# Supplementary material for: Dynamics of the hindgut microbiota of the Japanese honey bees (Apis cerana japonica) throughout the overwintering period
Source: PeerJ. 2025 Oct 13;13:e20050. doi: 10.7717/peerj.20050 (PMC12530201; doi:10.7717/peerj.20050)
Supplement: Supplemental Information 44 [file peerj-13-20050-s044.gz › peerj-13-20050-s044]

@M04999:289:000000000-L3R54:1:1101:23167:1806 2:N:0:428
CTGACTACTGGGGTATCTAATCCTTTTCTCTCCCCACGCTTTCGTCCATCAGCGTCATTCGGTATTTAGTAACCTGCCTTCGCAATCTGGTTTCTGTGTAATATCTATGCATTTCACCGCTACACTACACATTCCAGCTACTTCAATACTATTCACGATTAACAGTATCAACGGCAGTTCTACATTTAACCTGCAGGTTTTCACCGCTGACTTATCAACCCGCCTACGGACCCTTTAAACCCAATAACTCCGTATAACGCTCGCATCCTCCGTATTACCGCCTCTCCTTGCACGGAGTTAC
+
6A,,6C,CF98,+@;FFD9,CC6@,<C@,<EFEAC<@++88@C,C:@7EF,,;6BC,,<6,,8,:CC,,<,,6BE,94AA=,,,+85,,,,:BEE9C,C,,:,9A5,A,?,A@BE,?E,@B7C,AE,A8A9?AD@,,99,9=DA,,939=,=AC,,,+9=+,@,,?,@D,,6++0+*=<=C+=8,@=,,,66,3,++6=BD=D;9*398)88C+1=*+;85):88):)))/:4:5;***406(--)**/.6/(,3))1(.3((.,(,6@E;9D(4>)6>(2((43(..)).).((((-4))
@M04999:289:000000000-L3R54:1:1101:19210:1869 2:N:0:428
CGGTACTACTGGGGTATCTAATCCTGTTCGCTACCCATTCTTTCGCACCTCAGCGTCAGTTACAGACCAGATAGCCGCCTTCTCCACTTTTTTTCTTCCATATATCTACGCATTCCACCGCTACACATGGAGTTCCCCTCTCCTCTTCTTCACTCACGAAAAACCGTTTCAGCTGCACTTCCCCGTTTAAGCCGATGGCTTTCACAGCTGACTTTTTCTCCCGCCTGCGTTCGCTTTACGCCCAATAACTCCCGACAACGCTTGCCACCTCCGTATTACCGCTGCTGCTGGCACTTTGTTT
+
6-,6,8C,CE,,6@F7FCFFCE<<C,@E<,@F7FDF,C,6BEFE,,,88B@,6@+B:,,CC9@,,,69,,,,,,:@+4@BEF,95,:E,,<,@F<BFDF,:,A,4AE,9,=,@B<A,A,+:C+@,A,A5,,4AD>;,4@48===DAFGF,@,=3@,,,++++16++6@@D,26B?,*3@??C:7+3@@+,75@*****3;AFA6:++97)*0::+17;@7;:(555(((/32(33;2)1)/26((6)))1).(((-((.(4:6(34)51:(418(4445<81(-,224?0(-(4(5))6,(
@M04999:289:000000000-L3R54:1:1101:20199:1904 2:N:0:428
AGACTACCCGGGTATCTAATCCTGTTCGCTCCCCACGCTTTCGTCCATCAGCGTCAATCGGTATTTAGTAACCTGCCTTCGCAATCGGGGTTCTGTGTAATATCTATGCATTTCACCGCTACACTACACATTCCAGCTACTTCAATACTATTCAAGATTAACAGTATCAACGGCAGTTCTACAGTTAAGCTGCAGGTTTTCACCGCTGACTTATCAACCCGCCTACGGACCCTTTAAACCCAATAAATCCGGATAACGCTCGCACCCTCCGTATTACCGCGGCTGCTGGCCCGGCGTTAGC
+
--,6@<C@ECCDGGGGGGGGGGD-CEE,:BFFFGGG7ECEDD6EEF@EG@9CCFG,,CE<@F8DFF9,C99CEE8@EEFC,@,+8B,,++@CFGFEAFD,A,AA@,F,=BFFGF9BB7@CCE9FF8B,ABFGGG,,@D,>DFFA8E8DFEFGGC8,,=@8,7@9DDGG,==+++=6;DFG7D7,@E,,,7@,9<7+@DGFA++;09A5)8986B:+*;*7*:992B2(-69=FD;3))/;7((/))./9;1:(/04=02:B99(76:-4((-,8:649(666(21172,1(1(,((-4062
@M04999:289:000000000-L3R54:1:1101:13988:1905 2:N:0:428
TACTACAAGGGTATCTAATCCTTTTCGCTACCCATGCTTTCGAACCTCAGCGTCAGTTACAGACCAGAGAGCCGCCTTCGCCACTGTTGTTCTTCCATATATCTACGCATTCCACCGCTACACATGGAGTTCCACTCTCCTCTTCTGCACTCAAGAAAAACAGTTTCATCTGCACTTCCCCGTTTAATCCGAGGCCTTTCACAGCTGACTTGTTCTCCCGCCTTCGTTCGCTTTTCTCCCATTTAATCCGCACACCGCTTGCCACCTACGTATTACCGCGCCTTCTGGCACGTAGTTATCC
+
--8A,C8,66,FCFGGGGGG<F,;CC+6C,C@E<F<,CCE@,,;;6CC<;6+B@,,<C,C,,,;6@8,,,,,,++@CFB,?@,8A5,<,B?,EF?<,C,C,5@A,A4:,?CFE,??+@=8C@F,E,,,49EA;=4@8>8,@===EF,;=@FG8,,,,,,,6,6@DD8E,=C,@,=FFDD606+@=+,,375++3+5=FC@AF++09**88A*98;9/+9)9--)1)0552(/5>*8/948()/)))1161((,,(/(../(3.)7,((51,443<D)(47(43182)),(.(,((-)6)6)
@M04999:289:000000000-L3R54:1:1101:21792:1956 2:N:0:428
CAGACTACCCGGGTATCTAATCCTGTTTGCTCCCCACGCTTTCGCATCTCAGCGTCAGTATCTGTCCAGAAGGCCGCCTTCGCCACCGGTATTCCTCCACATCTCTACGCATTTCACCGCTACACGTGGAATTCTACCTTCCTCTACAATACTCCAGATAACCAGTTTTAAGTGCAATTCCCAGGTTGAGCCCGGGGCTTTCACACCTAACTTAATTATCCGCCTACATGCCCTTTACGCCCAGTCATTCCGATTAACGCTCGCACCCTCCGTCTTACCGCCGCTGCTGGCACGTAGTTAC
+
--6,AFD<FGGGGGGGGGGGGGEF9CEFDCFFGGGFF7CCCFF@CE:@FG99E@FF7:F<FGFAEFDA,<,@8FC@E:CFGD7?BC?>@F7BCA<FGGGFC<FCE?@ECE7FGFF9FF7CCEFGG@F8+C<FFGE,EDFDGFGFC8=@=D8D==DC89D,76A=8DFGFF8==8=A9=DF@++,+5@,,,D?F5***9CDFF9BFF?FEE5>C4+85B:>B=22995(996@3@8;4>(8>1,(/;7?ECC;((13)6((,41049;(4:613((4:A::2,(173()3(3(81(((4:A)
@M04999:289:000000000-L3R54:1:1101:23449:1962 2:N:0:428
TGAAGACTACTGGGGTATCTAATCCTGTTTGCTCCCCACGCTTTCGCATCTCAGCGTCAGTATCTGTCCAGAAGGCCGCCTTCGCCACCGGTATTCCTCCACATCTCTACGCATTTCACCGCTACACGTGGAATTCTACCTTCCTCTACAATACTCCAGATAACCAGTTTTAAGTGCAATTCCCAGGTTGAGCCCGGGGCTTTCACACCTAACTTAATTATCCGCCTACATGCCCTTTACGCCCAGTCATTCCGATTAACGCTCGCACCCTCCGTATTACCGCGGCTGCTGGCACGGAGTT
+
6-8AA9EFGGGGGGGGGGGGGGFCAF<FFGFGGGGG@<F@@CFGGGDGEGGGFFCFGGGGGAEEFGFAFGDE8FFFFEEEGGGC@FCF8@B@CFGGGGGE@F8AA?FFGGFECGGGGGFCFEFGGGGGGGGGGGDBFFGBFDGFGGGGGGGFGFFGFD8,=,@DDF8DGGFGGDF8=9BFDDFGAD+@E,@CFGGGDD5*:?FFACBF2:>)5BCF*=:?FEFF>@FDFBF*)5==;;360291(3().997<E;<(6)66;6(49>>9:?0?FFB??DF>,4;F9>;?FF??:??--2<0
@M04999:289:000000000-L3R54:1:1101:13774:2002 2:N:0:428
TACTACCCGGGTATCTAATCCTGTTTGCTCCCCACGCTTTCGCATCTCAGCGTCAGTATCTGTCCAGAAGGCCGCCTTCGCCACCGGTATTCCTCCACATCTCTACGCATTTCACCGCTACACGTGGAATTCTACCTTCCTCTACAATACTCCAGATAACCAGTTTTAAGTGCAATTCCCAGGTTGAGCCCGGGGCTTTCACACCTAACTTAATTATCCGCCTACATGCCCTTTACGCCCAGTCATTCCGATTAACGCTCGCACCCCACGTATTACCGCGGCTGCTGGCACGTATGTAGCC
+
-ACCCGGFGGGGGGGGGGGGGGGGGGGGGGGGGGGGGGGGGC:@:BEFFGDGGGGGGGGGGGFGGGGFFGGGGGGGGGGFGFDBEGCFCFGDGGGGGGGGGGGGCEFGGGGGGGGFGGGGGGGGGFG7EFGGGGGE@DFDGGGGGEGGGGGGGGG8B8=EF8EFA=EFFGEDFDFGFGBDCC6@F@66,@@EEGC>CFGGFFFAEF>/>EEBC8BA?BA@FF@9B(9*>=@@DF9E(14B12@EEEE?EE8<;;4)(4:090((7(((--42<?AFF?BF9>9B<257?<8((.6(.).)-
@M04999:289:000000000-L3R54:1:1101:10072:2045 2:N:0:428
CTGAGACTACCAGGGTATCTAATCCTGTTCGCTCCCCACGCTTTCGTCCATCAGCGTCAATCGGTATTTAGTAACCTGCCTTCGCAATCGGGGTTCTGTGTAATATCTATGCATTTCACCGCTACACTACACATTCCAGCTACTTCAATACTATTCAAGATTAACAGTATCAACGGCAGTTCTACAGTTAAGCTGCAGGTTTTCACCGCTGACTTATCAACCCGCCTACGGACCCTTTAAACCCAATAAATCCGGATAACGCACGCATCCTCCGTATTACCGCGGCTGCTGGCACGGAGTT
+
BCCCCGGGGGGGGGGFGGGGGGGGGGFFGGGGGGGG:FFF7FGCGGGGGGGGGGGGGGGGGGGGGEECEFGGFFGGGGGGGCFF@CCFGGGEEGGGGGBEGGGGGGDEFGGGGGGFGGGGGGDCFGGGGGGGGGGGGDE?EFG8EFFFGGGGG8FFGGGDFFGGGGGDFCDGGGGGEGFDGGGDG9,@DGGG7FFFFGFGF7:99EFAAF=5)@6B;BFFFBF>=A>@D?D9@FDFF==FFF8(6((4@455592;DD@)(6(,-79?B>)5?9<B0(66>:(--043,443(4,(-3,3.
@M04999:289:000000000-L3R54:1:1101:17777:2048 2:N:0:428
TCGGGACTACCAGGGTATCTAATCCTGTTTGCTCCCCACGCTTTCGCATCTCAGCGTCAGTATCTGTCCAGAAGGCCGCCTTCGCCACCGGTATTCCTCCACATCTCTACGCATTTCACCGCTACACGTGGAATTCTACCTTCCTCTACAATACTCCAGATAACCAGTTTTAAGTGCAATTCCCAGGTTGAGCCCGGGGCTTTCACACCTAACTTAATTATCCGCCTACATGCCCTTTACGCCCAGTCATTCCGATTAACGCTCGCACCCTCCGTATTACCGCGGCTGCTGTCACGGAGTT
+
@CCCCGGGGGGGGGGGGGGGGGGGGGGGGGGGGGGGGGGGGGGGGGGGGGGGGGGGGGGGGGGGGGGGGGGGGGGGGGGGGGGGGGGGGGGGGGGGGGGGGGGGGGGGGGGGGGGGGGGGGGGGGGGGGGGGGGGGGGGGGGGGGGGGGGGGGGGGG8?8FDDGGGGGGGGGGGGGFGFGGGGGGGGGGGGGGGGGGGGGFFFFFFFFFBEFFFFFFFFFFFFDFFFFFFEFFFFEFF<FFFFFF@8@EEFFFF@D<@EB<B:?FFFB9?BFFFFFF?FFB196;BF>:?D.,:<??79:(
@M04999:289:000000000-L3R54:1:1101:19218:2048 2:N:0:428
CCGGACTACTCGGGTATCTAATCCTGTTTGCTCCCCACGCTTTCGCATCTCAGCGTCAGTATCTGTCCAGAAGGCCGCCTTCGCCACCGGTATTCCTCCACATCTCTACGCATTTCACCGCTACACGTGGAATTCTACCTTCCTCTACAATACTCCAGATAACCAGTTTTAAGTGCAGTTCCCAGGTTGAGCCCGGGGCTTTCACACCTAACTTAATTATCCGCCTACATGCCCTTTACGCCCCGTCATTCCGATTAACGCTCTCCCCCCCCGTATTACCGCGGCTGCTGGCACGGAGTA
+
-ACCCGGGGGGGGGGGGGGGGGGFGGGGGGGGGGGGFGEDFGGGGGGDGGGGFGGGGGGGGGGGGGGGFFGFGFFGGGGGGGGGFEEF>7FFGGGGGGGFGDDF;<FDFGGG@FFGGGDGGGGGGGGGGGD@DDFGFG=DFGGGGGGGGFGGGGGGF?8D,@F8DGEGGCGFFFFFFGD7CGGC,+@E,4DFG+@DGGD46;9ACFFE22>:@FF8CFFCFFFBFF?D=CC;;3=3;CE=@@((36<7(9CE(4::BF906((()((4((,4(((.(66<(,((2(,(54(482((-(((
@M04999:289:000000000-L3R54:1:1101:10620:2087 2:N:0:428
AGACTACCGGGGTATCTAATCCTGTTTGCTCCCCACGCTTTCGCATCTCAGCGTCAGTATCTGTCCAGAAGGCCGCCTTCGCCACCGGTATTCCTCCACATCTCTACGCATTTCACCGCTACACGTGGAATTCTACCTTCCTCTACAATACTCCAGATAACCAGTTTTAAGTGCAGTTCCCAGGTTGAGCCCGGGGCTTTCACACCTAACTTAATTATCCGCCTACATGCCCTTTACGCCCAGTCATTCCGATTAACGCTCGCACCCTCCGTATTACCGCGGCTGCTGGCACGGAGTTAGG
+
-8A@CF<FGEGGFB@C6@FFFG<@CFGFFFEGGGG@FCCGGFD@BCF<FEEFG@FGEFFEGFFGCFFAEEEEFCCCFGGGEFGGGGGGE@FGCFBFEEFFGE<E9FFGG@?CGFGGGGGDFGGGGFGGGGGGFFFFADFGGGGGGGGFDEDGFGGC9EGFEFFGCFAF:8F=EGGFFGFGGGFFFG8EFFGGGGGGGCGGFFFFFD46>>CCFACF?FFE>B@@DDFCE;=@;;EF6;D>B@;4<;5.)7((/4845:>:?01369B?BF1-308AAA?>0239>6>F?6:B?>>(-,)6(
@M04999:289:000000000-L3R54:1:1101:21556:2089 2:N:0:428
TGTCGACTACTGGGGTATCTAATCCTGTTCGCTACCCATGCTTTCGAACCTCAGCGTCAGTTACAGACCAGAGAGCCGCCTTCGCCACTGGTGTTCTTCCATATATCTACGCATTCCACCGCTACACATGGAGTTCCACTCTCCTCTTCTGCACTCAAGAAAAACAGTTTCAGCTGCACTTCCCCGGTTACGCCGAGGGCTTTCACAGCTGACTTGTTTCCCCGCCTGCGTTCGCTTGACGCCCAATAAACCCGGACCACGCTTGCCACCCACGTTCTACCGCGGACGCGGGTGCATTAGG
+
-86ABFCCGGCGGGGB66<FFDFGAA,FAAEC:CGGGAFD,CFFE7,CF+,CBFFFCFGEFFG<,EFGFFCGFGG@E:FCEEF@CE=C=FDEEGD9,,,?EC5E4,4?=?=++@FGFGG8=7+++9,<,C,A,@EF9,7@8,6,367=FG;CDE,3=,,,@=D?>D,7C:DDEADD*+0A+6+=,3+@@C,1@CEGDD>C;A9F>+88/)7*(++*/;)*:752(3(/4,42;(14;/(/(/(-4:3?)<)((-3>((((30((((46).-(,,4(((.<2(((-(((((((((-)-))))
@M04999:289:000000000-L3R54:1:1101:23838:2100 2:N:0:428
TACACGGGTATCTAATCCTGTTTGCTCCCCACGCTTTCGCATCTCAGCGTCAGTATCTGTCCAGAAGGCCGCCTTCGCCACCGGTATTCCTCCACATCTCTACGCATTTCACCGCTACACGTGGAATTCTACCTTCCTCTACAATACTCCAGATAACCAGTTTTAAGTGCAATTCCCAGGTTGAGCCCGGGGCTTTCACACCTAACTTAATTATCCGCCTACATGCCCTTTACGCCCAGTCATTCCGATTAACGCTCGCACCCTCCGTATTACCGCGGCTGCTGGCACGGAGTTAGCCGGG
+
<CCCCGGGGFFGGGGGGGGGGGGGGFFGFGGGGGGGGGGGGFGGG<FDGGGGGGGGGGGGGGGGGFFGGGGGGGGGGGGEGGGGEGCFGGGGGGGGGGGGGGGGGEEFGGGGF@GGGGGGGGFGGGGGGGGGDGGGGGGGFFGGFGGEEGFFGGFGGGGGGGGGGGEGGGGGGGGGFGFCFDCFGGFGGGGCEGGGFGGGF5AFFFFFEEEEEFFF9F?@EFFFFFFDFFFFF?;90?D4;A<CFFFFFFFFE;634969>1:?BFF6113AA<?6299(,:?F::72:;9B0().)41((
@M04999:289:000000000-L3R54:1:1101:21819:2172 2:N:0:428
GTAGGGACTACTAGGGTATCTAATCCTGTTTGCTCCCCACGCTTTCGCATCTCAGCGTCAGTATCTGTCCAGAAGGCCGCCTTCGCCACCGGTATTCCTCCACATCTCTACGCATTTCACCGCTACACGTGGAATTCTACCTTCCTCTACAATACTCCAGATAACCAGTTTTAAGTGCAATTCCCAGGTTGAGCCCGGGGCTTTCACACCTAACTTAATTATCCGCCTACATGCCCTTTACGCCCAGTCATTCCGATTAACGCTCGCACCCTCCGTATTACCGCGGCTGCTGGCACGGAGG
+
CCCCCGGGGGGGGGGGGGGGGGGGGGGGGGGGGGGGGGGGGGGGGGGGGGGGGGGGGGGGGGGGGGGGGGGGGGGGGGGGGGGGGGEGGGGGGGGGGGGGGGGGGGGGGGGGGGGGGGGGGGGGGGGGGGGGGGGGGGGGGGGGGGGGGGGGGGGGGGGFGGGGGGGGGGGGGGGGFGFGGGGGGGGGGGGGGGCFGGGGFAFFFFFFFAFFFFFFFFFFFFFFFD?DFF=CFEEDFFEFF?@99@F8@FF3)<EFFDFFFF9:<BFFFFBFF?FBFBFFF9?0942112:B??BF:0(,(
@M04999:289:000000000-L3R54:1:1101:14960:2212 2:N:0:428
TGACTACTGGGGTATCTAATCCTGTTTGCTCCCCACGCTTTCGCATCTCAGCGTCAGTATCTGTCCAGAAGGCCGCCTTCGCCACCGGTATTCCTCCACATCTCTACGCATTTCACCGCTACACGTGGAATTCTACCTTCCTCTACAATACTCCAGATAACCAGTTTTAAGTGCAGTTCCCAGGTTGAGCCCGGGGCTTTCACACCTAACTTAATTATCCGCCTACATGCCCTTTACGCCCAGTCATTCCGATTAACGCTCGCACCCTCCGTATTACCGCGGCTGCTGGCACGTGGTTAGC
+
CCCCCGGGGGGGGGGGGGGGGGGGGGGGGGGGGGGGGGGGGGGGGCGGGGGGGGGGGGGGGGGGGGGGGGGGGGGGGGGGGGGGGGGGGGGGGGGGGGGGGGGGGGGGGGGGGGGGGGGGGGGGGGGGGGGGGGGGGGGGGGGGGGGGGGGGGGGGGGGGGGFFGFGGGGGGGGGGFFFGCFGGGGGGGGGGEEGGGGGGFFFFFFFFBBFEFFFFFFFFFFF??B@?<BBBFFFFFFFFFFFFFFFFFF81;1?EFFFFFFFFFFB:?B>BF0:AFA149;FBFB:3>028<,(-43472
@M04999:289:000000000-L3R54:1:1101:8773:2245 2:N:0:428
TGACTACCGGGGTATCTAATCCTGTTCGCTCCCCACGCTTTCGTCCATCAGCGTCAATCGGTATTTAGTAACCTGCCTTCGCAATCGGGGTTCTGTGTAATATCTATGCATTTCACCGCTACACTACACATTCCAGCTACTTCAATACTATTCAAGATTAACAGTATCAACGGCAGTTCTACAGTTAAGCTGCAGGTTTTCACCGCTGACTTATCAACCCGCCTACGGACCCTTTAAACCCAATAAATCCGGATAACGCACGCACCCTCCGTCTTACCGCGGCTGCTGGCACGGAGTTAGC
+
CCCCCFFGGDGGGDFEFEGFEGFGFG<F@EAEFGGGEG7FGECFFGGGG<EF@CBCEGFGGGFFGGAEGGGGFGGGGGGGF7CCFFGGGGFGGGFGGGFEF9@<AAFGFGGGFFEAFFGEGGGGGGGGGGGGCFDEF@=BDF=CFA=DFGGFAFD=FEDFFGFGGGGGCEGEEDGG?2<C@FFFCCCEGFFEGGFFCDFF9B6A559@5<BAC9+BEFAFFFFFFFD=>2;@@84476@F??(,636?);(3?037;39(-921(-(-8?01((-6)48B02149?2>B(()-(,,(.64-
@M04999:289:000000000-L3R54:1:1101:8879:2254 2:N:0:428
GGACTACAGGGGTATCTAATCCTGTTCGCTCCCCACGCTTTCGTCCATCAGCGTCAATCGGTATTTAGTAACCTGCCTTCGCAATCGGGGTTCTGTGTAATATCTATGCATTTCACCGCTACACTACACATTCCAGCTACTTCAATACTATTCAAGATTAACAGTATCAACGGCAGTTCTACAGTTAAGCTGCAGGTTTTCACCGCTGACTTATCAACCCGCCTACGGACCCTTTAAACCCAATAAATCCGGATAACGCTCGCATCCTCCGTATTACCGCGGCTGCTGGCACGGAGTTAGC
+
CCCCCGGGGGGGGGGGGGGGGGGGGGGGGGGGGGGGGGGGGGGGGGGGGGGGGGGGGGGGGGGGGGGGGGGGGGGGGGGGGGGGGGGGGGGGGGGGGGGGGGGGGGGGGGGGGGGGGGGGGGGGGGGGGGGGGGGGGGGGGGGGGGGGGFGGGGGGGGGGGGGGC@FGGGGGEDGGFFFGFGGGGGGGGGGGGFGFGGGF?FFF>E5?BCFFFFFFFFF=AAB===@@FFBFFFFFFFEFDFFDE<EFFF@F;?7;<?6@@>>FFFB?AF6101:<DFF>>>96;:>DFFFFB;6;B:<<4
@M04999:289:000000000-L3R54:1:1101:17022:2269 2:N:0:428
AACTAGACTACAGGGGTATCTAATCCCCTTTGCTCCCCACGCTTTCGCATCTCAGCGTCAGTATCTGTCCAGAAGGCCGCCTTCGCCACCGGTATTCCTCCACATCTCTACGCATTTCACCGCTACACGTGGAATTCTACCTTCCTCTACAATACTCCAGATAACCAGTTTTAAGTGCAATTCCCAGGTTGAGCCCGGGGCTTTCACACCTAACTTAATTATCCGCCTACATGCCCTTTACGCCCAGTCATTCCGATTAACGCTCGCACCCTCCGTATTACCGCGACTGCTTGCACGGAGT
+
CCCCCGGGGGGGGGGGGGGGGGGGGFC,,6;6FFGGGGGGGGFEGGGGGGGGGGGGGGGGGGGGGGGGGGGGGGGGGGGGGGGGGGGGGGGGG7FGGGGGGGGGGGGGGGGGGGGGGGGGGGGGGGGGEGGGGGGGGGGGGGGGGGGGGGGGGGGGGGGGGGGGGGGGGGGGGGGGFGFGGGGGGFGGGGGGGGGGGGGGFEFFFFFFFFFBEFFFEFFFFFFFFFD=DD@ECEFFFFFFFDFBBF6=EEECEE;DF0;9<:>FFBFFFFFBFB>B?F?9:A?B219B>FF)),,56;6;,
@M04999:289:000000000-L3R54:1:1101:24246:2382 2:N:0:428
GACGGACTACCGGGGTATCTAATCCTGTTCGCTACCCATGCTTTCGAACCTCAGCGTCAGTTACAGACCAGAGAGCCGCCTTCGCCACTGGTGTTCTTCCATATATCTACGCATTCCACCGCTACACATGGAGTTCCACTCTCCTCTTCTGCACTCAAGAAAAACAGTTTCAGCTGCACTTCCCCGGTTAAGCCGAGGGCTTTCACAGCTGACTTGTTCTCCCGCCCGCGTTCGCTTTACGCCCAATAAATCCGGACAACGCTTGCCACCTACGTATTACCGAGGCTGCTGGAACTTAGTT
+
ACC@CDGGGGGGGGGGGGGG<@CEGGGGGGGG,BC@FFEEGG<FFGCFEFFFGGGCCF@CC9CEFGGGFFDFFGGGG:CEB7BDFG:?FFFF<FGGCAEFF9FGGCFDAGDBFGEF99FFEDGGGCGGGCF:=>>DGCGFG88E,,@EGFAFFG,DFG9F8=DGGG?=:,E:=DF?5?A?6=C9EGGGGGA@<@59CCDDAFAAFFFFDF2*7+8A8AC4B@:906(4>>3>?@03::<F<BFFBB<?2)5>?B((410,17?((:>4<BB:7:4>A?AA<B(3(,(,2))(((,).-)-)
@M04999:289:000000000-L3R54:1:1101:9011:2391 2:N:0:428
GGACTACAAGGGTATCTAATCCTGTTTGCTCCCCACGCTTTCGCATCTCAGCGTCAGTATCTGTCCAGAAGGCCGCCTTCGCCACCGGTATTCCTCCACATCTCTACGCATTTCACCGCTACACGTGGAATTCTACCTTCCTCTACAATACTCTAGTTAACCAGTTTTAAGTGCAATTCTTAGGTTGGGCCCAGGGCTTTCACACCTAACTTAATTATCCGCCTACATGCCCTTTACGCCCAGTCATTCCGATTAACGCTCGCACCCTCCGTATTACCGCGGCTGCTGGCACGGAGTTAGC
+
CCCCCGGGGGGGGGGGGGGGGGGGFGGGGGG@FGFGCGGGGGGGGGGGGGGGGGGGGGGGFGGGGGGGGGGGGGGGGGGGGGGGGGGDFFGGGFGGGGGGFGGFFAFGGCGCFGFGGGGGGGGGGGGGGGGGGFFGGCAFGFGGFFGGGFDF?:FFG8EFEDGG@DCEFGFDCEEBDDFGGGGCFGFGGGGGGGGGG**;CFFFFFFFFFF7BFFFEFFCF>A>DFFFFBFB3:>EFFFF26<(;@E)5<E<01;EF;0,221:>FF::<61170.64:9((4((8??>0:B66>0((.44
@M04999:289:000000000-L3R54:1:1101:23931:2415 2:N:0:428
GTGTCGACTACCAGGGTATCTAATCCTGTTTGCTCCCCACGCTTTCGCATCTCAGCGTCAGTATCTGTCCAGAAGGCCGCCTTCGCCACCGGTATTCCTCCACATCTCTACGCATTTCACCGCTACACGTGGAATTCTACCTTCCTCTACAATACTCCAGATAACCAGTTTTAAGTGCAATTCCCAGGTTGAGCCCGGGGCTTTCACACCTAACTTAATTATCCGCCTACATGCCCTTTACGCCCAGTCATTCCGATTAACGCTCGCACCCTCCGTATTACCGCGGCTGCTGGCACGGAGT
+
CCCCCGGGGGGFGGGGGGGGGGGGGGGGGGGGGGGGGGGGGGGGGGGGGGGGGGGGGGGGGGGGGGGGGGGGGGGGGGGGGGGGGGDGGGGGGEGGGGGGGGGGGGGGGGGGGGGDGGGGGGGGGGGGGGGGGGGGGGG9FGG?FGGGFFG8EGGGGGGE9EFFFGGGGGGGGGGGFGFGGFGGGGGGGGG6C?FGGGGGFBFFFFFFFDBEEFFFFFFFFEECDDFFFFFF334@E@@FF?D;@D@@33????EDFF<>B69?:6B>6>B??:9:2?F2<ABF19>>9BB>?:(5:;9(,
@M04999:289:000000000-L3R54:1:1101:16866:2417 2:N:0:428
AAAGGACTACTGGGGTATCTAATCCTGTTTGCTCCCCACGCTTTCGCATCTCAGCGTCAGTATCTGTCCAGAAGGCCGCCTTCGCCACCGGTATTCCTCCACATCTCTACGCATTTCACCGCTACACGTGGAATTCTACCTTCCTCTACAATACTCTAGTTAACCAGTTTTAAGTGCAATTCCTAGGTTGAGCCCAGGGCTTTCACACCTAACTTAATTATCCGCCTACATGCCCTTTACGCCCAGTCATTCCGATTAACGCTCGCACCCTCCGTATTACCGCGGCTGCTGGCACGGAGTT
+
CCCCCFFGGGGGGGGGGGGGGGGGGGGGGGGGGGGGGFGGGGFGGGGEEGGGGGGGGGGGGGGGGGGGFGFGGGGGGGGGGGGGDEFGFEGGGFCGFGGGGGG@FDGGGGGGGGGGGGGGGGGGGGGGGGEGGFEGFFGGGCFFGGFGGGGGGGGGGGGFGGGGGGGGFCFGGGGGFGFGGGGFDGGGGD?FGGGGGGCCFAF>FFFF>CFFFFFFCCFFBECDBFFFFB?CEFFEFFFFF2=@FF;3>?))7@;01?C<DFD611336??BFF23??F>>696((3(3:B7?F<?B;>1.
@M04999:289:000000000-L3R54:1:1101:18434:2425 2:N:0:428
TAGACTACAGGGGTATCTAATCCTGTTCGCTCCCCACGCTTTCGTCCATCAGCGTCAATCGGTATTTAGTAACCTGCCTTCGCAATCGGGGTTCTGTGTAATATCTATGCATTTCACCGCTACACTACACATTCCAGCTACTTCAATACTATTCAAGATTAACAGTATCAACGGCAGTTCTACAGTTAAGCTGCAGGTTTTCACCGCTGACTTATCAACCCGCCTACGGACCCTTTAAACCCAATAAATCCGGATAACGCTCGCATCCTCCGTATTACCGCGGCTGCTGGCACGGAGTT
+
CCCCCGGGFE<C@@@@FGGGFGGFCFGGGGGFD?FFGGGGGGGGFFCGEGGGGGGGGGAGGGEGGCAFEFFFEFFAFGGGGGGGG,BDGGGGCFG?FFFGGG<<FADAEGGCFGGGGFGDGGEGEFFGGGGGGGGG9B8EE@AFG8;C?DFFGGAFG,@=AGG8FGGAEGGGEGDGFFFGGGGGCGGGFGGGGGGGGCC8?CAFFDFB=AFFFF6FEFFF>AF9AFFFFF>@FFFE:CEF1722:@EC)?EB08?@FE;@<?B1907??AFF:?::4AD:01>(37?08:08<B>FF:(
@M04999:289:000000000-L3R54:1:1101:18405:2494 2:N:0:428
GACTACAGGGGTATCTAATCCTGTTTGCTCCCCACGCTTTCGCATCTCAGCGTCAGTATCTGTCCAGAAGGCCGCCTTCGCCACCGGTATTCCTCCACATCTCTACGCATTTCACCGCTACACGTGGAATTCTACCTTCCTCTACAATACTCCAGATAACCAGTTTTAAGTGCAATTCCCAGGTTGAGCCCGGGGCTTTCACACCTAACTTAATTATCCGCCTACATGCCCTTTACGCCCAGTCATTCCGATTAACGCTCGCACCCTCCGTATTACCGCGGCTGCTGGCACGGCGTTAGCC
+
CCCCCGGGGGGGGGGGGGGGGGGGGGGGGGGFFGGGGGGGGGGGGGGGGGGGGGGGGGGGGGGGGGGGGGGGGGGGGGGGGGGGGGGGGGGGGFGGGGGGGGGGGGGGGGGGGGGGGGGGGGGGGGGGGGGGGGGGGGGGFGGGGFGGGGGGGGG9FGGGGGGFGGGGGGGGGGGGDGDGGGGGGGGGGFGGGGGGGGGGFFFFFFFFFFFEFAAFFFFDFFF@DEEEEFFFDEFFDF,8;@@<A59?EE;??F?E@63:>((,7:(,:FB03:2<<:3;(3((42?BF7?FF((361:>,
@M04999:289:000000000-L3R54:1:1101:14721:2511 2:N:0:428
GACTACTCGGGTATCTAATCCTGTTTGCTCCCCACGCTTTCGCATCTCAGCGTCAGTATCTGTCCAGAAGGCCGCCTTCGCCACCGGTATTCCTCCACATCTCTACGCATTTCACCGCTACACGTGGAATTCTACCTTCCTCTACAATACTCCAGATAACCAGTTTTAAGTGCAGTTCCCAGGTTGAGCCCGGGGCTTTCACACCTAACTTAATTATCCGCCTACATGCCCTTTACGCCCAGTCATTCCGATTAACGCTCGCACCCTCCGTATTACCGCGCCTGCTGGCACGGAGTTAGCC
+
CCCCCGG8FEFGGGGGGGGGGGGGGGGGGGFFGGGGGGGGGGGGGGGGGGGGGGGGGFGGGGGGGGGGGGGGFFGGGGGGGGGGGGDG7FGGGGGGGGGGGGGGGGGGGGGGGGGGGGGGGGGGGGGGGGFGGGGGGGFGGGGGGGGGGGGGGGFGGGGGGGGGDD:FFFDEFEFGFGFGGGGG?FGGGGGGGGCGGGGGFFFFFFFF@AEFFABFCFF@FDDFDEFFFFFEFFFEFFFFFF4<EF?EEF;0??C<0(,239>BB:1:?B(142224((4(43<?2???(5?949B1<AA2
@M04999:289:000000000-L3R54:1:1101:9237:2546 2:N:0:428
TATGACTACTGGGGTATCTAATCCTGTTTGCTCCCCACGCTTTCGCATCTCAGCGTCAGTATCTGTCCAGAAGGCCGCCTTCGCCACCGGTATTCCTCCACATCTCTACGCATTTCACCGCTACACGTGGAATTCTACCTTCCTCTACAATACTCCAGATAACCAGTTTTAAGTGCAGTTCCCAGGTTGAGCCCGGGGCTTTCACACCTAACTTAATAATCCGCCTACATGCCCTTTACGCCCAGTCATTCCGATGAACGCTCGAACCCTCCGTATTACCGCGGCTGCTGGCCCGGAGTT
+
CC@CCGGGGGGGGGGGGGGGGGGGGGGGGGGGGEFGFGGGGGFGGGG@FGGGGGGGGGGGGGGGGGGGGGGGFFGGGGGG@FGGGGGGGGEEGFFGGGGGGFEEEFFCEGGGGGAAEGGGGEGGGGGEGGGGGGGGGGG?DD=EFGGGGGGFGEGGGGG?FGGGGDFFG:FGGFDFFG<FDF6FGGG6?FGFFGEDGDGCFAF>AFFEB6>:CFFFF+=CFEF=@2>B=??>6B;@ECC:;9966()/?9C3302(.4@?;?13(.39FF6676?(5AA48;0(-(4:?>>((-46(7?7
@M04999:289:000000000-L3R54:1:1101:14680:2562 2:N:0:428
TTTGACTACCCGGGTATCTAATCCTGTTCGCTACCCATGCTTTCGAACCTCAGCGTCAGTTACAGACCAGAGAGCCGCCTTCGCCACTGGTGTTCTTCCATATATCTACGCATTCCACCGCTACACATGGAGTTCCACTCTCCTCTTCTGCACTCAAGAAAAACAGTTTCAGCTGCACTTCCCCAGTTAAGCCGAGGGCTTTCACAGCTGACTTGTTCTCCCGCCTGCGTTCGCTTTACGCCCAATAAATCCGGACAACGCTTGCCACCTACGTATTACCGCGGCTGCTGGCACGTAGTT
+
CCCCCGGGGGGGGGGGGGGGGGGGGGGGGGGGGGGGGGGGGGGGGGGGGGGGGGGGGGGGGGGGGGGGGGGGGGGGGGGGGGGGGGGGGGGGGGGGGGGGGGGGGGGGGGGGGGGGGGGGGGGGGGGGGGGGGGGGGGGGGGGGGGGGGGGGGGGGGGGGGGGGGGGFAEFGGCFFFFFGGGGGGGGGGGGGGEDGGGGGFFFFFFFFFFFFFFFFEFFEFFFFF?BB@FFFF>D;DFEEFFFDDFFFFEFFBF:BFF?>B<<?F728:??BFFFBBBFBF60603>:>?B<7<8.3:()
@M04999:289:000000000-L3R54:1:1101:11722:2610 2:N:0:428
GGACTACCCGGGTATCTAATCCTGTTTGCTCCCCACGCTTTCGCATCTCAGCGTCAGTATCTGTCCAGAAGGCCGCCTTCGCCACCGGTATTCCTCCACATCTCTACGCATTTCACCGCTACACGTGGAATTCTACCTTCCTCTACAATACTCCAGATAACCAGTTTTAAGTGCAATTCCCAGGTTGAGCCCGGGGCTTTCACACCTAACTTAATTATCCGCCTACATGCCCTTTACGCCCAGTCATTCCGATTAACGCTCGCACCCTCCGTATTACCGCGGCTGCTGGCACGGAGTTAGC
+
CCCCCGGGGGGGGGGGGGGGGGGGGGGGGGGGGGGGGGGGGGGGGGGGGGGGGGGGGGGGGGGGGGGGGGGGGGGGGGGGGGGGGGGGFGGGGGGGGGGGGGGGGCFGGGGGGGGGGGGGGGGGGGGGGGGGGGGGGGGGGGGGGGGCGGGGGGGGGGGGGGGGEGGGGGGGGGGGFGFGGFGGFGGGGFGGGGDDGDGGFFFFFFFFFFFFFFFFFFFFFFFFDFE6<;@@FF@FFFFFFFF@<>CFFF@FF@DFFF9319>9>>B6016:6??FFBF;2>>BB?:BFFFF?06462AB)
@M04999:289:000000000-L3R54:1:1101:24389:2704 2:N:0:428
TGACTACTGGGGTATCTAATCCTGTTCGCTACCCATGCTTTCGAACCTCAGCGTCAGTTACAGACCAGAGAGCCGCCTTCGCCACTGGTGTTCTTCCATATATCTACGCATTCCACCGCTACACATGGAGTTCCACTCTCCTCTTCTGCACTCAAGAAAAACAGTTTCAGCTGCACTTCCCCGGTTAAGCCGAGGGCTTTCACAGCTGACTTGTTCTCCCGCCTGCGTTCGCTTTACGCCCAATAAATCCGGACAACGCTTGCCACCTACGTATTACCGCGGCTGCTGGCACGTAGTTAGC
+
CCCCCGGGGGGGGGGGGGGGGGGGGGGGGGGGGGGGGGGGGGGGGGGGGGGGGGGGGGGGGGGGGGGGCFGGGGGGGGGGGGGGGGGGGGGGGGGGGGGGGGGGGGGGGGGGGGGGGGGGGGGGGGGGGGGGGGGGGGGGGGGGGGGGGFGGGGGFGGFGCEGGGGGGGGGGGGGGFGFGGGGGGGGGGGG>EED>DGGGF6CCF>AF=BBEFFFFFFFDFFFFDFBFFFDFF?DFFF;EFFFFFEEEF@0>1;>?00(-4<??A?:?33:??BBFA9:9;>>(4<)42?278:0(-4<A)
@M04999:289:000000000-L3R54:1:1101:7957:2707 2:N:0:428
TAGACTACTCGGGTATCTAATCCTGTTCGCTACCCATGCTTTCGAACCTCAGCGTCAGTTACAGACCAGAGAGCCGCCTTCGCCACTGGTGTTCTTCCATATATCTACGCATTCCACCGCTACACATGGAGTTCCACTCTCCTCTTCTGCACTCAAGAAAAACAGTTTCAGCTGCACTTCCCCGGTTAAGCCGAGGGCTTTCACAGCTGACTTGTTCTCCCGCCTGCGTTCGCTTTACGCCCAATAAATCCGGACAACGCTTGCCACCTACGTATTACCGCGGCTGCTGGCACGTAGTT
+
CCCCCGGGGGGGGGGGGGGGGGGGGGGGGGGGGGGGGGGGGGGGGGGGGGGGGGGGGGGGGGGGGGGGGGGGGGGGGGGGGGGGGGGGGGGGGGGGGGGGGGGCGGGGGGGGGGGGGFGGGGGGGGGGGGGGGGGGGGGGGGGGGGGGGGGGGGGGGGGGGGGGGGGGGGGGGGGGFGFGGFGGGGGGGGGGGGGGGGGGFFFFFFFFFFDFFFFFFFFFFFFFFFFFFFFF@@DF)7;EF>@(:E<CCEE>9:>FFFFFBFFFFFFFFFFB??AFFFA?1(((49???:B:<6?B8?B
@M04999:289:000000000-L3R54:1:1101:6402:2753 2:N:0:428
GACTACTGGGGTATCTAATCCTGTTTGCTCCCCACGCTTTCGCATCTCAGCGTCAGTATCTGTCCAGAAGGCCGCCTTCGCCACCGGTATTCCTCCACATCTCTACGCATTTCACCGCTACACGTGGAATTCTACCTTCCTCTACAATACTCCAGATAACCAGTTTTAAGTGCAATTCCCAGGTTGAGCCCGGGGCTTTCACACCTAACTTAATTATCCGCCTACATGCCCTTTACGCCCAGTCATTCCGATTAACGCTCGCACCCTCCGTATTACCGCGGCTGCTGGCACGGAGTTAGCC
+
CCCCCGGGGGGGGGGGGGGGGGGGGGGGGGGGGGGGGGGGGGGGGGGGGGGGGGGGGGGGGGGGGGGGGGGGGGGGGGGGGGGGGGGGGGGGGGGGGGGGGGGGGGGGGGGGGGGGGGGGGGGGGGGGGGGGGGGGGGGGGGGGGGGGGGGGGGGGGFGGGGGGGGGGGGGGGGGGFGFGGGGGGGGGGGGGGGGGGGCGFFFFEFFFFFFFEFFFEFFFFFF?DEFFEEBEFFFFDFFFFFFFFFEEEFFDDDFFFB;BFFFFBFFFF621:>FFFFF9;FFFFFF?<02(426??D<B>
@M04999:289:000000000-L3R54:1:1101:8587:2761 2:N:0:428
TGACTACTGGGGTATCTAATCCTGTTCGCTACCCATGCTTTCGAACCTCAGCGTCAGTTACAGACCAGAGAGCCGCCTTCGCCACTGGTGTTCTTCCATATATCTACGCATTCCACCGCTACACATGGAGTTCCACTCTCCTCTTCTGCACTCAAGAAAAACAGTTTCAGCTGCACTTCCCCGGTTAAGCCGAGGGCTTTCACAGCTGACTTGTTCTCCCGCCTGCGTTCGCTTTACGCCCAAGAAATCCGGACAACGCTTGCCACCTACGTATTACCGCGGCTGCTGGCACGTAGTTAGC
+
CCCCCGGFGGGGGGGGGGGGGGGGGGGGGGGGGGGGGGGGFGGFGGGGGGGGGGGGGFGGGGGGFGFGGGGGGGGGGGGGGGGGGGGGFGGGGGGGGFFGGGGGGGGGGGGGGGGGGGGGGGGGGG@FFFGGGFGGFDFFGGGFAFGGFGEFGGGGGGFFGGGGGFGGGGGFGGGGFGFGGGGGGGGFGGGGGEDGGFGGFFFFFFFFFBEE@CAFECFBFFF@FFFD3@@FFF@3);D5:D1(3=8CEFFBF>>B?FFF?F?>BBBF2:((.44).6:>BFFF>:?BFFFF?8:?<2>A6
@M04999:289:000000000-L3R54:1:1101:18881:2804 2:N:0:428
GACGACTACTGGGGTATCTAATCCTGTTTGCTCCCCACGCTTTCGCATCTCAGCGTCAGTATCTGTCCAGAAGGCCGCCTTCGCCACCGGTATTCCTCCACATCTCTACGCATTTCACCGCTACACGTGGAATTCTACCTTCCTCTACAATACTCCAGATAACCAGTTTTAAGTGCAATTCCCAGGTTGAGCCCGGGGCTTTCACACCTAACTTAATTATCCGCCTACATGCCCTTTACGCCCAGTCATTCCGATTAACGCTCGCACCCTCCGTATTACCGCGGCTGCTGGCACGGAGTTG
+
CCCCCGGGGGGGGGGGGGGGGGGGGGGGGGGGGGGGGGGGGGGGGGGGGGGGGGGGGGGGGGGGGGGGGGGGGGGGGGGGGGGGGGGFGGGGGGGGGGGGGGGGGGGGGGGGGGGGGGGGGGGGGGGGGGGGFGGGGGGGGGGGGGGGGGGGGGGGGGGGGGGGGGGGGGGGGGFGFD9FDGGGGGGGGGGGGGGGGGDGFFFFFFFEFF=BFFFFFFFCFFFFFFFFFFFFFFFFFFFFFFFDDFFEF3<?EDFDDB914,8>06>BF:609:<:F2<<<>B>;99?:?>BF?6;B2::-
@M04999:289:000000000-L3R54:1:1101:22138:2850 2:N:0:428
TGACTACTGGGGTATCTAATCCTGTTCGCTACCCATGCTTTCGAACCTCAGCGTCAGTTACAGACCAGAGAGCCGCCTTCGCCACTGGTGTTCTTCCATATATCTACGCATTCCACCGCTACACATGGAGTTCCACTCTCCTCTTCTGCACTCAAGAAAAACAGTTTCAGCTGCACTTCCCCGGTTAAGCCGAGGGCTTTCACAGCTGACTTGTTCTCCCGCCTGCGTTCGCTTTACGCCCAATAAATCCGGACAACGCTTGCCACCTACGTATTACCGCGGCTGCTGGCACGTAGTTAGC
+
CCCCCGGGGGGGGGGGGGGGGGGGGGGGGGGGGGGGGGGGGGGGGGGGGGGGGGGGGGGGGGGGGGGGGGGGGGGGGGGGGGGGGGGGGGGGGGGGGGGGGGGGGGGGGGGGGGGGGGGGGGGGGGGGGGGGGGGGGGGGGGGGGGGGGGGGGGGGGGGGGGGGGGGGGGGGGGGGFGBGGGDEGGGGCGGGGGGGGGGGFFFFFFFFFFFFFFFFFFFDFFFFDFFFFFFFF@DFFFFFFFFFEFFCFFFBFFFFFFFFF:?BFFFFFFFFFFFFFFBBF9961<:F010<:1:(,6AF6
@M04999:289:000000000-L3R54:1:1101:20080:2854 2:N:0:428
GCGACTACAAGGGTATCTAATCCTGTTCGCTACCCATGCTTTCGAACCTCAGCGTCAGTTACAGACCAGAGAGCCGCCTTCGCCACTGGTGTTCTTCCATATATCTACGCATTCCACCGCTACACATGGAGTTCCACTCTCCTCTTCTGCACTCAAGAAAAACAGTTTCAGCTGCACTTCCCCGGTTAAGCCGAGGGCTTTCACAGCTGACTTGTTCTCCCGCCTGCGTTCGCTTTACGCCCAATAAATCCGGACAACGCTTGCCACCTACGTATTACCGCGGGTGCTGGCACGTTGTT
+
CCCCCFGGGGGGGGGGGGFFFC9FEGGGGGGGG<FFBD@F@AFGG8CF<FFGFGFGEFCFGGEF9FFEFGGCEEFGGFECGGC7BC,BFGF=FGF<EFGGGGGFFFEGGCEG:FFFGGCDEEGGGFC@GD<F8EGCDDFD@FEGFF;EEF;E9DC?BFFG8DEDDFCGGGGGFGF,;?FGF6DCDEGE9;,@@EED55FGFFFF9+3*)656:AF?48B=F22>-5B=1/;(7?4;C>;B90(68;8C6)(:9?FF:B(4(,,,,-,2473272:(66AB((((,.,3<2?(.3((.4<
@M04999:289:000000000-L3R54:1:1101:8140:2878 2:N:0:428
GTAGACTACAGGGGTATCTAATCCTGTTCGCTCCCCACGCTTTCGTCCATCAGCGTCAATCGGTATTTAGTAACCTGCCTTCGCAATCGGGGTTCTGTGTAATATCTATGCATTTCACCGCTACACTACACATTCCAGCTACTTCAATACTATTCAAGATCAACAGTATCAACGGCAGTTCTACAGTTAAGCTGCAGGTTTTCACCGCTGACTTATCAACCCGCCTACGGACCCTTTAAACCCAATAAATCCGGATAGCGCTCGCATCCTCCGTATTACCGCGGCTGCTGGCACGGAGTTT
+
CCC8CEFGFEGEGCCCCDFEFGA-CFFFFFG@<FFGGGGGGGGGGF@F@@FGGGGGGGGGGGGGG@FGFGGFFFFEEDCGFFF>FG,AFG@EGGGGGF?FGFCEBE=EFFFGAFDFAD,@FEGGGGGGGEFFGGGCFGGGGGD;EFGFFGGGGEGGGGFF,@DFGGGGCD=:DEG>ACFFGGGGG=:EEGFFCDGGG??98FFFFFDDBFBB@F61::95ADFA222:>=D@925@39CA483761)7;3?12>??F@F;6(:99;<BF<7BF::7,:<)-2(21(1(3726:2<B(,4:)
@M04999:289:000000000-L3R54:1:1101:17264:2899 2:N:0:428
GACTACAAGGGTATCTAATCCTGTTTGCTCCCCACGCTTTCGCATCTCAGCGTCAGTATCTGTCCAGAAGGCCGCCTTCGCCACCGGTATTCCTCCACATCTCTACGCATTTCACCGCTACACGTGGAATTCTACCTTCCTCTACAATACTCCAGATAACCAGTTTTAAGTGCAATTCCCAGGTTGAGCCCGGGGCTTTCACACCTAACTTAATTATCCGCCTACATGCCCTTTACGCCCAGTCATTCCGATTAACGCTCGCACCCTCCGTATTACCGCGGCTGCTGGCACGGAGTTAGCC
+
CCCCCGGCGGEGGGGGGGGGGGGGGGGGGGGGGGGGGGGGGGGGCGGGGFGGGGGGGFGGGGGGGGGGGGGGGGGGGGGGGCEEGGGGGGGGGGGGGGGGGGGGGGGGGGGGGGGGGGGGGGGGGGGGGGGGGGGGGGFGGGGGGGGGGGGGGGGGFFFGGFFEDDFGGGGFGGGCFGFGFG?@DFG,<7FGGG5@5CDGFFFFEFFFFEEEEFFFFFF@FFFFDFE4>7:BDFFF?FFFF7;EFEEFE@FF;@?CFFD@>69;>FFF:B?<0:29>F(21739:>?2::4-4;18:<B9.
@M04999:289:000000000-L3R54:1:1101:10993:2937 2:N:0:428
TCGACTACAAGGGTATCTAATCCTGTTTGCTCCCCACGCTTTCGCATCTCAGCGTCAGTATCTGTCCAGAAGGCCGCCTTCGCCACCGGTATTCCTCCACATCTCTACGCATTTCACCGCTACACGTGGAATTCTACCTTCCTCTACAATACTCCAGATAACCAGTTTTAAGTGCAATCCCCAGGTGGACCCCGGGGCTTTCACACCTACCTTAATTATCCGCCTACATGCCCTTTACGCCCAGTCATTCCGATTAACGCTCGCACCCTCCGATTTACCGCGCCGACTGGCCCGGATTTAC
+
@@CCCGGGDFGGGGGGGGGGGGGGGGGGGGGGGGGGGGGGGGGGGC7FGGGGFGGGGGG9CEFG@FGGGGFCCFGGGFGGGGGGGGGGGGCFGGGGGGGGGGGFGFGGGGGGGGGGGGGGGGGGGBFGGGFFGFAFF9,DEGGGGGG;2=EGGGGGGF,,@FGGGGGGE:F=FFGGF+*66+=C6@,54,@+@+@0*3*CA4BFFFD4>)->5?+:*=47+-8522:=?7);3=DF37()76;;();E)9)631(:65,0((,-3>B?:?0(((-(4:)-19(,(,(42(.(,(((-32-)
@M04999:289:000000000-L3R54:1:1101:24054:2976 2:N:0:428
GCTCGGACTACACGGGTATCTAATCCTGTTCGCTCCCCACGCTTTCGTCCATCAGCGTCAATCGGTATTTAGTAACCTGCCTTCGCAATCGGGGTTCTGTGTAATATCTATGCATTTCACCGCTACACTACACATTCCAGCTACTTCAATACTATTCAAGATTAACAGTATCAACGGCAGTTCTACAGTTAAGCTGCAGGTTTTCACCGCTGACTTATCAACCCGCCTACGGACCCTTTAAACCCAATAAATCCGGATAACGCTCGCATCCTCCGTATTACCGCGGCTGCTGGCACGGAGT
+
CCCCCGGGGGGGGGGGGGGGGGGGGGGGGGGGGGGGGGGGGGGGGGGGGGGGGGGGGGGGGGGGGGGGFGGGGGGGGGGGGGGGGGGGGGGGGGGGGGGGGGGDGGGGGGGGGGGGGGGGGGGGGGGGGGGGGGGFGGGGGFGGGGGGGGGGGGGGGGGGGGGFFGGGGGGGGGGGFDFGGGGGGGGGGGGGGGGGGGGGFFFFFFFFDBFFFFFFFFFFFFD@FBBDFFFFFFFDFFFFCEFFFFF@F3<?<E;>DFBDBF;4?;FFFF?BB?BFF0:4>2?>FF;9>:>B::???FFF2
@M04999:289:000000000-L3R54:1:1101:18510:2979 2:N:0:428
GGACTACTCGGGTATCTAATCCTGTTTGCTCCCCACGCTTTCGCATCTCAGCGTCAGTATCTGTCCAGAAGGCCGCCTTCGCCACCGGTATTCCTCCACATCTCTACGCATTTCACCGCTACACGTGGAATTCTACCTTCCTCTACAATACTCCAGATAACCAGTTTTAAGTGCAGTTCCCAGGTTGAGCCCGGGGCTTTCACACCTAACTTAATTATCCGCCTACATGCCCTTACGCCCAGTCATTCCGATTAACGCTCGCATCCTCCGTATTACCGCGGCTGCTGGCACGGAGTTAGCC
+
CCCCCFGDEGGGEBEDEGGAGEFGGGC<<@FGGCCCC7FGCC@CF7:6CE@@CCEEEFC,EFGGGGFGGGGFCEEGCEDFBFGECFF:@FFGGGCF8AFFFGFDAFG<CFGGFGGGGGGGGCEGGFGEGDG@FGGGG?8FGGFGGGGCGGGGGGGEGGGFGGFGGGAFFGC2@FGC9FFF6=DCD9DFFGGGGDDCGGG49BCFFEFFFFF4<:69@ABEFF@2@DE??6==@@EE;6>EFF@7AFEEEE<D7;ECFFF:;964>?2<BB1:?2<2<B6;24;;B04>F?BFF0380:223
@M04999:289:000000000-L3R54:1:1101:14785:3004 2:N:0:428
TATCTAATCCTGTTTGCTCCCCACGCTTTCGCATCTCAGCGTCAGTATCTGTCCAGAAGGCCGCCTTCGCCACCGGTATTCCTCCACATCTCTACGCATTTCACCGCTACACGTGGAATTCTACCTTCCTCTACAATACTCCAGATAACCAGTTTTAAGTGCAGTTCCCAGGTTGAGCCCGGGGCTTTCACACCTAACTTAATTATCCGCCTACATGCCCTTTACGCCCAGTCATTCCGATTAACGCTCGCACCCTCCGTATTACCGCGGCTGCTGGCACGGAGTTAGCCGGTGCTTCTTC
+
CCCCCGGGGGGGGGGGGGGGGGGGGGGGGGGGGGGGGGGGGGGGGGGGGGGGGGGGGGGGGGGGGGGGGGGGGGGGGDFGGGGGGGGGFGGGGGGGGGGGGGGGGGGGGGGGGGGGGGGGGGGGGGGGGGGGGGGGGGGGGGGFGGGGFGGGGGGGGFGGGGGGGGGGGGGGGGGGFGFGGGGGGGGGGGGGGGGGFGGGFFFFFFFFFFFADFFFFFFFFFEEFFF@FDBEEFEFECEEFDFFFFFFFF;FBF??FFB:B?BFFFFFFFFFB?D?>07??FFFB?AFF09>9308<AAF2
@M04999:289:000000000-L3R54:1:1101:14185:3077 2:N:0:428
GACTACAAGGGTATCTAATCCTGTTCGCTACCCATGCTTTCGAACCTCAGCGTCAGTTACAGACCAGAGAGCCGCCTTCGCCACTGGTGTTCTTCCATATATCTACGCATTCCACCGCTACACATGGAGTTCCACTCTCCTCTTCTGCACTCAAGAAAAACAGTTTCAGCTGCACTTCCCCGGTTAAGCCGAGGGCTTTCACAGCTGACTTGTTCTCCCGCCTGCGTTCGCTTTACGCCCAATAAATCCGGACAACGCTTGCCACCTACGTATTACCGCGGCTGCTGGCACGTAGTTAGCC
+
CCCCCGGGGGGGGGGGGGGGGGGGGGGGGGGGGGGGGGGGGGFGGGGGGGGGGGGGGGGGGGGGGGGFGGGGGGGGGGGGGGGGGGGFGGGGGGGGGGGGGGGGGGGGGGGGGGGGGGGGGGGGGGGFGGGGGGGGGCGGGGGGGGGGGGGGG=EFGGGGGGFGGGGGGGGGGGGGFGFGGGDGEGGGGGGGGGGGGGGGFFFFFFFFDFC:CFFF?FFFFFFFFFFFFFFF;?CE;;BEFDF;4>CFFF019>FF>>B?FFFFF::?FFF2<>4:A?FF9>B>?7:,4?DF0(806<>A?
@M04999:289:000000000-L3R54:1:1101:23540:3121 2:N:0:428
GGACTACTCGGGTATCTAATCCTGTTTGCTCCCCACGCTTTCGCATCTCAGCGTCAGTATCTGTCCAGAAGGCCGCCTTCGCCACCGGTATTCCTCCACATCTCTACGCATTTCACCGCTACACGTGGAATTCTACCTTCCTCTACAATACTCCAGATAACCAGTTTTAAGTGCAATTCCCAGGTTGAGCCCGGGGCTTTCGCACCTAACTTAATTATCCGCCTACATGCCCTTTACGCCCAGTCATTCCGATTAACGCTCGCACCCTCCGTATTACCGCGGCTGCTGGCACGTAGTTAGC
+
CCCCCGGGGGGGGGGGGGGGGGGGGGGGGGGGGGGGGGGGGGGGGGGGGGGGGGGGGGGGGGGGGGGGGGGGGGGGGGGGGGGGGGGCFFGGGGFGGGGGGGGGGGGGGGGGGGGGFGGGGGGGGGGGEGGGGGGGGGFGGGGGGGGGGGGGGGGGGGGGGGGGFGGGGGGFGGGGFGFGGFGGDEGFGGGGGEEDDGGCFFDFFFFFEFFFFFFFFAFCFFF2>BEFEFF8;;@EFF0>2?;;@E<?CC8;;;@E>0(2399>9><06?BBBF:DF<:(4296932>>(422:3(,6<A4
@M04999:289:000000000-L3R54:1:1101:9357:3134 2:N:0:428
GGACTACCCGGGTATCTAATCCTGTTTGCTCCCCACGCTTTCGCATCTCAGCGTCAGTATCTGTCCAGAAGGCCGCCTTCGCCACCGGTATTCCTCCACATCTCTACGCATTTCACCGCTACACGTGGAATTCTACCTTCCTCTACAATACTCCAGATAACCAGTTTTAAGTGCAATTCCCAGGTTGGGCCCGGGGCTTTCACACCTAACTTAATTATCCGCCTACATGCCCTTTACGCCCAGTCATTCCGATTAACGCTCGCACCCTCCGTATTACCGCGGCTGCTGGCACGGAGTTAGC
+
CCCCCGGGGGGGGGGGGGGGGGGGGGGGGGGGGGGGGGGGGGGGGGGGGGGGGGGGGGGCGGGGGGGGGGGGGGGGGGGGGGGGGGGGEGGGGGGGGGGGGGGGGGGGGGGGGGGGGGGGGGGGGFGGGGGGGFFGGGGGGGGGGGGGGGGGGGGGCGGFGGGGFGFGGGGFGGGGFGFGGGGGGGCGDFGGGGGGGDGGFFFFFFFFFFFE=FFFFFFCEDFF?DFEF@F14;@FF<FFFFF@@EE?EFFFFFBFDFF??FFFFFF<::>41:BFFFBFF1621108((4<:66>18<B<
@M04999:289:000000000-L3R54:1:1101:23485:3172 2:N:0:428
GGACTACTGGGGTATCTAATCCTGTTTGCTCCCCACGCTTTCGCATCTCAGCGTCAGTATCTGTCCAGAAGGCCGCCTTCGCCACCGGTATTCCTCCACATCTCTACGCATTTCACCGCTACACGTGGAATTCTACCTTCCTCTACAATACTCCAGATAACCAGTTTTAAGTGCAGTTCCCAGGTTGAGCCCGGGGCTTTCACACCTAACTTAATTATCCGCCTACATGCCCTTTACGCCCAGTCATTCCGATTAACGCTCGCACCCTCCGTATTACCGCGGCTGCTGGCACGGAGTTAGC
+
CCCCCGGGGGGGGGGGGGGGGGGGGGGGGGGGGGGGGGGGGGGGGGGGGFGGGGGGGGGGGGGGGGGGGGGGGGGGGGGGGGGGGGGGGGGGGGGGGGGGGGFGGGGGGGGGGGGGGGGGGGGGGGFEGGGGGGGGGGGGGGGGGGGGGGGGFGGGGGGGGGFFBFGFGGGGFGGGFGFGGFGGGGGGGFGCEEGGDDGGFFFFFAFFFFFFFFACFFFEFFF>FDE?C==B@@FFFFFF9?@/7436?74;61;E>DFFF>;BF>F:BF9(,::><AFFF>FBB?>?0(8<(2918(6<4
@M04999:289:000000000-L3R54:1:1101:16725:3215 2:N:0:428
TAGGACTACCGGGGTATCTAATCCTGTTCGCTCCCCACGCTTTCGTCCATCAGCGTCAATCGGTATTTAGTAACCTGCCTTCGCAATCGGGGTTCTGTGTAATATCTATGCATTTCACCGCTACACTACACATTCCAGCTACTTCAATACTATTCAAGATTAACAGTATCAACGGCAGTTCTACAGTTAAGCTGCAGGTTTTCACCGCTGACTTATCAACCCGCCTACGGACCCTTTAAACCCAATAAATCCGGATAACGCTCGCATCCTCCGTATTACCGCGGCTGCTGGCACGGAGTT
+
CCCCCGGGGGGGGGGGGGGGGGGGGGGGFGGGGGGGGGGGGGGGGGGGGGGGGGGGGGGGGGGGGGGGGGGGGGGGFGGGGGGGGEGGGGGGGGGGGGFGGGGG,EFFGGGGGGGGGGGGGCEGGGGGFGGGFGGGGGGGGGGFGFFGGGGGGAFGGGGGFGFGGGGGGGGGGGGEACCGGGGGGFGGCGFGGGGGGGF5B>AFFBFE22@FFFFFFFFFAA@F>=@F@=2>9D@FFFFFED?DFFFFFEFEF;;08<<?>??B>F<;,.<7>?<B:BA)32,4>>9:72067<:>9>?1
@M04999:289:000000000-L3R54:1:1101:8969:3262 2:N:0:428
TAAGACTACTGGGGTATCTAATCCTGTTTGCTCCCCACGCTTTCGCATCTCAGCGTCAGTATCTGTCCAGAAGGCCGCCTTCGCCACCGGTATTCCTCCACATCTCTACGCATTTCACCGCTACATGTGGAATTCTACCTTCCTCTACAATACTCCAGATAACCAGTTTTAAGTGCAATTCCCAGGTTGAGCCCGGGGCTTTCACACCTAACTTAATTATCCGCCTACATGCCCTTTACCCCCAGTCATTCCGATTAACGCTCGCACCCCCCGTATTCACGGCGCTGCCGGTCCGGATGTT
+
CC<A6CC<F<,CEC68,,@FGFFG9F,CFFEC<FDFFCGG::D<ECGG:6CFGFC@F7FGGGGDGGGGGG<AC8AFGCFCFEFGGGDGGGGGGGGG9<,4AEE<4FFGGGC7CFFG9<:EG+:F:A=FDFG@?=E,@=D>;DGGFGGGGCAAE=EGGGD,A=FD9==9D:E8D2DFFDFC+=?FG8=A?6DCFG6=DGGGFFFFFFFF===:CB>A*=+*:?2=2>2((1>@=B95>))*/(6>;E@@7.9?(2(1<?C19;6>6;>FF21(,44,()))(((-4((((-3(((,((-(.)
@M04999:289:000000000-L3R54:1:1101:19643:3296 2:N:0:428
GACTACAGGGGTATCTAATCCTGTTTGGTCCCCACGCCTTCGCATCTCAGCTTCAGTATCTGTCCAGAAGGCCGCCTTCGCCACCGGTATTTCTCCACACCTCTACGCATTTCACCGCCACACGTGGAGTTCTACCTTCCTCTACAATACTCCAGATAACCAGTTTTAAGTGCAATTCCCAGGCTGAGCCCGGGGCTTTCACACCTAACTTAATTATCCGCCTACATGCCCTTTACGCCCAGCCATTCCGATTAACGCTCGCACCCTCCGTATTGCCGCGGCTGCGGGCACGTGGTTAGCC
+
@CCC@FG@,F768,6CEE@66<CC@EC,C,;;C,@6+6;,EC76,8@CEFB,6,6CFE@ECFGEE,<EE@FGCCFEEFGG>BCC8FE>+6@,A?,C<FE,7A<=EFFGCG@E?FFAFG7BCFCG:==FFEGD=A6,C94=,A=9FA=D,@,2,2=CB9EGGC,@FD==DDACGF+@:D+22DD+@F8DDGGECEC>0CGFEFF>DFF>4*/.:9:F<:FD4295((*>:BDFF=.;(3,:;;((67377.6,6<C4?04,3(9(-((-,(42?.)5-(,49211(,(((((4((-,(-(4)
@M04999:289:000000000-L3R54:1:1101:21953:3309 2:N:0:428
GCCTGGACTACTCGGGTATCTAATCCTGTTTGCTCCCCACGCTTTCGCATCTCAGCGTCAGTATCTGTCCAGAAGGCCGCCTTCGCCACCGGTATTCCTCCACATCTCTACGCATTTCACCGCTACACGTGGAATTCTACCTTCCTCTACAATACTCCAGATAACCAGTTTTAAGTGCAATTCCCAGGTTGAGCCCGGGGCTTTCACACCTAACTTAATTATCCGCCTACATGCCCTTTACGCCCAGTCATTCCGATTAACGCTCGCACCCTCCGTATTACCGCGGCTGCTGGCCCGGAGT
+
CCCCCGGGGGGGGGGGGGGGGGFGGGGGGGGGGGGGGGGGGGGGGGGGGGGGGGGGGGGGGGGGGGGGGGGGGGGGGGGGGGGGGGGGGGGGGEGGGGGGGGGGGGGGGGGGGGGGGGGGGGGGGGGGGGGGGGGGGGGGGGGGGGGGGGGGGGGGGGGGGGGGGGGGGGGGGGGGFGFFGGGGGGGGGGGGGGGGGGDGFFFFFFFFFFFFFFFFFFFFFFFFDFFFFFFFFFFFEFFFEFFF6@FF@ECFF?E((6;EFBFF?9>09BFFFB>0(8?AFABB>FF;BFFF31(-7;11-
@M04999:289:000000000-L3R54:1:1101:22119:3309 2:N:0:428
GACTACACGGGTATCTAATCCTGTTCGCTCCCCACGCTTTCGTCCATCAGCGTCAATCGGTATTTAGTAACCTGCCTTCGCAATCGGGGTTCTGTGTAATATCTATGCATTTCACCGCTACACTACACATTCCAGCTACTTCAATACTATTCAAGATTAACAGTATCAACGGCAGTTCTACAGTTAAGCTGCAGGTTTTCACCGCTGACTTATCAACCCGCCTACGGACCCTTTAAACCCAATAAATCCGGATAACGCTCGCATCCTCCGTATTACCGCGGCTGCTGGCACGGAGTTAGCC
+
CCCCCGGGGGGGGGGGGGGGGGGGGGGGGGGGGFGGGGGGGGGGGGGGGGGGGGGGGGGGGGGFGGGGGGGGGGGGGGGGCEEEGGGGGGGGGGGGGGGGGGGGGGGGGGGGGGGGGGGGGGGGGGGGGGGGGGGGGGGGGGGGGGGGGGGGGGGGGGGGGGGFGGGGGGGEGGGGFGFGGGGFGGGGGGGGGGGGGGGGFFFFFEFFFEFFFFFFFFFFFFFFFFFF=>DFFBEFFEDFFFDFFFFEFB@F@FFE@63<>;>?F?FFFB?B<>A>>?9FFFF>BFFFB?B?>91-8<><2
@M04999:289:000000000-L3R54:1:1101:14252:3356 2:N:0:428
GGGACTACCCGGGTATCTAATCCTGTTCGCTACCCATGCTTTCGAACCTCAGCGTCAGTTACAGACCAGAGAGCCGCCTTCGCCACTGGTGTTCTTCCATATATCTACGCATTCCACCGCTACACATGGAGTTCCACTCTCCTCTTCTGCACTCAAGAAAAACAGTTTCAGCTGCACTTCCCCGGTTAAGCCGAGGGCTTTCACAGCTGACTTGTTCTCCCGCCTGCGTTCGCTTTACGCCCAATAAATCCGGACAACGCTTGCCACCTACGTATTACCGCGGCTGCTGGCACGTAGTT
+
CCCCCGGGGGGGGDGGGGGGGGGGGGGGGGGGGGGGGGGGGGGGGGGGGGGGGGGGGGGGGGGGGGGGGGGGGGGGGGGGGGGGGGGGGGGGGGGGGGGGGGGGGGGGGGGGGGGGGGGGGGGGGGGGGGGGGGFGGGGGGGGGGGGGGGGGGGGGGGGDGFGGGGGGGGGGGGGGFGFGGGCEDGGGGGGGGGEGGGGGFFFFFFFFFFDF5AFFEFFFFFFFFFFFFF;D@@FFEFFF9@D?DEFFBBFFF?FB?FF>:B??FF<3?FFF72:BAA21419>>BBFFBB0)2:1.(6
@M04999:289:000000000-L3R54:1:1101:24230:3412 2:N:0:428
CGAGACTACTGGGGTATCTAATCCTGTTTGCTCCCCACGCTTTCGCATCTCAGCGTCAGTATCTGTCCAGAAGGCCGCCTTCGCCATCGGTATTCCTCCACATCTCTACGCATTTCACCGCTACACGTGGAATTCTACCTTCCTCTACAATACTCCAGATAACCAGTTTTAAGTGCAGTTCCCAGGTTGAGCCCGGGGCTTTCACACCTAACTTAATTATCCGCCTACATGCCCTTTACGCCCAGTCATTCCGATTAACGCTCGCACCCTCCGTATTACCGCGGCTGCTGGCACGCAGTT
+
CCCCCGGGGGGGGGBCGFGGGFGGGGGGGGGGGGFGGGGGGGFGGGGGGGGFGGGGGGGGFCGGGGGGFGGGGFGGGGGGEFGGGGGGGGGGGGFFGGGFGGGGGGGGGGGGGGGCGGGGGGGGGGGGGGEGGFFGGGGFFFDFGGGGGGGGGFE8DFAFFGGDFF=DCFGFFGGDFGFGGCF=FFFGGGCCEGGCDDGDFFFFFFFFFFEFFFFFEFFEF*:B22@B=CC:>@EF@9C>2@FD0.=>CCC5;0;@DFED6@?>>>B9BF:?>:(.:AD<B0>9B9>?0)4(()3((-82
@M04999:289:000000000-L3R54:1:1101:23738:3448 2:N:0:428
TGACTACCAGGGTATCTAATCCTGTTCGCTCCCCACGCTTTCGTCCATCAGCGTCAATCGGTATTTAGTAACCTGCCTTCGCAATCGGGGTTCTGTGTAATATCTATGCATTTCACCGCTACACTACACATTCCAGCTACTTCAATACTATTCAAGATTAACAGTATCAACGGCAGTTCTACAGTTAAGCTGCAGGTTTTCACCGCTGACTTATCAACCCGCCTACGGACCCTTTAAACCCAATAAATCCGGATAACGCTCGCATCCTCCGTATTACCGCGGCTGCTGGCACGGAGTTAGC
+
CCCCCGGGGGGGGGGGGGGGGGGGGGGGGGGGGGGGGGGGGGGGGGGGGGGGGGGGGGGGGGGGGGGGGGGGGGGGGGGGGGGGGGGGGGGGGGGGGGGGGGGGFGGGGGGGGGGGGGGGGGGGGGGGGGGGGGGGGGGGGGGGGGGGGGGGGGGGGGGGGGGGGGGGGFGGGGGGFGFD@FGGGGGGGGGGGGGGGGGGFFFFFFFFFFFFFFFFFFFFFFFFFFF=?FFFFFFFFFFFDFFF@E;<EEBF@@FFFDFDFFFFF>F?A?9?:BFABB?FFFFFFF?FF0(8<9;(-46<5
@M04999:289:000000000-L3R54:1:1101:10265:3498 2:N:0:428
AGTGTGACTACCCGGGTATCTAATCCTGTTTGCTCCCCACGCTTTCGCATCTCAGCGTCAGTATCTGTCCAGAAGGCCGCCTTCGCCACCGGTATTCCTCCACATCTCTACGCATTTCACCGCTACACGTGGAATTCTACCTTCCTCTACAATACTCCAGATAACCAGTTTTAAGTGCAGTTCCCAGGTTGAGCCCGGGGCTTTCACACCTAACTTAATTATCCGCCTACATGCCCTTTACGCCCAGTCATTCCGATTAACGCTCGCACCCTCCGTATTACCGCGGCTGCTGGCACGGAGT
+
CCCCCGGGGGGGGGGGGGGGGGGGGGGGGGGGGGGGGGGGGGGGGGGGGGGGGGGGGGGGGGGGGGGGGGGGGGGGGGGGGGGGGGGGGGGGGDGGGGGGGGGGGGGGGGGGGGGGGGGGGGGGGGGGGGGGGGGGGFGGGGGGGGGGGGGGGGGGGGGGGGGGGGGGGGGGGGGGFGFGFGGGGGGGGGGGGGGFDGGGFBFFFFFFFFFFFFFFFFFEFCEFFFFFFFFFFFFFFFFFFFFF>FDFFFFEFCE@@F:BBBFFFFBFFB?FF6624?0>ADFF>3219??B3:<<?>(1,
@M04999:289:000000000-L3R54:1:1101:16713:3537 2:N:0:428
ACTACAAGGGTATCTAATCCTGTTCGCTCCCCACGCTTTCGTCCATCAGCGTCAATCGGTATTTAGTAACCTGCCTTCGCAATCGGGGTTCTGTGTAATATCTATGCATTTCACCGCTACACTACACATTCCAGCTACTTCAATACTATTCAAGATTAACAGTATCAACGGCAGTTCTACAGTTAAGCTGCAGGTTTTCACCGCTGACTTATCAACCCGCCTACGGACCCTTTAAACCCAATAAATCCGGATAACGCTCGAATCCTCCGTATTACCGCGGCTGCTGGCACGGAGTTAGCCG
+
CCCCCGGGGGGGGGGGGGGGGGGFGGDGGGGGGGGGGGGGGGGGGGGGGGCGFGGGGGGCFGGGGGGGGGGGGGGGFGGGG@FGGGGGGGGGGGGGFAECGGGGGGGFGGGGGGGGGGGGGGGGGGGGGGGGGGGGGGGGGGGGGGGGGGGGGGFGGGGGGGDFGGGGGGGGCGGGFGFGGGGGGGGFGGGGGGGFGD;FF5@E>BBFFFEECCFFDEBFDDFDD=@BFFFFEFFEFFFFF;8AFFF8:36;1A<<B<(,(,488).29-,429<4:49;B09:032(,)-(23:?>6440
@M04999:289:000000000-L3R54:1:1101:16923:3548 2:N:0:428
GACTACCGGGGTATCTAATCCTGTTTGCTCCCCACGCTTTCGCATCTCAGCGTCAGTATCTGTCCAGAAGGCCGCCTTCGCCACCGGTATTCCTCCACATCTCTACGCATTTCACCGCTACACGTGGAATTCTACCTTCCTCTACAATACTCCAGATAACCAGTTTTAAGTGCAATTCCCAGGTTGAGCCCGGGGCTTTCACACCTAACTTAATTATCCGCCTACATGCCCTTTACGCCCAGTCATTCCGATTAACGCTCGCACCCTCCGTATTACCGCGGCTGCTGGCACGGAGTTAGCC
+
CCCCCGFGGGGGGGGGGGGGGGGGGGGGGGGGGGGGGGGGGGGGGGGGGGGGGGGGGGGGGGGGGGGGGGGGGGGGGGGGGGGGGGGGGGGGGGGGGGGGGGGGGGGGGGGGGGGGGGGGGGGGGGGGGGGGGGGGGGGGGGGGGGGGGGGGFGGFGGGGGGGGGGGGGGGGGGGGFGFGGGGGGGGGGGGGGGGGGGGFFFFFFFFFFFFFFFFFFFF@FFFFFFFFEFFFFFCE<D@FFFEE<CCCEFFFF?F<BB:6BF>6>(,4:B:0:BA<<0079>B>BFF7?73?>F;8?A<>4
@M04999:289:000000000-L3R54:1:1101:17777:3615 2:N:0:428
GTGACTACCAGGGTATCTAATCCTGTTTGCTCCCCACGCTTTCGCATCTCAGCGTCAGTATCTGTCCAGAAGGCCGCCTTCGCCACCGGTATTCCTCCACATCTCTACGCATTTCACCGCTACACGTGGAATTCTACCTTCCTCTACAATACTCCAGATAACCAGTTTTAAGTGCAATTCCCAGGTTGAGCCCGGGGCTTTCACACCTAACTTAATTATCCGCCTACATGCCCTTTACGCCCAGTCATTCCGATTAACGCTCGCACCCTCCGTATTACAGCGGCTGCTGGCACGGAGTT
+
CCCCCGGGGGGGGGGGGGGGGGGFFGGGGGGGGGGGGGGFGGGGGGCGGGGGGGGGGGGGGGGGGGGGFGGGGGGGGGGGGGGGGGGGGCEFFG9EFGGGGGGGGGGGGGGGFGGGGGGGDGEGGGGGDGGGGGGGGFGGGGGGGGFAFGGGGGGGGGGDFFFGGGGFGGG9@FGGFG82B+AD=FGGGFGEF6C9CDG5*0BFFFAAEFFFFFFFFFFCFFB9>@B=ECBEFFD86>?FF>@<4)/7CCE;62<@C316123((47??04148?BFF)3:6((4-())(2()2196::
@M04999:289:000000000-L3R54:1:1101:8166:3665 2:N:0:428
AGACTACCAGGGTATCTAATCCTGTTTGCTCCCCACGCTTTCGCATCTCAGCGTCAGTATCTGTCCAGAAGGCCGCCTTCGCCACCGGTATTCCTCCACATCTCTACGCGTTTCACCGCTACACGTGGAATTCTACCTTCCTCTACAATACTCCAGATAACCAGTTTTAAGTGCAGTTCCCAGGTTGAGCCCGGGGCTTTCACACCTAACTTAATTATCCGCCTACATGCCCTTTACGCCCAGTCATTCCGATTAACGCTCGCACCCTCCGTATTACCGCGGCTGCTGGCACTGAGTTATC
+
CCCCCGGGGGGGGGGGGGGGGGGGGGGGGGGGGGGGGGGCFAFGFCCEFGGGGEGEFGGGGGGFFDFGGGGGGGGDGGGGGGDFFGGGGGGGGGGGGGGGGGGGGGGGGGGGGGGGGGGGGGGGGGGDDGFGGGGGAFFCFGGGGGFAFFGGGFDEGGFGGGGGGGDCF89CFCDFFFFGCFGF?FFGFGGGCE7DGDCGACFFA59F=@EEFFFFEAAE?D@=@FFEEE;3.=E3):7E>6((/)6?EEEFF??6)4>F:>B61(8:B01:0::<9419-03(((.4?<0?(3<:A5)).
@M04999:289:000000000-L3R54:1:1101:12358:3692 2:N:0:428
TGACTACCGGGGTATCTAATCCTGTTTGCTCCCCACGCTTTCGCATCTCAGCGTCAGTATCTGTCCAGAAGGCCGCCTTCGCCACCGGTATTCCTCCACATCTCTACGCATTTCACCGCTACACGTGGAATTCTACCTTCCTCTACAATACTCCAGATAACCAGTTTTAAGTGCAATTCCCAGGTTGAGCCCGGGGCTTTCACACCTAACTTAATTATCCGCCTACATGCCCTTTACGCCCAGTCATTCCGATTAACGCTCGCACCCTCCGTATTACCGCGGCTGCTGGCACGGAGTTAGC
+
CCCCCGEGGGGGGGGGGGGGGGGGGGGFGGGGGGGGGGGGGGGGGGGFGGGGGGGGGGGDEGGGGGGGGGGGGGGGGGGGGGGGGGGGGGGGGGGGFGGGGGGGDFGGGGGGGGGGGGGGGGGGGGGGDFGFFGGGFDGFGGGGGGGFGFGGDFGGGGFGGGGGGGGGGGGGGGGGFGFFCFGGFGCGGCFGGEGGGGDGFFFAAFFFEDEFFFFFFFFCEB?DFFFFE83=EFEFC?DF@DFE@FECEFFF;6:<9:>B04;>6,3(1:>:?FF<ABFFB(3;>687??4<?40;:04<5
@M04999:289:000000000-L3R54:1:1101:12612:3705 2:N:0:428
GACTACCGGGGTATCTAATCCTGTTTGCTCCCCACGCTTTCGCATCTCAGCGTCAGTATCTGTCCAGAAGGCCGCCTTCGCCACCGGTGTTCCTCCACATCTCTACGCATTTCACCGCTACACGTGGAATTCTACCTTCCTCTACAATACTCCAGATAACCAGTTTTAAGCGCAGTTCCCAGGTTGAGCCCGGGGCTTTCACACCTAACTTAATTATCCGCCTACATGCCCTTTACGCCCAGTCATTCCGATTAACGCTCGCACCCTCCGTATTACCGCGGCTGCTGGCACGGAGTTAGCC
+
CCCCCGGGGGGGGGGGGGGGGGGGGGGGGGGGGGGGGGGGGGGGGGGGGGGGGGGGGGGGGGGGGGGGGGGGGGGGGGGGGGGGGGGGGFGGGGGGGGGGGGGGGGGGGGGGGGGGGGDGGGGGGGGGGGGGGGGGGCGGGGGGGGGGGGGGEFGGGGGGGGGGEDGGFGGGGGGGFCFGGGD@GGGFGGGGGEEDGGFFAFFFFFFFBFFEFFFFFFFFFFF<=@CE@;8;8@CCF;>BDD1=AFFFAFFF?<)4806?FFFFFF0(8><B1:<>FFFB(7>6<>>?:(489-22466>:
@M04999:289:000000000-L3R54:1:1101:13315:3713 2:N:0:428
ATTTTGACTACCGGGGTATCTAACCCTGTTCGCTACCCATGCTTTCGAACCTCAGCGTCAGTTACAGACCAGAGAGCCGCCTTCGCCACGGGTGTTCCTCCATATATCTACGCATTCCACCGCTACACATGGAGTTCCACTCTCCTCTTCTGCACCCAAGAAAAACAGTTTCAGCTCCACTTCCCCGTTTAAGCCGAGGGCTCTCACAGCTGCCTTGTTCTCCCGCGTGCGTTCTCTTCACGCCCAATAAATCCGGACAACGCTTCCCACCTACGTACTCGCGCCGCATCGGTCACATAGT
+
A<6,8C@FFAFCF7BBFBEFFFFG8,CF;C<,@C,@@C,C8AC;CFG,CAF,;,;FF6CF7CEFCAF,69C<FF,:=EFGGGC=<=?8?++7@=4@<,CFDEFFGGGCD<E+>+:45A;EFGC:FFG8<,8,?==3E,=EEGA?E887@AD@EDG,@?D,,,@,60,5:,,@;C8,*+*;=+*E8,:*,@*@9DGD9**)0;)2;4=?E2@2.)?C)1;)7?3;96(,(/,/1;(-)).*.318(41(,))-),-41>(,,20(,().)2,2,3(.,(-)(-((((,-(-,--3(,).)..
@M04999:289:000000000-L3R54:1:1101:15514:3718 2:N:0:428
TGACTACAAGGGTATCTAATCCTGTTCGCTACCCATGCTTTCGAACCTCAGCGTCAGTTACAGACCAGAGAGCCGCCTTCGCCACTGGTGTTCTTCCATATATCTACGCATTCCACCGCTACACATGGAGTTCCACTCTCCTCTTCTGCACTCAAGAAAAACAGTTTCAGCTGCACTTCCCCGGTTAAGCCGAGGGCTTTCACAGCTGACTTGTTCTCCCGCCTGCGTTCGCTTTACGCCCAATAAATCCGGACAACGCTTGCCACCCACGTATTACCGCGGCTGCTGGCACGTAGTTAGC
+
CCCCCGGGGGGGGGGGGGGGGGGGGGGGGGGGGGGGGGGGGGGGGGGGGGGGGGGGGGGGGGGGGGGGGGGGGGGGGGGGGGGGGGGGGGGGGGGGGGGGGGGGGGGGGGGGGGGGGGGGGGGGGGGGGGGGGGGGGGGGGGGGGFGGGGGGGGGGGGGGGGGGGGGGGGGGGGGGFFFFGGGGGGGGGGGGGGGCGGGGFFFFFFFFEFEFFFFFFFFFFB@FFF@FFD6@DFFCEFFFFF0@;<CEFF996>9BFFFFFFFFFFFFFFF<1<?AF<?169BF>BFFFF?23:7662<A:
@M04999:289:000000000-L3R54:1:1101:25823:3737 2:N:0:428
GACTACTAGGGTATCTAATCCTGTTTGCTCCCCACGCTTTCGCATCTCAGCGTCAGTATCTGTCCAGAAGGCCGCCTTCGCCACCGGTATTCCTCCACATCTCTACGCATTTCACCGCTACACGTGGAATTCTACCTTCCTCTACAATACTCCAGATAACCAGTTTTAAGTGCAATTCCCAGGTTGAGCCCGGGGCTTTCACACCTAACTTAATTATCCGCCTACATGCCCTTTACGCCCAGTCATTCCGATTAACGCTCGCACCCTCCGTATTACCGCGGCTGCTGTCCCGGAGTTATCC
+
CCCCCGGAFGGGGGGFGGGGG,CEFFGGAGFCGDG>FF,D@FGGEC<CEGGGGGEEFGGFGFGGGGGG8AGGFGGGGGGGG7FFGGEGE<FFGGGGGGFEGGGFGGGGGECGDGEDF7FEGGGGGGG7<FGFFGGGDCEGGFGFGGFGGDAFGGGFGFGFFGGGGGE=DG8@AFGCFGDFGDFFF8@<D,DEGGGGG>D7BFAFBFF*<CEFECAF?F6>>>@25;??7633=EFE;?@D2(/;)9<EF1(/:<9917;<((((3316((-.8:)).((-4;9BF:3-,))-,,-:?A)--
@M04999:289:000000000-L3R54:1:1101:13321:3738 2:N:0:428
ACCGACTACCCGGGTATCTAATCCTGTTCGCTACCCATGCTTTCGAACCTCAGCGTCAGTTACAGACCAGAGAGCCGCCTTCGCCACTGGTGTTCTTCCATATATCTACGCATTCCACCGCTACACATGGAGTTCCACTCTCCTCTTCTGCACTCAAGAAAAACAGTTTCAGCTGCACTTCCCCGGTTAAGCCGAGGGCCTTCACAGCTGACTTGTTCTCCCGCCTGCGTTCGCTTTACGCCCAATAAATCCGGACAACGCTTGCCACCTACGTATTACCGCGGCTGCTTGCACGTAGGT
+
CCCCCGGGGGGGGGGGGGGGGGGGGGFGGGGGGGGGGGGGGGGGGGGGGGGGGGGGGGGFGGGGGGGGFGGGGGGGGGGDGGGGGGGGGGGGGGGGFGFGGGGFGGGGGGGGGGGGGGGGGGGGGFEGFGGGGGGGGGGGGGFGGGGGGGGGG@FFGGDGFGFEGGGGGGGGGGGGFGFGGGGGGGGGGDFGGGGC>DGGFFAFFFFFFFFFEFAB@FFFFB>@B?@D@??FFB?8@EEF?9>FFFBB2>>:;((3(1:6(4:?07<2:?7:BF<22<646>2>B09??2)12464:6(.
@M04999:289:000000000-L3R54:1:1101:7926:3752 2:N:0:428
GGACTACCGGGGTATCTAATCCTGTTCGCTCCCCACGCTTTCGTCCATCAGCGTCAATCGGTATTTAGTAACCTGCCTTCGCAATCGGGGTTCTGTGTAATATCTATGCATTTCACCGCTACACTACACATTCCAGCTACTTCAATACTATTCAAGATTAACAGTATCAACGGCAGTTCTACAGTTAAGCTGCAGGTTTTCACCGCTGACTTATCAACCCGCCTACGGACCCTTTAAACCCAATAAATCCGGATAACGCTCGCATCCTCCGTATTACCGCGGCTGCTGGCACGGAGTTAGC
+
CCCCCGFGGGGGGGGGGGGGGGGGGGGGGGGDGGGGGGGCGGGGGGGGGGGGGGGGGGGGGGFGGGCGGFGGGGGGGGGGGGGDGGGGGGGGGGGGGGGFGFGGGGGGFGGGGGGGGGGGGGGGGGGGGGGGGGGDGGGGGGGGGGDGGGGEGGDGFGFGGGGGGFGGFGGGGC>EFGFGGGGGGGGGGGCFGG?FFGGGFFFFFFFFBFFFFFFFFFFA>=@>DB?2@@0<3559CCEFFF@F;3>EEFFF@DFFE?>B:39>B>FFFFFFFFFF<<<B6BF1>:0::B773(4921:<9
@M04999:289:000000000-L3R54:1:1101:6995:3755 2:N:0:428
CGCGGACTACACGGGTATCTAATCCTGTTTGCTCCCCACGCTTTCGCATCTCAGCGTCAGTATCTGTCCAGAAGGCCGCCTTCGCCACCGGTATTCCTCCACATCTCTACGCATTTCACCGCTACACGTGGAATTCTACCTTCCTCTACAATACTCCAGATAACCAGTTTTAAGTGCAGTTCCCAGGTTGAGCCCGGGGCTTTCACACCTAACTTAATTATCCGCCTACATGCCCTTTACGCCCAGTCATTCCGATTAACGCTCGCACCCTCCGTATTACCGCGGCTGCTGGCACGGAGTT
+
CCCCCGGGGGGGGGGGGGGGGGGGGGGGGGGGGGGGGGGGGGGFGGGGGGGGGGGGGGGGGGFGGGGGGGGGGGGGGGGGGGGGGGGGGGGGGGGGGGGFGGGGGGGGGGGGGGGGGGGGGGGGGGGGGFFGGGGGGGGGGGGGGGGGGGGGGGGFGFGGGGGGGGGGFFGGGGGGFGFGGGGGGFFFGGGGGGGGGDGGFFFFFFFFFFFFFFFFFFFFFFE?;;@<DE?<E33@DF3A?D6><@@@AEEFFF6??6AF(9:?>917;<BFF9?:??BF<FFBF>B>BF:>?4<B0(,4:
@M04999:289:000000000-L3R54:1:1101:9488:3770 2:N:0:428
GACTACAGGGGTATCTAATCCTGTTCGCTACCCATGCTTTCGAACCTCAGCGTCAGTTACAGACCAGAGAGCCGCCTTCGCCACTGGTGTTCTTCCATATATCTACGCATTCCACCGCTACACATGGAGTTCCACTCTCCTCTTCTGCACTCAAGAAAAACAGTTTCAGCTGCACTTCCCCGGTTAAGCCGAGGGCTTTCACAGCTGACTTGTTCTCCCGCCTGCGTTCGCTTTACGCCCAATAAATCCGGACAACGCTTGCCACCTCCGTATTACCGCGGCTGCTGGCACGTAGTTAGCC
+
CCCCCGGGFGGGGGGGGGGGGGGAFGGGGGGGGGGGGGGGGGGFGGGGGGGGGGGGGGGGGG9FGGGGGGGGGGGGGGGGDGGGGGGGGGGGGGGGGGGGGGGGFFGGGDGGGGGFGCGGGGGGGGGGGGGGGGGGGFFGGGGGGGGGGGGGCD?FGGGGGGDFGGGGGGGGGGGGFCFGGGCCEEGDGG6CC>>GGGGFFFFFFFFFFFFEF8CFFFA@FFFF=>9<?<B<;=3<?F6:<?@FFECC@;B:>>BFFB<??B?DFFF0:>?B?:5A<?>;1069?BF0?B73,8((4462,
@M04999:289:000000000-L3R54:1:1101:19223:3823 2:N:0:428
CTCTGACTACAAGGGTATCTAATCCTGTTTGCTCCCCACGCTTTCGCATCTCAGCGTCAGTATCTGTCCAGAAGGCCGCCTTCGCCACCGGTATTCCTCCACATCTCTACGCATTTCACCGCTACACGTGGAATTCTACCTTCCTCTACAATACTCCAGATAACCAGTTTTAAGTGCAATTCCCAGGTTGAGCCCGGGGCTTTCACACCTAACTTAATTATCCGCCTACATGCCCTTTACGCCCAGTCATTCCGATTAACGCTCGCACCCTCCGTATTACCGCGGCTGCTGGCACGGAGTT
+
CCCCCGGGGGGGGGGGGGGGGGGGGGGGGGGGGGGGGGGGGGGGGGGGGGGGGGGGGGGGGGGGGGGGGGGGGGGGGGGGGGGGGGGGGGGGGGGFGGGGGGGGGGGGGGGGGGGGGGGGGGDGGGGGGGGGDGFGGGGGGGGGGGGGGFGGFFFGGGGGGGGGGGGGGGGGGGGGFGFGGGGGGGCFGGGGGGGGDGGD>AFFFFFFADFFFFABCFFFFFFFDFFFFFFFFFBE8=<FDFBF@@FEEECCFE?43<E<?@?8>F074,(((-(((.6AA:;B60-1:>0>((,4-31?0
@M04999:289:000000000-L3R54:1:1101:11614:3943 2:N:0:428
GTGGACTACCGGGGTATCTAATCCTGTTTGCTCCCCACGCTTTCGCATCTCAGCGTCAGTATCTGTCCAGAAGGCCGCCTTCGCCACCGGTATTCCTCCACATCTCTACGCATTTCACCGCTACACGTGGAATTCTACCTTCCTCTACAATACTCCAGATAACCAGTTTTAAGTGCAATTCCCAGGTTGAGCCCGGGGCTTTCACACCTAACTTAATTATCCGCCTACATGCCCTTTACGCCCAGTCATTCCGATTAACGCTCGCACCCTCCGTATTACCGCGGCTGCTGGCACGGAGTT
+
CCCCCGGGGGGGGGGGGGDFGGGGGGGFGGFGGGGGGEFGDGEFGGGGGGGGCGGGDGGGGAFGGGGGGGGGGGGGGGGGGGGDGGGDGGGGGGGGGGGGGGGGGGGGGGGGGGGGGGGGGGGGGGGGGGDFGFGGGFGGFGGGGGFGFFGGGGGGGDGGGGGFGGGGGGE@FEGGFGFCFGGGGCDFGGGGGGGDCDDDF*ACAFFFFF@=*=FA8FFFFF2>@;;;@CE@@@EFFFF30,.:1E@FC)96@6?<:<<:B0:9>;F>F6?FFF??2:><?99929;:?):6()40,330
@M04999:289:000000000-L3R54:1:1101:6213:3944 2:N:0:428
ACGTAGACTACCCGGGTATCTAATCCTGTTCGCTCCCCACGCTTTCGTCCATCAGCGTCAATCGGTGTTTAGTAACCTGCCTTCGCAATCGGGGTTCTGTGTAATATCTATGCATTTCACCGCTACACTACACATTCCAGCTACTTCAATACTATTCAAGATTAACAGTATCAACGGCAGTTCTACAGTTAAGCTGCAGGTTTTCACCGCTGACTTATCAACCCGCCTACGGACCCTTTAAACCCAATAAATCCGGATAACGCTCGCATCCTCCTTATTACCGCGGCTGCTGGCACGGAGT
+
@@CCCF:EFGGDEGCGFGGFFGCEGGFGGGF7@F@FGFFFFGGCGGG<,FCGGFGFGFEC@FA7C:C@8C9FA9@AFEGFCGFGGG,C:FGGGGG:FGE,@@,A;<9FGGGGGGGGDBFFGGGGFEFDGGDBE9EGFDFFDE9EGGG,3@DFDF,EF8D,=@@,;+@=D=DFCGFCEDEG6@FGDGE?FGFGGCFGGFFG5CFF>F6>>A249F4FEF+:9>B4@@(5(5>==9>0;@FF3);(2;78@37C<4>@<(4-4:6:190((-.4)(().692))-4,4>FFF))(4,8?((4-
@M04999:289:000000000-L3R54:1:1101:22452:3958 2:N:0:428
TGTGCGACTACTAGGGTATCTAATCCTGTTTGCTACCCACGCTTTCGAGCATGAACGTCAGTGTTATCCCAGGAGGCTGCCTTCGCCATCGGTATTCCTCCCCTCCTCTACCATTTCACCGCCTCACCTTGAATTCTTCCTCCCCTTTGCACCCCCTAATTTGGACATTTCAAAATCCAGTCCCCAGTTGAGCCCCGGGATTTCAACACTGACATTATCAACCGTTCTCGCCTCCCTTTCCGCCCGTAAATTCGCTTTACCTCTGCACCTCTAGTCTCTCCGGCGCTTGCTGCCCCGAGTT
+
CCCCCGGGGGGGGGGGGGGGGGGGGGGGFGGGGGGG<EGGGGGGGGGGGGEGGAFGGGFEGGGGGGGGGGGGGGCEGFFGGGGGGGCCCGFGGCFCFGGGGE,,4,49,,,45,,E,,,,44+++,9,,5C9E,ED,,,9,49@+,,,,,32,+1+++6,@,3,,+,,7@:=EE78*+++++=D,@+,7,,,,5++37?**3@+1+3*/:**0*++149*=5>)(((0*0(05(((/.)+),6(.3((6(1)93(,6,963)-,),.(.(())).)))))(((--4(-,()))((-((-((
@M04999:289:000000000-L3R54:1:1101:16124:4054 2:N:0:428
AGACTACCCGGGTATCTAATCCTGTTTGCTCCCCACGCTTTCGCATCTCAGCGTCAGTATCTGTCCAGAAGGCCGCCTTCGCCACCGGTATTCCTCCACATCTCTACGCATTTCACCGCTACACGTGGAATTCTGCCTTCCTCTACAATACTCCAGATAACCAGTTTTAAGTGCAGTTCCCAGGTTGAGCCCGGGGCTTTCACACCTAACTTAATTATCCGCCTACATGCCCTTTACGCCCAGTCATTCCGATTAACGCTCGCACCCTCCGTATTACCGCGGCTGCTGGCACGGAGTTAGC
+
CCCCCGGGGGGGGGGGGGGGGGGGGGGGGGGGGGGGGGGGGGGGGGGGGGGGGGGGGGGGGGGGGGGGGGGGGGGGGGGGGGGGGGGGGGGGGGGGGGGGGGGGGGGGGGGGGGGGGGGGGGGGGGGGGGGGGGGGGGGGGGGGGGGGGGGGGGGGGGGGGGGGGFGGGGGGGGGGFGFGGGGGGGGGGGGGGGGGDDGGFFFFFFFFEFFFFFFFFFFFFFFFFFFFFFFFFDFEFFFFFFFEEFEFFFFFDFFFFF>0:BBFF0<:BF92::?BFF0((,79BFB,8<0<6((,,4<>.
@M04999:289:000000000-L3R54:1:1101:7435:4055 2:N:0:428
ATTGTGACTACTCGGGTATCTAATCCTGTTCGCTACCCATGCTTTCGAACCTCAGCGTCAGTTACAGACCAGAGAGCCGCCTTCGCCACTGGTGTTCTTCCATATATCTACGCATTCCACCGCTACACATGGAGTTCCACTCTCCTCTTCTGCACTCAAGAAAAACAGTTTCAGCTGCACTTCCCCGATTAAGCCGAGGGCTTTCACAGCTGACTTGTTCTCCCGCCTGCGTTCGCTTTACGCCCAATAAATCCGGACAACGCTTGCCACCTACGTATTACCGCGGCTGCTGGCACGTAGT
+
CCCCCDFGGGGGGGGGGGGGGGGGGGGGGGGGGGGGGGGGGGGGGGGGGGEFGGFGGGGGGGGGGGGGGGGGGGFGGGGGGGGGGGGGGGGGGGGGGFGGGGGGGGGGGGGGGGGGGGGGGGGGGGGGGGGGGGGGGGGGGGGGGGGGGGGGGGGGGGGGGGGGGGEFFGFFDGGGFGFGGGGGFGGGGGDGGGGGDDDGFFFFFFFFEBEFFFFFBB>E6<@@FB@DDFFFFFFFFFFFF@?BBFF;437C?;39?>02:>FF?FBB>>??::2:DF0<2>BBB04;>B?8?B:<08:0-
@M04999:289:000000000-L3R54:1:1101:24003:4059 2:N:0:428
AGAGACTACTAGGGTATCTAATCCTGTTTGCTCCCCACGCTTTCGCATCTCAGCGTCAGTATCTGTCCAGAAGGCCGCCTTCGCCACCGGTATTCCTCCACATCTCTACGCATTTCACCGCTACACGTGGAATTCTACCTTCCTCTACAATACTCCAGATAACCAGTTTTAAGTGCAGTTCCCAGGTTGAGCCCGGGGCTTTCACACCTAACTTAATTATCCGCCTACATGCCCTTTACGCCCAGTCATTCCGATTAACGCTCGCACCCTCCGTATTACCGCGGCTGCTGGCACGGAGTTT
+
CCCCCGGGGGGGGGFGGGGGGGGGGGGGGGGGGDGGGGGGGGGGGGGGGGGGGGGGGGGGGGGGGGGGGGGGGGGGGGGGGGGGGEGGGGGGGGGGGGGGGGGGGGGGGGGGGGGGGGGGGGGGGGGGGGGGGGGGGGGGGGGGGGGGGGGGGGGGGGGGGGGGGGGGGGGGGGGGFGFGGGGGGGGGGGGGGGDCDDGGFFFFFFFFFFFFFFFFEFFFFFFFD@@DFFFF=FEFFFF>@FFFFFFFECEEF6(3<CCDFF?>F>>1:<B<F??BB<>DBFF969>6)43<?F?>1(47)
@M04999:289:000000000-L3R54:1:1101:22719:4081 2:N:0:428
TGTTCGACTACTGGGGTATCTAATCCTGTTCGCTACCCATGCTTTCGAACCTCAGCGTCAGTTACAGACCAGAGAGCCGCCTTCGCCACTGGTGTTCTTCCATATATCTACGCATTCCACCGCTACACATGGAGTTCCACTCTCCTCTTCTGCACTCAAGAAAAACAGTTTCAGCTGCACTTCCCCGGTTAAGCCGAGGGCTTTCACAGCTGACTTGTTCTCCCGCCTGCGTTCGCTTTACGCCCAATAAATCCGGACAACGCTTGCCACCTACGTATTACCGCGGCTGCTGGCACGTAGT
+
CCCCCGGGGGGGFGGGGGGGGGGFGGGGGGGGGGGGGGGGGGGGGGGGGGGGGGGGGGGGGGGGGGGGGGGGGGGGGGGGGGGGGGGGGGGGGGGGGGGGGGGGGGGGGGGGGGGGGGGGGGGGGGGGGGGGGGGGGGGGGGGGGFGGGGGGGFGGGGGGGCFFFGGGGGGGGGGGFGFGG?FGGFEGGCCF@DFGGGGGEFFFFFFFE4)>;AFABFFFFFF:@F92=2(6;719?;?F<0;;B??F8BBFFF>9?9B?FFBF2:??ABFFFFF?<24)-64339((-87::??81?FB4
@M04999:289:000000000-L3R54:1:1101:8521:4102 2:N:0:428
TGCGGACTACAGGGGTATCTAATCCTGTTTGCTCCCCACGCTTTCGCATCTCAGCGTCAGTATCTGTCCAGAAGGCCGCCTTCGCCACCGGTATTCCTCCACATCTCTACGCATTTCACCGCTACACGTGGAATTCTACCTTCCTCTACAATACTCCAGATAACCAGTTTTAAGTGCAATTCCCAGGTTGAGCCCGGGGCTTTCACACCTAACTTAATTATCCGCCTACATGCCCTTTACGCCCAGTCATTCCGATTAACGCTCGCACCCTCCGTATTACCGCGGCTGCTGGCACGGAGTT
+
CCCCCGGGGGGGGGGGGGGGGGGGGGGGGGGGGGGGGGGGGGGGGGGGGGGGGGGGGGGGGGGGGGGGCFGFGGGGGGGGGGGGGGGGGGGGGGGGGGGGGGGGGGGGGGGGGGGGGGGGGGGGGGGGGGGGGGGGGGGGGGGGGGGGGGGGGGGGGGGDGGGGGGGGGDGFGGGGFGFGGGF6FGGGGGGGGDFGGDDGFFFFFFFFFFFFFFFFFCFFBCED=DFFFFFEFE;3=;CFDFF9?D4@FE?ECEFF<BFFFFF0>99;>B?:B>:0<:>AA?>>90,4(5??1()-(((-.
@M04999:289:000000000-L3R54:1:1101:16927:4113 2:N:0:428
GACTACTCGGGTATCTAATCCTGTTTGCTCCCCACGCTTTCGCATCTCAGCGTCAGTATCTGTCCAGAAGGCCGCCTTCGCCACCGGTATTCCTCCACACCTCTACGCATTTCACCGCTACACGTGGAATTCTACCTTCCTCTACAATACTCCAGCTAACCAGTTTTAAGTGCAATTCCCAGGTTGAGCCCGGGGCTTTCACACCTAACTTAATTATCCGCCTACATGCCCTTTACGCCCAGTCATTCCGATTAACGCTCGCACCCTCCGTATTACCTCGCATGCTGGCACGGAGTTAGCC
+
6@@@C8EEC@B6:EFGGGFDEF9C@FGFGGEFE,FCEEGGGGGG:F,CF6BCCF:FGCCAFGGGEFCEEEFDGGGGEEF@7@BCGCBF@,EFGGGG8=,,?AAFGDBCE+@FFC@E=FBCFCE@E@:FFGCFFGAG94DFFGADA=EFFCFG8,?,@FAFGFGD3=DCF,7:,:6=0+?8=?+2@EE,@7@E7*;C47*CAFFF>6AA@/:==F6B8C+(?>5(73C7@53;;@)1127E<1439<??C;;(8;CE011:>>6>(12::64(3().)))((((-4-),22)3(1(-(69<3
@M04999:289:000000000-L3R54:1:1101:26376:4123 2:N:0:428
GTGACTACTGGGGTATCTAATCCTGTTTGCTCCCCACGCTTTCGCCTCTCAGCGTCAGTATCTGTCCAGAAGGCCGCCTTCGCCACCGGTATTCCTCCACATCTCTACGCATTTCACCGCTACACGTGGAATTCTACCTTCCTCTACAATACTCCAGATAACCAGTTTTAAGTGCAATTCCCAGGTTGAGCCCGGGGCTTTCACACCTAACTTAATTATCCGCCTACATGCCCTTTACGCCCAGTCATTCCGATTAACGCTCGCACCCTCCGTATTACCGCGTCTGCTGGCACGGAGTT
+
CCCCCGGGGGGGGGGGGGGGGGGGGGGGGGGGGGGGGGGGGGGGG,CFGGGGGGGGGGGGGGGGGGGGGGGGGGGGGGGG,CFGGGGGGGGGGGGGGGGGGFGGGGGGGGGGGGGGGGGGGGGGGGGGGGGCDFGGGGGGGGFGGGGGGGGGGGGFGGGEGGGGGFGFGGCGGGGDF?DFDCFGEGGGFFGGGGDGGDDGFFFFFFFFFFFFFFAFFFFFFFFD==BFFEE5@E8@E;<>>@DFE<@?E?CF6(6?44?BF(,149;?(,89?6?:>DA((,(-::AFF(:7?<0,-41
@M04999:289:000000000-L3R54:1:1101:8665:4152 2:N:0:428
TGACTACCCGGGTATCTAATCCTGTTCGCTACCCATGCTTTCGAACCTCAGCGTCAGTTACAGACCAGAGAGCCGCCTTCGCCACTGGTGTTCTTCCATATATCTACGCATTCCACCGCTACACATGGAGTTCCACTCTCCTCTTCTGCACTCAAGAAAAACAGTTTCAGCTGCACTTCCCCGGTTAAGCCGAGGGCTTTCACAGCTGACTTGTTCTCCCGCCTGCGTTCGCTTTACGCCCAATAAATCCGGACAACGCTTGCCACCTACGTATTACCGCGGCGGCTGGCACGGAGTTAGC
+
CCCCCGGGGGGGGGGGGGGGGGGGGGGGGGGGGGGGGGGGGGGGGGGGGGGGGGGGGGGGGGGGGGGGGGGGGGGGGGGGGGGGGGGGGGGGGGGGGGGGGGGGFFGGGGGGGGGGGGGGGGGGGGGGGGGGGGGGGGGGGGGGGGGGGGGFGGGGGGGGGGGGFGFGGGGGGGGGFGFGGGGGGGGGGGGGGGGGGGFGFFFFFFFFFFFFBAFFFFFFDFFFFFFF??FFFF@FFFDFFFFFFFFFFB>FF9B<?>B?B?F8BFFBF?B?447<A40(412((229<:0<?>0>13AA-
@M04999:289:000000000-L3R54:1:1101:6423:4199 2:N:0:428
GGACTACACGGGTATCTAATCCTGTTCGCTCCCCACGCTTTCGTCCATCAGCGTCAATCGGTATTTAGTAACCTGCCTTCGCAATCGGGGTTCTGTGTAATATCTATGCATTTCACCGCTACACTACACATTCCAGCTACTTCAATACTATTCAAGATTAACAGTATCAACGGCAGTTCTACAGTTAAGCTGCAGGTTTTCACCGCTGACTTATCAACCCGCCTACGGACCCTTTAAACCCAATAAATCCGGATAACGCTCGCATCCTCCGTATTACCGCGGCTGCTGGCACGGAGTTAGC
+
CCCCCGGGGGGGGGGGGGGGGGGGGGCGGGGGGGGGGGGGGGGGGD>GGGGGGGGGEGGGGGGGCGGGGGGDGGGGGGGGGGGGGFGGGEFGGGGGGFGGGGGGGGGGGGGGGGGGGGGGGGGGGFGFGGGGGGGGGGGGGGGGGFGGGGDGGGGGGGGGGGGGGGGGGGFGGGGDFGFGGGGGGGGGGFGFFGGF7DGFFFFFFFFFFFFFFFFFFFFDBA=2>:@@?F@FFF3>5;EFFF?@@EC?CF;9?;D<E6>;?BFFFFFF2(7??FFDB96>9;>99?:???(8<-(,4:964
@M04999:289:000000000-L3R54:1:1101:5338:4205 2:N:0:428
GGACTACTGGGGTATCTAATCCTGTTTGCTCCCCACGCTTTCGCATCTCAGCGTCAGTATCTGTCCAGAAGGCCGCCTTCGCCACCGGTATTCCTCCACATCTCTACGCATTTCACCGCTACACGTGGAATTCTACCTTCCTCTACAATACTCCAGATAACCAGTTTTAAGTGCAGTTCCCAGGTTGAGCCCGGGGCTTTCACACCTAACTTAATTATCCGCCTACATGCCCTTTACGCCCAGTCATTCCGATTAACGCTCGCACCCTCCGTATTACCGCGGCTGCTGGCACGGAGTTAGC
+
CCCCCFGGGGGGGGGGGGGGGGGGGGGGGGGGFCGGGGGGGGGGGGGGGGGGGGGGGGGGGGGGGGGGGGGGGGGGGGGGGG@FGGGDGGGGGGGGGGGGGGGGGGGFGGGFAFGFGDGGGGGGGGGGGGG,?FFGGGGFGGGGGGGGGGGGG8FGGGGGGGGGDFFGGGFDE8DDDFFGGDDFGGGGGGFFEEEDGD5CFFFFFFFFEFEFFFFFFFF;?B=DFB2@>:EBE@EEF?;5>;@83753??E18;@C92>:(7>07613??;:?BFAA2(41((,70).((,4047;B:2<5
@M04999:289:000000000-L3R54:1:1101:10157:4238 2:N:0:428
GACTACTCGGGTATCTAATCCTGTTTGCTCCCCACGCTTTCGCATCTCAGCGTCAGTATCTGTCCAGAAGGCCGCCTTCGCCACCGGTATTCCTCCACATCTCTACGCATTTCACCGCTACACGTGGAATTCTACCTTCCTCTACAATACTCTAGTTAACCAGTTTTAAGTGCAATTCCTAGGTTGAGCCCAGGGCTTTCACACCTAACTTAATTATCCGCCTACATGCCCTTTACGCCCAGTCATTCCGATTAACGCTCGCACCCTCCGTATTACCGCGGCTGCTGGCACGGAGTTAGCC
+
CCCCCGGGGGGEGGGGGGGGGGGGGGGGGGGGGGGGGGGGGGGGGGFGGGGGGGGGGGGGGGGGGGGGGGGGGGGGGGGGGGGGGGGGDGGGGGGGGGGGGGGGGGGGDGGGEGGGGGGGGGGGGGGGGGGGGGGGGGGGGGGGGGGGGGGGFFGGFGGGGGGGCGGGGGGGGGGGFFFGGF6ECDFGGGGGGGGG6CC8FFFFFFFFFFF@EFFFFFFAFFFFFEEC=@B@BF=E=@(?@96@ECFEE@18??FFFFFF06(:6?<6BB??:?<ADB9B04;B:87:0:D:027::>BF3
@M04999:289:000000000-L3R54:1:1101:26487:4256 2:N:0:428
AGACTACCAGGGTATCTAATCCTGTTTGCTCCCCACGCTTTCGCATCTCAGCGTCAGTATCTGTCCAGAAGGCCGCCTTCGCCACCGGTATTCCTCCACATCTCTACGCATTTCACCGCTACACGTGGAATTCTACCTTCCTCTACAATACTCCAGATAACCAGTTTTAAGTGCAATTCCCAGGTTGAGCCCGGGGCTTTCACACCTAACTTAATTATCCGCCTACATGCCCTTTACGCCCAGTCATTCCGATTAACGCTCGCACCCTCCGTATTACCGCGGCTGCTGGCACGGAGTTAGC
+
CCCCCGGGGGGGGGGGGGGGGGGGGGGGGGGGGGGGGGGGGGGGGDGGGGGGGGGGGGGGGGGGGGGGGGGGGGGGGGGGCCEGGGGGEDGGGDGGGGGGDGGGGGGGGGGGGGGGGGGGGGGGGGGGGGGGGGGGFGGGGGGGGGGGGGGFGFGGGGGGGGGGGGGGGGGGGGGGFDFDFFFFGGFGFGGGGGGGGGGGFFFFFFFFFFEFFFFFEFFFEBFD>BFFFEFBF=BEF@FFFFFFFFFEFFFFFF@);;BFF;BFF6:1:<>:B:?DFABF;BBFFB??3?:?<F;>BF>94
@M04999:289:000000000-L3R54:1:1101:23647:4413 2:N:0:428
TGACTACCGGGGTATCTAATCCTGTTCGCTCCCCACGCTTTCGTCCATCAGCGTCAATCGGTATTTAGTAACCTGCCTTCGCAATCGGGGTTCTGTGTAATATCTATGCATTTCACCGCTACACTACACATTCCAGCTACTTCAATACTATTCAAGATTAACAGTATCAACGGCAGTTCTACAGTTAAGCTGCAGGTTTTCACCGCTGACTTATCAACCCGCCTACGGACCCTTTAAACCCAATAAATCCGGATAACGCTCGCATCCTCCGTATTACCGCGGCTGCTGGCACGGAGTTAGC
+
CCCCCGGGGGGGGGGGGGGGGGGGGGGGGGGGGGGGGGGGGGGGGGGGGGGGGGGGGGGGGGGGGGGGGGGGGGGGGGGGGGGGEGGGGGGGGGGGGGGGGGGGGGGGGGGGGGGGGGGGGGGGGGGGGGGGGGGGGGGGGGGGGGGGGGGGGGGGGGGGGGGGGGGGGGGGGGGGFGFGGGGGGGGGGGGGGGGGGCFGFFFFDFFFFFFFFFFFEFFFFFFFFFFFDFFFFFFFFE<F<<@FFAE<EFF9;@FE@?>BFFFFBFFFF?BBBF>A2<?FFFBF>FBFFFBFFF;7:BDF9
@M04999:289:000000000-L3R54:1:1101:19392:4427 2:N:0:428
TGACTACTAGGGTATCTAATCCTGTTCGCTCCCCACGCTTTCGTCCATCAGCGTCAATCGGTATTTAGTAACCTGCCTTCGCAATCGGGGTTCTGTGTAATATCTATGCATTTCACCGCTACACTACACATTCCAGCTACTTCAATACTATTCAAGATTAACAGTATCAACGGCAGCTCTACAGTTAAGCTGCAGGTTTTCACCGCTGACTTATCAACCCGCCTACGGACCCTTTAAACCCAATAAATCCGGATAACGCTCGCATCCTCCGTATTACCGCGGCTGCTGGCACGGAGTTAGC
+
CCCCCGGGGGGGGGGGGGGGGGGGGGGGGGGGGGGGGGGGGGGGGGGGGGGGGGGGGGGGGGGGGGGGGGGGGGGGGGGGGGGGGGGGGGGGGGGGGGGGGGGGGGGGGGGGGGGGGGGGGGGGGGGGGGGGGGGGGGGGGGGGGGGGGGGGGGGGGGGGGGGGGGGGGGGGGGGGFGFGGGGGFGGGGGGGGGGGGFGGFFFFFFFFFFBEEAFFFFFDFBFFFFFFFFB?DBFFECEFD?D@EEFEFF@@FFDEFFBFDFFFFF7<DBFFF??BFB<>>BB>B0:?(4?FF;>BFFDF<
@M04999:289:000000000-L3R54:1:1101:20871:4483 2:N:0:428
GACTACAGGGGTATCTAATCCTGTTTGCTCTCCACGCTTTCGCATCTCAGCGTCAGTATCTGTCCAGAAGGCCGCCTTCGCCACCGGTATTCCTCCACATCTCTACGCCTTTCACCGCTACACGTGGAATTCTACCTTCCTCTACAATACTCCAGATAAACAGTTTTAAGTGCGATTCCCAGGTTGAGCCCGGGGCTTTCACACCTAACTTAATTATCCGCCTACATGCCCTTTACGCCCCGTCATTCCGCTTAACCCTCGCAACCTCCGCATTACGCTGCCTGCTGCAACCGAGTTAGTC
+
C9,B@F,C,6@66,,CFA<6<F<FC,FF<6,6,,688,CCF@@,B@D6<<FG:666,,,,6C6,6@,,:E8,987@,FGG7F@FG7>>>DEDC,C49,A,AFG9,FF:+A44C<A<464@=,?49FF=,,?=,=E>FDDFF8AAEG9FD832@DF,DDG,==,73?=,,,@CF+=FF=?8F+DFC,DC@C@>>8*9**0+311/*;/*:66*:9FEC+=(?@@=@28*.)-7583>(:(51((/339)/.(,(49A)2:(2(((-47:19(-((4>(((4(.452(.).),(-2(--).))
@M04999:289:000000000-L3R54:1:1101:21691:4496 2:N:0:428
CGACTACACGGGTATCTAATCCTGTTTGCTCCCCACGCTTTCGCATCTCAGCGTCAGTATCTGTCCAGAAGGCCGCCTTCGCCACCGGTATTCCTCCACATCTCTACGCATTTCACCGCTACACGTGGAATTCTACCTTCCTCTACAATACTCCAGATAACCAGTTTTAAGTGCAATTCCCAGGTTGAGCCCGGGGCTTTCACACCTAACTTAATTATCCGCCTACATGCCCTTTACGCCCAGTCATTCCGATTAACGCTCGCACCCTCCGTATTACCGCGGCTGCTGGCACGGAGTTAGC
+
CCCCCGGGGGGGGGGGGGGGGGGGGGGGGGGGGGGGGGGGGGGGGGGGGGGGGGGGGGGGGGGGGGGGGGGGGGGGGGGGGGGFGGGGGGGGGGGGGGGGGGGGGGGGGGGGGGGGGGGGGGGGGGGGGGGGGGGGGGGGFGGGGGGGFGGGGGGGGGGGGGGGFGGFGGGFGGGGFGFGDGGGGGCGGGGGGGGGGDGGFA6+A?FFBBFFFFFFFFFFFFFFFFF?5@3@FFFFFFFFB01;<E36CFFFF;;F<:B<B>;BFF008?>?FFF>AF?>F9BFBB0??BF711168<FF2
@M04999:289:000000000-L3R54:1:1101:13436:4496 2:N:0:428
TACTACTGGGGTATCTAATCCTGTTTGCTCCCCACGCTTTCGCATCTCAGCGTCAGTATCTGTCCAGAAGGCCGCCTTCGCCACCGGTATTCCTCCACATCTCTACGCATTTCACCGCTACACGTGGAATTCTACCTTCCTCTACAATACTCCAGATAACCGGTTTTAAGTGCAATTCCCAGGTTGAGCCCGGGGCTTTCACACCTAACTTAATTATCCGCCTACATGCCCTTTACGCCCAGTCATCCCGATTAAGGCTCGCACCCTCCGTATTACCTCGGCTGCTGCCACGGCGTTGGCC
+
CCCCCGGGGGGEGGGGGGGGGGGGGGGGGGFGGGGGGGGGGGGGGGGGGGFGGGGGGGFGGGGGGGGGGGGGGGGGGGGGGGGGGGGGGGGGGGGGGGGGGGGGGGGGGGFGGGGGGGGGGGGGGGGGGGGGGGGGGGGGGGGGGGGGGGGGGGGCDGGGGGG88C+EFGGGAGFAFGFFGGGGFCFFGGFGDGGG9F489AFFDFAFFFFFFFFFEFB9;=@DDF95@@@EFFFE;D;E?@EE<.))/:?9?B<)417:>927(24:191?024:<-)-(21-(.2)(,8>((--4(.5)
@M04999:289:000000000-L3R54:1:1101:21406:4523 2:N:0:428
CGTGACTACCCGGGTATCTAATCCTGTTTGCTCCCCACGCTTTCGCATCTCAGCGTCAGTATCTGTCCAGAAGGCCGCCTTCGCCACCGGTATTCCTCCACATCTCTACGCATTTCACCGCTACACGTGGAATTCTACTTTCCTCTACAATACTCCAGATAACCAGTTTTAAGTGCAATTCCCAGGTTGAGCCCGGGGCTTTCACACCTAACTTAATTATCCGCCTACATGCCCTTTACGCCCAGTCATTCCGATTAACGCTCGCACCCTCCGTATTACCGCGGCTGCTGGCACGGAGTT
+
CCCCCGGGGGGGGGGGGGGGGGGGGGGGGGGGGGGGGGGGGGGGGGGGGGGGGGGGGGGGGGGGGGGGGGGGGGGGGGGGGGGGGGGGGGGGGGGGGGGGGGGGGGGGGGGGGGGGFGGGGGGGGGGGGGGGGGGGGGGGGGGGGGGGGGGGGGGGGGGGGGGGGGFGGGGGGFGFFGFGGGGGGGGGGGGGGGGGGGGGFFFFFFFFFFFFEFFFFFFFFF@FFFFFFFFFEFFFFFFFFFFFFFFEEFCFFF?@DBFFFFFFFF>;6:::B?FB7BFFFB719;>FF???B7?>F9B?
@M04999:289:000000000-L3R54:1:1101:14196:4523 2:N:0:428
CCGTGGACTACCCGGGTATCTAATCCTGTTCGCTCCCCACGCTTTCGCTCCTCAGCGTCAGTGACGGCCCAGAGACCTGCCTTCGCCATCGGTGTTCTTCCCGATATCTACACATTCCACCGTTACACCGGGAATTCCAGTCTCCCCTACCGCACTCCAGTCCGCCCGTACCCGGCGCCGATCCACCGTTAAGCGATGGACTTTCACACCAGACGCGACGAACCGCCTACGAGCCCTTTACGCCCAATAAATCCGGATAACGCTCGCACCCAACGCATTACCGCGGCGGCTGGCACGTAGT
+
CCCCCGGGGGGGGGGGEGGGGGGFGGGGGGGGGGGGGGGGGGGGGFGGFFGGGGGGGGGGGFGGGGGGGGGGGGCGGGGGGFGGGGCEEGGGECGEFCEGGGGGGGGGGGCEFGGGGGGGGGGEFGGGGGFDCGF?ED:BEGDFGG6@6D8=EEG+D8D?;FC>EGGGGGGG<ECEEG48D)959EFE@CC=9<C5;<3*8A6+:CFFB601())047)(.(,4(4(4-3(-,076:B0*)((46?6.584).(-,3(4<4360,4;20>((((4(41(.)6?1(,(((,(9(40)-.,((
@M04999:289:000000000-L3R54:1:1101:19462:4542 2:N:0:428
TGACTACCGGGGTATCTAATCCTGTTCGCTCCCCACGCTTTCGTCCATCAGCGTCAATCGGTATTTAGTAACCTGCCTTCGCAATCGGGGTTCTGTGTAATATCTATGCATTTCACCGCTACACTACACATTCCAGCTACTTCAATACTATTCAAGATTAACAGTATCAACGGCAGTTCTACAGTTAAGCTGCAGGTTTTCACCGCTGACTTATCAACCCGCCTACGGACCCTTTAAACCCAATAAATCCGGATAACGCTCGCATCCTCCGTATTACCGCGGCTGCTGGCACGGAGTTAGC
+
CCCCCGGGGGGGGEGGGGGGGGGGGGGGGGGGGGGGGGGGGFGGGGGGGGGGGGGGGGGGGGGGGGGGGGGGGGGGGGGGGGGGGGGGGGGGGGGGGGGGGGGGGGGGGGGGGGGGGGGGGGGGGGGGGGGGGGGGGGGGGGGGGGGGGGGGGGGGGFGGGGGADGGFGGGGGGGGFGFGGGGGGGGFGGGGGGGGGGGGFFFFEBFFAFEFFAFFFFFFFFFFDFFFFFFFDF3>CC<FFFFD3@EFCEFFF;<AEFBFFFF>:>?3AFFF:32<AA?F11(-3:2??B???FF>?79A6
@M04999:289:000000000-L3R54:1:1101:7809:4554 2:N:0:428
GACTACACGGGTATCTAATCCTGTTTGCTCCCCACGCTTTCGCATCTCAGCGTCAGTATCTGTCCAGAAGGCCGCCTTCGCCACCGGTATTCCTCCACATCTCTACGCATTTCACCGCTACACGTGGAATTCTACCTTCCTCTACAATACTCCAGATAACCAGTTTTAAGTGCAATTCCCAGGTTGAGCCCGGGGCTTTCACACCTAACTTAATTATCCGCCTACATGCCCTTTACGCCCAGTCATTCCGATTAACGCTCGCACCCTCCGTATTACCGCGGCTGCTGTCACGGAGTTAGCC
+
CCCCCGGGGGGGGGGGGGGGGGGGGGGGGGGGGGGGGGGGGGGGGGGGGGGGGGGGGGGGGGGGGGGGGGGGGGGGGGGGGGFEFGGGCGGGGGGGGGGGGGGGGGGGGGGGGGGGGGGGGGGGGGGGGGGGGGGGGGGGGGGGGGGGGGGGDFGGGGGGGGGGGGFGGGGGGGFCFGFGGFFECFGGFGGGGGGGDGGGFFFFFFFFFFCBCFFFFFFFFFDDDFFFFFFF8;EEFFFE@@EEEEEEFF?;DF9;;;FF99;>FFFFFFF6(8AB>0>F(2>9BD?526<0496:74)),
@M04999:289:000000000-L3R54:1:1101:18381:4588 2:N:0:428
CGTAGGACTACAAGGGTATCTAATCCTGTTTGCTACCCACGCTTTCAAGCATGAACGTCAGTGTTATCCCAGGAGGCTGCCTTCGCCATCGGTATTCCTCCACATCTCTACGCATTTCACTGCTACACGTGGAATTCTACCTCCCTCTGACACACTCTAGTTTGACAGTTTCAAATGCACGTCCCAAGTTGAGCTCGGGGATTTCACATCTGACTTATCTAACCGTCTGCGCTCGCTTTACGCCCAGTAATTCCGATTAACGCTCGCACCCTACGTATTACCGCGGCTGCTGGCACGTAGG
+
CCCCCGGGGGGGGGGGDCEFGGGGGGGGGGGGGGFFGGGGGGGGGGGGGGGGGGGGGFFGGFGDFGGGGGGGGGGGGGGGGGGGFGGGGGGGG8FDGGGGGGGF,AEFEGGGGGGDGGGGGGGGGGGGGEFGGGGGGGFGGGGGGGGGGGGFGGGDC9EG8F=DFGGGFFGFGF?FFDFGGGGGGGDGEGFGGGGFGDCDEEFFFFFFE@;AAFFFEFFEFAEDFAFFFF9A>FFF@BDFFFF=@@@3>CCC?CE@;<?EFF@?1>>FFFFFFFB??D2>B4?F0439>?:403()441:(
@M04999:289:000000000-L3R54:1:1101:24604:4602 2:N:0:428
GACTACTGGGGTATCTAATCCTGTTTGCTCCCCACGCTTTCGCATCTCAGCGTCAGTATCTGTCCAGAAGGCCGCCTTCGCCACCGGTATTCCTCCACATCTCTACGCATTTCACCGCTACACGTGGAATTCTACCTTCCTCTACAATACTCCAGATAACCAGTTTTAAGTGCAATTCCCAGGTTGAGCCCGGGGCTTTCACACCTAACTTAATTATCCGCCTACATGCCCTTTACGCCCAGTCATGCCGATTAACGCTCGCACCCTCCGTATTCCCGCGGCTGCTGGCACGGAGTTAGCC
+
CCCCCFGDFFGFEFEFEFGGGGFEGFGFGFFF:CFGGFEGG@@C@CEFCGFGGEGEGFCGGGGEF<EGGGGFGGEGGFFGGCFFFGGGGGGGGGGGFGGGGFGGDFGCFGCFFFFG@EFGGGFCEF@+9CEFGECCFFGGGGGFFA9A8EG?=FGGG,EGED86>FDF8=DF8EFGF?FGGD?DCFCEG@ECEE*<C5CF>FFF>FFFBECBEF@ACFFD>D@>B=?<=@>EB3)1:?932<F@EF))).(6(6;<@(:1(-403(2:118<<.).53((((-,(43(((4(0(((.)-<2
@M04999:289:000000000-L3R54:1:1101:9275:4616 2:N:0:428
TGACTACTGGGGTATCTAATCCTGTTTGCTCCCCACGCTTTCGCATCTCAGCGTCAGTATCTGTCCAGAAGGCCGCCTTCGCCACCGGTATTCCTCCACATCTCTACGCATTTCACCGCTACACGTGGAATTCTACCTTCCTCTACAATACTCCAGATAACCAGTTTTAAGTGCAATTCCCAGGTTGAGCCCGGGGCTTTCACACCTAACTTAATTATCCGCCTACATGCCCTTTACGCCCAGTCATTCCGATTAACGCTCGCACCCTCCGTATTACCGCGGCTGCTGGCACGGAGTTAGC
+
CCCCCGGGGGGGGGGGGGGGGGGGGGGGGGGGGGGGGGGGGGGGGGGGGGGGGGGGGGGGGGGGGGGGGGGGGGGGGGGGGGEEGGGGGGGGGGGGGGGG8EGGFEGGGGGGGGGGGGGGGGGGGGGGDCGFGGGGGGGGGFEFEGFGGGGGFGGGG?FGGGFGEGGGGGFEFGGGFFFFFDCFFGGGEFGGGDEC5DG4AFBFFFFFFFEEFFFFFFF6>B2@FFFF4>EB@BEEFFFDF1?@EA375<8?F;<C376:<9F;;F:4089?00(6A4:9((1070:?>::7(-(441<A)
@M04999:289:000000000-L3R54:1:1101:9433:4630 2:N:0:428
TGGGAGACTACTCGGGTATCTAATCCTGTTCGCTACCCATGCTTTCGAACCTCAGCGTCAGTTACAGACCAGAGAGCCGCCTTCGCCACTGGTGTTCTTCCATATATCTACGCATTCCACCGCTACACATGGAGTTCCACTCTCCTCTTCTGCACTCAAGAAAAACAGTTTCAGCTGCACTTCCCCGGTTAAGCCGAGGGCTTTCACAGCTGACTTGTTCTCCCGCCTGCGTTCGCTTTACGCCCAATAAATCCGGACAACGCTTGCCACCTACGTATTACCGCGGCTGCTGGCACGTAGT
+
CCCCCGGGGGGGGGGGGGGGGGGGGGGGGGGGGGGGGGGGGGGGGGGGGGGGFGGGGGGGG<FGFGGGGGFGGGGGGGGGGDGGGGGGGGGGGGGGGGGGGGGGGGGGGGGGGGGGGGGGFGGGGGGGGGGGGFGGGGGGGGGGGFGDFGGGFGGGGGGGGGGGGGGGGGGGGGGFFGFGFGGGGGGGGGGGGGGGGGG4AFFFFFFFFFFFFFFFFFFEFFFDFFFFFFFFF@?FFF;AEFFB9DF;@A><2490:;B??FB:?FFFBBF0:?<?FAFFB42;>;>>FFF?:(4<?:?B-
@M04999:289:000000000-L3R54:1:1101:12133:4660 2:N:0:428
GATGGACTACTCGGGTATCTAATCCTGTTCGCTACCCATGCTTTCGAACCTCAGCGTCAGTTACAGACCAGAGAGCCGCCTTCGCCACTGGTGTTCTTCCATATATCTACGCATTCCACCGCTACACATGGAGTTCCACTCTCCTCTTCTGCACTCAAGAAAAACAGTTTCAGCTGCACTTCCCCGGTTAAGCCGAGGGCTTTCACAGCTGACTTGTTCTCCCGCCTGCGTTCGCTTTACGCCCAATAAATCCGGACAACGCTTGCCACCTACGTATTACCGCTGCTGCTGGCACGTAGTT
+
CCCCCGGGGGGGGGGGGGGGGGGGGGGGGGGGGGGGGGGGGGGGGGGGGGGGGGGGGGGGGGGGGGGGGGGGGGGGGDGGGGGGGGGGGGGGGGGGGGGGGGGGGFGGGGGGGGGGFGGGGGGGGGGGGGGGGGGGGGGGGGGFCFGGGGGGGGGGGGGGCGCGGGFGGGGGGGGGFGFGGGGGGGGGGGCFGGGGGGDDFFFFFFFFFFFFBFFFFFFFFFFFFF=DD26<<@FFF@FFFF@F<D@@EFEEEF>FFBFFFBBF?F0<D?FFBF7?9?AFF:6(49:?87>:08?F<B?3.
@M04999:289:000000000-L3R54:1:1101:25302:4725 2:N:0:428
GACTACTCGGGTATCTAATCCTGTTTGCTCCCCACGCTTTCGCATCTCAGCGTCAGTATCTGTCCAGAAGGCCGCCTTCGCCACCGGTATTCCTCCACATCTCTACGCATTTCACCGCTACACGTGGAATTCTACCTTCCCCTACAATACTCCAGATAACCAGTTTTAAGTGCAATTCCCAGGTTGAGCCCGGGGCTTTCACACCTAACTTAATTATCCGCCTACATGCCCTTTACGCCCAGTCATTCCGATTAACGCTCGCACCCTCCGTACTACCGCGGCTGCTGGCACGGAGTTAGCC
+
CCCCCGGGGGGGGGGGGGGGGGGGGGGGGGGGGGGGGGGGGGGGGGGGGGGGGGGGGGGGGGGGGGGGGGGGGGGGGGGGGGGGGGGGGGGGGGGGGGGGGGGGGGGGGGGGGGGGGGGGGGGGGGGGGGGGGGGGGGGGGGGGGGGGGGGGGGGGGGGGGGGGGGGGGGGGGGGGFGFGGGGGGGGGGGGGGGGGGGGGFFFFFFFFFFFFFFFFFFFFF@FFFEFFEFFE;;EE;6@FF@EEFF?EEE;10;EF;0--3999>F:?BB((40>><2;6>>BFF??0:<?<B99BFFFF>
@M04999:289:000000000-L3R54:1:1101:19448:4754 2:N:0:428
TCTTGACTACCCGGGTATCTAATCCTGTTTGCTCCCCACGCTTTCGCATCTCAGCGTCAGTATCTGTCCAGAAGGCCGCCTTCGCCACCGGTATTCCTCCACATCTCTACGCATTTCACCGCTACACGTGGAATTCTACCTTCCTCTACGATACTCCAGATAACCAGTTTTAAGTGCAATTCCCAGGTTGAGCCCGGGGCTTTCACACCTAACTTAATTATCCGCCTACATGCCCTTTACGCCCAGTCATTCCGATTAACGCTCGCACCCTCCGTATTACCGCGGCTGCTGGCACGGAGTT
+
CCCCCGGGGGGGGGGGGGGGGGGGGGGGGGGGGGGGGGGGGGGGGGGGGGGGGGGGGGGGGGGGGGGGGGGGGGGGGGGGGGGGGGGGGGGGGGGGGGGGGGGGGFGGGGGGGGGGGGGFGGGGGGGEGGGGGGGGGGGGGGGGGGGGGGGGGGFGGGGGFGGGGGGGGGGGGGGGFGFGGGGGGGFGGGGGGGGGDGDDEFFFFFFFF=BFFFFFFFAEFFC>B=<FFEECFF1;@EFFFD;:@?;<EE?EFFF:?FFFFFF?>FB;B<<0:B?F7?49<?FF9>BFFF05,(5?;(9:.
@M04999:289:000000000-L3R54:1:1101:9551:4792 2:N:0:428
ACGTCGACTACTAGGGTATCTAATCCTGTTTGCTCCCCACGCTTTCGCATCTCAGCGTCAGTATCTGTCCAGAAGGCCGCCTTCGCCACCGGTATTCCTCCACATCTCTACGCATTTCACCGCTACACGTGGAATTCTACCTTCCTCTACAATACTCCAGATAACCAGTTTTAAGTGCAATTCCCAGGTTGAGGCCGGGGCTTTCACACCTAACTTAATTATCCGCCTACATGCCCTTTACGCCCAGTCATTCCGATGAACGCTCGCACCCTCCGTATTACCGCGGCTGCGGTCACGGAGG
+
CCCCCGGGGGGGGGGFGGGGGGGGGGGGGGFGGFFGGGGGGFFFGGGGGGGDGGGGGGGGGGGGGGGGGGGGGGGGGGGGDGGGGGGGGDFGG7FGFGAFFGGGGGGGGGGFGCE?AGGGGGGDGGGGEFGCFCFFGGGGFGGGGGGGGGAFGGGGFGGGGGGFGFGGEFG8DD8CFGDDFGGCFGGG<EGGGGGGGGDDEEFFFFA62@@@@FF+7CF?8/9:@B=223=4?@EFF14FC<DB@;<5745)<C@31(6<<1<:134(49(,2:>:0(,).689(33,(-(-(,47(-4,(
@M04999:289:000000000-L3R54:1:1101:10330:4817 2:N:0:428
GCTAGACTACTGGGGTATCTAATCCTGTTTGCTCCCCACGCTTTCGCATCTCAGCGTCAGTATCTGTCCAGAAGGCCGCCTTCGCCACCGGTATTCCTCCACATCTCTACGCATTTCACCGCTACACGTGGAATTCTACCTTCCTCTACAATACTCCAGATAACCAGTTTTAAGTGCAGTTCCCAGGTTGAGCCCGGGGCTTTCACACCTAACTTAATTATCCGCCTACATGCCCTTTACGCCCAGTCATTCCGATTAACGCTCGCACCCTCCGTATTACCGCGGCTGCTGGCACGGAGTT
+
CCCCCFFECEFGFGGGGGGGGEGGGGGGGGGGDFGGGGGGGGEGGGGGCFGFEGGEFGEGGFGGGGGGGGGGGGGGGEGGGGGGGGGGGCFGGFGGGGGGGGGGGGGFGGGGGGGGGGGGGGGGGGGGGGGCEB==FGGGFCFFDGCGGGGGGGGFGGFF8EEGDDGDDFGGGGDCFGFGGGG?FFGGGGG?FFGGGD>>DA>FC>BFFFFFFBFFEA@CFFEFDF@>B=4@EE@F;@CFFFFF?FE;99?5)4(3?1?E;9:219FF9?:?06?B:8<BF16(70(23:?08<BF>B0(.
@M04999:289:000000000-L3R54:1:1101:24346:4910 2:N:0:428
TAGACGACTACCCGGGTATCTAATCCTGTTTGCTCCCCACGCTTTCGCATCTCAGCGTCAGTATCTGTCCAGAAGGCCGCCTTCGCCACCGGTATTCCTCCACATCTCTACGCATTTCACCGCTACACGTGGAATTCTACCTTCCTCTACAATACTCCAGATAACCAGTTTTAAGTGCAATTCCCAGGTTGAGCCCGGGGCTTTCACACCTAACTTAATTATCCGCCTACATGCCCTTTACGCCCAGTCATTCCGATTAACGCTCGCACCCTCCGTATTACCGCGGCTGCTGGCACGGAGT
+
CCCCC@FGGGGGGGGGGGGGGGGGGGGGGGGGGGGGGGGG@F:CFGEGGGGGGGGFGGGGGGGGGGGGGGGGGFGGGGGEGGGGGGGGGGGGGGGGGGGGGGGGGGGGGGGGGGGGGGGGGEDGGGGGGGGGGGGGGGGGGGGGGGGGGGGDGGG8DFGGGGGGGGGGGGGGGGGGFGFFCFGGGGGGGG@CGGGGGDDGFFFFFFFFFFF=@FFF=FFEFFFF?6@FFFFFEE;;43=FEFD>61=FFEECFA:02:0:<B93:;66B>???F>1?<(6<A:0619;BB?37<3>:;>94
@M04999:289:000000000-L3R54:1:1101:5052:4942 2:N:0:428
TAGAGACTACGCGGGTATCTAATCCTGTTCGCTACCCATGCTTTCGACCCTCAGCGTCAGTTACAGACCAGAGAGCCGCCTTCGCCACTGGTGTTCTTCCATATATCTACGCATTCCACCGCTACACATGGAGTTCCACTCTCCTCTTCTGCACTCAAGAAAAACAGTTTCAGCTGCACTTCCCCGGTTAAGCCGATGTCCTTCACAGCTGACTTGTTCTCCTGCCTGCGTTCGCTTTACGCCCAATCAAGATGGACAACGCTTGCCACGTACGTATTACCGTGGCTGCTGGCACGTAGTT
+
9@CCCFGDF@,6CCGGGGGGGFFD<FF,C<FF7@FGGGGD8FGCFD,B6FFGGCCCFEGGFGA<CCFGFFFGG,CDECDF=:?DDE,=?E,BF?F<DA@EABEAFFGGGDF7?=7AFDGGGDCFG<8<<=<,83,@;;EFFGFGG?AF8FCFE=@@,3@DFGGGD9EGAACDFGGF6CAD79+,,53@*@D9?F7***3=BB=B/*1+7B;E=8+/9+=*BE=)63))331<@((/(():;;1144?0>2)))).(.)(.99012(,6<(47(3(,).)-),(.(((4?74321)(42:1)
@M04999:289:000000000-L3R54:1:1101:6339:4951 2:N:0:428
TCGACTACTCGGGTATCTAATCCTGTTTGCTCCCCACGCTTTCGCATCTCAGCGTCAGTATCTGTCCAGAAGGCCGCCTTCGCCACCGGTATTCCTCCACATCTCTACGCATTTCACCGCTACACGTGGAATTCTACCTTCCTCTACAATACTCCAGATAACCAGTTTTAAGTGCAATTCCCAGGTTGAGCCCGGGGCTTTCACACCTAACTTAATTATCCGCCTACATGCCCTTTACGCCCAGCCATTCCGATTAACGCTCGCACCCCCCGCATTACCGCGGCGGCTGGCACCGAGTT
+
CCCCC;FGGDEEDGG@EFEDGGGGGDFACFGGG8CGGFGGFGDFGG:FEFGFFEEGGGFFFFGECEFFAEFGGFAFGGG:FFGGGGFCC@EFGDEGFFCFGGGC=5FFFGGC:C55EFEGCEGG?F:<BFFGGFG=F,=EGFDGFGG9EFGFGD88BGE==98DD=8EGG8@,2=E79:9D6C945,@@GGGGGDGGDDCFFFFAA@9<@FE?BA+*=8>6>BFDFFEC8)5,3=4CE;A903;(3=7)973<11??<:><0,-(3(,((47(-325<4(,,49((44;(,18(-((,3
@M04999:289:000000000-L3R54:1:1101:26634:4956 2:N:0:428
TGGGACTACAGGGGTATCTAATCCTGTTCGCTACCCATGCTTTCGCACCTCAGCGTCAGTTACAGACCAGAGAGCCGCCTTCGCCACTGGTGTTCTTCCATATATCTACGCATTCCACCGCTACACATGGAGTTCCACTCTCCTCTTCTGCACTCAAGAAAAGCAGTTTCAGCTGCACTTCCCCGGTTAAGCCGAGGGCTTTCACAGCTGACTTGTTCCCCCGCCTGCGTTCGCTTTACGCCCAATAAATCCGGACAACGCTTGCCACCTACGTATTACCGCGGCTGCTGGCACGTAGTT
+
CCCCCGGGGGGGGGGGGGGGGGGGGGGGGGGGGGGGGGGGGGGGG7FGGGGGGGGGGGGGGGGGGGGGGGGGGGGGGGGGGGGGGGGGGGGGGDGGGGGGGGGGGGEGGGGGGGGGGGGGGGGGGGGGGGGEGGGGGGGGGGGGGGGGGGGGGGGGGFGDFGGFGGGGFGGGGGGFFGFGGGGGGEEGGFGGGGGGGGGGFFFFFFFFF==BFFFFEFFFFF>FBFFFFFFFFFFFFCEFFBF@@:)8<AFFF>BFF??BBB60??FDFFBF?<DBBF<AF099>B9???::FF?<7<?A
@M04999:289:000000000-L3R54:1:1101:4533:4984 2:N:0:428
TGCGAGACTACCCGGGTATCTAATCCTGTTCGCTCCCCACGCTTTCGTCCATCAGCGTCAATCGGTATTTAGTAACCTGCCTTCGCAATCGGGGTTCTGTGTAATATCTATGCATTTCACCGCTACACTACACATTCCAGCTACTTCAATACTATTCAAGATTAACAGTATCAACGGCAGTTCTACAGTTAAGCTGCAGGTTTTCACCGCTGACTTATCAACCCGCCTACGGACCCTTTAAACCCAATAAATCCGGATAACGCTCGCATCCTCCGTATTACCGCGGCTGCTGGCACGGAGT
+
CCCCCGGGGGGGGGGGGGGGGGGGGGGGGGGGGGGGGGGGGGGGGGGGGGGGGGGGGGGGGGGGGCFGGGGGGG@EFFGGGGGGGGGGGGDGGGCFGGGGGGGGGCGGGGGGGGGGGGGGGGGGGGGGGGGGGGGGGGGGGGGGGGDGFFGGFFGGGGE=ACFGGGGGFCGGGDFEFGAGGGGGGGGGGGGGGDGCGFGGFFFFFFFFAFAFFFFFEF>E==B2>>FD?F@F>BB?@;EFFFA@;;,=EFCCF;;>;@:44:>:?>>BFFFFBF9?FF79:A023(-(71)40:7?BF(74
@M04999:289:000000000-L3R54:1:1101:15396:4993 2:N:0:428
GACTACTCGGGTATCTAATCCTGTTTGCTCCCCACGCTTTCGCATCTCAGCGTCAGTATCTGTCCAGAAGGCCGCCTTCGCCACCGGTATTCCTCCACATCTCTACGCATTTCACCGCTACACGTGGAATTCTACCTTCCTCTACAATACTCCAGATAACCAGTTTTAAGTGCAATTCCCAGGTTGAGCCCGGGGCTTTCACACCTAACTTAAATATCCGCCTACATGCCCTTCACGCCCAGTCATTCCGATTAACGCTCGCACCCTCCGTATTACCGCGGCTGCTGGCACGGAGTTAGCC
+
CCCCCGGGGGGGGGGGGGGGGGGFGGGGGGGGGGGGGGGGGGGGGGGGGGGGGGGGGGGGGGGGGGGGGGGGGGGGGGGGGGGGGGGGGGGGGGGGGGGGGGGGGGGGGGGGGGGGGGGGGGGGGGGGGGGGGGGGGGGGGGGGGGGGGGGGGGGGGGGGGGGGFGFGGFFGGGGGFGFGGGGGGGGGGGGGGGGGGGFGFF6AEFFFFFFFFFFF4BA@FD?@DFFFFFFEFFFFFFFFFFFFFE?<?E@7?FFFFF?BFFFFFF?FFFF?F?>>>1;9>B9>:))4?(403(447:454
@M04999:289:000000000-L3R54:1:1101:11664:5017 2:N:0:428
GTAACGACTACCCGGGTATCTAATCCTGTTTGCTCCCCACGCTTTCGCATCTCAGCGTCAGTATCTGTCCAGAAGGCCGCCTTCGCCACCGGTATTCCTCCACATCTCTACGCATTTCACCGCTACACGTGGAATTCTACCTTCCTCTACAATACTCCAGATAACCAGTTTTAAGTGCAATTCCCAGGTTGAGCCCGGGGCTTTCACACCTAACTTAATTATCCGCCTACGTGCCCTTTACGCCCAGTCATTCCGATTAACGCTCGCACCCTCCGTATTACCGCGGCTGCTGGCACGGAGG
+
CCCCCGGGGGGGGGGGGGGGGGGGGGGGGGGGGGGGGGGGGGFGGGGGGGGGGGGGGGGGGGGGGGGGGGGGGGGGGGGGGGGGGGGGGGGGGGGGGGGGGGGGGGGGGGGGGGGGGGGGGGGGGGGGGGGGGGGGGGGGGGFGGGGGGGGGGGGGGGGGGGGGGGDDEGGGFFGEFGFGGGGGGGGGGGGGGGGGGGGGFDFFFFFFFFFFFFFFFFFFFFFFFFF;@@(=@;2@18@FFDFF@?F@EEFFABBFF(4A>?BFBFFFFFFFFF;131>ADF?>(4>99?:7032?B606(
@M04999:289:000000000-L3R54:1:1101:15838:5028 2:N:0:428
GGGACTACTAGGGTATCTAATCCTGTTTGCTCCCCACGCTTTCGCATCTCAGCGTCAGTATCTGTCCAGAAGGCCGCCTTCGCCACTGGTGTTCTTCCATATATCTACGCATTCCACCGCTACACATGGAGTTCCACTCTCCTCTTCTGCACTCAAGAAAAACAGTTTCAGCTGCACTTCCCCGGTTAAGCCGAGGGCTTTCACAGCTGACTTGTTCTCCCGCCTGCGTTCGCTTTACGCCCAATAAATCCGGACAACGCTTGCCACCTACGTATTACCGCGGCTGCTGGCACGTAGTT
+
CCCCCGGGGGGGGGGGGGGGGGGGGGGGGGGGGGGGGGGGGGGGGGGGGGGGGGGGGGGGGGGGGGGGGGGGGGGGGGGGGGGGGGGGGGGGGGGGGGGGGGGGGGGGGGGGGGGGGGGGGGGGGGGGGGGGGGGGGGGGGGGGGGGGGGGGGGGGGGGFFGGGGGGGGGGGGGGGFCFGGGGGGGGGGGGGGGGGGGGGFFFFFFFFFFBEFFFFFFFEFFFFFFFF@DFFFF3;4C@FFBFDDFEEFFFF@FFFFFF;?::<BFFFFFF<?F<0).9?B>FFF>??F:BFFFFFF?>
@M04999:289:000000000-L3R54:1:1101:12874:5053 2:N:0:428
GATCTGACTACTCGGGTATCTAATCCTGTTCGCTACCCATGCTTTCGAACCTCAGCGTCAGTTACAGACCAGAGAGCCGCCTTCGCCACTGGTGTTCTTCCATATATCTACGCATTCCACCGCTACACATGGAGTTCCACTCTCCTCTTCTGCACTCAAGAAAAACAGTTTCAGCTGCACTTCCCCGGTTAAGCCGAGGGCTTTCACAGCTGACTTGTTCTCCCGCCTGCGTTCGCTTTACGCCCAATAAATCCGGAACACGCTTGCCACCTACGTATTACCGCGGCTGCTGGCACGTAGG
+
CCCCCGGGGGGGGGGGGGGGGGGGGGGGGGGGGGGGGGGGGGGGGGGGGGGGGGGGGGGGGFGGGGGGGGGGGGGGGGGGGGGGGGGGGGGGGGGEGGGGGGGGGGGGGGGGGGGGGGGGGGGGGGGGGGGGGGGGGGGGGGEFFFFGGGG,EGGFGGGGGFGFGGGGGGGGGGGGFFDFGGGGGGGGGGGGGGGGGG>DEFFFFFFFFFFFFFFF@8AECEFFFFFFFFFF@<?>??F=CFFFB@,3=AEFCBFF0((.,896032:DFFFF:68<A?)-62,11630())42:??<7:(
@M04999:289:000000000-L3R54:1:1101:14701:5067 2:N:0:428
AGACTACCCGGGTATCTAATCCTGTTTGCTCCCCACGCTTTCGCATCTCAGCGTCAGTATCTGTCCAGAAGGCCGCCTTCGCCACCGGTATTCCTCCACATCTCTACGCATTTCACCGCTACACGTGGAATTCTACCTTCCTCTACAATACTCCAGATAACCAGTTTTAAGTGCAATTCCCAGGTTGAGCCCGGGGCTTTCACACCTAACTTAATTATCCGCCTACATGCCCTTTACGCCCAGTCATTCCGATTAACGATCGCACCCTCCGTATTACCGCGGCTGCTGGCACGGAGTTAGC
+
CCCCCGGGGGGGGGGGGGGGGGGGGGGGGGGGGGGGGGGGGGGGGGGGGGGGGGGGGGGGGGGGGGGGGGGGGGGGGGGGGGGGGGGGGGGGGGGGGGGGGGGGGGGGGGGGGGGGGGGGGGGGGGGGGGGGGGGGGGGGGGGGGGGFGGGGGGGGGGGGGGGGGGFAFGGFGGGGFGFGGGGG>AEFDFGGGGGGGGGGFFFFFFFFFFFFFFFFFBFEBBDFDFFFFFFFFDFFFFFF;<FEEEE5<<=;FFFFF0(-8>B?9>?(:69:0(8ADAB9>>90;67341:<<13><?>A4
@M04999:289:000000000-L3R54:1:1101:24110:5069 2:N:0:428
GGAGACTACCCGGGTATCTAATCCTGTTTGCTCCCCACGCTTTCGCATCTCAGCGTCAGTATCTGTCCAGAAGGCCGCCTTCGCCACCGGTATTCCTCCACATCTCTACGCATCTCACCGCTACACGTGGAATTCTACCTTCCTCTACAATACTCCAGATAACCAGTTTTAAGTGCAATTCCCAGGTTGAGCCCGGGGCTTTCACACCTAACTTAATTATCCGCCTACATGCCCTTTACGCCCAGTCATTCCGATTAACGCTCGCACCCTCCGGATTACCGCGGCTGCTGGCACGGAGTT
+
CCCCCGGGGGGGGGGGGGGGGGGGGGGGGGGGGGGGGGGGGDGGGGGGGGGGGGGGGGGGGGGGGGGGGGGGGGGGGGGGGGGGGGGGGGGGGGGGGGGGGGGGGGGGGGGGDGGGGGGGGGGGGGGGGGGGGGGGFGGGGGGGGGGGGGGGGGGGGGGGGGGGGGGFGGGGGFGGFFA:?D7FCCGGGGGGGGGDGGGGFFFFFFFD=E@BFFFFFFFFCE=BDF=1@ECEEFF@F3<5;FF703=97?C<;677:4<?>6((4131:0:B>0(-422<((-442(3)3(,4<?6((44
@M04999:289:000000000-L3R54:1:1101:26169:5085 2:N:0:428
CGGGACTACTGGGGTATCTAATCCTGTTCGCTCCCCACGCTTTCGCTCCTCAGCGTCAGTGACGGCCCAGAGACCTGCCTTCGCCATCGGTGTTCTTCCCGATATCTACACATTCCACCGTTACACCGGGAATTCCAGTCTCCCCTACCGCACTCCAGTCCGCCCGTACCCGGCGCCGATCCACCGTTAAGCGATGGACTTTCACACCAGACGCGGCGAACCGCCTACGAGCTCTTTACGCCCAATAAATCCGGATAACGCTTGCACCCTACGTATTACCGCTGCTGCTGGCACGGAGTT
+
CCCCCGGDFF9FFFGGFGGGGGCGGGGGFFGGGGFGGG:@FFFGGGGGGGGGGGEEGGGGGGGDGGGGGFFGGGGGGGGGGGGGGGGGGGGGGGGGGGGGGGGGGG;FGGGGGGGGGGGGGG7FEFGGGGGEGGFGGGGFGGGCEGFGFGGGGGGGGGGGGGGGGGGCEGFGGGDGFDEGDGGGGGEC8FGFG=CDDCGFAFCCAFFDF@BFFFEBF35;@>FBFF6B?FBB04AA<A>@BFB???7<<ABF6;??F9<?BF16?BBBFFF?<<<A:46)8;13>08??201(434(6-2
@M04999:289:000000000-L3R54:1:1101:9836:5110 2:N:0:428
TAACTGACTACAGGGGTATCTAATCCTGTTTGCTCCCCACGCTTTCGCATCTCAGCGTCAGTATCTGTCCAGAAGGCCGCCTTCGCCACCGGTATTCCTCCACATCTCTACGCATTTCACCGCTACACGTGGAATTCTACCTTCCTCTACAATACTCCAGATAACCAGTTTTAAGTGCAATTCCCAGGTTGAGCCCGGGGCTTTCACACCTAACTTAATTATCCGCCTACATGCCCTTTACGCCCAGTCATTCCGATTAACGCTCGCACCCTCCGTATTACCGCGGCTGCTGGCACGGAGT
+
CCCCCGCEGGGGGGGGGEGGGGGGGFGGGFFGGGGGGGGGDEGGGFGGGGGGGGGGGCFGFGFGGGGGGGGGGGGGGGGGGGCEGGGGGGGGGCFFGGEGGGGGGGGFAFGGGECFGGGGGDGGGGGGGGGGGGFGGFDGFGFGGGDCDAFGFGGCFGGGGCFGGGGFG=EDEFFGFGB7DDCDCC,DF6DCGGGGDGD5?4*;AFFFFFF=EFFFB+:C6>EFF252>B(8CF3@ED3A>;@91<?;<ECCCEE;;6?C<0>??BF6;0:?(8;:(88<9<?03309BB?:(42<:11;-
@M04999:289:000000000-L3R54:1:1101:22251:5123 2:N:0:428
GTTGACTACCGGGGTATCTAATCCTGTTTGCTCCCCACGCTTTCGCATCTCAGCGTCAGTATCTGTCCAGAAGGCCGCCTTCGCCACCGGTATTCCTCCACATCTCTACGCATTTCACCGCTACACGTGGAATTCTACCTTCCTCTACAATACTCCAGATAACCAGTTTTAAGTGCAATTCCCAGGTTGAGCCCGGGGCTTTCACACCTAACTTAATTATCCGCCTACATGCCCTTTACGCCCAGTCATTCCGATTAACGCTCGCACCCTCCGTATTACCGCGGCTGCTGGCACGGAGTT
+
CCCCCGGGGGGGGGGGGGGGGGGGGGGGGGGGGGGGGGGGGGGGGGGGGGGGGGGGGGGGGFGGGGGGFGGGGGGGGGGGGGGGGGFGGGGGGGGGGGGGGGGGGGFGGGGGEGCFGGGGGGGGGGGGGGGGGGGGGGGGGGGGGGGGGFFGGDDGGGGGGGGGGGAD8DGGCFFCFGCFGGFGG65AFGGGGFGCDDGGFAFFFFFFDEB9:FFFEFFFFCDF=;DFEC73;@@@3CEDDF@?@3)>C))7;@B::<A?>BBFF603?:?04((4(6<<6009BBFB?:720<4((-41
@M04999:289:000000000-L3R54:1:1101:14781:5141 2:N:0:428
AGACTACAGGGGTATCTAATCCTGTTCGCTCCCCACGCTTTCGTCCATCAGCGTCAATCGGTATTTAGTAACCTGCCTTCGCAATCGGGGTTCTGTGTAATATCTATGCATTTCACCGCTACACTACACATTCCAGCTACTTCAATACTATTCAAGATTAACAGTATCAACGGCAGTTCTACAGTTAAGCTGCAGGTTTTCACCGCTGACTTATCAACCCGCCTACGGACCCTTTAAACCCAATAAATCCGGATAACGCTCGCATCCTCCGTATTACCGCGCCTGCTGGCACGGAGTAAGC
+
CCCCCGGGGGGGGGGGGGGGGGGGGGGFECGGGGGGGGGGGGGGGGGGGGGGGFEFFGGGGBDEDGGGGGFGGGGGGGFGGGGGGGGGGGGGGGGGCGGGFGDGGGGGGFGGEFGGGGDGGGGGGGGGGGGGGFF;FGGGGGGGGCGGGGGCGGGDG,@DGFFGG8=FGGGGGGGDF@FDDGGEGGGGGGGGFGGFGGGFFFFFEBBEBFBFFFFFFFFAABA>@D@?29=2>BEE?3=F2?D@@@C?C;>90(;EFFBD;>>;04,,37>:???2AA104(4(,(5>7??219B9<(663
@M04999:289:000000000-L3R54:1:1101:25399:5143 2:N:0:428
CACGACTACTGGGGTATCTAATCCTGTTTGCTACCCACGCTTTCGAGCATGAACGTCAGTGTTATCCCAGGAGGCTGCCTTCGCCATCGGTATTCCTCCACATCTCTACGCATTTCACTGCTACACGTGGAATTCTACCTCCCTCTGACACACTCTAGTTTGACAGTTTCAAATGCACGTCCCAAGTTGAGCTCGGGGATTTCACATCTGACTTATCTAACCGTCTGCGCTCGCTTTACGCCCAGTAATTCCGATTAACGCTCGCACCCTACGTATTACCGCGGCTGCTGGCACGTAGTTT
+
CCCCCGGDFFFGGGGGGGGGGFEFEGGGGGGGGGGGGGGGEGGFF8EFCEGFGGFGCFGGGGGAGFCGGGGGGGGGGGGGGGGGGGGGGGGGGGFGFEGGGGG8,5EDFFGDGGGGGGGFGGFGFGGGGGGGGGGGGGGGFFEDFFGGGGFFGDCDFGGGGGGGGGGGGGDGGGGCFGFGFGGGFGGGCFGC,DEGGGGDFFFFFF>F@C57*<@EFFFFFFFFDF==@2@=@=5BDEFBFFFFF@9<CFEE@0(;0?ED;;DBFFFFF:(.4?).8<>A?BFFBB((43?FBFB37(:A)
@M04999:289:000000000-L3R54:1:1101:5712:5193 2:N:0:428
TACAGGACTACCGGGGTATCTAATCCTGTTCGCTACCCATGCTTTCGAGCCTCAGCGTCAGTAACAGACCAGAAAGCCGCCTTCGCCACTGGTGTTCTTCCATATATCTACGCATTTCACCGCTACACATGGAGTTCCACTTTCCTCTTCTGTACTCAAGTTTTGTAGTTTCCACTGCACTTCCTCAGTTGAGCTGAGGGCTTTCACAGCAGACTTACAAAACCGCCTGCGCTCGCTTTACGCCCAATAAATCCGGACAACGCTGGCCACCTACGTATTACCGCGGCTTCTGGCACGTAGT
+
CCCCCGGGGGGGGGGGGGGGGGGGGGGGGGGGGGDGGGGGGGGGGGGGGGGGGGGGGGGGGGGGGGGGGGGGGGGGGGGGGGGGGGGGGGGGGGGGGGGGGGGFGGGFGGGGGGGGGGGGGGGGGGGGFGFGGGGGGGGGGFGGFGFFFGGFFEGGGFGGGGGGGGGGGGCE8DFGFGFGGGGGGAFGGGGGGGGDCFGGE59FFFFFCF@)1@FFEFFFF=>=A2>DBDF>2@>BFFDFFFF0;D;3=EE??30229104>>F(41:?::?(3:()6:29219>07224AA2:BF0,::4
@M04999:289:000000000-L3R54:1:1101:20644:5224 2:N:0:428
GGCGACTACAGGGGTATCTAATCCTGTTCGCTCCCCACGCTTTCGTCCATCAGCGTCAATCGGTATTTAGTAACCTGCCTTCGCAATCGGGGTTCTGTGTAATATCTATGCATTTCACCGCTACACTACACATTCCAGCTACTTCAATACTATTCAAGATTAACAGTATCAACGGCAGTTCTACAGTTAAGCTGCAGGTTTTCACCGCTGACTTATCAACCCGCCTACGGACCCTTTAAACCCAATAAATCCGGATAACGCTCGCATCCTCCGTATTACCGCGGCTGCTGGCACGGAGTT
+
CCCCCGGGGGGGGGGGGGGGGGGGGGGGGGGGGGGGGGGGGGGGGGGGGGGGGGGGGGGGGGGGGGGGGGGGGGGGGGGGGGGGGGGGGGGGGGGGGGGGGGGGGGGGGGGGGGGGGGGGGGGGGGGGGGGGGGGGGGGGGGGGGGGGGGGGGFGGGGGGGGGGGGGGGGGGGGGGFGFGGGGGGFGGGDFGGGGGGGGFFFFFFFFFFFAFFBAACF@BFAF@BFFDF5@FFFFDFFFFFFF?DFFFFEFF>B?FFFE;>BFB9>BFFFF:1:??>AF44196079:?:21:?<94(-8
@M04999:289:000000000-L3R54:1:1101:6532:5252 2:N:0:428
ACATTGACTACCAGGGTATCTAATCCTGTTTGCTCCCCACGCTTTCGCATCTCAGCGTCAGTATCTGTCCAGAAGGCCGCCTTCGCCACCGGTATTCCTCCACATCTCTACGCATTTCACCGCTACACGTGGAATTCTACCTTCCTCTACAATACTCCAGATAACCAGTTTTAAGTGCAATTCCCAGGTTGAGCCCGGGGCTTTCACACCTAACTTAATTATCCGCCTACATGCCCTTTACGCACAGTCATTCCGATTAACGCTCGCACCCTCCGTATTACCGCGTCTGCTGGCACGGAGT
+
CCCCCGFEGGFDEGGCFEGEGGCFFGGGGGDGGDGGGGGG:CGCFGGGGGGGGGGCFFFFGGGGEGGGGGGGGGDFFFGCGG:FFGGGGFCEGG@FFGFFGGCFGGGD;EGFEFGGGGGDGGGGGGGFG@ECCGGGGGGG89EGGGGFFCGGCFGGG?E8GCFFGFDCGFGGGGGDB9+2=DDG9A,;@6<EFGG7DG;*9>9;AFAFBA:EEA@FFFC?6?CC@B=(>=@CFB33=,);C7D13,(7=>)<5?E?;70CE19?B0;19(31:8(46:245<B9((3806)82?:2(4((-
@M04999:289:000000000-L3R54:1:1101:9907:5255 2:N:0:428
GTTGACTACTGGGGTATCTAATCCTGTTTGCTCCCCACGCTTTCGCGTCTCAGCGTCAGTATCTGTCCAGAAGGCCGCCTTCGCCACCGGTATTCCTCCACATCTCTACGCATTTCACCGCTACACGTGGAATTCTACCTTCCTCTACAATACTCCAGATAACCAGTTTTAAGTGCAGTTCCCAGGTTGAGCCCGGGGCTTTCACACCTAACTTAATTATCCGCCTACATGCCCTTTACGCCCAGTCATTCCGATTAACGCTCGCCCCCCCCGTATTACCGCGGCTGCTGGCACGGAGTTG
+
CCCCCGGGGGGGGGGGGGGGGGGGGGGGGGGGGGGGGGGGGGGGGGGGGGGGGGGGGGGGGGGGGGGGGGGFGGGGGGGGGGGGGGGGGGGGGGGGGGGGGGGGGGGGGGGGGGGGGGGGGGGGGGGGGGGGGFGGGGGGGGGGGGGGGGGGGFGGGGGGGGGGGGFGF:FEG=9=FGD<FG+@FCGFGFDDFGEDG9>DFFFFAAFBDE;:C:A@C+=<CC?B9((-/6<3==@@=EC5<@06;5=AC)?3((6(4:<4(,,4((-4((-42(-85<A412;16(3:2040024--4:?)
@M04999:289:000000000-L3R54:1:1101:6479:5259 2:N:0:428
TTCTGACTACTCGGGTATCTAATCCTGTTCGCTCCCCACGCTTTCGTCCATCAGCGTCAATCGGTATTTAGTAACCTGCCTTCGCAATCGGGGTTCTGTGTAATATCTATGCATTTCACCGCTACACTACACATTCCAGCTACTTCAATACTATTCAAGATTAACAGTATCAACGGCAGTTCTACAGTTAAGCTGCAGGTTTTCACCGCTGACTTACCAACCCGCCTACGGACCCTTTAAACCCAATAAATCCGGATAACGCTCGCATCCTCCGAATTACCGCGGCTGCTGGCACGGAGTT
+
<CC<CFGGGGGGGGGGGGGGGGGGGGGGGGGGGFGGGGGGGGGGGGGDGGGGGGGGGGGFGGGGF<,<EFGGGGGGGGGGGGGGGGGGGGFFGGGFGG?FFDGGCFFFGGGGGGFGGGGGGGGGGGGDFGFGGGFDCEDFGFGGGGGBEEGFGFAFDFGG8,@9EDGGFGGGGGGGFDA+=FDA9=3EAGD2:,29CFFGFF59BFFE5@=8CB;F*/+:BD972=6@352=>B=:@6>;;A@3;(:EEC334:B;8?<;,((((-4(4:<<0(((4-)6)-((((.363426()4,((,.
@M04999:289:000000000-L3R54:1:1101:22501:5273 2:N:0:428
CATGACTACTGGGGTATCTAATCCTGTTCGCTACCCATGCTTTCGAACCTCAGCGTCAGTTACAGACCAGAGAGCCGCCTTCGCCACTGGTGTTCTTCCATATATCTACGCATTCCACCGCTACACATGGAGTTCCACTCTCCTCTTCTGCACTCAAGAAAAACAGTTTCAGCTGCACTTCCCCGGTTAAGCCGAGGGCTTTCACAGCTGACTTGTTCTCCCGCCTGCGTTCGCTTTACGCCCAATAAATCCGGACAACGCTTGCCACCTACGTATTACCGCGGCTGCTGGCACGTAGTT
+
@CCCCGGGGGGGGGGGGGGGGGGGGGGGGGGGGGGGGGGGGGGGGGGGGGGGGGGGGGGGGGGGGGGGGGGGGGGGGGGGGGGGGGGGGGGGGGGGGGGGGGGGGGGGGGGGGGGGGGGGGGGGGGGGGGGGGGGGGGGGGGGGGGGGGGGGGGGGGGGGGGGGGGGGGGGGFGGGFGFGGGGGGGGGGGGGGGGGGGGGFFFFFFFFFFB=FFFFFFFFFFFFFFFFFFFFFF@;;6CFF99@@;FF<<CEFFFFF6?FFFFFFFABF?BFF:B>?><<?06>>B>FFFFFFF:281(.
@M04999:289:000000000-L3R54:1:1101:20254:5278 2:N:0:428
GACTACCAGGGTATCTAATCCTGTTTGCTCCCCACGCTTTCGCATCTCAGCGTCAGTATCTGTCCAGAAGGCCGCCTTCGCCACCGGTATTCCTCCACATCTCTACGCATTTCACCGCTACACGTGGAATTCTACCTTCCTCTACAATACTCCAGATAACCAGTTTTAAGTGCAATTCCCAGGTTGAGCCCGGGGCTTTCACACCTAACTTAATTATCCGCCTACATGCCCTTTACGCCCAGTCATTCCGATTAACGCTCGCACCCTCCGTATTACCGCGGCTGCTGGCACGGAGTTAGCC
+
CCCCCGFGGGGGGGGGGGGGGGGGGGGGGGGGGGGGGGGGGGGGCGGGGGGGGGGGGGFGGGGGGGGGGGGGGGGGGGGGGGGGGGGGGGGGFGFGGFFGGGGGGGGGGGGGGGGGGGGGGGGGGGGGGGGGGGGFGGGGGGGGGFFFFGGGGGGC9EFGGGGGGGGGGGFGGGGGFGF6?FFEGGFGGFFGDGGGGGFDFF9AEAAFFFFFFFFF4FC?ADF2BE??BEDFFFF<0;>EFFFFFEEFFFF<6;EFFF60939>916<?;?BFBBFFB247>>BFF???BBBF6>F?9)6)
@M04999:289:000000000-L3R54:1:1101:17010:5302 2:N:0:428
GACTACCAGGGTATCTAATCCTGTTTGCTCCCCACGCTTTCGCATCTCAGCGTCAGTATCTGTCCAGAAGGCCGCCTTCGCCACCGGTATTCCTCCACATCTCTACGCATTTCACCGCTACACGTGGAATTCTACCTTCCTCTACAATACTCCAGATAACCAGTTTTAAGTGCAATTCCCAGGTTGAGCCCGGGGCTTTCACACCTAACTTAATTATCCGCCTACATGCCCTTTACGCCCAGTCATTCCGCTTAACGCTCGCACCCTCCGTATTACCGCGGCTGCTGGCCCGGAGTTAGCC
+
CCCCCDFAFGGGGGGGFGGGGGGFFGGGGGGGGGGGGFDGGGGGCB@FFGGGGGGGGFFFGFGGFGGG@FFG,@FG:FFGGGGFGE:FG?FFGGGGGGGGGFGGGGGGGEFFFFDFGEFGGGGGFG@CGGFEGGGGGG?FEGG8EFGFDFGFGGGFGGGGGGFFEGECGAECFGFG87DFGGGGGGGGGGGGGGCDDGG>+9BFEFFFFFEE;:B6*==>FD@FBFF?337>D5434;>E?FEEE?ECEF(40;CFFF1:1((70121<;:(4:46A<99(7(,152(-((40176.64<)
@M04999:289:000000000-L3R54:1:1101:14903:5342 2:N:0:428
AGGACTACCGGGGTATCTAATCCTGTTTGCTCCCCACGCTTTCGCATCTCAGCGTCAGTATCTGTCCAGAAGGCCGCCTTCGCCACCGGTATTCCTCCACATCTCTACGCATTTCGCCGCTACACGTGGAATTCTACCTTCCTCTACAATACTCCAGATAACCAGTTTTAAGTGCAATTCCCAGGTTGAGCCCGGGGCTTTCACACCTAACTTAATTATCCGCCTACATGCCCTTTACGCCCAGTCATTCCGATTAACGCTCGCACCCTCCGTATTACCGCGGCTGCTGGCACGGAGTT
+
CCCCCGGGFGGGGGGDEEGGGGGGGGGGG9CFGGEFFCFGGCGGCGCGFEFFGGGEGGGGGGGGGGFFGGGGGGGGGEGEFFGGGGGGGEGGGG9EFGGFFEGB=AFFGGGGGGGGDEGGGDEFGEGFGGCE,>DFGGG9E@=FEFGGCFCFGGGGG8AFGGGGGGGFFFFGGGFGFG;D?6CDCGGG:9ECFG5>DG766B>FFFFFE3:C<FAF58886?<;;@F;?CEF13=@4.68@16844;>):<B:1(4<:?0:?29619?(469281>2<44>91>99(2)((()(-(,(.
@M04999:289:000000000-L3R54:1:1101:8026:5354 2:N:0:428
GACTACCGGGGTATCTAATCCTGTTCGCTACCCATGCTTTCGAACCTCAGCGTCAGTTACAGACCAGAGAGCCGCCTTCGCCACTGGTGTTCTTCCATATATCTACGCATTCCACCGCTACACATGGAGTTCCACTCTCCTCTTCTGCACTCAAGAAAAACAGTTTCAGCTGCACTTCCCCGGTTAAGCCGAGGGCTTTCACAGCTGACTGGTTCTCCCGCCTGCGTTCGCTTTACGCCCAATAAATCCGGACAACGCTTGCCACCTACGTATTACCGCGGCTGCTGGCACGTAGTTAGCC
+
CCCCCGGGGGGGGGGGGGGGGGGGGGGGGGGGGGGGGEEFGGGGGGCFFGGGEGGGFGGGGGGFFDGGGGGGGGDDFGGGGGGGGGDFGGGGGGGGGGGGGGGGGGGGGGGGGGGGGGGGGGGGGGGGGGFFDAFGGEGGAEGGGGGGGGGGGGFGGGGGGGGGGGGGGGGFDGGDD?FGGDDGCE7DGGGGCGDGGGGGFFFFFFFABE*2>FFFFFFFFFDFFF;@FDFDF@CFFFFFF6?>A<4<B9>?FF?BB>6?20:9?FF?FFFF<?B>26;0>>F>FF0?F(,(48:B2:9A?
@M04999:289:000000000-L3R54:1:1101:21227:5398 2:N:0:428
GATCAGACTACAAGGGTATCTAATCCTGTTTGCTCCCCACGCTTTCGCATCTCAGCGTCAGTATCTGTCCAGAAGGCCGCCTTCGCCACCGGTATTCCTCCACATCTCTACGCATTTCACCGCTACACGTGGAATTCTACCTTCCTCTACAATACTCCAGATAACCAGTTTTAAGTGCAGTTCCCAGGTTGAGCCCGGGGCTTTCACACCTAACTTAATTATCCGCCTACATGCCCTTTACGCCCAGTCATTCCGATTAACGCTCGCACCCTCCGTATTACCGCGGCTGCTGGCACGGAGG
+
CCCCCGGGGGGGGGGGGGGGGGGGGGGGGGGGGGGGGGGGGGGGGGGGGGGFGGGGGGGGGGGGGGGGGGGGGGGGGGGGGGGGGGGGGGGGGDGGGGGGGGGG?FFGGGGGGGGGGGGGGEDEDGGGGGGGGDGGGGGGGGGGGGGGGGGFFFGGGGFDFFGFG?FGGGGGGFGGFGFFGGGGGGGGGGGGFFGGCDGGF>FFFFFFFADFEFFF@FFEFEFFFF>=2736C=@5(:;A9;17128;@AECFCE337(797((242039<<?(3,4:>)--21>>FFF??:2(4<?19>,
@M04999:289:000000000-L3R54:1:1101:20543:5437 2:N:0:428
CAACGACTACCGGGGTATCTAATCCTGTTCGCTACCCATGCTTTCGAACCTCAGCGTCAGTTACAGACCAGAGAGCCGCCTTCGCCACTGGTGTTCTTCCATATATCTACGCATTCCACCGCTACACATGGAGTTCCACTCTCCTCTTCTGCACTCAAGAAAAACAGTTTCAGCTGCACTTCCCCGGTTAAGCCGAGGGCTTTCACAGCTGACTTGTTCTCCCGCCTGCGTTCGCTTTACGCCCAATAAATCCGGACAACGCTTGCCACCTACGTATTACCGCGGCTGCTGGCACGTAGTT
+
CCCCCGGGGGGGGGGFGGGGGGGGGGGGGGGGGGGGGDGGGGGGGGGGGEFGGFGGGGGGGGGGFGGGFGGGGGGGGGGGGGGGGGGGGGGGGGGGEGGGGGGFGEGGGGGGGGGGGGGGGGGGGGGGGGGGGGGFFGGGGGGGGGGGGGGGGGGGGGGGGGGGGGGFGGGGGGGGFGFGGGGFFEGGGGFGGGGGGGDCAFFFAFFFF=EEDFAFCFFEFFD>FFF179?DDFFFD?FFFFFFFF:?F>B<>>9:>B<?>BFBFFFFFFFFF0<<:29A94;319>B67246?DBFFBB6
@M04999:289:000000000-L3R54:1:1101:11013:5463 2:N:0:428
CGACTACTCGGGTATCTAATCCTGTTTGCTCCCCACGCTTTCGCATCTCAGCGTCAGTATCTGTCCAGAAGGCCGCCTTCGCCACCGGTATTCCTCCACATCTCTACGCATTTCACCGCTACACGTGGAATTCTACCTTCCTCTACAATACTCCAGATAACCAGTTTTAAGTGCAATTCCCAGGTTGAGCCCGGGGCTTTCACACCTAACTTAATTATCCGCCTACATGCCCTTTACGCCCAGTCATTCCGATTAACGCTCGCACCCTCCGTATTACCGCGGCTGCTGGCACGTAGTTAGC
+
CCCCCGGGGGGGGGGGGGGGGGGGGGGGGGGGGGGGGGGGGGGGGGGGGGGGGGGGGGGGGGGGGGGGGGGGGGGGGGGGGGGGGGGFEGGGGGGGGGGGGGGGGGGGGGGGGGGGGGGGGGGGGGGGGGGGGGGGGGGGGGGGGGG8FGGGGGGGGGGGGGGGFGGGGGGGGGGGFGFGGGGGGFGGGGFFEGGGGG>FFFFFFEAFEDFEFFFAFFFFFFFFFFFFEEBFFFFFEFFFF?DEFFEFFFFFFDFFF@FF?91;9>F:3:>BF:?FF6060,669????FFFF4(31<A99
@M04999:289:000000000-L3R54:1:1101:7789:5515 2:N:0:428
TTGGACTACAGGGGTATCTAATCCTGTTCGCTCCCCACGCTTTCGTCCATCAGCGTCAATCGGTATTTAGTAACCTGCCTTCGCAATCGGGGTTCTGTGTAATATCTATGCATTTCACCGCTACACTACACATTCCAGCTACTTCAATACTATTCAAGATTAACAGTATCAACGGCAGTTCTACAGTTAAGCTGCAGGTTTTCACCGCTGACTTATCAACCCGCCTACGGACCCTTTAAACCCAATAAATCCGGATAACGCTCGCATCCTCCGTATTACCGCGGCTGCTGGCACGGAGTTC
+
CCCCCGGGGGGGGGGGGGGGGGGGGGGGGGGGGGGGGGGGGGGGGGGGGGGGGGGGGGGGGGGGGGGGGGGGGGGGGGGGGGGGGGDGGGGGGGGGGGGGGGGGGGGGGGGGGGGGGGGGGGGGGGGGGGGGGGGGGGGGGGGGGGGFGGGGGGGGGGGGGGGGGGGGGGGGGGDGFGFGGGGGGGGGGGGGGGGGGGGGFFFFFFEFFFFDFFFEFFFBFFAFBDFFF(5@FFFFFFEFFFDD@DFFFFFEF9@F@EE12;?>>9?>FFFBFFF?:AAABFFF>>9???F:(.232138)
@M04999:289:000000000-L3R54:1:1101:21589:5524 2:N:0:428
GTAAAGACTACCCGGGTATCTAATCCTGTTTGCTCCCCACGCTTTCGCATCTCAGCGTCAGTATCTGTCCAGAAGGCCGCCTTCGCCACCGGTATTCCTCCACATCTCTACGCATTTCACCGCTACACGTGGAATTCTACCTTCCTCTACAATACTCCAGATAACCAGTTTTAAGTGCAGTTCCCAGGTTGAGCCCGGGGCTTTCACACCTAACTTAATTATCCGCCTACATGCCCTTTACGCCCAGTCATTCCGATTAACGCTCGCCCCCTCCGTATTACCGCGGCTGCTGGCACGGAGT
+
CCCCCGGGGGGGGGGGGGGGGGGGGGGGGGGGGGGGGGGGGGGGGGGGGGGGGGGGGGGGGGGGGGGGGGGGGGGGGGGGGGGGGGGGGGGGG>FGGGGGGGGGFGGGGGGGGGGGGGGGGGGGGGGGGGGGGGGGGGGGGGGGGGGGGGGGGGGGGGGGGCGGGGFGGGGGGGGGFGFGGGGGGGGGGGGGGGGGGCDCDBFFFFFFFFFFFFFFFFFFFFEFFFDDFFFEFE3=@DFFFFF;;D;3=AC))96?;1?A632::2(((-,-:?9?:7?><AFB9>;(,1:?F<BFF;09,
@M04999:289:000000000-L3R54:1:1101:25132:5528 2:N:0:428
TGTAAGACTACTGGGGTATCTAATCCTGTTTGCTCCCCACGCTTTCGCATCTCAGCGTCAGTATCTGTCCAGAAGGCCGCCTTCGCCACCGGTATTCCTCCACATCTCTACGCATTTCACCGCTACACGTGGAATTCTACCTTCCTCTACAATACTCCAGATAACCAGTTTTAAGTGCAGTTCCCAGGTTGAGCCCGGGGCTTTCACACCTAACTTAATTATCCGCCTACATGCCCTTTACGCCCAGTCATTCCGATTAACGCTCGCACCCTCCGTATTACCGCGGCTGCTGGCACGGAGT
+
CCCCCGGGGGGGGGGGGGGGGGGGGGGGGGGGGGGGGGGGGGGGGGGGGGGGGGGGGGGGGGGGGGGGGGGGGGGGGGGGGGGGGGGGGGGGGDGGGGGGGGGGGGGGGGGGGGGGGGGGGGGGGGGGGGGGDGGGGGGGGGGGGGGGGGGGGGGGGGGGGGGGGGGGGGGGGGGGFGFGGGGGGGGGGGGGGGGGGGGGEFFFFFFFFFFFBFFFBFFFFF?EFBD@9DEFFF@FFFFFFDFFFF?@EEFFFFFFFFFFEFFF?199>;BFFFB?BFF>A<B>;9>>FBFFBB?,19094
@M04999:289:000000000-L3R54:1:1101:10697:5579 2:N:0:428
GCGACTACCCGGGTATCTAATCCTGTTCGCTACCCATGCTTTCGAACCTCAGCGTCAGTTACAGACCAGAGAGCCGCCTTCGCCACTGGTGTTCTTCCATATATCTACGCATTCCACCGCTACACATGGAGTTCCACTCTCCTCTTCTGCACTCAAGAAAAACAGTTTCAGCTGCACTTCCCCGGTTAAGCCGAGGGCTTTCACAGCTGACTTGTTCTCCCGCCTGCGTTCGCTTTACGCCCAATAAATCCGGACAACGCTTGCCACCTACGTATTACCGCGGCTGCTGGCACGTAGTT
+
CCCCCGGGGGGGGGGGGGGGGGGGGFGGGGGGGGGGGGGGGGGGGGGGGGGGGGGGGGGGGGGGGGGGGGGGGGGGGGGGGGGGGGGGGGGGGGGGGGGGGGGGGGGGGGGGGGGGGGGGGGGGGGGGGGGGGGGGGGGGGGGGGGGGGGGGGGGGGGGGGGGGGFGGGGGGGGGGFGFGGGGGGGGGGGGGGGDGGGGGFFFFFAFFFFFFEFFBCBFBFFFFF?FF?D@;9@0=FFFEFFFFF>FBAFFF>?>;:86>::?FFFDFFFF::DFFFFF1(,696>FFFBF:7<102?4
@M04999:289:000000000-L3R54:1:1101:13862:5583 2:N:0:428
GACTACTCGGGTATCTAATCCTGTTTGCTCCCCACGCTTTCGCATCTCAGCGTCAGTATCTGTCCAGAAGGCCGCCTTCGCCACCGGTATTCCTCCACATCTCTACGCATTTCACCGCTACACGTGGAATTCTACCTTCCTCTACAATACTCCAGATAACCAGTTTTAAGTGCAATTCCCAGGTTGAGCCCGGGGCTTTCACACCTAACTTAATTATCCGCCTACATGCCCTTTACGCCCAGTCATTCCGATTAACGCTCGCACCACCCGTATTACCGCGCCCGCTGGCACGGATGTAGCC
+
CCCCCGGGGGGFGGGGGGGGGGGGGGGGGGGGGGGGGGGGGGGGGGGGGGGGGGGGGGGGGGGGGGGGGGGGGGGGGDGDFGGGGGGGGGGGGGGGGGFFGGFEDFFGGGGG9FGGGGGGGGGGGGGDFGGGGCG9EDFGGGGGGGGGGGGGGFGAFGGGCFGGGGGFGCFFFGFGFGFGFD=FEFFGFGGGGGGGGGGGFF6?AAFFFFFFFFBF?FF@FFDDD=CEEBDFBEFEFFFF<<@@AFCEFF013(9CF>6?>0>9>((4:BBFB0)6.(29(-(,(4(9((.4((((.))6.
@M04999:289:000000000-L3R54:1:1101:8404:5612 2:N:0:428
TATCGGACTACTGGGGTATCTAATCCTGTTTGCTCCCCACGCTTTCGCATCTCAGCGTCAGTATCTGTCCAGAAGGCCGCCTTCGCCACCGGTATTCCTCCACATCTCTACGCATTTCACCGCTACACGTGGAATTCTACCTTCCTCTACAATACTCCAGATAACCAGTTTTAAGTGCAATTCCCAGGTTGAGCCCGGGGCTTTCACAACTAACTTAATTATCCGCCTACATGCCCTTTACGCCCATTCAGTCCGATGAACGCTCGCACCCTCCGGACTACCGCGGCTGCTCGCACGGAGT
+
AC8C,@FFECC@<C<6FECEEF@<CCFGFG<@FFFGDGC7+@:@CF@:F@FFEC<EFEGC@FEGGGCFFFGGGGGFGA=F@@?9DGFGFGEC@=FGGGFF<DDFGF,?EFG7:CFG,C;;?>FFGDFFED,@FDFEEGEGGGFDDAEGCGE9DFEGGGGGFF9D9?=EAA,EFCFEF7CFC8CA,<EGDEGCG??D>C**:9*39@EF*743>FFBBF+1B5?/5>@=DF8CCE384();9362>@(7<))11;13,(6:4<6,4(27>>?F<((-((,,.36601790:)),4734(((-
@M04999:289:000000000-L3R54:1:1101:13378:5659 2:N:0:428
GCGACGACTACACGGATATCTACTCCTGTTTTCTCTACACGCTCTCCCATGAGAGCGTCAGCATCTGTCCAGAAGTCCGCCCGCGCTACCGGTATCCCTCCATATCTATACGCATTACACCGCTACACGGGGATTTCTACCTCCCTCTACCATACTCCAGATAACCATTCTGAAGCTCACTTCGCGTTTTGCGCCCCGGTCTATCACCCCTAATTTAACTATCCCCCTGCATGCCCTTTACGCACACTCATGCGGTATCAGGTTCCCCCCCTCTTTCTTCCCGGCGCAGCCGGCAGGGGTT
+
C9CBB@+@;+,;,B:+B;F@,,,6C6F,FE,,<,C,,C,F,6@,,,,;EF,,,,C<7+,66,,:66,6,,6CF,,,,C@+4++@+++4+,+7@++5,AE@FG9@FFB,,5,9++@F,E,EF+++@@,,++6+++,3,36>FE,1@EG,,3,@,6@=@888,,2,,+2,7,,,7,*,*43+=2;*****1=D,*;:7)//)2:++:@6)((((/++;C7+9@);;5,((((449:7(5(5*6(((-1(,8,)))((((-)-))).4(241121(,))))..).4((-(-,-(((-(((((-(
@M04999:289:000000000-L3R54:1:1101:13216:5685 2:N:0:428
ATCAGACTACTCGGGTATCTAATCCTGTTCGCTACCCATGCTTTCGAACCTCAGCGTCAGTTACAGACCAGAGAGCCGCCTTCGCCACTGGTGTTCTTCCATATATCTACGCATTCCACCGCTACACATGGAGTTCCACTCTCCTCTTCTGCACTCAAGAAAAACAGTTTCAGCTGCACTTCCCCGGTTAAGCCGAGGGCTTTCACAGCTGACTTGTTCTCCCGCCTGCGTTCGCTTTACGCCCAATAAATCCGGACAACGCTTGCCACCTACGTATTACCGCGGCTGCTGGCACGTAGTT
+
CCCCCGGGGGGGGGGGGGGGGGGGGGGGGGGGGGGGGGGGGGGGGGGGGGGGGGGGGGGGGGGGGGGGGGGGGGGGGGGEFGGGGGGGGGGGGGGGGGGGGGGGGFGGGGGGGGGGGGGGGGGGGGGGGGGGGGGGGAFGGFGCFGGGGGGGGGGFGGGGGGGGGGGGGGGGGGGGFGFGGGGGFGGGGGGGGGCDDGGGFFFFFFFFFF@7>FFFFFFFFEBFFFFFFFFFFFFFF@CFFFFF718@EFFF;B63>0869BFFB:7<7?B?FFB7AF>D<<>B9(4>F?:?B78:4<?B<
@M04999:289:000000000-L3R54:1:1101:10224:5698 2:N:0:428
AGGGGACTACAGGGGTATCTAATCCTGTTCGCTACCCATGCTTTCGAACCTCAGCGTCAGTTACAGACCAGAGAGCCGCCTTCGCCACTGGTGTTCTTCCATATATCTACGCATTCCACCGCTACACATGGAGTTCCACTCTCCTCTTCTGCACTCAAGAAAAACAGTTTCAGCTGCACTTCCCCGGTTAAGCCGAGGGCTTTCACAGCTGACTTGTTCTCCCGCCTGCGTTCGCTTTACGCCCAATAAATCCGGACAACGCTTGCCACCTACGTATTACCGCGGCTGCTGGCACGTAGTT
+
CCCCCGGGGGGGGGGGGGGGGGGGGGGGGGGGGGGGGGGGGGGGGGGGGGGGGGGGGGGGGGGGGGGGGGGFGGGGGGGGGGGGGGGGGGGFGGGGGGGGGGGGGCFFFGGGGGGGGGGGGGGGGGGGGGGGGGGGFGGGGCEDGGGGGGGGGGGGGGGDFGGGGFGGGGGGGGGGFCFGGGGGGGGGGGGGGGGGDGGGFFFFFFFFFFFFFFAFEAFEFFFFFFFFFFFFFFFFF<EFFFFFD;3;AFFFFB6:690?BFFB<B?2<<00:?<><BFB<?199>>B::2:0,323<:?)
@M04999:289:000000000-L3R54:1:1101:12856:5716 2:N:0:428
GACTACACGGGTATCTAATCCTGTTCGCTCCCCACGCTTTCGTCCATCAGCGTCAATCGGTATTTAGTAACCTGCCTTCGCAATCGGGGTTCTGTGTAATATCTATGCATTTCACCGCTACACTACACATTCCAGCTACTTCAATACTATTCAAGATTAACAGTATCAACGGCAGTTCTACAGTTAAGCTGCAGGTTTTCACCGCTGACTTATCAACCCGCCTACGGACCCTTTAAACCCAATAAATCCGGATAACGCTCGCATCCTCCGTATTACCACGGCTGCTGGCACGGAGTTAGCC
+
CCCCCFGGEGGCFGFGGGGGGGGEFGGEGGEGEEGGGGGGGGGGGGGGFGGGGGGGFGGGGGGGGFGGAFGGFFGG<?A<EEDGFGGG7@FFCEFGFDFGGEGEFFGGGGGGGGDCGGGGGCGFGGFGGGCGGGGF8DE?FFFFGDFGGGEAFGGGEDFCGGDFA+EEFEG6CEGG9EFDGGGGGGGCDFGGGGG?GGGGFFCBBFFEFFFCEFFF49BABB>=B@>@F>9>B3>5<<@D6;63/97<@>>0(,7@;:08>B6:>B38?>6?0:D>6)52(2(-1523:??FF99?:AFF7
@M04999:289:000000000-L3R54:1:1101:4341:5771 2:N:0:428
CAAGAGACTACTGGGGTATCTAATCCTGTTCGCTACCCATGCTTTCGCACCTCAGCGTCAGTTACAGACCAGAGAGCCGCCTTCGCCACTGGTGTTCTTCCATATATCTACGCATTCCACCGCTACACATGGAGTTCCACTCTCCTCTTCTGCACTCAAGAAAAACAGTTTCAGCTGCACTTCCCCGGTTAAGCCGAGGGCTTTCGCAGCTGACTTGTTCTCCCGCCTGCGTTCGCTTTACGCCCAATAAATCCGGACAACGCTTACCACCTACGTATTACCGCGGCTGCTGGCACGTAGT
+
CCCCCGGGGGGGEGCFEGGGGGGGGGGGGGGDGGGGFGGGGGGGGGG7FGFGGGGGGGGGGGGGGFFCGGGFFFA@FEGGGGGGGGGGGGGGFFEGGGAFGGGGGGGGGGGGGGGGGGGGGGGGGGGGGGFCFEFFDEGGGGGGGGFGGCDGGGGFGGGCDDCGGDFGCFGA:AFFFGFGFDGFFGGCGGGGCFGCDGD**?FAFFF?>BDB@F4FBFFEFEE:@>@DDDFFFDFB@6@F9(/6>@::>A49AB>9:916?B9B<?04<??:28(..62)4.:6703>>?>?2(478::0-
@M04999:289:000000000-L3R54:1:1101:3988:5786 2:N:0:428
TGCCGGACTACCGGGGTATCTAATCCTGTTCGCTCCCCACGCTTTCGTCCATCAGCGTCAATCGGTATTTAGTAACCTGCCTTCGCAGTCGGGGTTCTGTGTAATATCTATGCATTTCACCGCTACACTACACATTCCAGCTACTTCAATACTATTCAAGATTAACAGTATCAACGGCAGTTCTACAGTTAAGCTGCAGGTTTTCACCGCTGACTTATCAACCCGCCTACGGACCCTTTAAACCCAATAAATCCGGATAACGCTCGCATCCTCCGTATTACCGCGGCTGCTGGCTCGGAGT
+
@CCCCGGGGGGGGGGGGGFGFGGGGGGGGGGGGGGGGGFGGGGGGGGGGGGGGCGGFGGDGGGGGGFEGFGGGGDFFGGGFGGGGGGCBEFEGGCFGGFEEGGFFCFGGGGGGGGGFAFAGCGGGGGGGGGGGGCGFGG,DEGGGGGGGFGGGGGGGGGGF?DGGGGGGGGGGGGCDDFGGGGGDGF,@EGC<EC7DGG59FFFFFFF=9A92F+:>AFEFF79@@@F@@D;DF9DDDFFFC=@;;DFEE)<4:BB:30<?B0(-(266>0?A1;<14(6:AF69>9>;FF?(4(),4(7-
@M04999:289:000000000-L3R54:1:1101:19543:5812 2:N:0:428
TAAGACTACTGGGGTATCTAATCCTGTTTGCTCCCCACGCTTTCGCATCTCAGCGTCAGTATCTGTCCAGAAGGCCGCCTTCGCCACCGGTATTCCTCCACATCTCTACGCATTTCACCGCTACACGTGGAATTCTACCTTCCTCTACAATACTCCAGATAACCAGTTTTAAGTGCAATTCCCAGGTTGAGCCCGGGGCTTTCACACCTAACTTAATTATCCGCCTACATGCCCTTTACGCCCAGTCATTCCGATTAACGCTCGCACCCTCCGTATTACCGCGGCTGCTGGCACGGAGTTT
+
CCCCCGGGGGGGGGGGGFGGGGGGGGGGGGGFFGGGGGGGGGGGGGGGGGGGGGGGGGGGGGGGGGGGGGGGGGGGGGGGGGGGGGGGGGGGGGGGGGGGGGGGGGGGGGGGGGGGGFGGGGGGGGGGGGGDFEFEGGGGGGGGGGGGFGAFFFGGGGGGGGGGGGGGGGGGGGFGFGFFDG?EGGGGFGGGGGGGGGGGFFBFFFFDF@EFFFFF4@FEFFD>>DFFBE?9=B;@EFFFFF>03;@EFCCEEFDFFFF?9?BFF>9>??6?6?(172<9((42626(44::()-3(3<:)
@M04999:289:000000000-L3R54:1:1101:19161:5813 2:N:0:428
GACTACCGGGGTATCTAATCCTGTTTGCTCCCCACGCTTTCGCATCTCAGCGTCAGTATCTGTCCAGAAGGCCGCCTTCGCCACCGGTATTCCTCCACATCTCTACGCATTTCACCGCTACACGTGGAATTCTACCTTCCTCTACAATACTCCAGATAACCAGTTTTAAGTGCAATTCCCAGGTTGAGCCCGGGGCTTTCACACCTAACTTAATTATCCGCCTACATGCCCTTTACGCCCAGTCATTCCGATTAACGCTCGCACCCTCCGTATTACCGCGGCTGCTGGCACGGAGTTAGCC
+
CCCCCGGGGGGGGGGGGGGGGGGGGGGGGGGGGGGGGGGGGGGGGGGGGGGGGGGGGDGGGGGGGGGGGGGGGGGGGGGGGGGGGGGF:FGGGGGGGGGGGGGGGGGGGGGGGGGGGGGGGGGGGGGGGGGGGGGGGGGGGGGGGGGGGGGGGGGGGGGGGGGGGGGGGGGGGGGGFGFGGGFGGGGGGGGGGGGGGFGGFFFFFFFFFFFFFFFFFFFDFFF?FEFFEF@;@@EC@F>DD@@EEE59C@?FF<<9?>FFFB>FF<(-8>FFFF>BB?0>99>FFFFFFF>F99>BFFFF8
@M04999:289:000000000-L3R54:1:1101:6494:5822 2:N:0:428
GACTACCGGGGTATCTAATCCTGTTCGCTACCCATGCTTTCGAACCTCAGCGTCAGTTACAGACCAGAGAGCCGCCTTCGCCACTGGTGTTCTTCCATATATCTACGCATTCCACCGCTACACATGGAGTTCCACTCTCCTCTTCCGCACTCAAGAAAAACAGTTTCAGCTGCACTTCCCCGGTTAAGCCGAGGGCTTTCACAGCTGACTTGTTCTCCCGCCTGCGTTCGCTTTACGCCCAATAAATCCGGACAACGCTTGCCACCTACGTATTACCGCGGCTGCTGGCACGTAGGTAGCC
+
CCCCCGGGGGGGGGGGGGGGGGGGGGGGGGGGGGGGGGGGGGGGGGGGGGGGGDGGGGGGGGGGGGCGGGGGGGGGGGGGGGGGGGGGGGGGGGGGGGGGGGGGGGGGGGCGFGGGGGGGGGGGGGDEGGGGGGGGGGFGGGGGGG>EEGGGGGDGGGGGGGGGDGGGFGGGCFDFFG5CFGDEECFFFFEGEGGGGFGCFFFFAFFAD=C:@FF6CFFFE;?FFFFF66@<;?4CFF;FB:??AAA)4;9B>966>FFFFF()<<?>?4<7<7<A9((1111>FF):?7?0314(545?<
@M04999:289:000000000-L3R54:1:1101:16471:5822 2:N:0:428
CTGCGACTACTAGGGTATCTAATCCTGTTTGCTCCCCACGCTTTCGCATCTCAGCGTCAGTATCTGTCCAGAAGGCCGCCTTCGCCACCGGTATTCCTCCACATCTCTACGCATTTCACCGCTACACGTGGAATTCTACCTTCCTCTACAATACTCCAGATAACCAGTTTTAAGTGCAATTCCCAGGTTGAGCCCGGGGCTTTCACACCTAACTTAATTATCCGCCTACATGCCCTTTACGCCCAGTCATTCCGATTAACGCTCGCACCCTCCGTATTACCGCGGCTGCTGGCACGGAGTT
+
CCCCCGGGGGGGGGGGGGGGGGGGGGGGGGGGGGGGGGGGGGGGGGGGGGGGGGGGGGGGGGGGGGGGGGGGGGGGGGGGGGGGGGGGGGGGGGGGGGGGGGGGGGGGGGGGGGGGGGGGGGGGGGGGGGGGGGGGGGGGGGGGGGGGGGGGGGGGGGGGGGGGGGGGGGGGGGGGFGFGGGGGGGGGGFGGGGGGGGGG5FFFFFFFFFFFFFFFFFFFFFFDDFFDFFFFFFFF@EFF@FFFFFFFACCEFEF@FFFEF;:B>>>>F6?B?BF0?BFF260;>F>F?F0:8?B2;19??
@M04999:289:000000000-L3R54:1:1101:12811:5825 2:N:0:428
GGACTACACGGGTATCTAATCCTGTTCGCTACCCATGCTTTCGAACCTCAGCGTCAGTTACAGACCAGAGAGCCGCCTTCGCCACTGGTGTTCTTCCATATATCTACGCATTCCACCGCTACACATGGAGTTCCACTCTCCTCTTCTGCACTCAAGAAAAACAGTTTCAGCTGCACTTCCCCGGTTAAGCCGAGGGCTTTCACAGCTGACTTGTTCTCCCGCCTGCGTTCGCTTTACGCCCAATAAATCCGGACAACGCTTGCCACCTACGTATTACCGCGGCTGCTGGCACGTAGTTAGC
+
CCCCCGGGGGGGGGGGGGGGGGGGGGGGGGGGGGGGGGGGGGGGGGGGGGGGGGGGGGGGGGGGGGGGGGGGGGGGGGGGGGGGGGGGGGGGGGGGGGGGGGGGGGGGGGGGGGGGGGGGGGGGGGGFGGGGGGGGGGGGGGGGGGGGGGGGGGDGGGGGGGGGGGGGFGGGGGGF?FFGGGGGGGEGGGGGGGGGGGGGFFFFFFFFEFFFFFFFEFFDFFFFFFFFFFDFFF@CE??A03?FE@CCFF>B?BFFFFFFFFF:<2:?>71?FABAAFFFFF;;>FFBF?BD:?B<:<<B6
@M04999:289:000000000-L3R54:1:1101:6886:5828 2:N:0:428
GCGACTACCCGGGTATCTAATCCTGTTCGCTACCCATGCTTTCGAACCTCAGCGTCAGTTACAGACCAGAGAGCCGCCTTCGCCACTGGTGTTCTTCCATATATCTACGCATTCCACCGCTACACATGGAGTTCCACTCTCCTCTTCTGCACTCAAGAAAAACAGTTTCAGCTGCACTTCCCCGGTTAAGCCGAGGGCTTTCACAGCTGACTTGTTCTCCCGCCTGCGTTCGCTTTACGCCCAATAAATCCGGACAACGCTTGCCACCTACGTATTACCGCGGCTGCTGGCACTGAGTTAT
+
CCCCCGGGGGCEGGGGGGGGGGGGGGGGGGGGCGCGGGGGGGGGGGC:FGGGGGFGGGFDCFFGGGGGGGGGGGGGEGGGGFGGGGGGGFGGGGFGGGGGGGDFFFGGGGGGBFFGGGE@CGGGGGGGG?EG:EGGGFG9DGGGGGGCDFEFEFCFFGCCFFGGDGGGGGGFFGGGFCFF79DECEGG7CCFEED*3@DGFF6EFFFF=>3>1*=?E@FBF(6@?@FB;;1((;@(4>DDB678@?2<<BFF>(704?9>B:30:A734081.)6:BF211;B>0(8?F(4:).(-3:5))
@M04999:289:000000000-L3R54:1:1101:5722:5833 2:N:0:428
TTGCTGACTACACGGGTATCTAATCCTGTTCGCTACCCATGCTTTCGAACCTCAGCGTCAGTTACAGACCAGAGAGCCGCCTTCGCCACTGGTGTTCTTCCATATATCTACGCATTCCACCGCTACACATGGAGTTCCACTCTCCTCTTCTGCACTCAAGAAAAACAGTTTCAGCTGCACTTCCCCGGTTAAGCCGAGGGCTTTCACAGCTGACTTGTCCTCCCGCCTGCGTTCGCTTTACGCCCAATAAATCCGGACAACGCTTGCCACCTACGTATTACCGCGGCTGCTGGCACGTAGT
+
CCCCCGFGGGGGGGGGGGGGGGGFFFGGGGGGGG@CGGDGFGGGGGGGGGGGGGGGGGGGGFGCEGFFGGGGFFFGGGGGCGGGGGGGGGGGGGGEFGGFGFGFFGEEGGGGGGGGGFGGCEGDECFGGGGGFFGGGGGGFFEF?EFGGGGGGGGFGGGGGGGGGGGGGGGGFFGGDGDFFGGGEGGGEGGGGGFDDDDDE4AFFFFFFB@BFFFFEF*986B@B>>DFF9;?FD@@?<C43<BFD33=B2AFFFF4904:03<30:?<?::03::2<(.:213>(4;;:0:30()(.3(-
@M04999:289:000000000-L3R54:1:1101:14487:5850 2:N:0:428
GCGACTACACGGGTATCTAATCCTGTTCGCTCCCCACGCTTTCGTCCATCAGCGTCAATCGGTATTTAGTAACCTGCCTTCGCAATCGGGGTTCTGTGTAATATCTATGCATTTCACCGCTACACTACACATTCCAGCTACTTCAATACTATTCAAGATTAACAGTATCAACGGCAGTTCTACAGTTAAGCTGCAGGTTTTCACCGCTGACTTATCAACCCGCCTACGGACCCTTTAAACCCAATAAATCCGGATAACGCTCGCATCCTCCGTATTACCGCGGCTGCTGGCACGGAGTT
+
CCCCCGGGGGGGGGGGGGGGGGGGGGGGGGGGGGGGGGGGGGGGGGGGGGGGGGGGGGGGGGGGGGGGGGGGGGGGGGGGGGGGGGGGGGGGGGGGGGGGGFGGGGGGGGGGGGGGGGGGGGGGGGGGGGGGGGGGGGGGGGGGGGGGGGGFGGGFGGGGGGGGGGGGGGGGGGGGFGFGGGGGGGGGGGGGGGGGGGGGFFFFFFFFFFFFFFFFFFFFFFFFFFFFFFFFFFF@EECF@?FDFEFFFFEFFF?DFF?BBFFFF?F?FBFF0(4?<DDBFBF;(4:?7(4<B?;0184
@M04999:289:000000000-L3R54:1:1101:22538:5857 2:N:0:428
CTTAGACTACTGGGGTATCTAATCCTGTTTGCTCCCCACGCTTTCGCATCTCAGCGTCAGTATCTGTCCAGAAGGCCGCCTTCGCCACCGGTATTCCTCCACATCTCTACGCATTTCACCGCTACACGTGGAATTCTACCTTCCTCTACAATACTCCAGATAACCAGTTTTAAGTGCAATTCCCAGGTTGAGCCCGGGGCTTTCACACCTAACTTAATTATCCGCCTACATGCCCTTTACGCCCAGTCATTCCGATTAACGCTCGCACCCTCCGTATTACCGCGGCTGCTGGCACGGAGTT
+
CCCCCGGGGGGGGGGGGGGGGGGGGGGGGGGGGGAFGGGGGGGGGGGGGGGGGGGGGGGGGGGGGGGGGGGGGGGGGGGGGGGGGGGGGGGGCGGGGGGGGGGGGGGGGGGGGGGGGGG9FGGGGGGGGFGGFF8=EEEGCDFGGGGGGGGGGGGGGGGAGGGGCFGFGFGGGGGGFFBDDFGGGGGFGGGGFFFDDGGGEFFFFFFF:5EBDFFACCACFF@@=@@FDFCCF>88@FFFFDFBD;;@<CCC?EFFFFCC?91:1019>BF??>F(3.:<>B>69>9BFFF((,.339>6,
@M04999:289:000000000-L3R54:1:1101:9543:5863 2:N:0:428
AGGAGACTACTCGGGTATCTAATCCTGTTCGCTACCCATGCTTTCGAACCTCAGCGTCAGTTACAGACCAGAGAGCCGCCTTCGCCACTGGTGTTCTTCCATATATCTACGCATTCCACCGCTACACATGGAGTTCCACTCTCCTCTTCTGCACTCAAGAAAAACAGTTTCAGCTGCACTTCCCCGGTTAAGCCGAGGGCTTTCACAGCTGACTTGTTCTCCCGCCTGCGTTCGCTTTACGCCCAATAAATCCGGACAACGCTTGCCACCTACGTATTACCGCGGCTGCTGGCACGTAGTT
+
CCCCCGGGGGGGGGGGGGGGGGGGGGGGGGGGGGGGGGGGGGGGGGGGGGGGGGGGGGGGEGGGGGGGGGGGGGGGGGGGGGGGGGDGGGGFEFGGGGGGGFGGF9FFGFFGGGGGGGGGFGGGGGGGGGGGGGGGFCFGGGGFGGGGGGGGGGGGGGGGGGGGEGGGGGGGGGGGFGFGFFGGGGDE6CFGGGGGGGDGAFAFFFFADFFFFFFF4BAEFEDFFB22>B?FF6>?DF9A@FF9<@;EECEFF>02;>?<;9?61::AF1<0(4?2:7AFB(7>6>BB:>:>FFFF(.186
@M04999:289:000000000-L3R54:1:1101:19498:5872 2:N:0:428
TATTTGACTACTCGGGTATCTAATCCTGTTCGCTCCCCACGCTTTCGTCCATCAGCGTCAATCGGTATTTAGTAACCTGCCTTCGCAATCGGGGTTCTGTGTAATATCTATGCATTTCACCGCTACACTACACATTCCAGCTACTTCAATACTATTCAAGATTAACAGTATCAACGGCAGTTCTACAGTTAAGCTGCAGGTTTTCACCGCTGACTTATCAACCCGCCTACGGACCCTTTAAACCCAATAAATCCGGATAACGCTCGCATCCTCCGTATTACCGCGGCTGCTGGCACGGAGT
+
CCCCCGGGGGGGGGGGGGGGGGGGGGGGGGGGGGGGGGGGGGGGGGGGGGGGGGGGGGGGGGGGGGGGGGGGGGGGGGGGGGGGGGGGGGGGGGGGGGGGGGGGGGGGGGGGGGGGGGGGGGGGGGGGGGGGGGGGGGGGGGGGGGGGGGGGGGGGGGGGGGCGGGGGGGGGGGGGFGFGGGGGGGGGGGGGGGGGGGGCFFFFFFFFDA>AFFFFFFFFFFF=AAA@DFF>9@FFFFFFFEFFFD?@FAFFE3>;?DFFF@FFFFFFF>72<?>F?FFFFBFF>FBB>F?F08:B?B>B(
@M04999:289:000000000-L3R54:1:1101:26427:5880 2:N:0:428
TATGACTACCGGGGTATCTAATCCTGTTCGCTCCCCACGCTTTCGTCCATCAGCGTCAATCGGTATTTAGTAACCTGCCTTCGCAATCGGGGTTCTGTGTAATATCTATGCATTTCACCGCTACACTACACATTCCAGCTACTTCAATACTATTCAAGATTAACAGTATCAACGGCAGTTCTACAGTTAAGCTGCAGGTTTTCACCGCTGACTTATCAACCCGCCTACGGACCCTTTAAACCCAATAAATCCGGATAACGCTCGCATCCTCCGTATTACCGCGGCTGCTGGCCCGGAGTT
+
CCCCCGGGFGGGGGGGGGGGGGGFFGGGGGGGGGGGGGGGGGGGGFGGGGGGFDGGGGEGGGGGFGGGGGGGGGGGGGGGGGGGGGGGGGGCGCFGGGFEEFGGGGFGGFGFGGGGGGGGGGGGGGGGGGGGGGGGGFFGGGGCGGGGGGGGGGFAFGC?FGGGGGGGGGGGGEDGFGFGFFFGDFFGGFGGGGFG*@F>FFFFFFFFF=ABF>BFFFFFFDFFFFFF?D=B>6;@3CEFFFFF;@33>EF@B>?DD4.108?>>;<977A?F<B702<>:;>99604:::6,-424441
@M04999:289:000000000-L3R54:1:1101:8846:5887 2:N:0:428
TTTGACTACTGGGGTATCTAATCCTGTTCGCTACCCATGCTTTCGAACCTCAGCGTCAGTTACAGACCAGAGAGCCGCCTTCGCCACTGGTGTTCTTCCATATATCTACGCATTCCGCCGCTACACATGGAGTTCCACTCTCCTCTTCTGCAGTCAAGAAAAACAGTTTCAGCTGCACTTCCCCGGTTAAGCCGAGGGCTTTCACAGCTGACTTGTTCTCCCGCCTGCGTTCGCTTTACGCCCAATAAATCCGGACAACGCTTGCCACCTACGTATTACCGCGGCTGCTGGCACGTAGTT
+
CCCCCGGGGGGGGGGGGGGGGGGGGGGGGGGGGGGGGGGGGGGGGGGGGGGGGGGGGGGGGGGGGGGGGGGGGGGGGGGGGGGGGGGGGGGGGGGGGGGGGGGGFGGGGGGGGGGGGGGGGGGGGGGGGFGGFFGGGGGGGGGGGGGGGGGGGFGGGGGGGGGGGGGGGGGGGGGGFGFGGGGGGGGGDGGGGGGGGGGGFFFFFFFFB4@=EFFFFFFEFFFFFFFFF?DFFFF?F<CEFFF?@@EFBFFFFFFFFFFFFFFFFFFFFFFB:?BF?BAFB9B206>?03::BB24344<
@M04999:289:000000000-L3R54:1:1101:26765:5905 2:N:0:428
GGCTCGACTACAAGGGTATCTAATCCTGTTCGCTCCCCACGCTTTCGTCCATCAGCGTCAATCGGTATTTAGTAACCTGCCTTCGCAATCGGGGTTCTGTGTAATATCTATGCATTTCACCGCTACACTACACATTCCAGCTACTTCAATACTATTCAAGATTAACAGTATCAACGGCAGTTCTACAGTTAAGCTGCAGGTTTTCACCGCTGACTTATCAACCCGCCTACGGACCCTTTAAACCCAATAAATCCGGATAACGCTCGCATCCTCCGTATTACCGCGGCTGCTGGCACGGAGT
+
CCCCCGGGGGGGGGGGGGGGGGDEFGGGGGGGGGGGGGGGGGGGGGGGGGGGGGGGGGGGGGGGGGGGGGGEFGGGGGGGGGGGGGGGGGGGGGGGGGEEGG9CFF;FGGGGGGGGGGGGGGGGGGGGGGGGGGGGGFGGGGGGGGGGGGGGGGGGGGGGGGGGFGGGGGGGGGGGFGEGDGGGGGGGGGGGGGGGFGFFFFFFFFFFFFBFFFFFCFFFFFDABB@FDF2@D>FFFF@=CFFFF<;D@EEECEF>DF;>316<8909?FFFF?FBFFF4>B079(22-:2),0(5:>11-
@M04999:289:000000000-L3R54:1:1101:17374:5917 2:N:0:428
CAGACTACTAGGGTATCTAATCCTGTTTGCTCCCCACGCTTTCGCATCTCAGCGTCAGTATCTGTCCAGAAGGCCGCCTTCGCCACCGGTATTCCTCCACATCTCTACGCATTTCACCGCTACACGTGGAATTCTACCTTCCTCTACAATACTCCAGATAACCAGTTTTAAGTGCAATTCCCAGGTTGAGCCCGGGGCTTTCACACCTAACTTAATTATCCGCCTACATGCCCTTTACGCCCAGTCATTCCGATTAACGCTCGCACCCTCCGTATTACCGCGGCTGCTGGCACGGAGTT
+
CCCCCGGGGGGGGGGGGGGGGGGGGGGGGGFGFGGGGGGGGGGCGGGFFEEGFGGGGGGGGGGGGGGGGGGGGGGGGEGGFGGGFGGGGGGGGGGGGGGGGGGGGGGGGGGGGGGGGGGGGGGGGGGGDGGGEGGGGGGGGGGGGGGGGFFFGGGGGGGGGGGGGGGFGGGGGGGFFGFGFGGGCFEGGFFGFEEGDD5CAFAFFFDFFFFF?FFFEFFEADFFFFDFFFE>>236@33>0:;6;EEEEFFF(3;DEC<F@F>>BFFF::((48?(4<)102(7(34:B:6:<<0738?
@M04999:289:000000000-L3R54:1:1101:16219:5968 2:N:0:428
GACTACAAGGGTATCTAATCCTGTTTGCTCCCCTCGCTTTCGCATCTCAGCGTCAGTATCTGTCCAGAAGGCCGCCTTCGCCACCGGTATTCCTCCACATCTCTACGCATTTCACCGCTACACGTGGAATTCTACCTTCCTCTACAATACTCCAGATAACCAGTTTTAAGTGCAATTCCCAGGTTGAGCCCGGGGCTTTCACACCTAACTTAATTATCCGCCTACATGCCCTTTACGCCCAGTCATTCCGATTAACGCTCGCACCCTCCGTATTACCGCGGCTGCTGGCACGGCGGTAGCC
+
CCCCCGGEFGGEFFGFFEAFGGGGGGGGGGGGEEGGGGGGGGGGGGGGFGGDGEGDFFGGEGGFGGGFGGGGGGGGE=EFGGGGGGCGG@DA@EFGGGGGGFGAFGGGGGEFFGGEEDGGGGGGGDFGGGGGFEGGGC@FGGGCFFGGGGGFCFFGFFGGGGGF9FFFFG8DGGGGFGFGFGGGGGGFDGFGGGGDDGG:F6FFFFFFFFEFFAFFFFCDFFFFFFEFF@===EFF;?>EFD134<..9@;0;D9;16;@>FFFFB<?B94((.:9A:BF;B0>0,)8<:?(((((-,().
@M04999:289:000000000-L3R54:1:1101:12295:6033 2:N:0:428
GGTTGACTACTAGGGTATCTAATCCTGTTTGCTCCCCACGCTTTCGCATCTCAGCGTCAGTATCTGTCCAGAAGGCCGCCTTCGCCACCGGTATTCCTCCACATCTCTACGCATTTCACCGCTACACGTGGAATTCTACCTTCCTCTACAATACTCCAGATAACCAGTTTTAAGTGCAATTCCCAGGTTGAGCCCGGGGCTTTCACACCTAACTTAATTATCCGCCTACATGCCCTTTACGCCCAGTCATTCCGATTAACGCTCGCACCCTCCGTATGACCGCGGCTGCTGGCACGGAGTT
+
CCCCCEFAEFEGGGGFGGGC@CFFF<EFAFFGDGGGEFCFGDCFGEEGCG@FEC@FFFEFGDFGGGFGFEFGGFGGGGGGCCFFDCEGFFGFEGGC@EFEGGG8F?=FFGGGFFFGGGGF=EGEGGGEEFEEEGEFFFFGCGGGGGGGDGGGGGGGCGCGGGGFDFGFCFGGGGGGFDFGDF7DDGGFGEGGFGGGGCCDFF499@AFFFFFFFFFFFFE>@:>=D9@5;47@FDFD;9@@0;@D<1.7)19E@@03<EFD;<69BFF6:?<BBFFF(5432(4(((41080612029(-.
@M04999:289:000000000-L3R54:1:1101:21374:6044 2:N:0:428
CGACTACAAGGGTATCTAATCCTGTTCGCTACCCATGCTTTCGAACCTCAGCGTCAGTTACAGACCAGAGAGCCGCCTTCGCCACTGGTGTTCTTCCATATATCTACGCATTCCACCGCTACACATGGAGTTCCACTCTCCTCTTCTGCACTCAAGAAAAACAGTTTCAGCTGCACTTCCCCGGTTAAGCCGAGGGCTTTCACAGCTGACTTGTTCTCCCGCCTGCGTTCGCTTTACGCCCAATAAATCCGGACAACGCTTGCCACCTACGTATTACCGCGGCTGCTGGCACGTAGTGAGC
+
CCCCCGGGGGGGGGGGGGGGGGGGGGGGGGEGGGGGGGGGGGGGGGGGGGGGGGGGGGGGGGGGGGGGGGGGGGGGGGGGGGFGGGGGFGGGGGGGGGGGGGGGGGFGDEGGGEGGGGGGGGGGGGGGFGGGGGGGGGFGGGCFGGGGGGGGGGCGGCFDGGGGGGGDGGGFGGGFFDFGGGGGGGGGGGGGGGEGCGGGFFFFFFAFFFFFBFFFFFFFFFFFFFFFDDFFFFFFFF;EFFF;EFEEFEFFF>>BFFF??:B04<:4?3::DA?AFAFFF696BBBD???2:81?F(<2.
@M04999:289:000000000-L3R54:1:1101:24687:6084 2:N:0:428
CTTTGACTACCCGGGTATCTAATCCTGTTTGCTCCCCACGCTTTCGCGCCTCAGCGTCAGTTATGAACCAGGTCGCCGCCTTCGCCACCGGTGTTCTTCCCAATATCTACGAATTTCACCTCTACACTGGGAATTCCACGACCCTCTTTCATACTCCAGTCCACACGTATCAAATGCAGCCCCCAGGTTAAGCCCAGGAATTTCACATCTGACTGTGCAAACCGCCTACGCGCCCTTTACGCCCAGTCATTCCGAGCAACGCTAGCCCCCTTCGTATTACCGCGGCTGCTGGCACGAAGTT
+
CCCCCGGGGGGGGGGGGGGGGFGGGGGGGGGGGGGGGGGGGGGGGGGGGGGGGGGGGGGGGGGGGGGGGGGGGGGGGGGGGGGGGGGGGGGGGGGGGGGGGGGGGGGGGGGGGGGGGGGGGGGGGGGGGGGGGGGGGGGGGGGGGGGFGGGGGGGGGGGGGGGGGGGGGGGGGGGGFGFGGGGGDGGGGGEGGGGGGGGGFFFFFFFFFFE?EBFFFFFEFFD=BFFFFFFFFFFFFECF:<BFFFBBFFFFF?BB;BB?>FF:1?FBFFF::(.(8>ABFBFF;0436?:(4(4(02144
@M04999:289:000000000-L3R54:1:1101:3629:6146 2:N:0:428
GACTACTCGGGTATCTAATCCTGTTTGCTCCCCACGCTTTCGCACCTCAGCGTCAGTATCTGTCCAGAAGGCCGCCTTCGCCACCGGTATTCCTCCACATCTCTACGCATTTCACCGCTACACGTGGAATTCTACCTTCCTCTACAATACTCCAGATAACCAGTTTTAAGTGCAATTCCCAGGTTGAGCCCGGGGCTTTCACACCTAACTTAATTATCCGCCTACATGCCCTTTACGCCCAGTCATTCCGATTAACGCTCGCACCCTCCGTATTACCGCGGCTGCTGGCACGGAGTTAGCC
+
@CCCCGGGGGGGGGGGGGGGGGGGGGGGGGGGEGGGGGGGGGGGGGGGGGGGGGGGGGGGGGGGGGGGGGGGGGGGGFGGGGGGGGGGGGGGGGGGGGGFGGGGGGGGGGGGGGGGGGGGGGGGGGGGGGGGGGGGGGGGGGGGFGFGGGGGGGGGGGGGGGGGGGGGGGGGGGGGF?DFGGGGGGGGFG?CEGDGGGDGFFFFFFFFFFFFFF8C<BFF4@DFFFFFEE2@@EFF;?BEFFE@FECEFFF@FD)7;046>>>BFFBFFFF???FF4<FF0369?>?7024:927?4.6<:
@M04999:289:000000000-L3R54:1:1101:7393:6158 2:N:0:428
TCTGACTACCGGGGTATCTAATCCTGTTCGCTACCCATGCTTTCGAGCCTCAGCGTCAGTAACAGACCAGAAAGCCGCCTTCGCCACTGGTGTTCTTCCATATATCTACGCATTTCACCGCTACACATGGAGTTCCACTTTCCTCTTCTGTACTCAAGTTTTGTAGTTTCCACTGCACTTCCTCAGTTGAGCTGAGGGCTTTCACAGCAGACTTACAAAACCGCCTGCGCTCGCTTTACGTCCAATAAATCCGGACAACGCTTGCCACCTACGTATTACCGCGGCTGCTGGCACGTAGTTT
+
CCCCCGGGGGGGGGGGGGGGGGGGGGGGGGGGGGGGGGGGGGGGG@FGGGGGGGGGGGGGGGGGGCGGGGGGGGGGGGGGGGGGGEGGGGGGGGGGGGGGGGGGGGGGGGGGGGGGGGGGGGGGGGGGGGGGGGGGGGGGGGGGGGGGGGGGGGGGGGGGGGGGFGGGGGEGGGDGFGFGGGGGGGGGFGGGGGGFCDDFFFFFFFFFCB@@@AFFEFFFFFFFFFFF@F@9@BFFFFFF=?FFFC)73)<E96;>>?;BF::?FFFB?FFF?8?BFF<DFFF9999F?2::0<??BFFA)
@M04999:289:000000000-L3R54:1:1101:25892:6162 2:N:0:428
TGAGTGACTACCAGGGTATCTAATCCTGTTTGCTCCCCACGCTTTCGCATCTCAGCGTCAGTATCTGTCCAGAAGGCCGCCTTCGCCACCGGTATTCCTCCACATCTCTACGCATTTCACCGCTACACGTGGAATTCTACCTTCCTCTACAATACTCCAGATAACCAGTTTTAAGTGCAATTCCCAGGTTGAGCCCGGGGCTTTCACACCTAACTTAATTATCCGCCTACATGCCCTTTACGCCCAGCCATTCCGATTAACGCTCGCACCCTCCGTATTACCGCGGCTGCTGGCACGGAGT
+
CCCCCGGGGGGGGGGGGGGGGGGGGGGGGFFFGGGGGGGGGGGGGGGGGGGGGGGGGGGGGGGGGGGGGGGGGGGGGGGGGGGGGGGGGGGGGDGGGGGGGGGGFGFGGGGGGGGGGGGGGGGGGGGGGGGDGGGGGGGGGGGGGGGGGGGGG8FGGGGGGGGCGGGGGGGGGFGGFGFGGGFGFGGGGGCGGGGGGGGC?EFFFFFFEDFFBFFFFFFEFEFF?FFDDD;?*>B=E@@FE?DFFFF(2(7>EFF<@D7EF?F::991;>F:B:B86?:ABD<01191>?::24()(4(2,
@M04999:289:000000000-L3R54:1:1101:5968:6181 2:N:0:428
GCCAGACTACTCGGGTATCTAATCCTGTTTGCTCCCCACGCTTTCGCATCTCAGCGTCAGTATCTGTCCAGAAGGCCGCCTTCGCCACCGGTATTCCTCCACATCTCTACGCATTTCACCGCTACACGTGGAATTCTACCTTCCTCTACAATACTCCAGATAACCAGTTTTAAGTGCAATTCCCAGGTTGAGCCCGGGGCTTTCACACCTAACTTAATTATCCGCCTACATGCCCTTTACGCCCATTCATTCCGCTTAACGCTCGCACCCTCGGTATTACCGCGGCTGCTGGCACGGAGTT
+
CCCCCGGGGGGGGGGGGGGGGGGGGGGGGGGGGGGGG8CGGGGGGGGGDGGGGGGGGGGGGEAFFGGGGGGGFGGGGGGGGGGGGGGGDGGECGGGGGGGFGGGGGGGGGGGGGGGGGGGGGGGG@FCFGGGFGGGGFG9FGGGGGGFGCFGGFGGGGG=EFGGGFGGGGGG8FG8DFBDDFDC9D6@EGGGGGFCDDCCAF44BECFF@F:DB8?EFFCFE:9B@@?=(9*=@1@@.;A@?;(;()55<7<)6(3327)4(4:7>(376?:(-((42-)),7(14((4347(..-(-(-,
@M04999:289:000000000-L3R54:1:1101:21962:6186 2:N:0:428
GGACTACAAGGGTATCTAATCCTGTTTGCTCCCCACGCTTTCGCATCTCAGCGTCAGTATCTGTCCAGAAGGCCGCCTTCGCCACCGGTATTCCTCCACATCTCTACGCATTTCACCGCTACACGTGGAATTCTACCTTCCTCTACAATACTCCAGATAACCAGTTTTAAGTGCAATTCCCAGGTTGAGCCCGGGGCTTTCACACCTAACTTAATTATCCGCCTACATGCCCTTTACGCCCAGTCATTCCGATTAACGCTCGCACCCTCCGTATTACCGCGGCTGCTGGCACGGAGTTAGC
+
CCCCCGGGGGGGGGGGGGGGGGGGGGGGGGGGGGGGGGGGGGGGGGGGGGGGGGGGGGGGGGGGGGGGGGGGGGGGGGDFGGGGGGGGGGGGGGGGGGGGFGGGFGGGGGGGGGGGGGGGGGGGGGGGGGGGGGGGGGGGGGGGGGGGGGGGGGGGFGGGGGGGGGGGGGGGGGGGFFFGGGGGGGGGGGDGGGGGG>CDFFFFFBFFFFFFEFFFFFFCD=@FFFFFEFFFF=FFFFFFFFFE@FF3CC@DD??EE<BFFF>BFB?:BFFFFFFFF<?>>99;0(47:B0<?;6161:>4
@M04999:289:000000000-L3R54:1:1101:19802:6228 2:N:0:428
GCGGACTACCAGGGTATCTAATCCTGTTCGCTCCCCACGCTTTCGTCCATCAGCGTCAATCGGTATTTAGTAACCTGCCTTCGCAATCGGGGTTCTGTGTAATATCTATGCATTTCACCGCTACACTACACATTCCAGCTACTTCAATACTATTCAAGATTAACAGTATCAACGGCAGTTCTACAGTTAAGCTGCAGGTTTTCACCGCTGACTTATCAACCCGCCTACGGACCCTTTAAACCCAATAAATCCGGATAACGCTCGCATCCTCCGTATTACCGCGGCTGCTGGCACGGAGTT
+
CCCCCGGGGGGGGGGGGGGGGFGGGGGGGGGGGGGGGGGGGCFFGGG@FGGGGGGGGGGGDGGGGGGGGGGGGGGGFFDFGGGGGGDGGGGGEFFGGGGGGGGGGGGGEGFGGGGGGFGDGGGGGGFGGGGGCGGGGGG?FGGGGGGGGGGGGCGGGFFGCGGGFGGGGGGGGGGGFGFFFFGGGGFGGGGGGGDGGGDGFFFFFFFFFFBFFFFFFFFFFF=AFDFFFD@>@FFF8EEFFDDFF@;@3?E@;@1@DF;@0:0;B>BFFF21;F0:0AFDBFFFF9>FFBBF1<699BF<
@M04999:289:000000000-L3R54:1:1101:9613:6252 2:N:0:428
GCAGACTACTGGGGTATCTAATCCTGTTTGCTCCCCACGCTTTCGCATCTCAGCGTCAGTATCTGTCCAGAAGGCCGCCTTCGCCACCGGTATTCCTCCACATCTCTACGCATTTCACCGCTACACGTGGAATTCTACCTTCCTCTACAATACTCCAGATAACCAGTTTTAAGTGCAATTCCCAGTTTGAGCCCGGGGCTTTCACACCTAACTTAATTGTCCGCCTACATGCCCTTTACGCCCAGTCATTCCGATTAACGCTCGCACCCTCCGTATTACCCCGGCTGCTGGCACGGAGTTT
+
CCCCCGFGGGF<EFGEGGGGGGGGGGGGGDGGG<F:,F7FCFGGGGGGGGGGC@FGDGGGCEGGGG9FFG9ECFGGGGGGGGGGGEFFGGGGGGGGGGGGGCDFDFGGG@EGGGGGGGECGECCEE7F@FDCEGGGGDFGGGGGGGGGCFFGGFGGCCFDEGGGGCDEDEGCGGFADGFD+B89D3@FCEFCC8C6<DCGFFFAF>>EDE@BEAF>EF8CF45@?F=DFF<:=@EFEF<D07911@@4?ECCE?@DDCC60::(1,39BFFF;?1:7)6<(((-(--4>7((4310618<6
@M04999:289:000000000-L3R54:1:1101:21283:6285 2:N:0:428
TGGACTACCAGGGTATCTAATCCTGTTCGCTCCCCACGCTTTCGTCCACCAGCGTCAATCGGTATTTAGTAACCTGCCTTCGCAATCGGGGTTCTGTGTAATATCTATGCATTTCACCGCTACACTACACATTCCAGCTACTTCAATACTATTCAAGATTAACAGTATCAACGGCAGTTCTACAGTTAAGCTGCAGGTTTTCACCGCTGACTTATCAACCCGCCTACGGACCCTTTAAACCCAATAAATCCGGATAACGCTCGCATCCTCCGTATTACCGCGGCTGCTGGCACGGAGTT
+
CCCCCGGGGGGGGGGGGGGGGGGGGGGGGGGGGGGGGEGGGGGGGGGGGGGGGGGGGGGGGGGGGGGFFFFGGGGGGGGGGGDF:FGGEGGFGGGGGGGGGGDFGGGGAFGGGGGGGGGGGGGGGGGGGGGGGGGGFGGGGGGGGGGGGGGGGGG;ADFG8AAGCECGGGGFE6>GD8F?FGGFE=DFFGGFFF?6=CF7?FFFF>DFF9CFFCFFFFFF*4=AA?FF(6@=@DB3>9CF331(64.;<C81(2:0;@;BDFFFFFFF<B09?:?:AF<B910291(877(3<<;>431
@M04999:289:000000000-L3R54:1:1101:6007:6286 2:N:0:428
CGACTACAAGGGTATCTAATCCCATTCGCTCCCCTAGCTTTCGTCTCTCAGTGTCAGTGTCGGCCCAGCAGAGTGCTTTCGCCGTTGGTGTTCTTTCCGATCTCTACGCATTTCACCGCTCCACCGGAAATTCCCTCTGCCCCTACCGTACTCCAGCTTGGTAGTTTCCACCGCCTGTCCAGGGTTGAGCCCTGGGATTTGACGGCAGACTTAAAAAGCCACCTACAGACGCTTTACGCCCAATCATTCCGGATAACGCTTGCATCCTCTGTATTACCGCGGCTGCTGGCACAGCGTTAGC
+
CCCCCGGGGGGGGGGGGGGGGGGGGGGGGGGGGGGGGGGGGGGGGGGGGGGGGGGGGGGGGGGGGGGGGGGGGGGGGGGGGGGGGGGGGGGGGGGGGGGGEGGGGGGGGGGGGGGGGGGGGGGGGGGGGGFGGGGGGFGGGGGGGGGGGGGGGFGGGGGGGGGGGGGGGGGGGGGGFFA?FGGGGGD667DGGGFGGCF4:BFEFFFFFDF?CAFF@FFFFFFFFF;;EDFFFFFC6<;B>6?3=@C24A?9?FFAF?>:<B14<<:?<<DFF>A4AB6>,36;617:2((,.3((,,(12
@M04999:289:000000000-L3R54:1:1101:24876:6299 2:N:0:428
GGACTACCGGGGTATCTAATCCTGTTCGCTCCCCACGCTTTCGTCCATCAGCGTCAATCGGTATTTAGTAACCTGCCTTCGCAATCGGGGTTCTGTGTAATATCTATGCATTTCACCGCTACACTACACATTCCAGCTACTTCAATACTATTCAAGATTAACAGTATCAACGGCAGTTCTACAGTTAAGCTGCAGGTTTTCACCGCTGACTTATCAACCCGCCTACGGACCCTTTAAACCCAATAAATCCGGATAACGCTCGCATCCTCCGTATTACCGCGGCTGCTGGCACGGAGTTAGC
+
CCCCCGGGGGGGGGGGGGGGGGGGGGGGGGGGGGGGGGGGGGGGGGGGGGGGGGGGGFGGGGGGGGGGGGGGGGGGGGGGGGGGGGGGGGGGGGGGGGGGGGGGGGGGGGGGGFGGGGGGGGGGGGGGGGGGGGGAFFGGGGGGGGGFGGGGGGGGGGGGGGGGGGGGGGGGGGGGFFFGGGGGGGGGGGGGFGGGFCCCFFFFBBFEA@EEC=FFFFFAF@FFFF?>?BBDFF;<3.7A@@F@@<CECEFFFFFFFF9??;B>?>7)4:91217AFA:6>960708::07>:2(-:4<>9
@M04999:289:000000000-L3R54:1:1101:6056:6304 2:N:0:428
TGCGACTACTAGGGTATCTAATCCTGTTTGCTCCCCACGCTTTCGCATCTCAGCGTCAGTATCTGTCCAGAAGGCCGCCTTCGCCACCGGTATTCCTCCACATCTCTACGCATTTCACCGCTACACGTGGAATTCTACCTTCCTCTACAATACTCCAGATAACCAGTTTTAAGTGCAGTTCCCAGGTTGAGCCCGGGGCTTTCACACCTAACTTAATTATCCGCCTACATGCCCTTTACGCCCAGTCATTCCGATTAACGCTCGCACCCTCCGTATTACCGCGGCTGCTGGCACGGAGTTT
+
CCC@CCFEGGGGGGGGFFGGGGGGGGGGGFFFGGGEEB@EGGGGGGD:FFFGGGDFFF:FGGGGGGGGGCEFGEGFGGGGGGFGG7?EGEE@FFDDFGGGGDEA=EFFGGGGGGGGGGGGGGGGGFGGGFGGG?FAADFGEGGGFGGGGCF9==DGFGGFFGGGGGFGCDDFFFDEFGFFGFGGGDFGGGFGGGEGGDGGFFAAFFF@BE37C9ACEFF<C42>9@2=367=E1;@@34.11:7,574<)9C@@0<DF9;9<?9FBBF36?1(-(8:)643(-4((((5?::028(32??)
@M04999:289:000000000-L3R54:1:1101:18846:6318 2:N:0:428
GACTACCCGGGTATCTAATCCTGTTTGCTCCCCACGCTTTCGCATCTCAGCGTCAGTATCTGTCCAGAAGGCCGCCTTCGCCACCGGTATTCCTCCACATCTCTACGCATTTCACCGCTACACGTGGAATTCTACCTTCCTCTACAATACTCCAGATAACCAGTTTTAAGTGCAATTCCCAGGTTGAGTCCGGGGCTTTCACACCTAACTTAATTATCCGCCTACATGCCCTTTACGCCCAGTCATTCCGATTAACGCTCGCACCCTCCGTATTACCGCGGCTGCTGGCACGGAGTTAGCC
+
CCCCCGGGGGGGGGGGGGGGGGGGGGGGGGGGGGGGGGGGGGGGGGGGGGGGGGGGGGGGGGGGGGGGGGGGGGGGGGGGGGGGGGGGDGGGGGGGGGGGGGGGGGCGGGGGGGGGGGGGGGGGGGGGGGGGGGGGGGGGGGGGGGGGGGGGGGGGGGGGGGGGGGGGFEGGGGGGFGFGGGGGGGFGGGGG>EEGGGGGFFFFFFFFBEEFFFFFFFF@FFFFFFFFEFFFFFFFDFFD02=@EFFFFF6<FD?CDF::1(,6>??B?>:0??<FA?>>F>6(1388?0??F(((.69A:
@M04999:289:000000000-L3R54:1:1101:7848:6444 2:N:0:428
GGGGTGACTACACGGTTATCTTATCCTGTTCGCTACCCATGCATTCTAACCTCAGCGTCAGTTACAGACCAGAGCGCCGCCTTCGCCACTGGTGCTCGACCACACATCTACGCATTCCACCGCTACACATGGTGTTCCACTCTCCACCTCTCCACTCAAGAAAATCAGTCTCAGCTGCACTTCCCCGGTTCAGCCGAGTGCCTTCACAGCTGTCTTGTTCTCCCGACTGGCTTCTCTCTACGCACTATACCTCTGGACACTCCCTGCCACCATCATATTACCGCGGCTCCCGTCAGCTTCT
+
A-@8,+,;C,,;E7+C,@6@F,CF9,C,C,66@,,CF8,C,@,<6E,;6CF,@,CCCF,68E,CC<,<,6:@F866>+++@==F,?:,,B86,A,5E,+8C++,++9?AF9=C4+@<FA9E+=>+4,?F,,,,,,44@,@@DF=,71,6@F,6@@FF8,,,,1=3+,66,7,,,=2*=5?+3CA,,@:3@3,2@9;C>*/+++9AAAF42;5*;@=0++*+**0-(639((6=3)7/)4+),(/.(.1)))).)5)63),)(((.)4()52(),))-))-6),,(((4,((,.((()))-)
@M04999:289:000000000-L3R54:1:1101:17568:6530 2:N:0:428
GTGGACTACCAGGGTATCTAATCCTGTTCGCTCCCCACGCTTTCGCTCCTCAGCGTCAGTGACGGCCCAGAGACCTGCCTTCGCCATCGGTGTTCTTCCCGATATCTACACATTCCACCGTTACACCGGGAATTCCAGTCTCCCCTACCGCACTCCAGTCCGCCCGTACCCGGCGCCGATCCACCGTTAAGCGATGGACTTTCACACCAGACGCGACGAACCGCCTACGAGCTCTTTACGCCCAATAAATCCGGATAACGCTTGCACCCTACGTATTACCGCGGCTGCTGGCACGTAGTT
+
CCCCCGGGGGGGGGGGGGGGGGGGGGGGGGGGGGGGGGGGGGGGGGGGGGGGGGGGGGGGGGGGGGGGGFGGGGGGGGGGGGGGGGGGGGGGGDGGGGGGGGGGGGGGGGGGGGGGGGGGGGGGGGGGGGGGGGGGGGGGGGGGGGGGGGGGGGGGGGGGGGGGGGGGGGGGGGGGFGFGGGGGGGGG5CFGGDGGGGGGFFFFFFFFDFFFBFFFFF3;FBFFFFFFF?F>6><BFAF>BFFFFB7AFFFFF0?B04<(7<FBFF?BFF?F:47A?BFFF>BBBF>BFF0:?D<?::?F
@M04999:289:000000000-L3R54:1:1101:9953:6537 2:N:0:428
TGTTTGACTACTGGGGTATCTAATCCTGTTTGCTCCCCACGCTTTCGCATCTCAGCGTCAGTATCTGTCCAGAAGGCCGCCTTCGCCACCGGTATTCCTCCACATCTCTACGCATTTCACCGCTACACGTGGAATTCTACCTTCCTCTACAATACTCCAGATAACCAGTTTTAAGTGCAATTCCCAGGTTGAGCCCGGGGCTTTCACACCTAACTTAATTATCCGCCTACATGCCCTTTACGCCCAGTCATTCCGATTAACGCTCGCACCCTCCGTATTACCGCGGCTGCTGGCACGGAGT
+
CCCCCGGGGGGGGFGEGFGGGGGGGGGGGGGGGGGGGGGGGCGGGGGGGEGGGGFGGGGGGGGGGGFGGFGGGGFGGGGDFGGGGGGGGFGDG+AFGGGGGGGFFGGGGGGGDCGGGGGGFGGGFGGGGGGCEGGGGGGGGGGGEFGGGGGGGGGGGGG?CEFGGGFGEGGFGGGFFG9FGGFGDGC+DFF?FGGGGGGD>>FFFFFFFFBF3FFFFFF<FEFF2=DFFF2@?=33@3@6>DD>>?F3@ECEE?E;?D;9CDBFBFB9;24??FFFB<:>A<BF199>;?>37?02(401,
@M04999:289:000000000-L3R54:1:1101:15549:6565 2:N:0:428
TGCGTGACTACACGGGTATCTAATCCTGTTTGCTCCCCACGCTTTCGCATCTCAGCGTCAGTATCTGTCCAGAAGGCCGCCTTCGCCACCGGTCTTCCTCCACATCTCTACGCATTTCACCGCTACACGTGGAATTCTACCTTCCTCTACAATACTCCAGATAACCAGTTTTAAGTGCAATTCCCAGGTTGAGCCCGGGGCTTTCACACCTAACTTAATTATCCGCCTACATGCCCTTTACGCCCAGTCATTCCGATTAACGCTCGCACCCTCCGTATTACCGCGGCTGCTGGCACGGAGT
+
CCCCCGGGGGGGGGGGGGGGGGGGGGGGGGGGGGGGGGGGGGGGGGGGGGGGGGGGGGGGGGGGGGGGGGGGGGGGGGGGGGGGGGGGGGGGG7FGGGGGGGGGGGGGGGGGGGGGGGGGGGGGEGGGGGGGGGGGGGGGGGGGGGGGGGGGGGGGGGGDDFDFGGGGGGGGGGGGFGFGGGGGGGGGGGGGFGGGDGG7@EFFFFFFFFFFEFFFEFFFFFFF9DFFDF;ECFFFFFFFFDFFB@1EE3?EFF3;<?1<A:061(4(4;03:F>FFB?BD4<B9(371<??BF7?:069:
@M04999:289:000000000-L3R54:1:1101:26537:6568 2:N:0:428
ATGACTACCAGGGTATCTAATCCTGTTCGCTCCCCACGCTTTCGTCCATCAGCGTCAATCGGTATTTAGTAACCTGCCTTCGCAATCGGGGTTCTGTGTAATATCTATGCATTTCACCGCTACACTACACATTCCAGCTACTTCAATACTATTCAAGATTAACAGTATCAACGGCAGTTCTACAGTTAAGCTGCAGGTTTTCACCGCTGACTTATCAACCCGCCTACGGACCCTTTAAACCCAATAAATCCGGATAACGCTCGCATCCTCCGTATTACCGCGGCTGCTGGCACGGAGTT
+
CCCCCGGGGGGGGGGGGGGGGGGGGGGFGGGGGGGGGGGGGGGGGGGGGGGGGGGGGGGGGGGFGGGGGGGGGGGGGGGGGGGGGGGGGCGGGGGGGGGGGG<FGGGGGGGGGGGGGGGGGGGGGGGGGGGGGGGGGGGEFGGGFGGGGGGGGGGGGGGGFGGGGGGGGGGGCEGGFGFGGGCGGGGGGGGGGGGGGGGGFFFFBDFFBFFEFFFFFFFDFBFB>FFF=2@BF=FFCFFFFF@FDEACFFF>118DFFFBF;B69:>BFF?FF?::<>489B>>FFF:7:B?BFFF>FF
@M04999:289:000000000-L3R54:1:1101:21549:6611 2:N:0:428
GGTGACTACCCGGGTATCTAATCCTGTTCGCTACCCATGCTTTCGAACCTCAGCGTCAGTTACAGACCAGAGAGCCGCCTTCGCCACTGGTGTTCTTCCATATATCTACGCATTCCACCGCTACACATGGAGTTCCACTCTCCTCTTCTGCACTCAAGAAAAACAGTTTCAGCTGCACTTCCCCGGTTAAGCCGAGGGCTTTCACAGCTGACTTGTTCTCCCGCCTGCGTTCGCTTTACGCCCAATAAATCCGGACAACGCTTGCCACCTACGTATTACCGCCGCTGCTGGCACGTAGTTT
+
-@A@CGGFGGGGGGGGGGFGGFFGGFGGFCEGDGGGCGFGGGGGGF@FBFG8FGEGGGGGGGGGDGFGEFGFFEFG7FGEGGFGGEGE=FGCAFFFGGAGDFFFCCFCGFGGGGFAEGGEGGGGGGGGG<FGFGFGEGGF=FFGEGGGGGGGGFFC?DG,D8@EGGGGFF:DFF8EBGFGGGGGGGGE69<CF8>*C9CFFFFFFFFFFFBDBF4=;CFCFD2>@@-=3<@F<6(6@3>)69B6<3)7A>4>6>?F6?BBB(6(-844:?4828<AB<BB(((47,(-3)((()((.(4<-
@M04999:289:000000000-L3R54:1:1101:13716:6634 2:N:0:428
TAGACTACTCGGGTATCTAATCCTGTTTGCTACCCACGCTTTCGAGCATGAACGTCAGTGTTATCCCAGGAGGCTGCCTTCGCCATCGGTATTCCTCCACATCTCTACGCATTTCACTGCTACACGTGGAATTCTACCTCCCTCTGACACACTCTAGTTAGACAGTTTCAAATGCACGTCCCAAGTTGAGCTCGGGGATTTCACATCTGACTTATCTAACCGTCTGCGCTCGCTTTACGCCCAGTAATTCCGATTAACGCTCGCACCCTACGTATTACCGCGGCTGCTGGCACGTAGTTAC
+
CCCCCGGGGGGGGGGGGGGGGGGGGGGGGGGGGGGGGGGGGGGGGGGGGGGGGGGGGGGGGGGGGGGGGDGGGGGGGGGGGGGGGGGGGGFGGGGGGGGGGGGGGGGGGGGGGGGGGGGGGGGGGGGFGDGGGGGGGGGGGGGGGGGGGGGGGGGGGGGGGGGGGGGGGGGGGGGGFFFGGGGC8EFGGGGGGGDGDGGGFFFFFFFFFFFFFCFFFF>CF=ADFDF9BFF>@FFBCE>E@FF<@C3CCCEFD@F0CF69DF9BFF>FF?B?F7A?FFF?;799B>?B7>::>0<0,8<4)
@M04999:289:000000000-L3R54:1:1101:24688:6676 2:N:0:428
GAGGACTACAGGGGTATCTAATCCTGTTCGCTCCCCACGCTTTCGTCCATCAGCGTCAATCGGTATTTAGTAACCTGCCTTCGCAATCGGGGTTCTGTGTAATATCTATGCATTTCACCGCTACACTACACATTCCAGCTACTTCAATACTATTCAAGATTAACAGTATCAACGGCAGTTCTACAGTTAAGCTGCAGGTTTTCACCGCTGACTTATCAACCCGCCTACGGACCCTTTAAACCCAATAAATCCGGATAACGCTCGCATCCTCCGTATTACCGCGGCTGCTGGCACGGATTT
+
CCCCCGGGGGGGGGGGGGGGGGGGGGGGGGGGGGGGGGGGGGGGGGGGGGGGGGGGGGGGGGGGGGGGGGGGGGGGGGGGGGGGGGEGGGGGGGGGGGGGFGGGGGGGGGGGGGGGGGGGGGGGGGGFGGGGGGGGGFGGGGGGGGGGGGGCFFGGFGGGGGGGFGGFGGGGGGGGFGFGGGGGGFGGGGGGGGGGGGGGFFFFFFEFFFFFFFFFCFFFADFFFFFFFDF>925BFFFFFFFF6@FFFFFFBFFDFEFFF@FF>6?>F<A?BB0?34:<?>;;F9;??>0:14<B0((.
@M04999:289:000000000-L3R54:1:1101:20325:6686 2:N:0:428
GACTACCGGGGTATCTAATCCTGTTTGCTCCCCACGCTTTCGCATCTCAGCGTCAGTATCTGTCCAGAAGGCCGCCTTCGCCACCGGTATTCCTCCACATCTCTACGCATTTCACCGCTACACGTGGAATTCTACCTTCCTCTACAATACTCTAGTTAACCAGTTTTAAGTGCAATTCCTAGGTTGAGCCCAGGGCTTTCACACCTAACTTAATTATCCGCCTACATGCCCTTTACGCCCAGTCATTCCGATTAACGCTCGCACCCTCCGTATTACCGCGGCTGCTGGCACGTAGTTAGCC
+
CCCCCGGGGGGGGGGGGGGGGGGGGFGGGGGGGGGDEGGGGDGGGGGGGGGGGGGGGGGGGGGGGGFFFGGGGGGGGEFFCGGGGGGE7FGGGGGGDFGAFFGGGGGGEEGGGGGGGGGGGGGGGFC=FGGGGGGGGGGGGGGFGG?EEFGGGGGGGGGGGFFEEFGG8EGDGFDFFGFGDF9FGG?EFGGGF>EGFGGGFFFFFFFFDFFFFAFAEFFAFFFFF@E<3@@@B@CFF=@F;0(7>E59<EF0;1CCD9?;99>>628?:;:0?:BBA:>B>99>108::4<<,,((64)-5
@M04999:289:000000000-L3R54:1:1101:14395:6691 2:N:0:428
TTCGACTACCGGGGTATCTAATCCTGTTCGCTACCCATGCTTTCGAACCTCAGCGTCAGTTACAGACCAGAGAGCCGCCTTCGCCACTGGTGTTCTTCCATATATCTACGCATTCCACCGCTACACATGGAGTTCCACTCTCCTCTTCTGCACTCAAGAAAAACAGTTTCAGCTGCACTTCCCCGGTTAAGCCGAGGGCTTTCACAGCTGACTTGTTCTCCCGCCTGCGTTCGCTTTACGCCCAATAAATCCGGACAACGCTTGCCACCTACGTATTACCGCGGCTGCTGGCACGTAGTT
+
CCCCCGGGGGGGGGGGGGGGGGGGGGGGGGGGGGGGGGGGGGGGG8FGGGGGGGGGGGGGGGGGGFGGGFGGGGGGGGGGGGGGGGGGGGGGGGGGGGGGGGGGGGGGGGGGGGGGGGGGGGGGGGGGGGGGGGGGGGGGGGGGGGGGGGGGGGGGGGFGGGGGGGGGGGGDGGGGFGFGGGGGGGGGGFFGGGGGGGGGFFFFFFFFFFFFFFFFFFFFFF2;BFD@3;@D;BFFFFFDF>>B??FFAFFBF9BFF<?6;BF:BF>?FFFFFB?A?AFFFFBFF99:?:?B<?::0:BF
@M04999:289:000000000-L3R54:1:1101:6139:6703 2:N:0:428
GACTACACGGGTATCTAATCCTGTTTGCTCCCCACGCTTTCGCATCTCAGCGTCAGTATCTGTCCAGAAGGCCGCCTTCGCCACCGGTATTCCTCCACATCTCTACGCATTTCACCGCTACACGTGGAATTCTACCTTCCTCTACAATACTCCAGATAACCAGTTTTAAGTGCAATTCCCAGGTTGAGCCCGGGGCTTTCACACCTAACTTAATTATCCGCCTACATGCCCTTTACGCCCAGTCATTCCGATTAACGCTCGCACCCTCCGTATTACCGCGGCTGCTGGCACGGAGTTAGCC
+
CCCCCGGGGGGGGGGGGGGGGGGGGGGGGGGGGGGGGGGGGGGGGGGGGGGGGGGGGGGGGGGGGGGGGGGGGGGGGGGGGGGGGGGGGGGGGGGGGGGGGGGGGGGGGGGGGGGGGGGGGGGGGGGGGGGGGGGGGGGGGGGGGGGGGGGGGGGGGGGGGGGGGGGGGGGGGGGGFGFGGGGGGGFFGGGDGCEGGGGGFFFFEFFFBFFFFFFFFFFFADFDFFEFF@@FFFFFFFFFDFFFEFEEFF;D<DEEFFBFF>FFF?:?BFFBF>9AD?BB;9>FFFFBF<?F01(4,69<5
@M04999:289:000000000-L3R54:1:1101:3406:6711 2:N:0:428
TGAGGACTACAGGGGTATCTAATCCTGTTCGCTCCCCACGCTTTCGCTCCTCAGCGTCAGTGACGGCCCAGAGACCTGCCTTCGCCATCGGTGTTCTTCCCGATATCTACACATTCCACCGTTACACCGGGAATTCCAGTCTCCCCTACCGCACTCCAGTCCGCCCGTACCCGGCGCCGATCCACCGTTAAGCGATGGACTTTCACACCAGACGCGACGAACCGCCTACGAGCTCTTTACGCCCAATAAATCCGGATAACGCTTGCACCCTACGTATTACCGCGGCCGCTGGCACGTAATT
+
CCCCCGGGGGGGGGGGGGGGGGGGGGGGGGGGGGGGGGGGGGGGGGGGGGGGGGGGGGGGGGGGGGGGGGGGGGFGGFGGGGGGGGGGGGGGGGGGGGGGGGGGGGGGGGGGGGGGGGGGGGGGGGGGGGGGGGGGGGFGGGGFGGGGGGGGEGGGGGGGGFGGGGGGGGEFGGGGFGEDGGGGGGGCEG=FEEEFGGFDFFFF=FFFFF801>359E;9>>>11>?(8?06>17<<A29(3>0((,)5):A27046,<>?1:??0)4:?:((-4?A?2<910469((23(3:1718(((.
@M04999:289:000000000-L3R54:1:1101:27880:6714 2:N:0:428
AAGACTACTAGGGTATCTAATCCTGTTCGCTCCCCACGCTTTCGTCCATCAGCGTCAATCGGTATTTAGTAACCTGCCTTCGCAATCGGGGTTCTGTGTAATATCTATGCATTTCACCGCTACACTACACATTCCAGCTACTTCAATACTATTCAAGATTAACAGTATCAACGGCAGTTCTACAGTTAAGCTGCAGGTTTTCACCGCTGACTTATCAACCCGCCTACGGACCCTTCAAACCCAATAAATCCGGATAACGCTCGCATCCCCCGTATTACCGCGGCTGCCGGCACGGATTTAC
+
CCCCC<EGGD@@FGGGGGGFDEFFGECEBFGGEGGG@BF:BC<FGGEFEFGGFGFGEEEFDCC@CEFFEFGGGGFGGGFFGDGC+4A7FFGC:?ACEFFFEF9,C9@?;EFG9<AFGGFG7CEGGEGGGGFA;EFG;ED>FFGGG8EE,6CCAFGCA,@;DFGG9EF:CGGGG6C>5D++==EGGGF:@DF=9EF7FGGF?FFFFFBFA>DB58=@E=F@9==A95@D2(552>5(0078-2(633337C((6((:AF;(,6131(38(291:9??<24<((,71(4(-4,12<1((4)6)
@M04999:289:000000000-L3R54:1:1101:8297:6757 2:N:0:428
GGACTACCGGGGTATCTAATCCTGTTCGCTACCCATGCTTTCGAACCTCAGCGTCAGTTACAGACCAGAGAGCCGCCTTCGCCACTGGTGTTCTTCCATATATCTACGCATTCCACCGCTACACATGGAGTTCCACTCTCCTCTTCTGCACTCAAGAAGAACAGTTTCAGCTGCACTTCCCCGGTTAAGCCGAGGGCTTTCACAGCTGACTTGTTCTCCCGCCTGCGTTCGCTTTACGCCCAATAAATCCGGACAACGCTTGCCACCTACGTATTACCGCGGCTGCTGGCACGTAGTTAGC
+
CCCCCGGGGGGGFGGGGGGGGGGGGGGGGGGGGGGGGGGGGGGGGGGGGGGGGGGGGGGGGCGGGGFGGGGGGGGGGGGGGGGGGGGGEFGGGGGGGGGGFGFGGGGGGGGGGEAFGGGEGGGGGGGGGGGGGGGGCGGGGGGGGGGGGFGGGFGGGGGGGGGGGFEFFGGAFFGGFGFGGGGGEGCCGGGGGCEGGGGGFFFFFFFFEFFFFFFFEFFFDB@FDDF;D?@FFFF<C?;DFFFFFDFFBFBFF04:BBBBB?BFABFBB?02..3>BDBB6>F>>BDFFF??F?B:,:22)
@M04999:289:000000000-L3R54:1:1101:15480:6812 2:N:0:428
GACTACCAGGGTATCTAATCCTGTTCGCTCCCCATGCTTTCGAACCTCAGCGTCAGTTACAGACCAGAGAGCCGCCTTCGCCACTGGTGTTCTTCCATATATCTACGCATTCCACCGCTACACATGGAGTTCCACTCTCCTCTTCTGCACTCAAGAAAAACAGTTTCAGCTGCACTTCCCCGGTTAAGCCGAGGGCTTTCACAGCTGACTTGTTCTCCCGCCTGCGTTCGCTTTACGCCCAATCAATCCGGACAACCCTTGCCACCTACGTATTACCGCGCCTGCTGGCACGTAGTTCGCC
+
@CCCCGGDECEGDGGGGGGGEFGGGGGGF,@@CFGGGGFFG@CEE@<FFG8@FGCFGCEGGGFGGC<EEDFGGGGGGDGFGEFGGG8BFGDFG,9F9?EFGFGGFGFGGDEGGGGGGGGCFFGGGE@FFFGGGGG;FGGGGGFFGGFFEGFGGCC,4D=,A8@DDCFGGGGGGGGGFGFGGG6EEEFFGFE+:@7CGGDFFFFFFFAA@;E66ACCEFFBFFD9B(>DF@BF;DEF(:1>D(:(63<9,61(3((,(-,,.(4>?B:7:0:<AB)<B<23(-,137221(4?<((44.401
@M04999:289:000000000-L3R54:1:1101:25404:6815 2:N:0:428
GGTGACTACTGGGGTATCTAATCCTGTTCGCTACCCATGCTTTCGAACCTCAGCGTCAGTTACAGACCAGAGAGCCGCCTTCGCCACTGGTGTTCTTCCATATATCTACGCATTCCACCGCTACACATGGAGTTCCACTCTCCTCTTCTGCACTCAAGAAAAACAGTTTCAGCTGCACTTCCCCGGTTAAGCCGAGGGCTTTCACAGCTGACTTGTTCTCCCGCCTGCGTTCGCTTTACGCCCAATAAATCCGGACAACGCTTGCCACCTACGTATTACCGCGGCTGCTGGCACGTATTTT
+
CCCCCGGGGGGGGGGGGGGGGGGGGGGGGGGGGGGGGGGGGGGGGGGGGGGGGGGGGGGGGGGGGFGGGGGGGGGGGGGGGGGGGGGGGGGGGGGGGGGGGGGGCGGGGGGDGGGGGGGGGGGGGGFGGGDGEFGGGGGGGGGGGFGGGGGGGGGGDFFGGGGGGGGFGGGGGF6DFGFGGGGGGGGG6FEFGGDDGGGGFFFFFFFAFFF@AFFFACBE=32>52=9(,213313;3CE?FFF0=3=3<?@BF099?BBF?:?<?<??F2::1>A:<)43>;9;31()4(223:4(-.))
@M04999:289:000000000-L3R54:1:1101:16390:6820 2:N:0:428
TCAAGACTACTGGGGTATCTAATCCTGTTCGCTCCCCACGCTTTCGTCCATCAGCGTCAATCGGTATTTAGTAACCTGCCTTCGCAATCGGGGTTCTGTGTAATATCTATGCATTTCACCGCTACACTACACATTCCAGCTACTTCAATACTATTCAAGATTAACAGTATCAACGGCAGTTCTACAGTTAAGCTGCAGGTTTTCACCGCTGACTTATCAACCCGCCTACGGACCCTTTAAACCCAATAAATCCGGATAACGCTCGCATCCTCCGTATTACCGCGGCTGCTGGCACGGAGTT
+
CCCCCGGGGGGGGGGGGGGGGGGGGGGGGGGGGGGGGGGGGGGGGGGGGGGGGGGGGGGGGGGGGFGGGGGGGGGGGGGGGGGGGGGGGGGGGGGGGGGGGGGGGGGGGGGGGGGGGGGGGGGGGGGGGGGGGGGGGGGGGGGGGGGGGGGGGGGGGGGGGGGGGGGGGGGGGGGGFGFGGGGGGGFGGGGGGGGFGGGGFFFFFFFFFFFBFFFFFFFFF@DA=ADFFFF9=@FFFFFFEE@;<@FFFFFFFFF@DDFF16@FBFFFFFFFF>B?FBAFFFF>09;><DBFFB7?6>064
@M04999:289:000000000-L3R54:1:1101:24772:6831 2:N:0:428
GGACTACAAGGGTATCTAATCCTGTTTGCTCCCCACGCTTTCGCATCTCAGCGTCAGTATCTGTCCAGAAGGCCGCCTTCGCCACCGGTATTCCTCCACATCTCTACGCATTTCACCGCTACACGTGGAATTCTACCTTCCTCTACAATACTCCAGATAACCAGTTTTAAGTGCAATTCCCAGGTTGAGCCCGGGGCTTTCACACCTAACTTAATTATCCGCCTACATGCCCTTTACGCCCAGTCATTCCGATTAACGCTCGCACCCTCCGCATTACCGCGGCTGCTGGCACGGAGTTCGC
+
CC<CCA@FFGGGGGGGGGGFFGGGFFFFFGGEGGGGGDCFFFECFFGFGGGGGFGGEFEFGGGGGGGGGFFGGGFGECGFGGGGGCEGGGGGGGGGFGGGEGGGAFGGGGEEFDGEGGGGGGGFFDF:CFGFGGGGGGFFGGAFGGGGGFGGGGGGGGDFGGGGGCFGFGGGGGGGFGFGC8DGGD?@FGGGEGGCGDFGFFFFFA6A<:CE@FFF?1+94>>@FD=4C35>EFFFFFF;,8?@EFFEEFF;DFDCF@FFFBB9;BF(6:9(4:B2691>06>108??:?021(46:1)--
@M04999:289:000000000-L3R54:1:1101:22501:6838 2:N:0:428
GACTACAAGGGTATCTAATCCTGTTCGCTACCCATGCTTTCGAACCTCAGCGTCAGTTACAGACCAGAGAGCCGCCTTCGCCACTGGTGTTCTTCCATATATCTACGCATTCCACCGCTACACATGGAGTTCCACTCTCCTCTTCTGCACTCAAGAAAAACAGTTTCAGCTGCACTTCCCCGGTTAAGCCGAGGGCTTTCACAGCTGACTTGTTCTCCCGCCTGCGTTCGCTTTACGCCCAATAAATCCGGACAACGCTTGCCACCTACGTATTACCGCGGCTGCTGGCACGTAGTTAGCC
+
CCCCCGGFGFGGGGGGGGGGGGGGGGGGGGGGGGGGGGGGGGGGGGGGGGGGGGGGGGGGGGGGGGGGGGGGGGGGGGGFGGGGGGGGGGGGGGGGGGGGGGFGGGGGGGGGGGGGGGGGGGGGGFECGGGGGGGGGGGGGGGGGGGGGGGGGGGAFGGGGGGGGGGGGGGGGFGGFGFGGDGGGGEGGGGC@EGDGGGGFFFFFFFFFFFBEFFFEFF9EFFBFBFFF1;D?D<E?FBFF;FEECEEE;0(-(8?(3?B06?FFFFF?(4<A?BA<?6>>>BFBFFFB7<,.18:>B2)4
@M04999:289:000000000-L3R54:1:1101:13300:6861 2:N:0:428
TGCAGACTACTGGGGTATCTAATCCTGTTTGCTCCCCACGCTTTCGCATCTCAGCGTCAGTATCTGTCCAGAAGGCCGCCTTCGCCACCGGTATTCCTCCACATCTCTACGCATTTCACCGCTACACGTGGAATTCTACCTTCCTCTACAATACTCCAGATAACCAGTTTTAAGTGCAATTCCCAGGTTGAGCCCGGGGCTTTCACACCTAACTTAATTATCCGCCTACATGCCCTTTACGCCCAGTCATTCCGATTAACGCTCGCACCCTCCGTATTACCGCGGCTGCTGGCACGGAGTT
+
CCCCCGGGGGGFGGGGGGGGGFGGGGGGGGGGGGGGGGGGGGGGGGGGGGGGGGGGGGGGGGGGGGGGGGGGGGGGGGGGGGGGGGGGGGGGGGGGGGGGGGGGGGGGGGEGGGGGGGGGGGGGGGGGGGGDGGGGGCGGGGGGGGGDGGGGGGGFGGGDGAGGGFGGGGGGGGGGFGFGGGGGGGGGGGG9FGGDGGGGEFFFFFFFFFF=DFFFCFFFFFE?FFF9BBFEFFFFFFEF0;BFD?@FEFFF?E0??FCE2;?:>FFFFFFFFFF0::BAF6;(490>FF)26(.(40,44
@M04999:289:000000000-L3R54:1:1101:11554:6870 2:N:0:428
TGACTACCGGGGTATCTAATCCTGTTTGCTCCCCACGCTTTCGCATCTCAGCGTCAGTATCTGTCCAGAAGGCCGCCTTCGCCACCGGTATTCCTCCACATCTCTACGCATTTCACCGCTACACGTGGAATTCTACCTTCCTCTACAATACTCCAGATAACCAGTTTTAAGTGCAATTCCCAGGTTGAGCCCGGGGCTTTCACACCTAACTTAATTATCCGCCTACATGCCCTTTACGCCCAGTCATTCCGATTAACGCTCGCACCCTCTGTATTACCGCTGCTGCTGGCACGGAGTTAGC
+
CCCCCGGGGGDFGGGGGGGGGGGGGGGGGGGGGGGGGGGGGGCGGEGGGGGGDFGGGGGGGGGGGGGGGGGFGGGGGGGGGGGGGGGDGGGGGGGGGGGFFGGGGGGFGEGGGGGGG+FEGGFGDGFGGGGGGGGGGGGGGGGGGGFFFFGGGGGCFEDFGGGGGGGGGGGGAFGGFGFGGFG+@DG@CCFFG>E4CDGGFFFFFBAF=D>CBFFFFFFE?DFFFFFFCFFFFFFFF?FFBF0;<EEEFFEDDBFFF0;FFFFFF>F2:?:DABD:AF6>0(9?2<?>???F((((47454
@M04999:289:000000000-L3R54:1:1101:14886:6879 2:N:0:428
GGCGTGACTACTAGGGTATCTAATCCTGTTTGCTCCCCACGCTTTCGCGCCTCAGCGTCAGTGTTGGTCCAGTTGGCCGCCTTCGCCACTGGTGTTCTTGCGAATATCTACGAATTTCACCCCTACACTCGCAGTTCCACCAACCTCTACCAAACTCAAGCCAAACAGTATCGAAGGCAATTCTGTGGTTGAGCCACAGGCTTTCACCCCCGACTTGAATGGCCGCCTACGCGCCCTTTACGCCCAGTGTTTCCGAGCAACGCTAGCCCCCTTCGCATTACCGCGGCTGCTGTCACGAAGT
+
CCCCCGGGGGGGGGGGGGGGGGGGGGGGGGGGGGGDGGGGGGGGGGGGGGGGGGGGGGGGGGGGGGCFFGGGGGGGGGGGGGGGGGGGGGGGGFGGGGGGGDDG:FGFGGGGEGGGGGGGGGGGGGGGGGGGGGGGGGGGGGGGGGGGGGGG?FFGGGGGGGGFDGEFGGGGD??CAGFGGGGGGG7FGGGDEGGFCFDFFFFFFFFF2>A@@EFFBFFEB@DFFFFFFFD;@@B9>?D42(8;04:??)6(561(967B221(46>B::>>:?(((4844<80((4;><>?.349849?8
@M04999:289:000000000-L3R54:1:1101:9261:6902 2:N:0:428
ACAGACTACCCGGGTATCTAATCCTGTTTGCTCCCCACGCTTTCGCATCTCAGCGTCAGTATCTGTCCAGAAGGCCGCCTTCGCCACCGGTATTCCTCCACATCTCTACGCATTTCACCGCTACACGTGGAATTCTACCTTCCTCTACAATACTCCAGATAACCAGTTTTAAGTGCAATTCCCAGGTTGAGCCCGGGGCTTTCACACCTAACTTAATTATCCGCCTACATGCCCTTTACGCCCAGTCATTCCGATTAACTCTCGCACCCTCCGTATTACCGCGGCTGCTGGCACGGAGTT
+
CCCCCGGFGGGGGGGGGGGGGGGGGGGGGGGGGGGGGGGGGGGGGGGGGGGGGGGGGGGGGGGGGGGGGGGGGGGGGGGGGGGGGGGGGGGGGGGGGGGGGGGGGGGFGFDGGGGGGGGGGGGGGGGGFGDFGGGGGGGGGGGGGGFGGFGGGGGGGGFDFGGGGFGFGGGGFFDFFFFCFG6EC6DGFF?FGGGGD>DGFFFFFFFFBFEFFFFAEFACFC>BFFFB;E?E@FFFFFF5;(777EE>EEFF1;<??AF)64?6?>>1?FBF0-(4?)<<09>0719BF?F?(.:9(-(4
@M04999:289:000000000-L3R54:1:1101:18847:6910 2:N:0:428
TGACTACTGGGGTATCTAATCCTGTTCGCTACCCATGCTTTCGAACCTCAGCGTCAGTTACAGACCAGAGAGCCGCCTTCGCCACTGGTGTTCTTCCATATATCTACGCATTCCACCGCTACACATGGAGTTCCACTCTCCTCTTCTGCACTCAAGAAAAACAGTTTCAGCTGCACTTCCCCGGTTAAGCCGAGGGCTTTCACAGCTGACTTGTTCTCCCGCCTGCGTTCGCTTTACGCCCAATAAATCCGGACAACGCTTGCCACCTACGTATTACCGCGGCTGCTGGCACGTAGTTAGC
+
CCCCCGGGFECEGGGGGGGGGGGGGGGGGGGGGGGGGGGGGGGGGGGGGGGGGGGGGGGGGGGD@FGGFGGGGGGGGGGGGGGGGGGGGGGGGGGGGGGFGGGGGGGGGGGGGGGGGEGGGGGGGGCFGGFGGGGGGGGGGGGGGGGGGGGGGGFGGGGGGGGGGGGGGGGGGGGGFGFGGGGGGGGGGGGEGGEGGGGGFFFFFFFFFFBEEFFFFFA>)9@FFFFFDD@F<FFEEDDFF@?@EFCCFF>6(41?<9>?FFF0<BFFF?<?2<82<>:>09>61:0)4<<?<?(2?9A<2
@M04999:289:000000000-L3R54:1:1101:6987:6915 2:N:0:428
AGAGACTACTCGGGTATCTAATCCTGTTCGCTCCCCACGCTTTCGTCCATCAGCGTCAATCGGTATTTAGTAACCTGCCTTCGCAATCGGGGTTCTGTGTAATATCTATGCATTTCACCGCTACACTACACATTCCAGCTACTTCAATACTATTCAAGATTAACAGTATCAACGGCAGTTCTACAGTTAAGCTGCAGGTTTTCACCGCTGACTTATCAACCCGCCTACGGACCCTTTAAACCCAATAAATCCGCATAACGCTCGCATCCTCCGTATCACCGCGGCTGCTGGCACGCAGGTC
+
CCCCCGGCEG<FFCFGGFGEGGGEFFGDGEE@FEGFGGDGGF@ACGGFEGCGFF:@@BFFGGGEGDFFDFFEE<@EEGGGFC,CF@CEFDFDECFFCFGFGBEAFFFCFAF;FA?BDEA+CGEEBFGGG8EGDFGGFCDE=EFGGFGFGFG;=3@DFGGGGFFGDDDFEGGF?E+?DG:=FFGG9=EC;FECFEGGGF92BFFFFFF58A>CF;CF=@F=?=29=@FF229B>53BFCEF@38;63;))7).((662<@116796>86:?A?6367(.-83(4(,3,4,,(275((--(.)
@M04999:289:000000000-L3R54:1:1101:11745:6926 2:N:0:428
GTGGGACTACTGGGGTATCTAATCCTGTTTGCTCCCCACGCTTTCGCATCTCAGCGTCAGTATCTGTCCAGAAGGCCGCCTTCGCCACCGGTATTCCTCCACATCTCTACGCATTTCACCGCGACACGTGGAATTCTACCTTCCTCTACAATACTCCAGATAACCAGTTTTAAGTGCAATTCCCAGGTTGAGCCCGGGGCTTTCACACCTAACTTAATTATCCGCCTACATGCCCTTTACGCCCAGTCATTCCGATTAACGCTCGCACCCTCCGTATTACCGCGGCTGCCGGCACGGAGTT
+
CCCCCGGGGGGGGGGGGGGGGGGGGGGGGGGGGGGGGGGGGGGGGGGGGGGGGGGGGGGGGGGGGGGGGGGGGGFGGGGGGGGGGGGGGGGGGGGGGEGGGGGFGFGGGGGGGGGGGGGGGGCEGGGGGGGGGGGGGGGGGGGGGGGGGGGGGGGGGGGGGGGGGGGGGGGGGGGGFGFGGGGGFGFGGGGCFFGGGGDDFFFFFFFFFFFFDFFF=FFEFCE@FF@FFFECFEFFFFFFFFFFF@;@FFFFF?6?B<BFF>FFFFFB>1:<BFF6??FFA?B0099(4806906061184
@M04999:289:000000000-L3R54:1:1101:11779:6937 2:N:0:428
GACTACCCGGGTATCTAATCCTGTTTGCTCCCCACGCTTTCGCATCTCAGCGTCAGTATCTGTCCAGAAGGCCGCCTTCGCCACCGGTATTCCTCCACATCTCTACGCATTTCACCGCTACACGTGGAATTCTACCTTCCTCTACAATACTCCAGATAACCAGTTTTAAGTGCAATTCCCAGGTTGAGCCCGGGGCTTTCACACCTAACTTAATTATCCGCCTACATGCCCTTTACGCCCAGTCATTCCGATTAACGCTCGCACCCTCCGTATTACCGCGGCTGCTGGCACGGAGTTAGCC
+
CCCCCGFGGGGGGGGGGGGGGGGGGGGGGGGGGGGGGGGGGFGGGGGGGGGGGGGGGGGGGGGGGG@FGGGGGGGGGGGGGGGGGGGGGGGGGGGGGGGGGGGGGGGGGGGGGGGGGGGGGGGGGGEGGGGGGGGGGGGGGGGGGGGGGGGGGGGGGGGGGGGGGGGGDCGCGGFGFGFGGGDGG<FGGGGGGGG44CFGFFFFFFFFDEEB;CBCEFF@AFD@FFFE@;1@@EFFFFF>?@@<<??CF8@DD07E?>?F>F9>>F:?:;:(44AAA6;911((1),24:>((--4?4444
@M04999:289:000000000-L3R54:1:1101:6894:6953 2:N:0:428
CGTCCGACTACTAGGGTATCTAATCCTGTTCGCTCCCCACGCTTTCGTCCATCAGCGTCAATCGGTATTTAGTAACCTGCCTTCGCAATCGGGGTTCTGTGTAATATCTATGCATTTCACCGCTACACTACACATTCCAGCTACTTCAATACTATTCAAGATTAACAGTATCAACGGCAGTTCTACAGTTAAGCTGCAGGTTTTCACCGCTGACTTATCAACCCGCCTACGGACCCTTTAAACCCAATAAATCCGGATAACGCTCGCACCCTCCGTATTACCGCTGCTGCTGGCACGGAGT
+
CCCCCGGEGGEEGGGGGGGGGGC==CFFGGGGGGGGGGGGGGFEGGGGGGGGG<EEEGGEFGDFEFCGFEFFGGFGGGGGFFGGGGECFGGD7FEGGGGFGGGGFEGGGFGGGCGGGGGGGGGGGGGGFFGGGGGGGGGGFGGGGGGFGGGGGGGGGGFGFGGG;@EGGGGGGFGG5DDGGGFFDGGGGGGGDFGFGGGGFFAFFFFFD>BF=FF>EFFFFFFF2>@@?D299>;DFFFFF3<@;33=EFECE@F08;<E<<>6<6>>F(-43:9:<B?<A<:0(41:BFD:B?:2,7(44
@M04999:289:000000000-L3R54:1:1101:11367:6990 2:N:0:428
TAGACTACTGGGGTATCTAATCCTGTTCGCTCCCCACGCTTTCGCTCCTCAGCGTCAGTGACGGCCCAGAGACCTGCCTTCGCCATCGGTGTTCTTCCCGATATCTACACATTCCACCGTTACACCGGGAATTCCAGTCTCCCCTACCGCACTCCAGTCCGCCCGTACCCGGCGCCGATCCACCGTTAAGCGATGGACTTTCACACCAGACGCGACGAACCGCCTACGAGCTCTTTACGCCCAATAAATCCGGATAACGCTTGCACCCTACGTATTACCGCGGCTGCTGTCACGTAGTT
+
CCCCCGGGGCFEGGGGGGGGGGGGGGGGGGGGCFGGGGGGGGGGGGGGGGGGGGGGGGGGGGCGGGGGG@FEFGGGGGGGGGGGGGGGGGGGGGGGGGGGEGGDGGGGGGGGGGGFGFGGGGGGGGCEGGGGGGGGFGGGGGGGGGGFGGEGGGGGCEGGGGEGGDEEGGG5E>CCADFGGGGGGGGGCCGECEGC4CFGFFAFFFFF2?FBFFBF9>D>E>F><0?:3(418AAA2>?FF9B(40).5A?;98:?BB?9:<:B?FFF:FF?FF449>9(43(-,4:>7-54),4(.39
@M04999:289:000000000-L3R54:1:1101:9963:7007 2:N:0:428
ATATAGACTACTCGGGTATCTAATCCTGTTTGCTCCCCATGCTTTCGCATCTCAGCGTCAGTATCTGTCAAGAAGGCCGCCTCCGCCACCGGTCTTCCCCCACTTCTCTACGCATTTCACCGCTCCACGTGGAATTCTACCTTCCTCTACAATACTCCAGCTAACCATTTTTAATTGCAATTCCTAGGTTGAGCCGGGGCCTTTCACACCTAACTTAATTATCCGCCTACATTCCCTTTCCCCCCTGTAATTCCGCTTAACGTCCGCCCCCTACTTATTCCCGCGTCTGCGTGCACTTATT
+
@CCCCFFGGGDFFCGDGGGGGC<FD@FGGGF<FFGGGGF6B<FG,E7CB,C<EA,E@F@FCF,C,C,6C,CFF,B6A=+>CF,F@F@C@?:+@+@9F<,B++C,,9,A=,,++464@F;,,+=@++9<:FF+4=E4ED4@=E;D==DEAGG,9,27E8,,,,7,,+,,EAF8,,+,2+1+?+=<,5,3@,34,DG+**3*336;B+9+722))*=:38B*41>*(6(5(0(0*18)/;38>)3((((.))))97((63?))((,-(-(46(4(())-4))-)((,((4(6(,((()-.5))
@M04999:289:000000000-L3R54:1:1101:21618:7016 2:N:0:428
ACAGACTCTAGGGTATCTAATCCTGTTTGCTCCCCACGCTTTCGCATCTCAGCGTCAGTATCTGTCCAGAAGGCCGCCTTCGCCACCGGTATTCCTCCACATCTCTACGCATTTCACCGCTACACGTGGAATTCTACCTTCCTCTACAATACTCCAGATAACCAGTTTTAAGTGCAATTCCCAGGTTGAGCCCGGGGCTTTCACACCTAACTTAATTATCCGCCTACATGCCCTTTACGCCCAGTCATTCCGATTAACGCTCGCACCCTCCGTATTACCGCGGCTGCTGGCACGGAGTTAC
+
<CCCCGCGEDFGCC@<@FEFFGGFGF<FGGFGGFGFEGGGGGFGGGGGGGGFGEGGGGFGGGGFEGGGFCCCDGFGGGGGGGGGGGGGEGFGGGGGGGGGFCGGCFGG7FEGGGGGGGGGGGGFGDGGDGFGDFGCEFFGGGGGGGGGGGFGGFFGGFFGGG,@>=CFGGGGGGGGFGF?FGCCFGGGE66?CEED9DDG5?9BEFEFFE@EF>+B<FCEF>>@D@F@EFFFFFFFFFFEFF;03=AE5?518;2?CC113-2199>1:<?;3:B:BB93>9(329047:(42--326:))
@M04999:289:000000000-L3R54:1:1101:25953:7019 2:N:0:428
GACTACCGGGGTATCTAATCCTGTTTGCTCCCCACGCTTTCGCATCTCAGCGTCAGTATCTGTCCAGAAGGCCGCCTTCGCCACCGGTATTCCTCCACATCTCTACGCATTTCACCGCTACACGTGGAATTCTACCTTCCTCTACAATACTCCAGATAACCAGTTTTAAGTGCAATTCCCAGGTTGAGCCCGGGGCTTTCACACCTAACTTAATTATCCGCCTACATGCCCTTTACGCCCAGTCATTCCGATTAACGCTCGAACCCTCCGTATTACCGCGGCTGCTGGCACGGAGTTAGCC
+
CCCCCGGGGGGGGGGGGGGGGGGGGGGGGGGGGGGGGGGGGGGGGGGGGGGGGGGGGGGGGGGGGGGGGGGGGGGGGGGGGGGGGGGGGGGGGGGGFGGGGGGGGGGGGGGGGGGGGGGGGGGGGGGGGFGGGGGGGGGGGGGGGGGGGGGGGGGGGGGGGGGGGGGGGGGGGGGGFGFGGGGGFGGCGFGGDGEDCGGGFFFFFFFFFFFFFFFFFFFFF@FFF@FFFFFFFFFFD@BA0(53@FFFFF;@?FF>:9??B(416:14?BFFBBAD>:>4;>90042?B72:B90,2<<A7
@M04999:289:000000000-L3R54:1:1101:21479:7039 2:N:0:428
ATCTGACTACTCGGGTATCTAATCCTGTTTGCTCCCCACGCTTTCGCATCTCAGCGTCAGTATCTGTCCAGAAGGCCGCCTTCGCCACCGGTATTCCTCCACATCTCTACGCATTTCACCGCTACACGTGGAATTCTACCTTCCTCTACAATACTCCAGATAACCAGTTTTAAGTGCAATTCCCAGGTTGAGCCCGGGGCTTCCACACCTAACTTAATTATCCGCCTACATGCCCTTTACGCCCAGTCATTCCTATTAACGCTCGCACCCTCCGTATTACCGCGGCTGCTGGCACGGAGTT
+
CCCCCGGGGGGGGGGGGGGGGGGGGGGGGGGGGGGGGGGGGGGGGGGGGGGGGGGGGGGGGGGGGGGGGGGGGGGGGGGGGGGGGGGGGGGGGGFGGGGGGGGGGGGGGGGGGGGGGGGGGGDGGGGGGGGGGGGGGGGGGGGGGGGGGGFGGGGGGGGGGGGGGGGGGGGGGGGGFGFGGGGGFGFGGGFGFGGG7DGDAFFFFFFFFFFFFFFFFFFFFFE?BDFFF=EEFFDFFFFF?FFFFFFFEEEF<))1?ECFFFF0>07;B81(4>??:><AF019619>BFF0<?FF42734
@M04999:289:000000000-L3R54:1:1101:27610:7078 2:N:0:428
GACTACCAGGGTATCTAATCCCGTTTGCTCCCCACGCTTTCGCATCTCAGCGTCAGTATCTGTCCAGAAGGCCGCCTTCGCCACCGGTATTCCTCCACATCTCTACGCATTTCACCGCTACACGTGGAATTCTACCTTCCTCTACAATACTCCAGATAACCAGTTTTAAGTGCAATTCCCAGGTTGAGCCCGGGGCTTTCACACCTAACTTAATTATCCGCCTACATGCCCTTTACTCCCAGTCATTCCGATTAACGCTCGCACCCTCCGTATTACCGCGGCTGCTGGCACGGAGTTAGCC
+
@CCCCGFGFGGGGGGGGGGGGGGGGGGGGFGGEGGGGGGGGGGGGGGGGGGGGGGGGGGFGGGGGGGGGGGCGGGGGGGGGGGGGGGGCGGGGGGCGGGFGGGFGGGGGECEGEGGGGGGGGGCFGGGGGGGGGGGGGGFDGFGGGGGGGGGGGGGFGGGGGGGGFGGGGGFGGGGFFFCFGCFGG6DFGGGEE9C?CFGFFFFFFFFFFFFFFACCFF@FFF=BFFC3>@BF@EC)9;A14=@EEEEE;D;6@EFF;F;0041;B0<FFF?:>AAA<BB99((4280(2404>0:<DDF7
@M04999:289:000000000-L3R54:1:1101:17257:7085 2:N:0:428
GAAGACTACCGGGGTATCTAATCCTGTTCGCTCCCCACGCTTTCGCTCCTCAGCGTCAGTGACGGCCCAGAGACCTGCCTTCGCCATCGGTGTTCTTCCCGATATCTACACATTCCACCGTTGCACCGGGAATTCCAGTCTCCCCTACCGCACTCCAGTCCGCCCGTACCCGGCGCCGATCCACCGTTAAGCGATGGACTTTCACACCAGACGCGACGAACCGCCTACGAGCTCTTTACGCCCAATAAATCCGGATAACGCTTGCACCCTACTCATTACCGCCGCTGCTGGCCCGTAGTTT
+
CCCCCGGGGGCEGGGGGGGGGGGGGGGGGGGGGGGGGGGGGGGGGGGGGGGGGGGGGGGGGGGGGGGGGGFGGGGGGGGGGGGGGGGGGGGGGGGGGGGGGGGGGGGGGGGGGGGGGGGGGGGGGGGGGGGGGGGGGGGGGGGGGGGGGGG>EEGGFGGGGGGGGGGGGGGGGGGGFG4CDGFGGGGGGG?FGCGGGCGGFFFFF7FFBFBF;DEE;>D9E>BBFF:?18?BBFFAA4ABBF>0?<:BFB<?B>B6:43316?224>??:(1)5462)6>33(44069003((4(-(1:4)
@M04999:289:000000000-L3R54:1:1101:18577:7100 2:N:0:428
GGATAGACTACTAGGGTATCTAATCCTGTTCGCTCCCCACGCTTTCGCTCCTCAGCGTCAGTGACGGCCCAGAGACCTGCCTTCGCCATCGGTGTTCTTCCCGATATCTACACATTCCACCGTTACACCGGGAATTCCAGTCTCCCCTACCGCACTCCAGTCCGCCCGTATCCGGCGCCGATCCACCGTTAAGCGATGGACTTTCACACCAGACGCGACGAACCGCCTACGAGCTCTTTACGCCCAATAAATCCGGATAACGCTTGCACCCTACGTATTACCGCGGCTGCTGGCACGTAGT
+
CCCCCGGGGGGGGGGGGGGGGGGGGGGGGGGGGGGGGGGGGGGGGGGGGGGGGGGGGGGGGGGGGGGGGGGGGGGGGGGGGGGGGGGGGGGGGGGGGGGGGGGDEGGGGGGGGGGGGGGGGGFGGEGGGGGGGGGGGFGGGGGGFEGGGGGGGGGGGGDGGGGGGDGGGG6CFGGGFGFDGGGE9CGG;CEGGGGGFGDFFFFFFFFFFF<0=FFFBEF959>BBFFF?F?6<BFFFB>6<:B>;:<::2-<28>1,::AB:>??:B?<<?:1???F27249<96919>?:24:7<?0(1-
@M04999:289:000000000-L3R54:1:1101:13068:7110 2:N:0:428
TTGACTACAAGGGTATCTAATCCTGTTTGCTCCCCACGCTTTCGCATCTCAGCGTCAGTATCTGTCCAGAAGGCCGCCTTCGCCACCGGTATTCCTCCACATCTCTACGCATTTCACCGCTACACGTGGAATTCTACCTTCCTCTACAATACTCCAGATAACCAGTTTTAAGTGCAATTCCCAGGTTGAGCCCGGGGCTTTCACACCTAACTTAATTATCCGCCTACATGCCCTTTACGCCCAGTCATTCCGATTAACGCTCGCACCCTCCGTATTACCGCGGCTGCTGGCACGGATTT
+
CCCCCGGGGGDFGGGGGGGGGGGGGGGGFGGG@FGGGGGGGGGGG,FGGGGGGGGGGGGGGGGGGGGGFGGGCFGGGGGGGGGGGGGGCGEGGGGGGGGGGGGGGGGGGGGGGGGGGGGGGGGGGGGGGGGGGGGGGGGGGGGGGGGGGGGGGGFGGGGGGGGGGFGGGGGEGGFGFGFGGGGFEFGFGDGGG>EDCDGGFFFFFFDFE==CCB6BC>FFF>B@=9B=ECEFBFD3.;@FBFD(6795<EE@<;?;C<49??FB>B6:,4:;?0::2<<89>(9>;1?:?<:2(4902<
@M04999:289:000000000-L3R54:1:1101:5691:7114 2:N:0:428
GGGACTACCGGGGTATCTAATCCTGTTTGCTCCCCACGCTTTCGCATCTCAGCGTCAGTATCTGTCCAGAAGGCCGCCTTCGCCACCGGTATTCCTCCACATCTCTACGCATTTCACCGCTACACGTGGAATTCTACCTTCCTCTACAATACTCCAGATAACCAGTTTTAAGTGCAATTCCCAGGTTGAGCCCGGGGCTTTCACACCTAACTTAATTATCCGCCTACATGCCCTTTACGCCCAGTCATTCCGATTAACGCTCGCACCCTCCGTATTACCGCGGCTGCTGGCACGGAGTT
+
CCCCCGGGGGGGGGGGGGGGGGCFGGGGGGGGGGGGGGGGGGGGG,CGGGGGGGGGGGGGGGGGGGGGGFGGGGGGGGGGGGGGGGGGFFGGGGGGGGGGGGGGGGGGGGGGGGGGGGGGGGGGGGGGDFGGGGGFGGGGGGGGGGGGGGGGFGGGGGFGGGGGGGGFGGFFGGGGFFFGGGFGFEE?DGGGGGGGGG4CAFFFFFFFEBFFFFFCFFF?ADFFFFDEE?;@F;@EFF6AB98?EFFFFEC;D:3?4<:6?:19B;BB?F?F:187BBF0((6>023?D(2:?674(,8
@M04999:289:000000000-L3R54:1:1101:4134:7116 2:N:0:428
GTTCCGACTACAAGGGTATCTAATCCCGTTCGCTCCCCACGCTTTCGTCCATCAGCGTCAATCGGTATTTAGTAACCTGCCTTCGCAATCGGGGTTCTGTGTAATATCTATGCATTTCACCGCTACACTACACATTCCAGCTACTTCAATACTATTCAAGATTAACAGTATCAACGGCAGTTCTACAGTTAAGCTGCAGGTTTTCACCGCTGACTTATCAACCCGCCTACGGACCCTTTAAACCCAATAAATCCGGATAACGCTCGCATCCTCCGTATTACCGCGGCTGCTGGCACGGAGT
+
CCCCCGGGGGGGGGGGGGGGGGDGGGGGGGGGGGGGGGGGGGGGGGGGGGGGGGGGGGGGGGGGGGGGGGGGGGGGGGGDGGGGGGGGGGGGGGGGGGGGGGGGGGGGGGGDGGGGGGGGGGGGGGGGGGGGGGGGGGGFGGGGGGGGGGGGGGGGGGGGGGGGGGGGGGGGGFGGFDDGFGGGGGCGFGGGGGGGGGG>@AAFFFFFFF5>9>FAFFFFFFFF9@FFFB?@2:6(:8@FFFF@F@F@@)>EEFFFFDFFBFF<?2>9:63>D?B?FF:9AA?>0((99:?22033:219-
@M04999:289:000000000-L3R54:1:1101:13436:7138 2:N:0:428
GACTACAGGGGTATCTAATCCTGTTTGCTCCCCACGCTTTCGCATCTCAGCGTCAGTATCTGTCCAGAAGGCCGCCTTCGCCACCGGTATTCCTCCACATCTCTACGCATTTCACCGCTACACGTGGAATTCTACCTTCCTCTACAATACTCCAGATAACCAGTTTTAAGTGCAATTCCCAGGTTGAGCCCGGGGCTTTCACACCTAACTTAATTATCCGCCTACATGCCCTTTACGCCCAGTCATTCCGATTAACGCTCGCACCCTCCGTATTCCCGCGGCTGCTGGCACGGAGTTAGCC
+
A6B@CEG8@FGGGGGGFEEFEFFFFG<DFF@FGGGCGGEGG:FF@F@F9A8FF@::CDE<EFEFFE8FC,FGGGGGEGEBGCEG<>>FCDFEAAFFGGGDFGGFGGGGECEGBFGGGGGGGGGFF=CCFEFDFFGEGGGFGGFF;@DCFGGGF,DAF8EDGGG=;DFF8DGAFADEFF+DDD=FFG6<CEGGG5EGDDFCFFFFFF*;@EAE*BCFEFF2FFF?BF:EBFBEDFF>;DBD(14<9EE?E1?FF;44(66B1;>FFF<207,(8?242124(4,(-2)(4(580-((,6<),
@M04999:289:000000000-L3R54:1:1101:27772:7162 2:N:0:428
AGACTACCGGGGTATCTAATCCTGTTTGCTCCCCACGCTTTCGCATCTCAGCGTCAGTATCTGTCCAGAAGGCCGCCTTCGCCACCGGTATTCCTCCACATCTCTACGCATTTCACCGCTACACGTGGAATTCTACCTTCCTCTACAATACTCCAGATAACCAGTTTTAAGTGCAATTCCCAGGTTGAGCCCGGGGCTTTCACACCTAACTTAATTATCCGCCTACATGCCCTTTACGCCCAGTCATTCCGATTAACGCTCGCACCCTCCGTATTACCCCCGCCGCTGGCACGGTGTTAGC
+
CCCCCGGGGGGGGGGGGGGGGG9FGGGGGGGGGGGGGGGGGGGGEGGGGGGGGGGGGGCAGFGEFGGGGGFGGGGGGGGGGGGGGEGGGGGGGGGGGGGGGFGGGGGGGEGGGGGGGGGGGGGGGGGGGGGFGECFDFGGGGGGGGA==EFGF?FGCDGFGGGGFGGGFFG=,79C+=C8++=FFGGFGDFG7ED;7CGGFFFFFDFFFFFC=FFF?@CE)5@?;@EE<@EFFFE<C1?FB045;<35?E;?(3:<A:9:?99>FF<(8<;(.876>2(-(-((--(,40(.29(,8:.))
@M04999:289:000000000-L3R54:1:1101:24666:7168 2:N:0:428
GTGACTACAAGGGTATCTAATCCTGTTTGCTCCCCACGCTTTCGCATCTCAGCGTCAGTATCTGTCCAGAAGGCCGCCTTCGCCACCGGTATTCCTCCACATCTCTACGCATTTCACCGCTACACGTGGAATTCTACCTTCCTCTACAATACTCCAGATAACCAGTTTTAAGTGCAATTCCCAGGTTGAGCCCGGGGCTTTCACACCTAACTTAATTATCCGCCTACATGCCCTTTACGCCCAGTCATTCCGATTAACGCTCGCACCCTCCGTATTACCGCGGCTGCTGGCACGGAGTT
+
CCCCCGGGGGGGGGGGGGGFGGGGGGGGGGGGGGGFGGGGGGGGGGDGGGGGGGGGGGGGGGGGGGGGGGGGGGGGGGGGGGGGGGGGGGEGGGGGGGGGGGGGGGGGGGEEGGGGGGGGGGGGGGGGFEGGGFGFGGGGGGGGGGGFGGFGGGGGGGGGGGGGGGGGGGGGGGGGFGFGGGGGGGGGFGGGDEGGGGDGFF>FFFEFFFDEEFFFFFFFF=(9@FFFFFEB=EFFC615:61;=@FE6??3(67<CE7(6(-117>?:?19?<?B2:4:;;B9;300.(1(,(24;:?
@M04999:289:000000000-L3R54:1:1101:28278:7308 2:N:0:428
GAGACTACTCGGGTATCTAATCCTGTTTGCTCCCCACGCTTTCGCATCTCAGCGTCAGTATCTGTCCAGAAGGCCGCCTTCGCCACCGGTATTCCTCCACATCTCTACGCATTTCACCGCTACACGTGGAATTCTACCTTCCTCTACAATACTCCAGATAACCAGTTTTAAGTGCAATTCCCAGGTTGAGCCCGGGGCTTTCACACCTAACTTAATTATCCGCCTACATGCCCTTTACGCCCAGTCATTCCGATTAACGCTCGCACCCTCCGTATTACCGCGGCGGCTGGCACGGAGTTAT
+
CCCCCGGGGGGEEGGGGGGGGGFGFGGGGGGGGGGGGGGGGFGGGGGGGGGAFGGGGEGGGGGGGGGGGGGGGGGGGGGFG7FGGGGGGGGFFGGGGGGGGGGGFGGGGGGGGGGGGGGGGGGGGGGGGGGGGGGGGGGGGGGGFGFAEGFGFGGGGGGGGGGGGGGGGGGGGGFGFGFGFFFDGGFFGCGGGGGGGGGFFFFFAFFFFFFFFFFFFFFFF@DFFFD@FEEB=EDF<C(>BFF;=@EFFFFFF?7@FED>6?BBFFFF?<FF?1:?B>>6>B1((-2;B1:17<96;?0<)
@M04999:289:000000000-L3R54:1:1101:6559:7351 2:N:0:428
ACCAGGGTATCTAATCCTGTTTGCTCCCCCCGCTTTCGCATCTCAGCGTCCGTATCTGTCCAGAAGGCCGCCTTCGCCACCGGTATTCCTCCACATCTCTACGCATTTCACCGCTACACGTGGAATTCTACCTTCCTCTACAATACTCCAGATAACCAGCTTTAAGTGCAAGTCCCAGGCTGAGCCCGGGGCTTTCACACCTAACTTAATTATCCGCCTACATGCCCTTTACGCCCAGTCATTCCCATTAACGCTCGCACCTTCCGTCTTACTGCGGCGCCTTGCCCGTAGTTTGCCGTGG
+
9C<@<,B6,EF@<<FFCF9FF,,6C@EFC+@@CFC<<@FE@F9<E<FGCF:6@66FFAFGF9<A,6:6:68@68CFCG@,AF:48F<C,,<,9AEFG,FEBFDF+8+5=FDGC:7=C=BE?F+8C<?<@F?FGGGG=F,=DDGDGGGC,,6@==FG8,6,,,@EE+=C77<,@CG,;+3+3?6,>6:C571@7,C:9D9D44))0B8A477*/==62?3?4/)<3)/((./9(:;.(16F@FECC3.7<)).-7(((-3(-()5:3,(((6<)))4(,(((-(5:(,((-(,))))),-((
@M04999:289:000000000-L3R54:1:1101:24341:7353 2:N:0:428
TGACTACACGGGTATCTAATCCTGTTTGCTCCCCACGCTTTCGCATCTCAGCGTCAGTATCTGTCCAGAAGGCCGCCTTCGCCACCGGTATTCCTCCACATCTCTACGCATTTCACCGCTACACGTGGAATTCTACCTTCCTCTACAATACTCCAGATAACCAGTTTTAAGTGCAATTCCCAGGTTGAGCCCGGGGCTTTCACACCTAACTTAATTATCCGCCTACATGCCCTTTACGCCCAGTCATTCCGATTAACGCTCGCACCCTCCGTATTACCGCGGCTGCTGGCACGGAGTTAGC
+
CCCCCGGGGGGGGGGGGGGGGGGGGGGGGGGGGGGGGGGGGGGGGGGGGGGGGGGGGGGGGGGGGGGGGGGGGGGGGGGGGGGGGGGGGGGGGGGGGGGGGGGGGGGGGGGGGGGGGGGGGGGGGGGGGGGGGGGGGGGGGGGGGGGGGGGGGGGGGGGGGGGGGGGGGGGGFGGGFGFGGGGGGGGGGGGGGGECGGGGFFFFFFFFEFFFFFFFFFFFBFFFFFFFEFFFFFFEE;FFFFFFFFFFFFF?F@DF<@B??BFFFFFFFFFFF:?9ABBF>BBFFFD>B:0>:0(9?FFF:
@M04999:289:000000000-L3R54:1:1101:23331:7373 2:N:0:428
GGACTACTGGGGTATCTAATCCTGTTTGCTCCCCACGCTTTCGCATCTCAGCGTCAGTATCTGTCCAGAAGGCCGCCTTCGCCACCGGTATTCCTCCACATCTCTACGCATTTCACCGCTACACGTGGAATTCTACCTTCCTCTACAATACTCCAGATAACCAGTTTTAAGTGCAATTCCCAGGTTGAGCCCGGGGCTTTCACACCTAACTTAATTATCCGCCTACATGCCCTTTACGCCCAGTCATTCCGATTAACGCTCGCACCCTCCGTATTACCGCGGCTGCTTGCACGGAGTTAGC
+
CCCCCGGGGGGGGGGGGGGGGGGGGGGGGGGGGGGGGGGGGGGGGGGGGGGGGGGGGGGGGGGGGGGGGGGGGGGGGGGGGGGGGGGGGGGGGGGGGGGGGGGGGGGGGEGGGGGGGGGGGGGGGGGGGGGGGGGGGGGGGGGGGGGGGGGGGGGGGGGGGGGGGGGGGGGGGGGGFGFGGGGGGGGGGGFGGGGGGGGGF9EFFFFABFFFFFFFFFFFBBFD9B>EC3>DFFFFF??FFF?F@>CCCC=?;D0C<07<B>B;B>F6?F;?::?ABA?9,99,7??)5:)<?9;>FBFA6
@M04999:289:000000000-L3R54:1:1101:23901:7380 2:N:0:428
GACTACAAGGGTATCTAATCCTGTTTGCTCCCCACGCTTTCGCATCTCAGCGTCAGTATCTGTCCAGAAGGCCGCCTTCGCCACCGGTATTCCTCCACATCTCTACGCATTTCACCGCTACACGTGGAATTCTACCTTCCTCTACAATACTCCAGATAACCAGTTTTAAGTGCAATTCCCAGGTTGAGCCCGGGGCTTTCACACCTAACTTAATTATCCGCCTACATGCCCTTTACGCCCAGTCATTCCGATTAACGCTCGCACCCTCCGTATTACCGCGGCTGCTGGCACGGAGTTAGCC
+
CCCCCGGGGGGGGGGGGGGGGGGGGGGGGGGGGGGGGGGGGGGGGGGGGGGGGGGGGGGGGGGGGGGGGGGGGGGGGGGGGGGGGGGGGGGGGGGGGGGGGGGGGGGGGGGGGGGGGGGGGGGGGGFGGGGGGFGGGGGGGGDGGGGGFGGGGGGFGFFGGGGGGGGGFGGFGGGGFFFGFFGGGGFFGGGGDEEDDGGGFFFFFFAFBFFBEFFFEFFFF=DDDFEFF3>BFEFFDFFFFF@EFFEEFF;32;E<(,41;B>FBF08:>::BBBFBFB901((-),(-(.3196(4<A5.
@M04999:289:000000000-L3R54:1:1101:10666:7454 2:N:0:428
TACTTGACTACAAGGGTATCTAATCCTGTTTGCTCCCCACGCTTTCGCATCTCAGCGTCAGTATCTGTCCAGAAGGCCGCCTTCGCCACCGGTATTCCTCCACATCTCTACGCATTTCACCGCTACACGTGGAATTCTACCTTCCTCTACAATACTCCAGATAACCAGTTTTAAGTGCAATTCCCAGGTTGAGCCCGGGACTTTCACACCTAACTTAATTATCCGCCTACATGCCCTTTACGCCCAGTCATTCCGATTAACGCTCGCACCCTCCGTATTACCGCGGCTGCTGGCACGGAGT
+
CCCCCGGGGGGGGGGGGGGGGGGGGGGGGGGGGGGGGGGGGGGGGGEGGGGGGGFGGGGGGGGGGGGGGGGGGGGGGGGGGGGGGGGGGGGGGGGGGGGGGGGGGGGGGGGGGGGGGGGGGGGGGGGGGG@GGGGGGGGGGGGGGGGGGGGGGGGGGGGFGGGGGGGGGGGGGGGGFGFGGGGGGGGGGGFGGGEGGGGDEFFFFFFFFFFE4FFF=FFFFAEE2BFFFFFE<EEFFFFFED@BF1=E@FEFFF13<@7EC?0(/((4;(8<B?BFB:?5:<BFFFB>BFF0241<?BBF1
@M04999:289:000000000-L3R54:1:1101:4551:7457 2:N:0:428
ATGACTACTGGGGTATCTAATCCTGTTCGCTACCCATGCTTTCGAACCTCAGCGTCAGTTACAGACCAGAGAGCCGCCTTCGCCACTGGTGTTCTTCCATATATCTACGCATTCCACCGCTACACATGGAGTTCCACTCTCCTCTTCTGCACTCAAGAAAAACAGTTTCAGCTGCACTTCCCCGGTTAAGCCGAGGGCTTTCACAGCTGACTTGTTCTCCCGCCTGCGTTCGCTTTACGCCCAATAAATCCGGACAAGGCTTGCCACCTACGTATTACCGCGGCTGCTGGCACGTAGTGAC
+
CCCCCGGGGGFFEFGFDFGGGGFGGGGFGGGGEEEEFFEEGGGGGGGGGGGGFGGECFFGGFFDFFFFFCFGGFFEGGEFGGDGEGFGFGGGDGFGGGGGGGGFGGGGGD@FCFGGGGGGGCGGGGGGF8@FGBCC9EGFGGDFGGGC;DFFGGGF9FGGGGGGGGGGGGGGFGGGF?:FDFGGCEGE9ECFGGG5**;FFFA>EFFF=EFFC8FBCFFFFFFFFF2-92?DF;@?9C3A@><(63=6CC@>9<B96(1:7(4<(.828>?B8?2><AA191,7;>?:B>?7?0(4(4(.)
@M04999:289:000000000-L3R54:1:1101:18767:7491 2:N:0:428
TGTGGACTACTAGGGTATCTAATCCTGTTTGCTCCCCACGCTTTCGCATCTCAGCGTCAGTATCTGTCCAGAAGGCCGCCTTCGCCACCGGTATTCCTCCACATCTCTACGCATTTCACCGCTACACGTGGAATTCTACCTTCCTCTACAATACTCCAGATAACCAGTTTTAAGTGCAATTCCCAGGTTGAGCCCGGGGCTTTCACACCTAACTTAATTATCCGCCTACATGCCCTTTACGCCCAGTCATTCCGCTTAACGCTCGCACCCTCCGTATTACCGCGGCTGCTGGCACGGAGTT
+
CCCCCGGGGGGGGGGGGGGGGGGGGGGGGGGGGGGGGGGGGGGGGCGGGGGGGGGGGGGGGGGGGEGGGGGGGGGGGGGGGGGGGGGGGGGGCFGGGGGGGGGFGGGGGGGGFGGGGGGGGGGGGGGGFFGEFFGGGGGGGGGGGFGFGGGGGGGFFGGDGEGGG?DFGGGGFFFDF2<DGGGFFG+DF6F,CFGD>CD59FAFFFFFDDFFFFF44FFEFFC22@FFF=E5@5BE5@6FF;@673@@EEC??@(6:?3;(::B>>>99:<:09??75<<A:>B(-37?F07:?>?;(((.
@M04999:289:000000000-L3R54:1:1101:21370:7499 2:N:0:428
CCGACTACTAGGGTATCTAATCCTGTTCGCTACCCATGCTTTCGAACCTCAGCGTCAGTTACAGACCAGAGAGCCGCCTTCGCCACTGGTGTTCTCCATATATCTACGCATTCCACCGCTACACATGGAGTTCCACTCTCCTCTTCTGCACTCAAGAAAAACAGTTTCAGCTGCACTTCCCCGGTTAAGCCGAGGGCTTTCACAGCTGACTTGTTCTCCCGCCTGCGTTCGCTTTACGCCCAATACATCCGGACAACGCTTGCCACCTACGTATTACCGCGGCTTCTGGCCCGTAGTTAGC
+
CCCCCGGGGGGGGGGGGGFGGGGGGGGGGGGGGGGGGFGGGGGGGGGGGGGGGGGGGGGGGGGGGGGGFGGGGGGGGGGGGGGG7FGGGGGGGGGGGGGGGGGGGGGGGGGGGGGGGGGGGGGGGGG8BFGGGGGGGGGGGGGGGGGDFGGGGFFGDGGGGGGGGGGGGFGG?GGGFGFGGGGCEGCAFGGDEGGGGGGGFFFFBFFFFF;E@FFFFFFF6=BFDFFFF;?@;?7CC?7BFFF@F)7?9=00(9B((((3:?:()322(:6:<>>):)3799B9((.-))(4496:16)).
@M04999:289:000000000-L3R54:1:1101:13648:7502 2:N:0:428
CGGGACTACACGGGTATCTAATCCTGTTTGCTCCCCACGCTTTCGCATCTCAGCGTCAGTATCTGTCCAGAAGGCCGCCTTCGCCACCGGTATTCCTCCACATCTCTACGCATTTCACCGCTACACGTGGAATTCTACCTTCCTCTACAATACTCCAGATAACCAGTTTTAAGTGCAATTCCCAGGTTGAGCCCGGGGCTTTCACACCTAACTTAATTATCCGCCTACATGCCCTTTACGCCCAGTCATTCCGATTAACGCTCGCACCCTCCGTATTACCACGGCTGCTGGCACGCATTT
+
CCCCCGFEFFGGGGGDFFGGGGGGGGGGGGGGGGGGGGGGGGGGGGDGGGGGGGDGGGGGGGGGGFFGGGGGGGGGGGGGGGGGGGGGGGGGFFFGGGGGGGGGFFGEFGGGGGGG<FFEGGGGFD:FFCGGGFGGGGCFGFGGGGFGF=E,DF?CFGGDEFGCFFGGGGGGDGGCFDFGGGFFFGFGGGCFFEEDGDGGFFFFFFFFFF3>CFFFEFAEFE2@2@FF3CCEF;E@F<C8<9;7(;<<?<65((6;B<A?>F?69(36<:?F>F:B?4A>903079>0:3(8:<((4(,)
@M04999:289:000000000-L3R54:1:1101:22758:7515 2:N:0:428
GGACTACTGGGGTATCTAATCCTGTTTGCTCCCCACGCTTTCGCATCTCAGCGTCAGTATCTGTCCAGAAGGCCGCCTTCGCCACCGGTATTCCTCCACATCTCTACGCATTTCACCGCTACACGTGGAATTCTACCTTCCTCTACAATACTCCAGATAACCAGTTTTAAGTGCAATTCCCAGGTTGAGCCCGGGGCTTTCACACCTAACTTAATTATCCGCCTACATGCCCTTTACGCCCAGTCATTCCGATTAACGCTCGCACCCTCCGTATTCCCTCGGCTGCTGGCACGGAGTTAGC
+
CCCCCGGGGGGGGGGGGGGGGGGFGGGGGGGGGGCGGGGGGGGGGGGGGGGGGGGGEGGGGGGGGGGFFGGFGGGGGGGGGGGGGGGGGGGGGGGGGGGGGGGGGGGGGGGGGGGGGGGGGGGGGGFFGGGGGGFGGGGGGGGGGGGGGFGGGGFG9FGDGGFGGGGFGG9FGGGGFGFGGGF6DFGCGGGGGGGDGGGGFFFFF>FF=@EE=FFFFFF45>@DDFEF4>EFFFF<E?DF@;0@@EC)<?@DDDFCE(216B>1>>BFBF;310,)68281(4:><:7?B(3((4>?BABA
@M04999:289:000000000-L3R54:1:1101:9838:7534 2:N:0:428
TGGTGGACTACCGGGGTATCTAATCCTGTTCGCTCCCCACGCTTTCGTCCATCAGCGTCAATCGGTATTTAGTAACCTGCCTTCGCAATCGGGGTTCTGTGTAATATCTATGCATTTCACCGCTACACTACACATTCCAGCTACTTCAATACTATTCAAGATTAACAGTATCAACGGCAGTTCTACAGTTAAGCTGCAGGTTTTCACCGCTGACTTATCAACCCGCCTACGGACCCTTTAAACCCAATAAATCCGGATAACGCTCGCATCCTCCGTATTACCTCGGCTGCTGGCACGGAGT
+
CCCCCGFGGEGECFDFGGGGGGGGFGGGGGGGGGGGGGGGGGGGGGGGGGGGGGGGGGGGGGGGDGGGGGGGGGGGGGGGGGGGGGDGGGGEGFGGGGGGGGGGGGGGGGGGGGGGGGGGGGGGGGGGGGGGGGGGGGG9FGGGGGGGGGGGGGGGGCFGDFGFGGGGGGGGFFGGFGDDFGGGGGGGGGGAFGGCGGG>AFFFFFFFFFF9BFFF=EFFFB==>>BF@F9>@F9@DDEAE4AFFD0;3;47C8;;FBFA769666>9:6??FFBB0:>AA>)5102:><B,50<F0;91-
@M04999:289:000000000-L3R54:1:1101:22325:7550 2:N:0:428
TTGACTACAGGGGTATCTAATCCTGTTCGCTACCCATGCTTTCGAACCTCAGCGTCAGTTACAGACCAGAGAGCCGCCTTCGCCACTGGTGTTCTTCCATATATCTACGCATTCCACCGCTACACATGGAGTTCCACTCTCCTCTTCTGCACTCAAGAAAAACAGTTTCAGCTGCACTTCTCCGGTTAAGCCGAGGGCTTTCACAGCTGACTTGTTCTCCCGCCTGCGTTCGCTTTACGCCCAATAAATCCGGACAACGCTTGCCACCTACGTATTACCGCGGCTGCTGGCACGTAGTT
+
CCCCCGGGGEGGGGGGGGGGGGGGGGGGGGGGGGGGGFGGGGGGGGGGGGGGGGGGGGGGGGGGGGGGGGGGGGGGGGGGGGGGGGGGGGGGGGGGGGGGGGGGGGGGGGGGGGGGGGGGGGGGGGGEFGGGGGGGGGGGGGGGGGGGGGGGGGG8DFGGGGGGGGGGGGGGGGGGFGFGGGGGGGGE,@CGDGEDDDGGFFFFFFFFFBBFEFFFFFFFF2@FFFFFFFFFF?@FFFFFFBF;@;)9CE@@06993?FBBFFFFAF?B:>:?29?><A6>>B6(,(5?:<171:?4:4
@M04999:289:000000000-L3R54:1:1101:15642:7611 2:N:0:428
TAGACTACCTGGGTATCTAATCCTGTTCGCTACCCATGCTTTCGAACCTCAGCGTCAGTTACAGACCAGAGAGCCGCCTTCGCCACTGGTGTTCTTCCATATATCTACGCATTCCACCGCTACACATGGAGTTCCACTCTCCTCTTCTGCACTCAAGAAAAACAGTTTCAGCTGCACTTCCCCGGTTAACCCGAGGGCTTTCACATCTGACTTGTTCTCCCGCCTGCGTTCGCTTTTCTCCCAATATTTCCGGACAACCCTTGCCATCTACGTATTACTGCGCCTCCTGTCTCTTAGTTAC
+
<-CCCFGFF,,6CC9CFA@;EF<CCCCFC@:,:CE,,;FFGFFB,,,7C66,,88C,BFFCFEE,ECF,,,C,@FC:=?CF,=@7,9B<E,E=EF<F<DB,E,AE?9?DFGEGG,,CA7+4+@?==E,A,,94EEF,=@ED,=8,@=C8,=@9F8@?,,,66+,@633E,@,@@+6*6:88=8@6@C:3,3:+@+*37;;50;3:+3B;/6A*4=4:=>*;(028(55@>=02?1=)1)173@186))19)(((((,(((41(54))(.6)4,.:>6))-)((-4((..))))).)-.64)
@M04999:289:000000000-L3R54:1:1101:20824:7622 2:N:0:428
GAATCGACTACTAGGGTATCTAATCCTGTTTGCTCCCCACGCTTTCGCATCTCAGCGTCAGTATCTGTCCAGAAGGCCGCCTTCGCCACCGGTATTCCTCCACATCTCTACGCATTTCACCGCTACACGTGGAATTCTACCTTCCTCTACAATACTCCAGATAACCAGTTTTAAGTGCAATTCCCAGGTTGAGCCCGGGGCTTTCACACCTAACTTAATTATCCGCCTACATGCCCTTTACGCCCAGTCATTCCGATTAACGCTCCCACCCTCCGTATTACCGCGGCTGCTGGCACGGAGT
+
CCCCCFGGGGGGGGGGGGGGGGGGGGGGGGGFGGGGGGGGGGGGGGGGGGGGGGGGGGGGGGGGGGFGGGGGGGGGGGGGGGGGGGGGGGGGGGGGGGGGGGGGGGGGGGGGGGGGGGGGGGGGGGGGGGGGGGGGGGFFGGGGGGGGGGGGGGGGGGGGGGGGGGFGGGGGGGDGCGFGGGGGGGGGGGDFCFFGGGGGFFFFFFFFFDFFFFFFF8FFBCE*(6@D9@=E4@@@@FE@>(64;?7@<3<<5C;07?24)((-((-.8<??:B>:B<FDA98>((14;F:45B(510((-
@M04999:289:000000000-L3R54:1:1101:18905:7622 2:N:0:428
TGACTACTCGGGTATCTAATCCTGTTTGCTCCCCACGCTTTCGCATCTCAGCGTCAGTATCTGTCCAGAAGGCCGCCTTCGCCACCGGTATTCCTCCACATCTCTACGCATTTCACCGCTACACGTGGAATTCTACCTTCCTCTACAATACTCCAGATAACCAGTTTTAAGTGCAATTCCCAGGTTGAGCCCGGGGCTTTCACACCTAACTTAATTATCCGCCTACATGCCCTTTACGCCCAGTCATTCCGATTAACGCTCGCACCCTCCGTATTACCGCGGCTGCTGGCACGGAGTTAGC
+
CCCCCGGGGGGGGGGGGGGGGGGGGGGGGGGGGGGGGGGGGGGGGGGGGGGGGGGGGGGGGGGGGGGGGFFEGGGGGGGGGGGGGGGGGGGGGGGGGGGGGGGGGGGGGGGGGGGGGDGGGGGGGGGGDGGFGGGGGGGGGGGGGGGGGGGGGGGGGGGGGGGGGGGGG?EGFGGGFGFGGGF?FGFDGGGGGCEGGGGGFFFFFFFFFDFFEAFFFFFF>DFDFFEF5@>BEDFFC;7;><2;EEEFFFEFFFFCF;;BFBFFFFFFB:9???:9>F69B;BFFF?280,8:(49?FF2-
@M04999:289:000000000-L3R54:1:1101:7381:7660 2:N:0:428
AGTGACTACACGGGTATCTAATCCTGTTTGCTCCCCACGCTTTCGCATCTCAGCGTCAGTATCTGTCCAGAAGGCCGCCTTCGCCACCGGTATTCCTCCACATCTCTACGCATTTCACCGCTACACGTGGAACTCTACCTTCCTCTACAATACTCCAGATAACCAGTTTTAAGTGCAGTTCCCAGGTTGAGCCCGGGGCTTTCACACCTAACTTAATTATCCGCCTACATGCCCTTTACGCCCAGTCATTCCGATTAACGCTCGCACCCTCCGTATTACCGCGGCTGCTGGCACGGAGTTT
+
CCCCCGGGGGGGGGGGGGGGGGGGGGGGGGGGGGGGGGGGGGGGGGGGGGGGGGGGGGGGGGGGGGGGGGGGGGGGGGGGGGGGGGGGGGGGGGGGGGGGGGGGGGGGGGGGGGGGGGGGGGGGGGGGGGGGGGGGGGGGGGGGGGGGGGGGGGGGGGGGGGGGGGG8DGGGGGGGFGFGGGGGGGGGGGGGGGGDGGDDFFFFFFFFFFFFFFFF?>AEFFFFFFFFFFFFFFFFFFFFF@BF6;@EFFFFE0;0<CCF;?B>90;>BFBFFF6?FABF:BFF621874::7<:01432-
@M04999:289:000000000-L3R54:1:1101:12278:7665 2:N:0:428
CGACTACTGGGGTATCTAATCCTGTTTGCTACCCACGCTTTCGAGCATGAACGTCAGTGTTATCCCAGGAGGCTGCCTTCGCCATCGGTATTCCTCCACATCTCTACGCATTTCACTGCTACACGTGGAATTCTACCTCCCTCTGACACACTCTAGTTAGCCAGTTTCAAATGCACGTCCCAAGTTGAGCTCGGGGATTTCACATCTGACTTATCTAACCGTCTGCGCTCGCTTTCCGCCCAGTAATTCCGATTAACGCTCGCACCCTCCTTACTCCCGCGGCTGCTGGCACGTAGCTCGC
+
CCCCCGGGGFFGGGGGGGGGGGGGGGGGGGGGDGFG@FGGGGE@FFCFEGGGGGGGGGFGEGGFGGGG@FGCGGGGGGGGGGGGGGGGGFGGGGGGGGGGGGGGGGG<FGGGGGGGFFGGAFDGGGF@:FGEFG,E9DAFGGGGDAADF?EGGGFAC@D,,@EFDDGGEFGGFFDF*?FDCDD,@@,@?D=FC6@++=CF7+?A6CFFCEFCEFFF*1@=*<455A->)42@>BB*8>@EF?(4>)95<4=11(33;06/3(7>F>:6(((.).)).861(3(2(-4>7?0)4:B0(.-23
@M04999:289:000000000-L3R54:1:1101:5133:7683 2:N:0:428
TTGGACTACCGGGGTATCTAATCCTGTTTGCTCCCCACGCTTTCGCATCTCAGCGTCAGTATCTGTCCAGAAGGCCGCCTTCGCCACCGGTATTCCTCCACATCTCTACGCATTTCACCGCTACACGTGGAATTCTACCTTCCTCTACAATACTCCAGATAACCAGTTTTAAGTGCAATTCCCAGGTTGAGCCCGGGGCTTTCACACCTAACTTAATTATCCGCCTACATGCCCTTTACGCCCAGTCATTCCGATTAACGCTCGCACCCTCCGTATTACCGCGGCTGCTGGCACGGAGTTT
+
CCCCCGGDGGEGGGGEGGGGGFFEFCFFGFGGGGGEEGGGGGGGGGG>FGGGGGGCGGGGGGGGGGGGGGGGGC@FGFFGEGG>C=FFFGG7FG<FGGFGGGFFDGGGGGGGFEGGGGGGGGGGGGGFGGDGG?FFGFGFCFFECDFGGGGGFG@GGFDGGGFFGGFFGGFGGGGGFGFGGGD<@8<6DFFC63CDDC>?F499+BFE5BEFEFFA<+BCFC==2;@@@FF@564=67EA1630=@)77CFEE;:164<?;1330699?38:9-.8?>44,43(392?B0,2323;(((()
@M04999:289:000000000-L3R54:1:1101:11454:7710 2:N:0:428
TATGACTACTGGGGTATCTAATCCTGTTTGCTCCCCACGCTTTCGCATCTCAGCGTCAGTATCTGTCCAGAAGGCCGCCTTCGCCACCGGTATTCCTCCACATCTCTACGCATTTCACCGCTACACGTGGAATTCTACCTTCCTCTACAATACTCCAGATAACCAGTTTTAAGTTCAATTCCCAGGTTGAGCCCGGTGCTTTCACACCTAACTTAATTATCCGCCTACATGCCCTTTACTCCCAGTCCTTCCGCTTAACGCTCGCACCCTCCGTATTACCGCGTCTGCTGTCACGGCGTTT
+
CCCCCGGFGGCFFGG7FGGCCFGGGCGGG8FGGGGGGGGDGGGGGGGEGGGGGGGGGGDGFGFG9FEGFEF8<EGGGGGGGGECCFGCEFGDGFGGGGGDGFFGGGGGGGGGGGGGGGGCEGGGFGGG8FE=ABEG9=FGGFGGDGFFA=EGGFGG?DEFAFGGGFAFGGGGFG+@;EFGGGFG8:DFFD8CGGG6*<C:CFFFFFFFDFBBAFFFF9AEFE9BFD=B3?5>3@;@ECF+>ED(3575?EADF(6?1;786@FB>(49:1:<(3(24)4434((444<<?6<<A1(-,-(-
@M04999:289:000000000-L3R54:1:1101:25392:7748 2:N:0:428
TTAGACTACTAGGGTATCTAATCCTGTTCGCTACCCATGCTTTCAAGCCTCAGCGTCAGTAACAGACCAGAAAGCCGCCTTCGCCACTGGTGTTCTTCCATATATCTACGCATTTCACCGCTACACATGGAGTTCCACTTTCTTCTTCTGTACTCAAGTTTTGTAGTTTCCACTGCACTTCCCCCGTTGAGCTGAGGGCTTTCACAGAAGACTTACAAAACCGCCTGCGCTCGCTTTACGCCCACTAAATCCGGACAACGCTTGCCACCTCCGTATTCCCGCGGCTGCGGGCACGTGGTTT
+
CCCCC@@C<C<CEGEEFDG9@CE<E<F@@@:666CFAC<EF<F<,EEG,FG,;,@@B:@EC6CCFC@,CCF,FFFC:F=?@<=F::F<<B6EF><FEGBEFGCGGGGGB<F@=CGF@F:@F@44FFGEG,=F=B;,@4@=D=,9@E8,@;EF,,@;>==;=FEF,+33ED=:@DF?8D9==2+@+@CD++@==3,6CGGF?CC9EF+*1)056++3A+*)91)72-:4::-55@?5>88?901(/(./)6C1100711;(01(33(.8<2(34-41()6)(-7-,(-,((-40,4,,3,:(
@M04999:289:000000000-L3R54:1:1101:5963:7796 2:N:0:428
GACTACTCGGGTATCTAATCCTGTTTGCTCCCCACGCTTTCGCATCTCAGCGTCAGTATCTGTCCAGAAGGCCGCCTTCGCCACTGGTATTCCTCCACATCTCTACGCATTTCACCGCTACACGTGGAATTCTACCTTCCTCTACAATACTCCAGATAACCAGTTTTAAGTGCAATTCCCAGGTTGAGCCCGGGGCTTTCACACCTAACTTAATTATCCGCCTACATGCCCTTTACGCCCAGTCATTCCGATTAACGCTCGCACCCTCCGTATTACCGCGGCTGCTGGCACGGAGTTAGCC
+
CCCCCGGGGGGGGGGGGGGGGGFFGGGGGGGFEGGGGGGGGGGGGGGGGGGGGGGGGGGGGGGGGGGGGGGGGGGGGGGGGGGEGGGGGGGGGGGGGGGGGGGGGGFGGGGDFGGGGGGGGGGGGGGGGGGGGGGGGGCFFGGGGDGGFGFFFGGGGGGGGGGGGGGGFGGEGGGGFGFGGGGGGGGGGGGGGGGGGGGCC66AEFFFFFFFFFFFFFFAF=?D==CCBB3BBFEF9@BB<?E@AF<CCF01;DFC<01<FBFFFFFFF>F:<>><<:9>(29902:B?0>?(((474<A3
@M04999:289:000000000-L3R54:1:1101:6909:7801 2:N:0:428
GCCAGACTACAAGGGTATCTAATCCTGTTTGCTCCCCACGCTTTCGCATCTCAGCGTCAGTATCTGTCCAGAAGGCCGCCTTCGCCACCGGTATTCCTCCACATCTCTACGCATTTCACCGCTACACGTGGAATTCTACCTTCCTCTACAATACTCCAGATAACCAGTTTTAAGTGCAATTCCCAGGTTGAGCCCGGGGCTTTCACACCTAACTTAATTATCCGCCTACATGCCCTTTACGCCCAGTCATTCCGATTAACGCTCGCACCCTCCGTATTACCGCGGCTGCTGGCACGGAGTT
+
CCCCCGGGGGGGGGGGGGGGGGGGGGGGGGGGGGGGGGGGGGGGGGGGGGGGGGGGGGGGGGGGGGGGGGGGGGGGGGGGGGGGGGGGGGGGGGGGGGGGGGGGGGGGGGGGGGGGGGGGGGGGGGGGGGGGGGGGGGGGGGGGGGGGGGGGGGGGGGGGGGGGGGGGGGGGFGGGFGFGGGGGGGDGGGGGGGGGGGGGFFFFFFFFFFFFFFFFFFFFFEFFF=@DFEECEBBFFFFFFF>FFD@<@3?EFE1:@<EFFFFFFF>>;B?FFF:BBFFFB(2(47((3)4(((46396?:
@M04999:289:000000000-L3R54:1:1101:14695:7804 2:N:0:428
CCTGACTACTCGGGTATCTAATCCTGTTCGCTCCCCACGCTTTCGTCCATCAGCGTCAATCGGTATTTAGTAACCTGCCTTCGCAATCGGGGTTCTGTGTAATATCTATGCATTTCACCGCTACACTACACATTCCAGCTACTTCAATACTATTCAAGATTAACAGTATCAACGGCAGTTCTACAGTTAAGCTGCAGGTTTTCACCGCTGACTTATCAACCCGCCTACGGACCCTTTAAACCCAATAAATCCGGATAACGCTCGCATCCTCCGTATTACCGCGGCTGCTGGCACGGAGTTT
+
CCCCCGGGGGGGGGGGGGGGGGGGGGGGGGGGGGGGGGGGGGGGGGGGGGGGGGGGGGGGGGGGGGGGGFGGGGGGGGGGGGGGGGGGGGGGGGGGGGGGGGFEGGGGGGGGGGGGGGGGGGGGGGGGGGGGGGGGGGGGFGGGGGGGGGGFGGGGGGGGGFGGGGGGGGGGGGDDDGFGGGGGD8FFGFFGGDGGGGGGFFFFFFFFFF>DFFFFFFFFADAFFF@F=(6>BFFFFEFFFFFFDDEE<CE@@96?FEFF>FD9>;B>FFFBB<???):949>F>>B??>?<:B:9;0??)
@M04999:289:000000000-L3R54:1:1101:11131:7834 2:N:0:428
ATGCGACTACCGGGGTATCTAATCCTGTTTGCTCCCCACGCTTTCGCATCTCAGCGTCAGTATCTGTCCAGAAGGCCGCCTTCGCCACCGGTATTCCTCCACATCTCTACGCATTTCACCGCTACACGTGGAATTCTACCTTCCTCTACAATACTCCAGATAACCAGTTTTAAGTGCAGTTCCCAGGTTGAGCCCGGGGCTTTCACACCTAACTTAATTATCCGCCTACATGCCCTTTACGCCCAGTCATTCCGATTAACGCTCGCACCCTCCGTATTACCGCGGCTGCTGGCACGGAGTT
+
CCCCCGGGGGGGGGGGGGGGGGGGGGGGGGGGGGGGGGGGGGGGGGGGGGGGGGGGGGGGGGGGGGGFGGGFGGGGGGGGGGGGGGGGGGGGGGGGGGGGGGGGGGFGFGGGGGGGGGGGGGGGGGGGGGGDGGGGGGGGGGGGGGGGGFFFGGGGGG?FGAFGGGGGGGGGGGGGFGFGGGGGFF>FFGFGGGGGGDGGFFFFFFFFFFFEFFFFFFFFFF??;DF;DFFFFFFFFFEFFD>@?(=EEFFFFB??BBFFFFF?06;>>8:BFFF0<7AFAF;;>0,4:::26:?B91><4
@M04999:289:000000000-L3R54:1:1101:8822:7910 2:N:0:428
CCACGGACTACAGGGGTATCTAATCCTGTTTGCTCCCCACGCTTTCGCATCTCAGCGTCAGTATCTGTCCAGAAGGCCGCCTTCGCCACCGGTATTCCTCCACATCTCTACGCATTTCACCGCTACACGTGGAATTCTACCTTCCTCTACAATACTCCAGATAACCAGTTTTAAGTGCAATTCCCAGGTTGAGCCCGGGGCTTTCACACCTAACTTAATTATCCGCCTACATGCCCTTTACGCCCAGTCATTCCGATTAACGCTCGCACCCTCCGTATTACCGCGGCTGCTGGCCCGGAGT
+
CCCCCGGGGGGGGGGGGGGGGGGGGGGGGGGGGGGGGGGGGGGGGGGGGGGGGGGGGGGGGGGGGGGGGGGGGGGGGGGGGGGGGGGGGGGGG7FGGGGGGGGGGGGGGGGGGGGGGGGGGGGGGGGGGGGGGGGGGGGGGGGGGGGGGGGGGGGGGGGGGGGGGGGGGGGGGGGGFGFGGGGGGGGGGGGGGGGGGGGGFFFFFFFFFFFFEFFFEFFFFFEE@FFF@FFFFFFFFFFFF@FFF;(;=>?<CFF0<<BAF:>:?3;>FFFFF?>F?B?AF<66;;BFB<?)461:>9(44
@M04999:289:000000000-L3R54:1:1101:27542:7925 2:N:0:428
TGACTACTCGGGTATCTAATCCTGTTTGCTCCCCACGCTTTCGCATCTCAGCGTCAGTATCTGTCCAGAAGGCCGCCTTCGCCACCGGTATTCCTCCACATCTCTACGCATTTCACCGCTACACGTGGAATTCTACCTTCCTCTACAATACTCCAGATAACCAGTTTTAAGTGCAATTCCCAGGTTGAGCCCGGGGCTTTCACACCTAACTTAATTATCCGCCTACATGCCCTTTACGCCCAGTCATTCCGATTAACGCTCGCACCCTCCGTATTACCGCGGCTGCTGGCACGGAGTTAGC
+
CCCCCGGGGGGGGGGGGGGGGGGGGGGGGGGGGGGGGGGGGGGGGGGGGGGGGGGGGGGGGGGGGGGGGGGGGGGGGGGGGGGGGGGGGGGGGGGGGGGGGGGGGGGGGGGGGGGGGGGGGGGGGGGGGGGGGGGGGGGGGGGGGGGGGGGGGGGGGGGGGGGGFGGGGGGGGGGGFGFGFGGGGGGGGGGGGGGGGGGGFFFFFEFFFFFFFFFFCFFFFFFD@FFEFF@DF@@CFFFFF;@;EFFEC?8<DFFFFDF??>FBFFF<FFF?0:?FF23>FF;B><BF?<FFF2;0:::B<
@M04999:289:000000000-L3R54:1:1101:7877:7939 2:N:0:428
TGGACTACTAGGGTATCTAATCCTGTTTGCTCCCCACGCTTTCGCATCTCAGCGTCAGTATCTGTCCAGAAGGCCGCCTTCGCCACCGGTATTCCTCCACATCTCTACGTATTTCACCGCTACACGTGGAATTCTACCTTCCTCTACAATACTCCAGATAACCAGTTTTAAGTGCAGTTCCCAGGTTGAGCCCGGGGCTTTCACACCTAACTTAATTATCCGCCTACATGCCCTTTACGCCCAGCCATTCCGATTAACGCTCGCACCCTCCGTATTACCGCGGCTGCTGGCACGGAGTT
+
CCCCCGGGGGGGGGGGGGGGGGGGGGGGGGGGGGGGGGGGGGGFGCGGGGGGGGGGGGGGGGGGGGGGGGGGGGGGGGGGGGGGGGGGGGGGGGGGGGGGGGGGGGGGGGGGGGGGGGGGGGGGGGGGGGGGGGGGGGGGFGGGFGGGGGGGGFEGGGGGGGGGGDGFGGGGGGGGFGFGFGGDGGGGGGGGGGGGGGGGFFFFFFFFFFFFFFFFFFFFCDDDFFFF9CEEBFFEFFFFFF<(8?;ECECF6;?FC<D(,83;F>666?<FBFFFAFB:96(4;>?)).83)8>;028
@M04999:289:000000000-L3R54:1:1101:27791:7953 2:N:0:428
GGGGGGACTACTGGGGTATCTAATCCTGTTCGCTACCCATGCTTTCGAACCTCAGCGTCAGTTACAGACCAGAGAGCCGCCTTCGCCACTGGTGTTCTTCCATATATCTACGCATTCCACCGCTACACATGGAGTTCCACTCTCCTCTTCTGCACTCAAGAAAAACAGTTTCAGCTGCACTTCCCCGGTTAAGCCGAGGGCTTTCACAGCTGACTTGTTCTCCCGCCTGCGTTCGCTTTACGCCCAATAAATCCGGACAACGCTTGCCACCTACGTATTACCGCGGCTGCTGGCACGTAGT
+
CCCCCGGGGGGGGGGGGGGGGGDCFGGGGGGGGGGGGGGGGGGGGGGGGGGGGGGGGGGGGGGGGGGGGGGGGFGGGGGGGGEGGGGGGGGGGGGGGGGGGGGGGGGGGGGGGGGGGGGGGGGGGGGGGGGGGGGGGGGGGGGGGGGGGGG7EGGGGGGGGGFGGGGGGGGGGGGGFGFGGGGGGGGGGGGFDGGGGGGGEFF@?FFFFFFFFFFFFFFFFFFFFF>?6:>FFFFF?FFFFFFFFFBF?DFAFF>BBBFFFFFF:<?FF?F<2:?BDF?FFFB9>B66>BFBBF?FF?<64
@M04999:289:000000000-L3R54:1:1101:20533:7957 2:N:0:428
ATCGACTACAGGGGTATCTAATCCTGTTTGCTCCCCACGCTTTCGCATCTCAGCGTCAGTATCTGTCCAGAAGGCCGCCTTCGCCACCGGTATTCCTCCACATCTCTACGCATTTCACCGCTACACGTGGAATTCTACCTTCCTCTACAATACTCCAGATAACCAGTTTTAAGTGCAGTTCCCAGGTTGAGCCCGGGGCTTTCACACCTAACTTAATTATCCGCCTACATGCCCTTTACGCCCAGTCATTCCGATTAACGCTCGCACCCTCCGTATTACCGCGGCTGCTGGCACGGAGTT
+
CCCCCGGGGGGGGGGGGGGGGGGGGGGGGGGGGGGGGGGGGGGGGGGGGGGGGGGGGGGGGGGGGGGGGGGGGGGGGGGGGGGGGGGGGGGGGGGGGGGGGGGGGGGGGGGGGGGGGGGGGGGGGGGGGGGGGGGGGGGGGGGGGGGGGGGGGGGGGEFFEGGGGGGGGGFGGGGGFFFGGGGGGGGGGGDGGGCGGGGGFFFFFFFFFFFFFFFFFFFFFF=B@DFFFFCFFFFFFFE37>@F7EFFFFFFFFFFFFBFF??>619>6?FF;61?B>FABB>B;>FFFFFFFF<F60:?
@M04999:289:000000000-L3R54:1:1101:24067:7961 2:N:0:428
TCATTGACTACCGGGGTATCTAATCCTGTTTGCTCCCCACGCTTTCGCATCTCAGCGTCAGTATCTGTCCAGAAGGCCGCCTTCGCCACCGGTATTCCTCCACATCTCTACGCATTTCACCGCTACACGTGGAATTCTACCTTCCTCTACAATACTCCAGATAACCAGTTTTAAGTGCAGTTCCCAGGTTGAGCCCGGGGCTTTCACACCTACCTTAATTATCCGCCTACATGCCCTTTACGCCCAGTCATTCCGATTAACGCTCGCACCCTCCGTATTACCGCCGCTGCTGGCACGGAGT
+
CCCCCGGGGGGGGGGGGGGGGGGGGGGGGGGGGGGGGGGGGGGGGGGGGGGGGGGGGGGGGGGGGGGGGGGGGGGGGGGGGGGGGGGGGGGGGGGGGGGGGGGGGGGGGGGGGGGGGGGGGGGGGGGGGGGGGGGGGGGGGGGGGGGGGGGGGGGGGGGGGGFFGGGGGGGGGGGGFGFGGGGGFGGGGGGG?FF5D>DCAEAFFCFFEDFF(8AABAFE=?CFD=<DFF;?EF)=@3;+;2;99@7=@<?36340:2(6>(70?9B0>;03:<>B01(.6<6(((491105::<28B>64
@M04999:289:000000000-L3R54:1:1101:13007:8008 2:N:0:428
TCGACTACAAGGGTATCTAATCCTGTTTGCTCCCCACGCTTTCGCCTCTCAGCGTCAGTATCTGTCCAGAAGGCCGCCTTCGCCACCGGTATTCCTCCACATCTCTACGCATTTCACCGCTACACGTGGAATTCTACCTTCCTCTACAATACTCCAGATAACCAGTTTTAAGTGCAATTCCCAGGTTGAGCCCGGGGCTTTCACACCTAACTTAATTATCCGCCTACATTCCCTTTACGCCCAGTCATTCCGATTAACGCTCGCACCCTCCGTATTACCCCGGCTGCTTGCACTGATGTAC
+
CCCCCGFFFFEGGG<EEFGGGGGGGGGGGGGGGGEFEGGGGFGGG@@F<FGCGCFGG>FGFGGGFGGGGGGCDFGGGGGCFGGGGGGG@G>FGGGGGGFGGFF?FCFGFG>FGGGGGGD7F7FGGGG,:FCFEGG9EFGFGGGGGGCE?FGGCEGDCFGGFGGG8FGDDDG8F8DFFFDGFGG?DDFFD7D6@@EC*@DGAF9:9FEFE42AAF==C>FFA529@@F3C*>C.>E=3;1B>FF(/77E)<C;78??471(41;B09>1(-:13(43<99(,(-31(()).43<)(3))6))
@M04999:289:000000000-L3R54:1:1101:20584:8015 2:N:0:428
GGGACGACTACCGGGGTATCTAATCCTGTTTGCTCCCCACGCTTTCGCATCTCAGCGTCAGTATCTGTCCAGAAGGCCGCCTTCGCCACCGGTATTCCTCCACATCTCTACGCATTTCACCGCTACACGTGGAATTCTACCTTCCTCTACAATACTCCAGATAACCAGTTTTAAGTGCAATTCCCAGGTTGAGCCCGGGGCTTTCACACCTAACTTAATTATCCGCCTACATGCCCTTTACGCCCAGTCATTCCGATTAACGCTCGCACCCTCCGTATTACCGCGGCTGCTGGCACGGAGT
+
CCCCCGGGGGGF@FGGGGGGGGGGGGGGGGGGGGGGGGGGGGGGGGGGGGGGGGGGGGGGGGGGGGGGGGGGGGGGGGGGGGGGGGGGGGGGGGGGGGGGGGGGGGGGGGGGGGGGGGGGGGGGGGGGGGGGEGGGGGGGGGGGGGGGGGGGGGGGGGGGGGGGGGGGGGGGGGGGFGFGGGGGGGGGGGGGGGGGGGDGDFFFFFFFFFFFFFFFF:FEFFFEFD@FFF3CCFF@FFEAE;@F@??FFAD><AF6??<A9<6??601>>68?B>BB:BBFFFFB>996?:?2<<D:B09-
@M04999:289:000000000-L3R54:1:1101:16103:8042 2:N:0:428
TAGTAGACTACCGGGGTATCTAATCCTGTTTGCTCCCCACGCTTTCGCATCTCAGCGTCAGTATCTGTCCAGAAGGCCGCCTTCGCCACCGGTATTCCTCCACATCTCTACGCATTTCACCGCTACACGTGGAATTCTACCTTCCTCTACAATACTCCAGATAACCAGTTTTAAGTGCAATTCCCAGGTTGAGCCCGGGGCTTTCACACCTAACTTAATTATCCGCCTACATGCCCTTTACGCCCAGTCATTCCGATTAACGCTCGCACCCTCCGTATTACCGCGGCTGCTTGCACGGAGT
+
CCCC8EFGFFGGEGGGGGGGGDFGGGGFGGGGFGGGGE8FFFEGGGEGGGGGGDFGGGGGGEGFGGEGGGGGGGGGFGGDGGGG@EGGGGGGFGGGGGFGGGGFEGGGGGGGGGGGGGGGGCGGGG?FFFGC>EFDFG;FGGGGGGGGGFCD==FGGGGGCGGGGGGFFGGGGFG=<D98CGGG9,3:DFGG,DFF>*;>?>FFFFFFFFDF3AFF5ACE>EFF250;;@FC?E=;@8E1>?D@>(3@@A?EEE;0::6<<69,,-7(9241?6140:36<<(3;(2(7:0))8)4(4(7-
@M04999:289:000000000-L3R54:1:1101:22549:8042 2:N:0:428
GTGTGACTACTCGGGTATCTAATCCTGTTCGCTACCCATGCTTTCGAACCTCAGCGTCAGTTACAGACCAGAGAGCCGCCTTCGCCACTGGTGTTCTTCCATATATCTACGCATTCCACCGCTACACATGGAGTTCCACTCTCCTCTTCTGCACTCAAGAAAAACAGTTTCAGCTGCACTTCCCCGGTTAAGCCGAGGGCTTTCACAGCTGACTTGTTCTCCCGCCTGCGTTCGCTTTACGCCCAATAAATCCGGACAACGCTTGCCACCTACGTATTACCGCGGCTGCTGGCACGTAGTT
+
CCCCCGGGGGGGGGGGGGGGGGGGGGGGGGGGGGGGGGGGGGGGGGGGGGGGGGGGGGGGGGGGGGGGGGFGGGGGGGGEGGGGGGDFGGGGGGGGGGGGGGGGGGGGCGGGGGFGGGGGDGGGGGGFGGGGFGGGGGGGGGGGGGGGGGGGGGGGGGFGGGGGGGGGGGGGCFGGFGFGGGGGGGGGGDFDFGGDGGGGFFFFFFFFFFFFFFFFFFFFF=BB>BFB>@@FFFFFFFEF;DFBFD@E36CE@BFFBF?FB0??0:F9?::241:?F2>BD0>BFB131:?BF??BB?F?<
@M04999:289:000000000-L3R54:1:1101:22265:8049 2:N:0:428
AGTTGACTACCAGGGTATCTAATCCTGTTCGCTACCCATGCTTTCGAACCTCAGCGTCAGTTACAGACCAGAGAGCCGCCTTCGCCACTGGTGTTCTTCCATATATCTACGCATTCCACCGCTACACATGGAGTTCCACTCTCCTCTTCTGCACTCAAGAAAAACAGTTTCAGCTGCACTTCCCCGGTTAAGCCGAGGGCTTTCACAGCTGACTTGTTCTCCCGCCTGCGTTCGCTTTACGCCCAATAAATCCGGACAACGCTTGCCACCTACGTATCACCGCGGCTGCTGGCACGTAGTT
+
CCCCCGGGGGGGGGGGGGGGGGGGGGGGGGGGGGGGGGGGGGGGGGFGGGGGGGGGGGGGGGGGGFGGGGGFGGGGGDGGGGGGGGGGGGGGGGGGGGGGGGGGGGGGGGGGGGGGGGGGGGGGGGGFGGGGGGGGGGGGGGGGGGGGGGGGGFGGGGDEGEF=EGGGGGGGGGGGFFFGGGGGGGGGGCGGGGCDGGGGFFFFFFFFFFFBDFFFEFFFFFFFFFFFFFFFDDFFFFFFFFFFFD@FFFFFF09?>BFFFFFF?FFFFFF????>DBFF?:909;21:?::?2<???:2.
@M04999:289:000000000-L3R54:1:1101:6480:8073 2:N:0:428
GTATGACTACTCGGGTATCTAATCCTGTTCGCTACCCATGCTTTCGAACCTCAGCGTCAGTTACAGACCAGAGAGCCGCCTTCGCCACTGGTGTTCTTCCATATATCTACGCATTCCACCGCTACACATGGAGTTCCACTCTCCTCTTCTGCACTCAAGAAAAACAGTTTCAGCTGCACTTCCCCGGTTAAGCCGAGGGCTTTCACAGCTGACTTGTGCTCCCGCCTGCGTTCGCTTTACGCCCAATAAATCCGGACAACGCTTGCCACCTACGTATTACCGCGGCTGCTGGCACGTAGTT
+
CCCCCGGFFGFF@7CGFG9FFEFACFE6EFGGCEGEF,C,EFCFFGFFGE<E,6,@BFGGFDFFFFDGGGCFEGGGCCFGF:FFGE7FG8?A9A=EFFGGGCGEF<C@FGGGGGGGCGFGGGGGGGFFCA8F8DEF9FGGG8=F9EEGGCFGFGGFCDFGG?D=>DDEEFGGGGFFB6DGGFFDBGGGGGG,@DGDC5CDF?FFFFFBBEFFFFFB;);58@B@F=9BF32<F121(6;AD0:BFFFEA><<;>B?B0289B6:?:?DFFFF:::7A(-4909(1(((-,201,8?:(.()
@M04999:289:000000000-L3R54:1:1101:13288:8080 2:N:0:428
TTCGACTACCCGGGTATCTAATCCTGTTTGCTCCCCACGCTTTCGCATCTCAGCGTCAGTATCTGTCCAGAAGGCCGCCTTCGCCACCGGTATTCCTCCACATCTCTACGCATTTCACCGCTACACGTGGAATTCTACCTTCCTCTACAATACTCCAGATAACCAGTTTTAAGAGCAATTCCCAGGTTGAGCCCGGGGCTTTCACACCTAACTTAATTATCCGCCTACATGCCCTTTACGCCCAGTCATTCCGATTAACGCTCGCACCCTCCGTATTACCGCGGCTGCTGGCACGGAGTT
+
CCCCCGGGGGGGGGGGGGGGGGGGGGGGGGGGGGGGGGGGGGGGGGGGGGGGGGGGGGGGGGGGGGGGGGGGFGGGGGGGGGGGGGGGGGGGGGGGGGGGGGGGGGGGGGGGGGGGGGGGGGGGGGGGGGGGGGGGGGGGGGGGGGGGGGGGGGGGGGGGDGGGGGGGGGGG8D=CFGFGGGGGGGGGGGFGGGGGGGGGFFFFFFFFFFFFFFFFFFFFFF@FFFFD@FEEEFFFFFFFFBF@DEEAEFFFEDBF?FA1;<<>>19>FFFF>0::?AFB09;996;?B:>?BB:;04:B
@M04999:289:000000000-L3R54:1:1101:5049:8086 2:N:0:428
AGACTACCGGGGTATCTAATCCTGTTTGCTCCCCACGCTTTCGCATCTCAGCGTCAGTATCTGTCCAGAAGGCCGCCTTCGCCACCGGTATTCCTCCACATCTCTACGCATTTCACCGCTACACGTGGGATTCTACCTTCCTCTACAATACTCCAGATAACCAATTTTAAGTGCAATTCCCAGGTTGAGCCCGGGGCTTTCACACCTAACTTAATTATCCGCCTACATGCCCTTTACGCCCAGTCATTCCGATTAACGCTCGCACCCTCCGTATTACCGCGGCTGCTGGCACGGAGTTAGC
+
CCCCCGFGGGGGGGGGGGDGGGGGGGGGGGGGGGGGGGGFGGEGGEEFGGGGGGGGGGGGAFGGGGGGGGGGGGGGGGGGFGGGGDGDFCFGGGGGGGGGEFGGGGFFGGGGGGFGGGGGGGGGGFGEECGGGGGGGGGGGGGGGGGGEFGGGGFFGGCEAEFDGFG,EDFGGGGDFFFGGCFFGGGGFGGFEEGGGG7FFFFFFBAFB=E?E8AAE6BEEFFD@DFFFFFFFFFFC@DEFF6=EFEECE@D?<BBB,9:09>>F><0(4111:?<44:99>>>;?343<BDF(1((4<A4
@M04999:289:000000000-L3R54:1:1101:26718:8095 2:N:0:428
CAGACTACTGGGGTATCTAATCCTGTTTGCTCCCCACGCTTTCGCATCTCAGCGTCAGTATCTGTCCAGAAGGCCGCCTTCGCCACCGGTATTCCTCCACATCTCTACGCATTTCACCGCTACACGTGGAATTCTACCTTCCTCTACAATACTCCAGATAACCAGTTTTAAGTGCAATTCCCAGGTTGAGCCCGGGGCTTTCACACCTAACTTAATTATCCGCCTACATGCCCTTTACGCCCAGTCATTCCGATTAACGCTCGCACCCTCCGTATTACCGCGGCTGCTGGCACGGAGTT
+
CCCCCGGGGGGGGGGGGGGGGGGGGGGGGGGGGGGGGGGGGGGGGGGGGGGGGGGGGGGGGGGGGGGGGGGGGGGGGGGGGGGGGGGGGGGGGGGGGGGGGGGGGGGGGGGGGGGGGGGGGGGGGGGGGDGGGGGGGGGGGGGGGGGGGGGGGGGGF8FGGGEGGGGGGGGFFFGFFGFGGDGGGGGGFCGGGGGGD>DFF4:EFFFFF@D;<4=FEFFFFDDDDDFFFEFF=EFF3CDFFFF@EEFFFFFEFFDFCF<66?FF16;:??<BF<BB2>A?F9BB;;BFB5:()(793??
@M04999:289:000000000-L3R54:1:1101:7811:8097 2:N:0:428
TGACTACACGGGTATCTAATCCTGTTTGCTCCCCACGCTTTCGCATCTCAGCGTCAGTATCTGTCCAGAAGGCCGCCTTCGCCACCGGTATTCCTCCACATCTCTACGCATTTCACCGCTACACGTGGAATTCTACCTTCCTCTACAATACTCCAGATAACCAGTTTTAAGTGCAATTCCCAGGTTGAGCCCGGGGCTTTCACACCTAACTTAATTATCCGCCTACATGCCCTTTACGCCCTCCCATGCGGTTCAACCCCGCACCCTCCGTATTGACCCTGTCGGCTGGCAGGGATTGACC
+
B9BCCGGCFCC@FCFGFGFGGAEFFDEFGGGGGGGGDGCBFG@C@C:@FFGFCCFECFAFGGGFGGGGE@@FGGGEGGEGGGGEEFGC>C,CFFGA@?FF,A?FFGGCGGCF<A@?FGECEGFFG<FBFFEC?9=DFC8DFFGGGGGGGFGFCFA===FDCF98@=DEEDFG:FFEFGFGFFFCGG@8:CGGGGG5D77;FFF6A>F93>*>BFFFE@A;85@@2-(95=EDE3;<>10>((((,()(((((.,6))4((,(((-8((4(,((..).,(.().(((-(4((((-,(.()))
@M04999:289:000000000-L3R54:1:1101:13274:8104 2:N:0:428
GACTACCGGGGTATCTAATCCTGTTTGCTCCCCACGCTTTCGCATCTCAGCGTCAGTATCTGTCCAGAAGGCCGCCTTCGCCACCGGTAATCCTCCACATCTCTACGCATTTCACCGCTACACGTGGAATTCTACCTTCCTCTACAATACTCCAGATAACCAGTTTTAAGTGCAATTCCCAGGTTGAGCCCGGGGCTTTCACACCTAACTTAATTATCCGCCTACATGCCCTTTACGCCCAGTCATTCCGATTAACGCTCGCACCCTCCGTATTACCGCGGCTGCTGGCACGGAGTTAGCC
+
CCCCCGGGGGGGGGGGGGGGGGGGGGGGGGGGGGGGGGGGGGGGGGGGGGGGGGGGGGGGGGGGGG<FGGFFGGGGGGGGGGGGGGGGGDGGGGGGGGGGGGGGGGGGGGGGGGGGEGGGGGGGGGEGGGGGGGGGGGGGGGGFGGFGGGGGGGCFFGFGGGGGGGGGGGGFGGFGFGFGGGFGGGGGGGGGGCEDGGGGFFFFFFFFFFFFFFFFFFFFFFFFFFF?EFFFFFCF;@>F@D@FFFFFFF?DB<2>6><<>B>B2?FFF><(879>>(79(139<72567?0((28B45>2
@M04999:289:000000000-L3R54:1:1101:14197:8107 2:N:0:428
AGACTACCGGGGTATCTAATCCTGTTTGCTCCCCACGCTTTCGCATCTCAGCGTCAGTATCTGTCCAGAAGGCCGCCTTCGCCACCGGTATTCCTCCACATCTCTACGCATTTCACCGCTACACGTGGAATTCTACCTTCCTCTACAATACTCCAGATAACCAGTTTTAAGTTCAATTCCCAGGTTGATCCCGGAGCTTTCACCCCTAACTTACTTATCCGCCTACATGCCGTTTACGCCCAGTCATTCCGCTTAACGCTCCCACCCCCCGTCTTACCGCGCCTGCTGGCACGCAGTTCGC
+
--8,,C<E+C@@F,@F9<FC@,C-CF@FC,C<C@,C:FCEGG7FG7@E@EDGCFE,B@CAFGDGGGAF<,CFG,@FGC:59?4==FC7F>BF?FAGGGD85F<E,EG7CGC:??<<?4+>@=,AF=FC:55=AF9EF9A8DDC8E=FG8=DFFGGGG8,33@A8@9EC,,7E==+,?+3?=+3+6@D,,@347:**30929=9/A>*5):AC=+=8*+1882>58584*06,6;/,9(2>0((//7C?C3/,,3<3461(-((,:2((4>(-(,()6:039(441(0372040((-4))-,
@M04999:289:000000000-L3R54:1:1101:4634:8115 2:N:0:428
GACTACCAGGGTATCTAATCCTGTTTGCTCCCCACGCTTTCGCATCTCAGCGTCAGTATCTGTCCAGAAGGCCGCCTTCGCCACCGGTATTCCTCCACATCTCTACGCATTTCACCGCTACACGTGGAATTCTACCTTCCTCTACAATACTCCAGATAACCAGTTTTAAGTGCAGTTCCCAGGTTGAGCCCGGGGCTTTCACACCTAACTTAATTATCCGCCTACATGCCCTTTACGCCCAGTCATTCCGATTAACGCTCGCACCCTCCGTATTACCGCGGCTGCTGGCACGGAGTTAGCC
+
CCCCCCFGGGGE@C@CEFFEG9FEFGFFFCGGGGGEG@FGFGGE:FE<EBFEGCFEFDFFGGG<6,@E@FFGGGFGGGGGCGEFFEGFGGGGGGGGFFGCFEFE=FD@,@CGACFGGGG8FFD7EF=:,?FA@FGGGGDFFA=FGDGFF?F?FGGGGDCFC8DEFFFFGG3:DFGGFFF+DDCGGGGFGG8C>@EGGGD+B+BA9??6=4EBEF>F?FFFFF99BBFF@EF3BFFCF?BD7334;?57?E?<(23/69;(31>F11,(41:?B04<A?FF>B09?BFBF7??F63:?2.::
@M04999:289:000000000-L3R54:1:1101:15022:8182 2:N:0:428
AGACTACTGGGGTATCTAATCCTGTTTGCTCCCCACGCTTTCGCATCTCAGCGTCAGTATCTGTCCAGAAGGCCGCCTTCGCCACCGGTATTCCTCCACATCTCTACGCATTTCACCGCTACACGTGGAATTCTACCTTCCTCTACAATACTCCAGATAACCAGTTTTAAGTGCAGTTCCCAGGTTGAGCCCGGGGCTTTCACACCTAACTTAATTATCCGCCTACATGCCCTTTACGCCCAGTCATTCCGATTAACGCTCGCACCCTCCGTATTACCGCGGCTGCTGGCACGGAGTTAGC
+
CCCCCGGGGGGGGGGGGGGGGGGGGGGGGGGGGGGGGGGGGGGGGGGGGGFG@FGGDGGGGGGGGGGGGGGGGGGGGGGGGGGGGGGGGGGGGGGGGGGGGGGGGFGGGGGGGGGGGCGGEGGGGGCFGGGGGGDGGGGGGGGGGGGFGGGGGGGFCDDGGGFFGGFFFGGG8DFGFGFGGGFGGGCEDE?FGG5DGDFCFCFAA>FF=4CFEFFFEFFEB=DDDFEFCEBFFFFCF;FBB??4<9C<6C;22;?CF(2(-(4021::BF>:(4:4AFB>>969>:>7::?>:3,4344A4
@M04999:289:000000000-L3R54:1:1101:3085:8212 2:N:0:428
AGACTACCGGGGTATCTAATCCTGTTCGCTCCCCACGCTTTCGTCCATCAGCGTCAATCGGTATTTAGTAACCTGCCTTCGCAATCGGGGTTCTGTGTAATATCTATGCATTTCACCGCTACACTACACATTCCAGCTACTTCAATACTATTCAAGATTAACAGTATCAACGGCAGTTCCACAGTTAAGCTGCAGGTTTTCACCGCTGACTTATCAACCCGCCTACGGACCCTTTAAACCCAATAAATCCGGATAACGCTCGCATCCTCCGTATTACCGCTGCTGCTGGCACGTAGTTAGC
+
CCCCCGFGGGGGGGGGGGGGGGGGGGGGGGGGGGGGGGGGGGGGGGGGGGGGGGGGGGGGGGGGGGGGGGGGGGGGGGGGGGGGGGGGGGGGGGGGGFGFGFGGGGGGGGGGGGGGGGGGGGGGGGGGGGGGGGGGGGGGG8FCGGGGGGGGGGGGGGFEGGGGGGGGGGGGGDGGFFFGDFGGGGGGDFGGGGGGDDFGFFFAB?EFFBFEFCFFFFFAEFFFDFF@FFFFDFFFFFFFF?DFFEFFFFFBD;<><:9?(4>F?>7?A?B?F?BDFFFF(404?BF??6BB2:??:AB<9
@M04999:289:000000000-L3R54:1:1101:10407:8260 2:N:0:428
GAGACTACCGGGGTATCTAATCCTGTTTGCTCCCCACGCTTTCGCATCTCAGCGTCAGTATCTGTCCAGAAGGCCGCCTTCGCCACCGGTATTCCTCCACATCTCTACGCATTTCACCGCTACACGTGGAATTCTACCTTCCTCTACAATACTCCAGATAACCAGTTTTAAGTGCAATTCCCAGGTTGAGCCCGGGGCTTTCACACCTAACTTAATTATCCGCCTACATGCCCTTTACGCCCAGTCATTCCGATTAACGCTCGCACCCTCCGTACTACCGCTGCCGCTGGCACTGAGTT
+
<CCCCC6CF7+@C@@FGFFGG<FFG@FCEFFG@G@EFF@,BCFD78BFFGGG<@FFEGCDCAEAFCGGGFD@CFFGGE:BF<BFG@=FFGDFGGGG,AFFG8F,A,AEBFFGEF<FFGGEBEEGGEG<+@FGEGGEGGFCFGFGGGGFCFFGDFGGEGGA8DF9=DC=DFFFGC7CCF8CFGFG+4EDCFFGG>>D7DDCFFFFAFDFE@DC?AF68AFCF@FFDFFFCE;EF36;CEF5,7;(6<<5<5)48?2:AA(40(269>F?B0?>:B(-4<?(4((((((--((1<124))-
@M04999:289:000000000-L3R54:1:1101:11952:8281 2:N:0:428
CCCGTACTACAGGGGTATCTAATCCTGTTTGCTCCCCACGCTTTCGCATCTCAGCGCCAGTATCTGTCCAGCAGGCCGCCTTCGCCACCGGTATTCCCCCACACCTCTACGCACTGCACCGCTACACGTGCAATTCTACCTTCCTCTACAATACTTCACTTATCCAGCTTTAAGTGCAATTCCCAGGTAGATCCCGGCGCTTTCTCACCTAACTTAATTCTCCGCTTACATTCCCTTTACGCCCAGTCATTCAGATTAACGCCCGCACCCTCCGTATTACAGCCTCTTCTGGTACGCCTTC
+
-68,6+BCCFE,C,8,,,,CE,@@96,,;<CF,;66@6C+C:F@,7B7@@,6BCC++86@CCFDF@FGG9C,C<D@FF+@,8E?@F>666C++,CC9,A=+@7+8,AFGF+4?+@,C<4>FGGCF<E+?,++898@B=D93,6AE99FG9,E,=D,@F,,,7,3,?D7,@F9;9;;BF8C:++2@,:,,,37;,,3***3:?)4++4B2*7>(B8?*++*49*(((,()/))))/;439;(/:,(/;<E):>))))-6-441(((--41(-8(-((.(-6)))(,,,)6)))-))-(((4)
@M04999:289:000000000-L3R54:1:1101:20570:8295 2:N:0:428
AGAAGACTACAGGGGTATCTAATCCTGTTCGCTACCCATGCTTTCGAACCTCAGCGTCAGTTACGGACCAGAGAGCCGCCTTCGCCACTGGTGTTCTTCCATATATCTACGCATTCCACCGCTACACATGGAGTTCCACTCTCCTCTTCTGCACTCAAGAAAAACAGTTTCAGCTGCACTTCCCCGGTTAAGCCGAGGGCTTTCACAGCTGACTTGTTCTCCCGCCTGCGTTCGCTTTACGCCCAATAAATCCGGACAACGCTTGCCACCTACGTATTACCGCGGCTGCTGGCACGTAGTT
+
CCCCCGGGGGGGGGGGGGGGGGGGGGGGGGGGGGGGGGGGGGGGGGGGGGGGGGGGGGGGGGGGGEGGGGGGGGGGGGGFGGGGGGGGGGGGGGGGGGGGGGGGGGGGGGGGGGGGGGGGGGGGGGGGGGGGGGGGGGGGGGGGGGGGGGGGGFGGECE9E=ECGGGGGGGGGGGGFGFGGGGGGGGGGGGGGGDGGGGGFFFFFFFFFFFFFFFFFFFFFBB=>BFF;@FFFFFF07CFFFBFF024A2<AB9>?>(4:>>FFFF:<<??BB?B?>FB<439BB9-(4:>FF:??0(4:6
@M04999:289:000000000-L3R54:1:1101:25106:8318 2:N:0:428
TGCGGGACTACTGGGGTATCTAATCCTGTTTGCTCCCCACGCTTTCGCATCTCAGCGTCAGTATCTGTCCAGAAGGCCGCCTTCGCCACCGGTATTCCTCCACATCTCTACGCATTTCACCGCTACACGTGGAATTCTACCTTCCTCTACAATACTCCAGATAACCAGTTTTAAGTGCAATTCCCAGGTTGAGCCCGGGGCTTTCACACCTAACTTAATTATCCGCCTACATGCCCTTTACGCCCAGTCATTCCGATTAACGCTCGCACCCTCCGTATTACCGCGGCTGCTGTCACGGAGT
+
CCCCCGGGGGGGGGGGGGGGGGGGGGGGGGGGGGGGGGGGGGGGGGGGGGGGGGGGGGGGGGGGGGGGGGGGGGGGGGGGGGGGGGGGGGGGGGGGGGGGGGGGGGGGGGGGGGGGGGGGGGGGGGGGGGGGGGGGGGGGGGGGFGGGGGGGGGGGGGGGGGGGGGGGFGGGGGGGFGFGGGGGGGGGGFGGGGGGG5DGDDFFFFFFFDFEBFFFFFFFFFFF9BFF;@;9EFFFFFFF<;@@FF@@3>CCFF:?FFFFFB>B?0929>??FFFFFFFFFB?6909B>FBF4<AF<1994
@M04999:289:000000000-L3R54:1:1101:17780:8368 2:N:0:428
AGCGCGACTACTCGGGTATCTAATCCTGTTTGCTCCCCACGCTTTCGCATCTCAGCGTCAGTATCTGTCCAGAAGGCCGCCTTCGCCACCGGTATTCCTCCACATCTCTACGCATTTCACCGCTACACGTGGAATTCTACCTTCCTCTACAATACTCCAGATAACCAGTTTTAAGTGCAATTCCCAGGTTGAGCCCGGGGCTTTCACACCTAACTTAATTATCCGCCTACATGCCCTTTACGCCCAGTCATTCCGATTAACGCTCGCCCCCTCCGTATTACCGCGGCTGCTGGCACGGAGT
+
CCCCCGGGGGFGGGGGFGGGGCEGGGGGGGGGGGGGGGGGEGGFGGGGGGGGGFGGGGGGGGGGGGGGFGGGF<FGFFEDEGFGGDGGGFGECFGGGGGGGGGGGGGGGGGDEGGCFGGGFEGGGGGGGGGC7,CDGGDGGGGGGGGGGGGGDFGGGGGGG?FGGDCFEFGGGGGGFGFCFGDGGFCGGGG67FFDDCG4@EAFFCFFE@@E@AFFE6B5BCC?;?13:@@4C;;8@@;@C1<9@F;EF)<ADAB:(4(<A143?(1(44;1((-42:?)6-(,(-4>>?B73672:0((-
@M04999:289:000000000-L3R54:1:1101:8062:8377 2:N:0:428
TGTTGACTACAGGGGTATCTAATCCTGTTTGCTCCCCACGCTTTCGCATCTCAGCGTCAGTATCTGTCCAGAAGGCCGCCTTCGCCACCGGTATTCCTCCACATCTCTACGCATTTCACCGCTACACGTGGAATTCTACCTTCCTCTACAATACTCCAGATAACCAGTTTTAAGTGCAGTTCCCAGGTTGAGCCCGGGGCTTTCACACCTAACTTAATTATCCGCCTACATGCCCTTTACGCCCAGTCATTCCGATTAACGCTCGCACCCTCCGTAGTACCTCGGCGCCTGGCTCGGAGTT
+
CCCCCGGGGGGGDEE@FEEFFGCEGEGGGGFF@E<@F@FFGGEFFGGECEGGE@FGGGDFFFFGF<CFEFCA<FFFCFEGCF=@CEE>EGFFGGGFGEFGGGGDG<EEAFGEGGEGGGGGEGEGG?FGG@:FCC=DEFABFAFFFEFGAECEFFGGGFDDC83==D,@9DDDCE=FF7+2?EGGGFFGG@DCFGFDGDC5*A44=FF*57@4B++9CBFC+*8>BF=?B3@CE=(;1;)+206601;@>37<?E((((1;7>:84>99>4:(4142(-44>)512(((-(-(,()(4(-40
@M04999:289:000000000-L3R54:1:1101:9026:8378 2:N:0:428
TTGACTACAGGGGTATCTAATCCTGTTCGCTACCCATGCTTTCGAACCTCAGCGTCAGTTACAGACCAGAGAGCCGCCTTCGCCACTGGTGTTCTTCCATATATCTACGCATTCCACCGCTACACATGGAGTTCCACTCTCCTCTTCTGCACTCAAGAAAAACAGTTTCAGCTGCACTTCCCCGGTTAAGCCGCGGGCTTTCACAGCTGACTTGTTCTCCCGCCTGCGTTCGCTTTACGCCCAATAAATCCGGACAACGCTCGCATCCTCCGTATTACCGCGGCTGCTGGCACGGAGTT
+
CCCCCGGGGGFGGGGGGGGGGGGGGGGGGGGDFGGGAFGGGGGG,;;FFGGGGDGGGGGFGFFGAFFGG8CFGGGGGGGGGCGGGGFGGGGGGGGGGGAAFFGFGGGGGGGGG9EGGGGGGGGGG9FDGF8FEGGAFG8>FGGGG8FGG8EGGG8@F8,D8FEGGGGGGDC8EFGGFG*=26=EEGGEGFGGD*19;9CGFFFFFFFFFBFFFF:F41=;F;FFD7@(/4<;FDFFFE@FFFF2?F72<4:>>01>??>BB?9>0(30><<180:?FA9?022>F>::?71:76191:1
@M04999:289:000000000-L3R54:1:1101:20469:8411 2:N:0:428
GATTGACTACCCGGGTATCTAATCCTGTTTGCTCCCCACGCTTTCGCATCTCAGCGTCAGTATCTTTCCAGAAGGCCGCCTTCGCCACCGTTATTCCTCCACACCCCTACGCATTTCACCGCTACACGTGGATTTCTACCTTCCTCTACAATCCTCCAGCTAACCAGTTTTAAGTGCAATTCCCAGGTTGACCCTGGGGCTTTCCCACCTAACTTAATTATCCGCCTACATGCCCTTTACGCCCAGTCATTCCGTTTACCGCTTGCACCCTCATTATTACTGCGGCTGCTGGACTGGATTT
+
CBCCCEFGCCE,@7+86,6CF@@F,,;EFFC,,;FDGF@::FE<AEEG:+,;@,,+6@F,CEFEF,6FFGGFCF8F@:=BCEGCFGFE8F6B,E,CAFE@EFF7,48<FGCB:?F<E9FFC+6@FFC+AF++,6,,6,@E9,@,,,,,@,,7,67E88=?F9,D8A@EA,@ED,?21?+<+=FFB@+5,,@,4@,3***006*++;AFA=B=5BAFAF6/+*8-252(86**8B@ED;)2(/::;(/))9.<536;;0).(,6(((28318:())).).6-)-(4(((,))((.)4(,)).
@M04999:289:000000000-L3R54:1:1101:21942:8448 2:N:0:428
GACTACCAGGGTATCTAATCCTGTTTGCTCCCCACGCTTTCGCATCTCAGCGTCAGTATCTGTCCAGAAGGCCGCCTTCGCCACCGGTATTCCTCCACATCTCTACGCATTTCACCGCTACACGTGGAATTCTACCTTCCTCTACAATACTCCAGATAACCAGTTTTAAGTGCAGTTCCCAGGTTGAGCCCGGGGCTTTCACACCTAACTTAATTATCCGCCTACATGCCCTTTACGCCCAGTCATTCCGATTAACGCTCGCACCCTCCGTATTACCGCGGCTGCTGGCACGGCGTTAGCC
+
CCCCCGGGGGGGGGGGGGGGGGGGGGGGGGGGGGGGGGGGGGGGGGGGGGGGGGGGGGGGGGGGGGFGGGGGGGGGGGGGGGGGGGGGEGGGGGGGGGGGGFGGGGGGGGGGGGGGGGGGEGGGGGGGGGGGGGGGGGGGGGGGGFGCFFGGGGGGFGGGGGGFG8FFGDGGGGGGFGFGGCFEGGGFGDGGDGGGGGGGFFFFFFFFFFFEEFFFFCF2FFFFFFFE)>BE=EFF@FFB;;E=EC37CFFD@DFF@B7;;B((446:B02(3:<AF:696>;>104:6()(3((49<:43
@M04999:289:000000000-L3R54:1:1101:18224:8488 2:N:0:428
TGTGGACTACACGGGTATCTAATCCTGTTTGCTCCCCACGCTTTCGCATCTCAGCGTCAGTATCTGTCCAGAAGGCCGCCTTCGCCACCGGTATTCCTCCACATCTCTACGCATTTCACCGCTACACGTGGAATTCTACCTTCCTCTACAATACTCCAGATAACCAGTTTTAAGCGCAATTCCCAGGTTGAGCCCGGGGCTTTCACACCTAACTTAATTATCCGCCTACATGCCCTTTACGCCCAGTCATTCCGATTAACGCTCGCACCCTCCGTATTACCGCGGCTGCTGGCACGGAGTT
+
CCCCCGGDFGGGGGGGGGGGGGGGGGGGGGGGGGGGGGGGGGGGGGGGDEFGGGGGGGGGGGGGGGGGGGGGGGGGGGGGGGGGGGGGGGGGGGGGGGGGGGGGEEFGGGGGGGGGGGGGGGGGGGGDGGGGGGGGGGGGGGGGGGFGGGGFGGGGGGGFGDFGGGGGGGGGGGGGFGFGGG7FFGGGGCFGGGGGGGGGFFFFFFFFFFFFFFFFEFFFFFE@FFFFFEFFFEFFFFFF?@FFF<;<EE<?FFFFBF<<0><11;>;>?F?FF1:7>)4<099>9;>F??(:?481,424
@M04999:289:000000000-L3R54:1:1101:21493:8488 2:N:0:428
TGTGACTACAAGGGTATCTAATCCTGTTCGCTACCCATGCTTTCGCACCTCAGCGTCAGTTACAGACCAGAGAGCCGCCTTCGCCACTGGTGTTCTTCCATATATCTACGCATTCCACCGCTACACATGGAGTTCCACTCTCCTCTTCTGCACTCAAGAAAAACAGTTTCAGCTGCACTTCCCCGGTTAAGCCGAGGGCTTTCACAGCTGACTTGTTCTCCCGCCTGCGTTCGCTTTACGCCCAATAAATCCGGACAACGCTTGCCACCTACGTATTACCGCGGCAGCTCGCCCGTAGTT
+
CCC@<EEEGFGDFDGGGGGGGC9EFFCFGFGECGGGGDEFG,FFF,C+@FGFGGGCC6@CFGFGFFFCFGGGDCCF++=4@F7C@:FGGGGF?BEEFGDGGGGGG,@FFD+@@@FGGGGDGGGGGGGGFFFG?=EEFGGG9DGGGAFGGGEFGDGFBAA8FDFC8DFDAEFADG=D?DFGFGDEGCGGGECCG>>9757CFFFFFF4AE==4:A8CB6+98>92>(5>@=6<D901(9C);@F0@@FEE7?E@FBF9<BFF<B?<F<381(4(.)-,-)6,((2(((33)21(-4903-)
@M04999:289:000000000-L3R54:1:1101:27365:8505 2:N:0:428
ACTACTAGGGTATCTAATCCTGTTCGCTCCCCACGCTTTCGTCCATCAGCGTCAATCGGTATTTAGTAACCTGCCTTCGCAATCGGGGTTCTGTGTAATATCTATGCATTTCACCGCTACACTACACATTCCAGCTACTTCAATACTATTCAAGATTAACAGTATCAACGGCAGTTCTACAGTTAAGCTGCAGGTTTTCACCGCTGACTTATCAACCCGCCTACGGACCCTTTAAACCCAATAAATCCGGATAACGCTCGCATCCTCCGTATTACCGCGGCTGCTGGCACGGAGTTAGCCG
+
CCCCCGGGGGGGGGGGGGGGGGGGGGGGGGGGGGGGGGGGGGGGGGGGGGGGGGGGGGGGGGGGGGGGGGGGGGGGGGGGG7FGGGGGGGGGGGGGGGGGGGGGGGGGGGGGGGGGGGGGGGGGGGGGGGGGGGGGGGGGGGGFGGGGGGGGGGGGGGGGGGGGGGGGGGGGGGGGFGFGGGGGGGGGGGGGGFGGGGGGFFDFFFFFFFFFFFFFFFFFEDDFFFFF>@FFEEFFFDFF@@EFFFFFFFF;DEFFFF@F@BFB?FFFFF?FFBFFF;BBF;F?:B?B:?BB9>?FFFFF(
@M04999:289:000000000-L3R54:1:1101:14620:8530 2:N:0:428
GTGGACTACTCGGGTATCTAATCCTGTTTGCTCCCCACGCTTTCGCATCTCAGCGTCAGTATCTGTCCAGAAGGCCGCCTTCGCCACCGGTATTCCTCCACATCTCTACGCATTTCACCGCTACACGTGGAATTCTACCTTCCTCTACAATACTCCAGATAACCAGTTTTAAGTGCAGTTCCCAGGTTGAGCCCGGGGCTTTCACACCTAACTTAATTATCCGCCTACATGCCCTTTACGCCCAGTCATTCCGATTAACGCTCGCACCCTCCGTATTACCGCGGCTGCTGTCACGGAGTT
+
C<B<CGFEEGGEGGGGGGGFEFFAEEGGGFC<FEFGGGGGGGGFCFF7FEGFA<FGECCFFGGGFGFAFCFGG,EE>FFCFD=FCEG@C+CFGFF<<FAEFGGGGGGFE7FECFGGGGFEEGDCGGDFGGFGGGEF9EDF=FGGGGA=EFDFGGG8D@EGF=DFGF=@EGG?ADG89+5=@7DF?DCD?,DFGGGGGGGGFFFCFFFFFFFDC99+>AACFC=>@?>BE?CE=DF@=E<5;(2,14=4?CC6.;0;<)>27??9;;FFFB?6,4(:89)-(4>0;>9?37)446?029<B
@M04999:289:000000000-L3R54:1:1101:24026:8532 2:N:0:428
GGACTACTCGGGTATCTAATCCTGTTTGCTCCCCACGCTTTCGCATCTCAGCGTCAGTATCTGTCCAGAAGGCCGCCTTCGCCACCGGTATTCCTCCACATCTCTACGCATTTCACCGCTACACGTGGAATTCTACCTTCCTCTACAATACTCCAGATAACCAGTTTTAAGTGCAATTCCCAGGTTGAGCCCGGGGCTTTCACACCTAACTTAATTATCCGCCTACATGCCCTTTACGCCCAGTCATTCCGATTAACGCTCGCACCCTCCGTATTACCGCGGCTGCTGGCACGGAGTTAGC
+
CCCCCGGGGGGGGGGGGGGGGGGGGGGGGGGGGGGGGGGGGGGGGGGGGGGGGGGGGGGGGGGGGGGGGGGGGGGGGGGGGGGGGGGGGGGGGGGGGGGGGGGGGGGGGGGGGGGGGGGGGGGGGGGGGGGGFFGGGGGGGGGGGGGFGGGGGGGGGGGGGGGGGGGGGGGGGGGGFGFGGGGGGGGGGGGGGGGGGGGGFFFFFFFFEDFFFFFFFFFFFFFFFFFFFFBDFF@EFFFFFFFFFFFFFFEDDFFFFFFFB>BFF1?8?FFFFF:AF<6>(19>F?BDBBF>?(414<F<5
@M04999:289:000000000-L3R54:1:1101:11200:8589 2:N:0:428
CTGACTACAGGGGTATCTAATCCTGTTCGCTACCCATGCTTTCGACCCTCAGCGTCAGTTACAGACCAGAGAGCCGCCTTCGCCACTGGTGTTCTTCCATATATCTACGCATTCCACCGCTACACATGGAGTTCCACTCTCCTCTTCTGCACTCAAGAAAAACAGTTTCAGCTGCACTTCCCCGGTTAAGCCGAGGGCTTTCACAGCTGACTTGTTCTCCCGCCCGCGTTCGCTTTACGCCCAATAAATCCGGACAACGCTTGCCACCTACGTATTACCGCGCCTGCTGGCACTTAGTTAC
+
CCCCCGGGGGFGGGGGGGGGGGGGGGGGGGGGGGGGGFGGGGGGG@GEGGGGGGGGGCGGGGGGGGGGGFGGGFGGGGGGGGGGEEGGFGEGGFGGGGDGFGGCFGGGGEGGGGGGGGGGGEGGGFFFFGGGFFGGGGGFGGGGGGGGGGDGEGGGFGGGGGGGFFGGCGFGGGG?DGFGGGGGCEEEGDFG5ECDCCFGFFFFFFFFE356EFFFFFFF;9@@F>B0;>FFFF<;3;;FF9:?BFFF<B?FF:>BB:62??:B>4?67?71:2<?BFA(-,(-,1(5),((4()6--6A.
@M04999:289:000000000-L3R54:1:1101:10963:8609 2:N:0:428
CGCGACTACCAGGGTATCTAATCCTGTTCGCTCCCCACGCTTTCGTCCATCAGCGTCAATCGGTATTTAGTAACCTGCCTTCGCAATCGGGGTTCTGTGTAATATCTATGCATTTCACCGCTACACTACACATTCCAGCTACTTCAATACTATTCAAGATTAACAGTATCAACGGCAGTTCTACAGTTAAGCTGCAGGTTTTCACCGCTGACTTATCAACCCGCCTACGGACCCTTTAAACCCAATAAATCCGGATAACGCTCGCATCCTCCGTATTACCGCGGCTGCTGGCACGGAGTTT
+
CCCCCGGGGGGGGGGGGGGGGGGGGGGGGGGGGGGGGGGGGGGGGGGGGGGGGGGGGGGGGGGGGGGGGGGGGGGGGGGGGGGGGGGGGGGGGGGGGGGGGGGGGGGGGGGGGGGGGGGGGGGGGGGGGGGGGGGGGFGGFGGGGGGGGGGGGGGGGGGGGGGGGCFGGGGGGGDGFDFGGGGGGGGGGG9FGGFGGGGGFFFFFFFFFFFDFFFFFFFFAAFFFFFFF9@29DFFFEEFF@FDFFFFFEFFFB?DFFE<FB:039BFFFFFFFF7?FFA:BB0923?FB::28:(41:7)
@M04999:289:000000000-L3R54:1:1101:20022:8617 2:N:0:428
GACTACTCGGGTATCTAATCCTGTTTGCTCCCCACGCTTTCGCATCTCAGCGTCAGTATCTGTCCAGAAGGCCGCCTTCGCCACCGGTATTCCTCCACATCTCTACGCATTTCACCGCTACACGTGGAATTCTACCTTCCTCTACAATACTCCAGATAACCAGTTTTAAGTGCAATTCCCAGGTTGAGCCCGGGGCTTTCACACCTAACTTAATTATCCGCCTACATGCCCTTTACGCCCAGTCATTCCGATTAACGCTCGCACCCTCCGTATTACCGCGGCTGCTGGCAGGGAGTTAGCC
+
CCCCCGGGGGGGGGGGGGGGGGGGGGGDFDFGGGGEGDEGGGGGGGFGGGGGGGGGGGGGGGGGGGGGGGGGGGGGGGGGGGGGGGGGGGGGGGGGGGGDGGGGGGGGGDGGGGGGGGGGGGGGGGGGGGGGGGGGGGGGGGGGGGGGGGGGGGGGFGGGGGGGGGGGGGGFGGFGFGFGGGGGGFGGGGGGCE>DC9DGFFFFDFFFBFE;AAFF?FBDFFFFFB97BEBEDF<C;0;A;;844?<?E8<FF0C<@FFBFF6,466?FFF?<:BDFBB>9;9BFFF0((((,(-47<2.2
@M04999:289:000000000-L3R54:1:1101:25869:8639 2:N:0:428
TCGTGGACTACACGGGTATCTAATCCTGTTCGCTACCCATGCTTTCGAACCTCAGCGTCAGTTACAGACCAGAGAGCCGCCTTCGCCACTGGTGTTCTTCCATATATCTACGCATTCCACCGCTACACATGGAGTTCCACTCTCCTCTTCTGCACTCAAGAAAAACAGTTTCAGCTGCACTTCCCCGGTTAAGCCGAGGGCTTTCACAGCTGACTTGTTCTCCCGCCTGCGTTCGCTTTACGCCCAATAAATCCGGACAACGCTTGCCACCTACGTATTACCGCGGCTGCTGGCACGTAGT
+
CCCCCGGGGGGGGGGGGGGGGGGGGGGGGGGGGGGGGGGGGGGGGGGGGGGGGGGGGGGGGGGGGGGGGGGGDGGGGGGGGGGGGGGGGGGGGGGGGGGGGGGGFGGGGGGGGGGGGGGGGGGGGGGGGGGGGGGGGGGGGGGGGGGGGGGGGGGGGGGGGGGGGGGGGGGGGGGGFGFGGGGGGGGGGGGGGGGGGGDGEFFFFFFFEFFFFFFFFFFFFFFFBBFFFFF@@F@BF@@FFFFFBD?8B7AFFBFFFFFFF>FF?BBFFFFBFFFFFF?FFF?0;>F>>?F>7???F<FF4
@M04999:289:000000000-L3R54:1:1101:9653:8679 2:N:0:428
GGACTACTGGGGTATCTAATCCTGTTTGCTCCCCACGCTTTCGCATCTCAGCGTCAGTATCTGTCCAGAAGGCCGCCTTCGCCACCGGTATTCCTCCACATCTCTACGCATTTCACCGCTACACGTGGAATTCTACCTTCCTCTACAATACTCTAGTTAACCAGTTTTAAGTTCAATTCCTAGTTTGAGCCCAGGGCTTTCACACCTAACTTAATTATCCGCCTACATGCCCTTTACGCCCATTCATTCCGCTTAACGCTCGCACCCTCCGTTTTACCGCGTCTTCTGGCACGTAGTTAGC
+
-A@<BA,CEA@EF@ECDGCFGFGFGGGF9EEGGD8EEEGGGG@F:::CFE9FCFGE@FGGFGGFGGG,CCF,CF7FFFEGG@BF=FC7F7FFE?EF=AGBFC?<F,=AF:FGGFEF<=:ECGG@=FD7??FDGG,DFFDEEGGE8D;DF9@FFC,DFC=,@ADFFGGGGG8F,CCEEFFGG7FDDF98+@D+54+3+=CFF6>+@?FF58CCC+BAAAA;547=2>):*:<=EFE*9(5?2078C*95??3(,6134(,6<2:(6.14?1(4)36>A3((-(4((.)))5(,3(((4<<99
@M04999:289:000000000-L3R54:1:1101:10071:8693 2:N:0:428
GGATGACTACCAGGGTATCTAATCCTGTTTGCTCCCCACGCTTTCGCATCTCAGCGTCAGTATCTGTCCAGAAGGCCGCCTTCGCCACCGGTATTCCTCCACATCTCTACGCATTTCACCGCTACACGTGGAATTCTACCTTCCTCTACAATACTCCAGATAACCAGTTTTAAGTGCAATTCCCAGGTTGAGCCCGGGGCTTTCACACCTAACTTAATTATCCGCCTACATGCCCTTTACGCCCATTCATTCCGATTAACGCTCGCACCCTCCGTATTACCCCGGCTGCTTGCACGGAGTT
+
CCCCCGGGGGGGGGGGGGGGGGGGFGCGGGFGFGGGGCFGEGGGGDGGEGGGGGGEGGGGGFGGGCFGGGCGGGGGGGGGGGGDGGCFGE7F@FGGGGGGGGGEFCFFGGCEFFGGGGGGGGGCFFG7FFGGFGFGG=FBFGGGGGGGGGGGGFFGFGF8D=CFFG?FGGGGGAFAFGBGGGGGFF6FF;@7CFGDGD5>AFFF>F@F=BFBDFFB4FF?FEC(:(6(:3C*>B>EDF3A0;30/(>?CEECF80<D;.9(6::41>>B<:1?68(3:2<A(1901302))5:23(-(444
@M04999:289:000000000-L3R54:1:1101:21027:8702 2:N:0:428
TCCAGACTACTGGGGTATCTAATCCTGTTTGCCCCCCCCGCTTTCGCATCTCATCGTCAGTATCTGTCCAGACGGCCGCCTTCGCCACCGGTATTCCTCCACATCTCTACTCATTTCACCGCTACACGTGGAACTCTCCCTTCCTCTACACTACTCCAGATAACCAGTTTTAAGTGCAATTCCCAGGTTGAGCCCTGGCCTTTCACACCTAACTTAATTATCCGCCTCCATGCCCTTTACGCCCAGTCATTCCGATTAACGCTCGCACCCTCCGTATTACCTCGTCTGCTGTCACGCACTT
+
C@CCC,FF@FEF,8C@CFGGFAFEG@FGFF8@,CDF@+@7CFGGD:F@,6FGG,F,FG7@<6CF6<CCCE@E6@,CF++:4,5BFFBCEE+8+DFFF,,:AF,,A,C@;F,A?E5,CFGC:@F7C,D@F8+33,3@>,,@,=D8,@F=E9,@@CG::<,,@=,9,+12<<:;@@;,1+1=D:+,4815,,1,44=**3*/2)8=+=BF-0()8F@491+9@EE13?F(/:741)//3=3A((,6<(/<)4)4<(1,4,6A02,2(3-321((-(4((.):))5((-,()).-.-.4(((-,
@M04999:289:000000000-L3R54:1:1101:7093:8705 2:N:0:428
GACTACACGGGTATCTAATCCTGTTTGCTCCCCACGCTTTCGCATCTCAGCGTCAGTATCTGTCCAGAAGGCCGCCTTCGCCACCGGTATTCCTCCACATCTCTACGCATTTCACCGCTACACGTGGAATTCTACCTTCCTCTACAATACTCCAGATAACCAGTTTTAAGTGCAGTTCCCAGGTTGAGCCCGTGGCTTTCACACCTAACTTAATTATCCGCCTACATGCCCTTTACGCCCAGTCATTCCGATTAACGCTCGCACCCTCCGTATTACCGCGGCTGCTGGCACGGAGTTAGCC
+
CCCCCFFGGGGGGGGGGGGGGGGGGGGGGGGGGGGGGGEGGGDGGGGGGGGGGGGGGGGGGGGGGGGGGGGGGGGGGGGGGGGGGGGGGGGGGGGGGGGGGGGGGGGGGGGGGGGGGGGGGGGGGGGGGG?FFGGGGGGGGGGGGGGGGGGGFGGCFGGGGGGGFFGGGGGGFFGGFGFGGFFGGGGGGFGG+@C5>7CDFFFFFFFFFFEE;CAFEFFDFF?DFFCFEEFEDFFFFFFFFFEFFE.6CFFD;;97762<B>FFFBF:BFFF7?FBFFFF0012:>7(428?4(48(62<0
@M04999:289:000000000-L3R54:1:1101:19336:8717 2:N:0:428
GAGACTACTGGGGTATCTAATCCTGTTTGCTCCCCACGCTTTCGCATCTCAGCGTCAGTATCTGTCCAGAAGGCCGCCTTCGCCACCGGTATTCCTCCACATCTCTACGCATTTCACCGCTACACGTGGAATTCTACCTTCCTCTACAATACTCCAGATAACCAGTTTTAAGTGCAATTCCCAGGTTGAGCCCGGGGCTTTCACACCTAACTTAATTATCCGCCTACATGCCCTTTACGCCCAGTCATTCCGATTAACGCTCGCACCCTCCGTATTACCGCGGCTGCTGGCACGGAGTT
+
CCCCCGGGGGGGGGGGGGGGGGGGGGGGGGGGGGGGGGGGGGGGGGGGGGGGGGGGGGGFGGGGGGGGGGGGGGGGGGGGGGGGGGGGGGGGGGGGGGGGGGGGGGGGGGGGGGGGGGGGGGGGGGGGGGGGGGGGGGGGGGGGGGGGGGGGGGGGGGGGGGGGGGGGGGGGGGGGFGFGGGGGGFGGGFGGGG6CDGDGFFFFFFFFEFFFFFFFEFFFF@FFF>=EF?EBDBDFEFFFFFF;@@FEFFFFDFFFEF6>3:9BF>FFFFFF?<??BAA:FF>9;>:74(82?<BF(38
@M04999:289:000000000-L3R54:1:1101:27175:8726 2:N:0:428
GGACTACTCGGGTATCTAATCCTGTTTGCTCCCCACGCTTTCGCATCTCAGCGTCAGTATCTGTCCAGAAGGCCGCCTTCGCCACCGGTATTCCTCCACATCTCTACGCATTTCACCGCTACACGTGGAATTCTACCTTCCTCTACAATACTCCAGATAACCAGTTTTAAGTGCAATTCTCAGGTTGAGCCCGGGGCTTTCACACCTAACTTAATTATCCGCCTACATGCCCTTTACGCCCAGTCATTCCGATTAACGCTCGCACCCTCCGTATTACCGCGGCTGCCGGCACGGAGTTAGC
+
CCCCCGGGGGGGGGGGGGGGGGGGGGGGGGGGGGGGGGGGGGGGGGGGGGGGGGGGGGGGGGGGGGGGGGGGGGGGGGGGGGGGGGGGGGGGGGGGGGGGGGGGGGGGGGGGGGGGGGGGGGGGGGGGGGGGGGGGGGGGGGGGGGGCFGGGGGGGGGGGGGGGFGGGGGGGGGGGFGFGGGGGGGFGGGGGGGGGGGGGFFFFFFFAFFFEEBFFFFFFBDDDFBBFFF=DFFFF<;@EBFDFEFFFFFEF@D;FE?FFFFFF>FFB6<B?::>BAABFBF>BFFBF09>B69>>F?2).
@M04999:289:000000000-L3R54:1:1101:26064:8736 2:N:0:428
GGACTACTCGGGTATCTAATCCTGTTCGCTCCCCACGCTTTCGTCCATCAGCGTCAATCGGTATTTAGTAACCTGCCTTCGCAATCGGGGTTCTGTGTAATATCTATGCATTTCACCGCTACACTACACATTCCAGCTACTTCAATACTATTCAAGATTAACAGTATCAACGGCAGTTCTACAGTTAAGCTGCAGGTTTTCACCGCTGACTTATCAACCCGCCTACGGACCCTTTAAACCCAATAAATCCGGATAACGCTCGCATCCTCCGTATTACCGCGGCTGCTGGCACGGAGTTAGC
+
CCCCCGGGGGGGGGGGGGGGGGGGGGGGGGGGGGGGGGGGGGGGGGGGGGGGGGGGGGGGGGGGGGGGGGGGGGGGGGGGGGGGGGGGGGGGGGGGGGGGGGGGGGGGGGGGGGGGGGGGGGGGGGGGGGGGGGGGGGGGGGGGGGGGGGGGGGGGGGGGGGGGGGGGGGGDCEGGFGFGGGGGGGFGFGGGFFGGGGGGFFFFBEFFFFFFFFFFFFFFFBFFFFF?FBFFFFFFFFFFDDFFEFEFF;>FDFFF@?BDFB>>FBFFFFFFF:36:)89>(422(,)487?B6>;?02:6
@M04999:289:000000000-L3R54:1:1101:9735:8740 2:N:0:428
CGACTACCAGGGTATCTAATCCTGTTCGCTACCCATGCTTTCGAACCTCAGCGTCAGTTACAGACCAGAGAGCCGCCTTCGCCACTGGTTTTCTTCCATATATCTACGCATTCCACCGCTACACATGGAGCTCCACTCTCCTCTTCTGCACTCAAGAAAAACAGTTTCAGCTGCACTTCCCCGTTTAAGCCGCGGGCTTTCACACCTGACTTGTTCTCCCGCCTGCGTTCCCTTTACGCCCATTAAATCCGGACAACGCTTGCCACCTACGTCTTACCGCGGCTGCTGGCACGTATTTAGC
+
C@ACC@,FFEC;F<F@EAAFFFG9FGC;7FEGGGCG8FFGGG:F@F:FC@EFEG7@FGGGD<<,CD8CFGC@<F@FFGGF@CFEEEECF,FGGGFEGGGFF,5@CCF7FGEGGCCF<+CECE@F9F:,A,AF=D,@EFF?DF=BDFFDF8D=8,1,,,6=,@88DFFF:EFG8E6FFGFGFGD+@E+7,2D++*10*;FFF+@B)8A;23@F*BA88A=5).4;(3(6;?(77A@)1(6;@((/4)-.67((((,(((44:,(5222,.4:8(4349:(-((,41:::(2(534().6).)
@M04999:289:000000000-L3R54:1:1101:22095:8801 2:N:0:428
TTGACTACTCGGGTATCTAATCCTGTTCGCTACCCATGCTTTCGAACCTCAGCGTCAGTTACAGACCAGAGAGCCGCCTTCGCCCCTGGTGTTCTTCCATATATCTACGCATTCCACCGCTACACATGGAGTTCCCCTCTCCTCTTCTGCACCCAAGACAAACAGTTTCAGCTGCACTCCCCCCCTCAATCCGCCGGCGTTCCCAGCCGACTTGTCCTCCCCCCTGCGCTCGCACTACCCCCACTCAATCCCGACACCGCCTGCCCCCCCCCCACTACCCCGCCCCCCGCCCCGTACCTCC
+
C6@@@FE@CF@,:6@EC<EC@F9-CCEF,F@@F,E@@6EF,CE@@6C7FC,;AFGGG@6<CF,,EC@,,:E,6,B6CCE:EF=:,CF<BA<:?,5,9C,B,,,,C5,?:FC:=F<EF?+8C7F:F<=98,44AEG,E,=,@E3@;@=83=;,,@D+,,,,3,@8,?C,=7=D9?D8DF*A=D6+***,,,5@9****2):8));;44.6(6(/*1*1+8@>(691<?((-171((-4:1<61(((((.-::)((3((4(2(-(47(24,(4(((((.8?33((-,(((-14(,(,(((.).
@M04999:289:000000000-L3R54:1:1101:5440:8822 2:N:0:428
GACTACAAGGGTATCTAATCCTGTTTGCTCCCCACGCTTTCGCATCTCAGCGTCAGTATCTGTCCAGAAGGCCGCCTTCGCCACCGGTATTCCTCCACATCTCTACGCATTTCACCGCTACACGTGGAATTCTACCTTCCTCTACAATACTCCAGATAACCAGTTTTAAGTGCAATTCCCAGGTTGAGCCCGGGGCTTTCACACCTAACTTAATTATCCGCCTACATGCCCTTTACGCCCAGTCATTCCGATTAACGCTCGCACCCTCCGTATTACCGCGGCTGCTGGCACGGAGTTAGCC
+
CCCCCGGGGGGGGGGGGGGGGGGGGGGGGGDGEGGGGGGGGGGGGGGGGGGGGGGGGGGGGGGGGGCGGGGGGGGGGGGGGGFGGGGGGGGFGGGGGGGGGGGGGFG>CFGGGGGGGGGGGGGGGGGGGFGFGGGGGGGGGGGGGGGGFGG8DCGGGGGGGGGGGFFGGGFAFGGGFFFGDD?DFFFGFGFGGGEGD>FGAF>ADFFFF4EF;A=ACFF>FFFDFFFEF3>E2@EE?D9ED1;EEECEEF??FDCFF9?FF919B128:>?BB:AAF:76((4;??D0<?<<>(7?<94<3
@M04999:289:000000000-L3R54:1:1101:12449:8831 2:N:0:428
GGTCGGACTACTAGGGTATCTAATCCTGTTCGCTCCCCACGCTTTCGCTCCTCAGCGTCAGTGACGGCCCAGAGACCTGCCTTCGCCATCGGTGTTCTTCCCGATATCTACACATTCCACCGTTACACCGGGAATTCCAGTCTCCCCTACCGCACTCCAGTCCGCCCGTACCCGGCGCCGATCCACCGTTAAGCGATGGACTTTCACACCAGACGCGACGAACCGCCTACGAGCTCTTTACGCCCAATAAATCCGGATAACGCTTGCACCCTACGTATTACCACGGCTGCTGGCACGTAGT
+
CCCCCGGGGGGGGGGGGGGGGGGGGGGGGGGGGGGGGGGGGGGGGGGGGGGGGGGGGGGGGGGGGG7FGGGFGGGGGGGGGGGGGGGGGGGDGGGGGGGGGGGGGGGGGGGGGGGGGGGGGGGGGGGGGGGCFGGGGGGGGGGGGGGGGGG+CGEGFGGGGFGEGGGGEGGGFGGGFGFGG4DGFGGGCG5F9C5C4D<CFFFFFFFFFD00:FFF63>B:>BF>FF?1:?<190:>>A6>:B;>B6::2ABFFB>?:(4<B;<?FF?FFB??BFB<A?2:9)58902(8>B(84>(4114
@M04999:289:000000000-L3R54:1:1101:16958:8872 2:N:0:428
GATGACTACCGGGGTATCTAATCCTGTTCGCTCCCCACGCTTTCGTCCATCAGCGTCAATCGGTATTTAGTAACCTGCCTTCGCAATCGGGGTTCTGTGTAATATCTATGCATTTCACCGCTACACTACACATTCCAGCTACTTCAATACTATTCAAGATTAACAGTATCAACGGCAGTTCTACAGTTAAGCTGCAGGTTTTCACCGCTGACTTATCAACCCGCCTACGGACCCTTTAAACCCAATAAATCCGGATAACGCTCGCATCCTCCGTATTACCGCGTCTGCTGGCACGGAGTTT
+
CCCCCGGGGGGGGGGGGGGGGGGGGGGGGGGGGGGGGGGGGGGGGGGGGGGGGGGGGGGGGGGGGGGGGFGGGGGGGGGGGGFGEGGGGGGGGGGGGGGGGGGGGGGGGFGGGGGGGGGGGGGGGGGGGGGGGGGGGGGGGGGGGGGGGGGGGGGG9FGGGGGGGGGGGGGGGGDEFGFGGGFGCFGGGGFGGEFGCGFGFFFFFFDEFFFFFFAFFFFFFFFBFF@B2>2:@FFFF<EFF@DFFFFF<EFF;B6;6AB:>B?BBBBFFFFFFF6?FFBF139(23:BF?:??>(339??)
@M04999:289:000000000-L3R54:1:1101:7121:8887 2:N:0:428
TACGACTACTGGGGTATCTAATCCTGTTTGCTCCCCACGCTTTCGCATCTCAGCGTCAGTATCTGTCCAGAAGGCCGCCTTCGCCACCGGTATTCCTCCACATCTCTACGCATTTCACCGCTACACGTGGAATTCTACCTTCCTCTACAATACTCCAGATAACCAGTTTTAAGTGCAATTCCCAGGTTGAGCCCGGGGCTTTCACACCTAACTTAATTATCCGCCTACATGCCCTTTACGCCCAGTCATTCCGATTAACGCTCGCACCCTCCGTATTACCGCGGCTGCTGTCACGGAGTTT
+
CCCCCGGGGGGGGGGGGGGGGGGGGGGGGGGGGGGGGGEGGGGGGGGGGGGGGGGGGFGGGGGGGFGGGGGGFGGGGGGGGGGDGGGGG7FGGGGGGGGGGGGGGEFGGFGFGEGGGGGGGGGGGGGFFCFFGFFGFGGGGGGGGGGGGGGGGGGGGFGGGGGGGGFGCFFGGFFGFGFFGGFFF?ECEFEFGGGG5DC>FFFFFFFFB@EDFCFFCFFFFC@BF@FFEC?@3846=7C326678(3;EEFF10(/;3<?BFB>>>24:026(44(,.<A<2113(-(,54)-48(--,2)
@M04999:289:000000000-L3R54:1:1101:16775:8933 2:N:0:428
CTCGTGACTACAGGGGTATCTAATCCTGTTTGCTCCCCATGCTTTCGCATCTCAGCGTCAGTATCTGTCCAGAAGGCCGCCTTCGCCACCGGTATTCCTCCACATCTCTACGCATTTCACCGCTACACGTGGAATTCTACCTTCCTCTACAATACTCCAGATAACCAGTTTTAAGTGCAATTCCCAGGTTGAGCCCGGGGCTTTCACACCTAACTTAATTATCCGCCTACATGCCCTTTACGCCCAGTCATTCCGATTAACGCTCGCACCCTACGTATTACCGCGGCTGCTGTCACGTAGT
+
CCCCCGGGGGGFFFEGGGGGFFEF<EFGEGGGGGGGGGGGGGFGGGGGGGGCFGCGDFGGGGEFGGGGGFGC<EAEFG@FFGGGFGCEFF@EC=<AFAFFGGF8EFFCGGDFGEGEGAFGFGGGEEFGDFGGD,ED>EFGEGGGDFGGGFGD8DEAD,@8DDAD9=?EDCEGGGFGBG7DCDG8=A,=EE6,A61=7+;CAD69FFAC;A9:=AFF69E9@ACE@BDF=DEFFB3@EDE@C(8@(,:@EEC)77;<(60;)/:;<(,4292-(.22)65<)-16(4(--:2>)426:44((
@M04999:289:000000000-L3R54:1:1101:12917:8935 2:N:0:428
GCGACTACAGGGGTATCTAATCCTGTTTGCTCCCCACGCTTTCGCCTCTCAGCGTCAGTATCTGTCCAGAAGGCCGCCTTCGCCACCGGTTTTCCTCCACATCTCTACGCATTTCACCGCTACACGTAGAATTCTACCCTCCTCTACAATACTCCAGATAACCAGTTTTAAGTGCAATTCCCAGTTTGAGCCCTGGGCTTTCACACCTAACTTAATTATCCGCCTACATGCCCTTTACGCCCAGTCATTCCGATTAACGCTCGCACCCTCCGTATTACCGCGGCTGCTGGCACGGAGTTAC
+
CCCCCECDEGFGDGE8@FGC<FEF<FGEFCFGGGEGGE7FGCEBC7F@CFGDFCFEDEGGGFGFFFGG<FF,@FFC:=F:E<FC:FGG@F+BBF9@FFFG<<=?FFGEFG@FGFGGGFC+C+C=FFGFFF?F4DFEEFGEGC==A8EE?FA==@FFD8@ECFGD,AFCGGD,E:9DBDFGGFGG,@FC<68FG8CF>5CGFFFFFFEFEB:CC86E<A+>15>)62>(9*7>(;B=6=(?@;0,.79?5?3=0;78CC607;9>69>:2?B(3::2.<<06(-(,-2:>::(.4>(,3<4)
@M04999:289:000000000-L3R54:1:1101:5236:8980 2:N:0:428
GCTGACTACCCGGGTATCTAATCCTGTTTGCTCCCCACGCTTTCGCATCTCAGCGTCAGTATCTGTCCAGAAGGCCGCCTTCGCCACCAGCATTCCTCCACATCTCTACGCATTTCACCGCTACACGTGGAATTCTACCTTCCTCTACAATACTCCAGATAACCAGTTTTAAGTGCAATTCCCAGGTTGAGCCCGGGTCTTTCACACCTAACTTAATTATCCCCCTACATTCCCTTTACGCCCAGTCATTCCGATTAACGCTCGCACCCTCCGTGTTACACCGGCTGCTTGCACTGAGTTG
+
A@A6BFEAFGGG76@CFGGCCEFD@,CFF<EFGAC@<F@+BFFAFE,,6,6,,C78,,8<F<<FAFFC9,,6C@,EEGEG:F,,8B7,,B,=FGE9,C,4?8,54EFG;,+@7FAEEFE@FGEC9FCE=@CFG?FFCD,@=DFCFGGGAFG8=E=EE,,=@DE,=+7E:DC==DFGFD@++?+6>+<,@<D7C++@C3<*9B9+++;:):B4AF8+:++*1*))(05>5**975>E39C;=@9;=;7AC<7?(61/39CDF06,(-(4(-4((-(.(.4))((-41902))())),.,4).
@M04999:289:000000000-L3R54:1:1101:18041:9008 2:N:0:428
TGTGACTACCGGGGTATCTAATCCTGTTTGCTCCCCACGCTTTCGCATCTCAGCGTCAGTATCTGTCCAGAAGGCCGCCTTCGCCACCGGTATTCCTCCACATCTCTACGCATTTCACCGCTACACGTGGAATTCTACCTTCCTCTACAATACTCCAGATAACCAGTTTTAAGTGCAATTCCCAGGTTGAGCCCGGGGCTTTCACACCTAACTTAATTATCCGCCTACATGCCCTTTACGCCCAGTCATTCCGATTAACGCTCGCACCCTCCGTATTACCGCGGCTGCTGGCACGGAGTT
+
CCCCCGGGGGGGGGGGGGGGGGGGGGGGGGGGGGGGGGGGGGGGGGGGGGGGFGGGGGGGGGGGGGGGGGGGGGGGGGGGGGGGGGGGGGGGGGGGGGGGGGGGGGGGGGGGGGGGGGGGGGEGGGGGGGGGGGGGGGGGGGGGGGGGGGGGGGGGGGGGGGGGGGGGGGGGGG?FFFFGGGGFFGGGGFFFGGGGGGGGFFFFFFFFFFFFFFFCEFFEFE=DFF;D@FFFFFFFFFF:D9@D@EEAFFFF@DFF?2<(9?B>96>>FFFFFF1?FABB?>1>B>>FF),307(-((,3
@M04999:289:000000000-L3R54:1:1101:5782:9014 2:N:0:428
GCCGCGACTACACGGGTATCTAATCCTGTTCGCTCCCCACGCTTTCGTCCATCAGCGTCAATCGGTATTTAGTAACCTGCCTTCGCAATCGGGGTTCTGTGTAATGTCTATGCATTTCACCGCCACACTACACATTCCAGCTACTTCAATACTATTCAAGATTAACAGTATCAACGGCAGTTCTACAGTTAAGCTGCAGGTTTTCACCGCTGACTTATCAACCCGCCTACGGACCCTTTAAACCCAATAAATCCGGATAACGCTCGCATCCTCCGTATTACCACGGCTGCTGGCCCGGAGT
+
CCCCCGGGGGGGGGGGGGFFGGECFGGGGGGGGGGGFGGGGGGFGGGGGGGGGGGGGGGGGGGGGGGGGGGGGGGGGGGGGGGGGGEGGGFE@FEGFGGFFGGFFGGGGGGGGFCFFGGGGGGCGGGCFFFGFGGGGGEFCFCFGCFFFGFGG:EGGGGDFGGGGGFGGGGGGGGGFGEGCGGGFGGGGGGGGCE>CGGGFFFFFFFFFAFFFFFCFFFCF=D===@;;@@;<@B?DFEFF>E@@<,:@7>2A:9916:A?6;8?69;FB:<AB9:?1?BAD22:>026?:?:(((49164
@M04999:289:000000000-L3R54:1:1101:7229:9017 2:N:0:428
TGACTACAAGGGTATCTAATCCTGTTCGCTACCCATGCTTTCGAACCTCAGCGTCAGTTACAGACCAGAGAGCCGCCTTCGCCACTGGTGTTCTTCCATATATCTACGCATTCCACCGCTACACATGGAGTTCCACTCTCCTCTTCTGCACTCAAGAAAAACAGTTTCAGCTGCACTTCCCCGGTTAAGCCGAGGGCTTTCACAGCTGACTTGTTCTCCCGCCTGCGTTCGCTTTACGCCCAATAAATCCGGACAACGCTTGCCACCTACGTATTACCGCGGCTGCTGGCACGTAGTTAGC
+
CCCCCGGGGGGGGGGGGGGGGGGGGGGGGGGGGGGGGGGGGGGCGGGGGGGGGGGGGGGGGGGGGGGGCGGGGGGGGGGGGDGGGGGGGGGGGGGGGGGGGGGGGGGGGGGGGGGGGGGGGGGGGGGGGGGGGGGGGGGGGGGGGGGGGGGGGGGGGGGGGGGGGFGGGGGGCFGGFGFGGGGGGGEGFGGGGGGGGGGCAFAFFFFFEDEFFFFFFFFBDFFFFF>>@FFFD?DEF;@FFFFFEECEFFB>?>>FFF>??BFBFF18((04<AB<B<:9;(4996:D0<?FF(,34:<A9
@M04999:289:000000000-L3R54:1:1101:12390:9019 2:N:0:428
AGATTACTCGGGTATCTAATCCTGTTTGCTCCCCACGCTTTCGCATCTCAGCGTCAGTATCTGTCCAGAAGGCCGCCTTCGCCACCGGTATTCCTCCACATCTCTACGCATTTCACCGCTACACGTGGAATTCTACCTTCCTCTACAATACTCCAGATAACCAGTTTTAAGTGCAGTTCCCAGGTTGAGCCCGGGGCTTTCACACCTAACTTAATTATCCGCCTACATGCCCTTTACGCCCAGTCATTCCGATTAACGCTCGCACCCTCCGTATTACCGCGGCTGCTGGCACGGATTTAGC
+
CCCCCGGGGGGGGGGGGGGGGGGGGGGGGGGGGGGGGGGGGGGGGGGGGGFGGGGGGGGGGGGGGGGGFGGGGGGGGGGGGGGGGGGEGGGGGGGGGGGGGGGGGGGGGGGGGGGGGGGGGGGGGGGDGGGGGGFGGGGGGGGGGGGFGGGGGGGGFGGGGGGGGGGGGGGGGGGGFGFGGGG6DFEFGGGGGDGCCDGGFFFFFDFF@DFCFFFFEFFF4BFF@FFECBEFFFFFFDFFF184=)9CEEE?DF6CE(6:?>961;?<6?FF<B?4A4:94(9>660>(4(.(4((47A)4
@M04999:289:000000000-L3R54:1:1101:27793:9020 2:N:0:428
GGACTACCAGGGGATCTAATCCTGTTTGCTCCCCACGCTTTCGCATCTCAGCGTCAGTATCTGTCCAGAATGCCGCCTTCGCGACCGGTATTCCTCCACATCTCTACGCATTTCACCGCTACACGTGGAATTCTACCTTCCTCTACAATACTCCAGATAACCAGTTTTAAGTGCAATTCCCAGGTTGAGCCCGGGGCTTTCACACCTAACTTAATTATCCGCCTACATGCCCTTTACGCCCCGTCTTTCCGAGTAACGCTCGCACCTCCCGTATTACCCCGCCTGCTGGCACCGGGTTTGC
+
-8668E,;66BF+7FCF<@6CC<;F,F6E<F,FGGGCG:6DC:F:CG@F<@<FB:6,CFGGCGGF,6:F8,6,B@+44?=,F+7@C+44749B,9,,444:AF<F?4DF7??F<?F?=F+@+EFF=844CAE;EDGE9=D,=6E=FG9E88:21=DG=F938E?>+=@AEG=:,=9+5@2C7;7@<83:A:E>GC77*;D+4@FFEA65==7>+1=8=8C)22218;CFEFFE16;)(,8;(.6,((.6),((-:4:4>??02;>B((4,4(,45)590(90((40(4(0(5(-(43((()
@M04999:289:000000000-L3R54:1:1101:13776:9038 2:N:0:428
ACGGACTACGAGGGTATCTAATCCTGTTTGCTCCCCACGCTTTCGCATCTCAGCGTCAGTATCCGTCCAGAAGGCCGCCTTCGCCACCGGTATTCCTCCACATCTCTACGCATTTCACCGCTACACGTGGAATTCTACCTTCCTCTACAATACTCCAGATAACCAGTTTTAAGTGCAATTCCCAGGTTGAGCCCGGGGCTTTCACACCTAACTTAATTATCCGCCTACATGCCCTTTACGCCCAGTCATTCCGATTAACGCTCGCACCCTCCGTATTACCGCGGCTGCTGGCACGGAGTTT
+
CCCCCGGGGGGGGGGGGGGGGGGGGGGGGGGGGGGGGGGGGGGGGGCGGGGGGGGGGGGFGGGGGGGGGGGGGGGGGGGGGGGGGGGGGGGGGGGGGGGGGGFGGGGGGGGGGGGGGGGGGGGGGGGGGGGGGGGGGGGGGGGGGGDFFGGGGGGGG8DEGDGGGGGGGGGG7E;FFFFGGGGGFCFGDGFGGGGGGDGGFFFFFFFEBE32@FFFEFFEFF@DFFFFFFEFEFEFF<ED@>F<;EEFFFFFF?BFFBFF>?B06,792:??0::7?AB)(329>F1::,8:??B1228?)
@M04999:289:000000000-L3R54:1:1101:25243:9043 2:N:0:428
TGACTACCGGGGTATCTAATCCTGTTTGCTCCCCACGCTTTCGCATCTCAGCGTCAGTATCTGTCCAGAAGGCCGCCTTCGCCACCGGTATTCCTCCACATCTCTACGCATTTCACCGCTACACGTGGAATTCTACCTTCCTCTACAATACTCCAGATAACCAGTTTTAAGTGCAATTCCCAGGTTGAGCCCGGGGCTTTCACACCTAACTTAATTATCCGCCTACATGCCCTTTACGCCCAGTCATTCCGATTAACGCTCGCACCCTCCGTATTACCGCGGCTGCCGGCACGGAGTTAGC
+
CCCCCGGGGGGGGGGGGGGGGGGGGGGGGGGGGGGGGGGGGGGEGCFFGGGFGGGGGGGGGGGGGGGGGGGGGGGGGGGGGGGGGGGEFGGGGGGGGGGGGGGGGGGGDGGGFGGGGGGGGGGGGGGGGGGGGGGGGGGGGGGGGGGGGGGGGGGGFGGGGGGGGGGDFGFGGGFFFFFG6CGGGCGFGGGGGGGGG>FGFFFFFFFFFFFFEFFFFFFEFF@FFFFEEFFFE@FCCDFFFFFF@EFFFCE@FF<FFB>F?BFFF;<103;B:??A>AB9>BF19((,3,,9?1943:FA2
@M04999:289:000000000-L3R54:1:1101:19777:9068 2:N:0:428
GTTGACTACTGGGGTATCTAATCCTGTTTGCTCCCCACGCTTTCGCATCTCAGCGTCAGTATCTGTCCAGAAGGCCGCCTTCGCCACCGGTATTCCTCCACATCTCTACGCATTTCACCGCTACACGTGGAATTCTACCTTCCTCTACAATACTCCAGATAACCAGTTTTAAGTGCAATTCCCAGGTTGAGCCCGGGGCTTTCACACCTAACTTAATTATCCGCCTACATGCCCTTTACGCCCAGTCATTCCGATTAACGCTCGCACCCTCCGTATTACCGCGGCTGCTGGCACGGAGTT
+
CCCCCGGGGGGGFGGGGGGGGGGGGGGGGGGGGGGGGGGGGGGGGGGGGGGGGGGGGGGGGGGGGGGGGGGGGGGGGGGGGGGGGGGGGGGGGGGGGGGGGGGGGGGGGGGGGGGGGGGGGCGGGGGGGGGGGGGGDGGGGGGGGGGGGGGFGGGGGCFECFGGGGGGGGGGDFFGFGFGGGGGGGFGGGFGGGGGDGDGFFFFFFFFFFFFFFFAEFFFFFDD?D?DEFFFFFFFF9EADF6;;@<EFFFF@27D;CCD>FBBB9>BF?<B0-808<A9?>>>9096?:0:???F;>F?
@M04999:289:000000000-L3R54:1:1101:7063:9089 2:N:0:428
CGGACTACCAGGGTATCTAATCCTGTTTGCTCCCCACGCTTTCGCATCTCAGCGTCAGTATCTGTCCAGAAGGCCGCCTTCGCCACCGGTATTCCTCCACATCTCTACGCATTTCACCGCTACACGTGGAATTCTACCTTCCTCTACAATACTCCAGATAACCAGTTTTAAGTGCAATTCCCAGGTTGAGCCCGGGGCTTTCACACCTAACTTAATTATCCGCCTACATGCCCTTTACGCCCAGTCATTCCGATTAACGCTCGCACCCTCCGTATTACCGCGGCTGCTGGCACGGAGTT
+
CCCCCGGGGGGGGGGGGGGGGGGFGGGGGGGGGGGGGGGGGGGGGGEGAFDA@EGGGGGFGC@@FGCEFGEGGGGGGGG:FFGEGGGGGFDGFFGGGGGFGEFEFGGGGGGGGGFGGCCEEGGGDCGGGGGGFGGGGFGGGFFGGCFG9FAFFGC=?AFGGGGGFFGGGGFAFADGFGFFGGGG6DF:DCFGGEGGDDGGAFFFFFB4>>BFE*1B?FFFC5B@FFF:**6>>BFEFEFFF014=@EF?<C;DDFFCCF@??BB>>B:(433,.4?)62:>F9B>BBFF?6:>202341
@M04999:289:000000000-L3R54:1:1101:8185:9093 2:N:0:428
GACTACCGGGGTATCTAATCCTGTTCGCTACCCATGCTTTCGAACCTCAGCGTCAGTTACAGACCAGAGAGCCGCCTTCGCCACTGGTGTTCTTCCATATATCTACGCATTCCACCGCTACACATGGAGTTCCACTCTCCTCTTCTGCACTCAAGAAAAACAGTTTCAGCTGCACTTCCCCGGTTAAGCCGAGGGCTTTCACAGCTGACTTGTTCTCCCGCCTGCGTTCGCTTTACGCCCAATAAATCCGGACAACGCTTGCCACCTACGTATTACCGCGGCTGCCGGCACGTAGTTAGCC
+
CCCCCGFGGGGGGGGGGGGGGGGEFGCEF@C@EFFGG9FGGGFGGGGGGGGGGGGGFFFGGGDGGGGGGGGGGGGGGGDGG@FGGGGFFAFGGGGCGFFFCBFFGGFGGGGGFFGFGGGGGGGGGGGGGGGGFGEFFGG8FGGGGGDFGGFGGGFGGGGGGGGGGGDGGGGGCGGGFFFFGGDEGEAFGGGDEGDGDFG>6@AFFFFA=;7BFA8F?FF255(37@FFD@;2?DFFFFBFF=FB2<AA7;>B9>149(12:2?9<670734.<:DB>096;9>;?(-2113<,31(4-6A4
@M04999:289:000000000-L3R54:1:1101:19492:9200 2:N:0:428
GCTGCGACTACTGGGGTATCTAATCCTGTTTGCTCCCCACGCTTTCGCATCTCAGCGTCAGTATCTGTCCAGAAGGCCGCCTTCGCCACCGGTATTCCTCCACATCTCTACGCATTTCACCGCTACACGTGGAATTCTACCTTCCTCTACAATACTCCAGATAACCAGTTTTAAGTGCAATTCCCAGGTTGAGCCCGGGGCTTTCACACCTAACTTAATTATCCGCCTACATGCCCTTTACGCCCAGTCATTCCGATTACCGATCGCACCCTCCGTATTACCGCGGCTGCTGGCAGGGAGT
+
CCCCCGGGGGGGFGFDGGGGGGGFGGGFGGGFFGGGFGGGGGGGGGGGGGGGDGGGGGGGGGGGGGGGGGGGGGCGGGCGGGGGGDGGGGGGGGGGGGGGGGGGGGGFGGGGGGGGGGGGGEEGGGGGGGGGD,E>FGGGGGGG8ECFGGGFGGFGGGG?FEGCFFGFEGGGGGDFFFCFGGFF?CFFGDGFFGE>9DD7@49AAAEFFDFEFFFCF@FFFFFFFF=@FD;C?;)3=@8A)/26;<?FEAC3<?3<06?26,(,42<19B6<08(4<8?9AD<3>>((((45(,,((,,--
@M04999:289:000000000-L3R54:1:1101:23832:9227 2:N:0:428
CTTTGGACTACTAGGGTATCTAATCCTGTTTGCTCCCCACGCTTTCGCATCTCAGCGTCAGTATCTGTCCAGAAGGCCGCCTTCGCCACCGGTATTCCTCCACATCTCTACGCATTTCACCGCTACACGTGGAATTCTACCTTCCTCTACAATACTCCAGATAACCAGTTTTAAGTGCAATTCCCAGGTTGAGCCCGGGGCTTTCACACCTAACTTAATTATCCGCCTCCATGCCCTTTACGCCCAGTCATTCCGATTACCGCCCCCACCCTCCGTATTACCGCGGCTGCTGGCACGGAGT
+
C9CC@FGGGGGGGGGGGGGGGGGGGGGGGGGGGGGFGGGGGGGGGGGCF7FFGGGGGGGGGGFGGGGFGGGGGGGGGGGGGGGGGGDGGFGGGGGGGGGGGCFG@FGGGGGGGGGGGGGGGGGGGGGGGCGGDGGGGFGGGCFGGGGGCG;E89DGGFFGCD9CFGGGGGFDDGDD7D@9?DDDGGGFFFFF,@;CCD79*@4/9+=:>)4>)@F9=BFCFCE*5@2((/(9*7=3@@;+7,;;02(/749)1.6;36;)7<((((((-2-(4:>?0<2<>421(-((-12)(0(,(--(-
@M04999:289:000000000-L3R54:1:1101:3208:9255 2:N:0:428
AGACTACTCGGGTATCTAATCCTGTTTGCTCCCCACGCTTCCGCATCTCAGCGTCAGTATCTGTCCAGAAGGCCGCCTTCGCCACCGGTATTCCTCCACATCTCTACGCATTTCACCGCTACACGTGGAATTCTACCTTCCTCTACAATACTCCAGATAACCAGTTTTAAGTGCAATTCCCAGGTTGAGCCCGGGGCTTTCACACCTAACTTAATTATCCGCCTACATGCCCTTTACGCCCAGTCATTCCGATTAACGCTCGCACCCTCCGTATTACCGCGGCTGCTGGCACGGAGTTAGC
+
CCCCCGGGGGGGGGGGGGGGGGGGGGGGGGGGGGGGGGGGGGGGGGGGGGGGGGGGGGGGGGGGGGGGGGGGGGGGGGGGGGGGGGGGGGGGGGGGGGGGGGGGGGGGGGGGGGGGGGGGGGGGGGGGGGGGGGFGGGGGGGGGGGGGGGGGGGGGGGGGGFGGFFGGGGFGGGGGFGFGGGGGGGGFGGGGGCGDGGGGFFFFFFFF:@EEBFFFEFFFFFFFFFBEEFFDF@8EFFFFFFFFFFFFFF1;6?FEFFFB0>BFFFB?FF96???AA<:>6319>FBFF<:BB99>??AF<
@M04999:289:000000000-L3R54:1:1101:24587:9256 2:N:0:428
CAGGGACTACACGGGTATCTAATCCTGTTTGCTCCCCACGCTTTCGCATCTCAGCGTCAGTATCTGTCCAGAAGGCCGCCTTCGCCACCGGTATTCCTCCACATCTCTACGCATTTCACCGCTACACGTGGAATTCTACCTTCCTCTACAATACTCCAGATAACCAGTTTTAAGTGCAATTCCCAGGTTGAGCCCGGGGCTTTCACACCTAACTTAATTATCCGCCTACATGCCCTTTACGCCCAGTCATTCCGATTAACGCTCGCACCCTCCGTATTACCGCGGCTGCTGGCACGGAGTT
+
CCCCCGGGGGGGGGGGGGGGGGGGGGGGGGGGGGGGGGGGGGGGGGGGGGGGGGGGGGGGGFGGGGGGGGGGGGGGGGGGGGGGGGGGGGGGDGGGGGGGGGGGGGGGGGGGGGGGGGGGGGGGGGGGGGGGGGGGGGGGGGGGGGGGGGGGGGGGGGGGGGGGGGGGGGFGGGGGFGFGGGGGGGGGGGGGGGGGCDGDEFFFFFFFFFEEDFFFFFFEFFCDDFFFFFFFFE@EFEFFFFFB;@FFEFFFEF<@;?FFFF?FFF>>6081?9???BFAAFF>BB6BFFF708>B>(((.
@M04999:289:000000000-L3R54:1:1101:13998:9261 2:N:0:428
GACTACACGGGTATCTAATCCTGTTCGCTCCCCACGCTTTCGTCCATCAGCGTCAATCGGTATTTAGTAACCTGCCTTCGCAATCGGGGTTCTGTGTAATATCTATGCATTTCACCGCTACACTACACATTCCAGCTACTTCAATACTATTCAAGATTAACAGTATCAACGGCAGTTCTACAGTTAAGCTGCAGGTTTTCACCGCTGACTTATCAACCCGCCTACGGACCCTTTAAACCCAATAAATCCGGATAACGCTCGCATCCTCCGTATTACCGCGGCTGCTGGCACGGAGTTAGCC
+
CCCCCGGGGGGGGGGGGGGGGGGGGGGGGGGGGGGGGGGGGGGGGGGGGGGGGGGGGGGGGGGGGGGGGGGGGGGGGGGGGGBGGGGGGGGGGGGGGGGGGGGGGGGGGGGGGGGGGGGGGGGGGGGGGGGGGGFCGFGGGGGGGGGGGGGGGGGGGGGGGGGGGGGGGGGGGGGGFGFGGGGGGGGGGGGGGGGGGFGGFFFFEEFFFFFFFFFFFFEFFAFFFFDFB=DFFFFFEED3?DFFAEEEF06@DFFFFFFFFFFFF>?BFFFF<>FA46>;B>>F04>?<?DBF>0?3>>>5
@M04999:289:000000000-L3R54:1:1101:22506:9273 2:N:0:428
TGGACTACTCGGGTATCTAATCCTGTTTGCTCCCCACGCTTTCGCATCTCAGCGTCAGTATCTGTCCAGAAGGCCGCCTTCGCCACCGGTATTCCTCCACATCTCTACGCATTTCACCGCTACACGTGGAATTCTACCTTCCTCTACAATACTCCAGATAACCAGTTTTAAGTGCAATTCCCAGGTTGAGCCCGGGGCTTTCACACCTAACTTAATTATCCGCCTACATGCCCTTTACGCCCAGTCATTCCGATTAACGCTCGCACCCTCCGTATTACCGCGGCTGCTGGCACGGAGTT
+
CCCCCGGGGGGGGGGGGGGGGGGGGGFGGGGGGGGGGGGGGGGGGGGGGGGGGGGGGGGGGGGGGGGGGGGGGGGGGGGGGGGGGGGGGGGGGGGGGGGGGGGGGGGGGGGGGGGGGGGGGGGGGGGGGGGGGGGGGGGGGGGGGGGGDGGGGGGGGDGGGGGGGGGGGGGGGGGGFGFGGGGGGGGGGGGGGGGDGGGGFFFF6FFFFFFFFFFFFFFCFFFFFFFFFEFFFFFFFFFFFFFFFEFFFFFEFFDF?>02<?;>BFFFFF<>?:BFADA?>FFBFFFFFBBFF:;;9<B
@M04999:289:000000000-L3R54:1:1101:24290:9292 2:N:0:428
GACTACTCGGGTATCTAATCCTGTTCGCTCCCCACGCTTTCGTCCATCAGCGTCAATCGGTATTTAGTAACCTGCCTTCGCAATCGGGGTTCTGTGTAATATCTATGCATTTCACCGCTACACTACACATTCCAGCTACTTCAATACTATTCAAGATTAACAGTATCAACGGCAGTTCTACAGTTAAGCTGCAGGTTTTCACCGCTGACTTATCAACCCGCCTACGGACCCTTTAAACCCAATAAATCCGGATAACGCTCGCATCCTCCGTATTACCGCGGCTGCTGGCACGGAGTTAGCC
+
CCCCCGGGGGGGGGGGGGGDGGGFGGGGGGGGGGGGGGGGGGGGGGGGGGGGGGGEGGGGGGGGGCGFGGFGGGGGGGGGGGEGFGGGGGGGGGGGGGGGGFEFGGGGGGGGGGFGGGGGGFGFDGFFGGFGGFGGGAFGGGGGGDGGGGGGGGGGCDFGGFGFGFGGFF6@CEGGFGFCGGGGGFFGC7<FG?F?FFGGF+@BB>BDFE@AE@FFFFFAB>DABDF?BF?D=)87CADFFF;E<<CCFFFFDDEF?F;?FB;69>3<:3<(:0)6)39919>6(52:FF?B661(.6494
@M04999:289:000000000-L3R54:1:1101:3548:9292 2:N:0:428
GACTACTGGGGTATCTAATCCTGTTTGCTCCCCACGCTTTCGCATCTCAGCGTCAGTATCTGTCCAGGAGGCCGCCTTCGCCACCGGTATTCCTCCACATCTCTACGCATTTCACCGCTACACGTGGAATTCTACCTTCCTCTACAATACTCCAGATAACCAGTTTTAAGTGCAATTCCCAGGTTGAGCCCGGGGCTTTCACACCTAACTTAATTATCCGCCTACATGCCCTTTACGCCCAGTCATGCCGATTAACGCTCGCACCCTCCGTATTACCGCGCCTGCTGGCTCGGAGTTAGCC
+
CCCCCGGEGGGGGGGGGGGGGGGGGGGGGGGFEGGGGGGGGCECEGGGGGGGCGGGGGGGGGGGGCFGFEGGGGGGGGGGGGGGGGGGGGGGGGGGGGGGGGGGGGFGCGGGGGGGGGGGGGGGGGGGGGFGFGGGG9FGCGGGGFFGFGFCDEGDEGFGGGGGGFGGGGFFCGGGD+;DGGGGC@C:DGF>>>EDC9>>AFFF?FFFDFF9EFAACF+6?9>@FFFF3)0=;;3422(81(.;A?)).2>6(6CEF><012(316?<:>:BF?2<)4(9((4,((,(-(.779B?(6.),
@M04999:289:000000000-L3R54:1:1101:19258:9339 2:N:0:428
GACTACTGGGGTATCTAATCCTGTTTGCTCCCCACGCTTTCGCATCTCAGCGTCAGTATCTGTCCAGAAGGCCGCCTTCGCCACCGGTATTCCTCCACATCTCTACGCATTTCACCGCTACACGTGGAATTCTACCTTCCTCTACAATACTCCAGATAACCAGTTTTAAGTGCAATTCCCAGGTTGAGCCCGGGGCTTTCACACCTAACTTAATTATCCGCCTACATGCCCTTTACGCCCAGTCATTCCGATTAACGCTCGCACCCTCCGTATTACCGCGGCTGCTGGCACGGAGTTAGCC
+
CCCCCGGGGGGGGGGGGGGGGGGGGGGGGGGGGGGGGGGGGGGGGGGGGGGGGGGGGGGGGGGGGGGGGGGGGGGGGGGGGGGGGGGGGGGGGGGGGGGGGGGGGGGGGGGGGGGGGGGGGGGGGGGGGGGGGGGGGGGGGGGGGGFGGGGGGGGGGGGGGGGGGGGGGGGGGGFGFGFGGGGGGGCGGGGGDGGGGGGGFFFF?FFFFFFFFFFFFFFDFFFFFEEEF>BEFFFFDFFFFF@@EFFFFFFDD@FFDF@?>FFFF?:BFFFBFFFF>?BF0;B>BF70<27027>:BFFA7
@M04999:289:000000000-L3R54:1:1101:23302:9354 2:N:0:428
GGACTACAAGGGTATCTAATCCTGTTCGCTACCCATGCTTTCGAACCTCAGCGTCAGTTACAGACCAGAGAGCCGCCTTCGCCACTGGTGTTCTTCCATATATCTACGCATTCCACCGCTACACATGGAGTTCCACTCTCCTCTTCTGCACTCAAGAAAAACAGTTTCAGCTGCACTTCCCCGGTTAAGCCGAGGGCTTTCACAGCTGACTTGTTCTCCCGCCTGCGTTCGCTTTACGCCCAATAAATCCGTACAACGCTTGCCACCTACGTATTACCTCGGCTGCTGGCACGTATGTAGC
+
CCCCCGDFGFFGFGEGGGFFGGFFGG9FGGDFGFGCFGGCFGGGEFFEFFFFEFGGGGFGGGGGGDFGFGFGGGGGGGGGG>CFGGGGA,BFFGGGG?FF9FGGGGCFEGGGGFFGECCCEGGGGFCEFFGGFEFDEGFFEFFAFCCFGFGFGGGGFGGEDGFGGGGGGFF9?FGFF6FD8DD6CECF9EFDE>ECGGGGF6=99FAFFDF46BF89693?>@@=B2>9<@(;14>9,2>9@(6=EEE3@;((3-64((4016(6<?B:?:B?27<:9))4(806?0,0((5643-(-)))
@M04999:289:000000000-L3R54:1:1101:2535:9381 2:N:0:428
GACTACTCGGGTATCTAATCCTGTTTGCTCCCCACGCTTTCGAACCTCAGCGTCAGTTACAGACCAGAGAGCCGCCTTCGCCACTGGTGTTCTTCCATATATCTACGCATTCCACCGCTACACATGGAGTTCCACTCTCCTCTTCTGCACTCAAGAAAAACAGTTTCAGCTGCACTTCCCCGGTTAAGCCGAGGGCTTTCACAGCTGACTTGTTCTCCCGCCTGCGTTCGCTTTACGCCCAATAAATCCGGACAACGCTTGCCACCTACGTATTACCGCGGCTGCTGGCACGTAGTTGACC
+
CCCCCGGGGGGGGGGGGGGGGGGGGGGGGGFGGGGGGGGGGGGGGGGGGGGGGGGGGGGGGGGGGGGGGGGGGGGGGGGGGGGGGGGGGGGGGGGGGGGGGGGGGGGGGGGGGGGGGGGGGGGGGGGGGGGGGGGGGGGGGGGGGGGGGFGGGGGGGCFGGGGGGGGGGGGGGGGGFGFGGDGGGGGFGGGGGGGGGGGGCAFFA>>6@E*6A96:CFFFFFFDF@FD0@FFD;4932>3?7DFFFFFE6039904;;?FFB:A<?0>?:4)-5:<48>040(9<??8<(4<1(.,4))..
@M04999:289:000000000-L3R54:1:1101:12533:9405 2:N:0:428
GTGGAGACTACCCGGGTATCTAATCCTGTTCGCTACCCATGCTTTCGAACCTCAGCGTCAGTTACAGACCAGAGAGCCGCCTTCGCCACTGGTGTTCTTCCATATATCTACGCATTCCACCGCTACACATGGAGTTCCACTCTCCTCTTCTGCACTCAAGAAAAACAGTTTCAGCTGCACTTCCCCGGTTAAGCCGAGGGCTTTCACAGCTGACTTGTTCTCCCGCCTGCGTTCGCTTTACGCCCAATAAATCCGGACAACGCTTGCCACCTACGTATTACCGCGGCTGCTGGCACGTAGT
+
CCCCCCFGFGGGGGDDGGGGGGFGGGECFGFFEG7FF8<F@EGGGGGFGFFD8EFFGECEFAFGGGGGGGEFFGGGFGGG7F7FECFGGGGG<EEFFF9FGGGFGGGGGGGGCFEGGGGGGGGGGGGGGG<EFBEFCEAFGGCFGFFGGGGF8EFEFGFFA?FGCD?DFGCGF,DFFG6DG?FCFFG+3C5<FFGGD>?C5AAFF@FFFFFFFF4BEFFEFEB@BBFD2?B?FD29;;FF<0?9F6=B?24<5>B;:B;:2-(-(46:A<60>BB8?A?>)6,((((,418:2?F2::2(-
@M04999:289:000000000-L3R54:1:1101:5274:9409 2:N:0:428
AGACTACTCGGGTATCTAATCCTGTTCGCTACCCATGCTTTCGAACCTCAGCGTCAGTTACAGACCAGAGAGCCGCCTTCGCCACTGGTGTTCTTCCATATATCTACGCATTCCACCGCTACACATGGAGTTCCACTCTCCTCTTCTGCACTCAAGAAAAACAGTTTCAGCTGCACTTCCCCGGTTAAGCCGAGGGCTTTCACAGCTGACTTGTTCTCCCGCCTGCGTTCGCTTTACGCCCAATAAATCCGGACAACGCTTGCCACCTACGTTTTACCGCGCCGGCTGCCACGTAGTTAGC
+
CCCCCGEAGGGGGGGFGG9FFGGFGGGEEEEGGGGGGGGGFF@DFFGCGFFGGGGGFEFFGGGFGGGGGGCGGG:FGGGF<FC7FFFGF8FCFGGGGGGGGGGGG@FGGGGGGFGGGGGGGGGGGGGFGGGGFFFGGGGGFCGGCFGFADEEFF=D9FFFGGDECFGFFGGDEFGFFGFGGGD+@@CDGFG6+@EGDFCFFFFF4FFF=DB93CAAE8FB?@>25BB>61?BF2=<<DFDFDFFFF>77(.-<FB<B96:08?7<?<:(46?(446AFBFF07(4(-4(.423,(4:6<5-
@M04999:289:000000000-L3R54:1:1101:13257:9441 2:N:0:428
GAGGACTACTCGGGTATCTAATCCTGTTCGCTACCCATGCTTTCGAACCTCAGCGTCAGTTACAGACCAGAGAGCCGCCTTCGCCACTGGTGTTCTTCCATATATCTACGCATTCCACCGCTACACATGGAGTTCCACTCTCCTCTTCTGCACTCAAGAAAAACAGTTTCAGCTGCACTTCCCCGGTTAAGCCGAGGGCTTTCACAGCTGACTTGTTCTCCCGCCTGCGTTCGCTTTACGCCCAATAAATCCGGACAACGCTTGCCACCTACGTATTACCGCGGCTGCTGGCACGTAGTTT
+
CCCCCGGGGGGGGGGGGGGGGGGGGGGGGGGG@@CEFGGGGGGGG8FGGGGGGGGGGGGGGGGGGGGGGGGGGGGGGGGGGGGGGGGGGGGGGGGGGGGGGGGFFGGGGGGGGGGGGGGGGGGGGGGGGGGGGGGGGGGGGGGGGGGGGAFGGGGGFGGGGGGEGDGGGGGGGGGG5=8=DGGFGDEGCCGGGGGDDGGGFFFFFFFFEFED@AFFFFFFFF>B@FFFFFFFFFFFFEFFFFFF2@@FECF=>F:F>?609:?FFF<B?::BFB?A?AF>0>B>F>BFBFB6(.((.((.)
@M04999:289:000000000-L3R54:1:1101:24824:9447 2:N:0:428
TATTGACTACACGGGTATCTAATCCTGTTTGCTACCCACGCTTTCGAGCATGAACGTCAGTGTTATCCCAGGAGGCTGCCTTCGCCATCGGTATTCCTCCACATCTCTACGCATTTCACTGCTACACGTGGAATTCTACCTCCCTCTGACACACTCTAGTTAGACAGTTTCAAATGCACGTCCCAAGTTGAGCTCGGGGATTTCACATCTGACTTATCTAACCGTCTGCGCTCGCTTTACGCCCAGTAATTCCGATTAACGCTCGCACCCTACGTATTACCGCGGCTGCTGGCACGTAGTT
+
CCCCCGGGGGGGFGGGGGGGGGGGGGGGGGGGGGGGGGGGGGGGGGGGGGGGGGGGGGGGGGGGGGGGGGGGGGGGGGGGGGGGGGGGGGGGCFGGGGGGGGGGGGGGGGGGGGGGGGGGGGGGGGGGGGGGFGGGGGGGGGGGGGGGGGGGGGGGGGGGGGGGGGGGGGGGGGGGFGFGGGGGGGGGGGGGGGGGGGGDAFFFFFFFEFFC@FFFEFFFFFBFAFFFFAFFF>B@FF>F2@FF?DFEFFFFE11;<FFFF0;DFFFFBBB?FBF?<:BA92;>67>6823:6(28?B:<6
@M04999:289:000000000-L3R54:1:1101:16604:9462 2:N:0:428
AGACTACAGGGGTATCTAATCCTGTTTGCTCCCCACGCTTTCGCATCTCAGCGTCAGTATCTGTCCAGAGGGCCGCCTTCGCCACCGGTATTCCTCCACATCTCTACGCATTTCACCGCTACACGTGGAATTCTACCTTCCTCTACAATACTCCAGATAACCAGTTTTAAGTGCAATTCCCAGGTTGAGCCCGGGGCTTTCACACCTAACTTAATTATCCGCCTACATGCCCTTTACGCCCAGTCATTCCGATTAACGCTCGCACCCTCCGTATTACCGCGGCTGCCGGCACGGAGTTAGC
+
CCCCCGGGGGGGGGGGGGGGGGGGGGGGGGGGGGGGGGGGGGGGGGGGGGGGGGGGGGGGGGGGGGGGGGGGGGGGGGGGGGGGGGGGGGGGGGGGGGGGGGGGGGGGGGGGGGGGGGGGGGGGGGGGGGGGGGGGGGGGGGGGGGGGGGGGGGGGGGGGGGGGGGGGGGGGGGGGFGFGGGGGGGGGGGGGGDGGGGGGFFFFFEFFFFECFFFFFFFEDDFF@FFFF@3=EFFFF;DB@D<EEFFFFFF?FFFFF?FFFFFBF>???<FFFFFFFD:>BFFB6?20;0(7?9;>624A<
@M04999:289:000000000-L3R54:1:1101:17666:9477 2:N:0:428
TTGACTACAGGGGTATCTAATCCTGTTCGCTCCCCACGCTTTCGTCCATCAGCGTCAATCGGTATTTAGTAACCTGCCTTCGCAATCGGGGTTCTGTGTAATATCTATGCATTTCACCGCTACACTACACATTCCAGCTACTTCAATACTATTCAAGATTAACAGTATCAACGGCAGTTCTACAGTTAAGCTGCAGGTTTTCACCGCTGACTTATCAACCCGCCTACGGACCCTTTAAACCCAATAAATCCGGATAACGCTCGCATCCTCCGTATTACCGCGGCTGCTGGCACGGAGTT
+
CCCCCGGGGGGGGGGGGGGGGGGGGGGGGGGGGGGGGGGGGGGGGGGGGGGGGGGGGGGGGGGGGGGGGGGGGGGGGGGGGGGGGGGGGGGGGGGGGGGGGGGGGGGGGGGGGGGGGGGGGGGGGGGGGGGGGGGGGGGGGGGGGGGDGGGGGGGGGGGGGGGGGGGGGGGGGGGGFGFGGGGGGGGGGGGGGGGGFGGGFFFFFEFFFFFFFFFFFFFFFFFFFFF=?FF@DFFFFFFFFF?7@FFFFEEF2;?FFF01?DFF><F:?BFFFF<?><9:907>;;6:),41<((44?7
@M04999:289:000000000-L3R54:1:1101:15729:9487 2:N:0:428
GTTGGGACTACTCGGGTATCTAATCCTGTTTGCTCCCCACGCTTTCGCATCTCAGCGTCAGTATCTGTCCAGAAGGCCGCCTTCGCCACCGGTATTCCTCCACATCTCTACGCATTTCACCGCTACACGTGGAATTCTACCTTCCTCTACAATACTCCAGATAACCAGTTTTAAGTGCAATTCCCAGGTTGAGCCCGGGGCTTTCACACCTAACTTAATTATCCGCCTACATGCCCTTTACGCCCAGTCATTCCGATTAACGCTCGCACCCTCCGTATTACCGCGGCTGCTGGCACGGAGT
+
CCCCCGGGGGGGGGGGGGGGGGGGGGGGGGGGGGGGGGGGGGGGGGGGGGGGGGGGGGGGGGGGGGGGGGGGGGGGGGGGGGGGGGGGGGGGG7FGGGGGGGGGGFGGGGGGGGGGGGGGGGGGGGGGGGGGGGGGGGGGGGGGGGGGGGGGGGGGGGGGGGGGGGGGGGGGGGGGFGFGGFGGGG6FGGGGGGGGGGGDE4FFFFFFFFFFFFFFFFFFACEFFF?@FFFFFFFFFFFFF2?BF@DFFAEFFCE;;DFBA:BFFFFFFFBFF<BFBFFBFF<1((4;B?>D7B0>B(((-
@M04999:289:000000000-L3R54:1:1101:4167:9491 2:N:0:428
AGGGACTACTGGGGTATCTAATCCTGTTCGCTACCCATGCTTTCGAACCTCAGCGTCAGTTACAGACCAGAGAGCCGCCTTCGCCACTGGTGTTCTTCCATATATCTACGCATTCCACCGCTACACATGGAGTTCCACTCTCCTCTTCTGCACTCAAGAAAAACAGTTTCAGCTGCACTTCCCCTGTTAAGCCGATGTCTTTCACAGCTGACTTGTTCTCCCTCCTGCGTTCGCTTTACGCCAAATAACTCCGGACAACGCTTGCCACCTACTTATTACCGCGGCTGCTGGCACGTAGTTC
+
CCCCCDFFGGGGGGGGGGDFG<FFG@EGGGGCCFE@<FFDFGCFFFCEFFFGGCCCGGGFGGGC@,CCEFGGF@GGG7CFEF@CFCFEEFEEACFFAF<?FGGGEGGGGFCCFEAFEGGEGDGGCF:<=D<9A>FG99EG,@EFGGGGGDFFFC=FFC9DFGGGGCEDEC:AFE?CDD?FCGFF,@=EGA,EF+@+3+5B+4++1;A*0:*0:BAAAF@E8>):=<:E):2>2(5(54C)-5(33AE<)9).3(2>611,3;(36:A<1:02)-)).<<9?F9>B9>??>0((.,.((,.)
@M04999:289:000000000-L3R54:1:1101:26609:9498 2:N:0:428
CGACTACTAGGGTATCTAATCCTGTTTGCTCCCCACGCTTTCGCATCTCAGCGTCAGTATCTGTCCGGAAGGCCGCCTTCGCCACCGGTATTCCTCCACATCTCTACGCATTTCACCGCTACACGTGGAATTCTACCTTCCTCTACAATACTCCAGATAACCAGTTTTAAGTGCAATTCCCAGGTTGAGCCCGGGGCTTTCACACCTAACTTAATTATCCGCCTACATGCCCTTTACGCCCAGTCATTCCGATTAACGCTCGCACCCTCCGTATTACCGCGGCTGCTGGCACGGATTTAGC
+
CCCCCGGGGGGGGGGGGGGGGGGGGGGGGGGGGGGGGGGGGGGGGGGGGGGGGGGGGGGGGGGGGGGGGGGGGGGGGGGGGGGGGGGGGDGGGGGGGGGGGGGGGGGGGGGGGGGGGGGGGGGGGGGGGGGGGGGGGGGGGGGGGGGFGGGGGGGGGGGGGFGGGGGGGGGGGGGGFGFGGGFGGGGGGGGGGGGGGGFGFFFFFFFFFFFFFFFFFFFFADDFFFFFFFFFEFFFF@FFFFFFFFFFEEEDDD;EF6;68962>>?<??FFF:06AB:9>049BFF04?026((((342-
@M04999:289:000000000-L3R54:1:1101:19793:9505 2:N:0:428
CGACTACCGGGGTATCTAATCCTGTTTGCTCCCCACGCTTTCGCATCTCAGCGTCAGTATCTGTCCAGAAGGCCGCCTTCGCCACCGGTATTCCTCCACATCTCTACGCATTTCACCGCTACACGTGGAATTCTACCTTCCTCTACAATACTCCAGATAACCAGTTTTAAGTGCAGTTCCCAGGTTGAGCCCGGGGCTTTCACACCTAACTTAATTATCCGCCTACATGCCCTTTACGCCCAGTCATTCCGATTAACGCTCGCACCCCCCGTATTACCGCGGCTGCTGGCACGGAGTTAGC
+
CCCCCGGGGGGGGGGGGGGGGGGGGGGGGGGGGGGGGGGGGGGGGGGGGGGGGGGGGGGGGGGGGGGGGGGGGGGGGGGGGGGGGGGGGGGGGGGGGGGGGGGGGGGGGGGGGGGGGGGGGGGGGGGFGGGGGGGGGGGGGGGGGGGGGGGGGGGGDGGGGGGGGGGGGGGGGGGGFGFGGGGGGGGGGGGGGGGGGGGGFFFFFFFFFFEFFCFFFFFFFFFFFFFFFEEFFFFFFFFFFF?EFFCCEFFFFFFFFFBF<>2(46-(,49?>7:>BABF999B>B?FFF7211(4?<459
@M04999:289:000000000-L3R54:1:1101:28797:9528 2:N:0:428
TGCGACTACCGGGGTATCTAATCCTGTTTGCTCCCCACGCTTTCGCATCTCAGCGTCAGTATCTGTCCAGAAGGCCGCCTTCGCCACCGGTATTCCTCCACATCTCTACGCATTTCACCGCTACACGTGGAATTCTACCTTCCTCTACAATACTCCAGATAACCAGTTTTAAGTGCAATTCCCAGGTTGAGCCCGGGGCTTTCACACCTAACTTAATTATCCGCCTACATGCCCTTTACGCCCAGTCATTCCGATTAACGCTCGCACCCTCCGTATTACCGCGGCTGCTGGCACGGCGTT
+
CCCCCGGGGGGGGGGGGGGGGGGGGGGGGGGGGGGGGGGGGGGGGGG@GGGGGGGGGGGGGGGGGGGGGGGGGGGGGGGGGGGGGFFFGGG=DEFGGGGGGGGGGGGGGGGGGGGGGGGGGGGGGGGGGGGGGGGGDGGGGGGGGGGGGGGGGGGGGGGGGGGGGGGGGGGFGGGGFGFGGGGGGGGGGGFGGGGDGGGGAF8CFFFFFF3=EFFAEFFFFF9@FDFFEE38=@EFFCC>@FFFFEEFFEFFF2???>A<BF09BFFF((-4>?07:FFF09;;B1(3:??:?B(,(-4>
@M04999:289:000000000-L3R54:1:1101:26238:9533 2:N:0:428
GACTACCAGGGTATCTAATCCTGTTCGCTCCCCACGCTTTCGTCCATCAGCGTCAGTTACAGACCAGAGAGCCGCCTTCGCCACTGGTGTTCTTCCATATATCTACGCATTCCACCGCTACACATGGAGTTCCACTCTCCTCTTCTGCACTCAAGAAAAACAGTTTCAGCTGCACTTCCCCGGTTAAGCCGAGGGCTTTCACAGCTGACTTGTTCTCCCGCCTGCGTTCGCTTTACGCCCAATAAATCCGGACAACGCTTGCCACCTACGTATTACCGCGGCTGCTGGCACGTAGTTAGCC
+
CCCCCGGGFGGGGGGGGGGGGGEEGFE@FFGGGGGGGGGGGGGGGGGGGFGGGGGEGGGGGGGGDFDGFFCCFGGCCFGGEFGGGGC?FGGGGDGGGFGGGGFGGGDEGEGGE<?FGGGDGGGEDFBEFGGGDDFGGFG=8D@CFGDF;EGGCDDGCGGGGGFFGGDDFD=EFFGGFDD8D89EEEGGGGEGGGGDGC7CB6++;**;>A6=CFFFEFF>EF2=B@DD@0(,,(7>?DFE((34;CEE8(4199?17;:?B?3<?:?0?02)4:)5),049>01?B>(((.14(.(64)).
@M04999:289:000000000-L3R54:1:1101:2975:9583 2:N:0:428
AAAAGACTACTGGGGTATCTAATCCTGTTCGCTCCCCACGCTTTCGTCCATCAGCGTCAATCGGTATTTAGTAACCTGCCTTCGCAATCGGGGTTCTGTGTAATATCTATGCATTTCACCGCTACACTACACATTCCAGCTACTTCAATACTATTCAAGATTAACAGTATCAACGGCAGTTCTACAGTTAAGCTGCAGGTTTTCACCGCTGACTTATCAACCCGCCTACGGACCCTTTAAACCCAATAAATCCGGATAACGCTCGCATCCTCCGTATTACCGCGGCTGCTGGCACGGAGTT
+
CCCCCGGGGGGGGGGGGGGGGGGGGGGGGGGGGGGGGGGGGGEGGGGGGGGGGGGGGGGGGGGGGGGGGGGGGGGGGGGGGGGGGGGGGGGGGGGGGGGGGGGGGGGGGGGGGGGGGGGGGGGGGGGGGGGGGGGGGGGGGGGGGGGGGGGGGGGGGGGGGGGGGGGGGGGGGGGDEGFGGGGGGGGGGGGGGGGGGGGGFF?FFFFFFFFFFFFFFFFFFFDFFFFFFDD=BFFFBFFFEFF??FFF3C?EF>;1?FF@FFFF9>F?F?<B:>FFBBFFBF>69;0>FBBF<(5460944
@M04999:289:000000000-L3R54:1:1101:23285:9584 2:N:0:428
ACGACTACCGGGGTATCTAATCCTGTTCGCTCCCCACGCTTTCGTCCATCAGCGTCAATCGGTATTTAGTAACCTGCCTTCGCAATCGGGGTTCTGTGTAATATCTATGCATTTCACCGCTACACTACACATTCCAGCTACTTCAATACTATTCAAGATTAACAGTATCAACGGCAGTTCTACAGTTAAGCTGCAGGTTTTCACCGCTGACTTATCAACCCGCCTACGGACCCTTTAAACCCAATAAATCCGGATAACGCTCGCATCCTCCGTATTACCGCGGCTGCTGGCACGGAGTT
+
CCCCCGGGGGGGGGGGGGGGGGGGGGGGGGGGGGGGGGGGGGGGGGGGGGGGGGGGGGGGGGGGGGGGGGGGGGGGGGGGGGGGGGGGGGGGGGGGGGGGGGGGGGGGGGGGGGGGGGGGGGGGGGGGGGGGGGGGGGGGGGGGGGGGGGFGGGGFGGGGGGGGGGGGGGGGGGGGFGFGGGGGGGGGGGGGGGGGGGGGFFFFFFFFF=BEFFFFFFFFFFFFFFFFF=>BFFFFFFFF3<FFFE@EFFFFBFFFFFFBFFFF>FFFFA?>?<BFABD?B>>>>>?FF>B(861;BBF
@M04999:289:000000000-L3R54:1:1101:9095:9592 2:N:0:428
ATCGCGACTACAAGGGTATCTAATCCTGTTTGCTCCCCACGCTTTCGCATCTCAGCGTCAGTATCTGTCCAGAAGGCCGCCTTCGCCACCGGTATTCCTCCACATCTCTACGCATTTCACCGCTACACGTGGAATTCTACCTTCCTCTACAATACTCCAGATAACCAGTTTTAAGTGCAATTCCCAGGTTGAGCCCGGGGCTTTCACACCTAACTTAATTATCCGCCTACATGCCCTTTACGCCCAGTCATTCCGATTAACGCTCGCACCCTCCGTATTACCGCGGCTGCTGGCACGGAGT
+
C9BCCEFEFEGGGGGGGGGGGGCCGGFGGGGDFGGGGGGGGGGGGGGG7:FEFGFCCFEGGGGFGGFGGDFGCFGEGFGGGGEFEFCC=FGDFGFEGEEFCF@FFCF?=EFEFEGGGGGGACECDEGGG<F7C9EFGCEDAF=D8EFFGAA,@82@B8DFAFAFGGGGGGF:DFCCEDF?FFGE?DGGGF,47DCD>CDDBDFFFFFFB@DE3AFFF+8@>8E@9BDDD@4C3==DEFF=C8<;90;;3;7?E??0<:?F9:9?22;91>62??F317:5A6:B919>;F:D2:22:49>?
@M04999:289:000000000-L3R54:1:1101:24794:9597 2:N:0:428
GACTACAAGGGTATCTAATCCTGTTTGCTCCCCACGCTTTCGCATCTCAGCGTCAGTATCTGTCCAGAAGGCCGCCTTCGCCACCGGTATTCCTCCACATCTCTACGCATTTCACCGCTGCACGTGGAATTCTACCTTCCTCTACAATACTCCAGATAACCAGCTTTAAGTGCAATTCCCCGGTTGAGCCCGGGGCTTTCTCACCTAACTTAATTATCAGCCTCCATGCCCTTTACGCCCAGTCATTCCGACTAATGCCCGCACCCTCCGTATTACTGCCGCGGCTGCTACCTAGTTATCC
+
@9CCCF?F9F7@CE9<<9E<EFCCFCA<<FFFEDG@7,8C@CE,@+<EFFGCFF@,;E<FAGF@EG<,EF88CCCCF,CF@FFGFB@>+:<@<FGDEGFF,5,,4EDDEF7ACEEFBFCCC>E?E,@F9?,CF;FGF,DFCEG8FGGGFGG,16,@>DGD=F@,6?EC,@37=86=?F7+6+++4@,,,4+**5*3;9FF>+++;A**(*/**814/1+9A=B(7(643.((6)76802)((/)/9<EE(((6()))))((,41>06<:9,(.5)6)).(4(,369;()))().)))-.6-
@M04999:289:000000000-L3R54:1:1101:3544:9598 2:N:0:428
GGACTACCCGGGTATCTAATCCTGTTTGCTCCCCACGCTTTCGCATCTCAGCGTCAGTATCTGTCCAGAAGGCCGCCTTCGCCACCGGTATTCCTCCACATCTCTACGCATTTCACCGCTACACGTGGAATTCTACCTTCCTCTACAATACTCCAGATAACCAGTTTTAAGTGCAATTCCCAGGTTGAGCCCGGGGCTTTCACACCTAACTTAATTATCCGCCTACATGCCCTTTACGCCCAGTCATTCCGATTAACGCTCGCACCCTCCGTATTACCGCGGCTGCTGGCACGGATTTAGC
+
CCCCCGGGGGGGGGGGGGGGGGGGGGGGGGGGGGGGGGGGGGGGGGGGGGGGGGGGGGGFGGGGGGGGGGGGGGGGGGGGGGGGGGGGGDFGGGGGGGGGGGGGGGGGGGGGGGGGGGGGGGGGGGGGGGGGGGGGGGGGGGGGGGGGGGGGGGGGGGGGGGGGGGGGGGGGGGGGFGFGGGG6EGDFGGCGGGEGGGGGFFFFF>AFFFE?EFFFFFFEEFFFFFFFFFFFFFFFFFDFFFFFEFFFFF@;?@@CA6;F:;>;9>F?6?BF:<B9BFFF0963;??B0:(,396-(54).
@M04999:289:000000000-L3R54:1:1101:8053:9601 2:N:0:428
GGGGACTACAAGGGTATCTAATCCTGTTCGCTACCCATGCTTTCGAACCTCAGCGTCAGTTACAGACCAGAGAGCCGCCTTCGCCACTGGTGTTCTTCCATATATCTACGCATTCCACCGCTACGCATGGAGTTCCACTCTCCTCTTCTGCACTCAAGAAAAACAGTTTCAGCTGCACTTCCCCGGTTAAGCCGAGGGCTTTCACAGCTGACTTGTTCTCCCGCCTGCGTTCGCTTTACGCCCAATAAATCCGGACAACGCTTGCCACCTACGTATTACCGCGGCTGCTGGCACGTAGTT
+
CCCCCGGGGGGGGGGGGGGGGGGGGGGGGGGGGGGGGGGGGGGGGGGGGGGGGGGGGGGGGGGGGGGGGGGGGGGGGGGGGGGGGGGGGGGGGGGGGGGGGGGGGGGGGGGGGGGGGGGGGGGGGGGGGGGGGGGGGGFGGGGGGGGGGGGGG8FGGGGGGGGGGGGGGGGGGGGGFGFGGGGGGEGGGGFGGEGGGGGGFFFFFFFFFFFFFFFF@FFFFFBFFFFFFFF@?FFDD9CBF9@FFFEECFFF>>?B;BF996?BFFF?<FB?((.:>9AA0(((-(-4?>00:<?B0??A
@M04999:289:000000000-L3R54:1:1101:24591:9626 2:N:0:428
CGGACTACTGGGGTATCTAATCCTGTTTGCTCCCCACGCTTTCGCATCTCAGCGTCAGTATCTGTCCAGAAGGCCGCCTTCGCCACCGGTATTCCTCCACATCTCTACGCATTTCACCGCTACACGTGGAATTCTACCTTCCTCTACAATACTCCAGATAACCAGTTTTAAGTGCAATTCCCAGGTTGAGCCCGGGGCTTTCACACCTAACTTAATTATCCGCCTACATGCCCTTTACGCCCAGTCATTCCGATTAACGCTCGCACCCTCCGTATTACCGCGGCTGCTGGCACGGAGTT
+
CCCCCGGGGGGGGGGGGGGGGGGGGGGGGGGGGGGGGGGGGGGGGGEGGGGGGGGGGGGGGGGGGGGGGGGGGGGGGGGGGGGGGGGGGGEGGGGGGGGGGGGGGGGGGGGGGGGGGGGGGGGGGGGGGGGGGGGGGGGGGGGGGFGGGGGGGGGGGGGGGGGGGGGGGGGGGGGFBD:D9FGGGGGGGGGGGGGGGGGGFFFFFFEFFFDFEFFFFFFFFDDFF@FFFEFE@FFEEEFFF9?@4@AEE59=?D@F9;?>BFFFFB>?BFB96?<:2A<17(42>9<F:B:?<?(-(-4
@M04999:289:000000000-L3R54:1:1101:3261:9643 2:N:0:428
GGGTGACTACAGGGGTATCTAATCCTGTTCGCTACCCATGCTTTCGAACCTCAGCGTCAGTTACAGACCAGAGAGCCGCCTTCGCCACTGGTGTTCTTCCATATATCTACGCATTCCACCGCTACACATGGAGTTCCACTCTCCTCTTCTGCACTCAAGAAAAACAGTTTCAGCTGCACTTCCCCGGTTAAGCCGAGGGCTTTCACAGCTGACTTGTTCTCCCGCCTGCGTTCGCTTTACGCCCAATAAATCCGGACAACGCTTGCCACCTACGTATTACCGCGGCTGCTGGCACGTAGTT
+
CCCCCGGGGGGGGGGGGGGGGGGGGGGGGGGGGGGGGGGGGGGGGGFGGEGGGGGGGGGGGGGGGGGGGGGGGGGGFEGGGGGGGGGGG?CEFGGGGCFBFGGGGFGGGGGGGGGGGGFFGGGGGGGGGGFFFGGGGGGGFCGGGGG@FGCFFGCFFGGFGGGGGGGEFGGGCGGGFGFGFGGGGGGGGGGFGGGGGGGDFFFFFFFFFFFFFFAFFFCCA@>=@BFFFF?@?71;@F3A?12:73@=EEFEE>;09B?B>FF:2:..36:::13?>?)66216((-215:02(8?BBF:6
@M04999:289:000000000-L3R54:1:1101:15368:9667 2:N:0:428
ATATTGACTACCAGGGTATCTAATCCTGTTCGCTACCTATGCTTTCGAACCTCAGCGTCAGTTACAGACCAGAGAGCCGCCTTCGCCACTGGTGTTCTTCCATATATCTACGCATTCCACCGCTACACATGGAGTTCCACTCTCCTCTTCTGCACTCAAGAAAAACAGTTTCAGCTGCACTTCCCCGGTTAAGCCGAGGGCTTTCACAGCTGACTTGTTCTCCCGCCTGCGTTCGCTTTACGCCCAATAAATCCGGACAACGCTTGCCACCTACGTATTACCGCGGCTGCTGGCACGTAGT
+
CCCCCGGGGGGGGGGGGGGGGGGGGGGGGGGGGGGGGFFGGGGGGGGGGGGGGGGGGGGGGGGGGGGGGGGGGGGGGGGGGGGGGGGGGGGGGGGGGGGGGGGGFFGGGGGGGGGGGGGGGGGGGGGGGGGGGGGGGGGGGGGGGGGGGGGGGGGGGGGGGGGGGGGGGGGGGGGGFGFGGGGGGGGGGGGDGFFCDGGGDFFFFFFFFFFEFFFFFFFEFEEFBFFFFFFFFFFFF@FFFF62:??D;ECEFEF6?B>FFFBB?F?BFFFFFFFF?AB<<A<>9B>BBBDF7?B2:?FF4
@M04999:289:000000000-L3R54:1:1101:11828:9667 2:N:0:428
TCTAGACTACCAGGGTATCTAATCCTGTTCGCTCCCCACGCTTTCGTCCATCAGCGTCAATCGGTATTTAGTAACCTGCCTTCGCAATCGGGGTTCTGTGTAATATCTATGCATTTCACCGCTACACTACACATTCCAGCTACTTCAATACTATTCAAGATTAACAGTATCAACGGCAGTTCTACAGTTAAGCTGCAGGTTTTCACCGCTGACTTATCAACCCGCCTACGGACCCTTTAAACCCAATAAATCCGGATAACGCTCGCATCCTCCGTATTACCGCGGCTGCTGGCACGGAGTT
+
CCCCCGGGGGGGGGGGGGGGGGGGGGGGGGGGGGGGGGGGGGGGGGGGGGGGGGGGGGGGGGGGGGGGGGGGGGGGGGGGGGGGGGGGGGGGGGGGGGGFGGGGGGGGGGGGGGGGGGGGGGGGGGGGGGGGGGGGGGGGGFGGGGGGGGGGGGGGGGGGGGGGEGFFGGGGGGD?DGDFGGGGGGGGGGGGGGGGGGGGFFFFFFFFAAAADFFFFFFFFFAAA>ADD?@DFF@FFFFFEAFF?FFFEEFFFFFFDFFEFFFFBFFF>BFBBB?6<BFF<?>(7>BBB>:7?02<9>B:<
@M04999:289:000000000-L3R54:1:1101:7309:9735 2:N:0:428
AAGGACTACAAGGGTATCTAATCCTGTTCGCTACCCATGCTTTCGAGCCTCAGCGTCAGTAACAGACCAGAGAGCCGCCTTCGCCACTGGTGTTCTTCCATATATCTACGCATTTCACCGCTACACATGGAGTTCCACTCTCCTCTTCTGCACTCAAGTCTCTCAGTTTCCGATGCTCTTCCTCAGTTAAGCTGAGGGCTTTCACATTCAGACTTAAAAGACCGCCTGCGCTCCCTTTACGCCCAATAAATCCGGACAACGCTTGCCACCTACGTATTACCGCGGCTGCTGGCACGTATTT
+
CCCCCGGGGGGGGGGGGGGGGGFGGGGGGGGGGGGGGGGGGGGGGGGGGGGGGGGGGGGGGGGGGGGGGGGGGGGGGGGGGGGGGGGGGGGGGGGGGGGGGGGGFGGGGGGGGGGGGGGGGGGGGGGGGGGGGGGGGGGGGGGGGGGGGFGGGGGGGGGGGGGGGGFGGGGGGGGGFGFGGGGGGGGGGGGGGGFGGGGGFFFFFFFFFFFCBFF68FFEF@D9AFFFFFFFDBFFFFFFFFFFD<1=@E??@BFDF1=?B@BFFFFFF:BBFF?2-:>AB?B;BB>>BFF??()0.4),.
@M04999:289:000000000-L3R54:1:1101:9600:9776 2:N:0:428
GCGGACTACAGGGGTATCTAATCCTGTTTGCTTCCCACGCTTTCGCATCTCAGCGTCAGTATCTGTCCAGAAGGCCGCCTTCGCCACCGGTATTCCTCCACATCTCTACGCATTTCACCGCTACACGTGGAATTCTACCTTCCTCTACAATACTCCAGATAACCAGTTTTAAGTGCAATTCCCAGGTTGAGCCCGGGGCTTTCACACCTAACTTAATTATCCGCCTACATGCCCTTTACGCCCGGTCATTCCGATTAACGCTCGCACCCTCCGTATTACCACGGCTGCTGGCACGGATTT
+
CCCCCGGGGGGGGGGGGGGGGGGGGGGGGGGGGGGGGGGGGGGGGGGGGGGGGGGGGGGGGGGGGGGGGGGGGGGGGGGGGGGGGGGGGGGGGGGGGGGGGGGGGGGGGGGGGGGGGGGGGGGGGGGGGGGGGGGGGGGGGGGGGGGGGGGGGGGFDFFFGGGGGGGGGGGGGGGGFGFGGGGGGGGGGGGGGGGGGGGGFFFFFFFFFFBDFFF=?CFFFC@FFFF=EFE;;@;@FFFFFBFF9@BFF<CEF;<?BAA0;FB9;313?3037??B?AFF9?B6661238(,88612(38
@M04999:289:000000000-L3R54:1:1101:21053:9796 2:N:0:428
GGTGACTACACGGGTATCTAATCCTGTTTGCTCCCCATGCTTTCGCATCTCAGCGTCAGTATCTGTCCAGAAGGCCGCCTTCGCCACCGGTATTCCTCCACATCTCTACGCATTTCACCGCTACACGTGGAATTCTACCTTCCTCTACAATACTCCAGATAACCAGTTTTAAGTGCAGTTCCCAGGTTGAGCCCGGGGCTTTCACACCTAACTTAATTATCCGCCTACATGCCCTTTACGCCCAGTCATTCCGATTAACGCTCGCACCCTCCGTATTACCGCGGCTGCTGGCACGGAGTT
+
CCCCCGGGGGGGGGGGGGGGGGGGGGGGGGGGGGGGGGGGGGGGGGGGGGGGGGGGGGGGGGGGGGGGGGGGGGGGGGGGGGGGGGGGGGGGGGGGGGGGGGGGGGGGGGGGGGGGGGGGGGGGGGGGGGGFFGGFAFGGGGGGGGGGGGGGGGGGGGGGFGGGGGGGGGFFGFGGFGFGGGGGFGGGGGGGGGGGGGGGFFFFFFFFFFFFFFFFFFFFFEFFFDFDFFFF35@FFEFFF>BDFEFEFEFFF(;<DCCD;<F999>>BFF<BF?:>BFDF622>6;FFF(:7<262(,.
@M04999:289:000000000-L3R54:1:1101:28271:9802 2:N:0:428
TAGCTGACTACAGGGGTATCTAATCCTGTTCGCTCCCCACGCTTTCGTCCATCAGCGTCAATCGGTATTTAGTAACCTGCCTTCGCAATCGGGGTTCTGTGTAATATCTATGCATTTCACCGCTACACTACACATTCCAGCTACTTCAATACTATTCAAGATTAACAGTATCAACGGCAGTTCTACAGTTAAGCTGCAGGTTTTCACCGCTGACTTATCAACCCGCCTACGGACCCTTTCAACCCAATAAATCCGGATAACGCTCGCATCCTCCGTATTACCGCGCCTGCTGGCACGGATT
+
CCCC@,EFC@EAFGC786C<F<FECEECF@@FFBG+FBACFCBCFE@FCFGGGD,C@FB@EFFG>69:6CFFFFB@FE<8FF,C<F,@F=F@FC+@FBEFCGG?95=FFEEF9?<@<F9E9BEE:CFFGG8,A9@DE>=DF8@FFFGGFFFFGFFFD;,@8@9EDDFGEGD8EE?CD8B8=BDCDA,@EG:F,9<DFGG6A6BA6>F85=)))9A664B41):=2):=5>((5-62535+/)16(6?D@)).7(1(8;@<)(4:?6>>11:?)86??7(-<4<BF(-2?:()(,8,,((,(
@M04999:289:000000000-L3R54:1:1101:14924:9808 2:N:0:428
GGGACTACCGGGGTATCTAATCCTGTTCGCTACCCACGCTTTCGAGCCTCAGCGTCAGTTACTAGCCAGTCAGCCGCCTTCGCCACTGATGTTCTTCCATATATCTACGCATTTCACCGCTACACATGGAGTTCCACTGACCTCTCTAGCACTCAAGTCTTACAGTTTCTGATGCACGTCCATAGTTGAGCTATGGCCTTTCACATCAGACTTATTAGACCGCCTGCGCTCCCTTTACGCCCAATAATTCCGGACAACGCTCGCCACCTACGTATTACCGCGGCTGCTGGCACGTAGTTAC
+
CCCCCGGGGGGGGGGGGGGGGGGGGGGGGGGGGGGGGGGGGGGGGGGGGGGGGGGGGGGGGGGGGGGGGGGGGGGGGGGGGGGGGGGGCGGGGGGGGGGGGGGGGGGGGGGGGGGGGGGGGGGGGGGGGGGGGGGGGGGGGGGGGGGGGGGGGGGGGGGGGGGGGFGGFGGGGGGGFGFGGGGGFGGGGFGGGGGGGGGGFFFFFFFFFFFFFFFFFFFFFFFFFBFFFFFFFFFFCE@FFFFF@;AFEFFFFFFFFD9>B?09>BBFFFFFF)64)4<10(41;>?D?F::71:70(64)
@M04999:289:000000000-L3R54:1:1101:10499:9813 2:N:0:428
AGGACTACTGGGGTATCTAATCCTGTTCGCTCCCCACGCTTTCGTCCATCAGCGTCAATCGGTATTTAGTAACCTGCCTTCGCAATCGGGGTTCTGTGTAATATCTATGCATTTCACCGCTACACTACACATTCCAGCTACTTCAATACTATTCAAGATTAACAGTATCAACGGCAGTTCTACAGTTAAGCTGCAGGTTTTCACCGCTGACTTATCAACCCGCCTACGGACCCTTTAAACCCAATAAATCCGGATAACGCTCGCATCCTCCGTATTACCGCGGCTGCTGGCACGGAGTT
+
CCCCCGGGGGGGGGGGGGGGGGGGGGGGGGGGGGGGGGGGGGGGGGGGGGGGGGGGGGGGGGGGGGGGGGGGGGGGGGGGGGGGGGGGGGGGGGGGGGGGGGGGGGGGGGGGGGGGGGGGGGGGDGGGGGGGGGGGGGGGGGGGGGGGGGGGGGGGGGGGGGGGGGGGGGGGGGGGFGFGGGGGGGGGGGGGGGGGGGGFFFFFFFFFFFFFFFFFFFFFFBFFFFFFFFFFFFFFFFFFFD<@DFFFFFFBFFFFEFFFFFFFFFFFFFFB:BFFFFFFFFFF04:DFFBFFF;9>F?
@M04999:289:000000000-L3R54:1:1101:11678:9861 2:N:0:428
CGTCCGACTACTGGGGTATCTAATCCTGTTTGCTCCCCACGCTTTCGCATCTCAGCGTCAGTATCTGTCCAGAAGGCCGCCTTCGCCACCGGTATTCCTCCACATCTCTACGCATTTCACCGCTACACGTGGAATTCTACCTTCCTCTACAATACTCCAGATAACCAGTTTTAAGTGCAATTCCCAGGTTGAGCCCGGGGCCTTCACACCTAACTTAATTATCCGCCTACATGCCCTTTACGCCCAGTCATTCCGATTAACGCTCGCACCCTCCGTATTACCGCGGCTGCTGGCACGGAGT
+
CCCCCGGGGGGGGGGGGGGGGGGGGGGGGGGGGGGGGGGGGGGGGGGGGGGGGGGGGGGGGGGGGGGGGGGGGGGGGGGGGGGGGGGGGGGGGCFGGGGGGGGGGGGGGGGGGGGGGGGGGGGGGGGGGGGGGGGGGGGGGGGGGGGGGGGGGGGGGGGGGGGGGGGGGGGGGFGG?FFGGGGGFGGGGGFGGGGGDDGDBFEFFFFFFFFF9FABEFFFFCEFFF@FFDEEFE=DFFFFFDDB>D;;@AEEFFF(:<:BF?FF679;FB<:6?>:?FB>DFB>F99>FFFF0?:?36(74
@M04999:289:000000000-L3R54:1:1101:18237:9878 2:N:0:428
AGACTACTGGGGTATCTAATCCTGTTCGCTACCCATGCTTTCGAACCTCAGCGTCAGTTACAGACCAGAGAGCCGCCTTCGCCACTGGTGTTCTTCCATTTATCTACGCATTCCACCGCTACACATGGAGTTCCACTCTCCTCTTCTGCACTCAAGAAAAACAGTTTCAGCTGCACTTCCCCGGTTAAGCCGAGGGCTTTCACAGCTGACTTGTTCTCCCGCCTGCGTTCGCTTTACGCCCAATAAATCCGGACGACGCTTGCCACCTACGTATTACCGCGGCTGCTGGCACGTAGTTAGC
+
CCCCCGGGGGGGGGGGGGGGGGGGGGGGGGGGGGGGGGGGGGGGGGGGGGGGGGGGGGGGGGGGGGGGGGGGGGGGGGGGGGGGGGGGGGGGGGGGGGGGGGGGGGGGGGGGGGGGGGGGGGGGGGGGGGGGGGGGGGGGGGGGGGGGGGGGGGGGGGFGGGGGGGGGGGGGGGGGFGFGGGGGGGGGGGGGGGGGGGGGFFFFFFFFFFFFBFFFFFFFFFFFFFBFFFFFFDFFFFFEFD@FF8>EEFB;FF>FF>F:???FFFFFF?FFFAFFFDFF>>B>BF:>?04<B:<F:DFF<
@M04999:289:000000000-L3R54:1:1101:18796:9888 2:N:0:428
GACTACCCGGGTATCTAATCCTGTTTGCTCCCCACGCTTTCGCATCTCAGCGTCAGTATCTGTCCAGAAGGCCGCCTTCGCCACCGGTATTCCTCCACATCTCTACGCATTTCACCGCTACACGTGGAATTCTACCTTCCTCTACAATACTCCAGATAACCAGTTTTAAGTGCAATTCCCAGGTTGAGCCCGGGGCTTTCACACCTAACTTAATTATCCGCCTACATGCCCTTTACGCCCAGTCATTCCGATTAACGCTCGCACCCTCCGTATTACCGCGGCTGCTGGCACGGAGTTAGCC
+
CCCCCGGGGGGGGGGGGGGGGGGGGGGGGGGGGGGGGGGGGGGGGGGGGGGGGGGGGGGGGGGGGGGGGGGGGGGGGGGGGGGGGGGGGGGGGGGGGGGGGGGGGGGGGGGGGGGGGGGGGGGGGGGGGGGGGGGGGGGGGGGGGGGGGGGGGGGGGGGGGGGGGGGGGGGGGGGGFGFGGG+@EFGGGGGGGGGGGGGF>AFFFFFFFFFFFFFFEFFFFFFFBBFFFFFFFFFFFFFE0?FFEFFEC;;@FFFFF>FFF(29B?BFFFF0:B9ABFFB6969?F>:<7??>F(8:2<A?
@M04999:289:000000000-L3R54:1:1101:14554:9897 2:N:0:428
CTGACTACCGGGGTATCTAATCCTGTTTGCTCCCCACGCTTTCGCATCTCAGCGTCAGTATCTGTCCAGAAGGCCGCCTTCGCCACCGGTATTCCTCCACATCTCTACGCATTTCACCGCTACACGTGGAACTCTACCTTCCTCTACAATACTCCAGATAACCAGTTTTAAGTGCAATTCCCAGGTTGAGCCCGGGGCTTTCACACCTAACTTAATTATCCGCCTACATGCCCTTTACGCCCAGTCATTCCGATTAACGCTCGCACCCTCCGTATTACCGCGGCTGCTGGCACGGAGTT
+
CCCCCGGGGGGGGGGGGGGGGGGGGGGGGGGGGGGGGGGGGGGGGGGGGGGGGGGGGGGGGGGGGGGGGGGGGGGGGGGGGGGGGGGGGGGGGGGGGGGGGGGGGGGGGGGGGGGGGGGGGGGGGGGGGGGGGGGGGGGGGGGGGGGGGGGGGGGGGGGGGGGGGGGGGGGGGGGGFGFGGGGGGGGGGGGGGGGGGGGGFFFFFFFFFFFFFFFFFFFFFFFFFFFFFFEFDFFFFFFFFFFFFFFEFFFFFF?FFAFFF?906>FFFFFFF:?BABF<F>>F>BF:7>B?><>9-:B
@M04999:289:000000000-L3R54:1:1101:6778:9931 2:N:0:428
TATCGACTACTCGGGTATCTAATCCTGTTTGCTCCCCACGCTTTCGCATCTCAGCGTCAGTATCTGTCCAGAAGGCCGCCTTCGCCACCGGTATTCCCCCACATCTCTACGCATTTCACCGCTACACGTGGAATTCTACCTTCCTCTACAATACTCCAGATAACCAGTTTTAAGTGCAATTCCCAGGTTGAGCCCGGGGCTTTCACACCTAACTTAATTATCCGCCTACATGCCCTTTACGCCCAGTCATTCCGATTAACGCTCGCACCCTCCGTATTACCGCGGCTGCTTGCACGGAGTT
+
CCCCCGGGGGGGGGGGGGGGGGCGGGGGGGGGGGGGGGGGGGGGGGGGGGGGGGGGGGGGGGGGGGGGGGGGGGGGGGGGGGGGGGGGGGGGGGGGGGGGGGGGGGGGGGGGGGGGGGGGGGGGGGGGGGGGGGGGGGGGGGGGGGGGGGGGGGGGGFGGGGGGGGGGGGGGGGGGFGFGGG?FGGGGGGGGFFGGGGGCEFFFFFFFFFFFFFFFCFFFFFFFFD?DFFFFFFFFFFFFDDFBFFFFFFFFFFDFF(6ABBB?>BFFFF??BF6?0:ABFFFB0;6(8:)32<>1(4(-.
@M04999:289:000000000-L3R54:1:1101:13431:10021 2:N:0:428
AAGACTACAGGGGTATCTAATCCTGTTCGCTCCCCACGCTTTCGTCCATCAGCGTCAATCGGTATTTAGTAACCTGCCTTCGCAATCGGGGTTCTGTGTAATATCTATGCATTTCACCGCTACACTACACATTCCAGCTACTTCAATACTATTCAAGATTAACAGTATCAACGGCAGTTCTACAGTTAAGCTGCAGGTTTTCACCGCTGACTTATCAACCCGCCTACGGACCCTTTAAACCCAATAAATCCGGATAACGCTCGCATCCTCCGTATTACCGCGGCTGCTGGCACGGAGTT
+
CCCCCGGGGGGGGGGGGGGGGGGGGGGGGGGGGGGGGGGGGGGGGGGGGGGGGGGGGGGGGGGGGGGGGGGGGGGGGGGGGGGGGGGGGGGGGGGGGGGGGGGGGGGGGGGGGGGGGGGGGGGGGGGGGGGGGGGGGGGGGGGGGGGGGGGGGGGGGGGGGGGGGGGGGGGGGGGGFGFGGGGGGGGGFGGGGFCGGFGGFFFFFEFFFFFFFFFFEFFDFFFFFFFF?FFFFFDFFEFFFFFFD;EFFFEF277?EEFFFFFFFFFFF>BFFFFFADFF>>9>B>?DDF?1??BFFF?
@M04999:289:000000000-L3R54:1:1101:17920:10039 2:N:0:428
GGAGACTACCAGGGTATCTAATCCTGTTTGCTCCCCACGCTTTCGCATCTCAGCGTCAGTATCTGTCCAGAAGGCCGCCTTCGCCACCGGTATTCCTCCACATCTCTACGCATTTCACCGCTACACGTGGAATTCTACCTTCCTCTACAATACTCCAGATAACCAGTTTTAAGTGCAATTCCCAGGTTGAGCCCGGGGCTTTCACACCTAACTTAATTATCCGCCTACATGCCCTTTACGCCCAGTCATTCCGATTAACGCTCGCACCCTCCGTATTACCGCGGCTGCTGGCACGGAGTTT
+
CCCCCGGGGGGGGGGGGGGGGGGGGEGGGGGGGGGGGGGGGGGGGGGGGGGGDGGGGGEGGGGGGFGGGGGGFFGGEGGGCGGGDFGGGEGGGGGGGGGGGGGFGGGGGGGEEEGGGGGEGGGEGGGGGGGGFGGGGGGGEDGGGGDEGCFGGGGGFGFGGGGFGGAFGGFFGGGGFGFGGGGGGGCFGCGG6F?CCDGG;>AFFFFFBEEBFFFFEF8CFFFB@D?BEEEFEDFDF9<;?9BF<4@EFCC3@0?;?EE?FFB>99>BF1??F?0(5><)(4;;1(26::01:<B1-,4()
@M04999:289:000000000-L3R54:1:1101:27728:10045 2:N:0:428
CCTCTGACTACTAGGGTATCTAATCCTGTTCGCTACCCATGCTTTCGAACCTCAGCGTCAGTTACAGACCAGAGAGCCGCCTTCGCCACTGGTGTTCTTCCATATATCTACGCATTCCACCGCTACACATGGAGTTCCACTCTCCTCTTCTGCACTCAAGAAAAACAGTTTCAGCTGCACTTCCCCGGTTAAGCCGAGGGCTTTCACAGCTGACTTGTTCTCCCGCCTGCGTTCGCTTTACGTCCAATAAATCCGGACAACGCTTGCCACCTACGTATTACCGCGGCTGCTGGCACGTAGT
+
9CC@@CEFFFGGFFGGFEGGGGACFGGGFGGGGGCCAFGGGGFGGGGFGGCEE6CEEBFGGGGGGGGFCDFGFFFEGAFGFFGFGG@@FFFGGGG7FEAFAFFGGGFFEFFGGDFEFGGGFGCECCFFEF=FG8>DGGGEEGAFGFGGFGGGGGGFGG?ED8EGGGGGFEE8EC?FFGBF??FC8?EEGGGGAFFDCDGDFFFAF>FAAF@@BFAFECFEF?EF>>@D@F@F?@;9DFFFE@1=?D3CE<<.9311?;6:?>FF8:<BF???0?BFF9>AB<?B1609>??78<7<:?(8-
@M04999:289:000000000-L3R54:1:1101:18593:10054 2:N:0:428
GACTACCGGGGTATCTAATCCTGTTTGCTCCCCACGCTTTCGCATCTCAGCGTCAGTATCTGTCCAGAAGGCCGCCTTCGCCACCGGTATTCCTCCACATCTCTACGCATTTCACCGCTACACGTGGAATTCTACCTTCCTCTACAATACTCCAGATAACCAGTTTTAAGTGCAATTCCCAGGTTGAGCCCGGGGCTTTCACACCTAACTTAATTATACGCCTACATGCCCTTTACGCCCAGTCATTCCGATTAACGCTCGCACCCTCCGGATTACCGCGGCTGCTGGCACGGATTTAGCC
+
CCCCCGGGGGGGGGGGGGGGGGGGGGGGGGGGGGGGGGGGGGGGFGGGGGGGGGGGGGGGGGGGGGGGGGGGGGGGGGGGGGGGGGGGGGGGGGGGGGGGGGGGGGGGGGGGGGGGGGGGGGGGGGGGGGGGGGGGGGGGGGGGGGGGGGGGGGGGGGGGGGGGGGGGGGGFGGGGFGFGGGGGGGGGGGGGGGGGDGGFFFFFFFFFDFCFFFFFFFFFFFFDFEFF@FFFFF<C<DFD07=EFEFFFFF<??<2:BFB>B>FF?:<B0(((-4360(2(409:7>73(.4(-((.-)..
@M04999:289:000000000-L3R54:1:1101:18681:10061 2:N:0:428
GGGACTACTGGGGTATCTAATCCTGTTTGCTCCCCACGCTTTCGCATCTCAGCGTCAGTATCTGTCCAGAAGGCCGCCTTCGCCACCGGTATTCCTCCACATCTCTACGCATTTCACCGCTACACGTGGAATTCTACCTTCCTCTACAATACTCCAGATAACCAGTTTTAAGTGCAATTCCCAGGTTGAGCCCGGGGCTTTCACACCTAACTTAATTATCCGCCTACATGCCCTTTACGCCCAGTCATTCCGATTAACGCTCGCACCCTCCGTATTACCGCGGCTGCTGGCACGGAGTT
+
CCCCCGGGGGGGGGGGGGGGGGGGGGGGGGGGGGGGGGGGGGGGGGGGGGGGGGGGGGGGGGGGGGGGGGGGGGGGGGGGGGGGGGGGGGGGGGGGGGGGGGGGGGGGGGGGGGGGGGGGGGGGGGGGGGCGGGGGGGGGGGGGGGGGFGGGGGGGGGGGGGGGFGGGGGGGGGGFFGFGGGGGGGGGGGGGGDGG9DCGFFFFFFFFFFFFFFFFFFFFFFFFFFFFCEFFFFFFFC?F>FFF@EAEFFFFFDF?EF?@68>;>19?BFFB:?:>DFF?BF(19>B>7(11<(42(-:
@M04999:289:000000000-L3R54:1:1101:15701:10077 2:N:0:428
GGACTACCCGGGTATCTAATCCTGTTCGCTACCCATGCTTTCGAACCTCAGCGTCAGTTACAGACCAGAGAGCCGCCTTCGCCACTGGTGTTCTTCCATATATCTACGCATTCCACCGCTACACATGGAGTTCCACTCTCCTCTTCTGCACTCAAGAAAAACAGTTTCAGCTGCACTTCCCCGGTTAAGCCGAGGGCTTTCACAGCTGACTTGTTCTCCCGCCTGCGTTCGCTTTACGCCCAATAAATCCGGACAACGCTTGCCACCTACGTATTACCGCGGCTGCTGGCACGTAGTTAGC
+
CCCCCGGGGGGGGGGGGGGGGGGGGGGGGGGGGGGGGGGGFGGDGGGFGGGGGGGGGGGGGGGGGGGGFGDGFGGGGGGGGDEEGFGGGGGGFGFGGGGGGFGGGGGFGGGGGGGGGGGGGGGGGGEF8FGGGGGGGGGGGGGGFGFGGGGGGDGFFFCFGGFGFGGGGGGGGGGGFGFGGGDE:ECGFFGE5CEDCFGFFFFFFFAABDE<B@FFFFFFAFFFBBBF<@DF;;=EFFFFFF06=36?AB>91>0?B>FF:::?<??7446(.6?4<A69(,4-3828?B:?<,(.-.54<
@M04999:289:000000000-L3R54:1:1101:23213:10083 2:N:0:428
GACTACACGGGTATCTAATCCTGTTCGCTACCCATGCTTTCGAACCTCAGCGTCAGTTACAGACCAGAGAGCCGCCTTCGCCACTGGTGTTCTTCCATATATCTACGCATTCCACCGCTACACATGGAGTTCCACTCTCCTCTTCTGCACTCAAGAAAAACAGTTTCAGCTGCACTTCCCCGGTTAAGCCGAGGGCTTTCACAGCTGACTTGTTCTCCCGCCTGCGTTCGCTTTACGCCCAATAAATCCGGACAACGCTTGCCACCTACGTATTACCGCGGCTGCTGGCACGTAGTTAGCC
+
CCCCCGGGGGGGGGGGGGGGGGGGGGGGGGGGGGGGGGGGGGGGGGGGGGGGGGGGGGGGGGGGGGGGGGGGGGGGGGGGGGGGGGGGGGGGGGGGGGGGGGGGGGGGGGGGGGGGGGGGGGGGGGGGGGGGGEGFGFGGGGGGGGGGGGGGGGGGCFGCEGGGGGGGG8EGGGGGFGFGGGGGGGGGGGGGGGGGGGGFFFFFFFFA=FFEFFFF?FFFFFFFFFFFFFFDDFFFFFFED6@FFEEFFF0122?B>BF?FFFF?:B?BB12):A>986;FFFFF?FB?1<?FFB?6<)64
@M04999:289:000000000-L3R54:1:1101:5403:10093 2:N:0:428
TACGACTACTAGGGTATCTAATCCTGTTTGCTCCCCACGCTTTCGCATCTCAGCGTCAGTATCTGTCCAGAAGGCCGCCTTCGCCACCGGTATTCCTCCACATCTCTACGCATTTCACCGCTACACGTGGAATTCTACCTTCCTCTACAATACTCCAGATAACCAGTTTTAAGTGCAATTCCCAGGTTGAGCCCGGGGCTTTCACACCTAACTTAATTATCCGCCTACATGCCCTTTACGCCCAGTCATTCCGATTAACGCTCGCACCCTCCGTATTACCGCGGCTGCTGGCACGGAGTTT
+
CCCCCGGGGGGGGGGGGGGGGGGGGGGGGGGGGGGGGGGGGGGGGGGGGGGGGGGGGGGGGGGGGGGGGGGGGGGGGGGGGGGGGGGGGGGEGGGGGGGGGGGGGGGGGGGGGGGGGGGGGGGGGGGGGGGGGGGGGGGGGGGGGGGGGGGGGGGGGGGGGGGGGGGGDFGGGGGGFGFGGGFGGGGGGGGGGGGGGGGGFFFFFFFFFFFFFFFFFFFFFF?DD@DFFF?EFFFFFEF:;9>;;FFFFEFFF?D?DE<;9??>B>F>:?B?BF?:BAFFF9BBB9>?::>?:286696<)
@M04999:289:000000000-L3R54:1:1101:25955:10098 2:N:0:428
CTCGTGACTACCGGGGTATCTAATCCTGTTCGCTACCCATGCTTTCGAACCTCAGCGTCAGTTACAGACCAGAGAGCCGCCTTCGCCACTGGTGTTCTTCCATATATCTACGCATTTCACCGCTACACGTGGAATTCTACCTTCCTCTACAATACTCCAGATAACCAGTTTTAAGTGCAATTCCCAGGTTGAGCCCGGGGCTTTCACACCTAACTTAATTATCCGCCTACATGCCCTTTACGCCCAGTCATTCCGATTAACGCTCGCACCCTCCGTATTACCGCGGCTGCTGGCACGGAGT
+
CCCCCGGGGGGGGGGGGGGGGGGGGGGGGGGGGGGGGGGGGGGGGGGGGGGGGGGGGGGGGGGGGGGGGGGGGGGGGGGGGGGGGGGGGGGGGGGGGGGGGGGGGGGGGGGGGGGGGGGGGGGGGGGGGGGGGFGGGGGGGGGGGGGGGGGGGGGGGGGGGGGGGGGGGGGGGGGGFGFGFFGGGGGGGGGGGGGFGGGGFFFFFFFFFFBFFFFFFFFFFFFFFFFFFFFFEFFFFFFFFFFFFFF@EFF??EE?@DBFB?FBBFB>B;???FFFBF72:A:>62910<DFFFFF?F9>8
@M04999:289:000000000-L3R54:1:1101:6869:10100 2:N:0:428
CGGGACTACTGGGGTATCTAATACTGTTCGCTCCCCACGCTTTCGTCCATCAGCGTCAATCGGTATTTAGTAACCTGCCTTCGCAATCGGGGTTCTGTGTAATATCTATGCATTTCACCGCTACACTACACATTCCAGCTACTTCAATACTATTCAAGATTAACAGTATCAACGGCAGTTCTACAGTTAAGCTGCAGGTTTTCACCGCTGACTTATCAACCCGCCTACGGACCCTTTAAACCCAATAAATCCGGATAACGCTCGCATCCTCCGTATTACCGCGGCTGCTGCCCCGGAGTTG
+
CCCCCDGDFGEGGGGGGGGGGG,CFFGGGGGGGGGGGGGGGGGGGE@E@FGGGGGGGGGGGGFFGGGGGGGGGGGGGGGGGGGGGGBAFG>FFGGGGEFGGGGFGGGGEGFGGGGGGGGGGGGGGGGGGGFGGGGGGDGGGGGGFF8;DGFG8CGGGGFGCGGGGGGGGGGGGGGGFDFGCFFGEGGGGGGGGGCFGGGGFFFFFFBFBFFFFFFFEFFFF>AA>=?DF5(5@FF@8>EFFF?DFDFEEEE@6>FFFFEFF;6>>9:>?FA?B:??B<<<104>B04(8?)((-,4((-2)
@M04999:289:000000000-L3R54:1:1101:3858:10135 2:N:0:428
CGGTGACTACCGTGGTATCTAATCCTGTTCGCTACCCATGCTTTCGAACCTCAGCGTCAGTTACAGACCAGAGAGCCGCCTTCGCCACTGGTGTTCTTCCATATATCTACGCATTCCACCGCTACACATGGAGTTCCACTCTCCTCTTCTGCACTCAAGAAAAACAGTTTCAGCTGCACTTCCCCGGTTAAGCCGAGGGCTTTCACAGCTGACTTGTTCTGCCGCCTGCGTTCGCTTTACGCCCAATAAATCCGCACAACGCTTGCCACCTACGTATTACGCCGGCTGCTGGCACGTGGTT
+
CCCCCGGF9FG+6,7:CF,<FFFC,<FFGDFG:FC8F@E<FGFGFG@F@:FFF@CEGGC@@EDGCGCG@DF<CECFF7FGD@D@FFBF,B<?,FFCFEDGGCFGG,FE9F<FGGCFFFGGECFE:FGGGG8FD>EFFCDDECE,,6EFGGGG88=DFFD8D=D?+@,=ECFACFF=5?FF6D?DG+8@:EACF8?>*77?A69>B@A?):7*<A9AEFA<+0>>@B2>9;/:70;@<<)@<<(:<(6.;4<E37(4>(3:(7:3:FFF).(.2(4.64254(((,469?3,(4(5:2(((-
@M04999:289:000000000-L3R54:1:1101:11228:10144 2:N:0:428
GACTACCGGGGTATCTAATCCTGTTTGCTCCCCACGCTTTCGCATCTCAGCGTCAGTATCTGTCCAGAAGGCCGCCTTCGCCACCGGTATTCCTCCACATCTCTACGCATTTCACCGCTACACGTGGAATTCTACCTTCCTCTACAATACTCCAGATAACCAGTTTTAAGTGCAATTCCCAGGTTGAGCCCGGGGCTTTCACACCTAACTTAATTATCCGCCTACATGCCCTTTACGCCCAGTCATTCCGATTAACGCTCGCACCCTCCGTATTACCGCGGCTGCTGGCACGGAGTTAGCC
+
CCCCCGGGGGGGGGGGGGGGGGGGGGGGGGGGGGGGGGGGGGGGGGGGGGGGGGGGGGGGGGGGGGGGGGGGGGGGGGGGGGGGGGGGGGGGGGGGGGGFGGGGGGGGGGGGGGGGGGGGGGGGGGGEGGGGGGGGGDDFGGGGFGGGGGGFFGGGGGGGGGFGEGGGGFGGGGGGFGFGGGGGFGGGGGGGGDGGDFGGFFFFFFFFFFFEEFFFFFFFFFFFFFFFEEF@FFFFFFFFFFEFFFFFFEF@BFFFFFFFFFFFFBFF?><8BFFFFBFF>F661?2(-4>?B09?04:<3
@M04999:289:000000000-L3R54:1:1101:20040:10151 2:N:0:428
CGTGGGACTACCGGGGTATCTAATCCTGTTCGCTACCCATGCTTTCGAACCTCAGCGTCAGTTACAGACCAGAGAGCCGCCTTCGCCACTGGTGTTCTTCCATATATCTGCGCATTCCACCGCTACACATGGAGTTCCACTCTCCTCTTCTGCACTCAAGAAAAACAGTTTCAGCTGCACTTCCCCGGTTAAGCCGAGGGCTTTCACAGCTGACTTGTTCTCCCGCCTGCGTTCGCTTTACGCCCAATAAATCCGGACAACGCTTGCCACCTACGTATTACCGCGGCTGCCGGCACTTAGT
+
BBCCCEEGGGGGGGC@@FGGGGGGCFGCGGGGGGGGGACGFGGGGGGFGGGGGGGFGGGGGGGGGGGG87EE@FFGGGGGGGGGGGGGGGGCFG<:@AAFGGGGGGGGCG,FEGGGGGFGGGGGCFGGGGGGFGGGGAFGGGGGGGGFGGGD8AFDF=DFG?=3@CGGGGGFAFGGFGFGGFGFCFEG8EGFGGGDCGC>>F?AFCFFB=B2>FFFFF4@+9>D@99;(43;<<;BFD(@C;(7>F6:?D<>2794?03:6-(44(-592:0332:<A:449((-02(9:((,(,(().4.
@M04999:289:000000000-L3R54:1:1101:15208:10213 2:N:0:428
GGACTACCGGGGTATCTAATCCTGTTCGCTCCCCACGCTTTCGTCCATCAGCGTCAATCGGTATTTAGTAACCTGCCTTCGCAATCGGGGTTCTGTGTAATATCTATGCATTTCACCGCTACACTACACATTCCAGCTACTTCAATACTATTCAAGATTAACAGTATCAACGGCAGTTCTACAGTTAAGCTGCAGGTTTTCACCGCTGACTTATCAACCCGCCTACGGACCCTTTAAACCCAATAAATCCGGATAACGCTCGCATCCTCCGTATTACCGCGGCTGCTGGCACGGAGTTAGC
+
CCCCCF<DBCEGGGGGGGGGGCFFGGFFGGG7FGGGGGGDFEGGFGGGGGGGGGDGFGGGCGCFFFFGGGGGGGGGGGCFGGECEGGEGGFGGGEECECEFGGGGCFGGGGFGDFGGEGGGGGGGGGGGGGGGAFEGGGGGGGG,CEGGGGGGG8EFG8EGFGGGFGGGGGGCEGGAFFGGGGGDFGCCFGGGGCFCFDF@AFFFFDB>B4AEFACCA9AF>@D?DFFF@;@@36CEEFFF?FFEFEFE;>>?F?AFF>FBFFF02??BF9<04:BFABF99999:BF?FBB01(3:0<A9
@M04999:289:000000000-L3R54:1:1101:18873:10255 2:N:0:428
GCCAGACTACACGGGTATCTAATCCTGTTTGCTCCCCACGCTTTCGCATCTCAGCGTCAGTATCTGTCCAGAAGGCCGCCTTCGCCACCGGTATTCCTCCACATCTCTACGCATCTCACCGCTACACGTGGAATTCTACCTTCCTCTACAATACTCCAGATAACCAGTTTTAAGTGCAATTCCCAGGTTGAGCCCGGGTCTTTCACACCTAACTTAATTATCCGCCTACATTCCCTTTACGCTCAGTCATTCCGATTAACGCTCGCACCCTCCGTATTACCGCGGCTGCTGGCACGTAGTC
+
CCCCCFFCFAFC;::FGF<EE<F9,EF@FCFGECGDF<6+@@BCFGDCCEEF@;CFGGGFGGGGGFAAFFF9<EFGC@ED:BFGGC?BE:@48FEGEFC,F=?F@<AFGADC:+F,AEBE==@B@FGD@B@:FFEEGGGGG;ADG9DAFC=3EGFGFGFGCFE9D=@==DEGEFG877=C+BB9DFGD9@FD<D>9550<*+3=9::AFF@EFFFF=6+8+91(5(/>BBE*870.8).;(7((33<C))9CEEF0;07E@>;309(494?B091(3(-6<1763((4?58((()824:()
@M04999:289:000000000-L3R54:1:1101:11598:10281 2:N:0:428
GACTACCCGGGTATCTAATCCTGTTCGCTCCCCACGCTTTCGTCCATCAGCGTCAATCGGTATTTAGTAACCTGCCTTCGCCATCGGGGTTCTGTGTAATATCTATGCATTTCACCGCTACACTACACATTCCAGCTACTTCAATACTATTCAAGATTAACAGTATCAACGGCAGTTCTACAGTTAAGCTGCAGGTTTTCACCGCTGACTTATCAACCCGCCTACGGACCCTTTAAACCCAATAAATCCGGATAACGCTCGCATCCTCCGTATTACCGCGGCGGCTGCACGGAGTTAGCCC
+
B@<ACCFGGFEFBFFAFGGFGGGGGGGGGGEG7EFFCGCGFGGEC7@FGGGGFGGGGGGGCG<EFFGGFFGGGGGGFCEFE,@BEGGDGCFGGGGGGF?FGFFGGGGGGFDFFFCEFEFGDFG,FAFGGGGGGFGFCFGFGDCAFGG8=CCGGDG9EDAAGFFGGCGGGGGCEEGFFDFGCDFGGGFGGGGGGEFFFGGGFFFA5BEBF6=C?B36)9@AD@DFFD29>@>D=3>C338DFFF@<9C3390<?;EE0671;9>6>:2<BFF070>99?0((,,39(3<>3869(-32<A)(
@M04999:289:000000000-L3R54:1:1101:4498:10292 2:N:0:428
GGGGGACTACCCGGGTATCTAATCCTGTTTGCTCCCCACGCTTTCGCATCTCAGCGTCAGTATCTGTCCAGAAGGCCGCCTTCGCCACCGGTATTCCTCCACATCTCTACGCATTTCACCGCTACACGTGGAATTCTACCTTCCTCTACAATACTCCAGATAACCAGTTTTAAGTGCAATTCCCAGGTTGAGCCCGGGGCTTTCACACCTAACTTAATTATCCGCCTACATGCCCTTTACGCTCAGTCATTCCGATTAACGCTCGCACCCTCCGTATTACCGCGGCTGCTGGCACGCACTT
+
CCCCCEGADFGGGGGGDGGFFGGCGGGGGGCGCFFGGFGDGCEGGGEGDGGGGGGDFGGGG<CEFFFFGGGGGGGGGGGGFFFDCGFEFEGGGGGGGGAFGGF8:?FGGGFGGGGGEGGGCE7CFGGGDFGGGEEAFGGGGDDFFFFFGC9EGGG8FGGGGGFF,=DEDGGGGGGGFG?FFF8FF,DCEGFGCG5?>DGGFFFFF>6?2>=BBCA888A?+5*(6<<;3;7?;4:4(3;:;F(623?47<)3)(,2(:4:<9??609>BBB:?>,.((6<>6(7,399?>B>0(.3(,((.
@M04999:289:000000000-L3R54:1:1101:13188:10345 2:N:0:428
CGACTACAGGGGTATCTAATCCTGTTTGCTCCCCACGCTTTCGCATCTCAGCGTCAGTATCTGTCCAGAAGGCCGCCTTCGCCACCGGTATTCCTCCACATCTCTACGCATTTCACCGCTACACGTGGAATTCTACCTTCCTCTACAATACTCCAGATAACCAGTTTTAAGTGCAATTCCCAGGTTGAGCCCGGGGCTTTCACACCTAACTTAATTATCCGCCTACATGCCCTTTACGCCCAGTCATTCCGATCAACGCTCGCACCCTCCGTATTACCGCGGCTGCTGGCACGGAGTTAGC
+
CCCCCGGGGGGGGGGGGGGGGGGGGGGGGGGGFGGGGGGGGGGGGGGGGGGGGGGGGGGGGGGGGGGGGGGGGGGGGGGGGGGGGGGGGGGGGGGGGGGGGGGGGGGGGGGGGGGGGGGGGGGGGGGGGGGGGGGGGGGGGGGGGGGGGGGGGGGGGGGGGGGGGGGGGGGEFGGGFGFGGGGGGGGGGGGGGGGDCGGGFFFFFFFFEFFFFFFFFFFF>DFFFFFEFFEFFFEEFFFFFFFFFFFFFF;D?BDFFB>?<FFFFFF0:?FBF0:9<A?F09>FFFBB7?B709>>?FFA<
@M04999:289:000000000-L3R54:1:1101:20535:10347 2:N:0:428
CCCGACTACAGGGGTATCTCATCCCTTTCGCTCCCCTGGCCTTCGTGCCTCATCATTAGTTATTGTCCCGGCACCCTCCTTCGCCACGAGTCTTCCTCTCGCTATCTACGCCCTTCCCTGCTCCTCCGAGCATTCCGGTTCCACCTCCATTACTCTAGACTCGCAGTATCTTGTTTCCTCTGCTGTACTCCCCCGCGCCTTTCACACACGACTTACCCCACATCCTACCCCCGCTCTCCCCCCCATGATGATGAACCACGCTTCAGTCCTCTTTATGCCCGCAGATCGTGCAACAGTGTTC
+
--A<CEE@,6CE,+=BA<E9,CCF@FGG,,86C+C,;,66AF,;6,:B,,B<,6,6,,,<C6,C,<,E,7+++7BCD,@,5F:B@=:@77F,,AFFFGE,4,,6@F;,9A=+++4A,AE9A,,9,,9+>++:,7=E,++43@,3@8=,6=6=E8==,,,3,,6+6=CD,=,77,+,?+3B+2;56,,,35,@5@**;7C4*3+8++))52(8(2+0(/./=;))(/7;(:((3(1(4.()-3(4((())))).).)8?2,(((,).).4444)-)..-8<60((()(((.((),.(-))).
@M04999:289:000000000-L3R54:1:1101:22799:10349 2:N:0:428
GGGACTACACGGGTATCTAATCCTGTTTGCTCCCCACGCTTTCGCATCTCAGCGTCAGTATCTGTCCAGAAGGCCGCCTTCGCCACCGGTATTCCTCCACATCTCTACGCATTTCACCGCTACACGTGGAATTCTACCTTCCTCTACAATACTCCAGATAACCAGTTTTAAGTGCAATTCCCAGGTTGAGCCCGGGGCTTTCACACCTAACTTAATTATCCGCCTACATGCCCTTTACGCCCAGTCATTCCGATTAACGCTCGCACCCTCCGTATTACCGCGGCTGCTGGCACGGAGTT
+
CCCCCGGGGGGGGGGGGGGGGGGFGGGGGGGGGGGGGGGGGGGGGGGGGGGGGGGGGGGGGGGGGGGGGGGGGGGGGGGGGGGGGGGGGGEGGGGGGGGGGGGGGGGGGGGGGGGGGGGGGGGGGGFGDCFGGGGGGGGGGGGGGGGGGGGGGGGGGDFGGFGGGGGGGGGGGGGGFFFGGGGGGGDGGGGGGGDCDGGGFFFFFFBFEBFFF=FF?:FEA>BFF?=EFFF38@1EEF?:>BD?347CEEEE3;7;EFF>BF319>F6?F?2,(.8<A2?B9917605?(-.4:906<:
@M04999:289:000000000-L3R54:1:1101:20368:10368 2:N:0:428
CTGACTACCGGGGTATCTAATCCTGTTTGCTCCCCACGCTTTCGCATCTTAGCGTCAGTATCTGTCCAGAGGGCCGCCTTCGCCACCGGTATTCCTCCACATCTCTACGCATTTCACCGCTACACGTGGAATTCTACCTTCCTCTACAATACTCCAGATAACCAGTTTTAAGTGCAATTCCCAGGTTGAGCCCGGGGCTTTCACACCTAACTTAATTATCCGCCTACATGCCCTTTACGCCCAGTCATTCCGATTAACGCTCGCACCCTCCGTATTACCGCGGCTGCTGGCACGGAGTT
+
CCCCCGGGGGGGGGGGGGGGGGGFGGGGGGGGGGGGGGGDGGGGGGGGGGGGGGGGGGGGGGGGGGGGGGGGGGGGGGGGGGDGGGDFGGGGGGGGGGGGGGGFGGGGGGGGGGGGGGEGGGGGGGGGGGGGGGGGGGGGGGGGGGGGGGGGGGGGGGGGGGGGGGGFGGGGGGGGFGFGG?DCFGGGGGGGGGGDCGDGFBCFFFFFEBFFEFFFE@>CF>?@F?@;EFF@@@DFFFFFFFFFFE@CEFF:(-:?BA:B?6>99BFB06:B?FBFFFA?FFBFB9?),41?72(7>?8
@M04999:289:000000000-L3R54:1:1101:20856:10384 2:N:0:428
AGTCGGACTACAGGGGTATCTAATCCTGTTCGCTACTCATGCTTTCGAACCCCAGCGCTAGTTACAGACCAGAGAGCCGCCTTCGCCACTGGTGTTCTTCCATATATCTACGCATTCCACCGCTACACATGGAGTTCCACTCTCCTCTTCTGCACTCAAGAAAAACAGTTTCAGCTGCACTTCCCCGGTTAAGCCGAGGCCTTTCACAGCTGACTTGTTCTCCTGCCTGCGTTCGCTTTACGCCCAATCACTCCGGACAACGCTTGACACCTGCGTATTACCGCGGCTGCTGGCACGTTGT
+
6B@6A+@C+CF<,,BEFEEGGE9CFGFACFE:FF@@,F<DF<,CCE@8<A+,8,@FE+,+8,,<E<FE@FCF,@,8,448C,CDFE7FF,,,5AE,E,E,A,9AABFFF@5?+4+8?5FCFGGFEG9A=,54,4,4,6EG,=8@,,@D9=C=9=13D8,@,6=DGG8CFE3,6=+2960CFC7,6,33*@*<E7?D5C***;AF8@A>>2>E*24=*108F*>*05(/761/437((6,1)(/((/((/),)4:?F03(,434,24(46)41(.4324344-21(,((-(,.(:(,4.(,,
@M04999:289:000000000-L3R54:1:1101:18233:10387 2:N:0:428
AGTGACTACAAGGGTATCTAATCCTGTTCGCTCCCCACGCTTTCGTCCATCAGCGTCAATCGGTATTTAGTAACCTGCCTTCGCAATCGGGGTTCTGTGTAATATCTATGCATTTCACCGCTACACTACACATTCCAGCTACTTCAATACTATTCAAGATTAACAGTATCAACGGCAGTTCTACAGTTAAGCTGCAGGTTTTCACCGCTGACTTATCAACCCGCCTACGGACCCTTTAAACCCAATAAATCCGGATAACGCTCGCATCCTCCGTATTACCGCGGCTGCTGGCACGGAGTT
+
CCCCCGGGGGCGGGGGGGGGGGGGGGFGGGGGGGGGGGGGGEFGGFGGGGGGGGGGGGEGGGGGG?FGFFFGGGGGGGGFGGGGGGEGGEGGGGGGGFGGGGGGFGGGFGGGFFGGGGGGGGGGGGGGGGGGGGGGGGGFGGGGGGFGGGGGGAFGGGFGGGGGGGGGFDGGGGGDFGFFGGFGGGGGGGGGGGFGGGGGFFFFFFFF9BAC@FFFEFFFFDBBBFFFF>DFFFFBFFFFFFFFFFEA9?<E>>;?@E@DF1;>>;:>F?AFFB<??FFA?>>>6(41??FFB??9>9BB
@M04999:289:000000000-L3R54:1:1101:18386:10407 2:N:0:428
GCGCGGACTACTAGGGTATCTAATCCTGTTTGCTCCCCACGCTTTCGCATCTCAGCGTCAGTATCTGTCCAGAAGGCCGCCTTCGCCACCGGTATTCCTCCACATCTCTACGCATTTCACCGCTACACGTGGAATTCTACCTTCCTCTACAATACTCCAGATAACCAGTTTTAAGTGCAATTCCCAGGTTGAGCCCGGGGCTTTCACACCTAACTTAATTATCCGCCTACATGCCCTTTACGCCCAGTCATTCCGATTAACGCTCGCACCCTCCGTATTACCGCGGCTGCTGGCACGGGGT
+
CCCCCGGGGGGGGGGGGGGGGGGGGGGGGGGGGGGGGGGGGGGGGGGGGGGGGGGGGGGGGGGGGGGGGGGGGGGFGGGGGGGGGGGGGGGGGGGGGGGGGGGGGGGGGGGGGGGGGGGGGGGGGGGGGGGGGGGGGGGGGGGGGGGGGGGGGGGGGGGGGGGGGGGGGGGDGGGGFGFGGGGGGGGGGGGGGGGGGGGGFFFFFFFFFFFFFFFFFFFFFFFEFFFF?FFFFFFFFFFFFFFFFD?EFEFEFFB(8<FFA?BFFFFFFFF<FFF?6??5<D<999;BBBFF::0<?07(,
@M04999:289:000000000-L3R54:1:1101:6374:10408 2:N:0:428
ACGACTACCCGGGTATCTAATCCTGTTCGCTACCCATGCTTTCGAGCCTCAGCGTCAGTAACAGACCAGAGAGCCGCCTTCGCCACTGGTGTTCTTCCATATATCTACGCATTTCACCGCTACACATGGAGTTCCACTCTCCTCTTCTGCACTCAAGTCTCTCAGTTTCCGATGCTCTTCCTCAGTTAAGCTGAGGGCTTTCACATTCAGACTTAAAAGACCGCCTGCGCTCCCTTTACGCCCAATAAATCCGGACAACGCTTGCCACCTACGTATTACCGCGGCTGCTGGCACGTAGTTT
+
CCCCCGGGGGGGGGGGGGGGGGGGGGGGGGGGGGGGGGGGGGGGGGGGGGGGGGGGGGGGGGGGGGGGGGGGGGGGGGGGGGGGGGGGGGGGGGGGGGGGGGGGGGGGGGGGGGGGGGGGGGGGGGGGGGGGGGGGGGGGGGGGGGGGGGGGGGGGGGGGGGGGGGGGGGGDGGGGFGFGGGGGGGGGGGGGG,CFGGGGFFFFFFFFEFFFFFFFFFFFFBBFFFFFF=@FFFFFFFFFFFFFFDFEFFFF9@FFFDFFFFF?BFA?F?:?64<AFFFAFF>>F>;?D7::72,4::BF)
@M04999:289:000000000-L3R54:1:1101:15723:10410 2:N:0:428
TCGGGACTACAGGGGTATCTAATCCTGTTTGCTCCCCACGCTTTCGCATCTCAGCGTCAGTATCTGTCCAGAAGGCCGCCTTCGCCACCGGTATTCCTCCACATCTCTACGCATTTCACCGCTACACGTGGAATTCTACCTTCCTCTACAATACTCCAGATAACCAGTTTTAAGTGCAATTCCCAGGTTGAGCCCGGGGCTTTCACACCTAACTTAATTATCCGCCTACATGCCCTTTACGCCCAGTCATTCCGATTAACGCTCGCACCCTCCGTATTACCGCGGCTGCTGGCACGGAGTT
+
CCCCCGGGGGGGGGGGGGGFGGGGGGGGGGGGGGGGGGDGGGGGGGGGGGGGGGGGGGGGGGGGGGGGGGGGGGGGGGGGGGGGGGGGGGGGGGGGGGGGGGGGGFGGGGGGGGGGGGGGGGDGGGGGGGGGGGGGGGFGGGGGGGGGGGGFGGGGFGGGFGGGGGGGGGGGGGGGFFFFGGGGGFFGGGFGCFGDGGGGFFFFFFFFFFFEFFFFFFFEFFEFF@FFFFFFEEDEFEFFDDFFFFFFFEFFE@(2<FAA<6:30797>?F:<B<F0:AF>09;29;F?>)8:<B606>81
@M04999:289:000000000-L3R54:1:1101:14594:10472 2:N:0:428
TGACTACTGGGGTATCTAATCCTGTTCGCTCCCCACGCTTTCGTCCATCAGCGTCAATCGGTATTTAGTAACCTGCCTTCGCAATCGGGGTTCTGTGTAATATCTATGCATTTCACCGCTACACTACACATTCCAGCTACTTCAATACTATTCAAGATTAACAGTATCAACGGCAGTTCTACAGTTAAGCTGCAGGTTTTCACCGCTGACTTATCAACCCGCCTACGGACCCTTTAAACCCAATAAATCCGGATAACGCTCGCATCCTCCGTATTACCGCGGCTGCTGGCACGGAGTTAGC
+
CCCCCGGGGGGGGGGGGGGGGGGGGGGGGGGGGGGGGGGGGGGGGGGGGGGGGGGGGGGGGGGGGGGGGGGGGGGGGGGGGGGGGGGGGGGGGGGGGGGGGGGGGGGGGGGGGGGGGGGGGGGGGGGGGGGGGGGGGGGGGGGGGGGGGGGGGGGGGGGGGGGGFGGGGGGGGGGGFGFGGGGGGGGGGGGGGGGGFGGGFFFFFFFFFFFFFFFFFFFFFFFFFFFFFBBFFDFFEFFF<@DFFFFEFFFFDDFFFFF0<>FF:>??B?>FB?:AA>BFFFF>BFFFF::DF9>><<FF6
@M04999:289:000000000-L3R54:1:1101:20613:10503 2:N:0:428
TCGTGACTACAGGGGTATCTAATCCTGTTTGCTCCCCACGCTTTCGCATCTCAGCGTCAGTATCTGTCCAGAAGGCCGCCTTCGCCACCGGTATTCCTCCACATCTCTACGCATTTCACCGCTACACGTGGAATTCTACCTTCCTCTACAATACTCCAGATAACCAGTTTTAAGTGCAATTCCCAGGTTGAGCCCGGGGCTTTCACACCTAACTTAATTATCCGCCTACATGCCCTTTACGCCCAGTCATTCCGATTAACGCTGGCACCCTCCGTATTACCGCGGCTGCTGGCACGGACTT
+
CCCCCGGGGGGGGGGGGGGGGGGGGGGGGGGGGGGGGGGGGGGGGGGG>FGGGGGGFEGGGGGGGGGGGGGGCEFFFGGGGGGGDGGGGGGEGGGGGGGGGGGCGFGGGGGGGGGGGGGGGGGGGGGGGGGGD9FGGGGFFGGGGGGGGGDFGGGGGFGGGGFFFFFFGGGGGGGGFDFCFGGGGGGGGFFGGGGGCDDGFFFFFFFF24=BDFFFEFFFF<CDF?=DFFFFF@DFFFFFFF>FFD;E35?CEF;?F??EF08:B?7<:?:?<;<:??FAA<>>FF>F??FFF:?B9>(-.
@M04999:289:000000000-L3R54:1:1101:22006:10504 2:N:0:428
CAGACTACCCGGGTATCTAATCCTGTTCGCTCCCCACGCTTTCGTCCATCAGCGTCAATCGGTATTTAGTAACCTGCCTTCGCAATCGGGGTTCTGTGTAATATCTATGCATTTCACCGCTACACTACACATTCCAGCTACTTCAATACTATTCAAGATTAACAGTATCAACGGCAGTTCTACAGTTAAGCTGCAGGTTTTCACCGCTGACTTATCAACCCGCCTACGGACCCTTTAAACCCAATAAATCCGGATAACGCTCGCATCCTCCGTATTACCGCGGCTGCTGGCACGGAGTT
+
CCCCCGGGGGGGGFGGGGGGGGGGGGGGGGFFEGEGGGGGGGGGFGEEGGGGGGGGEGGGGGEGCFFFGGGEGFGGGGFGGGGGGGGGGGGGGFGGFGFGGGGCFFGGGGGGGGGFFGDEGGGGGGGGGGGGGGGGFGFGGGGFGGGFGGGGGGGGGGFGDFFGGGGFGGGGGGGGFDFGGGGCFDCFGGFFFFGGGD?CFFAFFFFFBFFEEFFFFFFDF=BF9@FFDFBBDF@3;3CF@;;<@F396<3;9<;?A<@FF:;97?>B>BF>8?054>4<;>BBB9?DB5??F071410
@M04999:289:000000000-L3R54:1:1101:23382:10507 2:N:0:428
GACTACCCGGGTATCTAATCCTGTTTGCTCCCCACGCTTTCGCATCTCAGCGTCAGTATCTGTCCAGAAGGCCGCCTTCGCCACCGGGATTCCTCCACATCTCTACGCATTTCACCGCTACACGTGGAATTCTACCTTCCTCTACAATACTCCAGATAACCAGTTTTAAGTGCAATTCCCAGGTTGAGCCCGGGGCTTTCACACCTAACTTAATTATCCGCCTACATGCCCTTTACGCCCAGTCATTCCGATTAACGCTCGCACCCTCCGTATTACCGCGGCTGCTGGCACGGAGTTAGCC
+
CCCCCGCGGGGGGGGGGGGGGGGGGGGGGGGGGGGGGGGGGGGGEGGGGGGGGGGGGGGGGGGGGGGGGGGGGGGGGGGGGGGGGGGGGGGGGGGGGGGDGGGGGGGGGGGGGGGGGGGGGGGGGGGGGGGGGGGGGGGGGGGGGGGGGGGGGGGFGFGGGGGGGFGGGGGGGGFGFGFDFFCFGFFGGGGGGGGGDGFGFFFFEFFFFFFFFFFFFFFFFD?DFFFFFEFFFFFFF0>FFFEE43?EEE?036<>?B??FFFBFF?FFBFFF?B<>609(7;9B:0:B0<B;F9?FDFB7
@M04999:289:000000000-L3R54:1:1101:2507:10539 2:N:0:428
ATGACTACCCGGGTATCTAATCCTGTTCGCTACCCATGCTTTCGAACCTCAGCGTCAGTTACAGACCAGAGAGCCGCCTTCGCCACTGGTGTTCTTCCATATATCTACGCATTCCACCGCTACACATGGAGTTCCACTCTCCTCTTCTGCACTCAAGAAAAACAGTTTCAGCTGCACTTCCCCGGTTAAGCCGAGGGCTTTCACAGCTGACTTGTTCTCCCGCCTGCGTTCGCTTTACGCCCAATAAATCCGGACAACGCTTGCCACCTACGTATTACCGCGGCTGCTGGCACGTAGTTAC
+
CCCCCGGGFGGGGGGGGGGGGGGGGGGFGGGECFFGGFGGGGFFFG@@FFGGGGGGGGAEGGGGGGFFFGGGGGGGGGGGGGDGGGGDFBEGCFAAFAEFGGG<FFGGGEGGEGGFFGGGGGGGGGGGDGGFEFGFG9D9DGG?FFGADFADFGGGGGGFFGGG?9EDGGEFE??FFG?FGGGGGGGDFGGGGGGGGDGGFFFFFFFFEE=4*1BBEFFFFF=>FDFF17;D1;?0CCFEF(62;;3C)4(73?BFFFB>FBFF0<?<FF7(.5A7>24?FF(3401>D(0334?((-)6)
@M04999:289:000000000-L3R54:1:1101:15462:10552 2:N:0:428
CCCGGGTATCTAATCCTGTTTGCTCCCCACGCTTTCGCATCTCAGCGTCAGTATCTGTCCAGAAGGCCGCCTTCGCCACCGGTATTCCTCCACATCTCTACGCATTTCACCGCTACACGTGGAATTCTACCTTCCTCTACAATACTCCAGATAACCAGTTTTAAGTGCAATTCCCAGGCTGAGCCCGGGGCTTTCACACCTAACTTAATTATCCGCCTACATGCCCTTTACGCCCAGTCATTCCGATTAACGCTCGCACCCTCCGTATTACCGCGGCTGCTGGCACGGAGTTAGCCGGTGC
+
CCCCCGGEGGGGFGGGGGGFGFGFAEGCFFGGFGGFGGGGGGGGGGGGGGEFEEEGGGGGGGGEGGGGGGGGDGGEG7FGEGF@FFGGGG=FGGGGDFGGGGGGC=EGGGGDGGDGGGGEF@CFFCFGGGFF@DEFGGGGCAFGGGGGFCFFGGG?DGFGGGGFGGGGGGGGGFDFFGFFGDGCFGGGGGG7EGGGFGFC9FFFFFFFFFEFCFBFFEDFFF4;EBFFEEFFF>;??EFF39<EFD@<DE4?9;;;F9>6?6BFBFF::DBBF;66>;6?BB06???F>18:><A426;90
@M04999:289:000000000-L3R54:1:1101:28537:10563 2:N:0:428
TCGACTACCCGGGTATCTAATCCTGTTCGCTACCCATGCTTTCGAACCTCAGCGTCAGTTACAGACCAGAGAGCCGCCTTCGCCACTGGTGTTCTTCCATATATCTACGCATTCCACCGCTACACATGGAGTTCCACTCTCCTCTTCTGCACTCAAGAAAAACAGTTTCAGCTGCACTTCCCCGGTTAAGCCGAGGGCTTTCACAGCTGACTTGTTCTCCCGCCTGCGTTCGCTTTACGCCCAATAGATCCGGACAACGCTTGCCACCTACGTATTACCGCGGCTGCTGGCACGTAGTT
+
CCCCCGGGGGEGGGGGGGGGGGGGGFGGGGGGGGGGGGGGGGGGGGGGGGGGGGGGGGGGGFFGGGGGGGGGGGGGGEGEFDFGGGGGGGGGGGGGGGGGGGFGGFGGGDGGGGGGGFGGGGGGGGG9FGGGGGGGGGGGFGGGFFGGGGGGGGGGG9@FFFEDFGFGGGAFGFGFFGFGGCF>EEGGC9F?CGG5;CFGFFFFFAFFFFB@CAFFFFFEF=FFFFFF02;@@FD?9C05:>?=@E2<>AB?6(67?B9>FFFF?<?:B270?7>B9BA?2(31(-(5?FF(4:?7(46
@M04999:289:000000000-L3R54:1:1101:12456:10570 2:N:0:428
AAGACTACTGGGGTATCTAATCCTGTTTGCTCCCCACGCTTTCGCATCTCAGCGTCAGTATCTGTCCAGAAGGCCGCCTTCGCCACCGGTATTCCTCCACATCTCTACGCATTTCACCGCTACACGTGGAATTCTACCTTCCTCTACAATACTCCAGATAACCAGTTTTAAGTGCAATTCCCAGGTTGAGCCCGGGGCTTTCACACCTAACTTAATTATCCGCCTACATGCCCTTTACGCCCGGTCATTCCGATTAACGCTCGCACCCTCCGTATTACCGCGGCTGCTGGCACGGAGTT
+
CCCCCGGGGGGGGGGGGGGGGGGGGGGGGGGGGGGGGGGGGGGGGCGGGGGGGGGGGGGGGGGGGGGGGGGGGGGGGGGGGGGGGGGGGGGGGGGGGGGGGGGGGGFGGGGGGGGGGGGGGGGGGGGGGGGGGGGGGCEGGGGGGGGGGCGGGGGFFFGGGGGGGGGGGGGFFGGGFGFGGFGGGGGGGGGGGGDDGGGGFFFFFFF>B=4CEF8:8CFE8>@@@FB6CCBF@EFEC<DFF6@631,7)9<@03<?F23,2:B>9>F?1?8014::B9-329>>231?7?<?2:0308(
@M04999:289:000000000-L3R54:1:1101:9292:10576 2:N:0:428
TTGCAGACTACACGGGTATCTAATCCTGTTCGCTACCCATGCTTTCGAACCTCAGCGTCAGTTACAGACCAGAGAGCCGCCTTCGCCACTGGTGTTCTTCCATATATCTACGCATTCCACCGCTACACATGGAGTTCCACTCTCCTCTTCTGCACTCAAGAAAAACAGTTTCAGCTGCACTTCCCCGGTTAAGCCGAGGGCTTTCACAGCTGACTTGTTCTCCCGCCTGCGTTCGCTTTACGCCCAATAAATCCGGACAACGCTTGCCACCTACGTATTACCGCGGCTGCTGGCACGTAGT
+
CCCCCGGGGGGGGGGGGGGGGGGGGGGGGGGGGGGGGGGGGGGGGGGGGGGGGGGGGGGGGGGGGGGGGGGGGGGGGGGGGGGGGGGGGGGGGGGGGGGGGGGGGGGFGGGGGGGGGGGGGGGGGGGGGGGGGGGGGGGGGGGGGGGGGGGGGGGGGGGGFGGGGGGGGGGGGGGGFGFGGGGGDGEDGGGGGGGGGGGGFFFFFFFFFFFF9FFFFFFFF<EBFFFFFF9?FFFFFDFFE@F@@D6;@FBFB0>6<BFFFF9:BFF?23<BBF??FBBF<><BF99>FFFF33(48?:?8
@M04999:289:000000000-L3R54:1:1101:18455:10591 2:N:0:428
TCAGGACTACCGGGGTATCTAATCCTGTTTGCTCCCCACGCTTTCGCATCTCAGCGTCAGTATCTGTCCAGAAGGCCGCCTTCGCCACCGGTATTCCTCCACATCTCTACGCATTTCACCGCTACACGTGGAATTCTACCTTCCTCTACAATACTCCAGATAACCAGTTTTAAGTGCAGTTCCCAGGTTGAGCCCGGGGCCTTCACACCTAACTTAATTATCCGCCTACATGCCCTTTACGCCCAGTCATTCCGATTAACGCCCGCACCCTCCGTATTACCGCGGCTGCTGGCACGGAGTT
+
CCCC<<FAFGFGGGDCCFDFFFGGGG,FFFGGFFFGGGGGCGGGFFGECF9FGGGG:BEGFFG9ECEFAEFFF,<EFG7@==FFE7F@FCEGEFGGGGFGCGG8FGFFGFG7CFEDFGGGGGGGGGEEGGGDGACDFFGGGGGGGGGGF9=EFFEDF=DAD8DFFGCD=,=EGFCF829DCFG93DFDEC69EDGDC5C4*3*;FAF42236@=+?CF+9+>E=2?6<@EF<)/((,.9C1/3(43//..???2:((4:)(((-(23((411(2??:2)5)462299(().(,(52;9;(,
@M04999:289:000000000-L3R54:1:1101:9274:10598 2:N:0:428
CGACTACCGGGGTATCTAATCCTGTTTGCTCCCCACGCTTTCGCATCTCAGCGTCAGTATCTGTCCAGAAGGCCGCCTTCGCCACCGGTATTCCTCCACATCTCTACGCATTTCACCGCTACACGTGGAATTCTACCTTCCTCTACAATACTCCAGATAACCAGTTTTAAGTGCAATTCCCAGGTTGAGCCCGGGGCTTTCACACCTAACTTAATTATCCGCCTACATGCCCTTTACGCCCAGTCATTCCGATTAACGCTCGCACCCTCCGTATTACCGCGGCTGCTGGCACGGAGTTAGC
+
CCCCCGGGGGGGGGGGGGGGGGGGGGGGGGGGGGGGGGGGGGGGGGGGGGGGGGGGGGGGGGGGGGGGGGGGGGGGGGGGGGGGGGGGGGGGGGGGGGGGGGGGGGGGGGGGGGGGGGGGGGGGGGGGGGGGGGGGGGGGGGGGGGGGGGGGGGGGGGGGGGGGGGGGGGGGGGGGFGFGGFGGGGGGGGGGGGGGGGGGFFFFFFFFFFFFFFFFFFFFFFFFFFFFFFFD@DFFFFFFFDDFE<CEEE@FF:?FBF6::BFFFFFFFBFB:1>>DFFF;FFFFF?FFF(8029>?:9A6
@M04999:289:000000000-L3R54:1:1101:12529:10611 2:N:0:428
GGCGACTACCGGGGTATCTAATCCTGTTTGCTCCCCACGCTTTCGCATCTCAGCGTCAGTATCTGTCCAGAAGGCCGCCTTCGCCACCGGTATTCCTCCACATCTCTACGCATTTCACCGCTACACGTGGAATTCTACCTTCCTCTACAATACTCCAGATAACCAGTTTTAAGTGCAATTCCCAGGTTGAGCCCGGGGCTTTCACACCTAACTTAATTATCCGCCTACATGCCCTTTACGCCCAGTCATTCCGATTAACGCTCGCACCCTCCGTATTACCGCGGCTGCTGGCACGGAGTT
+
CCCCCGGGGGGGGGGGGGGGGGGGGGGGGGGGGGGGGGGGGGGGGGGGGGGGGGGGGGGGGGGGGGGGGGGGGGGGGGGGGGGGGGGGGGGGGGGGGGGGGGGGGGGGGGGGGGGGGGGGGGGGGGGGGGGGGGGGGGGGGGGGGGGGGGGGGGGGGGFGGGGGGGGGGGGGGGGGFGFGGGDGGGGGGFFGGGGGGGGDFFFFFFFBDEFFFFFFFFFFFFD<@FFFEEEEE@E@FCCEFFFFFFFFFFFFFFFBFFDBFFFF>>F;?FBFF<:0:BFF09>F>>>BFFFFFFBF;>11
@M04999:289:000000000-L3R54:1:1101:8273:10615 2:N:0:428
GTAGGACTACTAGGGTATCTAATCCTGTTTGCTCCCCACGCTTTCGCATCTCAGCGTCAGTATCTGTCCAGAAGGCCGCCTTCGCCACCGGTATTCCTCCACATCTCTACGCATTTCACCGCTACACGTGGAATTCTACCTTCCTCTACAATACTCCAGATAACCAGTTTTAAGTGCAATTCCCAGGTTGAGCCCGGGGCTTTCACACCTAACTTAATTATCCGCCTACATGCCCTTTACGCGCAGTCATTCCGATTAACGCTCGCACCCTCCGTATTACCGCGGCTGCTGGCACGGAGTT
+
@8ACCEFCFFGGFFCEFGGGGGGGGGGGGGGGGG<F@EGGDCFFFGGGDFGGGGGD:FGEFFFAEGGGGGGGGGGGGGGDFFFGGGGEGGGGGGGGGGGEGGG@FFGGGGGGGG@FFGDFEEFGGGGGGGC@@F@FGGGF8DFFCFGGGGGFGGGGFFFC8EGFDGGGGFFGGGFGFG9C8?9DGGGGFF:<FFGGDDCCFFFFFFF>A2==BFFFF>BEFFF@=>9=BFEFE6((6@FFF;(.,64;E?5?EF018:9>FFBFF;9;><02:9:??(69<?F>0((4,::4((.4369<1
@M04999:289:000000000-L3R54:1:1101:18492:10619 2:N:0:428
GACTACCAGGGTATCTAATCCTGTTTGCTCCCCACGCTTTCGCATCTCAGCGTCAGTATCTGTCCAGAAGGCCGCCTTCGCCACCGGTATTCCTCCACATCTCTACGCATTTCACCGCTACACGTGGAATTCTACCTTCCTCTACAATACTCCAGATAACCAGTTTTAAGTGCAATTCCCAGGTTGAGCCCGGGGCTTTCACACCTAACTTAATTATCCGCCTACATGCCCTTTACGCCCAGTCATTCCGATTAACGCTCGCACCCTCCGTATTACCGCGGCTGCTGGCACGGAGTTAGCC
+
CCCCCGGGGGGGGGGGGGGGGGGGGGGFGGGGGGGGGGGGGGGGGGGGGGGGGGGGGGGGGGGGGGGGGGGGGGGGGGGGGGGGGGDGGGGGGGGGFGGGGGGAEFFGGGFGGGGGGGGGGGGGGGG:FGGGGGGGGGGGGGGGGGFFGGGGGGGGGGGGGGGGGFGGGGGGGGGGFGFGGGGGGGFGGGGGGGGGGGFFAFFFFFFFFFFEEFFFFFFFFFFFFFF<>FFFFE=E;@FFFF(;3?CFFF0;;DF3;B@D0>9>>B6?BF?:<FFFFFF>9>>BF:?((,8:003:7AFA:
@M04999:289:000000000-L3R54:1:1101:16253:10635 2:N:0:428
TGACTACAAGGGTACTAATCCTGTTTGCTCCCCACGCTTTCGCATCTCAGCGTCAGTATCTGTCCAGAAGGCCGCCTTCGCCACCGGTATTCCTCCACATCTCTACGCATTTCACCGCTACACGTGGAATTCTACCTTCCTCTACAATACTCCAGATAACCAGTTTTAAGTGCAATTCCCAGGTTGAGCCCGGGGCTTTCACACCTAACTTAATTATCCGCCTACATGCCCTTTACGCCCAGTCATTCCGATTAACGCTCGCACCCCCCGTATTACCGCGGCTGCTGGCACGGAGTTAGCC
+
CCCCCGGGGGGGGGGGGGGGGGGGGGGGGGGGGGGGGGGGGEGGGGFGGGGGGGEGGGGGGGGGGFGGGGGGGGGGGGGGGGGGGGGEGGGGFGGFGGGGGGGGGGGGGGGGD?FGGGGGGGGGFFGGGFGGGGGGGGFGGGGGGFEDGGGGGGGDGGGGGGGEEGGGFEFGGFG8DDDFGGDFFGCGGFGEEECD>DGFCFFFFFFFFFFFCFFFEFF>FFFFFECEF=DE@F=9;@FFF6=44CCE?@(:(6?<4;FF96>BFF((31,41242<?BF96(3:?>(8:<?(-4:15>A7
@M04999:289:000000000-L3R54:1:1101:20784:10641 2:N:0:428
CGTGACTACTAGGGTATCTAATCCTGTTCGCTCCCCACGCTTTCGTCCATCAGCGTCAATCGGTATTTAGTAACCTGCCTTCGCAATCGGGGTTCTGTGTAATATCTATGCATTTCACCGCTACACTACACATTCCAGCTACTTCAATACTATTCAAGATTAACAGTATCAACGGCAGTTCTACAGTTAAGCTGCAGGTTTTCACCGCTGACTTATCAACCCGCCTACGGACCCTTTAAACCCAATAAATCCGGATAACGCTCGCATCCTCCGTATTACCGCGGCTGCTGGCACGGAGTTT
+
CCCCCGGGGGGGGGGGGGGGGGGGGGGGGGGGGGGGGGGGGGGGGGGGGGGGGGGGGGGGGGGGGGGGGGGGGGGGGGGGGGGGGGGGGGGGGGGGGGGGGGGGGGGGGGGFGGGGGGGGGGGGGGGGGGGGGGGGGGGGGGGGGGGGGGGGGGGGGGGGGGGGGGGGGGGGGGGGFGFGGGGGGGGGGGGGGGGGGGGGFFFFFFFFFFFFFFFFFFFFF2AAFFFF@DDFFFFFFFFFFFFFFFFEFEFF@FFDFFFFFFFFFFFFFFFFB?FFFFFF?B9B>>BFFFFFFF?F;BFB)
@M04999:289:000000000-L3R54:1:1101:22872:10642 2:N:0:428
TGACTACTAGGGTATCTAATCCTGTTTGCTCCCCACGCTTTCGCATCTCAGCGTCAGTATCTGTCCAGAAGGCCGCCTTCGCCACCGGTATTCCTCCACATCTCTACGCATTTCACCGCTACACGTGGAATTCTACCTTCCTCTACAATACTCCAGATAACCAGTTTTAAGTGCAATTCCCAGGTTGAGCCCGGGGCTTTCACACCTAACTTAATTATCCGCCTACATGCCCTTTACGCCCAGTCATTCCGATTAACGCTCGCACCCTCCGTATTACCGCGGCTGCTGGCACGGAGTTAGC
+
CCCCCGGGGGGGGFGGGGGGGGGGGGGGGGGGGGGGGGGGGGCGGDGFGGGGGGGGGGGGGGGGGGGGGGGGGGGGGGGGGGGGGGGGGGGGGGGGGGGGGGGGGGGGGGGGGGGGGGGGGGGGGGGFEGGGGGGGGGGGGGGGGGGGGGGGGGGGGGGGGGGGGGFGGGGGGGGGFGFGGGGGFFGGGFFGGGGGGGFGFFFFFFFFFFFFFFFFEFFEFFFFF=BFFFEDFDFFC0?E317;4)<5??E:72<C3(2679>31;?<:043(1:2:A?B;9;(1::7((()((---(.-4
@M04999:289:000000000-L3R54:1:1101:21257:10647 2:N:0:428
GGGCGACTACCGGGGTATCTAAACCTGTTTGCTCCCCACGCTTTCGCATCTCAGCGTCAGTATCTGTCAAGAAGGCCTCCTTCGCCACCGGTATTCCTCCACATCTCTACGCATTTCACCGCTACACGATGAATTCTTCCTTCCTCTACAATACTCCAGATCACCAGTTTTAAGTGCAGTTCCCAGGTTGAGCCCGGTGCTTTCACACCTAACGTACTTATCCTCCTACATGCCCTTTACGCCCAGTTCTTCCGATTCAGGCTTGCCCCCTTCGGTTTACCGCGGCTTGTGGCACGGAGTT
+
A-,,,6@@+,C+CGG@@6;,6E,-C,,;;C,C,6,,B,F@+,BF<666,69,9,CF@76CC,CCF66,,<<@6,,B,,4A=F?,48?,6CE++A9595E?BFA<4<E?9,+++44,9@FGC8:=+,A6+++,,,,4C,46E=31E=9233,,,26,@36,,,63,===2,,6,@EG7+=FC7;E,D?43,,1@:CG5*0*4+101=9/)0)))*20(289A****85*8(9/0./(5))+(/113?())17)1(((()1).(3,4(()((((,4((-:>22(-,(-3((,.(,..((--,.
@M04999:289:000000000-L3R54:1:1101:15966:10677 2:N:0:428
CGGACTACTAGGGTATCTAATCCTGTTCGCTCCCCACGCTTTCGCTCCCCAGCGTCAGTGACGGCCCAGAGACCTGCCTTCGCCATCGGTGTTCTTCCCGATATCTACACATTCCACCGTTACACCGGGAATTCCAGTCTCCCCTACCGCACTCCAGTCCGCCCGTACCCGGCGCCGATCCACCGTTAAGCGATGGACTTTCACACCAGACGCGACGAACCGCCTACGAGCTCTTTACGCCCAATAAATCCGGATAACGCTTGCACCCTACGTATTACCGCGCCTGCTGGCCCGTAGTTAC
+
CCCCCEGGFGGGGGGGGGGGGGGGGGGGGGGGGGGGGGGGGGGGGGGGGGGGGGGGGGGGGGGGGGGGGGGGGGGGGGGGGGGGGGGGGGGGGGGGGGGGGGGGGGGGGGGGGGGGGGGGGGGGGGGGGGGGGGGGG;EGGGGGGGGGGGGGGGGGGGGGDGGGGGGGGGGGGGGGFDFGGGGGGGGGGGFGGGGGGGFGFFFFFFFFFFFFFF3>>FF>DF99?0:?:19;BBFB2<?EBFF?:?<<<B?F21269>:1:::0)8:??0842352).9419(4:,((,31(((-((,)-)
@M04999:289:000000000-L3R54:1:1101:14501:10683 2:N:0:428
GACTACTGGGGTATCTAATCCTGTTTGCTCCCCACGCTTTCGCATCTCAGCGTCAGTATCTGTCCAGAAGGCCGCCTTCGCCACCGGTATTCCTCCACATCTCTACGCATTTCACCGCTACACGTGGAATTCTACCTTCCTCTACAATACTCCAGATAACCAGTTTTAAGTGCAATTCCCAGGTTGAGCCCGGGGCTTTCACACCTAACTTAATTATCCGCCTACATGCCCTTTACGCCCAGTCATTCCGATTAACGCTCGCACCCTCCGTATTACCGCGGCTGCTGGCACGGAGTTAGCC
+
CCCCCGGGGGGGGGGGGGGGGGGGGGGGGGGGGGGGGGGGGGGGGGGGGGGGGGGGGGGGGGGGGGGGGGGGGGGGGGGGGGGGGGGGGGGGGGGGGGGGGGGGGGGGGGGGGGGGGGGGGGGGGGGGGGGGGGGGGGGGGGGGGGGGGGGGGGGGGGGGGGGGGGGGGGGGGGGGFGFGGG6FGGGGGGGGGGGGGGGGFFFFFFFFFFF@FFAAEFF@FFFFBFFFFFFFFFC98DFFFF@@<CE3CFDF@FFF?>;?BF>>F:6:?;?B08<AAFF9>;9>?F0(42<29,,-22:97
@M04999:289:000000000-L3R54:1:1101:26641:10695 2:N:0:428
CTACCAGGGTATCTAATCCTGTTCGCTCCCCACGCTTTCGTCCATCAGCGTCAATCGGTATTTAGTAACCTGCCTTCGCAATCGGGGTTCTGTGTAATATCTATGCATTTCACCACTACACTACACATTCCAGCTACTTCAATACTATTCAAGATTAACAGTATCAACGGCAGTTCTACAGTTAAGCTGCAGGTTTTCACCGCTGACTTATCAACCCGCCTACGGACCCTTTAAACCCAATAAATCCGGATAACGCTCGCATCCTCCGTATTACCGCGGCTGCTGGCACGGAGTTAGCCG
+
CCCCCGGGGGGGGGGGGGGGGGGGGGGGGGGGGCGGGGGGGGGGGGGGGGGGGGGGGGGFGGFCGGGGGGGGGGGGGFFGGDGGGGGGGGGGGGGGCGFGGGGGGGGGGGGGGGGGGGGGGGGGGGGGGGGGGGGCFGGGGGGGGGGGGGGGDFFFGFGGGGGGGGGGGGDGGGGGFCFGGGGGGGGGGGGGGGGGGGGGFFEFFFFF@CFCCFFF5ABFFADAFFFFFFDEF<:EF?DFDF3>EFE@9?<?;<@9<<@9;@948B?>:((3:><<906>>F?DFF<:<<(((-.656?;
@M04999:289:000000000-L3R54:1:1101:12432:10713 2:N:0:428
GTGACTACCCGGGTATCTAATCCTGTTCGCTCCCCACGCTTTCGTCCATCAGCGTCAATCGGTATTTAGTAACCTGCCTTCGCAATCGGGGTTCTGTGTAATATCTATGCATTTCACCGCTACACTACACATTCCAGCTACTTCAATACTATTCAAGATTAACAGTATCAACGGCAGTTCTACAGTTAAGCTGCAGGTTTTCACCGCTGACTTATCAACCCGCCTACGGACCCTTTAAACCCAATAAATCCGGATAACGCTCGCATCCTCCGTATTACCGCGGCTGCTGGCACGGAGTTAC
+
CCCCCGGGGGGGGGGGGGGGGGGGGGGGGGGGGGGGGGGGGGGGGGGGGGGGGGGGGGGGGGGGGGGGGGGGGGGGGGGGGGGGEGGGGGGGGGGGGGGGGGGGGGGGGGGGGGGGGGGGGGGGGGGGFGGGGGGGGGGGGFGFGGGGGGGGGGGCEGGGGGGG,?FGFGGGGCGGFGFFDCGGGGGGGGGGGFGGFGGGFFFFFFA?9>DFFFFFFFFFFFFFFD22(9=>=DDEFE4=@@FD@E<EEFFF(62;4=?B(31((-6?BB?030::5AABBFF0(4:7?:?FF?>3421))
@M04999:289:000000000-L3R54:1:1101:27235:10725 2:N:0:428
GGACTACTGGGGTATCTAATCCTGTTCGCTACCCATGCTTTCGAACCTCAGCGTCAGTTACAGACCAGAGAGCCGCCTTCGCCACTGGTGTTCTTCCATATATCTACGCATTCCACCGCTACACATGGAGTTCCACTCTCCTCTTCTGCACTCAAGAAAAACAGTTTCAGCTGCACTTCCCCGGTTAAGCCGAGGGCTTTCACAGCTGACTTGTTCTCCCGCCTGCGTTCGCTTTACGCCCAATAAATCCGGACAACGCTTGCCACCTACGTATTACCGCGGCTGCTGGCACGTAGTTAGC
+
CCCCCGGGGGGGGGGGGGGGGGGGGGGGGGGGGGGGGGGGGGGGGGGGGGGGGGGGGGGGGGGGGGGGGGGGGGGGGGGGGGGGGGGGFGGGGGGGGGGGGGGGGGGGGGGGGGGGGGGGGGGGGGGGGGGGGFGGGGGGGGGGGGGGGGGGGGGGGGGGGGGGFGGGGGGGGGGGFFFGGGGGGGGGCFGG6>EDGGGGFFFFFFFFFFFCEFFFFFF3):>5@DFDFDFFDD@<>DD=9D?FFFFFFFFBFF9:?FFFB?F:<?FFFFFFF<?AF><6303>><>0.(4??.1::<AD<
@M04999:289:000000000-L3R54:1:1101:12649:10726 2:N:0:428
GGGCTGACTACACGGGTATCTAATCCTGTTTGCTCCCCACGCTTTCGCATCTCAGCGTCAGTATCTGTCCAGAAGGCCGCCTTCGCCACCGGTATTCCTCCACATCTCTACGCATTTCACCGCTACACGTGGAACTCTACCTTCCTCTACAATACTCCAGATAACCAGTCTTAAGTGCAGTTCCCAGGTTGAGCCCGGGGCTTTCACACCTAACTTAATTATCCGCCTACATGCCCTTTACGCCCAGTCATTCCGATTAACGCTCGCACCCTCCGTATTACCGCGGCTGCTGGCACGGAGT
+
CCCCCGGGGGGGGGGGGGGGGGGGGGGGGGGGFGGGGGGGGGGGGGGGGGGGGGGGGGGGGGGGGGGGGGGGGGGGGGGGGGGGGGGFGGGGGCFGGGGGGGGGFGGGGGGGGGGGGGGGGGGGGGGGGGGEGGGGGGGGGGGGGGGGGGGGGGGGGGGGDDGGGGGGGGGGGGGFFGFGGGCFFFGGGGGGGGGGGGDGDDFFBFFFFFFFFFFFFFFCFFE469@FFFFFCFE@33;FC?@FFFFFE)7CFEF<DDFAA<F?BFBBF08BF?BF?B055>:>>9;>FFF?0<?BB;94-
@M04999:289:000000000-L3R54:1:1101:22170:10745 2:N:0:428
GACTACAGGGGTATCTAATCCTGTTTGCTCCCCACGCTTTCGCATCTCAGCGTCAGTATCTGTCCAGAAGGCCGCCTTCGCCACCGGTATTCCTCCACATCTCTACGCATTTCACCGCTACACGTGGAATTCTACCTTCCTCTACAATACTCCAGATAACCAGTTTTAAGTGCAATTCCCAGGTTGAGCCCGGGGCTTTCACACCTAACTTAATTATCCGCCTACATGCCCTTTACGCCCAGTCATTCCGATTAACGCTCGCACCCTCCGTATTACCGCGGCTGCTGGCACGGAGTTAGCC
+
CCCCCGGGGGGGGGGGGGGGGGGGGGGGGGGGGGGGGGGGGGGGGGGGGGGGGGGGGGGGGGGGGGGGGGGGGGGGGGGGGGGGFGGGGGGGGGGGGGGGGGGGGGGGGGGGGGGGGGGGGGGGGGGGGGGGGGGGGGGGGGGGGGGGGGGGGGGGGGGGGGGGGGGGGGGGGGGGFGFFGGGGFFGGGGGGGGGGGGFDFFFFFAFFFFFFFFFFFFFDFFFFFFFFFBFEFFFFFFF>@FFFFFFFFFDDDFE<;@:BB>;B>?FBFF??F?AB>BF>9649??F>?BF?F>>B:<D<7
@M04999:289:000000000-L3R54:1:1101:4210:10790 2:N:0:428
CAGACTACCAGGGTATCTAATCCTGTTTGCTCCCCACGCTTTCGCATCTCAGCGTCAGTATCTGTCCAGAAGGCCGCCTTCGCCACCGGTATTCCTCCACATCTCTACGCATTTCACCGCTACACGTGGAATTCTACCTTCCTCTACAATACTCTAGTTAACCAGTTTTAAGTGCAATTCCTAGGTTGAGCCCAGGGCTTTCACACCTAACTTAATTATCCGCCTACATGCCCTTTACGCCCAGTCATTCCGATTAACGCTCGCACCCTCCGTATTACCGCGGCTGCTGGCACGGCGTTAT
+
CCCCCGGGDGGDEGGFFGGFGGGGFCFF@@FFGDFGGCGGGGFCEGGGGGGFGEGGGGGGGFGGFGFGGGGGGGGGGGECFC7FEGGGCFCDFFEGGGCGGFGGEFFGGGGGGGGF<FFGGGGGGGFEGCFFFFFDGFFFFGGGGGGF=FFGGGF=DFFDEFGGG=@DFDFDEGFFFGFGCFGF8DAFF?EFFGFF6DCDFF<;BFEFE@8A;A99AFFFFFBFFFDEECFE=EDEEC():52>BEFFFF?E;;6?FC;@;(29@3>B0:19::45:<48>91>14<FF040.1(((,,(,
@M04999:289:000000000-L3R54:1:1101:7938:10800 2:N:0:428
TGAAGACTACCAGGGTATCTAATCCTGTTTGCTCCCCACGCTTTCGCATCTCAGCGTCAGTATCTGTCCAGAAGGCCGCCTTCGCCACCGGTATTCCTCCACATCTCTACGCATTTCACCGCTACACGTGGAATTCTACCTTCCTCTACAATACTCCAGATAACCAGTTTTAAGTGCAATTCCCAGGTTGAGCCCGGGGCTTTCACACCTAACTTAATTATCCGCCTACATGCCCTTTACGCCCAGTCATTCCGATTAACGCTCGCACCCTCCGTATTACCGCAGCTGCTGGCACGGAGTT
+
@CCCCCEDFGFFGGG@CFEFGGGG<CECEFFGGGGGGFEE>FFEGGGGGEGFGFCEBFFGEFECCAGGGGDEFGCCFGGEFEFCGFF?FEC=CFDFGGFG<AF8F<FF;FGGEEEGGCGEEGGEEGGGGGG7:EGGGGACFGF?;FGGGCFGGGFFGD,=DFGGC8FGEFFFGGGGFGFDDFDD==DFF9FGGDCDDDDDE>AAFFFFFFF@BFFF;AF?C<CD(252=3@C@5:;@@EF?(673;=EEC<E)5(6;,;6;;?F>>>B>?<?:(42:B)6A03((4(,57:00()(3(424
@M04999:289:000000000-L3R54:1:1101:13019:10803 2:N:0:428
GACTACTAGGGTATCTAATCCTGTTTGCTCCCCACGCTTTCGCATCTCAGCGTCAGTATCTGTCCAGAAGGCCGCCTTCGCCACCGGTATTCCTCCACATCTCTACGCATTTCACCGCTACACGTGGAATTCTACCTTCCTCTACAATACTCCAGATAACCAGTTTTAAGTGCAGTTCCCAGGTTGAGCCCGGGGCTTTCACACCTAACTTAATTATCCGCCTACATGCCCTTTACGCCCAGTCATTCCGATTAACGCTCGCACCCTCCGTCTTACCGCGGCTGCTGGCACGGAGTTAGCC
+
CCCCCFGGEGGEFGGGGGGGFFGGGGGCFFFFGGGGGGGGGGGGCFGFGGGGGEGGGGGGGGGGFFGFDFGGDFGGGGGGGGGGGGGECFGDFGFGGGGGGGGGGGGEGGGGGGFGGGGDGFGGFFEE9FGGGGCGGGGGGGGGGG?EGGGGC?FGGGGGGGGGEFGGGGGGGGGGFFFFFDFEGFD6FF6EGCEG7DFGFFFFFFFFB=EFFAAFFFAAFFD@DECFFE26@=4>@0:E((6=><<?CF(((4CE?9??F>9>6(48?F1(48)6:<6>499BFF:B61?B>92<(6)43
@M04999:289:000000000-L3R54:1:1101:8414:10824 2:N:0:428
TGGGGGACTACCCGGGTATCTAATCCTGTTCGCTCCCCACGCTTTCGTCCATCAGCGTCAATCGGTATTTAGTAACTTGCCTTCGCAATCGGGGTTCTGTGTAATATCTATGCATTTCACCGCTACACTACACATTCCAGCTACTTCAATACTATTCAAGATTAACAGTATCAACGGCAGTTCTACAGTTAAGCTGCAGGTTTTCACCGCTGACTTATCAACCCGCCTACGGACCCTTTAAACCCAATAAATCCGGATAACGCTCGCATCCTCCGTATTACCGCGGCTGCTGGCACGGAGT
+
CCCCCGGGGGGGGGGGGGGGGGGGGGGGGGGGGGGGGGGGGGGGGGGGGGGGGGGGGGGGGGGGGGGGGGGGGGGGGGGGGGGGGGGGGGGGGGGGGGGGGGGGGGGGGGGGGGGGGGGGGGGGGGGGGGGGGGGGGGGGGGGGGGGGGGGGGGGGGGGGGGGGGGGGGGGGGGGDFGFGGGGGGGGGGFGGGGGGGGGGFFFFFFFFFAFF=FFFFFFFFFFD@BFD@FF@FFFFFFFFFFFF@FDF@EEFFF@>6?BABF>FFFFFFFBFFFB:??FBAB03109>90>B06??F>;64
@M04999:289:000000000-L3R54:1:1101:7142:10842 2:N:0:428
GACTACAGGGGTATCTAATCCTGTTTGCTCCCCACGCTTTCGCATCTCAGCGTCAGTATCTGTCCAGAAGGCCGCCTTCGCCACCGGTATTCCTCCACATCTCTACGCATTTCACCGCTACACGTGGAATTCTACCTTCCTCTACAATACTCCAGATAACTAGTTTTAAGTGCAATTCCCAGGTTGAGCCCGGGGCTTTCACACCTAACTTAATTATCCGCCTACATGCCCTTTACGCCCAGTCATTCCGATTAACGCTCGCACCCTCCGTATTACCGCGGCTGCTGGCACGGAGTTAGCC
+
CCCCCGGGGGGGGGGGGGGGGGGGGGGGGFFGGGGGGGGGGGGGGGGGGGGGGGGGGGFFGGGGGGGGFGGGGGGGGEGGGEGGGGGGGGGGGGGGGGGFGGGGGGGGGEGGGGGGGGGGGGGGGGGGFGGGGFGGGGGGGGGFGGGGGGGGGGGFGFGGGGGGGGGGGGGGFDGGFGFFGGGGGGGFFGGG7EEGGFG>CFFFFFFFFEEEFFFFFFFDF@2@FFFFB>B9BFCFFD9EFF@@A?<5?@;;@@EFFB?FF(2,46?FB>F?F?FFF:9974>>BFF???FB;69?0<998
@M04999:289:000000000-L3R54:1:1101:11875:10843 2:N:0:428
AGGACTACCAGGGTATCTAATCCTGTTCGCTACCCATGCTTTCGAACCTCAGCGTCAGTTACAGACCAGAGAGCCGCCTTCGCCACTGGTGCTCTTCCATATATCTACGCATTCCACCGCTACACATGGAGTTCCACTCTCCTCTTCTGCACTCAAGAAAAACAGTTTCAGCTGCACTTCCCCGGTTAAGCCGAGGGCTTTCACAGCTGACTTATTCTCCCGCCTGCGTTCGCTTTACGCCCAATAAATCCGGACAACGCTTGCCACCTACGTATTACCGCGGCTGCTGGCACGTAGTT
+
CCCCCGGGGGGGGGGGGGGGGGGGGGFFGGGEGGGGGGGGGGGGGCGGGGGGGGGGGGGGGGGGGGGGGGGGGGGGGGGGGGFGGGGGGGGGGGGGGGGGGGGEFFFGGGGGGGGGGGGGGGGGGDGFFGGGGGGGGGGGGGGGGGGGGGGGGGGGGGFDFGGGGGGGGGGGFGGGFGFGGGFGGGGGGGGGCEEDGDGGFFFFFFFFFFFFFFFFFFFFFFFFFFBB>D?<>FFFFFFFFFFDFFFFFFFF@?FBFFFFF?FFFF??FBFFB?F><AAB>>FBF>BDF:BBB<?BB1)
@M04999:289:000000000-L3R54:1:1101:15070:10851 2:N:0:428
GGTGACTACAGGGGTATCTAATCCTGTTTGCTCCCCACGCTTTCGCATCTCAGCGTCAGTATCTGTCCAGAAGGCCGCCTTCGCCACCGGTATTCCTCCACATCTCTACGCATTTCACCGCTACACGTGGAATTCTACCTTCCTCTACAATACTCCAGATAACCAGTTTTAAGTGCAATTCCCAGGTTGAGCCCGGGGCTTTCACACCTAACTTAATTATCCGCCTACATGCCCTTTACGCCCAGTCATTCCGATTAACGCTCGCACCCTCCGTATTACCGCGGCTGCTGGCACGGTGTT
+
CCCCCGGGGGGGGGGGGGGGGGGGGGGGGGGGGGGGGGGGGGGGGGGDGFGGGGGGGGGGGGGGGGGGGGGGGGGGGGGGGGGGGGGGGEGCFGGGGGGGGGGGGGGGGFGGGGGGGGGGGGGGGGGGGGGGGGGGGGGGGGFGGGGGGCFFGGGGGGGGGFGGGGFCGFGGCFFDFGFGGGGGGGGGGFFCCGGGGDGDAABBFFFDDEFF=AFFECFFFFFDFF@FFEEE>;EFFFEFF;6<DFFEEC?<@??0?EC?0?B9B;FB:<B?F??::AA4:BBF6-4<?2862812(-:3
@M04999:289:000000000-L3R54:1:1101:25600:10853 2:N:0:428
ACCGACTACTGGGGTATCTAATCCTGTTTGCTCCCCACGCTTTCGCATCTCAGCGTCAGTATCTGTCCAGAAGGCCGCCTTCGCCACCGGTATTCCTCCACATCTCTACGCATTTCACCGCTACACGTGGAATTCTACCTTCCTCTACAATACTCCAGATAACCAGTTTTAAGTGCAGTTCCCAGGTTGAGCCCGGGGCTTTCACACCTAACTTAATTATCCGCCTACATGCCCTTTACGCCCAGTCATTCCGATTAACGCTCGCACCCTCCGTATTACCGCGGCTGCTGGCACGGAGTTC
+
CCCCCGGGGGGGGGGGGGGGGGGGGGGGGGGGGGGGGGGGGGGGGGGGGGGGGGGGGGGGGGGGGGGGGGGGGGGGGGGGGGGGGGGGGGGGGGGGGGGGGGGGGGGGGGGGGGGGGGGGGGGGGGGGGGGGGGGGGGGGGGGGGGGGGGGGGGGGGGGGGGGGGGGGGGGGGGFGFGFGGGGGGGGGGGGGGGGGGGGGFFFFFFFFFBEFEFFFFFFFFFFB9@FB;4?@FFFFFFFFF@FFFFFFFFFF;;?FFFFFFFFBFFF>?FFFFF?B:<AF:>643;6BF?BF2?:>098:)
@M04999:289:000000000-L3R54:1:1101:26286:10854 2:N:0:428
GTGACTACTCGGGTATCTAATCCTGTTCGCTCCCCACGCTTTCGTCCATCAGCGTCAATCGGTATTTAGTAACCTGCCTTCGCAATCGGGGTTCTGTGTAATATCTATGCATTTCACCGCTACACTACACATTCCAGCTACTTCAATACTATTCAAGATTAACAGTATCAACGGCAGTTCTACAGTTAAGCTGCAGGTTTTCACCGCTGACTTATCAACCCGCCTACGGACCCTTTAAACCCAATAAATCCAGATAACGCTCGCATCCTCCGTATTACCGCGGCTGCTGGCACGGAGTT
+
CCCCCGGGGGGGGGGGGGGGGGGGGGGGGGGGGGGGGGGGGGGGGGGGGGGGGGGGGGGGGGGGGGGGGGGGGGGGGGGGGGGGGGGGGGGGGGGGGGGGGGGGGGGGGGGGGGGGGGGGGGGGGGGGGGGGGGGGGGGGGGGGGGGGGGGGGGGGGGGGGGGGGGGGGGGGGDGGFGFGGGGGGGGGGGGFGGGGGFGDFFFFFFEFFFFFFFFFFFFFFFFFFFFF29@FFFFFFFFFFFFFFFFFFFFEE).;C@@@?@@;>?>?FF?92(33<BAB>>F>FB?B>BBFDF>BBFB
@M04999:289:000000000-L3R54:1:1101:8275:10857 2:N:0:428
CGACTACAGGGGTATCTAATCCTGTTTGCTCCCCACGCTTTCGCATCTCAGCGTCAGTATCTGTCCAGAAGGCCGCCTTCGCCACCGGTATTCCTCCACATCTCTACGCATTTCACCGCTACACGTGGAATTCTACCTTCCTCTACAATACTCCAGATAACCAGTTTTAAGTGCAGTTCCCAGGTTGAGCCCGGGGCTTTCACGCCTAACTTAATTATCCGCCTACATGCCCTTTACGCCCAGTCATTCCGATTAACGCTCGCACCCTCCGTATTACCGCGGCTGCTGGCACGGAGTTAGC
+
CCCCCGGGGGGGGGGGGGGGGGGGGGGGGGGGGGGGGGGGGGGGGGGGGGGGGGGGGGGGGGGGGGGGGGGGGGGGGGGGGGGGGGGGGGGGGGGGGGGGGGGGGGGGGGGGGGGGGGGGGGGGGGGGGGGGGGGGGGGGGGGGGGGGGGGGGGGGGGGGGGGGGGGGGGGGGGGGFGFGGGGGGGGGGGGGGGGGGGGGFFFFFFFFFFFFFFFFFFFFFFFFFFFFFFEFFFFFFFFEFFFE@EFFFFFFDFDFFFFFFFFFFFFFBFFFF<FDFF?;>F>>BF?DF<B?<FFF07AA4
@M04999:289:000000000-L3R54:1:1101:16257:10880 2:N:0:428
AGACTACAGGGGTATCTAATCCTGTTTGCTCCCCACGCTTTCGCATCTCAGCGTCAGTATCTGTCCAGAAGGCCGCCTTCGCCACCGGTATTCCTCCACATCTCTACGCATTTCACCGCTACACGTGGAATTCTACCTTCCTCTACAATACTCCAGATAACCAGTTTTAAGTGCAATTCCCAGGTTGAGCCCGGGGCTTTCACACCTAACTTAATTATCCGCCTACATGCCCTTTACGCCCAGTCATTCCGATTAACGCTCGCACCCTCCGTATTACCGCGGCTGCTGGCACGGAGTTAGC
+
CCCCCGGGGGGGGGGGGGGGGGGGGGGGGGGGGGGGGGGGGGGGG7CFGFGGGGGGGGGGFGGGGGGGGGGGGGGGGGGGGGGGGGGGGGGGGGGGGGGGGGGGGGGGGGGGGGGGGGGGGGGGGFGGGGGGGGGGGFCGGGGGGFGGGGGGGFGGGC8EGGGGFFGFFFGGGGGGFGFFGGGFFFEFGGFGGGGGDD4CFFFFFFFFFFFEFFAAEAFEFDFD=DEFFF6>:;EFEDF:>DFF@EFFFFFF@;@EF?B?B>F>F>F??:>FF<BFFFFFF9>B>F??FB:?B>9>17<4-
@M04999:289:000000000-L3R54:1:1101:6867:10890 2:N:0:428
CTGGGACTACAGGGGTATCTAATCCTGTTCGCTACCCATGCTTTCGAACCTCAGCGTCAGTTACAGACCAGAGAGCCGCCTTCGCCACTGGTGTTCTTCCATATATCTACGCATTCCACCGCTACACATGGAGTTCCACTCTCCTCTTCTGCACTCAAGAAAAACAGTTTCAGCTGCACTTCCCCGGTTAAGCCGAGGGCTTTCACAGCTGACTTGTTCTCCCGCCTGCGTTCGCTTTACGCCCAATAAATCCGGACAACGCTTGCCACCTACGTATTACCGCGGCTGCTGGCACGTAGTT
+
CCCCCGGGGGGGGGGGGGGGGGGGGGGGGGGGGGGGGGGGGGGGGGGGGGGGGGGGGGGGGGGGGGGFGGGGGGGGGGGGGGGGGGGGGGGGGGGGGGGGGGGGGGGGGGGGGGGGGGGGGGGGGGGGGGGGGGGGGGGGGGGGGGGGGGGGGGGGGGGGGGGGGGGGGGGGGGGGFGFGGGGFGGGGGEGGGGGDGGDDFFFFFFFFFFBEDFFFFFFFFEF@FFFFFFF<<DFFFFFFF@BF?(=@<<CE:9>FFB<019B?FFBDFFFBFFFFBFFF9(7;B9330.8:<B8?47?B>
@M04999:289:000000000-L3R54:1:1101:5456:10908 2:N:0:428
GGCGGACTACTAGGGTATCTAATCCTGTTTGCTCCCCACGCTTTCGCATCTCAGCGTCAGTATCTGTCCAGAAGGCCGCCTTCGCCACCGGTATTCCTCCACATCTCTACGCATTTCACCGCTACACGTGGAATTCTACCTTCCTCTACAATACTCCAGATAACCAGTTTTAAGTGCAATTCCCAGGTTGAGCCCGGGGCTTTCACACCTAACTTAATTATCCGCCTACATGCCCTTTACGCCCAGTCATTCCGATTAACGCTCGCACCCTCCGTATTACCGCGGCTGCTGGCCCGGAGTT
+
CCCCCGGGFGGGGGGFFGGGGGGGGGGGGGGGGGGGGGGGGGGGGGGGGGGGGGGGGGGGGGGGGGGGGGGGGGGFGGGGGGGGGGGGGGGGEGGGGGGGGGGCF<FFGGGGGGGGDCGGGGGEGGGGGGGDFFFEGGGGGGGGGGGGGGFGCFFFDGGGDGFADGGGGGGGGFGGFFFGGGGGGEFGGG?FFEGGGGDDFFA41BFF9446@FFF*1=CFEFDD=D=@@FC;;8@FFE6;D@@D0/))97?EF0;;?AA:BFB11((7?1:B9<<3(-:-,1((-(-(5441(47(((-(
@M04999:289:000000000-L3R54:1:1101:15183:10910 2:N:0:428
GACTACTGGGGTATCTAATCCTGTTCGCTCCCCACGCTTTCGTCCATCAGCGTCAATCGGTATTTAGTAACCTGCCTTCGCAATCGGGGTTCTGTGTAATATCTATGCATTTCACCGCTACACTACACATTCCAGCTACTTCAATACTATTCAAGATTAACAGTATCAACGGCAGTTCTACAGTTAAGCTGCAGGTTTTCACCGCTGACTTATCAACCCGCCTACGGACCCTTTAAACCCAATAAATCCGGATAACGCTCGCATCCCCCGTATTACCGCGGCTGCTGGCACGGAGTTAGCC
+
CCCCCGGGGGGGGGGGGFGGGGGGGGEGGGGGEGGGGGGGGGGGG7FGGGGGGGGGFFGGGGGGGGFFGGGGGGGGGGGGGGGGGGGGGGGGGGGGGGGEFGGGGEGGGGGGGGGGEGGGGGGGGGGFGGFFGGFGGGGGGGGGGGGGGGGGGGGFGFAFGGCFGGGGGGG6CGGGFGFGGGGGGGGGGFGFFGFCFFG?CFFEFFEFFFACCFFFFFFBBAFDBD25@=FFFFF*9;;537=FAEFCFB9<F@FFD@;((-,3;2,,7>?>B?FFF(2(49>FFBF>B32:662<FFFF?
@M04999:289:000000000-L3R54:1:1101:27238:10932 2:N:0:428
CACCGACTACTCGGGTATCTAATCCTGTTCGCTCCCCACGCTTTCGCTCCTCAGCGTCAGTGACGGCCCAGAGACCTGCCTTCGCCATCGGTGTTCTTCCCGATATCTACACATTCCACCGTTACACCGGGAATTCCAGTCTCCCCTACCGCACTCCAGTCCGCCCGTACCCGGCGCCGATCCACCGTTAAGCGATGGACTTTCACACCAGACGCGACGAACCGCCTACGAGCTCTTTACGCCCAATAAATCCGGATAACGCTTGCACCCTACGTATTACCCCGGCTGCTGGCACGTAGTT
+
CCCCCGGGGGGGGGGGGGGGGGDGGGGGGGGGGGGGGGGGGGGGGGGGGGGGGGGGGGGGGGGGGGGGGGGGGGGGGFGGGGGGGGGGGGGGGGGGGGGGGGGGGGGFGGGGGGGGGGGGGGGGGGGGGGGGGGGGGGGGGGGGGGGGGGGGGGGGGFGGGFEGEGGGGGGGGGGGFGFGGGGCGGEEEGCC?CCGGGFGFFCF6:FFFFFFFFB<6BB(<16166?:B::?F0:AFFDF::B>2<7?26<A?F>?:3)44761((,)4:B?<::?).54)(-49>B0::?((48?<1??4
@M04999:289:000000000-L3R54:1:1101:11645:10942 2:N:0:428
AGACTACACGGGTATCTAATCCTGTTTGCTCCCCACGCTTTCGCATCTCAGCGTCAGTATCTGTCCAGAAGGCCGCCTTCGCCACCGGTATTCCTCCACATCTCTACGCATTTCACCGCTACACGTGGAATTCTACCTTCCTCTACAATACTCCAGATAACCAGTTTTAAGTGCAATTCCCAGGTTGAGCCCGGGGCTTTCACACCTAACTTAATTATCCGCCTACATGCCCTTTACGCCCAGTCATTCCGATTAACGCTCGCACCCTCCGTATTACCGCGGCTGCTGGCACGGAGTTAGC
+
CCCCCGGGGGGGGGGGGGGGGGGGGGGGGGGGGGGGGGGGGGGGGGGGGGGGGGGGGGGGGGGGGGGGGGGGGGGGGGGGGGGGGGGGGGGGGGGGGGGGGGGGGGGGGGGGGGGGGGGGGGGGGGGGGGGGGGGGGGGGGGGGGGGGGGGGGGGGGGFEGGGGGGFGGGGFGGGGFGFGGGG?FGGGGGGGGGGGGGFFFFFFFFFFFFFFFFFFFFFFFFFFFFFFFFFFFFFFFFFBFF;=EEFFFFEFFFFFF@FFFFFFFF6:BF>BFFFFF<BFB>B>>?FFFFF??>(238>A6
@M04999:289:000000000-L3R54:1:1101:4007:10965 2:N:0:428
ATGAGACTACTAGGGTATCTAATCCTGTTCGCTACCCATGCTTTCGAACCTCAGCGTCAGTTACAGACCAGAGAGCCGCCTTCGCCACTGGTGTTCTTCCATATATCTACGCATTCCACCGCTACACATGGAGTTCCACTCTCCTCTTCTGCACTCAAGAAAAACAGTTTCAGCTGCACTTCCCCGGTTAAGCCGAGGTCTTTCACAGCTGACTTGTTCTCCCGCCTGCGTTCGCTTTACGCCCACTAAATCCGGACAACGCTTCCCACCTACGTATTACCGCGGCTGCTGGCACGTAGTT
+
@CCC@EFEEGGFGFEFFEGGGFGFGFAFGF7FGCFFGGGGGGGG@FFCGGGGGGGE@:FEEFGDFEAFGFFGG?E@EECEEEGF>:BEGGGDEFFFFGGEEGGFGFGGGEG7FCFFGEFGGGGGGFG?F<E,9D>F=DDFFFGFFGG=FFFC,8E@DCFFF?DF>FCDDDEAD@DDFFFGFGCG8=85C7E<A6CDGG*0<BFFF>+<>B)7BFFFE>C<A4-)(-0(/>D=(>66;=)@1(:(//6(6)9?1(3(36(.9;B,(.2)318??B1):.6<AFB6(11(38?((.)842(:4
@M04999:289:000000000-L3R54:1:1101:8046:10991 2:N:0:428
CAGACTACACGGGTATCTAATCCTGTTTGCTCCCCACGCTTTCGCATCTCAGCGTCAGTATCTGTCCAGAAGGCCGCCTTCGCCACCGGTATTCCTCCACATCTCTACGCATTTCACCGCTACACGTGGAATTCTACCTTCCTCTACAATACTCCAGATAACCAGTTTTAAGTGCAGTTCCCAGGTTGAGCCCGGGGCTTTCACACCTAACTTAATTATCCGCCTACATGCCCTTTACGCCCAGTCATTCCGATTAACGCTCGCACCCTCCGTATTACCGCGGCTGCTGGCACGGAGTT
+
CCCCCGGGGGGGGGGGGGGGGGGGGGGGGGGGGGGGGGGGGGGGGGGGGGGGGGGGGGGGGGGGGGGGGGGGGGFGGGGGGGGGGGGGGGGGGGGGGGGGGGGGGGGGGGGGGGGGGGGGGGGGGGGGGGGGGGGGGGGGGGGGGGGGGGGGGGGGGGFGGGGGGGGGGGGGGGGGFGFGFGGGGFFGGGGGGGGGCDGFFFFFFFFFFEDEEFFFFFFF69BDDFD26*)=;;@FEE?:@FD0;EFFFFFFF@7?EF:>?FFFFFF??BFFBBFFFFFF>B6;FB<FF>B?7?;B;:0
@M04999:289:000000000-L3R54:1:1101:17234:11021 2:N:0:428
GGGGACTACTGGGGTATCTAATCCTGTTTGCTCCCCACGCTTTCGCATCTCAGCGTCAGTATCTGTCCAGAAGGCCGCCTTCGCCACTGGTGTTCTTCCATATATCTACGCATTCCACCGCTACACATGGAGTTCCACTCTCCTCTTCTGCACTCAAGAAAAACAGTTTCAGCTGCACTTCCCCGGTTAAGCCGAGGGCTTTCACAGCTGACTTGTTCTCCCGCCTGCGTTCGCTTTACGCCCAATAAATCCGGACAACGCTTGCCACCTACGTATTACCGCGGCTGCTGGCACGTAGGT
+
CCCCCGGGGGGGGGGGGGGGGGGGGGGGGGGGGGGGGGGGGGGGGGGGGGGGGGGGGGGGGGGGGGGGGGGGGGGGGGGGGGGGGGGGGGGGGGGGGGGGGGGGGGGGGGGGGGGGGGGGGGGGGGGGGGFGGGGGGGGGGGGGGGGGGGGGGGGGGGGGGGGGGGGGGGGGGGGGFGFGGGGGGCEGGGGGGGGGG7DGFFFFFFFFEFEFEFFFFFFEADFFFFFFFDFFFFFFFFC>?;1?;@EFFEE@B9:B9??FB:8:?FA24?:?<72)2:BA6>B>F;;BFB>?FDF??1(.
@M04999:289:000000000-L3R54:1:1101:22088:11027 2:N:0:428
TAGGACTACCCGGGTATCTAATCCTGTTTGCTCCCCACGCTTTCGCATCTCAGCGTCAGTATCTGTCCAGAAGGCCGCCTTCGCCACCGGTATTCCTCCACATCTCTACGCATTTCACCGCTACACGTGGAATTCTACCTTCCTCTACAATACTCCAGATAACCAGTTTTAAGTGCAATTCCCAGGTTGAGCCCGGGGCTCTCACACCTAACTTAATTATCCGCCTACATGCCCTTTACGCCCAGTCATTCCGATTAACGTCGCCACCCTCCGTATTACTGTGGCTGCTGGCACGGAGTT
+
CCCCCGGGGFGGGGGGGGGGGGGGGGGGGGGGGGGGGGGGGGGGGGGDGGGGGGGGGGGGGGGGGGGGGGGGGGGGGGGGGGGGFGGFGGGGGGGGGGGGGGGGGGGGGGGGGGGGGGGGGGGGGGGFGGGGGGEGGGGGGGGGGGGGGGGFFFGGGF8D,@F?EFGGGGGGGGFG?FF8FDGEEFGFC6EGGGGGGGG95*;4@FFE=>EBFFFAE6CCFE=FFFFF@FFFEF4@FCE)6>116;8;E?<?=;;1:))4((((.4?B1(1:020:722))).(4:117:((()(-26<2
@M04999:289:000000000-L3R54:1:1101:5689:11050 2:N:0:428
GTGACTACCAGGGTATCTAATCCTGTTTGCTCCCCACGCTTTCGCATCTCAGCGTCAGTATCTGTCCAGAAGGCCGCCTTCGCCACCGGTATTCCTCCACATCTCTACGCATTTCACCGCTACACGTGGAATTCTACCTTCCTCTACAATACTCCAGATAACCAGTTTTAAGTGCAGTTCCCAGGTTGAGCCCGGGGCTTTCACACCTAACTTAATTATCCGCCTACATGCCCTTTACGCCCAGTCATTCCGATTAACGCTCGCACCCTCCGTATTTCCGCGGCTGCTGGCACGGAGTGAT
+
CCCCCGGGGGGGGGGGGGGGGGGGGGGGGGGGGGGGGGGGGGGGGGGGGGGGGGGGGGGGGGGGGGGFGGGGGGGGEDGGGGGGGGGGDEFGFGGGGGGGGFGFGGGFGCFGGGCDFFEEGGGGGGFGG@FGGFGGGDF9@EGGGGGGGGGFGGGDGGGGAFGGGF=EFEG8FGGGFDDG9F?FEEF,8CGCF6ECDDDFFAAFFFFFEFBCA>CFFFB?B=B2>>B=**73>EBFFC?E@>;;(7AEC?<@8;D6;C?BD?(40;634::4208:)64:?06>B4:?F((()-(,3:1<)
@M04999:289:000000000-L3R54:1:1101:22879:11052 2:N:0:428
CGTGACTACAAGGGTATCTAATCCTGTTCGCCCCCACGCTTTCGTCCATCAGCGTCAATCGGTATTTAGTAACCTGCCTTCGCAATCGGGGTTCTGTGTAATATCTATGCATTTCACCGCTACACTACACATTCCAGCTACTTCAATACTATTCAAGATTAACAGTATCAACGGCAGTTCTACAGTTAAGCTGCAGGTTTTCACCGCTGACTTATCAACCCGCCTACGGACCCTTTAAACCCAATAAATCCGGATAACGCTCGCATCCTCCGTATTACCGCGGCTGCTGGCACGGAGTT
+
CCCCCGGGGGGGGGGGGGGGGGGGGGGGGGGGGGGGGGGGGGGGGGGGGGGGGGGGGGGGGGGGGGGGGGGGGGGGGGGGGGGGDGGGGGGGGGGGGGGGGGGFGGGGGGGGGGGGGGGGGGGGGGGGGGGGGGGGGGGGGGGGGFFGGGGGGGGGGGGGGGGGFGGGGGGGGGDGDGFGGCFGGGGGGGGGGGGGGFGFFFFFFFFFFFFFFFFFFFFFF>FFFFFF?DFFFFDFCEFFDFF;@;ECEFEFFFFFFFFFFFF>>BB?<>?BFBFFBBBBB(49>9BFF7?F7<>F6?:
@M04999:289:000000000-L3R54:1:1101:11438:11094 2:N:0:428
GTGACTACTCGGGTATCTAATCCTGTTTGCTCCCCACGCTTTCGCATCTCAGCGTCAGTATCTGTCCAGAAGGCCGCCTTCGCCACCGGTATTCCTCCACATCTCTACGCATTTCACCGCTACACGTGGAATTCTACCTTCCTCTACAATACTCCAGATAACCAGTTTTAAGTGCAGTTCCCAGGTTGAGCCCGGGGCTTTCACACCTAACTTAATTATCCGCCTACATGCCCTTTACGCCCAGTCATTCCGATTAACGCTCGCACCCTCCGTATTACCGCGGCTGCTGGCACGGATTT
+
CCCCCGGGGGGGGGGGGGGGGGGGGGGGGGGGGGGGGGGGGGGGGDGGGGGGGGGGGGGGGGGGGGGGGGGGGGGGGGGGGGGGGGGGGGDGGGGGGGGGGGGGGGGGGGGGGGGGGGGGGGGGGGGGEGGGDDFFGGGGGGGGGGGGGGGGGGGGGGGGGGGGGGGGGGGGGGGGFFFGGGGGFGGGGGGGGGGGGGGGFFFFFFFFFFFFFFFFEFFFF>DFFFFFEEFFFFFFCCFFFF?<;;AFFFEE;<<DEC@@:13>>F9?FFF>:6??)6)81;1>>6::?((,2<66(3<
@M04999:289:000000000-L3R54:1:1101:3299:11114 2:N:0:428
GAGACTACTCGGGTATCTAATCCTGTTTGCTCCCCACGCTTTCGCATCTCAGCGTCAGTATCTGTCCAGAAGGCCGCCTTCGCCACCGGTATTCCTCCACATCTCTACGCATTTCACCGCTACACGTGGAATTCTACCTTCCTCTACAATACTCCAGATAACCAGTTTTAAGTGCAATTCCCAGGTTGAGCCCGGGGCTTTCACACCTAACTTAATTATCCGCCTACATGCCCTTTACGCCCAGTCATTCCGATTAACGCTCGCACCCTCCGTATTACCGCGGCTGCTGGCACGGAGTT
+
CCCCCGGGGGGGGGGGGGGGGGGGGGGGGGGGGGGGGGGGGGGGGGGGGGGGGGGGGGGGGGGGGGGGGGGGGGGGGGGGGGGGGGGGGGGGGGGGGGGGGGGGGGGGGGGGGGGGGGGGGGGGGGGGGGGGGGGGGGGGGGGGGGGGGGGGGGGGGGGGGGGGGGGCFGGGGGGGFGFGGGGGFFGGGGGGGGGGGGCFFFFFFFFFFFFFFFFFFFFFC@FFFFFFFFFFF@DEFE;D@BFFFFFFFFF@;;7@CC16?B;BBFB<??BBF<:BFDAFF>>9>BF>?BB:?<(,(,,
@M04999:289:000000000-L3R54:1:1101:27646:11122 2:N:0:428
TGACTACAGGGGTATCTAATCCTGTTCGCTACCCATGCTTTCGAACCTCAGCGTCAGTTACAGACCAGAGAGCCGCCTTCGCCACTGGTGTTCTTCCATATATCTACGCATTCCACCGCTACACATGGAGTTCCACTCTCCTCTTCTGCACTCAAGAAAAACAGTTTCAGCTGCACTTCCCCGGTTAAGCCGAGGGCTTTCACAGCTGACTTGTTCTCCTGCCTGCGTTCGCTTTACGCCCAATAAATCCGGACAACGCTTGCCACCTACGTATTACCGCGGCTGCTGGCACGTAGTTAGC
+
CCCCCGGGGGGGGGGGGGGGGGGGFGGGGGGGGGGGGGGGGGGGGGGGGGGGGGGGGGGGGGGGGGGGGGGGGGGGGGGGGGGGGGFFFGGGGGFFGGGGFFGGGGGGGGGGGEGGGGGGGGGGGGGGGGGGGGGGGGGGFFGGGGGGGGGGGGGGGGGGGGGEGGGGGGGGGGGGFGFGGGGGGGGGGGGGGGGGGGGG4FFFFFFF@DFFFFFFFFF=AEB9=DFFFFFF@DFFF@FEF?0;@<EEFFF902><:66?B?B>>?F?:BFFFA><AAB>>>FF>(40:<0)(..4:)5>5
@M04999:289:000000000-L3R54:1:1101:28778:11135 2:N:0:428
TGGCAGACTACTCGGTATCTAATCCTGTTTGCTCCCCACGCTTTCGCATCTCAGCGTCAGTATCTGTCCAGAAGGCCGCCTTCGCCACCGGTATTCCTCCACATCTCTACGCATTTCACCGCTACACGTGGAATTCTACCTTCCTCTACAATACTCCAGATAACCAGTTTTAAGTGCAATTCCCAGGTTGAGCCCGGGGCTTTCACACCTAACTTAATTATCCGCCTACATGCCCTTTACGCCCAGTCATTCCGATTAACGCTCGCACCCTCCGTATTACCGCGGCTGCTGGCACGGAGTT
+
CCCCCGFGGGGGGGGGGGGGGGGGGGGGGGGGGGGGGFGGGCGGFCGGGGGFFGFGGGGGGGGGGGGGGGGGGGGGGGGGGGGGDEGGFGGE:,:AF<FFGGGGGGGGGGGGGGGGGGGGGGGGGGGGGGGGFGGGFGGGGGGGGGFGGGGGGGGGGGGFGFGGFGGGGFGFFGGGFGFGGDCFGGGGGGGFGGGGDGGGFFFFFFFFF2@:BFFFFFFEFFFFFF>2@FFFFE@FFFFF?@FFFFFEEEEE?;?DFFEEBFFF9((44?B?FBB6:?AA20((479022:7?<?609;8.
@M04999:289:000000000-L3R54:1:1101:15189:11144 2:N:0:428
ATGAGGACTACCGGGGTATCTAATCCTGTTCGCTTCCCACGCTTTCGCTCCTCAGCGTCAGTGACGGCCCAGAGACCTGCCTTCGCCATCGGTGTTCTTCCCGATATCTACACATTCCACCGTTACACCGGGAATTCCAGTCTCCCCTACCGCACTCCAGTCCGCCCGTACCCGGCGCCGATCCACCGTTAAGCGATGGACTTTCACACCAGACGCGACGAACCGCCTACGAGCTCTTTACGCCCAATAAATCCGGACAACGCTTGCACCCTACGTATTACCGCGGCTGCTGGCACGTACT
+
CCCCCGGGGGGGGGEEFEGGGGGGGGGGGGGDGGGGGGGGGGFEGGGGGGGGGGGGGGGGGFGGGGDEFEGGGGGGGGGGGFGGGGEGGGGGGGCEGGFFGGGCFGGGGGGGGGGGGGGGGGGEEGGGGGGGGGGFGFAEFF2==@ECGGGG6+:;FGGFGGGGGDGGGEEEGGDG;D>G):CC+CF8@CEG90:15<C<AFFA6*9*4:?0?>EF>DD>BF>006>?F?63,(244A4*6?B9(4(28)6))490((-2:;>?611<<?06:(8:364)-611;(331(.47((52(.(,
@M04999:289:000000000-L3R54:1:1101:23100:11146 2:N:0:428
GTGACTACCGGGGTATCTAATCCTGTTTGCTCCCCACGCTTTCGCATCTCAGCGTCAGTATCTGTCCAGAAGGCCGCCTTCGCCACCGGTATTCCTCCACATCTCTACGCATTTCACCGCTACACGTGGAATTCTACCTTCCTCTACAATACTCCAGATAACCAGTTTTAAGTGCAGTTCCCAGGTTGAGCCCGGGGCTTTCACACCTAACTTAATTATCCGCCTACATGCCCTTTACGCCCAGTCATTCCGATTAACGCTCGCACCCTCCGTATTACCGCGGCTGCTGGCACGGCGTT
+
CCCCCGGGGGGGGGGGGGGGGGGGGGGGGGGGGGGGGGGGGGGGGGGGGGGGGGGGGGGGGGGGGGGGGGGGGGGGGGGGGGGGGGGGFGGGGGGGGGGGGGGGGGGGGGGGGGGGGGGGGGGGGGGGGGGGGGGGGGGGGGGGGGGFGGGGGGGFFFGGGGGGGGGFGGDFD8CCFGFGGFGGFGGGGGGGGGGGGGGGFFFFFFFFFEFFFFFF5BACF9BF@FF@F?;@@F;EECDFF@;D5@;?5?E;,:02AF01:0-06>;?B:193:??DD96>1;B0(32)31(4:9((,,
@M04999:289:000000000-L3R54:1:1101:24715:11147 2:N:0:428
GACTACAGGGGTATCTAATCCTGTTCGCTACCCATGCTTTCGAACCTCAGCGTCAGTTACAGACCAGAGAGCCGCCTTCGCCACTGGTGTTCTTCCATATATCTACGCATTCCACCGCTACACATGGGGTTCCACTCTCCTCTTCTGCACTCAAGAAAAACAGTTTCAGCTGCACTTCCCCGGTTAAGCCGAGGGCTTTCACAGCTGACTTGTTCTCCCGCCTGCGTTCGCTTTACGCCCAATAAATCCGGACAACGCTTGCCACCTACGTATTACCGCGGCTGCTGGCACGTAGTTAGCC
+
CCCCCGGGGGGGGGGGGGGGGGGGGGGGGEGGGGGGGGGGGGFGGGGGGGGGGGGGGGGGGGFGGGGGGGGGGGGGGGGGGGGGGGGGGGGGGGGGGGGGGGGGGGGGGGGFGGGGGGGGGGGGGGGGGGGGGGGGGGGGGGGGGGGGGGGGGGGG8FFFGGFGGGGGGGGGGGGGFFFGGGGEGGGGGGGGGGGGGGGGFFFFFFFA@BEBFFFFFFF>FFF>DFDFFFFFFFFFFFFFFD@EAEFFF;BFFFFBFFB:FFFFDFB:BFB7AFAFFB9B>B>BF?F>:BBB:B(-6A><4
@M04999:289:000000000-L3R54:1:1101:15041:11158 2:N:0:428
ATGACTACTCGGGTATCTAATCCTGTTTGCTCCCCACGCTTTCGCATCTCAGCGTCAGTATCTGTCCAGAAGGCCGCCTTCGCCACCGGTATTCCTCCACATCTCTACGCATTTCACCGCTACACGTGGAATTCTACCTTCCTCTACAATACTCCAGATAACCAGTTTTAAGTGCAGTTCCCAGGTTGAGCCCGGGGCTTTCACACCTAACTTAATTATCCGCCTACATGCCCTTTACGCCCAGTCATTCCGATTAACGCTCGCACCCTCCGTATTACCGCGGCTGCTGGCACGGAGTT
+
CCCCCGGGGGGGGGGGGGGGGGGGGGGGGGGGGGGGGGGGGGGGGGGGGGGGGGGGGGGFGGGGGGGGGGGGGGGGGGGGGGGGGGFGGGGGGGGGGGGGGGGGGGGGGGGGGGGGGFGGGGGGGGGGGGGGGGGGGGGGGGGGGGGGGGGGGGGGGGGGGGGGGGFGGGGGFGGGFGFGGGGGGGGGGGGGFGEGGGDGFFFFFFFFFFFFFFFFFFFFFDFFDFFFFFFEFFFFFFFFFFFFFFFFFFFF;?FDEEFFB?>69>>0,14>6(185<22069;69??F??<FFFF>FB
@M04999:289:000000000-L3R54:1:1101:9105:11161 2:N:0:428
CGACTACAGGGGTATCTAATCCTGTTCGCTCCCCACGCTTTCGTCCATCAGCGTCAATCGGTATTTAGTAACCTGCCTTCGCAATCGGGGTTCTGTGTAATATCTATGCATTTCACCGCTACACTACACATTCCAGCTACTTCAATACTATTCAAGATTAACAGTATCAACGGCAGTTCTACAGTTAAGCTGCAGGTTTTCACCGCTGACTTATCAACCCGCCTACGGACCCTTTAAACCCAATAAATCCGGATAACGCTCGCATCCTCCGTATTACCGCGGCTGCTGGCACGGAGTTAGC
+
CCCCCGGFGGGGGGGGGGGGGGFGGGGGGGGGGGGGGGGGGGGGGGGGGGGGGGDGGGGGGGGGGGGDFGGGGGGGGGGGGGGGGGGGGDGGGGGGGGGGGGGGGGGGGFGGGGGGGGGGGGGGGGGGGGGGGGGGGFFGGGGGGGGGGGGGGGCGGGGGGGFGGGGGGGGGEGGGFGFGGGGGGGGGGGGGGGGGGGGGFFFFFFF>=BECFFFFFFFFFFFDFFF?FBF?BBF9CEFA;<@FFECCEF;>FFDEF;BDFFFFF>7<ABFFF?:AA21;>B6;1:??32:7?(4;?:):6
@M04999:289:000000000-L3R54:1:1101:9262:11197 2:N:0:428
GACTACCGGGGTATCTAATCCTGTTTGCTCCCCACGCTTTCGCATCTCAGCGTCAGTATCTGTCCAGAAGGCCGCCTTCGCCACCGGTATTCCTCCACATCTCTACGCATTTCACCGCTACACGTGGAATTCTACCTTCCTCTACAATACTCCAGATAACCAGTTTTAAGTGCAATTCCCAGGTTGAGCCCGGGGCTTTCACACCTAACTTAATTATCCGCCTACATGCCCTTTACGCCCAGTCATTCCGATTAACGCTCGCACCCCCCGTATTACCGCGGCTGCTGGCACGGAGTTAGCC
+
CCCCCGGGGGGGGGGGGGGGGGGGGGGGGGGGGGGGGGGGGGGGGGGGFGGGGGGGGGFGGGGGGGGGGGGGGGGGGGGGGGGGGGGGGGGGGGGGGGGGGGGGGGGGGGGGGGGGGGGGGGGGGGGGGGGGGGFGGGGGGGGGGGGGGGGGGFGGGGGGGGGGGGGGGGGCDECGFGFGGGGGGGGGGGGGGGGGGGGGFFFFFFFFFFFFF=FFCFFFFFFFF@EEFFFEFFFEDFF>(6;EAFFFFF<<0:B<BFFFB;(49?(49239??FFB(((1039???F<1?B(-3-().62
@M04999:289:000000000-L3R54:1:1101:12758:11200 2:N:0:428
TAGACTACCCGGGTATCTAATCCTGTTTACTCCCCACGCTTTCGTCCATCAGCGTCAATCGGTATTTAGTAACCTGCCTTCGCAATCGGGGTTCTGTGTAATATCTATGCATTTCACCGCTACACTACACATTCCAGCTACTTCAATACTATTCAAGATTAACAGTATCAACGGCAGTTCTACAGTTAAGCTGCAGGTTTTCACCGCTGACTTATCAACCCGCCTACGGACCCTTTAAACCCAATAAATCCGGATAACGCTCGCATCCTCCGTATTACCGCGGCTGCTGGCACGGAGTT
+
CCCCCGGGGGGGGGGGGGGGGGGGGGGGFGGGGGGGGGGGGGGGGGGGGGGGGGGGGGGGGGGGGGGGGGGGGGGGGGGGGGGGGGGGGGGGGGGGGGGGGGGGGGGGGGGGGGGGGGGGGGGGGGGGGGGGGGGGGGGGGGGGGGGGGGGGGGGGGGGGGGGGGGGGGGGGGGGGFGFGGGGGGGGGGGGGGGGGGGGGFFFFFFFFFFFFFFFFFFFFFFFFFFFFFFFFFFBFFFFFFFFFFFEFFFFBFFFFFFF@DFBBFFFFFABB?6?BFF9290;FFF:7::?:>1124<?
@M04999:289:000000000-L3R54:1:1101:4656:11215 2:N:0:428
CGACTACCGGGGTATCTAATCCTGTTCGCTACCCATGCTTTCGAACCTCAGCGTCAGTTACAGACCAGAGAGCCGCCTTCGCCACTGGTGTTCTTCCATATATCTACGCATTCCACCGCTACACATGGAGTTCCACTCTCCTCTTCTGCACTCAAGAAAAACAGTTCCAGCTGCACTTCCCCGGTTAAGCCGAGGGCTTTCACAGCTGACTTGTTCTCCCGCCTGCGTTCGCTTTACGCCCAATAAATCCGGACAACGCTTGCCACCTACGTATTACCGCGGCTGCTGGCACGTAGTTAGC
+
CCCCCGGGGGGGGGGGGGGGGGGGGGGGGGGGGGGGGGGGGGGGGGGGGGGGGGGGGGGGGGGGGGGGGGGGGGEGGGGGGGGGGFGFEGGGGGGGGGGGGGGGGGGGGGGGGGGGGGGGGGGGGGGGGGGGGGGGGGGGGGGGGGGGGGGGGGGGGGGGGGGFGGGGGGFGGGGGFGFGGGGGGGGGGGGGGGGGGGGGFFFFFF;A==B8>FFFFFFDB@FF@;9D;782;2?3>DFFFFFB?AB2-8>>019<399<:::?>BBF:BFFB<?4.9BB9(34(47:?0()(..4:A<A<
@M04999:289:000000000-L3R54:1:1101:2942:11230 2:N:0:428
GACTACCCGGGTATCTAATCCTGTTTGCTCCCCACGCTTTCGCATCTCAGCGTCAGTATCTGTCCAGAAGGCCGCCTTCGCCACCGGTATTCCTCCACATCTCTACGCATTTCACCGCTACACGTGGAATTCTACCTTCCTCTACAATACTCCAGATAACCAGTTTTAAGTGCAATTCCCAGGTTGAGCCCGGGGCTTTCACACCTAACTTAATTATCCGCCTACATGCCCTTTACGCCCAGTCATTCCGATTAACGCTCGCACCCTCCGTATTACCGCGGCTGCTGGCACGGAGTTAGCC
+
CCCCCGGGGGGGGGGGGGGGGGGGGGGGGGGGGGGGGGGGGGGGGGGGGGGGGGGGGGGGGGGGGGGGGGGGGGGGGGGGGGGGGGGGGFGFGGGGGGGGGGGGGGGGGGGGGGGGGGGGGGGGGGEGGGGGGGGGGGGGGGGGG,EGGGGGGFGGGGGGGGGFGGGGGGGCFFGGFFDFGGGGGGGGGGGGGGGDGGGGFFFFFFFFBCEFFFFFCFCDFD?FFFC4@EFFFFCEDF@EDFFFEF??EF?<;;?EFBF:>FFFF?F?:BFBFFFFFF9199>F6>07B?F:6(4??A><:
@M04999:289:000000000-L3R54:1:1101:23748:11237 2:N:0:428
GAGACTACAGGGGTATCTAATCCTGTTCGCTACCCATGCTTTCGAACCTCAGCGTCAGTTACAGACCAGAGAGCCGCCTTCGCCACTGGTGTTCTTCCATATATCTACGCATTCCACCGCTACACATGGAGTTCCACTCTCCTCTTCTGCACTCAAGAAAAACAGTTTCAGCTGCACTTCCCCGGTTAAGCCGAGGGCTTTCACAGCTGACTTGTTCTCCCGCCTGCGTTCGCTTTACGCCCAATAAATCCGGACAACGCTTGCCACCTACGTATTACCGCGGCTGCTGGCACGGAGTT
+
CCCCCGGGGGGGGGGGGGGGGGGGGGGGGGGGGGGGGGGGGGGGGGGGGGGGGGGGGGFGGGGGGGGGGFGGGGGGGGGGGGGGGGGGGGGGGGGGGGGGGGGFGGGGGGGGGGGGGGGGGGGGGGGGGGGGGGGGGGGGGGGGGGGGGGGGGGGGGGGGGGGGDFGGGGGGGGGGFGFGGGGGGGGGGGGGDGDDGGGGFFFFFFFFFBDFFFFFFFFFFFFFFFFFFFFFFF?FEFFFFFFFFEFFFFF@>?>6<FFBBF?<?D<8<BFBF?BFADF?FFFFFFFF:FF02<B9613
@M04999:289:000000000-L3R54:1:1101:10213:11263 2:N:0:428
TGACTACAAGGGTATCTAATCCTGTTCGCTCCCCACGCTTTCGTCCATCAGCGTCAATCGGTATTTAGTAACCTGCCTTCGCAATCGGGGTTCTGTGTAATATCTATGCATTTCACCGCTACACTACACATTCCAGCTACTTCAATACTATTCAAGATTAACAGTATCAACGGCAGTTCTACAGTTAAGCTGCAGGTTTCCACCGCTGACTTATCAACCCGCCTACGGACCCTTTAAACCCAATAAATCCGGATAACGCTCGCATCCTCCGTATTACCGCGGCTGCTGGCACGGAGTTATC
+
CCCCCCFFEGGGGGGCFCGGFGC<FGABEECGGGDBEFEGGGGGGG,CEFEFFGGGGGGF@F8<FGEGGFGGGGEEGGGGGGGGGFGGGGGGGGGGGFFEGGGFFFGFGFGGGGGFGGGGGGGFGGAEGGGGFGGGGGFGGFGGFGAFGFFFGFGGFCDDFGGGGGGGDEFE8C?CFFFGFFCF@EEFGFGGGGFFCCF:<FFFF>BEFDFFEFFFFF>AFAADAFDF=>=@BFFCEFFFFFFFFFFFFFFFF?DAFDFDD;BBFFF4ABF:B7:4AA:0(4920-23??0<0;04-8)).
@M04999:289:000000000-L3R54:1:1101:19836:11299 2:N:0:428
ACAGACTACTCGGGTATCTAATCCTGTTTGCTCCCCACGCTTTCGCATCTCAGCGTCAGTATCTGTCCAGAAGGCCGCCTTCGCCACCGGTATTCCTCCACATCTCTACGCATTTCACCGCTACACGTGGAATTCTACCTTCCTCTACAATACTCCAGATAACCAGTTTTAAGTGCAGTTCCCAGGTTGAGCCCGGGGCTTTCACACCTAACTTAATTATCCGCCTACATGCCCTTTACGCCCAGTCATTCCGATTAACGCTCGCACCCTCCGTATTACCGCGGCTGCTGGCACGGAGTT
+
CCCCCGGGGGGGGGGGGGGGGGGGGGGGGGGGGGGGGGGGGGGGGGGGGGGGGGGGGGGGGGGGGGGGGGGGGGGGGGGGGGGGGGGGGGGGGGGGGGGGGGGGGGGGGGGGGGGGGGGGGGGGGGGGGGGGGGGGGGGGGGGGGGGGGGGGGGGGGGGGGGGGGGGGGGGCGGGGFGFGGGGGGFGGGGGGGGGGGGGGFFFFFFFFFEFFFFFAEFFFFFDFFFFFFFFFFFFFFEEF@2@FFFFFFFFFF@@FFEF@FF?;>9B1?FFFFFF:?BA<2906>6>?:?2<BF?69>B?
@M04999:289:000000000-L3R54:1:1101:24288:11320 2:N:0:428
CGACTACCCGGGTATCTAATCCTGTTCGCTACCCATGCTTTCGAACCTCAGCGTCAGTTACAGACCAGAGAGCCGCCTTCGCCACTGGTGTTCTTCCATATATCTACGCATTCCACCGCTACACATGGAGTTCCACTCTCCTCTTCTGCACTCAAGAAAAACAGTTTCAGCTGCACTTCCCCGGTTAAGCCGAGGGCTTTCACAGCTGACTTGTTCTCCCGCCTGCGTTCGCTTTACGCCCAATAAATCCGGACAACGCTTGCCACCTACGTATTACCGCGGCTGCTGGCCCGTAGTTAGC
+
CCCCCGGGGGGGGGGGGGGGGGGGGGGGGGGGGGGGGGGGGGGGGGGGGGGGGGGGGGGGGGGGGGGGGGGGGGGGGGGGGGGGGGGGDGGGGGGGGGGGGGGGGGGGGGGGGGGGGGGGGGGGGGGGGGGGGGGGGGGGGGGGFGGGGGGGGGGFFCFGGGGGGGGGGGGGGGGGFGFGGGGGGGGFCFGGGGGGGGGGFFFFFFFFB=EFFFFFFFFFBBBFBFFFDFFFF??EC?FEFF?@)77<>BBB2>9FFFBBF1<:A??:20(,).5:>D?;>F>>BFBF7((((,4:224))
@M04999:289:000000000-L3R54:1:1101:13559:11324 2:N:0:428
GACTACAGGGGTATCTAATCCTGTTTGCTCCCCACGCTTTCGCATCTCAGCGTCAGTGTCTGTCCAGAAGGCCGCCTTCGCCACCGGTATTCCTCCACATCTCTACGCATTTCACCGCTACACGTGGAATTCTACCTTCCTCTACAATACTCCAGATAACCAGTTTTAAGTGCAATTCCCAGGTTGAGCCCGGGGCTTTCACACCTAACTTAATTATCCGCCTACATGCCCTTTACGCCCAGTCATTCCGATTAACGCTCGCACCCTCCGTATTACCGCGGCTGCTGGCACGGAGTTAGCC
+
CCCCCGGGGGGGGGGGGFGGGGGGGGGGGGGGGGGGGGGGGGGGGGGGGGGGGGGGGGGGGCFGGGGGGGGGGGGGGGGGGGGGGGDGGGGGGGGGFGGFGGGFGGGGGGGGGGGGGGGGGGGGGGGGGGGGGGGGGGGGGGGGGGGGFGGFGFGGGGGGGGGGGGGGGGGGGGGGFGFGGGGGGGGFGGGGGGGGGDGGFFFFFFFFBFEFCFEFEFC2?>=2>BFEBEBFFFEE;<FE0?4<EFEFE@@00(;C;BF6;9BB>??:308(25<A909>09>B?BF>:,566(44<A9).
@M04999:289:000000000-L3R54:1:1101:19948:11333 2:N:0:428
ATGACTACTCGGGTATCTAATCCTGTTTGCTCCCCACGCTTTCGCATCTCAGCGTCAGTATCTGTCCAGAAGGCCGCCTTCGCCACCGGTATTCCTCCACATCTCTACGCATTTCACCGCTACACGTGGAATTCTACCTTCCTCTACAATACTCCAGATAACCAGTTTTAAGTGCAATTCCCAGGTTGAGCCCGGGGCTTTCACACCTAACTTAATTATCCGCCTACATGCCCTTTACGCCCAGTCATTCCGATTAACGCTCGCACCCTCCGTATTACCGCGGCTGCTGGCACGGAGTT
+
CCCCCGGGGGGGGGGGGGGGGGGGGGGGGGGGGGGGGGGGGGGGGGDGGGGGGGGGGGGGGGGGGGGGGGGGGGGGGGGGGGGGGGGGGGEGGGGGGGGGGGGGGGGGGGGGGGGGGGGGGGGGGGGGGGGGGGGGGGGGGGGGGGGGGGGGGGGGGGGGGGFGGGGGGGGGFGGGFGFGGGGFFGGGFGFGGGGGGGGGFFFFFFEFEFFFE4BFEFFFFFFFFFFEE<EEFFFF<EFFFFFFFFEF<CFF<FFFFFFBFBFFFFFFFFFFFFFFFFFBFB;BF9:B02:?<091>81
@M04999:289:000000000-L3R54:1:1101:18939:11334 2:N:0:428
AGACTACTAGGGTATCTAATCCTGTTTGCTCCCCACGCTTTCGCATCTCAGCGTCAGTATCTGTCCAGAAGGCCGCCTTCGCCACCGGTATTCCTCCACATCTCTACGCATTTCACCGCTACACGTGGAATTCTACCTTCCTCTACAATACTCCAGATAACCAGTTTTAAGTGCAATTCCCAGGTTGAGCCCGGGGCTTTCACACCTAACTTAATTATCCGCCTACATGCCCTTTACGCCCAGTCATTCCGATTAACGCTCGCACCCTCCGTATTACCGCGGCTGCTGGCACGGAGTTAGC
+
CCCCCGGGGGGGGGGGGGGGGGGGGGGGGGGGGGGGGGGGGGGGGGGGGGGGGGGGGGGGGGGGGGGGGGGGGGGGGGGGGGGGGGGGGGGGGGGGGGGGGGGGGGGGGGGGGGGGGGGGGGGGGGGGGGGGGGGGGGGGGGGGGGGGGGGGGGGGGGGGGGGGGGGGGGGGGGGGFGFGGGGGGGGGGGFG6EGGGDFGFFFFFFFFFFFE@AFFE>>EEFFFFFFFF3>BFFFCC@FEFFFFFEFFFFFFFFFFFFFFD>92>FFFFFFFF?BFABF>B>FFFFF2>:8<<9>(,42)-
@M04999:289:000000000-L3R54:1:1101:15989:11354 2:N:0:428
TGAGACTACCCGGGTATCTAATCCTGTTTGCTCCCCACGCTTTCGCATCTCAGCGTCAGTATCTGTCCAGAAGGCCGCCTTCGCCACCGGTATTCCTCCACATCTCTACGCATTTCACCGCTACACGTGGAATTCTACCTTCCTCTACAATACTCCAGATAACCAGTTTTAAGTGCAATTCCCAGGTTGAGCCCGGGGCTTTCACACCTAACTTAATTATCCGCCTACATGCCCTTTACGCCCAGTCATTCCGATTAACGCTCGCACCCTCCGTATTACCGCGGCTGCTGGCACGGAGTT
+
CCCCCGGGGGGGGGGGGGGGGGGGGGGGGGGGGGGGGGGGGGGGGGGGGGGGGGGGGGGGGGGGGGGGGGGGGGGGGGGGGGGGGGGGGGGGGGGGGGGGGGGGGGGGGGGGGGGGGGGGGGGGGGGGGGGGGGGGGGGGGGGGGGGGGGGGGGGGGGGGGGGGGGGGGGGGGGGGFGFGGGGGGGGGGGGGGGGGGGGGFFFFFFFFDFFFFFFFEFFFFFFFFFFDEFF@8=EFFEEFFBF@7@EFEFEFFDDDFFA:B:6;>FB1?FFFF2:?FFFF:1(39>B:08:?F?B039?F
@M04999:289:000000000-L3R54:1:1101:25594:11366 2:N:0:428
GGACTACTGGGGTATCTAATCCTGTTTGCTCCCCACGCTTTCGCATCTCAGCGTCAGTATCTGTCCAGAAGGCCGCCTTCGCCACCGGTATTCCTCCACATCTCTACGCATTTCACCGCTACACGTGGAATTCTACCTTCCTCTACAATACTCCAGATAACCAGTTTTAAGTGCAATTCCCAGGTTGAGCCCGGGGCTTTCACACCTAACTTAATTATCCGCCTACATGCCCTTTACGCCCAGTCATTCCGATTAACCCTCGTCACCTCCGTATTACCCCGGCTGCTGGCACGGCGTTAGC
+
@CCCCGCFEEFBF@DDFGGGGGGGGGGGGGGGFGDFGGGGGGGGGDCFGDFGG@FGEGFGGGGGECDGFFG8FGGGGGGGEGGCGCCGGGFGFFGGGGG8AFFFA5?FCEGEF<FGGGGGGGGGGGFGD9,EFGABE?FGFFGGGGGGGFGFGGGGGDFFGGGGGDAFGGGGGGG8DCF?FCGGGGC6C6CF>:CDDGGFF+1:AFFFB=6A:BF@EFFE?9@@FB=:?BED;@@CFF<F>?3(/77<E3313?1)/),(((,,(4<2<?2(,(469A02>04(14.)((()((((,4((-
@M04999:289:000000000-L3R54:1:1101:6504:11377 2:N:0:428
TTTATGACTACAGGGGTATCTAATCCTGTTTGCTCCCCACGCTTTCGAGCCTCAGCGTCAGTTACAAGCCAGAGAGCCGCTTTCGCCACCGGTGTTCCTCCATATATCTACGCATTTCACCGCTACACATGGAATTCCACTCTCCCCTCTTGCACTCAAGTTAAACAGTTTCCAAAGCGTACTATGGTTAAGCCACAGCCTTTAACTTCAGACTTATCTAACCGCCTGCGCTCGCTTTACGCCCAATAAATCCGGACAACGCTCGGGACCTACGTATTACCGCGGCTGCTGGCACGTAGTT
+
CCCCCGGGGGGGGGGGGGGGGGFGGGGFGDGGGGGGGEGGGGGGGGGGGGGGGGGGGGGGGGGGGGGGGGGGGGGGGGGGGGGGGGDFFFGFGGFFGGGGGGGGGGGGGGGGGGGGGGGGGGDGGGGGGGGGGGFGGDGGGGGFDGGGGGGDFGGGG?FGGGGGDFGGGCGGGGGFFGFGGGGAEGFGGDGGGCFGDDFGFF5>E>F>EEFFFFF=AFFE6A::4@DD2/9@22(3=?EFDD96;3,);46?(3((-3<1492?>F>69017:F1?F?.<)((-12-9:BBB((4-8?:?6
@M04999:289:000000000-L3R54:1:1101:28474:11379 2:N:0:428
TGGACTACAAGGGTATCTAATCCTGTTTGCTACCCACTCTTTCGAGCATGAACGTCAGTGTTATCCCAGGAGGCTGCCTTCGCCATCGGTATTCCTCCACATCTCTACGCATTTCACTGCTACACGTGGAATTCTACCTCCCTCTGACACACTCTAGTTAGTCAGTTTCAAATGCACGTCCCAATTTGAGCTCTGGGATTTCACATCTGACTTATCTAACCGTCTGCGCGCGCTTTACTCCCAGTATTTCCGATTAACGCTCGCACCCTACGTATTCCGGCGGCTCCTGGCACGTAGGTAC
+
--B<@C,EEECCCGGFFD<6C@CC,;C,;EFC<FEEE,CE<@CFCG7@FGGAFDFG@CC<6C,<,C@8C,D@FGF@F=FGF7F7@C@,8B,:B@AFFG,<=<FEF,;<,:,@FFE,A<FGC,=A=,EFEEC:=BEFF9,>DG,@=@,39=,A@99,,464E,=,,6=833=,,@+@D=:D8==,,3@@,A,@8,22=+D?D7+=CDFCDCCE7=E9E7+8?BADF57)8)/):)(5*8*8>D@@@**1/95(-331..(.(6(,,(,(66=(())())((,(,79(4332((4::0((.)-
@M04999:289:000000000-L3R54:1:1101:29010:11393 2:N:0:428
TAGACTACCGGGGTATCTAATCCTGTTCGCTACCCATGCTTTCGAACCTCAGCGTCAGTTACAGACCAGAGAGCCGCCTTCGCCACTGGTGTTCTTCCATATACCTACGCATTCCACCGCTACACATGGAGTTCCACTCTCCTCTTCTGCACTCAAGAAAAACAGTTTCAGCTGCACTTCCCCGGTTAAGCCGAGGGCTTTCACAGCTGACTTGTTCTCCCGCCTGCGTTCGCTTTACGCCCAATAAATCCGGACAATGCTTGCCACCTACGTATTACCGCGGCTGCTGGCACGTAGTTAC
+
@CCCCFGGGGGGGEGFFFFFGGGGGGFF@FBFGGGGGGGGGFGGGFGGE@FFGGGGGGCFGGGF,FDFGFGGGFGEF@FFGFCF,BAFGGGGGGG<FGFGGGF,A?FF74FFGFFGGGEDFDCFGE8DAFGGFGGCGF?4DGF?F=D:EFFFDGGGGGF,==C?FGFFGDFEFEGFB8:C?CFG>EG>C,D9@**/*9>CFFFF9AFFF3@4@*=8CFFEF=>9;1;9?;7/,;(3472A;>;(4,--).49(39(().45:)2?)8(:(5828),6:<0(3096;:B>?F?>0,(,2.))
@M04999:289:000000000-L3R54:1:1101:25711:11393 2:N:0:428
CTAGACTACCCGGGTATCTAATCCTGTTCGCTACCCATGCTTTCGAACCTCAGCGTCAGTTACAGACCAGAGAGCCGCCTTCGCCACTGGTGTTCTTCCATATATCTACGCATCCCACCGCTACACATGGAGTTCCACTCTCCTCTTCTGCACTCAAGAAAAACAGTTTCAGCTGCACTTCCCCGGTTAAGCCGAGGGCTTTCACAGCTGACTTGTTCTCCCGCCTGCGTTCGCTTTACGCCCAATAAATCCGGACAACGCTTGCCACCTACGTATTACCGCGGCTGCTGGCACGGCGTT
+
CCCCCGGGGGGGGGGGGGGGGGGGGGGGGGGGGGGGGGGGGGGGGCGGDGGGGGGGGGGGGGGGGGGGGGGGGGGGGGGGGGGGGDEGGGGGGGGGGGGGGGGG9FGGGGGGGGGGGGGGGGGGGGGGGGGGGGGGGGGGGGGGGGFFGGGGGGGGGFFFCFGGGGGGGGGGGGGGFGFFCCGGGGGGGG7EFGGGGGGGFFFFFFFFFFFFFFFFFFFEF@BBFFDFF?;D;>;?F9CDD46;;<>ABAFFBFFBFF?0>B?<B?A??:?B??29?BF9<FFFB;BBD.46?F04(449
@M04999:289:000000000-L3R54:1:1101:18653:11406 2:N:0:428
CGAAAGACTACTCGGGTATCTAATCCCGTTCGCTCCCCACGCTTTCGTCCATCAGCGTCAATCGGTATTTAGTAACCTGCCTTCGCAATCGGGGTTCTGTGTAATATCTATGCATTTCACCGCTACACTACACATTCCAGCTACTTCAATACTATTCAAGATTAACAGTATCAACGGCAGTTCTACAGTTAAGCTGCAGGTTTTCACCGCTGACTTATCAACCCGCCTACGGACCCTTTAAACCCAATAAATCCGGATAACGCTCGCATCCTCCGTATTACCGCGGCTGCTGGCACGGAGT
+
CCCCCGGGGGGGGGGGGGGGGGGGGGGGGGGGGGGGGGGGGGGGGGGGGGGGGGGGGGGGGGGGGEGGGGGGGGGGGGGGGGGGGGGGGGGGGGGGGGGGGGGGGGGGGGGGGGGGGGGGGGGGGGGGGGGGGGFGGGGGGGGGGGGGGGGGGGGGGGFGGGGGGGGFGGGGGGGGFGFGGGGGGGGGGGGCCFGGFGDCAFFFFFFFAFFAFFFFFFFFFDBDFF@FFF?@@F>F@;@FEFFFFF;@EFFF?16>@FFFE608:999?>:<<BB:<??>AFB((-9>>FFF?B:769>;-
@M04999:289:000000000-L3R54:1:1101:26132:11426 2:N:0:428
TGACTACTGGGTATCTAATCCTGTTCGCTACCCATGCTTTCGAACCTCAGCGTCAGTTACAGACCAGAGAGCCGCCTTCGCCACTGGTGTTCTTCCATATATCTACGCATTCCACCGCTACACATGGAGTTCCACTCTCCTCTTCTGCACTCAAGAAAAACAGTTTCAGCTGCACTTCCCCGGTTAAGCCGAGGGCTTTCACAGCTGACTTGTTCTCCCGCCTGCGTTCGCTTTACGCCCAATAAATCCGGACAACGCTTGCCACCTACGTATTACCGCGGCTGCTGGCACGTAGTTAGCC
+
CCCCCGGGGGGGGGGGGGGGGGGGGGGGGGGGGGGGGGGGGFFGGGGGGGGGGGGGGGGGGGGGGGGFGFGGGGGGGGGGGGGGGGGGGGGGGGGGGGGGGGGGGGFGGGGGGGGGGGGGGGGGGFGGGGGGGGGGGGGGGGGGGGDGGGGGGDGGGFGGGGGGGGGGGGGGGFGGFGFGGGDEGGGGGGDGGDGDGGGGFFFFFFFFBFFBCFFFFFFFFFFFFFFFFFFFFFEFDFFFFFFFEEFFFF>D>B?BFFFF?F?FFFF:????FBAB98>>9>FFFFB??7?BB<?FFFB<7
@M04999:289:000000000-L3R54:1:1101:23412:11456 2:N:0:428
AGTGACTACTCGGGTATCTAATCCTGTTCGCTACCCATGCTTTCGAACCTCAGCGTCAGTTACAGACCAGAGAGCCGCCTTCGCCACTGGTGTTCTTCCATATATCTACGCATTCCACCGCTACACATGGAGTTCCACTCTCCTCTTCTGCACTCAAGAAAAACAGTTTCAGCTGCACTTCCCCGGTTAAGCCGAGGGCTTTCACAGCTGACTTGTTCTCCCGCCTGCGTTCGCTTTACGCCCAATAAATCCGGACAACGCTTGCCACCTACGTATTACCGCGGCTGCTGGCACGTAGTT
+
CCCCCGGGGGGGGGGGGGGGGGGGGGGGGGGGGGGGGGGGGGGGG<FGGGGGGGGGGGGGGGGGGGGGGGGGGGGGGGGGGGGGGGGGGGGGGGGGGGGGGGGGGGGGGGGGGGGGGGGGGGGGGGGGGGGGGGGGGGGGGGGGGGGGGGGGGGGFGGGCGGGGGGGGGGGGGGGGFGFGGGGGGGGGGGGGGGGGGGGCFFFFFFFFFFFFFFFFFFFFA@BFFFFF>FFFFFFFF3>EFBFD@FFE<CFFB9<BBFFFFFFFFFBBFFF?B<?A?BAA10;001>?:B?:<<?13?FF
@M04999:289:000000000-L3R54:1:1101:11725:11457 2:N:0:428
TGTGGACTACTCGGGTATCTAATCCTGTTCGCTCCCCACGCTTTCGTCCATCAGCGTCAATCGGTATTTAGTAACCTGCCTTCGCAATCGGGGTTCTGTGTAATATCTATGCATTTCACCGCTACACTACACATTCCAGCTACTTCAATACTATTCAAGATTAACAGTATCAACGGCAGTTCTACAGTTAAGCTGCAGGTTTTCACCGCTGACTTATCAACCCGCCTACGGACCCTTTAAACCCAATAAATCCGGATAACGCTCGCATCCTCCGTATTACCGCTGCTGCTGGCACGGAGTT
+
CCCCCGGGGGGGGGGGGGGGGGGGGGGGGGGGEGGGEFGGGGGGGGGGGGGGGGGGGGGEGGGGGFGGGGGGGGGGGGFGGGGGGGGGGGGGGGGGGGGEGGFGGGGGGGCGGGGGGGGGGGGGGGGGGGGGF?FGAFGGGGGFGGGGGGGGGGGGGGGGGGGGGGGGGGGGGDDE?G>FGGGDGGGGGGGGEGGGGGGGFFFF;FFEFFA=CFCFFFFFFFFBABF?B92@F>9BFFFFEF@???@EAEEFFB9@@;E<;>D?(33<F7<<?B?::BFFB?;(1-5:?:801(8<9>934
@M04999:289:000000000-L3R54:1:1101:21549:11466 2:N:0:428
CCAGACTACACGGGTATCTAATCCTGTTCGCTACCCATGCTTTCGAACCTCAGCGTCAGTTACAGACCAGAGAGCCGCCTTCGCCACTGGTGTTCTTCCATATATCTACGCATTCCACCGCTACACATGGAGTTCCACTCTCCTCTTCTGCACTCAAGAAAAACAGTTTCAGCTGCACTTCCCCGGTTAAGCCGAGGGCTTTCACAGCTGACTTGTTCTCCCGCCTGCGTTCGCCTTACGCCCAATAAATCCGGACAACGCTTGCCACCTACGTATTACCGCGGCTGCTGGCACGTAGTT
+
CCCCCGGGGGGGGGGGGGGGGGGGGGGGGGGGGGGGGGGGGGGGG<FGGGGGGGGGGGGGGGGGGGGGGGGGGGGGGGGGGGGGGGGGGGGGGGGGGGGGGGGGGGGGGGGGGGGGGGGGGGGGGGGGGGGGGGGGGGGGGGGGGGGGGGGGGGGGGGGGGGGGGGGGGGGGGGGGFGFGGGGGGGGGGGGGGGGGGGDGFFFFFFFFFFFFFFFFFFFFFFFFFFFFFFF;<FFFFFFFFFFFFD3@AABFFFFFFF?BFFFBF:233?BFFFFBF<<<B99900(4>B??02(.(4<>
@M04999:289:000000000-L3R54:1:1101:20641:11470 2:N:0:428
TTTAGACTACTAGGGTATCTAATCCTGTTCGCTACCCATGCTTTCGAACCTCAGCGTCAGTTACAGACCAGAGAGCCGCCTTCGCCACTGGTGTTCTTCCATATATCTACGCATTCCACCGCTACACATGGAGTTCCACTCTCCTCTTCTGCACTCAAGAAAAACAGTTTCAGCTGCACTTCCCCGGTTAAGCCGAGGGCTTTCACAGCTGACTTGTTCTCCCGCCTGCGTTCGCTTTACGCCCAATAAATCCGGACAACGCTTGCCACCTACGTATTACCGCGGCTGCTGGCACGTAGTT
+
CCCCCGGGGGGGFGGGGGGGGGGGGGGFFGGGGGGGGGGFGGGGGGEFGGGGEGGGGEGGGGGGGGGGGGGGGGGGCGGGGGGGGGGGGGGGGGGGGGGFGGGGGAFGGGGGGGGGGGGGGGGGGGGGGGGFEDFG9EGGGGGGGGGGGGGGGGGGD?FGGGGGGDCFFFGGGGGGFGFGGGGGGGGGGGGGGGGG7DDGFFFFFFFF2:=BDFFFF>B<A@B==@D2>>DDFFBF@0);0;7@?;@;<EFFFF;:BBB6>FF?1:242(34:B?FFFFF>?>F>(-4?FF7137280::4
@M04999:289:000000000-L3R54:1:1101:5287:11505 2:N:0:428
GACTACTAGGGTATCTAATCCTGTTTGCTCCCCACGCTTTCGCATCTCAGCGTCAGTATCTGTCCAGAAGGCCGCCTTCGCCACCGGTATTCCTCCACATCTCTACGCATTTCACCGCTACACGTGGAATTCTACCTTCCTCTACAATACTCCAGATAACCAGTTTTAAGTGCAATTCCCAGGTTGAGCCCGGGGCTTTCACACCTAACTTAATTATCCGCCTACATGCCCTTTACGCCCAGTCATTCCGATTAACGCTCGCACCCTCCGTATTACCGCGGCTGCTGGCACGGAGTTAGCC
+
CCCCCGGGGGGGGGGGGGGGGGGGGGGGGGGGGGGGGGGGGGGGGGGGGGGGGGGGGGGGGGGGGGGGGGGGGGGGGGGGGGGGGGGGGGGGGGGGGGGGGGGGGGGGGGGGGGGGGGGGGGGGGGGGGGGGGGGGGGGGGGGGGGGGGGGGGGGFGGGGGGGGGGGGGGGGGGGGFGFGGGFGGGGGGGGGGGGG5DGGFFFFDFFFDEEEFFFFFFFDFFFFFEFEFEFEFFFF<FFFFD@@ACEFFFFFFFFF?9??F>BFF?<:?BFF??>9<10497;90.33::BF(4,344):4
@M04999:289:000000000-L3R54:1:1101:19889:11509 2:N:0:428
GACTACAGGGGTATCTAATCCTGTTTGCTCCCCACGCTTTCGCATCTCAGCGTCAGTATCTGTCCAGAAGGCCGCCTTCGCCACCGGTATTCCTCCACATCTCTACGCATTTCACCGCTACACGTGGAATCCTACCTTCCTCTACAATACTCCAGATAACCAGTTTTAAGTGCAGTTCCCAGGTTGAGCCCGGGGCTTTCACACCTAACTTAATTATCCGCCTACATGCCCTTTACGCCCAGTCATTCCGATTAACGCTCGCACCCTCCGTATTACCGCGGCTGCTGGCACGGAGTTAGCC
+
CCCCCGGGGGGGGGGGGGGGGGGGGGGGGGGGGGGGGGGGGGGGGGGGGGGGGGGGGGGGGGGGGGGGGGGGGGGGGGGGGGGGGGGGGGGGGGGGGGGGGGGGGGGGGGGGGGGGGGGGGGGGGGGGGGGGGGGGGGGGGGGGGGGGGGGGGGGGGGGGGGGFGGGGGGGGGGGGFGFFGGGGGGGGGGGGGGGGDFGGFFFFFFFFFFFFFFFFFFFFFFFFFFFFF5>=@FFF@FFFFFFFFFFFFFFFFFFF?>:?BFFF>F?FFFFFFFFFFFFBFFFFFB??FFFF09>??DD<3
@M04999:289:000000000-L3R54:1:1101:28308:11519 2:N:0:428
GAGGACTACCGGGGTATCTAATCCTGTTTGCTCCCCACGCTTTCGCATCTCAGCGTCAGTATCTGTCCAGAAGGCCGCCTTCGCCACCGGTATTCCTCCACATCTCTACGCATTTCACCGCTACACGTGGAATTCTACCTTCCTCTACAATACTCCAGATAACCAGTTTTAAGTGCAGTTCCCAGGTTGAGCCCGGGGCTTTCACACCTAACTTAATTATCCGCCTACATGCCCTTTACGCCCAGTCATTCCGATTAACGCTCGCACCCTCCGTATTACCGCGGCTGCTGTCACGGAGTT
+
CCCCCGGGGGGGGGGGGGGGGGGGGGGGGGGGGGGGGGGGGGGGGGGGGGGGGGGGGGGGGGGGGGGGGGGGGGGGGGGGGGGGGGGGGGGGGGGGGGGGGGGGGGGGGGGGGGGGGGFGGGGGGGGGGGGGGGGGGGGGGGGGGGGGGGGGGGGGGGGGDGGGGGGGGGGGGGFAFGFGGGGGGCGGGGGGGGGGGGGGFFFFFFFFD:EDFFFFFF>EFFFFFFFFFEEF@@FFFFE>DBFF05<AEFEEFFFF?F<<2(89>F>>1:??(4(4:4>BBB>(4913)4-)).4149?<
@M04999:289:000000000-L3R54:1:1101:5485:11522 2:N:0:428
AGGACTACTGGGGTATCTAATCCTGTTTGCTCCCCACGCTTTCGCATCTCAGCGTCAGTATCTGTCCAGAAGGCCGCCTTCGCCACCGGTATTCCTCCACATCTCTACGCATTTCACCGCTACACGTGGAATTCTACCTTCCTCTACAATACTCCAGATAACCAGTTTTAAGTGCAATTCCCAGGTTGAGCCCGGGGCTTTCACACCTAACTTAATTATCCGCCTACATGCCCTTTACGCCCAGTCATTCCGATTAACGCTCGCACCCTCCGTATTACCGCGGCTGCTGGCACGGAGTT
+
CCCCCGGGGGGGGGGGGGGGGGGGGGGGGGGGGGGGGGGGGGGGGGGGGGGGGGGGGGGGGGGGGGGGGGGGGGGGGGGGGGGGGGGGGGGGGGGGGGGGGGGGGGGGGGGGGGGGGGGGGGGGGGGGGGGGGGGGGGGGGGGGGGGGGGGGGGGGGGGGGGGGGFGGGGGGGGGGFGFGGGGGFGGGFGGGGGGGGGGGFFFFFFFFFFFFFFFFFFFFF?FFF?BEEEFFFFFFFFFFFB;DEFFF?EEF;?;0CF(:?FBFFFFF??FBFBFFFF923(49>9?DF2<?F0424?1
@M04999:289:000000000-L3R54:1:1101:5014:11618 2:N:0:428
TGACTACCCGGGTATCTAATCCTGTTCGCTCCCCACGCTTTCGTCCATCAGCGTCAATCGGTATTTAGTAACCTGCCTTCGCAATCGGGGTTCTGTGTAATATCTATGCATTTCACCGCTACACTACACATTCCAGCTACTTCAATACTATTCAAGATTAACAGTATCAACGGCAGTTCTACAGTTAAGCTGCAGGTTTTCACCGCTGACTTATCAACCCGCCTACGGACCCTTTAAACCCAATAAATCCGGATAACGCTCGCATCCTCCGTATTGCCGCGGCTGCTGGCACGGAGTTAGC
+
CCCCCGGGGGGGGGGGGGGGGGGGGGGGGGGGGGGGGGGGGGGGGGGGFFGGGGGGGGGEGGGGGGGGGGF9FGGGGGGGGGGDGCGGGGGGFFC?EFG<EGGGGC=F=EFGGGGGCGGGGGGGGGGGGEFGFGGECGFGGFGGGFF8EGGGGGGFFGGGDFF,>=FFDGG>8CDEF+===FF?FFGGCF<EGGGGDF7CB9B89*9>=DFC*+=BC99>@=@@DFF=@BB=585CC33A12;@E<CF55(((,643/31((,7?F(,4<>:<:?FF),7>B>FF():7?17<90,479A<
@M04999:289:000000000-L3R54:1:1101:12390:11621 2:N:0:428
AAATGACTACGGGGGTATCTAATCCTGTTTGCTCCCCACGCTTTCGCATCTCAGCGTCAGTATCTGTCCAGAAGGCCGCCTTCGCCACCGGTCTTCCTCCACATCTCTACGCATTTCACCACTACACGTGGAATTCTACCTTCCTCTACAATACTCCAGATAACCAGTTTTAAGCGCAATTCCCAGGTTGAGCCCGGGGCTATCACACATAACTTAATTATCCGCCTACATGCCCTTTACCCCCAGTCCTTCCGATTAACGCCCGCACCCTCCTTATTACCGCGGCTGCTGCCACGGATTT
+
CCC<AFGGGC,B+6+8@C,CECFDCF@C@FFGDA;C,,+86B@F<7FC@+9F<@F@C,:CE<@CF@C<CEDFC<FGCB+@:=F<:4?=8F7F+45C<FGFEGA,F<F<FFDC@CC?FFG=,@84A?FDAEE7=>>6EE=FFGG8DEGFFF8EAFAD88==AFFF67,5,,3@:A?EDG>>FFGEG8C8:989EGF475555);AFF4)(/)/(;84>FA3:CF6;@?(((1)))/(,)1A)(-(-(.5)6--2,((((.4(-(,-(,(38(,2(645<94-36(14;>::))(..466(()
@M04999:289:000000000-L3R54:1:1101:8998:11683 2:N:0:428
GACTACTGGGGTATCTAATCCTGTTCGCTACCCATGCTTTCGAGCCTCAGCGTCAGTAACAGACCAGAAAGCCGCCTTCGCCACTGGTGTTCTTCCATATATCTACGCATTTCACCGCTACACATGGAGTTCCACTTTCCTCTTCTGTACTCAAGTTTTGTAGTTTCCACTGCACTTCCTCAGTCGAGCTGAGGGCTTTCACAGCAGACTTACAAAACCGCCTGCGCTCGCTTTACGCCCAATAAATCCGGACAACGCTTGCCACCTACGTATTACCGCCGCTGCTGGCACGTAGTTAGCC
+
CCCCCGGGGGGGGGGGGGGGGGGGGGGGGGGGGGGGGGGGGGGGGGGGGGGGGGGGGGGGGGGGGGGGGGGGGGGGGGGGGGGGGGGGGGGGGGGGGGGGGGGGGGGGGGGGGGGGGGGGGGGGGGGGGGGGGGGGGGGGGGGGGGGGGGGGGGGGGGGGGGGGGGGGGGGGGGGGFGFGGGFGGGGGGGGGGGGGGGGFFFFFFFFFFFFFFFFFDFFFFF55=AFFFF>F>BCE@FFFFD;EEFC?@;B?FF;;7(:<?::27?:::31265526,2(7;>;37:2(27?F?<BAA.45
@M04999:289:000000000-L3R54:1:1101:27363:11702 2:N:0:428
TGACTACCAGGGTATCTAATCCTGTTTGCTCCCCACGCTTTCGCATCTCAGCGTCAGTATCTGTCCAGAAGGCCGCCTTCGCCACCGGTATTCCTCCACATCTCTACGCATTTCACCGCTACACGTGGAATTCTACCTTCCTCTACAATACTCCAGATAACCAGTTTTAAGTGCAATTCCCAGGTTGAGCCCGGGGCTTTCACACCTAACTTAATTATCCGCCTACATGCCCTTTACGCCCAGTCATTCCGATTAACGCTGGCACCCTCCGTATTACCGCGGCTGCTGCCACGGAGTTAGC
+
CCCCCGGGGGGGGGGGGGGGGGGGGGGGGGGGGGGGGGGGGGGGGGGGGGGGGGGGGGGGGGGGGGGGGGGGGGGGEGGGGGGGGGGGGGGGGGGGGGGGGGGGGGGFGGGGGGGGGGGGGGGGGGGGGGGGGGGGGGGGGGGGFGFFFGGGGGGGADG8FFGGGGGGFFFGDGGGBDFGGGFFGF?DFFGGGEE*9C>F4EFFFEA>=@E?.BFFFFF??B@D9BBECEBBFFF<C7<E167E<EFCFC;?3(8CC0(/((-4<:1,8:(2(1()6<:6;>((415>),))-4,-8:)44
@M04999:289:000000000-L3R54:1:1101:22878:11727 2:N:0:428
GCGGACTACCGGGGTATCTAATCCTGTTTGCTCCCCACGCTTTCGCATCTCAGCGTCAGTATCTGTCCAGAAGGCCGCCTTCGCCACCGGTATTCCTCCACATCTCTACGCATTTCACCGCTACACGTGGAATTCTACCTTCCTCTACAATACTCCAGATAACCAGTTTTAAGTGCAATTCCCAGGTTGAGCCCGGGGCTTTCACACCTAACTTAATTATCCGCCTACATGCCCTTTACGCCCAGTCATTCCGATTAACGCTCGCACCCTCCGTATTACCGCGGCTGCTGGCACGGAGTTT
+
CCCCCGGGGGGGGGGGGGGGGGGGGGGGGGGGGGGGGGGGGGGGGGGGGGGFGGGGGGGGGGGGGGGGGGGDFGGGFGGGGGGGGGGGGGGGGGGGGGCGGGFFGGGGGGGGGGGDGGGGGGGGGGGGGGGGGFFGGGGGGGGGGGGGGGGGGGGGGGGFFGGGGFAEG7=E7CGG?FFGF@?:ECGFE6<CFEGDGGGGFFFFFFFDFFEDEF485BFCF:<D???F@E)6;@ED;4<;D9B1;6@FF?A>B61((6<09?69999341:49:(84<<<39>0799?D833:3:(,7??)
@M04999:289:000000000-L3R54:1:1101:7956:11736 2:N:0:428
ATGGACTACCAGGGTATCTAATCCTGTTCGCTCCCCACGCTTTCGTCCATCAGCGTCAATCGGTATTTAGTAACCTGCCTTCGCAATCGGGGTTCTGTGTAATATCTATGCATTTCACCGCTACACTACACATTCCAGCTACTTCAATACTATTCAAGATTAACAGTATCAACGGCAGTTCTACAGTTAAGCTGCAGGTTTTCACCGCTGACTTATCAACCCGCCTACGGACCCTTTAAACCCAATAAATCCGGATAACGCTCGCATCCTCCGTATTACCGCGGCTGCTGGCACGGAGTT
+
CCCCCGGGGGGGGGGGGGGGGGGGGGGGGGGGGGGGGGGGGGGGGGGGGGGGGGGGGGDFFGGGGGGGGGGGGGGGGGGGGGGGGGDGGGGGGGGGGGGGGGGGGGGGGGGGGGGGGGGGGGGGGGGGGGGGGGGGGGGGGGGGGGGGGGGGGGGGGGAFFGGGGGGGGGGFGGGGFGFGGGGGGCGGGGGGGGGGGGGGFFFFFFFFFFFBEFFFFFFFFFFFBD@D2@FFFFFDFFEFED@DDDFECFFE@6?FFFFF06?90>?BB7>F>?FFBBB<?B>9091628>?048646:B
@M04999:289:000000000-L3R54:1:1101:22308:11736 2:N:0:428
GGACTACCGGGGTATCTAATCCTGTTTGCTCCCCACGCTTTCGCATCTCAGCGTCAGTATCTGTCCAGAAGGCCGCCTTCGCCACCGGTATTCCTCCACATCTCTACGCATTTCACCGCTACACGTGGAATTCTACCTTCCTCTACAATACTCCAGATAACCAGTTTTAAGTGCAGTTCCCAGGTTGAGCCCGGGGCTTTCACACCTAACTTAATTATCCGCCTACATGCCCTTTACGCCCAGTCATTCCGATTAACGCTCGCACCCTCCGTATTACCGCGGCTGCTGGCACGGAGTTAGC
+
CCCCCGGGGGGGGGGGGGGGGGGGGGGGGGGGGGGGGGGGGGGGGGGGGGGGGGGGGGGGGGGGGGGGGGGGGGGGGGGGGGGGGGGGGEGGGGGGGGGGGGGGGGGGGGGGGGGGGGGGGGGGGGGGGGGFGGGGGGGGGGGGGGGGGGGGGGGGGGGGGGGGGGGGGGGGGGGGFGFGGGGGGFGGGGGGGGGDDGGGFFFFFFFFFFFFFFFFFFFFFFFFDFFFEFEFFFFFF;?39<05@FCFFF;;<0<DA?>F<FFFFF6128>BBFBFDAB>B9;BFFFF((44<41-4:244
@M04999:289:000000000-L3R54:1:1101:21494:11743 2:N:0:428
CTGACTACCGGGGTATCTAATCCTGTTTGCTCCCCACGCTTTCGCATCTCAGCGTCAGTATCTGTCCAGAAGGCCGCCTTCGCCACCGGTATTCCTCCACATCTCTACGCATTTCACCGCTACACGTGGAATTCTACCTTCCTCTACAATACTCCAGATAACCAGTTTTAAGTGCAATTCCCAGGTTGAGCCCGGGGCTTTCACACCTACCTTAATTATCCGCCTACATGCCCTTTACGCCCAGTCATCCCGATTAACGCTCGCACCCTCCGTATTACCGCGGCTGCTGGCACGGAGTT
+
-ACCCG@F@@@CEGGGC<@FGGGGF6CC<EGGGGEGGGGGGFCE:,BFGFGAF@FGD:9EFEGF9E<FGCGC,BAFGGG7FFGFCFGGGGGGGG,FFCEGG@F<F<,A7CBFCADGCGEEDEGF@=F=:+AF:DFFEG,6=DCFG8DD==DFFGC8@=DCAFGGFGCEGGCEFGFEAGFG++A?D<CCF6:7CE7@DGGCFFFFFFF;E(078AFFCFFF=9BD?6@EFE@)651;<E0A@@F;.))9)48((-,2<449?830609:B?0(,((546-160969><:2028<(4((,(
@M04999:289:000000000-L3R54:1:1101:11691:11764 2:N:0:428
GGCGACTACCAGGGTATCTAATCCTGTTTGCTCCCCACGCTTTCGCATCTCAGCGTCAGTATCTGTCCAGAAGGCCGCCTTCGCCACCGGTATTCCTCCACATCTCTACGCATTTCACCGCTACACGTGGAATTCTACCTTCCTCTACAATACTCCAGATAACCAGTTTTAAGTGCAATTCCCAGGTCGAGCCCGGGGCTTTCACACCTAACTTATTTATCCGCCTACATGCCCTTTACGCCCAGTCATTCCGATTAACGCTCGCACCCTCCGTATTACCGCGGCTGCTGGCAGTGAGTTT
+
CCCCCGGGGGGGGGGFGGGGGGGGGGGGGGGGGGGGGGGGGGGGGGGGGGGGGGGGGGGGGGGGGGGGGGGGGGGGGGGGGGGGGGGFGGGDGGGGGGGGGGGGFGGGGGGGGGGGGGGGGGGGGGGGGGGGGGGGGGGGGGGGGGGGGGGGGGGGGGGGGGGGGGGGGFGGGGGGFGFGGGGGGGGGGGGGGGGGGGGGFA4+9BAADEFFFFFF?FFC8;@B?D?@3?CEFFFFFE<)7>FFF@EFFEEE@<BFFBA6>FFB>133((4:14(8?2>A((,499><>0(-(((,)).6-
@M04999:289:000000000-L3R54:1:1101:28283:11771 2:N:0:428
ATAAGACTACTGGGGTATCTAATCCTGTTCGCTACCCATGCTTTCGAACCTCAGCGTCAGTTACAGACCAGAGAGCCGCCTTCGCCACTGGTGTTCTTCCATATATCTACGCATTCCACCGCTACACATGGGGTTCCACTCTCCTCTTCTGCACTCAAGAAAAACAGTTTCAGCTGCACTTCCCCGGTTAAGCCGAGGGCTTTCACAGCTGACTTGTTCTCCCGCCTGCGCTCGCTTTACGCCCAATAAATCCGGACAACGCTTGCCACCTACGTATTACCGCGGCTGCTGGCACGTAGTT
+
CCCCCGGGGGGGGGGGGGGGGGGGGGGGGGGGGFGGGGGGGGFGGGFGGFGFGGGGGGGGGGGGGGGGGGGGFGGGGGGGGDGGGGGGGGGGGFGGGGGGGGGGFFGGGGGGGGCFGGGEGGGGGGGFGGGFCEEGGGGGGAFGGF8EFGGGGGGGGGGGGGGGGGGEDAFGGGDGFGFCGG8?FEEGGGGACFGG>DDGFA/;BFFFF4BEDBF=CFFFFFFFFFF2=@(38@902;EF(,4(3(472):>B936;1?:6>F1((492(34::7?24426((((((4:2)22:23(2:()
@M04999:289:000000000-L3R54:1:1101:27311:11793 2:N:0:428
TGACTACAGGGGTATCTAATCCTGTTCGCTCCCCACGCTTTCGTCCATCAGCGTCAATCGGTATTTAGTAACCTGCCTTCGCAATCGGGGTTCTGTGTAATATCTATGCATTTCACCGCTACACTACACATTCCAGCTACTTCAATACTATTCAAGATTAACAGTATCAACGGCAGTTCTACAGTTAAGCTGCAGGTTTTCACCGCTGACTTATCAACCCGCCTACGGACCCTTTAAACCCAATAAATCCGGATAACGCTCGCATCCTCCGTATTACCGCGGCTGCTGGCACGGAGTTAGC
+
CCCCCGGGFCFCGGGGGGGGFFGGGGGEGGGG@FEGGGGGGGGGGGGGGGGGEGGGGGGGGGGGGGGGFGFGGGGGGGGGFCGEGGGGDGGGGGGGCFGAFFGGGGGCEGGGGGGGGGGDGGFGFGGGGGFFGGGCFFGGCFGGG8DGGGFCGGAEDF8=DDGFFF8FFGGGGEDG9DFGGGGDBFCFGGFGGGGGGGCGFFFFFDF>BDFEFFFFEFFFFBBADFFDFFFF2::>7>EADFF;@7CCE8@6?DFFFF>DFFFF:>??FF>66?:>AF?FFFF0964:???<611;?7<<5
@M04999:289:000000000-L3R54:1:1101:7386:11796 2:N:0:428
CAGGACTACTCGGGTATCTAATCCTGTTTGCTCCCCACGCTTTCGCATCTCAGCGTCAGTATCTGTCCAGAAGGCCGCCTTCGCCACCGGTATTCCTCCACATCTCTACGCATTTCACCGCTACACGTGGAATTCTACCTTCCTCTACAATACTCCAGATAACCAGTTTTAAGTGCAATTCCCAGGTTGAGCCCGGGGCTTTCACACCTAACTTAATTATCCGCCTACATGCCCTTTACGCCCAGTCATTCCGATTAACGCTCGCACCCTCCGTATTACCGCGGCTGCTGGCACGGAGTT
+
CCCCCGGGGGGGGGGGGGGGGGGGGGGGGGGGGGGGGGGGGGGGGGGGGGGGGGGGGGGGGGGGGGGGGGGGGGGGGGGGGGGGGGGGGGGGGGGGGGGGGGGGGGGGGGGGGGGGGGGGGGGGGGGGGGGGGGGGGGGGGGGGGGGGGGGGGGGGGGGGGGGGGGGGGGGGGGGGFGFGGGGGGGGGGGGGGGGDGGGGFFFFFFFFFFFFFFFFFFFFFEFF?DDFFFFFFFFFFEFFFFFFFFFEEFFFF<FFFFEFF?FBFFFFFF?BFB??BFFFFF;BFFFFFFFFF>FB0;60
@M04999:289:000000000-L3R54:1:1101:8096:11821 2:N:0:428
AGGGACTACTCGGGTATCTAATCCTGTTTGCTCCCCACGCTTTCGCATCTCAGCGTCAGTATCTGTCCAGAAGGCCGCCTTCGCCACCGGTATTCCTCCACATCTCTACGCATTTCACCGCTACACGTGGAATTCTACCTTCCTCTACAATACTCCAGATAACCAGTTTTAAGTGCAATTCCCAGGTTGAGCCCGGGGCTTTCACACCTAACTTAATTATCCGCCTACATGCCCTTTACGCCCAGTCATTCCGATTAACGCTCGCACCCTCCGTATTACCGCGGCTGCTGGCACGGAGTT
+
CCCCCGGGGGGGGGFGGGGGGGGGGGGGGGGGGGGGGGGGGGGGGGGGGGGGGGGGGGGGGGGGGGGGGGGGGGGGGGGGGGGGGGGFGGGGGGGGGGFGGGGGGGGGGGGGGGGGGGGGGGGGGGGGGGGGGGFGGGGDGGGGGGGGGGGGGGGGGGCDGGGGGGGGGGGGGGGGFGFGGGFGGGGGGGGGGGGGGGGGFFFFFFFFDFFFFFFFFFFFFFFFFFFFFFFF@@EDEFFFFBFDD;<@ECEFF?DFFFFFFFFF>>B>F:?6>?FFFFA967,4>>127:?2??66974:
@M04999:289:000000000-L3R54:1:1101:8379:11825 2:N:0:428
GACTACCCGGGTATCTAATCCTGTTTGCTCCCCACGCTTTCGCATCTCAGCGTCAGTATCTGTCCAGAAGGCCGCCTTCGCCACCGGTATTCCTCCACATCTCTACGCATTTCACCGCTACACGTGGAATTCTACCTTCCTCTACAATACCCCAGATAACCAGTTTTAAGTGCAATTCCCAGGTTGAGCCCGGGGCTTTCACACCTAACTTAATTATCCGCCTACATGCCCTTTACGCCCAGTCATTCCGATTAACGCTCGCACCCTCCGTATTACCGCGGCTGCTGGCACGGAGTTAGCC
+
CCCCCGFGGGGGGGGFGGGGGGGGGGGFGGGGGGGGGGGGGGGGGGGGGGGGGGGGGGGGGGGGGGGGGGGGFFGGGCFFG7FEGGGGGFCGGFEFGGGFGGGAFGGGGECE?FGGDGGGGGGGGGGG?GGGGGFGGG8DFGFGGGGFGG8D=CGGCFDGGGD=BFGCFGGC8FD,D8778?CFGGGGFGGGGGGGGFGGFFFFBAFFBE?BCFFAC66(:9@FF=)5=@DFD@E<;04=@?=<3C3CEF?D(2<28>:?B;9F;18:B92(,8259:12(42(335::18:4(48:A9<7
@M04999:289:000000000-L3R54:1:1101:15293:11834 2:N:0:428
GTGGACTACAGGGGTATCTAATCCTGTTCGCTCCCCACGCTTTCGTCCATCAGCGTCAATCGGTATTTAGTAACCTGCCTTCGCAATCGGGGTTCTGTGTAATATCTATGCATTTCACCGCTACACTACACATTCCAGCTACTTCAATACTATTCAAGATTAACAGTATCAACGGCAGTTCTACAGTTAAGCTGCAGGTTTTCACCGCTGACTTATCAACCCGCCTACGGACCCTTTAAACCCAATAAATCCGGATAACGCTCGCATCCTCCGTATTACCGCGGCTGCTGGCACGGAGTT
+
CCCCCGGGGGGGGGGGGGGGGGGGGGGGGGGGGGGGGGGGGGGGGGGGGGGGGGGGGGGGGGGGGGGGGGGGGGGGGGGGGGGGGDGGGGGGGGGGGGGGGGGGGGGGGGGGGGGGGGGGGGGGGGGGGGGGGGGGGGGGGGGGGGGGGGGDGGGGGGGGGGGGGGGGGGGGGGGGFGFGGGGGGGGGGGGGGGGGGGGGFFFFFFFFFFFFFFFFFFFFFFFFFFFFFDFF>DFFFFEFFFFFFFFFFE?FFFFFDFFFFFFFFFFB>4<<>6?BF2AA?>F16030).0:B??339?7
@M04999:289:000000000-L3R54:1:1101:28522:11836 2:N:0:428
AGACTAACCGGGTATCTAATCCTGTTTGCTACCCACGCTTTCGAGCATGAACGTCAGTGTTATCCCAGGAGGCTGCCTTCGCCATCGGTATTCCTCCTCATCTCTACGCATTTCACTGCTACACTTGGAATTCTACCTCCCTCTGACACACTCTAGTTAGACAGTTTCAAATGCACGTCCCAGGTTGAGCCCGGGGATTTCACATCTGACTTATCTAACCGTCTGCGCTCGCTTTACGCCCAGTAATTCCGATTAACGCTCGCACCCTACGTATTACCGCGGCGGCTGGCACGTAGTTAGC
+
-A6,,6,C,@FGFGGGGGGGGGGGGGGGGGDFGGGGGGGGGGGGGG7F<FFGGGGGGG9@@F,CFGGGCF:FGEGGGGGGGGGEC<FGG8BF9FGGG,4EE<FCFFGGGFGGGGGG,EFGFGGG,,9FEGGGFDGF=DCFGFFF8,,=D?EFGFAEF,=,=DEFFGGF=FGDFGC=*=?0=7+=@FGGGG,A8@+0+;CFFFFF>F>BEEFE=1+?*1A>4/07)9//-8(8>@2*1(2DFD@F9C)9CF@(3(:CE61((,2(49?6(((,)6:4<<(1997(((-4?02,(,.,8<244
@M04999:289:000000000-L3R54:1:1101:11296:11860 2:N:0:428
TGACTACTGGGGTATCTAATCCTGTTCGCTACCCATGCTTTCGAACCTCAGCGTCAGTTACAGACCAGAGAGCCGCCTCCGCCACTGGTGTTCTTCCATATATCTACGCATTCCACCGCTACACATGGAGTTCCACTCTCCTCTTCTGCACTCAAGAAAAACAGTTTCAGCTGCACTTCCCCGGTTAAGCCGAGGGCTTTCACAGCTGACTTGTTCTCCCGCCTGCGTTCGCTTTACGCCCAATAAATCCGGACAACGCTTGCCACCTACGTATTACCGCGGCTGCTGGCACGTAGTTAGC
+
CCCCCGGGGGGGGGGGGGGGGGGGGGGGGGGGGGGGGGGGGGGGGGGGGGGGGGGGGGGGGGGGGGGGGGGGGGGGGGDGGGGGGGGGGGGGGGGGGGGGGGGGGGGGGGGGGGGGGGGGGGGGGGGGGGGGGGGGGGGGGGGGGGGGGGGGGGGGGGGGGGGGGGGGGGGGGGGGFGFGGGGDGGGGGGGGGGGGGGGGFFFFFFFFFFFEFFFFFFFFFFFFFFFFFFFFFDDFFFFDFF=8@FE<CFFF6;;??F9??BFBFFFFFFF?FB?BF216B9>FB:2??:?<(41044946
@M04999:289:000000000-L3R54:1:1101:10392:11876 2:N:0:428
GACTACCCGGGTATCTAATCCTGTTCGCTACCCATGCTTTCGAACCTCAGCGTCAGTTACAGACCAGAGAGCCGCCTTCGCCACTGGTGTTCTTCCATATATCTACGCATTCCACCGCTACACATGGAGTTCCACTCTCCTCTTCTGCACTCAAGAAAAACAGTTTCAGCTGCACTTCCCCGGTTAAGCCGAGGGCTTTCACAGCTGACTTGTTCCCCCGCCTGCGTTCGCTTTACGCCCAATAAATCCGGACAACGCTTGCCACCTACGTATTACCGCGGCTGCTGGCACGGAGTTACCC
+
CCCCBFFGGGGCEGGGGGGFGGGGGGGGEF+FEFEFFDAFGGGGGDDF<FGE:FBB6CFCGGFFFGGGGCGGGGGECC9FFFBFGGFGGFGGGF<9EFGFGGGCFFF>F@F9FF,A@E7EGGGGGGFGGGCGGFG9F4DFFGGGGGC;AFFGGF9D88D=CDFGGGGGG8,AFCGGFD0DGGDGGE,9DF:ECCC4;FC;ABC849A4>EA@=+=+.;)-:37711:@(3@D0=336<(:?<0:A2)6:0(((2:BBBB<::?>?:<0::7<4(649,((,3122::(2()1(,48()).(
@M04999:289:000000000-L3R54:1:1101:18572:11894 2:N:0:428
GGGACTACTGGGGTATCTAATCCTGTTTGCTCCCCACGCTTTCGCATCTCAGCGTCAGTATCTGTCCAGAAGGCCGCCTTCGCCACCGGTATTCCTCCACATCTCTACGCATTTCACCGCTACACGTGGAATTCTACCTTCCTCTACAATACTCCAGATAACCAGTTTTAAGTGCAATTCCCAGGTTGAGCCCGGGGCTTTCACACCTAACTTAATTATCCGCCTACATGCCCTTTACGCCCAGTCATTCCGATTAACGCTCGCACCCTCCGTATTACCGCGGCTGCTGGCACGGAGTT
+
CCCCCGGGGGGGGGGGGGGGGGGGGGGGGGGGGGGGGGGGGGGGGGGGGGGGGGGGGGGGGGGGGGGGGGGGGGGGGGGGGGGGGGGGGGGGGGGGGGGGGGGGGGGGGGGGGGGGGGGGGGGGGGGGGGGGGGGFGGGGGGGGGGGGGGGGGGGGFGGGGGGGGGGGGGGGGGGGFGFGGGGGGGGGGGGGGGGGGGGGFFFFFFFFFEFFC>FFEFFEFFFFFFFFE@EFBFFF9<DFFFFDFFE<<C?E?FFFFE6>BF>FB>>BBF:9?07?FFFFFB9B>BB?7(4?B:>0(-4
@M04999:289:000000000-L3R54:1:1101:23627:11918 2:N:0:428
CCGGACTACTCGGGTATCTAATCCTGTTTGCTCCCCACGCTTTCGCATCTCAGCGTCAGTATCTGTCCAGAAGGCCGCCTTCGCCACCGGTATTCCTCCACATCTCTACGCATTTCACCGCTACACGTGGAATTCTACCTTCCTCTACAATACTCCAGATAACCAGTTTTAAGTGCAATTCCCAGGTTGAGCCCGGGGCTTTCACACCTAACTTAATTATCCGCCTACATGCCCTTTACGCCCAGTCATTCCGATTAACGCTCGCACCCTCCGTATTACCGCGGCTGCTGGCACGGCGTTT
+
CCCCCGGGGGGGGGGGGGGGGGGGGGGGGGGGGGGGGGGGGGGDCFGEEGGGAFGGGGGGGGGGGGGGGGGFGGGGGGGGGFFGGGGGGEGGGGGGGGGGGGGGGGGGGGGGGGGFGGFGGGGGGGGGGGGGGGGGGGFGGGGGGGDGGDFGGGGGCFCCGEGGFGGGGDG8EFGGFGFGGGCEGCFCFGGGGEEGG>DGFFFFFFFE==BBFAB=CFFFFEFFFFFFEFFFFDED@3>ADF>?;5;>C?EC8,3;<B>6><:;0(39:1:0(-.3:)69:>>9>9B:?D??7<6(-(22-
@M04999:289:000000000-L3R54:1:1101:22370:11926 2:N:0:428
CAGGGGACTACTGGGGTATCTAATCCTGTTCGCTACCCATGCTTTCGAACCTCAGCGTCAGTTACAGACCAGAGAGCCGCCTTCGCCACTGGTGTTCTTCCATATATCTACGCATTCCACCGCTACACATGGAGTTCCACTCTCCTCTTCCGCACTCAAGAAAAACAGTTTCAGCTGCACTTCCCCGGTTAAGCCGAGGGCTTTCACAGCTGACTTGTTCTCCCGCCTGCGTTCGCTTTACGCCCAATAAATCCGGACAACGCTTGCCACCTACGTATTACCGCGGCTGCTGGCACGGAGT
+
CCCCCGGGGGGGGGGGGGGGGGCGGGGGGGGGGGGGGGGGGGGGGGGGGGGGGGGGGGGGGGGGGGGGGGGGGGGGGGGGGGGGGGGGGGGGGGGGGGGGGGGGFGGGGGGGGGGGGGGGGGGGGGGGGGGGGFFGGGGGGGGGGGGGGGGGGGGGGGGGGGGGGGGGGGGGGGGGFGFGGGGGGGGGGGGGGGGGGGGGFFFFFFFFFFFF=FFFFFFFFFFDF@FFFFFFDFFFFFFFF?;BF0???A<AA?29?FF?B>FFFFF?A?BFBFF<?4:BAF?;B>96>4>?(1:7?>36-
@M04999:289:000000000-L3R54:1:1101:18291:11981 2:N:0:428
GGACTACACGGGTATCTAATCCTGTTCGCTACCCATGCTTTCGAACCTCAGCGTCAGTTACAGACCAGAGAGCCGCCTTCGCCACTGGTGTTCTTCCATATATCTACGCATTCCACCGCTACACATGGGGTTCCACTCTCCTCTTCTGCACTCAAGAAAAACAGTTTCAGCTGCACTTCCCCGGTTAAGCCGAGGGCTTTCACAGCTGACTTGTTCTCCCGCCTGCGTTCGCTTTACGCCCAATAAATCCGGACAACGCTTGCCACCTACGTATTACCGCGGCTGCTGGCACGTAGTTAGC
+
CCCCCGGGGGGGGGGGGGGGGGGGGGGGGGGGGGGGGGGGGGGGGGGGGGGGGGGGGGGGGGGGGGGGFGGGGGGGGGGGGGGGGGGGCGGGGGGGGGGGGGGGGGGGGGGGGGGGGGGGGGGGGGGGGGGGGGFGGGGGGGGGGGGGGGGGGGFFGGGGGGGGGGGGGGGGGGGGFGFGGGGGGGGGGGGGGGECGFGGFFFFFFFFFFFFFFFFEFFFFFB9??6??@DFDF@FFDFFFFD;@FFFFBF;?BBF?09:BF:FFFF:2:?:)6:FDAFF01((7:?B::(,8(34:65))
@M04999:289:000000000-L3R54:1:1101:13759:11981 2:N:0:428
AAAGACTACTGGGGTATCTAATCCTGTTCGCTCCCCACGCTTTCGTCCATCAGCGTCAATCGGTATTTAGTAACCTGCCTTCGCAATCGGGGTTCTGTGTAATATCTATGCATTTCACCGCTACACTACACATTCCAGCTACTTCAATACTATTCAAGATTAACAGTATCAACGGCAGTTCTACAGTTAAGCTGCAGGTTTTCACCGCTGACTTATCAACCCGCCTACGGACCCTTTAAACCCAATAAATCCGGATAACGCTCGCATCCTCCGTATTACCGCGGCTGCTGGCACGGAGTT
+
CCCCCGGGGGGGGGGGGGGGGGGGGGGGGGGGGGGGGGGGGGGGGGGGGGGGGGGGGGGAGFGGGGGCGGGGGGGGGGGGGGGGGGGGGGGGGGGGGGGGGGGGGGGGGGGGGGGGGGGGGGGGGGGGGGGGGGGGGGGGGGGGGGGGGGGGGGGGGGGGGGGGGGGGGGGGGGGGFGFGGGGGGGGGGGGGGGGGGGFFFFFFFFFFFFFFFFFFFFFFFFFBFDFFFFFFFFF=ECEFFFDDDFFFFFFFF>FFFEFF90;>BFFFFFF?B?:BFFABFFF99;B?B070(.8>BF??
@M04999:289:000000000-L3R54:1:1101:10828:12023 2:N:0:428
GGGACTACAAGGGTATCTAATCCTGTTTGCTCCCCACGCTTTCGCATCTCAGCGTCAGTATCTGTCCAGAAGGCCGCCTTCGCCACCGGTATTCCTCCACATCTCTACGCATTTCACCGCTACACGTGGAATTCTACCTTCCTCTACAATACTCCAGATAACCAGTTTTAAGTGCAGTTCCCAGGTTGAGCCCGGGGCTTTCACACCTAACTTAATTATCCGCCTACATGCCCTTTACGCCCAGTCATTCCGATTAACGCTCGCACCCTCCGTATTACCGCGGCTGCTGGCACGGAGTT
+
CCCCCGGGGGFCEFFGGGGGGGCFGEFEGGGAFGGGGGG7BEGGG:@@<FEGDECGGCGGGGFGGGGGGGEECFGGDF:@EGGGGCFGGGGFGGF,?FCGGEE9FFGGGGDFGFGCEGGGEGGGGGGGGGGFDFFGGG,DFGGGGGGADGGGGGGGFG,EGGC9D=9=DEFGDFGGF+DDDFGGGG@F6CDFGGGDG5CF>FFFFF>FEEDECFFFEFFF6:5@@2>B*8@3BEB@EEDB@1?143A)9?6@0(32CE?(,(4;FB9??FBFFFF:>AF?26;B>B1:342,4:>04((
@M04999:289:000000000-L3R54:1:1101:11978:12066 2:N:0:428
TATTGGACTACTGGGGTATCTAATCCTGTTCGCTACCCATGCTTTCGAACCTCAGCGTCAGTTACAGACCAGAGAGCCGCCTTCGCCACTGGTGTTCTTCCATATATCTACGCATTCCACCGCTACACATGGAGTTCCACTCTCCTCTTCTTCACTCAAGAAAAACAGTTTCAGCTGCACTTCCCCGGTTATTCCCAGGGCTTTCACAGCTGACTTGTTCTCCCGTCCGCGTTCTCTTTACGCCCAATTAATCCGGACAACTCTTGCCACCTACCTTTTACCGCCTCCTCTGGCCCGGTGT
+
C9C88FFGGGGC,EFGGGGGGGGGGGGGGGGGGG7FGGGGGGGGGGGCGGGGGGGGGGGCFGGDCCE<FGGGGGGGG<EGGGGGGGC=6FGF?FGGGFG<FEFGFGGGGGGGEGGG<FGGG=FGGGGGG8F,A@FFGGGGGGGGGGGGFED,@EGGGGGGF?8F>+@FFFGG:2+=;FF6F+=@DGCEGG8,,32+3:**:?9*<;9485:C*A4:6=+/1:4:)))(8->(2>()91.+9(61181366))..1:DB0:?07>)59:278(..(.)).)).4(((-(,(.).4((((-(-
@M04999:289:000000000-L3R54:1:1101:26547:12107 2:N:0:428
TCTCGACTACAGGGGTATCTAATCCTGTTTGCTCCCCACGCTTTCGCATCTCAGCGTCAGTATCTGTCCAGAAGGCCGCCTTCGCCACCGGTATTCCTCCACATCTCTACGCATTTCACCGCTACACGTGGAATTCTACCTTCCTCTACAATACTCTAGTTAACCAGTTTTAAGTGCAATTCCTAGGTTGAGCCCAGGGCTTTCACACCTAACTTAATTATCCGCCTACATGCCCTTTACGCCCAGTCATTCCGATTAACGCTCGCACCCTCCGTATTACCGCGGCTGCTGGCACGGAGTT
+
CC8CCGG@CFFGGBE;6C<<DGGFGGEFGGGGGAEGGCCCDEGGCFEGEGFFCFCFFC@FGF<9<<EC@EFFEFEEFGGGEGGGGGGF,CGEGGGGGGEDFGFF45FEFFFGEGCG9FGGEGGDF=:B=<=:EFGFEFFFFFFDEGAFFG8AEGD,,@EGF8=8=DGCA=:8DEF==D?FC?;CFGGGGFGFGG9?:C7?A?FFCFFF=C8)79FFE6BABEEA27@>>B?4=EF::@EFF25>;@3=<<).<;?;??44:3(8>@624<B(81812(6<<4960946??041()((((-.
@M04999:289:000000000-L3R54:1:1101:27754:12120 2:N:0:428
GTGACTACTCGGGTATCTAATCCTGTTTGCTCCCCACGCTTTCGCATCTCAGCGTCAGTATCTGTCCAGAAGGCCGCCTTCGCCACCGGTATTCCTCCACATCTCTACGCATTTCACCGCTACACGTGGAATTCTACCTTCCTCTACAATACTCCAGATAACCAGTTTTAAGTGCAGTTCCCAGGTTGAGCCCGGGGCTTTCACACCTAACTTAATTATCCGCCTACATGCCCTTTACGCCCAGTCATTCCGATTAACGCTCGCACCCTCCGTATTACCGCGGCTGCTGGCACGTAGTT
+
CCCCCGGGGGGGGGGGGGGGGGGGGGGGGGGGGGGGGGGGGGFGGGEGGGGGGGGGGGGGGGGGGGGGGGGGGGGGGDDGGGGGGGGGGGGGGGGGGGGGGGGFGGGGGGGGGECGGGGGGGGGGGGFGGGG?GGGGGGGGGFGGGGGGGGGGGFFGGGGGGFG?=DECGGGGGGGFFFGGGGGGGGGGGFGGGGGGGDCFFFFFFFFFFFFFFFFEFFFFFFFDFFFFFF3(;@EFF10:3;=;<9E39<81@;@?<6B06>>FFB?(12;<FB?BA)2160766<:?0(,,,4348)
@M04999:289:000000000-L3R54:1:1101:10018:12140 2:N:0:428
TGGAGACTACTGGGGTATCTAATCCTGTTTGCTCCCCACGCTTTCGCATCTCAGCGTCAGTATCTGTCCAGAAGGCCGCCTTCGCCACCGGTATTCCTCCACATCTCTACGCATTTCACCGCTACACGTGGAATTCTACCTTCCTCTACAATACTCCAGATAACCAGTTTTAAGTGCAATTCCCAGGTTGAGCCCGGGGCTTTCACACCTAACTTAATTATCCGCCTACATGCCCTTTACGCCCAGTCATTCCGATTAACGCTCGCACCCTCCGTATTACCGCGGCTGCTGGCACGGAGTT
+
CCCCCGGGGGGGGGGGGGGGGGGGGGGGGGGGGGGGGGGGGGGGGGGGDGGGGGGGGGGGGGGGGGGGGGGGGGGGGGGGGGGGGGGGGGGGGGGGGGGGGGGGGFGGGGGGGGGGGGGGGGGGGGGGGGGGGGGGGGGGGGGGGGGGEFGGGGGGGGGGGGGGGGGGGGGGGGGGFGFGGGCFGGGGGGGGGGGGDDGGFFFFFFFFFDF@DFFFCFF?8?EDF?>=3:CFEE;;3;9C0?B>DF;EFFFFFFFFF??ED0((4;>FF<0<0,4??:AA9:9(3911?B2:?<?B99;?7
@M04999:289:000000000-L3R54:1:1101:23704:12142 2:N:0:428
GTGGACTACCCGGGTATCTAATCCTGTTTGCTCCCCACGCTTTCGCATCTCAGCGTCAGTATCTGTCCAGAAGGCCGCCTTCGCCACCGGTATTCCTCCACATCTCTACGCATTTCACCGCTACACGTGGAATTCTACCTTCCTCTACAATACTCCAGATAACCAGTTTTAAGTGCAATTCCCAGGTTGAGCCCGGGGCTTTCACACCTAACTTAATTATCCGCCTACATGCCCTTTACGCCCAGTCATTCCGATTAACGCTCGCACCCTCCGTATTACCGCGGCTGCTGGCACGGATTTT
+
CCCCCGGGGGGGGGGGGGGGGGGGGGGGGGGGGGGGGGGGGGGGGGGGGGGGGGGGGGGGGGGGGGGGGGGGGGGGGGGGGGGGGGGGGGGGGGGGGGGGGGGGGGGGGGGGGGGGGGGGGGGGGGGGGGGGGGGGGGGGGGGGGGGGGGGGGGGGGGGGGGGGGGGGGGGGGGDGFGFGGGGGFGGFFGGGGGGGGDGGFFFFFFFFFFFFFFFFFFFFFF@DDFFFEFFFEFFF@FFFFFFFD@@FFFFFFFDDFFAF9?FF>>F>??BB(43:?FFA1;>B>99??B767<?>0(4<)
@M04999:289:000000000-L3R54:1:1101:28907:12168 2:N:0:428
TAGACTACTCGGGTATCTAATCCTGTTTGCTCCCCACGCTTTCGCATCTCAGCGTCAGTATCTGTCCAGAAGGCCGCCTTCGCCACCGGTATTCCTCCACATCTCTACGCATTTCACCGCTACACATGGAATTCTACCTTCCTCTACAATACTCCAGATAACCAGTTTTAAGTGCAATTCCCAGGTTGAGCCCGGGGCTTTCACACCTAACTTAATTATCCGCCTACATGCCCTTTACGCCCAGTCATTCCGATTAACGCTCGCACCCTCCGTATTACCGCGGCTGCTGTCACGGAGTT
+
CCCCCGGGGGGGGGGGGGGGGGGGGGGGGGGGGGGGGGGGGGGGGGGGGGGGGGGGGGGGGGGGGGGGGGGGGGGGGGGGGGGGGGGGGGGGGGGGGGGGGGGGGGGGGGGGGGGGGGGGGGGGGGGGGCGGGGGGGGGGGGGGGFGGGGGGGGGGGGGGGGFGGGGGGGFGFGGGFGFGGGGGGGGGFCGGGGGGGGGGFFFFFFFFBFFFFFFFFFFFFDBFFFFFFFFEFFFFFFFFFF;@EFEFFFFFFFDFFF@F?BBBBF6<<019408:<A91;131>>FFF)5:A:?F0:1
@M04999:289:000000000-L3R54:1:1101:21740:12191 2:N:0:428
CGACTACTGGGGTATCTAATCCTGTTTGCTCCCCACGCTTTCGCATCTCAGCGTCAGTATCTGTCCAGAAGGCCGCCTTCGCCACCGGTATTCCTCCACATCTCTACGCATTTCACCGCTACACGTGGAGTTCTACCTTCCTCTACAATACTCCAGATAACCAGTTTTAAGTGCAATTCCCAGGTTGAGCCCGGGGCTTTCACACCTAACTTAATTATCCGCCTACATGCCCTTTACGCCCAGTCATTCCGATTAACGCTCGCACCCTCCGTATTACCGCGGCTGCCGGCCCGCAGTTACC
+
CCCCCGGGGGGG@CCDFGC<FGGGGGGGCFGGGGGGGGGGGGGGG,@@EFFGGC@FGGGGGGGFGEFGGGGGGGGGDGGGGGGGGGGGGCFFGA9FFGGBAFEDCFGGGGGGFGGGF@@8FEGGEGGGGGGCFGGGGGDFGFF;EGGGGGGGGGGGGGGFGGEGGGGGGGGF:=DCFCFGG8DEFFFGGGFGGGGGDGGGFFFFFFFFFFFEEFFFE1B?>=9@@FFF?:@=;;47>;DEF;6/7365<?;?@1;?E;08:>909;31:<342209AF:1(4((-((-16(46(-(,.-).
@M04999:289:000000000-L3R54:1:1101:22691:12240 2:N:0:428
AGACTACCGGGGTTCCTATTCCTTTTTCCTCCCACGCTTTTCCAACCCAGGGTCAGGATCTTTTCAGAAAGCCGCCTTTGCCACCGGTATTTCTTCAACTCCCTACGCATTTTACCGCTTCACGTTGAAATCTACCTTTCTTTACCATAATTCAGGTAAACAGGTTTTAGTGCAATTTCCAGGTTGAGCCCGGGGCTTTCACCCCTAACCTAATTTTCCGCCCTCATTCCCTTTACGGCCAGTCAATTCGATTAACGCCTGCCACCCCCGTATTACCGCGGCTGCTGGCCCGGAGTTAGCC
+
CCCCCGGGGGG7+6,,,C,,C,,-CF@,,,CFGF<++,BF,,,,,,,,8,,,;,6,,,,,,,,,CC6,C,E,C6+@,C,,,:?,F+C6+,C,E?,C,,5,,,9,,4,+++@F,,5E=++++,,494A+A,C,,,,@,@,@,47,,,@=,,63@@=,7,@,@,,,@DF+E832,,62;+CFF+==F,,,,@D7EG59*;C8+1**3**;5):5@+=+*+;5)5((-/0*18>4;@4;((68(())))/)93))9,;)((((-(()5:1(44,3(8)6<(-,490(-,)((((,4(,3<49A7
@M04999:289:000000000-L3R54:1:1101:11670:12244 2:N:0:428
GGACTACTAGGGTATCTAATCCTGTTCGCTACCCATGCTTTCGAACCTCAGCGTCAGTTACAGACCAGAGAGCCGCCTTCGCCACTGGTGTTCTTCCATATATCTACGCATTCCACCGCTACACATGGAGTTCCACTCTCCTCTTCTGCACTCAAGAAAAACAGTTTCAGCTGCACTTCCCCGGTTAAGCCGAGGGCTTTCACAGCTGACTTGTTCTCCCGCCTGCGTTCGCTTTACGCCCAATAAATCCGGACAACGCTTGCCACCTACGTATTACCGCGGCTGCTGGCACGTAGTTAGC
+
CCCCCGGGGGGGGGGGGGGGGGGGGGGGGGGGGGGGGGGGGGGGGGGGGGGGGGGGGGGGGGGGGGGGGGGGGGGGGGGGGGGGGGGGGGGGGGGGGGGGGGGGGGGGGGGGGGGGGGGGGGGGGGGGGGGGGGGGGGGGGGGGGGGGGGGGGGGGGGGGGGGGGGGGGGGGGGGGFGFGGGGGGGGGGGGGGGGGGGGGFFFFFFFFFFFFFFFFFFFFEFFFF2@FFFFFFFFCCFFFFFFFFFFFFFFBFFFFBFFFFFFFFF:1:?:B<AB9>A(9>09;BFFFFFFFF<:B8:<FA
@M04999:289:000000000-L3R54:1:1101:2622:12251 2:N:0:428
GACTACTCGGGTATCTAATCCTGTTTGCTCCCCACGCTTTCGCATCTCAGCGTCAGTATCTGTCCAGAAGACCGCCTTCGCCACCGGTATTCCTCCACATCTCTACGCATTTCACCGCTACACGTGGAATTCTACCTTCCTCTACAATACTCCAGATAACCAGTTTTAAGTGCAATTCCCAGGTTGAGCCCGGGGCTTTCACACCTAACTTAATTATCCGCCTACATGCCCTTTACGCCCAGTCATTCCGATTAACGCTCGCACCCTCCGTATTACCGCGGCTTCTTGCACGGTGTTAGCC
+
CCCCCGGGGGGGGGGGGGGGGGGGGGGGGGGGGGGGGGGGGGGGGGGGGGGGGGGGGGGGGGGGGGGGGGGGGGGGGGGGGGGGGGGGGGGGGGGGGGGGGGGGGGGGGGGGGGGGGGGGGGGGGFGGGGGGGGGGGGGGGGGGGGGGGFGDGFGFGGGGGGFEGGGGGGGGGGGGFGFDGGGGGGGGFGGDEGGGGGGF9FFFFFFFDFEF;FFFEFF>F@FFFFEE=>==DE3>?FFFF@EF<EFEE@;@4147:9<B(,,76B1:?941?B>FF?F9(40(..)6<<B?6(-4145).
@M04999:289:000000000-L3R54:1:1101:25479:12259 2:N:0:428
GACTACCAGGGTATCTAATCCTGTTCGCTCCCCACGCTTTCGTCCATCAGCGTCAATCGGTATTTAGTAACCTGCCTTCGCAATCGGGGTTCTGTGTAATATCTATGCATTTCACCGCTACACTACACATTCCAGCTACTTCAATACTATTCAAGATTAACAGTATCAACGGCAGTTCTACAGTTAAGCTGCAGGTTTTCACCGCTGACTTATCAACCCGCCTACGGACCCTTTAAACCCAATAAATCCGGATAACGCTCGCATCCGCCGTATTACCGCGGCTGCTGGCACGGAGTTAGCC
+
CCCCCGDFD;@EFFGGFGGGGGGGGGGGDFCCCGGEECF8FEEFCEGGGGGGGGEG9<@F@E7FFGGGGGGGEFGGGGGG,CC:FGGGGGGGGF<@FFG9EFGGGFE9FEAFGCEFG7=CGFGCFFGGGFEGGGGGFGG>EEGFGFGGGGGGFGG8>=AGGGFEEDFGEFGD>EDFFFFGFGFCDDCDAFGGGGG9D8DC9EFF>B>>CEEF7CFF869)@)->D>>9@-5@B3=4>E2=1(:@A35C@1:;D148;01;017(3(((--46((6ABFF>BFF;<70:?(.(3(,-.64<?
@M04999:289:000000000-L3R54:1:1101:13073:12260 2:N:0:428
GGACTACTGGGGTATCTAATCCTGTTTGCTCCCCACGCTTTCGCATCTCAGCGTCAGTATCTGTCCAGAAGGCCGCCTTCGCCACCGGTATTCCTCCACATCTCTACGCATTTCACCGCTACACGTGGAATTCTACCTTCCTCTACAATACTCCAGATAACCAGTTTTAAGTGCAATTCCCAGGTTGAGCCCGGGGCTTTCACACCTAACTTAATTATCCGCCTACATGCCCTTTACGCCCAGTCATTCCGATTAACGCTCGCACCCTCCGTATTACCGCGGCTGCTGGCACGGAGTTAGC
+
CCCCCGGGGGGGGGGGGGGGGGGGGGGGGGGGGGGGGGGGGGGGGGGGGGGGGGGGGGGGGGGGGGGGGGGGGGGGGGGGGGGGGGGGGGGGGGGGGGGGGGGGGGGGGGGGGGGGGGGGGGGGGGGGGGGGGGGGGGGGGGGGGGGGGGGGGGGGGGGGGGGGGGGCGGGGGGGGFGFGGGGGGGGGGGGGGGGGGGGFFFFFFFFFFFFFFFFFFCF?EDFFFFFFF=EFFF@CE?FFF@@EEEF??EFD0;DFF;BFFF>FB>2:B?9:::5<>2<>;>>01?DF>3,4:79>B?4A9
@M04999:289:000000000-L3R54:1:1101:3955:12300 2:N:0:428
GGAGGACTACTAGGGTATCTAATCCTGTTTGCTCCCCACGCTTTCGCATCTCAGCGTCAGTATCTGTCCAGAAGGCCGCCTTCGCCACCGGTATTCCTCCACATCTCTACGCATTTCACCGCTACACGTGGAATTCTACCTTCCTCTACAATACTCCAGATAACCAGTTTTAAGTGCAGTTCCCAGGTTGAGCCCGGGGCTTTCACACCTAACTTAATTATCCGCCTACATGCTCTTTACGCCCAGTCATTCCGATTAACGCTCGCACCCTCCGTATTACCGCGGCTGCTGGCACGGAGTT
+
CCCCCGGGGGGGGGGGGGGGGGGGGGGGGGGGGGGGGGGGGGGGGGGGGGGGGGGGGGGGGGGGGGGGGGGGGGGGGGGGGGGGGGGGGGGGGGGGGGGGGGGGGGGGGGGGGGGGGGGGGGGGGGGGGGGGGGGGGGGGGGGGGGGGGGGGGGGGGGGGGGGFGGGGGGGGGGGGFGFGGGGGGGGGGGGGGFGGGGGG5FF4FFFFFFFFFFFF6EFEFFFFFFFFFFFFFFFFFFFFFFFBFFF@@CCCEF@67@?EFBFBFFBFFFFFF>FFBF>A>(6>>>B><B?:BB<<BB;:4
@M04999:289:000000000-L3R54:1:1101:27863:12300 2:N:0:428
TGCGACGACTAGGGTATCTAACCCTGTTTGCTCCCCACGCTTACGCATCTCAGCGTCAGTATCTGCCGAGAAGGCCGCCTTCGCCACCGGTATCCCTCCACATCCCTACGCATTTCACCGCGACACGTGGAATTCTACCTCCCACTACAATACTCCCGATAACCAGACTTAAGTGCAATTCCCAGGTTTAGCCCGGGTCTTTCAAACCTAACTTAATTATCCGCCTACATGACCTTCACGCTCAGTCATCCCGATTAACGCTCGCACCCCACGAATTCCCGCGGTTGCTGGCACGGAGGT
+
-A,886++8C7,6EFG,<,,<,,;,C6C666FFGGC<F+CF,,6::,,@@,C,C76BB7EFE,,C,C++++@C,E,8C+@,A,F7==B@++>?,,AFDG<EC,A,A:5?=:@@@CFFFC+C+=+@33,33:,,,C3CFG9,D1,457124,,,,@@,53:53,,,3,*42;=CEF7:DCF7CCCDC>E,=CFGGG4D/)21:A7+31)/538)+;6)+:5+720(,3=(7.).,.4(,4)2,((,.--:)..4((-8>A?>02>04>>B0(3((-.-)))-4-,(--444:0(4(((,(,
@M04999:289:000000000-L3R54:1:1101:10603:12306 2:N:0:428
GACTACCCGGGTATCTAATCCTGTTTGCTCCCCACGCTTTCGCATCTCAGCGTCAGTATCTGTCCAGAAGGCCGCCTTCGCCACCGGTATTCCTCCACATCTCTACGCATTTCACCGCTACACGTGGAATTCTACCTTCCTCTACGATACTCCAGATAACCAGTTTTAAGTGCAATTCCCAGGTTGAGCCCGGGGCTTTCACACCTAACTTAATTATCCGCCTACATGCCCTTTACGCCCAGTCATTCCGATTAACGCTCGCACCCTCCGTATTACCGCGGCTGCTGGCACGGAGTTAGCC
+
CCCCCGFGGGGGGGGGGGGGGGGGGGGGGGGGGGGGGGGGGGGGGGGGGGGGGGGGGGGGGGGGGGGGGGGGGGGGGGGGGGEGGGGGGGGGGGGGGGGGGGGGGGGGGGGGGGGGGGGGGGGGGGGGGGGGGGGGGGGGGG8DGGGGGGGGGGGGGGGGGGGGGGGGGGGGGGGGFGFGGGGGGGGGGGGGGGGGDGGGFFFFFFFFFFFFFFFFFFFFFFFFFFFFFFFFFFFFF;>EFFFFFFFFFFDFF?DFFFF<FFFF9?B??>BFBFFFAFFB>FFFB:::B???69>?2<AF:
@M04999:289:000000000-L3R54:1:1101:19521:12307 2:N:0:428
TGGACTACAAGGGTATCTAATCCTGTTCGCTACCCATGCTTTCGAACCTCAGCGTCAGTTACAGACCAGAGAGCCGCCTTCGCCACTGGTGTTCTTCCATATATCTACGCATTCCACCGCTACACATGGAGTTCCACTCTCCTCTTCTGCACTCAAGAAAAACAGTTTCAGCTGTACTTCCCCGGTTAAGCCGAGGGCTTTCACAGCTGACTTGTTCTCCCGCCTGCGTTCGCTTTACGCCCAATAAATCCGGACAACGCTTGCCACCTACGTCTTACCGCGGCTGCTGGCACGTAGTT
+
CCCCCGGGGGGGGGGFFGGFGGGGGGGGGGGDGFGGDFEGGGGGFGGEGGGGGGGGGGFGAFGGGGGDGGGGGGGGGGGGFF>FGGFGGGGGCFGGGGGGGGGGGGGGGGDGGGCFGGGGGGGGGGGGDFGCEFEGGGFGG=AEGGGGGGGGGGFGFFGGGGGGFFGGGGGGFFDDFGFFFFFEEEECFFGGGCEDGDF>C>EFFFFFEEFFEFFFFFFEFFF@@BF(5/5;00==EE(5:(:(5=A339E>;DF>::>6?0:4:A<<B02(4(48<<70>>9019BF>(,824:7?F<
@M04999:289:000000000-L3R54:1:1101:24880:12309 2:N:0:428
TGGACTACAAGGGTATCTAATCCTGTTCGCTACCCATGCTTTCGAACCTCAGCGTCAGTTACAGACCAGAGAGCCGCCTTCGCCACTGGTGTTCTTCCATATATCTACGCATTCCACCGCTACACATGGAGTTCCACTCTCCTCTTCTGCACTCAAGAAAAACAGTTTCAGCTGCACTTCCCCGGTCAAGCCGAGGGCTTTCACAGCTGACTTGTTCTCCCGCCTGCGTTCGCTTTACGCCCAATAAATCCGGACAACGCTTGCCACCTACGTATTACCGCGGCTGCTGGCACGTAGTT
+
CCCCCGGGGGGGGGGGGGGGGGGGGGGGGGGGGGGGGGGGGGGGGGGGGGGGGGGGGGGGGGGGGGGGGGGGGGGGGGGGGGGGGGGGGGGGGGGGGGGGGGGGGGGGGGGGGGGGGFGGGGGGGGGGGGGGGGGGGGGGGGGGGGGGGGGGGGGGGGGGGGGGGGGGGGGGGGGGFGFGGGGGGGGGGGGGDDEGDDGGFFFFFFFFFFFFFFFFFFFEFFFFFFFFFFFFFFFFFFFFFFFFFEFFFFFFFFF966>FFFFFB<<?BBFFFDBFFBFF>60>>>?FFFB?F(.3::A
@M04999:289:000000000-L3R54:1:1101:7342:12368 2:N:0:428
TGGACTACTGGGGTACCTAATCCTGTTTGCTCCCCACGCTTTCGCATCTCAGCGTCAGTATCTGTCCAGAAGGCCGCCTTCGCCACCGGTATTCCTCCACATCTCTACGCATTTCACCGCTACACGTGGAATTCTACCTTCCTCTACAATACTCTAGTTAACCAGTTTTAAGTGCAATTCCTAGGTTGAGCCCAGGGCTTTCACACCTAACTTAATTATCCGCCTACATGCCCTTTACGCCCAGTCATTCCGATTAACGCTCGCACCCTCCGTATTACCGCGGCTGCTGGCACGGAGTT
+
CCCCCGFGGGFFFGGGGGGGGGGGGGGGGGGGGGEGGGGGGGGGGGGGGGGGGGCCFGFEFGGGGGGGGGGGGGGGGDGGGGGGGGCFGGGGFGGGGFGGGGGGFCGGFGGGEEFFGFGGGGGGGGGGEF?EFFGGGDFGFFGDEGGD9FGGGGGGGGGFGGGDCDFFGGGDEG?FFDDGGGGGGGGGGG6@FCFDDDFDFFFAFFDFEEB5CFFF;EFCBDFFFFD:873>DFBBFFFF@>=@@FFFEE?ED603EE<;@<@F9>034:?FF(,.6AF(3(0290(5>0622:4(48(
@M04999:289:000000000-L3R54:1:1101:12862:12372 2:N:0:428
TAGACTACAGGGGTATCTAATCCTGTTTTCTCTCCACGCTTTCGCATCCCAGCGCCAGTATCTGTCCAGAAGGCCGCCTTCGCCACCGGTATTCCTCCACATCTCTACGCATTTTACCGCTACACGCGGAATTCTACCTTCCTCTACAATACTCCAGATAACCAGATTTAAGTGCAATGCCCAGGTTGAGCCCGGGGCTTTCACACCTAACTTAATTATCCGCCTACATGCCCTTTACGCCCCGTCATTCCGATTAACGCTCGCACCCTCCGTATTACCGCGGCTGCTGGCACGGAGGTAC
+
-A@,8,,6E,,BFCFGGG9,6C,-,CCF,E9C,;F<FCFC,D,,B:FF,666;C+@@@;6F,,CFF@66,C<@,:+44779@F,??@=+7+,A,,99==<9,:EFG;,4+66+C,9C94BF+8FG7+4+86+3,:6EB8,3,,,@==,6,=A2@,,3@,E,E=,,+,@E:;:322,15*0=CCGFFECC7<EG>**3?<880+1+;A)06=4@*14.A77:(2;12@;?<;EF1@@9C;BBF(138:0)-6(,4,16<(((((-470:1<?>3:024-4(3961(41)).(,5(22,(-))
@M04999:289:000000000-L3R54:1:1101:6548:12414 2:N:0:428
TTGACTACCAGGGTATCTAATCCTGTTCGCTCCCCACGCTTTCGTCCATCAGCGTCAATCGGTATTTAGTAACCTGCCTTCGCAATCGGGGTTCTGTGTAATATCTATGCATTTCACCGCTACACTACACATTCCAGCTACTTCAATACTATTCAAGATTAACAGTATCAACGGCAGTTCTACAGTTAAGCTGCAGGTTCTCACCGCTGACTTATCAACCCGCCTACGGACCCTTTAAACCCAATAAATCCGGATAACGCTCGCATCCTCCGTATTACCGCGGCTGCTGGCACGGAGTT
+
CCCCCGGGGGGGGGGGGGGGGGGGGGGGGGGGGGGGGGGGGGGGGGGGGGGGGGGGGGGGGGGGGGGGGGGGGGGGGGGGGGGGGGGGGGGGGGGGGGGGGGGGGGGGGGGGGGGGGGGGGGGGGGGGGGGGGGGGGGGGGGGGGGGGGGFGGGGGGGGGGGGGGGGGGGGGGDGGFGFGGGGGGGGGGGGFGGGDGGGGFFFFFFFFFFFFFFFFFFFFFFFFFFFDF@FFFFFFF?EFFFFDFEFEFFFBFFFDEEFFFD9>FFFFFBFBFFBB<A2?>B((69FFFFFFB6714:?
@M04999:289:000000000-L3R54:1:1101:12670:12428 2:N:0:428
AGCTGACTACCAGGGTATCTAATCCTGTTTGCTCCCCACGCTTTCGCATCTCAGCGTCAGTATCTGTCCAGAAGGCCGCCTTCGCCACCGGTATTCCTCCACATCTCTACGCATTTCACCACTACACGTGGAATTCTACCTTCCTCTACAATACTCCAGATAACCAGTTTTAAGTGCAGTTCCCAGGTTGAGCCCGGGGCTTTCACACCTAACTTAATTATCCGCCTACATGCCCTTTACGCCCAGTCATTCCGATTAACGCTCGCACCCTCCGTATTACCGCGGCTGCTGGCACGGAGTT
+
CCCCCGGGGGGGGGGGGGGGGGDFGGGGGGGG9CGGGGGGGGGGGGGGGGGGGGFGGGGGGGGGGGECDFGGGGGGFGCFFGGGDGGGGGGGGGFGFGGGGGGGGFGFGGGGGGGGGGGGGGGGGGGGGGGDEGCFGGGGGGGGFGGGGGGFDFGGGGGGGGGGGGD=EFGGGGGGFGFCFGGFGGGGGGGGGGGGGGGGEFAAFAFFFFFFBA:BEF>CFE4>DD@@DE??BEFEB==C;?BFF@F@FF55?@01(/?C?6;D>>FF9BBFFF??:>D<)8>9>019::?FF?FF99>F:
@M04999:289:000000000-L3R54:1:1101:12419:12443 2:N:0:428
GAACACGGGTATCTAATCCTGTTCGCTACCCATGCTTTCGAACCTCAGCGTCAGTTACAGACCAGAGAGCCGCCTTCGCCACTGGTGTTCTTCCATATATCTACGCATTCCACCGCTACACATGGAGTTCCACTCTCCTCTTCTGCACTCAAGAAAAACAGTTTCAGCTGCACTTCCCCGGTTAAGCCGAGGGCTTTCACAGCTGACTTGTTCTCCCGCCTGCGTTCGCTTTACGTCCAATAAATCCGGACAACGCTTGCCACCTACGTATTACCGCGGCTGCTGGCACGTAGTTAGCCGT
+
CCCCCGGGGGGGGGGGGGGGGGGGGGGGGGGGGGGGGGGGGGGGGGGGGGCFGGGGGGGGGGGGGGGGGGGGGGGGGGDGGGGGGGGGGGGGGGGGGGGGGGGGGGGGFGGGGGGGGGGGGGGGGGGGGGGGGGGGGGGGGGGGGGGGGGGGGGGGGGGGGGGGGGGGGGGGGGGGFGFGGCGGGGGGGGGGGGCGGGGGFFFFFFFFEFFFFFFB>EBBFFFFFFF;9D0?FFF;@?FFFFFFFFFFB@B0<:>>FFFB06<:<FF?BF<?FFFF9BFF19?FF>FFB??7?<AFFA21(
@M04999:289:000000000-L3R54:1:1101:20657:12449 2:N:0:428
GAAGACTACTCGGGTATCTAATCCTGTTTGCTCCCCACGCTTTCGCATCTCAGCGTCAGTATCTGTCCAGAAGGCCGCCTTCGCCACCGGTATTCCTCCACATCTCTACGCATTTCACCGCTACACGTGGAATTCTACCTTCCTCTACAATACTCCAGATAACCAGTTTTAAGTGCAATTCCCAGGTTGAGCCCGGGGCTTTCACACCTAACTTAATTATCCGCCTACATGCCCTTTACGCCCAGTCATTCCGATTAACGCTCGCACCCTCCGTATTACCGCGGCTGCTGGCACGGAGTTT
+
CCCCCGGGGGGGGGGGGGGGGGGGGGGGGGGGGGGGGGGGGGGGGGGGGGGGGGGGGGGGGGGGGGGGGGGGGGGGGGGGGGGGGGGGGGGGGGGGGGGGGGGGGGGGGGGGGGGGGGGGEGGGGGGGGGGGGGGGGGGGGGGGGGGGGGGGGGGGGGGGGGGGGGGGGGGGGGGGFGFGGGGGGGGGGGGGGGGGGGGGFFFFFFFEFFEFFFFFFFFFFFFFFFFFEFFFFFEFFEEEFBF<;@E>CEFF;(6?FFFFFFFF;>93?BFBFFFF?AFA69(49916:?:81<:99;?<)
@M04999:289:000000000-L3R54:1:1101:6363:12462 2:N:0:428
GCGACTACAGGGGTATCTAATCCTGTTCGCTCCCCACGCTTTCGTCCATCAGCGTCAATCGGTATTTAGTAACCTGCCTTCGCAATCGGGGTTCTGTGTAATATCTATGCATTTCACCGCTACACTACACATTCCAGCTACTTCAATACTATTCAAGATTAACAGTATCAACGGCAGTTCTACAGTTAAGCTGCAGGTTTTCACCGCTGACTTATCAACCCGCCTACGGACCCTTTAAACCCAATAAATCCGGATAACGCTCGCATCCTCCGTATTACCGCGGCTGCTGGCACGGAGTT
+
CCCCCGGGGGGGGGGGGGFGGGGGGGGGGGGGGGGGGGGG7FFGFGEGFFGGGGGGGGGFGGGGGGGFGGGGGGGGGGFGGGGGGGGGGGGGGGGFGGGGGGGGG9FGGFGGGGFGGGGGGGGGGGGGGGGGGGFFFGEFGFDDGGFGGGGGAFFGGGGCGGGGCDFGGGCFEDGGFFFGGGGG6FGGCCGGGGGGGFGGFFAF>BBDB9CB<FFFFFFDFA>FFFDF=@F@DFFEFFFFFFF@3E3ECCE@0<30A7@FF:9>>:4:<A:>16(4<AAB>;((4(24:(41<89;9?F
@M04999:289:000000000-L3R54:1:1101:15417:12463 2:N:0:428
CACAGACTACAGGGGTATCTAATCCTGTTCGCTCCCCACGCTTTCGTCCATCAGCGTCAATCGGTATTTAGTAACCTGCCTTCGCAATCGGGGTTCTGTGTAATATCTATGCATTTCACCGCTACACTACACATTCCAGCTACTTCAATACTATTCAAGATTAACAGTATCAACGGCAGTTCTACAGTTAAGCTGCAGGTTTTCACCGCTGACTTATCAACCCGCCTACTGACCCTTTAAACCCAATAAATCCGGATAACGCTCGCATCCTCCGTATTACCGCGGCTGCTGGCACGGAGTT
+
<CCBCE<FFGEC@;FGGFFGGE<<EF<CFF@FGGCGGF@@F@B@CFGEECFFGGGD@FC@<<FFFGGFEGCFGFAFFCGEFGA@F@:FEDC:F>:,FEADEDFF9?FEFFFFFGCFECFCFGGGGFGGGGGF:FFAEFGGGGGFDFGG8FGCFGCF;6@F,EA9=?DGGFDAFGGG>>?0?FCDE,,@EEAFGGG67CF+;7@FC695>8=8@AFCE>+9FD>A=@FDF*7CB==DFFEFCFFD61@;397?6493?1)33;;?9>F?6:?<2;837:BFAB>379>1:B702()8(,33.
@M04999:289:000000000-L3R54:1:1101:2025:12465 2:N:0:428
TTAAGACTACTGGGGTATCTAATCCTGTTCGCTACCCATGCTTTCGAACCTCAGCGTCAGTTACAGACCAGAGAGCCGCCTTCGCCACTGGTGTTCTTCCATATATCTACGCATTCCACCGCTACACATGGAGTTCCACTCTCCTCTTCTGCACTCAAGAAAAACAGTTTCAGCTGCACTTCCCCGGTTAAGCCGAGGGCTTTCACAGCTGACTTGTTCTCCCGCCTGCGTTCGCTTTACGCCCAATAAATCCGGACAACGCTTGCCACCTACGTATTACCGCGGCTGCTGGCACGTAGTT
+
CCCCCGFFGGGGGGCFCAEFF<EGFGGGGGGGEDGGGGGGCEGFGGFFG7EDEEFFFEGGFDEEFGGGGGGGGG7FFGGGGGGGGGG@=F@FBFCFG9FGGFCGG?BEFFFFEFGGGGGFGGGFGFFFGGGGFF8FEFG9E9EFCFG,EFGFFDAFFEDDDDF8CGFGGFGFAAD?DFFF=FF?8E+@CGC,@?>DDGCGFFFFFFFFFFEFFF9AAACCFF=5929B=9?2616<@3)168676/=EE9<C;BB6>9?(41<(4:7A?1:,(4.)43)668991166(.440,38:::B6
@M04999:289:000000000-L3R54:1:1101:28785:12471 2:N:0:428
TGACTACAGGGGTATCTAATCCTGTTTGCTCCCCACGCTTTCGCATCTCAGCGTCAGTATCTGTCCAGAAGGCCGCCTTCGCCACCGGTATTCCTCCACATCTCTACGCATTTCACCGCTACACGTGGAATTCTACCTTCCTCTACAATACTCCAGATAACCAGTTTTAAGTGCAGTTCCCAGGTTGAGCCCGGGGCTTTCACACCTAACTTAATTATCCGCCTACATGCCCTTTACGCCCAGTCATTCCGATTAACGCTCGCACCCTCCGTATTACCGCGGCTGCTGGCACGGAGTTAGC
+
CCCCCGGGGGGGGGGGGGGGGGGGGGGGGGGFGGGEFGGGGGGGGDGFGGGGGGGGGGGGGGGGGGGGGGGDGGGGGGDGGGGGGGGGGGGGGGGGGGGGGGGGAFEGGGGGCFEGFFGGEGGFFGGGGGGGGGGGGGCGGGAEFGGGGGGGGFGG=FGGGFFGEG:EGAGGGGGGFGFGGGGGGFGGGGGGGGGGGGFGFFFFFFFF9=EABFFF*=B45=@FFFFECFEDE@E942<BF<D;8<CEE3=0;21?C?>??>B>>>B?1:1<:0:><9?11(4;6:?B?:?<6(1(-(6).
@M04999:289:000000000-L3R54:1:1101:27087:12557 2:N:0:428
GACTACCAGGGTATCTAATCCTGTTTGCTCCCCACGCTTTCGCATCTCAGCGTCAGTATCTGTCCAGAAGGCCGCCTTCGCCACCGGTATTCCTCCACATCTCTACGCATTTCACCGCTACACGTGGAATTCTACCTTCCTCTACAATACTCCAGATAACCAGTTTTAAGTGCAATTCCCAGGTTGAGCCCGGGGCTTTCACACCTAACTTAATTATCCGCCTACATGCCCTTTACGCCCAGTCATTCCGATTAACGCTCGCACCCTCCGTATTACCGCGGCTGCTGGCACGGGGTTAGCC
+
BCCCCFGGGGGFGGGGGGGGGGGGGGGGGECGEGGGGGGGGGGGGGGFGGGGGGGGGFGGGGGGGGGGGGGGGGGGGGGGGGGGGGGEEFFFGGGGGGGGGFGCBEGGGFGGGGGGGGGGGGGGGFGGGGFFGGGGGGGGGGFGFFGGGGGCFGGGDGGGGGGDCFGGGGGGGGGFFGFGGGGGGGFFFGGGDCEGDGGGFFFFFFFFFFFFEFFF<F6=>DFDBFFFFFF:BFEFFF>FF<E@FEFF?ED;@FE<397?093;F?FFF><?BFFAFB>>9;9>?B07?(8:B(7>9((52
@M04999:289:000000000-L3R54:1:1101:3781:12589 2:N:0:428
AGGGGACTACTCGGGTATCTAATCCTGTTCGCTACCCATCCTTTCGAACCTCAGCGTCAGTTACAGACCAGAGAGCCGCCTTCGCCACGGGCTTTCTTCCATATATCTACGCATTCCACCCCTACACATGGAGTTCCACTCTCCTCTTCTGCACTCAAGAAACACAGTTTCAGCTGCACTTCCCCGGTTAATCCGAGGGCTTTCACAGCTGCTTTGTTCTCCCGCCTGCCTTCGCTTTACGCCCAATAAATTCCGTTAATGTCTGCCTCCTACGTTTTACCCCCGCTACTTGCCGCAAGTT
+
86BC,@7,C,,C,B+CF<6,<FFF9F,CEF,+,6@F@9F,6;C<F7F8<@6EF8,+88,,96C,CE<C,@E<,,B@F++>?4EFG7,F+C7++:,C?,E9,5599AFA,A7++6F,?,,@+494E=8,,A,?AFG,8;D=,@F8D,7,3,,7,@,D3,,,6@,3D+1@FFFADA+,;+*6+3;?DC>@CG77E@7DCD7;/;*+===+:3)()4:4@FACF*(/(6((,()7=(221=.1/2;.;38)746)))(.),4))-)))).))((,,(.(322<<(3(((((())))(((((-.-
@M04999:289:000000000-L3R54:1:1101:12543:12605 2:N:0:428
GACTACAGGGGTATCTAATCCTGTTTGCTCCCCACGCTTTCGCATCTCAGCGTCAGTATCTGTCCAGAAGGCCGCCTTCGCCACCGGTATTCCTCCACATCTCTACGCATTTCACCGCTACACGTGGAATTCTACCTTCCTCTACAATACTCCAGATAACCAGTTTTAAGTGCAGTTCCCAGGTTGAGCCCGGGGCTTTCACACCTAACTTAATTATCCGCCTACATGCCCTTTACGCCCAGTCATTCCGATTAACGCTCGCACCCTCCGTATTACCGCGGCTGCTGGCACGGAGTTAGCC
+
CCCCCGGGGGGGGGGGGGGGGGGGGGGGGGGGGGGGGGGGGGGGGGGGGGGGGGGGGGGGGGGGGGGGGGGGGGGGGGGGGGGGGGGGGGGGGGGGGGGGGGGGGGGGGGGGGGGGGGGGGGGGGGGGGGGGGGGGGGGGFFFGGGGGGGGGGGGGGGGGGGGGGGGGGGGGGGGGFGFGGGGGGGGGGGGGGGGGGGGGFFFFFFFFFFFFFFFFEFFDFFFFFFFFF@FFFFFFFF0B@FEFFEFFFFFFFFFFFFFFFFBFFFFFFFFFFFFFA?FFFBFF?:BB?FFF91(-:<AF7
@M04999:289:000000000-L3R54:1:1101:27152:12622 2:N:0:428
TGTACGACTACCGGGGTATCTAATCCTGTTCGCTCCCCACGCTTTCGTCCATCAGCGTCAATCGGTATTTAGTAACCTGCCTTCGCAATCGGGGTTCTGTGTAATATCTATGCATTTCACCGCTACACTACACATTCCAGCTACTTCAATACTATTCAAGATTAACAGTATCAACGGCAGTTCTACAGTTAAGCTGCAGGTTTTCACCGCTGACTTATCAACCCGCCTACGGACCCTTTAACCCCAATAAATCCGGATAACGCTCGCATACTCCGTATTACCGCGCCTGCTGGCACGTAGT
+
-BCB@C,@8@<F@@F@@@CF@E@FFE<@C@CFC@@F8@<@@F,,CC@C,F7FA@66@BFC@FG@FC8C@E9AE<<A,E<A=F9FD::+B?D:F==BFFA@@F9F;,,99?FFGFF?FFG9C>76F+CEAEG=F=,E;9EDF?DF8=AFGDAF,==F9A86,@=AACFFAAD::=?E59?D0?+=FGCEGGAAF79C7CG>F*=*?+?*:AABFFBFCBFF8>35:=>@?38@?9>;;DFFF3=<07134)955=@(,,89??F?BFFF6(8:3208?0(6)6(,4(4216?:(43)2.44(
@M04999:289:000000000-L3R54:1:1101:24006:12626 2:N:0:428
GGACTACCCGGGTATCTAATCCTGTTCGCTACCCATGCTTTCGAACCTCAGCGTCAGTTACAGACCAGAGAGCCGCCTTCGCCACTGGTGTTCTTCCATATATCTACGCATTCCACCGCTACACATGGAGTTCCACTCTCCTCTTCTGCACTCAAGAAAAACAGTTTCAGCTGCACTTCCCCGGTTAAGCCGAGGGCTTTCACAGCTGACTTGTTCTCCCGCCTGCGTTCGCTTTACGCCCAATAAATCCGGACAACGCTTGCCACCTACGTATTACCGCGGCTGCTGGCACGTCGTTAGC
+
C9C<@@CCFFGGGCF<CFEEGFFFGGEC:@FGGG9E<,@FBFBF<FC<EE8FECEC:FCFFFGAF@CEGCE,CFFGGG:?CCF:FFFCGGGGGGGGAFF9<EA5@9;7@FFGG,<FF@FE:EGGGFGAF@FEF,9@E8,D==D;,@FCCFFCFDD39DFFFEFFFGGGGEAFCC=F0DBGFGG6CEGF,<@5@:1;7CFCBF>=4;F96)9@5=4B*=BDEFB@/>>32;D9@80<E0;>BDDDF<>?A:6;?00<?B0:(-8>24???B<??F>4<AFF(3166?D22:?<F20(223()
@M04999:289:000000000-L3R54:1:1101:22798:12634 2:N:0:428
GTGCGACTACCGGGGTATCTAATCCTGTTCGCTACCCATGCTTTCGAACCTCAGCGTCAGTTACAGACCAGAGAGCCGCCTTCGCCACTGGTGTTCTTCCATATATCTACGCATTCCACCGCTACACATGGAGTTCCACTCTCCTCTTCTGCACTCAAGAAAAACAGTTTCAGCTGCACTTCCCCGGTTAAGCCGAGGGCTTTCACAGCTGACTTGTTCTCCCGCCTGCGTTCGCTTTACGCCCAATAAATCCGGACAACGCTTGCCACCTACGTATTACCGCGGCTGCTGGCACGTAGTT
+
CCCCCGGGGGGGGGGGGGGGGGGGGGGGGGGGGGGGGGGGGGGGGGGGGGGGGGGGGGGGGGGGGGGGGGGGGGGGGGGGGGGGGFGGGGGFGGGGGGGGGGGGGGGGGGGGGGGGGGGGGGGGGGGGGGGGGGGFGGGGGGFGGGGGGGGGGGGGGGGGGGGGGGGGGGFGGGGGFGFGGGGGGGGDGGGGGGGDGDGGFFFFFFFFFEFFFFFFFFFEFFFFFBFFF9DF?<FFFFEFDF>FB6:BF>FF?>>?B9?FBFF?6::A?FFF?B8<BFFFBFFFBFFFBFF?B03(,(4<6
@M04999:289:000000000-L3R54:1:1101:12207:12676 2:N:0:428
GTACGACTACCCGGGTATCTAATCCTGTTTGCTCCCCACGCTTTCGCATCTCAGCGTCAGTATCTGTCCAGAAGGCCGCCTTCGCCACCGGTATTCCTCCACACCTCTACGCATTTCACCGCTACACGTGGAATTCTACCTTCCTCTACAATACTCCAGATAACCAGTTTTAAGTGCAATTCCCAGGTTGAGCCCGGGGCTTTCACACCTAACTTAATTATCCGCCTACATGCCCTTTACGCCCAGTCATTCCGATTAACGCTCGCACCCTCCGTATTACCGCGGCTGCTGGCACGTAGTT
+
CCCCCGGGEFGGGDCF6<<DCGGFGGCFFGGG9@FFG?G7FGGGGGGG>C96C@FGEFFE9CF9,<@EGGGGGGGGGG7BFFGGGGGGGCCF@@FGFA9FFF,++9EEEGFEE?CFGGGDGGE@FGGG@EGFEG8@FFGGGGGGFGFDE,6BAFGCFGD8FFFGGGF,==FGGFDFF91;+=+4BEGC9FGF?8*35;9CEFFFFFFF@D@EFF=8*=+9AE42-:@08E9)).6=3=EFDFFF?(/;A395?BFF0:4<?>::;>031:F::91(434AB8;(1116??)(2(<?3(.,-
@M04999:289:000000000-L3R54:1:1101:25850:12683 2:N:0:428
CGGGACTACCAGGGTATCTAATCCTGTTTGCTCCCCACGCTTTCGCATCTCAGCGTCAGTATCTGTCCAGAAGGCCGCCTTCGCCACCGGTATTCCTCCACATCTCTACGCATTTCACCGCTACACGTGGAATTCTACCTTCCTCTACAATACTCCAGATAACCAGTTTTAAGTGCAGTTCCCAGGTTGAGCCCGGGGCTTTCACACCTAACTTAATTATCCGCCTACATGCCCTTTACGCCCAGCTATTCCGATTAACGCTCGCCCCCCTCGCATTACGGCGGCTGCCGTCACGGAGTTG
+
<CCC<@CC@F<ED@;CF9EEGFCFCFEFG<FGFFG:FGGE:@@FGE7FEGGGGGG7CFF<CFDCCFAFGEGFFFG<FFCFFFFGGGC,CFGEGGGGEF=FGC,A,C,CFF7C@=FFGFF=FEEGGGGFGCFGGEG9EDFC;D?FGGGFFGED8DFGFGG?EFDFCFGGG:DF8FFG9D+?===EFGCFGGCCFCG9*0;4A68BF9>>=55<AAF6<BC?F?9B2>>==?8=5;3/=C43;6;02()/7)9?@;<0;);(6:0((,,(,(--3--3,)43((-,431((4(-46:(,,2:.
@M04999:289:000000000-L3R54:1:1101:25528:12684 2:N:0:428
ACTACTAGGGTATCTAATCCTGTTCGCTCCCCACGCTTTCGTCCATCAGCGTCAATCGGTATTTAGTAACCTGCCTTCGCAATCGGGGTTCTGTGTAATATCTATGCATTTCACCGCTACACTACACATTCCAGCTACTTCAATACTATTCAAGATTAACAGTATCAACGGCAGTTCTACAGTTAAGCCGCAGGTTTTCACCGCTGACTTATCAACCCGCCTACGGACCCTTTAAACCCAATAAATCCGGATAACGCTCGCACCCTCCGTATTACCGCGGCTGCTGGCACGGAGTTAGCCG
+
CCCCCGGGGGGGGGGGGGGGGGGGGGGGGGGGGGGGGGGGGGGGGGGGGGGGGGGGGGGGGGGGGGGGGGGGGGGGGGGGGGGGGGGGGGGGGGGGGGGGGGGGGGGGGGGGGGGGGGGGGGGGGGGGGGGGGGGGGGGGGGGGGGGGGGGGGGGGGGGGGGGGGGGGGGGGGGGGFGFGGGGGGGGGGGGGGGFGFGGFCAEFFFFFFF=4CFFFFEFFDDFFFDFFFFFFFFFCEFDDF@FEFFFEFFFDFFFF@<FFFFF9:1<:>?F<:DFBFBF9BF96:?(1:<?>9B?:AFF7,
@M04999:289:000000000-L3R54:1:1101:15100:12696 2:N:0:428
CGGCGACTACCCGGGTATCTAATCCTGTTTGCTCCCCACGCTTTCGCATCTCAGCGTCAGTATCTGTCCAGAAGGCCGCCTTCGCCACCGGTATTCCTCCACATCTCTACGCATTTCACCGCTACACGTGGAATTCTACCTTCCTCTACAATACTCCAGATAACCAGTTTTAAGTGCAGTTCCCAGGTTGAGCCCGGGGCTTTCACACCTAACTTAATTATCCGCCTACATGCCCTTTACGCCCAGTCATTCCGATTAACGCCTGCACCCTCCGTATTACCGCGGCCGCTGGCACGTATTT
+
CCCCCGGDEGGGGGGGGGGGGGGGG9DFFGGGGGFFEGGGGGGGGGGGCEFC<FGEFGGGGGGGGGGGGGFFGFFFGGGGGGGFDFFCCFGCEGGEFFGGGFFEGFFFGGGEDGGFGGGGGGGGGFGGFGECF9DDDGGG8FGCGGGGCEFGGGFGGGGFFGDEGGGFCEGGGGGCFDFGGGGGGGGGCCGGGGGGCCDDEFFFFF8A=BF@FFFFCFCCFFF?;@FFF14))/3=@FFF;;F9;@@@4<BBBF<(8:9AF99(-82??:6<67BFFF26)(-,((,46>B((.44.()(.
@M04999:289:000000000-L3R54:1:1101:23377:12724 2:N:0:428
TATTAGACTACACGGGTATCTAATCCTGTTTGCTCCCCACGCTTTCGCATCTCAGCGTCAGTATCTGTCCAGAAGGCCGCCTTCGCCACCGGTATTCCTCCACATCTCTACGCATTTCACCGCTACACGTGGAATTCTACCTTCCTCTACAATACTCCAGATAACCAGTTTTAAGTGCAATTCCCAGGTTGAGCCCGGGGCTTTCACACCTAACTTAATTATCCGCCTACATGCCCTTTACGCCCAGTCATTCCGATTAACGCTCGCACCCTCCGTATTACCGCGGCTGCTGGCACGGAGT
+
CCCCCGGGGGGGGGGGGGGGGGGFGGGGGGGGGGGGGGGGGGGGGGGGGEGGGGGGGGGGGGGGGGGGGGGGGGGGGGGGGGGGGGGGGGGGGCFFGGGGGGGGGGGGGGGGGGGGGGGGGGGGGGGGGGGGGGGGGGGGGGGGGGGGGGGGGGGGGGGGDGGGGGGGFGGGGGGGFGFFGGGGFGGGGGFGGGGGGGGGABFFFFFFFFFFFFFFFFFFFFFFFFFF@F@EFFFFFFFFFFFFFF?EFFF?EFEFFFF29?9?<9011>:?FFFF?BBFA2:9>;66B:44:???<F094
@M04999:289:000000000-L3R54:1:1101:6475:12783 2:N:0:428
GACTACTAGGGTATCTAATCCTGTTTGCTCCCCACGCTTTCGCATCTCAGCGTCAGTATCTGTCCAGAAGGCCGCCTTCGCCACCGGTATTCCTCCACATCTCTACGCATTTCACCGCTACACGTGGAATTCTACCTTCCTCTACAATACTCCAGATAACCAGTTTTAAGTGCAGTTCCCAGGTTGAGCCCGGGGCTTTCACACCTAACTTAATTATCCGCCTACATGCCCTTTACGCCCAGTCATTCCGATTAACGCTCGCACCCTCCGTATTACCGCGGCTGCTGGCACGGAGTTAGCC
+
CCCCCGGGGG@FGGGGGGGGFGGFGGGFGDF@FFGGGGGGGGGGDGGGGGGGEGGGGGGGGGGFGGGCFGGDCCCGGGGGGGGGGGDCFFFG<FEFFGGEGEGGFG@FFEEGGGCCGGGGGGGGGCCGGGGGGGGFFGFGFGGFGFGGFCGFCFD8EFGDDFEFGGC=8AFGGGGGFGDGGCCFFFGGGF:EDG7DG598B;6;9AFFB;CE=FFFCFFFFFF?D:@*6.>EFECF@06>6,6@FC??5@@@(6?EF6<D9>9B633:?F???:A<2:9>(9>FFF04?B,3((42.)6A:
@M04999:289:000000000-L3R54:1:1101:28316:12793 2:N:0:428
TCGACTACCAGGGTATCTAATCCTGTTCGCTCCCCACGCTTTCGTCCATCAGCGTCAATCGGTATTTAGTAACCTGCCTTCGCAATCGGGGTTCTGTGTAATATCTATGCATTTCACCGCTACACTACACATTCCAGCTACTTCAATACTATTCAAGATTAACAGTATCAACGGCAGTTCTACAGTTAAGCTGCAGGTTTTCACCGCCGACTTATCAACCCGCCTACGGACCCTTTAAACCCAATAAATCCGGATAACGCTCGCATCCTCCGTATTATCGCGGCTGCTGGCACGGAGTT
+
CCCCCGGGGGGGGGGGGGGGGGFGGGGGGGGGGGGGGGGGGFGGGGGGGGGGGGGGGGGGGGGGGGFGGGGGGGGGGGGGGGGEFCFGGGGGGGGGGFGGGGGGGGFGGGGGGGGGGGGGGGGGGGGGGGGGGGGGGGGGGGGGGGGGGGGFGGGGGGGGGGGFGGGFGGGGG6DGFGFFGGGGGGGGGGGGGGGGGF?FFFFFFFFFF9A@=FFFFFFDDFFB9DFF:=FFFFDFFFFFFF;3=;AFFF391;DDFF0>FFFFFFFFFFFBB?BBFFBFB(0;>6?BFBF:26((-87
@M04999:289:000000000-L3R54:1:1101:17949:12795 2:N:0:428
GACTACTCGGGTATCTAATCCTGTTTGCTCCCCACGCTTTCGCATCTCAGCGTCAGTATCTGTCCAGAAGGCCGCCTTCGCCACCGGTATTCCTCCACATCTCTACGCATTTCACCGCTACACGTGGAATTCTACCTTCCTCTACAATACTCCAGATGACCAGTTTTAAGTGCAATTCCCAGGTTGAGCCTGGGGCTTTCACACCTAACTTAATTATCCGCCTACATGCCCTTTACGCCCAGTCATTCCGATTAACGCTCGCACCCTCCGTATTACCGCGGCTGCTGGCACGGAGTTAGCC
+
CCCCCGGGGGGGGGGGGGGGGGGGGGGGGGGGGGGGGGGGGGGGGGGGGGGGGGGGGGGGGGGGGGGGGGGGGGGGGGGGGGGGGGGGGGGGGGGGGGGGGGGGGGGGGGGGGGGGGGGGGGGGGGGGGGGGGGGGGGGGGGGGGGGGGGGGGGGGGGGGGGGGGGGGGGGGGGGGFFFGGGGGGGGGGGGGGEGGGGGGFFFFFFFFFFFFFFFFEFFFFFFFFFFFFEBEFFFFFFF47?@<EECFFF?@?FFFF>D@FF9BFFBFFFF02:<<FF929B9>?DFFF72:>99?BBFB7
@M04999:289:000000000-L3R54:1:1101:10973:12801 2:N:0:428
GGTTGACTACCCGGGTATCTAATCCTGTTTGCTCCCCACGCTTTCGCATCTCAGCGTCAGTATCTGTCCAGAAGGCCGCCTTCGCCACCGGTATTCCTCCACATCTCTACGCATTTCACCGCTACACGTGGAATTCTACCTTCCTCTACAATACTCCAGATAACCAGTTTTAAGTGCAATTCCCAGGTTGAGCCCGGGGCTTTCACACCTAACTTAATTATCCGCCTACATGCCCTTTACGCCCAGTCATTCCGATTAACGCTCGCACCCTCCGTATTACCGCGGCTGCTGGCACGGAGTT
+
CCCCCGGGGGGGGGGGGGGGGGGGGGGGGGGGGGGGGGGGGGGGGGGGGGGGGGGGGGGGGGGGGGGGGGGGGGGGGGEGGGGGGGGGGGGGGGGGGGGGGGGGGDGFGGGGGGGGGGGGGGGGGGGGGGGGGGGGGGGGGGGGGFGGGFGGGGGGGGGGFGGGGGGGGGGGGGGGFGFGGGGCFDGGGGGGGGGGGGGGDFFFFFFFFFFFFFFFEFFFFFEFBD=@D;C<=FDF@3>CD?F@DFFFFFE?EFFF08:<?06469BBF(8?<0<BB7ABFB1190(4(,80?B<F9292.
@M04999:289:000000000-L3R54:1:1101:13415:12802 2:N:0:428
TTCACGACTACACGGGTATCTAATCCTGTTTGCTCCCCACGCTTTCGCATCTCAGCGTCAGTATCTGTCCAGAAGGCCGCCTTCGCCACCGGTATTCCTCCACATCTCTACGCATTTCACCGCTACACGTGGAACTCTACCTTCCTCTACAATACTCCAGATAACCAGTTTTAAGTGCAATTCCCAGGTTGAGCCCGGGGCTTTCACACCTAACTTAATTATCTGCCTACATGCCCTTTACGCCCAGTCATTCCGATTAATGCTCGCACCCTCCGTATTACCTCGGCTGTTGGCACGGAGT
+
-8CCCG:FFECC,CCG+FAFGF<96FCF@FEDFFD8BFFEFG:@D,BB@FF,FC<@@BCF@CFECFFGGGFFFCAAF<B+FG7A@F:??FC+F@FFGDG<F<FEG<,EE,ECFEFGG,=E:=FE:@:FG=F@+644@;DFCC===DDFGGGEFAC83,@@ADGDDG8FGFFGFFGC+B;8C+:@,<EFCC8C1,:;9C7*::9A9@9:;@==.288E::C=59***.0@@F4)35=EF@F<7031;F1@F<?CC@2(364)62))(,,41,1280(,8?2))).80136,)-(5,)(-41-
@M04999:289:000000000-L3R54:1:1101:28907:12809 2:N:0:428
TGACTACCAGGGTATCTAATCCTGTTTGCTCCCCACGCTTTCGCATCTCAGCGTCAGTATCTGTCCAGAAGGCCGCCTTCGCCACCGGTATTCCTCCACATCTCTACGCATTTCACCGCTACACGTGGAATTCTACCTTCCTCTACAATACTCCAGACAACCAGTTTTAAGTGCAATTCCCAGGTTGAGCCCGGGGCTTTCACACCTAACTTAATTATCCGCCTACATGCCCTTTACGCCCAGTCATTCCGATTAACGCTCGCACCCTCCGTATTACCGCGGCTGCTGGCACGGAGTTAGC
+
CCCCCGGGGGGGGGGGGGGGGGGGGGGGGGGGGGGGGGGGGGFGGGGGGGGGGGGGGGGGGGGGGGGGGGGGGGGGGGGGGGGGGGGGGGGGGGDGGGGGGGGGGGGGGGGGGGGGGGGGGGGGGGGGGGGGGGGGGGGGGGGGGGGGGGGGGGFGGGGGGGGDFGGGGGGEFFGGFGFGGGGCFGGGGGGGGGGGGGGDFFFFFAFFFFFFFFFFCFFFDFFFFB2C?EBFED@ECD@EBDFFFEFEEF@1?<;EF@F??>((4>B?BBFF?FFBF<:;906>FFFFFBF??>9;F7<A9
@M04999:289:000000000-L3R54:1:1101:3950:12810 2:N:0:428
ACGACTACTGGGGTATCTAATCCTGTTTGCTCCCCACGCTTTCGCATCTCAGCGTCAGTATCTGTCCAGAAGGCCGCCTTCGCCACCGGTATTCCTCCACATCTCTACGCATTTCACCGCTACACGTGGAATTCTACCTTCCTCTACAATACTCCAGATAACCAGTTTTAAGTGCAGTTCCCAGGTTGAGCCCGGGGCTTTCACACCTAACTTAATTATCCGCCTACATGCCCTTTACGCCCAGTCATTCCGATTAACGCTCGCACCCTCCGTATTACCGCGGCTGCTGGCACGGAGTT
+
CCCCCGGGGGGGGGGGGGGGGGGGGGGGGGGGGGGGGGGGGGGGGGGGGGGGGGGGGGGGGGGGGGGGGGGGGGGGGGGGGGGGGGGGGGGGGGGGGGGGGGGGGGGGGGGGEGGGGGGGGGGGGGGGGGGGGGGGGGGFGGGGGGGGGGGGGGGGGGGGGGGFFDGGGGGGGGGGFGFGGGGGFGGGGGGGGGGGDDDFFFFFFFFFEEBCE>FFFFFFFDFFFFFFFFE3@EFFFFDFFB@FFEAFFFFFFF@?FF<BF6996>;<BFF>?<<7>AF:9(7>BF?F?0<?F1;>18:
@M04999:289:000000000-L3R54:1:1101:25462:12835 2:N:0:428
GACTACCGGGGTATCTAATCCTGTTCGCTACCCATGCTTTCGAACCTCAGCGTCAGTTACAGACCAGAGAGCCGCCTTCGCCACTGGTGTCCTTCCATATATCTACGCATTCCACCGCTACACATGGAGTTCCACTCTCCTCTTCTGCACTCAAGAAAAACAGTTTCAGCTGCACTTCCCCGGTTAAGCCGAGGGCTTTCACAGCTGACTTGTTCTCCCGCCTGCGTTCGCTTTACGCCCAATAAATCCGGACAACGCTTGCCACCTACGTATTACCGCGGCTGCTGGCACGTAGTTAGCC
+
CCCCCGGGGGGGGGGGGGGGGGGGGGGGGGGGGGGGGGGGGGGGGGGGGGGGGGGGGGGGGGGGGGGGGGGGGGGGGGGGGGGGGGGGGGGGGGGGGGGGGGGGGGGGGGGGGGGGEGGGGGGGGGGGGGGGGGGGGGGGGGGGGGGGGGGGGGGGGFGGGGGGGGGGFGGGGGGGFGFGGGGGGGGGGGGGGEGGGGGFFFFFFFFFFFFFFFFFFFFFFFFFFFFFFFFDFF<C;?;FD:@F>FFF?F>?FFFFFF:?BBBFFFFFFFFFFF<<AFBF>B>B????638??FBF6>>B:
@M04999:289:000000000-L3R54:1:1101:20067:12837 2:N:0:428
GTAGACTACTGGGGTATCTAATCCTGTTTGCTCCCCACGCTTTCGCATCTCAGCGTCAGTATCTGTCCAGAAGGCCGCCTTCGCCACCGGTATTCCTCCACATCTCTACGCATTTCACCGCTACACGTGGAATTCTACCTTCCTCTACAATACTCCAGATAACCAGTTTTAAGTGCAATTCCCAGGTTGAGCCCGGGGCTTTCACACCTAACTTAATTATCCGCCTACATGCCCTTTACGCCCAGTCATTCCGATTAACGCTCGCACCCTCCGTATTACCGCGGCTGCTGGCACGGAGTTT
+
CCCCCGGGGGGGGGGGGGGGGGGGGGGGGGGGGGGGGGGGGGGGGGGGGGGGGGGGGGGGGGGGGGGGGGGGGGGGGGGGGGGGGGGGGGGGGGGGGGGGGGGGGGGGGGGGGGGGGGGGGGGGGGGGGGGGGGGGGGGGGGGGGGFGGGGGGGGGGGGGGGGGGGGGGGGGGGGGFGFGGGGGGGGGGGGFGGGGGGGGFFFFFFFFFFFFFFFFFFFFFEFDFFFFFFFFFFFFFFFFFFFFFFEFFFFFFFFFFFFFFFFFFFFFFFFFB:??BFF60721;>FFFFF?FFFBBB:?)
@M04999:289:000000000-L3R54:1:1101:22557:12891 2:N:0:428
CAGTGACTACTCGGGTATCTAATCCTGTTTGCTCCCCACGCTTTCGCATCTCAGCGTCAGTATCTGTCCAGAAGGCCGCCTTCGCCACCGGTATTCCTCCACATCTCTACGCATTTCACCGCTACACGTGGAATTCTACCTTCCTCTACAATACTCCAGATAACCAGTTTTAAGTGCAATTCCCAGGTTGAGCCCGGGGCTTTCACACCTAACTTAATTATCCGCCTACATGCCCTTTACGCCCAGTCATTCCGATTAACGCTCGCACCCTCCGTATTACCGCGGCCGCTGGCACGGAGTT
+
CCCCCGGGGGGGGGGGGGGGGGGGGGGGGGGGGGGGGGGGGGGGGGGGDGGGGGGGGGGGGGGGGGGGGGGGGGGGGGGGGGGGGGGGGGGGGGGGGGGGGGGGGGGGGGGGGGGGGGGGGGGGGGGGGGGGFGGGGGGGGGGGGGGGGGGGFFGG?GGGGGGGGGGGGGGGGGGGFGFGGGGGGGGGGGGGGGFGGGDGFAFFFFFFFFE>:FFFFFFFFFE?B22==BC?EF@;@FEF?FFFFF8@EFF?C1;;?0;C7044,6>;1(48:>B:(46641(29>(49>;;B?>?0((4.
@M04999:289:000000000-L3R54:1:1101:25924:12920 2:N:0:428
GACTACTAGGGTATCTAATCCTGTTTGCTCCCCACGCTTTCGCATCTCAGCGTCAGTATCTGTCCAGAAGGCCGCCTTCGCCACCGGTATTCCTCCACATCTCTACGCATTTCACCGCTACACGTGGAATTCTACCTTCCTCTACAATACTCCAGATAACCAGTTTTAAGTGCAATTCCCAGGTTGAGCCCGGGGCTTTCACACCTAACTTAATTATCCGCCTACATGCCCTTTACGCCCAGTCATTCCGATTAACGCTCGCACCCTCCGTATTACCGCGGCTGCTGGCACGGAGTTAGCC
+
CCCCCGGGGGGEGGGGGGGGGGGFGGGGGGGG@FGGGGGGGGGG@FGGGGFGGGGGGGFGGGGGGGGGFGGGGGGGGGGG7@FFGGGGGGGFGGGGGGGFFFGGGGDCFGGFGGGGGGGGGGFGCFEGGGGGGGGGGGGGGGGCDGGGGGGGGGGAFGFGDFGDFGGDGGGGFGCFFGFGFD?EGGGGGGGGGDGGDFCGA6BFFFFFFFFBFFFFECF9?FFFF=@EE=DF>E:@089D?@@FF?EEFED(/3CC1(6;996>7?046>BB3()..49(12,3?0:?B?B(-,-47BD2,
@M04999:289:000000000-L3R54:1:1101:17664:12938 2:N:0:428
AGACTACACGGGTATCTAATCCTGTTTGCTCCCCACGCTTTCGCATCTCAGCGTCAGTATCTGTCCAGAAGGCCGCCTTCGCCACCGGTATTCCTCCACATCTCTACGCATTTCACCGCTACACGTGGAATTCTACCTTCCTCTACAATACTCCAGATAACCAGTTTTAAGTGCAATTCCCAGGTTGAGCCCGGGGCTTTCACACCTAACTTAATTATCCGCCTACATGCCCTTTACGCCCAGTCATTCCGATTAACGCTCGCACCCTCCGTATTACCGCGGCTGCTGGCACGGAGTTAGC
+
CCCCCGGGGGGGGGGGGGGGGGGGGGGGGGGGGGGGGGGGGGGGGGGGGGGGGGGGGGGGGGGGGGGGGGGGGGGGGGGGGGGGGGGGGGGGGGGGGGGGGGGGGGGGGGGGGGGGGGGGGGGGGGGGGGGGGFFGGGGGGGGGGGGGGGGGGGGGGGGGGGGGGGCFGGGGGGGGFGFGGGGGGGGGGGGGGGGGGGGGFFFFFFFFEFFFFFFFFFACBBFFFFFFFF@F@@FFFDFFFF@E@AFFFFFFFFFFFF>FFFFBFFFFFFFFF7>FF<?>(7>B9<?F:?:?6(2603<><
@M04999:289:000000000-L3R54:1:1101:14696:12959 2:N:0:428
CGACTACTAGGGTATCTAATCCTGTTTGCTCCCCACGCTTTCGCATCTCAGCGTCAGTATCTGTCCAGAAGGCCGCCTTCGCCACCGGTATTCCTCCACATCTCTACGCATTTCACCGCTACACGTGGAATTCTACCTTCCTCTACAATACTCCAGATAACCAGTTTTAAGTGCAATTCCCAGGTTGAGCCCGGGGCTTTCACACCTAACTTAATTATCCGCCTACATGCCCTTTACGCCCAGTCATTCCGATTAACGCTCGCACCCTCCGTATTACTGCGGCTGCTGGCACGGAGTTAGC
+
CCCCCGGGGGGGGGGGGGGGGGGGGGGGGGGGGGGGGGGGGGGGGGGGGGGGGGGGGGGGGGGGGGGGGGGGGGGGGGGGGGGGGGGGGGGGGGGGGGGGGGGGGGGGGGGGGGGGGGGGGGGGGGGGGGGGGGGGGGGGGGGGGGGGGGGGGGGGGGGGGGGGGGGGGGGGGGGGFGFGGGGGGGGGGGGGGGGGGGGGFFFFFFFFFFE<BFFFFFFFFFFDFFFFFFEDFFFFFFFFFFFFFFFFFFFFFFFFFDFFF>B>F9?BFF>F6::AFFFFFFFFFFFF?:<?B>BFFFFA)
@M04999:289:000000000-L3R54:1:1101:27268:12960 2:N:0:428
TGGACTACCGGGGTATCTAATCCTGTTCGCTACCCATGCTTTCGAACCTCAGCGTCAGTTACAGACCAGAGAGCCGCCTTCGCCACTGGTGTTCTTCCATATATCTACGCATTCCACCGCTGCACATGGAGTTCCACTCTCCTCTTCTGCACTCAAGAAAAACAGTTTCAGCTGCACTTCCCCGGTTAAGCCGAGGGCTTTCACAGCTGACTTGTTCTCCTGCCTGCGTTCGCTTTACGCCCAATAAATCCGGACAACGCTTGCCACCTACGTATTACCGCGGCTGCTGGCACGTAGTTAC
+
CCCCCGGGGEGGGGGGGGGGGGGGGGGGFGGGGGGGGGGGGGGGGGGGGGGGGGGGGGGGGGGGGGGGGGGGGGGGGGGGGGGGGGGGGGGGGGGGGGGGGGGGGGGGGGGGGGGGGGGGG@EGGGGGGGGGGGGGGFGDGGGGGGGGGGGGGGDDFGFFFFGGBEFGGGGCGFFEFGFGGGGEGGGGFDGGGD>DDGGGFFFFFBFFFFFFEFFFEFFFF3;@FEFB@D?FFFFFEE@FFFFFFFFEFFFB>:>>FFFFFF?FBBFF??>:BFFFBFF6>>9>B>???(4:?03,(4<<)
@M04999:289:000000000-L3R54:1:1101:28346:12981 2:N:0:428
GACTACCGGGGTATCTAATCCTGTTTGCTCCCCACGCTTTCGCATCTCAGCGTCAGTATCTGTCCAGAAGGCCGCCTTCGCCACCGGTATTCCTCCACATCTCTACGCATTTCACCGCTACACGTGGAATTCTACCTTCCTCTACAATACTCCAGATAACCAGTTTTAAGTGCAATTCCCAGGTTGAGCCCGGGGCTTTCACACCTAACTTAATTATCCGCCTACATGCCCTTTACGCCCAGTCATTCCGATTAACGTTCGCACCCTCCGTATTACCGCGGCTGCTGGCACGGAGTTAGCC
+
CCCCCGGGGGGGGGGGGGGGGGGGGGGGGGGGGGGGGGGGGGGGGGGGGGGGGGGGGGGGGGGGGGGGGGGGGGGGGGGGGGGGGGGGGGGGGGGGGGGFGGGGGGGGGGGGGGGGGGGGGGGGGGGGGGGGGGGGGGGGGGGGGGGGGGGGGGGGGGGGGGGGGGGGFCFFGGGGFGFGGGGGGGGGGGGGGGGGCGGGFFFFFFFFFFFFEFFFFFFFFFFF@;EFF@@@FFFFFF9EFF@@FFC?CE;FF0<BF?FFF>61>?FF?BFFFFFA9?FBB>09?F?::?<:7B9?:AB),
@M04999:289:000000000-L3R54:1:1101:22325:12989 2:N:0:428
CGCTGGACTACTCGGGTATCTAATCCTGTTTGCTCCCCACGCTTTCGCATCTCAGCGTCAGTATCTGTCCAGAAGGCCGCCTTCGCCACCGGTATTCCTCCACATCTCTACGCATTTCACCGCTACACGTGGAATTCTACCTTCCTCTACAATACTCCAGATAACCAGTTTTAAGTGCAATTCCCAGGTTGAGCCCGGGGCTTTCACACCTAACTTAATTATCCGCCTACATGCCCTTTACGCCCAGTCATTCCGATTAACGCTCGCACCCTCCGTATTACCGCGGCTGCTGGCACGGAGT
+
CCCCCGGGGGGGGGGGGGGGGGFGGGGGGGGGGGGGGGGGGGGGGGGGGGGGGGGGGGGGGGGGGGGGGGGGGGGGGGGGGGGGGGGGGGGEGGGGGGGGGGGGGGGGGGGGGGGGGGGGGEGGGGGGGGGGGGGGGGGGFGFDEGGGGGGGGGGGGGGGGGGGGGGGGFGGGFGGFGFGGCFGFGGGGGGFGGGGGGGGFFFFFFFF2>BFEFFFFFFFFF<?@DDFFFECFF@DFFFFFFF9@?@;@EFFCF;<F6@FF?BFFFF090:??07?F(8<AAFF009>;::80::??0393
@M04999:289:000000000-L3R54:1:1101:8401:13029 2:N:0:428
ACCTCGACTACACGGGTATCTAATCCTGTTTGCTCCCCACGCTTTCGCATCTCAGCGTCAGTATCTGTCCAGAAGGCCGCCTTCGCCACCGGTATTCCTCCACATCTCTACGCATTTCACCGCTACACGTGGAATTCTACCTTCCTCTACAATACTCTAGTTAACCAGTTTTAAGTGCAATTCCTAGGTTGAGCCCAGGGCTTTCACACCTAACTTAATTATCCGCCTACATGCCCTTTACGCCCAGTCATTCCGATTAACGCTCGCACCCTCCGTATTACCGCGGCTGCTGGCACGGAGT
+
CCCCCGGGGGGGGGGGGGGGGGGGGGGGGGGGGGGGGGGGGGEGGGGGGGGGGGGGGGGGGGGGGGGGGGGGGGGGGGGGGGGGGGDGGGGGGGGGGGGGGGGG@FEFGGGGGGGGGGGGGGGGGGGGGFGGGFF?FGGGGGGFFFGGGGG8D8DCGGGGGGGGGGGGGGGGGGGGFGFGGGGFGGGGGGGGFGGGGGGGEFFFFFFFFFFFFFFFFFFFFFFFFFFFFF@EFFFFFF@=40;92((/7AC5<C;DDFFEEDB@;2;9BB?B?<0-42:AF9<9>>;BB??080(.4;20,
@M04999:289:000000000-L3R54:1:1101:28432:13066 2:N:0:428
GAGCGACTACAAGGGTATCTAATCCTGTTTGCTCCCCACGCTTTCGCATCTCAGCGTCAGTATCTGTCCAGAAGGCCGCCTTCGCCACCGGTATTCCTCCACATCTCTACGCATTTCACCGCTACACGTGGAATTCTACCTTCCTCTACAATACTCCAGATAACCAGTTTTAAGTGCAGTTCCCAGGTTGAGCCCGGGGCTTTCACACCTAACTTAATTATCCGCCTACATGCCCTTTACGCCCAGTCATTCCGATTAACGCTCGCACCCTCCGTATTACCGCGGCTGCTGGCACGGCGTT
+
CCCCCGGGGGGGGGGGGGGGGGGGGGGGGGGGGGGGGGGGGGGGGGGGGGGGGGGGGGGGGGGGGGGGGGGGGGGGGGGGGGGGGGGGGGGGGGGGGGGGGGGGGGGGGGGGGGGGGGGGGGGGGGGGGGGGGGGGGGGGGGGGGGGGGGGGGGGGGGGGGGGGFGGGGFGGGGGGFGFFGGFFGGGGGGGGGGGGDGGGFFFFFFFFFFEFFFFFFFF?FFFDFFFFFEC?EFFFFFFFF<@6?FFFFFEFEE66DF>ABF:?69>71:BF39?:?:AA96>>B>FFFB:((,52;(491
@M04999:289:000000000-L3R54:1:1101:4398:13074 2:N:0:428
GACTACTAGGGTATCTAATCCTGTTTGCTCCCCACGCTTTCGCATCTCAGCGTCAGTATCTGTCCAGAAGGCCGCCTTCGCCACCGGTATTCCTCCACATCTCTACGCATTTCACCGCTACACGTGGAATTCTACCTTCCTCTACAATACTCCAGATAACCAGTTTTAAGTGCAATTCCCAGGTTGAGCCCGGGGCTTTCACACCTAACTTAATTATCCGCCTACATGCCCTTTACGCCCAGTCATTCCGATTAACGCTCGCACCCTCCGTATTACCGCGGCTGCTGGCACGGAGTTAGCC
+
CCCCCGGGGGGGGGGGGGGGGGGGGGGGGGGGGGGGGGGGGGGGGGGGGGGGGGGGGGGGGGGGGGGGGGGGGGGGGGGGGGGGGGGGGGGGGGGGGGGGGGGGGGGGGGGGGGGGGGGGGGGGGGGGGGGGGGGGGGGGGGGGGGGGGGGGFGGGGGGGGGGGGGGGGGGGGGGGFGFGGGFGGGGGGGGGGGGGGGGGFFFFFFFFFFFFFFFFFFFDFFFFFBEFEEFEDFFFFF>FFDFFFFFFFFFFFFE<DFFF>F>F9?FFFFFFFFFFFFFF(7>B?B??B???>4>FBF944
@M04999:289:000000000-L3R54:1:1101:23321:13080 2:N:0:428
AGGACGACTACAAGGGTATCTAATCCTGTTTGCTCCCCACGCTTTCGCATCTCAGCGTCAGTATCTGTCCAGAAGGCCGCCTTCGCCACCGGTATTCCTCCACATCTCTACGCATTTCACCGCTACACGTGGAATTCTACCTTCCTCTACAATACTCCAGATAACCAGTTTTAAGTGCAATTCCCAGGTTGAGCCCGGGGCTTTCACACCTAACTTAATTATCCGCCTACATGCCCTTTACGCCCAGTCATTCCGATCAACGCTCGCACCCTCCGTATTACCGCGGCTGCTGGCACGGAGT
+
CCCCCGGGGGGGGGGGGGGGGGGGGGGGGGGGGGGGGGGGGGGGGGGGGGGGGGGGGGGGGGGGGGGGGGGGGGGGGGGGGGGGGGGGGGGGGCFGGGGGGGGGGGGGGGGGGGGGGGGGGGGGGGGGGGGGGGGGGGGGGGGGGGGGGGGGGGGGGGGGGGGGGFGGGGGGGGGGFGFGGGGGGGGGGGGGGGGGGGGGFEFFFFFFFFFFFFFFFFFEFFFFFBF><DEFFF8@FFFFF<D6@DFFFFEEECED@BFD?<9?B9>;B;BFBFB??0:BBAB;07966??,7013?F30-
@M04999:289:000000000-L3R54:1:1101:7154:13145 2:N:0:428
CCCAGACTACTCGGGTATCTAATCCTGTTCGCTACCCATGCTCTCGAACCTCAGCGTCAGTTACAGACCAGAGAGCCGCCTTCGCCACTGGTGTTCTTCCATATATCTACGCATTCCACCGCTACACATGGGGTTCCACTCTCCTCTTCTGCACTCAAGAAAAACAGTTTCAGCTGCACTTCCCCGGTTAAGCCGAGGTCTTTCACAGCTGACTTGTTCTCCCGCCTGCGTTCGCTTTACGCCCAATAAATCCGGACAACGCTTGCCACCTACGTATTACCGCGGCTGCTGGCACGTAGTT
+
CCCCCCFGFAFGDGD<7@FCFGFFGGFGGEGD@FGCF9FDFDDGGGEFCFGFG6EEFG@:FAFFGGCGDFFGFFEFFCFC4FGGGE:FGGGB<9@EFEGGGFFCE<FFGGGGGGBAFGGGCGDF:FGFF@=BCCEEGCD;DFGGGG8EGGF8DDGGCFFCGDFFEFDGGGFEDFGGFFFGD?G?>C++5@EFGDCC59*;@8+BF6B>B@E@=?CACBF<645@@=DD2>?FFFFFFFEFFF07<03=3)<C:63<>FB?>B:::?2)5?:(4::3<?26>19(34-7(.5::04(.(4,.
@M04999:289:000000000-L3R54:1:1101:4453:13182 2:N:0:428
GCGACTACAGGGGTATCTAATCCTGTTTGCTCCCCACGCTTTCGCATCTCAGCGTCAGTATCTGTCCAGAAGGCCGCCTTCGCCACCGGTATTCCTCCACATCTCTACGCATTTCACCGCTACACGTGGAATTCTACCTTCCTCTACAATACTCCAGATAACCAGTTTTAAGTGCAATTCCCAGGTTGAGCCCGGGGCTTTCACACCTAACTTAATTATCCGCCTACATGCCCTTTACGCCCAGCCATCCCGATTAACGCTCGCACCCTCCGTATTACCGCGGCTGCTTGCACTGAGTTAC
+
CCCCCGGGGFCFGECFGGGGGGGGGGGGGGGGDGFFGGGGEGGGGGGGGGGGGGGGGGGGGGGGFEGGGGGGGGGGGGGGGGGGGGGGGGGGFGGGGFGGGGGGFGGGGGGFCFGGGGGGGGGGGGGGEGGGGGGGGGGGGGFFGGCGGGGGGEG8DGGGAFGGFGGGGGDGEFGGBGDDFC8@?C9,DCGCGGED7CCFFFFFFFBAE=56>*=BCC8<FD2=@=BFFF@E@@1@33(:9@1((/6AFF<<;>63<A:6109BFBBF12<><BF(6<9292(99><0.5:))).))).6)
@M04999:289:000000000-L3R54:1:1101:26937:13183 2:N:0:428
GACTACTCGGGTATCTAATCCTGTTTGCTCCCCACGCTTTCGCATCTCAGCGTCAGTATCTGTCCAGAAGGCCGCCTTCGCCACCGGTATTCCTCCGCATCTCTACGCATTTCACCGCTACACGTGGAATTCTACCTTCCTCTACAATACTCCAGATAACCAGTTTTAAGTGCAATTCCCAGGTTGAGCCCGGGGCTTTCACACCTAACTTAATTATCCGCCTACATGCCCTTTACGCCCAGCCATTCCGATTAACGCTCGCACCCTCCGTATTACCGCGGCTGCTGGCACGGCGTTAGCC
+
CCCCCGGGGGGGGGGGGGGGFGCGGGGGFGGFEGEGEGGGGG7FGGGGGGGGGGGGEEGGGGGFGGG,@FFGGGGGGGGGGGGGGGGGGGFCFEGFGGGGGGGGEFEGEGFGGGGGGGGGGGGGGGECFGGGGFGF@FGGGGGFFGGFGGGGGGGDFGGGGGGFGGGG?DDGGGFGFGFGG77@F633@FFEEGDDGFFGFFFFFFFFBCC*9FAFFFFFFFFFBFFFFFFEDEEE@DB>;6(,(7)9762?;6AA?;?F>BB>9?(8<9B:82>FFF>47>>>:48(((4:0((-(-,42
@M04999:289:000000000-L3R54:1:1101:17464:13202 2:N:0:428
GATCGACTACTAGGGTATCTAATCCTGTTTGCTCCCCACGCTTTCGCATCTCAGCGTCAGTATCTGTCCAGAAGGCCGCCTTCGCCACCGGTATTCCTCCACATCTCTACGCATTTCACCGCTACACGTGGAATTCTACCTTCCTCTACAATACTCCAGATAACCAGTTTTAAGTGCAATTCCCAGGTTGAGCCCGGGGCTTTCACACCTAACTTAATTATCCGCCTACATGCCCTTTACGCCCATTCATTCCGATTAACGCTCGCACCCTCCGTATTACCGCGGCTGCTGGCACGGAGTT
+
CCCCCGGGGGGGGGGGGGGGGGGGGGGGGGGGGGGGGGGGGGGGGGGEGGGGGGGGGGGGGGGGGGGGGGGGGGGGGGGGGGGGGGGGGGGGGGGGGGGGGGGGGGGGGGGGGGGGGGGGGGGDGGGGGGGGGGGGGGGGGGGGGGGGGGGGFGGGGGGGGGGGG?FDFGGGGGGGFGFGGGGGGGGGGGGGGDEG>>DGBFFBFFFFFFFFFFFFFFFFFFF=DDFFFFEFB@DEFFEFD@>F@(79CCCECEF@F@FFFFBFFF>9;:FFFFB0134<<09(3719??)(3:?B02-,.
@M04999:289:000000000-L3R54:1:1101:12422:13283 2:N:0:428
GACTACCGGGGTATCTAATCCTGTTCGCTCCCCACGCTTTCGTCCATCAGCGTCAATCGGTATTTAGTAACCTGCCTTCGCAATCGGGGTTCTGTGTAATATCTATGCATTTCACCGCTACACTACACATTCCAGCTACTTCAATACTATTCAAGATTAACAGTATCAACGGCAGTTCTACAGTTAAGCTGCAGGTTTTCACCGCTGACTTATCAACCCGCCTACGGACCCTTTAAACCCAATAAATCCGGATAACGCTCGCATCCTCCGTATTACCGCGGCTGCTGGCACGGAGTTAGCC
+
CCCCCFDGGGGGEGGGGCEFGFFGGGGGGGGGFGGGGGCFGGFGGGGGFFGGGGGGGGGGGFEGGGGGFFEFFGGGGGGGGGCGGGBGGGGGGGEGGGGGG9FFFGGFDDFGGGFGGGGGGGGGGGGGGGGGGGGGGGGGGGEGFGGGGGGGGFGGFFGGGGGGGGGGGGGCEEGGFGFGGGGGGGGGGGGGGGGC>CGGFFFFFFFFBEECEFFFFFEBFFFFFFFF@BFDFFCEC<;>?DF3@CCE@29D<FEFB0?FFFF?>FFFF>FFFFFFB<>BF69>B?D::<?19B9?7BFA7
@M04999:289:000000000-L3R54:1:1101:23558:13308 2:N:0:428
TTCGTGACTACTAGGGTATCTAATCCTGTTTGCTCCCCACGCTTTCGCATCTCAGCGTCAGTATCTGTCCAGAAGGCCGCCTTCGCCACCGGTATTCCTCCACATCTCTACGCATTTCACCGCTACACGTGGAATTCTACCTTCCTCTACAATACTCCAGATAACCAGTTTTAAGTGCAATTCCCAGGTTGAGCCCGGGGCTTTCACACCTAACTTAATTATCCGCCTACATGCCCTTTACGCCCAGTCATTCCGATTAACGCTCGCACCCTCCGTATTACCGCGGCTGCTGGCACGGAGT
+
CCCCCGGGGGGGGGGGGGGGGGFGGGGGGGGGGGGGGGGGGGGGGGGGGGGGGGGGGGGGGGGGGGGGGGGGGGGGGGGGGGGGGGGGGGGGGFGGGGGGGGGGGGGGGGGGGGGGGGGGGGGGGGGGGGGGGGGGGGGGGGGGGGGGGGGGGCGGGGGGECDGGFGGGGGGGGGGFGFGGGGGGGGGFFEGGGGDGDGGFFFFFFFFB2>B=FFFFFFEFEFEFFFF>DFFFFF@E;E6;;DF171=EEECCE@(6;D3;79:8000>FFFFFFF27:AAABB;9;FBFFF0:12004;1
@M04999:289:000000000-L3R54:1:1101:21819:13338 2:N:0:428
GGACTACTGGGGTATCTAATCCTGTTTGCTCCCCACGCTTTCGCATCTCAGCGTCAGTATCTGTCCAGAAGGCCGCCTTCGCCACCGGTATTCCTCCACATCTCTACGCATTTCACCGCTACACGTGGAATTCTACCTTCCTCTACAATACTCCAGATAACCAGTTTTAAGTGCAATTCCCAGGTTGAGCCCGGGGCTTTCACACCTAACTTAATTATCCGCCTACATGCCCTTTACGCCCAGTCATTCCGATTAACGCTCGCACCCTCCGTATTACCGCGGCTGCTGGCACGGAGTTAGC
+
CCCCCGGGGGGGGGGGGGGGGGGGGGGGGGGGGGGGGGGGGGGGGGGGGGGGGGGGGGGGGGGGGGGGGGGGGGGGGGGGGGGGGGGGGGGGGGGGGGGGGGGGGGGGGGGGGGGGGGGGGGGGGGGGGGGGGGGGGGGGGGGGGGGGGGGGGGGGCDGGGGGGGFGGGGGGGGGGFGFGGGGGGGGGGGGGGGGGGGFGFFFFFFFFFFFFFFFFFFFEFFFFFFFFFFFFF844>?DFB6?;EFFCFFFFF<FFFFFFFFFF>FFBFFBB?BF<BFFF>6>9BF?>060<662163-:4
@M04999:289:000000000-L3R54:1:1101:22483:13344 2:N:0:428
GACTACCGGGGTATCTAATCCTGTTCGCTCCCCACGCTTTCGTCCATCAGCGTCAATCGGTATTTAGTAACCTGCCTTCGCAATCGGGGTTCTGTGTAATATCTATGCATTTCACCGCTACACTACACATTCCAGCTACTTCAATACTATTCAAGATTAACAGTATCAACGGCAGTTCTACAGTTAAGCTGCAGGTTTTCACCGCTGACTTATCAACCCGCCTACGGACCCTTTAAACCCAATAAATCCGGATAACGCTCGCATCCTCCGTATTACCGCGGCTGCTGGCACGTAGTTAGCC
+
CCCCCGFECEGFFGGGGGGGGGGGGF;FFGGGGGGGGGGGGFGGG,,EEFGEGCCGGFDBGCGGGGGGGGGGGGFGGGGGGC7FEGGGEGGGGGGGGDFGDCFGGFGGGGGGFGGGGGGGGGGGGGGGGGGGGGFFFFGGDAF;DAFFFFD8=8@EGCFGGFGGGGFFFGGCGGD=FFF;+DCGGGGGGGGGGGFFFGGGACA>?EFFFFFFFFFFF>DAD>?DFDF9=9@8DFFF4<3BD6@F8CECEF9<;?93:91(1((-42)4<98:::)6<292((4(().:??FB(11<96<A?
@M04999:289:000000000-L3R54:1:1101:27726:13373 2:N:0:428
TGTGACTACAGGGGTATCTAATCCTGTTTGCTCCCCACGCTTTCGCATCTCAGCGTCAGTATCTGTCCAGAAGGCCGCCTTCGCCACCGGTATTCCTCCACATCTCTACGCATTTCACCGCTACACGTGGAATTCTACCTTCCTCTACAATACTCCAGATAGCCAGTTTTAAGTGCAATTCCCAGGTTGAGCCCGGGGCTTTCACACCTAACTTAATTATCCGCCTACATGCCCTTTACGCCCAGTCATTCCGATTAACGCTCGCACCCTCCGTATTACCGCGGCTGCTGGCACGGAGTTT
+
CCCCCGGGGGGGGGGGGGGGGGGGGGGGGGGGGGGGGGGGGGGGGGGGGGGGGGGGGGGGGGGGGGGGGGGGGGGGGGGGGGGGGGGFGGGGGGGGGGGGGGGGGGGGGGGGGGGGGGGGGGGGGGGGGCGFFGGGGGGGGGGGGGGGGGGGGGGGGGGGGGGGGGDGFFGGGGGFFGFGGGGGGGGGGGGGGGDDGGGCFFFFFFFFFFFFFFFFFAFFFCDB>@@DFFFBFFFFFFFEFF>DFFFFFECEF?FFFFF?FF<9B>61(,8:B:?F?24>19B9;660:2:B??0314?7)
@M04999:289:000000000-L3R54:1:1101:25153:13447 2:N:0:428
ATCTAATCCTGTTTGCTCCCCACGCTTTCGCATCTCAGCGTCAGTATCTGTCCAGAAGGCCGCCTTCGCCACCGGTCTTCCTCCACATCTCTACGCATTTCACCGCTACACGTGGAATTCTACCTTCCTCTACAATACTCCAGATAACCAGTTTTAAGTGCAGTTCCCAGGTTGAGCCCGGGGCTTTCACACCTAACTTAATTATCCGCCTACATGCCCTTTACGCCCAGTCATTCCGATTAACGCTCGCACCCTCCGTATTACCGCGGCTGCTGGCCCGGAGTTAGCCGGTGCTTCGTCT
+
CCCCCGGGGGGGGGGGGGGGGGGGGGGGGGGGGGGGGGGGGGGGGFGFGGGFGGGGGGGGGGGGGGGGGGGGGGGG7FFGGGGGGGGGGGGGGGGGGGGGGGGGGGGGGGGGGGGGGGGGGGGGGGGGFGGGGGEGGGGGGGFGGGGGGGFDGGGGGGGGGGGGGGFGEGGGGGGGFGFGGGGG>FGFGGGGEFGGGGFGFFFFFFFFFFFFFFFF=FFFFFFF?FFFFFFFEEEFFFFFFF3>?B?@0(3930(3:;<:?>9AA?>(3>>(4380((-4;1>BF<AAF09>69A9.(.((
@M04999:289:000000000-L3R54:1:1101:16331:13487 2:N:0:428
AGACTACCAGGGTATCTAATCCTGTTTGCTCCCCACGCTTTCGCATCTCAGCGTCAGTATCTGTCCAGAAGGCCGCCTTCGCCACCGGTATTCCTCCACATCTCTACGCATTTCACCGCTACACGTGGAATTCTACCTTCCTCTACAATACTCTAGATAACCAGTTTTAAGTGCAGTTCCCAGGTTGAGCCCGGGGCTTTCACACCTAACTTAATTATCCGCCTACATGCCCTTTACGCCCAGTCATTCCGATTAACGCTCGCACCCTCCGTATTACCGCGGCTGCTGGCACGGAGTTAGC
+
CCCCCGGGGGGDGGGGGGGGGGGGGGGGGGGGGEGGGGGFGGGGGCFGGGGGGGGGGGGGGGGGGGGGGGGGGGGGGGGGGGGGGGGGGGGGGGGGGGGGGGGGGGGGGGGGGGGGGEGGGGGGGGGGGGGFGGGGGGGGGGGGGGGGGGGFGGGGGGGGGGEFFGGGGGGFFGGGFGFGGGGGGGGGGGGGGGGGDGGGFFFFFFFFEBCEFFFFFFCFFFFFFBEFFEEDEDFCEDFEF?@EEEEEFFFFDDFFCD@6?FB02>BB?BFFF:7BF<B6(3((,32:0:(5:0992:A<4
@M04999:289:000000000-L3R54:1:1101:27857:13524 2:N:0:428
TCTTGACTACAGGGGTATCTAATCCTGTTCGCTCCCCACGCTTTCGTCCATCAGCGTCAATCGGTATTTAGTAACCTGCCTTCGCAATCGGGGTTCTGTGTAATATCTATGCATTTCACCGCTACACTACACATTCCAGCTACTTCAATACTATTCAAGATTAACAGTATCAACGGCAGTTCTACAGTTAAGCTGCAGGTTTTCACCGCTGACTTATCAACCCGCCTACGGACCCTTTAAACCCAATAAATCCGGATAACGCTCGCATCCTCCGTATTACCGCGGCTGCTGGCACGGAGTT
+
CCCCCGGGGGGGGGGGGGGGGGGGGGGGGGGGGGGGGGGGGGGGGGGGGGGGGGGGGGGGGGGGGGGGGGGGGGGGGGGGGGGGGGGGGGGGGGGGGGGGGGGGGGGGGGGGGGGGGGGGGGGGGGGGGGGGGGGGGGGGGGGGGGGGGGGGGGGGGGGGGGGGGGGGGGGGGGGEFGFGGGGGGGGGGGGGGGGGGGGGFFFFFFFFA>BBFFFFFFFFFFABBBDFFFFFFFFFFFFFFFFFF@FFFFFFFFFFFDFFF@FFFFFFFFFABFFFFFFFFFFF09BBFFFF::8?(66?4
@M04999:289:000000000-L3R54:1:1101:11561:13556 2:N:0:428
GACTACTGGGGTATCTAATCCTGTTTGCTCCCCACGCTTTCGCATCTCAGCGTCAGTATCTGTCCAGAAGGCCGCCTTCGCCACCGGTATTCCTCCACATCTCTACGCATTTCACCGCTACACGTGGAATTCTACCTTCCTCTACAATACTCCAGATAACCAGTTTTAAGTGCAATTCCCAGGTTGAGCCCGGGGCTTTCACACCTAACTTAATTATCCGCCTACATGCCCTTTACGCCCAGTCATTCCGATTAACGCTCGCACCCTCCGTATTACCGCGGCTGCTGGCACGGAGTTAGCC
+
CCCCCGGGGGGGGGGGGGGGGGGGGGGGGGGGGGGGGGGGGGGGGGGGGGGGGGGGGGGGGGGGGGGGGGGGGGGGGGGGGGGGGGGGGGGGGGGGGGGGGGGGGGGGGGGGGGGGGGGGGGGGGGGGGGGGGGGGGGGGGGGGGGGGGDGGFGGFGGGGGGGGGGGGGGGGGGGGFGFGGGGGGGGGGGGGEGGGGGGGFFFFEFFFFFFFFFFFEFFFFFFFFEFEFFDFFEFFFFFFFFFFFEEFEEFD@FFFFFFFFFBFF<???>B?FFFFFFF99BFFF>D?6(<09(,44<<9:
@M04999:289:000000000-L3R54:1:1101:12212:13580 2:N:0:428
GCGGACTACAAGGGTATCTAATCCTGTTCGCTCCCCACGCTTTCGTCCATCAGCGTCAATCGGTATTTAGTAACCTGCCTTCGCAATCGGGGTTCTGTGTAATATCTATGCATTTCACCGCTACACTACACATTCCAGCTACTTCAATACTATTCAAGATTAACAGTATCAACGGCAGTTCTACAGTTAAGCTGCAGGTTTTCACCACTGACTTATCAACCCGCCTACGGACCCTTTAAACCCAATAAAGCCGGCTAATGCTAGCATCCTCAGTATTACCGCGGCTGCTGGCACGGAGTTC
+
CCCCC7C6E@CFFGGGGG<<E,;<CEE<<7@CFFGC<F@CFC,CFCF7,,6EFFCFGG,C@<:FCD,6C<FFDFDCFF<F<F4@7+866BC7474FC<<@<FG,A@9EF9?EF9,CFFGGC7>FCBFFFG=9E,@>EDFFGF?,@E==DGF,=@D;AAF=ADFC,?FA,@FGC88@*=:DFG9@,8ECE7AFCFFGG+@AF5>F6;FF@B*:*9++*;+:6>AF27)5(522=-(5>4?1>8;DD@)4>)7391(2/.))/.))/)942)5-,:>46>AA?BBB307?7:(,()(-(4(4)
@M04999:289:000000000-L3R54:1:1101:18064:13596 2:N:0:428
CAGACTACTCGGGTATCTAATCCTGTTCGCTACCCATGCTTTCGAACCTCAGCGTCAGTTACAGACCAGAGAGCCGCCTTCGCCACTGGTGTTCTTCCATATATCTACGCATTCCACCGCTACACATGGAGTTCCACTCTCCTCTTCTGCACTTAAGAAAAACAGTTTCAGCTGCACTTCCCCGGTTAAGCCGAGGGCTTTCACAGCTGACTTGTTCTCCCGCCTGCGTTCGCTTTACGCCCAATAAATCCGGACAACGCTTGCCACCTACGTATTACCGCGGCTGCTGGCACGTAGTT
+
CCCCCGGGGGGGGGGGGGGGGGGGGGGGGGGGGGGGGGGGGGGGG<FGGGGGGGGGGGGGGGGGGGGGGGGGGGGGGGGGGGGGGGGGGGGGGGGGGGGGGGGGGGGGGGGGGGGGGGGGGGGGGGGGGGGGGGGGGGGGGGGGGGGGGGGGGGGGGGGGGGGGGGGGGGGGGGGGFGFGGGGGEGGGFGGGEEGGDDGGFFFFFFFFFFDFEFFFFFFEFBFFFFFFFFFFF@FFEFDF;BFDFE3CEFFFFB9;:?BBBFFFBDFFFFFFFD9064606;;99>?FF71?F?:?116
@M04999:289:000000000-L3R54:1:1101:29257:13620 2:N:0:428
TCGACTACTGGGGTATCTAATCCTGTTTGCTCCCCACGCTTTCGCATCTCAGCGTCAGTATCTGTCCAGAAGGCCGCCTTCGCCACCGGTATTCCTCCACATCCCTACGCATTTCACCGCTACACGTGGAATTCTACCTTCCTCTACAATACTCCAGATAACCAGTTTTAAGTGCAATCCCCAGGTTGAGCCCGGGGCTTTCACACCTAACTTAATCATCCGCCCACATGCCCTTTACGCCCAGTCATTCCGATTAACGCTCGCACCCTCCGTATTACCGCGGCTGCTGGCACGGAGTT
+
CCCCCFGGGGGGGECF@EFG9FGGFFGGGG9FGGGGGGEGGGGGGG7B6<FFGGE>FGFGGFFFFGGGG9FGFFGEGDGGGFGGGGGGDGGGCFFEGGCEED,,9EA<:>CGCEFFGGC@CGCEGGGFGGFGFGGFFGG;DDDGFA=FFFEEFFGGG8E8DFFE?DFFAGGGFG7EFF*=CFGG+<,@DCCGFEEC>DDGFAFFFAB6@BDFFFFA*1+88=B@22<D;EEE;EFF3;;D>>0(.7<E5<CEF;-1<D?B??FF60;((4?B:??059<:9>133((8?081>(2>(3:
@M04999:289:000000000-L3R54:1:1101:24948:13634 2:N:0:428
TGGACTACTGGGGTATCTAATCCTGTTCGCTACCCATGCTTTCGAACCTCAGCGTCAGTTACAGACCAGAGAGCCGCCTTCGCCACTGGTGTTCTTCCATATATCTACGCATTCCACCGCTACACATGGAGTTCCACTCTCCTCTTCTGCACTCAAGAAAAACAGTTTCAGCTGCACTTCCCCGGTTAAGCCGAGGGCTTTCACAGCTGACTTGTTCTCCCGCCTGCGTTCGCTTTACGCCCAATAAATCCGGACAACGCTTGCCACCTACGTATTACCGCGGCTGCTGGCACGTAGTTAC
+
CCCCCGGGGGGGGGGGGGGGGGGGGGGGGGGGGGGGGGGGGGGGGGGGGGGGGGGGGGGGGGGGGGGGGGGGGGGGGGGGGGGGGGGGGGGGGGGGGGGGGGGGGGGGGGGGGGGGGGGGGGGGGGGGGGGGGGGGGGGGGGGGGGGGGGGGGGGGGGGGGGGGGGGGGGGGGGGGFGFGGGGGDGGCFGFGEGGGGGGFFFFFFFFFFFFFFFFFEFFFF=FFFBBFFF?@FFFFF<;BBFD;D@<>CEFF6:B>:?>FFFFFFFFFF?B:BBB?>FFFB>6;>><????:?BFB66AA)
@M04999:289:000000000-L3R54:1:1101:26326:13646 2:N:0:428
GAGACTACCCGGGTATCTAATCCTGTTCGCTACCCATGCTTTCGAACCTCAGCGTCAGTTACAGACCAGAGAGCCGCCTTCGCCACTGGTGTTCTTCCATATATCTACGCATTCCACCGCTACACATGGAGTTCCACTCTCCTCTTCTGCACTCAAGAAAAACAGTTTCAGCTGCACTTCCCCGGTTAAGCCGAGGGCTTTCACAGCTGACTTGTTCTCCCGCCTGCGTTCGCTTTACGCCCAATAAATCCGGACAACGCTTGCCACCTACGTATTACCGCGGCTGCTGGCACGTAGTT
+
CCCCCGGGGGGGGGGGGGGGGGGGGFFGGGGGGGGGGFGGGGGGFGGGFGGGGGGGEGCFFGGGFGGGGGFFFGGEGEGGGGGGGGGGGFGGDFGGGGGGGGG<FDFCFEEGGFFGGGGGGGGGGGGGGGGGGGGGGAFFGGGGGGGGGGGGGGGFDDGFEGEGFGG:@CFGCGGGFGFGGFGGGGGCFCF7CE5>DD>CFFFFFFFFE=BE<FFFCFF@)5>@FB<BFF@FFF(3CC0>@6@;3)74<BFB(466?:BBF<6?FFFFFFF?:<B:AAA(7902;10::,812(,.46<
@M04999:289:000000000-L3R54:1:1101:22679:13664 2:N:0:428
AGACTACACGGGTATCTAATCCTGTTTGCTCCCCACGCTTTCGCATCTCAGCATCAGTATCTGTCCAGAAGGCCGCCTTCGCCACCGGTATTCCTCCACATCTCTACGCATTTCACCGCTACACGTGGAATTCTACCTTCCTCTACAATACTCCAGATAACCAGTTTTAAGTGCAGTTCCCAGGTTGAGCCCGGGGCTTTCACACCTAACTTAATTATCCGCCTACATGCCCTTTACGCCCAGTCATTCCGATTAACGCTCGCACCCTCCGTATTACCGCGGCTGCTGGCACGGAGTTAGC
+
CCCCCGGGGGGGGGGGGGGGGGGGGGGGGGGGGGGGGGGGGGGGGGGFGGGGGGGGGGGGGGGGGGGGGGGGGGGGGGGGGGGGGGGGGEFFGGGGGGGGGGGGGGGGGGGGGGGGGGGGGGGGGGGGGGGGGFGGFGGGGGGFFGGGGGGGFGGGGGGGGGGGGGGGGGGGFGGGFGB==DFDGGFGGGGGGGGGGGGFFFFFFDFFFDF<BBFF?AFCE>2:@BEC?EE=EFFFFFFFFF1@<>EFFCF0(43CC09<FFFFF;F??076?B?<A.39>>;;91:0:BBB:,19?:<<5
@M04999:289:000000000-L3R54:1:1101:3567:13676 2:N:0:428
AGGAGACTACAGGGGTATCTAATCCTGGTCGCTACCCATGCTTTCGAACCTCAGCGTCAGTTACAGACCAGAGAGCCGCCTTCGCCACTGGTGTTCTTCCATATATCTACGCATTCCACCGCTACACATGGAGTTCCACTCTCCTCTTCTGCACTCAAGAAAAACAGTTTCAGCTGCACTTCCCCGGTTAAGCCGAGGGCTTTCACAGCTGACTTGTTCTCCCGCCTGCGTTCGCTTTACGCCCAATAAATCCGGACAACGCTTGCCACCTACGTATTACCGCGGCTGCTGGCACTTAGTT
+
CCCCCGGGGGGGGGGGGGGGGGGGGGGGGGGGGGGGGGGGGGGGGGGGGGGGGGGGGGGGGGGGGGGGGGGGGGGGGGGGGGGGGGGGGGGGGGGFGGGGGGGGGGFGGGGGGGGGGGGGGGGGGGGGGGGGGGGGGGGGGGGDGGFGGGGGGGGGGGGFGGGGGGGGGGGGGGGGFGFGGGGGGGGGEEGGGGGGGGGGFFFFFFFFDEFFFFFFFFFFFFDB@@FFFFFFFFFF7@EFFFFFDD@;EFBFF07:>666>>BFBB:>??B?B082<?AA<12>>>FF608::?)())).6
@M04999:289:000000000-L3R54:1:1101:24011:13689 2:N:0:428
GACTACTGGGGTATCTAATCCTGTTCGCTCCCCACGCTTTCGTCCATCAGCGTCAATCGGTATTTAGTAACCTGCCTTCGCAATCGGGGTTCTGTGTAATATCTATGCATTTCACCGCTACACTACACATTCCAGCTACTTCAATACTATTCAAGGTTAACAGTATCAACGGCGGTTCTACAGTTAAGCTGCAGGTTGTCACCGCTGACTTATCAACCCGCCTACGGACCCTTTAAACCCAATAAATCCGGATAACGCTCGCATCCTCCGCATTACCGCGCCTGCCGGCTCGGAGTTAGCC
+
CCCCCGGGEEE@C@FFGCD6EFEGGFGGGGEF:,+6+6BFGGEED7FEGGCEFB:FGGFG@<CFAFGCGFECEFEGFFGGGGF:FGEGGGGGF<E9F?FGCEFE99EEGFFGGCF9FFFGDCG9DEFGFGGGF;EDGGG,DFGGCFGGE;DFCDFF44@=FDFGGGG8EGGG6EG1979@EFDGGGGGACFGGGF97*<:+4*395>BBBEC4@8BBFB9>B?@FF@D@>0;33;6);15;?@;3<?EFF01(,6?14(8>>0-7,)5:>(4,42<A?99((32:0(32(-(4((-(6.))
@M04999:289:000000000-L3R54:1:1101:8719:13699 2:N:0:428
GGGGTGACTACAGGGGTATCTAATCCTGTTTGCTCCCCACGCTTTCGCATCTCAGCGTCAGTATCTGTCCAGAAGGCCGCCTTCGCCACCGGTATTCCTCCACATCTCTACGCATTTCACCGCTACACGTGGAATTCTACCTTCCTCTACAATACTCCAGATAACCAGTTTTAAGTGCAATTCCCAGGTTGAGCCCGGGGCTTTCACACCTAACTTAATTATCCGCCTACATGCCCTTTACGCCCAGTCATTCCGATTAACGCTCGCACCCTCCGTATTACCGCGGCTGCTGGCACGGAGT
+
CCCCCGGGGGGGGGGGGGGGGGGGGGGGGGGGGGGGGGGGGGGGGGGGGGGGGGGGGGGGGGGGGGGGGGGGGGGGGGGGGGGGGGGGGGGGGGGGGGGGGGGGGGGGGGGGGGGGGGGGGGGGGGGGGGGGGGGGGGGGGGGGGGGGGGGEGGGGGGGGGGGGGGGGGGGGGGGGFGFGGGGGGGGGGGGGGGGGGGGGFDFFFFFFFFFEFFFFFFFFFEEFFDFF@DFFFEFFFFFFF;DFFFDEEEFFFFF@D?<A<BFF?>6>;148:?F?0139><?9>F;>;6??:07?B>F>3
@M04999:289:000000000-L3R54:1:1101:11907:13704 2:N:0:428
GCGCGGACTACTAGGGTATCTAATCCTGTTCGCTACCCATGCTTTCGAACCTCAGCGTCAGTTACAGACCAGAGAGCCGCCTTCGCCACTGGTGTTCTTCCATATATCTACGCATTCCACCGCTACACATGGAGTTCCACTCTCCTCTTCTGCACTCAAGAAAAACAGTTTCAGCTGCACTTCCCCGGTTAAGCCGAGGGCTTTCACAGCTGACTTGTTCTCCCGCCTGCGTTCGCTTTACGCCCAATAAATCCGGACAACGCTTGCCACCTACGTATTACCGCGGCTGCTGGCACGTAGT
+
CCCCCGGGGGGGGGGGGGGGGGGGGGGGGGGGGGGEGGGGGGGGGGGGGGGGGGGGGGGGGFGGGGGGGGGGGFFGGGGCFFGGGGGGGGGGGGGGGGGGGGGGGGGGGGGGGGGGGGGGDGGGGGGGGGGGGGGGGGGGGGGGGGGGGGGGGGGGGGGGGGFGGDGGGGGGGGGGFGFGGGGGGGGGGGG7CFGGCDGDEFFFFFFFFFFFFFFAEFFEFFEFFFFFFDFFFFFB2?@8C<D>>B:?BFDFFFFFF>F??BFFFFFFFFFF??FFF>?FFFBB09>FFFF?BF?<?FFF4
@M04999:289:000000000-L3R54:1:1101:26756:13745 2:N:0:428
GGTCTGACTACTAGGGTATCTAATCCTGTTCGCTACCCATGCTTTCGAACCTCAGCGTCAGTTACAGACCAGAGAGCCGCCTTCGCCACTGGTGTTCTTCCATATATCTACGCATTCCACCGCTACACATGGAGTTCCACTCTCCTCTTCTGCACTCAAGAAAAACAGTTTCAGCTGCACTTCCCCGGTTAAGCCGAGGGCTTTCACAGCTGACTTGTTCTCCCGCCTGCGTTCGCTTTACGCCCAATAAATCCGGACAACGCTTGCCACCTACGTATTACCGCGGCTGCTGGCACGTAGT
+
CCCCCGGGGGGGGGGGGGGGGGGGGGGGGGGGGGGGGGGGGGGGGGGGGGGGGGGGGGGGGGGGGGGGGGGGGGGGGGGGGGGGGGGGGGGGGGGGGGGGGGGGGGGGGGGGGGGGGGGGGGGGGGGGGGGGFGGGGGGGGGGGGGGGGGGGGGGGGGGGGGGGGGGGGGGGGGGGFGFGGGGGGGGGGGGGGGFD>DGGFF5FFFFFFFEFFFFFEFFFFFF:@B>DFFFFFFFFF<DFFFFFFFFF3EEFFFFFBBFF07BF8:?BA4<<?:6?<ABFFA6((49BFB?0:F?DFFF?4
@M04999:289:000000000-L3R54:1:1101:27366:13747 2:N:0:428
GGGGTGACTACAAGGGTATCTAATCCTGTTTGCTACCCACGCTTTCGAGCATGAACGTCAGTGTTATCCCAGGAGGCTGCCCTCGCCATCGGTATTCCTCCACATCTCTACGCATTTCACTGCTACACGTGGAATTCTACCTCCCTCTGACACACTCTAGTTAGACAGTTTCAAATGCACGTCCCAAGTTGAGCTCGGGGATTTCACATCTGACTTATCTAACCGTCTGCGCTCGCTTTACGCCCAGTAATTCCGATTAACGCTCGCACCCTACGTATTACCGCGGCTGCTGGCACGTAGT
+
CCCCCGGGGGGGGGGGGGGGGGGGGGGGGGGGGGGGGGGGGGGGGGGGGGGGGGGGGGGGGGGGGGGGGGGGGGGGDGGGFGGGGGGGGGGGGGGGGGGGGGGGGGGGGGGGGGGGGGGGGGGGGGGGGGGGGGGGGGGGGGGGGGGGGGGGGGGGGGGGGFFGGGGGGGCGGFGGFGFGGGGGGG?DGFFGGGEFGGGDEE5*=;BF@EA;EFBFFFFCFFFFFDFFDFF@9@FFFBFFF;DBB?FECC??EF@(6;?CEFFFF>F;F(437<B7B2?45<?9>9222?723618??F:4
@M04999:289:000000000-L3R54:1:1101:21332:13759 2:N:0:428
GACTACTAGGGTATCTAATCCTGTTTGCTCCCCACGCTTTCGCATCTCAGCGTCAGTATCTGTCCAGAAGGCCGCCTTCGCCACCGGTATTCCTCCACATCTCTACGCATTTCACCGCTACACGTGGAATTCTACCTTCCTCTACAATACTCCAGATAACCAGTTTTAAGTGCAGTTCCCAGGTTGAGCCCGGGGCTTTCACACCTAACTTAATTATCCGCCTACATGCCCTTTACGCCCAGTCATTCCGATTAACGCTCGCACCCTCCGTATTACCGCGGCTGCTGGCACGGAGTTAGCC
+
CCCCCGGGGGGGGGGGGGGGGGGGGGGGGGGGGGGGGGGGGGGGGGGGGGGGGGGGGGGGGGGGGGGGGGGGGGGGGGGGGGGGGGGGGGGGGGGGGGGGGGGGGGGGGGGGGGGGGGGGGGGGGGGGGGGGGGGGGGGGGGGGGGGGGGGGGGGDGGGGGGGGGGGGGGGGGGGGFGFGGGGGGGGGGGGGGGGGGGFGFFFFFFFFFFFFFFFF<BFDFF?DFFC4@EF@DFEEFFFF<0(3)7CFFFFF;DFFFB@;169>FF::<B:??FFFF?1(2>9(47?B:??:>022?<>B?
@M04999:289:000000000-L3R54:1:1101:27034:13767 2:N:0:428
CTGACTACCCGGGTATCTAATCCTGTTTGCTCCCCACGCTTTCGCATCTCAGCGTCAGTATCTGTCCAGAAGGCCGCCTTCGCCACCGGTATTCCTCCACATCTCTACGCATTTCACCGCTACACGTGGAATTCTACCTTCCTCTACAATACTCCAGATAACCAGTTTTAAGTGCAATTCCCAGGTTGAGCCCGGGGCTTTCACACCTAACTTAATTATCCGCCTACATGCCCTTGACGCCCAGTCATTCCGATTAACGCTCGCACCCTCCGTATTACCGCGGCTGCTGGCACGGAGTT
+
CCCCCGGG8CF7FFGGGGG9FEGGGEFFGGGGGDGGGEGEEGGG@CEFFGGGCEFGGGGGGFGGFE<FFGGGCEGGDGEGGGCFGGFGGGDDEFEFDFFFGGGGGCAEFEEGGGGGGGGGGGGGGGGGGGGGGGGGDEFGGFFFF9FGGGGGGGFG8DF9DGFFFDFGGG8DFFGCDGFGFFF9E@FG?FGFGGG5>DC>AFFAFFFF@BDC?FFAE68<F=B@?@:59?EF@E@(4@D>99;;;74C339;;@(2:9:BFFF09>B6((8>3<??FF)8>969>>:DF:BB??>6BFF
@M04999:289:000000000-L3R54:1:1101:29482:13768 2:N:0:428
AGATGACTACCCGGGTATCTAATCCTGTTTGCTCCCCACGCTTTCGCATCTCAGCGTCAGTATCTGTCCAGAAGGCCGCCTTCGCCACCGGTATTCCTCCACATCTCTACGCATTTCACCGCTACACGTGGAATTCTACCTTCCTCTACAATACTCCAGATAACCAGTTTTAAGTGCAATTCCCAGGTTGAGCCCGGGGCTTTCACACCTAACTTAATTATCCGCCTACATGCCCTTTACGCCCAGTCATTCCGATTAACGCTCGCCCCCTCCGTATTACCGCGGCTGCTGGCACGGAGTT
+
CCCCCFGGGGGGGGGGGFGGGGGGGGGGGGGGGGGGGGGGGGGGGCGGDGGGGGGGGGGGGGGGGGGGGGGGGFFGGGGGGGGGGGDFFFGGGGGGGGGGGGG,FAFGGGGGGGGGGGG9FGGGCFGGGFFGGGGGGGGGGFGGGGGGGGCAEFGFGGGGGGGGGFGFGGGGGGGFFG7FGGGGGGGGGGGGGGGGGGGG>9AAFFFFDFFFFFFFCFCEFEC?F229B;EFFFFF8;;FF@FB@?E<@CCC?E?@@F>A?FFF>>((34>1?BBF724AA?;(4696?B??F1<?7>;1.
@M04999:289:000000000-L3R54:1:1101:4405:13808 2:N:0:428
CTGACTACTGGGGTATCTAATCCTGTTCGCTCCCCACGCTTTCGTCCATCAGCGTCAATCGGTATTTAGTAACCTGCCTTCGCAATCGGGGTTCTGTGTAATATCTATGCATTTCACCGCTACACTACACATTCCAGCTACTTCAATACTATTCAAGATTAACAGTATCAACGGCAGTTCTGCAGTTAAGCTGCAGGTTTTCACCGCTGACTTATCAACCCGCCTACGGACCCTTTAAACCCAATAAATCCGGATAACGCTCGCATCCTCCGTATTACCGCGGCTGCTGGCACGGAGTT
+
CCCCCGGGGGGGGGGGGGGGGGGGGGGGGGGGGGGGGGGGGGGGGGGGGGGGGGGGGGGGGGGGGGGGGGGGGGGGGGGGGGGGGGGGGGGGGGGGGGGGGGGGGGGGGGGGGGGGGGGGGGGGGGGGGGGGGGGGGGGGGGDFGGGGGGGGGGGGGGGGGGGGGGGGGGGGGGGGFGFGGGGGGGGGGGGGGGGGGCFFFFFFFFFFFFFEFFFFFFFFFFFFFFFFFDFFFFFFFFFFFFF<DEACEEFFFFFFEFDB@@FFFFFFBF?BFF0:9AFFFFF9;>BFFFB022669F?
@M04999:289:000000000-L3R54:1:1101:10506:13820 2:N:0:428
TAGGACTACAGGGGTATCTAATCCTGTTTGCTCCCCACGCTTTCGCATCTCAGCGTCAGTATCTGTCCAGAAGGCCGCCTTCGCCACCGGTATTCCTCCACATCTCTACGCATTTCACCGCTACACGTGGAATTCTACCTTCCTCTACAATACTCCAGATAACCAGTTTTAAGTGCAATTCCCAGGTTGAGCCCGGGGCTTTCACACCTAACTTAATTATCCGCCTACATGCCCTTTACGCCCAGTCATTCCGATTAACGCTCGCACCCTCCGTATTACCGCGGCTGCTGGCACGGAGTT
+
CCCCCGGGGGGGGGGGGGGGGGGGFGGGGGGGGGGGGGGGGGGGGGGGGGGGGGGGGGGGGGGGGGGGGGGGGGGGGGGGGGGGGGGGGGGGGGGGGGGGGGGGGGGGGGGGGGGGGGGGGGGGGGGGGGGGFFGGGGGGGGGGGGGGGGGGGGGGGGGFGGGGGGFCGDGGGGGGFGFGGGGGGGGGGGGGGGGGGGGDFFFFFFFFFFFFFFAFEFFFFFFFFFFFBF<EFFFF@EFFF@>?@FF3?CEFF7;<DFFFBB:B>FFFB?BBF??F7AB2:;>F>BBBFB:B1<0;99??
@M04999:289:000000000-L3R54:1:1101:8593:13862 2:N:0:428
TGGTGACTACAGGGGTATCTAATCCTGTTTGCTCCCCACGCTTTCGCATCTCAGCGTCAGTATCTGTCCAGAAGGCCGCCTTCGCCACCGGTATTCCTCCACATCTCTACGCATTTCACCGCTACACGTGGAATTCTACCTTCCTCTACAATACTCCAGATAACCAGTTTTAAGTGCAATTCCCAGGTTGAGCCCGGGGCTTTCACACCTAACTTAATTATCCGCCTACATGCCCTTTACGCCCAGTCATTCCGATTAACGCTCGCACCCTCCGTATTACCGCGGCTGCTGGCACGGAGTT
+
CCCCCCG<EGGFGDF;CFGGGGFGGFEGFFGGGGGGGFGGGEGFAGEGDGGGGGGGFFGGGGGFGFEGGGGGGGGGFFGGEGGGCFGGGGGDGEGGG<EGGGG8EFGGGGGDCEGGGFGGGGGGGFFE?DFCFFGGFEFGFGFGGGGFFFGGGGGGGGGGG9EFFGFFGGGFDF@EFFFFFFFGCCFGGFGFFGGGDDGGFFAFFAF>AB2=DCFFEFFC8>@D>@F?@EF43;@@FFEF66@@FDE<39CCFED01?EFF9??BF9;>0::?04602)6)(1(4070(:08((4:(--48
@M04999:289:000000000-L3R54:1:1101:21721:13909 2:N:0:428
GACTACTAGGGTATCTAATCCTGTTCGCTACCCATGCTTTCGAACCTCAGCGTCAGTTACAGACCAGAGAGCCGCCTTCGCCACTGGTGTTCTTCCATATATCTACGCATTCCACCGCTACACATGGAGTTCCACTCTCCTCTTCTGCACTCAAGAAAAACAGTTTCAGCTGCACTTCCCCGGTTAAGCCGAGGGCTTTCACAGCTGACTTGTTCTCCCGCCTGCGTTCGCTTTACGCCCAATAAATCCGGACAACGCTTGCCACCTACGTATTACCGCGGCTGCTGGCACGTAGTTAGCC
+
CCCCCGGGGGGGGGGGGGGGGGGGGGGGGGGGGGGGGGGGGGGGGGGGGGGGGGGGGGGGGGGGGGGGGGGGGFGGGGGGGGGGGGGGGGGGGGGGGGGGGFGGGGGGGEGGGGGGGGGGGGGGGGGGGFGGGGGGGGGGGGGGGGGGGGGGGGGFGFGGGGGGGGGGGGGGGFGGFGFFGGGEGG7AFGGGG8EDGGGGFFFFFFFFFFEFCFFFFFFFFFFFFF@DDD;;?;EF@@>5<48@ECCF;B@06>:2902:108A><1???BFA>AB>?B>(3>B6:5:6?3(,48:4:<A4
@M04999:289:000000000-L3R54:1:1101:2992:13920 2:N:0:428
CCGACTACAGGGGTATCTAATCCTGTTTGCTCCCCACGCTTTCGCATCTCAGCGTCAGTATCTGTCCAGAAGGCCGCCTTCGCCACCGGTATTCCTCCACATCTCTACGCATTTCACCGCTACACGTGGAATTCTACCTTCCTCTACAATACTCCAGATAACCAGTTTTAAGTGCAATTCCCAGGTTGAGCCCGGGGCTTTCACACCTAACTTAATTATCCGCCTACATGCCCTTTACGCCCAGTCATTCCGATTAACGCTCGCACCCTCCGTATTACCGCGGCTGCTGGCACGGAGTT
+
<CCCCGGGGGFGGGEGGGGGGGGGGGFGGGGGGGGGGGGEGGGGGEGGGGGGGGGGGGGGGGGGGGGGGGGGGGGGGGGGGGGGEGGGGGGGGGGGGGGGGGGFGGFGGGGGGGGGGGGGGGGGGGGGGGFGGGGGGGGGGGGGGGGGGGGGGGGGDFGGGGGGGGGGGGGFFGGFFGBFGGGGGGFFGCFCEEGGGGGGFFFFFFFFEFBEFFFFFFFFFFFFFFFE4?@FD;@E<<():;?DFE9CFFC112;;CC<BFFBFBFBBFFF662B?FBB<>9;>(14>F(3:?,46>:1
@M04999:289:000000000-L3R54:1:1101:28727:13969 2:N:0:428
GACAGGACTACCGGGGTATCTAATCCTGTTTGCTCCCCACGCTTTCGCATCTCAGCGTCAGTATCTGTCCAGAAGGCCGCCTTCGCCACCGGTATTCCTCCACATCTCTACGCATTTCACCGCTACACGTGGAATTCTACCTTCCTCTACAATACTCCAGATAACCAGTTTTAAGTGCAATTCCCAGGTTGAGCCCGGGGCTTTCACACCTAACTTAATTATCCGCCTACATGCCCTTTACGCCCAGTCATTCCGATTAACGCTCGCACCCTCCGTATTACCGCGACTGCTGGCACGGAGT
+
CCCCCGGGGG@FFGDGGGCFGGGFGGGGGGGGGGGGGEGGGEFFGGGGGGGGFCGGGGGGGGGGGFFGGGGGFCGFGGGGGGEFGGGGGGGGG7FGGFGGGGGGFFAEFFGGGBGCAFGGEGGGGGGG>E<7FEGFGCDF=E@EGGGGDGGFFFGGGGDFDGGFFFFD=EGDFEGFFG7:FCFAFC6DGGG?@F7FGG4CBB4?11=F3936)4BF3B>?19?C=;0;(53).4;3;3@@31(,.6(4<9<?CE>(8?FAA(38-49>FF?<F0(-08?AFAF>9(-19<A:(,4229(-(
@M04999:289:000000000-L3R54:1:1101:2528:13989 2:N:0:428
TGACTACCCGGGTATCTAATCCTGTTCGCTACCCATGCTTTCGAACCTCAGCGTCAGTTACAGACCAGAGAGCCGCCTTCGCCACTGGTGTTCTTCCATATATCTACGCATTCCACCGCTACACATGGAGTTCCACTCTCCTCTTCTGCACTCAAGAAAAACAGTTTCAGCTGCACTTCCCCGGTTAAGCCGAGGGCTTTCACAGCTGACTTGTTCTCCCGCCTGCGTTCGCTTTACGCCCAATAAATCCGGACAACGCTTGCCACCTACGTATTACCGCTGCTGCTGGCACGTAGTTAGC
+
CCCCCGGFGGEGGGGGGGGGGGGGGGCCGGGGFGGCGFGGGGGFGGEGGGCFFGGG7CFGGGGGGGGGGGFG7FFGGEGGGGGGGGGFFGGGGFGGGFCGGAEFFGGECEGG9@FGGCGGGGGGF8,F@EFGGGGGGCAFE=FGGGGGGGGGGGGF9@8=DEGGGGGGFEGGGFCD8DFF=DDCEG6ACGGGG57DGGGGFFFF4;69=DEF@FFF<FABB@BD>B9;0;0910=>E<FFFFFFF<3CF:2;<9;:209?:21:A?:?2?(4?44AAD:F(232>??071:>?100(46:9
@M04999:289:000000000-L3R54:1:1101:19080:14046 2:N:0:428
AGACTGACTACTGGGGTATCTAATCCTGTTTGCTCCCCACGCTTTCGCATCTCAGCGTCAGTATCTGTCCAGAAGGCCGCCTTCGCCACCGGTATTCCTCCACATCTCTACGCATTTCACCGCTACACGTGGAATTCTACCTTCCTCTACAATACTCCAGATAACCAGTTTTAAGTGCAATTCCCAGGTTGAGCCCGGGGCTTTCACACCTAACTTAATTATCCGCCTACATGCCCTTTACGCCCAGTCATTCCGATTAACGCTCGCACCCTTCGTATTACCGCGGCTGCTGGCACGGAGT
+
CCCCCGGGGGGGGGGGGGGGGGGGGGGGGGGGGGGGGGGGGGGGGGGGGGGGGGGGGGGGGGGGGGGGGGGGGGGFGGGGGGGGGGGGGGGGGCGGGGGGGGGGGGGGGGGGGGGGGGGGGGGGGGGGGGGGGGGGGGGGGGGGGGGGGGGFGGGGGGGGGGGGGGGGGGGGGGGGFGFGGGGGGGGGGGGGGGGGGGGGEFFFFFFFFFFEBFFFBFFFFFEFF>DFDFFFFFEDFFFFFDFFFFFEEFFEFEED?FF?3033:66699?:.427?F>)4286>B>F>?DF0:2?09(4:
@M04999:289:000000000-L3R54:1:1101:6830:14050 2:N:0:428
GACTACACGGGTATCTAATCCTGTTTGCTCCCCACGCTTTCGCATCTCAGCGTCAGTATCTGTCCAGAAGGCCGCCTTCGCCACCGGTATTCCTCCACATCTCTACGCATTTCACCGCTACACGTGGAATTCTACCTTCCTCTACAATACTCCAGATAACCAGTTTTAAGTGCAGTTCCCAGGTTGAGCCCGGGGCTTTCACACCTAACTTAATTATCCGCCTACATGCCCTTTACGCCCAGTCATTCCGATTAACGCTCGCACCCTCCGTATTACCGCGGCTGCTGGCACGGAGTTAGCC
+
CCCCCGGGEEDFECEAFGGGFDGGFEGGGFGDCGE7CFEFGEGGGE<CFGFDGEGEGEGGGGGGGGGFDFDFGCFFEGGGGGGGFGEGGFGGFGFGFFE<FBFGGGGEFGGFGFGAFGGGE@EGFEG:EAFCEGGFFFFFGCFGGGGGF8@?FFGAFGGGFFGCGGFFAFEGFDFGF?CFFGGCC:FGGFFG>:EGG4DGAFFADFFAD=E:AFAFEF6@F@FFFBF?@>8;@=>E<(:A;@@EF)95?EF(/:9679:?F9991(4:?>?::>9AA?>>21(40:7:63<6((43:AAA2
@M04999:289:000000000-L3R54:1:1101:15232:14089 2:N:0:428
CGACTACTAGGGTATCTAATCCTGTTTGCTCCCCACGCTTTCGCATCTCAGCGTCAGTATCTGTCCAGAAGGCCGCCTTCGCCACCGGTATTCCTCCACATCTCTACGCATTTCACCGCTACACGTGGAATTCTACCTTCCTCTACAATACTCCAGATAACCAGTTTTAAGTGCAGTTCCCAGGTTGAGCCCGGGGCTTTCACACCTAACTTAATTATCCGCCTACATGCTCTTTACGCCCAGTCATTCCGATTAACGCTCGCACCCTCCGTATTACCGCGGCTGCTGGCACGGAGTTAGC
+
CCCCCGGGGGGGGGGGGGGGGGGGGGGGGGGGGGGGGGGGGGGGGGGGGGGGGGGGGGGGGGGGGGGGGGGGGGGGGGGGGGGGGGGGGGGGGGGGGGGGGGFFDGGGGGGGGGGGGGGGGGGGGGGGGGGGGGGGGGGGGGGGGGGGGFFGGGGGGGGGGGGGFGGGGGGGGGGGFGFGFGDFGGGGEDGGGGGCGGGGFFFFFFFFFFFFF8FFEBFFFFFFFF=EEE=EFFFFFD@FB0=4<4?3<EEDF?@EEDFFF9B>FFF?FFF?07?BFFFF>B;;B??FFBBFF>6041<44
@M04999:289:000000000-L3R54:1:1101:9819:14103 2:N:0:428
GACTACTCGGGTATCTAATCCTGTTTGCTCCCCACGCTTTCGCATCTCAGCGTCAGTATCTGTCCAGAAGGCCGCCTTCGCCACCGGTATTCCTCCACATCTCTACGCATTTCACCGCTACACGTGGAATTCTACCTTCCTCTACAATACTCCAGATAACCAGTTTTAAGTGCAATTCCCAGGTTGAGCCCGGGGCTTTCACACCTAACTTAATTATCCGCCTACATGCCCTTTACGCCCAGTCATTCCGATTAACGCTCGCACCCTCCGTATTACCGCGGCTGCTGGCACGGAGTTAGCC
+
CCCCCGGGGGGGGGGGGGGGGGGGGGGGGGGGGGGGGGGGGGGGGGGGGGGGGGGGGGGGGGGGGGGGGGGGGGGGGGGFGGGGGGGGGGGGGGGGGGGGGGGGGGGGGGGGGGGGGGGGGGGGGGGGGGGGGGGGGGGGGGGGGGGGGGGGGGGGGGGGGGGGGGGGGGGGGGGGFGFGGGGG9:FFGGFEGGGGGGGFFFFFFFFFDFFFFFFAEFF@FDDFFEF<=EBEFFFFFFFFDD;EEFCEFE;?FFEEFFBF99199::00(212:4<<:6;196>FF?(((,-((-44<)62
@M04999:289:000000000-L3R54:1:1101:7816:14107 2:N:0:428
GGACTACCGGGGTATCTAATCCTGTTTGCTCCCCACGCTTTCGCATCTCAGCGTCAGTATCTGTCCAGAAGGCCGCCTTCGCCACCGGTATTCCTCCACATCTCTACGCATTTCACCGCTACACGTGGAATTCTACCTTCCTCTACAATACTCCAGATAACCAGTTTTGAGTGCAGTTCCCAGGTTGAGCCCGGGGCTTTCACACCTAACTTAATTATCCGCCTACATGCCCTTTACGCCCAGTCATGCCGATTAACGCCCGCACCCTCCGTATTACCGCGGCGGCTGGCACGAAGTTAGC
+
CCCCCGCFGGGGCGGGGGGGGFGFGGGGGGGGDGGGGGGGGGGGGGGGGGGGGGGGGGGGGGGGGGGGGGGGGGGGGGGFGGGGGGGGE@FFGGGCGFFGGGGGGGGGGGGGGGGGGGGGGGGGGFGCGGGFFGGGG9FG?FGGGGG89FGFGGCGF8FGGGGGFD=FFCGDFCFGFGFGCFCGGGGGGGGGGDD>C4?CFFFFFFFF3=47BFFFFFFFBDFDFD@CEEFDFF;CFFFEFD067>E)9;;>F<BFA:6119B>F004?:9,(8(6:>?F(,1(,4-3:(8<F(--,.-.5
@M04999:289:000000000-L3R54:1:1101:2103:14114 2:N:0:428
GACTACCCGGGTATCTAATCCTGTTTGCTCCCCACGCTTTCGTATCTCAGCGTCAGTATCTGTCCAGAAGGCCGCCTTCGCCACCGGTATTCCTCCACATCTCTACGCATTTCACCGCTACACGTGGAATTCTACCTTCCTCTACAATACTCCAGATAACCAGTTTTAAGTGCAATTCCCAGGTTGAGCCCGGGGCTTTCACACCTAACTTAATTATCCGCCTACATGCCCTTTACGCCCAGTCATTCCGATTAACGCTCGCACCCTCCGTATTACCGCGGCTGCTGGCACGGAGTTAGCC
+
CCCCCG8FGGGGGGGGGGGGGGGGGGFCGGGFGGGGGGGGGG<ECFGGGGGGGGGGGGGGGFFFCFFGCFGGGFGGGGGGGGGGGGGGFGGFGGGGDFGGGGGGGGGGGGGGGGGGGGCGGGGGFFEEFGGCFGGGEFGGGGGGGGGCGFGGGGGGDFGGGGGF,?EFDCEGCGGGFGFCDFFFCG?GGGCEGEDGGGGGFFFFB>FFFFFF4F>A?FF2429@BBEFFEB@;@FE;?FD<1/;>67?)5(/4;9C?><6>F0;BF6?BFF<??FAFFF;016>F7?B0(.:09>F?FF<3
@M04999:289:000000000-L3R54:1:1101:15053:14121 2:N:0:428
TTGGACTACTCGGGTATCTAATCCTGTTTGCTCCCCACGCTTTCGCATCTCAGCGTCAGTATCTGTCCAGAAGGCCGCCTTCGCCACCGGTATTCCTCCACATCTCTACGCATTTCACCGCTACACGTGGAATTCTACCTTCCTCTACAATACTCCAGATAACCAGTTTTAAGTGCAATTCCCAGGTTGAGCCCGGGGCTTTCACACCTAACTTAATTATCCGCCTACATGCCCTTTACGCCCAGTCATTCCGATTAACGCTCGCACCCTCCGTATTACCGCGGCTGCTGGCACGGAGTT
+
CCCCCGGGGGGGGGGGGGGGGGGGGGGGGGGGGGGGGGGGGGGGGGGGGGGGGGGGGGGGGGGGGGGGGGGGGGGGGGGGGGGGGGGGGGGGGGGGGGGGGGGGGGGGGGGGGGGGGGGGGGGGGGGGGGGGGGGGGGGGGGGGGGGGGGGGGGGGGGGGGGGGGGGGGGGGGGGGFGFGGGGGGGGGGGCCFGGGGGDGAFFFFFFFFFFFFFFFFFFFFFFDFFFDEFFFEFFFEEC:?FFDDFFFFCFF@1;@FFFFBFFFFFF9<6BFF66:?>BB8>FFFF>??:BFBFBB9>08
@M04999:289:000000000-L3R54:1:1101:14454:14149 2:N:0:428
AGTTGACTACTCGGGTATCTAATCCTGTTTGCTCCCCACGCTTTCGCATCTCAGCGTCAGCATCTGTCCAGAAGGCCGCCTTCGCCACCGGTATTCCTCCACATCTCTACGCATTTCACCGCTACACGTGGAATTCTACCTTCCTCTACAATACTCCAGATAACCAGTTTTAAGTGCAATTCCCAGGTTGAGCCCGGGGCTTTCACACCTAACTTAATTATCCGCCTACATGCCCTTTACGCCCAGTCATTCCGATTAACGCTCGCACCCTCCGTATTACCGCGGCTGCTGGCACGGAGTT
+
CCCCCGGGGGGGGGGGGGGGGGGGGGGGGGGGGGGGGGGGGGGGGGGGGGGGGGGGGGGGGGGGGGGGGGGGGGGGGGGGGGGGGGGGGGGGGGGGGGGGGGGGGGGGGGGGGGGGGGGGGGGGGGGGGGGGGGGGGGGGGGGGGGGGGGGGGGGGGGGGGGGGGGGGGCGGGGGGFGFGGGGGGGGGGGGGGGGGGDGGFFFFFFFFFFFFFFFFFFFFFFE@FFFFFFFFFFFFFFFFDFFFFFFFFFCCEEFDFFFFFFFFB99>>BFF:2,41?BDBFBB;>>FFFD:B?7?96(:8
@M04999:289:000000000-L3R54:1:1101:11753:14166 2:N:0:428
TCGGACTACTGGGGTATCTAATCCTGTTTGCTCCCCACGCTTTCGCATCTCAGCGTCAGTATCTGTCCAGAAGGCCGCCTTCGCCACCGGTATTCCTCCACATCTCTACGCATTTCACCGCTACACGTGGAATTCTACCTTCCTCTACAATACTCCAGATAACCAGTTTTAAGTGCAGTTCCCAGGTTGAGCCCGGGGCTTTCACACCTAACTTAATTATCCGCCTACATGCCCTTTACGCCCAGTCATTCCGATTAACGCTCGCACCCTCCGTATTACCGCGGCTGCTGGCACGGAGTTT
+
CCCCCGGGGGGGGGGGGGGGGGGGGGGGGGGGGGGGGGGGGGGGGGGGGGGGGGGGGGGGGGGGGGGGGGGGGGGGGGGGGGGGGGGGGGGGGGGGGGGGGGGGGGGGGGGGGGGGGGGGGGGGGGGGGGGGGGGGGGGGGGGGGGGGGGGGGGGGGGGGGGGGGGGEGGGGGGGGFGFGGGGGGGGGGGGGGGGGGGDGFFFFFFFFFFFFFFFFEFFFFF@F>@@B=EFFEDFDFEFFFFF<DEFFFFFFFFFDFFFBBBFF99BF??FB>B6?BBD2:66(3396??0<?B69;><2)
@M04999:289:000000000-L3R54:1:1101:11638:14182 2:N:0:428
ATCAGACTACTCGGGTATCTAATCCTGTTTGCTCCCCACGCTTTCGCATCTCAGCGTCAGTATCTGTCCAGAAGGCCGCCTTCGCCACCGGTATTCCTCCACATCTCTACGCATTTCACCGCTACACGTGGAATTCTACCTTCCTCTACAATACTCCAGATAACCAGTTTTAAGTGCAGTTCCCAGGTTGAGCCCGGGGCTTTCACACCTAACTTAATTATCCGCCTACATGCCCTTTACGCCCAGTCATTCCGATTAACGCTCGCACCCTCCGTATTACCGCGGCTGCTGGCACGGAGTT
+
CCCCCGGGGGGGGGGGGGGGGGGGGGGGGGGGGGGGGGGGGGGGGGGGGGGGGGGGGGGGGGGGGGGGGGGGGGGGGGGGGGGGGGGGGGGGGGGGGGGGGGGGGGGGGGGGGGGGGGGGGGGGGGGGGGGGGGGGGGGGGGGGGGGGGGGGGGGGGGGGGGGGGGGGGGGGGGGGFGFGGGGGGGGGGGGGGFCDGGGGFFFFFFFFFFFFFFFFFFFEFFEFFFFFDEFEFFFFFFFFFFFBFD8@AEEFFF;;;;4<66:?9FBFBF?:?B?08:ABAFB09B99(,8><?D:B>044
@M04999:289:000000000-L3R54:1:1101:9964:14198 2:N:0:428
GACTACAAGGGTATCTAATCCTGTTCGCTACCCATGCTTTCGAACCTCAGCGTCAGTTACAGACCAGAGAGCCGCCTTCGCCACTGGTGTTCTTCCATATATCTACGCATTCCACCGCTACACATGGAGTTCCACTCTCCTCTTCTGCACTCAAGAAAAACAGTTTCAGCTGCACTTCCCCGGTTAAGCCGAGGGCTTTCACAGCTGACTTGTTCTCCCGCCTGCGTTCGCTTTACGCCCAATAAATCCGGACAACGCTTGCCACCTACGTATTACCGCGGCTGCTGGCACGTAGTTAGCC
+
CCCCCGGGGGGGGGGGGGGGGGGGGGGGGGGGGGGGGGGGGGGGGGGGGGGGGGGGGGGGGGGGGGGGGGGFGGGGGGGGGGGGGGGGGGGGGGGGGGGGGFGGGGGGGGGGGFGGCGGGGGGGGGGGGGGGGGGGGGGGGGGGGGGGGGGGGGGGGGGGGGGGGGGGFGGGGGGGFGFGGGGGGGGGGGGGGGGGGGGGFFFFFFFFFFEFEAFAEF4@DB=BF@>@FDFF?@FCF?FE?3@E)7<EFB3;BFFF>FF?FFFA?FF0:(8>>?F<BFF>07(-437BF(44?::19<<4,
@M04999:289:000000000-L3R54:1:1101:7755:14201 2:N:0:428
GTCGACTACAAGGGTATCTAATCCTGTTTGCTCCCCACGCTTTCGCATCTCAGCGTCAGTATCTGTCCAGAAGGCCGCCTTCGCCACCGGTATTCCTCCACATCTCTACGCATTTCACCGCTACACGTGGAATTCTACCTTCCTCTACAATACTCCAGATAACCAGTTTTAAGTGCAATTCCCAGGTTGAGCCCGGGGCTTTCACACCTAACTTAATTATCCGCCTACATGCCCTTTACGCCCAGTCATTCCGATTAACGCTCGCACCCTCCGTATTACCGCGGCTGCTGGCACGGAGTT
+
CCCCCGGGGGGGGGGGGGGGGGGGGGGGGGGGGGGGGGGGGGGGGGGGGGGGGGGGGGGGGGGGGGGGGGGGGGGGGGGGGGGGGGGGGGGGGGGGGGGGGGGGGGGGGGGGGGGGGGGGGGGGGGGGGGGGGGGGGGGGGGGGFGGGGGGGGGGGGGGGGGGFGGGGGGGGGGGGFGFGGGGGFFFFGGGGGGGGGGGGAFFFFFFFFFEFFFFFEFFEFFFFFFFDBEFFB8@@FEFFFFFF@;@EEFFEFDF@FFE;BB?>;6>6?FF:7<??BFF>133>0(-37B711<?3,7<<
@M04999:289:000000000-L3R54:1:1101:3964:14210 2:N:0:428
GACTACCCGGGTATCTAATCCTGTTTGCTCCCCACGCTTTCGCATCTCAGCGTCAGTATCTGTCCAGAAGGCCGCCTTCGCCACCGGTATTCCTCCACATCTCTACGCATTTCACCGCTACACGTGGAATTCTACCTTCCTCTACAATACTCCAGATAACCAGTTTTAAGTGCAGTTCCCAGGTTGAGCCCGGGGCTTTCACACCTAACTTAATTATCCGCCTACATGCCCTTTACGCCCAGTCATTCCGATTAACGCTCGCACCCTCCGTATTACCGCGGCTGCTGGCACGTAGTTAGCC
+
CCCCCGGGGGGGGGGGGGGGGGGGGGGGGGGGGGGGGGGGGGGGGGGGGGGGGGGGGGGGGGGGGGGGGGGGGGGGGGGGGGGGGGGGGGGGGGGGGGGGGGGGGGGGGGGGGGGGGGGGGGGGGGGGGGGGGGGGGGGGGGGGGGGGGGGGGGGGGGGGGGGGGGGGGGGGGGGGFGFGGF?FGGGGGGGGGGGGGGGGFFFFFFFFDFFFFFFAEFFFF===BEF?EFFFFFFFFFFEDF@EFFEFE@0;(8)4:>?FF>6>FFF?B9?<0>9>BF>F09>>6>?4((.8(,(4.:440
@M04999:289:000000000-L3R54:1:1101:12690:14227 2:N:0:428
GTCAGACTACAGGGGTATCTAATCCTGTTTGCTCCCCACGCTTTCGCATCTCAGCGTCAGTATCTGTCCAGAAGGCCGCCTTCGCCACCGGTATTCCTCCACATCTCTACGCATTTCACCGCTACACGTGGAATTCTACCTTCCTCTACAATACTCCAGATAACCAGTTTTAAGTGCAATTCCCAGGTTGAGCCCGGGGCTTTCACACCTAACTTAATTATCCGCCTACATGCCCTTTACGCCCAGTCATTCCGATTAACGCTCGCACCCTCCGTATTACCGCGGCTGCTGGCACGGAGTT
+
CCCCCGGGGGGGGGGGGGGGGGGGGGGGGGGGGGCFGGGGGGGGGGGGGGGGGGGGGGGGGGFGGGGGGGGGGGGGGGGGGGGGGGGGGGGGGGGGGGGGGGGGGGGGGGGGGGGGGGGGGGGGGGGGGGGGGGGGGGGGGGGGGGGGGGGGGGGGGGFGGGGGGFFDFGGGGGGFFGFGGGGGFGGGGGGGGGGGGGGGEFFFFFFFAFFFFFFFFFFFFF?@FDFFF=EFFE@@DFFFFF69<;@EFFFFFFFFFFCE?><?BFBFFFFFFF?6:BDF9(((496>FFB?02<?6>>6(
@M04999:289:000000000-L3R54:1:1101:21480:14240 2:N:0:428
TGGACTACAAGGGTATCTAATCCTGTTTGCTCCCCACGCTTTCGCATCTCAGCGTCAGTATCTGTCCAGAAGGCCGCCTTCGCCACCGGTATTCCTCCACATCTCTACGCATTTCACCGCTACACGTGGAATTCTACCTTCCTCTACAATACTCCAGATAACCAGTTTTAAGTGCAATTCCCAGGTTGAGCCCGGGGCTTTCACACCTAACTTAATTATCCGCCTACATGCCCTTTACGCCCAGTCATTCCGATTAACGCTCGCACCCTCCGTATTACCGCGGCTGCTGGCACGGAGTTAT
+
CACCCFFGGGGDGCFGGGGGGGGGGGGGFGGGGGGGGGCGC@FGG@FEGGGGGE@FEE@FGGGGGGGGCGGGGGGEG@EFF@FGGGAFGGGGFGGGGFGGGGGFGFGGGGGGEFGGGEECEEGGGGEF:CGGFGGGGGGEGFGGGGFGGGGFFGFGFGCEGGFGGD,@DEFADEFGFGFFDDFGFGGFGGGGGG>7CGDGFFFFFFFFFE)*:;FA*B@5A===@?B(/1>3>E(;;C;599;0=83C<C?;;DD(6C04(4,((-(4261(-8182).(-7(20(,87(12<040(,3))
@M04999:289:000000000-L3R54:1:1101:26383:14245 2:N:0:428
GGACTACTGGGGTATCTAATCCTGTTCGCTCCCCACGCTTTCGTCCATCAGCGTCAATCGGTATTTAGTAACCTGCCTTCGCAATCGGGGTTCTGTGTAATATCTATGCATTTCACCGCTACACTACACATTCCAGCTACTTCAATACTATTCAAGATTAACAGTATCAACGGCGGTTCTACAGTTAAGCTGCAGGTTTTCACCGCTGACTTATCAACCCGCCTACGGACCCTTTAAACCCAATAAATCCGGATAACGCTCGCATCCTCCGTATTACCGCGGCTGCTGGCACGGAGTTAGC
+
CCCCCGGGGGGGGGGGGGGGGGGGGGGGGGGGGGGGGGGGGGGGGGGGGGGGGGGGGGGGGGGGGGGGGGGGGGGGGGGGGGGGGGGGGGGGGGGGGGGGGGGGGGGGGGGGGGGGGGGGGGGGGGGGGGGGGFGGGGGGGGGGGGGGGGGGGGFGGGGGGGGGGGGGGGGGGGGGFGFGGGGGFGGGGGGGGGGGGGGGFFFFFFFFFFFFFFFFFFFFFFFFFFFFFF@FFFFFEEEF@FF@@AFFFFFFFFFA7?FFFFFF:9B>AFB??F><AFF9B;FFBF?FFBFD?9>FF?<A:
@M04999:289:000000000-L3R54:1:1101:7336:14254 2:N:0:428
AAGACTACCGGGGTATCTAATCCTGTTCGCTCCCCACGCTTTCGTCCATCAGCGTCAATCGGTATTTAGTAACCTGCCTTCGCAATCGGGGTTCTGTGTAATATCTATGCATTTCACCGCTACACTACACATTCCAGCTACTTCAATACTATTCAAGATTAACAGTATCAACGGCAGTTCTACAGTTAAGCTGCAGGTTTTCACCGCTGACTTATCAACCCGCCTACGGACCCTTTAAACCCAATAAATCCGGATAACGCTCGCATCCTCCGTATTACCGCGGCTGCGGGCACGGAGTTAT
+
CCCCCGGGGGGGGGGGGGGGGGGGGGGGGGGGGGGGGGGGGGGGGGGGGGGGGGGGGGGGGGGDFGGGGGGGGGGGGGGGGGGGGGGGGGGGGGGGGGGGGGGGGCGFGGGGGGGGGGGGGGGGGGGGGGGGGGGGGGGGGGGGGGGGGGGGGGGGGFGFGGGGFGGGGGGGGGGGFGFGGGGGFGGGGGGGGGGGDFGGFAFFFABEFFFFFFFFFFFFAFFFFFFFFFFFFFFFEFE=@FD<D@E3??;@><D<EFFF<?B99:>?><:>4((5644(469B02((-(,214;01:3))
@M04999:289:000000000-L3R54:1:1101:20965:14268 2:N:0:428
TGTGGGACTACTAGGGTATCTAATCCTGTTTGCTCCCCACGCTTTCGCATCTCAGCGTCAGTATCTGTCCAGAAGGCCGCCTTCGCCACCGGTCTTCCTCCACATCTCTACGCATTTCACCGCTACACGTGGAATTCTACCTTCCTCTACAATACTCCAGATAACCAGTTTTAAGTGCAATTCCCAGGTTGAGCCCGGGGCTTTCACACCTAACTTAATTATCCGCCTACATGCCCTGTACGCCCAGTCATTCCGATTACCGCTCGCACCCTCCGTCTTACCCGGTCTGCTGGCACGGATT
+
9CCC?;AF<@FF9FFDGGGGGA,CEE@<6CC@FGGFC,6@@B@FD@FGG:@@F<C@@@B@CEFAEECFFGFGE8@F<FGGGG:F@:=CEEGGE7CFF95EFED84ACFGGED:CEGG<FFGGGEECCECFA?@>E,EBDE8?@??DGG9=D=D=FFGF8,,3,@>FDFGC,==,6=C+?==+=@,<,@D<3@7:77C>*0:9*3A9AF)::5>AFB*=+01*<?5=@F2:56838(6(68)622(((//4C))?18(,:))-(11(,(4((-(-((,.4-.53(12710<B300<?6>,(-
@M04999:289:000000000-L3R54:1:1101:27818:14281 2:N:0:428
GGGACTACTCGGGTATCTAATCCTGTTCGCTACCCATGCTTTCGAACCTCAGCGTCGGTTACAGACCAGAGAGCCGCCTTCGCCACTGGTGTTCTTCCATATATCTACGCATTCCACCGCTACACATGGAGTTCCACTCTCCTCTTCTGCACTCAAGAAAAACAGTTTCAGCTGCACTTCCCCGGTTAAGCCGAGGGCTTTCGCAGCTGACTTGTTCTCCCGCCTGCGTTCGCTTTACGCCCAATAAATCCGGACAACGCTTGCCACCTACGTATTACCGCGGCTGCTGGCACGTAGTTAC
+
CCCCCGGGGGGGDGGGGGGGGGGGGGGGGGGGEFGGGGGGGGGGGGGGGGGGGGGGGG:FGGGGGGGGGGGGGGGGGDGGGGGGGGGGGGGGGGGFGGGFGGGCGFGGGGGGGGGGGGEGGGGGGGFFFFFGGGGGGDG9FGGGGGGGFGGGFFGGGGGFGGGGGGGGGGGGGGGGFGFG?FGGGGGGGCEGG8EGGGGGFF@AEDFFFFFFCAFF?6+>?0;F0=FFDFDFFD0=<C<E>>BB??F94:39>:;FFF>BB??6:9?FFF?:8)6(:24,3((411,5?0(4<:40:,6))
@M04999:289:000000000-L3R54:1:1101:12171:14282 2:N:0:428
TCGATGACTACTCGGGTATCTAATCCTGTTCGCTACCCATGCTTTCGAACCTCAGCGTCAGTTACAGACCAGAGAGCCGCCTTCGCCACTGGTGTTCTTCCATATATCTACGCATTCCACCGCTACACATGGAGTTCCACTCTCCTCTTCTGCACTCAAGAAAAACAGTTTCAGCTGCACTTCCCCGGTTAAGCCGAGGGCTTTCACAGCTGACTTGTTCTCCCGCCTGCGTTCGCTTTACGCCCAATAAATCCGGACAACGCTTGCCACCTACGTATTACCGCGGCTGCTGGCACGTAGT
+
CCCCCGGGGGGGGGGGGGGGGGGGGGGGGGGGGGGGGGGGGGGGGGGGGGGGGGGGGGGGGGGGGGGGGGGGGGGGGGGGGGGGGGGGGGGGGGGGGGGGGGGGGGGGGGGGGGGGGGGGGGGGGGGGGGGFGGGGGGGGGGGGGGGGGGGGGGGGGGGGGGGGGGGGGGGGGGGGFGFGGGGGGGGGGGGGGGGGGGGGFFFFFFFFFFFFFFFFFFFFFFFBFFFFFFFFFFFFFDFFC@FFFF@@FFFFFFF;?>FBFFFFFFFFAF?B:?FFFB?<2<?BF(4>>FFF4<<2::0:-
@M04999:289:000000000-L3R54:1:1101:12943:14292 2:N:0:428
GACTACAAGGGTATCTAATCCTGTTCGCTACCCATGCTTTCGAACCTCAGCGTCAGTTACAGACCAGAGAGCCGCCTTCGCCACTGGTGTTCTTCCATATATCTACGCATTCCACCGCTACACATGGAGTTCCACTCTCCTCTTCTGCACTCAAGAAAAACAGTTTCAGCTGCACTTCCCCGGTTAAGCCGAGGGCTTTCACAGCTGACTTGTTCTCCCGCCTGCGTTCGCTTTACGCCCACTAAATCCGGACAACGCTTGCCACCTCCGTATTACCGCGGCGGCTGGCACGTAGTTAGCC
+
C<CCCG8E@<CFFC@FA6EFFGC<FFC7C6C6C96<ACF<<B8@EBCFGFGEF@C:6CC6C@F86F@8<@@,FFG7?:C<,B:FBBCFGGGGGGGFFGGGGD<FEF?+@F:;,99EEGC8F9E:?,4AEEGG99EGGAE,=DFCFGGGGFGD88,@B8D88E====:E=EE=F=DD;?+0===@EC,,39C77C7CFC7+?+14@;*6)17.>FF4/4*5?B@2>2/(036((//.,,:AF0=@E)9?31(,-3:(,3322(44<1:0:9-21?F<909042((499((.,44(4(46)6.
@M04999:289:000000000-L3R54:1:1101:24223:14307 2:N:0:428
TAGGCGACTACACGGGTATCTAATCCTGTTCGCTACCCATGCTTTCGAACCTCAGCGTCAGTTACAGACCAGAGAGCCGCCTTCGCCACTGGTGTTCTTCCATATATCTACGCATTCCACCGCTACACATGGAGTTCCACTCTCCTCTTCTGCACTCAAGAAAAACACTTTCAGCTGCACTTCCCCGGTTAAGCCGAGGGCCTTCACAGCTGACTTGTCCTCCCGCCTGCGTTCGCTTTACGCCCAATAAATCCGGACAACGCTTGCCACCTACGTATTACCGCGGCTGCTGGCACGTAGC
+
CCCCCDGGGGEG?CGGFGGGD@CFA@FCGGGGGGGGFDGGFCGAEF@FGGGG@FDFGGGDCGFGGGGGGGGGDGFCGCEGFFFGCGBFGGG<5:ACEFFEFFFFGGGGFGG7FEEFGGFGGEDFEGCGGGAA8@6D;7=>AGGGGGGFFFGFGGGGGGGFFGEEF6=,,7EFFGFFFGFGDFFC,,:>@CECCFFC*;CD>*:AAFFFB956@F+8=A*8AC@61;;D1@68D(3>11(19;099?(2:)4)48>>FB92:010,41(6811(8(3427AA<:92(40(,237:(,2:31(
@M04999:289:000000000-L3R54:1:1101:15440:14317 2:N:0:428
GGGAGGACTACTGGGGTATCTAATCCTGTTTGCTCCCCACGCTTTCGCATCTCAGCGTCAGTATCTGTCCAGAAGGCCGCCTTCGCCACCGGTATTCCTCCACATCTCTACGCATTTCACCGCTACACGTGGAATTCTACCTTCCTCTACAATACTCCAGATAACCAGTTTTAAGTGCAATTCCCAGGTTGAGCCCGGGGCTTTCACACCTAACTTAATTATCCGCCTACATGCCCTTTACGCCCAGTCATTCCGCTTAACGCTCGCACCCTCCGTATTACCGCGGCTGCTGGCATGGATT
+
CCCCCGGGGGGGGGGGGGGGGGGGGGGGGGGGGGGGGGGGGGGGFGGGGGGGGGGGDFGGGGGFGGGGGGGGGGGGGGGGGGGGGGGGGGGGEBFFFCGGGGGGGDFGGFGGGGGGGFFGGGGGGGGGGGGE@F98FFGG8EFGGGGGGGGGGAC=EGCDF9FGGGGGGGGGGGGGFGFGGGGGFGGGGGGFCEGCDGGDDFFFFFFFFFDFFFFFEC6<>>CFD9222:@EFEFFFD@AC0<>BF(.7AF3?C.(62<>)(4(,7>6B;:???>,2:?>AD:91(7>>(4:?(34:()))
@M04999:289:000000000-L3R54:1:1101:26443:14352 2:N:0:428
GGGACTACTGGGGTATCTAATCCTGTTTGCTCCCCACGCTTTCGCATCTCAGCGTCAGTATCTGTCCAGAAGGCCGCCTTCGCCACCGGTATTCCTCCACATCTCTACGCATTTCACCGCTACACGTGGAATTCTACCTTCCTCTACAATACTCCAGATAACCAGTTTTAAGTGCAATTCCCATGTTGAGCCCGGGGCTTTCACACCTAACTTAATTATCCGCCTACATGCCCTTTGCGCCCAGTCATTCCGATTAACGCTCGCACCCTCCGTATTACCGCGGCTGCTGGCACGGAGTT
+
CCCCCGGGGGGGGGGGGGGGGGGGGGGGGGGGGGGGGGGGGGGGGGGGGGGGGGGGGGGGGGGGGGGGGGGGGGGGGGGGGGGGGGGGGGGGGGGGGGGGGGGGGGGGGGGGGGGGGGGGGGGGGGGGGGGGGGGGGGGGGGGGGGGFGGGGFGGGGGGGGGGGGGGGGGGGGGGGFGFGGGGGGGGGACGGGGGGGDD5FFFFFFBFFEDFFFFFFFFFFFFF@FFFEFFEDFFE9C>FF@FDE8<EEFEE(32;398@F?6>>B90(4?B:282AA63>6>B9>:?F7:??69>>03
@M04999:289:000000000-L3R54:1:1101:3860:14407 2:N:0:428
GACTACAAGGGTATCTAATCCTGTTCGCTCCCCACGCTTTCGTCCATCAGCGTCAATCGGTATTTAGTAACCTGCCTTCGCAATCGGGGTTCTGTGTAATATCTATGCATTTCACCGCTACACTACACATTCCAGCTACTTCAATACTATTCAAGATTAACAGTATCAACGGCAGTTCTACAGTTAAGCTGCAGGTTTTCACCGCTGACTTATCAACCCGCCTACGGACCCTTTAAACCCAATAAATCCGGATAACGCTCGCATCCTCCGTATTACCGCGGCTGCTGGCACGGAGTTAGCC
+
CCCCCGGGGGGGGGGGGGGGGGGGGGGGGGGGGGGGGGGGGGGGGGGGGGGGGGGGGGGGGGGGGGGGGGGGGGGGGGGGGGGGGGGGGFGGGGGGGGGGGGGGGGGGGGGGGGGGGGGGGGGGGGGGGGGGGGGGGFGGGGGGGGGGGGGGGGGGGGGDGGGGFGGGGGGGGGGGFGFGGGGGGGFGDCFGGGGFGGGGFFFEFFFEFFFCFFFFFFFAFFFDFD(>@FFFFFFFFFF3@68379<?@BFDD84@FF;69BFFB?DFFBF:3><DB009;9>>BF0B??D?FB>1846>:
@M04999:289:000000000-L3R54:1:1101:14500:14414 2:N:0:428
AGAGGGACTACAAGGGTATCTAATCCTGTTTGCTCCCCACGCTTTCGCATCTCAGCGTCAGTATCTGTCCAGAAGGCCGCCTTCGCCACCGGTATTCCTCCACATCTCTACGCATTTCACCGCTACACGTGGAATTCTACCTTCCTCTACAATACTCCAGATAACCAGTTTTAAGTGCAGTTCCCAGGTTGAGCCCGGGGCTTTCACACCTAACTTAATTATCCGCCTACATGCCCTTTACGCCCAGTCATTCCGATTAACGCTCGCACCCTCCGTATTACCGCGGCTGCTGGCACGGAGT
+
CC<@<FEFGFGGGGDCCCEEGGGGGGGGGEEFGGGGGGGGDGEEGFGGECE<FFGGGCGEEGGGGGGGGGGGDECFGGGDGGCFGGGFEFGDGCFFFGGGGGGGC@,EEGGGGG@FDFFGGGGGGGGGGFGFGGG,=FDGGFGGGGGGGGGGGFG8EGGGG?FFGGGG9@EGGFGGFGFGGGGGGGGGGGGGGGGGGGGGFAAFFFFCFFFFFFFFBFFFFFE4>BDDFFF?C;@@F8EFF@DFF;?;<A?EFEF;;0?FFB><?6>0>F??B?9::(5:><:>1(449?BBFF7)8>(--
@M04999:289:000000000-L3R54:1:1101:20945:14414 2:N:0:428
CGTCGACTACCCGGGTATCTAATCCTGTTCGCTACCCATGCTTTCGAACCTCAGCGTCAGTTACAGACCAGAGAGCCGCCTTCGCCACTGGTGTTCTTCCATATATCTACGCATTCCACCGCTACACATGGAGTTCCACTCTCCTCTTCTGCACTCAAGAAAAACAGTTTCAGCTGCACTTCCCCGGTTAAGCCGAGGGCTTTCACAGCTGACTTGTTCTCCCGCCTGCGTTCGCTTTACGCCCAATAAATCCGGACAACGCTTGCCACCTACGTATTACCGCGGCTGCTGGCCCGTAGTT
+
CCCCCGGGGGGGGGGGGGGGGGGGGGGGGGCGGGGGGGGGGGGGGGGGGGGGGGGGGGGGGGGGGGGGGGGGGGGGGGGGGGGGGGGGGGGGGGGGGGGGGGGGGGGGGGGGGGGGGGGGGGGGGGGGGGGGGGGGGGGGGGGGGGGGGGGGGGGGGGGGGGGGGGGGGGGGGGGGFGFGGGGFGGGCEGGGGGGGGGGGFFFFFFFFFFF@FFFFEFFFFFFFFFFFFFDFD;BFDDEF@FF>?6??<AFF0;989FFF;>BFFFFFFFBFF?FFFFAFDF;BF9(,1:?2((-9446<4
@M04999:289:000000000-L3R54:1:1101:25830:14419 2:N:0:428
GTGTGACTACTAGGGTATCTAATCCTGTTCGCTCCCCACGCTTTCGTCCATCAGCGTCAATCGGTATTTAGTAACCTGCCTTCGCAATCGGGGTTCTGTGTAATATCTATGCATTTCACCGCTACACTACACATTCCAGCTACTTCAATACTATTCAAGATTAACAGTATCAACGGCAGTTCTACAGTTAAGCTGCAGGTTTTCACCGCTGACTTATCAACCCGCCTACGGACCCTTTAAACCCAATAAATCCGGATAACGCTCGCATCCTCCGTATTACCGCGGCTGCTGGCACGGAGTT
+
CCCCCGGGGGGGGGGGGGGGGGGGGGGGGGGGGGGGGGGGGGGGGGGGGGGGGGGGGGGGGGGGGGGGGGGGGGGGGGGGGGGGGGGGGGGGGGGGGGGGGGGGFGGGGGGGGGGGGGGGGGGGGGGGGGGGGGGGGGGGGGGGGGGGGGGGGGGGGGGGGGGGGGGGGGGGGGGGFGFGGGGGGGGGGGGGGGGFGGGFFCFFFFFFBFFBFFFFFFFFFFFFFFFFFFFFFFFFFFFFFFF@FFDFFFFFF@2;DDEFFFFFFFFFFFFFFFFF?FFFFB;9>F;FFF?F?03?9>>?:
@M04999:289:000000000-L3R54:1:1101:13254:14436 2:N:0:428
GTGCGACTACTAGGGTATCTAATCCTGTTTGCTCCCCACGCTTTCGCATCTCAGCGTCAGTATCTGTCCAGAAGGCCGCCTTCGCCACCGGTATTCCTCCACATCTCTACGCATTTCACCGCTACACGTGGAATTCTACCTTCCTCTACAATACTCCAGATAACCAGTTTTAAGTGCAATTCCCAGGTTGAGCCCGGGGCTTTCACACCTAACTTAATTATCCGCCTACATGCCCTTTACGCCCAGTCATTCCGATTAACGCTCGCACCCTCCGTATTACCGTGGCTGCTGGCACGTAGTT
+
CCCCCGGGGGGGGGGGGGGGGGGGGGGGGGGGGGGGGGGGGGGGGGGGGGGGGGGGGGGGGGGGGGGGGGGGGGGGGEDGGGGGGGGGGGGGGGGGGGGGGGGGGGGGGGGGGGGGGGGGGGGGGGGGGGGGGGGGGGGGGDDEGGGDGGGGFGGGFGGGGGGGGGGGGFDFFFGFFDBFFGGCGGCFGFGFFGGGGGDGFFFFFFFFFB@:=FCFFFFEF44@DD@@F@FC36=EF@)83;@F?06=35?EE@?D?;?<:93,(,1968:B?6?0?79>.3(.(3:?632(40413((4.
@M04999:289:000000000-L3R54:1:1101:24550:14438 2:N:0:428
GGACTACCCGGGTATCTAATCCTGTTCGCTCCCCACGCTTTCGCTCCTCAGCGTCAGTGACGGCCCAGAGACCTGCCTTCGCCATCGGTGTTCTTCCCGATATCTACACATTCCACCGTTACACCGGGAATTCCAGTCTCCCCTACCGCACTCCAGTCCGCCCGTACCCGGCGCCGATCCACCGTTAAGCGATGGACTTTCACACCAGACGCGACGAACCGCCTGCGAGCTCTTTACGCCCAATAAATCCGGATAACGCTTGCACCCTACGTATTACCGCGGCTGCTGGCACGTAGTTAGC
+
[truncated: 26,376,185 more chars]
