# Supplementary material for: Dynamics of the hindgut microbiota of the Japanese honey bees (Apis cerana japonica) throughout the overwintering period
Source: PeerJ. 2025 Oct 13;13:e20050. doi: 10.7717/peerj.20050 (PMC12530201; doi:10.7717/peerj.20050)
Supplement: Supplemental Information 45 [file peerj-13-20050-s045.gz › peerj-13-20050-s045]

@M04999:289:000000000-L3R54:1:1101:18301:1778 1:N:0:433
GTGACCTACGGGCGGCTGCAGTGAGGAATATTGGACAATGGGTGAGAGCCTGATCCAGCCATCCCGCGTGAAGGACGACAGCCCTATGTGTTTTAAACTTCTTTTTTATTGTAATAAACCACATTACGTTTATTTTTCTGAAGTTTCCATACGAATAATCATCGTCTAACTCCTTTCCAGCAGCCTCTTTATTACTGAGTATTCGATCGTTATCCTTATTTTTTTGTTTTAATTGGTCCGTAGTCTGTTTTTTATTTCATCGTTTAATACCTTCATCTTAACTTTTTTACTTCCTTTGTTT
+
9CCCCGGGGGGGGGGGGGGGGGGGGGGGGGGGGGGGGGGGGGFGGGGGGGGGGGGGGGGE8FAECB:+@+,,,,,:++8++4+8E,B,,,<BFF,,,5CE<EFFG,@,C,,,,,C,,,84,8,BE,B+D,B+,:,:B=F,,,,,@,:,,:,:,+,:+,,8,77,+8@+,8>=,,8,3,,,3,,:@,3,,7,,7,6,,,,,,6,2,,,1*=:*=,1,,,4=E,=C5*2;CF+*+++*2+2);*)*++++3;))9)**1/**1)*8))**)/).)0**15=)).6)6))((-6)5)).6))3(
@M04999:289:000000000-L3R54:1:1101:13641:1785 1:N:0:433
TGCTCCTACGGGCGGCTGCAGTAGGGAATCTTCCACAATGGACGCAAGTCTGATGGAGCAACGCCGCGTGGATTAATAAGTTCTTCTGATCGTAAAATCCTTTTTTTTAAGAATAACGTTTGTTAGAGTAACTTCTCATATCGTGTCGGTAATCAACCATAAATTCACTGCTAACTACGTGCCAGCATCCTCGGTAATACTTTTTTGTCAATCTTTTTCCTTTTTTATTTTGCGTAATGTGTGCTCATTCTTTCTTTTAATTCTTTATGTGAAATCCCTCAGCTTAACTTATTTATTTCAT
+
@ACCCGGGGGGGGGGGGGGGGGGGGGGGGGGGGGGGGGGGGGGGGGGGGGGGGGGFGEGF8C+@=++4@++,C,,,,,,,,<5EE<,,,<5+B,,+,<44B,BE,@C+,,,,,,,,5+,:B+B,,,,,C,,8B,3@>,C9,33:,,3++83+@@,,@,*,,,,,7>,7,,,@,,,7,2*6,1>,,1,,2,,2**6,*@,,,6,,,3**5+++++3=+<60+++3<C*:@+1++):*******)********/28=FBF4)*1*9/**1)1)))**/))91(().8))).)))))))))))-
@M04999:289:000000000-L3R54:1:1101:13092:1841 1:N:0:433
CCTACGGGGTGCTGCAGTGAGGAATATTGGACAATGGGTGAGAGCCTGATCCAGCCATCCCGCGTGAAGGACGACAGCCCTATTTGTTTTAAACTTCTTTTGTATTGGAATAAACCACATTACGTGTAATGTTCTTAAGGTACCATACGAATAAGCATCTGCTAACTCCGTTCCATCAGCCGCGGTAATACTGAGGATGCGATCGTTATCCGTATTTATTGTTTTTATAGGTTCCGTAGTCGTTTTTATATGTCAGCGTTGATAACCTTCAGCTTAACTGTATCACTGCCGTTGATACTTT
+
BCCCCEGGGFGEGGGFFFGGGGGGGGGGGGGGFGFGGGGGGFGGGGGGGGGGGGGGGGGGG>FEGF,C,<AE+++66<==E,C,,,CFGG9,,<EFDFFGG9F9E,,,,,C99,??,A,EE,B7F8F89A,9C?F,,,,,C<A,,A,4,+,A+,:<,7=,,5@,,8FD=3A,,3,,,,,38>>875++8,5,7,,*,@@,***1*6=8DC;**,=<E7C:=,,4AF6+,+++4*,*29**+))*:>));7+1;+7+)).2))++**/95;2)4@B4*-72<)))))6)),(-8((6)6<)6
@M04999:289:000000000-L3R54:1:1101:15955:1852 1:N:0:433
GACCCACGGGTGGCTGCAGTGGGGAATTTTGGACAATGGGGGGAACCCTGATCCAGCCATGCCGCGTGTCTGAAGAAGGCCTTCGGGTTGTAAAGGACTTTTGTTAGGTAAGAAAAGCTTTGTGCTAATACCACCGAGTGCTGACTGTACCTAAAGAATAAGCACCGGCTAACTACTTGCCAGCATCCGCGTTAATACGTATGGTTCGAGCGTTAATCGGAATTACTTGGCGTAAAGCGAGCGCATACGGTTAGATAAGTCATATGTTAAATCCCCGAGCTCAACTTGTGACGTGCATTTT
+
9CCCCGGGGGGGGGGGGGGGGGGGGGGGGGGGGGGGGGGGGGGGGGGGGGGGGGGGGGGGGGGGGGGCFDF<9,,,,,,3>DFC7++BC<F999,,,>FFGG9FF,,,,,,,,=,3,3DC,,@,>F99F9<8,>>***=7;F,,,,,7,3@F9,9:9+?,,,2,2=1*1<7,2?,2,779<+2;C+30****:88C?C5<++**3+0***1*:C5*<C55**:C77C*+**):)**27)*9/)))*)1..8;5)*9***906*/19@*)*-6:665)()324))49>).))-18(2(4<<4
@M04999:289:000000000-L3R54:1:1101:8958:1878 1:N:0:433
CGCAACCTACGGGGGGCTGCAGTGGGGAATATTGCACAATGGGGGGAACCCTGATGCAGCCATGCCGCGTGTATGAAGAAGGCCTTCGGGTTGTAAAGTACTTTCGGTAATGAGGAAGTTGGTGTATCGAATAGGTGCATCAATTGACGTTAATTACAGAAGAAGCACCGGCTAACTCCGTGCCAGCAGCCTCGGTAATACTTATGGTGCTAGCGTTAATCGGAATGACTGTGCGTAAATGGCATGTAGTCGGATAATTAAGTTAGGTGTGAAAGCCCCGTGCTCAACCTGTGAACTGCAC
+
CCCCCGGGGGGGGGGGGGGGGGGGGGGGGGGGGGGGGGGGGGGGGGGGGGGGGGGGGGGGGGGGGGCCFGDGGF999<9,,**<FFC***=C*A,9,<<?<EFGF5*C5*<7,9,,,0,<9,ACG?FF85,<*,,<ACEGF6@CF++2*;E>8FGGG+++++++0<FEC8**:8+2<9A8E5EFF+/**01*2/8EDEG?:++++++<99+++0:EE55?C5**/:6*<C7*+2:C355*:*7*=5@**/1)))8)*9@?*6:B4*)9)7(54**)725((,,3542(48:)2).)6),2(
@M04999:289:000000000-L3R54:1:1101:18008:1944 1:N:0:433
CCCTACGGGGGGCTGCAGTGGGGAATATTGCACAATGGGGGGAACCCTGATGCAGCCATGCCGCGTGTATGAAGAAGGCCTTCGGGTTGTAAAGTACTTTCGGTAGTGAGGAAGTTGTGTGTATGAAAAGTGCATGCAGTTGACGTTAGCTACAGAAGAAGCACCGGCTAACTCCGTGCCAGCAGCCGCGGTAATACGGAGGGTGCGAGCGTTAATCGGAATGACTGGGCGTAAAGGGCATGTAGGCGGATAATTAAGTTAGGTTTGAAAGCCCCGGGCTCAACCTGGGAATTGCACTTA
+
CCCCCGGGGGGGGGGGGGGGGGGGGGGGGGGGGGGGGGGGGGGGGGGGGGGGGGGGGGGGGGGGGGGGGGGGGFFFGGGGGGGGGGGGDFC:CFFGGGGGGDDGFGGGGCFCFDFFFGEGGGGGGGGGGDE?EFGFGGCGGFGEEGGC5@FEGGGGG6?6:CC@EGGGGEGEGFC5C8EGGGGGGFFCCE5:CEGGGGG>5C5EDCE5EGCGGEEFGG5CCFFFGGG4F<5DC*:7DGDGGGFF=76733>>CBFF?@FFFB4@*=544=4::F@>;0>>??B??F((1(5:BD<9?FD>
@M04999:289:000000000-L3R54:1:1101:10163:1989 1:N:0:433
GTTACCTACGGGGGGCAGCAGTAGGGAATCTTCCACAATGGACGCAAGTCTGATGGAGCAACGCCGCGTGAGTGAAGAAGGTTTTCGGATCGTAAAGCTCTGTTGTTGGTGAAGAAGGATAGGGGTAGTAACTGATTCTTATTTGACGGTAATCAACCAGAAAGTCACGGCTAACTACGTGCCAGCAGCCGCGGTAATACGTAGGTGGCAAGCGTTGTCCGGATTTATTGGGCGTAAAGCGAACGCAGGCGGGAGAACAAGTCAGCTGTGAAAGCCCTCGGCTTAACCGGGGAAGTGCAGC
+
CCCCCGGGGGGGGGGGGG7FFGGGGGGGGGGGGGGGGGGGGGGGGGGGGGGGGGGGGGGGGGGGGGGGGGGGGGGGGGGGGGGGGGGGGGGGGGGGGGGGGGGGGGGCFGGGGGGGGGGGGGCGGGGGGFEGGGFGFGFGFGGF<:<:7FGFFGGGGFE*C7FEGCFGGGGG>:<E7<CGGGGGGGG*;E8:CE>EGGGC8CCF>FF5EGG=FGGG5C9FGE=EGFFCC>CD57>CDDGGGGFGD:5:)7;>37BEFFFFFF>F=4??AFAD>*74><<9::?>B26-90(9B06??AA2)
@M04999:289:000000000-L3R54:1:1101:10582:2038 1:N:0:433
GGGCCTACGGGCGGCAGCAGTGGGGAATATTGCACAATGGGGGGAACCCTGATGCAGCCATGCCGCGTGTATGAAGAAGGCCTTCGGGTTGTAAAGTACTTTCGGTAATGAGGAAGGTGGTGTATCGAATAGGTGCATCAATTGACGTTAATTACAGAAGAAGCACCGGCTAACTCCGTGCCAGCAGCCGCGGTAATACGGAGGGTGCGAGCGTTAATCGGAATGACTGGGCGTAAAGGGCGTGTAGGCGGATAATTAAGTTAGGTGTGAAAGCCCCGGGCTCAACCTGGGAACTGCACTT
+
CCCCCGGGGGGGGGGGGGGGGGGGGGGGGGGGGGGGGGGGGGGGGGGGGGGGGGGGGGGGGGGGGGGGGGGGGGGGGGGGGGGGGGGGGGGGGGGGGGGGGGGGGGGGGGGGGGGGGFGGEFGGGGGGGGGGGGGGGGGGGGGDFCGGGFGFGGGGGFGGGGGGGGGGGGGCCGGGGDFGGGGGFG6@FGEEGGGGGGGGC>EGGGGGGGCGGCEGGGGGGGGGGGGGGGGFDDG:FGFGDGFGFGFFFFFFGFFFFFFFFFGFFFFFFFFFFFFFFFFFFF?D?FFFFFB<:<??<<:<7
@M04999:289:000000000-L3R54:1:1101:22873:2044 1:N:0:433
TTCCTACGGGGGGCAGCAGTGGGGAATTTTCCGCAATGGGCGAAAGCCTGACGGAGCAATGCCGCGTGGAGGTAGAAGGCCTACGGGTCGTGAACTTCTTTTCCCGGAGAAGAAGCAATGACGGTATCTGGGGAATAAGCATCGGCTAACTCTGTGCCAGCAGCCGCGGTAATACAGAGGATGCAAGCGTTATCCGGAATGATTGGGCGTAAAGCGTCCGTAGGTGGCTTTTTAAGTCCGCCGTCAAATCCCAGGGCTCAACCCTGGACAGGCGGTGGAAACTACCAAGCTGGAGTACGGT
+
CCCCCGGGGGGGGGGGGGGGGGGGGGGGGGGGGGGGGGGGGGGGGGGGGGGGGGGGGGGGGGGGGGGGGGGGGGGGGGGGGGAFFGGGGGGGGGGGGGGGGGGGGGGGGGGGGGGGGGGGGGGGGGGGGGFGGCGGGGGGGGGGGGGGGGGGGGGGGGCGFGGGGGGGGGGGGFFGF7EGGGGGGGFGGGEDGGGGGGGGGGGGGGGGGGGGGGGGGGGGGGGEGGGGGGGGGFGGGGGGGGFGDD3?FFF?GFFDDFFFFFGFFFFFFFFFFFBBFFFFFFAB>:?:?BB?26:?FFF0(
@M04999:289:000000000-L3R54:1:1101:11149:2066 1:N:0:433
CCTACGGGCGGCTGCAGTGGGGAATATTGCACAATGGGGGGAACCCTGATGCAGCCATGCCGCGTGTATGAAGAAGGCCTTCGGGTTGTGAAGTACTTTCGGTAGTGAGGAAGTTGTGTGTATGAAAAGTGCATGCAGTTGACGTTAGCTACAGAAGAAGCACCGGCTAACTCCGTGCCAGCAGCCGCGGTAATACGGAGTGTGCGAGCGTTAATCGGAATGACTGGGCGTAAAGGGCACGTAGGCGGATAATTAATTTAGGTGTGAAAGCCCCGGGCTCAACCTGGTAATTGCACTTAA
+
CCCCCFEE+C:FGGGGFGGGGGEDGGFFGGGGGGGGFGCGFEGGGGGGGGGGGCFDFGFGGGGGFFEGGGGEGGGGGCGBFGFGGGEGG*@=CFGGFGCFGEFFGGGGGGGGG<EFGGFGGGGGC;FFGGGGGGGGCCGGGGGGGFBFGGGFGGGC<FFGF,<CFGGGEGGG+<CGC>8<@FF6FG5EGGEE>F7:F5CE5EF:CEECEGEGC@+<*::EGCC7AC*9CCGDE*3>DGGGGGFC)7>D5>BBGFF?/*097@C6?B=F2*(86@7>EFBF?7::FBB,6<A.-6<84>A>
@M04999:289:000000000-L3R54:1:1101:17908:2078 1:N:0:433
CCTACGGGGGGCTGCAGTGGGGAATATTGCACAATGGGGGGAACCCTGATGCAGCCATGCCGCGTGTATGAAGAAGGCCTTCGGGTTGTAAAGTACTTTCGGTAGTGAGGAAGTTGTGTGTATGAAAAGTGCATGCAGTTGACGTTAGCTACAGAAGAAGCACCGGCTAACTCCGTGCCAGCAGCCGCGGTAATACGGAGGGTGCGAGCGTTAATCGGAATGACTGGGCGTAAAGGGCATGTAGGCGGATAATTAAGTTAGGTGTGAAAGCCCCGGGCTCAACCTGGTAATTGCACTTAA
+
CCCCCGGGGDGGGGGGFGCFFEGGGGGGGGGGGGGGGGDGGGGGGGGGCFGFGGG>FGCGFDECGGFGGGGGGGGGGGGGGGGGEGGEFFGCFFGGGFCFGC2:CC@?EF8C@FGGE>GGGCF?FFGGGGF9EEGFFFGGGGGGGGGGGG7EFGGGGGGGGGGGGEGGG8EGGGGGGEFCCGGFGGCGCEE5CF:<FDEEEGCEGGEGEECEECFFGCCCF6CG?EG4FDGGGGGGGGG5CFFGFGFD3DEF>4*7==BFF::=75=FBF?FF3.779>?>4?::03(6):ABFA2>:>9
@M04999:289:000000000-L3R54:1:1101:13721:2117 1:N:0:433
CTACGGGCGGCTGCAGTAGGGAATCTTCCACAATGGACGCAAGTCTGATGGAGCAACGCCGCGTGGATGAAGAAGGTCTTCGGATCGTAAAATCCTGTTGTTGAAGAAGAACGGTTGTGAGAGTAACTGCTCATAGCGTGACGGTAATCAACCAGAAAGTCACGGCTAACTACGTGCCAGCAGCCGCGGTAATACGTAGGTGGCAAGCGTTGTCCGGATTTATTGGGCGTAAAGGGAGCGCAGGCGGTCTTTTAAGTCTGAATGTGAAAGCCCTCAGCTTAACTGAGGAAGAGCATCGGA
+
CCCCCGGGFFGGGGGGFEFGGGGGGGGGGGGGGGGGGGGGGGGFFCFGGGGGGGGGGGGGGGGGGGGGGGGGGGGGGFAFGGGGGGGGGGGGGGGGGGGGGGGGGGGGGGGGGGGDGGGGGGGGGGGGGGGGGGGGGGGGGGGFGGGGGGGGGGFGGGGGFGGGGGGDFGGGGDFDGGGGGGGGGGGGGEEGGFEFFGGGGGF6CFFGGGGG=FFGGGGCEGGFC6FFGGGDF>D3D35C39BCDGFDFFFFGFFFFFFFFFCF=FFF<B?738FFFFFBF<B29>?:?<:?BBF?3<?F
@M04999:289:000000000-L3R54:1:1101:11976:2118 1:N:0:433
TTGTCCCTACGGGTGGCTGCAGTAGGGAATCTTCCACAATGGGCGCAAGCCTGATGGAGCAACGCCGCGTGTGTGATGAAGGCTTTCGGGTCGTAAAGCACTGTTGTATGGGAAGAACGGGTTTAAGAGGAAATGCTTAGACAGTGACGGTACCATACCAGAAAGGGACGGCTAAATACGTGCCAGCAGCCGCGGTAATACGTATGTCCCGAGCGTTATCCGGATTTATTGGGCGTAAAGCGAGCGCAGACGGTTGCTTAAGTCTGAAGTGAAAGCCCACAGCTCAACTGTGGAATGGCTT
+
CCCCCGGGGGGGGGGGGGGGGGGGGGGGGGGGGGGGGGGGGGGGGGGGGGGGGGGGGGGGGGGGGGGGGGGGGGGGGGGGGGGGGFGGGGGGGGGGGGGGGGGGGGGGGGGGGGGGGGGGGGDBGGGGGGGGGGGGGGGGGGGGGGGGGGGGGGGGGGGGGGGGGGGGGGGGGGGGGGGGGGGGGGGGGGGGGGGGGGGGGGGGGGGGGGGGGGGGGGGGGGGGE=6:FGGGGGGGGC<GGGECDDD3>B:BDDEDFFFFFFDFFF?FF@<)6B=?56FFBFF??<?BAFBFB>?2,3?::
@M04999:289:000000000-L3R54:1:1101:22753:2211 1:N:0:433
TCAAGCCTACGGGCGGCTGCAGTGGGGAATATTGCACAATGGGCGAAAGCCTGATGCAGCGACGCCGCGTGCGGGATGACGGCCTTCGGGTTGTAAACCGCTTTTGATTGGGAGCAAGCGAGAGTGAGTGTACCTTTCGAATAAGCACCGGCTAACTACGTGCCAGCAGCCGCGGTAATACGTAGGGTGCAAGCGTTATCCGGATTTATTGGGCGTAAAGAGCTCGTAGGCGGTTCGTCGCGTCTGGTGTGAAAGTCCATCGCTTAACGGTGGATCGGCGCCGGGTACGGGCGGACTGG
+
CCCCCGGGGGGGGGGGGGGGGGGGGGGGGGGGGGGGGGGGGGGGGGGGGGGFGGGGGGGGGGGGGGGGGGGGGGGGGGGGGDFEGGGGGGGGDGGGGGGDGGGGCGGFGGGGGGDGGGFGGGGGGGGGGCGGGGGGGGGGGG@DGGGGGG7FFEEFGGGGF:FFCFG@GGGGGDCE58@FGGGGGGGGDD?:CFGGGGGGGGGGCCFGDFFGGGGEGGGFGFG7ECG<CDGGGDGDDCDCDG)939@*))76C6696BFFFFGFF3@FFF16>>F?:0;99>>>B0(53;93461914?
@M04999:289:000000000-L3R54:1:1101:23105:2240 1:N:0:433
GCCTACGGGTGGCTGCAGTGGGGAATTTTGGACAATGGGGGGAACCCTGATCCAGCCATGCCGCGTGTCTGAAGAAGGCCTTCGGGTTGTAAAGGACTTTTGTTAGGGAAGAAAAGCTTGGTGCTAATACCACCGAGTGCTGACGGTACCTAAAGAAAAAGCACCGGCTAACTACGTGCCAGCAGCCGCGGCAATACGTAGGGTGCGAGCGTTAATCGGAATTACTGGGCGTAAAGCGAGCGCAGACGGTTAGATAAGTCAGATGTGAAATCCCCGAGCTCAACTTGGGACGTGCATTTG
+
CCCCCFGEGGGGGGGGGGGGGGGGGGGGGGGGGGGGGGGGGGEGGGGGGGGGGGGGGGGGGGGGGGGGGGGGGGGGGGGGGGGFEGFGGGGFFGGGGGGGGGCGGGGGGGGGGGGGGGGGGFGGFFGGFCFGGGGGGGGGGGGGGDFFBFGGGGGGFGGGGGGGGGDE7FEGFFFGEDGGGGGGGGDGGGECEEFGGGEGFCECGDGGGEG:8AFEGGGGGGEGGGGGGGGGGDGGGG3CDGFGBD@FD>@DGFFFFF86BFGFFFFFFFFA:6>BBFD142<?9)6736(3:<??A))6
@M04999:289:000000000-L3R54:1:1101:11682:2250 1:N:0:433
GCCCTACGGGAGGCTGCAGTGAGGAATATTGGACAATGGGTGAGAGCCTGATCCAGCCATCCCGCGTGAAGGACGACAGCCCTATGGGTTTTAAACTTCTTTTGTATGGGAATAAACCACATTACGCGTAATGTTCTGAAGGTACCATACGAATAAGCATCGGCTAACTCCGTGCCAGCAGCCGCGGTAATACGGAGGATGCGAGCGTTATCCGGATTTATTGGGTTTAAAGGGTCCGTAGGCGGGTTGATAAGTCAGCGGTGAAAACCTGCAGCTTAACTGTAGAACTGCCGTTGATACG
+
@BCCCFFGCF@BFFCFGGGFFCGGGFFGGGGGGFFFGGGEGGG<FGGCEEGCFFDGGGGGGGGGGGGGGGGGGGDCC:CGGGG@=C<FGGCGE8DG<FGGFFFFFGE<B=,B?EFFFFFDGBF<FDGGC4CFGFFFEGGGCFGGGCFGGDFGGGGGGGFDFFG+>:=FGG@@DFG7AB7DCCGEGEGE>EG;>:C*:E58CC:*BEGCC?ECCEEGD5CCGGG65=<CFFFCFCCGGGFG*76))90<@FFB7BF@FF:@@7D36FFF?F2<?FFFFF=AA<<AF<>2:8??6-4??AFA(
@M04999:289:000000000-L3R54:1:1101:7097:2259 1:N:0:433
GCCTACGGGCGGCTGCAGTGGGGAATATTGCACAATGGGGGGAACCCTGATGCAGCCATGCCGCGTGTATGAAGAAGGCCTTCGGGTTGTAAAGTACTTTCGGTAATGAGGAAGGTGGTGTATCGAATAGGTGCATCAATTGACGTTAATTACAGAAGAAGCACCGGCTAACTCCGTGCCAGCAGCCGCGGTAATACGGAGGGTGCGAGCGTTAATCGGAATGACTGGGCGTAAAGGGCATGTAGGCGGATAATTAAGTTAGGTGTGAAAGCCCCGGGCTCAACCTGGGAACTGCACTTA
+
CCCCCGGGGGGGGGGGGGGGGGGF@FGGGGGGGGGGGGGGGGGGGGGGGGGGGGGGGGGGGGGGGGGGGGGGGGGGGGGGGGGGGGEFGFFFEDFFGGGGFGGGG@FGFGGGGGDFGGGGGGGGGGGDFFFFGGGGGCFGGGCFGGGGGFGGGGGGGFGGG@FCFGGEGGGGGCGGGGGCFFGGGFGGGGGGGEGFGGGGGE8;CEG?EEGGGGGGGGECGGGGFFGGFGGCEDFGGGGGGGFCFGFFFFFFFFFFFFFFFFGFF?>6>?B?:F@DF>>>6<<?FFB?F?B1:<27:AFF
@M04999:289:000000000-L3R54:1:1101:20048:2270 1:N:0:433
TTTCCTACGGGGGGCTGCAGTGGGGAATTTTGGACAATGGGGGCAACCCTGATCCAGCCATGCCGCGTGTCTGAAGAAGGCCTTCGGGTTGTAAAGGACTTTTGTTAGGGAAGAAAAGCTTGGTGCTAATACCACCGAGTGCTGACGGTACCTAAAGAATAAGCACCGGCTAACTACGTGCCAGCAGCCGCGGTAATACGTAGGGTGCGAGCGTTAATCGGAATTACTGGGCGTAAAGCGAGCGCAGACGGTTAGATAAGTCAGATGTGAAATCCCCGAGCTCAACTTAGGACGTGCATTT
+
BBCCCGGGGGGGGGGBFGGGGGGGGGGGGGGGGGGGGGGGGGGDGGGGGGGGGGGGGGFGGGGGGGGGGGFFGGGGGGGGGGGGGGGGGGGGGGGGGGGGGGGGGCGGGGGFGGGGG:FGGGGGGGGGGGGGGGGGGGGGGGGGGGGGGGGGGGGGGGGGGGGGGGGGGGGGGGGGGGGGGGGGGGGGGGGGGGGGGFGGEFGGGGEGEGGGGGGGGGGGGGGGGGGFGGCCCCEGGGGG:C5DEGFFFFFDG57?FFFF*9CF@FFFFFFFFFFFFF>>FF?<<B:<>A<A>>BFBBFF>
@M04999:289:000000000-L3R54:1:1101:19771:2302 1:N:0:433
TAGTGCCTACGGGGGGCTGCAGTGGGGAATATTGCACAATGGGGGGAACCCTGATGCAGCCATGCCGCGTGTATGAAGAAGGCCTTCGGGTTGTAAAGTACTTTCGGTGGTGAGGAAGTTGTGTGTATGAAAAGTGCATGCAATTGACGTTAGCTACAGAAGAAGCACCGGCTAACTCCGTGCCAGCAGCCGCGGTAATACGGAGGGTGCGAGCGTTAATTGGAATGACTGGGCGTAAAGGGCATGTAGGCGGATAATTAAGTTAGGTGTGAAAGCCCCGGGCTCAACCTGGGAATTGCAC
+
CCCCCGGGGGGGGGGGGGGGGGGGGFGGGGGGGGGGFGGGGGGGGGGFGGGGGGGGGGGGGGGGGGEGGGGGGGGGGGGGGGGGGGGGGGGGGGGGGGGGGGGGGGGCEGEFGGGFFGGGGGGFFGGGGGGGGGGGGGGGGGGGGGCFGGGGGFGGGGGGGGGGGGGGGGGGGGGGGGGGGGGGGGGGGGFGGGGGGGGGGGGGGGGGGGGGGGGGEGGGGFFGGGGGGGGGGGGDGGGGGG357DFFFFFFGFF>=FFFFFGFFFFFFFFBAFFF5?DBBFFFFFFFB?FF0:?B:2>A4
@M04999:289:000000000-L3R54:1:1101:19775:2329 1:N:0:433
ATCCTAGGGTGGCAGCAGTGGGGAATTTTCCGCAATGGGCGAAAGCCTGACGGAGCAATGCCGCGTGGAGGTAGAAGGCCCACGGGTCGTGAACTTCTTTTCCCGGAGAAGAAGCAATGACGGTATCTGAGGAATAAGCATCGGCTAACTCTGTGCCAGCAGCCGCGGTAAGACAGAGGATGCAAGCGTTATCCGGAATGATTGGGCGTAAAGCGTCTGTAGGTGGCTTTTCAAGTCCGCCGTCAAATCCCAGGGCTCAACCCTGGACAGGCGGTGGAAACTACCAAGCTGGAGTACGGT
+
CCCCCGGGGGGGGGGGGGGGGGGGGGGGGGGGGGGGGGGGGGGGGGGGGGGGGGGGGGGGGGGGGGGGGGGGGGGGGGGGGGGGGGGGGGGGGGGGGGGGGGGGGGGGGGGGGGGGGGGGGGGGGGGGGGGGGGGGGGGGGGGGGGGGGGGGGGGGGGGGFGGGGGGGEGGGGGGGGGGGGGGGGGGGGGGGGGGGGGGGGGGGGGGGGGGGGGGGGGFGGGGGGGGGGGGGGGGGGGGGGGFGFGFFFFFFGFFFFFFFFFGFFFFFFFFFFF@FFFFFFFAFFFFFFBB?6?FFF?FB
@M04999:289:000000000-L3R54:1:1101:8345:2423 1:N:0:433
CCTACGGGTGGCTGCAGTGGGGAATATTGCACAATGGGGGAAACCCTGATGCAGCCATGCCGCGTGTATGAAGAAGGCCTTCGGGTTGTAAAGTACTTTCGGTAATGAGGAAGGTGGTGTATCTAATAGGTGCATCAATTGACGTTAATTACAGAAGAAGCACCGGCTAACTCCGTGCCAGCAGCCGCGGTAATACGGAGGGTGCGAGCGTTAATCGGAATGACTGGGCGTAAAGGGCATGTAGGCGGATAATTAAGTTAGGTGTGAAAGCCCTGGGCTCAACCTAGGAATTGCACTTAA
+
CCCCCGGGGGGGGGGGGGGGGGGGGGGGGGGGGGGGGGGGGGGGGGGGGGGGGGGGGGGGGGGGGGGGGGGGGGGGGGGGGGGGGFGGGGGGGGGGGGGGGGGGGGGGGGGGGGGGGFG=FFGGGGGGGGGGGGGGGGGGGGGGGGGGGGGGGGGGGGGGGGGGGGGCGGGGGGGGGGGGGGGGGGGGGGGGGGGGGGGGEGGGGGEGGGCCEGGGGGGGGGGGGGGFFG9DGGGGGGGGGGFGFGFEEFFFGFFBFFFFFF>F7BFFFFF:BF:FFF><BDFF?FFFFFF:799<AB<A
@M04999:289:000000000-L3R54:1:1101:17081:2456 1:N:0:433
TGCCTACGGGTGGCTGCAGTGGGGAATATTGCACAATGGGCGAAAGCCTGATGCAGCGACGCCGCGTGCGGGATGACGGCCTTCGGGTTGTAAACCGCTTTTGATTGGGAGCAAGCGAGAGTGAGTGTACCTTTCGAATAAGCACCGGCTAACTACGTGTCAGCAGCCGCGGTAATACGTAGGGTGCAAGCGTTATCCGGATTTATTGGGCGTAAAGAGCTCGTAGGCGGTTCGTCGCGTCTGGTGTGAAAGTCCATCGCTTAACGGTGGATCGGCGCCGGGTACGGGCGGACTGGAGTGG
+
CCCCCGGGGGGGGGGGGGGGGGGGGGGGGGGGGGGGGGGGGGGGGGGGGGGGGGGGGGGGGGGGGGGGGGGGGGGGGGGGGGGGGGGGGGGGGGGGGGEDGGGGGGGGGFEGGGGGGGGEGGGGGGGGGGGFGGGGGGGGGGGGGGGGGGGGGGGGGGGGGGGGFGGGGGGGGGGGGGGGGGGGGGGGGGGGGGGGGGGGGGGGGGGGGGGGGGGGGGGGDGGGGGGGGGGGGGGDGGGDGGFGFGFFFFFFGFFFFFFFFFDFFF3>BEBDFFFFFFFF>BFFFFFFFFFFF>FB?73:0
@M04999:289:000000000-L3R54:1:1101:23753:2481 1:N:0:433
GGACCTACGGGAGGCTGCAGTGGGGAATATTGGACAATGGGCGCAAGCCTGATCCAGCCATGCCGCGTGAGTGATGAAGGCCCTAGGGTTGTAAAGCTCTTTCACCGGAGAAGATAATGACGGTATCCGGAGAAGAAGCCCCGGCTAACTTCGTGCCAGCAGCCGCGGTAATACGAAGGGGGCTAGCGTTGTTCGGAATTACTGGGCGTAAAGCGCACGTAGGCGGATATTTAAGCCAGGGGTGAAATCCCAGAGCTCAACTCTGGAACTGCCTTTGATACTGGGTATCTCGAGTATGGA
+
CCCCCGGGGGGGGGGGGGGFGGGGGGGGGGGGGGGFGGEFGGGE@FGGGGGGGGGGGGGGGGGGGGGEG7CF<EF<EFFGGCCEFFGCF<FGGDFCGG<FED<EEFCC+@>EFEGGGGGGFGGGCFF<@EBF7=DDGGGGGGGGG:B=FEGGGFGGGBFGACGFEGGEGCFGGGGCC1<EDEGEGG7BGGGGGCGGGCFFG9CGCFGGGDGGGFGGC7EEEGEGGGDDC>F7EFFFGGGGG:BDFGFFF?/9CF@57??6;=FF?FFF7:<?<@FBFAFFFBFFB2<2).63064:AA?<
@M04999:289:000000000-L3R54:1:1101:19053:2489 1:N:0:433
TCATGCCTACGGGGGGCTGCAGTGGGGAATATTGCACAATGGGGGAAACCCTGATGCAGCCATGCCGCGTGTATGAAGAAGGCCTTCGGGTTGTAAAGTACTTTCGGTAATGAGGAAGGTGGTGTATCGAATAGGTGCATCAATTGACGTTAATTACAGAAGAAGCACCGGCTAACTCCGTGCCAGCAGCCGCGGTAATACGGAGGGTACGAGCGTTAATCGGAATGACTGGGCGTAAAGGGCATGTAGGCGGATAATTAAGTTAGGTGTGAAAGCCCCGGGCTCAACCTGGGAATTGCAC
+
CCCCCGGGGGGGGGGGGGGGGGGGGGGGGGGGGGGGGGGGGGGGGGGGGGGGGGGGGGGGGGGGGGGGGGGGGGGGGGGGGGGGGGGGGGGGGGGGGGGGGGGGGGEGGGGGGGGGGGGGGGGGGGGGGGGGGGGGGGGGGGGGGGGGGGGGGGGGGGGGGGGGGGGGGGGGGGGGGGGGGGGGGGGGGGGGGGGGGGGGGGGGGGGGGGGGGGGGGGGGGGGGGGGGGGGGGGGGGGGGGCDGFGFFFFFFGFFFFFFFFFGFFFFFFFFFFFFFFFFF>FFBFFFFFFFFFBFFFFBF?
@M04999:289:000000000-L3R54:1:1101:24239:2524 1:N:0:433
TGTCACCTACGGGGGGCAGCAGTGGGGAATATTGCACAATGGGGGAAACCCTGATGCAGCCATGCCGCGTGTATGAAGAAGGCCTTCGGGTTGTAAAGTACTTTCGGTAATGAGGAAGGTGGTGTATCTAATAGGTGCATCAATTGACGTTAATTACAGAAGAAGCACCGGCTAACTCCGTGCCAGCAGCCGCGGTAATACGGAGGGTGCGAGCGTTAATCGGAATGACTGGGCGTAAAGGGCATGTAGGCGGATAATTAAGTTAGGTGTGAAAGCCCTGGGCTCAACCTAGGAATTGCAC
+
CCCCCGGGGGGGGGGGGGGGGGGGGGGGGGGGGGGGGGGGGGGGGGGGGGGGGGGGGGGGGGGGGGGGGGGGGGGGGGGGGGGGGGGGGGGGGGGGGGGGGGGGGGGGGGGGGGGGGGGGGGGGGGGGGGGGGGGGGGGGGGGGGGFGGGGGGGGGGGGGGGGGGGGGDGGGGGGGGGGGGGGGGGFGGGGGGGGGGGGGGGGGGGGGGGGGGGGGGGGGGGGGGGGGGGGGGGGGGGGGGGFGFFFFFFFEGFFFFFFFFFGFFFFFBFFAFFFFFFFFB:B?<?DFFFFFFF<:DFFA3
@M04999:289:000000000-L3R54:1:1101:21830:2567 1:N:0:433
ACTCCTACGGGTGGCAGCAGTGGGGAATATTGCACAATGGGCGAAAGCCTGATGCAGCGACGCCGCGTGCGGGATGACGGCCTTCGGGTTGTAAACCGCTTTTGATTGGGAGCAAGCGAGAGTGAGTGTACCTTTCGAATAAGCACCGGCTAACTACGTGCCAGCAGCCGCGGTAATACGTAGGGTGCAAGCGTTATCCGGATTTATTGGGCGTAAAGAGCTCGTAGGCGGTTCGTCGCGTCTGGTGTGAAAGTCCATCGCTTAACGGTGGATCGGCGCCGGGTACGGGCGGACTGGAGTG
+
CCCCCGGGGGGGGGGGGGGGGGGGGGGGGGGGGGGGGGGGGGGGGGGGGGFGGGGGGGGGGGGGGGGGGGGGGGGGGGGGGGGGGGGGGGGGGGGGGGGGGGGGGFGGGGGGGGGGGGGGGGGGGGGGGGGGEGGGGGGGGGGGGGGEEGGGGGGGGGGDGGGFGGGGGGGGGFGGFGGGBCFGGGGGGGCGGGGGGGGGGGDD6<CGGGFGGGGGGCCGGGGGGGFDGCDDCDGDGDDGGGFF?7?0<6@BG=FFFBFED47@FFFFFFF6)<:55;BF63>9;7261;BFB;>::?B::
@M04999:289:000000000-L3R54:1:1101:19310:2640 1:N:0:433
TAGTACCTACGGGCGGCTGCAGTGGGGAATATTGCACAATGGGGGGAACCCTGATGCAGCCATGCCGCGTGTATGAAGAAGGCCTTCGGGTTGTAAAGTACTTTCGGTAGTGAGGAAGTTGTGTGTATGAAAAGTGCATGCAGTTGACGTTAGCTACAGAAGAAGCACCGGCTAACTCCGTGCCAGCAGCCGCGGTAATACGGAGGGTGCGAGCGTTAATCGGAATGACTGGGCGTAAAGGGCATGTAGGCGGATAATTAAGTTAGGTGTGAAAGCCCCGGGCTCAACCTGGGAATTGCAC
+
CCCCCGGGGGGGGGGGGGGGGGGGGGGGGGGGGGGGGGGGGGGGGGGGGGGGGGGGGGGGGGGGGGGGGGGGGGGGGGGGGGGGGGGGGGGGGGGGGGGGGGGGGGGGGGCFGGGFGGGEGGGGGGGGGGGGGGGGGGGGGGGGGGGGGGGGGGGGGGGGGGGGGGGGGGGGGGGGGGGGGGGGDGGGGGGGGGGGGGGGGGGGGGGEGGGEGGGEGGGGGGGGGGGGGGGGGGGDGGGGGGFGFGFFF?FFGFFFFFFFFFFFFFFFFF<DFFFFFFFFFF>>028:?2:B?BFB?BAA2
@M04999:289:000000000-L3R54:1:1101:12046:2657 1:N:0:433
TCTCCTACGGGTGGCAGCAGTGGGGAATATTGCACAATGGGGGGAACCCTGATGCAGCCATGCCGCGTGTATGAAGAAGGCCTTCGGGTTGTAAAGTACTTTCGGTAATGAGGAAGGTGGTGTATCGAATAGGTGCATCAATTGACGTTAATTACAGAAGAAGCACCGGCTAACTCCGTGCCAGCAGCCGCGGTAATACGGAGGGTGCGAGCGTTAATCGGAATGACTGGGCGTAAAGGGCATGTAGGCGGATAATTAAGTTAGGTGTGAAAGCCCCGGGCCCAACCTGGGAACTGCACTT
+
CCCCCGGGGGGGGGGGGGGGGGGGGGGGGGGGGGGGGGGGGGGGGGGGGGGGGGGGGGGGGGGGGGGGGGGGGGGGGGGGGGGGGGGGGGGGGGGGGGGGGGGGGGGGGGGGGGGGGGGGGGGGGGGGGGGGGGGGGGGGGGGGGGGGGGGGGGGGGGGGGGGGGGGGGGGGGGGGGGGGGGGGGGGGGGGGGGGGGGGGGGGGGGGGGGGGGGGGGGGGGGGGGGGGGGGFGGEGGGGGDGFGFGFFFFFDDFFF=BFFFFGFFFFFFFFFFF>F>>E;9>BFFFFFB?FBFF>??F?A:
@M04999:289:000000000-L3R54:1:1101:7746:2699 1:N:0:433
GACCCTACGGGTGGCAGCAGTGGGGAATATTGCACAATGGGGGAAACCCTGATGCAGCCATGCCGCGTGTATGAAGAAGGCCTTCGGGTTGTAAAGTACTTTCGGTAATGAGGAAGGTGGTGTATCTAATAGGTGCATCAATTGACGTTAATTACAGAAGAAGCACCGGCTAACTCCGTGCCAGCAGCCGCGGTAATACGAAGGGTGCGAGCGTTAATCGGAATGACTGGGCGTAAAGGGCATGTAGGCGGATAATTAAGTTAGGTGTGAAAGCCCTGGGCTCAACCTAGGAATTGCACTT
+
CCCCC<CCFFG@C:6C;7<FFGGGG7CGFGCFGGGE@9FCGGEE6EFFGF<8F6<EGCE@@CFFEGGFGE8<<6C6E6=<,,,:EF7ECFCFGEFD5?,C,C<C=4,B<F9F<?,FF=?FFGEE,5FFA<FGCFFED<5E9@@,F<F3DFGGGGGGGDFCFDAD=FGGG:3@D:FAFGGGE*=>:@78@4>>E8:C9C?CF>C:8CECE*=::/3*=+=55*7*A?C7CFFGGGGDGF09C5)96*=46<359:?4*6*9=8D=4@F7:FA9A?::5<FB6::>283>>?B:4))854<<3
@M04999:289:000000000-L3R54:1:1101:18959:2732 1:N:0:433
TACGACCTACGGGCGGCTGCAGTAGGGAATCTTCCACAATGGACGCAAGTCTGATGGAGCAACGCCGCGTGGATGAAGAAGGTCTTCGGGTCGTAAAATCCTGTTGTTGAAGAAGAACGGTTGTGAGAGTAACTGCTCAGATAGTGACGGTATTCAACCAGAAAGTCACGGCTAACTACGTGCCAGCAGCCGCGGTAATACGTAGGTGGCAAGCGTTATCCGGATTTATTGGGCGTAAAGAGCTCGTAGGCGGTTCGTCGCGTCTGGTGTGAAAGTCCATCGCTTAACGGTGGATCGGCGC
+
CCCCCGGGGGGGGGGGGGGGGGGGGGGGGGGGGGGGGGGGGGGGGGGGGGGGGGGGGGGGGGGGGGGGGGGGGGGGGGGGGGGGGGGGGGGGGGGGGGGGGGGGGGGGGGGGGGGGGGGGGCGGGGGGGGGGGGGGGGGGGGGGGGGGGGGGGGGGGGGGGGGGGGGGGGCGGGGGGGGGGGGGFCFGGGGGGDGGEGGGGGGFFEGGGGGGCGCEGGGGGGGEGGGGGGGFFGGDDGGFFC?FFG>EF>FEGBEFFEFFFFD>>>:*3585<FFFFFFFFF62::ABBB:BFB20<6(--
@M04999:289:000000000-L3R54:1:1101:15014:2746 1:N:0:433
GGCCTACGGGGGGCTGCAGTGGGGAATATTGCACAATGGGGGAAACCCTGATGCAGCCATGCCGCGTGTATGAAGAAGGCCTTCGGGTTGTAAAGTACTTTCGGTAATGAGGAAGGTGGTGTATCTAATAGGTGCATCAATTGACGTTAATTACAGAAGAAGCACCGGCTAACTCCGTGCCAGCAGCCGCGGTAATACGGAGGGTGCGAGCGTTAATCGGAATGACTGGGCGTAAAGGGCATGTAGGCGGATAATTAAGTTAGGTGTGAAAGCCCCGGGCTCAACCTGGGAATTGCACTT
+
CCCCCGGGGGDFGGGGGGGGGGGGGGGGGGGGGGGGGGGGGGGGGGGGGGGGGGGGGGGGGGGGGGFGGGGGGCFFGGGGGGGGGCFGGGGGGGGGFGGGGGGGGGGFGGGGGGGDGGGGGFCCC;FFGGGGGGG:CGGGGGGGGGGGGGGGGGGGGGGGFGGGGGGGGGGFGFGGGFFGGGGGGGGGGGGEGCCFGFFECEGG88?:CGGGG5EFGDGGGGGGGGGGGGGGGGDGGFGGGGFGFDFFFBD5<FFFFFFFF?FFFFFFFFAB?@FFFFFFBFFFF2?B:?F34?FBB?AB
@M04999:289:000000000-L3R54:1:1101:20216:2816 1:N:0:433
TCCTACGGGAGGCTGCAGTGGGGAATATTGCACAATGGGGGGAACCCTGATGCAGCCATGCCGCGTGTATGAAGAAGGCCTTCGGGTTGTAAAGTACTTTCGGTAGTGAGGAAGTTGTGTGTATGAAAAGTGCATGCAGTTGACGTTAGCTACAGAAGAAGCACCGGCTAACTCCGTGCCAGCAGCCGCGGTAATACGGAGGGTGCGAGCGTTAATCGGAATGACTGGGCGTAAAGGGCATGTAGGCGGATAATTAAGTTAGGTGTGAAAGCCCCGGGCTCGACCTGGGAATTGCACTTA
+
CCCCCGGGGDFGGGGGGGGGGGGGGGGGGGGGGGGGGGGGGGGGGGDGGGGGGGGGGGGGGGGGGGGGGGGGGGGGGGGGGGGGGGGGGGGGGGGGFGGGGGGEGGGGGGGGGGGFFFGGGGGGGGGGGGGGGGGGGGGGGGGGGFGGGGGGGGGGGGGGGGGGGGGGGGGGGGGGGGGGGGGGGGGGDEEGGGGGGGGDGGGGGGGGGGGEGGGGGGDGGGGGGGGFGGGGGGGGGGGFGDFFFGFEFFFFGFFFFFFFBFGFF=>FAFFFFFFFF>FFFBBF9>BFFFFF?FFFFFFF
@M04999:289:000000000-L3R54:1:1101:8845:2842 1:N:0:433
CTACGGGGGGCAGCAGTGAGGAATATTGGACAATGGGTGAGAGCCTGATCCAGCCATCCCGCGTGAAGGACGACAGCCCTATGGGTTTTAAACTTCTTTTGTATGGGAATAAACCACATTACGTGTAATGTTCTGAAGGTACCATACGAATAAGCATCGGCTAACTCCGTGCCAGCAGCCGCGGTAATACGGAGGATGCGAGCGTTATCCGGATTTATTGGGTTTAAAGGGTCCGTAGGCGGGTTGATAAGTCAGCGGTGAAAACCTGCAGCTTAACTGTAGAACTGCCGTTGATACTGTT
+
CCCCCGGGGGGGGGGGGGGGGGGGGGGGGGGGGGGGGGGGGGGGGGGGGGGGGGGGGGGGGGGGGGGGGGGGGGGGGGGGFGGGGGGGGGGGGGGGGGGGGGGGGGGGGGGGGGGGGGGGGGGGGGGGGGGGGGGGGGGGGGGGGGGFGGGGGGGGGGGGGGGGGGGGGGGGGFGGGGGGGGGGGGGGGGGGGGGGGGGGGGGEGGGGGGGGGEGDGGGGG5:::FGF?FDGGGGGGGGGGGFGFGFFFFFFGFFFFFD:FFGFFDFFFFFF?FFFFFFFFFBBAA?BBF??BFFFFABF<
@M04999:289:000000000-L3R54:1:1101:14434:2858 1:N:0:433
CCTACGGGTGGCTGCAGTGGGGAATATTGCACAATGGGGGGAACCCTGATGCAGCCATGCCGCGTGTATGAAGAAGGCCTTCGGGTTGTAAAGTACTTTCGGTGGTGAGGAAGTTGTGTGTATGAAAAGTGCATGCAATTGACGTTAGCTACAGAAGAAGCACCGGCTAACTCCGTGCCAGCAGCCGCGGTAATACGGAGGGTGCGAGCGTTAATCGGAATGACTGGGCGTAAAGGGCATGTAGGCGGATAATTAAGTTAGGTGTGAAAGCCCCGGGCTCAACCTGGGAATTGCACTTAA
+
CCCCCGGGGGGGGGGGGGGGGGGGGGGGGGGGGGGGGGGGGGGGGGGGGGGGGGGGGGGGGGGGGGGGGGGGGGGGGGGGGGGGGGGGGGGGGGGGGGGGGGGGGGGGGGGGGFGGFGGGGGGGGGGGGGGGGGGGGGGGGGGGGGGGGGGGGGGGGGGGGGGGGGGGGGGGGGGGGGGGGGGGGGGGGGGGGGGGGGGGGGGGGGGGGGEGGGEFGGGGGGGGGGGGGGCDEGGGGGGGGGFGFGFFFFFFGFFFFFFFFFGF?DFFFF?0:BFFEBD?DFFFFFFFFF???BFBA:FA
@M04999:289:000000000-L3R54:1:1101:16558:2873 1:N:0:433
AGCCTACGGGTGGCTGCAGTGGGGAATATTGCACAATGGGGGGAACCCTGATGCAGCCATGCCGCGTGTATGAAGAAGGCCTTCGGGTTGTAAAGTACTTTCGGTAGTGAGGAAGTTGTGTGTATGAAAAGTGCATGCAGTTGACGTTAGCTACAGAAGAAGCACCGGCTAACTCCGTGCCAGCAGCCGCGGTAATACGGAGGGTGCGAGCGTTAATCGGAATGACTGGGCGTAAAGGGCATGTAGGCGGATAATTAAGTTAGGTGTGAAAGCCCCGGGCTCAACCTGGGAATTGCACTT
+
CCCCCGGGGGGGGGGGGGGGGGGGGGGGGGGGGGGGGGGGGGGGGGGGGGGGGGGGGGGGGGGGGGGGGGGGGGGGGGGGGGGGGGGGGGGGGGGGGGGGGGGGGGGFGGGGGGGFGGGGGGGGGGGGGGGGGGGGGGGGGGGGGGGGGGGGGGGGGGGGGGGGGGGGGGGGGGGGGGGGGGGGGGGGGGGGGGGGGGGGGGGGGGGGGGGGGGGFGGGGGGGGGGGGGFGGGGGGGGGDFGFGFGFFFFFFGFFFFFFFFFGFFF?BFFFFFFFFDFEFFF>5:??<??????FFFFF?
@M04999:289:000000000-L3R54:1:1101:6408:2892 1:N:0:433
CCTACGGGGGGCTGCAGTGAGGAATATTGGACAATGGGTGAGAGCCTGATCCAGCCATCCCGCGTGAAGGACGACAGCCCTATGGGTTTTAAACTTCTTTTGTATGGGAATAAACCACATTACGTGTAATGTTCTGAAGGTACCATACGAATAAGCATCGGCTAACTCCGTGCCAGCAGCCGCGGTAATACGGAGGATGCGAGCGTTATCCGGATTTATTGGGTTTAAAGGGTCCGTAGGCGGGTTGATAAGTCAGCGGTGAAAACCTGCAGCTTAACTGTAGAACTGCCGTTGATACTGT
+
CCCCCGGGGGGGGGGGGGGGGGGGGGGGGGGGGGGGGGGGGGGGGGGGGGGGGGGGGGGGGGGGGGGGGGGGGGGGGGGGGGGGGGGGGGGGGGGGGGGGGGGGGGGGGGGGGGGGGGGGGGGGGGGGGGGGGGGGGGGGGGGGGGGGGGGGGGGGGGGDGGGGGGGGGGGGGGGGGGGGGGGGGGGGGGGGGGGGGGDGGGGGGGGGGGGGGGGGDFFGGGGGGDFGGGGGGFGGFCDGGDFGEGFFFFFFGFFFFFFFFFGFFFFFFFFFFFFFFBFFFFFFFFFFFFF?<?FFFFDFB
@M04999:289:000000000-L3R54:1:1101:20663:2900 1:N:0:433
ACTTACGGGAGGCTGCAGTAGGGAATCTTCCACAATGGACGCAAGTCTGATGGAGCAACGCCGCGTGAGTGAAGAAGGTTTTCGGATCGTAAAGCTCTGTTGTTGGTGAAGAAGGATAGGGGTAGTAACTGATTCTTATTTGACGGTAATCAACCAGAAAGTCACGGCTAACTACGTGCCAGCAGCCGCGGTAATACGTAGGTGGCAAGCGTTGTCCGGATTTATTGGGCGTAAAGCGAACGCAGGCGGGAGAACAAGTCAGCTGTGAAAGCCCTCGGGTTAACCGGGGAAGGGCAGCTG
+
CC-8@FFC@@FEDGFFG@CCEFDDGGGGDFGGGFCGFFFDBFGCEFF<C6CEF8FGFAEDGG:FG@FCECFGGCEFF8FFGGFGGCCEFCFFCA,:BFGG<E,?EF7=EEBEEEF,C?EFG7+B?C<?FGC<F,ABFDGDEGGFGCFFGFC?FGA7FFGGGGGEG=C+5@>:DG:FFC:FB>DG:FGCCEGBEGC,6C<<2BB?*:C9*4A;88EC+==GE5?9+<7CG4<8/>72*1CD557/7)))8>5>5<:)07*076C969)9<?<B0>FFE0)4,4<>AFF;>6?<(-(3:((.
@M04999:289:000000000-L3R54:1:1101:22875:2915 1:N:0:433
TTCTCCTACGGGAGGCTGCAGTGGGGAATATTGCACAATGGGGGGAACCCTGATGCAGCCATGCCGCGTGTATGAAGAAGGCCTTCGGGTTGTAAAGTACTTTCGGTAGTGAGGAAGTTGTGTGTATGAAAAGTGCATGCAGTTGACGTTAGCTACAGAAGAAGCACCGGCTAACTCCGTGCCAGCAGCCGCGGTAATACGGAGGGTGCGAGCGTTAATCGGAATGACTGGGCGTAAAGGGCATGTAGGCGGATAATTAAGTTAGGTGTGTAAGCCCCGGGCTCAACCTGGGAATTGCACT
+
CCCCCGGGGGGGGGGGGGGGGGGGGGGGGGGGGGGGGGGGGGGGGGGGGGGGGGGGGGGGGGGGGGGGGGGGGGGGGGGGGGGFGGGGGGGGGGGGGGGGGGGGFGGGGFGGGGGGGGGGGGGGGGGGGGGGGGGGGGGGGGGGGGGGGGGGGGGGGGGGGGGGGGGGGGGGGGGGGGGGGGGGGGGGGGGGGGGGGGGGGGGGGGGGGGGGGGGGGFCFGGGGGGGGGGGGGGEGGGGGGGFFFGFFFFFEDEFFFFFFFFGFFFFFBFBFFFFFFFFFFFFFBFF?FF???BF><BA?4
@M04999:289:000000000-L3R54:1:1101:8319:2941 1:N:0:433
TTCTCCTACGGGGGGCTGCAGTGAGGAATATTGGACAATGGGTGAGAGCCTGATCCAGCCATCCCGCGTGAAGGACGACAGCCCTATGGGTTTTAAACTTCTTTTGTATGGGAATAAACCACATTACGTGTAATGTTCTGAAGGTACCATACGAATAAGCATCGGCTAACTCCGTGCCAGCAGCCGCGGTAATACGGAGGATGCGAGCGTTATCCGGATTTATTGGGTTTAAAGGGTCCGTAGGCGGGTGGAGAAGTCAGCGGTGAAAACCTGCAGCTTAACTGTAGAACTGCCGTTGAT
+
<CCCCGGGFG7FFC:@==FEFGGCGGGGGGCGGGFFFDFFGGDEFGFGGGGGD9??CFGGF<??DC@FCFGGDGGFGGEDGG<FC3>@FGG<FFCFCBAFGC;F=F@33D<FFGFGFFGGC<AC<FFF,<CFFGGE;FBFGEF<FGFGCFFCFFGCFFFGF><ECCC@FGG@GCFCFG:FGFGC5?8C8:CE7E9EEEG>CFGFEEGGGCEEGGFE*:=*0<<FFGG75CCCFGGGFCCD7<DD?>B@D:BF*95599@FFEGEEFF4<738?4@@F?6<<4)66>A4644<?898(3:<
@M04999:289:000000000-L3R54:1:1101:19149:3060 1:N:0:433
CCTACGGGGGGCAGCAGTAGGGAATTTTCCACAATGGACGAAAGTCTGATGGAGCAACGCCGCGTGAGTGAAGAAGGTTTTCGGATTGTAAAGCTCTGTTGTTAAAGAAGAAGGGTATGTAGAGTAACTGATATATACTTGACGGTATTTAACGAGGAAGTCACGGCTAACTACGTGCCAGCAGCCGCGGTAATACGTAGGTGGCGAGCGTTGTCCGGAATTATTGGGCGTAAAGGGAGCGCAGGCGGTCTAATAAGTCTGATGTGAAAGGTCATAGCTCAACTATGGACGTGCATCAGA
+
CCCCCGGGGGGGEGGFGGGGGGGGGGGGGGGGGGGGGGGGGGGGGGGGGGGGGGGGGGGGGGGGFEGGGGGGGGGGGGGGGGGGGGGGGGGGGGGGGGGGGGGGGGGGGGGGGGGGGGGGGGGGGGGGGGGGGGGGGGGGGGGGGGGGGGGGGGGGGGGGGGGGGGGGGGGGGGGGGGGGGGGGGGGGGGGCGGGGGGGGGGGGGGGGGGEGGGGGGGGGGGGFGGGGGGGGEFGGGGGGGGFGFGFFFEFFGFFFF@FFFFGFFFFFFFFFFFFFFFFBFFFBBFBDFBFB?BBFFFF?
@M04999:289:000000000-L3R54:1:1101:12367:3081 1:N:0:433
CCTACGGGTGGCTGCAGTGGGGAATTTTGGACAATGGGGGCAACCCTGATCCAGCCATGCCGCGTGTCTGAAGAAGGCCTTCGGGTTGTAAAGGACTTTTGTTAGGGAAGAAAAGCTTGGTGCTAATACCACCGAGTGCTGACGGTACCTAAAGAATAAACACCGGCTAACTACGTGCCAGCAGCCGCGGTAATACGTAGGGTGCGAGCGTTAATCGGAATTACTGGGCGTAAAGCGAGCGCAGACGGTTAGATAAGTCAGATGTGAAATCCCCGAGCTCAACTTGGGACGTGCATTTGA
+
CCCCCGGGGGGGGGGGGGGGGGGGGGGGGGGGGGGGGGGGGGGGGGGGGGGGGGGGGGGGGGGGGGGGGGGGGGGGGGGGGGGGGGGGGGGGGGGGGGGGGGGGGGGGGGGGGGGGGGGGGGGGGGGGGGGGGGGGGGGGGGGGGGGGGGGGGGGGGGGGGGGGGGGGGGGGGGGGGGGGGGGGGGGGGGGDGGGGGGGGGGGGGGGGGGGGGGGGGGGGGGGFFGGGGGGGGGGGGGGGGGFGFGFFEFFFGFFFFFFFFFGFFFFFFFFF?FFFFF>B?8?F9<::::>BFBFFF>AA
@M04999:289:000000000-L3R54:1:1101:11089:3083 1:N:0:433
TCGTCCTACGGGTGGCTGCAGTAGGGAATCTTCCACAATGGACGCAAGTCTGATGGAGCAACGCCGCGTGGATGAAGAAGGTCTTCGGATCGTAAAATCCTGTTGTTGAAGAAGAACGGTTGTGAGAGTAACTGCTCATAGCGTGACGGTAATCAACCAGAAAGTCACGGCTAACTACGTGCCAGCAGCCGCGGTAATACGTAGGTGGCAAGCGTTGTCCGGATTTATTGGGCGTAAAGGGAGCGCAGGCGGTCTTTTAAGTCTGAATGTGAAAGCCCTCAGCTTAACTGAGGAAGAGCAT
+
CCCCCGGGGGGGGGGGGGGGGGGGGGGGGGGGGGGGGGGGGGGGGGGGGGGGGGGGGGGGGGGGGGGGGGGGGGGGGGGGGGGGGGGGEGGGGGGGGGGGGGGGGGGGGGGGGGGGGGGGGGGGGGGGGGGGGGGGGGGGGGGGGGGGGGGGGGGGGGGGGGGGGGGGGGGGGGGGGGGGGGGGGGGGGGGGGGGGGGGGGGGFGGGGGGGGGGGGGGGGGGGEGFFGGGGGG<=CDGGGDFDGFGFFFFFFDFBFFFF@FBGFFFFFF72AAF?FFFFFFFFF<>DBA<<:BFFFBFBF)
@M04999:289:000000000-L3R54:1:1101:6735:3133 1:N:0:433
CCTACGGGCGGCAGCAGTGGGGAATTTTGGACAATGGGGGCAACCCTGATCCAGCCATGCCGCGTGTCTGAAGAAGGCCTTCGGGTTGTAAAGGACTTTTGTTAGGGAAGAAAAGCTTGGTGCTAATACCACCGAGTGCTGACGGTACCTAAAGAATAAGCACCGGCTAACTACGTGCCAGCAGCCGCGGTAATACGTAGGGTGCGAGCGTTAATCGGAATTACTGGGCGTAAAGCGAGCGCAGACGGTTAGATAAGTCAGATGTGAAATCCCCGAGCTCAACTTGGGACGTGCATTTGA
+
CCCCCGDGGEGFGGGFGGGGGGEFEFGGGGGGGGGDFECFGGGGGGGGGGGGGGGGFGGGGGGGGGGGGGGGGFGGG8FFFGGGGGGGGGGGGGGGGFGGGGGGGFGGGGGGGGGGGEFGGGGGGGFGGFGGGGGGGGGGGGGGGGGGGGGGFGEGGGG9FGGGGGGDGGGGGGGGGGGGGGGGGGGGGGGGCFGGFFFGEEGGEGGGGGGEEGGGGEGGGGGGGGDDGGGGGGG=CDGGGGFG>CEDB>DFGFFFFF=FFFGFFFFFFFAF)<@DFFDBFFFFAAFFFFFFFFFFBFAB
@M04999:289:000000000-L3R54:1:1101:21529:3154 1:N:0:433
TGGAGCCTACGGGCGGCTGCAGTAGGGAATCTTCCACAATGGACGCAAGTCTGATGGAGCAACGCCGCGTGGATGAAGAGGGTCTTCGGATCGTAAAATCCTGTTGTTGAAGAAGAACGGTTGTGAGAGTAACTGCTCATAGCGTGACGGTAATCAACCAGAAAGTCACGGCTAACTACGTGCCAGCAGCCGCGGTAATACGTAGGTGGCAAGCGTTGTCCGGATTTATTGGGCGTAAAGGGAGCGCAGGCGGTCTTTTAAGTCTGAATGTGAAAGCCCTCAGCTTAACTGAGGAAGAGC
+
CCCCCGGGGGGGGGGGGGGGGGGGGGGGGGGGGGGGGGGGGGGGGGGGGGGGGGGGGGGGGGGGDGGGGGGGGGGGGGGGGGGCGGGFGGGGGGGDFGGGGGFGGGGGGGFGGGGGGGGGGGGGGGGGGGGGGGGGGGGGGEGGGGGGGGGGDGGGGGDEGDCFGGGGGGDGGGGGGGGGGGGGEFGGGGGGGGGGGGFGGGDGFGFGEGGGGFEEGGGGGGECEECFGFFGGGGDGDDCFGFDBGFFF3>EG@B3FFFF?FGFFF4F2?AAAFFFFFFFF:::AA<BF292>0>?FF?F
@M04999:289:000000000-L3R54:1:1101:13406:3176 1:N:0:433
GAGCCTACGGGTGGCAGCAGTGGGGAATATTGCACAATGGGGGGAACCCTGATGCAGCCATGCCGCGTGTATGAAGAAGGCCTTCGGGTTGTAAAGTACTTTCGGTAGTGAGGAAGTTGTGTGTATGAAAAGTGCATGCAGTTGACGTTAGCTACAGAAGAAGCACCGGCTAACTCCGTGCCAGCAGCCGCGGTAATACGGAGGGTGCGAGCGTTAATCGGAATGACTGGGCGTAAAGGGCATGTAGGCGGATAATTAAGTTAGGTGTGAAAGCCCCGGGCTCAACCTGGGAATTGCACTT
+
CCCCCGGGGGGGGGGGGGGGGGGGGGGGGGGGGGGGGGGGGGGGGGGGGGGGGGGGGGGGGGGGGGGGGGGGGGGGGGGGGGGGGGGGGGGGGGGGGGGGGGGGGGGGGGGGGEGGGGGGGFGGGGGGGGGGGGGGGGGGGGGGGGGGGGGGGGGGGGGGGGGGGGGGGGGGGGGGGGGGGGGGGGGGGGGGGGGGGGGGGDGGGGGEGGGGGEGGGGGGGGGGGGGGGGGGGGGDGGGGGG4C=7@B4@FFD)=FFF4@@FGFFFF43=>>DF)7>>FF>3:2<??0:?BF>??FFF?<3
@M04999:289:000000000-L3R54:1:1101:13434:3178 1:N:0:433
CGCACCCTACGGGCGGCTGCAGTGGGGAATTTTGGACAATGGGGGCAACCCTGATCCAGCCATGCCGCGTGTCTGAAGAAGGCCTTCGGGTTGTAAAGGACTTTTGTTAGGGAAGAAAAGCTTGGTGCTAATACCACCGAGTGCTGACGGTACCTAAAGAATAAGCACCGGCTAACTACGTGCCAGCAGCCGCGGTAATACGTAGGGTGCGAGCGTTAATCGGAATTACTGGGCGTAAAGCGAGCGCAGACGGTTAGATAAGTCAGATGTGAAATCCCCGAGCTCAACTTGGGACGTGCAT
+
CCCCCGGGGGGGGGGGGGGGGGGGGGGGGGGCGGGGGGGGEFGCFGDGGCGGGCFGGCFGGGFGFGGGGGGGGGGGGFGGGGGGGGGFEC<FGFGGGFGCGGGGGF=FFGGGGGGGFFGGGFFDGGGG9FGGGGGGGGDGGGGGGGGGCEFGGGGGFGGG7CFDGG9FFC@FEFGFGFGGGBCE;BECFGGGGCECE7;EGGGG8CE?EEG5:=G5C5C7CGG5:CGFG7:*17E3CCCFGGFDDC;B@357<))<>F6=F?>FFFF@>69A<FFFF?331>;1:2<7-4:5:?:>:?:<)
@M04999:289:000000000-L3R54:1:1101:8117:3190 1:N:0:433
CCTACGGGGGGCTGCAGTAGGGAATCTTCCACAATGGACGCAAGTCTGATGGAGCAACGCCGCGTGAGTGAAGAAGGTTTTCGGATCGTAAAGCTCTGTTGTTGGTGAAGAGGGATAGGGATAGTAACTGATTCTTATTTGACGGTAATCAACCAGAAATTCACGGCTAACTACGTGCAAGCAGCCGCGGTAATACGTAGTTGGCAAGCGTTGTCCGAATTTATGGGGCGTAAAGCGAACGAAGGCGGGGGAACAGGCAGGCTGTGAAAGCCCTCGCCTTACCCGGGGAAGGGAGGCTGA
+
CCCCCGGGGGGGGGGGFGGGGGFFGGGGGFGGGGGGGGGGGGGGGGGFGGGFGGGGGGGGFGGGCFDGGGGGFGGGFFGGGGGGGGCFEFGGGGGGGGFGGGGGG<:>,,83>7*3,?FC,,3:<@,,@,,C9CF,,@F,22,=<<F7<:F?F+**8?:,>,,<<7**/88++<>;8E*0+1*;F@E5?8*?*0++*3+;;9A80A+/;CE5*2@+;*:CCC7A0<D*7>>DC*+0)9C))*)/)*5>))).9)8)8)))0)*)))1=)/4<20)5)()(5(,.7>B16,4(-((,(4((
@M04999:289:000000000-L3R54:1:1101:21213:3232 1:N:0:433
AACCTACGGGGGGCTGCAGTGGGGAATTTTCCGCAATGGGCGAAAGCCTGACGGAGCAATGCCGCGTGGAGGTAGAAGGCCTACGGGTCGTGAACTTCTTTTCCCGGAGAAGAAGCAATGACGGTATCTGGGGAATAAGCATCGGCTAACTCTGTGCCAGCAGCCGCGGTAATACAGAGGATGCAAGCGTTATCCGGAATGATTGGGCGTAAAGCGTCTGTAGGTGGCTTTTTAAGTCCGCCGTCAAATCCCAGGGCTCAACCCTGGACAGGCGGTGGAAACTACCAAGCTGGAGTACGGG
+
CCCCCGGGGGGGGGGGGGGGGGGGGGGGGGGGGGGGGGGGGGGGGGGGGGGGGGGGGGGGGGGEGGGGGGGGGGGGGGGGGGEFGGGGGGCFGGGGGGGGGGGGGGGGGGGGGGGGGGGGGGGGGGGGGGGGGGGGGGGGGGGGGGGGGGGGGGGGGGGGGFGGGGGG8EEGGGGGGGGGFGGGGGGGGGGGGGGGGGGGGGGGGGFFGGGGGGGGEGGGGGGGGGGGGGFGFDCFGGGGGGFGFGFFFFFFGFFBBFFFFFGFFFFFBF::?FFBEFFBFBAAF??FFB?DB:B??FFF(
@M04999:289:000000000-L3R54:1:1101:10884:3285 1:N:0:433
TGTGCCTATGGGTGGCTGCAGTGGGGAATATTGCACAATGGGGGGAACCCTGATGCAGCCATGCCGCGTGTATGAAGAAGGCCTTCGGGTTGTAAAGTACTTTCGGTAGTGAGGAAGTTGTGTGTATGAAAAGTGCATGCAGTTGACGTTAGCTACAGAAGAAGCACCGGCTAACTCCGTGCCAGCAGCCGCGGTAATACGGAGGGTGCGAGCGTTAATCGGAATGACTGGGCGTAAAGGGCATGTAGGCGGATAATTAAGTTAGGTGTGAAAGCCCCGGGCTCAACCTGGGAATTGCACT
+
CCCCCGGGGGGGGGGGGGGGGGGGGGGGGGGGGGGGGGGGGGGGGGGGGGGGGGGGGGGGGGGGGGGGGGGGGGGGGGGGGGGGGGGGGGGGGGGGGGGGGEGGGEGGGFFGGGFGG<FA@C>FFGGGFGGGGDFGGGGGFGGGGGGG::<FFFGGGGGGGGGGFFFGGGGDEGGFCEEFEEGGGGGGGGGGDGGGGGGGGGEDGGGEGGDEEECEEFGFFGGGGFGGGGGGGGGGGGGGGGF57>FFF?BEDFDF6=FFFFGFF@7@DEAFBFFF@FEFFF>F?FFFFFFFBFF08A>?9
@M04999:289:000000000-L3R54:1:1101:11886:3313 1:N:0:433
CCTACGGGTGGCAGCAGTGGGGAATATTGCACAATGGGGGGAACCCTGATGCAGCCATGCCGCGTGTATGAAGAAGGCCTTCGGGTTGTAAAGTACTTTCGGTAATGAGGAAGGTGGTGTATCGAATAGGTGCATCAATTGACGTTAATTACAGAAGAAGCACCGGCTAACTCCGTGCCAGCAGCCGCGGTAATACGGAGGGTGCGAGCGTTAATCGGAATGACTGGGCGTAAAGGGCATGTAGGCGGATAATTAAGTTAGGTGTGAAAGCCCCGGGCTCAACCTGGGAACTGCACTTAA
+
CCCCCGGGGGGGGGGGGGGGGGGGGGGGGGGGGGGGGGGGGGGGGGGGGGGGGGGGGGGGGGGGGGGGGGGGGGGGGGGGGGGGGGGGGGGGGGGGGGGGGGGGGGGGGGGGGGFGGGGGGGGGGGGGGGGGGGGGGGGGGGGGGGGGGGGGGGGGGGGGGGGGGGGGGGGGGGGGGGGGGGGGGGGGGGGGGGGFGGGGGGGGGGGGGEECCFGGGGGGGFGGGGGGGGDGGGGGDDGGGCFGFGFEFFFFFFFFF=FFFF7?FEFFFFF:?BDEEB3?F???BFFBFFFFFFFFF:AF
@M04999:289:000000000-L3R54:1:1101:18158:3317 1:N:0:433
CCTACGGGTGGCTGCAGTGAGGAATATTGGACAATGGGTGAGAGCCTGATCCAGCCATCCCGCGTGAAGGACGACAGCCCTATGGGTTTTAAACTTCTTTTGTATGGGAATAAACCACATTACGTGTAATGTTCTGAAGGTACCATACGAATAAGCATCGGCTAACTCCGTGCCAGCAGCCGCGGTAATACGGAGGATGCGAGCGTTATCCGGATTTATTGGGTTTAAAGGGTCCGTAGGCGGGTTGATAAGTCAGCGGTGAAAACCTGCAGCTTAACTGTAGAACTGCCGTTGATACTGT
+
CCCCCGGGGGGGGGGGGGGGGGGGGGGGGGGGGGGGGGGGGGGGGGGGGGGGGGGGGGGGGGGGGGGGGGGGGGGGGGGGGGGGGGGGGGGGGGGGGGGGGGGGGGGGGGGGGGGGGGGGGGGGGGGGGGGGGGGGGGGGGGGGGGGGGGGGGGGGGGGGGGGGGGGGGGGGGGGGGGGGGGGGGGGGGGGGGGGGGGGGGGGGGGGGGGGGGGGGGGGGGGGCEEGGGGGGGGGGFGGGGGFGFGFFFFFFGFFFFFFFFFGFFFFFFFFFFFFFFFFFAAFFFFFFFFB<?:?FFFAF<
@M04999:289:000000000-L3R54:1:1101:10575:3335 1:N:0:433
CCCTACGGGGGGCTGCAGTAGGGAATCTTCCACAATGGACGCAAGTCTGATGGAGCAACGCCGCGTGGATGAAGAAGGTCTTCGGATCGTAAAATCCTGTTGTTGAAGAAGAACGGTTGTGAGAGTAACTGCTCATAGCGTGACGGTAATCAACCAGAAAGTCACGGCTAACTACGTGCCAGCAGCCGCGGTAATACGTAGGTGGCAAGCGTTGTCCGGATTTATTGGGCGTAAAGGGAGCGCAGGCGGTCTTTTAAGTCTGAATGTGAAAGCCCTCAGCTTAACTGAGGAAGAGCATCGG
+
CCCCCGGGGGGGGGGGGGGGGGGGGGGGGGGGGGGGGGGGGGGGGGGGGGGGGGGGGGGGGGGGGGGGGGGGGGGGGGGGGGGGGEFGGGGGGGGGGGGGGGGGGGGGGGGGGGGGGGGGGGGGGGGGGGGGGGGGGGGGGGGGGGGGGGGGGGGGGGGGGGGGGGGGGGGGGGGGGGGGGGGGGGGGGGGGGGGGGGGGGGGGGGGGGGGGGGGGGEGGGGGGGGGGGGGGGGGGGGGGGGFGFGFFFDFEGFFFFFFFFFGFFFFFFFFFFFFFFFFFFFFFFAFFFFFFFFF?FFFFB
@M04999:289:000000000-L3R54:1:1101:15993:3356 1:N:0:433
TCCTACGGGGGGCTGCAGTGGGGAATATTGCACAATGGGGGGAACCCTGATGCAGCCATGCCGCGTGTATGAAGAAGGCCTTCGGGTTGTAAAGTACTTTCGGTAATGAGGAAGGTGGTGTATCGAATAGGTGCATCAATTGACGTTAATTACAGAAGAAGCACCGGCTAACTCCGTGCCAGCAGCCGCGGTAATACGGAGGGTGCGAGCGTTAATCGGAATGACTGGGCGTAAAGGGCATGTAGGCGGATAATTAAGTTAGGTGTGAAAGCCCCGGGCTCAACCTGGGAACTGCACTTA
+
CCCCCGGGGGGGGGGGGGGGGGGGGGGGGGGGGGGGGGGGGGGGGGGGGGGGGGGGGGGGGGGGGGGGGGGGGGGGGGGGGGGGGGGGGGGGGGGGGGGGGGGGGGGGGGGGGGGGGGGGGGGGGGGGGGGGGGGGGGGGGGGGGGGGFGGGGGGGGGGGGGGGGGGGGGGGGGGGGGGGGGGGGGGGGGGGGGGGGGGGGGGGGGGGEGGEEGGGGGGGEDGGGGGGFGGGGGGGGGGGGGFGFGFFFFFFGFFFFFF?FFDFFFFFFFBB?FDEFFF>?DFFB:BBFBBB?BBAFB?A
@M04999:289:000000000-L3R54:1:1101:17771:3358 1:N:0:433
CCTACGGGGGGCTGCAGTGAGGAATATTGGACAATGGGTGAGAGCCTGATCCAGCCATCCCGCGTGAAGGACGACAGCCCTATGGGTTTTAAACTTCTTTTGTATGGGAATAAACCACATTACGCGTAATGTTCTGATGGTACCATACGAATAAGCATCGGCTAACTCCGTGCCAGCAGCCGCGGTAATACGGAGGATGCGAGCGTTATCCGGATTTATTGGGTTTAAAGGGTCCGTAGGCGGGTTGATAAGTCAGCGGTGAAAACCTGCAGCTTAACTGTAGAACTGCCGTTGATACTGT
+
CCCCCGGGGGGGGGGGGGGGGGGGGGGGGGGGGGGGGGGGGGGGGGGGGGGGGGGGGGGGGGGGGGGGGGGGGGGGGGGGGGGGGGGGGGGGGGGGGGGGGGGGGGGGGGGGGGGGGGGGGGGGGGGGGGGGGGGGGGGGGGGGGGGGGGGGGGGGGGGGGGGGGGGGGGGGGGGGGGGGGGGGGGGGGGGGGGGGGGGGGGGGGGGGGGGGGGGGGGGGGGGGG=DGGGGGGGFGGGGGGGFGEGFFFFFFGFFFFFFFFFFFFFFFFFFFFFFFFFFFFFFFFFFFFFFFFFFFFF>F:
@M04999:289:000000000-L3R54:1:1101:12530:3366 1:N:0:433
GGCCTACGGGTGGCTGCAGTAGGGAATCTTCCACAATGGGCGCAAGCCTGATGGAGCAACGCCGCGTGTGTGATGAAGGCTTTCGGGTCGTAAAGCACTGTTGTATGGGAAGAACGGGTTTAAGAGGAAATGCTTAAACAGTGACGGTACCATACCAGAAAGGGACGGCTAAATACGTGCCAGCAGCCGCGGTAATACGTATGTCCCGAGCGTTATCCGGATTTATTGGGCGTAAAGCGAGCGCAGACGGTTGCTTAAGTCTGAAGTGAAAGCCCACAGCTCAACTGGGGAATGGCTTTGG
+
CCCCCGGGGGGGGGGGGGGGGGGGGGGGGGGGGGGGGGGGGGGGGGGGGGGGGGGGGGGGGGGGGGGGGGGGGGGGGGGGGGGGGGGGGGGGGGGGGGGGGGGGGGGGGGGGGGGGGGFEGGGGGGGGGFGGGGGGGGGGGGGGGGGGGGGGGGGGGGGGGGFGGGGGGGGGGGGGGGGGGGGGGGGGGGGGGGGGGGGGGFGGFFFGGGGGGGGGGGGGGGDFGCDGGGFGGGGGGGGGDDEGFGBFFFFFGFFFFFF?FFGFFFFFDFFFFFFF>BFF77<?BAF0:>B::?B7(((.:
@M04999:289:000000000-L3R54:1:1101:18315:3385 1:N:0:433
GCTCCTACGGGTGGCAGCAGTAGGGAATCTTCCACAATGGACGCAAGTCTGATGGAGCAACGCCGCGTGAGTGAAGAAGGTTTTCGGATCGTAAAGCTCTGTTGTTGGTGAAGAAGGATAGGGGTAGTAACTGATTCTTATTTGACGGTAATCAACCAGAAAGTCACGGCTAACTACGTGCCAGCAGCCGCGGTAATACGTAGGTGGCAAGCGTTGTCCGGATTTATTGGGCGTAAAGCGAACGCAGGCGGGAGAACAAGTCAGCTGTGAAAGCCCTCGGCTTAACCGGGGAAGTGCAGCT
+
CCCCCGGGGGGGGGGGGGGGGGGGGGGGGGGGGGGGGGGGGGGGGGGGGGGGGGGFGGGGGGGGGGGGGGGGGGGGGGGGGGGGGGGGGGGGGGGGGGGGGGGGGGGGGGGGGGGGGGGGGGGGGGGGGGGGGGGGGGGGGGGGGGGGGGGGGGGGGGGGGGGGGGGGGGGGGGGGGGGGGGGGGGGGGGGGGGGGGGGGFGGGGGGGGGGGGGGGGGGGGGGEGGGFGGGGGGGGGGGGGGFGFGFFFFFFGFEFFFFFFFGFFFFF?FFFFFFFFFFFF?FFFFBFFF>>FF?FAFFF.
@M04999:289:000000000-L3R54:1:1101:8409:3398 1:N:0:433
ACGGGTGGCTGCAGTGGGGAATATTGCACAATGGGGGAAACCCTGATGCAGCCATGCCGCGTGTATGAAGAAGGCCTTCGGGTTGTAAAGTACTTTCGGTAATGAGGAAGGTGGTGTATCTAATAGGTGCATCAATTGACGTTAATTACAGAAGAAGCACCGGCTAACTCCGTGCCAGCAGCCGCGGTAATACGGAGGGTGCGAGCGTTAATCGGAATGACTGGGCGTAAAGGGCATGTAGGCGGATAATTAAGTTAGCTGTGAAAGCCCTCGGCTTAACCGGGGAAGTGCAGCTGAAACG
+
CCCCCGGGGGGGGGGGGGGGGGGGGGGGGGGGGGGGGGGFGGGGGGGGGGGGGGGGGFGGGGGGGGGGGDFCFGGGFGGGGGGGGGGGGGGGGGFGGGGGGGGFGGGGGGGGGGGGGGGGGGGGFFFGGGGGGGFGGGGGGGGGGGGGGGFGGGGGGGGGGGGDFGGGGGGGGGGGGGGGGGCGGGGGGGCGGGGGGGGGECECGGG:EEFGGGGGGDC7AF:CFGG9EGGGGGGGGGGGGGFC@CBFF=FFF?9=FFF?FBGFFFFF?FFF1>E:BFFFAFFFBFFF28<<A?BFFFBA(
@M04999:289:000000000-L3R54:1:1101:17222:3453 1:N:0:433
CACCTACGGGGGGCTGCAGTGGGGAATTTTGGACAATGGGGGCAACCCTGATCCAGCCATGCCGCGTGTCTGAAGAAGGCCTTCGGGTTGTAAAGGACTTTTGTTAGGGAAGAAAAGCTTGGTGCTAATACCACCGAGTGCTGACGGTACCTAAAGAATAAGCACCGGCTAACTACGTGCCAGCAGCCGCGGTAATACGTAGGGTGCGAGCGTTAATCGGAATTACTGGGCGTAAAGCGAGCGCAGACGGTTAGATAAGTCAGAGGTGAAATCCCCGAGCTCAACTTGGGACGTGCATTTG
+
CCCCCGGGGGGGGGGGGGGGGGGGGGGGGGGGGGGGGGGGGGGGGGGGGGGGGGGGGGGGGGGGGGGGGGGGGGGGGGGGGGGGGGGGGGGGGGGGGGGGGGGGGGGGGGGGGGGGGGGGGGGGGGGGGGGGGGGGGGGGGGGGGGGGGGGGGGGGGGGGGGGGGGGGGGGGGGGFGGGGGGGGGGGGGGGGEDCCDFGFGGGGFGGECEGGGCEGGEFGGGGGGGGGFC<DCGGGGGGGGGFGFDB4BEFFGFFFF**9@=>4*0<>AF<AFFFFFF399?BDFF<)4.2396:??9:<)
@M04999:289:000000000-L3R54:1:1101:18841:3492 1:N:0:433
CTATTCCTACGGGAGGCTGCAGTGAGGAATATTGGACAATGGGTGAGAGCCTGATCCAGCCATCCCGCGTGAAGGACGACAGCCCTATGGGTTTTAAACTTCTTTTGTATGGGAATAAACCACATTACGTGTAATGTTCTGAAGGTACCATACGACTAAGCATCGGCTAACTCCGTGCCAGCAGCCGCGGTAATACGGAGGATGCGAGCGTTATCCGGATTTATTGGGTTTAAAGGGTCCGTAGGCGGGTTGATAAGTCAGCGGTGAAAACCTGCAGCTTAACTGTAGAACTGCCGTTGAT
+
CCCCCGGGGGGGGGGGGGGGGGGGGGGGGGGGGGGGGGGGGGGFGGGGGGGGGGGGGGGGGGGGGGGGGGGGGGGGGGGGGGGGGGGGGGGGGGGGGGGGGGGGGGGGGGGGGGGGGGGGGGGGGGGGGGGGGGGGGGGGGGGGGGGGGGGGGFFGGGGGGGGGGGGGGFGGGGGGGGGGGGGGGGGGGGGGGGGGGGGGGGGGGGGGGGGGGGGGGGEGGGGGGGGGGGDGGGEFGGGGGG:5BFEFBED:9BFFFFFFFFGF@D@?AFF??FF4F?F>A4<A<A24:>>:>?<9<?BF4
@M04999:289:000000000-L3R54:1:1101:12979:3532 1:N:0:433
GCCCTACGGGTGGCTGCAGTGGGGAATATTGCACAATGGGGGGAACCCTGACGCAGCCATGCCGCGTGTATGAAGAAGGCCTTCGGGTTGTAAAGTACTTTCGGTAGTGAGGAAGTTGTGTGTATGAAAAGTGCATGCAGTTGACGTTAGCTACAGAAGAAGCACCGGCTAACTCCGTGCCAGCAGCCGCGGTAATACGGAGGGTGCGAGCGTTAATCGGAATGACTGGGCGTAAAGGGCATGTAGGCGGATAATTAAGGTAGGTGTGAAAGCCCCGGGCTCAACCTGGGAATTGCACTT
+
CCCCCGGGGGGGGGGGGGGGGGGGGGGGGGGGGGGGGGGGGGGGGGGGGGGGGGGGGGGGGGGGGGGGGGGGGGGGGGGGGGGGGGGGGGGGGGGGGGGGGGGGGGGGGFGGGGGGGGGGGGGGGGGGGGGGGGGGGGGGGGGGGGGGGGGGGGGGGGGGGGGGGGGGGGGGGGGGGGGGGGGGGGGGGGGGGGGGFGGGGGGGGGGGGGGGGGGGGGGGGGGGGGGGGDGG53CGGGGGGDFCFGFFFF@EDFBBB=@*97FFFFFFFFFFFFFFFF@B90<<?:?FFFF:???FFFB>
@M04999:289:000000000-L3R54:1:1101:15504:3550 1:N:0:433
GTCCTACGGGGGGCTGCAGTGGGGAATTTTGGACAATGGGGGCAACCCTGATCCAGCCATGCCGCGTGTCTGAAGAAGGCCTTCGGGTTGTAAAGGACTTTTGTTAGGGAAGAAAAGCTTGGTGCTAATACCACCGAGTGCTGACGGTACCTAAAGAATAAGCACCGGCTAACTACGTGCCAGCAGCCGCGGTAATACGTAGGGTGCGAGCGTTAATCGGAATTACTGGGCGTAAAGCGAGCGCAGACGGTTAGATAAGTCAGATGTGAAATCCCCGAGCTCAACTTGGGACGTGCATTTG
+
CCCCCGGGGGGGGGGGGGGGGGGGGGGGGGGGGGGGGGGGGGGGGGGGGGGGGGGGGGGGGGGGGGGGGGGGGGGGGGGGGGFGGGGGGGGGGGGGGGGGGGGGGGGGGFFGGGGGGGGGGGGEGGGGGGGGGFGGDGGGGGGGGGGGGGGGGGGGGGGGGGGGGFGGGGGGGGCFGGGGGGGGGGGGGGGGDECFFFFGGGGGGGGGGGGEEEGGFFGGEE7FGGGGGGGGGGGGGGG<CGFGEG>FFF:BGFFFFFF6FBGFFFFBBFFBA6FFB>EF>?FDF>49?BB:>16662<))
@M04999:289:000000000-L3R54:1:1101:6870:3615 1:N:0:433
TATCCTACGGGCGGCAGCAGTGGGGAATATTGCACAATGGGGGGAACCCTGATGCAGCCATGCCGCGTGTATGAAGAAGGCCTTCGGGTTGTAAAGTACTTTCGGTAGTGAGGAAGTTGTGTGTATGAAAAGTGCATGCAGTTGACGTTAGCTACAGAAGAAGCACCGGCTAACTCCGTGCCAGCAGCCGCGGTAATACGGAGGGTGCGAGCGTTAATCGGAATGACTGGGCGTAAAGGGCATGTAGGCGGATAATTAAGTTAGGTGTGAAAGCCCCGGGCTCAACCTGGGAATTGCACTT
+
CCCCCGGGGGGGGGGGGGGGGGGGGGGGGGGGGGGGGGGGGGGGGGGGGGGGGGGGGGGGGGGGGGGGGGGGGGGGGGGGGGGGGGGGGGGGGGGGGGGGGGGGGGGGGGGGGFGGDGGGGGGGGGGGGGGGGGGGGGGGGGGGGGGCFGGGGGGGGGGGGGGGGGGGGGGGGGGGGGGGGGGGGGGGGGDGGGGGGGGGGGGGGGGGGGGGGGGGGGGGGGGGGGGGGGGGEGGGGGGDDGFGFDFFFFFFGBFFFFFFFFFFFFF?:FFFFFFFEFEF>>FFFFFF?<6?FFF>9AFF?
@M04999:289:000000000-L3R54:1:1101:22943:3645 1:N:0:433
CCTACGGGCGGCTGCAGTGGGGAATATTGCACAATGGGGGAAACCCTGATGCAGCCATGCCGCGTGTATGAAGAAGGCCTTCGGGTTGTAAAGTACTTTCGGTAATGAGGAAGGTGGTGTATCTAATAGGTGCATCAATTGACGTTAATTACAGAAGAAGCACCGGCTAACTCCGTGCCAGCAGCCGCGGTAATACGGAGGGTGCGAGCGTTAATCGGAATGACTGGGCGTAAAGGGCATGTAGGCGGATAATTAAGTTAGGTGTGAAAGCCCTGGGCTCAACCTAGGAATTGCACTTAA
+
CCCCCGGGGGGGGGGGGGDGGGGGGGGGGGGGGGGFGGGG@EFFGGGGGGGGGGGGGGGGGGGGGGGGGGGGGGGDGGGGGGEFGGGGGGGAEGGGGGGGGEGFFGGGGGGGGGGGGGGGGGGGFFGGFFGGGGFGGFFFGGGGGGFFGFGGGGGGCFFGGGDGGGDFBGFGGGGGGGFCFGGGGGGGEGGGGGGFGGGEEGEEDEEGG58CEGFGGGGGC+AFGGCFFD7DC<GD:CFGGGFGFG3:>FD=>88@@?FFB?C@?DFF24:?0?FFFFFF???FF?>:))..)6442794
@M04999:289:000000000-L3R54:1:1101:7557:3648 1:N:0:433
CCTACGGGTGGCTGCAGTGAGGAATATTGGACAATGGGTGAGAGCCTGATCCAGCCATCCCGCGTGAAGGACGACAGCCCTATGGGTTTTAAACTTCTTTTGTATGGGAATAAACCACATTACGTGTAATGTTCTGAAGGTACCATACGAACAAGCATCGGCTAACTCCGTGCCAGCAGCCGCGGTAATACGGAGGATGCGAGCGTTATCCGGATTTATTGGGTTTAAAGGGTCCGTAGGCGGGTTGATAAGTCAGCGGTGAAAACCTGCAGCTTAACTGTAGAACTGCCGTTGATACTGT
+
CCCCCGGGGGGGGGGGGGGGGGGGGGGGGGGGGGGGGGGGGGGGGGGGGGGGGGGGGGGGGGGGGGGGGGGGGGGGGGGGGGGGGGGGGGGGGGGGGGGGGGGGGGGGGGGGGGGGGGGGGGGFGGGGGGGGGGGGGGGGGGGGGGGGGGGGGGGGGGGGGGGGGGGGGGGGGGGGGGGGGGGGGGGGGGGGGGGEGGGGGGGGGGGGGGGGGGGGGGGGGGGGGDGGFGGGGGGGGGGDGGFGFGFFFFFFGFFBFFFEFFGFFFFFFFF?BFFBFAFFFBFBFFFFFF>8<BFFFFFFD
@M04999:289:000000000-L3R54:1:1101:13760:3659 1:N:0:433
CCTACGGGGGGCTGCAGTGAGGAATATTGGACAATGGGTGAGAGCCTGATCCAGCCATCCCGCGTGAAGGACGACAGCCCTATGGGTTTTAAACTTCTTTTGTATGGGAATAAACCACATTACGTGTAATGTTCTGAAGGTACCATACGAATAAGCATCGGCTAACTCCGTGCCAGCAGCCGCGGTAATACGGAGGTTGCGAGCGTTATCCGGATTTATTGGGTTTAAAGGGTCCGTAGGCGGGTTGATAAGTCAGCGGTGAAAACCTGCAGCTTAACTGTAGAACTGCCGTTGATACTGT
+
CCCCCGGGGGGGGGGGGGGFGGGGGGGGGGGGGGGGGGGGGGGGGGGGGGGGGG?FGGGGGGGGGGGGGGGGGGGGGGGGGGGGGGGGGGGGGGGGGGGGGGGGGGGGGGGGGGGGGGGGGGGGGGGGGGGGGGGGGGGGGGGGGGGGGGGGGGGGGGGGGGGGGGGGGGGGGGGGGGGGGGGGGGGGGGGGDEGGGGGFGGGGEGGGGGGGGDCGGGGGGGGGGGGGFFGGGGGGGGGGGGFGFGFFFFFFGFFFFEFFFFGFFFFFFFFFFFFFFFFFFFFFFFFFFFFFBFFFFFFF<
@M04999:289:000000000-L3R54:1:1101:13865:3686 1:N:0:433
GCCCTACGGGTGGCAGCAGTAGGGAATCTTCCACAATGGACGCAAGTCTGATGGAGCAACGCCGCGTGAGTGAAGAAGGTTTTCGGATCGTAAAGCTCTGTTGTTGGTGAAGAAGGATAGGGGTAGTAACTGATTCTTATTTGACGGTAATCAACCAGAAAGTCACGGCTAACTACGTGCCAGCAGCCGCGGTAATACGTAGGTGGCAAGCGTTGTCCGGATTTATTGGGCGTAAAGCGAACGCAGGCGGGAGAACAAGTCAGCTGTGAAAGCCCTCGGCTTAACCGGGGAAGTGCAGCTG
+
CCCCCGGGGGGGGGGGGGGGGGGGGGGGGGGGGGGGGGGGGGGGGGGGGGGGGGGGGGGGGGGGGGEGGGGGGGGGGGGGGGGGGGGGGGGGGGGGGGGGFGGGGGGGGGGGGGGGGGGGGGGGGGGGGGGGGGGGGGGGGGGGGGGGGGGGGGGGGGGGGGGGGGGGGGGGGGGGGGGGGGGGGGGGGGGGGGGGGGGFFGGGGGGGGGGGGGGGGGGGECEFGFGGGGGGEGGGGGGGGGFGFGEBFFFDG@FFFFFFFFGFFF74<FFA?FF7@9EF?F?AA<>BBB(6:>BBFB71?
@M04999:289:000000000-L3R54:1:1101:19959:3724 1:N:0:433
TTTCCTACGGGTGGCTGCAGTGGGGAATATTGCACAATGGGGGGAACCCTGATGCAGCCATGCCGCGTGTATGAAGAAGGCCTTCGGGTTGTAAAGTACTTTCGGTAATGAGGAAGGTGGTGTATCGAATAGGTGCATCAATTGACGTTAATTACAGAAGAAGCACCGGCTAACTCCGTGCCAGCAGCCGCGGTAATACGGAGGGTGCGAGCGTTAATCGGAATGACTGGGCGTAAAGGGCATGTAGGCGGATAATTAAGTTAGGTGTGAAAGCCCCGGGCTCAACCTGGGAACTGCACTT
+
CCCCCGGGGGGGGGGGGGGGGGGGGGGGGGGGGGGGGGGGGGGGGGGGGGGGGGGGGGGGGGGGGGGGGGGGGGGGGGGGGGGGGGGGGGGGGGGGGGGGGGGGGGGGGGGGGGGGGGGGGGGGGGGGGGGGGGGGGGGGGGGGGGGGGGGGGGGGGGGGGGGGGGGGGGGGGGGGGGGGGGGGGGGGGGGGGGGGGGGGGGGGGGGGGGGGGGGGGGGGGGGGGGGGGGGGGGGGGGGDDGFGFGFFFFFEDEFFFFFFFFGFFFFFFFFBFFFFFF>BF9BF?FBFFFFFFFFB?FFF?
@M04999:289:000000000-L3R54:1:1101:8734:3731 1:N:0:433
AGCCTACGGGCGGCAGCAGTGGGGAATATTGCACAATGGGGGGAACCCTGATGCAGCCATGCCGCGTGTATGAAGAAGGCCTTCGGGTTGTAAAGTACTTTCGGTAATGAGGAAGGTGGTGTATCGAATAGGTGCATCAATTGACGTTAATTACAGAAGAAGCACCGGCTAACTCCGTGCCAGCAGCCGCGGTAATACGGAGGGTGCGAGCGTTAATCGGAATGACTGGGCGTAAAGGGCATGTAGGCGGATAATTAAGTTAGGTGTGAAAGCCCCGGGCTCAACCTGGGAACTGCACTT
+
CCCCCGGGGGGGGGGGGGGGGGGGGGGGGGGGGGGGGGGGGGGGGGGGGGGGGGGGGGGGGGGGGGGGGGGGGGGGGGGGGGGGGGGGGGGGGGGFGGGGDGGGGGGGGGGGGGGGGGGGGGGGGGGGGGGGGGGGGGGGGGGGFGCFGGGGGGGGGGGGGGGGGGGGGGGGGGGGGGGGGGGGGGGGGGGGGGGGGGGGDGCGGGGGGGGGEDGGCGGGGGGGGGGGGGGDEDGGGGGGFGFFFGFFFFFFCF=?FFFFFFGFFFFEFFAFFF@5>9D>(14??2:BB?FFFFFBAF9?
@M04999:289:000000000-L3R54:1:1101:23350:3757 1:N:0:433
CCCTACGGGGGGCAGCAGTGGGGAATATTGCACAATGGGGGGAACCCTGATGCAGCCATGCCGCGTGTATGAAGAAGGCCTTCGGGTTGTAAAGTACTTTCGGTAATGAGGAAGGTGGTGTATCGAATAGGTGCATCAATTGACGTTAATTACAGAAGAAGCACCGGCTAACTCCGTGCCAGCAGCCGCGGTAATACGGAGGGTGCGAGCGTTAATCGGAATGACTGGGCGTAAAGGGCATGTAGGCGGATAATTAAGTTAGGTGTGAAAGCCCCGGGCTCAACCTGGGAACTGCACTTA
+
CCCCCGGGGGGGGGGGGGGGGGGGGGGGGGGGGGGGGGGGGGEGGGGGGGGGGGGGGGGGGGGGGGGGGGGGGGGGGGGGGGGGGGFGGGGGGGGGGFGGGGGGGGGGGGGGGGGGGGGGGGGGGGGGGGGGGGG7CGGGGGGGGCFGGGGGGGGGGGGGGGGGGGGGGGGGGGGGGGGGGGGGGGGGGGGGGGGGGGGGGGGEEGGGGGGGEGGGGGGGGGGGGGGFGGGGGGGGGGGGGFFGFGFFFFEFGFFFFFFFFFCFFFDFFFFF?>EEEBFFFBFBFBFF::::BBBA:<0<
@M04999:289:000000000-L3R54:1:1101:21206:3792 1:N:0:433
CCTACGGGAGGCTGCAGTGGGGAATATTGCACAATGGGGGGAACCCTGATGCAGCCATGCCGCGTGTATGAAGAAGGCCTTCGGGTTGTAAAGTACTTTCGGTAATGAGGAAGGTGGTGTATCGAATAGGTGCATCAATTGACGTTAATTACAGAAGAAGCACCGGCTAACTCCGTGCCAGCAGCCGCGGTAATACGGAGGGTGCGAGCGTTAATCGGAATTACTGGGCGTAAAGCGCGCGTAGGTGGTTCATTAAGTTAGGAGTGAAAGCCCCGGGCTCAACCTGGGAATTGCTTCTAA
+
CCCCCGGGGGGGGGGGGGGGGGGGGGGGGGGGGGGGGGGGGGGGGGGGGGGGGGGGGGGGGGGGGGGGGGGGGGGGGGGGGGGGGGGGGGGGGGGGGGGGGGGGGGGGGGGGGGGGGGGGGGGGGGGGGGGGGGGGGGGGGGGGGGGGGGGGGGGGGGGGGGGGGGGGGGGGGGGGGGGGGGGGGGGGGGGGGGCGGGDEEGGGGGGGGEGGGGGGGGGGGGGGGFGFFGGG=>?FDGGGGGEGFGFFFFFFGFFFFFFFFFGFFFFFFFF?:D>BE>>?D>BBFFF?F:BFFF24A<AD
@M04999:289:000000000-L3R54:1:1101:25218:3797 1:N:0:433
GGGCCTACGGGGGGCTGCAGTGGGGAATATTGCACAATGGGGGGAACCCTGATGCAGCCATGCCGCGTGTATGAAGAAGGCCTTCGGGTTGTAAAGTACTTTTGGTAATGAGGAAGGTGGTGTATCTAATAGGTGCATCAATTGACGTTAATTACAGAAGAAGCACCGGCTAACTCCGTGCCAGCAGCCGCGGTAATACGGAGGGTGCGAGCGCTAATCGGAATGACTGAGCGTAAAGGGCATGTAGGCGGATAATTAAGTTAGATGTGAAAGCCCCGAGCTCAACCTGGGAACTGCACTT
+
B@<C<BCEFG@GG@:C=?E=CFGGDG:<5EFG9?BF=FGGCEDB*:FG:<>F:;>F,FCFG:FB1<1<BFB2<CB,2,?:FGGCAGGGGGGGGGG7<,AFGG,<*/<C@EGG6CE6C@CFECCG90,,,,30,A9CFF9F?CGGGF5E8;EG?@,A@9+06@CFGG>C*88*0<CFGGGFGE+<>8F6588?88E>F:CF8*/?CGGE*8*:*:?=EGC5*12/CCDC9*09EC5*97C35<F5=7*117)5)76@@=*09@7**/1@24629)7<5,)-9902)4(((4(.,(4<243-3
@M04999:289:000000000-L3R54:1:1101:23516:3801 1:N:0:433
ACTGGCCTACGGGTGGCTGCAGTAGGGAATCTTCCACAATGGACGCAAGTCTGATGGAGCAACGCCGCGTGAGTGAAGAAGGTTTTCGGATCGTAAAGCTCTGTTGTTGGTGAAGAAGGATAGGGATAGTAACTGATTCTTATTTGACGGTAATCAACCAGAAAGTCACGGCTAACTACGTGCCAGCAGCCGCGGTAATACGGAGGGTGCGAGCGTTAATCGGAATTACTGGGCGTAAAGCGAGCGCAGACGGTTAGATAAGTCAGATGTGAAATCCCCGAGCTCAACTTGGGACGTGCAT
+
CCCCCGGGGGGGGGGGGGGGGGGGGGGGGGGGGGGGGGGGGGGGGGGGGGGGGGGGGGGGGGGGGGGGGGGGGGGGGGGGGGGGGGGGGEGGEGGGGGGFCGCGGGGGGGGGGGGGGGGGGGGGGGGGGGGGFGGGGGGGGGGGGGGGGGGGGGGGGGGGGGGGGGGFFGGGGGGGGGGGGGGGGFGGGGGEGGGGGGGGGGGGGGGGGGGGGGGCCEGGGGGGGFFGFDGGGGGGGGGFGGFG3C::5:F;<8>EF??FFF:7??FF</5<FFFFF?F;>BFBF???A4A?B?FFB??:)
@M04999:289:000000000-L3R54:1:1101:18671:3815 1:N:0:433
CCTACGGGTGGCTGCAGTGAGGAATATTGGACAATGGGTGAGAGCCTGATCCAGCCATCCCGCGTGAAGGACGACAGCCCTATGGGTTTTAAACTTCTTTTGTATGGGAATAAACCACATTACGTGTAATGTTCTGAAGGTACCATACGAATAAGCATCGGCTAACTCCGTGCCAGCAGCCGCGGTAATACGGAGGATGCGAGCGTTATCCGGATTTATTGGGTTTAAAGGGTCCGTAGGCGGGTTGATAAGTCAGCGGTGCAAACCTGCAGCTTAACTGTAGAACTGCCGTTGATACTGT
+
BCCCCEGEGFGGGEGCGGFFEFGGGGGFFFGGEECEGGFGGGFGGFFFFCFFFF?EGGGFFGGGGGGGGGGGGGGGEGGFFCFGFCFGDGFGGGFEGGFFDGGFGGGFGGGGGGGFGGGGCBFBFFGAGGGBFFGGGGGGGGGFAFFGGGGGGFFGGGGGGGGGGGCFGGGGGFGFGEGGGGGGGEGGG9FFGGGDEGGFGGGGDBEGGGGEGGGDFGGFGGGGE=DGGC7CFFGGFGGDGD5CEGFF?FBFCFFFF<BDB)9@FFFFBF?2>7FFFFFFFBFAA<A?7:>6?1?FDFAA4
@M04999:289:000000000-L3R54:1:1101:22344:3861 1:N:0:433
CTACCTACGGGGGGCTGCAGTGGGGAATTTTGGACAATGGGGGCAACCCTGATCCAGCCATGCCGCGTGTCTGAAGAAGGCCTTCGGGTTGTAAAGGACTTTTGTTAGGAAAGAAAAGCTTGGTGCTAATACCACCGAGTGCTGACGGTACCTAAAGAATAAGCACCGGCTAACTACGTGCCAGCAGCCGCGGTAATACGTAGGGTGCGAGCGTTAATCGGAATTACTGGGCGTAAAGCGAGCGCAGACGGTTAGATAAGTCAGATGTGAAATCCCCGAGCTCAACTTGGGACGTGCATTT
+
CCCCCGGGGGGGGGGGGGGGGGGGGGGGGGGGGGGGGGGGGGGGGGGGGGGGGGGGGGGGGGGGGGGGGGGGGGGGGGGGGGGGGGGGGGGGGGGGGGGFGGGGGGGGGGGGGGGGGGGGGGGGGGGGGGGGGGGGGGGGGGGGGGGGGGGGGGGGGGGGGGGGGGGGGGGGGGGGGGGGGGGGGGGGGGGGGGGGGGGGGGGGGGGGGCEGGEGGGGGGGGGGGGGFFGGGGGGGGGGGGGFGFGFBFFFBGFFFFFFFFFFFFFFFFFFFFF@FFBFFF9BFF:F<>?<??>BFFFAA<
@M04999:289:000000000-L3R54:1:1101:8404:3953 1:N:0:433
ACCTACGGGAGGCAGCAGTGGGGAATATTGCACAATGGGGGGAACCCTGATGCAGCCATGCCGCGTGTATGAAGAAGGCCTTCGGGTTGTAAAGTACTTTCGGTAATGAGGAAGGTGGTGTATCGAATAGGTGCATCAATTGACGTTAATTACAGAAGAAGCACCGGCTAACTCCGTGCCAGCAGCCGCGGTAATACGGAGGGTGCGAGCGTTAATCGGAATGACTGGGCGTAAAGGGCATGTAGGCGGATAATTAAGTTAGGTGTGAAAGCCCCGGGCTCAACCTGGGAACGGCACTTA
+
CCCCCGGGGGGGGGGGGGGGGGGGGGGGGGGGGGGGGGGGGGGGGGGGGGGGGGGGGGGGGGGGGGGGGGGGGGGGGGGGGGGGGGGGGGGGGGGGGGGGGGGGGGGGGGGGGGGGGGGGGGGGGGGGGGGGGGGGGGGGGGGGGGGGGGGGGGGGGGGGGGGGGGGGGGGGGGGGGGGGGGGGGGGGGGGGGGGGGGGGGGGGGGGGGGGGGGGGGGGGGGGGFGGGGGGCGGGGGDGG4FFGFGFFFFFFGFFFFFFFFFFFFFBFFFFFFFFFFFFFBFFFFBFFFFBB(1(6>F:A
@M04999:289:000000000-L3R54:1:1101:10203:4005 1:N:0:433
TGCCTACGGGTGGCTGCAGTGGGGAATATTGCACAATGGGGGGAACCCTGATGCAGCCATGCCGCGTGTATGAAGAAGGACTTCGGGTTGTAAAGTACTTTCGGTAATGAGGAAGGTGGTGTATCGAATAGGTGCATCAATTGACGTTAATTACAGAAGAAGCACCGGCTAACTCCGTGCCAGCAGCCGCGGTAATACGGAGGGTGCGAGCGTTAATCGGAATGACTGGGCGTAAAGGGCATGTAGGCGGATAATTAAGTTAGGGGTGAAAGCCCAGGGCTCAACCTGGGAACTGCACTT
+
9C@CCGFGGGGGGDGCF@FGGF,@7CFGGGGGDFAEF<FGGGGDEG=7FFEFFDF<FCFG@,ACFG4CFGFGAFGC<FCF8FGGBCF3BFFFGGGGBFGC,DFGFCECFGGCEFFEGGF<>CFG9FG?CCFGGGFGGF7@FECFFEGGGGECCBCFGGF?CFGC::FCGEGGGG:FEGGGECFGGFFGGGGGGGEFGCFEEGGEGDGEEE5C/CEF:FFGE=CEFGGF5CCG=<EDFGGGF4>C407?>>)5*9=4=?69=6F)))8::*6)4<>)>:)8(,43322:3(.(:)3))44)
@M04999:289:000000000-L3R54:1:1101:9919:4007 1:N:0:433
ATCCTACGGGAGGCTGCAGTGGGGAATTTTCCGCAATGGGCGAAAGCCTGACGGAGCAATGCCGCGTGGAGGTAGAAGGCCTACGGGTCGTGAACTTCTTTTCCCGGAGAAGAAGCAATGACGGTATCTGGGGAATAAGCATCGGCTAACTCTGTGCCAGCAGCCGCGGTAATACAGAGGATGCAAGCGTTATCCGGAATGATTGGGCGTAAAGCGTCTGTAGGTGGCTTTTTAAGTCCGCCGTCAAATCCCAGGGCTCAACCCTGGACAGGCGGTGGAAACTACCAAGCTGGAGTACGGG
+
CCCCCGGGGGGGGGGGGGGGGGGGGGGGGGFGGGGGGGGGGGGGGGGGGGGGGGGGGGGGGGGGGGGGGGGGGGGGGGGCFGGGG:BFGGCFGGGGGGGGGGGGGGGGGGGGGGGGGGGGGGGGGGDCGGGGGGGGGGGGGGGGGGE:FGGGGDFGGGGGGGGGGGGGGGGGGGGGGGGGGGGGGGGGGGGCGGGGGGGGGGGGFGGGGGGGGGGGEGGGE?FGGGGGGF6CCGFGGGGGGGFD5DEFFFFFGFFEDFFFFFGFFF<:??B:BFFEFBFBA?DAD<FFBFFD:?BFFBF>0
@M04999:289:000000000-L3R54:1:1101:14057:4023 1:N:0:433
AGGGCCTACGGGGGGCTGCAGTGAGGAATATTGGACAATGGGTGAGAGCCTGATCCAGCCATCCCGCGTGAAGGACGACAGCCCTATGGGTTTTAAACTTCTTTTGTATGGGAATAAACCACATTACGTGTAATGTTCTGAAGGTACCATACGAATAAGCATCGGCTAACTCCGTGCCAGCAGCCGCGGTAATACGGAGGATGCGAGCGTTATCCGGATTTATTGGGTTTAAAGGGTCCGTAGGCGGGTTGATAAGTCAGCGGTGAAAACCTGCAGCTTAACTGTAGAACTGCCGTTGAT
+
CCCCCGGGGGGGGGGGGGGGGGGGGGGGGGGGGGGGGGGGGGGGGGGGGGGGGGGGGGGGGGGGGGGGGGGGGGGGGGGGGGGGGGGGGGGGGGGGGGGGGGGGGGGGGGGGGGGGGGGGGGGGGGGCGGGGGGGGGGGGGGGGGGGGGGGGGGGGGGGGGGGGGGGGGGGGGGGGGGGGGGGGGGGGGGGGGGGGGGGGGGGGGGGGGGGGGGGGGGGGGGGGGGGGGGGGGGGGGGGGGGEGFGFFDBFFGFF=F?FFFFGEFFFFAFFB?FFFFFFFFFFFFFFFFFFFFFFBBF?F
@M04999:289:000000000-L3R54:1:1101:18958:4040 1:N:0:433
AGTTTCCTACGGGGGGCTGCAGTAGGGAATCTTCCACAATGGACGCAAGTCTGATGGAGCAACGCCGCGTGAGTGAAGAAGGTTTTCGGATCGTAAAGCTCTGTTGTTGGTGAAGAAGGATAGGGGTAGTAACTGATTCTTATTTGACGGTAATCAACCAGAAAGTCACGGCTAACTACGTGCCAGCAGCCGCGGTAATACGTAGGTGGCAAGCGTTGTCCGGATTTATTGGGCGTAAAGCGAACGCAGGCGGGAGAACAAGTCAGCTGTGAAAGCCCTCGGCTTAACCGGGGAAGTGC
+
CCCCCGGGGGGGGGGGGGGGGGGGGGGGGGGGGGGGGGGGGGGGGGGGGGGGGGGGGGGGGGGGGGGGGGGGGGGGGGGGGGGGGGGGGGGGGGGGGGGGGGGGGGGGGGGGGGGGGGGGGGGGGGGGGGGGGGGGGFGGGGGGGGGGGGGGGGGGGGGGGGGGGGGGGGGGGGGGGGGDGGGGGGGGGGFEGGGGGGGGGGGFGGGGGGGGGGDGEEGGGGGEGCFFGGGGGGGGGGGGGD>DFG35>>EEG:DFFFFFFF>?FFF4:=?<AFFFF<FF>6?BF?FBA;;FFF:<2))
@M04999:289:000000000-L3R54:1:1101:18884:4051 1:N:0:433
ACCTACGGGCGGCTGCAGTGAGGAATATTGGACAATGGGTGAGAGCCTGATCCAGCCATCCCGCGTGAAGGACGACAGCCCTATGGGTTTTAAACTTCTTTTGTATGGGAATAAACCACATTACGTGTAATGTTCTGAAGGTACCATACGAATAAGCATCGGCTAACTCCGTGCCAGCAGCCGCGGTAATACGGAGGATGCGAGCGTTATCCGGATTTATTGGGTTTAAAGGGTCCGTAGGCGGGTTGATAAGTCAGCGGTGAAAACCTGCAGCTTAACTGTAGAACTGCCGTTGATACTG
+
CCCCCGGGGGGGGGGGGGGGGGGGGGGGGGGGGGGGGGGGGGGGGGGGGGGGGGGGGGGGGGGGGGGGGGGGGGGGGGGGGGGGGGGGGGGGGGGGGGGGGGGGGGGGGGGGGGGGGGGGGGGGGGGGGGGGGGGGGGGGGGGGGGGGGGGGGGGGGGGGGGGGGGGGGGGGGGGGGGGGGGGGGGGGGGGGGGGGGGGGGGGGGGGGGGGGGGGGGDGGGGGGGG5FGGGGGGGFGGGGGGFDFG:DFFFFGFFFFFFFFFGFFFFFFFFFBFFFFFFFFFABFFFAFF?>F?FFFFA4-
@M04999:289:000000000-L3R54:1:1101:9154:4085 1:N:0:433
CCTACGGGTGGCTGCAGTAGGGAATTTTCCACAATGGACGAAAGTCTGATGGAGCAACGCCGCGTGAGTGAAGAAGGTTTTCGGATTGTAAAGCTCTGTTGTTAAAGAAGAAGGGTATGTAGAGTAACTGATATATACTTGACGGTATTTAACGAGGAAGTCACGGCTAACTACGTGCCAGCAGCCGCGGTAATACGTAGGTGGCGAGCGTTGTCCGGAATTATTGGGCGTAAAGGGAGCGCAGGCGGGAGAACAAGTCAGCTGTGAAAGCCCTCGGCTTAACCGGGGAAGTGCAGCTGA
+
CCCCCGGGGGGGGGGGGGGGGGGGGGGGGGGGGGGGGGGGGGGGGGGGGGGGGGGGGGGGGGGGGGGGGGGGGGGGGGGGGGGGGGGGGGGGGGGGGGGGGGGGGGGGGGGGGGGGGGGGGGGGGGGGGGGGGGGGGGGGGGGGGGGGGGGGGGGGGGGGGGGGGGGGGGGGGGGGGGGGGGGGGGGGGGGGGGGGGGGGGGGGGGGGGGGGE=GGGGGGGGGGGGGGGGGGGGGGCCGGGGFGFGFFFFFFFFFFFBFFFFGFFFFFFFBBFF>EEFFFFFFA>FFFF?F:BBF9?(4<
@M04999:289:000000000-L3R54:1:1101:9390:4088 1:N:0:433
TACGGGTGGCTGCAGTGGGGAATCTTGGACAATGGGCGAAAGCCCGATCCAGCAATATCGCGTGAGTGAAGAAGGGCAATGCCGCTTGTAAAGCTCTTTCGTCGAGTGCGCGATCATGACAGGACTCGAGGAAGAAGCCCCGGCTAACTCCGTGCCAGCAGCCGCGGTAAGACGGGGGGGGCAAGTGTTCTTCGGAATGACTAGGCGTAAAGGGCACGTAGGCGGCGAATCGGGTTGAAAGCGAAAGTCGCCAAAAACTGGTGGAATGCTCTCGAAACCAATTCACTTGAGTGAGACAG
+
CCCCCGGGGGGGGGGGGGGGGGGGGGGGGGGGGGGGGGGGGGGGGGGGGGGGGGGGGGGGGGGGGGGGGGGGGGGGGGGGGGGGGGGGGGGGGGGGGGGGGGGGGGGGGGGGGGGGGGGGGGGGGGGGGGGGGGGGGGGGGGGGGGGGGGGGGGGGGGGGGGFFGGGGGGGGGGGGGGGGGGGGGGGGGGFDGGGGGGGGGFGGGGGGGECGGDGGGEGGGGGGGEDDGD3DCCCCGGGGGC:3BDD?BEFFGFFFFFFFF4C>FFFFAFF43>??@BFBFFFAAABFFFBA7).:<:1
@M04999:289:000000000-L3R54:1:1101:25165:4112 1:N:0:433
CTACCTACGGGGGGCTGCAGTAGGGAATCTTCCACAATGGACGCAAGTCTGATGGAGCAACGCCGCGTGGATGAAGAAGGTCTTCGGATCGTAAAATCCTGTTGTTGAAGAAGAACGGTTGTGAGAGTAACTGCTCATAGCGTGACGGTAATCAACCAGAAAGTCACGGCTAACTACGTGCCAGCAGCCGCGGTAATACGTAGGTGGCAAGCGTTGTCCGGATTTATTGGGCGTAAAGGGAGCGCAGGCGGTCTTTTAAGTCTGAATGTGAAAGCCCTCAGCTTAACTGAGGAAGAGCATC
+
CCCCCGGGGGGGGGGCGGGGGGGFGGGGGGGGGGGGGGGGFGGGGGGFGGGGGGGGGGFGGGGGGGGGGFGFGGGGGGFGBFGGGGGEGGGGGGGGGFGGFGGGGFGGGGGGGGGGCGGGCFGFCFGFFFGDGGGGGFF?FE4FEFEEEGE<FAFGGGGG7FG0<CFEG>:CCFFFFCFGG8EEEECFCC*81?*AFG9CGG**<CGGGDFF=?*:EGGG5CEG?E>0C6CFEDECD*7CF3BD3357>DD;D;=?F4<@9=FF9@?F<?AA<FFFF:FFBD>74<DBBA8??:B0<03<3
@M04999:289:000000000-L3R54:1:1101:7254:4131 1:N:0:433
GTGCCTACGGGTGGCTGCAGTGGGGAATATTGCACAATGGGGGGAACCCTGATGCAGCCATGCCGCGTGTATGAAGAAGGCCTTCGGGTTGTAAAGTACTTTCGGTGGTGAGGAAGTTGTGTGTATGAAAAGTGCATGCAATTGACGTTAGCTACAGAAGAAGCACCGACTAACTCCGTGCCAGCAGCCGCGGTAATACGGAGGGTGCGAGCGTTAATCGGAATGACTGGGCGTAAAGGGCATGTAGGCGGATAATTAAGTTAGGTGTGAAAGCCCCGGGCTCAACCTGGGAATTGCACTT
+
CCCCCGGGGGGGGGGGGGGGGGGGGGGGGGGGGGGGGGGFFGGGGGGGGGGGGGGGGGGGGGGGGGGGGGGGGGGGGGDGGGGGGGEGGGGGGGGGGGGGGGGGGFGGGGFGFGGGGGGGGGGGGGGGFFGGGGGFGGGGGGGGGGGGGCFGGFGGGGGGGGGGGGGGGGGGGGGGGGGGGGGGGGGGDGGGGEEGGGGGGGGGCEEGGGGGGGGGGFCGECEGGGGGGGGGG<EGGGGGGGFGFGFBFFFEG>8?@FFFFFGFFFFFFFA4AF@FF6D>B>F?FFF?????BFFFFF>A:
@M04999:289:000000000-L3R54:1:1101:7392:4173 1:N:0:433
CTGCCTACGGGGGGCTGCAGTGGGGAATATTGCACAATGGGGGGAACCCTGATGCAGCCATGCCGCGTGTATGAAGAAGGCCTTCGGGTTGTAAAGTACTTTCGGTAGTGAGGAAGTTGTGTGTATGAAAAGTGCATGCAGTTGACGTTAGCTACAGAAGAAGCACCGGCTAACTCCGTGCCAGCAGCCGCGGTAATACGGAGGGTGCGAGCGTTAATCGGAATGACTGGGCGTAAAGGGCATGTAGGCGGATAATTAAGTTAGGTGTGAAAGCCCCGGGCTCAACCTGGGGATTGCACTT
+
CCCCCGGGGGGGGGGGGGGGGGGGGGGGGGGGGGGGGGGGGGGGGGGGGGGGGGGGGGGGGGGGGGGGGGGGGGGGGGGGGGGGGGGGGGGGGGGGGGGGGGGGGGGGGGGGGGGGGGGGGGGGGGGGGGGGGGGGGGGGGGGGGGGGGGGGGGGGGGGGGGGGGGGGGGGGGGGGGGGGGGGGGGGGGGGGGGGGGGGGGGGGGGGGGGGGGEGGGGGGGGGGGGGDGGGGGGGGGG7DGGFGF=FFFFF>DFFFFFFFFFGFFFFFFFFFFFFFEBFBFFFF?BFFFFFFFFFFADBF?
@M04999:289:000000000-L3R54:1:1101:13496:4196 1:N:0:433
CGCCTACGGGTGGCTGCAGTGGGGAATATTGCACAATGGGGGGAACCCTGATGCAGCCATGCCGCGTGTATGAAGAAGGCCTTCGGGTTGTAAAGTACTTTCGGTAGTGAGGAAGTTGTGTGTATGAAAAGTGCATGCAGTTGACGTTAGCTACAGAAGAAGCACCGGCTAACTCCGTGCCAGCAGCCGCGGTAATACGGAGGGTGCGAGCGTTAATCGGAATGACTGGGCGTAAAGGGCATGTAGGCGGATAATTAAGTTAGGTGTGAAAGCCCCGGGCTCAACCTGGGAATTGCACTT
+
CCCCCGGGGGGGGGGGGGGGGGGGGGGGGGGGGGGGGGGGGGGGGGGGGGGGGGGGGGGGGGGGGGGGGGGGGGGGGGGGGGGGGGGGGGGGGGGGGGGGGGGGFGGFGGGGGGGGGGGGGGGGGGGGGGGGGGGGGGGGGGGGGGGGGGGGGGGGGGGGGGGGGGGGGGGGGGGGGGGGGGGGGGGGGGGGGGGGGGGGGGGGGGGGGGGGEGGGGGGGGGFGGGGGGGGGGGGGGGGGGGFGFGFFFFFFDFFFFFFFFFGFFFFFFFFFFFFEFF>696?DFFF:?F0212?BFFF?
@M04999:289:000000000-L3R54:1:1101:17941:4228 1:N:0:433
CCTACGGGGGGCTGCAGTAGGGAATCTTCCACAATGGACGCAAGTCTGATGGAGCAACGCCGCGTGGATGAAGAAGGTCTTCGGATCGTAAAATCCTGTTGTTGAAGAAGAACGGTTGTGAGAGTAACTGCTCATAGCGTGACGGTAATCAACCAGAAAGTCACGGCTAACTACGTGCCAGCAGCCGCGGTAATACGTAGGGTGCGAGCGTTAATCGGAATTACTGGGCGTAAAGCGAGCGCAGACGGCTAGATAAGTCAGATGTGAAATCCCCGAGCTCAACTTGGGACGTGCATTTGA
+
CCCCCGGGGGGGGGGGGGGGGGGGGGGGGGGGGGGGGGGGGGGEFGGGGGGGGGGGGGGGGGGGGGGGGGGGGGGGGCFGGGGGGEGGGGGGGGGGGGGGGGGGGGGGGGGGGGGGGGGGGGGGGGGGGGGFGGGGFGGCGGGGGGGGGGGGGGGGGGGGGGGGGDGGGGGGGGGGGGGGGGGGGGGGGG>EGGGGGCGGGGGGGGGEGGGCGGGGGEDGGEFC?9DGGGGDDGGGGGGGGGFGDFEFFEFFFF?FF6?4=FCFFFF?BFFFF:@EDFFFBFFF>A:<BBB:6?F22<AF
@M04999:289:000000000-L3R54:1:1101:12825:4233 1:N:0:433
TACCTACGGGGGGCTGCAGTGAGGAATATTGGACAATGGGTGAGAGCCTGATCCAGCCATCCCGCGTGAAGGACGACAGCCCTATGGGTTTTAAACCTCTTTTGTATGGGAATAAACCACATTACGTGTAATGTTCTGAAGGTACCATACGAATAAGCATCGGCTAACTCCGTGCCAGCAGCCGCGGTAATACGGAGGATGCGAGCGTTATCCGGATTTATTGGGTTTAAAGGGTCCGTAGGCGGGTTGATAAGTCAGCGGTGAAAACCTGCAGCTTAACTGTAGAACTGCCGTTGATACT
+
CCCCCGGGGGGGGGGGGGGGGGGGGGGGGGGGGGGGGGGGGGGGGGGGGGGGGGGGGGGGGGGGGGGGGGGGGGGGGGGGGGGGGGGGGGDGGGGGGGGGGGGGGGGGGGGGGGGGGGGGGGGGGGGGGGGGGGGGGGGGGGGGGGGGGGGGGGGGGGGGGGGGGGGGGGGGGGGGGGGGGGGGGGGGGGGGGGGEDGGGGGGGGGGGGGGGGGGGGGCGGGGGGGGCGFFFGGGGGGGGGGFGFG>DFFFFGFFFFFFBFBGFFFFFFFFFFFFFFFFFBFFAFFFF<B2?>0??<FFF6
@M04999:289:000000000-L3R54:1:1101:17231:4234 1:N:0:433
GCTCTCCTACGGGCGGCAGCAGTGGGGAATATTGCACAATGGGGGGAACCCTGATGCAGCCATGCCGCGTGTATGAAGAAGGCCTTCGGGTTGTAAAGTACTTTCGGTAATGAGGAAGGTGGTGTATCGAATAGGTGCATCAATTGACGTTAATTACAGAAGAAGCACCGGCTAACTCCGTGCCAGCAGCCGCGGTAATACGGAGGGTGCGAGCGTTAATCGGAATGACTGGGCGTAAAGGGCATGTAGGCGGATAATTAAGTTAGGTGTGAAAGCCCTGGGCTCAACCTAGGAATTGCAC
+
CCCCCGGGGGGGGGGGGGGGGGGGGGGGGGGGGGGGGGGGGGGGGGGGGGGGGGGGGGGGGGGGGGGGGGGGGGGGGGGGGGGFGEFFGGGGGGGGGGGGGGGGGGGGGGGGGGGGGGGGGGGGGGGGGGGGGGGGGGGGGGGGGFGGGGGGGGGGGGGGGGGGGGGGGGGGGGGGGGGGGGGGGGGGGGGGGGGGGGGGGGGGGGGGGGGGGGGGCGGGGGGGGGGGGGFGFGGDGGGGGGFGFGFF?BFBGDF>FFFBFFFFFFFFFFFFFF?FFBFFBFF??FFFF?BFF:<B?FFF4
@M04999:289:000000000-L3R54:1:1101:16197:4258 1:N:0:433
GTTCCTACGGGGGGCAGCAGTGGGGAATATTGCACAATGGGGGGAACCCTGATGCAGCCATGCCGCGTGTATGAAGAAGGCCTTCGGGTTGTAAAGTACTTTCGGTAGTGAGGAAGTTGTGTGTATGAAAAGTGCATGCAGTTGACGTTAGCTACAGAAGAAGCACCGGCTAACTCCGTGCCAGCAGCCGCGGTAATACGGAGGGTGCGAGCGTTAATCGGAATGACTGGGCGTAAAGGGCATGTAGGCGGATAATTAAGTTAGGTGTGAAAGCCCCGGGCTCAACCTGGGAATTGCACTT
+
CCCCCGGGGGGGGGGGGGGGGGGGGGGGGGGGGGGGGGGGGGGGGGGGGGGGGGGGFGGGGGGGGGGGGGGGGGGGGGGGGGGGGGGGFGGGGGFGGGGGGGGGGGGGFGDEGGGG8CFFGFGFGGGGGGGGGGGGGGGGGFGGGGGGGGGGGGGGGGGGGGGGGGGGGGGGGGGGGGGGGGGGGGGGGGGE8>EGFGGGGGGGGGGEGGGGGGGDGGFGEEEGGGGGGGGGGGGGGFGGGGFGFGFFFFFEGFFF6FFFFFGFFFFB6FDFFFFFFBDFFFFFFBF>FB:BF77?>BF2.
@M04999:289:000000000-L3R54:1:1101:15289:4263 1:N:0:433
ACCTACGGGAGGCTGCAGTGGGGAATATTGCACAATGGGGGGAACCCTGATGCAGCCATGCCGCGTGTATGAAGAAGGCCTTCGGGTTGTAAAGTACTTTCGGTAGTGAGGAAGTTGTGTGTATGAAAAGTGCATGCAGTTGACGTTAGCTACAGAAGAAGCACCGGCTAACTCCGTGCCAGCAGCCGCGGTAATACGTAGGGTGCAAGCGTTATCCGGATTTATTGGGCGTAAAGAGCTCGTAGGCGGTTCGTCGCGTCTGGTGTGAAAGTCCATCGCTTAACGGTGGATCGGCGCCGGG
+
CCCCCGGGGGGGGGGGGGGGGGGGGGGGGGGGGGGGGGGGGGGGGGGGGGGGGGGGGGGGGGGGGGGGGGGGGGGGGGGGGGGGGGGGGGGGGGGGGGGGGGGGGGGGGGGGGGGFGGGGGGGGGGGGGGGGGGGGGGGGGGGGGGGGGGGGGGGGGGGGGGGGGGGGGGGGGGGGGGGGGGGGGGGGGGGGGGGGGGGGGGEGGGGGGGGGGGGGGGGGGGGGGGGGGGGGGGGGGGGGGGFGFGFFFFFDDFBFFFEEEFGFFFDFFFFFFFFFFFE:<?FFFBFFFF?FFFFFFFFFF
@M04999:289:000000000-L3R54:1:1101:6520:4296 1:N:0:433
GCCTACGGGAGGCAGCAGTGGGGAATATTGCACAATGGGGGGAACCCTGATGCAGCCATGCCGCGTGTATGAAGAAGGCCTTCGGGTTGTAAAGTACTTTCGGTAGTGAGGAAGTTGTGTGTATGAAAAGTGCATGCAGTTGACGTTAGCTACAGAAGAAGCACCGGCTAACTCCGTGCCAGCAGCCGCGGTAATACGGAGGGTGCGAGCGTTAATCGGAATGACTGGGCGTAAAGGGCATGTAGGCGGATAATTAAGTTAGGTGTGAAAGCCCCGGGCTCAACCTGGGAATTGCACTTA
+
CCCCCGGGGGGGGGGGGGGGGGGGGGGGGGGGGGGGGGGGGGGGGGGGGGGGGGGGGGGGGGGGGGGGGGGGGGGGGGGGGGGGGGGGGGGGGGGGGGGGGGGGGGGGGGGGGGFGGGGGGGGGGGGGGGGGGGGGGGGGGGGGGGGGGGGGGGGGGGGGGGGGGGGGGGGGGGGGGGGGGGGGGGGGGGGGGGGGGGGGGGGGGGGGGGGGGGGGGGGGGGGGGGGGGGGDEDFGGGGGCDFGFGFFFFFFFFFF9FFFFFGFFFFFFFFFFF>EFFFFFFFFFFF?F7B00<<<>28<
@M04999:289:000000000-L3R54:1:1101:14481:4301 1:N:0:433
CCTACGGGGGGCTGCAGTGAGGAATATTGGACAATGGGTGAGAGCCTGATCCAGCCATCCCGCGTGAAGGACGACAGCCCTATGGGTTTTAAACTTCTTTTGTATGGGAATAAACCACATTACGCGTAATGTTCTGAAGGTACCATACGAATAAGCATCGGCTAACTCCGTGCCAGCAGCCGCGGTAATACGGAGGATGCGAGCGTTATCCGGATTTATTGGGTTTAAAGGGTCCGTAGGCGGGTTGATAAGTCAGCGGTGAAAACCTGCAGCTTAACTGTAGAACTGCCGTTGATACTGT
+
CCCCCGGGGGGGGGGGG9FFGGGGGGGGGGGGGGGGGGGGGGGGGGGFFGGGGGGGGGGGGGGGGGGGGGGGGGGGGGGGGGGGGGGGGGGGGGGGGGGGGGAFGGGGGGGGGGGGGGGGGGGGGGGGGG@FGGGGGGGFGGGGGGGGFGGGGGFFGFGGGGGGGGGGGEGGGGGGGGGGFGGGGGGGGGGGGGGDEGGGGGGGGGGGGGGGGGG=FGGGGGGGCEFFCCCDGCFCCFG5CDEGF5>@@FFFG4?=FFFBEFGFFF>FFFFFFFFFBBFFFBDFFFFF>:><?B<D<F<A-
@M04999:289:000000000-L3R54:1:1101:11990:4349 1:N:0:433
CCTACGGGTGGCTGCAGTAGGGAATCTTCCACAATGGACGCAAGTCTGATGGAGCAACGCCGCGTGAGTGAAGAAGGTTTTCGGATCGTAAAGCTCTGTTGTTGGTGAAGAAGGATAGGGGTAGTAACTGATTCTTATTTGACGGTAATCAACCAGAAAGTCACGGCTAACTACGTGCCAGCAGCCGCGGTAATACGTAGGTGGCAAGCGTTGTCCGGATTTATTGGGCGTAAAGCGAACGCAGGCGGGAGAACAAGTCAGCTGTGAAAGCACTCGGCTTAACCGGGGAAGTGCAGCTGA
+
CCCCCGGGGGGGGGGGGGGGGGGGGGGGGGGGGGGGGGGGGGGGGGGGGGGGGGGGGGGGGGGGFGGGGGGGGGGGGGGGGGGGGGGGGGGGGGCGGGGGGGGGGGGGGGGGGGGGGGGGGGGGGGGGGGGGGGGGGGGGGGGGGGGGGGGGGGGGGGGGGGGGGGGGGGGGGGGGGGGGGGGGGGGGGGGGGGGGGGGGGGGGGGGCGGGEGGGGGGGEGFGGGGGGGGGGGGGGGGGGGDFGFGFFEFFFGFFFF68BFF76BFFF<@?FFFFFFFF>B<)8>BBFF?F422<9??FF
@M04999:289:000000000-L3R54:1:1101:24275:4356 1:N:0:433
TCCTACGGGGGGCTGCAGTGGGGAATATTGCACAATGGGGGAAACCCTGATGCAGCCATGCCGCGTGTATGAAGAAGGCCTTCGGGTTGTAAAGTACTTTCGGTAATGAGGAAGGTGGTGTATCTAATAGGTGCATCAATTGACGTTAATTACAGAAGAAGCACCGGCTAACTCCGTGCCAGCAGCCGCGGTAATACGGAGGGTGCGAGCGTTAATCGGAATGACTGGGCGTAAAGGGCATGTAGGCGGATAATTAAGTTAGGTGTGAAAGCCCTGGGCTCAACCTAGGAATTGCACTTA
+
CCCCCGGGGGGGGGGGGGGGGGGGGGGGGGGGGGGGGGGGGGGGGGGGGGGGGGGGGGGGGGGGGGGGGGGGGGGGGGGGGGGGGGGGGGGGGGGGGGGGGGGGGGGGGGGGGGGGGGGGGGGGGGGGGGGGGGGGGGGGGGGGGGGGGGGGGGGGGGGGGGGGGGGGGGGGGGGGGGGGGGGGGGGGGGGGGGGGGGGGGGGGGGGGGGGGGGGGGGGGGGGGGGGGGGGGGGGGGGGGGGFGFGFFFFFFGFFFFFFFFFGFFFFFFFFFF>FFFBFFF??FFFFFB:A:BFFFFFFA
@M04999:289:000000000-L3R54:1:1101:14794:4370 1:N:0:433
ACCTACGGGTGGCTGCAGTAGGGAATCTTCCACAATGGACGCAAGTCTGATGGAGCAACGCCGCGTGTATGAAGAAGGTCTTCGGATCGTAAAATCCTGTTGTTGAAGAAGAACGGTTGTGAGAGTAACTGCTCATAGCGTGACGGTAATCAACCAGAAAGTCACGGCTAACTACGTGCCAGCAGCCGCGGTAATACGTAGGTGGCAAGCGTTGTCCGGATTTATTGGGCGTAAAGGGAGCGCAGGCGGTCTTTTAAGTCTGAATGTGAAAGCCCTCAGCTTAACTGAGGAAGAGCATCGG
+
CCCCCGGGGGGGGGGGGGGGGGGGGGGGGGGGGGGGGGGGGGGGGGGGGGGGGGGGGGGGGGGGGGGGGGGGGGGGGGGGGGGGGGGGGGGGGGGGGGGGGGGGGGGGGGGGGGGGGGGGGGGGGGGGGGGGGGGGGGGGGGGGGGGGGGGGGGGGGGGGGGGGGGGGGGGGGGGGGGGGGGGGGGGGGGGGGGGGGGGGGGGGGGGGGGGGGGGGGGGGGDGGGGGGGGGGGGGGGGGGGGFGFGFFFFEFFFFFFFFFFFGFFFFFFFFFFFFFFFFFFFFFFFFBF:?FF?FFFFFF?
@M04999:289:000000000-L3R54:1:1101:25109:4397 1:N:0:433
GGCCTACGGGCGGCTGCAGTGGGGGATATTGCACAATGGGGGGAACCCTGATGCAGCCATGCCGCGTGTATGAAGAAGGCCTTCGGGTTGTAAAGTACTTTCGGTAATGAGGAAGGTGGTGTATCGAATAGGTGCATCAATTGACGTTAATTACAGAAGAAGCACCGGCTAACTCCGTGCCAGCAGCCGCGGTAATACGGAGGGTGCGAGCGTTAATCGGAATGACTGGGCGTAAAGGGCATGTAGGCGGATAATTAAGTTAGGTGTGAAAGCCCCGGGCTCAACCTGGGAACTGCACTT
+
CCCCCGGGGGGGGGGGGGGGGGGGGGGGGGGGGGGGGGGGGGGGGGGGGGGGGGGGGGGGGGGGGGGGGGGGGGGGGGGGGGGGGGGFGGGGGGGGGGGGGGGEGGGGGGGGGGGGFCCFFGGCGGGGGGGGGGGGGGGGGGFGGGGDFGGGGGGGGGGGGGGGGGEGGGGGGGGGGGGGGFGGGGGGGGGDGGEFGGGGGGGGEGGG8CGEEDGGGGGGGGGGGGGGGGGGGCEGGGGGGGFFFGFFFFFFGFFFFFFFFFFF=FF:AFAA<>FFFFFB06>BF??B:<7?:2?BBFBB
@M04999:289:000000000-L3R54:1:1101:20615:4401 1:N:0:433
TCCTACGGGAGGCAGCAGTGGGGAATATTGCACAATGGGGGGAACCCTGATGCAGCCATGCCGCGTGTATGAAGAAGGCCTTCGGGTTGTAAAGTACTTTCGGTGGTGAGGAAGTTGTGTGTATGAAAAGTGCATGCAATTGACGTTAGTTACAGAAGAAGCACCGGCTAACTCCGTGCCAGCAGCCGCGGTAATACGGAGGGTGCGAGCGTTAATCGGAATGACTGGGCGTAAAGGGCATGTAGGCGGATAATTAAGTTAGGTGTGAAAGCCCCGGGCTCAACCTGGGAATTGCACTTA
+
CCCCCGGCE;FGGGGGGGGFFGGGGFGGF<FFEFFGGGGEGGGGFGGGGFGFGGFGGGGFFCCEECGCFGGGG<FGGGDF=DFF@=FCFGFFACGGGECGGEDGEGGFEFG>F@@;@DCGGFFDFCFGFGGEFGEGGGGC<FCGGCFCFACCFFFCFE<FGGGCGGGGDEFGGFFGFGGGDGGFFGGGGGGGE>FCEG>C>5>EEGEECCEECEFG7EGGGG6?9?DGCFGGED5CGGGGGGFG@G=D:>35:@6B@FF?FFDFF7@FAF>04@5>>2B>:?FF?>?0480:)4<<?A?<
@M04999:289:000000000-L3R54:1:1101:17022:4406 1:N:0:433
TGGCCTACGGGAGGCTGCAGTGGGGAATATTGCACAATGGGGGGAACCGTGATGCAGCCATGCCGCGTGTATGAAGAAGGCCTTCGGGTTGTAAAGTACTTTCGGTAGTGAGGAAGTTGTGTGTATGAAAAGTGCATGCAGTTGACGTTAGCTACAGAAGAAGCACCGGCTAACTCCGTGCCAGCAGCCGCGGTAATACGGAGGGTGCGAGCGTTAATCGGAATGACTGGGCGTAAAGGGCATGTAGGCGGATAATTAAGTTAGGTGTGAAAGCCCCGGGCTCAACCTGGGAATTGCACTT
+
CCCCCGGGGGGGGGGGGGGGGGGGGGGGGGGGGGGGGGGGGGGGGGGG7FGGGGGGGGGGGGGGGGGGGGGGGGGGGGGGGGGGGGGGGGGGGGGGGGGGGGGGGGGGGGGGGGGGGGGGGGGGGGGGGGGGGGGGGGGGGGGGGGGGGGGGGGGGGGGG7FGGGGGGGGGGGGGGGGGGGGGGGGGGGGGGGGGGGGGGGGGGGGGGGGGGGGGGFGGGGGGGGGGGGGGGGGGGGGGGGGFGFGFFFFF:DEFFFFFFFFFFFBFFFFFFFFFFFFFFFFFFFFF?FFFFBFFFFFFD7
@M04999:289:000000000-L3R54:1:1101:17446:4477 1:N:0:433
ATCCTACGGGCGGCAGCAGTGAGGAATATTGGACAATGGGTGAGAGCCTGATCCAGCCATCCGCGTGAAGGACGACAGCCCTATGGGCTTTAAACTTCTTTTGTATGGGAATAAACCACATTACGTGTAATGTTCTGAAGGTACCATACGAATAAGCATCGGCTAACTCCGTGCCAGCAGCCGCGGTAATACGGAGGATGCGAGCGTTATCCGGATTTATTGGGTTTAAAGGGTCCGTAGGCGGGTTGATAAGTCAGCGGTGAAAACCTGCAGCTTAACTGTAGAACTGCCGTTGATACTG
+
CCCCCGGGGGGGGGGGGGGGGGGGGGGGGGGGGGGGGGGGGGGGGGGGGGGGGGGGGGGGGGGGGGGGGGGGGGGGGGGGGGGGGGGGGGGGGGGGGGGGGGGGGGGGGGGGGGGGGGGGGGGGGFGGGGGGGGGGGGGGGGGGGGGGGGGGGGGGGGGGGGGGGGGGGGGGGGGGGGGGGGGGGGGGGGGGGGGGGGGGGGGGGGGGGGGGGGGDEGGGFGGGGGGGGGGGGGGGGGGGGGFGFGFFFFFFGFFFFFFFEFFFFFFFFFFFFFFFFFFFFFFFAFFFFBBFFFFFFADF>
@M04999:289:000000000-L3R54:1:1101:22064:4520 1:N:0:433
GTGCCCTACGGGTGGCTGCAGTGGGGAATATTGCACAATGGGGGGAACCCTGATGCAGCCATGCCGCGTGTATGAAGAAGGCCTTCGGGTTGTAAAGTACTTTCGGTAATGAGGAAGGTGGTGTATCGAATAGGTGCATCAATTGACGTTAATTACAGAAGAAGCACCGGCTAACTCCGTGCCAGCAGCCGCGGTAATACGGAGGGTGCGAGCGTTAATCGGAATGACTGGGCGTAAAGGGCATGTAGGCGGATAATTAAGTTAGGTGTGAAAGCCCCGGGCTCAACCTGGGAATTGCACT
+
CA@CCGGGGGGDFGDGGGGGGGGFGGCFGGGCFGGFGGGGGGGGDBBFFCBFGGCGGEFGFGDFEGGGGGCDCEGGGGD@FFGCFDDEGB:CFGFFFGFGGGGFGGFGGAEFFCCCCFGGGFBFGGFGGGCFDGFCGG9;CFGGGFGC<7FFFCGGGGGGEFEGGEGDGEGCGGFEFGGGGGDGGGDGEEGGGGGECGF7CCDEGG=EEG=CGG:5:CFGGGGGGGGFFCGGGG=DDFGDGGF5>:@FFFEFGFDBB6@FF=7FF??F>>A2<BF4<::139(3)8345::?7,82<><3.
@M04999:289:000000000-L3R54:1:1101:16806:4522 1:N:0:433
CCTACGGGAGGCAGCAGTAGGGAATCTTCCACAATGGACGCAAGTCTGATGGAGCAACGCCGCGTGAGTGAAGAAGGTTTTCGGATCGTAAAGCTCTGTTGTTGGTGAAGAAGGATAAGGATAGTAACTGATTCTTATTTGACGGTAATCAACCAGAAAGTCACGGCTAACTACGTGCCAGCAGCCGCGGTAATACGTAGGTGGCAAGCGTTGTCCGGATTTATTGGGCGTAAAGCGAACGCAGGCGGGAGAACAAGTCAGCTGTGAAAGCCCTCGGCTTAACCGGGGAAGTGCAGCTGA
+
CCCCCGGGGGGGGGGGGGGGGGGGGGGGGGGGGGGGGGGGGGGGGGGGGGGGGGGGGGGGGGGGGGGGGGGGGGGGGGGGGGGGGGGGGGGGGGGGGGGGGGGGGGGGGGGGGGGGGGGGGGGGGGGGGGGGGGGGGGGGGGGGGGGGGGGGGGGGGGGGGGGGGGGGGGGGGGEGGGGGGGGGGGGGGGGGGGGGGGGGGGGGGGGGGGGGGGGGGGGGGGGGGFGGGGGGGGGGGGGGGGFGEGFFEFF>4?FFFFFFFFGFFFFFBF?B<:FF:?F>BFFFFFFBFFB?FFFFF?FD
@M04999:289:000000000-L3R54:1:1101:4911:4545 1:N:0:433
TCGCGCCTACGGGCGGCTGCAGTGAGGAATATTGGACAATGGGTGAGAGCCTGATCCAGCCATCCCGCGTGAAGGACGAAAGCCCTATGGGTTTTAAACTTCTTTTGTATGGGAATAAACCACATTACGCGTAATGTTCTGAAGGTACCATACGAATAAGCATCGGCTAACTCCGTGCCAGCAGCCGCGGTAATACGGAGGATGCGAGCGTTATCCGGATTTATTGGGTTTAAAGGGTCCGTAGGCGGGTTGATAAGTCAGCGGTGAAAACCTGCAGCTTAACTGTAGAACTGCCGTTGAT
+
C9CCCGEGC<FGE7F:7CFEFF@EFCEFF8EEA,CEFGF<FCG<F<CFE@FGGGCFFDFGGGFGGFCFEGGCGEFGGGE:B=FAFFA9::EFCFGGGG,?<FGGGGFFAFEFGFGGGGGFBFFEGGFGF7FBFFGGFGGGGGGGGEFCFFGGFE7<DFG<F9EFGGEFGGGGGFGGGGGG?@DEC>EGGCGDGGGGGGGGGECEGG5=5CGE*A@FGGEGGCGFGGG4>DCFCGF:CFGC377<D4@>B>77FFFF==B==F<:<B@?9F?<1<>FF74249>99>42<B743>(,8?<:<
@M04999:289:000000000-L3R54:1:1101:20993:4624 1:N:0:433
ACCCTACGGGGGGCTGCAGTGAGGAATATTGGACAATGGGTGAGAGCCTGATCCAGCCATCCCGCGTGAAGGACGACAGCCCTATGGGTTTTAAACTTCTTTTGTATGGGAATAAACCACATTACGTGTAATGTTCTGAAGGTACCATACGAATAAGCATCGGCTAACTCCGTGCCAGCAGCCGCGGTAATACGGAGGATGCGAGCGTTATCCGGATTTATTGGGTTTAAAGGGTCCGTAGGCGGGTTGATAAGTCAGCGGTGAAAACCTGCAGCTTAACTGTAGAACTGCCGTTGATACT
+
CCCCCGGGGGGGGGGGGGGGGGGGGGGGGGGGGGGGGGGGGGGGGGGGGGGGGGGGGGGGGGGGGGGGGGGGGGGGGGGGGGGGGGGGGGGGGGGGGGGGGGGGGGGGGGGGGGGGGGGGGGGGGGGGGGGGGGGGGGGGGGGGGGGGGGGGGGGGGGGGGGGGGGGGGGGGGGGGGGGGGGGGGGGGGGGGGGGGGGGGGGGGGGGGGGGGGGGGGGGGGFGGGGGGFFDGGGGGGGGGGGFGFGFFFFFFFFFFBBFFFEGFFFFFF?<<?FFFFAFFFFFFFBAFFFBF>4?F?<>F5
@M04999:289:000000000-L3R54:1:1101:12319:4635 1:N:0:433
CCTACGGGCGGCTGCAGTGGGGAATATTGCACAATGGGGGGAACCCTGATGCAGCCATGCCGCGTGTATGAAGAAGGCCTTCGGGTTGTAAAGTACTTTCGGTAATGAGGAAGGTGGTGTATCGAATAGGTGCATCAATTGACGTTAATTACAGAAGAAGCACCGGCTAACTCCGTGCCAGCAGCCGCGGTAATACGGAGGGTGCGAGCGTTAATCGGAATGACTGGGCGTAAAGGGCATGTAGGCGGATAATTAAGTTAGGTGTGAAAGCCCCGGGCTCAACCTGGGAACTGCACTTAA
+
CCCCCGGGGGGGGGGGGGGGGGGGGGGGGGGGGGGGGGGGGGGGGGGGGGGGGGGGGGGGGGGGGGGGGGGGGGGGGGGGGGGGGGGGGGGGGGGGGGGGGGGGGGGGGGGGGGGGGEGGGGGGGGGGGGGGGGGGGGGGGGGGFGGGGGGGGGGGGGGGGGGGGGGGGGGGGGGGGGGGGGGGGGGGGGGGGGGGGGGGGGGGGGGGGGGGGGGGGGGGGGGGGGGGGGGGGGGGGGGGGGFGFGFFFFEFGFFFFFFFFFGFFDFFFFFFFFFFFFFFFFFF:?BFBBFBFFFFFBFF
@M04999:289:000000000-L3R54:1:1101:22337:4656 1:N:0:433
GGCCTACGGGTGGCTGCAGTGAGGAATATTGGACAATGGGTGAGAGCCTGATCCAGCCATCCCGCGTGAAGGACGACAGCCCTATGGGTTTTAAACTTCTTTTGTATGGGAATAAACCACATTACGCGTAATGTTCTGAAGGTACCATACGAATAAGCATCGGCTAACTCCGTGCCAGCAGCCGCGGTAATACGGAGGATGCGAGCGTTATCCGGATTTATTGGGTTTAAAGGGTCCGTAGGCGGGTTGATAAGTCAGCGGTGAAAACCTGCAGCTTAACTGTAGAACTGCCGTTGATACT
+
CCCCCGFEGGGGGGEGGGFFFFGGGGGDFGEGGGGGFGGGGGGGGGGGFGGFEFEFGGGGGGGEF@FEGGGGGFGGGGGGGGG<,CFFGGGGGGGGGGGGGGGGGGFGGGGGGGGGGGGGGFFGGGDGCEGFGFGFCFGGGGGGGGGGGGGGFGGGGGFCFGEDFGFGFFGGGGGGGGGGGGGGGGGGGGFGFGGGGGGF:CGG>CEEEGGGGGGGCGGGGCGGGE33?:CFGGGFGGFGGGFGED>DFFFFGF@FFFF>DBD@FFFF?FF?7FFFFDFF>ABA>442<?D?>?B?1).6)
@M04999:289:000000000-L3R54:1:1101:6666:4667 1:N:0:433
TGCCTACGGGCGGCAGCAGTGGGGAATATTGCACAATGGGGGGAACCCTGATGCAGCCATGCCGCGTGTATGAAGAAGGCCTTCGGGTTGTAAAGTACTTTCGGTAATGAGGAAGGTGGTGTATCGAATAGGTGCATCAATTGACGTTAATTACAGAAGAAGCACCGGCTAACTCCGTGCCAGCAGCCGCGGTAATACGGAGGGTGCGAGCGTTAATCGGAATGACTGGGCGTAAAGGGCATGTAGGCGGATAATTAAGTTAGGTGTGAAAGCCCCGGGCTCAACCTGGGAACTGCACTT
+
CCCCCGGGGGGGGGGGGGGGGGGGGGGGGGGGGGGGGGGGGGGGGGGGGGGGGGGGGGGGFGGGGGGGGGGGGGGGGGGGGGGGGGEGGGGGGGGGGGGGGGGGFGGGGGGGGGGGGGGGGGGGGGGGGGGGGGGGGGGGGGGGEGGFFFGGGGGGGGGGGGGGGGGGGGGGGGGGGGGGFFFGGGGGGGGGGGGFGGGGGGGGGGGGGGGGGGGGFGGGGEFGGGGFGGGGGGGGGGGGGGFFB:?@DBEFGFFFFFFFFFG4FFFFFFFFFFFFFFFBFB7<BFFFF:?FB>DBFFF0
@M04999:289:000000000-L3R54:1:1101:26107:4673 1:N:0:433
TTCCCTACGGGGGGCTGCAGTGGGGAATATTGCACAATGGGGGGAACCCTGATGCAGCCACGCCGCGTGTATGAAGAAGGCCTTCGGGTTGTAAAGTACTTTCGGTAGTGAGGAAGTTGTGTGTATGAAAAGTGCATGCAGTTGACGTTAGCTACAGAAGAAGCACCGGCTAACTCCGTGCCAGCAGCCGCGGTAATACGGAGGGTGCGAGCGTTAATCGGAATGACTGGGCGTAAAGGGCATGTAGGCGGATAATTAAGTTAGGTGTGAAAGCCCTGGGCTCAACCTAGGAATTGCACTT
+
CCCCCGGGGGGGGGGGGGGGGGGGGGGGGGGGGGGGGGGGGGGGGGGGGGGGGGGGGGGGGGGGGGGGGGGGGGGGGGGGGGGGGGGGGGGGGGGGGGGGGGGGGGGGGGGGGGGGGGGGGGGGGGGGGGGGGGGGGGGGGGGGGGGGGGGGGGGGGGGGGGGGGGGGGGGGGGGGGGGGGGGGGGGGGGGGGGGGGGGGGGGGGGGGGGGGGGGGGGGGGGGGGGGGGGGGGGGGGGGGGGFGFGFFFFFFGFFFFFFFFFGFFFFFFFFFFFFFFFFFF?FFFFFFFFFFFBDFBFFFF
@M04999:289:000000000-L3R54:1:1101:5692:4698 1:N:0:433
CTCCTACGGGGGGCTGCAGTGGGGAATATTGCACAATGGGGGGAACCCTGATGCAGCCATGCCGCGTGTATGAAGAAGGCCTTCGGGTTGTAAAGTACTTTCGGTAATGAGGAAGGTGGTGTATCGAATAGGTGCATCAATTGACGTTAATTACAGAAGAAGCACCGGCTAACTCCGTGCCAGCAGCCGCGGTAATACGGAGGGTGCGAGCGTTAATCGGAATGACTGGGCGTAAAGGGCATGTAGGCGGATAATTAAGTTAGGTGTGAAAGCCCCGGGCTCAACCTGGGAATTGCACTT
+
CCCCCGGGGDGGGGGGGGGGGGGGGGGGGGGGGGGGGGGGGGGGGGGGGGGGGGGGGGGGGGGGGGGGGGGGGGGGFGGGGGGGGGDGGGFFGGGGGGGGGGGGGGGGGGGGGGGGGGGGGGGFGGGGGGGFGGGFGGGFGGGGGCGGGGGGGGGGGGGGGGGGGGGGGGGGGGGGGGGGEGGGGGGGGGGGGGGGGGGGGGGGGGGGGGDGGGGGFGGEGGGGF7:DFFFGCDGCFGCDGFFGFGFFFFFFGFFFFFFFF8:FFF?BFFBB<5)7>1>;0:D??1(,41::?)2:949?
@M04999:289:000000000-L3R54:1:1101:18932:4722 1:N:0:433
TCTACCTACGGGTGGCAGCAGTGGGGAATATTGCACAATGGGGGGAACCCTGATGCAGCCATGCCGCGTGTATGAAGAAGGCCTTCGGGTTGTAAAGTACTTTCGGTAATGAGGAAGGTGGTGTATCTAATAGGTGCATCAATTGACGTTAATTACAGAAGAAGCACCGGCTAACTCCGTGCCAGCAGCCGCGGTAATACGGAGGGTGCGAGCGTTAATCGGAATGACTGGGCGTAAAGGGCATGTAGGCGGATAATTAAGTTAGGTGTGAAAGCCCCGGGCTCAACCTGGGAATTGCACT
+
CCCCCGGGGGGGGGGGGGGGGGGGGGGGGGGGGGGGGGGGGGGGGGGGGGGGGGGGGGGGGGGGGGGGGGGGGGGGGGGGGGGGGGGGGGGGGGGGGGGGGGGGGGGGGGGGGGGGGGGGGGGGGGGGGGGGGGGGGGGGGGGGGGGGGGGGGGGGGGGGGGGGGGGGGGGGGGGGGGGGGGGGGGGGGGGGGGGGGGGGGGGGGGGGGGEGGGGGGGGGGGGGGGGGGGGGGGEGGGGGGGFGFGFFFFFFGFFFFFFFFFCFFFFFFFFFFFFF@FEFFBFFFFFFFFFF<B?BFFFF6
@M04999:289:000000000-L3R54:1:1101:8899:4724 1:N:0:433
AAGGCCCTACGGGGAGGCTGCAGTGGGGAATATTGCACAATGGGGAGAACCCTGATGCAGCCATGCCGCGTGTATGAAGAAGGCCTTCGGGTTGTAAAGTACTTTCGGTAGTGAGGAAGTTGTGTGTATGAAAAGTGCATGCAGTTGACGTTAGCTACAGAAGAAGCACCGGCTAACTCCGTGCCAGCAGCCGCGGTAATACGGAGGGTGCGAGCGTTAATCGGAATGACTGGGCGTAAAGGGCATGTAGGCGGATAATTAAGTTAGGTGTGAAAGCCCCGGGCTCAACCTGGGAATTGC
+
CCCCCGGGGGGGGGGGGGGGGGGGGGGGGGGGGGGGGGGGGGGGGGGGGGGGGGFFCGGGGGGGGGGGGGGGGGGGGGGGGGGGGAFGGGGGGGGGGGGGGGGGGGGGFFGFGGGGGGGGDGFGGFFDFGGGEFGGGGGGGGGGGGGGGGC@FGGGGFGGGGGGGGGGGGGGGCEGGFGGGGGGGGGGGGGFGDEGGGGGGGGGGGGGGGGGCGDCC=EFFFGGGGFGGGGGFGFD)CCDGGFGFCFFF=4FGFB@EFFFFFGFF??5<FFFFFFFF?F<91>B>F7?BF?B0<??:7<B
@M04999:289:000000000-L3R54:1:1101:7347:4750 1:N:0:433
TACCTACGGGGGGCAGCAGTGGGGAATATTGCACAATGGGGGGAACCCTGATGCAGCCATGCCGCGTGTATGAAGAAGGCCTTCGGGTTGTAAAGTACTTTCGGTAATGAGGAAGGTGGTGTATCGAATAGGTGCATCAATTGACGTTAATTACAGAAGAAGCACCGGCTAACTCCGTGCCAGCAGCCGCGGTAATACGGAGGGTGCGAGCGTTAATCGGAATGACTGGGCGTAAAGGGCATGTAGGCGGATAATTAAGTTAGGTGTGAAAGCCCCGGGCTCAACCTGGGAACTGCACTT
+
CCCCCFGGGGGGGGGGGFGGGGGGEGGDFG9FFFGGGGGGGGGEFFGGGGFGFGFEFGGGCFGGFE@<<<CB<FCFGFFFGCGGFGGFGEGAFGDCCGCFGCGG:8EFEGGGGGGGDFG8FC,<C>CFG8EFFEFEEGGFFG?FGGGGFGG7@CFGFGC6ECEGGGGGGEEGGFFGEC>EGFFE8@EGGG5EG8CC:9/A88CGEEEEGG=CEC8F?FEGGGE?CFFDGGGD*9CGGGDD:4;*9:465@BB7?6BFFFFFFGFFFF>49A>0>F:DFF>0(5?4:>?FFFB:)47<:A7
@M04999:289:000000000-L3R54:1:1101:15240:4784 1:N:0:433
TGTCCTACGGGGGGCTGCAGTGGGGAATATTGCACAATGGGGGAAACCCTGATGCAGCCATGCCGCGTGTATGAAGAAGGCCTTCGGGTTGTAAAGTACTTTCGGTAATGAGGAAGGTGATGTATCTAATAGGTGCATCAATTGACGTTAATTACAGAAGAAGCACCGGCTAACTCCGTGCCAGCAGCCGCGGTAATACGGAGGGTGCGAGCGTTAATCGGAATGACTGGGCGTAAAGGGCATGTAGGCGGATAATTAAGTTAGGTGTGAAAGCCCTGGGCTCAACCTAGGAATTGCACTT
+
CCCCCGGGGGGGGGGGGGGGGGGGGGGGGGGGGGGGGGGGGGGGGGGGGGGGGGGGGGGGGGGGGGGGGGGGGGGGGGGGGGGGGGGGGGGGGGGGGGGGGGGGGGGGGGGGGGGGGGGGGGGGGGGGGGGGGGGGGGGGGGGGGGGGGGGGGGGGGGGGGGGGGGGGGGGGGGGGGGGGGGGGGGGGGGGGGGGGGGGGGGGGGGGGGGGGGGGGGGGGGGGFGGGGGGGGGGGGGGGGGGFGFGFFFFFFGEFFFFF=FFGFFFFFFFFFFFFFFBFFFFFFFFBFB<FFFFBBBFFF4
@M04999:289:000000000-L3R54:1:1101:11383:4807 1:N:0:433
TCCTACGGGGGGCTGCAGTAGGGAATCTTCCACAATGGACGCAAGTCTGATGGAGCAACGCCGCGTGAGTGAAGAAGGTTTTCGGATCGTAAAGCTCTGTTGTTGGTGAAGAAGGATAGGGATAGTAACTGATTCTTATTTGACGGTAATCAACCAGAAAGTCACGGCTAACTACGTGCCAGCAGCCGCGGTAATACGTAGGTGGCAAGCGTTGTCCGGATTTATTGGGCGTAAAGCGAACGCAGGCGGGAGAACAAGTCAGCTGTGAAAGCCCTCGGCTTAACCGGGGAAGTGCAGCTG
+
CCCCCGGGGGGGGGGGGGGGGGGGGGGGGGGGGGGGGGGGGGGGGGGGGGGGGGGGGGGGGGGGGGGGGGGGGGGGGGGGGGGGGGGGGGGGGGGGGGGGGGGGGGGGGGGGGGGGGGGGGGGGGGGGGGGGGGGGGGGGGGGGGGGGGGGGGGGGGGGGGGGGGGGGGGGGGGGGGGGGGGGGGGGGGGGGGGGGGGGGGGGGGGGGGGGGGGGGGGGGGGFGGGGGGGGGGGGGGGGGGGEGFGFFFF::3FFFFFFFFFGFFFFFFFFFFF5@D?F?6?BFFFBFF>FF?FFFFF??
@M04999:289:000000000-L3R54:1:1101:22758:4840 1:N:0:433
TGACCTACGGGGGGCTGCAGTGGGGAATATTGCACAATGGGGGGAACCCTGATGCAGCCATGCCGCGTGTATGAAGAAGGCCTTCGGGTTGTAAAGTACTTTCGGTAATGAGGAAGGTGGTGTATCGAATAGGTGCATCAATTGACGTTAATTACAGAAGAAGCACCGGCTAACTCCGTGCCAGCAGCCGCGGTAATACGGAGGGTGCGAGCGTTAATCGGAATGACTGGGCGTAAAGGGCATGTAGGCGGATAATTAAGTTAGGTGTGAAAGCCCCGGGCTCAACCTGGGAACTGCACTT
+
CCCCCGGGGGGGGGGGGGGGGGGGGGGGGGGGGGGGGGGGGGGGGGGGGGGGGGGGGGGGGGGGGGGGGGGGGGGGGGGGGGGGGGGGGGGGGGGGGGGGGGGGGGGGGGGGGGGGGFGGGGGGGGGGGGGGGGGGGGGGGGGGGGGGGGGGGGGGGGGGGGGGGGGGGGGGGGGGGGGGGGGGGGGGGGGGGGGGGGGGEGGGGGGGGGGGGEEGGGGGGGGGGGGGGGGGGGGGGGGGGGFGFGFFFFFFGDFFFFFFFFGFFFFBFFFFF?FFFBFFFFFFFFFBFFFF???FFF?25
@M04999:289:000000000-L3R54:1:1101:18748:4866 1:N:0:433
CCCTACGGGCGGCAGCAGTAGGGAACCTTCCACAATGGACGCAAGTCTGATGGAGCAACGCCGCGTGGATGAAGAAGGTCTTCGGATCGTAAAATCCTGTTGTTGAAGAAGAACGGTTGTGAGAGTAACTGCTCATAGCGTGACGGTAATCAACCAGAAAGTCACGGCTAACTACGTGCCAGCAGCCGCGGTAATACGTAGGTGGCAAGCGTTGTCCGGATTTATTGGGCGTAAAGGGAGCGCAGGCGGTCTTTTAAGTCTGAATGTGAAAGCCCTCAGCTTAACTGAGGAAGAGCATCGG
+
CCCCCGGGGGGGGGGGGGGGGGGGGGGGGGGGGGGGGGGGGGGGGGGGGGGGGGGGGGGGGGGGGGGGGGGGGGGGGGGGGGGGGGGGGGGGGGGGGGGGGGGGGGGGGGGGGGGGGGGGGGGGGGGGGGGGGGGGGGGGGGGGGGGGGGGGGGGGGGGFGGGGGGGGGGGGGGGGGGGGGGGGGGGGGGGGGGGGGGGGGGGGGGGGGGGGGGGGGGGGDGGGGGGGGGGGGGGGGGFGGGFGFGFFDEEFGFFFFFFFFF>?FFFFFFFFFFFFFFFFFFFFFDFBFF?:?B?:???F?
@M04999:289:000000000-L3R54:1:1101:21239:4889 1:N:0:433
TACACCTACGGGCGGCTGCAGTGGGGAATATTGCACAATGGGGGAAACCCTGATGCAGCCATGCCGCGTGTATGAAGAAGGCCTTCGGGTTGTAAAGTACTTTCGGTAATGAGGAAGGTGGTGTATCTAATAGGTGCATCAATTGACGTTAATTACAGAAGAAGCACCGGCTAACTCCGTGCCAGCAGCCGCGGTAATACGGAGGGTGCGAGCGTTAATCGGAATGACTGGGCGTAAAGGGCATGTAGGCGGATAATTAAGTTAGGTGTGAAAGCCCCGGGCTCAACCTGGGAATTGCACT
+
CCCCCGGGGGGGGGGGGGGGGGGGGGGGGGGGGGGGGGGGGGGGGGGGGGGGGGGGGGGGGGGGGGGGGGGGGGGGGGGGGGGGGGGGGGGGGGGGGGGGGGGGGGFGGGGGGGGGGGGGGGGGGGGGGGGGGGGGGGGGGGGGGGGGGGGGGGGGGGGGGGGGGGGGGGGGGGGGGGGGGGGGGGGGGGGGGGGGGGGGGGGGGGGGGGGGGGEEGGFGGGGGGFGGGGGGGGCGGGGGGGFFFFFFFFFFGEFFFFFFFFGFFFFFFFFFFFF>FFF>;>F?FFFFBFFFFF?FFFFF9
@M04999:289:000000000-L3R54:1:1101:14982:4954 1:N:0:433
TAACCTACGGGGGGCAGCAGTAGGGAATCTTCCACAATGGACGCAAGTCTGATGGAGCAACGCCGCGTGGATGAAGAAGGTCTTCGGATCGTAAAATCCTGTTGTTGAAGAAGAACGGTTGTGAGAGTAACTGCTCATAGCGTGACGGTAATCAACCAGAAAGTCACGGCTAACTACGTGCCAGCAGCCGCGGTAGTACGTAGGTGGCAAGCGTTGTCCGGATTTATTGGGCGTAAAGGGAGCGCAGGCGGTCTTTTAAGTCTGAATGTGAAAGCCCTCAGCCTAACTGAGGAAGAGCATC
+
CCCCCGGGGGGGGGGGGGGGGGGGGGGGGGGGGGGGGGGGGGGGGGGGGGGGGGGGGGGGGGGGGGGGGGGGGGGGGGGGGGGGGGGGGGGGGGGGGGGGGGGGGGGGGGGGGGGGGGGGGGGGGGGGGGGGGGGGGGGGGGGGGGGGGGGGGGGGGGGGGGGGGGGGGGGGGGGGGGGGGGGGGGGGGGGGGGGGGGGGFGGGGGGGGGGGGGGGGGGGGGDGGGGGGGGGGGGGGGGGGGFGFGFFFFFFG@FFFF4F@?FFFFFFBFFFFFFFFFFFFFFFFFFFFFDFFFFFFBFB4
@M04999:289:000000000-L3R54:1:1101:25193:5013 1:N:0:433
CCACGCCTACGGGTGGCTGCAGTGGGGAATATTGCACAATGGGGGAAACCCTGATGCAGCCATGCCGCGTGTATGAAGAAGGCCTTCGGGTTGTAAAGTACTTTCGGTAATGAGGAAGGTGGTGTATCTAATAGGTGCATCAATTGACGTTAATTACAGAAGAAGCACCGGCTAACTCCGTGCCAGCAGCCGCGGTAATACGTAGGTGGCAAGCGTTGTCCGGATTTATTGGGCGTAAAGGGAGCGCAGGCGGTCTTTTAAGTCTGAATGTGAAAGCCCTCAGCTTAACTGAGGAAGAGC
+
CCCCCGGGGGGGGGGGGGGGGGGGGGGGGGGGGGGGGGGGGGGGGGGGGGGGGGGGGGGGGGGGGGGGGGGGGGGGGGGGGGGGGGGGGGGGGGGGGGGGGGGGGGGGGGGGFGGEGGGGGGGGGGGGGGGGGGGGGGGGGGGGGFFGGFGGGGGGGGGGGGGGGGGGGGGGGGGGGGDGFGGGGGGGGGFGGGGGEGGGGGGGGGFGGGGGGGGGGGEGGEEGCGGGGGGGFFGGGGGGGGFG@DD>@>DFCBBFFFFFFFFFFFF=2BDFFFFFFFFFFFBFDFFFF<AFF?FF?FBF
@M04999:289:000000000-L3R54:1:1101:9798:5022 1:N:0:433
GCCCTACGGGAGGCTGCAGTGGGGAATTTTCCGCAATGGGCGAAAGCCTGACGGAGCAATGCCGCGTGGAGGTAGAAGGCCCACGGGTCGTGAACTTCTTTTCCCGGAGAAGAAGCAATGACGGTATCTGAGGAATAAGCATCGGCTAACTCTGTGCCAGCAGCCGCGGTAAGACAGAGGATGCAAGCGTTATCCGGAATGATTGGGCGTAAAGCGTCTGTAGGTGGCTTTTCAAGTCCGCCGTCAAATCCCAGGGCTCAACCCTGGACAGGCGGTGGAAACTACCAAGCTGGAGTACGGT
+
CCCCCGGGEGCGGGGGGGGGGGGGGGGGGGGFEGGGGGGCCFGGGGGGGGGGGGGGGGGDGGGGGCCCF@FGGGGGGGGGFG7==FGEEGGGFGFDAECFGGGGEGCEE@FGGGGDGFFFEF:FBDFGCCGGGFCA>BDECF<B7F@CFGGGDDFGFGGGGGGGAFFFC:BCCGGFFGCFEEGFGGGGGEEEC9FB@E55CFF9FGGGG:ECEGFGECEEFGGGGCFGGG*7?FGGGGGGGDB<BG3F=FF?76:<3FFFFF<EFFF48F<BFD@:@BFFAB)4)4?7(::7:3(.8A?9,
@M04999:289:000000000-L3R54:1:1101:24884:5031 1:N:0:433
ACCTACGGGGGGCTGCAGTGGGGAATATTGCACAATGGGGGGAACCCTGATGCAGCCATGCCGCGTGTATGAAGAAGGCCTTCGGGTTGTAAAGTACTTTCGGTAATGAGGAAGGTGGTGTATCGAATAGGTGCATCAATTGACGTTAATTACAGAAGAAGCACCGGCTAACTCCGTGCCAGCAGCCGCGGTAATACGGAGGGTGCGAGCGTTAATCGGAATGACTGGGCGTAAAGGGCATGTAGGCGGATAATTAAGTTAGGTGTGAAAGCCCCGGGCTCAACCTGGGAACTGCACTTA
+
CCCCCGGGGGGGGGGGGGGGGGGGGGGGGGGGGGGGGGGGGGGGGGGGGGGGGGGGGGGGGGGGGGGGGGGGGGGGGGGGGGGGGGGGGGGGGGGGGGGGGGGGFGGGGGGGGGGGGGGGGGGGGGGGGGGGGGGGGGGGGGGGGGGGGGGGGGGGGGGGGGGGGGGGGGGGGGGGGGGGGGGGGGGGGGGGGGGGGGGGGGGGGGGGGGGGGGGGGGGGGGGGGGFF:FDGGGGGGGGGCGFC?CFFFFFFGFFFFFFFFFGFFFFFFFFB?FFFEFEFFFB??BFFFF:2:?<BFF:B
@M04999:289:000000000-L3R54:1:1101:17778:5069 1:N:0:433
CCTACGGGGGGCTGCAGTAGGGAATCTTCCACAATGGACGCAAGTCTGATGGAGCAACGCCGCGTGGATGAAGAAGGTCTTCGGATCGTAAAATCCTGTTGTTGAAGAAGAACGGTTGTGAGAGTAACTGCTCATAGCGTGACGGTAATCAACCAGAAAGTCACGGCTAACTACGTGCCAGCAGCCGCGGTAATACGTAGGTGGCAAGCGTTGTCCGGATTTATTGGGCGTAAAGGGAGCGCAGGCGGTCTTTTAAGTCTGAATGTGAAAGCCCTCAGCTTAACTGAGGAAGAGCATCGG
+
CCCCCGGGGGGGGGGGGGGGGGGGGGGGGGGGGGGGGGGGGGGGGGGGGGGGGGGGGGGGGGGGGGGGGGGGGGGGGGGGGGGGGGGGGGGGGGGGGGGGGGGGGGGGGGGGGGGGGGGGGGGGGGGGGGGGGGGGGGGGGGGGGGGGGGGGGGGGGGGGGGGGGGGGGGGGGGGGGGGGGGGGGGGGGGGGGGGGGGGGGGGGGGGGGGGGGGGGGGGGGGGGGGGGGGGGGGGGGGGGGGFGFGFFBEDFGFFFFFFFFFGFFFFFDFFFFFFFFFFFFBDFFFFBFFFFF?FFFFFF
@M04999:289:000000000-L3R54:1:1101:13080:5074 1:N:0:433
CCTACGGGCGGCTGCAGTGGGGAATATTGCACAATGGGCGAAAGCCTGATGCAGCGACGCCGCGTGCGGGATGACGGCCTTCGGGTTGTAAACCGCTTTTGATTGGGAGCAAGCGAGAGTGAGTGTACCTTTCGAATAAGCACCGGCTAACTACGTGCCAGCAGCCGCGGTAATACGTAGGGTGCAAGCGTTATCCGGATTTATTGGGCGTAAAGAGCTCGTAGGCGGTTCGTCGCGTCTGGTGTGAAAGTCCATCGCTTAACGGTGGATCGGCGCCGGGTACGGGCGGACTGGAGTGCGG
+
CCCCCGGGGGGGGGGGGGGGGGGGGGGGGGGGGGGGGGGGGGGGGGGGGGGGGGGGGGGGGGGGGGGGGGGGGGGGGGGGGGGGGGGGGGGGGGGGGGGGGGGGGGGGGGGGGGGGGGGGGGGGGGGGGGGGGGGGGGGGGGGGGGGGGGGGGGGGGGGGGGGGGGGGGGGGGGGGGGGGGGGGGGGGGGGGGGGGGGDDGGGGGGGGGGGGGGGGGGGGGGGGGGGGEGGGGGGGGGGGGG4CFGFFFFFFGFFFFFF>@FDEFDFFFFFFFB))>>EBF>FFFFBFF;B1??:F>7A>F
@M04999:289:000000000-L3R54:1:1101:11699:5080 1:N:0:433
ACCTACGGGTGGCTGCAGTGGGGAATATTGCACAATGGGGGGAACCCTGATGCAGCCATGCCGCGTGTATGAAGAAGGCCTTCGGGTTGTAAAGTACTTTCGGTAGTGAGGAAGTTGTGTGTATGAAAAGTGCATGCAGTTGACGTTAGCTACAGAAGAAGCACCGGCTAACTCCGTGCCAGCAGCCGCGGTAATACGGAGGGTGCGAGCGTTAATCGGAATGACTGGGCGTAAAGGGCATGTAGGCGGATAATTAAGTTAGGTGTGAAAGCCCCGGGCTCAACCTGGGAATTGCACTTA
+
CCCCCGGGGGGGGGGGGGGGGGGGGGGGGGGGGGGGGGGGGGGGGGGGGGGGGGGGGGGGGGGGGGGGGGGGGGGGGGGGGGGGGGGGGGGGGGGGGGGGGGGGGGGGGGGGGGGGGGGGGGGGGGGGGGGGGGGGGGGGGGGGGGGGGGGGGGGGGGGGGGGGGGGGGGGGGGGGGGGGGGGGGGGGGGGGGGGGGGGGGGGGGGGEGGGGGGGGGGGGGGGGGGGGFGGGGGGGGGGGGGFGFGFFFFFFGFBFFFFFFFGFFFFFFFFFFFFFFBF>B?F?FFFFFF??7?9<?>0A
@M04999:289:000000000-L3R54:1:1101:18483:5081 1:N:0:433
CCTACGGGCGGCTGCAGTGGGGAATTTTGGACAATGGGGGCAACCCTGATCCAGCCATGCCGCGTGTCTGAAGAAGGCCTTCGGGTTGTAAAGGACTTTTGTTAGGGAAGAAAAGCTTGGTGCTAATACCACCGAGTGCTGACGGTACCTAAAGAATAAGCACCGGCTAACTACGTGCCAGCAGCCGCGGTAATACGTAGGGTGCGAGCGTTAATCGGAATTACTGGGCGTAAAGCGAGCGCAGACGGTTAGATAAGTCAGATGTGAAATCCCCGAGCTCAACTTGGGACGTGCATTTGA
+
CCCCCGGGGGGGGGGGGGGGGGGGGGGGGGGGGGGGGGGGGEGGGGGGGGGGGGGGGGGGGGGGGGGGGGGGGGGGGGGGGGGGGFGGGGGGGGGGCGFGGGGGGGGGGGGGGGGGGGGGGGGGGGGGGGGGGGGGGGGGGGGGGGGEGCGGGFGGGGGGGGGGGGGGGGGGGGGFGGGGGGGGGGGGCDEGGGGGGFGGGGGGGGGDGGEEEGGGGGDGFGGGGGGGGGGGGGGGGGGGGGFGFGFFFFFFGFBFFFFFFFGFF?FFFFF:?FFFFFFB??FFFFFFFFFFFFFFABFF
@M04999:289:000000000-L3R54:1:1101:17573:5164 1:N:0:433
TCCTACGGGCGGCTGCAGTTGGGAATCTTCCACAATGGACGCAAGTCTGATGGAGCAACGCCGCGTGAGTGAAGAAGGTTTTCGGATCGTAAAGCTCTGTTGTTGGTGAAGAAGGATAGGGATAGTAACTGATTCTTATTTGACGGTAATCAACCAGAAAGTCACGGCTAACTACGTGCCAGCAGCCGCGGTAATACGTAGGTGGCAAGCGTTGTCCGGATTTATTGGGCGTAAAGCGAACGCAGGCGAGAGAACAAGTCAGCTGTGAAAGCCCTCGGCTTAACCGGGGAAGTGCAGCTG
+
CCCCCGGGGGGGGGGGGGGGGGGGGGGGGGGGGGGGGGGGGGGGGGGGGGGGGGGGGGGGGGGGGGGGGGGGGGGGGGGGGGGGGGGGGGFGGGGGGGGGGGGGGGFFGGGGGGGGGGGGGGGGGGGGGGGGGGGGGGGGGGGGGGGFGGGGGGGGGGGGGGGGGGGGGGGGGGGGGGGGGGGGGGGGGGGGGGGGGGGGGGGGGGGGGGGGGGGGGGGGGGFFGGGGGGGGGGGGGGGGGGFGFGFDFFFFGFFFFFFFFFGF@=FFAFFBBF@FFFFB>DFBA>BFF>BF?<<BFB(3
@M04999:289:000000000-L3R54:1:1101:20586:5203 1:N:0:433
GAGACCTACGGGGGGCTGCAGTGGGGAATATTGCACAATGGGGGGAACCCTGATGCAGCCATGCCGCGTGTATGAAGAAGGCCTTCGGGGTGTAAAGTACTTTCGGTAGTGAGGAAGTTGTGTGTATGAAAAGTGCATGCAGTTGACGTTAGCTACAGAAGAAGCACCGGCTAACTCCGAGCCAGCAGCCGCGGTAATACGGAGGGTGCGAGCGTTAATCGGAATGACTGGGCGTAAAGGGCATGTAGGCGGATAATTAAGTTAGGTGTGAAAGCCCCGGGCTCAACCTGGGAATTGCACT
+
CCCCCGGGGDGEEGGGGEGFGFGGFD7FFBFFCEGGGFGGFFFCF7FGGGGGDFCFFCGGGGGGGGGGEGGGGGGGGFGGGGGC8<FFG*FEGFGGGGGGGFGGGD;FGEFCFG6@FFCEFCFCCFFCEFGGGGGGGGGGGFGGGFGGEFGGGGGGFFEGGCFFGGGG8>8EC68<@FGGGGGGGEECDGGGGGEGGFGF*;8C?:CGGGE:EEEEEF?95AGE5<F7?FD4*9CDGGGCDGFGFGFFFF>FG)8FF*9*71?4=:7?3>A24*..<?BB>12(48???B(4:0443462)
@M04999:289:000000000-L3R54:1:1101:8773:5229 1:N:0:433
TTATTCCTACGGGAGGCAGCAGTGGGGAATTTTGGACAATGGGGGCAACCCTGATCCAGCCATGCCGCGTGTCTGAAGAAGGCCTTCGGGTTGTAAAGGACTTTTGTTAGGGAAGAAAAGCTTGGTGCTAATACCACCGAGTGCTGACGGTACCTAAAGAATAAGCACCGGCTAACTACGTGCCAGCAGCCGCGGTAATACGTAGGGTGCGAGCGTTAATCGGAATTACTGGGCGTAAAGCGAGCGCAGACGGTTAGATAAGTCAGATGTGAAATCCCCGAGCTCAACTTGGGACGTGCAT
+
CCCCCGGGGGGGGGGGGGGGGGGGGGGGGGGGGGGGGGGGGGGGGGGGGGGGGGGGGGGGGGGGGGGGGGGGGGGGGGGGGGGGGGGGGGGGGGGGGGGGGGGGGGGGGGGGGGGGGGGGGGGGGGGGGGGGGGGGGGGGGGGGGGGGGGGGGGGGGGGGGGGGGGGGGGGGGGFGGGGGGGGGGGGGGGGGGGGGGGGGGGCFGGGGGGCGGGGCGGGFGGCGGFGGGGGGGGGGGGGGGGFGFDFFFFFFGDDEFFFFFFGFFFFFFF>>D=4@@7FFF>B9?<DF59<?FFBFFBB:)
@M04999:289:000000000-L3R54:1:1101:20569:5288 1:N:0:433
TTCCCTACGGGGGGCTGCAGTGGGGAATCTTCCACAATGGACGCAAGTCTGATGGAGCAACGCCGCGTGGATGAAGAAGGTCTTCGGATCGTAAAATCCTGTTGTTGGAGAAGAACGGTTGTGAGAGTAACTGCTCATAGCGTGACGGTAATCAACCAGAAAGTCACGGCTAACTACGTGCCAGCAGCCGCGGTAATACGTAGGTGGCAAGCGTTGTCCGGATTTATTGGGCGTAAAGGGAGCGCAGGCGGTCTTTTAAGTCTGAATGTGAAAGCCCTCAGCTTAACTGAGGAAGAGCATC
+
CCCCCGGGGGGGGGGGGGGGGGGGGGGGGGGGGGGGGGGGGGGGGGGGGGGGGGGGGGGGGGGGGGGGGGGGGGGGGGGGGGGGGGGGGGGGGGGGGGGGGGGGGGGGGGGGGGGGGGGGGGGGGGGGGGGGGGGGGGGGGGGGGGGGGGGGGGGGGGGGGDG@CCFGGGGGGGGGGGGGGGGGGGGGGGGGGGGGGGGGE:FGGGGGGGFGGGDEEFEEGGGG6<CGGGGGGGGGGGFGGGEGFGBEFEFBDFBFFFFF9**96FFFAFFFFFFFFF@B>?AFFFFFDABFFF(.12?<:
@M04999:289:000000000-L3R54:1:1101:19113:5299 1:N:0:433
CGGAACCTACGGGGGGCTGCAGTGGGGAATATTGCACAATGGGGGGAACCCTGATGCAGCCATGCCGCGTGTATGAAGAAGGCCTTCGGGTTGTAAAGTACTTTCGGTAATGAGGAAGGTGGTGTATCGAATAGGTGCATCAATTGACGTTAATTACAGAAGAAGCACCGGCTAACTCCGTGCCAGCAGCCGCGGTAATACGGAGGGTGCGAGCGTTAATCGGAATGACTGGGCGTAAAGGGCATGTAGGCGGATAATTAAGTTAGGTGTGAAAGCCCCGGGCTCAACCTGGGAACTGCAC
+
CCCCCGGGGGGGGGGGGGGGGGGGGGGGGGGGGGGGGGGGGGGGGGGGGGGGGGGGGGGGGGGGGGGGGGGGGGGGGGGGGGGGGGGGGGGGGGGGFGGGGGGGGGGGGEGGGGGGGGGGGGGGGGGGGGGGGGGGFGGGGGGGGGGGGGGGGGGGGGGGGGGGGGGGGGGGGGGGGGGGGGGGGGGGGGGGGGGGGGGGGGGGGGGGGGGDEGGGGGGGGGGGGGFFGGGGGGGGGGGGGGFGFGF=BBFFGFFFFF@?FFFFFFFFFFFFFF?FFF>9>6;>???BB?FFB7????<<?
@M04999:289:000000000-L3R54:1:1101:13297:5314 1:N:0:433
GGAACCTACGGGGGGCTGCAGTAGGGAATCTTCCACAATGGACGCAAGTCTGATGGAGCAACGCCGCGTGAGTGAAGAAGGTGTTCGGAACGTAAAGCTCTGTTGTTGGTGAAGAAGGATAGGGATAGTAACTGATTCTTATTTGACGGTAATCAACCAGAAAGTCACGGCTAACTACGTGCTAGCAGCCGCGGTAATACGTAGGTGGCAAGCGTTGTCCGGATTTATTGGGCGTAAATCGAACGCAGGCGGGAGAACAAGTCAGCTGTGAAAGCCATCGGCTTAGCCGGGGAAGGGCAGC
+
CCCCCDFGGGGG+F7:4BEGGGFE9FGGGGEF9E<EEFFGGF?FEE+@,CBFGFCFG@AFGGG7FFDF+C:+EF,=FF<CF,,@:FEE3*3C<837@,@B,@@FC<F:>><;,?3>F7::BC8FCCGG;@CGFGGG,@A,7<::FDGGG7CCBC<CCF:FEGFF9F:FEGGDGFCF7E*ACF*@GGGDG55:C8C*/CGFGGGF8AFFG=CFGDE78CFGE5C*/+0*<>=C57C)><**94)/85DF>E>@GFDB>FF4)/2=B4@F:?D2)9?:).)-19:(,)4,49>6;:?04(11(
@M04999:289:000000000-L3R54:1:1101:5552:5333 1:N:0:433
CAGTTCCTACGGGCGGCTGCAGTAGGGAATCTTCCACAATGGACGCAAGTCTGATGGAGCAACGCCGCGTGAGTGAAGAAGGTTTTCGGATCGTAAAGCTCTGTTGTTGGTGAAGAAGGATAGGGGTAGTAACTGATTCTTATTTGACGGTAATCAACCAGAAAGTCACGGCTAACTACGTGCCAGCAGCCGCGGTAATACGTAGGTGGCAAGCGTTGTCCGGATTTATTGGGCGTAAAGCGAACGCAGGCGGGAGAACAAGTCAGCTGTGAAAGCCCTCGGCTTAACCGGGGAAGTGC
+
CCCCCGGGGGGGGGGGGGGGGGGGGGGGGGGGGGGGGGGGGGGGGGGGGGGGGGGGGGGGGGGGGGGGGGGGGGGGGGGBAFFFGGGGGGGGGGGGGGGGGGGGGGGGGGGGGGGGGGGGGGGGGGGGGGGGGGGGGGGGGGGGGGGGGGGGGGGGGGGGGGGGGGGGGGGGGGGGGGGGGGGGGGGGGGGGGGGGGGGGGGGGGGGGGGGGGGGGGGGGGGGEGGGGGGFFFGGGGGGGGGFDBDFFF:>DGFFFFFFFFFGFFFFFBFFAFFFFFFFFFBFFFFFFFFFBFFFFFFF
@M04999:289:000000000-L3R54:1:1101:16828:5404 1:N:0:433
CCCTACGGGCGGCTGCAGTGGGGAATATTGCACAATGGGGGGAACCCTGATGCAGCCATGCCGCGTGTATGAAGAAGGCCTTCGGGTTGTAAAGTACTTTCGGTAGTGAGGAAGTTGTGTGTATGAAAAGTGCATGCAGTTGACGTTAGCTACAGAAGAAGCACCGGCTAACTCCGTGCCAGCAGCCGCGGTAATACGGAGGGTGCGAGCGTTAATCGGAATGACTGGGCGTAAAGGGCATGTAGGCGGATAATTAAGTTAGGTGTGAAAGCCCCGGGCTCAACCTGGGAATTGCACTTA
+
CCCCCGGGGGGGGGGGGGGGGGGGGGGGGGGGGGGGGGGGGGGGGGGGGGGGGGGGGGGGGGGGGGGGGGGGGGGGGGGGGGGGGGGGGGGGGGGGGGGGGGGGGGGGGGGGGGGGGFGGGGGGGGGGGGGGGGGGGGGGGGGGGGGGGGGGGGGGGGGGGGGGGGGGGGGGGGGGGGGGGGGGGGGGGGGGGGGGGGGGGGGGGGGGGGGGGCFGGGGGGGGGGGGFGGGGGGGGGGGGGGFGFCFFFFBFGFFFFFFFFFFFFFFFFFFFBFEFFFFFFFFFFFFFFFFF?FFFFF:A
@M04999:289:000000000-L3R54:1:1101:22662:5415 1:N:0:433
GCACCTACGGGTGGCAGCAGTGAGGAATATTGGACAATGGGTGAGAGCCTGATCCAGCCATCCCGCGCGAAGGACGACAGCCCTATGGGTTTTAAACTTCTTTTGTATGGGAATAAACCACATTACGTGTAATGTTCTGAAGGTACCATACGAATAAGCATCGGCTAACTCCGTGCCAGCAGCCGCGGTAATACGGAGGATGCGAGCGTTATCCGGATTTATTGGGTTTAAAGGGTCCGTAGGCGGGTTGATAAGTCAGCGGTGAAAACCTGCAGCTTAACTGTAGAACTGCCGTTGATAC
+
CCCCCGGGGGGGGGGGGGGGGGGGGGGGGGGGGGGGGGGGGGGGGGGGGGGGGGGGGGGGGGGGGGGGGGGGGGGGGGGGGGGGGGGGGGGGGGGGGGGGGGGGGGGGGGGGGGGGGGGGGGGGGGGGGGGGGGGGGGGGGGGGGGGGGGGGGGGGGGGGGGGGGGGGGGGGGGGGGGGGGGGGGGGGGGGGGGGGGGGGGGGGGGGGGGGGGGGGGGGGGGGGGGGD=GGGGGGGGGGGGGFGEGFEFDFFGFFFFFFFFFGFFFFFFFFFFFFFFFBBBDFA4:AFFBFFFB???6>B.
@M04999:289:000000000-L3R54:1:1101:8193:5422 1:N:0:433
TGCCTACGGGGGGCTGCAGTGGGGAATATTGCACAATGGGGGGAACCCTGATGCAGCCATGCCGCGTGTATGAAGAAGGCCTTCGGGTTGTAAAGTACTTTCGGTAGTGAGGAAGTTGTGTGTATGAAAAGTGCATGCAGTTGACGTTAGCTACAGAAGAAGCACCGGCTAACTCCGTGCCAGCAGCCGCGGTAATACAGAGGATGCAAGCGTTATCCGGAATGATTGGGCGTAAAGCGTCTGTAGGTGGCTTTTTAAGTCCGCCGTCAAATCCCAGGGCTCAACCCTGGACAGGCGGTGG
+
@CCCCGGGCEGGDGGC7CEFGFGGGGGGGGGGGGGDEFGGGGGGCFE7FEFGGGFCFFC:F@CFGG:FFFGGGFGG:FFFFGFFGCFFEEGGGDECEGGGF@E>E5E3<9CGGCF8:E<;:CEGGGGG?:CCCGGFDGGF:CFGGG88CEF?FEGGGG?FCFGGGDGGG5EFGGFGGGFEFGGFFFFGGGGGEGGGGGGGGFGFFCFGFFGGEEEC@FE=CECFEF>FGGGGEGGDF7DDDGFFFGFFF>>>G:9FFF4877DD5BD:<@AA<?)6745??BF?BF??F1?FFF?FFF234
@M04999:289:000000000-L3R54:1:1101:10190:5435 1:N:0:433
CCCTACGGGGGGCTGCAGTGAGGAATATTGGACAATGGGTGAGAGCCTGATCCAGCCATCCCGCGTGAAGGACGACAGCCCTATGGGTTTTAAACTTCTTTTGTATGGGAATAAACCACATTACGTGTAATGTTCTGAAGGTACCATACGAATAAGCATCGGCTAACTCCGTGCCAGCAGCCGCGGTAATACGGAGGATGCGAGCGTTATCCGGATTTATTGGGTTTAAAGGGTCCGTAGGCGGGTTGATAAGTCAGCGGTGAAAACCTGCAGCTTAACTGTAGAACTGCCGTTGATACTG
+
CCCCCGGGGGGGGGGGGGGGGGGGGGGGGGGGGGGGGGGGGGGGGGGGGGGGGGGGGGGGGGGGGGGGGGGGGGGGGGGGGGGGGGGGGGGGGGGGGGGGGGGGGGGGGGGGGGGGGGGGGGGGGGGGGGGGGGGGGGGGGGGGGGGGGGGGGGGGGGGGGGGGGGGGGGGGGGGGGGGGGGGGGGGGGGGGGGGGGGGGGGGGGGGGGGGGGGGCGCGGGGGGGEDGGGGGGGGGGGGGGGFGFGFFFFFFGFFFFFFD>EGFFFFFFFFFFFFFFFFAABDFFFFFFFFF6?BFFADB4
@M04999:289:000000000-L3R54:1:1101:17155:5464 1:N:0:433
CCCTACGGGGGGCTGCAGTGGGGAATATTGCACAATGGGGGGAACCCTGATGCAGCCATGCCGCGTGTATGAAGAAGGCCTTCGGGTTGTAAAGTACTTTCGGTAATGAGGAAGGTGGTGTATCGAATAGGTGCATCAATTGACGTTAATTACAGAAGAAGCACCGGCTAACTCCGTGCCAGCAGCCGCGGTAATACGGAGGGTGCGAGCGTTAATCGGAATTACTGGGCGTAAAGCGAGCGCAGACGGTTAGATAAGTCAGATGTGAAATCCCCGAGCTCAACTTGGGACGTGCATTTG
+
CCCCCGGGGGGGGGGGGGGGGGGGGGGGGGGGGGGGGGGGGGGGGGGGGGGGGGGGGGGGGGGGGGGGGGGGGGGGGGGGGGGGGGGGGGGGGGGGGGGGGGGEGGGGGGGGGGGGGGGGGGGGGGGGGGGGGGGGGGGGGGGGGGGGGGGGGGGGGGGGGGGGGGGGGGGGGGGGGGGGGGGGGGGGGGGGGGGGGGGGGGGGGGGGGGGGGGGGGGGGGGGGGGGGGGGGGGGGGGGGGGFGF<FEDFFFGFFFFFFFFFGFFFFFFFFFFFFFFFFFFFFFFFFFFFFBFFFBFAA>
@M04999:289:000000000-L3R54:1:1101:7938:5482 1:N:0:433
GCCTACGGGTGGCAGCAGTGGGGAATATTGCACAATGGGGGGAACCCTGATGCAGCCATGCCGCGTGTATGAAGAAGGCCTTCGGGTTGTAAAGTACTTTCGGTAATGAGGAAGGTGGTGTATCTAATAGGTGCATCAATTGACGTTAATTACAGAAGAAGCACCGGCTAACTCCGTGCCAGCAGCCGCGGTAATACGGAGGGTGCGAGCGTTAATCGGAATGACTGGGCGTAAAGGGCATGTAGGCGGATAATTAAGTTAGGTGTGAAGCCCTGGGCTCAACCTAGGAGTTGCACTTAA
+
CCCCCGGGGGGGGGGGGGGGGGGGGGGGGGGGGGGGGGGCFEGGGGGGGGGGGGGGGGGGGGGGGGGGGGGGGGGGGGGGFGG<CFGGGGGGGGGGGGGGGGGGG7FGGGGGGGGGGGEGGGGGGGGGGGF<FGGFGGGGGGGGEF@CFFGGGGGGGGFCCFGGGGGGGGGGGGGGGFEGGFGFGGF5EGGGECGGFG;?EEE>5CEGGEECEGFCECEGCC?+9C>DGGGCCCCFFG33DG=FFFFEF35@GFFBF@=?FFCFFFFFAF:BBFFFF?543)87?BFFFFB05<??2>AF
@M04999:289:000000000-L3R54:1:1101:11208:5500 1:N:0:433
GTGATTCCTACGGGAGGCTGCAGTGGGGAATATTGCACAATGGGGGGAACCCTGATGCAGCCATGCCGCGTGTATGAAGAAGGCCTTCGGGTTGTAAAGTACTTTCGGTAATGAGGAAGTTGTGTGTATGAAAGGTGCATGCAGTTGACGTTAGCTACAGAAGAAGCACCGGCTAACTCCGTGCCAGCAGCCGCGGTAATACGGAGGGTGCGAGCGTTAATCGGAATGACTGGGCGTAAAGGGCATGTAGGCGGATAATTAAGTTAGGTGTGAAAGCCCCGGGCTCAACCTGGGAATTGC
+
CCCCCGGGGGGGGGGGGGGGGGGGGGGGGGGGGGGGGGGGGGGGGGGGGGGGGGGGGGGGGGGGGGGGGGGGGGGGGGGGGGGGGGGGGGGGGGGGGGGGGGGGGGGGGGGGGGGGGGGGGGGGGGGGGGGGGGGGGGGGGGGGGGCGGGGGGGGGGGGGGGGGGGGGGGGGGGGGGGGGGGFGGGGGGGGGGGGGGGGGGGGGEGGGGGGGEGGGGGGGGGGGGGGGGGGGFGGGGGGFGDDDFGFFFFFFGFFFFFFFFFGFFFFFFFFFFFFFFFFFFFFFFFFFF??FFBBFF>BF
@M04999:289:000000000-L3R54:1:1101:18423:5504 1:N:0:433
GCCTACGGGAGGCAGCAGTGGGGAATATTGCACAATGGGCGAAAGCCTGATGCAGCGACGCCGCGTGCGGGATGACGGCCTTCGGGTTGTAAACCGCTTTTGATTGGGAGCAAGCGAGAGTGAGTGTACCTTTCGAATAAGCATCGGCTAACTCCGTGCCAGCAGCCGCGGTAATACGGAGGATGCGAGCGTTATCCGGATTTATTGGGTTTAAAGGGTCCGTAGGCGGGTTGATAAGTCAGCGGTGAAAACCTGCAGCTTAACTGTAGAACTGCCGTTGATACTGTTAATCTTGAATAGT
+
CCCCCGGGGGGGGGGGGGGGGGGGGGGGGGGGGGGGGGGGGGGGGGGGGGGGGGGGGGGGGGGGGGGGGGGGGGGGGGGGGGGGGGGGGGGGGGGGGGGGGGGGGGGGGGGGGGGGGGGGGGGGGGGGGGGGGGGGGGGGGGGGGGGGGGGGGGGGGGGGGGGGGGGGGGGGGGGGGGGGGGGGGGGGGGGGGGGGGGGGGGFGGGGGGGGGGGGGGGGGGGGGGGGGGGGGGFGGGGGGGGFGFGEFFFFFGFFFFFFFFFGFFFFFFFFFFFFFFBFFFBBD2:ADFFF<AAFFFFBD2
@M04999:289:000000000-L3R54:1:1101:8455:5519 1:N:0:433
TCCTACGGGCGGCAGCAGTGGGGAATATTGCACAATGGGGGGAACCCTGATGCAGCCATGCCGCGTGTATGAAGAAAGCCTTCGGGTTGTAAAGTACTTTCGGTAGTGAGGAAGTTGTGTGTATGAAAAGTGCATGCAGTTGACGTTAGCTACAGAAGAAGCACCGGCTAACTCCGTGCCAGCAGCCGCGGTAATACGGAGGGTGCGAGCGTTAATCGGAATGACTGGGCGTAAAGGGCATGTAGGCGGATAATTAAGTTAGGTGTGAAAGCCCCGGGCTCAACCTGGGAATTGCACTTA
+
CCCCCGGFGGGGGGGGGGGGGGGGGGGGGGGGGGGGGGGCGGGGGGGGGGGGGGGGGGGGGGGGGFFGGGGFGGGGGGGGGGGGGGGGGGGGGGGGGGGGGGGGGGFFFGGGGFFGFFGFGGGGGGGGGGGGGGGGGGGGGGGGGGGGGGGGGGGGGGGGGGGGGGGGGGGGGGGGGGGGGGGGGGGGGGEEGGGGGGGGGEGEEGGGGGGGGGFGGGGGGGGGGGGGGGGCGGGGGGGGGGFGF7@EFFFFGFFFFFFFFFGFF=>FAFA<<5BFFFFFFBFFF:::?BF0:>2:2<7>
@M04999:289:000000000-L3R54:1:1101:21458:5546 1:N:0:433
TCGCCTACGGGGGGCTGCAGTAGGGAATTTTCCACAATGGACGAAAGTCTGATGGAGCAACGCCGCGTGAGTGAAGAAGGTTTTCGGATTGTAAAGCTCTGTTGTTAAAGAAGAAGGGTATGTAGAGTAACTGATATATACTTGACGGTATTTAACGAGGAAGTCACGGCTAACTACGTGCCAGCAGCCGCGGTAATACGTAGGTGGCGAGCGTTGTCCGGAATTATTGGGCGTAAAGGGAGCGCAGGCGGTCTAATAAGTCTGATGTGAAAGGTCATAGCTCAACTATGGACGTGCATC
+
CCCCCGGGGGGGGGGGGGGGGGGGGGGGGGGGGGGGGGGGGGGGGGGGGGGGGGGGGGGGGGGGGGGGGGGGGGGGGGGGGGGGGGGGGGGGGGGGGGGGGGGGGGGGGGGGGGGGGGGGGGGGGGGGGGGFGGGGGGGGGGGGGGGGGGGGGFGGGGGGGGGGGGGGDGGGGGGGGGGGGGGGGGGGGGGGGGEGGGGGGGGGGFGGGGEEGGGGGGGGGCGG?FGG9FGGGDGGGGGGGGFGFGFFBFF;DDFFFFFFFFCFFFFFA?BFBFFFFFFB?2<>B?FBAFFADFFFFFAF
@M04999:289:000000000-L3R54:1:1101:11752:5568 1:N:0:433
TTTCCCTACGGGAGGCTGCAGTGGGGAATATTGCACAATGGGGGGAACCCTGATGCAGCCATGCCGCGTGTATGAAGAAGGCCTTCGGGTTGTAAAGTACTTTCGGTAGTGAGGAAGTTGTGTGTATGAAAAGTGCATGCAGTTGACGTTAGCTACAGAAGAAGCACCGGCTAACTCCGTGCCAGCAGCCGCGGTAATACGGAGGGTGCGAGCGTTAATCGGAATGACTGGGCGTAAAGGGCATGTAGGCGGATAATTAAGTTAGGTGTGAAAGCCCTGGGCTCAACCTAGGAATTGCACT
+
CCCCCGGGGGGGGGGGGGGGGGGGGGGGGGGGGGGGGGGGGGGGGGGGGGGGGGGGGGGGGGGGGGGGGGGGGGGGGGGGGGGGGGGGGGGGGGGGGGGGGGGGGGGGGGGGGGGGGFGGGGGGGGGGGGGGGGGGGGGGGGGGGGGGGGGGGGGGGGGGGGGGGGGGGGGGGGGGGGGGGGGGGGGGGGGGGGGGGGGGGGGGGGGGGGGGGGGGGGGGGGGGGGGGGGGGGGGGGGGGGGFGFGFFFFFFGFFFFFFFFFGFF4@FFFFFFFFFFFFFFFFFFFFFFFFF?AF:BFFF6
@M04999:289:000000000-L3R54:1:1101:14198:5587 1:N:0:433
CCCTACGGGAGGCTGCAGTGGGGAATATCGCACAATGGGGGAAACCCTGATGCAGCCATGCCGCGTGTATGAAGAAGGCCTTCGGGTTGTAAAGTACTTTCGGTAATGAGGAAGGTGGTGTATCTAATAGGTGCATCAATTGACGTTAATTACAGAAGAAGCACCGGCTAACTCCGTGCCAGCAGCCGCGGTAATACGGAGGGTGCGAGCGTTAATCGGAATGACTGGGCGTAAAGGGCATGTAGGCGGATAATTAAGTTAGGTGTGAAAGCCCTGGGCTCAACCTAGGAATTGCACTTA
+
CCCCCGGGGGGGGGGGGGGGGGGGGGGGGGGGGGGGGGGGGGGGGGGGGGGGGGGGGGGGGGGGGGGGGGGGGGGGGGGGGGGGGGGGGGGGGGGGGGGGGGGGGGGGGGGGGGGGGGGGGGGGGGGGGGGGGGGGGGGGGGGGGGGGGGGGGGGGGGGGGGGGGGGGGGGGGGGGGGGGGGGGGGGGGGGGGGGGGGGGGGGGGGGGGGGEEGGGGGGGGGGGGGGGGGGGGGGFGGGGGGFGFGFFFFFFGFFFFFFFFFGFFFFFFFFFFFFFFFFFF?FFFFFFFFFFFFFFFA7A
@M04999:289:000000000-L3R54:1:1101:21063:5599 1:N:0:433
ACCTACGGGAGGCAGCAGTAGGGAATTTTCCACAATGGACGAAAGTCTGATGGAGCAACGCCGCGTGAGTGAAGAAGGTTTTCGGATTGTAAAGCTCTGTTGTTAAAGAAGAAGGGTATGTAGAGTAACTGATATATACTTGACGGTATTTAACGAGGAAGTCACGGCTAACTACGTGCCAGCAGCCGCGGTAATACGTAGGTGGCGAGCGTTGTCCGGAATTATTGGGCGTAAAGGGAGCGCAGGCGGTCTAATAAGTCTGATGTGAAAGGTCATAGCTCAACTATGGACGTGCATC
+
CCCCCGGGGDGGGGGDGGGGGGGGFGGGGGGGGGGGGGGGGGGGEGGGGFGGGGGGGGGGGGGGGGGGGGGGGGGGGFGGGGGGGGGGGGGGGGGGGGGGGFGGGGGGGGGGFGGGGGGGGGGGGGGGGGGGGGGGGGGGGGGGGGGGGGGGGGGGGGGGGFGGGEGGGGGGGGFGGGGGGGGGDFGEGGGGGDGGGGGGGGFFGFDEGGGGE8EGGGGGGGGGGGGGGDGCE<FFGGGGGGFGFGFFB<BFGF?48FFFFFGFFFFF9?DFFFFFFFF<>?27>BFFFFFF?FF:BA
@M04999:289:000000000-L3R54:1:1101:11577:5612 1:N:0:433
GGGCCTACGGGGGGCAGCAGTAGGGAATCTTCCACAATGGACGCAAGTCTGATGGAGCAACGCCGCGTGGATGAAGAAGGTCTTCGGATCGTAAAATCCTGTTGTTGAAGAAGAACGGTTGTGAGAGTAACTGCTCATAGCGTGACGGTAATCAACCAGAAAGTCACGGCTAACTACGTGCCAGCAGCCGCGGTAATACGTAGGTGGCAAGCGTTGTCCGGATTTATTGGGCGTAAAGGGAGCGCAGGCGGTCTTTTAAGTCTGAATGTGAAAGCCCTCAGCTTAACTGAGGAAGAGCATC
+
CCCCCGGGGGGGGGGGGGGGGGGGGGGGGGGGGGGGGGGGGGGGGGGGGGGGGGGGGGGGGGGGGGGGGGGGGGGGGGGGGGGGGGGGGGGGGGGGGGGGGGGGGGGGGGGGGFGGGGGGGGGGGGGGGGGGGGGGGGGGGGGGGGGGGGGGGGGGGGGGGFGGGGGGGGGGGGGGGGGGGGGGGGGGGGGGGGGGGGGGFGGGGGGGGGGGGGGGGGGGGGGCFGGGGGFGGGGDGGGGGGFGFGFFFFFFGBFFFFFFFF7FFFFFFF<AFFFFFFFFFFFFFFFFFABB??F??:BF4
@M04999:289:000000000-L3R54:1:1101:5965:5626 1:N:0:433
GCACCTACGGGCGGCAGCAGTGGGGAATATTGCACAATGGGGGGAACCCTGATGCAGCCATGCCGCGTGTATGAAGAAGGCCTTCGGGTTGTAAAGTACTTTCGGTAATGAGGAAGGTGGTGTATCGAATAGGTGCATCAATTGACGTTAATTACAGAAGAAGCACCGGCTAACTCCGTGCCAGCAGCCGCGGTAATACGGAGGGTGCGAGCGTTAATCGGAATGACTGGGCGTAAAGGGCATGTAGGCGGATAATTAAGTTAGGTGTGAAAGCCCCGGGCCCAACCTGGAAACTGCACTT
+
CCCCCGGGGGGGGGGGGGGGGGGGGGGGGGGGGGGGGGGGGGGGGGGGGGGGGGGGFGGGGGGGGGGGGGGGGGGFGGGGGGGGGGGGGGGGGGGGGGGGGGGGECGEGG@FFFGGGC:FGFGGGGGGGGGGGFGGGGGGFGGGGGGGGGGGGGGGFGGGGGGGGGGGGGGGGGGGGEGGGDFFGGGGGGGGGCEGG7<F8>GGGEEGGGGGGGGGF7?FEE=ECC>CGGFGGCEGGGG<C<>FFGFFFFFF3>BFFF=*9BDB)9F?<FAAFFFF32>21(-8:?<0??((51:AF2>>7
@M04999:289:000000000-L3R54:1:1101:9681:5661 1:N:0:433
GCCCTACGGGAGGCTGCAGTGGGGGATATTGCACAATGGGGGGAACCCTGATGCAGCCATGCCGCGTGTATGAAGAAGGCCTTCGGGTTGTAAAGTACTTTCGGTAGTGAGGAAGTTGTGTGTATGAAAAGTGCATGCAGTTGACGTTAGCTACAGAAGAAGCACCAGCTAACTCCGTGCCAGCAGCCGCGGTAATACGGAGGGTGCGAGCGTTAATCGGAATGACTGGGCGTAAAGGGCATGTAGGCGGATAATTAAGTTAGGTGTGAAAGCACCGGGCTCAACCTGGGAATTGCACTT
+
CCCCCDEGGGCFE@C<;CCCEGGGD+8CFFE@CAF@FGGGGGGGEGGE<AFFE<?5B=,5BEF=>C:>CCDEDDFF<FAFFGCGGD@@FFGGGGFFGGG,FFG:3@F8FGGGGGF<<F<CFGGGGGG@>>DGGGGF@FCF<>CF:B:C7<;<CFCE,<FC:<BFFGFGGFGFGCF7FFCEF9EEGCC8:CGCEGEF?E@8?8CDGGDCEEGGGGGG?CFE=::6CFDGGGFG=57CGG*15*529DB67DDFG??*=BF769C@BF?5<=<A?)7F59>>(38,8131((:54?<>249>
@M04999:289:000000000-L3R54:1:1101:13636:5701 1:N:0:433
TCGCCTACGGGTGGCTGCAGTGGGGAATATTGCACAATGGGGGGAACCCTGATGCAGCCATGCCGCGTGTATGAAGAAGGCCTTCGGGTTGTAAAGTACTTTCGGTAGTGAGGAAGTTGTGTGTATGAAAAGTGCATGCAGTTGACGTTAGCTACAGAAGAAGCACCGGCTAACTCCGTGCCAGCAGCCGCGGTAATACGGAGGGTGCGAGCGTTAATCGGAATGACTGGGCGTAAAGGGCATGTAGGCGGATAATTAAGTTAGGTGTGAAAGCCCCGGGCTCAACCTGGGAATTGCACTT
+
CCCCCGGGGGGGGGGGGGGGGGGGGGGGGGGGGGGGGGGGGGGGGGGGGGGGGGGGGGGGGGGGGGGGGGGGGGGGGGGGGGGGGGGGGGGGGGGGGGGGGGGGGGGGGGGGGGGGGGGGGGGGGGGGGGGGGGGGGGGGGGGGGGGGGGGGGGGGGGGGGGGGGGGGGGGGGGGGGGGGGGGGGGGGGGGGGGGGGGGGGGGGGGGGGGGGGGGGGGGGGGGGGGGGGGGGGGGGGGFGGGFGFGFFFFFFGFFFFFFFFFGFFFFFFFFFAFFFFFFFFFFFFFFFFFFFFBBFFBFF?
@M04999:289:000000000-L3R54:1:1101:4000:5710 1:N:0:433
ACCTACGGGGGGCTGCAGTAGGGAATCTTCCACAATGGACGCAAGTCTGATGGAGCAACGCCGCGTGGATGAAGAAGGTCTTCGGATCGTAAAATCCTGTTGTTGAAGAAGAACGGTTGTGAGAGTAACTGCTCATAGCGTGACGGTAATCAACCAGAAAGTCACGGCTAACTACGTGCCAGCAGCCGCGGTAATACGTAGGTGGCAAGCGTTGTCCGGATTTATTGGGCGTAAAGGGAGCGCAGGCGGTCTTTTAAGTCTGAATGTGAAAGCCCTCAGCTTAACTGAGGAAGAGCATCGG
+
CCCCCGGGD7+FFGGGCGG???:EDFFFECGFGEFE<FFGGCF7=FFDEF<E9=,AFFC:FEEFGECGEGGEDDFFE,@FFFCGGE7FGGGGFFGGGFFGGGGGFFFFFG>CCFEEGGEGGFGFGFG9FGG9FFFFAFGGGGGGGGGGGGGGFGGGG7+,CFGGGGDGGGGGG9FGG6FC7+;F6CGGGGCCCCF?<@FFGGCEDGG+;8EEGGGGG=GCEE+<EFFGFD)9=C=7:CGGG5@CBGFF:).>FFFF@FFFF4:=B?FFFFA<055FF(6342)69<A<:<)(.1:7:7:?:
@M04999:289:000000000-L3R54:1:1101:23187:5714 1:N:0:433
TTTCCTACGGGGGGCTGCAGTGAGGAATATTGGACAATGGGTGAGAGCCTGATCCAGCCATCCCGCGTGAAGGACGACAGCCCTATGGGTTTTAAACTTCTTTTGTATGGGAATAAACCACATTACGTGTAATGTTCTGAAGGTACCATACGAATAAGCATCGGCTAACTCCGTGCCAGCAGCCGCGGTAATACGGAGGATGCGAGCGTTATCCGGATTTATTGGGTTTAAAGGGTCTGTAGGCGGGTTGATAAGTCAGCGGTGAAAACCTGCAGCTTAACTGTAGAACTGCCGTTGATAC
+
CCCCCGGGGGGGGGGGGGGGGGGGGGGGGGGGGGGGGGGGGGGGGGGGGGGGGGGGGGGGGGGGGGGGGGGGGGGGGGGGGGGGGGGGGGGGGGGGGGGGGGGGGFGGGGGGGGGGGGGGGGGGGGGGGGGGGGGGGGGGGGGGGGGGGGGGGGGGGGGGGGGGGGGGGGGGGGGGGGGGGGGGGGGGGGGGGGGGGGGGGGGGGGGGGGGGGGGGGGGGGDGGGGGGGGGGGGGGGGFDGGFGFGFFFEFFGFFFFFFFFFGFFF@FBFFBFFFFFAFFFFFFFFFFF22)19?:6:AF4
@M04999:289:000000000-L3R54:1:1101:12407:5745 1:N:0:433
CCTACGGGTGGCTGCAGTGGGGAATATTGCACAATGGGGGGAACCCTGATGCAGCCATGCCGCGTGTATGAAGAAGGCCTTCGGGTTGTAAAGTACTTTCGGTGGTGAGGAAGTTGTGTGTATGAAAAGTGCATGCAATTGACGTTAGCTACAGAAGAAGCACCGGCTAACTCCGTGCCAGCAGCCGCGGTAATACGGAGGGTGCGAGCGTTAATCGGAATGACTGGGCGTAAAGGGCATGTAGGCGGATAATTAAGTTAGGTGTGAAAGCCCCGGGCTCAACCTGGGAATTGCACTTAA
+
CCCCCGGGGGGGGGDFGFFDGEFGGDGGGGGGGGGGGGGGGGGGGGGGGGGGGGGGGGGGGGGGGGGGGGGGGGGGGGGFGGGGGFGGGGGGGGGGGGGGGGCFGFFGGGG:FGEFGGGGGGGGGGGGGGGGGGGGGGGGGGGGEGGGGGGGGGGGGGGGGGGGGGGGGGGGGGGGGGGGGGGGGFGGGGGGGGGGGDCEGGGGEEGGGGED88@GGGGGGGFFECGFGGCDEGGFGGGFGGFGFGFFFFBFFFFBFFFFFFGFFFFFFFFF:DFDBBF:?BB?0:FB???D?FFFAFFF
@M04999:289:000000000-L3R54:1:1101:27551:5764 1:N:0:433
CGCCCTACGGGCGGCTGCAGTGGGGAATATTGCACAATGGGCGAAAGCCTGATGCAGCGACGCCGCGTGCGGGATGACGGCCTTCGGGTTGTAAACCGCTTTTGATTGGGAGCAAGCGAGAGTGAGTGTACCTTTCGAATAAGCACCGGCTAACTACGTGCCAGCAGCCGCGGTAATACGTAGGGTGCGAGCGTTAATCGGAATTACTGGGCGTAAAGCGAGCGCAGACGGTTAGATAAGTCAGATGTGAAATCCCCGAGCTCAACTTGGGACGTGCATTTGAAACTGTCAAACTAGAGTG
+
88888==CFFGGGGGGGGGGGGGGGGGGGGGGGGGGGGGGGGGGGGGGGGGGGGGGGGGGGGGGGGGGGGGGGGGGGGGGGGGGGGGGGGGGGGGGGGGGGGGGGGGGGGGGGGGGGGGGGGGGGGGGGGGGGGGGGGGGGGGGGGGGGGGGGGGGGGGGGGGFGGGGGGGGGDGGGGGGGGGGGGGGGGGGGGGGGGGGGGGGGGGGFGGGGGGGGDGGGGGGGGGG7DGGG3CFGGGGGGFGFGFFFFFFGFFFFFFEFBGFF??FFFFFFFFFFFFB>2>AFA<AFFDFFFFFDFBF4
@M04999:289:000000000-L3R54:1:1101:25090:5791 1:N:0:433
AGAGCCTACGGGGGGCTGCAGTGAGGAATATTGGACAATGGGTGAGAGCCTGATCCAGCCATCCCGCGTGAAGGACGACAGCCCTATGGGTTTTAAACTTCTTTTGTATGGGAATAAACCACATTACGCGTAATGTTCTGAAGGTACCATACGAATAAGCATCGGCTAACTCCGTGCCAGCAGCCGCGGTAATACGGAGGATGCGAGCGTTATCCGGATTTATTGGGTTTAAAGGGTCCGTAGGCGGGTTGATAAGTCAGCGGTGAAAACCTGCAGCTTAACTGTAGAACTGCCGTTGAT
+
CCCCCGGGGGGGGGGGGGGFGGGGGGGGGGGGGGGGGGGGGGGGGGGGGGGGGGGGGGGGGGGGGGGGGEEFGGFFEGGGGGGGGGGGGGGGGGGGFGGGGGGGGGGGGGGGGGGGGGGGGGGGGGGGGGGGEGGGGGGGGGGGGGGGGGFFGGFGGCGGGGGEGGGGGGGGGGFFGFFGGGGGGGGGGGGGGGGGDEEE8FFGGGDEGGGGGGFGEGGGGCGGGGGGEDFC?7CDCFGGGG:GFGEFFFFFGFFFFFFFFFGFFFFFFFB?F>:?FFFBDFFFFFAFABF?F?03??1:
@M04999:289:000000000-L3R54:1:1101:22693:5816 1:N:0:433
CCTACGGGTGGCTGCAGTAGGGAATCTTCCACAATGGACGCAAGTCTGATGGAGCAACGCCGCGTGAGTGAAGAAGGTTTTCGGATCGTAAAGCTCTGTTGTTGGTGAAGAAGGATAGGGGTAGTAACTGATTCTTATTTGACGGTAATCAACCAGAAAGTCACGGCTAACTACGTGCCAGCAGCCGCGGTAATACGTAGGTGGCAAGCGTTGTCCGGATTTATTGGGCGTAAAGCGAACGCAGGCGGGAGAACAAGTCAGCTGTGAAAGCCCCCGGCTTAACCGGGGAAGTGCAGCTGA
+
CCCCCGGGGGGGGGGGGGGGGGGGGGGGGGGGGGGGGGGGGGGGGGGGGGGGGGGGGGGGGGGGGGGGGGGGGGGGGGGGGGGGGGGGGGGGGGGGGGGGGGGGGGGGGGGGGGGGGGGGGGGGGGGGGGGGGGGGGGGGGGGGGGGGGGGGGGGGGGGGGGGGGGGGDGGGGGGGGGGGGGGGGGGGGGGGGGGGGGGGGGGGGGGGGGGGGGGGGGGGGGGGGGGGGGGGGGGGGGGGGGFGFGFFFFFFGFFFFFFFFFFFB@?@<FBFBF@FFFFBFAFFBFFFBF?8?FFFF:BF
@M04999:289:000000000-L3R54:1:1101:16352:5862 1:N:0:433
CCTGCCCTACGGGCGGCAGCAGTGGGGAATATTGCACAATGGGGGGAACCCTGATGCAGCCATGCCGCGTGTATGAAGAAGGCCTTCGGGTTGTAAAGTACTTTCGGTAATGAGGAAGGTGGTGTATCGAATAGGTGCATCAATTGACGTTAATTACAGAAGAAGCACCGGCTAACTCCGTGCCAGCAGCCGCGGTAATACGGAGGGTGCGAGCGTTAATCGGAATGACTGGGCGTAAAGGGCATGTAGGCGGATAATTAAGTTAGGTGTGAAAGCCCCGGGCTCAACCTGGGAACTGCAC
+
CCCCCGGGGGGGGGGGGGGGGGGGGGGGGGGGGGGGGGGGGGGGGGGGGGGGGGGGGGGGGGGGGGGGGGGGGGGGGGGGGGGGGGGGGGGGGGGGGGGGGGGGGGGGGGGGGGGGGGGGGGGGGGGGGGGGGGGGGGGGGGGGGGGGGGGGGGGGGGGGGGGGGGGGGGGGGGGGGGGGGGGGGGGGGGGGGGGGGGGGGGGDGGGEGGGGGGGGGGGGGGGEECFGGGGGGGGGGGGGGGFGFGFFFFFFGFFFFB?FFFGFFFFFFFFFFFFFFFFFF>>>:BFFF?BFBFB6)4224
@M04999:289:000000000-L3R54:1:1101:19640:5902 1:N:0:433
TGACCTACGGGGGGCTGCAGTGAGGAATATTGGACAATGGGTGAGAGCCTGATCCAGCCATCCCGCGTGAAGGACGACAGCCCTATGGGTTTTAAACTTCTTTTGTATGGGAATAAACCACATTACGTGTAATGTTCTGAAGGTACCATACGAATAAGCATCGGCTAACTCCGTGCCAGCAGCCGCGGTAATACGGAGGATGCGAGCGTTATCCGGATTTATTGGGTTTAAAGGGTCCGTAGGCGGGTTGATAAGTCAGCGGTGAAAACCTGCAGCTTAACTGTAGAACTGCCGTTGATAC
+
CCCCCGGGGGGGGGGGGGGGGGGGGGGGGGGGGGGGGGGGGGG7FGGGGGGGGGGGGGGGGGGGGGGGGGGGGGGGGGGGGGGGGGGGGGGEGGGGGGGGGGGGGGGGGGGGGGGGGGGGGGGGGGGGGGGGGGGGCFGGGGGGGGGGGGGGGGGGGGGGGGGGGGGGGGGGGGGGGGGGGGGGGGGGGGGGGGGGGGGGGGGGGGGGGGGGGGGGGGGGGGGGGGGGGGGGGGGGGGGGGGFGFGFBBFFFGFFFFFFFFFGFFFFFFFFBBFFF@2BAFFFFFFFFADFB?>FFFFFF>
@M04999:289:000000000-L3R54:1:1101:21475:5917 1:N:0:433
GCCTACGGGGGGCAGCAGTGGGGAATATTGCACAATGGGGGGAACCCTGATGCAGCCATGCCGCGTGTATGAAGAAGGCCTTCGGGTTGTAAAGTACTTTCGGTAGTGAGGAAGTTGTGTGTATGAAAAGTGCATGCAGTTGACGTTAGCTACAGAAGAAGCACCGGCTAACTCCGTGCCAGCAGCCGCGGTAATACGGAGGGTGCGAGCGTTAATCGGAATGACTGGGCGTAAAGGGCATGTAGGCGGATAATTAAGTTAGGTGTGAAAGCCCCGGGCTCAACCTGGGAATTGCACTTA
+
CCCCCGGGGGGGGGGGGGGGGGGGGGGGGGGGGGGGGGGGGGGGGGGGGGGGGGGGGGGGGGGGGGGGGGGGGGGGGGGGGGGGGGGGGGGGGGGGGGGGGGGGGGGGGGGGGGCGFFEGGGGGGGGGGGGGGGGGGGGGGGGGGGGGGGGGGGGGGGGGGGGGGGGGGGGGGGGGGGGGGGGGGGGGGGGGGGGGGGGGGGEGGGGGGGGGGGGGGGGGGGGGGGGGFGGGGGGGGGGGGGFGFGFFFFEFGFFFFFFFFFGFFFFFFFFF0FDFDFF>?FFFFFFFF???>DADBFFF
@M04999:289:000000000-L3R54:1:1101:24091:5932 1:N:0:433
CCTACGGGGGGCTGCAGTGAGGAATATTGGACAATGGGTGAGAGCCTGATCCAGCCATCCCGCGTGAAGGACGACAGCCCTATGGGTTTTAAACTTCTTTTGTATGGGAATAAACCACATTACGTGTAATGTTCTGAAGGTACCATACGAATAAGCATCGGCTAACTCCGTGCCAGCAGCCGCGGTAATACGGAGGATGCGAGCGTTATCCGGATTTATTGGGTTTAAAGGGTCCGTAGGCGGGTTGATAAGTCAGCGGTGAAAACCTGCAGCTTAACTGTAGAACTGCCGTTGATACTGT
+
CCCCCGGGGCGGGGGGGGGGGGGGGGGGGGGGGGGGGGGGGGGGGGGGGGGGGGGGGGGGGGGGGGGGGGGGGGGGGGGGGFFGGGGGGGGGGGGGGGGGGGGGGGGGGGGGGGGGGGGGGGGGGGGGGGGGGGGGGGGGGGGGGGGGGFGGGGGGGGGGGGGGGGGGGGGGGGGGGGGGGGGGGGGGGGGGGGGGGGGGGGGGGGGGGGGGGGGGGGGGGGGGGGGGFFGGGGGGGGGGGGFGFGFFFFFFGFFFFEFFFFGFFFFFFFFFFFFFFFF<><AFFFFFF?FF?:BBFFFDF
@M04999:289:000000000-L3R54:1:1101:18911:5933 1:N:0:433
TCGGCCTACGGGTGGCTGCAGTGAGGAATATTGGACAATGGGTGAGAGCCTGATCCAGCCATCCCGCGTGAAGGACGACAGCCCTATGGGTTTTAAACTTCTTTTGTATGGGAATAAACCACATTACGTGTAATGTTCTGAAGGTACCATACGAATAAGCATCGGCTAACTCCGTGCCAGCAGCCGCGGTAATACGGAGGATGCGAGCGTTATCCGGATTTATTGGGTTTAAAGGGTCCGTAGGCGGGTTGATAAGTCAGCGGTGAAAACCTGCAGCTTAACTGTAGAACTGCCGTTGAT
+
CCCCCGGGGGGGGGGGGGGGGGGGGGGGGGGGGGGGGGGGGGGGGGGGGGGGGGGGGGGGGGGGGGGGGGGGGGGGGGGGGGGGGGGGGGGGGGGGGGGGGGGGGGGGGGGGGGGGGGGGGGGGGGGGGGGGGGGGGGGGGGGGGGGGGGGGGGGGGGGGGGGGGGGGGGGGGGGGGGGGGGGGGGGGGGGGGGGGGGGGGGGGGGGGGGGGGGGGGEGGGFGGGGGGGGGGGGFGGGGGGGFGFGFFFFFFGFFFFFFFFFGFFFFFFFFFFFFFFFFFFFFFFFFFFFBBFFFFFFFF
@M04999:289:000000000-L3R54:1:1101:20223:5973 1:N:0:433
CCTACGGGTGGCTGCAGTAGGGAATCTTCCACAATGGACGCAAGTCTGATGGAGCAACGCCGCGTGAGTGAAGAAGGTTTTCGGGTCGTAAAGCTCTGTTGTTGGTGAAGAAGGATAGGGGTAGTAACTGATTCTTATTTGACGGTAATCAACCAGAAAGTCACGGCTAACTACGTGCCAGCAGCCGCGGTAATACGTAGGAGGCAAGCGTTGTCCGGATTTATTGGGCGTAAAGCGAACGCAGGCGGGAGAACAAGTCAGCTGTGAAAGCCCTCGGCTTAACCGGGGAAGTGCAGCTGA
+
CCCCCGGGGGGGGGGGGGGGGGGGGGGGGGGGGGGGGGGGGGGGGGGGGGGGFGGGGGGGGGGGFGEGGGGGGGGGGFGGGGGGGGGGGGGGGGGGGGGGGGGGGGGGGGGGGGGGGGGGGGGGGGGGGGGGGGGGGGGGGGGGGGGGGGGGGGGGGGGGGGGGGGGGGGGGGGGGGGGGGGGGGGGGGGGGGGGGGFEGGGGGGGGGGGGGGGGGGGGGGGGGGGGFGGGGGFGGGGGGGGFGFGFFFFFFGFFFFFFFFFGF?FFFFFFF()8@EFFFFBFFFB9;4??:?FFF>F?2
@M04999:289:000000000-L3R54:1:1101:19374:5988 1:N:0:433
TGCCCTACGGGAGGCTGCAGTAGGGAATATTGCACAATGGGGGGAACCCTGATGCAGCCATGCCGCGTGTATGAAGAAGGCCTTCGGGTTGTAAAGTACTTTCGGTAGTGAGGAAGTTGTGTGTATGAAAAGTGCATGCAGTTGACGTTAGCTACAGAAGAAGCACCGGCTAACTCCGTGCCAGCAGCCGCGGTAATACGGAGGGTGCGAGCGTTATCCGGATTTATTGGGTTTAAAGGGTCCGTAGGCGGGTTGATAAGTCAGCGGTGAAAACCTGCAGCTTAACTGTAGAACTGCCGTT
+
CCCCCGGGGGGDGGGGGGGGGGGGGGGGGGGGGGGGGGGGGGGGGGG<FGFGGFGFGGGGGGGGGGGGGGGGGGGGGGGGGGFGGGGGFGGGGGGGGDGGGGGGGFFGFGGGGGGGCFFGGGGGGGGGGFGFCFCFGGGGGGGGGGDFGGGGGGGGGCFGGFGGGGGDGDGCCCCFGGGGGGGGGGGFGDGGGGGGGFGGDEGGGEGEGGGGGEGDGCGGG5*:<FGGGFG9CCFFFGFGG5:D79@DFEFF7>D:FFFFFFGFFDEFF3<<9?DFF:FFFFBADA<<AF5:)4>???F<1
@M04999:289:000000000-L3R54:1:1101:20065:6046 1:N:0:433
GATCCCTACGGGGGGCAGCAGTGGGGAATATTGCACAATGGGGAAAACCCTGATGCAGCCATGCCGCGTGTGTGAAGAAGGCCTTCGGGTTGTAAAGCACTTTCAGTAGTAAGGAAAGGTAAGTGATTAATACTCGCTTACTATGACGTTAGCTACAGAAGAAGCACCGGCTAACTCCGTGCCAGCAGCCGCGGTAATACGGAGGGTGCAAGCGTTAATCGGAATAACTGGGCGTAAAGCGCACGCAGGCGGTTTGTTAAGCCAGATGTGAAAGCCCGGGGCTCAACCTCGGAACTGCATT
+
CCCCCGGGGGGGGGGGGGGGGGGGGGGGGGGGGGGGGGGGGGGGGGGGGGGGGGGGGGGGGGGGGGGGFGGGGGGGGGGGGGGGGGGGGGGGGGGGGGGGGGGGGGGGGGGGGGGGGGGGGGGGGGGGGGGGGGGGGGGGGGGGGGGGGGGGGGGGGGGGGGGGGGGGGGGGGGGGGGGGGGGGGGGGGGGGGGGGGGGGGGEEEGGGGGGGGGGGEGGGGGGECGGGGGGGGGGGGGGGGGDDEGFFFFFF9@DEFFFFFFFFFFFF-@BDB??FF9DF>B9?BBF?B?FFFFF?FFA<<
@M04999:289:000000000-L3R54:1:1101:15737:6067 1:N:0:433
CCTACGGGAGGCTGCAGTGGGGAATATTGCACAATGGGGGGAACCCTGATGCAGCCATGCCGCGTGTATGAAGAAGGCCTTCGGGTTGTAAAGTACTTTCGGTAGTGAGGAAGTTGTGTGTATGAAAAGTGCATGCAGTTGACGTTAGCTACAGAAGAAGCACCGGCTAACTCCGTGCCGGCAGCCGCGGTAATACGGAGGGTGCGAGCGTTAATCGGAATGACTGGGCGTAAAGGGCATGTGGGCGGATAATTAAGTTAGGTGTGAAAGCCCCGGGCTCAACCTGGGAATTGCACTTAA
+
CCCCCGGGGGGGGGGGGGGGGGGGGGGGGGGGGGGGGGGGGGGGGGGGGGGGGGGGGGGGGGGGGGGGGGGGGGGGGGGGGGGGGGGGGGGGGGGGGGGGGGGGGGGGGGGGGGGFGGGGGGGGGGGGGGGGGGGGGGGGGGGGGGGGGGGGGGGGGGGGGGGGGGGGGGGGGGGGGGGGGGGGGGGGGGGGGGGGGGGGGGGGGGGGGGGGGGGGGGGGGGGGGGGGGGDGGGGGGGGCFGFGFGFFFFFFGFFFFFFFFFGFFFFFBFF<BFEFFFFBFFFFF?FFFF?FFFFFFFFF
@M04999:289:000000000-L3R54:1:1101:16894:6069 1:N:0:433
GAAACCCTACGGGTGGCAGCAGTGAGGAATATTGGACAATGGGTGAGAGCCTGATCCAGCCATCCCGCGTGAAGGACGACAGCCCTATGGGTTTTAAACTTCTTTTGTATGGGAATAAACCACATTACGTGTAATGTTCTGAAGGTACCATACGAATAAGCATCGGCTAACTCCGTGCCAGCAGCCGCGGTAATACGGAGGATGCGAGCGTTATCCGGATTTATTGGGTTTAAAGGGTCCGTAGGCGGGCTGATAAGTCAGCGGTGAAAACCTGCAGCTTAACTGTAGAACTGCCGTTGAT
+
CCCCCGGGGGGGGGGGGGGGGGGGGGGGGGFGGGGGGGGGGGGGGGGGGGGGGGGGGGGGGFGGGGGGGGGGGGGGGGGGGGGGGGGGGGGGGGGGGGGGGGGGGGGGGGGGGGGGGGGGGGGGGGGGGGGGGGGGGGGGGGGGGGGGGGGGGGGGGGGGGGGGGGGGGGGGGGGGGGFGGGGGGGGGGGGGGGGGGGGGGGGGGGGGGGGGGGGGGGGDEGFGGGGGEGDGGGGGGGGGGGFGFGFFFFFFGFFFFFFFFFGFFFFFFFFF?FFFF?FFBFFFFFFAFFFFFFFFFFF?)
@M04999:289:000000000-L3R54:1:1101:12638:6080 1:N:0:433
GCCGCCTACGGGTGGCTGCAGTGGGGAATATTGCACAATGGGGGGAACCCTGATGCAGCCATGCCGCGTGTATGAAGAAGGCCTTCGGGTTGTAAAGTACTTTCGGTAGTGAGGAAGTTGTGTGTATGAAAAGTGCATGCAGTTGACGTTAGCTACAGAAGAAGCACCGGCTAACTCCGTGCCAGCAGCCGCGGTAATACGGAGGGTGCGAGCGTTAATCGGAATGACTGGGCGTAAAGGGCATGTAGGCGGATAATTAAGTTAGGTGTGAAAGCCCTGGGCTCAACCTAGGAATGGCACT
+
CCCCCGGGGGGGGGGGGGDGGGGGGGGEGFGGGGGCFGGGGGGGGGGGGGGGGGGGGGGGGGGGGGGEGECFGGGGGGGGGGGGGGGGGGGGGGGGFGGGGGGGGGGGGFGGGGGGGFCFCFGGGGGFCDFGGGFGFGFGGGGGGGGGGGFGGGFGGGGGGGGGGGGGGGGFEGGGGGGGGGGGGGGGGGGGGDGGGGGGGGEGGGCEEGEGGGGGGGFFGGGGGGGGEFGDFG73<DFD<<FFF>?BBFDEGB>FB=@FF?F=F)/65@FFA8@FF:>?<6(4<D??3:<BFFF).7??.
@M04999:289:000000000-L3R54:1:1101:6823:6143 1:N:0:433
CCTACGGGAGGCAGCAGTGGGGAATATTGCACAATGGGGGGAACCCTGATGCAGCCATGCCGCGTGTATGAAGAAGGCCTTCGGGTTGTAAAGTACTTTCGGTAGTGAGGAAGTTGTGTGTATGAAAAGTGCATGCAGTTGACGTTAGCTACAGAAGAAGCACCGGCTAACTCCGTGCCAGCAGCCGCGGTAATACGGAGGGTGCGAGCGTTAATCGGAATGACTGGGCGTAAAGGGCATGTAGGCGGATAATTAAGTTAGGTGTGAAAGCCCCGGGCTCAACCTGGGAATTGCACTTAA
+
CCCCCGGGGGGGGGGGGGGGGGGGGGGGGGGGGGGGGGGGGGGGGGGGGGGFGGGGGGGGGGGGGGGGGGGGGGGGGGGGGGGGGGEGGGGGGGGGGGGGGGCFGGGGGGGGGFGGGGGGGGGGGFGGGGGGGGGG:FFFGFFGEFGGGGGGFFGGFGFCGGGGGGGGEGGFFGGGGDGGGGGGGGGGGGGCEGFFFDCEGGGGEEGGGGCEEEGFDCC=EGGGGGFGGGGDEGFGGGGGGGFFFGFFDEFBDFBFFFF=FFGFFFFBDF::?::@EFFF2)4<:?<:?>?:>DBFBBAA
@M04999:289:000000000-L3R54:1:1101:21342:6157 1:N:0:433
GGGCCTACGGGGGGCAGCAGTGGGGAATTTTGGACAATGGGGGCAACCCTGATCCAGCCATGCCGCGTGTCTGAAGAAGGCCTTCGGGTTGTAAAGGACTTTTGTTAGGGAAGAAAAGCTTGGTGCTAATACCACCGAGTGCTGACGGTACCTAAAGAATAAGCACCGGCTAACTACGTGCCAGCAGCCGCGGTAATACGTAGGGTGCGAGCGTTAATCGGAATTACTGGGCGTAAAACGAGCGCAGACGGTTAGATAAGTCAGATGTGAAATCCCCGAGCTCAACTTGGGACGTGCATTT
+
CCCCCGGGGGGGGGGGGGGGGGGGGGGGGGGGGGGGGGGGGGGGGGGGGGGGGGGGGGGGGGGGGGGGGGGGGGGGGGGGGGGGGGGGGGGGGGGGGGGGGGGGGGGGGGGGDGGGGGGGGGGGGGGGGGGGG@GGGGGGGGGGGGGGGGGGGGGGGGGGGGGGGGGGGGGGGGGGGGGGGGGGGGGGGGGGGGGGGGGGGGGGGGGEGGGGGGGGFGGGGGGGGGGGGGGGGGGGGGGDGGFGEGFFFFFFG>FFFFFFFFGFFFFFAFFBFF?FFFF>F9DFFFF9<??FF>BFFFAA2
@M04999:289:000000000-L3R54:1:1101:5057:6185 1:N:0:433
CCTACGGGGGGCTGCAGTGGGGAATATTGCACAATGGGGGGGACCCTGATGCAGCCATGCCGCGTGTATGAAGAAGGCCTTCGGGTTGTAAAGTACTTTCGGTAGTGAGGAAGTTGTGTGTATGAAAAGTGCATGCAGTTGACGTTAGCTACAGAAGAAGCACCGGCTAACTCCGTGCCAGCAGCCGCGGTAATACGGAGGGTGCGAGCGTTAATCGGAATGACTGGGCGTAAAGGGCATGTAGGCGGATAATTAAGTTAGGTGTGAAAGCCCCGGGCTCAACCTGGGAATTGCACTTAA
+
CCCCCGGGGGGGGGGGGGGGGGGGGGGGGGGGGGGGGGGGGGGGGGGGGGGGGGGGGGGGGGGGGGGGGGGGGGGGGGGGGGGGGGGGGGGGGGGGGGGGGGGGGGGGGGGGGGGGGGGGGGGGGGGGGGGGGGGGGGGGGGGGGGGGGGGGGGGGGGGGGGGGGGGGGGGGGGGGGGGGGGGGGGGGGGGGGGGGGGGDGGGGGGGGGGGGGCGGGGCEGGGGGGGGGGGGGGGGGDGGGG?7?FBFEFFFGFFFFFFFF4F?BFFFAFFFB@>EE>FFFFFFFFFFBBF?BFA?A>B2
@M04999:289:000000000-L3R54:1:1101:11876:6242 1:N:0:433
TACCTACGGGGGGCTGCAGTGGGGAATATTGCACAATGGGGGGAACCCTGATCCAGCCATGCCGCGTGTATGAAGAAGCCCTTCGGGTTGTAAATTACTTTCGGTGGTGAGGAAGTTGTGTGTATGAAAAGTGCATGCATTTGACGTTATCTCCAGAAAAAGCACCGCCTAACTCCGTGCCAGCAGCCGCGGTAATACGGAGGGTGCGAGCGTTATCCGGATTTATTGGGTTTAAAGGGTCCGTAGGCGGGTTGATAAGTCAGCGGTGAAAACCTGCCGCTTAACTGGAGAACTGCCTTTG
+
CCCCCGDFG@GE:@C7@DFFFGGDCFF<FA<??=B=BFGGGG7C:FC:>8,9,8<,?+,3,?C<@*=CF,??FF:FCC,2*C<CGC:FF*8CFF,,0,<C?9E5:5*/;,;FE>6C7,<*;0;0:,<ECFCGGG7@,:C,<<CC9CGFG*+3+0<@GC+;5/;+A8C*:?8<C+C8//*;5@8@;0;8/8C*:C*:7<FC8?C5//;85*:*:88EG<E5CE5++2:FGC*>5*A:FC<D55>57C5=@5)0976667*97476.)851?6)45555(7(-36)66)(((,,).).4)62.
@M04999:289:000000000-L3R54:1:1101:24818:6247 1:N:0:433
ACCTACGGGTGGCTGCAGTGAGGAATATTGGACAATGGGTGAGAGCCTGATCCAGCCATCCCGCGTGAAGGACGACAGCCCTATGGGTTTTAAACTTCTTTTGTATGGGAATAAACCACATTACGTGTAATGTTCTGAAGGTACCATACGAATAAGCATCGGCTAACTCCGTGCCAGCAGCCGCGGTAATACGGAGGATGCGAGCGTTATCCGGATTTATTGGGTTTAAAGGGTCCGTAGGCGGGTTGATAAGTCAGCGGTGAAAACCTGCAGCTTAACTGTAGAACTGCCGTTGATACTG
+
CCCCCGGGGGGGGGGGGGGGGGGGGGGGGGGGGGGGGGGGGGGGGGGGGGGGGGGGGGGGGGGGGGGGGGGGGGGGGGGGGGGGGGGGGGGGGGGGGGGGGGGGGGGGGGGGGGGGGGGGGGGGGGGGGGGGGGGGGGGGGGGGGGGGGGGGGGGGGGGGGGGGGGGGGGGGGGGGGGGGGGGGGGGGEGFGGGGGGGGGGGGGGGGGGGGGGGGGGGGGGGGGGGGGGGGGCDGGGGGGGGFGFGFFFFFFGFFFFFFFFFCFFFFFFFFFFFFFFFFFFDFFF>AF2>FFF:((:<AF-
@M04999:289:000000000-L3R54:1:1101:15556:6265 1:N:0:433
TCACCTACGGGGGGCAGCAGTGGGGAATATTGGGCAATGGGCGAAAGCCTGACCCAGCAACGCCGCGTGAAGGAAGAAGGTCTTCGGATTGTAAACTTCTTTGATCAGGGACGAATAAATGACGGTACCTGAAGAACAAGCCACGGCTAACTACGTGCCAGCAGCCGCGGTAATACGTAGGTGGCAAGCGTTATCCGGATTTACTGGGTGTAAAGGGCGTGTAGGCGGCTCTGCAAGTCAGATGTGAAATTCCCGGGCTTAACCCGGGCGCTGCATCTGAAACTGTGGAACTTGAGTACTG
+
CCCCCGGGGGGGGGGGGGGGGGGGGGGGGGGGGGGGGGGGGGGGGGGGGGGGGGGGGGGGGGGGGGGGGGGGGGGGGGGGGGGGGGGCFGGGGGGGGGGGGGGGGGGGGGGGGGGGGGGGGGGGGGGGGGGGGGGGGGGGGGGGGGGGGGGGGGGGGGGGGGGGGGGGGGGGGGGGGGGGGGFGGGGFGGGGGGGGGGGGGGGGGGGGGGGGGGGGGGGGGGGGGGGDDGGGGGFGGGGGGGFGFGFFFFFFGFFFFFFFFFGFFFFF>FFFBB?FFFFBFFFFAFFFAFFFBFF?ADAD2
@M04999:289:000000000-L3R54:1:1101:3829:6276 1:N:0:433
TAACCTACGGGGGCAGCAGTGGGGAATATTGCACAATGGGGGGAACCCTGATGCAGCCATGCCGCGTGTATGAAGAAGGCCTTCGGGTTGTAAAGTACTTTCGGTAATGAGGAAGGTGGTGTATCGAATAGGTGCATCAATTGACGTTAATTACAGAAGAAGCACCGGCTAACTCCGTGCCAGCAGCCGCGGTAATACGGAGGGTGCGAGCGTTAATCGGAATGACTGGGCGTAAAGGGCATGTAGGCGGATAATTAAGTTAGGTGTGAAAGCCCCGGGCTCAACCTGGGAACTGCACTT
+
CCCCCGGGGGGGGGGGGGGGGGGGGGGGGGGGGGGGGGGGGGGGGGGGGGGGGGGGGGGGGGGGGGGGGGGGGGGGGGGGGGGGGGGGGGGGGGGGGGGGGGGGGGGGGGGGGGGGGGGGGGGGGGGGGGGGGGGGGGGGGGGGGGGGGGGGGGGGGGGGGGGGGGGGGGGGGGGGGGGGGGGGGGGGGGGGGGGGGGGGEGGGGGGGGEGGGGGGGGGGGGGGGGGGGGGGGGGGGFGGGGFFFFFFFFFFG?FFFFFFFFDFFFFFFFFF?FFDFFFFFFFFFBFFF025?FFFBBFF
@M04999:289:000000000-L3R54:1:1101:9309:6277 1:N:0:433
TGCCTACGGGGGGCTGCAGTGGGGAATATTGCACAATGGGGGGAACCCTGATGCAGCCATGCCGCGTGTATGAAGAAGGCCTTCGGGTTGTAAAGTACTTTCGGTAATGAGGAAGGTGGTGTATCGAATAGGTGCATCAATTGACGTTAATTACAGAAGAAGCACCGGCTAACTCCGTGCCAGCAGCCGCGGTAATACGGAGGGTGCGAGCGTTAATCGGAATGACTGGGCGTAAAGGGCATGTAGGCGGATAATTAAGTTAGGTGTGAAAGCCCCGGGCTCAACCTGGGAACTGCACTT
+
CCCCCGGGGGGGGGGGGGGGGGGGGGGGGGGGGGGGGGGGGGGGGGGGGGGGGGGGGGGGGGGGGGGGGGGGGGGGGFFFFGGGGGDGGGGCGGGGGGGGGGGGGFGF9EGCCGGGGGGGGGGGGGEGGGGGGGGFGGGDFGGGG8AFGFFGGGGGGGGGGFGGGGGGCGEFGGGGGG5CGFGGG8EDCGGGGGGGGGGDE>EDGGDGCEGCGGCFGG5=EEGFGFGGFGGGGGGGCGDGCFFGBDFFE>3>CFFFFFFFF?F?FFFD9?9AFF@@E0:9>FB7:?FF60(8:?2>BFFF
@M04999:289:000000000-L3R54:1:1101:15826:6294 1:N:0:433
CAACCTACGGGTGGCTGCAGTGGGGAATATTGCACAATGGGGGGAACCCTGATGCAGCCATGCCGCGTGTATGAAGAAGGCCTTCGGGTTGTAAAGTACTTTCGGTAGTGAGGAAGTTGTGTGTATGAAAAGTGCATGCAGTTGACGTTAGCTACAGAAGAAGCACCGGCTAACTCCGTGCCAGCAGCCGCGGTAATACGGAGGGTGCGAGCGTTAATCGGAATGACTGGGCGTAAAGGGCATGTAGGCGGATAATTAAGTTAGGTGTGAAAGCCCCGGGCTCAACCTGGGAATTGCACTT
+
CCCCCGGGGGGGGGGGEGGGGGGGGGGGGGGGGGGGGGGGGGGGCFGGGGFGGGGGGGGGGGGGGGDGEGGGGGGGFFFFGGGGGGEGGEEGGGGGFCECGGGGGFF*@3;>FBDAFFGGGGGGFGCGGFGCFGGGGGGGCFGGGGGGGFGGGGGGAFG7CFGCGGFGGGGGFFFGG@GGGGGFGFGGGGGEGGGDG7CC>5EGGGGGGEGGGGGGFGGGDGGGC9>CGGCGGG5<5DG3DG>*=:B=F>B>DBFFFFFFFFGFFFFF6B<A2?>FFFF>99?F<?<B?F(30:?)6)324
@M04999:289:000000000-L3R54:1:1101:22525:6322 1:N:0:433
CCTACGGGGGGCAGCAGTGAGGAATATTGGACAATGGGTGAGAGCCTGATCCAGCCATCCCGCGTGAAGGACGACAGCCCTATGGGTTTTAAACTTCTTTTGTATGGGAATAAACCACATTACGTGTAATGTTCTGAAGGTACTATACGAATAAGCATCGGCTAACTCCGTGCCAGCAGCCGCGGTAATACGGAGGATGCGAGCGTTATCCGGATTTATTGGGTTTAAAGGGTCCGTAGGCGGGTTGATAAGTCAGCGGTGAAAACCTGCAGCTTAACTGTAGAACTGCCGTTGATACTGT
+
CCCCC@CEDGGECFBCDFGGGG@C=EFCFG@<EDFGGCFGGGFGFF==B5EBEGGGGFFGGEGGCEFCDDFGECGGGGFGEFGG,<FCCFABCFFCG;FFF,DCAFFFGFEFEFECGGGC;,>CF8F><;BCCFFGFGGGGGG;BFGC@F,<1<,<2<FGGGGCFG:FGEGF@CCBCFFFFEE*:EE>CCFGD8?:C68@CCEGGEEGCCCCGCCEGGEGCFGCCCCC:777FGF5>7/9=3>D)<>FF7*=F@?6F>50)077=?>F?>?F?FFF6>FBF><2<2>>?1>F14:A9<AA:
@M04999:289:000000000-L3R54:1:1101:23588:6358 1:N:0:433
GGATTCCTACGGGGGGCTGCAGTGAGGAATATTGGACAATGGGTGAGAGCCTGATCCAGCCATCCCGCGTGAAGGACGACAGCCCTATGGGTTTTAAACTTCTTTTGTATGGGAATAAACCACATTACGCGTAATGTTCTGAAGGTACCATACGAATAAGCATCGGCTAACTCCGTGCCAGCAGCCGCGGTAATACGGAGGATGCGAGCGTTATCCGGATTTATTGGGTTTAAAGGGTCCGTAGGCGGGTTGATAAGTCAGCGGTGAAAACCTGCAGCTTAACTGTAGAACTGCCGTTGAT
+
CCCCCGGGGGGGGGGGGGGGGGGGGGGGGGGGGGGGGGGGGGGGGGGGGGGGGGGGGGGGGGGGGGGGGGGGGGGGGGGGGGGGGGGGGGGGGCGGGGGGGGGGGGGGGGGGGGGGGGGGGGGGGGGGGGGCGGGGGGGGGGDFGGGGGGGGGGGGGGGGGGGGGGDGGGGGGGGGGGGGGGGGGGC>EGGGGGGFGGGGGECGGGGGDCEGGGGGGGEGGGGFGGGGGGGGGFCGGFFGGCFDB=@EFF>>C=FFFFFF76DE5DFFFF?FFFFF:?F<2<<<A>><96A228?FF004)
@M04999:289:000000000-L3R54:1:1101:9823:6363 1:N:0:433
GTTCCTACGGGTGGCTGCAGTGAGGAATATTGGACAATGGGTGAGAGCCTGATCCAGCCATCCCGCGTGAAGGACGACAGCCCTATGGGTTTTAAACTTCTTTTGTATGGGAATAAACCACATTACGCGTAATGTTCTGAAGGTACCATACGAATAAGCATCGGCTAACTCCGTGCCAGCAGCCGCGGTAATACGGAGGATGCGAGCGTTATCCGGACTTATTGGGTTTAAAGGGTCCGTAGGCGGGTTGATAAGTCAGCGGTGAAAACCTGCAGCTTAACTGTAGAACTGCCGTTGATAC
+
CCCCCGF@F-F@@:EEEED@CFD<EDFGGGGGGGGGCEFGGGEFGD<FFGGAFCFD,CCCAF<FCC6CFFFGGDGG:CCFFCFFGG<=CFGEGGGFFEGG9FGG?FCFEF8,BF@FA<,=D4?AFGD7+F=BF,CFFA,EDDCGCFF<F9FFBFGGGG9FGGE7>DE<FFFGGGCFGC,@D7DG7EBEGGGGGCFEGCEGGFGG5BECGGGF7<CCE*:<A991<=DDEFDC?C*97<DGGG:GDD>.7B4@>FFFF66?B51776BBBFFB?FFFFD=ADF<A242<7>2<03:?:15AA
@M04999:289:000000000-L3R54:1:1101:5681:6365 1:N:0:433
TAATACCTACGGGAGGCTGCAGTGAGGAATATTGGACAATGGGTGAGAGCCTGATCCAGCCATCCCGCGTGAAGGACGACAGCCCTATGGGTTTTAAACTTCTTTTGTATGGGAATAAACCACATTACGTGTAATGTTCTGAAGGTACCATACGAATAAGCATCGGCTAACTCCGTGCCAGCAGCCGCGGTAATACGGAGGATGCGAGCGTTATCCGGATTTATTGGGTTTAAAGGGTCCGTAGGCGGGTTGATAAGTCAGCGGTGAAAACCTGCAGCTTAACTGTAGAACTGCCGTTGAT
+
CCCCCGGGGGGGGGGGGGGGGGGGGGGGGGGGGGGGGGGGGGGGGGGGGGGGGGGGGGGGGGGGGGGGGGGGGGGGGGGGGGGGGGGGGGGGGGGGGGGGGGGGGGGGGGGGGGGGGGGGGGGGGGGGGGGGGGGGGGGGGGGGGGGGGGGGGGGGGGGGGGGGGGGGGGGGGGGGGGGGGGGGGGGGGGGGGGGGGGGGGGGGGGGGGGGGGGGFGGGGDGGGGGGGGGGGGGGGGGGGGGFGFGFFFFFFGFFFFFFFFFGFFFFFFFFFFFFFFFFFFBFFFFFFFFFFFFFFFFF?4
@M04999:289:000000000-L3R54:1:1101:10847:6410 1:N:0:433
ACCTACGGGGGGCTGCAGTGGGGAATATTGCACAATGGGGGGAACCCTGATGCAGCCATGCCGCGTGTATGAAGAAGGCCTTCGGGTTGTAAAGTACTTTCGGTAATGAGGAAGGTGGTGTATCGAATAGGTGCATCAATTGACGTTAATTACAGAAGAAGCACCGGCTAACTCCGTGCCAGCAGCCGCGGTAATACGGAGGGTGCGAGCGTTAATCGGAATGACTGGGCGTAAAGGGCATGTAGGCGGATAATTAAGTTAGGTGTGAAAGCCCCGGGCTCAACCTGGGAACTGCACTTA
+
CCCCCGGGGDGGGGGGGGFGGGGGGGGGGGGGGGGGGGGGGGGGGGGGGGGGGGGGFGGFGFGGGGGGGGGDFFFGGGGGGGGGGGGGGGGG9FGGGGGGGG>EGGGGDFDCGGGGGGGGGGGGGFGGGGGGGGFGGGGGGGGGGGGGGGGGGGGGGGFGGFGGGGGGGGGGGGGCFGGGGGFGFGGGGGGGGGGGGGDCEGDGDGGECEGGGGFGFGG=EGGGGGGCFGGG=DEFGGGGGGFGFG4B:7BDFFFF@??FFF5BFFFF>FDBBFFEFBD>FF?::?:?B:342<25?B04
@M04999:289:000000000-L3R54:1:1101:27678:6431 1:N:0:433
TCCTACGGGTGGCTGCAGTGGGGAATTTTCCGCAATGGGCGAAAGCCCGACGGAGCAATGCCGCGTGGAGGTAGAAGGCCTACGGGTCGTGAACTTCTTTTCCCGGAGAAGAAGCAATGACGGTATCTGGGGAATAAGCATCGGCTAACTCTGTGCCAGCAGCCGCGGTAATACAGAGGATGCAAGCGTTATCCGGAATGATTGGGCGTAAAGCGTCTGTAGGTGGCTTTTTAAGTCCGCCGTCAAATCCCAGGGCTCAACCCTGGACAGGCGGTGGAAACTACCAAGCTGGAGTACGGT
+
CCCCCGGGGGGGGGGGGGGGGGGGGGGGGGGGGGGGGGGGGGGGGGGGGGGGGGGGGGGGGGGGGGGGGGGGGGGGGGGGGGGGGGGGGGGGGGGGGGGGGGGGGGGGGGGGGGGGGGGGGGGGGGGGGGGGGGGGGGGGGGGGGGGGGGGGGGGGGGGGGGGGGGGGGGGGGGGGFGGGGGGGGGGGGGGGGGGGGGGGGGGGGGGGGGGGGGGGGGGGGGGGGGGGGGGGGGGGGGGGGGFGFGFFFF@FD>:@FFFFFFDFFF>FDFFFFFFFFFFFFFFFFFFFFFFFFFBFFFF:
@M04999:289:000000000-L3R54:1:1101:9650:6517 1:N:0:433
CCTCCTACGGGGGGCTGCAGTGGGGAATATTGCACAATGGGCGAAAGCCTGATGCAGCGACGCCGCGTGCGGGATGACGGCCCTCGGGTTGTAAACCGCTTTTGATTGGGAGCAAGCGAGAGTGAGTGTACCTTTCGAATAAGCACCGGCTAACTACGTGCCAGCAGCCGCGGTAATACGTAGGGTGCAAGCGTTATCCGGATTTATTGGGCGTAAAGAGCTCGTAGGCGGTTCGTCGCGTCTGGTGTGAAAGTCCATCGCTTAACGGTGGATCGGCGCCGGGTACGGGCGGACTGGAGTG
+
CCCCCGGGGGGGGGGGGGGGGGGGGGGGGGGGGGGGGGGGGGGGGGGGGGGGGGGGGGGGGGGGGGGGEGGGGGGGGGGGGGGGGGGGGGGGGGGGGGGGGGGGGGGGGGG@FGGGGGGGGGGGGGGGGGGGGGGGG@FGGGGGGGGGGGGGGGGFGGGDGGGGGGGGGGGGGGGGGGGFFGGGGGGGGGGGGGGEGGGGEDCEGFGGGGGGGGGDGGGGGGGDGGGDFDGGGGGGGGGGGGFGFGFFDFFFGFFFFFFFFFGFFFF3<3322;@EF;FB196;9??>197>6,7?B<1(2
@M04999:289:000000000-L3R54:1:1101:8720:6542 1:N:0:433
CGACCTACGGGCGGCTGCAGTGAGGAATATTGGACAATGGGTGAGAGCCTGATCCAGCCATCCCGCGTGAAGGACGACAGCCCTATGGGTTTTAAACTTCTTTTGTATGGGAATAAACCACATTACGCGTAATGTTCTGAAGGTACCATACGAATAAGCATCGGCTAACTCCGTGCCAGCAGCCGCGGTAATACGTAGGTGGCAAGCGTTGTCCGGATTTATTGGGCGTAAAGCGAACGCAGGCGGGAGAACAAGTCAGCTGTGAAAGCCCTCGGCTTAACCGGGGAAGTGCAGCTGAAAC
+
CCCCCGGGGGGGGGGGGGGGGGGGGGGGGGGGGGGGGGGGGGGGGGGGGGGGGGGGGGGGGGGGGGGGGGGGGGGGGGGGGGGGGGGGGGGGGGGGGGGGGGGGGGGGGGGGGGGGGGGGGGGGGGGGGGGGGGGGGGGGGGGGGGGGGGGGGGGGGGGGGGGGGGGGGGGGGGCGGGGGGGGGGGGGGGGGGGGGGGGGGGGGGGGGGGGGGGGGGGGGGGGGGGFGGGGGGGGGDGGGGGFGFGFEFFFFGFFFFFFFFFGFFFFFFFFFFFFFFFFFFFFFBF>FFFFFFFFFFFFF<
@M04999:289:000000000-L3R54:1:1101:5746:6557 1:N:0:433
CCTACGGGGGGCTGCAGTGGGGAATATTGCACAATGGGGGAAACCCTGATGCAGCCATGCCGCGTGTATGAAGAAGGCCTTCGGGTTGTAAAGTACTTTCGGTAATGAGGAAGGTGGTGTATCTAATAGGTGCATCAGTTGACGTTAATTACAGAAGAAGCACCGGCTAACTCCGTGCCAGCAGCCGCGGTAATACGGAGGGTGCGAGCGTTAATCGGAATGACTGGGCGTAAAGGGCATGTAGGCGGATAATTAAGTTAGGTGTGAAAGCCCTGGGCTCAACCTAGGAATTGCACTTAA
+
CCCCCGGGGGGGGGGGGGGGGGGGGGGGGGGGGGGGGGGGGGGGGGGGGGGGGGGGGGGGGGGGGGGGGGGGGGGGGGGGGGGGGGGGGGGGGGGGGGGGGGGGGGGGGGGGGGGGGGGGGGGGCFGGGGGGGGGGGGGGGGGGGGGGGGGGGGGGGGGGGGGGGGGGGGGGGGGGGGGGGGGGGGGGG5EGGGGGGGGGGGGGGGGGGGGGDGFGGGGGGGGGGGGGGGGGEFFGGGGGGG4C?CBDFFFFGF?9=@??F)09B@=FBFFF<FFFFFFF??FFF7???4:),4>>A?<B
@M04999:289:000000000-L3R54:1:1101:14121:6595 1:N:0:433
GGCGGCCTACGGGTGGCTGCAGTGGGGAATTTTCCGCAATGGGCGAAAGCCTGACGGAGCAATGCCGCGTGGAGGTAGAAGGCCTACGGGTCGTGAACTTCTTTTCCCGGAGAAGAAGCAATGACGGTATCTGGGGAATAAGCATCGGCTAACTCTGTGCCAGCAGCCGCGGTAATACAGAGGATGCAAGCGTTATCCGGAATGATTGGGCGTAAAGCGTCTGTAGGTGGCTTTTTAAGTCCGCCGTCAAATCCCAGGGCTCAACCCTGGACAGGCGGTGGAAACTACCAAGCTGGAGTAC
+
CCCCCGGGGCGGGGGGGGGGGGGGGGGGGGGGGGGGGGGGGGGGGGGGGGGGGGGGGGGGGGGGGGGGGGGGFGGFGGGGGGGGGGGGGGGGGGGGGGGGGGGGGFGGGG:CGDGGGGGGGGGGGGGGGGGGGGGGGGGGGGGCFGDEGF@EGEFGFFAFGCFG7>FFGFCGE<CEFCCFFGFEGGFGGGFEGGDFCFGGGEGGFGGGCFFGGGGGGGGGGGGGGGGGG<FGGGGGGGGGFFFGFGFFFFFFGFFFF3>D@@GFFFFFB>?F>FFFEFEF;?7A<FA>?F?2???:??FF4
@M04999:289:000000000-L3R54:1:1101:23369:6607 1:N:0:433
CCTACGGGAGGCAGCAGTGGGGAATATTGCACAATGGGGGAAACCCTGATGCAGCCATGCCGCGTGTATGAAGAAGGCCTTCGGGTTGTAAAGTACTTTCGGTAATGAGGAAGGTGGTGTATCTAATAGGTGCATCAATTGACGTTAATTACAGAAGAAGCACCGGCTAACTCCGTGCCAGCAGCCGCGGTAATACGGAGGGTGCGAGCGTTAATCGGAATGACTGGGCGTAAAGGGCATGTAGGCGGATAATTAGGTTAGGTGTGAAAGCCCTGGGCTCAACCTAGGAATTGCACTTAA
+
CCCCCGGGGGGGGGGGGGGGGGGGGGGGGGGGGGGGGGGGGGGGGGGGGGGGGGGGGGGGGGGGGGGGGGGGGGGGGGGGGGGGGGGGGGGGGGGGGGGGGGGGGGGFGGGGGGGGGGGGGGGGGGGGGGGGGGGGGGGGGGGGGGGGGGGGGGGGGGGGGGGGGGGGGGGGGGGGGGGGGGGGGGGGGGGGGGGGGGGGGGGGGGEGGGEDGDGGGGGGGGGGGGGGGGGGGGGGGGGGGGFGFGFFFF@FG?FFFFFFFFGFFEFFFFFFFFFFF<FFFFF<BF?BFFFFFAFFFFFF
@M04999:289:000000000-L3R54:1:1101:20552:6631 1:N:0:433
ATGCCTACGGGCGGCAGCAGTGGGGAATTTTCCGCAATGGGCGAAAGCCTGACGGAGCAATGCCGCGTGGAGGTAGAAGGCCTACGGGTCGTGAACTTCTTTTCCCGGAGAAGAAGCAATGACGGTATCTGGGGAATAAGCATCGGCTAACTCTGTGCCAGCAGCCGCGGTAATACAGAGGATGCAAGCGTTATCCGGAATGATTGGGCGTAAAGCGTCTGTAGGTGGCTTTTTAAGTCCGCCGTCAAATCCCAGGGCTCAACCCTGGACAGGCGGTGGAAACTACCAAGCTGGAGTACGG
+
CCCCCGGGGGGGGGGGGGGGGGGCGGGGFGGGGGGGGGGGFGGGGGGGGGGGGFGGGGGGGGGGCGGGGEGGGGGFGGGGGGGF@FFEEGGGGCGGGGGGGGGGGGGE7>FGGGFGGGFGFGGGGGGFFGGGGGDGGGGGGGGGEGGGGGGGFFFGGGCFFFGGGGGGGGGFGGGGGFFGG>CCGGFCFGEGGF<EC8CGFG7@EF6@FGGDGFGCGGGGGGGF?FGGGGF>CFGGGG=FGDFGEG>EF@?6>)93>3>5?FCFEFFF?>?:?FEFFF>?<>:>>BB0>(-30(4042<?0
@M04999:289:000000000-L3R54:1:1101:25020:6636 1:N:0:433
CCTGCGGGCAGCTGCAGTGAGGAATATTGGACAATGGGTGAGAGCCTGATCCAGCCATCCCGCGTGAAGGACGACAGCCCTATGGGTTTTAAACTTCTTTTGTATGGGAATAAACCACATTACGTGTAATGTTCTGAAGGTACCATACGAATAAGCATCGGCTAACTCCGTGCCAGCAGCCGCGGTAATACGGAGGATGCGAGCGTTATCCGGATTTATTGGCTTTAAAGGGTCCGTAGTCGGGTTGATAAGTCAGCGGCGAAAACCTGCAGCTTAACTGTAGAACTGCCGTTGATACTGT
+
CCCCCE7CE+=BFGEFGGGCGGCCEAFFG@CCF@FGGGFE<FGDGFFGGGGGGGGGGGFFFGEFF:BFF<,@@C7CFGCFFGF<DGEEGGGGFEFFGEEF<FG<?FFCFGFGG<<,EFGGGFFDFF?FCFFFDC,E@F9FFG<<FF9>AFGGDBFGGGE77+D7AD=<,=DDEGGCECB8,B8:CEE>FC;EEB887?BF*CE58EEGF7+**=**5+<9?C++=C@1A:*3A*5)97**2/<)7C;)97@FGFFFFD@)07/.7?>F057:?FF?9<FAA4454<<?F?F:B:14)-.6>
@M04999:289:000000000-L3R54:1:1101:21133:6655 1:N:0:433
CCTACGGGTGGCTGCAGTGGGGAATATTGCACAATGGGGGGAACCCTGATGCAGCCATGCCGCGTGTATGAAGAAGGCCTTCGGGTTGTAAAGTACTTTCGGTAGTGAGGAAGTTGTGTGTATGAAAAGTGCATGCAGTTGACGTTAGCTACAGAAGAAGCACCGGCTAACTCCGTGCCAGCAGCCGCGGTAACACGGAGGGTGCGAGCGTTAATCGGAATGACTGGGCGTAAAGGGCATGTAGGCGGATAATTAAGTTAGGTGTGAAAGCCCCGGGCTCAACCTGGGAACTGCACTTAA
+
CCCCCGGGGGGGGGGGGGGGGGGEGGGGGGGGGGGGGGGGGGGGGGGGGGGGGGGGGGGGGGGGGEGGGGGGGGGGGGGGGGGGGGGGGGGGGGGGGGGGGGGGGGG;FDFGFFGFGGGGGGGGGGGGGGGGGGGGGGGGGGGGGGGDGGGGFGGGGGGGGGGGGGGGGGGGGGGGGGGGGGGGGGGGGGGGGGGGGGDGGGGGGGGGGGGGGFGGGCGGGFFFGGGGGGGGEFGGGGGGGGFGFGEFFFFFGFFB?8FFFFFFFFFFBFB::EEEFFFF<?<<F?0<046???DFFF>2
@M04999:289:000000000-L3R54:1:1101:6514:6672 1:N:0:433
CCCTACGGGTGGCTGCAGTAGGGAATTTTCCACAATGGACGAAAGTCTGATGGAGCAACGCCGCGTGAGTGAAGAAGGTTTTCGGATTGTAAAGCTCTGTTGTTAAAGAAGAAGGGTATGTAGAGTAACTGATATATACTTGACGGTATTTAACGAGGAAGTCACGGCTAACTACGTGCCAGCAGCCGCGGTAATACGTAGGTGGCGAGCGTTGTCCGGAATTATTGGGCGTAAAGGGAGCGCAGGCGGTCTAATAAGTCTGATGTGAAAGGTCATAGCTCAACTATGGACGTGCATC
+
CCCCCGGGGGGGGGGGGGGGGGGGGGGGGGGGGGGGGGGGGGGGGFGGGGGGGGGGGGGGGGGGGGGGGFGGGGGGGGGEGGGGGFGGGGGGGFGCGGGGGGGGGGGGGGGGGGFGFGGGGGGFG5EFGGGGGGGGGGGGGGGGGGGGGGGGFGGEGGGGGGGGGGEGGGGFGGGGGGGGGGGGGGGGDEGGGGGFGGEFGEGGGGGGGGGGGGCGGEECEGGGGGFGGGC7CCFDFGGDDDFGFGFFF>D>FBFFFF?FFFGFFF?FF?4<DB67=<?>A?BFFBFBFB7;?66?A9
@M04999:289:000000000-L3R54:1:1101:23620:6689 1:N:0:433
CTGGCCCTACGGGTGGCTGCAGTGGGGAATATTGCACAATGGGGGGAACCCTGATGCAGCCATGCCGCGTGTATGAAGAAGGCCTTCGGGTTGTAAAGTACTTTCGGTAGTGAGGAAGTTGTGTGTATGAAAAGTGCATGCAGTTGACGTTAGCTACAGAAGAAGCACCGGCTAACTCCGTGCCAGCAGCCGCGGTAATACGGAGGGTGCGAGCGTTAATCGGAATGACTGGGCGTAAAGGGCATGTAGGCGGATAATTAAGTTAGGTGTGAAAGCCCCGGGCTCAACCTGGGAATTGCAC
+
CCCCCGGGGGGGGGGGGGGGGGGGGGGGGGGGGGGGGGGGGGGGGGGGGGGGGGGGGGGGGGGGGGGGGGGGGGGGGGGGGGGGGGGGGGGGGGGGGGGGGGGGGGGGGGFGFGGGGGCGGGGGGGGGGGGGGGGGGGGGGGGGGGGGGGGGGGGGGGGGGGGGGGGGGGGGGGGGGGGGGGGGGGGGGGGGGGGGGGGGGGGGGGGGGGG=EGGGGGGGGGGGGGGGGGGFFFGGGDGGGGFG@FFFFFFFGEF@FFFBFFGFFFFFFFF>BFBFFFFF>F>>BFF?:?F<?0??>?AD<
@M04999:289:000000000-L3R54:1:1101:22146:6706 1:N:0:433
CCCTACGGGAGGCTGCAGTAGGGAATCTTCCACAATGGACGCAAGTCTGATGGAGCAACGCCGCGTGGATGAAGAAGGTCTTCGGATCGTAAAATCCTGTTGTTGAAGAAGAACGGTTGTGAGAGTAACTGCTCATAGCGTGACGGTAATCAACCAGAAAGTCACGGCTAACTACGTGCCAGCAGCCGCGGTAATACGTAGGTGGCAAGCGTTGTCCGGATTTATTGGGCGTAAAGGGAGCGCAGGCGGTCTTTTAAGTCTGAATTTGAAAGCCCTCAGCTTAACTGAGGAAGAGCATCGG
+
BCCCCGGGGGGGGGGGGGGGGGGGGGGGGGGGGGGGGGGFGGGGEEFGGGGG9FGGGGDGGGGGGGGGGGGGGGGGGGFFGGGFG?FEGGGGGGGFGGCF<FGGGGCFGGGGGGG7B=CFGG9?AFFDFGGGGGGG9<FCGEGGGFFGGG9FDFGGGFGGGGFFGGGGGGGGGCGGGFGGGGGFGGGGGGGGGGGGGGDGGGG9EGGGFGDGGG?+>E5E5C?FGGGFGGGGGCCFFGFDDG><EDFFFF>>GFF6;6=*/97*0*/@AFAD?F3?F2?754<)6A4<?67?7:1:)<08(
@M04999:289:000000000-L3R54:1:1101:12019:6735 1:N:0:433
CCTACGGGTGGCTGCAGTGGGGAATTTTGGACAATGGGGGCAACCCTGATCCAGCCATGCCGCGTGTCTGAAGAAGGCCTTCGGGTTGTAAAGGACTTTTGTTAGGGAAGAAAAGCTTGGTGCTAATACCACCGAGTGCTGACGGTACCTAAAGAATAAGCACCGGCTAACTACGTGCCAGCAGCCGCGGTAATACGTAGGGTGCGAGCGTTAATCGGAATTACTGGGCGTAAAGCGAGCGCAGACGGTTAGATAAGTCAGATGTGAAATCCCCGAGCTCAACTTGGGACGTGCATTTGA
+
CCCCCGGGGGGGGGGGGGGGGGGGGGGGGGGGGGGGGGGGGGGGGGGGGGGGGGGGGGGGGGGGGGGGGGGFGGCFGGGGGGDGGGGGGGGGGG8FGGGGGGGG<EFGGGDFGFFGGGGGGGGGFFFFGGGGGGGGGGGG9FGEEGGGGGGGGGGAFDDFGGFGGEEEEGGGGGGGCGGGGGFGGGCE8EEEGGGGGGG5ECFGG5CEEGEGEGGGCG=GGFGGGGFGGGDDDDCC35<GDGFGED:BEEFF?B=FFFFBFFF4@@?F9F<>DF@BDFBDF3:AFB?13<BB0?:AFFBF
@M04999:289:000000000-L3R54:1:1101:24173:6775 1:N:0:433
CCTACGGGTGGCTGCAGTGAGGAATATTGGACAATGGGTGAGAGCCTGATCCAGCCATCCCGCGTGAAGGACGACAGCCCTATGGGTTTTAAACTTCTTTTGTATGGGAATAAACCACATTACGCGTAATGTTCTGAAGGTACCATACGAATAAGCATCGGCTAACTCCGTGCCAGCAGCCGCGGTAATACGGAGGATGCGAGCGTTATCCGGATTTATTGGGTTTAAAGGGTCCGTAGGCGGGTTGATAAGTCAGCGGTGAAAACCTGCAGCTTAACTGTAGAACTGCCGTTGATACTGT
+
CCCCCGGGGGGGGGGGGGGGGGGGGGGGGGGGGGGGGGGGGGGGGGGGGGGGGGGGGGGGGGGGGGGGGGGGGGGGGGGGGGGGGGGGGGGGGGGGGGGGGGGGGGGGGGGGGGGGGGGGGGGGGGGGGGGGGGGGGGGGGGGGGGGGGGGGGGGGGGGGGGGGGGGGGGGGGGGGGGGGGGGGGGGGGGGGGGGGGGGGGGGGGGGGGGGGGGGGGGGGGGGGGGGGGGGGGGGGGGGGGGEGFGFFFFFFGFFFFFFFFFGFFFFFFFFFFFFFFFFFFBFFFFFFFFFFFFFDFA9A<
@M04999:289:000000000-L3R54:1:1101:17259:6783 1:N:0:433
TTTCCTACGGGGGGCTGCAGTGGGGAATATTGCACAATGGGGGGAACCCTGATGCAGCCATGCCGCGTGTATGAAGAAGGCCTTCGGGTTGTAAACCGCTTTTGATTGGGAGCAAGCGAGAGTGAGTGTACCTTTCGAATAAGCACCGGCTAACTACGTGCCAGCAGCCGCGGTAATACGTAGGGTGCAAGCGTTATCCGGATTTATTGGGCGTAAAGAGCTCGTAGGCGGTTCGTCGCGTCTGGTGTGAAAGTCCATCGCTTAACGGTGGATCGGCGCCGGGTACGGGCGGACTGGAGTG
+
CCCCCGGGGGGGGGGGGGGGGGGGGGGGGGGGGGGGGGGGGGGGGGGGGGGGGGGGGGGGGGGGGGGGGGGGGGGGGGGGGGGGGGGGGGGGGGGGGGGGGGGGEGGFGFGGGGGGGGGGGGGGGGGGGGGGGGGGGGGGGGGGGGGGGGGGGGGGGGGGGGGGGGGGGGGGGGGGGGGGGGGGGGGGGGGGGGGGGGGGGGGGGGGGGGCCGGGGFFFGGFFGGDGGGGGGGGGGGDGGGGFGFGFFFFF?FFF=@FFFFFFEFFFFB>B6?FF3B;F>FB>>9?:B099;BFFFB80((
@M04999:289:000000000-L3R54:1:1101:18903:6788 1:N:0:433
CCCTACGGGTGGCAGCAGTGGGGAATATTGCACAATGGGGGGAACCCTGATGCAGCCATGCCGCGTGTATGAAGAAGGCCTTCGGGTTGTAAAGTACTTCCGGTAATGAGGAAGGTGGTGTATCGAATAGGTGCATCAATTGACGTTAATTACAGAAGAAGCACCGGCTAACTCCGTGCCAGCAGCCGCGGTAATACGGAGGGTGCGAGCGTTAATCGGAATGACTGGGCGTAAAGGGCATGTAGGCGGATAATTAAGTTAGGTGTGAAAGCCCCGGGCTCAACCTGGGAACTGCACTTA
+
CCCCCGGGGGGGGGGGFGFGGFGGGGGGGGGGGFGGGGGGGGGGGCGGCEFGFGEEEFFFFGGFGGGGGGGGGGGGGGGGGGGGDGFGGGFGGGGGGGGGGGCGGGGGGCCFEGGGGGGGGGGGEEGGGFGGFGGGGGDGGGGGCFGGGGGGGGFGGGGG@FGGGG7FFGGFECGEGCCFCFF?CGGGGGGGGGGGGGDEGGDCEEGGGGCGGGGGDFGG*:CFFGGGCFC>E3FCFGGGGC@GB*9>>DFFFFFF=*=7/=4B??34:FFFFF3<3>BBBFFFB7:<:::??<?ABA><
@M04999:289:000000000-L3R54:1:1101:9106:6830 1:N:0:433
ATAATCCTACGGGGGGCTGCAGTGGGGAATATTGCACAATGGGGGGAACCCTGATGCAGCCATGCCGCGTGTATGAAGAAGGCCTTCGGGTTGTAAAGTACTTTCGGTAATGAGGAAGGTGGTGTATCGAATAGGTGCATCAATTGACGTTAATTACAGAAGAAGCACCGGCTAACTCCGTGCCAGCAGCCGCGGTAATACGGAGGGTGCGAGCGTTAATCGGAATGACTGGGCGTAAAGGGCATGTAGGCGGATAATTAAGTTAGGTGTGAAAGCCCCGGGCTCAACCTGGGAACTGCAC
+
CCCCCGGGGFGGGGGGGGGGGGGGGGGGGGGGGGGGGGGGGGGGGGGGGGGGGGGGGGGGGGGGGGGGEGGGGGGGGGGGFFFGGGGGGGGGGGGGGGGGGGGGGGCGGGGGFCGGGGGGGGGGGGGGGGGGGGGGGGGGGGGGGGGGGGGGFGGGGGGGGDGGGGFGGGGGGGGGGGGGGGDGGFGGGGGDGGGGEGGGGFDDCEGGGGGDEGGGGGGGGGDEGGFGGGDG5FGGDCFDGC@DFFFFFFFFGFFFBFFFFFGFFFFFFFF<AFFFF?DFFFBFFFFFFFF2?0:<DFF>0
@M04999:289:000000000-L3R54:1:1101:21234:6841 1:N:0:433
CCGGCCTACGGGCGGCTGCAGTGGGGAATATTGCACAATGGGGGGAACCCTGATGCAGCCATGCCGCGTGTATGAAGAAGGCCTTCGGGTTGTAAAGTACTTTCGGTAGTGAGGAAGTTGTGTGTATGAAAAGTGCATGCAGTTGACGTTAGCTACAGAAGAAGCACCGGCTAACTCCGTGCCAGCAGCCGCGGTAATACGGAGGGTGCGAGCGTTAATCGGAATGACTGGGCGTAAAGGGCATGTAGGCGGATAATTAAGTTAGGTGTGAAAGCCCCGGGCTCAACCTGGGAATTGCACT
+
CCCCCGGGGGGGGGGGGGGGGGGGGGGGGGGGGGGGGGGGGGGGGGGGGGGGGGGGGGGGGGGGGGGGGGGGGGGGGGGGGGCGGGGGGGGGGGGGEGFGGGGGGDFFEGGGGGG@FFFGGGGFGGGGGGGGGGGGGGGGGGGGEGGGGGGGGGGGGGFFGFGGGGGGGGGGGGGGGFEGGGGGGGGGGGGGGGGGGGGGGGGGGGGGGGDGGGGGDGGGGGEEGGFGGGGGGGGGGGGGGGFGFGFFFFFFGF>?BFFFFFGFFFFFDFA<AFFFF?DB6;FFFFFFF:B:??F?BAA<<
@M04999:289:000000000-L3R54:1:1101:11883:6870 1:N:0:433
CCTCCTACGGGTGGCAGCAGTGGGGAATATTGCACAATGGGGGGAACCCTGATGCAGCCATGCCGCGTGTATGAAGAAGGCCTTCGGGTTGTAAAGTACTTTCGGTAATGAGGAAGGTGGTGTATCGAATAGGTGCATCAATTGACGTTAATTACAGAAGAAGCACCGGCTAACTCCGTGCCAGCAGCCGCGGTAATACGGAGGGTGCGAGCGTTAATCGGAATGACTGGGCGTAAAGGGCATGTAGGCGGATAATTAAGTTAGGTGTGAAAGCCCCGGGCTCAACCTGGGAACTGCACTT
+
CCCCCGGGGGGGGGGGGGGGGGGGGGGGGGGGGGGGGGGFGGGGGGGGGGGGGFGGDGGGGGGGEGGGGGGGGFGGGGGGGGGGGG@GGGGGGFGFGGGGGGGE7FCGGGGGGFGGGFGGGGGGGGGGGFGGFGGGGGGGGGGGGGGGGGFGFFGCCCGFGGGGGGGG@FGEFGGGGEGFGGGGGGGGGEGGDGGEGGGFGEGGDGGGEGCEE:EGGGGGGCEFD7FFGCGGGCECFGGGGGFGFGFFFEFFGFFFF?=@F@76?F4?(76AAFFFD>F9>FFB7<?>:((3:?F??5?F?
@M04999:289:000000000-L3R54:1:1101:26207:6902 1:N:0:433
CCTACGGGCGGCAGCAGTGGGGAATATTGCACAATGGGGGGAACCCTGATGCAGCCATGCCGCGTGTATGAAGAAGGCCTTCGGGTTGTAAAGTACTTTCGGTAATGAGGAAGGTGGTGTATCGAATAGGTGCATCAATTGACGTTAATTACAGAAGAAGCACCGGCTAACTCCGTGCCAGCAGCCGCGGTAATACGGAGGGTGCGAGCGTTAATCGGAATGACTGGGCGTAAAGGGCATGTAGGCGGATAATTAAGTTAGGTGTGAAAGCCCCGGGCTCAACCTGGGAACTGCACTTAA
+
CCCCCGGGGGGGGGGGGGGGGGGGGGGGGGGGGGGGGGGGGGGGGGGGGGGGGGGGGGGGGGGGGGGGGGGGGGGGGGGGGGGGGGGGGGGGGGGGGGGGGGGGGGGGGGGGGGGGGGGGGGGGGGGGGGGGGGGGGGGGGGGGGGGGGGGGGGGGGGGGGGGGGGGGGGGGGGGGGGGGGGGGGGGGGGGGGGGGGGGGGGGGGGGEEGCGGGGGGGGGGGGGGGGFGGGGEGGFGGGGGGFGFGFFFFBFGFFFFF?FFFGFFFFFFFFF6BFBBBE:D>F???<:<::??><:6:BF
@M04999:289:000000000-L3R54:1:1101:17850:6905 1:N:0:433
ACAGCCCTACGGGAGGCTGCAGTAGGGAATCTTCCACAATGGACGCAAGTCTGATGGAGCAACGCCGCGTGGATGAAGAAGGTCTTCGGATCGTAAAATCCTGTTGTTGAAGAAGAACGGTTGTGAGAGTAACTGCTCATAGCGTGACGGTAATCAACCAGAAAGTCACGGCTAACTACGTGCCAGCAGCCGCGGTAATACGTAGGTGGCAAGCGTTGTCCGGATTTATTGGGCGTAAAGGGAGCGCAGGCGGTCTTTTAAGTCTGAATGTGAAAGCCCTCAGCTTAACTGAGGAAGAGC
+
CCCCCGGGGGGGGGGGGGGGGGGGGGGGGGGGGGGGGGGGGGGGGGGGGGGGGGGGGGGGGGGGGGGGGGGGGGGGGGGGGGGGGGGGGGGGGGGGGGGGGGGGGGGGGDFGGGGGGGGGGGGGGGGGGGGGGGGGGGGGGGGGGGGGGGGGGGGGGGGGGGGGGGGGGGGGGGGGGGGGGGGGGGGGGGGGGGGGGGGFGGGGGGGGGGGGGGGGGGGGGGGGGGGGGGGGGGGGGGGGGDFCDGFFFFFFGFFFFFFFFFGFFFFFFFFBBFFFFFFFFFFFFFFFFFFB?FB?FFFF
@M04999:289:000000000-L3R54:1:1101:15167:6919 1:N:0:433
TGCTCCTACGGGCGGCTGCAGTGGGGAATATTGCACAATGGGGGGAACCCTGATGCAGCCATGCCGCGTGTATGAAGAAGGCCTTCGGGTTGTAAAGTACTTTCGGTGGTGAGGAAGTTGTGTGTATGAAAAGTGCATGCAATTGACGTTAGCTAAAGAATAAGCACCGGCTAACTACGTGCCAGTAGCCGCGGTAATACGTAGGGTGCGAGCGTTAATCGGAATTACTGGGCGTAAAGCGAGCGCAGACGGTTAGATAAGTCAGATGTGAAATCCCCGAGCTCAACTTGGGACGTGCATT
+
CCCCCGGGGGGGGGGGGGGGGGGGGGGGGGGGGGGGGGGGGGGGGGGGGGGGGGGGGGGGGGFGGGGGGGGGGGGGGCCGGGGGGGGGGGGGGGGGGGFGGGGGGGGGGGGGFGFFFGGGGGGGGGGGGGGGGGFGGGFFGGGGGFGGGGGGGGGGGGGGFGGGGFGGGGGGGGGGGGGGGGGGGGGGGGDGGCGGGGFGGGGGGEGGGDECEEGGGGGGEGGGGGFGG77FGDGDG3FGGGFGBGFFEFF><DDFFFFBBFFFFFF?9*-6AFF4@<)4>>07333AAFF6?FFB:BFFB
@M04999:289:000000000-L3R54:1:1101:23249:6965 1:N:0:433
TGCCTACGGGCGGCTGCAGTGGGGAATCTTCCACAATGGGCGAAAGCCTGATGCAGCGACGCCGCGTGCGGGATGACGGCCTTCGGGTTGTAAACCGCTTTTGATTGGGAGCAAGCGAGAGTGAGTGTACCTTTCGAATAAGCACCGGCTAACTACGTGCCAGCAGCCGCGGTAATACGTAGGGTGCAAGCGTTATCCGGATTTATTGGGCGTAAAGAGCTCGTAGGCGGTTCGTCGCGTCTGGTGTGAAAGTCCATCGCTTAACGGTGGATCGGCGCCGGGTACGGGCGGACTGGAGGGG
+
CCCCCGGGGGGGGGGGGGGGGGGGGGGGGGGGGGGGGGGGGGGGGGGGGGGGGGFGGGGGGGGGGGGGGGGGGGGGGGGGGGGGGGGGGGGGGGGGGGGGGGGGGGGGGGGGGGGGGGGGGGGGGCFGGGGGGGGGGGGGGGGGGGGGGGGGGGGGGGGGGGGGGGGGGGGGCFGGFCFCGFGGGGGGGGGGGGGFCGEG5;EFFFGGGGGGGGGGCCFGGGG=:CDGE<7DEG=5<GDGGG>GFGFFFFFFGFFFFFFFFFGFFFFFFF???>EFFFFFFFFFFFFF>>B>>>BB14(((
@M04999:289:000000000-L3R54:1:1101:19932:6967 1:N:0:433
CTTCGCCTACGGGAGGCTGCAGTGAGGAATATTGGACAATGGGTGAGAGCCTGATCCAGCCATCCCGCGTGAAGGACGACAGCCCTATGGGTTTTAAACTTCTTTTGTATGGGAATAAACCACATTACGTGTAATGTTCTGAAGGTACCATACGAATAAGCATCGGCTAACTCCGTGCCAGCAGCCGCGGTAATACGGAGGATGCGAGCGTTATCCGGATTTATTGGGTTTAAAGGGTCCGTAGGCGGGTTGATAAGTCAGCGGTGAAAACCTGCAGCTTAACTGTAGAACTGCCGTTGAT
+
CCCCCGGGGGGGGGGGGGGGGGGGGGGGGGGGGGGGGGGGGGGFGFGGGGGGGGGGGGGGGGGGGGGGGGGGGGGGGGGGGGGGGGFGFGGGGGGGGGFGGGGGGGGGGGGGGGGGGGGGGGGGGGGGGGGGGGGGGGGGGGGFGGGGGGGFGGGGGGGGGGGGEGGGGFGGGGGGGGGGGGGGGGGGGGGGGGGGGGGGGDGGGGGGGGGGCFGGGGGGEGGGGGGGEGGGGFGGGGFGDFFGFGFFDBFFGFFFFFFFFFG>FFFFFFFFFFFFFFFFFFBFDFFFAAFF?F?BBF??<
@M04999:289:000000000-L3R54:1:1101:8328:6979 1:N:0:433
GGCCCTACGGGTGGCAGCAGTGGGGAATATTGCACAATGGGGGGAACCCTGATGCAGCCATGCCGCGTGTATGAAGAAGGCCTTCGGGTTGTAAAGTACTTTCGGTAGTGAGGAAGTTGTGTGTATGAAAAGTGCATGCAGTCGACGTTAGCTACAGAAGAAGCACCGGCTAACTCCGTGCCAGCAGCCGCGGTAATACGGAGGGTGCGAGCGTTAATCGGAATGACTGGGCGTAAAGGGCATGTAGGCGGATAATTAAGTTAGGTGTGAAAGCCCCGGGCTCAACCTGGGAATTGCACTT
+
CCCCCGGGGGGGGGGGGGGGGGGGGGGGGGGEGGGGGGGGGGGGGGGGGGGGGGGGGGGGGFGGGGGGGGGGGGGGGGGGGGGGGGGGGGGGGGGFGGGGGGGGGGGGGGGGGGFGGGGGGGGGGGGGGGGGGGGGGGGGGGGGGGGGGGGGGGGGGGGGGGGGGGGGGGGGGGGGGGGGGGGGGGGGGGGGGGGGGGGGGGGGGGGGGDGGGGGGGGGGGGGGGGGGGGGGGGGGGGGGGGFGFFFFFFFFGEFFFFFF@?FFFFFFBFFFFF4@BFFFFFFBFFFFFFF::0:BA<BA>
@M04999:289:000000000-L3R54:1:1101:3560:6999 1:N:0:433
TTGGTCCTACGGGCGGCTGCAGTGGGGAATATTGCACAATGGGGGGAACCCTGATGCAGCCATGCCGCGTGTATGAAGAAGGCCTTCGGGTTGTAAAGTACTTTCGGTAGTGAGGAAGTTGTGTGTATGAAAAGTGCATGCAGTTGACGTTAGCTACAGAAGAAGCACCGGCTAACTCCGTGCCAGCAGCCGCGGTAATACGGAGGGTGCGAGCGTTAATCGGAATGACTGGGCGTAAAGGGCATGTAGGCGGATAATTAAGTTAGGTGTGAAAGCCCCGGGCTCAACCTGGGAATTGCAC
+
CCCCCGGGGGGGGGGGGGGGGGGGGGGGGGGGGGGGGGGGGGGGGGGGGGGGGGGGGGGGGGGGGGGGGGGGGGGGGGGGGGGGGGGGGGGGGGGGGGGGGGGGGGGGGGCFFFGFGGGGGFGGGGGGGGGGGGGGGGGGGGGGGGGGGGGGGGGGGGGGGGGGGGGGGGGGGGGGGGGGGGGGGGDGGGGGGGGGGGGGGGGGGGGGGGGGGGGGGGGGGGGGGGGGGGG4FGGGGDGGGGFGFGFFFFFFGFFFFFFFBFGFFFFFBFFFFFF45:B>BBBFFFFBFFF?BBF?BFFF2
@M04999:289:000000000-L3R54:1:1101:17362:7008 1:N:0:433
AGATGCCTACGGGAGGCTGCAGTGGGGAATATTGCACAATGGGGGGAACCCTGATGCAGCCATGCCGCGTGTATGAAGAAGGCCTTCGGGTTGTAAAGTACTTTCGGTAGTGAGGAAGTTGTGTGTATGAAAAGTGCATGCAGTTGACGTTAGCTACAGAAGAAGCACCGGCTAACTCCGTGCCAGCAGCCGCGGTAATACGGAGGGTGCGAGCGTTAATCGGAATGACTGGGCGTAAAGGGCATGTAGGCGGATAATTAAGTTAGGTGTGAAAGCCCCGGGCTCAACCTGGGAATTGCAC
+
CCCCCGGGGGGGGGGGGGGGGGGGGGGGGGGGGGGGGGGGGGGGGGGGGGGGGGGFGGGGGGGGGGGGGGGGGGGGGGGGGGGGGGGGGDGGGGGGGGGGGGGGGGGGGEGGFEGGGGGGGGGGGGGGGGGGGGGGGGGGGGGGGGGGGGGGGGGGGGGGGGGGGGGGGGGGGGGGGGGGGFGGGGGGGGGGGGGGDGGGGGDGGGGGGGGGGGGGGGGGGGGGGGGGGGGGGGGGGGGGGGFGFGFFFFFFGFFBFFFF?BGFF=?F<=4<9FFFFFFBF>>FFFFFFFFFFFF?>7224
@M04999:289:000000000-L3R54:1:1101:13257:7080 1:N:0:433
TCCTACGGGAGGCTGCAGTGAGGAATATTGGACAATGGGTGAGAGCCTGATCCAGCCATCCCGCGTGAAGGACTACAGCCCTATGGGTTTTAAACTTCTTTTGTATGGGAATAAACCACATTACGCGTAATGTTCTGAAGGTACAATCCTCATAAGCATCGGCTCACTCCTTGCCAGCAGCCGCGGTAATACGGAGGATGCTGGCGTTATCCGGCTCGATTGCGTTTAAAGAGTTCGTAGGCGGGTTGATAAGTCAGCAGTGAGAACCTGCAACTTAACTGTAGTACTTCCGTTGATACTG
+
-CC@6EBFGECGE@ECEFE9@CFCFCF,FFGA@6FC,CFDG?EFFGG<,C;,C@@CFADA@FDGEGDGGG8FE,CF<FEGGG,CFGGGG7FFGFCEFGGGG9F45C<,CC,EE<FF?,<E?<<FGGGCECFAFFAFF,5,,A9FFG9,4,,:CA@AFF7>F+@D+8>FFG:,,8>FGF8BCGCCC*53*@,3@CB7*1?CB,,6>:?:=C7<:?*5***2+7+=719D71++*;+3/129C6>D>9506///:?F=*9*0@)**19@F?F?())99F<655<).)64<4).4:0(()5266
@M04999:289:000000000-L3R54:1:1101:25741:7081 1:N:0:433
CACCTACGGGTGGCTGCAGTGAGGAATATTGGACAATGGGTGAGAGCCTGATCCAGCCATCCCGCGTGAAGGACGACAGCCCTCTGGGTTTTAAACTTCTTTTGCATGGGAATAAACCACATTACGTGTAATGTTCTGAAGGTACCATACGAATAAGCATCGGCTAACTCCGTGCCAGCAGCCGCGGTAATACGGAGGATGCGAGCGTTATCCGGATTTATTGGGTTTAAAGGGTCCGTAGGCGGGTTGATAAGTCAGCGGTGAAAACCTGCAGCTTAACTGTAGAACTGCTGTTGATACT
+
CCCCCGGGGGEGGGGGGGGGGGGGFFGGGGGFGGGGGGGGGGGGGGGGGGGGGGGGGGGA8FGGGGGGDGAFFEGDGGGG=:E,9FECGFGGGGGGACAEFCGG,C@FGGGGGGGFGGGEAFG<ED=<?BAFFBFFFF,BE=FEF,FF@<EBCFDFAFGEFGGGG=DFGGGCFFE:FGFFGGGGGGEG7>B,BDGEE*:8DFG>EEC:CE@CFGEG=5<+<+:+AA3*C7CCCGGGGGFGGG*>>D5576=F7=?F=@FDE>C)99?@FFFFF46?B<FFB<D)<)6248747<BFAFB>6
@M04999:289:000000000-L3R54:1:1101:27007:7101 1:N:0:433
CCTACGGGGGGCAGCAGTAGGGAATCTTCCACAATGGACGCAAGTCTGATGGAGCAACGCCGCGTGGATGAAGAAGGTCTTCGGATCGTAAAATCCTGTTGTTGAAGAAGAACGGTTGTGAGAGTAACTGCTCATAGCGTGACGGTAATCAACCAGAAAGTCACGGCTAACTACGTGCCAGCAGCCGCGGTAATACGTAGGTGGCAAGCGTTGTCCGGATTTATTGGGCGTAAAGGGAGCGCAGGCGGTCTTTTAAGTCTGAATGTGAAAGCCCTCAGCTTAACTGAGGAAGAGCATCGG
+
CCCCCGGGGGGGGGGGGGGGGGGGGGGGGGCGGGGGGGGGGGDGFFFGGGGGGGGGGGGGGGGGGGGGGGGGGGGFGGGGGGGGCCFFGGFFDGGGGCGGGGGCCFGGGGGGGGGFGGGGGGGGGGGGGGGGGFGGCFFGCGGGGEGGG@GGGGGGGGGGGGGGGGGGGFGGGGGGFFGGFGGGFGGGGDEGGGEDGGGGGGGFFGE8CGGG*;FGGGEGGGGGGGGGDGGGGFGGDGDGGGED>GDFFFFFGFFFFBFFFF>FFFFFFFF<?FFF@BF9<>ADFFAF<70:7:??FFFF
@M04999:289:000000000-L3R54:1:1101:13127:7104 1:N:0:433
TCTCCCTACGGGTGGCTGCAGTGGGGAATATTGCACAATGGGGGGAACCCTGATGCAGCCATGCCGCGTGTATGAAGAAGGCCTTCGGGTTGTAAAGTACTTTCGGTAGTGAGGAAGTTGTGTGTATGAAAAGTGCATGCAGTTGACGTTAGCTACAGAAGAAGCACCGGCTAACTCCGTGCCAGCAGCCGCGGTAATACGGAGGGTGCGAGCGTTAATCGGAATGACTGGGCGTAAAGGGCATGTAGGCGGATAATTAAGTTAGGTGTGAAAGCCCCGGGCTCAACCTGGGAATTGCACT
+
CCCCCGGGGGGGGGGGGGGGGGGGGGGGGGGGGGGGGGGGGGGGGGGGGGGGGGGGGGGGGGGGGGGGGGGGGGGGGGGGGGGGGGGGGGGGGGGGGFGGGGGGGEGGGGGGGGGGGGGGGGGGGGGGGGGGGGGGGGGGGGGGGGGGGGGGGGFGGGGGGGGGGGGGGGGGGGGGGGGGGGGGGGGGGGGGGDGGGGGGGGGCEGGGGGECEGGGGGGGGGGDGDFGGGFGGGGGGFFGGGFGFGFF=FFFGFFFFF?FFFGFF?FFFFFAFFF:FFFF>B>FFFFFF?FF0>7??DFF<
@M04999:289:000000000-L3R54:1:1101:9515:7106 1:N:0:433
TCTGCCTACGGGTGGCAGCAGTAGGGAATCTTCCACAATGGACGCAAGTCTAATGGAGCAACGCCGCGTGAGTGAAGAAGGTTTTCGGTTCGTAAAGCTCTGTTGTTGGTGTAGAAGGATAAGGATAGTAACTGATTCTTATTTGACGGTAATCAACCAGAACGTCACGGCTAACTACGTGCCAGCAGCCGCGGTAATACGTAGGTGGCAAGCGTTGTCCGGATTTATTGGGCGTAAAGCGAACGCAGGCGGGAGAACAAGTCAGCTGTGAAAGCCCTCGGCTTAACCGGGGAAGTGCAGG
+
@CC<CEE<6FGCGGDE@B;CFEFDC@AFAFCE@CECDFFG@F@BC6@FC@@6FDCFGCE@<E@@CFDEFGG@CEFGG9C,69CFF<@F,87CF=,4,9EFD?F@F?E8,B+4C<9@A8,5,C?C,CEGFGCFAEAFCFGFF?FF9<?CEC7=CFGDGCFB>C,@F3CF+3FFECDFEGGGGFC;DE8FFG51BCEBC;BBF:92BF9:@CCFG8CE8:<::E*C5C7:F+757)*1>*:CDCECFG)73:EFD>.<FF5?)90@?:=6.).))*))88)-32:6)-6<09909::,4456(
@M04999:289:000000000-L3R54:1:1101:5485:7107 1:N:0:433
ACCTACGGGGGGCTGCAGTGGGGAATATTGCACAATGGGGGGAACCCTGATGCAGCCATGCCGCGTGTATGAAGAAGGCCTTCGGGTTGTAAAGTACTTTCGGTAATGAGGAAGGTGGTGTATCGAATAGGTGCATCAATTGACGTTAATTACAGAAGAAGCACCGGCTAACTCCGTGCCAGCAGCCGCGGTAATACGGAGGGTGCGAGCGTTAATCGGAATGACTGGGCGTAAAGGGCATGTAGGCGGATAATTAAGTTAGGTGTTAAAGCCCCGGGCTCAACCTGGGAACTGCACTTA
+
CCCCCGEEEGGGGGGGGGFGGGGEGCFFGDAE=?FEGGFGGGEGGGGGG,FFFFFGGF9CFCFGEBFB:CAC<FGGGGGGCEG@::FBFGGFFFGGGG9EGG*AC87A<:;FFF:A@C8AFC:CCECGGGDEF8FGGFCF9FGGGC@>CFECFFFGGGGG8@F8EC?GEC<?CFG518>/<<CGGGGGGGGCECGGFFCCGDCEG5*1/58/:;;FCC**2:C7+<>7*9DDED5F79<57D?CF7*<B535:BFFFFFBF?<@F9)*.62<()5:52)417,,04:((43(52><0.).
@M04999:289:000000000-L3R54:1:1101:22073:7144 1:N:0:433
TTTAGCCTACGGGGGGCAGCAGTGGGGAATATTGCACAATGGGGGGAACCCTGATGCAGCCATGCCGCGTGTATGAAGGAGGCCTTCGGGTTGTAAAGTACTTTCGGTGGTGAGGAAGTTGTGTGTATGAAAAGTGCATGCAATTGACGTTAGCTACAGAAGAAGCACCGGCTAACTCCGTGCCAGCAGCCGCGGTAATACGGAGGGTGCGAGCGTTAATCGGAATGACTGGGCGTAAAGGGCATGTAGGCGGATAATTAAGTTAGGTGTGAAAGCCCCGGGCTCAACCTGGGAATTGCAC
+
CCCCCGGGGGGDGGGGGGGGFGFGGGDEEGGGGGGGGGGFGGGGGGFGGFGGGFGGGGGGGF:FGGGGGDGGGGGGGCGGGCF@FGGGCGGGGGGGDFEEFGGGGGGGGCEG<;C?ECCF?FDGGGGGGGF9FGEFFFGGFDEFFGGGGCCGEGFCFGGCFGCFGGGGGEGGGECGFGGGFGCFEFGG>FGECEEEGGGGGGEEEGGEGEG5?EGGGGGGFG5CEFFCGGGDFFGGG3F7:CE<FFFF44?:7BFF*7@=?FGFFF?F7=<BFFFFFF3>6014:<??F?FF1031:<A24
@M04999:289:000000000-L3R54:1:1101:13278:7144 1:N:0:433
CTACCTACGGGAGGCTGCAGTGGGGAATATTGCGCAATGGGGGGAACCCTGATGCAGCCATGCCGCGTGTATGAAGAAGGCCTTCGGGTTGTAAAGTACTTTCGGTAGTGAGGAAGTTGTGTGTATGAAAAGTGCATGCAGTTGACGTTAGCTACAGAAGAAGCACCGGCTAACTCCGTGCCAGCAGCCGCGGTAATACGGAGGGTGCGAGCGTTAATCGGAATGACTGGGCGTAAAGGGCATGTAGGCGGATAATTAAGTTAGGTGTGAAAGCCCGGGGCTCAACCTGGGAATTGCACTT
+
CCCCCGGGGGGGGGGGGGGGG@FGGGGGGGGFGEGGGGGGGGGGGGGGGGGGGGGGGGGGGGGGGGGGGGGGGGGFGGGGGGGGGGDGGGGFFGGGGGGGGGGGGGGGGFFCGGGGGGGGGGGGFFGGGGGGGGGGGFGGGGGGEFGGGGGGGGGDGGFGGFGGGGGGGGGGGGGGGGGGGGGFGGGGGGGGGGGDGGFGGG88?CGE5??EGGGDEGGGGGGGG9DFC<CFCGGDGGG3DFFGFGFFFFFFGFFFF7BFFFGF:F@FBFBD2@FFFF36>FFFFF?>00242?FFFFFF?
@M04999:289:000000000-L3R54:1:1101:25806:7192 1:N:0:433
GGTCCTACGGGGGGCAGTGGGGAATTTTGGACAATGGGGGCAACCCTGATCCAGCCATGCCGCGTGTCTGAAGAAGGCCTTCGGGTTGTAAAGGACTTTCGGTAGTGAGGAAGTTGTGTGTATGAAAAGTGCATGCAGTTGACGTTAGCTACAGAAGAAGCACCGGCTAACTCCGTACCAGCAGCCGCGGTAATACGGAGGGTGCGAGCGTTAATCGGAATGACTGGGCGTAAAGGGCATGTAGGCGGATAATTAAGTTAGGTGTGAAAGCCCCGGGCTCAACCTGGGAACTGCACTTAA
+
CCCCCGGGGDGGGGGGGGGGGGGGGGGGGGGGGGGGGGGGGGGGGGGGGGGGGGGGGGGGGGGGGGGFGGGGGGGGGGGGGGGGGGGGGGGGGGGGGGGGGGGCFGGGGGGGGFGGGGGGGGGGGGGGGGGGGGGGGGGGGGGGGGGGGGGGGGGGGGGGGGGGGGGGGGGGGGGGGGGGGGGGGGGGGGGGGGFGGGGGGGGGGGEGGGGGDGGGGGGGGGGGGGGDFGGGGGGGGGGFGGFGFFEFFFFFFFF?FFFFFFGFFFFFFFFFFFB>EFFFFBFFFFFF0>?BFFFBFFFA
@M04999:289:000000000-L3R54:1:1101:16516:7204 1:N:0:433
TGCCTACGGGCGGCTGCAGTAGGGAATCTTCCACAATGGACGCAAGTCTGATGGAGCAACGCCGCGTGAGTGAAGAAGGTTTTCGGATCGTAAAGCTCTGTTGTTGGTGAAGAAGGATAGGGATAGTAACTGATTCTTATTTGACGGTAATCAACCAGAAAGTCACGGCTAACTACGTGCCAGCAGCCGCGGTAATACGTAGGTGGCAAGCGTTGTCCGGATTTATTGGGCGTAAAGCGAACGCAGGCGGGAGAACAAGTCAGCTGTGAAAGCCCTCGGCTTAACCGGGGAAGTGCAGCTG
+
CCCCCGGGGGGGGGGGGGGGGGGGGGGGGGGGGGGGGGGGGGGGGGGGGGGGGGGGGGGGGGGGGGGGGGGGGGGGGGGGGGGGGGGGGGGGGGGGGGGGGGGGGGGGGGGGGGGGGGGGGGGGGGGGGGGGGGGGGGGGGGGGGGGGGGGGGGGGGGGGGGGGGGGGGGGGGGGGGGGGGGGGGGGGGGGGGGGGGGGGGGGGGGGGGGGGGGGGGGGGGGGGGGGGFGGGGGGGGGGGGGFGFGFFFFF@GFFFFFFFFFGFFFFFFFFFFFFFFFFFFF>DFFFFF>9?<B?FFFFFB
@M04999:289:000000000-L3R54:1:1101:27459:7227 1:N:0:433
GTTACCCTACGGGGGGCTGCAGTGGGGAATATTGCACAATGGGGGGAACCCTGATGCAGCCATGCCGCGTGTATGAAGAAGGCCTTCGGGTTGTAAAGTACTTTCGGTAATGAGGAAGGTGGTGTATCGAATAGGTGCATCAATTGACGTTAATTACAGAAGAAGCACCGGCTAACTCCGTGCCAGCAGCCGCGGTAATACGGAGGGTGCGAGCGTTAATCGGAATGACTGGGCGTAAAGGGCATGTAGGCGGATAATTAAGTTAGGTGTGAAAGCCCCGGGCTCAACCTGGGAACTGCAC
+
CCCCCGGGGGGGGGGGGGGGGGGGGGGGGGGGGGGGGGGGGGGGGGGGGGGGGGGGGGGGGGGGGGGGGGGGGGGGGGGGGGGGGGGGGGGGGGGGGGGGGGGGGGGGGGGGGGGGGGGGGGGGGGGGGGGGGGGGGGGGGGGGGGGGGGGGGGGGGGGGGGGGGGGGGGGGGGGGGGGGGGGGGGGGGGGGGGGGGGGGGGGGGGGGGGGGGGGGGGGGGGGGGGGGGGGGGGGGGG:FGGFGFGFFFFFD<EFFFFFFFFGFFFFFBFFFFFFFFFF>B0>BF<?FFF?FF??F>BFD7
@M04999:289:000000000-L3R54:1:1101:6466:7243 1:N:0:433
GGCCTACGGGCGGCTGCAGTGGGGAATATTGCACAATGGGGGGAACCCTGATGCAGCCATGCCGCGTGTATGAAGAAGGCCTTCGGGTTGTAAAGTACTTTCGGTAGTGAGGAAGTTGTGTGTATGAAAAGTGCATGCAGTTGACGTTAGCTACAGAAGAAGCACCGGCTAACTCCGTGCCAGCAGCCGCGGTAATACGGAGGGTGCGAGCGTTAATCGGAATGACTGGGCGTAAAGGGCATGTAGGCGGATAATTAAGTTAGGTGTGAAAGCCCCGGGCTCAACCTGGGAACTGCACTT
+
CCCCCGGGGGGGGGGGGGGGGGGGGGGGGGGGGGGGGGGGGGGGGGGGGGGGGGGGGGGGGGGGGGGGGGGGGGGGGGGGGGGGGGGGGGGGGGGGGGGGGGGGGGGGGGGGGGGGGGGGGGGGGGGGGGGGGGGGGGGGGGGGGGGGGGGGGGGGGGGGGGGGGGGGGGGGGGGGGGGGGGGGGGGFGEGC>CCE@EGECCGGEEEE*?CEGEDEGGGGGGGGGGGGGCGGGGGGGGDDGGF>FFFFF:>DG=FFFFFFFFG486?:AF99:FFEFFF>><?2:?F<8:<7182)4:D>
@M04999:289:000000000-L3R54:1:1101:4443:7280 1:N:0:433
CCTACGGGTGGCTGCAGTGGGGAATATTGCACAATGGGCGAAAGCCTGATGCAGCGACGCCGCGTGCGGGATGACGGCCTTCGGGTTGTAAACCGCTTTTGATTGGGAGCAAGCGAGAGTGAGTGTACCTTTCGAATAAGCACCGGCTAACTACGTGCCAGCAGCCGCGGTAATACGTAGGGTGCAAGCGTTATCCGGATTTATTGGGCGTAAAGAGCTCGTAGGCGGTTCGTCGCGTCTGGTGTGAAAGTCCATCGCTTAACGGTGGATCGGCGCCGGGTACGGGCGGACTGGAGTGCGG
+
CCCCCGGGGGGGGGGGGGGGGGGGGGGGGGGGGGGGGGGGGGGGGGGGGGGGGGGGGGGGGGGGGGGGGGGGGGGGGGGGGGGGGGGGGGGGGGGGGGGGGGGGGGGGGGGGGGGGGGGGGGGGGGGGGGGGGGGGGGGGGGGGGGGGGGGGGGGGGGGGGGGGGGGGGGGGGGGGGGGGGGGGGGGGGGGGGGGGGGGG5CEGGFGGGGGEGGGGGGGGGGGGGGGGGGGGGGGGGGGGGGFGFGFFFFFFGFFFFFFFEFGFFFFFFFDFF>5;DBEFFBFFFFFFFF>>:?:?FFFFB
@M04999:289:000000000-L3R54:1:1101:16014:7294 1:N:0:433
CCCTACGGGGGGCAGCAGTGGGGAATATTGCACAATGGGGGGAACCCTGATGCAGCCATGCCGCGTGTATGAAGAAGGCCTTCGGGTTGTAAAGTACTTTCGGTAGTGATGAAGTTGTGTGTATGAAAAGTGCATGCAGTTGACGTTAGCTACAGAAGAAGCACCGGCTAACTCCGTGCCAGCAGCCGCGGTAATACGGAGGGTGCGAGCGTTAATCGGAATGACTGGGCGTAACGGGCATGTAGGCGGATAATTAAGTTAGGTGTGAAAGCCCCGGGCTCAACCTGGGAATTGCACTTA
+
BC@CBCFE@+C@C:B@FGFEECF:FEEFFEE?B?=?FGFG+F*>>F@<F<<,38>F:7<CFCBEEGGFGFCG,<F:<:<+,?CF7FG:FC<<EGG9<,<9:8E8@8FC:03@,00<<9A2,;CEFCF?CFFFGGF?F?FF+<:CE8CCCEC9FGC:<FFC@F8;C?>EG>C8F?FGF5C@ECGG>C8*88:CGDGG?@G58EGECEG=E58E8:8?FFG5=CCCCFG**>D779/9CC/39F*07C*;B:>B7=7?F?FFBF*@?BBFB@BF25DFD6B>62<:?(86:08??)2<2479
@M04999:289:000000000-L3R54:1:1101:12424:7306 1:N:0:433
GTCTACCTACGGGTGGCAGCAGTGGGGAATATTGCACAATGGGGGGAACCCTGATGCAGCCATGCCGCGTGTATGAAGAAGGCCTTCGGGTTGTAAAGTACTTTCGGTAGTGAGGAAGTTGTGTGTATGAAAAGTGCATGCAGTTGACGTTAGCTACAGAAGAAGCACCGGCTAACTCCGTGCCAGCAGCCGCGGTAATACGGAGGGTGCGAGCGTTAATCGGAATGACTGGGCGTAAAGGGCATGTAGGCGGATAATTAAGTTAGGTGTGAAAGCCCCGGGCTCAACCTGGGAATTGCAC
+
CCCCCGGGFEFGGGGGGGGGGGGGGGG7FFEFGGGGGGGGGGGGGG7=FGGFCGFFGFFGGFFEGGGGGFFGGGGGGGGGGFGGGGGFGGGGGGA=,=FCFGGCFGGGGGFGGGG8CEGFGGGGGF@FGDFFFFFCFGGCGGGGGAFDFFGGDFFGG:FD::F<FFEGFEDCGDCBFGG7BEGGGFGFC@F>EGEGC8CE:8E8C8E:E=EEGEGGGGGGFGGG5CF7:D>DFGGGGGGG=DFGFF@?77FFGBD)=F4076:BF?4@>FBF4*9?:?FFF0748?2:BBFB07(324<<.
@M04999:289:000000000-L3R54:1:1101:27176:7313 1:N:0:433
CGCCTACGGGAGGCTGCAGTGGGGAATATTGCACAATGGGGGGAACCCTGATGCAGCCATGCCGCGTGTCTGAAGAAGGCCTTCGGGTTGTAAAGGACTTTTGTTAGGGAAGAAAAGCTTGGTGCTAATACCATCGAGTGCTGACGGTACCTAAAGAATAAGCACCGGCTAACTACGTGCCAGCAGCCGCGGTAATACGTAGGGTGCGAGCGTTAATCGGAATTACTGGGCGTAAAGCGAGCGCAGACGGTTAGATAAGTCAGATGTGAAATCCCCGAGCTCAACTTGGGACGTGCATTTT
+
CCCCCGGGGGGGGGGGGGGGGGGGGGGGGGGGGGGGGGGGGGGGGGGGGGGGGGGGGGGGGGGGGGGGGGGGGGGGGGGGGGGGGGGGGGGGGGGGGGGGGGGGGGGGGGGGGGGGGGGGGGGGGGGGGGGGGGGGGGGGGGGGGGGGGGGGGGGGGGGGGGGGGGGGGGGGGGGGGGGGGGGGGGGGGGGGGGGGGGGGGGGGGEGGGGGGGGGGGGGGGGGGGGGGGGGGGGGGGGGGGGDGFGFFFFFFGFFFFFF?FFC@FB?@AF>BFFFFF9DBF??BF>FFFFFFFFFF?FFB)
@M04999:289:000000000-L3R54:1:1101:8682:7316 1:N:0:433
ACCTACGGGGGGCTGCAGTGGGGAATATTGCACAATGGGGGGAACCCTGATGCAGCCATGCCGCGTGTATTAAGAAGGCCTTCGGGTTGTAAAGTACTTTCGGTAGTGAGGAAGTTGTGTGTATGAAAAGTGCATGCAGTTGACGTTAGCTACAGAAGAAGCACCGGCTAACTCCGTGCCAGCAGCCGCGGTACTACGGAGGGTGCGAGCGTTAATCGGAATGACTGGGCGTAAAGGGCATGTAGGCGGATAATTAAGTTAGGTGTGAAAGCCCCGGGCTCAACCTGGGACTTGCACTTA
+
CCCCCGGGGCCCFGGGGGGGGGGEFGGGGFGGGGGFFEGGC@CFGFGF:FFGGGGGGGGCCA1<@BEGGG,?BF@<FFGGGGCGE:FCGFFCFFGGFGGG,A*;8;ECGG*,,;C79<8F8@CGGGGFGCEGGEGCG@FFFGGGG;FGECCC@F69C+A0<CFGGGEGGGGGGGGGGGGFFFFCFCFGGEGGG*<AFEC58C8E8CE*CEGE=*AFGGD57:AC?CGF5<<GCGF77CGGGGFGFGFBBBE):FF?*9@??F47=F>FA4-8?)8::9>;?BFBB:0<?0(.).:239>B
@M04999:289:000000000-L3R54:1:1101:5422:7325 1:N:0:433
GGTGACCTACGGGTGGCAGCAGTGGGGAATATTGCACAATGGGGGGAACCCTGATGCAGCCATGCCGCGTGTATGAAGAAGGCCTTCGGGTTGTAAAGTACTTTCGGTAGTGAGGAAGTTGTGTGTATGAAAAGTGCATGCAGTTGACGTTAGCTACAGAAGAAGCACCGGCTAACTCCGTGCCAGCAGCCGCGGTAATACGGAGGGTGCGAGCGTTAATCGGAGTGACTGGGCGTAAAGGGCATGTAGGCGGATAATTAAGTTAGGTGTGAAAGCCCCGGGCTCAACCTGGGAATTGCAC
+
CCCCCGGGGGGGGGGGGGGGGGGGGGGGGGGGGGGGGGGGGGGGGGGGGGGGGGGGGGGGGGGGGGDGGGGGGGGGGGGGGGGGGGGGGGGGGGGGGGGGGGGGGGGGGGGGFGGGGGGGGGGGGGGGGGGFGGGGGGGGGGGGGGGGGGGGGGGGGGGGGGGGGGGGGGGGGGGGGGGGGGGGGGGGGGGGGGGGGGGGGGGGGGGEGGGGGGGGGGGGGGEGGGGGGGGGGGGDGGGFGGFGFGFFFFFFGFF@FFFF6BFFFF4@BFFFFFFFFF>29;>F:?>FFFFF00?FFFA95
@M04999:289:000000000-L3R54:1:1101:18252:7361 1:N:0:433
CATGGCCTACGGGGGGCTGCAGTGAGGAATATTGGACAATGGGTGAGAGCCTGATCCAGCCATCCCGCATGAAGGACGACAGCCCTATGGGTTTTAAACTTCTTTTGTATGGGAATAAACCACATTACGCGTAATGTTCTGAAGGTACCATACGAATAAGCATCGGCTAACTCCGTGCCAGCAGCCGCGGTAATACGGAGGATGCGAGCGTTATCCGGATTTATTGGGTTTAAAGGGTCCGTAGGCGGGTTGATAAGTCAGCGGTGAAAACCTGCAGCTTAACTGTAGAACTGCCGTTGAT
+
CCCCCGGGGGGGGGGGGGGGGGGGGGGFGGGGGGGGGGGGGGGFGGGGGGGGGGGGGGGGGGGGGGGGGGGGGGGGGGGGGGGGGGGGGGGGGGGGGGGGGGGGGGGGGGGGGGGGGGGGGGGGGGGGGGGGGGGGGGGGGGGGGGGGGGGFGGGGGGGGGGGGGGGGGGGGGGGGGGGGGGGGGGGGGGGDGGGGGGEGGGGGGGGGGGGGGGGGGGGGDFGGGGGGGGDGGGGGGGGGGGFDEGDFFF>DFFFFFFFFFFGFFFFFFFFFBFFFFFFFFFFFDFFFF4AFF>?FFFF:)
@M04999:289:000000000-L3R54:1:1101:9657:7399 1:N:0:433
TTCCTACGGGAGGCTGCAGTAGGGAATCTTCCACAATGGACGCAAGTCTGATGGAGCAACGCCGCGTGAGTGAAGAAGGTTTTCGGATCGTAAAGCTCTGTTGTTGGTGAAGAAGGATAGGGGTAGTAACTGATTCTTATTTGACGGTAATCAACCAGAAAGTCACGGCTAACTACGTGCCAGCAGCCGCGGTAATACGTAGGTGGCAAGCGTTGTCCGGATTTATTGGGCGTAAAGCGAACGCAGGCGGGAGAACAAGTCAGCTGTGAAAGCCCTCGGCTTAACCGGGGAAGTGCAGCTG
+
CCCCCGGGGGGGGGGGGGGGGGGGGGGGGGGGGGGGGGGGGGGGGGGGGGGGGGGGGGGGDGGGGGGEEGGGGGGFGGGGGGGGDGGGGGGGGGGGGGGGGGGGGGGGGGD?FGGGGGGGGGEGGCGGGGGGGGGGGGGGGGGGGGCGGGGGGGGGGGGGGCFGGGGGGGGGGGFGEGFGGGFGGFGGGGGDGGGFGGGGGGGGGCFFGGGGGGGGGGGGGGGGGGGCFGGDECEGGGGGDGFGFGFFFF3)7>FFF?>FFFGFF496>FAFFFFFFF5?FFFBFFF>F>;:<?2<<>DF4
@M04999:289:000000000-L3R54:1:1101:18919:7404 1:N:0:433
CTGCGCCTACGGGAGGCAGCAGTGGGGAATATTGCACAATGGGGGGAACCCTGATGCAGCCATGCCGCGTGTATGAAGAAGGCCTTCGGGTTGTAAAGTACTTTCGGTAGTGAGGAAGTTGTGTGTATGAAAAGTGCATGCAGTTGACGTTAGCTACAGAAGAAGCACCGGCTAACTCCGTGCCAGCAGCCGCGGTAATACGGAGGGTGCGAGCGTTAATCGGAATGACTGGGCGTAAAGGGCATGTAGGCGGATAATTAAGTTAGGTGTGAAAGCCCCGGGCTCAACCTGGGAATTGCAC
+
CCCCCGGGGGGGGGGGGGGGGGGGGGGGGGGGGGGGGGGGGGGGGGGGGGGGGGGGGGGGGGGGGGGGGGGGGGGGGFGGGGGGGGGGGGGGGGGGFGGGGGGGGGGGFC8@FCGGFFGGGGDGGGGGGGGG:CGFEFGGGGGGGGGGGGGGGGGGGGGGGGFGFGGGG7FGGGGGGGGGGGGFGGGFGGGDGGGGGGGGGGGGGGGGGGCEGGGGGGCFGGGGGGFGGGGGGGGGGGGGGGFFFGFFFFFEGFFDFFFFFFGFFFFF?F<BBFFFFFE0>B;BFFFBFFBF?B?BFBF<?
@M04999:289:000000000-L3R54:1:1101:18159:7405 1:N:0:433
TACACCCGGGCGGCAGCAGTGGGGAATGTTGCACAATGGGGGGAACCCTGATGCAGCCATGCCGCGTGTATGAAGAAGGCCTTCGGGTTGTAAAGTACTTTCGGTAGTGAGGAAGTTGTGTGTATGAAAAGTGCATGCAGTTGACGTTAGCTACAGAAGAAGCACCGGCTAACTCCGTGCCAGCAGCCGCGGTAATACGGAGGGTGCGAGCGTTAATCGGAATGACTGGGCGTAAAGGGCATGTAGGCGGATAATTAAGTTAGGTGTGAAAGCCCCGGGCTCAACCTGGGAATTGCACTT
+
CCCCCGGGGGGGGGGGGGGGFGGGGGGGGGGGGGGGGGGGGGGGGGGGGGGGGGGGGGGGGGGGGGGGGGGGGGGGGGGGGGGGGGGGGGGGGGGGGGGGGGGGGGGGGGGFGFGGGGGGGGGGGGGGGGGGGGGGGGGGGGGGGGGGGGGGGGGGGGGGGGGGGGGGGGGGGGGGGGFGGGGGGFGGGGGGGGGGGGGGGGGGGGGGGGGGGGEGGGGGGGGGGGGGGFGGGGGDDGGGGGFGFGFFFFFFGFFFFFFFFFGFFFF5>FDAFFFFF;EFFFFFFFF:???::?FFBFFF
@M04999:289:000000000-L3R54:1:1101:19977:7423 1:N:0:433
GCCTACGGGGGGCTGCAGTGAGGAATATTGGACAATGGGTGAGAGCCTGATCCAGCCATCCCGCGTGAAGGACGACAGCCCTATGGGTTTTAAACTTCTTTTGTATGGGAATAAACCACATTACGCGTAATGTTCTGAAGGTACCATACGAATAAGCATCGGCTAACTCCGTGCCAGCAGCCGCGGTAATACGGAGGATGCGAGCGTTATCCGGATTTATTGGGTTTAAAGGGTCCGTAGGCGGGTTGATAAGTCAGCGGTGAAAACCTGCAGCTTAACTGTAGAACTGCCGTTGATACTG
+
CCCCCGFGGGCFGGGGGGGGGGGGGGGGGFGGGGGGGGGFEGGGGGGGGFGGGFGGGGGGGGGGGGGGGGGGGGGGGGGGGGCFGGGGGGGGGGGGGGGGGGGGFGGGFGGGGGGGGGGFGGCCGCFECFGGFGFFGGGGGFGGGGGFGGGGGGGFF:FGGGGGGFFGGFGGGGGGGFG8CF*CCEGGGGGFGDEEGC@FGCDECEGGEDEFGD:CCFFGF9CGGGG4<7>FGGGFGGGGDGEGFGEFFFFF796*=FED>>D@B*)537<14F?BBBFF)6)665AA?FB2?6::A2:<)
@M04999:289:000000000-L3R54:1:1101:16171:7439 1:N:0:433
CTTTCCTACGGGGGGCTGCAGTAGGGAATCTTCCACAATGGACGCAAGTCTGATGGAGCAACGCCGCGTGGATGAAGAAGGTCTTCGGCTCGTAAAATCCTGTTGTTGAAGAAGAACGGTTGTGAGAGTAACTGCTCATAGCGTGACGGTAATCAACCAGAAAGTCACGGCTAACTACGTGCCAGCAGCCGCGGTAATACGTAGGTGGCAAGCGTTGTCCGGATTTATTGGGCGTAAAGGGAGCGCAGGCGGTCTTTTAAGTCTGAATGTGAAAGCCCTCAGCTTAACTGAGGAAGAGCAT
+
CCCCCGGGGGGGGGGGGGGGGGGGGGGGGGGGGGGGGGGGGGGGGG+FFFGGEFFFGGGGGGEGGGGGGGGGGGGGGD8CFGGGGGGG7DEFGGCFGGGGGGGGGGGGGGGGGFGGGG@GGGGGGGGGGFGGGGGGGGGGGGGEGEGGGGGGGGGGGGGGG6C:EGFGECDGEGGGGGGGGFFF?E6CFGDGGGGGGGFFGFGFEGG=@EGGGGGGGGGCEECEECFCFFGFGGE3557DCCBGFD>BFFBE<>5@FFFFFFGFF*8@AF<9-9FFF??:B?BBFFD<AA<??:<?BBFF)
@M04999:289:000000000-L3R54:1:1101:16431:7467 1:N:0:433
CTCCCTACGGGCGGCTGCAGTGAGGAATATTGGACAATGGGTGAGAGCCTGATCCAGCCATCCCGCGTGAAGGACGACAGCCCTATGGGTTTTAAACTTCTTTTGTATGGGAATAAACCACATTACGCGTAATGTTCTGAAGGTACCATACGAATAAGCATCGGCTAACTCCGTGCCAGCAGCCGCGGTAATACGGAGGATGCGAGCGTTATCCGGATTTATTGGGTTTAAAGGGTCCGTAGGCGGGTTGATAAGTCAGCGGTGAAAACCTGCAGCTTAACTGTAGAACTGCCGTTGATAC
+
CCCCCGGGGGGGGGGGGGGGGGGGGGGGGGGGGGGGGGGGGGGGGGGGGGGGGGGGGGGGGGGGGGGGGGGGGGGGGGGGGGGGGGGGGGGGGGGGGGGGGGGGGGGGG8FFGFFGGGGGGGGGGGGGGGGGGGGGGGGGGGGGGGGGGGGGGGGGGFGGGGGGGGGGGGGGGGGGGGGGFGGGGGGCGGGGGGGGGGGGFGGGGGGGGGGGGGG5;:EFGGFGFGDGGGFGGGGGGGGGFGFGFGFDBDFFGFFFFF?FFFGFFFFFFDFFFFFFFFFFFFBD<244A>?<36?FFFF<6
@M04999:289:000000000-L3R54:1:1101:22510:7495 1:N:0:433
TTCCCCTACGGGGGGCTGCAGTGGGGAATTTTGGACAATGGGGGCAACCCTGATCCAGCCATGCCGCGTGTCTGAAGAAGGCCTTCGGGTTGTAAAGGACTTTTGTTAGGGAAGAAAAGCTTGGTGCTAATACCACCGAGTGCTGACGGTACCTAAAGAATAAGCACCGGCTAACTACGTGCCAGCAGCCGCGGTAATACGTAGGGTGCGAGCGTTAATCGGAATTACTGGGCGTAAAGCGAGCGCAGACGGTTAGATAAGTCAGATGTGAAATCCCCGAGCTCAACTTGGGACGTGCATT
+
CCCCCGGGGGGGGGGGGGGGGGGGGGGGGGGGGGGGGGGGGGGGGGGGGGGGGGGGGGGGGG@FGEGGGGGGGGGGGGGGGGGGGGGGGGGGGGGGGGGGGGGGGGGGGFFGGGGGGGGGGGGEGGGGGFFGGGGGGGGGGGGGFFGGEGGGGGGGGFFGGCFGGGGGGGGGDGGGFGGGGGGGGGGGGGEGGGGGGGGGGGFFGGGGGG=EGGGGEDGGGGEGGGGGFFGGGGGGGGGGGGFGFGFF>F>DGFFFFFFBFFDFFFFFDFBFFFFFFFDB>BFFFBFFFF:?FFB??FFFF
@M04999:289:000000000-L3R54:1:1101:6801:7506 1:N:0:433
GACCTACGGGTGGCAGCAGTGGGGAATACTGCACAATGGGCGAAAGCCTGATGCAGCGACGCCGCGTGCGGGATGACGGCCTTCGGGTTGTAAACCGCTTTTGATTGGGAGCAAGCGAGAGTGAGTGTACCTTTCGAATAAGCACCGGCTAACTACGTGCCAGCAGCCGCGGTAATACGTAGGGTGCAAGCGTTATCCGGATTTATTGGGCGTAAAGAGCTCGTAGGCGGTTCGTCGCGTCTGGTGTGAAAGTCCATCGCTTAACGGTGGATCGGCGCCGGGTACAGGCGGACTGGAGTGG
+
CCCCCGGGGGGGGGGGGGGGGGGGGGGGFGGGGGGGGGGGGGGGGGGGGGGGGGGGGGGGGGGGGGGEGGGGDGGGGGGGGGGGGGGGGGGGGGGGGGGGGGGGGGGGGGGGGGGGGGGGGGGGGGGGGGGGGGGGFGGGGGGDGGDGGGGCGGGGGCFFGGGGGGFGGGGGDGGFGGGGCFDGCCEFG+CEGEGGGGGGGGGGCGGGGGGEGDDGF:FFGGGGGGDD=39DGGG55D<CDDFGFD:)194@FFB?FF>@5>DBFFFFFF:?>E5>>;@9>FF;74>2?BFF>FBB:?30(
@M04999:289:000000000-L3R54:1:1101:10682:7517 1:N:0:433
GCCTACGGGGGGCAGCAGTAGGGAATCTTCCACAATGGACGCAAGTCTGATGGAGCAACGCCGCGTGGATGAAGAAGGTCTTCGGATCGTAAAATCCTGTTGTTGAAGAAGAACGGTTGTGAGAGTAACTGCTCATAGCGTGACGGTAATCAACCAGAAAGTCACGGCTAACTACGTGCCAGCAGCCGCGGTAATACGTAGGTGGCAAGCGTTGTCCGGATTTATTGGGCGTAAAGGGAGCGCAGGCGGTCTTTTAAGTCTGAATGTGAAAGCCCTCAGCTTAACTGAGGAAGAGCATCGG
+
CCCCCGGGGGGGGGGGGGGGGGGGGGGGGGGGGGGGGGGGGGGGGGGGGGGGGGGGGGGGGGGGGGGGGGGGGGGGGGGGGGGGGFGGGGGGGGGGGGGGGGGGGGGGGGGGGGGGGGGGGGGGGGGGGGGGGGGGGGGGGGGGGGGGGGGGGGGGGGGG7AFFGDGGGGGGGGGGGGGGGGGGGGGGGGGGGGGGGGGGGGGGGGGGGGGGGGGGGGGGGGGGGGGGGGDGGGGGGDGCDGFGFGFFFFFFGFFF?*18B?FFFFFFBBD<BF>FFFF?9AF<AFFFFFB:701?DFFF?
@M04999:289:000000000-L3R54:1:1101:25974:7545 1:N:0:433
GGCCTACGGGTGGCTGCAGTGGGGAATATTGCACAACGGGGGAAACCCTGATGCAGCCATGCCGCGTGTATGAAGAAGGCCTTCGGGTTGTAAAGTACTTTCGGTAATGAGGAAGGTGATGTATCTAATAGGTGCATCAATTGACGTTAATTACAGAAGAAGCACCGGCTAACTCCGTGCCAGCAGCCGCGGTAATACGGAGGGTGCGAGCGTTAATCGGAATGACTGGGCGTAAAGGGCATGTAGGCGGATAATTAAGTTAGGTGTGAAAGCCCCGGGCTCAACCTGGGAATTGCACTT
+
CCCCCGGGGCFGGGFGGFGGGGGGGGGGGGGGGGGGGGGGGGGGGGGGGGGGGGGGGGGGGGGGGGGDGGGGGCGGFFGGGGGGGFGGGGGGGGGGGGGGGFGEFGGGGGGGGGGGGGGGGGGGGGGGGFGGGGGGGGGGGGGFGGCFFGGGGGGFGFCGFGGGGGGDEEGGGGGGGGGGGGGGFEGFCGC7EE:FCFGDGGDGGGEE5E5EGGGGGGGGGGGGGGGGFCFGEGGGG*9DFGFGFGFFE>DBGFFFF==@FFG:FFFFFF2)8F)>BB>>B?<>:(47:?18<DFAA>DF
@M04999:289:000000000-L3R54:1:1101:24783:7559 1:N:0:433
GAGACCTACGGGCGGCTGCAGTGGGGAATTTTGGACAATGGGGGCAACCCTGATCCAGCCATGCCGCGTGTCTGAAGAAGGCCTTCGGGTTGTAAAGGACTTTTGTTAGGGAAGAAAAGCTTGGTGCTAATACCACCGAGTGCTGACGGTACCTAAAGAATAAGCACCGGCTAACTACGTGCCAGCAGCCGCGGTAATACGTAGGGTGCGAGCGTTAATCGGAATTACTGGGCGTAAAGCGAGCGCAGACGGTTAGATAAGTCAGATGTGAAATCCCCGAGCTCAACTTGGGACGTGCATT
+
CCCCCGGGGGGGGGGGGGGGGGGGGGGGGGGGGGGGGGGGGGGGGGGGGGGGGGGGGGGGGGGGGGGGGGGGGGGGGGGGGGGGGGGGGGGGGGGGGGGGGGGGGGGGFGGGGGGGGGGGGGGGGGGGGGGGGGGGGGGGGGGGCFGGGGGGGGGGGGGGGGGGGGGGGGGGGGGGGGGGFGGGGGGGGGGGGGGDEGGG8?CGGGGGGGCEEGGGGGGGGGGDGFFGGGGGGGGGGGFGC5@DED>>@FEEC>>@?FFFF@C=??BFFFFFFFF?FB:BFF9:<?BFA<?013(43?BFF
@M04999:289:000000000-L3R54:1:1101:17304:7577 1:N:0:433
TCCTACGGGTGGCAGCAGTGGGGAATATTGCACAATGGGGGGAACCCTGATGCAGCCATGCCGCGTGTATGAAGAAGGCCTTCGGGTTGTAAAGTACTTTCGGTAATGAGGAAGGTGGTGTATCGAATAGGTGCATCAATTGACGTTAATTACAGAAGAAGCACCGGCTAACTCCGTGCCAGCAGCCGCGGTAATACGGAGGGTGCGAGCGTTAATCGGAATGACTGGGCGTAAGGGGCATGTAGGCGGATAATTAAGTTAGGTGTGAAAGCCCCGGGCTCAACCTGGGAACTGCACTTA
+
CCCCCGGGGGGGGGGGGGGGGGGGGGGGGGGGGGGGGGGGGGGGGGGGGGGGGGGGGGGGGGGGGGGGGGGGGGGGGGGGGGGGGGGGGGGGGGGGGGGGGGGGGGGFFFGFGFGGFGGGGGGGGGGGGGGGFGGGGGGGGGGGGGGGGGGGGGGGGGFGGGGGGGGGGGGGGGGEGGGGGGGGGGGGGGGGGGGGGGGGGGGGGGGEGGGGGGGGGFGGGFGGGGGGFGGGGGGGGGGGGGFGFCFFFDFFGFFFFFFFFF4/9?EFBFAF?FFF>9DBBFFFFF?F<B>??FFFFFFF
@M04999:289:000000000-L3R54:1:1101:13665:7597 1:N:0:433
TATCCTACGGGTGGCTGCAGTGAGGAATATTGGACAATGGGTGAGAGCCTGATCCAGCCATCCCGCGTGAAGGACGACAGCCCTATGGGTTTTAAACTTCTTTTGTATGGGAATAAACCACATTACGTGTAATGTTCTGAAGGTACCATACGAATAAGCATCGGCTAACTCCGTGCCAGCAGCCGCGGTAATACGGAGGATGCGAGCGTTATCCGGATTTATTGGGTTTAAAGGGTCCGTAGGCGGGTTGATAAGTCAGCGTTGAAACCCTGCAGTTTAACTTTTAAACTGCCTTTATTAC
+
CCCCCGGGGDGGGGGGGGGGGGGGGGGGGGGGGGGGGGGGGGGGGGGGGGGGGGGGGGGGGGGGGGGGGGGGGGGGGGGGGGGGGGGGGGGGGGGGGGGGGGGGGGGGGFGGGGGGGGGGGGGGGGGGGGGGGGGGGGGGGGGGGGGGGGGFFFGGGGGGGGGDGGGGGGGGDG:FGGGGGGGGGGEGE8CGGGG7CEGDFCGGGGGGGGGGGGDGGGGGGGGFCGGGGDGGCCGFGGDGCD@FE:DFFFFFGFFFFFFFE)9)7@F*352(4??*94/)-.-)))).)-)4()6-)).)-
@M04999:289:000000000-L3R54:1:1101:11294:7623 1:N:0:433
GCCCTACGGGAGGCTGCAGTGGGGAATTTTGGACAATGGGGGGAACCCTGATCCAGCCATGCCGCGTGTCTGAAGAAGGCCTTCGGGTTGTAAAGGACTTTTGTTAGGGAAGAAAAGCTTGGTGCTAATACCACCGAGTGCTGACGGTACCTAAAGAATAAGCACCGGCTAACTACGTGCCAGCAGCCGCGGTAATACGTAGGGTGCGAGCGTTAATCGGAATTACTGGGCGTAAAGCGAGCGCAGACGGTTAGATAAGTCAGATGTGAAATCCCCGAGCTCAACTTGGGACGTGCATTTT
+
CCCCCGGGGGGGGGGGGGGGGGGGGGGGGGGGGGGGGGGGGGGGGGGGGGGGGGGGGGGGFGGGGGGEGGGGGGGGGGGGGGGGGGGGGGGGGGGGGGGGGGGGGGGGG?FGGGGGGGGGGGGGGGGGGGGGGGGGGGGGGGGGGGGGGGGGGGFGGGFGGGGGGGEGGGGGGG@GGGGGGGGGGGGGGGGGGGDFFGFGCGGGGEEGCEGGGGCFGGGGGEGGFGG7FCC7EDEGFFGDGGFGFGDFEBEFDFFF?FFFF?D?FFFF<FDFFFFFBFEFF:2<BFFF7(:F6?BF6ABF)
@M04999:289:000000000-L3R54:1:1101:16100:7627 1:N:0:433
CCTACGGGCGGCTGCAGTGGGGAATATTGCACAATGGGGGGAACCCTGATGCAGCCATGCCGCGTGTATGAAGAAGGCCTTCGGGTTGTGAAGTACTTTCGGTAGTGAGGAAGTTGTGTGTATGAAAAGTGCATGCAGTTGACGTTAGCTACAGAAGAAGCACCGGCTAACTCCGTGCCAGCAGCCGCGGTAATACGGAGGGTGCGAGCGTTAATCGGAATGACTGGGCGTAAAGGGCATGTAGGCGGATAATTAAGTTAGGTGTGAAAGCCCCGGGCTCAACCTGGGAATTGCACTTAA
+
CCCCCGGGGGGGGGGGGGGGGGGGGGGGGGGGGGGGGGGGGGGGGGGGGGGGGGGGGGGGGGGGGGGGGGGGGGGGGGGGGGGGGGGGGFCGGGGGGGGGGGGFEGGGG:FFGGGGGGGGGGGGGGGGGGGGGGGGGGGGGGGGGGGGGGGGGGGGGGGGGGGGGGGGGGGGGGGGGGGGGGGGGGEGEGGGGGGGGGGGGGGGGGGGGGGGGGGGGGGGGGGGGGGGGGGGGGGGGGGGGGFGFGFF>FBFGFFFFFFFFFGFFEFFA*38:DEFB>EB7?FFFBFFBF:><2>?FFFA
@M04999:289:000000000-L3R54:1:1101:4222:7670 1:N:0:433
CTCCTACGGGCGGCAGCAGTGGGGAATATTGCACAATGGGGGAAACCCTGATGCAGCCATGCCGCGTGTATGAAGAAGGCCTTCGGGTTGTAAAGTACTTTCGGTAATGAGGAAGGTGGTGTATCTAATAGGTGCATCAATTGACGTTAATTACAGAAGAAGCACCGGCTAACTCCGTGCCAGCAGCCGCGGTAATACGGAGGGTGCGAGCGTTAATCGGAATGACTGGGCGTAAAGGGCATGTAGGCGGATAATTAAGTTAGGTGTGAAAGCCCTGGGCTCAACCTAGGAATTGCACTT
+
CCCCCGGGGGGGGGGGGGGGGGGGGGGGGGGGGGGGGGGGGGGGGGGGGGGGGGGGGGGGGGGGGGGGGGGGGGGGGGGGGGGGGGGGGGGGGGGGGGGGGGGGGGGGGGGGGGGGGGGGGGGGGGGGGGGGGGGGGGGGGGGGGGGGGGGGGGGGGGGGGGGGGGGGGGGGGGGGGGGGGGGGGGGGGGGGGGGGGGGGGGGGGGGGGGGGGGGGGGGGGGGGGGGGGGGGEGGGGGGGGGFGFGFFFFFFGFFFFFFFFFGFFFFFFFFFFFFFFFFFF?FFFFFFFFFFFFFFFFFF
@M04999:289:000000000-L3R54:1:1101:28581:7697 1:N:0:433
AAACCTACGGGGGGCTGCAGTGGGGAATTTTGGACAATGGGGGCAACCCTGATCCAGCCATGCCGCGTGTCTGAAGAAGGCCTTCGGGTTGTAAAGGACTTTTGTTAGGGAAGAAAAGCTTGGTGCTAATACCACTGAGTGCTGACGGTACCTAAAGAATAAGCACCGGCTAACTACGTGCCAGCAGCCGCGGTAATACGTAGGGTGCGAGCGTTAATCGGAATTACTGGGCGTAAAGCGAGCGCAGACGGTTAGATAAGTCAGATGTGAAATCCCCGAGCTCAACTTGGGACGTGCATTT
+
CCCCCGGGGGGGGGGGGGGGGGGGGGGGGGGGGGGGGGGGGGGGGGGGGGGGGGGGGGGGGGGGGGGGCFGGFGGGGGGGGGGGGGGGGGGGGGGGGGGGGGGGGGGGGGGGGGGG:FGGGF:FGGGGGFGGGGGGGGFGGGGDFGGGGEGGGGGGGGGGGGFGGGGGEGGG6FFFGCGGGGGGGGGGGGGEGGGDGGGFFEGDGGGD58CEEEGEGGGFGG5FFFGG?FGG7<EGGGGGGGFGEGEFFFFFGFFFFFFFF?FFFFFF5F>FFFFFFFF>F6:?77ABAFF?F><::<FFA
@M04999:289:000000000-L3R54:1:1101:16933:7704 1:N:0:433
GGCCTACGGGTGGCTGCAGTAGGGAATCTTCCACAATGGACGCAAGTCTGATGGAGCAACGCCGCGTGAGTGAGGAAGGTTTTCGGATCGTAAAGCTCTGTTGTTGGTGAAGAAGGATAGGGGTAGTAACTGATTCTTATTTGACGGTAATCAACCAGAAAGTCACGGCTAACTACGTGCCAGCAGCCGCGGTAATACGTAGGTGGCAAGCGTTGTCCGGATTTATTGGGCGTAAAGCGAACGCAGGCGGGAGAACAAGTCAGCTGTGAAAGCCCTCGGCCTAACCGGGGAAGTGCAGCTG
+
CCCCCGGGGGGGGGGGGGGGGGGGGGGGGGGGGGGGGGGGGGGGGGGGGGGGGGGGGGGGGGGGGGGGGGGGGGGGGGGGGGGGGGGGGGGGGGGGGGGGGGEGGGGGGGGGGGGGGGGGGGGGGGGGGGGGGGGGGGGGGGGGGGGGGGGGGGGGGFGGDGGGGGGGGGGGGGGGGGGGGGFGGFGGGGGGEGGGGGGFGGCFFGGGGGGGGGGGGGGGGGGGGGGGCFGGGGGGGGGGDGFGEGFFFFFFGF@?FFFFFFC@FFF@FFAAFFFFFFFF1??:2<9>9BB1:47AAFF?4
@M04999:289:000000000-L3R54:1:1101:27098:7718 1:N:0:433
GGCTACCTACGGGCGGCTGCAGTGAGGAATATTGGACAATGGGTGAGAGCCTGATCCAGCCATCCCGCGTGAAGGACGACAGCCCTATGGGTTCTAAACTTCTTTTGTATGGGAATAAACCACATTACGTGTAATGTTCTGAAGGTACCATACGAATAAGCATCGGCTAACTCCGTGCCAGCAGCCGCGGTAATACGGAGGATGCGAGCGTTATCCGGATTTATTGGGTTTAAAGGGTCCGTAGGCGGGTTGATAAGTCAGCGGTGAAAACCTGCAGCTTAACTGTAGAACTGCCGTTGAT
+
CCCCCGGGGGGGGDGGDGGGGGFGGFGGGGEFECFGGGGFGGGC:7CFEFGGGFFGGG@FGGGGFGGGGFGGGGGGGGGGE:EGEGDGFDGGGGGAEGGGFEFGGGEGGGGGGGFFFGGGGCGGGGGGGGGGGGGGGGFGGGGGGGCCFDFGGG@@FFGGGGGGDCCFGFFGGGE@>FFGCF8EFGGGGGGGGGGDFGEGGGF?CEGGGDCECFGGGGDEEFCEGGG4:CCC9CFGGGGGGFFD5=335BFFF??=FFF?=FGFFFF?AF?BFFFFFFFFFAFAAB>A2<<<>F096<<<6
@M04999:289:000000000-L3R54:1:1101:12207:7743 1:N:0:433
CCTACGGGGGGCTGCAGTGAGGAATATTGGACAATGGGTGAGAGCCTGATCCAGCCATCCCGCGTGAAGGACGACAGCCCTATGGGTTTTAAACTTCTTTTGTATGGGAATAAACCACATTACGTGTAATGTTCTGAAGGTACCATACGAATAAGCATCGGCTAACTCCGTGCCAGCAGCCGCGGTAATACGGAGGATGCGAGCGTTATCCGGATTTATTGGGTTTAAAGGGTCCGTAGGCGGGTTGATAAGTCAGCGGTGAAAACCTGCAGCTTAACTGTAGAACTGCCGTTGATACTGT
+
CCCCCGGGGGGGGGGGGGGGGGGGGGGGGGGGGGGGGGGGGGGGGGGGGGGGGGGGGGGGGGGGGGGGGFGGGGGGGGGGGGFGFGGGGGGGGGGGGGGGGFGGGGCEGGFGGGGGGGGGGGGGGGGGGGGGGGGGGGF:FGGGGGGGGGGGGGGGGGGGDGGGGGGGGGGGGGFCFGGGGGGGGGEDGGGGGGGGGGGGGGCEGGGGGGGGGGGGGGGGGGGGGGGFGFGDFGGGGGGGGGFGFGFFFFFFGFFFFFEFFFFFFFFF?FFFFFFFFFFFFBBDBDF?F:;FFF6<ADFFA
@M04999:289:000000000-L3R54:1:1101:16556:7757 1:N:0:433
CCTACGGGAGGCTGCAGTGGGGAATATTGCACAATGGGGGGAACCCTGATGCAGCCATGCCGCGTGTATGAAGAAGGCCTTCGGGTTGTAAAGTACTTTCGGTGGTGAGGAAGTTGTGTGTATGAAAAGTGCATGCAATTGACGTTAGCTACAGAAGAAGCACCGGCTAACTCCGTGCCAGCAGCCGCGGTAATACGGAGGGTGCGAGCGTTAATCGGAATGACTGGGCGTAAAGGGCATGTAGGCGGATAATTAAGTTAGGTGTGAAAGCCCCGGGCTCAACCTGGGAATTGCACTTAA
+
CCCCCGGGGGGGGGGGGGGGGGGGGGGGGGGGGGGGGGGGGGGGGGGGGGGGGGGGGGGGGGGGGGGGGGGGGGGGGGGGGGGGGGGGGGGGGGGGGGGGGGGGGGGGGFDFGGGGGGGGGGGGGGGGGGGGGGGGGGGGGGGGGGGGGGGGGGGGGGGGGGGGGGGGGGGGGGGGGGGGGGGGGGGGGGGGGGGGGGGGGGEGGGGGGGGGGGGGGGDEGGGGGGGGGGGGGGGGGGGGGGFGFGFFBEFFGFFFFFFFFFGFFFFFFFFFFFFFEBFFFFFFFFF<<F???FFFFFFF
@M04999:289:000000000-L3R54:1:1101:9093:7758 1:N:0:433
GCCTACGGGGGGCTGCAGTGGGGAATATTGCACAATGGGCGAAAGCCTGATGCAGCGACGCCGCGTGCGGGATGACGGCCTTCGGGTTGTAAACCGCTTTTGATTGGGAGCAAGCGAGAGTGAGTGTACCTTTCGAATAAGCACCGGCTAACTACGTGCCAGCAGCCGCGGTAATACGTAGGGTGCAAGCGTTATCCGGATTTATTGGGCGTAAAGAGCTCGTAGGCGGTTCGTCGCGTCTGGTGTGAAAGTCCATCGCTTAACGGTGGATCGGCGCCGGGTACGGGCGGACTGGAGTTCG
+
CCCCCGGGGEFGGGGGGGFFCFGC?FFGGDFFGGGGFGGGGGGGGGGGFGGG?FFGGGGGGGGFFGGDFCCGGDGGGGGGGFG@F7FFGFGGGGGGGGFGGGCGG<FGGCGGGGGGDBFGGGGGGGGGGGGGGGGC@F8CCGEGGEEEGCEGGGGEG8EGF6@CFGGGGGGGGEEEG5<FFEDGGGG@<CGEG8EEGGGGE*C<EGGF5CCGGGFCGGGGGGGCCC=DCGDDEG=CDGGGGG4F?/566@4@DFFFF@D>F):FD:B56FFFBEBDF>)9(49??;96>(49;(((44(.,
@M04999:289:000000000-L3R54:1:1101:22054:7758 1:N:0:433
ACCTACGGGTGGCTGCAGTGAGGAATATTGGACAATGGGTGAGAGCCTGATCCAGCCATCCCGCGTGAAGGACGACAGCCCTATGGGTTTTAAACTTCTTTTGTATGGGAATAAACCACATTACGCGTAATGTTCTGAAGGTACCATACGAATAAGCATCGGCTAACTCCGTGCCAGCAGCCGCGGTAATACGGAGGATGCGAGCGTTATCCGGATTTATTGGGTTTAAAGGGTCCGTAGGCGGGTTGATAAGTCAGCGGTGAAAACCTGCAGCTTAACTGTAGAACTGCCGTTGATACTG
+
CCCCCGGGGGGGGGGGGGGGGGGGGGGGGGGGGGGGGGGGGGGGGGGGGGGGGGGGGGGGGGGGGGGGGGGGGGGGGGGGGGGGFGGGGGGGGGGGGGGGGGGGGGGGGGGGGGGGGGGGGGGGGGGGGGGGGFGGGGFGGGGGGGGFGGGGGGGGGGGGGGGGDEGGGGGGCGGGGGGGGGGGGEE7CFFGGGGGGGGGGGDGGGEEGGGGGGEGGGGGGGGGGGGGDGCGDFFFGGG<CFFGFGFFFFF?C@BFFFD:BEGFFFFBFFFFFFFFFAFFFFFAFAAA2<B9?6:BFAFF)
@M04999:289:000000000-L3R54:1:1101:4725:7767 1:N:0:433
GCCTACGGGTGGCAGCAGTGGGGAATTTTGGACAATGGGGGCAACCCTGATCCAGCCATGCCGCGTGTCTGAAGAAGGCCTTCGGGTTGTAAAGGACTTTTGTTAGGGAAGAAAAGCTTGGTGCTAATACCACTGAGTGCTGACGGTACCTAAAGAATAAGCACCGGCTAACTACGTGCCAGCAGCCGCGGTAATACGTAGGGTGCGAGCGTTAATCGGAATTACTGGGCGTAAAGCGAGCGCAGACGGTTAGATAAGTCAGATGTGAAATCCCCGAGCTCAACTTGGGACGTGCATTTG
+
CCCCCGGGGGGGGGGGGGGGGGGGGGGGGGGGGGGGGGGGGGGGGGGGGGGGGGGGGGGGGGGGGGGGGGGGGGGGGGGGGGGGGGGGGGGGGGGGGGGGGGGGGGGGGGGGGGGGGGGGGGGGGGGGGGGGGGGGGGGGGGGGGGGGGGGGGGGGGGGGGGGGGGGGGGGGGGGGGGGGGGGGGGGGGGGGGGGGGGGGGGGGGGGGGGGGGGGGGGGDGGGGGGGGCFGGGGGGGGGGGGFGFGFFFFFEGFFFFFFFFFGFFFFFFFFFFFFFFFB9??FFFB4>:?BFFFBFABFF
@M04999:289:000000000-L3R54:1:1101:12371:7776 1:N:0:433
TGGAGCCTACGGGTGGCAGCAGTGGGGAATATTGCACAATGGGGGGAACCCTGATGCAGCCATGCCGCGTGTATGAAGAAGGCCTTCGGGTTGTAAAGTACTTTCGGTAATGAGGAAGGTGGTGTATCGAATAGGTGCATCAATTGACGTTAATTACAGAAGAAGCACCGGCTAACTCCGTGCCAGCAGCCGCGGTAATACGGAGGGTGCGAGCGTTAATCGGAATGACTGGGCGTAAAGGGCATGTAGGCGGATAATTAAGTTAGGTGTGAAAGCCCTGGGCTCAACCTAGGAATTGCAC
+
CCCCCGGGGGGGGGGGGGGGGGGGGGGGGGGGGGGGGGGGGGGGGGGGGGGGGGGGGGGGGGGGGGGGGGGGGGGGGGGGGGGGFGGGGGGGGGGGGGGGGGGGGGGGGGGGGGGGGGGGGGGGGGGGGGGGGGGGGGGFGGGGGGGGGGGGGGGGGGFGGGGGGGGGGGGGGGGGGGGGGGGGGGGGGGGGGGGGGGGGGFGGGDGGGGGGGGGGGGGGGGGEEGGGGGGGGGGGGGGGGGFGFGFFFFFEGFE>FFFFBFGFFFFFFFFFFFFFFFF1?<BB:D<??BFF<?<?F?B24
@M04999:289:000000000-L3R54:1:1101:3633:7794 1:N:0:433
CCTACGGGGGGCTGCAGTGAGGAATATTGGACAATGGGTGAGAGCCTGATCCAGCCATCCCGCGTGAAGGACGACAGCCCTATGGGTTTTAAACTTCTTTTGTATGGGAATAAACCACATTACGTGTAATGTTCTGAAGGTACCATACGAATAAGCATCGGCTAACTCCGTGCTAGCAGCCGCGGTAATACGGAGGATGCGAGCGTTATCCGGATTTATTGGGTTTAAAGGGTCCGTAGGCGGGTTGATAAGTCAGCGGTGAAAACCTGCAGCTTAACTGTAGAACTGCCGTTGATACTGT
+
CCCCCGGGGGGGGGGGGGGGGGGGGGGGGGGGGGGGGGGGGGGGGGGGGGGGGGGGGGGGGGGGGGGGGGGGGGGGGGGGGGGGGGGGGGGGGGGGGGGGGGGGGGGGGGGGGGGGGGGGGGGGGGGGGGGGGGGGGGGGGGGGGGGGGGGGGGGGGGGGGGGEGGGGGGGGGGGGGGGGGGGGGGGGGFGGGGGGGGGGGGGGGGGGGGGGGGGGGGGGGGGGGGGGGGGGGGGGGGGDGGFGFGFFFFFFGFFFFFFFFFGFFFFFFFFFFFFFFFFFFFF>BFFFFFFFFF?FFFFFF
@M04999:289:000000000-L3R54:1:1101:18484:7828 1:N:0:433
TGTCCTACGGGTGGCTGCAGTAGGGAATCTTCCACAATGGACGCAAGTCTGATGGAGCAACGCCGCGTGAGTGAAGAAGGTTTTCGGATCGTAAAGCTCTGTTGTTGGTGAAGAAGGATAGGGGTAGTAACTGATTCTTATTTGACGGTAATCAACCAGAAAGTCACGGCTAACTACGTGCCAGCAGCCGCGGTAATACGTAGGTGGCAAGCGTTGTCCGGATTTATTGGGCGTAAAGCGAACGCAGGCGGGAGAACAAGTCAGCTGTGAAAGCCCTCGGCTTAACCGGGGAAGTGCAGCT
+
CCCCCGFECFE6@FF<FGGGGGFGEG8CFGFFGGDCFGGE<E@F@FFFC<<FGGF<FEG8FGGGEGG@@7BF?FCECGEGGGGGGE@,BBFGFF+F9EGGGGGGGE=<B<C,B9BFF8=FEFCGF@CFFGGGGFGGGGGFG9?,@FCFGGGFGFGFFGF?FGDFG9DFFGGGGGG9DFF8DFFGGGCFE7CEGGG8CBCGFGGGG?CFG9FGGGGGGGD=E=55=:DCFGCCED5*>FG<DGFDED:>FFE>DBEFF5@>BFF=FFFF372)9FFFFFFFF<;>9BFF>FF9:?FFF)::(
@M04999:289:000000000-L3R54:1:1101:26309:7859 1:N:0:433
CCTACGGGTGGCTGCAGTAGGGAATCTTCCACAATGGACGCAAGTCTGATGGAGCAACGCCGCGTGAGTGAAGAAGGTTTTCGGATCGTAAAGCTCTGTTGTTGGTGAAGAAGGATAGGGGTAGTAACTGATTCTTATTTGACGGTAATCAACCAGAAAGTCACGGCTAACTACGTGCCAGCAGCCGCGGTAATACGTAGGTGGCAAGCGTTAATCGGAATGACTGGGCGTAAAGGGCATGTAGGCGGATAATTAAGTTAGGTGTGAAAGCCCCGGGCTCAACCTGTGAATTGCACTTAA
+
CCCCCGGGG7CGFEGFFFFGFEGGGGGGGGGGGGGGEFGGGGDEFFFGAFGGGGGGGGGGGGGCGGGEGGGGGGGGGGFGGGGD:CFEGGGFGGGGGGGGGGGGGGFFGGGGGGGFGGGGGGGGGGGGGGFFGGGGGGGGGGGGGGGGGFGGGGGGGGGGGGGGGEGGEGGGGGGGGGEGCE@CFGGGGGEEEGGFGGGG5CFGGGGGGGEEDFGGDGCEG??EFGGGCDGG5FGFDGGGFF4>FGEFEF3@FBFFFFFBFFGFFBF?<FB0-)55@>FBFDBFF?)8)65),:<BFBBD
@M04999:289:000000000-L3R54:1:1101:10103:7897 1:N:0:433
CCTACGGGAGGCTGCAGTGAGGAATATTGGACAATGGGTGAGAGCCTGATCCAGCCATCCCGCGTGAAGGACGACAGCCCTATGGGTTTTAAACTTCTTTTGTATGGGAATAAACCACATTACGTGTAATGTTCTGAAGGTACCATACGAATAAGCATCGGCTAACTCCGTGCCAGCAGCCGCGGTAATACGGAGGATGCGAGCGTTATCCGGATTTATTGGGTTTAAAGGGTCCGTAGGCGGGTTGATAAGTCAGCGGTGAAAACCTGCAGCTTAACTGTAGAACTGCCGTTGATACTGT
+
CCCCCGGGEED@CFEGGGGGGGGGGGGGGGGGGGGGGGGGGGGGGGGGGGGGGGGGGGGGGGGGGGGGGGGGGGGGGGGGGDFGGGGGGGGGGGGGGGGGGGGGGGGGGGGGGGGGGGGGGGGGGGGGGGGGGGGGGGGGGGGGGGGGGGGGGGGGGGGGGGGGFGGGGGGGGGGGGGGGGGGGGGGGGGGGGGGGGGGGGGGGGGGGGGGGGGGGGGGGGGGGGGGGGGGGFGGGGGGGGGFGFGFFFFFFGFFFFFFFFFGFFFFFFFFFFFFFFFFFFBB<>AFBFFFFFF?BFFFBA
@M04999:289:000000000-L3R54:1:1101:22438:7901 1:N:0:433
CCTACGGGGGGCAGCAGTGGGGAATATTGCACAATGGGGGAAACCCTGATGCAGCCATGCCACGTGTATGAAGAAGGCCTTCGGGTTGTAAAGTACTTTCGGTAATGAGGAAGGTGGTGTATCTAATAGGTGCATCAATTGACGTTAATTACAGAAGAAGCACCGGCTAACTCCGTGCCAGCAGCCGCGGTAATACGTAGGGTGCAAGCGTTATCCGGATTTATTGGGCGTAAAGAGCTCGTAGGCGGTTCGTCGCGTCTGGTGTGAAAGTCCATCGCTTAACGGTGGATCGGCGCCGGTT
+
CCCCCGGGGGGGGGGGGGGGGGGGGGGGGGGGGGGGGGGGGGGGGGGGGGGGGGGGGGGGGGGGGGGGGGGGGGGGGGGGGGGGGGGGGGGGGGGGGGGGGGGGDGGFGGGGGGFGCFGGGGGGGGGFGGGFDCFFFGFFGFGGGGGGGGGGGGGGGGFFGGGGGGGGGGGGGGGGGGFGGGGGGGGGGCEEEFFGGGGGCEGCEGFFFCGCEGGGGGGGGGCGFGFCGDGGGGGGGGGFGGFGFGFFFFFFGFFFFBFFFFGFFFFFFFFFFFFFEFF:6AF:BF?>:>?:?F;9B6>((
@M04999:289:000000000-L3R54:1:1101:11942:7906 1:N:0:433
CAACCCTACGGGTGGTAGCAGTGAGGAATATTGGACAATGGGTGAGAGCCTGATCCAGCCATCCCGCGTGAAGGACGACAGCCCTATGGGTTTTAAACTTCTTTTGTATGGGAATAAACCACATTACGCGTAATGTTCTGAAGGTACCATACGAATAAGCATCGGCTAACTCCGTGCCAGCAGCCGCGGTAATACGGAGGATGCGAGCGTTATCCGGATTTATTGGGTTTAAAGGGTCCGTAGGCGGGTTGATAAGTCAGCGGTGAAAACCTGCAGCTTAACTGTAGAACTGCCGTTGAT
+
CCCCCGGGGGGGFGGGGGGGGGGGGGGGGGGGGGGGGGGGGGGGGGGGGGGGGGGGGGGGGGGGGGGGGGGGGGGGGGGGGGGGGGGGGGGGGGGGGGGGGGGGGGGGGGFGGGGGGGGGGGGGGGGGGGGGGGGGGGGGGGGGGGGGGGGGGGGGFGGGGGGGGGGGGGGGGGGGGGGGGGGGGGGGGGGCGFGGGGGGGGGGGGGGGGGDFFGEGGGGGFGGFGGGGGGGGGGGFFGGGGEGFGFFFFFFGFFFFFFFFFDFFFFFFF?BFFFFFFFAFFFFFFBFFFB4?BBFFF:A
@M04999:289:000000000-L3R54:1:1101:20276:7907 1:N:0:433
AGGCCTACGGGGGGCAGCAGTAGGGAATCTTCCACAATGGACGCAAGTCTGATGGAGCAACGCCGCGTGGATGAAGAAGGTCTTCGGATCGTAAAATCCTGTTGTTGAAGAAGAACGGTTGTGAGAGTAACTGCTCATAGCGTGACAGTAATCAACCAGAAAGTCACGGCTAACTACGTGCCAGCAGCCGCGGTAATACGTAGGTGGCAAGCGTTGTCCGGATTTATTGGGCGTAAAGCGAACGCAGGCGGGAGAACAAGTCAGCTGTGAAAGCCCTCGGCTTAACCGGGGAAGTGCAGCT
+
CCCCCGGGGGGGGGGGGGGGGGGGGGGGGGGGGGGGGGGGGGGGGGGGGGGGGGGGGGGGGGGGGGGGGGGGGGGGGGGGGGGGGGGGGGGGFGGFGGGGGGGGGGGGGGGGGGGGGGGGGGGGGGGGGGGGGGGGGGGGGGGGGGGGGGGGGGGGGGGGGGGGGGGGGGGGGGGGGGGGGGGGGGGGGGGGGGGGGGGGGGGGGGGGGGGGGGGGGGGGGGGGFFGGGGGGGGGGGGGGGGFGEGFFFFFFCDFFFFFFFFGFFFFFF?AFAF:FFFEFFFF>ADFF9BFFFFFFAFFF(
@M04999:289:000000000-L3R54:1:1101:21968:7919 1:N:0:433
TACCTACGGGTGGCTGCAGTGGGGAATATTGCACAATGGGGGAAACCCTGATGCGGCCATGCCGCGTGTATGAAGAAGGCCTTCGGGTTGTAAAGTACTTTCGGTAATGAGGAAGGTGGTGTATCTAATAGGTGCATCAATTGACGTTAATTACAGAAGAAGCACCGGCTAACTCCGTGCCAGCAGCCGCGGTAATACGGAGGGTGCGAGCGTTAATCGGAATGACTGGGCGTAAAGGGCATGTAGGCGGATAATTAAGTTAGGTGTGAAAGCCCCGGGCTCAACCTGGGAACTGCACTT
+
CCCCCGGGGGGGGGGGGGGFGGGGGGGGGGGGGGGGGGGGGGGGGGGGGGDGFGGDGGGGCGGGGEGGGGGFGGFGGGGGGGGGGGGGGGGGGGFGGGGGGGGGFFEFFFCFFFGGGGGGGGGGGGGGGGGGGGGGGGGGGGGGGGGGGGGGGGGGGGCGGGGGGGGGGGGGGGGGGGGGGGGGGFGGGGGGGGGGGGGGGGGDGGGGDGGGGGGGGGGGGGGGGGGGGGGDGGGGF7DDGGFGFGFFBFFFGFFFFFFFFFG5FFFFABAAFFFFFBFFFFFFFFF:B:?B?FFFFFFF
@M04999:289:000000000-L3R54:1:1101:10420:7934 1:N:0:433
CCTACGGGGGGCAGCAGTGAGGAATATTGGACAATGGGTGAGAGCCTGATCCAGCCATCCCGCGTGAAGGACGACAGCCCTATGGGTTTTAAACTTCTTTTGTATGGGAATAAACCACATTACGCGTAATGTTCTGAAGATACCATACGAATAAGCATCGGCTAACTCCGTGCCAGCAGCCGCGGTAATACGGAGGATGCGAGCGTTATCCGGATTTATTGGGTTTAAAGGGTCCGTAGGCGGGTTGATAAGTCAGCGGTGAAAACCTGCAGCTTAACTGTAGAACTGCCGTTGATACTGT
+
CCCCCGGGGGGGGGGGGFGGGGGGGGGGGGFGGGGGGGGGGGGGGGGFFGGGGGGGGGGGGGGGGGGGGGGGGGGGGGGGGCFGGGGGGGGGGGGGGGGGGGGGGGGGGGGGGGGGGGFGGGGGGGGGGGGGGGGGGGGGGGGGGGGGGGGGGGGGGGGFCFGGGGGGGGGGGGGFGGGGGGGGGGEGGGGFGGGDGGGGGGDGCEGGGGGGGGDGGGGGGGFEEEGFFGFGFFGDFFGDG<B3><BFFFFFGFFFFF5@5>7B@FFFFF???FFFFAFFFAF<ABFBFBFFFFBDFFFAD
@M04999:289:000000000-L3R54:1:1101:11585:7944 1:N:0:433
GTACCTACGGGTGGCTGCAGTGGGGAATATTGCACAATGGGGGGAACCCTGATGCAGCCATGCCGCGTGTATGAAGAAGGCCTTCGGGTTGTAAAGTACTTTCGGTAATGAGGAAGGTGGTGTATCGAATAGGTGCATCAATTGACGTTAATTACAGAAGAAGCACCGGCTAACTCCGTGCCAGCAGCCGCGGTAATACGGAGGGTGCGAGCGTTAATCGGAATGACTGGGCGTAAAGGGCATGTAGGCGGATAATTAAGTTAGGTGTGAAAGCCCCGGGCTCAACCTGGGAACTGCACTT
+
CCCCCGGGGGGGGGGGGGGGGGGGGGGGGGGGGGGGGGGGGGGGGGGGGGGGGGGGGGGGGGGGGGGGGGGGGGGGGGGGGGGGGGGGGGGGGGGGGGGGGGGGGGGGGGFGGFGGGGGGGGGGGGGGGGGGGGGGGGGGGGGGGGGGGGGGGFGGGGGFGGGGGGGGGGGGGGGGGGGGGGGGGGGGGGGGGGGGGGGGGGGEGGGGGGGGGGGGGGGGGDCFGGGGGGGFEGGGGGGCCDFGFGFFFE:@GBFFFFF?FF>F4BFF?FFDBFFFFFFFFFBFBFBFF??:?::2>>FF5
@M04999:289:000000000-L3R54:1:1101:16693:7954 1:N:0:433
CAGGGCCTACGGGGGGCTGCAGTAGGGAATCTTCCACAATGGACGCAAGTCTGATGGAGCAACGCCGCGTGGATGAAGAAGGTCTTCGGATCGTAAAATCCTGTTGTTGAAGAAGAACGGTTGTGAGAGTAACTGCTCATAGCGTGACGGTAATCAACCAGAAAGTCACGGCTAACTACGTGCCAGCAGCCGCGGTAATACGTAGGTGGCAAGCGTTGTCCGGATTTATTGGGCGTAAAGGGAGCGCAGGCGGTCTTTTAAGTCTGAATGTGAAAGCCCTCAGCTTAACTGAGGAAGAGC
+
CCCCCGGGGGGGGGGGGGGGGGGGGGGGGGGGGGGGGGGGGGGGGGGGGGGGGGGGGGGGGGGGGGGGGGGGGGGGGGGGGGGGGGGGGGGGGGGGGGGGGGGGGGGGFGGGGGGGGGGGGGGGGGGGGGGGGGGGGGGGGGGGGGGGGGGGGGGGGGGGGGGGGGGGGGGGGEGGGGGGGGGGGFGGGGGGGGGGGGGGGGGGGGGGGGGGGGGGGGGGGGGGGGGGGFFGFFEGCDGCFGFGFGFFEEFFDFFFFFFFFFGFFFFFBFDFFFFFF?FFFFFFFF9ABFBDFF>::BBB
@M04999:289:000000000-L3R54:1:1101:20811:7987 1:N:0:433
CCTACGGGAGGCTGCAGTGGGGAATATTGCACAATGGGGGAAACCCTGATGCAGCCATGCCGCGTGTATGAAGAAGGCCTTCGGGTTGTAAAGTACTTTCGGTAATGAGGAAGGTGGTGTATCTAATAGGTGCATCAATTGACGTTAATTACAGAAGAAGCACCGGCTAACTCCGTGCCAGCAGCCGCGGTAATACGGAGGGTGCGAGCGTTAATCGGAATGACTGGGCGTAAAGGGCATGTAGGCGGATAATTAAGTTAGGTGTGAAAGCCCTGGGCTCAACCTAGGAATTGCACTTAA
+
CCCCCGGGGGGGGGGGGGGGGGGGGGGGGGGGGGGGGGGGGGGGGGGGGGGGGGGGGGGGGGGGFGGGGGGGGGGGGGGGGGGGGGGGGFFFFGGGGGGGGDGGGGFGGGFGGGGGGGGGGGGGGGGGGGGFGGFGGFGGGGGGGGGGGGGGGGGGFAFGGGGGGGGGGGGGGECFGGGGGGGGGGGGGGGCGGGGGGGGCEEGGGDEGGGG=FGGFGDGGGGGGGGGFGGGDFFGGGGFGGFGFGF@BFF?FFFFFBFFFFGFFFFFFF::?FF>>?FFFBFFFB<<?9BB?<<FFFFF
@M04999:289:000000000-L3R54:1:1101:5895:7988 1:N:0:433
CCCTACGGGTGGCTGCAGTGGGGAATTTTGGACAATGGGGGCAACCCTGATCCAGCCATGCCGCGTGTCTGAAGAAGGCCTTCGGGTTGTAAAGGACTTTTGTTAGGGAAGAAAAGCTTGGTGCTAATACCACCGAGTGCTGACGGTACCTAAAGAATAAGCACCGGCTAACTACGTGCCAGCAGCCGCGGTAATACGTAGGGTGCGAGCGTTAATCGGAATTACTGGGCGTAAAGCGAGCGCAGACGGTTAGATAAGTCAGATGTGAAATCCCCGAGCTCAACTTGGGACGTGCATTTG
+
CCCCCGGGGGGGGGGGGGGGGGGGGGGGGGGGGGGGGGGGGGGGGGGGGGGGGGGGGGGGGGGGGGGGGGGGGGGGGGGGGGGGGGGGGGGGGGGGGGGGGGGGGGGGGGGGGGGGGGGGGGGGGGGGGGGGGGGGGGGGGGGGGGGGGGGGGGGGGGGGGGGGGGGGGGGGGGGGGGGGGGGGGGGGGGGGGGGGGGGGGGGGGGGGGGGGGGGGGGGGGGGGGGGGFGGGGGGGGGGGGGFGFGFFFFEFGFFFFFFFFFGFFFFFFFFFFFFFFFFFFFFFFFFFFFFBF?FFFFFF
@M04999:289:000000000-L3R54:1:1101:13908:8024 1:N:0:433
ATGCCTACGGGGGGCTGCAGTGAGGAATATTGGACAATGGGTGAGAGCCTGATCCAGCCATCCCGCGTGAAGGACGACAGCCCTATGGGTTTTAAACTTCTTTTGTATGGGAATAAACCACATTACGTGTAATGTTCTGAAGGTACCATACGAATAAGCATCGGCTAACTCCGTGCCAGCAGCCGCGGTAATACGGAGGATGCGAGCGTTATCCGGATTTATTGGGTTTAAAGGGTCCGTAGGCGGGTTGATAAGTCAGCGGTGAAAACCTGCAGCTTAACTGTAGAACTGCCGTTGATAC
+
CCCCCGGGGGGGGGGGGGGGGGGGGGGGGGGGGGGGGGGGGGGGGGGGGGGGGGGGGGGGGGGGGGGGGGGGGGGGGGGGGGGGGGGGGGGGGGGGGGGGGGGGGGGGGGGGGGGGGGGGGGGGGGGGGGGGGGGGGGGGGGGGGGGGGGGGGGGGGGGGGGGDGGGGGGGGGGGGGGGGGGGGGGGGEEGGGGGGGGGGGGGGGDGGGGGGGGGGGGGGGGFGGGGGGGFGF7EFGGGGFGFGDGEFFFFFGFFFFFFFFFGFFFFFFFFFFFFFFFFFFFFFFFFFFFFFFFFFFFFA4
@M04999:289:000000000-L3R54:1:1101:4297:8056 1:N:0:433
TGTGTCCTACGGGGGGCTGCAGTGGGGAATATTGCACAATGGGGGAAACCCTGATGCAGCCATGCCGCGTGTATGAAGAAGGCCTTCGGGTTGTAAAGTACTTTCGGTAATGAGGAAGGTGGTGTATCTAATAGGTGCATCAATTGACGTTAATTACAGAAGAAGCACCGGCTAACTCCGTGCCAGCAGCCGCGGTAATACGGAGGGTGCGAGCGTTAATCGGAATGACTGGGCGTAAAGGGCATGTAGGCGGATAATTAAGTTAGGTGTGAAAGCCCTGGGCTCAACCTAGGAATTGCAC
+
CCCCCGGGGGGGGGGGGGGGGGGGGGGGGGGGGGGGGGGGGGGGGGGGGGGGGGGGGGGGGGGGGGGGGGGGGGGGGGGGGGGGGGGGGGGGGGGGGGGGGGGGGGGGGGGGGGGGGGGGGGGGGGGGGGGGGGGGGGGGGGGGGGGGGGGGGGGGGGGGGGGGGGGGGGGGGGGGGGGGGGGGGGGGGGGGGGGGGGGGGGGGGGCGGGGGGGGGGGGGGGGGGGGGGGGGGGGGGDGGGGFGFGFFFFFFGFFFFFFFFFGFFFFFFFFFFFFFFFFB:??:?D?BFFFFFD<???FF2
@M04999:289:000000000-L3R54:1:1101:20592:8068 1:N:0:433
CCTACGGGCGGCTGCAGTGGGGAATTTTGGACAATGGGGGCAACCCTGATCCAGCCATGCCGCGTGTCTGAAGAAGGCCTTCGGGTTGTAAAGGACTTTTGTTAGGGAAGAAAAGCTTGGTGCTAATACCACCGAGTGCTGACGGTACCTAAAGAATAAGCACCGGCTAACTACGTGCCAGCAGCCGCGGTAATACGTAGGGTGCGAGCGTTAATCGGAATTACTGGGCGTAAAGCGAGCGCAGACGGTTAGATAAGTCAGATGTGAAATCCCCGAGCTCAACTTGGGACGTGCATTTGA
+
CCCCCGGGGGGGGGGGGGGGGGGGGGGGGGGGGGGGGGGGGGGGGGGGGGGGGGGGGGGGGGGGGGGGGCEGGGGGGGGGGGGGGGGGGGGGGGGGGGGGGGGGGGGGGDFFFFGGGGGGGGGGGGGGGGGGGGGGGGGGFGGGGGGGGGGGGFGGGGGGGGGGGGGGGGGGGGEGFGGGGGGGGGGGGGGGGGGGGGGGGGFEGGEGGGGGGDGGGGGGGGFGGFG4CDGDEFGGGGGGGGFDDGFFFE>FGFFBFFFFF?FFFFFF9FBF?FDEFFF?)8<FFAFFFB03?FFBFFFF
@M04999:289:000000000-L3R54:1:1101:17531:8073 1:N:0:433
CCTCCGGGGGGCAGCAGTAGGGAATCTTCCACAATGGACGCAAGTCTGATGGAGCAACGCCGCGTGAGTGAAGAAGGTTTTCGGATCGTAAAGCTCTGTTGTTGGTGAAGAAGGATAGGGGTAGTAACTGATTCTTATTTGACGGTAATCAACCAGAAAGTCACGGCTAACTACGTGCCAGCAGCCGCGGTAATACGTAGGTGGCAAGCGTTGTCCGGATTTATTGGTCGTAAAGCGAACGCAGGCGGGAGAACAAGTCAGCTGTGAAAGCCCTCGGCTTAACCGCGTAAGTGCAGCTGA
+
CCCCCGGGGGGGGGGGGGFFGGGGGFFGD<FGGGGGGFFGFDCFEF?EAFGGCEGGFGGGDGGEFCCEGGGFFGGGFGGGEG::FGGGGDDGFGFFFFGGCFFFGGGGFGGAFCGF@FDG*=<7BEEFF;FFGGGGGFGGG9BC=BC:FFFCGF7AFFGGE@:FE5CC8:FF?FDFGFF?8CFCGGGGE>C8;CE?E<FFCFGGGGG5=EE*2CCFE=5E5CEFG:D*<CD46CC79DCD<DE7<D@5@@D:GFFF>809*9CFF64FAF(4:)>>)8:;))6<2(,((-().4).805)
@M04999:289:000000000-L3R54:1:1101:11536:8080 1:N:0:433
TGTCCTACGGGGGGCTGCAGTAGGGAATCTTCCACAATGGACGCAAGTCTGATGGAGCAACGCCGCGTGGATGAAGAAGGTCTTCGGATCGTAAAATCCTGTTGTTGAAGAAGAACGGTTGTGAGAGTAACTGCTCATAGCGTGACGGTAATCAACCAGAAAGTCACGGCTAACTACGTGCCAGCAGCCGCGGTAATACGTAGGTGGCAAGCGTTGTCCGGATTTATTGGGCGTAAAGGGAGCGCAGGCGGTCTTTTAAGTCTGAATGTGAAAGCCCTCAGCTTAACTGAGGAAGAGCATC
+
CCCCCGGGGGGGGGGGGGGGGGGGGGGGGGGGGGGGGGGGFGGGGGGFGGGFGGGGGGGGFEGGEGEGGGEFGGGGGGGGGCFGGGG@BFEGGGGGGGGGGGGGGGCFGGGGGGGGG@CFGGGFGGGGGGGGGGGGGGGGGGGGGGGGGGGGGGGGGGGGGGGGGFGGDGGCCGGCGGGFGGGCFGGGGGGGDGGGGGGGGGDEGCGGFGFGEGG*AFGDEEEGGGGGGGFGGGGDFGFG4DFGBCE:>@EFGFFFF?FFFF=6=@F?<=<AFFFFFBFB?7<>DAFA4)42).(41::?4
@M04999:289:000000000-L3R54:1:1101:28333:8117 1:N:0:433
GGTCCTACGGGTGGCAGCAGTGGGGAATTTTGGACAATGGGGGCAACCCTGATCCAGCCATGCCGCGTGTCTGAAGAAGGCCTTCGGGTTGTAAAGGACTTTTGTTAGGGAAGAAAAGCTTGGTGCTAATACCATCGAGTGCTGACGGTACCTAAAGAATAAGCACCGGCTAACTACGTGCCAGCAGCCGCGGTAATACGTAGGGTGCGAGCGTTAATCGGAATTACTGGGCGTAAAGCGAGCGCAGACGGTTAGATAAGTCTGATGTGAAATCCCCGAGCTCAACTTGGGACGTGCATTT
+
CCCCCGGGGGGGGGGGGGGGGGGGGGGGGGGGGGGGGGGGGGGGGGGGGGGGGGGGGGGGGGGGGGGGGGGGGGGGGGGFGGGGGGGGGGGGGGGGGGGGGGGGGGGGGFGGGGGGGGGGGDGGGGGGGGGGGGGGGGGGGFFDGGGGGGGGGGGGGGGGGGGGGGGEGGGGFGGGGDGGGGGGGGGGGGGGGGGGGGGGFGGGGGGGGGGGGGGGGGGGGGGGGGGGGGFF=DGGGGGGGDEGFGDDFFF@GFFFFFFFFFFFFFFFFFFFFF@FFF@BF07?FFFA2:<6:BFFF04<A
@M04999:289:000000000-L3R54:1:1101:22654:8122 1:N:0:433
AAGCCTACGGGGGGCTGCAGTGGGGAATTTTGGACAATGGGGGCAACCCTGATCCAGCCATGCCGCGTGTCTGAAGAAGGCCTTCGGGTTGTAAAGGACTTTTGTTAGGGAAGAAAAGCTTGGTGCTAATACCACCGAGTGCTGACGGTACCTAAAGAATAAGCACCGGCTAACTACGTGCCAGCAGCCGCGGTGATACGTAGGGTGCGAGCGTTAATCGGAATTACTGGGCGTAAAGCGAGCGCAGACGGGAGAACAAGTCAGCTGTGAAAGCCCTCGGCTTAACCGGGGAAGTGCAGCT
+
CCCCCGGGGGGGGGGGGGGGGGGGGGGGGGGGGGGGGGGGGGGGGGGGGGGGGGGGGGGGGGGGGGGGGGGGGGGGGGGGGGGGGGGGGGGGGGGGFGGGGGGGGGGGGGGGGGGGGGGGGGGGGGGGGGGGGGGGGGGGGGGDGGGGGGGGGGGGGGGGGGGGGGGGGGGGGGGGGGGGGGGGGGGGGGGGGGGGGGGGGGGGGGGGGGGGGGGGGGGGGGGGGGGGGGGGGGGDGGGGGGFGFGFFFFFFDFFFFFFFFFGFFF:F?FBBAFFFFFFFFBBBFFF0;B>FFFFFFFBF0
@M04999:289:000000000-L3R54:1:1101:11315:8135 1:N:0:433
ACGGGGGGCTGCAGTGGGGAATATTGCACAATGGGGGAAACCCTGATGCAGCCATGCCGCGTGTATGAAGAAGGCCTTCGGGTTGTAAAGTACTTTCGGTAATGAGGAAGGTGGTGTATCTAATAGGTGCATCAATTGACGTTAATTACAGAAGAAGCACCGGCTAACTCCGTGCCAGCAGCCGCGGTAATACGGAGGGTGCGAGCGTTAATCGGAATGACTGGGCGTAAAGGGCATGTAGGCGGATAATTAAGTTAGGTGTGAAAGCCCTGGGCTCAACCTAGGAATTGCACTTAAAACT
+
CCCCCGGGGGGGGGGGGGGGDGGGGGGGGGGGGGGGGGGGGGGGGFGGGGGGGGGGGGGGGGEGGGGGGGGGFGGGGGGGGGGGGGGCFFGGGGGGGGGFGGGGGEGGGGGGGGGGGFGGGGEFEFGGGGGGGGGGGGGGGGGFGFGGGGCFGFGGGGGGGGGGGGGGGGGCGGGGGDGGFGGGGGGGGGGFGGE>E>EGEGGGGEEGGGGGGGGGGGFGGGCFGGGGGGGFGGGFGFFFFFFGFGF@=FFBG7FF6B?F=FDFFF?FBFBB:FFFFFFFFF?BFB9?F<A<DFB<99A7.
@M04999:289:000000000-L3R54:1:1101:3635:8143 1:N:0:433
TCCCTACGGGTGGCAGCAGTAGGGAATCTTCCACAATGGACGCAAGTCTGATGGAGCAACGCCGCGTGGATGAAGAAGGTCTTCGGATCGTAAAATCCTGTTGTTGAAGAAGAACGGTTGTGAGAGTAACTGCTCATAGCGTGACGGTAATCAACCAGAAAGTCACGGCTAACTACGTGCCAGCAGCCGCGGTAATACGTAGGTGGCAAGCGTTGTCCGGATTTATTGGGCGTAAAGGGAGCGCAGGCGGTCTTTTAAGTCTGAATGTGAAAGCCCTCAGCTTAACTGAGGAAGAGCATCG
+
CCCCCGGGGGCFGGGGGGGGGGGGGGGGGGGGGGGGGGGGGGGGGGFGGGGGGGGGGGGGGGGGGGGGGGGGGGGGGGGGGGGGGGDGGGGGGGGGGGGGGGGGGGGGGGCGGGGGGGGGGGGGGGGGGGGGGGGGGGGGGGGGGGGGGGGGGGGGGGGGGFGGGGGGGGGGGGGGEGGGGGGGGGGGGGEGGGGGGGGGGGGGGGGGGGGGGGGGGGGGEEGGF@GGGGGGGGGGGCDFGG@C5CBBFFFFDFFFF??FFFGF?FFFFFFBFF>@FBFFFFBA><AFFFFFFFB?<2)42
@M04999:289:000000000-L3R54:1:1101:3297:8156 1:N:0:433
GCCCTATGGGAGGCTGCAGTGGGGAATATTGCACAATGGGGGGAACCCTGATGCAGCCATGCCGCGTGTATGAAGAAGGCCTTCGGGTTGTAAAGTACTTTCGGTAGTGAGGAAGTTGTGTGTATGAAAAGTGCATGCAGTTGACGTTAGCTACAGAAGAAGCACCGGCTAACTCCGTGCCAGCAGCCGCGGTAATACGGAGGGTGCGAGCGTTAATCGGAATGACTGGGCGTAAAGGGCATGTAGGCGGATAATTAAGTTAGGTGTGAAAGCCCCGGGCTCAACCTGGGAATTGCACTT
+
CCCCCGGGGGGGGGGGGGGGGGGGGGGGGGGGGGGGGGGGGGGGGGGGGGGGGGGGGGGGGGGGGGGGGGGGGGGGFGGFFGGGGGGGGGGGGGGGGGGGGGGGG@FGGGGGFFGGGGAEGGGGGGGGGGGGGGGGGGGGGGFEGGGGGGGGGGGGGGGGGGGGGGGGGGGGGGGGGGGDGGGGGGFGGGGDGGGGGF>EGGGGGGGGEGGGGGGGGGGGGGGGGGGGGGCGGGDGGDGGGGFGFGFFBFFFGFFFFFFFFFGFFFFFAB>FFF::>;EFFFFFFF??BFF?FFBA9<9?
@M04999:289:000000000-L3R54:1:1101:21245:8203 1:N:0:433
CCTACGGGAGGCTGCAGTGAGGAATATTGGACAATGGGTGAGAGCCTGATCCAGCCATCCCGCGTGAAGGACGACAGCCCTATGGGTTTTAAACTTCTTTTGTATGGGAATAAACCACATTACGTGTAATGTTCTGAAGGTACCATACGAATAAGCATCGGCTAACTCCGTGCCAGCAGCCGCGGTAATACGGAGGATGCGAGCGTTATCCGGATTTATTGGGTTTAAAGGGTCCGTAGGCGGGTTGATAAGTCAGCGGTGAAAACCTGCAGCTTAACTGTAGAACTGCCGTTGATACTGT
+
CCCCCGGGGGGGGGGGGGGGGGGGGGGGGGGGGGGGGGGGGGGGGGGGGGGGGGGGGGGGGGGGGGGGGGGGGGGGGGGGGGGGGGGGGGGGGGGGGGGGGGGGGGGGGGGGGGGGGGGGGGGGGGGGGGGGGGGGGGGGGGGGGGGGGGGGGGGGGGGGGGGGGGGGGGGGGGGGGGGGGGGGGGGGGGGFGGGGGGGGGGGGGGGGGGGGGGGGGFGGGGGGGGGGGGFGGGGGGGGGGGFGFGFFFFFFGFFFFFFFFFGFFFFFFFFFFFFFFFFFFFFFFFFDFFFFFFFFDFFFA
@M04999:289:000000000-L3R54:1:1101:6922:8204 1:N:0:433
TGCCTACGGGTGGCTGCAGTGGGGAATATTGCACAATGGGGGGAACCCTGATGCAGCCATGCCGCGTGTATGAAGAAGGCCTTCGGGTTGTAAAGTACTTTCGGTAATGAGGAAGGTGGTGTATCGAATAGGTGCATCAATTGACGTTAATTACAGAAGAAGCACCGGCTAACTCCGTGCCAGCAGCCGCGGTAATACGGAGGGTGCGAGCGTTAATCGGAATGACTGGGCGTAAAGGGCATGTAGGCGGATAATTAAGTTAGGTGTGAAGGCCCCGGGCTCAACCTGGGAACTGCACTT
+
CCCCCGGGGGGGGGGGGGGGGGGGGGGGGGGGGGGGGGGGGGGGGGGGGGGGGGGGGGGGGGGGGGGGGGGGGGGGGGGGGGGGGGGGGGGGGGGGGGGGGGGGGGGGGGGGGGGGGGGGGGGGGGGGGGGGGGGGGGGGGGGGGGGGGGGGGGGGGGGGGGGGGGGGGGGGGGGGGGGGGGGGGGGGGGGGGGGGGGGGGGGGGGGGEGGGGGGGGGGGGGGGGGGGGGGGGGGGGGGGGGFGFGFFFFFFGFFFFFFFFFGFFFFFBFFFBFBFFFFFFFFFFFFFFFFFF:2<B>DF
@M04999:289:000000000-L3R54:1:1101:21727:8213 1:N:0:433
CCTACGGGGGGCTGCAGTGAGGAATATTGGACAATGGGTGAGAGCCTGATCCAGCCATCCCGCGTGAAGGACGACAGCCCTATGGGTTTTAAACTTCTTTTGTATGGGAATAAACCACATTACGTGTAATGTTCTGAAGGTACCATACGAATAAGCATCGGCTAACTCCGTGCCAGCAGCCGCGGTAATACGGAGGATGCGAGCGTTATCCGGATTTATTGGGTTTAAAGGGTCCGTAGGCGGGTTGATAAGTCAGCGGTGAAAACCTGCAGCTTAACTGTAGAACTGCCGTTGATACTGT
+
CCCCCGGGGGGGGGGGGFGGGGGGGGGGGGGGGGGGGGGGGGGGGGGGGGGGGGGGGGGGGGGGGGGGGGGGGGGGGGGGGGGGGGGGGGGGGGGGGGGGGGGGGGGGGGGGGGGGGGGGGGGGGGGGGGGGGGGGGGGGGGGGGGGGGGGGGGGGGGGGGGGGGGGFGGGGGGGGGGGGGGGGGGGGGGGGGGGGGGGGGGGGGGGGGGGGGGGGGGGGGGGGGGGGGGGGGGGGGGGGGGFGFGFFFFFFG?FFFFDDBFGFFFBFFFFFFFFFFFFFFBBFBA<)4:;FFFBFFFF<<
@M04999:289:000000000-L3R54:1:1101:13937:8220 1:N:0:433
CAGGCCTACGGGCGGCTGCAGTGGGGAATTTTCCGCAATGGGCGAAAGCCTGACGGAGCAATGCCGCGTGGAGGTAGAAGGCCTACGGGTCGTGAACTTCTTTTCCCGGAGAAGAAGCAATGACGGTATCTGGGGAATAAGCATCGGCTAACTCTGTGCCAGCAGCCGCGGTAATACAGAGGATGCAAGCGTTATCCGGAATGATTGGGCGTAAAGCGTCTGTAGGTGGCTTTTTAAGTCCGCCGTCAAATCCCAGGGCTCAACCCTGGACAGGCGGTGGAAACTACCAAGCTGGAGTACG
+
CCCCCGGGGGGGGGGGGGGGGGGGGGGGGGGGGGGGGGGGCGGGGGGGGGGGGGGGGGGGGGGFGGGGGGGGGGGGGGGGGGGGFGGGGGGGFGGGGGGGGGGGGGGGGGGGGGGGFFGCFCFGGGGGGGGGGGGGGGGGGGGGGGGGGGGGGGGGGGGGGEGGGGGGGEEGGGGGGGGGGGGGGGGGGGCEEEGGGGGGGGGGGGGGGF8EGGGGGGGGGGGGGGGFGGGGGGGGGDGGG3>>:DFDEFFFGF@FF>@FFFFFFFF><@?:6FF@:2>6??AFFBFB>>?BDB?:08?B3
@M04999:289:000000000-L3R54:1:1101:5689:8228 1:N:0:433
GGGTCCTACGGGTGGCTGCAGTGAGGAATATTGGACAATGGGTGAGAGCCTGATCCAGCCATCCCGCGTGAAGGACGACAGCCCTATGGGTTTTAAACTTCTTTTGTATGGGAATAAACCACATTACGCGTAATGTTCTGAAGGTACCATACGAATAAGCATCGGCTAACTCCGTGCCAGCAGCCGCGGTAATACGGAGGATGCGAGCGTTATCCGGATTTATTGGGTTTAAAGGGTCCGTAGGCGGGTTGATAAGTCAGCGGTGAAAACCTGCAGCTTAACTGTAGAACTGCCGTTGAT
+
CCCCCGGGGGGGGGGGGGGGGGGGGGGGGGGGGGGGGGGGGGGGGGGGGGGGGGGGGGGGGGGGGGGGGGGGGGGGGGGGGGGGGGGGGGGGGGGGGGGGGGGGGGGFGGGGGGGGGGGGGGGGGGGGGGGGGGGGGGGGGGGGGGGGGGGGGGGGGGGGGGGGGGGGGGGGGGGGGGGGGGGGGGGGGGGGGFGGGGGGG?EFGGGGGGGGGGGGGGDEFGGGGGG<EDDFFGGGGFGGGGE:FGEB5@E?FFFFFFFFFD<BFFFFFFFBFFFFFFFFFFFFAFFFA>BF?F>FFFFF
@M04999:289:000000000-L3R54:1:1101:20231:8233 1:N:0:433
CCTACGGGTGGCTGCAGTGGGGAATATTGCACAATGGGGGGAACCCTGATGCAGCCATGCCGCGTGTATGAAGAAGGCCTTCGGGTTGTAAAGTACTTTCGGTAATGAGGAAGGTGGTGTATCGAATAGGTGCATCAATTGACGTTAATTACAGAAGAAGCACCGGCTAACTCCGTGCCAGCAGCCGCGGTAATACGGAGGGTGCGAGCGTTAATCGGAATGACTGGGCGTAAAGGGCATGTAGGCGGATAATTAAGTTAGGTGTGAAAGCCCCGGGCTCAACCTGGGAACTGCACTTAA
+
CCCCCGGG@FGGGGGGGGGGGGGGGGGGG9EGGGGGGG>F+FG<FGGGGG9FGGGGGGGGGGGGGGGFGGGGGGGGG8FGGGGG7FGGGGGGG=FGGGGDE:F@+<EEGCGGGGD:*88DF,F*DFFG:AGGD,DCC:CFGGGGGGG*;CGGGGGF:CGGGGGGGGGGGGGGG<<FFGGGGGGGGGGGGGGGGGFFGGGGGGGGG5EEGGGGGGGGGGGGG6FGGGGCCDGGGGC7CDG5>FBGFDFF)<>77BF??FF*95CFFFFFB4:?FFFF@BFFFFFFFFF<BFFDFFF(9):4
@M04999:289:000000000-L3R54:1:1101:6667:8246 1:N:0:433
CCGCCTACGGGCGGCTGCAGTGGGGAATATTGCACAATGGGGGGAACCCTGATGCAGCCATGCCGCGTGTATGAAGAAGGCCTTCGGGTTGTAAAGTACTTTCGGTAGTGAGGAAGTTGTGTGTATGAAAAGTGCATGCAGTTGACGTTAGCTACAGAAGAAGCACCGGCTAACTCCGTGCCAGCAGCCGCGGTAATACGGAGGGTGCGAGCGTTAATCGGAATGACTGGGCGTAAAGGGCATGTAGGCGGATAATTAAGTTAGGTGTGAAAGCCCCGGGCTCAACCTGGGAATTGCACTT
+
CCCCCGGGGGGGGGGGGGGGGGGGGGGGGGGGGGGGGGGGGGGGGGGGGGGGGGGGGGGGGGGGGGGGGGGGGGGGGGGGGGGGGGGGGGGGGGGGGGGGGGGGGGGGGGGGGGGGGGGGGGGGGGGGGGGGGGGGGGGGGGGGGGGGGGGGGGGGGGGGGGGGGGGGGGGGGGGGGGGGGGGGGGGGGGGGGGGGGGGGGGGGGGGGGGGGGGGGGGGGGGGGGGGGGGGGGGGGGGGGGGFGFGFFFFFFGEFFFFFFFFGFFFFF?FFFFFFFFFF>FFFFFFBBBB?B?BFBAFFF?
@M04999:289:000000000-L3R54:1:1101:15684:8256 1:N:0:433
CCTACGGGAGGCTGCAGTGAGGAATATTGGACAATGGGTGAGAGCCTGATCCAGCCATCCCGCGTGAAGGACGACAGCCCTATGGGTTTTAAACTTCTTTTGTATGGGAATAAACCACATTACGCGTAATGTTCTGAAGGTACCATACGAATAAGCATCGGCTAACTCCGTGCCAGCAGCCGCGGTAATACGGAGGATGCGAGCGTTATCCGGATTTATTGGGTTTAAAGGGTCCGTAGGCGGGTTGATAAGTCAGCGGTGAAAACCTGCAGCTTAACTGTAGAACTGCCGTTGATACTGT
+
CCCCCGGGGGGGGGGGGGGGGGGGGGGGGGGGGGGGGGGGGGGGGGGGGGGGGGGGGGGGGGGGGGGGGGGGGGGGGGGGGFGGGGGGGGGGGGGGGGGGGGGGGGGGGGGGGGGGGGGGGGGGGGGGGGGGGGGGGGGGGGGGGGGGGFGGGGGGGGGDGGGGGGGGGGGGGGGGGGGGGGGGGGEEGGGGGGGGGGGGEGGGGGGGGGGGGDGGGGGGGGGGGDGFGGGGFGGGGGGGGGFGFGFFFF??DFFFFF@FEFGFFFFFFFFFFFFFFFFAF9AAAFA277>FFFFFFFF26
@M04999:289:000000000-L3R54:1:1101:4820:8295 1:N:0:433
CCCTACGGGTGGCTGCAGTGGGGAATTTTGGACAATGGGGGCAACCCTGATCCAGCCATGCCGCGTGTCTGAAGAAGGCCTTCGGGATGTAAAGGACTTTTGTTAGGGAAGAAAAGCTTGGTGCTAATACCACCGAGTGCTGACGGTACCTAAAGAATAAGCACCGGCTAACTACGTGCCAGCAGCCGCGGTAATACGTAGGGTGCGAGCGTTAATCGGAATTACTGGGCGTAAAGCGAGCGCAGACGGTTAGATAAGTCAGATGTGAAATCCCCGAGCTCAACTTGGGACGTGCATTTG
+
CCCCCGGGGGGGGGGGGGGGGGGGGGGGGGGGGFGGGGGGGGGGGGGGGGGGGGGGGGGGGGGGGGGGGGGGFGGGGGGGGGGGGGGGGGGGGGGGGGGGGGGGGGGGGGGGGGGGGGGGGGFFGGGGGGGGGGGGGGGGGGGGGGGGGGGGGGGGGGGGGGGGGGGGGGGGGGGGGGGGGGGGGGGGGGGGGGGFGGGGGGGGGGGGGGGEEGGGDFCGGGFGFGGGEGGGGGGGGGGGGGFGEGFFFBFFGFFFFFFFFFGF=@@FFFFFFFFFFFFFF<>FFA>?B<:>FFFFF9AA
@M04999:289:000000000-L3R54:1:1101:18576:8329 1:N:0:433
TTCCTACGGGGGGCTGCAGTAGGGAATCTTCCACAATGGACGCAAGTCTGATGGAGCAACGCCGCGTGGATGAAGAAGGTCTTCGGATCGTAAAATCCTGTTGTTGAAGAAGAACGGTTGTGAGAGTAACTGCTCATAGCGTGACGGTAATCAACCAGAAAGTCACGGCTAACTACGTGTCAGCAGCCGCGGTAATACGTAGGTGGCAAGCGTTGTCCGGATTTATTGGGCGTAAAGGGAGCGCAGGCGGTCTTTTAAGTCTGAATGTGAAAGCCCTCAGCTTAACTGAGGAAGAGCATCG
+
CCCCCGGGGGGGGGGGGGGGGGGGGGGGGGGGGGGGGGGGGGGGGGGGGGGGGGGGGGGGGGGGGGGGGGGGGGGGGGGGGGGGGGDGGGGGGGGGGGGGGGGGGGGGGGGGGGGGGGGGGGGGGGGGGGGGGGGGGGFGGGGGGGGGGGGGGGGGGGGGGGGGGGGGGGGGGGGGGGGGGGGGGGGGGGGGGGGGGGGGGGGGGGGGGGGGGGGGGGGGGGGFFGGGGFGGGGGGFFGGDGFGFDFFFDEFGFFFFFFFFFGFFFFFFFFFFFFFFFFFFFFAFFFBA2<?7?FBFFFF1
@M04999:289:000000000-L3R54:1:1101:4580:8340 1:N:0:433
TATCCTACGGGTGGCTGCAGTGGGGAATATTGCACAATGGGGGGAACCCTGATGCAGCCATGCCGCGTGTATGAAGAAGGCCTTCGGGTTGTAAAGTACTTTCGGTAGTGAGGAAGTTGTGTGTATGAAAAGTGCATGCAGTTGACGTTAGCTACAGAAGAAGCACCGGCTAACTCCGTGCCAGCAGCCGCGGTAATACGGAGGGTGCGAGCGTTACTCGGAATGACTGGGCGTAAAGGGCATGTAGGCGGATAATTAAGTTAGGTGTGAAAGCCCCGGGCTCAACCTGGGAATTGCACTT
+
CCCCCGGGGGG@FGGGC7CFFGGGGE;FCCFC,CCEEGGGGE@EGCFGDGF8?DEGA8,<?EF8CCFGGGGGGGGGG<>=<,<,8D=BG::8FGC3E98@F=<873>CFFCFCCFGG9E=:<<F9;DFGGGGFG@CFFF,3@;FFGGEGFGGF;C98FFGDFGG,<FEF7<FFFBFCFFG7;?E>CGE5C88?8:EFGGCC5:EEEEEGGGCEG85/+3CCECCFCFGG<CFGD=73CF*//<FBG?=4>509D6=FF?7=4:6F4==(1<4<7F:>1.09-(5)4(33:B???F26<7>5
@M04999:289:000000000-L3R54:1:1101:14856:8387 1:N:0:433
TCCTACGGGGGGCTGCAGTGAGGAATATTGGACAATGGGTGAGAGCCTGATCCAGCCATCCCGCGTGAAGGACGACAGCCCTCTGGGTTTTAAACTTCTTTTGTATGGGAATAAACCACATTACGCGTAATGTTCTGAAGGTACCATACGAATAAGCATCGGCTAACTCCGTGCCAGCAGCCGCGGTAATACGGAGGATGCGAGCGTTATCCGGATTTATTGGGTTTAAAGGGTCCGTAGGCGGGTTGATAAGTCAGCGGTGAAAACCTGCAGCTTAACTGTAGAACTGCCGTTGATACTG
+
CCCCCGGGGGGGGGGGGGGGGGGGGGGGGGGGGGGGGGGGGGGGGGGGGGGGGGGGGGGGGGGGGGGGGGGGGGGGGGGGGG,DFGGGGGGGGGGGGGGGGGGGGGGGGGGGGGGGGGGGGGGGGGGGGGGGGGGGGGGGGGGGGGGGGGGGGGGGGGGGEGGGGGGGGFGGGGGGGGGGGGGGGDEGGGGGGGGGGGGGGGGGGGGGGGGGGDGGGGGGGGCGCEGGGG>CEFGGDGGDDGFGFGFFFFFFGFFFFFFFFFGFF=:BF@?B?FFFFFFFFFFFAFFFF?BFF:?FFFFF2
@M04999:289:000000000-L3R54:1:1101:25805:8408 1:N:0:433
CATCCTACGGGAGGCTGCAGTGGGGAATTTTCCGCAATGGGCGAAAGCCTGACGGAGCAATGCCGCGTGGAGGTAGAAGGCCTACGGGTCGTGAACTTCTTTTCCCGGAGAAGAAGCAATGACGGTATCTGGGGAATAAGCATCGGCTAACTCTGTGCCAGCAGCCGCGGTAATACAGAGGATGCAAGCGTTATCCGGAATGATTGGGCGTAAAGCGTCTGTAGGTGGCTTTTTAAGTCCGCCGTCAAGTCCCAGGGCTCAACCCTGGACAGGCGGTGGAAACTACCAAGCTGGAGTACGG
+
CCCCCGGGGGGGGGGGGGGGGGGGGGGGGGGGGGGGGGGGGGGGGGGGGGGGGGGGGGGGGGGGGGGGGGGGGGGGGGGGGGGFGGGGGGGGGGGGGGGGGGGGGGGGGGGGGGGGGGGGGGGGGGGGGGGGGGGGGGGGGGGGGGGGGGGGGGGGGGGGGGGGGGGGGGGGGGGGGGGGGGGGGGGGGGGGGGGGGGGGGGGGGGGGGGGGGGGGGGGGGGGGGGGGGGGGGGGGGGGGGGFGFGFF@FFFFFFFFFFFFFFFFFFFBFF?FFFEE>DFFFFFFFF?F?FFF?FFF>:?>
@M04999:289:000000000-L3R54:1:1101:7472:8416 1:N:0:433
TGCCTACGGGAGGCTGCAGTGGGGAATATTGCACAATGGGGGAAACCCTGATGCAGCCATGCCGCGTGTATGAAGAAGGCCTTCGGGTTGTAAAGTACTTTCGGTAATGAGGAAGGTGATGTATCTAATAGGTGCATCAATTGACGTTAATTACAGAAGAAGCACCGGCTAACTCCGTGCCAGCAGCCGCGGTAATACGGAGGGTGCGAGCGTTAATCGGAATGACTGGGCGTAAAGGGCATGTAGGCGGATAATTAAGTTAGGTGTGAAAGCCCTGGGCTCAACCTAGGAATTGCACTT
+
CCCCCGGGGGGEGGGGGGGGGGGGGGGGGGGGGGGGGGGGGGGGGGGGGGGGGGGGGGGGGGGGGGGGGGGGGGGGGGGGGGGGGGGGGGGGGGGGGGGGGGGGGGGGGGGGGGGGGGGGGGGGGGGGGGFFGGGGGGGGGGGGGGGGGGGGGGGGGGGGGGGGGGGGGGGGGGGGGGGGGGGGGGGGGGGGGGGGGGGGDEGGGGGGEGGGGGGGGGFGGGGGGGGGGGGGGGGGGGGGGGFGFFFFFEDEGFFFFFFFFFF4BFFFFFFAFFFFFFFFF?>??FFFFFFFFFFFFFAF
@M04999:289:000000000-L3R54:1:1101:18280:8429 1:N:0:433
AAATCCTACGGGCGGCTGCAGTAGGGAATCTTCCACAATGGACGCAAGTCTGATGGAGCAACGCCGCGTGAGTGAAGAAGGTTTTCGGATCGTAAAGCTCTGTTGTTGGTGAAGAAGGATAAGGATAGTAACTGATTCTTATTTGACGGTAATCAACCAGAAAGTCACGGCTAACTACGTGCCAGCAGCCGCGGTAATACGTAGGTGGCAAGCGTTGTCCGGATTTATTGGGCGTAAAGCGAACGCAGGCGGGAGAACAAGTCAGCTGTGAAAGCCCTCGGCTTAACCGGGGAAGTGCAGC
+
CCCCCGGGGGGGGGGGGGGGGGGGGGGGGGGGGGGGGGGGGGGGGGGGGGGGGGGGGGGGGGGGGGGGGGGGGGGGGGGGGGGGGGGG+BFGGGGGGGGGGGGGGGGCGGGGGGGGGGGGGGGGGGGGGGGGGGGGGGGGGGGGGGGGGGGGGGGGGGGGGGGGGGGGGGGGGGGGFGGGGGGGGGGGGGGGGGGGGGGGGGGGGGGGGGGGGGGGGGGGGGGGCGGGGGFGGGGGGG=FGGEGFDEFFFFFG@FFFFFFFFGFFFFFFFFFFFFFFFFFFFFFFDFF>6>BFF?>BFFF4
@M04999:289:000000000-L3R54:1:1101:6070:8432 1:N:0:433
TCCCTACGGGGGGCTGCAGTGGGGAATATTGCACAATGGGGGGAACCCTGATGCAGCCATGCCGCGTGTATGAAGAAGGCCTTCGGGTTGTAAAGTACTTTCGGTAATGAGGAAGGTGGTGTATCGAATAGGTGCATCGATTGACGTTAATTACAGAAGAAGCACCGGCTAACTCCGTGCCAGCAGCCGCGGTAATACGGAGGGTGCGAGCGTTAATCGGAATGACTGGGCGTAAAGGGCATGTAGGCGGATAATTAAGTTAGGTGTGAAAGCCCCGGGCTCAACCTGGGAACTGCACTT
+
CCCCCGGGGGGGGGGGGGGGGGGGGGGGGGGGGGGGGGGGGGGGGGGGGGGGGGGGGGGGGGGGGGGGGGGGGGGGGGGGGGGGGGGGGGGGGGGGGGGGGGGGGGGGGGGGGGGGGGGGGGGGGGGGGGGGGGGGGGGGGGGGGGGGGGGGGGGGGGGGGGGGGGGGGGGGGGGGGGGGGGGGGGGGGGGGGGGGGGGGGGGGGGGGGGGGGGGGGGGGGGGGGGGGGGGGGGGGGGGGGCFGFFFFFFFFGFFFFFFFFFGFFFFFFFFFFFFFFFFFFFFFFFFFFFFFFB>>BF<:
@M04999:289:000000000-L3R54:1:1101:5431:8443 1:N:0:433
CCTACGGGTGGCAGCAGTGGGGAATTTTCCGCAATGGGCGAAAGCCTGACGGAGCAATGCCGCGTGGAGGTAGAAGGCCTACGGGTCGTGAACTTCTTTTCCCGGAGAAGAAGCGATGACGGTATCTGGGGAATAAGCATCGGCTAACTCTGTGCCAGCAGCCGCGGTAATACAGAGGATGCAAGCGTTATCCGGAATGATTGGGCGTAAAGCGTCTGTAGGTGGCTTTTTAAGTCCGCCGTCAAATCCCAGGGCTCAACCCTGGACAGGCGGTGGAAACTACCAAGCTGGAGTACGGT
+
CCCCCGGGGGGGGGGGGGGGGGGGGGGGGGGGGGGGGGGGGGGGGGGGGGGGGGGGGGGGGGGGGGGGGGGGGGGGGGGGGGGGGGGGGGGGGGGGGGGGGGGGGGGGGGGGGGGGGGGGGGGGGGGGGGGGGGGGGGGGGGGGGGGGGGGGGGGGFGGGGGGGGGGGGGGGGGGGGGGGGGGGGGGGGGGGGGGGGGGGGGGGFGGGGGGGGGGGGGGGGGGFFGGGGGGGGGGFGGGGGGFGFGFFF@FFGFFFFFFFFFGFFFFFFFB;>EFFFFFFBFFFF?FFFF?FFB?BFFF
@M04999:289:000000000-L3R54:1:1101:11696:8462 1:N:0:433
AATCCTACGGGGGGCTGCAGTGGGGAATATTGCACAATGGGGGGAACCCTGATGCAGCCATGCCGCGTGTATGAAGAAGGCCTTCGGGTTGTAAAGTACTTTCGGTAATGAGGAAGGTGGTGTATCGAATAGGTGCATCAATTGACGTTAATTACAGAAGAAGCACCGGCTAACTCCGTGCCAGCAGCCGCGGTAATACGGAGGGTGCGAGCGTTAATCGGAATGACTGGGCGTAAAGGGCATGTAGGCGGATAATTAAGTTAGGTGTGAAAGCCCCGGGCTCAACCTGGGAACTGCACTT
+
CCCCCGGGGGGGGGGGGGGGGGGGGGGGGGGGGGGGGGGGGGGGGGGGGGGGGGGGGGGGGGGGGGGGGGGGGGGGGGGGGGGGGGGGGGGGGGGGGGGGGGGGGGGGGGGGGGGGGGGGGGGGGGGGGGGGGGGGGGGGGGGGGGGGGGGGGGGGGGGFGGGGGGGGGGGGGGGGGGGCEGGGGGGGGGGEEGGGGGGGGGGGGGGGGEGGGGGGGGGGGGGGGFGGGGFGGGGGGGGGGGFGFGFFFEBFGEFFFFFFFFGFFFFF?FF<AFFFFFFFFFFFFFFF?BBFBFFFFFFF:
@M04999:289:000000000-L3R54:1:1101:6840:8464 1:N:0:433
GCCCTACGGGAGGCAGCAGTGAGGAATATTGGACAATGGGTGAGAGCCTGATCCAGCCATCCCGCGTGAAGGACGACAGCCCTATGGGTTTTAAACTTCTTTTGTATGGGAATAAACCACATTACGTGTAATGTTCTGAAGGTACCATACGAATAAGCATCGGCTAACTCCGTGCCAGCAGCCGCGGTAATACGGAGGATGCGAGCGTTATCCGGATTTATTGGGTTTAAAGGGTCCGTAGGCGGGTTGATAAGTCAGCGGTGAAAACCTGCAGCTTAACTGTAGAACTGCCGTTGATACT
+
CCCCCGGGGGGGGGGGGGGGGGGGGGGGGGGGGGGGGGGGEGGGGGGGGGGGGGGGGGGGGGGGGGGGGGGGGGGGGGGGGGGGGGGGGGGGGGGGGGGGGGGGGGGGGGGGGGGGGGGGGGGGGGGGGFFGGGGGGGGGGGGGGGGGGGGGGGGGGGGGGGGGGGGGGGGGGGGFGGGGGGGGGGGGGGGGGGGGGEEGGGGDGDCEEGGGGGGGCEFGGGGGGGGGGGGGGGGCFGGGGGFGFDDFFFFFGFFFFFFFFFGFFFFF0@?:BFFFF>FAFFF>A<DDFBFFFFFF6AFF9
@M04999:289:000000000-L3R54:1:1101:19788:8477 1:N:0:433
TGCCTACGGGCGGCAGCAGTGAGGAATATTGGACAATGGGTGAGAGCCTGATCCAGCCATCCCGCGTGAAGGACGACAGCCCTATGGGTTTTAAACTTCTTTTGTATGGGAATAAACCACATTACGTGTAATGTTCTGAAGGTACCATACGAATAAGCATCGGCTAACTCCGTGCCAGCAGCCGCGGTAATACGGAGGATGCGAGCGTTATCCGGATTTATTGGGTTTAAAGGGTCCGTAGGCGGGTTGATAAGTCAGCGGTGAAAACCTGCAGCTTAACTGTAGAACTGCCGTTGATACT
+
CCCCCGGGGGGGGGGGGGGGGGGGGGGGGGGGGGGGGGGGGGGGGGGGGGGGGGGGGGGGGGGGGGGGGGGGGGGGGGGGGGG8FFGGGGGGGGGGGGGGGGGGGGGGGGGGGGGGGGGGGGGGGGGGGGGGGGGGGGGGGGGGGGGGGGGGGGGGGGGGGGEGGGGGGGGGGGGGGGGGGGGGGGGGGGGGGGCGGGGGGGGGGGGGGGGGGGGGGGGGGGGGGGGGGGGGGGGGGGGGGGFGFGFFFFFFFFFFFFFFFFDF@FFFBFFFFFFFFFFFFAFF<A:AF2?BFFFF(:A<4
@M04999:289:000000000-L3R54:1:1101:9164:8495 1:N:0:433
AGCCTACGGGTGGCTGCAGTAGGGAATCTTCCACAATGGACGCAAGTCTGATGGAGCAACGCCGCGTGAGTGAAGAAGGTTTTCGGATCGTAAAGCTCTGTTGTTGGTGAAGAAGGATAGGGGTAGTAACTGATTCTTATTTGACGGTAATCAACCAGAAAGTCACGGCTAACTACGTGCCAGCAGCCGCGGTAATACGTAGGTGGCAAGCGTTGTCCGGATTTATTGGGCGTAAAGCGAACGCAGGCGGGAGAACAAGTCAGCTGTGAAAGCCCTCGGCTTAACCGGGGAAGTGCAGCTG
+
CCCCCGGGGGGGGGGGGGGGGGGGGGGGGGGGGGGGGGGGGGGGGGGGGGGGGGGGGGDGGGGGGGGGEGGFGGGGGGGGGGGGGGGGGGGGGGFGGGGGGGCGGFFGFG?CECF?FGGGGDGGGGGGGGGGGGGGGGGGGGFGGGDGGEGGGGGGDEGGGGGGGCFGGGGFGGGGGGGFGGGGGCGGGGG*CE7FGGFGGGGGCFCFGGGGGGGGGGGG=CEGGGGFG4F<EGDFGFGGGGECEG>FFFF>D@FFFFFFFFCFFFF4AF>>BFFFFFDFFFFFFFFF>0912,44<BFF:
@M04999:289:000000000-L3R54:1:1101:25638:8509 1:N:0:433
ATAACCTACGGGAGGCAGCAGTGAGGAATATTGGACAATGGGTGAGAGCCTGATCCAGCCATCCCGCGTGAAGGACGACAGCCCTATGGGTTTTAAACTTCTTTTGTATGGGAATAAACCACATTACGTGTAATGTTCTGAAGGTACCATACGAATAAGCATCGGCTAACTCCGTGCCAGCAGCCGCGGTAATACGGAGGATGCGAGCGTTATCCGGATTTATTGGGTTTAAAGGGTCCGTAGGCGGGTTGATAAGTCAGCGGTGAAAACCTGCAGCTTAACTGTAGAACTGCCGTTGAT
+
CCCCCGGGGGGGGGGGGGGGGGGFGGGGGGGGGGGGGGGGGGGGGFGGGGGGGGGGGGGGGGGGGGGGGGGGGGGGGEEGFGGGGGGGGGGGGGGGGGGGGGGGGGGGGGGGGGGGGGGGFGGGGFGGFGGGGGGGGFGGGCGGGGGCGGGGGGGGGGGGGGGGGGGGGGGGGGGGGGGGGGGGGGGDEEGGGGGGGGGGGGGGGGDGGGGGGGFGGGGGGGGFFFG9EGGGGGFDFGGGGGDG=GFFFFF4DB??FFFFFDDBEFFFAFFFFFFFFFFFFFFFFFFAB<ADFB6:?BBB
@M04999:289:000000000-L3R54:1:1101:20408:8521 1:N:0:433
GCCTACGGGGGGCTGCAGTGGGGAATATTGCACAATGGGGGAAACCCTGATGCAGCCATGCCGCGTGTATGAAGAAGGCCTTCGGGTTGTAAAGTACTTTCGGTAATGAGGAAGGTGGTGTATCTAATAGGTGCATCAATTGACGTTAATTACAGAAGAAGCACCGGCTAACTCCGTGCCAGCAGCCGCGGTAATACGGAGGGTGCGAGCGTTAATCGGAATGACTGGGCGTAAAGGGCATGTAGGCGGATAATTAAGTTAGGTGTGAAAGCCCTGGGCTCAACCTAGGAATTGCACTTA
+
CCCCCGGGGGGGGGGGGGDFGGGGGGGGGGGGGGGGGGGGGGDGFGGGGGGGGGGGGGGFGGGGGGGGAFFGGFFFFGCFGGGGCGGGEGFFAEFFEFGGGGGGGGGGGGGGFGCCGGGGGECFGEFGGC@FGFGF9FGFGGGGGFGFGGGGGGCGBBEGFFFCFEFGGGGGGGGGG8EGF+8FFGFE8E5CGGGF?@>5C>CG*A=:5CCG5C8FGGDGGGGG?FGFGGDC57CF=DDGGGFF?FFE@B>>FFFFF=BFFFFF6?3B9FBF?FFF)4F??B???BF??:FFFFBBDF?9
@M04999:289:000000000-L3R54:1:1101:13200:8531 1:N:0:433
GCCTACGGGTGGCTGCAGTGGGGAATATTGCACAATGGGGGGAACCCTGATGCAGCCATGCCGCGTGTAGGAAGAAGGCCTTCGGGTTGTAAAGTACTTTCGGTAATGAGGAAGGTGGTGTATCGAATAGGTGCATCAATTGACGTTAATTACAGAAGAAGCACCGGCTAACTCCGTGCCAGCAGCCGCGGTAATACGGAGGGTGCGAGCGTTAATCGGAATGACTGGGCGTAAAGGGCATGTAGGCGGATAATTAAGTTAGGTGTGAAAGCCCCGGGCTCAACCTGGGAACTGCACTTA
+
CCCCCGGGGGGGGGGGGGGGGGGGGGGGGGGGGGGGGGGGGGGGGGGGGGGGGGGGGGGGGGGGGGGGGGGGGGGGGGGFGGGGGGGGGGGGGGGGGGGGGGGGGGGGGGGGGGGGGGGGGGGGGGGGGGGGGGGGGGGGGGGGGGGGGGGGGGGGGGGFGGGGGGDGGGGGGGGGGGGGGGGGGGGGGGGGGGGGGGGGGGGGGGGEEGGGGGGFFGGGGFGGGGGGGGGGGGDGGGGGGGFGFGFFFFFFGFFFFFFFFFCB?B5?BFFF0>BFFFEFFFFFFFBFF:7(4?>AFFF>
@M04999:289:000000000-L3R54:1:1101:14720:8532 1:N:0:433
AAGTCCTACGGGGGGCTGCAGTGGGGAATATTGCACAATGGGCGAAAGCCTGATGCAGCGACGCCGCGTGCGGGATGACGGCCTTCGGGTTGTAAACCGCTTTTGATTGGGAGCAAGCGAGAGTGAGTGTACCTTTCGAATAAGCACCGGCTAACTACGTGCCAGCAGCCGCGGTAATACGTAGGGTGCAAGCGTTATCCGGATTTATTGGGCGTAAAGAGCTCGTAGGCGGTTCGTCGCGTCTGGTGTGAAAGTCCATCGCTTAACGGTGGATCGGCGCCGGGTACGGGCGGACTGGAGT
+
CCCCCGGGGGGGGGGGGGGGGGGGGGGGGGGGGGGGGGGGGGGGGGGGGGGGGGGGGGGGGGGGGGGGGGGGGGGGGGGGGGGGGGGGGGGGGGGGGGGGGGGGGGGGGGGGGGGGGGGGGGGGGGGGGGGGGGGGGGGGGGGGGGGGGGGGGGGGGGDGEFGGGGGGGGGGG>GGGGGGGGGG>GGCEGGGGGGEDGGGGEEGGGGGDCDCFCGGGGGGGGGGGGGGGDGGGDEGGGDGGGFGFG?)8)=6>*9BFFFFDFGFFFFD0B?>:??@BFB>F>FFF0:0604(43>>B:7?,
@M04999:289:000000000-L3R54:1:1101:22694:8556 1:N:0:433
TGCGACCTACGGGAGGCTGCAGTGGGGAATATTGCACAATGGGGGGAACCCTGATGCAGCCATGCCGCGTGAATGAAGAAGGCCTTCGGGTTGTAAAGTACTTTCGGTAATGAGGAAGGTGGTGTATCGAATAGGTGCATCAATTGACGTTAATTACAGAAGAAGCACCGGCTAACTCCGTGCCAGCAGCCGCGGTAATACGGAGGGTGCGAGCGTTAATCGGAATGACTGGGCGTAAAGGGCATGTAGGCGGATAATTAAGTTAGGTGTGAAAGCCCCGGGCTCAACCTGGGAACTGCAC
+
CCCCCGGGGGGGGGGGGGGGGGGGGGGGGGGGGGGGGGGGGGGGGGGGGGGGGGGGGGFGGAFFGFEGGGGGGGFFGFGGGGGFGGGGGDGGDEGGGFGGGGGGG:FFGGGGGGGFGGGGFGGGGGGGGGGGGG:FD:FFF@FFGFFGDFG::FFFGGGG?FGGGGGGGGGDGGGGGGGGGGGGGFGGGGFGGGDGGDGCFGEEGGCEGGCCEDGGGE5EGGCGEGGGGGGG5FGGGCGCG3>DFFFFF4?DC>EBFFFB@4CFFF@FBFFFF==FF<>9B09>FFFF1>?63<0,444).
@M04999:289:000000000-L3R54:1:1101:17975:8578 1:N:0:433
TGCCTACGGGAGGCTGCAGTAGGGAATCTTCCACAATGGACGCAAGTCTGATGGAGCAACGCCGCGTGGATGAAGAAGGTCTTCGGATCGTAAAATCCTGTTGTTGAAGAAGAACGTATGTGAGAGTAACTGCTCAGATAGTGACGGTATTCAACCAGAAAGTCACGGCTAACTACGTGCCAGCAGCCGCGGTAATACGTAGGTGGCAAGCGTTGTCCGGATTTATTGGGCGTAAAGGGAGCGCAGGCGGCTAAATAAGTCTGGGATGTGAAAGCCCTCAGCTCAACTGAGGAATTGCAAC
+
CCCCCGGGGGGGGGGGGGGGGGGGGGGGGGGGGGGGGGGGGGGGGGGGGGGGGGGGGGGGGGGGGGGGGGGGGGGGGGGGGGGGGGGGGGGGGGGGGGGGGGGGGGGGGGGGGGGGGGGGGGGGGGGGGGGGGGGGGGGGGGGGGGGGGGGGGGGGGGGGGGGGGGGGGGGGGGGGGGGGGGGGGFGGGGGGGGGGGGGGGGGGGGGGGGGGGGGGGGGGGGGFGGGGGFGGGGGFGCGGGGFGFGB:DFFFGFFFFFFFFFGFFFFFFF>BFFFFFFFFFFFFDFFFFAF<7?FFFFFF4
@M04999:289:000000000-L3R54:1:1101:26688:8585 1:N:0:433
ATCCTACGGGGGGCAGCAGTAGGGAATCTTCCACAATGGACGCAAGTCTGATGGAGCAACGCCGCGTGGATGAAGAAGGTCTTCGGATCGTAAGATCCTGTTGTTGAAGAAGAACGGTTGTGAGAGTAACTGCTCATAGCGTGACGGTAATCAACCAGAAAGTCACGGCTAACTACGTGCCAGCAGCCGCGGTAATACGTAGGTGGCAAGCGTTGTCCGGATTTATTGGGCGTAAAGGGAGCGCAGGCGGTCTTTTAAGTCTGAATGTGAAAGCCCTCAGCTTAACTGAGGAAGAGCATCG
+
CCCCCGGGGGGGGGGGGGGGGGGGGGGGGGGGGGGGGGGGGGGGGGGGGGGGGGGGGGGGGGGGGGGGGGGGGGGGGGGGGGGGGGGGGGGGGGGGGGGGGGGGGGGGGGGGGGGGGGGGGGGGGGGGGGGGGGGGGGGGGGGGGGGGGGGGGGGGGGFGGGGGGGGEGGGGGGGGGGGGGGGGGGGGGGGGGGGGGGGGGGGGGGGGGGGGGGGGGGGGGGGGGGGGGGGGGGG<DFGGGD>DFG5BFFFEGFFFFFFFFFGFFFFFFFDFFFFFF?>:DFBFFFFFFFFFFFFFFFFF?
@M04999:289:000000000-L3R54:1:1101:20644:8596 1:N:0:433
CCTACGGGTGGCTGCAGTAGGGAATCTTCCACAATGGACGCAAGTCTGATGGAGCAACGCCGCGTGAGTGAAGAAGGTTTTCGGATCGTAAAGCTCTGTTGTTGGTGAAGAAGGATAGGGGTAGTAACTGATTCTTATTTGACGGTAATCAACCAGAAAGTCACGGCTAACTACGTGCCAGCAGCCGCGGCAATACGTAGGTGGCAAGCGTTGTCCGGATTTATTGGGCGTAAAGCGAACGCAGGCGGGAGAACAGGTCAGCTGTGAAAGCCCTCGGCTTAACCGGGGAAGTGCAGCTGA
+
CCCCCGGGGGGGGGGGGGGGGGGGGGGGGGGGGGGGGGGGGGGGGGGGGGGGGGGGGGGGGGGGGGDGGGGGGGGGGGGGGGGGEGGGGGGGGGGGGGGGGGGGGGGGFGGGGGGGGGGGGGGGGGGGGGGGGGGGGGGGGGGGDGGGGGGGGGGGGGGGGGGGGGGGGGGGGGGGFGGGGGGGGGEGG>EGGGGGGGGGGGGGGGGGGGGGGGGGGGDGGG?FGF4FFDGGGGGGGGGGGG@DBGFFFFFEGFFFFFFFFFGFFFFFFFFFFFFDFFFF?FAFFFFF9BBFFFFFFFFF
@M04999:289:000000000-L3R54:1:1101:6588:8601 1:N:0:433
CCTACGGGTGGCTGCAGTGGGGAATATTGCACAATGGGGGGAACCCTGATGCAGCCATGCCGCGTGTATGAAGAAGGCCTTCGGGTTGTAAAGTACTTTCGGTGGTGAGGAAGTTGTGTGTATGACAAGTGCATGCAATTGACGTTAGCTACAGAAGAACCACCGTCTAACTCCGTGCCAGCAGCCGCGGTAATACGGCGGGTGCTAGCGTTTATCGTAATGACTAGGCTTAACGGGCATGGAGGCGGTTAATTACGATCGTTTTTACAGCCTCGGGCTCACCCTGGGAATTGCACTTAA
+
CCCCCGGGGGGGDGGGGGCGGGGGG96F9FGGGGGGGGGG>FGGGGGGGGGGGGG8F?EGGGGGGG=FGGGCFGGFGGGGGGGGGGGGGGGGCG=FGGG,++8F+CFGFGGG,3@F@*8@FGA<,,@3F8,,,8@,>73@F,71613*?;@::,C<,<4+=+C<C2=21<FE92:411C+<*2+2*/*//**10<+12**2CC/*0A+0:*8**3<C0:A52+<++2CE**90*/1/>GF<*)*)1)8).)1708*0).)8)*0.)8*6*)((07571)224(2241(:512<2:2624)
@M04999:289:000000000-L3R54:1:1101:14408:8609 1:N:0:433
TGACCTACGGGCGGCAGCAGTAGGGAATCTTCCACAATGGACGCAAGTCTGATGGAGCAACGCCGCGTGAGTGAAGAAGGTTTTCGGATCGTAAAGCTCTGTTGTTGGTGAAGAAGGATAGGGGTAGTAACTGATTCTTATTTGACGGTAATCAACCAGAAAGTCACGGCTAACTACGTGCCAGCAGCCGCGGTAATACGTAGGTGGCAAGCGTTGTCCGGATTTATTGGGCGTAAAGCGAACGCAGGCGGGAGAACAAGTCAGCTGTGAAAGCCCTCGGCTTAACCGGGGAAGTGCAGCT
+
CCCCCGGGGGGGGGGGGGGGGGGGGGGGGGGGGGGGGGGGGGGGGGGFFCFGGGGGGGGGGGGGGGGGGGGGGGGGGGGGGGGGGGGGGGGGGGGGGGGGGGGGGGGGGFFGGGFGGGGGGGGGGGGGGGGGGGGGGGGGGGGGGGGGGGGGGGGGGGGGGGGGGGGGGGGGFEGGGGGGGGGGGGGGGGGGGGGEGGGGGFGCGGGGGGCGGGGGGGFEEEGGCGGGCCCGDGGC5CFCDDEGFGFFEBF>5@EFFFFFF?GFFF?BFFFBFFFFFF>?B?>DBAF>F;B0<FFF>BF:(
@M04999:289:000000000-L3R54:1:1101:9400:8668 1:N:0:433
TCCTACGGGTGGCAGCAGTAGGGAATCTTCCACAATGGACGCAAGTCTGATGGAGCAACGCCGCGTGAGTGAAGAAGGTTTTCGGATCGTAAAGCTCTGTTGTTGGTGAAGAAGGATAGGGGTAGTAACTGATTCTTATTTGACGGTAATCAACCAGAAAGTCACGGCTAACTACGTGCCAGCAGCCGCGGTAATACGTAGGTGGCAAGCGTTGTCCGGATTTATTGGGCGTAAAGCGAACGCAGGCGGGAGAACAAGTCAGCTGTGAAAGCCCTCGGCTTAACCGGGGAAGTGCAGCTG
+
CCCCCGGGGGGGGGGGGGGGGGGGGGGGGGGGGGGGGGGGGGGGGGGGGGGGGGGGGGGGGGGGGGDCGGGGGGFGGFGGGGGG>FGGGGFFFGGGFGGGGGGGCGGFFGGCFFGFGGFFFEGGGGGGFGEGGGGGGGG9FCCGG7FGFGGGFGG@FCDFGGGGGFGEGGGGGDF7F,DFGFGFFGF8ECEGGGGFG8F9:CCB8EFGEGGGGDGGFCCCEEGGGG@C547D*<=FG5C<D3B<>DF3@>)>GFFFF)=F?*>FFF64<?>BFF4572B?>0<<A611062(:<<>2084
@M04999:289:000000000-L3R54:1:1101:10484:8669 1:N:0:433
CCTACGGGAGGCAGCAGTGGGGAATATTGCACAATGGGGGGAACCCTGATGCAGCCATGCCGCGTGTATGAAGAAGGCCTTCGGGTTGTAAAGTACTTTCGGTAGTGAGGAAGTTGTGTGTATGAAAAGTGCATGCAGTTGACGTTAGCTACAGAAGAAGCACCGGCTAACTCCGTGCCAGCAGCCGCGGTAATACGGAGGGTGCGAGCGTTAATCGGAATGACTGGGCGTAAAGGGCATGTAGGCGGATAATTAAGTTAGGTGTGAAAGCCCCGGGCTCAACCTGGGAATTGCACTTAA
+
CCCCCGGGGGGGGGGGGGGGGGGGGGGGGGGGGGGGGGGGGGGGGGGGGGGGGGGGGGGGGGGGGGGGGGGGGGGGGGGGGGGGGGGGGGGGGGGGGGGGGGGGGGGGGGFGGGGGGGGGGGGGGGGGGGGGGGGGGGGGGGGGGGGGGGGGGGGGGGGGGGGGGGGGGGGGGGGGGGGGGGGGGGGGGGGGGGGGGGDGDGGGGGDGGGGGGGGGGGGGGGGGGGGGGGGGGGGFGGGGGGFGFGFE>EDFGFFFFFFFFFGFFFFFFFF:?F@ED>FFFF?:?:?BFFFFFFFFFFFF
@M04999:289:000000000-L3R54:1:1101:6408:8678 1:N:0:433
TTTCCTACGGGAGGCTGCAGTAGGGAATCTTCCACAATGGACGCAAGTCTGATGGAGCAACGCCGCGTGAGTGAAGAAGGTTTTCGGATCGTAAAGCTCTGTTGTTGGTGAAGAAGGATAGGGGTAGTAACTGATTCTTATTTGACGGTAATCAACCAGAAAGTCACGGCTAACTACGTGCCAGCAGCCGCGGTAATACGTAGGTGGCAAGCGTTGTCCGGATTTATTGGGCGTAAAGCGAACGCAGGCGGGAGAACAAGTCAGCTGTGAAAGCCCTCGGCTTAACCGGGGAAGTGCAGCG
+
CCCCCGGGGGGFGGGGGGFFGGFFEFGGGGGGGGGGGGGGFFGGGGGGGDGGGGGCCGGGGGGGGGFFGGEFFFGGAEFECEFFGGGGGGGFF=FGGGGDFFGGF8FGFFD<FBEFGFGGGGGGEGGGGGGGGGGGGGGGGGGGGGGGGGGGGGGGGGGGGGGGGGGGGGGGGGGGGGGGGGGGGGGGGGGGGGGGGGGGGGGGGGGGGGFGGGEGGGGGEEEGGGGGGGFGGGGGGGGGGGFGFGFDFFFFGFFFFFFFFFGFFFFFFFFFFFFFFBFFFBFFFFFF7>>BFF:?954:,
@M04999:289:000000000-L3R54:1:1101:14863:8688 1:N:0:433
CGGTCCCTACGGGAGGCTGCAGTGGGGAATATTGCACAATGGGGGGAACCCTGATGCAGCCATGCCGCGTGTATGAAGAAGGCCTTCGGGTTGTAAAGTACTTTCGGTAGTGAGGAAGTTGTGTGTATGAAAAGTGCATGCAGTTGACGTTAGCTACAGAAGAAGCACCGGCTAACTCCGTGCCAGCAGCCGCGGCAATACGGAGGGTGCGAGCGTTAATCGGAATGACTGGGCGTAAAGGGCATGTAGGCGGATAATTAAGTTAGGTGTGAAAGCCCCGGGCTCAACCTGGGAATTGCAC
+
CCCCCGGGGCGGGGGGGGGGGGGGGGGGGGGGGGGGGGGGGGGGGGGGGGGGGGGGGGGGGGGGGGEGGGCGGGGGGGGFGGGGGGGGGGGGGGGGGGGGGGGGGGGGGDFGGFGFGCFGGGGGGGGGGGGGGGGGGGGGGGGGGGFEGGGGGGGEGGGGGGGGGGGGGGFGGGGGGGGGGGGGGGGGGGGEGGGCEGF9EGECC8?E5CEECEGGGGGGGGGGGGGGGGFDCFGGGGFCGGFGFGFF?F@FGEBEFFFFFFFFFF4=>FBFAF7FF6D;>FFFFFFFFFF<??:?F?A<>
@M04999:289:000000000-L3R54:1:1101:3213:8705 1:N:0:433
GCCTACGGGAGGCAGCAGTGGGGAATATTGCACAATGGGGGGAACCCTGATGCAGCCATGCCGCGTGTATGAAGAAGGCCTTCGGGTTGTAAAGTACTTTCGGTAATGAGGAAGGTGGTGTATCTAATAGGTGCATCAATTGACGTTAATTACAGAAGAAGCACCGGCTAACTCCGTGCCAGCAGCCGCGGTAATACGGAGGGTGCGAGCGTTAATCGGAATGACTGGGGGTAAAGGCCAGGTAGGCGGATAATTAAGTTAGGTGTGAAAGCCCTGGGCCCAACCTAGGAATTGCACTTA
+
<CCCCGGGG8==BFGGGGGGGGGGGGFGG<FDGGGGGGFEGDGGGDGGGGFGFGGGGGAFGGGGGGGE>FGG,EF8FGGGGGGGGGGGGGGGGGACFGGGAFEG@>,EGDGGGCGFECFF<3@BCCFF;BFGFGGGFCCFG9,,<113@<C<CGFDGGGGGCCF::FG7<FC97<=C:FGCCF8;@F?:/C8/CC9:;ECCGGGG8CGGG=:E8;FGDGCECC9:CDG5)))297:F*****077D4;@33:*9*9**1/*0*1/9>BBF<1()08>1)((-812(3,00)428:A<A?2
@M04999:289:000000000-L3R54:1:1101:8581:8709 1:N:0:433
CTCCTACGGGGGGCTGCAGTAGGGAATCTTCCACAATGGACGCAAGTCTGATGGAGCAACGCCGCGTGGATGAAGAAGGTCTTCGGATCGTAAAATCCTGTTGTTGAAGAAGAACGGTTGTGAGAGTAACTGTTCATAGCGTGACGGTAATCAACCAGAAAGTCACGGCTAACTACGTTCCAGCAGCTGCTGGAATACGTATGTGGCAAGCTTTGTCTGGATTTATTGGGCGTAAAGGCACCGCATGCGGTCTTTTAAGTCTGAATGTGAAACCCCTCCGCTTAACTGAGGAAGAGCATCG
+
C-@@CGFGEDG>>=FFGCFAFEFC9C<FCGGDCGFC<5E<FFECDGGE<<<A<EFF,?8FCGC7ECCF+==DFG9988,@DF9FC@7>FFF3,@D;:,;E=,3D3F,,?E,8FCF@EGGG<<;,<,?FCGG9,8@C::,,=<E:B<7F*<:<<FC<:**5CF<@ECC5?/;:CEFC*2*08+2<:*;*3C+++1++2<83++8<+38C</*0<F++<0:6+9+<+<?767/>EG55*0***9>G>*.<55>D5BF@?)9B46*//*9@)/).)8)8>6.,:1::<A)-).4).8?(:0208
@M04999:289:000000000-L3R54:1:1101:15087:8712 1:N:0:433
CCTACGGGGGGCTGCAGTGAGGAATATTGGACAATGGGTGAGAGCCTGATCCAGCCATCCCGCGTGAAGGACGACAGCCCTATGGGTTTTAAACTTCTTTTGTATGGGAATAAACCACATTACGTGTAATGTTCTGAAGGTACCATACGAATAAGCATCGGCTAACTCCGTGCCAGCAGCCGCGGTAATACGGAGGATGCGAGCGTTATCCGGATTTATTGGGTTTAAAGGGTCCGTAGGCGGGTTGATAAGTCAGCGGTGAAAACCTGCAGCTTAACTGTAGAACTGCCGTTGATACTGT
+
CCCCCGGGGGGGGGGGGGGGGGGGGGGGGGGGGGGGGGGGGGGGGGGGGGGGGGGGGGGGGGGGGGGGGGGGGGGGGGGGGGGGGGGGGGGGGGGGGGGGGGGGGGGGGGGGGGGGGGGGGGGGGGGGGGGGGGGGGGGGFGGGGGGGGGGGGGGGGGGGGGGGGGGGGGGGGGGGGGGGGGGGGGGGGGGGGGGGGGGGGGGGDGGGGGGGGGGGGGGGFGFGEEGGGGGGGGGGGGGGGGFCDGFFFF4FGFFFFEFFFFGFFFEFFFBFFFFFFFF<AAFFFFFFFFFFFFFFFFF>5
@M04999:289:000000000-L3R54:1:1101:21115:8725 1:N:0:433
GATCCCTACGGGTGGCTGCAGTGGGGAATTTTGGACAATGGGGGCAACCCTGATCCAGCCATGCCGCGTGTCTGAAGAAGGCCTTCGGGTTGTAAAGGACTTTTGTTAGGGAAGAAAAGCTTGGTGCTAATACCATCGAGTGCTGACGGTACCTAAAGAATAAGCACCGGCTAACTACGTGCCAGCAGCCGCGGTAATACGTAGGGTGCGAGCGTTAATCGGAATTACTGGGCGTAAAGCGAGCGCAGACGGTTAGATAAGTCAGATGTGAAATCCCCGAGCTCAACTTGGGACGTGCATT
+
CCCCCGGGGGGGGGGGGGGGGGGGGGGGGGGGGGGGGGGGGGGGGGFGGGGGGGGGGGGGGGGGGGGGGGGGGGGGGGGGGGGGGGGGGGGGGGGGGGFGGGGGGGGGGGGGFGGGGGGGGGGGGFGGGGGGGGGGGCFGGFFGDGGGGGGGGGGGGGFFFFGGGGGGGGGGGGGGGGGGGGGGGGGFGGCGGDGGGCFGGGGGGEGGGGGGGEGEEGGGGGGGGGGGGFGGGC>DGGCC<*5D)/;7B5>D5>BFBFF?FFGFFFFFF6:>4F=@:?EFFFFF2>BAF44(4:9?<?:A:
@M04999:289:000000000-L3R54:1:1101:15838:8766 1:N:0:433
GTTCCTACGGGAGGCAGCAGTGAGGAATATTGGACAATGGGTGAGAGCCTGATCCAGCCATCCCGCGTGAAGGACGACAGCCCTATGGGTTTTAAACTTCTTTTGTATGGGAATAAACCACATTACGTGTAATGTTCTGAAGGTACCATACGAATAAGCATCGGCTAACTCCGTGCCAGCAGCCGCGGTAATACGGAGGATGCGAGCGTTATCCGGATTTATTGGGTTTAAAGGGTCCGTAGGCGGGTTGATAAGTCAGCGGTGAAAACCTGCAGCTTAACTGTAGAACTGCCGTTGATAC
+
CCCCCGGGGGGGGGGGGGGGGGGGGGGGGGGGGGGGGGGG8FEGGGGGGGGGGGGGGGGGGGGGGGGGGGGGGGGGGGGGGGGGGGGGGGGGGGGGGGGGGGGGGGFGFFGGFFFGGFGCGFGGFGGGGGGGGGGGGGGFGGGGGFGGGGGGFFGGGGGGFGEFFGGGGGGGGGGG7=CFGFGFGGGDGGGGCFG@CEGGGGF>CECGGEGGGFGGCCEFGGGGGGDDDFGGGG5CCGGGGG>FFGFF:B?FGF?67BFFFFGFFFFFFFF?FFFFFBFFA94<94<939<<?FF?66<44
@M04999:289:000000000-L3R54:1:1101:3128:8770 1:N:0:433
ATCGGCCTACGGGGGGCTGCAGTGAGGAATATTGGACAATGGGTGAGAGCCTGATCCAGCCATCCCGCGTGAAGGACGACAGCCCTATGGGTTTTAAACTTCTTTTGTATGGGAATAAACCACATTACGTGTAATGTTCTGAAGGTACCATACGAATAAGCATCGGCTAACTCCGTGCCAGCAGCCGCGGTAATACGGAGGATGCGAGCGTTATCCGGATTTATTGGGTTTAAAGGGTCGGTAGGCGGGTTGATAAGTCAGCGGTGAAAACCTGCAGCTGAACTGTAGAACTGCCGTTGAT
+
C<BCCG;FGCCEECGGGGGGGGGGEGGFGGGGGGGGGGCEGGGFEGGGGGGGGFGGGGGG7EFCGGCGGGGGGGGGCEEG>FCGGEGGGGGGD:FCFGG9CFGGGFFEGDFF:FGGEGGFG7D:>FDEEFGFF9CF9B<FFB<<FGGCC<F:FFFFCFDGGCEFEGGG<FG@@FGGGGF:EGGGFGGEEGGGECFCFEDEC86@C>ECEEEEEG+CCGG5:9EFFGDF=5CFFDF7DC5)9C:CF=@DF>)866FFFFFB=)7B5>3446<(8>55@?F(54?D<A<BA<4:77?;F036)
@M04999:289:000000000-L3R54:1:1101:14266:8772 1:N:0:433
AGGTGCCTACGGGTGGCTGCAGTGGGGAATATTGCACAATGGGGGGAACCCTGATGCAGCCATGCCGCGTGTATGAAGAAGGCCTTCGGGTTGTAAAGTACTTTCGGTAGTGAGGAAGTTGTGTGTATGAAAAGTGCATGCAGTTGACGTTAGCTACAGAAGAAGCACCGGCTAACTCCGTGCCAGCAGCCGCGGTAATACGGAGGGTGCGAGCGTTAATCGGAATGACTGGGCGTAAAGGGCATGTAGGCGGATAATTAAGTTAGGTGTGAAAGCCCCGGGCTCAACCTGGGAATTGCAC
+
CCCCCGGGGFGGGGGGGGGGGGGGGGGGGGGGGGGGGGGGGGGGGGGGGGGGGGGGGGGGGGGGGGGGGGGGGGGGGGGGGGGGGGGGGGGGGGGGGGGGGGGGGGGGGGFFGGGGGGGGGFGGGGGGGGGGGGGGGGGGGGGGGGGGGGGGGGGGGGGGGGGGGGGGGGGGGGGGGGGGGGGGGGGGGGGGDGEGGGGGGGGGGGGGGGGGGGGGGGGGGGGGGGGGGGGGGGGGGGGGGGFGFGFFFFFFGFFFFFFF6FGFFFFFFFBFFFFFFFFFFFFFFFFFFFFFFF?FBFFF?
@M04999:289:000000000-L3R54:1:1101:15246:8786 1:N:0:433
ACCTACGGGGGGCTGCAGTAGGGAATCTTCCACAATGGACGCAAGTCTGATGGAGCAACGCCGCGTGGATGAAGAAGGTCTTCGGATCGTAAAATCCTGTTGTTGAAGAAGAACGGTTGTGAGAGTAACTGCTCATAGCGTGACGGTAATCAACCAGAAAGTCACGGCTAACTACGTGCCAGCAGCCGCGGTAATACGTAGGTGGCAAGCGTTGTCCGGATTTATTGGGCGTAAAGGGAGCGCAGGCGGTCTTTTAAGTCTGAATGTGAAAGCCCTCAGCTTAACTGAGGAAGAGCATCGG
+
CCCCCGGGGGGGGGGGGGGGGGGGGGGGGGGGGGGGGGGGGGGGGGGGGGGGGGGGGGGGGGGGGGGGGGGGGGGGGGGGGGGCCEGGGGGGGGGGGGGGGGGGGG9FFGGGGGGGGGGGGGGGGGGGGGGGGGGGGGGGGGGGGGGGGGGGGGGGGGFFGGGGGGDGGGGGGGGGGFGGGGGGDGGGGGDGGEFCGGGGGGGFGGGGGGGGGCGGFGG=EGF7FG7FFGGGDGGGCDGGGDFGEDFE>E@FGFFFFFF=FFGFFFFFBFF2:FFFFFFFFFFFFFBA>(8?:?:?F?F(4
@M04999:289:000000000-L3R54:1:1101:4167:8800 1:N:0:433
GGCCTACGGGGGGCTGCAGTAGGGAATCTTCCACAATGGACGCAAGTCTGATGGAGCAACGCCGCGTGAGTGAAGAAGGTTTTCGGATCGTAAAGCTCTGTTGTTGGTGAAGAAGGATAGGGGTAGTAACTGATTCTTATTTGACGGTAATCAACCAGAAAGTCACGGCTAACTACGTGCCAGCAGCCGCGGTAATACGTAGGTGGCAAGCGTTGTCCGGATTTATTGGGCGTAAAGCGAACGCAGGCGGGAGAACAAGTCAGCTGTGAAAGCCCTCGGCTTAACCGGGGAAGTGCAGCTG
+
CCCCCGGGGGGGGGGGGGGGGGGGGGGGGGGGGGGGGGGGGGGGGGGGGGGGGGGGGGGGGGGGGGGGEGGGGGGGGGGGGGGGGGGGGGGGGGGGGGGGGGGGGGGGGGGGGGGGGGGGGGGGGGGGGGGGGGGGGGGGGGGGGGGGGGGGGGGGGGGGGGGGGGGGGGGGGGFGGGCFGGGGGGGGGGGGGGGGGGGGGGEGGGGGGGGGGGG5FGGGGDGGGGGGFFGGEGEGGGGGGGFGF:BFFBEFGB:FFFFFFFGFFFFFFFFFFFF4>>><F>FFFFFFB>BB034:<2:(.
@M04999:289:000000000-L3R54:1:1101:7933:8803 1:N:0:433
CCTACGGGGGGCAGCAGTGGGGAATATTGCACAATGGGGGGAACCCTGATGCAGCCATGCCGCGTGTATGAAGAAGGCCTTCGGGTTGTAAAGTACTTTCGGTAATGAGGAAGGTGGTGTATCGAATAGGTGCATCAATTGACGTTAATTACAGAAGAAGCACCGGCTAACTCCGTGCCAGCAGCCGCGGTAATACGGAGGGTGCGAGCGTTAATCGGAACGACTGGGCGTAAAGGGCATGTAGGCGGATAATTAAGTTAGGTGTGAAAGCCCCGGGCTCAACCTGGGAACTGCACTTAA
+
CCCCCGGGGGGGGGGGGGGGGGGGGGGGGGGGGGGGGGGGGGGGGGGGGGGGGGGGGGGGGGGGGGGGGGGGGGGGGGGGGGGGGGGGGGGGGGGGGGGGGGGGGGGGGGGGGGGGGGGGGGGGGGGGGGGGGGGGGGGGGGGGGGGGGGGGGGGGGGGGGGGGGGGGGGGGGGGGGGGGGGGGGGGGGGGGGGGGGGGGGGGGGGGGGGGGGGGGGGGGGGGGGGGGGGGGGGGGGGGGGGFGFGFFFFFFGFFFFFFFFFGFFFFFFFF?FFFFFFFFFFFFFFBFFFFFFFFFFFBF
@M04999:289:000000000-L3R54:1:1101:24801:8833 1:N:0:433
TTCCCTACGGGAGGCTGCAGTGGGGAATTTTCCGCAATGGGCGAAAGCCTGACGGAGCAATGCCGCGTGGAGGTAGAAGGCCTACGGGTCGTGAACTTCTTTTCCCGGAGAAGAAGCAATGACGGTATCTGGGGAATAAGCATCGGCTAACTCTGTGCCAGCAGCCGCGGTAATACAGAGGATGCAAGCGTTATCCGGAATGATTGGGCGTAAAGCGTCTGTAGGTGGCTTTTTAAGTCCGCCGTCAAATCCCAGGGCTCAACCCTGGACAGGCGGTGGAAACTACCAAGCTGGAGTACGG
+
CCCCCGGGGDGEGGGGGGGGGGGGGGGGGGGGGGGGGGGGGGGGGGGGGGGGGGGGGGGGGGGGGGGGGGGGGGGGGGGGGGGCFGGGGGGGGGGGGGGGGGGGGGGGGGGGGGGGGGGGGGGGGGGGGGGGGGGGGGGGGGGGGGGGGGGGGGGGGGGGGGGGGGGGGGGGGGGGGGGGGGGGGGGGGGGGGGGGGGGEGGGGGGGGGDGEGGGGGGGGGGFGGGGGGGGGGGGGGGGGGGFGFGFDFFFFGF?FBFFFFFGFFF>FBF:??F3>>;E0<<<DFFFFFBFFFF0(8:98>
@M04999:289:000000000-L3R54:1:1101:8637:8869 1:N:0:433
CCTACGGGGGGCAGCAGTGGGGAATATTGCACAATGGGCGAAAGCCTGATGCAGCAACGCCGCGTGAGTGATGAAGGCCTTCGGGTTGTAAAACTCTGTCTTTGGGGACGATAATGACGGTACCCAAGGAGGAGGCCACGGCTAACTACGTGCCAGCAGCCGCGGTAATACGTAGGTGGCAAGCGTTGTCCGGATTTACTGGGCGTAAAGGATGCGTAGGTGGATATTTAAGTCAGATGTGAAATACCCGAGCTCAACTTGGGTGCTGCATTTGAAACTGGATATCTAGAGTGCAGGAG
+
CCCCCGGGGGGGGGGGGGGGGGGGGGGGGGGGGGGGGGGGGGGGGGGGEGGGGGGGGGGGGGGEFGGGGGGGCGGGGGGGGGGDEFGGGGGGFGGGGGDFGGGDFEEGGGGFFGGGGGGGGGGFEFGGGGFGGGGGGGGGGGEGGGGFGGGGGCGGGFGG8CGGEEEEGFGFGGEEGGGCCEGGGGGGGFFGGDGGFGGG9F58:CCGC9EFCFGGGGGGGGGGGFFGGGD7ECGGCFFFGGFC@CFFFE>BDDFFFFF?FF:BEFFFFFFF>BB@F7?<BFF<2AAAA>?B2<A2:1(
@M04999:289:000000000-L3R54:1:1101:14877:8870 1:N:0:433
CCTACGGGTGGCTGCAGTAGGGAATCTTCCACAATGGACGCAAGTCTGATGGAGCAACGCCGCGTGAGTGAAGAAGGTTTTCGGATCGTAAAGCTCTGTTGTTGGTGAAGAAGGGTAGGGGTAGTAACTGATTCTTATTTGACGGTAATCAACCAGAAAGTCACGGCTAACTACGTGCCAGCAGCCGCGGTAATACGTAGGTGGCAAGCGTTGTCCGGATTTATTGGGCGTAAAGCGAACGCAGGCGGGAGAACAAGTCAGCTGTGAAAGCCCTCGGCTTAACCGGGGAAGTGCAGCTGA
+
CCCCCGGGGGGGGGGGGGGGGGGGGGGGGGGGGGGGGGGGGGGGGGGGGGGGGGGGGGGGGGGGGGGGGGGGGGGGGGGGGGGGGGGGGGGGGGGGGGGGGGGGGGGGGFFGGGGFDGGGEGGGGGGGGGGGGGGGGGGGGGGGGGGGGGGGGFGGGGGGGGGGGGGGGGGGGGGGCFGGGGGGGGGGGGGEGGFGFGGGGGFGGGGGGGGGEEGFGGDGGGGGGCFCGCGGG:FDDGDGGGDG:DEFFFFFGFFFFFF?FFG48)9@DFFFB?FFFFFBFFFFF>BF9<?:<FF<::04
@M04999:289:000000000-L3R54:1:1101:24234:8876 1:N:0:433
GGAACCTACGGGGGGCTGCAGTGAGGAATATTGGACAATGGGTGAGAGCCTGATCCAGCCATCCCGCGTGAAGGACGACAGCCCTATGGGTTTTAAACTTCTTTTGTATGGGAATAAACCACATTACGTGTAATGTTCTGAAGGTACCATACGAATAAGCATCGGCTAACTCCGTGCCAGCAGCCGCGGTAATACGGAGGATGCGAGCGTTATCCGGATTTATTGGGTTTAAAGGGTCCGTAGGCGGGTTGATAAGTCAGCGGTGAAAACCTGCAGCTTAACTGTAGAACTGCCGTTGAT
+
CCCCCGGGGGGGGGGGGGGGGGGGGGGGGGGGGGGGGGGGGGGGGGGGGGGGGGGGGGGGGGGGGGGGGGGGGGGGGGGGGGGGGGGGGGGGGGGGGGGGGGGGGGGGGGGGGGGGGGGGGGGGGGGGGGGGGGGGGGGGGGGGGGGGGGFGGGFGGGGGFGGGGGGGGGGGGGGGGGGGGGGGGGGGGGGGGGGGGGGGGGGGGGGGGGGGGGFGGGGGGGGGGGGGGGGGGGGGGGGGGGFC=D>EEBEFGFFFFFFFFFGBEFFFFF?BBFFFFBFF94<AFFBFDA<<?FFFFFBF
@M04999:289:000000000-L3R54:1:1101:21560:8890 1:N:0:433
GAGCCTACGGGGGGCTGCAGTGAGGAATATTGGACAATGGGTGAGAGCCTGATCCAGCCATCCCGCGCGAAGGACGACAGCCCTATGGGTTTTAAACTTCTTTTGTATGGGAATAAACCACATTACGTGTAATGTTCTGAAGGTACCATACGAATAAGCATCGGCTAACTCCGTGCCAGCAGCCGCGGTAATACGGAGGATGCGAGCGTTATCCGGATTTATTGGGTTTAAAGGGTCCGTAGGCGGGTTGATAAGTCAGCGGTGAAAACCTGCAGCTTAACTGTAGAACTGCCGTCGATAC
+
CCCCCGGGGGGGGGGCFGGGGGGGGGGGEGGGGGGGGGGGGGGGGGGGGCGDGFGGGGGGGGGGGGCECGEEGGG@FGGGGGGGGFGGGGGGGGGGGGGGGGGGFGGGDC8FFFGGGGFGGCFGGGGDGGGGGGGGGGGGGFCGGGFFFECCFFGEFFGGCFGDGG*FFGGGCF5EGGGFFGGGGGGCGGGF?F>;E5?EGFFGGGGGGGGGGGC5==EGGGGGG5CGGFFGG=EGFDC>F5BFECD555)=>FFFFFBF>BDD)7F?1@?1?FF4FF4>AA<D<<2<2<)8?B:>9>?B3
@M04999:289:000000000-L3R54:1:1101:3416:8921 1:N:0:433
ACTTGCCTACGGGGGGCTGCAGTGGGGAATTTTGGACAATGGGGGGAACCCTGATCCAGCCATGCCGCGTGTCTGAAGAAGGCCTTCGGGTTGTAAAGGACTTTTGTTAGGGAAGAAAAGCTTGGTGCTAATACCACCGAGTGCTGACGGTACCTAAAGAATAAGCACCGGCTAACTACGTGCCAGCAGCCGCGGTAATACGTAGGGTGCGAGCGTTAATCGGAATTACTGGGCGTAAAGCGAGCGCAGACGGTTAGATAAGTCAGATGTGAAATCCCCGAGCTCAACTTGGGACGTGCAT
+
CCCCCGGGGGGGGGGGGGGGGGGGGGGGGGGGGGGGGGGGGGGGGGGGGGGGGGGGGGGGGGGGGGGGGGGGGGGGGGGGGGGGGGGGGGGGGGGGGGGGGGGGGGGGGGGGGGEGGGGGGGGGGGGGGGGGGGGGGGGGGGGGGGGGGGGGGGGGGGGGGGGGFGGGGGGGGGGGGGGGGGGGGGGGGGGGGGGGGGGGGGFEFDGFGGGEGGGEGGGFGDEGGGGGGGGGC<EDGGGGGGFGFGFFFFFFGFD@>FFF4=??B6BBDFFFFFFF:?>>9>FFFFFBB9A06<<9BBFF<
@M04999:289:000000000-L3R54:1:1101:15734:8922 1:N:0:433
CGTCCTACGGGTGGCAGCAGTGAGGAATATTGGACAATGGGTGAGAGCCTGATCCAGCCATCCCGCGTGAAGGACGACAGCCCTATGGGTTTTAAACTTCTTTTGTATGGGAATAAACCACATTACGCGTAATGTTCTGAAGGTACCATACGAATAAGCATCGGCTAACTCCGTGCCAGCAGCCGCGGTAATACGGAGGATGCGAGCGTTATCCGGATTTATTGGGTTTAAAGGGTCCGTAGGCGGGTTGATAAGTCAGCGGTGAAAACCTGCAGCTTAACTGTAGAACTGCCGTTGATAC
+
CCCCCGGGGGGGGGGGGGGGGGGGGGGGGGGGGGGGGGGGGGGGGGGGGGGGGGGGGGGGGGGGGGGGGGGGGGGGGGGGGGGGGGGGGGGGGGGGGGGGGGGGGGGGGGGGGGGGGGGGGGGGGGGGGGGGGGGGGGGGGGGGGGGGGGGGGGGGGGGGGGGGGGGGGGGGGGGGGGGGGGGGGGGGGGGGGGGGGGGGGGGGGGGGGGGGGGGGGGGGGGGGGGGGEGGGGGGGGGGGDD:FFGFFFFFFGFFFFFFFEFGDFFFFBDFFFFFFFFFFFFFFFFAABFBFFFFFF:<<)
@M04999:289:000000000-L3R54:1:1101:7875:8962 1:N:0:433
CCTACGGGGGGCAGCAGTGGGGAATATTGCACAATGGGGGGAACCCTGATGCAGCCATGCCGCGTGTATGAAGAAGGCCTTCGGGTTGTAAAGTACTTTCGGTAATGAGGAAGGTGGTGTATCGAATAGGTGCATCAATTGACGTTAATTACAGAAGAAGCACCGGCTAACTCCGTGCCAGCTGCCGCGGTAATACGGAGGGTGCGAGCGTTAATCGGAATGACTGGGCGTAAAGGGCATGTAGGCGGATAATTAAGTTAGGTGTGAAAGCCCCGGGCTCAACCTGGGAATTGCACTTAA
+
CCCCCGGGGGGGGGGGGGGGGGGGGGGGGGGGGGGGGGGGGGGGGGGGGGGGGGGGGGGGGGGGGGGGGGGGGGGGGGGGGGGGGGGGGGGFGGGGGGGGGGGGGGGGGGGGGGGGGGGGGGGGGGGGGGGFCFGGDGGGGGGGGFGGGGGGGGGGGGGGGGGGGDGGGGGGGGEFGGGGGGGGGGGGGGGGGGGGGGGGGGGGDGGGGGGGGGGGGGGGFGGGGGGGGGCDGGGGGGGGGGFGFGEBFFFFGFFFFFFFF4C6FFFFFFF7<EF:DBE?F7???BBF?:??BAD<AFFF
@M04999:289:000000000-L3R54:1:1101:5390:8964 1:N:0:433
CCTACGGGTGGCTGCAGTAGGGAATCTTCCACAATGGACGCAAGTCTGATGGAGCAACGCCGCGTGGGTGAAGAAGGTCTTCGGATCGTAAAATCCTGTTGTTGAAGAAGAACGGTTGTGAGAGTAACTGCTCATAGCGTGACGGTAATCAACCAGAAAGTCACGGCTAACTACGTGCCAGCAGCCGCGGTAATACGTAGGTGGCAAGCGTTGTCCGGATTTATTGGGCGTAAAGGGAGCGCAGGCGGTCTTTTAAGTCTGAATGTGAAAGCCCTCAGCTTAACTGAGGAAGAGCATCGG
+
CCCCCGGGGGGGGGGGGGGGGGGGGGGGGGGGGGGGGGGGGGGGGGGGGGGGGGGGGGGGGGGGGGGGGGGGGGGGGGGGGGGGGGGGGGGGGGGGGGGGGGGGGGGGGGGGGGGGGGGGGGGGGGGGGGGGGGGGGGGGGGGGGGGGGGGGGGGGGGGGGGGGGGGGGGGGGGGGGGGGGGGGGGGGGGGGGGGGGGGGGGGGGGGGGGGGGGGGGGGGGGGGGGGGGDGGGGGGGFGGGGFGFDFEDEFFFFF?FFFFFFGFFFFFFFFFFFFFFFFFFAABFFFFBFFFBBB?DFFF
@M04999:289:000000000-L3R54:1:1101:18127:9001 1:N:0:433
CAAAGCCTACGGGGGGCTGCAGTGGGGAATATTGCACAATGGGGGAAACCCTTGTGCAGCCATGCCGCGTGTATGAAGAAGGCCTTCGGTGTGTAATGTACTTTCGGTAGTGGGGAAGTTGTGTGTGTGAAAAGTGCATGCATTTCACGTTATCTACAGAAGAAGCAGCCTCTAACTCCGTGACCGCAGCCGCGGTTATACGGAGGGTGCGCGCTTTAATCGGTGTGACTGGGCGTAAAGGGCGTGTAGGCGGATAATTAAGTTAGGTGTGAAAGCCCGGGGCTCAACCTGGGAATTGCTC
+
CCCCCGGGGGGGGGGGGGGGGGGGGGGGGGGGGGGGGGGGGGGG7++,B484,,555,,,3,:,3DF+FG:F=3,<E,33,,38,,,@+3+@88E,,,<3<F,,<*5>3>8?,,11113@CFFGCG838@F;<FC:,722,,,22,,724+2*,2<2F,7F74,,?<+2*+*3+3@+0+;2***+*****;C5**1*;+0+*;*:5C:EDG5C5*//00++***/***00:/A*21>*1?*5))8)00/9/.)<))**1==*:*/*8B?7(6-*/5@2)-1(4((.),((13(4(().6))
@M04999:289:000000000-L3R54:1:1101:23017:9013 1:N:0:433
CACCTACGGGAGGCTGCAGTAGGGAATCTTCCACAATGGACGCAAGTCTGATGGAGCAACGCCGCGTGGATGAAGAAGGTCTTCGGATCGTAAAATCCTGTTGTTGAAGAAGAACGGTTGTGAGAGTAACTGCTCATAGCGTGACGGTAATCAACCAGAAAGTCACGGCTAACTACGTGCCAGCAGCCGCGGTAATACGTAGGTGGCAAGCGTTGTCCGGATTTATTGGGCGTAAAGGGAGCGCAGGCGGTCTTTTAAGTCTGAATGTGAAAGCCCTCAGCTTAACTGAGGAAGAGCATCG
+
CCCCCGGGGGGGGGGGGGGGGGGGGGGGGGGGGGGGGGGGGGGGGGGGGGGGGGGGGGGGGGGGGGGGGGGGGGGGGGGGGGGGGGEFGGGGGGGGGGGGGGGGGFFFGGGGGGGGGGGGGGGGGGGGGGGGGGGGGGGGGGGGGGGGGGGGGGGGGDGGGGGGGGGGGGDFGGGGGGEGGGGGGGGGGGGGGGDFFGFGFEEGGGGGGGGGGGGGGGGGGGGGGGGCFFGGGGGGFGGGGGFGFGEFFDFFGFFF=FFFFFGFFFFFFFF>AFFFFFFFFFFFBFBB<?6?7:<FF>?F:
@M04999:289:000000000-L3R54:1:1101:6958:9014 1:N:0:433
TGGTTCCTACGGGCGGCTGCAGTGGGGAATATTGCACAATGGGGGGAACCCTGATGCAGCCATGCCGCGTGTATGAAGAAGGCCTTCGGGTTGTAAAGTACTTTCGGTAGTGAGGAAGTTGTGTGTATGAAAAGTGCATGCAGTTGACGTTAGCTACAGAAGAAGCACCGGCTAACTCCGTGCCAGCAGCCGCGGTAATACGGAGGGTGCGAGCGTTAATCGGAATGACTGGGCGTAAAGGGCATGTAGGCGGATAATTAAGTTAGGTGTGAAAGCCCCGGGCTCAACCTGGGAATTGCAC
+
CCCCCGGGGGGGGGGGGGGGGGGGGGGGGGGGGGGGGGGGGGGGGGGGGGGGGGGGGGGGGGGGGGGGGGGGGGGGGGGGGGGGGGGGGGGGGGGGGGGGGGGGGGGGGGGGFGGGGGGGGGGGGGGGGGGGGGGGGGGGGGGGGGGGGGGGGGGGGGGGGGGGGGGGGGGGGGGGGGGGGGGGGGGGGGGGGGGGGGGGGGGGGGGGGGGGGGGGGGGGGGGGGGGGGGGGGGGGGGGGGGFGFGFFFFFEGFFFFFFFFFGFFFFFFFFF>FFFFFFF6>FFFF?FFFFFFFFF:B<D2
@M04999:289:000000000-L3R54:1:1101:18582:9030 1:N:0:433
ATCCTACGGGCGGCAGCAGTGAGGAATATTGGACAATGGGTGAGAGCCTGATCCAGCCATCCCGCGTGAAGGACGACAGCCCTATGGGTTTTAAACTTCTTTTGTATGGGAATAAACCACATTACGTGTAATGTTCTGAAGGTACCATACGAATAAGCATCGGCTAACTCCGTGCCAGCAGCCGCGGTAATACGGAGGATGCGAGCGTTATCCGGATTTATTGGGTTTAAAGGGTCCGTAGGCGGGTTGATAAGTCAGCGGTGAAAACCTGCAGCTTAACTGTAGAACTGCCGTTGATACT
+
CCCCCGGGGGGGGGGGGGGGGGGGGGGGGGGGGGGGGGGGGGGGGGGGGGGGGGGGGGGGGGGGGGGGGGGGGGGGGGGGGGG<FGGGGGGGGGGGGGGGGGGGGGGGGGGGGGGGGGGGGGGGGGGGGGGGGGGGGGGGGGGGGGGGGGGGGGGGGGGGGGGGGGGGGGGGGGGGGGGGGGGCEGGEGGGCFGDGGEGGGFEGGG5EEGGGGGEGGGG?GFGGFGGGGGGGG3AGG3CFDD=<E3@DFFFFG?FFFFF@B5/<FFFF6?::?7?FBF*-:<>44>9<>374(8<13:4<<
@M04999:289:000000000-L3R54:1:1101:17035:9033 1:N:0:433
ACCCTACGGGCGGCAGCAGTGGGGAATATTGCACAATGGGCGAAAGCCTGATGCAGCGACGCCGCGTGCGGGATGACGGCCTTCGGGTTGTAAACCGCTTTTGATTGGGAGCAAGCGAGAGTGAGTGTACCTTTCGGATAAGCACCGGCTAACTACGTGCCAGCAGCCGCGGTAATACGTAGGGTGCAAGCGTTATCCGGATTTATTGGGCGTAAAGAGCTCGTAGGCGGTTCGTCGCGTCTGGTGTGAAAGTCCATCGCTTAACGGTGGATCGGCGCCGGGTACGGGCGGACTGGAGTGG
+
CCCCCGGGGGGGGGGGGGGGGGGGGGGGGGGGGGGGGGGGGGGGGGGGGGGGGGGGGGGGGGGGGGGFGGGGGGGGGGGGGGGGGGGGGGGGGFGGGGGGGGGGGGGFGGGGGGGGGGGGGGGGGGGGGGGGGGGGGGGGGGGGGGGGGGGGGGGGGGCGGGGGGGGGGGGGGGGGGGGGGGGGGGGGGGFGGGGGGGGGGGGGGGGGGGGGGGDGCFGGGGGGGGDGGDGGGDGGGGGGGGFDBFFB?BFFGFFFFFFFFFDFFEBF?B04?>BFFBDBFFBFFFF04(2(4>?BBB?0(
@M04999:289:000000000-L3R54:1:1101:20299:9047 1:N:0:433
CGGAACCTACGGGAGGCTGCAGTGGGGAATATTGCACAATGGGGGGAACCCTGATGCAGCCATGCCGCGTGTATGAAGAAGGCCTTCGGGTTGTAAAGTACTTTCGGTAATGAGGAAGGTGGTGTATCGAATAGGTGCATCAATTGACGTTGATTACAGAAGAAGCACCGGCTAACTACGTGCCAGCAGCCGCGGTAATACGTAGGGTGCGAGCGTTAATCGGAATTACTGGGCGTAAAGCGAGCGCAGACGGTTAGATAAGTCAGATGTGAAATCCCCGAGCTCAACTTGGGACGTGCAT
+
CCCCCGGGGGGGGGGGGGGGGGGGGGGGGGGGGGGGGGGGGGGGGGGGGGGGGGGGGGGGGGGGGGGGGGGGGGGGGGGGGGGGGGGGGGFGGGGGGGGGGGGGGGGGGGGGGGGGGGGGGGGGGGGGGGGGGGGGGGGGGGFGGGGGGGGGGGGGGGGGGGGGFGGGGGGGGGGGGGGGGGGGGGGGGGGGGGGEGGGGGGGGGGGGGGGGGGGEGGGGGGGGEGGGGGGGGGGGGGGGGGFGFGFFBDFFGFFFFFFFFFGFFFFFFFFFFFFFFFFF9F>FFBFFFFF??FFFFFFFA
@M04999:289:000000000-L3R54:1:1101:20901:9054 1:N:0:433
TACGGGGGGCTGCAGTAGGGAATCTTCCACAATGGGCGCAAGCCTGATGGAGCAACGCCGCGTGTGTGATGAAGGCTTTCGGGTCGTAAAGCACTGTTGTATGGGAAGAACGGGTTTAAGAGGAAATGCTTAGACAGTGACGGTACCATACCAGAAAGGGACGGCTAAATACGTGCCAGCAGCCGCGGTAATACGTATGTCCCGAGCGTTATCCGGATTTATTGGGCGTAAAGCGAGCGCAGACGGTTGCTTAAGTCTGAAGTGAAAGCCCACAGCTCAACTGTGGAATGGCTTTGGAAAC
+
CCCCCGGGGGGGGGGGGGGGGGGGGGGGGGGGGGGGGGGGGGGGGGGGGGGGGGGGGGGGGGGGGGGGGGFGGGGGGGGGGGGGGGGG:FGGGGGGGGGGGGGGGGGGGGGGGGGGGGGGGGGGGGGGGGGGGGGGGGGGGGGGGGGGGGGGGGGGGGGGGGGGGGEEGGGGGGFGGGGGFFGGGGGGGGGGFGGGGGGGGGGGGGGGGGEGGGGGGGGGGGGDGFFCGGDGGGGGGGGGGGEGFGFFFFFFGFFFFFFFFFGFBFFFFFFFFFFFFFF?FFFBF?A2A7>FBFFF>?BA0
@M04999:289:000000000-L3R54:1:1101:19620:9064 1:N:0:433
ATATACCTACGGGCGGCTGCAGTAGGGAATCTTCCACAATGGACGCAAGTCTGATGGAGCAACGCCGCGTGAGTGAAGAAGGTTTTCGGATCGTAAAGCTCTGTTGTTGGTGAAGAAGGATAGGGATAGTAACTGATTCTTATTTGACGGTAATCAACCAGAAAGTCACGGCTAACTACGTGCCAGCAGCCGCGGTAATACGTAGGTGGCAAGCGTTGTCCGGATTTATTGGGCGTAAAGCGAACGCAGGCGGGAGAACAAGTCAGCTGTGAAAGCCCTCGGCTTAACCCGGGAAGCGC
+
CCCCCGGGGGGGGGGGGGGGGGGGGGGGGGGGGGGGGGGGGGGGGGGGGGGGGGGGGGGGGGGGGGGGGGGGGGGGGGGGGGGGGGGGGGGGGGGGGGGGGGGGGGGGGGGGGGGGGGGGGGGGGGGGGGGGGGGGGGGGGGGGGGGGGGGGGGGGGGGGGGGGGGGGGGGGGGGGGGGGGGGGGGGGGGGGGGGGGGGGGGGGGGGGFFGGGGGGGGGGGGGGGGGGGGCFGGGGGGGDFGEGFGFFFFEFGFFFFFFFFFGFFF@FFFFFFFFFFFFFF?BFFFFFA:>(29BBBFB
@M04999:289:000000000-L3R54:1:1101:20053:9082 1:N:0:433
GGCCTACGGGGGGCAGCAGTGAGGAATATTGGACAATGGGTGAGAGCCTGATCCAGCCATCCCGCGTGAAGGACGACAGCCCTATGGGTTTTAAACTTCTTTTGTATGGGAATAAACCACATTACGTGTAATGTTCTGAAGGTACCATACGAATAAGCATCGGCTAACTCCGTGCCAGCAGCCGCGGTAATACGGAGGATGCGAGCGTTATCCGGATTTATTGGGTTTAAAGGGTCCGTAGGCGGGTTGATAAGTCAGCGGTGAAAACCTGCAGCTTAACTGTAGAACTGCCGTTGATACT
+
CCCCCGGGGGGGGGGGGGGGGGGGGGGGGGGGGGGGGGGGGGGGGGGGGGGGGGGGGGGGGGGGGGGGGGGGFGGGGGGGGGGCGFGGGGGGGGGGGGGGGGGGGGGFGFGGGGGGGGGGGGGGGGGGGGFGGGGGGGGGGFGGGGGGGGGGGGGGGGGGGGGGGGFGGGGGGGGGGGGGGGFEGGGEGGGGGGEGGGGGGGGGDEGGGDGGGGGGGGGGGFEGFGDGGGGGCGGGGGGF53FDFGFFFFFFGF@BFFFFFFCFFFFFBFFFFFFFF2?BA9AAFABAB?F?BF???B<>:
@M04999:289:000000000-L3R54:1:1101:18396:9082 1:N:0:433
TACCTACGGGGGGCTGCAGTAGGGAATCTTCCACGATGGACGCAAGTCTGATGGAGCAACGCCGCGTGAGTGAAGAAGGTTTTCGGATCGTAAAGCTCTGTTGTTGGTGAAGAAGGATAGGGGTAGTAACTGATTCTTATTTGACGGTAATCAACCAGAAAGTCACGGCTAACTACGTGCCAGCAGCCGCGGTAATACGTAGGTGGCAAGCGTTGTCCGGATTTATTGGGCGTAAAGCGAACGCAGGCGGGAGAACAAGTCAGCTGTGAAAGCCCTCGGCTTAACCGGGGAAGTGCAGCTG
+
CCCCCGGGGGGGGGGGGGGGFGGGGGGGGGGGGGGGGGDGGGGGD:FFGGFGGGGGGFFFEGGGGGGGGGGGGGGFFGGGFFGGDE@FGGGGFFGGGGGGFFGGGGFGGDFGFCEFFGGGGGGGGGGGGGGGGGGGGGGGGGGGFGDGGEGGGGGGGGFFGGGGDEEGGGCGGGGGEGFGGGGGGGGGEEGDGGGGGGGGGGDGCFGGGGGGGGGGFGGGCEGGFGGF6FGGGGGGFFDGGGEGDGFFFFFFDEFFFFFFFFGFF?F6>F99?FFFF>EFFFFFFF>91601?FBF<<?F2
@M04999:289:000000000-L3R54:1:1101:16525:9109 1:N:0:433
TACCCTACGGGGGGCTGCAGTGGGGAATATTGCACAATGGGCGAAAGCCTGATGCAGCGACGCCGCGTGCGGGATGACGGCCTTCGGGTTGTAAACCGCTTTTGATTGGGAGCAAGCGAGAGTGAGTGTACCTTTCGAATAAGCACCGGCTAACTACGTGCCAGCAGCCGCGGTAATACGTAGGGTGCAAGCGTTATCCGGATTTATTGGGCGTAAAGAGCTCGTAGGCGGTTCGTCGCGTCTGGTGTGAAAGTCCATCGCTTAACGGTGGATCGGCGCCGGGTACGGGCGGACTGGAGTG
+
CCCCCGGGGGGGGGGGGGGGGGGGGGGGGGGGGGGGGGGGGGGGGGGGGGGGGGGGGGGGGGGGGGGGGGGGGGGGGGGGGGGGGGGGGGGGGGGGGGGGGGGGGGGGGFGGGGGGGGGGGGGGGGGGGGGGGGGGGGGGGGGGGGGGGGGGGGGGGGGGGGGGGGGGGGGGGGGGGGGGGGFGGGGGGGGGGGGGGGGGGGGGGGGGGGGGGGGGGGGGGGGGGGGGGGGGGGGGGGGGGGFGFGFFFFFFGFFFFFFFFFG>FFFFFFB?BFFFFFFF>9BB9?F>FFFFFFBBFBF?:
@M04999:289:000000000-L3R54:1:1101:20449:9137 1:N:0:433
GGCCTACGGGTGGCTGCAGTGGGGAATTTTGGACAATGGGGGCAACCCTGATCCAGCCATGCCGCGTGTCTGAAGAAGGCCTTCGGGTTGTAAAGGACTTTTGTTAGGGAAGAAAAGCTTGGTGCTAATACCATCGAGTGCTGACGGTACCTAAAGAATAAGCACCGGCTAACTACGTGCCAGCAGCCGCGGTAATACGTAGGGTGCGAGCGTTAATCGGAATTACTGGGCGTAAAGCGAGCGCAGACGGTTAGATAAGTCAGATGTGAAATCCCCGAGCTCAACTTGGGACGTGCATTTG
+
CCCCCGGGGGGGGGGGGGGGGGGGGGGGGGGGGGGGGGGGGGGGGGGGGGGGGGGGGGGGGGGGGGGGGGGGGGGGGGGGGGGGGGGGGGGGGGGGGGGGGGGGGGGGGGGGGGGGGGGGGGGGGGGGGGGGGGGGGGGGGGGGGGGGGGGGGGGGGGGGGGGGGGGGGGGGGGGGGGGGGGGGGGGGGGGGGGGGGGGGGGGGGGGGGGGGEGGGGGGGGGGGGGGGGGGGGCGFFGDGGGFGFGEFF>DFGFFFFFFFFFGFFFFFFFFBFFFFFFFF>DFFFDFFFFFFBFFFFFFF)
@M04999:289:000000000-L3R54:1:1101:26310:9163 1:N:0:433
CGGCCTACGGGGGGCAGCAGTGAGGAATATTGGACAATGGGTGAGAGCCTGATCCAGCCATCCCGCGTGAAGGACGACAGCCCTATGGGTTTTAAACTTCTTTTGTATGGGAATAAACCACATTACGTGTAATGTTCTGAAGGTACCATACGAATAAGCATCGGCTAACTCCGTGCCAGCAGCCGCGGTAATACGGAGGATGCGAGCGTTATCCGGATTTATTGGGTTTAAAGGGTCCGTAGGCGGGTTGATAAGTCAGCGGTGAAAACCTGCAGCTTAACTGTAGAACTGCCGTTGATAC
+
CCCCCGGGGGGGGGGGGGGGGGGGGGGGGGGGGGGGGGGGGGGGGGGGGGGGGGGGGGGGGGGGGGGGGGGGGGGGGGGGGGGGFGGGGGGGGGGGGGGGGGGGGGGGGGGGGGGGGGGGGGGGGGGGGGGGGGGGGGGGGGGGGGGGGGGGGGGGGGGGGGGGGGGGGGGFGGGGGGGGGGGGGGGGGGGGGGGGGGGGGGGGGGGGGGGGGGGGGGGGGGGGGGGGGC>FGGGFGGGGGGFGFGFFFFFFGFFFFFFFFFGFF=F6:BFFFFF?FAFFFFFAFFFBAF>?BFFFF?AF2
@M04999:289:000000000-L3R54:1:1101:23844:9176 1:N:0:433
TCCTACGGGTGGCTGCAGTGAGGAATATTGGACAATGGGTGAGAGCCTGATCCAGCCATCCCGCGTGAAGGACGACAGCCCTATGGGTTTTAAACTTCTTTTGTATGGGAATAAACCACATTACGTGTAATGTTCTGAAGGCACCATACGAATAAGCATCGGCTAACTCCGTGCCAGCAGCCGCGGTAATACGGAGGATGCGAGCGTTATCCGGATTTATTGGGTTTAAAGGGTCCGTAGGCGGGTTGATAAGTCAGCGGTGAAAACCTGCAGCTTAACTGTAGAACTGCCGTTGATACTG
+
CCCCCGGGGGGGGGGGGGGGGGGGGGGGGGGGGGGGGGGGGGGGGGGGGGGGGGGGGGGGGGGGGGGGGGGGGGGGGGGGGGGGGGGGGGGGGGGGGGGGGGGGGGGGGGGGGGGGGGGGGGGGGGGGGGGGGGGGGGGGGGGGGGGGGGFGGGGGGGGGGEGGGGGGGGGGGGGGGGGGGGGGGGGGGGGGGGCEGGGGGGGGGGGGGGGGGGGGGGFCFFFGGGGGGGGGGGFGGGGGGGDDEDFDFFFFGFFFFFDFEDGFFFFFBFFFFFFFFFFFFFBFAABFFFFF??FFFFFB)
@M04999:289:000000000-L3R54:1:1101:11038:9180 1:N:0:433
CCCCCTACGGGCGGCAGCAGTAGGGAATCTTCCACAATGGACGCAAGTCTGATGGAGCAACGCCGCGTGAGTGAAGAAGGTTTTCGGATCGTAAAGCTCTGTTGTTGGTGAAGAAGGATAGGGGTAGTAACTGATTCTTATTTGACGGTAATCAACCAGAAAGTCACGGCTAACTACGTGCCAGCAGCCGCGGTAATACGTAGGTGGCAAGCGTTGTCCGGATTTATTGGGCGTAAAGCGAACGCAGGCGGGAGAACAAGTCAGCTGTGAAAGCCCTCGGCTTAACCGGGGAAGTGCAGCT
+
CCCCCGGGGGGGGGGGGGGGGGGGGGGGGGGGGGGGGGGGGGGGGGGGGGGGGGGGGGGGGGGGGGGGGGGGGGGGGGGGGGGGGGGGGGGGGGGGGGGGGGGGGGGGGGGGGGGGGGGGGGGGGGGGGGGGGGGGGGGGGGGGGGGGGGGGGGGGGGGGGGGGGGGGGGGGGGGGGGGGGGGGGGGG7BGGGGGGGGGGGGGGGGGFGGGGGGGDGGGGGGGGGGGGGG:GGGGGGGGGGGFGFGFFFFFFGFFFFFFFFFGFFFFFFFFFFFF3?BBFFFFFABFFFFF;?B?FFFFF(
@M04999:289:000000000-L3R54:1:1101:11411:9183 1:N:0:433
GGGCCCTACGGGTGGCAGCAGTGAGGAATATTGGACAATGGGTGAGAGCCTGATCCAGCCATCCCGCGTGAAGGACGACAGCCCTATGGGTTTTAAACTTCTTTTGTATGGGAATAAACCACATTACGCGTAATGTTCTGAAGGTACCATACGAATAAGCATCGGCTAACTCCGTGCCAGCAGCCGCGGTAATACGGAGGATGCGAGCGTTATCCGGATTTATTGGGTTTAAAGGGTCCGTAGGCGGGTTGATAAGTCAGCGGTGAAAACCTGCAGCTTAACTGTAGAACTGCCGTTGAT
+
CCCCCGGGGGGGGGGGGGGGGGGGGGGGGGGGGGGGGGGGGGGGGGGGGGGGGGGGGGGGGGGGGGGGGGGGGGGGGGGGGGGGGGGGGGGGGGGGGGGGGGGGGGGGGGGGGGGGGGGGGGGGGGGGGGGGGGGGGGGGGGGGGGGGGGGGGGGGGGGGGGGGGGGGGGGFGGGGGGGGGGGGGGGGGGGGGGGGGGGGGGGGGGGGGGGGGGGGGGGGGGGGGGGGGGGGGGGGGGGGGGFGFGFFEFD@GFFFFFFFFFGFFFFFFFFFFFFFFFFFAAAFFFFFFFFFFFFBFFBA
@M04999:289:000000000-L3R54:1:1101:12551:9208 1:N:0:433
CCTACGGGGGGCTGCAGTGAGGAATATTGGACAATGGGTGAGAGCCTGATCCAGCCATCCCGCGTGAAGGACGACAGCCCTATGGGTTTTAAACTTCTTTTGTATGGGAATAAACCACATTACGCGTAATGTTCTGAAGGTACCATACGAATAAGCATCGGCTAACTCCGTGCCAGCAGCCGCGGTAATACGGAGGATGCGAGCGTTATCCGGATTTATTGGGTTTAAAGGGTCCGTAGGCGGGTTGATAAGTCAGCGGTGAAAACCTGCAGCTTAACTGTAGAACTGCCGTTGATACTGT
+
CCCCCGGGGGGGGGDGFFGCFGGGGGGGGGGGGGGGGGGGGGGGGGGGFGGGGGGGGGGGGEGGGGGGGGGFEEFGGFFGGGFFGGGGGGCFFFFFC;FGGFGGGGGGGGGGGGGGGGGGGGGGGGGGGGGGGGGGGFGGGGGGGGCGGGGGGGGGGGGGGGGGGGGGGGGGGDFCGGGGGGGGGGGGGFEFGGDG>8FGDEC>8CEDGGFGDEEGGFGGGGGGGGGGFGGGGGGGF<594CEGFD3@FFF?C*76@EBFFFFFFF577F<BBFFFFA*4<<9AFBFB2:>::3(69<BA<
@M04999:289:000000000-L3R54:1:1101:8281:9216 1:N:0:433
TGCGTCCTACGGGTGGCTGCAGTGGGGAATATTGCACAATGGGGGGAACCCTGATGCAGCCATGCCGCGTGTATGAAGAAGGCCTTCGGGTTGTAAAGTACTTTCGGTAGTGAGGAAGTTGTGTGTATGAAAAGTGCATGCAGTTGACGTTAGCTACAGAAGAAGCACCGGCTAACTCCGTGCCAGCAGCCGCGGTAATACGGAGGGTGCGAGCGTTAATCGGAATGACTGGGCGTAAAGGGCATGTAGGCGGATAATTAAGTTAGGTGTGAAAGCCCCGGGCTCAACCTGGGAATTGCAC
+
CCCCCGGGGGGGGGGGGGGGGGGGGGGGGGGGGGGGGGGGGGGGGGGGGGGGGGGGGGGGGGGGGGGGGGGGGGGGGGGGGGGGGGGGGGGGGGGGGGGGGGGGGGGGGGFGGGGGGGGGGFGGGFGGGGGGGGGGGGGGGGGGGGGGGGGGGGGGGGGGGGGGGGGGGGGGGGGGGGGGGGGGGGGGGGGGGGGGGGGGGGGGGGGGGGGGGGGGGGGFGGGGGGGGGGGGGGGGGGGGGGFGFFFFFFFFGFFFFFFFFFGFFFFFFFFFBFFFFFF>FFFFF?FBFFFFF?::DF<A3
@M04999:289:000000000-L3R54:1:1101:11857:9228 1:N:0:433
TGGCCCTACGGGCGGCAGCAGTGGGGAATATTGCACAATGGGGGGAACCCTGATGCAGCCATGCCGCGTGTATGAAGAAGGCCTTCGGGTTGTAAAGTACTTTCGGTAATGAGGAAGGTGGTGTATCGAATAGGTGCATCAATTGACGTTAATTACAGAAGAAGCACCGGCTAACTCCGTGCCAGCAGCCGCGGTAATACGGAGGGTGCGAGCGTTAATCGGAATGACTGGGCGTAAAGGGCATGTAGGCGGATAATTAAGTTAGGTGTGAAAGCCCCGGGCTCAACCTGGGAACTGCACT
+
CCCCCGGGGGGGGGGGGGGGGGGGGGGGGGGGGGGGGGGGGGGGGGGGGGGGGGGGGGGGGGGGGGGGGGGGGGGGGGGGGGGGGGGGGGGGGGGGGGGGGGGGGGGGGGGGGGGGGGGGGGGGGGGGGGGGGGGGGGGGGGGGGGGGGGGGGGGGGGGGGGGGGGGGGGGGGGGGGGGGGGGGGGGGGGGGGGGGGGGGGGGGGGGGGGGGGGGGGGGGGGGGGGFGGGGGGGGGGGGGGGFGFGFFFFFFGFDFFFFFFFGFF?FFFFFFAFFFFFFFFB>BFFFFF?B???BBFFFFA
@M04999:289:000000000-L3R54:1:1101:24065:9234 1:N:0:433
ATCCTACGGGGGGCAGCAGTGAGGAATATTGGACAATGGGTGAGAGCCTGATCCAGCCATCCCGCGTGAAGGACGACAGCCCTATGGGTTTTAAACTTCTTTTGTATGGGAATAAACCACATTACGTGTAATGTTCTGAAGGTACCATACGAATAAGCATCGGCTAACTCCGTGCCAGCAGCCGCGGTAATACGGAGGATGCGAGCGTTATCCGGATTTATTGGGTTTAAAGGGTCCGTAGGCGGGTTGATAAGTCAGCGGTGAAAACCTGCAGCTTAACTGTAGAACTGCCGTTGATACT
+
CCCCCGGGGGGGGGGGGGGGGGGGGGGGGGGGGGGGGGGGGGGGGGGGGGGGGGGGGGGGGGGGGGGGGGGGGGGGGGGGGGG<FGGGGGGGGGGGGGGGGGGGGGGGGGGGGGGGGGGGGGGGGGGGGGGGGGGGGGGGGGGGGGGGGGGGGGGGGGGGGGGGGGGGGGGGGGGGGGGGGGGGGGGGGGGGGG8EGGCGGGGGGGGGGGGGGGGGGGGGGGGGGGGGGGGGGGGGGGGGGGFGFGEFFFFFFFFFFFFFFFGFFFFFFFFFFFFFFFFFB<ADFFAFFFF79BBB?FFF:
@M04999:289:000000000-L3R54:1:1101:23564:9235 1:N:0:433
TGTCCTACGGGGGGCAGCAGTGAGGAATATTGGACAATGGGTGAGAGCCTGATCCAGCCATCCCGCGTGAAGGACGACAGCCCTATGGGTTTTAAACTTCTTTTGTATGGGAATAAACCACATTACGTGTAATGTTCTGAAGGTACCATACGAATAAGCATCGGCTAACTCCGTGCCAGCAGCCGCGGTAATACGGAGGATGCGAGCGTTATCCGGATTTATTGGGTTTAAAGGGTCCGTAGGCGGGTTGATAAGTCAGCGGTGAAAACCTGCAGCTTAACTGTAGAACTGCCGTTGATAC
+
CCCCCGGGGGGGGGGGGGGGGGGGGGGGGGGGGGGGGGGGGDGGGGGGGGGGGGGGGGGGGGGGGGGGGGGFGGGGGGGGGDGG<FGGGGGGGGGGGGCFGGFGGGGGGGGGGGGGGGGGGGGGGFGBAFGGGGGGGGGGGGGGGGGFGGGGGFGFFGGGGGGGGFG:FGGGGGGGGGFCFGGGGGGGGGGGGGFEEGGGGGGGGGGGGGGGGGGGGG5<FGEGGCDGGGGFGCEFDCCGGG@F@GF@BEFFDFFFFFFFFD573?FB:>:<BFFFFFFBFAAAFBABA<<)4;:BFBA2.
@M04999:289:000000000-L3R54:1:1101:26425:9238 1:N:0:433
CCCTACGGGTGGCAGCAGTGAGGAATATTGGACAATGGGTGAGAGCCTGATCCAGCCATCCCGCGTGAAGGACGACAGCCCTATGGGTTTTAAACTTCTTTTGTATGGGAATAAACCACATTACGTGTAATGTTCTGAAGGTACCATACGAATAAGCATCGGCTAACTCCGTGCCAGCAGCCGCGGTAATACGGAGGATGCGAGCGTTATCCGGATTTATTGGGTTTAAAGGGTCCGTAGGCGGGTTGATAAGTCAGCGGTGAAAACCTGCAGCTTAACTGTAGAACTGCCGTTGATACTG
+
CCCCCGGGGGGGGGGGGGGGGGGGGGGGGGGGGGGGGGGGGGGGGGGGGGGGGGGGGGGGGGGGGGGGGGGGGGGGGGGGGGGGGGGGGGGGGGGGGGGGGGGGFGGGGGGGGGGGGGGGGGGGGGGGGGGGGGGGGGGGGGGGGGGGGGGGGGGGGGGGGGGGGFGGGGGGGGGGGGGGGGGGGGGGGGGGGGGGGGGGGGGGGGGGGGGGGGGGGGGGGGGGGG<D?FFFGFGFGGGGDCEGFGFFFFFFGFFFFFFFFFGFF=?E:F<FFFFFFAFABFFBD>AFFFFFFFF?<:<A)
@M04999:289:000000000-L3R54:1:1101:18442:9245 1:N:0:433
TCCTACGGGAGGCTGCAGTGGGGAATATTGCACAATGGGGGGAACCCTGATGCAGCCATGCCGCGTGTATGAAGAAGGCCTTCGGGTTGTAAAGTACTTTCGGTAATGAGGAAGGTGGTGTATCGAATAGGTGCATCAATTGACGTTAATTACAGAAGAAGCACCGGCTAACTCCGTGCCAGCAGCCGCGGTAATACGGAGGGTGCGAGCGTTAATCGGAATGACTGGGCGTAAAGGGCATGTAGGCGGATAATTAAGTTAGGTGTGAAAGCCCCGGGCTCAACCTGGGAACTGCACTTA
+
CCCCCGGGGDGGGGGGGGGGGGGGGGGGGGGGGGGGGGGGGGGGGGGGGGGGGFGGGGGGGGGGGGGGGGGGGGGGGGGGFGGGGGGGGGGGGGGGGGGGGGGCFGGGGGGGGGGGGGGGGGGGGGGGGGGFGGGGGGGGGGGGGFGGGGGGGGGGGGGGGGGGGGGGGDFGGGGGGGGGFGGGFGFCEGGGGGGGGGGDGGGGGDG8EEE8ACEFGGC77FGCFGGGFFGGEGFGGGGGGGBGFFFD@DDEGFFBFFFFFFGFFFBFFFAB27>DDFE;FFB?FFB?BF?<:4><04:A
@M04999:289:000000000-L3R54:1:1101:9586:9253 1:N:0:433
TGTCCTACGGGAGGCTGCAGTGGGGAATATTGCACAATGGGGGGAACCCTGATGCAGCCACGCCGCGTGTATGAAGAAGGCCTTCGGGTTGTAAAGTACTTTCGGTAATGAGGAAGGTGGTGTATCGAATAGGTGCATCAATTGACGTTAATTACAGAAGAAGCACCGGCTAACTCCGTGCCAGCAGCCGCGGTAATACGGAGGGTGCGAGCGTTAATCGGAATGACTGGGCGTAAAGGGCATGTAGGCGGATAATTAAGTTAGGTGTGAAAGCCCCGGGCTCAACCTGGGAACTGCACTT
+
CCCCCGGGGGGGGGGGGGGGGGGGGGGGGGGGGGGGGGGGGGGGGGGGGGGGGGGGGGGGGGGGGGGGGGGGGGGGGGGGGGGGGGGGGGGGGGGGGGGGGGGGGGGGGGFFGGGGGGGGGGGGGGGGGGGGGGGGGGGGGGGGGGGGGGGGGGGGGGGGGGGGGGGGGGGGGGGGGGGGGGGGGGGGGGGGGGGGGGGGGGGGGGGGGGGGGGGGGGGGGGGGGGGGGGGGGGGGFFGDGGFGFGFFFFFFGF4FFFFFFFFFFF?FFFFBDFFFEFFFFBFFFFFBFFFFFF??F2?F?
@M04999:289:000000000-L3R54:1:1101:4190:9263 1:N:0:433
GTGCCTACGGGGGGCTGCAGTGGGGAATATTGCACAATGGGGGGAACCCTGATGCAGCCATGCCGCGTGTATGAAGAAGGCCTTCGGGTTGTAAAGTACTTTCGGTAGTGAGGAAGTTGTGTGTATGAAAAGTGCATGCAGTTGACGTTAGCTACAGAAGAAGCACCGGCTAACTCCGTGCCAGCAGCCGCGGTAATACGGAGGGTGCGAGCGTTAATCGGAATGACTGGGCGTAAAGGGCATGTAGGCGGATAATTAAGTTAGGTGTGAAAGCCCCGGGCTCAACCTGGGAATTTCACTT
+
CCCCCGGGGGGGGGGGGGGGGGGGGGGGGGGGGGGGGGGGGGGGGGGGGGGGGGGGGGGGGGGGGGGGEGGGGGGGGGGGGGGGGGGGGGGGGGGGGGGGGGGGGGGGGGGGGFGGGDGFCFGGGGGGGGGGGGGGGGGGGGGGGGGGGGGGGGGGGGGGGGGGGGGGGGGGGGGGGGGGGGGGGGGGGGGGDGGDGFGGGGDEEGGGGGGGGGE5FGGGGGGGGGGGGGGGGGGGFFFGGGFGFGFFFFFDGFFFFFFFFFGFFFFFFBDFAF@FE;@>BBFFFF??FF?0:03)54945
@M04999:289:000000000-L3R54:1:1101:14789:9292 1:N:0:433
GGCCCCTACGGGGGGCTGCAGTAGGGAATCTTCCACAATGGACGCAAGTCTGATGGAGCAACGCCGCGTGAGTGAAGAAGGTTTTCGGATCGTAAAGCTCTGTTGTTGGTGAAGAAGGATAGGGGTAGTAACTGATTCTTATTTGACGGTAATCAACCAGAAAGTCACGGCTAACTACGTGCCAGCAGCCGCGGTAATACGTAGGTGGCAAGCGTTGTCCGGATTTATTGGGCGTAAAGCGAACGCAGGCGGGAGAACAAGTCAGCTGTGAAAGCCCTCGGCTTAACCGGGGAAGTGCAGC
+
CCCCCGGGGGGGGGGGGGGGGGGGGGGGGGGGGGGGGGGGGGGGGGGGGGGGGGGGGGGGGGGGGGGGGGGGGGGGGGGGGGGGGGGG:FGGGGGGGGGGGGGGGGGGGGGGGGFGGGGGGGGGGGGGGGGGGGGGGGGGGGGGGGGGGGGGGGGGGGGGGGGGGGGGGGGGGGGGGGGGGGGGGGFGGGGGGGGGGGGGGGGGGGGGGGGGGGGGGGGGGGEGEGGGGCFCFDEGGGGGGGFGFGFFFDFFGFFBFFFF@6>FBFFFF?25AFFFF?FFFFBFFFFFFFBBB:BFFFBB:
@M04999:289:000000000-L3R54:1:1101:19490:9296 1:N:0:433
GACTCCTACGGGGGGCAGCAGTAGGGAATCTTCCACAATGGACGCAAGTCTGATGGAGCAACGCCGCGTGAGTGAAGAAGGTTTTCGGATCGTAAAGCTCTGTTGTTGGTGAAGAAGGATAAGGATAGTAACTGATTCTTATTTGACGGTAATCAACCAGAAAGTCACGGCTAACTACGTGCCAGCAGCCGCGGTAATACGTAGGTGGCAAGCGTTGTCCGGATTTATTGGGCGTAAAGCGAACGCAGGCGGGAGAACAAGTCAGCTGTGAAAGCCCTCGGCTTAACCGGGGAAGTGCAGC
+
CCCCCGGGGGGGGGGGGGGGFGGGGGGGGGGGGGGCFGGGGGGGGGGGGGGGGGGGFCEFGGGGGGGGFGGGGGGGGGGGGGGGGGGGGGGGGGDGGGGGGGGGGGGGGGGFGGCEFFGGGGGFGGGGGGGGGGGGFGGGGGGEGFDGGGGGGGFGGGGGGGGGFFCFFCGG8CGGGGGGGGGGGGDGGGDDEEGCEGGGGFGGEFGGGGGGGGGGEGFGGDEEGGGGG:=CFGEGGGGGGD:3BCEFF>5>C>:DFFFFFF79=4=FFFF<-9?4745>0437>AF>6>>1>?B?3)45,
@M04999:289:000000000-L3R54:1:1101:10117:9345 1:N:0:433
CCTACGGGTGGCAGCAGTAGGGAATCTTCCACAATGGACGCAAGTCTGATGGAGCAACGCCGCGTGGATGAAGAAGGTCTTCGGATCGTAAAATCCTGTTGTTGAAGAAGAACGGTTGTGAGAGTAACTGCTCATAGCGTGACGGTAATCAACCAGAAAGTCACGGCTAACTACGTGCCAGCAGCCGCGGTAATACGTAGGTGGCAAGCGTTGTCCGGATTTATTGGGCGTAAAGGGAGCGCAGGCGGTCTTTTAAGTCTGAATGTGAAAGCCCTCAGCTTAACTGAGGAAGAGCATCGG
+
CCCCCGGGGGGGGGGGGGGGGGGGGGGGGGGGGGGGGGGGGGGGGGGGGGGGGGGGGGGGGGGGGGGGGGGGGGGGGGGGGGGGGGGGGGGGGGGGGGGGGGGGGGGGGGGGGGGGGGGGGGGGGGGGGGGGGGGGGGGGGGGGGGGGGGGGGGGGGGGGGGGGGGGGGGGGGGGGGGGGGGGGGGGGGGGGGGGGGGGGGGGGGGGGGGGGGGGGGGGEGGGGGGGGGGGGGGGGGGGGGGFGDGFFFFFFGFFFFFFFFFFFFFFFFFFFFFFFFFFFFFFFADFBBFFFFFFBF?B?
@M04999:289:000000000-L3R54:1:1101:19887:9373 1:N:0:433
TCCTACGGGGGGCTGCAGTGGGGAATATTGCACAATGGGGGGAACCCTGATGCAGCCATGCCGCGTGTATGAAGAAGGCCTTCGGGTTGTAAAGTACTTTCGGTAATGAGGAAGGTGGTGTATCGAATAGGTGCATCAATTGACGTTAATTACAGAAGAAGCACCGGCTAACTCCGTGCCAGCAGCCGCGGTAATACGGAGGGTGCGAGCGTTAATCGGAATGACTGGGCGTAAAGGGCATGTAGGCGGATAATTAAGTTAGGTGTGAAAGCCCCGGGCTCAACCTGGGAACTGCACTTA
+
CCCCCGGGGGGGGGGGGGGGGGGGGGGGGGGGGGGGGGGGGGGGGGGGGGGGGGGGGGGGGGGGGGGGGGGGGGGGGGGGGGGGGEGGGGGGGGGGGGGGGGGGGGGGGGGGGGGGGGGGGGGGGGGGGGGGGGGGGGGGGGGGGEGGGGGGGGGGGGGGGGGGGGGGGGGGGGGGGGGGGFGGGGGGGGGGGGGGGGGGGGGGGGGDGGGGGGGGGGGEGGGGGGGGGGGGGGGFGGGGGGFGFGFFFFFE7FFFFFFFFFGFFFF?BFF<:FEFF>FFFFFFF>?BF::::?FFFF?<
@M04999:289:000000000-L3R54:1:1101:9404:9384 1:N:0:433
GAGTGCCTACGGGGGGCTGCAGTAGGGAATCTTCCACAATGGACGCAAGTCTGATGGAGCAACGCCGCGTGGATGAAGAAGGTCTTCGGATCGTAAAATCCTGTTGTTGAAGAAGAACGGTTGTGAGAGTAACTGCTCATAGCGTGACGGTAATCAACCAGAAAGTCACGGCTAACTACGTGCCAGCAGCCGCGGTAATACGTAGGTGGCAAGCGTTGTCCGGATTTATTGGGCGTAAAGGGAGCGCAGGCGGTCCTTTAAGTCTGAATGTGAAAGCCCTCAGCTTAACTGAGGAAGAGC
+
CCCCCGGGGGGGGGGGGGGGGGGGGGGGGGGGGGGGGGGGGGGGGGGGGGGGGGGGGGGGGGGGGGGGGGGGGGGGGGGGGGGGGGGGGGGGGGGGGGGGGGCGGGGGGGGGGGFGGGGGGGGGGGGGGGGGGGGGGGGGGGGGGGGGGGGGGGGGGGGGGGGGDGGGGGGGGGGGGGGGGGGGGGGGGGGGGGDEGGGGGGGGGGGGGGGGCGGGGGGGFGDGGGG>FGGGGGGGGGFGGDFGFGE35:DEDDFFFFFFFFGFFFFF<FF<B??F?<:<<<BFFB<AF<4)8<:373?:
@M04999:289:000000000-L3R54:1:1101:18421:9423 1:N:0:433
ATCCTACGGGGGGCTGCAGTAGGGAATCTTCCACAATGGACGCAAGTCTGATGGAGCAACGCCGCGTGGATGAAGAAGGTCTTCGGATCGTAAAATCCTGTTGTTGAAGAAGAACGGTTGTGAGAGTAACTGCTCATAGCGTGACGGTAATCAACCAGAAAGTCACGGCTAACTACGTGCCAGCAGCCGCGGTAATACGTAGGTGGCAAGCGTTGTCCGGATTTATTGGGCGTAAAGGGAGCGCAGGCGGTCTTTTAAGTCTGAATGTGAAAGCCCTCAGCTTAACTGAGGAAGAGCATCG
+
CCCCCGGGGGGGGGGGGGGGGGGGGGGGGGGGGGGGGGGGGGGGGGGGGGGGGGGGGGGGGGGGGGGGGGGGGGGGGGGGGGGGGGGGGGGGGGGGGGGGGGGGGGGGGGGGGGGGGFGGGGGGGGGGGGGGGGGGGGGGGGGGGGGGGGGGGGGGGGGGGGGGGGGGGGGGGGGGGGGGGGGGGGGGGGGGGGGGGGGGGGGGGGGGGGGGGGGGGGGGGGGGGGGGGGGGGGGFGGGGGGFGFGFFFFFFGFFFFFFFFFGFFFFFFFFFFFFFFFFFFFFFFFFFFF?FFBBBBFFFB
@M04999:289:000000000-L3R54:1:1101:8682:9521 1:N:0:433
GAGTCCTACGGGTGGCTGCAGTGGGGAATATTGCACAATGGGGGGAACCCTGATGCAGCCATGCCGCGTGTATGAAGAAGGCCTTCGGGTTGTAAGGTACTTTCGGTGGTGAGGAAGTTGTGTGTATGAAAAGTGCATGCAATTGACGTTAGCTACAGAAGAAGCACCGGCTAACTCCGTGCCAGCAGCCGCGGTAATACGGAGGGTGCGAGCGTTAATCGGAATGACTGGGCGTAAAGGGCATGTAGGCGGATAATTAAGTTAGGAGTGAAAGCCCCGGGCTCAACCTGGGAATTGCACT
+
CCCCCGGFEFGG:FGGGGGGGGGFGGGGGGGGGGFDFDEGGGGGGGGGGGGFFGGGGGGGGGGGGGGGGGGFGDGGGGGC,<DFEGFCFEGGGG9CCF<>@EGCFGFFGGFGGG?FF3,@@1>DGGFFGFGGGFGDFGGDFGGGGGGDGGGGGFGCGGGGGGFGGGGGGDD<CF7FFGGGFGGFGC6@FFCGGGGGCFGGGD5C>EEEDEDCC5:CEGGGC=5CF?DFGCDF*)/97FGGGDFFFGFFFFFD57077@FB?@GFFFF5,86546.5@?)49F1,)31:?F6?17B><DFF.
@M04999:289:000000000-L3R54:1:1101:28875:9532 1:N:0:433
GAGTCCTAAGGGATTCTTCCTTTTGGCATATTGCACAATGGGGGGAACCCTGATGCAGCCATGCCGCGTGTATGAAGAAGGCCTTCGGGTTGTAAAGTACTTTCGGTAGTGAGGAAGTTGTGTGTATGAAAAGTGCATGCAATTAACGTTAGCTACAGAAGAAGCACCGGCTAACTCCGTGCCAGCAGCCGCGGTAATACGGAGGGTGCGAGCGTTAATCGGAATGACTGGGCGTAAAGGGCATGTAGGCGGATAATTAAGTTAGGTGTGAAAGCCCCGGGCTCAACCTGGGAATTGCACT
+
CCCCCGGG;C@C-=CCFEFFFGGGFGFGGGGGGGGGGGGGGGGGGGGGGGGGGGGGGGGGGGGGGGGGGGGGGGGGGGGGGGGGGGGGGGGGGGGGFGGGGGGGGGGGGGGGGGGGGDFFGGGFGGGGGGGGGGGGGGGGGGCGFFGGGGGGGGGGGGGGGGGGGGGGGGGGGGGGGGGGGGGGGGGGGGGGGGG5EGDGGGGGGGGECGGGDGEGGGGGGGGGGGGGGGFGFGEDGFDFGGFGFGFFFFFFGFFFFFBFFFGFFFFFFF94:?F@FBD>BFFFFFFB?7?BFBF?FF<B6
@M04999:289:000000000-L3R54:1:1101:12265:9546 1:N:0:433
CGCCTACGGGCGGCTGCAGTGGGGAATATTGCACAATGGGGGGAACCCTGATGCAGCCATGCCGCGTGTATGAAGAAGGCCTTCGGGTTGTAAAGTACTTTCGGTAATGAGGAAGGTGGTGTATCGAATAGGTGCATCAATTGACGTTAATTACAGAAGAAGCACCGGCTAACTCCGTGCCAGCAGCCGCGGTAATACGGAGGGTGCGAGCGTTAATCGGAATGACTGGGCGTAAAGGGCATGTAGGCGGATAATTAAGTTAGGTGTGAAAGCCCCGGGCTCAACCTGGGAACTGCACTT
+
CCCCCGGGGGGGGGGGGGGGGGGGGGGGGGGGGGGGGGGGGGGGGGGGGGGGGGGGGGGGGGGGGGGGGGGGGGGGGGGGGGGGGGGGGGGGGGGGGGGGGGGGGGGGGGGGGGGGFGGEGGGGGGGGGGGGGGGGGGGGGGGGGGGGGGGGGGGGGGGGGGGGGGGGGGGGGGGGGGGGGGGGGGGGGGGGGGGGGGGGGGGGGGGGCGGGEGGGGGGGGGGGGGGGGGGGGGGGGGGGGGFGFGFFEB@DDFFFFFFFFFGFFFFDFBAABFFFFFFFFFFFFFFFFFFF??<23:BF
@M04999:289:000000000-L3R54:1:1101:26472:9557 1:N:0:433
CACCCCTACGGGAGGCTGCAGTGAGGAATATTGGACAATGGGTGAGAGCCTGATCCAGCCATCCCGCGTGAAGGACGACAGCCCTATGGGTTTTAAACTTCTTTTGTATGGGAATAAACCACATTACGTGTAATGTTCTGAAGGTACCATACGAATAAGCATCGGCTAACTCCGTGCCAGCAGCCGCGGTAATACGGAGGATGCGAGCGTTATCCGGATTTATTGGGTTTAAAGGGTCCGTAGGCGGGTTGATAAGTCAGCGGTGAAAACCTGCAGCTTAACTGTAGAACTGCCGTTGAT
+
CCCCCGGGGGGEGGEEGGGGGGGGGGGFGFGGGFGGGCEGGG<FFGGGGGGGGFGGGGGGGGFGGEDDGGGGGGGFFFGG@FGCFGGGGFGGGGGGAFGFFGGGGGF?EGGGGFGFDGGFFGFGGGGGFFGGFFGGGFGGGGGGGGGGGGGGGGGGGGGGGGGGDGGGFGGGGGGGGGGGGGGGGGGGGGGGGGGGGCGGGFFGGGGGGGGGGGGGGGGGGGGGGGGGGGGFFGGGGGGGGGFGFGFDDFD?GFFFFFFFFFGFF:FFFF?B?FF@FFFABFB9<BFF47A2<?FF?:?>
@M04999:289:000000000-L3R54:1:1101:6064:9569 1:N:0:433
GCCTACGGGAGGCTGCAGTGAGGAATATTGGACAATGGGTGAGAGCCTGATCCAGCCATCCCGCGTGAAGGACGACAGCCCTATGGGTTTTAAACTTCTTTTGTATGGGAATAAACCACATTACGCGTAATGTTCTGAAGGTACCATACGAATAAGCATCGGCTAACTCCGTGCCGGCAGCCGCGGTAATACGGAGGATGCGAGCGTTATCCGGATTTATTGGGTTTAAAGGGTCCGTAGGCGGGTTGATAAGTCAGCGGTGAAAACCTGCAGCTTAACTGTAGAACTGCCGTTGATACTG
+
CCCCCGFGGEEGGAEFGGGGGGGGGGGGGFGFGGGGGGGFGFDCDFGGFGGGGGFFFGG?FGGGGEGGGGCGGGGGGGFGGGGGGFFGGGGGGGG9FGGGGGGGGGGGFFFGGGGGGCFGGGGGCDGGGEGGGGGGGGFGGGGFGGG<FDEGCGGCGAE@CEGGGGGGGGGGG:BCGGCEEEGGGGEGDGG;BEEGDGGGGE8CEEGGECFGGG55;C?F?AF5E:>C?FGGDGFGDC<7CGFD@GFE??77>F??FFD>BBFF@FF5358:?F:?B<F>BFFB>FFA2<:98?F2>25<4
@M04999:289:000000000-L3R54:1:1101:15407:9581 1:N:0:433
TGCGCCTACGGGTGGCTGCAGTGGGGAATATTGCACAATGGGGGGAACCCTGATGCAGCCATGCCGCGTGTATGAAGAAGGCCTTCGGGTTGTAAAGTACTTTCGGTAATGAGGAAGGTGGTGTATCGAATAGGTGCATCAATTGACGTTAATTACAGAAGAAGCACCGGCTAACTCCGTGCCAGCAGCCGCGGTAATACGGAGGGTGCGAGCGTTAATCGGAATGACTGGGCGTAAAGGGCATGTAGGCGGATAATTAAGTTAGGTGTGAAAGCCCCGGGCTCAACCTGGGAACTGCACT
+
CCCCCGGGGGGGGGGGGGGGGGGGGGGGGGGGGGGGGGGGGGGGGGGGGGGGGGGGGGGGGGGGGGGGGGGGGGGGGGGGGGGGGGGGGGGGGGGGGGGGGGGGGGGGGGGGGGGGGGGGGGGGGGGGGGGGGGGGGGGGGGGGGGGGGGGGGGGGGGGGGGGGGGGGGGGGGGGGGGGGGGGGGGGGGGGGGGGGGGGGGGGGGGGGGGGGGGGGGGGGGGGGGGGGGGGGGGGGGGGGGGFGFGFFFFEFGFBFFFFFFFFFFFFFFFFFBFFFFFFFFF>FFFB?>:BF<>F>B<7B<
@M04999:289:000000000-L3R54:1:1101:12014:9585 1:N:0:433
GGAAGCCTACGGGTGGCAGCAGTAGGGAATCTTCCACAATGGACGCAAGTCTGATGGAGCAACGCCGCGTGGATGAAGAAGGTCTTCGGATCGTAAAATCCTGTTGTTGAAGAAGAACGGTTGTGAGAGTAACTGCTCATAGCGTGACGGTAATCAACCAGACAGTCACGGCTAACTACGTGCCAGCAGCCGCGGTAATACGTAGGTGGCAAGCGTTGTCCGGATTTATTGGGCGTAAAGGGAGCGCAGGCGGTCTTTTAAGTCTGAATGTGAAAGCCCTCAGCTTAACTGGGGAAGAGC
+
CCCCCGGGGGGGGGGGGGGGGGGGGGGGGGGGGGGGGGGGGGGGGGGGGGGGGGGGGGGGGGGGGGGGGGGGGGGGGGGGGGGGGGGGGGGGGGGGGGGGGGCFGGGGGGGGGGGGGGGGFGGGGGGGGGGGGGGGGGGGGGGGGGGGGGFGGGGGGEFGGGGFGGGGGGGGGGGGGGGGGGGGGFGBCGCEGGGGGGGGFGB9CCFGGGGGGGDGEGG?CGGEGGGGGGGGCDECG<CDF<77>DEFFFFEGBEDFFFFFFCFFFFFFFFFFF49??FF:6?:ABFFFFFFBF::??B(
@M04999:289:000000000-L3R54:1:1101:28533:9591 1:N:0:433
CTCCTACGGGGGGCAGCAGTGGGGAATATTGCACAATGGGCGAAAGCCTGATGCAGCGACGCCGCGTGCGGGATGACGGCCTTCGGGTTGTAAACCGCTTTTGATTGGGAGCAAGCGAGAGTGAGTGTACCTTTCGAATAAGCACCGGCTAACTACGTGCCAGCAGCCGCGGTAATACGTAGGGTGCAAGCGTTATCCGGATTTATTGGGCGTAAAGAGCTCGTAGGCGGTTCGTCGCGTCTGGTGTGAAAGTCCATCGCTTAACGGTGGATCGGCGCCGGGTACGGGCGGACTGGAGTGC
+
CCCCCFGEGEGGGGGGGGGGGGGGFGGGGGFFFFGGGGGDGGGGGGGGGGFGGGGGGGGGGGGGGGGDGGGDEGGGGGGGGGGGFGGGGGGGGGGGGGGEGGGEFGGGCFGGGGGGGFGGGGGGGFGGFFFGGGGGFCFGGCEFGGGECEEGFGGGGGGGGGGGGGGFCGGDGGGGGGGGGGGGFGGFFFGGGGGGGGEE5EEFGFGGCCEGGCEF?EGD:FGGG*7CEDDGGGGG3DDGCDFFBFFFF4@FFFFFF?:5<>79FF@FFEBFFFFF57E>F9BBFFB6;39994(38:?:)
@M04999:289:000000000-L3R54:1:1101:4748:9630 1:N:0:433
TGGAGCCTACGGGAGGCTGCAGTGAGGAATATTGGACAATGGGTGAGAGCCTGATCCAGCCATCCCGCGTGAAGGACGACAGCCCTATGGGTTTTAAACTTCTTTTGTATGGGAATAAACCACATTACGTGTAATGTTCTGAAGGTACCATACGAATAAGCATCGGCTAACTCCGTACCAGCAGCCGCGGTAATACGGAGGATGCGAGCGTTATCCGGATTTATTGGGTTTAAAGGGTCCGTAGGCGGGTTGATAAGTCAGCGGTGAAAACCTGCAGCTTAACTGTAGAACTGCCGTTGAT
+
CCCCCGGGGGGGGGGGGGGGGGGGGGGGGGGGGGGGGGGGGGGCFFGGGGGGGGGGGGGGGGGGGGGGGGGGGGGGGGGGGGGGGGGGGGGGGGFFFGGGGGGGGGGGGGGGGGGGGGGGGGGGGGGGGGGGGGGGGGGGGGGGGGGGGGGGGGFGGGGGGGGGGGGGGGGGGGGGGGGGGGGGGGGGGGGGGGFFGGGGGGGGGGGGGGGGGGGGGGGGGGFFG?FGCDDGGGGGGGFCDG@GE4BFF>BDFFFFFFFFFFDEFF:=2=:8?FF?F?FA>BDFFBAFAFFA??:9?:0?4
@M04999:289:000000000-L3R54:1:1101:17085:9631 1:N:0:433
ACCCCCTACGGGCGGCAGCAGTGAGGAATATTGGACAATGGGTGAGAGCCTGATCCAGCCATCCCGCGTGAAGGACGACAGCCCTATGGGTTTTAAACTTCTTTTGTATGGGAATAAACCACATTACGTGTAATGTTCTGAAGGTACCATACGAATAAGCATCGGCTAACTCCGTGCCAGCAGCCGCGGTAATACGGAGGATGCGAGCGTTATCCGGATTTATTGGGTTTAAAGGGTCCGTAGGCGGGTTGATAAGTCAGCGGTGAAGACCTGCTGCTTAACTGTAGAACTGCCGTTGAT
+
CBCCCGGFDFGGEGGGGFGFFED-CFFGGDGGFGFECGGGGGCFDGGGGGFDDFDDFGGGGGGFGEEFFFGGGGGGGGGGGGGGGGGGGGGGCGGGGGGGGGGGGGGF<FGGGGGGGGGGGGFEFFDDGCFGGGGFGCF<FGGFGGGGFGFFGF<FFGGGGGEEEGF@FFGGG7FCFGGGGF7FGGGGGGE8C;@:8EGG82<9EEGGGEEGGGG5CEGGF9C?ECCC779D97C*9*>GGGEDFG>EEB>@FFF?=?FFFE)0<5=*)04::4)09:FA44946>BF))-.5<;BBB6:
@M04999:289:000000000-L3R54:1:1101:10441:9638 1:N:0:433
AGTGCCTACGGGCGGCTGCAGTGAGGAATATTGGACAATGGGTGAGAGCCTGATCCAGCCATCCCGCGTGAAGGACGACAGCCCTATGGGTTTTAAACTTCTTTTGTATGGGAATAAACCACATTACGCGTAATGTTCTGAAGGTACCATGCGAATAAGCATCGGCTAACTCCGTGCCAGCAGCCGCGGTAATACGGAGGATGCGAGCGTTATCCGGATTTATTGGGTTTAAAGGGTCCGTAGGCGGGTTGATAAGTCAGCGGTGAAAACCTGCAGCTTAACTGTAGAACTGCCGTTGAT
+
CCCCCGGGGGGGGGGGGGGGGGGGGGGGGGGGGGGGGGGGGGGGGGGGGGGGGGGGGGGGGGGGGGGGGGGGGGGGGGGGGGGGGGGGGGGGGGGGGGGGGGGGGGGGGGGGGGGGGGGGGGGGGGGGGGGGGGGGGGGGGGGGGGGGGGGGGGGGGGGGGGGGGGGGGGGGGGGGGGGGGGGGGGGGGGGGGGGGGGGGGGGGGGGGGGGGGGGGGGGGGGGGGGGDGGGGGGGGGGGGGGDGFGFFFDFFGFFFFFFFFFGFFFFFFFFFFFFFFFFFFFFFFFFFFFFBFFFFBFFF
@M04999:289:000000000-L3R54:1:1101:16359:9642 1:N:0:433
AGCCTACGGGTGGCTGCAGTGGGGAATATTGCACAATGGGGGGAACCCTGATGCAGCCATGCCGCGTGTATGAAGAAGGCCTTCGGGTTGTAAAGTACTTTCGGTAGTGAGGAAGTTGTGTGTATGAAAAGTGCATGCAGTTGACGTTAGCTACAGAAGAAGCACCGGCTAACTCCGTGCCAGCAGCCGCGGTAATACGGAGGGTGCGAGCGTTAATCGGAATGACTGGGCGTAAAGGGCATGTAGGCGGATAATTAAGTTAGGTGTGAAAGCCCCGGGCTCAACCTGGGAATTGCACTT
+
CCCCCGGGGGGGGGGGGGGGGGGGGG8FGGGGGGGGGGGGGGGGGGGGGGGGGGGGGGGGGGGGGGGGGGGGGGGGGGGGGGGGGGGGGGGGGGGGGGGGGGGGGGGGGGGGGGGGGGGGGGGGGGGGGGGGGGGGGGGGGGGGGGGGGGGGGGGGGGGGGGGGGGGGGGGGGGGGGGGGGGGGGGGGGGGGGGGGGGGGGGGGGGEGGGGGGGGGGGGGGGGGGGGFGGGGGGGGGGGGGGFGBCFFFFDFGFFFF??FFFGFFFFFFFBF?FFFFFFFFB?F<FFFFFFF7?FAABFF
@M04999:289:000000000-L3R54:1:1101:9314:9655 1:N:0:433
CGGGCCTACGGGGGGCTGCAGTGGGGAATATTGCACAATGGGCGAAAGCCTGATGCAGCGACGCCGCGTGCGGGATGACGGCCTTCGGGTTGTAAACCGCTTTTGATTGGGAGCAAGCGAGAGTGAGTGTACCTTTCGAATAAGCACCGGCTAACTACGTGCCAGCAGCCGCGGTAATACGTAGGGTGCAAGCGTTATCCGGATTTATTGGGCGTAAAGAGCTCGTAGGCGGTTCGTCGCGTCTGGTGTGAAAGTCCATCGCTTAACGGGGGATCGGTGCCGGGTACGGGCGGACTGGAGG
+
CCCCCGGGGGGC7FEEGFGFGFDGGGGGGGGGGFGGGGGGGGGGGGGGGGGGGGGGGGGGGGGGGGGGGGEG>GGCGGGGGGGCGGGGGGGGGGFG@GFGGGGGG@9:FGDGEFGGDGGFC5:<E?@FGF?FGGFGCG>>C;C99EGGG>?8CFGFGGGGDGGGGCCCE>>CC>CE*+@CGCGCEEGGGGFC8;EEGGGGGGCEC:@C<E?FGDGCE59<:*++/:>*7979>CEGGCDCDCDDFGFF7B@=779/=7=4<57>5=6@(),(()0<52)4(,433>2:(-29912(4:0:(
@M04999:289:000000000-L3R54:1:1101:27368:9659 1:N:0:433
TCACCTACGGGAGGCAGCAGTAGGGAATCTTCCACAATGGACGCAAGTCTGATGGAGCAACGCCGCGTGAGTGAAGAAGGTTTTCGGATCGTAAAGCTCTGTTGTTGGTGAAGAAGGATAGGGGTAGTAACTGATTCTTATTTGACGGTAATCAACCAGAAAGTCACGGCTAACTACGTGCCAGCAGCCGCGGTAATACGTAGGTGGCAAGCGTTGTCCGGATTTATTGGGCGTAAAGCGAACGCAGGCGGGAGAACAAGTCAGCTGTGAAAGCCCTCGGCTTAACCGGGGAAGTGCAGCG
+
CCCCCGGGGGGGGGGGGGGGGGGGGGGGGGGGGGGGGGGGGGGGGGGGGGGGGGGGGGGGGGGGGGGGGGGGGGGGGGGGGGGGGGGGGGGGGGGGGGGGGGGGGGGGGGGGGGGGGGGGGGGGGGGGGGGGGGGGGGGGGGGGGGGGGGGGGGGGGGGGGGGGGGGGGGGGGGGGGGGGGGGGGGGGGGGGGGGGGGGGGGGGGGGGGGGGGGGGGGGGGGDGGGGGGGGGGGGGGGGGGGFGFGFFFFFFGFFFFFFFBFG@FFFFFFFFBFFF??E<:BBFBBBFFF>6?B:?DFFF(
@M04999:289:000000000-L3R54:1:1101:3899:9670 1:N:0:433
CCCTACGGGTGGCTGCAGTGGGGAATATTGCACAATGGGGGGAACCCTGATGCAGCCATGCCGCGTGTATGAAGAAGGCCTTCGGGTTGTAAAGTACTTTCGGTAGTGAGGAAGTTGTGTGTATGAAAAGTGCATGCAGTTGACGTTAGCTACAGAAGAAGCACCGGCTAACTCCGTGCCAGCAGCCGCGGTAATACGGAGGGTGCGAGCGTTAATCGGAATGACTGGGCGTAAAGGGCATGTAGGCGGATAATTAAGTTAGGTGTGAAAGCCCCGGGCTCAACCTGGGAATTGCACTTA
+
CCCCCGGGGGGGGGGGGGGGGGGGGGGGGGGGGGGGGGGGGGGGGGGGGGGGGGGGGGGGGGGGGGGGGGGGGGGGGGGGGGGGGGGGGGGGGGGGGGGGGGGGGGGGGGGGGGGGGGGGGGGGGGGGGGGGGGGGGGGGGGGGGGGGGGGGGGGGGGGGGGGGGGGGGGGGGGGGGGGGGGGGGGGGGGGGGGGGGGGGGGGGGGGGGGGGGGGGGGGGGGGGGGGGGGGGGGGGGGGGGGFGFGFFFDFFGFFFFFFFFF:FFFFFFFFFBFFFFFB>:?>BBFFFB:?FFFFFFFFF
@M04999:289:000000000-L3R54:1:1101:27971:9671 1:N:0:433
TGTACCTACGGGGGGCTGCAGTGAGGAATATTGGACAATGGGTGAGAGCCTGATCCAGCCATCCCGCGTGAAGGACGACAGCCCTATGGGTTTTAAACTTCTTTTGTATGGGAATAAACCACATTACGCGTAATGTTCTGAAGGTACCATACGAATAAGCATCGGCTAACTCCGTGCCAGCAGCCGCGGTAATACGGAGGATGCGAGCGTTATCCGGATTTATTGGGTTTAAAGGGTCCGTAGGCGGGTTGATAAGTCAGCGGTGAAAACCTGCAGCTTAACTGTAGAACTGCCGTTGAT
+
CCCCCGGGGGGGGGGGGGGGGGGGGGGGGGGGGGGGGGGGGGGGGGGGGGGGGGGGGGGGGGGGGGGGGGGGGGGGGGGGGGGGGGGGGGGGGGGGGGGGGGGGGGGGGGGGGGGGGGGGGGGGGGGGGGGGGGGGGGGGGGGGGGGGGGGGGGGGGGGGGGGGGGGGGGGGGGGGGGGGGGGGGGGGGGGGGGGGGGGEEGGGGGGGGGGGGGGGGGGGGGGGGGGGGDGGGGGGGGGGGFEGFGFFEFFFGFFFFFFFFFGFFFFFFFFFFFFFFFFFFFFBAFBFFAFFFFFBFFFA
@M04999:289:000000000-L3R54:1:1101:7343:9694 1:N:0:433
CCCCTACGGGCGGCAGCAGTGGGGAATATTGGACAATGGGCGCAAGCCTGATCCAGCCATGCCGCGTGTGTGAAGAAGGCCTTCGGGTTGTAAAGCACTTTTGTTGGGAAAGAAATCCTGTCGGTTAATACCCGGCGGGGCTGACGGTACCCAAAGAATAAGCACCGGCTAACTTCGTGCCAGCAGCCGCGGTAATACGAAGGGTGCAAGCGTTACTCGGAATTACTGGGCGTAAAGCGTGCGTAGGTGGTTTGTTAAGTCAGATGTGAAAGCCCCGGGCTCAACCTGGGAATTGCATTTG
+
CCCCCGGGGGDGGGEGGGGGGGGGGGGGGGGGFGGGGGGFGGGGGGCGGGGFGGGGGGGFG8CFGGGGC<EFGAFG8FGGGGGGEGGBFCFEFGDGC<?FGG<EE=,C=EFE<FGGC8,C?F>7833>FDFGG@FEGE7F@CC@<:C<F:FFFGGFGGCAFFF:<F*<<F8CGDGE>EFCFGGGFGGGG5?>EECFC7;*;8>:CEG8?@88E857CCCG*>GGGFC7+9<C7):/?C7/*/<>:5@B65>FGF5?B69@FBF4@?8@2/59(<755(),2:2348:22((4,)<>445<)
@M04999:289:000000000-L3R54:1:1101:26392:9702 1:N:0:433
TTAGCCTACGGGTGGCTGCAGTGGGGAATATTGCACAATGGGGGGAACCCTGATGCAGCCATGCCGCGTGTATGAAGAAGGCCTTCGGGTTGTAAAGTACTTTCGGTAATGAGGAAGGTGGTGTATCGAATAGGTGCATCAATTGACGTTAATTACAGAAGAAGCACCGGCTAACTCCGTGCCAGCAGCCGCGGTAATACGGAGGGTGCGAGCGTTAATCGGAATGACTGGGCGTAAAGGGCATGTAGGCGGATAATTAAGTTAGGTGTGAAAGCCCCGGGCTCAACCTGGGAACTGCACT
+
CCCCCGGGGGGGGGGGGGGGGGGGGGGGGGGGGGGGGGGGGGGGGGGGGGGGGGGGGGGGGGGGGGGGGGGGGGGGGGGGGGGGGGGGGGGGGGGGGGGGGGGGGGGGGGGGGGGGGGGGGGGGGGGGGGGGGGGGGGGGGGGGGGGGGGGGGGGGGGGGGGGGGGGGGGGGGGGGGGGGGGGGGGGGGGGGGGGGGGGGGGGGGGGGGGEEGGGGGGGGGGGGGGGGGGGGGGGGGGGGGGFGFGFFFFFFGFFFFFFFFFGF?FFFFFFFFFFFF?FFFFFFFFFF?FFBFFFFFFFF<
@M04999:289:000000000-L3R54:1:1101:12681:9728 1:N:0:433
GTATGCCTACGGGAGGCTGCAGTAGGGAATCTTCCACAATGGACGCAAGTCTGATGGAGCAACGCCGCGTGGATGAAGAAGGTCTTCGGATCGTAAAATCCTGTTGTTGAAGAAGAACGGTTGTGAGAGTAACTGCTCATAGCGTGACGGTAATCAACCAGAAAGTCACGGCTAACTACGTGCCAGCAGCCGCGGTAATACGTAGGTGGCAAGCGTTGTCCGGATTTATTGGGCGGAAAGGGAGCGCAGGCGGGCTTTTAAGTCTGAATGTGAAAGCCCTCAGCTTAACTGAGGAAGATC
+
CCCC@<EG@C;C:F:FC@6FGGF@CF@FCCFGE<EA@FFEGFC8CB+FF@,CEGFG9@FCF@@F@::C:@BFGG<FFG,,EFF9?F,9C:FCCECF<,B=FBFEEGEF@DGGAFF<BEGC?FFCC??EFFEGFFFEEFFFFGECGDGGD7F<+CFGFGCCDFC:C3;@BBCBEG?CF><:8DGGGGF@:,,>8*B4::BFGFGC,B@F@FC?FGDE*5EGGGE5C:61=17CCGG)9DD*>DFG@G:DFFE5C)5>:@F=7@G68@*06959>FFF?:F04?02)8<<46)25?:?BF).
@M04999:289:000000000-L3R54:1:1101:10373:9783 1:N:0:433
GTTCCTACGGGGGGCTGCAGTGGGGAATATTACACAATGGGGGGAACCCTGATGCAGCCATGCCGCGTGTATGAAGAAGGCCTTCGGGTTGTAAAGTACTTTCGGTAGTGAGGAAGTTGTGTGTATGAAAAGTGCATGCAGTTGACGTTAGCTACAGAAGAAGCACCGGCTAACTCCGTGCCAGCAGCCGCGGTAATACGGAGGGTGCGAGCGTTAATCGGAATGACTGGGCGTAAAGGGCATGTAGGCGGATAATTAAGTTAGGTGTGAAAGCCCCGGGCTCAACCTGGGAACTGCACTT
+
CCCCCGGGGGGGGGGGGGGGGGGGGGGGGGGGGGGGGGGGGGGGGGGGGGGGGGGGGGGGGGGGGGGGGGGGGGGGGGGGGGGGGGGGGGGGGGGGGGGGGGGGGGGGGGGGGFGFEGGGGGGGGGGGGGGGGGGGGGGGGGGGGGGGGGGGGGGGGGGGGGGGGGGGGGGGGGGGGGGGGGGGGGGGGGGGGGGGGGGGGGGGGGGGEEGGGGEEFGGGGDGGGGGC?CFFEDGGGGGDDG@GFGFFFFFFG@BFFF?FFFGFFFFFBBDFA?FFFFFFFBFFFFFFFFFBFFFFFA?>7
@M04999:289:000000000-L3R54:1:1101:2820:9800 1:N:0:433
TCTCCTACGGGCGGCTGCAGTAGGGAATCTTCCACAATGGACGCAAGTCTGATGGAGCAACGCCGCGTGGATGAAGAAGGTCTTCGGATCGTAAAATCCTGTTGTTGAAGAAGAACGGTTGTGAGAGTAACTGCTCATAGCGTGACGGTAATCAACCAGAAAGTCACGGCTAACTACGTGCCAGCAGCCGCGGTAATACGTAGGTGGCAAGCGTTGTCCGGATTTATTGGGCGTAAAGGGAGCGCAGGCGGTCTTTTAAGTCTGAATGTGAAAGCCCTCAGCTTAACTGAGGAAGAGCATC
+
CCCCCGGGGGGGGGGGGGGGGGGGGGGGGGGGGGGGGGGGGGGGGGGFGGGGGGGGGGGGGGGGGGGGGGGGGGGGGGGGGGGGGGGGGGGGGGGGGGGGGGGGGGGGGGGGGGGGGGGGGGGGGGGGGGGGGGGGGGGGGGGGGGGGGGGGGGGGGGGGGGFGGGGGGGGGGGGGGGGGGGGGGGGGGGGGGGGGGGGGGGGGGGGGGGGGGGGGGGGGGGEGDGGGGGGGGGGGGGGGGGFGFGF>FFFFGFFFFFFFFFGFFFFFFFFFFFFFFFFFBFFFFF>AAA??FFBFFFFF:
@M04999:289:000000000-L3R54:1:1101:13759:9824 1:N:0:433
TCCTACGGGCGGCTGCAGTGGGGAATATTGCACAATGGGGGGAACCCTGATGCAGCCATGCCGCGTGTATGAAGAAGGCCTTCGGGTTGTAAAGTACTTTCGGTGGTGAGGAAGTTGTGTGTATGAAAAGTGCATGCAATTGACGTTAGCTACAGAAGAAGCACCGGCTAACTCCGTGCCAGCAGCCGCGGTAATACGGAGGATGCGAGCGTTATCCGGATTTATTGGGTTTAAAGGGTCCGTAGGCGGGTTGATAAGTCAGCGGTGAAAACCTGCAGCTTAACTGTAGAACTGCCGTTG
+
CCCCCGGGGGGGGGGGGGGGGGGGGGGGGGGGGGGGGGGGGGGGGGGGGGGGGGGGGGGGGGGGGGGGGGGGGGGGGGGGGGGGGGGGGGGGGGGGGGGGGGGGGGGGGGGGGGGGGGGGGGGGGGGGGGGGGGGGGGGGGGGGGGGGGGGGGGGGGGGGGGGGGGGGGGGGGGGGGGGGGGGGGGGGGGGGGGGGGGGGGGGGGGGGGGGGGGGGGGGGGGGGGGGGGGGGGGGGGGGGGGFGFGFEEFFFGFFFFFFFFFGFFFFFFFFFFFFFFFFFFFFFFFFFFFFFFFFFFFF?
@M04999:289:000000000-L3R54:1:1101:17637:9835 1:N:0:433
GGAGGCTGCAGTGGGGAATTTTGGACAATGGGGGCAACCCTGATCCAGCCATGCCGCGTGTCTGAAGAAGGCCTTCGGGTTGTAAAGGACTTTTGTTAGGGAAGAAAAGCTTGGTGCTAATACCATCGAGTGCTGACGGTACCTAAAGAATAAGCACCGGCTAACTACGTGCCAGCAGCCGCGGTAATACGTAGGGTGCGAGCGTTAATCGGAATTACTGGGCGTAAAGCGAGCGCAGACGGTTAGATAAGTCAGATGTGAAATCCCCGAGCTCAACTTGGGACGTGCATTTGAAACTGTC
+
CCCCCGGGGFGFGGGGGGGGGGGGGGGGGGGGGGGGGGGGGGGGGGGGGGGGGGGGGGGGGGGGGGGGGGGGGGGGGGGGGGG9FFGGCFGGGGGGGGGGGGGGGGGGGGGGGGGGGGGGGGGGGGGGGGGGGGGGGGGGGGGGGGGGGGGGGGGGGGGGGDGGGGGGGGGGGGGGGGGGGGGGGGGGGGGGGGGGGGGGGGGGGGGGGGGGGGGGGGGGGFGGGGGGFGGDGGGDGGGGGGFGFGFFFFFFGFFFFFFFFFGFFFFF;BFFFFFF@AFAFFFF>FFBBFFFFFFFFFFF2
@M04999:289:000000000-L3R54:1:1101:12146:9893 1:N:0:433
GACCTACGGGAGGCAGCAGTGGGGAATATTGCACAATGGGGGGAACCCTGATGCAGCCATGCCGCGTGTATGAAGAAGGCCTTCGGGTTGTAAAGTACTTTCGGTAATGAGGAAGGTGGTGTATCGAATAGGTGCATCAATTGACGTTAATTACAGAAGAAGCACCGGCTAACTCCGTGCCAGCAGCCGCGGTAATACGGAGGGTGCGAGCGTTAATCGGAATGACTGGGCGTAAAGGGCATGTAGGCGGATAATTAAGTTAGGTGTGAAGGCCCCGGGCTCAACCTGGGAACTGCACTT
+
CCCCCGGGGGGGGGGGGGGGGGGGEGGGGGGGGGGGGGGGGGGGGGFGFGGGGGGFGGGGGGGGGGGGGGGGGGGGGGGGFFGGGDGGGGGGGGGGGFGGGGGGGGGGGGFGGGGGGGGEGGCFEGGCFFFFGGCFGGEGGGGGGGGGGGGGGGGEGGGGGGGGGGDEGG@FGCGGCGGGGGGGGEGGGGCEGGGGGFGG8EGEG5EE5?GGGGE7FGGGGGGFE7DDCFGGGGDFGCGGGGFGFFF?)<>BCFFFFFFFFFGFF6B596<7?4@D:67>B:>???FFF??782<2>BF2
@M04999:289:000000000-L3R54:1:1101:17161:9905 1:N:0:433
GTCCTACGGGTGGCAGCAGTGAGGAATATTGGACAATGGGTGAGAGCCTGATCCAGCCATCCCGCGTGAAGGACGACAGCCCTCTGGGTTTTAAACTTCTTTTGTATGGGAATAAACCACATTACGTGTAATGTTCTGAAGGTACCATACGAATAAGCATCGGCTAACTCCGTGCCAGCAGCCGCGGTAATACGGAGGATGCGAGCGTTATCCGGATTTATTGGGTTTAAAGGGTCCGTAGGCGGGTTGATAAGTCAGCGGTGAAAACCTGCAGCTTAACTGTAGAACTGCCGTTGATACT
+
CCCCCGGGGGGGGGGGGGGGGGGGGGGGGGGGGGGGGGGGGGGGGGGGGGGGGGGGGGGGGGGGGGGGGGGGGGGGGGGGGGG,EFGGGGGGGGGGGGGGGGGGGGGGGGGGGGGGGGGGGGGGGGGGGGGGGGGGGGGGGGGGGGGGGGGGGGGGGGGGGGGGGGGGGGGGGGGGGGGGGGGGGGGGGGGGGGGGGGGGGGGGGGGGGGGGGGGGDDFGGGGGGGGGGGGGFDGGGGGGGDFDEDFBFFFFGFFFFFFFFFGFFFFFFF:?FFFFFBFFFFFFFFFFBFF?FFFFFFFF4
@M04999:289:000000000-L3R54:1:1101:19903:9910 1:N:0:433
TTCCTACGGGTGGCAGCAGTAGGGAATCTTCCACAATGGACGCAAGTCTGATGGAGCAACGCCGCGTGAGTGAAGAAGGTTTTCGGATCGTAAAGCTCTGTTGTTGGTGAAGAAGGATAAGGATAGTAACTGATTCTTATTTGACGGTAATCAACCAGAAAGTCACGGCTAACTACGTGCCAGCAGCCGCGGTAATACGTAGGTGGCAAGCGTTGTCCGGATTTATTGGGCGTAAAGCGAACGCAGGCGGGAGAACAAGTCAGCTGTGAAAGCCCTCGGCTTAACCGGGGAAGTGCAGCTG
+
CCCCCGGGGGGGGGGGGGGGGGGGGGGGGGGGGGGGGGGGGGGGGGGGGGGGGGGGGGGGGGGGGGGGGGGGGGGGGGGGGGGGGGGGGGGGGGGGGGGGGGGGGGGGGGGGGGGGGGGGGGGGGGGGGGGGGGGGGGGGGGGGGGGGGGGGGGGGGGGGGGGGGGGGGGGGGGGGGGGGGGGGGGGGGGGGGGGGGGGGGGGGGGGGGGGGGGGGGGGGGGGGGGGGGGGGGGGGGGGGGGFGFG:BFFFFDFFFFFFFFFGFFFFFFFFFFFFFFFFFFFFFFFFFFFFFFBFBAA:?:
@M04999:289:000000000-L3R54:1:1101:25044:9919 1:N:0:433
CGGCTCCTACGGGTGGCTGCAGTGGGGAATATTGCACAATGGGGGGAACCCTGATGCAGCCATGCCGCGTGTATGAAGAAGGCCTTCGGGTTGTAAAGTACTTTCGGTAGTGAGGAAGTTGTGTGTATGAAAAGTGCATGCAGTTGACGTTAGCTACAGAAGAAGCACCGGCTAACTCCGTGCCAGCAGCCGCGGTAATACGGAGGGTGCGAGCGTTAATCGGAATGACTGGGCGTAAAGGGCATGTAGGCGGATAATTAAGTTAGGTGTGAAAGCCCCGGGCTCAACCTGGGAATTGCAC
+
CCCCCGGGG9FGGGGGGGGGGGGGGGGGGGGGGGGGGGGGGGGGGGGGGGGGGGGGGGGGGGGGGGGGGGGGGGGGGGGGGGGGGGGGGGGGGGGGGGGGGGGGGGGGGGGGGGGFGGGGGGGGGFGGGGGGGGGGGGGGGGGGGGGGGGGGGGGGGGGGGGGGGGGGGGGGGGGGGGGGGGGGGGGGGGGGGGGGGGFGGGGGGGGGGGGGGGGGGGGGGGGGGGGGFGGGGGGGGGGGGDFGFGFFFFFFDFFFFFFFFFGFFFFFFFFFFFFFFFFFBFFFFFF?FBFBFBFFFF>44
@M04999:289:000000000-L3R54:1:1101:8724:9925 1:N:0:433
TGCCTACGGGAGGCTGCAGTGAGGAATATTGGACAATGGGCGAGAGCCTGATCCAGCCATCCCGCGTGAAGGACGACAGCCCTATGGGTGTTAAACTCCTTTTGTATGGGAATAAACCACATTACTCGTAATGTTCTGAAGGTACCATACGAATAAGCATCGGCTAACTCCGTGCCAGCAGCCGCGGTAGTACGCAGGATGCGAGCGTTATCCGGAGCTATTAGGCTTAAGGGTTACGTAGGCGGGATGTTATGTGAGCGGTGAAGACATGCAGCTTAACTGTAGAACTGCCGTTGATACG
+
CCCCCGGGGG@FGGGGGGGGGGGGGGGAGG966EGGGGGG8FGCFGGGGGG,,6CFG<F,,CFGGGGG76FGG8FG+66FF,E,:FG<F,@,EG9F,,,5CFAFB<,EG<F8,EFB<,B<?,,95,,88+,4,,,,5,C5,,65,55CF8,+A,8,FF<8,+6++33D,3853+3@,33,@@,@EC8:**?,21**1:EG6E88**=/*3=9+3C***0++=+=E+**+**9**0**10*9**7)>).))*/**1*/*))))).**9.(/)))//7F5*-)---64:ADF7?(1(,4:6<(
@M04999:289:000000000-L3R54:1:1101:24991:9944 1:N:0:433
CCACACCTACGGGGGGCTGCAGTGAGGAATATTGGACAATGGGTGAGAGCCTGATCCAGCCATCCCGCGTGAAGGACGACAGCCCTATGGGTTTTAAACTTCTTTTGTATGGGAATAAACCACATTACGTGTAATGTTCTGAAGGTACCATACGAATAAGCATCGGCTAACTCCGTGCCAGCAGCCGCGGTAATACGGAGGATGCGAGCGTTATCCGGATTTATTGGGTTTAAAGGGTCCGTAGGCGGGTTGATAAGTCAGCGGTGAAAACCTGCAGCTTAACTGTAGAACTGCCGTTGAT
+
CCCCCGGGGGGGGGGGGGGGGGGGGGGGGGDGGFFGGGGGGGGEGGGGGGGGGGGGGGGGGGGGGGGGGGGGGGGGGGGGGGGGGGFGGGGGGGGGGCEGGFGGGGGEGGGGGGGFGFGEFFGGGGGGGGGGFGGGGGGGGGFCFGGFGGGFGGGCGGGGGGGGCFG:BCFGGGGFGDCFGGDFGGGGEGGGGG7FGGGG5EEFGGEGGGGGGFCGGC5C5AFGCGFFEGGGGGDFGGFGGFFGFGEEF>EE4@FFFFFFFFGD@E>FFFB?B>FFF?F3AAAF>A259>FF7<?>B<:?<
@M04999:289:000000000-L3R54:1:1101:18243:9975 1:N:0:433
GGTATCCTACGGGGGGCTGCAGTAGGGAATCTTCCACAATGGACGCAAGTCTGATGGAGCAACGCCGCGTGGATGAAGAAGGTCTTCGGATCGTAAAATCCTGTTGTTGAAGAAGAACGGTTGTGAGAGTAACTGCTCATAGCGTGACGGTAATCAACCAGAAAGTCACGGCTAACTACGCGCCAGCAGCCGCGGTAATACGTAGGTGGCAAGCGTTGTCCGGATTTATTGGGCGTAAAGGGAGCGCAGGCGGTCTTTTAAGTCTGAATGTGAAAGCCCTCAGCTTAACTGAGGAAGAGC
+
CCCCCGGGGGGGGGGGGGGGGGGGGGGGGGGGGGGGGGGGGGGGGGGGGGGGGGGGGGGGGGGGGGGGGGGGGGGGGGGGGGGGGGGGGGGGGGGGGGGFGGGGGGGGGGGGGGGGGGGGGGGGGGGGGGGGGGGGGGGGGGGGGGGGGGGGGGGGGGGGGGGGGGFGGGGGGGGGGGGGGGGGGGGGGGGGGGGEEGGGCGFFGGGGGGGGGGGGGGGFFGGGGGGGGGGGFGGGGGGGGGFG>GFFEEFFGFF:FF?FFFCFFFFFFFBFFFFFFF>?FF?FFFFDFFFFFFF<?0:?
@M04999:289:000000000-L3R54:1:1101:11766:10021 1:N:0:433
CACCCTACGGGTGGCTGCAGTGGGGAATATTGCACAATGGGGGGAACCCTGATGCAGCCATGCCGCGTGTATGAAGAAGGCCTTCGGGTTGTAAAGTACTTTCGGTGGTGAGGAAGTTGTGTGTATGAAAAGTGCATGCAATTGACGTTAGCTACAGAAGAAGCACCGGCTAACTCCGTGCCAGCAGCCGCGGTAATACGGAGGGTGCGAGCGTTAATCGGAATGACTGGGCGTAAAGGGCATGTAGGCGGATAATTAAGTTAGGTGTGAAAGCCCCGGGCTCAACCTGGGAATTGCACTT
+
CCCCCGGGGGGGGGGGGGGGGGGGGGGGGGGGGGGGGGGGGGGGGGGGGGGGGGGGGGGGGGGGGGGGGGGGGGGGGGGGGGGGGGGGGGGGGGGGGGGGGGGGGFGGGGGGGGGGGGGGGGGGGGGGGGGGGGGGGGGGGGGGGGGGGGGGGGGGGGGGGGGGGGGGGGGGGGGGGGGGGGGGGGGGGGGGGGGGGGGGGGGGGGGGGEGGGEGGGGGGGDGGGGFGFGGFGGGGGGGGGCFGFGFFFDFFGFFFFFFFFFGFFFFF:FBBFFFFFFFB;FBF7?:7::B7>0:2<A<A7
@M04999:289:000000000-L3R54:1:1101:15908:10029 1:N:0:433
TCGCTCCTACGGGCGGCTGCAGTGGGGAATATTGCACAATGGGGGGAACCCTGATGCAGCCATGCCGCGTGTATGAAGAAGGCCTTCGGGTTGTAAAGTACTTTCGGTAGTGAGGAAGTTGTGTGTACGAAAAGTGCATGCAGTTGACGTTAGCTACAGAAGAAGCACCGGCTAACTCCGTGCCAGCAGCCGCGGTAATACGGAGGGTGCGAGCGTTAATCGGAATGACTGGGCGTAAAGGGCATGTAGGCGGATAATTAAGTTAGGTGTGAAAGCCCCGGGCTCAACCTGGGAATTGCAC
+
CCCCCGGGGGGGGGGGGGGGGGGGGGGGGGGGGGGGGGGGGGGGGGGGGGGGGGGGGGGGGCGGGGGGGGGGGGGGGGGGGGGGGGGGGGBGGGGGGGGGGGGGGGGGFGFFGGGFFFCFCCCGGGFGGGGGGGGGGGGGGGGGGGGGGGFGGGGFGGGGGGGGGGGGGGGGGGGGGGGGGGGGGGGGGGGEGGGGGGGGGGGGGGGGGGGEGGGGEGFGGCEEGGG7<CGGFGGGGDGGGGEGFGFFFFFFGDE>66@BFFGFFFFFFFBAAFFFFFFFFBB9?D<F::<F:?FBFF>A?
@M04999:289:000000000-L3R54:1:1101:8718:10036 1:N:0:433
TGTCCTACGGGGGGCTGCAGTGAGGAATATTGGACAATGGGTGAGAGCCTGATCCAGCCATCCCGCGTGAAGGACGACAGCCCTATGGGTTTTAAACTTCTTTTGTATGGGAATAAACCACATTACGCGTAATGTTCTGAAGGTACCATACGAATAAGCATCGGCTAACTCCGTGCCAGCAGCCGCGGTAATACGGAGGATGCGAGCGTTATCCGGATTTATTGGGTTTAAAGGGCCCGTAGGCGGGTTGATAAGTCAGCGGTGAAAACCTGCAGCTTAACTGTAGAACTGCCGTTGATAC
+
CCCCCGGGGGGGGGGGGGGGGGGGGGGGGGGGGGGGGGGGGGGGGGGGGGGGGGGGGGGGGGGGGGGGGGGGGGGGGGGGGGGGGGGGGGGGGGGGGGGGGGGGGGGGGGGGGGGGGGGGGGGGGGGGGGGGGGGGGGGGGGGGGGGGGGGGGGGGGGGGGGGGGGGGGGGGGGGGGGGGGGGGGGGGGGGGGGGGGGGGGGGGGGGGGGGGGGGGEEGGGGGGGGGG*CGGGGGGDGGGGGBG5DBDDFFFGFFFFFFFFFCEFFFFFFFFFF@4FFFF<<AA<A9<FFFF:BFB?0:A2
@M04999:289:000000000-L3R54:1:1101:27343:10065 1:N:0:433
GACTGCCTACGGGGGGCAGCAGTGAGGAATATTGGACAATGGGTGAGAGCCTGATCCAGCCATCCCGCGTGAAGGACGACAGCCCTATGGGTTTTAAACTTCTTTTGTATGGGAATAAACCACACTACGTGTAATGTTCTGAAGGTACCATACGAATAAGCATCGGCTAACTCCGTGCCAGCAGCCGCGGTAATACGGAGGATGCGAGCGTTATCCGGATTTATTGGGTTTAAAGGGTCCGTAGGCGGGTTGATAAGTCAGCGGTGAAAACCTGCAGCTTAACTGTAGAACTGCCGTTGAT
+
CCCC@FGGGGGGGGGGGCGGEFFF<EFGGGGGGGCFGGFFGGG,B?FEECFD8FEGG=FGGFFBFACEFFG:EDFFGFEGGEGGGGGGGFDFFGGGCCC,<;;FFFG@FCFGCFAFGGGFGFCFGGACD@<<FGFD@EF@FGCCEF<;:CFFGCFFGGF<FC,?FFE@<FGC+:C<F5CCF*6;85CE5CEECCGCCCEGGG@@::E8CEEGE5FGECCC59A+0A9FG556979CD575>CF3)>55D<)7<=6BFFFF?FD:0076:=(-4FF?FFFB<:9:B4:4)65A?F76,2:?)
@M04999:289:000000000-L3R54:1:1101:21652:10083 1:N:0:433
AGGCCTACGGGTGGCTGCAGTGGGGAATATTGCACAATGGGGGGAACCCTGATGCAGCCATGCCGCGTGTATGAAGAAGGCCTTCGGGTTGTAAAGTACTTTCGGTAATGAGGAAGGTGGTGTATCGAATAGGTGCATCAATTGACGTTAATTACAGAAGAAGCACCGGCTAACTCCGTGCCAGCAGCCGCGGTAATACGGAGGGTGCGAGCGTTAATCGGAATGACTGGGCGTAAAGGGCATGTAGGCGGATAATTAAGTTAGGTGTGAAAGCCCCGGGCTCAACCTGGGAACTGCACTT
+
CCCCCGGGGGGGGGGGGEGGGGGGGGGGGGGGGGGGGGGGGGGGGGGGGGGGGGGGGGGGGGGGGGGGGGGGGGGGGGGGGGGGGGGGGGGGGGGGGGGGGGGGGFGCFGGGGGGGGGGGGGGGGGGGGGGGGGGGGGGGGGGGGGGGGGGGGGGGGGGGGGGGGGGGGGGGGGGGGGGGGGGGGGGGGGGGGGGGGGGGGGGGGGGGGGGGGGGGGGGGGGGGFGGGGFGGGGGGGGGGGGFGFGFFFFFFGFFFFFFFFFGFFFFFFBDFFF>FDBDB>BFFFFFFFF?::6?DFFFF?
@M04999:289:000000000-L3R54:1:1101:12644:10115 1:N:0:433
CTGCCTACGGGTGGCAGCAGTGGGGAATATTGCACAATGGGCGAAAGCCCGATGCAGCAACGCCGCGTGAGTGATGAAGGCCTTCGGGTTGTAAAGCTCTGTCTTTTGGGACGATAATGACGGTACCAAAGGAGGAAGCCACGGCTAACTACGTGCCAGCAGCCGCGGTAATACGTAGGTGGCAAGCGTTGTCCGGATTTACTGGGCGTAAAGGATGCGTAGGCGGATTTTTAAGTCAGATGTGAAAACCCCGAGCTCAACTTGGGGACTGCATTTGAAACTGGAAGTCTAGAGTGCGGGG
+
CCCCCGCFFGCGGGFCE;EDF@FGGGGEDFFFEFGGGFGGGFEGGECGG<FFGGGGGGGGGGGCFGGCC7FEGFGGGGA<FEEFGGEGGGGGGAEFFFFGGG<FGDGGGEFGGDGGGGGGGDGFDEGFFC@F8DFEF88E<D+FGBCFGGGGFGFFFAC:DF7FEGEFC<FFF;*@<FF,<@7C9BFC1;*4+?8CCE*B9?FGFF@EECC=FGCFCECE75C9EG3DEGFFGGGC*:DFDGFGFFFF45@)17@DEFF@)1?F?>BE>:?BFF676AB>BA<B<7(4-64<4?BDA>B91
@M04999:289:000000000-L3R54:1:1101:19611:10182 1:N:0:433
CCTACGGGTGGCAGCAGTGAGGAATATTGGACAATGGGTGAGAGCCTGATCCAGCCATCCCGCGTGAAGGACGACAGCCCTATGGGTTTTAAACTTCTTTTGTATGGGAATAAACCACATTACGTGTAATGTTCTGAAGGTACCATACGAATAAGCATCGGCTAACTCCGTGCCAGCAGCCGCGGTAATACGGAGGATGCGAGCGTTATCCGGATTTATTGGGTTTAAAGGGTCCGTAGGCGGGTTGATAAGTCAGCGGTGAAAACCTGCAGCTTAACTGTAGAACTGCCGTTGATACTGT
+
CCCCCGGGGGGGGGGGGFFGGGGFGGGGGGGGGGGGGGGGGGGGGGGGGGGGGGGGGGGGGGGGGGGGGGGGGGGGGGGGGGGGGGGGGGGGGGGGGGGGGGGGGGGGGGGGGGGGGGGGGGGGGGFGGGGGGGGGGGGGGGGGGGGGGGGGGGGGGGGGDGGDGGGGGGGGGGGGGGGGGGGGGGGGGGGGGGGGGGGFGGGGGGGGGFGGGDGGCFFFFGGGGEGCFCCGGGGGGGGGGGFD>C>?FFFFGFFFFFFE>FGB?FEFBFFFBFFFFFFFFADFFFBFFB9<?FFDABAF<
@M04999:289:000000000-L3R54:1:1101:10831:10206 1:N:0:433
GCCGTCCTACGGGAGGCAGCAGTGGGGAATATTGCACAATGGGGGGAACCCTGATGCAGCCATGCCGCGTGTATGAAGAAGGCCTTCGGGTTGTAAAGTACTTTCGGTAATGAGGAAGGTGGTGTATCGAATAGGTGCATCAATTGACGTTAATTACAGAAGAAGCACCGGCTAACTCCGTGCCAGCAGCCGCGGTAATACGGAGGGTGCGAGCGTTAATCGGAATGACTGGGCGTAAAGGGCATGTAGGCGGATAATTAAGTTAGGTGTGAAAGCCCCGGGCTCAACCTGGGAACTGCAC
+
CCCCCGGGGGGGGGGGGGGGGGGGGGGGGGGGGGGGGGFGGGGGGGGGGGGGGGGGGGGGGGGGGGGGGGGGGGGGGGGGGGGGFGGGGGGGGGGGGGGGFGGGGGGGGGGGGGGGGGGGGGGGGGGGGGGGGGGGGGGGGFGGFGGGGFGGGGGGGGGGGGGGGGGGGGGGGGGGGFGGGGGGGGGGGGGGGDEGGGGGGGGGGGGGGGGGGGGGGGGGGG==EGGGGGGGFGGGGGGGGGFGFGFFFFFEGFFEF?FFFFGFFFFFF?:ADFFFF:BFFFFFFFFBFFF:<BBF:77>5
@M04999:289:000000000-L3R54:1:1101:18696:10225 1:N:0:433
CCTACGGGTGGCAGCAGTGGGGAATATTGCACAATGGGGGGAACCCTGATGCAGCCATGCCGCGTGTATGAAGAAGGCCTTCGGGTTGTAAAGTACTTTCGGTAATGAGGAAGGTGGTGTATCGAATAGGTGCATCAATTGACGTTAATTACAGAAGAAGCACCGGCTAACTCCGTGCCAGCAGCCGCGGTAATACGGAGGGTGCGAGCGTTAATCGGAATGACTGGGCGTAAAGGGCATGTAGGCGGATAATTAAGTTAGGTGTGAAAGCCCCGGGCTCAACCTGGGAACTGCACTTAA
+
CCCCCGGGGEGGGGGGGGGGG@FGGGGGGGGGGGGGGGGGGEGFFFGGGGGGGGGGGFGGGGGGGGGGGGGGGGGGGGGGGGGGGGGGGGGGGGGGGGGGGGCFGGGFFGFFEEGG>FFGGGGGGGGGCEGGGGGGGFGCFGGGGGGGGGGGFGGGGGGGGGFGGCFEGGGGGGGGGGGGGGGGGFGGGGGGGFGFGGGGGEECCGGEGCGEGGGGGGGGGGGGGGDFGGGGGGGGGGGGGGFFBDB<3)<B*9FFFFFFFFGFFFBFFFFFFFEED>5:<<B?FFF?BFB?BFF>F0AA
@M04999:289:000000000-L3R54:1:1101:26249:10261 1:N:0:433
ACTTGCCTAAGGGGGGCAGCAGTGGGGAATATTGCACAATGGGGGGAACCCTGATGCAGCCATGCCGCGTGTATGAAGAAGGCCTTCGGGTTGTAAAGTACTTTCGGTGGTGAGGAAGTTGTGTGTATGAAAAGTGCATGCAATTGACGTTAGCTACAGAAGAAGCACCGGCTAACTCCGTGCCAGCAGCCGCGGTAATACGGAGGGTGCGAGCGTTAATCGGAATGACTGGGCGTAAAGGGCATGTAGGCGGATAATTAAGTTAGGCGTGAAAGCCCCGGGCTCAACCTGGGAATTGCAC
+
CCCCCGGGG9FCFGGGGGGGGGGGGGGGGGGGGGGGGGGGGGGGGGGGGGGGGGGGGGGGGGGGGGGGGGGGGGGGFFGGGGGGGGGGGGGGGGGGGGGGGGGGGGGGGGEGGGGFGFFGGFGGCGGGGDGGGGGGGGGGGGGGGGGGGGGGGGGGGGGGGGGGGGGGGGGGGGGGGGGGGGGGGGGGGGGGGGGGGGGGGGEEGGGGGGGCEGGGGGGGGGGGGGGGGGGGGGGGGGGGFGFGFGFFFFFFDFFFFFFFFFGFFF@FFFFFFFFFFFFFB>FFB?BFFFF?B7?<7?FB2
@M04999:289:000000000-L3R54:1:1101:16561:10265 1:N:0:433
GCACGCCTACGGGAGGCTGCAGTAGGGAATTTTCCACAATGGACGAAAGTCTGATGGAGCAACGCCGCGTGAGTGAAGAAGGTTTTCGGATTGTAAAGCTCTGTTGTTAAAGAAGAAGGGTATGTAGAGTAACTGATATATACTTGACGGTATTTAACGAGGAAGTCACGGCTAACTACGTGCCAGCAGCCGCGGTAATACGTAGGTGGCGAGCGTTGTCCGGAATTATTGGGCGTAAAGGGAGCGCAGGCGGTCTAATAAGTCTGATGTGAAAGGTCATAGCTCAACTATGGACGTGCAT
+
CCCCCGGGGGGGGGGGGGGGGGGGGGGGGGGGGGGGGGGGGGGGGGGGGGGGGGGGGGGGGGGGGGGGGGGGGGGGGGGGGGGGGGGGGGGGGGGGGGGGGGGGGGGGGGGGGGGGGGGGGGGGGGGGGGGGGGGGGGGGGGGGGGGGGGGGGGGGGGGGGGGGGGGGGGGGGGGGGGGGGGGGGGGGGGGGGGGGGGGGGGGGGGGGGGGGGGGGGGGGGGGGGGGGGGGGGGGGGGGGGGFGFGFFFFFFGFEEFFFFFFGFFFFFFFFFFF?@FFFFFFFFFFFFFFFFFFFF????.
@M04999:289:000000000-L3R54:1:1101:3739:10276 1:N:0:433
CCTACGGGCGGCAGCAGTGAGGAATATTGGACAATGGGTGAGAGCCTGATCCAGCCATCCCGCGTGAAGGACGACAGCCCTATGGGTTTTAAACTTCTTTTGTATGGGAATAAACCACATTACGCGTAATGTTCTGAAGGTACCATACGAATAAGCATCGGCTAACTCCGTGCCAGCAGCCGCGGTAATACGGAGGATGCGAGCGTTATCCGGATTTATTGGGTTTAAAGGGTCCGTAGGCGGGTTGATAAGTCAGCGGTGAAAACCTGCAGCTTAACTGTAGAACTGCCGTTGATACTGT
+
CCCCCGGGGGGGGGGGGGGGGFEFGGGGGGGGGGGGGFFEGGGGGGGGGGGGGGGGGGGCFGCFFGCFG@FGGGGGCDDFGDGFCCFFGGGGGGGGGGGGGGGGGEGGGGGGGGGGGGGGGGGGGGGGGGGGGGGGFFGFFGGGGGGGGGFGGGGGFGGGGGGGGGGGGGGFEGGFGGGGGGGGGGEGGGGGEG8EEGFGGGEEGGGGGG9EEGG=9CFGGGDGGGGGFGGDGGGGFFG**>5D>DFFF=F6DFFF?>EBB>C@?FE)15<::@FFFAFAF<B:A3<?<:>FFF?A2>>FA
@M04999:289:000000000-L3R54:1:1101:24229:10296 1:N:0:433
GCCCTACGGGTGGCTGCAGTGGGGAATTTTGGACAATGGGGGCAACCCTGATCCAGCCATGCCGCGTGTCTGAAGAAGGCCTTCGGGTTGTAAAGGACTTTTGTTAGGGAAGAAAAGCTTGGTGCTAATACCACTGAGTGCTGACGGTACCTAAAGAATAAGCACCGGCTAACTACGTGCCAGCAGCCGCGGTAATACGTAGGGTGCGAGCGTTAATCGGAATTACTGGGCGTAAAGCGAGCGCAGACGGTTAGATAAGTCAGATGTGAAATCCCCGAGCTCAACTTGGGACGTGCATTTT
+
CCCCCGFGGGGGGGGGGGGGGGGGGGGGGGGGGGGGGGGGGGGGGGGGGGGGGGGGGGGGGGGGGGGGGGGGGGGGGGGGGGGGGGGGGGGGGGGGGGGGGGGGGGGGGGGGGGGGGGGGGGGGGGGGGGGFGGGGGGGGGGGGGGGGGGGGGGGGGGGGGGGGGGGGGGGFFGFGGGDGGGEGGGGG@EGGGGG@;;5>CFGG?8EGGG=GGGGGGGGGGGGGG7CFGCGGGGGGC>5<5CDDF38F>:EFGF4@FFF=6BCB4=7=>966<FFF>0;624<<BFFB??6B9??F:BF))
@M04999:289:000000000-L3R54:1:1101:26147:10323 1:N:0:433
TCCCTACGGGGGGCAGCAGTGGGGAATTTTGGACAATGGGGGCAACCCTGATCCAGCCATGCCGCGTGTCTGAAGAAGGCCTTCGGGTTGTAAAGGACTTTTGTTAGGGAAGAAAAGCTTGGTGCTAATACCATCGAGTGCTGACGGTACCTAAAGAATAAGCACCGGCTAACTACGTGCCAGCAGCCGCGGTAATACGTAGGGTGCGAGCGTTAATCGGAATTACTGGGCGTAAAGCGAGCGCAGACGGTTAGATAAGTCAGATGTGAAATCCCCGAGCTCAACTTGGGACGTGCATTTG
+
CCCCCGGGGGGGGGGGGGGGGGGGGGGGGGGGGGGGGGGGGGGGGGGGGGGGGGGGGGGGGGGGGGGGGGGGGGGGGGGGGGGGGGGGGGGGGGGGGGGGGGGGGGGGGGGGGGGGGGGGGGGGGGGGGGGGGGGGGGGGGGGGGGGGGGGGGGGGGGGGGGGGGGGGGGGGGGGGGGGGGGGGGGGGGGGGGGGGGGGGGGGGGGGGCGGGGGGGGGGGGCFGGGGGGGGGGGEGGGGGGGFGFGFFFFFDDFFFFFFFFFGFFFFFFFFFFFFFFFFF;FFFFFAAFFFFBFFFFBAA)
@M04999:289:000000000-L3R54:1:1101:26381:10332 1:N:0:433
AGTTACCTACGGGCGGCTGCAGTGGGGAATTTTGGACAATGGGGGCAACCCTGATCCAGCCATGCCGCGTGTCTGAAGAAGGCCTTCGGGTTGTAAAGGACTTTTGTTAGGGAAGAAAAGCTTGGTGCTAATACCACCGAGTGCTGACGGTACCTAAAGAATAAGCACCGGCTAACTACGTGCCAGCAGCCGCGGTAATACGGAGGATGCGAGCGTTAATCGGAATGACTGGGCGTAAAGGGCATGTAGACGGATAATTAAGTTAGGTGTGAAAGCCCCGGGCTCAACCTGGGAATTGCAC
+
CCCCCGGGGGGGGGGGGGGGGGGGGGGGGGGGGGGGGGGGGGGGGGGGGGGGGGGGGGGGGGGGGGGGGGGGGGGGGGGGGGGGGGGGGGGGGGGGGGGGGGGGGGGGGGGGGGGGGGGGGGGGGGGGGGGGGGGGGGGGGGGGGGGGGGGGGGGGGGGGGGGGGGGGGGGGGGGGGGGGGGGGGGGGGGGGGGGGGGGGGGGGGGGGGGGDGGGEGGGGGGGGGGGGGGGGGGGGGGGGGGFGFGFFFFFFGFFFFFFFFFGFFFFFFFFFFFFFFBFFFBFFFFFFFBB:?FFFFFFF>
@M04999:289:000000000-L3R54:1:1101:20134:10349 1:N:0:433
ACCTACGGGAGGCAGCAGTGGGGAATATTGCACAATGGGGGGAACCCTGATGCAGCCATGCCGCGTGTATGAAGAAGGCCTTCGGGTTGTAAAGTACTTTCGGTAATGAGGAAGGTGGTGTATCGAATAGGTGCATCAATTGACGTTAATTACAGAAGAAGCACCGGCTAACTCCGTGCCAGCAGCCGCGGTAATACGGAGGGTGCGAGCGTTAATCGGAATGACTGGGCGTAAAGGGCATGTAGGCGGATAATTAAGTTAGGTGTGAAAGCCCCGGGCTCAACCTGGGAACTGCACTTA
+
CCCCCGGGGGGGGGGGGGGGGGGGGGGGGGGGGGGGGGGGGGGGGGGGGGGGGGGGGGGGGGGGGGGGGGGGGGGGGGGGGGGGGGGGGGGGGGGGGGGGGGGGGGGGGGGGGGGGGGGGGGGGGGGGGGGGGGGGGGGGGGGGGGGGGGGGGGGGGGGGGGGGGGGGGGGGGGGGGGGGGGGGGGGGGGGGGGGGGGGGGGGGGGGGGGGGGGGGGGGGGGGGGGGGGGGGGGGGGDDGGGFGFGFEDFFDGFFFFFFFFFFFFFFFFFB??FDEFFEFFBFF??BB:?><2>7A?<:A
@M04999:289:000000000-L3R54:1:1101:26816:10350 1:N:0:433
GTCACCTACGGGTGGCTGCAGTGGGGAATATTGCACAATGGGGGGAACCCTGATGCAGCCATGCCGCGTGTATGAAGAAGGCCTTCGGGTTGTAAAGTACTTTCGGTGGTGAGGAAGTTGTGTGTATGAAAAGTGCATGCAATTGACGTTAGCTACAGAAGAAGCACCGGCTAACTCCGTGCCAGCAGCCGCGGTAATACGGAGGGTGCGAGCGTTAATCGGAATGACTGGGCGTAAAGGGCATGTAGGCGGATAATTAAGTTAGGTGTGAAAGCCCCGGGCTCAACCTGGGAATTGCACT
+
CCCCCGGGGGGGGGGGGGGGGGGGGGGDGGGGGGGGFGGGGGGGGGGGGGGGGGGGGFGGGGGGGGGGGGGGGGGFGGGGGGGGGGGGGGGGGGGGEGGGGGGGGGGGGGGGGFCFGFGGFGGDFGGGFFGGGDGGGGGGGGGGGGGGEGGGGGGGGGGGGGGGFGGGGGGGGGGGGGGGGGGGGGGGGGGGGDGDEGGGGGGGGGGDGGGDGGGGGGGGGGGGGGGGCCFFGGGGDGGGCCFGFGFFFFE@3@FFFF4FFBGFFFFFFFBA4@FFFBD>B>9?B?FBF:?<1:?)4AF?.
@M04999:289:000000000-L3R54:1:1101:26908:10355 1:N:0:433
TCTTCCTACGGGTGGCAGCAGTAGGGAATCTTCCACAATGGACGCAAGTCTGATGGAGCAACGCCGCGTGAGTGAAGAAGGTTTTCGGATCGTAAAGCTCTGTTGTTGGTGAAGAAGGATAAGGATAGTAACTGATTCTTATTTGACGGTAATCAACCAGAAAGTCACGGCTAACTACGTGCCAGCAGCCGCGGTAATACGTAGGTGGCAAGCGTTGTCCGGATTTATTGGGCGTAAAGCGAACGCAGGCGGGAGAACAAGTCAGCTGTGAAAGCCCTTGGCTTAACCGGGGAAGTGCTGC
+
CCCCCGGGGGGGGGGGGGGGGGGGGGGGGGGGGGGGGGGGGGGGGGGGGGGGGGGGGGGGGGGGGGGGGGGGGGGGGGGGGGGGGGGGGGGGGGGGGGGGGGGGGGGGGGGGGGGGGGGFGGGGGGGGGGGGGGGGGGGGGGGGGGGGGGGGGGGGGGGGGGGGGGGGGGGGGGGGGGGGGGGGGGGGGFGGGGGGGGGGGGGGGGGGGGGGGGGGGGGGGGGGGCFGGGGGGGGGGFGGGGFGFGFFFFFFGFF>FFFFFFF?FFFFAFFFFFFFFFFFF??::<FDB(2>9B<2<FFF2
@M04999:289:000000000-L3R54:1:1101:5354:10360 1:N:0:433
CCTACGGGGGGCTGCAGTGAGGAATATTGGACAATGGGTGAGAGCCTGAACCAGCCATCCCGCGTGAAGGACGACAGCCCTATGGGTTTTAAACTTCTTTTGTATGGGAATAAACCACATTACGTGTAATGTTCTGAAGGTACCATACGAATAAGCATCGGCTAACTCCGTGCCAGCAGCCGCGGTAATACGGAGGATGCGAGCGTTATCCGGATTTATTGGGTTTAAAGGGTCCGTAGGCGGGTTGATAAGTCAGCGGTGAAAACCTGCAGCTTAACTGTAGAACTGCCGTTGATACTGT
+
CCCCCGGGGGGGGGGGGGGGGGGGGGGGGGGGGGGGGGGGGGGGGGGGGGGGGGGGGGGGGGGGGGGGGGGGGGGGGGGGGGGGGGGGGGGGGGGGGGGGGGGGGGGGGGGGGGGGGGGGGGFGGGGGGGGGGGGGGGGGGGGGGGFGGGGGGGGGGGGGGGGGGGGGGGGGGGGGGGGGGGGGCGGGGGGGGDGGGFGGGGGGGGGGGGGGGGGGGGGGFGGGGDF7:DGGGCFGGFGDFDFGFGEFFFFFGFFFFFBDDFGFFFFFFFFFFFF?FFFFFFFFFFFFFFFFFFFFFFBFB
@M04999:289:000000000-L3R54:1:1101:18077:10366 1:N:0:433
CCCCTACGGGGGGCTGCAGTAGGGAATCTTCCCCAATGGACGCAAGTCTGATGGAGCAACGCCGCGTGAGTGAAGAAGGTTTTCGGATCGTAAAGCTCTGTTGTTGGTGAAGAAGGATAAGGATAGTAACTGATTCTTATTTGACGGTAATCAACCAGAAAGTCACGGCTAACTACGTGCCAGCAGCCGCGGTAATACGTAGGTGGCAAGCGTTGTCCGGATTTATTGGGCGTAAAGCGAACGCAGGCGGGAGAACAAGTCAGCTGTGAAAGCCCTCGGCTTAACCGGGGAAGTGCAGCTG
+
CCCCCGGGGGGGGGGGGGGGGGGGGGGGGGGGGGGGGGGGGGGGGGGGGGGGGGGGGGGGGGGGGGGGGGGGGGGGGGGGGGGGGGGGGGGGGGGGGGGGGGGGGGGGGGGGGGGGGGGGGGGGGGGGGGGGGGGGGGGGGGGGGGGGGGGGGGGGGGGGGGGGGGGGGGGGGGGGGGGGGGGGGGGGGGGGGGGGGGGGGGGGGGGGGGGGGGGGGGGGGGEFGGGGGGGGGGGGGGGGGGFGFGFFFFFFGFFFFFFFFFGFFFFFFFFFFFFFFFFFFFFFFFFFFFFFFFFFFFFB?
@M04999:289:000000000-L3R54:1:1101:27616:10374 1:N:0:433
AGCCCTACGGGGGGCAGCAGTGGGGAATATTGCACAATGGGGGGAACCCTGATGCAGCCATGCCGCGTGTATGAAGAAGGCCTTCGGGTTGTAAAGTACTTTCGGTAGTGAGGAAGTTGTGTGTATGAAAAGTGCGTGCAGTTGACGTTAGCTACAGAAGAAGCACCGGCTAACTCCGTGCCAGCAGCCGCGGTAATACGGAGGGTGCGAGCGTTAATCGGAATGACTGGGCGTAAAGGGCATGTAGGCGGATAATTAAGTTAGGTGTGAAAGCCCCGGGCTCAACCTGGGAATTGCACTT
+
CCCCCGGGGGGGGGGGGGGGGGGGGGGGGGGGGGGGGGGGGGGGGGFGGCFFGGGGGGGAFGGGGGGGGFGGGGGGGGGGGGGGGGGGGGGGGGGGGGGGGGGGGCGGFFFGG8CG<EFFGGGGGFFGGGFGGGGGGGGEFC:FFGG8FCCFEFGGGGGGGFGGGFCGGGGGGGGGGGFGDGGGCFCCCEEGEGGGGFEGGCEGGCEGG?EDEEGGCEC5EGDF?FCDFFGGGDGGFGF553><@DFFFFEFD3B4@F?FFFG@5=FF:6<DFF4554BB910<<B?F?1102802<<725
@M04999:289:000000000-L3R54:1:1101:15392:10383 1:N:0:433
TCCTACGGGAGGCTGCAGTGGGGAATTTTGGACAATGGGGGCAACCCTGATCCAGCCATGCCGCGTGTCTGAAGAAGGCCTTCGGGTTGTAAAGGACTTTTGTTAGGGAAGAAAAGCTTGGTGCTAATACCACCGAGTGCTGACGGTACCTAAAGAATAAGCACCGGCTAACTACGTGCCAGCAGCCGCGGTAATACGTAGGGTGCGAGCGTTAATCGTAATTACTGGGCGTAAAGCGAGCGCAGACGGTTAGATAAGTCAGATGTGAAATCCCCGAGCTCAACTTGGGACGTGCATTTG
+
CCCCCGGGGFFFGGGGGGGGGGGGGGGGGGGGGGGGGGGGGGGGGGGGGGGGGGGGGGGGGGGGGGGGGGGGGGGGGGGGGGGGGGGGGGGGGGGGGGGGGGGGGGGGGGGGGGGGGGGGGGGGGGGGGGGGGGGGGGGGGGGGGGGGGGGGGGGGGGGGGGGGGGGGGGGGGGGGGGGGGGGGGGGGGGGGGGGGGGGFGGGGGGGGGGGGGGGGGGGGGGGGGGGGGGGGGGGGGGGGGGFGFDFE3@EFGFFFFFFFFFGFFFFFFFFFBFFB>BF;?FFFFFD2??BBFFFFAAFF
@M04999:289:000000000-L3R54:1:1101:5682:10401 1:N:0:433
GAGACCTACGGGGGGCAGCAGTAGGGAATTTTCCACAATGGACGAAAGTCTGATGGAGCAACGCCGCGTGAGTGAAGAAGGTTTTCGGATTGTAAAGCTCTGTTGTTAAAGAAGAAGGGTATGTAGAGTAACTGATGTATACTTGACGGTATTTAACGAGGAAGTCACGGCTAACTACGTGCCAGCAGCCGCGGTAATACGTAGGTGGCGAGCGTTGTCCGGAATTATTGGGCGTAAAGGGAGCGCAGGCGGTCTAATAAGTCTGATGTGAAAGGTCATAGCTCAACTATGGACGTGCATC
+
CCCCCGGGGGGGGGGGGGGGGGGGGGGGGGGGGGGGGGGGGGGGGGGGGGGGGGGGGGGGGGGGGGGGGGGGGGGGGGGGGGGGGGGG7FGGGGGGGGGGGGGGGGGGGGGGGGGGGGGGGGGGGGGGGGGGGGGGGGGGGGGGGGGGGGGGGGGGGGGGGGGGGGGGGGGGGGGGGGGGGGGGGGGGGGGGGGGGGGGGGGGGGGGGGGGGGGGGGGGGGGGGGGGGGGGGGGEDDGGGGGFGFGFFFFFFCB>FFFFFFFGFFFFFFFFFFFFFF?FFFFFFFFFFFBFFFFFF?:?F6
@M04999:289:000000000-L3R54:1:1101:8341:10428 1:N:0:433
ATACCTACGGGCGGCAGCAGTAGGGAATCTTCCACAATGGACGCAAGTCTGATGGAGCAACGCCGCGTGAGTGAAGAAGGTTTTCGGATCGTAAAGCTCTGTTGTTGGTGAAGAAGGATAGGGGTAGTAACTGATTCTTATTTGACGGTAATCAACCAGAAAGTCACGGCTAACTACGTGCCAGCAGCCGCGGTAATACGTAGGTGGCAAGCGTTGTCCGGATTTATTGGGCGTAAAGCGAACGCAGGCGGGAGAACAAGTCAGCTGTGAAAGCCCTCGGCTTAACCGGGGAAGTGCAGCT
+
CCCCCGGGGGGGGGGGGGGGGGGGGGGGGGGGGGGGGGGGGGGGGGGGGGGGGGGGGGGGGGGGGGGGGGGGGGGGGGGGGGGGGGGGGGGGGGGGGGGGGGGGGGGGGGGGGGGGGGGGGGGGGGGGGGGGGGGGGGGGGGGGGGGGGGGGGGGGGGGGGGGGGGGGGGGGGGGGGGGGGGGGGGGGGGGGGGGGGGGGGGGGGGGGGGGGGGGGGGGGGGGGGGGGGGGGGGGGGGGGGGFGFGFFEFFFGFFFFFFFFFGFFFFFFFFFFFFFFFB?FF;BFFFFF629B?:BAD<B(
@M04999:289:000000000-L3R54:1:1101:15021:10436 1:N:0:433
CAACCTACGGGAGGCTGCAGTGGGGAATTTTGGACAATGGGGGCAACCCTGATCCAGCCATGCCGCGTGTCTGAAGAAGGCCTTCGGGTTGTAAAGGACTTTTGTTAGGGAAGAAAAGCTTGGTGCTAATACCACTGAGTGCTGACGGTACCTAAAGAATAAGCACCGGCTAACTACGTGCCAGCAGCCGCGGTAATACGTAGGGTGCGAGCGTTAATCGGAATTACTGGGCGTAAAGCGAGCGCAGACGGTTAGATAAGTCAGATGTGAAATCCCCGAGCTCAACTTGGGACGTGCATTT
+
CCCCCGGGGGGGGGGGGGGGGGGGGGGGGGGGGGGGGGGGGGGGGGGGGGGGGGGGGGGGGGGGGGGGGGGGGGGGGGGGGGGGGGGGGGGGGGGGGGGGGGGGGGGGGGGGGGGGGGGGGGGGGGGGGGGGGGGGGGGGGGGGGGGGGGGGGGGGGGGGGGGGGGGGGGGGGGGGGGGGGGGGGGGGGGGGGGGGGGGGGGGGGGGGGGGGGGGGGGGGGGGGGGGGGGGGGGGGGGGGGGFGFDFDFFFFGFFFFFFFFFGFFFFFFFFFFFFFFFEFFFFFFFFFFFFFBFFFFFFFF
@M04999:289:000000000-L3R54:1:1101:8365:10438 1:N:0:433
AGTGTCCTACGGGAGGCTGCAGTGAGGAATATTGGACAATGGGTGAGAGCCTGATCCAGCCATCCCGCGTGAAGGACGACAGCCCTATGGGTTTTAAACTTCTTTTGTATGGGAATAAACCACATTACGTGTAATGTTCTGAAGGTACCATACGAATAAGCATCGGCTAACTCCGTGCCAGCAGCCGCGGTAATACGGAGGATGCGAGCGTTATCCGGATTTATTGGGTTTAAAGGGTCCGTAGGCGGGTTGATAAGTCAGCGGTGAAAACCTGCAGCTTAACTGTAGAACTGCCGTTGAT
+
CCCCCGGGGGGGGGGGGGGGGGGGGGGGGGGGGGGGGGGGGGGGGGGGGGGGGGGGGGGGGGGGGGGGGGGGGGGGGGGGGGGGGGGGGGGGGGGGGGGGGGGGGGGGGGGGGGGGGGGGGGGGGGGGGGGGGGGGGGGGGGGGGGGGGGGGGGGGGGGGGGGGGGGGGGGGGGGGGGGGGGGGGGGGGGGGGGGGGGGGGGGGGGGGGGGGGGGGGGGGGGGGGGGGG<DGGGGGGGGGGGFGFGFFFFFFGFFFFFFFFFGFFFFFFFFF?FFFFFFFFFFBFFF<<AAFFFFF?FFF2
@M04999:289:000000000-L3R54:1:1101:5540:10444 1:N:0:433
GTCCTACGGGTGGCTGCAGTGGGGAATATTGCACAATGGGGGGAACCCTGATGCAGCCATGCCGCGTGTATGAAGAAGGCCTTCGGGTTGTAGAGTACTTTCGGTAATGAGGAAGGTGGTGTATCGAATAGGTGCATCAATTGACGTTAATTACAGAAGAAGCACCGGCTAACTCCGTGCCAGCAGCCGCGGTAATACGGAGGGTGCGAGCGTTAATCGGAATGACTGGGCGTAAAGGGCATGTAGGCGGATAATTAAGTTAGGTGTGAAAGCCCCGGGCTCAACCTGGGAACTGCACTT
+
CCCCCGGGGGGGGGGGGGGGGGGGGGGGGGGGGGGGGGGGGGGGGGGGGGGGGGGGGGGGGGGGGGGGGGGGGGGGGGGGGGGGGGGGGGGGGGGGGGGGGGGGGGGGGGGGGGGGGGGGGGGGGGGGGGGGGGGGGGGGGGGGGGGGGGGGGGGGGGGGGGGGGGGGGGGGGGGGGGGGGGGGGGGGGGGGGGGGGGGGGGGGGGGGGGGGGGGGGGGGGGGGGGGGGGGGEGGGGGGGGGFGFGFFFFFFGFFFFFFFFFGFFFFFFFFFFFF:B>FF>??FFF:<BFFFFFFBBFFF
@M04999:289:000000000-L3R54:1:1101:21148:10467 1:N:0:433
TCCTACGGGAGGCTGCAGTAGGGAATCTTCCACAATGGACGCAAGTCTGATGGAGCAACGCCGCGTGAGTGAAGAAGGTTTTCGGATCGTAAAGCTCTGTTGTTGGTGAAGAAGGATAGGGGTAGTAACTGATTCTTATTTGACGGTAATCAACCAGAAAGTCACGGCTAACTACGTGCCAGCAGCCGCGGTAATACGTAGGTGGCAAGCGTTGTCCGGATTTATTGGGCGTAAAGCGAACGCAGGCGGGAGAACAAGTCAGCTGTGAAAGCCCTCGGCTTAACCGGGGAAGTGCAGCTG
+
CCCCCGGGGGGGGGGGGGGGGGGGGGGGGGGGGGGGGGGGGGGDGFGGGGGGGGGGGGGGGGGGGGGGGGGGGGGGGGGGGGGGGDEGGGGGGGGGGGGGGGGGGGGGGGGFGGGGGGGGGGGGGGGGGGGGGGGGGGGGGGGGGGGGGFGGGGGGGGGGGGGGGGGGGGGGGGGGGGGGGGGGGGGGGGGEEEGGGGGGGGGGGGGGGGGGGGGGGGC*=CCGGGGGGGGGGGGFGGGDGDEGFGDFFFE:DFFFF@FFFFFFFF?F>?BFFF@FDBFFF?ABFFFF06?B726<A>:?
@M04999:289:000000000-L3R54:1:1101:9350:10470 1:N:0:433
GTCTCCTACGGGGGGCTGCAGTAGGGAATCTTCCACAATGGACGCAAGTCTGATGGAGCAACGCCGCGTGGATGAAGAAGGTCTTCGGATCGTAAAATCCTGTTGTTGAAGAAGAACGGTTGTGAGAGTAACTGCTCATAGCGTGACGGTAATCAACCAGAAAGTCACGGCTAACTACGTGCCAGCAGCCGCGGTAATACGTAGGTGGCAAGCGTTGTCCGGATTTATTGGGCGTAAAGGGAGCGCAGGCGGTCTTTTAAGTCTGAATGTGAAAGCCCTCAGCTTAACTGAGGAAGAGCAT
+
CCCCCGGGGGGGGGGGGGGGGGGGGGGGGGGGGGGGGGGGGGGGGGGGGGGGGGGGGGGGGGGGGGGGGGGGGGGGGGGGGGGGGGGG+FGGGGGGGGGGGGGGGGGGGFGGGGGGGGGGGGGGGGGGGGGGGGGGGGGGGFGGGGGGGGGGGGGGGGGGGGGGGGGGGGGGGGGGGGGGGGGGGGGGGGGGGGGGGGGGGGGGGGGGGGFGGGGGGGGGGGDGGGGGGFFGGGGGGGFCCFFGFGFFFFFFGFFFFFBFFFGFFFFFFFABDFFF@?FFF:?9)<>FAB8::D?F??B?.
@M04999:289:000000000-L3R54:1:1101:21496:10492 1:N:0:433
GGCCTACGGGGGGCTGCAGTAGGGAATCTTCCACAATGGACGCAAGTCTGATGGAGCAACGCCGCGTGGATGAAGAAGGTCTTCGGATCGTAAAATCCTGTTGTTGAAGAAGAACGGTTGTGAGAGTAACTGCTCATAGCGTGACGGTAATCAACCAGAAAGTCACGGCTAACTACGTGCCAGCAGCCGCGGTAATACGTAGGTGGCAAGCGTTGTCCGGATTTATTGGGCGTAAAGGGAGCGCAGGCGGTCTTTTAAGTCTGAATGTGAAAGCCCTCAGCTTAACTGAGGAAGAGCATCG
+
CCCCCGGGGGGGGGGGGGGGGGGGGGGGGGGGGGGGGGGGGGGGGGGGGGFGGGGGGGGGGGGGGGGGGGGGGGGGGGGGGGGGGGGGGGGGGGGGGGGGGGGGGGGGGGGGGGGGGCFGGGGGGGGGGGGGGGGGGGGGGGGGGGGGGGGGGGGGGGGGGGGGGGGGGGGGGGGGGGGGGGGGGGGGGGDDGGDFG7CCEGGGGGGGGGGGGGGGGGGGGDGGGGGGGGGGGGGFGGGGGGFGFGFFFDEFGFFF=6?47@CFFFFFFFA<<FFFFFF?BDF>DF2))54:???FFFFF?
@M04999:289:000000000-L3R54:1:1101:14284:10518 1:N:0:433
ACCTACGGGAGGCTGCAGTGAGGAATATTGGACAATGGGTGAGAGCCTGATCCAGCCATCCCGCGTGAAGGACGACAGCCCTATGGGTTTTAAACTTCTTTTGTATGGGAATAAACCACATTACGCGTAATGTTCTGAAGGTACCATACGAATAAGCATCGGCTAACTCCGTGCCAGCAGCCGCGGTAATACGGAGGATGCGAGCGTTATCCGGATTTATTGGGTTTAAAGGGTCCGTAGGCGGGTTGATAAGTCAGCGGTGAAAACCTGCAGCTTAACTGTAGAACTGCCGTTGATACTG
+
CCCCCGGGGFFGGGGGGGGGGGGGGGGGGGGGGGGGGGGGGGGGGGGGGGGGGGGGGGGFGGGGGGGGGGGGGGGGGGGGGGGGGGGGGGGGGGGGGGGGGGGGDGGGGGGGGGGGCGGGGGGGGGGGGGGGFEFGGGGGGGGGGGGGGGGGGGGGGGGGGGGGGGGGGGGGGGGGGGGGGGGGGGGGEGFEGGGGGGGGGGDGGGGGGGFGGDGGGFCGGFGGGDDGFFGGEGCFGD<DDFFGF<@@FFFFGFFFFFDEF><?FFF>?FFBBFF=FBFFFBA<9ADFFFFF?FFFFFFF9
@M04999:289:000000000-L3R54:1:1101:16689:10523 1:N:0:433
CCTACGGGAGGCTGCAGTGGGGAATATTGCACAATGGGGGGAACCCTGATGCAGCCATGCCGCGTGTATGAAGAAGGCCTTCGGGTTGTAAAGTACTTTCGGTAATGAGGAAGGTGGTGTATCGAATAGGTGCATCAATTGACGTTAATTACAGAAGAAGCACCGGCTAACTCCGTGCCAGCAGCCGCGGTAATACGGAGGGTGCGAGCGTTAATCGGAATGACTGGGCGTAAAGGGCATGTAGGCGGATAATTAAGTTAGGTGTGAAAGCCCCGGGCTCAACCTGGGAACTGCACTTAA
+
CCCCCGGGGGGGGGGGGGGGGGGGGGGGGGGGGGGGGGGGGGGGGGGGGGGGGGGGGGGGGGGGGGGGGGGGGGGGGGGGGGGGGGGGGGGGGGGGGGGGGGGGGGGGGGGGGGGGGGGGGGGGGGGGGGGGGGGGGGGGGGGGGGGGGGGGGGGGGGGGGGGGGGGGGGGGGGGGGGGGGGGGGGGGGGGGGGGGGGGGGGGGGGGGGGGGGGGGGGGGGGGGGGGGGGGGGGGGGGGGGGFGFGFFFFFFGFFFFFFFFFGFFFFFFFFFFFFFFFFFFFFB?FFF?>??FBD:B:DF
@M04999:289:000000000-L3R54:1:1101:12226:10532 1:N:0:433
TTGACCCTACGGGCGGCTGCAGTGGGGAATATTGCACAATGGGGGGAACCCTGATGCAGCCATGCCGCGTGTATGAAGAAGGCCTTCGGGTTGTAAAGTACTTTCGGTGGTGAGGAAGTTGTGTGTATGAAAAGTGCATGCAATTGACGTTAGCTACAGAAGAAGCACCGGCTAACTCCGTGCCAGCAGCCGCGGTAATACGGAGGGTGCGAGCGTTAATCGGAATGACTGGGCGTAAAGGGCATGTAGGCGGATAATTAAGTTAGGTGTGAAAGCCCCGGGCTCAACCTGGGAATTGCAC
+
CCCCCGGGGGGGGGGGGGGGGGGGGGGGGGGGGGGGGGGGGGGGGGGGGGGGGGGGGGGGGGGGGGGGGGGGGGGGGGGGGGGGGGGGGGGGGGGGGGGGGGGGGGGFFGFGGGGGGGGGGFGGGGGGGGGGGGGGGGGGGGGGGGGGGFGGGGGGGGGGGGGGGGGGGGGGDGGGGGGGGGGGGGGGGGGGGGDEGGGGDGGGGGGGGDGGGGGGCEFFGGGGGGGGG>C<FGGDGGGGGGFGFGFFFFFFGFFFFFFFFFGFFFFF???FAFFFFFFFFF>B?BF<<FF?BFFFFB<A3
@M04999:289:000000000-L3R54:1:1101:4440:10532 1:N:0:433
GTGTCCTACGGGCGGCTGCAGTGAGGAATATTGGACAATGGGTGAGAGCCTGATCCAGCCATCCCGCGTTAAGGACGACAGCCCTATGGGTTTTAAACTTCTTTTGTATGGGAATAAACCACATTACGCGTAATGTTCTGAAGGTACCATACGAATAAGCATCGGCTAACTCCGTGCTAGCAGCCGCGGTAATACGGAGGATGCGAGCGTTATCCGGATTTATTGGGTGTAAAGGGTCCGTAGGCGGGTTGATAAGTCAGCGGTGGAAACCTGCAGCTTAACTGTAGAACTCCCGGTGAT
+
C@BCCGGGGGGGGFEGEE7CFCFGC@FCFFAFGFG@E@@6C@CFCC@FFFGGGCFEFFGFD@@FFF7FF+=CFGGDEC:FE,B=8EFEE<FCFGGFFC9F<9FFFFFG,5E?FCFFFDA<AFCG<E<DGE>@7F<FGGC<DFFGG,3CFFG<@+:<FCA=FCFGFGGCFFGFE@CC7*2>BDCFGECGGG:EFE@7**=EG8C68:8CEE**;+2*/:*5CCFD7<<D*9*2+2+**9*99<5*77:;5)./0=*/**1/7798)).*4F0:::467?=<).6>).).-).)).2(4-84
@M04999:289:000000000-L3R54:1:1101:6876:10542 1:N:0:433
GGGGCTGCAGTGGGGAATATTGCACAATGGGGGGAACCCTGATGCAGCCATGCCGCGTGTATGAAGAAGGCCTTCGGGTTGTAAAGTACTTTCGGTAGTGAGGAAGTTGTGTGTATGAAAAGTGCATGCAGTTGACGTTAGCTACAGAAGAAGCACCGGCTAACTCCGTGCCAGCAGCCGCGGTAATACGGAGGGTGCGAGCGTTAATCGGAATGACTGGGCGTAAAGGGCATGTAGGCGGATAATTAAGTTAGGTGTGAAAGCCCCGGGCTCAACCTGGGAATTGCACTTAAAACTGGTT
+
CCCCCGGGGGGGGGGGGGGGGGGGGGGGGGGGGGGGGGGGGGGGGGGGGGGGGGGGGGGGGGGGGGGGGGGGGGGGGGGGGGGFCFGGGGGGGGGFGGGGGGGGGGGGGGGGGGGGGGGGGGGGGGGGGGGGGGGGGGGGGGGGGGGGGGGGGGGGGGGGGGGGGGGGGGGGGGGGGGGGGGGGGGGGGGGGGGGEGGGDGGGGGGGGGGGGGGGGGGGGGGGGGGGGGGGGFGGGGGGGGGFGFGFFFFFFGFFFFFF4@FFFF@DFFFFFFFFFFFFFFFFFFFFFFFFAFAA??FFFB
@M04999:289:000000000-L3R54:1:1101:28238:10545 1:N:0:433
CCGGCCTACGGGTGGCTGCAGTAGGGAATCTTCCACAATGGACGCAAGTCTGATGGAGCAACGCCGCGTGGATGAAGAAGGTCTTCGGATCGTAAAATCCTGTTGTTGAAGAAGAACGGTTGTGAGAGTAACTGCTCATAGCGTGACGGTAATCAACCAGAAAGTCACGGCTAACTACGTGCCAGCAGCCGCGGTAATACGTAGGTGGCAAGCGTTGTCCGGATTTATTGGGCGTAAAGGGAGCGCAGGCGGTCTTTTAAGTCTGAATGTGAAAGCCCTCAGCTTAACTGAGGAAGAGCAT
+
CCCCCGGGGGGGGGGGGGGGGGGGGGGGGGGGGGGGGGGGGGGGGGGGGGGGGGGGGGGGGGGGGGGGGGGGGGGGGGGGGGGGGGGGGGGGGGGGGGGGGGGGGGGGGGGGGGGGGGGGGGGGGGGGGGGGGGGGGGGGGGGGGGGGGGGGGGGGGGGGGGGGGGGGGGGGGGGGGGGGGGGGGGGGGGGGGGGGGGGGGGGGGGGGGGGGGGGGGGGGGG=EEFFFGGGGGGGGGGGGDF>DFGFFFFBFCB@FFF???9*9@?FFF6<ABFFFFBFBB:?AFB<<<AFFFFBFB?7?.
@M04999:289:000000000-L3R54:1:1101:24606:10574 1:N:0:433
AGTTCCTACGGGGGGCTGCAGTGGGGAATATTGCACAATGGGGGGAACCCTGATGCAGCCATGCCGCGTGTATGAAGAAGGCCTTCGGGTTGTAAAGTACTTTCGGTAGTGAGGAAGTTGTGTGTATGAAAAGTGCATGCAGTTGACGTTAGCTACAGAAGAAGCACCGGCTAACTCCGTGCCAGCAGCCGCGGTAATACGGAGGGTGCGAGCGTTAATCGGAACGACTGGGCGTAAAGGGCATGTAGGCGGATAATTAAGTTAGGTGTGAAAGCCCCGGGCTCAACCTGGGAATTGCACT
+
CCCCCGGGGGGGGGGGGGGGGGGGGGGGGGGGGGGGGGGGGGGGGGGGGGGGGGGGGGGGGGGGGGGGGGGGGGGGGGGGGGGGGGGGGGGGGGGGGGGGGGGGGGGGGGGGGGFFGEGGGGGGGGGGGGGGGGGGGGFGGGGGGGGGGGGGGGGGGGGGGGGGGGGGGGGGGGGGGGGGGGGGGGGGGGGGGGGGGGGGGGGGGGGGGGDGGGGGGGGGGGGGGGGDGGGGGGGGGGGGGGFFF>FFFFFFGFBFFFFFFFGFFFFFFFFFFFFFFFFFFF>:>DFFFFFBFFFFFFFBA
@M04999:289:000000000-L3R54:1:1101:24199:10601 1:N:0:433
TTCCTACGGGGGGCTGCAGTGAGGAATATTGGACAATGGGTGAGAGCCTGATCCAGCCATCCCGCGTGAAGGACGACAGCCCTATGGGTTTTAAACTTCTTTTGTATGGGAATAAACCACATTACGTGTAATGTTCTGAAGGTACCATACGAATAAGCATCGGCTAACTCCGTGCCAGCAGCCGCGGTAATACGGAGGATGCGAGCGTTATCCGGATTTATTGGGTTTAAAGGGTCCGTAGGCGGGTTGATAAGTCAGCGGTGAAAACCTGCAGCTTAACTGTAGAACTGCCGTTGATACT
+
CCCCCGGGGGGGGGGGGGGGGGGGGGGGGGGGGGGGGGGGGGGGGGGGGGGGGGGGGGGGGGGGGGGGGGGGGGGGGGGGGGG<FGGGGGGGGGGGGGGGGGGGGGGGGGGGGGGGGGGGGGGGGGGGGGGGGGGGGGGGGGGGGGGGGGGGGGGGGGGGGGGGGGGGGGGGGGGGGGGGGGGGGGGGGGGGGGGGGGGGGGGGGGGGGGGGGGGGGGGGGGGGGGGGGGGGGGGGGGGGGGFGFGFFFFFFGFFFFBFEFBGFFFFFFFFFFFFFFFFFAFFFFFFDFFFFFF0?:BAB<
@M04999:289:000000000-L3R54:1:1101:7261:10631 1:N:0:433
TGGACCTACGGGGGGCTGCAGTGAGGAATATTGGACAATGGGTGAGAGCCTGATCCAGCCATCCCGCGTGAAGGACGACAGCCCTATGGGTTTTAAACTTCTTTTGTATGGGAATAAACCACATTACGTGTAATGTTCTGAAGGTACCATACGAATAAGCATCGGCTAACTCCGTGCCAGCAGCCGCGGTAATACGGAGGATGCGAGCGTTATCCGGATTTATTGGGTTTAAAGGGTCCGTAGGCGGGTTGATAAGTCAGCGGTGAAAACCTGCAGCTTAACTGTAGAACTGCCGTTGAT
+
CCCCCGGGGGGGGGGGGGGGGGGGGGGGGGGGGGGGGGGGGGGGGGGGGGGGGGGGGGGGGGGGGGGGGGGGGGGGGGGGGGGGGGGGGGGGGGGGGGGGGGGGGGGGGGGGGGGGGGGGGGGGGGGGGGGGGGGGGGGGGGGGGGGGGGGGGGGGGGGGGGGGGGGGGGGGGGGGGGGGGGGGGGGGGGGGGGGGGGGGGGGGGGGGGGGGGGGGGGGGGGGGGGGGGGGGGGGGGGGGGGFGFGFFFFFFGFFFFFFFFFGFFFFFAFBFFFFFFFFFFFFFFFFFFFADF?FFFFFF
@M04999:289:000000000-L3R54:1:1101:27518:10641 1:N:0:433
TTCCTACGGGCGGCAGCAGTAGGGAATCTTCCACAATGGGCGCAAGCCTGATGGAGCAACGCCGCGTGTGTGATGAAGGCTTTCGGGTCGTAAAGCACTGTTGTATGGGAAGAACGGGTTTAAGAGGAAATGCTTAAACAGTGACGGTACCATACCAGAAAGGGACGGCTAAATACGTGCCAGCAGCCGCGGTAATACGTATGTCCCGAGCGTTATCCGGATTTATTGGGCGTAAAGCGAGCGCAGACGGTTGCTTAAGTCTGAAGTGAAAGCCCACAGCTCAACTGTGGAATGGCTTTGG
+
CCCCCGGGGGGGGGGGGGGGGGGGGGGGGGGGGGGGGGGGGGGGGGGGGGGGGGGGGGGGGGGGGGFFFFFGGGGGGGGGGGGGGGGGGGGGGGGGGGGGGGGGGGGGGGGGGGGGGGFECGGGGGGGGGGGGGGGGGGGGGGGGGGGGGGGGGGGGGGGGGGGGGGGGGGGGGGGGGGGGGGGGGGGDGGGGGGGGGGGFFGGGGGGGGGGGGGGGGGGC=EGGCCFGGGGGGGGGGGGGGFGEGFFFFFFGFFFFFFFFFGFF?8?AFFA<@FFF?FF7?DFFFFFF?F?D??:4:4A?
@M04999:289:000000000-L3R54:1:1101:20078:10704 1:N:0:433
GCGCCTACGGGTGGCTGCAGTGGGGAATATTGCACAATGGGGGGAACCCTGATGCAGCCATGCCGCGTGTATGAAGAAGGCCTTCGGGTCGTAAAGTACTTTCGGTAGTGAGGAAGTTGTGTGTATGGAAAGTGCATGCAGTTGACGTTAGCTACAGAAGAAGCACCGGCTAACTCCGTGCCAGCAGCCGCGGTAATACGGAGGGTGCGAGCGTTAATCGGAATGACTGGGCGTAAAGGGCATGTAGGCGGATAATTAAGTTAGGTGTGAAAGCCCCGGGCTCAACCTGGGAATTGCACTT
+
CCCCCGGFGGGFECFFEGFFFGGEGGGFGFGGGGCFGDCFEFEGGGGGGGGGGGEEDEFGFGGCGGEECFD<CD<CDDDFCBGFFFGEGEGECBCBFGFCCCFBG3@F=>@@@<<F>>@@>>FGDCFEGCGFCFGFFGGGC:<FFGE<CECCCFC:FFDC:FF,FF7FG@FGF@<FGG::C:E@8CFE8ECGCCE8<CFCGGEDGGGGE=EEE?E=8<AEECE5<9:?E7D<=57D7>:DGFFGFGFFFEE@75FFFFF=9BGFFB79?B4AAF.>B;EBF><D2(807?6:>:)8A9<B5
@M04999:289:000000000-L3R54:1:1101:4880:10726 1:N:0:433
CCTACGGGGGGCAGCAGTAGGGAATCTTCCACAATGGACGCAAGTCTGATGGAGCAACGCCGCGTGAGTGAAGAAGGTTTTCGGATCGTAAAGCTCTGTTGTTGGTGAAGAAGGATAGGGGTAGTAACTGATTCTTATTTGACGGTAATCAACCAGAAAGTCACGGCTAACTACGTGCCAGCAGCCGCGGTAATACGTAGGTGGCAAGCGTTGTCCGGATTTATTGGGCGTAAAGCGAACGCAGGCGGGAGAACAAGTCAGCTGTGAAAGCCCTCGGCTTAACCGGGGAAGTGCAGCTGA
+
CCCCCGGGGGGGGGGGGGGGGGGGGGGGGGGGGGGGGGGGGGGGGGGGGGGGGGGGGGGGGGGGGGGGGGGGGGGGGGGGGGGGGGGGGGGGGGGGGGGGGGGGGGGGGGGGGGGGGGGGGGGGGGGGGGGGGGGGGGGGGGGGGGGGGGGGGGGGGGGGGGGGGGGGGGGGGGGGGGGGGGGGGGGGGGGGGGGGGGGGGGGGGGGGGGEGGGGGGGGGGGGGGGGGGGGGGGGGGGGGGGFGFGFFFFFFGFFFFFFFFFGFFFFFFFFFFF>EFFFFFFDB>;BFFFFFF9AFF?BF
@M04999:289:000000000-L3R54:1:1101:10964:10734 1:N:0:433
GCGCCTACGGGGGGCTGCAGTGGGGAATATTGCACAATGGGGGGAACCCTGATGCAGCCATGCCGCGTGTATGAAGAAGGCCTTCGGGTTGTAAAGTACTTTCGGTAATGAGGAAGGTGGTGTATCGAATAGGTGCATCAATTGACGTTAATTACAGAAGAAGCACCGGCTAACTCCGTGCCAGCAGCCGCGGTAATACGGAGGGTGCGAGCGTTAATCGGAATGACTGGGCGTAAAGGGCATGTAGGCGGATAATTAAGTTAGGTGTGAAAGCCCCGGGCTCAACCTGGGAACTGCACTT
+
CCCCCGGGGGGGGGGGGGGGGGGGGGGGGGGGGGGGGGGGGGGGGGGGGGGGGGGGGGGGGGGGGGGGGGGGGGGGGGGGGGGGGGGGGGGGGGGGGGGGGGGGGGGGGGGGGGGGGGGGGGGGGGGGGGGGGGGGGGGGGGGGGGGGGGGGGGGGGGGGGGGGGGGGGGGGGGGGGGGGGGGGGGGGGGGGGGGGGGGGGGGGGGGGGGGGGGGGGGGGGGGGGGGGGGGGGGGGGGGGGGFGFFFFFFFFGFFFFFFF4=C?FFFFFFFFFFFFBFFFFFFFFFFFFFFBBFFFFBFF?
@M04999:289:000000000-L3R54:1:1101:2336:10741 1:N:0:433
TTCTACCTACGGGAGGCTGCAGTGGGGAATATTGCACAATGGGGGGAACCCTGATGCAGCCATGCCGCGTGTATGAAGAAGGCCTTCGGGTTGTAAAGTACTTTCGGTAGTGAGGAAGTTGTGTGTATGAAAAGTGCATGCAGTTGACGTTAGCTACAGAAGAAGCACCGGCTAACTCCGTGCCAGCAGCCGCGGTAATACGGAGGGTGCGAGCGTTAATCGGAATGACTGGGCGTAAAGGGCATGTAGGCGGATAATTAAGTTAGGTGTGAAAGCCCCGGGCTCAACCTGGGAATTGCAC
+
CCCCCGGGG-FGGGGGGGGGGGGGGGGGGGGGGGGGGGGGGGGGGGGGGGGGGGGGGGFGGGGGGGGGGGGGGGGGGGGGGGGGGGGGGGGGGGGGGGGGGGGGGGGGGGFFGGGGGGGGGFFGGGGGGGGGGGGGGGGGGGGGGGGGGGGGGGGGGGGGGGGGGGGGGGGGGGGGGGGGGGGGGGGGGGGGGGGGGGGGGGGGGGEGGGGGGGGGGG5EGGGGGGGGGGGGGGGGGGGGGGFCFGF49?FEGEFEFFFFFFFFFF:FBFFFBFFF>?>;BBBF<??BBB?BF72:32AF<
@M04999:289:000000000-L3R54:1:1101:25227:10744 1:N:0:433
AGTCCTACGGGTGGCAGCAGTGGGGAATATTGCACAATGGGGGGAACCCTGATGCAGCCATGCCGCGTGTATGAAGAAGGCCTTCGGGTTGTAAAGTACTTTCGGTAGTGAGGAAGTTGTGTGTATGAAAAGTGCATGCAGTTGACGTTAGCTACAGAAGAAGCACCGGCTAACTCCGTGCCAGCAGCCGCGGTAATACGGAGGGTGCGAGCGTTAATCGGAATGACTGGGCGTAAAGGGCATGTAGGCGGATAATTAAGTTAGGTGTGAAAGCCCCGGGCTCAACCTGGGAATTGCACTT
+
CCCCCGGGGGGGGGGGGGGGGGGGGGGGGGGGGGGGGGGGGGGGGGGGGGGGGGGGGGGGGGGGGGGGGGGGGGGGGGGGGGGGGGGGGGGGGGGGGGGGGGGGGGGGGGGGGGGGGGGGGGGGGGGGGGGGGGGGGGGGGGGGGGGGGGGGGGGGGGGGGGGGGGGGGGGGGGGGGGGGGGGGGGGGGGGGGGGGGGGGGDGGGGGGGGGGGGGGGGGGGGGGGGGGGGGGGGGGGGGGGGFGFGFFFFFFGF?FFFFFFFGFFFFFFFFFFF>FFFF>FFBFFFFFBBFBFFFFFFFF?
@M04999:289:000000000-L3R54:1:1101:16499:10750 1:N:0:433
CCTACGGGGGGCAGCAGTGGGGAATATTGCACAATGGGGGGAACCCTGATGCAGCCATGCCGCGTGTATGAAGAAGGCCTTCGGGTTGTAAAGTACTTTCGGTAATGAGGAAGGTGATGTATCTAATAGGTGCATCAATTGACGTTAATTACAGAAGAAGCACCGGCTAACTCCGTGCCAGCAGCCGCGGTAATACGGAGGGTGCGAGCGTTAATCGGAATGACTGGGCGTAAAGGGCATGTAGGCGGATAATTAAGTTAGGTGTGAAAGCCCTGGGCTCAACCTAGGAATTGCACTTAA
+
CCCCCGGGGGGGGGGGGGGGGGGGGGGGGGGGGGGGGGGGGGGGGGGGGGGGGGGGGGGGGGGGGGGGGGGGGGGGGGGGGGGGGGGGGGGGGGGGGGGGGGEGGGGGGGGGGGGGGGGGGGGGGGGGGGGGGGGGGGGGGGGGGGGGGGGGGGGGGGGGGGGGGGGGGGGGGGGGGGGGGGGGGGGGGGGGGGFGGGGGGGGGGGGGGGEDGGGGGGGGGGGGGGGGGGGGGGGGGGGGGGFGFGFFFFFFGFFFFFFFFFGFFFFFFFFFFFFFFFFF?DFFFFFFFFF>?BFFF?FF
@M04999:289:000000000-L3R54:1:1101:18017:10787 1:N:0:433
AGCCTACGGGGGGCAGCAGTAGGGAATCTTCCACAATGGACGCAAGTCTGATGGAGCAACGCCGCGTGGATGAAGAAGGTCTTCGGATCGTAAAATCCTGTTGTTGAAGAAGAACGGTTGTGAGAGTAACTGCTCATAGCGTGACGGTAATCAACCAGAAAGTCACGGCTAACTACGTGCCAGCAGCCGCGGTAATACGTAGGTGGCAAGCGTTGTCCGGATTTATTGGGCGTAAAGGGAGCGCAGGCGGTCTTTTAAGTCTGAATGTGAAAGCCCTCAGCTTAACTGAGGAAGAGCATCG
+
CCCCCGGGDGGGGGGGGGGGGGGGGGGGGGGGGGGGGGGGGGGGGGGGGGGGGGGGGGGGGGGGGGGGGGGGGGGGGGGGGGGGGGGGGGGGGGGGGGGGGGGGGGGGGGGGGGGGGFGGGGGGGGGGGGGGGGGGGGGGEEGGGDGEGGGGGGGGGGGGGGGGGGGGDGGGGGGGGFFGGGGGGFGCEGGGGGEGGDEAFCDGGGGGFGGGGGGGFGGGD*AEFGFGFGDDGGGFGCGGGGFDDGFFFEEEGFFFF@FFFFGBFFFFDFFFFFF>FFF>DABFFFBFBFFFFB:?BBB?:
@M04999:289:000000000-L3R54:1:1101:16852:10788 1:N:0:433
CACCTACGGGTGGCTGCAGTGGGGAATTTTGGACAATGGGGGCAACCCTGATCCAGCCATGCCGCGTGTCTGAAGAAGGCCTTCGGGTTGTAAAGGACTTTTGTTAGGGAAGAAAAGCTTGGTGCTAATACCACCGAGTGCTGACGGTACCTAAAGAATAAGCACCGGCTAACTACGTGCCAGCAGCCGCGGTAATACGTAGGGTGCGAGCGTTAATCGGAATTACTGGGCGTAAAGCGAGCGCAGACGGTTAGATAAGTCAGATGTGAAATCCCCGAGCTCAACTTGGGACGTGCATTTG
+
CCCCCGGGGGGGGGGGGGGGGGGGGGGGGGGGGGGGGGGGGGGGGGGGGGGGGGGGGGGGGGGGGGGGGGGGGGGGGGGGGGGGGGGGGGGGGFGGGGGGGGGGGGGGGGGGGGGGGGGGGEGGGGGGGGGGGGGGGGGGGGGGGGGGGFFGGGGGGGGGGGGGGGGGGGGGGGGGGGGGGGGGGGGGGGGGGGGGGGGGGGGGGGGGGGGGGGGGGGGGGGGGGGGGGGFGGGGGGGGGGDEGEGFFFFFFGFFFFFFFFFGFFFFFFFBFFFF3)9@FFFFFFFFAF<FFF<?FFFFA2
@M04999:289:000000000-L3R54:1:1101:8128:10818 1:N:0:433
TAACCTACGGGTGGCTGCAGTGGGGAATATTGCACAATGGGGGAAACCCTGATGCAGCCATGCCGCGTGTATGAAGAAGGCCTTCGGGTTGTAAAGTACTTTCGGTAATGAGGAAGGTGGTGTATCTAATAGGTGCATCAATTGACGTTAATTACAGAAGAAGCACCGGCTAACTCCGTGCCAGCAGCCGCGGTAATACGGAGGGTGCGAGCGTTAATCGGAATGACTGGGCGTAAAGGGCATGTAGGCGGATAATTAAGTTAGGTGTGAAAGCCCTGGGCTCAACCTAGGAATTGCACTT
+
CCCCCGGGGGGGGGGGGGGGGGGGGGGGGGGGGGGGGGGGGGGGGGGGGGGGGGGGGGGGGGGGGGGGGGGGGGGGGGGGGGGGGGGGGGGGGGGGGGGGGGGGGGGGGGGGGGGGGGGGEGGGGGGGGGGGGGGGGGGGGGGGGGGGGGGGGGGGGGGGGGGGGGGGGGGGGGGGGGGGGGGGGGGGGGGGGGGGGGGGGGGGGGGGGGEGGEGGGGGGGGGGGGGGGGGGGGGGGGGGGGFGFGFFFFEFGDFFFFFFFFGF@FFFFFFFFFFFF?F?:B:DFFFFFFF?FFFFFFFF?
@M04999:289:000000000-L3R54:1:1101:14476:10821 1:N:0:433
TCCCTACGGGTGGCAGCAGTGGGGAATATTGCACAATGGGGGGAACCCTGATGCAGCCATGCCGCGTGTATGAAGAAGGCCTTCGGGTTGTAAAGTACTTTCGGTAATGAGGAAGGTGGTGTATCGAATAGGTGCATCAATTGACGTTAATTACAGAAGAAGCACCGGCTAACTCCGTGCCAGCAGCCGCGGTAATACGGAGGGTGCGAGCGTTAATCGGAATGACTGGGCGTAAAGGGCATGTAGGCGGATAATTAAGTTAGGTGTGAAAGCCCCGGGCTCAACCTGGGAACTGCACTT
+
CCCCCGGGGGGGGGGGGGGGGGGGGGGGGGGGGGGGGGGGGGGGGGGGGGGGGGGGGGGGGGGGGGGGGGGGGGGGGGGGGGGGGGGGGGGGGGGGGGGGGGGGEGGGGGGGGGGGGGGGGGGGGGGGGGGGGGGGGGGGGGGGGGGGGGGGGGGGGGGGGGGGGGGGGGGGGGGGGGGGGGGGGGGGGGGGGGGGGGGGGGGGGGGGGGGGDGGGGGGGGGGGGGGGGGGGEGGGGGGGGGFGFGFFFFFFDFFFFFFFFFFFFFFFFF>D?FFEFFEBFBB<<?FFF?0:??DFABF:
@M04999:289:000000000-L3R54:1:1101:25271:10827 1:N:0:433
ACGCCTACGGGGGGCAGCAGTGAGGAATATTGGACAATGGGTGAGAGCCTGATCCAGCCATCCCGCGTGAAGGACGACAGCCCTATGGGTTTTAAACTTCTTTTGTATGGGAATAAACCACATTACGTGTAATGTTCTGAAGGTACCATACGAATAAGCATCGGCTAACTCCGTGCCAGCAGCCGCGGTAATACGGAGGATGCGAGCGTTATCCGGATTTATTGGGTTTAAAGGGTCCGTAGGCGGGTTGATAAGTCAGCGGTGAAAACCTGCAGCTTAACTGTAGAACTGCCGTTGATAC
+
CCCCCGGGGDGGGGGGGGGGGGGGGGGGGGGGGGGGGGGGGGGGGGGGGGGGGGGGGGGGGGGGGGGGGGGGGGGGGGGGGGGGGGGGGGGGGGGGGGGGGGGGGGGGGGGGGGGGGGGGGGGGGGGGGGGGGGGGGGGGGGGGGGGGGGGGGGGGGGGGGGGGGGGGGGGGGGGGGGGGGGGGGGGGGGGGGGGGGGGGGGFGEGGGGGGGGGGGGGECGFGGGGGGEGGGGFGGGGGGFGFGFGFEFFFFGFFFFFFFFFGFFFFFBF?BFFFFFFFFFFFFFF4<AFBFFFFBFFFF6
@M04999:289:000000000-L3R54:1:1101:28359:10836 1:N:0:433
AAGCACCTACGGGGGGCTGCAGTGAGGAATATTGGACAATGGGTGAGAGCCTGATCCAGCCATCCCGCGTGAAGGACGACAGCCCTATGGGTTTTAAACTTCTTTTGTATGGGAATAAACCACATTACGTGTAATGTTCTGAAGGTACCATACGAATAAGCATCGGCTAACTCCGTGCCAGCAGCCGCGGTAATACGGAGGATGCGAGCGTTATCCGGATTTATTGGGTTTAAAGGGTCCGTAGGCGGGTTGATAAGTCAGCGGTGAAAACCTGCAGCTTAACTGTAGAACTGCCGTTGAT
+
CCCCCGGGGGGGGGGGGGGGGGGGGGGGGGGGGGGGGGGGGGGGGGGGGGGGGGGGGGGGGGGGGGGGGGGGGGGGGGGGGGGGGGGGGGGGGGGGGGGGGGGGGGGGGGGGGGGGGGGGGGGGGGGGGGGGGGGGGGGGGGGGGGGGGGGGGGGGGGGGGGGGGGGGGGGGGGGGGGGGGGGGGGGGGGGGGGGGGGGGGGGGGGGGGGGGGGGGGGGGGGGGGGGFEGGGGGGGGGGGGGFGFGFFEEEFFFFFFFFFFFGFEEFF<FFFFFFFFFFFDFFFFFFF<AFFFBFFFF?B4
@M04999:289:000000000-L3R54:1:1101:11893:10851 1:N:0:433
CGCCTACGGGAGGCTGCAGTGAGGAATATTGGACAATGGGTGAGAGCCTGATCCAGCCATCCCGCGTGAAGGACGACAGCCCTATGGGTTTTAAACTTCTTTTGTATGGGAATAAACCACATTACGTGTAATGTTCTGAAGGTACCATACGAATAAGCATCGGCTAACTCCGTGCCAGCAGCCGCGGTAATACGGAGGATGCGAGCGTTATCCGGATTTATTGGGTTTAAAGGGTCCGTAGGCGGGTTGATAAGTCAGCGGTGAAAACCTGCAGCTTAACTGTAGAACTGCCGTTGATACT
+
CCCCCGGGGGGGGGGGGGGGGGGGGGGGGGGGGGGGGGGGGGGGGGGGGGGGGGGGGGGGGGGGGGGGGGGGGGGGGGGGGGGGGGGGGGGGGGGGGGGGGGGGGGGGGGGGGGGGGGGGGGGGGGGGGGGGGGGGGGGGGGGGGFGGGGGGGGGGGGGGGGGGGGGGGGGGGGGGGGGGGGGGGGGGGGGGGGGGGGGGGGGGGDEEGGCGGGGGGGFGFGGGGGGDGGGGGGGGGGGGGGFGFGEFFFFFGFFFFFFFEFGFFFFFFFFFFFFFFFFFFFF><ADFFFFFF??B?<AD4
@M04999:289:000000000-L3R54:1:1101:10839:10851 1:N:0:433
CGGCCTACGGGTGGCAGCAGTGGGGAATATTGCACAATGGGGGGAACCCTGATGCAGCCATGCCGCGTGTATGAAGAAGGCCTTCGGGTTGTAAAGTACTTTCGGTAATGAGGAAGGTGGTGTATCGAATAGGTGCATCAATTGACGTTAATTACAGAAGAAGCACCGGCTAACTCCGTGCCAGCAGCCGCGGTAATACGGAGGGTGCGAGCGTTAATCGGAATGACTGGGCGTAAAGGGCATGTAGGCGGATAATTAAGTTAGGTGTGAAAGCCCCGGGCTCAACCTGGGAATTGCACTT
+
CCCCCGGGGGGGGGGGGGGGGGGGGGGGGGGGGGGGGGGGGGGGGGGGGGGGGGGGGGGGGGGGEGGGGGGGGGGGGGGGGGGCFGGGGGGGGGGGGGGGGGGGGGGGGGGGGGGGGGGGGGGGGGGGAFGFGGCCGGEFCGGGGGEGGGGGFFFFGGGGGGGGGGGGFFEEGGCFGGGGGGGGGGGGGGGGGGGGGGGGGGGGGGGGGGGGGGGGFFGGGGDFGCCFGGGGEDEGFCGGDFFCFGFFFEFBGFFFFFFFFFGFFFFFFFAFFFFFFFFFB9??F?F:BFF07<BF<AFFD
@M04999:289:000000000-L3R54:1:1101:20194:10874 1:N:0:433
TTGGCCTACGGGGGGCAGCAGTAGGGAATCTTCCACAATGGACGCAAGTCTGATGGAGCAACGCCGCGTGGATGAAGAAGGTCTTCGGATCGTAAAATCCTGTTGTTGAAGAAGAACGGTTGTGAGAGTAACTGCTCATAGCGTGACGGTAATCAACCAGAAAGTCACGGCTAACTACGTGCCAGCAGCCGCGGTAATACGTAGGTGGCAAGCGTTGTCCAGATTTATTGGGCGTAAAGGGAGCGCAGGCGGTCTTTTAAGTCTGAATGTGAAAGCCCTCAGCTTAACTGAGGAAGCGCAT
+
@CC<CFEGGGGGGEGECFEDEFGGGGGGGGGGFGGGGGGGGGDGFFGG<FEEDEFGDFFGGGGDGEGGEEGEFFFGGGGGGGGGGCFGECECFFGGGGGFGBFGFGGFGGGGGGFFGECCFGEDCFFFGGGFF@CGGCCCFFF<FEFEEE@F:FGGGGGFGEFGCGGGGGEC>FFGFGEFFGGGGC80;FEC5C:?EFFGFC?8EFGFFFE=E8?>::9FFGGGCF:?C>CFF5EDGGFGDGBD>D35BE5>/7BFFF?:B=7=?@=FAFBAAF?FFFFBBFFFAABBBA2>?:BF((-9-
@M04999:289:000000000-L3R54:1:1101:2881:10876 1:N:0:433
ATGGCCTACGGGAGGCAGCAGTGGGGAATATTGCACAATGGGGGGAACCCTGATGCAGCCATGCCGCGTGTATGAAGAAGGCCTTCGGGTTGTAAAGTACTTTCGGTGGTGAGGAAGTTGTGTGTATGAAAAGTGCATGCAATTGACGCTAGCTACAGAAGAAGCACCGGCTAACTCCGTGCCAGCAGCCGCGGTAATACGGAGGGTGCGAGCGTTAATCGGAATGACTGGGCGTAAAGGGCATGTAGGCGGATAATTAAGTTAGGTGTGAAAGCCCCGGGTTCAACCTGGGAATTGCACT
+
CCCCCGGGGGGGGGGGGEGGGGGGGGGGGGGGGGGGGGGGGGGGGGGGGGGFGGGGGGGGGGGGGGGGGGGGGGGGGGGGGGGGGGGGGGGGGFGGGGGGGGGGGGGEG:FGGGGGGGGGGGGGGGGGGGGGGGGGGGGGGGGGGGGG7FFGGGGGGGGGGGGGGGGGGGGGGGGGGGGGGGGGGGGGGGGGGGGCEGGGGGCEGGGGGGGGGGGDGGGGGGGGGGFGGGGGFGGGCGGGDGFGFGFFFFFFGFEFF=?@FFC*@5@?A>AFFFFFF<39BB:?BFBBFBF??FFF<5:>4
@M04999:289:000000000-L3R54:1:1101:26333:10884 1:N:0:433
GGCCTACGGGAGGCAGCAGTGAGGAATATTGGACAATGGGTGAGAGCCTGATCCAGCCATCCCGCGTGAAGGACGACAGCCCTATGGGTTTTAAACTTCTTTTGTATGGGAATAAACCACATTACGTGTAATGTTCTGAAGGTACCATACGAATAAGCATCGGCTAACTCCGTGCCAGCAGCCGCGGTAATACGGAGGATGCGAGCGTTATCCGGATTTATTGGGTTTAAAGGGTCCGTAGGCGGGTTGATAAGTCAGCGGTGAAAACCTGCAGCTTAACTGTAGAACTGCCGTTGATACT
+
CCCCCGGGGGGGGGGGGGGGGGGGGGGGGGGGGGGGGGGGGGGGGGGGGGGGGGGGGGGGGGGGGGGGGGGGGGGGGGGGGGGGGGGGGGGGGGGGGGGGGGGGGGGGGGGGGGGGGGGGGGGGGGGGGGGGGGGGGGGGGGGGGGGGGGGGGGGGGGGGGGGGGGGGGGGGGGGGGGGGGGGGGGGGGGGGGGGGGGGGGGGGGGGGGGGGGGGGGGGGGGGGGGGGGGGGGGGGGGGGGGFGFGFFFFFFGFFFFFFFFFGFFFFFFFFFFFFFFFFFFFBFFFAFFFDFFFFFB<<D4
@M04999:289:000000000-L3R54:1:1101:18747:10894 1:N:0:433
ACCTACGGGGGGCTGCAGTGGGGAATATTGCACAATGGGGGGAACCCTGATGCAGCCATGCCGCGTGTATGAAGAAGGCCTTCGGGTTGTAAAGTACTTTCGGTAGTGAGGAAGTTGTGTGTATGAAAAGTGCATGCAGTTGACGTTAGCTACAGAAGAAGCACCGGCTAACTCCGTGCCAGCAGCCGCGGTAATACGGAGGGTGCGAGCGTTAATCGGAATGACTGGGCGTAAAGGGCATGTAGGCGGATAATTAAGTTAGGTGTGAAAGCCCCGGGCTCAACCTGGGAATTGCACTTA
+
CCCCCGGGGGGGGGGGGGGGGGGGGGGGGGGGGGGGGGGGGGGGGGGGGGGGGGGGGGGGGGGGGGGGGGGGGGGGGGGGGGGGGGGGGGGGGGGGGGGGGGGGGGGGGGGGGGGGGGGGGGGGGGGGGGGGGGGGGGGGGGGGGGGGGGGGGGGGGGGGGGGGGGGGGGGGGGGGGGGGGGGGGGGGGGGGGGGGGGEGGGGGGGGEGGGGGGGGGGGGGGGFGGGGGGGGGGGGGGGGGGFGFGFFFFFFGFFFFFFFFFGFFFFFFFFFFFFFFFFFFFFFBFFFF?:?DBFFF>BF
@M04999:289:000000000-L3R54:1:1101:18160:10903 1:N:0:433
CCTACGGGGGGCTGCAGTGAGGAATATTGGACAATGGGTGAGAGCCTGATCCAGCCATCCCGCGTGAAGGACGACAGCCCTATGGGTTTTAAACTTCTTTTGTATGGGAATAAACCACATTACGTGTAATGTTCTGAAGGTACCATACGAATAAGCATCGGCTAACTCCGTGCCAGCAGCCGCGGTAATACGGAGGATGCGAGCGTTATCCGGATTTATTGGGTTTAAAGGGTCCGTAGGCGGGTTGATAAGTCAGCGGTGAAAACCTGCAGCTTAACTGTAGAACTGCCGTTGATACTGT
+
CCCCCGGGGGGGGGEGGF<CFFFGFFFGFGGAFGGGGGEEGGFGGGFGDFCGDFGGGDGGGBCBFGGGGGGGGGGGGGGGGFFEFGGGGGGGGFGCFFGGGGACEGGGGGGGGGFFGGGDGFCCFGGE<9CFGGCFCGGGGGCGGGGGGGGGGGGGFCFGCGGGFGGGGGGGDGGGGC8F8E5C5E>5CFGGGGGGGG8FGGGCGGGGGG9CECE59?FGFEGC=C6*30CDGF=D<7>D4C@GDGDFFF=7FF6*7B55>>G@FFD??FBF:F=@FFF>B):A<><27021:?:AFA>4-
@M04999:289:000000000-L3R54:1:1101:2967:10904 1:N:0:433
TAGACCTACGGGGGGCTGCAGTGGGGAATATTGCACAATGGGGGGAACCCTGATGCAGCCATGCCGCGTGTATGAAGAAGGCCTTCGGGTTGTAAAGTACTTTCGGTAATGAGGAAGGTGGTGTATCGAATAGGTGCATCAATTGACGTTAATTACAGAAGAAGCACCGGCTAACTCCGTGCCAGCAGCCGCGGTAATACGGAGGGTGCGAGCGTTAATCGGAATGACTGGGCGTAAAGGGCATGTAGGCGGATAATTAAGTTAGGTGTGAAAGCCCCGGGCTCAACCTGGGAACTGCACT
+
CCCCCGGGGGGGGGGGGGGGGGGGGGGGGGGGGGGGGCGEGGGGGGGGG:FFAF;;F:FEFGGGACCC<FFFFGGFCGGGGF*F:<FG@FG@CFG7<CF:FG:C?CEGGGDFGG?EF8CFGCFGGCF>FGGGGGCGCFGGFGGGG+9CCEF@FGGGGGGGGG8CFGGFGGGGGFEFFGGGGGGGFFFGFFGGDEGGGGF?FE>CGGEGGGEGGGEEGGGGGGGGGGGGDGFCCGEGGGGGGGFGFFFFF6BBDDFFFFFFFB:FF4664>BF<F:FFF3766308?BFBF<?FF0?F2484
@M04999:289:000000000-L3R54:1:1101:16707:10938 1:N:0:433
CCTACGGGTGGCTGCAGTGGGGAATATTGCTCAATGGGGGGAACCCTGATGCAGCCATGCCGCGTGTATGGAGAAGGCCTTCGGGTTGTAAAGTACTTTCGGTAGTGAGGAAGTTGTGTGTATGAAAAGTGCATGCAGTTGACGTTAGCTACAGAAGAAGCACCGGCTAACTCCGTGCCAGCAGCCGCGGTAATACGGAGGGTGCGAGCGTTAATCGGAATGACTGGGCGTAAAGGGCATGTAGGCGGATAATTAAGTTAGGTGTGAAAGCCCCGGGCTCAACCTGGGAATTGCACTTAA
+
CCCCCGGGGGGGGGGGGGGGGGGDFFGGGGGGGGGGGGGGGGGGGGGGGGGGGGGGGGGGGGGGGGGGGGGGGGGGGGGGGGGGGGGGGGGFGGGGGGGGGGGGGGGGGGCGGGFFGEGGGGGGGGGGGGGGGGGGGGGFGGGGGGGGGGGGGGGGGGGGGGGGGGGGGGGFFGGGGGGGGGGGGGGGGDGGGGGGGGCGGGGEGGDGCGGGGGGGGGDGGCGFGGGFGGDGGGGGGGGGGGFGFG@@EEEFFFB@FF?48?FFB@FFFFF:BFFF:;5:2>:72<<0:0:?DD><<BFF
@M04999:289:000000000-L3R54:1:1101:11687:10968 1:N:0:433
ACCTACGGGGGGCTGCAGTGAGGAATATTGGACAATGGGTGAGAGCCTGATCCAGCCATCCCGCGTGAAGGACGACAGCCCTATGGGTTTTAAACTTCTTTTGTATGGGAATAAACCACATTACGTGTAATGTTCTGAAGGTACCATACGAATAAGCATCGGCTAACTCCGTGCCAGCAGCCGCGGTAATACGGAGGATGCGAGCGTTATCCGGATTTATTGGGTTTAAAGGGTCCGTAGGCGGGTTGATAAGTCAGCGGTGAAAACCTGCAGCTTAACTGTAGAACTGCCGTTGATACTG
+
CCCCCGGGGGGGGGGGGGGGGGGGGGGGGGGGGGGGGGGGGGGGGGGGGGGGGGGGGGGGGGGGGGGGGGGGGGGGGGGGGGCFGGGGGGGGGGGGGGGGGGGGGGGGGGGGGGGGGGGGGGGGGGGGGGGGGGGGGGGGGGGGGGGGGGGGGGGGGGGGGGGGGGGGGGGGGGGGGGGGGGGGGGGGGGGGGGGGGGGGGGGGGGGGGGGGGGGGGGGGGGGGGGGGGGGGGGGGGGGGGGFGFGFFFFF?FFFFFFFFFFGFFFFFFFFF?FFFFFFFFFFFFFFBFBFFFFFFA2AA)
@M04999:289:000000000-L3R54:1:1101:11055:10980 1:N:0:433
CCTACGGGCGGCTGCAGTAGGGAATCTTCCACAATGGACGCAAGTCTGATGGAGCAACGCCGCGTGAGTGAAGAAGGTTTTCGGATCGTAAAGCTCTGTTGTTGGTGAAGAAGGATAAGGATAGTAACTGATTCTTATTTGACGGTAATCAACCAGAAAGTCACGGCTAACTACGTGCCAGCAGCCGCGGTAATACGTAGGTGGCAAGCGTTGTCCGGATTTATCGGGCGTAAAGCGAACGCAGGCGGGAGAACAAGTCAGCTGTGAAAGCCCTCGGCTTAACCGGGGAAGTGCAGCTGA
+
CCCCCGGEGEGGGGGCGFGGGGGGGGGGGGGGGGGGGGGGDGECGFGGGFFFGGGGGGBCEGGGF>FGGGGGGGGGGGFGGGGDEGDCFFA<FGAFGGGGGFGGGFGGGGGGGCGGGFEFDGFFGGCFFGB@DFFGGGGGGGGGGGGGGGGGGGGGGGGGGGFGEDGC:FGGGGGGEBCCCFCCCGGGGGEGGF;CFFBEE<956E6CFEGGDE9C8EDGCCCGF5)):>>DGF9:<CDDD37DDG3:B)75DFFFFB6@=:FF867FD7<18?F3;6)(44<8(3661<??226>::>D
@M04999:289:000000000-L3R54:1:1101:8839:11121 1:N:0:433
TCCTACGGGAGGCTGCAGTAGGGAATCTTCCACAATGGACGCAAGTCTGATGGAGCAACGCCGCGTGAGTGAAGAAGGTTTTCGGATCGTAAAGCTCTGTTGTTGGTGAAGAAGGATAGGGGTAGTAACTGATTCTTATTTGACGGTAATCAACCAGAAAGTCACGGCTAACTACGTGCCAGCAGCCGCGGTAATACGTAGGTGGCAAGCGTTGTCCGGATTTATTGGGCGTAAAGCGAACGCAGGCGGGAGAACAAGTCAGCTGTGAAAGCCCTCGGCTTAACCGGGGAAGTGCAGCTG
+
CCCCCGGGG7FGGGGGGGGGGGGGGGGGGGGGGGGGGGGGGGGGGGGGGGGGGGGGGGGGGGGGGGGGGGGGGGGGGGGGGGGGGGGGGGGGGGGGGGGGGGGGGGGGGGGGGGGGGGGGGGGGGGGGGGGGGGGGGGGGGGGGGGGGGGGGGGGGGGGGGGGGGGGGGGGGGGGGGGGGGGGGGGGGGGGGGGGGGGGGGGGGGGGGGGGGGGGGGGGGGGGGGGGGGGGGGGGGGGGDGGFGFGEFFFBDGFFFFFFFFFFFFFFFFFFFFFFFFFFFFFFAAFFFFFFF>DABFFFF
@M04999:289:000000000-L3R54:1:1101:23264:11161 1:N:0:433
AAACCTACGGGGGGCAGCAGTGGGGAATTTTGGACAATGGGGGCAACCCTGATCCAGCCATGCCGCGTGTCTGAAGAAGGCCTTCGGGTTGTAAAGGACTTTTGTTAGGGAAGAAAAGCTCGGCGCTAATACCATCGAGTGCTGACGGTACCTAAAGAATAAGCACCGGCTAACTACGTGCCAGCAGCCGCGGTAATACGTAGGGTGCGAGCGTTAATCGGAATTACTGGGCGTAAAGCGAGCGCAGACGGTTAGATAAGTCAGATGTGAAATCCCCGAGCTCAACTTGGGACGTGCATTT
+
CCCCCGGGGGGGGGGGGGGGGGGGGGGGGGGGGGGGGGGGGGGGGGGGGGGGGGGGGGGGGGGGGGGGGGGGGGGGGGGGGGGGGGGGGGGGGGGGGGGGGGGGGGGGGGGGGGGGGGGGGGGGGGGGGGGGGGGGGGGGGGGGGGGGGGGGGGGGGGGGGGGGGGGGGGGGGGGGGGGGGGGGGGGGGGGGGGGGGGGGGGGGGGGGGEGGGGGGGGGGGGGGGGGGGGGGGGGGGGGGDGFGFGFFFFFFGFFFFFFFFFGFFFFFFFFFF?F@>;EF>>DFFFFFFFF?FBFFF:BFA
@M04999:289:000000000-L3R54:1:1101:28853:11176 1:N:0:433
ATGACCTACGGGAGGCAGCAGTAGGGAATCTTCCACAATGGACGCAAGTCTGATGGAGCAACGCCGCGTGAGTGAAGAAGGTTTTCGGATCGTAAAGCTCTGTTGTTGGTGAAGAAGGATAGGGATAGTAACTGATTCTTATTTGACGGTAATCAACCAGAAAGTCACGGCTAACTACGTGCCAGCAGCCGCGGTAATACGTAGGTGGCAAGCGTTGTCCGGATTTATTTGGCGTAAAGCGAACGCAGGCGGGAGAACAAGTCAGCTGTGAAAGCCCTCGGCTTAAACGGGGAAGTGCAGC
+
CCCCCGGGGDEGEEGGGGGFGGGGGGFGGGGGGGGGGFGFGDC@7:FGEFGGGGGGGFFEGGGECFGGEGGGFGGGGGGGF<F<=FGECEFGGGGDFACF,FEGFFGGGCFGGGGGGFFFF8EDC8EFA?AEFGGFGDGCF?FFFGGGCFDF,CFGG8CFFAFCFGA,>>8>ECGFGCFG>FGGGG?FGGGEGG7:8BFGF2?CEGGG:EEGDC;EEG7=EGCE*+;CG+;@CDC3/>7F)*.)795BFBEEG:>@F?7FFFFFFF?FAF55-970<<>;016135).-802(-1,44)6)
@M04999:289:000000000-L3R54:1:1101:15831:11179 1:N:0:433
GGGCGCCTACGGGTGGCAGCAGTGAGGAATATTGGACAATGGGTGAGAGCCTGATCCAGCCATCCCGCGTGAAGGACGACAGCCCTATGGGTTTTAAACTTCTTTTGTATGGGAATAAACCACATTACGCGTAATGTTCTGAAGGTACCATACGAATAAGCATCGGCTAACTCCGTGCCAGCAGCCGCGGTAATACGGAGGATGCGAGCGTTATCCGGATTTATTGGGTTTAAAGGGTCCGTAGGCGGGTTGATAAGTCAGCGGTGAAAACCTGCAGCTTAACTGTAGAACTGCCGTTGAT
+
CCCCCGGGG@FGGGGGGGGGGGGGGGGGGGGGGGGGGGGGGGGGGGGGGGGGGGGGGGGGGGGGGGGGGGGGGGGGGGGGGGGGGGGGGGGGGGGGGGGGGGGGGGGGGGGGGGGGGGGGGGGGGFGGGGGGGGGGGGGGGGGGGGGGCFGGGGGGGGFGGGGGGGGGGGGGGGGGGGGGGGGGGGGGGGGGGGGGGGGGGGGGGGGGGGGGGGGGGGE*:FGGGGGGGG:GGFGGGGGGGGFGDGFFFFFFGFFFFFFFFFGFFFFFAFFFFFFFFFF<AFFFFFFFFFFFFFFFFBFB4
@M04999:289:000000000-L3R54:1:1101:5590:11186 1:N:0:433
CCTACGGGGGGCAGCAGTGGGGAATTTTGGACAATGGGGGGAACCCTGATCCAGCCATGCCGCGTGTCTGAAGAAGGCCTTCGGGTTGTAAAGGACTTTTGTTAGGGAAGAAAAGCTTGGTGCTAATACCACCGAGTGCTGACGGTACCTAAAGAATAAGCACCGGCTAACTACGTGCCAGCAGCCGCGGTAATACGTAGGGTGCGAGCGTTAATCGGAATTACTGGGCGTAAAGCGAGCGCAGACGGTTAGATAAGTCAGATGTGAAATCCCCGAGCTCAACTTGGGACGTCCATTGGA
+
CCCC@C7:F@CFGGEF<FF=FGGG<<FFGD<<B,,FFGGGGDGF7FGCFG;FGCBCEFGFGGGGGEEFFGECF@FCGFGGCFCGG*CEEGGD?GGG6,<@C28CFEGGGEGFEDGGCFGD@CFGGGGG?CGGECEGEGGFCFFGCCFCE:EFGGFF@FFFGGGGD5EEEGF?CGDGFGGGFDFGGG>GGGGGDGGGC<CFG>:CCEEGGGGGCFGC8CE5CCFGGGFGFDGDGFGGGDGDDC>DBC>EE)7):=?@=?FF4BCFBF*=>FF:?FF5@(.5<BBADF7?33(,(((-6)).
@M04999:289:000000000-L3R54:1:1101:11275:11194 1:N:0:433
CCTACGGGGGGCAGCAGTAGGGAATCTTCCACAATGGACGCAAGTCTGATGGAGCAACGCCGCGTGAGTGAAGAAGGTTTTCGGATCGTAAAGCTCTGTTGTTGGTGAAGAAGGATAGGGATAGTAACTGATTCTTATTTGACGGTAATCAACCAGAAAGTCACGGCTAACTACGTGCCAGCAGCCGCGGTAATACGTAGGTGGCAAGCGTTGTCCGGATTTATTGGGCGTAAAGCGAACGCAGGCGGGAGAACAAGTCAGCTGTGAAAGCCCTCGGCTTAACCGGGGAAGTGCAGCTGA
+
CCCCCGGGGGGGGGGGGGGGGGGGGGGGGGGGGGGGGGGGGGGGGGGGGGGGGGGGGGGGGGGGGGGGGGGGGGGGGGGGGGGGGGGGGGGGGGGGGGGGGGGGGGGGGGGGGGFGGGGGGGGGGGGGGGGGGGGGGGGGGGGGGGGGGGGGGGGGGGGGGGGGGGGGGGGGGGGGGGGGGGGGGGGGGGGGGGFGGGGGGGGGGGGGGGGGGGGGGGDGGFGGGGGGGGGGGGGGGGGGGGDGFGFFFFFFGFFFFFFFFFGFFFFFFFFFFFFFEF@>FFBFFFFBF?F>FADBFBFF
@M04999:289:000000000-L3R54:1:1101:11810:11195 1:N:0:433
TTCCTACGGGGGGCTGCAGTGAGGAATATTGGACAATGGGTGAGAGCCTGATCCAGCCATCCCGCGTGAAGGACGACAGCCCTATGGGTTTTAAACTTCTTTTGTATGGGAATAAACCACATTACGTGTAATGTTCTGAAGGTACCATACGAATAAGCATCGGCTAACTCCGTGCCAGCAGCCGCGGTAATACGGAGGATGCGAGCGTTATCCGGATTTATTGGGTTTAAAGGGTCCGTAGGCGGGTTGATAAGTCAGCGGTGAAAACCTGCAGCTTAACTGTAGAACTGCCGTTGATACT
+
CCCCCGGGGGGGGGGGGGGGGGGGGGGGGGFFGGGGGGGGGGGGGGGGGGFGGGGGGGGGGGGGGGGGGGGGGGGGGGGGGGGGGGGGGGGGGGGGGGGGGGGGGGGGGGGGGGGGGGGGGGGGGGGGGGGGGGGGGGGGGGGGGGGGGGGGGGGGGGGGGGGGGGGGGGGGGGEGGGGGGGGGGGGGGGGGGGEGGGGGGGGCGGGGGGGGGGGGGGGGGGGGGGGGGGGGGGGGGGGGGGFGFGFFFFFFGFFFFFFFFFGFFFFF?FFFFFFFFFFFFFFFF<2AD??BFFFFFFFF:
@M04999:289:000000000-L3R54:1:1101:8758:11206 1:N:0:433
GCCTACGGGTGGCTGCAGTGGGGAATATTGCACAATGGGGGGAACCCTGATGCAGCCATGCCGCGTGTATGAAGAAGGCCTTCGGGTTGTAAAGTACTTTCGGTAGTGAGGAAGTTGTGTGTATGAAAAGTGCATGCAGTTGACGTTAGCTACAGAAGAAGCACCGGCTAACTCCGTGCCAGCAGCCGCGGTAATACGGAGGGTGCGAGCGTTAATCGGAATGACTGGGCGTAAAGGGCATGTAGGCGGATAATTAAGTTAGGTGCGAAAGCCCCGGGCTCAACCTGGGAATTGCACTTA
+
CCCCCGGGGGGGGGGGGGGGGGGGGGGGGGGGGGGGGGGGGGGGGGGGGGGGGGGGGGGGGGGGGFGGGGGGGGGGGGGGGGGGGGGGGGGGGGGGGGGGGGGGGGGGGGGGGGEFGGGGGGGGGGGGGGGGGGGGGGGGGGGGGGGGGGGGGGGGGGGGGGGGGGGGGGGGGGGGGGGGGGGGGGGGGGGGGGGGGGGGGGGGGGGGGGGGGGGGGGGGGGGGGGGGGGGGGGGGGGGGFGFGFGFFDBEEGF=FFFFFFFGFFFFFFFFFFFFFFFD9?BFFFFF?01:<BF<AFFFB
@M04999:289:000000000-L3R54:1:1101:5095:11206 1:N:0:433
CGTCCTACGGGGGGCTGCAGTAGGGAATCTTCCACAATGGACGCAAGTCTGATGGAGCAACGCCGCGTGGATGAAGAAGGTCTTCGGATCGTAAAATCCTGTTGTTGAAGAAGAACGGTTGTGAGAGTAACTGCTCATAGCGTGACGGTAATCAACCAGAAAGTCACGGCTAACTACGTGCCAGCAGCCGCGGTAATACGTAGGTGGCAAGCGTTGTCCGGATTTATTGGGCGTAAAGGGAGCGCAGGCGGTCTTTTAAGTCTGAATGTGAAAGCCCTCAGCTTAACTGAGGAAGAGCATC
+
CCCCCGGGGGGGGGGGGGGGGGGGGGGGGGGGGGGGGGGGGGGGGGGGGGGGGGGGGGGGGGGGGGGGGGGGGGGGGGGGGGGGGGGGGGGGGGGGGGGGGGGGGGGGGGGGGGGGGGGGGGGGGGGGGGGGGGGGGGGGGGGGGGGGGGGGGGGGGGGGGGGGGGGGGGGGGGGGGGGGGGGGGGGGGGGGGGGGGGGGGGGGGGGGGGGGGGGGGFGGGCEGGGGGFG:DGGGGGGGGFD>CEGEBFFFFGBFFFBFF=FGFFFFFABAFFFFFFFF?FFFFFFFFFBF?DFBFFFFF3
@M04999:289:000000000-L3R54:1:1101:27340:11218 1:N:0:433
TCCCCCTACGGGTGGCTGCAGTAGGGAATCTTCCACAATGGACGCAAGTCTGATGGAGCAACGCCGCGTGGATGAAGAAGGTCTTCGGATCGTAAAATCCTGTTGTTGAAGAAGAACGGTTGTGAGAGTAACTGCTCATAGCGTGACGGTAATCAACCAGAAAGTCACGGCTAACTACGTGCCAGCAGCCGCGGTAATACGTAGGTGGCAAGCGTTGTCCGGATTTATTGGGCGTAAAGGGAGCGCAGGCGGTCTTTTAAGTCTGAATGTGAAAGCCCTCAGCTTAACTGAGGAAGAGCAT
+
CCCCCGGFGGGGGGGGGEGGGGFGGGGGGFGGCFEFGGGGGGGGGGGGFGFFFGGGCCFEEFGGGEFEFGGDEFFGGGGGGGCAFEFGGDGEFEGGGGFFF?FGFFFAFFGGGGGGFGEG@=?CC?FGFFFFDFGF<FFDDGEFFGGGGECFGGGCFGDFGGGGFGGGGGDCGGFGFGGGGGFFGGGGGDECEEGCCDGGGGGF>EFGGFCCD8?7E=:EC=EE*3:0AD4CCD:D3*:FGGFC>9>@>55>)8;69=?6@9F?48F*6=)6<?6?5<?2<?:A7><A9<<26??<:1:>)
@M04999:289:000000000-L3R54:1:1101:16982:11237 1:N:0:433
GAGCCTACGGGTGGCTGCAGTGAGGAATATTGGACAATGGGTGAGAGCCTGATCCAGCCATCCCGCGTGAAGGACGACAGCCCTATGGGTTTTAAACTTCTTTTGTATGGGAATAAACCACATTACGCGTAATGTTCTGAAGGTACCATACGAATAAGCATCGGCTAACTCCGTGCCAGCAGCCGCGGTAATACGGAGGATGCGAGCGTTATCCGGATTTATTGGGTTTAAAGGGTCCGTAGGCGGGTTGATAAGTCAGCGGTGAAAACCTGCAGCTTAACTGTAGGACTGCCGTTGATAC
+
CCCCCGGGGGGGGGGGGGGGGGGGGGGGGGGGGGGGGGGGGFGGGGGGGGGGGGGGGGGGGGGGGGGGGGGGGGGGGGGGGGGGGGGGGGGGGGGGGGGGGGGGGGGGGGGGGGGGGGGGGGGGGGGGGGGGGGGGGGGGGGGGGGGGGGGGGGGGGGGGGGGGGGGGGGGGGGGGGGGGGGGGGGGGGGGGGGGGGGGGGGGGGGGGGGGGGGGGDGGGGGGGGGGGGGGGGGGGGGGGGGDGFGFFFFFFGFFFFFFFFDGEFFFFB>BFFFFFFFFFFFFFFBB<:70:<BFFFBDF2
@M04999:289:000000000-L3R54:1:1101:3873:11245 1:N:0:433
CCTACGGGTGGCTGCAGTGAGGAATATTGGACAATGGGTGAGAGCCTGATCCAGCCATCCCGCGTGAAGGACGACAGCCCTATGGGTTTTAAACTTCTTTTGTATGGGAATAAACCACATTACGTGTAATGTTCTGAAGGTACCATACGAATAAGCATCGGCTAACTCCGTGCCAGCAGCCGCGGTAATACGGAGGATGCGAGCGTTATCCGGATTTATTGGGTTTAAAGGGTCCGTAGGCGGGTTGATAAGTCAGCGGTGAAAACCTGCAGCTTAACTGTAGAACTGCCGTTGATACTGT
+
CCCCCGGGGGGGGGGGGGGGGGGGGGGGGGGDGGGGGGGGGGGGGGGGGGGGGGGGGGGGGGGGGGGGGGGGGGGGGGGGGGGGGGGGGGGGGGGGGGGGGGGGGGGGGGGGGGGGGGGGGGGGGGGGGGGGGGGGGGGGGGGGGGGGGGGGGGGGGGGGGGGGGGGGGGGGGGGGGGGGGGGGGGGGGGGGGGGGGGGGGGGGGGGGGGGGGGGGGGGGGGGGGGGGGGGGGGGGGGGGGGFGFGFFFFB*?FFFFFDFFFGFFFFFFFFFFFFFF>FFB24>FFFFFFBFF?FFDFFAB
@M04999:289:000000000-L3R54:1:1101:2559:11254 1:N:0:433
CCTACGGGTGGCTGCAGTGGGGAATATTGCACAATGGGGGAAACCCTGATGCAGCCATGCCGCGTGTATGAAGAAGGCCTTCGGGTTGTAAAGTACTTTCGGTAATGAGGAAGGTGGTGTATCTAATAGGTGCATCAATTGACGTTAATTACAGAAGAAGCACCGGCTAACTCCGTGCCAGCAGCCGCGGTAATACGGAGGGTGCGAGCGTTAATCGGAATGACTGGGCGTAAAGGGCATGTAGGCGGATAATTAAGTTAGGTGTGAAAGCCCTGGGCTCAACCTAGGAATTGCACTTAA
+
CCCCCGGGGGGGGGGGGGGGGGGGGGGGGGGGGGGGGGGGGGGGGGGGGGGGGGGGGGGGGGGGGGGGGFGGGGGGGGGGGGGGGGGGGGGGGGGGGGGGGGGGGGGGGGFGGGGGGGGGGGGGGGGGGGGGGGGGGGGGGGGGGGGGGGGGGGGGGGGGGGGGGGGGGGGGGGGGGGGGGGGGGGGGGGGGGGGGGGEGGGGGGGGGGGGGGFGFGGGGGGGGGGGGGGDDGGFFDGGGGGFGFGFFFFEFGFFFFFFFFFGFFFFFFF?:BFFFFFFFFFFFFFFFFFFFFFFFFFAF
@M04999:289:000000000-L3R54:1:1101:8943:11254 1:N:0:433
TGTTCCCTACGGGTGGCTGCAGTGGGGAATATTGCACAATGGGGGGAACCCTGATGCAGCCATGCCGCGTGTATGAAGAAGGCCTTCGGGTTGTAAAGTACTTTCGGTAGTGAGGAAGTTGTGTGTATGAAAAGTGCATGCAGTTGACGTTAGCTACAGAAGAAGCACCGGCTAACTCCGTGCCAGCAGCCGCGGTAATACGGAGGGTGCGAGCGTTAATCGGAATGACTGGGCGTAAAGGGCATGTAGGCGGATAATTAAGTTAGGTGTGAAAGCCCCGGGCTCAACCTGGGAATTGCAC
+
CCCCCGGGGGGGGGGGGGGGGGGGGGGGGGGGGGGGGGGGGGGGGGGGGGGGGGGGGGGGGGGGGGGGGGGGGGGGGGGGGGFGGGGGGGGGGGGGGGGGGGGGGGGGGGGDGGGGGGGGGGGGGGGGGGGGGGGGGGGGGGGGGGGGGGGGGGGGGGGGGGGGGGGGGGGGGGGGGGGGGGGGGGGGGGGGGGGGGGGGGGGEGGGGGGGGGGGGGGGGGGEGGFGD9FGGGGGGDGGGGGFGFGFFFFFFGFFF?FFFFFGFFFFFFFFFFFFFFFFFFFFFFFD?B?B?FFF?BDAD?
@M04999:289:000000000-L3R54:1:1101:9886:11268 1:N:0:433
CGGCTGCAGTGGGGAATATTGCACAATGGGGGAAACCCTGATGCAGCCATGCCGCGTGTATGAAGAAGGCCTTCGGGTTGTAAAGTACTTTCGGTAATGAGGAAGGTGATGTATCTAATAGGTGCATCAATTGACGTTAATTACAGAAGAAGCACCGGCTAACTCCGTGCCAGCAGCCGCGGTAATACGGAGGGTGCGAGCGTTAATCGGAATGACTGGGCGTAAAGGGCATGTAGGCGGATAATTAAGTTAGGTGTGAAAGCCCTGGGCTCAACCTAGGAATTGCACTTAAAACTGGTT
+
CCCCCGGGGGGGGGGGGGGGFGGGGGGGGGGGGGGGGGGGGGGGGGGGGGGGGGGGGGGGGGGGGGGGGGGGGGGGGGGGGGF?EFGGGGGGGGGGGGGGGGGGGGGGGGGGGGGGGGGGGGGGGGGGGGGGGGGGGGGGGGGGGGGGGGGGGGGGGGGGGGGGGGGGGGGGGGGGGGGGGGGGGGGGGGGGGGGGGGGGGGGGGGGGGGGGGGGGGGGGGGGGDGGGGGGGGGGGGGGGGGFGFGFFFFFFGFFFFFFFFFGFFFFFFFFFFFFFF?@BFFFFFFFFBFFF<ADFFFFF
@M04999:289:000000000-L3R54:1:1101:15512:11289 1:N:0:433
TAGTCCCTACGGGTGGCTGCAGGGGGGAATACTGCACAATGGGCGAAAGCCTGATGCAGCGACGCCGCGTGCGGGATGACGGCCTTCGGGTTGTAAACCGCTTTTGATTGGGAGCAAGCGAGAGTGAGTGTACCTTTCGAATAAGCACCGGCTAACTACGTGCCAGCAGCCGCGGTAATACGTAGGGTGCAAGCGTTATCCGGATTTATTGGGCGTGAAGAGCTCGTAGGCGGTTCGTCGCGTCTGGTGTGAAAGTCCATCGCTTAACGGTGGATCGGCGCCGGGTACGGGCGGACTGG
+
CCCCCGGGGGGGGFGEGGGGDGFGGGGGEGGGGGGGGFFGGGGFDFEGGGGFFCEEFGGGEFFGGEGDCFGECGEFFCFGG7FGGGGFE7>FFFFGGGGGGEGGGEEBFFGDFC@FFEGGCGCGGGGFEAFDFGGGGGGG8EEGGG9CFEEECEDDEGGE:CGGFGGGFFF5?EGCEGF@FGGFGEEFEGG?CFGGG>::C8C:E8FF7CF6FFDEECFFG=*265CCC37DEGGGGGG)>77>5D417>;7:97946==*75F:>FF?E8<67*97::>>FB>>>;)33;69>69041
@M04999:289:000000000-L3R54:1:1101:28982:11322 1:N:0:433
TAGGACCTACGGGGGGCTGCAGTGAGGAATATTGGACAATGGGTGAGAGCCTGATCCAGCCATCCCGCGTGAAGGACGACAGCCCTATGGGTTTTAAACTTCTTTTGTATGGGAATAAACCACATTACGCGTAATGTTCTGAAGGTACCATACGAATAAGCATCGGCTAACTCCGTGCCAGCAGCCGCGGTAATACGGAGGATGCGAGCGTTATCCGGATTTATTGGGTTTAAAGGGTCCGTAGGCGGGTTGATAAGTCAGCGGTGAAAACCTGCAGCTTAACTGTAGAACTGCCGTTGAT
+
CCCCCGGGGGGGGGGGGGGGGGGGGGGGGGGGGGGGGGGGGGGGGGGGGGGGGGGGGGGGGGGGGGGGGGGGGGGGGGGGGGGGGGGGGGGGGGGGGGGGGGGGGGGGGGGGGGGGGGGGGGGGGGGGGGGGGEGGGGGGGGGGGGGGGGGGGGDFGGGGGGFGGGGGGFGGGGGGGGGGGGGGGGGGGGGGGGGGGGDGGGGGGGGGGGGGGGGGGGGGDCGGFCGGGGD<FDFGGGGGGGFGDFDFEFFFGF@FB=?B46D@EEFFFFFFFFFFFFFDABBFFFFFFFFF7<B>FF?:4
@M04999:289:000000000-L3R54:1:1101:28941:11331 1:N:0:433
GGGCCTACGGGTGGCTGCAGTGAGGAATATTGGACAATGGGTGAGAGCCTGATCCAGCCATCCCGCGTGAAGGACGACAGCCCTATGGGTTTTAAACTTCTTTTGTATGGGAATAAACCACATTACGCGTAATGTTCTGAAGGTACCATACGAATAAGCATCGGCTAACTCCGTGCCAGCAGCCGCGGTAATACGGAGGATGCGAGCGTTATCCGGATTTATTGGGTTTAAAGGGTCCGTAGGCGGGTTGATAAGTCAGCGGTGAAAACCTGCAGCTTAACTGTAGAACTGCCGTTGATAC
+
CCCCCGGGGGGGGGGGGGGGGGGGGGGGGGGGGGGGGGGGGGGGGGGGGGGGGGGGGGGGGGGGGGGGGGGGGGGGGGGGGGGGGGGGGGGGGGGGGGGGGGGGGGGGGGGGGGGGGGGGGGGGGGGGGGGGGGGGGGGGGGGGGGGGGGGGGGGGGGGGGGGGGGGGGGGGGGGGGGGGGGGGGGGGGGDGGGGGGGGGGGGGGGGGGGGGGGGGGGGGGGGGGGGGEGGGFGEGGGGGGGFFFGFDFDFFGFFFFFFFF:<DF?BFFFBF?FFFFFFFFFFFFFFFFFF??BFFFFF2)
@M04999:289:000000000-L3R54:1:1101:29124:11335 1:N:0:433
CTATCCTACGGGGGGCAGCAGTGGGGAATATTGCACAATGGGGGGAACCCTGATGCAGCCATGCCGCGTGTATGAAGAAGGCCTTCGGGTTGTAAAGTACTTTCGGTAATGAGGAAGGTGGTGTATCGAATAGGTGCATCAATTGACGTTAATTACAGAAGAAGCACCGGCTAACTCCGTGCCAGCAGCCGCGGTAATACGGAGGGTGCGAGCGTTAATCGGAATGACTGGGCGTAAAGGGCATGTAGGCGGATAATTAAGTTAGGTGTGAAAGCCCCGGGCTCAACCTGGGAACTGCACT
+
CCCCCGGGGGGGGGGGGGGGGGGGGGGGGGGGGGGGGGGGGGGGGGGGGGGGGGGGGGGGGGGGGGGGGGGGGGGGGGGGGGGGGFGGGGGGGGGGGGGGGGGGGGEFGGGGGGGGGGGGGGGGGGGGGGGGGGGGGGGGGGGGGGGEGGGGGGGGGGGGGGGGGGGGGGGGGGGGGGGGGGGGGGGGGGGGGDEGGGGGGGGGGGGGGGGGGGGGGGGGGGGGGGGGGGGFGGGGGGGFGGFGFGFFFFFFDE:FFFFFFFGFFFFFFFFADFFFFFFFFFF?FBF?FF?F?BF?FFFF>
@M04999:289:000000000-L3R54:1:1101:16813:11350 1:N:0:433
CACCTACGGGGGGCTGCAGTGGGGAATATTGCACAATGGGGGGAACCCTGATGCAGCCATGCCGCGTGTATGAAGAAGGCCTTCGGGTTGTAAAGTACTTTCGGTAATGAGGAAGGTGGTGTATCGAATAGGTGCATCAATTGACGTTAATTACAGAAGAAGCACCGGCTAACTCCGTGCCAGCAGCCGCGGTAATACGGAGGGTGCGAGCGTTAATCGGAATGACTGGGCGTAAAGGGCATGTAGGCGGATAATTAAGTTAGGTGTGAAAGCCCCGGGCTCAACCTGGGAACTGCACTT
+
CCCCCGGGGGGGGGGGGGGGGGGGGGGGGGGGGGGGGGGGGGGGGGGGGGGGGGGGGGGGGGGGGGGGGGGGGGGGGGGGGGGGGGGGGGGGFGGGGGGGGGGGGGGGGGGGGGGGGGGGGGGGGGGGGGGGGGGGGGGGGGGGGGGGGGGGGGGGGGGGGGGGGGGGGGGGGGGGGGGGGGGGGGGGGGGGGGGGGGGGGGGGGGGGGGGGGGGGGGGGGGGGGGGGGGGD5CEFGGGGGCFGFGFFFFEFGFFFFFFFFB7?FF?5>FA>?FFEFFFFFFBBFFFFFFFFFB?FA72:
@M04999:289:000000000-L3R54:1:1101:10027:11382 1:N:0:433
TGTTCCTACGGGAGGCTGCAGTAGGGAATCTTCCACAATGGACGCAAGTCTGATGGAGCAACGCCGCGTGGATGAAGAAGGTCTTCGGATCGTAAAATCCTGTTGTTGAAGAAGAACGGTTGTGAGAGTAGCTGCTCATAGCGTGACGGTAATCAACCAGAAAGTCGCGGCTAACTACGTGCCAGCAGCCGCGGTAATACGTAGGTGGCAAGCGTTGTCCGGATTTATTGGGCGTAAAGGGAGCGCAGGCGGTCTTTTAAGTCTGAATGTGAAAGCCCTCAGCTTAACTGAGGAAGAGCAT
+
CCCCCGGGGGGGGGGGGGGGGGGGGGGGGGGGGGGGGGGGGGGGGGGGGGGGGGGGGGGGGGGGGGGGGGGGGGGGGGGGGGGGGGGG7FGGGGGGGGGGGGGGGGGGGGGGGGGGGGGGGGGGGGGGGGGGGGGGGGGGGGGGGGGGGGGGGGGGGGGGGGGGGGGGGGGGGGGGGGGGGGGGGGGGGGGGGGGGGGGGGGGGEGGGGGGGGGGGGGGGGGGGGGFGGCGGGGGGGGGGGGFGFGFFFFFFGFFFFFFFFFGFFF?FFFFFFFFFFFFFFFFFFFFFFFFFFFFFFFFB2
@M04999:289:000000000-L3R54:1:1101:2760:11383 1:N:0:433
AGCCTACGGGGGGCTGCAGTGGGGAATATTGCACAATGGGGGGAACCCTGATGCAGCCATGCCGCGTGTATGAAGAAGGCCTTCGGGTTGTAAAGTACTTTCGGTAGTGAGGAAGTTGTGTGTATGAAAAGTGCATGCAGTTGACGTTAGCTACAGAAGAAGCACCGGCTAACTCCGTGCCAGCAGCCGCGGTAATACGGAGGGTGCGAGCGTTAATCGGAATGACTGGGCGTAAAGGGCATGTAGGCGGATAATTAAGTTAGGTGTGAAAGCCCCGGGCTCAACCTGGGAATTGCACTT
+
CCCCCGGGGGGGGGGGGGGGGGGGGGGGGGGGGGGGGGGGGGGGGGGGGGGGGGGGGGGGFGGGGGGGGGGGGGGGGGGGGGGGGGGGGGGGGGGGGG?FGGGGGGGGGGGGGGGGGGGGGGFFGGGGFGGGGGGGGGGGGGGGGGGGGDGGGGGGGGGGGGGGGGGGGGGFGGGGGGGGGGGGGFGGGGGGGGGGGGGGGGGGGDGGGGGGCGCGGGGEEEGGGGGGGGGGEDGFFGDGGGFGFGFFFF>BDFFFFBFFFFG4@?756@ABB:5DFFBBFF<<<?><?F?>BDFFFFFF
@M04999:289:000000000-L3R54:1:1101:21216:11403 1:N:0:433
CCCCTACGGGTGGCTGCAGTGGGGAATATTGCACAATGGGGGGAACCCTGATGCGGCCATGCCGCGTGTATGAAGAAGGCCTTCGGGTTGTAAAGTACTTTCGGTAGTGAGGAAGTTGTGTGTATGAAAAGTGCATGCAGTTGACGTTAGCTACAGAAGAAGCACCGGCTAACTCCGTGCCAGCAGCCGCGGTAATACGGAGGGTGCGAGCGTTAATCGGAATGACTGGGCGTAAAGGGCATGTAGGCGGATAATTAAGTTAGGTGTGAAAGCCCCGGGCTCAACCTGGGAATTGCACTT
+
CCCCCGGGGGGGGGGGGFFGGGCF@GFFGGD<FCFGCFFGGCFFGGGGGGGGGGGGGGGGGGGDFGGGFGGGEFFGGFGGGFFCFDGGGDEGDGGGFGGGGFCCFGEGGF@CG8FFFFCEGGGGGGGCF<CGGGGGG:FGGGGGGGGF:CFGGGGGGGGCFGGGFGGGGGG@FGGGCGGEGGGGFGGFGGGGEGGGFGGDGGGGGGCEEEGECE5=FGGGDEGGGCFGCGGGEGG3:FDGC<@G=7FFE3;>G?FFFFFF?FGFFF?DB446:>FFFF36>BB)8<::(313::<<AFF?
@M04999:289:000000000-L3R54:1:1101:29326:11434 1:N:0:433
CAGCCCTACGGGGGGCTGCAGTAGGGAATCTTCCACAATGGACGCAAGTCTGATGGAGCAACGCCGCGTGGATGAAGAAGGTCTTCGGATCGTAAAATCCTGTTGTTGAAGAAGAACGGTTGTGAGAGTAACTGCTCATAGCGTGACGGTAATCAACCAGAAAGTCACGGCTAACTACGTGCCAGCAGCCGCGGTAATACGTAGGTGGCAAGCGTTGTCCGGATTTATTGGGCGTAAAGGGAGCGCAGGCGGCCTTTTAAGTCTGAATGTGAAAGCCCTCAGCTTAACTGAGGAAAAGCAT
+
CCCCCGGGGGGGGGGGGGGGGGFGGGGCGFFDGFGFGGGGGGGGGGGG?EGGGGGGFGGGGGGGEGGGGDGGGGGGGGCFFGGEFDFGGGDGGGGGFGGFFFEGGGGGGGGGGGGGEGG1FEGEEFGEFFGGCFCGGGGGGFGFFDFECFGGGGGGGCGGFCFGGEGGDEEGGGGGGGGGEFGGGGGGGGGGGEGGEFFGGACGGGGGFGFCFEEGEEGGGE=EGGGFGFG4FGGC<>CCDGFDDGFFDFFDG3BFFFFFFFCFFF??AB>FFFBF>?FFFBB<AAFFA<A?FF?(.30>)
@M04999:289:000000000-L3R54:1:1101:12597:11436 1:N:0:433
TGCCTACGGGCGGCAGCAGTGGGGAATATTGCACAATGGGGGGAACCCTGATGCAGCCATGCCGCGTGTATGAAGAAGGCCTTCGGGTTGTAAAGTACTTTCGGTAATGAGGAAGGTGGTGTATCGAATAGGTGCATCAATTGACGTTAATTACAGAAGAAGCACCGGCTAACTCCGTGCCAGCAGCCGCGGTAATACGGAGGGTGCGAGCGTTAATCGGAATGACTGGGCGTAAAGGGCATGTAGGCGGATAATTAAGTTAGGTGTGAAAGCCCCGGGCTCAACCTGGGAACTGCACTT
+
CCCCCGGGGGGGGGGGGGGGGGGGGGGGGGGGGGGGGGGGGGGGGGGGGGGGGGGGGGGGGGGGGGGGGGGGGGGGGGGGGGGGGGGGGGGGGGGGGGGGGGGGGGGGGGGGFGGGGGGDGGGGGGGGGGGGGGGGGGGGGGGGGGGGGGGGGGGGGGGGGGGGGGGGGGGGGGGGGGGGGGGGGGGGGGGGGGGGGGGGGGGGGGGGGGGGGGGGGGGGDEGGGGGGGGGGGGGGGGGGGGFGFGFFFFBFCFFFFFFFFFGFFFFFFFFFFFFFFFFF>FBBF77???040:??B:6:
@M04999:289:000000000-L3R54:1:1101:25092:11452 1:N:0:433
TATCCTACGGGGGGCAGCAGTGAGGAATATTGGACAATGGGTGAGAGCCTGATCCAGCCATCCCGCGTGAAGGACGACAGCCCTATGGGTTTTAAACTTCTTTTGTATGGGAATAAACCACATTACGTGTAATGTTCTGAAGGTACCATACGAATAAGCATCGGCTGACTCCGTGCCAGCAGCCGCGGTAATACGGAGGATGCGAGCGTTATCCGGATTTATTGGGTTTAAAGGGTCCGTAGGCGGGTTGATAAGTCAGCGGTGAAAACCTGCAGCTTAACTGTAGAACTGCCGTTGATAC
+
CCCCCGGGGGGGGGGGGGGGGGGGGGGGGGGGGGGGGGGGGGGGGGGGGGGGGGGGGGGGGGGGGGGGGGGGGGGGGGGGGGGGGGGGGGGGGGGGGGGGGGGGGGGGGGGGGGGGGGGGGGGGGGGGGGGGGGGGGGGGGGGGGGGGGGGGGGGGGGGGGGGGGGGGGGGGGGGGGGGGGGGGGGGGGGGGGGGGGGGGGGGGGGGGGGGGGGGGGGGGGGGGGGGGGGGGGGGGGGGGGGFG@G@DBFFFGFFFFFFFFEGFFFFFFFFFFFFFFFFFFBBFBF<BBAFFFBBF:0<<)
@M04999:289:000000000-L3R54:1:1101:3796:11455 1:N:0:433
TCTACCTACGGGTGGCAGCAGTGGGGAATTTTGGACAATGGGGGCAACCCTGATCCAGCCATGCCGCGTGTCTGAAGAAGGCCTTCGGGTTGTAAAGGACTTTTGTTAGGGAAGAAAAGCTTGGTGCTAATACCACCGAGTGCTGACGGTACCTAAAGAATAAGCACCGGCTAACTACGTGCCAGCAGCCGCGGTAATACGTAGGGTGCGAGCGTTAATCGGAATTACTGGGCGTGAAGCGAGCGCAGACGGTTAGATAAGTCAGATGTGAAATCCCCGAGCTCAACTTGGGACGTGCATT
+
CCCCCGGGGGGGGGGGGGGGGGGGGGGGGGGGGGGGGGGGGGGGGGGGGFGGGGGGGGGGGGGGGGGGGGGGGGGGGGGGGGGGGEGGGGGGGGGGGGGGGGGGGGGGGGGGGGGGFGGGGGGEEFFGGGGGGGGGGGGGGGGGGGGGGGGGGGGGGGGGGGGGGGGGGGGGDFGFGGGGGGGGGGGGGCEEEEG>8FFGG9BCGCG5EG=EGGGGGGFCEGGCGGGGFGGGGGGGGFGFC>DGFGD5)7DDDEEF?FB69=C==?FFFFD>5FF@FFFFFF;?FF()6AD?0(-4?BBAD
@M04999:289:000000000-L3R54:1:1101:11933:11480 1:N:0:433
CCTACGGGAGGCAGCAGTAGGGAATCTTCCACAATGGACGCAAGTCTGATGGAGCAACGCCGCGTGAGTGAAGAAGGTTTTCGGATCGTAAAGCTCTGTTGTTGGTGAAGAAGGATAGGGGTAGTAACTGATTCTTATTTGACGGTAATCAACCAGAAAGTCACGGCTAACTACGTGCCAGCAGCCGCGGTAATACGTAGGTGGCAAGCGTTGTCCGGATTTATTGGGCGTAAAGCGAACGCAGGCGGGAGAACAAGTCAGCTGTGAAAGCCCTCGGCTTAACCGGGGAAGTGCAGCTGA
+
CCCCCGGGGGGGGGGGGGGGGGGGGGGGGGGGGGGGGGGGGGGGGGGGGGGGGGGGGGGGGGGGGGGGGGGGGGGGGGGGGGGGGGGGGGGGGGGGGGGGGGGGGGGGGGGFGGGGGGGGGGGGGGGGGGGGGGGGGGGGGGGGGGGGGGGGGGGGGGGGGGGGGGGGGGGGGGGGFGGGGGGGGGGGGGGGGGGGGGGGGFGGGGGGGGGGGGGGGGGGGGGGGGGGGGGGGGGGGGGGGGFGFGFFFFEFGFFFFFFFFFGFFFFFBFFFFFFFFFFFFFFDFFFF>BBFFA>FFFFF
@M04999:289:000000000-L3R54:1:1101:25160:11507 1:N:0:433
GGCCTACGGGTGGCTGCAGTGAGGAATATTGGACAATGGGTGAGAGCCTGATCCAGCCATCCCGCGTGAAGGACGACAGCCCTATGGGTTTTAAACTTCTTTTGTATGGGAATAAACCACATTACGTGTAATGTTCTGAAGGTACCATACGAATAAGCATCGGCTAACTCCGTGCCAGCAGCCGCGGTAATACGGAGGATGCGAGCGTTATCCGGATTTATTGGGTTTAAAGGGTCCGTAGGCGGGTTGATAAGTCAGCGGTGAGAACCTGCAGCTTAACTGTAGAACTGCCGTTGCTACT
+
A<CCCGFGGG@CCFFG>C@CFFFGF<FGCCEFGGGGGGGC@;FGEGGGGFCEF9FFGCDEGEEGCEFCCFD88E@F:FEFGGGEFGGFFGB@F8DEAFCFEGGCFE<EFGGFFEEFGFFDFC,,EFF8FECFE?ECGF?EGFFGAA<FCA,A=DFFCFE9FC:BEFFG9>FGFF7>73@BCDF@:*CEEEGGF@*>***:FCCCCCEGDE5CG8=E5:FGGGFC7*9/3;+;+>FFF<CCDDFG:GD)8)@9:*=*=6F)>75>)6@?:><??))5/66<<<A<AA:2)),.23-144<A7
@M04999:289:000000000-L3R54:1:1101:19780:11520 1:N:0:433
TGCCTACGGGCGGCAGCAGTGGGGAATATTGCACAATGGGGGGAACCCTGATGCAGCCATGCCGCGTGTATGAAGAAGGCCTTCGGGTTGTAAAGTACTTTCGGTAGTGAGGAAGTTGTGTGTATGAAAAGTGCATGCAGTTGACGTTAGCTACAGAAGAAGCACCGGCTAACTCCGTGCCAGCAGCCGCGGTAATACGGAGGGTGCGAGCGTTAATCGGAACGACTGGGCGTAAAGGGCATGTAGGCGGATAATTAAGTTAGGTGTGAAAGCCCCGGGCTCAACCTGGGAACTGCACTT
+
CCCCCGGGGGGGGGGGGGGGGGGGGGGGGGGGGGGGGGGGGGGGGGGGGGGGGGGGGGGGGGGGGGGGGGGGGGGGGGGGGGGGGGGGGGGGGGGGGGGGGGGGGGGGGGGGGGGGGGGGGGGGGGGGGGGGGGGGGGGGGGGGGGGGGGGGGGGGGGGGGGGGGGGGGGGGGGGGGGGGGGGGGGGGGGGGGGGGGGGGGGGGGGGGGGGGGGGGGGGGGGGGGGGGGGGGCDGGF>DDGGFGFGFFFFFFGFFFFFFFFFGFFFFFFFFFFFFFFFFFFFFDFF?BF?:??FFFFFFF
@M04999:289:000000000-L3R54:1:1101:19865:11527 1:N:0:433
CCTACGGGGGGCAGCAGTGGGGAATATTGCACAATGGGCGAAAGCCTGATGCAGCGACGCCGCGTGCGGGATGACGGCCTTCGGGTTGTAAACCGCTTTTGATTGGGAGCAAGCGAGAGTGAGTGTACCTTTCGAATAAGCACCGGCTAACTACGTGCCAGCAGCCGCGGTAATACGTAGGGTGCAAGCGTTATCCGGATTTATTGGGCGTAAAGAGCTCGTAGGCGGTTCGTCGCGTCCGGTGTGAAAGTCCATCGCTTAACGGTGGATCGGCGCCGGGTACGGGCGGACTGGAGTGCGG
+
CCCCCGGGGGGGGGGGGGGGGGGGGGGGGGGGGGGGGGGGGGGGGGGGGGGGGGGGGGGGGGGGGGGGGGGGGGGGGGGGGGGGGGGGGGGGGGGGGGGGGGGGGGGGGGGGGGGGGGGGGGGGGGGGGGGGGGGGGGGGGGGGGGGGGGGGGGGGGGGGGGGGGGGGGGGGGGGGGGGGGGEEGGGGGGGGGGGGGGGGGGGGGGGGGGGGGGGGGGGGGGGGGGGGGGGGGGGGGGGGGCDGFGFFFFFFGFFFFFFFEFGFFFFFFFFFFFFFFFFFFFFFFBFFFFFFFF0::?BFF
@M04999:289:000000000-L3R54:1:1101:12273:11539 1:N:0:433
GCCTACGGGTGGCTGCAGTGAGGAATATTGGACAATGGGTGAGAGCCTGATCCAGCCATCCCGCGTGAAGGACGACAGCCCTATGGGTTTTAAACTTCTTTTGTATGGGAATAAACCACATTACGCGTAATGTTCTGAAGGTACCATACGAATAAGCATCGGCTAACTCCGTGCCAGCAGCCGCGGTAATACGGAGGATGCGAGCGTTATCCGGATTTATTGGGTTTAAAGGGTCCGTAGGCGGGTTGATAAGTCAGCGGTGAAAACCTGCAGCTTAACTGTAGAACTGCCGTTGATACTT
+
CCCCCGGGGGGGGGGGGGGGGGGGGGGGGGGGGGGGGGGGGGGGGGGGGGGGGGGGGGGGGGGGGGGGGGGGGGGGGGGGGGGGGGGGGGFGGGGGGGGGGGGGGGGGGGGGGGGGGGGGGGGGGGGGGGGGGGGGGGGGGGGGGGGGGGGGGGGGGGGGGGGGGGGGGGGGGGGGGGGGGGGGGGGGGGGGGGGGGGGGGGEEGGEGGGGGGGC=EEFGGGGGEGG6FFDCEGEFGGGGGGFGFGEFFFFFGFFFFFFFFFGF@FFEBFBFFFFFFFFAFAABDFBAF<:>BBB?FAF>)
@M04999:289:000000000-L3R54:1:1101:21934:11550 1:N:0:433
GAGCCTACGGGGGGCTGCAGTGGGGAATATTGCACAATGGGGGGAACCCTGATGCAGCCATGCCGCGTGTATGAAGAAGGCCTTCGGGTTGTAAAGTACTTTCGGTAGTGAGGAAGTTGTGTGTATGAAAAGTGCATGCAGTTGACGTTAGCTACAGAAGAAGCACCGGCTAACTCCGTGCCAGCAGCCGCGGTAATACGGAGGGTGCGAGCGTTAATCGGAATGACTGGGCGTAAAGGGCATGTAGGCGGATAATTAAGTTAGGTGTGAAAGCCCCGGGCTCAACCTGGGAATTGCACTT
+
CCCCCGGGGGGGGGGGGGGGGGGGGGGGGGGGGGGGGGGGGGGGGGGGGGGGGGGGFGGGGFGGGGGGGGGGGGGGGGGGGGGGFFGGFGGGGGGGGGGGGGGGGEFGGGEFGGGGCFG7?CFGGGGGDFGGGGGGGGFGGGGGCCGGGGGGGGGGGFFCGGGGGGGGGGGGGFGGGGGGG>FFGGGGDEGGGGGGGGFGEGEGGGGGGDGGCEGE5AFGGGEGGGGCFGC7>DGGGGGGGGFF=CFFFFF5CDFFFFFF@F>FF*7/3=49>F7@B0507><?<?FB?::?:<??9<?F7
@M04999:289:000000000-L3R54:1:1101:9540:11558 1:N:0:433
GACCTACGGGGGGCTGCAGTGAGGAATATTGGACAATGGGTGAGAGCCTGATCCAGCCATCCCGCGTGAAGGACGACAGCCCTATGGGTTTTAAACTTCTTTTGTATGGGAATAAACCACATTACGTGTAATGTTCTGAAGGTACCACGCGAATAAGCATCGGCTAACTCCGTGCCAGCAGCCGCGGTAATACGGAGGGTGCGAGCGTTAATCGGAATGACTGGGCGTAAAGGGCATGTAGGCGGATAATTAAGTTAGGTGTGAAAGCCCCGGGCTCAACCTGGGAATTGCACTTAAAACT
+
CCCCCGGEGGGGGGGGGFGFGDGGGGGGGGGGGGFGGGGGFFGGFAFGGGFGGFFGGFEGGGFGGGGCEGGGFGGGGGGGGGGFGGGGCFGGGECFGGFGGGGGGGFGGGDAFFFFGFGFFFEFGGGGF:FGFGGGF;FECDGDEGGE@FEFGGFCCFGGGDDGGGGGGFFGGGG8EFFFGFD5EGGGGDGGGG5CCCC;81:/CEE/ACFCEGEGEG6CGGGFGGGCEGF7?7EG*9FCFCFDED>BFFFFFFFFFFFFFFGF?6=F:FBFFB>)>?@FF?1<?70<FF<A?<?92>A<4
@M04999:289:000000000-L3R54:1:1101:23272:11569 1:N:0:433
ATCCTACGGGTGGCTGCAGTGGGGAATATTGCACAATGGGGGGAACCCTGATGCAGCCATGCCGCGTGTATGAAGAAGGCCTTCGGGTTGTAAAGTACTTTCGGTAATGAGGAAGGTGGTGTATCGAATAGGTGCATCAATTGACGTTAATTCCAGAAGAAGCACCGGCTAACTCCGTGCCAGCAGCCGCGGTAATACGGAGGGTGCGAGCGTTAATCGGAATGACTGGGCGTAAAGGGCCTGTAGGCGGATAATTAAGTTAGGTGTGAAAGCCCCGGGCTCAACCTGGGAACTGCACTT
+
CCCCCGFGGGGGGGECFGFEGEEGGGGCEGGFGFEFFGGC@C7F@DGCFG8,EFCCFFG<FGGGGGBCFGGGGGGADE8<FDEAFCGEF=FFFC3FGC<=D<CFCACCFCA8F,>:,8BFCFFFGGF,DFGDDFFFGFGFFGFFGE:<<<FC,=CFGD,<F:<CFGGG7BFFGGFGEC:8>C68CFG>CEGGGGDCCGGGEEGGGGGG=ECEGEDF@<=557CFGFG7:7FC:DD>CF35D*7C=:6?BF5>5*@9F?=@B?FF?*/74@9A(<5>:(36(,).8?FB0<?F(4<<<:42
@M04999:289:000000000-L3R54:1:1101:17113:11578 1:N:0:433
GCCTACGGGCGGCAGCAGTAGGGAATCTTCCACAATGGACGCAAGTCTGATGGAGCAACGCCGCGTGGATGAAGAAGGTCTTCGGATCGTAAAATCCTGTTGTTGAAGAAGAACGGTTGTGAGAGTAACTGCTCATAGCGTGACGGTAATCAACCAGAAAGTCACGGCTAACTACGTGCCAGCAGCCGCGGTGATACGTAGGTGGCAAGCGTTGTCCGGATTTATTGGGCGTAAAGGGAGCGCAGGCGGTCTTTTAAGTCTGAATGTGAAAGCCCTCAGCTTAACTGAGGAAGAGCATCGG
+
CCCCCGGGGGGGGGGGGGGGGGGGGGGGGGGGGGGGGGGGGGGGGGGGGGGGGGGGGGGGGGGGGGGGGGGGGGGGGGGGGGGGGGGGGGGGGGGGGGGGGGGGGGGGGGGGGGGGGGGGGGGGGGGGGGGGGGGGGGGGGGGGGGGGGGGGGGGGGGGFCGGGGGGGGGGGGGGGGGGGGGFGGGGGDEGGGGGGGGGGFGFGGGGGGGGGGGGGGGG=5CGGGGGGGGGGEDGGG:FDGGEGFGFFFFFFGFFFFFFFFFFFFFFFFFA4<FFFFFFFFFF>>FFAF(2803??FFFF:
@M04999:289:000000000-L3R54:1:1101:6973:11587 1:N:0:433
CCCTACGGGCGGCTGCAGTAGGGAATCTTCCACAATGGACGCAAGTCTGATGGAGCAACGCCGCGTGAGTGAAGAAGGTTTTCGGATCGTAAAGCTCTGTTGTTGGTGAAGAAGGATAGGGGTAGTAACTGATTCTTATTTGACGGTAATCAACCAGAAAGTCACGGCTAACTACGTGCCAGCAGCCGCGGTAATACGTAGGTGGCAAGCGTTGTCCGGATTTATTGGGCGTAAAGCGAACGCAGGCGGGAGAACAAGTCAGCTGTGAAAGCCCTCGGCTTAACCGGGGAAGTGCAGCTG
+
CCCCCGGGGGGGGGGGGGGGGGGGGGGGGGGGGGGGGGGGGGGGGFGGGGGGGGGGGGGGGGGGGGGGGGGGGGGGGGGGGGGGGGGGGGGGGGGGGGGGGGGGGGGGGGGGGGGGGGGGGGFGGGGGGGGGGGGGGGGGGGGGGGGGGGGGGGGGGGGGGGGGGGGGGGGGGGGGGGGGGGGGGGGGGGGGGGGGGGGGGGGGGGGGGGGGGGGGGGGGGGGGGGDGGGGGGGGGGGGGGGFGFGFEFFFFGFFFFFFFFFGFFFFFAFF:?FFFFFFB>FFFFFFFFF?F?FFFFF?F
@M04999:289:000000000-L3R54:1:1101:21158:11609 1:N:0:433
CGTCCTACGGGGGGCTGCAGTAGGGAATCTTCCACAATGTACGCAAGTCTGATGGAGCAACGCCGCGTGAGTGAAGAAGGTTTTCGGATCGTAAAGCTCTGTTGTTGGTGAAGAGGGATAGGGATAGTAACTGATTCTTATTTGACGGTAATCAACCAGAAAGTCACGGCTAACTACGTGCCAGCAGCCGCGGTAATACGTAGGTGGCAAGCGTTGTCCGGATTTATTGGGCGTAAAGCGAACGCAGGCGGGAGAACAAGTCAGCTGTGAAAGCCCTCGGCTTAACCGGGGAAGTGCAGCT
+
CCCCCGGGGGGGGGGGGGGGGGGGGGGGGGGGGGGGGGGGGGGGGGGGGGGGGGGGGGGGGGGGGGGGGGGGGGGGGGGGGGGGGGGGGGGGGGGGGGGGGGGGGGGGGGGGGGGGGGGGGGGGGGGGGGGGGGGGGGGGGGGGGGGGGGGGGGGGGGGGGGGGGGGGGGGGGGGGGGGGGGGGGGGGGGGGGGGGGGGGGGGGGGGGGGGGGGGGGGGGGGGGGGGGGGGGGGGGGGGGGGFGFGFFFFFFGFFFFFFFFFGFFFFFFFBBFFFFFFFFF<>FFFFFFFF>:,)5AFFF1
@M04999:289:000000000-L3R54:1:1101:20476:11658 1:N:0:433
ATGCCTACGGGAGGCTGCAGTGGGGAATATTGGACAATGGGGGGAACCCTGATCCAGCCATGCCGCGTGTGTGAAGAAGGCCTTATGGTTGTAAAGCACTTTAAGCGAGGAGGAGGCTTACCTAACTAATACTTAGGATAAGTGGACGTTACTCGCAGAATAAGCACCGGCTAACTCTGTGCCAGCAGCCGCGGTAATACAGAGGGTGCAAGCGTTAATCGGAATTACTGGGCGTAAAGCGCGCGTAGGTGGCCAATTAAGTCAAATGTGAAATCCCCGAGCTTAACTTGGGAATTGCATT
+
CCCCCGGGGGGGGGGGGGGGGGGGGGGGGGGGGGGGGGGGGGGGGGGGGGGGGGGGGGGGGGGGGGGGGGGGGGGGGGGGGGGGGGGGGGGGGGGGGGGGGGGGGGGGGGGGGGGGGGGGGGGGGGGGGGGGGGGGGGGGGGGGGGGGGGGGGGGGGGGGGGGGGGGGGGGGGGGGGGGGGGGGGGGGGGGGGGGGGGGGGGGGGGGGGGGGGGGGGGGGGGGGGGFGGGGGGGGGGGGGGGFGFGEFFFFFGFFFFFFFFFGFFFFFFFFFFFFFFFFFFFFFFFFFFFFFFFFFFFBFB
@M04999:289:000000000-L3R54:1:1101:15375:11669 1:N:0:433
TAACCTACGGGTGGCTGCAGTGGGGAATATTGCACAATGGGGGGAACCCTGATGCAGCCATGCCGCGTGTATGAAGAAGGCCTTCGGGTTGTAAAGTACTTTCGGTAATGAGGAAGGTGGTGTATCGAATAGGTGCATCAATTGACGTTAATTACAGAAGAAGCACCGGCTAACTCCGTGCCAGCAGCCGCGGTAATACGGAGGGTGCGAGCGTTAATCGGAATGACTGGGCGTAAAGGGCATGTAGGCGGATAATTAAGTTAGGTGTGAAAGCCCCGGGCTCAACCTGGGAACTGCACTT
+
CCCCCGGGGGGGGGGGGGGGGGGGGGGGGGGGGGGGGGGGGGGGGGGGGGGGGGGGGGGGGGGGGGGGGGGGGGGGGGGGGGGGGGGGGGGGGGGGGGGGGGGGGGGGGGGGGGGGGGGGGGGGGGGGGGGGGGGGGGGGGGGGGGGGGGGGGGGGGGGGGGGGGGGGGGGGGGGGGGGGGGGGGGGGGGGGGGGGGGGGGGGGGGGGGGGGGGGGGGGGGGGGGCCGGGGGGGGGFGGGGGFGFGFF65BFGBFFFF9F?FGFFF?F?BAAFFFFFFFFFFFFFFFFFFFFB::?<2>F?
@M04999:289:000000000-L3R54:1:1101:23041:11681 1:N:0:433
ACCTACGGGTGGCAGCAGTAGGGAATCTTCCACAATGGACGCAAGTCTGATGGAGCAACGCCGCGTGGATGAAGAAGGTCTTCGGATCGTAAAATCCTGTTGTTGAAGAAGAACGGTTGTGAGAGTAACTGCTCATAGCGTGACGGTAATCAACCAGAAAGTCACGGCTAACTACGTGCCAGCAGCCGCGGTAATACGTAGGTGGCAAGCGTTGTCCGGATTTATTGGGCGTAAAGGGAGCGCAGGCGGTCTTTTAAGTCTGAATGTGAAAGCCCTCAGCTTAACTGAGGAAGAGCATCGG
+
CCCCCGGGGGGGGGGGGGGGGGGGGGGGGGGGGGGGGGGGGGGGGGGGGGGGGGGGGGGGGGGGGGGGGGGGGGGGGGGGGGGGGGGGGGGGGGGGGGGGGGGGGGGGGGGGGGGGGGGGGGGGGGGGGGGGGGGGGGGGGGGGGGGGGGGGGGGGGGGGGGGGGGGGGGGGGGGGGGGGGGGGGGGGGGGGGGGGGGGGGGGGGGGGGGGGGGGGGGGGGGGGGGGGGGGGGGGGGGGGGGFGFGFFFEFFGFFFFFFFFFGFFFFFFFFFFFFFFFFFFF<>FFFA?FF:?BBFFBFF:
@M04999:289:000000000-L3R54:1:1101:28948:11694 1:N:0:433
GTGGCCTACGGGTGGCTGCAGTGGGGAATATTGCACAATGGGGGGAACCCTGATGCAGCCATGCCGCGTGTATGAAGAAGGCCTTCGGGTTGTAAAGTACTTTCGGTAGTGAGGAAGTTGTGTGTATGAAAAGTGCATGCAGTTGACGTTAGCTACAGAAGAAGCACCGGCTAACTCCGTGCCAGCAGCCGCGGTAATACGGAGGGTGCGAGCGTTAATCGGAATGACTGGGCGTAAAGGGCATGTAGGCGGATAATTAAGTTAGGTGTGAAAGCCCCGGGCTCAACCTGGGAATTGCACT
+
CCCCCGGGGGGGGGGGGGGGGGGGGGGGGGGGGGGGGGGGGGGGGEGGGGGGGGGGGGGGGGGGGGGGGGGGGGGGGGGGGGGGFGGGGGGGGGGGGGGGGGFFFGFGGGFFGG8FFBFFFGFFGGGGGGGGGGGGGGGGGGGGGGGG@FGGGGGECGFGGGGGGGGGGDGCGGGDGGGGGGFFFGGGGGGGGGGGGGGFGGGGGGGGDG5=EGEGGGGGGGGGGGGFFFGCFGGGGGGGGGF5F7@FF=@BD@DBFF?FFBGFFFFFFF<>>FF:F<36>;BB?FB?B?B:?::?FFFFA
@M04999:289:000000000-L3R54:1:1101:27684:11759 1:N:0:433
CCTACGGGAGGCTGCAGTGGGGAATATTGCACAATGGGGGGAACCCTGATGCAGCCATGCCGCGTGTATGAAGAAGGCCTTCGGGTTGTAAAGTACTTTCGGTAGTGAGGAAGTTGTGTGTATGAAAAGTGCATGCAGTTGACGTTAGCTACAGAAGAAGCACCGGCTAACTCCGTGCCAGCAGCCGCGGTAATACGGAGGGTGCGAGCGTTAATCGGAATGACTGGGCGTAAAGGGCATGTAGGCGGATAATTAAGTTAGGTGTGAAAGCCCCGGGCTCAACCTGGGAATTGCACTTAA
+
CCCCCGGGGGGGGGGGGGGGGGGGGGGGGGGGGGGGGGGGGGGGGGGGGGGGGGGGGGGGGGGGGGGGGGGGGGGGGGGGGGGGGGGGGGGGGGGGGGGGGGGGGGGFGGGGGGGGGGGGGGGGGGGGGGGGGGGGGGGGGGGGGGGGGGGGGGGGGGGGGGGGGGGGGGGGGGGGGGGGGGGGGGGGGGGGGGGGGGGGGGGGGGGGGGGGGGGGGGGGGGGGGGGFGGDDECEGDGGGGGFGFGFFEFFBGFFFFFFFFFGFFFFFFFF3?FFFFFFFFFFFFFFFFF??FFFFA:BF
@M04999:289:000000000-L3R54:1:1101:13444:11779 1:N:0:433
CACTTCCTACGGGGGGCTGCAGTGGGGAATTTTGGACAATGGGGGCAACCCTGATCCAGCCATGCCGCGTGTCTGAAGAAGGCCTTCGGGTTGTAAAGGACTTTTGTTAGGGAAGAAAAGCTTGGTGCTAATACCACCGAGCGCTGACGGTACCTAAAGAATAAGCACCGGCTAACTACGTGCCAGCAGCCGCGGTAATACGTAGGGTGCGAGCGTTAATCGGAATTACTGGGCGTAAAGCGAGCGCAGACGGTTAGATAAGTCAGATGTGAAATCCCCGAGCTCAACTTGGGACGTGCAT
+
CCCCCGGGGGGGGGGGGGGGGGGGGGGGGGGGGGGGGGGGGGGGGGGGGGGGGGGGGGGGGGGGGGGGGGGGGGGGGGGGGGGGGGGGGGGGGGGGGGGGGGGGGGFGGGGGGGGGGGGGGGGGGGGGGGGGGGGGGGGGGGGGGGEGGGGGGGGGGGGGGGGGGGGGGGGGGGGGGGGGGGGGGGGGGGGGGDEEEGGGGGFGGGGFECEGE5E:EEGGGGEGGGGGGGGGGGGGGDFGCD>C:DBEBDFFD5>35FFFFF7BFFFFFFFBFB?=F?@B>BF>F?BFAA9?(12;?F00.
@M04999:289:000000000-L3R54:1:1101:11712:11826 1:N:0:433
CTAATCCTACGGGCGGCAGCAGTAGGGAATCTTCCACAATGGACGCAAGTCTGATGGAGCAACGCCGCGTGAGTGAAGAAGGTTTTCGGATCGTAAAGCTCTGTTGTTGGTGAAGAAGGATAGGGGTAGTAACTGATTCTTATTTGACGGTAATCAACCAGAAAGTCACGGCTAACTACGTGCCAGCAGCCGCGGTAATACGTAGGTGGCAAGCGTTGTCCGGATTTATTGGGCGTAAAGCGAACGCAGGCGGGAGAACAAGTCAGCTGTGAAAGCCCTCGGCTTAACCGGGGAAGTGC
+
CCCCCGGGGGGGGGGGGGGGGGGGGGGGGGGGGGGGGGGGGGGGGEGGGGGGGGGGGGGGGGGGGGGGGGGGGGGGGGGGGGGGGGGGGGGGGGFGGGGGGGGGGGGGGGGGGGGGFGFFGGGGGGGGGGGGGGGGGGGGGGGGGGGGGDGGGGGGGGGGGGFGGGGGGGGGGGGGGGGGGGGGGGGGGGGGGGGEGDGGGGGGGGGGGGGGGGGGGGGGGGGGGGGGGGGGGGGGGG<FGGFGFGFFFEFFGEFFFFFFFFGFFFFFFFFFFFFFFFFFFF?<BFFFFFFF>>?B>?B
@M04999:289:000000000-L3R54:1:1101:26684:11828 1:N:0:433
AAGGTCCTACGGGGGGCTGCAGTGAGGAATATTGGACAATGGGTGAGAGCCTGATCCAGCCATCCCGCGTGAAGGACGACAGCCCTATGGGTTTTAAACTTCTTTTGTATGGGAATAAACCACATTACGTGTAATGTTCTGAAGGTACCATACGAATAAGCATCGGCTAACTCCGTGCCAGCAGCCGCGGTAATACGGAGGATGCGAGCGTTATCCGGATTTATTGGGTTTAAAGGGTCCGTAGGCGGGTTGATAAGTCAGCGGTGAAAACCTGCAGCTTAACTGTAGAACTGCCGTTGAT
+
CCCCCGGGGGGGGGGGGGGGGGGGGGGGGGGGGGGGGGGGGGGGGGGGGGGGGGGGGGGGGGGGGGGGGGGGGGGGGGGGGGGGGGGGGGGGGGGGGGGGGGGGGGGGGGGGGGGGGGGGGGGGGGGGGGGGGGGGGGGGGGGGGGGGGGGGGGGGGGGGGGGGGGGGGGGGGGGGGGGGGGGGGGGGGGGGGGGGGGGGGGGGGGGGGGGGGGGGGGGGGGGGGGGGGG5DGGGGGGGGGGFGFGFFFFFFGFFFFFFFFFGFFFFFFFF??FFFFFFFFFBFFFFFFFF<?FFB??F<6
@M04999:289:000000000-L3R54:1:1101:14152:11830 1:N:0:433
GTCCTACGGGAGGCTGCAGTGGGGAATATTGCACAATGGGGGGAACCCTGATGCAGCCATGCCGCGTGTATGAAGAAGGCCTTCGGGTTGTAAAGTACTTTCGGTAATGAGGAAGGTGGTGTATCGAATAGGTGCATCAATTGACGTTAATTACAGAAGAAGCACCGGCTAACTCCGTGCCAGCAGCCGCGGTAATACGGAGGGTGCGAGCGTTAATCGGAATGACTGGGCGTAAAGGGCATGTAGGCGGATAATTAAGTTAGGTGTGAAAGCCCCGGGCTCAACCTGGGAACTGCACTT
+
CCCCCGGGECGGDGFGGGFGGGGGGGGGGFGGDFGGGGGGGGGEGGGGGGGGGGGGGGGGGGGGGGGGGGGGGGGGFGCGGGFCFGCGC=BFGCCCFGGGGBGEFGGGFCFFEFC@DFCBFGCC9>FFDBFEFFCFFGGGGF<C<BFGG@FEFFFGGFDCCC2:CCGEC<FDEGFCFGFEFF65;CE5?EGD>C8CE9C2;CE8E5=E5=:CGEGC:<CCG:C?+<CDG4D5/955CGD33500=GFFEE3)>*@FF=*@=*C)9*05<F9<?FF3<;BF96>2?(4?F:::103).3<2
@M04999:289:000000000-L3R54:1:1101:13270:11835 1:N:0:433
ATGCCCTACGGGAGGCTGCAGTGGGGAATATTGCACAATGGGGGGAACCCTGATGCAGCCATGCCGCGTGTATGAAGAAGGCCTTCGGGTTGTAAAGTACTTTCGGTAGTGAGGAAGTTGTGTGTATGAAAAGTGCATGCAGTTGACGTTAGCTACAGAAGAAGCACCGGCTAACTCCGTGCCAGCAGCCGCGGTAATACGGAGGGTGCGAGCGTTAATCGGAATGACTGGGCGTAAAGGGCATGTAGGCGGATAATTAAGTTAGGTGTGAAAGCCCCGGGCTCAACCTGGGAATTGCACT
+
CCCCCGGGGGGGGGGGGGGGGGGGGGGGGGGGGGGGGGGGGGGGGGGGGGGGGGGGGGGGGGGGGGGGGGGGGGGGGGGGGGGGGGGGGGGGGGGGGGGGGGGGGGGGGGGGGGGGGGGGGGGGGGGGGGGGGGGGGGGGGGGGGGGGGGGGGGGGGGGGGGGGGGGGGGGGGGGGGGGGGGGGGGGGGGGGGGGGGGGGGGGGGGGGGGGGGGGGGGGGGGGGGGGGGGGGGGGGGGGGGGFGFGFFFFFFGFFFFFFFFFGFFFFFFFFFFFFFFFFFBFFFFFFFFFFBFFFFBFFFA
@M04999:289:000000000-L3R54:1:1101:13280:11860 1:N:0:433
AAGCCTACGGGGGGCAGCAGTAGGGAATCTTCCACAATGGACGCAAGTCTGATGGAGCAACGCCGCGTGGATGAAGAAGGTCTTCGGATCGTAAAATCCTGTTGTTGAAGAAGAACGGTTGTGAGAGTAACTGCTCATAGCGTGACGGTAATCAACCAGAAAGTCACGGCTAACTACGTGCCAGCAGCCGCGGTAATACGTAGGTGGCAAGCGTTGTCCGGATTTATTGGGCGTAAAGGGAGCGCAGGCGGTCTTTTAAGTCTGAATGTGTAAGCCCTCAGCTTAACTGAGGAAGAGCATC
+
CCCCCGGGGGGGGGGGGGGGGGGGGGGGGGGGGGGGGGGGGGGGGGGGGGGGGGGGGGGGGGGGGGGGGGGGGGGGGGGGGGGGGGGGGGGGGGGGGGGGGGGGGGGGGGGGGGGGGGGGGGGGGGGGGGGGGGGGGGGGGGGGGGGGGGGGGGGGGGGGGGGGEGGGGGGGGGGGGGGGGGGGGGGGGGGGGGGGGGGGGGGGGGGGGGGGGGGGGGGGGGGGGGGGGGGGGGGDGGGGGGFGBGBEFFFFGFFFFFFFFFG?=6FFAB>AAFF?FFFFFFFFFFFFFA?0>?B?:BFF8
@M04999:289:000000000-L3R54:1:1101:7344:11865 1:N:0:433
GGTTCCTACGGGGGGCTGCAGTGGGGAATATTGCACAATGGGGGGAACCCTGATGCAGCCATGCCGCGTGTATTAAGAAGGCCTTCGGGTTGTAAAGTACTTTCGGTAATGAGGAAGGTGGTGTATCGAATAGGTGCATCAATTGACGTTAATTACAGAAGAAGCACCGGCTAACTCCGTGCCAGCAGCCGCGGTAATACGGAGGGTGCGAGCGTTAATCGGAATGACTGGGCGTAAAGGGCATGTAGGCGGATAATTAAGTTAGGTGTGAAAGCCCCGGGCTCAACCTGGTAACTGCACT
+
<-ABC<ECCFGC+:6:=FF@EFGGG7:FFF<,<5?FDE?F8F@E7EEGGGCC8:;CG<FFFGCC:FFCEGFGG9CBFF:C:F:C82*C@FFGGGGGGFFCCECFGE;:*,3C9CCC,C<6@EG8,<@GCGFFG69ACCGGF:?+00+;E:F*C??F7C7EGFFFG88@E8>EG?FGGCEG5CFCGGGG*;5CEGGGGG?F858:C*/;8*8CGGGGD5FGCC5ECFFGFC47F<//*77>35.>FGFF**8:7)0*9*8*70CF?FF@4>4>267)08>B0;61<<(8:(8(-4<44))5)
@M04999:289:000000000-L3R54:1:1101:12741:11932 1:N:0:433
GGAGCCTACGGGTGGCAGCAGTAGGGAATCTTCCACAATGGACGCAAGTCTGATGGAGCAACGCCGCGTGGATGAAGAAGGTCTTCGGATCGTAAAATCCTGTTGTTGAAGAAGAACGGTTGTGAGAGTAACTGCTCATAGCGTGACGGTAATCAACCAGAAAGTCACGGCTAACTACGTGCCAGCAGCCGCGGTAATACGTAGGTGGCAAGCGTTGTCCGGATTTATTGGGCGTAAAGGGAGCGCAGGCGGTCTTTTAAGTCTGAATGTGAAAGCCCTCAGCTTAACTGAGGAAGAGCAT
+
CCCCCGGGGGGGGGGGGGGGGGGGGGGGGGGGGGGGGGGGGGGGGGEGFGAFGGGGGGGGGGGGGGGGGGGGGGGGGGGGGGGGGGGGGGGGGGGGFGGFGGGFGGGGGGGGGGGGGGGGGGGGGGGGGGGGGGGGGGGFGGG@FGGGGGGGGGGGGGGGGGDFGGGGGGGGGGGGGGEGGGGGGGGGGGGGGGGGGG9CEGGGGGGGFGGGFGEGGGGCEEGGGGGGGGGGGGGGGFG7DGFGFGFFEFFFDFFFFFFF79FFFF=FAFB>AFFFFFFFBB>B>D<ADFFFFBFF<7::,
@M04999:289:000000000-L3R54:1:1101:7580:11938 1:N:0:433
ATGCCCTGCGGGAGGCTGCAGTAGGGAATCTTCCACAATGGACGCAAGTCTGATGGAGCAACGCCGCGTGGATGAAGAAGGTCTTCGGATCGTAAAATCCTGTTGTTGAAGAAGAACGGTTGTGAGAGTAACTGCTCATAGCGTGACGGTAATCAACCAGAAAGTCACGGCTAACTACGTGCCAGCAGCCGCGGTAATACGTAGGTGGCAAGCGTTGTCCGGATTTATTGGGCGTAAAGGGAGCGCAGGCGGTCTTTTTAGTCTGAATGTGAAAGCCCTAAGCTTAACTGATGAAGAGCAT
+
CCCCCGGFFGGG@CFEC<FDCEDFGGGGGGGGFFGGGGGFGFDFE7FF9FGGGGG<CDF@FDGGGGGGEEEE@C8FEEGGGEFGGGGGGGG:FCGGGGGGGFGGGFFFGGGGGFCFFEEB@>+CAFGGGGGGGCGGGGGCFGG=FCCCF36@BFDFDF7<FGGF9DFGEGGC8FCFAFC488DFFGG>BDEEEC:CECEEFBCGG;CFEFGGGECE*:C@EE5ACF:D?FCG5<75CFGGGFBCEG:5@DED555@49*079:9F*=9:FADFF*75()(,,1-6:>9-))))-64:?F?)
@M04999:289:000000000-L3R54:1:1101:27900:11964 1:N:0:433
TGTGCCTACGGGAGGCTGCAGTGGGGAATATTGCACAATGGGGGAAACCCTGATGCAGCCATGCCGCGTGTATGAAGAAGGCCTTCGGGTTGTAAAGTACTTTCGGTAATGAGGAAGGTGGTGTATCTAATAGGTGCATCAATTGACGTTAATTACAGAAGAAGCACCGGCTAACTCCGTGCCAGCAGCCGCGGTAATACGGAGGGTGCGAGCGTTAATCGGAATGACTGGGCGTAAAGGGCATGTAGGCGGATAATTAAGTTAGGTGTGAAAGCCCTGGGCTCAACCTAGGAATTGCACT
+
CCCCCGGGGGGGGGGGGGGGGGGGGGGGGGGGGGGGGGGGGGGGGGGGGGGGGGGGGGGGGGGGGGGGGGGGGGGGGGGGGGGGGGGGGGGGGGGGGGGGGGGGGGGGGGGGGGGGGGGGGGGGGGGGGGGGGGGGGGGGGGGGGGGGGGGGGGGGGGGGGGGGGGGGGGGGGGGGGGGGGGGGGGGGGGGGGGGGGGGGGGEGGGGGGGGGGGGGGGGGGGGGGGGGGGGGGGEGGGGGGGFGFGFFFFFFGFFFFFFFFFGFFFFFFFFFFFFFFFFFF?BFDFFFFFFF>A?FFFFF<
@M04999:289:000000000-L3R54:1:1101:4121:11964 1:N:0:433
GGCCTACGGGTGGCTGCAGTGGGGAATTTTGGACAATGGGGGCAACCCTGATCCAGCCATGCCGCGTGTCTGAAGAAGGCCTTCGGGTTGTAAAGGACTTTTGTTAGGGAAGAAAAGCTTGGTGCTAATACCATCGAGTGCTGACGGTACCTAAAGAATAAGCACCGGCTAACTACGTGCCAGCAGCCGCGGTAATACGTAGGGTGCGAGCGTTAATCGGAATTACTGGGCGTAAAGCGAGCGCAGACGGTTAGATAAGTCAGATGTGAAATCCCCGAGCTCAACTTGGGACGTGCATTTG
+
CCCCCGGGEGGGGGGGGGFEEGGGFGGGGGGGGGGGGGGGGGGGGGGGGGGGGGGGGGDGGFGGGGGGGFGGCEGGDFGFAGGGDGGGCGGGGGGGGGEGFGGGGGGGGFGEGFGGFFGGGGFFCF9,CFFB<DFEFGGGGGGEGGDGGFDEFGGGFFGF9BFFFGEEGDCCGGA7CGGFFG@EGGG7CGGE*CGGGGEEFFC5*=C85CCG5CEGG?FCE7=F?EDFCG:CEDGF7DC<C3@DB<)07:5>DFFF=B?6*6>FF/9*4@BB)99FB(8(2:B>(6)6>(,29B:6?<)64
@M04999:289:000000000-L3R54:1:1101:25011:11973 1:N:0:433
CCTACGGGAGGCAGCAGTGAGGAATATTGGACAATGGGTGAGAGCCTGATCCAGCCATCCCGCGTGAAGGACGACAGCCCTATGGGTTTTAAACTTCTTTTGTATGGGAATAAACCACATTACGTGTAATGTTCTGAAGGTACCATACGAATAAGCATCGGCTAACTCCGTGCCAGCAGCCGCGGTAATACGGAGGATGCGAGCGTTATCCGGATTTATTGGGTTTAAAGGGTCCGTAGGCGGGTTGATAAGTCAGCGGTGAAAACCTGCAGCTTAACTGTAGAACTGCCGTTGATACTGT
+
CCCCCGGGGGGGGGGGGGGGGGGGGGGGGGGGGGGGGGGGGGGGGGGGGGGGGGGGGGGGGGGGGGGGGGGGGGGGGGGGGGGGGGGGGGGGGGGGGGGGGGGGGGGGGGGGGGGGGGGGGGGGGGGGGGGGGGGGGGGGGGGGGGGGGGGGGGGGGGGGGGGGGGGGGGGGGGGGGGGGGGGGGGGGGGGGGGGGGGGGGGGGGGGGGGGGGGGGGGGGGGGGGGGGGGGGGGGGGGGGGGFGFGFFFFFFGFFFFFFFFFGFFFFFFFFFFFFFFFFFFFFFFFFFFFFFFFFFAFFFF
@M04999:289:000000000-L3R54:1:1101:16339:11998 1:N:0:433
TTTCCCTACGGGGGGCAGCAGTGGGGAATATTGCACAATGGGCGAAAGCCTGATGCAGCGACGCCGCGTGCGGGATGACGGCCTTCGGGTTGTAAACCGCTTTTGATTGGGAGCAAGCGAGAGTGAGTGTACCTTTCGAATAGGCACCGGCTAACTACGTGCCAGCAGCCGCGGTAATACGTAGGGTGCAAGCGTTATCCGGATTTATTGGGCGTAAAGAGCTCGTAGGCGGTTCGTCGCGTCTGGTGTGAAAGTCCATCGCTTAACGGTGGATCGGCGCCGGGTACGGGCGGACTGGAGT
+
CCCCCGGGGGGGGGGGGGGGGGGGGGGGGGGGGGGGGGGGGGGGGGGGGGGGGGGGGGGGGGGGGGGGGGGGGGGGGGGGGGGGGGGGGGGGGGGGGGGGGGGGGGGGGGGGGGGGGGGGGGGGGGGFGGGGGGGGGGGGGGGGGGGGGGGGGGGGGGGGGGGFGGGFGGGGGGEEGGGGGGGGGGGGGGGGGGCGGGGGGGGGGGGGGFGGGGGGGGGGGGFGGGGGGGGGEGCDGG<CDCDGFGFF:>@BC@F??FFFFEGFDFFE9BF9<FF>FBFB>>>>99DFB>2>9170:<7:(
@M04999:289:000000000-L3R54:1:1101:20285:11999 1:N:0:433
AAAACCTACGGGGGGCTGCAGTAGGGAATCTTCCACAATGGACGCAAGTCTGATGGAGCAACGCCGCGTGAGTGAAGAAGGTTTTCGGTTCGTAAAGCTCTGTTGTTGGTGAAGAAGGATAGGGGTAGTAACTGATTCTTATTTGACGGTAATCAACCAGAAAGTCACGGCTAACTACGTGCCAGCAGCCGCGGTAATACGTAGGTGGCAAGCGTTGTCCGGATTTATTGGGCGTAAAGCGAACGCAGGCGGGAGAACAAGTCAGCTGTGAAAGCCCTCGGCTTAACCGGGGAAGTGAAGC
+
CCCCC7FFE@CEGGE7=::FEFCFG>F@?AFEGCFFG@DGD=<:FFFE55,??AFFF=?FBD=FC::CFCECB=FFFGFFCGGGF@FD+3><8FF:=A,88DGCEGCG>><FFFGCFF8@FFGFCBFCFF@,@<:F::FCAFG9:,,C<FF:2<F:F<:<FG:,7,,7C8*2C80<+3*;CG@@+/20A;88?58C8++0;9AC>FG8*;918*;:*/<0CC5CGC7C:CG<7C:>DC>C<DDC557@35BFG@:B56?5>87@74*6>:>BA=FF507>0(87>AB<BF;(4((..).5)
@M04999:289:000000000-L3R54:1:1101:15527:12006 1:N:0:433
CCTACGGGTGGCAGCAGTGGGGAATATTGCACAATGGGGGGAACCCTGATGCAGCCATGCCGCGTGTATGAAGAAGGCCTTCGGGTTGTAAAGTACTTTCGGTAGTGAGGAAGTTGTGTGTATGAAAAGTGCATGCAGTTGACGTTAGCTACAGAAGAAGCACCGGCTAACTCCGTGCCAGCAGCCGCGGTAATGCGGAGGGTGCGAGCGTTAATCGGAATGACTGGGCGTAAAGGGCATGTAGGCGGATAATTAAGTTAGGTGTGAAAGCCCCGGGCTCAACCTGGGAATTGCACTTAA
+
CCCCCGGGGGGGGGGGGGGGGGGGGGGGGGGGGGGGGGGGGGGGGGGGGGGGGGGGGGGGGGGGGGGGGGGGGGGGGGGGGGGGGGGGGGGGGGGGGGGGGGGGGGGGGGGGGGGGGGGGGGGGGGGGGGGGGGGGGGGGGGGGGGGGGGGGGGGGGGGGGGGGGGGGGGGGGGGGGGGGGGGGGGGGGGGGGGGGGGGGGGGGGGGGGGGGGGGGGGGGGGGGGGGGGGGGGGGGGGGGGGFGFGFFFFFFGFFFFFFFFFGFFEFFAFFFFFFFFFEFF>FFBFFFFFFFBFFFFFFF
@M04999:289:000000000-L3R54:1:1101:7848:12035 1:N:0:433
GGCCCCTACGGGGGGCTGCAGTGGGGAATATTGCACAATGGGGGGAACCCTGATGCAGCCATGCCGCGTGTATGAAGAAGGCCTTCGGGTTGTAAAGTACTTTCGGTAGTGAGGAAGTTGTGTGTATGAAAAGTGCATGCAGTTGACGTTAGCTACAGAAGAAGCACCGGCTAACTCCGTGCCAGCAGCCGCGGTAATACGGAGGGTGCGAGCGTTAATCGGAATGACTGGGCGTAAAGGGCATGTAGGCGGATAATTAAGTTAGGTGTGAAAGCCCCGGGCTCAACCTGGGAATTGCACT
+
CCCCCGGGGGGGGGGGGGGGGGGGGGGGGGGGGGGGGGGGGGGGGGGGGGGGGGGGGGGGGGGGGGGGGGGGGGGGGGGGGGGGGGGGGGGGGGGGGGGGGGGGGGGGGGGGGGGGGFGGGGGGGGGGGGGGGGGGGGGGGGGGGGGGEGGGGGGGGGGGGGGGGGGGGGGGGGGGGGGGGGGGGGGGGGGGGGGGGGGGGGGGGGGGGGGGGGGGGGGGGGGGGGGGGGGGGGGGDGGGGGFFFGFFFFFFGF>@=FFFFFGFFFFFFFFFFFF@@BFF>>F:BFBBFFFBBF?FFBFF>
@M04999:289:000000000-L3R54:1:1101:24103:12044 1:N:0:433
CCCCTACGGGTGGCAGCAGTAGGGAATCTTCCACAATGGACGCAAGTCTGATGGAGCAACGCCGCGTGAGTGAAGAAGGTTTTCGGATCGTAAAGCTCTGTTGTTGGTGAAGAAGGATAAGGATAGTAACTGATTCTTATTTGACGGTAATCAACCAGAAAGTCACGGCTAACTACGTGCCAGCAGCCGCGGTAATACGTAGGTGGCAAGCGTTGTCCGGATTTATTGGGCGTAAAGCGAACGCAGGCGGGAGAACAAGTCAGCTGTGAAAGCCCTCGGCTTAACCGGGGAAGTGCAGCTG
+
CCCCCGGGGGFFGGGGGGGGGGGGGGGGGGGGGGGGGGGGGGGGGGGGGGGGGGGGGGGGGGGGGGGGGGGGGGGGGGGFGGGGGGGFGGGGGGGGGGGGGGGGGGGGGGGGGGGGGGGGGGGGGGGGGGGGGGGGGGGGGGGGGGGGGGGGGGGGGGGGGGGGGGGGGGGGGGGGGGGGGGGGGGGGGGGGGGGGGGGGGGGGGGGGGGGGGGGGGGGGGGGGGGGGGGGGGGGGGGGGGGFGFGFFFFDFGEFFFFFFFFGFFFFFAFDFFFFFFFFFFFFF<AFFF>FFFFFF>FF?:
@M04999:289:000000000-L3R54:1:1101:22287:12071 1:N:0:433
GCCTACGGGTGGCTGCAGTGGGGAATATTGCACAATGGGGGGAACCCTGATGCAGCCATGCCGCGTGTATGAAGAAGGCCTTCGGGTTGTAAAGTACTTTCGGTAGTGAGGAAGTTGTGTGTATGAAAAGTGCATGCAGTTGACGTTAGCTACAGAAGAAGCACCGGCTAACTCCGTGCCAGCAGCCGCGGTAATACGGAGGGTGCGAGCGTTAATCGGAATGACTGGGCGTAAAGGGCATGTAGGCGGATAATTAAGTTAGGTGTGAAAGCCACGGGCTCAACCTGGGAATTGCACTTA
+
CCCCCGGDECFGGGGGGFGGGGCFGGGGGGGDDFFGDFFDEGGGDFEGFC9CFGGGGG9FFGEGGGGF@GGFFGGGGGGGFEFFD>B>FGGFFFGGGFGGGGGG?FFGGECFGG>>F@FGG,@DFGFGGGGFGGCFGGFGFFGFGFF3FBFGFEGFGGGGGFGFC<7FC:FGGE7:FFGE@FFCFGGC58?88>FFGGGE8CGCGCE8EGGEEEEG7:75:FGGGGGD7<GG5<EG=>7FFD7C?G?:>>55C9=BFF?49FCF?9@65*6(()8;53;187810:<63.2.472<2))4
@M04999:289:000000000-L3R54:1:1101:14179:12080 1:N:0:433
TTTCCTACGGGTGGCTGCAGTAGGGAATCTTCCACAATGGACGCAAGTCTGATGGAGCAACGCCGCGTGAGTGAAGAAGGTTTTCGGATCGTAAAGCTCTGTTGTTGGTGAAGAAGGATAGGGGTAGTAACTGATTCTTATTTGACGGTAATCAACCAGAAAGTCACGGCTAACTACGTGCCAGCAGCCGCGGTAATACGTAGGTGGCAAGCGTTGTCCGGATTTATTGGGCGTAAAGCGAACGCAGGCGGGAGAACAAGTCAGCTGTGAAAGCCCTCGGCTTAACCGGGGAAGTGCAGCT
+
CCCCCGGGGGGGGGGGGGGGGGGGGGGGGGGGGGGGGGGGGGGGGGGGGGGFGGGGGGGGGGGGGGGGGGGGGGGGGGGGFGGGGGGGGGGFGGGGGGGGGGGGGGGGGGGGGGGGGGGGGGGGGGGGGGGGGGGGFGGGGGGGGGGGGGGGGGGGGGGGGGGGGGGGGGGGGGGGGGGGGGGGGGGGGGGGEGGGGGGGGGGGGGGGGGGGGGGGGGGGGGGGGGGGGGGGGGGGGGGGGGFGFGFFFFEFGEFFFFFFFFFFFFFFFFFFFFFFFFF?F?FFFFFFFFBFFFDFBFFF(
@M04999:289:000000000-L3R54:1:1101:18275:12106 1:N:0:433
TGGTCCTACGGGGGGCTGCAGTGGGGAATATTGCACAATGGGGGGAACCCTGATGCAGCCATGCCGCGTGTATGAAGAAGGCCTTCGGGTTGTAAAGTACTTTCGGTAGTGAGGAAGTTGTGGGTATGAAAAGTGCATGCAGTTGACGTTAGCTACAGAAGAAGCACCGGCTAACTCCGTGCCAGCAGCCGCGGTAATACGGAGGGTGCGAGCGTTAATCGGAATGACTGGGCGTAAAGGGCGTGTAGGCGGATAATTAAGTTAGGTGTGAAAGCCCCGGGCTCAACCTGGGAATTGCACT
+
CCCCCGGGGGGGGGGGGGGGGGGGGGGGGGGGGGGGGGGGGGGGGGGGGGGGGGGGGGGGGGGGGGGGGGGGGGGGGGGGGGGGGGGGGGGGGGGGGGGGGGGGGGGGGCGFGGGGGGGGGGGGGGGGGGGGGGGGGGGGGGGGGFGGGGGGGGGGGGGGGGGGGGGGGGGGGGGGGGGGGGGGCGGGGGGGGGGGGGGGGGGGGGGGGGGGGGGGGGGGGGGGGGGGGGGFGGEGGGGGGGEC@GFFFFFFGFFFF?FFFFGFFFFFFFAAAFF>FFFFFFFF>2?FBFFFFFFFFFF>4
@M04999:289:000000000-L3R54:1:1101:3652:12171 1:N:0:433
CCTACGGGGGGCAGCAGTGGGGAATATTGCACAATGGGGGGAACCCTGATGCAGCCATGCCGCGTGTATAAAGAAGGCCTTCGGGTTGTAAAGTACTTTCGGTAGTGAGGAAGTTGTGTGTATGAAAAGTGCATGCAGTTGACGTTAGCTACAGAAGAAGCACCGGCTAACTCCGTGCCAGCAGCCGCGGTAATACGGAGGGTGCGAGCGTTAATCGGAATGACTGGGCGTAAAGGGCATGTAGGCGGATAATTAAGTTAGGTGTGAAAGCCCCGGGCTCAACCTGGGAATTGCACTTAA
+
CCCCCGGGGGGGGGGGGGCGGGGGGEGGEGGGGGGGGF=FDGG7<FGGGGGFGGGFG:FGGGGGGGF<F:FGGGGGG7<FGGGGCF:FGGGGGFFGGCGFGEGCEGGGGGGGG82:<A:CA<<CCGG70<CE:<<8F<FGGGGGCFG>?FGFGFG60CGGGGGGGGGGGGGGGGGGGGGGGGGGGGGGGGGGGGGGG5CGG5:EG8EEGGGGGF9CFGGGGGGFGGGCFGCDEGGFGDF4C:BGFGFF@5.=C6@FFFFFFFGFFFFFBFFFF@)<>BF:BFFF7BFFFF7??FF74:5A
@M04999:289:000000000-L3R54:1:1101:10799:12189 1:N:0:433
CCTACGGGGGGCAGCAGTGGGGAATATTGCACAATGGGGGGAACCCTGATGCAGCCATGCCGCGTGTATGAAGAAGGCCTTCGGGTTGTAAAGTACTTTCGGTAGTGAGGAAGTTGTGTGTATGAAAAGTGCATGCAGTTGACGTTAGCTACAGAAGAAGCACCGGCTAACTCCGTGCCAGCAGCCGCGGTAATACGGAGGGTGCGAGCGTTAATCGGAATGACTGGGCGTAAAGGGCATGTAGGCGGATAATTAAGTTAGGTGTGAAAGCCCCGGGCTCAACCTGGGAATTGCACTTAA
+
CCCCCGGGGGGGGGGGGGGGGGGGGGGGGGGGGGGGGGGGGGGGGGGGGGGGGGGGGGGGGGGGGGGGGGGGGGGGGGGGGGGGGGGGGGGGGGGGGDGGGGGFEGGGGGGGGCFGGGGGGGFGGGFGGGGGGGGGGGGGGGGGEGGGGGFGGGGGGGGGGGGGGGGGGGGGGGGGGGGGGGGGGGGGGEGGGFGGGGGGGGGGGGGGGGGGGGGGGGGGGGGGFGGGGG3CGGGGGGGGGCFG?DDDDFFFGFFFFFFFFFGFFFFF>FF??FFFFBEF<<B???BFFFF?DBAB23AA
@M04999:289:000000000-L3R54:1:1101:24367:12201 1:N:0:433
CCCCCTACGGGGGGCAGCAGTGAGGAATATTGGACAATGGGTGAGAGCCTGATCCAGCCATCCCGCGTGAAGGACGACAGCCCTATGGGTTTTAAACTTCTTTTGTATGGGAATAAACCACATTACGTGTAATGTTCTGAAGGTACCATACGAATAAGCATCGGCTAACTCCGTGCCAGCAGCCGCGGTAATACGGAGGATGCGAGCGTTATCCGGATTTATTGGGTTTAAAGGGTCCGTAGGCGGGTTGATAAGTCAGCGGTGAAAACCTGCAGCTTAACTGTAGAACTGCCGTTGATAC
+
CCCCCCFGGDGGGGGEGGGEFGFGGGGGGGGGGGGGGGGGGGGGGGGGGGGGGGFGFGGGGGAFEGGGGEFFGGGGGGGGGGGG8FGGGGGGGGGGGGAFGGGGGGGGGGGGGGGGGGGGGGGGGGFEGGGGGGGGGGFCFGFGFGGGGGGGFGGGGGGGGGGGGFGGGGGGG@EGGGGGGGGG8EGGGGGGGFGG5CCEDGGGGGDEEGGGFFEE8C5CG7??9F<DEGFFGGGGGGGGFG>=>DF>EFFFC4766BBFFBCEFFF?BFFFB?6F?BFAFFFB9<ABAD?B?F?B??>))
@M04999:289:000000000-L3R54:1:1101:4121:12223 1:N:0:433
ATGGTCCTACGGGTGGCAGCAGTGGGGAATATTGCACAATGGGCGAAAGCCTGATGCAGCGACGCCGCGTGCGGGATGACGGCCTTCGGGTTGTAAACCGCTTTTGATTGGGAGCAAGCGAGAGTGAGTGTACCTTTCGAATAAGCACCGGCTAACTACGTGCCAGCAGCCGCGGTAATACGGAGGGTGCGAGCGTTAATCGGAATGACTGGGCGTAAAGGGCATGTAGGCGGATAATTAAGTTAGGTGTGAAAGCCCTGGGCTCAACCTAGGAATTGCACTTAAAACTGGTTAACTAG
+
CCCCCGGGGGGGGGGGGGGGGGGGGGGGGGGGGGGGGGGGGGGGGGGGGGGGGGGGGGGGGGGGGGGGGGGGGGGGGGGGGGGGGGGGGGGGGGGGGGGGGGGGGGGGGGGGGGGGGGGGGGGGGGGGGGGGGGGGGGGGGGGGGGGGGGGGGGGGGGGGGGGGGGGGGGGGGGGGGGGGGGGGGGGGGGGGGGGEGGGGGGGGGGGGGGGGGGGGGGGGGGGGDFGGGGGGGGGGGGGGGGFGFGFFFFFFGFFFFFFFFFGFFFFFFFFFFFFFF?FFFFFFFFFFBFFFFFFAFFF
@M04999:289:000000000-L3R54:1:1101:18026:12226 1:N:0:433
GCGTACCTACGGGTGGCTGCAGTAGGGAATCTTCCACAATGGACGCAAGTCTGATGGAGCAACGCCGCGTGGATGAAGAAGGTCTTCGGATCGTAAAATCCTGTTGTTGAAGAAGAACGGTTGTGAGAGTAACTGCTCATAGCGTGACGGTAATCAACCAGAAAGTCACGGCTAACTACGTGCCAGCAGCCGCGGTAATACGTAGGTGGCAAGCGTTGTCCGGCTTTATTGGGCGTAAAGGGAGCGCAGGCGGTCTTTTAAGTCTGAATGTGAAAGCCCTCAGCTTAACTGAGGAAGAGC
+
CCCC@@CCCEGEGGCEFFGDEGGGGFG<FFDGGCFGGGGFGGGGEGFGCGFFGGFDG<FGCEFF@FGCGCFEGFGGGGGGFGG9<FEG>CFEEFFGCFGGGGCFFGGGGFGGGGGGCGGGGGGGGDGGGGGFGDGGFGGDG9FGGGGG@FCFGGGGGGGEFFGGGEFFFGGGGEFGGGG7DFGGGGGFGGGGDEGGGCFBECCCGC;@@CEFGCCGEEEGGGG*:=FGEGFGFGGG:DGFGD>/8CE:BDFFG@E>BFF??FGF?FFF)9AAAFFF?:F?BBF?42A>9962:BBBBBF0
@M04999:289:000000000-L3R54:1:1101:12189:12230 1:N:0:433
TCTGCCTACGGGAGGCTGCAGTGCGGAATATTGCACAATGGGGGGAACCCTGATGCAGCCATGCCGCGTGTATGAAGAAGGCCTTCGGGTTGTAAAGTACTTTCGGTAGTGAGGAAGTTGTGTGTATGAAAAGTGCATGCAGTTGACGTTAGCTACAGAAGAAGCACCGGCTAACTCCGTGCCAGCAGCCGCGGTAATACGGAGGGTGCGAGCGTTAATCGGAATGACTGGGCGTAAAGGGCACGTAGGCGGATAATTAAGTTAGGTGTGAAAGCCCCGGGCTCAACCTGGGAATTGCACT
+
CCCCCGGGGGGGGGGGGGGGGGFGGGGGGGGGGGGGGGGGGGGGGGGGGGGGGGGGGGGGGGGGGGGGGGGGGGGGGGGGGGGGGGGGGGGGGGGGGGGGGGGGGGEGGGGGGGGGGGGGGGGGGGGGGGGGGGGGGGGGGGGGGGGGGGGGGGGGGGGGGGGGGGGGGGGGGGGGGGGGGGGGGGGGGGGGGGGGGGGGGGGGGGGGGGGGGGGGGGGGGGGGGGGGGGGGGGGGGGGGGGFGFFFFFFFFGFEFFFFFFFGFFFFFFFFFFFFFFFFFBFFFFFFFFFFBBB?0?AFB9
@M04999:289:000000000-L3R54:1:1101:17918:12232 1:N:0:433
GGATCCTACGGGTGGCTGCAGTAGGGAATCTTCCACAATGGACGCAAGTCTGATGGAGCAACGCCGCGTGAGTGAAGAAGGTTTTCGGATCGTAAAGCTCTGTTGTTGGTGAAGAAGGATAGGGGTAGTAACTGATTCTTATTTGACGGTAATCAACCAGAAAGTCACGGCTAACTACGTGCCAGCAGCCGCGGTAATACGTAGGTGGCAAGCGTTGTCCGGATTTATTGGGCGTAAAGCGAACGCAGGCGGGAGAACAAGTCAGCTGTGAAAGCCCTCGGCTTAACCGGGGAAGTGCAGC
+
CCCCCGGGGGGGGGGGGGGGGGGGGGGGGGGGGGGGGGGGGGGGGGEFFDGFGGGGGGGGGGGGGGGGEFGGGGGGGGGGGGGGGGGG:FGGGGGGGGGGGGGGGBFGGGGGGGGGCFGGGGGGGGGGGGGGGGGGGGGGGGGGGGGGGGGGGGGGGGGGFFGGGGGGGGGGGGGGGGGGGGGGGGGGGGGGGGGDGGGGGGGGGGGGGGGG=EEGGGGGGGEGGFGGG7DGGGGGGGGGD3>GFGFFFFFFGF5>>?FFF@GBFF?FD?AAFFFFFFFFFF?FFFABFBFF>F?7?AFA2
@M04999:289:000000000-L3R54:1:1101:2733:12242 1:N:0:433
CGGCCTACGGGGGGCTGCAGTGAGGAATATTGGACAATGGGTGAGAGCCTGATCCAGCCATCCCGTGTGAAGGACGACAGCCCTATGGGTTTTAAACTTCTTTTGTATGGGAATAAACCACATTACGTGTAATGTTCTGAAGGTACCATACGAATAAGCATCGGCTAACTCCGTGCCAGCAGCCGCGGTAATACGGAGGATGCGAGCGTTATCCGGATTTATTGGGTTTAAAGGGTCCGTAGGCGGGTTGATAAGTCAGCGGTGAAAACCTGCAGCTTAACTGTAGAACTGCCGTTGATAC
+
CCCCCGGGGGGGGGGGGGGGGGGGGGGGGGGGGGGGGGGGGGGGGGGGGGGGGGGGGGGGGGGGGGGGGGGGGGGGGGGGGGGGGGGGGGGGGGGGGGGGGGGGGGGGGGGGGGGGGGGGGGFGGGGGGGGGGGGGGGGGGGGGGGGGGGGGGGGGGGGGGGGGGGGGGGGGGGGGGGGGGGGGGGGGGGGGGGGGGGDEGGGGGGGGGGGGGGGGGGGGGGGGGGGGGGGGGGGGGGGGGGFGFGDBFFFFGFFFFFBFFFG>FFFFFEFFFFFFFFFF>2AADFFDAAD2:0(4<?<>6
@M04999:289:000000000-L3R54:1:1101:23864:12255 1:N:0:433
TGCTACCTACGGGGGGCTGCAGTGGGGAATATTGCACAATGGGGGGAACCCTGATGCAGCCATGCCGCGTGTATGAAGAAGGCCTTCGGGTTGTAAAGTACTTTCGGTGGTGAGGAAGTTGTGTGTATGAAAAGTGCATGCAATTGACGTTAGCTACAGAAGAAGCACCGGCTAACTCCGTGCCAGCAGCCGCGGTAATACGGAGGGTGCGAGCGTTAATCGGAATGACTGGGCGTAAAGGGCATGTAGGCGGATAATTAAGTTAGGTGTGAAAGCCCCGGGCTCAACCTGGGAATTGCAC
+
CCCCCGGGFGGGGGGGDGGGGGFGGGGGGGFGCFGGFGGGGGGGGGGGGFGGGGFGGGGGGGFGGGGGGGGFGGGGGGGGGGGGGFGGGGGGGGGGGGGGGGGGGGG8CEAFFCFCGG@FGCEGGFG7FGGGCGGGGGGGGGGGGGGGGEFGGGGGGGGGGGGGGGGGGGGGGGGGGDGGGGGGGCFGFGGGGGGCGGGGGGEEEGEGEEGGGDGGGGGGGGDGEGGGFGGGGGGGGGGGGGEGFGFFFFFEGFFE6@FB=FGFFFFF?FFFFFFF>FF>9BBFBFFFF?::?:08:F<B2
@M04999:289:000000000-L3R54:1:1101:14842:12263 1:N:0:433
CCTACGGGGGGCTGCAGTGGGGAATTTTGGACAATGGGGGCAACCCTGATCCAGCCATGCCGCGTGAAGGACGACAGCCCTATGGGTTTTAAACTTCTTTTGTATGGGAATAAACCACATTACGTGTAATGTTCTGAAGGTACCATACGAATAAGCATCGGCTAACTCCGTGCCAGCAGCCGCGGTAATACGGAGGATGCGAGCGTTATCCGGATTTATTGGGTTTAAAGGGTCCGTAGGCGGGTTGATAAGTCAGCGGTGAAAACCTGCAGCTTAACTGTAGAACTGCCGTTGATACTGT
+
CCCCCGGGGGGGGGGGGGGGGGGGGGGGGGGGGGGGGGGGGGGGGGGGGGGGGGGGGGGGGGGGGGGGGGGGGGGGGGGGGGGGGGGGGGGGGGGGGGGGGGGGGGGGGGGGGGGGGGGGGGGGGGGGGGGGGGGGGGGGGGGGGGGGGGGGGGGGGGGGGGGGGGGGGGGGDGGGGGGGGGGGGGGGGGGGGGGGGGGGGGGGGGGGGGGGGGEGDGGGGGGEDEGGGFGCGFGGGGGGGGFGFGFFFFFFGFFFFFFFFFGFFFDFFFFFFFFFFFFFFFFADAA>FFFB?:6<ABFFA
@M04999:289:000000000-L3R54:1:1101:18060:12264 1:N:0:433
GGAGTCCTACGGGGGGCTGCAGTGGGGAATATTGCACAATGGGGGGAACCCTGATGCAGCCATGCCGCGTGTATGAAGAAGGCCTTCGGGTTGTAAAGTACTTTCGGTAGTGAGGAAGTTGTGTGTATGAAAAGTGCATGCAGTTGACGTTAGCTACAGAAGAAGCACCGGCTAACTCCGTGCCAGCAGCCGCGGTAATACGGAGGGTGCGAGCGTTAATCGGAATGACTGGGCGTAAAGGGCATGTAGGCGGATAATTAAGTTAGGTGTGAAAGCCCCGGGCTCAACCTGGGAATTGCAC
+
CCCCCGGGGGGGGGGGGGGGGGGGGGGGGGGGGGGGGGGGGGGGGGGGGGGGGGGGGGGGGGGGGGGGGGGGGGGGGGGGGGGGGGGGGGGGGGGGGGGGGGGGGGGGGGGGGGGGGGGGGGGGGGGGGGGGGGGGGGGGGGGGGGGGGGGGGGGGGGGGGGGGGGGGGGGGGGGGGGGGGGGGGGGGGGGGGGGGGGGGGGGGGGGGGGGEGGGGGGGGGGGGGGGGGGGFGGGGGGGGGGFGFGFFFFFFGFFFFFF?FFGFFFFFBFFFFFFFFBFFFFFFBFFFB7?FFFFFFBFF<
@M04999:289:000000000-L3R54:1:1101:8568:12265 1:N:0:433
TACCTACGGGCGGCTGCAGTGGGGAATATTGCACAATGGGGGGAACCCTGATGCAGCCATGCCGCGTGTATGAAGAAGGCCTTCGGGTTGTAAAGTACTTTCGGTAGTGAGGAAGTTGTGTGTATGAAAAGTGCATGCAGTTGACGTTAGCTACAGAAGAAGCACCGGCTAACTCCGTGCCAGCAGCCGCGGTAATACGGAGGGTGCGAGCGTTAATCGGAATGACTGGGCGTAAAGGGCATGTAGGCGGATAATTAAGTTAGGTGTGAAAGCCCCGGGCTCAACCTGGGAATTGCACTT
+
CCCCCGGGGGGGGGGGGGGGGGGGDGGGGGFFFGGGGGGGGGGGGFGGGGGGGGGGGGGGGGGGGGGGGGFGGGGGGGGGFFGCGGGGGGGGGGGGGGGGGGGGGGGGGFGG@FGGGGGGGGFGGGGGGGGGGGGGGGGGGFGGGGGGGGGGGGGGGGGGGGFGGGGGGGGGGGGCEFGGGGGGGGGGGGGGGGGGG?CGEGECEGGGGEEGGGGGGGGGGGGGG+0?FGGGCGEFGGGGFFFDFGFFFFFFGFFFFFFFFFF@=FFEBFF<<FFEFF:>6BFFFF:FFFFFF?<AADFF
@M04999:289:000000000-L3R54:1:1101:16297:12276 1:N:0:433
CCTACGGGTGGCTGCAGTAGGGAATCTTCCACAATGGACGCAAGTCTGATGGAGCAACGCCGCGTGGATGAAGAAGGTCTTCGGATCGTAAAATCCTGTTGTTGAAGAAGAACGGTTGTGAGAGTAACTGCTCATAGCGTGACGGTAATCAACCAGAAAGTCACGGCTAACTACGTGCCAGCAGCCGCGGTAATACGTAGGTGGCGAGCGTTGTCCGGATTTATTGGGCGTAAAGGGAGCGCAGGCGGTCTTTTAAGTCTGAATGTGAAAGCCCTCAGCTTAACTGGGGAAGAGCATCGG
+
CCCCCGGGGGGGGGGGGGGGGGGGGGGGGGGGGGGGGGGGGGGGGGGGGGGGGGGGGGGGGGGGGGGGGGGGGGGGGGGGGGGGGGGGGGGGGGGGGGGGGGGGGGGGGGGGGGGGGGGGGGGGGGGGGGGFGGGGGGGGGGGGGGGGGGGGGGGGGGGGGGGGGGGGGGGGGGGGGGGGGGGGGGGGGGGGGGGGGGGFGGGGGGGGGEEGGGGGGGGGGGGGGGGGGGGGGGGGGGGGGGFGFGFFEFFFGFFFFFFFFFGFFFFFFFFBFFFFFFFF<BFFFFFFFB?BBFFFFFFF
@M04999:289:000000000-L3R54:1:1101:17381:12280 1:N:0:433
TATATCCTACGGGCGGCTGCAGTGAGGAATATTGGACAATGGGTGAGAGCCTGATCCAGCCATCCCGCGTGAAGGACGACAGCCCTATGGGTTTTAAACTTCTTTTGTATGGGAATAAACCACATTACGTGTAATGTTCTGAAGGTACCATACGAATAAGCATCGGCTAACTCCGTGCCAGCAGCCGCGGTAATACGGAGGATGCGAGCGTTATCCGGATTTATTGGGTTTAAAGGGTCCGTAGGCGGGTTGATAAGTCAGCGGTGAAAACCTGCAGCTTAACTGTAGAACTGCCGTTGAT
+
CCCCCGGGGGGGGGGGGGGGGGGGGGGGGGGGGGGGGGGGGGGGGGGGGGGGGGGGGGGGGGGGGGGGGGGGGGGGGGGGGGGGGGGGGGGGGGGGGGGGGGGGGGGGGGGGGGGGGGGGGGGGGGGGGGGGGGGGGGGGGGGGGGGGGGGGGGGGGGGGGGGGGGGGGGGGGGGGGGGGGGGGGGGGGGGGGGGGGGGGGGGGGGGGGGGGGGGGGGGGGGGGGGGGEGGGGGGGGGGGGGFGFGFFFFFFGFFFFFFFFFGFEEFFFFFFFFFFFFFFFFFFFFFFFFFFFFFFFFFB:
@M04999:289:000000000-L3R54:1:1101:13693:12291 1:N:0:433
CCTACGGGGGGCTGCAGTGGGGAATTTTGGACAATGGGGGGAACCCTGATCCAGCCATGCCGCGTGTCTGAAGAAGGCCTTCGGGTTGTAAAGGACTTTTGTTAGGGAAGAAAAGCTTGGTGCTAATACCACCGAGTGCTGACGGTACCTAAAGAATAAGCACCGGCTAACTACGTGCCAGCAGCCGCGGTAATACGTAGGGTGCGAGCGTTAATCGGAATTACTGGGCGTAAAGCGAGCGCAGACGGTTAGATAAGTCAGATGTGAAATCCCCGAGCTCAACTTGGGACGTGCATTTGA
+
CCCCCGGGGGGGGGGGGGGGGGGGGGGGGGGGGGGGGGGGGGGGGGGGGGGGGGGGGGGGGGGGGGGGGGGGGGGGGGGGGGGGGGGGGGGGGGGGGGGGGGGGGGGGGGGGGGGGGGGGGGGGGGGGGGGGGGGGGGGGGGGGGGGGGGGGGGGGGGGGGGGGGGGGGGGGGGGGGGGGGGGGGGGGGGEDEFGGGGGGGGGGGGGGGGGCGGFDGGGGGGGGGGGGGGGGGGGGGGGGGGFGFGFE>@EFGFFFFF?FFFGFFFFFFFFFFFFFFFFFFFFFABFB<?BFF:8AFFFF
@M04999:289:000000000-L3R54:1:1101:20239:12302 1:N:0:433
ATCCTACGGGGGGCAGCAGTGGGGAATTTTGGACAATGGGGGCAACCCTGATCCAGCCATGCCGCGTGTCTGAAGAAGGCCTTCGGGTTGTAAAGGACTTTTGTTAGGGAAGAAAAGCTTGGTGCTAATACCATCGAGTGCTGACGGTACCTAAAGAATAAGCACCGGCTAACTACGTGCCAGCAGCCGCGGTAATACGTAGGGTGCGAGCGTTAATCGGAATTACTGGGCGTAAAGCGAGCGCAGACGGTTAGATAAGTCAGATGTGAAATCCCCGAGCTCAACTTGGGACGTGCATTTT
+
CCCCCGGGGGGGGGFGGGGGGGGGGGGGGGGGGGGGGGGGGGGGGGGGGGGGGGGGGGGGGGGGGGGGGGGGGGGGGGGGGGGGGGGGGGGGGGGGGGGGGGGGGGGGGGGGGGGGGGGGGGGGGGGGGGGGGGGGGGGGGGGGGGGGGGGGGGGGGGGGGGGGGGGGGGGGGGGGGGGGGGFGGGGGGGEGGGGGGDGFFGGGGGGGGGGGGGGGGFFGGGGGGGGGGFGGGDGGGGGGGDDGFGFFFFFFGFFFFFFFFFGFFFFFFFFF2F?@EF>912>??AFA?BB?FFFFBAFB)
@M04999:289:000000000-L3R54:1:1101:2005:12311 1:N:0:433
GTCCTACGGGGGGCAGCAGTGGGGAATATTGCACAATGGGGGGAACCCTGATGCAGCCATGCCGCGTGTATGAAGAAGGCCTTCGGGTTGTAAAGTACTTTCGGTAGTGAGGAAGGTGTGTGTATGAAAAGTGCATGCAGTTGACGTTAGCTACAGAAGAAGCACCGGCTAACTCCGTGCCAGCAGCCGCGGTAATACGGAGGGTGCGAGCGTTAATCGGAATGACTGGGCGTAAAGGGCATGTAGGCGGATAATTAAGTTAGGTGTGAAAGCCCCGGGCTGAACCTGGGAATTGCACTT
+
CC9BCFGGGGGGDEGGGGG?FGGGCFGGGGGGGGGCGGGGGGGGGGGGGGGGFFGGGGDFGC@FGGGGGCGGGGGFCFGGGGGGCC@<@FFCF?FFGGGGFECEEFGCF?FGFEF*<A:CFEGEGGGGGGGGGGFGGGGGGGGGGGEGGGFFGFFGGCCFGFGFGFEEGEEGGGEGC@GEFGGGGGGGGGGEGDEGGGGGEGG>;CEGGGGGEE5A<:>ECEFGC+:FFC5D29:CGGDDCGFC6CFFEBE><FF4/191@=>F@@?BBBBA?F)7>950((.84:??F?::2>?FA<44
@M04999:289:000000000-L3R54:1:1101:28468:12323 1:N:0:433
ACACCTACGGGTGGCTGCAGTGGGGAATATTGCACAATGGGGGGAACCCTGATGCAGCCATGCCGCGTGTATGAAGAAGGCCTTCGGGTTGTAAAGTACTTTCGGTAATGAGGAAGGTGGTGTATCGAATAGGTGCATCAATTGACGTTAATTACAGAAGAAGCACCGGCTAACTCCGTGCCAGCAGCCGCGGTAATACGTAGGGTGCAAGCGTTATCCGGATTTATTGGGCGTAAAGAGCTCGTAGGCGGTTCGTCGCGTCTGGTGTGAAAGTCCATCGCTTAACGGTGGATCGGCGCCG
+
CCCCCFFF;FE@@FE@BFGGGGGGEGGFEGFGGGFEEGGGFEC:=FGD@F=FFGFAFGFBDDFGGGE@CFGFACFFABFDGGGF9FC+BC=FFGFGD9@CFGEFCFGDGFGG:>@8FGFFC<FBFGE:3<CC@>AF:;C:FFEFFAE<CFF9@FGDGCFGFBFGFGGGGGGGGGGEFEGDC@FGGGFG8EE8C*?CFGGGCFFEGGEGF?F=EGDEFGFGCCEGGGGF9FG55CCG3DFDF>4C@GF3@@DFGFFFD>EEFFDFFF?FFFA<A6@BFF=?B<::BB?18<>?<?:?9>F99
@M04999:289:000000000-L3R54:1:1101:7107:12329 1:N:0:433
CCTACGGGGGGCTGCAGTGGGGAATATTGCACAATGGGGGGAACCCTGATGCAGCCATGCCGCGCGTATGAAGAAGGCCTTCGGGTTGTAAAGTACTTTCGGTAGTGAGGAAGTTGTGTGTATGAAAAGTGCATGCAGTTGACGTTAGCTACAGAAGAAGCACCGGCTAACTCCGTGCCAGCAGCCGCGGTAATACGGAGGGTGCGAGCGTTAATCGGAATGACTGGGCGTAAAGGGCATGTAGGCGGATAATTAAGTTAGGTGTGAAAGCCCCGGGCTCAACCTGGGAATTGCACTTAA
+
CCCCCGGGGGGGGGGGGGGGGGGGGGGGGGGGGGGGGGGGGGGGGGGGGGGGGGGGGGGGGGGGGGGGGGGGGGGGGGGGGGGGGGGGGGGGGGGGGGGGGGGGGGGGGGGGGGGGGGGGGGGGGGGGGGGGGGGGGGGGGGGGGGGGGGGGGGGGGGGGGGGGGGGGGGGGGGGGGGGGGGGGGGGGGGGGGGGGGGGGGGGGGGGGGGGGGGGGGGGGGGGGGGGGGGGGGGGGGGGGGGFGFGFFFFFFGFFFFFFFFFGFFFFFFFF?FFFFFFFFFFFFFFFFFFFFFFFFFFFB
@M04999:289:000000000-L3R54:1:1101:22864:12341 1:N:0:433
ATTCCTACGGGAGGCTGCAGTGGGGAATATTGCACAATGGGGGGAACCCTGATGCAGCCATGCCGCGTGTATGAAGAAGGCCTTCGGGTTGTAAAGTACTTTCGGTAATGAGGAAGGTGGTGTATCGAATAGGTGCATCAATTGACGTTAATTACAGAAGAAGCACCGGCTAACTCCGTGCCAGCAGCCGCGGTAATACGGAGGGTGCGAGCGTTAATCGGAATGACTGGGCGTAAAGGGCACGTAGGCGGATAATTAAGTTAGGTGTGAAAGCCCCGGGCTCAACCTGGGAACTGCACTT
+
CCCCCGGGGGGGGGGGGGGGGGGGGGGGGGGGGGGGGGGGGGGGGGGGGGGGGGGGGGGGGGGGGGGGGGGGGGGGGGGGGGGGGGGGGGGGGGGGGGGGGGGGGGGGGGGGGGGGGGGGGGGGGGGGGGGGGGGGGGGGGGGGGGGGGGGGGGGGGGGGGGGGGGGGGGGGGGGGGGGGGGGGGGGGFGGGGGGGGGGGGGGGGGGGGGGGGGGEGFGGGGGGGGGGGGGFGGGGGGGGGGFG:FFFFFEFGFFFFFFFFFGFFFFFFFFFFFFFFFDFFFFFFFFFFF<:BBDFFFFFB
@M04999:289:000000000-L3R54:1:1101:23325:12352 1:N:0:433
CCTACGGGTGGCTGCAGTAGGGAATCTTCCACAATGGACGCAAGTCTGATGGAGCAACGCCGCGTGGATGAAGAAGGTCTTCGGATCGTAAAATCCTGTTGTTGAAGAAGAACGGTTGTGAGAGTAACTGCTCATAGCGTGACGGTAATCAACCAGAAAGTCACGGCTAACTACGTGCCAGCAGCCGCGGTAATACGTAGGTGGCAAGCGTTGTCCGGATTTATTGGGCGTAAAGGGAGCGCAGGCGGTCTTTTAAGTCTGAATGTGAAAGCCCTCAGCTTAACTGAGGAAGAGCATCGG
+
CCCCCGGGGGGGGGGGGGGGGGGGGGGGGGGGGGGGGGGGGGGGGGGGGGGGGGGGGGGGGGGGGGGGGGGGGGGGGGGGGGGG@FGGGGGGGGGGGGGGGGGGGGGGGGGGGGGGGGGGGGGGGGGGGGGGGGGGGGGGGGGGGGGGGGGGGGGGGGGGGGGGGGGGGGGGGGGGGGGGGGGGGGGGGGEGGGGGGGGFGGGGGGGGGGGGGGGGGGEGGGGGGGGGGGGGGGGGGGGGGGFGFGFFDFFBGFFFFFFFF?D?FFFFBF<?:FFFFBFDAFFFFFB>FFFBFFBFFFFF
@M04999:289:000000000-L3R54:1:1101:16444:12388 1:N:0:433
TGCCCTACGGGAGGCTGCAGTGGGGAATTTTCCACAATGGGCGAAAGCCTGACGGAGCAATGCCGCGTGGAGGTAGAAGGCCTACGGGTCGTGAACTTCTTTTCCCGGAGAAGAAGCAATGACGGTATCTGGGGAATAAGCATCGGCTAACTCTGTGCCAGCAGCCGCGGTAATACAGAGGATGCAAGCGTTATCCGGAATGATTGGGCGTAAAGCGTCTGTAGGTGGCTTTTTAAGTCCGCCGTCAAATCCCAGGGCTCAACCCTGGACAGGCGGTGGAAACTACCAAGCTGGAGTACGG
+
BC9<C@EFCGGCGGGGGFFGGGGGGGGGGGGGCFFFFFGGGFCCFF@FGGEFGGECEGFEFGGFGGEFGGGGGGGGCFFG?FGFDCCGGDEFFFFFGFGGFF<EFFGGGGGGFFGDEEEE<<BCC=>DGEFDFCCFFGGFGC9F:CCCGFGEDGG<<FF9DFCCFGGFGGCCEFGGGGGGGG7B<CFG7CBEC8CEEC8:B:9?+CFGDGEGGFGFGE5EDFGCGGCD=F<697C<C>CFGGBG@GFFF?FFF?F5>B:FF?GF>>FF<FB6BFFF59>??>(6>>::BFF03??B449?>
@M04999:289:000000000-L3R54:1:1101:16657:12431 1:N:0:433
GTAAACCTACGGGAGGCAGCAGTGGGGAATATTGCACAATGGGGGGAACCCTGATGCAGCCATGCCGCGTGTATGAAGAAGGCCTTCGGGTTGTAAAGTACTTTCGGTAATGAGGAAGGTGGTGTATCGAATAGGTGCATCAATTGACGTTAATTACAGAAGAAGCACCGGCTAACTCCGTGCCAGCAGCCGCGGTAATACGGAGGGTGCGAGCGTTAATCGGAATGACTGGGCGTAAAGGGCATGTAGGCGGATAATTAAGTTAGGTGTGAAAGCCCCGGGCTCAACCTGGGAACTGCAC
+
CCCCCGGGGGGGGGGGGGGGGGGGGGGGGGGGGGGGGGGGGGGGGGGGGGGGGGGGGGGGGGGGGGGGGGGGGGGGGGGGGGGGGGGGGGGGGGGGGGGGGGGGGGGGGGGGGGGGGGGGGGGGGGGGGGGGGGGGGGGGGGGGGGGGGGGGGGGGGGGGGGGGGGGGGGGGGGGGGGGGGGGGGGGGGGGGGGGGGGGGGGGGGGGGGGGGGGGGGGGGGGGGGGGGGGGGGGGGGGGGGGFGFGFFFFFFGFFFFFFFFFGFFFFFFFFFFFFFFFF>BFF6???BBBFFFFFBFFFF5
@M04999:289:000000000-L3R54:1:1101:22197:12458 1:N:0:433
CATACCTACGGGTGGCTGCAGTGAGGAATATTGGACAATGGGTGAGAGCCTGATCCAGCCATCCCGCGTGAAGGACGACAGCCCTATGGGTTTTAAACTTCTTTTGTATGGGAATAAACCACATTACGTGTAATGTTCTGAAGGTACCATACGAATAAGCATCGGCTAACTCCGTGCCAGCAGCCGCGGTAATACGGAGGATGCGAGCGTTATCCGGATTTATTGGGTTTAAAGGGTCCGTAGGCGGGTTGATAAGTCAGCGGTGAAAACCTGCAGCTTAACTGTAGAACTGCCGTTGAT
+
CCCCCGGFGGGGGGGGGGGGGGGGGGGGGGGGGGGGGGGGGGGGGGGGGGGGGGGGGGGGGGGGGGGGGGGGFGGGGGGGGGGGGGGGGGGGGGGGGGGGGGGGGGGGGGGGGGGGGGGGGGGGGGGGGGGGGGGGGGGGGGGGGFGGGGGGGGGGGGGGGGGGGGGGGGGGGGGGGGGGGGGGGGGGGGGGGGGGGGGGGGGGGGGGGGGGGGDGGEGCEFGGGGGDCCFF?CFGGGGGGGFG4DEFFFFFFFFFFFFFFFGF@FFFBF0?0FFFFFFFFFFFFFFBAABF?F;?:<:B
@M04999:289:000000000-L3R54:1:1101:29260:12487 1:N:0:433
CCCCCTACCGGGTGGCTGCAGTGGGGAATATTGCACAATGGGGGAAACCCTGATGCAGCCATGCCGCGTGTATGAAGAAGGCCTTCGGGTTGTAAAGTACTTTCGGTAATGAGGAAGGTGATGTATCTAATAGGTGCATCAATTGACGTTAATTACAGAAGAAGCACCGGCTAACTCCGTGCCAGCAGCCGCGGTAATACGGAGGGTGCGAGCGTTAATCGGAATGACTGGGCGTAAAGGGCATGTAGGCGGATAATTAAGTTAGGTGTGAAAGCCCTGGGCTCAACCTAGGAATTGCACT
+
CCCCCGGGGGGGGGGGGGGGGGGGGGGGGGGGGGGGGGGGGGGGGGGGGGGGGGGGGGGGGGGGGGGGGGGGGGGGGGGGGGGGGGGGGGGGGGGGGGGGGGGGGGGGGGGGGGGGGGGGGGGGGGGGGGGGGGGGGGGGGGFGGGGGGGGGGDGGGGGGGGGGGGGGGGGGGGGGGGGGGGFGFGGGGGGGGGGGGGGGGGCGGGGGGGGGGGGGGGGGGGGGGGGGGGGGGGGGGGGGGDFGFGFFFFEFGFFFFFFFFFDFF@FFFFFFBFFFF0>??FFFFFFBFB7?FAF07AF?>
@M04999:289:000000000-L3R54:1:1101:26499:12488 1:N:0:433
CTACGGGCGGCTGCAGTAGGGAATCTTCCACAATGGACGCAAGTCTGATGGAGCAACGCCGCGTGAGTGAAGGAGGTTTTCGGATCGTAAAGCTCTGTTGTTGGTGAAGAAGGATAGGGGTAGTAACTGATTCTTATTTGACGGTAATCAACCAGAAAGTCACGGCTAACTACGTGCCAGCAGCCGCGGTAATACGTAGGTGGCAAGCGTTGTCCGGATTTATTGGGCGTAAAGCGAACGCAGGCGGGAGAACAAGTCAGCTGTGGAAGCCCTCGGCTTAACCGGGGAAGTGCAGCTGAA
+
CCCCCGGGGGGGGGGGGGGGGGGGGGGGGGGGGGGGGGGGGGGGGGGGGGGGGGGGGGGGGGGFGGGGGGGGGGGGGGGGGGGGCGGGGGGGGGGGGGGGGGGGGGGGGGGGGGGGGGGGGGGGGGGGGGGGGGGGGGGGGGGGGGGGGGGGGGGGGGGGGGGGGGGGGGGGGGGGGGGGGGGGGGGGGGGDGGFGGGGGGGGGGGGGGGGGGGGGGGGGGGGGGGGGGGGGGGGGGGGGGGFGEGFFEFFFGFFFFFFFFFGFFFFFFF?FFFF>EFFFFFFBFFF9B?4?FFFFFFFB
@M04999:289:000000000-L3R54:1:1101:22356:12503 1:N:0:433
TCAGCCTACGGGGGGCAGCAGTAGGGAATCTTCCACAATGGACGCAAGTCTGATGGAGCAACGCCGCGTGGATGAAGAAGGTCTTCGGATCGTAAAATCCTGTTGTTGAAGAAGAACGGTTGTGAGAGTAACTGCTCATAGCGTGACGGTAATCAACCAGAAAGTCACGGCTAACTACGTGCCAGCAGCCGCGGTAATACGTAGGTGGCAAGCGTTGTCCGGATTTATTGGGCGTAGAGGGAGCGCAGGCGGTCTTTTAAGTCTGAATGTGAAAGCCCTCAGCTTAACTGAGGAAGAGCAT
+
CCCCCGGGGGGGGGGGGGGGGGGGGGGGGGGGGGGGGGGGGGGGGGGGGGGGGGGGGGGGGGGGGGGGGDGGGGGGGGGGGGGGGGGGFFGGGGGGGGGFFGFGGGGGGGGGGGGGGEEFGDGGFFGGGGGGGGGGGGGGGGGGGGGGGFGGGGGGGGGGGGGGGGGFGGGGGGGGGGGGGGGGFGFEG8CEGGGGEGGGGGGGGGGGGGGGFEEEEGGGGGGGGGCFGGGGFDE<<CFG<DEGFGFFDFDEC>577B46FFFFFF?FA?AB9@?FF:?B?BFBF9>>FFBFF:?F047:)
@M04999:289:000000000-L3R54:1:1101:19970:12546 1:N:0:433
GGGCCTACGGGGGGCTGCAGTGGGGAATTTTGGACAATGGGGGCAACCCTGATCCAGCCATGCCGCGTGTCTGAAGAAGGCCTTCGGGTTGTAAAGGACTTTTGTTAGGGAAGAAAAGCTTGGTGCTAATACCACCGAGTGCTGACGGTACCTAAAGAATAAGCACCGGCTAACTACGTGCCAGCAGCCGCGGTAATACGTAGGGTGCGAGCGTTAATCGGAATTACTGGGCGTAAAGCGAGCGCAGACGGTTAGATAAGTCAGATGTGAAATCCCCGAGCTCAACTTGGGACGTGCATTT
+
CCCCCGGGGGGGGGGGGGGGGGGGGGGGGGGGGGGGGGGGGGGGGGGGGGGGGGGGGGGGGGGGGGGGGGGGGGGGGGGGGGGGGGGGGGGGGGGGGGGGGGGGGGGGGGGGGGGGFGGGGGGGGGGGGGGGGGGGGGGGGGGGGGGGGGGGGGGGGGGGGGGGGGGGGGGGGGGGFEGFGGGGGGGGGGGGGGGGGGGGGGGGGGGGGGGGGGGGEGGGGGGGGGGGGGGGGGGGGGGGGGFGFGFFFEEFGFFFFFFFFFGFFFFFFFFF9B@FFFFFFBFFFFDFAFFFFFFFFFFBF
@M04999:289:000000000-L3R54:1:1101:13894:12550 1:N:0:433
GGGTCCTACGGGTGGCAGCAGTGGGGAATATTGCACAATGGGGGGAACCCTGATGCAGCCATGCCGCGTGTATGAAGAAGGCCTTCGGGTTGTAAAGTACTTTCGGTGGTGAGGAAGTTGTGTGTATGAAAAGTGCATGCAATTGACGTTAGCTACAGAAGAAGCACCGGCTAACTCCGTGCCAGCAGCCGCGGTAATACGGAGGGTGCGAGCGTTAATCGGAATGACTGGGCGTAAAGGGCATGTAGGCGGATAATTAAGTTAGGTGTGAAAGCCCCGGGCTCAACCTGGGAATTGCACT
+
CCCCCGGGGGGGGGGGGGGGGGGGGGGGGGGGGGGGGGGGGGGGGGGGGGGGGGGGGGGGGGGGGGGGGGGGGGGGGGGGGGGGGGGGGGGGGGGGGGGGGGGGGGGGGGGGGGGGGFGGGGGGGGGGGGGGGGGGGGGGGGGGGGGGGGGGGGGGGGGGGGGGGGGGGGGGGGGGGGGGGGGGGGGGGGGGGGGGGGGFGGGGGGGGGGGGGGGGGGGGGGGGGGGGGGGGGGGGGGGGGGFGFGFFFFFFGFFFFFFFFFFFF??FFFFFFFF:FB>>FFFBFBBBFF1<B?<?FFFF6
@M04999:289:000000000-L3R54:1:1101:13435:12553 1:N:0:433
GCCTACGGGTGGCTGCAGTGGGGAATATTGCACAATGGGGGGAACCCTGATGCAGCCATGCCGCGTGTATGAAGAAGGCCTTCGGGTTGTAAAGTACTTTCGGTAGTGAGGAAGTTGTGTGTATGAAAAGTGCATGCAGTTGACGTTAGCTACAGAAGAAGCACCGGCTAACTCCGTGCCAGCAGCCGCGGTAATACGGAGGGTGCGAGCGTTAATCGGAATGACTGGGCGTAAAGGGCATGTAGGCGGATAATTAAGTTAGGTGTGAAAGCCCCGGGCTCAACCTGGGAATTGCACTTA
+
CCCCCGGGGGGGGGGGGGGGGGGGGGGGGGGGGGGGGGGGGGGGGGGGGGGGGGGGGGGGGGGGGGGGGGGGGGGGGGGGGGGGGGGGGGGGGGGGGGGGGGGGGGGGGGGGGGGGGGGGGGGGGGGGGGGGGGGGGGGGGGGGGGGGGGGGGGGGGGGGGGGGGGGGGGGGGGGGGGGGGGGGGGGGGGGGGGGGGGGGGGGGGGGGGGGGGGGGGGGGGGGGGGGGGGGGGGGGGGGGGGFGFGFFFFFEGFFFFFFFFFGFFFFFFFFFFFFFF>FFFFFFFFFFF<>BFFFFFFFF
@M04999:289:000000000-L3R54:1:1101:25981:12554 1:N:0:433
TCCTACGGGTGGCAGCAGTGAGGAATATTGGACAATGGGTGAGAGCCTGATCCAGCCATCCCGCGTGAAGGACGACAGCCCTATGGGTTTTAAACTTCTTTTGTATGGGAATAAACCACATTACGTGTAATGTTCTGAAGGTACCATACGAATAAGCATCGGCTAACTCCGTGCCAGCAGCCGCGGTAATACGGAGGATGCGAGCGTTGTCCGGATTTATTGGGCGTAAAGGGAGCGCAGGCGGTCTTTTAAGTCTGAATGTGAAAGCCCTCAGCTTAACTGAGGAAGAGCATCGGAAACT
+
CCCCCGGGGGGGGGGGGGGGGGGGGGGGGGGGGGGGGGGGGGGGGGGGGGGGGGGGGGGGGGGGGGGGGGGGGGGGGGGGGG,EGGGGGGGGGGGGGGGGGGGGGGGGGGGGGGGGGGGGGGGGGGGGGGGGGGGGGGGGGGGGGGGGGGGGGGGGGGGGGGGGGGGGGGGGGGGGGGGGGGGGGGGGGGGGGGGGGGGGGGGGGGGGGGGGGGGGGGGGGGGGGGGGGGGGGGGDGGGGGDFGFDEFFFFFG@FFFFFBFFGFFFFF?FB?BFFFFBFFA>>?BBF??FFFBFB:6?B<)
@M04999:289:000000000-L3R54:1:1101:24898:12562 1:N:0:433
TAATCCTACGGGGGGCAGCAGTGGGGAATATTGCACAATGGGGGGAACCCTGATGCAGCCATGCCGCGTGTATGAAGAAGGCCTTCGGGTTGTAAAGTACTTTCGGTAATGAGGAAGGTGGTGTATCGAATAGGTGCATCAATTGACGTTAATTACAGAAGAAGCACCGGCTAACTCCGTGCCAGCAGCCGCGGTAATACGGAGGGTGCGAGCGTTAATCGGAATGACTGGGCGTAAAGGGCATGTAGGCGGATAATTAAGTTAGGTGTGAAAGCCCCGGGCTCAACCTGGGAACTGCACT
+
CCCCCGGGGGGGGGGGGGGGGGGGGGGGGGGGGGGGFGGGGGGGGEGGGGGGFGGGGGGGGGGFGGGGGGGGGGGGGGGFGGGFFGGCFGGGGGFGGGG?FGGGGGGGDFFECGGGGGGGFEFFGGGD>CFGGDGGGGFGCFFFGGGGGEF5ECGGGG+<ECEFGGFGGGGGGGGGGGGGGGFGGGGFGGGDEGGEGFGGDDEGCCEEGCC8EEGG=FFGG=7CGGFFCCG<FG:CCC*>CD355>=FFFFFC@E4F=FFF@CFFF?=AB<B46<F@:DB;;>?BFFFBFF<:23:3322-
@M04999:289:000000000-L3R54:1:1101:29219:12592 1:N:0:433
CGTATCCTACGGGTGGCTGCAGTGAGGAATATTGGACAATGGGTGAGAGCCTGATCCAGCCATCCCGCGTGAAGGACGACAGCCCTATGGGTTTTAAACTTCTTTTGTATGGGAATAAACCACATTACGCGTAATGTTCTGAAGGTACCATACGAATAAGCATCGGCTAACTCCGTGCCAGCAGCCGCGGTAATACGGAGGATGCGAGCGTTATCCGGATTTATTGGGTTTAAAGGGTCCGTAGGCGGGTTGATAAGTCAGCGGTGAAAACCTGCAGCTTAACTGTAGAACTGCCGTTGAT
+
CCCCCGGGGGGDGFGGGGGGGGGGGGGGGGGGGGGGGGGGGGDGGGGGGGGEGGGGGGGGGGGGGGGGGGEGGFCGGGGGGGFGGCFGGFGGGDDGGGGGGFGGGGGGGFGGFGGGGGGGDEGGGGGGGGGCFFFGGGGF?FDGGGFGFGGCDGGGGGGGFGGGGGGGGGFFFFGGGGFF7EGGGFBEEEEEEGGGDCEGGGGFGEECEGGECGGGGGGGG?@CGFFCEGGFECFG3C<D7FFGEFFFFEFD6BF=*7=?4:>>BDFF2*4:7:@F4>?AAFAAFBF>DAAA?B?6??:06
@M04999:289:000000000-L3R54:1:1101:9888:12610 1:N:0:433
AACCTACGGGCGGCTGCAGTAGGGAATCTTCCACAATGGACGCAAGTCTGATGGAGCAACGCCGCGTGAGTGAAGAAGGTTTTCGGATCGTAAAGCTCTGTTGTTGGTGAAGAAGGATAGGGATAGTAACTGATTCTTATTTGACGGTAATCAACCAGAAAGTCACGGCTAACTACGTGCCTGCAGCCGCGGTAATACGTAGGTGGCAAGCGTTGTCCGGATTTATTGGGCGTAAAGCGAACGCAGGCGGGAGAACAAGTCAGCTGTGAAAGCCCTCGGCTTAACCGGGGAAGTGCAGCTG
+
CCCCCGGGGGGGGGGGGGGGGGGGGGGGGGGGGGGGGGGGGGGGGGGGGGGGGGGGGGGGGGGGGGGGGGGGGGGGGGGGGGGGGGGGGGGGGGGGGGGGGGGGGGGGGGGGGGGGGGGGGGGGGGGGGGGGGGGGGGGGGGGGGGGGGGGGGGGGGGGGGGGGGGGGGGGGGGGGGGGGGGGGGGGGGGGGGGGGGGGGGGGGGGGGGGGGGGGGGGGGGGGGGGGGGGGGGGGGGGGGGGFGFGFFFFFBGEFFFFFFFFGFFFFFFFBFFFFFFFFFF9?DFFFFFF9?B:BFDFFFB
@M04999:289:000000000-L3R54:1:1101:22429:12621 1:N:0:433
GTATCCTACGGGAGGCTGCAGTGGGGAATATTGCACAATGGGGGGAACCCTGATGCAGCCATGCCGCGTGTATGAAGAAGGCCTTCGGGTTGTAAAGTACTTTCGGTAATGAGGAAGGTGGTGTATCGAATAGGTGCATCAATTGACGTTAATTACAGAAGAAGCACCGGCTAACTCCGTGCCAGCAGCCGCGGTAATACGGAGGGTGCGAGCGTTAATCGGAATGACTGGGCGTAAAGGGCATGTAGGCGGATAATTAAGTTAGGTGTGAAAGCCCCGGGCTCAACCTGGGAACTGCACT
+
CCCCCGGGGGGGGGGGGGGGGGGGGGGGGGGGGGGGGGGGGGGGGGGGGGGGGGGGGGGGGGGGGGGGGGGGGGGGGGGGGGGGGGGGGGGGGFGGGGGGGGGGGGGGGGGGGGGGGGGGGGGGGGGGGGGGGGGGGGGGGGGGGGGGGGGGGGGGGGGGGGGGGGGGGGGGGGGGGGGGGGGGGGGGGGGGGGGGGGGGGGGGGGDGGGCGGGGGGGFGGGGGGGGGGGGFGGGGGGDGGGFGFGFF?@DEGEEFFBFFFFGFFFFFFFFFFFFFF:BFB>BFBFFF?FFFFFF>F2<:4
@M04999:289:000000000-L3R54:1:1101:4935:12636 1:N:0:433
CCTACGGGTGGCTGCAGTGAGGAATATTGGACAATGGGTGAGAGCCTGATCCAGCCATCCCGCGTGAAGGACGACAGCCCTATGGGTTTTAAACTTCTTTTGTATGGGAATAAACCACATTACGTGTAATGTTCTGAAGGTACCATACGAATAAGCATCGGCTAACTCCGTGCCAGCAGCCGCGGTAATACGGAGGATGCGAGCGTTATCCGGATTTATTGGGTTTAAAGGGTCCGTAGGCGGGTTGATAAGTCAGCGGTGAAAACCTGCAGCTTAACTGTAGAACTGCCGTTGATACTGT
+
CCCCCGGGGGGGGGGGGFGGGGGGGGGGGFCFGGGGGGGGGGGGGGGGCFGGFGGFEEGDGEGEGGGGGGGFEGFGGGGGFEFGGGFGGGGGGGGGGGGGGGFGGGGGGGGGFEEE=DGFGGGGDEFEECGFAEADEAEFEFDF9CFGG7FF@FGGGGGGGGEGGGGGGGGGGGGGGGFG7EEGGGDCGGFG>EEECFC6EGC>E:EEGGGGGE5CFFCFGF7C5AC7CGC/=DGG7CDDCD3D53>F4BFF:=?F?D<)77*9@?>?BFF02@F?=9*:A<A2<3<D<:>?(,1>42)6:
@M04999:289:000000000-L3R54:1:1101:8881:12639 1:N:0:433
TGTCCCTACGGGTGGCAGCAGTGGGGAATATTGCACAATGGGGGGAACCCTGATGCAGCCATGCCGCGTGTATGAAGAAGGCCTTCGGGTTGTAAAGTACTTTCGGTAGTGAGGAAGTTGTGTGTATGAAAAGTGCATGCAGTTGACGTTAGCTACAGAAGAAGCACCGGCTAACTCCGTGCCAGCAGCCGCGGTAATACGGAGGGTGCGAGCGTTAATCGGAATGACTGGGCGTAAAGGGCATGTAGGCGGATAATTAAGTTAGGTGTGAAAGCCCCGGGCTCAACCTGGGAATTGCACT
+
CCCCCGGGGGGGGGGGGGGGGGGGGGGGGGGGGGGGGGGGGGGGGGGGGGGGGGGGGGGGGGGGGGGGGGGGGGGGGGGGGGGGGGGGGGGGGGGGGGGGGGGGGGFGEFGGGGGGGFGGGGGGGGGGGGGGGGGGGGGGGGGGGGGGGGGGGGGGGGGGGGGGGGGGGGGGGGGGGGGGGGGGGGGGGGGGGGGGGGGGGGGGGGGGGGGGGGGGGGGGGGGGGGGGGGGGGGGGGGGGGGFGFGFFFFFFGFFFFFFFFFCFFFFFFFFFBFFFFFFFFFFFFFFFFFFFFFFFFFFF<
@M04999:289:000000000-L3R54:1:1101:13226:12643 1:N:0:433
TTCCTACGGGCGGCTGCAGTGGGGAATATTGCACAATGGGGGGAACCCTGATGCAGCCATGCCGCGTGTATGAAGAAGGCCTTCGGGTTGTAAAGTACTTTCGGTAGTGAGGAAGTTGTGTGTATGAAAAGTGCATGCAGTTGACGTTAGCTACAGAAGAAGCACCGGCTAACTCCGTGCCAGCAGCCGCGGTAATACGGAGGGTGCGAGCGTTAATCGGAATGACTGGGCGTAAAGGGCATGTAGGCGGATAATTAAGTTAGGTGTGAAAGCCCCGGGCTCAACCTGGGAATTGCACTT
+
CCCCCGGGGGGGGGGGGGGGGGGGGGGGGGGGGGGGGGGGGGGGGGGGGFGGGGGGGGGGGGGGGGGGGGGGGGGGGGGGGGGGGGGGGGGGGGGGGGGGGGGGGGGGGFGGFGGGGGGGGGGGGGGGGGGGGGGGGGGGGGGGGGGGGGGGGGGGGGGGGGGGGGGGGGGGGGGGGGGGGGGGGGGGGGGGGGGGGGGGGGGGGGGGGEGGGGGFGGGGGGGGGGGGGGGGGGGGGGGGGGFGFGFFFEFFGFFFFFFFFFGFF@FFFFAFFFFFEFFFFFFFF<FFF<BFFFFFFFF:
@M04999:289:000000000-L3R54:1:1101:17914:12648 1:N:0:433
CCTACGGGCGGCTGCAGTAGGGAATCTTCCACAATGGACGCAAGTCTGATGGAGCAACGCCGCGTGGATGAAGAAGGTCTTCGGATCGTAAAATCCTGTTGTTGAAGAAGAACGGTTGTGAGAGTAACTGCTCATAGCGTGACGGTAATCAACCAGAAAGTCACGGCTAACTACGTGCCAGCAGCCGCGGTAATACGTAGGTGGCAAGCGTTGTCCGGATTTATTGGGCGTAAAGGGAGCGCAGGCGGTCTTTTAAGTCTGAATGTGAAAGCCCTCAGCTTAACTGAGGAAGAGCATCGG
+
CCCCCGGGGGGGGGGGGGGGGGGGGGGGGGGGGGGGGDFGGGGGDFGGGGGGGGGGGGGGGGGGGGGGGGGGGGGGGGGGGGGGFGGGGGGGGDGGGGGGGGGGGGGGGGGGGGGGGGGGGGFFFGFGGGGDEFGGGGGGGGGGGGGGGGAFFFGGFGGGGGFGGGGGGGGGGGGGGGGGGGGGGGGGGGGGGGGGGEGGGFGGGGGGGGGGGECFGGG:EGG7EGGGGGGGGGGGGGGGGGFGDGEFBDF4CFFFFFFFFF7@F==FFFAFFF@F>0443<<BFFAD?FFF08:?FFF:
@M04999:289:000000000-L3R54:1:1101:12077:12656 1:N:0:433
CCTACGGGGGGCTGCAGTAGGGAATCTTCCACAATGGACGCAAGTCTGATGGAGCAACGCCGCGTGAGTGAAGAAGGTTTTCGGATCGTAAAGCTCTGTTGTTGGTGAAGAAGGATAGGGGTAGTAACTGATTCTTATTTGACGGTAATCAACCAGAAAGTCACGGCTAACTACGTGCCAGCAGCCGCGGTAATACGTAGGTGGCAAGCGTTGTCCGGATTTATTGGGCGTAAAGCGAACGCAGGCGGGAGAACAAGTCAGCTGTGAAAGCCCTCGGCTTAACCGGGGAAGTGCAGCTGA
+
CCCCCGGGGGGGGGGGGGGGGGGGGGGGGGGGGGGGGGGGGGGGGGGGGGGGGGGGGGGGGGGGGGGFGGGGGGGGGGGGGGGGGGGGGGGGGGGGGGGGGGGGGGGGGGGGGGGGGGGGGGGGGGFGGGGGGGGGGGGGGGGGGGGGGGGGGGGGGGGGGGGGGGGGGGGGGGGGGGGGGGGGGGGGGGGGGGGGGGGGGGGGGGGGGGGGGGGGGGGGGGGGGGGGGGGGGGGGGGGGGGFGFGBEFDEFGFFFFFFFFFGF?@?FAFBFFFFFBFFFFFFFFFFFFFFFFFFFB?:7
@M04999:289:000000000-L3R54:1:1101:5294:12679 1:N:0:433
GCACGCCTACGGGAGGCTGCAGTGGGGAATATTGCACAATGGGGGGAACCCTGATGCAGCCATGCCGCGTGTATGAAGAAGGCCTTCGGGTTGTAAAGTACTTTCGGTAGTGAGGAAGTTGTGTGTATGAAAAGTGCATGCAGTTGACGTTAGCTACAGAAGAAGCACCGGCTAACTCCGTGCCAGCAGCCGCGGTAATACGGAGGGTGCGAGCGTTAATCGGAATGACTGGGCGTAAAGGGCATGTAGGCGGATAATTAAGTTAGGTGTGAAAGCCCCGGGCTCAACCTGGGAATTGCAC
+
CCCCCGGGGGGGGGGGGGGGGGGGGGGGGGGGGGFGGFGGGGGGGGGGGGGGGGGGGGAGGGGGGGGGGGFGGGGGGGGGGGGGGGGGGGGGGGGGGGGGEFGGGGGFDGGGG:F@CFFFGGGBFFCFGGFGGGGGGGGGGFGFGGEGGCGGGGGGGFGGGGFFGGGGGGGGGGGGGGFGFGCEGFGGFF5:CCEGGCGCGGGED>EGDGGGGGEEGDFGGFGGDGGGGGFFFF=)9CFGGDEG>FFBFFFEGFFFFF?=BF:@FFF977:966=FFF>>>9>FFB>3:5,:047::):A3
@M04999:289:000000000-L3R54:1:1101:21668:12692 1:N:0:433
CCTACGGGAGGCAGCAGTGAGGAATATTGGACAATGGGTGAGAGCCTGATCCAGCCATCCCGCGTGAAGGACGACAGCCCTATGGGTTTTAAACTTCTTTTGTATGGGAATAAACCACATTACGTGTAATGTTCTGAAGGTACCATACGAATAAGCATCGGCTAACTCCGTGCCAGCAGCCGCGGTAATACGGAGGATGCGAGCGTTATCCGGATTTATTGGGTTTAAAGGGTCCGTAGGCGGGTTGGTAAGTCAGCGGTGAAAACCTGCAGCTTAACTGTAGAACTGCCGTTGATACTGT
+
CCCCCGGGGGGGGGGGGGGGGGGGGGGGGGGGGGGGGGGGGGGGGGGGGGGGGGGGGGGGGGGGGGGGGGGGGGGGGGGGG@FGGGGGGGGGGGGGGGGGGGGGGGGGGGGGGGGGGGGGGGGGGGGGGGGGGGGGGGGGGGGGGGGGGGGGGGGGGGGGGGGGGGGGGGGGGGGGGGGGGGGGGGGGGGGGGGGGGGGGGGGGGGGGGGGGGGGGGGGGGGGGGGGGGGGGGGGGGGGGGGFGFGF3>FFFGFFFFFFBEFGFFFFFFFFFFFFFFFFFFFFFFFFFFFFFFFFF<AABA
@M04999:289:000000000-L3R54:1:1101:27296:12726 1:N:0:433
GTCCCTACGGGAGGCTGCAGTGGGGAATATTGCACAATGGGGGGAACCCTGATGCAGCCATGCCGCGTGTATGAAGAAGGCCTTCGGGTTGTAAAGTACTTTCGGTAGTGAGGAAGTTGTGTGTATGAAAAGTGCATGCAGTTGACGTTAGCTACAGAAGAAGCACCGGCTAACTCCGTGCCGGCAGCCGCGGCAATACGGAGGGTGCGAGCGTTAATCGGAATGACTGGGCGTAAAGGGCATGTAGGCGGATAATTAAGTTAGGTGTGAAAGCCCCGGGCTCAACCTGGGAATTGCACTT
+
CCCCCGGGGGGGGGGGGGGGGGGGGGGGGGGGGGGGGGGGGGGGGGGGGGGGGGGGGGGGGGGGGGGGGGGGGGGGGGGGGGGGGGGGGGGGGGGGGGGGGGGGGGGGGGFGGGFGGFFGGGGGGGGGGGGGGGGGGGGGGGGGGGGGGGGGGGGGGGGGGGGGGGGGGGGGGGGGGGGGGGGGGGGGGGGGGGGGGGGGGGGGGGGGGGGGGGGGGGGGGGGGGGGGGGGGGGGGGGGGGCFG@FFFFFFFGFFFFFFFFFGFFFFFFFFFFFFF@BFFFFFFFFFFFFFFFFFFAFFF?
@M04999:289:000000000-L3R54:1:1101:22387:12766 1:N:0:433
TCGCCTACGGGGGGCAGCAGTAGGGAATCTTCCACAATGGACGCAAGTCTGATGGAGCAACGCCGCGTGAGTGAAGAAGGTTTTCGGATCGTAAAGCTCTGTTGTTGGTGAAGAAGGATAGGGGTAGTAACTGATTCTTATTTGACGGTAATCAACCAGAAAGTCACGGCTAACTACGTGCCAGCAGCCGCGGTAATACGTAGGTGGCAAGCGTTGTCCGGATTTATTGGGCGTAAAGCGAACGCAGGCGGGAGAACAAGTCAGCTGTGAAAGCCCTCGGCTTAACCGGGGAAGTGCAGCT
+
CCCCCGGGGGGGGGGGGGGGGGGGGGGGGGGFGGGGGGGGGGGGGGGGGGGGGGGGGGGGGGGGGGGGGGGGGGGGGGGGGGGGGGGGGGGGGGGGGFGGGGGGGGGGGGGGGGGGGGGGGGGGGGGGFGGFGGGGGGGGGGGGGGGGGGGGGGGGGDGGGGGGFGGGGGGGGGGGGGGGGGGGGGGGGGGGGGGGGGGGGGGGGGGGGGGGGGGGGGGGGGDGGGGGGGGGGGGGGGGGGGFGFGFFDFFFGBFFFFFFFFGFFFFFFF<AFFFFF:B?B?>FAADFFFFB<B?DA9AF0
@M04999:289:000000000-L3R54:1:1101:2033:12770 1:N:0:433
ACTCCTACGGGGGGCTGCAGTGAGGAATATTGGACAATGGGTGAGAGCCTGATCCAGCCATCCCGCGTGAAGGACGACAGCCCTATGGGTTTTAAACTTCTTTTGTATGGGAATAAACCACATTACGTGTAATGTTCTGAAGGTACCATACGAATAAGCATCGGCTAACTCCGTGCCAGCAGCCGCGGTAATACGGAGGATGCGAGCGTTATCCGGATTTATTGGGTTTAAAGGGTCCGTAGGCGGGTTGATAAGTCAGCGGTGAAAACCTGCAGCTTAACTGTAGAACTGCCGTTGATAC
+
CCCCCGGGGGGGGGGGGGGGGGGGGGGGGGGGGGGGGGGGGGGGGGGGGGGGGGGGGGGGGGGGGGGGGGGFGGGGGGGGGGGGGGGGGGGGGGGGGGGGGGGGGGGGGGGGGGGGGGGGGGGGGGGGGGGGGGGGGGGGGGGGGGGGGGGGGGGGGGGGGGGGGGGGGGGGGGGGGGGGGGGGCEGGGGGGGGGGGGDGGGGGGGGGGGGGGGGCGGGCGGGGGGGGGGGGGGGGGGD/9D@FEGFF@D@FGFFFF?FFFFC>FFFFFFFFFF69?76<444ABFFFFFFFF9?FF<AA)
@M04999:289:000000000-L3R54:1:1101:26140:12779 1:N:0:433
GGGGCCTACGGGGGGCTGCAGTGAGGAATATTGGACAATGGGTGAGAGCCTGATCCAGCCATCCCGCGTGAAGGACGACAGCCCTATGGGTTTTAAACTTCTTTTGTATGGGAATAAACCACATTACGTGTAATGTTCTGAAGGTACCATACGAATAAGCATCGGCTAACTCCGTGCCAGCAGCCGCGGTAATACGGAGGATGCGAGCGTTATCCGGATTTATTGGGTTTAAAGGGTCCGTAGGCGGGTTGATAAGTCAGCGGTGAAAACCTGCAGCTTAACTGTAGAACTGCCGTTGAT
+
CCCCCGGGGGGGGGGGGGGGGGGGGGGGGGGGGGGGGGGGGGGGGGGGGGGGGGGGGGGGGGGGGGGGGGGGGGGGGGGGGGGGGBFFFGGGGGGGGGGGGGGGGGGGGGGGGGGGGGGGGGGGGGGGGGGGGGGGGGGGGGGGGGGGGGGGGGGGGGFGGGGGGGGGGGGGGGGGGGGGGFGGGGGGGGEGGGGGGDEGGGGGGGGGGGGGGFGGGGGG9FGGGGGGGDGGGGGGGGGGGGFGFGFFEEEFGFFFFFFFFFGFFFFFFFFFFFFFFFF<A>9ABA<243:<>:BFFFFF
@M04999:289:000000000-L3R54:1:1101:25935:12792 1:N:0:433
ACCTACGGGCGGCAGCAGTAGGGAATCTTCCACAATGGACGCAAGTCTGATGGAGCAACGCCGCGTGAGTGAAGAAGGTTTTCGGATCGTAAAGCTCTGTTGTTGGTGAAGAAGGATAGGGGTAGTAACTGATTCTTATTTGACGGTAATCAACCAGAAAGTCACGGCTAACTACGTGCCAGCAGCCGCGGTAATACGTAGGTGGCAAGCGTTGTCCGGATTCATTGGGCGTAAAGCGAACGCAGGCGGGAGAACAAGTCAGCTGTGAAAGCCCTCGGCTTAACCGGGGAAGTGCAGCTG
+
CCCCCGGGGGGGGGGGGGGGGGGGGGGGGGGGGGGGGGGGGGGGGGGGGGGGGGGGGGGGGGGGGGGGGGGGGGGGGGGGGGGGGGGGGGGGGGGGGGGGGGGGGGGGGGGGGGGGGGGGGGGGGGGGGGGGGGGGGGGGGGGGGGGGGGGGGGGGGGGGGGGGGGGGGGGGGGGGGGGGGGGGGGGGGGGGGGGGGGGGGGGGGGGGGGGGGCGGGGGGGGGGGGGGGGGGGGGGGGGGGGFGFGFFFFFFGFFFFFFFFFGFFFFF<@A7<FFFFFFFFFFFFF;>FFFFFBFBBFFF
@M04999:289:000000000-L3R54:1:1101:26600:12792 1:N:0:433
CCTACGGGTGGCTGCAGTGGGGAATATTGCACAATGGGCGAAAGCCTGATGCAGCGACGCCGCGTGCGGGATGACGGCCTTCGGGTTGTAAACCGCTTTTGATTGGGAGCAAGCGAGAGTGAGTGTACCTTTCGAATAAGCACCGGCTAACTACGTGCCAGCAGCCGCGGCAATACGTAGGGTGCAAGCGTTATCCGGATTTATTGGGCGTAAAGGGAGCGCAGTCGGTTAAATAAGCCTGGGATGTGAAAGCCCTCAGCGCAACTGAGGAATTCCAACGGAAACTGTCTAACTTGAGTA
+
CCCCCGGGEGGGGGGGGGFGGGGGG@FG@@EFGGGGGGGGGGGGGGGGGF@,FFG@FGGGGGGGGGGD7FGCGGDGGGGGGGGGGGGGGGGG?==FG=FGA+8<<FGG7+DF,+C+:CC=E33<E3D=333=83+,3@;>AEG7F**1*,6<73*>3*63,@F<<<*:<1**4<,,=7,*=*5CG89+/;E5CGCGGDG5/A+<00+;CGG5C*00:7CC57EC*0CD7*1CGGCDG**2>*)*01)96*=6*0)0../))0)0./)=?F0(5/*1*-)((-(,(6<2))..6:-)-,5)
@M04999:289:000000000-L3R54:1:1101:20726:12802 1:N:0:433
TGGGCCTACGGGGGGCTGCAGTGGGGAATATTGCACAATGGGGGGAACCCTGATGCAGCCATGCCGCGTGTATGAAGAAGGCCTTCGGGTTGTAAAGTACTTTCGGTAGTGAGGAAGTTGTGTGTATGAAAAGTGCATGCAGTTGACGTTAGCTACAGAAGAAGCACCGGCTAACTCCGTGCCAGCAGCCGCGGTAATACGGAGGGTGCGAGCGTTAATCGGAATGACTGGGCGTAAACGGCATGTAGGCGGATAATTAAGTTAGGTGTGAAAGCCCCGGGCTCAACCTGGGAATTGCACT
+
CCCCCGGGGGGGGGGGGGGGGGGGGGGGGGGGGGGGGGGGGGGGGGGGGGGGGGGGGGGGFGGGGGGGGGGGGGGGGGGGGGFGGGGGGG>GGGGGGGGGGGGGGGGGG@EGGGGGGFGGFGGGGGGGGGGGGGGGGGGGGGGGFDGGGGGGGGGGGGGGGGGFFGGGGGGGGGGGFGGFGGGGGFFGGFGGGGGGGGGGGDCGGDEGGGEGGGEGCFGCFGGGGGGGGGGGGGGGGG7CCG@3>GFF=FEFC:EB=FFBFFGFBFFFFE<2<??5@BFFFB(8BDFF::::0(8>FFFB4
@M04999:289:000000000-L3R54:1:1101:19550:12830 1:N:0:433
AGTACCTACGGGGGGCTGCAGTGGGGAATTTTCCGCAATGGGCGAAAGCCTGACGGAGCAATGCCGCGTGGAGGTAGAAGGCCTACGGGTCGTGAACTTCTTTTCCCGGAGAAGAAGCAATGACGGTATCTGGGGAATAAGCATCGGCTAACTCTGTGCCAGCAGCCGCGGTAATACAGAGGATGCAAGCGTTATCCGGAATGATTGGGCGTAAAGCGTCTGTAGGTGGCTTTTTAAGTCCGCCGTCAAATCCCAGGGCTCAACCCTGGACAGGCGGTGGAAACTACCAAGCTGGAGTACG
+
CCCCCGGGGGGGGGGGGGGGGGGGGGGGGGGGGGGGGGGGGGGGGGGGGGGGGGGGGGGGGGGGGGGGGGGGGGGGGGGGGGGGGGGGGGGGGGGGGGGGGGGGGGGGGGGGGGGGGGGGGGGGGGGGGGGGGGGGGGGGGGGGGGGGGGGGGGGGGGGGGGGGGGGGGGGGGGGGGGGGGGGGGGGGGGGGGGGGGGGGGGGGGGGGGGGGGGGGGGGGGGGGGGGGGGGGGGGGGGGGGGFGFGFFFFFFGFFFF;DFFFGFFFFFFFFFFFFFFFFFFFFFFFFFFBFFFFFFF??A:
@M04999:289:000000000-L3R54:1:1101:26829:12890 1:N:0:433
GTGACCTACGGGAGGCTGCAGTGAGGAATATTGGACAATGGGTGAGAGCCTGATCCAGCCATCCCGCGTGAAGGACGACAGCCCTATGGGTTCTAAACTTCTTTTGTATGGGAATAAACCACATTACGTGTAATGTTCTGAAGGTACCATACGAATAAGCATCGGCTAACTCCGTGCCAGCAGCCGCGGTAATACGGAGGATGCGAGCGTTATCCGGATTTATTGGGTTTAAAGGGTCCGTAGGCGGGTTGATAAGTCAGCGGTGAAAACCTGCAGCTTAACTGTAGAACTGCCGTTGAT
+
CCCCCGGGGGGGGGGGGGGGGGGGGGGGGGGGGGGGGGGGGGGGGGGGGGGGGGGGGGGGGGGGGGGGGGGGGGGGGGGGGGGGFCEFFGGGGGGGGGGGGGGGGGGGGGGGGGGGGGGGGGGGGGGGGGGGGGGGGGGGGGGGGGGGGGGGGGGGGGGGGGGGGGGGGGGGGGGGGGGGGGGGGGGGDGGGGGGGGGGGGGGGGGGGGGGGGGGGGGGGGGGGGGGGGGGGFGFGGGGGGGFGFGFFFFFFGFFFFFFFFFGFEFFFFFFFFFFFFFFAABDFFFFFFABFBFF6??:A
@M04999:289:000000000-L3R54:1:1101:20246:12890 1:N:0:433
TACATCCTACGGGAGGCTGCAGTGGGGAATATTGCACAATGGGGGGAACCCTGATGCAGCCATGCCGCGTGTATGAAGAAGGCCTTCGGGTTGTAAAGTACTTTCGGTAGTGAGGAAGTTGTGTGTATGAAAAGTGCATGCAGTTGACGTTAGCTACAGAAGAAGCACCGGCTAACTCCGTGCCAGCAGCCGCGGTAATACGGAGGGTGCGAGCGTTAATCGGAATGACTGGGCGTAAAGGGCATGTAGGCGGATAATTAAGTTAGGTGTGAAAGCCCCGGGCTCAACCTGGGAATTGCAC
+
CCCCCGGGGGGGGGGGGGGGGGGGGGGGGGGGGGGGGGGGGGGGGGGGGGGGGGGGGGGGGGGGGGGGGGGGGGGGGGGGGGGGGGGGGGGGGGGGGGGGGGGGGGGGGGGGGGGGGGGGGGGGGGGGGGGGGGGGGGGGGGGGGGGGGGGGGGGGGGGGGGGGGGGGGGGGGGGGGGGGGGGGGGGGGGGGGGGGGGGGGGGGGGGGGGGGGGGGGGGGGGGGGGGGGGGGGGGGGGGGGGEGFGFFFFFFGFFFFFFFFFGFFFFFFFFFFFFFFFFFFBFBFFFFFFFFFFFFFFAF4
@M04999:289:000000000-L3R54:1:1101:21540:12893 1:N:0:433
TGGCCTACGGGGGGCAGCAGTGGGGAATATTGCACAATGGGGGGAACCCTGATGCAGCCATGCCGCGTGTATGAAGAAGGCCTTCGGGTTGTAAAGTACTTTCGGTAATGAGGAAGGTGGTGTATCGAATAGGTGCATCAATTGACGTTAATTACAGAAGAAGCACCGGCTAACTCCGTGCCAGCAGCCGCGGTAATACGGAGGGTGCGAGCGTTAATCGGAATGACTGGGCGTAAAGGGCATGTAGGCGGATAATTAAGTTAGGTGTGAAAGCCCCGGGCTCAACCTGGGAACTGCACTT
+
CCCCCGFGGGGGGGGGGGGGGGGGGGGGGGGGGGGGGGGGGGGGGGGGGGGFGGFGGGGGDGGGGGGGGGGGGGGGGGGGGGFGEFEGGGGGGGGG:FFGGGGGGEGGGG9EGGDFGGGGEGGF?9CEGGGGGGFGGGGGFGGGCFGCFFGGGGGGGGGGGGGGGGGGGGGGFGGGGGGGGGFCGFCFFCEGDGEGGGGGGEGGGEEGGEGGGCEGGGGGGEGGGDGFFGGGGD=CDGFGDGFFFGFFFEEFDF=B=B?FFFCF5@FFFFFFBF<FEBFFFBFB<(4:71:148:BBF?A>
@M04999:289:000000000-L3R54:1:1101:11747:12896 1:N:0:433
CCTACGGGTGGCAGCAGTGAGGAATATTGGACAATGGGTGAGAGCCTGATCCAGCCATCCCGCGTGAAGGACGACAGCCCTATGGGTTTTAAACTTCTTTTGTATGGGAATAAACCACATTACGTGTAATGTTCTGAAGGTACCATACGAATAAGCATCGGCTAACTCCGTGCCAGCAGCCGCGGTAATACGGAGGATGCAAGCGTTATCCGGATTCATTGGGTTTAAAGGGTCCGTAGGCGGGTTGATAAGTCAGCGGTGAAAACCTGCAGCTTAACTGTAGAACTGCCGTTGATACTGT
+
CCCCCGGGGGGGGGGGGGGGGGGGGGGGFGGGGGGGGGGGGFGGGGGGGGGGGGFGGGGGGGGDFEEFGGGGGCFFGGGGGFGGGGGGEGGGGFFGGGGGGFGFFFGFCGGGGGGGGGGGDFGFECGGGGGGGGGGGGGGGGGGGGCGGG@FGG<DDGDFGGGG?EFGGGGFG7FFCGGGGGGGCBCEGGF:ECC@88:B2D9:8CA=CE?GEC85@<CFCGG:C=GG7CF3EF=DDFGGDD:DDGFFFFFFGFFFFFFBBFFFFFEF?>:7:FFFF9@<9)6<-)64<124:<1-64)).
@M04999:289:000000000-L3R54:1:1101:9819:12902 1:N:0:433
CTGCCTACGGGCGGCTGCAGTGAGGAATATTGGACAATGGGTGAGAGCCTGATCCAGCCATCCCGCGTGAAGGACGACAGCCCTATGGGTTTTAAACTTCTTTTGTATGGGAATAAACCACATTACGTGTAATGTTCTGAAGGTACCATACGAATAAGCATCGGCTAACTCCGTGCCAGCAGCCGCGGTAATACGGAGGATGCGAGCGTTATCCGGCTTTATTGGGTTTAAAGGGTCCGTAGGCGGGTTGATAAGTCAGCGGTGAAAACCTGCAGCTTAACTGTAGAACTGCCGGTGATAC
+
CCCCCFGACFGGEECFGG@@EFGGGFFCEFFCFEFCCEF@FC@@EGFFGGCEFFEGDGGGGGGGGGGGGCFFFGGGG@CFGF:F8FCFFGGDGGCGGG9E<FFGGGFGFGGGGFGGFED@FEEC<FFFFF8DFFFGGG,CCFFGFGGFGGFDFFGGGGGG<3+77FFFGCE@CF@E7F,>8,6D8ECEEGGE9;CCEG8EGGFCCEC53;8;C;8>*:5<9?9:?FD97D*0A*:7CFC<F*7FE375>B)7:*19=*7FFBGEFFF=757:?)07:A?44)6.)64A2)8??9(4(-45-
@M04999:289:000000000-L3R54:1:1101:28112:12945 1:N:0:433
ACTTCCTACGGGGGGCAGCAGTGGGGAATATTGCACAATGGGGGGAACCCTGATGCAGCCATGCCGCGTGTATGAAGAAGGCCTTCGGGTTGTAAAGTACTTTCGGTAATGAGGAAGGTGGTGTATCGAATAGGTGCATCAATTGACGTTAATTACAGAAGAAGCACCGGCTAACTCCGTGCCAGCAGCCGCGGTAATACGGAGGGTGCGAGCGTTAATCGGAATGACTGGGCGTAAAGGGCATGTAGGCGGATAATTAAGTTAGGTGTGAAAGCCCCGGGCTCAACCTGGGAACTGCACC
+
CCCCCGGGGGGGGGGGGGGGGGGGGGGGGGGGGGGGGGGGGGGGGGGGGGGGGGGGGGGGGGGGGGGGGGGGGGGGGGGGGGGGGGGGGGGGGGGGGGGGGGGGGGGGGGGGGGGGGGGGGGGGGGGGGGGGGGGGGGGGGGGGGGGGGGGGGGGGGGGGGGGGGGGGGGGGGGGGGGGGGGGGGGGGGGGGGGGGGGGGGGGGGGGGGGGGGGGGGGGGGGGGGGGGGGGGGGGGGGGGGGFGFFFFFFFFGFEFFFFFFFGFFF@FADFFFFFFFFFFFFFFFFFFFFFFFB??FFFF(
@M04999:289:000000000-L3R54:1:1101:4653:12956 1:N:0:433
GTGCCTACGGGGGGCAGCAGTGGGGAATATTGCATAATGGGGGGAACCCTGATGCAGCCATGCCGCGTGTATGAAGAAGGCCTTCGGGTTGTAAAATACTTTCGGTGGTGAGGAAGTTGTGTGTATGAAAAGTGCATGCAATTGACGTTAGCTACAGAAGAAGCACCGGCTAACTCCGTGCCAGCAGCCGCGGTAATACGGAGGGTGCGAGCGTTAATCGGAATGACTGGGCGTAAAGGGCATGTAGGCGGATAATTAAGTTAGGTGTGAAAGCCCCGGGCTCAACCTGGGAATTGCACTT
+
CCCCCGGGGGGGGGGGGGGGGGGGGGGGGGGGGGGGGGGGGGGGGGGGGGGGGGGGGGGGGGGGGGGGGGGGGGGGGGGGGGGGGGGGGGGGGGGGGGGGGGGGGCEGEFFGGGGGFEGGGGGGGGGGGGGGGFGGGGGGGGGGGGGGGGGGGGGGGGGGGGGGGGGGGGGGGGGGGGGGGGGGGGGGGGGGGGGGGGGGDGGGGGGGGGEGGEGGGGGGGGGGGGGGGGGGGGGGGGGGGGFGFGFFFFFF7BFFFFFFFFFFFFFFFF4<AFFFFFFFFFF?FF<FFBFFF?FFFF?<:
@M04999:289:000000000-L3R54:1:1101:28401:12967 1:N:0:433
ACCTACGGGAGGCAGCAGTGGGGAATATTGCACAATGGGGGGAACCCTGATGCAGCCATGCCGCGTGTATGAAGAAGGCCTTCGGGTTGTAAAGTACTTTCGGTAGTGAGGAAGTTGTGTGTATGAAAAGTGCATGCAGTTGACGTTAGCTACAGAAGAAGCACCGGCTAACTCCGTGCCAGCAGCCGCGGTAATACGGAGGGTGCGAGCGTTAATCGGAATGACTGGGCGTAAAGGGCATGTAGGCGGATAATTAAGTTAGGTGTGAAAGCCCCGGGCTCAACCTGGGAATTGCACTTA
+
CCCCCGGGG@@FGGGGGGGGGGGGGGGGGGGGGGGGGGGGGGGGGGGGGGGGGGGGGGGGGGGGGGGGGGGGGGGGGGGGGGGGGGGGGGGGGGGGGGGGGGGGGGGGGGGGGGGGGGGGGGGGGGGGGGGGGGGGGGGGGGGGGGGGGGGGGGGGGGGGGGGGGDGGGGGGGGGGGGGGGGGGGGGGGGGGGGGGGGGGGGGGGGGGGGGGGGGGGGGGGGGGGGGGGGGGGGGGGGGGGGFGFGFFFFFFGFFFFFFFFFGFFFFFFFFF:FFFFFFFFFFFFFB:?FFFFFFFFF?F
@M04999:289:000000000-L3R54:1:1101:18896:12971 1:N:0:433
CCTACGGGAGGCTGCAGTGAGGAATATTGGACAATGGGTGAGAGCCTGATCCAGCCATCCCGCGTGAAGGACGACAGCCCTATGGGTTTTAAACTTCTTTTGTATGGGAATAAACCACATTACGTGTAATGTTCTGAAGGTACCATACGAATAAGCGTCGGCTAACTCCGTGCCAGCAGCCGCGGTAATACGGAGGATGCGAGCGTTATCCGGATTTATTGGGTTTAAAGGGTCCGTAGGCGGGTTGATAAGTCAGCGGTGAAAACCTGCAGCTTAACTGTAGAACTGCCGTTGATACTGT
+
CCCCCGGGGGGGGGGGGGGGGGGGGGGGGGGGGGGGGGGGGGGGGGGGGGGGGGGGGGGGGGGGGGGGGGGGGGGGGGGGGGGGGGGGGGGGGGGGGGGGGGGDGGGGGGGGGGGGGGGGGGGGGFGGGGGFGGGGGGGGGGGGGGGGGGGGGGGGGGGGGGFFGGGGGGGGGGGGGGGGGGGGGGGGGGGGGGGGGGGFGGGGGGGDGEFGGGCEGGGGFFFGGGGGFGGGFFGGGGGGFGFGDGF@FFFFGFFFFFFFFFGFFFFFFFFFFFFFF9=AFBBBDFB>?F;F<??A>FAFF
@M04999:289:000000000-L3R54:1:1101:24134:13040 1:N:0:433
GTTAGCCTACGGGCGGCTGCAGTAGGGAATCTTCCACAATGGACGCAAGTCTGATGGAGCAACGCCGCGTGAGTGAAGAAGGTTTTCGGATCGTAAAGCTCTGTTGTTGGTGAAGAAGGATAGGGGTAGTAACTGATTCTTATTTGACGGTAATCAACCAGAAAGTCACGGCTAACTACGTGCCAGCAGCCGCGGTAATACGTAGGTGGCAAGCGTTGTCCGGATTTATTGGGCGTAAAGCGAACGCAGGCGGGAGAACAAGTCAGCTGTGAAAGCCCTCGGCTTAACCGGGGAAGTGC
+
CCCCCGGGGGGGGGGGGGGGGGGGGGGGGGGGGGGGGGGGGGGGGGGGGGGGGGGGGGGGGGGGGGGGGGGGGGGGGGGGGGGGGGGGGGGGGGGGGGGGGGGGGGGGGGGGGGGFGGGGGGGGGGGGGGGGGGGGGGGGGGGGGGGGGGGGGGGGGGGGGGGGGGGGGGGGGGGGGGGGGGGGGGGGGGGGGGGGGGGGGGFGGGGGGGGGGGGGGGGGGGGGGGGDGGGGGGGGGGGGGGFGFGEFFFFFGFFFFFFFFFGFFFFFFFFFFFFFFFFBFFF?B?>BF>FFBFFFDFA
@M04999:289:000000000-L3R54:1:1101:20666:13043 1:N:0:433
CTTCTCCTACGGGAGGCTGCAGTGGGGAATATTGCACAATGGGGGGAACCCTGATGCAGCCATGCCGCGTGTATGAAGAAGGCCTTCGGGTTGTAAAGTACTTTCGGTAATGAGGAAGGTGGTGTATCGAATAGGTGCATCAATTGACGTTAATTACAGAAGAAGCACCGGCTAACTCCGTGCCAGCAGCCGCGGTAATACGGAGGGTGCGAGCGTTAATCGGAATGACTGGGCGTAAAGGGCATGTAGGCGGATAATTAAGTTAGGTGTGAAAGCCCCGGGCTCAACCTGGGAATTGCAC
+
CCCC@EEEFCFDGGEC;FGFFEECFGD7CFGCGEAEC9FFEGGGGCCGGCE<FAFFFGGGFGGGGGCEEFCF@DGGGGFD,BFBGFA@+FFC@FGG9@FFCEFAAFEGEFFGGGGD:FEGG>FC>DDCFFGGDGFFGGCECEFFGGGGEFGGGGFG@CFGGGCC@CFB:B*4*=:C>FGGGG>FFF5CGGGGDE5?CEFGGGGGCECC81C58***;*CFGG=5CCCCGFGGGCEDD<3DG3<CFDFFF4=8D3@F=@?F=FG=FF49<=(649F@4:B9(,,(08?F7(8161:18<A>4
@M04999:289:000000000-L3R54:1:1101:26915:13056 1:N:0:433
TCCGCCTACGGGGGGCTGCAGTAGGGAATCTTCCACAATGGACGCAAGTCTGATGGAGCAACGCCGCGTGGATGAAGAAGGTCTTCGGATCGTAAAATCCTGTTGTTGAAGAAGAACGGTTGTGAGAGTAACTGCTCATAGCGTGACGGTAATCAACCAGAAAGTCACGGCTAACTACGTGCCAGCAGCCGCGGTAATACGTAGGTGGCAAGCGTTGTCCGGATTTATTGGGCGTAAAGGGAGCGCAGGCGGTCTTTTAAGTCTGAATGTGAAAGCCCTCAGCTTAACTGAGGAAGAGCAT
+
CCCCCGGGGGGGGGGGGGGGGGGGGDGGGGGGGGGGGGGGGCFFGGGGGGFGEFFDGGGGGGGGGFFEGGGGGGGGGF<F7FFGFGGC:CCBFFGGGBCFGGFC<8DGCGGGGGGGGCGGGGGGGGCFGGGGGBFGGGEC>FGEC7FCFGG@FFFFFG*<EFGGECGG8?EEEGCGGEEF6CC@FGFAFFC5*C:?EFG?C<CGE@CGGFGGGC?E5CCGGG5/=E7*<:D75DCCDFFGDFEDFDD>FFFFGFEFFF4FF?>F=FF?BF9A4F*<><FF:?B9<BFF>AA),50:B?B7)
@M04999:289:000000000-L3R54:1:1101:25357:13065 1:N:0:433
CCTACGGGGGGCTGCAGTGAGGAATATTGGACAATGGGTGAGAGCCTGATCCAGCCATCCCGCGTGAAGGACGACAGCCCTATGGGTTTTAAACTTCTTTTGTATGGGAATAAACCACATTACGTGTAATGTTCTGAAGGTACCATACGAATAAGCATCGGCTAACTCCGTGCCAGCAGCCGCGGTAATACGGAGGATGCGAGCGTTATCCGGATTTATTGGGTTTAAAGGGTCCGTAGGCGGGTTGATAAGTCAGCGGTGAAAACCTGCAGCTTAACTGTAGAACTGCCGTTGATACTGT
+
CCCCCGGGGGGGGGGGGGGGGGGGGGGGGGGGGGGGGGGGGGGGGGGGGGGGGGGGGGGGGGGGGGGGGGGGGGGGGGGGGGGGGGGGGGGGGGGGGGGGGGGGGGGGGGGGGGGGGGGGGGGGGGGGGGGGGGGGGGGGGGGGGGFGGGGGGGGGGGGGGGGGGGGGGGGGGGGGGGGGGGGGGGGEGGGGGGGGGGGGGGGGGGGGGGGGG5CEGGGGGGGGGEGGGGGGGFGGGGGD=DFGFD>4FF?FFFFFFFFFFFGF=FDFFFF?BF?=FDFFFAB<:AA?B7>?B??ADAFFD
@M04999:289:000000000-L3R54:1:1101:7996:13080 1:N:0:433
GAACCTACGGGTGGCTGCAGTGAGGAATATTGGACAATGGGTGAGAGCCTGATCCAGCCATCCCGCGTGAAGGACGACAGCCCTATGGGTTTTAAACTTCTTTTGTATGGGAATAAACCACATTACGTGTAATGTTCTGAAGGTACCATACGAATAAGCATCGGCTAACTCCGTGCCAGCAGCCGCGGTAATACGGAGGATGCGAGCGTTATCCGGATTTATTGGGTTTAAAGGGTCCGTAGGCGGGTTGATAAGTCAGCGGTGAAAACCTGCAGCTTAACTGTAGAACTGCCGTTGATAC
+
CCCCCGGGGGGGGGGGGGGGGGGGGGGGGGGGGGGGGGGGGGGGGGGGGGGGGGGGGGGGGGGGGGGGGGGGGGGGGGGGGGGGGGGGGGGGGGGGGGGGGGGGGGGGGGGGGGGGGGGGGGGGGGGGGGGGGGGGGGGGGGGGGGGGGGGGGGGGGGGGGGGGGGGGGGGGGGGGGGGGGGGGGGGGGGGGGGGGGGGGGGGGGGGGGGGGGGGGGEEFGGGGGFGGGGGGGGGGGFGGGGFGFGFFFEFFGFFFFFFFFFGFFFFFFFFFFFFFFFFFFFFFFBBAD2)4:FFFFFFF2
@M04999:289:000000000-L3R54:1:1101:13215:13082 1:N:0:433
GGCCTACGGGGGGCTGCAGTGGGGAATATTGCACAATGGGGGGAACCCTGATGCAGCCATGCCGCGTGTATGAAGAAGGCCTTCGGGTTGTAAAGTACTTTCGGTAGTGAGGAAGTTGTGTGTATGAAAAGTGCATGCAGTTGACGTTAGCTACAGAAGAAGCACCGGCTAACTCCGTGCCAGCAGCCGCGGTAATACGGAGGGTGCGAGCGTTAATCGGAATGACTGGGCGTAAAGGGCATGTAGGCGGATAATTAAGTTAGGTGTGAAAGCCCCGGGCTCAACCTGGGAATTGCACTT
+
CCCCCGGGGGGGGGGGGGGGGGGGGGGGGGGGGGGGGGGGGGGGGGGGGGGGGGGGGGGGGGGGGGGGGGGGGGGGGGGGGGGGGGGGGGGGGGGGGGGGGGGGG>EFGFGGFGGGGGGGGGGGGGGGGGGGGGGGGGGGGGGGGGGGGGGGGGGGGGGGGGGGGGGGGGGGGGGGGGGGGGGGGGGGGGGGGGGGGGGGGGGGGGGGDGGGGGGGGGGGGGGGGGGGGGGG5CEFGGGGGFFGBCBFEFEFGFFFFFFFFFG:F?=>DF49<FFFFFFFFFFF08:<:6(.84?AAFFF
@M04999:289:000000000-L3R54:1:1101:5449:13091 1:N:0:433
GACCCTACGGGAGGCTGCAGTGGGGAATATTGCACAATGGGCGAAAGCCTGATGCAGCGACGCCGCGTGCGGGATGGCGGCCTTCGGGTTGTAAACCGCTTTTGATTGGGAGCAAGCGAGAGTGAGTGTACCTTTCGAATAAGCACCGGCTAACTACGTGCCAGCAGCCGCGGTAATACGTAGGGTGCAAGCGTTATCCGGATTTATTGGGCGTAAAGAGCTCGTAGGCGGTTCGTCGCGTCTGGCGTGAAAGTCCATCGCTTAACGGTGGATCGGCGCCGGGTACGGGCGGACTGGAGTG
+
CCCCCGGGGGGGGGGGGGGGGGGGGGGGGGGGGGGGGGGGGGGGGGGGGGGGGGGGGGGGGGGGGGGGGGGGGGGGGGGGGGGGGGGGGGGGGGGGGGGGGGGGGGGGGGGGGGGGGGGGGGGGFGGGGGGGGGGGGGGGGGGGGGGDGGGGGGGGGGGGGGGGGGGGGGGGGGGGGGGGGGGGGGGGGGGGGGGGGGGGGGGGFGGGGGGGGGGGGFGGGGGGGGGGGGGGGGGGGGGGGGFFFGFFFFFFGFFFFFFFFFGFFFFFFFFBBFFFFFF9;9>F9>:>FFFF09>FF<((4
@M04999:289:000000000-L3R54:1:1101:11385:13099 1:N:0:433
GCCTACGGGTGGCTGCAGTGGGGAATATTGCACAATGGGGGGAACCCTGATGCAGCCACGCCGCGTGTATGAAGAAGGCCTTCGGGTTGTAAAGTACTTTCGGTAGTGAGGAAGTTGTGTGTATGAAAAGTGCATGCAGTTGACGTTAGCTACAGAAGAAGCACCGGCTAACTCCGTGCCAGCAGCCGCGGTAATACGGAGGGTGCGAGCGTTAATCGGAATGACTGGGCGTAAAGGGCATGTAGGCGGATAATTAAGTTAGGTGTGAAAGCCCCGGGCTCAACCTGGGAATTGCACTTA
+
CCCCCGGGGGGGGGGGGGGGGGGGGGGGGGGGGGGGGGGGGGGGGGGGGGGGGGGGGG<FGGGGGGGGGGGGGGGGGGGGGGGGGGGGGGGGGGGGGGGGGGGGGGGGGGGDGGGGGGGGGGGGGGGGGGGGGGGGGGGGGGGGGGGGGGGGGGGGGGGGGGGGGGGGGGGGGGGGGGGGGGGGGGGGGGGGGGGGGGGGGGGGGGGGGGGGGGGFGGGGGGGGGGGGGGGGGGGGGGGGGGFGFGFFFEFFGFFFFFFFFFCFFF@FFFAFFFFEEFFFFFFFFFFF6?BFFFFBFFFF
@M04999:289:000000000-L3R54:1:1101:23925:13109 1:N:0:433
TACCACCTACGGGAGGCAGCAGTGGGGAATATTGCACAATGGGGGGAACCCTGATGCAGCCATGCCGCGTGTATGAAGAAGGCCTTCGGGTTGTAAAGTACTTTCGGTAGTGAGGAAGTTGTGTGTATGAAAAGTGCATGCAGTTGACGTTAGCTACAGAAGAAGCACCGGCTAACTCCGTGCCAGCAGCCGCGGTAATACGGAGGGTGCGAGCGTTAATCGGAATGACTGGGCGTAAAGGGCATGTAGGCGGATAATTAAGTTAGGTGTGAAAGCCCCGGGCTCAACCTGGGAATTGCAC
+
CCCCCGGGGGGGGGGGGGGGGGGGGGGGGGGGGGGGGGGGGGGGGGGGGGGGGGGGGGGGGGGGGGGGGGGGGGGGGGGGGGGGGGGGGGGGGGGGGGGGGGGGGGGGGGGGGGGGGGFGGGGGGGGGGGGGGGGGGGGGGGGGGGGGGGGGGGGGGGGGGGGGGGGGGGGGGGGGGGGGGGGGGGGGGGGGGGGGGGGGGGGGGGGGGGGGGGGGGGGGGGGGGGGGGGGGGGGGGGGGGGFGFGFFFFFFGFFFFFFFFFGFFFFF76<ABFFFFF@BFFFFFFFFFFFBF7?FFFFA2
@M04999:289:000000000-L3R54:1:1101:11006:13144 1:N:0:433
TTCCTACGGGGGGCTGCAGTGAGGAATATTGGACAATGGGTGAGAGCCTGATCCAGCCATCCCGCGTGAAGGACGACAGCCCTCTGGGTTTTAAACTTCTTTTGTATGGGAATAAACCACATTACGCGTAATGTTCTGAAGGTACCATACGAATAAGCATCGGCTAACTCCGTGCCAGCAGCCGCGGTAATACGGAGGATGCGAGCGTTATCCGGATTTATTGGGTTTAAAGGGTCCGTAGGCGGGTTGATAAGTCAGCGGTGAAAACCTGCAGCTTAACTGTAGAACTGCCGTTGATACT
+
CCCCCGGGGGGGGDGGGGGGGGGGGGGGGGGGGGGGGGGGGGGFGGGGGGGGGGGGGGGGGGGGGGGGGGGGGGGGGGGGGGG7FFFGGGGGGGGGGGGGGGGGGGGGGGGGGGGGGGGGGGGGGGGGGGGGGGGGGGGGGGGGGGGGGGGGGGGGGGGGGGGGGGGGGGGGGGGGGGGGGGGGEE5EEEGFGGDDGGGGGGGGGGGGGEFGGG==CGG9?FFFFEGDCC*>FGGGGGGGGDFDB38@FFFFGFF?F?FDBDGFFFFFFFFB?FFFFFFFFFFFF<DFFFFB>?:?3ABA.
@M04999:289:000000000-L3R54:1:1101:8269:13167 1:N:0:433
CCTACGGGTGGCTGCAGTGGGGAATATTGCACAATGGGGGAAACCCTGATGCAGCCATGCCGCGTGTATGAAGAAGGCCTTCGGGTTGTAAAGTACTTTCGGTAATGAGGAAGGTGGTGTATCTAATAGGTGCATCAATTGACGTTAATTACAGAAGAAGCACCGGCTAACTCCGTGCCAGCAGCCGCGGTAATACGGAGGGTGCGAGCGTTAATCGGAATGACTGGGCGTAAAGGGCATGTAGGCGGATAATTAAGTTAGGTGTGAAAGCCCTGGGCTCAACCTAGGAATTGCACTTAA
+
CCCCCGGGGGGGGGGGGGGGGGGGGGGGGGGGGGGGGGGGGGGGGGGGGGGGGGGGGGGGGGGGGGGGGGGGGGGGGGGGGGGGGGGGGGGGGGGGGGGGGGGGGGGGGGDGGGGGGGGGGGGGGGGGGGGGGGGGGGGGGGGGGGGGGGGGGGGGGGGGGGGGGGGGGGGGGGGGGGGGGGGGGGGGGGGGGGGGGGGGGGGGGGGGGGGGGGGGGGGGGGGGGGGGGGGGGGGGGGGGGGFGFGFFDFFFGFFFFFFFFFGFFFFFFFFFFFF@FF@?FFFFF>DBBFFBFFF?BFFA
@M04999:289:000000000-L3R54:1:1101:10812:13172 1:N:0:433
CACCCTACGGGTGGCTGCAGTGGGGAATATTGCACAATGGGGGGAACCCTGATGCAGCCATGCCGCGTGTATGAAGAAGGCCTTCGGGTTGTAAAGTACTTTCGGTAATGAGGAAGGTGGTGTATCGAATAGGTGCATCAATTGACGTTAATTACAGAAGAAGCACCGGCTAACTCCGTGCCAGCAGCCGCGGTAATACGGAGGGTGCGAGCGTTAATCGGAATGACTGGGCGTAAAGGGCATGTAGGCGGATAATTAAGTTAGGTGTGAAAGCCCCGGGCTCAACCTGGGAACTGCACTT
+
CCCCCGGGGGGGGGGGGGGGGGGGGGGGGGGGGGGGGGGGGGGGGGGGGGGGGGGGGGGGGGGGGGGGGGGGGGGGGGGGGGGGGGGGGGGGGGGGGGGGGGGGGGGGGGGGGGGGGGGGGGGGGGGGGGGGGGGGGGGGGGGGGGGGGGGGGGGGGGGGGGGGGGGGGGGGGGGGGGGGGGGGGGGGGGGGGGGGGGGGGGGGGGGGGGGEGGGGGGGGGGGGGGGGGGGGGGGGGGGGGGFGFGFFFFEBGFFFFFFFFFGFFFFFFFFFBFFFFFFFFFFFFF?>BFFFFFFFFFFF:
@M04999:289:000000000-L3R54:1:1101:18996:13172 1:N:0:433
TTATCCTACGGGTGGCTGCAGTAGGGAATCTTCCACAATGGACGCAAGTCTGATGGAGCAACGCCGCGTGAGTGAAGAAGGTTTTCGGATCGTAAAGCTCTGTTGTTGGTGAAGAAGGATAAGGATAGTAACTGATTCTTATTTGACGGTAATCAACCAGAAAGTCACGGCTAACTACGTGCCAGCAGCCGCGGTAATACGTAGGTGGCAAGCGTTGTCCGGATTTATTGGGCGTAAAGCGAACGCAGGCGGGAGAACAAGTCAGCTGTGAAAGCCCTCGGCTTAACCGGGGAAGCGCAGC
+
CCCCCGGGGGGGGGGGGGGGGGGGGGGGGGGGGGGGGGGGGGGGGGGGGGGGGGGGGGGGGGGGGGGGGGGGGGGGGGGGGGGGGGGG@FGGGGGGGGGGGGGGGGGGGGGGGGGGGGGGGGGGGGGGGGGG9FGGGGGGGGGGGGGGGGGGGGGGGGGGGGGGGGGGGGGGGGGGGGGGGGGGGGGGGGGGGGGDEGGGGGGGGGGGGGGGGGGGGGGGGGDGGGDGGFGGGGGGGGGGGGFGFGFFFFFFGFDBFFFFFFGFFFFFFFAFFFFFFBFF?FFF0AAA9BB19??FFFFF9
@M04999:289:000000000-L3R54:1:1101:8206:13197 1:N:0:433
ATTCCTACGGGGGGCTGCAGTGAGGAATATTGGACAATGGGTGAGAGCCTGATCCAGCCATCCCGCGTGAAGGACGACAGCCCTATGGGTTTTAAACTTCTTTTGTATGGGAATAAACCACATTACGTGTAATGTTCTGAAGGTACCATACGAATAAGCATCGGCTAACTCCGTGCCAGCAGCCGCGGTAATACGGAGGATGCGAGCGTTATCCGGATTTATTGGGTTTAAAGGGTCCGTAGGCGGGTTGATAAGTCAGCGGTGAAAACCTGCAGCTTAACTGTAGAACTGCCGTTGATAC
+
CCCCCGGGGGGGGGGGGGGGGGGGGFGGGGGGGGGGGGGFGFFGGGGGGGGGGGGGGGGGGGGGGGGGGGGGGGGGGGGGGGGGGGGGGGGGGGFGGGGGGGGGGGGGFFGGGGGGGGGGGGGGGGGGGGGGGGFGGGGGGGGGGGGGGGGGGGGGGGGGGGGGGGGFGGGGGGGGGGGGGGGGGGGGGGGGGGGGGGGGGGGGGEGEGGGGGGGGGGGCGFGGGFGGEGGDGFGGGGGGGGFGFGFFFFFF7@=F@FBFFFGFFFBFF:<???FFFA?ADFFA<ABABFF>BBFFF<B26
@M04999:289:000000000-L3R54:1:1101:15199:13201 1:N:0:433
CCTACGGGTGGCTGCAGTGGGGAATATTGCACAATGGGGGGAACCCTGATGCAGCCATGCCGCGTGTATGAAGAAGGCCTTCGGGTTGTAAAGTACTTTCGGTAGTGAGGAAGTTGTGTGTATGAAAAGTGCATGCAATTGACGTTAGCTACAGAAGAAGCACCGGCTAACTCCGTGCCAGCAGCCGCGGTAATACGGAGGGTGCGAGCGTTAATCGGAATGACTGGGCGTAAAGGGCATGTAGGCGGATAATTAAGTTAGGTGTGAAAGCCCCGGGCTCAACCTGGGAATTGCACTTAA
+
CCCCCGGGGGGGGGGGGGGGGGGGGGGGGGGGGGGGGGGGGGGGGGGGGGGGGGGGGGGGGGGGGGGGGGGGGGGGGGGGGGGGGGGGGGFGGGGGGGGGGGGGGGGGFGGGGGGGGGGGGGGGGGGGGGGGGGGGGGGGGGGGGGGGGGGGGGGGGGGGGGGGGGGGEGGGGGGGGGGGGGGGGGGGGGGDGGGGGGGGGGGGGG=EGGGGGGGGGGGGGGGGGFFGGGGCEGGGGGGGGGFGBC>EFFFFGFFBFFFFFFGFFFFFAFFFFFFFFFFFFFFFFFFF?FFFFFFFFFF9
@M04999:289:000000000-L3R54:1:1101:1736:13209 1:N:0:433
GACCTGGCTGCAGCAGTGAGGAATATTGGACAATGGGTGAGAGCCTGATCCAGCCATCCCGCGTGAAGGACGACAGCCCTATGGGTTTTAAACTTCTTTTGTATGGGAATAAACCACATTACGTGTAATGTTCTGAAGGTACCATACGAATAAGCATCGGCTAACTCCGTGCCAGCAGCCGCGGTAATACGGAGGATGCGAGCGTTATCCGGATTTATTGGGTTTAAAGGGTCCGTAGGCGGGTTGATAAGTCAGCGGTGAAAACCTGCAGCTTAACTGTAGAACTGCCGTTGATACTGTT
+
8-8ACFGGGGGGGGGGGGGGGGGGGGGGGGGGGGGGGGGDFGGGGGGGGGGGGGGGGGGGGGGGGGGGGGGGGGGGGGGGGGGGGGGGGGGGGGGGGGGGGFGGGGGGGGGGGGGGGGGFGGGGGGGGFGGGFGGGEGGGGGGGGGGGGGGFGGGGGGGGGGGGGGGGGGGGGGGGGGGGGGGDGGGGGGGGGGGECGGGGGE5BEGF7CECGGGFCFGGGGGGGGGGGGGG65CGGDGCCGE9>DFFF?FFGF?FEFFFF@F?FD@F?FFFF=?4@<@BFA9A7472<;?4<?A><A2<<
@M04999:289:000000000-L3R54:1:1101:12871:13218 1:N:0:433
CCTGCCCTACGGGAGGCTGCAGTGGGGAATATTGCGCAATGGGGGGAACCCTGATGCAGCCATGCCGCGTGTATGAAGAAGGCCTTCGGGTTGTAAAGTACTTTCGGTAGTGAGGAAGTTGTGTGTATGAAAAGTGCATGCAGTTGACGTTAGCTACAGAAGAAGCACCGGCTAACTCCGTGCCAGCAGCCGCGGTAATACGGAGGGTGCGAGCGTTAATCGGAATGACTGGGCGTAAAGGGCATGTAGGCGGATAATTAAGTTAGGTGTGAAAGCCCCGGGCTCAACCTGGGAACTGCAC
+
CCCCCGGGGGGGGGGGGGGGGGGGGGGGGGGGGGGGGGGGGGGGGGGGGGGGGGGGGGGGGGGGGGGGGGGGGGGGGGGGGGGGGGGGGGGGGGGGGGGGGGGGGGGGGGGGGGGDFGGGGGGGGGGGGGGGGGGGGGGGGGGGGGGGGGGGGGGGGGGGGGGGGGGGGGGGGGGGGGGGGFGGGGGGGGGGGGDGEGGGGGGGGGGGGGGDGGGGGGGGGGGGGGGGGGGGGGGGGGGGGGEGFGFFFFFFGFFFFFFFFFGFFFFFFFFFAFFFFBFFFF69B?FFFFB<FBFFFFFF:
@M04999:289:000000000-L3R54:1:1101:17265:13219 1:N:0:433
GAGCCTACGGGGGGCAGCAGTAGGGAATCTTCCACAATGGACGCAAGTCTGATGGAGCAACGCCGCGTGAGTGAAGAAGGTTTTCGGATCGTAAAGCTCTGTTGTTGGTGAAGAAGGATAAGGATAGTAACTGATTCTTATTTGACGGTAATCAACCAGAAAGTCACGGCTAACTACGTGCCAGCAGCCGCGGTAATACGTAGGTGGCAAGCGTTGTCCGGATTTATTGGGCGTAAAGCGAACGCAGGCGGGAGAACAAGTCAGCTGTGAAAGCCCTCGGCTTAACCGGGGAAGTGCAGCT
+
CCCCCGGGGGGGGGGGGGGGGGGGGGGGGGGGGGGGGGGGGGGGGGGGGGGGGGGGGGGGGGGGGGGGGGGGGGGGGGGGFGGGGGGGGGGGGGGGGGGGGGGGGGGGGGGGGGGGGGGGGGGFGGGGGGGGGGGGGGGGGGGGGGDGGGGGGGGGGGGFGGGGGGGGGGGGGGGGGGGGGGGGGGFGG5CEGGGGGGGGGGGGGFGFGGGGGGGCCFGEGEGGGGGGGGGGEDGGCDGDDG:DEDEEFFFB5@>FFFFFFFGFFFFFFFF94@@FFFB?B:97<AA>B>94?F?DF<AB1
@M04999:289:000000000-L3R54:1:1101:25534:13234 1:N:0:433
TTTTCCTACGGGGGGCTGCAGTGAGGAATATTGGACAATGGGTGAGAGCCTGATCCAGCCATCCCGCGTGAAGGACGACAGCCCTATGGGTTTTAAACTTCTTTTGTATGGGAATAAACCACATTACGTGTAATGTTCTGAAGGTACCATACGAATAAGCATCGGCTAACTCCGTGCCAGCAGCCGCGGTAATACGGAGGATGCGAGCGTTATCCGGATTTATTGGGTTTAAAGGGTCCGTAGGCGGGTTGATAAGTCAGCGGTGAAAACCTGCAGCTTAACTGTAGAACTGCCGTTGAT
+
CCCCCGGGGGGGGGGGGGGGGGGGGGGGGFGGGGGGGGGGGGEGFGGGGGGGCGGGGGGGGGGGGGGGGGGGGGGGGGGGGGGGGCGGGGGGGGGGGGGGGGGGGGGGGGGGGGGGGGGGGGGGGGGGFGGGGGGGGGGGGGGGGDGGFGGGGCFFFGGGGGGGGGGGGGGGGEGGGGCGG8FFGGGGGGEGGGGGCGEGGGGFGGGGGGGGGGGGGAEGFGFGGGGGGGGGGFGD7CFGGGBGFGFF5DD4>F??=BFFFFDDEFFFFF<B:>4960BD<9>BA2<ADF<8<?>FBF?F
@M04999:289:000000000-L3R54:1:1101:19131:13245 1:N:0:433
CACCTACGGGAGGCTGCAGTAGGGAATCTTCCACAATGGACGCAAGTCTGATGGAGCAACGCCGCGTGAGTGAAGAAGGTTTTCGGATCGTAAAGCTCTGTTGTTGGTGAAGAAGGATAGGGGTAGTAACTGATTCTTATTTGACGGTAATCAACCAGAAAGTCACGGCTAACTACGTGCCAGCAGCCGCGGTAATACGTAGGTGGCAAGCGTTGTCCGGATTTATTGGGCGTAAAGGGAGCGCAGGCGGTCTAATAAGTCTGATGTGAAAGGTCATAGCTCAACTATGGACGTGCATC
+
CCCCCGGGGGGGGGGGGGGGGGGGGGGGGGGGGGGGGGGGGGGGGGGGGGGGGGGGGGGGGGGGGGGGGGGGGGGGGGGGGGGGGGGGGGGGGGGGGGGGGGGGGGGGGGGGGGGGGGGGGGGGGGGGGGGGGGGGGGGGGGGGGGGGGGGGGGGGGGGGGGGGGGGGGGGGGGGGGGFGGGGGGGGGGGGGGGGGGGGGGGGGGGGGGGFGGGGGGGGGCEGGGGGGGGFGGGGGGGGGGGFG@GEFFFFFGFFFFFFFFFGFFFFFFFAAFFFFFFFFBFFFFFFFF?AFFF:?FFF
@M04999:289:000000000-L3R54:1:1101:11012:13265 1:N:0:433
GATCCTACGGGGGGCTGCAGTGGGGAATATTGCACAATGGGGGGAACCCTGATGCAGCCATGCCGCGTGTATGAAGAAGGCCTTCAGGTTGTAAAGTACTTTCGGTAATGAGGAAGGTGGTGTATCGAATAGGTGCATCAATTGACGTTAATTACAGAAGAAGCACCGGCTAACTCCGTGCCAGCAGCCGCGGTAATACGGAGGGTGCGAGCGTTAATCGGAATGACTGGGCGTAAAGGGCATGTAGGCGGATAATTAAGTTAGGTGTGAAAGCCCCGGGCTCAACCTGGGAACTGCACTT
+
CCCCCGGGGGGGGGGGGGGGGGGGGGGGGGGGGGGGGGGGGGGGGGGGGGGGGGGGGGGGGGGGGGGGGGGGGGGGGGGGGGGGGGGGGGGGGGGGGGGGGGGGGGGGGGGGGGGGGGGGGGGGGGGGGGGGGGGGGGGGGGGGGGGGGGGGGGGGGGGGGGGGGGGGGGGGGGGGGGGGGGGGGGGGGGGGEGGGGGGGGGGGGGGDGEGGGGGGGGGGGGGGGGGGGGGGGGGGGGGGGGFGFGFFFFFFGDFFFFFFFFD=FFFFFFFFFF>FFFFFF9:?>FFBFBFFBB?F72>B?
@M04999:289:000000000-L3R54:1:1101:20280:13304 1:N:0:433
TTCCTACGGGTGGCTGCAGTGGGGAATATTGCACAATGGGGGGAACCCTGATGCAGCCACGCCGCGTGTATGAAGAAGGCCTTCGGGTTGTAAAGTACTTTCGGTAATGAGGAAGGTGGTGTATCGAATAGGTGCATCAATTGACGTTAATTACAGAAGAAGCACCGGCTAACTCCGTGCCAGCAGCCGCGGTAATACGGAGGGTGCGAGCGTTAATCGGAATGACTGGGCGTAAAGGGCATGTAGGCGGATAATTAAGTTAGGTGTGAAAGCCCCGGGCTCAACCTGGGAACTGCACTT
+
CCCCCGGGGDGGGGGGGGGGGGGGGGGGGGGGGGGGGGGGGGGGGGGGGGGGGGGGGGGGGGGGGGGGGGGGGGGGGGGGGGGGGGGGGGGGGGGGGGGGGGGGGGGGGGGGGGGGGGGGGGGGGGGGGGGFGGGGGGGGGGGGGGGGGGGGGGGGGGGGGGGGGGGGGGGGGGGGGGGGGGFGGGGGGGGGGGGGGGGGGGGGGGGGGGGGGGGGGGGGGGGGGGGGGGGGEGGGGGGGGGFGFGFFFFFFG?FFFFFFFFG:=?FBFFFFFFFEEFFF9BBBBFFF?112:?BBFFFF
@M04999:289:000000000-L3R54:1:1101:16860:13305 1:N:0:433
AAACCTACGGGAGGCTGCAGTGAGGAATATTGGACAATGGGTGAGAGCCTGATCCAGCCATCCCGCGTGAAGGACGACAGCCCTATGGGTTTTAAACTTCTTTTGTATGGGAATAAACCACATTACGTGTAATGTTCTGAAGGTACCATACGAATAAGCATCGGCTAACTCCGTGCCAGCAGCCGCGGTAATACGGAGGATGCGAGCGTTATCCGGATTTATTGGGTTTAAAGGGTCCGTAGGCGGGTTGATAAGTCAGCGGTGAAAACCTGCAGCTTAACTGTAGAACTGCCGTTGATAC
+
CCCCCGGGGGGGGGGGGGGGGGGGGGGGGGGGGGGGGGGGGGGGGGGGGGGGGGGGGGGGGGGGGGGGGGGGGGGGGGGGGGGGFGGGGGGGGGGGGGGGGGGGGGGGGGGGGGGGGGGGGGGGGGGGGGGGGGGGGGGGGGGGGGGGGGGGGGGGGGGGGGGGGGGGGGGGGGGGGGGGGGGGGGGGGGGGGGGGGGGGGGGGGGGGGGGGGGGGGGGGGGGGGGGGGGGGGGGGGGGGGGFGEGFFDFFFGFFFFFFFFFGFFFFFFFFFFFFFFFFFFFFFAAAAAFFFFFF?6?AF)
@M04999:289:000000000-L3R54:1:1101:25340:13340 1:N:0:433
CCTACGGGGGGCTGCAGTGGGGAATATTGCACAATGGGGGGAACCCTGATGCAGCCATGCCGCGTGTATGAAGAAGGCCTTCGGGTTGTAAAGTACTTTCGGTAGTGAGGAAGTTGTGTGTATGAAAAGTGCATGCAGTTGACGTTAGCTACAGAAGAAGCACCGGCTAACTCCGTGCCAGCAGCCGCGGTAATACGGAGGGTGCGAGCGTTAATCGGAATGACTGGGCGTAAAGGGCATGTAGGCGGATAATTAAGTTAGGTGTGAAAGCCCCGGGCTCAACCTGGGAATTGCACTTAA
+
CCCCCGGGGGGGGGGGGGGGGGGGGGGGGGGGGGGGGGGGGGGGGGGGGGGGGGGGGGGGGGGGGGGGGGGGGGGGGGGGGGGGGGGGGGGGGGGGGGGGGGGGGGGGGGGGFFGGGGGGGGGGGGGGGGGGGGGGGGGGGGGGGGGGGGGGGGGGGGGGGGGGGGGGGGGGGGGGGGGGGGGGGGGGGGGGGGGGGGDGGGGGGGGGGGGGDGGGGGDGGGGGGGGGGGGGGGGGGGGGGGFGFGFFBFEFGFFFFF?FF?GFFFFFFFF:BFFBFFFFFFFFFFFF?FBFFFFFFFFF
@M04999:289:000000000-L3R54:1:1101:23648:13379 1:N:0:433
GACCTACGGGGGGCAGCAGTGGGGAATTTTGGACAATGGGGGCAACCCTGATCCAGCCATGCCGCGTGTCTGAAGAAGGCCTTCGGGTTGTAAAGGACTTTTGTTAGGGAAGAAAAGCTTGGTGCTAATACCACCGAGTGCTGACGGTACCTAAAGAATAAGCACCGGCTAACTACGTGCCAGCAGCCGCGGTAATACGTAGGGTGCGAGCGTTAATCGGAATTACTGGGCGTAAAGCGAGCGCAGACGGTTAGATAAGTCAGATGTGAAATCCCCGAGCTCAACTTTGGACGTGCATTTG
+
CCCCCGGE@CGGEGEEFGG<FDGGGGGGGGGGGGFGGGGGGEGGGDECGGGGFGF@FGGGGGGCEGGGFGGGGG9CFFFGDGFFCGDGGEGFCFGCCC>FGG<FFFFGFACBBC><<FFGGGGGGFGGGFGFFGFEFE<CEF9CFGGGGE<FGFGGFGFGFFGEFGGGGGDEGGGGECCCEDEF?CEFCECCCE5FFGC:?81;@?C?5:CEE58CGGCCEGGGCGGGGFCC57:<DDDCCD:DEG5>ED5>5FFF49/===F?FFFFA4<<<6?><>>6(52)4:A)4(4:9:BFB4<A)
@M04999:289:000000000-L3R54:1:1101:6101:13398 1:N:0:433
ACGGGGGGCTGCAGTAGGGAATCTTCCACAATGGACGCAAGTCTGATGGAGCAACGCCGCGTGAGTGAAGAAGGTTTTCGGATCGTAAAATCCTGTTGTTGAAGAAGAACGGTTGTGAGAGTAACTGCTCATAGCGTGACGGTAATCAACCAGAAAGTCACGGCTAACTACGTGCCAGCAGCCGCGGTAATACGTAGGTGGCAAGCGTTGGCCGGATTTATTGGGCGTAAAGGGAGCGCAGGCGGTCTTTTAAGTCTGAATGTGAAAGCCCTCAGCTTAACTGAGGAAGAGCATCGGAAAC
+
CCCCCGGGGGGGGGGGGGGGGGGGGGGGGGGGGGGGGGGGGGGGGGGGGGGGGGGGGGGGGGGGGGGGGGGFGGGGGGGGGCGGGGGGGGGGGGGGFGGGGGGGGGGGFFGGGGGGGGGGGGGGGGGGGGGGGGGGGEGGGGGGGGGGGGGGGGGGGGGGGGGGGGGGGGGGGGGGGGFGGFGGDGGGGGGGGG@FDGGGGGGGGGGGD5*+CCECEEFGFFGGGGDGGCGGGGGGGG3CGGFGF3BDFFFFFF???FBF=?FFFFFF:>6:<FF:F27:<AFFF?:704:??<708:<F(
@M04999:289:000000000-L3R54:1:1101:24654:13412 1:N:0:433
ACTGTCCTACGGGGGGCTGCAGTGAGGAATATTGGACAATGGGTGAGAGCCTGATCCAGCCATCCCGCGTGAAGGACGACAGCCCTATGGGTTTTAAACTTCTTTTGTATGGGAATAAACCACATTACGCGTAATGTTCTGAAGGTACCATACGAATAAGCATCGGCTAACTCCGTGCCAGCAGCCGCGGTAATACGGAGGATGCGAGCGTTATCCGGATTTATTGGGTTTAAAGGGTCCGTAGGCGGGTTGATAAGTCAGCGGTGAAAACCTGCAGCTTAACTGTAGAACTGCCGTTGAT
+
CCCCCGGGGGGGGGGGGGGGGGGGGGGGGGGGGGGGGGGGGGGGGGGGGGGGGGGGGGGGGGGGGGGGGGGGGGGGGGGGGGGGGGFGGGGGGGGGGGGGGGGGGGGGGGGGGGGGGGGGGGGGGGGGGGGGGGGGGGGGGGGGGGGGGGGGGGGGGGGGGGGGGGGGGGGGGGGGGGGGGGGGGGGGGGGGGGGGGGGGGGGGGGGGGGGGGGGGGGGGGGGGGGGGGGDGGGGGGGGGGGFDFGFFFFFFGFFFFFFFFFGFD@FFFFFFFFFFFFFFFFFBFFFFFFBF?FFFFFF:)
@M04999:289:000000000-L3R54:1:1101:12037:13421 1:N:0:433
GAGCCTACGGGGGGCTGCAGTGAGGAATATTGGACAATGGGTGAGAGCCTGATCCAGCCATCCCGCGTGAAGGACGACAGCCCTATGGGTTTTAAACTTCTTTTGTATGGGAATAAACCACATTACGTGTAATGTTCTGAAGGTACCATACGAATAAGCATCGGCTAACTCCGTGCCAGCAGCCGCGGTAATACGGAGGATGCGAGCGTTATCCGGATTTATTGGGTTTAAAGGGTCCGTAGGCGGGTTGATAAGTCAGCGGTGAAAACCTGCAGCTTAACTGTAGAACTGCCGTTGATAC
+
CCCCCGGGGGGGGGGGGGGGGGGGGGGGGGGGGGGGGGGGGGGGGGGGGGGGGGGGGGGGGGGGGGGGGGGGGGGGGGGGGGGGGGGGGGGGGGGGGGGGGGGGGGGGGGGGGGGGGGGGGGGGGGGGGGGGGGGGGGGGGGGGGGGGGGGGGGGGGGGGGGGDGGGGGGGGGGGGGGGGGGGGGGGGGGGGGGGGGGGGGGGGGGGGGGGGGGGGGGGGGGGFGGGGGGGGGGGGGGGGGGFGFGFFFFFFGFFFFFFFEFGFFFFFFFFF:FFFFAFFFFBFFFF<AFFFFFFF??AB2
@M04999:289:000000000-L3R54:1:1101:4828:13425 1:N:0:433
GGTCCTACGGGCGGCTGCAGTGGGGAATATTGCACAATGGGGGAAACCCTGATGCAGCCATGCCGCGTGTATGAAGAAGGCCTTCGGGTTGTAAAGTACTTTCGGTAATGAGGAAGGTGATGTATCTAATAGGTGCATCAATTGACGTTAATTACAGAAGAAGCACCGGCTAACTCCGTGCCAGCAGCCGCGGTAATACGGAGGGTGCGAGCGTTAATCGGAATGACTGGGCGTAAAGGGCATGTAGGCGGATAATTAAGTTAGGTGTGAAAGCCCTGGGCTCAACCTAGGAATTGCACTT
+
CCCCCGGGGGGGGGGGGGGGGGGGGGGGGGGGGGGGGGGGGGGGGGGGGGGGGGGGGGGGGGGGGGGGGGGGGGGGGGGGGGGGGGGGGGGGGGGGGGGGGGGGGGGGGGFGGGGGGGGGGGGGGGGGGGGGGGGGGGGGGGGFGGGGGGGGGGGGGGGGGGGGGGGGGGGGGGGGGGGGGGGGGGGGGGGGGGGGGGGGGGGGGGGGGGEGGGGCGGGGGDGGGGGGGGGGGGGDFGGGCCFGFFFFFFEFGFFF??FFFFGFFFFFFFFFFFFFFFFF???F?FF?B?(09?D?FBFF?
@M04999:289:000000000-L3R54:1:1101:16372:13480 1:N:0:433
TATGCCTACGGGTGGCTGCAGTGGGGAATATTGCACAATGGGGGGAACCCTGATGCAGCCATGCCGCGTGTATGAAGAAGGCCTTCGGGTTGTAAAGTACTTTCGGTGGTGAGGAAGTTGTGTGTATGAAAAGTGCATGCAATTGACGTTAGCTACAGAAGAAGCACCGGCTAACTCCGTGCCAGCAGCCGCGGTAATACGGAGGGTGCGAGCGTTAATCGGAATGACTGGGCGTAAAGGGCATGTAGGCGGATAATTAAGTTAGGTGTGAAAGCCCCGGGCTCAACCTGGGAATTGCACT
+
CCCCCGGGGGGGGGGGGGGGGGGGGGGGGGGGGGGGGGGGGGGGGGGGGGGGGGGGGGGGGGGGGGGGGGGGGGGGGGGGGGGGGGGGGGGGGGGGGGGGGGGGGGFGGFGGGGGGGGGGGGGGGGGGGGGGGGGGGGGGGGGGGGGGGGGGGGGGGGGGGGGGGGGGGGGGGGGGGGGGGGGGGGGGGGGGGGGGGGGGGGGGGGGGGGGGGGGGGGGGGGGGGGGGGGGGGGGGGGGGGGFGFGFFFFFFGFFFFFF?=@FFFFFFDFBFDFFFFFFFF966>?FFBFFFBFFF><A?9
@M04999:289:000000000-L3R54:1:1101:25336:13482 1:N:0:433
CCTACGGGAGGCAGCAGTGGGGAATTTTGGACAATGGGGGCAACCCTGATCCAGCCATGCCGCGTGTCTGAAGAAGGCCTTCGGGTTGTAAGGGACTTTTGTTAGGGAAGAAAAGCTTGGTGCTAATACCACCGAGTGCTGACGGTACCTAAAGAATAAGCACCGGCTAACTACGTGCCAGCAGCCGCGGTAATACGTAGGGTGCGAGCGTTAATCGGAATTACTGGGCGTAAAGCGAGCGCAGACGGTTAGATAAGTCAGATGTGAAATCCCCGAGCTCAACTTGGGACGTGCATTTGA
+
[truncated: 29,995,005 more chars]
