# Supplementary material for: Dynamics of the hindgut microbiota of the Japanese honey bees (Apis cerana japonica) throughout the overwintering period
Source: PeerJ. 2025 Oct 13;13:e20050. doi: 10.7717/peerj.20050 (PMC12530201; doi:10.7717/peerj.20050)
Supplement: Supplemental Information 46 [file peerj-13-20050-s046.gz › peerj-13-20050-s046]

@M04999:289:000000000-L3R54:1:1101:15471:1926 2:N:0:432
CTATGACTACTGGGGTATCTAATCCTTTTCGCTACCCATGCTTTCGAACCTCAGCGTCAGTTACACACCATAGAGCCGCCTTCGCCACTGTTGTTCTTCCATATATCTACGCATTCCACCGCTACACATGGAGTTCCCCTCTCCTCTTCTGCACTCAACAAAAACAGTTTCAGCTGCACTTCCCCGTTTAAGCCGAGGTCTTTCACAGCTGACTTCTTCTCCCGCCTGCTTTCGCTTTACGCCCATTAATTCCGGACAACGCTTGCCACCTACGTATTACCCCGGCTGCTGCTCCGTAGCT
+
-A,A,,;CCFGFGGGGGFEFGG<@,C,CEC@CCBFF,,C,,<CEE,,,C6@F,,;+B@7@EF,6;6,6,6,,,,,6:+4>FCE,@@,?F,,C,AAFEGGB,A,9,54?,9,=,@?F<,C@++>+>,A,?<?8,@>99,99======AAFC,8,69=,,,,,,6+30,@==@,,,6608:A==D=8+3@@+7,2D+3=730?BBA6;9+:@8*099+1=BAFE44759(7(19@((65>*=,323((/)6)97)6((.((/(44?(:4)52((.(.,.84<<(((,(--3:2))),(-((()
@M04999:289:000000000-L3R54:1:1101:9810:1980 2:N:0:432
CTTCAGACTACCCGGGTATCTATTCCTGTTTGCTCCCCACGCTTTCGCATCTCAGCGTCAGTATCTGTCCAGAAGGCCGCCTTCGCCACCGGTATTCCTCCACATCTCTACGCATTTCACCGCTACACGTGGAATTCTACCTTCCTCTACAATACTCCAGATAACCAGTTTTAAGTGCAATTCCTAGGTTGAGCCCGGTGCTTTCACACCTAACTTAATTATCCGCCTACATGCTCTTTACGCCCAGTCATTCCGATTAACGCTCGCACCCTCCGTATTACCGCGGCTGCTGGCACGGAGT
+
-AC<,,<EEFGGGGEE@BEEGF,CCEC9FGFAFGG,@,,7+6@FGAFFCCGG,<<C7B@@:C<EFFCFFFE<,,BF,EF+FC@F,?4?:<++@=FGG9E?E8=,:8CEE<BE7@CGFFAFGGGGEEF4@=,C+>>DFE,69@@=DEDFFF8?A,8DE=,,,6,EE?DDD9DGG8DDDD??;?8@,3,,7BC61D7=0;3<>*1?8=B9==>446CA*+@<AAA4529@2:E47;*18=?+9(6(.31=;7C??3(/:20?63(61(31>0:?(4>F?F>A44((,((-4(45(1(,4(-7-
@M04999:289:000000000-L3R54:1:1101:22864:1998 2:N:0:432
TACTACTGGGGTATCTAATCCTGTTCGCTACCCATGCTTTCGAGCCTCAGCGTCAGTAACAGACCAGAGAGCCGCCTTCGCCACTGGTGTTCTTCCATATATCTACGCATTTCACCGCTACACATGGAGTTCCACTCTCCTCTTCTGCACTCAAGTCTCTCAGTTTCCGATGCTCTTCCTCAGTTAAGCTGAGGGCTTTCACATTCAGACTTAAAAGACCGCCTGCGCTCCCTTTACGCCCACTAAATCCGGACAACGCTTGCCACCTACGTATTACCGCGGCTGCTGGCACGTTGTTAGC
+
-6ACCGGGGGGGGGGGGGGGGGFFFGGDG:FFGGGGGGGGGD8FGGGGGGGGGGDFFFGGFFCFFGG?EGEFFDGGGGGG7BBFEFFGGGGGGGGGGGGGGGFFGGGGGGGGGGFGGGGGGGGFGFG8FGGGGGF=EFFFGGGGGGAFFGGGGG?@CAD==8EFGGCGG>CGGGGGFGFGFG?DD=,,7@F6FDGGGFF?7CFFFFAFEFFFF>FF=>AC>@@D=DAF@FBFF==6/>2?6;(6;(67?8@;0>FFFFBF<0:?ADF?BF?<?<?249?FFF9>BFBFF:122((.-:<))
@M04999:289:000000000-L3R54:1:1101:12623:2008 2:N:0:432
ATAGACTACTCGGGTATCTAATCCTGTTTGCTCCCCACGCTTTCGCATCTCAGCGTCAGTATCTGTCCAGAAGGCCGCCTTCGCCACCGGTATTCCTCCACATCTCTACGCATTTCACCGCTACACGTGGAATTCTACCTTCCTCTACAATACTCTAGTTAACCAGTTTTAAGTGCAATTCCTAGGTTGAGCCCAGGGCTTTCACACCTAACTTAATTATCCGCCTACATGTCCTTTACGCCCAGTCATTCCGATTAACGCTCGCACCCTCCGTATTACCGCGGCTGCTGGCACGGAGTT
+
-8AA8FFGGGGGGGGGGGGGGGCCGFGGGGGGGFGGGGE7FFGGGGGGGGGGGGEGGEEGGGGGFGGFFGGGFFFGGGEGGGFGCEE<@>FCFGGGGGGFDDFCEFFGGG7FGGGGGEFEGGGGGGEFFFFGGG=E=;E@DDFGGGGGGGGGGCFG9,@E8:=E,=EEFGGGGGGGFFFGGFGC=,@D8,@FGGCGG+;CFFFFFFFADF@=CCACFF>A6>)/>A2@5CEC?4?EF=;/59@?(733?7<C(6<(;9;7;;;(:9;BFFFF9?F??A<A?B199048?:?F??066>B0
@M04999:289:000000000-L3R54:1:1101:10980:2032 2:N:0:432
TGACTACTCGGGTATCTAATCCTGTTCGCTCCCCACGCTTTCGTCCATCAGCGTCAATCGGTATTTAGTAACCTGCCTTCGCAATCGGGGTTCTGTGTAATATCTATGCATTTCACCGCTACACTACACATTCCAGCTACTTCAATACTATTCAAGATTAACAGTATCAACGGCAGTTCTACAGTTAAGCTGCAGGTTTTCACCGCTGACTTATCAACCCGCCTACGGACCCTTTAAACCCAATAAATCCGGATAACGCTCGCATCCTCCGTATTACCGCGGCTGCTGGCACGGAGTTAGC
+
-ACCCGGGGGGGGGGGGGGGGGGGGGGGGGGGGGGGGGGGGFFFEGGGGGGGGGGGGFGGGGGFGGGDEFFGGGGGGGFGGCFEFGCCGGGGGGGGGGGFGFGGGGGGGGGFFGGGFGGGGGGGGGGGGGGGGGGFFGFEGGGFFGGGGGGGGGFFCFGFFDFGGGGGGGGDECDGFGFGGGGFGGGACCGGFGGGFCFGFFFFFAFFFFFFEFFFEFF4?BAFFF@?F@>DFFEC*;7A;D6@FFFFFFFB;@FEFFFF?6>F<;??FF6:B??FF<?F>6>F9::?:?F<?69(-(.).
@M04999:289:000000000-L3R54:1:1101:23920:2058 2:N:0:432
CAGACTACAGGGGTATCTAATCCTGTTCGCTCCCCACGCTTTCGTCCATCAGCGTCAATCGGTATTTAGTAACCTGCCTTCGCAATCGGGGTTCTGTGTAATATCTATGCATTTCACCGCTACACTACACATTCCAGCTACTTCAATACTATTCAAGATTAACAGTATCAACGGCAGTTCTACAGTTAAGCTGCAGGTTTTCACCGCTGACTTATCAACCCGCCTACGGACCCTTTAAACCCAATAAATCCGGATAACGCTCGCATCCTCCGTATTACCGCGGCTGCTGGCACGGAGTT
+
@CCCCFGGAEFGGGGCFGGFGGGGGGGGGGGGGGGGGGGGGGGGGGGGGGGGGGGGGGGGGGGGGGGGGGCFECGGGGGGGGGF7,BFGGGGGGGGGGGGFGGGGGGGGGGGGGGGGGGGGGGGGGGGGGGGGGGGGGGEGFGGGGGGGGGGGGGGGGGADFGEGGGFDGGGGGGGFGFGGFGADFGF7CFGGGGGGGGGFFFFF>EFFFFFFFFFFFF=EBBFFFFF2@FFD@DEFECF1;<8@@EEEFFFF;DDEED6?FFF6:9278?968:?2A<?FBF0>>(4::<??B9>;BF
@M04999:289:000000000-L3R54:1:1101:13830:2073 2:N:0:432
CGCGACTACTGGGGTATCTAATCCTGTTTGCTCCCCACGCTTTCGCATCTCAGCGTCAGTATCTGTCCAGAAGGCCGCCTTCGCCACCGGTATTCCTCCACATCTCTACGCATTTCACCGCTACACGTGGAATTCTACCTTCCTCTACAATACTCCAGATAACCAGTTTTAAGTGCAATTCCCAGGTTGAGCCCGGGGCTTTCACACCTAACTTAATTATCCGCCTACATGCCCTTTACGCCCAGTCATTCCGATTAACGCTCGCACCCTCCGTATTACCGCGGCTGCTGGCACGGAGTT
+
CCCCCGGGGGGGGGGGGGGGGGGGGGGGGGGGGGGGGGGGGGGGGGGDGGGGGGGGGGGGGGGGGGGGGGGFFGGGGGGGGGGGGGGGGGGGGGGGGGGGGGGGGGGGGGGGGGGGGGGGGGGGGGGGGGGFGGGFFFGGGGGGGGGGGGGGGGGGGGGGADFGGGFGGGGGGGGGFGFGGGGG??DGGCFGGGGGGDGGFFF9EAFDBFEBFFFFFFACFFFBFFFFEFF)4=EF;FEFFFF(=@FFF??E@@F0:AAFFFF;BB;BFFF?FFFF0>D<0;>FBBFFB03:<B:F9>F<
@M04999:289:000000000-L3R54:1:1101:20711:2076 2:N:0:432
TACTGACTACCCGGGTATCTAATCCTGTTCGCTCCCCACGCTTTCGTCCATCAGCGTCAATCGGTATTTAGTAACCTGCCTTCGCAATCGGGGTTCTGTGTAATATCTATGCATTTCACCGCTACACTACACATTCCAGCTACTTCAATACTATTCAAGATTAACAGTATCAACGGCAGTTCTACAGTTAAGCTGCAGGTTTTCACCGCTGACTTATCAACCCGCCTACGGACCCTTTAAACCCAATAAATCCGGATAACGCTCGCATCCTCCGTATTACCGCGGCTGCTGGTACGGAGTT
+
<ACCCGGGGGGGGGGGGGGGGGGGGGGGGGGGGGGGGGGGGGGGGGGGGGGGGGGGGGGGGGGGGGGGGGGGGGGGGGGGGGGGGDGGGGGGGGGGGGGGGGGGGGGGGGGGGGGGGGGGGGGGGGGGGGGGGGGGGGGGGGGCGGGGGGGGGFGGGGGGGFGGGGGGGGGGGGGDFGFFFGGGGGGGGGGGGGGGGGFGFFFFFFAFFFFFFFFFFFFFFFFA@FFFFFFF>FF13EEFEF@FFFFF3>EE;BFFFFFF6>F?BF>:>7<A:>?::>):A?0611916:?7().81?043
@M04999:289:000000000-L3R54:1:1101:20540:2118 2:N:0:432
CCACGACTACCGGGGTATCTAATCCTGTTCGCTCCCCACGCTTTCGTCCATCAGCGTCAATCGGTATTTAGTAACCTGCCTTCGCAATCGGGGTTCTGTGTAATATCTATGCATTTCACCGCTACACTACACATTCCAGCTACTTCAATACTATTCAAGATTAACAGTATCAACGGCAGTTCTACAGTTAAGCTGCAGGTTTTCACCGCTGACTTATCAACCCGCCTACGGACCCTTTAAACCCAATAAATCCGGATAACGCTCGCATCCTCCGTATTACCGCGGCTGCTGGCACGGAGTT
+
CCCCCGGGGGGGGGGGGGGGGGGGGGGGGGGGGGGGGGGGGGGGGGGGGGGGGGGGGGGGGGGGFGGGGGGGGGGGGGGGGGGGGGGGGGGGGGGGGGGGGGGGGFGGGGGGGGGGGGGGGGGGGGGGGGGGGGGGGGGGGGGGGGGGGGGGGGGGGGGGGGGGGGGGGGGGGGGGFGFGGGGGGGGGGGGGGGGGGGGCFFFFFFFFFFFBFFFFFFFFFFFFFFFFFFF?@BDD@FFFEFFFFFFE@C3<896<FFBB?BFFBB><B?>4<>???>F9ABB;>>6B<??????FF;6?:
@M04999:289:000000000-L3R54:1:1101:16592:2136 2:N:0:432
AGCGACTACCCGGGTATCTAATCCTGTTCGCTCCCCACGCTTTCGTCCATCAGCGTCAATCGGTATTTAGTAACCTGCCTTCGCAATCGGGGTTCTGTGTAATATCTATGCATTTCACCGCTACACTACACATTCCAGCTACTTCAATACTATTCAAGATTAACAGTATCAACGGCAGTTCTACAGTTAAGCTGCAGGTTTTCACCGCTGACTTATCAACCCGCCTACGGACCCTTTAAACCCAATAAATCCGGATAACGCTCGCATCCTCCGTATTACCGCGGCTGCTGACACGGAGTT
+
-BCCCGGEGFGGDGFEDFGGGEGCFGGGDFDGGEGGGGEGGCGGGGGEGGGGGFGGGGEFGGGGFFCGGGGGGGGGFCEGGGGGGEGGGGGCGGGGGFEFGGGGGGGGGGA=DDGGGGGGGGGGGFGGGGGGG9F=EGGFGFGGGD8E;=ECG,CF=EAEFGGGGGGGGGGFGG>EFDF7CFFFGGFGGGFFCEGCFGC78CFFFFB55>BBFFFFEFB4>2@259@DF?FF>;@14>CFEF@DFD;3CEE@09(,392?><09BFBB48A8223:B946839(426125)4))-7(9,4
@M04999:289:000000000-L3R54:1:1101:13185:2236 2:N:0:432
AATGGACTACCAGGGTATCTAATCCTGTTCGCCACCCATCCTTTCGAACCTCAGCGGCAGTTACAGACCAGAGAGCCGCCTTCGCCACTGGTGTTCTTCCATATATCTACGCATTCCACCGCTACACATGGAGTTCCACTCTCCTCTTCTGCACTCAAGAAAAACAGTTTCAGCTGCACTTCCCCGGTTAAGCCGCGGGCTTTCACAGCTGACTTGTTCTCCCGCCCGCGGTCGCTTTACCCCCAATAAATCCGGACAACGCTTGCCACCTACTTAGTACCGTGGCGGCTGGTACGACGTT
+
@9BCCEDFFGGFGGD;,;;CAA@EFF,6C,:@,6BF@CF,@CEE9:,,FC,<<,;@++@CGGCA<<<EDC<C@FFF=++=F:??FE7CGF89A,FEEFEF?,A?459C,A+CCCGFE9ADEB=+C=FDF9FFFDGGG9EADEFF,6@EFD=8EFFGF83=88@=EDDEF=EFAD789=:89:FGDC::C>3,5@9*@D>4;;44+8++53(7@48*)2:6AE@((2(((.(4-4>:13:F).211((5)6:)56(,462337((((.4263(5)))..)--((.3((-(((4())-((---
@M04999:289:000000000-L3R54:1:1101:22856:2300 2:N:0:432
CTGACTACAGGGGTATCTAATCCTGTTTGCTCCCCACGCTTTCGCATCTCAGCGTCAGTATCTGTCCAGAAGGCCGCCTTCGCCACCGGTATTCCTCCACATCTCTACGCATTTCACCGCTACACGTGGAATTCTACCTTCCTCTACAATACTCCAGATAACCAGTTTTAAGTGCAATTCCCAGGTTGAGCCCGGGGCTTTCACACCTAACTTAATTATCCGCCTACATGCCCTTTACGCCCAGTCATTCCGATTAACGCTCGCACCCTCAGTATTACCGCGGCTGCTGGCACGGAGTT
+
C?CCCGGGGGGGGGGGGGGGGGGGGGGGGGGGGGGGGGGGGGGGGGDGGGGGGGGGGGGGGGGGGGGGGGGGGGGGGGGGGGGGGGGGGGGGGGGFGGGGGGGGGGGGGGGGGGGGGGGGGGGGFGGGGGGGFGGGGGGGGGGFGGFGGGGGGGGGGGGGGGGGG?FGFGGCDFGGFGDFFGGGGGGGGGGGGGGGGGGGFFFFFFFFFFDFFF>FCFCEB@>>DFDEFFE@(=D=EC;EFFF0/)7?<C34?1<DCFF6:69>>FB?FB((.5<94AAB0(43461:78?F?6(42(4
@M04999:289:000000000-L3R54:1:1101:17632:2330 2:N:0:432
GGATTGACTACTAGGGTATCTAATCCTGTTTGCTCCCCACGCTTTCGCATCTCAGCGTCAGTATCTGTCCAGAAGGCCGCCTTCGCCACCGGTATTCCTCCACATCTCTACGCATTTCACCGCTACACGTGGAATTCTACCTTCCTCTACAATACTCCAGATAACCAGTTTTAAGTGCAATTCCCAGGTTGAGCCCGGGGCTTTCACACCTAACTTAATTATCCGCCTACATGCCCTTTACGCCCAGTCATTCCGATTAACGCTCGCACCCTCCGTATTACCGCGGCTGCTGGCACGGAGT
+
CCCCCFFFGGGGGGGGGGGGGGGEGGGGGGGGGGGFGGGGGG@FFFGGGGGGGFFGGGGGGGGGGGGGGGGGGGGGGGGGGGGGGGGFGFGGGDFGGGGGFGGGEGGGGGGGGEEGGGGFGGGGCGGGGEFEGGGCGGGGGGFGGGGGFGGGGGGGGGGGGGGFGFFGGGGGGGGFF?FGGFGC9E8@FCCGDGGGDDG5?>A99BFAEABEEFFFFBEAFECCDFF(6>BCFE=B=33=;7;96?F@EEECE?E<<(3).,33?>>;F9281:>:1(44263611(37(4::?444((7-
@M04999:289:000000000-L3R54:1:1101:14416:2344 2:N:0:432
AAGACTACTGGGGTATCTAATCCTGTTTGCTCCCCACGCTTTCGCATCTCAGCGTCAGTATCTGTCCAGAAGGCCGCCTTCGCCACCGGTATTCCTCCACATCTCTACGCATTTCACCGCTACACGTGGAATTCTACCTTCCTCTACAATACTCTAGTTAACCAGTTTTAAGTGCAATTCCTAGGTTGAGCCCAGGGCTTTCACACCTAACTTAATTATCCGCCTACATGCCCTTTACGCCCAGTCATTCCGATTAACGCTCGCACCCTCCGTATTACCGCGGCTGCTGGCACGGAGTT
+
CCCCCGGGGGGGGGGGGGGGGGGGGGGGGGGGGGGGGGGGGGGGGGGGGGGGGGGGGGGGGGGGGGGGGGGGGGGGGGGGGGGGGGGGGGGGGGGGGGGGGGGGGGGGGGGGGGGGGGGGGGGGGGGGGGGGGGGGGGGGGGGGGGGGGGFGGGGGFGGGGGGGGGGFFGGGGGGGFGFGGGGGGGGGGGGGGGGGGGGGFFFFFFFFFFFFFFFFFFFFFFFFFFFFFFFFBFFFEC=BBBDDFFFFFFFFFF;<FFFFFFFFB>FFBFFFFFFFFFFFFFF>FFFDFF:04:(31:<
@M04999:289:000000000-L3R54:1:1101:18094:2373 2:N:0:432
TCTAGACCACCAGGGTATCTAATCCTGTTCGCTACCCATGCTTTCGAACCTCAGCGTCAGTTACAGACCAGAGAGCCGCCTTCGCCACTGGTGTTCTTCCATATATCTACGCATTCCACCGCTACACATGGAGTTCCACTCTCCTCTTCTGCACTCAAGAAAAACAGTTTCAGCTGCACTTCCCCGGTTAAGCCGAGGGCTTTCACAGCTGACTTGTTCTCCCGCCTGCGTTCGCTTTACGCCCAATAAATCCGGACAACGCTTGCCACCTACGTATTACCGCGGCTGCTGGCACGTAGTT
+
CCCCCGG,FGGGGGGGGGGGGFGGGGGGGGGGGGGGGGGGGGGGGGGGGGGGGGGGGGGGGGGGGGGGGGGGGGGGGGGGGGGGGGGGGGGGGGGGGGGGGGGGGGGGGGGGGGGGGGGGGGGGGGGGGGGGGGGGGGGGGGGGGGGGGGGGGGGGGGGFGGGGGGGGGGGGGGGGFGFGGGGGGGDGGGGGGGGGGGGGFFFFFFFFFFFFFFFFFFFFFEFFFFFFFFFFFFBFFFFFFFBBFF;EFFFFFF1?FFFFFFF6?FFBDF?>BFBF<BFB9?B>BFFFBFB(:?<:4:144
@M04999:289:000000000-L3R54:1:1101:17054:2396 2:N:0:432
CTACTGGGGTATCTAATCCTGTTCGCTACCCATGCTTTCGAGCCTCAGCGTCAGTAACAGACCAGAGAGCCGCCTTCGCCACTGGTGTTCTTCCATATATCTACGCATTTCACCGCTACACATGGAGTTCCACTCTCCTCTTCTGCACTCAAGTCTCTCAGTTTCCGATGCTCTTCCTCAGTTAAGCTGAGGGCTTTCACATTCAGACTTAAAAGACCGCCTGCGCTCCCTTTACGCCCAATAAATCCGGACAACGCTTGCCACCTACGTATTACCGCGGCTGCTGGCACGTAGGTAGCCG
+
CCCCCGGGGCGGGGGGGGGGGGGGGGGGGGGGFGGGGGGGGGGGGGGGGGGGGGGGGGGGGGGGGGGGGGGGGGGGGCGGGGGGGGGGGGGGGGGGGGGFGGGGGGGGGGGGGGGGGGGGGGGGGGGGGGGGGGGGGGGGGGGGGGGGGGGGGFGGFGGGGGGGGGGGGGGFGGGGFGFGGGGGGGFGGFGFGGGGGGGGFFFFFFFFFFFFFFFFFFFFF=BDFF29@FFBECFFF9@FFFFFFFF@@;7(2;69@FDDB76.:80:1()6:BB286931(4::B0((5:(28(:AD?>2
@M04999:289:000000000-L3R54:1:1101:7125:2403 2:N:0:432
CGACTACACGGGTATCTAATCCTGTTCGCTACCCATGCTTTCGAGCCTCAGCGTCAGTAACAGACCAGAGAGCCGCCTTCGCCACTGGTGTTCTTCCATATATCTACGCATTTCACCGCTACACATGGAGTTCCACTCTCCTCTTCTGCACTCAAGTCTCTCAGTTTCCGATGCTCTTCCTCAGTTAAGCTGAGGGCTTTCACATTCAGACTTAAAAGACCGCCTGCGCTCCCTTTACGCCCAATAAATCCGGGCAACGCTTGCCACCTACGTATTACCGCGGCTGCTGGCACGTAGTTAT
+
CCCCCGGGGGGGGGGGGGGGGGGGGGGGGGGGGGGGGGGGGGGGGGGGGGGGGGGGGGGGFGGGGGGGGGGGGGGGGGGGGCGGGGGGGGGGGGGGGGGFGGGGFFFGGGGGGGGGGGGGGGGGC@:FGGGGFFGGGGGGFGGGGFGGGFGGGGGGGGGGEFGGGGGGGGGGGGFFFGFGFGGGGGGGGGGGC8?67?FGAFFFFFFFFFFFEFFBEFFDAA>ADFDF>9@@==4>CFFFFFF6@EEFFEFFF(4;?F>>6<??>428<(:?<<B?A<<096>(49BF0(32<(.2(-66)
@M04999:289:000000000-L3R54:1:1101:13387:2409 2:N:0:432
GACTACCCGGGTATCTAATCCTGTTCGCTACCCATGCTTTCGAGCCTCAGCGTCAGTAACAGACCAGAGAGCCGCCTTCGCCACTGGTGTTCTTCCATATATCTACGCATTTCACCGCTACACATGGAGTTCCACTCTCCTCTTCTGCACTCAAGTCTCTCAGTTTCCGATGCTCTTCCTCAGTTAAGCTGAGGGCTTTCACATTCAGACTTAAAAGACCGCCTGCGCTCCCTTTACGCCCAATAAATCCGGACAACGCTTGCCACCTACGTATTACCGCGGCTGCTGGCACGTAGTTAGC
+
CCCCCGGGGGGGGGGGGGGGGGGGGGGGGGGGGGGGGGGGGGFGGGGGGGGGGGGGGGGGGGGGGGGGGGGGGGGGGGGGGGGGGGGGGGGGGGGGGGFGGGGGGGGGGGGGGGGGGGGGGGGGGGGGGGGGGGGGGGGGGGGGGGGGGGGGGGGGGGGGGGGGGGGGGGGGGGGGFGFGGGGGGGGGGGGGGGGGGGGGFFFFFFFFFFFFFFFFFFFDFFF>@BBF2>@FBFFFFFF=>DFF@FFCEFBFFBB?DFFFFFFFFFBBFFFFBDFFFFFF>F91664?:BF<?<?B3<<A.
@M04999:289:000000000-L3R54:1:1101:7694:2445 2:N:0:432
AGAGACTACAAGGGTATCTAATCCTGTTCGCTCCCCACGCTTTCGCTCCTCAGCGTCAGTGACGGCCCAGAGACCTGCCTTCGCCATCGGTGTTCTTCCCGATATCTACACATTCCACCGTTACACCGGGAATTCCAGTCTCCCCTACCGCACTCCAGTCCGCCCGTACCCGGCGCCGAGCCACCGTTAAGCGATGGACTTTCACACCAGACGCGACCAACCGCCTACGAGCTCTTTACGCCCAATAAATCCGTATAACGCTTGCACCCTACGTATTACCGCGGCTGCTGGCTCGTAGTT
+
CCCCCGFCEGGGGGGGGGGGGGGGGGGGGGGGGGGGGGGGGGGGGGGCEGGFFGGGGGGGCGGG@FGGGGGGGGGG=FFDEGFGG:FGGGGGGEF9FGDFG:FGGF;FGFFGGC9FGFGDF@:CFGFGDCFEGGGGGGGGAFGGGGFFG>EEGCGF8D@FGGEGG7EEGGFECE47?)6)/:CFGGFGGFC7*::5C49CFFFF=76=;(6:9@50,)0(52-21:<?<-29>D<DFFF@BF91(3822)6>0((,)6:1((-:?<B<?18441,:>F>B2(331(-4:4((()(-3::A
@M04999:289:000000000-L3R54:1:1101:14901:2480 2:N:0:432
GGCGACTACTAGGGTATCTAATCCTGTTCGCTACCCATGCTTTCGAGCCTCAGCGTCAGTAACAGACCAGAGAGCCGCCTTCGCCACTGGTGTTCTTCCATATATCTACGCATTTCACCGCTACACATGGAGTTCCACTCTCCTCTTCTGCGCTCAAGTCTCTCAGTTTCCGATGCTCTTCCTCAGTTAAGCTGAGGGCTTTCACATTCAGACTTAAAAGACCGCCTGCGCTCCCTTTACGCCCAATAAATCCGGACAACGCTTGCCACCTACGTATTACCGCGGCTGCTGGCACGTAGTT
+
CCCCCGGGGGGGGGGGGGGGGGGGGGGGGGGGGGGGGGGGGGGGGGGGGGGGGGGGGGGGGGGGGGGGGGGGGGGGGGGGGGGGEGGGGGGGGGGGGGGGGGGGGGGGGGGGGGGGGGGGGGGGGGGGFDGGGGGFGGGGGGGGGGGGGGGGGEGGGGFGFG89D@DEGGGGDCGGFGFGGGFFGFGGFFFGEFGF6CD7FFFFCFF6AE5EFFFFCFFF?BFB2@=BB=2:D=2@783+7@F;<0=@FFC?@B;;92:,(-(,48:A<(33>:72<BBA9((-412;64?:1:8<6::,.
@M04999:289:000000000-L3R54:1:1101:20238:2492 2:N:0:432
GTTAGACTACCGGGGTATCTAATCCTGTTTGCTCCCCACGCTTTCGCATCTCAGCGTCAGTATCTGTCCAGAAGGCCGCCTTCGCCACCGGTATTCCTCCACATCTCTACGCATTTCACCGCTACACGTGGAATTCTACCTTCCTCTACAATACTCCAGATAACCAGTTTTAAGTGCAATTCCCAGGTTGAGCCCGGGGCTTTCACACCTAACTTAATTATCCGCCTACATGCCCTTTACGCCCAGTCATTCCGATTAACGCTCGCACCCTCCGTATTACCGCGGCTGCTGGCACGGAGTT
+
C@CCCGGGGGGGGGGGGGGGGGGGGGGGGGGGGGGGGGGGGGGGGGGGGGGGGGGGGGGGGGGGGGGGGFGGGGGGGGGGGGGGGGFFGEGGEGGGGGGGGGGGGFGGGGGGGGGGFFGGEGDGGGGGGGGDFGGGGGGGGGGGGGGGGFGFGGFGGGGFGGCFFGGGGGGGFFFGFFFGGGF6FGGGGGGGGGGGGGGGA4AAFFFFFFFFFFFFE6BFFEC@FFFDFFFEF)=E8@<FDF9B?(447575CE1206<BB;3:BFFF9B<0124(42:<62(49049?DDFF:?:9>>F(
@M04999:289:000000000-L3R54:1:1101:21839:2511 2:N:0:432
TGAAGACTACTGGGGTATCTAATCCTGTTCGCTACCCATGCTTTCGAGCCTCAGCGTCAGTAACAGACCAGAGAGCCGCCTTCGCCACTGGTGTTCTTCCATATATCTACGCATTTCACCGCTACACATGGAGTTCCACTCTCCTCTTCTGCACTCAAGTCTCTCAGTTTCCGATGCTCTTCCTCAGTTAAGCTGAGGGCTTTCACATTCAGACTTAAAAGACCGCCTGCGCTCCCTTTACGCCCAATAAATCCGGACAACGCTTGCCACCTACGTATTACCGCGGCTGCTGGCACGTAGT
+
@CCCCCFEGGGGGGGGGGGGGGGGGGGGGGGGGGGGGGGGGGGGGGFGGGFGGGGGGGGGGGGGGGGGGGGGGGGGGGGGGGGGGGGGGGGGGFGGGGGGGGGGGFFDGGGGGGGGGGGGGGGGGGGGFGGGGGFGGGGGGGDCCFGGGGGGGGGGGGGGGFGCFGGGFAFGGGGGF?DFGGGGGGGGGGGGGAFFGGGGFFFFFFA<A7EFFFA6=CB7BCCBFF=ADFF2-9@B:BFFF=@BFFFFFFFFCE;2;@9(69;?:3<4>?:<BFFFFF:AA41(17016?B?0623::<B,
@M04999:289:000000000-L3R54:1:1101:19038:2513 2:N:0:432
TGGGAGACTACTCGGGTATCTAATCCTGTTCGCTACCCATGCTTTCGAGCCTCAGCGTCAGTAACAGACCAGAGAGCCGCCTTCGCCACTGGTGTTCTTCCATATATCTACGCATTTCACCGCTACACATGGAGTTCCACTCTCCTCTTCTGCACTCAAGTCTCTCAGTTTCCGATGCTCTTCCTCAGTTAAGCTGAGGGCTTTCACATTCAGACTTAAAAGACCGCCTGCGCTCCCTTTACGCCCAATAAATCCGGACAACGCTTGCCACCTACGTATTACCGCGGCTGCTGGCACGT
+
CCCCCEGGGGGGGGGGGGGGGGGGGGGGGGGGGGGGGGGGGGGGGGGGGGGGGGGGGGGGGGGGGGGGGGGGGGGGGGGGGGGGGGGGGGGGGGGGGGGGGGGGGGGGGGGGGGGGGGGGGGGGGGGGGGGGGGGGGGGGGGGGGGGGGGGGFFGGG?FGFGGGFGGGGGGGGGGGFGFFGGGGGGCGGGGGGGGGFGGGA?FAFFFFFFFFEFFFEFF5AEDFFBABDFFFF@=@BBFFCFFFF@@F@EFEEFFFF?>FD@>B:<?FFFBBFF>6?>D()).:6((1;BFBF?(45<B
@M04999:289:000000000-L3R54:1:1101:21710:2519 2:N:0:432
ATGACTACCCGGGTATCTAATCCTGTTCGCTACCCATGCTTTCGAGCCTCAGCGTCAGTAACAGACCAGAGAGCCGCCTTCGCCACTGGTGTTCTTCCATATATCTACGCATTTCACCGCTACACATGGAGTTCCACTCTCCTCTTCTGCACTCAAGTCTCTCAGTTTCCGATGCTCTTCCTCAGTTAAGCTGAGGGCTTTCACATTCAGACTTAAAAGACCGCCTGCGCTCCCTTTACGCCCAATAAATCCGGACAACGCTTGCCACCTACGTATTACCGCGGCTGCTGGCACGTAGTT
+
CCCCCGGGGGGGGGGGGGGGGGGGGGGGGGGGGGGGGGGGGGGGGGGGGGGGGGGGGGGGGGGGGGGGGGGGGGGGGGGGGGGGGGGGGGGGGGGGGGGGGGGGGGGGGGGGGGGGGGGGGGGGGGGGGGGGGGGGGGGGGGGGGGGGGGGGGGGGGCGGGGGGGGGGGGGGGGGGFGFGGGGGGGGGGGGGGGGFDGGGFFFFFFFFFFCEFFFFFFFDFFFFFFFFF>@DFFFFFFFFFFFFFDFFFFCE0;FFFFFFFFBFFFFBF?BFB?<BFBF<?(36>BFBB???FFB:??6A
@M04999:289:000000000-L3R54:1:1101:14981:2538 2:N:0:432
CAGACTACAGGGGTATCTAATCCTGTTCGTTACCCATCCTTTCGAACCTCAGCGTCAGTTACAGACCAGAGAGCCGCCTTCGCCACTGGTGTTCTTCCATATACCTACGCATTCCACCGCTACACATGGAGTTCCACTCTCTTCTTCTGCACCCAAGAAAAACAGTTCCAGCTGCACTCCCCCGGTTAAGCCGAGGGCTTTCACAGCTGACTTGTTCTCCCGCCTGCGTCCGCTTTACGCCCATTAAATCCGGACAACGCTTGCCACCTACGTATTACCGCGGCGGCTGCAACTCAGTA
+
B<@@,CCFGGGGGF,C,6C,CFCEAFF,,,C<CGF,E,6CF,6:6EC+,AF@A+8@:8CEFC<C,FE<FDF@,B<@FEG,5,@C@C8FEF8FCGGFGFA9,5C,4,=B@>4C:EFGFA+4+4>?:<:FFGGG84949DF,D,37@,@E;D,,,6=D===88===3DE,3@9,61+69D*A=CDE8?:EC9DGG899*7CC*09BF4AF=*(51;=AC+BB)2>>2(131(,((/624),;>12()/)-)6(3((-3:0((,,(4(686(422:2:8AA2,,4(3((((4(.))().)6-
@M04999:289:000000000-L3R54:1:1101:13850:2548 2:N:0:432
AGCGACTACTCGGGTATCTAATCCTGTTCGCTACCCATGCTTTCGAACCTCAGCGTCAGTTACAGACCAGAGAGCCGCCTTCGCCACTGGTGTTCTTCCATATATCTACGCATTCCACCGCTACACATGGAGTTCCACCCTCCTCTTCTGCACTCAAGAAAAACAGTTTCAGCTGCACTTCCCCGGTTAAGCCGAGGGCTTTCACAGCTGACTTGTTCTCCCGCCTGCGTTCGCTTTACGCCCACTAAATCCGGACAATGCTTGCCACCTACGTATTACCGCGGCTGCTGGCACGTAGTT
+
CCCCCCE7FGGGGEFFGGGGGGGGGGGCFGGGGEGGGGGGGGFGFCFEEEGGGGGGGGG,EFGGGGGFDEFGGGGGEFEGEFGG,CEGGGFGGGGGGGGGFFFGGGGGGGGGGEGCFGFGEGGDFFEDEFFE:DFFGGFEFGDGGFAFA=AE?,8D8DFGFGGCDFDGADFFGGGG?FFGFGGGD6@CC7EGGDGDGGDFF4?>FFFFBFFFFFFFFFCEFFFBBD<DF?<<;0(1=CCDDB(80(:>).<(41<;0:))5<4,1>ABB<F731)-8AFA:>031266>7>:?<<41044
@M04999:289:000000000-L3R54:1:1101:16921:2562 2:N:0:432
GACTACTCGGGTATCTAATCCTGTTCGCTCCCCACGCTTTCGCTCCTCAGCGTCAGTAACGGCCCAGAGACCTGCCTTCGCCATTGGCGTTCTTCCCGATATCTACACATTCCACCGTTACACCGGGAATTCCAGTCTCCCCTACCGCACTCCAGTCCGCCCGTACCCGGCGCAGATCCACCGTTAAGCGATGGACTTTCACACCAGACGCGACGAACCGCCTACGAGCTCTTTACGCCCAATAATTCCGGATAACGCTTGCAACCTACGTATTACCGCGGCTGCTGGCACGTAGTTAGCC
+
CCCCCGGGGGGGGGGGGGGGGGGGGGGGGGGGGGGGGGGGGGGGGGGGGGGGGGGGGGGGGGGGGGGGGGGGGGGGGGGGGGGGGGGGGGGGGGGGGGEGGGGGGGGGGGGGGGGGGGGGGGGGGGGGGGGGGGGGGGGGGGGGGGGGGGGGGGGGGGGGGGGGEDGGGGGGGGCGAFFGGGGFGGECECCEEGGGGGGGFFFFFFFA?B06>EEFFFFFFFBFFF:?B;F<AAAA0:>E?68?ADFFFF>?FFFFFF?:?<))5:,2(((5)8>BFB;>692(4)27?(,(3((,65:98
@M04999:289:000000000-L3R54:1:1101:9267:2610 2:N:0:432
GGGACTACACGGGTATCTAATCCTGTTCGCTACCCATGCTTTCGAGCCTCAGCGTCAGTAACAGACCAGAGAGCCGCCTTCGCCACTGGTGTTCTTCCATATATCTACGCATTTCACCGCTACACATGGAGTTCCACTCTCCTCTTCTGCACTCAAGTCTCTCAGTTTCCGATGCTCTTCCTCAGTTAAGCTGAGGGCTTTCACATTCAGACTTAAAAGACCGCCTGCGCTCCCTTTACGCCAAATAAATCCGGACAACGCTTGCCACCTACGTATTACCGCGGCTGCTGGCACGTAGTT
+
CCCCCGGGGGGGGGGGGGGGGGGGGEFGGGGGGFGGGGGGGGGGGGGGGGGGGGGGGGGGGGGGGGGFGGGGGGGGGGGGFGGGGGGGGGGFFFGGGGGGGGGFGGGGGGGGGGGGGGGGGGGGGGGGGGFGGGGGGGGFGGGGGGGGGFGGEGGGGGGFGGGGGGEGGGGGEGGGFGFGCFG88DFCFGGGGGGCGDGGFFFFFF++;EEFFAFFFFFDFFFF=DB@BB@@2BB4);CB@6(6=AEEFCCE>61;@@@>>?8?084>?<04?7?9?4AA?B0(40,8::7??234843:
@M04999:289:000000000-L3R54:1:1101:23469:2678 2:N:0:432
GCGGACTACACGGGTATCTAATCCTGTTCGCTCCCCACGCTTTCGTCCATCAGCGTCAATCGGTATTTAGTAACCTGCCTTCGCAATCGGGGTTCTGTGTAATATCTATGCATTTCACCGCTACACTACACATTCCAGCTACTTCAATACTATTCAAGATTAACAGTATCAACGGCAGTTCTACAGTTAAGCTGCAGGTTTTCACCGCTGACTTATCAACCCGCCTACGGACCCTTTAAACCCAATAAATCCGGATAACGCTCGCATCCTCCGTATTACCGCGGCGGCTGGCACGGAGTT
+
<BCCCGGGGGGGGGGGGFGGGGGGGGGGGGGGGGGGGGGGG>FGGGGGGGGGGGGEGEGGGGGGGGF9FGGGGGGGGGEFGGGGGGCFGGGGFGDGGGGFGGGGGGCGGFGGGBFGFFFGGCGGFGEGGGGE?AFFDECGFGGGFEGGGGGGA@FAAFGGGGGGFGGFGFGGFDC6ADAC2;CFFGFCFGGGFGGGGGGG+@AFFFFFAFBB4BCFEFFF/:9@>9@FFFFF1(5=3>?FEFF7<1;EE9EF1,643@@?6:6>>>:902<?FB?(84<<?(2,3(3;>F:?0)-4>B12
@M04999:289:000000000-L3R54:1:1101:9414:2774 2:N:0:432
AGGACTACCCGGGTATCTAATCCTGTTTGCTACCCACGCTTTCGAGCATGAACGTCAGTGTTATCCCAGGAGGCTGCCTTCGCCATCGGTATTCCTCCACATCTCTACGCATTTCACTGCTACACGTGGAATTCTACCTCCCTCTGACACACTCTAGTTAGACAGTTTCAAATGCACGTCCCAAGTTGAGCTCGGGGATTTCACATCTGACTTATCTAACCGTCTGCGCTCGCTTTACGCCCAGTAATTCCGATTAACGCTCGCACCCTACGTATTCACGCGGCTGCTGGCACGTAGTT
+
CCCCCDFGGGGGGGGGGGGGGGGCFCFFGGGGGGGFFGGGGGGGFGGGGGGGGGGGGG@FFGGFGGGGGCGGGGGGGGGGFGGDE:FEDCFGGGGGGGGGGGGFEGFGFGGGGGFGGGGGGGGGGEEGGGFDGFGGGG9FGEGGGGADFGGGFFGGG;DGCGGGGGEFFFGGDE=DFGFGGGGFG=FFGGG9EEEGGGGGFFFFFAFFECEBCFCF5BFFFBAFD)/57@FFFFBF=E@B@0<<@EC?ECC;;D6;?<?FFFFBFFFFF?FB<BF:))-82119>>F)42<?22(.((.
@M04999:289:000000000-L3R54:1:1101:22767:2825 2:N:0:432
TGAGGACTACCCGGGTATCTAATCCTGTTTGCTACCCACGCTTTCGAGCATGAACGTCAGTGTTATCCCAGGAGGCTGCCTTCGCCATCGGTATTCCTCCACATCTCTACGCATTTCACTGCTACACGTGGAATTCTACCTCCCTCTGACACACTCTAGTTAGACAGTTTCAAATGCACGTCCCAAGTTGAGCTCGGGGATTTCACATCTGACTTATCTAACCGTCTGCGCTCGCTTTACGCCCAGTAATTCCGATTAACGCTCGCACCCTACGTATTACCGGGGCTGCTGGCACGTAGTT
+
CCCCCGGGGGGGGGGGGGGGGGGGGGGGGGGGGGGGGGGGGGGGGGGGGGGGGGGGGGGGGGGGGGGGGGGGGGGGGGGGGGGGGGGGGGDGGGGGGGGGGGGFGCFGGGGGGGGGGGGGGGGGGGGGGGGGGDEGGGGGGGGGGGGGGGGGGGGGGGGGGGGGGGGGGGGGGGGGFGFGGFGGGGGGGGGGGGGGG6CCDFFFFFFFFFF77FAFFA>EFFFFFFFFFFF2>@F@BBEFFF0;7;@FEFEE?=1??F?44026((-7>0:1<12<2:2<60(,113?BDF0(453.843.
@M04999:289:000000000-L3R54:1:1101:17967:2996 2:N:0:432
ACGACTACCAGGGTATCTAATCCTGTTCGCTCCCCACGCTTTCGTCCATCAGCGTCAATCGGTATTTAGTAACCTGCCTTCGCAATCGGGGTTCTGTGTAATATCTATGCATTTCACCGCTACACTACACATTCCAGCTACTTCAATACTATTCAAGATTAACAGTATCAACGGCAGTTCTACAGTTAAGCTGCAGGTTTTCACCGCTGACTTATCAACCCGCCTACGGACCCTTTAAACCCAATAAATCCGGATAACGCTCGCATCCTCCGTATTACCGCGGCTGCTGGCACGGAGTT
+
CCCCCGGGGGGGGGGGGGGGGGGGGGGGGGGGGGGGGGGGGGGGGGGGGGGGGGGGGGGGGGGGGGGGGGGGGGGGGGGGGGGGGGGGGGGGGGGGGGGGGGGGGGGGGGGGGGGGGGGGGGGGGGGGGGGGGGGGGGGGGGGGGGGGGGGGGGGGGGGGGGGGGGGGGGGGGGGGFGFGGGGGGGGGGGGGGGGGGGGGFFFFFFFFFBFFFFFFFFFFFFFFFFFFFFFFFFF@CE3BD1?DFEFFFEFB>@FFFEFBF;121<>FFFFFFFF:BF<BF>69;96:D:BF>?>99??
@M04999:289:000000000-L3R54:1:1101:13938:3045 2:N:0:432
TTCGACTACTAGGGTATCTAATCCTGTTCGCTACCCATGCTTTCGAACCTCAGCGTCAGTTACAGACCAGAGAGCCGCCTTCGCCACTGGTGTTCTTCCATATATCTACGCATTCCACCGCTACACATGGAGTTCCACTCCCCTCTTCTGCACTCAAGAAAAACAGTTTCAGCTGCACTTCCCCGGTTAAGCCGAGGGCTTTCACAGCTGACTTGTTCTCCCGCCTGCGTTCGCTTTACGCCCAATAAATCCGGACAACGCTTGCCACCTACGTATTACCGCGGCTGCTGGCACGTAGTT
+
@CCCCGGGGGGGGGGGGGGGGGGGGGFGAFGGGGGGFGGGGGGGGGGGDFEFCGGGDGGDGGGGGGGGGGGFFGGGGGGGGGGGGGGGGGGFFGGFAFFEFEGGEFDFF<CFFGGGGGGGGGGGGFGGDCFFGGGGGGGG?F8DEGGFGF,@FDFGGGGFGGGGG?FDDFDFF888?F5??FGGDGGGCGCFGGEDCDD9AAFFFFFF30<BFFFFBF67?@92=2=>9<?6,:<10//><@@?(35;>)?;60<B>B6908614(28:BF7132)5.4466B>07>B:>7(432346,-
@M04999:289:000000000-L3R54:1:1101:9000:3067 2:N:0:432
CACGACTACTGGGGTATCTAATCCTGTTTGCTCCCCACGCTTTCGCATCTCAGCGTCAGTATCTGTCCAGAAGGCCGCCTTCGCCACCGGTATTCCTCCACATCTCTACGCATTTCACCGCTACACGTGGAATTCTACCTTCCTCTACAATACTCTAGTTAACCAGTTTTAAGTGCAATTCCTAGGTTGAGCCCAGGGCTTTCACACCTAACTTAATTATCCGCCTACATGCCCTTTACGCCCAGTCATTCCGATTAACGCTCGCACCCTCCGTATTACCGCGGCTGCTGGCACGGAGTT
+
CCCCCGGGGGGGGGGGGGGGGGGGGGFGGGGGGGGGGGGGGGGGEGGGGGFGFGGGGGGGGGGGGGGGGGGGGGGGGGGDGGGGGGGGDGGGGGGGGGGGGGGC9FGGGGGGGGGGGGGGGGGGGGGGGGFGGGGGGGGGGGGGGGGGGGGGGEGGGGGGEGGGGGGGGFGGGGGGFGFGGGGGGGGGGGGGGGGGGGGGFFFFFFFFFFFFFFFFFFFFFF9@FFFFFE45@FFFFEC;DFF6;@33<CEFFD<;8EFFF@DB9>B>???8>6??:>F>:BF;>BFB:30:<<:;46::
@M04999:289:000000000-L3R54:1:1101:22834:3092 2:N:0:432
TCGACTACAGGGGTATCTAATCCTGTTCGCTCCCCACGCTTTCGCTCCTCAGCGTCAGTGACGGCCCAGAGACCTGCCTTCGCCATCGGTGTTCTTCCCGATATCTACACATTCCACCGTTACACCGGGAATTCCAGTCTCCCCTACCGCACTCCAGTCCGCCCGTACCCGGCGCCGATCCACCGTTAAGCGATGGACTTTCACACCAGACGCGACGAACCGCCTACGAGCTCTTTACGCCCAATAAATCCGGATAACGCTTGCACCCTCCGTATTACCGCGGCTGCTGGCACGGAGTT
+
CCCCCGGGGGGGGGGGGGGGGGGGGGGGGGGGGGGGGGGGGGGGGGGEGGGGGGGGGGGGGGGGE+@FGEGGGGGGGGGGGGGFGGGGGGGGGGGGGF<FFGGGGGGGFGGGGGGGGGGBFGGGGGECE+@FGGGGGFCFGCDEGGFD==E8CGGGGFCD@CEDGGE9CCCCCGGGF<AD9DGGGGGG@FGGDFGGFFGGFFFFFFFFFFF0>B3>9E5;;9BFBFFF??>6?BFF>::DF01:<FFF>AB66::?>?:><:??F?FFF(422(,3:26<9099996:0:?022(224<
@M04999:289:000000000-L3R54:1:1101:19519:3101 2:N:0:432
TATGGGACTACTGGGGTATCTAATCCTGTTTGCTCCCCACGCTTTCGCATCTCAGCGTCAGTATCTGTCCAGAAGGCCGCCTTCGCCACCGGTATTCCTCCACATCTCTACGCATTTCACCGCTACACGTGGAATTCTACCTTCCTCTACAATACTCCAGATAACCAGTTTTAAGTGCAATTCCCAGGTTGAGCCCGGGCCTTTCACACCTAACTTAATTATCCGCCTACATGCCCTTTACGCCCAGTCATTCCGATTAACGCTCGCACCCTCCGTATTACCGCGGCTGCTGGCACGGAGT
+
CCCCCGGGGGGGGGGGGGGGGGGGGGGGGGGGGGGGGGGGGGGGGGGGGGGGGGGGGGGGGGGGGGGGGGGGGGGGGGGGGGGGGGGGGGGGGGGGGGGGGGGGGGGGGGGGGGGGGGGGGGGGGGGGGGGGGFGGGGGGGGGGGGGGGGGGGGGGGGGGGGGGGGGGGGGGGGGGFGFGGGGGGGGGGGGGGGGGGGGGFFFFFFFFFFFFFFFFFFFFFFFE@FFFDFFFFFFFFDFFFFFFFFFFF<CF?C@;;(6CC;9?6>>FFFFFFFF<BF(<AAF>BBF9>FF7?F??F09B3
@M04999:289:000000000-L3R54:1:1101:8989:3171 2:N:0:432
AGACTACTGGGGTATCTAATCCTGTTCGCTACCCATGCTTTCGAGCCTCAGCGTCAGTAACAGACCAGAGAGCCGCCTTCACCACTGGTGTTCTTCCATATATCTACGCATTTCACCGCTACACATGGAGTTCCACTCTCCTCTTCTGCACTCAAGTCTCTCAGTTTCCGATGCTCTTCCTCAGTTAAGCTGAGGGCTTTCACATTCAGACTTAAAAGACCGCCTGCGCTCCCTTTACGCCCAATAAATCCGGACAACGCTTGCCACCTACGTATTACCGCGGCTGCTGGCACGTAGTT
+
CCCCCGGGGGGGGGGGGGGGGGGGGGGGGGGGGGGGGGGGGGGFGGGGGGGGGGGGGGGGGGGGGGGGGGGGFGGGGGGGGGGGGGGGGGGGGGGGGGGGGGFEGGGGGGGGGGGGGGGGGGGGGGGGGGGGDGGGGGGGGGGGGGGGGGGGGGGGGGGFGGGGGGGGGDEGGGGGFGFGGGGGGGGGGGGGFGGGGGGGFFFFFFFFFFECFFFFFFFDFBFFFDFAB@DFFBFFFEFFBFD=@FFCEFF@31696112;;147AFB?B?:7))8AAB1-3;;B>?04(1:?BF:(()
@M04999:289:000000000-L3R54:1:1101:19398:3196 2:N:0:432
GACTACTGGGGTATCTAATCCTGTTCGCTACCCATGCTTTCGAACCTCAGCGTCAGTTACAGACCAGAGAGCCGCCTTCGCCACTGGTGTTCTTCCATATATCTACGCATTCCACCGCTACACATGGAGTTCCACTCTCCTCTTCTGCACTCAAGAAAAACAGTTTCAGCTGCACTTCCCCGGTTAAGCCGAGGGCTTTCACAGCTGACTTGTTCTCCCGCCTGCGTTCGCTTTACGCCCAATAAATCCGGACGACGCTTGCCACCTACGTATTACCGCGGCTGCTTGCACGTAGTTAGCC
+
CCCCCGGGGGGGGGGGGGGGGGGGGGGGGCFGFGGGGGGGGGGGGGGGGGGGGGGGGGGGGGGGGGGGGGGGGGDEEEGGGGGGGGGGGGGGFGGGGGFGGGGGFGGGGGGGGGGGGGGGGGGGGGGGGGGGFGGGGGGGGGGFGGGGGGGGGGGGGGFFGGGGGGFGGGFGGGGGFGFGGGGGGGEGGGGGGGGGGFGGAFFFFFFFFFFFFFFFFFFFEBF>@BD=@FFFF@<<(;;EF;;EFEECEB2((799F;::1(32<?FFFFF?<74AA?>>4;0,())5<>204::?:ABA2
@M04999:289:000000000-L3R54:1:1101:21488:3244 2:N:0:432
TTTGACTACCCGGGTATCTAATCCTGTTCGCTCCCCACGCTTTCGTCCATCAGCGTCAATCGGTATTTAGTAACCTGCCTTCGCAATCGGGGTTCTGTGTAATATCTATGCATTTCACCGCTACACTACACATTCCAGCTACTTCAATACTATTCAAGATTAACAGTATCAACGGCAGTTCTACAGTTAAGCTGCAGGTTTTCACCGCTGACTTATCAACCCGCCTACGGACCCTTTAAACCCAATAAATCCGGATAACGCTCGCATCCTCCGTATTACCGCGGCTGCTGGCACGGAGTT
+
9C<CCGGGGEEGGGGGGGGGGGGGGGGGGGGGGGGGGGGGGGGGGGGGGGGGGGGGGEGGGGGGGGGFGGGGGGGGGGFGGGGGGGGGGGGGGGGGGGGGGGGGGGGGDGGGGGGGGGGGGGGGGGFEFGGGGGGGFDFGCGCFGFD8D?EGA@DCGGGG=EDGGGGGGGGGGCDGFGFGGGGGFGGGGGGGGGFCGGFGFFFFFFFFFFFFFFFFEAFBFFFFFF@FF?DF=DDFFFCCF@@D@DFFCFFEF;0<?EE?0:29BF?B>?A?FF?FFFFF?FFFF>>?FFF<B<:BF>?F
@M04999:289:000000000-L3R54:1:1101:19691:3263 2:N:0:432
AACGACAACTGAGGAAACTTCTCTCGTTTGGTGGCATTACAACCGTGTATAATCCTCCTTTCCCCCCCCGCGTTCTTCCTTCCCCGCTCATCTGCATTTTGTTACCTTGTCTCTCCACCGCTGCGCCTTGGATTTTGTTTGCATTTCTACGCTCCCCCCACCCTATGAACACACTCATACATACTCATAAGCACCAAATTCTCACACAAGCGCCACAATTAACACAACACATTCTCTCCTCACCTTTCACAACCACCCCACACTAGTTACAGCACGTGTGTCTCCTGCTGCCACACATTAC
+
86,,6@@+,,,,,6,,,,,,6,<-;,,:C,,;,,,,,;,,;,;,8FC@<<9C6<,;,,6,<,,,,6@+++8++68,,CA,59<4?+77++<FF,9,,,:,,:4?=5;,,999,9A,,,,4+++6+++36,,,,3,3,7,,,,,,7,,,,,664+4++3@**@7*,*,,25,,,**43++2*+5,,,4,,4,,,,4**2*++1+4+;))((((())2()*.3)))((((((().-)-).46()4.)))..4))((-((,((-,,((,)).)),).(((((((..)))).())(.5((())..
@M04999:289:000000000-L3R54:1:1101:18038:3264 2:N:0:432
TGACTACTCGGGTATCTAATCCTGTTCGCTACCCATGCTTTCGAACCTCAGCGTCAGTTACAGACCAGAGAGCCGCCTTCGCCACTGGTGTTCTTCCATATATCTACGCATTCCACCGCTACACATGGAGTTCCACTCTCCTCTTCTGCACTCAAGAAAAACAGTTTCAGCTGCACTTCCCCGGTTAAGCCGAGGGCTTTCACAGCTGACTTGTTCTCCCGCCTGCGTTCGCTTTACGCCCAATAAATCCGGACAACGCTTGCCACCTACGTATTACCGCGGCTGCTGGCACGTAGTTAGC
+
CCCCCGGGFGGGGGGGGGGGGGGGGGGGGGGGGGGGGGGGGGGGGGGGGGGGGGGGGGGGGGGGGGGGGGGGGGGGGDGGGGGGGGGGGGGGGGGGGGFGGGFGGGGGGGGGGGGGGGGGGGGGGGGGGGGGGGGGGGGGGGGGGGGGGGGGGGGGGGGGGGGGGGGGGGGGGGGGFGFGFGGGGGGGGGGGGGGGGGGGFFFFFFFFFFEEEFFFFFFFFFFFFFFDFFFF@FFF<@DEFF?DFE6?EEBBF>F?BFFFF::2<76:7::??F?<AFFF6216>:::?F<318?:1<A>4
@M04999:289:000000000-L3R54:1:1101:21908:3277 2:N:0:432
ATCGACTACCCGGGTATCTAATCCTGTTTGCTCCCCACGCTTTCGCATCTCAGCGTCAGTATCTGTCCAGAAGGCCGCCTTCGCCACCGGTATTCCTCCACATCTCTACGCATTTCACCGCTACACGTGGAATTCTACCTTCCTCTACAATACTCCAGATAACCAGTTTTAAGTGCAATTCCCAGGTTGAGCCCGGGGCTTTCACACCTAACTTAATTATCCGCCTACATGCCCTTTACGCCCAGTCATTCCGATTAACGCTCGCACCCTCCGTATTACCGCGGCTGCTGGCACGGAGTT
+
CCCCCGGGGGGGGGGGGGGGGGGGGGGGGGGGGGGGGGGGGGGGGGGDGFGGGGGGGGGGGGGGGGGGGGGGGGGGGGGGGGGGGEFGGGGGGGGGGGGFGGGGGGGGGGGGGGGGGGGGGCFGGGGGGGGGGGGGGGFFGGGGGGGGGGGGGCGGGGFGGGGGGGGGGGGGGGGGFGFGGGFGGGGFGGGGGGGGGGGGFFFFFFF;=EFFFFFFFFF<FEFDFFFFFFEF@@E@@FFFF9>DFFFF?<C?E1?6:ABF;:(29>FFF06<B0:7?ADBB>>>>>FFBDFFF24636?7
@M04999:289:000000000-L3R54:1:1101:22201:3316 2:N:0:432
ACTGACTACCCGGGTATCTAATCCTGTTTGCTCCCCACGCTTTCGCATCTCAGCGTCAGTATCTGTCCAGAAGGCCGCCTTCGCCACCGGTATTCCTCCACATCTCTACGCATTTCACCGCTACACGTGGAATTCTACCTTCCTCTACAATACTCCAGATAACCAGTTTTAAGTGCAATTCCCAGGTTGAGCCCGGGGCTTTCACACCTAACTTAATTATCCGCCTACATGCCCTTTACGCCCAGTCATGCCGATCAACGCTCGCACCCTCCGTATTACCGCGGCTGCTGGCACGGTGTT
+
CCCCCGCGGFFGGGGEGEGFFGFFGDEAFFGAFF,FFGFEG7FFEGGEGFGGGCEGGEGGGFGGFE9@FFEF<FGEC:FF@FCEEFEGGFGC,C?FCFGGFGGGAGGGGGD+C=FGGCECECFGGGE=EGF@,@EGCFG9=FFEFAF=EGAFGADGG=E,@9D?FGGGGG=FG:=8+B9CGGCF68@DFGGGDGGDGG*/3;?AFFF?:4>BCFFF486*BED9=2>BFE?;@,3()>E:0(:6;@@F5)9462((35(,4(86021-:2<6>:<044<4?BB09990?3:????6(340
@M04999:289:000000000-L3R54:1:1101:13267:3396 2:N:0:432
GTGTGCCTACCAGGGTATCTAATCCTGTTCGCTACCCATGCTTTCGAGCCTCAGCGTCAGTAACAGACCAGAGAGCCGCCTTCGCCACTGGTGTTCTTCCATATATCCACGCATTTCACCGCTACACATGGAGTTCCACCCTCCTCTTCTGCACTCAAGTCTCTCAGTTTCCGATGCCCTTCCTCAGTTAAGCTGAGGGCTTTCACATTCAGACTTAAAAGACCGCCTGCGCTCCCTTTACGCCCAATCAATCCGGACCACGCTCGCCACCTACGTATTACCGCGCCCGCTCGCACGTAGG
+
C@@CC,;C,CEC<7,EFEEDCFEE@,F,EFEG7FGCFFGAFC,FG@CF:B@C@C@FGF:@FFCF<@;6<<F,,<6DD@EC?4<@C@F:BFF,4A,C,CAFGG9F;,9,C<==7?4,:9@EE84@@C:FFG@,,9,9CBF,C+1@=AF9=;DEDD,D,DF:A8,E9DC666,,@+6@?+3=06=DGAFGG7,,7;4?69>D99*3?FAAAA@==CA6><+*=4>):9=>-:@@25/5-*)+9(6,1;(6()/5>8(6(6(6:190(,99:::?08<:))42:A?99(-(-7((-04(-((.(
@M04999:289:000000000-L3R54:1:1101:17868:3402 2:N:0:432
GAGACTACCCGGGTATCTAATCCTGTTCGCTCCCCACGCTTTCGTCCATCAGCGTCAATCGGTATTTAGTAACCTGCCTTCGCAATCGGGGTTCTGTGTAATATCTATGCATTTCACCGCTACACTACACATTCCAGCTACTTCAATACTATTCAAGATTAACAGTATCAACGGCAGTTCTACAGTTAAGCTGCAGGTTTTCACCGCTGACTTATCAACCCGCCTACGGACCCTGTAAACCCAATAAATCCGGATAGCGCTCGCATCCTCCGTATTACCGCGGCTGCTGGCACGGAGTT
+
CCCCCGEFFGGGGGGGGGGDFGGGGFGGGGGGEGGGGGGGGGGGGGGGGGGGGGGGGDFGGGGGCFFFFGGGGGGGGGG9FDFFGGGGGGGCFGGGGGFGGGFGGFGGGGGGCCBFGFFGGEGGGGGGGGGGGFCGCFFFGCCFGDFFGGCDAFE8DCFFGGGGGGGGGEFGGCDGFDFC@FGFFFGGGFFGGF<FDFDF*=>AFF59>AF*8FFFFFFFB9A@?2(52=25=@(/<5?F1;;(3@FCEF;B01;?1C9BBF9>FFF(4<734(37<BFF99;0(4:??::8<?00240
@M04999:289:000000000-L3R54:1:1101:20370:3462 2:N:0:432
TGTGACTACTCGGGTATCTAATCCTGTTCGCTACCCATGCTTTCGAGCCTCAGCGTCAGTAACAGACCAGAGAGCCACCTTCGCCACTGGTGTTCTTCCATATATCTACGCATTTCACCGCTACACATGGAGTTCCACTCTCCTCTTCTGCACTCAAGTCTCTCAGTTTCCGATGCTCTTCCTCAGTTAAGCTGAGGGCTTTCACATTCAGACTTAAAAGACCGCCTGCGCTCCCTTTACGCCCAATAAATCCGGACAACGCTTGCCACCTACGTATTACCGCGGCTGCTGGCACGTAGTT
+
CCCCCGGGGGGGGGGGGGGGGGGGGGGGGGGGGGGGGGGGGGGGEFGGFGGFGGGGGGGGGGGGGGGGGFFGGGGG8FFGGGGGGGGGGGGGGGGGGGGGGGGGDFGGGGGGGGGGGGGGGGGGGGFGGGGGGGGGGGGGGGGGGGGGFGGGGFGGGGGGGGDGGGGGGGGGGGDGFGFGGGGGGGFGGGAFDECGCDGGFFFFFFFFEFF@EFFFE6=E55):2:@>=A>9>@BBEBEFFFFB;0==<4))699?B9DD09@427()<:3((-4242))63;>F>90::?((..:?0(36
@M04999:289:000000000-L3R54:1:1101:24935:3525 2:N:0:432
TAGGGTATCTAATCCTGTTCGCTCCCCACGCTTTCGTCCATCAGCGTCAATCGGTATTTAGTAACCTGCCTTCGCAATCGGGGTTCTGTGTAATATCTATGCATTTCACCGCTACACTACACATTCCAGCTACTTCAATACTATTCAAGATTAACAGTATCAACGGCAGTTCTACAGTTAAGCTGCAGGTTTTCACCGCTGACTTATCAACCCGCCTACGGACCCTTTAAACCCAATAAATCCGGATAACGCTCGCATCCTCCGTATTACCGCGGCTGCTGGCACGGAGTTAGCCGATGCT
+
CCCCCGGGGGGGGGGGGGGGGGGGGGGGGGGGGGGGGGGGGGGGGGGGGGGGGGGGGGGGGGFGGGGGGGGGGGGGGGGGGGGGGGGGGGGGGGDGGGGGGGGGGGGGGGGGGGGGGGGGGGGGGGGGGGGGGGGGGGGGGGGGGGGGFGGGGGGGGGGGGGGGGGGGGGGGGGGGFGFGGGGGGGGGGFGGGGGGGGGGFFFFFFFFFFFFFFFFFFFFFFFBFFFFF<EEB@DDDFFFEF1:1?FFFF?FFFFFFFFFFFFF?F?BFBA:>>FFFBBF7?B(88>6;??<4<797>6<2
@M04999:289:000000000-L3R54:1:1101:20238:3585 2:N:0:432
GGTGACTACACGGGTATCTAATCCTGTTCGCTCCCCACGCTTTCGTCCATCAGCGTCAATCGGTATTTAGTAACCTGCCTTCGCAATCGGGGTTCTGTGTAGTATCTATGCATTTCACCGCTACACTACACGTTCCAGCTACTTCAATACTATTCAAGATTAACAGTATCAACGGCAGTTCTACAGTTAAGCTGCAGGTTTTCACCGCTGACTTATCAACCCGCCTACGGACCCTTTAAACCCAATAAATCCGGATAACGCTCGCATCCTCCGTATTACCGCGGCTGCTGGCACGGAGTT
+
CCCCCGGGGGGGGGGGGGGGGGGGGGGGGGGGGGGGGGGGGGGGGGGGGGGGGGGGGGGGGGGGGGGGGGGGGGGGGGGGGGGGGGGGGGGGGGGGGGGGGGGGGGGGGGGGGGGGGGGGGGGGGGGGGGGGGGGGGGGGGGGGGGGGGGGGGFGGGGDFFFFGGGGGGGGGGGGGFGDFGFGGGGGGGGGGGGGGGGGGFFFFFFFFFFFFFFFFFFFFF9@FFFFFF?DFF;@@EEEFE@DFFFFFFFEFBFFFFA@@>?FB;><B>>BB>F<??DDB0969969?F?>BBF:>>;<?
@M04999:289:000000000-L3R54:1:1101:5550:3623 2:N:0:432
GTGACTACTCGGGTATCTAATCCTGTTCGCTACCCATGCTTTCGAGCCTCAGCGTCAGTAACAGACCAGAGAGCCGCCTTCGCCACTGGTGTTCTTCCATATATCTACGCATTTCACCGCTACACATGGAGTTCCACTCTCCTCTTCTGCACTCAAGTCTCTCAGTTTCCGATGCTCTTCCTCAGTTAAGCTGAGGGCTTTCACATTCAGACTTAAAAGACCGCCTGCGCTCCCTTTACGCCCAATAAATCCGGACAACGCTTGCCACCTACGTATTACCGCGGCTGCTGGCACGTAGTT
+
CCCCCGGGGGGGGGGGGGGGGGGGGGGGGGGGGGGGFFFFGGGGGGGGGGGGGGGGGGGGGGGGGGGGGGGGGGFGGGGGGFGGGGGGGFGGGGGGGGGGGGGGGGGGGGGGGGGFGGGGGGGGGGGGDDFGGGFGGGGGGGGGGGDGCFGCGFGGGGGGGGGGGGGGFGGGGGGGFGFGFFGGFGGCFGGGFCGCGGGGFFFFFFFFFEFF@FFFFFFDFD=BAFFF@=@DFF@@F=CB>9B@;8;@EF5E>;;@6;@FF?FBFFFFFF?FB8<<BF>)(310009FF02(,<(.38:>
@M04999:289:000000000-L3R54:1:1101:10180:3663 2:N:0:432
ATCGACTACCGGGGTATCTAATCCTGTTCGCTCCCCACGCTTTCGCTCCTCAGCGTCAGTGACGGCCCAGAGACCTGCCTTCGCCATCGGTGTTCTTCCCGATATCTACACATTCCACCGTTACACCGGGAATTCCAGTCTCCCCTACCGCACTCCAGTCCGCCCGTACCCGGCGCCGATCCACCGTTAAGCGATGGACTTTCACACCAGACGCGACGAACCGCCTACGAGCTCTTTACGCCCAATAAATCCGGATAACGCTTGCACCCTACGTATTACCGCGGCTGCTGGCACGTTGTT
+
CCCCCGGGGGGGGGGGGGGGGGGGGGGGGGGGGGGGGGGGGGGGGGGGGGGGGGGGGGGGGGGG+FGGGGDGGGGGGGGGGGGGGGGGGGGGGGGGGGGGGGGGGGGGGGGGGGGGGGGGGGGGGGGGGGGGGGGGGGGGFEEFGGGGGGGGGGFGGGGGGGGGGGGEGGGGGGGGFD>GGGFGGGGD8EEGGGFGGGGGFFF4FFFF?BBFFFFFFFFBFFB9FBF?:BBB9?BFFBA54;36::8<BFF?F;B:6A?BFFFB0))46:?<(.8:>F2949;99,2()42<728.(.((
@M04999:289:000000000-L3R54:1:1101:25901:3672 2:N:0:432
GGACTACAGGGGTATCTAATCCTGTTCGCTACCCATGCTTTCGAGCCTCAGCGTCAGTAACAGACCAGAGAGCCGCCTTCGCCACTGGTGTTCTTCCATATATCTACGCATTTCACCGCTACACATGGAGTTCCACTCTCCTCTTCTGCACTCAAGTCTCTCAGTTTCCGATGCTCTTCCTCAGTTAAGCTGAGGGCTTTCACATTCAGACTTAAAAGACCGCCTGCGCTCCCTTTACGCCCAATAAATCCGGACAACGCTTGCCACCTACGTATTACCGCGGCTGCTGGCACGTAGTT
+
CCBCCGGGDDEEGGGGGGGGGGGGGGGGGEGEDFGGGGGGGGGGGGGGCGGGGGGEGGGGGGGGGGGGFGGG7EFGGGGGGGBEGGGFGGGGGGGGGCGGGGGGGGGGGDFFGGGFGGDC>EFE9FFFGGGFGGGCFFGGGGFFCEGGCDCDEDFGFGGGGGGG>FGGGGGGGG=9FGFGGFC?FGGD,EDFGDEDGGGGFFFFF6BFEFFFF>BF*8?CFFBBDD=>(((6=D=EEF=AFB@DD3;E5)566(2:@69>FF?F:FBFB:7?7>)8ADA1;09B>6(25:B:F0??6:<
@M04999:289:000000000-L3R54:1:1101:7663:3688 2:N:0:432
GCATAGACTACTCGGTTTTCTAATCCTGTTCGCTACCCCTGCTTTCGAACTTCAGCGTCAGTTACAGACCAGAGCGCCGCCTTCCCCACGGGTGTTCGTCCATATATCTACGCATTCCACCGCTACACATGGATTCCCACTCTCCTATTCTTCACTCAAAAAAAACAGTTCCAGCTGCATTTCCCCGTTTAAGCCGAGGGCTTTCACATCTACCTTTTTCTCCCGCCTGCGTTCGTTTAACGCCCAATAATCCGGGACAACGCTGGCCACCTCCGATTTACCGGTGCTCCTGGCAGGTCTT
+
--A@A;;CCC@<,CF,@,6=6F,6F9E9F9;,@@@FFD,6,CFCA<,,,A,,<66,+8:@7C,CFG,,,C,@E<,++7+=@FF9,,,6@7FF++8454@++CF,A5,C;55+46@FF,4C,>++4=:FF,5,7>ECA,,@D8==1,,,7@:,7,,73@8,33@C8C,,2@,2@@C,***+5+<EFCE*=,==,>,/;CC44AF)01B6408))/;+)1*(17>313(/,(,,,6;32((*)(479B0(5<))6(-((-(42((-((-.(44(((((-4(6<)(((-44-42,(4(((()).
@M04999:289:000000000-L3R54:1:1101:25869:3721 2:N:0:432
GGTAGACTACTAGGGTATCTAATCCTGTTCGCTCCCCACGCTTTCGTCCATCAGCGTCAATCGGTATTTAGTAACCTGCCTTCGCAATCGGGGTTCTGTGTAATATCTATGCATTTCACCGCTACACTACACATTCCAGCTACTTCAATACTATTCAAGATTAACAGTATCAACGGCAGTTCTACAGTTAAGCTGCAGGTTTTCACCGCTGACTTATCAACCCGCCTACGGACCCTTTAAACCCAATAAATCCGGATAACGCTCGCATCCTCCGTATTACCGCGGCTGCTGGCACGGAGTT
+
CCCCCGGGGGAEFGGGFGGGGGGGGG9EFFGGGGGGDFGEEF7DFGGGGGGGFADGEFE@FGGCFFGFGGGGGGGGGGCGGGGGGDFGGGD7FFGGGGGGGGGAFEFCFGEFCFEGGGGFEGGDGFGBFGGGGGGGGGCFGGGGFGGGGGGGGGGGGE;9DDFGGFCGCGGGGGGGAGBDFFGFFDDFGGGGGGGGGGFFA8FAFFFFFFA=DF>AFFFEA@=>A>A259@FBB@D=@EC433<<?D;E493=11?;@EE(3(,7BFFFFFAF0?6(4<A>:0(,39BB,)4345342,4.
@M04999:289:000000000-L3R54:1:1101:16625:3734 2:N:0:432
GAAGTGACTACCCGGGTATCTAATCCTGTTCGCTACCCATGCTTTCGAACCTCAGCGTCAGTTACAGACCAGAGAGCCGCCTTCGCCACTGGTGTTCTTCCATATATCTACGCATTTCACCGCTACACGTGGAATTCTACCTTCCTCTACAATACTCCAGATAACCAGTTTTAAGTGCAATTCCCAGGTTGAGCCCGGGGCTTTCACACCTAACTTAATTATCCGCCTACATGCCCTTTACGCCCAGTCATTCCGATTAACGCTCGCACCCTCCGTATTACCGCGGCTGCTGGCACGGAGT
+
CCCCCGGGGGGGGGGGGGGGGGGGGGGGGGGGGGGGGGGGGGGGGGGGGGGGGGGGGGGGGGGGGGGGGGGGGGGGGGGGGGGGGGGGGGGGGGGGGGGGGGGFCGGGGGGGGGGGGGGGGGGGGGGGGGGGGGGGGGGGGFGGGGGGGGGGGGGGGGGGGGGGGGGFGGGGGGGDCGFGGGGGEGGGGGGGFGGCCGGG>?FFFFFFFFFBEFFFFFFFA5?82B>FFFFE?EB>FDEFE1<61<@;E955<?E;1;;C<063(,(3>>038:9?<BFBFF<0>(609:027??<:9>>4
@M04999:289:000000000-L3R54:1:1101:24780:3744 2:N:0:432
TTAGACTACTGGGGTATCTAATCCTGTTTGCTCCCCACGCTTTCGTCCATCAGCGTCAATCGGTATTTAGTAACCTGCCTTCGCAATCGGGGTTCTGTGTAATATCTATGCATTTCACCGCTACACTACACATTCCCTCTACTTCAATACTATTCAAGATTAACAGTATCAACGGCAGTTCTACAGTTAAGCTGCAGGTTTTCACCGCTGACTTATCAACCCGCCTACGGACCCTTTAAACCAAATAAATCCGTATAACGCTCGCATCCTCCGTATTACCGCGGCTGCTGGCACGGAGTTC
+
CCCCCFGFGCGGDEGCFEFF9<FEFCG<<CFFGGGGCG+CF:DCCCF,FGFGGFGGCFGFEGFBFF9ECFFEFGFGFGFEFFFEE:C@@FG7=@AFFGGGFFFAFFEEFGFAF?EGFFGGCEGGGFGGGGEDFGGG,,9DA4@8DFFGGGGGDGCCC,A9DFGFBFGGGFGGGE8C58D+?7EFF8EDF8@9EFG??7FC+:CFFF5>5))35B@FEF6=>922):2>2(-65>B25@/B>(((6;44C?<12,683767116409((5<2(,:(30>2AFFB0319?:.(81,((-(-4)
@M04999:289:000000000-L3R54:1:1101:5690:3795 2:N:0:432
GACTACCAGGGTATCTAATCCTGTTTGCTCCCCACGCTTTCGCATCTCAGCGTCAGTATCTGTCCAGAAGGCCGCCTTCGCCACCGGTATTCCTCCACATCTCTACGCATTTCACCGCTACACGTGGAATTCTACCTTCCTCTACAATACTCCAGATAACCAGTTTTAAGTGCAGTTCCCAGGTTGAGCCCGGGGCTTTCACACCTAACTTAATTATCCGCCTACATGCCCTTTACGCCCAGTCATTCCGATTAACGCTCGCACCCTCCGTATTACCGCGGCTGCTGGCACGGAGTTAGCC
+
CCCCCGGGGGGGGGGGGGGGGGGGGGGGGGGGGGGGGGGGGDGGGGGGGGGGGGGGGGGGGGGGGGGGGGGGGGGGGGGGGGGGGGGGGGGGGGGGGGGGGGGGGGGGGGGGGGGGGGGGGGGGGGGGGGGGGGGGGGGGFGGGGGFGGGGGGGGGGGGGGGGGGFGGGFFGGGGGFGFFGGGGGGGGGGFGGGGGGGGGFFFFFFFFFFFFFFFFFFF=F@DFFEEFFF2>DFFFFFF>?04<>FECE@@??DF3<6;?>FFFFBFF<BF?7?<<<:>F(,(4<:?BBBF?>>>B:<9),
@M04999:289:000000000-L3R54:1:1101:8757:3807 2:N:0:432
TCGAGACTACTGGGGTATCTAATCCTGTTCGCTACCCATGCTTTCGAGCCTCAGCGTCAGTAACAGACCAGAGAGCCGCCTTCGCCACTGGTGTTCTTCCATATATCTACGCATTTCACCGCTACACATGGAGTTCCACTCTCCTCTTCTGCACTCAAGTCTCTCAGTTTCCGATGCTCCTCCTCAGTTAAGCTGAGGGCTTTCACATTCAGACTTAAAAGACCGCCTGCGCTCCCTTTACGCCCAATAAATCCGGACAACGCTTGCCACCTACGTATTACCGCGGCTGCTGGCACGTAGT
+
CCCCCGGGGGGGGGGGGGGGGGGGGGGGGGGGGGGGGGGGGGGGGGGGGGGGGGGGGGGGGGGGGGGGGGGGGGGGGGGGGGGGGGGGGGGGGGGGGGGGGGGGGGGGGGGGGGGGGGGGGGGGGGGGGGGGGGGGGGGGGGGGGGGGGGGGGGGGGGGGGGGGGGGGGFGGGGDGFGFGGGGGGGGGGGACGGGFGGGGFFFFFFFFFFFEEFFFCFFFFFFDBBF=59@BF>BFFFFF<;FFFF<DFFFFFF96?FF@?F0:?BFFFF:7(511>>0494?BFF>9>?B?::13-(3((
@M04999:289:000000000-L3R54:1:1101:13965:3809 2:N:0:432
TGACTACCGGGGTATCTAATCCTGTTTGCTCCCCACGCTTTCGCATCTCAGCGTCAGTATCTGTCCAGAAGGCCGCCTTCGCCACCGGTATTCCTCCACATCTCTACGCATTTCACCGCTACACGTGGAATTCTACCTTCCTCTACAATACTCCAGATAACCAGTTTTAAGTGCAATTCCCAGGTTGAGCCCGGGGCTTTCACACCTAACTTAATTATCCGCCTACATGCCCTTTACGCCCAGTCATTCCGATTAACGCTCGCACCCTCCGTATTACCGCGGCTGCTGGCACGTAGTTAGC
+
CCCCCGGGGGGGGGGGGGGGGGGGGGGGGGGGGGGGGGGGGGGGGGGGGGGGGGGGGGGGGGGGGGGGGGGGGGGGGGGGGGGGGGGFGGGGGGGGGGGGGGGGGGGGGGGGGGGGGGGGGGGGGGGGGGGGGGBFGGGGGGGGGGGGGGGGGFGGGGGGGGGGGGGGGCDGGGGGFGFGGGGGGGGGGGGGGGGGGGGDFFFFFFFFEFFFECFFEFF4ABDDFD1??E8DEFFFFFFDFFF(.>EFEFFFFFFFFFB609;6>>1(8?>:?<FBBAFF96129BF?>0<BF(3.-6:4-
@M04999:289:000000000-L3R54:1:1101:14801:3811 2:N:0:432
GGACTACTAGGGTATCTAATCCTGTTCGCTACCCATGCTTTCGAACCTCAGCGTCAGTTACAGACCAGAGAGCCGCCTTCGCCACTGGTGTTCTTCCATATATCTACGCATTCCACCGCTACACATGGAGTTCCACTCTCCTCTTCTGCACTCAAGAAAAACAGTTTCAGCTGCACTTCCCCGGTTAAGCCGAGGGCTTTCACAGCTGACTTGTTCTCCCGCCTGCGTTCGCTTTACGCCCAATAAATCCGGACAACGCTTGCCACCTACATATTACCGCGGCTGCTGGCACGTAGTTAGC
+
CCCCCGGGGGGGGGGGGGGGGGGGGGGGGGGGGGGGGGGGGGGGGGGGGGGGGGGGGGGGGGGGGGGGGGGGGGGGGGGGGGGGGGGGGGGGGFEGGGGGGGGGGGGGGGGGGGGGGGGGGGGGGFD8FGGGGGGFGGGGGGGGGGGGGGGFFGGGGGGGGGGGGGGGGGGGGGGGFGFGGGGGGGGGGGGD+@EGGGDDFFFFFFFFFFFFFFFFFFFFFB>FFFFFFFFFFFFFFFFB>D(=@F<EC@F6?>>?BBB12:?2<>B?7?:9<DFFFFBFB61;><8??<F?<4:?6)<A-
@M04999:289:000000000-L3R54:1:1101:24744:3830 2:N:0:432
TACTGACTACACGGGTATCTAATCCTGTTTGCTACCCACGCTTTCGAGCATGAACGTCAGTGTTATCCCAGGAGGCTGCCTTCGCCATCGGTATTCCTCCACATCTCTACGCATTTCACTGCTACACGTGGAATTCTACCTCCCTCTGACACACTCTAGTTAGACAGTTTCAAATGCACGTCCCAAGTTGAGCTCGGGGATTTCACATCTGACTTATCTAACCGTCTGCGCTCGCTTTACGCCCAGTAATTCCGATTAACGCTCGCACCCTACGTCTTACCGCGGCTGCTTGCACGGAGTT
+
CCCCCGGGGGGGGGGGGGGGGGGGGGGGGGGGGGGGGGGGGGGGGGGGGGGGGGGGGGGGGGGGGGGGGGGGGGDFGGGGGGGGGGDGGGGGGGGGGGGGGGGFGGGGGGGGGGGGGGGGGGGGGGGGGGGGGFFGCFGFGGGDGGGGFGGGGGGGGGGGGGGGGGFDFGGGGGGFFGFGGGGGGGFFGFGGGDFDGGGGEFFAAFFFFFEFFFFFFFFFFFF2:>F>EABFFBFFFFFF2@92;;EE?C?<7;037@;>?10;6>226(4??:7(4:AF(4>B634(22)41,5:0--44
@M04999:289:000000000-L3R54:1:1101:16850:3852 2:N:0:432
AGTGACTACCGGGGTATCTAATCCTGTTTGCTACCCATGCTTTCGAGCCTCAGCGTCAGTAACAGACCAGAGAGCCGCCTTCGCCACTGGTGTTCTTCCATATATCTACGCATTTCACCGCTACACCTGGAGTTCCCCTCCCCTCTTCTGCAACCAAGTCTCTCAGTTTCCGATGCCCCTCCTAAGTTAAGCTGAGGGCTTTCACATTCAGACTTAAAAAACCGCCTGCGCTCCCTTTACGCCCAATAAATCCGGACAACGCTTGCCACCTACGTATTACCGCGGCTGCTGGTACGTAGTT
+
A-8A8D9@CF6@FGB;89C,CC,C,6,C,,6,,;EF<FGG<FG@:C@BFEE88@+8@,,C,@@FGGGG@C<EC@@E4@FFGG7:?,?=,F?,=C@A<EE,,,,54@4C;9>7+FF<@EF8++8@,,,49FF:A>=D9DGG+4A8E?D,E9=3,,=+3,7@=F,9,+27@2@EG6610=@GDG6,3@ED;:3<,52*<5C7AA9BAAFFE4*>@FFF414*3:9@>>=(7@0.34=;>FEAD?B@D6;3=37C@>08(-:?>>B6<(8)5.243(455444439>>0(3:?B:())(.4(-.
@M04999:289:000000000-L3R54:1:1101:11163:3924 2:N:0:432
GTGACTACTAGGGTATCTAATCCTGTTCGCTACCCATGCTTTCGAACCTCAGCGTCAGTTACAGACCAGAGAGCCGCCTTCGCCACTGGTGTTCTTCCATATATCTACGCATTCCACCGCTACACATGGAGTTCCACTCTCCTCTTCTGCACTCAAGAAAAACAGTTTCAGCTGCACTTCCCCGGTTAAGCCGAGGGCTTTCACAGCTGACTTGTTCTCCCGCCTGCGTTCGCTTTACGCCCAATAAATCCGGACAACGCTTGCCACCTACGTATTACCGCGGCTGCTGGCACGTAGTTA
+
CCCCCGGGGGGFGGGGGGGGFFGGGEGGGGGGGGFGGEGGFGGGGGGG8F@@@EGGED<CFFGGFGGGGFFGGFGGGE7@FGDG@FDF8EF?FEA<FFGFEGF<EFFG,>?EGC9FCGGGGGDGGGGGFGGGEGGGGDGGF8DFDFGGFG8DD?FD9@F?DGGGDFGF8E8,@,0AD?D6D+=E6;8;EFFFD@5D;C>D*@ACFFFF4=B=C4BAA+B*;@FBD>BF@22;@@;?ECDF146(:;@C3?;3069334418?:?3A7235??()).:AA3;(41(-()),(3>0(((-))
@M04999:289:000000000-L3R54:1:1101:17392:3960 2:N:0:432
CAGACTACCCGGGTATCTAATCCTGTTTGCTCCCCACGCTTTCGCATCTCAGCGTCAGTATCTGTCCAGAAGGCCGCCTTCGCCACCGGTATTCCTCCACATCTCTACGCATTTCACCGCTACGCGTGGAATTCTACCTTCCTCTACAATACTCCAGATAACCAGTTTTAAGTGCAATTCCCAGGTTGAGCCCGGGGCTTTCACACCTAACTTAATTATCCGCCTACATGCCCTTTACGCCCAGTCATTCCGATTAACGCTCGCACCCTCCGTATTACCGCCGCTGCTGGCATGTAGTT
+
CCCCCGGGGGGGGGGGGGGGGGGGFFGGGGGGGGGGGGGGGGGGGGGGGGGGGGGGGGGGGGGGGGGGGGGGGGGGGGGGGGGGGGGGGGGGGGGGGGGGGGGEFGGGGGDGGGGGGGGGGGGGGGGGG7EGGGGGGGGGGGGGGGFGGGGGGGGGGFGGGGGGGGGFGGGGGGGGFGFGGGGGEGGFGGGGGGGGCDCGFFFFFFBFFFFFFFACCFFEFF@FF?@EFCE;@FF@CFFFFFD@@FEE<>AF:B:?ADFFFB>9>BFFFFBB?<:>AF<BB(409B>?B01(32)-6<A
@M04999:289:000000000-L3R54:1:1101:12165:3965 2:N:0:432
GAAGACTACCCGGGTATCTAATCCTGTTTGCTCCCCACGCTTTCGCATCTCAGCGTCAGTATCTGTCCAGAAGGCCGCCTTCGCCACCGGTATTCCTCCACATCTCTACGCATTTCACCGCTACACGTGGAATTCTACCTTCCTCTACAATACTCCAGATAACCAGTTTTAAGTGCAATTCCCAGGTTGAGCCCGGGGCTTTCACACCTAACTTAATTATCCGCCTACATGCCCTTTACGCCCAGTCATTCCGATTAACGCTCGCACCCTCCGTATTACCGCGGCTGCTGGCACGGAGGT
+
CCCCCGGGGGGGGGGGGGGGGGGGGGGGGGGGGGGGGGGGGGGGGGGGGGGGGFGGGGGGGGGGGGGGGGGGGGGGGGGGGGGGGGGGGGGGGGGGGGGGGGGGGGGGGGGGGGGGGGGGGGGGGGGGGGGGGGGGGGGGGGGGGGGGGGGGGGGGGGGGGGGGGGGGGGGGGGDGFGFGGGGGGGGGGC6FFGDGGGGGFFFFFFFFFEFFFFFFFFFFFC@FFFFFFFFFEFFFFFFFF:BDFEFFC?EFF1?;:<AFFFFBFFBBFFBBF<:0:DFF?FB6>>667>BFFF627;(4
@M04999:289:000000000-L3R54:1:1101:18665:3966 2:N:0:432
GACTACTGGGGTATCTAATCCTGTTTGCTCCCCACGCTTTCGCATCTCAGCGTCAGTACCTGTCCAGAAGGCCGCCTTCGCCACCGGTATTCCTCCACATCTCTACGCATTTCACCGCTACACGTGGAATTCTACCTTCCTCTACAATACTCCAGATAACCAGTTTTAAGTGCAATTCCCAGGTTGAGCCCGGGGCTTTCACACCTAACTTAATTATCCGCCTACATGCCCTTTACGCCCAGTCATTCCGATTAACGCTCGCACCCTCCGTATTACCGCGGCTGCTGGCACGGAGTTAGCC
+
CCCCCGGGGGGGGGGGGGGGGGGGGGGGGGGGGGGGGGGGGGGGGGGGGGGGGGGGGGGGGGGGGGGGGGGGGGGGGGGGGGGGGGGGGGGGGGGGGGGGGGGGGGGGGGGGGGGGGGGGGGGGGGEGGGGGGGGGGGGGGGGGGGGGGGGGCFGGGGGGGGGGGGGGGGGGGGGGFFFGGGGGGGGGGGGGGGGGCFGGFFFFFFFFFFFFFFFFFFF@>?FFFFFFEFFFFFFF?FFFFFFFAE6CCFDFFFEC;>FFFF9BFF??:9???FAAB:BF(402:0).1<<143;BB29A4
@M04999:289:000000000-L3R54:1:1101:17073:3971 2:N:0:432
AGACTACTCGGGTATCTAATCCTGTTTGCTCCCCACGCTTTCGCATCTCAGCGTCAGTATCTGTCCAGAAGGCCGCCTTCGCCACCGGTATTCCTCCACATCTCTACGCATTTCACCGCTACACGTGGAATTCTACCTTCCTCTACAATACTCCAGATAACCAGTTTTAAGTGCAATTCCCAGGTTGAGCCCGGGGCTTTCACACCTAACTTAATTATCCGCCTACATGCCCTTTACGCCCAGTCATTCCGATTAACGCTCGCACCCTCCGTATTACCGCGGCTGCTGGCACGGAGTTAGC
+
CCCCCGGGGGGGGGGGGGGGGGGGGGGGGGGGGGGGGGGGGGGGGGGGGGGGGGGGGGGGGGGGGGGGGGGGGGGGGGGGGGGGGGGGGGGGGGGGGGGGGGGGGGGGGGGGGGGGGGGGGGGGGGGGGGGGGGGGGGGGGGGGGDCGGGGGGGGGFGGGGGGGGGGFGFGGGGFCFGFGFGFGGGGGGGGGGCEGGGGGBFFFFBFFFFFFFFFFFFFFFFFFFFFFCEEFF;EFE0<BFF?1@FF?5C122;@?EF>?FFBBFFF6:49B0:>4AAFFFB0-71)),8<<(1(,3:4A4
@M04999:289:000000000-L3R54:1:1101:9488:4022 2:N:0:432
ACTACACGGGTATCTAATCCTGTTCGCTACCCATGCTTTCGCGCCTCAGCGTCAGTAACAGACCAGAGAGCCGCCTTCGCCACTGGTGTTCTTCCATATATCTACGCATTTCACCGCTACACATGGAGTTCCACTCTCCTCTTCTGCACTCAAGTCTCTCAGTTTCCGATGCTCTTCCTCAGTTAAGCTGAGGGCTTTCACATTCAGACTTAAAAGACCGCCTGCGCTCCCTTTACGCCCAATAAATCCGGACAACGCTTGCCACCTACGTATTACCGCGGCTGCTGGCACGTAGTTAGCC
+
CCCCCGGGGGG>GFGGGGGGGGGGGGGGGGGGGGGGGGGGG,@FGGGGGGGGGGGGGGGGGGGGGGGGGGGGGGGGGGGGGGGGGGGGGGGGGGGGGGGGGGGGGGGEEGGGGGGGGGGGGGGGGGFFGGGGGGGGGFGGFGGFFDGGGGGFGFGGGGGGGFD=;CDE6CEDFGGGFD9DGFGGFFGGGGGGGDEGGGGGFFFFFFF6@@AEEFFC=FFADF=DFF2(9@=B4@EC0<>BD(6;@ECFE>9DBB0:>6(3:?>FFFFFFBB):(-.48>F099>FB::::DFF:(-2644,
@M04999:289:000000000-L3R54:1:1101:5501:4029 2:N:0:432
TGGTGGACTACTCGGGTATCTAATCCTGTTCGCTACCCATGCTTTCGCGCCTCAGCGTCAGTAACAGACCAGAGAGCCGCCTTTGCCACTGGTGTTCTTCCATATATCTACGCATTCCACCGCTACACATGGAGTTCCACTCTCCTCTTCTGCACTCAAGAAAAACAGTTTCAGCTGCACTTCCCCGGTTAAGCCGAGGGCTTTCACAGCTGACTTGTTCTCCCGCCTGCGTTCGCTTTACGCCCAATAAATCCGGACAAGTCTTGCCACCTACGTCTTACCGCGGCTGCTGGCACGTAGT
+
@CCCCFGGGAF<A7FDE@FAEGGFDDFGGGGGFGCGFGGGGGGFGGG@@FGGG8@FEFFGGFGFGGGGGGGGGGBCFFC+@CFEFGGGFGGFGFACGE,BFFGGED;FGGG7CEECGGGGG7FFCFEFDFFGCFEFGGGGGEGGGGGGGGFD=3=@E8DFFCEFFCCFFF,@:=DDFGBF8DGFD8+8CGE7;EFC?D54?A>FFFFFEFB::;48;CFEFCEF99BF;?9(,239(8;AC182><D1;EAA<8>9:61((...69>?22.4(26:(4().::((7(-7<F?(((),43:3
@M04999:289:000000000-L3R54:1:1101:18702:4048 2:N:0:432
TGGACTACCGGGGTATCTAATCCTGTTTGCTCCCCACGCTTTCGCATCTCAGCGTCAGTATCTGTCCAGAAGGCCGCCTTCGCCACCGGTATTCCTCCACATCTCTACGCATTTCACCGCTACACGTGGAATTCTACCTTCCTCTACAATACTCCAGATAACCAGTTTTAAGTGCAATTCCCGGGTTGAGCCCGGGGCTTTCACACCTAACTTAATTATCCGCCTACATGCCCTTTACGCCCAGTCATTCCGATTAACGCTCGCACCCTCCGTATTACCGCGGCTGCTGGCACGGATTT
+
CCCCCGGGGGGGGGGGGGGGGGGGGGGGGGGGGGGGGGGGGGGGGDGGGGGGGGGGGGGGGGGGGGGGGGGGGGGGGGGGGGGGGGGGGGGGGGGGGGGGGGGGGGGGGGGGGGGGGGGGGGGGGGGGFGGGGGGGGGGGGGGGGGGGGGGGGGGGGGGGGGGGGGGGGGGGFGGG?GFGGGGGGGGGGGGGGGGGGGGCFFFFFFFFBFFFFFFAEFFFFFFF<DFFFFFFFFFFCFDF6@FFEFAF26>BFF:?>4?FB:>BFFBBFF:>BF7>446:99;F>B0)4?B?241((,)
@M04999:289:000000000-L3R54:1:1101:5227:4058 2:N:0:432
CCTGACTACTGGGGTATCTAATCCTGTTCGCTCCCCACGCTTTCGTCCATCAGCGTCAATCGGTATTTAGTAACCTGCCTTCGCAATCGGGGTTCTGTGTAATATCTATGCATTTCACCGCTACACTACACATTCCAGCTACTTCAATACTATTCAAGATTAACAGTATCAACGGCAGTTCTACAGTTAAGCTGCAGGTTTTCACCGCTGACTTATCAACCCGCCTACGGACCCTTTAAACCCAATAAATCCGGATAACGCTCGCATCCTCCGTATTACCGCGGCTGCTGGCACGGAGTTG
+
CCCCCGGGGGGGGGGGGGGGGGGGGGGGGGGGGGGGGGGGGGGGGGGGGGGGGGGGGGGGGGGGCDGFGGGGGGFGGFFFGGGGGGGFGGGGGGGGGGGGGGGGGGGGGGGGGGGGGGGGGGGGGGGGGGGGGGGGGGGGFGGCGCGFFFGCEFGGGGFGGGFEFFGGGGGGGCDGFGFFG@FGF?EFFGGGGGFGGG??A??FFFE>AA=CAFF>CBFD65AB=5@=DF?FFFD2>=?FF@FF;34767CE@9821;;?BF119>BF0<2:93(.89<9(((((46?FF:F:2:;B(::)
@M04999:289:000000000-L3R54:1:1101:5557:4062 2:N:0:432
TCTGACTACTAGGGTATCTAATCCTGTTTGCTCCCCACGCTTTCGCATCTCAGCGTCAGTATCTGTCCAGAAGGCCGCCTTCGCCACCGGTATTCCTCCACATCTCTACGCATTTCACCGCTACACGTGGAATTCTACCTTCCTCTACAATACTCCAGATAACCAGTTTTAAGTGCAATTCCCAGGTTGAGCCCGGGGCTTTCACACCTAACTTAATTATCCGCCTACATGCCCTTTACGCCCAGTCATTCCGATTAACGCTCGCACCCTCCGTATTACCGCGGCTGCTGGCACGGAGTT
+
CCCCCGGGGGGGGGGGGGGGGGGGGGGGGGGGGGGGGGGGGEGGGGGGGGGGGGGGGGGGGGGGGGGGGGGGGGFGGGGGGGFGGFGGGGGGGGGGGGGGGGGGGGGGGGGGGGGGGGGGGGGGGGGGGGGGGFFGGGGGGGGGGGGGGGGDGGGGGGGGGGGGGGGGGGGGGGGGFGFGGGGGGCGGGGGGGCECGDCDFFFFFFFFFFFFFFFAEFFF+82BDF=@=E*7BBFFE9>>?@F;?@EEECEE3;;@@FF0>0:>F>F9:BB?F1:1?<)<:(,(7;96:7>FF2?4(-8:
@M04999:289:000000000-L3R54:1:1101:26029:4074 2:N:0:432
GGAGCGACTACTGGGGTATCTAATCCTGTTCGCTCCCCACGCTTTCGTCCATCAGCGTCAATCGGTATTTAGTAACCTGCCTTCGCAATCGGGGTTCTGTGTAATATCTATGCATTTCACCGCTACACTACACATTCCAGCTACTTCAATACTATTCAAGATTAACAGTATCAACGGCAGTTCTACAGTTAAGCTGCAGGTTTTCACCGCTGACTTATCAACCCGCCTACGGACCCTTTAAACCCAATAAGTCCGGATAACGCTCGCATCCTCCGTATTACCGCGGCTGCTGGCACGGAGT
+
CCCCCGGGGGGGGGGGGGGGGGGGGGGGGGGGGGGGGGGGGGGGGGGGGGGGGGGGGGGGGGGGGGGGGGGGGGGGGGGGGGGGGGGGGGGGGGGGGGGGGGGGFGGGGGGGGGGGGGGGGGGGGGGGGGGGGGGGGGGCFGGGFGGGGGGGGGGGGGGGGGGGGGGGGFGGGGGGFGFGGGGGGGGGGGGGGGGGGGGGFFFFFFFFFFFBBFFFFCFEFFFFFF@@DF@FDF>?FF@FFFFFFFFF;;<EFFFFFFFFFFFBFFFF?;?>>BFFF0>:A<?BF>669?B::00<BB>(-
@M04999:289:000000000-L3R54:1:1101:16831:4077 2:N:0:432
CGACTACTCGGGTATCTAATCCTGTTTGCTCCCCACGCTTTCGCATCTCAGCGTCAGTATCTGTCCAGAAGGCCGCCTTCGCCACCGGTATTCCTCCACATCTCTACGCATTTCACCGCTACACGTGGAATTCTACCTTCCTCTACAATACTCTAGTTAACCAGTTTTAAGTGCAATTCCTAGGTTGAGCCCAGGGCTTTCACACCTAACTTAATTATCCGCCTACATGCCCTTTACGCCCAGTCATTCCGATTAACGCTCGCACCCTCCGTATTACCGCGGCTGCTGGCACGGAGTTAGC
+
CCCCCCFGGDFGGGGGGFGGFGEFFEFFGGGDEGEFGGGGGGGGGGG<CFAEFGGGCEEFFFGGGFFFEF<FGFDGGGGFGGEFF8FC>=@FCFGGGGGD<FFGFFGDEGECFEFGFFGC7CFG:<AFDC?BEDGGGFFGGGDA,@E,7,A=EFDDC=EFG=?D===FGFGGGGGGFFFFGGGFDD@FFFGF?G7C6;C7CFFFF>FFEFCAEFFFF>AE>>AAAB=A43)5;BBEE??49=1/7<C3<C;DF(6;<1;776>0;2?6:<F?<82:AA:931919::0(2,,3,((((-))
@M04999:289:000000000-L3R54:1:1101:12796:4149 2:N:0:432
CGACTACTCGGGTATCTAATCCTGTTCGCTACCCATGCTTTCGAACCTCAGCGTCAGTTACAGACCAGAGAGCCGCCTTCGCCACTGGTGTTCTTCCATATATCTACGCATTCCACCGCTACACATGGAGTTCCACTCTCCTCTTCTGCACTCAAGAAAAACAGTTTCAGCTGCACTTCCCCGGTTAAGCCGAGGGCTTTCACAGCTGACTTGTTCTCCCGCCTGCGTTCGCTTTACGCCCAATAAATCCGGACAACGCTTGCCACCTACGTATTACCGCGGCTGCTGGCACGTAGTTAGC
+
CCCCCGGGGGGGGGGGGGGGGGGGGGGGGGGGGGGGGGGGGGGGGGGGGGGGGGGGGGGGGGGGGGGGGGGGGGGGGGGGGGGGGGGGGGGGGGGGGGGGGGGGGGGGGGGGFGGGGGGGGGGGGGGGGGGGGGGGGGGGGGGGGGGGGGGGGGGGGCFGGGGGGGGGGGGGGGGGFGFGGGGGGGGGGGGGGGGGGGGGFFFFFFFFFFEEEFFFFFFFFFFFFFFFD@?@;67EE<FE@DF@@EFFFFFFBBFF<;FFF?F?A?F<F?<<?A:26ABFF9B>;:0>FFFB:1064><:.
@M04999:289:000000000-L3R54:1:1101:11454:4177 2:N:0:432
AGACTACCCGGGTATCTAATCCTGTTCGCTACCCATGCTTTCGAACCTCAGCGTCAGTTACAGACCAGAGAGCCGCCTTCGCCACTGGTGTTCTTCCATATATCTACGCATTCCACCGCTACACATGGAGTTCCACTCTCCTCTTCTGCACTCAAGAAAAACAGTTTCAGCTGCACTTCCCCGGTTAAGCCGAGGGCTTTCACAGCTGACTTGTTCTCCCGCCTGCGTTCGCTTTACGCCCAATAAATCCGGACAACGCTTGCCACCTACGTATTACCGCGGCTGCTGGCACGTAGTTAGC
+
CCCCCGGGGGGGGGGGGGGGGGGGGGGGGGGGGGGGGGGGGGGGGGGGGGGGGGGGGGGGGGGGGGGGGGGGGGGGGGGGGGGGGGGGGGGGGGGGGGGGGGGGGGGGGGGGGGGGGGGGGGGGGGGGGGGGGGGGGGGGGGGGAEFGGGGGGG?FGGGGGGGGGGGGGGGGGGGGFGFGGGGGGGGFGGGGGGGGGGGGFFFFFFFFEFEFFFFFFFFFFBF?9BB@FFFFFF;7>@FB>?1;@AFEFFFFFF>B<>>?FFFFBF?:?F623:BFDFF;;>>9>F2?B?:>?F0446BA6
@M04999:289:000000000-L3R54:1:1101:25034:4262 2:N:0:432
GGACTACAAGGGTATCTAATCCTGTTTGCTCCCCACGCTTTCGCATCTCAGCGTCAGTATCTGTCCAGAAGGCCGCCTTCGCCACCGGTATTCCTCCACATCTCTACGCATTTCACCGCTACACGTGGAATTCTACCTTCCTCTACAATACTCCAGATAACCAGTTTTAAGTGCAATTCCCAGGTTGAGCCCGGGGCTTTCACACCTAACTTAATTATCCGCCTACATGCCCTTTACGCCCAGTCATTCCGATTAACGCTCGCACCCTCCGTATTACCGCGGCTGCTGGCACGGAGTTAGC
+
CCCCCGGGGGGGGGGGGGGGGGGGGGGGGGGGGGGGGGGGGGGGGGGGGGGGGGGGGGGGGGGGGGGGGGGGGGGGGGGGGGGGGGGGGGGGGGGGGGGGGGGGGGGGGGGGGGGGGGGGGGGGGGGGGGGGGGGGGGGGGGGGGGGGGGGGGGGGDGGGGGFFDGFGGGGGGGGGFGFGGGGGGGGGGGGGGGGGGGGGFFFFFFFFFFFCEFFFFFFCFFFFFFFFFB@DED=CE<?AFDF@EEFFFE;?F;@EF@6@FFFFFFBBFFFFBF:<A<BF;9>F>BFFB63??>0>F?D).
@M04999:289:000000000-L3R54:1:1101:24616:4273 2:N:0:432
CGACTACCAGGGTATCTAATCCTGTTCGCTCCCCACGCTTTCGTCCATCAGCGTCAATCGGTATTTAGTAACCTGCCTTCGCAATCGGGGTTCTGTGTAATATCTATGCATTTCACCGCTACACTACACATTCCAGCTACTTCAATACTATTCAAGATTAACAGTATCAACGGCAGTTCTACAGTTAAGCTGCAGGTTTTCACCGCTGACTTATCAACCCGCCTACGGACCCTTTAAACCCAATAAATCCGGATAACGCTCGCATCCTCCGTATTACCGCGGCTGCTGGCACGGAGTTAGC
+
CCCCCGGGGGGGGGGGGGGGGGGGGGGGGGGGGGGGGGGGGGGGGGGGGGGGGGGGGGGGGGGGGGGGGGGGGGGGGGGGGGGGGGGGGGGGGGGGGGGGGGGGGGGGGGGGGGGGGGGGGGGGGGGGGGGGGGGGGGGGGGGGGGGGGGGGGGGGGGGGGGGGGGFGGGGGGGGGFGFGGGGGGGGGGGGGGGGGGGGGFFFFFFFFFFFFFFFFFFFFFFFFFF@D?FFFBDFFFEFFDFF@33>ECEFFFD<EFFFF?>B2(47<>?>?F03AFFFFFF>BFFF?BFFF?BB>??F<2
@M04999:289:000000000-L3R54:1:1101:10307:4344 2:N:0:432
GTTTAGACTACACGGGTATCTAATCCTGTTTGCTCCCCACGCTTCCGCATCTCAGCGTCAGTATCTGTCCAGAAGGCCGCCTTCGCCACCGGTATTCCTCCACATCTCTACGCATTTCACCGCTACACGAGGAATTCTACCTTCCTCTACAATACTCCAGATAACCAGTTTTAAGTGCAATTCCCAGGTGGAGCCCGGGGCTTCCACACCTAACTTAATTATCCGCCTACATGCCCTTTACGCCCAGTCATTCCGATCAACGATCGCACCCTCCGTATTACCGCGGCTGCTGGCACGGAGG
+
CC8A<FE9;CCCCCCGGGGGGFAFFFF@CFFGDGGFF,,6++B@,CCGGCFF<ECFCBFECGFGGCA6C@CFGGF<8FEGGG:@=@=FFA>@==<C5:,EAE,AEGAFFFG=FEG@<@EE=E7>7CFG@+84+=FG=,4,,6:D8,=D,=9,,@,=,=DFF89DD=9166=:E,6@?DFFCCCF9EGC:,+;9,1*90;*99;**=+)/2(07/:8>@F4=?*92(3(88E35=.:88)8;D@19D?()/).1.511(4)1((4(-149B?(2692:0(6<),9(30(3,)3,3:719;B(
@M04999:289:000000000-L3R54:1:1101:25849:4374 2:N:0:432
GCGACTACTGGGGTATCTAATCCTGTTCGCTCCCCACGCTTTCGTCCATCAGCGTCAATCGGTATTTAGTAACCTGCCTTCGCAATCGGGGTTCTGTGTAATATCTATGCATTTCACCGCTACACTGCACATCCCAGCTACTTCAATACTATTAAAGCTTAACAGTATCAACGGCAGTTCTACAGTTAAGCTGCAGGTTTTCACCACTGACTTATCAACCCGCCTACGGACCCTTTAAACCCAATAAATCCGGATAACGCTCGCATCCTCCGTATTACCGCGGCTGCTGGCACGGCGTTC
+
8-,8AF:F6,,6666666FCGGCFGC,FF7@6CCFGE:F76@,,;8BC,F@FC@CEC,FGG@B@,,6@FC<FGG<F<F=?<FG@:FEGC:@6+A?,C?EF,,C,E@F9;AFEFA?@C<FGGEGDD9=<,<A=,@EG8E==E==;FG8==ADAC,6==,,733@3E3ECFGC,=EGE56?@C+C<FGA=:;A9CG9?FGGG*?@=A**;5C=A@6@@A93>*5:@9=BFF2((6>56**/2(3;D;;<95?;(620;4./(/1,2249B2<:;8142>A4:19(31,().4(,,41((-4,
@M04999:289:000000000-L3R54:1:1101:13531:4383 2:N:0:432
GGACTACTGTATCTAATCCTGTTCGCTCCCCACGCTTTCGTCCATCAGCGTCAATCGGTATTTAGTAACCTGCCTCCGCAATCGGGGTTCTGTGTAATATCTATGCATTTCACCGCTACACTACACATTCCAGCTACTTCAATACTATTCAAGATTAACAGTATCAACGGCAGTTCTACAGTTAAGCTGCAGGTTTTCACCGCTGACTTATCAACCCGCCTACGGACCCTTTAAACCCAATAAATCCGGATAACGCTCGCATCCTCCGTATTACCGCGGCTGCTGGCACGGAGTTAGCCG
+
CCCCCGGGGGGGGGGGGGGGGGGGGGGGGGGGGCGCGGGGGGGGGGGGGGGGGGGGGGGGGGGGGGGGGGGGGGGGGGGCCFGGGGGGGGGGFGGGGGGGGGGGGGGGGGGGGGGGGGGGGGGGGGGGGGGGGGGGGGGGGGGGGGGGGGGGGGGGGGGGGGGGGGGGEGGGGGGGFGFGGGGGGGGGGGGGGGGFDGGGFFFFFFFFEFFEFFFFFFEFFFFF=DFFFFF@ECEFFFFF@@);EFFFB;@FEFF6??>BFFFF228;:?00<<AF;06611:087:<BFF99?FFF<>>
@M04999:289:000000000-L3R54:1:1101:8594:4410 2:N:0:432
TGACTACTGGGGTATCTAATCCTGTTCGCTCCCCACGCTCTCGCTCCTCAGCGTCAGTGACGGCCCAGAGACCTGCCTTCGCCATCGGTGTTCTTCCCGATATCTACACATTCCACCGTTACACCGGGAATTCCAGTCTCCCCTACCGCACTCCAGTCCGCCCGTACCCGGCGCCGATCCACCGTTAAGCGATGGACTTTCACACCGGACGCGACGAACCGCCTACGAGCTCTTTACGCCCAATAAATCCGGATAACGCTTGCACCCTACGTATTACCGCGGCTGCTGGCACGTAGTTAGC
+
CCCCCGGFGGGGGGGGGGGGGGGGGGGGGGGGGGFGEGGGGGGG>FGGGGGGGGGGGGGGGGGGGGGGGGGGGGGGGGGGGGGGEGGGGGGGGGGGGGGGGGGGGGGGGGGGGGGGGGGGGGGGGGGGGGGEGGGGFGFGGGGGGGGGGGGGGGGGDGGCGGGGEGCEGEGGEGCEE4?DGGGDCDEEGGGGGG=<FFGGFFFFFAFEBFF19@E@9@31BF><<(8:?F(4A<BAB6:EB:B7226)6:69<6?62?9?:<B<<?1316:().4).):F>03((,5??F<2643,46<A2
@M04999:289:000000000-L3R54:1:1101:17791:4418 2:N:0:432
ATTTGACTACTCGGGTATCTAATCCTGTTTGCTCCCCACGCTTTCGCATCTCAGCGTCAGCATCTGTCCAGAAGGCCGCCTTCGCCACCGGTATTCCTCCACATCTCTACGCATTTCACCGCTACACGTGGAATTCTACCTTCCTCTACAATACTCCAGATAACCAGTTTTAAGTGCAATCCCCAGGTTGAGCCCGGGGCTTTCACACCTAACTTAATTATCCGCCTACATGCCCTTTACGCCCAGTCATTCCGATTAACGCTCGCACCCTCCGTATTACCGCGGCTGCTGGCACGGAGTT
+
CCCCCGGGGGGGGGGGGGGGGGGGGGGGGGGGGGGGGGGGGGGGGGGGGGGGGGGGGGGGGGGGGGGGGGGGGGGGGGGGGGGGGGGGGGGGGGGGGGGGGGGGGGGGGGGGGGGGGGGGGGGGGGGGGGGGGGGGGGGGGGGGGGGGGGGGGGGGGGGGGGGGGGGGGGGGGGGGFGFGGGGGGGFGFGGGGGGGGGGGBAFFFFFFFFFEDFFFEFFFFFFFDDF?FFFFFEFF1;C@@FFB@;@EFFFFFEFF@<AA<9?<BFFF>?F?<94??(6><:9;(7766:?:6:<?0(,4(
@M04999:289:000000000-L3R54:1:1101:20064:4462 2:N:0:432
CTGACTACAGGGGTATCTAATCCTGTTCGCTCCCCACGCTTTCGCTCCTCAGCGTCAGTGACGGCCCAGAGACCTGCCTTCGCCATCGGTGTTCTTCCCGATATCTACACATTCCACCGTTACACCGGGAATTCCAGTCTCCCCTACCGCACTCCAGTCCGCCCGTACCTGGCGCCAATCCACCGTTAAGCGATGGACTTTCGCACCAGACGCGACGAACCGCCTACGAGCTCTTTACGCCCAATAAATCCGGATAACGCTTGCACCCTACGTATTACCGCGGCTGCTGGCACGTAGTT
+
CCCCCGGGGGGGGGGGGGGGGGGGGGGGGGGGGGGGGGGGGGGGGGGGGGGGGGGGGGGGGGGGGGGGGGGGGGGGGGGGGGGGGGGGGGGGGGGGGGGGGGGGGGGGGGGGGGGGGGGGGGGGGGGGGGGGGGGGGGGGGGGGGGGGGGGGGGGGGFGGGGGGGGEGGGGGGGGGFGFGGGGFGGGGGGGGGGGGCCGGFFFFFFFA7<DFFFFFFFFFFF>9:?FFBFF>BFFFFAFFF9?,8?DFFF?97:BBFFF>B:??FFFFFFFB<BB?<BF?1;9>>>04>???BFB((,6
@M04999:289:000000000-L3R54:1:1101:6307:4469 2:N:0:432
CGACTACCAGGGTATCTAATCCTGTTTGCTCCCCACGCTTTCGCATCTCAGCGTCAGTATCTGTCCAGAAGGCCGCCTTCGCCACCGGTATTCCTCCACATCTCTACGCATTTCACCGCTACACGTGGAATTCTACCTTCCTCTACAATACTCCAGATAACCAGTTTTAAGTGCAGTTCCCAGGTTGAGCCCGGGGCTTTCACACCTAACTTAATTATCCGCCTACATGCCCTTTACGCCCAGTCATTCCGATTAACGCTCGTACCATCCTTATTACCGCGGCTGCTGGCACGGAGTTAGC
+
CCCCCGGGGGGGGGGGGGGGGGGGGGGGGGGDFGGGGGGGGFFGGDGFGGGGGGGGGGGFGGGFFGFGGDFGGGGGGGGGGGGGGGGGGGFFEGGGFGGGGGGGGGGGGGFGGGGGGGGGGGGGGGGEGGCGGGGGGGGGGGGGGGGFGGGGGGGGGGGGGGGGGGGFGGGGGGGGFCFGGGGGGD:DFDFFGGGGGDFGFFFFFFFFEFEEFFFF<8=CBFDF@FFFFEEDFB=;>?FE(/6683??CF1;;D6?;79@?;(3:B454().5)66>BF>6>0((,,)((.5:BFF18>92
@M04999:289:000000000-L3R54:1:1101:20134:4475 2:N:0:432
CGACTACCGGGGTATCTAATCCTGTTTGCTCCCCACGCTTTCGCATCTCAGCGTCAGTATCTGTCCAGAAGGCCGCCTTCGCCACCGGTATTCCTCCACATCTCTACGCATTTCACCGCTACACGTGGAATTCTACCTTCCTCTACAATACTCCAGATAACCAGTTTTAAGTGCAGTTCCCAGGTTGAGCCCGGGGCTTTCACACCTAACTTAATTATCCGCCTACATGCCCTTTACGCCCAGTCATTCCGATTAACGCTCGCACCCTCCGTATTACCGCGGCTGCTGGCACGGAGTTAGC
+
CCCCCGGGGGGGGGGGGGGGGGGGGGGGGGGGGGGGGGGGGGGGGGGGGGGGGGGGGGGGGGGGGGGGGGGGGGGGGGGGGGGGGGGGGGGGGGGGGGGGGGGGGGGGGGGGGGGGGGGGGGGGGGGGGFGGGGGGGGGGGGGGGGGGGGGGGGGGGGGFFGGGGGGGGGGGGGGGFGFGGGGGGGGGGGGGGGGGGGGGFFFFFFFFFFFFFFFFFFFEEDDDFFEEFE@@FFFEFFF>BFFEFFEFFEED1:?FF<6?:09BBF?B<068:::>FAB9>B>>B?:BFBFF0;064:>9)
@M04999:289:000000000-L3R54:1:1101:18650:4505 2:N:0:432
GTGGGACTACTGGGGTATCTAATCCTGTTCGCTACCCATGCTTTCGAACCTCAGCGTCAGTTACAGACCAGAGAGCCGCCTTCGCCACTGGTGTTCTTCCATATATCTACGCATTCCACGCTACACATGGAGTTCCACTCTCCTCTTCTGCACTCAAGAAAAACAGTTTCAGCTGCACTTCCCCGGTTAAGCCGAGGGCTTTCACAGCTGACTTGTTCTCCCGCCTGCGTTCGCTTTACGCCCAATAAATCCGGACAACGCTTGCCACCTACGTATTACCGCGGCTGCTGGCACGTAGTT
+
CCCCCGGGGGGGGGGGGGGGGGGGGGGGGGGGGGGGGGGGGGGGGGFGGGGGGGGGGGGGGGGGGGGGGGGGGGGGGGGGGGGGGGGGGGGGGGGGGFGGGGGGGGGGGGGGGGGGGGGGGGGGGGGGGGGGGGGGGGGGGGGGGGGGGGGGGDGGGGGGGGGGGFGGGGGGGGGGFFFGGGGGGGGGGGGGGGGGGGGFFFFFFFFFEFFFFFFFEFFEFB@FFFDFFFFFFFF?DEFFFFFFFDF3CFEFFB?9BBFFFF??B?F?<FFFFF?DBFFA?FFBF;9?222:3<?2(48<
@M04999:289:000000000-L3R54:1:1101:6892:4520 2:N:0:432
CGTTGACTACAGGGGTATCTAATCCTGTTTGCTCCCCACGCTTTCGCATCTCAGCGTCAGTATCTGTCCAGAAGGCCGCCTTCGCCACCGATATTCCTCCACATCTCTACGCATTTCACCGCTACACGTGGAATTCTACCTTCCTCTACAATACTCCAGATAACCAGTTTTAAGTGCAATTCCCAGGTTGAGCCCGGGGCTTTCACACCTAACTTAATTATCCGCCTACATGCCCTTTACGCCCAGTCATTCCGATTAACGCTCGCACCCTCCGTATTACCGCGGCTGCTGGCCCGTAGTT
+
CCCCCGGGGGGFGGGGGGGGGGGGGFGEFGCGGGGGGGEGGGGGGGGGGDGGGGGGGGGGDEFFGGGGGGGGGGGGGGGGGGGGGGGGFFGGGDGGGFEFGFGFFFFDFGGGGDGGGGGGGGGGGGGGFFD:ECGGGFGGGGGGGFGGGGGGGGGGFGGGFGGGGGFGGGFGGGF,DFFDFFGGFGGGG6DCGGG5CD7DBFFACF@ADFFFFFFF=CF<+98@FDFFFFCC@@3;DFEA@F>@FDE@A?537;((632<(70017919BB666?<<B<DA?6>>>>F:?FFF(,9-(-3.
@M04999:289:000000000-L3R54:1:1101:24631:4552 2:N:0:432
TTAGACTACTGGGGTATCTAATCCTGTTCGCTACCCATGCTTTCGAACCTCAGCGTCAGTTACAGACCAGAGAGCCGCCTTCGCCACTGGTGTTCTTCCATATATCTACGCATTCCACCGCTACACATGGAGTTCCACTCTCCTCTTCTGCACTCAAGAAAAACAGTTTCAGCTGCACTTCCCCGGTTAAGCCGAGGGCTTTCACAGCTGACTTGTTCTCCCGCCTGCGTTCGCTTTACGCCCAATAAATCCGGACAACGCTTGCCACCTACGTATTACCGCGGCTGCTGGCACGTAGTT
+
CCCCCGGGGGGGGGGGGGGGGGGGGGGGGGGGGGGGGGGGGGGGG@FGGGGGGGGGGGGGGGGGGGGGGGGGGGGGGGGGGGGGGGGGGGGGGGGGGGGGGGGGGGGGGGGGGGGGGGGGGGGGGGGFFGGGGGGGGGGGGGGGGGGGGGGGGGGGGGGGGGGGGDGGGGGGGGGGFGFGGGGGGDGGGF7FGGGDDGGGFFFFFFFFFFFBEFAFFFFEFFFFFFBFFFFFFBFFF<FFFFF?<DEEE?EFFF0(4212>F?(-:28:?BFFF>BFA<>:>BFF64?:2::77-403:A
@M04999:289:000000000-L3R54:1:1101:8625:4576 2:N:0:432
GACTACCGGGGTATCTAATCCTGTTCGCTCCCCACGCTTTCGCTCCTCAGCGTCAGTGACGGCCCAGAGACCTGCCTTCGCCATCGGTGTTCTTCCCGATATCTACACATTCCACCGTTACACCGGGAATTCCAGTCTCCCCTACCGCACTCCAGTCCGCCCGTACCCGGCGCCGATCCACCGTTAAGCGATGGACTTTCACACCAGACGCGACGAACCGCCTACGAGCTCTTTACGCCCAATAAATACGGATAACGCTTGCACCCTACGTATTAACGCGGCTGCTGGCACGTAGTTAGCC
+
CCCCCGGGGGGGGGGGGGGGGGGGGGGGGGGGGGGGGGGGGGGGGGGGGGGGGGGGGGGGGGGGGGGGGGGGGGGGGGGGGGGGGGGFGGGGGGGGGGGGGGGGGGGGGGGGGGGGFDGGGGGGGGGGGGGGGGGGGCCFGEGGGGGGGGGGGGGGGGGGGGGGGGGGGGGGEGGG>GEGGGGCGGGGGG5FEGGGCFDF=CFFFFFFFFBFFDF@>FBFFF?B?BFF9(8A3AFF<B>EB:235A))6:01:FDF?;(3<BF>??<:(4:<>?)-6<9B66>9()8?02<:?1:?ADAF:
@M04999:289:000000000-L3R54:1:1101:26365:4587 2:N:0:432
GACTACTGGGGTATCTAATCCTGTTTGCTCCCCACGCTTTCGCATCTCAGCGTCAGTATCTGTCCAGAAGGCCGCCTTCGCCACCGGTATTCCTCCACATCTCTACGCATTTCACCGCTACACGTGGAATTCTACCTTCCTCTACAATACTCTAGTTAACCAGTTTTAAGTGCAATTCCTAGGTTGAGCCCAGGGCTTTCACACCTAACTTAATTATCCGCCTACATGCCCTTTACGCCCAGTCATTCCGATTAACGCTCGCACCCTCCGTATTACCGCGGCTGCTGGCACGGAGTTAGCC
+
6@CC@FCFFCC6BFCEFFGGCFGAD@FA9FGFFGGGGFGGGGCBCEFGGFDGGGGGGGGGGGGGGGFGCFFGGGGG=FGGGGCEFGEF=BEGFGGGGGGFEEFGGGGEC:FEFCFEGGEEFF8FGFEGCEFFFGGGEFF?AFFFG;?GGGGGGG8=6:=FGG8,@=,==EGEAFFF0=?=F+=EFCFC?96AF8+C6CGGFFFAAFF*=CA@AF;EE>+54944>BEFE4BE@3@CF9@?29.>>C3<EE?F@FFF;>?D9@6>F?(4603(8BFD>?017;F6<?B:<0)47((,.45<.
@M04999:289:000000000-L3R54:1:1101:14753:4605 2:N:0:432
AGTGACTACTGGGGTATCTAATCCTGTTTGCTCCCCACGCTTTCGCATCTCAGCGTCAGTATCTGTCCAGAAGGCCGCCTTCGCCACCGGTATTCCTCCACATCTCTACGCATTTCACCGCTACACGTGGAATTCTACCTTCCTCTACAATACTCTAGTTAACCAGTTTTAAGTGCAATTCCTAGGTTGAGCCCAGGGCTTTCACACCTAACTTAATTATCCGCCTACATGCCCTTTACGCCCAGTCATTCCGATTAACGCTCGCACCCTCCGTATTACCGCGGCTGCTGGCACGGAGGT
+
CCCCCGGGGGGGGGGGGGGGGFGGGGGGGGGGGGGGGGGGGGGGGGGGGGGGGGGGGGGGGGGGGGGGGGGGGGGGGGGGGGGGGEGFGGGGGGGGGGGGGFDFCGGGGGGEGGGGGGGGGGGGGGGGGGGGGGGGGFGGGGGGGGGGGFGGFEFGGGGGGGFGGGCFGCFGGGGFCDBFGFGGGGGFGGGGGGGFCCDGFFFFFFFFBFBDFFFFFFFFFFFDDFDDFCEEEBBD=;CEFFFFDEEFFE??EF?6?FC?@FDFF@;>:61:94(.49<91;6390(3:B:B03449((-
@M04999:289:000000000-L3R54:1:1101:18337:4616 2:N:0:432
GTGACTACCAGGGTATCTAATCCTGTTTGCTCCCCACGCTTTCGCATCTCAGCGTCAGTATCTGTCCAGAAGGCCGCCTTCGCCACCGGTATTCCTCCACATCTCTACGCATTTCACCGCTACACGTGGAATTCTACCTTCCTCTACAATACTCCAGATAACCAGTTTTAAGTGCAATTCCCAGGTTGAGCCCGGGGCTTTCACACCTAACTTAATTATCCGCCTACATGCCCTTTACGCCCAGTCATTCCGATTAACGCTCGCACCCTCCGTATTACCGCGGCTGCTGGCACGGAGTT
+
C@CCCGGGGGGGGGGGGGGGGGGGGGGGGGGGGGGGGGGGGGGGGGGGGGGGGGGGGGGGGGGGGGGGGGGGGGGGGGGGGGGGGGGGGGGGGGGGGGGGGGGGGGGGGGGGGGGGGGGGGGGGGGGGGGGGGGGGGGGFGGGGGGGGGGGGGGGGGGGGGGGGGGGGGFFGGGGGFGFGGGGGGGGFGGGGGGGGDGGGFFFFFFFFFFFFFFFFFFFFF9BFFFFFFFFFFFF@C<@FFF<@3@FFEF?;?FFFEFFF?:B>9B6340:B?FFFDFFF>6>>9BF?F><1?F9>9?F
@M04999:289:000000000-L3R54:1:1101:14127:4677 2:N:0:432
GACTACAGGGGTATCTAATCCTGTTCGCTCCCCACGCTTTCGCTCCTCAGCGTCAGTGACGGCCCAGAGACCTGCCTTCGCCATCGGTGTTCTTCCCGATATCTACACATTCCACCGTTACACCGGGAATTCCAGTCTCCCCTACCGCACTCCAGTCCGCCCGTACCCGGCGCCGATCCACCGTTAAGCGATGGACTTTCACACCAGACGCGACGAACCGCCTACGAGCCCTTTACTCCCAATAAATCCGGATAACGCTTGCACCCTACGTATTACCTCGGCTGCTGGCACGGAGTTAGCC
+
CCCCCGFFGGGEFCFDGGGGGGGGGGGGGGGGGGGGGDFGGGGGFGGGGGGGGGGGGGGGGGGEGGGGGCEGGGGGGFDGGGGGGGDGEGGGGGFGGGGGGGGGGGGGGGAFFGGGGEFGGGGGGGGGGGGGGGGGGGDGGEGGGGGGGGGFGGGGGGGGGGGGGGGGGGGCGGGGEGFCGFGC>EGGDEC5=ACCCGGGCFCFFFFFFFFFBFFFF>>>5942?F??0(38:8<AA<BF703:2<)67>214:>B?B::?02<4?:<?::3)::4<-43(,:6<7>2(.33(-2((.<:7
@M04999:289:000000000-L3R54:1:1101:12552:4695 2:N:0:432
GACTACTGGGGTATCTAATCCTGTTCGCTACCCATGCTTTCGAGCCTCAGCGTCAGTAACAGACCAGAGAGCCGCCTTCGCCACTGGTGTTCTTCCATATATCTACGCATTTCACCGCTACACATGGAGTTCCACTCTCCTCCTCTGCACTCAAGTCTCTCAGTTTCCGATGCTCTTCCTCAGTTAAGCTGAGGGCTTTCACATTCAGACTTAAAAGACCGCCTGCGCTCCCTTTACGCCCAATAAATCCGGACAACGCTTGCCACCTACGTATTACCGCGGCTGCTGGCACGTAGCTAGC
+
CCCCCGGGGGGGGGGGGGGGGGGGGGGGGGGGGGGGGGGGGGGGGGGGGGGGGGGGGGGGGGGGGGGGGGGGGGGGGGGGGGGGGGGGGGGGGFGGGGGGGGGGGGGGGGGGGGGGGGGGGGGGGGGGGGGGGGGGGGGGGGGGGGGGGGGGGGGGGGGGGGGGGGGFGEEGGGGGFFFGGGGGGGGGGFGGGGGGGGFGFFFFFFFFFFFCFFFAEFAFEBFFF>BFFF@FBFBEFFFFFF@(=E3CF@BBFFFFF;FDFFFBF?B?FFBF?<:4<6:F>31>BFD??:03?:::?AA>3
@M04999:289:000000000-L3R54:1:1101:4902:4698 2:N:0:432
AGAAGGACTACAAGGGTATCTAATCCTGTTCGCTCCCCACGCTTTCGTCCATCAGCGTCAATCGGTATTTAGTAACCTGCCTTCGCAATCGGGGTTCTGTGTAATATCTATGCATTTCACCGCTACACTACACATTCCAGCTACTTCAATACTATTCAAGATTAACAGTATCAACGGCAGTTCTACAGTTAAGCTGCAGGTTTTCACCGCTGACTTATCAACCCGCCTACGGACCCTTTAAACCCAATAAATCCGGATAACGCTCGTATCCTCCGTATTACCGCGGCTGCTGGCACGGAGT
+
CCCCCGGGGGGGGGGGAEEGFGCEFFGGGGGGGGGGGEGGGEEGGGGGGCCFGGGGGGGGGGGGGBFFFGGGGG@@CFFGGGFGGGGDGGGGGGGGGGGGGAFEFGGGGGGGGFGGGGGGGGGDGGGGFGGGGFEFGGGGGGGGGGGGCAFGFGGGFGGGGCFGGFDFGGGGGGGEEGDD=DDGFGGFGFGFCFFG6;=?FCAFFFFF)8:)=F5FC9FE>B@A@FF=@F=@FF@D==BA?><8??0;)7>CCE@97D<3)61;:9;0<FA><1;48::BBF<>;079;:D?F6?BF>09-
@M04999:289:000000000-L3R54:1:1101:16091:4702 2:N:0:432
TGACTACAGGGGTATCTAATCCTGTTTGCTCCCCACGCTTTCGCATCTCAGCGTCAGTATCTGTCCAGAAGGCCGCCTTCGCCACCGGTATTCCTCCACATCTCTACGCATTTCACCGCTACACGTGGAATTCTACCTTCCTCTACAATACTCCAGATAACCAGTTTTAAGTGCAATTCCCAGGTTGAGCCCGGGGCTTTCACACCTAACTTAATTATCCGCCTACATGCCCTTTACGCCCAGTCATTCCGATTAACGCTCGCACCCTCCGTATTACCGCGGCTGCTGGCACGGAGTTAGC
+
CCCCCGGGGGGGGGGGGGGGGGGGGGGGGGGGGGGGGGGGGGGGGGGGGGGGGGGGGGGGGGGGGGGGGGGGGGGGGGGGGGGGGGGGGGGGGGGGGGGGGGGGGGGGGGGGGGGGGGGGGGGGGGGGGGGGGGGGGGGGGGGGGGGGGGGGGGGGGGGGGGGGGGGGGGGFGGGGFGFGGGGFFGECFGGGGGGGGGGGFFFFF>>FEFECEFFFFF>CBFFFFFFFEEEFFFFFFFFBFF6=@EF<?CFFF6;EFFFFBF>F9>BFBFFBB<:>DFBF>>BFFB7?:028?0344:FF4
@M04999:289:000000000-L3R54:1:1101:22931:4737 2:N:0:432
GGACTACTCGGGTATCTAATCCTGTTCGCTCCCCACGCTTTCGTCCATCAGCGTCAATCGGTATTTAGTAACCTGCCTTCGCAATCGGGGTTCTGTGTAATATCTATGCATTTCACCGCTACACTACACATTCCAGCTACTTCAATACTATTCAAGATTAACAGTATCAACGGCAGTTCTACAGTTAAGCTGCAGGTTTTCACCGCTGACTTATCAACCCGCCTACGGACCCTTTAAACCCAATAAATCCGGATAACGCTCGCATCCTCCGTATTACCGCGGCTGCTGGCACGGAGTTAGC
+
CCCCCGGGGGGGFGGGGGGGGGGGGGGGGEGGGGGGGGFEFGGGGGGGGGGGGGGGGGGGGFGCEFGGGGGGGGGGGGGGGGGGGGGGGGFGGGFGGGGGGGGGFGGGGGGGGGGGGGGGGGGGGGGGGGGGGGFFFGGGGDGGFGGGGGGGGGGGFGFGGGGGGGGGFFCCGGGGFGFGGGGFFFGGGGGGCFGG?CG6CCFFFFFFFFFEFFFFFFFAEA9=@FFFFF=DB=)9<CEFF<8;@EFEF1;@FDFFFF@DF>BFF>F?FFFFB7?>DF?>F136;?F??BFBB,7>232<6
@M04999:289:000000000-L3R54:1:1101:8652:4752 2:N:0:432
AGACTACACGGGTATCTAATCCTGTTCGCTACCCATGCTTTCGAGCCTCAGCGTCAGTAACAGACCAGAGAGCCGCCTTCGCCACTGGTGTTCTTCCATATATCTACGCATTTCACCGCTACACATGGAGTTCCACTCTCCTCTTCTGCACTCAAGTCTCTCAGTTTCCGATGCTCTTCCTCAGTTAAGCTGAGGGCTTTCACACTCAGACTCAAAAGACCGCCTGCGCTCCCTTTACGCCCAATAAATCCGGACAACGCTTGCCACCTACGTATTACCGCGGCTGCTGGCACGGAGGT
+
CCCCCGGCFEEG@FGGGGGGGGGFFGGGGGGGGFFGFEFCFFC8CFGFFFGGGGEEGFGGFGGGGGFF8<FG?FFGGDEGGGGGG?BE?FEFFFGGGGCE9FFFAFGGD7C+CC@<BFGCFGFFCA:?<EFC9DEFEC9DFGGCGGGGGGF,=88D@9:=,6EFDDAFFEC>C6=FDFFGGGFGF8:AFC,,@D17=70AAFAF*3@A@55):9CF@A?BFFBB=BF=2(5997>=C<;F903@;@A3<54:;D@FFFBF:B2,:<>?:40422),6<DFB(4;9>??B?::21((((-
@M04999:289:000000000-L3R54:1:1101:5183:4763 2:N:0:432
AAGACTACCCGGGTATCTAATCCTGTTCGCTACCCATGCTTTCGAGCCTCAGCGTCAGTAACAGACCAGAGAGCCGCCTTCGCCACTGGTGTTCTTCCATATATCTACGCATTTCACCGCTACACATGGAGTTCCACTCTCCTCTTCTGCACTCAAGTCTCTCAGTTTCCGATGCTCTTCCTCAGTTAAGCTGAGGGCTTTCACATTCAGACTTAAAAGACCGCCTGCGCTCCCTTTACGCCCAATAAATCCGGACAACGCTTGCCACCTACGTATTACCGCGGCTGCTGGCACGTAGTT
+
CCCCCGGGGGGGGGGGGGGGGGGGGGGGGGGGGGGGGGGGGGGGGGGGGGGGGGGGGGGGGGGGGGGGGGGGGGFGGGGGGGGGGGGGGGGGGGGGGGGGGGGGGGGGGGGGGGGGGGGGGGGGGGGGGGGGGGGGGGGGGGGGGGGGGGGGGGGGGGGGGGGGGGGGGGGEGECGF9FGGGGGGGGGGGGGGGGGGGGGFFFFFFFFFFFFFFFFFFFFFFA>BDFF>BFFFFFFEEFFFFFFFFFFFFFF>BFF9<D6>?:<<?D?1:?BFFFA?FF>:>>B;>>FF?FFFB:47::A
@M04999:289:000000000-L3R54:1:1101:26706:4774 2:N:0:432
GACTACAGGGGTATCTAATCCTGTTTGCTCCCCACGCTTTCGCATCTCAGCGTCAGTATCTGTCCAGAAGGCCGCCTTCGACACCGGTATTCCTCCACATCTCTACGCATTTCACCGCTACACGTGGAATTCTACCTTCCTCTACAATACTCCAGATAACCAGTTTTAAGTGCAATTCCCAGGTTGAGCCCGGGGCTTTCACACCTAACTTAATTATCCGCCTACATGCCCTTTACGCCCAGTCATTCCGATTAACGCTCGCACCCTCCGTATTACCGCGGCTGCTGGCACGGAGTTAGCC
+
<CCCCGG,@@7BFDGGG9DE@C<C@FFF@,6@FF6@CGGFFCGDCCFEE<FGFEEGFGCC<FC<FDFE@,FFGEEEGEF7<FFEG7>>6B?FFCGGGGGFEF9EE<AF+?FFFFGG77:8F@,4FEF@FGDFF;FFGBFGGGGGF;EAEGGG?FGCFGGEEGGGBEFGFG=FFGGGF?++=2+AF?F8DFG+@E>DC97>+==ABFAA5CA69FFFE6+()/5@=BEF333@;4<EDFBB7;6@<E)9C80;;6;7213?9>166<,286::036AA<(34396:7,4:()-(-,-..29:
@M04999:289:000000000-L3R54:1:1101:21190:4808 2:N:0:432
GGTTGACTACTCGGGTATCTAATCCTGTTTGCTCCCCACGCTTTCGCATCTCAGCGTCAGTATCTGTCCAGAAGGCCGCCTTCGCCACCGGTATTCCTCCACATCTCTACGCATTTCACCGCTACACGTGGAATTCTACCTTCCTCTACAATACTCCAGATAACCAGTTTTAAGTGCATTTCCCAGGTTGAGCCCGGGGCTTTCACACCTAACTTAATTATCCGCCCACATGCCCTTTACGCCCAGTCATTCCGATTAACGCTCGCACCCTCCGTATAACCGCGGCTGCTGGCACGGAGTT
+
CCCCCGGGGGGGGGGGGGGGGGGGGGGGGGGGGGGGGGGGGGGGGGGGGGFGGGGGGGGGGGGGGGGGGGGGGGGGGGGGGGGGGGGGGGGGGFGGGGGGGGGGGDGGGGGGGGGGGGGGGGGGGGGGGGGGGGGGGGGGGGGGGGGGGGGGGGGGGGGGGGGGGGGGGGGGGGGGFGFGGGFGGGGGGGGGGFGGDGGG>FFFFFFFDBEFFFFFC6AEFCEDF=@@F?FEF@@@@EFFF@>F?D3@EFFECE@DDFFFFFFFF6190::1<B<0?)6A2379>F99??>:(.8:-((,.
@M04999:289:000000000-L3R54:1:1101:7254:4896 2:N:0:432
GTAAGACTACCGGGGTATCTAATCCTGTTCGCTACCCATGCTTTCGAGCCTCAGCGTCAGTAACAGACCAGAGAGCCGCCTTCGCCACTGGTGTTCTTCCATATATCTACGCATTTCACCGCTACACATGGAGTTCCACTCTCCTCTTCTGCACTCAAGTCTCTCAGTTTCCGATGCTCTTCCTCAGTTAAGCTGAGGGCTTTCACATTCAGACTTAAAAGACCGCCTGCGCTCCCTTTACGCCCAATAAATCCGGACAACGCTTGCCACCTACGTATTACCGCGGCTGCTGGCACGTAGT
+
CCCCCGGGGGGGGGGGGGGGGGGGGGGGGGGGGGGGGGGGGGGGGGGGGGGGGGGGGGGGGGGGGGGGGGGGGGGGGGGGGGGGGGGGGGGGGGGGGGGGGFGGGGGGGGGGGGGGGGGGGGGGGGGGGGGGGGGGGGGGGGGGGGGGGGGGGGGGGGGGGGGGGGFGGGGGGGGGFGFGGGGGGGGGGGGGGGGGGGGGFFFFFFFFFFFFFFFFFFFFFFFF>>B@=BF22=>?FF;67<;BBD63;EFCC@>>F>FB<BF:14:><B?BFF03<<?FFB?F>>999?BDF?FF18(3-
@M04999:289:000000000-L3R54:1:1101:17104:4916 2:N:0:432
GACGGGACTACAGGGGTATCTAATCCTGTTTGCTCCCCACGCTTTCGCATCTCAGCGTCAGTATCTGTCCAGAAGGCCGCCTTCGCCACCGGTATTCCTCCACATCTCTACGCATTTCACCGCTACACGTGGAATTCTACCTTCCTCTACAATACTCCAGATAACCAGTTTTAAGTGCAATTCCTAGGTTGAGCCCAGGGCTTTCACACCTAACTTAATTATCCGCCTACATGCCCTTTACGCCCAGTCATTCCGATTAACGCTCGCACCCTCCGTATTACCGCGACTGCTGGCACGGAGT
+
CCCCCGGGGGGGGGGGGGGGGGGGGGGGGGGGGGGGGGGGGGGGGGGGGGGGGGGGGGGGGGGGGGGGGGGGGGGGGGGGGGGGGGGGGGGGGCGGGGGGGGGGGGGGGGGGGGGGGGGGGGGGGGGGGGGGG?FGGGGGGFGGGGGGGGGGDGGGGGGGGGFGGGGGGGFGGGGGFGFGGGGGGFFGGGGGGGGGGGGGEFFFFFFFEFFFEFFF=FFCFFFEDDFFFFFFE=EB=@3FFF<F@FF;@FCCFEE??DFF<@0<FBF67;?06?FF67?FFFB91;B>B?-0:?B?B>6;4
@M04999:289:000000000-L3R54:1:1101:19529:4970 2:N:0:432
GTAGACTACAGGGGTATCTAATCCTGTTCGCTCCCCACGCTTTCGTCCATCAGCGTCAATCGGTATTTAGTAACCTGCCTTCGCAATCGGGGTTCTGTGTAATATCTATGCATTTCACCGCTACACTACACATTCCAGCTACTTCAATACTATTCAAGATTAACAGTATCAACGGCAGTTCTACAGTTAAGCTGCAGGTTTTCACCGCTGACTTATCAACCCGCCTACGGACCCTTTAAACCCAATAAATCCGGATAACGCTCGCATCCTCCGTATTACCGCGGCTGCTGGCACGGAGTT
+
CCCCCGGGGFGGGGGGGGGGGGGGGGGGGGGGGGGGGGGGGGGGGDGGGGGGGGGGGGEGGGDGFGFCGGGGGGGGGGGGGGGGCFEGGGGGGGGFGGFCDGGGGGGGDGGGGGGGGGGGGGGGGGGGGGGGGGG9FFGGGGGGGGGDGGGGGFGGGFGG;FFGGGGGGCGGFGGGFGFGGG@AEFGGGGGGGGGCGG9?FFFFFFEFFFFFEFFB*BFBAA=AFFFFFFF=@FFFFFFFEFFFFFFFCCFFF>?@;AFFFFFFFF6>>28?BB08(6><?>>F>07B:::???629B?:
@M04999:289:000000000-L3R54:1:1101:5496:5002 2:N:0:432
GACTACACGGGTATCTAATCCTGTTCGCTACCCATGCTTTCGAACCTCAGCGTCAGTTACAGACCAGAGAGCCGCCTTCGCCACTGGTGTTCTTCCATATATCTACGCATTCCACCGCTACACATGGAGTTCCACTCTCCTCTTCTGCACTCAAGAAAAACAGTTTCAGCTGCACTTCCCCGGTTAAGCCGAGGGCTTTCACAGCTGACTTGTTCTCCCGCCTGCGTTCGCTTTACGCCCAATAAATCCGGACAACGCTTGCCACCTACGTATTACCGCGGCTGCTGGCACGTAGTTAGCC
+
CCCCCGE@FE@FGGGGGGGGGGGFFGGGGGEDEECEFFFGGGCGFGGEGGGGGE@CFGGGFFAFCFGCAFGGGEGGGGGGG@?CGFAFGAFF9AFGGGFGFGGEFGG>CC7FFGDGGEGEGFFGGGEE8FFFEGGGG9=FGGCFGFC8CEFGG8?DGGGFEF==@FCGGGGGFEFADGBCFG6CCC73E@6EG55*0?*D@CCFAAAFBB79AAFFEFFF4>25>BF;2<@FF0)96(6)443;ACCF39((764?>2,088(623((2,32>24<D1;((44((557:3<FB068<>492
@M04999:289:000000000-L3R54:1:1101:16240:5036 2:N:0:432
GGTGACTACCAGGGTATCTAATCCTGTTTGCTCCCCACGCTTTCGCATCTCAGCGTCAGTATCTGTCCAGAAGGCCGCCTTCGCCACCGGTATTCCTCCACATCTCTACGCATTTCACCGCTACACGTGGAATTCTACCTTCCTCTACAATACTCTAGTTAACCAGTTTTAAGTGCAATTCCTAGGTTGAGCCCAGGGCTTTCACACCTAACTTAATTATCCGCCTACATGCCCTTTACGCCCAGTCATTCCGATTAACGCTCGCACCCTCCGTCTTACCGCGGCTGCTGCCACGGAGGT
+
CCCCCGGGGGGGGGGGGGGGGGGGGGGGGGGGGGFGGGGGGGGGGGGEGGGGGGGGGGGGGGGGGGFGGGGGGGGGGGGGGGGGGGGFGGGGGGGGGGGFGGGGGGGGGGGGGGGGGGGGGGGGGGGGGGGGG8EFAFGGGGGGGGGGGDGDFCGGGGGGFFGGGGGGGGGGGFFGFGFGGGGGGGGGGGGGGGGGFGDFFFFFFFFFFFFFFFFFCAFCFEAD=>AFFFFFFFFFEFF4@F==2>EFE<E3=@?@;CC;BFFF63>9<F<:6-(4824:8((41(31:?)(5>9(-((-
@M04999:289:000000000-L3R54:1:1101:11021:5044 2:N:0:432
GACTACACGGGTATCTAATCCTGTTTGCTCCCCACGCTTTCGCATCTCAGCGTCAGTATCTGTCCAGAAGGCCGCCTTCGCCACCGGTATTCCTCCACATCTCTACGCATTTCACCGCTACACGTGGAATTCTACCTTCCTCTACAATACTCTAGTTAACCAGTTTTAAGTGCAATTCCTAGGTTGAGCCCAGGGCTTTCACACCTAACTTAATTATCCGCCTACATGCCCTTTACGCCCAGTCATTCCGATTAACGCTCGCACCCTCCGTATTACCGCGGCTGCTGGCACGGAATTAGCC
+
CCCCCGGGGGGFGGGGGGGGGGGGGGGGGGGGGGGGGGGGGGGGGGFGGGGGGGGGGGGGGGGDFGGGGGGGGGGGGGGGGGGGGGGGFGGFGGGGGGGGGGGGGGGGGGGGGGGGGGGGGGGGGGGGGGGGGGGGGGGGGGGGGGGFGGGGGGGGGGGGGGFFGGGGGGGGGGGGFGFGGGFGC6DCGGGGGGGG>CFGFFFF>CFFFFFEAFCFAFFFFAADDEFEEEDBBEFEFF@F=?4=EE??E@(2;F?;0:03;BFFFB6<198(4(46<0(314((45:231206(((.6:(.
@M04999:289:000000000-L3R54:1:1101:9040:5045 2:N:0:432
GTGACTACACGGGTATCTAATCCTGTTTGCTCCCCACGCTTTCGCATCTCAGCGTCAGTATCTGTCCAGAAGGCCGCCTTCGCCACCGGTATTCCTCCACATCTCTACGCATTTCACCGCTACACGTGGAATTCTACCTTCCTCTATAATACTCCAGATAACCAGTTTTAAGTGCAATTCCCAGGTTGAGCCCGGGGCTTTCACACCTAACTTAATTATCCGCCTACATGCCCTTTACGCCCAGTCAATCCGATTAACGCTCGCACCCTCCGTATTACCGCGCCTGCTGGCACGGAGTT
+
9CC<BED@EFGGGGEGGGDCEF<-;E<FFGEF<FGFGCGEEGF:E:,6,C@<8F6@:,CAFEAAFGFF8FECFFGGECGCE7C@FG,7>>:F<??C<<AFFGEFAFFFGGDEEGGAFFD@FB:EFC9?F+,C,6@DF9A>FDGGGG,=A83ED@,6>FFGGCFD,+@E8D3E7@+612426D87?A:86@E?FEECD5*4;0+=FF>*0>494984*+11=(/6((7688)8;4(6743>46</3.)/).,(/(//7)-4(4((29484?(23,2,)69363(,4((,44(()-3(-(,
@M04999:289:000000000-L3R54:1:1101:5324:5060 2:N:0:432
GGACTACAGGGGTATCTAATCCTGTTTGCTCCCCACGCTTTCGCATCTCAGCGTCAGTATCTGTCCAGAAGGCCGCCTTCGCCACCGGTATTCCTCCACATCTCTACGCATTTCACCGCTACACGTGGAATTCTACCTTCCTCTACAATACTCCAGATAACCAGTTTTAAGTGCAATTCCCAGGTTGAGCCCGGGGCTTTCACACCTAACTTAATTATCCGCCTACATGCCCTTTACGCCCAGTCATTCCGATTAACGCTCGCACCCCCCGTATTACCGCGGCTGCTGGCACGGAGTTAGC
+
CCCCCGGGGGGGGGGGGGGGGGGGGGGGGGGGGGGGGGGGGGGGGGGGGGGGGGGGGGGGGGGGGGGGGGGGGGGGGGGGGGGGGGGGGGGGGGGGGGGGGGGGGGGGGGGEGGGGGGGGGGGGGGGGGGGFGFFGGGG?FGGGGGGGGGGGDGGGGGGGGGGGFGGGGGGFGGGGFGFGGGGGGGGGGGFGDGEGGGCFFFFFFFFFFFEC@FFFFFFFFB@@FDFFCB=@38EFFF;>B@?EEAEF33=DFFFFF((,-304;BB0;>BB>?BBF<<9039>FBBFF:BFF;BFBF<<4
@M04999:289:000000000-L3R54:1:1101:17598:5063 2:N:0:432
GCCCGACTACCCGGGTATCTAATCCTGTTCGCTACCCATGCTTTCGAACCTCAGCGTCAGTTACAGACCAGAGAGCCGCCTTCGCCACTGGTGTTCTTCCATATATCTACGCATTCCACCGCTACACATGGAGTTCCACTCTCCTCTTCTGCACTCAAGAAAAACAGTTTCAGCTGCACTTCCCCGGTTAAGCCGAGGGCTTTCACAGCTGACTTGTTCTCCCGCCTGCGTTCGCTTTACGCCCAATAAATCCGGACAACGCTTGCCACCTACGTATTACCGCGGCTGCTGGCACGGAGTT
+
CCCCCGGGGGGGGGGGGGGGGGGGGGGGGGGGGGGGGGGGGGFGGGGGGGGGGGGGGGGGGGGGGGGGGGGGGGGGGGGGGGGGGGGGGGGGGGGGGGGGGGGGGGGGGGGGGGGGGGGGGGGGGGGGGGGGGGGGGGGGGGGGGGGGGGGGGGGGGGGGGGGGGGGGGGGGGGGGFGFGGGGGGGGGGGGFGGGGGGGGFFAFFFFFFFFFFFFFFFFFFFFFFFFFFFFFFFFFFDFFFFFF?BFFA<<A?F>BF03819?<FFFFFFFFFFFFFFFFAF>>>00;B?::<130(39:4
@M04999:289:000000000-L3R54:1:1101:5937:5131 2:N:0:432
GATTGACTACCAGGGTATCTAATCCTGTTCGCTACCCATGCTTTCGAGCCTCAGCGTCAGTAACTGACCAGAGAGCCGCCTTCGCCACTGGTGTTCTTCCATATATCTACGCATTTCACCGCTACACATGGAGTTCCACTCTCCTCTTCTGCACTCAAGTCTCTCAGTTTCCGATGCTCTTCCTCAGTTAAGCTGAGGGCTTTCACATTCAGACTTAAAAGACCGCCTGCGCTCCCTTTACGCCCAATAAATCCGTACAACGCTTGCCACCTACGTATTACCGCGGCTGCTGGCACGTAGT
+
CCCCCGGGGGGGGGGGGGGGGGGGGGGGGGGGGGGGGGGGGGFGGGGGGGGGGGGGFGGGGGGGGGGGGGGGGGGFGGGGGGGGGGGGGGGGGGGGGFGGGGGGGFGDGGGGGGGGGGGGGGGGGGGGGGGG?DGGGGGGGGGGGGGGGGGGGGGGGGGGGGGGGFGGGGGGGGGGFGFGGGGFGGGGGGGGGGGDGFGGFFFFFFFFFFFEFFFFFFFCACCFFFFFFFFFFDFDFFF=EF=@FFFFEEECC@>((6?3@FF@16=BADB???:?<<?>FA?69(039?042?74:??(-
@M04999:289:000000000-L3R54:1:1101:23868:5133 2:N:0:432
GACTACACGGGTATCTAATCCTGTTTGCTCCCCACGCTTTCGCATCTCAGCGTCAGTATCTGTCCAGAAGGCCGCCTTCGCCACCGGTATTCCTCCACATCTCTACGCATTTCACCGCTACACGTGGAATTCTACCTTCCTCTACAATACTCCAGATAACCAGTTTTAAGTGCAATTCCCAGGTTGAGCCCGGGGCTTTCACACCTAACTTAATTATCCGCCTACATGCCCTTTACGCCCAGTCATTCCGATTAACGCTCGCACCCTCCGTATTACCGCGGCTGCTGGCACGGAGTTAGCC
+
CCCCCGGFGGGGGGGGGGGGGGGGGGGGGGGGGGGGGGGGGGGGGGGGGGGGGGGGGGGGGGGGGGGGGGGGGGGGGGGGGGGGGGGE7FGGGGGGGGGGGGGGGGGGGGGGGGGGGGGGGGGGGGGGGGGGGFGGGGGGGGGGGGGGGGFFGGGAFGGGGGGGGGGGGGGGGGGGFGFDGGCCFGGGGGGGGGEGGFGGFFFFFFFFFFFEFFFFEFA@FFFFFEFEFBFFFF<C?FFFF66@EFFFF@73?0CF;1?B6>19;BFFFF?:1?AA)8>>(72;?B:>?7?:(39:B2-).
@M04999:289:000000000-L3R54:1:1101:11461:5166 2:N:0:432
AGGACTACAAGGGTATCTAATCCTGTTCGCTCCCCACGCTTTCGTCCATCAGCGTCAATCGGTATTTAGTAACCTGCCTTCGCAATCGGGGTTCTGTGTAATATCTATGCATTTCACCGCTACACTACGCATTCCAGCTACTTCAATACTATTCAAGATTAACAGTATCAACGGCAGTTCTACAGTTAAGCTGCAGGTTTTCACCGCTGACTTATCAACCCGCCTACGGACCCTTTAAACCCAATAAATCCGGATAACGCTCGCATCCTCCGTATTACCGCGGCTGCTGGCACGGAGTT
+
CCCCCGGGGGGGGGGGGGGGGGGGGGGGGGGGGGGGGGGGGGGGGGGGGGGGGGGGGGGGGGGGGGGGGGGGGGGGGGGGGGGGGGGGGGGGGGGGGGGGGGGGGDGGGGGGGGGGGGGGGGGGGGGGGGGGGGGGGGGGGGGGGGGGGGGGFGGGGGGGGGGGGGGGGGGGGGGGFGFGGGGGGGGGGGGGGGGFGGCFFFFFFFFFFFFFFFFFFFFFFFABFFFFDFFFFD3;><9A@F@?DEFFFFEFFD;;EFFFFFFFFFFFFFF68?<?DFFFFFFF>;B:B?<1?B6;>?B
@M04999:289:000000000-L3R54:1:1101:12310:5222 2:N:0:432
GACTACCCGGGTATCTAATCCTGTTTGCTCCCCACGCTTTCGCATCTCAGCGTCAGTATCTGTCCAGAAGGCCGCCTTCGCCACCGGTATTCCTCCACATCTCTACGCATTTCACCGCTACACGTGGAATTCTACCTTCCTCTACAATACTCCAGATAACCAGTTTTAAGTGCAATTCCCAGGTTGAGCCCGGGGCTTTCACACCTAACTTAATTATCCGCCTACATGCCCTTTACGCCCAGTCATTCCGATTAACGCTCGCACCCTCCGTATTACCGCGCCTGCTGGCACGGAGTAAGCC
+
CCCCCGGGGGGGGGGGGGAFGGGFEGGGGGGGGGGGGGGGGGGGCGGGGGGGGGGGGGGGGGGGGCEGGGGGGGGGGEGGCFEFFEEFFDGGGGGGGGG=EFGGGGGGGGGAGGGFGGGDGGGGGGDFFGGEFGFGGGGFGGGGGFGFGGGCEDGFGFAFGGGFGG8AFGGGGGFGFFFF2;3<DFDGCFGDGGCGD?CF>6+/99?FDFF=CFFF?FBFFF2@BEEE3/:=;EECFFFF@;EE<E3?C3272<C<<((4119>>61(,(-(,,6AF<6((-((,...1(4<261((.65.
@M04999:289:000000000-L3R54:1:1101:11618:5249 2:N:0:432
CGGACTACCCGGGTATCTAATCCTGTTCGCTCCCCACGCTTTCGTCCATCAGCGTCAATCGGTATTTAGTAACTTGCCTTCGCAATCGGGGTTCTGTGTAATATCTACGCATTTCACCGCTACACATGGAGTTCCACTCTCCTCTTCTGCACTCAAGTCTCTCAGTTTCCGATGCTCTTCCTCAGTTAAGCTGAGGGCTTTCACATTCAGACTTAAAAGACCGCCTGCGCTCCCTTTACGCCCAATAAATCCGGACAACGCTTGCCACCTACGTATTACCGCGGCTGCTGGCACGTAGTT
+
CCCCCGGGGGGEGGGGGGGGFGGFGGGGGGGGGGGGGGGGGGGGGGGGGGGGGGGGGGGGGGGGGGGGGGGGGGGGGGGGGGGGGGGGGGG:FFGGGGGGGGGGGFGGGGGGGGDGGGGGGGGGGGGGGGGGGGGGGGGDFGCGFGGGGGGGGGGGGGGGGGGGGGGGFGGGGGGGFGFGGGGGFGGGFGGFFGFGGGG5CFFFFFFFFFCF=FFFF>>DFF=FFFFFFFFFFFFF3EE);>>FF@FFFF?@FFD>BF?010(4<?<8?BFF:8248AFAB066039?:>??(444<?BA
@M04999:289:000000000-L3R54:1:1101:26617:5263 2:N:0:432
CAGCGACGACCAGGGTATCTAATCCTGTTTGCTACCCACGCTTTCGAGCATGAACGTCAGTGTTATCCCAGGAGGCTGCCTTCGCCATCGGTATTCCTCCACATCTCTACGCATTTCACTGCTACACGTGGAATTCTACCTCCCTCTGACACACTCTAGTTAGACAGTTTCAAATGCACGTCCCAAGTTGAGCTCGGGGATTTCACATCTGACTTATCTAACCGTCTGCGCTCGCTTTACGCCCAGTAATTCCGATTAACGCTCGCACCCTACGTATTACCGCGGCTGCTGGCACGTCGTT
+
CCCC@FG+@CFEGGGGGGGGGGGGGGGGGGGFGFGFGGGGGGG<FGGGGGGGCFGGGGGGGGGGGGGGGGGC@@EGFGDGGGGGGGGGGGGGEDFGFFGGGGGFGGGGGGGGGGGGGGGGGGFGGGGGGGGDFDF;FGGFFE=EGGGGGGGGGGGGGGFFGGGGGG8@FDGFFEFGDFFGGDC>D,DFG:CFFAGGGGDGDA>FFFFFEFFEFFFFFF6AFFDFFFFFFF=:@BFFF?);;?;.3=EE<EC<)/42;<298>0?0;66141(8?:<4:2:4:(9(326BFF::0323-(2-
@M04999:289:000000000-L3R54:1:1101:7517:5263 2:N:0:432
TTTGACTACTGGGGTATCTAATCCTGTTCGCTACCCATGCTTTCGAGCCTCAGCGTCAGTAACAGACCAGAGAGCCGCCTTCGCCACTGGTGTTCTTCCATATATCTACGCATTTCACCGCTACACATGGAGTTCCACTCTCCTCTTCTGCACTCAAGTCTCTCAGTTTCCGATGCTCTTCCTCAGTTAAGCTGAGGGCTTTCACATTCAGACTTAAAAGACCGCCTGCGCTCCCTTTACGCCCAATAAATCCGGACAACGCTTGCCACCTACGTATTACCGCGGCTGCTGGCACTTAGTT
+
CCCCCGGGGGGGGGGGGGGGGGGGGGGGGGGGGGGGGGGGGGGGGGGGGGGGGFGGGGGGGGGGGGGGGGGGGGGGGGGGGGGGGGGGGGGGGGDGGGGGGGGGDEGGGGGGGGGGGGGGGGGGGGGGGGGGGGGGGGGFECFGGGGGGGGGGGGGGGGGGGGGGF@EFFFGGCDGFGFGGGGGCFGGGGEGGGGG6CDGFFFFFFFFFE;EEFFF=FFFFF=AABA2:>@>==D=;BFFFF9@<(3;<;C<E09?>>@D>BF<6?7>FB<(514?A?DA<?B>9917::3(4:<(.6>A6
@M04999:289:000000000-L3R54:1:1101:19242:5274 2:N:0:432
ATGCGGACTACCCGGGTATCTAATCCTGTTTGCTCCCCACGCTTTCGCATCTCAGCGTCAGTATCTGTCCAGAAGGCCGCCTTCGCCACCGGTATTCCTCCACATCTCTACGCATTTCACCGCTACACGTGGAATTCTACCTTCCTCTACAATACTCCAGATAACCAGTTTTAAGTGCAATTCCCAGGTTGAGCCCGGGGCTTTCACACCTAACTTAATTATCCGCCTACATGCCCTTTACGCCCAGTCATTCCGATTAACGCTCGCACCCTCCGTATTACCGCTGCTGCTGGCACGGAGG
+
CCCCCGGGGGGGGGGGGGGGGGGFGGGGGGGGGGGGGGGGGGGGGGGGGGGGGGGGGGGGGGGGGGFGFFGGGGGGGGGGGGGGGGGGGGGGGGGGGGGGGGGGGGGGGGGGGGGDGGGGGGGGGGGGGGGGGGGGGGGGGGGGGGGGGGGGGGGGGGGGGGFFGGGGGGGGGCFFFFFGGDGGGG6EGFGCGFFGGGDGFFFAFAFFFFBFEFFFBFFFFFFEFFFFFFFC?E@@FFFFC<D>>;;(3;C2<A?0<BBDF(28:>FFFFB?FFF:(4:)<A6-(-(,5.8?:??BFB12(
@M04999:289:000000000-L3R54:1:1101:27053:5277 2:N:0:432
AGACTACCCGGGTATCTAATCCTGTTTGCTACCCACGCTTTCGAGCATGAACGTCAGTGTTATCCCAGGAGGCTGCCTTCGCCATCGGTATTCCTCCACATCTCTACGCATTTCACTGCTACACGTGGAATTCTACCTCCCTCTGACACACTCTAGTTAGACAGTTTCAAATGCACGTCCCAAGTTGAGCTCGGGGATTTCACATCTGACTTATCTAACCGTCTGCGCTCGCTTTACGCCCAGTAATTCCGATTAACGCTCGCACCCTACGTAGTACCGCGGCTGCTGGCACGTAGTTAGC
+
CCCCCGGAFEGDGGGGGGGGGGGFFFGGDFGGFGGGGGGGGGGGGGDFDBFGGGGGGFFGGGGGGGDFGGGGGGGDGGGGDGGGEGGGFGGGG9FGGGFFFGGGGGGGGGGDGGGFFGGGGGGGGGFGGGFAFGFGGGGGGGGGGGGGGGGGGDGEEGGGGFGGDGGGFFCDFGGGDGFGC=CFGGGFGGGGGEEDDCFG6AFFCFFFFEF@AFFAEAFDB>DDDFFFF2((6(:9>99EBF<@9<EEE)6,:DFFEFF<@00,47(3(,23)(44<<1>>6902:?:?1(53,(464))-
@M04999:289:000000000-L3R54:1:1101:24025:5277 2:N:0:432
GGACTACCCGGGTATCTAATCCTGTTCGCTCCCCACGCTTTCGTCCATCAGCGTCAATCGGTATTTAGTAACCTGCCTTCGCAATCGGGGTTCTGTGTAATATCTATGCATTTCACCGCTACACTACACATTCCAGCTACTTCAATACTATTCAAGATTAACAGTATCAACGGCAGTTCTACAGTTAAGCTGCAGGTTTTCACCGCTGACTTATCAACCCGCCTACGGACCCTTTAAACCCAATAAATCCGGATAACGCTCGCATCCTCCGTATTACCGCGGCTGCTGGCACGGAGTTAGC
+
CCCCCGGGGGGGGGGGGGGGGGGGGGGGGGGGGGGGGGGGGGGGGGGGGGGGGGGGGGGGGGGGGGGGGGGGGGGGGGGGGGGGGGGGGGGGGGGGGGGGFGGGGGGGGGGGGGGGGGGGGGGGGGGGGGGGGGGGGGGGGGGGEGGGGGGGGGGGGGGGGGGGGGGGGGGGGGGGFGFGGGGGGGGGGGGGGGGGGGGGFFFFFDFFFFFFFFFFFFFFBFFFFFF2==FFFDFFFFFFFFF;4@EFFEBFDFFFFFBFFFFFBFFBF7>BF?B24<BFFB;B>FFFFF??B9BBF<<46
@M04999:289:000000000-L3R54:1:1101:5694:5283 2:N:0:432
TAGACTACACGGGTATCTAATCCTGTTTGCTCCCCACGCTTTCGCATCTCAGCGTCAGTATCTGTCCAGAAGGCCGCCTTCGCCACCGGTATTCCTCCACATCTCTACGCATTTCACCGCTACACGTGGAATTCTACCATCCTCTACAATACTCCAGATAACCAGTTTTAAGTGCAATTCCCAGGTTGAGCCCGGGGCTTTCACACCTAACTTAATTATCCGCCTACATGCCCTTTACGCCCAGTCATTCCGATTAACGCTCGCACCCTCCGTATTACCGCGGCTGCTGGCACGGAGTT
+
CCCCCGGGGGGGGGGGGGGGGGGGGGGFGGGGGGGGGEGGGGGGGGGGGGGGGGGGGGGGGGGGGGGGGGGGGGGGGGGGGGGGGGGGGGDFFGGGGGGGGGGGGGGGGGGGGGGGGGGGGGGGGGGGGGCFGGGFGGFFGGGGGGGGGGGDFEGGGGGGFGGGGFGCEGGGFDGGF7DCGGFGGCFGGGGGGGGGDGDDAFFFFFEFFFFFFF=FCFFFF@D=2@DFE43;@F8@C;DEFB(:5)7C?C?;@F?DF3:;:49916;:??BB0?F?FFABB9;96;BBF?B:D1((4:?
@M04999:289:000000000-L3R54:1:1101:24161:5307 2:N:0:432
TGGACTACCAGGGTATCTAATCCTGTTTGCTCCCCACGCTTTCGCATCTCAGCGTCAGTATCTGTCCAGAAGGCCGCCTTCGCCACCGGTATTCCTCCACATCTCTACGCATTTCACCGCTACACGTGGAATTCTACCTTCCTCTACAATACTCCAGATAACCAGTTTTAAGTGCAATTCCCAGGTTGAGCCCGGGGCTTTCACACCTAACTTAATTATCCGCCTACATGCCCTTTACGCCCAGTCATTCCGATTAACGCTCGCACCCTCCGTATTACCGCGGCTGCTGGCACGGAGTTAT
+
CCCCCGGG,CFGGGGGGGGGGGGGGGGGGGGGGGGGGGGGGGGGGBFGGGGGGGGGGGGGGGGGGGGGGGGGGGGGGGGGGGGGGGGGGGGGGGGGGGGGGGFGGGGGGGDGGGGGGGGGGGGGGGGGGGGGGGGGGGGGGGGGGGGGGGFGGGGGGGGGGGGGGFGGGGFFCAGGFF8DFFGGGGGGGFGFGG6CDDGCFFFFFFFFFFFFFF6AEFFFA@DF?==EF4@EFFFFCC0>B>;?534CEFFF;D;DFCFFDF09>FF6,6:(41:><A>B>;>>1(3::8B7?6(7(-35)
@M04999:289:000000000-L3R54:1:1101:23932:5312 2:N:0:432
GGTGGGACTACTGGGGTATCTAATCCTGTTCGCTACCCATGCTTTCGAACCTCAGCGTCAGTTACAGACCAGAGAGCCGCCGTCGCCACTGGTGTTCTTCCATCTATCTACGCATTCCACCGCTACACATGGAGTTCCACTCTCCTCTTCTGCATTCAAGAAAAACAGTTTCAGCTGCACTTCCCCGGTTAAGCCGAGGGCTTTCACAGCTGACTTGTTCTCCCGCCTGCGTTCGCTTTACGCCCAATAAATCCGGACTACGCTTGCCACCTCCGTATTACCGCGGCTGCTGGCACGTAGT
+
@<CCB+,CF8FEEGC+8CEG9A<F<FF,;EFCFDECBC,C@FFFF9FFGGD<EFGGEE7@@CCFFGGGGGDEFGGF,AFGE+8F:7BCFCDGGE?FA<FFGGG,?FAFCG<7+4=EDCCGGGGCG74F@F@@=BECEFGGGFCGFFGGGDF9,@8=ECEGGFF?DGGGFGG,@CFGFGAGGGGA8,@>EGEGFGG53777@FFFBFFF42@=BFF6>FFEFC>59037@<1;D?;@D(:6C1;603607))6::9;?0(.8((3((,5>34,(,-((47A2<?B>((44<:),((.1(2,-
@M04999:289:000000000-L3R54:1:1101:9133:5359 2:N:0:432
GCGACTACCCGGGTATCTAATCCCATTCGCTCCCCTAGCTTTCGTCTCTGAGTGTCAGTGACGGCCCAGCAGAGTGCTTTCGCCTGTTGGTGTTCTTCCCGATCTCAACGCATTTCACCGCTCCACCGGAAATTCCCTCTGCCTCTACCGTACTCTAGCTTGGTAGTTTCCACCGCCTGTCCAGGGTTGAGCCCTGGGATTTGACGACGGACTTGAAAAGCCACCTACAGACACTTTACGCCCAATAATTCCGGATAACGCTTGCATCCTCTGTTTTACCGCGGCTGCTGGCACAGAGTT
+
CCCCCGGGGGGGGGGGGGGGGGGGGGGGGGGGGGGGGFGGGGGGGGGGGGGGGGGGGGGGGGGGGGGGFGGGGGGGGGGGGDGGGGGGGGGGGGGGGGGGGGGGGGGGGGGGGGGGGGGGGDGGGGGGGGGGGGGGGFFGGGGGGGGGGGGGGGGGGGGGFGGGGGGGGGGGGGGGFGFGGGFGGGFDEGGGFG67FGG4A4BFFBDEFB?@FFFFEFFF4(8@F@FE@@C@DFFFFF<:7@BB6:?FF4><F9(,8AF?;0:66<2<7<39:<9<?2<2,49;>04?7??FB<::,524
@M04999:289:000000000-L3R54:1:1101:19231:5361 2:N:0:432
GGACTACTCGGGTATCTAATCCTGTTCGCTCCCCACGCTTTCGCTCCTCAGCGTCAGTGACGGCCCAGAGACCCGCCTTCGCCATCGGTGTTCTTCCCGATATCTACACATTCCACCGTTACACCGGGAATTCCAGTCTCCCCTACCGCACTCCAGTCCGCCCGTACCCGGCGCCGATCCACCGTTAAGCGATGGACTTTCACACCAGACGCGACGAACCGCCTACGAGCTCTTTACGCCCAATAAATCCGGATAACGCTTGCACCCTACGTATTAACGCGGCTGCTGGCACGTAGTTAGC
+
CCCCCGGGGGGGGGGGGGGGGGGGGGGGGGGGGGGGGGGGGGGGGGGGGGGGGGGGGGGGGGGGGGGGGGGGGGGGGGGGGGGGGGGGGGGGGGGGGGGGGGGGGGGGGGGGGGGGGGGGGGGGFGGGGGFGGGGGGGGGGGGGGGGGGGGGGGGGGFGGGGGGGGEGFGEG>EDG>DFGGGGG8EECFGGCCGGGFDGGFFFFFF::?FBF>EEB>BBF@9>?07:<<>9?BFF<2((07(8::>ABFFFF??6<B?B?B?:?F<B?F??FFAF9)64(-494960?::04:23184<A2
@M04999:289:000000000-L3R54:1:1101:6739:5362 2:N:0:432
CGACTACTGGGGTATCTAATCCTGTTCGCTCCCCACGCTTTCGTCCATCAGCGTCAATCGGTATTTAGTAACCTGCCTTCGCAATCGGGGTTCTGTGTAATATCTATGCATTTCACCGCTACACTACACATTCCAGCTACTTCAATACTATTCAAGATTAACAGTATCAACGGCAGTTCTACAGTTAAGCTGCAGGTTTTCACCGCTGACTTATCAACCCGCCTACGGACCCTTTAAACCCAATAAATCCGGATAACGCTCGCATCCTCCGTATTACCGCGGCTGCTGGCACGCAGTTAGC
+
CCCCCGGGGGGGGGGGGGGGGGGGGGFCGEGGGGGGGGGDGFEFGGECGGGGGFGEEGGGGCFFCEFFGGGGGGFGGGGGGGGGDGGGGGGGGGGGGGGGGGGGGFGGGGGGGEFGGGGGDGGGGFGGGGGGGGG,@DFGGCFGGGGGGGCFFFFEE@DGGDGGGGGGFGGGCGDE?FFGFGDGFGCE7AF?FGF6+CFFFAFFE59>ABEFE>FFFFF2/>A==FD@@BFFFDEE<CEF@D0==/76?@9BFDFFF7>DFFBF?FF?FF>16B?BA)-72>60;B>D(3:2,(,(-.642
@M04999:289:000000000-L3R54:1:1101:17755:5481 2:N:0:432
TGACTACTCGGGTATCTAATCCTGTTTGCTCCCCACGCTTTCGCATCTCAGCGTCAGTATCTGTCCAGAAGGCCGCCTTCGCCACCGGTATTCCTCCACATCTCTACGCATTTCACCGCTACACGTGGAATTCTACCTTCCTCTACAATACTCCAGATAACCAGTTTTAAGTGCAATTCCCAGGTTGAGCCCGGGGCTTTCACACCTAACTTAATTATCCGCCTACATGCCCTTTACGCCCAGTCATTCCGATTAACGCTCGCACCCTCCGTATTACCGCGGCTGCTGGCACGGAGTTAGC
+
CCCCCGGFGGGGGGGGGGGGGGGGGGGGGGGGGGGGGGGGGGGGGGGGGGFGGGGGGGGGGGGGGGGGGGGGGGGGGGDGGGDFGGGGGGGGGGGGGGGGGGGGGGGGGGGGGGGGDGGGGGGGGGGGGGGGGGGGGGGGGGGGGGGGGGGGFGGG9FGGGFGGGGGGGGGFGGGGFGFGGFGGGGGGGGGGGGCGGGFFFFFFFFAFEFF?FFFFFFFFFFFFFFFECE>DB@FC<DF:;F6@EFF<?EFDFDFFE<;<:(29B,44<?F00<2)596>>(669<::?0:??(4180>F9
@M04999:289:000000000-L3R54:1:1101:9476:5485 2:N:0:432
GGTGACTACCCGGGTATCTAATCCTGTTTGCTCCCCACGCTTTCGCATCTCAGCGTCAGTATCTGTCCAGAAGGCCGCCTTCGCCACCGGTATTCCTCCACATCTCTACGCATTTCACCGCTACACATGGAATTCTACCTTCCTCTACAATACTCCAGATAACCAGTTTTAAGTGCAATTCCCAGGTTGAGCCCGGGGCTTTCACACCTAACTTAATTATCCGCCTACATGCCCTTTACGCCCAGTCATTCCGATTAACTCTCGCACCCTCCGTATTACCCGCGCTGGTGGCACGGAGTTG
+
CCCCCFGDGFGGGGGGGGGGGGFGAFFFG@FGGFGGGGFFGFFFGGGDFFGGGFEFGG:FGGFCGEFFFFFGFGGGDFEGCFGGCGGDFGFE7FEFGGGFGGGGAEF<FGGCFFGGGFFGFGGGGGCFFCG=A8EGFGGDFGGAEGFDEFEGGAGFGGGGDGGFF8@EFGGGAD7EFDBDDDFGGFCEGGGCFGGDGGGDF?A>FFFEFFFFEAAFEAFCAC@F@DF=54/;E;1544;5<@9;35;3C97?3((/;C9))))(-,7>F::8980,:52)(((,((((.(-..532-(,()
@M04999:289:000000000-L3R54:1:1101:17289:5499 2:N:0:432
ACTGACTACTCGGGTATCTAATCCCGTTCGCTCCCCACGCTTTCGTCCATCAGCGTCAATCGGTATTTAGTAACCTGCCTTCGCAATCGGGGTTCTGTGTAATATCTATGCATTTCACCGCTACACTACACATTCCAGCTACTTCAATACTATTCAAGATTAACAGTATCAACGGCAGTTCTACAGTTAAGCTGCAGGTTTTCACCGCTGACTTATCAACCCGCCTACGGACCCTTTAAACCCAATAAATCCGGATAACGCTCGCATCCTCCGTATTACCGCGGCTGCTGGCACGGAGTT
+
CCCCCGGGGGGGGGGGGGGGGGGGGGGGGGGGGGGGGGDGGGGGGGGGGGGGGGGGGGGGGGGGGGGGGGGGGGGGGGGGGGGGGEGGFGGGGGGGGGGGGFGGFGGGGGGGGGGGGGGGGGGGGGGGGGGGGGGGGGGGGGGGGGGGGGGGGGGGGGGGGGGFCFEFFEGGGGGDFDFGGGGGGGGGGGGGGDF6D6FFFFFFFAEEF9=CEFFF49FDF=AFFFFFF?DFFFF8@ECFFF;@;;@A<EFEF9DF;>EF>B?>FF?F?<7:>1(44AAD:>972,4?BF,8:??6>613
@M04999:289:000000000-L3R54:1:1101:19324:5544 2:N:0:432
GGACTACCAGGGTGTCTAATCCTGTTTGCTCCCCACGCTTTCGCATCTCAGCGTCAGTATCTGTCCAGAAGGCCGCCTTCGCCACCGGTATTCCTCCACATCTCTACGCATTTCACCGCTACACGTGGAATTCCACTCTCCTCTTCTGCACTCAAGAAAAACAGTTTCAGCTGCACTTCCCCGGTTAAGCCGAGGGCTTTCACAGCTGACTTGTTCTCCCGCCTGCGTTCGCTTTACGCCCAATAAATCCGGACAACGCTTGCCACCTACGTATTACAGCGGCTGCTGGCACGTAGTTAGC
+
CCCCCGGGGGGGGGGGGGGGGGGGGGGGGGGGGGGGGGGGGGGGGGGGGGFGGFGGGGGGGGGGGGGGGGGGGGGGGGGGGGGGGGGGGGGGGGGGGGGGGGGGGGGGGGGGGGGGGGGGGGGGGGGGGGGGGGFGGG8FFFGEGGGGGGGGGGGFGGGGGGGFGGGFFGGGGGGEFFFGGGGEGGGGGGGGGGGGGGGGFFFFFF4;BDFFFF4BCFFD6>@FFFFFF@@FFFFEF;DFFFF@?7<><7(727;:?FFF?F?4ABBBFF?1)6>FA)):>;>(,80)5<?DB?BF?FF<<
@M04999:289:000000000-L3R54:1:1101:21843:5549 2:N:0:432
GACTACCAGGGTATCTAATCCTGTTTGCTCCCCACGCTTTCGCATCTCAGCGTCAGTATCTGTCCAGAAGGCCGCCTTCGCCACCGGTATTCCTCCACATCTCTACGCATTTCACCGCTACACGTGGAATTCTACCTTCCTCTACAATACTCCAGATAACCAGTTTTAAGTGCAATTCCCAGGTTGAGCCCGGGGCTTTCACACCTAACTTAATTATCCGCCTACATGCCCTTTACGCCCAGTCATTCCGATTAACGCTCGCACCCTCCGTATTACCGCGGCTGCTGGCACGGATATAGCC
+
9CCCCGGGGEEFGGGGGFGGGGGFGGGGGGGGGGGGGGGGGGGG,@9FFGGGFCEDCFGFGGFFGGFFFGGGFCFGCFE@FGGCGGGFGGGFDGGGGGDFABFFGGCGGEGGEFGGGDGGGGFEFFECGGGGCGGG9=DFFGGGECFFGGGGEFFGFDGGFFDD=EGGGGGGGGGC?GFDGGGGGCGGG?EE::57>>F8CFFFBAFFBCEBCFFF?AF2FF2>@BEFE=B3:3>C?F(=;;E@A?C3)40(3;EE76;,49>B7<2<<><?:244<((496(4:0076?<B(,((.)64)
@M04999:289:000000000-L3R54:1:1101:27024:5550 2:N:0:432
GACTACCCGGGTATCTAATCCTGTTCGCTCCCCACGCTTTCGTCCCTCAGCGTCAATCGGTATTTAGTAACCTGCCTTCGCAATCGGGGTTCTGTGTAATATCTATGCATTTCACCGCTACACTACACATTCCAGCTACTTCAATACTATTCAAGATTAACAGTATCAACGGCAGTTCTACAGTTAAGCTGCAGGTTTTCACCGCTGACTTATCAACCCGCCTACGGACCCTTTAAACCCAATAAATCCGGATAACGCTCGCATCCTCCGTATTACCGCGGCTGCTGGCACGGAGTTAGCC
+
CCCCCGGGGGGFFGGGGGGGGGGGGGGGGGGGGGGGGBFGGGFGG:FGGGGGGGEGCGGGGGGGGEFGGGGGGFFGGGGG7FEGGGGGEFGDGFGGGFFEFGGGGGFFEFGGFFGGGGGGGGGGFFGGGGGCFGGGGGGGGFGCFGGFCGFFGFGCGGGEFGGGGF8=:EC+@CCFFGFGGGGGGGGGGGGCFGCGGGG7FFFFFFFBBA?CEFFFFFFFF@FDF@=D@F@F;3>5;AFF;DF@E37?EF>;;@9@766?FFFF>?3<(,-8::<<>?B99>B6(5,3<BB69033?A<A8
@M04999:289:000000000-L3R54:1:1101:11493:5562 2:N:0:432
TGACTACTAGGGTATCTAATCCTGTTTGCTCCCCACGCTTTCGCATCTCAGCGTCAGTATCTGTCCAGAAGGCCGCCTTCGCCACCGGTATTCCTCCACATCTCTACGCATTTCACCGCTACACGTGGAATTCTACCTTCCTCTACAATACTCCAGATAACCAGTTTTAAGTGCAATTCCCATGTTGAGCCCGGGGCTTTCACACCTAACTTAATTATCCGCCTACATGCCCTTTACGCCCAGTCATTCCGATTAACGCCCGCACCCTCCGTATTACCGCGGCTGCTGGCACGGAGTTAGC
+
CCCCCGGGGGGGGGEFGGGGGGGGGGFFGGGGGGGGGGGGGGGGGGGFGGGGGGGGGGGGGGGGGGGGGGGGGGGGGEGGGGGGGGGECGGGGGGGGGGGGGGGDGGGGGGGGGGGGGGGGGGGGGGDGGGFFGGGGGGGGGGGGGGFFEGGFGGG9DGGGGFGFFGGGCFFFGGGFGFGGCFGGGGGGGGGGGG5CDFGFFFFFFFFED=E@FFFFFFFFFD>FFFE?E35B@=CED1B>D?@@EFF?CE??;;E<(((.4>BF2:(8:BF?BBFF>BFF9>BB04>::7BF(3((.)-)
@M04999:289:000000000-L3R54:1:1101:16712:5562 2:N:0:432
AGAGGACTACTAGGGTATCTAATCCTGTTTGCTCCCCACGCTTTCGCATCTCAGCGTCAGTATCTGTCCAGAAGGCCGCCTTCGCCACCGGTATTCCTCCACATCTCTACGCATTTCACCGCTACACGTGGAATTCTACCTTCCTCTACAATACTCCAGATAACCAGTTTTAAGTGCAATTCCCAGGTTGAGCCCGGGGCTTTCACACCTAACTTAATTATCCGCCTACATGCCCTTTACGCCCAGTCATTCCGATTAACGCTCGCACCCTCCGTATTACCGCGGCTGCTGTCACGGAGTT
+
CCCCCGGGGGGGGGGGGGGGGGGGGGGGGGGGGGGGGGGGGGGGGGGGGGGGGGGGGGGGGGGGGGGGGGGGGGGGGGGGGGGGGGGGGGGGGGGGGGGGGGGGGGGGGGGGGGGGGGGGGGGGGGGGGGGGGGGGGGGGGFGGGGGGGGGGGGGGGGGGGGGGGGGGGGGGGGGGFGFGGGGCFGGGGGGGGGGGGGGGAFFFFFFFFFFFFFFFFFFEFFEDFFFDFFFF=EFFFEFF?FFFFFFFFE)6C;;;@@EFDFF<BB;BF:BFFFFFFF<>ABFF(3;BF>B)5::6(39?4
@M04999:289:000000000-L3R54:1:1101:20847:5574 2:N:0:432
CATGAGACTACAAGGGTATCTAATCCTGTTCGCTACCCATGCTTTCGAACCTCAGCGTCAGTTACAGACCAGAGAGCCGCCTTCGCCACTGGTGTTCTTCCATATATCTACGCATTCCACCGCTACACATGGGGTTCCACTCTCCTCTTCTGCACTCAAGAAAAACAGTTTCAGCTGCACTTCCCCGGTTAAGCCGAGGGCTTTCACAGCTGACTTGTTCTCCCGCCTGCGTTCGCTTTACGCCCAATAAATCCGGACAACGCTTGCCACCTACGTATTACCGCGGCTGCTGGCACGTAGT
+
CCCCCGGGGGGGGGGGGGGGGGGGGGGGGGGGGGGGGGGGGGGGGGGGGGGGGGGGGGGGGGGGGGGGGGGGGGGGGGGGGGGGGGGGGGGGGGGGGGGGGGGGGGGGGGGGGGGGGGGGGGGGGGGGGGGGGGGGGGGGGGFGGGGGGFGGGGGGGGGGGGGGGGGGGGGFFGGGFGFGGGGGGGGDGEGGGGGGDGG4AFFFA@19AB=4BFFFFFFFFFFB9>B?@;BDFF?FFFFF<D;;BD;D;;):<?FFFFF<?>FFBBFFFB??::(23>?>69061906>FB>(4:2:?:04
@M04999:289:000000000-L3R54:1:1101:24856:5595 2:N:0:432
GACTACAGGGGTATCTAATCCTGTTCGCTCCCCACGCTTTCGTCCCTCAGCGTCAATCGGTATTTAGTAACCTGCCTTCGCAATCGGGGTTCTGTGTAATATCTATGCATTTCACCGCTACACTACACATTCCAGCTACTTCAATACTATTCAAGATTAACAGTATCAACGGCAGTTCTACAGTTAAGCTGCAGGTTTTCACCGCTGACTTATCAACCCGCCTACGGACCCTTTAAACCCAATAACTCCGTATAACGCTCGCATCCTCCGTCTTTCCTCCGCTGCTGGCACGCAGTTAGCC
+
C@CCCGGF8CCFGGGGGGGGD9FGFGCGGF:@FCGFGE@CFEGGG,CEFGGGGEDFGGFGG?FGGFFGFGGGGGGGGGGGGE=CE7F:FF+EEGGFG<<FDEFGFFGEFDDGGAB<CEG7CFFFFFGFBFGGGA9=EFG8DFGCD8DFDDDFG8DAF;=EAF=DB83=DEE>>E6=DFBG??FEGACEFGGGGCCD?<FCA90@??BECFEEC@FFBFF>5A25>((59=8B:EC4748A?2@)7)9>3<3=;@?E((11(((8;23<?1<(.,))642(4:B69280402:(,(,6>AF>
@M04999:289:000000000-L3R54:1:1101:7688:5618 2:N:0:432
GACTACAGGGGTATCTAATCCTGTTTGCTCCCCACGCTTTCGCATCTCAGCGTCAGTATCTGTCCAGAAGGCCGCCTTCGCCACCGGTATTCCTCCACATCTCTACGCATTTCACCGCTACACGTGGAATTCTACCTTCCTCTACAATACTCCAGATAACCAGTTTTAAGTGCAATTCCCAGGTTGAGCCCGGGGCTTTCACACCTAACTTAATTATCCGCCTACATGCCCTTTACGCCCAGTCATTCCGATTAACGCTCGCACCCTCCGTATTACCTCGGCTGCTGGCACGTAGTTAGCC
+
CCCCCGGGGGGGGGGGGGGGGGGGGGGGGGGGGGGGGGGGGGGGGGGGGGGGGGGGGGGGGGGGGGGGGGGGGGGGGGGGGGGGGGGGGGGGGGGGGGGGGGGGGGGGGGGGGGGGGGGGGGGGGGGGGGGGGGGGGGGGGGGGGGGGGGGGGGGGGGGGGGGGGGGGGGGGGFFGFGFGGGGGGGGGGGGG+@>7DGGGFFFF>AFFFFFB4AFFCFB=FFFFFFFFF3>EFF<CFFFFF;;@FFFFFF@FF;FE;>?B;>;>F::<?;B?F?DFF43212146:??:(2:((((64<95
@M04999:289:000000000-L3R54:1:1101:6990:5640 2:N:0:432
CAGAGACTACTAGGGTATCTAATCCTGTTTGCTCCCCACGCTTTCGCATCTCAGCGTCAGTATCTGTCCAGAAGGCCGCCTTCGCCACCGGTATTCCTCCACATCTCTACGCATTTCACCGCTACACGTGGAATTCTACCTTCCTCTACAATACTCTAGTTAACCAGTTTTAAGTGCAATTCCTAGGTTGAGCCCAGGGCTTTCACACCTAACTTAATTATCCGCCTACATGCCCTTTACGCCCAGTCATTCCGATTAACGCTCGCACCCTCCGTATTACCGCGGCTGCTGGCACGGAGTT
+
CCCCCGGGGGGGGGGGGGGGGGGGGGGGGGGGGGGGGGGGGGGGGGGGGGGGGGGGGGGGGGGGGGGGGGGGGGGGGGGGGGGGGGGGGGGGGGGGGGGGGGGGGGGGGGGGGGGGGGGGGGGGGGGGGGGDFGGGGGGGGGGGGGGGGGFGGGGGGGGGGGGGGGGGG8FGGGGFFGBFGGGFGGCGGGGGGGFFGCDGFAFFFFFFFFFFFFFFEFFEFFFFFFFFFFFF==BEBBEF@2=@@=E@3C7CFF?@FFFFFFF;>>@BBB???9?277ADA:>>09>F<FF4::<?((-4:
@M04999:289:000000000-L3R54:1:1101:12795:5681 2:N:0:432
CGACTACTGGGGTATCTAATCCTGTTTGCTCCCCACGCTTTCGTCCATCAGCGTCAATCGGTATTTAGTAACCTGCCTTCGCAATCGGGGTTCTGTGTAATATCTATGCATTTCACCGCTACACTACACATTCCAGCTACTTCAATACTATTCAAGATTAACAGTATCAACGGCAGTTCTACAGTTAAGCTGCAGGTTTTCACCGCTGACTTATCAACCCGCCTACGGACCCTTTAAACCCAATAAATCCGGATAACGCTCGCATCCTCCGTATTACCGCGGCTGCTGGCACGGAGTTAGC
+
CCCCCGGGGGGGGGGGGGGGGGGGGGGGGGGGGGGGGGGGGGGGGGGGGGGGGGGGGGGGGGGGGGGGGGGGGGGGGGGGGGGGGGGGGGGGGGGGGGGGGGGGGGGGGGGGGGGGGGGGGGGGGGGGGGGGGGGGGGGGGGGGGGGGGGGGGGGGGGGGGGGGGGGGGGGGGGGDFGFGGGGGGGGGGGGGGFGGGGGGFFFFFFFDFDF@EFFFAFFAEFB=DFFFF>FFFF=EC4BFFFF;3<;?E;FB@?FEFFFF<>BFBFF?73>FFFFAFDFFFF>0362????<0(,(-44A4
@M04999:289:000000000-L3R54:1:1101:9496:5723 2:N:0:432
GTAGACTACTGGGGTATCTAATCCTGTTTGCTACCCACGCTTTCGAGCATGAACGTCAGTGTTATCCCAGGAGGCTGCCTTCGCCATCGGTATTCCTCCACATCTCTACGCATTTCACTGCTACACGTGGAATTCTACCTCCCTCTGACACACTCTAGTTAGACAGTTCCAAATGCACGTCCCAAGTTGAGCTCGGGGATTTCACATCTGACTTATCTAACCGTCTGCGCTCGCTTTACGCCCAGTAATTCCGATTAACGCTCGCACCCTACGTATTACCGCGGCTGCTGGCACGTATTT
+
CCCCCGGGGGGGGGGGGGGGGGGGGGGGGGGGGGGGGGGGGGGGGGGGGGGGGGGGGGEGGGGGGGGGGGGGGGGGGGGGGGDEFGGGGGGGGGGGGGGGGGGGGGGGGGGGGGGGGGGGGGGGGGGFGGGGGGGGGGGGGGGGGGGGGGGFGEFGGGGGGGAFGGGG,@FGFFGFFGFGGDGGDGGGGGGGGGGGGGGGFAFFFFAFEFFCFFFFEFFCFBFFF>>=BF9=9@DFBFFF92:@<EEFF<CEFFFFF))6>D1(4137?FFB??BFFFFA<9B6>>BFFFFFB?0(()()
@M04999:289:000000000-L3R54:1:1101:22706:5723 2:N:0:432
GACTACACGGGTATCTAATCCTGTTCGCTACCCATGCTTTCGAACCTCAGCGTCAGTTACAGACCAGAGAGCCGCCTTCGCCACTGGTGTTCTTCCATATATCTACGCATTCCACCGCTACACATGGAGTTCCACTCACCTCTTCTGCACTCAAGAAAAACGGTTTCAGCTGCACTTCCCCGGTTAAGCCGAGGGCTTTCACAGCTGACTTGTTCTCCCGCCTGCGTTCGCTTTACGCCCAATAAATCCGGACAACGCTTGCCACCTACGTATTACCGCGGCTGCTGGCACGTAGTTAGCC
+
CCCCCGGGGGGGGGGGGGGGGGGGGGGGGDGGGGGGGGGGGGDFGGFGGGGGGGGGGGGGGGGGGGGGGGGGGGGGGGGGGGGGGGGGGGGGGGGGGGGGGGGGGGGGGGGGGGGGGGGGGGGGGGGGGGGGGGGGGGGGGGGFGGGGGGGGGGGGGGGGGGGCEGCFGGGGGCDGFGFGFGGGGGFGGGGGG5EDGGGGFFFFFFFFDFFFFFFFEFFFDF@FFB26:@BF@F9CFFFFFFF3<AFA?>FB99BBFFBF:04A<:08?B:7AFAAA?91>69B22>:?7221,14:A464
@M04999:289:000000000-L3R54:1:1101:26240:5748 2:N:0:432
TGGACTACCGGGGTATCTAATCCTGTTCGCTCCCCACGCTTTCGTCCATCAGCGTCAATCGGTATTTAGTAACCTGCCTTCGCAATCGGGGTTCTGTGTAATATCTATGCATTTCACCGCTACACTACACATTCCAGCTACTTCAATACTATTCAAGATTAACAGTATCAACGGCAGTTCTACAGTTAAGCTGCAGGTTTTCACCGCTGACTTATCAACCCGCCTACGGACCCTTTAAACCCAATAAATCCGGATAACGCTCGCATCCTCCGTATTACCGCGGCTGCTGGCACGGTGTT
+
CCCCCGGDGGEGGGGGGGGGGGGGGGGGD@FGFGGFGGGGGGGGGGGGGGGGGGGGGGGGGGGGGGGGGGGGGGGGGGGGCGGGGGFD=FGEGCFGFFFEFGCFGFGGGGGGGGGFGGGGGGECFGCFGGGGFGGGGFGGGGAFGGGFGGFGGGFAGGFFFDFGGG8DGGFGGGGGF?FFDGGFCFD73;FGFGDFF9C=@CA9;?DF9ADFF6BFE9A@D@9@?D2=((6123==<?7F@((8;3/;CFFF;3@7<3:>FFFF9?(4<219?:BFFF<(242>B1:?7230<?>(,48
@M04999:289:000000000-L3R54:1:1101:22409:5771 2:N:0:432
GGTCCGACTACCGGGGTATCTAATCCTGTTCGCTCCCCACGCTTTCGCTCCTCAGCGTCAGTGACGGCCCAGAGACCTGCCTTCGCCATCGGTGTTCTTCCCGATATCTACACATTCCACCGTTACACCGGGAATTCCAGTCTCCCCTACCGCACTCCAGTCCGCCCGTACCCGGCGCCGATCCACCGTTAAGCGATGGACTTTCACACCAGACGCGACGAACCGCCTACGAGCTCTTTACGCCCAATAAATCCGGATAACGGTTGCACCCTACGTATTACCGCGGCTGCTTGCACGTAGT
+
CCCCCGGGGGGGGGGGGGGGGGGGGGGGGGGGGGGGGGGGGGGGGGGGGGGGGGGGGGGGGGGGGGGGGGGGGGGGGGGGGGGGGGGGGGGGGGGGGGGGGGGGGGGGGGGGGGGGGGGGGGGGGGGGGGGGGGGGGGGGGGGGGGGEGGGGDDCGGGGGGGGGGGGGGGGEGECE?DEGDDDGGGG=CEGGFGGGFGDGFF?FF=9?B???BFFFF35(.7>BFB>F<?:?BF046)6@>:29B?:??<B9<,9>086<?((-39?2,46130(.442AB>FFF60(--.).4))-((((
@M04999:289:000000000-L3R54:1:1101:15702:5788 2:N:0:432
GACTACTCGGGTATCTAATCCTGTTCGCTCCCCACGCTTTCGTCCATCAGCGTCAATCGGTATTTAGTAACCTGCCTTCGCAATCGGGGTTCTGTGTAATATCTATGCATTTCACCGCTACACTACACATTCCAGCTACTTCAATACTATTCAAGATTAACAGTATCAACGGCAGTTCTACAGTTAAGCTGCAGGTTTTCGCCGCTGACTTATCAACCCGCCTACGGACCCTTTAAACCCAATAAATCCGGATAACGCTCGCATCCTCCGTATTACCGCGGCTGCTGGCACGGAGTTAGCC
+
CCCCCGGGGGGGGGGGGGGGGGGGGGGGGGGGEGGGGGGGGGGGGGGGGGGGGGGGGGGGGGGGGGGGFGGGGGGGGGGGGCFGGGGGGGGGGGGGGGGGGGGGGGGGGGGGGGGGGGGGGGGGGGGGGGGGGGGGGGGGGGGGGGGGFGGGGGGGGGGGGGGGGGGGDGEGGGGGFGFGGFGFGGGGGGGGGGGGGGGGEFFEFDFFFFECEFFFDFFFEFFFFFDD@FFDFECEEFDFFF;@FEFFEB>FFFFFFF:B>B><FB<A?FBF??A4>?B>9BB>:>B>BF?FF>;B8AAA3
@M04999:289:000000000-L3R54:1:1101:19715:5832 2:N:0:432
GACTACAGGGGTATCTAATCCTGTTCGCTACCCATGCTTTCGAACCTCAGCGTCAGTTACAGACCAGAGAGCCGCCTTCGCCACTGGTGTTCTTCCATATATCTACGCATTCCACCGCTACACATGGAGTTCCACTCTCCTCTTCTGCACTCAAGAAAAACAGTTTCAGCTGCACTTCCCCGGTTAAGCCGAGGGCTTTCACAGCTGACTTGTTCTCCCGCCTGCGTTCGCTTTACTCCCACTAAATCCGGACAACGCTTGCCACCTACGTATTACCGCGGCTGCTGGCAGGTAGTTAGCC
+
CCCCCCE8<F:BFECEDFEDFC<FDGGEE7@CEF<EFGGGGCC@D@6C6BBCFGGDF<FF@EGGCCD@FAEGGGGD?,CD7@,CFGG,?BFF9EAFFG9??F<EGC@@C=CF,EE,@FFDG?CF@F:AFEFGEF,9EECFDFD9EADFFG,=F,@8D8FGGGGGC93=A8DFFFCFFG?88CC>E+@CGFG61@**;?D8BB9BAAA4>6**1;+=?+?9E=(2>2@(3;61347)))/8;(/.53<)4((/461:9>02(,34<428?6?3)()))32929030704(,(,(.5<:>A))
@M04999:289:000000000-L3R54:1:1101:8325:5860 2:N:0:432
CAGACTACTCGGGTATCTAATCCTGTTTGCTCCCCACGCTTTCGCATCTCAGCGTCAGTATCTGTCCAGAAGGCCGCCTTCGCCACCGGTATTCCTCCACATCTCTACGCATTTCACCGCTACACGTGGAATTCTACCTTCCTCTACAATACTCCAGATAACCAGTTTTAAGAGCAATTCCCAGGTTGAGCCCGGGGCTTTCACACCTAACTTAATTATCCGCCTACATGCCCTTTACGCCCAGTCATTCCGATTAACGCTCGCACCCTCCGTATTACCGCGGCTGCTGGCACGGAGTT
+
CCCCCGGGGGGGGGGGGGGGGGGGGGGGGGGGGGGGGGGFGGGGGGBFFGGGGGGGGGGGGGGGFCFGGGGGGGGGGDGGGGGGFGGGGFFFGFGGGGGGGFGGGGGGGGGGGGGGGGGGGGGGGGGGGGGGGGGGGGFGGGGG8DGGGGGGGGFFGGGGGGGGG?FGGGGGGGGGFFFGGGGGFFGGGGGGGGGCCD*9*3BFFFFF=4:CAFFFFF+5A@FF=@DB**;@8;@8EF@>;F?@;3;)6?CF;@FFFEDF:3((-49<:B:44(.8<BA:6(4;07<).(314(496(.
@M04999:289:000000000-L3R54:1:1101:12626:5873 2:N:0:432
CGGGACTACTAGGGTATCTAATCCTGTTCGCTACCCATGCTTTCGAACCTCAGCGTCAGTTACAGACCAGAGAGCCGCCTTCGCCACTGGTGTTCTTCCATATATCTACGCATTCCACCGCTACACATGGAGTTCCACTCTCCTCTTCTGCACTCAAGAAAAACAGTTTCAGCTGCACTTCCCCGGTTAAGCCGAGGGCTTTCACAGCTGACTTGTTCTCCCGCCTGCGTTCGCTTTACGCCCAATAAATCCGGACAACGCTTGCCACCTACGTATTACCGCGGCTGCTGGCACGTAGTT
+
CCCCCGGGGGGGGGGGGGGGGAEDGGCFGGGGGGGGDGGGGGFGGGGGGGGGGGGGGGGEGGGGGGGGGFGGGGGDGG7FGGGGGGGGFFFFFEFGGGGGGGGGFEGGGFGGGGGGGGFGGGGGGGFFGGGGGGGGGGGGGGGEFDFFGGGGGFGGGGGGGGGGGGGD=FGGCGGGFGF?FC8EC>EEGGGGFEGGGGDGFFFFFFFFFE;2>E4F;FFCFDF29@BF=7<D<FF027C>D@F@FFFFFC<E>>FBB1?9>?BFF>BBFFFFBFBF0AF<(293914<7:?FF?0(4244
@M04999:289:000000000-L3R54:1:1101:26360:5882 2:N:0:432
TAAGGACGACTGGGGTATCTAATCCTGTTTGCTCCCCACGCTTTCGCATCTCAGCGTCAGTATCTGTCCAGAAGGCCGCCTTCGCCACCGGTATTCCTCCACATCTCTACGCATTTCACCGCTACACGTGGAATTCTACCTTCCTCTACAATACTCCAGATAACCAGTTTTAAGTGCAATTCCCAGGTTGAGCCCGGGGCTTTCACACCTAACTTAATTATCCGCCTACATGCCCTTTACGCCCAGTCATTCCGATTAACGCTCGCACCCTCCGTATTACCGCGGCTGCTGGCACGGAGTT
+
CCCCCGG+@FFFGFGGGGGGCFCFFGGGGGGGGGDFGGGGGFGGGGGGEGFFGGGGGGGGGGGGGFGFGGGGGGFGCCECGGGGGGEFFGGGGCCGGGGFGFGGGG,CF?FGGFGGGGGGGGDGGGGGGGD4EDGGGGGGGGGGGGGGGGGGGGGGGGG,@DGGGFGGGGGGGGGGFGFGGGGGFEGFFDGGGGGGDD7??FAFFFFFFFFFFFFFFFC?FEEDFF?;D;E?;@@FFF<FF;601:=3>?EFCE0:06<<?>??6((-6(48:96<(44<4:6021;>FFF3::B?461<8
@M04999:289:000000000-L3R54:1:1101:19031:5892 2:N:0:432
GACTACTGGGGTATCTAATCCTGTTCGCTACCCATGCTTTCGAGCCTCAGCGTCAGTAACAGACCAGAGAGCCGCCTTCGCCACTGGTGTTCTTCCATATATCTACGCATTTCACCGCTACACATGGAGTTCCACTCTCCTCTTCTGCACTCAAGTCTCTCAGTTTCCGATGCTCCTCCTCAGTTAAGCTGAGGGCTTTCACATTCAGCCTTAAAAGACCGCCTGCGCTCCCTTTACGCCCAATAAATCCGGACAACGCTTGCCACCTACGTATTACGGCGGCTGCTGGCACGCAGTTAGC
+
CCCCCGGFFGGGDGGGGGGGGGGGGGGGG7FGGGGGFGGGGGFGGGGGGGGGGGGGGG,FFFGGGGGGGGGGGGGGGGGGGGGGGFCFFGGGGGGGGGGGGGGGGGFGDGGGFGGGGGDGGGGGGGGFGGGGGGGGGGGFGGGGGGFCCGGGF8EDFFGDFA8EAFFEC6>CEFD?D6DFGCGGGGGGGGGGGGGDGGGGFFF6+=BF*3=>@FFFF5F@5AAA4/>>@@@BBEE=42>DBF?@EECE?3(3(((/,,(2(((.6<,((.32<<:AA(((-,46708)8(.3(((4(-426
@M04999:289:000000000-L3R54:1:1101:22885:5911 2:N:0:432
TCGACTACACGGGTATCTAATCCTGTTCGCTACCCATGCTTTCGAACCTCAGCGTCAGTTACAGACCAGAGAGCCGCCTTCGCCACTGGTGTTCTTCCATATATCTACGCATTCCACCGCTACACATGGAGTTCCACTCTCCTCTTCTGCACTCAAGATAAACAGTTTCAGCTGCACTTCCCCGGTTAAGCCGAGGGCTTTCACAGCTGACTTGTTCTCCCGCCTGCGTTCGCTTTACGCCCAATAAATCCGGACAACGTTTGCCACCTACGTATTACCGCGGCTGCTGGCACGTAGTT
+
CCCCCGGGGGGGGGGGGGGGGGGGGGGGGGGGGGGGGGGGGGGGGFGGGGGGGGGGGGGGGGGGGGGGGGGGGGGGGGGGGGGGGGGGGGGGGGGGGGGGGGGGGGGGGGGGGGGGGGGGGDGGGGGGGGGGGGGGGGGGGGGGGGGGGGGGGGGGGGGFGGGGGGGGGGFGFFGGFGFGGGGGGGGGGGGGGG>CDGGGFFFFFFFFFFFEEFFAEFF=F>BFFFFFFFFFFFFFFFFFFBF@;EFEE9=64899??F?B??BFA?<:2>?782:<BB<B6BFFFFFF:?:)4(81:A
@M04999:289:000000000-L3R54:1:1101:27345:5933 2:N:0:432
ATGACTACAGGGGTATCTAATCCTGTTCGCTACCCATGCTTTCGAGCCTCAGCGTCATTAACAGACCAGAGAGCCGCCTTCGCCACTGGTGTTCTTCCATATATCTACGCATTTCACCGCTACACATGGAGTTCCACTCTCCTCTTCTGCACTCATGTCTCTCAGTTTCCGATGCTCTTCCTCAGTTAATCTGAGGGCTTTCACATTCAGACTTAAAAGACAGCCTGCGCTCCCTTTACGCCCAATAAATCCGGACAACGCTCGCCACCTACGTATTACCGCGGCTGCTGCCACGTAGTTT
+
CCCCCCGF<<<7B@CFGGGGGG,CAF,@@@FCG8FFFF,6E,@C<;@@ADFEGE@:7,CFAEGFG6DDFGGCF?FFGGDGF@:@CFE<8EFECAFCEFCGGFCEFF;F7FF:,A@55EEDGDE,??FF<<A:EDB>FBD>==FGGGGG8A=8,@?,4@:=D:FCFF=ADFG6EDCAD78=+B?FGGFF:,=8E7,:+0C7*@FC?C7BC*508==9AA8);03=BB5>)>4>ABF@E==?@BFF2>E3.))/:.2:BDD@60(.66?64742872<29>4120((40(.4),)89(.4?<)
@M04999:289:000000000-L3R54:1:1101:26477:5974 2:N:0:432
CGGACTACCCGGGTATCTAATCCTGTTTGCTCCCCACGCTTTCGCCTCTCAGCGTCAGTATCTGTCCAGAAGGCCGCCTTCGCCACCGGTATTCCTCCACATCTCTATGCATTTCACCGCTACACGTGGAATTCTACCTTCCTCTACAATACTCCAGATAACCAGTTTTAAGTGCAATTCCCAGGTTGAGCCCGGGGCTTTCACACCTAACTTAATTATCCGCCTACATGCCCTTTACGCCCAGTCATTCCGATTAACGCTCGCACCCTCCGTATTACCGCGGCTGCTGGCACGGAGTTAC
+
CCCCCGGGGGGGGGGGGGGGGGCFGGGGGGGGGGGGGGGGGGGGG7FGGGGGGGGGGGGGGGGGGGGGGGGGGGGGGGGGGGGGGGGGGGGGGGGGGGGGGGGGGGGGGGGGGGGGGGGGGGGGGGGGGGGGGGGGGGGGGGGGGGGGGGGGGGG8FGG=FGGGGGGFGGGGFGGGFGFFF6DGFFGGGGGCCEGGGGGFAFFFFFFFFFFECFFFFF8?BDFFFFFE??EEFFDFFFDD;FFFFFFEFFEFFFFF4;;>BFFB>F>::?<>B??0>FA6>>(9>11:FFF03(41(47A)
@M04999:289:000000000-L3R54:1:1101:21264:5974 2:N:0:432
TCAGGACTACCCGGGTATCTAATCCTGTTTGCTCCCCACGCTTTCGCATCTCAGCGTCAGTATCTGTCCAGAAGGCCGCCTTCGCCACCGGTATTCCTCCACATCTCTACGCATTTCACCGCTACACGTGGAATTCTACCTTCCTCTACAATACTCCAGATAACCAGTTTTAAGTGCAATTCCCAGGTTGAGCCCGGGGCTTTCACACCTAACTTAATTATCCGCCTACATGCCCTTTACGCCCAGTCATTCCGATTAACGCTCGCACCCTCCGTATTACCGCGGCGGCTGGCACGGAGTT
+
CC<CCFGGGFGGGGGGGGGGGGGGGGGGGFGGGGGGGGGGGGGGGGGGGGGGGGGGFGGGGGGGGGGGGGGGCFGGGGEGGGGGGGGEFGGGGGGFGFGGGGGGGGGGGGGGGG7FEGEFGGGGGGGGEFG+AFEFFGGGGGGGGGGGGGGGGGGGGGGFGGGGFGGGGGFGGGGGFGFGGCFFGFGFGGCFGCFG5CD7>?AFFFFFFF2>DFFFFFFFFFFFF?F>@;EE83=@;;EF7;9@F?@FF?EE?E8<B<9A:><B>9>>F:?(4>B037AA9:3(4((329>0:<<3,,(4,
@M04999:289:000000000-L3R54:1:1101:4466:5982 2:N:0:432
ACGACTACAGGGGTATCTAATCCTGTTCGCTACCCATGCTTTCGAACCTCAGCGTCAGTTACAGACCAGAGAGCCGCCTTCGCCACTGGTGTTCTTCCATATATCTACGCATTCCACCGCTACACATGGAGTTCCACTCTCCTCTTCTGCACTCAAGAAAAACAGTTTCAGCTGCACTTCCCCGGTTAAGCCGAGGGCTTTCACAGCTGACTTGTTCTCCCGCCTGCGTTCGCTTTACGCCCAATAAATCCGGACAACGCTTGCCACCTACGTATTACCGCGGCTGCTTGCACGTAGTTAC
+
CBCCCGGGGGGGGGGGGGGGGGGGGGGGGGGGGGGGFGGGGFGGGGGGGGGGGGGGGGGFGGGGGGGFGGGGGG8FGGGGGGGGGGGGGGGGGGFGGGGGFGGDGGGGGGGGGGGGGGGGGGGGGGGGGGGGGGGGGGGGGGGGGGGGGGGGFG?DDFGGCGGGGGGGGGGGGGGGFGFGGGGGGGGDGFGGEEGGDDAFFFFFFFFFFFFFF4:AEFFFA@=@FDFBF?FFFFD1CEDA90;D;;A9EF?F>03(4:>B<????<<?B>7:424(6>A029(2-464)51<<4,131.6)
@M04999:289:000000000-L3R54:1:1101:11603:6048 2:N:0:432
ATGGACTACAAGGGTATCTAATCCTGTTCGCTCCCCACGCTTTCGTCCATCAGCGTCAATCGGTATTTAGTAACCTGCCTTCGCAATCGGGGTTCTGCGTAATATCTATGCATTTCACCCCTACACTACACATTCCAGCTACTTCTATACTATTCAAGATTGACAGTATCAACGGCATTTCTACAGTTAAGCTGCAGGTTTTCACCGCGGACTTATAAACCCGCCTACGGACCCTTTAAACCCAATAAACCCGGCAAACGTGCCCACCTCCCGTATTACCCGGGCTCCCGGACCGGATGTG
+
@<B<AEE<FE,FGCFEEFGFE<FD,CEFCFGGFGGGDB@FGGGGD@@FB@,C@<FCFC@EF<@6E,6C<@CF<FGGEDEG,F7FC:CFGCD7F7<FG9FFEFDF,A,C;,C=FFFF?FE,4@FFGGA8FFFFE,ECFDF8ED8BG,,,7;@,@,==>E,@;,,3>8A:,@DFDC++0+9D7=+C,,=F8=9AC?,+=CC7FAFFFF9>))0:5*++*4+9A@(9252=(5(61(33;9E6;@((,(/7))((.,((-1((((-(4)(-((.(-((.3<DA:(,,(-(((((((-(,((-.)
@M04999:289:000000000-L3R54:1:1101:18603:6066 2:N:0:432
TGACTACAAGGGTATCTAATCCTGTTTGCTCCCCACGCTTTCGCATCTCAGCGTCAGTATCTGTCCAGAAGGCCGCCTTCGCCACCGGTATTCCTCCACATCTCTACGCATTTCACCGCTACACGTGGAATTCTACCTTCCTCTACAATACTCCAGATAACCAGTTTTAAGTGCAATTCCCAGGTTGAGCCCGGGGCTTTCACACCTAACTTAATTATCCGCCTACATGCCCTTTACTCCCAGTCATTCCGATTAACGCTCGCATCCTCCGTATTACCGCGGCTGCTGGCACGGAGTTAGC
+
CCCCCGGGGGGGGGGGGGGGGGGGGGGGGGGGGGGGGGGGGGGGGDGFGGGGGGGGGGGGFGGGGGGGGGGGGGGGGGGGGGGGGGGGGGGGGGGGGGGGGGGGGGGGGGGDGGGFGGGGGGGGGGGGGGGGGGGGGGGGGGGGGGGGGGGGGGGGGGGGGGGGFGGGFGGGGGGGFGFF6FGGGGGGGGGGGGGGGGGGFFFFFFFF=D=EFFFFFFFFFF@??DFEEF:@F2=EF);A?@E;@FECFFEF6;@EFD>DFFFBBF3)5:;?1:?>>48>>366>0.2:?:70206:(:>2
@M04999:289:000000000-L3R54:1:1101:4679:6131 2:N:0:432
GATGACTACTGGGGTATCTAATCCTGTTTGCTCCCCACGCTTTCGCATCTCAGCGTCAGTATCTGTCCAGAAGGCCGCCTTCGCCACCGGTATTCCTCCACATCTCTACGCATTTCACCGCTACACGTGGAATTCTACCTTCCTCTACAATACTCCAGATAACCAGTTTTAAGTGCAATTCCCAGGTTGAGCCCGGGGCTTTCACACCTAACTTAATTATCCGCCTACATGCCCTTTACGCCCAGTCATTCCGATTAACGCTCGCACCCTCCGTATTACCGCGGCTGCTGGCACGGAGTT
+
CCCCCGGGGGGGGGGGGGGGGGGGGGGGGGGGGGGGGGGGGGGGGGGCGGGGGFGGGGGGGGGGGGGGGGGGGGDGGDGGGGGGGFGGGGGGGFFGGGGGGGGGGGGGGGGGFGGGGGGGGGGGGGGGGGCGGGGGGGGGGGGGGGGFFGGGGEGFFCG8DFGGGGGFDGGGGGGGFGFGGGGGGGGGGGGGCGGG>D>DFFFFF>*@@EEFFFFFEFACFFFDDFFF5*5;3>E@;79):>@D?;=EECE?@?6?17C@01?>FFF6B?B2((4:?DAA:6>(32-:482<?<1;0(4<
@M04999:289:000000000-L3R54:1:1101:13522:6153 2:N:0:432
CAGGGACTACCGGGGTATCTAATCCTGTTCGCTCCCCACGCTTTCGTCCATCAGCGTCAATCGGTATTTAGTAACCTGCCTTCGCAATCGGGGTTCTGTGTAATATCTATGCATTTCACCGCTACACTACACATTCCAGCTACTTCAATACTATTCAAGATTAACAGTATCAACGGCAGTTCTACAGTTAAGCTGCAGGTTTTCACCGCTGACTTATCAACCCGCCTACGGACCCTTTAAACCCAATAAATCCGGATAACGCTCGCATCCTCCGTATTACCGCGGCTGCTGGCACGGAGTT
+
CCCCCGGGGGGGGGGGGGGGGGGGGGGGGGGGGGGGGGGGGGGGGGGGGGGGGGGGGGGGGGGGGGGGGGGGGGGGGGGGGGGGGGCFGGGGGGGGGGGGGGGGGFGGGGGGGGGGGGGGGGGGGGGGGGGGGGGGGGGGGFGGGGGGGGGGGGGGGGGGGGGGGGGGGGGGGGGGFGFGGGGGGGGGGGFGGGGGGGGGFFFFFFFFFFAAFFFFFFFFFFFFFFFFFF?FFFFFFFFF4=DF?:;E.>EFFF1<@F>?:>FFFFFBFFFA<9?:7:4AA<;B>;;;6722<33:,((44
@M04999:289:000000000-L3R54:1:1101:10435:6167 2:N:0:432
GGAGACTACACGGGTATCTAATCCTGTTCGCTACCCATGCTTTCGAACCTCAGCGTCAGTTACAGACCAGAGAGCCGCCTTCGCCACTGGTGTTCTTCCATATATCTACGCATTCCACCGCTACACATGGAGTTCCACTCTCCTCTTCTGCACTCAAGAAAAACAGTTTCAGCTGCACTTCCCCGGTTAAGCCGAGGGCTTTCACAGCTGACTTGTTCTCCCGCCTGCGTTCGCTTTACGCCCAATAAATCCGGACAACGCTTGCCACCTACGTATTACCGCGGCTGCTGGCACGTAGTT
+
CCCCCGGGGGGGGGGGGGGGGGGGGGGGGGGGGGGGGGGGGGGGG,FGGGGGGGGGGGGGGGGGGGGGGGGGGGGGGGGGGGGGGGGGGGGGGGGGGGGGGGGGGGGGGGGGGGGGGGGGGGGGGGGGGGGGGGGGGGGGGGGGGGGGGGGGGDGGBFFGGGDGGGGGGGGGGGGGFGFGGGGGGGGGGGGGGGGGGGGGFFFFFFFFFE=BFFFFEFFFFFFFFF=B122<F>@?@)9A@9B@?@EFCFFFF;?FFFFFFBFFFFF?F?0:?7<ABA<6((7;>>96????B?B?1:(4
@M04999:289:000000000-L3R54:1:1101:20260:6169 2:N:0:432
TACAGGACTACCCGGGTATCTAATCCTGTTTGCTCCCCACGCTTTCGCATCTCAGCGTCAGTATCTGTCCAGAAGGCCGCCTTCGCCACCGGTATTCCTCCACATCTCTACGCATTTCACCGCTACACGTGGAATTCTACCTTCCTCTACAATACTCTAGTTAACCAGTTTTAAGTGCAATTCCTAGGTTGAGCCCAGGGCTTTCACACCTAACTTAATTATCCGCCTACATGCCCTTTACGCCCAGTCATTCCGATTAACGCTCGCACCCTCCGTATTACCGCGGCTGCTGGCACGGATT
+
CCCCCGGGGGGGGGGGGGGGGGGGGGGGGGGGGGGGGCFGGCGGGGGGGGGGGGGGGGGCCFGGGGGGGGGGCCFFEFGGGGGGGGGGGGGGCCFGGGGGGGGGFGGGGGGGGGGGGGGGGG7>FGGGG?FF7DFGGGGGGGFFFEGGCFFFFGGGGGGG:FDEGF8EAFFGGG=DFGFGGGGGGGGCEG8FFGGGGFGCBFFFF9>CFDFF=FFF@FF<+8<EADD@9@7CEF@DBFFFED?BB<04E@E<?E8<2;<;9<6(609>F>?FF?04:BF<AA?>02;99::7(2(2409(,
@M04999:289:000000000-L3R54:1:1101:19331:6178 2:N:0:432
GACTACTCGGGTATCTAATCCTGTTCGCTACCCATGCTTTCGAACCTCAGCGTCAGTTACAGACCAGAGAGCCGCCCTCGCCACTGGTGTTCTTCCATATATCTACGCATTCCACCGCTACACATGGGGTTCCACTCTCCTCTTCTGCACTCAAGAAAAACAGTTTCAGCTGCACTTCCCCGGTTAAGCCGAGGGCTTTCACAGCTGACTTGTTCTCCCGCCTGCGTTCGCTTTACGCCCAATAACTCCGGACAACGCTTGCCACCTACGTATTACCGCGGCTGCTGGCACGTAGTTAGCC
+
CCCCCGGGGGGGGGGGGGGGGGGGGGGGGGGGGGGGGGGGGGGGGGGGGGGGGGGGGGGGGGFGGGGGGFGGGGGGGGGGGGGGGGGGGGGGGGGGGGGGGGGGGGGGGGGGGGGGGGGGGGGGGGGGEGGGGGGGGFGGGGGGGGDGGGGGGCFF>EGFGGGGGGGGGGGGGGGGFGFGGGGCEEGGGGGGGGGGGC>FFFFFFFFFFFFFEFFFFFFFFFFFFFD@DFFFFFEFDD:EF;<?D)4>?B>BF01((4<FFFFFFFB04,.)4:<A9?>>0910100:847?8.(..6)64
@M04999:289:000000000-L3R54:1:1101:20236:6180 2:N:0:432
CAGGACTACAGGGGTATCTAATCCTGTTTGCTCCCCACGCTTTCGCATCTCAGCGTCAGTATCTGTCCAGAAGGCCGCCTTCGCCACCGGTATTCCTCCACATCTCTACGCATTTCACCGCTACACGTGGAATTCTACCTTCCTCTACAATACTCTAGTTAACCAGTTTTAAGTGCAATTCCTAGGTTGAGCCCAGGGCTTTCACACCTAACTTAATTATCCGCCTACATGCCCTTTACGCCCAGTCATTCCGATTAACGCTCGCACCCTCCGTATTACCGCGGCTGCTGGCACGGAGTT
+
CCCCCGGGGGGGGGGGGGGGGGGGGGGGGGGGGGGGGGGGGGGGGGGGGGGGGGGGGGGGGGGGGGGGGGGGGGGGGGGGGGGGGGGGGGGGGGGGGGGGGGGGGGGGGGGGGGGGGGGGGGGGGGGGGGGGGGGGGGGGGGGGGGGGGGGFGGGGGGFGGGGGGGFGGGGGGGGGFGFGGGGGGGGGGGGGGGGGG6DFFFFFFFFFBEFFFFFFFFFEFEFDFFFFFFFFFFFFFFFFF2>DFEEFFFFFFFF??CE@;DFFFFB>62:?>?:BF4<9?;B>BF>??)4<<DF94((4
@M04999:289:000000000-L3R54:1:1101:27476:6202 2:N:0:432
GGACTACTAGGGTATCTAATCCTGTTCGCTACCCATGCTTTCGAACCTCAGCGTCAGTTACAGACCAGAGAGCCGCCTTCGCCACTGGTGTTCTTCCATATATCTACGCATTCCACCGCTACACATGGAGTTCCACTCTCCTCTTCTGCACTCAAGAAAAACAGTTTCAGCTGCACTTCCCCGGTTAAGCCGAGGGCTTTCACAGCTGACTTGTTCTCCCGCCTGCGTTCGCTTTACGCCCAATAAATCCGGACAACGCTTGCCACCTACGTATTACCGCGGCTGCTGGCACGCAGTTAGC
+
CCCCCGGGGGFGGGGGGFGGGGGGGGG7:FGGFGGGGGGGGFGFFGGGGGFGGGGGGEGGGGGGGDF@FGGGGGGGGGGGGCFGGGGGGGGGGGGGGADFFGGGFGGGGGGGFFFCGGGEGGGDGGF<FFGGGGCG9DFGGGGGGGGADDDGGD8DAFGGGGGFF?DAF,@DFGGGFFFG+?CEGGGF,<FE7@CDD5C?+;+BFFF9*)*:6BAF?FF=AFFF9B(02>(7;,69<(3>9;6@EFFFFF09(7>BF>><:BF?FBF?B?6?B<2<A2:>9962;B?::??F:(,(:)6))
@M04999:289:000000000-L3R54:1:1101:7738:6241 2:N:0:432
GACTACAGGGGTATCTAATCCTGTTCGCTACCCATGCTTTCGAACCTCAGCGTCAGTTACAGACCAGAGAGCCGCCTTCGCCACTGGTGTTCTTCCATATATCTACGCATTCCACCGCTACACATGGAGTTCCACTCTCCTCTTCTGCACTCAAGAAAAACAGTTTCAGCTGCACTTCCCCGGTTAAGCCGAGGGCTTTCACAGCTGACTTGTTCTCCCGCCTGCGTTCGCTTTACGCCCAATAAATCCGGACAACGCTTGCCACCTACGTATTACCGCGGCTGCTGGCACGTAGTTAGCC
+
CCCCCGGGGGGGGGGGGGGGGGGGGGGGG,FFGGGGGGGGGGGGGGGGGGGGGGGGGGGGGGGGGGGGGGGGGGGGGGGGGGGGGGGGGGGGGGGGGGGGDFGGGGFGGGGGGGGGGGGGGGGGGGGGGGGGGGGGGGGGGGGGGGGGGGGGGGGGGGGGGGGGGGGGGGGGGGGGFGFGGGDGGCFGGGGGGGGGGGGGFFFFFFFFFEEFFFFFFFFFFFFFFFFFFFFFFFFE<FFD@(6@E9EFFFFFF08<>BBFFB?BD?FBFFF7AB<<B<(79939:B?FF37?F<B:2))64
@M04999:289:000000000-L3R54:1:1101:3820:6249 2:N:0:432
TGGCGACTACACGGGTATCTAATCCTGTTCGCTACCCATGCTTTCGAACCTCAGCGTCAGTTACAGACCAGAGAGCCGCCTTCGCCACTGGTGTTCTTCCATATATCTACGCATTCCACCGCTACACATGGAGTTCCACTCTCCTCTTCTGCACTCAAGAAAAACAGTTTCAGCTGCACTTCCCCGGTTAAGCCGAGGGCTTTCACAGCTGACTTGTTCTCCCGCCTGCGTTCGCTTTACGCCCAATAAATCCGGACAACGCTTGCTACCTACGTATTACCGCGGCTGCTGGCACGTAGTT
+
CCCCCEFGGF<EFEGGGGGGGGGGGGGGGGGGGGGGGGGFGGGGGGDFGGF@DFFFGEGGGFGGFGGGGGGGGGGGGEGGGGGGGGGEDDGGGFGGGGGGGGGGFDFGGDFEGGCGCAEGEEGEGGGGGFF?EDFGGFFFGAEGGGGGGGGGGGGGFGGA8D8DEF,EEDFFCCGGFGFGGGFGFGGEE>7EF8977>77AFFFFFFBDE=EFFBAEAFEFF3=9;FFFF;;@0>F;=3A6;>;:(4?F4<B0;(2,2:?01<,4:>2<7<D7034>2246(41699FFFF>:8??6?0:6
@M04999:289:000000000-L3R54:1:1101:22776:6270 2:N:0:432
TATCAGACTACTAGGGTATCTAATCCTGTTCGCTCCCCACGCTTTCGCTCCTCAGCGTCAGTGACGGCCCAGAGACCTGCCTTCGCCATCGGTGTTCTTCCCGATATCTACACATTCCACCGTTACACCGGGAATTCCAGTCTCCCCTACCGCACTCCAGTCCGCCCGTACCCGGCGCCGATCCACCGTTAAGCGATGTACTTTCACACCAGACCCGACGAACCGCCTACGAGCTCTTTCCGCCCAATAAATCCGGATAACGCTTGCACCCTACGTATTACCGCTGCTGCTGGCACGTATT
+
CCCCCGGGGGGGGGGGGGGGGGGGGGGGGGGGGGGGGGGGGGGGGGGGGGGGGGGGGGGEGGGGGDGGGGGCFFGGGGFGGGGGFGGGGGGDFGGGGGGGGGG7FCFGGGGGGGGGGGGGGGGGGEGGGGDEFEGGGGFCFGGGFGGGGGGEGEGGGGGDGGGGGGGGGGGGGDDGDGFGDCGG9FGGFGDGFFGGGG*:AFFFFFFFFFFD;A)=>5D0)4969>>:?F:(,4;?A<D*9(4:;61?:34>B?6>(3(6<?;3:((4?F?F(128))..)616((2:23:0(((.-,3).
@M04999:289:000000000-L3R54:1:1101:20422:6287 2:N:0:432
GACTACTAGGGTATCTAATCCTGTTTGCTACCCACGCTTTCGAGCATGAACGTCAGTGTTATCCCAGGAGGCTGCCTTCGCCATCGGTATTCCTCCACATCTCTACGCATTTCACTGCTACACGTGGAATTCTACCTCCCTCTGACACACTCTAGTTTGACAGTTTCAAATGCACGTCCCAAGTTGAGCTCGGGGATTTCACATCTGACTTATCTAACCGTCTGCGCTCGCTTTACGCCCAGTAATTCCGATTAACGCTCGCACCCTACGTATTACCGCGGCTGCTGGCACGTAGTTAGCC
+
CCCCCGGGGGGGGGGGGGGGGGGGGGGGGGGGGGGGGGGGGGGGGGGGDFGGGGGGGGGGGGGGGGGGGGGGGGGGGGGGGGGGGGGGFGGGGGGGGGGGGGGGGGGGGGGGGGGGGGGGGGGGGGCEFGGGGGGGGGGGGGGGGGGGGGGGGGGGGGFAFGGGGGGGGGGFGGGGFGFGGFFGGGGFGFF=ECCCGGGGFFFFFFFCEEEFCFFFEFF5?AD9CFBAFFFFFF4C@D@D2(08<??EFF@FFF)//631292@9?F0?<?<ABAFF<-(,379<BD06,8?:((4642<7
@M04999:289:000000000-L3R54:1:1101:5008:6289 2:N:0:432
CGACTACCGGGGTATCTAATCCTGTTCGCTCCCCACGCTTTCGCTCCTCAGCGTCAGTGACGGCCCAGAGACCTGCCTTCGCCATCGGTGTTCTTCCCGATATCTACACATTCCACCGTTACACCGGGAATTCCAGTCTCCCCTACCGCACTCCAGTCCGCCCGTACCCGGCGCCGATCCACCGTTAAACGATGGACTTTCACACCAGACGCGACGAACCGCCTACGAGCTCTTTACGCCCAATAAATCCGGACAACGCTTGCCACCTACGTATTACCGCGGCTGCTGGCACGTAGTTTGC
+
9CCCCGGEGEGEEGGGGGGGGGGGGGGGGGGDGGGCGGGGGGGGEGGGGGGDGGGGGGFGGEGGGGGGCFFGGGFGGGGGGDGGDGECGGGDGGGGGGGGGGGGGGGGGGGGGGGGGGEEGGGGGGGGDEFFGGGGF9EFGFGGGGGGGGGGGGFFDFGGGGGGGGGGGGGGGGGGEDADGGFECEGGCGGGGGG;FGGFFFFAFE>FBFBFBEFE>DEF5221::?1361:DFFA<<BEB:1(57B2>?B9:;;B:6>B0-3:BFFBFFF??A04AA<01041(()546:232:::A).)
@M04999:289:000000000-L3R54:1:1101:9603:6300 2:N:0:432
GGATCGACTACCGGGGTATCTAATCCTGTTCGCTCCCCACGCTTTCGTCCATCAGCGTCAATCGGTATTTAGTAACCTGCCTTCGCAATCGGGGTTCTGTGTAATATCTATGCATTTCACCGCTACACTACACATTCCAGCTACTTCAATACTATTCAAGATTAACAGTATCAACGGCAGTTCTACAGTTAAGCTGCAGGTTTTCACCGCTGACTTATCAACCCGCCTACGGACCCTTTAAACCCAATCAATCCGGATAACGCTCGCATCCTCCGTATTACCGCGGCTGCTGGCACGGGGT
+
CCCCCGGGGGGGGGGGGGGGGGFGGGGGGGGGGGGGGGGGGGGGGGGGGGGGGGGGGGGGGGGGGGFGGGGGGGGGGGGGGGGGGGGEGGGGGGGGGGGGGGGGFGGGGGGGGGGGGGGGGGGGEGGGGGGGGGGGGFGCFGGGGGGGGCFGGGGGGGFDAGGGGGFFGGGGGGGEDGFDGGGGFGGGGGGGGGGGGGGFFFFFFFFAABFFFFFFFFFFF5>@9@BDFD1;?>>FF@FCECE@;?1=(63CFDFB081>D69?BBF>B>FFFFFFF?FFF9?0046>0:B:(24?16(34
@M04999:289:000000000-L3R54:1:1101:14068:6302 2:N:0:432
GCTCGACTACCAGGGTATCTAATCCTGTTCGCTACCCACGCTTTCGAGCCTCAGCGTCAGTTACTAGCCAGTCAGCCGCCTTCGCCACTGATGTTCTTCCATATATCTACGCATTTCACCGCTACACATGGAGTTCCACTGACCTCTCTAGCACTCAAGTCTTACAGTTTCTGATGCACGTCCATAGTTGAGCTATGACCTTTCACATCAGACTTATTAGACCGCCTGCGCTCCCTTTACGCCCAATAATTCCGGACAACGCTCGCCACCTACGTATTACCGCGGCTGCTGGCCCGTAGTT
+
CCCCCGGGGGGGGGGGGGGGGGGGGGGGGGGGGGGGGGGGGGGGGGGFGGGGGGGGGGGGGGGGGGGGGGGGGGGGGGGGGGGGGGGGGGDGGGGGGGGGGGGGGGGGGGGGGGGGGGGGGGGGGGGGGGGGGGGGGGGGGGGGGGGGGFFGGGGGGGFGGGGGGGGGGGGGDCFGFGFGGGGGGGGGGC:?EGFGGGGGFFFFFFFFFF5:>FFFFFFEFEFABBFFFFFF@>FFFF=F@FFF<F@3@EFFFF;@;9??9@@D>BFFFFFFFFFFAF>BFF>(,,9>BFB01(4291(4<
@M04999:289:000000000-L3R54:1:1101:26701:6305 2:N:0:432
TTGGACTACTAGGGTATCTAATCCTGTTTGCTCCCCACGCTTTCGCATCTCAGCGTCAGTATCTGTCCAGAAGGCCGCCTTCGCCACCGGTATTCCTCCACATCTCTACGCATTTCACCGCTACACGTGGAATTCTACCTTCCTCTACAATACTCCAGATAACCAGTTTTAAGTGCAATTCCCAGGTTGAGCCCGGGGCTTTCACACCTAACTTAATTATCCGCCTACATGCCCTTTACGCCCAGTCATTCCGATTAACGCTCGCACCCTCCGTATTACCGCGGCTGCTGGCACGGAGTT
+
CCCCCGGGGGGGGGGGGGGGGGGGGGGGGGGGGGGGGGGGGGGGGGGGGGGGGGGGGGGGGGGGGGGGGGGGGGGGGGGGGGGGGGGGGGGGGGGGGGGGGGGGGGGGGGGGGGGGGGGGGGGGGGGGGGGGGGGGGGGGGGGGGGGGGGGGGGGGGGFGGGGGGGGGGGGGGGGGFGFGGGGGGGGGGGGGGGGGGDGGFFFFFFFFFFFFFFFFFFFFFF@B@FFDBFFFFF=@EFFFFFFF?@EAFFFFFDF;?CF@BFFFFFFFFFFF>BFFFFFA?FB>BBFFF7>B041112::
@M04999:289:000000000-L3R54:1:1101:17744:6328 2:N:0:432
GACTACAGGGGTATCTAATCCTGTTTGCTCCCCACGCTTTCGCATCTCAGCGTCAGTATCTGTCCAGAAGGCCGCCTTCGCCACCGGTATTCCTCCACATCTCTACGCATTTCACCGCTACACGTGGAATTCTACCTTCCTCTACAATACTCCAGATAACCAGTTTTAAGTGCAATTCCCAGGTTGAGCCCGGGGCTTTCACACCTAACTTAATTATCCGCCTACATGCCCTTTACGCCCAGTCATTCCGATTAACGCTCGCACCCTCCGTATTACCGCGGCTGCTGGCACGGAGTTAGCC
+
CCCCCGGGGGGGGGGGGGGGGGGGGGGGGGGGGGGGGGGGGGGGGGGGGGGGGGGGGGGGGGGGGGFGGGGGGGGGGGGGGGGGGGGGGGGGGGGGGGGGGGGGGGGGGGGGGGGGGGGGGGGGGGGGGGGGGDGGGGGGGGGGGGGGGGGGGGGFGGGGGGGGGGGGEAFFFCFGFGFFGGFGGFEGGGGGGGGGGGGGFFFFFFFFFFFFEFFFFFFFF@FFDEFFFFFFFF<EFDBF0(6@EEFFE;@@@FEF?61-19>>>??<?>FF0:2ABB9>69;>F>8?B27:>03<<A><7
@M04999:289:000000000-L3R54:1:1101:14718:6344 2:N:0:432
GGACTACCAGGGTATCTAATCCTGTTTGCTCCCCACGCTTTCGCATCTCAGCGTCAGTATCTGTCCAGAAGGCCGCCTTCGCCACCGGTATTCCTCCACATCTCTACGCATTTCACCGCTACACGTGGAATTCTACCTTCCTCTACAATACTCCAGATAACCAGTTTTAAGTGCAATTCCCAGGTTGAGCCCGGGGCTTTCACACCTAACTTAATTATCCGCCTACATGCCCTTTACGCCCAGTCATTCCGATTAACGCTCGCACCCTCCGTATTACCGCGGCTGCTGGCACGGAGTTAGC
+
CCCCCGGGGGGGGGGGGGGGGGGGGGGGGGGGGGGGGGGGGGGGGGGGGGGGGGGGGGGGGGGGGGGGGGGDGGGGGGGGFGGGGGGGGEGGGGGGGGGGGGGGGGGGGGGGGGGGGEGGFGGGGGGGGGGGGGFGGGGGGGGGGGGGGGGGGGGGGGGGGGGGGGGGGGGGAFGGFGFGGGGGGGFGGGGGGCCGGGGGFFFFFFFFFFFFECFFFFFF>BFFFFFFFFEFEDFFEFFFB<(5@AFCEFEFFFDEE69@?BFFFFFFF?;?(8?ABB?99(19>FFFFF041,(4<<AA4
@M04999:289:000000000-L3R54:1:1101:17712:6403 2:N:0:432
CCCGGACTACTGGGGTATCTAATCCTGTTCGCTCCCCACGCTTTCGTCCATCAGCGTCAATCGGTATTTAGTAACCTGCCTTCGCAATCGGGGTTCTGTGTAATATCTATGCATTTCACCGCTACACTACACATTCCAGCTACTTCAATACTATTCAAGATTAACAGTATCAACGGCAGTTCTACAGTTAAGCTGCAGGTTTTCACCGCTGACTTATCAACCCGCCTACGGACCCTTTAAACCCAATAAATCCGTATAACGCTCGCATCCTCCGTATTACCGCGGCTGCTGGCACGTAGTT
+
CCCCCECCEFGGGGGGDGFGGFFG,EEFFGGG:FGGGGGDCGECECFGGGFGGGGGGDE,CCFEG?CFGGGGGGGGFGG,AFEEEGCFGGDGDF7FGG5FFFGFEEFFGGGFFGGCGCFGGGCEGDAFFGGDBD;=EFCFGGGFGGFFGCCEFAFGGCD,=A9EFGGGFFCE:?DCBGDFGGGGGDGGGGGGE7FFFFFGFFFFFFFDFBFF=F9FEFCEA@>2>(-(>D9=B@3@F3.+7;88;;@573)9;>,,5356;(::>>B?>??F?B08<2)640631096:DF:?B33(.46.
@M04999:289:000000000-L3R54:1:1101:18137:6469 2:N:0:432
GACTACAGGGGTATCTAATCCTGTTCGCTCCCCACGCTTTCGCTCCTCAGCGTCAGTGACGGCCCAGAGACCTGCCTTCGCCATTGGTGTTCTTCCCGATATCTACACATTCCACCGTTACACCGGGAATTCCAGTCTCCCCTACCGCACTCCAGTCCGCCCGTACCCGGCGCCGATCCACCGTTAAGCGATGGACTTTCACACCAGACGCGACGAACCGCCTACGAGCTCTTTACGCCCAATAAATCCGGGTAACGCTTGCACCCTACGTATTACCGCGGCTGCTGGCACGTAGTTAGCC
+
CCCCCGGGGGEGGGGGGGGGGGGGGGGGGGGGGGGGGGGGGGGGGGGGGGGGGGGGGGGGGGGGGGCEFFGGGFGGGGGGGGGGGEGGGGGGGGGGGGGGGGGGGGGGGGGGGGGGGGGEGGGGGDGGGGGGGGGGGGGGGGGGGGGGGGGGGGGGGGGGGGGGEGGGGGGGGDDC>DEGGGDFECC?FGCFGCGGFGFGFFFFEFFFF@FBFFFD>FFFFFF08?06>BFF<<<>BFFF?6<>>A2<F9BBFFBB<BFF?FBFFFF7::?<<:2<9?6329768:0(::DF:((()6)-,
@M04999:289:000000000-L3R54:1:1101:3818:6471 2:N:0:432
GGACTACAGGGGTATCTAATCCTGTTCGCTACCCATGCTTTCGAGCCTCAGCGTCAGTAACAGACCAGAGAGCCGCCTTCGCCACTGGTGTTCTTCCATATATCTACGCATTTCACCGCTACACATGGAGTTCCACTCTCCTCTTCTGCACTCAAGAAAAACAGTTTCAGCTGCACTTCCCCGGTTAAGCCGAGGGCTTTCACAGCTGACTTGTTCTCCCGCCTGCGTTCGCTTTACGCCCAATAAATCCGGACAACGCTTGCCACCTACGTATTACCGCGGCTGCTGGCACGTAGTTAGC
+
CCCCCDFGGGGGGGGGGGGGGGGGGGECGGGGGGGGGGGGGGEFGGGGGGGGGGEEGGGGGCDFGGGGGGGGGGGGGGGGFGDGGGGGFGGGGGGGGGCFGGGGGGGGGGGGGFFGGGGGGGGGGGGGFFEEFEGGGGGGGGGGGGGGGGGGGG,4EFFFGGFGGGGGGGGGGGGGFGFGGGGGGG6ADFGGGGCDGGGGFFFFFFFFFFF?EF49?AFD>BF9>BFFDD<><DD<CD;A>?;833;6?@>0:>3344;0:8?F<)4::>013<>9<94;F6(,7?D08(.5:?706A.).
@M04999:289:000000000-L3R54:1:1101:24054:6472 2:N:0:432
ATTGACTACCAGGGTATCTAATCCTGTTCGCTCCCCACGCTTTCGCTCCTCAGCGTCAGTAACGGCCCAGAGACCTGCCTTCGCCATTGGTGTTCTTCCCGATATCTACACATTCCACCGTTACACCGGGAATTCCAGTCTCCCCTACCGCACTCCAGTCCACCCGTGCCCGGCGCAGATCCACCGTTAAGCGATGGACTTTCACACCAGACGCGACGAACCGCCTACGAGCTCTTTACGCCCAATAATTCCGGATAACGCTTGCACCCTACGTATTACCGCGGCTGCTGCCACGTAGTT
+
CCCCCADFGEGCCGGGGGGGFF9FDFFGFEGGG@FGGEFGGEGGGGGGGGGG@FGGGGGFFFGGGGGGGGCF?FFEFFFGEFFGGEGFGFGGAF<FGGGGEGEE7E,AEGGGGGGFFGGG,C?CGGGGGGEGG8F,@DDE8CFFGGGGGGGGG+DGFCFGGFGG8C9EE+3:87*:5>BGGGCFECFC=FGGD5C97<FCACFA6:FDF<DF@DE39EB>3991611(,4?>6:AA<<A5<BB<::>>6<A9(3(4(63,-8?10<DF6((.-.,-5:A22241(-((,)).4)430,42
@M04999:289:000000000-L3R54:1:1101:18810:6486 2:N:0:432
GTGGGACTACTCGGGTATCTAATCCTGTTCGCTCCCCACGCTTTCGTCCATCAGCGTCAATCGGTATTTAGCAACCTGCCTTCGCAATCGGGGTTCTGTGTAATATCTATGCATTTCACCGCTACACTACACATTCCAGCTACTTCAATACTATTCAAGATCAACAGTATCAACGGCAGTTCTACAGTTAAGCTGCAGGTTTTCACCGCTGACTTATCAACCCGCCTACGGACCCTTTAAACCCAATAAATCCGGATAACGCTCGCATCCTCCGTATTACCGCGGCTGCTGGCACGGAGTT
+
CCCCCGGGGGGGGGGGGGGGGGGGGGGGGGGGGGGCFGGGGGGGGGGGGGGGGGGGGGGGGGGGGFGGGGGGGGGGGGGGGGGGGGDGGGGGGGGGGGGGGGGGGGGGGGGGGGGGGGGGDGGGGGGGGGGGGGGGGGGGGGGGGGGGGGGGGGGGGGDGGGGGGGGGFGGGGGD6BGDGGGGGGGGGGGGFGGGGGGGGFFFFFFFFBFFFFFFCCFFFFFF=@@FFFFF?FFFFFFFACFFDF@FFFEFF@(6?<DFE06143;>?FF?<?><F:?FBF:>>FB;BBF7:??F<>>>24
@M04999:289:000000000-L3R54:1:1101:21194:6490 2:N:0:432
GGACTACCAGGGTATCTAATCCTGTTCGCTCCCCACGCTTTCGCTCCTCAGCGTCAGTGACGGCCCAGAGACCTGCCTTCGCCATCGGTGTTCTTCCCGATATCTACACATTCCACCGTTACACCGGGAATTCCAGTCTCCCCTACCGCACTCCAGTCCGCCCGTACCCGGCGCCGATCCACCGTTAAGCGATGGACTTTCACACCAGACGCGACGAACCGCCTACGAGCTCTTTACGCCCAATAAATCCGGATAACGCTTGCACCCTACGTATTACCTCGGCTGCTGGCACGTAGTTAGC
+
CCCCCGGGGGGGGGGGGGGGGGGGGGGGGGGGGGGGGGGGGGGGGGGGGGGGGGGGGGGGGGGGGGGFFGGGGGGGGGGGGGGGGGGGGGGGGGGGGGGGGGGGGGGGGGGGGGGGGGGGGGGGGEGGGGGGGGGFGGGGGGGGGGGGGGGGGDGCGGGGGGGGGDGGGGGGGGGG:DFGGGGGGGDCFFEGGGGGGGGFFFFFFFFFFFFF9:DDBFFFEFFF?FF0?;2?<<FBFFF>><:B))69ABB;0862319:6?B2<7?1??08BA?ADA)560219BFF?FBFB6::3<4A<
@M04999:289:000000000-L3R54:1:1101:24372:6505 2:N:0:432
AGGGACTACAAGGGTATCTAATCCTGTTTGCTCCCCACGCTTTCGCATCTCAGCGTCAGTATCTGTCCAGAAGGCCGCCTTCGCCACCGGTATTCCTCCACATCTCTACGCATTTCACCGCTACACGTGGAATTCTACCTTCCTCTACAATACTCCAGATAACCAGTTTTAAGTGCAGTTCCCAGGTTGAGCCCGGGGCTTTCACACCTAACTTAATTATCCGCCTACATGCCCTTTACGCCCAGTCATTCCGATTAACGCTCGCACCCTCCGTATTACCGCGGCTTCCGGCACCGAGTTT
+
<@CCCFC@E@<CFGFAA<,<FFEGAFGGGDF<EFGGFE:FBFGF@CC7F9FFFFC:@BCFFFFCAEEFFFCF<FCEFGG@FEDEFGGGGGGGGGCFF?<EFFEA;AAAFGG7FGGGFFFGG8=C=ECFDFGGGGGGGAFDFGGGF39D,9EAEDDFEDDG,@9@BFGFFGGCDF+BEDFGFFGGGGGFCFCFGGGDGDD?AFFAFAFFBF=:=FFAEFF?FF==>@927@*)357@EEED<FFFFFFECEFF@@D?;CC@B?19>9(3:((42822:4<4827961(,)(43(-(431(-)
@M04999:289:000000000-L3R54:1:1101:21146:6522 2:N:0:432
GGACTACTGGGGTATCTAATCCTGTTCGCTCCCCACGCTTTCGTCCATCAGCGTCAATCGGTATTTAGTAACCTGCCTTCGCAATCGGGGTTCTGTGTAATATCTATGCATTTCACCGCTACACTACACATTCCAGCTACTTCAATACTATTCAAGATTAACAGTATCAACGGCAGTTCTACAGTTAAGCTGCAGGTTTTCACCGCTGACTTATCAACCCGCCTACGGACCCTTTAAACCCAATAAATCCGGATAACGCTCGCATCCTCCGTATTACCGCGGCTGCTGGCACGGAGTTAGC
+
CCCCCGGGGGGGGGGGGGGGGGGGGGGGGGGGGGGGGGGGGGGGGGGGGGGGGGGGGGGGGGGGGGGGGGGGGGGGGGGGGGGGGGGGGGGGGGGGGGGGGGGGGGGGGGGGGGGGGGGGGGGGGGGGGGGGGGGGGGGGGGGGGGGGGGGGGGGGGGGGGGGGGGGGGGGG>EGGFGFGGGGGGGGGGGGGGGFGGGGGFFFFFFFFFFFFFFFFFFFFA=AAFF@>DFFFFFFFEFEF6?@@FFECC@FBFFF<8?F<?FFBFBBBFFFBF?FFBFFFBFB;B?:):B72,116<:4))
@M04999:289:000000000-L3R54:1:1101:5247:6532 2:N:0:432
GACTACCGGGGTATCTAATCCTGTTTGCTCCCCACGCTTTCGCATCTCAGCGTCAGTATCTGTCCAGAAGGCCGCCTTCGCCACCGGTATTCCTCCACATCTCTACGCATTTCACCGCTACACGTGGAATTCTACCTTCCTCTACAATACTCCAGATAACCAGTTTTAAGTGCAATTCCCAGGTTGAGCCCGGGGCTTTCACACCTAACTTAATTATCCGCCTACATGCCCTTTACGCCCAGTCATTCCGATTAACGCTCGCACCCTCCGTATTACCGCGGCTGCTGGCACGGAGTTAGCC
+
CCCCCGGGGGGGGGGGGGGGGGGGGGGGGGGGGGGGGGGGGGGG@FFGGGGGGGGGFGGGGGGFGGGGGGGGGGGGGGGGGGGGGGGGGGGGGGGGGGGGGGGGGGFEGGGGGGGGEGGGGGGGGGGGFGGGGGGGGGGGGGGGGGFCGGDGFGGDCFGGGGGGDGGGGGGGGGGGFGAGGGGGGGGGFG>EGGGGGGFGFFFFFFFFFFFFEF=8?F69FFDFFEFC;8@E@;EEFFFF?DEFEFFFFF;;BF>DFF?BBB9B9B?B:9:2<?A<6(290(498).36:>B9(741))),
@M04999:289:000000000-L3R54:1:1101:23398:6541 2:N:0:432
GACTACAAGGGTATCTAATCCTGTTTGCTCCCCACGCTTTCGCATCTCAGCGTCAGTATCTGTCCAGAAGGCCGCCTTCGCCACCGGTATTCCTCCACATCTCTACGCATTTCACCGCTACACGTGGAATTCTACCTTCCTCTACAATACTCCAGATAACCAGTTTTAAGTGCAATTCCCAGGTTGAGCCCGGGGCTTTCACACCTAACTTAATTATCCGCCTACATGCCCTTTACGCCCAGTCATTCCGATTAACGCTCGCACCCTCCGTATTACCGCGGCTGCTGGCACGTAGTTAGCC
+
CCCCCGGGGGGGGGGGGGGGGGGGGGGGGGGGGGGGGGGGGGGGGGGGGGGGGGGGGGFGGGGFGGGGGGGGGGGGGGGGGGGGGGGGGGGGGGGGGGGGGGGGGGGGGGGGGGGGGGGGGGGGGGGGGGGGGGGGGGGGGGGGGGGGGGGGGGGFGGGGGGGGGGGGFGGGGGGGFGFGFGFGGGGGGGGGGGEG7FGGFFFFBFFFFFF@EFFFEFF=F9@9BEEF=E:BFF=C@DFFF@EFEFFF?@6?;2?EFB;(72(46?BF?>BBBFFFF?;9>FFFF?08B?FF,,4<BAA94
@M04999:289:000000000-L3R54:1:1101:16762:6566 2:N:0:432
GGACTACACGGGTATCTAATCCTGTTTGCTCCCCACGCTTTCGCATCTCAGCGTCAGTATCTGTCCAGAAGGCCGCCTCCGCCACCGGTATTCCTCCACATCTCTACGCATTTCACCGCTACACGTGGAATTCTACCTTCCTCTACAATACTCCAGATAACCAGTTTTAAGTGCAATTCCCAGGTTGAGCCCGGGGCTTTCACACCTAACTTAATTATCCGCCTACATGCCCTTTACGCCCAGTCATTCCGATTAACGCTCGCACCCTCCGTATTACCTCGGCTGCTGGCACGGAGTTAGC
+
CCCCCGGGGGGGCGGGGGGGGGGGGGGGGGGGGGGFGGGGGGGGGGGGGGGGGGGGGGFGGFFGGGGEGGGDDGFEFGCGDDFEGGG7FFGGGGGGGFGGBFGGGGGFGGGGCGGGGDGGGGGGGGGG>EFGFGGGAFFFGGGGGGFGGGGGGGDFGGFGGGFFGGGGGFFFGGGDEFBGCGCFGGGF6FGGG*9CDGGFFFFFF>F65>C?EAAACFF>)8@DFFBC5E)=ED@EC1;390(./7CEFF;;7DD9>:988(799>B668><:?54<2).4638115,(472((,(4:<<<
@M04999:289:000000000-L3R54:1:1101:21140:6591 2:N:0:432
GCTGACTACCAGGGTATCTAATCCTGTTTGCTCCCCACGCTTTCGCATCTCAGCGTCAGTATCTGTCCAGAAGGCCGCCTTCGCCACCGGTATTCCTCCACATCTCTACGCATTTCACCGCTACACGTGGAATTCTACCTTCCTCTACAATACTCCAGATAACCAGTTTTAAGTGCAATTCCCAGGTTGAGCCCGGGGCTTTCACACCTAACTTAATTATCCGCCTACATGCCCTTTACGCCCAGTCATTCCGATTAACGCTCGCACCCTCCGTATTACCGCGGCTGCTGGCACGGCGTT
+
CCCCCGGGGGGGGGGGGGGGGGGGAFGG<FGGGGGGGGGGGGGGGGG,6BFFGGGGGGGGFCFGGGGGGGGGGCGGGGGGGGGGGGG=FGG:FGGGGGGE=FGFGGGGGGGGGGGGGG9BFGGGGG>FGGGGGGGGGGGGGGGGGG8DAF8EFGGFFF9,6DEDFGGCFGE==79EFFFG7DDFFGGFGGFGGG697>C5FFF9FFAEDFFFFFA4>BF?FE@>@F9BEECFEFFFE3>;@FF?FEEFFFFC3:?7;?E09?BFF6>BFFFF>B0::2<<096>>>>:B>:??B(((,47
@M04999:289:000000000-L3R54:1:1101:11082:6608 2:N:0:432
TGACTACTGGGGTATCTAATCCTGTTCGCTCCCCACGCTTTCGTCCATCAGCGTCAATCGGTATTTAGTAACCTGCCTTCGCAATCGGGGTTCTGTGTAATATCTATGCATTTCACCGCTACACTACACATTCCAGCTACTTCAATACTATTCAAGATTAACAGTATCAACGGCAGTTCTACAGTTAAGCTGCAGGTTTTCACCGCTGACTTATCAACCCGCCTACGGACCCTTTAAACCCAATAAATCCGGATAACGCTCGCATCCTCCGTATTACCACGGCTGCTGGCACGGATTTAGC
+
CCCCCGGGGGGGGGGGGGGGGGGGGGGGGGGGGGGGGGGGGG@FGGGGGGFGGGGGGGGGGGGGGGGFGGGGGGGGGGGGGGGEGGGGGGGGGGGGGGGGGGGGGGGGGGGGGGGGGGGGGGGGGGGGGGGGGGGFGGGFGGGGGGGGGGGGGGGGGGGGGGGGGGGGGGGG@EGGFGFGGGGDGGGGCGGGGGGGGGGGFFFFAEDB9CFEFFFFCFFF>ABDDB29@FFFFDEF?EFF?<6@8ACCEEFB(2<9E@BFF>FFFFFFF?(411349AFB80;BF???061<3,((-34A4
@M04999:289:000000000-L3R54:1:1101:9803:6681 2:N:0:432
TGACTACACGGGTATCTAATCCTGTTTGCTCCCCACGCTTTCGCATCTCAGCGTCAGTATCTGTCCAGAAGGCCGCCTTCGCCACCGGTATTCCTCCACATCTCTACGCATTTCACCGCTACACGTGGAATTCTACCTTCCTCTACAATACTCCAGATAACCAGTTTTAAGTGCAATTCCCAGGTTGAGCCCGGGGCTTTCACACCTAACTTAATTATCCGCCTACATGCCCTTTACGCCCAGTCATTCCGATTAACGCTCGCACCCTCCGTATTACCGCGGCTGCTGGCACGGAGTTAGC
+
CCCCCFGGGGCGGGGGGGGGGGGGGGGGGGGGGGGGGGGGGGFGGGGGGGDGGGGGFGGGGGGGGGGFGGDGGFDGGGGFGGEFGFEGEDGGGGGGGEFFGDGFGFGDFEGGGGGGG@FGGGGGGG@@EFGGGGGGGFFGFGGGGGFFFGFGGGCEFGGGGEFGGFGGFGGE8=?FFGFGGGCGGGF,8CGGGGGDDD>F>EFFFEFFFDEEFFFFFFFEFB@D>BFE8B;@FDECEDFF670=EE?CE5;<D2;EE?B:1>>070138?;?<:BFBB17>97>46B:BFF?B0(-(.)66
@M04999:289:000000000-L3R54:1:1101:10783:6701 2:N:0:432
TGACTACTGGGGTATTTAATCCTGTTTGCTACCCATGCTTTCGAACCTCAGCGTCAGTTACAGACCAGAGAGCCGCCTTCGCCACTGGTGTTCTTCCATATATCTACGCATTCCACCGCTACACATGGAGTTCCACTCTCCTCTTCTGCACTCAAGAAAAACAGTTTCAGCTGCACTTCCCCGGTTAAGCCGAGGGCTTTCACAGCTGACTTGTTCTCCCGCCTGCGTTCGCTTTACGCCCAATACATCCAGACAACGCTTGCCACCTACGTATTACCTGGGCGTCTTGCACGTACTTAGC
+
CCCCC9FG9CDGGGGGGGGG<FGGF9FG9FGFFGGGGG9EFAE@EFGDFGGGGGG:F@FFGGFEGFCC,C<:FGEGGGGGGG=,CG8FFGFGGGGGGGGDGFBAFCCFGGGGFGGGGEGGGGGGGG9FDE=FCFGF=EDGGF?FEAF=FGGCGG=D9D==4@FDEGGGGGGF8FCDFGBGGGG8EGEGFGGG6C75?99C>FFF55?>BBBEEFFFFFB@EFF52B>FFFDB<F@9)(681803=3<?<13@ED@DF;((4-1:4<17>B??<4::)62)(-,((--(.6<41<0((.)-)
@M04999:289:000000000-L3R54:1:1101:6960:6718 2:N:0:432
GATTAGACTACCCGGGTATCTAATCCTGTTCGCTACCCATGCTTTCGAACCTCAGCGTCAGTTACAGACCAGAGAGCCGCCTTCGCCACTGGTGTTCTTCCATATATCTACGCATTCCACCGCTACACATGGAGTTCCACTCTCCTCTTCTGCACTCAAGAAAAACAGTTTCAGCTGCACTTCCCCGGTTAAGCCGAGGGCTTTCACAGCTGACTTGTTCTCCCGCCTGCGTTCGCTTTACGCCCAATAAATCCGGACAACGCTTGCCACCTACGTATTACCGCGGCTGCTGGCACGTAGT
+
CCCCCGGGGGGGGGGGGGGGGGCCFFGGGGGGGGGGGGGGGGGGGGGGGGGGGGGGGGGGGGGGGGGGGGGGGGGGGGGGGGGGGGGGGGGGGGGGGGGGGGGGGGGGGGGGGGGGGGGGGGGGGGGGGGGGGGGGGGGGGGGGGGGGGGGGGGGGGGGGGGGGGGGGGGGGGGGGFGFGGGGGGGGGGGGGGGGGGGGGFFFFFFFFFFFFEFFFFFFFFFF2@>FFFFFFFDDFFDD=C4;B@FF@FFFFBFFF?>2??>>???BFB?::?F?FFFFFFFBF99;>BFFF:?7<?B??8
@M04999:289:000000000-L3R54:1:1101:17172:6726 2:N:0:432
TTAGACTACTCGGGTATCTAATCCTGTTCGCTACCCACGCTTTCGAGCCTCAGCGTCAGTTACTAGCCAGTCAGCCGCCTTCGCCACTGATGTTCTTCCATATATCTACGCATTTCACCGCTACACATGGAGTTCCACTGACCTCTCTAGCACTCAAGTCTTACAGTTTCTGATGCACGTCCATAGTTGAGCTATGACCTTTCACATCAGACTTATTAGACCGCCTGCGCTCCCTTTACACCCAATAATTCCGGACAACGCTCGCCACCTACGTATTACCGCGGCTGCTGGCACGTAGTTT
+
CCCCCGGGGGGGGGGGGGGGGGGGGGGGGGGGGGGGGGGGGGGGGGGGGGGGGGGGGGGGGGGGEFGGGGGGGGGGGGGGGGGGGGGGGCFGGGGGGGGGGGGGGGGGGGGDGGGGGGGDGGGGGGGGGFGGGGGGGGGFGGGGGGGGGGGGGGGGGGEGGGGGGGGGGGGGGGFGFGFGGGGGCFGGGGFFGFGGGGGGFFFFFFFFE@EFFFFFFC><AE9BAFFF9AFFFFFFF==+>DFB2>33CEFE160;F(69@FFFF9??BFFFF?F>?)468>0>>9>::>?:023,(4:>)
@M04999:289:000000000-L3R54:1:1101:8543:6742 2:N:0:432
AGACGGACTACCAGGGTATCTAATCCTGTTTGCTCCCCACGCTTTCGCATCTCAGCGTCAGTATCTGTCCAGAAGGCCGCCTTCGCCACCGGTATTCCTCCACATCTCTACGCATTTCACCGCTACACGTGGAATTCTACCTTCCTCTACAATACTCTAGTTAACCAGTTTTAAGTGCAATTCCCAGGTTGAGCCCGGGGCTTTCACACCTAACTTAATTATCCGCCTACATGCCCTTTACGCCCAGTCATTCCGATTAACGCTCGCACCCTCCGTATTACCGCGGCTGCTGGCACGGAGT
+
CCCCCGGGGGGGGGGGGGGGGGGGGGGGGGGGGGGGGGGGDGGGGGGGGGGGGGGGGGGGGGGGGGGGGGGGGGGGGGGGGGGGGGGGGGGGGCFGGGGGGGGGGGGGGGGGGGGGGGGGGGGGGGGGGGGGGGGGGGGGGGGGGGGGGGGFGGGGGGGGGGGGGGGGGGGGGGGGFGFGGGGGGGGFGGF?CFGGG>CDDEFFFFFFFFFFFFFFFFFFFFFF29@@FF=CCE;DE;EFC;D@FD;E=ECEFFF;DFFFF?;<:0;>>>((3<BB:<4><A23-46>B005002<?7(--
@M04999:289:000000000-L3R54:1:1101:22779:6746 2:N:0:432
CTGACTACCGGGGTATCTAATCCTGTTCGCTCCCCACGCTTTCGTCCATCAGCGTCAATCGGTATTTAGTAACCTGCCTTCGCAATCGGGGTTCTGTGTAATATCTATGCATTTCACCGCTACACTACACATTCCAGCTACTTCAATACTATTCAAGATTAACAGTATCAACGGCAGTTCTACAGTTAAGCTGCAGGTTTTCACCGCTGACTTATCAACCCGCCTACGGACCCTTTAAACCCAATAAATCCGGATAACGCTCGCATCCTCCGTCTTACCGCGGCTGCTGTCACGGAGTT
+
CCCCCGGGGGGCEEEGGGGGGGGGGGGGGGGFFFCDF@FG@FGGGGEGGGFCFGGG7CFEFCCFGGGAEFFFGEFFGGCFGGGC+CFFGGGGGGFGGGGG,EFFEEFGGGGGEGGGFGGGGEEEGGGGFGFGFGGGGGGFGGGGGGGFGGGGFG8=;=DDFGFDGFEGGFGGD6CEEFF7F7CFFGGCFFGGGFF*;CCDAAFFF>D?==BECCFFFFFB>9=@=DF@?=@9D@1=433A;0;;;3=3C?@>F;@F<7?BFF91;BFF<AB>:(,8)<:(4(-49>FFF)5><0(,(-2
@M04999:289:000000000-L3R54:1:1101:12529:6763 2:N:0:432
TAGATGACTACCGGGGTATCTAATCCTGTTCGCTACCCATGCTTTCGAACCTCAGCGTCAGTTACAGACCAGAGAGCCGCCTTCGCCACTGGTGTTCTTCCATATATCTACGCATTCCACCGCTACACATGGAGTTCCACTCTCCTCTTCTGCACTCAATAAAAACAGTTTCAGCTGCACTTCCCCGGTTAAGCCGAGGTCTTTCACAGCTGACTTGTTCTCCCGCCTGCTTTCGCTTTACGCCCAATAAATCCGGACAACGCTTGCCACCTACGTATTACCGCGGCTGCTGGCACGTAGT
+
CCCCCDGGGGGGGGGGCBFFG<CFFDEFFFFG7B@FGFEFFFGGGACD@FDGGGEFGF7F@CFGEA@GEFEFGECFGGC7FGEGGGGFEGGGG=AFGBGGGGGF;F;FGGGGC:FFG9EGCEGGGCFGGFF88>>EF9EG;FGG?DFFGGGAAFGDDDC,E8BFDGGGFCDFEFGGF60DGFGGC33@EGGECAF>9>4399C9BFFF;@=B=F4A3=AC>?EF(2>=>3(/)410(3?8>?DF,8=@83)7C@6;BF>0?(3<::?7A<3:?FFFF446:>?>90((4(42:04?0:(3-
@M04999:289:000000000-L3R54:1:1101:13213:6772 2:N:0:432
GTTGGACTACTCGGGTATCTAATCCTGTTCGCTACCCATGCTTTCGAGCCTCAGCGTCAGTAACAGACCAGAGAGCCGCCTTCGCCACTGGTGTTCTTCCATATATCTACGCATTTCACCGCTACACATGGAGTTCCACTCTCCTCTTCTGCACTCACGTCTCTCAGTTTCCGATGCTCTTCCTCAGTTAAGCTGAGGGCTTTCACATTCATACTTAAAAGACCGCCTGCGCTCCCTTTACGCCCAATACATCCGGACACCGCTTGCCACCTACGTATTACCGCGGCTGCTGGCACGTAGT
+
<CCC@8<96CFEFCDG@FGFFAFFFFDFGG@F@@F<FEFC<F@E6F@,:@EF8E<:BCEEGFEFFE<E<FGFG?,DFCF@CCFGGF:BGB@F=47@FCFGGGGG9FA@FG@@CFBEF,AE:B>CG<F,9=F8:4>DG9EFGD8FGFFAFG8EAEGG?,@=DFGCE=AF==EFEGCEFGFGCDGGF,3@D=,EEFCGF6+=A6AF6E+4>A5*0=B<A63*+:>B22@ABF(2->(57*8+9;;B0(,58)7CF@16;9@(((-218<?)83:7::??4,6:<:>1923(182(,28(4<?3
@M04999:289:000000000-L3R54:1:1101:15198:6776 2:N:0:432
TGACTACTGGGGTATCTAATCCTGTTTGCTCCCCACGCTTTCGCATCTCAGCGGCAGTATCTGTCCAGAAGGCCGCCTTCGCCACCGGTATTCCTCCACATCTCTACGCATTTCACCGCTACACGTGGAATTCTACCTTCCTCTACAATACTCTAGTTAACCAGTTTTAAGTGCAATTCCTAGGTTGAGCCCAGGGCTTTCACACCTAACTTAATTATCCGCCTACATGCCCTTTACGCCCAGTCATTCCGATTAACGCTCGCACCCTCCGTATTACCGCGGCTGCTGGCACGGAGTTAGC
+
CCCCCGGGGGGGGGGGGGGGGGGGGGGGGGGGGGGGGGGGGGFGGEGGGGFGGGGGGGGGGGGGGGFGGGGFGGGGGGGGGGGGGGGGGGGGGGGGGGGGGGGGGGGGGGGGGGGGGEFGGGGGGGGGGGGGGGFFGGGGGGGGFGGCFCGGGGFGGGGGGGGGGGGGFGFFGGGGFGFGG?FFGGGGFCFFGGDDGGGGFFFFFFFF=BEFFFFFFFFE9BDFDFFFEF=BFFFEF@FDFF@EEFFC?C11;;(77(9@F1;FFBFBFFF01:B9>A:>;6046<B7?B0>02>6884<6
@M04999:289:000000000-L3R54:1:1101:8237:6796 2:N:0:432
GGGAGACTACCGGGGTATCTAATCCTGTTCGCTCCCCACGCTTTCGCTCCTCAGCGTCAGTGACGGCCCAGAGACCTGCCTTCGCCATCGGTGTTCTTCCCGATATCTACACATTCCACCGTTACACCGGGAATTCCAGTCTCCCCTACCGCACTCCAGTCCGCCCGTACCCGGCGCCGATCCACCGTTAAGCGATGGACTTTCACACCAGACGCGACGAACCGCCTACGAGCTCTTTACGCCCAATAAATCCGGATAACGCTTGCACCCTACGTATTACCGCGGCTGCTGGCACGTGATT
+
CCCCCGGGGGGGGGGGGGGGGGGGGGGGGGGGGGGGGGGGGGGGGGGGGGGGGGGGGGGGGGGGGGGGGGGGGGGGGGGGGGGGGGGGGGGEGGGGGGGGGGGCEFGGGGGGGGGGGGGFGGGGGGGGGGGGGGGGGFGGGGGGGEGGGFCEGGEGGGGGGGGEGGGDEGEFGGGGFGFGGGDCBGGEGGGGGGGGGGGGFF6BFF?F?611:>EFFB>6B1620>BFF?8?;1:AFFF?<B39<,(4AFAFFFF0(262,(4(-(5>18:FFF3<A?96>60-49(((.)36()4,(((-
@M04999:289:000000000-L3R54:1:1101:25051:6844 2:N:0:432
CTAGACTACTGGGGTATCTAATCCTGTTCGCTACCCATGCTTTCGAACCTCAGCGTCAGTTACAGACCAGAGAGCCGCCTTCGCCACTGGTGTTCTTCCATATATCTACGCATTCCACCGCTACACATGGAGTTCCACTCTCCTCTTCTGCACTCAAGAAAAACAGTTTCAGCTGCACTTCCCCGGTTAAGCCGAGGGCTTTCACAGCTGACTTGTTCTCCCGCCTGCGTTCGCTTTACGCCCAATAAATCCGGACAACGCTTGCCACCTACGTATTACCGCGGCTGCTGGCACGGAGTT
+
CCCCCGEGGGGFGGGGGGEFGGGGGEGGECECFGGGFGFGGGGGFGFFGGGGGGG@FGGGGGGEGFFFGGGGGGGGGGGGGGGGGCGFGGFE?FGCGEGGGGGGGFGFGFGGGGAFGDFEGGEGGGGGFGCFGGGGFGGDDDGFFGAFGFGGGCDCGGFGGGGGD?FFGGGGGGGF5DFFCFGGGDGGEGFGGGGGGGGGFFFFFFFFFFEDEFFFBFFFFB@>BDBFFFFF;:D;?<CA@FFFF@E<CFE;(9?F>?:0686<?F<<?B0:(.3:?4>98212;>>?204?F??((,(4
@M04999:289:000000000-L3R54:1:1101:27754:6883 2:N:0:432
GACTACCGGGGTATCTAATCCTGTTCGCTCCCCACGCTTTCGTCCATCAGCGTCAATCGGTATTTAGTAACCTGCCTTCGCAATCGGGGTTCTGTGTAATATCTACGCATTTCACCGCTACACTACACATTCCAGCTACTTCAATACTATTCAAGATTAACAGTATCAACGGCAGTTCTACAGTTAAGCTGCAGGTTTTCACCGCTGACTTATCAACCCGCCTACGGACCCTTTAAACCCAATAAATCCGGATAACGCTCGCATCCTCCGTATTACCGCGGCTGCTGGCACGGAGTTAGCC
+
CCCCCGGGGGGGGGGGGGGGGGFGGGGGGGGGGGGGGEGGGGGGGGGGGGGGGGGGGGGGGGGGGGGGGGGGGGFGGGGGD@FEGGDGGGGGGGGGGGGGGGDCFGGGGGGGGGGGGGGGGGGGGGGGGDEGGGGGGGGGGGGGFGGGGGGGGGGDFGGGGGGGGFGGGGGGGGGGFFFGGGGGGGGGGGGGGGGFFFGGFFFFFFFFFEEFEFFFFFFFFFFFFFFDFFFDF;EEEFFB0?@EFFFC@BFDD?BFFFFFF;FFF>35?F?6:7AB4809-9>>B??3:(42669?(:AF5
@M04999:289:000000000-L3R54:1:1101:10507:6904 2:N:0:432
AGGGACTACTGGGGTATCTAATCCTGTTCGCTCCCCACGCTTTCGCTCCTCAGCGTCAGTGACGGCCCAGAGACCTGCCTTCGCCATCGGTGTTCTTCCCGATATCTACACATTCCACCGTTACACCGGGAATTCCAGTCTCCCCTACCGCACTCCAGTCCGCCCGTACCCGGCGCCGATCCACCGTTAAGCGATGGACTTTCACACCAGACGCGACGAACCGCCTACGAGCTCTTTACGCCCAATAAATCCGGATAACGCTTGCACCCTACGTATTACCGCGGCTGCTGGCACGTAGTT
+
CCCCCGGGGGGGGGGGGGGGGGGGGGGGGGGGGGGGGGGGGGGGGGGGGGGGGGGGGGGGGGGEGGGGGGCGGGGGGGGGGGGGGGGGGGGGGGGGGGGGGGGGGGGGGGGGGGGGGGGGGGGGGGGGGGGGGGGGGGGGGGGGGGGGGGGGGGGGGGGGGGGGGGGGGGGGGGDEDGDGGGGGGGGGDCEGGGGGGGGGFFFFFFFFF<?B>EFFFFF6EF>BBF<<B:46>DFFFFFFFFFFFFFA><D?>>(8?AFFBBFFFFFF?B31(8>A:>FA?F99>9>??:?B0<6(4:14
@M04999:289:000000000-L3R54:1:1101:19383:6940 2:N:0:432
CCGACTACTGGGGTATCTAATCCTGTTTGCTACCCACGCTTTCGAGCATGAACGTCAGTGTTATCCCAGGAGGCTGCCTTCGCCATCGGTATTCCTCCACATCTCTACGCATTTCACTGCTACACGTGGAATTCTACCTCCCTCTGACACACTCTAGTTAGACAGTTTCAAATGCACGTCCCAAGTTGAGCTCGGGGATTTCACATCTGACTTATCTAACCGTCTGCGCTCGCTTTACGCCCAGTAATTCCGATTAACGCTCGCACCCTACGTATTACCGCGGCTGCTGGCACGTAGTT
+
CCCCCGGGGEGGGGGGGGGGGGGGGGGGGGGGGGGGGGGGGGGGGGGGGGGGGGGGGGGGGGGGGGGGGGGGGGGGGGGGGGGGGGGGGGGGGGGGGGGGGGGGGGGGGGGGGGGGGGGGGGGGGGGFGGGGGGGGGFFGGGGGGGGGGGGGGGGFFGGGGFFFGGGGGGGGGGGGFDFGGGGGGFGFFFGGGGDGGGGGFFFFFFFFEEFFFFFFFFFFF9ADFBFFFFFFFFFFCCFE@BF7E37CFFFF<<@DFF6@?F@F;>>FF:BFFBFFABF?>B>BFB?DF:??70:72:F
@M04999:289:000000000-L3R54:1:1101:14304:6945 2:N:0:432
GACTACCCGGGTATCTAATCCTGTTCGCTCCCCATGCTTTCGAACCTCAGCGTCAGTTACAGACCAGAGAGCCGCCTTCGCCACTGGTGTTCTTCCATATATCTACGCATTCCACCGCTACACATGGAGTTCCACTCTCCTCTTCTGCACTCAAGAAAAACAGTTTCAGCTGCACTTCCCCGGTTAAGCCGAGGGCTTTCACAGCTGACTTGTTCTCCCGCCTGCGTTCGCTTTACGCCCAATAAATCCGGACAACGCTTGCCACCTACGTATTACCGCGGCTGCTGGCACGTAGTTAGCC
+
CCCCCGGGGGGGGGGGGGGGGGGGGGGGGCGGGGGGGGGGGGCGGGGGGGGGGGGGGGGGGGGGGGFGGGGGGGGGGGGGGGGGGGGGGGGGGGGGGGGGGGGGGGGGGGGGGGGGGGGGGGGGGGGGGGGGGGGGGGGGGGGGGGGGGGGGGGGCGGGGGGGGGGGGGGGGGGGGFGFGGGGGG>FGGGGEGGGGGGGGFFF4?FFFFFFFFFFFFFF>EFFBFFFF@FFFFDCE<DFF@=DFE>EEFFFFF>B?B>?BBFFF?<?BB:<D>FBFFFB9>>B9?:BFF?FF:01?B>AA:
@M04999:289:000000000-L3R54:1:1101:25498:6965 2:N:0:432
GGACTACCCGGGTATCTAATCCTGTTTGCTCCCCACGCTTTCGCATCTCAGCGTCAGTATCTGTCCAGAAGGCCGCCTTCGCCACCGGTATTCCTCCACATCTCTACGCATTTCACCGCTACACGTGGAATTCTACCTTCCTCTACAATACTCCAGATAACCAGTTTTAAGTGCAATTCCCAGGTTGAGCCCGGGGCTTTCACACCTAACTTAATTATCCGCCTACATGCCCTTTACGCCCAGTCATTCCGATTAACGCTCGCACCCTCCGTATTACCGCGGCTGCTGGCACGGAGTTAGC
+
CCCCCGGGGGGGGGGGGGDGGGGGGGGGGGGGGGGGGGGGGGGGGGGGGGGGGGGGGGGGGGGGGGGGFGGGGGGGGGGGGGGGGGGEGGCFGGGGGGGGGGGGGGGGG@FGGGGGGGGGGGGGGGGGG9FGGGGGGGGFGGGGGGGGGGGGGGGGFGADGGGGFCGGGGGFFGGGFGFGGGGGGGGGGGGGGGGGGGFGFFFFFBFFFFFF:FFFFFFFFFFFDFBFFFFFFFEFC<DEBD@EEFFFFFFFFFFCABF?B9>BFBFFFBB?01>AA>:;B0;>FF?B:(4<64616?B4)
@M04999:289:000000000-L3R54:1:1101:27469:6971 2:N:0:432
CGGACTACAAGGGTATCTAATCCTGTTTGCTCCCCACGCTTTCGCATCTCAGCGTCAGTATCTGTCCAGAAGGCCGCCTTCGCCACCGGTATTCCTCCACATCTCTACGCATTTCACCGCTACACGTGGAATTCTACCTTCCTCTACAATACTCCAGATAACCAGTTTTAAGTGCAATTCCCAGGTTGAGCCCGGGGCTTTCACACCTAACTTAATTATCCGCCTACATGCCCTTTACGCCCAGTCATTCCGATTAACGCTCGCACCCTCCGTATTACCGCGGCGGCTGGCACGGAGTT
+
CCCCCGGGGGGGGGGGGGGGGGCFGGGGGGGGGGGGGGGGGGGGGGGGGGGGGGGGGGGGGGGGGGGGGGGGGGGGGGGGGGGGGGGGGGGGGGGGGGGGGGGGGGGGGGGGGGGGGGGGGGGGGGGGGGGGGFGGGGGGGGGGFGGGGGGGGGGGGGGGGGGGGGGGGGGGGGGGFGFGGGGGGGGGGGGGGGGGGGDGFBFFFFEFFFFFFFFFFFFFFFFFFFFFFFFFFEDFEEFFFFFFFFFC?CFF61039C?;BFFBFFFFBFFF<0:32<<69632,(-4>:<:>B>>B22
@M04999:289:000000000-L3R54:1:1101:27650:7029 2:N:0:432
CTGACTACTGGGGTATCTAATCCTGTTCGCTACCCATGCTTTCGAACCTCAGCGTCAGTTGCAGACCAGAGAGCCGCCTTCGCCACTGGTGTTCTTCCATATATCTACGCATTCCACCGCTACACATGGAGTTCCACTCTCCTCTTCTGCACTCAAGAAAAACAGTTTCAGCTGCACTTCCCCGGTTAAGCCGAGGGCTTTCACAGCTGACTTGTTCTCCCGCCTGCGTTCGCTTTACGCCCAATAAATCCGGCCAACGCTTGCCACCTACGTATTACCGCGGCTGCTGGCACGTAGTT
+
CCCCCGGCFFGGGGGGGGGGGGGGGGGGGGGGGGGFGGGGCEGGDFGEGGGFGGGGGDGGGGGGFGGGFGGDGGGFGGGGGGGG7FGGGFGGGGGGGGGGFGGGFGFGDGGGGGCEGFFGGGGCFEGGGGGGGGGGGGGGGEEFGGGGGGGGGGGGGGFFDEGGGGGGFCGGGFG?FGFGGGGGCEGECFFGEGGGGDDGAFFFFFFFFBDFFFFFFFFFFBFF9===??;@F?DDCCDF;FFDFFFFFF@>0(-4<?FFF?0(4><:B:>68B<B54)40;16>904:2(4304(.35
@M04999:289:000000000-L3R54:1:1101:10753:7033 2:N:0:432
TGACTACTCGGGTATCTAATCCTGTTTGCTCCCCACGCTTTCGCATCTCAGCGTCAGTATCTGTCCAGAAGGCCGCCTTCGCCACCGGTATTCCTCCACATCTCTACGCATTTCACCGCTACACGTGGAATTCTACCTTCCTCTACAATACTCCAGATAACCAGTTTTAAGTGCAATTCCCAGGTTGAGCCCGGGGCTTTCACACCTAACTTAATTATCCGCCTACATGCCCTTTACGCCCATTCATTCCGATTAACGCTCGCACCCTCCGTATTACCGCGGCTCCTGGCACGGAGTTAGC
+
CCCCCGGFGGGGFGGGGGGGGGGGGGGGGGGGGGGGGGGGGGFGGGGGGGGGGGGGGGGGGGGGGGGGGGGCGGGGGGGGGGGGGGG@FGGGGGGGGGGGGGFGFFGDEGGGGGGGGGGGEGGGGGGGGGGGGGCGGGGGGGGGGGGFGDFFGGGFGGDGGGFGGGGGFCAE:EGFFGFGGG6?EFCDGGF?ECE5CGFGFAFFFFFFFFFEFFFFEFFFE=2=DBBE?E=BBFF9CDFE92(/9?E<?E8@FD0?E22;?9;(49??FB9?0:BAFF162(7;((.823?21996?F)56
@M04999:289:000000000-L3R54:1:1101:26360:7055 2:N:0:432
GGACTACTGGGGTATCTAATCCTGTTCGCTCCCCACGCTTTCGTCCATCAGCGTCAATCGGTATTTAGTAACCTGCCTTCGCAATCGGGGTTCTGTGTAATATCTATGCATTTCACCGCTACACTACACATTCCAGCTACTTCAATACTATTCAAGATTAACAGTATCAACGGCAGTTCTACAGTTAAGCTGCAGGTTTTCACCGCTGACTTATCAACCCGCCTACGGACCCTTTAAACCCAATAAATCCGGATAACGCTCGCATCCTCCGTATTACCGCGGCTGCTGGCACGGAGTTAGC
+
CCCCCEGGGFFGGGGGGGGEFG9FEEE;FGGGGGGGGGGGCEGGGGGGGGGGGGGGEEDGGGGFFCFFFGGGGGGGGGFGGG:::FEFGGFEGGGFEEFFGGFGGCFFGGGGFFGGGGGEGGGGFEFGFGGFGGG,EFFE?;EAFGGGGGGGGGGF9EA8DACFBFGGGGGGC++=:D9CFGGFGFGGFGGFGGGGFGF6F;+??DDFACCFFFFFCA>@FFFDFFF?FFFFFB@=E:75<@DF3);?EE@6@0<<EFFD629>B>?<A?F-8?FFFB14>042>?B?7((5:341?0A<<
@M04999:289:000000000-L3R54:1:1101:9855:7084 2:N:0:432
GACTACCAGGGTATCTAATCCTGTTCGCTACCCATGCTTTCGAACCTCAGCGTCAGTTACAGACCAGAGAGCCGCCTTCGCCACTGGTGTTCTTCCATATATCTACGCATTCCACCGCTACACATGGAGTTCCACTCTCCTCTTCTGCACTCGAGAAAAACAGTTTCAGCTGCACTTCCCCGGTTAAGCCGAGGGCTTTCACAGCTGACTTGTTCTCCCGCCTGCGTTCGCTTTACGCCCAATAAATCCGGACAACGCTTGCCACCTACGTATTACCGCGGCTGCTCGCACGTAGTTACCC
+
@CCCCGGGDDEFGGGGFGGGFGGFGGDEGGEGGGGGGGAFGGFCEFGGGGGECGEEFFFFFGFFE@EFGGEFG7FFGGF@FGGGGGGGFGGGGGFEGGCFGGGGGGG>FGEEGGGGGGGGGFGGG9,EDFF=FFFFGFF?@EGFGGGGGFFG6?68CFFEGCEGGFCEDFGGGGGGFFFFFG6@EE7=EFCCGC57>>FGFFF46FFFBFEEEFAF?AA9A=@BB296<<1;<<)>2?9A?(6;A9<350((4;(8>1:8:FBBF0,43(38A?BA)(79160(34),4(3(4,(4)6).3
@M04999:289:000000000-L3R54:1:1101:8784:7113 2:N:0:432
AGGGACTACCGGGGTATCTAATCCTGTTTGCTCCCCACGCTTTCGCATCTCAGCGTCAGTATCTGTCCAGAAGGCCGCCTTCGCCACCGGTATTCCTCCACATCTCTACGCATTTCACCGCTACACGTGGAATTCTACCTTCCTCTACAATACTCCAGATAACCAGTTTTAAGTGCAATTCCCAGGTTGAGCCCGGGGCTTTCACACCTAACTTAATTATCCGCCTACATGCCCTTTACGCCCAGTCATTCCGATTAACGCTCGCACCCTCCGTATTACCGCGGCTGCTGGCACGGAGTTT
+
CCCCCCGFGGGGGGGGGGGGFCFGGGGGGGGGGGGGGECDGGFGGGGDEDGGFGGEGGEGGGGGFFGGGCAFGGGFFGGGFFEGGGGCFGGGGFGGGGCFGGGG;EC9FGGGGGFGGGGEDGCFDGGGGEGGG,EFFG8FGGGGFG9DCC9EFAFGGF8ECDFGGGGGADGGCE?FFCCDGGGGG6FGCG6CFGGGD49DFFFFFFFFFF=BEFFCCFF?FF>B9?<@EF3@EFFFFFFFF16;(;<<E?E?;??:?AA:;F<;B9;>BFBBB(4:?29439B((--??>::170(-28?)
@M04999:289:000000000-L3R54:1:1101:24180:7138 2:N:0:432
GACTACCGGGGTATCTAATCCTGTTCGCTACCCATGCTTTCGAGCCTCAGCGTCAGTAACAGACCAGAGAGCCGCCTTCGCCACTGGTGTTCTTCCATATATCTACGCATTTCACCGCTACACATGGAGTTCCACTCTCCTCTTCTGCACTCAAGTCTCTCAGTTTCCGATGCTCTTCCTCAGTTAAGCTGAGGGCTTTCACATTCAGACTTAAAAGACCGCCTGCGCTCCCTTTACGCCCAATAAATCCGGACAACGCTTGCCACCTCCGTATTACCGCGCCTGCTGGCACGTAGTTAGC
+
CCCCBDGGFC@@FGGGGGGGGGGFFC7FGC@EFCFFCFGFFC,ECFGGGGGGGGGGCFGG9FGEGFGCFCGGGGGEBFGFGGDCBFFEFFGGGGGGG9EBABFFF<=CFEFGFGDCEGGCFFGGGFC=AFGCF,9BGCGGFGFGCF8,6DFGG8A=FDFCFGFEFGG=AEEGG==:9D78DC?FFGGGF98,9F@DGGGGFFFAFFF9E@EC5198**;:9:52596@>FB=3;;CCDF:(/=@EF<5C.(((:9(.,4:::??BF01(((-442)6489>6>B60,.(-(.341125:44
@M04999:289:000000000-L3R54:1:1101:6923:7139 2:N:0:432
GGACTACCGGGGTATCTAATCCTGTTTGCTACCCACGCTTTCGAGCATGAACGTCAGTGTTATCCCAGGAGGCTGCCTTCGCCATCGGTATTCCTCCACATCTCTACGCATTTCACTGCTACACGTGGAATTCTACCTCCCTCTGACACACTCTAGTTAGACAGTTTCAAATGCACGTCCCAAGTTGAGCTCGGGGATTTCACATCTGACTTATCTAACCGTCTGCGCTCGCTTTACGCCCAGTAATTCCGATTAACGCTCGCACCCTACGTATTACCGCGGCTGCTGGCACGGAGTTAGC
+
CCCCCGGGGGGGGGGGGGGGGGGGGGGGGGGGGGGGGGGGGGGGGGGGGFFGGGGGGGGGGGGGGGGGGGGGGGGGGGGGGGGGGGGGGGGGGGGGGGGGGGGGGGGGGGGGGGGGGGGGGGGGGGGGGGGGGGGGGGGGGGGGGGGGGGGGGGGGGGGGGGGGFGGGGEGGGGGGFDDDGGGGGGGGGGGGGGGGGGGGFFFFFFFFFFFFFFFFFFFFEFFFBF@B@?FF@BFFFFFFFFFFCEEFFFFFDFFEE?@FFBBB9BFF7?FF?A?FFBFBB19>BF?F0:<?(((4146<9
@M04999:289:000000000-L3R54:1:1101:5914:7165 2:N:0:432
AAGACTACTCGGGTATCTAATCCTGTTTGCTCCCCACGCTTTCGCATCTCAGCGTCAGTATCTGTCCAGAAGGCCGCCTTCGCCACCGGTATTCCTCCACATCTCTACGCATTTCACCGCTACACGTGGAATTCTACCTTCCTCTACAATACTCCAGATAACCAGTTTTAAGTGCAATTCCCAGGTTGAGCCCGGGGCTTTCACACCTAACTTAATTATCCGCCTACATGCCCTTTACGCCCAGTCATTCCGATTAACGCTCGCACCCTCCGTATTACCGCGGCTGCTGGCACGGAGTTAC
+
CCCCCGGGGGGGGGGGGGGGGGGGGGGGGGGGGGGGGGGGGGGGGEGGGGGGGGGGGGGGGGGGGGGGGGGGGGGGGGGGGGGGGGGGGGGGGGGGGGGGGGGGGGGGGGGGGGGGGGGGGGGGGGGGGGGGGGGGGGGGGGGGGGGGGGGGGGGGGGGGGGGGGGGGGGGGGGGGFGFGGGGGEGGEGGGGGGGGGGGGFFFFFFFFFFFFFFFFFFFFFFFFFFFEFE=BBFFFFFFFFFFFFF3ECFE@6???CEF;BB>606><1:<>6(:?4AA03;BFF06?B(-2>(14-8:9)
@M04999:289:000000000-L3R54:1:1101:20908:7187 2:N:0:432
AGTTCGACTGCCGGGGTTTCTAATCCTGTTCGCTACTCATGCTTTCGAGCCTCAGCGTCACTAACAGACCAGAAAGCCGCCTTCGCCTCTGGTGTTCTTCCATATATCTACGCATTTCACCGCTACACATGGAGTTCCACTTTCCTGTTCTTTACTCAATTTTTGTTGTTTCCACTGCTCTTCCTCGTTTTAGCTGATTGCTTTCACAGCAGACTTGCAATACCTCTTGCGTTCGCTTTTCGCCCAATAATTCCTGACAAGGCTTCCCACCACCGTATTACTGCGGCCGCTGGCACGTATT
+
@-A,68CFG+EFC+++@+,6,CEFGA9F,;EC+@:@6CEE,,CFC,6@,@@;F8,,+8C@,C,,:E@,CF8E,,B,,F++8FG,AFG74<<,B,:4E<F<,?,,C?4C;AFC>C7C,,9,CCC=FG,A<FEEA,8>,>=@EDDFGG,7=,@,,3,EE,==D,3E8D,,@83@,2=A95+++++73,+351+,,@@>F*++*1=+<=+1:5)))*3+*136+*:)*.**0*/(//92922*7(/,8<((4)).)9)/7=))(((.,(/,7,,((4(,((.).).68(((-(,(((.,(.2)(
@M04999:289:000000000-L3R54:1:1101:10036:7192 2:N:0:432
TAGACTACCCGGGTATCTAATCCTGTTCGCTCCCCACGCTTTCGCTCCTCAGCGTCAGTGACGGCCCAGAGACCTGCCTTCGCCATCGGTGTTCTTCCCGATATCTACACATTCCACCGTTACACCGGGAATTCCAGTCTCCCCTACCGCACTCCAGTCCGCCCGTACCCGGCGCCGATCCACCGTTAAGCGATGGACTTTCACACCAGACGCGACGAACCGCCTACGAGCTCTTTACGCCCAATAAATCCGGATAACGCTTGCACCCTACGTATTACCGCGGCTGCTGGCACGTAGTT
+
CCCCCGGGGGGGGGGGGGGGGGGGGGGGGGGGGGGGGGGGGGGGGGGGGGGGGGGGGGGGGGGCGGGGGGGGGGGFGGGGGGGGGGGGGGGGGGGGGGGGGGGGGGGGGGGGGGGGGGGGGGGGGGGGGCGGFGGGGGGFGGGGGGGGGGGGGGGGGGGGGEEGGGGGGGGGGGGGFDFGGGGGGGGGF?FC:EDC4CGGFFFFFFF>:6?>FFD@,))9:069?6?FF19>>AFFA9:DBFF64?2:<<?04::69?BFF?46<FF??BBBB?A7<<4:9>60136:22:(41<<((6
@M04999:289:000000000-L3R54:1:1101:23392:7195 2:N:0:432
TGGGGGACTACCCGGGTATCTAATCCTGTTTGCTCCCCACGCTTTCGCATCTCAGCGTCAGTATCTGTCCAGAAGGCCGCCTTCGCCACCGGTATTCCTCCACATCTCTACGTATTTCACCGCTACACGTGGAATTCTACCTTCCTCTACAATACTCTAGTTAACCAGTTTTAAGTGCAATTCCTAGGTTGAGCCCAGGGCTTTCACACCTAACTTAATTATCCTCCTACATGCCCTTTACGCCCAGTCATTCCGATTAACGCTCGCACCCTCCGTATTACCGCGGCTGCTGGCACGGAGT
+
CCCCCGGGGGGGGGGGGGGGGGGFFGGGGGGGGGGGGGGGGGGGGGGGGGGGGGGGGGGGGGFGGGGGGGGGGGGGGGGGGGGGGGGGGGGGGGGGGGGGGGGGDGGGGGGGFCFGGGGGGGGGGGGGGGGGCGGGGGGGGGGGGGGGFGGFFFGGGGGGGGGGGGGGFGGEGGGGFGFGGGGGGGGGGFGGFFFGFGGGFFFF49BFEFFFFFFFFFFFACF?CFFD=B2;CEFFFDEF0(:901((;AFFFE@1?;FEEFF<1(12;661<6>??:2:>9:6>0(-32?D2((.2372-
@M04999:289:000000000-L3R54:1:1101:14685:7226 2:N:0:432
GACTACTCGGGTATCTAATCCTGTTCGCTCCCCATGCTTTCGAACCTCAGCGTCAGTTACAGACCAGAGAGCCGCCTTCGCCACTGGTGTTCTTCCATATATCTACGCATTCCACCGCTACACATGGAGTTCCACTCTCCTCTTCTGCACTCAAGAAAAACAGTTTCAGCTGCACTTCCCCGGTTAAGCCGAGGGCTTTCACAGCTGACTTTTTCTCCCGCCTGCGTTCGCTTTACGCCCAATAAATCCGGACAACGCTTGCCACCTACGTATTACCGCGGCTGCTGGCCCGTCGTTAGCC
+
9CCCCGGGEGGGGGFEAFGGGFGGFGGGGEEDCGGEGGGGGG8EGGGFFFGEGGGEFFGGCC<EFGFCGGDF@FGGFGGGGGGGGGFGGGEGGGGGGGEEEFEGFGGGGGGF9EFGGGGGGGG=F<E8AFFGEDFFFGFFGGGGDGCFFGFGFF,43DCEE8EFGGGGADGFGFGGFDFGGG+1@@73A<:6959DFGGGFFFFF9?*58A*:FFCEFA@EFF9@@@;23>@DDCE<@9ED;;33)1?;99:60:<>6BB?FB)43:?B?8).8AFF?BF13418))4:(,(-((,2(-).
@M04999:289:000000000-L3R54:1:1101:11196:7228 2:N:0:432
TATGACTACCAGGGTATCTAATCCTGTTTGCTCCCCACGCTTTCGCATCTCAGCGTCAGTATCTGTCCAGAAGGCCGCCTTCGCCACCGGTATTCCTCCACATCTCTACGCATTTCACCGCTACACGTGGAATTCTACCTTCCTCTACAATACTCCAGATAACCAGTTTTAAGTGCAATTCCCAGGTTGAGCCCGGGGCTTTCACACCTAACTTAATTAACCGCCTACATGCCCTTTACGCCCAGTCATTCCGATTAACGCTCGCACCCTCCGTATTACCGCGGCTGCTGGCACGGAGTTT
+
CCCCCGGGGGGGGGGGGGGGGGGGGGGGGGGGGGGGGGGGGGGGGGGGGGGGGGGGGGGGGGGGGGGGGGGGGGGGGGGGGGGGGGGGGGGGGGGGGGGGGGGGGGGGGGGGGGGGGGGGGGGGGGDFGGGGGGGGGGGGGGGGGGGGGGGGGGGGGGFGGGGGGGGGGGGGGGGGFFFGGGGGGGGGGGGGGGGDCDDGFFFFFFFFFFFFFFFFFFFFFE=@@@FFFFE@;@FFFFF3;3@<?;@FEFFFF6@F@ECB>BFFFBFBFBB?B??F?AFF<0>091><BD0:0<?>9;:()
@M04999:289:000000000-L3R54:1:1101:22449:7250 2:N:0:432
AGAGAGACTACACGGGTATCTAATCCTGTTTGCTCCCCGCGCTTTCGCATCTCAGCGTCAGTATCTGTCCAGAAGGCCGCCTTCGCCACCGGTATTCCTCCACATCTCTACGCATTTCACCGCTACACGTGGAATTCTACCTTCCTCTACAATACTCTAGTTAACCAGTTTTAAGTGCAATTCCTAGGTTGAGCCCAGGGCTTTCACACCTAACTTAATTATCCGCCTACATGCCCTTTACGCCCAGTCATTCCGATTAACGCTCGCACCCTTCGTATTACCGCGGCTGCTGGCACGGATT
+
CCCCCGGGGGGGGGGGGGGGGGGGGGGGGGGGGGGGGGGGGGGGGGGGGGGGGGGGGGGGGGFGGGGGGGGGGGGGGGGGGGGGGGGGGGGGGGGGGGGGGGGGGGGGGGGGGGGGGGGGGGGGGGGGGGGGGGGGGGGGGGGGGGGGGGGGGGGGGGGGGGGGGGGGGGGGGGGGAFAFFGGGGGGGGG>FGGFCGGGGEFFFFFFFFFFEBFFFFFFCFEC4>DFFFFFFFFEFFFFAC?FBF?FFFFFFFFF?FFDFF<BF69>>FFFF<FFFFFFFF9BF9>0>><:7:?(<?FF(-
@M04999:289:000000000-L3R54:1:1101:20682:7298 2:N:0:432
GATCAGACTACCAGGGTATCTAATCCTGTTTGCTCCCCACGCTTTCGCATCTCAGCGTCAGTATCTGTCCAGAAGGCCGCCTTCGCCACCGGTATTCCTCCACATCTCTACGCATTTCACCGCTACACGTGGAATTCTACCTTCCTCTACAATACTCTAGTTAACCAGTTTTAAGTGCAATTCCTAGGTTGAGCCCAGGGCTTTCACACCTAACTTAATTATCCGCCTACATGCCCTTTACGCCCAGTCATTCCGATTAACGCTCGCACCCTCCGTATTCCCGCGGCTGCTGGCACGGAGT
+
CCCCCGGGGGGGGGGGGGGGGGGGGGGGGGGFGGGGGGGGGGGGGGDGGGGGGGGGGGGGGGFGFGGGGGGGGGGGGGGGGGGGGGGGGDGGGGGGGGGGGGGGGGGGGGGGGDGGGGGGGGGGGGGGGGGG>9=FGGCGFGGGGGGGGGGCFGGGGGGAFFGGGGGGGGGFGFCGFGFDFFGGGEGFGGFGGCEGGGGDAFFFFFFFFFFF5*=<@FFEACF?AD459=)9@B=BED38C529==6@84?C??13;7??C;(((,:(3;::60,,(4>)622706(,-12:0212<B034
@M04999:289:000000000-L3R54:1:1101:17419:7304 2:N:0:432
TTTTGACTACCGGGGTATCTAATCCTGTTTGCTCCCCACGCTTTCGCATCTCAGCGTCAGTATCTGTCCAGAAGGCCGCCTTCGCCACCGGTATTCCTCCACATCTCTACGCATTTCACCGCTACACGTGGAATTCTACCTTCCTCTACAATACTCCAGATAACCAGTTTTAAGTGCAATTCCCAGGTTGAGCCCGGGGCTTTCACACCTAACTTAATTATCCGCCTACATGCCCTTTACGCCCAGTCATTCCGATTAACGCTCGCACCCTCCGTATTACCGCGGCTGCTGGCACGGAGTT
+
CCCCCGGGGGGGGGGGGGGGGGGGGGGGGGGGGGGGGGGGGGGGGGGGGGGGGGGGGGGGGGGGGGGGFGGGGGCGGGGGGGGGGGGGGGGGGGGGGGGGGGGGGFGGGGGGGGGGGGGGGGGGGGGCGGGGGGGGGGGGGGGGGGGGGGGGGGGGGGGGGGGGGGGGGGGGEGFGFGCDGGGFGGFGGGGGGGGGGGGGBFFFFFFFFFFFFFFFFFFCFFE=BDFFFFF3;E@EFFEFFFFFD1=EAEFFFFFFB0AD(1<B9>04>4?BF132:?AFF<1304(7?F??FF?669(-4
@M04999:289:000000000-L3R54:1:1101:13466:7334 2:N:0:432
AGTGGGACTACACGGGTATCTAATCCTGTTCGCTCCCCACGCTTTCGTCCATCAGCGTCAATCGGTATTTAGTAACCTGCCTTCGCAATCGGGGTTCTGTGTAATATCTATGCATTTCACCGCTACACTACACATTCCAGCTACTTCAATACTATTCAAGATTAACAGTATCAACGGCAGTTCTACAGTTAAGCTGCAGGTTTTCACCGCTTACTTATCAACCCTCCTACGGACCCTTTAAACCCACTCAATCCGTATAACGCTCGCATCCTCCGTATTACCGCTGCTGCTGCCACGGATT
+
CCC@C8,CFD@@F@F7FEFFGG,CEDEAEFGE:@<F8B<@CCB:FF,C@F:AE<,C+BF:6EGCFC,@EEE9C<FFGG8<4@FFGD76CEC7C:@FFG9E9C5@,9CFD?ACFEEFFG;B:@FFFG9FGFG8F=EEBFFEFGFGGGFFF;AGF8@E=:,6=9@=@DFFFGGGFG8CBD9D8DFGCCACF;@,@7:AFFC?FFFFAAFF)>>)/;+=AFA7EBFD)4=BFE=((5(25@=F5);/(/(6((.7>(,(/8)9C(.(640-43??7?9<BF7)-.4((2().280).))(-((-
@M04999:289:000000000-L3R54:1:1101:20064:7356 2:N:0:432
GTGACTACCGGGGTATCTAATCCTGTTCGCTCCCCACGCTTTCGCTCCTCAGCGTCAGTGACGGCCCAGAGACCTGCCTTCGCCATCGGTGTTCTTCCCGATATCTACACATTCCACCGTTACACCGGGAATTCCAGTCTCCCCTACCGCACTCCAGTCCGCCCGTACCCGGCGCCGATCCACCGTTAAGCGATGGACTTTCACACCAGACGCGACGAACCGCCTACGAGCTCTTTACGCCCAATAAATCCGGATAACGCTTGCACCCTACGTATTACCGCGGCTGCTGGCACGTAGTTAT
+
CCCCCGGGGGGGGGGGGGGGGGGGGGGGGGGGGGGGGGGGGGGGGGGGGGGGGGGGGGGGFGGEGGGGGGGGGGGGGGGGGGGGGGGGCGGGGGGGGGGCFGGGGGGGGGGGGGGGGGGGGGGGGGGEGGGGGGGCEGGGGGGGGGGGGGGGGGGGGGGGGGGGGGGGGGDEGEGGEDDGGGGGDFECEFG=CFGGFGGGFFAFFFF38?B>F5>B9>B>EB>>F6?:??FFDF>ADF6D>BB(8229AA:>002:6>:>618?BF??:7?FF244<AF696B9B96?F(41>467(2:2)
@M04999:289:000000000-L3R54:1:1101:12148:7366 2:N:0:432
GACTACTCGGGTATCTAATCCTGTTTGCTCCCCACGCTTTCGCATCTCAGCGTCAGTATCTGTCCAGAAGGCCGCCTTCGCCACCGGTATTCCTCCACATCTCTACGCATTTCACCGCTACACGTGGAATTCTACCTTCCTCCACAATACTCCAGATAACCAGTTTTAAGTGCAATTCCCAGGTTGAGCCCGGGGCTTTCACACCTAACTTAATTATCCGCCTACATGCCCTTTACGCCCAGTCATTCCGATTAACGCTCGCACCCTCCGTATTACCGCGGCTTCTGGCCCGGAGTTAGCC
+
CCCCCGGGGGGGGGGGGGGGGGGGGGGGGGGGEGGGGGGGGGGGGGGGGGGGGGGGGGGGGGGGGG<FFGGGGGGGGGGGGGGGGGGGGGGGGGGGGGGGGGGGGGGGGGGGGGGGGGGGGGGGGGGEFGFGGGGGGGGGGGGGGGGGGGGGGGGFFFGGGGGGGGGCFFGCGFDGFGFGGGDGFFCCFGGGGDGGGGGGFFFFFFFFFFF==FFF?FF>FDFFFEFEFFFEFF<EFFFF17=EAFCFF(1171?C03:?;>1>BFF?F>B<<FBD2(-(((((.64)3(((-3(434.63
@M04999:289:000000000-L3R54:1:1101:19280:7378 2:N:0:432
CGACTACACGGGTATCTAATCCTGTTCGCTACCCATGCTTTCGAACCTCAGCGTCAGTTACAGACCAGAGAGCCGCCTTCGCCACTGGTGTTCTTCCATATATCTACGCATTCCACCGCTACACATGGAGTTCCACCCTCCTCTTCTGCACTCAAGAAAAACAGCTTCAGCTGCACTTCCCCGGTTAAGCCGAGGGCTTTCACAGCTGACTTGTTCTCCCGCCTGCGTTCGCTTTACGCCCAATAAATCCGGACAACGCTTGCCACCTACGTATTACCGCGGCTGCTGGCACGTAGTTAGC
+
CCCCCGGGGGGGGGGGGGGGGGGGGGGGGGGGGGGGGGGGGGGGGGGGGGGGGGGGGGGGGGGGGGGGGGGGGGGGGGGGGGGGGGGGGGGGGGGGGGGGGGGGGGGGGGGGGGGGGGGGGGGGGGCGGGGGGGGGGGGGGGGGGGGGGGGGGGFGFGGFGGGGGGGGFGGGGGGGFGFGGG>>EGDFGGGGGGGGGGGGFFFFFFFA35EFFFFFFFFF6@FF?@>DFF?F?DF<CD?DFDF@:7>AA?>6:91::;BFFFFF9)87BFFFFAFFB>F9;9>F>FB:0??D0<??<A5>2
@M04999:289:000000000-L3R54:1:1101:21365:7389 2:N:0:432
GAAGACTACTAGGGTATCTAATCCTGTTCGCTCCCCACGCTTTCGTCCATCAGCGTCAATCGGTATTTAGTAACCTGCCTTCGCAATCGGGGTTCTGTGTAATATCTATGCATTTCACCGCTACACTACACATTCCAGCTACTTCAATACTATTCAAGATTAACAGTATCAACGGCAGTTCTACAGTTAAGCTGCAGGTTTTCACCGCTGACTTATCAACCCGCCTACGGACCCTTTAAACCCAATAAATCCGGATAACGCTCGCATCCTCCGTATTACCGCGGCTGCTGGCACGGAGTT
+
CCCCCGGGGGGGGGGGGGGGGGGGGGGGGGGGGGGGGGGGGGGGGGGGGGGGGGGGGGGGGGGGGGGGGGGGGGGGGGGGGGGGGGGGGGGGGGGGGGGGGGGDFGGGGFGGGGGGGGGGGGGGGGGGGGGGGGGGGFGGFGGGGGFGFGGGGGGGGGGGGGGGGGGGGGGGGGGGFGDFGGGGGGGGGGGGGGGGGFCGFFFFFFBFFFFFFFFFFFFD6@=AFFFFD2((6@DFFFFCEF@FFFEFFFFE@;DDFEF0@DF>>F6>03)(2<BF>FBA?>09>>9B?F:1()((,7:7
@M04999:289:000000000-L3R54:1:1101:10409:7400 2:N:0:432
CCCGGGTATCTAATCCTGTTCGCTCCCCACGCTTTCGTCCATCAGCGTCAATCGGTATTTAGTAACCTGCCTTCGCAATCGGGGTTCTGTGTAATATCTATGCATTTCACCGCTACACTACACATTCCAGCTACTTCAATACTATTCAAGATTAACAGTATCAACGGCAGTTCTACAGTTAAGCTGCAGGTTTTCACCGCTGACTTATCAACCCGCCTACGGACCCTTTAAACCCAATAAATCCGGATAACGCTCGCATCCTCCGTATTACCGCGGCTGCTGGCACGGAGTTAGCCGATGC
+
CCCCCGGGGGGFGGGGGGGGGGGGGGGGGGGGGGGGGGGGGGGGGGGGGGGGGGGGGGGGGEFAFGGGGGGGGGGGGGGGGEGGGGGGGGGGG9FEGGGGGGGGGGGGGGGGGGGGGGGGGGGGGGGGGGGGGGGGGGGGFGGFGGGGFGGGGGGGGGGGGGGGGGGGGGGGGGGGFFFGFGFGGGGGGGGGGGGDGGGGFFAFFFCFFFE@DB>A=E5@B(6>@FFFFCFEFFFF;@@FEEF@@90;;E319;DF;><>FFFF6:0:?<D<-119>FFFFF?61<6;B(34)).5609B0
@M04999:289:000000000-L3R54:1:1101:9579:7406 2:N:0:432
GGGGACTACCAGGGTATCTAATCCTGTTCGCTACCCATGCTTTCGAACCTCAGCGTCAGTTACAGACCAGAGAGCCGCCTTCGCCACTGGTGCTCTTCCATATATCTACGCATTCCACCGCTACACATGGAGTTCCACTCTCCTCTTCTGCACTCAAGAAAAACAGTTTCAGCCGCACTTCCCCGGTTAAGCCGAGGGCTTTCACAGCTGACTTGTTCTCCCGCCTGCGTTCGCTTTACGCCCAATAAATCCGGACAACTCTTTCCACCTACGTATTACCGCGGCTGCTGGCACGTAGTTT
+
CCCCCGGGGGGGGGGGGGGGGGGGGGGGGGGGGGFGGGFGGGGGG,CFGGGGGGGGGGGGGGGGGGGGGGGGGGGGGGGGGGGGGGGGFGGGGFGGGGGGGFGGGGGGGGGGGGGGGGGGGGDFGGGGEFGGGGGGGGGGEGGGGGGGGGGGGGGGFCFF?CFEGDGFGGG,EE?EEGFGGGGGD6EE529ECCC9DGGGFFFFFCFFFF=DFFAFFFFFFB=@BF(:9?<;DFDDFEF>DF90=:72<>DF>0(7>B?)4A<):<)67?(3287AB))686(1911:70(31)((,(4.)
@M04999:289:000000000-L3R54:1:1101:22807:7442 2:N:0:432
GACTACTAGGGTATCTAATCCTGTTTGCTCCCCACGCTTTCGCATCTCAGCGTCAGTATCTGTCCAGAAGGCCGCCTTCGCCACCGGTATTCCTCCACATCTCTACGCATTTCACCGCTACACGTGGAATTCTACCTTCCTCTACAATACTCCAGATAACCAGTTTTAAGTGCAATTCCCAGGTTGAGCCCGGGGCTTTCACACCTAACTTAATTATCCGCCTACATGCCCTTTACGCCCAGTCATTCCGATTAACGCTCGCACCCTCCGTCTTACCGCGGCTGCTGGCACGGAGTTAGCC
+
CCCCCGGGGGGGGGGGGGGGGGGGGGGGGGGGGGGGEGGGGGGGGGGGGGGGGGGGGGGGGGGGGGF@DFGGGGGGGGGCGGGGGGGG:FGGGGGGFGGGGGGGGGGGGGGGGGGGGGGGGGGGGGG:FGGGGFGGGGGGGGGGGFGGFEGGGGCCFDGGGGGGGGGGCDF:EAFGFGFGGGFGGGCFGGG>CGGG9;CGFFCFEFFFFFFF=FFAEFF>FFFFFBEEFFFFFF4CFFFEF;=EAFEFF8<;21?E;@DF;;(4;<24:7:(.824(((-(7>FB?4?B<?0490:?F2A7
@M04999:289:000000000-L3R54:1:1101:27763:7454 2:N:0:432
CGCGACTACCGGGGTATCTAATCCTGTTCGCTACCCATGCTTTCGAGCCTCAGCGTCAGTAACAGACCAGAGAGCCGCCTTCGCCACTGGTGTTCTTCCATATATCTACGCATTTCACCGCTACACATGGAGTTCCACTCTCCTCTTCTGCACTCAAGTCTCTCAGTTTCCGATGCTCTTCCTCAGTTAAGCTGAGGGCTTTCACATTCAGACTTAAAAGACCGCCTGCGCTCCCTTTACGCCCAATAAATCCGGACAACGCTTGCCACCTACGTATTACCGCGGCTGCTGGCACGTAGTT
+
CCCCCGGGGGGGGGGGGGGGGGGGGGGGGGGGDGGGGGGGGGGGGGGGGGGGGGGGGGGGGGGGGGGGGGGGGGGGGGGGGGGGGGGGGGGGGFGG?FFGAFGGFFGGGFEGGGGGGGGGGGGGGGGGGGGGGGGGGGCGFAFGGGGGGGGGGFFFFFFEAFAEFGGGGGGGGGDGBGFGFGGGGGGGGGAEAFGGGGGGF5?CFFFFEEE4@AFF4FF;FDFFFFFFF9>6?BFFFFEFFDFFF0;EE<EEFF2<B9<B;9?2<BBB?F((40.))89<620209>BF?:308?03,,,.
@M04999:289:000000000-L3R54:1:1101:12777:7493 2:N:0:432
GACTACCCGGGTATCTAATCCTGTTTGCTCCCCACGCTTTCGCATCTCAGCGTCAGTATCTGTCCAGAAGGCCGCCTTCGCCACCGGTATTCCTCCACATCTCTACGCATTTCACCGCTACACGTGGAATTCTACCTTCCTCTACAATACTCTAGTTAACCAGTTTTAAGTGCAATTCCTAGGTTGAGCCCAGGGCTTTCACACCTAACTTAATTATCCGCCTACATGCCCTTTACTCCCAGTCATTCCGATTAACGCTCGCACCCTCCGTATTACCGCGGCTGCTGGCACGTCGTTAGCC
+
CCCCCGGGGGGGGGGGGGGGGGGGGGGGGGGGGGGGGGGGGGGGGGGGGFGGGGGGGGGGGGGGGG8AFGGGGGGGGGGCGGGGGGEGEGGGGGGGGGGGGGGGGGGGGGGGGGGGGGGGGGGEFEGCFGGGGGGGGGGGGGGGGFGGDGFGGGGGGFGGGGGFGGGGDFGFGGGGFGFG?D6EGFF6FGGCGCEGGGGGFFCFDFFFFFFEFFFFFFFFFFF=@5C7BBDFFFFF*9;F2>>B376CF86;?D?E6>;D>9(.:??:B;6(2846<:902349B7?(8.8:((-34(4<?
@M04999:289:000000000-L3R54:1:1101:19768:7494 2:N:0:432
GACTACAAGAGTATCTAATCCTGTTCGCTACCCATGCTTTCGAACCTCAGCGTCAGTTACAGACCAGAGAGCCGCCTTCGCCACTGGTGTTCTTCCATATATCTACGCATTCCACCGCTACACATGGAGTTCCACTCTCCTCTTCTGCACTCAAGAAAAACAGTTTCAGCTGCACTTCCCCGGTTAAGCCGAGGGCTTTCACAGCTGACTTGTTCTCCCGCCTGCGTTCGCTTTACGCCCAATAAATCCGGACAACGCTTGCCACCTACGTATTACCGCGGCTGCTGGCACGTAGTTAGCC
+
CCCCCGGGG@FGGGGGGFGGGGGGGGGGGGGGGGGFGGGGGGFGGGGGGGGGGGGGGGGGGGGGGGG?FGGGGGGGGGGGGGGGGGGGGGGGGGGGGGGGGGGGGGGGGGGGGGGGGGGDGGGGGGCDFGGGGGGGGGGGGGGGGGFGFGGGGG8=DFFGGGGGGGGGGFGGDGDDFGFFG6=EEDGGGGE>E>EDGGGGFFFFFFFFFFF=EFFF7BA=;@FDD9@FFFF@FFF<?<9A;0;3.9C<=;:;>B(((2,::?FBFFF2((2)64):<:>49FB>6).5<(4:?4:<992:4
@M04999:289:000000000-L3R54:1:1101:5311:7505 2:N:0:432
CTAGACTACCGGGGTATCTAATCCTGTTTGCTCCCCACGCTTTCGCATCTCAGCGTCAGTATCTGTCCAGAAGGCCGCCTTCGCCACCGGTATTCCTCCACATCTCTACGCATTTCACCGCTACACGTGGAATTCTACCTTCCTCTACAATACTCCAGATAACCAGTTTTAAGTGCAATTCCCAGGTTGAGCCCGGGGCTTTCACACCTAACTTAATTATCCGCCTACATGCCCTTTACGCCCAGTCATTCCGATTAACGCTCGCACCCTCCGTATTACCGCGGCTGCTGGCACGGAGTTT
+
CCC@BFFFFGF>FEFEGGGGGGGGGGGGGGGGGGGGGGGGGGGGDGGGGCGGGGEFGGGGGGGGFGGGGGGFFGGGGGGEGGFGGGGDGFFGGCEGGGGGGGGGGGFGGGGGGGGGGGGGGGGFGCCGCCBFGFDFFCG?FGGGGGGGGFGFEFGFGFF?FGGGGFDE@EFGF=CC??9FGG?CE@DEFFFGGGGDC;4C>FFFFFFFFEFFFFFFFFFEFFDF2,:@;CFE@(;=EFFF03;(267>?5?CF@B?(<>6>FFF;>>(811?6401:<24-(322-4?:7,,:2?;61:?)
@M04999:289:000000000-L3R54:1:1101:26977:7522 2:N:0:432
AATGACTACCCGGGTATCTAATCCTGTTCGCTACCCATGCTTTCGAGCCTCAGCGTCAGTAACAGACCAGAGAGCCGCCTTCGCCACTGGTGTTCTTCCATATATCTACGCATTTCACCGCTACACATGGAGTTCCACTCTCCTCTTCTGCACTCAAGTCTCTCAGTTTCCGATGCTCTTCCTCAGTTAAGCTGAGGGCTTTCACATTCAGACTTAAAAGACCGCCTGCGCTCCCTTTACGCCCAATAAATCCGGACAACGCTTGCCACCTACGTATTACCGCGGCTGCTGGCACGTAGTT
+
CCCCCGGGGGGGGGFGGGGGGGGGGGGGGGGGGGGGGGGGGDGGGGGGGGGGGGGFGGGFGGGGGGGGGGGGGGGGGGGGGGGGG>FGGGGGGGGGGGGGGFGGFGGGGGGGGEGGGGGGGGGGFGGGAFEEEEGGGGGGGGGGGGGGG;F;EEGGCFFGGGCFGGGGGGGGGGGGFGFGFGGGGGGGAECDCDCGFCGFFFFFF>AFFFEFFFFFFFFFFF@FFFFBD>BFDFFFFFFF(73:@;@;EFFFF6>DFF?66(((43:AFFF>>18<AFFFFFFFF>01:B>:6<<:((.::
@M04999:289:000000000-L3R54:1:1101:12454:7535 2:N:0:432
AGCGACTACCAGGGTATCTAATCCTGTTTGCTCCCCACGCTTTCGCATCTCAGCGTCAGTATCTGTCCAGAAGGCCGCCTTCGCCACCGGTATTCCTCCACATCTCTACGCATTTCACCGCTACACGTGGAATTCTACCTTCCTCTACAATACTCCAGATAACCAGTTTTAAGTGCAATTCCCAGGTTGAGCCCGGGGCTTTCACACCTAACTTAATTATCCGCCTACATGCCCTTTACGCCCAGTCATTCCGATTAACGCTCGCACCCTCCGTATTACCGCGGCTGCTGGCACGGAGTT
+
CCCCCGGGGGGGGGGGGGGGGGGGGGGGGGGGGGGGGGGGGGGGGGGGGGGGFGGGGGGGGGGGGGGGGGGGGGGGGGGGGGGGGGGGGGGGGGGGGGGGGGGGGGGGGGGGGGGGGGGGGGGGGGGGGGGGGGGGGGGGGGGGGGGGGGGGGGGGGGGGDGGGGGGGGGGGFFFGFGFGGGGFGGGGGEFFGCGDGGGGFFFFFFFFDFFFFFFFFFFFFFFBFFFDFFFFE@EFFEFFF>@F;EFFFFEC;,;@DEF61:<>FBFFFF1?BB0?:BFF<>619>FF?:?FBFFF918?
@M04999:289:000000000-L3R54:1:1101:8300:7579 2:N:0:432
GGACTACAGGGGTATCTAATCCTGTTCGCTCCCCACGCTTTCGTCCATCAGCGTCAATCGGTATTTAGTAACCTGCCTTCGCAATCGGGGTTCTGTGTAATATCTATGCATTTCACCGCTACACTACACATTCCAGCTACTTCAATACTATTCAAGATTAACAGTATCAACGGCAGTTCTACAGTTAAGCTGCAGGTTTTCACCGCTGACTTATCAACCCGCCTACGGACCCTTTAAACCCAATAAATCCGGATAACGCTCGCATCCTCCGTATTACCGCGGCTGCTGGCACGGAGTTAGC
+
CCCCCGGGGGGGGGGGGGGGGGGGGGGGGGGGGGGGGGGGGGGGGGGGGGGGGGGGGGGGGGGGGGGGGGGGGGGGGGGGGGGGGGDGGGGGGGGGGGGGGGGGGGGGGGGGGGGGGGGGGGGGGFGGGGGGGGGGGGGGGGGGGGGGGGGGGGGGGGGGGGGGGGGGGGGGGGGGFGFGGGGGGGGGGGGGGGGGGGFGFFFFFFBEFFFFFFFFFFFFFFFFFFFF9@BFFFFFFFFF@FFF@FEEFFFF@FFFFFFFFFF>?F:>AFBF:B:AF9?B>B6>>::DFFFFFFF>?BBB6
@M04999:289:000000000-L3R54:1:1101:11649:7606 2:N:0:432
CTAGACTACCGGGGTATCTAATCCTGTTCGCTACCCATGCTTTCGCACCTCAGCGTCAGTTACGGACCAGAGAGCCGCCTTCGCCACTGGTGTTCTTCCATATATCTACGCATTCCACCGCTACACATGGAGTTCCACTCTCCTCTTCTGCACTCAAGAAAAACAGTTTCAGCTGCACTTCCCCGGTTAAGCCGAGGGCTTTCACAGCTGACTTGTTCTCCCGCCTGCGTTCGCTTTACGCCCAATAAATCCGGACAACGCTTGCCACCTACGTATTACCGCGGCTGCTGGCACGTAGTT
+
CCCCCGGGGG7FFGGGGGGGGGGGGGGGGGGG@@CCEFFGGGGGG,CGGGGGGGGGGGGGGGGGGFGGGGFGGGGGGGGGGGGGGGGGGGFGGGGGGGGGFEFCEFGGGGGGGGGGGGGEGGEGGGGGGGGCFGGGGGGGGGGGGGGGGFGGGGGGGG8E8D=EGGGGGGGGGGGGFGFGGGGGCGGGEF7EG>7*@CDGFFFFFFFFFFFFBFFFFFFFAD1>@?DFFFFF;9;DD<C>69BF:?FBDFA?B0:;B6?>96?B?56<?BF::B2A7<BF:B9BB66B0).8<7<?:1:4
@M04999:289:000000000-L3R54:1:1101:4020:7620 2:N:0:432
AAGACTACTAGGGTATCTAATCCTGTTCGCTCCCCACGCTTTCGTCCATCAGCGTCAATCGGTATTTAGTAACCTGCCTTCGCAATCGGGGTTCTGTGTAATATCTATGCATTTCACCGCTACACTACACATTCCAGCTACTTCAATACTATTCAAGATTAACAGTATCAACGGCAGTTCTACAGTTAAGCTGCAGGTTTTCACCGCTGACTTATCAACCCGCCTACGGACCCTTTAAACCCAATAAATCCGGATAACGCTCGCATCCTCCGTATTACCGCGGCTGCTGGCACGGAGTTAC
+
CCCCCGGGGGGGGGGGGGGGGGGGGGGGGGGGGGGGGGGGGGGGGGGGGGGGGGGGGGGGGGGGGGGGGGGGGGGGGGGGGGGGGGGGGEGGGGGGGGGGGGGGGGGGGGGGGGGGGGGGGGGGGGGGGGGGGGGGGGGGGGGGGGFGGGGGGGGGGGGGGGGGGFACGGGGGGGGFGFGGGGGGGGGGGFGGGGGGGGGFFFFFFFEBFFFFFFFEFFFFFAFDDD@D2@@FDFEEEEFFFFD8@EEFF8>9?3(7<(6?FF9;,4:?FF;6:2>AA<?9B09;3:BFB<:?<B9,,,))
@M04999:289:000000000-L3R54:1:1101:14649:7630 2:N:0:432
GCGACTACCAGGGTATCTAATCCTGTTCGCTACCCATGCTTTCGACCCTCAGCGTCAGTTACAGACCAGAGAGCCGCCTTCGCCACTGGTGTTCTTCCATATATCTACGCATTCCACCGCTACACATGGAGTTCCACTCTCCTCTTCTGCACTCAAGAAAAACAGTTTCAGCTGCACTTCCCCGGTTAAGCCGAGGGCTTTCACAGCTGACTTGTTCTCCCGCCTGCGTTCGCTTTACGCCCAATAAATCCGGACAACGCTTGCCACCTACGTATTACCGCGGCTCCTGGCACGTAGTTAC
+
CCCCCGGGGGGGGGGFGGGGGGGGGGGGGGGGGGGGGGGGGGGGG,@FGGGFGGGGGGGGGGGG9FGGGFGGFGGGGGGGGGGGGGGGGGGGGGGGGGGGGGGCFGGFGGGGGGGGGGGGGDGGGFGFE?EGFGGGGGGGGGGGGGGGGGGGCFGGGF8EF?GGGGGGGFGFGG6DFGFDGCFE+@C6;,@7C>7;>DGDFFFFA4A>BEFFE4B8?BFFF>9@?5B1;D@DB@FF3C(=@@D366A)9?444096:26>F<?F:47:::?F?4)54>)-07(39(:::(41)(2.(4.6)
@M04999:289:000000000-L3R54:1:1101:21138:7631 2:N:0:432
CGACTACTCGGGTATCTAATCCTGTTCGCTACCCATGCTTTCGAACCTCAGCGTCAGTTACAGACCAGAGAGCCGCCTTCGCCACTGGTGTTCTTCCATATATCTACGCATTCCACCGCTACACATGGAGTTCCACTCTCCTCTTCTGCACTCAAGAAAAACAGTTTCAGCTGCACTTCCCCGGTTAAGCCGAGGGCTTTCACAGCTGACTTGTTCTCCCGCCTGCGTTCGCTTTACGCCCAATAAATCCGGACAACGCTTGCCACCTACGTATTACCGCGGCTGCTGGCACGTCGTTAGC
+
CCCCCEGGGC7FFEGGGGGDGGGGGGGGGGGGGGGGGGGGGGFFGGGGGGGGGGGGGGGFGGGFFGGGGGD@FGGGGGDGCGECFGGGGCGGGGGGGGGCEFFGGGGGGGGGGDFGAFGGGGGGGG9,=FFGGGGGGGGFFGGGGGGGGGGGGF8=E?FGFGGGGGGFGGGGFGFGFGFG8FDCGG8CAEGEEE59DFFFFFFEFFFF*5>E=CAA?FF:)>@D2B>;<729;DFC9;?EFDFDEF;?C;>;(360399<(,3:A?F?F?::)672<><(39>F>FB?>::?0,((4(436
@M04999:289:000000000-L3R54:1:1101:20077:7641 2:N:0:432
TGACGACTACTCGGGTATCTAATCCTGTTCGCTCCCCACGCTTTCGTCCATCAGCGTCAATCGGTATTTAGTAACCTGCCTTCGCAATCGGGGTTCTGTGTAATATCTATGCATTTCACCGCTACACTACACATTCCAGCTACTTCAATACTATTCAAGATTAACAGTATCAACGGCAGTTCTACAGTTAAGCTGCAGGTTTTCACCGCTGACTTATCAACCCGCCTACGGACCCTTTAAACCCAATAAATCCGGATAACGCTCGCATCCTCCGTATTACCGCGGCTGCTGGCACGGAGTT
+
CCCCCGGGGGGGGGGGGGGGGGGGGGGGGGGGGGGGGGGGGGGGGGGGGGGGGGGGGGGGGGGGGGGGGGGGGGGGGGGGGGGGGG7FGGGGGGGGGGGFGGGGCGGGGGGGGGGGGGGGGGGGGGGGGGGGGGGGGGGGGGGGGGGGGGGGGGGGGGGFGGGGGGGGGGGGGG6EDDEGGGGGGGGGGGGCGGGGGGGGFFFFFFFBBFABDFFFFFFEFFFFFFDFFFFFFFFFFFFFFFFDFFFEF)<C@B6;?DFF0>?BF;9?B7?>0>?<BF9A96;7;B>9??033:?F99>F<
@M04999:289:000000000-L3R54:1:1101:5275:7642 2:N:0:432
ACGGACTACACGGGTATCTAATCCTGTTTGCTCCCCACGCTTTCGCATCTCAGCGTCAGTATCTGTCCAGAAGGCCGCCTTCGCCACCGGTATTCCTCCACATCTCTACGCATTTCACCGCTACACGTGGAATTCTACCTTCCTCTACAATACTCCAGATAACCAGTTTTAAGTGCAATTCCCAGGTTGAGCCCGGGGCTTTCACACCTAACTTAATTATCCGCCTACATGCCCTTTACGCCCAGTCATTCCGATTAACGCTCGCACCCTCCGTATTACCGCGGCTGCTGGCACGGAGTT
+
CCCCCGGGGGGGGGGGGGGGGGGGGGGGGGGGGGGGGGGGGGGGGGGGGGGGGGGGGGGGGGGGGGGGGGGGGGGGGGGGGGGGGGGGGGGGGGGGGGGGGGGGGGGGGGGGGGGGGGGGGGGGGGGGGGGGGGGGGGGGGGGGGGGGGGGGGGGGGGGGGGGGGGGGGGGGGGGGFGFGGGGGGGGGGFGGGGGDGGGGFFFFFFFFFFFFEFFFEB@EFFDFFFFFFEE@EFFFFFFDFFFFFEEFFFFFF??DFFFFFB?>>9;>?FFFFF6?FFFA01(7>6>F?>?FFFB607??
@M04999:289:000000000-L3R54:1:1101:25004:7650 2:N:0:432
GACGGGACTACTGGGGTATCTAATCCTGTTCGCTACCCATGCTTTCGAGCCTCAGCGTCAGTAACAGACCAGAGAGCCGCCTTCGCCACTGGTGTTCTTCCATATATCTACGCATTTCACCGCTACACATGGAGTTCCACTCTCCTCTTCTGCACTCAAGTCTCTCAGTTTCCGATGCTCTTCCTCAGTTAAGCTGAGGGCTTTCACATTCAGACTTAAAAGACCGCCTGCGCTCCCTTTACGCCCAATAAATCCGGACAACGCTTGCCACCTACGTATTACCGCGGCTGCTGCCACGT
+
CCCCCGGGGGGGGGGGGGGGGGFGGGGGGGGGGGGGGGGGGGGGGGGGGGGGGGGGGGGGGGGGGGGGGGGGGGGGGGGGGGGGGGGGGGGGGGGGGGGGGGGGGGGGGGGGGGGGGGGGGGGGGGGGGGGGGGGFGGGGGGGGFGGGGGGGGGGGGGGGGGGGEGGGGGGGGDGG>DFGGDGGFGA:CCFGCGGGCGGGFFFFFFFFFFFF<+@FEFFCFEBFFFABFBFFF>@FFFFFF<D;>@@?;E<;?EFFFF>>?F066B<BFF?BB::??DABADBF0949>9:D?)4>?BB
@M04999:289:000000000-L3R54:1:1101:25550:7699 2:N:0:432
TGAGACTACAGGGGTATCTAATCCTGTTTGCTCCCCACGCTTTCGCATCTCAGCGTCAGTATCTGTCCAGAAGGCCGCCTTCGCCACCGGTATTCCTCCACATCTCTACGCATTTCACCGCTACACGTGGAATTCTACCTTCCTCTACAATACTCCAGATAACCAGTTTTAAGTGCAATTCCCAGGTTGAGCCCGGGGCTTTCACACCTAACTTAATTATCCGCCTACATGCCCTTTACGCCCAGTCATTCCGATTAACGCTCGCACCCTCCGTATTACCGCGGCTGCTGGCACGGAGTTC
+
CCCCCGGGGGGGGGGGGGGGGGGGGGGGGGGGGGGGGGGGGGGGGGGGGGGGGGGGGGGGGGAFGGGGGGEEEGGGDGGGGGGGEEGFGEGFGGGGGGGGGGGGEEEFFGDFGGGGGGGGGGGGGGGGFGGGACGFGGFBFGGGGGGGFFFGFECGGD8A8===EDDDGCGGFGCFFGF?GGFF6D@FF68E?FGGGGDGAFFFAAABFFEFEFF=EFFF8929@FFFEFCFFDFFFCE>DFFF1;@9CCC?((2;0?E@FF69BF>F?6(31:??>AA<?>;FF9>1243072-(--28)
@M04999:289:000000000-L3R54:1:1101:11065:7732 2:N:0:432
GACTACAAGGGTATCTAATCCTGTTTGCTCCCCACGCTTTCGCATCTCAGCGTCAGTATCTGTCCAGAAGGCCGCCTTCGCCACCGGTATTCCTCCACATCTCTACGCATTTCACCGCTACACGTGGAATTCTACCTTCCTCTACAATACTCCAGATAACCAGTTTTAAGTGCAATTCCCAGGTTGAGCCCGGGGCTTTCACACCTAACTTAATTATCCGCCTACATGCCCTTTACGCCCAGTCATTCCGATTAACGCTCGCACCCTCCGTATTACCGCGGCTGCTGGCACGGAGTTAGCC
+
CCCCCGGGGGGGGGGGGGGGGGGGGGGGGGGG>GGGGGGGGGGGGGGGGGGGGGGGGGGGGGGGGG<FGGGGGGGGGGGGGGGGGGDGCFGGGGGGGGGGGGGGGGGGGGGGGGGGGGGGGGGGGGGGGGGGGGGGGGGGGGGGGGGGGGGGGGGCFFGGGGGGGGGGGGGGGGGGFGFGGG?FGGFGGGGG>EGGGFGGFFFFFFFFFEE@AFFFFFF?FFFFFFFEEBDFFFFFFFBA<;@EFFFEE;;@DD9E?@;;>>FFFFFFB>B082<A<6>9(9>1<)47:(5:023:<<4>:
@M04999:289:000000000-L3R54:1:1101:18662:7762 2:N:0:432
TAGACTACTGGGGTATCTAATCCTGTTTGCTCCCCACGCTTTCGCATCTCAGCGTCAGTATCTGTCCAGAAGGCCGCCTTCGCCACCGGTATTCCTCCACATCTCTACGCATTTCACCGCTACACGTGGAATTCTACCTTCCTCTACAATACTCTAGTTAACCAGTTTTAAGTGCAATTCCTAGGTTGAGCCCAGGGCTTTCACACCTAACTTAATTATCCGCCTACATGCCCTTTACGCCCAGTCATTCCGATTAACGCTCGCACCCTCCTTATTACCGCGGCTGCTGCACCGGAGTTAC
+
CCCCCGGGGGGGGGGGGGGGGGGGGGGGGGGGGGGGGEGGGGGFGGGEGGGAE:FGDFFFGGGGGGGGCGFGFGGGFGGGFFGGCGGECF7FGGGGGGGGGGGFGGGGGGGGGGFCFGEGG7C=FCGG+C<FAFGFGGGGGGGGGGGGGGGGGGGD,==EDGGGFFFGGGGFGFGGFGFGFFCFDEE@CFFFCFDF+@FFCF@A9CAFB)8>EF+?E6BAB-5)<>BBEEEFFFFE46:>BB=(0;>CCFF((61;)909<?;BF;B<:?:(-)6<2<<(41,(((-,5)((,,,(,4())
@M04999:289:000000000-L3R54:1:1101:10874:7792 2:N:0:432
GGGACTACTAGGGTATCTAATCCTGTTTGCTCACCACGCTTTCGCCTCTCAGCGTCAGTATCTGTCCAGAAGGCCGCCTTCGCCACCGGTATTCCTCCACATCTCTACGCATTTCACCGCTACACGTGGAATTCTACCTTCCTCTACAATACTCTAGTTAACCAGTTTTAAGTGCAATTCCTAGGTTGAGCCCAGGGCTTTCACACCTAACTTAATTATCCGCCTACATGCCCTTTACGCCCAGTCATTCCGATTAACGCTCGCACCCTCCGTATTACCGCGGCTGCTGGCACGGAGTT
+
CCCCCGGGGFFGGGGGGGGGGGGGGFGGEGGG9FGGGGGGGGFEG7FFFGGGGGGGGGGGGGGGGGGD<@FCFGGGGGGGGEEGGGGGCGCGGGCGGGGGFGGGFGGFGGGGGGCAFGGGGGGGGGGFFCCFGGGFGGGGCGGGGGGGFF8@FFGG9FGFGGGGGGGGGG?DFGGGFDFG?F?F,EFFC8FFGFCDDGGGFBFFFFF>EB@EFFFFECFFA=BAF>FFF4@@DFB=CE@FFF@(.7;CEEEF66?;E9(27<6;;>BD6?F921??<A269909>02>7:67<<9(712
@M04999:289:000000000-L3R54:1:1101:25170:7841 2:N:0:432
CCCTTGACTACCAGGGTATCTAATCCTGTTTGCTCCCCACGCTTTCGCATCTCAGCGTCAGTATCTGTCCAGAAGGCCGCCTTCGCCACCGGTATTCCTCCACATCTCTACGCATTTCACCGCTACACGTGGAATTCTACCTTCCTCTACAATACTCCAGATAACCAGTTTTAAGTGCAATTCCCAGGTTGAGCCCGGGGCTTTCACACCTAACTTAATTATCCGCCTACATTCCCTTTACGCCCATTCATTCCGATTAACGCTCGCACCCTCCGTATTACCGCGGCTGCCGGCACGGAGT
+
C@CCCFFDFGGGFDCEGFFFGGGGGGGGGGCGGGGGGGGGGGEGGGDGCCF,FFFDC@FFGGGGGGGGFFFFFGGG8AFEGGGGGGEGFFEGG7FCGFGGGGGG?FGGGGGGDGG@DCGGGGGGGGGGGGFC7DDDGFGGGGD,DEGGGFF?DF=D?F88,EDGGGGGG=EEDDFF?FFCFGGADAD8DFC?FCGF7C5>BEFFFFFFBAFFEFF9=FFC>?5?29((53@E*18;99;FC<64(3(/7?C3CFE03/(9>(248036(2(,,4(-((.<59(37(461(((-,(440,3,
@M04999:289:000000000-L3R54:1:1101:6153:7851 2:N:0:432
TGTGACTACTGGGGTATCTAATCCTGTTCGCTCCCCACGCTTTCGCTCCTCAGCGTCAGTGACGGCCCAGAGACCTGCCTCCGCCATCGGTGTTCTTCCCGATATCTACACATTCCACCGTTACACCGGGAACTCCAGTCTCCCCTACCGCACTCCAGTCCGCCCGTACCCGGCGCCGATCCACCGTTAAGCGATGGACTTTCACACCAGACGCGACGAACCGCCTACGAGCTCTTTACGCCCAATAAATCCGGATAACGCTTGCACCCTACGTATTACCGCGGCTGCTGGCACGTAGTTT
+
CCCCCGGGGGGGGGGGGGGGGGGGGGGGGGGGGGGGGGGGGGGGGGGGGGGGGGGGGGGGGGGGGGGGGGGGGGGGGGGGGGGGGGGGGGGGGGGGGGGGGGGGGGGGGGGGGGGGGGGGGGGGGGGGGGGGGGGGGGGGGGGGGGGGGGGGGGGGGGGGGGGGGGGGGGGGGGGGFGFGGGGGGGGGGGGGGCCDGGGGFFFFFFFFFF?FFFEFFFE;E>>FF?6??F0(6?F345:DF9><?F7>A4:7>>0?FB?B>FF:(3<:1:BF?3<47AB42;B66>6<>?(4:<??8:6A)
@M04999:289:000000000-L3R54:1:1101:12338:7864 2:N:0:432
TCTCAGACTACTCGGGTATCTAATCCTGTTCGCTACCCATGCTTTCGAACCTCAGCGTCAGTTACAGACCAGAGAGCCGCCTTCGCCACTGGTGTTCTTCCATATATCTACGCATTCCACCGCTACACATGGAGTTCCACTCTCCTCTTCTGCACTCAAGAAAAACAGTTTCAGCTGCACTTCCCCGGTTAAGCCGAGGGCTTTCACAGCTGACTTGTTCTCCCGCCTGCGTTCGCTTTACGCCCAATAAATCCGGACAACGCTTGCCACCTACGTATTACCGCGGCTGCTTGCACGTAGT
+
CCCCCGGGGGGGGGGGGGGGGGCGGGGGGGGGGGGGGGGFFGGGGGEFGGGGGGFGGGGGGGGGGGGGGGG@FGDEFGFGGGGGFGGGGGFGGGGGGGGGGGGGGGGGGGGGGGGGGGGGGGGGGGGGGGG8ADGGGFDGGGGGGGGGGGGDFFGGGGD9,8EFGGGGFGGGGGGGFGBGGGGGGGGDGGDFGFGG5DG>>AFFFFFFFFFFFFFFFFFFFEFD@FBFFF>F@D@BF@F=C6@BFFDF@@FEFF6>?99B(-4<B0::BFFF>B?27A?<AABF>;>0(35)8<3<??B?<
@M04999:289:000000000-L3R54:1:1101:18131:7888 2:N:0:432
TCGTAGACTACAGGGGTATCTAATCCTGTTTGCTCCCCACGCTTTCGCATCTCAGCGTCAGTATCTGTCCAGAAGGCCGCCTTCGCCACCGGTATTCCTCCACATCTCTACGCATTTCACCGCTACACGTGGAATTCTACCTTCCTCTACAATACTCCAGATAACCAGTTTTAAGTGCAATTCCCAGGTTGAGCCCGGGGCTTTCACACCTAACTTAATTATCCGCCTACATGCCCTTTACGCCCAGTCATTCCGATTAACGCTCGCACCCTCCGTATTACCGCGGCTGCTGGCACGGAGT
+
CCCCCGGGGGGGGGGGGGGGGGGGGGGGGGGGGGGGGGGGGGGGGGGGGGGGGGGGGGGGGGGGGGGGGGGGGGGGGGGGGGGGGGGGGGGGGGGGGGGGGGGGGGGGGGGGGGGGGGGGGGGGGGGGGGGGG?FGGGGGGGGGGGGGGGGGGGGGGGGGGGGGGGGGGGGGGG?FFGFGGGGGGGGGGGGGGGGGGGGGFFFFFFFFEFFFEFFFFFFFFFEFFFFFFFEF?EFFFFFFFDFFFFFFFFFFFF88?DDF<:;F?B>FB>BFB:BF6<?<FB?FF999BBFF:?1<2017-
@M04999:289:000000000-L3R54:1:1101:28381:7898 2:N:0:432
TGACTACCAGGGTATCTAATCCTGTTCGCTACCCATGCTTTCGAACCTCAGCGTCAGTTACAGACCAGAGAGCCGCCTTCGCCACTGGTGTTCTTCCATATATCTACGCATTTCACCGCTACACATGGAGTTCCACTCTCCTCTTCTGCACTCAAGAAAAACAGTTTCAGCTGCACTTCCCCGGTTAAGCCGAGGGCTTTCACAGCTGACTTGTTCTCCCGCCTGCGTTCGCTTTACGCCCAATAAATCCGGACAACGCTTGCCACCTGCGTATTACCGCGGCTGCTGGCACGTAGTTAGC
+
CCCCCGGGGGGGGGGGGGGGGGGGGGGGGGGGGGGGGGGGGGGFFGGEGGGGGGGGGGGGGGGGGGGGGGF:FFGGGGGGGGG@FGGGGGGGGGGGGGGGGGGGFFGGGGGGGGGGGGGGGGGGGGGGGDEFGGGGGGGGGGGGGGGGGGGGGC?FFGDFFGGGGGGGGGGGGGGGFFFFGGGGGGDGGGGEEGCDG5F5>FFFFFFFFFFFFFFFFFFDDB@FBDBFFDDFF7;CE<DDFFFF3@EFF;@B?BBF<9>FF:BFBFFF?BFF::?DFFFFF69BFF?D.81761(8?>AAA
@M04999:289:000000000-L3R54:1:1101:8238:7913 2:N:0:432
TTGACTACTCGGGTATCTAATCCTGTTCGCTACCCATGCTTTCGAACCTCAGCGTCAGTTACAGACCAGAGAGCCGCCTTCGCCACTGGTGTTCTTCCATATATCTACGCATTCCACCGCTACACATGGAGTTCCACTCTCCTCTTCTGCACTCAAGAAAAACAGTTTCAGCTGCACTTCCCCGGTTAAGCCGAGGGCTTTCACAGCTGACTTGTTCTCCCGCCTGCGTTCGCTTTACGCCCAATAAATCCGGACAACTCTGGCCACCTACGTATTACCGCGGCTGCTGGCACGTAGTT
+
CCCCCGGGGGGGGGGGGGGGGGGGGGGGGGGGGGDFGGGGGGGGGEGGGGGGGGGGGGGGGGGGFFGGGGGGGGGGGGGGGGDEGGGGFGGGGGGGGGGDGGGGGGGGGGGGGGGGGGGGGGGGGGGGGGGGGGGGGGGGGGGGGGGGGGFGGGGGGFGFGGGGGGGGGGGFGF6DDFFFGCFGGGGGDFGCCE5CGDGGFFF>FFFFEEDFEFFFFFFFFF@@=9BFFDFFFFFFCFFA>BDFD;<C?EEB91;>0:02<))5:??2(5:<34A:AA22((4;96??:217<8208?B
@M04999:289:000000000-L3R54:1:1101:25643:7922 2:N:0:432
TCGACTACCGGGGTATCTAATCCTGTTTGCTCCCCACGCTTTCGCATCTCAGCGTCAGTATCTGTCCAGAAGGCCGCCTTCGCCACCGGTATTCCTCCACATCTCTACGCATTTCACCGCTACACGTGGAATTCTACCATCCTCTACAATACTCCAGATAACCAGTTTTAAGTGCAATTCCCAGGTTGAGCCCGGGGCTTTCACACCTAACTTAATTATCCGCCTACATGCCCTTTACGCCCAGTCATTCCGATTAACGCTCGCACCCTCCGTATTACCGCGGCTGCTGGCACGGAGTT
+
CCCCCGGGGGGGGGGGGGGGGGGGGGGGGGGGGGGGGGGGGGGGGGGGGGGGGGGGGGGGGGGGGGGGGGGGGGGGGGGGGGGGGGGGGGGGGGGGGGGGGGGGGGGGGGGGGGGGGGGGGGGGGGGGGGGGGGGGGGGGGGGGGGGGGGGGGGGGGGGGGGGGGGGGGGGGGGGGFGFGGGGGGGGGGGGGGGGGGGGGFFFFFFFFFFFFFFFFFFFF=@FFF@FFFEFFFFFEEFFFFFFFEFFFFFFFFFF?F46;?6099BFF??BBFF??>BF1719BF6()5081>0;>0::
@M04999:289:000000000-L3R54:1:1101:21086:7933 2:N:0:432
GTTGACTACTGGGGTATCTAATCCTGTTTGCTCCCCACGCTTTCGCATCTCAGTGTCAGTATCTGTCCAGAAGGCCGCCTTCGCCACCGGTATTCCTCCACATCTCTACGCATTTCACCGCTACACGTGGAATTCTACCTTCCTCTACAATACTCTAGTTAACCAGTTTTAAGTGCAATTCCTAGGTTGAGCCCAGGGCTTTCACACCTAACTTAATTATCCGCCTACATGCCCTTTACGCCCAGTCATTCCGATTAACTCTCGCACCCTCCGTATTACCGCGGCTGCTGGCACTGAGTT
+
CCCCCGGFGGGGGGGGGGGGGGGGGGGGGGGGGGGGGGGGGGGGGGGGGGGGGGGGGGGGGGGGFGGGGGGGGFGGGGGGGGGGGGGEFCGFGGGGGGGGGGGGGGGGGGGGGGGGGGGGGGGGGGGGGGGGG?FFEGGGGGFGGGDGDGGFGGGGFGGGGGGGGGGGGGGGGGGGFGFGGGGGFEEFFCDGGGG6CDDFFFFFFCA9CECDFFFFFFAAFC)7AF==4<6=EFFFF==4@FF22@FEFFFF8<;@@E<)47),86@B16(632(.8<A4?>919;B?>?2:?<(,))-6
@M04999:289:000000000-L3R54:1:1101:8403:7956 2:N:0:432
CATACGACTACACGGGTATCTAATCCTGTTTGCTCCCCACGCTTTCGCATCTCAGCGTCAGTATCTGTCCAGAAGGCCGCCTTCGCCACCGGTATTCCTCCACATCTCTACGCATTTCACCGCTACACGTGGAATTCTACCTTCCTCTACAATACTCCAGATAACCAGTTTTAAGTGCAATTCCCAGGTTGAGCCCGGGGCTTTCACACCTAACTTAATTATCCGCCTACATGCCCTTTACGCCCAGTCATTCCGATTAACGCTCGCACCCTCCGTATTACCGCGGCTGCTGGCACGGAGT
+
CCCCCGGGGGGGGGGGGGGGGGGGGGGGGGGGGGGGGGGGGGGGGGGGGGGGGGFGGGGGGGGGGGFGGGGGFGGGGGGGGGGGGGGGGGGGG@FGGGGGGGGGGGGGGGGGGGGGGGGGGGGGGGGGGGGGEGGGGGGGGGGGGGGGGGGGGGGGGGGGAFGGGGGGGGGGGGGGFGFGGGG7FG?FEGGGFGGGGGGGD5FFFFFFFFFFFFFFEFFEFFFEDD@FFF1?CF3@EDEFE7?>F@;EFFFEFFF(8<<FB?>FFFBFF;BFFFFFB??AAABFF0>BFFFF8?(8(2(4,
@M04999:289:000000000-L3R54:1:1101:16594:7959 2:N:0:432
GACTACACGGGTATCTAATCCTGTTCGCTACCCACGCTTTCGAGCCTCAGCGTCAGTTACTAGCCAGTCAGCCGCCTTCGCCACTGATGTTCTTCCATATATCTACGCATTTCACCGCTACACATGGAGTTCCACTGACCTCTCTAGCACTCAAGTCTTACAGTTTCTGATGCACGTCCATAGTTGAGCTATGACCTTTCACATCAGACTTATTAGACCGCCTGCGCTCCCTTTACGCCCAATAATTCCGGACAACGCTCGCCACCTACGTATTACCGCGGCTGCTGGCACGTAGTTAGCC
+
CCCCCGGGGGEGGGGGGGGGGGGGGGGGGGGGGGGGGGGGGGGGGGGGGGGGGGGGGGGGGGGGGGDGGGGFGGGGGGGGGGGGGGGGGGGGGGGGGGFGGGGGGGGGGGGGGGGGGGGGGGGGGDGGGGGGGGGGGGGGGGGGGGGGGGGGGG8FGGGFGGDGGGGGGGGFGGGGFGFGGFDGGFFGGGGGFFGGGGGGFFFFFFF>CFFCEFFFFFF=BAF2>>BFFFFFFFEEFF=???@8AFFFF11;69;F1@?F9>FF?B??FFFBA7AAAF>1121>?:7><<BB???BDF9<7
@M04999:289:000000000-L3R54:1:1101:25828:7968 2:N:0:432
GGCCGGACTACACGGGTATCTAATCCTGTTCGCTACCCATGCTTTCGAGCCTCAGCGTCAGTAACAGACCAGAGAGCCGCCTTCGCCACTGGTGTTCTTCCATATATCTACGCATTTCACCGCTACACATGGAGTTCCACTCTCCTCTTCTGCACTCAAGTCTCTCAGTTTCCGATGCTCTTCCTCAGTTAAGCTGAGGGCTTTCACATTCAGACTTAAAAGACCGCCTGCGCTCCCTTTACGCCCAATAAATCCGGACAACGCTTGCCACCTACGTATTACCGCGGCTGCTGGCACGT
+
CCCCCDGGGGGGGDGGGGGGGGFGGGGGGGGGGGGGGGGGGGGGGGGGGGGGGGGGGGGGEGGGGGGGGGGGGGGGGGGGGGGGGGGGGGGGGGGGGGGGGGGDBEFEGGGGGGEGGGGGGGGGGGGGGGGGGGGGFGGGGGGGGGGGGGGGFGGFGGGCDFGF;FGGGFDF8EDGFGFGGGFGCGC?EGFGFFGGGGGGFFFFFFFFFC;EEAFFF8@6:EBFFF=B@BFFF@<F?@@AFF;<9BD;@@<EEFEFFF;>?B>;<F?BFF?F:B?02)67<BA?BB9;99(484:0<6(
@M04999:289:000000000-L3R54:1:1101:11921:7968 2:N:0:432
AGTGGGACTACTCGGGTATCTAATCCCGTTCGCTCCCCATGCTTTCGCACCCCAGCGTCGGTAGGGACCCAGAGAGCTGCCTTCGCTTTTGGCGTTCCTTCGTAGATCTCCGGATTTCACCCCTACACACGAAATTCCACTCTCCTCTGTCTCACTCAAGTGAATTGGTTTCGAGAGCATTCCGCCAGTTTTTGGCGACTTTGACTTTCAACCCGATTCACCGCCTACGTTCCCTTTACGCCCAGTCATTCCGATTAACGCTCGCACCCTCCGTCTTACCGCGGCCTCTGGCCCGGTCTTT
+
CCC@8CFFGGGGG;BFGGGGGGGFFFDGGGGG>FGGGGGGFGG<FEEEEGGGGECGGFGEDGFEDE,FCFG?@FCCFGEGFFCCFGGGGGD>FD7FGDGGFFF8?BFGGCFG7BFGGGD,EF:CFG@FCG@E7BEEGF8=AEFGFFFCFGFDEEGGGCD86=:E=E@?97:CECFF>>59FGGG>CG*D=,BE8977?DDDA88BA>68?48@5?:@BFFF=067?;@(6(6=<AEEEC3:(4((.46<AAA(-43,6A093:(,(-2?BB<;1((2)63(-,(3((,(.,)(,(-,(--)
@M04999:289:000000000-L3R54:1:1101:20878:7988 2:N:0:432
GACTACTGGGGTATCTAATCCTGTTCGCTACCCATGCTTTCGAACCTCAGCGTCAGTTACAGACCAGAGAGCCGCCTTCGCCACTGGTGTTCTTCCATATATCTACGCATTCCACCGCTACACATGGGGTTCCACTCTCCTCTTCTGCACTCAAGAAAAACAGTTTCAGCTGCACTTCCCCGGTTAAGCCGAGGGCTTTCACAGCTGACTTGTTCTCCCGCCTGCGTTCGCTTTACGCCCAATAAATCCGGACAACGCTTGCCACCTACGTATTACCGCGGCTGCTGGCACGTAGTTAGCC
+
CCCCCGGGGGGGGGGGGGGGGGGGGGGGGGGGGGGGGGGGGGGGGGGGGGGGGGGGGGGGGGFFGGFFGGGGGGGGGGGGGGGGGGGGGGGGGGGGGGGGFGGGGGGGGGGGGGGGGGGGGGGGGGGGGGGGGGGGGGGGGGGGGGGGGGGGGGFGG?FFEGGGGGGFGGGFGGGGFGFGGGGGGG79FG8E?ECDGGGGFFFAAFFADFF@EFFFFFFFAFDFF>FF1<@FDFCEFF6>;<DEEFFFFF9:>F6?>>BF06?BF<?>B?F<A0<AA:>B09B>:?7?BBB?B044<A2)4
@M04999:289:000000000-L3R54:1:1101:4245:8015 2:N:0:432
GGTGACTACTAGGGTATCTAATCCTGTTCGCTACCCATGCTTTCGAACCTCAGCGTCAGTTACAGACCAGAGAGCCGCCTTCGCCACTGGTGTTCTTCCATATATCTACGCATTCCACCGCTACACATGGAGTTCCACTCTCCTCTTCTGCACTCAAGAAAAACAGTTTCAGCTGCACTTCCCCGGTTAAGCCGAGGGCTTTCACAGCTGACTTGTTCTCCCGCCTGCGTTCGCTTTACGCCCAATAAATCCGGACAACGCTTGCCACCTACGTATTACCGCGGCTGCTGGCACGTAGTT
+
CCCCCGGGGGGGGGGGGGGGGGGGGGGGGGGGGGFGGGGGGGGGGGGGGGGFGGGGGGGGGGGGGGGGGGGGGGGGGGDEGGGGEGGGGGGGGGGGGGGGGGGGGGGGGGGGGGGGGGGGGGGGGGFGGGGFFGGGGGGGGGGGGGGGGFFGF=EFGGGGGFGEGGAEFGGGGFGGFGFFCFGGDEGGGFFGGC>DDDCGFFFFFFFFEFFFFFFFFFFFF=@BFFBD>@2;?BDD@FFDFFBFF@E<4<3=9(299((76:::?FF??BFF127>?FB4:>000(4??02(44:3(,4<
@M04999:289:000000000-L3R54:1:1101:18296:8019 2:N:0:432
GTATTGACTACTCGGGTATCTAATCCTGTTTGCTCCCCACGCTTTCGCATCTCAGCGTCAGTATCTGTCCAGAAGGCCGCCTTCGCCACCGGTATTCCTCCACATCTCTACGCTTTTCACTGCTACACGTGGATTTCTACCTTCCTCTACAATACTCCAGATAACCAGTTTTAAGTGCAATTCCCAGGTTGAGCCCGGGGCTTTCACACCTAACTTAATTATCCTCCTACATGCCCTTTACTCCCAGTCTTTCCGTTTAACGCTCGCACCCTCCGCATTACCGCGGCTGCTGGCACGGAGT
+
-8,BAC<<@,FECFGG<BFGEAF9FGFCFFD@FFFE,F<@F7FGGE7,@C:;A@,F:88@FFFGGGGGEC9EAFC,94+@FEGDFE:BF<C7F:FFFG9F=EFGDFFAA99=:+4DEF9E,4:F;E,A+9A:F,C=E;4>8D3@,7===ED86E,@E3,3,@9EF??8EFCGF8AE9F++=?=,ECG6EG?61@C9CG679?69A6BFF4)).;CF3BAE9:AE*0(8>E.@4@)8B=3@4*9=>1@@3)7)7>6)658<C?FFFBF@F2<8(4((462-))--7((4;F??8(,,,,20,
@M04999:289:000000000-L3R54:1:1101:26084:8031 2:N:0:432
TGGACTACTGGGGTATCTAATCCTGTTTGCTCCCCACGCTTTCGCATCTCAGCGTCAGTATCTGTCCAGAAGGCCGCCTTCGCCACCGGTATTCCTCCACATCTCTACGCATTTCACCGCTACACGTGGAATTCTACCTTCCTCTACAATACTCTAGTTAACCAGTTTTAAGTGCAATTCCTAGGTTGAGCCCAGGGCTTTCACACCTAACTTAATTATCCGCCTACATGCCCTTTACGCCCAGTCATTCCGATTAACGCTCGCACCCTCCGTATTACCGCGGCTGCTGGCACGGAGTT
+
CCCCCGGGGGGGGGGGGGGGGGGGGGGGGGGGGGGGGGGGGGGGGGGGGGGGGGGGGGGGGGGGGGGGGGGGFGGEGGGGGGGGGGGGEGGGGGGGGGGGGGGGGGGGGGGGGGGGGGGGGGGGGGGGGGGGGGGGGGGGGGGGGGGGGGFGGGGDFGGGGGGGGGGGGGGFGFGGFGFGGGGFGEGCF6CFCGGGGGGGFFFFFFFFFEFEEFFF<FFFA4=DDFBFFFF=BBBE9C6B>=>9@F<?EFFF6;D;EE0>DF9BBFFF:21(((24:>D?>>9626:)5:BF?F047:B
@M04999:289:000000000-L3R54:1:1101:5154:8076 2:N:0:432
GACTACTGGGGTATCTAATCCTGTTCGCTACCCATGCTTTCGAGCCTCAGCGTCAGTAACAGACCAGAGAGCCGCCTTCGCCACTGGTGTTCCTCCATATATCTACGCATTTCACCGCTACACATGGAGTTCCACTCTCCTCTTCTGCACTCAAGTCTCTCAGTTTCCGATGCTCTTCCTCAGTTAAGCTGAGGGCTTTCACATTCAGACTTAAAAGACCGCCTGCGCTCCCTTTACGCCCAATAAATCCGGACAACGCTTGCCACCTACGTATTACCGCGGCTGCTGGCACGTAGTTAGC
+
CCCCCGGGGGGGEGGGGGGGGGGGGGGGGGGGGGGGGGGGGGFGGGGGGGGGGGGGGGGGGGGGGGGGGGGDGGGGGGGGFCGGGGGGGGGGGFGGGGGGGGGDGGGGGGEGGGGGGGDGGGGGGGFFGGGGGGGFGCEGFGGGGDGGGGGGGGGGGFEFGGGGGGGGGGGGGGGGFGFGGGGGGGGGFFGGGGGGGFGGFFFFFFFFFEF5=FFFFFFFFBFFBBB>=@FBB@)*/6>A0;3=8EE?EFB9D>1?@;906?FFFFFFB0<BDF72>><0,,931:>??(4<:(.83<AF<
@M04999:289:000000000-L3R54:1:1101:16675:8107 2:N:0:432
TCGACTACTAGGGTATCTAATCCTGTTCGCTCCCCACGCTTTCGTCCATCAGCGTCAATCGGTATTTAGTAACCTGCCTTCGCAATCGGGGTTCTGTGTAATATCTATGCATTTCACCGCTACACTACACATTCCAGCTACTTCAATACTATTCAAGATTAACAGTATCAACGGCAGTTCTACAGTTAAGCTGCAGGTTTTCACCGCTGACTTATCAACCCGCCTACGGACCCTTTAAACCCAATAAATCCGGATAACGCTCGCATCCTCCGTATTACCGCGGCTGCTGGCACGGAGTT
+
CCCCCEFGGGGGGGGGGGGGGFGFFGGFEGGGGGGGGGGGGGGCFGGGGGGGGGGGGGGCEEFGGGGCFFGGGGGEFGGGGGGBCEGGEGGGGGFGGGFGGGFDEEGGGGGGGGGFGGGGGEGGGGGGGGGGGGGGGGFEGGFFGGGGGGGGGFFAFFGGGGGGGGGGGGGGG>D8@DFGGGGGFGGGFEFFFCFGGGGGF?<FFFFDFFFFFFAAAEF2AAFFDAF=?==@>>7>EEFFFFF;@@3CFEEF60;1@F0>DFBBFFFBBFF>??FFAA<?(,,3,4??F??7?<>F08?
@M04999:289:000000000-L3R54:1:1101:12386:8159 2:N:0:432
TAAGACTACTAGGGTATCTAATCCTGTTCGCTCCCCACGCTTTCGTCCATCAGCGTCAATCGGTATTTAGTAACCTGCCTTCGCAATCGGGGTTCTGTGTAATATCTATGCATTTCACCGCTACACTACACATTCCAGCTACTTCAATACTATTCAAGATTAACAGTATCAACGGCAGTTCTACAGTTAAGCTGCAGGTTTTCACCGCTGACTTATCAACCCGCCTACGGACCCTTTAAACCCAATAAATCCGGATAACGCTCGCATCCTCCGTATTACCGCGGCTGCTGGCACGGAGTT
+
CCCCCFGGGGGGGGGGGGGGFFFGGGGGGGGGGGGGGGEGGGGGGGGGGGGFGGGGGGEFFGGFEFGGFGGGGGGGGGGGGGGGEEGGGGGCCFGGGFGEFDFCGGGGGGGGGGGGGFG@GGGGGGGGGGGGFGGFGCGGGGGGGGGGGGFGGFFGDGCFGCGGFCFFGGGGGGCEBD?FGGGGGCFFGDFGGGGGCDFGFFFFFFFFFF5@ECFFFFFFFFAA2>=DD2>>2>BB@E48>@;;(8@A<??8B(67<9EFFFF;FFBF?FFBFF?BBAFFF1;0992:BB:B:??>B0:2
@M04999:289:000000000-L3R54:1:1101:28463:8165 2:N:0:432
GACTACACGGGTATCTAATCCTGTTTGCTCCCCACGCTTTCGCATCTCAGCGTCAGTATCTGTCCAGAAGGCCGCCTTCGCCACCGGTATTCCTCCACATCTCTACTCATTTCACCGCTACACGTGGAATTCTACCTTCCTCTACAATACTCTAGTTAACCAGTTTTAAGTGCAATTCCTAGGTTGAGCCCAGGGCTTTCACACCTAACTTAATTATCCGCCTACATGCCCTTTACGCCCAGTCATTCCGATTAACGCTCGCACCCTCCGTATTACCGCGGCTGCTGCCACGGATTTAGCC
+
-8CC@FGEEFEFGGCFGDGGF<FC@CFC<FGDFGGC:CFG<,B@:CFFFFCFEGGCFAFGFGECGCF<C<FGGECG@FCGGGG@?F76CFFGCFEFGGEGGDGGGG,AAFGDF??FDGGEGF@7F?FC=,ADFGGFGGCG8@DFGGGGGCFFGF8EFF:F==FC=9=D=@=DFG?8?FDC=D=@@D88DCFFG6:CFGGGF;+99F*;5CE8*?BE7BA=F9AA==AAB3:B278422>AD26:4<E?E1(6(8).(,(630,:262:(((.(54:46>;(4664)))().,(4(-)))-)
@M04999:289:000000000-L3R54:1:1101:26129:8187 2:N:0:432
TGGGAGACTACACGGGTACCTAATCCTGTTCGCTACCCATGCTTTCGAACCTCAGCGTCAGTTACAGACCAGAGAGCCGCCTTCGCCACTGGTGTTCTTCCATATATCTACGCATTCCACCGCTACACATGGAGTTCCACTCTCCTCTTCTGCACTCAAGAAAAACAGTTTCAGCTGCACTTCCCCGGTTAAGCCGAGGGCTTTCACAGCTGACTTGTTCTCCCGCCTGCGTTCGCTTTACGCCCAATAAATCCGGACAACGCTTGCCACCTACGTATTACCGCGGCTGCTGGCACGTAGT
+
CCCC@FGGGGGEGGGGGGGGGGFFGGGGGGGGGGDGGGGGGGGGGGGEFGGGGGFGGGGGGFGGGGGEGGGGGGCGGGDGGGGGGGGEGGGGGGGGGFGGGGGGEGGGGGGGGGGGGGGGGGGGCFGGGGGG?8EFGCEFGGGGGGGGGGGGGGGGG8DF83@DFD8DFGGGDFFGFFFGGFGFGCEEEGEFGGGG5?DDDFFF>FFFFFEEEFFFEFFEAEBFFFF;?D03??(34?DFE;769?2()-:<9?BB399::04,41??28:??F::<<74620(423(((),,(44(4204
@M04999:289:000000000-L3R54:1:1101:12407:8194 2:N:0:432
TAGACTACCAGGGTATCTAATCCTGTTCGCTACCCATGCTTTCGAACCTCAGCGTCAGTTACAGACCAGAGAGCCGCCTTCGCCACTGGTGTTCTTCCATATATCTACGCATTCCACCGCTACACATGGAGTTCCACTCTCCTCTTCTGCACTCAAGAAAAACAGTTTCAGCTGCACTTCCCCGGTTAAGCCGAGGGCTTTCACAGCTGACTTGTTCTCCCGCCTGCGTTCGCTTTACGCCCAATAAATCCGGACAACGCTTGCCACCTACGTATTACCGCGGCTGCTGGCACGTAGTT
+
CCCCCGGGGGGGGGGGGGGGGGGGGGGGGGGGGGGGGGGGGGGGG<FGGGGGGGGGGGGGGGGGGGGGGGGGGGGGGGGGGGGGGGGGGGGGGGGGGGGGGGGGGGGGGGGGGGGGGGGGGGGGGGGGGGGGGGGGGGGGGGGGGGGGGGGGGGGGGGGGGGGGGGGGFGGGGGGGFGFGGGGGGGGGGFFGGCGGGGGGFFFFFFFFFFFFFFFFFFFFFFBBFBFFF@DFFFFFFFFFFBF;1;EECCEF@FFFFF>FFFF?:>FFFFFFB<BFFFF?B69;9B?02>:?B:B::64
@M04999:289:000000000-L3R54:1:1101:19071:8212 2:N:0:432
GTGGACTACCAGGGTATCTAATCCTGTTCGCTACCCATGCTTTCGAGCCTCAGCGTCAGTAACAGACCAGAGAGCCGCCTTCGCCACTGGTGTTCTTCCATATATCTACGCATTTCACCGCTACACATGGAGTTCCACTCTCCTCTTCTGCACTCAAGTCTCTCAGTTTCCGATGCTCTTCCTCAGTTAAGCTGAGGGCTTTCACATTCAGACTTAAAAGACCGCCTGCGCTCCCTTTACGCCCAATAAATCCGGACAACGCTTGCCACCTACGTATTACCGCGGCTGCTGGCACGTAGTT
+
CCCCCGGGGGGGGGGGGGGGGGGGGGGGGGGGGGGGGGGGGGGGGGGGGGGGGGGGGGGGGGGGFGGGGFGGGDGGGGGGGGGGGGGGGGGGGGGGGGGGGGGGGGGGGGGGGGGGGGGGGGGGGGGGEEEGGGGGGGGGGGGGGGGGGGGGGGGGGGGGGGGGGGGGGGFGGGCGFGFGGGGGFDFGFG8EFEFCCDDFFFFFFCFFFFEEEFFFFAF@ACC)>BDBD=@@FFFFBEEFFFFFDFF@F9CFF;@@9@0@1::82:89B??2414348).6:9((49(8?>(4:<:4?((.
@M04999:289:000000000-L3R54:1:1101:9383:8234 2:N:0:432
GTTACGACTACTCTGGTATCTAATCCTGTTCGCTCCCCACGCTTTCGTCCATCAGCGTCAATCGTTATTTAGTAACCTGCCTTCGCAATCGGTGTTCTGTGTAATATCTATGCATTTCACCGCTACACTACACATTCCAGCTACTTCAATACTATTCAAGATTAACAGTATCCACGTCAGTTCTACAGTTAAGCTGCAGGTTTTCACCGCTGTCTTATCAACCCGCCTACGGACCCTTTAAACCCAATAAATCCGCATAACGCTCGCCTCCTCCGTATTACCTCTTCTGCTGGCACTGAGT
+
CC@,@;,@@F<FE,6,CFGG<@CF6FECFCF7FCGBFE,+8@F7CF@FC@7@@<6@:BFC:EE,666EAC9,C@EE<E4AFFFFCE@@FB,,8@FFDFEGFG?,A,AF;,F;FFD<EF=9F@FFGGGGC,,4AE8>=,,,,@DFGFF;@EDDDFGG;,@@,@D4D=,@@:AA,@DC0=566=9F,:DG=FA8,=F8+6+6039@F990)):80@@>*;B;;8)0:8:=2>)))/(95()+04572(--).*9)69(6,2)((./8(6(62(((.-,133)64)5))6:42):>0(7((-)-
@M04999:289:000000000-L3R54:1:1101:17666:8248 2:N:0:432
CGATGACTACCCGGGTATCTAATCCTGTTCGCTACCCATGCTTTCGAACCTCAGCGTCAGTTACAGACCAGAGAGCCGCCTTCGCCACTGGTGTTCTTCCATATATCAACGCATTCCACCGCTACACATGGAGTTCCACTCTCCTCTTCTGCACTCAAGAAAAACAGTTTCAGCTGCACTTCCCCGGTTAAGCCGAGGGCTTTCACAGCTGACTTGTTCTCCCGCCTGCGTTCGCTTTACGCCCAATAAATCCGGACAACGCTTGCCACCTACGTATTACCGCGGCTGCTGGCACGTAGTT
+
CCCCCGGGGGGGGGGGGGGGGGGGGGGGGGGGGGGGGGGGGGGGGGGGGGGGGEGGGGGGFGGGGFGGGGGGGGGGGGGGGGGGGGGGGDGGGGEGGGGGGGGGGGGGGGGGGFFGGGGGGGGGGGGDFFGGGGGGGGGGGGGGGGGGGGGGGGGGGGGGGGGGGGGGGGGGFGGGFGFGGGGGGGGGGEFFGGGDDDGGFFFFFFFFFFF=BFFFFFFFFFF@BFFDF>FDF?BF;@3F<;@9@0::D)6-:19(4;<B6B?FBFFFFBFFF<<?F:DF<0>B(311?FB?:?BFFF:64
@M04999:289:000000000-L3R54:1:1101:10935:8265 2:N:0:432
CGACTACCCGGGTATCTAATCCTGTTCGCTCCCCACGCTTTCGCTCCTCAGCGTCAGTGACGGCCCAGAGACCTGCCTTCGCCATCGGTGTTCTTCCCGATATCTACACATTCCACCGTTACACCGGGAATTCCAGTCTCCCCTACCGCACTCCAGTCCGCCCGTACCCGGCGCCGATCCACCGTTAAGCGATGGACTTTCACACCAGACGCGACGAACCGCCTACGAGCTCTTACGCCCAATAAATCCGGATAACGCTTGCACCCTACGTATTACCGCGTCTGCTGGCACGTCGTTAGCC
+
CCCCCGGGGGGGGGGGGGGGGGGGGGGGGGGGGGGGED@FGGGGGGGGGGGGGGGGGGGDGGGGGGGGGGGGGGGGGGGGGGGGGGGEGFGGGFGFGGGGGGGGGGGAFGGGGGGGGGGGGGGGGGDFEGGGGFGG;FFCGGGGFGCEGEGGFFFCEGGEGEGGGDGGGGGGGGGGACECGCC5F8?@?FGEFD598CGCFFFF;AF@FFFFFE@>0>BBEF>???:11;()67>AFB6B?B:F25>9310((:))39?BB62<(4?:?BF2<2><4?;>-4(,)-4(4(<0.(-4(33>7
@M04999:289:000000000-L3R54:1:1101:27321:8342 2:N:0:432
TTGACTACACGGGTATCTAATCCTGTTCGCTACCCATGCTTTCGAGCCTCAGCGTCAGTAACAGACCAGAGAGCCGCCTTCGCCACTGGTGTTCTTCCATATATCTACGCATTTCACCGCTACACATGGAGTTCCACTCTCCTCTTCTGCACTCAAGTCTCTCAGTTTCCGATGCTCTTCCTCAGTTAAGCTGAGGGCTTTCACATTCAGACTTAAAAGACCGCCTGCGCTCCCTTTACGCCCAATAAATCCGGACAACGCTTGCCACCTACGTATTACCGCGGCTGCTGGCACGTAGTT
+
CCCCCGGGGGGGGGGGGGGGGGGGGGGGGGGGGGGGGGGGGGGGGGGGGGGGGGGGGGGGGGGGGGGGGGGGGGGGGGGGGGGGGGGGGGGGGGGGGGGGGGGGGGGGGGGGGGGGGGGGGGGGGGGGGGGGGGGGGGGGGGGGGGGGGGGGGGGGGGGGGFGGGGGGGGGEGGGFFGFGGGGGGGGGGGGGGGGGGGGGF5AFFFFFFFFFFFFFFFFBFFFBFFFFFFFFFFFFFECF@@;@@FFFF?EEF9?BFFFFFFFFFFFFFFFFBFFFBBA<?>B(2331:786:228(2(.
@M04999:289:000000000-L3R54:1:1101:18820:8385 2:N:0:432
GGACTACAGGGGTATCTAATCCTGTTCGCTCCCCACGCTTTCGCTCCTCAGCGTCAGTCGGTATTTAGTAACCTGCCTTCGCAATCGGGGTTCTGTGTAATATCTATGCATTTCACCGCTACACTACACATTCCAGCTACTTCAATACTATTCAAGATTAACAGTATCAACGGCAGTTCTACAGTTAAGCTGCAGGTTTTCACCGCTGACTTATCAACCCGCCTACGGACCCTTTAAACCCAATAAATCCGGATAACGCTCGCATCCTCCGTATTACCGCGGCTGCTGGCACGGAGTTAGC
+
CCCCCGGGGGGGGGGGGGGGGGGGGGGGGGGGGGGGGGGGGGGGGGGGGGGGGGGGGGGGGFGGFGFFGGGGGGGGGGGGGGGEGGGGGGGGGGGGGGGDGGGGGGGFGGGGGGFGGGGGGGGGGGGGGGGGGGGCGGGGGGGGDGAFGFGGGGGFGGGGGGGGGGGGGGGGCEDGFFFGGGDFGGGFGGGFGGGDGGGGFFFFFFFFFFFFFAAFFFFFFFFFFFF2@FFFFDEFCEFFF?@F@EFCEF;F;@D4@(:3?F>B?F>7ABFFF3()660>>(4,7:4?48?23(((:?):5
@M04999:289:000000000-L3R54:1:1101:21186:8387 2:N:0:432
TCGAGACTACCGGGGTATCTAATCCTGTCCGCTCCCCACGCTTTCGCTCCTCAGCGTCAGTGACGGCCCAGAGACCTGCCTTCGCCATCGGTGTTCTTCCCGATATCTACACATTCCACCGTTACACCGGGAATTCCAGTCTCCCCTACCGCACTCCAGTCCGCCCGTACCCGGCGCCGATCCACCGTTAAGCGATGGACTTTCACACCAGACGCGACGGACCGCCTACGAGCTCTTTACGCCCAATAAATCCGGATAACGCTTGCACCCTACGTATTACCGCGGCTGCTGGCACGTAGTT
+
CCCCCGGGGGGGGGGGGGGGGGGGGGGGGGGGGGGGGGGGGGGGGGGGGGGGGGGGGGGGGGFGGCEGGGGGGGGGGGGGGGGGGGGGGGGGGGGGGGGGGGGGGGGGGGGGGGGGGGGGGGGGGGGGGGGGGGGGGGGGGGGGGGGGGGDGGGGGGGCFGGEGGDEGEEEGGGGGFDEGGGGGGGEEEEGDGEGDDDCGFFFFFFFFFFFF?DFFBF:95;F09><?B0(-73:>AFFFFF>FB(8:)6<<?09:<3<??033<BF?<::(4?FFFF>A<2913961<BB><051,4:?6
@M04999:289:000000000-L3R54:1:1101:19535:8404 2:N:0:432
TACGACTACCGGGGTATCTAATCCTGTTTGCTCCCCACGCTTTCGCATCTCAGCGCCAGTATCTGTCCAGAAGGCCGCCTTCGCCACCGGTATTCCTCCACATCTCTACGCATTTCACCGCTACACGTGGAATTCTACCTTCCTCTACAATACTCCAGATAACCAGTTTTAAGTGCAATTCCCAGGTTGAGCCCGGGGCTTTCACACCTAACTTAATTATCCGCCTACATGCCCTTTACGCCCAGTCATTCCGATTAACGCTCGCACCCTCCGTATTACCGCGGCTGCTGGCACGGAGTT
+
CCCCCGGGGGGGGGGGGGGGGGGGGGGGGGGGGGGGGGGGGGGGGGGGGGGGGGGGGGGGGGGGGGGGGGGGGGGGGGGGGGGGGGGGGGGGGFGGGGGGGGGGGGGGGGGGGGGGGGGGGGGGGGGGFGCGDGGGFGGGGGGGGGGGGDGGGGGGGFGFFGGGGGGGGGGGGGFGFGFGGGGGGGFGDGGGGGCC>DDGAFFFFFFFFFFFFFFFFFFFFF?FF@?@FFFEFFFFFEEBFBB?<@EFFBFF:??FFFBBFFFFFFF;?FFBB??7B<AA?F609>B<???0(5,46667
@M04999:289:000000000-L3R54:1:1101:11630:8408 2:N:0:432
CCGACTACCAGGGTATCTAATCCTGTTTGCTCCCCACGCTTTCGCATCTCAGCGTCAGTATCTGTCCAGAAGGCCGCCTTCGCCACCGGTATTCCTCCACATCTCTACGCATTTCACCGCTACACGTGGAATTCTACCTTCCTCTACAATACTCCAGATAACCAGTTTTAAGTGCAATTCCCAGGTTGAGCCCGGGGCTTTCACACCTAACTTAATTATCCGCCTACATGCCCTTTACGCCCAGTCATTCCGATTAACGCTCGCACCCTCCGTCTTACCGCGGCTGCTGGCACGGAGTT
+
CCCCCGGGGGFGGGGGGGGGGGGGGGGGGGGGGGGGGGGGGGGGG7FGGGGGGGGGGGGGGGGGGGGGCGGGGGGGGGGGGGGGGGGGGGGGGGGGGGGGGGGGGGGGGGGGGGGGGGGGGGGGGGG@EGGGGGGGGGGGGGGGGGGGGGGGGGGGGGFGGGGGGGGGGGGFGFFGFGFGGGGGEFGCGEFFFG7DGGGGFFFFFFEFFFFEFFFFFFFFC9BFFFD9?5@=DE@FEE;EF9F@EFFFCEFF;<??EE;>?F092>722<BF?(4-):0-77;>;9:?>??:?2(7(:?
@M04999:289:000000000-L3R54:1:1101:4621:8413 2:N:0:432
AGGTGACTACCGGGGTATCTAATCCTGTTTGCTCCCCACGCTTTCGCATCTCAGCGTCAGTATCTGTCCAGAAGGCCGCCTTCGCCACCGGTATTCCTCCACATCTCTACGCATTTCACCGCTACACGTGGAATTCTACCTTCCTCTACAATACTCCAGATAACCAGTTTTAAGTGCAATTCCCAGGTTGAGCCCGGGGCTTTCACACCTAACTTAATTATCCGCCTACATGCCCTTTACGCCCAGTCATTCCGATTAACGCTCGCACCCTCCGTATTACCGCGGCTGCTGGCACGGAGTT
+
CCCCCGGGGGGGGGGGGGGGGGGGGGGGGGGGGGGGGGGGGGGGGGGGGGGGGGGGGGGGGGGGGGGGGGGGGGGGGGGGGGGGGGGGGGGGGGGGGGGGGGGGGGGGGGGGGGGGGGGGGGGGGGGGGGGGGGGGGGGGGGGGGGGGGGGGGGCDFFGGGGGGFGGEEFGGGGGCFGFGGGGGGGGFGGCGGFGGCDGGFFFFFFFFFFFFFFFFFFFFFCCFDFFFFFFCEFFFFFFF?<0;?@@FFFFFFE1?BFBFFFF?BB16>FF0:;?(3:<<4:66;96;?)3(47<(-21(.
@M04999:289:000000000-L3R54:1:1101:4278:8445 2:N:0:432
AGACTACCGGGGTATCTAATCCTGTTTGCTCCCCACGCTTTCGCATCTCAGCGTCAGTATCTGTCCAGAAGGCCGCCTTCGCCACCGGTATTCCTCCACATCTCTACGCATTTCACCGCTACACGTGGAATTCTACCTTCCTCTACAATACTCCAGATAACCAGTTTTAAGTGCAATTCCCAGGTTGAGCCCGGGGCTTTCACACCTAACTTAATTATCCGCCTACATGCCCTTTACGCCCAGTCACTCCGATTAACGCTCGCACCCTCCGTATTACCGCGGCTGCTGTCACGGAATTAGC
+
CCCCCGGGGGGGGGGGGGGGGGGGGGGGGGGGGGGGGGGGGGGGGGGGGGGGGGGGGGGGGGGGGGGGGGGGGGGGGGGGGGDFGFGGGGGGGGGGGGGGGGGGGGFGGGGGGGGGGGGGGGGGGGGGGGGGGGGGGGGGGGGGGGGGGGGGGFGGGGGGGGGGGGGGGGGGGGGGFGFCFGGGGGGGGGGGGGGDDGFGFFFFFFFFEBFFFFCFCFFFFFFFFFFEEFFFFF;CFFFFBF@E<>ECE1<FB2:>A?>FF9>9B0::?B>F:??AF<?B6(3>BB:?)8><?09(1)6?7
@M04999:289:000000000-L3R54:1:1101:22781:8503 2:N:0:432
AACCTGACTACCCGGGTATCTAATCCTGTTTGCTCCCCACGCTTTCGCATCTCAGCGTCAGTATCTGTCCAGAAGGCCGCCTTCGCCACCGGTATTCCTCCACATCTCTACGCATTTCACCGCTACACGTGGAATTCTACCTTCCTCTACAATACTCCAGATAACCAGTTTTAAGTGCAATTCCCAGGTTGAGCCCGGGGCTTTCACACCTAACTTAATTATCCGCCTACATGCCCTTTACGCCCAGTCATTCCGATTAACGCTCGCACCCTCCGTATTACCGCGGCTGCTGGCACGGAGT
+
CCCCCGGGGGGGGGGGGGGGGGGGGGGGGGGGGGGGGGGGGGGGGGGGGGGGGGGGGGGGGGDGGGGGGGGGGGGGGGGGGGGGGGGGGGGGGGGGGGGGGGGGGGGGGGGGGGGGGGGGGGGGGGGGGGGGGGGGGGDGGGGGGGGGGGGGGGGGGGGGGGGFGGGGGGGGGGGGFGFGGGGGGGGGGFFGFEAFDCDGFFFFFFFFFFFFEFBFBFFEFFFF(>DFFF;EEFFFFFEFE(6:BDF;<3?<EEEFDBBBD?>FF0;992<FFF633:?ABA(06999BFFF((,<0116-
@M04999:289:000000000-L3R54:1:1101:21533:8536 2:N:0:432
TCGGACTACAGGGGTATCTAATCCTGTTCGCTCCCCACGCTTTCGCTCCTCAGCGTCAGTGACGGCCCAGAGACCTGCCTTCGCCATCGGTGTTCTTCCCGATATCTACACATTCCACCGTTACACCGGGAATTCCAGTCTCCCCTACCGCACTCCAGTCCGCCCGTACCCGGCGCCGATCCACCGTTAAGCGATGGACTTTCACACCAGACGCGACGAACCGCCTACGAGCTCTTTACGCCCAATCAATCCGGATAACGCTTGCACCCTACGTATTACCGCGGCTGCTGGCACGTAGTTT
+
CCCCCGGGGGGGGGGGGGGGGGGGGGGGGGGGGGGGGGGGGGGGGGGGEGGGGGGGGGGGGGGCFGGGGGGGGGGGGGGGGGGGGGGGGGGGGGGGGFEGGGGGGGGFGGGGGGGGGGGCFGGGGGGGGGEEGGGGGAFGGGGGGGGGGGGGGDGGEFGFG:EGGGGEGGGD5EDGEDAGGGGGGGGE5ECF5AFGD5F=AFFFFFFF@?6<4B@3>>:>FF9>F?BB1:(3(.)5A>B>BFF:<?(:7AFFB66:64<04??1().4<BFF60<A?AFA:0(299>BF:0:(424:0(5)
@M04999:289:000000000-L3R54:1:1101:2958:8537 2:N:0:432
TTGGGACTACTCGGGTATCTAATCCTGTACGCCCCCCACGCTTTCGTCCATCAGCGTCAATCGGTATTTAGTAACCTGCCTTCGCAATCGGGGCTCCGTGTAATATCTATGCATTTCACCGCTACACTACACATTCCAGCCACTTCAATACTACTCAAGATTAACAGTATCAACGGCAGTTCTACAGTTAAGCTGCAGGTTTCCACCGCTGACTAATCAACCGGCCTACGGACCCTTTATACCCAATAACTCCGGATAACGCTCGCATCCTCCCAATAACCGCGGCTGCTGGCACGGAGTT
+
A6,,A;FG8FD,BF@,76EF9,CEGGGG,F<++6+6@FGEGG@<FFGGGDDGG<EEBF@,66C,6,:,EF<<EEA<?<EEF<?FG>+8,BB7C+8ACCD+AEFEFDA9A,9,CEF9<,9,C=FF@==BCFCG98E9E99FC8D,6,@3,,==E,,@,6,6@9==E7==::==3,:1*953+55BF7:E;C,2@9@D5F5*;=++10/*))-5:8+;@8F5):(6:0,6=2(/:6,,:4;+95)(/(/).)6>3?>?:(6)(1-,((34>F)4((((.)-.,407;1((402:((4141(((
@M04999:289:000000000-L3R54:1:1101:22543:8555 2:N:0:432
GTTGACTACTAGGGTATCTAATCCTGTTTGCTCCCCACGCTTTCGCATCTCAGCGTCAGTATCTGTCCAGAAGGCCGCCTTCGCCACCGGTATTCCTCCACATCTCTACGCATTTCACCGCTACACGTGGAATTCTACCTTCCTCTACAATACTCCAGATAACCAGTTTTAAGTGCAATTCCCAGGTTGAGCCCGGGGCTTTCACACCTAACTTAATTATCCGCCTACATGCCCTTTACGCCCAGTCATTCCGATTAACGCTCGCACCCTCCGTATTACCGCGGCTGCTGGCACGGAGTTT
+
CCCCCGGGGGGGGGGGGGGGGGGGGGGGGGGGGGGGGGGGGGGGGGGGGGGGGGGGGGGGGGGGGGGGGFGGGGGGGGGGGGGGGGGGGGGGGGGGGGGGGGGGGGGGGGGGGGGGGGGGGGGGGGGGGGEGGGGGCFGGGGGGGGGGFGGGGGGGGGGGDGGGGGGGGGGCCFCGFFFGGGGGGDDFGG?FGGGD7DGGFFFFFFFFFFFFFFFFFFFFFCDDDFFBEFCBBFFFFEF>D@F@2@@FFEEF@,7@(96;;@F023>1:1,4;B:?F<2<09(-,27?????<FB2(443)
@M04999:289:000000000-L3R54:1:1101:25218:8555 2:N:0:432
GACTACCAGGGTATCTAATCCTGTTCGCTCCCCACGCTTTCGTCCATCAGCGTCAATCGGTATTTAGTAACCTGCCTTCGCAATCGGGGTTCTGTGTAATATCTATGCATTTCACCGCTACACTACACATTCCAGCTACTTCAATACTATTCAAGATTAACAGTATCAACGGCAGTTCTACAGTTAAGCTGCAGGTTTTCACCGCTGACTTATCAACCCGCCTACGGACCCTTTAAACCCAATAAATCCGGATAACGCTCGCATCCTCCGTATTACCGCGGCTGCTGGCACGGAGTTAGCC
+
CCCCCGGGGGGGGGGGGGGGGGGGGGGGGGGGGGGGGFGGGGGGGGGGGGGGGGGGGGGGGGGGGGGGGGGGGGGGGGGGGGGGGGGGGGGGGGGGGGGGGGGGGGGGGGGGGGGGGGGGGGGGGGGGGGGGGGGGGGGGGGGGGGGGGGGGGGGGGGGGGGGGGGGGGGGGGGGGFGFGGGGGGGGGGGGGGGGGGGGGFFFEFFFFFFFFFFFFFFFFFFFFF=@FFFDB==CEFFFFFFFFEEFFFFFDFFFEFFFFFFFFFFFFFF??F:AFF:B7(39BFFF>B07?F6>B8AAA7
@M04999:289:000000000-L3R54:1:1101:18826:8561 2:N:0:432
AGACTACAGGGGTATCCAATCCTGTTCGCTACCCATGCTTTCGAGCCTCAGCGTCAGTAACAGACCAGAGAGCCGCCTTCGCCACTGGTGTTCTTCCATATATCTACGCATTTCACCGCTACACATGGAGTTCCACTCTCCTCTTCTGCACTCAAGTCTCTCAGTTTCCGATGCTCTTCCTCAGTTAAGCTGAGGGCTTTCACATTCAGACTTAAAAGACCGCCTGCGCTCCCTTTACGCCCAATAAATCCGGCCAACGCTTGCCACCTACGTATTACCGCGTCTGCTGGCACGTAGTTAC
+
CCCCCGGFGGEGGGGGGGFGGGGFGGGGGGGGGGDFGCGGGGEGGGGGGFEGGGGG@FEEFGFFGGGFEGGGGGGGGGGGGGGGGGGFGGGGGGGGGGGGGFEFGGGGGGGGGGGGGGGEGGFGGGE8EFGGGGGFGGGGGGGGGGG@FGGGGGGCGGGGGGCFBEDGFC=CEEDGFGFGGGFFGGG8EFG,9,;DDGDGFFFFFFAA@E@@E8F8CF*@F4AAADFF>2>BDFFF:E@B;>(0=;E9ECEB9(.(3=<@?B6?FDFF7:?:?)674AF:;9((48B<2?22?344(4<A.
@M04999:289:000000000-L3R54:1:1101:17487:8565 2:N:0:432
CTACTAGGGTATCTAATCCTGTTTGCTACCCACGCTTTCGCGCATGAACGTCAGTGTCACCCCAGGAGGCTGCCTTCGCCATCGTTATTCCTCCACACCTCTACGCATTTCCCTGCTCCACGCGGATTTCTCCCTCCCTCTCACCCACACTATCTAGCCCGTTTCAAATGCACGTCCCAATTTGAGCTCCGTGATTTTACACCTGTTCTATCTAACCGCCTCCTCTTGCTTTACGCCCAGTAATTCCGTTTAACCCCCTCACCCTCCCAATTCCCCCGGCTGCTCGCCTCTGATTAGCCCC
+
-6A,<9,;,E,FF@<@,@,,CFFGDDAAEFECF7FF,D,,,8CB7F,EEFCC,,66<,,,6C+6@,,B,BF@B8,,54?,,@E,9B,EEB,,5,49,7@4AFFC=EF7@B5,9,AFE9:EFE+4@=++,CF,7>>FGDDGG8,@,6AE+@C8,7@=,,63++6@F7<7@9,2@+31*=*;05?7,*3EE,5*4DFFG++4=*;A6+++/*2/7@+8())0)00-87.)79)<)./(33,)/.)./))/)/./7;)3(-(42(2?0(3(((.-)).(-((((,())(,(((.))6))).,,(
@M04999:289:000000000-L3R54:1:1101:26967:8603 2:N:0:432
GGACGACTACTAGGGTATCTAATCCTGTTTGCTCCCCACGCTTTCGCATCTCAGCGTCAGTATCTGTCCAGAAGGCCGCCTTCGCCACCGGTATTCCTCCACATCTCTACGCATTTCACCGCTACACGTGGAATTCTACCTTCCTCTACAATACTCCAGATAACCAGTTTTAAGTGCAATTCCCAGGTTGAGCCCGGGGCTTTCACACCTAACTTAATTATCCGCCTACATGCCCTTTACGCCCAGTCATTCCGATTAACGCTCGCACCCTCCGTATTACCGCGGCTGCTGGCACGGAGTT
+
CCCCCGGEGGGGGGGGGGGGGGGGGGGGGGGGGGGGGGGGGGGGGGGGGGGGGGGGGGGGGGGGGGGGGGGGGGGGGGGGGGGGGGGGGGGGGGGGGGGGGGGGGGGGGGGGGGGGGGGGGGGGGGGGGGGGGGGGGGGGGGGGGGGGGGGGGGGFGGGGGGGGGGGGGGGGGG@FFGFGGGGFGGGGG6CGGGDGGGGGFFFFFFFFDFFFFFFFEFFFFEFDB=DFF237;EFFFFFFDFFFF@FEFE367;;@DD2)116?6716>6:?:>F?:0)6A(((43-2:>:70(,:,((-.
@M04999:289:000000000-L3R54:1:1101:18758:8643 2:N:0:432
ACTGACTACCGGGGTATCTAATCCTGTTCGCTCCCCATGCTTTCGCACCCCAGCGTCGGTAGGGACCCAGAGAGCTGCCTTCGCTTTTGGCGTTCCTTCGTAGATCTCCGGATTTCACCCCTACACACGAAATTCCACTCTCCTCTGTCTCACTCAAGTGAATTGGTTTCGAGAGCATTCCGCCAGTTTTTGGCGACTTTCACTTTCAACCCGATTCACCGCCTACGTGCCCTTTACGCCCAGTCATTCCGAACAACACTTGCCCCCCCCGTCTTACCGCGGCTGCTGGCACGGAGTTAGC
+
CCCCCGGGGGGGGDGDEGGGGGGFGGGGDEGCFGGGGGFGFGGGGGGGGGGGGGGGGC7FACEECFGGGGGGGGGGCCGGGGGGCGGGGGGEFGGGGGGC=EF7FFG<FFGCEGGEGGDFGGCFGGGGGGCFFFCF;FGGGG?8DFFGFEFGGGGG8FFGGFGGECFCFFGCCFGFAFCG@FGD*=<D<CFEGFDC?DGGFFFFF8CFFFB@1ABEFFFFDFBF6@085=:1;@22<:?FF62,44<5<>(4:(,460:AF44:>?F>BF9<FFF<A?:B(10(3::>021<0((7:06))
@M04999:289:000000000-L3R54:1:1101:3004:8656 2:N:0:432
CCGGACTACCGGGGTATCTAATCCTGTTCGCTACCCATGCTTTCGAACCTCAGCGTCAGTTACAGACCAGAGAGCCGCCTTCGCCACTGGTGTTCTTCCATATATCTACGCATTCCACCGCTACACATGGATTTCCACTCTCCTCTTCTGCACTCAAGAAAAACAGTTTCAGCTGCACTTCCCCGGTTAAGCCGAGGGCTTTCACAGCTGACTTGTTCTCCCGCCTGCGTTCGCTTTACGCCCAATAAATCCGGACAACGCTTGCCACCTCCGTATTACCGCGGCTGCTGGCACGTATTTT
+
CCCCCFGGGGGFGDGGGGGGFGGFEFGGGGGGDFFGGGGGGGGGGFCFC@FFGGDGDGGGFGGGFFGGGGGFGGGFGGGGGGGGGGGGGGFGGEFGAEGGGGGGFGEFFFGGGGGGGGGGDEGGGGGGG<F;EDGGGFDGFGGGGGFGGGFGGFGGFGF,@DEGFGFGEGGFFGGGFGCFGGGGGCEC:EAFG*@DGD7FFFFFFFFFFFE=BAA=BF6?FF>@@F7?@FF;D@FFFFF3709??:DA)<AF>(8>>?<21:6::FF<BB(27<B7.<>9(,4(4((33)5115242)(6)
@M04999:289:000000000-L3R54:1:1101:27716:8697 2:N:0:432
GACTACCAGGGTATCTAATCCTGTTTGCTCCCCACGCTTTCGCATCTCAGCGTCAGTATCTGTCCAGAAGGCCGCCTTCGCCACCGGTATTCCTCCACATCTCTACGCATTTCACCGCTACACGTGGAATTCTACCTTCCTCTACAATACTCCAGATAACCAGTTTTAAGTGCAATTCCCAGGTTGAGCCCGGGGCTTTCACACCTAACTTAATTATCCGCCTACATGCCCTTTACGCCCAGTCATTCCGATTAACGCTCGCACCCTCCGTATTACCGCGGCTGCTGGCACGGAGTTAGCC
+
CCCCCGGGGGGGGGGGGGGGGGGGGGGGGGGGGGGGGGGGGGGGGGGGGGGGGGGGGGGGGGGGGGGGGGGGGGGGGGGGGGGGGGGGGGGGGGGGGGGGGGGGGGGGGGGGGGGGGGGGGGGGGGGGGGGGGGGGGGGGGGGGGGFGGGGGGGGGFGGGGGGGGGGGGGGGGGGGFGFGGGGGGGGGGGGGGGGGGFGFFFFFFFFFFFFEFFFFFFFFFFFFFEEEEEFFFEEEDF9BDFEEEFFFEFDFFFEEFFF?>FFFFFFFFFBFF:BBFFF>B>>BFFF7?B?F06>?BBFF>
@M04999:289:000000000-L3R54:1:1101:14934:8700 2:N:0:432
GGACTACCGGGGTATCTAATCCTGTTCGCTACCCATGCTTTCGAACCTCAGCGTCAGTTACAGACCAGAGAGCCTCCTTCGCCACTGGTGTTCTTCCATATATCTACGCATTCCACCGCTTCACATGGAGTTCCACCCTCCTCTTCTGCACTCAAGAAAAACAGTTTCAGCTGCACTTCCCCGGTTAAGCCGATGGCTTTCACAGCTGACTCGTTCTCCCGCCTTCGTTCGCTTTACGCCCAATAAATCCGGACAACGCTTTCCACCTACCTATTACCGCGGCTGCTGGCACGTAGTTAGC
+
-AB<66,F@FGGCB<<66EC@F@6CF,@@68FGGAE,C6EFE6C8CF@66@E+8@6@9ECC,CCFG8,CC<@FF,@F,F<=@F,8F8FF8FFA,F,F?E?A,<<;?E,@,8F?FEFG+4C+49E,C?DF=FF=F,@8B84C=F=FC;@DCF=?8,3@,6@FCCDGGGG::69,=+@9D?DGD+1BE+,7@ECE*A>53@DA1:+39/3.0*87F4@=CFD)5>5-7/>37102?@9C@6AF;;@376?3=;B002:((42?(4<AFF0(4()).65)61((-3((4),5?1)(.34(6)).
@M04999:289:000000000-L3R54:1:1101:23376:8720 2:N:0:432
GAGTGGACTACTCGGGTATCTAACCCTGTTCGCTCCCCACGCTTGCGTCCATCAGCGTCTATCGGTATTTAGTAACCTGCCTTCGCAATGGGGTTTCTGTGTAATCTCCTCGTTTTACCCCTATCCCCTCAACTCCCCACTTCTCTTCATTTATTTAACTTTACACATTTCCACGGCAGTTCTCCCGTTTAGCCTCCAGTTTTCAACCGTGATCTTACAACCCCCCTCACGCTCCTTTCAACCCAATCAATCCCGCAAAGCTTGCCCCCCCCCCCTATACCCGGCTCTTCTGGCCCGCATT
+
AC6,,,,;6,EEE@,6E:FF<,<-6,C<;CF7F@FG,F@C::F,,:@FGC7966CC+,@,C6EEF@C,6C,C@9,,954,4,9E,,,+8,=FF7+6AA9AFCE9A,,,,,,++4A6,5,,4++,,9,+,+,,,,,44+,6,723,7,,,,,,,,3,3@,,,3@=>=,@=,3,36+@A+*=2?+,7,3@E,8,,5@+*3*5BF+++33*)0)))+412+3**:5)6((8/-8/(66;A3985)/(((((63))()/66(-(.)),4.,(,7(4(,((().)-.(--((().))))((-((,,
@M04999:289:000000000-L3R54:1:1101:6167:8726 2:N:0:432
GGGTATCTAATCCTGTTCGCTCCCCACGCTTTCGTCCATCAGCGTCAATCGGTATTTAGTAACCTGCCTTCGCAATCGGGGTTCTGTGTAATATCTATGCATTTCACCGCTACACTACACATTCCAGCTACTTCAATACTATTCAAGATTAACAGTATCAACGGCAGTTCTACAGTTAAGCTGCAGGTTTTCACCGCTGACTTATCAACCCGCCTACGGACCCTTTAAACCCAATAAATCCGGATAACGCTCGCATCCTCCGTATTACCGCGTCTGCTGGCACGGAGTTAGCCGATGCTTT
+
CCCCCGGGGGGGGGGGGGGGGGGGGGGGGGGGGGGGGGGGGGGGGGGGGGGGFGGGGG9FGGGGGGGGGGGGGGGGGGGGGGGGGGGGGGGFFGGGGGGGGGGGGGGGGGGGGGGGGGGGGGGGFGGGGGGGGGGGFDGGGGGGGGGFGFGGDEGGFFGGGGGGDGGGGGGFGGFGFGFGGGFGGFGGDGGGGGGDGGC7CFFFFFFFDFFF>>DEFF44AADDDF=ECEF@D@@3=;CFFF6;;?FFD><FBF9D0@<BBF8??FAD>((7-31<<>08?(2(499??D2<FBFF1().)
@M04999:289:000000000-L3R54:1:1101:21864:8735 2:N:0:432
CTGTGACTACCGGGGTATCTAATCCTGTTCGCTCCCCACGCTTTCGTCCATCAGCGTCAATCGGTATTTAGTAACCTGCCTTCGCAATCGGGGTTCTGTGTAATATCTATGCATTTCACCGCTACACTACACATTCCAGCTACTTCAATACTATTCAAGATTAACAGTATCAACGGCAGTTCTACAGTTAAGCTGCAGGTTTTCACCGCTGACTTATCAACCCGCCTACGGACCCTTTAAACCCAATAAATCCGGATAACGCTCGCATCCTCCGTATTACCGCGGCTGCTGGCACGGAGTT
+
CCCCCGGGGGGGGGGGGGGGGGGGGGGGGGGGGGGGGGGGGGGGGGGGGGGGGGGGGGGGGGGDGFGGGGGGGGGGGGGGGGGGGGCGGGGGGGGGGGGGGGGGGGGGGGGGGGGGGGGGGGGGGGGGGGGGGGGGGGGGGGGGGGGGGGGGFGGGGGFFFGGGGGGGGGGGGGG>BDEFGGGGGCFGGFGFDGGGGFCCFFFFFFF>AFFFFFFFFFFFFDF2>=@FF2>=@FDFFFE=EFFFFDDFAFFEEF9FF@DD?9?0(79?FFFFFFFBF?BAD:>;9>>BFFF448<<>((44
@M04999:289:000000000-L3R54:1:1101:5176:8759 2:N:0:432
GGGAGACTACCCGGGTATCTAATCCTGTCCGCTACCCATGCTTTCGAACCTCAGCGTCAGTTACAGACCAGAGAGCCGCCTTCGCCACTGGTGTTCTTCCATATATCTACGCATTCCACCGCTACACATGGAGTTCCACTCTCCTCTTCTGCACTCAAGAAAAACAGTTTCAGCTGCACTTCCCCGGTTAAGCCGAGGGCTTTCACAGCTGACTTGTTCTCCCGCCTGCGTTCGCTTTACGCCCAATAAATCCGGACAACGCTTGCCACCTACGTATTACCGCGGCTGCTGGCACGTAGTT
+
CCCCCGFEFGGGGGGGGGGGGG<9<FGF8FFGGGGGGEEEFCFFCFGEFF8FFGGEBCFGF<FFGGGGGFGGGGGFFGDGGCFGDFGGGGFFGGGFFGGGFEGGGGFFGGGGGGGGGGGGGGGGGGGGGGGGGG>AFGGGGGGGGGGGGGGGGGFGGGGGGGGGGGGGGGGGGGGGFGFGGGGGGGGGGGGGGFGGGGGD>AAFFFFFFFFFFF68CFFFFED@>FFFFFFFFFFFFFEFFF9>D;:?F5<B?B>BFB??0>B?B<BFFFFFFFF?FFFFF<0>B609?FB::?DF?<02.
@M04999:289:000000000-L3R54:1:1101:9668:8772 2:N:0:432
TGTGACTACTGGGGTATCTAATCCTGTTTGCTCCCCACGCTTTCGCATCTCAGCGTCAGTATCTGTCCAGAAGGCCGCCTTCGCCACCGGTATTCCTCCACATCTCTACGCATTTCACCGCTACACGTGGAATTCTACCTTCCTCTACAATACTCCAGATAACCAGTTTTAAGTGCAATTCCCAGGTTGAGCCCGGGGCTTTCACACCTAACTTAATTATCCGCCTACATGCCCTTTACGCCCAGTCATTCCGATTAACGCTCGCACCCTCCGTATTACCGCGGCTGCTGGCACGGAGTTT
+
<CCCCFGCGGFGD@FGGGGGGGGGGGGGGFGGGGGGGGGGGGGGGGGGGGGGGFCGGGCFGGGGFFFEGGDGFCFFFFEGGGFEEGEFE@FCFGGGGGGGGGGGGGGFGBCFGGGGGGGGGGGGGGCEFG7FFGGGED=FGGGGGGCGGGGGGEGGGC8E9==FFGFGGGGG,EFF7CFGGGFG?+@ED68@F?C6*3;DFFFFFFF>DEEFEF>8ABA?86(65@(57>4@:BE;@E<5;99(16<)665?3(6<<?;D0<B9>;B>BBF?131<B2:A:11(69;6:2(4140-(,47.
@M04999:289:000000000-L3R54:1:1101:28100:8789 2:N:0:432
CTTGGGACTACTCGGGTATCTAATCCTGTTTGCTCCCCACGCTTTCGCATCTCAGCGTCAGTATCTGTCCAGAAGGCCGCCTGCGCCACCGGTATTCCTCCACATCTCTACGCATTTCACCGCTACACGTGGAATTCTACCTTCCTCCACAATACTCCAGATAACCAGTTTTAAGTGCAATTCCCAGGTTGAGCCCGGGGCTTTCATACCTAACTTAATTATCCGCCTACATGCCCTTTACGCCCAGTCATTCCGATTAACGCTCGCACCCTCCGTATTACCGCGTCTGCTGGCACTGAGT
+
--@C8,,C<CC@DGDEGGGGGCCCC6E@C@EFGFGFFGFGEEGGG9FGEGGGFGG8@F@CFF@,CF<FGCFFGG<,?FB7CC<<CF4@CE+@F:FFGGEEFGAFFGGGCCFG@CFEGGGGGDGCFGGGGFFG7FC=E>CDFDDFGGGGFG8?2@FD>8=DDEGGGFDFGFGDAEFGFF+BF7<F:DF+DCEF7EGGDDCD>EF4B>+=E28?34A8>8+8+99@@B2>@;;CE@)3=D@=9?D;BD7=EFC6??;(6:6A<?B<2171(421149?:B?26<(9>(76:<>)(88<(2)5.
@M04999:289:000000000-L3R54:1:1101:28578:8810 2:N:0:432
TAAGACTACAAGGGTATCTAATCCTGTTCGCTACCCACGCTTTCGAGCCTCAGCGTCAGTTACTAGCCAGTCAGCCGCCTTCGCCACTGATGTTCTTCCATATATCTACGCATCTCACCGCTACACATGGAGTTCCACTGACCTCTCTAGCACTCAAGTCTTACAGTTTCTGATGCACGTCCATAGTTGAGCTATGACCTTTCACATCAGACTTATTAGACCGCCTGCGCTCCCTTTACGCCCAATAATTCCGGACAACGCTCGCCACCTACGTATTACCGCGGCTGCTGGCACGTAGTT
+
CC8CBEGGGCCEFGGGFFGGGFFGGGFFFGGGCFGGC:FGEGFAFFGGGGGGGGGEGECFGAFGGGGGGGGGGGFFGG:FGFFGECGGGGFFFFGGGGGGFFGGAFFFEGEGGGGGGGGGGGGGGG:FFF<FFFFGGGGGGGDFGGGGG;FFEDFFDD=EGGGGGFE=EFFG8EGGBFF8DD6,,=EGCFGGGGG8FCFGF?9C;CFFFEFFFFFFCFB5AE9AFFFFAA4@923>E4>6@@=(6=EEFCEFE96;>DF(,7@@FF((48(,4,8A()<<071(3(-(25:62<8:(439
@M04999:289:000000000-L3R54:1:1101:10734:8819 2:N:0:432
CGACTACCGGGGTATCTAATCCTGTTTGCTCCCCACGCTTTCGCATCTCAGCGTCAGTATCTGTCCAGAAGGCCGCCTTCGCCACCGGTATTCCTCCACATCTCTCCGCATTTCACCGCTACACGTGGAATTCTACCTTCCTCTACAATACTCCAGATAACCAGTTTTAAGTGCAATTCCCAGGTTGAGCCCGCCGCTTTCACCCCTCACTTAATTCTCCGCCTACATGCCCTTTACGCCCAGTCATTCCGATTAACGCTCGCACCCTCCGTATTACCGCCGCTGCTGGCACTGACTTCGC
+
CCCCCGGGGGGGGGGGGGGGGGGGGGGGGGGGGGGGGGGGGGGGGGGGGGGGGGGGGGGGGGGGGGGGGGGGGGGGGGGGGGGGGGGGGGGGGGGGGGGGGGGGG,E+@:46,FCGG:FB:C:F+6,+4554C>4EFB,DGAF=2E9,,3@=FG8=63,3@E9=6+72,6,5,7=,+=CFG7++,3,,,4DFC***;9*/A6B*;A))/8>4*++1/1BE)6@;2@(7.4@@@(6)9(6DB1(/77<6?E2122(.:09?B094;>F04?13(.(.5A(70,4,-4,)(4(5((.,)6)46
@M04999:289:000000000-L3R54:1:1101:13428:8821 2:N:0:432
GGACTACCCGGGTATCTAATCCTGTTCGCTCCCCACGCTTTCGTCCATCAGCGTCAATCGGTATTTAGTAACCTGCCTTCGCAATCGGGGTTCTGTGTAATATCTATGCATTTCACCGCTACACTACACATTCCAGCTACTTCAATACTATTCAAGATTAACAGTATCAACGGCAGTTCTACAGTTAAGCTGCAGGTTTTCACCGCTGACTTATCAACCCGCCTACGGACCCTTTAAACCCAATAAATCCGGATAACGCTCGCATCCTCCGTATTACCGCGGCTGCTGGCACGGAGTTAGC
+
CCCCCGGGGGGGGGGGGGGGGGGGGGGGGGGGGGGGGGGGGGGGGGGGGGGGGGGGGGGFEGDGGGFGGGGGGGGGGGGGGGGGGGCGGGEGGGGGGGGFGGGGGGFGFGGGGGGGGEGGGGGGGGGGGGGGGGGGGGGGGGGGGFGGGFGGGGDFGGGGGGGGGFGGGFGGCE8EFFFGGGGGGGGGGFGGGGGGGFGGFFFF>EFFAFFFFFFFEFFF>BFFFF?FFFFFFF@FEEFF@F0;@@EEEFFF@@@FFDFB3>>0:BFBFF;0(2:ABF6>07>B>??2?F7?F193:4<A9
@M04999:289:000000000-L3R54:1:1101:3666:8835 2:N:0:432
TAGACTACTGGGGTATCTAATCCTGTTTGCTCCCCACGCTTTCGCATCTCAGCGTCAGTATCTGTCCAGAAGGCCGCCTTCGCCACCGGTATTCCTCCACATCTCTACGCATTTCACCGCTACACGTGGAATTCTACCTCCCTCTACAATACTCCAGATAACCAGTTTTAAGTGCAATTCCCAGGTTGAGCCCGGGGCTTTCACACCTAACTTAATTATCCGCCTACATGCCCTTTACGCCCAGTCATTCCGATTAACGCTCGCACCCTCCGTATTACCGCGGCTGCTGGCACGGAGTT
+
CCCCCGGGGGGGGGGGGGGGGGGGGGGGGGGGGGGGGGGGGGGGGGGGGGGGGGGGGGGGGGGGGGGGGGGGGGGGGGGGGGGGGGGGGGGGGGGGGGGGGGGGGGGGGGGGGGGGGGGGGGGGGGGGGDGGGGGGGGGGGGGGGGGGGGGGGGGGGGGGGGGGGGGFGGFDFGGGFGFGGGGFCF<EGGGGGCGGDDGGFFFFFFFFF=BFFFFFFFFFFDFFFFFFFFFF@FFFFF@FFBFFFFEF<5)64;F?C<09FB>FFFFFB?:>111>>B247679;3<DF::(4((,(,4
@M04999:289:000000000-L3R54:1:1101:14577:8843 2:N:0:432
GACTACACGGGTATCTAATCCTGTTCGCTCCCCACGCTTTCGTCCATCAGCGTCAATCGGTATTTAGTAACCTGCCTTCGCAATCGGGGTTCTGTGTAATATCTATGCATTTCACCGCTACACTACACATTCCAGCTACTTCAATACTATTCAAGATTAACAGTATCAACGGCAGTTCTACAGTTAAGCTGCAGGTTTTCACCGCTGACTTATCAACCCGCCTACGGACCCTTTAAACCCAATAAATCCGGATAACGCTCGCATCCTCCGTATTACCGCGGCTGCTGGCACGGAGTTAGCC
+
CCCCCGGGGGGGGGGGGGGGGGGGGGGGGGGGGGGGGGGGGGGGG@FGGGGGGGGGGGGGGGGGGGFFGGGGGGGGGGGGGGGGGGDGEGGGGGGGGGGGGGGGGGGGGGGGGGGGGGGGGGGGGGGGGGGGGGGGGGGGGGGGGGGGGGGGGGGFGGGGGGGGGGGGGGGGCEDFFGFGGGGGGGGGGGGGGGGGGGGGFFF>DFEFFFFEFFFFFFFBFFFFFF??FFFFF=CFCEFE@<@;3>CFF6:6DFA<;@??9>FFFBFFF9?:??FFAF>>09>FFFF3<<??>03?BA9A8
@M04999:289:000000000-L3R54:1:1101:12917:8852 2:N:0:432
CCGGTGACTACACGGGTATCTAATCCTGTTCGCTACCCATGCTTTCGAGCCTCAGCGTCAGTAACAGACCAGAGAGCCGCCTTCGCCACTGGTGTTCTTCCATATATCTACGCATTTCACCGCTACACATGGAGTTCCACTCTCCTCTTCTTCACTCAAGTCTCTCAGTTTCCGATGCTCTTCCTCAGTTAGGCTGAGGGCTTTCACATTCAGACTTAAAAGACCGCCTGCGCTCCCTTTACGCCCAATAAATCCGGACAACGCTTGCCACCTACGTATTACCGCGGCTGCTGGCACGTAT
+
CCCCCGGGGGGGGGGGGGGGGGGGGGGGGGGEDGGGGGGGGGGFGGGDFGGGGGGGGGGGGGGGGGCFGGGFGGGGGGFGGGGG=EGEGGGGGGGGGGGGGGGDFGFGGGGGGGGGGGGGGGGGGGGGFGG,ADGGGGGGGGGGGGGGGGG,CFFGGG?=FGGGGGGGGGGGGG68*@FGGGGGGGGGGGGAECFFFG6=?FFFFFFAEFF@E6FAEF6A6AB@DABFFB99@=@FFFFFEE;?F;@FD@E9EFFF6?;61:;>::(4?F2:743(32<?<:A19992;087)(4(52:3)
@M04999:289:000000000-L3R54:1:1101:15124:8893 2:N:0:432
CTGGACTACTCGGGTATCTAATCCTGTTCGCTCCCCACGCTTTCGTCCATCAGCGTCAATCGGTATTTAGTAACCTGCCTTCGCAATCGGGGTTCTGTGTAATATCTATGCATTTCACCGCTACACTACACATTCCAGCTACTTCAATACTATTCAAGATTAACAGTATCAACGGCAGTTCTACAGTTAAGCTGCAGGTTTTCACCGCTGACTTATCAACCCGCCTACGGACCCTTTAAACCCAATAAATCCGGATAACGCTCGCATCCTCCGTATTACCGCGGCTGCTGGCACGGAGTT
+
CCCCCGGGGGGGGGGGGGGGGGGGGGGGGGGGGGGGGGGGGGGGGGGGGGGGGGGGGGGGGGGGGGGGGGGGGGGGGGGGGGGGGGGGGGGGGGGGGGGGGGGGGGGGGGGGGGGGGGGDGGGGGGGGGGGGGGGGGFGGFGGGGGGGGGGGGGGGGFGGGGGGGGGFGGGGGG>EFGFGGGGGFDFGG7AFGGGGDCFGFFFFFFBFFFFFFFCFEF>BF>ABAFFF==@FFFFFFF?FEFF@FFE<EFF@;01?FEE;BFF>BF?>FFFFFFBFF9<><996;>FB?:0<?D6(73<B
@M04999:289:000000000-L3R54:1:1101:19520:8945 2:N:0:432
GACTACCCGGGTATCTAATCCTGTTCGCTCCCCACGCTTTCGCTCCTCAGCGTCAGTGACGGCCCAGAGACCTGCCTTCGCCATCGGTGTTCTTCCCGATATCTACACATTCCACCGTTACACCGGGAATTCCAGTCTCCCCTACCGCACTCCAGTCCGCCCGTACCCGGCGCCGATCCACCGTTAAGCGATGGACTTTCACACCAGACGCGACGAACCGCCTACGAGCTCTTTACGCCCAATAAATCCGGATAACGCTTGCACCCTACGTATTACCGCGGCTGCTGGCACGTATTTAGCC
+
CCCCCGGGGGGGGGGGGGGGGGGGGGGGGGGGGGGGGGGGGGGGGGGGGGGGGGGGGGGGGGGGGGGFGGGGGGGGGGGGGGGGGGGEGGGGGGGGGGGGGGGGGGGGGGGGGGGGGGGGGGGGGGGGGGGGGGGGGGGGGGGGGGGGGGGGGGGGGGGGGGGGGCCCGDEGGGDG>GFGGGDGGCGGGGGGGG6DFGGGAFFFFFFFFFF>BB>@>FB>FBF01(,2;9?<AF<<?:>D?24?2>AA?>;63:9<?;:???24?::26(4>>?AD2(-3(43(44>(((.:?0):>F9A7
@M04999:289:000000000-L3R54:1:1101:7311:8958 2:N:0:432
GACTACAGGGGTATCTAATCCTGTTCGCTCCCCACGCTTTCGTCCATCAGCGTCAATCGGTATTTAGTAACCTGCCTTCGCAATCGGGGTTCTGTGTAATATCTATGCATTTCACCGCTACACTACACATTCCAGCTACTTCAATACTATTCAAGATTAACAGTATCAACGGCAGTTCTACAGTTAAGCTGCAGGTTTTCACCGCTGACTTATCAACCCGCCTACGGACCCTTTAAACCCAATAAATCCGGATAACGCTCGCATCCTCCGTATTACCGCGGCTGCTGGCACGGAGTTAGCC
+
CCCCCGGGGGGGGGGGGGGGGGGGGGGGGGGGGGGGGGGGGGGGGGGGGGGGGGGGGGGGGGCGGGGGGGGGGGGGGGGGGGGGGGGGGGGGGGGGGGGGGGGGGGGGGGGGGGGGGGGGGGGGGGGGGGGGGGGGGGGGGGGGFGGGGGGGGGGGGGFGGGGGGGGGGGGCGGGGFGFGGGGGGGGGGGGGGGGGGFGGFFFFFEF>CEE@EFFFFFFFFF>AD@=@B@DDDEECEEFADFFFEC5C@@@F?DFE@;701;>FF?74?>:605<BB?B>;17>(2751?>F>4;F1<448
@M04999:289:000000000-L3R54:1:1101:5955:8972 2:N:0:432
GTGAGGACTACCCGGGTATCTAATCCTGTTCGCTACCCATGCTTTCGAACCTCAGCGTCAGTTACAGACCAGAGAGCCGCCTTCGCCACTGGTGTTCTTCCATATATCTACGCATTCCACCGCTACACATGGAGTTCCACTCTCCTCTTCTGCACTCAAGAAAAACAGTTTCAGCTGCACTTCCCCGGTTAAGCCGAGGGCTTTCACAGCTGACTTGTTCTCCCGCCTGCGTTCGCTTTACGCCCAATAAATCCGGACAACGCTTGCCACCTACGTATTCCCGCGCCTGCTGTCACGTAGT
+
CCCCCGGGGGGGGDDGEGGGGF<CCFGGGGGGGEECFFGGDFFGGGG8FDFGGGGGGGGGGGGFGGGGGGGGFGGGGGGGGGGGGG:FEGGGAFEFGGGAFG9FFCGGGGFDGGEGGGGGGGGGGGCGGGFFFGG8EFGGGGGGGFGDFFFCGGFGGGGGG,ADFGGGGFD,@FGCFFFDFFGG8@CCGE5AECFDDCDC?AFFB>FFBBF@=AFFEFFFFEFB2@>?371<;1;@D@F=C?F@>D0<724)6((((-(.469?43:4B<(3:4(().5)),((107<66?>6)).:?12(
@M04999:289:000000000-L3R54:1:1101:23012:8989 2:N:0:432
GACTACTGGGGTATCTAATCCTGTTCGCTCCCCACGCTTTCGTCCATCAGCGTCAATCGGTATTTAGTAACCTGCCTTCGCAATCGGGGTTCTGTGTAATATCTATGCATTTCACCGCTACACTACACATTCCAGCTACTTCAATACTATTCAAGATTAACAGTATCAACGGCAGTTCTACAGTTAAGCTGCAGGTTTTCACCGCTGACTTATCAACCCGCCTACGGACCCTTTAAACCCAATAAATCCGGATAACGCTCGCATCCTCCGTATTACCGCGGCTGCTGGCACGGAGTTAGCC
+
CCCCCGGGGGDGGGGGGGGGGGGGFGGDGGGGGGGGGGGGGGGGGGGGC@FGGGEFGGFGGFGGGGGFFGGGGGGGGGGDF@:BFGFGDFGGGGGFGFFGGGGGGGGGGGGGGCEGGGGEGGFGFGFGGGGGGF9DFGGGGGGGDAFG8FGGGCC9DFGGGGGG=EGGFF>GGEGGFGFGGG6ECFGGGGCGFFGFFFGGFF5?BE>?@E@AEFFFDAF)@AFFFF2@B@@FFFCEFEFFF0@;A<EFE660;@FFD93<B>13-:>><9??BFDB96((,3(,(3)4848:63(42))..
@M04999:289:000000000-L3R54:1:1101:20079:9001 2:N:0:432
TCGACTACCCGGGTATCTAATCCTGTTCGCTCCCCACGCTTTCGCTCCTCAGCGTCAGTGACGGCCCAGAGACCTGCCTTCGCCATCGGTGTTCTTCCCGATATCTACACATTCCACCGTTACACCGGGAATTCCAGTCTCCCCTACCGCACTCCAGTCCGCCCGTACCCGGCGCCGATCCACCGTTAAGCGATGGACTTTCACACCAGACGCGACGAACCGCCTACGAGCTCTTTACGCCCAATAAATCCGGATAACGCTTGCACCCTACGTATTACCGCGGCTGCTGGCACGTAGTT
+
CCCCCGGGGGGGGGGGGGGGGGGGGGGGGGGGGGGGGGGGGGGGGGGGGGGGGGGGGGGGGGGGGGGGGGGGGGGGGGGGGGGGGGGGGGGGGGGGGGGGGGGGGGGGGGGGGGGGGGGGGGGGGGGGGGGGGGGGGGGGGGGGGGGGGGGGGGGGGGGGGGGGGGGGGGGGGGDGFGFGGGGGGGGDFGGGGGGGGGGGFFFFFFFFFBFFFFFFFFFFFFFFFFFF??FFFFDFAFFFFFF??2AFFFF>(:?FFFFFB?:???FFF?F?8>FFFFF01>BF;>BFF>?FF?FF(2:
@M04999:289:000000000-L3R54:1:1101:11815:9016 2:N:0:432
CATTGACTACACGGGTATCTAATCCTGTTCGCTCCCCACGCTTTCGCTCCTCAGCGTCAGTGACGGCCCAGAGACCTGCCTTCGCCATCGGTGTTCTTCCCGATATCTACACATTCCACCGTTACACCGGGAATTCCAGTCTCCCCTACCGCACTCCAGTCCGCCCGTACCCGGCGCCGATCCACCGTTAAGCGATGGACTTTCACACCAGACGCGACGAACCGCCTACGAGCTCTTTACGCCCAATAAATCCGGATAACGCTTGCACCCTACGTATTACCGCGGCTGCTGGCACGTAGTT
+
CCCCCGGGGGGGGGGGGGGGGGGGGGGGGGGGDGGGGGGGGGGGGCGGGGGGGGGGGGGGGGEGGGGGGGGFGGGGGGGGGGGGGGDGGGGGGGGGGGGGGGGGGGGGGGGGGGGGGGGGGGGGGGGGGGGGGGGGGGGGGGGGGGGGGGGGGGGGGGGGGGGGGGGGGGGGGGDGFGDGGGGGGGGGGGGGGEEGGGFGFFFFFFFFFFFFF3:@BFFFFFF;>FF1?F6:9,4<AD>=:?FF?:7BFBFFF26:??><1936(2))46?08022<?AA6(22667><?07B?F68:(,.
@M04999:289:000000000-L3R54:1:1101:5695:9092 2:N:0:432
TCGACTACCAGGGTATCTAATCCTGTTCGCTCCCCACGCTTTCGTCCATCAGCGTCAATCGGTATTTAGTAACCTGCCTTCGCAATCGGGGTTCTGTGTAATATCTATGCATTTCACCGCTACACTACACATTCCAGCTACTTCAATACTATTCAAGATTAACAGTATCAACGGCAGTTCTACAGTTAAGCTGCAGGTTTTCACCGCTGACTTATCAACCCGCCTACGGACCCTTTAAACCCAATAAATCCGGATAACGCTCGCATCCTCCGTATTACCGCGGCTGCTGGCACGGAGTTAT
+
CCCCCGGGGGGGGGGGGGGGGGGGGGGGGGGGGGGGGGGGEGGGFFGGGGGGFGGGEGGGGGGGGGGGFFFGGGGGGFE?AFGECCFFGGGGDGGGFGGGGFGGGGFGGGGCFGGGGFGGGGGGGGGGGGGGGGGGCECFFGGGGGGGGDGGGGEFGGGFGGGGGDDFCCGGGGGGFFFFGGGG@DGFFCFGFGGGGGGGFFAFAB>BBFFFFFFFFFFF5>BBFFF=(>92-3(.8<CF5?D?@EEFEFEF9;67<@?BDDFFB<>>>>:BFF?(6<A?BB>F69<FF???F6691:<A.
@M04999:289:000000000-L3R54:1:1101:27387:9106 2:N:0:432
GATTACCAGGGTATCTAATCCTGTTCGCTACCCATGCTTTCGAACCTCAGCGTCAGTTACAGACCAGAGAGCCGCCTTCGCCACTGGTGTTCTTCCATATATCTACGCATTCCACCGCTACACATGGAGTTCCACTCGCCTCTTCTGCACTCAAGAAAAACAGTTTCAGCTGCACTTCCCCGGTTAAGCCGAGGGCTTTCACAGCTGACTTGTTCTCCCGCCTGCGTTCGCTTTACGCCCACTAAATCCGGACAACGCTTGCCACCTACGTATTACCGCGGCTCCTGGCACGTAGTTAGCC
+
CCACBFGGGGGFEFGGCGGDGGGGG<C@CEEGG<FFGFGGF>CFFGFEGGGGE::FCEE<E<FDCDFGCFEGGDFF:C?FEGGGGFGGGGGDFGG<?BFGGGGGGGDFGGGAEFGGEGEEGGG:F<DFDEG;FGGGGG8EGEFFGF;FEFGFFDGGFEFGGGGCGG::FC8E?FG9?=F=DGDGGCEFGGEG5:ECFFGCFFFFFF6ABF46AFFFCFF@D@=(:=3;@D@??DCCFD>FF(:@F465@69?1064>>?F6:0<26:4:?<?B?BBF:0(3;9(((.::1<2:78,:AAF:
@M04999:289:000000000-L3R54:1:1101:15609:9113 2:N:0:432
TAGACTACTCGGGTATCTAATCCTGTTCGCTACCCATGCTTTCGAGCCTCAGCGTCAGTAACAGACCAGAGAGCCGCCTTCGCCACTGGTGTTCTTCCATATATCTACGCATTTCACCGCTACACATGGAGTTCCACTCTCCTCTTCTGCACTCAAGTCTCTCAGTTTCCGATGCTCTTCCTCAGTTAAGCTGAGGGCTTTCACATTCAGACTTAAAAGACCGCCTGCGCTCCCTTTACCCCCAATAAATCCGGACACCGCTTGCCACCTCCGTATTACCGCGGCTGCTGGCACTTAGTTT
+
CCCCCGGGGGGGGGGGGGGGGGGGFFGGEFGGGGGGGFGGGGGFFFGGGGGCFEGGGGGFGGG,CECEGFCEGGGEGGGGGGGGGGGGGGGGGGGGGGGGGGFEG9FGFGGGGGGCGGGGGDGFE<FFF<FFGGGDCGGGGGGGGGGGDGDGGGF?EFGGGFGGFGFDGGEEE?D9DFFGGGGF8FGD=AGF6F69CDGGFFAF>FFF=C7EFFF+8=1:0@=AFD>B@F5@=BFBBCF*7;@0;3;@<CCF>>F29(6>F6?BF:48<F(2(8,8?4660966;3(-)4:(()())).6)
@M04999:289:000000000-L3R54:1:1101:28969:9120 2:N:0:432
GGGACTACTCGGGTATCTAATCCTGTTTGCTCTCCACGCTTTCGCATCTCAGCGTCAGTATCTGTCCAGAAGGCCGCCTTCGCCACCGGTATTCCTCCACATCTCTACGCATTTCACCGCTACACGTGGAATTCTACCTTCCTCTACAATACTCCAGATAACCAGTTTTAAGTGCAATTCCCAGGTTGAGCCCGGGGCTTTCACACCTAACTTAATTATCCGCCTACATGCCCTTTACGCCCAGTCATTCCGATTAACGCTCGCACCCTCCGTATTACCGCGGCTGCTGGCACGGAGTT
+
CCCCCGGGGGGGGGGGGCFGGGGGGGFGGGGGGGGGGGGGGGGGG:FGGGGGGGGGGGFFDFGGGGGGGGGGGGGGGEGGGGGG@BBCEF@@9FGGGGGGGGFGFGFGGGGGGGGGGGGGGGGGGGGGGDGGGFGGGGGGGGFGGGGFDFG@FGCDEAFGFGFGGGGGGGG=@AFGF?FGGC7DEGFFFGGFGGGGDCCFFFFFFFEFFFFFFFFFFFFEFDFFF?BE?4@@B9BFEFDEFF?0(7AEFF?@?DF@CCD0<?BFFF><FF?928<?FFF(19>1(,3:>BB:2:09>?B
@M04999:289:000000000-L3R54:1:1101:25928:9146 2:N:0:432
CGACTACTAGGGTATCTAATCCTGTTTGCTCCCCACGCTTTCGCATCTCAGCGTCAGTATCTGTCCAGAAGGCCGCCTTCGCCACCGGTATTCCTCCACATCTCTACGCATTTCACCGCTACACGTGGAATTCTACCTTCCTCTACAATACTCTAGTTAACCAGTTTTAAGTGCAATTCCTAGGTTGAGCCCAGGGCTTTCACACCTAACTTAATTATCCGCCTACATGCCCTTTACGCCCAGTCATTCCGATTAACGCTCGCACCCTCCGTATTACCGCGGCTGCTGGCACGGAGTTAGC
+
CCCCCGGGFGGGGGGGGGGGGGGGGGFGGGGGGGGGGGGGGGGGGEGGGGGGGGGGGGGGGGGEFGGGGGGGGGGGGGGGGGGGEEGGGGGGGFGGGGGGGGGGGGGGGGGGGGGGGGGGGGGGGGGGGGGGGGGF9EFGGGGGGGGGGGGGGGGGGAFGGGGGGGGGGFGFGGGGFGFGGGGGGGFGGGGC?DFGGGGGFFFFFFFFFFFFFFFFEFFFFFFFFFEEFFFFFFFFEFFFFFFFFEFFFFFF@?FFEF>F;BFFFFD<?BFB6:?9AFFFBF>F>6:?BB?<049>F:A24
@M04999:289:000000000-L3R54:1:1101:6411:9151 2:N:0:432
CGAGTGACTACTAGGGTATCTAATCCTGTTCGCTACCCATGCTTTCGAACCTCAGCGTCAGTTACAGACCAGAGAGCCGCCTTCGCCACTGGTGTTCTTCCATATATCTACGCATTCCACCGCTACACATGGAGTTCCACCCTCCTCTTCTGCACTCAAGAAAAACAGTTTCAGCTGCACTTCCCCGGTTAAGCCGAGGGCTTTCACAGCTGACTTGTTCTCCCGCCTGCGTTCGCTTTACGCCCAATAAATCCGGACAACGCTTGCCACCTACGTATTACTGCGGCTGCTGGCACGTAGT
+
CCCCCGGGGGGGGGGGGGGGGGCCEFGGGGGGGGGGGGGGGGGGGGGFGGGGGGGGGGGGGGGGGGGGGGGGGFGGGGGGGDGGGGGGGGGGGGGGGGGGGGGGGGGGGGGGGGGGGGGGGGGGGGGGGGGGGGGGGGGGGGGGGGGGGGGGFFGGGGGGGGGFGGGGGGGGFGGGFGFGGGGFGGGGGGGGGGGDGGGGFFFFFFFFEFFFFFFFFFFEFFB2@BFFFFFFFFF>@FFFEFFFFF;(5=;CE@F91>;08>B?2:<?2>8:((-:BA:>F2-)847>;<?F:?:?<1::4
@M04999:289:000000000-L3R54:1:1101:28729:9200 2:N:0:432
TGCTAGACTACTAGGGTATCTAATCCTGTTCGCTACCCATGCTTTCGGACCTCAGCGTCAGTTACAGACCAGAGAGCCGCCTTCGCCACTGGTGTTCTTCCATATATCTACGCATTCCACCGCTACACATGGAGTTCCACTCTCCTCTTCTGCACTCAAGAAAAACAGTTTCAGCTGCACTTCCCCGGTTAAGCCGAGGGCTTTCACAGCTGACTTGTTCTCCCGCCTGCGTTCGCTTTACGCCCAATAAATCCGGACAACGCTTGCCACCTACGTATTACCGCGGCTGCTGGCACGTAGT
+
CCCCCGGGGGGGGGGGGGGGGDFGGGGGGGGGGGDGGGGGGGGGGGGGGGGGGGGGGGGGGGGGGGGGGGGGGGGGGGGGGGGGGGGG@FGGGGGGGGGGGGGGGGGFGGGGGGGGGGGGGGGGGGGGGGGGGGGGFGGGGGGGGGGGGGGGCFGGGGGGGGGGGGGGGGGGGGGGFGFGGGGGGGGDGGGGAFGGGGDGEFFFFFFFFFFFFFFFFFFEFFFDBFBFDFFFFFFFFFFFEFFFF<1@8<CECF>F?>>BF0;???FFFFFFFFFF?FBAAA031;>F0?F::?38??0(-
@M04999:289:000000000-L3R54:1:1101:23114:9208 2:N:0:432
TATGACTACCCGGGTATCTAATCCCATTCGCTCCCCTAGCTTTCGTCTCTCAGTGTCAGTGTCGGCCCAGCAGAGTGCTTTCGCCGTTGGTGTTCTTTCCGATCTCTACGCATTTCACCGCTCCACCGGAAATTCCCTCTGCCCCTACCGTACTCCAGCTTGGTAGTTTCCACCGCCTGTCCAGGGTTGAGCCCTGGGATTTGACGGCGGACTTAAAAAGCCACCTACAGACGCTTTACGCCCAATCACTCCGGATAACGCTTGCATCCTCTGTATTACCGCGGCTGCTGGCACAGAGTT
+
CCCCCGGGGGGGGGGGGGGGGGGGGGGGGGGGGGGGGGFGGGGGGGGGGGGGGGGGGGGGGGGEGGGGGGGGGGGGGGGGGGGGGGEGGGGGGGFGGGGGGCFGGGGGGGGGGGGGGGGGGGGGGGGGGGGGGGGGGGGGGGFGGGGGGGGGGGGGGGGGGGGGGGGGGGGGGGGGFGFGGGGGGGGGGCEGGGGGGGFGFFFFFEEFFF6>FFFFFFADFF@@FFEFFFFFFFF:?FFFF9BBB?F?FFA?:>0<:A?FF:??FFF9?DFB>F2<>A>FB0>99>9?FF0:B??F3:BA
@M04999:289:000000000-L3R54:1:1101:5584:9234 2:N:0:432
CTGTAGACTACTCGGGTATCTAATCCTGTTCGCTCCCCACGCTTTCGTCCATCAGCGTCAATCGGTATTTAGTAACCTGCCTTCGCAATCGGGGTTCTGTGTAATATCTATGCATTTCACCGCTACACTACACATTCCAGCTACTTCAATACTATTCAAGATTAACAGTATCAACGGCAGCTCTACAGTTAAGCTGCAGGTTTTCACCGCTGACTTATCAACCCGCCTACGGACCCTTTAAACCCAATAAATCCGGATAACGCTCGCATCCTCCGTCTTACCGCGACTGCTGGACCGCAGT
+
CCCCCGGGGEFFFGGEFGGGGGGGAEFGFGGGGGCFGGFEGEDFFFGGCF:FGGGGGGGEFAEGGCEGEFFGFCA@FGGGGGGGFGGGGGF7>=FC@FGGGGG9FD9FDFGDGGFE?FEGGGGG>FGGGGGGGGGGG,EBFGDGDAFFFGGGGFGC;DEF9DFGGGDCDEFFFFGGD6:C6=DD,3@FGFFCFAA96C7CA?F>FACF>AA55ABCE@F76>)5::@?9=-(-59@@@@F?)7;0?(5).47?;76;;()//0(-40(-4().(34(,,-.5:13,((,3:7(((.--((,
@M04999:289:000000000-L3R54:1:1101:25150:9268 2:N:0:432
GACTACCCGGGTATCTAATCCTGTTCGCTCCCCACGCTTTCGTCCATCAGCGTCAATCGGTATTTAGTAACCTGCCTTCGCAATCGGGGTTCTGTGTAATATCTATGCATTTCACCGCTACACTACACATTCCAGCTACTTCAATACTATTCAAGATTAACAGTATCAACGGCAGTTCTACAGTTAAGCTGCAGGTTTTCATCGCTGACTTATCAACCCGCCTACGGACCCTTTAAACCCAATAAATCCGGATAACGCTCGCATCCTCCGTATTACCGCGGCTGCTGGCACGGAGTTAGCC
+
CBCCC<EFEG@FEFGGGFGGGGGGGFGGGFEF@AFGECFGCCFGGDFGGGGGGGGGFFGGEGGGGGGGGGGFGGGGGGCGGGDEGFDGGGGGGGGFGGGGGGGGGGFGGGFGGGGFGDGGGGGDFCFGGGGGGGGGCGGFCFFGGC=EEEFFFGFGGD=E9DFGGGGGFGG>EGGFDC9@FDGCFEFF7<DC7DF3?FG7E+?6BF>>CC@=EFFFFFFFEB>?B=@>=>DD(787>8D>(48@@;?E@BFF6?F<3;((791((4727(46084>9<09>00(2:?:?B<(46;:344).
@M04999:289:000000000-L3R54:1:1101:16570:9282 2:N:0:432
TAGGGGACTACTAGGGTATCTAATCCTGTTCGCTCCCCACGCTTTCGTCCATCAGCGTCAATCGGTATTTAGTAACCTGCCTTCGCAATCGGGGTTCTGTGTAATATCTATGCATTTCACCGCTACACTACACATTCCAGCTACTTCAATACTATTCAAGATTAACAGTATCAACGGCAGTTCTACAGTTAAGCTGCAGGTTTTCACCGCTGACTTATCAACCCGCCTACGGACCCTTTAAACCCAATAAATCCGGATAACGCTCGCATCCTCCGCATTACCGCGGCTGCTGGCACGGAGT
+
CCCCCGGCFFGGGGGGGGGGFGGGGGGGGGGGGGGGGEGGC@GGGGGGGGGGGGGGGGGGGGGGGFCDFFGGGDFGGGGGGGCGGGGFEGGGGGGFGGGEFGG9FEFGGFGGGGGGGGGFGGGGGGGGGGGGGGGGFGGGGGGGFCGGGGGGGGGGEGGGGGGGFGGGGGGGGGGGFGFGGFGGGGGGGGGGCGGGGGGCFAFFFFFFDAF=B>99C9AEFFBDAFFFDFF2@@=@B@@FFFFFFFFF;<C3CEB@?DF9=D0??9BFFF?FAB0(4::AB<:96699BB0)0::7:01(-
@M04999:289:000000000-L3R54:1:1101:24369:9292 2:N:0:432
GGTGTGACTACAGGGGTATCTAATCCTGTTTGCTCCCCACGCTTTCGCATCTCAGCGTTAGTATCTGTCCAGAAGGCCGCCTTCGCCACCGGTATTCCTCCACATCTCTACGCATTTCACCGCTACACGTGGAATTCTACCTTCCTCTACAATACTCCAGATAACCAGTTTTAAGTGCAATTCCCAGGTTGAGCCCGGGGCTTTCACACCTAACTTAATTATCCGCCTACATGCCCTTTACGCCCAGTCATTCCGATTAACGCTCGCACCCTCCGTATTACCGCGGCTGCTGGCACGGAGT
+
CCCCCGGGGGGGGGGGGGGGGGGGGGGGGGGGGGGGGGGGGGGGGGGGGDGGGGGGGGGGGGGGGGGGGGGGGGGGGGGGGGGGGGGGGGGGGGGGGGGGGGGGFGGGGGGGGGGGGFGGGGGGGGGGGGGGGGGGGGGGGGGCGGGGGGGGGGGGGFFFGGGGGGGGEGGGGFDDFGFGGGGGGGGGGGGFGGGGCDGGFEAFFFFFFFB=EFFFEFFFFFFFFDF@?FEFFFFFFFFFFFFBFDD@EEFFFFF@D;?EE?BFBBFFF9(1<?>10::4<F?>BB>F0(5:7?:B67((-
@M04999:289:000000000-L3R54:1:1101:26931:9321 2:N:0:432
GTGACTACAAGGGTATCTAATCCTGTTTGCTCCCCACGCTTTCGTCCATCAGCGTCAATCGGTATTTAGTAACCTGCCTTCGCAATCGGGGTTCTGTGTAATATCTATGCATTTCACCGCTACACTACACATTCCAGCTACTTCAATACTATTCAAGATTAACAGTATCAACGGCAGTTCTACAGATAAGCTGCAGGTTTTCACCGCTGACTTATCAACCCGCCTACGGACCCTTTAAACCCAATAAATCCGGATAACGCTCGCATCCTCCGTATTACCGCGGCTGCTGGCACGGAGTT
+
CCCCCGGCGGGGGGGGGGGGGGGGGGGGGGGGGGGGGGGGGGGGGGGGGGGGGGGGGGGGGGGGGGGGGGGGGGGGGGGGGGGEFGGGGGGGGGGGGGGFGGGGGGGGGGGGFEGGGGGGGGGGGGGGGGGGGGGGGGGGGGGGGGGGGGGGGGGFGGGGGGGGGGGGGGGGECD>?FFGGGGFGDFFC=FGGFGGGGGGFFFFFFFFFA@EFFFFFFFDFFFBFFFFFFFFFFFFF?=AB@F;@33>EEE@@;<F33;BFFB0(:;>><:(38<FAFFFFF>>,2<F::(,5043,31
@M04999:289:000000000-L3R54:1:1101:11588:9350 2:N:0:432
GGACTACCCGGGTATCTAATCCTGTTTGCTCCCCACGCTTTCGCATCTCAGCGTCAGTATCTGTCCAGAAGGCCGCCTTCGCCACCGGTATTCCTCCACATCTCTACGCATTTCACCGCTACACGTGGAGTTCTACCTTCCTCTACAATACTCTAGTTAACCAGTTTTAAGTGCAATTCCTAGGTTGAGCCCAGGGCTTTCACACCTAACTTAATTATCCGCCTACATGCCCTTTACGCCCAGTTATTCCGATTAACGCTCGCACCCTCCGTATTACCGCGGCTGCTGGCACGGAGTTAGC
+
CCCCCGGGGGGGGGGGGGGGGGGGGGGGGGGGGGGGGGGGGGGGGEGGGGGGGGGGGGGGGGGGGGGGGGGGGGGGGGGGGGGGGGGGGGGGGGGGGGGGGGGGGGGGGGGGGGGGGGGGGGGGGGGGGGGGGGGGGGGGGGGGGGGGGGGCGGGGGGGGGGGGGGGGGGGGGGG=DCFGGDCFFGFGGGGGGFG5DCFGF>EFF3??5>EFFCFFEFFCFFFFD=B48>EFFFFFEFF:9<0;CEEFFFF;6?D96?0<D09>B4<:BBBF?FB2<AFF>>9;>?7??FF??>00,2542
@M04999:289:000000000-L3R54:1:1101:8915:9360 2:N:0:432
CTGGGACTACCGGGGTATCTAATCCTGTTCGCTACCCATGCTTTCGAACCTCAGCGTCAGTTACAGACCAGAGAGCCGCCTTCGCCACTGGTGTTCTTCCATATATCTACGCATTCCACCGCTACACATGGAGTTCCACTCTCCTCTTCTGCACTCAAGAAAAACAGTTTCAGCTGCACTTCCCCGGTTAAGCCGAGGGCTTTCACAGCTGACTTGTTCTCCCGCCTGCGTTCGCTTTACGCCCAATAAATCCGGACAACGCTTGCCACCTACGTATTACCGCGGCTGCTGGCACGTAGTT
+
CCCCCGGGGGGGGGGGGGGGGGGGGGGGGGGGGGGGGGGGGGGGGGGGGGGGGGGGGGGGGGGGGGGGGGGGGGGGGGGGGGGGGGGGGGGGGGGGGGGGGGGGGGGGGGGGGGGGGGGGGGGGGGGGGGGGGGGGGGGGGGGGGGGGGGGGGGGGGGGGGFGGGGGGGGGGGGGGFGFGGGGGGGGGGGGGGGGGGGGGFFFAFFFFFFFEDFFFFFFFFFF@@B@FFFFFFFFFFFFF@DBFF?:FAAFBFB906;BBFFF??FBAF?BFF?:?DF<><?99996>?FF0:BF0123:6
@M04999:289:000000000-L3R54:1:1101:26222:9436 2:N:0:432
GTACTACAAGGGTATCTAATCCTGTTCGCTCCCCACGCTTTCGCTCCTCAGCGTCAGTGACGGCCCAGAGACCTGCCTTCGCCATCGGTGTTCTTCCCGATATCTACACATTCCACCGTTACACCGGGAATTCCAGTCTCCCCTACCGCACTCCAGTCCGCCCGTACCCGGCGCCGATCCACCGTTAAGCGATGGACTTTCACACCAGACGCGCCGAACCGCCTACGAGCCCTTTACGCCCAATAAATCCGGATAACGCTTGCACCCTCCGTATTACCGCGGCTGCTGGCACGTAGTTAGC
+
CCCCCGGGGGGGGGGGGGGGGGGGGGGGGGGGGGGGGGGGGGGGGGGGGGGGGGGGGGGGGGGGEGGGGGGGGGGGGGGGGGGGGGGGGFFGGGGGGGGGGGGGGGGGGGGGGGFGGGGGGGGGGGGGGGGGGGGDFGGGGGGG?FGGGGGGGGGGGGGGGGGDEGG5<:EGCCGEADFGFGGDGEGFFGD5CGC<FGGGFFFFF8)=0=6@B)7)47>>:>FF0:F129(428>BB?FFFB61:2<<<?16:1:))(,330(2>4:<(4(-:079A<,7-7;2760>(0(.14(.(.4)5
@M04999:289:000000000-L3R54:1:1101:23143:9452 2:N:0:432
CGGACTACAGGGGATTCTAATCCTGTTTGCTCCCCACGCTTTCGCATCCCAGCGTCAGTATCTTTCCAGAAGGCCGCCTCCGCCACCGGTATTCCTCCACATCTCTACGCTTTTCACCGCTCCACGTGGAATTCTACCTTCCTCTACAATACTCCATATAACCAGATTTAAGTGCAGTCCCCAGTTTGAGCCCGGGGCTTTCACACCTAACTTAATTATCCGCCTACATGCCCTTTACCCCCAGTCATCCCGATTAACGCTCGCACCCTCGTATTTCCCCCGGCTGCTGCCACGGGTTTGC
+
-B@@,86;,EGG7+,,,6C,,C6F,C@;,,6CFG,,6+@FG<6,B66+,66,;@,86,66C,,,,CCC,CEE<F@:@7F,,+@:444F+44B@F,,:E@F<==,F?,,44+@F,?,,9++8++,AF?F+C5E:E;@E,E4=F99==EGDE,A:=8,,@6,3@,,,+67=@AE==+7+=*=70=@,=,,,+,@9EGD5*;C*+++3;9*7)09*A+198+985:(8(/4?5)6(6@;>7)6=3((..7C678?@0-2-.(1-(,(-43(-4((((46):)((,(4(-(,82())(((-:1()
@M04999:289:000000000-L3R54:1:1101:2724:9480 2:N:0:432
GACTACTGGGGTATCTAATCCTGTTTGCTCCCCACGCTTTCGCATCTCAGCGTCAGTATCTGTCCAGAAGGCCGCCTTCGCCACCGGCATTCCTCCACATCTCTACGCATTTCACCGCTACACGTGGAATTCTACCTTCCTCTACAATACTCCAGATAACCAGTTTTAAGTGCAATTCCCAGGTTGAGCCCGGGGCTTTCACACCTAACTTAATTATCCGCCTACATGCCCTTTACGCCCAGTCATTTCTATTAACGCGCTCACCCTCCGTATTACCGCGGCTGCTCGCCTGGCTTTTGCC
+
CCCCC@FCFGCCCDFCEGCC<,,CFGFGCF8,@6C@GFFGFCGGDGGFGFGGGGE:CCFGG9FFACFC@FGGGGGEC@E@@:FFGC:::CFGGDFFFGC=EFGGGGFGG7FE9FFDFCFEEGGGFFD:FDFFFC;EFE?8AAF8ECEFFFFGEE=DFDDF8E8AFGFFF8@FG8==FD+=DC?CFD,,@?F6EC5C9708:9@ABFA*<6<6:@68?18@FD>@F=C*506@@E97(/6)20/=<E))1539.73>2((-(44ABF?1(3(((492464>(((,4:2499(,(((.4)652
@M04999:289:000000000-L3R54:1:1101:8899:9490 2:N:0:432
CGACTACACGGGTATCTAATCCTGTTCGCTACCCATGCTTTCGAGCCTCAGCGTCAGTAACAGACCAGAGAGCCGCCTTCGCCACTGGTGTTCTTCCATATATCTACGCATTTCACCGCTACACATGGAGTTCCACTCTCCTCTTCTGCACTCAAGTCTCTCAGTTTCCGATGCTCTTCCTCAGTTAAGCTGAGGGCTTTCACATTCAGACTTAAAAGACCGCCTGCGCTCCCTTTACGCCCAATAAATCCGGACAACGCTTGCCACCTACGTATTACCGCGGCTGCTGGCACGTAGTT
+
CCCCCGGGGGGGGGGGGGGGGGGGGGGGGGGGGGGGGGGGGGGGGGGGGGGGGGGGGGGGGGGGGGGGGGGGGGGGGGGGGGGGGGGGGGGGGGGGGGGGGGGGGGGGGGGGGGGGGGGGEGFGFGGGFGGGGGGGFFFGGGGGGGGGGFGGGGGGGGGGGGGGGGGGGGGGGGDGFGFGFGGFGGGGGGG6,@CDGGDFAA6FFFFFFFFFFFFF@AFFA@BADFDF@9@@FBFFFFDFFFF?F@EFFFF@6?B0:?@FFFFFF2.30(34?2<?AA<?FFFFBB?72.0(5,28,:>
@M04999:289:000000000-L3R54:1:1101:18327:9502 2:N:0:432
TCTCGACTACCCGGGTATCTAATCCTGTTCGCTACCCATGCTTTCGAGCCTCAGCGTCAGTATCAGACCAGAGAGCCGCCTTCGCCACTGGTGTTCTTCCATATATCTACGCATTTCACCGCTACACATGGAGTCCCACTCTCCTCTTCTGCACTCAAGTCTCTCAGTTTCCGATGCTCTTCCTCAGTTAAGCTGAGGGCTTTCACATTCAGACTTAAAAGACCGCCTGCGCTCCCTTTACGCCCAATAAATCCGGACAACGCTTGCCACCTACGTATTACCGCGGCTGCTGGCACGTAGT
+
CCCCCGGGGGGGGGGGGGGGGGGGGGGGGGGGGGGGGGGGGGGGGGGGGGGGGGGGGGGGGGGGGGGGFGGGGGGGEGGGGGGGGGGGGGGGGGGGGGGGGGGGGGGGGGGGGGGGGGGGGGGGGGGGGGGGFGGGGGGGGGGGGGGGGGGGGGGGGGGGGGGGGGGGGGGGGGGGFGFGGGGGGGGGGGFGGGGGGGGGFFFFFFFFFFEAEFFFFA8ACFFDB@@DDDF=8@FFFFFFFFFFFF@DE@FFE@69?FBF?>FF<B63A?FF?FBFD<B2<4<F>BBBF?F?F?FBF:?:8
@M04999:289:000000000-L3R54:1:1101:3321:9508 2:N:0:432
GGGAGACTACCGGGGTATCTAATCCTGTTCGCTCCCCACGCTTTCGTCCATCAGCGTCAATCGGTATTTAGTAACCTGCCTTCGCAATCGGGGTTCTGTGTAATATCTATGCATTTCACCGCTACACTACACATTCCAGCTACTTCAATACTATTCAAGATTAACAGTATCAACGGCAGTTCTACAGTTAAGCTGCAGGTTTTCACCGCTGACTTATCAACCCGCCTACGGACCCTTTAAACCCAATAAATCCGGATAACGCTCGCATCCTCCGTATTACCACGGCTGCTGGCACGGAGTT
+
CCCCCGFGGGGGGGGGGGGGGGGGGGGGGGCGEGGGGGGGGGGGGGGGGGGGFFGGGGGGGGGGGGGGGGGGFGGGGGGGGGGGGGGGGGGGGGGGGGGGGGGGGGGGGGGGGGGGGGGGGGGGGGGGGGGGGGGGGGGGGGGGGFFGGGGGDGGGGGGGGGGGGGGGGGGGGGGGFGFCFGGGGGGGGGGGGGGCFGGGFFFFFFFF>ABAFFFFFFFFABFFFFFF=@FF>F1@DFFFFEFDD<33A9?C5111;?9<6;BFBB9?B?DF?;<BB:AA)-8<>>0((5>?104:2>>B<
@M04999:289:000000000-L3R54:1:1101:2561:9512 2:N:0:432
GTATCGACTACTGGGGTATCTAATCCTGTTTGCTCCCCACGCTTTCGCATCTCAGCGTCAGTATCTGTCCAGAAGGCCGCCTTCGCCACCGGTATTCCTCCACATCTCTACGCATTTCACCGCTACACGTGGAATTCTACCTTCCTCTACAATACTCCAGATAACCAGTTTTAAGTGCAATTCCCAGGTTGAGCCCGGGGCTGTCACACCTAACTTAATTATCCGCCTACATGCCCTTTACGCCCAGTCATTCCGATTAACGCTCGCACCCTCCGTATTACCGCGGCTGCTGGCACGGATT
+
CCCCCEGEGDFGGGGEGGGGGG9FFGGGGGGGGGGGGGGGGGGGGGCGGCFGGEDFGGGGGGGFFGGGGFGDFFFGF@FGGGGG@CGGEFGGE+DDFGAFFGGGGGGFGFGGGDFCGGGGCEGGGGGGGFF7+@EGGFGGG?DFCFGGGGFDFGGGGGGGFFGGGCFGFGGGGGGGFFFGFGGGEGGCGGGGGGFGDGGCAB*;@FFFEDFF@6CFF6B5FCEFFFDFDDEEEFEDFFFFFFD9>@DEFEFFFC@((4:26?BB?1>>B9(4:0(-.8B))449;9B1>:??701)((,((
@M04999:289:000000000-L3R54:1:1101:3055:9519 2:N:0:432
AAGACTACCCGGGTATCTAATCCTGTTCGCTACCCACGCTTTCGAGCCTCAGCGTCAGTTACTAGCCAGTCAGCCGCATTCGCCACTGATGTTCTTCCATATATCTACGCATTTCACCGCTACACATGGAGTTCCACTGACCTCTCTAGCACTCAAGTCTTACAGTTTCTGATGCACGTCCATAGTTGAGCTATGACCTTTCACATCAGACTTATTAGACCGCCTGCGCTCCCTTTACGCCCAATAATTCCGTGCAACGCTCGCCACCTACGTATTACCTCGGCTGCTGGCAAGTAGTTAC
+
CCCCCGGAFGGGEGGGGGGGGGD@FGGGGGGEGFCFGGCGCFGGGG@BAFGGFGGDFGGGGGGGGGGGCGGFFGGGG7FFFGGEFGGGEEAEGGGGGGGGGGGGGGGGCGEEEFGGGGEGGGGGGGGGGGGFGFFGGGGFGGDFGFGGFE=DDFGF?FGGGGGG9DAFGFGGF,+=D?FGGCDCEDFFGGFFFG7?CGGGFFFCFFA?@EFEFFFF@FFF;>@==@>AA=@=BBF@FE>B5>;1=E<EE<EF8(0=>;9((63(334:BFFB?>DF2:9))(,8?12)2(,()(6:<))6-
@M04999:289:000000000-L3R54:1:1101:25357:9543 2:N:0:432
TAGACTACACGGGTATCTAATCCTGTTCGCTCCCCACGCTTTCGTCCATCAGCGTCAATCGGTATTTAGTAACCTGCCTTCGCAATCGGGGTTCTGTGTAATATCTATGCATTTCACCGCTACACTACACATTCCAGCTACTTCAATACTATTCAAGATTAACAGTATCAACGGCAGTTCTACAGTTAAGCTGCAGGTTTTCACCGCTGACTTATCAACCCGCCTACGGACCCTTTAAACCCAATAAATCCGGATAACGCTCGCATCCTCCGTATTACCGCGGCTGCTGGCACGGAGTT
+
@CCCCGGGGGGGGGGGGGGGGGGGGGGGGGGGGGGGGGGGGGGDEGGGGGGGGGGGGGGGGGGGGGFGGGGGGGGGGGFGGGGGGGGGGGGEFGFCGGGFFGGFFGGGFFGGGGFGFGGGGGGGGGGGGGGGEGGGGGGGGGGEEGCFGGFGGGGGGGGGGGGGDGGGGGGGGEDCEFFDGGGGGGGGGGGGGGGGGGGGFFFF*?AE=>DFFFFFFF>@AAFBDFFFFF=>FF;@CE<F@(:<@@8E<CFF:;;<437@6:6>>F;?7<:98:BBFAFF>B09;>F?B?64?:>>7?B
@M04999:289:000000000-L3R54:1:1101:2834:9549 2:N:0:432
ACCTGACTACTGGGGTATCTAATCCTGTTTGCTCCCCACGCTTTCGCATCTCAGCGTCAGTATCTGTCCAGAAGGCCGCCTTCGCCACCGGTATTCCTCCACATCTCTACGCATTTCACCGCTACACGTGGAATTCTACCTTCCTCTACAATACTCCAGATAACCAGTTTTAAGTGCAATTCCCAGGTTGAGCCCGGGGCTTTCACACCTAACTTAATTATCCGCCTACATGCCCTTTACGCCCAGTCATTCCGATTAACGCTCGCACCCTCCGTATTACCGCGGCTGCTGGCACGGAGTT
+
CCCCCGGGGGGGGGGGGGGGGGGGGGGGGGGGGGGGGGGGGGGGGGGGGGGGGGGGGGGGGGGGGGGGGGGGGGGGGGGGGGGGGGGGGGGGGGGGGGGGGGGGGGGGGGGGGGGGGGGGGGGGGGGGGGGGFGGGF@FGG=DFGGGGGGGGGGGGGGGFGFGGGGGFGGGGGGGGFGFGGGGGGGGGGGCCCGGGCDDGFA*9FFFFFFE=BFFFCFFFFCFDF9D?D=CEFE;@DEFFFDFF@DFFFFEEEE@D01;9;>:4339;>((4:0(,4:>D<?FF>966?FF76(,4((,2.
@M04999:289:000000000-L3R54:1:1101:10975:9566 2:N:0:432
ACGACTACCCGGGTATCTAATCCTGTTCGCTGCCCATGCTTTCGAACCTCAGCGTCAGTTACAGACCAGAGAGCCGCCTTCGCCACTGGTGTTCTTCCATATATCTACGCATTCCACCGCTACACATGGAGTTCCACTCTCCTCTTCTGCACTCAAGAAAAACAGTTTCAGCTGCACTTCCCCGGTTAAGCCGAGGGCTTTCACAGCTGACTTGTTCTCCCGCCTGCGTTCGCTTTACGCCCAATAAATCCGGACAACGCTTGCCACCTACGTATTACCGCGGCTGCTGGCACGTAGTT
+
CCCCCGGGGGGGGGGGGGGGGGGGGGGGGGGGGGGGGGGGGGGGGFGGGGGGGGGGGGGGGGGGGGGGGGGGGGGGGGGGGGGGGGGGGGGGGGGGGGGGGGGGGGGGGGGGGGGGGGGGGGGGGGGGGGGGGGGGGGGGGGGGGGGGGGGGGGGGGG?GGGGGGGGGGGGGGGGGFGFGGGGGGGGGGGGGGDGGGGGGFFFFFFFFFFFFFFFFEFFFFFFFFFFFFFFFFFFFFFFFFF;;@DFFFFFFF?1>FFB>F?FFFFFFFFFB:DFFFFBF>>B>BFFFFFFBB??74:D
@M04999:289:000000000-L3R54:1:1101:18838:9585 2:N:0:432
GGACTACATGGGTATCTAATCCTGTTCGCTACCCATGCTTTCGAACCTCAGCGTCAGTTACAGCCCAGAGAGCCGCCTTCGCCACTGTTGTTCTTCCATATATCTACGCATTCCACCGCTACACATGGAGTTCCACTCTCCTCTTCTGCACTCAAGAAAAACAGTTTCAGCTGCACCTCCGCGGTTAATCCGAGGGCTTTCACAGCTGACTTGTTCTTACGCCTGCGTTCGCTTTACTCCCAATAAATCCGGACAACGCTTGCTACCTCCTTCTTACCGCGGCGGCTGGTACGTCGTACGC
+
9C@CBFGFEEEGGG8CC@@FCGG9CFFEGFDE@FCEFEEFFF@CEF+6C,;F@CFCC,CF,CE,CFE@8CEB<@FG@C:E,,@@F8=,CFDG9FFG9?F?E5?BEEG,=CF@ED<?FCFEEG@FDGGF<EB=E,4@>==D8,@DFG;;=,1@8,,@FGC,@EF8@+@,@3E=3,+6*0;++=?+BEC7,,7CC8**<*;799B60;**7)*2*4@+*+4/?@@((8(665264(2/4)94(((,/443)611369?01((40()))(.).(.).-<).399;((((-4((.-(((44((((
@M04999:289:000000000-L3R54:1:1101:20058:9608 2:N:0:432
CGACTACACGGGTATCTAATCCTGTTCGCTACCCATGCTTTCGAGCCTCAGCGTCAGTAACAGACCAGAGAGCCGCCTTCGCCACTGGTGTTCTTCCATATATCTACGCATTTCACCGCTACACATGGAGTTCCACTCTCCTCTTCTGCACTCAAGTCTCTCAGTTTCCGATGCTCTTCCTCAGTTAAGCTGAGGGCTTTCACATTCAGACTTAAAAGACCGCCTGCGCTCCCTTTACGCCCAATAAATCCGGACAACGCTTGCCACCTACGTATTACCGCGGCTGCTGGCACGTAGTT
+
CCCCCGGGGGGGGGGGGGGGGGGGGGGGGGGGGGGGGGGGGGGGGGGGGGGGGGGGGGGGGFGGGGGGGGGEGGGGGEGGFFGGGGGGGGGGGGGGGGGGGGFFGGGGGEGGGGGGGGGGGGGGFGGFCGGGGG9EGF=DGGGGGGEFGGGGGCGGGGFFFFGGGGGGGGDGDG7DBFFGFF?DFFFGEG7FGGGGGGGGFFFFFFFFEEFFFFFAEFFFF=AAFDDF5569=D>E=EFFFFD<@;A;?EFF0,(:,:9>?BBF()52:B:03,4?2<A6>;6>F>FFF(4:<BB::29
@M04999:289:000000000-L3R54:1:1101:2357:9613 2:N:0:432
TGTAGACTACCGGGGTATCTAATCCTGTTCGCTACCCATGCTTTCGAACCTCAGCGTCAGTTACAGACCAGAGAGCCGCCTTCGCCACTGGTGTTCTTCCATATATCTACGCATTCCACCGCTACACATGGAGTTCCACTCTCCTCTTCTGCACTCAAGAAAAACAGTTTCAGCTGCACTTCCCCGGTTAAGCCGAGGGCTTTCACAGCTGACTTGTTCTCCCGCCTGCGTTCGCTTTACGCCCAATAAATCCGGACAACGCTTGCCACCTACGTATTACCGCGGCTGCTGGCACGTAGTT
+
CCCCCGGGGGGGGGGEGGGGGGGGGGGGGGGGGGGGGGGGGGGGGGFFFGGGGGGGFGGGGGGGGGGGGGGGGGGGGGGGGGGGGGDGGGGGGFGGGCFFGGGGGGGGGGGGGGGGGGGGGGGDGGGGGGGGFGGGGGGGGGGGGGGGGGGFFFDFGGGGGGGGGFFGGGGGGGFGFGFG6;FGGEGGGGCFGFEGDGGDFFAFFFFFFFFEBF8BEFFFFEFFF@FFFFF@??;DF;EA;@>>3(48<):AFF013>F?>>?:0:BAF:0?F622924)66;20316:DB00(),483:6
@M04999:289:000000000-L3R54:1:1101:2765:9613 2:N:0:432
GACTACCGGGGTATCTAATCCTGTTTGTTCCCCACGCTTTCGCATCTCAGCGTCAGTATCTGTCCAGAAGGCCGCCTTCGCCACCGGTATTCCTCCACATCTCTACGCATTTCACCGCTACACGTGGAATTCTACCTTCCTCTACAATACTCTAGTTAACCAGTTTTAAGTGCAATTCCCAGGTTGAGCCCGGGGCTTTCACACCTAACTTAATTATCCGCCTACATGCCCTTTACGCCCAGTCATTCCGATTAACGCTCTCACCCTCCGTATTACCGCGGCTGCTGGCACGGAGTTAGCC
+
CCCCCCFGGGGFGGGGGFGGGGGGGGGGGGGGGGEGGGGGGCGGEFGGGGGGGDGGFGGGGGGGGGGGGGGGGGGGGGGFGEFEFGGGEFGCEFFGGGFGGGGGGGGGGGGGGGGACFEGEFGGGFGEFGGGGGGGGGGGGGGGGGGFGGGGGCGGGFFGFGGGGGFGGFFFDDGGFG7?FGFGGGG8E1@@CCGGGGGGFAFFDFFFDE<BCFFFFF+8?@@9B=F36@FFFEF6??>E2;=EFECE?@D<((6<173?(52><<2:?24<7?AAF<>669231:>7((43366:?AD),
@M04999:289:000000000-L3R54:1:1101:15333:9631 2:N:0:432
AGACTACTCGGGTATCTAATCCTGTTCGCTCCCCACGCTTTCGTCCATCAGCGTCAATCGGTATTTAGTAACCTGCCTTCGCAATCGGGGTTCTGTGTAATATCTATGCATTTCACCGCTACACTACACATTCCAGCTACTTCAATACTATTCAAGATTAACAGTATCAACGGCAGTTCTACAGTTAAGCTGCAGGTTTTCACCGCTGACTTATCAACCCGCCTACGGACCCTTTAAACCCAATAAATCCGGATAACGCTCGCATCCTCCGTATTACCGCGGCTGCTGGCACGGAGTTAGC
+
CCCCCGGGGGGGGGGGGGGGGGGGGGGGGGGGGGGGGGGGGGGGGGGGGGGGGGGGGGGGGGGGGGGGGGGGGGGGGGGGGGGGGGGGGEGGGGGGGGGFGGGGGGFGGGGGGGGGGGGGDGGGGGGGGGGGGGGGGGGGGGGGGGGGGGGGGGGGGGGGGGGGGGGGGGGGGGGGFGFGGGGGGGGGGGGGGGGGGGGGFFFF>FFFBFFFFFFFFFFFFFAF@F?D@FFFBFEFFFFF@FDFFFEFFEF@@D;EFFBD?9>BBF?<AFFFF:>4>F6;>BBFFFFFFFFF?>;>?F226
@M04999:289:000000000-L3R54:1:1101:16055:9643 2:N:0:432
GACTACTCGGGTATCTAATCCTGTTCGCTCCCCACGCTTTCGTCCATCAGCGTCAATCGGTATTCAGTAACCTGCCTTCGCAATCGGGGTTCTGTGTAATATCTATGCATTTCACCGCTACACTACACATTCCAGCTACTTCAATACTATTCAAGATTAACAGTATCAACGGCAGTTCTACAGTTAAGCTGCAGGTTTTCACCGCTGACTTATCAACCCGCCTACGGACCCTTTAAACCCAATAAATCCGGATAACGCTCGCATCCTCCGTATTACCGCGGCTGCTGGCACGGAGTTAGCC
+
CCCCCGGGGGGGGGGGGGGGGGGGGGGGGGGGGGGGGGGGGGGGGGGGGGGGGGGGGGGGGGGGGGGGGGGGGGGGGGGGGGGGGGGGGGGGGGGGGGGGGGGGGGGGGGGGGGGGGGGGGGGGGGGGGGGGGGGGGGGGGGGGGGGGGGGGGGGGGGGGGGGGGGGGGGGCGGGFFFFGGGGGGGGGGGGGGGGGGGGGFFFFFFFFFFEFFFFFFFFFFFFFFFDFB@@FBEFFFFDEFFFFFEEE@B9DF?AE09;;99>FF2<A?BB?F?BB<:9>F;BFBF:(2:DF09;:19<>:
@M04999:289:000000000-L3R54:1:1101:23968:9674 2:N:0:432
CAGACTACAGGGGTATCTAATCCTGTTCGCTACCCATGCTTTCGAGCCTCAGCGTCAGTAACAGACCAGAGAGCCGCCTTCGCCACTGGTGTTCTTCCATATATCTACGCATTTCACCGCTACACATGGAGTTCCACTCTCCTCTTCTGCACTCAAGTCTCTCAGTTTCCGATGCTCTTCCTCAGTTAAGCTGAGGGCTTTCACATTCAGACTTAAAAGACCGCCTGCGCTCCCTTTACGCCCAATAAATCCGGACAACGCTTGCCACCTACGTATTACCGCGGCTGCTGGCACGTAGTT
+
CCCCCGGGGGGGGGGGGGGGGGGGGGGGGGGGGGGGGGGGGGGGGGGGGGGGGGGGGGGGGGGGGGGGGGGGGGGGGGGGGGGGGGGGGGGGGGGEGGGGGGGGGGGGGGGGGGGGGGGGGGGGGGGGGGGGGGGGGGGGGGGGGGGGGGGGFGGGGGGGGGGGGGGGGGGGGGGFFGFGGGGGGGGGGGGGGGGGGGGGFFFFFFFFEFFFFFFFFFFFFDFFFFFDBF>FFBFEBFFFF;FFFD@E<CF@BFFFFFF6;?:<F79<?FFFB?>A094<?09B>9>FB27?F?:8:?0>
@M04999:289:000000000-L3R54:1:1101:16267:9690 2:N:0:432
ATGACTACTGGGGTATCTAATCCTGTTCGCTCCCCACGCTTTCGTCCATCAGCGTCAATCGGTATTTAGTAACCTGCCTTCGCAATCGGGGTTCTGTGTAATATCTATGCATTTCACCGCTACACTACACATTCCAGCTACTTCAATACTATTCAAGATTAACAGTATCAACGGCAGTTCTACAGTTAAGCTGCAGGTTTTCACCGCTGACTTATCAACCCGCCTACGGACCCTTTAAACCCAATAAATCCGGATAACGCTCGCATCCTCCGTATTACCGCGGCTGCTGGCACGGAGTT
+
CCCCC<FGGGFGGGGGGGGGGGGGGGGGGGGGGGGGGGGGEFCEEGGGGGGGGGGEFFCFFGGFGGGGGGGGGGGGGGFGGGGGGDGGGGGGGGGFFGGGGGGGGGGGGGGGGAGGGGGGDGGGGFGGGGGGGGGGGGGFFGGGGGGGGGGFCGFGGFFFGGGGGGGGGGFFEGGGFGDDGGGGGGGGGGGFGGGGGGGGFFFFFFFDBFFFFFFFFFFFFF=5@D==@?F@DFFFFFFF3<@FDFFFEFF>9D60>E@>??9>>6>0.4:91028>A<?FBFBB6:>08:0)3>198<
@M04999:289:000000000-L3R54:1:1101:13681:9695 2:N:0:432
GGGGTGACTACACGGGTATCTAATCCTGTTCGCTACCCATGCTTTCGAGCCTCAGCGTCAGTAACAGACCAGAGAGCCGCCTTCGCCACTGGTGTTCTTCCATATATCTACGCATTTCACCGCTACACATGGAGTTCCACTCTCCTCTTCTGCACTCAAGTCTCTCAGTTTCCGATGCTCTTCCTCAGTTAAGCTGAGGGCTTTCACATTCAGACTTAAAAGACCGCCTGCGCTCCCTTTACGCCCAATAAATCCGGACAACGCTTGCCACCTACGTATTACCGCCGCTGCTGGCACGT
+
CCCCCGGGGGGGGGGGGGGGGGGGGGGGGGGGGGGGGGGGGGGGGGGGGGGGGGGGGGGGGGGGGGGGGGGGGGGGGGGGGGGGGGGGGGGGGGGGGGGGGGGGGGGGGGGGGGGGGGGGGGGGGGGGGGGGGGGGGGGGGGGGGGGGGGGGFGGGGGGFGGGGFFGGGGGGGGGGFD8DGGGGGGGGGGGGGGGGGFF>>FFFFFFFCEEEEFFFFFF=FFFFFFFFDFD>FFFFFF;FFEDFF>?FDE;CFFF6><>FFFFFFFFF?FBFF>FF2>B(4<A0((49;>>F?:<BFFB
@M04999:289:000000000-L3R54:1:1101:13059:9707 2:N:0:432
AGACTACTGGGGTATCTAATCCTGTTCGCTCCCCACGCTTTCGTCCATCAGCGTCAATCGGTATTTAGTAACCTGCCTTCGCAATCGGGGTTCTGTGTAATATCTATGCATTTCACCGCTACACTACACATTCCAGCTACTTCATTACTATTCAAGATTAACAGTATCGACGGCAGTTCTACAGTTAAGCTGCAGGTTTTCACCGCTGACTTATCAACCCGCCTACGGACCCTTTAAACCCAATAACTCCGGATAACGCTCGCATCCTCCGTATTACCGCGGCTGCTGGCACGGAGTTAGC
+
CCCCCFG<66C@78<EGGGGGGCGFDEFCD@FCGGGC@:8@@FE,@F@CAEC6B:@FFGGE@F7@CDCGGGGEEFGGFGGGG:7FGGGGGGGGGCFF@5CFFFFED;EAEEFAECGGGGGDBFGGF?CE<5FFF9=E8DFGAC=3EFGDDC;F,,6,@;EFDAEGDF:EGGG6C+@DFFGGFGFFGFGCDFGFC@@D9=C9B>C??*<2>BEFA8BCFAA99=2==@@F25;;@))?)7FFF;;);)94=0(6;(;;10(-39319?24:0(..4:AD?60(43;B:2:045(490?:A>4
@M04999:289:000000000-L3R54:1:1101:13071:9766 2:N:0:432
TAGACTACTGGGGTATCTAATCCTGTTTGCTCCCCACGCTTTCGCATCTCAGCGTCAGTATCTGTCCAGAAGGCCGCCTTCGCCACCGGTATTCCTCCACATCTCTACGCATTTCACCGCTACACGTGGAATTCTACCTTCCTCTACAATACTCCAGATAACCAGTTTTAAGTGCAATTCCCAGGTTGAGCCCGGGGCTTTCACACCTAACTTAATTATCCGCCTACATGCCCTTTACGCCCAGTCATTCCGATTAACGCTCGCACCCTCCGTATTACCGCGGCTGCTGGCACGGAGTT
+
CCCCCGGGGGGGGGGGGGGGGGGGGGGGGGGGFGGGGGGGGGGGGGGGGGGGGGGGGGGGGGGGGGGGGGGGGGGGGGGGGGGGGGGGGGGGGGGGGGGGGGGGGGGGGGGGGGGGGGGGGGGGGGGGGGGGGGGGGGGGGGGGGGGGGGGGGGGGGGGGGGGGGGGGGGGGGGGGFGFGGFFGGGGGGFGGGGGGGGGGFFFFFFFFFFFFFF>9EFFFFFFFFFFFFFF=BBDECFFFFFFFFFFFFFFFFFFFFFD6BFFFFFFFFF:21(8?FFFFFF0>F98:?>??F60(,:?
@M04999:289:000000000-L3R54:1:1101:17947:9782 2:N:0:432
ACGCTGACTACAAGGGTATCTAATCCTGTTCGCTACCCACGCTTTCGAGCCTCAGCGTCAGTTACTAGCCAGTCAGCCGCCTTCGCCACTGATGTTCTTCCATATACCTACGCATTTCACCGCTACACATGGAGTTCCACTGACCTCTCTAGCACTCAAGTCTTACAGTTTCTGATGCACGTCCATAGTTGAGCTATGACCTTTCACATCAGACTTATTAGACCGCCTGCGCTCCCTTTACGCCCAATAATTCCGGACAACGCTCGCCACCTACGTATTACCGCGGCTGCTGGCACGTAGT
+
CCCCCGGGGGGGGGGGGGGGGGGGGGGGGGGGGGGGGGGGGGGGGGGGGGGGGGGGGGGGGGGGGGGGGGGGGGGGGGGGGGGGGGGGGGGGGGGGGGFGGGGGGGGGGGGGGGGGGGGGGGGGGGGGGGGGCGGGGGGGGGGGGGGGGGGGGGGGGGGGFGGGGGGGGGGGGGGGFGFGGGGGGGFGGGGGGGGG?DGGFFFFFFFFFFFFFFFFFFFFFFFFFFFFBFFFFD>FFFFFFFFFFFDD@E<C?EEF6>B1;>F;?F;9FFFFF?F?FFBAFA:>>6;;>??FB0:?02::,
@M04999:289:000000000-L3R54:1:1101:9001:9785 2:N:0:432
GGGGACTACAGGGGTATCTAATCCTGTTTGCTCCCCACGCTTTCGCATCTCAGCGTCAGTATCTGTCCAGAAGGCCGCCTTCGCCACCGGTATTCCTCCACATCTCTACGCATTTCACCGCCACACGTGGAATTCTACCTTCCTCTACAATACTCCAGATAACCAGTTTTAAGTGCAATTCCCAGGTTGAGCCCGGGGCTTTCACACCTAACTTAATTATCCGCCTACATGCCCTTTACGCCCAGTCATTCCGATTAACGCTCGCACCCTCCGTATTACCGCGGCTGCTGGCACGGAGTT
+
CCCCCGGGGGGEGGGGGGGGGGGGGGGGGGGGGGGGGGGGGGGGGGGGGGGGGGGGGEGGGGGGGGGGGGGGGGGGGGGGGGGGGGGGGGGGGGGGGGGGGGGGGGGGGGGGGGGGGGGGGGGGGGGGGGEGGGGGGADFCFFGGGGGGGGGGGGDGGGGGGGGFGFGGGGFGDFGFGFDGGGF?FG6DGGGGGGGGGGGFFFFFFFFFFFB=BFFFFFFFC@DD=@D@F<EEDF=FFFFFB1;@1=A3CFFF@F@F>A(9?F>BBF>FBFF93::8ABD?>B((,4?BFFFF7?609(4
@M04999:289:000000000-L3R54:1:1101:19329:9790 2:N:0:432
ATGACTACAAGGGTATCTAATCCTGTTTGCTCCCCACGCTTTCGCATCTCAGCGTCAGTATCTGTCCAGAAGGCCGCCTTCGCCACCGGTATTCCTCCACATCTCTACGCATTTCACCGCTACACGTGGAATTCTACCTTCCTCTACAATACTCTAGTTAACCAGTTTTAAGTGCAATTCCTAGGTTGAGCCCAGGGCTTTCACACCTAACTTAATTATCCGCCTACATGCCCTTTACGCCCAGTCATTCCGATTAACGCTCGCACCCTCCGTATTACCGCGGCTGCTGGCACGGAGTT
+
CCCCCGGGGGGGGGGGGGGGGGGGGGGGGGGGGGGGGGGGGGGGGGGGGGGGGGGGGGGGGGGGGGGGGGGGGGGGGGGGGGGGGGGGGGGGGGGGGGGGGGGGGGGGGGGGGGGGGGGGGGGGGGGGGGGGGGGGGGGGGGGGGGGGGGGGGGGGGGGGGGGGGGGGGGGGGGGGFGFGGGGEFFFGGGGGGGGGGGGGFFFFFFFFE5CEEFCFCFFFFFBFFFFFFFFFFFFFFFFFFFFFFBEFFFF@<??@EE?F@FFF>@>DFFFF6<::9AABFF66992:32<?<BF6>F?
@M04999:289:000000000-L3R54:1:1101:19747:9809 2:N:0:432
GACGGACTACCCGGGTATCTAATCCTGTTTGCTCCCCACGCTTTCGCTCCTCAGCGTCAGTGACGGCCCAGAGTCCTGCCTTCGCCATCGGTGTTCTTCCCGATATCTACACATTCCACCGTTACACCGGGAATTCCAGTCTCCCCTACCGCACTCCAGTCCGCCCGTACCCGGCGCCGATCCACCGTTAAGCGATGGACTTTCACACCAGACGCGACGAACCGCCTACGAGCTCTATACGCCCAATAAATCCGGATAACGCTTGCACCCTACGTATTACCGCGGCTGCTGGCACGTAGTT
+
CCCCCGGGGGGGGGGGGGGGGGGGGGGGGGGGGGGGGGGGGGGGGGGGGGGGGGGGGGGGGGGGGEGGGGGGGGGGGGGGGGGGGGGGGGGGGGGGGGGGGGGGGGGGGGGGGGGGGGGGGGGGGGGGGGGGGGGGGGGGGGGGGGGGGGGGGGGGGGGGGGGGGGGGGGGGGGGGFGFGGGGGGGG=EDD?EEEGGDGGFFFFFFFF@FFFFFF>9@B;DBFFFFF?FB::B6:A2>DF7099?B77BFFFBFFFFFA??;B:01><:?FFFF<2<:)4>((((4(4<?F2((4840:26
@M04999:289:000000000-L3R54:1:1101:18113:9820 2:N:0:432
GGACTACTCGGGTATCTAATCCTGTTTGCTCCCCACGCTTTCGCATCTCAGCGTCAGTATCTGTCCAGAAGGCCGCCTTCGCCACCGGTATTCCTCCACATCTCTACGCATTTCACCGCTACACGTGGAATTCTACCTTCCTCTACAATACTCCAGATAACCAGTTTTAAGTGCAATTCCCAGGTTGAGCCCGGGGCTTTCACACCTAACTTAATTATCCGCCTACATGCCCTTTACGCCCAGTCATTCCGATTAACGCTCGCACCCTCCGTATTACCGCGGCTGCTGGCACGGAGTTAGC
+
CCCCCGGGGGGGGEGGGGGGGGGGGGGGGGGGGGGGGGGGGGGGGGGGGGGGGGGGGGGGGGGGGGGGGGGGGGGGGGGGGGGGGGGGGGGGGGGGGGGGGGGGGGGGGDFEGGGGGGGGGGGGGGGGGGGGGGGGGGGGGGGGGGGDGGGGGGGGGGGGGGGGGGGFGGGGGGGGFGFGGGGGGGGGGGGGGEGDDCFGFFFFFFFFEFFCBFAF?CFFEDDFDFFFFF=>=DFFEFFFFF7;=AC?EFFD<FFC)60(--99>FFFFF04<<?AA<BB>(4((-48:BF7?0,4<B>24
@M04999:289:000000000-L3R54:1:1101:3254:9830 2:N:0:432
CGACTACCGGGGTATCTAATCCTGTTCGCTACCCATGCTTTCGAACCTCAGCGTCAGTTACAGACCAGAGAGCCGCCTTCGCCACTGGTGTTCTTCCATATATCTACGCATTCCACCGCTACACATGGAGTTCCACTCTCCTCTTCTGCACTCAAGAAAAACAGTTTCAGCTGCACTTCCCCGGTTAAGCCGAGGGCTTTCACAGCTGACTTGTTCTCCCGCCTGCATTCGCTTTACGCCCAATAAATCCGGACAACGCTTGCCACCTACGTATTACCGCGGCTGCTGGCACGTAGTTAGC
+
CCCCCGGGGGGGGGGGGGGGGGGGGGGGGGGGGGGGGGGGGGGGGGGGGGGGGGGGGGGGGGGFGGFGGGGGGGGGGGGGGGEGGGGGEFGGGGGGGGGGGGGGGGGGGGGGGGGGGGGGGGGGGGFFFGGGFGGGGFFFFGGGGGGGGGGGGGGGGGGGGGGGGGGGGGCEGGGGFFFFDGGCGGGGGGGGGDECCGGFFFFFFFFFFFFFBFFFFFFFBBFFFD@67CFFFFFFFFFFFFF85@EFF?0709><67;BBFF:<<?1:BFF?FFFF<:9>>>B>BDF??FFFB?0454).
@M04999:289:000000000-L3R54:1:1101:8694:9863 2:N:0:432
TGGACTACTGGGGTATCTAATCCTGTTTGCTCCCCACGCTTTCGCATCTCAGCGTCAGTATCTGTCCAGAAGGCCGCCTTCGCCACCGGTATTCCTCCACATCTCTACGCATTTCACCGCTACACGTGGAATTCTACCTTCCTCTACAATACTCCAGATAACCAGTTTTAAGTGCAATTCCCAGGTTGAGCCCGGGGCTTTCACACCTAACTTAATTATCCGCCTACATGCCCTTTACGCCCAGTCATTCCGATTAACGCTCGCACCCTCCGTATTACCGCGGCTGCTGGCACGGAGTT
+
CCCCCGGGGGGGGGGGGGGGGGGGGGGGGGGGGGGGGGGGGGGGGGGGGGGGGGGGGGGGGGGGGGGGGGGGGGGGGGGGGGGGGGGGGGGGGGGGGGGGGGGGGGGGGGGGGGGGGGGGGGGGGGGGGGGGGGGGGGGGGGGGGGGGGGGGGGGGGGGGGGGGGGGGGGGGGGGGFGFGGFGGGGGGGGGGFGGGGG5DFFFFFFFFFFFFFFFFEFFFF@FFFFFFEEFEFEFFFFFFFBFFFFFFFFFF<?FFFFFBF?FFFFF?:?FF?FB?FFFFFFF>FFFFF2?BF?>0><B
@M04999:289:000000000-L3R54:1:1101:10646:9887 2:N:0:432
GCTAAGACTACCAGGGTATCTAATCCTGTTTGCTCCCCACGCTTTCGCATCTCAGCGTCAGTATCTGTCCAGAAGGCCGCCTTCGCCACCGGTATTCCTCCACATCTCTACGCATTTCACCGCTACACGTGGAATTCTACCTTCCTCTACAATACTCCAGATAACCAGTTTTAAGTGCAATTCCCAGGTTGAGCCCGGGGCTTTCACACCTAACTTAATTATCCGCCTACATGCCCTTTACGCCCAGTCATTCCGATTAACGCTCGCACCCTCCGTATTACCGCGGCTGCTGGCACGGAGT
+
CCCCCGGGGGGGGGGGGGGGGGGGGGGGGGGGGGGGGGGGGGGGGGGGGGGGGGGGGGGGGGGGGGGGGGGGGGGGGGGGGGGGGGGGGGGGGGGGGGGGGGGGGGGGGGGGGGGGGGGGGGGGGGGGGGGGGGGGGGGGGGGGGGGGGGGGGGGGGGGGGGGGGGGGGGGGGGGGFGFGGGGGGGGGGGGGGGGGGGGGFFFFFFFFFFFFFFFFFFFFFEFC>D@DDFFFFF=DFDFFFFFBB@<EFFFFFFF@DFFEE?BFFF>BFFFFB:><6?FBBA6;93419FF?2<?D:B9B8
@M04999:289:000000000-L3R54:1:1101:25669:9896 2:N:0:432
GACTACCAGGGTATCTAATCCTGTTTGCTCCCCACGCTTTCGCATCTCAGCGTCAGTATCTGTCCAGAAGGCCGCCTTCGCCACCGGTATTCCTCCACATCTCTACGCATTTCACCGCTACACGTGGAATTCTACCTTCCTCTACAATACTCTAGTTAACCAGTTTTAAGTGCAATTCCTAGGTTGAGCCCAGGGCTTTCACACCTAACTTAATTATCCGCCTACATGCCCTTTACGCCCAGTCATTCCGATTAACGCTCGCACCCTCCGTATTACCGCGGCTGCTGGCACGGAGTTAGCC
+
CCCCCGGGGGGGGGGGGGGGGGGGGGGGGGGGGGGGGGGGGGGGGGGGGGGGGGGGGGGGGGGGGGGGGGGGGGGGGGGGGGFGFGGGGGGGGGGGGGGGGGGGGGGGGGGGGGGGGGGGGGGGGGGGGGGGGGGGGGGGGGGGGFGGGGGGGGGGGGGGGGGGGGGGGGGGGGGGFGFGGFGGGGGGGGFFGGGGGGGGFFFFFFFFFFFFEFFFFFFFFFFFFFFFFEBF2=CFFFFFFFFEFCEFCEFF<FEF;>@;,:169@:6BFFF?FFFFB;;>92>?B?::BF?F9;6:<AA7
@M04999:289:000000000-L3R54:1:1101:18323:9947 2:N:0:432
GACTACCCGGGTATCTAATCCTGTTTGCTCCCCACGCTTTCGCATCTCAGCGTCAGTATCTGTCCAGAAGGCCGCCTTCGCCACCGGTATTCCTCCACATCTCTACGCATTTCACCGCTACACGTGGAATTCTACCTTCCTCTACAATACTCCAGATAACCAGTTTTAAGTGCAGTTCCCAGGTTGAGCCCGGGGCTTTCACACCTAACTTAATTATCCGCCTACATGCCCTTTACGCCCAGTCATTCCGATTAACGCTTGCACCCTACGTATTACCGCGGCTGCTGGCACGTAGTTAGCC
+
CCCCCGGGGGGGGGGGGGGGGGGGGGGGGGGGGGGGGGGGGGGGGGGGGGGGGGGGGGGGGGGGGGGGGGGGGGGGGGGGGGGGGGGGGGGGGGGGGGGGGGGGGGGGGGGGGGGGGGGGGGGGGGGGGGGGGGGGGGGGGGGGGGGGGGGGGGGGGGFGGGGGGGGGGGGGGGGGFGFGGGGGGGGGGGGGGGGGGGGGFFFFFFFFBEFFFFFFFFF>F@FFFBCFFFFFFFFF<DFFFFEFFFFEFFDFFFFFFF?FB?FFFBFFFFFFFF2>A:>B>B;9:4)5<<<:<4(3:BBF:
@M04999:289:000000000-L3R54:1:1101:20134:9964 2:N:0:432
TACAGGACTACAGGGGTATCTAATCCTGTTTGCTCCCCACGCTTTCGCATCTCAGCGTCAGTATCTGTCCAGAAGGCCGCCTTCGCCACCGGTATTCCTCCACATCTCTACGCATTTCACCGCTACACGTGGAATTCTACCTTCCTCTACAATACTCCAGATAACCAGTTTTAAGTGCAGTTCCCAGGTTGAGCCCGGGGCTTTCACACCTAACTTAATTATCCGCCTACATGCCCTTTACGCCCAGTCATTCCGATTAACGCTCGCACCCTCCGTATTACCGCGGCTGCTGGCACGGAGT
+
CCCCCGGGGFFGGGGGGGFGGGGCGGGGGGGFGGGGGGGGCCGGGGGGDGEGGGGGGGGGEEDFFGGEGGGGGFGGGGGDGGEGGGGGGGGGGGGGGGGGGGGCDEEFGGGGGEGEDEGGGGCFGGGGEGGCFDFFGGFF,@EEDGGDFCDFGA=DDFFDDFGGFGFGGGGGGG?AFGFGFGGGGGGGGGCC76@?D>D74?F49CF6>2=EEFFAE+B<FEFC9925>DEEEE@3@D=FF07B927;77?CF5E0?62))((,2310;1(,8:>???2)6<0060((,(,42:72:;>94
@M04999:289:000000000-L3R54:1:1101:18373:10012 2:N:0:432
GACTACCAGGGTATCTTATCCTGTTTGCTACCCACGCTTTCGAGCATGAACGTCAGTGTTATCCCAGGAGGCTGCCTTCGCCATCGGTATTCCTCCACATCTCTACGCATTTCACTGCTACACGTGGAATTCTACCTCCCTCTGACACACTCTAGTTAGACAGTTTCAAATGCACGTCCCAAGTTGAGCTCGGGGATTTCACATCTGACTTATCTAACCGTCTGCGCTCGCTTTACGCCCAGTAATTCCGATTAACGCTCGCACCCTACGTATTACCGCGGCTGCTGTCACGTAGTTAGCC
+
CCCCCGGGGGGGGGGGGGGGGGGGGGGGGGGGFGGGGGGGGGGGGGGGGGGGGGGGFGGGGGGGGGGGGGGGGGGGGGGGGGGCGGGGGGGGGGGGGGGFGGGGGGGGGGGGGGGGGGGGGGGGGGDGFGGGGGGGGGGGGGGGGGGGGGGGGGGFGGGFGGGGGGGFEGGGGGGGFGBGGGGGGCGGFEGGGDECDGCGFFFFFFFFFC=EE8AFFFFBA894CBFFFFB=D2*/5@9>=BEF?EC?EF?D@@CC103:BF;B61:7:?2>20492(4>137;FDF)).44?024429A7
@M04999:289:000000000-L3R54:1:1101:10801:10049 2:N:0:432
GGACTACTGGGGTATCTAATCCTGTTCGCTCCCCACGCTTTCGTCCATCAGCGTCAATCGGTATTTAGTAACCTGCCTTCGCAATCGGGGTTCTGTGTAATATCTATGCATTTCACCGCTACACTACACATTCCAGCTACTTCAATACTATTCAAGATTAACAGTATCAACGGCAGTTCTACAGTTAAGCTGCAGGTTTTCACCGCTGACTTATCAACCCGCCTACGGACCCTTTAAACCCAATAAATCCGGATAACGCTCGCATCCTCCGTAGTACCGCGTCTGCTGGCACGGAGTTAGC
+
CCCCCGGGGGACFCCFGGFAFGGGGGDGGCFE,@EBFFFGGGDE@EEFGGGGGGGGGFGDFEDCF9CCC9CFGFGCEGGGGCFECFFCEGGGGGF?FGBFFFDFEDECCCGF,FFFFCC7FGGGGGEFDG,C=FDFCGGGGFGGA;EFGFADEFDG,EGGGGED3CFCCFGG+>>CDFDCDGGGGGEFFFGGG6EDGG+@CC??ABB>ADCCEFF9<4;@AAF>AFD>9B>=::;C>4.2:3=@@E37).232?F9@;>F(69112?B2<F0:(-64>6>6((42<9,8B?2:(444:<A<
@M04999:289:000000000-L3R54:1:1101:18626:10063 2:N:0:432
CGGAGGACTACTCGGGTATCTAATCCTGTTCGCTACCCATGCTTTCGAGCCTCAGCGTCAGTAACAGACCAGAGAGCCGCCTTCGCCACTGGTGTTCTTCCATATATCTACGCATTTCACCGCTACACATGGAGTTCCACTCTCCTCTTCTGCACTCAAGTCTCTCAGTTTCCGATGCTCTTCCTCAGTTAAGCTGAGGGCTTTCACATTCAGACTTAAAAGACCGCCTGCGCTCCCTTTACGCCCAATAAATCCGGACAACGCTTGCCACCTACGTATTACCGCGGCTGCTGGCACGT
+
CCCCCGDGFFGGGGGGGGGGFGGGGGFFGGGGGGGGGGGGGGGGGGGGGGGGGGGGGGGGGGGGGGGGGGGGGGGGGGGGGGGGGGGGGGGGGGGGGGGGGGGGGGGGGGGGGGGGGFGGGGGGGGGGGGGGDFGGFFGGGGGGGGGGGGGFGGGGGGGGGGGGGGGGGGGGGGDGFGFGGGGGGGGFGGGGGGGFFGGGAFFFFFFFE<CEC9AFEFFFFFFFF2=BFBF>B@FFFFEFFEFFB>?F;@EC?EFF6;9>F69>:BFBFF2:BF004)64-:<?1>>>F;????B:2:B
@M04999:289:000000000-L3R54:1:1101:22618:10073 2:N:0:432
AGACTACTGGGGTATCTAATCCTGTTTGCTCCCCACGCTTTCGCATCTCAGCGTCAGTATCTGTCCAGAAGGCCGCCTTCGCCACCGGTATTCCTCCACATCTCTACGCATTTCACCGCTACACGTGGAATTCTACCTTCCTCTACAATACTCCAGATAACCAGTTTTAAGTGCAATTCCCAGGTTGAGCCCGGGGCTTTCACACCTAACTTAATTATCCGCCTACATGCCCTTTACGCCCAGTCATTCCGATTAACGCTCGCACCCTCCGTATTACCGCGGCTGCTGGCACGGAGTTAGC
+
CCCCCGGGGGGGGGGGGGGGGGGGGGGGGGGGGGGGGGGGGGGGGGGGGGGGGGGGGGGGGGGGGGGGGGGGGGGGGGGGGGGGGGGGGGGGGGGGGGGGGGGGGGGGGGGGGGGGGGGGGGGGGGGGGGGGGGGGGGGGGGGGGGGGGGGGGGGGGGGGGGGGGGGGGGGGGGGGFGFGGGGGGGGFGGGFGEGDDGGGFFFFFFFFFFFFFFFFFFFF4B@D@FEFCFFFFFFFFFFFFFFFEE3<EFEFFFFFF@FFFF6>FFF?BFFF:??AFA(42967>??:?<:F:91--8<<9
@M04999:289:000000000-L3R54:1:1101:9920:10127 2:N:0:432
TTTGACTACTCGGGTATCTAATCCTGTTCGCTACCCATGCTTTCGAGCCTCAGCGTCAGTAACAGACCAGAGAGCCGCCTTCGCCACTGGTGTTCTTCCATATATCTACGCATTTCACCGCTACACATGGAGTTCCACTCTCCTCTTCTGCACTCAAGTCTCTCAGTTTCCGATGCTCTTCCTCAGTTAAGCTGAGGGCTTTCACATTCAGACTTAAAAGACCGCCTGCGCTCCCTTTACGCCCAATAAATCCGGACAACGCTTGCCACCTACGTATTACCGCGTCTGCTGGCACTTAGTT
+
CCCCCGFGGFGGGGGGGGGGGGGGGGGGGGGGGGGGGGGGGGGGG?FGGGGGGGGGGGGGGGGFGGGGGGGGGDGGEGGGGGGGGGGGGGGGGGGGGGGGGGGGEFEFFFGGGGGGGGGGGGGGGGGGGG?FEFGGGGGGGDEGGGGGGGGGGEFGGGGGGGGGGGGFGGGGGGDEFGFGGGGGCGGGGGGGGGGGGDDFFFFFFFC+;;EA@FFFFFFF>C@4=9=B9@9-:@(7@BCA9?99@6;EF6)56>9616(32>F:6059<:B0:333>2><.-370601444(4:3()..:)
@M04999:289:000000000-L3R54:1:1101:12162:10134 2:N:0:432
GAGGACTACTCGGGTATCTAATCCTGTTCGCTCCCCACGCTTTCGTCCATCAGCGTCAATCGGTATTTAGTAACCTGCCTTCGCAATCGGGGTTCTGTGTAATATCTATGCATTTCACCGCTACACTACACATTCCAGCTACTTCAATACTATTCAAGATTAACAGTATCAACGGCAGTTCTACAGTTAAGCTGCAGGTTTTCACCGCTGACTTATCAACCCGCCTACGGACCCTTTAAGCCCAATAAATCCGGATAACGCTCGCATCCTCCGTATTACCGCGGCTGCTGGCACGGAGTT
+
CC<<<F<6CEFG77F7FFGGGFEFGFGGGCGGGGCFGGGGGE8<FFGGGGGGG?@BBBF9EFGBC7FAEFGFEFF6A<FFFG=:FFGGGGGDBF=?99E<FEG9FFAFG?,4CE<FGGGDGGGG,AFGGGG:,,CFGFGFFG==DAFGADFG,@A;DFE89ADGDD==FEEFGGD8*0*6DFGFC=FGGGAFGGFCF=:DFFFFCADB==5CE683:FAD>A>B2@DD@FF2>@FB)9?+7=?20=EA3<EEB>(4?9@?;289>9:>28A?1217?4<)((4>F91(53><?>8(-2::
@M04999:289:000000000-L3R54:1:1101:12002:10136 2:N:0:432
GAACGGACTACACGGGTATCTAATCCCATTTGCTCCCCTAGCTTTCGTCTCTCAGTGTCAGTGTCGGCCCAGCAGAGTGCTTTCGCCGTTGGTGTTCTTTCCGATCTCTACGCATTTCACCGCTCCACCGGAAATTCCCTCTGCCCCTACCGTACTCCAGCTTGGTAGTTTCCACCGCCTGTCCAGGGTTGAGCCCTGGGATTTGACGGCGGACTTAAAAAGCCACCTACAGACGCTTTACGCCCAATCATTCCGGATAACGCTTGCATCCTCTGTATTACCGCGGCTGCTGGCACAGAGT
+
CCCCCGGGGGGGGGGGGGGGGGGGGGGGGGGGGGGGGGGGGGGGGGGGGGGGGGGGGGGGGGGGGGGGGGGGGGGGGGGGGGGGGGGGGGGGGGGGGGGGGGGGGGGGGGGGGGGGGGGGGGGGGGGGGGGGGGGGGGFGGGGGGGGGGG?EGGGGGGGGGGGGEGGGGGGGGGGGFGFGGGGGGGGGGGGGGGGGGGGGFFFFFFFF9@FF>EBACFACF??FF;7@@FFFFFF>:B?FFFFFF?F<B?)6A<?FBFFA71>B??<<AD?BFFB92<))46<>069>>F0)44(8<:036
@M04999:289:000000000-L3R54:1:1101:18584:10140 2:N:0:432
AGGATGACTACAAGGGTATCTAATCCTGTTTGCTCCCCACGCTTTCGCATCTCAGCGTCAGTATCTGTCCAGAAGGCCGCCTTCGCCACCGGTATTCCTCCACATCTCTACGCATTTCACCGCTACACGTGGAATTCTACCTTCCTCTACAATACTCTAGTTAACCAGTTTTAAGTGCAATTCCTAGGTTGAGCCCAGGGCTTTCACACCTAACTTAATTATCCGCCTACATGCCCTTTACGCCCAGTCATTCCGATTAACGCTCGCACCCTCCGTATTACCGCGGCTGCTGGCACGGAGT
+
CCCCCGGGGGGGGGGGGGGGGGGGGGGGGGGGGGGGGGGGGGGGGGGGGGGGGGGGGGGGGGGGGGGGGGGGGGGGGGGGGGGGGGGGGGGGGGGGGGGGGGGGGGGGGGGGGGGGGGGGGGGGGGGGGGGGGGGGGGGGFGGGGGGGGGGGGFGGGGGGGGGGGGGGGGGGGGGGFGFGGGGGGGGGGGGGGGGFCFGGFFFFFFFFFFFFFFFFFFFFFFEEFFFFFFFFFFEDFFFFFFFF5>BEEFFFFF@?@FFFFFFDD@FFFFF??F>?:B?DFB?>>9;(46>DFF?>?BBB4
@M04999:289:000000000-L3R54:1:1101:17998:10142 2:N:0:432
AGCGGGACTACCCGGGTATCTAATCCTGTTTGCTCCCCACGCTTTCGCATCTCAGCGTCAGTATCTGTCCAGAAGGCCGCCTTCGCCACCGGTATTCCTCCACATCTCTACGCATTTCACCGCTACACGTGGAATTCTACCTTCCTCTACAATACTCCAGATAACCAGTTTTAAGTGCAATTCCCAGGTTGAGCCCGGGGCTTTCACACCTAACTTAATTATCCGCCTACATGCCCTTTACGCCCAGTCATTCCGATTAACGCTCGCACCCTCCGTATTACCGCGGCTGCTGCCACGGCGT
+
CCCCC:CCDF,FFGGGGGGGCGGGGGGGEGFGGFGGGGGGGGGGFGCGG@FEFGCFCFGGEGGFFFGGGGGGGGGGGGC@CFGGGGGGGGEGGG7EEC?FGFGGGGGFFGGGGGGGGGGGGDGCGGGGGGGDEGGCFGGGG9FFGGGCEFGGEDGGGGDFF9FFGGFGFGGGGGCCAC?FG+BFFGF5EFC1AAC7DGGGE>AAA+8:B9@EFFFFFCFEFFC630;028;C5;;@EFFFE;@>FD3(8>D)).501(444(,421;962<:2((-3(4)642(4(,70<B?).48;9((,
@M04999:289:000000000-L3R54:1:1101:27515:10146 2:N:0:432
TTGTGACTACACGGGTATCTAATCCTGTTTGCTCCCCACGCTTTCGCATCTCAGCGTCAGTATCTGTCCAGAAGGCCGCCTTCGCCACCGGTATTCCTCCACATCTCTACGCATTTCACCGCTACACGTGGAATTCTACCTTCCTCTACAATACTCCAGATAACCAGTTTTAAGTGCAATTCCCAGGTTGAGCCCGGGGCTTTCACACCTAACTTAATTATCCGCCTACATGCCCTTTACGCCCAGTCATTCCGATTAACGCTCGCACCCTCCGTATTACCGCGGCTGCTGGCACGGAGTT
+
CCCCCGGGGGGGGGGGGGGGGGGGGGGGGGGGGGGGGGGGGGGGGGGGGGGGGGGGGGGGGGGGGGGGGGGGGGGGGGGGGGGGGGGGGGGGGGGGGGGGGGGFGFGGGGGGGGGGGGGGGGGGGGGGGGGGGGGGGGGGGGGGGGGEEGGGGGFFGGFGGGGGGGGGGGGGGFFGFFFGFFGGGGGGGGGGGGFGGGGGF49>FFFFFBEFFFFFFFF7@CE==D>DDBFFFE@@DEFF<@F9?;@EFF?EE;;1<DFFB>?BFFFFFF?089BBBFFF<1196>FFFFFBFF236(36.
@M04999:289:000000000-L3R54:1:1101:27093:10148 2:N:0:432
GACTACCCGGGTATCTAATCCTGTTTGCTCCCCACGCTTTCGCATCTCAGCGTCAGTATCTGTCCAGAAGGCCGCCTTCGCCACCGGTATTCCTCCACATCTCTACGCATTTCACCGCTACACGTGGAATTCTACCTTCCTCTACAATACTCCAGATAACCAGTTTTAAGTGCAATTCCCAGGTTGAGCCCGGGGCTTTCACACCTAACTTAATTATCCGCCTACATGCCCTTTACGCCCAGTCATTCCGATTAACGCTCGCACCCTCCGTGTTACCGCGGCTTGTGGCACGGAGTTAGCC
+
C-ACCG?FCEG:@C99<F,CFFGFGG,@FEEGGFGGG@FG,@@F>CEF<CEC@:@@C,CEF@FEADF@F8F,CC:@,@FCEE@:FBEC+BF9A@EFEGGCE<FGDG7FGCF9,??F?FG7FFG74AC4EFFFADFF@B,D,@=AFGFD9EF8=?DFFGGFGCD,,?F8E9:=EFGDFFFG7=C7F6@D8:E77EGGDFFGFFFFF>AF=9C368BF?+=2FF59BECC)/3(5;)76;9D01/4A)75337??D?)-(10(((49?1:(24(.246)(44(,4((()-2(4899641))).
@M04999:289:000000000-L3R54:1:1101:26498:10150 2:N:0:432
GGACTACCGGGGTATCTAATCCTGTTCGCTCCCCACGCTTTCGTCCATCAGCGTCAATCGGTATTTAGTAACCTGCCTTCGTAATCGGGGTTCTGTGTAATATCTATGCATTTCACCGCTACACTACACATTCCAGCTACTTCAATACTATTCAAGATTAACAGTATCAACGGCAGTTCTACAGTTAAGCTGCAGGTTTTCACCGCTGACTTATCAACCCGCCTACGGACCCTTTAAACCCAATAAATCCGGATAACGCTCGCATCCTCCGTATTACCGCGGCTGCTGGCACGGAGTTAGC
+
CCCCCGGGGGGGGGGGGGGGGGGGGGGGGGGGGGGGGGGGGGGGGGGGGGGGGGGGGGGGGGFGGGGGGGGGGGGGGGGGGGGGGGGGGGGGGGGGGGGGGGGGGGGGGGGGGGGGGGGGGGGGGGGGGGGGGGGGGGGGGGGGGGGGGGGGGFGGGGGGGGGCFGGGGGGGGGGGFGFGGGGGGFGGGGGGGGGGGGGGFFFFFFFFFFFFFFFFEFFDEFFFFFFFFFFFFFFFFFFFFFFFFFFFFFFBFD;EF<>02719?F>7>?>FB::<DD:1606>96:7:<2<3079?7<A9
@M04999:289:000000000-L3R54:1:1101:17841:10283 2:N:0:432
GGAGGACTACCGGGGTATCTAATCCTGTTTGCTCCCCACGCTTTCGCATCTCAGCGTCAGTATCTGTCCAGAAGGCCGCCTTCGCCACCGGTATTCCTCCACATCTCTACGCATTTCACCGCTACACGTGGAATTCTACCTTCCTCTACAATACTCCAGATAACCAGTTTTAAGTGCAATTCCCAGGTTGAGCCCGGGGCTTTCACACCTAACTTAATTATCCGCCTACATGCCCTTTACGCCCAGTCATTCCGATTAACGCTCGCACCCTCCGTATTACCGCGGCTGCTGGCACGGAGTT
+
CCCCCGGGGGGGGGGGGGGGGGGGGGGGGGGGGGGGGGGGGGGGGGGGGGGGGGGGGGGGGGGGGGGGGGGGGGGGGGGGGGGGGGGGGGGGGGGGGGGGGGGGGGGGGGGGGGGGGGGGGGGGGGGGGGGDGGGGGGGGGGGGGGGGGGGGGGGGGGGGGGGGGGGGGGGGGGGGFGFFGGGGGGGGGGGFGGGGGGGGEFFFFFFFFFFFFFFFFFFFFE4@FDFFD@EFFEF@FFFFFD@FFFFFFFFFF?FFFF24:6?FFB09B61<BFFFFB9AFB>BB>9>FFF?::BF6>BF:
@M04999:289:000000000-L3R54:1:1101:6304:10340 2:N:0:432
GGACTACAGGGGTATCTAATCCTGTTCGCTCCCCACGCTTTCGTCCATCAGCGTCAATCGGTATTTAGTAACCTGCCTTCGCAATCGGGGTTCTGTGTAATATCTATGCATTTCACCGCTACACTACACATTCCAGCTACTTCAATACTATTCAAGATTAACAGTATCAACGGCAGTTCTACAGTTAAGCTGCAGGTTTTCACCGCTGACTTATCAACCCGCCTACGGACCCTTTAAACCCAATAAATCCGGATAACGCTCGCATCCTCCGTATTACCGCGGCTGCTGGCACGGAGTTAGC
+
CCCCCGGGGGGGGGGGGGGGGGGGGGGGGGGGGGGGGGGGGGGGGGGGGGGGGGGGGGGGGGFGGGGGGGGGGGGGGGGGGGGGGGGGGGGGGGGGGGGGGGGGGGGGGGGGGGGGGGGGGGGGGGGGGGGGGGGGGGGGGGGGGGGGGGGGGGGGGGGGGGGGGGGGGGGDEGGGFGFGGGGGGFGGGGGGGGGGGGGGFFFFFFFFFFFFFFFFFFFFEBFFFFFFFFFFDFFFFFFFFFFFFFCFFFF9FFFFFF@?DB>FBFFFFF9((3:DFF?>>FBF>B:??00<<;09?:<AA
@M04999:289:000000000-L3R54:1:1101:8095:10352 2:N:0:432
CGTTGACTACCGGGGTATCTAATCCTGTTTGCTCCCCACGCTTTCGCATCTCAGCGTCAGTATCTGTCCAGAAGGCCGCCTTCGCCACCGGTATTCCTCCACATCTCTACGCATTTCACCGCTACACGTGGGATTCTACCTTCCTCTACAATACTCTAGTTAACCAGTTTTAAGTGCAATTCCTAGGTTGAGCCCAGGGCTTTCACACCTAACTTAATTATCCGCCTACATGCCCTTTACGCCCAGTCATTCCGATTAACGCTCGCACCCTCCGTATTACCGCGGCTGCTGGCACGGAGTT
+
CCCCCGGGGGGGGGGGGGGGGGGGGGFGGFDGGGFGGGGGGGGGGGGGGGGGGGFGGGGGGGGGGGEGGGGGGGGGGGGGGGGGGGGGGGGGGFGGGGGGGGGGGGGGGGGGGGGGGGGGGGGGGGGGGGGGGGGGGGGGGFGGGGGGGFGGGFFGGFGGCCGGGGGGFGGGFGGGFGFCFCCFFFGGGGGGGGFFCF>DFFFFFFFFFDEEFFFFFFFFF?ED92=9DEFFB=BB2;9FDF9>?FEFECCEFE6?76CE09?BFFFF>?:63><??:DFFBF9>629B?0(-,4(((-44
@M04999:289:000000000-L3R54:1:1101:16588:10353 2:N:0:432
AAAAGGACTACAAGGGTATCTAATCCTGTTCGCTACCCATGCTTTCGAGCCTCAGCGTCAGTAACAGACCAGAGAGCCGCCTTCGCCACTGGTGTTCTTCCATATATCTACGCATTTCACCGCTGCGCATGGAGTTCCACTCTCCTCTTCTGCACTCAAGTCTCTCAGTTTCCGATGCTCTTCCTCAGTTAAGCTGAGGGCTTTCACATTCAGACTTAAAAGACCGCCTGCGCTCCCTTTACGCCCAATAAATCCGGACAACGCTTGCCACCTACGTATTACCTCGGCTGCTGGCACGT
+
CCCCCEGGGGGGGGGGGGGGGGGGGGGGGGGGGGGGGGGGGFGGGGGGGGGGGGGGGGGGGGGGGGGGGGGGGGGGGGGGFGGGGGGGGGGGGGGGGGGGGGGFGGGGGEGGGGGGGGGGGGGGGGGGGGGGGGG?FGFGFGGGGGGGGGGGGGGGGGGGGGGGGGGGGGFGGGGGDDFFGGGGGGGFGGGGFGGGGGFG>FFFFFFFFFFFC6AAEFACFCFFFFFFFFFB>9@FDFEAEFFFFFFFFFFEEEFF>FBFFFFFF<:?FA?B7:B::BF?AF2)531:B9?::704?F?
@M04999:289:000000000-L3R54:1:1101:18789:10374 2:N:0:432
TGGACTACTCGGGTATCTAATCCTGTTCGCTCCCCACGCTTTCGCTCCTCAGCGTCAGTGACGGCCCAGAGACCTGCCTTCGCCATCGGTGTTCTTCCCGATATCTACACATTCCACCGTTACACCGGGAATTCCAGTCTCCCCTACCGCACTCCAGTCCGCCCGTACCCGGCGCCGATCCACCGTTAAGCGATGGACTTTCACACCAGACGCGACGAACCGCCTACGAGCTCTTTACGCCCAATAAATCCGGATAACGCTTGCACCCTACGTATTACCGCGGCTGCTGGCCCGTAGTTAC
+
CCCCCGGGGGGGGGGGGGGGGGGGGGGGGGGGGGGGGGGGGGGGGGGGGGGGGGGGGGGGGGGGGGGGGGGGGGGGGGGGGGGGGGFGGGGGGGGGGGGDGGGDGFGGGGGGGGGGGGGGGGGGGGGEGGGDFGGGF,DFFGDEGGGGEGGGGGGGGGGGGGEGGGGGEGDC*@DGDD)?GFGGGFE5CFFCEFGGGG4CFF=AFFEF@DFFFFDF>F>0@BBFFFFF?:61><<4<4?F>1?03:4).542(41:ABF>:0(4???(3(41422:AA<,(32919:?D0((,-79B<>))
@M04999:289:000000000-L3R54:1:1101:9072:10385 2:N:0:432
GACTACTGGGGTATCTAATCCTGTTCGCTCCCCACGCTTTCGTCCATCAGCGTCAATCGGTATTTAGTAACCTGCCTTCGCAATCGGGGTTCTGTGTAATATCTATGCATTTCACCGCTACACTACACATTCCAGCTACTTCAATACTATTCAAGATTAACAGTATCAACGGCAGTTCTACAGTTAAGCTGCAGGTTTTCACCGCTGACTTATCAACCCGCCTACGGACCCTTTAAACCCAATAAATCCGGATAACGCTCGCATCCTCCGTATTACCGCGGCTGCTGGCACGGAGTTAGCC
+
CCCCCGGGGGGGGGGGGGGGGGGGGGGGGGGGGGGGGGGGGGGGGEGGGGGGGGGGGGGGGGGGGGGGGGGGGGGGGGGGGGGGGGGGGGGGGGGGGGGGGGGGGGGGGGGGGGGGGGGGGGGGGGGGGGGGGGGGGGGGGGGGGGGGGGGGGGGGGGGGGGGGGGGGGGGEGGGGFGFGGGFGGGGGGGGGGGGGGGGGFFFEFFDFFFC;AFF6BFAAFFFADD=@@BFBDFEEFFFDD73@ECEFFFF@1?FF<>;DBBBBF:<7?B??B?FFFFB;999;??F(((4:6(463AAA>
@M04999:289:000000000-L3R54:1:1101:19244:10431 2:N:0:432
CTGGGACTACTGGGGTATCTAATCCTGTTTGCTACCCACGCTTTCGAGCATGAACGTCAGTGTTATCCCAGGAGGCTGCCTTCGCCATCGGTATTCCTCCACATCTCTACGCATTTCACTGCTACACGTGGAATTCTACCTCCCTCTGACACACTCTAGTTAGACAGTTTCAAATGCACGTCCCAAGTTGAGCTCGGGGATTTCACATCTGACTTATCTAACCGTCTGCGCTCGCTTTACGCCCAGTAATTCCGATTAACGCTCGCACCCTACGTATTACCGCGGCTGCTGGCACGTAGTT
+
CCCCCGGGGGGGGGGGGGGGGGGGGGGGGGGGGGGFGGGGGGGGGGGGGGGGGGGGGGGGGGGGGGGGGGGGGGGGGGGGGGGEGGGGGGGGGGGGGGGGGGGGGGGGGGGGGGGGGGGGGGGGGGGGGGGGGGFFGGGGGGDGFGGGGGGGGGGGGGGGGGGGGGGGGGGGFFGGFGFGGG>EGCEGGGGGGAFGGGGGEFFFFFFFEFFFFFFFECFFFFDA=DFFFFAADFFFFFFFFFFFFFFFFCC?CFF?DFEEFFD@@>BB66?FFFFFF?FBF?B6;B39?:?081<?:0:?>
@M04999:289:000000000-L3R54:1:1101:28112:10463 2:N:0:432
CTGGACTACTAGGGTATCTAATCCCATTCGCTCCCCTAGCTTTCGTCTCTCGGTGTCAGTGTCGGCCCAGCAGAGTGCTTTCGCCGTTGGTGTTCTTTCCGATCTCTACGCATTTCACCGCTCCACCGGAAATTCCCTCTGCCCCTACCGTACTCCAGCTTGGTAGTTTCCACCGCCTGTCCAGGGTTGAGCCCTGGGATTTGACGGCGGACTTAAAGAGCCACCTACAGACGCTTTACGCCCAATCATTCCGGATAACGCTTGCATCCTCTGGATTACCGCGGCTGCTGGCACAGAGTT
+
CCCCCGGGGGGGGGGGGGGGGGGGGGGGGGGGGGGGGGGGGGGGGGGGGGG,DGGGFGGGGGGGGGGGGFGGGGGGGGGGGGGGGGGGGGGGGGGGGGGGGGEGGFGGGGGGGGGGGGGGGGGGGGGGGGGGGGGGGGGGFGGGGGGGGGGGGGGGGGGGGGGGGGGGGGGGGGGGFGFGGGGGGG8DGFGGGGGGGGFDF>@@A4@ABFFFFFFFFFF;FFFFFFFFFEEF>F6:FFFFF99?:0:BFFBFFFFFFFF?>F?:FFA4?23<0,).88<.8>;9BFBF0:??0><7(4)-
@M04999:289:000000000-L3R54:1:1101:16444:10514 2:N:0:432
GGTCGACTACTCGGGTATCTAATCCTGTTCGCTCCCCACGCTTTCGTCCATCAGCGTCAATCGGTATTTAGTAACCTGCCTTCGCAATCGGGGTTCTGTGTAATATCTATGCATTTCACCGCTACACTACACATTCCAGCTACTTCAATACTATTCAGGATTAACAGTATCAACGGCAGTTCTACAGTTAAGCTGCAGGTTTTCACCGCTGACTTATCAACCCGCCTACGGACCCTTTAAACCCAATAAATCCGGATAACGCTCGCATCCTCCGTATTACCGCGGCTGCTGGCACGGAGTT
+
CCCCCGGGGGGGGGGGGGGGGGGGGGGGGGGGGGGGGGGGGGGGGGGGGGGGGGGGGGGGGGGGGGGGGGGGGGGGGGGGGGGGGGGGGGGGGGGGGGGGGGGGGGGGGGGGGGGGGGGGGGGGGGGGGGGGGGGGGGGGGGGGGGGGGGGGGGGGGGGGGFGGGGGGGGGGGGGGFGFGGGGGGGGGGGGGGGGGGGGCFFFFFFFA=BFFFFFFFFFFADDFFF@FFFFFFFFFFEFFEF@D@@@@AEFFFFF?FFFFDB?:BFFFFFFFFBBFF?AAA?B7;>9B?FFFF07?F9BF:
@M04999:289:000000000-L3R54:1:1101:9410:10518 2:N:0:432
GACTACAAGGGTATCTAATCCTGTTCGCTACCCATGCTTTCGAACCTCAGCGTCAGTTACAGACCAGAGAGCCGCCTTCGCCACTGGTGTTCTTCCATATATCTACGCATTCCACTGCTACACATGGAGTTCCACTCTCCTCTTCTGCACTCAAGAAAAACAGTTTCAGCTGCACTTCCCCGGTTAAGCCGAGGGCTTTCACAGCTGACTTGTTCTCCCGCCTGCGTTCGCTTTACGCCCAATAAATCCGGACAACGCTTGCCACCTACGTATTACCTCGGCTGCTCGCCCGTAGTTAGCC
+
CCCCCGGGGGGGGGGGGGGGGGGFGGGGGGGGGGGGFGGGGGDFGGGGGGGGGGGGGGGGGGGGGGGGGGGGGGGGGGGGGGGGGGGFBEFGGGGGGGGGGGGGGGGEGGGGGFF,ADECEFGGGGFGFG@FFFFEGFGFGGGGGGGGGEDGGCEDGGGGGGCGGDFGG8EDFGGGFGFGGCCEEGGGGGGGGDC7CFCGFFFFFFFAD66BCABFFAFAFA@BF@@DF@B@=79E<F9EF;;@AEE)=60?99;?7638(8?F??1:>(4.645)-)-,-,4(-))4116;(20()-.-2
@M04999:289:000000000-L3R54:1:1101:13194:10538 2:N:0:432
GTTGACTACTGGGGTATCTAATCCTGTTTGCTCCCCACGCTTCCGCATCTCAGCGTCAGTATCTGTCCAGAAGGCCGCCTTCGCCACCGGTATTCCTCCACATCTCTACGCATTTCACCGCTACACGTGGAATTCTACCTTCCTCTACAATACTCTAGTTAACCAGTTTTAAGTGCAATTCCTAGGTTGAGCCCAGGGCTTTCACACCTAACTTAATTATCCGCCTACATGCCCTTTACGCCCAGTCATTCCGATTAACGCTCGCACCCTCCGTACTACCGCGGCTGCTGGCACGGAGTT
+
CCCCCGGGGGFGFGGGGGGGGGGGGGGGGGGGGGGGGGGGGGGFGGGGGGGGGGGGGGGGGGGGGGGGGGFGGGGGCFFEGGGDGGGFGDFDFGGGGGGGGGGGCGGGGEEGGGGGGGGGGGGGGGGGFGGGGGGGGGGGGGGGGGGGGC9FGGGGGGDGFGGGFGGGGCGFGGGGFFFGGGFGFGGGGGGGGGF+@DGGFFFCFFFFFFEFFFF@EAFFFE>BDFFFFE?EB23:@:EAD2@F6@FFCCE?EFFFD9<@BDDF@>B9?:?:>::<::A?2>B6;F;:4:B?77B9(44:
@M04999:289:000000000-L3R54:1:1101:9453:10556 2:N:0:432
GACTACTGGGGTATCTAATCCTGTTCGCTCCCCACGCTTTCGTCCATCAGCGTCAATCGGTATTTAGTAACCTGCCTTCGCAATCGGGGTTCTGTGTAATATCTATGCATTTCACCGCTACACTACACATTCCAGCTACTTCAATACTATTCAAGATTAACAGTATCAACGGCAGTTCTACAGTTAAGCTGCAGGTTTTCACCGCTGACTTATCAACCCGCCTACGGACCCTTTAAACCCAATAAATCCGGATAACGCTCGCATCCTCCGTATTACCGCGGCTGCTGGCACGGAGTTAGCC
+
CCCCCGGGGGGGGGGGGGGGGGGGGGGGGGGGGGGGGGGGGGGGGEGGGGGGGGGGGGGGGGGGGGGGGGGGGGGGGGGGGGGGGGGGDGCGGGGGGGGGGGGGGGGGGGGGGGGGGGGGGGGGGGGGGGGGGGGGGGGGGGGGGGGG8DFGGGGGGGGGGGGGGGGGGGG6CGGGFGFGGGCGGGGGGGGGGGGGGFGGFFFBFFDBFFEFFFFFFFEBFFFFFFD@BBDF2>EEEEFFFFF3=E<?E>6;DFEF?@DFFFBFF??<?>???:AFFFF9;9BFFFFF?1<:;91::>>).
@M04999:289:000000000-L3R54:1:1101:15920:10568 2:N:0:432
GACTACTCGGGTATCTAATCCTGTTTGCTCCCCACGCTTTCGCATCTCAGCGTCAGTATCTGTCCAGAAGGCCGCCTTCGCCACCGGTATTCCTCCACATCTCTACGCATTTCACCGCTACACGTGGAATTCTACCTTCCTCTACAATACTCCAGATAACCAGTTTTAAGTGCAATTCCCAGGTTGAGCCCGGGGCTTTCACACCTAACTTAATTATCCGCCTACATGCCCTTTACGCCCAGTCATTCCGATTAACGCTCGCACCCTCCGTATTACCGCGGCTGCTGGCACGGAGTTAGCC
+
CCCCCGGGGGGGGGGGGGGGGGGGGGGGGGGGGGGGGGGGGGGGGGGGGGGGGGGGGGGGGGGGGGGGGGGGGGGGGGGGGGGGGGGGGGGGGGGGGGGGGGGGGGGGGGGGGGGGGGGGGGGGGGGGGGGGGGGGGGGGGGGGGGGGGGGGGGGGGGGGGGGGGGGGEGGGGGGGFGFGGGGGGGGGGGGGGGGGGGGGFFFFFFFFFFFFF>EFFFF@FFFFFFFFEEFFFEEEFFFFFFFFFFFE?EF?@FFFFBB<BFFF9<?BFFF:?FFFFFB>FFFF<)4(30<BF;>:0>AA4
@M04999:289:000000000-L3R54:1:1101:2221:10572 2:N:0:432
GACTACCGGGGTATCTAATCCTGTTCGCTCCCCACGCTTTCGCTCCTCAGCGTCAGTGACGGCCCAGAGACCTGCCTTCGCCATCGGTGTTCTTCCCGATATCTACACATTCCACCGTTACACCGGGAATTCCAGTCTCCCCTACCGCACTCCAGTCCGCCCGTACCCGGCGCCGATCCACCGTTAAGCGATGGACTTTCACACCAGACGCGACGAACCGCCTACGAGCTCTTTACGCCCAATAAATCCGGATAACGCTTGCACCCTACGTATTACCGCGGCTGCTGGCACTTAGTTAGCC
+
CCCCCGGGGGGGGGGGGGGGGGGGGGGGGGGGGGGGGGGGGGGGGGGGGGGGGGGGGGGGGGGGGGGGGGGGGGGGGGGGGGGGGGGGGGGGGGGGGFCGGGGGGGGGGGGGGGGGGGGGGGGGGGGGGGGGGGGGGGGGGGGGGCGDGGE?EGFGGGGGGGGGGGGGGDCCG?DGBGFGGGG=EGFFFEEEGGGFGGGGFFFF>>FFFFFFFFFFFFE;D>0?FFF<0072<25<BFFF:<302AAF72;?(4AB:>BFBFFF0?:1::87<:A29<02-14((5)211)(..4.546<8
@M04999:289:000000000-L3R54:1:1101:12106:10582 2:N:0:432
GACTACCAGGGTATCTAATCCTGTTTGCTCCCCACGCTTTCGCATCTCAGCGTCAGTATCTGTCCAGAAGGCCGCCTTCGCCACCGGTATTCCTCCACATCTCTACGCATTTCACCGCTACACGTGGAATTCTACCTTCCTCTACAATACTCTAGTTAACCAGTTTTAAGTGCAATTCCTAGGTTGAGCCCAGGGCTTTCACACCTAACTTAATTATCCGCCTACATGCCCTTTACGCCCAGTCATTCCGATTAACGCTCGCACCCTCCGTATTACCGCGGCTGCTGGCACGGATTTAGCC
+
CCCCCGGGGGGFFGGGGGGGGGGGGGGGGGGGDFGGGGGGGGFGCGGGGGGGGGGGGGGGGGGGGGGFGFGGGGDGGGGGGEGFGGEGGGGGGGEEFFGFGFGGGGGGGGEGGGGGGGGEGGGGGGGGGGGGGGDFDGGGGGGGGFFGEGGF8DFFAFFGGGGGFFGGGGGGGGGAFGFFDD?FG?DFGGGGGGGDGGGGFFFFEFF>)*08AFAFE9=):@=A=>A?3>DB=@6@@>BA@FFFEE*.986(4?FFD98;@06BBF?BBF:<:(4>2:>((496()54112(-3((,).-)
@M04999:289:000000000-L3R54:1:1101:3926:10609 2:N:0:432
GGGAGACTACGGGGGTATCTAATCCTGTTTGCTACCCACGCTTTCGAGCATGAACGTCAGTGTTATCCCAGGAGGCTGCCTTCGCCATCGGTATTCCTCCACATCTCTACGCATTTCACTGCTACACGTGGAATTCTACCTCCCTCTGACACACTCTAGTTAGACAGTTTCAAATGCACGTCCCAAGTTGAGCTCGGGGATTTCACATCTGACTTATCTAACCGTCTGCGCTCGCTTTACGCCCAGTAATTCCGATTAACGCTCGCACCCTACGTATTACCGCGGCTGCTGGCACGTAGTT
+
CCCCCGGGGGGGGGGGGGGGGGGGGGGGGGGGGGGGGGGGGGGGGGGGGGGGGGGGGGGGGGGGGGGGGGGGGGGGGGGGGGGGGEGGGGGGGGGGGGGGGGGGGGGGGGGGGGGGGGGGGGGGGGGGGGGGFF=FGGGGGGGGGGGGGGGGGGFGGGGGGGGGGGGGGGGGGGGGFGFGGGGGGFFFGGGGGGGGGGGGFFFFFFFFFFFFFFFFFFFFFEFFFFFBEFFFFFFFFFFFF<>9D@FFFFFFFF?FFFFFB9?BB;F>FFF:?<F7>:AA<29639>FFFF21,8B<::?<
@M04999:289:000000000-L3R54:1:1101:25661:10627 2:N:0:432
TCGACTACAGGGGTATCTAATCCTGTTTGCTCCCCACGCTTTCGCATCTCAGCGTCAGTATCTGTCCAGAAGGCCGCCTTCGCCACCGGTATTCCTCCACATCTCTACGCATTTCACCGCTACACGTGGAATTCTACCTTCCTCTACAATACTCTAGTTAACCAGTTTTAAGTGCAATTCCTAGGTTGAGCCCAGGGCTTTCACACCTAACTTAATTATCCGCCTACATGCCCTTTACGCCCAGTCATTCCGATTAACGCTCGCACCCTCCGTATTACCGCGGCTGCTGGCCCGGAGTT
+
CCCCCGGGGGGGGGGGGGGGGGGGGGGGGGFGGFGFGGGGGGGGGGGGGGGGGGGGGGGGGGGGGGGGGGGGFGGGGGGGGGGGEGGGGGGGGGGGGGGGGGGFGFGGGGGGGGGGGGGGGGGGFGGGGGGGGGGGGGGGGFGGGGGGGGGGGGGGGGGGEGGGFFGGGGGGGGGGFGB7FFGGFFGGGGGGGGFGDGGGFFFFFF@FFEFFFF>FFFFFFD>9AAFFEFF9BFFFFFFA@FFDFFFFFFFE0;DFF<86@@@BBF;BFFFFB6??A>A?FF021;?FB::(1937(,1
@M04999:289:000000000-L3R54:1:1101:8918:10649 2:N:0:432
GACTACACGGGTATCTAATCCTGTTCGCTACCCATGCTTTCGAGCCTCAGCGTCAGTTACAGACCAGAGAGCCGCCTTCGCCACTGGTGTTCTTCCATATATCTACGCATTCCACCGCTACACATGGAGTTCCACTCTCCTCTTCTGCACTCAAGAAAAACAGTTTCAGCTGCACTTCCCCGGTTAAGCCGAGGGCTTTCACAGCTGACTTGTTCTCCCGCCTGCGTTCGCTTTACGCCCAATAAATCCGGACAACGCTTGCCACCTACGTATTACCGCGGCTGCTGGCACGTAGTTAGCC
+
CCCCCGGGGGGGGGGGGGGGGGGGGGGGGGGGGGGGGGGGGGGGGGGGGGGGGGGGGGGGGGGGGGGGGGGGGGGGGGGGGGGGGGGGGGGGGGFFGGGGGGGGGGGGGGGGGGGGGGGGGGGGGGGGGGGGFGGGGGGGGGGGGGGGGGGFFFFGGGGGGGGGGGGGGGGGGGGGFGBGGGGGGGFGGGGGGGGGFGGGFFFFFFFFFFFFFFFFFFFFFFFFFF?FFFFDFFFFFFFFFDDEEEEEFFF?>B:?11:BFF?F36::?F:?):DAF<>>9>>9?::04:<2((.(.4)6.
@M04999:289:000000000-L3R54:1:1101:23600:10650 2:N:0:432
TGTGGGACTACACGGGTATCTAATCCTGTTCGCTACCCATGCTTTCGAGCCTCAGCGTCAGTAACAGACCAGAGAGCCGCCTTCGCCACTGGTGTTCTTCCATATATCTACGCATTTCACCGCTACACATGGAGTTCCACTCTCCTCTTCTGCACTCAAGTCTCTCAGTTTCCGATGCTCTTCCTCAGTTAAGCTGAGGGCTTTCACATTCAGACTTAAAAGACCGCCTGCGCTCCCTTTACGCCCAATAAATCCGGACAACGCTTGCCACCTACGTATTACCGCGGCTGCTGGCACGT
+
CCCCCGGGGGGGGGGGGGGGGGFACGGGGGGGGGGGGGGGGGGGGGGGGGGGGGGGG7FGGGGGGGGCGGGGGGCEFGEGGGGGGGGGGGGGGGG:FFGFGGGCFGFGGFGGDGGGGGGGGGGGDGGGGGCF8DFGGGGGGG9FGGGGGGGGGF?DFCFEFGCF,AEFGGCFFGCEEGFGGGGGGFGFGGGFAFGGGGCCDFFFFFFF@EFEEFFFEF>CFFBFDFBF>F=@@B@5B;<);C?DB1;D8@)95<@99;9B?:>FB4,4?9?FF:><B>486A>B6>9>FB???:<2<::
@M04999:289:000000000-L3R54:1:1101:28434:10667 2:N:0:432
GACTACAAGGGTATCTAATCCTGTTCGCTCCCCACGCTTTCGTCCATCAGCGTCAATCGGTATTTAGTAACCTGCCTTCGCAATCGGGGTTCTGTGTAATATCTATGCATTTCACCGCTACACTACACATTCCAGCTACTTCAATACTATTCAAGATTAACAGTATCAACGGCAGTTCTACAGTTAAGCTGCAGGTTTTCACCGCTGACTTATCAACCCGCCTACGGACCCTTTAAACCCAATAAATCCGGATAACGCTCGCATCCTCCGTATTACCGCGGCTGCTGGCACGGAGTTAGCC
+
CCCCCGCF@FBF@FGGGGFFFFDFFFGGEGGFGGEEGGEFGGGGGGGDGGGGGGECGGGGGGGGGGGGGCFFFGGGGG@7FFEG@FFGGGGGFDGGGGFGGGGGGGCFFGG=FFG?FGGGGGGGGGGGGGGGGGGFGACFFFFGDFGGGCFFCF;FGEDEDGFFDFFEEDGCDGDD??FGGGGGG:CFGCDCEFFDF?D=;?*:@BEF98A8AF6B@597*:@ADA@F@(6:BEFCEE-:1,=;ECEF836(6;;<;;;?96;BB02<7>((,(4<A:>FF;9>??B(4(8<902,(5:A:
@M04999:289:000000000-L3R54:1:1101:24574:10728 2:N:0:432
TATGTGACTACTCGGGTATCTAATCCTGTTTGCTCCCCACGCTTTCGCATCTCAGCGTCAGTATCTGTCCAGAAGGCCGCCTTCGCCACCGGTATTCCTCCACATCTCTACGCATTTCACCGCTACACGTGGAATTCTACCTTCCTCTACAATACTCCAGATAACCAGTTTTAAGTGCAATTCCCAGGTTGAGCCCGGGGCTTTCACACCTAACTTAATTATCCGCCTACATGCCCTTTACGCCCAGTCATTCCGATTAACGCTCGCACCCTCCGTATTACCGCGGCTGCTGGCACGGAGT
+
CCCCCC@FA<FGGGD>FCGGGFA<FFFGGGECGGGGGGGGGGGCFGEGGEGFGCECEFFFGGGGGGC<FEF8EFECFFEG7@FFFCEGGGGGGGGGFF@EEFFGDFGGGGGGD7=@FGFFA@FCEGGFGC=:+7=DAFFGGFGFGGGGFG=DEEGGGGDC8EGAEGD=EFGGA@FEFFF=?+=EFFGGGFG65@7DGG>DBFFFFFFFFFD@3*=BBFF<FF4?@9@=DD=?EF4=@1;F<6<>7(8;@AC<CE1(6;?EF((36>B9;23?:?96?(:4.6169969B:??(8<?((-(-
@M04999:289:000000000-L3R54:1:1101:7172:10779 2:N:0:432
CGGGACTACAGGGGTATCTAATCCTGTTCGCTACCCATGCTTTCGAACCTCAGCGTCAGTTACAGACCAGAGAGCCGCCTTCGCCACTGGTGATCTTCCGTATATCTACGCATTCCACCGCTACACATGGAGTTCCACTCTCCTCTTCTGCACTCAAGAAAAACAGTTTCAGCTGCACTTCCCCGGTTAAGCCGAGGGCTTTCACAGCTGACTTGTTCTCCCGCCTGCGTTCGCTTTACGCCCAATAAATCCGGACAACGCTTGCCACCTACGTATTACCGCGGCTGCTGGCACGTAGTCT
+
CCCCCFGGGGGGFGGGGGGGGGFGGGGGGGGGGGGGFGEGGGGGG8FGGGGGGGGGGGGGGGGGGGGGGGGGCGGGGGGGGGGGGGGGGGFG9FFFGGGGGGGGFGGGGFEGGGGGGGGGGGGGCGFGCF8EEFGFGGGGGGGGGGGGGGGFGCDDGGGGG8DEGCFGCFGGFGGGFGDFGGGGECCEGFFGGGC?*9CFFFFFFFAFFEBFF6AFEF+5;B5=>DDDBF?D?BF?7)9><2:1=DE8<B9:130>>(,49:::6?<>F???(8223-4)(30,7>0(..(,,3(48,3))
@M04999:289:000000000-L3R54:1:1101:25768:10801 2:N:0:432
TCGTGACTACTGGGGTATCTAATCCTGTTCGCTACCCATGCTTTCGAACCTCAGCGTCAGTTACAGACCAGAGAGCCGCCTTCGCCACTGGTGTTCTTCCATATATCTACGCATTCCACCGCTACACATGGAGTTCCACTCTCCTCTTCTGCACTCAAGAAAAACAGTTTCAGCTGCACTTCCCCGGTTAAGCCGAGGGCTTTCACAGCTGACTTGTTCTCCCGCCTGCGTTCGCTTTACGCCCAATAAATCCGGACAACGCTTGCCACCTACGTATTACCGCGGCTGCTGGCACGTAGTT
+
CCCCCGGGGGGGGGGGGGGGGGGGGGGGGGGGGGGGGGGGGGGGGGGGGGGGGGGGGGGGGGGGGGGGGGGGGGGGGGGGGGGGGGGGGGGGGFGGGGGGGGGGGGGGGGGGGGGGGGGGGGGGGGGGGGGGGGGGGGGGGGGGGGGGGGGGGGGGGGGGGGGGGGGGGGGGGGGGFGFGGGGGGGGGGGGGGGGGGGGGFFFFFFFFFFFFFFABEAFEFFFFFFFFFFFDFFBF@FEFFFBFFD@EFFE?@FFFF>:6;BB:??:BFB???:BFFBFF>?FFFFBFFFFFFFFFFFFF>
@M04999:289:000000000-L3R54:1:1101:19386:10803 2:N:0:432
CGACTACTGGGGTATCTAATCCTGTTTGCTACCCACGCTTTCGAGCATGAACGTCAGTGTTATCCCAGGAGGCTGCCTTCGCCATCGGTATTCCTCCACATCTCTACGCATTTCACTGCTACACGTGGAATTCTACCTCCCTCTGACACACTCTAGTTAGACAGTTTCAAATGCACGTCCCAAGTTGAGCTCGGGGATTTCACATCTGACTTATCTAACCGTCTGCGCTCGCTTTACGCCCAGTAATTCCGATTAACGCTCGCACCCTACGTATTACCGCGGCTGCTGGCACGTAGTTAGC
+
CCCCCGGGGGGGGGGGGGGGGGGGGGGGGGGGGGGGGGGGGGGGGGGGGGGGGGGGGGGGGGGGGGGGGGGGGGGGGGGGFGGGGGGGGGGGGGGGGGGGGGGGGGGGGGGGGGGGGGGGGGGGGGGGGGGGGGGGGGGGGGGGGGGGGFGGGGGFGFGGGGGGGGFGGGGFGGGGFGFGGGGGGGGGGGFGDGDGDGGGFFFFFFFFFFFFFFFFFFFDFDFFFFFFAFB@DFFFE?FFF@FFFF?EFEE@F;@CED>?;99BFFFFFB?:?2?FF2,9B>BF><?B>:?FF4<(346<9
@M04999:289:000000000-L3R54:1:1101:22870:10812 2:N:0:432
TTCAGGACTACACGGGTATCTAATCCTGTTTGCTCCCCACGCTTTCGCATCTCAGCGTCAGTATCTGTCCAGAAGGCCGCCTTCGCCACCGGTATTCCTCCACATCTCTACGCATTTCACCGCTACACGTGGAATTCTACCTTCCTCTACAATACTCTAGTTAACCAGTTTTAAGTGCAATTCCTAGGTTGAGCCCAGGGCTTTCACACCTAACTTAATTATCCGCCTACATGCCCTTTACGCCCAGTCATTCCGATTAACGCTCGCACCCTCCGAATTACCGCGCCTGCTGGCACGGGCT
+
CCCCCGGGGGGGGGGGGGGGGGGGGGGGGGGGGGGGGGGGGGGGGGGGGGGGGGGGGGGGGGGGGGGGGGGGFGGGGGGGGGEGGGGGGGGGGECFGGGGGGGGGGGGGFGGGGGGGGGGGGGGGGGGGF@C7CDGGGGGGGFGGGCEFFGGG8FGGGGGGF8:FDFGGFCCFEGGFGFGG7CGGFFGFGGCGGGGGG5DFFFAFFFFFAFFFFFF=BFEFEF6@BDD@D@EEFFBFB=FFF?FBF<;<9?<E6=;?;2?E6@@0392>F1(84;(((3)4-3(4(30(8>0:0(.41(((
@M04999:289:000000000-L3R54:1:1101:9715:10831 2:N:0:432
TGACTACTGGGGTATCTAATCCTGTTCGCTACCCATGCTTTCGAGCCTCAGCGTCAGTAACAGACCAGAGAGCCGCCTTCGCCACTGGTGTTCTTCCATATATCTACGCATTTCACCGCTACACATGGAGTTCCACTCTCCTCTTCTGCACTCAAGTCTCTCAGTTTCCGATGCTCTTCCTCAGTTAAGCTGAGGGCTTTCACATTCAGACTTAAAAGACCGCCTGCGCTCCCTTTACGCCCAATAAATCCGGACAACGCTTGCCACCTACGTATTACCGCGGCTGCTGGCACGTAGTT
+
CCCCCGGGGGGGGGGGGGGGGGGGGGGGGGGGGGGGGGGGGGGGGGGGGGGGGGGGGGGGGGGGGGGGGGGGGGGGGGGGGGGGGGGGGGGGGGGGGGGGGGGGGGGGGGGDGGGGGGGGGGGGGGGGGGGGGGGGGGGGGGGGGGGGGGGGGGFGGGGGGGGGGGGGGGGGGGGGFGFGGGGGGGGGGGFFFGGGGGGGFFFFFFFFFFFFFFFFEAFDAABFFDFF@@DBFFE3>EFFFFF1=EEFFEE;>@BB@FFFFFB?FFFF7((-.<:?4AAFFFBFFF<7?>?F<011:84
@M04999:289:000000000-L3R54:1:1101:26532:10835 2:N:0:432
CGACTACTAGGGTATCTAATCCTGTTTGCTCCCCACGCTTTCGCATCTCAGCGTCAGTATCTGTCCAGAAGGCCGCCTTCGCCACCGGTATTCCTCCACATCTCTACGCATTTCACCGCTACACGTGGAATTCTACCTTCCTCTACAATACTCTAGTTAACCAGTTTTAAGTGCAATTCCTAGGTTGAGCCCAGGGCTTTCACACCTAACTTAATTATCCGCCTACATGCCCTTTACGCCCAGTCATTCCGATTAACGCTCGCACCCTCCGTATTACCGCGGCTGCTGGCACGGAGTTAGC
+
CCCCCGGGGGGGGGGGGGGGGGGGGGGGGGGGGGGGGGGGGGGGGGGGGGGGGGGGGGGGGGGGGGGGGGGGGGGGGGGGGGGGGGGGGGGGGGGGGGGGGGGGGGGGGGGGGGGGGGGGGGGGGGGGDGGGGGGGGFGGGGGGGGGGGDCGGGGGGGGGGGGGFGFG8FGGGGGGFGFGGGGGGGGGGGGGGGGGGFGGFFFFFBFFFFFFFFFFFFFEFBDFFFFFFFFF2@FFFF=DB@DFFFFFFEFFFFFFFFF?D@FB>;?BFFB1:<?FB9:>192,4:8:>?:?(46(4?>>4
@M04999:289:000000000-L3R54:1:1101:10617:10858 2:N:0:432
TCTGACTACAGGGGTATCTAATCCTGTTCGCTCCCCACGCTTTCGTCCATCAGCGTCAATCGGTATTTAGTAACCTGCCTTCGCAATCGGGGTTCTGTGTAATATCTATGCATTTCACCGCTACACTACACATTCCAGCTACTTCAATACTATTCAAGACTAACAGTATCAACGGCAGTTCTACAGTTAAGCTGCAGGTTTTCACCGCTGACTTATCAACCCGCCTACGGACCCTTTAAACCCAATAAATCCGGATAACGCTCGCATCCTCCGTATTACCGCGGCTGCTGGCACGGAGTT
+
CCCCCGGGGGGGGGGGGGGGGGGGGGGGGGGGGGGGGGGGGGGGGGGGFGGGGGGGGGGGGGGGGGGGGGGGGGGGGGGGGGGGGGGGGGGGGGGGGGGGGGGGGGGGGGGGGGGGGGGGGGGGGGGGGGGGGGGGGGGGGGGGGGGGGGGGGGGGGGGGGGGGGFGGGGGGGEG>DGFGGGGGGGGGGGGGGGGGGGGGFFFFFFFFFFFFFFFFFFF=FAFFFFFF?=@FFFDFFFFFFFFF@@;AEFFFFF@?FFFFB?FF>>?>F?A?9<F<>FFFFFFBF>BBF?0?<<?099(2
@M04999:289:000000000-L3R54:1:1101:28071:10866 2:N:0:432
GACTACTCGGGTATCTAATCCTGTTCGCTCCCCATGCTTTCGCACCCCAGCGTCGGTAGGGACCCAGAGAGCTGCCTTCGCTTTTGGCGTTCCTTCGTAGATCTCCGGATTTCACCCCTACACACGAAATTCCACTCTCCTCTGTCTCACTCAAGTGAATTGGTTTCGAGAGCATTCCGCCAGTTTTTGGCGACTTTCACTTTCAACCCGATTCACCGCCTACGTGCCCTTTACGCCCAGTCATTCCGAAGAACACTTGCCCCCCCCGTCTTACCGCGGCTGCTGGCACGGAGTTAGCCGG
+
CCCCCGGGGGGGGGGGGGGGGGGGGGGGGGGGGGGGGGGGGGGGGGGGGGGGGGGGGGGGGGGGGGFGGGGGGGGGGGGGGGGGGGGGGGGGGGGGGGGGGGGGGGGGGGGGGGGGGGGGGGGGGGGGGGGGFGGGGGGGGGGGGGGGGGGGGGGGGGAFGGGGDGFGGGGGGFFGFGFDG>DGECGGGGCED>EGGGGFFFFFFFF;@B@@@CFFFBF;EF;@@;6?@F1E<EDF6>BFFF244<681323???F<9AF0:?6>B9>?F?:::769021(41433((4(3(,(.)).,91
@M04999:289:000000000-L3R54:1:1101:12664:10892 2:N:0:432
GGTGACTACCCGGGTATCTAATCCTGTTTGCTCCCCACGCTTTCGCATCTCAGCGTCAGTATCTGTCCAGAAGGCCGCCTTCGCCACCGGTATTCCTCCACATCTCTACGCATTTCACCGCTACACGTGGAATTCTACCTTCCTCTACAATACTCTAGTTAACCAGTTTTAAGTGCAATTCCTAGGTTGAGCCCAGGGCTTTCACACCTAACTTAATTATCCGCCTACATGCCCTTTACGCCCAGTCATTCCGATTAACGCTCGCACCCTCCGTATTACCGCGGCTGCTGGCACGGAGTT
+
CCCCCGGGGGGGGGGGGGGGGGGGGGGGGGGGGGGGGGGGGGGGGGGGGGGGGGGGGGGGGGGGGGGGGGGGGGGGGGGGGGGGGGGGGGGGGGGGGGGGGGGGGGGGGGGGGGGGGGGGGGGGGGGGGGGGGGGGGGGGGGGGGGFGGGGGGGGGGGGGGGGGGGGGGGGGGGGGFGFFGGGGFGGGGFGGGGGFGGGGFFFFFFFFFFFFFFFFFFFEFFFFFFFFFFFFFFFFFFFFFFFD0;EFFEFFFFFFFFE<FFFFF0;;BFFB>??1?2)6?119B>B<F3:?B<<>3,,4
@M04999:289:000000000-L3R54:1:1101:27204:10893 2:N:0:432
GACTACCGGGGTATCTAATCCTGTTTGCTCCCCACGCTTTCGCATCTCAGCGTCAGTATCTGTCCAGAAGGCCGCCTTCGCCACCGGTATTCCTCCACATCTCTACGCATTTCACCGCTACACGTGGAATTCTACCTTCCTCTACAATACTCCAGATAACCAGTTTTAAGTGCAATTCCCAGGTTGAGCCCGGGGCTTTCACACCTAACTTAATTATCCGCCTACATGCCCTTTACGCCCAGTCATTCCGATTAACGCTCGCACCCTCCGTATTACCGCGGCTGCTGGCACGGAGTTAGCC
+
CCCCCGGGGGGGGGGGGGGGGGGGGGGGGGGGGGGGGGGGGGGGGGGGGGGGGGGGGGGGGGGGGGGGGGGGGGGGGGGGGGGGGGGGGGGGGGGGGGGGGGGGGGGGGGGGGGGGGGGGGGGGGGGGFGGGGGGGGGGGGGGGGGGGGGGGGGGGGGGGGGGFGGGGGGGGGGGGFGFGGGGGGGGGGGGGDDEGGGGGFFFFFFFFFFFEFFFFEFA@FF@FDFFFEFDFFFCE?DFFFFFE<EFFFFF?01:A<B<BF;;96:???BB0::BA9<BB>>>FB:776:>?0(4636<>2
@M04999:289:000000000-L3R54:1:1101:28508:10915 2:N:0:432
GGTGGACTACCCGGGTATCTAATCCTGTTCGCTACCCATGCTTTCGAACCTCAGCGTCAGTTACAGACCAGAGAGCCGCCTTCGCCACTGGTGTTCTTCCATATATCTACGCATTCCACCGCTACACATGGAGTTCCACTCTCCTCTTCTGCACTCAAGAAAAACAGTTTCAGCTGCACTTCCCCGGTTAAGCCGAGGGCTTTCACAGCTGACTTGTTCTCCCGCCTGCGTTCGCTCTACGCCCAATAAATCCGGACAACGCTTGCCACCTACGTATTACCGCTGCTGCTGGCACGTAGTT
+
CCCCCFGGGGGFGGGGGFGGGGAFGGGGGGGGGGGGGGGFGGCGGGGGGGGGGGGGGGGGGGGGGGGGGGCGGGCFGGGDEGGGGGGGGGGGGGGDGGGGGGGGFFFGGGGGGGGGGGGGGGGGGGGGGGAF8DGAFGGGFADDFFGFFGGGFGGGGGDFGGGCCGGFGGGGCFGGFGFGGFGFFEEGGD7@AEC55CDDFFFFFFFB=BEFFAFFF=F?FE3((6@F@9@D;?FF@?C@?FF@@4;:<>ADB61,16((,4<<BFBA???8????9:BB<(2(-20><72(((.4:?F?<
@M04999:289:000000000-L3R54:1:1101:24736:10930 2:N:0:432
CTGCGGACTACCCGGGTATCTAATCCTGTTCGCTACCCATGCTTTCGAACCTCAGCGTCAGTTACAGACCAGAGAGCCGCCTTCGCCACTGGTGTTCCTCCATATATCTACGCATTCCACCGCTACACATGGAGTTCCACTCTCCTCTTCTGCACTCAAGAAAAACAGTTTCAGCTGCACTTCCCCGGTTAAGCCGAGGGCTTTCACAGCTGACTTGTTCTCCCGCCTGCGTTCGCTTTACGCCCAATAAATCCGGACAACGCTTGCCACCTCCGTATTACCGCGGCTGCTGGCACGTAGT
+
CCCCCGGGGGGGGGGGGGGGGFFGGGGGGGGGGGGGGGGGGGGGGGGGGGGGGGGGGGGGGGGGGGGGGGGGGGGGGGGGGGGGGGGGGGGGGGGGGGGGGGGGGGGGGGGGGGGGGGGGGGGGGGGGGGGGFGGGGGGGGGGGGGGFFGGGGGGGGFGGGGGGGGGGGGGGGGGGFGFGGGGFGGGGGGGGGFFDCGGDDFFFFFFFFDFFFF4CEFFEFFFFFFFFFFFFFFDFFDFFE@?>BF1:>8ABD2;(469?BFFFFFFFFFF?(42:6:0)6<6>919B9B?7:0:??FB1-
@M04999:289:000000000-L3R54:1:1101:24718:10958 2:N:0:432
TGACTACCCGGGGTATCTAATCCTGTTCGCTACCCATGCTTTCGAACCTCAGCGTCAGTTACAGACCAGAGAGCCGCCTTCGCCACTGGTGTTCTTCCATATATCTACGCATTCCACCGCTACACATGGAGTTCCACTCTCCTCTTCTGCACTCAAGAAAAACAGTTTCAGCTGCACTTCCCCGGTTAAGCCGAGGGCTTTCACAGCTGACTTGTTCTCCCGCCTGCGTTCGCTTTACGCCCAATAAATCCGGACAACGCTTGCCACCTACGTATTACCGCGGCTGCTGGCCCGTAGTT
+
CCCCCGGFGGGGGGGGGGGGGGGGGGGGGGGGGGGGGGGGGGGGGGGGGGGGGGGGGGGGGGGGGGGGGGGGGGGGGGGGGGGGGGGGGGGGGGGGGGGGGGGGGGGGGGGGGGFGGGGGGGGGGGGGGGDGGGGGGGGGGGGGGGGGGGGGGGGGGGGGGGGGFGGGGGGGGGGGFGFGGGGGGGGGGGGGGGGGGGGGFFFFFFFFEEFFFFFBEFFEF>BFFFFF@;@FFFFDFFFFFFF??DB<<A?6(89;FFFBB<?FFFBBFFFFFFAFBFF?99>BFB6).82(,99>3?F
@M04999:289:000000000-L3R54:1:1101:20234:11014 2:N:0:432
ATCGACTACAAGGGTATCTAATCCTGTTCGCTACCCATGCTTTCGAGCCTCAGCGTCAGTAACAGACCAGAGAGCCGCCTTCGCCACTGGTGTCCTTCCATATATCTACGCATTTCACCGCTACACATGGAGTTCCACTCTCCTCTTCTGCACTCAAGTCTCTCAGTTTCCGATGCTCTTCCTCAGTTAAGCTGAGGGCTTTCACATTCAGACTTAAAAGACCGCCTGCGCTCCCTTTACGCCCAATAAATCCGGACAACGCTTGCCACCTACGTATTACCGCGGCTGCTGGCACGTAGTT
+
CCCCCGGGGGF@EGGCFGGGGFFFGGGF<F7CGGGGFGGGGGGGGGGDGFGGGGGGGGGGGGGCFGGGGGGFGCFFGGGGGGGGGGGGGGGEG@FFFGGGGGGGFFGGGDEEEGGCFFG8FEGGGGGGGFGGFFCECE;FA=DFFGGGGGGDG88EEG=EFD=EGGDGGGGGGCDGFGFGG?=EEEGGGGFAFFFGCDCCA*+=+BFF77A7@F@<*BA95CB=25)9=@@5>@B=*>CC@FB1;13;73<<39039>866>F<<<>)88(.,,()-.-)636(40(3:)3(433?1:?64
@M04999:289:000000000-L3R54:1:1101:14963:11017 2:N:0:432
GATGGACTACAGGGGTATCTAATCCTGTTCGCTACCCATGCTTTCGAACCTCAGCGTCAGTTACAGACCAGAGAGCCGCCTTCGCCACTGGTGTTCTTCCATATATCTACGCATTCCACCGCTACACATGGAGTTCCACTCTCCTCTTCTGCACTCAAGAAAAACAGTTTCAGCTGCACTTCCCCGGTTAAGCCGAGGGCTTTCACAGCTGACTTGTTCTCCCGCCTGCGTTCGCTTTACGCCCAATAAATCCGGACAACGCTTGCCACCTACGTATTACCGCGGCTGCTGGCCCGTAGTT
+
CCCCCGGGGGGGGGGGGGGGGGGGGGGGGGGGGGGGGGGGGGGGGGGGGGGGGGGGGGGGGGGGGGGGGGGGGGGGGGGGGGGGGGGGGGGGGGGGGGGGGGGGGGGGGGGGGGGGGGGGGGGGGGGGGGGGGGGGGGGGGGGGGGGGGGGGGGGGGGGGGGGGGGGGGGGGGGGGFFFGGGGGGGGGGGGGGGGGGGGGFFFFFFFFFFFFFFFFFFFFFBD>@>>BFBFFFFFF;?9A7?F@FF@@FFFFBB>13(8?B>??<FFFB:?>?<73<FFFA:11(79BFF7>?(((-4186
@M04999:289:000000000-L3R54:1:1101:4341:11048 2:N:0:432
GACGACTACCAGGGTATCTAATCCTGTTCGCTCCCCACGCTTTCGTCCATCAGCGTCAATCGGTATTTAGTAACCTGCCTTCGCAATCGGGGTTCTGTGTAATATCTATGCATTTCACCGCTACACTACACATTCCAGCTACTTCAATACTATTCAAGATTAACAGTATCAACGGCAGTTCTACAGTTAAGCTGCAGGTTTTCACCGCTGACTTATCAACCCGCCTACGGACCCTTTAAACCCAAGAAATCCGGATAACGCTCGCATCCTCCTTATTACCGCGGCTGCTGGCACGGAGTT
+
CCCBCGGDGGCGGGGGGGGEGGGFGGGGEGGGGCFEFGGGGGGGG8@CFEAFCGEGGEGGEFCFFFFG9FGFCAAFGFGGGGG7:F7?F77F:FFC?AAFCFGFEFF9FAEGGDAFGFACF@FEGFFGFGF=F9EGGGGGF9,BFGGGCFGFGEGEGGDFGFGFGGGFGAE3@EGCADFFC=DDG?@::,@ACC6DGGGG7@FFFFEFFF5@A>F@CFFDF):A>?9>2@==@@F1)))14/6<D(3=@<C((3<?DFE06:?B>>F((521().)6--.:90069287>BB:711(7,,
@M04999:289:000000000-L3R54:1:1101:28383:11051 2:N:0:432
GTCCGACTACAGGGGTATCTAATCCTGTTCGCTCCCCACGCTTTCGTCCATCAGCGTCAATCGGTATTTAGTAACCTGCCTTCGCAATCGGGGTTCTGTGTAATATCTATGCATTTCACCGCTACACTACACATTCCAGCTACTTCAATACTATTCAAGATTAACAGTATCAACGGCAGTTCCACAGTTAAGCTGCAGGTTTTCACCGCTGACTTATCAACCCGCCTACGGACCCTTTAAACCCAATAAATCCGGATAACGCTCGCATCCTCCGTATTACCGCGGCTGCTGGCACGGAGTT
+
CCCCCGGGGGGGGGGGGGGGGGGGGGGGGGGGGGGGGGGGGGGGGGGGGGGGGGGGGGGGGGGGGGGGGGGGGGGGGGGGGGGGGGGGGGGGGGGGGGGGGGGGGGGFGGFGGGGGGGGGGGGGGGGGGGGGGGGGGGCGGGGGFGGGGGGGGGFGGGGGGGGGGGGGGGGGFGDEFGFGGGGGGGFGGGGGGGGGGGGGFFFFFFFFFFA2:AFFFFFEFDFFFBDFFFFFFFFFFFFFFFFFFDD@AFFFE@9<@FFF66:((,322:<AFF?68?FF<00999>B67>:??D?>>(34
@M04999:289:000000000-L3R54:1:1101:25354:11054 2:N:0:432
GACTACCAGGGTATCTAATCCTGTTTGCTCCCCACGCTTTCGCATCTCAGCGTCAGTATCTGTCCAGAAGGCCGCCTTCGCCACCGGTATTCCTCCACATCTCTACGCATTTCACCGCTACACGTGGAATTCTACCTTCCTCTACAATACTCCAGATAACCAGTTTTAAGTGCAATTCCCAGGTTGAGCCCGGGGCTTTCACACCTAACTTAATTATCCGCCTACATGCCCTTTACGCCCAGTCATTCCGATTAACGCTCGCACCCTCCGTATTACCGCGGCTGCTGGCACGGAGTTAGCC
+
CCCCCGGGGGGGGGGGGGGGGGGGGGGGGGGGGGGGGGGGGGGGGGGGGGGGGGGGGGGGGGGGGGGGGGGGGGGGGGGGGGGGGGGGGGGGGGGGGGGGGGGGGGGGGGGGGGGGGGGGGGGDGGGGGGGGGGGGGGGGGGGGGGGGGGGGGGGGGGGGGGFFGGGGGGGGGGGGFGFGGGGGGGGGGGGGGGDGGGGGFFFFFFFFFFFFFFFFFFFDFFFFFFFFFFFFFFFFFFFFF04=EFCECEF?DFFF;;@DBFFFBFFFFF<FFF>AA0>>6>F>B?F??BF690(1:BB23
@M04999:289:000000000-L3R54:1:1101:2130:11071 2:N:0:432
GACTACAGGGGTATCTAATCCTGTTCGCTCCCCACGCTTTCGTCCATCAGCGTCAATCGGTATTTAGTAACCTGCCTTCGCAATCGGGGTTCTGTGTAGTATCTATGCATTTCACCGCTACACTACACATTCCAGCTACTTCAATACTATTCAAGATTAACAGTATCAACGGCAGTTCTACAGTTAAGCTGCAGGTTTTCACCGCTGACTTATCAACCCGCCTACGGACCCTTTAAACCCAATAAATCCGGATAACGCTCGCATCCTCCGGATTACCGCGGCTGCTGGCACGGAGTTAGCC
+
CCCCCGGGGGG@@@FEFGCEG,CEFE@@CCGGEGGGDCGGGDFGGGGFGGGGGCCF<FCCEE@FGGCFGGGGGFFGGGGGDGGGGFGGG>FFFFGGGB,CEAEFFGG<FGGGGGGGG7FGGGGGGGGGGGGCFEAFGFFFGGGFFFGGGFGGGA=,@DGCEGGDFFGGGGGC>8DFFFFGGGG=EFFCACGGGGF?DGGFC?BFFD>A@AAEEF994657*:>AB@29295:BE4>C43>7@(6AC?);29@FD447B?;2>6BFFFB10((4045<:>(,219:).2(.8:690,4)-..
@M04999:289:000000000-L3R54:1:1101:11794:11086 2:N:0:432
TAATGACTACCGGGGTATCTAATCCTGTTCGCTCCCCACGCCTTCGTCCATCAGCGTCAATCGGTATTTAGTAACCTGCCTTCGCAATCGGGGTTCTGTGTAATATCTATGCATTTCACCGCTACACTACACATTCCAGCTACTTCAATACTATTCAAGATTAACAGTATCAACGGCAGTTCTACAGTTAAGCTGCAGGTTTTCACCGCTGACTTATCAACACGCCTACGGACCCTTTAAACCCAATAAATCCGGATAACGCTCGCATCCTCCGGATTACCGCGGCTGCTGGCACGGAGTT
+
66BC<C@9;,E:FGG@,;C;,F<-C<,CFC@:@@FGGCC:@,CF9@C@@CB<<D@@B,BFE<68,CCF,C@E@F@FABFF9F,,?44?F<FG7@FF,CF?:5EDE@4,9A5,5,EF<FFFEC=:=<,??EAFF?F,E;EGGDD8@ADA;;=D8:,,33=@E=B9=+6=:EC=A8=89C>;DFFCDCGCEC@CCACCF5>3;BF+BFF5AAB9:+BA6CF6**:6=-7=59@>(3?@DE<F4)5?FF1)=>?9E@F?<2737><<162(3,.-(,(((,)59<69690;F?>?<0)((,-24
@M04999:289:000000000-L3R54:1:1101:15031:11091 2:N:0:432
AGGACTACAAGGGTATCTAATCCTGTTCGCTCCCCACGCTTTCGCTCCTCAGCGTCAGTGTCTGTCCAGAAGGCCGCCTTCGCCACCGGTATTCCTCCACATCTCTACGCATTTCACCGCTACACGTGGAATTCTACCTTCCTCTACAATACTCCAGATAACCAGTTTTAAGTGCAATTCCCAGGTTGAGCCCGGGGCTTTCACACCTAACTTAATTATCCGCCTACATGCCCTTTACGCCCATCCATTCCGCTTAACGCTCGCACCCTCCGTATTACCGCGGCTGCTGCCACGGAGTTAC
+
CCCCCGF<EDECEFGGGGGGGGFDFGGGGG@<@FGGGGGGGGGGGGGGGGGFGGGGGGFFGGGFEFGGEFGECGGDGGGGG7CCFGEFFF@FFGGGGCEEFGCFG<EFGGEFGGGGG9CEEEGGGGFGC?FGFGGCFGGGGGGDEFEFDFGGGG,=B9DFGGFG86EFGGGGGFGDFGFGGGGG3@D6@CFGFG*;CDDG4+3BFFDF9;BECFFCE6+8C(8>@FF=C43;(5@EC9;F9973(/)/76.;(:<<)44(-,(((49<(3<6:(4(.64390(,(43:7),),,(,-(,))
@M04999:289:000000000-L3R54:1:1101:5173:11117 2:N:0:432
GACTACTCGGGTATCTAATCCTGTTTGCTCCCCACGCTTTCGCATCTCAGCGTCAGTATCTGTCCAGAAGGCCGCCTTCGCCACCGGTATTCCTCCACATCTCTACGCATTTCACCGCTACACGTGGAATTCTACCTTTCTCTACAATACTCCAGATAACCAGTTTTAAGTGCAATTCCCAGGTTGAGCCCGGGGCTTTCACACCTAACTTAATTATCCGCCTACATGCCCTTTACGCCCAGTCATTCCGATTAACGCTCGCACCCTCCGTATTACCGCGACTGCTGGCACGGAGTTAGCC
+
CCCCCGGGGGGGGGGGGGGGGGGGGGGGGGGGGGGGGGGGGGGGGGGGGGGGGGGGGGGGGGGGGGGGGGGGGGGGGGGGGGGGGGCFGGGFGGGGGGGGGGGGGGGGGGGGGGGGGGGGGGGGGGGGGGGGGGGGGGGGGGGGGFGGFGGGGGGGGGGGGGGGGFGCDFGFGFFGFGFGGGGGG6EFDGG>EEDGGGGGFFFFFFFFFFFFFFFFFFFFFFFFBEFEFFFEDFFFFF9>?;4=A<?EEEF??<EED022166>0:<<?FFFF2<9A:B>(3262>::?:><;;>BBBBA,
@M04999:289:000000000-L3R54:1:1101:23867:11137 2:N:0:432
GGACTACTGGGGTATCTAATCCTGTTCGCTCCCCACGCTTTCGTCCATCAGCGTCAATCGGTATTTAGTAACCTGCCTTCGCAATCGGGGTTCTGTGTAATATCTATGCATTTCACCGCTACACTACACATTCCAGCTACTTCAATACTATTCAAGATTAACAGTATCAACGGCAGTTCTACAGTTAAGCTGCAGGTTTTCACCGCTGACTTATCAACCCGCCTACGGACCCTTTAAACCCAATAAATCCGGATAACGCTCGCATCCTCCGTATTACCGCGGCTGCTGGCACGGAGTTAGC
+
CCCCCGGGGGGGGGGGGGGGGGGGGGGGGGGGGGGGGGGGGGGGGGGGGGGGGGGGGGGGGGGGGGGGGGGGGGGGGGGGGGGGGGGGGGGGGGGGGGGGGGGGGGGGGGGGGGGGGGGGGGGGGGGGGGGGGGGGGGGGGGGGGGGGGGGGGGGGGGGGGGGGGGGGGGGGGGGGFGFGGGGGGGGGGGGGGGGGGGGGFFFFDFFFFFFFEFFAEFFFFFFFFFDFFBFFFFEFEFFFFFF@@EFFFFFBFFFFFFFFFF66?FFFF?BFFFFFFFFFFF>F>F?F?:1432;2:?B4.
@M04999:289:000000000-L3R54:1:1101:2598:11158 2:N:0:432
ATAGGACTACAAGGGTATCTTATCCTGTTTGCTCCCCACGCTTTCGCATCTCAGCGTCAGTATCTGTCCAGAAGGCCGCCTTCGCCACCGGTATTCCTCCACATCTCTACGCATTTCACCGCTACACGTGGAATTCTACCTTCCTCTACAATACTCTAGTTAACCAGTTTTAAGTGCAATTCCTAGGTTGAGCCCAGGGCTTTCACACCTAACTTAATTATCCGCCTACATGCCCTTTACGCCCAGTCATTCCGATTAACGCTCGCACCCTCCGTATTACCGCGGCTGCTGGCACGGAGTT
+
CCCCCGGGGGGGGGGGGGGGGGGGGGGGGGGGGGGGGGGGGGGGGGGDGGGGGGGGGGGGGGGGGGGGGGGGGGGGGGGGGGGGGGGGGGGGGGGGGGGGGGGGGGGGGGGGGGGGGGGGGGGGGGGGGGGGGGGGGGGGGGGGFGGGGGGGGGGGGGGGGGGGGGGGGGGGGGGGFGFGGGGGGGFGGGGGGGFF?FGGFFFFFFFFFFFFFFFFFFFFFEEAFAFFFFFFFFFFFFEF@FB@@=@F<EEEFF<@D;C6?BFD;BFFB?FBFF<0:?<AABFBFFBFF?:BF02000984
@M04999:289:000000000-L3R54:1:1101:26701:11161 2:N:0:432
CTAAGGACTACCAGGGTATCTAATCCTGTTCGCTCCCCACGCTTTCGTCCATCAGCGTCAATCGGTATTTAGTAACCTGCCTTCGCAATCGGGGTTCTGTGTAATATCTATGCATTTCACCGCTACACTACACATTCCAGCTACTTCAATACTATTCAAGATTAACAGTATCAACGGCAGTTCTACAGTTAAGCTGCAGGTTTTCACCGCTGACTTATCAACCCGCCTACGGACCCTTTAAACCCAATAAATCCGGATAACGCTCGCATCCTCCGTATTACCGCGGCTGCTGGCACGGAGT
+
CCCCCGGGGGGGGGGGGGGGGGCCFFGGGGGCEGGGGGGGGGEGGFGGGGGGGGGGGGGGGGGGGGGGGGGGGGGGGGGGGGGGGGGGDGFGGGGGGGGGGGGGGGGGGGGGGGGGGGGGGGGGGGGGGGGGGGGGGGGGGGGGGGGGGGGGGGGGGGGGGGGGGGGGGGGGGGGGBGEGGGGGGGGGGGGGGGGGGGGGFFFFFFFFFFFFFFFF=FFEF@BDAA99@D@==BFDFD4FCCEFFD@D;8>EEFF9FF@@EDBD<>BF?B7?>?FFBB4>D2<>FFFFFFFF:<??F69;:
@M04999:289:000000000-L3R54:1:1101:10856:11161 2:N:0:432
CTTGGGACTACTGGGGTATCTAATCCTGTTCGCTCCCCACGCTTTCGCTCCTCAGCGTCAGTGACGGCCCAGAGACCTGCCTTCGCCATCGGTGTTCTTCCCGATATCTACACATTCCACCGTTACACCGGGAATTCCAGTCTCCCCTACCGCACTCCAGTCCGCCCGTACCCGGCGCCGATCCACCGTTAAGCGATGGACCTTCACACCAGACGCGACGAACCGCCTACGAGCTCTTTACGCCCAATAAATCCGGATAACGCTTGCACCCTACGTAGTACCGCGGCTGCTGGCACGTAGT
+
CCCCCFGGGGGGGGGGGGGGGGGGGGGFGGGGGGGGGCCGGGGGGGGGGGGGBFGGGGGGGGGGGGGGGGEGDGFG<FEEGGGGGDGGGGGGGEGGGGGGGFGDCGGGGGFFGGGGGGGGGGGGGGGGGGGCCEGGGGGCGGGGGGGGGGFEEEEG?FGFGGGGGGEGEGGEGGDEBGFGD?DCCEGG=78:CGGGGGDGFFFFFFFF@D?<?FFF15@B:9B93178((,4?;>)<A<6>?<;9(47:AAFF>>;:B19?F9113(),4311604)(-5AD2(,(322<???18.6::(,
@M04999:289:000000000-L3R54:1:1101:19849:11211 2:N:0:432
TGACTACTCGGGTATCTAATCCTGGCTGCTCCCCACGCTTTCGCATCTCAGCGTCAGTATCTGTCCAGAAGGCCGCCTTCGCCACCGGTATTCCTCCACATCTCTACGCATTTCACCGCTACACGTGGAATTCTACCTTCCTCTACAATACTCCAGATAACCAGTTTTAAGTGCAATTCCCAGGTTGAGCCCGGGGCTTTCACACCTAACTTAATTATCCGCCTACATGCCCTTTACGCCCAGTCATTCCGATTAACGCTCGCACCCTCCGTATTACCGCGGCTGCTGGCACGGAGTTAGC
+
CCCCCGGGGGGGGGGGGGGGGGGGGGGGGGGGGGGGGGGGGGGEGGGGGGGGGGGGGGGGGGGGGGGGGGGGGGGGGGGGGGGEGGGGGGGGGGGGGGGGGGGGGGGGGGGGGGGGGGGGGGGGGGGGGGGGGGGGGGGGGGGGGGGGDGGGGGDGFFGGGGGGFGFFGGFGGGFGFGFGGGFGGGGGGGGGE51@CGFFFFFFFFFFEFFFFFFFFFF??BF@FFFFEF:@EF;9<6@FFFF3<<EEFFFF67;?E690(39B0;B(:?FF<??AAA1;>FBFFFF:B?:?B(4;3:9A2
@M04999:289:000000000-L3R54:1:1101:14905:11273 2:N:0:432
AGACTACACGGGTATCTAATCCTGTTCGCTACCCATGCTTTCGAACCTCAGCGTCAGTTACAGACCAGAGAGCCGCCTTCGCCACTGGTGTTCTTCCATATATCTACGCATTCCACCGCTACACATGGAGTTCCACTCTCCTCTTCTGCACTCAAGAAAAACAGTTTCAGCTGCACTTCCCCGGTTAAGCCGAGGGCTTTCACAGCTGACTTGTTCTCCCGCCTGCGTTCGCTTTACGCCCAATAAATCCGGACCACGCTTGCCACCTACGTATTACCGCGGCTGCTGCCACGTAGTTAGC
+
CCCCCGGGGGGGGGGGGGGGGGGGGGGGGGGGGGGGGGGGGGGGGGGGGGGGGGGGGGGGGGGFGGGGGGGGGGGGGGGGGGGGGGGGFGGGGGGGGGGGGGGGGGGGGGGGGGGGGGGGGGGGGGGGCEFFGGGGGGGGGGGGGGGGGGGGGGGGGGGGGGGGGFGGGGGGGGGGFGFGGGGGGGGGGGGGGDGG4>FGFFFFFFAABDFFFFFFFFFD>@2(6((6;?;>1==4CDFFFF7;@E<CEFFFFF0:B134:6079>?BFFFBFAFF>>?>B(799?F:)())-(48?2<--
@M04999:289:000000000-L3R54:1:1101:10996:11321 2:N:0:432
AGACTACAGGGGTATCTAATCCTGTTCGCTACCCATGCTTTCGAACCTCAGCGTCAGTTACAGACCAGAGAGCCGCCTTCGCCACTGGTGTTCTTCCATATATCTACGCATTCCACCGCTACACATGGAGTTCCACTCTCCTCTTCTGCACTCAAGAAAAACAGTTTCAGCTGCACTTCCCCGGTTAAGCCGAGGGCTTTCACAGCTGACTTGTTCTCCCGCCTGCGTTCGCTTTACGCCCAACAAATCCGGACAACGCTTGCCACCTACGTATTCCCGCGGCTGCTGGCACGTAGTTAGC
+
CCCCCGGGGGGGEEGEGGGGGGGGGGGGGGGGGGGGGGGGGGGGGGG@FGGGGGGG@FGGGGG<FGGF8EFCFGGGGGGGGGGGGGGGFGGGGGGGGGGFGGGFGGGDFGGGGGGGGGGGGGFFDFFFGFGGGGGF>F=D,EFDEGGFGFGD?DEDC8=E8CFDFGGGDFC8DFCE9DFGGGGGGGGGDGGGEED>5CFCFA6BAAFA=4BC6B>BEFF:)>=D2-5:1<D9@F@CE?FFFF=(2:74@E9((49?FFB:?(3:<B?1(40,)..)6<(36;1626820284((,3<4))2
@M04999:289:000000000-L3R54:1:1101:1844:11349 2:N:0:432
TTTGACTACAGGGGTATCTAATCCTGTTCGCTACCCATGCTTTCGAGCCTCAGCGTCAGTAACAGACCAGAGAGCCGCCTTCGCCACTGGTGTTCTTCCATATATCTACGCATTTCACCGCTACACATGGAGTTCCACTCTCCTCTTCTGCACTCAAGTCTCTCAGTTTCCGATGCTCTTCCTCAGTTAAGCTGAGGGCTTTCACATTCAGACTTAAAAGACCGCCTGCGCTCCCTTTACGCCCAATAAATCCGGACAACGCTTGCCACCTACGTATTACCGCTGCTTCTGGCACGTAGTT
+
CCCCCGGGGGGFGGEFGGGGGGGGCGGGGFGGGGGGFFFGGGGGEGGGGGGGGGEGG@FGGGGFDAFGGGGGDEGFCFGGGGGG=FFGGGFGGGGGGGGGGGGGGGGGGFGGGGGGGGC@FGGGGGFGFGGEFGGGGGGGGGGGGFGFGGGGGGGGFFGFGGGGFGGGGGCEDEGD5=?FGGGGD@FGEGGGFF6;F3;CFFB?FFFFFF;ACA==8CFE>CFFF2>5)5@@F>BBB3CFDFF9@2834<EF;99<@61;071:??BDD??F?03<<099<:>(7>?)6))).(.23:(46
@M04999:289:000000000-L3R54:1:1101:2149:11357 2:N:0:432
CCAGAGACTACACGGGTATCTAATCCTGTTTGCTCCCCACGCTTTCGCATCTCAGCGTCAGTATCTGTCCAGAAGGCCGCCTTCGCCACCGGTATTCCTCCACATCTCTACGCATTTCACCGCTACACGTGGAATTCTACCTTCCTCTACAATACTCCAGATAACCAGTTTTAAGTGCAATTCCCAGGTTGAGCCCGGGGCTTTCACACCTAACTTAATTATCCGCCTACATGCCCTTTACGCCCAGTCATTCCGATTAACGCTCGCACCCTCCGTATTACCGCGGCTGCTGGCACGTAGT
+
CCCCCGGGGGGGGGGGGGGGGGEGGGGGGGGGGGGGGGGG7FFGGGGGGGGGGGGGGGGGGGGGGGGGGGGGGGGGGGGGGGGG?GGGGGGGGEGGGGFGGGGGGGGGGGGGGGGGGGGGGGGGGGDGEFGGCGGGGGGGGGGG?FGGGGGGGGGGGGGGGGGGGGGFFGGFGGGGFDBDGGGGGGGGGGGGFFGGGGD5?BFFFFFFFFDEBFFFFFFFFFFE@=22=@@F?EF11=EFE<899<?@@7?C?EFDD(82<?9?B696>FF??F9:?12:<469006>FBF?(,,3:(,4,
@M04999:289:000000000-L3R54:1:1101:26985:11377 2:N:0:432
TTGGAGACTACAAGGGTATCTAATCCTGTTTGCTCCCCACGCTTTCGCATCTCAGCGTCAGTATCTGTCCAGACGGCCGCCTTCGCCACCGGTATTCCCCCACATCTCTACGCATTTCACCGCTACACGTGGAATTCTCCCTTCCTCTACAATACCCCAGATCACCAGTTCTAAGTGCTATTCCCAGGTTGAGCCCGGGGCTTTCACACCTCACTTAATCATCCGCCTACCTGCCCTTTCCCCCCAGTCATTCCGACTAACGCTCCCACCCCCCGTATTACCGCGCCTGCTGCCACCGACC
+
C-@CC<FGCFG8FG8@,;FFFC9EFFFAFAEEFEGGGGCEGGF,,;,BF,@,B<EC@BFFEGAFGCDCA8E<9,C@FGGDG,7F@C?ECGD7@+4CFG,ECFGD,A9FCEBEGDEC,E;EGCG7+@:FG<<7+>E>FG,EDC,@8=F99FE,@,=,@E83,@,3>D,,2,,2,2525?+++5DECG,33,,,,3@FC*9/:*))4=B+;@-(868B4+=/=CEA2=DF(:37)5@D;(51>):B>((.84))6446(-()519<?1<0:28((70((((.6<:04(4((:80223<((((,
@M04999:289:000000000-L3R54:1:1101:6240:11392 2:N:0:432
GACTACCCGGGTATCTAATCCTGTTCGCTACCCATGCTTTCGAGCCTCAGCGTCAGTAACAGACCAGAGAGCCGCCTTCGCCACTGGTGTTCTTCCATATATCTACGCATTTCACCGCTACACATGGAGTTCCACTCTCTTCTTCTGCACTCAAGTCTCTCAGTTTCCGATGCTCTTCCTCAGTTAAGCTGAGGGCTTTCACATTCAGACTTAAAAGACCGCCTGCGCTCCCTTTACGCCCAATAAATCCGGACAACGCTTGCCACCTACGTATTACCGCGGCTGCTGGCAAGTAGTTAGC
+
CCCCCGGGGGGFGGGGGGGGGGGGGGGGG,FGGFGGGGGGGGGGGGGGDGGGGGGGGGGGGGGGGGGGGGGGGGGGGGGGGGGGGGGGGGGGGGGGGGGGGGGGGGGGGEGGGGGGGGGGGGGGGGGGFGGGGGGGGDGCFGGGGGGGGGGGGGGGGFGGGGGGGGGGGGGGEEGGFGFGGGGGGFCGFFGCGDGGG+=FFF6FFFFF=CEEEFC85@FDEF2=DFFFFFFFFEEEC1;DBF@F@)7C?E@039BFF@;F<2:?BB??>?BB<AB9AD?BBFF9((,801,)())-66:44
@M04999:289:000000000-L3R54:1:1101:25597:11407 2:N:0:432
GACTACCGGGGTATCTAATCCTGTTCGCTCCCCACGCTTTCGTCCATCAGCGTCAATCGGTATTTAGTAACCTGCCTTCGCAATCGGGGTTCTGTGTAATATCTATGCACTTCACCGCTACACTACACATTCCAGCTACTTCAATACTATTCAAGATTAACAGTATCAACGGCAGTTCTACAGTTAAGCTGCAGGTTTTCACCGCTGACTTATCAACCCGCCTACGGACCCTTTAAACCCAATAAATCCGGATAACGCTCGCATCCTCCGTATTACCGCGGCTGCTGGCACGGAGTTAGCC
+
CCCCCGGGGGGGGGGGGGGGGGGGGGGGGGGGGGGGGGGGGGGGGGGGGGGGGGGGGGGGGGGGGGGGGGGGGGGGGGGGGGEGGGGGGGGGGGGGGGGGGGGGGGGGGGGGGGGGGGGGGGGGGGGGGGGGGGGGGGGGGGGGGGGGGGGGGGGGGGGGGGGGGGGGGGGCGGGGFGFGGGGGGGGGGGGGGGGCGGGGFFFEFFF>BFFEFFFFFFFFFFFFFF@DFFFFFFFE<@@FFFFFFFFFFF9@FFFFBFFB9>F:1:BBBF<B:?AAFFFBFFFB???B::??B904:AAD>
@M04999:289:000000000-L3R54:1:1101:3878:11408 2:N:0:432
GGACTACTGGGGTATCTAATCCTGTTCGCTCCCCACGCTTTCGTCCATCAGCGTCAATCGGTATTTAGTAACCTGCCTTCGCAATCGGGGTTCTGTGTAATATCTATGCATTTCACCGCTACACTACACATTCCAGCTACTTCAATACTATTCAAGATTAACAGTATCAGCGGCAGTTCTACAGTTAAGCTGCAGGTTTTCACCGCTGACTTATCAACCCGCCTACGGACCCTTTAAACCCAATAAATCCGGATAACGCTCGCATCCTCCGTATTACCGCGGCTGCTGGCACGGAGTTAGC
+
CCCCCGGGGGGGGGGGGGGGGGGGGGGGGGGGGGGGGGGGGGGGGGGGGGGGGGGGGGGGGGGGGGGGGGGGGGGGGGGGGGGGGGGGGGGGGGGGGGGGGGGGGGGGGFGGGGGGGGGGGGGGGGGGGGGGGGGGGGGGFGGGGGGGGGGGGGGGGGGGGGGAFGGGGGGGCGGGFGFGGGG=EFGGEGGGGGGGGGGGFFFFADFFFFFFCFFFEFFFBBFFFFFDDFFFDFEC<);FDF;@F@)5<E>>???EE@>FFFFF?;B>F?9<??FAF<?>B(4>BFBBF6?FB46(4?2A4
@M04999:289:000000000-L3R54:1:1101:10234:11416 2:N:0:432
GGTTGACTACCGGGGTATCTAATCCTGTTTGCTCCCCACGCTTTCGCATCTCAGCGTCAGTATCTGTCCAGAAGGCCGCCTTCGCCACCGGTATTCCTCCACATCTCTACGCATTTCACCGCTACACGTGGAATTCTACCTTCCTCTACAATACTCCAGATAACCAGTTTTAAGTGCAATTCCCAGGTTGAGCCCGGGGCTTTCACACCTAACTTAATTATCCGCCTACATGCCCTTTACGCCCAGTCATTCCGATTAACGCTCGCACCCTCCGTATTACCGCGGCTGCTGGCACGTCGTT
+
CCCCCGGGGGGGGGGGGGGGGGGGGGGGGGGGGGGGGGGGGGGGGGGGGGGGGGGGGGGGGGGGGGGGGGGGGGGGGGGGGGGGGGGGGGGGGGGGGGGGGGGGGFGGGGGGGGGGGGGGGGGGGGGGGGGGGFFGGGGGGGGGGGGGGGGGGGGGGGGGGGGGGGGGGGGGGGGGFGFGFGGGFGGGG6DCEGFGGGDD>FFBFFFFFFFFFFFFFFBCFCC@FDFFF@FE;@FFFFFF?099?7(77C?ECEBFF:4<?FFF999>BFB1:962(4<DD:9090(4??),8:?<,((--
@M04999:289:000000000-L3R54:1:1101:10647:11419 2:N:0:432
GATTGACTACTAGGGTATCTAATCCTGTTCGCTCCCCACGCTTTCGTCCATCAGCGTCAATCGGTATTTAGTAACCTGCCTTCGCAATCGGGGTTCTGTGTAATATCTATGCATTTCACCGCTACACTACACATTCCAGCTACTTCAATACTATTCAAGATTAACAGTATCAACGGCAGTTCTACAGTTAAGCTGCAGGTTTTCACCGCTGACTTATCAACCCGCCTACGGACCCTTTAAACCCAATAAATCCGGATAACGCTCGCATCCTCCGTATTACCGCTGCTGCTGGCACGGAGTT
+
CCCCCGGGGGGGGGGGGGGGGGGGGGGGGGGGEGGGGGGGGFGGGGGGGGGGGGGGGGGGGGGGGGGGGGGGGGGGGGGGGGGGGGGGGGGGGGGGGGGGGGGGGGGGGGGGGGGGGGGGGGGGGGGGGGGGGGGGGGGGGGGGGGGCGGGGGGGGFFGFGFGGGGGGGFCFGGG6>DEFGGGGGGGGGGFCGGGGGGGFAFFFFFAAAFFBF>FFCFFEFBAFFFFFF@D=2>>@BB=FEFFD<DF@37?C6:BDFFAEF017;>6((4<<:(48?2<<4470340772??F<<8-13(.
@M04999:289:000000000-L3R54:1:1101:14382:11434 2:N:0:432
GACTACAAGGGTATCTAATCCTGTTCGCTACCCATGCTTTCGAGCCTCAGCGTCAGTAACAGACCAGAGAGCCGCCTTCGCCACTGGTGTTCTTCCATATATCTACGCATTTCACCGCTACACATGGAGTTCCACTCTCCTCTTCTGCACTCAAGTCTCTCAGTTTCCGATGCTCTTCCTCAGCTAAGCTGAGGGCTTTCACATTCAGACTTAAAAGACCGCCTGCGCTCCCTTTACGCCCAATAAATCCGGACAACGCTTGCCACCTACGTATTACCGCGGCTGCTGGCACGTAGTTAGC
+
CCCCCGGGGGGGGGGGGGGGGGGGGGGGGEGGGGGGGGGGGGGGGGGGGGGGGGGGGGGGGGGGGGGGGGGGGGGGGGGGGGGGGGGGGGGGGGGGGGGGGGGGGGGGGGGGGGGGGGGGGGGGGGGGGGGGGGGGGGGGGGGGGGGGGGGGGGGGGGGGGGGGGGGGGGGGGFGGFGFGGGGGGGGGGGGGGGGGGGGGFFFFFFFFFFFFFFFFFFFFEFFFFFFFB@FFFFEFFFFFFF?D@ECCFEF96>FFFFFFFFBFF?<B7?FF<A?AAA<B;FFB>67?FF(4:?:F?ABA4
@M04999:289:000000000-L3R54:1:1101:18200:11459 2:N:0:432
GTGGACTACTAGGGTATCTAATCCTGTTTGCTCCCCACGCTTTCGCATCTCAGCGTCAGTATCTGTCCAGAAGGCCGCCTTCGCCACCGGTATTCCTCCACATCTCTACGCATTTCACCGCTACACGTGGAATTCTACCTTCCTCTACAATACTCCAGATAACCAGTTTTAAGTGCAATTCCCAGGTTGAGCCCGGGGCTTTCACACCTAACTTAATTATCCGCCTACATGCCCTTTACGCCCAGTCATTCCGATTAACGCTCGCACCCTCCGTATTACCGCGGCTGCTGGCACGGAGTTT
+
CCCCCGGGGGGGGGGGGGGGGGGGGGGGGGGGGGGGGGGGGGGGGGGGGGGGGGGGGGGGGGGGGGGGGGGGGGGGGGGGGGGGGGGGGGGGGGGGGGGGGGGGGGGGGGGGGGGGGGGGGGGGGGGGGGGGGGGGGGGGGGGGGGGGGGGGGGGGGGGGGGGGGGFGGGGGGGGGFGFGFGFGGGGGGDFGGGGGGGDGFFFFFFFFFFFFFFFFEFFFFEFFFFFFFFFFBBFB@CFFDFF?FFFEFFFFEFDFFFFFFFFFFBFFFFFFF16?FFFB6;1669>F044:?B:97>FF4
@M04999:289:000000000-L3R54:1:1101:26072:11482 2:N:0:432
ACATGGACTACTAGGGTATCTAATCCTGTTCGCTACCCACGCTTTCGAGCCTCAGCGTCAGTAACAGACCAGAGAGCCGCCTTCGCCACTGGTGTTCTTCCATATATCTACGCATTTCACCGCTACACATGGAGTTCCACTCTCCTCTTCTGCACTCAAGTCTCTCAGTTTCCGATGCTCTTCCTCAGTTAAGCTGAGGGCGTTCACATTCAGACTTAAAAGACCGCCTGCGCTCCCTTTACGCCCAATAAATCCGGACAACGCTTGCCACCTACGTATTACCGCTGCTGCTGGCACGT
+
CCCCCGGGGGGGGGGGGGGGGGGGGGGGGGGGGGEGGGGGGGGGGGGGGGGGGGGGGGGGGGGGGGGGGGGGGGGGGGGGGGGGGGGGGGGGGGGGGGGGGGGFGGGGGGGGGGGGGGGGGGGGGGGGGGGG,DFGGGGGGGGGGGGGGGGFGGGGGGGGFFGGGGGGGGGGGGGGFGFGGGGGGGGGGGGGFGGGFGGGBBFFFFFFFFCCEFFFFFCF8ABFDFBF?FFBF@FFFFFF3;D@@>@1@4<3CF@FFDFFFF>FBF8<BBFFB00::BAB<BF?F(4152<B>?6:?<?
@M04999:289:000000000-L3R54:1:1101:24179:11522 2:N:0:432
GTTAGACTACAGGGGTATCTAATCCTGTTCGCTCCCCACGCTTTCGTCCATCAGCGTCAATCGGTATTTAGTAACCTGCCTTCGCAATCGGGGTTCTGTGTAATATCTATGCATTTCACCGCTACACTACACATTCCAGCTACTTCAATACTATTCAAGATTAACAGTATCAACGGCAGTTCTACAGTTAAGCTGCAGGTTTTCACCGCTGACTTATCAACCCGCCTACGGACCCTTTAAACCCAATAAATCCGGATAACGCTCGCATCCTCCGTATTACCGCGGCTGCTGGCACGGAGTT
+
CCCCCGGGGGGGGGGGGGGGGGGGGGGGGGGGEGGGGGGGDFGGGGGGGGGGGGGGGGGGGGGGGG?FFGGGGGGGGGGGGGGGG7FEGGGGGCGGGGGDFGGFCFFFFFFFGGGGFGFGGGGGGGGGGGGGGGGGGGGGGFGGGGGFFGGCGGCDC8DDG=F8DDFGGGGGGGGGEGFGGGGGFGGGGGGGGGGGD??F:CFFBFFFABA=CFFFFFFEFFFFFADFF==>9@FFB@E74=@0;0()7>5)60664<;<?>;:992190))8144(36A>:99>F>F?:>???FFB(4,4
@M04999:289:000000000-L3R54:1:1101:5563:11538 2:N:0:432
TTGGACTACCCGGGTATCTAATCCTGTTCGCTCCCCACGCTTTCGCTCCTCAGCGTCAGTGACGGCCCAGAGACCTGCCTTCGCCATCGGTGTTCTTCCCGATATCTACACATTCCACCGTTACACCGGGAATTCCAGTCTCCCCTACCGCACTCCAGTCCGCCCGTACCCGGCGCCGATCCACCGTTAAGCGATGGACTTTCACACCAGACGCGACGAACCGCCTACGAGCTCTTTACGCCCAATAAATCCGGATCACGCTTGCACCCTACTTATTACCGCGCCTGCTGGCACGTAGTT
+
CCCCCGGGGGGGGGGGGGGGGGGGGGGGGGGGGGGGGGGGGGGGGGGGGGGGGGGGGGDGGGGGGGGGGGGGGGGGGGGGGGEGGEGGG@GGGGGGGGGGGDGGGGGGGGGGGGGGGFGGGDGGGGGGGGGGGGGGGCFGGGGGGGGGGDGGEEFGFGGGFGGGGGGGGGGGGGDGEG4DGGGGGGFG=FCFGEGGGC<CAA6+1;AB?1(8255>9053B63114336((41?2<<24):>FF?F0<AA<796:1(,22(,4:?FBFF:0().)649>)(-1(,-((,42:140.4<<<
@M04999:289:000000000-L3R54:1:1101:19722:11543 2:N:0:432
TGGGACTACCGGGGTATCTAATCCTGTTTGCTACCCACGCTTTCGAGCATGAACGTCAGTGTTATCCCAGGAGGCTGCCTTCGCCATCGGTATTCCTCCACATCTCTACGCATTTCACTGCTACACGTGGAATTCTACCTCCCTCTGACACACTCTAGTTAGACAGTTTCAAATGCACGTCCCAAGTTGAGCTCGGGGATTTCACATCTGACTTATCTAACCGTCTGCGCTCGCTTTACGCCCAGTAATTCCGATTAACGCTCGCACCCTACGTATTACCGCGGCTGCTGGCACGTAGTT
+
BCCCCGGGGGGGGGGGGGGGGGGGGGGGGGGGC@;EFFGGGGGGGGGGGGGGGGGGGGGGGGGGGGGGGGGGGGGGGGGGGGGGGGGGGGFGGGGGGGGGGGGGGGGGGGGGGGGGGGGGGGGGGGGGGGECFGGGGG9DCGGGGGGGGGGGGGGGGGGGGG8EGGGFGGFGGGFFFGFFGGCGGCEEGFFGGGGDDDGGAFFFFFFFFFFFFFFFFFFFFBFAAFFFFF@@@FFBDFFFF62;?@FFFCFFF;08?FC?;BB041-4:?<?:??<>A>6((7>99BFFDB((536:1,.
@M04999:289:000000000-L3R54:1:1101:14587:11553 2:N:0:432
TCGACTACCGGGGTATCTAATCCTGTTTGCTCCCCACGCTTTCGCATCTCAGCGTCAGTATCTGTCCAGAAGGCCGCCTTCGCCACCGGTATTCCTCCACATCTCTACGCATTTCACCGCTACACGTGGAATTCTACCTTCCTCTACAATACTCCAGATAACCAGTTTTAAGTGCAATTCCCAGGTTGAGCCCGGGGCTTTCACACCTAACTTAATTATCCGCCTACATGCCCTTTACGCCCAGTCATTCCGATTAACGCTCGCACCCTCCGTATTACCGCGGCTGCTGGCACGGAGTT
+
CCCCCGGGGGGGGGGGGGGGGGGGGGGGGGGGGGGGGGGGGGGGGGEGGGGGGGGGGGGGGGGGGGGGGGGGGGGGGGGGGGGGGGGGGGGGGGGGGGGGGGGGGGGGGGGGGGGGGGGGGGGGGGGGGGGGGGGGGGGGGGGGGGGGGGGGGGGGGGGFGGGGGGGGGGGGGGGGFGFGGGGGGGGGGGGGGGGGGGGGFFFFFFFFFFFFFFAA?FFFF>FFF@FFFFFEFFFEFEFFFFFFFFFFFFFFFF?BFF0>B0(2109?:?BB:(4>FFA<B>9>6>?FFF?<?691;BF
@M04999:289:000000000-L3R54:1:1101:29175:11587 2:N:0:432
CTGGACTACACGGGTATCTAATCCTGTTCGCTCCCCACGCTTTCGTCCATCAGCGTCAATCGGTATTTAGTAACCTGCCTTCGCAATCGGGGTTCTGTGTAATATCTATGCATTTCACCGCTACACTACACATTCCAGCTACTTCAATACTATTCAAGATTAACAGTATCAACGGCAGTTCTACAGTTAAGCTGCAGGTTCTCACCGCTGACTTATCAACCCGCCTACGGACCCTTTAAACCCAATAAATCCGGATAACGCTCGCATCCTCCGTATTACCGCGGCTGCTGGCACGGAGTT
+
CCCCCGGGGGGGGGGGGGGGGGGGGGGGGGGGGGGGGGGGGGGGGGGGGGGGGGGGGGGGGGGGGGGGGGGGGGGG8FGGGGGGGGGGGGGGGGGGGGGGGGGFGGGGGGGGGGGGGGGGGGGGGGGGGGGGGGGGGGGGGGGFGGGGGGGGGGGGGGGGGGGGGGGGGGGGGGGGBDFGGGGGGGGGGGGGGGGGGGGGFFFFFFBDBAFFFFFFEFFFFDBAFFFF99=BBFFFFEEFFFFFFFE)9CEEFB<@FEE?>?B;B>?(5<F:>?0??544:0>BFFFF?:?6?F?9(18:
@M04999:289:000000000-L3R54:1:1101:20562:11610 2:N:0:432
GGGTATCTAATCCTGTTCGCTACCCATGCTTTCGAACCTCAGCGTCAGTTACAGACCAGAGAGCCGCCTTCGCCACTGGTGTTCTTCCATATATCTACGCATTCCACCGCTACACATGGAGTTCCACTCTCCTCTTCTGCACTCAAGAAAAACAGTTTCAGCTGCACTTCCCCGGTTAAGCCGAGGGCTTTCACAGCTGACTTGTTCTCCCGCCTGCGTTCGCTTTACGCCCAATAAATCCGGACAACGCTTGCCACCTACGTATTACCGCGGCTGCTGGCACGTAGTTAGCCTTGACTTT
+
CCCCCGGGGGGGGGGGGGGGGGGGGGGGGGGGGGFGGGGGGGGGGGGGGGGGGGGGGGGGGFGGGGGGGGGGGGGGGGGGGGGGGGGGGGFGGGGGGGGGGGGGGFGGGGGGGGGGGGGGGGGGGFGGGFGGGGGGGGGGGGGGGGGGGGGGGGGGGGGGGGGGGGGGGGGFGGGGFGFFGGDCGCEGGGGGGGGGFGGGFFFFFFFFFEBFFFFFFEEFFFFFFFCEFF0>?/:@EC?FEB08@@F;;>6:?BFFFFFF?FFFBFFB9?B>F6;B:::?F?2:8:?:<4.6:)))-.456
@M04999:289:000000000-L3R54:1:1101:9289:11635 2:N:0:432
GACTACTGGGGTATCTAATCCTGTTCGCTACCCATGCTTTCGAACCTCAGCGTCAGTTACAGACCAGAGAGCCGCCTTCGCCACTGGTGTTCTTCCATATATCTACGCATTCCACCGCTACACATGGAGTTCCACCCTCCTCTTCTGCACTCAAGAAAAACAGTTTCAGCTGCACTTCCCCGGTTAAGCCGAGGGCTTTCACAGCTGACTTGTTCTCCCGCCTGCGTTCGCTTTACGCCCAATAAATCCGGACAACGCTTGCCACCTACGTATTACCGCGGCTGCTGGCACGTAGTTAGCC
+
CCCCCGGGGGGGGGGGGGGGGGGGGGGGGGGGGGGGGGGGGGGGGGGGGGGGGGGGGGGGGGGGGGGGGGGGGGGGGGGGGGGGGGGGGFEGGGGGGGGGGGGGGGGGGGGGGGGGGGGGGGGGGGGGGGGGGGGGGGGGGGGGGGGGGGGGGGGGGGGGGGGGEFGGGGGGGGGGFGFGGGGGGGFFGGGGGGGGGGGGFFFFFFFFBFEBEFFFFFFFFFFFF@DFFFFFFFFFFFFFFFFFFFFFFFF<BFFFFFFF?:?FFFF?FFBFFFA9A<>9>BBBBF:?F?<?F?(494>A:
@M04999:289:000000000-L3R54:1:1101:12732:11642 2:N:0:432
GGATAGACTACTAGGGTATCTAATCCTGTTCGCTACCCACGCTTTCGAGCCTCAGCGTCAGTTACTAGCCAGTCAGCCGCCTTCGCCACTGATGTTCTTCCATATATCTACGCATTTCACCGCTACACATGGAGTTCCACTGACCTCTCTAGCACTCAAGTCTTACAGTTTCTGATGCACGTCCATAGTTGAGCTATGACCTTTCACATCAGACTTATTAGACCGCCTGCGCTCCCTTTACGCCCAATGATTCCGGACAACGCTCGCCACCTACGTATTACCGCGGCTGCTGGCACGTAGT
+
CCCCCGGGGGGGGGGGGGGGGGGGGGGGGGGGGGGGGGGGGGGGGGGGGGGGGGGFGGGGGGGGGGGGGGGGGGGGGGCFGGGGGGGGGGGGGGGGGGGGGGGGGGGGGGGGGGGGGGGGGGGGGGGGGGGGGGGGGGGGGGFGGGGGGGGGGGGGGGGGGGGGGGGGGGGGGGGGFGFGGGGGGGFEEFFGGGGGGGFGFFFFFFFFFFFFFAFFEFFAFFEFFFFFDB=ABF>BF@EAE9@BBD06@EECFFFF0;@1=BF7<F>9:??FFFFBDABF<>:1>(39>FFFFFFF?6<?4
@M04999:289:000000000-L3R54:1:1101:25202:11661 2:N:0:432
TCGTTGACTACAGGGGTTTCTAATCCTTTTCGCTACCCATGCTTTCGAGCCTCAGCGTGAGTAACAGCCCAGAGAGCCGCCTTGGCCTCTGCTGTTCTTCCATATATCTACGCATTCAACCGCTCCACATAGAGTTCACCTCTCTTCGTCTCCCCTCAATAAATACAGTTCCAGCTCCATTTCCCAGGTTATGCCGAGTTCTTCTATCGACGCGTTTTACTCCCGCCTGCGCTCGCTTTCCGCCTCATACATCAGGACAACGCTTTCCCCCTACGCATCACCCCGCCTGTGGTCGCCAGGT
+
--88@69,6,C@,CF76+,6,C,-C<E,C<,+68,@F<6@,,CF<,,C@FF,B,,6+6,6,;,96C9,C,6,,6,,,,+@+B,,,95,,,B,,,C,CFGG<,5,A5,,,5,A4,@EGE,EF4+4++9?,5,,9,EBF,,4,,2=2,,+6CG,,6+,33,,,@B8,+,,8C:,@D8,*0*++++@E,,+6E,4@=EGC60*1+1++1++0))0)**:2/486*8>((0-(/((((,((/,;>((,1(6>)7,:))5)8B?((((((,-6).90(.(((-()),(,4(,(,),(()((((-4.
@M04999:289:000000000-L3R54:1:1101:4576:11677 2:N:0:432
AGATTGACTACCGGGGTATCTAATCCTGTTTGCTCCCCGCGCTTTCGCATCTCAGCGTCAGTATCTGTCCAGAAGGCCGCCTTCGCCACCGGTATTCCTCCACATCTCTACGCATTTCACCGCTACACGTGGAATTCTACCTTCCTCTACAATACTCCAGATAACCAGTTTTAAGTGCAATTCCCAGGTTGAGCCCGGGGCTTTCACACCTAACTTAATTATCCGCCTACATGCCCTTTGCGCCCAGTCATTCCGATTAACGCTCGCACCCTCCGTATTACCGCGGCGTCTGGCACGGAGT
+
CCCCCGGGGGECGGEGGGGGFGGGFFFGGGFFGGGGFGD7FFGGGGGGGGEGFGGGGGGGGGGGGGFGGGGGGGGGF,FEFFGFGGEE==>F=FGGGGFCGGGFGGGGGFF7FGFGGGGFFGCEFDDGGGDE7DFGGGGGGCFGFGGGGGGGDGGGGCFFGGGGG6EGFEGGE,?FFFFGFFFC9;EFGG8FGGGGG*;>DEFFFAFFFDDFFFFFFF7CA<5.3=DF<D@E?;68E13+99>FB1(.8ABF24802(824:F<:914B9(43?;33<04<9(461,(-(4:7?2?13394
@M04999:289:000000000-L3R54:1:1101:20822:11704 2:N:0:432
TGACTACACGGGTATCTAATCCTGTTCGCTACCCATGCTTTCGAACCTCAGCGTCAGTTACAGACCAGAGAGCCGCCTTCGCCACTGGTGTTCTTCCATATATCTACGCATTCCACCGCTACACATGGAGTTCCACTCTCCTCTTCTGCACTCAAGAAAAACAGTTTCAGCTGCACTTCCCCGTTTAAGCCGAGGGCTTTCACAGCTGACTTGTTCTCCCGCCTGCGTTGGCTTTACGCCCAATAAATCCGGACAACGCTTGCCACCTACGTATTACCGCGCCTGCTGGCACGTAGTTAGC
+
CCCCCCEE<FGD@B@FFGFFGFFAFACF:CEGGG9C<8FGAFCFFGFCFFEFGC@ECFGAFGG9FFFGFFGGGGFGEGGGFGGGEGGGGGGGFGFGGADA?<??A?EA:FFEGGGGFEDEGDGGCFGGGGGCFGEGGGAFCDEG=DFGFGFDGGDFGGGGCGGFGF,3=FCCDFGFF6DCFGG7DCEFGGGGDEG55DFDA>AFF49A.)AEBC48>AF=)5999>@F=(((6=537?FEFF18=ECCF(,2,4712118(,33A?(,.46.55().609B(31(.57>:(21,,(-):AA
@M04999:289:000000000-L3R54:1:1101:11347:11710 2:N:0:432
GTCTGGACTACCGGGGTATCTAATCCTGTTCGCTCCCCACGCTTTCGCTCCTCAGCGTCAGTGACGGCCCAGAGACCTGCCTTCGCCATCGGTGTTCTTCCCGATATCTACACATTCCACCGTTACACCGGGAATTCCAGTCTCCCCTACCGCACTCCAGTCCGCCCGTACCCGGCGCCGATCCACCGTTAAGCGATGGACTTTCACACCAGACGCGACGAACCGCCTACGAGCTCTTTACGCCCAATAAATCCGGATAACGCTTGCACCCTACGTATTACCGCGGCTGCTGGCACGTAGT
+
CCCCCGGGGGGGGGGGGGGGGGGGGGGGGGGGGGGGGGGGGGGGGGGGGGGGGGGGGGGGGGGGGGGGGGGGGGFGGGGGGGGGGGGGGGGGGGGGGGGGGGGGGGGGGGGGGGGGGGGGGGGGGGGGGGGGGGGGGGGGGGGGGGGGGGGGGGGGGGGGGGGGGGGGGGGGGGGGFGFGGGGGGGGGGGGCFGGGGGG4AFFFFFFFFFFFFFFFFFFFBB>BFFFF:BFF?FFFBFBFABBF>??F?<BFFFF0:??BDFFFF:B<<?FF:3<<<A:446?FF>>B0?DFFB?<8?<(-
@M04999:289:000000000-L3R54:1:1101:20819:11722 2:N:0:432
GACTACTCGGGTATCTAATCCTGTTCGCTACCCATGCTTTCGAACCTCAGCGTCAGTTACAGACCAGAGAGCCGCCTTCGCCACTGGTGTTCTTCCATATATCTACGCATTCCACCGCTACACATGGAGTTCCACTCTCCTCTTCTGCACTCAAGAAAAACAGTTTCAGCTGCACTTCCCCGGTTAAGCCGAGGGCTTTCACAGCTGACTTGTTCTCCCGCCTGCGTTCGCTTTACGCCCAATAAATCCGGACAACGCTTGCCACCTTCGTATTACCGCGGCTGCTGGCACGTAGTTAGCC
+
CCCCCGGGGGGGGGGGGGGGGGDFGGGGGGGGGGGGGGGGGEGGGGGGGGGGGGGGGGGGGGGGGGGCFEFFGGGGGGGGGGGGFGGGGGGGGGFGGGDGGGG?FGGGGGGGGGGGGGGGGGGGGGGGGGGFGFGGGGGGGGGGGGGGGGFGGGGGGGGGGGGGGGGGGGGGF?DGFFFCFDDGGGFGGGEGGGGGGGGCCF>?AFFF@BE@EA>=8FF@D@=(22>D?;@1;@<EFDFFFD@EEFEFF9>:;9<:9BFB:::ABFF)4<<01?2<B0119>09B?>?0:??F:?4:<DF?
@M04999:289:000000000-L3R54:1:1101:25340:11741 2:N:0:432
GACTACTCGGGTATCTAATCCTGTTCGCTACCCATGCTTTCGAGCCTCAGCGTCAGTAACAGACCAGAGAGCCGCCTTCGCCACTGGTGTTCTTCCATATATCTACGCATTTCACCGCTACACATGGAGTTCCACTCTCCTCTTCTGCACTCAAGTCTCTCAGTTTCCGATGCTCTTCCTCAGTTAAGCTGAGGGCTTTCACATTCAGACTTAAAAGACCGCCTGCGCTCCCTTTACGCCCAATAAATCCGGACAACGCTTGCCACCTACGTATTACCGCGGCTGCTGGCACGTAGTTAGC
+
CCCCCGGGGGGGGGGGGGGGGGGGGGGGGGGGGGGGGGGGGGGGGGGGGGGGGGGGGGGGGGGGGGGGGGGGGGGGGGGGGGGGGGGGGGGGGGGGGGGGGGGGGGGGGGGGGGGGGGGGGGGGGGGGGGGGGGGGGGGGGGGFGGGGGGGGGFGGGGGGGGGGGGGGGGGGGGGGFFFGGGGGGGGGGGGGGGGGGGGGFFFFFFFFFFFFFFAF@FFCBBBADFFFBFBBF@EEFFFF;DFD@FCEFFF>;BF;D9@;46<?FFFB0:??<<?FBFBF06>B>BFFF?0>B<?F?DFA:
@M04999:289:000000000-L3R54:1:1101:20208:11783 2:N:0:432
GGAGGACTACTGGGGTATCTAATCCTGTTCGCTCCCCACGCTTTCGCTCCTCAGCGTCAGTGACGGCCCAGAGACCTGCCTTCGCCATCGGTGTTCTTCCCGATATCTACACATTCCACCGTTACACCGGGAATTCCAGTCTCCCCTACCGCACTCCAGTCCGCCCGTACCCGGCGCCGATCCACCGTTAAGCGATGGACTTTCACACCAGACGCGACGAACCGCCTACGAGCTCTTTACGCCCAATAAATCCGGATAACGCTTGCACCCTACGTATTACCGCGGCTGCTGGCACGTAGTT
+
CCCCCGGGGGGGGGGGGGGGGGGGGGGGGGGGGGGGGGGGGGGGGGGGGGGGGGGGGGGGGGGGGGGGGGGGGGGGGGGGGGGGGGGGGGGGGGGGGGGGGGGGGGGGGGGGGGGGGGGGGGGGGGGGGGGGGGFGGGGGGGGGGGGGGGGGGGEGGFGGGGGGGGGGGGGGGECEEGEGGGGDGGDCEGGGGGGGGGGGFFFFFFFFDF@FF358;::9B;FFFFB:BF:4>27AFFAB:?FFF6?FBFFBFF;BFFD??FF??B??FFF<(3:74?2>DFFF>((-8:0(,3>B??FFA
@M04999:289:000000000-L3R54:1:1101:21749:11792 2:N:0:432
GGCTGACTACTAGGGTATCTAATCCTGTTTGCTCCCCACGCTTTCGCATCTCAGCGTCAGTATCTGTCCAGAAGGCCGCCTTCGCCACCGGTATTCCTCCACATCTCTACGCATTTCACCGCTACACGTGGAATTCTACCTTCCTCTACAATACTCCAGATAACCAGTTTTAAGTGCAGTTCCCAGGTTGAGCCCGGGGCTTTCACACCTAACTTAATTATCCGCCTACATGCCCTTTACGCCCAGTCATTCCGATTAACGCTCGCACCCTCCGTATTACCGCGGCTGCTGGCACGGAGTT
+
CCCCCGGGGGGGGGGGGGGGGGGGGGGGGGGGGGGGGGGGGGGGGGGGGGGGGGGGGGGGGGGGGGGGGGGGGGGGGGGGGGGGGGGGGGGGGGGGGGGGGGGGGGGGGGGGGGGGGGGGGGGGGGGGGGGGGGFGGGGGGGGGGGGGGGGGGGGGGGGGGGGGGGGFGGGGGGGGFGFGGGGGGGGGGGGGGGGGDGGGEFFFFFFFFDFFFFFF=FFFFEE@DFFFFFFFFFFFFFFFFFFFD?E@FFFFFFFFFFEEF00<9BBFFF?:<F64??<ABB>BB;1;?0>(424:196:4
@M04999:289:000000000-L3R54:1:1101:12241:11795 2:N:0:432
GGACTACTCGGGTATCTAATCCTGTTCGCTCCCCACGCTTTCGTCCATCAGCGTCAATCGGTATTTAGTAACCTGCCTTCGCAATCGGGGTTCTGTGTAATATCTATGCATTTCACCGCTACACTACACATTCCAGCTACTTCAATACTATTCAAGATTAACAGTATCAACGGCAGTTCTACAGTTAAGCTGCAGGTTTTCACCGCTGACTTATCAACCCGCCTACGGACCCTTTAAACCCAATAAATCCGGATAACGCTCGCATCCTCCGTATTACCGCGGCTGCTGGCACGGAGTTAGC
+
CCCCCGGFGGGGGGGGGGGGGGGGGGGGGGGGGGGGGGGGGGGGGGGGGGGGGGGGGGGGGGGGGGGGGGGGGGGGGGGGGGGGGGGGGGGGGGGGGGGGGGGGGGGGGGGGGGGGGGGGGGGGGGGGGGGGGGGGGGGGGGGGGGGGGGGGGGGGGGGGGGGGGGGGGGGGGGGGFGFGGGGFGGGGGGGGGGGGGGGGFFFFFFFFFFFFFFFFFFFFFFFFFFFFFFFFFDEFFFFF?DDFFFFFF@9>FFFFFFF;;>>FFFFFFFFFFFFFFFF>FF>9;?FDFFBFFFBFF?AF<
@M04999:289:000000000-L3R54:1:1101:12923:11832 2:N:0:432
GAGACTACCCGGGTATCTAATCCTGTTCGCTACCCATGCTTTCGAACCTCAGCGTCAGTTACAGACCAGAGAGCCGCCTTCGCCACTGGTGTTCTTCCATATATCTACGCATTCCACCGCTACACATGGAGTTCCACCCTCCTCTTCTGCACTCAAGAAAAACAGTTTCAGCTGCACTTCCCCGGTTAAGCCGAGGGCTTTCACAGCTGACTTGTTCTCCCGCCTGCGTTCGCTTTACGCCCAATAAATCCGGACAACGCTTGCCACCTACGTATTACCGCGGCTGCTGGCACGTAGTTAC
+
CCCCCGGGGGGGGGDGGGGGGGGGGGGGGGGGGGGGFFGGFGGGGGGGGGGGGGGGGGGGGGGGDGEGGGGGGGGGGGGGGGGEGGGGGGGFGGGGGGGGGGGGGFGGGGGGGGGGGGGGGGGGGGGFGGGGFGGGGGGGGGGGGGGGGGFGGGFGDG8FGGGGGGGGGFGGGGGGFGFGGGGGGGGEGGGGGEGGGGGGFFFFFAFABFFFFFFFFFFBF@FF?<19D@@FF??=7EFFFFF?F:A):<?F18>;BF07:6:6>>B???:0?3A?><943999>10?:2??<4:(38A>)
@M04999:289:000000000-L3R54:1:1101:22881:11867 2:N:0:432
GACTACAGGGGTATCTAATCCTGTTCGCTACCCATGCTTTCGAGCCTCAGCGTCAGTAACAGACCAGAGAGCCGCCTTCGCCACTGGTGTTCTTCCATATATCTACGCATTTCACCGCTACACATGGAGTTCCACTCTCCTCTTCTGCACTCACGTCTCTCAGTTTCCGATGCTCTTCCTCAGTTAAGCTGAGGGCTTTCACATTCAGACTTAAAAGGCCGCCTGCTCTCCCTTTACGCCCAATAAATCCGGACAACACTTGCCACCTACGTATTACCGCGGCTGCTGGCACGTAGGTAGC
+
CCCCCG<@86@F@@EFGEFFFFGF6EFEGEGGF<EDFACFG:<@FD@EEFFGCFEGFEFFFD<FGEF@CFGGGG>F@FFFFFCCAE@6BFEGGFAF?F,AF9?FBF:7C,@,,,A?CF:BFGGGC9,A<=B,CEEA,@DFFE@=EC,@;=AFG8=4==D36,@63?F,@C66@99D8DFFF?D@DFD7,,,<?DC7DGF?CAF>>FFF5@F;=BAFA96)9>B>>5(8*7@@=B>/*5(86((,//..)=1(,697;(67>.)/)7((.8??)-5626:0(,79,:0)(3:?F1((,..40
@M04999:289:000000000-L3R54:1:1101:28019:11916 2:N:0:432
GACTACAGGGGTATCTAATCCTGTTTGCTCCCCACGCTTTCGCATCTCAGCGTCAGTATCTGTCCAGAAGGCCGCCTTCGCCACCGGTATTCCTCCACATCTCTACGCATTTCACCGCTACACGTGGAATTCTACCTTCCTCTACAATACTCCAGATAACCAGTTTTAAGTGCAATTCCCAGGTTGAGCCCGGGGCTTTCACACCTAACTTAATTATCCGCCTACATGCCCTTTACTCCCAGTCATTCCGATTAACGCTCGCACCCTCCGTATTACCGCGGCTGCTGGCACGGAGTTAGCC
+
CCCCCGGGGGEGGGGGGGGGGGGGGGGGGGGGGGGGGGGGGG7FCFGGGGGGGGGGGGGGGGGGGGGGGGFGGGGGGGGGGGGFGGGGGGGDFGFGGGGAFGGGGFGGGGEGFGGGGGGGGGGGFEGGFGGGGGGGGGDFDGGGGGGGGFGGGGFGGGFGGGGG=DGGGGGGGGFGFC7=DDDGGGGGGGGDGGGGGGG>FFFA?FFFFFFFFFFFCF6>A@@FFFEC@3>E@FEF)75FDF14>EFFF@?;?F));B<FF09>FFFF?><6:0:>9?BB;>9;62)(:05?9>>(3:4:2
@M04999:289:000000000-L3R54:1:1101:23291:11918 2:N:0:432
GACTACCGGGGTATCTAATCCTGCTTGCTACTCACGCTTTCGAATCTCAGCGTCAATATTATGCCAGGAAGCTGCCTTCGTCATCGGTATTCCTCCAGATCTCTACGCATTTCACCGCTACACCTGGAATTCTACTTCCCTCTCACATATTCTAGCACCCCCAGTATCACATGCAGCTCCCAGGTTATGCCCGGGGATTTCACATGTGACTTAATGCGCCACCTACACTCGCTTTACGCCCCGTAATTCCGATTAACGCTCGCACCCCCTGTATTATCGCGGCTGCTGGCACAGAGTTAGC
+
CCC@CG,@+++8866<,6F,CF,6C;,,,6E,C@F<F:6966,,CC9FF<,68B,@,;,C@F9EC,6,CE@F<FGGCEF7,B4@E<,8@DF65EFGG,<5=:<E;A?+,,6,9??F:F4@C94F:4??95F,A>E,9EFGGG8EA3D,,,@;,,,=F=F++@=CB8E:,E8CFGFF*=@DD?DF?DA,@B9EE84+*0*;B9+<+*4?7;A7A63B*9>55>4:(.8>4@DF>29*6>@E2(,672;3??527;<?<;>13,0(7>F0;(,.))-6-:::(,42-247(308040(6.-4-
@M04999:289:000000000-L3R54:1:1101:8430:11929 2:N:0:432
GACTACCGGGGTATCTAATCCTGTTCGCTACCCATGCTTTCGAACCTCAGCGTCAGTTACAGACCAGAGAGCCGCCTTCGCCACTGGTGTTCTTCCATATATCTACGCATTCCACCGCTACACATGGAGTTCCACTCTCCTCTTCTGCACTCAAGAAAAACAGTTTCAGCTGCACTTCCCCGGTTAAGCCGAGGGCTTTCACAGCTGACTTGTTCTCCCGCCTGCGTTCGCTTTACGCCCAATAAATCCGGACAACGCTTGCCACCTACGTATTACCGCGGCTGCTGGCACGTAGTTAGCC
+
CCCCCGGGGGGGGGGGGGGGGGGGGGGGGGGGGGGGGGGGGGGGGGGGGGGGGGGGGGGGGGGGGGGGGGGGGGGGGGGGGGGGGGGGGGGGGGGGGGGGGGGGGGGGGGGGGGGGGGGGGGGGGGGGGGGGGGGGGGGGGGGGGGGGGGGGGGGGGGGGGGGGGGGGGGGGGGGGFGFFGGGGGGGGGGGGGGGGGGGGFFFFFFFFFB?=CFFFFFFFFFFFF9<FFFBFFFFFFFFFFFFDBD<AFF>F>BFF>>??FFFF??FBFFF7A?>9A?>F>F06?BFFFFF?B<(,.:<<3
@M04999:289:000000000-L3R54:1:1101:10178:11944 2:N:0:432
ATGACTACTGGGGTATCTAATCCTGTTTGCTCCCCACGCTTTCGCATCTCAGCGTCAGTATCTGTCCAGAAGGCCGCCTTCGCCACCGGTATTCCTCCACATCTCTACGCATTTCACCGCTACACGTGGAATTCTACCTTCCTCTACAATACTCCAGATAACCAGTTTTAAGTGCAATTCCCAGGTTGAGCCCGGGGCTTTCACACCTAACTTAATTATCCGCCTACATGCCCTTTACGCCCAGCCATCCCGCTTAACGCTCGCACCCCCCGTATCACCGCGGCTGCTGGCACGGAGTTAC
+
CCCCCGGGAEEFGFGGGGGGAFGFDCFGGGFGGGGDGGGFDGGGGG7FFFFFGGBFECGDDFFCEFGG@FFFGGGGGGFGGGG7FEGGGGGGGG,CFGGGGFGFGFGGGGG:=FGGGGGGGDGGGGFC@FFA,4EGGGFFEGGGGGGGGCCGDF?8?DFGAFFGGCFCFGGCFGGGFGFG7DD?>3@C?EFGG>CDCGD>6?FFFFFF=@D;7@FFAC6@A@FFF>DFE433>=(66C;B29;18?0.((6((((6;>02,230-7>?6(1(((4(6>?070-1(--.4,0(,414(-42-
@M04999:289:000000000-L3R54:1:1101:19095:11948 2:N:0:432
TGAGGACTACTGGGGTATCTAATCCTGTTCGCTCCCCACGCTTTCGCTCCTCAGCGTCAGTGACGGCCCAGAGACCTGCCTTCGCCATCGGTGTTCTTCCCGATATCTACACATTCCACCGTTACACCGGGAATTCCAGTCTCCCCTACCGCACTCCAGTCCGCCCGTACCCGGCGCCGATCCACCGTTAAGCGATGGACTTTCACACCAGACGCGACGAACCGCCTACGAGCTCTTTACGCCCAATAAATCCGGATAACGCTTGCACCCTACGTATTACCGCGGCTGCTGGCACGTAGTT
+
CCCCCGGGGGGGGGGGGGGGGGGGGGGGGGGGGGGGGGGGGGGGGGGGGGGGGGGGGGGGGGGGGGGGGGGFGGGGGGGGGGGGGGGGGGGGGGGGGGGGGGGGGGGFGGGGGGGGGGGGGGGGGGGGGGGGGFGGGGFGGGGGGGGGGGGGGGGGGGGGGGGGGGGGGGGGGGGGFGDDGGGGGGG=EDGGC=CGG:FGFFFFFFFA@;;DFFD52B5;BBFF9>B?B<BFFFFF>AAF:?BFFFF0<9ABF066?<<<BFFF?FFFFFF:?6?>A05<AFFB>B9BFFFFB:2((,,,.
@M04999:289:000000000-L3R54:1:1101:15209:11980 2:N:0:432
AGGCGGACTACTAGGGTATCTAATCCTGTTCGCTACCCATGCTTTCGAACCTCAGCGTCAGTTACAGACCAGAGAGCCGCCTTCGCCACTGGTGTTCTTCCATATATCTACGCATTCCACCGCTACACATGGAGTTCCACTCTCCTCTTCTGCACTCAAGAAAAACAGTTTCAGCTGCACTTCCCCGGTTAAGCCGAGGGCTTTCACAGCTGACTTGTTCTCCCGCCTGCGTTCGCTTTACGCCCAATAAATCCGGACAACGCTTGCCACCTACGTATTACCGCGGCTGCTGGCACGTAGT
+
CCCCCGGGGGGGGGGGGGGGGGGGGGGGGGGGGGGGGGGGDGGGGGGGGGGGGGGGDGGGGGGGGGGGGGGGGGGGFGGGGGGFGGGGGGGGGGGGGGGGGGGGGGGFFFFFGGGGGGGGGGEGEGGGGGGGGGGGGGGGGGGGGGGGGGGFCFGGGGFGGFFFGGFFFGGGGGGGFGFFF?CACFGGGGGGGGGGDGGGFFFFFFFFF>3;EFFFFFBFFFFFFF;10;>@DFD6?FF6<;DFF??<?AAAFBFBF>FF066<<<FFA?F?(((44<B)<>0>9100(1:FBFB<2(.8:
@M04999:289:000000000-L3R54:1:1101:13401:11994 2:N:0:432
AAAGACTACAGGGGTATCTAATCCTGTTTGCTCCCCACGCTTTCGCATCTCAGCGTCAGTATCTGTCCAGAAGGCCGCCTTCGCCACCGGTATTCCTCCACATCTCTACGCATTTCACCGCTACACGTGGAATTCTACCTTCCTCTACAATACTCCAGATAACCAGTTTTAAGTGCAATTCCCTGGTTGAGCCCGGGGCTTTCACACCTAACTTAATTATCCGCCTACATGCCCTTTACGCCCAGTCATTCCGATTAACGCTCGCACCCTCCGTATTACCGCGGCTGCTGGCACGGAGTTT
+
CCCCCGGFGGGFGGGGGGGGGGGGGGGGGGGGGFGGGGEGGGGGGGGGGGGGAFGFGGGGGGGGGGGGGGGGFFGGGGGGGGGGFFFFGFGDGGGGGGGGGGGFFGGGGGGGGGFGGGGGGGGGGGGFGGGGFCEGEGDFGGGGGGGGGGGGGGGGGCFGGFGGFGGGGGGGGE9DFGFDCFGGG?DD?FGGGFEGDGGGFFFA9FFEB=EDEFFFFFFFFFFDFFDD24<@;@FD;9C:690(354)7?EE;6;;D?;@>?FFF049B<01(((.:9ABF>03(-(2242<02(--7?B)
@M04999:289:000000000-L3R54:1:1101:28737:11997 2:N:0:432
GACTACTCGGGTATCTAATCCTGTTCGCTCCCCACGCTTTCGAGTCTCAGCGTCAGTTACTAGCCAGTCAGCCGCCTTCGCCACTGATGTTCTTCCATATATCTACGCATTTCACCGCTGCACATGGAGTTCCACTGACCTCTCTAGCACTCAAGTCTTACAGTTTCTGATGCACGTCCATAGTTGAGCTATGACCTTTCACATCAGACTTATTAGACCGCCTGCGCTCCCTTTACGCCCAATAATTCCGGACAACTCTCGCCACCTACGTATTACCGCGGCTGCTGGCACGTAGTTAGCC
+
CCCCCGGGGGGGEGGGGGGGGGGGGGGGG@FGGGGGGGGGGGCFGCFGFFGGGGGGFGGGGGGGGGGFGGGGGGDGGGGGGGGGGGGGGGGGGGGCFEFGGFGGGGGGGGGGGGFGGGGGGGGGGGGGFGGGGFFGFGGGGGGGGGCGGGGGGGF;DGGGGGFGGGDFGFGFFGGFFGEDGGDGGGAFCFFGGGGGGGGGFFFFF5?*:CFAEFFC@FFB>AADFF2@FFDFFB4>@?2?(5:@@EFF)(6;@@F?));3<@;1(6@@E6?7.4)691>179B9:7?F((4:B(4:4))..
@M04999:289:000000000-L3R54:1:1101:14653:12025 2:N:0:432
GACTACAGGGGTATCTAATCCTGTTCGCTCCCCACGCTTTCGTCCATCAGCGTCAATCGGTATTTAGTAACCTGCCTTCGCAATCGGGGTTCTGTGTAATATCTATGCATTTCACCGCTACACTACACATTCCAGCTACTTCAATACTATTCAAGATTAACAGTATCAACGGCAGTTCTACAGTTAAGCTGCAGGTTTTCACCGCTGACTTATCAACCCGCCTACGGACCCTTTAAACCCAATAAATCCGGATAACACTCGCATCCTCCGTATTACCGCGGCTGCTGGCACGGAGTTAGCC
+
CCCCCGGGGGGGGGGGGGGGGGGGGGGGGGGGGGGGGGGGGGGGGGGGGGGGGGGGGGGGGGGGGGGGGGGGGGGGGGGGGGDGGGGGGGGGGGGGGGGGGGGGGGGGGGGGGGGGGGGGGGGGGGGGGGGGGGGGGGGGGGGGGGGGGFGGGFGGGGGGGGGGGGGGGGGGGGGGFGFGGGGGGGGGGGGGGGGGGGGGFFFFFFFFFFFFFFFFFFEAFFFFFFDFF=FFFFCEEFFFF?FFAEEFFFBFF;EFFEFFFFFFF:>A?>?2?FFFFF917>90<?0??:?:990??A>94
@M04999:289:000000000-L3R54:1:1101:22372:12054 2:N:0:432
GACTACCGGGGTATCTAATCCTGTTCGCTACCCATGCTTTCGAGCCTCAGCGTCAGTAACAGACCAGAGAGCCGCCTTCGCCACTGGTGTTCTTCCACATATCTACGCATTTCACCGCTACACATGGAGTTCCACTCTCCTCTTCTGCACTCAAGTCTCTCAGTTTCCGATGCTCTTCCTCAGTTAAGCTGAGGGCTTTCACATTCAGACTTAAAAGACCGCCTGCGCTCCCTTTACGCCCAATAAATCCGGACAACGCTTGCCACCTACGTATTACCGCGGCTGCTGGCACGTAGTTAGC
+
CCCCCGGGGGGGGGGGGGGGGGGGGGGGGGGGGGGGGGGGGGGGGGGGGGGGGGGGGGGGGGGGGGGGGGGGGGGGGGGGGGGGGGGGGGGGGGGGGGGGGGGGGGGGGGGGGGGGGGGGGGGGGGGGGGGGGGGGGGGGGGGGGGGGGGGGGGGGGGGGGGGGGGGGGGGGGGGGFGFGGGGGGGGGGGGGGGGGGGGGFFFFFFFFCEFEFFFFFFFFFF@FFFFFFF>DFFFCEF?E9@61@AFFFF@;DF>BFF>:::?:BFFBB?034>BB<BF;BBBB1:>B?B?FB(38:<A2.
@M04999:289:000000000-L3R54:1:1101:27641:12056 2:N:0:432
TGACTACTCGGGTATCTAATCCTGTTTGCTCCCCACGCTTTCGCATCTCAGCGTCAGTATCTGTCCAGAAGGCCGCCTTCGCCACCGGTATTCCTCCACATCTCTACGCATTTCACCGCTACACGTGGAATTCTACCTTCCTCTACAATACTCCAGATAACCAGTTTTAAGTGCAATTCCCAGGTTGAGCCCGGGGCTTTCACACCTAACTTAATTATCCGCCTACATGCCCTTTACGCCCAGTCATTCCGATTAACGCTCGCACCCTCCGTATTACCGCGGCTGCTGGCACGGAGTTAGC
+
CCCCCGGFGGGGGGGGGGGGGGGGGGGGGGGGGGGGGGGGGGGGGGGGGGGGGGGGGGGGGGGGGGGGGGGGGGGGGGGGGGGGGGGGGGGGGGGGGGGGGGGGGGGGGGGGGGGGGGGGGGGGGGGGGGGGGGGGGGGGGGGGGGGGFGGGGGGGGGGGGFGGGGGGGGGGGGGGFGFGGGGGGGGGGGGGGGGGGGGGFFFFFFFFFFFFFFFFFFFFEFFFFFFFFFFFF@@EFFFFFDDFEFFEFFFFD;8CE;>F?FB>99?:BFFFFFFAF<(-49;9;B?0:?72(9B6??><<
@M04999:289:000000000-L3R54:1:1101:25883:12066 2:N:0:432
GTGGGACTACTGGGGTATCTAATCCTGTTCGCTACCCATGCTTTCGAGCCTCAGCGTCAGTAACAGACCAGAGAGCCGCCTTCGCCACTGGTGTTCTTCCATATACCTACGCATTTCACCGCTACACATGGAGTTCCACTCTCCTCTTCTGCACTCAAGTCTCTCAGTTTCCGATGCTCTTCCTCAGTTAAGCTGAGGGCTTTCACATTCAGACTTAAAAGACCGCCTGCGCTCCCTTTACGCCCAATAAATCCGGACAACGCTTGCCACCTACGTATTACCGCGGCTGGTGTCACGGAGT
+
CCCCCFFGGGGGGGGGGFGGGGGGGGGGGFGGGEGEGGGGGDGGGGG8FEGGGGGGFFGGGGGGGGGDFGGFGGGGGGGGGGGGDGGGCFGGGAFGEFGFAFBFG,AFGGGGGGDGGFGGG>BFFGGGGGGEEFGGGGFFGGGGGGGGGGCCFFGFFCFAFEE8BFDGG8EFGGGDBG9DFGFGGGGGGFFFGGGGDFGCFFFFFFF>AECEEFF>E8@C>=@4>BADFFFFF>BDDEB66316032;@FCCE;@9729@<91:1(429???(5,()-.-).((--1,9((4.))-((---
@M04999:289:000000000-L3R54:1:1101:6369:12066 2:N:0:432
GACTACTGGGGTATCTAATCCTGTTCGCTCCCCACGCTTTCGTCCATCAGCGTCAATCGGTATTTAGTAACCTGCCTTCGCAATCGGGGTTCTGTGTAATATCTATGCATTTCACCGCTACACTACACATTCCAGCTACTTCAATACTATTCAAGATTAACAGTATCAACGGCAGTTCTACAGTTAAGCTGCAGGTTTTCACCGCTGACTTATCAACCCGCCTACGGACCCTTTAAACCCAATAAATCCGGATAACGCTCGCATCCTCCGTATTACCGCGGCTGCTGGCACGGAGTTAGCC
+
CCCCCGGGGGGGGGGGGGGGGGGGGGGGGGGGGGGGGGGGGGGGGGGGGGGGGGGGGGGGGGGGGGGGGGGGGGGGGGGGGFGGGGGGGGGGGGGGGGGGGGGGGGGGGGGGGGGGGGGGGGGGGGGGGGGGGGGGGGGFGGGGGGGGGGGGGGGGGGGGGGGGGGGGGGGG>EGGFGFGGGGGGGGGGGGGGGGFGFFGFFFFFFFFFFEFFFFFFFFFFBAFFDFFFFFFFEFFFFDFF;DFEFFFF09?DFFFF0;?FBF?>B?BFFFF:BFFFFF>>BFBFFDF0(2:>F>07<DF:
@M04999:289:000000000-L3R54:1:1101:26144:12117 2:N:0:432
AAGACTACAGGGGTATCTAATCCTGTTCGCCCCCCACGCTTTCGCTCCTCAGCGTCAGTGACGGCCCAGAGACCTGCCTTCGCCATCGGTGTTCTTCCCGATATCTACACATTCCACCGTTACACCGGGAATTCCAGTCTCCCCTACCGCACTCCAGTCCGCCCGTACCCGGCGCCGATCCACCGTTAAGCGATGGACTTTCACACCAGACGCGACGAACCGCCTACGAGCTCTTTACGCCCAATAAATCCGGATAACGCTTGCACCCTACGTATTACCGCGGCTGCTGGCACGTAGTTAC
+
CCCCCGGGGGGGGGGGGGGGGGGGGGGGGGGGGGDGGGGGGGGGGGGGGGGGGGGGGGFGGGGGGGGGGCFGGGGGGGGGGGGGGGGGGGGGGGGGGFGGGGGGGGGGGGGGFGGGGGGGGGGGGGGGGEGGFGGGGGGGGGGGGGGGGGGGGGGGGFGGGGGGDGGGGGEEGEGGDGBGDFGGGGEGFCFGG8=D<<CGFFFFFFFFF:<;FB5>(8B;E>BFB:?B?199:<<<))(714:?<F)6:B:>;?:4A?(1(8,(4?BB<?BF1<A:9><?9(9>99?BF0?0)-8<::2))
@M04999:289:000000000-L3R54:1:1101:24514:12127 2:N:0:432
GACTACCGGGGTATCTAATCCTGTTCGCTCCCCACGCTTTCGTCCATCAGCGTCAATCGGTATTTAGTAACCTGCCTTCGCAATCGGGGTTCTGTGTAATATCTATGCATTTCACCGCTACACTACACAATCCAGCTACTTCAATACTATTCAAGATTAACAGTATCAACGGCAGTTCTACAGTTAAGCTGCAGGTTTTCACCGCTGACTCATCAACCCGCCTACGGACCCTTTAAACCCAATAAATCCGGATAACGCTCGCATCCTCCGTATTACCGCGGCTGCTGGCACGGAGTTAGCC
+
CCCCCGGGGGGGGGGGGGGGGGGGGGGGGGGGGGGGGGGGGGGGGGGGGGGGGGGGGGGGGGGGGGGGGGGGGGGGGGGGGGGGGGGEGGGGGGGGGGGGGGGGGGGGGGGGGGGGGGGGGGGGGGGGGGGGGGGGGGGGGGGGGGGGGGGGGAGGGGGFGGGGGGGGGGGGGGGGFGFGGGF:FGGGGGGGGGGGGGGGFFAEDEFFDFFFFFFFFFFFFFFFFF?@@BDFFEC?7;@DFFFEFFF?@;BF@F9<B>??96;FF7?A04?<F:AB>FF9FFF>BDFFFFBF914:?<424
@M04999:289:000000000-L3R54:1:1101:9236:12135 2:N:0:432
TGACTACTGGGGTATCTAATCCTGTTTGCTCCCCACGCTTTCGCATCTCAGCGTCAGTATCTGTCCAGAAGGCCGCCTTCGCCACCGGTATTCCTCCACATCTCTACGCATTTCACCGCTACACGTGGAATTCTACCTTCCTCTACAATACTCCAGATAACCAGTTTTAAGTGCAATTCCCAGGTTGAGCCCGGGGCTTTCACACCTAACTTAATTATCCGCCTACATGCCCTTTACGCCCAGTCATTCCGATTAACGCTCGCACCCTCCGTATTACCGCGGCTGCTGGCACGGAGTTAGC
+
CCCCCGGGGGGGGGGGGGGGGGGGGGGGGGGGGGGGGGGGGGGGGGGGGGGGGGGGGGGGGGGGGGGGGGGGGGGGGGGGFGGGGGGGGGGGGGGGGGGGGGGGGGGGGGGGGGGGGGGGGGGGGGGGGGGFFDGGGGGGGGGGGGGGGGGGGGGGGFGGGGGGGGGGGGGFFGGGFGFGGFGGGGGFGGFCGGGGGGGFFFFFFFFA=BEFBFFFFFFFEFFFFFFFEFBBFFFFF0?39@<=EFCCFFF?DFFFEF6469>>F>F?FB><::?<D4(4336>0:?27:1<?B02(4694
@M04999:289:000000000-L3R54:1:1101:9290:12188 2:N:0:432
GACTACCGGGGTATCTAATCCTGTTTGCTCCCCACGCTTTCGCATCTCAGCGTCAGTATCTGTCCAGACGGCCGCCTTCGCCACCGGTATTCCTCCACATCTCTACGCATTTCACCGCTACACGTGGAATTCTACCTTCCTCTACAATACTCCAGATAACCAGTTTTAAGTGCAATTCCCAGGTTGAGCCCGGGGCTTTCACACCTAACTTAATTATCCGCCTACATGCCCTTTACGCCCAGTCATTCCGATTAACGCTCGCACCCTCCGTATTACCGCGGCTGCTGGTACGGTATGAGCC
+
AC@C88<++@+68@FD<@@@<6FFAFFDEFG8@FC@C::CC@CEEGGAEF8C:B@@EA@FG9<,CFGF,6C:BECE,@=,@,CF444@+4,5?,9EFECEE9F<;F+CC4+9CFG,CEFG>9F:?<F?<F8BABED9E8D,@62E9DDGGG8,@=DD,=EGCD=,?CCF,@,978AAFAFC95C>6<@6:;*447C9<9+8B+?DAFF@EE@=F8B788<:;;08@3?E3,.=3CE@<B>8;(77<44<066(36<:0(4499373-4((-(.,.4411,(9(3(,)43)),4(-((.)-(
@M04999:289:000000000-L3R54:1:1101:15858:12214 2:N:0:432
GCGGACTACTCGGGTATCTAATCCTGTTCGCTACCCATGCTTTCGAGCCTCAGCGTCAGTAACAGACCAGAGAGCCGCCTTCGCCACTGGTGTTCTTCCATATATCTACGCATTTCACCGCTACACATGGAGTTCCACTCTCCTCTTCTGCACTCAAGTCTCTCAGTTTCCGATGCTCTTCCTCAGTTAAGCTGAGGGCTTTCACATTCAGACTTAAAAGACCGCCTGCGCTCCCTTTACGCCCAATAATCCCGGACAACGCTTGCCACCTACGTATTACCGCGGCTGCTGGCACGTAGTT
+
CCCCCGGGGGGGGGD@EFGGGCAFGGGCEFDGGGGGCGEGGG9EF@FDG?FFGGGGGGE@FFFFCGGFFFFEEFFFGGGGDGGGGD:AFGF<FGGCFGGFCD<FFEEGED7CECEGEGD@FGGGFGF8FGGGFFFDFGEGGFGGGGFG8D,@=98DEG,@DGGGGFAEGGGG68CE8DFFG7D8DFGGGGF7:,,5:DG*@*?FF9<EC7718FC8EFF;>B2=A>@F9=B>2@534)1;0;1(60=3@)).5;(,26,.(-38(82)5(44?B22424--,((-,,1:58:?:)2(4((-
@M04999:289:000000000-L3R54:1:1101:7186:12267 2:N:0:432
GACTACTGGGGTATCTAATCCTGTTCGCTCCCCACGCTTTCGTCCATCAGCGTCAATCGGTATTTAGTAACCTGCCTTCGCAATCGGGGTTCTGTGTAATATCTATGCATTTCACCGCTATACTACACATTCCAGCTACTTCAATACTATTCAAGATTAACAGTATCAACGGCAGTTCTACAGTTAAGCTGCAGGTTTTCACCGCTGACTTATCAACCCGCCTACGGACCCTTTAAACCCAATAAATCCGGATAACGCTCGCATCCTCCGTATTACCGCGGCTGCTGGCACGGAGTTAGCC
+
CCCCCGGGGGGGGGGGGGGGGGGGGGGGGGGGGGGGGGGGGGGGGGGGGGGGGGGGGGGGGGGGGGGGGGGGGGGGGGGGGGGGGGGGGGGGGGGGGGFGGGGGGGGGGGGGGGGGGGGGGGGGGGGGGGGGEGGGGGGGGGGGGGGGGGGGGGGGGGGGGGGGGGGGFGGG6CDFFGFGFGGGGFGFGGGGGGGFGFGGFFFFFFFFBFEFFFFFFFFFFFFFFFF@BFFF=;CF==B>@FFEE3C<@9B;?FFFFFD?BF>F>B<A:>F?BBBAA?>09910:?::?:21;9BF?DAB4
@M04999:289:000000000-L3R54:1:1101:4151:12293 2:N:0:432
GTGACTACTGGGGTATCTATCCTGTTCGCTACCCATGCTTTCGAACCTCAGCGTCAGTTACAGACCAGAGAGCCGCCTTCGCCACTGGTGTTCTTCCATATATCTACGCATTCCACCGCTACACATGGAGTTCCACTCTCCTCTTCTGCACTCAAGAAAAACAGTTTCAGCTGCGCTTCCCCGGTTAAGCCGAGGGCTTTCACAGCTGACTTGTTCTCCCGCCTGCGTTCGCTTTACGCCCAATAAATCCGGACAACGCTTGCCACCTACGTATTACCGCGGCTGCTGGCACGTAGTTAGC
+
CCCCCGGGGGGGGGGGGGGGGGGGGGGGGGGGGGGGGGGGGGGGGGGGGGGGGGGGGGGGGGGGGGGGGGGGGGGGGGGGGGGGGGGGGGGGGGGGGGGGGGGGGGGGGGGGGGGGGGGGGGGGGGGFFGFGGGGGGGGGGGGGGGGGGGGGGGGGGGGGGGGGCGGFGFFGGG>EFGFGGGGGGGGFCGGGGGGGGGGGFFFFFFFFEFFFEFFFFFFFFFFDFFFFFFFFF<FFFFFFFF?FFAE<AFFF?19?BFFFF?:7>FBF7:?F?FFFFFF9B;BF1<7)40()((..4ADB:
@M04999:289:000000000-L3R54:1:1101:17125:12294 2:N:0:432
CTGACTACCGGGGTATCTAATCCTGTTTGCTCCCCACGCTTTCGCATCTCAGCGTCAGTATCTGTCCAGAAGGCCGCCTTCGCCACCGGTATTCCTCCACATCTCTACGCATTTCACCGCTACACGTGGAATTCTACCTTCCTCTACAATACTCTAGTTAACCAGTTTTAAGTGCAATTCCTAGGTTGAGCCCAGGGCTTTCACACCTAACTTAATTATCCGCCTACGTGCCCTTTACGCCCAGTCATTCCGATTAACGCTCGCACCCTCCGTATTACCGCGGCTGCTGGCACGGAGTT
+
CCCCCGGGGGGGGGGGGGGGGGGGGGGGGGGGGGGGGGGGGGGGG@FGGGGGGGGGGGGGGGGGGGGGGGGGGGGGGGGGGGGGGGGGGGGGGFGGGGGGGGGGGGGGGGGGGGGGGGGGGGGGGGGGGGGGFGGGGGGGGGGGGGGGFGGGGGGGGGGGGGGGGGGGGGFGGGGGFGFGGFGGGGGGGGGGGGGGDGFGFAFFFFEFEFBFFFFFFFFEFFFFFFFFDB>BFFFEFF?FFF?FFE<CEEFF@<;@9;;9??B>BFFFFFFB?FFF<99:B69>B>:>7(40<:;92?4
@M04999:289:000000000-L3R54:1:1101:15912:12299 2:N:0:432
TGACTACAGGGGTATCTAATCCTGTTTGCTACCCACGCTTTCGAGCATGAACGTCAGTGTTATCCCAGGAGGCTGCCTTCGCCATCGGTATTCCTCCACATCTCTACGCATTTCACTGCTACACGTGGAATTCTACCTCCCTCTGACACACTCTAGTTAGACAGTTTCAAACGCACGTCCCAAGTTGAGCTCGGGGATTTCACATCTGACTTATCTAACCGTCTGCGCTCGCTTTACGCCCAGTAATTCCGATTAACGCTCGCACCCTCCGTATTACCGCGGCTGCTGGCACGGAGTTAGC
+
CCCCCGGGGGGGGGGGGGGGGGGGGGGGGGGGGGGGGGGGGGGGGGGGGGGGGGGGGGGGGGGGGGGGGGGGGGGGGGGGGGGGGGGGGGGGGGGGGGGGGGGGGGGGGGGGGGGGGGGGGGGGGGGGGGGGGGGGGGGGGGGGGGGGGGGGGGGGGGGGGGGGGGGGGGGGGGGGFGFGGGGGGGFFGGGGGGGGGGGDFFFFFFFFCF@FFFFFFFFFFFFFFFFFFFFFFFFFFFFFF@?EEFFFFFFFDFFFFFFDFFF>>FF6?FF6,33<AA?>17137::?FF.5:>013?D2-
@M04999:289:000000000-L3R54:1:1101:16215:12341 2:N:0:432
GCGACGACTACCAGGGTATCTAATCTTGTTCGCTACCCATGCTTTCGAACCTCAGCGTCAGTTACAGACCAGAGAGCCGCCTTCGCCACTGGTGTTCTTCCATATATCTACGCATTCCACCGCTACACATGGAGTTCCACTCTCCTCTTCTGCACTCAAGAAAAACAGTTTCAGCTGCACTTCCCCGGTTAAGCCGAGGGCTTTCACAGCTGACTTGTTCTCCCGCCTGCGTTCGCTTTACGCCCAATAAATCCGGACAACGCTTGCCACCTACGTATTACCGCGGCTGCTGGCACGTAGT
+
CCCCCGGGGGGGGGGGGGGGGGGGGGGGGGGGGGGGGGGGGGGGGGGGGGGGGGGGGGGGGGGGGGGGGGGGGGGGGGGGGGGGGGGGGGGGGGGGGGGGGGGGGGGGGGGGGGGGGGGGGGGGGGGGGGGEFGGGGGGGFGGGGGGGGGGGGGGGGGGGGGGGCDGGGGGGGGFFFGFGGGGGGFGGGGGGGGGGGGGGEFFFAFFFE=:EFFFA=FAEFFEFFFF?3=9FD;0:<FDFFFFFFF<B>DA)4221(4;?<2>B:1:?A?,4:0(43<?FF9:9B19F60:7>?<>1471-
@M04999:289:000000000-L3R54:1:1101:23598:12344 2:N:0:432
ATAAGACTACAGGGGTATCTAATCCTGTTCGCTACCCATGCTTTCGAACCTCAGCGTCAGTTACAGACCAGAGAGCCGCCTTCGCCACTGGTGTTCTTCCATATATCTACGCATTCCACCGCTACACATGGCGTTCCACTCTCCTCTTCTGCACTCAAGCAAAACAGTTTCAGCTGCACTTCCCCGGTTAAGCCGAGGGCTTTCACAGCTGACTTGTTCTCCCGCCTGCCTTCCCTTTACGCCCAATAAATCCGGACAACGCTTGCCCCCTCCATATTACCGCGGCTGCTGGCACGTAGTT
+
C-CCCFGGGGD<FGEFGGGGGGGGGGGGGGGGGGGGGGDGGGGGGG8EEFFGGGGGGGGGFFCEFDDGGGGFGFGFGGGDGDGGGGF=BEGGG=FGGGGFGEGG9@FFGFGGGGE9FFFGGGGGGGGGGF<,>BCGG,D=?,@EGGGAFF,@D=9EGCD,3,@@DG,@,=FFCGDF?CFGFGFFEEGGGGGAFCC97;CDFFFF+9+8=EFEB8B*98=418>@F>02=().43=AE)9A(66>D;@)7;CE@@;(3(8<99?:8?2)-49,0.<<4)49A4,011((-47(4:??.4444
@M04999:289:000000000-L3R54:1:1101:4391:12353 2:N:0:432
AGTGACTACCGGGGTATCTAATCCTGTTCGCTCCCCACGCTTTCGCTCCTCAGCGTCAGTGACGGCCCAGAGACCTGCCTTCGCCATCGGTGTTCTTCCCGATACCTACACATTCCACCGTTACACCGGGAATTCCAGTCTCCCCTACCGCACTCCAGTCCGCCCGTACCCGGCGCCGATCCACCGTTAAGCGATGGACTTTCACACCAGATGCGACGAACCGCCTACGATCTCTTTACGCCCAATAAATCCGGATAACGCTTGCACCCTACGCATTACCGCGGCTGTTGGACCGCAGTT
+
CCC<CFGGGGGEGE76C<CEAFG9CEFGGF@:@FCGGGGGGE<AECGF:8FEF@EFGGEGE<FEGGGGEGCFFGGCEEGGE<BFGGGFGGFDG=FGAEEF:C=F+A4FEGFF@GGGGG8=8@FGED,+C:F@BDGGGD,@,ED86=EG?EEEE+AFFC3@EDGG5D?GGGGGGCDGAD:<DCFG9CC8*/19//15*C6FF@FFFFF71(().95:9)79EF901(114((,(.444)4519,33<:AA)::>(,4:)801(4::FFF:(,4-(4(-:<)2-4,14(,.4())(4(42<4
@M04999:289:000000000-L3R54:1:1101:20638:12358 2:N:0:432
ATCCGACTACACGGTTATCTAATCCTGTTCGCTCCCCACGCTTTCGCTCCTCAGCGTCAGTGACGGCCCAGAGACCTGCCTTCGCCATCGGTGTTCTTCCCGATATCTACACATTCCACCGTTACACCGGGAATTCCAGTCTCCCCTACCGCACTCCAGTCCGCCCGTACCCGGCGCCGATCCACCGTTAAGCGATGGACTTTCACACCAGACGCGACGAACCGCCTACGAGCTCTTTACGCCCAATAAATCCGGATAACGCTTGCACCCTACGTATTACCGCGGCTGCTGCCACGTAGTT
+
CCCCCGGGGGGGGGGGGGGGGGGGGGGGGGGGGGGGGGGGGGGGGGGGGGGGGGGGGGGGGGGGGGGGGGGGGGGGGGGGGGGGGGGGGGGGGGGGGGGGGGGGGGGGGGGGGGGGGGGGGGGGGGGGGGGGCFFGGFEGGGGGGGGGGGCGEGGGGGGGGGGGGGGGGGGGGGGCDGFDGGGGGGEFEEFGGGGGGGGGFFFFCFFFB?<?FFE>>FFF@FF;99:?BF6?>FFA2A4B?FFFFFFB)69>>>6::(9>:6?::0)4?F??<B1<A0)46?099>>>6:B)4)2(-2?FA
@M04999:289:000000000-L3R54:1:1101:21103:12406 2:N:0:432
GACTACTGGGGTGTCTAATCCTGTTCGCTCCCCACGCTTTCGCTCCTCAGCGTCAGTGACGGCCCAGAGACCTGCCTTCGCCATCGGTGTTCTTCCCGATATCTACACATTCCACCGTTACACCGGGAATTCCAGTCTCCCCTACCGCACTCCAGTCCGCCCGTACCCGGCGCCGATCCACCGTTAAGCGATGGACTTTCACACCAGACGCGACGAACCGCCTACGAGCTCTTTACGCCCAATAAATCCGGATAACGCTTGCACCCTACGAATTACCGCGGCTGCTGGCACCTAGTTAGCC
+
CCCCCGGGGGGGGGGGGGGGGGGGGGGGGGGGGGGGGGGGGGGGGGGGGGGGGGGGFAEGGGGGGGGGGGGGGGGGGGGGGGGGGGGGGGGGGGGGGGCEGGGFGGGGGGGGGGGGGGGGGGGGGGEGGGGGGGGGGGGGFGGGGGDGGGGGGGFFGGGGCEGGGGGGGDGDGGG=;5?FFFDGGGGGGE?:>ACCCGGC7AFFFFFFFFF>9DDB(7D>FFBFF3:(--,)4<9:?:6DB?F08A26?F(86<)56B?F::277<?0(((,(4>2<699(99BF7?8?04(,(.6464),
@M04999:289:000000000-L3R54:1:1101:26492:12417 2:N:0:432
CGACTACCGGGGTATCTAATCCTGTTCGCTACCCATGCTTTCGAACCTCAGCGTCAGTTACAGACCAGAGAGCCGCCTTCGCCACTGGTGTTCTTCCATATATCTACGCATTCCACCGCTACACATGGAGTTCCACTCTCCTCTTCTGCACTCAAGAAAAACAGTTTCAGCTGCACTTCCCCGGTTAAGCCGAGGGCTTTCACAGCTGACTTGTTCTCCCGCCTGCGTTCGCTTTACGCCCAATAAATCCGGATAACGCTTGCACCCTACGTATTACCGCGGCTGCTGGCACGTATTTAGC
+
CCCCCEFGGGGGGGGGGGGGGFGGGGFGGGGGGGGGGGGGGFGGGGGFGGGGG@FGGEGGGGGGGGGGFFFGGGEEGGEGGGGGGEGCFGGGGGGGGGAFDFGGGD;AFFFGG<FGFFGGGGGGEFEFGGGGEACFEGGGFGGGGGGGGG?,DC==ECFGGGF?EFGGGGGGGGCFF8?FGFDEGGDFGGGD5@>DDGFGF>FFFFFFFFFEEF4B?AAB4=9DD?BFF@?F6(69>3;>9D67:>4.6(-,44?DFFFB4117?<?:?8(.467>..209,4>3054(4.8:,.)(.5).
@M04999:289:000000000-L3R54:1:1101:4223:12423 2:N:0:432
GACTACACGGGTATCTAATCCTGTTCGCTACCCATGCTTTCGAGCCTCAGCGTCAGTAACAGACCAGAGAGCCGCCTTCGCCACTGGTGTTCTTCCATATATCTACGCATTTCACCGCTACACATGGAGTTCCACTCTCCTCTTCTGCACTCAAGTCTCTCAGTTTCCGATGCTCTTCCTCAGTTAAGCTGAGGGCTTTCACATTCAGACTTAACAGACCGCCTGCGCTCCCTTTACGCCCAATAAATCCGGACAACGCTTGCCACCTACGTATTACCGCCGCTGCTGGCACGTAGTTATC
+
C<CCCGGFCEEC@FFFGFGGFGGFEFG7F8C<EFFGG<FGG7DEEFCEGGGGCEEGGGFGGGGGGGGCCFGCCF:FCGGGGGDEFF@EF,BE<F9FCFDDG9EEEGE=C@GEFDGGGGGGEGGGFCAF,AA;C4EFG@8DDEDEGFGGG===A,=CFFGF9=EEGG,3C>EGGCDGB9DDFFFGG:EFGGCC9DEGGD67<<EFFFFFEE5;AF+?@AFFFFF2@B5>55@9BE=CE2;DFF;;3;;E?E06(61=204(4(-8>F?0(,4:2),6:A0((496(,),,(()-.21296).
@M04999:289:000000000-L3R54:1:1101:22338:12481 2:N:0:432
ACAGGACTACAGGGGTATCTAATCCTGTTCGCTACCCATGCTTTCGAACCTCAGCGTCAGTTACAGACCAGAGAGCCGCCTTCGCCACTGGTGTTCTTCCATATATCTACGCATTCCACCGCTACACATGGGGTTCCACTCTCCTCTTCTGCACTCAAGAAAAACAGTTTCAGCTGCACTTCCCCGGTTAAGCCGAGGGCTTTCACAGCTGACTTGTTCTCCCGCCTGCGTTCGCTTTACGCCCAATAAATCCGGACAACGCTTGCCACCTACGTATTACCGCGGCTGCTGGCACGTAGTT
+
CCCCCGGGGGGGGGGGGGGGGGGGGGGGGGGGGGGGGGGGGGGGGGGGGGGGGGGGGGGGGGGGGGGGGGGGGGGGGGGDGGGGGGGGGGGGGGGGGGGGGGGFGCFGGGGGGGGGGGGGGGGGGGGGGGGGGEGGGGGGGGGGGGGGGGGGGGGGGGGGGGGFEGGGGGGGGGGGFGFGFGGGGGGGGGGGGGGGGGGGFFFFFFFFFFFFFFFFFFFFFFF@BFFFFFFFFFF@@FFFFFFF?;8?A>BB?>BF>FFFB9B<6?>BFFBB??022(<<>BFF>>9><??00:?B:B:?<
@M04999:289:000000000-L3R54:1:1101:6859:12491 2:N:0:432
CAGGGACTACTGGGGTATCTAATCCTGTTCGCTACCCATGCTTTCGAGCCTCAGCGTCAGTAACAGACCAGAGAGCCGCCTTCGCCACTGGTGTTCTTCCATATATCTACGCATTTCACCGCTACACATGGAGTTCCACTCTCCTCTTCTGCACTCAAGCCTCTCAGTTTCCGATGCTCTTCCTCAGTTAAGCTGAGGGCTTTCACATTCAGACTTAAAAGACCGCCTGCGCTCCCTTTACGCCCAATAAATCCGGACAACGCTTGCCACCTACGTATTACCGCGGCTGCTGGCACGTAGT
+
CCCCCCFFGGGGGGGFGFFGGGGGGGGGGFGGCGGGGGGGGGGGGGFCFGGGGGFGFFEGGGGGGGGGGGGGGGGGGGGGGGGGGGGGFGGFGFGGGGGGGGGGG<FGGC@CFCFGGGGGGGGGECGGGGGGGGGGGGGGGGFGFGGGGGGGGGGGGGGGGGGGGGGGGFFGGGGE>DDGGGGGGGGGGGGGGAC?+CGDFFAFFFFAEFFEEFFFFFFEFFFBBFFFFFBB9@=DFFFFF@FFFF6@E866?@BFDF@FDFFFFFF?AFB?B:6?79?A99:BB>09FFDF?B07:<((-
@M04999:289:000000000-L3R54:1:1101:23955:12494 2:N:0:432
GACTACTCGGGTATCTAATCCTGTTTGCTCCCCACGCTTTCGCATCTCAGCGTCAGTATCTGTCCAGAAGGCCGCCTTCGCCACCGGTATTCCTCCACATCTCTACGCATTTCACCGCTACACGTGGAATTCTACCTTCCTCTACAATACTCCAGATAACCAGTTTTAAGTGCAATTCCCAGGTTGAGCCCGGGGCTTTCACACCAAACTTAATTATCCGCCTACATGCCCTTTACGCCCAGTCATTCCGATTAACGCTCGCACCCTCCGTATTACCGCGGCTGCTGGCACGGAGTTAGCC
+
CCCCCGGGGGGGGGGGGGGGGGGGGGGGGGGGGGGGGGGGGGGGGGGGGGGGGGGGGGGGGGGGGGGGGGGGGGGGGGGGGGGGGGGGGGGGGGGGGGGGGGGGGGGGGGGGGGGGGGGGGGGGGGGGGGGGGGGGGGGGGGGGGGGGGGGGGGGGGGGGGGGFGGGGGGGGGGGGFGFGGGGGGGGGGGGGGGGGGDGGFFFFFFFFFFFFFFFFFFFFFFFFFEEF@EFFFFFFFFBFDFFFFFFEFEFD<DFFFFFFBFFFF?1?00461?FFFFFF;617?FF?F7??FF>F<FFF?
@M04999:289:000000000-L3R54:1:1101:17712:12519 2:N:0:432
GGACTGCCAGGGTATCTAATCCTGTTCGCTACCCATGCTTTCGAGCCTCAGCGTCAGTAACAGACCAGAGAGCCGCCTTCGCCACTGGTGTTCTTCCATATATCTACGCATTTCACCGCTACACATGGAGTTCCACTCTCCTCTTCTGCACTCAAGTCTCTCAGTTTCCGATGCTCTTCCTCAGTTAAGCTGAGGGCTTTCACATTCAGACTTAAAAGACCGCCTGCGCTCCCTTTACGCCCAATAAATCCGGACAACGCTTGCCACCTACGTATTACCGCGGCCGCTGGCACGTAGTTAT
+
CCCCCGCGGGGGGGGGGGGGGGGGGGGGGGGGGGGGGGGFFGGGGGGGGGGGGFGGGGGGCGGGGGGGGGGGGGGGGGGFGGGGGGFGFGGGGGGGGGFGGGGGGGCDGCEBFFFGGDGGGGGGGDGGGGGE;DGFEFFGGGGGFFGGGGGGGF=DFG=FAEGGFGGGGGGGGGGFFGBFCFGGGG:DFFGCEEGGGGGGFFFFFFFF@EFFFFFF;AF:FA=AABBBFF@FFBEFEF@ABFF;@FFEFEE>FFFF@?;BF:BFFFFFBBF3??BF>4<8;BB6((-667?BB(.41:AA)
@M04999:289:000000000-L3R54:1:1101:8991:12559 2:N:0:432
GGAAGACTACACGGGTATCTAATCCTGTTCGCTCCCCACGCTTTCGTCCATCAGCGTCAATCGGTATTTAGTAACCTGCCTTCGCAATCGGGGTTCTGTGTAATATCTATGCATTTCACCGCTACACTACACATTCCAGCTACTTCAATACTATTCAAGATTAACAGTATCAACGGCAGTTCTACAGTTAAGCTGCAGGTTTTCACCGCTGACTTATCAACCCGCCTACGGACCCTTTAAACCCAATAAATCCGGATAACGCTCGCATCCTCCGTATTACCGCGGCTGCTGGCACGGAGTT
+
CCCCCGGGGGGGGGGGGGGGGGGGGGGGGGGGGGGGGGGGGGGGGGGGGGGGGGGGGGGGGGGGGGGGGGGGGGGGGGGGGGGGGGGGGGGGGGGGGGGGGGGGGGGGGGGGGGGGGGGGGGGGGGGGGGGGGGGGGGGGGGGGGGGGGGGGGGGGGGGGGGGGGGGGGGGGGGGDBDFGGGGGGGGGGGGGGGGGGGGGFFFFFFFFFFFFFFAFFFFFFFFFFFFFFFFFFF@FFFFFFFFFFFFF<CEFEFFD@@@E@>B?>FFFF4?B:B<?0:AF>0;;>9020)8?60>?0-3:8
@M04999:289:000000000-L3R54:1:1101:17989:12561 2:N:0:432
CTTGACTACTAGGGTATCTAATCCTGTTCGCTCCCCATGCTTTCGTCCATCAGCGTCAATCGGTATTTAGTAACCTGCCTTCGCAATCGGGGTTCTGTGTAATATCTATGCATTTCACCGCTACACTACACATTCCAGCTACTTCAATACTATTCAAGATTAACAGTATCAACGGCAGTTCTACAGTTAAGCTGCAGGTTTTCACCGCTGACTTATCAACCCGCCTACGGACCCTTTAAACCCAATAAATCCGGATAACGCTCGCATCCTCCGTATTACCGCGGCTGCTGGCACGGAGTT
+
CCCCCGGGGGGGGGGGGGGGGGGGGGGGGGGGGGGGGGGGGFGGGGGGGGGGGGGGGGGGGGGGGGGGGGGGGGGGGGGGGGGGGGGGGGGGGGGGGGGGGGGGGGGGGGGGGGGGGGGGGGGGGGGGGGGGGGGGGGGGGGGGGGGGGGGGGGGGGGGGGGGGGGGGFGGGGGGGFGFGGGGGGGGGGGGGGGGGGGGGFFFFFFFEFFFF@FFFFFFFFAB>B=FFF=AFBFFFBEFFEBDF=B3=>EFFF>;;DFFF>F@FFFFF:?7:F??7>FFFF>>06>>?BBFFF??6;BFF
@M04999:289:000000000-L3R54:1:1101:21610:12575 2:N:0:432
AGACTACTGGGGTATCTAATCCTGTTCGCTCCCCACGCTTTCGTCCATCAGCGTCAATCGGTATTTAGTAACCTGCCTTCGCAATCGGGGTTCTGTGTAATATCTATGCATTTCACCGCTACACTACACATTCCAGCTACTTCAATACTATTCAAGATTAACAGTATCAACGGCAGTTCTACAGTTAAGCTGCAGGTTTTCACCGCTGACTTATCAACCCGCCTACGGACCCTTTAAACCCAATAAATCCGGATAACGCTCGCATCCTCCGCATTACCGCGGCTGCTGGCACGGAGTTAGC
+
CCCCCGGGGGGGGGGGGGGGGGGGGGGGGGGGGGGGGGGGGGGGGGGGGGGGGGGGGGGGGGGGGGGGGGGGGGGGGGGGGGGGGGGGGGGGGGGGGGGGGGGGGGGGGGGGGGGGGGGGGGGGGGGGGGGGGGGGGGGGGGGGGGGGGGGGGGGGGGGGGGFGGGGGGGGGGGGGFGFGGGGGGGGGGGGGGGGGFGGGFFFFFEFF>DFEFFFFFFFFFFFDFFFFFFFFFFF9CFEFFFFFFFFFEEF@FFFFFFFFFB>B?F?BABF09?1AD<B;BB>F>::BB?FFFF>FFFFF9
@M04999:289:000000000-L3R54:1:1101:5279:12583 2:N:0:432
GTGACTACTCGGGTATCTAATCCTGTTCGCTACCCATGCTTTCGAGCCTCAGCGTCAGTGACGGCCCAGAGACCTGCCTTCGCCATCGGTGTTCTTCCCGATATCTACACATTCCACCGTTACACCGGGAATTCCAGTCTCCCCTACCGCACTCCAGTCCGCCCGTACCCGGCGCCGATCCACCGTTAAGCGATGGACTTTCACACCAGACGCGACGAACCGCCTACGAGCTCTTTACGCCCAATAAATCCGGATAACGCTTGCACCCTACGTATTACCGCGGCTGCTGGCTCCTAGTTAT
+
CCCCCGGCEGGGGGGGGGGGGGGGGGGGGGGGGGGGGGGGGGGGGGGGGGGGGGGDGGGGGGGGGGGGGGGGGGGGGGGGGGGGGGGGGGGGGGGGGGGGGGGGGGGGGGGGGGGGGGGGGGGGGGGDGGGGGGGGGGGGGGGGGGGGGGGGGGGGGGGGGGGGGGGGGGGGGGGGFGEGGGGGGGGGGGCCGGGDFGFGFFFFFFBFD@FBFFFFFBFF@;9B16:B::>>B2A>9<?:>6?:??7A<A?96:?F><?>?1:BF??:???:8?2>AFF(((36;6::BB:()((..-66)
@M04999:289:000000000-L3R54:1:1101:4721:12585 2:N:0:432
GACTACCAGGGTATCTAATCCTGTTCGCTACCCATGCTTTCGAACCTCAGCGTCAGTTACAGACCAGAGAGCCGCCTTCGCCACTGGTGTTCTTCCATATATCTACGCATTCCACCGCTACACATGGAGTTCCACTCTCCTCTTCTGCACTCAAGAAAAACAGTTTCAGCTGCACTTCCCCGGTTAAGCCGAGGGCTTTCACAGCTGACTTGTTCTCCCGCCTGCGTTCGCTTTACGCCCAATAAATCCGGACAACGCTTGCCACCTACGTATTACCGCGGCTGCTGGCACGTCGTTAGCC
+
CCCCCGGFGGGGGGGGGGGGGGGGGGGGGCGGGGGGGGGGGGGGGGGGGGGGGGGGGGGGGCGGGGGGGGGGGGGGGGGGGGGGGGGGGGGGGGGGGGGGGGGGGGGGGGGDGFGGGGGGGGGGGGGGGGGGGGGGGGGFFGGGGGGGGGGGGGGGGGGGGGGGGGGGGGGGGGGGFGFGGGGGGGGGGGGGGDGGFGGFFFFFFFFFFF?BA8BFEFF@EFFFDFFFFFFF;@EEFDBD@@DF@EFFEFFD>;<FFFB???FFFFB2>??DD:4966>>099B??B7?0?6,((,-,2:2
@M04999:289:000000000-L3R54:1:1101:18588:12601 2:N:0:432
TGCTGGACTACTAGGGTATCTAATCCTGTTTGCTCCCCACGCTTTCGCATCTCAGCGTCAGTATCTGTCCAGAAGGCCGCCTTCGCCACCGGTATTCCTCCACATCTCTACGCATTTCACCGCTACACGTGGAATTCTACCTTCCTCTACAATACTCCAGATAACCAGTTTTAAGTGCAATTCCCAGGTTGAGCCCGGGGCTTTCACACCTAACTTAATTATCCGCCTACATGCCCTTTACGCCCAGTCATTCCGATTAACGCTCGCACCCTCCGTATTACCGCGGCTGCTGGCACGGAGT
+
@CCCCGGGGGGGGGGGGGGGGGGGGGGGGGGGGGGGGGGGGGGGGGGGGGGGGGGGGGGGGGGGGGGGGGGGGGGGGGGGGGGGGGGEGGGGGGGGGGGGGGGGGGGGGGGGGGGGGGGGGGGGGGGGGGGGDGGGGGGGGGCFGGGGCGGGGGGGGCGGGGGGGGGGGGGGGGGGFGFGGGGGGGGGGGGGF6EFGGGGEDFFFFFFFDFFFFFFFFFEFFFEDFFFFF=EE@EFF@EFFDFF6?D;EFFFFFF6;?6?E?FFFFF(33:?<?><??:BF<B9;9(4>FBF?<0)-760-
@M04999:289:000000000-L3R54:1:1101:9092:12609 2:N:0:432
GGTGACTACAAGGGTATCTAATCCTGTTCGCTACCCATGCTTTCGAACCTCAGCGTCAGTTACAGACCAGAGAGCCGCCTTCGCCACTGGTGTTCTTCCATATATCTACGCATTCCACCGCTACACATGGAGTTCCACTCTCCTCTTCTGCACTCAAGAAAAACAGTTTCAGCTGCACTTCCCCGGTTAAGCCGAGGGCTTTCACAGCTGACTTGTTCTCCCGCCTGCGTTCGCTTTACGCCCAATAAATCCGGACAACGCTTGCCACCTACGTATTACCGCGGCTGCTGGCCAGTAGTT
+
CCCCCGGGGGGGGGGGFGGGACFFFFGGGGGGCGGGGGCDGGFEGGGGEFFFCGEBFFEFGGGDGGGFFDF<DGGGGGCGCGGGEED8FGBEFEDFEFGE<EEF,?CFE<+?FGG<BFC8BEE>FE@FGG88F8FGEF;D8D,66AA@F88CF,?CE=EFGGGGGGGGGAEEFA??FGD+=DGDG>CCEEDEG6:?GGDGFFAA6B4>>@*:>FFFFFFEF=@62(5529;;7321<ECFFF@F;3;E4354>((-7(49;<:422><1.:?625:,)5)(479(,,40?((((()-.<5
@M04999:289:000000000-L3R54:1:1101:3150:12624 2:N:0:432
ATGACTACCAGGGTATCTAATCCTGTTGGCTCCCCACGCTTTCGCTCCTCAGCGTCAGTGACGGCCCAGAGACCTGCCTTCGCCATCGGTGTTCTTCCCGATATCTGCACATTCCACCGTTACACCGGGAATTCCAGTCTCCCCTACCGCACTCCAGTCCGCCCGTACCCGGCGCCGATCCACCGTTAAGCGATGGACTTTCACACCAGACGCGACGAACCGCCTACGAGCTCTTTACGCCCAATAAATCCGGATAACGCTTGCACCCTACGTATGACCGCGGCTGCTGGCACTCAGTTAC
+
CCCCCGGFGGGGGGFGGGGGGGGGGGGGGGGGGGGGGGGDGGGGGFGGGGGGGGGGGGGGGGGGGGGGGGEGGGGGGGGGGGGGCFGGGFFGGGGGGGGGGGGGGGGGGGGGGGGFGGC8F@FGGGDGGGGG8DFABDFFGGGG8FGDC6==+A?FCFGGECEGGGEGGGGC57DE>D>DGGGFC=CEGGGGGGGGFFG=AFCFFFFFF@F6;@DF>BEF>>BF1:(80<B9:48<BBFFB9:?:DBB<9?>0,(49<?9<0<<>?1(4(3?(5:()6?>0(4166?:B02,),(.,64A.
@M04999:289:000000000-L3R54:1:1101:11875:12627 2:N:0:432
GGCGCGACTACCCGGGTATCTAATCCCATTCGCTCCCCTAGCTTTCGTCTCTCAGTGTCAGTGTCGGCCCAGCAGAGTGCTTTCGCCGTTGGTGTTCTTTCCGATCTCTACGCATTTCACCGCTCCACCGGAAATTCCCTCTGCCCCTACCGTACTCCAGCTTGGTAGTTTCCACCGCCTGTCCAGGGTTGAGCCCTGGGATTTGACGGCGGACTTAAAAAGCCACCTACAGACGCTTTACGCCCAATCATTCCGGATAACGCTTGCATCCTCTGTATTACCGCGGCTGCTGGCACAGAGT
+
CCCCCEGGGGFGFFGDGGGGGGGGGGGGGGGGGGGGGGGGGGGGGGGGGGGGGGFGGFGGGFGGGGGDGGGGGGGGGGGGGGGGGGGGGGGGGFGGGGGGFGEGGGGGGFGGDG7FGGGFGGGGGGGGGGGCCGGGGGGGGGG?DEFGGGGGGGGGGGGGGGFGGFCFGGGGGGGGED>70DDGGFGDGFGGGGGGF<C*;6A4BFFFFFFBFF3=C@CAF?BFB??FF?FFFF9;?B?FFB?FFFB?<FF>2-330:?<?FB???05>FFFFF)).6ADB9:;609>96)3212431(4-
@M04999:289:000000000-L3R54:1:1101:3324:12662 2:N:0:432
CAGACTACCAGGGTATCTAATCCTGTTCGCTCCCCACGCTTTCGTCCATCAGCGTCAATCGGTATTTAGTAACCTGCCTTCGCAATCGGGGTTCTGTGTAATATCTATGCATTTCACCGCTACACTACACATTCCAGCTACTTCAATACTATTCAAGATTAACAGTATCAACGGCAGTTCTACAGTTAAGCTGCAGGTTTTCACCGCTGACTTATCAACCCGCCTACGGACCCTTTAAACCCAATAAATCCGGATAACGCTCGCATCCTCCGTATTACCGCGGCTGCTGGCACGGAGTT
+
CCCCCGGGGGGGGGGGGGGGGGFGGGGGGGGGGGGGGGGGGGGDFGGGGGGGGEGGGGGGGGGFGGGGGGGGGGGGGGGGGGGGG@FGGGGGGGGGGGGGGGGGGGGGGGFGGFGGGGGGGGGGGEGGGGGGGGDF9FGGGGGGGGFGGGGGGGGGGGG8FFGGGGGGGGGGGGDGFGFGGGGGGGGGGGGGGGGGFGGGFFFFFFEFFFDEFFFFFFFFFFFFFFFF529BFFFFFFCADFFDFEFFFFFF>072AF?B@;@FFFFFFFFF?BBFFFFF029BBFBBF:?BBBFF(4?
@M04999:289:000000000-L3R54:1:1101:15381:12663 2:N:0:432
GTCGACTACTCGGGTATCTAATCCTGTTTGCTCCCCACGCTTTCGCATCTCAGCGTCAGTATCTGTCCAGAAGGCCGCCTTCGCCACCGGTATTCCTCCACATCTCTACGCATTTCACCGCTACACGTGGAATTCTACCTTCCTCTACAATACTCCAGATAACCAGTTTTAAGTGCAATTCCCAGGTTGAGCCCGGGGCTTTCACACCTAACTTAATTATCCGCCTACATGCCCTTTACGCCCAGTCATTCCGATTAACGCTCGCCCCCTCCGTATTACCGCGGCTGCTGGCACGGAGTT
+
CCCCCEGGGFGGGGGFGGGGGGGGGGGGGGGGGGGGGGGGGGGGGGDGGCFGFGGGGGGGGGGGGGGGGGGGGGGGGDFGGGGGGGGGGGGDDEFFFGGGGGGGFGGGGGGGGGDFGGGGGGGGGGGDCFGGGGGD9DFFGGGFGG8FC9ECFGGFFGFGGGGGGGGGGGGGGGGGFG?FFGGGC8DGG?6CGCEDD5DG6AFFACFFF=BDCF=CFFFCAE>2->@B:4CF8;E8;>C>DBF?DFF9)7<CFD;?@F<29?FF>(3,(418>F?47954:>>0>19F>23::>22(7:4
@M04999:289:000000000-L3R54:1:1101:28493:12762 2:N:0:432
GGACTACAAGGGTATCTAATCCTGTTTGCTCCCCACGCTTTCGCATCTCAGCGTCAGTATCTGTCCAGAAGGCCGCCTTCGCCACCGGTATTCCTCCACATCTCTACGCATTTCACCGCTACACGTGGAATTCTACCTTCCTCTACAATACTCTAGTTAACCAGTTTTAAGTGCAATTCCTAGGTTGAGCCCAGGGCTTTCACACCTAACTTAATTATCCGCCTACATGCCCTTTACGCCCAGTCATTCCGATTAACGCTCGCACCCTCCGTATTACCGCGGCTGCTGGCACGGAGTTAGC
+
CCCCCGGGGGGGGGGGGGGGGGGGGGGGGGGGGGGGGGGGGGGGGGGGGGGGGGGGGGGGGGGGGGGGGGGGGGGGGGGGGGGGGGGGGGGGGGGGGGGGGGGGGGGGGGGGGGGGGGGGGGGGGGGGGGGGGGGGGGGGGGGGGGGGGGGGGGGGGGGGGFGGGGGGGGGGGGGFFGFGGGGGGGGGGGGGFGGGDGGGFFFFFFFFFFFFFFFFFFFEFFFFDFFFFFFFFFFFFFFFFDFFBFFFFFF;DFFEE?;?FFFFFF02<FBFFBB<A>6>>0;FB:?F::07?9;BF?FF>
@M04999:289:000000000-L3R54:1:1101:20971:12774 2:N:0:432
TGTGACTACCAGGGTATCTAATCCTGTTCGCTACCCATGCTTTCGAGCCTCAGCGTCAGTAACAGACCAGAGAGCCGCCTTCGCCACTGGTGTTCTTCCATATATCTACGCATTTCACCGCTACACATGGAGTTCCACTCTCCTCTTCTGCACTCAAGTCTCTCAGTTTCCGATGCTCTTCCTCAGTTAAGCTGAGGGCTTTCACATTCAGACTTAAAAGACCGCCTGCGCTCCCTTTACGCCCAATAAATCCGCACAACGCTTGCCACCTACGTATTACCGCGGCTGCTGGCTCGTAGTT
+
CCC@CGGGFFGFFGGGGFG<EGGGGFGGGGGC@BFF<FFFGGGGGFGGGGGFGGEEGGGGF<FFGGGGGGGDFGGGDEGGDFGGGGGGGFGFGGGGGGGEGGEFDGGGGGGGGGFFGGGGGGGGGGGGCF8A4DGGFGC8AFFGGGGGGEGGGGGGGGCGFCFFGGGD=FGE68CED?FGGFGGGGGGGFGGGGGGGDGGAFFFFFFAEFFCEFFF@6BA98=A>AFFFB=B@FFB4>*B?@F6@;(5)9CCEB(19(67@9@(,28<??B?0(.5A:)4A6>69907(40(((.--,(46
@M04999:289:000000000-L3R54:1:1101:21928:12778 2:N:0:432
CAGACTACTGGGGTATCTAATCCTGTTCGCTACCCATGCTTTCGAGCCTCAGCGTCAGTAACAGACCAGAAAGCCGCCTTCGCCACTGGTGTTCTTCCATATATCTACGCATTTCACCGCTACACATGGAGTTCCACTTTCCTCTTCTGTACTCAAGTTTTGTAGTTTCCACTGCACTTCCTCAGTTGAGCTGAGGGCTTTCACAGCAGACTTCCAAAACCGCCTGCGCTCGCTTTACGCCCAATAAATCCGGACAACGCTTGCCACCTACGTATTACGCCGGCTGCTGGCACTAAGTTAC
+
CC@C@CCF9FGGCBFCFDFAEGGFEGEA@EC:CG@FEADFGFEEGFGCFCFAE@F7B:FGGFGF8F@<CFFFGGDCE@F@EFGECGFGFFDGEFGGGGGDFFFEFFCFECCGGDFCGE:CGECFGEEC8,9A:D,;EFGDGGFDDFGGGEAFGGGD9EGG;FD6@CEFFDGGA8?D5FFGGDC9BEAD=8DAECCFDGGGFFFFFFFFF5@C*+0=EF5@<=A9):5>4)8>>FF2C;>EFFF;16)77E;(22,:@;>1<?1,8A33702(.)64BA(((496>66:0(((.().).:2)
@M04999:289:000000000-L3R54:1:1101:28770:12808 2:N:0:432
GGACTACTAGGGTATCTAATCCTGTTTGCTCCCCACGCTTTCGCATCTCAGCGTCAGTATCTGTCCAGAAGGCCGCCTTCGCCACCGGTATTCCTCCACATCTCTACGCATTTCACCGCTACACGTGGAATTCTACCTTCCTCTACAATACTCCAGATAACCAGTTTTAAGTGCAATTCCCAGGTTGAGCCCGGGGCTTTCACACCTAACTTAATTATCCGCCTACATGCCCTTTACGCCCAGTCATTCCGATTAACGCTCGCACCCTCCGTATTACCGCGGCTGCTGGCACGGAGTTAGC
+
CCCCCGGGGGGGGGGGGGGGGGGGGGGGGGGGGGGGGGGGGGGGGGGGGGGGGGGGGGGGGGGGGGGGGGGGGGGGGGGGGGGEGGGGGDGGGGGGGGGGGGGGGGGGGGGGGGGGGGGGGGGGGGGGDGFGGGFGGGGGGGGGGGGGGGGGDGGGGGGGGGGGGGGGGGGGGGGGFGFGGGGGGGGFGGGFGGGGGGGGFFFFFFFFFFFF@CFFFFFE>@@DFFFFFFEDEDFFFD?FFFFFFFFFFFF;;?FFCDFFF>FFB1:?FFF??7:9AA1;;9>B>:7>F6(8?(((4(4)-
@M04999:289:000000000-L3R54:1:1101:23876:12811 2:N:0:432
TCAGACTACCGGGGTATCTAATCCTGTTCGCTCCCCACGCTTTCGTCCATCAGCGTCAATCGGTATTTAGTAACCTGCCTTCGCAATCGGGGTTCTGTGTAATATCTATGCATTTCACCGCTACACTACACATTCCAGCTACTTCAATACTATTCAAGATTAACAGTATCAACGGCAGTTCTACAGTTAAGCTGCAGGTTTTCACCGCTGACTTATCAACCCGCCTACGGACCCTTTAAACCCAATAAATCCGGATAACGCTCGCATCCTCCGTATTACCGCGGCTGCTGGCACGGAGTT
+
CCCCCGGGGGGGGGGGGGGGGGGGGGGGGGGGGGGGGGGGGGGGGGGGGGGGGGGGGGGFGGGGGGFDFGGGGGGGGGGGGGGGGGGGGGGGGGGGGGGGGGGFGGGGGGGGGGGGGGGGGGGGGGGGGGGGGGGGGGGGGGDGFFFGEGGGGAGGGFGCAFFFGGGGGGGGGGGGFGFGGGGGGGGGGGGGGFGGGGFFFFFFFFFFFFFFFFFFFFFFF=@BFFFF9>=;>@DFFFEFFFFFF1EFEEEE@61;DAF?1?F>FBBFB<2?>(805AFA:9>>61(37?2?BFB>096?
@M04999:289:000000000-L3R54:1:1101:25554:12816 2:N:0:432
GCAACGACTACTAGGGTATCTAATCCTGTTCGCTACCCATGCTTTCGAGCCTCAGCGTCAGTAACAGACCAGAGAGCCGCCTTCGCCACTGGTGTTCTTCCATATATCTACGCATTTCACCGCTACACATGGAGTTCCACTCTCCTCTTCTGCACTCAAGTCTCTCAGTTTCCGATGCTCTTCCTCAGTTAAGCTGAGGGCTTTCACATTCAGACTTAAAAGACCGCCTGCGCTCCCTTTACGCCAAATAATTCGGTACAACGCTTACCACCTACGTATTACCGCGCCTGCTGGCACGTAT
+
@9A@6@FGGGGGDFGGGGGGGGGGGGGGGGGGGGDGGGG?FGGGGGGGFCGGGGGGGGGGGGGEGDGFGGGGGGGGGGGGGGGGGGGGGCFGGGGGGFGGGG9FFBCFGGGGGGGGGGGGGGGGGGGG=EFGFFFGG,DFDEGGGGGGFGEA8AGFGDGGGGCE>DGGGGGDEE>GFG8DGGGGGF8EDGFDGGF6DGGCBFFFAAFFE7=EA60A*+1:C6-<45@2-5552(5>(:@44./:@06,)14))9(/(62C)/:((43::)::B((,32<:6A46BB496(((4((.,432)
@M04999:289:000000000-L3R54:1:1101:18553:12894 2:N:0:432
CGAGACTACCGGGGTATCTAATCCTGTTCGCTACCCATGCTTTCGAACCTCAGCGTCAGTTACAGACCAGAGAGCCGCCTTCGCCACTGGTGTTCTTCCATATATCTACGCATTCCACCGCTACACATGGAGTTCCACCCTCCTCTTCTGCACTCAAGAAAAACAGTTTCAGCTGCACTTCCCCGGTTAAGCCGAGGGCTTTCACAGCTGACTTGTTCTCCCGCCTGCGTTCGCTTTACGCCCAATAAATCCGGACAACGCTTGCCACCTACGTATTACCGCGGCTGCTGGCACGTGGTTT
+
CCCCCGGGGGGGGGGGGGGGGGGGGGGGGGGG@@CFFGGGGGGGGGGGGGGGGGGGGGGGGGGGGGGGGGGGGGGGGGGGGGGGGGGGGGGGGGGGGGGGGGGGGGGGGFGGGGGGGGGGGGGGGGGGGGGGGGGGGGGGGGGGGGGGGGGGGCGGGGGGGGGGGGGGGFGGGGGGFGFGGGFGGEGGGGGGGGGGGGGGFFFFFFFFFEFFFFFFFFFFFFFF>D?F>FFFFFFDFEFEFFFFFB>AADF:9;F9B?<>>B?FFFFFFF??63):8ADBFF01>;><:.8?F???:::1(
@M04999:289:000000000-L3R54:1:1101:9750:12919 2:N:0:432
TGTTGGACTACCGGGGTATCTAATCCTGTTCGCTACCCATGCTTTCGAGCCTCAGCGTCAGTAACAGACCAGAGAGCCGCCTTCGCCACTGGTGTTCTTCCATATATCTACGCATTTCACCGCTACACATGGAGTTCCACTCTCCTCTTCTGCACTCAAGTCTCTCAGTTTCCGATGCTCTTCCTCAGTTAAGCTGAGGGCTTTCACATTCAGACTTAAAAGACCGCCTGCGCTCCCTTTACGCCCAATAAATCCGGACAACGCTTGCCACCTACGTATTACCGCGGCTGCTGGCACGT
+
CCCCCGGGGGGGGGGGGGGGGGGGGGGGGGGGGGGGGGGGGGGGGGGGGGGGGGGGGGGGGGGGGGGGGGGGGGGGGGGGGGGGGGGGGGGGGGGGGGGGGGGGGGGGGGGGGGGGGGGGGGGGGGGGGGGGGGGGGGGGGGGGGGGGGGGGGGGGGGGGGGGGGGGFGGGGGGGGFGFGGGGGGGGGGGGGFGGGGGGGEFFFFFFFFFFFFFFFFFFEFA=BDBFBFFFFFF6@@DEF<EFFFFFD@;<<?FF6BFBF?:99?BFF><7:B07:?D47)62491336>FDB(::??6
@M04999:289:000000000-L3R54:1:1101:6659:12953 2:N:0:432
GACTACCCGGGTATCTAATTCTGTTCGCTCCCCTCGCTCTCGTCCATCAGTGTCAATCGGTAGGTAGTAACCTGCCTTCGCACTCGGGGGTCTGTGTAATATCTATGCATTTCACCGCTACACTACACATTCCAGCTACTTCAACACTATCCAAGATTAACAGTATCAACGGCAGTTCTACAGTTAAGCTGCATGTTTTCACCGCTGACTTATCAACCCGCCTACGAGCGCTTCACTTCCACTCAATCCGTATAACGCTTGCACCCTTCGTAGTACCGCGTCTGCTGGCACGTAGTGAGTC
+
B9666EF<@6+7+;CFGEA,;CE;;CF+FF+D,,BCC6,6C,F,@,CF,A,666,<CFCFG8,,9C,C,C9,<@EGG9FB7,+8EDD+7>7?8EFBE?,:,,:CFF9,CF9,9A,,8@+++4,,=E:=FF<F9,>D8D,,=AF=986A,3,,@2,,3@DF9@9:,2,,@,=9:9DFC2?EC>7@9D7<,,,@43@5+??@9+*99599:6/65+1:(;?(:@(/6<((.(6,((.)))/6>);(,;E<(3-((.6)(,2,(4.2(2((4(:((-5)6,(((-41)-),4(.430(4()5.)
@M04999:289:000000000-L3R54:1:1101:14735:12980 2:N:0:432
CCAGTAACTAGTCTTGTATTCCCTTCTGTTTCCTCCCCTTTCTGTCGCGCCTGTCCGTTAGAATTCAGCCAGCCACCCCCCCCCCCCGCGTTCGTCCTTCTATCTATCCATTCCTTCCCCCTCCACTGTGGTCATTCCACCCCCCTCTCCCTTCATCCATCCTTTTTCTTTCGCTTTCCCTCCCTCAGTTCAGCGTCTTTCTCTTCTCACTTACTTTCCAGCCTGCTCTCCCCTTACGTCCCACCAGTTAATCCGAACCCTGCCACCTCCGTCTCAGTTCCGCGGCGTGCGTGCCGTCAGC
+
-86,,,,=,,6,,,,,;@,,,,,;,,66,<6,;,,C,B,,,C,,,<,,+7@:F,,C:F,B,,;,,,<C9CCA,,,:E,+8+7+44++76+++4+@6@@F,,,,,7,,9,E,3,,,,8,,,++@+,8,,7,,8E,E>=;,3,++44**4,@9,,,,53,22,,45>*,15<;,**2*)+0*0**/<,,45,141+**2**+1+31++3+))/1/+++/++)1(/(((()))430(,)(,(04()((,(-)-)).)((-((-(.,.))..4<(,(.(-)-)..(-,-,(-(1(-((((((--)
@M04999:289:000000000-L3R54:1:1101:3340:12982 2:N:0:432
GTGACTACCCGGGTATCTAATCCTGTTTGCTCCCCACGCTTTCGCATCTCAGCGTCAGTATCTGTCCAGAAGGCCGCCTTCGCCACCGGTATTCCTCCACATCTCTACGCATTTCACCGCTACACGTGGAATTCTACCTTCCTCTACAATACTCCAGATAACCAGTTTTAAGTGCAATTCCCAGGTTGAGCCCGGGGCTTTCACACCTAACTTAATTATCCGCCTACATGCCCTTTACGCCCAGTCATTCCGATTAACGCTCGCACCCTCCGTATTACCGCTGCTGCTGGCACGGAGTTAC
+
CCCCCGGGGGGGGGGGGGGGGGGGGGGGGGGGGGGGGGGGGGGGGGGGGGGGGGGGGGGGGGGGGGGGGGGGGGGGGGGGGGGGGGGGGGGGGGGGGGGGGGGGGGGGGGGGGGGGGGGGGGGGGGGGGDFGGGGGGGGGGGGGGGGFGGGGGGGGFFGGGGGGGFFFGGGGG8DFFGFGGGGGCFGGDGGGGGDGGGGGFFFFFFFFFFFFEAFFFFFFF?BFF=DFFEFEFFFFEEDFB>D;;EA<EFFFFFFFEAB;B?;F>>(38?B>:61?2>A?>(43:2>FF>:18:0((-:9)
@M04999:289:000000000-L3R54:1:1101:28941:13032 2:N:0:432
TGGGACTACTCGGGTATCTAATCCTGTTCGCTCCCCACGCTTTCGTCCATCAGCGTCAATCGGTATTTAGTAACCTGCCTTCGCAATCGGGGTTCTGTGTAATATCTATGCATTTCACCGCTACACTACACATTCCAGCTACTTCAATACTATTCAAGATTAACAGTATCAACGGCAGTTCTACAGTTAAGCTGCAGGTTTTCACCGCTGACTTATCAACCCGCCTACGGACCCTTTAAACCCAATAAATCCGGATAACGCTCGCATCCTCCGTATTACCGCGGCTGCTGGCACGGAGTTT
+
CCCCCEGFGGGGGGGGGGGGGGGGGGGGGGGGGGGGGGGGGGGGGGGGGGGGGGGGGGGGGGDGGGGGGGGGGGGGFGGGGGGGGEGGGGGGGGGGFGGGGEGGFFGGGGGFGGGGGGGEEGGGGGGGGGGGGGGGGGGGGGGFGFG8EGGFGFGGGGGCFGCGGGGGGGGGGGDGFGDGGGGGGGGGGFGGGGGGGGGGFFFFFFEFFFAFFFF>CAFFFFFF9=DF=@?FFDFF@CFAFFDFDFFFE3?E69<DFA@;BD66916>?2<(,,1<5A49-,-7>>0:??BF0442(7?:)
@M04999:289:000000000-L3R54:1:1101:19937:13038 2:N:0:432
CCAGACTACTAGGGTATCTAATCCTGTTCGCTACCCATGCTTTCGAACCTCAGCGTCAGTTACAGACCAGAGAGCCGCCTTCGCCACTGGTGTTCTTCCATATATCTACGCATTCCACCGCTACACATGGAGTTCCACTCTCCTCTTCTGCACTCAAGAAAAACAGTTTCAGCTGCACTTCCCCGGTTAAGCCGAGGGCTTTCACAGCTGACTTGTTCTCCCGCCTGCGTTCGCTTTACGCCCAATAAATCCGGACAACGCTTGCCACCTACGTATTACCGCGGCTGCTGGCACGTAGTTT
+
CCCCCGGGGGGGFGGGGGGGGGGGGGGGGGGGBCCFGGGGGGGGGGGGGGGGGGGGGGGGGGGGGGGGGGGGGGGGGGGGGGGGGGGGGGGGGGGGGGGGGGGGGGGGGGGGGGGGGGGGGGGGGGGGGGG@FGGGGGGGGGGGGGFGGFGGGGGGGGGGGGGGGGGFGFGGGGGGFGFGGGGGGGGGGGGGGGGGGDDGFFFCCFFFEFFFFFFFFFFFFB>@FFFF@FD?;9;?FFFFFBF?=8EFFFFF>9?>F??>FF?<?FD?:(7:6:<AF<AFFFFB136??D???>?F:?F<)
@M04999:289:000000000-L3R54:1:1101:9913:13042 2:N:0:432
ACGACTACTGGGGTATCTAATCCTGTTCGCTCCCCACGCTTTCGTCCATCAGCGTCAATCGGTATTTAGTAACCTGCCTTCGCAATCGGGGTTCTGTGTAATATCTATGCATTTCACCGCTACACTACACATTCCAGCTACTTCAATACTATTCAAGATTAACAGTATCAACGGCAGTTCTACAGTTAAGCTGCAGGTTTTCACCGCTGACTTATCAACCCGCCTACGGACCCTTTAAACCCAATAAATCCGGATAACGCTCGCATCCTCCGTATTACCGCGGCTGCTGGCACGGAGTT
+
CCCCCDGGGGGGGGGGGGGGGGFGGGGGFGGGGGGGGGGGGGFGGGGGGGGGGGGGGGGGGGG<DGGGGGGGGGGGGGCGGGGGGGGGGGGEFDFFFGGGFGGGGGGGGFGGGFGGGGGGGGGGGGGGGGGGGGGGGGGGGGGGGGGGFGGGGGGGGGGGGFGGGGGGGGGGGGGG>DBFGGGGGGGGGGGGGFEGGGGGFFFFFF>BA=C@ECFFFFFDFFFFFD@=F>=@@FD;EFEFFFFFFFECEEFF6@@FFED00191(197><29B6<?FFFFF>>F6>FFFB(4<?092<?
@M04999:289:000000000-L3R54:1:1101:7422:13068 2:N:0:432
CGACTACCAGGGTATCTAATCCTGTTTGCTCCCCACGCTTTCGCATCTCAGCGTCAGTATCTGTCCAGAAGGCCGCCTTCGCCACCGGTATTCCTCCACATCTCTACGCATTTCACCGCTACACGTGGAATTCTACCTTCCTCTACAATACTCCAGATAACCAGTTTTAAGTGCAATTCCCAGGTTGAGCCCGGGGCTTTCACACCTAACTTAATTATCCGCCTACATGCCCTTTACGCCCAGTCATTCCGATTAACGCTCGCACCCTCCGTATTACCGCGGCTGCTGGCACGGAGTTAGC
+
CCCCCGGGGGGGGGGGGGGGGGGGGGGGGGGGGGGGGGGGGGGGGGGGGGGGGGGGGGGGGGGGGGGGGGGGGGGGGGGGGGGGGGGGGDGGGGGGGGGGGGGGGGGGGGGGGGGGGGGGGGGGGGGG:FGGGGGGGGGGGFGGGGGGGGGGGGGGGGGGGGGGGGGGGGGGFGGGFGFGGGGGGGFGGGGGGGGGGGGGFFFFFFFFFFFFFFFFFFFFFFFFFFEF<BFFFFFEFFFEFFFFFFFFFFF@<??ECDBFF9>BFBFF6?FF?FBFFFFB19934:?0>FF?02(4<7<44
@M04999:289:000000000-L3R54:1:1101:9840:13079 2:N:0:432
AGACTACTCGGGTATCTAATCCTGTTCGCTACCCATGCTTTCGAGCCTCAGCGTCAGTAACAGACCAGAGAGCCGCCTTCGCCACTGGTGTTCTTCCATATATCTACGCATTTCACCGCTACACATGGAGTTCCACTCTCCTCTTCTGCACTCAAGTCTCTCAGTTTCCGATGCTCTTCCTCAGTTAAGCTGAGGGCTTTCACATTCAGACTTAAAAGACCGCCTGCGCTCCCTTTACGCCCAATAAATCCGGACAACGCTTGCCACCTACGTATTACCGCGGCTGCTGGCACGTAGTTAC
+
CCCCCGGGGGGGGGGGGGGGGGGGGGGGGGGGGGFGGGGGGGGGFGGGGGGGGGGGGGGGGGGGGGGGGGGGGGGGDGGGGGGGGGGGGGGGGGGGGGGGGGGGGGGGGGGGGGGGGGGGGGGGGGGGGGGGGDGGGGGGGGGGGGGGGGGGGGGGGGGGGGGGGGGGGGGGEGGDFFFCFGGGGGGGGGFGFGGGDGGGFFFFFFFFCFFEFFFFEFFFFFFFF>F229@F9BFFFFFFF0;=D3<47C3:90;6;@B08::B?>?1?2:1<>B?2<2:9(6>>>048?FF<?3(.4.:)
@M04999:289:000000000-L3R54:1:1101:29215:13079 2:N:0:432
GTGCGACTACCGGGGTATCTAATCCTGTTCGCTCCCCACGCTTTCGTCCATCAGCGTCAATCGGTATTTAGTAACCTGCCTTCGCAATCGGGGTTCTGTGTAATATCTATGCATTTCACCGCTACACTACACATTCCAGCTACTTCAATACTATTCAAGATTAACAGTATCAACGGCAGTTCTACAGTTAAGCTGCAGGTTTTCACCGCTGACTTATCAACCCGCCTACGGACCCTTTAAACCCAATAAATCCGGATAACGCTCGCATCCTCCGTATTACCGCGGCTGCTGGCACGGACTT
+
<CCC8BFGGGGGGG7@@CCFFF9EEECEFGGGDGG@:FGG>,C6FFFGGEFGGGGGGEGGGDFFB<<,CFFGDFGGFGCGCFGGGD:FFGGGGCFGGFFGGGD,CCFGGDF9FFGGFCGDFGGGEGGGGGFGFGFGE;EFFFGC9FFFGCFGGGCCFFGGG,=EDCFGECGDGGGEDGEC7FGGGGGGFCEAFGGFFGGGAFFCBF>D=AA)5FFFCFF<)0-552>DFF?6B@06@E<AFF@1;@FF8)/7@6><:BBFFB?BB0-11(4319<<FFFF)4>(396>B??F6(5(((((.
@M04999:289:000000000-L3R54:1:1101:13071:13079 2:N:0:432
GTGACTACCGGGGTATCTAATCCTGTTTGCTCCCCACGCTTTCGCATCTCAGCGTCAGTATCTGTCCAGAAGGCCGCCTTCGCCACCGGTATTCCTCCACATCTCTACGCATTTCACCGCTACACGTGGAATTCTACCTTCCTCTACAATACTCCAGATAACCAGTTTTAAGTGCAACTCCCAGGTTGAGCCCGGGGCTTTCACACCTAACTTAATTATCCGCCTACATGCCCTTTACGCCCAGTCATTCCGATTAACGCTCGCACCCTCCGTATTACCGCGTCTGCTTGCACGGATGTAC
+
CCCCCEGDGGGGGGGGGGFGGGGGGGGGGCGFGGDGGEGGGGG7CCBFFFFFGGGGGGGCGGGDFF<C8FF@FGGGGGGGGFC=FEGGGEEDEGGGGGGGGGGFGFEGGGGGEGGGGGGGGGGGGDBDEFGFEFGFGFE=DFGGFGG@D8=FGGGGGGF8DDDGGGAEFCFGE,BE8+5CCFFFEGGGGGGGGGGDDDGFAFFFFFDFF=BE5A619CFC8>B@D6@@C?;4@@(;>C(5261=@@ECCFFF0:?:<B:>?660(471:<<0,.844<A01(,46444-<?4<100((,-)
@M04999:289:000000000-L3R54:1:1101:12962:13091 2:N:0:432
AGCGACTACTCGGGTATCTAATCCTGTTCGCTCCCCACGCTTTCGCATCTCAGCGTCAGTATCTGTCCAGAAGGCCGCCTTCGCCACCGGTATTCCTCCACATCTCTACGCATTTCACCGCTACACGTGGAATTCTACCTTCCTCTACAATACTCTAGTTAACCAGTTTTAAGTGCAATTCCTAGGTTGAGCCCAGGGCTTTCACACCTAACTTAATTATCCGCCTACATGCCCTTTACGCCCAGTCATTCCGATTAACGCTCGCACCCTCCGTATTACCGCGGCTGCTGGCACGGAGTTT
+
CCCCCGGGGGGGGGGGGGGGGGGGGGGGGGGGGGGGGGGGGGGGGGGGGGGGGGGGGGGGGGGGGGGGGGGGGGFGGGCEGGGDGGGGGGGGGGGGGGGGGGGGDGGGGGGGGGGGGFGGGGGGGGGFEFDGGGGGGGGGGGGGGGGGGCFGGGFGGGGGGGGGGGGGGGGGGGGGFGF?FDGGFDFGGFCGGGGGFDDGFFFF>FFFFF@FFFFFFF6AFEDFFFFFEFFFEFF=EEFEF09DDEE<EC?EE@0;7?E@FFF>FFFB12:6>?:3:<>9:BFBBFFF:>??<22,((-.)
@M04999:289:000000000-L3R54:1:1101:22268:13095 2:N:0:432
GACTACTGGGGTATCTAATCCTGTTTGCTCCCCACGCTTTCGCATCTCAGCGTCAGTATCTGTCCAGAAGGCCGCCTTCGCCACCGGTATTCCTCCACATCTCTACGCATTTCACCGCTACACGTGGAATTCTACCTTCCCCTACAATACTCCAGATAACCAGTTTTAAGTGCAATTCCCAGGTTGAGCCCGGGGCTTTCACACCTAACTTAATTATCCGCCTACATGCCCTTTACGCCCAGTCATTCCGATTAACGCTCGCACCCTCCGTATTACCGCGGCTGCTGGTCGGGAGTAAGCC
+
CCCCCGGGGGGGGGGGGGGGGGGGGGGGGGGGGGGGGGGGGGGGGGGGGGGGGGGGGGGGGGGGGGGGGGGGGGGGGGGGGGGGGGGGGGGGGGGGGGGGGGGGGGGGGGGGGGGGGGGGGGGGGGGGGGGGGGGGGGGGGGGGGGGGGGGGGGGGGGGGGGGFFFFGFGGGGGGGFGFGGGGGGFGGGGGGGGGGGFGGFFFFFFFFFFFFFFFF<A=9FDD?FFFE9E=ED@<32;BB?F47@E?E<8(6;DE4/62-9B;9>(-48(2:1(2<682216(,184((-(((-,3(.677
@M04999:289:000000000-L3R54:1:1101:26226:13113 2:N:0:432
GACTACCGGGGTATCTAATCCTGTTTGCTCCCCACGCTTTCGCATCTCAGCGTCAGTATCTGTCCAGAAGGCCGCCTTCGCCACCGGTATTCCTCCACATCTCTACGCATTTCACCGCTACACGTGGAATTCTACCTTCCTCTACAATACTCCAGATAACCAGTTTTAAGTGCAATTCCCAGGTTGAGCCCGGGGCTTTCACACCTAACTTAATTATCCGCCTACATGCCCTTTACGCCCAGTCATTCCGATTAACGCTCGCACCCTCCGTATTACCGCGGCTGCTGGCACGGAGTTAGCC
+
CCCCCGGGGGGGGGGGGGGGGGGGGGGGGGGGGGGGGGGGGGEGGGGGGGGGGGGGGGGGGGGGGGGGGGGGEFGFGGGGGGGGGGGGGGGFGGGGGGGGGFGGGGGGGGGGGGGGGGGGGGGGGFGGFFAFGGGGGGGGGGGFGGGGGGGGGGGDDFGGFFFGFFAF8FEFGGFGFGFFGFCF??GGFFGG>GDDGGGFFFFF4FA4BEEFCFFFFFF?FFFF@(7).;;@;EFE10:D;<4;)?CEEFDD?<BA69<?09963((-49:2<:BFAFB>1>9>:>2,6:DF6908?9>44
@M04999:289:000000000-L3R54:1:1101:2038:13121 2:N:0:432
GACTACCCGGGTATCTAATCCTGTTCGCTACCCATGCTTTCGAACCTCAGCGTCAGTTACAGACCAGAGAGCCGCCTTCGCCACTGGTGTTCTTCCATATATCTACGCATTCCACCGCTACACATGGAGTTCCACTCTCCTCTTCTGCACTCAAGAAAAACAGTTTCAGCTGCACTTCCCCGGTTAGGCCGAGGGCTTTCACAGCTGACTTGTTCTCCCGCCTGCGTTCGCTTTACGCCCAATAAATCCGGACAACGCTTGCCACCTACGTATTACCGCGGCTGCTGGCTCGTAGTTAGCC
+
CCCCCGFGGEGCFFGFEGGGGGGFFGGDGCEFEFFGGFEFFGDGGGGDEGGGGGGGFGGGCFFGGGGGGGGGGGGGGEGGGGGEEFFEGGGGGGGGGFGGGFGGGGBEDEGDGE?FFGEGGFGF@FG8DGGGGGGGG,DFFGGGGGFFGGGGGFF8FCGGGGGFGDCF2E9FFCDGFF5DFCCC8C6,@EC9@EGGGGFCF1+0AFFFDEFECFFFFAF(?@DB?;228(31=(6)(6>>D1(;<E<4:008992?9(3113.47(8(:??2<(4448>F>7;BBDF(4()(-(46.624)
@M04999:289:000000000-L3R54:1:1101:20202:13130 2:N:0:432
GACTACTAGGGTATCTAATCCTGTTCGCTACCCATGCTTTCGAACCTCAGCGTCAGTTACAGACCAGAGAGCCGCCTTCGCCACTGGTGTTCTTCCATATATCTACGCATTCCACCGCTACACATGGAGTTCCACTCTCCTCTTCTGCACTCAAGAAAAACAGTTTCAGCTGCACTTCCCCGGTTAAGCCGAGGGCTTTCACAGCTGACTTGTTCTCCCGCCTGCGTTCGCTTTACGCCCAATAAATCCGGACAACGCTTGCCACCTACGTATTACCGCGGCTGCTGGCACGTAGTTAGCC
+
CCCCCGGGGGGGCFGGGGGGGGGGGGGGGGGGGGGGGGGGGGGGGGGGGGGGGGGGGGGGGGGGGGGCFGGGGGGGGGGGGCFGGGGFGGGGGGGGGGGGGGGGGGGGGGGGGGGGGGGGGGGGGGFGGGGGGGGGGGGGGGGGGGFEFGFGCFFFFGGGGGGGGGGGGGGGGGGGFGFGGGGGGGGGGGGGDECGFGGGFFFFFAFFFFFFFFFFFFFFFFFFFFFDFFF@FFFFFF>EF?DEF4?CFF6;9>B<FFFFFFFFFFFFFF:BA:<A2<6999;>FF?2:(,:<(44.64>7
@M04999:289:000000000-L3R54:1:1101:14385:13143 2:N:0:432
TGGTTGACCACTAGGGCATCTAATCCTTTTTGCTCCCCACGTTTTCGCATCCCAGCGTTAGTATCTGCTCAGAATGCCGCCCTCGCCACCGGTATTCCTCCACAACTCTACGCACTTCACCGCTACACGTGGAATTCTATCTTCCTCTACAATACTCCAGATAACCAGTTTTAAGTTCAATTCCCAGGTTGAGTTCGGTGCTGTAACACCTAACTTAATTATCTGCCAACCTGCCCTTTACGCCCAGTCATTCCGACTAACGCTCCCACTCCCCGTACTACCGCGTCTGCTGGCACGGAGT
+
-8,A,,;6,,=,,6CF,,CFG<<<CFE,,E,@E,,,:@,6@,,C,,+B,:F,;,;C+,,66CE6@CF,,,<C6B,69?=+C+@,FB4B66++4+:@FG,E,,AE,?=EA,,9+++8A=,9AEC74+C8+4,++48,C,@,@,6EFG8D=AF8,,6=36=,,@FG,0=,E,@DFD+2+?;7CGF;BFG6,,,5@,,53;***3+?+3+4<AFE@>AE:FF*=*6*/8.))/((((-/((0+1/5>>7,6))))1/(/((.)((./3(,4:(,(,(--((4)43169144449)(-()((-7(
@M04999:289:000000000-L3R54:1:1101:6807:13151 2:N:0:432
GACTACAAGGGTATCTAATCCTGTTCGCTCCCCATGCTTTCGAGCCTCAGCGTCAGTAACAGACCAGAGAGCCGCCTTCGCCACTGGTGTTCTTCCATATATCTACGCATTTCACCGCTACACATGGAGTTCCACTCTCCTCTTCTGCACTCAAGTCTCTCAGTTTCCGATGCTCTTCCTCAGTTAAGCTGAGGGCTTTCACATTCAGACTTAAAAGACCGCCTGCGCTCCCTTTACGCCCAATAAATCCGGACAACGCTTTCCACCTACGTATTACCGCGGCTGCTGGCACGTAGTTAGC
+
CCCCCGGGGGGGGGGGGGGGGGGGGGGGG<FDCFGGGGGGGGGGGGGGGGGGGEDGGGGGGGFGGGGGGGGGGGGGGGFFGFFGFGCGGFGGFGGGGGFGGFGGGGFGGGDFGGGGEGGGGGGGFC,EFGGGGGGGGGGGGGGGGGGGGGGGGGDGGGFGGGGGGGGGGDGEGGFFFGFGGGCFGGGGGGG?CFEDD?FGFFFF?A7A5@BEFFFCEFF:54=AB9=BF@BFF:ECC9@FB?0=@3>EE@>F0;9;116;D(4>9A::7BBF<ABAFF:>99;>0(.5(-22(.,((.-))
@M04999:289:000000000-L3R54:1:1101:28959:13166 2:N:0:432
TGACTACTGGGGTATCTAATCCTGTTCGCTACCCATGCTTTCGAACCTCAGCGTCAGTTACAGACCAGAGAGCCGCCTTCGCCACTGGTGTTCTTCCATATACCTACGCATTCCACCGCTACACATGGAGTTCCACTCTCCTCTTCTGCGCTCAAGAAAAACAGTTCCAGCTGCACTTCCCCGGTTAAGCCGAGGGCTTTCACAGCTGACTTGTTCTCCCGCCTGCGTTCGCTTTACGCCCAATAAATCCGGACAACGCTTGCCACCTACGTATTACCGCTGCTGCTGGCATGTAGTTAGC
+
CCCCCGGGGGGGGDGGGGGGGGGGGGGGGG@FGGGGGGGGGGGGGGGGGGGGGGGGGGGGGGGGGGGGGGGGGGGGGGGGFGGGGGGGGGGGGGGGGGGGGGGGGGGGGGGGGGGGGGGGGGGGGGGGFFGGGGGGGGFGGFGGGGGGGGGGGDGCGCFDGGGGGGGGGGGGGGGGFGFGGGGCEGEFGGGGGGDDDGGGFFFFFFFFFFFFFFFFEFF@4>BF@F6<DDFFFF@EF@DB@D?@EF<AFF(3:;;?B9BF::?FA?FF?FBF?A2>A<:((49?BD?2::(),6)6<4)6:
@M04999:289:000000000-L3R54:1:1101:15087:13196 2:N:0:432
GTACGACTACCAGGGTATCTAATCCCATTTGCTCCCCTAGCTTTCGTCTTTCAGTGTCAGTGTCGGCCCAGCAGAGTGCTTTCGCCGTTGGTGTTCTTTCCGATCTCTACGCATTTCACCGCTCCACCGGAAATTCCCTCTGCCCCTACCGTACTCCAGCTTGGTAGTTTCCACCGCCTGTCCAGGGTTGAGCCCTGGGATTTGACGGCGGACTTAAAAAGCCACCTACAGACGCTTTACGCCCAATCATTCCGGATAACGCTTGCATCCTCTGTATTACCGCGGCTGCTGGACCAGGGTT
+
CCCCCGGGGGGGGGGGGGGGGGGGGGGGGGGGGGGGGGGGGGGGGGGGGGGGGGGGGGGGGGGGGGGGGGGGGGGGGGGGGGGGGGGGGGGGGGGGGGGFGGGGGFGGGGGGGGGGFGGFEGGGGGGGGGGGCGGGGGGGGGGGGGGGGGGFFGGGFGGFGFGGDFFGGGGGFEFE5CEFGFGGGFDGFEFG6EFGGGGCFFFC>FE@9@97>FFF<AFEED@;=2;EE;;<<>9<?FFFBFBF?:87:):A<26:::-5:B0136)5<:?2>?<)4<2-),-(47961),(..4(((-,.
@M04999:289:000000000-L3R54:1:1101:27301:13259 2:N:0:432
TGACTACTGGGGTATCTAATCCTGTTCGCTACCCATGCTTTCGAGCCTCAGCGTCAGTAACAGACCAGAGAGCCGCCTTCGCCACTGGTGTTCTTCCATATATCTACGCATTTCACCGCTACACATGGAGTTCCACTCTCCTCTTCTGCACTCAAGTCTCTCAGTTTCCGATGCTCTTCCTCAGTTAAGCTGAGGGCTTTCACATTCAGACTTAAAAGACCGCCTGCGCTCCCTTTACGCCCAATAAATCCGGACAACGCTTGCCACCTACGTATTACCGCGGCTGCTGGCACGTAGTT
+
CCCCCGGGGGGGGGGGGGGGGGGGGGGGGGGGGGGGGGGGGGGGGGGGGGGGGGGGGGGGGGGGGGGGGGGGGGGGGGGGGGGGGGGGGGGGGGGGGGGGGGGGGGGGGGGGGGGGGGGGGGGGGGGGGGGGGGGGGGGGGGGGGGGGGGGGGGGGGGGGGGGGGGGGGGGGGGGGFGFGGGGGGGFFCGGGGGGGGGGGFFFFFFFFFFFFFFFFEFFFFFFFFFFFBBFFFBFFFFFF@FFDD@E3<E;0:?BB@FFFFFFFFFFFFBFF:<D:DFFFFF09>BB????:?:?::<>
@M04999:289:000000000-L3R54:1:1101:21718:13276 2:N:0:432
GGGGTGACTACAAGGGTATCTAATCCTGTTCGCTACCCATGCTTTCGAACCTCAGCGTCAGTTACAGACCAGAGAGCCGCCTTCGCCACTGGTGTTCTTCCATATATCTACGCATTCCACCGCTACACATGGAGTTCCACTCTCCTCTTCTGCACTCAAGAAAAACAGTTTCAGCTGCACTTCCCCGGTTAAGCCGAGGGCTTTCACAGCTGACTTGTTCTCCCGCCTGCGTTCGCTTTACGCCCAATAAATCCGGACAACGCTTGCCACCTACGTATTACCGCGGCTGCTGGCACGTAGT
+
CCCCCGGGGGGGGGGGGGGGGGFGGGGGGGGGGGGGGGGGGGGGGGGFGGEGGGGGGGGGGGGGGGGGGGGGGGGGFGGGGGGGGGGGGGGGGGFGGGGGGGGGGGGGGGGGGGGGGGGGGGGGGGGGGGGGGGGGGGGGGGGGGGGGGGGGGDGCGGDGFGGGGGGGGGGGGGGDFFFGGFFEFGGGEGGFFGGGGGGGFFFFFFFFFFFF3AFFFFFFFFFFFF@DD@>DFFFFFDF6/;<6@DFF@EEFF(49?;FBF>FFF0082?<B>BFBDFF249?>29609FFD0<7<08?F4
@M04999:289:000000000-L3R54:1:1101:21575:13277 2:N:0:432
CTGGACTACACGGGTATCTAATCCTGTTCGCTCCCCACGCTTTCGTCCATCAGCGTCAATCGGTATTTAGTAACCTGCCTTCGCAATCGGGGTTCTGTGTAATATCTATGCATTTCACCGCTACACTACACATTCCAGCTACTTCAATACTATTCAAGATTAACAGTATCAACGGCAGTTCTACAGTTAAGCTGCAGGTTTTCACCGCTGACTTATCAACCCGCCTACGGACCCTTTAAACCCAATAAATCCGGATAACGCTCGCATCCTCCGTATTACCGCGGCTGCTGGCACGGAGTT
+
CCCCCGGGGGGGGGGGGGGGGGGGGGGGGGGGGGGEGGGGGGDGGFGGGGGGGGGGGGGGGGGGGCFGGGGGGGGGGGGGFGGGGGEGGDGGGGGGGGFGFEGGFGGFEGGFFFFGGEGGGGGGGGGGGGGGGGGCGCGDGGGFGGGGGGGGGE,=DFEGFGGCFGGGGGGGGGGGFG6DGGGGFFGGGGGGGGGGGD:DFFFFFFEFBB9BEFAFEFFFFFFFFFFD@@D@92@FE<EAF;77;@3AEFF1>>;2@E@?F6<2;;?>?73:9208:9AF0610(3((528?3>:>((-4
@M04999:289:000000000-L3R54:1:1101:15675:13291 2:N:0:432
GGACTACTGGGGTATCTAATCCTGTTCGCTCCCCACGCTTTCGTCCATCAGCGTCAATCGGTATTTAGTAACCTGCCTTCGCAATCGGGGTTCTGTGTAATATCTATGCATTTCACCGCTACACTACACATTCCAGCTACTTCAATACTATTCAAGATTAACAGTATCAACGGCAGTTCTACAGTTAAGCTGCAGGTTTTCACCGCTGACTTATCAACCCGCCTACGGACCCTTTAAACCCAATAAATCCGGATAACGCTCGCATCCTCCGTATTACCGCGGCTGCTGGCACGGAGTTAGC
+
CCCCCGGGGGGGGGGGGGGGGGGGGGGGGGGGGGGGGGGGGGGGGGGGGGGGGGGGGGGGGGGGGGGGGGGGGGGGGGGGGGGGGGGGGGGGGGGGGGGGGGGGGGGGGGGGGGGGGGGGGGGGGGGGGGGGGGGGGGGGGGGGGGGGGGGGGGGGGGGGGGGGGGGGGGGGGGGGFFFGGGGGGGGGGGGGGGGGGGGGFFFFFFFFFFFFFFFFEFFFFFADFFF>@BFFFFFFFFFFFF@@F3>EFEFF@FFFFFF?FF>BBBFBFFFFB0?FBB?F1;;BFBFF?FFFFFFFFFFF9
@M04999:289:000000000-L3R54:1:1101:11141:13297 2:N:0:432
TCGACTACTAGGGTATCTAATCCTGTTCGCTCCCTACGCTTTCGCTCCTCAGCGTCAGTGACGGCCCAGAGACCTGCCTTCGCCATCGGTGTTCTTCCCGATATCTACACATTCCACCGTTACACCGGGCATTCCATTCTCCCCTACCGCACTCCAGTCCGCCCGTACCCGGCGCCGATCCTCCGTTATGCGATGGACTTTCACACCCGACGCGACGAACCGCCTACGAGTCCTCTACGCCCAATAAATCCGGACAACCCTTGCACCCTACGTATTACCGCGCCTGCCTGTCCGTCGTTAC
+
C98BCCEFGGF@@,CAFFFDF9CF,CFEFGGF:D,6ABECF@F@@6,:C@<EFGGCBFFCEEC+C77FE@F?F@<@FFBFGGGGG7E,,FBF:C9,CB<,@+++CE@FGGC=9?CABF@E7CFAFFCFC+@,8,@D,7D>FG8EG?8?6@==CFGE8,@=+;+CE9+1@FG@5C4*3)819+;EG8C?,++**/***27=FF7AFF3)(,6(4)003)0(0(3(-2:1-(((..):BF::1(((..3<4<?B0((,4,(-12(42,,1,((4(.-:44AB90((4-4().)),(4(-3(,(
@M04999:289:000000000-L3R54:1:1101:15316:13298 2:N:0:432
GGGACTACACGGGTATCTAATCCTGTTCGCTACCCATGCTTTCGAACCTCAGCGTCAGTTACAGACCAGAGAGCCGCCTTCGCCACTGGTGTTCTTCCATATATCTACGCATTCCACCGCTACACATGGAGTTCCACTCTCCTCTTCTGCACTCAAGAAAAACAGTTTCAGCTGCACTTCCCCGGTTAAGCCGAGGGCTTTCACAGCTGACTTGTTCTCCCGCCTGCGTTCGCTTTACGCCCAATAAATCCGGACAACGCTTGCCACCTACGTATTACCGCGGCTGCTGGCACGTAGTT
+
CCCCCGGGGGGGGGGGGGGGGGGGGGGGGGGGGGGGGGGGGGGGFFFFGFGGGGGGGGGGGGGGGGGGGGGGGGGGGGGGGGGGGGGGGGGGGGGGGGGGGGGGGGGGGGGGGGGGGGGGGGGGGGGGGFGGGGGGGGGGGGGGGGGGGGGGGGGGGDGCGGGGGGGGGGGGGGGGFGFGGGGEGGGGFDGGGGGGGGGGFFFFFFFFFFFFFFF8CFFFF@FFFFFFFFFFFFFFFFDFFFF0=@EEEFFF>F>BFFFFFFFF7BFFFFF:<<ABFFF?BF49FBFF??F<718:(:B
@M04999:289:000000000-L3R54:1:1101:16949:13317 2:N:0:432
TGCGTGACTACTAGGGTATCTAATCCTGTTTGCTCCCCACGCTTTCGCATCTCAGCGTCAGTATCTGTCCAGAAGGCCGCCTTCGCCACCGGTATTCCTCCACATCTCTACGCATTTCACCGCTACACGTGGAATTCTACCTTCCTCTACAATACTCCAGATAACCAGTTTTAAGTGCAATTCCCAGGTTGAGCCCGGGGCTTTCACACCTAACTTAATTATCCGCCTACATGCCCTTTACGCCCAGTCATTCCGATTAACGCTCGCACCCTCCGTATTACCCCGGCTGCTGGCACGGAGT
+
CCCCCEGGGGGGFGFFGGGGGFFGGGFGGGGGGGGGGGGGGGGGGGGGGGGGGGGGGGGEGGGGGGGGGGGGGGGGGGGGGGGGDGGGGGGGGDGGGGGGGGGGFGGGGGGGGGGGEGGGGGGGGGGGGGGDEEFFGGGGGGGGGGGGGGGDGFGGGGFGCGFGGGGGGGGGGGGGFF?FGFGGCDFGGGFFFGGG7DDGDFFFFFFFFFBEEFFA@FFCCEFF@DFF9B:EFEFFEF;AE(8@@?(/7AE?C<@71;149(44?F>9>F((40(,4809<<(-406;>0>)3(,8?03(-
@M04999:289:000000000-L3R54:1:1101:17967:13330 2:N:0:432
AGACTACTGGGGTATCTAATCCTGTTTGCTCCCCACGCTTTCGCATCTCAGCGTCAGTATCTGTCCAGAAGGCCGCCTTCGCCACCGGTATTCCTCCACATCTCTACGCATTTCACCGCTACACGTGGAATTCTACCTTCCTCTACAATACTCCAGATATCCAGTTTTAAGTGCAATTCCCAGGTTGAGCCCGGGGCTTTCACACCTAACTTAATTATCCGCCTACATGCCCTTTACGCCCAGTCATTCCGATTAACGCTCGCACCCTCCGTATTACCGCGGCTGCTGGCACGGAGTTAGC
+
CCCCCGGGGGGGGGGGGGGGGGGGGGGGGGGGGGGGGGGGGGGGGGGGGGGGGGGGGGGGGGGGGGGGGGGGGGGGGGGGGGGFGGGGGGGGGGGGGGGGGGGGGGGGGGGGGGGGGGGGGGGGGGGDCFGGGGGGGGGGGGGFGGGGGGGGGGFGGGGGGGGDBFGGGGGGGGGGFGFGGGGGGGGGGGGGGEGGGGGGFFFFFFFFFFFFFFFFE9FEEBFDF==EEFEFFBEFFDFFFF?EFFFEEFF@F?@FEFBFFFFFFF::BFFB???FFFFF>9016?>>:?FFF042:?AA)
@M04999:289:000000000-L3R54:1:1101:11622:13364 2:N:0:432
AGCGGACTACTGGGGTATCTAATCCTGTTTGCTCCCCACGCTTTCGCATCTCAGCGTCAGTATCTGTCCAGAAGGCCGCCTTCGCCACCGGTATTCCTCCACATCTCTACGCATTTCACCGCTACACGTGGAATTCTACCTTCCTCTACAATACTCCAGATAACCAGTTTTAAGTGCAATTCCCATGTTGAGCCCGGGGCTTTCACACCTCACTTAATTATCCGCCTACATGCCCTTTACGCCCAGTCATTCCGATTAACGCTCGCACCCTCCGTATTACCGCGGCTTCTGGCACGGATTT
+
CCCCCDGGGGFGGFGGGGGGGFFEGGCGGGGGGGGGGGGEEGFFGGGGFGGGGGGGEGGGGGGGGGGFGGGGGGGGGGGGGDFFGGGGGEGGDFGGGGGGGGFGGGGGGGFG@FCGGGGGEGGGGGFGGFGG?FFGGGEGFFGGGGGDGGGGGGFDFG8ADCEGGG?GGGGGGFEAF@@EGGFGC,4@FGCFFGFGC**3@AAFFF+*:4(72=:B;AFECEE=(8@2(/?EE46@8E>F6@B>,353;C<C?;??;0:<6>689>042??617B?1:ABF:9(12(-(6)5:8?13(,,.
@M04999:289:000000000-L3R54:1:1101:21198:13369 2:N:0:432
AGGCGACTACTCGGGTATCTAATCCTGTTCGCTCCCCACGCTTTCGTCCATCAGCGTCAATCGGTATTTAGTAACCTGCCTTCGCAATCGGGGTTCTGTGTAATATCTATGCATTTCACCGCTACACTACACATTCCAGCTACTTCAATACTATTCAAGATTAACAGTATCAACGGCAGTTCTACAGTTAAGCTGCAGGTTTTCACCGCTGACTTATCAACCCGCCTACTGACCCTTTAAACCCGATAAATCCGGATAACGCTCGCATCCTCCGTATTACCGCGGCTGCTGGCACGGAGTT
+
CCCCCGGGGGGGGGGGGGGGGGGGGGGGGGGGGGGGGGGGGGGFGGGGGGGGGGGGGGGCGGGGFGGGGGGGFGGGGGGGGGGGGGFGGGGGGGGGGGGGGGFG9FCGGGFGGGGGGGGGGGGGGGGCFGGGGGGGGGGGGGGGFGF=FGGDCFGGGDF8EFFGGGGGGGGGGFGGEDBFGGGFGAFGFFE7EF7DGGGGFFFFFFFDAFFFBFF>EFFEFFF>=@@@F*>EFFFFBEEFCAF@612(63CEFBF?D@@BFB:<BFF?FF?F<986?>AA<B0(4723:>??:12,(-(4.
@M04999:289:000000000-L3R54:1:1101:29305:13439 2:N:0:432
GACTACAGGGGTATCTAATCCTGTTTGCTCCCCACGCTTTCGCATCTCAGCGTCAGTATCTGTCCAGAAGGCCGCCTTCGCCACCGGTATTCCTCCACATCTCTACGCATTTCACCGCTACACGTGGAATTCTACCTTCCTCTACAATACTCTAGTTAACCAGTTTTAAGTGCAATTCCTAGGTTGAGCCCAGGGCTTTCACACCTAACTTAATTATCCGCCTACATGCCCTTTACGCCCAGTCATTCCGATTAACGCTCGCACCCTCCGTATTACCGCGGCTGCTGGCACGGAGTTAGCC
+
CCCCCGGGGGGGGGGGGGGGGFGGGGGGGGGGGGGGGGGGGGGGGGGGGGGGGGGGGGGGGGGGGGGGGGGGGGGGGGGGGGGGGGGGGGGGGGGGGGGGGGGGGGGGGGGGGGGGGGGGGGGGGGGG?FFGGGGGGGGGGGGGGGGGGGGGGFGGGGGGGGGGGGGGGGGFGFFGFGFGGGGGGGFFGGGGGGGGGGGGFFFF>FFFFFF@CFFFFBF=FDFFFFFFFEFEFFFF?F>B@FFFFFFFFF0;@FEE?BDFF>@B(8:BBFFF?FF<<69>6102??:>BFFFFB9?<4:>7
@M04999:289:000000000-L3R54:1:1101:4195:13474 2:N:0:432
ATCTGACTACCCGGGTATCTAATCCTGTTCGCTCCCCACGCTTTCGCTCCTCAGCGTCAGTGACGGCCCAGAGACCTGCCTTCGCCATCGGTGTTCTTCCCGATATCTACACATTCCACCGTTACACCGGGAATTCCAGTCTCCCCTACCGCACTCCAGTCCGCCCGTACCCGGCGCCGATCCACCGTTAAGCGATGGACTTTCACACCAGACGCGACGAACCGCCTACGAGCTCTTTACGCCCAATAAATCCGGATAACGCTTGCACCCTACGTATTACCGCGGCTGCTGGCACGTAGTT
+
CCCCCGGGGGGGGGGGGGGGGGGGGGGGGGGGGGGGGGGGGGGGGGGGGGGGGGGGGGGGGGGGGGGGGGGGGGGGGGGGGGGGGGGGGGGGGGGGGGGGGGGGDFGGGGGGGGGGGGGGGGGGGGGGGGGGGGGGGGGGGGGGGGGGGGGGGGEGGGGGGGGGGGGGEGGGDGGGFDFDGGGGGGGGGGGGGGGGGGFFFFFFFFFFFFF:?EFF;E>9:>FFFFF:?B??FBF<BF>FBFF9<:?DF2>4?>963?4?FBB?FBFFB0:7??:<DFBBA<B(4;FB?:B((,80.4(26
@M04999:289:000000000-L3R54:1:1101:15757:13494 2:N:0:432
GGATTACTAGGGGATCTAATCCTGTTCGCTGCTCACGCTTCCGCTCCTCAGCGTCAGCAACGGCACAGCGACCTGCCTTCGTCGCCGGTGTTCTTCCTGCTATTTACACATTCCACCGTTACACCAGGAGGTCTAGCCCCCACTTCTGCTGTACAGCCCGCCCGTACCCGGCACCGCACCACCGTGAAGCGACGGACGTCTACACCAGCCGCCTCGAACCGCCTTCTAGCCCTCTACTACACACAATGCCGCAGAATGATTGCACCCTCCGTCGTATCACCGCTGCTGGTGCGACGTAATT
+
-A,,6CF,F,66++,,6,,=66C-6C,6+B,@,E<F6,66,68,,+76E,,C68C68,,,66+@++,6,+++6+BFG9,E,,@++B++@F+C,CFGG,?,AF,,,,C,,9?,,,55A+44+@,,A+,+A+++,,,,,6,+++@,,@,,@,,7,@,,,+++53+@3@**2**@***=**/)*:CG:,*/,4?5*/**/)/*)21+0?5)(-90()).()04DFF:(.-<).(,(((-)))9),,(34))()((,((5))..))).)3802:(,(,7:(().(,22(703((()(((-4((,)
@M04999:289:000000000-L3R54:1:1101:18955:13560 2:N:0:432
GACTACCGGGGTATCTAATCCTGTTCGCTCCCCACGCTTTCGCTCCTCAGCGTCAGTGACGGCCCAGAGACCTGCCTTCGCCATCGGTGTTCTTCCCGATATCTACACATTCCACCGTTACACCGGGAATTCCAGTCTCCCCTACCGCACTCCAGTCCGCCCGTACCCGGCGCCGATCCACCGCTAAGCGATGGACTTTCACACCAGACGCGACGAACCGCCTACGAGCTCTTTACGCCCAATCAATCCGGATAACGCTTGCACCCTACGTCTTACCGCGGCTGCTGTCACGTAGTTAGCC
+
CCCCCGGGCCEGGGGGGGGFGG9FE<FGEFEF@FGCDCGGGDEFFGEFFFGGGGGGGACAFEGGGDCFFGGD<FDFFGGGDD4=FFEGGGFGGGAFGECFFGGFFGAFGGGGGGGGGD:>FGGGCEEGGGGGFFGDD3=EDGC+AFGGD6+@FDG;FCED>8C:BC52:CGEDGG*850;7F)*:/C69CEAEE6*>CFG4F?FFF>F?B>FFF3747@6;1(2:113;2:AA<46(:0@F:0(57AB,29:2<<7(,,(487?B(31233(,39<?062(49(()))).)-.((-4:944
@M04999:289:000000000-L3R54:1:1101:26781:13592 2:N:0:432
GACTACCGGGGTATCTAATCCTGTTCGCTCCCCACGCTTTCGCTCCTCAGCGTCAGTGACGGCCCAGAGACCTGCCTTCGCCATCGGTGTTCTTCCCGATATCTACACATTCCACCGTTACACCGGGAATTCCAGTCTCCCCTACCGCACTCCAGTCCGCCCGTACCCGGCGCCGATCCACCGTTAAGCGATGGACTTTCACACCAGACGCGACGAACCGCCTACGAGCCCTTTACGCCCAATAAATCCGGATAACGCTTGCACCCTACCTAGTACCGCGGCTGCTGGCACGTAGTTAGCC
+
CCCCCGGGGGGGGGGGGGGGGGGGGGGGGGGGGGGGGGGGGGGFGGGGGGGGGGGGGGGGGGGGGGGCGGGGGGGGGGGGGGGGGGGEGGGGGGGGGGGGGGGGGGGGGGGGGGGGGGGGGGGGGGGGEGGGGGGGGGGGEEGGGGGGGGGGGGGGGGGGGGGGGGGGEGGGGGGGFGFFGGGFGGG9FG=FGG6D=CFFAFFFF37>?>B94D539BF6@B(4?1::9(2,8>2)(,9E?032<2)<?F9:664<:9??60))483((())).6<A6>,23-7<347?(3(4((,4529:
@M04999:289:000000000-L3R54:1:1101:8936:13621 2:N:0:432
GCCATGACTACTCGGGTATCTAATCCTGTTTGCTCCCCACGCTTTCGCATCTCAGCGTCAGTATCTGTCCAGAAGGCCGCCTTCGCCACCGGTATTCCTCCACATCTCTACGCATTTCACCGCTACACGTGGAATTCTACCTTCCTCTACAATACTCCAGATAACCAGTTTTAAGTGCAATTCCCAGGTTGAGCCCGGGGCTTTCACACCTAACTTAATTATCCGCCTACATGCCCTTTACGCCCAGTCATTCCGATTAACGTTCGCCCCCTCCGTCCTACCGCGGCTGCTGGCCCGGAGT
+
CCCCCGGGGGGGGGGGGGGGGGGGGGGGGGGGGGGGGGGGGGGGGGGGGGGGGGGGGGGGGGGGGGGGGGGGGGGGGGGGGGGGGGGGGGGGGGGGGGGGGGGGEFEFFCGGGGGGGGGGFGGGGGGGGFGGGGGGGGGGGGGGGGGGGGGGGGGGGGGGC?DGGCGGGGGGGGGGFGFGGFGGGGGFGGGGGGGGGGGDEEAFFFFFFDFBEFFFFAFCFFFEFFD(53(/*.53;@;6<?;03(66=<C736@0;;03<?(..(,(4;>>F<0-(4(4)(--33699(47,((-49(3-
@M04999:289:000000000-L3R54:1:1101:26246:13643 2:N:0:432
GTCGTGACTACAAGGGTATCTAATCCTGTTCGCTCCCCACGCTTTCGTCCATCAGCGTCAATCGGTATTTAGTAACCTGCCTTCGCAATCGGGGTTCCGTGTAATATCTATGCATTTCACCGCTACACTACACATTCCAGCTACTTCAATACTATTCAAGATTAACAGTATCAACGGCAGTTCTACAGTTAAGCTGCAGGTTTTCACCGCTGACTTATCAACCCGCCTACGGACCCTTTAAACCCAATAAATCCGGATAACGCTCGCATCCTCCGTATTACAGCGGCTGCTGGCACGGAGT
+
CCCCCEGGFGGGGGGDCFDFFGFDGGGGGGGGDFGEG,EFE7FF@EGGGGGGGGGGGGGGCFGGGF<FGFGGGFGGGG<8=FEAFEGGGFFCFFCFGCFEDFGFFCGGGGGFGGGGFGGGGGGGGGGGGGFFGCGGGGGGGGGGGGGG8FGGGCGDFGGGFD8DEFFFC=FFDDDGAGEG0=DGFGE:FEGGGGGGGFGFFFFFFFFFFBB=5*4@;FF?FDD=AFF2(8@9=9=28;;A<EE@<@(/=8C)733608<372028299?B7)4(4,(47):))36((4,-8)((.43(468
@M04999:289:000000000-L3R54:1:1101:9304:13673 2:N:0:432
GGACTACCGGGGTATCTAATCCTGTTCGCTCCCCACGCTTTCGTCCATCAGCGTCAATCGGTATTTAGTAACCTGCCTTCGCAATCGGGGTTCTGTGTAATATCTATGCATTTCACCGCTACACTACACATTCCAGCTACTTCAATACTATTCAAGATTAACAGTATCAACGGCAGTTCTACAGTTAAGCTGCAGGTTTTCACCGCTGACTTATCAACCCGCCTACGGACCCTTTAAACCCAATAAATCCGGATAACGCTCGCATCCTCCGTCTTACCGCGTCTGCTGGCACGGAGTTAGC
+
CCCCCGGGGGGGGDGGGGGGGGGGGGGGGGGGGGGGGGFGGGGGGGEFGGGGGGGGGGGGGGGGGGGGGEGGGGGGGGGGGGDCFGGGDGGGGGGGGGGGGFGGGGGGGGGGGGGGGGGGGGGGGGGGGGGGGDGGGGGGGGGGGGGGGFGGGGCAAFEGGGGGGGGGGGGG6EDEFGFGGGGCGFGGGFGGGGGGGGGGFFFFFFEDBFFFFFFFFFFFFF>FDFF?FB>@@3@EEEFFF<<@EEFFF39>FF?EFF>BFB>FFF:<BFFF((4>BBFFB(,3:29?F<0??03;BF2>2
@M04999:289:000000000-L3R54:1:1101:16308:13675 2:N:0:432
GACTACAGGGGTATCTAATCCTGTTCGCTACCCATGCTTTCGAGCCTCAGCGTCAGTAACAGACCAGAGAGCCGCCTTCGCCACTGGTGTTCTTCCATATATCTACGCATTTCACCGCTACACATGGAGTTCCACTCTCCTCTTCTGCACTCAAGTCTCTCAGTTTCCGATGCCCTTCCTCAGTTAAGCTGAGGGCTTTCACATTCAGACTTAAAAGACCGCCTGCGCTCCCTTTACGCCCACTAAATCCGGCCAACGCTTGCCACCTACGTATTACCGCTGCTGCTGGCACGTAGTTAGC
+
BCCC?FFE8F:B8,E@A@9<,CFGD<FBF7F@@FF<@,CE,8<CBFGGCFFBB:BE@FE<<CF6FFCDA6CFG:@FFEDFGDE:<<?FDFC???@F?FFF,EFGGG=FGE7FFFGEEEGDGFF@E,9EFGFGG=FF8=FDAEED=@,EGGG88=E4>=E,@3=FC8331++=8,=@?+9D+++7@F,E;B,<F?+9=FGGFFAB1BC<015A=FAA*9A:5AAFBD=89>25>=BCE=@EFF03(4)/936((616;(22466?DD:7(51:8A?94)(,(-4::?F0:((,4.(.8.4:2
@M04999:289:000000000-L3R54:1:1101:10562:13706 2:N:0:432
GGACTACAAGGGTATCTAATCCTGTTTGCTCCCCACGCTTTCGCATCTCAGCGTCAGTATCTGTCCAGAAGGCCGCCTTCGCCACCGGTATCCCTCCACATCTCTACGCATTTCACCGCTACACGTGGAATTCTACCTTCCTCTACAATACTCCAGATAACCAGTTTTAAGTGCAATTCCCAGGTTGAGCCCGGGGCTTTCACACCTAACTTAATTATCCGCCTACATGCCCTTTACGCCCAGTCATTCCGATTAACGCTCGCACCCTCCGTATTACCGCGGCTGCTGGCACGGAGTTAGC
+
CCCCCGGGGGGGGGGGGGGGGGGGGGGGGGGGGGGGGGGGGGGGGGGGGGGGGGGGGGGGGGGGGGGGGGGGGGGGGGGGGGGGGGGGGGGGGGGGGGGGGGGGGGGGGGGGGGGGGGGGGGGGGGGGGGGGGGGGGGGGGGGGGGGGGGGGGGGGGGGGGGGGGFDFGGGFAFGGFGFGGGGGGCFGGGDGGGGGGGGGFFFFFFFFFFCEEFFFFFFFEBFFFFFFFFFFFFEFEFFFFFFFFECEFF@;@FFFEF@;<9919B?0:?9<67?>DF:99>B9B6:>??07:(46:<>A>
@M04999:289:000000000-L3R54:1:1101:20274:13726 2:N:0:432
GCTAGACTACCAGGGTATCTAATCCTGTTCGCTACCCATGCTTTCGAGCCTCAGCGTCAGTAACAGACCAGAGAGCCGCCTTCGCCACTGGTGTTCTTCCATATATCTACGCATTTCACCGCTACACATGGAGTTCCACTCTCCTCTTCTGCACTCAAGTCTCTCAGTTTCCGATGCTCTTCCTCAGTTAAGCTGAGGGCTTTCACATTCAGACTTAAAAGACCGCCTGCGCTCCCTTTACGCCCAATAAATCCGGACAACGCTTGCCACCTACGTATTACCGCGCCTGCTGGCACGTAGT
+
CCCCCGGGGGGGGGGGGGGGGGGGGGGGGGGGGGGGGGGGGGGGGGGGGGGGGGGGGGGGGGGGGGGGGGGGGGGGGGGGGGGGGGGGGGGGGGGGGGGGGGGGGGGGGGGGGGGGGGGGGGGGGGGGGGGGGGGGGGGGGGGGGGGGGGGGGGGGGGGGGGGGGGGGGGGGGGGGFGFGGGGGGGGGGGGGGGGGGGGGFFFFFFFFFFFFFFFFFFFFFFFFFBAFF>FFBDFFDF@C6>@@9@?FFFFFFEFF@BFF76@?BFFFFFFF:?FBFF>AFB<03(42?:?FBBBB?BBF?
@M04999:289:000000000-L3R54:1:1101:23185:13730 2:N:0:432
TGGGCGACTACTGGGGTATCTAATCCTGTTCGCTCCCCACGCTTTCGCTCCTCAGCGTCAGTGACGGCCCAGAGACCTGCCTTCGCCATCGGTGTTCTTCCCGATATCTACACATTCCACCGTTACACCGGGAATTCCAGTCTCCCCTACCGCACTCCAGTCCGCCCGTACCCGGCGCCGATCCACCGTTAAGCGATGGACTTTCACACCAGACGCGACGAACCGCCTACGAGCTCTTTACGCCCAATAAATCCGGATAACGCTTGCACCCTCCGTATTGCCGCGGCTGCTTGAACGGTGT
+
CCCCCGGGGGGGGGGGGGGGGGGGGGGGGGGGGGGGGGGGGGGGGGGGGGGGGGGGGGGGGGGGGGGGGGGGGGGGGGGGGGGGGGGGGGGGGEGGGGGGGGGGGGGGGGGGGGGGGFGGGGGGGGGGGGGGGGGGGGGGGGGGGGGGGGGGGGGGGGG?FGGGGDGGGGGGGGGGFGFGGGGGGGGGGEGC<FGGGGGGFFFFFFF4?FFF1>>>BFFF>>9>>>FF<?16621:4):@<B?FFFFF?AA99?;>022<7?>:6-(),4:?(46:?F7)6)111099;B))..)..((,-
@M04999:289:000000000-L3R54:1:1101:28162:13754 2:N:0:432
GGACTACACGGGTATCTAATCCTGTTTGCTACCCACGCTTTCGAGCATGAACGTCAGTGTTATCCCAGGAGGCTGCCTTCGCCATCGGTATTCCTCCACATCTCTACGCATTTCACTGCTACACGTGGAATTCTACCTCCCTCTGACACACTCTAGTTAGACAGTTTCAAATGCACGTCCCAAGTTGAGCTCGGGGATTTCACATCTGACTTATCTAACCGTCTGCGCTCGCTTTACGCCCAGTAATTCCGATTAACGCTCGCACCCTACGTATTACCGCGGCTGCTGGCACGTAGTTAGC
+
CCCCCGGGGGGGGGGGGGGGGGGGGGGGGGGGGGGGGGGGGGGGGGGGGGGGGGGGGGGGGGGGGGGGGGGGGGGGGGGGGGGGGGDGGGGGGGGGGGGGGGGGGGGGGGGGGGGGGGGGGGGGGGGGGGGGGGGGGGGGGGGGGGGGGGGGGGGGGGGGGGGGGCFGCGGGGGGGFGFGGGGGGGFGFGGGGGGGGGGGFFFAFFFFEE@EFFFFF>ACBFDFFEFFAFFFFFFFFFFFB?@FFFFEECE6;6@CE;(,6>;9FF6:BBFFF<0<AB?6;BF>(827?:(5:47?B<A45
@M04999:289:000000000-L3R54:1:1101:4142:13770 2:N:0:432
GGTGACTACTAGGGTATCTAATCCTGTTCGCTCCCCACGCTTTCGTCCATCAGCGTCAATCGGTATTTAGTAACCTGCCTTCGCAATCGGGGTTCTGTGTAATATCTATGCATTTCACCGCTACACTACACATTCCAACTACTTCAATACTATTCAAGATTAACAGTATCAACGGCAGTTCTACAGTTAAGCTGCAGGTTTTCACCGCTGACTTATCAACCCGCCTACGGACCCTTTAAACCCAATAAATCCGGATAACGCTCGCATCCTCCGTATTACCGCGGCTGCTGGCACGGAGTTT
+
CCCCCGGGGGGGGGGGGGGGGGGGGGGGGGGGGGGGGGGGGGGGGGGGGGGGGGGGGGGGGGGGGGGGGGGGGGGGGGGGGGGGGGGGGDGGGGGGGGGGGGGGGGGGGGGGGGGGGGGGGGGGGGGGGGGGGGGGGGGGGGGFGGGGGGGGGGGGGGGGGGGGGGGGGGGGGGGGFGFGGGGGGGGGGGGGGGGGGGGGFFFFFFBEFFFFFFFFFFFFFFFFFFFD2=DBFFFFEEEFFFDD?FFFFFFFFF?D?9@FFDDFF;:>>BFF;(8??2>9399>912?F?BF?),417??)
@M04999:289:000000000-L3R54:1:1101:13275:13788 2:N:0:432
ACGGGTATCTAATCCTGTTTGCTCCCCACGCTTTCGCATCTCAGCGTCAGTATCTGTCCAGAAGGCCGCCTTCGCCACCGGTATTCCTCCACATCTCTACGCATTTCACCGCTACACGTGGAATTCTACCTTCCTCTACAATACTCCAGATAACCAGTTTTAAGTGCAATTCCCAGGTTGAGCCCGGGGCTTTCACACCTAACTTAATTATCCGCCTACATGCCCTTTACGCCCAGTCATTCCGATTAACGCTCGCACCCTCCGTATTACCGCGGCTGCTGGCACGGAGTTAGCCGGTGCT
+
CCCCCGGGGGGGGGGGGGGGGGGGGGGGGGGGGGGGGGGGGGGGGGGGGGGGGGGGGGGGGGGGGGGGGGGGGGGGGGGGGGGGGGGGGGGGGGGGGGGGGGGGGGGGGGGGGGGGGGGGGGFGGGGGGGGGGGGGGGGFGFFGGGGGGGGGGFGGGGGGGGGFG9EGCGGGGGGDFGFGGGGGGGGGGGDFGGGFGG>GAFFFFFFFFFCEEDFFFFFFF?33>=BEEEDD(7?;EE3A<EEFFFFDFF6>FDBFFF;<F:?B<::3A>4:9(19;>FFF>?<B01>>FFBFFF10;;()
@M04999:289:000000000-L3R54:1:1101:3992:13840 2:N:0:432
TAGACTACAAGGGTATCTAATCCTGTTCGCTCCCCACGCTTTCGTCCATCAGCGTCAATCGGTATTTAGTAACCTGCCTTCGCAATCGGGGTTCTGTGTAATATCTATGCATTTCACCGCTACACTACACATTCCAGCTACTTCAATACTATTCAAGATTAACAGTATCAACGGCAGTTCTACAGTTAAGCTGCAGGTTTTCACCGCTGACTTATCAACCCGCCTACGGACCCTTTAAACCCAATAAATCCGGATAACGCTCGCATCCTCCGTATTACCGCGGCTGCTGGCACGGAGTT
+
CCCCCGGGGGGGGGGGGGGGGGGGGGGGGGGGGGGGGGGGGGGGGGGGGGGGGGGGGGGGGGGGGGGGGGGGGGGGGGGGGGGGGGGGGGGGGGGGGGGGGGGGGGGGGGGGGGGGGGGGGGGGGGGGGGGGGGGGGGGGGGGGGGGGGGGGGGGGGGGGGGGGGGGGGGGGGGDGFDFGGGGGGGGGGGGGGGGGGGG7CFFFFEFFFFFBFFFFFFFFFFBFFFFF=DFFFBFFFFEFFFFFFFFFFFFFBDFDFFF9DFFFF?>?FFFFF:1?AA>FB09>B>FFFBB?709>2:B
@M04999:289:000000000-L3R54:1:1101:15194:13843 2:N:0:432
GGACTACTCGGGTATCTAATCCTGTTCGCTACCCATGCTTTCGAACCTCAGCGTCAGTTACAGACCAGAGAGCCGCCTTCGCCACTGGTGTTCTTCCATATATCTACGCATTTCACCGCTACACATGGAGTCCCACTCTCCTCTTCTGCACTCAAGTCTCTCAGTTTCCGATGCTCTTCCTCAGTTAAGCTGAGGGCTTTCACATTCAGACTTAAAAGACCGCCTGCGCTCCCTTTACGCCCAATAAATCCGGACAACGCTTGCCACCTACGTATTACCGCGGCTGCTGGCACTTAGTT
+
CCCCCGGGGGGGGGGGGGGGGGGGGGGGGGGGGGGGGGGGGGGGGGGGGGGGGGGGGGGGGGGGGGGGGGGGGGGGGGGGGGGGGGGGGGGGGGGGGGGGGGGGGGGGGGGGGGGGGGGGGGGGGGGGGGGGGGGGGGGGGGGGGGGGGGGGGGGGGGGGFGGGGGGGGGGGGGGGFGFGGGGGGGGGGGGGGGGGGGGGFFFFFFFFFFEFFFFFFFFFFFFBFFBF>BFFFFFFFFFFBB?1@EEFFFFB;002;D;9?<:?:2<<?>><:<<(4<A076;11(8?D7:()(.).6<
@M04999:289:000000000-L3R54:1:1101:6682:13845 2:N:0:432
GACTACTCGGGTATCTAATCCTGTTCGCTCCCCACGCTTTCGTCCATCAGCGTCAATCGGTATTTAGTAACCTGCCTTCGCAATCGGGGTTCTGTGTAATATCTATGCATTTCACCGCTACACTACACATTCCAGCTACTTCAATACTATTCAAGATTAACAGTATCAACGGCAGTTCTACAGTTAAGCTGCAGGTTTTCACCGCTGACTTATCAACCCGCCTACGGACCCTTTAAACCCAATAAATCCGGATAACGCTCGCATCCTCCGTATTACCGCGGCTGCTGGCACGGAGTTAGCC
+
CCCCCGGFGFEGGFGGGGGGGDGGGGGGGGGEG@FGGFCGGGGEGGGGGGGGGGGGGGGGGDGDEGGGGGGGGGGGGGGGGGGEGGGGGGGGGFFFGGFGCFGDGGGGGCFGGGGFG>EGEGGGGGGGFCFFGGGGGGGGEGGGGGGGGGGGGGGGFAFGGF8DGFGGGGGGGGGFFGFGGGGGFGFGGGGGGGFFCFGGCABA>BEEFFFFFFFFFF?AFFAFFFFFFFFFFBECEF;;;3@EE<C<379((/))(((6>;>?0??21,3412))6692;>B13))5:(4296;:?DDA:
@M04999:289:000000000-L3R54:1:1101:12275:13861 2:N:0:432
TATGTGACTACTGGGGTATCTAATCCTGTTCGCTACCCATGCTTTCGAGCCTCAGCGTCAGTAACAGACCAGAGAGCCGCCTTCGCCACTGGTGTTCTTCCATATATCTACGCATTTCACCGCTACACATGGAGTTCCACTCTCCTCTTCTGCACTCAAGTCTCTCAGTTTCCGATGCTCTTCCTCAGTTAAGCTGAGGGCTTTCACATTCAGACTTAAAAGACCGCCTGCGCTCCCTTTACGCCCAATAAATCCGGACAACGCTTGCCACCTACGTATTACCGCGGCTGCTGGCACGT
+
CCCCCGGGGGGGGGGGGGGGGGGGGGGGGGGGGGGGGGGGGGGGGGEGGGGGGGGGGGGGGGGGGGGGGGGGGGGGGGGGGGGGGGGGGGGGGGGGGGGGGGGGGGGGGGGGGGGGGGGGGGGGGGGGGGGGGGGGGGGGGGGGGGGGGGGGGGGGGGGGGGGGGFGGGGGGGGGGFGFGGGGGGGGGGGGGGGGGGGFDDFFFFFFFFFFFFFFFEFFF>A=DFB>AADF2>@D@BD:AEE@FFFFFFE@EFFFF9@>BFFFFFFFFFABBB08<:<<?<DA:099B>11:):1?<B:
@M04999:289:000000000-L3R54:1:1101:20759:13888 2:N:0:432
TGACTACCCGGGTATCTAATCCTGTTTGCTCCCCACGCTTTCGCATCTCAGCGTCAGTATCTGTCCAGAAGGCCGCCTTCGCCACCGGTATTCCTCCACATCTCTACGCATTTCACCGCTACACGTGGAATTCTACCTTCCTCTACAATACTCCAGATAACCAGTTTTAAGTGCAATTCCCAGGTTGAGCCCGGGGCTTTCACACCTAACTTAATTATCCGCCTACATGCCCTTTACGCCCAGTCATTCCGATTAACGCTCGCACCCTCCGTATTACCGCGGCTGCTGGCACGTAGTTAGC
+
CCCCCGGGGFGCFEGGGGGGGGGGGGGGGGGGGGGGGGGGGGGGGGGGGGGGGGGGGGGGGGGGGGGGGGGGFGEGGGGGGGGCFGGGGGGGGGGGGGGGGGGGGGGGGGGGGGGGGGGGGGGGGGGGGGGGGGGGGGGGGGGGGGGGGGGGDFGGGGFGGGGGGGGGGGGFDFGFFGFGGCGGGGGGGGGFEGGGGGGGFFFFFFFFFDFFFFFFEBFCBF@25358<@8;EF;CEFFF03=E4>E3?E;;;;DF<?BF2((-7B62281417?ADFBB>F66;::F:1:>B(4<3).6-
@M04999:289:000000000-L3R54:1:1101:29178:13890 2:N:0:432
AGTTGACTACTGGGGTATCTAATCCTGTTCGCTACCCATGCTTTCGAACCTCAGCGTCAGTTACAGACCAGAGAGCCGCCTTCGCCACTGGTGTTCTTCCATATATCTACGCATTCCACCGCTACACATGGAGTTCCACTCTCCTCTTCTGCACTCTAGAAAAACAGTTTCAGCTGCACTTCCCCGGTTAAGCCGAGGGCTTTCACAGCTGACTTGTTCTCCCGCCTGCGTTCGCTTTACGCCCAATAAATCCGGACAACGCTTGCCACCTACGTATTACCGCGGCTGCTGGCACGTAGTT
+
CCCCCGGGGGGGGGGGGGGGGGGGGGGGGGGGGGGGGGGGGGGGGGGGGGGGGGGGGGGGGGGGGGGGGGGFGGGGGGGGGGGGGGGGGGGGGGGGGGGGGGGGGGGGGGGGGGGAFGFFGGGGGGGGGGGGGGGGGGGGGFGGGGGGGGGGGGGGGGGFFGGGGGGGGGGGGGGGFGFGGGGGGGDGGGGGGGGGGGGGFAFFFFFFFFFFFFFFEFFFFFFFFFFFFFFFDFFFFFCFFFFFFFFEA9CEEF6B>BF?BFF?FFBFF?B?F<<<>FFFFBFBF96>F?:>0:?::BB?:
@M04999:289:000000000-L3R54:1:1101:8380:13904 2:N:0:432
ACAGACTACAGGGGTATCTAATCCTGTTTGCTCCCCACGCTTTCGCATCTCAGCGTCAGTATCTGTCCAGAAGGCCGCCTTCGCCACCGGTATTCCTCCACATCTCTACGCATTTCACCGCTACACGTGGAATTCTACCTTCCTCTACAATACTCTAGTTAACCAGTTTTAAGTGCAATTCCTAGGTTGAGCCCAGGGCTTTCACACCTAACTTAATTATCCGCCTACATGCCCTTTACGCCCAGTCATTCCGATTAACGCTCGCACCCTCCGTATTACCGCGGCTGCTGGCACGGAGTT
+
CCCCCGGGGGGGGGGGGGGGGGGGGGGGGGGGGGGGGGGGGGGGGGGGGGGGGGGGGGGGGGGGGGGGGGGGGGGGGGGGGGGGGGGGGGGGGGGGGGGGGGGGGGGGGGGGGGGGGGGGGGGGGGGGGGGGGGGGGGGGGGGGGGGGGGGGGGGGGGGGGGGGGGGGGGGGGGGGFGFGGGGGFFGGGGGGGGGGGGGGFFFFFFFFFFFFFFFCEFFFFFFFFFFFEFFFEFFFFFFDFFF=@EFFFFFFF@?FFFC6>?1299>>?FB?;?0:BBBABF;0;>9B:?03:74(((4:
@M04999:289:000000000-L3R54:1:1101:18587:13933 2:N:0:432
AGGACTACTGGGGTATCTAATCCTGTTCGCTACCCATGCTTTCGAGCCTCAGCGTCAGTAACAGACCAGAGAGCCGCCTTCGCCACTGGTGTTCTTCCATATATCTACGCATTTCACCGCTACGCATGGAGTTCCACTCTCCTCTTCTGCACTCAAGTCTCTCAGTTTCCGATGCTCTTCCTCAGTTAAGCTGAGGGCTTTCACATTCAGACTTAAAAGACCGCCTGCGCTCCCTTTACGCCCAATAAATCCGGACAACGCTTGCCACCTACGTATTACCGCGGCTGCTGGCACGTAGTT
+
AC<C8<A<FFGGGG@FFACFDCF@,;FFCC@CFFGGGFEGGGGG8EEGFG8<EFCCEDFFGGGGFGGFGCF8CFFGGGGGGCCG,FFFG69EFGFFDGAGGGGCGCA?D774@EGDFGGGGDEGGDFFFGG=ECE=BFGFEGCGFFFF=DFGFDGDDGG8E,@DB=FFGGGGGEGFFGFFGC9,>EG7AACCGGFGGGGGFFACFFFFE<=@=C+<*+4:9BBFFABF>@BFFFFFFECED29;;85))9CEFFFFF(226:::B0).182(332<:ABBB((,99>??B?FBF8.4(42
@M04999:289:000000000-L3R54:1:1101:20350:13978 2:N:0:432
GACTACTAGGGTATCTAATCCTGTTCGCTACCCATGCTTTCGAACCTCAGCGTCAGTTACAGACCAGAGAGCCGCCTTCGCCACTGGTGTTCTTCCATATATCTACGCATTCCACCGCTACACATGGAGTTCCACTCTCCTCTTCTGCACTCAAGAAAAACAGTTTCAGCTGCACTTCCCCGGTTAAGTCGAGGGCTTTCACAGCTGACTTGTTCTCCCGCCTGCGTTCGCTTTACGCCCAATAAATCCGGACAACGCTTGCCACCTACGTATTACCGCGGCTGCTGGCACGGAGTTAGCC
+
CCCCCGGGGGGGGGGGGGGGGGGGGGGGGGGGGGGGGGGGGGGGGGGGGGGGGGGGGGGGGGGGGGGGGGGGGGGGGGGGGGGGGGGFGGGGGFGGGGGGGGGGGGGGGGFGGFGGGGGGGGGGGGGGGGGGGGGGGGGGGGGGGGGGGGGFGGGGGGGGGGGGGGGCFFGGGGGGFGFGGGGGGGGGGGGGGGGGGGGFFFFFFFFFFFFFFFFFFFFFFFDF>BFFFF>9<DEEFFFF<25;ECFFFFFFF@FFFFBFFFFA??0?BFFF<?<24?FFFB0><0:BB?DFF>6:BFFF?
@M04999:289:000000000-L3R54:1:1101:28403:13983 2:N:0:432
GACTACTGGGGTATCTAATCCTGTTCGCTCCCCACGCTTTCGTCCATCAGCGTCAATCGGTATTTAGTAACCTGCCTTCGCAATCGGGGTTCTGTGTAATATCTATGCATTTCACCGCTACACTACACATTCCAGCTACTTCAATACTATTCAAGATTAACAGTATCAACGGCAGTTCTACAGTTAAGCTGCAGGTTTTCACCGCTGACTTATCAACCCGCCTACGGACCCTTTAAACCCAATAAATCCGGATAACGCTCGCATCCTCCGTATTACCGCGGCTGCTGGCACGGAGTTAGCC
+
CCCCCGGGGGGGGGGGGGGGGGGGGGGGGGGGEGGGGGGGGGGGGGGGGGGGGGGGGGGGGGGGGGGGGGGGGGGGGGGGGEEGGGGGGGGGGGGGGGGGGGGGGGGGGGGGGGGGGGGGGGGGGGGGGGGGGGGGFFGGGGGGGGGGGFGGGGGGGGGGGGGGGFGGGGGGGGGGFF?DGGGGGFGGGG?FGGFGGGGGFFFDEFFFFFEFFFFFDADAE9@ADF=DFFFFFFFCEE8348DFFEEC8@>D@?47;BD<>1>6>?FF?B:::?BF>?B19>>B:2:::(46>((4.4:>:
@M04999:289:000000000-L3R54:1:1101:11679:14040 2:N:0:432
ACAGCGACTACAAGGGTATCTAATCCTGTTTGCTACCCACGCTTTCGAGCATGAACGTCAGTGTTATCCCAGGAGGCTGCCTTCGCCATCGGTATTCCTCCACATCTCTACGCATTTCACTGCTACACGTGGAATTCTACCTCCCTCTGACACACTCTAGTTAGACAGTTTCAAATGCACGTCCCAAGTTGAGCTCGGGGATTTCACATCTGACTTATCTAACCGTCTGCGCTCGCTTTACGCCCAGTAATTCCGATTAACGCTCGCACCCTACGTATTACCGCGGCTGCTGGCACGTAGT
+
CCCCCGGGGGGGGGGGGGGGGGGGGGGGGGGGGGGGGGGGGGGGGGGGGGGGGGGGGFGGGGGGGGGGGGGGGGGGGGGGGGGGGGGGGGGGGGGGGGGGGGGG?FGGGGGGGGGGGGGGGGGGGGGGGGGGGGGGGGGGGGGGGGGGGGGGGGGEGGGGGGGGGGGGGGGGGGGGFGFGGGGGGGGGGGGGGGGGGGGGFFFFFFFFFFFFCFFFFFF4FEEDFFFFBEBFFFFFFFFFFFFFF@@FFECEFEFD@@F?EDF<?BB>9920<FFF?AFFFF?1>;>F>:??8?F<8<?F:
@M04999:289:000000000-L3R54:1:1101:2880:14050 2:N:0:432
GGTAGACTACTAGGGTATCTAATCCTGTTCGCTACCCATGCTTTCGAACCTCAGCGTCAGTTACAGACCAGAGAGCCGCCTTCGCCACTGGTGTTCTTCCATATATCTACGCATTCCACCGCTACACATGGAGTTCCACTCTCCTCTTCTGCACTCAAGAAAAACAGTTTCAGCTGCACTTCCCCGGTTAAGCCGAGGGCTTTCACAGCTGACTTGTCCTCCCGCCTGCGCTCGCTTTACGCCCAATAAATCCGGACAACGCTTGCCACCTACGTATTACCGCGGCTGCTGGCACGTAGTT
+
CC@CCGFFFGGGGGGGGGGGFFGGDFGFGGGGEGGGGGG8FFEGGG8EGGGFFAFGGGGGGGGGGGEFDGGCFFCFFEGEGEGGCEECFFFFFFGGGGGGGGFGG,CFGF7F7?@FGGGCCECGGGGGFCCCEFFGGCEC,4AFGGGDGFDFFGGGGGCF?FGDCFFGGGGG89FG?DF?DFGGGGDGE>DEEFED?55C69AFFFF;BF=EFFFFE*1ACB29@@=DF=(:<991@<9F<D99@7@@F3?C6;B(9B6<>><04:79<6<B>(,84:)6<:001309B>:(,(5:?0:24
@M04999:289:000000000-L3R54:1:1101:9524:14071 2:N:0:432
GGGGACTACCGGGGTATCTAATCCTGTTCGCTACCCATGCTTTCGAACCTCAGCGTCAGTTACAGACCAGAGAGCCGCCTTCGCCACTGGTATTCCTCCACATCTCTACGCATTTCACCGCTACACGTGGAATTCTACCTTCCTCTACAATACTCCAGATAACCAGTTCTAAGTGCAATTCCCAGGTTGAGCCCGGGGCTTTCACACCTAGCTTAATTATCCGCCTACATGCCCTTTACGCCCAGTCATTCCGATTAACGCTCGCACCCTCCGTATTACCGCGGCTGCTGGCACGGAGTTT
+
CCCCCGGGGGGGGGGGGGGGGGGGGGGGGGGGGGGGGGGGGGGGGGGGGGGGGGGGGGGGGGGGGFGGGGGGGGFGGGGGGGGGGGGGGGGGGGGGGGGGGGGGGGGGGGGGGGGGGGGGGGGGGGGGGGGGGGGGGGGGGGGFGGGGGGGGGGGGGGGGGGGGGGGGGGGGGFGGFGFGGGGGGGGGGGGGGGGGGGGDFFFFFFFFFFFFFFFFFFCEFFFFDFFFFFFFFD@@FEFFFBFF65;ACEEFE<@D@CBFFFFBF9>FB?FBF:<?BAFF?F9169(1??(33<?>00(.)
@M04999:289:000000000-L3R54:1:1101:8986:14081 2:N:0:432
TGTGGACTACACGGGTATCTAATCCTGTTCGCTCCCCACGCTTTCGCTCCTCAGCGTCAGTGACGGCCCAGAGACCTGCCTTCGCCATCGTTGTTCTTCCCGATATCTACACATTCCACCGTTACACCGGGAATTCCAGTCTCCCCTACCGCACTCCAGTCCGCCCGTACCCGGCGCCGATCCACCGTTAAGCGATGGACTTCCACACCAGACGCGACGAACCGCCTACGAGCTCTTTCCGCTCAATCAATCCGGATAACGCTTGCACCCTACGTATTACCGGGGCTGCTGGCACGTAGTT
+
CCB@CCF9FD<@@F:FGFAAEC<-,CFCFGGG@EGCFEB@FF86C@7FFFGGCCFFBCFCFG9FFCCE@FGCEFGGG,F8AFD<,BBFF=,,:C=FFFA,FB?F===FG9?BE@EFDF=EB=+8CBA@CCC::63>,@=33,,@F=DDFC=ECG8DFG?<CFG+@97@EEGGC7*4/:6):5*,+=:A*:51:C5/:*0>;6FFCFF>;2208>D>FF543916>1(,4:<((4:>22)98:(37)6),<4<B03,(,<747(41823?<BB1(().4)-)(((-(,4<)822:5(:011)
@M04999:289:000000000-L3R54:1:1101:25257:14091 2:N:0:432
GAGGACTACTAGGGTATCTAATCCTGTTTGCTCCCCACGCTTTCGCATCTCAGCGTCAGTATCTGTCCAGAAGGCCGCCTTCGCCACCGGTATTCCTCCACATCTCTACGCATTTCACCGCTACACGTGGAATTCTACCTTCCTCTACAATACTCTAGTTAACCAGTTTTAAGTGCAATTCCTAGGTTGAGCCCAGGGCTTTCACACCTAACTTAATTATCCGCCTACATGCCCTTTACGCCCAGTCATTCCGATTAACGCTCGCACCCTCCGTATTACCGCGGCTGCTGGCACGGAGTTT
+
CCC?8F@FGFDEGGGFGCG@CFDGGGFGGGFE@FGGGGGGGGGGGGGFGGGGGGGGGGEGFDFEGGGGGGGFGGGGCGGGGGFDGEG8FEGGFGBFGFGGGGEEEFCDFFGGGDGGGGGGGGGGGGEGGGGGFGCGGG9FECGGGCDFGGGFGGGGFDD,@EGF9DE=EF=?EFGGFG?FDDGCGGGG,@8EGGGGDDDGF>AF@FFB:@BCC>>F7@;ACED2>=DFBCF3@F:BFFFA@=B@F5.7)7<7@6<<DCEFFF?BBBFFF636>F?07ABA:063967<)421:??6091,-
@M04999:289:000000000-L3R54:1:1101:6011:14118 2:N:0:432
TGACTACTCGGGTATCTAATCCTGTTTGCTCCCCACGCTTTCGCATCTCAGCGTCAGTATCTGTCCAGAAGGCCGCCTTCGCCACCGGTATTCCTCCACATCTCTACGCATTTCACCGCTACACGTGGAATTCTACCTTCCTCTACAATACTCTAGTTAACCAGTTTTAAGTGCAATTCCTAGGTTGAGCCCAGGGCTTTCACACCTAACTTAATTATCCGCCTACATGCCCTTTACGCCCAGTCATTCCGATTAACGCTCGCACCCTCCGTATTACTGCGGCTGCTGGCACGGAGTTAGC
+
CCCCCGGGGGGGGGGGGGGGGGGGGGGGGGGGGGGGGGGGGGGGGGGGGGGGGGGGGGGGGGGGGGGGGGGGGGGGGGGGGGGGGGGGGGGGGGGGGGGGGGGGGGGGGGGGGGGGGGGGGGGGGGGG7FGGGGGGGGGGGGGGGGGGGGGGGGGGGGGGGGGGGGGGGGGGGGGGFGFGGGGGGGGGGGGGGGGGGFGGFFFFFFFFFFFEFFFFFFFFEFDFFFFFFFFBFFFFFFFFFFFFFFFEFF@<F@DEEF@F06>1(3:42:>FBFFFB):A:2>BFFFFBFFFF6((4:9<6
@M04999:289:000000000-L3R54:1:1101:16548:14128 2:N:0:432
TAGGACTACTGGGGTATCTAATCCTGTTCGCTACCCATGCTTTCGAGCCTCAGCGTCAGTAACAGACCAGAGAGCCGCCTTCGCCACTGGTGTTCTTCCATATATCTACGCATTTCACCGCTACACATGGAGTTCCACTCTCCTCTTCTGCACTCAAGTCTCTCAGTTTCCGATGCTCTTCCTCAGTTAAGCTGAGGGCTTTCACATTCAGACTTAAAAGACCGCCTGCGCTCCCTTTACGCCCAATAAATCCGGACAACGCTTGCCACCTACGTATTACCGCGGCTGCTGGCACGTAGTT
+
CCCCCGGGGGGGGGGGGGGGGGGGGGGGGGGGGGGGGGGGGGGGG,FGGGGGGGGGGGGGGGGGGGGGGGGGGGGGGGGGGGGGGGGGGGGGGGGGGGGGGGGGGGGGGGGGGGGGGGGGGGGGGGGGDGGGGGGGGGGGGGGGGGGGGGGGGGGGGGGGFGGGGGGGGGGGDGGGFGFGGGGGGGGGFGGGGGGGGGGGFFFFFFFFFFFCFFFFFFFFFFFFFBAFFFF==@FFFF=F@FFFDFF@AEFFFB;<BB=F@BFFFFFBFF?3>?2<A?25A:>>(79B?FF:??F?<1:::
@M04999:289:000000000-L3R54:1:1101:11707:14134 2:N:0:432
TGACTACCCGGGTATCTAATCCTGTTCGCTCCCCACGCTTTCGTCCATCGGCGTCAATCGGTATTTAGTAACCTGCCTTCGCAATCGGGGTTCTGTGTAATATCTATGCATTTCACCGCTACACTACACATTCCAGCTACTTCAATACTATTCAAGATTAACAGTATCAACGGCAGTTCTACAGTTAAGCTGCAGGTTTTCACCGCTGACTTATCAACCCGCCTACGGACCCTTTAAACCCAATAAATCCGGATAACGCTCGCATCCTCCGTATTACCGCGGCTGCTGGCACGGAGTTAGC
+
CCCCCGGGGGGGGGGGGGGGGGGGGGGGGGGGGGGGGGGGGGGGGGGGGGGGGGGGGGGGGGGGGGGGGGGGGGGGGGGGGGGGGGGGGGGGGGGGGGGGGGGGGGGGGGGGGGGGGGGGGGGGGGGGGGGGGGGGGGGGGGGGGGGGGGGGGGGGGGGGGGGGGGGGGGGGEGGGFGFGGGGGGGGGGGGGGGGGGGGGFFFFFFFFFFFFFFFFFFFFFFFFFFF??FBD@FFFFEFFDFFDEFFFFF9>F?<DF?9??FF>BBBFFF>?6??DFBB>>FFFFFFFF?(<BF9>?<264
@M04999:289:000000000-L3R54:1:1101:18070:14137 2:N:0:432
GGACTACACGGGTATCTAATCCTGTTCGCTCCCCACGCTTTCGTCCATCAGCGTCAATCGGTATTTAGTAACCTGCCTTCGCAATCGGGGTTCTGTGTAATATCTATGCATTTCACCGCTACACTACACATTCCAGCTACTTCAATACTATTCAAGATTAACAGTATCAACGGCAGTTCTACAGTTAAGCTGCAGGTTTTCACCGCTGACTTATCAACCCGCCTACGGACCCTTTAAACCCAATAAATCCGGATAACGCTCGCATCCTCCGTATTACCGCGGCTGCTGGCACGGAGTTAGC
+
CCCCCGGGGGGGGGGGGGGGGGGGGGGGGGGGGGGGGGGEGGGFGGGGGGGGGGGGGGGGGGGGGGGGGGGGGGGGGGGGGGGGGGGGGGGGGGGGGGGGGGGGGGGGGGGGGGFGGGGGGGGGGGGGGGGGGGGGGGGGGGGGGGGGGGGGGGGGGGFGGGGGGGGGGFGEGGGGFFBGGGFGGGGGGGGGGGGGGGGGFFFFFFFB9CBEEFFFCFFFFFFFFFFFFFFFFFFFFCAF?FFFEFFFFFFF;@DEF?BFF;>BFFB?FFB??0>AAA?9F24>;?:::8?DFFB>2:>F4
@M04999:289:000000000-L3R54:1:1101:4754:14187 2:N:0:432
CGGGACTACTCGGGTATCTAATCCTGTTCGCTCCCCACGCTTTCGCTCCTCAGCGTCAGTGACGGCCCAGAGACCTGCCTTCGCCATCGGTGTTCTTCCCGATATCTACACATTCCACCGTTACACCGGGAATTCCAGTCTCCCCTACCGCACTCCAGTCCGCCCGTACCCGGCGCCGATCCACCGTTAAGCGATGGACTTTCACACCAGACGCGACGAACCGCCTACGAGCTCTTTACGCCCAATAAATCCGGATAACGCTTGCACCCTACGTATTACCGCGGCTGCTGGCCCGTAGTTG
+
CCCCCGGGGGGGGGGGGGGGGGGGGGGGGGGGGGGGGGGGGGGGGGEGGGGGGGGGGGGGGGGGGGGGGGGGGGGGGGGGGGGGGGGGGGGGGGGGGFGGGGGGGGGGGGGGGGGGGGGGGGGGGGGGGGGGGGGGGGGGGGGGGGGGGGGGGGGGGGGGGGGGGGGGGGGGGGGDEDB:DDGGGGCEGGGGGGGGGFGCFAFFFFFF0<?BFFFFFFEF@FBFBFBFF??F9B9AAAFFFFBB<?)4<AB?BB6<?FB?0<FF?FBBBF?:::D2:A<DFFFF>19<28:??(-463())
@M04999:289:000000000-L3R54:1:1101:29025:14205 2:N:0:432
GTGCGACTACTGGGGTATCTAATCCTGTTCGCTACCCATGCTTTCGAGCCTCAGCGTCAGTAACAGACCAGAGAGCCGCCTTCGCCACTGGTGTTCTTCCATATATCTACGCATTTCACCGCTACACATGGAGTTCCACTCTCCTCTTCTGCACTCAAGTCTCCCAGTTTCCGATGCTCTTCCTCAGTTAAGCTGAGGGCTTTCACATTCAGACTTAAAAGACCGCCTGCGCTCCCTTTACGCCCAATAACTCCGGACAACGCTTGCCACCTACGTATTACCGCGGCTGCTGGCACGTAGT
+
BACCCDFEGGGGGGGGGGGGGGGGGGGGGGGGGGGGGGGGGGFGGGFGGGGGGGGGGGGGGGGGGGGGGGGGGGGGGGGCGGGGGGGGGGFFFGGGGGGGGGGGGFGGGGGGGGGFGGGGGGGGGGGGGGCFGGGGGGGGGGGGGGGGGGGFGGGGEFDFG=AGGFGDFGGGG>DGFGFGGGGFGG,@E:FDFAFGFFDD6?AAFFFF=ECAEFFFCFFEFDBB226(/5@B@DFF;@EFF<D6>;?@@E)>3;0:;1:02;BFF?FBA>::3:??2<7546:99(47;?74(-.84::(-
@M04999:289:000000000-L3R54:1:1101:21234:14218 2:N:0:432
CTGTCGACTACCCGGGTATCTAATCCTGTTTGCTCCCCACGCTTTCGCATCTCAGCGTCAGTATCTGTCCAGAAGGCCGCCTTCGCCACCGGTATTCCTCCACATCTCTACGCATTTCACCGCTACACGTGGAATTCTACCTTCCCCTACAATACTCCAGATAACCAGTTTTAAGTGCAATTCCCAGGTTGAGCCCGGGGCTTTCACACCTAACTTAATTATCCGCCTACATGCCCTTTACGCCCAGTCATTCCGATTAACGCTCGCACCCTCCGTATTACCTCGGCTGCTGGCACGGAGT
+
CCCCCGGGGGGGGGDGGGGGGGGGGGGGGGGGGGGFGGGGGGGGGGGGGGGGGGGGGGGGGGGGGGGGGGGGGGGGGGGGGGGGGGGGGGGGGGFGGGGGGGGGGGGGGGGGGGGGGGGGGGGGGGGGGGGG>FGGGGGGGGGGGGGGGGGGGGGGGGGGGGFGGGGGGFFGGGGGFGFGGGGGGGGGGGGGGGGGGGGG?DFFFFFFFDFFFFFFFFFEFFFEFFFFFFFFEE48EFFF>4;@@DF;<A?CFFF:B?FBF<6<FB>0>FFFF09?0:?><>)4:<<B>????:?F?(7(-
@M04999:289:000000000-L3R54:1:1101:7436:14219 2:N:0:432
GAGGACTACTGGGGTATCTAATCCTGTTCGCTCCCCACGCTTTCGCTCCTCAGCGCCAGTGACGGCCCAGAGACCTGCCTTCGCCATCGGTGTTCTTCCCGATATCTACACATTCCACCGTTACACCGGGAATTCCAGTCTCCCCTACCGCACTCCAGTCCGCCCGTACCCGGCGCCGATCCACCGTTAAGCGATGGACTTTCACACCAGACGCGACGAACCGCCTACGAGCGCTTTACGCCCAATAAATCCGGATAACGCTTGCACCCTACGTATTCCCTCGGCGGCTGGAACTGCGGTT
+
CCCCCGGGGGGGGGEGGGGGGGGGGGGGGGGGGGGGGGGGGGGGGGGGGGGGGGGGGGGGGGGDCFFGEFFGGGGGGGGGGGGGGGGFGGGDCGGGGGDGEDGFGGGGGGGGGGGGGGCEDGGGGGFFGGGEGGGGGGGGGGFGGGGGGEGGGCFGGCEGGGGEEGEGGGFE8EGGDD;)?DGGGGCGGG9EEE7<D<<=FAFFFFFE<::?>FFE>3>9B>4;;:?F?0((,(4:0)67:99<<?:BFD<0(((--).12:?2:B?<F?0((3544).4)44<(-(,42(,(()))-(,(
@M04999:289:000000000-L3R54:1:1101:14539:14221 2:N:0:432
GACTACACGGGTATCTAATCCTGTTCGCTCCCCACGCTTTCGTCCATCAGCGTCAATCGGTATTTAGTAACCTGCCTTCGCAATCGGGGTTCTGTGTAATATCTATGCATTTCACCGCTACACTACACATTCCAGCTACTTCAATACTATTCAAGATTAACAGTATCAACGGCAGTTCTACAGTTAAGCTGCAGGTTTTCACCGCTGACTTATCAACCCGCCTACGGACCCTTTAAACCCAATAAATCCGGATAACGCTCGCATCCTCCGTATTACCGCGGCTGCTGGCACGGAGTTAGCC
+
CCCCCGGGGGGGGGGGGGGGGGGGGGGGGGGGGGGGGGGGGGGGGGFGGGGGGGGGGGGGGGGGGGGGGGGGGGGGGGGGGGGGGGGGGGGGGGGGGGGGGGGGGGGGGGGGGGGGGGGGGGGGGGGGGGGGGGGGGGGGGGGGGGGGGGFGGGGGGGGGGGGGGGGGGGGGGGGGFGFGGGGGGGGGGGGGGGGGGGGGFFFEFFFDDFFFFFFFDFFFFFFFFFFFBFFBFFFFEF@FFDFEFFF?EFF?@FFFFFFFFFFFFFFFFFFFF?FFFF>>BFBFF??BF:??9>08:AAA7
@M04999:289:000000000-L3R54:1:1101:4785:14249 2:N:0:432
TGTAGGACTACACGGGTATCTAATCCTGTTCGCTACCCATGCTTTCGAACCTCAGCGTCAGTTACAGACCAGAGAGCCGCCTTCGCCACTGGTGTTCTTCCATATATCTACGCATTCCACCGCTACACATGGAGTTCCACTCTCCTCTTCTGCACTCAAGAAAAACAGTTTCAGCTGCACTTCCCCGGTTAAGCCGAGGGCTTTCACAGCTGACTTGTTCTCCCGCCTGCGTTCGCTTTACGCCCAATAAATCCGGACAACGCTTGCCACCTACGTATTACCGCGGCTGCTGCCACGTAGT
+
CCCCCGGGGGGGGGGGGGGGGGGGGGGGGGFGGGCGGGGEGGGGGGGGGGGGGGGGGGGGGGGGGGGFGGGGGGGGFGGGGGGGGGGGGGGGGGGGGGGGGFFGGCFGGGGGGGGGGGGGGGGGGGGGFBFGGGGGGGGGGGGGGGGGDGGGGGGGGFGGGGG8DDGGGGGCGGGGFGFFFGGGGCCCEGEGFFGGDGDDEFF>AFFFFFFBEAFFBB+6+84>@@@@@FFDDD@BF@FFFFFF9@08@ABBD?F9?>BB?F><(4??AFFFF712<A7<A2(49>;94()5)(44--((,
@M04999:289:000000000-L3R54:1:1101:22142:14281 2:N:0:432
GACTACTGGGGTATCTAATCCTGTTTGCTCCCCACGCTTTCGCATCTCAGCGTCAGTATCTGTCCAGAAGGCCGCCTTCGCCACCGGTATTCCTCCACATCTCTACGCATTTCACCGCTACACGTGGAATTCTACCTTCCTCTACAATACTTCAGATAACCAGTTTTAAGTGCAATTCCCAGGTTGAGCCCGGGGCTTTCACACCTAACTTAATTATCCGCCTACATGCCCTTTACGCCCAGTCATTCCGATTAACGCTCGCACCCTCCGTATTACCGCGCCTGCTGGCACGGAGTTAGCC
+
CCCCCGGGGGGGGGGGGGGGGGGGGGGGGGGGGGGGGGGGGGGGGGGGGGGGGGGGGFGGGGGGGGGGGGGGFGGGGGGGEGGGGGGGGGGGGGGGFGGGGGGGGGGGGGGGGGGGGGGGGGGGGGGGCGGGGGGGGDCGGGGGGGGGGGGFGGGFG9EFGGDFCGGGGGGGGGGGFD<FFGGGGGGGGGFGGGGGGGGGFFFFFFFFFFFEF>>BEFFFFF99=;EF=E=@FFFEFFFEF6;@@EEF38(2176CD90;3((46:0422?B0:A4<B;B(161432?1:B:9132:F<>7
@M04999:289:000000000-L3R54:1:1101:3246:14285 2:N:0:432
GGACTACTCGGGTATCTAATCCTGTTCGCTCCCCACGCTTTCGTCCATCAGCGTCAATCGGTATTTAGTAACCTGCCTTCGCAATCGGGGTTCTGTGTAATATCTATGCATTTCACCGCTACACTACACATTCCAGCTACTTCAATACTATTCAAGATTAACAGTATCAACGGCAGTTCTACAGTTAAGCTGCAGGTTTTCACCGCTGACTTATCAACCCGCCTACGGACCCTTTAAACCCAATAAATCCGGATAACGCTCGCATCCCCCGTATTACCGCTGCTGCTGGCACGGAGTTAGC
+
CCCCCGGGGGEGGGGDGGFFGGFGFCFEGGGEFGGGGGEFFGGGEGGGGEFGGGGGDFADDGCGGFAFFGFFGGGGGGGGDGBCCGGEGGGGGGGGCFGDGGGGGGGGGGGCCCFGFGGGDCFGGGGGGGGGGGGGGCGGFGGGGGGGCGGGDAD;B?FGGFFGEGAFFGGGCGGGFGFGGGGCFGFFEGGFFGGG6CFGFF?59>DBBFEE@CFFCAFF>BFFFB92629@F:==7;@F<<08;<)5?EFB<?@E@090;904?>?(4491(42):<1043>:27)48?0<:(4(-().)
@M04999:289:000000000-L3R54:1:1101:10178:14299 2:N:0:432
GACTACACGGGTATCTAATCCTGTTTGCTCCCCACGCTTTCGCATCTCAGCGTCAGTATCTGTCCAGAAGGCCGCCTTCGCCACCGGTATTCCTCCACATCTCTACGCATTTCACCGCTACACGTGGAATTCTACCTTCCTCTACAATACTCCAGATAACCAGTTTTAAGTGCAATTCCCAGGTTGAGCCCGGGGCTTTCACACCTAACTTAATTATCCGCCTACATGCCCTTTACGCCCAGTCATTCCGATTAACGCTCGCACCCTCCGTATTACCGCGGCTGCTGGCACGGAGTTAGCC
+
CCCCCGGGGGGGGGGGGGGGGGGGGGGGGFF@FGGGGGGGGGGEFFFFEFGGGGGGGGGGGGFGGGFGGGGGGGGDGGGGDGGGGGGGDDCFDDFDEGGGGGGGGFGDDGEGFGGGGGGGGGGGGECGGGGGGGGGGGFGFGFGGGGGGCFFGGF8DFGGEGEFCFDAGGFFFEDFFGFGGFFC9FDFGGFGDECG4CFCCFFFDFFFFCEFFFFCFF6>>DDDFFFEEFF@@FFFF?::?FFFFECFCE@;(67;6;B?9>999??::;1(3>DFF?>B>B>><)30(()-,3(8?A:<5
@M04999:289:000000000-L3R54:1:1101:5284:14334 2:N:0:432
GACTACTCGGGTATCTAATCCTGTTCGCTCCCCACGCTTTCGTCCATCAGCGTCAATCGGTATTTAGTAACCTGCCTTCGCAATCGGGGTTCTGTGTAATATCTATGCATTTCACCGCTACACTACACATTCCAGCTACTTCAATACTATTCAAGATTAACAGTATCAACGGCAGTTCTACAGTTAAGCTGCAGGTTTTCACCGCTGACTTATCAACCCGCCTACGGACCCTTTAAACCCAATAAATCCGGATAACGCTCGCATCCTCCGTATTACCGCGGCTGCTGGCACGGAGTTAGCC
+
CCCCCGGGGGGGGGGGGGGGGGGGGGGGGGGGGGGGGGGGGGGGGGGGGGGGGGGGGGGGGGGGGGGGGGGGGGGGGGGGGGGGGGGGGGGGGGGGGGGGGGGGGGGFFGFGGGGGGGGGGGGGGGGGGGGGGGGGGGGGGGGGGGGGGGGGGGGGGGGGGGGGGGGGGGGGGGGGFGFGGGGGGGGGGGGGGGGGGGFGFFFEFFFFFFFFFFFFFFAAFBFFFFFF@FFFFFFFFFFE;;@EA<??@>@FDFEEFFFFF>68>7?FBFF:BFFFABBFF9>1:>?B<()-1(-819AA:
@M04999:289:000000000-L3R54:1:1101:17663:14464 2:N:0:432
CAAAGACTACCAGGGTATCTAATCCTGTTTGCTCCCCACGCTTTCGCATCTCAGCGTCAGTATCTGTCCAGAAGGCCGCCTTCGCCACCGGTATTCCTCCACATCTCTACGCATTTCACCGCTACACGTGGAATTCTACCTTCCTCTACAATACTCCAGATAACCAGTTTTAAGTGCAATTCCCAGGTTGAGCCCGGGGCTTTCACACCTAACTTAATTATCCGCCTACATGCCCTTTACGCCCAGTCATTCCGATTAACGCTCGCACCCTCCGTATTACCGCGGCTGCTGGCCCGGAGTT
+
CCCCCGGGGGGGGGG@@<FGGGGGGGGGGFEFGGGGGGGD7CFFFCFG@CFFGCGGCFGGGGGFGGGGGGFGGGGGDCEGGGGGGGGGGGGGEEGGEDGGGGG?FEGFGFFGGGGGGGG9F7:>FFGGEFGCFGGFEGGFFFGGGGGGGC8EFFFG?=DFGGGGG?FAFAFGGGGGFGFGCFDFGFDAFF6C7DF9DDCD?AABFCFFADFFFFFFCF6>FE*:>FFFFFFF36>;D@9;<@FF;137AECFC@4,21397(3-46092:2:<9:08:.6<:9(-3194:324,((,2,4,
@M04999:289:000000000-L3R54:1:1101:26556:14474 2:N:0:432
GACTACTCGGGTATCTAATCCTGTTTGCTACCCACGCTTTCGAGCATGAACGTCAGTGTTATCCCAGGAGGCTGCCTTCGCCATCGGTATTCCTCCACATCTCTACGCATTTCACTGCTACACGTGGAATTCTACCTCCCTCTGACACACTCTAGTTAGACAGTTTCAAATGCACGTCCCAAGTTGAGCTCGGGGATTTCACATCTGACTTATCTAACCGTCTGCGCTCGCTTTACGCCCAGTAATTCCGATTAACGCTCGCACCCTACGTATTACCGCGGCTGCTGGCACGTAGTTAGCC
+
CCCCCGGGGGGGGGGGGGGGGGGGGGGGGGGGGGGGGGGGGGCFFGGGGGGGGGGG@FGGFGGGGGGGGGGGGGGGGGGGGGGGGGGGGGFGGGGGGGGFGGGGGGGGGGGGGGGGGGGGGGGGGGGGGGFGGGGGGGGGGGGGGGGGGGGGGGGGCFGGGGDDFCGGFGGGGGGGFGFGGGGGGGFFEFFEGGGGGGGGFFFFFFFACECCEFFFFFAAFAFFFAA>DFFFFFFFFF@FF?EEEFFFFED;@@CFF>FFFFF9B?FB:31?DB249?F999BFFF)211<?:?:B<AF2.
@M04999:289:000000000-L3R54:1:1101:13633:14494 2:N:0:432
AGCGGACTACTGGGGTATCTAATCCTGTTCGCTACCCATGCTTTCGAGCCTCAGCGTCAGTAACAGACCAGAGAGCCGCCTTCGCCACTGGTGTTCTTCCATATATCTACGCATTTCACCGCTACACATGGAGTTCCACTCTCCTCTTCTGCACTCAAGTCTCTCAGTTTCCGATGCTCTTCCTCAGTTAAGCTGAGGGCTTTCACATTCAGACTTAAAAGACCGCCTGCGCTCCCTTTACGCCCAATAAATCCGGACAACGCTTGCCACCTACGTATTACCGCGGCTGCTGGCACGTAGT
+
CCCCCGGGGGGFFGGGGGGGGGGFGGGFGGGGGGGGGGGGGGGGGGGGGGGGGGGGGGGGGGGGGGGGGGGGGGGGGDGGGGGGGGGGGGGGGGGGGGGGGGGGGFGGGGGGGGGGGGGGGGGGGGGGGGGGGGGGGGGGGGGGGGGGGGGGGGGGGFGFGGGFGGGGFGGGGDGGDFFGGGGGGCCFGGGGGGGGGGDGFFFFFFFFEFFFFFFFFFFAFFFFFF@F9>BFFFB=DF@AC0;99;D@FF<57@99DB><BF>6??FBFFB??BB036:<54((94691(.),3:>(48B8
@M04999:289:000000000-L3R54:1:1101:17747:14556 2:N:0:432
GCGGGGACTACAAGGGTATCTAATCCTGTTCGCTCCCCACGCTTTCGCTCCTCAGCGTCAGTGACGGCCCAGAGACCTGCCTTCGCCATCGGTGTTCTTCCCGATATCTACACATTCCACCGTTACACCGGGAATTCCAGTCTCCCCTACCGCACTCCAGTCCGCCCGTACCCGGCGCCGATCCACCGTTAAGCGATGGACTTTCACACCAGACGCGACGAACCGCCTACGAGCTCTTTACGCCCAATAAATCCGGATAACGCTTGCACCCTACGTATTACCGCGGCTGCTGGCACGTAGT
+
CCCCCGGGGGGGGGGGGGGGGGGGGGGGGGGGGGGGGGGGGGGGGGGGGGGGGGGGGGGGGGGGGGGGGGGGGGGGGGGGGGGGGGGGGGGGGGGGGGGGGGGGGGGGGGGGGGGGGGGGGGGGGGGGGGGGGGGGGGGGGGGGGGGGGGGGGGGGG?FGGGGGGGGGGGGGGGGGFGFGGGGGGGGGGGGGGGGGGGGCF@FFFFFFFF?:0FE@>E>B>>>FFBF?6:616>(548AFB?<F;6(87<B<<>BB6::<B?900-1<?<?6:?6.<>?BFFFF(4>F9(8?:0,48???8
@M04999:289:000000000-L3R54:1:1101:13029:14583 2:N:0:432
GAGACTACTCGGGTATCTAATCCTGTTCGCTGCCCACGCTTTCGAGCCTCAGCGTCAGTTACTAGCCAGTCAGCCGCCTTCGCCACTGATGTTCTTCCATATATCTACGCATTTCACCGCTACACATGGAGTTCCACTCTCCTCTTCTGCACTCAAGTCTCTCAGTTTCCGATGCTCTTCCTCAGTTAAGCTGAGGGCTTTCACATTCAGACTTAAAAGACCGCCTGCGCTCCCTTTACGCCCAATAAATCCGGACAACGCTTGCCACCTACGTATTACCGCGGCTGCTGGCACGTAGTTT
+
CCCCCGGGGGGGGGGGGGGGGGGGGGGGGGGGGGGGGGGGGGGGGGGGGGGGGGGGGGGGGGGGGGGGGGGGGGGGGGGGGGGGGGGGFGGGGGGGGGGGGGGGGGGGGGGGGGGGGGGGGGGGGGGGGFGGGGGGGGGGGGGGGGGGGGGGGGGGGGGGGGGGGGGGGGGGGGGGFGFGFGGGGGGGFGGGGGGF>DGFFFFFFFFFFFEFFFFFEC8CFFFFFAFBB>@FBFDB948:?BFF(6@ECEF@F6;9>1;BFFFFFFFFFF22(:2>>:><?>B>9(4?B?:?<<?6.(-6)
@M04999:289:000000000-L3R54:1:1101:7576:14609 2:N:0:432
TGTGACTACCGGGGTATCTAATCCTGTTTGCTCCCCACGCTTTCGCATCTCAGCGTCAGTATCTGTCCAGAAGGCCGCCTTCGCCACCGGTATTCCTCCACATCTCTACGCATTTCACCGCTACACGTGGAATTCTACCTTCCTCTACAATACTCCAGATAACCAGTTTTAAGTGCAATTCCCAGGTTGAGCCCGGGGCTTTCACACCTAACTTAATTATCCGCCTACATGCCCTTTACGCCCAGTCATTCCGATTAACGCTCGCACCCTCCGTATTACCGCGGCTGCTGGCACGGAGTT
+
CCCCCGGGGGGGGGGGGGGGGGGGGGGGGGGGGFGGGGGGGGGGGGGGGGGGGFGGGGGGGGGGGGGGGGGGGGGGGGGGGGGGGGGGGGGGGGGGGGGGGGGGGGGGGGGGGGGGGGGGGGGGGGGGGGFCGGGGGGGGGGGGGGGGGFGGGGGGGGGGGGGGGFFGGGGGGGGGFGFGGGGGGGGFGGGGGGGGGDGCFFFFFFFFFFEDEFFFFFFFF:@2@@;F(9?EFF@@EC<BDBFFF;EFFC3?@?B?0AB:>BFFF09966:268(3?<A4(-(39>>?FFF035160,-4
@M04999:289:000000000-L3R54:1:1101:24916:14626 2:N:0:432
TCCGCGACTACTCGGGTATCTAATCCTGTTCGCTCCCCACGCTTTCGTCCATCAGCGTCAATCGGTATTTAGTAACCTGCCTTCGCAATCGGGGTTCTGTGTAATATCTATGCATTTCACCGCTACACTACACATTCCAGCTACCTCAATACTATTCAAGATTAACAGTATCAACGGCAGTTCTACAGTTAAGCTGCAGGTTTTCACCGCTGACTTATCAACCCGCCTACGGACCCTTTAAACCCAATAAATCCGGATAACGCTCGCATCCTCCGTATTACCGCGGCTGCTGGCACGGAGT
+
CCCCCGGGGGGGGGGGGGGGGGGGGGGGGGGGGGGGGGGGGGGGGGGGGGGGGGGGGGGGGGGGGGGGGGGGGGGGGGGGGGGGGGGGGGGGGGGGGGGGGGGGGGGGGGGGGGGGGGGGGGGGGGGGGGGGGGGGGGGGGGGGGGGGGGGGGGGGGGGGGGGGGGGGGGGGGGGGFGFGGGGGGGGGGGGGGGGGGGGGFFFFFFFFDFFFFFFFFFFFFFFF>BFFFF??;@FFF@FFFFFF@DFFEAEFFF>F?FFFF?B??BB>FFFB28611:?22<:;6;>>FB?FF6:<:F>>4
@M04999:289:000000000-L3R54:1:1101:7984:14709 2:N:0:432
AGACTACTGGGGTATCTAATCCTGTTTGCTCCCCACGCTTTCGCATCTCAGCGTCAGTATCTGTCCAGAAGGCCGCCTTCGCCACCGGTATTCCTCCACATCTCTACGCATTTCACCGCTACACGTGGAATTCTACCTTCCTCTACAATACTCCAGATAACCAGTTTTAAGTGCAATTCCCAGGTTGAGCCCGGGGCTTTCACACCTAACTTAATTATCCGCCTACATGCCCTTTACGCCCAGTCATTCCGATTAACGCTCGCACCCTCCGTATTACCGCGGCTGCTGGCCCGTAGTTAGC
+
CCCCCGGGGGGGGGGGGGGGGGGGGGGGGGGGGGGGGGGGGGGGGGGGGGGGGGGGGGGGGGGGGGGGGGDGGGGGGGGGGGGGGGGGGGGGGGGGGGFGGGGGGGGGGGGGGGGGGGGGGGGGGGGGGGGGGGGGCGGGGGGGGGGGGGGGGGFFGGGGGFGGGGGGGGGGGGGFFFFGGGGCFGGGGGGGGDD>DGGGFFFFFFFFFFFFFFFFEFFFFFFF@F=EFF:BEDFEFD@EF;<FEFFEFCFF(4;?>@FFFFFBB>F03<>?B?F294:9(79>9<:?B:((-(4(44)))
@M04999:289:000000000-L3R54:1:1101:25114:14723 2:N:0:432
TTCGACTACCCGGGTATCTAATCCTGTTCGCTACCCATGCTTTCGAGCCTCAGCGTCAGTAACAGACCAGAGAGCCGCCTTCGCCACTGGTGTTCTTCTATATATCTACGCATTTCACCGCTACACATGGAGTTCCACTCTCCTCTTCTGCACTCAAGTCTCTCAGTTTCCGATGCTCTTCCTCAGTTAAGCTGAGGGCTTTCACATTCAGACTTAAAAGACCGCCTGCGCTCCCTTTACGCCCAATAAATCCGGACAACGCTTGCCACCTACGTATTACCGCGGCTGCTGGCACGTAGTT
+
CCCCCGGGGGGGGGGGGGGGGGGGGGGGGGGGGGGGGGGGGGGGGGGGGGGGGGGGGGGGGGGGGGGGGGGGGGDGGGGGGGGGGGGGGGGGGGGGGGCGFGGGFGGGGGGGGGGGGGGGGGGGGGGGGGGGGFGGGGGGGGGGGGGGGGGGGGGGGGGGGGFGGGGGGGGD=EGGFGFFDGFGGGGGGGFGGGGGGDGGFFFFFFFAEF@CFFFFFFFCFFFFFFFFF=@@DFD@FFCF?FBF;=@EFFFFFFFD@9:?FFFFFBFFF?<?FF?>AB<D6199>>06:>)5?1),.42:6
@M04999:289:000000000-L3R54:1:1101:13636:14731 2:N:0:432
TTTACGACTACACGGGTATCTAATCCTGTTTGCTCCCCACGCTTTCGCATCTCAGCGTCAGTATCTGTCCAGAAGGCCGCCTTCGCCACCGGTATTCCTCCACATCTCTACGCATTTCACCGCTACACGTGGAATTCTACCTTCCTCTACAATACTCCAGATAACCAGTTTTAAGTGCAATTCCCAGGTTGAGCCCGGGGCTTTCACACCTAACTTAATTATCCGCCTACATGCCCTTTACGCCCAGTCATTCCGATTAACGCTCGCACCCTCCGTATTACCGCGGCTGCTGGCACGGAGT
+
CCCCCGGGGGGGGGGGGGGGGGGGGGGGGGGGGGGGGGGGGGGGGGGGGGGGGGGGGGGGGGGGGGGGGGGGGGGGGGGGGGGGGGGGGGGGGEGGGGGGGGGGGGGGGGGGGGGGGGGGGGGGGGGGGGGGGGGGGGGGGGGGGGGGGGGGGGGGGGGGGGFGGGGGGGGGGGGGFGFGGGGGGFGGGGGG?EFGGGDGEFFFFFFFFFFFFFFFFFFFFFFFDF=6@FFFFFFFFFFFFFFFB?<EFFFFFFF?:BFDA?9?F9>FFFFFFFFB6:?AA>?9>B>FB?D:0?<<:9>14
@M04999:289:000000000-L3R54:1:1101:29466:14742 2:N:0:432
GCGCCGACTACCAGGGTATCTAATCCTGTTCGCTACCCATGCTTTCGAACCTCAGCGTCAGTTACAGACCAGAGAGCCGCCTTCGCCACTGGTGTTCTTCCATATATCTACGCATTCCACCGCTACACATGGAGTTCCACTCTCCTCTTCTGCACTCAAGAAAAACAGTTTCAGCTGCACTTCCCCGGTTAAGCCGAGGGCTTTCACAGCTGACTTGTTCTCCCGCCTGCGTTCGCTTTACGCCCAATAAATCCGGACAACGCTTGCCACCTACGTATTACCGCGGCTGCTGGCACGGAGT
+
CCCCCGGGGGGFGGGGGGGGGGGGGGGGGGGGGGGGGGGGGGGFGGGGGGGGGGGGGGGGGFGGGGGGGFFFGGGGGGGGGGCDGG7FGGGGGGGGGGFGGGGGGGEFGGGFGGCFGGGGGGGGDGGGGGGGGGGGGGGGGGGGGFGGGGGGCAFGGGGGGFGGGGGGGGGGGGGDFGFGGGFFFFGGGGGGGGGGGGG>BFFFFFFFFFFFEFFF@A+@FEBF>>973=>DFFFF@<76>;D9;B<0?F2<A?F9?9;6:0;:?BFFFF<?BB?FBBFFFFF>>;>69B?>BFF71((,,
@M04999:289:000000000-L3R54:1:1101:13789:14766 2:N:0:432
CGACTACTAGGGTATCTAATCCTGTTTGCTCCCCACGCTTTCGCATCTCAGCGTCAGTATCTGTCCAGAAGGCCGCCTTCGCCACCGGTATTCCTCCACATCTCTACGCATTTCACCGCTACACGTGGAATTCTACCTTCCTCTACAATACTCCAGATAACCAGTTTTAAGTGCAATTCCCAGGTTGAGCCCGGGGCTTTCACACCTAACTTAATTATCCGCCTACATGCCCTTTACGCCCAGTCATTCCGATTAACGCTCGCACCCTCCGTATTACCGCGGCTGCTGGCACGGAGTTAGC
+
CCCCCGGGGGGGGGGGGGGGGGGGGGGGGGGGGGGGGGGGGGGGGGGGGGGGGGGGGGGGGGGGGGGGGGGGGGGGGGGGGGGGGGGGGGGGGGGGGGGGGGGGFGGGGGGGGGGGGGGGGGGGGGGGGGGGGGGGGFGGGGGGGGGGGGGGGGGGGGGGGGGGGGGGGGGGGGGGFGFGGGGGGGGGGG6EGEDGGGFGFFFFFFFFFFFFFFFFEFFFDFFFFFFFFFEFFFFFFF@EFDD@=AC<CEEFF?DFF;@FFB96;FFBFFFFB::><9(341316BBFFFF?F(47??AFA
@M04999:289:000000000-L3R54:1:1101:28980:14805 2:N:0:432
GACTACCCGGGTATCTAATCCTGTTCGCTCCCCATGCTTTCGAACCTCAGCGTCAGTTACAGACCAGAGAGCCGCCTTCGCCACTGGTGTTCTTCCATATATCTACGCATTCCACCGCTACACATGGAGTTCCACTCTCCTCTTCTGCACTCACGAAAAACAGTTTCAGCTGCACTTCCCCGGTTAAGCCGAGGGCTTTCACAGCTGACTTGTTCTCCCGCCTGCGTTCGCTTTACGCCCACTAAATCCGGACACCGCTTGCCACCTACGTATTACCGCGGCTGCTGTCACGTAGTTAGCC
+
CCCCCGGGGGGGGGGGGGGGGGGFGGGGG@GGGGGGGGGGGGGGGGGGGGGGGGGGGGGGFGGGGGGACGGGGGGGGGGGGGDGGGGGGGGGGGGGGGGGFFGGGGGGGGGGGGGGGGGGGGGGFEFFFGFDFGGFFEGGFFG9AEFGDDGGF,=>B+C=CE8:@CFGCGGGGGGGFCFGGGGGE>FAEGC>EGCDFGGGFFFAFFFFBEE@C48B?=A:DFFFDF@08?@F@F><?DBF@(48??>B:9(4;7(((-422:0).4:(5<?F<BBAB?6>(-7(,52)5)6:1323)6)64
@M04999:289:000000000-L3R54:1:1101:26314:14812 2:N:0:432
GAATGACTACTCGGGTATCTAATCCTGTTCGCTACCCATGCTCTCGAGCCTCAGCGTCAGTAACAGACCAGAGAGCCGCCTTCGCCACTGGTGTTCTTCCACATATCTACGCATTTCACCGCTACACATGGAGTTCCACTCTCCTCTTCTGCACTCAAGTCTCTCGGTTTCCGATGCTCTTCCTCAGTTAAGCTGAGGGCTTTCACATTCAGACTTAAAAGACCGCCTGCGCTCCCTTTACGCCCAATAAATCCGGACAACGCTTGCCACCTACGTATTACCGCGGCTGCTGGCACGTAGT
+
CCCCCGGGGGGGGGGGGGGGGGGGGGGGGGGGGGGGGGGGGG<FFGGGGGGGGGGGGGGGGGGGGGGGGGGGGGGGGGGGGGGGGGGGGGGGGGGGGGGGGGGGGGGGGGGGGGGGGGGGGGGGGGGGGGGGGGGGGGGGGGGGGGGGGGGGGGGGGGGGGGGFGDDGGGGGGGGGFGFGGGGGGGFGGGFFGFGGFGGGFFFFFFFFFFFEFFFFFFFFFDFFF>F22>BBF2@@8@@FFFFFFFDF@FEFFE>>DFFFB09B1,6?FFB<BF::?<BABFFF69BB><787:?<?<BF4
@M04999:289:000000000-L3R54:1:1101:17963:14819 2:N:0:432
GTGACTACCAGGGTATCTAATCCTGTTCGCTACCCATGCTTTCGAACCTCAGCGTCAGTTACAGACCAGAGAGCCGCCTTCGCCACTGGTGTTCTTCCATATATCTACGCATTCCACCGCTACACATGGAGTTCCACTCTCCTCTTCTGCACTCAAGAAAAACAGTTTCAGCTGCACTTCCCCGGTTAAGCCGAGGGCTTTCACAGCTGACTTGTTCTCCCGCCTGCGTTCGCTTTACGCCCACTAAATCCGGACAACGCTTGCCACCTACGTATTACCGCGGCTGCTGGCACGTAGTT
+
C@CC@GGFGGGGGGGGGGGGGGGGGGGGGGGGG@ECFGGFGFGGG,CCFGGGEEGGGGGGGGGFGGGFGFGGGGFGGGGGGGGGGGGFCGFFEGGGGGGGGGGGGGGGFGGGEFGGGFGGGGGGGGGGCGGGFFF>DGD9ECGFEGGFFEFFFGEGGADGDFGGD=EGGGGGFGGGFGFGFGGGGGGGFGGGGGGGGGCFFFABCAFAB34AA*B>EFFFFBB@FBD9-:?FFD:=>9?5>@<(6=E3?C;3>:B(8?FFFFFFBBD??0>?23<>DA2:>(1,-4,:?BFB781(4(6
@M04999:289:000000000-L3R54:1:1101:15948:14849 2:N:0:432
GTGACTACCCGGGTATCTAATCCTGTTCGCTCCCCACGCTTTCGTCCATCAGCGTCAATCGGTATTTAGTAACCTGCCTTCGCAATCGGGGTTCTGTGTAATATCTATGCATTTCACCGCTACACTACACATTCCAGCTACTTCAATACTATTCAAGATTAACAGTATCAACGGCAGTTCTACAGTTAAGCTGCAGGTTTTCACCGCTGACTTATCAACCCGCCTACGGACCCTTTAAACCCAATAAATCCGGATAACGCTCGCATCCTCCGTATTACCGCGGCTGCTGGCACGGAGTT
+
CCCCCGGFGGGGGGGGGGGGGGGGGGGGGGGGGGGGGGGGGGGGGGGGGGGGGGGGGGGGGGGGGGGGGGGGGGGGGGGGGGGGGGGGGGGGGGGGGGGGGGGGGGGGGGGGGGGGGGGGGGGGGGGGGGGGGGGGGGGGGGGGGGGGGGGGGGGGGGGGGGGGGGGGGGGGGGGGFGFGGGGGGGGGGGGGGGGGGGGGFFFFFEFFFBFFFFFFCFFFFFFFFFFF@DBFFFFFFFFFF;D?D;@ECE@FF;;@EFD93:>FBFFFFFFF<0<BA>A0999>>0:?F?<:7:0((-1
@M04999:289:000000000-L3R54:1:1101:24722:14867 2:N:0:432
GGGACTACCAGGGTATCTAATCCTGTTCGCTACCCATGCTTTCGAACCTCAGCGTCAGTTACAGACCAGAGAGCCGCCTTCGCCACTGGTGTTCTTCCATGTATCTACGCATTCCACCGCTACACATGGAGTTCCACTCTCCTCTTCTGCACTCAAGAAAAACAGTTTCAGCTGCACTCCCCCGGTTAAGCCGAGGGCTTTCACAGCTGACTTGTTCTCCCGTCTGCGTTCGCTTTACGCCCAATAAATCCGGACAACGCTTGCCACCTACGTATTCCCGCGGCTGCTGGCTCGTAGTTAC
+
@CCCCGGGFFFE@FGGDFGGFFGGFGGGGGEECFEFEEFEFGGGGGGGGGGA<FFGGGGGFEF9EGGGF8EFCFGCFEGGGGGGGGFGGGGGGGGGGGFGGGGGGGGGG7:FEAFGGDBEECGFGFDFG8FFCFF9EGG9DFDFGDFC8D,D9E?GDG8==3@,3DGGCD:FGFG?DG*=@CGG6CEEC7EEE*@*5**;AF>>A+*;>3<BFFCFFFFFFF2572>@@6@?F?68))/5:>?(6@F3?EFB>?>91(,4::?F>9<(.8,14)64))219((((,(.8(((,,,--4.6)
@M04999:289:000000000-L3R54:1:1101:10817:14902 2:N:0:432
GGACTACTGGGGTATCTAATCCTGTTCGCTCCCCACGCTTTCGTCCATCAGCGTCAATCGGTATTTAGTAACCTGCCTTCGCAATCGGGGTTCTGTGTAATATCTATGCATTTCACCGCTACACTACACATTCCAGCTACTTCAATACTATTCAAGATTAACAGTATCAACGGCAGTTCTACAGTTAAGCTGCAGGTTTTCACCGCTGACTTATCAACCCGCCTACGGACCCTTTAAACCCAATAAATCCGGATAACGCTCGCATCCTCCGTATTACCGCGGCTGCTGGCACGGAGTTAGC
+
CCCCCGGFGGGGGGGGGGGGGGGGGGGGGGGGGGGGGGGGGGGGGGGGGGGGGGGGGGGGGGGGGGGGGGGGGGGGGGGGGGGGGGGGGGGGGGGGGGGGGGGGGGGGGGGGGGGGGGGGGGGGGGGGGGGFGGGGGGGGGDGFGGGGGGGGGGFGGGGGGGGGGGGGGGGGGDGGFGFGGGGGGGGGGGGGGGGGGGCFFFFFFFFFFFFFFFFFFFFDFFFFFFFFDFBFFF=EECEA?@F@F8EEEFFFF@;E@FF??>BF?9><A?FF07>AF9?>>FBB2(27??7>B19-3<FFA
@M04999:289:000000000-L3R54:1:1101:15840:14922 2:N:0:432
TAAGACTACTAGGGTATCTAATCCTGTTCGCTACCCATGCTTTCGAACCTCAGCGTCAGTTACAGACCAGAGAGCCGCCTTCGCCACTGGTGTTCTTCCATATATCTACGCATTCCACCGCTACACATGGAGTTCCACTCTCCTCTTCTGCACTCAAGAAAAACAGTTTCAGCTGCACTTCCCCGGTTAAGCCGAGGGCTTTCACAGCTGACTTGTTCTCCCGCCTGCGTTCGCTTTACGCCCAATAAATCCGGACAACGCTTGCCACCTACGTATTACCGCGGCTGCTGGCACGTAGTT
+
CCCCCGGGGGGGGGGGGGGGGGGGGGGGGGGGGGGGGGGGGGGGGGGGGGGGGGGGGGGGGGGGGGGGGGGGGGGGGGGGGGGGGGGGGGGGGGGGGGGGGGGGGGGGGGGGGGGGGGGGGGGGGGGGGGGGGGGGGGGGGGGGGGGGGGGGGGGGFGGGGGGGGGGGGGGGGGGGFGFGGGGGGGGGGGGGGGGGDGGGFFFFFFFFFFFFFFFFFFFFFFFFFFFFFFFFFFFFFFEFFBFFF@EFEFFE@(49BF?>>F??FFFFBFFFB?29BAF2?FF;96>BBFBF73(.4:BD
@M04999:289:000000000-L3R54:1:1101:4210:14984 2:N:0:432
CGACTACCGGGGTATCTAATCCTGTTCGCTACCCATGCTTTCGAACCTCAGCGTCAGTTACAGACCAGAGAGCCGCCTTCGCCACTGGTGTTCTTCCATATATCTACGCATTCCACCGCTACACATGGAGCTCCACTCTCCTCTTCTGCACTCAAGAAAAACAGTTTCAGCTGCACTTCCCCGGTTAAGCCGAGGGCTTTCACAGCTGACTTGTTCTCCCGCCTGCGTTCGCTTTACGCCCAATAAATCCGGACAACGCTTGCCACCTACGTATTACCGCGGCTGCTGGCACGTAGTTAGC
+
CCCCCGGGGGGGGGGGGGGGGGGGGGGGGGGGGGGGGGGGGGGFGGGGGGGGGGGGGGGGGGGGGGGGGGGGGGGGGGGGGGGGGGGGGGGGGGGGGGGGGGGGGGGGGGGGGGGGGGGGGGGGGGGGGGGGGGGGGGGGGGGGGGGGGGGGGGGGGGGGGGGGGGGGGGGGGGGGFGFGGGGGGGGGGGGDGGGGGGGGFFFFFFFFFDFEFFFFFFFFBBFFFFFFFFFFFFFFFFFFFFF:0<DFFFF>:BFFFFFFF?FFFFFF051:?A7>BB?>>09>>::>>?07:3?B45)6.
@M04999:289:000000000-L3R54:1:1101:16521:14989 2:N:0:432
GGACTACTCGGGTATCTAATCCTGTTCGCTACCCATGCTTTCGAACCTCAGCGTCAGTTACAGACCAGAGAGCCGCCTTCGCCACTGGTGTTCTTCCATATATCTACGCATTCCACCGCTACACATGGAGTTCCACTCTCCTCTTCTGCACTCAAGAAAAACAGTTTCAGCTGCACTTCCCCGGTTAAGCCGAGGGCTTTCACAGCTGACTTGTTCTCCCGCCTGCGTTCGCTTTACGCCCAATAAATCCGGACAACGCTTGCCACCTACGTATTACCGCGGCTGCTGGCACGTAGTTAGC
+
CCCCCGGGGGGGGGGGGGGGGGGGGGGGGGGGGGGGGGGGGGGDGGGGGGGGGGGGGGGGGGGGGGGGGGGGGGGGGGGGGGGGGGGGGGGGGGGGGGGGGGGGGGGGGGGGGGGGGGGGGGGGGGGGGGGGGGGGGGGGGGGGGGGGGGGGGGGGGGGGGGGGGGGGGGGGGGGGFGFGGGGGGGGGGGGGGGGGGGGGFFFFFFFFFFFFFFFFFFFFFFFFFFFFFFFFFFFFFFFFFF@DEFCEFFFFFFFB:9>BBFF:>FFFFFFFF<?BAFFF>>>BB?FF>:1?B?((46<A<
@M04999:289:000000000-L3R54:1:1101:5882:14991 2:N:0:432
TATTGACTACCCGGGTATCTAATCCTGTTCGCTACCCATGCTTTCGAACCTCAGCGTCAGTTACAGACCAGAGAGCCGCCTTCGCCACTGGTGTTCTTCCATATATCTACGCATTCCACCGCTACACATGGAGTTCCACTCTCCTCTTCTGCACTCAAGAAAAACAGTTTCAGCTGCACTTCCCCGGTTAAGCCGAGGGCTTTCACAGCTGACTTGTTCTCCCGCCTGCGTTCGCTTTACGCCCAATAAATCCGGACAACGCTTGCCACCTACGTATTACCGCGGCTGCTGGCACGTAGTT
+
CCCCCGGGGGGGGGGGGGGGGGGGGGGGGGGGGGGGGGGGGGGGGGGGGGGGGGGGGGGGGGGGGFGGGGGGGGGGGGGGGGGGGGGGGGGGGGGGGGGGGGFGGGGGGGGGGGGGGGGGGGGGGGGGGGFGGGGGGGGGGGGGGGGGGGGGGGGGGGGG8FGGGGGGGGGGGGGGFGFGFFGGGG8EEEFCCCGGGGDGFFFFFFFFDE4:38CAEFFFFE>B>B@0=9@?@FFDFF3F@@F@D1(3824<39(43;?<B>BF::7A??BBFBBFFBF>4(34276925?,274:612,6
@M04999:289:000000000-L3R54:1:1101:19481:15009 2:N:0:432
GACTACTGGGGTATCTAATCCTGTTTGCTCCCCACGCTTTCGCATCTCAGCGTCAGTATCTGTCCAGAAGGCCGCCTTCGCCACCGGTATTCCTCCACATCTCTACGCATTTCACCGCTACACGTGGAATTCTACCTTCCTCTACAATACTCCAGATAACCAGTTTTAAGTGCAATTCCCAGGTTGAGCCCGTGGCTTTCACACCTAACTTAATTATCCGCCTACATGCCCTTTACGCCCAGGCATTCCGATTAACGCTCGCACCCTCCGTAGTACCGCGGCCGCTGGCACTGAGTTAGCC
+
CBCCCGF9EFEFEGGGGGGGGGGFEAFGGFGGGGGGGEGGGCGGGGFFGG8FFGGGGGGGGGGFGEFF8FEFGGGGDGFGGGDCFGGEGGGGGGGGGGFFFFGGGGGGGGGGGFFGGFBEFGGGGFGGGGGGGGGFGDDGFG;FGGGGFFFGEC89DFFG83DABDEF8FECFCDFF?9DDFFGGGGGCECE1:599CDFFA;FB?AA4CEB;FEFEFF=>7=27@F<>=3BD)*8-5>D@(((6=A??1(66(?E(1(((36BF(-4((46(4).64;0((((--1-4038:2,.4.-44
@M04999:289:000000000-L3R54:1:1101:14664:15017 2:N:0:432
ATAATGACTACCGGGGTATCTAATCCTGTTCGCTCCCCACGCTTTCGCTCCTCAGCGTCAGTGACGGCCCAGAGACCTGCCTTCGCCATCGGTGTTCTTCCCGATATCTACACATTCCACCGTTACACCGGGAATTCCAGTCTCCCCTACCGCACTCCAGTCCGCCCGTACCCGGCGCCGATCCACCGTTAAGCGATGGACTTTCACACCAGACGCGACGAACCGCCTACGAGCTCTTTACGCCCAATAAATCCGGATAACGCTTGCACCCTACGTATTACTGCGCCTGCTGGCACGTAGT
+
CCCCCGGGGGGGGGGGGGGGGGGGGGGGGGGGGBFFGGGGGGGGGAGGGGGGGGGGGGGGEGGFGGGGGGGGFFGGGGFGGGFGFGGGGGGGGGGGGGGGGGGGGGGGGGGGGGGGGGGGGGFGGGGGFGGGDGGGGGGGGGFGGGGGGGGEGGGGGGGGGGGGGDGEGEEEFE>EAGEGDGGECCFECCC=CGEG<D<CFF6FF=FF:8:?BFFF9>BBF>;6-190:?3(431>AFF*<289>0:0:<4AA72(1116<19?01:2>:(,386..)549))6:(346?2200:>(((,-
@M04999:289:000000000-L3R54:1:1101:18304:15044 2:N:0:432
GTATAGACTACCCGGGTATCTAATCCTGTTTGCTCCCCACGCTTTCGCATCTCAGCGTCAGTATCTGTCCAGAAGGCCGCCTTCGCCACCGGTATTCCTCCACATCTCTACGCATTTCACCGCTACACGTGGAATTCTACCTTCCTCTACAATACTCTAGTTAACCAGTTTTAAGTGCAATTCCTAGGTTGAGCCCAGGGCTTTCACACCTAACTTAATTATCCGCCTACATGCCCTTTACGCCCAGTCATTCCGATTAACGCTCGCACCCTCCGTATTACCGCGGCTGCTGGCACGGAGT
+
CC@CCGGGGGGGGGGGGGGGGGGGGGGGGFGGGGGFGGGGGDCGGGGGGGGGGFFGGEGGGGGFGGGGGGGGGGFFGGGGGEEGGGCFFFGGFEGGGGGGCFFGGGGGGGGGGGGGGGGGGGGGGGGGGFEECGDGGGGGGGGGFGGGGGGGDFFGGGGGADFFFGGG9=CDG8FGFCC?EGDFGGGGGGGGGG?DFGGC5ACCCFFFFDFFFFFEEFF<9A<CADFF@2=EEEE=BDEFEF?9>?1@@EFFEC@271?CC;9@0906>>6??BFF:70):<(2>(769<BD0(14<>9(,
@M04999:289:000000000-L3R54:1:1101:17899:15083 2:N:0:432
GACTACTCGGGTATCTAATCCTGTTCGCTCCCCATGCTTTCGCACCCCAGCGTCGGTAGGGACCCAGAGAGCTGCCTTCGCTTTTGGCGTTCCTTCGTAGATCTCCGGATTTCACCCCTACACACGAAATTCCACTCTCCTCTGTCTCACTCAAGTGAATTGGTTTCGAGAGCATTCCGCCAGTTTTTGGCGACTTTCACTTTCAACCCGATTCACCGCCTACGTGCCCTTTACGCCCAGTCATTCCGAAGAACACTTGCCCCCCCCGTCTTACCGCGGCTGCTGGCACGGAGTTAGCCGG
+
CCCCCGGGGGGGGGGGGGGGGGGGGGGGGGGGGGGGGGGGGGGGGGGGGGGGGGGGGGGGGGGGGGGGGGGGGGGGGGGGGGGGGGGFGGGGGGGGGGGGGGGGGGGGCFGGGGGGGGGGGGGGGGGDGGGGGGGGGGGGGGGGGGGGGGGGGGGGGFAFGFGGGGGGGGGGGGGGFGFDDGGGGFGGGGGGGGGDGGGGFFFFFCFFDFFFFFFFFFDBEFFF;D@D@EDEECFFFFFF:?AAFFA???F:>???FF94?>:2;;>13:<:BF:0(70134:??BF7<:>B>442-<720
@M04999:289:000000000-L3R54:1:1101:22869:15140 2:N:0:432
CTTTGACTACACGGGTATCTAATCCTGTTCGCTCCCCACGCTTTCGTCCATCAGCGTCAATCGGTATTTAGTAACCTGCCTTCGCAATCGGGGTTCTGTGTAATATCTATGCATTTCACCGCTACACTACACATTCCAGCTACTTCAATACTATTCAAGATCAACAGTATCAACGGCAGTTCTACAGTTAAGCTGCAGGTTTTCACCGCTGACTTATCAACCCGCCTACGGACCCTTTAAACCCACTAAATCCGGATCACGTTCGCATCCTCCTGATTACCGCGGCTGCTGGCACGGAGTT
+
CCCC8CFCDFFGGECFBCCFDEFGFGDGFC:FGGGDFCFGEGGFGGGGGFGGFFGGGGE:FDGGB@<@EFFFEEFGFGGGGFGGEF7FEGGEF>FGCEEFFGAADEFFGGEB@FGFFFGGGGGGGCEGGGGFFFD;FFGFGG9DGGAFFAFGGCC8DFD,,,6DDFCDFGFG8DD+<69=9DDFEAFFFFCCGGFC?;C+669FF985==>A@AFAAFC6FDDBB=@DD9@5>=3@(=3A9@D17(33365?E93(,(/36((,(766603)4(.)4).34(,(-(,(-)45((.(44784
@M04999:289:000000000-L3R54:1:1101:8571:15168 2:N:0:432
TGAGACTACTGGGGTATCTAATCCTGTCCGCTACCCATGCTTTCGAGCCTCAGCGTCAGTTACAGACCAGAGAGCCGCCTTCGCCACTGGTGTTCTTCCATATATCTACGCATTCCACCGCTACACATGGAGTTCCACTCTCCTCTTCTGCACTCAAGAAAAACAGTTTCAGCTGCACTTCCCCGGTTAAGCCGAGGGCTTTCACAGCTGACTTGTTCTCCCGCCTGCGTTCGCTTTACGCCCAATAAATCCGGACAACGCTTGCCACCTACGTATTACCGCGGCTGCTGGCACGTAGTT
+
CCCCCGGGGGGGGGGGGGGGGGGGGGGFGGGGGGGGGGGGGGGGGGGGGGGGGGGGGGGGGGGGGGGGGGGGGGGGGGGGGGGGGGGGGGGG<FGGGGGGGGGGGGGGGGGGGGGGGGGGGGGGGGGGGGGGGGGGGGGGGGGGGGGGGGGGGGGGGGGGGGGGGDGGGGGGGGGGFGFGGGGGGGGGGGFGGEGGGGGGFFFFFFFAEEFFFFFFFFFFFFBFFFFFFFFFFFDF@FFFF>BD@@F8CEE;9;<>>1:FB????BFFF?FB?FB<?>FFF>>09>B?::0:?<0.(,4.
@M04999:289:000000000-L3R54:1:1101:21039:15171 2:N:0:432
AGACTACTGGGGTATCTAATCCTGTTCGCTACCCATGCTTTCGAGCCTCAGCGTCAGTAACAGACCAGAGAGCCGCCTTCGCCACTGGTGTTCTTCCATATATCTACGCATTTCACCGCTACACATGGAGTTCCACTCTCCTCTTCTGCACTCAAGTCTCTCAGTTTCCGATGCTCTTCCTCAGTTAAGCTGAGGGCTTTCACATTCAGACTTAAAAGACCGCCTGCGCTCCCTTTACGCCCAATAAATCCGGACAACGCTTGCCACCTACGTATTACCGCGGCTGCCGGCACGTAGTT
+
CCCCCGGGGGGGGGGGGGGGGGGGGGGGGGGGGGGGGGGGGGGGGGGGGGGGGGGGGGGGGGGGGGGGGGGGGGGGGGGGGGGGGGGGGGGGGGGGGGGGGGGGGGGGGGGGGGGGGGGGGGGGFGFGFGGGGGGGGGGGGGGGGGGGGGGGGGGFGGGGGGGGGGGGGGGGGGGGFGFGGGFGGGFFGGGGCGGDGGGGFFFFFFFFFFEFFFCF5<>@F>BBABFB@@@FFFFF=EDDBF1=D3=9CEE@01>BDF@FF?FBF94?F:7??<47<AA0>>>BB08?FBF>;4<F:36
@M04999:289:000000000-L3R54:1:1101:24572:15177 2:N:0:432
GCGGACTACTAGGGTATCTAATCCTGTTCGCTACCCATGCTTTCGAACCTCAGCGTCAGTTACAGACCAGAGAGCCGCCTTCGCCACTGGTGTTCTTCCATATATCTACGCATTTCACCGCTACACATGGAGTTCCACTCTCCTCTTCTGCACTCAAGTCTCTCAGTTTCCGATGCTCTTCCTCAGTTAAGCTGAGGGCTTTCACATTCAGACTTAAAGGACCGCCTGCGCTCCCTTTACGCCCATTAAATCCGGACAACGCTTGCCACCTACGTATTACCGCGGCTGCTGGCACGTAGTT
+
CCCCCFGGGGGGGGGGGGGGEGG9FGGGGGGGGGGG@FGGGGGGG8CFGFGFCGGGGGGGGFGGGGGFGGGGGGFGGGGGDGGGGDGGGGGGGGGGGGGGGGGCCGGGGGGGGGGGGGGGGG@FGGGGGGFGFFGGGGGGGGGFGGGGGGGGDFGDD?DF:ECDFGGGGGGGEEDEFGFFFGGGFFGGCEDFGGFGGGGGFFFFFFFFFECE@FFFEFFE5@<AF=@BBF92>(5@4>CF@D@01(/1.)7?;@01923(,6(--3:A?1:076?B9?6<<3023(4>?7>:?:7048:(.
@M04999:289:000000000-L3R54:1:1101:18063:15197 2:N:0:432
AAGTGACTACTAGGGTATCTAATCCTGTTCGCTACCCATGCTTTCGAACCTCAGCGTCAGTTACAGACCAGAGAGCCGCCTTCGCCACTGGTGTTCTTCCATATATCTACGCATTCCACCGCTACACATGGAGTTCCACTCTCCTCTTCTGCACTCAAGAAAAACAGTTTCAGCTGCACTTCCCCGGTTAAGCCGAGGGCTTTCACAGCTGACTTGTTCTCCCGCCTGCGTTCTCTTTACGCCCAATAAATCCGGACAACGCTTGCCACCTACGTATTACCGCGGCTGCTGGCACGTAGTT
+
[truncated: 24,772,478 more chars]
