# Supplementary material for: Dynamics of the hindgut microbiota of the Japanese honey bees (Apis cerana japonica) throughout the overwintering period
Source: PeerJ. 2025 Oct 13;13:e20050. doi: 10.7717/peerj.20050 (PMC12530201; doi:10.7717/peerj.20050)
Supplement: Supplemental Information 48 [file peerj-13-20050-s048.gz › peerj-13-20050-s048]

@M04999:289:000000000-L3R54:1:1101:22161:1888 2:N:0:431
CACTACAAGGGTATCTAATCCTGTTCGCTCCCCACGCTTTCGTCCATCAGCGTCAATCGGTATTTAGTAACCTGCCTTCGCAATCGGGGTTCTGTGTAATATCTATGCATTTCACCGCTACACTACGCATTCCAGCTACTTCAATACTATTCAAGATTAACAGTATCAACGGCAGTTCTACAGTTAAGCTGCAGGTTTTCACCGCTGACTTATCAACCCGCCTACGGACCCTTTAAACCCAATAAATCCGGATAACGCTCGCATCCTCCGTATTACCGCGGCTGCTGGCACGGAGTTATCC
+
--AB,C,,CFEGFGGGGCGGGG9CEC,6@@@DECFBCFEF@,C@C@EC<CE:F@7,C@C8B,CEF,,<,66CE8@EEFE77,+B@<,++8>=EDF9E<BC,EEE,99ABFFFFAE?+@F7>9FFCE:=+CFG;;,9>=@DDFC8@8DG;EFGA8,,76,,7,=D,DD8,66+3+=@DFFC=+67@,,,3@3<68,=CFF?A99*9?9*:C@*11++-3/)9:@=B(((-9(55>**)7(81(6)))15;(,(/:37(2319;(36??57B22<?A4<B9(,197??:(((58((-246)).
@M04999:289:000000000-L3R54:1:1101:10357:1889 2:N:0:431
TAACTGACTACAAGGGTATCTAATCCTGTTCGCTCCCCACTCTTTCGTCCATCAGCGTCAATCGGTATTTAGTAACCTGCCTTCGCTATCTTGGCTCTGTGCAATATCTATGCATTTCACCGCTACACTACACATTCCATCTACTTCAATACTATTCAAGATTAACAGTATCAACGGCAGTTCTACAGTTAATCTGCAGGTTTTCACCGCTTACTTATCAACCCGCCTACGGACCCTTTAAACCCAATAAATCCGGATAACGCTCGCATCCTCCGTATTACCGCGTCTGCTGTCACGGAGT
+
6-,6A,,CFE@<EFGGGGGGGF,;6CE9FGGFFGGG@@,6,6CDFG,CCC7E<9,,+B@:,C@,,B<CFF9,C9,A<E,4?EEF,:,,B<,,59,A=FGF,,,,9,CEE,C=?EFEFD;9AC@F7B:<C8E8E9>D=>,,9@,@DFCA,EADEFDEE,,,,9@44=,2E8DE8,=6*=*====F,3,,7==,,7@+=9++;DFFF+?5)=@)50?C7=@*+855)0)8574))-75>B5+**70((-0)**95>90(//)/1912(1(633;):2:(8?24.3(4((4:)-3))).(-((-
@M04999:289:000000000-L3R54:1:1101:9977:1897 2:N:0:431
TCCGGGACTACTCGGGTATCTACTCCTGTTTGCTCCCCACTCTTTCGCATCTCATCGTCAGTTTCTGTCCATCAGGCCTCCTTCTCCACCTTTATTCCTCCACATCTCTACTCATTTCACCGCTACACGTGGTATTCTACCTTCCTCTACAATCCTCCTTATAACCAGTTTTAAGTGCAATTCCCATTTTGACCCCGTTTCTTTCACACCTTACTTCATTATCCTCCTACCTGCTCTTTCCTCCTAGTCCTTCCGTTTCCTGCTCGCACCTTCCGTATTACCGCGTCTGCTTTCCCTGTGT
+
-88,,++6C<CFG@F7FCFGGG,6;;C,CCE,EDGD68,+,,;CCC::,B:CEE,6,C6,6C,<,C,<,6,,9,,,48,,:A?@,@5,:,,,C,5AECA,A,4,95CAF,A,,,9@<?,@,,=B+8,,8AA7+,944=,,9@C?,@9=,9,,9,1;>=,,,4,6>8,,@D;D,,6==3++6=93,,,,6@6+,36=0+++3<@C?+<+18@)*3=9*+52+2*;*808*1)3*8)*1*;+1*15)**11*2:80))04)***(.0((((-(00,/5(6(7?4((,.((/)))).)733).6
@M04999:289:000000000-L3R54:1:1101:9632:1915 2:N:0:431
AGACTACAGGGGTATCTAATCCTGTTTGCTCCCCACGCTTTCGCATCTCAGCGTCAGTATCTGTCCAGAAGGCCGCCTTCGCCACCTGTATTCCTCCACATCTCTACGCATTTCACCGCTACACGTGGAATTCTACCTTCCTCTACAATACTCCAGATAACCAGTTTTAAGTGCAATTCCCAGGTTTAGCCCGGGGCTTTCACACCTAACTTAATTATCCGCCTACATGCCCTTTACGCCCAGTCATTCCGATTAACGCTCGCACCCTCCGTATTACCGCGGCTGCTTGCCCGGATTTAGC
+
--,8B,C,EFGGGGGGGGGGGGE9FFF8AFFGFFGG7@CFFF,B@CFFFF<F:FB@,C9FEG,CEE,9,,6,9BECFGGD=C:7?B,6B,CFAFGGGGG?E8AEE,;7=,@FFF9FE7FECECG7EB+45EFEF9D9@F8DFFF8D;,EFEG?D8,,@,,@==@FFFFF88D,E+2DFFF?78+6D,,,2@@+47*0CDGF61+@9A47@FA=+=@*:B<9<9@(8(9*567>BE49-2::((/))719<((6<(1)/(/,,1(-433360:?<7)643;171390))46()(((((4-.)
@M04999:289:000000000-L3R54:1:1101:13433:1962 2:N:0:431
TGAAAGACTACCAGGGTATCTAATCCTGTTTGCTCCCCACGCTTTCGCATCTCAGCGTCAGTATCTGTCCAGAAGGCCTCCTTCTCCACCTGTATTCCTCCACTTCTCTACTCATTTCACCGCTACACGTGGAATTCTACCTTCCTCTACAATACTCCACATAACCAGTTTTAAGTTCTATTCTCAGTTTGAGCCCGGTTCTTTCACACCTTACTTAATTATCCTCCTACATTCCCTCTACGCCCCGTCATTCTGCTCAACTTCCCTACCCTCCGCATTACCTCGTCTGCTGTCCCTGAGT
+
--,6,,6CFGGGGG>FGGGGGG,;;CEAFFDFGGCF@C,6++8BC<6B@FFFDF,6+BFC7C,CFFCCFE,,,66,4A,4AFFE,E,,:<,,C<<AEAF,=,A,99@DF9?,A,CAEE,EF,=>FCF<+A=7=F>4,;,,99E8=;,@=4;,9,@A4,,,,67,@=,,3EAF,@AFFG++66D,6,3,==63+6==++6+34?;??F+85@)03;1*++5+*2**1:=*3);0**:=)0**))):)-/6-(09*1*9**05***0(**(/28D@0((,26;@.)/(3(()1)1.))).((.
@M04999:289:000000000-L3R54:1:1101:20549:1964 2:N:0:431
CTTTGGACTACTCGGGTATCTAATCCTGTTTGCTCCCCACTCTTTCGCATCTCAGCGTCAGTATCTGTCCAGAAGGCCGCCTTCTCCACCGGTATTCCTCCACATCTCTACGCATTTCACCGCTACACGTGGAATTCTACCTTCCTCTACAATACTCCAGATAACCAGTTTTAAGTGCAATTCCCAGTTTGAGCCCGGGGCTTTCACACCTAACTTAATTATCCGCCTACATGCCCTTTACGCCCAGTCATTCCGATTCACGCTCGCACCCTCCGTATTACCGCGCCTGCTGGCACGGAGT
+
6AAB,,6EFFGGGGGGGGGGGG,CEEEEFFGGGGGG<F8@,;CEFE6@FFGGGF9C:FC@:F,EFGFEDFF89<F8=F::FFGG,C,AB@++@FFGGGGFF?A89?EDGCFFECFGGFCC:CEGCFCB?FGDGG>DEG8DADGGFEAFDF;9F,?DD=,,,@E,=D?F=FFG,=DF?9DCDDG,6,3,6==,@D6?DD+**:FFF6@B===):9C6*+=79A<A=B=@2B2@<=3:7=B64((3,((6;)96?540/6)96(2,/(,36(46:(9::04:9)-7>((,1::).3(.(,(24
@M04999:289:000000000-L3R54:1:1101:7805:1983 2:N:0:431
TTCGACTACTAGGGTATCTAATCCTGTTCGCTACCCATGCTTTCGAACCTCAGCGTCAGTTACAGACCAGAGAGCCGCCTTCGCCACTGGTGTTCTTCCATATATCTACGCATTTCACCGCTACACATGGAGTTCCACTCTCCTCTTCTGCACTCAAGTCTCTCAGTTTCCGATGCTCTTCCTCAGTTATGCTTGGGGCTTTCACATTCAGACTTAAAAGACCTCCTGCGCTCCCTTTCCGCCCATTAATTCCGGTCAACGCTTGCCACCTACGCAGTACCGTGGCTGCTGGTCCTTATTT
+
-8AC8CE@GFFGGGGGGGGGGG<CFFFGAFGGGEGG9C,6CFFFF8EFCGGF@F+B::@EGC,,;CE@D8<,,8@E+C=@CEDEB7=F9,C6BFGGGGDDE9E,4CEEF@FGEGEEE<:@@=CFDGCFFFFDFFEB,9DGDEED=DDF8,3E==8,@,4@3,,6,+@DFGG6@=DGFGF+=DFC,3@D,,322,5+=79=FCF+=9@>E5;*0;=+3++**10):-:.):49@>2>@:*;((-(53)))).64(3(.()/126;12;AE<@(81(((-).)2,.,((((.)(().6444><
@M04999:289:000000000-L3R54:1:1101:7857:2006 2:N:0:431
CCGACTACCCGGGTATCTAATCCTGTTTGCTCCCCACGCTTTCGCATCTCAGCGTCAGTATCTGTCCAGAAGGCCGCCTTCGCCACCGGTATTCCTCCACATCTCTACGCATTTCACCGCTACACGTGGAATTCCACTTTCCTCTTCTGTACTCAAGTTTTTTAGTTTCCACTGCACTTCCTCAGTTGAGCTGAGGGCTTTCACAGCAGACTTACAAAACCGCCTGCGCTCGCTTTACGCCCAATAAATCCGGACAACGCTTGCCACCTACGTATTACCGCGGCTGCTGGCACGTAGTTAT
+
@AC@CGGGGGGGGGGGGGGGGGDFDFFFFGGGGGGGFCFGGGGFGGGGGGGCGGGGGGGGGGGGGAFFF9FECF<FFGGGGGDGCGEG@FCGGGGGGGGGGGGGFGGGGGGGGGGGGGGGGGGGGGFCFEDGGGGFGGGGGGGGGFGGGGGGFGCF9EDC:+@FFGGGGGGGGGGFFGFGGGG76EG,,,DGFG5CGGFGFBC9C+@FFBFFFFBF=A>BBBFF>@DBFFD>FFDF9CDEF>08=3A<C5?9(1;>:21>?BFF:47?BF?B:79>AFF:>F9B>(4:>((,.4:7(4:2)
@M04999:289:000000000-L3R54:1:1101:11978:2095 2:N:0:431
TTCGACTACAGGGGTATCTAATCCTGTTCGCTACCCATGCTTTCGAACCTCAGCGTCAGTTACAGACCAGAGAGCCGCCTTCGCCACTGGTGTTCTTCCATATATCTACGCATTCCACCGCTACACATGGAGTTCCACTCTCCTCTTCTGCACTCAAGAAAAACAGTTTCAGCTGCACTTCCCCGGTTAAGCCGAGGGCTTTCACAGCTGACTTGTTCTCCCGCCTGCGTTCGCTTTACGCCCAATAAATCCGGACAACGCTTGCCACCTACGTATTACCGCGGCTGCTGGCACGTAGTT
+
@BCCCGGGGGGGGGGGGGGGGGGGGGGGGGGGGGGGGGGGGGGGGGGGGGGGGGGGGGGGGGGGGGGGGGGGGGGGGGGGGGGGGGGGGGGGGGGGGGGGGGGGGGGGGGGGGGGGGGGGGGGGGGGGGGGGGGGGGGGGFFGGGGGGGFGGGCFGGFGGGGGGGGGGGGGGGGGGFGFGGGGGGGGEGGGGGGGGDGGDFFFFFFBFEFFFFFFFFFFEABFBFFFB@FDFFFFFFFFDFFFFD@EFFFBFFFFBF::;BBF:<FFFF:>>04>BBFFFFFFB;19:7:?FF>:32<4A
@M04999:289:000000000-L3R54:1:1101:19555:2103 2:N:0:431
TCAGACTACACGGGTATCTAATCCTGTTTGCTCCCCACGCTTTCGCATCTCAGCGTCAGTATCTGTCCAGAAGGCCGCCTTCGCCACCGGTATTCCTCCACATCTCTACGCATTTCACCGCTACACGTGGAATTCTACCTTCCTCTACAATACTCCAGATAACCAGTTTTAAGTGCAGTTCCCAGGTTGAGCCCGGGGCTTTCACACCTAACTTAATTATCCGCCTACATGCCCTTTACGCCCAGTCATTCCGATTAACGCTCGCACCCTCCGTATTACCGCGGCTGCTGGCACGGAGTTG
+
BCCCCGGGGGGGGGGGGGGGGGGGGGGGGGGGGGGGGGGGGGGGGGGGGGGGGGGGGGGGGGGGGGGGGGGGGGGGGGGGGFGGGGGFGGGGGGGGGGGGGGGGGGGGGGGGGGGGGGGGGGGGGGGGGGCGGGGGFGGGGGGGGGGGGGGGGGGGGGGGGGGGGGGGGGGGGGGGFGFGGFDGFGGGGGGGGGGGGGDDFFFFFFFFFFFFFFFFFFFEFFFFF?FFFFFFFFF@EEFA?BF?<5<9CCCEFF@<DFE?22:9992;BB:6>:6(3<A419>099>FF?((,.-42>FF)
@M04999:289:000000000-L3R54:1:1101:15609:2133 2:N:0:431
GACTACTCGGGTATCTAATCCTGTTCGCTCCCCACGCTTTCGTCCATCAGCGTCAATCGGTATTTAGTAACCTGCCGTCGCAATCGGGGTTCTGTGTAATATCTATGCATTTCACCGCTACACTACACATTCCAGCTACTTCAATACTATTCAAGATTAACAGTATCAACGGCAGTTCTACAGTTAAGCTGCAGGTTTTCACCGCTGACTTATCAACCCGCCTACGGACCCTTTAAACCCAATAAATCCGGATAACGCTCGCATCCTCCGTATTACCGCGGCTGCTGGCACGGAGTTAGCC
+
CCCCCGGGGGGGGGGGGGGGGGGGGGGGGGGGGGGGGGGGGGGGGGGGGGGGGGGGGGGGGGGGGGGGGGGGGGGGGGGGGFGGGGGGGGGGGGGGGGGGGGGGGGGGGGGGGGGGGGGGGGGGGGGGGGGGGGGGGGGGGGGGGGGGGGGGGGGGGG8DGGGGGGGGGGGDC8DGFCFGGGGGGGGGGGGGGGGGGGGGFFAEFFDFFFFFFFFFFFFFFFFFFFFFFFFFDFFCCEFFF<FEEEFFFFFFFFFFF;?FFFF<BFFFFB?B::<A>B09;(-7<08(31<?BFFFBA9<0
@M04999:289:000000000-L3R54:1:1101:7725:2170 2:N:0:431
GGAGTGACTACCCGGGTATCTAATCCTGTTTGCTCCCCACGCTTTCGCATCTCAGCGTCAGTATCTGTCCAGAAGGCCGCCTTCGCCACCGATATTCCTCCACATCTCTACGCATTTCACCGCTACACGTGGAATTCTACCTTCCTCTACAATACTCTAGTTAACCAGTTTTAAGTGCAATTCCTAGGTTGAGCCCAGGGCTTTCACACCTAACTTAATTATCCGCCTACATGCCCTTTACGCCCAGTCATTCCGATTAACGCTCGCACCCTCCGTATTACCGCGGCTGCTGGCACGTAGT
+
CCCCCGGGGGGGGGGGGGGGGGGGGGGGGGGGGGGGGGGGGGGGGGGGGGGGGGGGGGGGGGGGGGGGFGGGGGGGGGGGGGGGGGGGGGGGGGGGGGGGGGGGGGGGGGGGGGGGGGGGGGGGGGGGEGGGGGGGGGFFGGGGGGGGGGGGGGGGGGGGGFFGGGGGGGGGFGGGFGFGGGGGGGGGGGGGGGGGGGGGFFFFFFFFFFFFFFFFFFFEFECF9>=@FFFFFF>BE@EFFFFFFFFFE<C?EF@;?;DEE76;DF>1416?FFFF?B?BF),4999BB??FFBBF?(3(-
@M04999:289:000000000-L3R54:1:1101:9636:2232 2:N:0:431
CGACTACCCGGGTATCTAATCCTGTTCGCTACCCATGCTTTCGAACCTCAGCGTCAGTTACAGACCAGAGAGCCGCCTTCGCCACTGGTGTTCTTCCATATATCTACGCATTCCACCGCTACACATGGAGTTCCACCCTCCTCTTCTGCACTCAAGAAAAACAGTTTCAGCTGCACTTCCCCGGTTAAGCCGAGGGCTTTCACAGCTGACTTGTTCTCCCGCCTGCGTTCGCTTTACGCCCAAGAAATCCGGACAACGCTTGCCACCCACGTATTACCGCGGCTGCTGGCACGGAGTTAGC
+
CCC@CCFGGEGGGED<F<EDFGFFCFC;CFCGFGCGFCFFFC@DDFEFFC<E76BC,6CFFFCF<FFEFCFG7FC+BFGFFCGGC8<E?F=F<FFCF<?,A<EE;<=<746FF5EFGGG@7=:=,9:F<E=DBGDF@EG6CDF8FA,@==8==D=?,@DFGGGG;DF,,E=,@?DCFGFGGDD:4;@<EFGE58CD40@CACA98@*9=@*8>:AAC6+8ABF;((63;007(/4))(,>@?D(.236)5(76;,420((2(-(6?4((-(-2<?AD>((-,((-103702.2(-(,,)))
@M04999:289:000000000-L3R54:1:1101:15892:2278 2:N:0:431
GCTTGACTACTGGGGTATCTAATCCTGTTTGCTCCCCACGCTTTCGCATCTCAGCGTCAGTATCTGTCCAGAAGGCCGCCTTCGCCACCGGTATTCCTCCACATCTCTACGCATTTCACCGCTACACGTGGAATTCTACCTTCCTCTACAATACTCCAGATAACCAGTTTTAAGTGCAATTCCCAGGTTGAGCCCGGGGCTTTCACACCTAACTTAATTATCCGCCTACATGCCCTTTACGCCCAGTCATTCCGATTAACGCTCGCACCCTCCGTATTACCGCGGCTGCTGGCACGGAGTT
+
CCCCCGGGGGGGGGGGGGGGGGGGGGGFGGGGGGGGGGGGGGGGGGGGGGGGGGGGGGGGGGGGGGGGGGGGGGGGGGGGGGGGGG?BFFGGDGGGGGGGGGGGGGGGGGGGGGGGGGGGGGGGGGGGGGGGGG?GGGGGGGGGGGGGGGGGGGGGGGGGGGGGGGGGGGGGGGGGFGFGGGGGGGGGDFGGGGGGGGGG>FFFFFFFFDFFDFFFEFCCF?E=B@FFFFFFFFFF@EFFFFBFD;53437CC;?6;DFFFF?B>FBFFFFFFFFFB?AF)-(4499>FF?0<4>F999?(
@M04999:289:000000000-L3R54:1:1101:20140:2310 2:N:0:431
AGACTACCCGGGTATCTAATCCTGTTCGCTCCCCACGCTTTCGTCCATCAGCGTCAATCGGTATTTAGTAACCTGCCTTCGCAATCGGGGTTCTGTGTAATATCTATGCATTTCACCGCTACACTACACATTCCAGCTACTTCAATACTATTCAAGATTAACAGTATCAACGGCAGTTCTACAGTTAAGCTGCAGGTTTTCACCGCTGACTTATCAACCCGCCTACGGACCCTTTAAACCCAATAAATCCGGATAACGCTCGCATCCTCCGTATTACCGCGGCTGCTGGCACGGAGTTAGC
+
CCCCCGGGGGGGGGGGGGGGGGGGGGGGGGGGGGGGGGDGGGGGGGGGGGGGGGGGGGGGGGGGGGFGGGGGGGGGGGGGGGGGGGGGGGGGGGGGGGGGGGGG9FGGGGGGGGGGGGGGGGGGGGGGGGGGGGGGGGGGGGGGGGGGGGGGFGGGGGGGGGGGGGGGGGGGGGGG5DFGGGGGGGDCFFGGGFGGGGGGFFFFFFFBAFEFFFFFEFFFFBFFF@5>9>@D1@EFFEEF;?DDFFEFF;361;?EFFFFB>F>8>B<AB>4(:06AB?;37613147?????9BBFBAA-
@M04999:289:000000000-L3R54:1:1101:20385:2330 2:N:0:431
AAGACTACCCGGGTATCTAATCCTGTTTGCTCCCCACGCTTTCGCATCTCAGCGTCAGTATCTGTCCAGAAGGCCGCCTTCGCCACCGGTATTCCTCCACATCTCTACGCATTTCACCGCTACACGTGGAATTCTACCTTCCTCTACAATACTCCAGATAACCAGTTTTAAGTGCAGTTCCCAGGTTGAGCCCGGGGCTTTCACACCTAACTTAATTATCCGCCTACATGCCCTTTACGCCCAGTCATTCCGCGTAACGCTCGCACCCTCCGTATTACCCCGGATGCTGGCACCGCGTT
+
CCCCCGFDGGGGGEFEFGGGGGGFFFGGGGGGFGGGGGGGGGFFEEGGGGCGGGGCFFGEFFGGGGGFGGEFGFGGGGGGGGGGGGDGGGEGGGGGGGGGG8?AFFFGFGGGGGGG9FCEEEGGFGFFGEGFGFFGGGFFEGGGGDFF=EEFFCFEGFD89EGFFFGGGGEGFF?8==FGGGFDGFG:DFGGGGGDGD>FFFFFFF>A>E@EEF6CCAAEF=DFFFFF4C;8@EFF39159BDFE3).7CCE((-(8<:0,31-41962?BF:60:<A2((,-(((()).-()(((,-1
@M04999:289:000000000-L3R54:1:1101:24397:2360 2:N:0:431
AAGACTACCCGGGTATCTAATCCTGTTTGCTCCCCACGCTTTCGCATCTCAGCGTCAGTATCTGTCCAGAAGGCCGCCTTCGCCACCGGCATTCCTCCACATCTCTACGCATTTCACCGCTACACGTGGAATTCTACCTTCCTCTACAATACTCCAGATAACCAGTTTTAAGTGCAATTCCCAGGTTGAGCCCGGGGCTTTCACACCTAACTTAATTATCCGCCTACATGCCCTTTACGCCCAGTCATTCCGATTAACGCTCGCACCCTCCGTATTACCGCGGCTGCTGGCACGGAGTT
+
CCCCCGGGGGGGGGGGGGGGGGGGGGGGGGGGGGGGGDGGGGGEG7FGGGGFGGGGGGGGGGGGGGGGGGGGGGGGGGGGGGGGGGGGGGGGGGGGGGGGGGGGGGGGGGGGDGGGGGGGGGGGGGGGGGGGGFGGGGGGGGGGGGGGGGGGGGGGGGGGGGGGGGGGGGGGGGGGFGFDGGGGGGGGGGGGGGGGGGGGFFFFFFFFFFFFFFFFFFFE+55@DF@EFEFEFFFFFC1>>9DFFFFFFFF@<DFF>466:B6;>B4:<?BFF:((.:629;BB16??D?BFF<6;9??
@M04999:289:000000000-L3R54:1:1101:15384:2362 2:N:0:431
AGACTACCCGGGTATCTAATCCTGTTTGCTCCCCACGCTTTCGCATCTCAGCGTCAGTATCTGTCCAGAAGGCCGCCTTCGCCACCGGTATTCCTCCACATCTCTACGCATTTCACCGCTACACGTGGAATTCTACCTTCCTCTACAATACTCCAGATAACCAGTTTTAAGTGCAGTTCCCAGGTTGAGCCCGGGGCTTTCACACCTAACTTAATTATCCGCCTACATGCCCTTTACGCCCAGTCATTCCGATTAACGCTCGCACCCTCCGTATTACCGCGGCTGCTGGCACGGAGTTAGC
+
CCCCCGGGGGGGGGGGGGGGGGGGGGGGGGGGGGGGGGGGGGGGGGGGGGGGGGGGGGGGGGGGGGGGGGGGGGGGGGGGGGGGGGGEGGGGGGGGGGGGGGGGGGGGGGGGGGGGGGGGGGGGGGGGGGGGGGGGFGGGGGGGGGGGGGGGGGGGGGGGGGGGGGGGGGGGGGGGFGFGGGGFGGGGGGGGGGGGGGGFFFFFFFFFFFFEFFFFFFFFBFFFFFFFFFFFFFEFE;?DFF734;ECEFF;D?@FFFFFBFFFFF???<9B:?FAABFFFF96>0),(27)(-704<4A2
@M04999:289:000000000-L3R54:1:1101:12885:2364 2:N:0:431
GACTACAGGGGTATCTAATCCTGTTTGCTCCCCACGCTTTCGCATCTCAGCGTCAGTATCTGTCCAGAAGGCCGCCTTCGCCACCGGTATTCCTCCACATCTCTACGCATTTCACCGCTACACGTGGAATTCTACCTTCCTCTACAATACTCCAGATAACCAGTTTTAAGTGCAATTCCCAGGTTGAGCCCGGGGCTTTCACACCTAACTTAATTATCCGCCTACATGCCCTTTACGCCCAGTCATTCCGATTAACGCTCGCACCCCCCGTATTACCGCGGCTGCTGGCACGGAGTTAGCC
+
CCCCCGGGGGG@FFFGGGGGGGGGGGGFFGGEGGGGGCEFGGGGGGFGGGGGFGGGGFGGGGGGGGGGFFFGGGGGGGGGGGGEEGG>=7EFGGGGGGGDC?FGGGGGGEGCEFGGGGGGGGGGGGEGGGAFFGFGFDFGGF,@ED?DFGGGGGGG9FGGGGGDF@FGG8:ACFFFFGFGFFFGGGGGGGGEGGGG?CGGFFAABFFFFFF9<CFFFFFFFDF@F9CCFFF=(;EFF@BF;1/7AEFE?@@03064<@<B>9>B>0(39>:>:2<B<6;>;>-4?::(4,.14,44725<4
@M04999:289:000000000-L3R54:1:1101:10984:2368 2:N:0:431
CAAAAGACTACAAGGGTATCTAATCCTGTTTGCTACCCACGCTTTCGAGCATGAACGTCAGTGTTATCCCAGGAGGCTGCCTTCGCCATCGGTATTCCTCCACATCTCTACGCATTTCACTGCTACACGTGGAATTCTACCTCCCTCTGACACACTCTAGTTAGACAGTTTCAAATGCACGTCCCAAGTTGAGCTCGGGGATTTCACATCTGACTTATCTAACCGTCTGCGCTCGCTTTACGCCCAGTAATTCCGATTAACGCTCGCACCCTACGTATTACCGCGGCTGCTGGCACGTAGT
+
CCCCCGGGGGGGGGGGGGGGGGGGGGGGGGGGGGGGGGGGGGGGGGGGGGGGGGGGGGGGGGGGGGGGFGGGGGGGGGGGGGGGGGGGGGGGGGFGGGGGGGGGGGGGGGGGGGGGGGGGGGGGGGGGGGGGGGGGGGGGGGGGGGGGGGGGGGGGGGGGEGGGGGGGGGGFGGGGFGFGGGGGGGGGGGGGGGGGGGGDEFFFFFFFFFECEFFFFFFFFEBDFDFFFFBFFFFFFDFFFFFF>FF@E<5<?E@;?<<CE<>@FFF9>><?FF??BD?4A><>67916:.2((,.3(,(-
@M04999:289:000000000-L3R54:1:1101:11014:2390 2:N:0:431
AGACTACTGGGGTATCTAATCCTGTTTGCTCCCCACGCTTTCGCATCTCAGCGTCAGTATCTGTCCAGAAGGCCGCCTTCGCCACCGGTATTCCTCCACATCTCTACGCATTTCACCGCTACACGTGGAATTCTACCTTCCTCTACAATACTCCAGATAACCAGTTTTAAGTGCAGTTCCCAGGTTGAGCCCGGGGCTTTCACACCTAACTTAATTATCCGCCTACATGCCCTTTACGCCCAGTCATTCCGATTAACGCTCGCACCCTCCGTATTACCGCGGCTGCTGGCACGGAGTTAGC
+
CCCCCGGGGGGGEGGGGGGGGGGGGGGGGGGGGGGGGGGGGGGGGGGGGGGGGGGGGGGGGGGGGGGGGGGGGGGGGGGGGGGGGGGGFGGGGGGGGGGGGGGGGGGGGGGGGGGGGGGGGGGGGFFGDGDFGGGGGGGGGGGGGGGGFGGGGGGGGGGGGGGGFGGGGGGFCADFFGFGFGGCDFGFFGGGGGGGGGGGFFFFFFFF@BEEFFFFFFFEB=@FFFFFF@EFF@;CFFFFFFFEFFFCEE@DFFFCCD@?FF>66>??B6648<7AFFFF>9>>FFF?((,366094:AF9
@M04999:289:000000000-L3R54:1:1101:22417:2412 2:N:0:431
TGTGACTACTCGGGTATCTAATCCTGTTCGCTCCCCACGCTTTCGTCCATCAGCGTCAATCGGTATTTAGTAACCTGCCTTCGCAATCGGGGTTCTGTGTAATATCTATGCATTTCACCGCTACACTACACATTCCAGCTACTTCAATACTATTCAAGATTAACGGTACCAACGGCAGTTCTACAGTTAAGCTGCAGGTTTTCACCGCTGACTTATCAACCCGCCTACGGACCCTTTAAACCCAATAAATCCGGATAACGCTCGCATCCTCCGTATTACCGCGGCTGCTGGCACGGTGTT
+
9CCCCGGFFGGGGGCEGGGGGGGGGGGGGGGGGGGGGGGEGGGGGGGGGGGGGGGGGGGGGGGGGGFGGDGGGGGGGGGGGGGGGCGGGGGDCGGGFFGGGFGGFGGFGFF;EFGGGG:EDEGGGGFGGGGGGGFGFGGGGGGGGGFCFGGGGAFFDFFDGGGGGCEGGGGGGGGED=;FCFGGGGGGGGFGGGGGGGGDA?CFFFDEBFFFEFFFFFFFFFFF>==BD@FFB@814<?6=@??F@E@CFEE>1062;<<>1,396B>FFFF1(((4:<6?((4934<?72(4??0(--8
@M04999:289:000000000-L3R54:1:1101:19935:2417 2:N:0:431
AGCTCTACCTGCCCGGATCCAGATCTGGGCTGTTCCTATGTCGGAGTACCTGGGGATTTCATCTCCGTTGATCTCCCCCTCATCGCCCCTCCGTGCCATTCCCGCCCCACATCGCCCCCTCCCCCTCTGCTGCTCCTCCTTCGTTCTGCCTCTTTCTGCCCCCACCCAGCAACCTCTCGCTTCCCCCCTCCCCTCCCCCCCCCTCCGTATACTCTGGCCGCTCGCCTTGCACAATCCCCGCATCTCCCCCCCCCTTACACCCCCCACACCCACTCTCGCCCTCGAACATAATCGTCGAACC
+
6-,,,,=,,;,,,;6++,+,,,;-,<6,CEDFF,,66,<,<;,6++B,@,,,6C+,,,,,,;<,,:+CE@,CC,6@,@F+:,9,9,4,+66,+,4,,C,:,,5@@=>+++?,5+:8+@+++++884@,,,,7,698,33,,7+616=D8,,,,,6,,3,,,+++++4+,,,5,,*,*0*3***4D,::****445***1>).2))))).(.6)***./)()(,((((()(,,),-,()()((,()).((-(4,((,)(.-40((--((,((-((3).(,((((((..()))).-..(((4(
@M04999:289:000000000-L3R54:1:1101:13505:2419 2:N:0:431
ACAGGGACTACCGGGGTATCTAATCCTGTTTGCTCCCCACGCTTTCGCATCTCAGCGTCAGTATCTGTCCAGAAGGCCGCCTTCGCCACCGGTATTCCTCCACATCTCTACGCATTTCACCGCTACACGTGGAATTCTACCTTCCTCTACAATACTCCAGGTAACCAGTTTTAAGTGCAATTCCCAGGTTGAGCCCGGGGCTTTCACACCTAACTTAATTATCCGCCTACATGCCCTTTACGCCCAGTCATTCCGATTAACGCTCGCACCCTCCGTATTACCGCGGCTGCTGGCACGGAGT
+
CCCCCGGGGGGGGGGGGGGGGGGGGGGFGGGGGGGGGGGGGGGGGGGGGGGGGGGGGGGGGGGGGGGGGGGGGGGGGGGGGGGGGGGGGGGGGGGGGGGGGGGGEGFGGGGGGGGGGGGGFGGGGGGGGGGGGGGGGGGGGDGGGGGGGGGGGGFFGGGGGGGGGGGGGGDFGGFGFGFGGGGGGGGGGGGGGGGGGGGGFAFFFFFFFFDFFFFFEFF8F?ECFF6<@FFFFF@FED@F4;D6(8?=@>3CEAF?:BBAF69:?F1207:<<:>:0:BFF<1491((--,7>?7<:>>(-
@M04999:289:000000000-L3R54:1:1101:6826:2492 2:N:0:431
ATTGACTACTCGGGTATCTAATCCTGTTCGCTACCCAGGCTTTCGAGCCTCAGCGTCAGTAACAGACCAGAGAGCCGCCTTCGCCACGGGTGTTCTTCCATATATCTACGCATTTCACCGCTACACATGGAGTTCCACTCTCCTCTTCTGCACTCAAGTCTCTCAGTTTCCGATGCTCTTCCTCAGTTAAGCTGAGGGCTTTCACATTCAAACTTAAAAGACCGCCTGCGCTCCCTTTACGCCCAATAACTCCGGACAACGCTAGCAACCTACGAATTACGGCGCCTTCTGGCACGTAGTT
+
A-8,AFFDGF,@@@@FFEEFFGGG<FFGGGGDCF?FG,,DFECCF?CF:@FDFFDFGEBFECGFG8FFEG8,C:FGGCG>CEFGGEG+C:++7?E<FAFCCDFF,FAGGG:?BF<?E9,BEE=E9AF=,AFFAEFF@9DGCCFDF8@ED,,3AC8@D?DE,E=DGGGFDG,=+@8EFGFGF:2@,DFF:E,<B6,**9>FF*<BFFEA=@*/:A18*=BC*-)>(/(65>@FDF0;3))+/(6((((6.).7)61(42(.19:(7?).:?:BF6(((,))(,(7(-((.4A20(,4.1.85
@M04999:289:000000000-L3R54:1:1101:21689:2627 2:N:0:431
CATGACTACAAGGGTATCTAATCCTGTTTGCTCCCCACGCTTTCGCATCTCAGCGTCAGTATCTGTCCAGAAGGCCGCCTTCGCCACCGGTATTCCTCCACATCTCTACGCATTTCACCGCTACACGTGGAATTCTACCTTCCTCTACAATACTCCAGATAACCAGTTTTAAGTGCAGTTCCCAGGTTGAGCCCGGGGCTTTCACACCTAACTTAATTATCCGCCTACATGCCCTTTACGCCCAGTCATTCCGATTAACGCTCGCACCCTCCGTATTACCGCGGCTGCTGGCACGGAGTT
+
CCCCCGGGGGGGGGGGGGGGGGGGGGGGGGGGGGGGGGGGGGGGGGGGGGGGGGGGGGGGGGGGGGGGGGGGGGGGGGGGGGGGGGGGGGGGGGGGGGGGGGGGGGGGGGGGGGGGGGGGGGGGGGGGGGGGGGGGGGGGGGGGGGGGGGFGGGGGGGGGGGGGGGGGGGGGGGGGFGFGGGGGGGGFGGGGGGGGGGGGFFFFFFFFFEFFFFFFFFFFFFFFF?DFFFFFFFBDEFFFFFF??EFFEFFFFFF6@ECF;(81>FFF?FFFF0:??FD469B9>BFFFFBF?B?;9(,,
@M04999:289:000000000-L3R54:1:1101:19552:2628 2:N:0:431
AAGAGACTACAGGGGTATCTAATCCTGTTCGCTACCCATGCTTTCGAACCTCAGCGTCAGTTACAGACCAGAGAGCCGCCTTCGCCACTGGTGTTCTTCCATATATCTACGCATTCCACCGCTACACATGGAGTTCCACTCTCCTCTTCTGCACTCAAGAAAAACAGTTTCAGCTGCACTTCCCCGGTTAAGCCGAGGGCTTTCACAGCTGACTTGTTCTCCCGCCTGCGTTCGCTTTACGCCCAATAAATCCGGACAACGCTTGCCACCTACGTATTACCGCGGCTGCTGGCACGTAGTT
+
CCCCCGGGGGG@FGG@ECFFGFGGFF,CFFGGDEG8@FFGGAEFFGFGGGDF<DFE@FFGFGGFGGGGGEFDEGG?EGGDGCFG@=?CDCF?E?FBGGGGGGGGGFFDACFGGGGGGGGGGGGGDFGC=AE,,4@>FGFCFC,8EFGGGGGGGFA@FFF9=D8DGGGCEGCFGGGGFFFGGGCEBC6E>+EFGC5CGDCC*@AFF93;2=EEF+=;*AFEF*55@=?921/8;<908;C6(((6?((6=45)5>61;01:BFB:6?(6>6:4:(.5)5<:A?(44022:?FF?0)(.2(-.
@M04999:289:000000000-L3R54:1:1101:12555:2656 2:N:0:431
TGGGACTACAAGGGTATCTAATCCTGTTTGCTCCCCACGCTTTCGCATCTCAGCGTCAGTATCTGTCCAGAAGGCCGCCTTCGCCACCGGTATTCCTCCACATCTCTACGCATTTCACCGCTACACGTGGAATTCTACCTTCCTCTACAATACTCCAGATAACCAGTTTTAAGTGCAATTCCCAGGTTGAGCCCGGGGCTTTCACACCTAACTTAATTATCCGCCTACATGCCCTTTACGCCCAGTCATTCCGATTAACGCTCGCACCCTCCGTATTACCGCGGCTGCTGGCACGGAGTT
+
CCCCCGGGGGGGGGGGFGGGGGGGGGFGGGGGGGGGGGGGGGGGGGGGGGGGGGGGGGGGGGGGGGGGGGGGGGGGGGGGGGGGGGGGGGGGGFGGGGGGGGGGGGGGGGGGGGGGGGGGGEGGGGGGGGGGGGGGGGGGGGGGGGGFGFGGGFGGGGFGFGGGGFFGGGGGGGGGFG7?DDGGGGGGGFGCFFGGGDCGFFFFFFFFFFFFFFFFFFFFFFFFFFFFF?CB>BE84>C:;>B?@E@ACE)<E@@0?ECDB((49(39BF?FB?1<2AAA129>F12?::B0148139?B
@M04999:289:000000000-L3R54:1:1101:11471:2758 2:N:0:431
AGACTACAGGGGTATCTAATCCTGTTTGCTCCCCACGCTTTCGCATCTCAGCGTCAGTATCTGTCCAGAAGGCCGCCTTCGCCACCGGTATTCCTCCACATCTCTACGCATTTCACCGCTACACGTGGAATTCTACCTTCCTCTACAATACTCCAGATAACCAGTTTTAAGTGCAATTCCCAGGTTGAGCCCGGGGCTTTCACACCTAACTTAATTATCCGCCTACATGCCCTTTACGCCCAGTCATTCCGATTAACGCTCGCGCCCTCCGTATTACCGCGGCTGCTGGCACGTAGTTAGC
+
CCCCCGGGGGGGGGGGGGGGGGGGGGGGGGGGGGGGGGGGGGGGGFGGGGGGGGGGGGGGGGGGGGGGGGGGGGGGGGGGGGGGGGGGGGGGGGGGGGGGGGGGGGGGGGGGGFFGGGGGGGGGGGGGGGGGGGGGGGGGFGGGGGGGGGGGGGGGAFGGGGGGGGGGGGGFGGGGFGFGFFGFGGGGGGGGGGGGGGG7AFFFFFAFFFEEFFACCFFEEBDFFFFFFFFDEFEEC?FF;006;EFECFFF;;DCEDBB?>911167:812((:4AD12;;9>>B:?7?FB?(428AFA6
@M04999:289:000000000-L3R54:1:1101:20738:2765 2:N:0:431
AATTGACTACAGGGGTATCTAATCCTGTTCGCTACCCATGCTTTCGAACCTCAGCGTCAGTTACAGACCAGAGAGCCGCCTTCGCCACTGGTGTTCTTCCATATATCCACGCATTCCACCGCTACACATGGAGTTCCACTCTCCTCTTCTGCACTCAAGAAAAACAGTTTCAGCTGCACTTCCCCGGTTAAGCCGAGGGCTTTCACAGCTGACTTGTTCTCCCGCCTGCGTTCGCTTTACGCCCAATAAATCCGGACAACGCTTGCCACCTACGTATTACCGCGGCTGCTGGCACGTAGTT
+
CCCCCGGGGGGGGGGGGGGGGGGGGGGGGGGGGGGGGGGGGGGGGGGGGGGGGGGGGGGGGGGGGGGGGGGGGGGGGGGGGGGGGGGGFGGGGGGGGGGGGGGGGGGGGGGGGGGGGGGGGGGGGGGGGGGGGGGGGGGFDFGGGGFGGGGGGGGGGGGGGGGGGGGGGDGGGGGGFGFGGGGGGGGGGDGGGGGGGGGGFFFFFFFFFFE@BFFFFFFFFFFBBFFF22;DFDFFD69FFFF>DFFEECEFFFF:>>FF9B?3<BFFFF?F0:??B?>49((9099B?FF0((5241?F<
@M04999:289:000000000-L3R54:1:1101:14948:2831 2:N:0:431
GCGGGGACTACAGGGGTATCTAATCCTGTTTGCTCCCCACGCTTTCGCATCTCAGCGTCAGTATCTGTCCAGAAGGCCGCCTTCGCCACCGGTATTCCTCCACATCTCTACGCATTTCACCGCTACACGTGGAATTCTACCTTCCTCTACAATACTCCAGATAACCAGTTTTAAGTGCAGTTCCCAGGTTGAGCCCGGGGCTTTCACACCTAACTTAATTATCCGCCTACATGCCCTTTACGCCCAGTCATTCCGATTAACGCTCGCACCCTCCGTATTACCGCGGCTGCTGGCACGGGTT
+
CCCCCGGGGGGGGGGGGGGGGGGGGGGGGGGGGGGFGGGGGGGGGGGGGGGGGGGGGGGGGGGFGGGGGGGGGGGGGGGGGGGGGGEFGGGGGGGGGGGGGGGGGGGGGGGGGGGGGGGGGGGGGGGGGGGGGGGGGGGGGGGGGGGGGGGGGGGGGGGGGGGGGGGGGGGGGGGGFGFGGGGGGGGGGGGGGGGGGGGGEDFAFFFFFFDEFFFFFFFFFFFC??FFFFFFFFEF;@EA>DDB>??,5<<><AB01::BFF12:>FB>>?BF:>:(3>AD22(3199>?)).30820(((
@M04999:289:000000000-L3R54:1:1101:12389:2906 2:N:0:431
GGAGGACTACTGGGGTATCTAATCCTGTTTGCTCCCCACGCTTTCGCATCTCAGCGTCAGTATCTGTCCAGAAGGCCGCCTTCGCCACCGGTATTCCTCCACATCTCTACGCATTTCACCGCTACACGTGGAATTCTACCTTCCTCTACAATACTCCAGATAACCAGTTTTAAGTGCAATTCCCAGGTTGAGCCCGGGGCTTTCACACCTAACTTAATTATCCGCCTACATGCCCTTTACGCCCAGTCATTCCGATTAACGCTGGCACCCTCCGTATTACCGCGGCTGCTGTCACGGAGT
+
CCCCC;FGGFCGFGEF;FFC@CECFEFGG9FFFFFFGGGGGG7FFGGDDGFGGGGGGGGGGGAFGGGCGDFFFEF<EGGCCEFGDGGGFEGGGFFGGFGFGFGGGFCAFGGD@FG9?FGGGGGEFGGCFFGDEE>DFFGGGGGGDGGGGF@FGGGG8DFGGGGGFDE@@8=@EDEADFCGDFGGGFGGGGG76DACCCC75?*+=EFFA=E3:888EAA?+7465==@FFFEF8@;1=EF<<90,3(.47CC5;3;(6CC61((,424:?0,19,4((6<2(49B>((,)5..6),,((-
@M04999:289:000000000-L3R54:1:1101:20030:2962 2:N:0:431
TGTGCGACTACAAGGGTATCTAATCCTGTTTGCTCCCCACGCTTTCGCATCTCAGCGTCAGTATCTGTCCAGAAGGCCGCCTTCGCCACCGGTATTCCTCCACATCTCTACGCATTTCACCGCTACACGTGGAATTCTACCTTCCTCTACAATACTCCAGATAACCAGTTTTAAGTGCGATTCCCAGGTTGAGCCCGGGGCTTTCACACCTAACTTAATTATCCGCCTACATGCCCTTTACGCCCAGTCATTCCGATTAACGCTCGCACCCTCCGTATTACCGCGGCTGCTGGCACGGAGT
+
CCCCCGGGGGGGGGGGGGGGGGGGGGGGGGGGGGGGGGGGGGGGGGGGGGGGGGGGGGGGGGGGGGGGGGGGGGGGGGGGGGGGGGGGGGGGEGGGGGGGGGGGEGGGGGGGGGGGGGGGGGGGGGGGGGGGGGGFGGGGGGGGGGGGGGGGGGGGGGGGGGGGGGGGGGGGGGGGFGFGGFGGGGGGGGCFFGGGGGGGFFFFFFFFFFFFFFFFFFFFFFFFFFFFFFFFEEE@FFFFFFFBB1((7<EEFFFF??FDFFFF69>>F681?FF028?FFA<;;>>F>FFB(3??<;6;-
@M04999:289:000000000-L3R54:1:1101:17072:2967 2:N:0:431
GGTTGGACTACAAGGGTATCTAATCCTGTTTGCTCCCCACGCTTTCGCATCTCAGCGTCAGTATCTGTCCAGAAAGCCGCCTTCGCCACCGGTATTCCTCCACATCTCTACGCATTTCACCGCTACACGTGGAATTCTACCTTCCTCTACAATACTCCAGATAACCAGTTTTAAGTGCAGTTCCCAGGTTGAGCCCGGGGCTTTCACACCTAACTTAATTATCCGCCTACATGCCCTTTACGCCCAGTCATTCCGATTAACGCTCGCACCCTCCGTATTACCGCGGCTGCTGGCACGGAGG
+
CCCCCGGGGGGGGGGGGGGGGGGGGGGGGGGGGGGGGGGGGGGGGGGGGGGGGGGGGGGGEGGGGGGGGGGGGGGGGGGGGGGGGGGGGGGGG7FGGGGGGGGGGGGGGGGGGGGGGGGGGGGGGGGGGGGGDGGGGGGGGGGGGGGGGGGGGGGGGGGGGGGGGGGGGGGGGGGGFGFGGGGGGGGFFG?6CFFGGGGGFFFFFFFFFFBFFFFFFBFEFFFFDFFFDFEFFFFFEDEFF?D07?D8<EFFFFFDF<??E0;?B>FF>0:?B<68?F>AB<(742041(82:6(8:(,((
@M04999:289:000000000-L3R54:1:1101:11422:3001 2:N:0:431
GGTTAGACTACAAGGGTATCTAATCCTGTTCGCCCCCCACGCTTTCGTCCATCAGCGTCAATCGGTATTTAGTAACCTGCCTTCGCAATCGGGGTTCTGTGTAATATCCATGCATTTCACCGCTACACTACACATTCCAGCTACTTCAATACTATTCAAGATTAACAGTATCAACGGCAGTCCTACAGTTAAGCTGCATGTTTTCACCGCTGACTTATCAACCCGCCTACGGACCCTTTAAACCCAATAAATCTGGATAACGCTCGCACCCTCCGACCTCCCCCGCCGGCTGGCACGGAGT
+
BC@@6@C<C@<<,C8,FFE@<@<<EC,E6EGCGG@F7FC@+C,BFFCGGDC9@@@,@FE7FFFGCFG<F9CEC@<FGGFG<,:?BF=BFGFD+=CF<FGC9@E?FGG9,CF9?,,,9544,6=@+=,9EF8?FD==EDG,,@92,,@,@@,,6@@=FFCFF889;+:@CF:@E,=C>D5CC+:,334:523<,@A979+2+++0;9;98254A>>+1+=>6>B959(5>D@9;39?(8465)787?@D3.../).).1).=@938(,((431:(1(((,)(-((-(,((-(3((.)-((,(
@M04999:289:000000000-L3R54:1:1101:6526:3005 2:N:0:431
CTGGGGTATCTAATCCTGTTTGCTACCCACGCTTTCGAGCATGAACGTCAGTGTTATCCCAGGAGGCTGCCTTCGCCATCGGTATTCCTCCACATCTCTACGCATTTCACTGCTACACGTGGAATTCTACCTCCCTCTGACACACTCTAGTTTGACAGTTTCAAATGCACGTCCCAAGTTGAGCTCGGGGATTTCACATCTGACTTATCTAACCGTCTGCGCTCGCTTTACGCCCAGTAATTCCGATTAACGCTCGCACCCTACGTATTACCGCGGCTGCTGGCACGTAGTTAGCCGGTGC
+
CCCCCGGGGGGGGGGGGGGGGGGGGGGGGGGGGGGGGGGGGGGGGGGGGGGGGGGGGGGGGGGGGGGGGGGGGGGGGGGGGGGGGGGGGGGGGGGGGGGGGGGGGGGGGGGGGGGGGGGGGGGGGFGGGGGGGGGGGGGGGGGGGGGGGGGGFGFGGGGGGGGGGGGGGGGGGGGGFCDGGGGGGGGGEGGGGGGGGFFGFFFFFFFFCEEFFFFEFFFFFFFFFFFBB=ED2>@F9BC6?5<CEDFFFFFFFFF@@BB0(418<:><B>F<16>F;041:??:87<B0:?FB<<:(1760
@M04999:289:000000000-L3R54:1:1101:7928:3032 2:N:0:431
GCGCTGACTACTCGGGTATCTAATCCTGTTTGCTCCCCACGCTTTCGCATCTCAGCGTCAGTATCTGTCCAGAAGGCCGCCTTCGCCACCGGTATTCCTCCACATCTCTACGCATTTCACCGCTACACGTGGAATTCTACCTTCCTCTACAATACTCCAGATAACCAGTTTTAAGTGCAATTCCCAGGTTGAGCCCGGGGCTTTCACACCTAACTTAATTATCCGCCTACATGCCCTTTACGCCCAGTCATTCCGATTAACGCTCGCACCCTCCGTATTACCGCGGCTGCTGGCACGGAGT
+
CCCCCGGGGGGGGGGGGGGGGGGGGGGGGGGGGGGGGGGGGGGGGGGGGGGGGGGGGGGGGGGGGGGGGGGGGGGGGGGGDGGGGGGGGGGGGGGGGGGGGGGGGFGGGGGGGGGGGGGGFGGGGGGGGGGGGGGGGGGGGGGGGGGGGGGGGGGGGGGGGGGGGGGGGGGGGGGGFGFGGGGGGGGGGGGGGGGGGGDG>E4>9AFFFFDFFFFFFFF<BFFEFFFF?BEFFFFFFFEFC?F09DFF@@CEFFE<D;B<:?>?<>BFF>???:;?:BFFFF?BFF6,4<?0000),1((-
@M04999:289:000000000-L3R54:1:1101:9375:3042 2:N:0:431
GAAATGACTACCGGGGTATCTAAGCCTGTTCGCTACCCATGCTTTCGAACCTCAGCGTCAGTTACAGACCAGAGAGCCGCCTTCGCCACTGGTGTTCTTCCATATATCTACGCATTCCACCGCTACACAAGGAGTTCCACTCTCCTCTTCTGCACTCAAGAAAAACAGTTTCAGCTGCACTTCCCCGGTTAAGCCGAGGGCTTCCACAGCCGACTTGTTCTCCCGCCTGCGTTCGCTTTAAGCCCACTAAATCCCGACAACGCTTGCCACCGACGTATTACCGCGGCTGCTGGTACGTAGG
+
@6,8,6@F,,EFBF7+@6,6F66-6C@<CFG@GGGD<<@,BFAFGAFD@F:FG,CECC6,B<CCF99FCFA<@ECG@FGDG:?FD,46B,<FB?9@E?AEF9EE;F4FGGE:+@:F9CE9FGGGECFG9+,ABD>DGF,D,D98EGGGDFFGGGG9EGGGFG8=FGGFAF82@=F=DFFG7++4DC8EE*3ECGGG>9>>9/;*;:?A22(/-5?EF1;;A).61(13;@;,6(,(/,4*)-)(14(.,35)47),43,(,(-2:3:(9>?(,,4(().)6>003-(43130>(:)((5((
@M04999:289:000000000-L3R54:1:1101:7859:3067 2:N:0:431
GGGGACTACTGGGGTATCTAATCCTGTTTGCTCCCCACGCTTTCGCATCTCAGCGTCAGTATCTGTCCAGAAGGCCGCCTTCGCCACCGGTATTCCTCCACATCTCTACGCATTTCACCGCTACACGTGGAATTCTACCTTCCTCTACAATACTCTAGTTAACCAGTTTTAAGTGCAATTCCTAGGTTGAGCCCAGGGCTTTCACACCTAACTTAATTATCCGCCTACATGCCCTTTACGCCCAGTCATTCCGATTAACGCTCGCACCCTCCGTATTACCGCGGCTGCTGTCACGGAGTT
+
CCCCCGGGGGGGGGGGGGGGGGGGGGGGGGGGGGGGGGGGGGGGGGGGGGGGGGGGGGGGGGGGGGGGGGGGGGGGGGGGGGGGGFGGGGGGGGGGGGGGGGGGGGGGGGGGGGGGGGGGGGGGGGGGGGEGFGGGGGGGGGGGGGGGGGG8EFGGGGGGGGGGFGEGGGGFGGFFFFFGGGGGFGGGGGGGG6FGGGGGFFFFFFFFFFFFEFFFFFFFFFFBDA>FFFFFBB=BEFFFF2@1=@@EEFFEE7;<FEEFFD@FFBF>??(39??BBBFAFFF9F>BFB?)44A:B07,4
@M04999:289:000000000-L3R54:1:1101:9872:3072 2:N:0:431
TTAGACTACTCGGGTATCTAATCCTGTTTGCTCCCCACGCTTTCGCATCTCAGCGTCAGTATCTGTCCAGAAGGCCGCCTTCGCCACCGGTATTCCTCCACATCTCTACGCATTTCACCGCTACACGTGGAATTCTACCTTCCTCTACAATACTCCAGATAACCAGTTTTAAGTGCAATTCCCAGGTTGAGCCCGGGGCTTTCACACCTAACTTAATTATCCGCCTACATGCCCTTTACGCCCAGTCATTCCGATTAACGCTCGCACCCTCCGTATTACCGCGGCTGCTGGCACGGAGTT
+
CCCCCGGGGGGGGGGGGGGGGGGGGGFGGGGGGGGGFGGGGGGGGGGEGGGGGGGGGGGGGFFGGGGGGCFGGGGGGGGGGGGDFGGGGEGGGGGGGGGGGGGFFGGGGGGGGGGFGGGGGGGGGGGGGGGGGCFGGGGGCCGGGGGGGGGGGGGGGGGGFGGGGGGGFFGGGFGGFG9FGGGGFFEFGGGFGGGGCDC9FFFFFFFFFFFFFFBFEFFE+>@FFFFDEC?EEFFF;FFFFFFDF874?CEEFFF@0?E13<?BBFFFF?68,4??B<ABFF>B>>BBF???7<B069?F
@M04999:289:000000000-L3R54:1:1101:8857:3097 2:N:0:431
GACTACCCGGGTATCTAATCCTGTTTGCTCCCCACGCTTTCGCATCTCAGCGTCAGTATCTGTCCAGAAGGCCGCCTTCGCCACCGGTATTCCTCCACATCTCTACGCATTTCACCGCTACACGTGGAATTCTACCTCCCTCTACAATACTCCAGATAACCAGTTTTAAGTGCAGTTCCCAGGTTGAGCCCGGGGCTTTCACACCTAACTTAATTATCCGCCTACATGCCCTTTACGCCCAGTCATTCCGATTAACGCTCGCACCCTCCGTATTACCGCGGCTGCTGGCACGGACTGAGCC
+
CCCCCCGGGGG@FFGGGGEAFGFEFCFCFGGGDGGGGGDD@@C@,@EECFGBF:FGGFGGGFFFEFGGGFGGGGGGGGGFCEGGGGGCEFG,EFCGFGGGGGG9FF@BGDEFCAEC?:+>C@FGEG7BEEEGGEGGCEDEGGCFFGG8,8@=@FFGGGGFGGDD,CA8DGDF8DGFFGF??DGFCDF6DFGGDE>D>7>C>AFFFFF>3*9=E68B<6B@>@6>@=?);5@@689<;@6A;<6;A)755300(,9<6((4>F6>9?2(234(3:)44:>11919B?2:?<><0((4,,3:1
@M04999:289:000000000-L3R54:1:1101:8838:3098 2:N:0:431
AGACTACAAGGGTATCTAATCCTGTTTGCTCCCCACGCTTTCGCATCTCAGCGTCAGTATCTGTCCAGAAGGCCGCCTTCGCCACCGGTATTCCTCCACATCTCTACGCATTTCACCGCTACACGTGGAATTCTACCTTCCTCTACAATACTCCAGATAACCAGTTTTAAGTGCAATTCCCAGGTTGAGCCCGGGGCTTTCACACCTAACTTAATTATCCGCCTACATGCCCTTTACGCCCAGTCATTCCGATTAACGCTCGCACCCGCCGTATTACCGCGGCTGCTGGCACGTAGTTAGC
+
CCCCCFGEEFF7CC<CFEGGCFGGGFG<FAFGGEGGCEEEGGEG@BF<FE6FGEGG@FGGGGGFFFGGGFGGGGGGGDCGF>FFFFE+@FFGGGCFEFGD8<BF;FFGD:@:AFEF?FEECBFGGEE7B<F=FFGGGFGG?,;@FDGGGG8@=DDDE8,D@,=D=DCFD=D:EFDGFD9=8+=66=8E@EF7C8C>5?CFACFAAEFF6)>E=@B+:6B@ADF(/(;?<33(5>B=E435;;3@<E37?3=;1,:E)2:?616>>FF((-4>F:4<>)8>>(29>?07:-(5:(,(--.6-
@M04999:289:000000000-L3R54:1:1101:9601:3133 2:N:0:431
GACTACAAGGGTATCTAATCCTGTTTGCTACCCACGCTTTCGAGCATGAACGTCAGTGTTATCCCAGGAGGCTGCCTTCGCCATCGGTATTCCTCCACATCTCTACGCATTTCACTGCTACACGTGGAATTCTACCTCCCTCTGACACACTCTAGTTTGACAGTTTCAAATGCACGTCCCAAGTTGAGCTCGGGGATTTCACATCTGACTTATCTAACCGTCTGCGCTCGCTTTACGCCCAGTAATTCCGATTAACGCTCGCACCCTACGTATTACCGCGGCTGCTGGCACGTAGTTAGCC
+
CCCCCDGGFGEGGGGGGGGGGFGEGEGGGGFEFFGGGGGGGGGGGGGGGGGGGGGGGGGGGGGGGEGGG7FGGFGGGGGGGGGGGGGGGGGGGGGGGGGCEFFFGGGGGDGGGGGGGGGGGGGGFGGGGFFGGGFFCG,BEGGGGGGGGGGCFGGGGCFGGGGFEDFGGGGGGGCGFGDGGGFDFGGFFFGE>EEGGGGGFFCAFFFFFEEE5=BFFF5A9@@DEBF2:=>>B==EF29BDDE3C?EF34;D(24>((6;FFBF;::?BFFFAB2)9?BF06;BFF:4(.5::?4?)5<<,
@M04999:289:000000000-L3R54:1:1101:13035:3133 2:N:0:431
TGACTACTAGGGTATCTAATCCTGTTTGCTCCCCACGCTTTCGCATCTCAGCGTCAGTATCTGTCCAGAAGGCCGCCTTCGCCACCGGTATTCCTCCACATCTCTACGCATTTCACCGCTACACGTGGAATTCTACCTTCCTCTACAATACTCCAGATAACCAGTTTTAAGTGCAGTTCCCAGGTTGAGCCCGGGGCTTTCACACCTAACTTAATTATCCGCCTACATGCCCTTTACGCCCAGTCATTCCGATTAACGCTCGCACCCTCCGTATTACCGCGGCTGCTGGCACGGAGTTAGC
+
CCCCCGGGGGGGGGGGGGGGGGGGGGGGGGGGGGGGGGGGGGGGGGGGGGGGGGGGGGGGGGGGGGGGGGGGGGGGGGGGGGGGGGGGGGGGGGGGGGGGGGGGGGGGGGGGGGGGGGGGGGGGGGGGGGGGGGGGGGGGGGGGGGGFGGGGGGGGFFGGGGGGGGGGGGGGGGGGFGFGGGGGGGGGGGGGGGGGGGGGFFFFFFFFFFFFFFFFFFFFFFFFFFFFFEEFE@EFFFDFFFF;=AFFEE@;D;@9C?BFFF>9>982:BB?B<?9>>BFF9B>F??B:6(5:92(4(:44
@M04999:289:000000000-L3R54:1:1101:13548:3134 2:N:0:431
TAGACTACTAGGGTATCTAATCCTGTTCGCTCCCCACGCTTTCGTCCATCAGCGTCAATCGGTATTTAGTAACCTGCCTTCGCAATCGGGGTTCTGTGTAATATCTATGCATTTCACCGCTACACTACACATTCCAGCTACTTCAATACTATTCAAGATTAACAGTATCAACGGCAGTTCTACAGTTAAGCTGCAGGTTTTCACCGCTGACTTATTAACCCGCCTACGGACCCTTTAAACCCAATAAATCCGGATAACGTTCGCATCCTCCGTATTACCGCGGCTGCTGGCACGGAAGT
+
CCCCCGGEFGFFFGGGGDEGEEFFGGGGGGGGGGEE7@@FGDGGGGGGGGCGFGGGEGGDEFCDFDFFEFFGGGFFGC=FFGGG+F<FGDGFGGEFGGGGGGGGGGFGGGGGGGGGGGGGGGDGGGGFGGGGFGG>EDGGGGGGDFFFFDDDFGGGFG@FGGGGDGGGGFGFGDDGBFFFD@FADGGGGGGGGCFFCDCFFFFFFFBFB5=*>FFFFFFEFFF=@9@A=(56>BD@4898>9@FDEEEE5(6(((,78;(,36(362,8<1;F?:?2)646(4>>18422?0.(-(((.
@M04999:289:000000000-L3R54:1:1101:10197:3138 2:N:0:431
CATCGACTACTCGGGTATCTAATCCTGTTTGCTCCCCACGCTTTCGCATCTCAGCGTCAGTATCTGTCCAGAAGGCCGCCTTCGCCACCGGTATTCCTCCACATCTCTACGCATTTCACCGCTACACGTGGAATTCTACCTTCCTCTACAATACTCCAGATAACCAGTTTTATGTGCAGTTCCCAGGTTGAGCCCGGGGCTTTCACACCTAACTTAATTATCCGCCTACATGCCCTTTACGCCCAGTCATTCCGATTAACGCTCGCACCCTCCGTATTACCGCGGCTGCTGGCACGGAGTT
+
CCCCCGGGGGGGGGGGGGGGGGGGGGGGGGGGGGGGGGGGGGGGGGGGGGGGGGGGGGGGGGGGGGGGGFGGGGGGGGGGGGGGGGGGGGGGGGGGGGGGGGGGGGGGGGGGGGGGGGGGGGGGGGGGGGGEGGGGGGGGGGGGGGGGGGGGGGGGGGDGGGGGGGGGGGGGGGGGFGFGGGFFFGGGGGGGGGGGGGGGFFFFFFFFFFFFFFFFFFFFFFFFDF25@BFFFFFE@FFFD199DFFFFFFFFED?;;A>?60(47B;6616:>?F??>24<9(2999?)4((.4:>61(,
@M04999:289:000000000-L3R54:1:1101:6709:3160 2:N:0:431
TGACTACAAGGGTATCTAATCCTGTTTGCTCCCCACGCTTTCGCATCTCAGCGTCAGTATCTGTCCAGAAGGCCGCCTTCGCCACCGGTATTCCTCCACATCTCTACGCATTTCACCGCTACACGTGGAATTCTACCTTCCTCTACAATACTCCAGATAACCAGTTTTAAGTGCAATTCCCAGGTTGAGCCCGGGGCTTTCACACCTAGCTTAATTATCCGCCTACATGCCCTTTACGCCCAGTCATTCCGATTAACGCTCGCACCCTCCGTATTACCGCGGCTGCTGGCACGGAGTTAGC
+
CCCCCGGGGGGGGGGGGGGGGGGGGGGGGGGGGGGGGGGGGGGGGGGGGGGGGGGGGGGGGGGGGGGGGGGGGGGGGGGGGGGGGGGGGGGGGGGGGGGGGGGGGGGGGGGGGGGGGGGGGGGGGGGGDFGCEGGGGGGGGGGGGGGGGGGGGGGGGGGGGGGGGGGFFGGGFGGGFGFGGGGGGGGGGGGGGGDGGGGGFFFFFFFFBEEFFFFAEFFFFFFF@FFFFF6=3>:CFFFEFFFEFFFFFEF@FFFFFF9DFFFFFFFFFFF??FFFFF?FBF01;BFB????119>:?<9)
@M04999:289:000000000-L3R54:1:1101:6172:3189 2:N:0:431
GACTACAGGGGTATCTAATCCTGTTCGCTCCCCACGCTTTCGTCCATCAGCGTCAATCGGTATTTAGTAACCTGCCTTCGCAATCGGGGTTCTGTGTAATATCTATGCATTTCATCGCTACACTACACATTCCAGCTACTTCAATACTATTCAAGATTAACAGTATCAACGGCAGTTCTACAGTTAAGCTGCAGGTTTTCACCGCTGACTTATCAACCCGCCTACGGACCCTTTAAACCCAATAAATCCGGATAACGCTCGCATCCTCCGTATTACCGCGGCTGCTGGCTCGGAGTTAGCC
+
CCCCCGGFGGGGGGGGGGGGGGGGGGGGGGGGGGGGGGCFGFGDFGGGGGGGGGGGGGGGGGGGFGCGGGGGGGGGGGGGGCC@FGGGGGGGGGGGGGGGGGGGGGGCGGGGGGGGGGGGGGGGGGGGGGGGGGFFGGGGGGGGFGGGGGGGGGFGGGGFDDFGGGGGCEEGEGGFFG?FGGGGGGGGGGGGGGGGFGFCF?AEFFFACF<@<C<FBAF)?AFDF>(9@=@F==EFC=BFFFDFA476@;B<;?<E6>D@@F9:97B<:>?F0:B<9:>;111>B:)5<()2(-,:7:4:4
@M04999:289:000000000-L3R54:1:1101:25206:3198 2:N:0:431
GACTACTCGGGTATCTAATCCTGTTTGCTCCCCACGCTTTCGCATCTCAGCGTCAGTATCTGTCCAGAAGGCCGCCTTCGCCACCGGTATTCCTCCACATCTCTACGCATTTCACCGCTACACGTGGAATTCTACCTTCCTCTACAATACTCCAGATAACCAGTTTTAAGTGCAATTCCCAGGTTGAGCCCGGGGCTTTCACACCTAACTTAATTATCCGCCTACATGCCCTTTACGCCCAGTCATTCCGATTAACGCTCGCACCCTCCGTATTACCGCGGCTGCTGGCACGGAGTTAGCC
+
CCCCCGGGGGGGGGGGGGGGGFGGGGGGGGGGGGGCGGGGGGGGGGGGGGGGGGGGGGGGGGGGGGGGGGGGGGGGGGGGGGGGGGGGGGGGGGGGGGGGGGGGGGGGDGGGGGGGGGGGGGGGGGDCFGGGFFGFFGDFGGGDGCGGCDGGCFGGGDFGGGFAFGGGGGGGGGGGFGFGGGGGGGFGFGGGGGGGGGGC6BFFFFFFFFFBEFFFFFFFFFD?BBECEBDE2;C9(;B>D@FFAFEFC@D@<<C>(3:03131;?:??>:8BB4>A?;B>>09135?::?F99(:(<:A7
@M04999:289:000000000-L3R54:1:1101:20851:3202 2:N:0:431
GACTACACGGGTATCTAATCCTGTTTGCTCCCCACGCTTTCGCATCTCAGCGTCAGTATCTGTCCAGAAGGCCGCCTTCGCCACCGGTATTCCTCCACATCTCTACGCATTTCACCGCTACACGTGGAATTCTACCTTCCTCTACAATACTCCAGATAACCAGTTTTAAGTGCAATTCCCAGGTTGAGCCCGGGGCTTTCACACCTAACTTAATTATCCGCCTACATGCCCTTTACGCCCAGTCATTCCGATTAAAGCTCGCTCCCTCCGTATTACCGCGGCCGCTGGCACGGAGTTAGCC
+
CCCCCFGGGGGFECGGGGGGGFGEFGFGFGGFGGGGGGGGGDG7:C9FG9FFGGGGGGGFFGGFGGFGGFGGGCFG,@EFDFEEGEGFCGF?@A9EFGFEGFGFDEFGGDGGCE<F=F+@7EFEECCBGGFGFDFGGGGGGGGCEFCFGGGG8D?ECFG9DD==,?@,@AEGG:DEFGBF?9DG@:8@<@E:*CCDC*;5B@=AD*?>@CC3*BFF76B??D=2=>C?338;,;>C6?9A7(5@FC?<C@6;1())..72:((.4(12-2411(.).3(7(4(41(-(((.(44((44453
@M04999:289:000000000-L3R54:1:1101:19945:3223 2:N:0:431
CAAGTGACTACAAGGGTATCTAATCCTGTTTGCTCCCCACGCTTTCGCATCTCAGCGTCAGTATCTGTCCAGAAGGCCGCCTTCGCCACCGGTATTCCTCCACATCTCTACGCATTTCACCGCTACACGTGGAATTCTACCTTCCTCTACAATACTCCAGATAACCAGTTTTAAGTGCAATTCCCAGGTTGAGCCCGGGGCTTTCACACCTAACTTAATTATCCGCCTACATGCCCTTTACGCCCAGTCATTCCGATTAACGCTCGCACCCTCCGTATTACCGCGGCTGCTGGCACGGAGT
+
CCCCCGGGGGGGGGGGGGGGGGGGGGGGGGGGGGGGGGGGGGGGGGGGGGGGGGGGGGGGGGGGGGGGGGGGGGGGGGGGGGGGGGGGGGGGGGGGGGGGGGGGGGGGGGGGGGGGGGGGGGGGGGGGGGGGGGGGGGGGGGGGGGGGGGGGGGGGGGGGGGGGGFDGGFGGGGGGFGFGGGGGGGGGGGGGGGGGGGGGFDF>FFFFFF=EFFFFFFFFFFFFFFF@@BFFFFBDFDFFFFFFFDFFFFCCEFF<;@FEFFBFFFFFFF(43<B??F:DB)809;06>??)4<BD:9BB(
@M04999:289:000000000-L3R54:1:1101:9428:3224 2:N:0:431
CGTTAGACTACTCGGGTATCTAATCCTGTTTGCTCCCCACGCTTTCGCATCTCAGCGTCAGTATCTGTCCAGAAGGCCGCCTTCGCCACCGGTATTCCTCCACATCTCTACGCATTTCACCGCTACACGTGGAATTCTACCTTCCTCTACAATACTCCAGATAACCAGTTTTAAGTGCAATTCCCAGGTTGAGCCCGGGGCTTTCACACCTAACTTAATTATCCGCCTACATGCCCTTTACGCCCAGTCATTCCGATTAACGCTCGCACCCTCCGTATTACCGCGGCTGCTGGCACGGAGT
+
CCCCCGGGGGGGGGGGGGGGGGGGGGGGGGGGGGGGGGGGGGGGGGGGGGGGGGGGGGGGGGGGGGGGGGGGGGGGGGGGGGGGGGGGGGGGGGGGGGGGGGGGGGGGGGGGGGGGGGGGGGGGGGGGGGGGGGGGGGGGGGGGGGGGGGGGGGGGGGGGGGGGGGGGGGGGGGGGFFDGGGGGGGGGGGGGFFGGDDGGFFFFFFFFFFFEEFFFFFFFFFFE>DFF?FFFFFFFEF@FED?;BFF@@FC?EFEF03;CE0;?FB>;99::,8>(12?A<AB09;92((23>?B<66(-,
@M04999:289:000000000-L3R54:1:1101:17004:3275 2:N:0:431
AAGTGACTACAGGGGTATCTAATCCTGTTTGCTCCCCACGCTTTCGCATCTCAGCGTCAGTATCTGTCCAGAGGGCCGCCTTCGCCACCGGTATTCCTCCACATCTCTACGCATTTCACCGCTACACGTGGAATTCTACCTTCCTCTACAATACTCTAGTTAACCAGTTTTAAGTGCAATTCCTAGGTTGAGCCCAGGGCTTTCACACCTAACTTAATTATCCGCCTACATGCCCTTTACGCCCAGTCATTCCGATTAACGCTCGCACCCTCCGTATTACCGCGGCTGCTGGCACGGAGTT
+
CCCCCGGGGGGGGGGGGGGGGGGGGGGGGGGGGGGGGGGGGGGGGGGGGGGGGGGGGGGGGGGGGGGGGGGGGGGGGGGGGGGGGGGGGGGGGGGGGGGGGGGGGGGGGGGGGGGGGGGGGGGGGGGGGGDGGGGGGGGGGGGGGGGGGGFGGGGGGGGGGGGGGGGGGFGGGGGGFGFGGGGGGDFGGGGGGGCGGFGGFFFFFFFFDFFEFFFFFFFFFFFAFF>DFEFFFFFF3EFF@F69DFFFFCCEE;1(6;EF79??B>99B?BB0121:?ABA(7106>9???>B7<:(((-.
@M04999:289:000000000-L3R54:1:1101:19518:3288 2:N:0:431
TGGCGACTACTGGGGTATCTAATCCTGTTTGCTCCCCACGCTTTCGCATCTCAGCGTCAGTATCTGTCCAGAAGGCCGCCTTCGCCACCGGTATTCCTCCACATCTCTACGCATTTCACCGCTACACGTGGAATTCTACCTTCCTCTACAATACTCCAGATAACCAGTTTTAAGTGCAGTTCCCAGGTTGAGCCCGGGGCTTTCACACCTAACTTAATTATCCGCCTACATGCCCTTTACGCCCAGTCATTCCGATTAACGCTCGCACCCTCCGTATTACCGCGGCTGCTGTCACGTCGTT
+
CCCCC@FGGGGGGFGFGFGFGGGGGGGGGGGGGGGGCDGGGG@FFGGGGGGGFDGGGGGGGGAFFFGGFGGGGGGGG7FFEFFBFGGGFGDGGGFGGFGGGGGFFEGGGGGDCGCFFGFDGGGGGGGGFGGGGGGGGGFFGFGGCCCFGGGGGGGGGGGGFEFGDFGFGGGGGA=CFG+D;ECFGFCFGG6CEFGGCDD4>F4F>FFAA@@BBFFAE6BEF<C2B@>DF1?3@;383;EFFFFF;66=;C?C?@074:AB<1(89BF>FFF<B043:?44)4(,19>((5.).6:?((,((
@M04999:289:000000000-L3R54:1:1101:18919:3312 2:N:0:431
GCTTAGACTACCAGGGTATCTAATCCTGTTTGCTCCCCACGCTTTCGCATCTCAGCGTCAGTATCTGTCCAGAAGGCCGCCTTCGCCACCGGTATTCCTCCACATCTCTACGCATTTCACCGCTACACGTGGAATTCTACCTTCCTCTACAATACTCCAGATAACCAGTTTTAAGTGCAATTCCCAGGTTGAGCCCGGGGCTTTCACACCTAACTTAATTATCCGCCTACATGCCCTTTACGCCCAGTCATTCCGATTATCGCTCGCACCCTCCGTCTTACCGCGTCTGCTGTCACGGAGT
+
CCCCCGGGGGGGGGGGFFGEGGFGGGFFEFGGGGGFGGGGGGGGGGGGGGGGGGGGGEGGGGGGGGGGGGGGGGGGFGGGGGGGGDEGGGGGECFGGFBFGGGG8FGGGGGGGGGGGGCGGGGGGGGGGC<FGGGGGGGGGGFGGDAFAFFGFFFFGGGGFGGGGGGGGGGFGGFGFDFGGDFEFGGCFGGGGGGDGGC9<BAFFFFFFFFF@FA9=F6>FECC@BD=>FBE?B=BEF@6<(62:@;@EEFEFF@1??FC<31<FB;>6>:0:622(1:<A?1-92;::A>D)5<436024
@M04999:289:000000000-L3R54:1:1101:23137:3349 2:N:0:431
GAGACTACAGGGGAATCAAATCCGGTTGGCTCCCCACGCTTTCGCACCCCAGCGTCAGTATCTGTCCAGAAGGCCGCCTTCGCAACGGGTATTCCTCCACATTTTTACGAATTTCACCGCTACACGTGGAATTCTACCTCCCTCTACAATACTCAAGATAACCAGTTTTAAGTGCAATCCCCAGGTTGACCCCGGGGCTTTCACACCAAACTTAATTAGCGCCCAACATGCCGTTTAGGCCCATCAATCCCATTAAACCCTGGACCCTCCCGTATTCCGGCGGCGGCGGCACCGGAGTTAC
+
CCCCCGGGGGGG7+6,,,=,,C8+7FG+6,6CFGCF@6@F@C,6B:6+,6,8,+,8,8<69C,CCF,,,CCF8F,7@>C,,4@,>F+@?44B<E,<E,A,,:,,,,A,+4,AF,,,9,+4+4+,6+,A6F9D,,,@E9@,@+,6,,,=93@2,@@63,,73E<63DFG7C,232+@9C*=DC5?*4,33,3@**@D4):*;++++2)/8503)=1:):)(),.4(/((((/;(/(((.)9::((.).:2,))).)6))((,((,(4:0(-,,(-04)6(((-(-,((((((((-(-((.6)
@M04999:289:000000000-L3R54:1:1101:14749:3371 2:N:0:431
GCGACTACCGGGGTATCTAATCCTGTTCGCTACCCATGCTTTCGAACCTCAGCGTCAGTTACAGACCAGAGAGCCGCCTTCGCCACTGGTGTTCTTCCATATATCTACGCATTCCACCGCTACACATGGAGTTCCACTCTCCTCTTCTGCACTCAAGAAAAACAGTTTCAGCTGCACTTCCCCGGTTAAGCCGAGGGCTTTCACAGCTGACTTGTTCTCCCGCCTGCGTTCGCTTTACGCCCAATAAATCCGGACAACGCTTGCCACCTACTTATTACCGCGGCTGCTGGCACGTAGTT
+
CCCCCGGGGGGGGGGGGGGGGGGGGGGGGGGGGFGGGGGGGGGGGGGGGGGGGGGGGGGGGGGGGGGGGGGGGGGGGGGGGGGGGGGGGGGGGGGGGGGGGGGFGGGGGGGGGGGFGGGGGGGGGGGGGGFGGGGGGGGGGGGGGGGGGGGGGGGFGGGGGGGGGGGGGGGGGGGGFGFGGFGGGGGEGGGGGGGGGGGGFFFFFFFFFFFBCFFFFFFFFFFFFFFFFFFFFDDFFFDFFBF?F3>AFFF;6:BBFFFFFFFFBF<<?04).4><FFF:24(49>?FF?FFFFFB02:
@M04999:289:000000000-L3R54:1:1101:19201:3417 2:N:0:431
AAGACTACCAGGGTATCTAATCCTGTTCGCTCCCCACGCTTTCGTCCATCAGCGTCAATCGGTATTTAGTAACCTGCCTTCGCAATCGGGGTTCTGTGTAATATCTATGCATTTCACCGCTACACTACACATTCCAGCTACTTCAATACTATTCAAGATTAACAGTATCAACGGCAGTTCTACAGTTAAGCTGCAGGTTTTCACCGCTGACTTATCAACCCGCCTACGGACCCTTTAAACCCAATAAATCCGGATAACGCTCGCATCCTCCGTATTACCGCGGCTGCTGGCACGGAGTT
+
CCCCCGGGGGGGGGGGGGGGGGGGGGGGGGGGGGGGGGGGGGGGGGGGGGGGGGGGGGGGGGGGGGGGGGGGGGGGGGGGGGGGGGGGGGGGGGGGGGGGGGGGGGGGGGGGGGGGGGGGGGGGGGGGGGGGGGGGGGGGGGGGGGGGGGGGGGGGGGGGGGGGGFGFGGGGGDGGFGFGGGGGFGGGGGGGGGGFFFGGFFFFF>DFBAFFFFFFFFFFFFFFFFFFDFFFFFD=ECEFFF?0=;=EEEFF@FFFFFFFFFFFFFFFFFF6:0<7<FD6>>9021(8?8<B?2963(4
@M04999:289:000000000-L3R54:1:1101:17302:3445 2:N:0:431
AGGGACTACACGGGTATCTAATCCTGTTTGCTCCCCACGCTTTCGCATCTCAGCGTCAGTATCTGTCCAGAAGGCCGCCTTCGCCACCGGTATTCCTCCACATCTCTACGCATTTCACCGCTACACGTGGAATTCTACCTTCCTCTACAATACTCCAGATAACCAGTTTTAAGTGCAATTCCCAGGTTGAGCCCGGGGCTTTCACACCTAACTTAATTATCCGCCTACATGCCCTTTACGCCCAGTCATTCCGATTAACGCTCGCACCCTCCGTATTACCGCGGCTGCTGGCACGGATTTT
+
CCCCCGGGGGGGGGGGGGGGGGGGGGGGGGGGGGGGGGGGGGGGGGGGGGGGGGGGGGGGGGGGGGGGGGGGGGGGGGGGGGGGGGGGGGGGGGGGGGGGGGGGGGGGGGGGGGGGGGGGGGGGGGGGGGGGGGGGGGGGGGGGGGGGGGGGGGGGGGGGGGGGGGGGGFFGGGGGFGFGGGGGGGGGGGGGGGGGGGGDFFFFFFFFFFFFFFFFFFFCF4@FF@FFFFFFFFFFFCFBFF>@@@EFEEECFFFF04<118:;>>F>?<B?FBFF0>AF69;1929?:)(4:?<91((.)
@M04999:289:000000000-L3R54:1:1101:11851:3474 2:N:0:431
ACGACTACTAGGGTATCTAATCCTGTTTGCTCCCCACGCTTTCGCATCTCAGCGTCAGTATCTGTCCAGAAGGCCGCCTTCGCCACCGGTATTCCTCCACATCTCTACGCATTTCACCGCTACACGTGGAATTCTACCTTCCTCTACAATACTCCAGATAACCAGTTTTAAGTGCAGTTCCCAGGTTGAGCCCGGGGCTTTCACACCTAACTTAATTATCCGCCTACATGCCCTTTACGCCCAGTCATTCCGATTAACGCTCGCACCCTCCGTATTACCGCGGCTGCTGGCACGGAGTT
+
CCCCCGGGGGGGGGGGGGGGGGGGGGGGGGGGGGGGGGGGGGGGGGGGGGGGGGGGGGGGGGGGGGGGGGGGGGGGGGGGGGGGGGGGGGGGGGGGGGGGGGGGGFGGGGGGGGGGGGEGGGGGGGGGGGGGGGGGGGGGGGGGGGGGGGGGGGGGGGDGGGGGGGGGGGGGGGGGFGFGGFGGCFCFGGGGGGGGGGGDFFFFFFFFEFFFFFFAEFFFFFFF@FF3;EFEDEFFFFF:@;FFFFE?<?CE60;@EFFFBBFBB>>FB6?>BFFFB>A?0203;>F?::?12-4--48
@M04999:289:000000000-L3R54:1:1101:20379:3489 2:N:0:431
ACGGACTACTAGGGTATCTAATCCTGTTCGCTCCCCACGCTTTCGTCCATCAGCGTCAATCGGTATTTAGTAACCTGCCTTCGCAATCGGGGTTCTGTGTAATATCTATGCATTTCACCGCTACACTACACATTCCAGCTACTTCAATACTATTCAAGATTAACAGTATCAACGGCAGTTCTACAGTTAAGCTGCAGGTTTTCACCGCTGACTTATCAACCCGCCTACGGACCCTTTAAACCCAATAAATCCGGATAACGCTCGCATCCTCCGTATTACCGCGGCTGCTGGCACGGAGTT
+
CCCCCGGGGGGGGGGGGGGGGGGGGGGGGGGGGGGGGGGGGGGGGGGGGGGGGGGGGGGGGGGGGGGGGGGGGGGGGGGGGGGGGGGGGGGGGGGGGGGGGGGGDGGGGGGGGGGGGGGGGGGGGGGGGGGGGGGGGGGGGGGGGGGGGGGGGEGGGGGGGGGGGGGGGGGGGGGGFGFGGGGGGGGGGGGGGGGGGGGFFFFFFFFFFAAFFFFFFFFFF2AFFFFDFFFFFFFFFFFFFDFFF@3=CCEEFF;@FFFDF@63;BFFFFF:>::??BB<<9BB;1,:?F2?B>:9(4<<
@M04999:289:000000000-L3R54:1:1101:24155:3494 2:N:0:431
AGACGACTACTCGGGTATCTAATCCTGTTTGCTCCCCACGCTTTCGCATCTCAGCGTCAGTATCTGTCCAGAAGGCCGCCTTCGCCACCGGTATTCCTCCACATCTCTACGCATTTCACCGCTACACGTGGAATTCTACCTTCCTCTACAATACTCCAGATAACCAGTTTTAAGTGCAGTTCCCAGGTTGAGCCCGGGGCTTTCACACCTAACTTAATTATCCGCCTACATGCCCTTTACGCCCATTCATTCCGATTAACGCTCGCACCTTCCGGATTACCGCGGCTGCTGGCACGGAGTT
+
CCCCCFGGGG<C@CGGGGGGGCGGGD<FGGGCCDFGEFEEEGGGGGGG7FFGGAFFGGEGGGFGFGGGGGGGGGCFFGDGG=EFGGECGGGGGGGGGGGGGGGCF?FGGGF>FGGFGGGC@EGGGGGGGCDF=F@EDFGGGDGGFCFGGD?,@?FGGGFGGGGGGGFGFDFEGGGGFG?DFF@CF65<:C6<E?CGDD>CBF4AFA+?=56@BFAF*4BE87?99@FF@EF5;E@E8@<F;D>B@()93?3<EE(4<09439<?1((-3()(,(,(48?B>692;(31:::04(,((-,,.
@M04999:289:000000000-L3R54:1:1101:25858:3551 2:N:0:431
GGTCGACTACCCGGGTATCTAATCCTGTTCGCTCCCCATGCTTTCGCACCCCAGCGTCGGTAGGGACCCAGAGAGCTGCCTTCGCTTTTGGCGTTCCTTCGTAGATTTGCGGATTTCACCCCTACACACGAAATTCCACTCTCCTCTGTCTCACCCAAGTGAATTGGTTTCGAGAGCATTCCGCCAGTTTTTGGCGACTTTCACTTTCAACCCCAACCCGATATGCCTTTCCGAAGGTCGATTCACCGCCTACGTGCCCTTTACGCCCAGTCATTCCGAAGAACACTTGCCCCTCCCGTCT
+
CCCCCGGGGGGGGGGGGGGGGFFFGGGGGGGGGGGGGGGGGGGGGGGGGGGGGGGGGGGGGGGGGGGGGGGGGGGGGGFGGGGGGGGGGCFGGGGGGGGGGGGDGGGFFGGDDGGGGGFGGGGGGGGGGGGDFEGGGGGGGGGGGGFGGGGGGGFGGFGGGGGGFFFGGGGGFGGGFGFDFCGD>CGGDCFGGDGGDGGGFFFFFFFFEFF3,:BEFBBF5607?EEFFFFFF<2128A@F0>DBFF?090?B:BF:?37<:B986>608,.4):2<7:(3832(42<4),5:((33;<6(
@M04999:289:000000000-L3R54:1:1101:7677:3584 2:N:0:431
GACTACTAGGGTATCTAATCCTGTTCGCTCCCCACGCTTTCGTCCATCAGCGTCAATCGGTATTTAGTAACCTGCCTTCGCAATCGGGGTTCTGTGTAATATCTATGCATTTCACCGCTACACTACACATTCCAGCTACTTCAATACTATTCAAGATTAACAGTATCAACGGCAGTTCTACAGTTAAGCTGCAGGTTTTCACCGCTGACTTATCAACCCGCCTACGGACCCTTTAAACCCAATAAATCCGGATAACGCTCGCATCCTCCGTATTACCGCGGCTGCTGGCACGGAGTTAGCC
+
CCCCCGGGGGGGGGGGGGGGGGGGGGGGGGGGGGGGGGGGGGGGGGGGGGGGGGGGGGGGGFGFGGGGGGGGGGGGGGGGGGGGGGGGGGGGGGGGGGGGGGGGGGGGGGGGGGGGGGGGGGGGGGGGGGGGGGGGGGGGGGGFGGGGGGGGFGFGGGGGGGGGGGCDGGGEGGGFFFFGGGGGGGGGGG?FGGFFGGGGFFFFFFADDFFFFFFFFFFF>ADFFA>2>FFFFFF<EF>EF?@3=EFFFF9D@?4<@6@@9BFFF2427>?BFBF>F:B23;>;B?7??FFBB;>??<>D:
@M04999:289:000000000-L3R54:1:1101:22673:3616 2:N:0:431
GTGACTACCCGGGTATCTAATCCTGTTTGCTCCCCACGCTTTCGCATCTCAGCGTCAGTATCTGTCCAGAAGGCCGCCTTCGCCACCGGTATTCCTCCACATCTCTACGCATTTCACCGCTACACGTGGAATTCTACCTTCCTCTACAATACTCCAGATAACCAGTTTTAAGTGCAGTTCCCAGGTTGAGCCCGGGGCTTTCACACCTAACTTAATTATCCGCCTACATGCCCTTTACGCCCAGTCATTCCGATTAACGCTCGCACCCTCCGTATTACCGCGGCCGCTGGCACGGAGTT
+
CCCCCGGGGGGGEGGGGGGGGGGGGGGGGGGGGGGGGGGGGGFGGGGGGGGFGGGGGGGFGGGGGGGGGGGGGGGGGGGGGGGGGGGGGC7FFGGGGGGGGGGGGGGGGGGGGGGGGFEGGGGGGGGGGGGGGGGGGGGGGGGCGGG8FCGGGFGGGEGGGGGGGFGGGGCGGGGGFGFGGGGGGFGGGGGFGGGGGGDG*?9FFFFFFBBFFFCFEFCCFFFFFFFEFF8)3=@EFE;BB;7;EFAEEEFFF(4;CFFFFF099B>?FFFF3(88).6(32,(((((41?:74911:8
@M04999:289:000000000-L3R54:1:1101:10572:3646 2:N:0:431
GGACTACCAGGGTATCTAATCCTGTTTGCTCCCCACGCTTTCGCATCTCAGCGTCAGTATCTGTCCAGAAGGCCGCCTTCGCCACCGGTATTCCTCCACATCTCTACGCATTTCACCGCTACACGTGGAATTCTACCCTCCTCTACAATACTCCAGATAACCAGTTTTAAGTGCAATTCCCAGGTTGAGCCCGGGGCTTTCACACCTAACTTAATTATCCGCCTACATGCCCTTTACGCCCAGTCATTCCGATTAACGCTCGCACCCTCCGTATTACCGCGGCTGCTGGCACGGAGTTAGC
+
CCCCCGGGGGGGGGGGGGGGGGGGGGGGGGGGGGGGGGGGGGGGGGGGGGGGGGGGGGGGGGGGGGGGGGGGGGGGGGGGGGGGGGGGGGGGGGGGGGGGGGGGGGGGGGGGGGGGGGGGGGGGGGGGGGGGGGGGG,@=EFFGGGGGGGGGGGGGGGGGGGGGGGGFGGGGGGGGFGFFFGGGGGGGGGGGGGGGG5DFFFFFFBFFFFFFFFFFFFFFFFFFFFFFFFF=2@EFFFFE@DFFEEFFFFF;80;?CFFFBF>F>FF(8?FBFBFFFFFFF;609:BF?2?>?((427):.
@M04999:289:000000000-L3R54:1:1101:12669:3726 2:N:0:431
TACGGACTACTGGGGTATCTAATCCTGTTCGCTACCCATGCTTTCGAACCTCAGCGTCAGTTACAGACCAGAGAGCCGCCTTCGCCACTGGTGTTCTTCCATATATCTACGCATTCCACCGCTACACATGGAGTTCCACTCTCCTCTTCTGCACTCAAGAAAAACAGTTTCAGCTGCACTTCCCCGGTTAAGCCGAGGGCTTTCACAGCTGACTTGTTCTCCCGCCTGCGTTCGCTTTACACCCAATAAGTCCGGACAACGCTTGCCACCTACGTATTACCGCGGCTGCTGGCACGTAGTT
+
CCCCCGGGGGGGGGGGGGGGGGGGGGGGGGGGGGGGGGGGGGGGGGGGGGGGGGGGGGGGGGGGGGGGGGGGGGGGGGGGGGGGGGGGGGGGGGGGGGGGGGGGGGGGGGGGGGGGGGGGGGGGGGGGGGGGGGGGGGGGGGGGGGGGGGGGGGGGGGF=FFFGDGGGGFGGGGGGFGFGGGGGGDGGGGGG7DGDGGGGFFFFFFFFFEE=DFFFCFFFFFF@@FDFFFFFFFFFFF3FFED>DFD@EFFFFB9?96?BFFFB<FFFFFBFFFFFBFFF6<>9;;12:?>:?BF?((486
@M04999:289:000000000-L3R54:1:1101:23940:3740 2:N:0:431
GTTGACTACTGGGGTATCTAATCCTGTTTGCTCCCCACGCTTTCGCATCTCAGCGTCAGTATCTGTCCAGAAGGCCGCCTTCGCCACCGGTATTCCTCCACATCTCTACGCATTTCACCGCTACACGTGGAATTCTACCTTCCTCTACAATACTCCAGATAACCAGTTTTAAGTGCAGTTCCCATGTTGAGCCCGGGGCTTTCACACCTAACTTAATTATCCGCCTACATGCCCTTTACGCCCAGTCATTCCGATTAACGCTCGCACCCTCCGTATTACCGCGGCTGCTGGCACGGATTTC
+
@CCCCFGFGGGGCFGGGGGGGAFGGFFGCEFFGGGGGGEGGEDGGGGGGGFGGGEFCEEFFGGD,EFFFGGGG@FFGDGEEFGGGGEFC>FCFGFECFGGGFGGGGGBGFGCGEFGGGG8:BFFGGGD8:7B=DFFAFFDFCFGG8FFGGGGGFFEF@D=EFGGDCFFFAADFGFGDFFGGGDE,:;EF:,@CFG@C*<CAAAAFAF5B=:56@F+:B9?84>2@=(5B4766(.3)6;0;192=;@<)75?8(6(1;;796139(79:,::08(4(.)-,40(434().(2(.(4(,(,-
@M04999:289:000000000-L3R54:1:1101:9193:3759 2:N:0:431
TGACTACAGGGGTATCTAATCCTGTTTGCTCCCCACGCTTTCGCATCTCAGCGTCAGTATCTGTCCAGAAGGCCGCCTTCGCCACCGGTATTCCTCCACATCTCTACGCATTTCACCGCTACACGTGGAATTCTACCTTCCTCTACAATACTCTAGTTAACCAGTTTTAAGTGCAATTCCTAGGTTGAGCCCAGGGCTTTCACACCTAACTTAATTATCCGCCTACATGCCCTTTACGCCCAGTCATTCCGATTAACGTGCGCACCCTCCGTATTACCGCGGCTGCTGGCACGGAGTTAGC
+
@CCCCGGGEGGGGGGGGGGGGGGGGGFGGGGGGGGGGGGGGFEGG,CFFGGGGGGGGGGGGCGFGGGEGGFGGGGGGGGGGGGGGFGGG>FFGGGGGGGGGFGGGGDFDFGGCGGGGGGGGGGGGGGGGFGGGGGGFGGGGGGEGGADEFGGFDFGGGG=EGCGFGDE8=DFFCFG@=9+?9D8EA@FGGG67,@9D+CGFFFFFFF*=@EFF+B9E+=C5>57)0<86=EFF==:4/:>=@=5)76)<5112(/933(((.(((,3:<613(8:959:B66;6608250370--(,(-62
@M04999:289:000000000-L3R54:1:1101:24092:3771 2:N:0:431
GACTACTAGGGTATCTAATCCTGTTCGCTCCCCACGCTTTCGTCCATCAGCGTCAATCGGTATTTAGTAACCTGCCTTCGCAATCGGGGTTCTGTGTAATATCTATGCATTTCACCGCTACACTACACATTCCAGCTACTTCAATACTATTCAAGATTAACAGTATCAACGGCAGTTCTACAGTTAAGCTGCAGGTTTTCACCGCTGACTTATTAACCCGCCTACGGACCCTTTAAACCCAATAAATCCGGATAACGCTCGCATCCTCCGTATTACCGCGGCTGCTGGCACGGAGTTAGCC
+
CCCCCGGGGGGGGGGGGGGGGGGGGGGGGGGGEGGGGGGGGGGGG7FFGGGGGGGGGGGGGGGGGGGGGGGFGGGGGGGGGGEGGGGGGGGGGGGGGGFGGGGGGGGGGGGGGGGGGGGGGGGGGGGGGGGGGGGGGGGGGGGGGGGGFGFGGGFGGGGGGGGGGGGGGGGGDGGFFGFGGGGGGGFGGGGGGGGGGGGGFFFFFFFFFEFEFFFFFF>A>BFFFD=D@BFFFFFE=EBFDFDF@EFFFFFF?D3;3@DFFFF:90?DFF6??FBF6<>;F(,4?:?BFF?0>132:A4..
@M04999:289:000000000-L3R54:1:1101:6964:3826 2:N:0:431
CCGACTACTCGGGTATCTAATCCTGTTTGCTCCCCACGCTTTCGCATCTCAGCGTCAGTATCTGTCCAGAAGGCCGCCTTCGCCACCGGTATTCCTCCACATCTCTACGCATTTCACCGCTACACGTGGAATTCTACCTTCCTCTACAATACTCTAGTTAACCAGTTTTAAGTGCAATTCCTAGGTTGAGCCCAGGGCTTTCACACCTAACTTAATTATCCGCCTACATGCCCTTTACGCCCAGTCATTCCGATTAACGCTCGCACCCTCCGTATTACCGCGGCTGCTGGCACGGAGTT
+
CCBCCEGGGGGGGGGGGGGGGGGGGFGGGFGGGGGGGGGGGGGGGG:FGGGGGGGGGGGGFGFGGGGGGGGGGGGGGGGGGGCFFFGF@FGGFFFGGGGGGGGGGFFGGGGGGGGGGGGGGGGFGFGGGGFGGGGGGGGFFFGGGFG9FGCFFGGGGGGGGFCFGGGFGGFFGC7EF?FGGGGG6DAFE7FGFFGGDGFGFFFFFFFFFF@;<FCFEFFFFAFFDA@>FCBEFFDFCEDFFFF@3@F<CCE;@FF@))403;;019B06?B64(27)4)4;109;9<:?4:776(-14(
@M04999:289:000000000-L3R54:1:1101:6750:3866 2:N:0:431
TGGACTACCGGGGTATCTAATCCTGTTCGCTACCCATGCTTTCGAACCTCAGCGTCAGTTACAGACCAGAGAGCCGCCTTCGCCACTGGTGTTCTTCCATATATCTACGCATTCCACCGCTACACATGGAGTTCCACTCTCCTCTTCTGCACTCAAGAAAAACAGTTTCAGCTGCACTTCCCCGGTTAAGCCGAGGGCTTTCACAGCTGACTTGTTCTCCCGCCTGCGTTCGCTTTACGCCCAATAAATCCGGACAACGCTTGCCACCTACGTTTTCCCGCGGCTGCTGTCACGCAGTTAC
+
CCCCCFFGGGGDFFGGGGGCEFFFGG<C@F,@:CGGAFFE6@EFFGEEFCEF8FB:6FFFGFG<FFGFFGGGGGGCEC:FFCE@7F8FGFGGE9@,CEAFGGGGF?,E=CEECFFFGACCCEGDGGDGG?DEAEGCF9F4=DF?E,=EF9:DFGF8EGGG8DEE8DEFFF8DFCFDDD?D8CG6+48@9CF?C8EGGCGDFFFFABFA.*74@*BF?@F4F2>9((=0(,41(:?;EE1>B>F6:?<A2<?19:99??>9(,,(82<:,576,(.1))4(,(-(--(47636:((((,-))
@M04999:289:000000000-L3R54:1:1101:10499:3942 2:N:0:431
CGGACTACAGGGGTATCTAATCCTGTTTGCTCCCCACGCTTTCGCATCTCAGCGTCAGTATCTGTCCAGAAGGCCGCCTTCGCCACCGGTATTCCTCCACATCTCTACGCATTTCACCGCTACACGTGGAATTCTACCTTCCTCTACAATACTCTAGTTAACCAGTTTTAAGTGCAATTCCTAGGTTGAGCCCAGGGCTTTCACACCTAACTTAATTATCCGCCTACATGCCCTTTACGCCCAGTCATTCCGATTAACGCTCGCACCCTCCGTATTACCGCGGCTGCTGGCACGGAGTT
+
CCCCCGGEGGGGGGGGDEFEDFGGGGGGCFGGGEGFGGGGGGFGGGGGEEFFGEGCCCFDEGGGF<@EEFFGGGFCEGGCDGGCFGGGGFECFFG9FFDGFGFFEFFGGGGEEFEEFFGGGGGGDEEEFGGGGGGGGGGGGGGGGGGFCFGGGFFEGADFCFFGGFFADGFGFFDFFCDDGGGGGF;8DFGGGG9D9@>>AFFFAABA@@DEEFFF?FFFFD2@DFFFFFFE==B;CEFF552=;EEECCEF@7;?CC;;((:1>99,(4?B4::BFFFBB>7(49?B?><BBF62181
@M04999:289:000000000-L3R54:1:1101:8425:3977 2:N:0:431
GACTACCAGGGTATCTAATCCTGTTTGCTACCCACGCTTTCGAGCATGAACGTCAGTGTTATCCCGGGAGGCTGCCTTCGCCATCGGTATTCCTCCACATCTCTACGCATTTCACTGCTACACGTGGAATTCTACCTCCCTCTGACACACTCTAGTTTGACAGTTTCAAATGCACGTCCCAAGTTGAGCTCGGGGATTTCACATCTGACTTATCTAACCGTCTGCGCTCGCTTTACGCCCAGTAATTCCGATTAACGCTCGCACCCTACGTATTACCGCGGCTGCTGGCACGTAGTTAGCC
+
CCCCCGGGGGGGGGGGGGGGGGGGGGGGGGGGGGGGGGGGGGGGGGGGGGGGGGGGGGGGGGGGGDGGGGGGGGGGGGGGGGGGGGGGGGGGGGGGGGGGGGGGGGGGGGGGGGGGGGGGGGGGGGGGGGGGGGGGGGGGGGGGGGGGGGGGGGFAFGGGGGGFGDGGGGGGGGGGFGBGGGGGGCGGGGGGGEGGCGGGFFFAFFFFFB@A7B>AEFF>9>B=FBFFFF@@FF=EFFFFFFE3?<CE?3;;?6?E0;?;BFF>>F<:BF?DFBFA>BFF01;;?::?BFFFFBBFA>9>4
@M04999:289:000000000-L3R54:1:1101:15932:3982 2:N:0:431
GACTACCGGGGTATCTAATCCTGTTTGCTACCCACGCTTTCGAGCATGAACGTCAGTGTTATCCCAGGAGGCTGCCTTCGCCATCGGTATTCCTCCACATCTCTACGCATTTCACTGCTACACGTGGAATTCTACCTCCCTCTGACACACTCTAGTTTGACAGTTTCAAATGCACGTCCCACGTTGAGCTCGGGGATTTCACATCTGACTTATCTAACCGTCTGCGCTCGCTTTACGCCCAGTAATTCCGATTAACGCTCGCACCCTACGTATTACCGCGGCTGGTGGCTCGTAGTTAGCC
+
CBCCCFGC@FG@CFFGGGF@FEECFGFEFCGGGFGGGGEGGEEEGEC9<<AFFDBFGGF9FGG,CEFGFEGGGGGGAFF@:FGCFCG:CEFAFGF@D4?<,AA?AEDFE?FGGGGGFF,4E9FFGF=FFGFFCFGGCDGGGG,,==DFDGGGGGGCBF8FGFFFGF8EEG:DCEGGF+?8D+=DGFGFF:DGGEG*@FGF9EF998BAAE?C48+=AFFB*:)5;@F2@=@@=6CEFFFFF;;9<E?3;;112(7>19?BFF>696((43:2-542461(432(((.81(,-7866<A4).
@M04999:289:000000000-L3R54:1:1101:19151:3985 2:N:0:431
AGGGAGACTACTAGGGTATCTAATCCTGTTCGCTACCCATGCTTTCGAGCCTCAGCGTCAGTAACAGACCAGAGAGCCGCCTTCGCCACTGGTGTTCTTCCATATATCTACGCATTTCACCGCTACACATGGAGTTCCACTCTCCTCTTCTGCACTCAAGTCTCTCAGTTTCCGATGCTCTTCCTCAGTTAAGCTGAGGGCTTTCACATTCAGACTTAAAAGACCGCCTGCGCTCCCTTTACGCCCAATAGATCCGGACAACGCTTGCCACCTACGTATTACCGCGGCTGCTGGCACGT
+
CCCCCGGGGGGGGGGGGGGGGGGGGGGGGGGGGGGGGGGGGGGGGGGGGGGGGGGGGGGGGGGGGGGGGGGGGGGGGGGGGGGGGGGGGGGGGGGGGGGGGGGGGGGGGGGGGGGGGGGGGGGGGGGGGGGGGGGGGGGGGGGGGGGGGGGGGGGGGGGGFFGGGGGGGGGGGGGGFGFGGGGGGGGGGGGGGGGGGCC6:CAFFFFAEFFFFFFFFFFFFFFFFFFAFFFFFFF=DF=FFFDFB9??D@<FFFFF6@B1;?;28:8:BD28????0)624<>FB>>>9B?FF587.:B
@M04999:289:000000000-L3R54:1:1101:5166:4075 2:N:0:431
CAGACTACCGGGGTATCTAATCCTGTTCGCTACCCATGCTTTCGAACCTCAGCGTCAGTTACAGACCAGAGAGCCGCCTTCGCCACTGGTGTTCCTCCATATATCTACGCATTCCACCGCTACACATGGAGTTCCACTCTCCTCTTCTGCACTCAAGAAAAACAGTTTCAGCTGCACTTCCCCGGTTAAGCCGAGGGCTTTCACAGCTGACTTGTTCTCCCGCCTGCGTTCGCTTTACGCCCAATAAATCCGGACAACGCTTGCCACCTACGTATTACCGCGTCTGCTGGCACGTAGTT
+
CCCCCFGGGGGGGGGGGGGGAGGGGGGGGGGGGGGGGFGGFGGGGGGGGGGGFGGGGGGGGGGGGGGGGGGGGGGGGGGGGGGGGGGGGGFGEFGGGGGGGFGGGGGGFEGGGGFGGGGGGGGGGGGGGFGGFFGGGCGGGGGGGGGGGGGGFEGDG9CFDGGGFFGGFGDGFGGGFGFCGGGG6@EGGGGGGGGGGGCFFFFFFBAFEFBEFFFBEFF=FF>@;DFF?(8<FD@;6CD>;;?::>DB2<3>(-9>BF;FF(2<BA<B?:BB:26()66,-1,(-4950(3()444.4<
@M04999:289:000000000-L3R54:1:1101:17011:4085 2:N:0:431
GACTACTGGGGTATCTAATCCTGTTCGCTACCCATGCTTTCGAACCTCAGCGTCAGTTACAGACCAGAGAGCCGCCTTCGCCACTGGTGTTCTTCCATATATCTACGCATTCCACCGCTACACATGGAGTTCCACTCTCCTCTTCTGCACTCAAGAAGAACAGTTTCAGCTGCACTTCCCCGGTTAAGCCGAGGGCTTTCACAGCTGACTTGTTCTCCCGCCTGCGTTCGCTTTACGCCCAATGAATCCGGACAACGCTTGCCACCTACGTATTACCGCGGCTGCTGGCACGTAGGTAGCC
+
CCCCCGGGGGGGGGGGGGGGGGGGGGGGGCGGGGGGGGGGGGGGGGGGGGGGGGGGGGGGGGGGGGGGGGGGGGGGGGGGGGGGGGGGGGGGGGGGGGGGGFGGGGGGGGGGGGGGGGGGGGGGGGGGGGGFFFGGGGGGGGFGFGGGGGGGGFFGGGGGGGGGGFGGGGGGGGGGFGFFGGGGGGGFGGGGG5EGGGFFFFFFFFFFFFFFCFFFFFFFF@@DBBFFFFFFDF<CDDFFFF;8;;EE@99<>9??>B<(32:AB87:?622<:AB41;;9>FFFFF?:<??(31(64)5-
@M04999:289:000000000-L3R54:1:1101:21524:4106 2:N:0:431
CTAGCGACTACTAGGGTATCTAATCCTGTTTGCTCCCCACGCTTTCGCATCTCAGCGTCAGTATCTGTCCAGAAGGCCGCCTTCGCCACCGGTATTCCTCCACATCTCTACGCATTTCACCGCTACACGTGGAATTCTACCTTCCTCTACAATACTCCAGATAACCAGTTTTAAGTGCAATTCCCAGGTTGAGCCCGGGGCTTTCACACCTAACTTAATTATCCGCCTACATGCCCTTTACGCCCAGTCATTCCGATTAACGCTCGCACCCTCCGTATTACCGCGGCTGCTGGCACGGAGT
+
CCCCCGGGGGGGGGGGGGGGGGGGGGGGGGGGGGGGGGGGGGGGGGGGGGGGGGGGGGGGGGGGGGGGGGFGGGGGFGGGGGGGGGGGGGGGGGGGGGGGGGGF@FGGGGGGGGEGGGGGGGGGGGGGGGGGGGGGGGGGGGGGGGGGGGGGGGGGEGGGGGGGGDGGDGGGGGGGFGFGGGGG9ADGGGGGGGDGGGGGFFFFFFFFFDFFFFFFBAF@FCEFFDF@@FFE)6;D1(;AC<F>921;@;?CFFFF6;<)6?FFFFFFFF(4??B:(80AAD?>96>9>()5(:?24(,1,
@M04999:289:000000000-L3R54:1:1101:8881:4123 2:N:0:431
TCCGACTACAGGGGTATCTAATCCTGTTTGCTCCCCACGCTTTCGCATCTCAGCGTCAGTATCTGTCCAGAAGGCCGCCTTCGCCACCGGTATTCCTCCACATCTCTACGCATTTCACCGCTACACGTGGAATTCTACCTTCCTCTACAATACTCCAGATAACCAGTTTTAAGTGCAGTTCCCAGGTTGAGCCCGGGGCTTTCACACCTAACTTAATTATCCGCCTACATGCCCTTTACGCCCAGTCATTCCGATTAACGCTCGCACCCTCCGTATTACCGCGGCTGCTGGCACGGAGTT
+
CCCCCGGGGGGGGGFGGGGGGGGGGGGGGGGGGGGGGGGGGGFGGGGEGGGGGGGGGGGGGGGGGGGGGFGGGGGGGGGGC@FGGGGGGGGGGGGGGGGGGGGGGGGGGGGGGGFGGGFGGGGGGGGGGGGEGGGGGGGGFGGGGGGFGGGGG8E?CFGFGGGF>DAFDFFFD@DDFFFGGGGGGFGFGFFGGGGGGCDDFF>FFFFFFF=2>CFAFABC>?@F@>DBFE3=3@FFFCEFF@F@04=E?<?C38006<<?9?39699248833-31?<BA?B>>0(403:???24649:B
@M04999:289:000000000-L3R54:1:1101:16222:4126 2:N:0:431
ACCCGGGTATCTAATCCTGTTTGCTCCCCACGCTTTCGCATCTCAGCGTCAGTATCTGTCCAGAAGGCCGCCTTCGCCACCGGTATTCCTCCACATCTCTACGCATTTCACCGCTACACGTGGAATTCTACCTTCCTCTACAATACTCCAGATAACCAGTTTTAAGTGCAGTTCCCAGGTTGAGCCCGGGGCTTTCACACCTAACTTAATTATCCGCCTACATGCCCTTTACGCCCAGTCATTCCGATTAACGCTCGCACCCTCCGTATTACCGCGGCTGCTGGCACGGATTTAGCCGGTG
+
CCCCCGGGGGGGGGGGGGGGGGGGGGGGGEGGGGGGGGGGGGGGGGGGGGGGGGGGGGGGGGGGGGGGGGGGGGGGGGGGGGGGGGGGGGGGGGGGGGGGGGGGGGGGFGGGGGGGGGGGGGGGGGGGGGGGGGGGGGGGGGGDGGGGGGGGGGGGGGGGFGGGGGGGGGGFCGGGFGFGF6DGGGFGGGGGGGGGGGGGFFFFFFFFFFEFFFFFFFEDFFFFFFF9@E4CDF;9?DFFFF3CFFFFD?EEDFFFFBFF0<0602:BFFAFD?;>0992:)22::?B>6((5:947>1,(
@M04999:289:000000000-L3R54:1:1101:15832:4140 2:N:0:431
AGACTACAGGGGTATCTAATCCTGTTTGCTCCCCACGCTTTCGCATCTCAGCGTCAGTATCTGTCCAGAAGGCCGCCTTCGCCACCGGTATTCCTCCACATCTCTACGCATTTCACCGCTACACGTGGAATTCTACCTTCCTCTACAATACTCCAGATAACCAGTTTTAAGTGCAATTCCCAGGTTGAGCCCGGGGCTTTCACACCTAACTTAATTATCCGCCTACATGCCCTTTACGCCCAGTCATTCCGATTAAAGCTCGCACCCTCCGTATTACCGCCGCCGCTGGCACGGAGTTAGC
+
CCCCCGGAG?FECCFGGGGGCFGGGGFGGCEECEFGGE7FCGGGGGGGGGGGGCGGGGEFGFGGGGEFGGGGGGGGGGGGG7F@FGDCFEGEEGGG<=AF@FEFGGGGGGECEFDAFEG7FGGFGGGGDE,AFFGEFGGGGGGGGGGGCFFGFDGFC?FG8FF8@9EEGCGCFGDDD+B9FGGGC9F6EFFCCGGDCGCFFF9B6?6?@=*>BFFB<FFF4>D=@3(01)03./..)(656((/37??EF@6;(,../;<.((3911043(4:0?D)44((-((,,,71088(,42(..-)
@M04999:289:000000000-L3R54:1:1101:22993:4167 2:N:0:431
GGGACTACTGGGGTATCTAATCCTGTTTGCTCCCCACGCTTTCGCATCTCAGCGTCAGTATCTGTCCAGAAGGCCGCCTTCGCCACCGGTATTCCTCCACATCTCTACGCATTTCACCGCTACACGTGGAATTCTACCTTCCTCTACAATACTCCAGATAACCAGTTTTAAGTGCAATTCCCAGGTTGAGCCCGGGGCTTTCACACCTAACTTAATTATCCGCCTACATGCCCTTTACGCCCAGTCATTCCGATTAACGCTCGCACCCTCCGTATTACCGCGGCTGCTGGCACGGAGTT
+
CCCCCGGGGGGGGFGGGGGGGGGGGGGGGGGGGGGGGGGGGGGGGG7FFGGGGGGGGGGGFGGGGGGGGGGGGGGGGGGGGGGGGGGGGFGGGGGGGGGGGGGGGGGGGGDFGGGGGGGEGGGGGGFGGGGGGGGGGGGGGGGGGGGGFFGGGGGGGGGGFFFGGFEEGGGGGFGGFGFGGGGC8DGCGGGGGGGDDDCFFFFFFFB4>=BFFFFFEFFFFFFFFFFFFCEEFF@FEEFFFFFF@EECEEE;;D;DC9?BF<019B;::B:>??:7<BAB4161604>?08?F?9>2-2
@M04999:289:000000000-L3R54:1:1101:16802:4193 2:N:0:431
GACTACTCGGGTATCTAATCCTGTTTGCTCCCCACGCTTTCGCATCTCAGCGTCAGTATCTGTCCAGAAGGCCGCCTTCGCCACCGGTATTCCTCCACATCTCTACGCATTTCACCGCTACACGTGGAATTCTACCTTCCTCTACAATACTCCAGATAACCAGTTTTAAGTGCAATTCCCAGGTTGAGCCCGGGGCTTTCACACCTAACTTAATTATCCGCCTACATGCCCTTTACGCCCAGTCATTCCGATTAACGCTCGCACCCTCCGTATTACCGCGGCTGCTGGCACGGAGTTAGCC
+
CCCCCGGGGGGGGGGGGGGGGGGGGGGGGGGGGGGGGGGGGGGGGGGGGGGGGGGGGGGGGGGGGGGGGGGGGGGGGGGGGGGGGGGGGGGGGGGGGGGGGGGGGGGGGGGGGGGGGGGGGGGGGGGGGGGGGGGGGGGGGGGGGGG8EGGGGGGGGGGGGGGGGGGGGGGFFGGGFGFGGGFFFFGGGCFEGGGDGCCGFFFFFFFFFFEFEACFEF6@FFFFFFEFFEDEFFEEF@9DFFEFFFFEFFFD;DFFF@?BBF9>2<<??FBF??DAAFBF2;BB:2::?7<:0,-::<9A0
@M04999:289:000000000-L3R54:1:1101:23237:4203 2:N:0:431
TGACTACCCGGGTATCTAATCCTGTTTGCTCCCCACGCTTTCGCATCTCAGCGTCAGTATCTGTCCAGAAGGCCGCCTTCGCCACCGGTATTCCTCCACATCTCTACGCATTTCACCGCTACACGTGGAATTCTACCTTCCTCTACAATACTCCAGATAACCAGTTTTAAGTGCAGTTCCCAGGTTGAGCCCGGGGCTTTCACACCTAACTTAATTATCCGCCTACATGCCCTTTACGCCCAGCCATTCCGATTAACGCTCGCACCCTCCGTATTACCGCGGCTGCTGGCACGGAGTTAGC
+
CCCCCGGGGGGGGGGGGGGGGGGGGGGGGGGGGGGGGGGGGGGGGDGGGGGGGGGGGGGGFGGGGGGGGGGGGGGGGGGGGGGGGGGGFGGGGGGGGGGGGGGGGGGGGGGGGGGGGGGGGGGGGGGGGGGGGGGGGGGGGGGGGGEFGGGGGFGGGGGFGGGGGGGGGGGGGGGGFGFGFCGGGGGGFGGGGGGGGGFGFFFFFEFFBBCEEFFFFFFFFFFFDD24?E;@EF6>ED;E(6=@DFF4?CE0;6?A<?F?09>;9;<1<:138?FAF9:9BF9(7(5?BFFD3((-,464)
@M04999:289:000000000-L3R54:1:1101:11531:4376 2:N:0:431
GACTACCCGGGTATCTAATCCTGTTTGCTCCCCACGCTTTCGCATCTCAGCGTCAGTATCTGTCCAGAAGGCCGCCTTCGCCACCGGTATTCCTCCACATCTCTACGCATTTCACCGCTACACGTGGAATTCTACCTTCCTCTACAATACTCTAGTTAACCAGTTTTAAGTGCAATTCCTAGGTTGAGCCCAGGGCTTTCACACCTAACTTAATTATCCGCCTACATGCCCTTTACGCCCAGTCATTCCGATTAACGCTCGCACCCTCCGTATTACCGCGGCTTCTGGCACGGTGTTAGCC
+
CCCCCFGFGGGGDFGGGGGFGGGFGGGGFGGGEGGGGEGGGEGG,CFFDGGGG@GGFGGFGFGDFFG9AFGGGGGGEGGDGGFFGGDGGGGGGGGGGGGCEFFFFFGDG@GGGGFFEEFGGGGGGFDGGE=AFFGG@BFG8D;DFGEGCFGG8FF=BEGDFGFD;D==DFAACADFFGFGCF+7;DEFCCDFFF6C7?D76=F>@FFFCFFEFFCFFFFDFF2>D=E4B@B;>)11-(6:17=@E<C?EEFD@<CEF:(36;9>6((,49?B0(.6641141((()6-.8?0((-((.66)
@M04999:289:000000000-L3R54:1:1101:11309:4388 2:N:0:431
GGAAGACTACTGGGGTATCTAATCCTGTTTGCTCCCCACGCTTTCGCATCTCAGCGTCAGTATCTGTCCAGAAGGCCGCCTTCGCCACCGGTATTCCTCCACATCTCTACGCATTTCACCGCTACACGTGGAATTCAACCTTCCTCTACAATACTCCAGATAACCAGTTTTAAGTGCAGTTCCCAGGTTGAGCCCGGGGCTTTCACACCTAACTTAATTATCCGCCTACATGCCCTTTACGCCCAGTCATTCCGATTAACGCTCGCACCCTCCGTATTACCGCGGCTGCTGGCACGGAGTT
+
CCCCCGGGGGGGGGGGGFGGGGGGGGGGGGGGGGGGGGGGGGGGGGGGGGGGGGGGGGGGGGFFGGGGGGGGGGGGGGGEEGGGGGCGFGGGGGGGGGGGGGGGGGGGGGGEGGGFGFGGGGGGGGGGGGGGGGGDGGGGGGGGGGGGGGGGGGGGFFGGGGGGGGGEEEGGGGGGFGFDDFGGGGGGGGGGFGFGGGGGFFAFFFFFADEFFF+*8BAE6CC@FFD@FB:<=433@FEFFFFFFD;@A5CEEFFF<<CEFFFFFFFFF?:?BF??08<AA:999>((,4:(,42(,-94.
@M04999:289:000000000-L3R54:1:1101:19496:4389 2:N:0:431
CATGACTACTCGGGTATCTAATCCTGTTTGCTCCCCACGCTTTCGCATCTCAGCGTCAGTATCTGTCCAGAAGGCCGCCTTCGCCACCGGTATTCCTCCACATCTCTACGCATTTCACCGCTACACGTGGAATTCTACCTTCCTCTACAATACTCTAGTTAACCAGTTTTAAGTGCAATTCCTAGGTTGAGCCCAGGGCTTTCACACCTAACTTAATTATCCGCCTACATGCCCTTTACGCCCAGTCATTCCGATTAACGCTCGCACCCTCCGTATTACCGCGGCTGCTGGCACGGTGTT
+
CCCCCGGGGGGGGGGGGGGGGGGGCFGGDGGGGGGGGGGGGGGGGGGEEFGGGGGGGGGGGGGGGGGGGGGGGFGGGGGGGGGGGGGGGGGEGGGGGFDGGGGGGGGGGGGGGGGGGGGGGGGGGGGF,@EFFGGGGGGEDGGCGCGGGFFGGCEFDGD,EFFGEGFADDGGGDFGFGFGGGGGGFCGGFCGGGD6CGDGFFFFFFFFFF@@EFF6A@FFFF2B9)5B=C?35BF2>EEBDFB=?EFF3C?CF0;6@CC;@@?@@1790((3641<?F<<<>0>FB112)(-(,(-(-(4
@M04999:289:000000000-L3R54:1:1101:18820:4396 2:N:0:431
CTGACTACTAGGGTATCTAATCCTGTTTGCTACCCACGCTTTCGAGCATGAACGTCAGTGTTATCCCAGGAGGCTGCCTTCGCCATCGGTATTCCTCCACATCTCTACGCATTTCACTGCTACACGTGGAATTCTACCTCCCTCTGACACACTCTAGTTAGACAGTTTCAAATGCACGTCCCAAGTTGAGCTCGGGGATTTCACATCTGACTTATCTAACCGTCTGCGCTCGCTTTACGCCCAGTAATTCCGATTAACGCTCGCACCCTACGTATTACCGCGGCTGCTGGCACGTAGTT
+
CCCCCGGGGGGGGGGGGGGGGGGGGGGGGGGGGGGGGGGGGGGGGGGGGGGGGGGGGGGGGGGGGGGGGGGGGGGGEGGGGGGGGGGGGGGGGGGGGGGGGGGGGGGGGGGGGGGGGGGGGGGGGGGGG7FGGGGGGGGGGGGGGGGGGGGGGGGGGDEGGGGFGDGCFGGGGGGGFGFDDGGGGGGGGGGFGEEGGGGGFFFFFFFFF<AEEFFFFFFA>AFFFFFFF>AF>FFFFFFFFFFFFFEFFF?@;;;DFFFFFFFFFBBFFF<<?<A?FFFB693214:?0?FFDF22.,6
@M04999:289:000000000-L3R54:1:1101:24690:4523 2:N:0:431
GACTACTGGGGTATCTAATCCTGTTTGCTCCCCACGCTTTCGCATCTCAGCGTCAGTATCTGTCCAGAAGGCCGCCTTCGCCACCGGTATTCCTCCACATCTCTACGCATTTCACCGCTACACGTGGAATTCTACCTTCCTCTACAATACTCTAGTTAACCAGTTTTAAGTGCAATTCCTAGGTTGAGCCCAGGGCTTTCACACCTAACTTAATTATCCGCCTACATGCCCTTTACGCCCACTCATTCCGATCAACGCTCGCACCCTCCGTATTACCTCGGCTGCTCGCACGTAGTTAGCC
+
CCCCCGF,CCEGGGGGGGGFGFFEFCFFGFCGCFGCGGGGGCFEFEGGGGGGGDEEG<EFDCFGDF@<FFFGFGGGGCFG@7FCFFC>7DFFGGGGGF8EFCEFGAC7CFFFFFEFCFGCFCFCCC::CFEGG;EF=>DGFGD,@8=D9DE,@8DF9E,EE?=D=C=D==:CFG?C8D166=DFCDF,89F??++=CD779E+;59CACEFEFCFAABF2?9>9BFFFB6563)88(:@>2(05,77661?;(/.6;01;3;076B<B?03(:>):4)56(,(4:8)4((--(.(-)))))
@M04999:289:000000000-L3R54:1:1101:8840:4578 2:N:0:431
CGTGAGACTACAAGGGTATCTAATCCTGTTCGCTCCCCACGCTTTCGTCCATCAGCGTCAATCGGTATTTAGTAACCTGCCTTCGCAATCGGGGTTCTGTGTAATATCTATGCATTTCACCGCTACACTACACATTCCAGCTACTTCAATACTATTCAAGATTAACAGTATCAACGGCAGTTCTACAGTTAAGCTGCAGGTTTTCACCGCTGACTTATCAACCCGCCTACGGACCCTTTAAACCCAATAAATCCGGATAACGCTCGCATCCTCCGTATTACCGCGGCTGCTGGCACGGAGT
+
CCCCCGGGGGGGGGGGGGGGGGGFGGGGGGGGGGGGGGGGGGGGGGGGGGGGGGGGGGGGGGGGGGGGGGGGGGGGGGGGGGGGGGGGGGGGGGGGGGGGGGGGGGGGGGGGGGGGGGGGGGGGGGGGGGGGGGGFGFGGGGGGGGGGGFGGGGGGGGGGGGGGGGGGGGGGGGGGFGFGGGGGGFGGGGGGFFC;CFCGFFFFFFFFFBBBFFFFFFFFFFFFFFFFFFFFFFBDFFEFCCEF@F?;@EFF?EBFFDDFEF@??>903>??FFFFFFFFF>?>F>996?F>:?7)8>91(
@M04999:289:000000000-L3R54:1:1101:20614:4581 2:N:0:431
CTGACTACTCGGGTATCTAATCCTGTTCGCTACCCATGCTTTCGAACCTCAGCGTCAGTTACAGACCAGAGAGCCGCCTTCGCCACTGGTGTTCTTCCATATATCTACGCATTCCACCGCTACACATGGAGTTCCACTCTCCTCTTCTGCACTCAAGAAAAACAGTTTCAGCTGCACTTCCCCGGTTAAGCCGAGGGCTTTCACAGCTGACTTGTTCTCCCGCCTGCGTTCGCTTTACGCCCAATAAATCCGGACAACGCTTGCCACCTACGTATTACCGCGGCTGCTGGCACGTAGTT
+
CCCCCFF@FFCEEFGGGGGGGGGGGGGGGGGGGGFGGFGGFGGGG,FCEGGEGGFCFGFGGGGGAEFEFFGGGGGDGGGGGGG@:FGDGGGGGGGGGGGGFGGGGGGGGGEGGG9@FE@EGGGGGGFFGGGGFFGBFFGFG@=DEGGGGFFGGGGGGGEGFFGGGGGGGGCFFFGFFGFCF8DECEECFGF@EEGGGGGF9ACC@8AFFEDEFFFFFFBEFFFFFFFFF@?FFDF0678A>@@?1=E<EFFB>:9BF1(,1416:A>:1>BFF<),)6)2(42(-1047>6?F??3(-6
@M04999:289:000000000-L3R54:1:1101:20138:4594 2:N:0:431
TTACGGACTACTAGGGTATCTAATCCCATTCGCTCCCCTAGCTTTCGTCTCTCAGTGTCAGTGTCGGCCCAGCAGAGTGCTTTCGCCGTTGGTGTTCTTTCCGATCTCTACGCATTTCACCGCTCCACCGGAAATTCCCTCTGCCCCTACCGTACTCCAGCTTGGTAGTTTCCACCGCCTGTCCAGGGTTGAGCCCGGGGATTTGACGGCGGACTTAAAAAGCCACCTCCAGACGCTTTACGCCCAGTCATTCCGGATAACGCTTGCATCCTCCGGATTACCGCGGCTGCTGGCACGGAGT
+
CCCCCEGGGGGFEGGGGGGGGGGGGGGGGGGGGGGGGGGDGGGGGGGGDB@FCGGFGEGGGGFGDG@FEGGGGEGF<FFGFGGGGGGGGEGGGGGGGGGDFABFCGGGGGGGGGGGGGGGCEGGCGGG=CG+CEGGG;8@FG8FGDGG+DF>=DEDFFGGC,=,@6EAFC8FGGGGFG5+05AF9A8EFGCGCGGC**7C?EFF=6BB=99>BBDFC6AEF???41?((42(5:;0((-9:8:>BF(.5):A<>B((-:2866<(:??4947A((((,-8A9?>>>(31(487<:B?647(
@M04999:289:000000000-L3R54:1:1101:21451:4615 2:N:0:431
CGACTACTCGGGTATCTAATCCTGTTTGCTCCCCACGCTTTCGCATCTCAGCGTCAGTATCTGTCCAGAAGGCCGCCTTCGCCACCGGTATTCCTCCACATCTCTACGCATTTCACCGCTACACGTGGAATTCTACCTTCCTCTACAATACACCAGATAACCAGTTTTAAGTGCAATTCCCAGGTTGAGCCCGGGGCTTTCACACCTAACTTAATTATCCGCCTACATGCCCTTTACGCCCAGTCATTCCGATTAACGATCGCTCCCCCCGTATTACCGCGGCCGCTGGCACGGAGTTAGC
+
9CCCCGGGGGGGGGGGGFGGFGGGFDGGGGGGGGGGGGGGGGGGGGGGGGGGGGGGGGFEGFGFGFGGFGGGGGGGGGGGGGGEFFGFFGGGGGGGGGGG8FGGFFGGCCGGGGGGFEGGEEGGGGGGGEGGGGGGGGFCFFGFGFFGGGGGDGGGGGGGFFGGDFCD,AE=CDDEFFFDFGDFGGGGDGGGGE@DGCFGFFFFFFFFBDFFEF>8C8BE)->525>EC=3;@@;<EFF:92;;;9)1?);;;08CE;(((4((.4(((441(.:B<9232(6(469>1((,:((((()..
@M04999:289:000000000-L3R54:1:1101:10811:4621 2:N:0:431
TTGACTACTAGGGTATCTAATCCTGTTTGCTACCCACGCTTTCGAGCATGAACGTCAGTGTTATCCCAGGAGGCTGCCTTCGCCATCGGTATTCCTCCACATCTCTACGCATTTCACTGCTACACGTGGAATTCTACCTCCCTCTGACACACTCTAGTTAGACAGTTTCAAATGCACGTCCCAAGTTGAGCTCGGGGATTTCACATCTGACTTATCTAACCGTCTGCGCTCGCTTTACGCCCAGTAATTCCGATTAACGCTCGCACCCTCCGTATTACCGCGGCTGCTGGCACGGAGTT
+
CCCCCGGGGGGGGGGGGGGGGGGGGGGGGGGGGGGGGGGGGGGGGGGGGGGGGGGGGGGGGGGGGGGGGGGGGGGGGGGGGGGGGGGGGGGGGGGGGGGGGGGGGCFGGGGCCFFGGGGGGGGGGGFGGGGGGGGGGGGGGGGGGGGGGGGGFGGGGGGFGGGGGFGDFGGFFFGGFGFDGGGGGGDGGGG=DEGGGGGGFFFFC<CFEFFEFFAFFFFF>>>=@B=A@ADFF@DBEFFDF2>D47?<<CF;381;EFF91;>FFFF?0??F<FF:AFB?;12>>>B07>B?F?9>>01
@M04999:289:000000000-L3R54:1:1101:16101:4640 2:N:0:431
GACTACACGGGTATCTAATCCTGTTTGCTCCCCACGCTTTCGCATCTCAGCGTCAGTATCTGTCCAGAAGGCCGCCTTCGCCACCGGTATTCCTCCACATCTCTACGCATTTCACCGCTACACGTGGTATTCTACCTTCCTCTACAAGACTCCAGATAACCAGTTTTAAGGGCAGTTTCCAGGTTGAGCCCGGGGCTTTCACACCTAACTTAATTACCCGCCTACACGCCCTTTACGCCCAGTCATTCCGATTAACGCTCGCACCCTCCGTATTACCGCGCCTGCTGGCACGGAGGTAGCC
+
CCCCCG,FCGGFGGGGFAFGEFGFGGGGGGCGGGGCFE7FGEGC:FGGG<FGFGE>FGGGGGC6CEFF@,CE@BFFGGG@FFFEEC@G7AFE,,59EFFGFGGGG,AFECCGCFGGEEGEEGFG,,?+7FDFFEGG,EDDDE6==FG,86=D8DFGGDG?8=8,3C,@F8,@==8AF+?FG@?FGFFGG7@9>EGC47DGFF64@F*ABE4=;+=A/9?@D@95:@(/11;91;CE(,3>7268796?).,-2:<::1?:037(7:8::661772:B(9>((-31(3::?F:1(-(343)4
@M04999:289:000000000-L3R54:1:1101:16473:4694 2:N:0:431
TTCGACTACTAGGGTATCTAATCCTGTTTGCTCCCCACGCTTTCGCATCTCAGCGTCAGTATCTGTCCAGAAGGCCGCCTTCGCCACCGGTATTCCTCCACATCTCTACGCATTTCACCGCTACACGTGGAATTCTACCTTCCTCTACAATACTCCAGATAACCAGTTTTAAGTGCAGTTCCCAGGTTGAGCCCGGGGCTTTCACACCTAACTTAATTATCCGCCTACATGCCCTTTACGCCCAGTCATTCCGATTAACGCTCGCACCCTCCGTATTACCGCGGCTGCTGGCACGGAGTT
+
CCCCCGGEGGGGGGGGGGGGGGFGFFEFGFFFDFGGFFGCF>FGGGGGGFGFGGGEGGGGGGGGGGGGFGGGGGGGGGDGGGGDGCFFGGFFGEGGFGGGGEFFFFFFFGGGCCCEBEFEGGFGGGGGGGGGFGFFEFFGACGDGGFGGGFFF:EG=DFGGGGGGGGDFEFFF8DDDFBFFGGFGGGGGGGGGGGGGGD?*9AEAF4D=:BDFFFCEFFFFFFBFF?FEEFFF=@;@EFEFFF;0@8E3<EC8;7;8C<D6::9>;7240(8913:><<4,(46>>B6?FFB?BBB;F31
@M04999:289:000000000-L3R54:1:1101:5039:4699 2:N:0:431
GACTACTGGGGTATCTAATCCTGTTTGCTCCCCACGCTTTCGCATCTCAGCGTCAGTATCTGTCCAGAAGGCCGCCTTCGCCACCGGTATTCCTCCACATCTCTACGCATTTCACCGCTACACGTGGAATTCTACCTTCCTCTACAATACTCCAGATAACCAGTTTTAAGTGCAATTCCCAGGTTGAGCCCGGGGCTTTCACACCTAACTTAATTATCCGCCTACATGCCCTTTACGCCCAGTCATTCCGATTAACGCTCGCACCCTCCGTATTACCGCGGCTGCTGGCACGGAGTTAGCC
+
CCCCCGGGGGGGGGGGGGGGGGGGGGGGGCFGGGGGGGGGGGGGGGGGGGGGGGGGGGGGGGGGGGGFGGFGGGGGGGGGGGGGGGGGGGGGGGGGGGGGGGGGGGGGGGGGGGGGGGGGGGGDGFGGGGFGFEGCGFGGGGGGGGGGGGGG?DGGGGGGGGGGGGFGGGGGGGDGFGBFGGGGGGGGGGGGGGGGGGGGFFCFAFFFFFFE=FFFEFF@FFFFF=EF)6:BBEFFD63A2?E@<CEFFFFFFFF3?9@B>>9BB:??F>:,(,:AABB>6>F(42::?BFFB(432)6:4
@M04999:289:000000000-L3R54:1:1101:14143:4703 2:N:0:431
GGGGGACTACTAGGGTATCTAATCCTGTTTGCTCCCCACGCTTTCGCATCTCAGCGTCAGTATCTGTCCAGAAGGCCGCCTTCGCCACCGGTATTCCTCCACATCTCTACGCATTTCACCGCTACACGTGGAATTCTACCTTCCTCTACAATACTCCAGATAACCAGTTTTAAGTGCAATTCCCAGGTTGAGCCCGGGGCTTTCACACCTAACTTAATTATCTGCCTACATGCCCTTTACGCCCAGTCATTCCGATTAACGCTCGCACCCTCCGTATTACCGCGGCTGCTGGCACGGAGTT
+
CCCCCGGGGGAFE<FFGFGGFFGGG<FC@FFFGGFGGGGFDCBFECC@@EBFFGFE@FEGCGGGFGFGGGGGGGFFCFEEGGGGGG:8BCFFGGFFGGGGDGGEG9FFFGGGGGGAFFFGGGGGGGGGGA@FF9@DGGGGFEDDAFFGCGGCFGGG8=DDDDDG,=F==EGFDGFGF?DFGGGGFGFFGGFFCC69D>D**;/;>9AA):4EBFBFF>F<8?C??=BF=@C?EF=@1;E@;@B;DF;34<759;2(/:?>DF<:BF>>9B3:<;12,()-6176(346:))(-2<<1(4?(
@M04999:289:000000000-L3R54:1:1101:16706:4763 2:N:0:431
GACTACTAGGGTATCTAATCCTGTTCGCTACCCATGCTTTCGAGCCTCAGCGTCAGTAACAGACCAGAGAGCCGCCTTCGCCACTGGTGTTCTTCCATATATCTACGCATTTCACCGCTACACATGGAGTTCCACTCTCCTCTTCTGCACTCAAGTCTCTCAGTTTCCGATGCTCTTCCTCAGTTAAGCTGAGGGCTTTCACATTCAGACTTAAAAGACCGCCTGCGCTCCCTTTACGCCCAATAAATCCGGACAACGCTTGCCACCTACGTATTACCGCGGCTGCTGGAACGTAGTTAGC
+
CCCCCGGGGGGGGGGGGGGGGGGFGGGGGDGGFGGGGGGGGGGGGGGGGGGGGGGGGGGGGFGGGGGGGGGGGGGGGGGGGEEGGGGFGGGGGGGGGGGGGGGGGGGDGGGGFGGGGGGGGGGGGFEFC8EGGGFFGFGGGGGFGGGGGGFFGGGFGGGFFGGFFFFGGGGGGGGGFGFGGGGGGGGGGGGGGCEGGGGGFFFF;=C7=C@EEAFFEFFFDABFFFB2(62BBE=C>2@DBF08;A473626(.:2((1;<;13<?6(:B?(4<?FF2(,,((12:03>(,5:.,,:A4)-
@M04999:289:000000000-L3R54:1:1101:5575:4764 2:N:0:431
CTGACTACACGGGTATCTAATCCTGTTCGCTCCCCACGCTTTCGTCCCTCAGCGTCAATCGGTATTTAGTAACCTGCCTTCGCAATCGGGGTTCTGTGTAATATCTATGCATTTCACCGCTACACTACACATTCCAGCTACTTCAATACTATTCAAGATTAACAGTATCAACGGCAGTTCTACAGTTAAGCTGCAGGTTTTCACCGCTGACTTATCAACCCGCCTACGGACCCTTTAAACCCAATAAATCCGGATAACGCTCGCATCCTCCGTATTACCGCGGCTGCTGGCACGGAGTTAT
+
CCCCCGGGGGGGGGGGGGGGGGGGGGGGGGGGEGGGFGGGGGGFFGG,@FGFGGGGGGGGGGGGGGFGGGGGGGGGGGGGGGDECFGFGDEGFFFGGGGGGGGGGGGGGGGGGDGGGGGGGGGGGGGGGGGGGGGG9DFGFGFFGGGGGGGGGGGGG8FGGGGGGGGGGGGG8EDGEGFG@GGGFGGGGGGFFGGCCFGGFFF>FFFEFFFFFFFFFFFFFFABFFD@(:=@FDFFCE<6@F@FFFFFCEE046@F<E@F<?6>FFFFFFBF?BF><A<1(91601:2:010320(4216)
@M04999:289:000000000-L3R54:1:1101:11707:4786 2:N:0:431
GACTACAGGGGTATCTAATCCTGTTTGCTCCCCACGCTTTCGCATCTCAGCGTCAGTATCTGTCCAGAAGGCCGCCTTCGCCACCGGTATTCCTCCACATCTCTACGCATTTCACCGCTACACGTGGAATTCTACCTTCCTCTACAATACTCCAGATAACCAGTTTTAAGTGCAGTTCCCAGGTTGAGCCCGGGGCTTTCACACCTAACTTAATTATCCGCCTACATGCCCTTTACGCCCAGTCATTCCGATTAACGCTCGCACCCTCCGTATTACCGCGGCTGCTGGCACGGAGTTAGCC
+
CCCCCGGGGGGGGGGGGGGGGGGGGGGGGGGGGGGGGGGGGGGGGGGGGGGGGGGGGGGGGGGGGGGGGGGGGGGGGGGGGGGGGGGGGGGGGGGGGGGGGGGGGGGGGGGGGGGGGGGGGGGGGGGGGGGGGGGGGGGGGGGGGGGGGGGGGFGGGGGGGGGGGFGGFGGGGGGGFGFGGGGGGGGGGGGGGGDGGGGGFFFFFFFFFFFFFFFFFFFFFFFDFFFFEEDFFFEFFF6BFFFEEFFFFFFFFFEF?;BBFFFFFBBF?>11:?FABFFB;>FBFFF::(462(43:AFA3
@M04999:289:000000000-L3R54:1:1101:22954:4793 2:N:0:431
CGACTACTAGGGTATCTAATCCTGTTTGCTCCCCACGCTTTCGCATCTCAGCGTCAGTATCTGTCCAGAAGGCCGCCTTCGCCACCGGTATTCCTCCACATCTCTACGCATTTCACCGCTACACGTGGAATTCTACCTTCCTCTACAATACTCCAGATAACCAGTTTTAAGTGCAATTCCCAGGTTGAGCCCGGGGCTTTCACACCTAACTTAATTATCCGCCTACATGCCCTTTACGCCCAGTCATTCCGAGTAACGCTCGCACCCTCCGTATTACCTCGGCTGCTGGCACGGAGTTAGC
+
@CCCCGGGGFGGFGGGGFGGGGFFFGGGGFEGGGGGGGGGGGGGGGGFGGAFGGGGGGCGFGGGGGGGGGGGGGGFFGGGGGGGFGGGFFGGGGGFGGGGGGGGFGFGGGDFGGGGGGG>>EGGGEDCCFGGFFGGGGGGGGEEFGFGCGGF=DFFGCGGGGC@DDGGFGGFGDGC+DDFGCD?FGGGGGFGGEE5CD5;+4=B4?>>BBFFFCFFF6EE>D>=@BEFC9>((08><D<:@(,/)/)1954(.38CED;@<(429BB((31(4:(6)6))(-8:;60>06(282791:><2
@M04999:289:000000000-L3R54:1:1101:8307:4820 2:N:0:431
GTATCTAATCCTGTTCGCTCCCCACGCTTTCGTCCATCAGCGTCAATCGGTATTTAGTAACCTGCCTTCGCAATCGGGGTTCTGTGTAATATCTATGCATTTCACCGCTACACTACACATTCCAGCTACTTCAATACTATTCAAGATTAACAGTATCAACGGCAGTTCTACAGTTAAGCTGCAGGTTTTCACCGCTGACTTATCAACCCGCCTACGGACCCTTTAAACCCAATAAATCCGGATAACGCTCGCATCCTCCGTATTACCGCGGCTGCTGGCACGGAGTTAGCCGATGCTTATT
+
CCCCCGGGGGGGGGGGGGGGGGGGGGGGGGGGGGGGFGGGGGGGGGGGGGFGGDGGGGGGGGGGGGEFGGGGGGGGGGGGGGGGGFFGFEEFGGGGGGGGGGGGFGGGGGGGGGGGGGGGGGGGGGGGGGGGFFFGGDGGFFEFGFGFCFGGG=FFGGGGGGGGGGGGGGGGGGGFFGFGGGGGGGFGGFGGGGGDGGGCFFFFFFFFFF=BDFFFFFFFFF=3C?CBD?@BFEFFFEED@?;?AEF;?DFFFFFE3<@F1:(5>AB?BB;6>><B:?:?<:>9613AFF>>>321--4><
@M04999:289:000000000-L3R54:1:1101:10308:4879 2:N:0:431
GGGACTACTCGGGTATCTAATCCTGTTTGCTACCCACGCTTTCGAGCATGAACGTCAGTGTTATCCCAGGAGGCTGCCTTCGTCATCGGTATTCCTCCATATCTCTACGCATTTCACTGCTACACGTGGAATTCTACCACCCTCCTATACACTCTAGATAGACAGGTTCATATGCACGTCTCAAGTTGAGCTCGGTGATTTCACAGCTGACTTATCTAACCGACTGCGCTCGCTTTACGCCCAGTAATTCCGATCAACGCTCGCACCCTACGTATTATCGCGGCGACTGGCACGTTGCT
+
--6A@;CF<F;6@C@<<FF<C9F99FG,;,CAF,EFC@:@FFFCC,C+66C9FCF@:6<C,,,,,6;,E,,B66,,CB=F<<,,BFEE@6<=C5,CF=<,AF<DAEFGF7FGGCGG<F;9,,94A+E<F4FB,D94CD,@64@@+,,39,9D,AFFG,,@,,2@8+669E,,6@9=:=:8++6@,@36,16,@>66=622?==7C+3*1:=AC+45C+B5*:)::0<2))5:)((//>2592>93@C)9?)((((,)6?B(,3>(,(,8<B?4<93<).4(((,((31(.,()-((((-
@M04999:289:000000000-L3R54:1:1101:13373:4900 2:N:0:431
CGACTACTGGGGTATCTAATCCTGTTCGCTACCCATGCTTTCGAACCTCAGCGTCAGTTACAGACCAGAGAGCCGCCTTCGCCACTGGTGTTCTTCCATATATCTACGCATTCCACCGCTACACATGGAGTTCCACTCTCCTCTTCTGCACTCAAGAAAAACAGTTTCAGCTGCACTTCCCCGGTTAAGCCGAGGGCTTTCACAGCTGACTTGTTCTCCCGCCTGCGTTCGCTTTACGCCCAATAAATCCGGACAACGCTTGCCACCTACGTATTACCGCGGCTGCTGGCACGTAGTTAGC
+
CCCCCGGGGGGGGDGGGGGGGGGGGGGGGGGGGGGGGGGGFGFGFGGGFCGGGGGGGGFFGGGGGGGGGGGGGGGGGGEGGGEGGGGGFGGGGGGGGGGGGGGGGGF@GGGGGGGGGGGGGGGGGGGGFGGGGGGGFGFGGGGGGGGGGGGGGGGGGGGGGGGGGGGGGFEGGGGGFGFFGGGGGGGGFFGGGGGGGGGGFFFFFFFFFDFAEFFF?FABFFFDFFFF;?0;@D?E<DDEFFD@E8E?C;>;BFFFFFFFB:?FB?:?FFFFFA?F<>6B990;02:?B?02:48?-6<<)
@M04999:289:000000000-L3R54:1:1101:23177:4923 2:N:0:431
ACAGAGACTACCCGGGTATCTAATCCTGTTTGCCCCCCACGCTTTCGCATCTCAGCGTCAGTATCTGTCCAGAAGGCCGCCTTCGCCACCGGTATTCCTCCACATCTCTACGCATTTCACCGCTACACGTGGAATTCTACCTTCCTCTACAATACTCCAGATAACCAGTTTTAAGTGCAATTCCCAGGTTGAGCCCGGGGCTTTCACACCTAACTTAATTATCCGCCTACATGCCCTTTACGCCCAGTCATTCCGATTAACGCTCGCACCCTCCGTATTACCGCGGCTGCTGGCACGGAGG
+
CCCCCFFGFGGFGGGGGE@FGGGGGGGGFFGGGGGGGGGGGDFFGGGGDBEFFGGGGGGGGEFGGFFDGGFGGGGGGGGDGGCFFCFEEFDFGBFFGGFGGGGG,?EFAGFGEGECDFGGFGGGGGGGGFF+>FGGGGGGFFGGG8FCD9FEGGGCEGGGGFFGFGFGA=D7FCF:C79=C+C7DEGG?9DFGGFGD>4?58);BCFF:@:3>A88:F+8F3?EFFFDFFF3CE41(8;FFD@@@D;;BFAA<B:?2(,5:?F<?FB>>FB:03((.44:A489>>B9>6).88()290((
@M04999:289:000000000-L3R54:1:1101:24122:4945 2:N:0:431
ATGTGACTACCAGGGTATCTAATCCTGTTTGCTCCCCACGCTTTCGCATCTCAGCGTCAGTATCTGTCCAGAAGGCCGCCTTCGCCACCGGTATTCCTCCACATCTCTACGCATTTCACCGCTACACGTGGAATTCTACCTTCCTCTACAATACTCCAGATAACCAGTTTTAAGTGCAATTCCCAGGTTGAGCCCGGGGCTTTCACACCTAACTTAATTATCCGCCTACATGCCCTTTACGCCCAGTCATTCCGATTAACGCTCGCACCCTCCGTATTACCGCGGCTGCTGGCACGGAGTT
+
CCCCCGGGFGGGGDGGGGGGGGFAFFGGGGCFFGGGGGGGGGFGGGGGGGGGGGGEFGGGGGGGGGGGGGGFGGGGGGGGGGGGGGEFGGGGGGGGGCCGGGGGGGGGGGGGGGGGGGGGGGGGGGGGGGDGGFFGFGGFCEGGGGGGGGCGGGGGGGGGF8DGGGGFDGGGGGGGFGFGGGGGGGGGGGGFGGFGGD5DFFFFAFFFFDFFFFFFFFFFFE:=B=FFFE??EFBE1@7AD;602==EF3C3./1(61CCDFF3,9BFF466<B6?04A640046(-(0::?0446(,44.
@M04999:289:000000000-L3R54:1:1101:22776:4948 2:N:0:431
CGGAAGACTACTCGGGTATCTAATCCTGTTTGCTCCCCACGCTTTCGCATCTCAGCGTCAGTATCTGTCCAGAAGGCCGCCTTCGCCACCGGTATTCCTCCACATCTCTACGCATTTCACCGCTACACGTGGAATTCTACCTTCCTCTACAATACTCCAGATAACCAGTTTTAAGTGCAATTCCCAGGTTGAGCCCGGGGCTTTCACACCTAACTTAATTATCCGCCTACATGCCCTTTACGCCCAGTCATTCCGATTAACGCTCGCACCCTCCGTATTACCGCGGCTGCTGGCACGGAGT
+
CCCCCGGGGGGGGGGGGGGGGGGGGGGGGGGGGGGGGGGGGGGGGFGGGGGGGGGGGGGGGGGGGGGGGGGGGGGCGGGGGGGGGGGGGGGGG>FGFGGGGGGGGGGGGGGGGGGGGGGGGGGGGGGGGGGCEGGGFFFGGGGGGGGGGGGGFGGGGGGGGGGGGDCGDGGGGGGGFGFFFGGGFGGGGGFFGFGGGGGGF4>FFFFFFFFFFFFF=F8CFFFF@DDF>BFFFF381=EFFFFFFFF(4;??CFF@(6;C<:021(-496((34;:6??DF2:>B;F9188?0:,)(31--
@M04999:289:000000000-L3R54:1:1101:20676:4990 2:N:0:431
GACTACTGGGGTATCTAATCCTGTTTGCTCCCCACGCTTTCGCATCTCAGCGTCAGTATCTGTCCAGAAGGCCGCCTTCGCCACCGGTATTCCTCCACATCTCTACGCATTTCACCGCTACACGTGGAATTCTACCTTCCTCTACAATACTCCAGATAACCAGTTTTAAGTGCAGTTCCCAGGTTGAGCCCGGGGCTTTCACACCTAACTTAATTATCCGCCTACATGCCCTTTACGCCCAGTCATTCCGATTAACGCTCGCACCCTCCGTATTACCGCGGCTGCTGGCACGGCGTTAGCC
+
CCCCCGGGGGGGGGFGGGGGFGGGGFFGGFGGGGGGGEGFGGEGGGFGGGGGGGGGGGGGGGGGGGGGG?EGGGGGCFGGGDFGGGGC:FGGFDFCFCFEG9EFFGFGGGDFGG9EEGCGGFFDFFG>FGFGGGGCFDGGGGGGF;FFGGGFGCDFEGG8FGDD9=EGGGGECFGGFGFF8A8@FEGFFFGC>>5C>CGFA969BFFF@CEFCFCF?>A2?=5@BFFF:67>BBEF;<:0414=@???EF01((7)33(-16,,7:?<01-,22<B<37049;9:?:7:?),(-((-3:45
@M04999:289:000000000-L3R54:1:1101:6325:5011 2:N:0:431
GACTACAGGGGTATCTAATCCTGTTTGCTCCCCACGCTTTCGCATCTCAGCGTCAGTATCTGTCCAGAAGGCCGCCTTCGCCACCGGTATTCCTCCACATCTCTACGCATTTCACCGCTACACGTGGAATTCTACCTTCCTCTACAATACTCCAGATAACCAGTTTTAAGTGCAATTCCCAGGTTGAGCCCGGGGCTTTCACACCTAGCTTAATTATCCGCCTACATGCCCTTTACGCCCAGTCATTCCGATTAACGCTCGCACCCTCCGTATTACCGCGGCTGCTGGCACGGAGTTAGCC
+
CCCCCGGGGGGGGGGGGGGGGGGGGGGGGGGGGGGGGGGGGGGGGGGGGGGGGGGGGGGGGGGGGGGGGGGGGGGGGGGGGGGGGGGGDGGGGGGGGGGFGGGGGGGGGGGGGGGGGGGGGGGGGGGGGGGGGGGGGGCFGGGGGGGGGGGGFFGGGGGGGGGGF7AFGFGFFGGGFGFGFGGGFGGGGGGGGDEGGGGFFFFFFFFFEEEF8EA688B@FFFFBFF?9=DFB@CE@D>EFDE8AEFFEF6(6@FE;;DB>>B>>FF??B<:::<AFFFF99B>?>,2?<<B>6((.654,
@M04999:289:000000000-L3R54:1:1101:24576:5080 2:N:0:431
CGGGACTACCAGGGTATCTAATCCTGTTTGCTCCCCACGCTTTCGCATCTCAGCGTCAGTATCTGTCCAGAAGGCCGCCTTCGCCACCGGTATTCCTCCACATCTCTACGCATTTCACCGCTACACGTGGAATTCTACCTTCCTCTACAATACTCCAGATAACCAGTTTTAAGTGCAATTCCCAGGTTGAGCCCGGGGCTTTCACACCTAACTTAATTATCCGCCTACATGCCCTTTACGCCCAGTCATTCCGATTAACGCTCGCACCCCCCGTATTACCGCGGCTGCTGGCACGGAGTTT
+
CCCCCGGFGGGGGGGGG<FGGEGGGGGGGGGGGGGGGGGGGGGGGGGGGFGGGGGGGGGGGGGGGGGGGGGGGGGGGGGGGGGGGGGFGGGGGGGGGGCFGGGFEEFGGGGGGGGGGGGGGGEGGGGGGGGGGFGGGEFDDFGCGGFADFGGGGGGGGGGGGGGGFGGGGGGFGGGF@FFGGFFGGGGFGGGGGGGGDDCFFFFFFFFF==BFF4CEC+86@@DFDFBEEC)6@E@E3CBFFFD@FFFE??C@@@?;?C;>??0(,490((34<343).93(-360,-::2:?DF;>98,)
@M04999:289:000000000-L3R54:1:1101:26740:5087 2:N:0:431
GACTACACGGGTATCTAATCCTGTTTGCTCCCCACGCTTTCGCATCTCAGCGTCAGTATCTGTCCAGAAGGCCGCCTTCGCCACCGGTATTCCTCCACATCTCTACGCATTTCACCGCTACACGTGGAATTCTACCTTCCTCTACAATACTCCAGATAACCAGTTTTAAGTGCAGTTCCCAGGTTGAGCCCGGGGCTTTCACACCTAACTTAATTATCCGCCTACATGCCCTTTACGCCCAGTCATTCCGATTAACGCTCGCACCCTCCGTATTACCGCGGCTGCTGGCCCGGAGTTAGCC
+
CCCCCGGGGGCCFGGGGGGGGGGGGGGGGGGGGGGGGGGGGGGGGGGGGGGGGGGGGGGGGGGGGGGGGGGGGGGGGGGGDGGGGGGGEFFGGFGGGGGGGGGGGGFGGGGGGGGGGGGGGGGGGGGGGGGGGGGGGGGGGGGGGGGGGGGGFFGGGGGGGGGFGGGGGGGGGGGGFGFGFCFGGGGGGGGGGGEG4CFFFFFFEFFABFF3EFFFEFC@FF=2@EFFFB8=;ECC<7(8<6;FFFEFCF?FFF4;@FFFFFFFF:044>B?FF2ABF0;>99BBB:70((-140:?22<3
@M04999:289:000000000-L3R54:1:1101:22682:5121 2:N:0:431
GTTAGACTACCAGGGTATCTAATCCTGTTTGCTCCCCACGCTTTCGCATCTCAGCGTCAGTATCTGTCCAGAAGGCCGCCTTCGCCACCGGTGTTCTTCCATATATCTACGCATTCCACCGCTACACATGGAGTTCCACTCTCCTCTTCTGCACTCAAGAAAAACAGTTTCAGCTGCACTTCCCCGGTTAAGCCGAGGGCTTTCACAGCTGACTTGTTCTCCCGCCTGCGTTCGCTTTACGCCCAATAAATCCGGACAACGCTTGCCACCTACGTATTACCGCGGCTGCTGGCACGTAGTT
+
CCCCCGGGGGGGGGGGGGGGGGGGGGGGGGGGGGGGGGGGGGGGGGGGDGGGGGGGGGGGGGGGGGGGGGGGGGGGGGGGGGGGGDEGGGGFGGGGGGGGGGGGGGGGGGGGGGGGGGGGGGGGGGGGGGGGGGGGGGGGGFGCFGGGGGGGGGG?FGGGFGGGGGGGGGGGGGGGFGFGGGGGGE8EGGGGGGGGGDGGFFFFFFFFFFFEDFAFFFFFFBFFFFFFDFFF@FFFFDCF@FF@<D@FAB<48>>?>(86033((-44?<??:2:84(.66109>9903)2412)(4,,(.
@M04999:289:000000000-L3R54:1:1101:17233:5143 2:N:0:431
GGTGACTACCAGGGTATCTAATCCTGCTCGCTCCCCACGCTCTCGCTTCTCAGCGTCAGTGACGGCCCAGAGCCCCCCCTTCGCCATCGGTGTTCTTCCCGATCTCTACACATCACACCGTCACACCGCGTATTCCAGTCTCCCCTACCCCACTCCAGTCCGACCGTAACCGGCGCCGCTCCACCGATACGCCATGGTCTCTCACACCACACGCGACGCCCCGCACGCGCGCTCTTTACCCCCAATATCTCCCGATCACGCGCGCCCTCCACGTCACAGCGACGCCGCGCGCGCGTCTCTC
+
8-,,,,;C,;,@;,F,F96,6,,=E<,,C,@@FFDGAE:@B,,,8:,,B,;,@<788,,<C,6:@++666E,,:@,+8+44F,,,88BFEG74@?@<,?=:FGEEFGFGG<BF,,C,=FE4+@?;,@@+33++336,>@EACF?=FGG,,11@1,4@,@,@5*4>*=*14>EED)*)2)):CG***/***/1*:**00:C4*966)/7?((-15)5())()-4((((4((,49(()))69:0((-(.)))-.((((((.(((((((-(,,(((-((())(((((-,,((((-,(((,(.6)
@M04999:289:000000000-L3R54:1:1101:20102:5148 2:N:0:431
GCTGACTACCCGGGTATCTAATCCTGTTTGCTCCCCACGCTTTCGCATCTCAGCGTCAGTATCTGCCCAGAAGGCCGCCTTCGCCACCGGTATTCCTCCACATCTCTACGCATTTCACCGCTACACGTGGAATTCTACCTTCCTCTACAATACTCCAGATAACCAGTTTTAAGTGCAATTCCCAGGTTGAGCCCGGGGCTTTCACACCTAACTTAATTATCCGCCTACATGCCCTTTACGCCCAGTCATTCCGATTAACGCTCGCACCCTCCGTATTACCGCGGCTGCTGGCACGGAGTT
+
CCCCCGGGGGGGGGGGGGGGGGGGGGGGGGGGGGGGGGGGGGGGGGGDGGGGGGGGGGGGGGGGGGGGGGGGGGGGGGGGGGGGGGGGGGGGGGGGGGGGGGGGGGGGGGGGGGGGGGGGGGGGGGGGGGGGGGGGGGGGGGGGGGGGGGGGGGGGGGGGGGGGGGGGGGGGGGGGFGFGGGGGGGGGGGGGGGGGGGGGFFFFFFFFFFEDFFFFF=FEFFFFFFFFFFF;EDF@EFFFFFFFFFFFFC<CEFDFF>FFFFFFF>03306?F6?<0>A<?BF>((3623:3<?69>>FF
@M04999:289:000000000-L3R54:1:1101:16850:5179 2:N:0:431
GAAAGACTACCGGGGTATCTAATCCTGTTTGCTCCCCACGCTTTCGCATCTCAGCGTCAGTATCTGTCCAGAAGGCCGCCTTCGCCACCGGTATTCCTCCACATCTCTACGCATTTCACCGCTACACGTGGAATTCTACCTTCCTCTACAATACTCCAGATAACCAGTTTTAAGTGCAATTCCCAGGTTGAGCCCGGGGCTTTCACACCTAACTTAATTATCCGCCTACATGCCCTTTACGCCCAGTCATTCCGATTAACGCTCGCACCCTCCGTATTACCGCGGCTGCTGGCACGGAGTT
+
CCCCCGGGGGGGGGGGGGGGGGGGGGGGGGGGGGGGGGGGGGGGGGGGGGGGGGGGGGGGGGGGGGGGGGGGGG8EFGGGGGGGGGGGGGGGGGGGGGGGGGGGGGGGGGGGGGGGGGGGGGGGGGGGGGGGGGGGGGGGGGGGGGGGGGGGGGGGGGGGGGGGGGGGGDFGGGGDFGFFGGGGGGFGGGGGGGGG5CDGFFFFFFFFFFFBFFFFFFFFFFF>DDFFFFFE;;@4=;4FFDFB?@@@<??EF;0:??FAB9:<BF1273<?:B:?13<B<0--4>BBBFF717<63(4:.
@M04999:289:000000000-L3R54:1:1101:13301:5191 2:N:0:431
TCGGGACTACCAGGGTATCTAATCCTGTTTGCTCCCCACGCTTTCGCATCTCAGCGTCAGTATCCGTCCAGAAGGCCGCCTTCGCCACCGGTATTCCTCCACATCTCTACGCATTTCACCGCTACACGTGGAATTCTACCTTCCTCTACAATACTCCAGATAACCAGTTTTAAGTGCAATTCCCAGGTTGAGCCCGGGGCTTTCACACCTAACTTAATTATCCGCCTACATGCCCTTTACGCCCAGTCATTCCGCTTAACGCTCGCACCCTCCGTATTACCGCGGCTGCTGGCACGGAGTT
+
CCCCCGGGGGGGGGGGGGGGGGGGGGGGGGGGGGGGGGGGGGGGGGGGGGGGFGGGGGGGGGGGGGGGGGGGGGGGDCGCEFCGGEGGGGGGGGGGGGGGGGGCFGGGGGGGGGDGGGGGGGGGGGGEFGGGGGGGGGGGGFGGFGGGGGFGGGGGGGGGGGGGFGGGGFGGGGGFFGFGGGGGFGGEFFFCGGGGDDDDDFFFFFFFAFFFFFFFCFC?8<C@F>@@FEEEEF1@DFFFFF;B;;;<AE?3?1(,(46<(4:1>>F>>?FF:B<B0():<6>F901013?.4:><7>>:(
@M04999:289:000000000-L3R54:1:1101:20328:5199 2:N:0:431
CGCTTGACTACCCGGGTATCTAATCCTGTTTGCTCCCCACGCTTTCGCATCCCAGCGCCAGTATCTGTCCAGAAGGCCGCCTTCGCCACCGGTATTCCTCCACATCTCTACACACTTCACCGCTACACGTGGAATTCTACCTTCCTCTCCAATACTCCAGATAACCAGTTTTAAGTGCAATTCCCAGGTTGAGCCCGGGGCTTTCACACCTAACTTAATTATCCGCCTACATGCCGTTTACGCCCAGTCATTCCGATTAACGCTCGCCCCCTCCGTATTACCGCGGCTGCTGGCACGGAGT
+
9CCCC866,,CC@:FGCBFGGGG@FG,CEF9EE@F,DF<:B+BFGD:CCF+6,@@@:+8@@FFGGDF6C<CFGGG<FFGGGCGCGG@CG?@=@FF9FGCGFDGG:EEBF,,,4,8,E@EFGED7>F9F+8E@FGF?FCFGGGADEAEF,,@ACGGA9DD=8=D==FGGGGDAEGF:C+??FFGA:;,@GFGGGGGDGD**3:>>+:ACB(7@E6FA=86*:8??2B(33@39<34(/63).,6628(.74)4<BB:6(2:<<;(1,((49>03(4,,((5>92016(,703:032<4129,
@M04999:289:000000000-L3R54:1:1101:26737:5211 2:N:0:431
TTCTGACTACCCGGGTATCTAATCCTGTTTGCTCCCCACGCTTTCGCATCTCAGCGTCAGTATCTGTCCAGAAGGCCGCCTTCGCCACCGGTATTCCTCCACATCTCTACGCATTTCACCGCTACACGTGGAATTCTACCTTCCTCTACAATACTCCAGATAACCAGTTTTAAGTGCAATTCCCAGGTTGAGCCCGGGGCTTTCACACCTAACTTAATTATCCGCCTACATGCCCTTTACGCCCAGTCATTCCGATTAACGCTCGCACCCTCCGTATTACCGCGGCTGCTGGCACGGAGCT
+
CCCCCGGCFGGGGGGGGGGGGGFGGGGGGGGGGGFGGGGGGDGGGGGGGGGGGGGGGGGGGFGGGGGFFGGGGGGGGGGGDEGGGGGGGGGGDDFFGFGGGGGFGGFGGGGGGCEGGGGGGGGGGGGDFECCCFEGGGGFGGGGGGGGGGGGGGGGGFG9DFGGGGGFFGGGCGGGFFFF7:DGA:CFGGGGGGGGGGGGDFABFFFFFB@BFFFF4F65:C4@FDF@FEFC;EFF@EFFFD99<;E<AE?EF17;((.6:>B(2;>BF?6BFFB0::AA909>(7;9FFF?<0<B366(.
@M04999:289:000000000-L3R54:1:1101:25116:5215 2:N:0:431
CATAAGACTACCCGGGTATCTAATCCTGTTTGCTCCCCACGCTTTCGCATCTCAGCGTCAGTATCTGTCCAGAAGGCCGCCTTCGCCACCGGTATTCCTCCACATCTCTACGCATTTCACCGCTACACGTGGAATTCTACCTTCCTCTACAATACTCCAGATAACCAGTTTTAAGTGCAATTCCCAGGTTGAGCCCGGGGCTTTCACACCTAACTTAATTATCCGCCTACATGCCCTTTACGCCCAGTCATTCCGATTAACGCTCGCACCCTCCGTATTACCGCGGCTGCTGGCACGGAGT
+
CCCCCGGGGGGGGGGGGGGGGGGGGGGGGGGGGGGGGGGGGGGGGGDGGGGGGGGGEGGGGGGGGGGGGGGGGGGGGGGGGGGGGGGGGGGGGGGGGGGGGGGGGGGGGGGGGGGGGGGGGGGGGGGGGGGGGGGGGGGGGGGGGGGGGGGFGFGGGGGGGGGGGGGGGGGFFGDGDGFGGGGG9DFGGFGGDFGGGGGGFFFFFFFFFFFFFFFFF=CCFEFFFDDFFFEFFF@FFFEFFFFB;;16@EFFEEFDF6:>AF>BB69;>4:01<;6172<ABB>2091;?DB0108?B;0-
@M04999:289:000000000-L3R54:1:1101:19016:5235 2:N:0:431
TCGGGGACTACCGGGGTATCTAATCCTGTTTGCTCCCCACGCTTTCGCATCTCAGCGTCAGTATCTGTCCAGAAGGCCGCCTTCGCCACCGGTATTCCTCCACATCTCTACGCATTTCACCGCTACACGTGGAATTCTACCTTCCTCTACAATACTCCAGATAACCAGTTTTAAGTGCAATTCCCAGGTTGAGCCCGGGGCTTTCACACCTAACTTAATTATCCGCCTACATGCCCTTTACGCCCAGTCATTCCGATTAACGCTCGCACCCTCCGTATTACCGCGGCTGCTGGCACGGAGT
+
CCCCCGGGGGGGGGGGGGGGGGGGGGGGGGGGGGGGGGGGGGGGGGGGGGGGGGGGGGGGGGGGGGGGGGGGGGGGGGGGGGGGGGGGGGGGGGGGGGGGGGGGGGGGGGGGGGGGGGGGGGGGGGGGGGGGGGGGGGGGGGGGGGGGGGGGGFGGGGGGGGGGGGGGGGGGGGGGFGFGFGGGGGGGGGGGGGGGGGGGFFFFFFFFFFFFFFFFFFFFACEF@?;<DFFF3@4=E@FFFFFFF;BFFFFFFFFFF:6AA6BBFBFFF9?BFFFBF::DF<09>66>F???(:7?FF9>-
@M04999:289:000000000-L3R54:1:1101:20453:5252 2:N:0:431
AGACTACCAGGGTATCTAATCCTGTTTGCTCCCCACGCTTTCGCATCTCAGCGTCAGTATCTGTCCAGAAGGCCGCCTTCGCCACCGGTATTCCTCCACATCTCTACGCATTTCACCGCTACACGTGGAATTCTACCTTCCTCTACAATACTCCAGATAACCAGTTCTAAGTGCAATTCCCAGGTTGAGCCCGGGGCTTTCACACCTAACTTAATTATCCGCCTACATGCCCTTTACGCCCAGTCATTCCGATTAACGCTCGCACCCTCCGTATTACCGCGGCTGCTGGCACGGAGTTAGC
+
CCCCCGGGGGGGGGGGGGGGGGGGGGGGGGGGGGGGGGGGGGGGGDGGGGGGGGGGGGGGGGGGGGGGGGGGGGGGGGGGGGGGGGGGGGGGGGGGGGGGGGGGGGGGGGGGGGGGGGGGGGGGGGGGGGGGGGGGGGGGGGGGGGGGGGGGGGGGFGGGGGGGGGGGGGGGGGGGFGFGGGGGGGGGGGGGGGGGGGGGFFFFFFAA@FFFFFFFFAFCBB@9=DFFFF@FFFEFFFFFFFFEFFFFFFFF;;;FFFF@BB>;0;F:B?BF<:?FFF?BB;0(4?:?F:<B?BFFFFF>-
@M04999:289:000000000-L3R54:1:1101:11853:5282 2:N:0:431
AGACTACAAGGGTATCTAATCCTGTTCGCTCCCCATGCTTTCGCACCCCAGCGTCGGTAGGGACCCAGAGAGCTGCCTTCGCTTTTGGCGTTCCTTCGTAGATTTGCGGATTTCACCCCTACACACGAAATTCCACTCTCCTCTGTCTCACCCAAGTGAATTGGTTTCGAGAGCATTCCGCCAGTTTTTGGCGACTTTCACTTTCAACCCCAACCCGATATGCCTTTCCGAAGGTCGATTCACCGCCTACGTGCCCTTTACGCCCAGTCATTCCGAAGAAAACTTGCCCCCCCCGTCTTAC
+
CCCCCGGGGGGGGGGGGGGGGGGGGGGGGGGGGGGGGGGGGGGGGGGGGGGGGGGGGGGGGGGGGGGGGGGGGGGGGGGGGGGGGGGGGGGGGGFGGGGGFG9FFGGGGGGGDGGGGGGGGGGGGGGGGGGGGGGGGGGGGGGGGGGGGGGGGGGGGGEFGGGF@FCFGGGGGGGGFGFGGDDGGG7EGGGGGGGGGGGGFFFBFFFFB@@F?BFFFFFFECEFFFEF9@F;@>EEBFBF>FF2?FB<BFFB?6?:>8)6<?FFFFFF<BA<AA><?FF?(37:AF>B2:91>1>3:((.)
@M04999:289:000000000-L3R54:1:1101:12468:5331 2:N:0:431
GCCGACTACTGGGGTATCTAATCCTGTTTGCTCCCCACGCTTTCGCATCTCAGCGTCAGTATCTGTCCAGAAGGCCGCCTTCGCCACCGGTATTCCTCCACATCTCTACGCATTTCACCGCTACACGTGGAGTTCTACCTTCCTCTACAATACTCTAGTTAACCAGTTTTAAGTGCAATTCCTAGGTTGAGCCCAGGGCTTTCACACCTAACTTAATTATCCGCCTACATGCCCTTTACGCCCAGTCATTCCGATTAACGCTCGCAACCTCCGTATTACAGCGGCTGCTGGCACGGAGTT
+
CCCCCEGGGEEF@7FEFF9EFGFFGGGGGGFFCFGGCGGCF@CEECFGCAGGGCEFCGDGGCEFGG9F@F<FFGGGG7>=CFGFCCEF=:FCGGFEEFGGGGGGGFFGFFG+@@CEGFFECCFGE=7A=::EAD=FEADCDFGGGGFFFFFGG3@FD9E=,EFGGFF,EDG8FDF,4BDDDCCGF?=9?EECCFGFC>>FFCF6?+;DBC4)1BFFF1B?>*):>=((0@5;B(>2)6C5@=2;?/).)).9=(/(6)71((/(6(,-:BFFF(3,5<4),5(21(,44)((4>22(-((
@M04999:289:000000000-L3R54:1:1101:9315:5362 2:N:0:431
GAATTGACTACCAGGGTATCTAATCCTGTTTGCTCCCCACGCTTTCGCATCTCAGCGTCAGTATCTGTCCAGAAGGCCGCCTTCGCCACCGGTATTCCTCCACATCTCTACGCATTTCACCGCTACACGTGGAATTCTACCTTCCTCTACAATACTCCAGATAACCAGTTTTAAGTGCAATTCCCAGGTTGAGCCCGGGGCTTTCACACCTAACTTAATTATCCGCCTACATGCCCTTTACGCCCAGTCATTCCGATTAACGCTCGCACCCTCCGTCTTACCGCGGCTGCTGGCACGGAGG
+
CCCCCGGGGGGFGCFGGGFGGFGFGGGGGGGGGGGGGGGD:ECGGGEGGGGGGGGGGGEGEGGFFGFGGGGGGFGGGGCEGGEGGGGEGFGDE:FGGG<FGGGGGGGGGGGGCFGGFEFGFGGGGCFEEFFFDDGFGGGGGGGGGGGGGGGFGGF=EECFDG8DDFCCGFGGF?F=@D?=DGGGF9DF@?DFCFGGGGDDB>AAAFFFFA=@=FFF=F@7>CEF9BFFFFF49>>>133AE;@@@FFE@.5))6481(6362>6B09(92:(4:>F(.3<A::3310(3-5),4:BF0(70
@M04999:289:000000000-L3R54:1:1101:10202:5371 2:N:0:431
TGTGACTACTGGGGTATCTAATCCTGTTTGCTCCCCACGCTTTCGCATCTCAGCGTCAGTATCTGTCCAGAAGGCCGCCTTCGCCACCGGTATTCCTCCACATCTCTACGCATTTCACCGCTACACGTGGAATTCTACCTTCCTCTACAATACTCCAGATAACCAGTTTTAAGTGCAATTCCCAGGTTGAGCCCGGGGCTTTCACACCTAACTTAATTATCCGCCTACATGCCCTTTACGCCCAGTCATTCCGATTAACGTTCGCACCCTACGTATTACCGCCGCTGCTGGCACGTATGT
+
CCCCCEF9FGGGGGGGGGGFGGGDFECFAFAFEFGGGGBEEGDFGCCGEGAE@EECGEEGGG9FGCFCAFGCFGCGGCCEGFGEFEGAF+CBFGG<AFGGGGDFE<FGGGGCEGGCFFGGGGGGG<FFGGG::FGD,EDF8=,,@DCFEFGCD8EFFF8EGGGGGGGCGFFGFFFGFGF7BD6EC+5@@F,@CFGC5CDC9AFFFFF55;4:A9BFFBB4BE@=@@D=315B:51@)1;5;BB34.739C<7((/629>7(.::0(,-(((3::2<34-4(((4279;BB:F7)(.(-(6
@M04999:289:000000000-L3R54:1:1101:22325:5372 2:N:0:431
ACGAGACTACTAGGGTATCTAATCCTGTTCGCTACCCATGCTTTCGAACCTCAGCGTCAGTTACAGACCAGAGAGCCGCCTTCGCCACTGGTGTTCTTCCATATATCTACGCATTCCACCGCTACACATGGAGCTCCACTCTCCTCTTCTGCACTCAAGAAAAACAGTTTCAGCTGCACTTCCCCGGTTAAGCCGAGGGCTTTCACAGCTGACTTGTTCTCCCGCCTGCGTTCGCTTTACGCCCAATAAATCCGGACAACGCTTGCCACCTACGTATTACCGCGGCTGCTGGCACGTAGTT
+
CCCCCGEFGGGGGGGGGFGGFGGGGGGFFGGGGGGGGGGGGGGGGGGGGGGGGGGGGGGGFGGGGGGGGGGGGGGGFEFEFCGGCFGGGGGGGGGGGGGGGGGFGFFGFFGGGGGGGGGGGG:FGFGFEFGGGGGGGGGGGG?FGGGGGGGGGGEDFFGFGGGGGGGGGGGGGGGGBDFGGGGGGEGGEEGFFGGGDGGDAFFFFFFFFFFEB8BBEA8CFBBBFFFB2:?F6?F<D6<FD?>>DD1@EF?<;90470?1206????FFFF?BFB443<A<<FBBB9>B0)8<?FF(,.4.
@M04999:289:000000000-L3R54:1:1101:12813:5438 2:N:0:431
TTGGACTACAAGGGTATCTAATCCTGTTTGCTCCCCACGCTTTCGCATCTCAGCGTCAGTATCTGTCCAGAAGGCCGCCTTCGCCACCGGTATTCCTCCACATCTCTACGCATTTCACCGCTACACGTGGAATTCTACCTTCCTCTACAATACTCCAGATAACCAGTTTTAAGTGCAATTCCCAGGTTGAGCCCGGGGCTTTCACACCTAACTTAATTATCCGCCTACATGCCCTTTACGCCCAGTCATTCCGATTAACGCTCGCACCCTCCGTATTACCGCGGCTGCTGGCACGGAGTT
+
CCCCCGGGGGGGGGGGGGGGGGGGGGGGGGGGGGGGGGGGGGGGGGGGGGGGGGGGGGGGGGGGGGGGGGGGGGGGGGGGGGGGGGGGGGGGGGGGGGGGGGGGGGGGGGGGGGGGGGGGGGGGGGGGGGGGGGGGGGGGGGGGGGGGGGGFF@FGGGGGGGGGGGDFFGGFGGGGFGFCFDDGGCDFGGGGGGGGGDGGFFFFFFFFFFFFFFFFFFFFFE@D25>BEEFE@DE8EFFBFF>@?@=@CEEE@F;;FFFFF<?F>>BBFFFF((,12:BF?FFFF>>FFF>?FF:04911
@M04999:289:000000000-L3R54:1:1101:20614:5452 2:N:0:431
TTAGGACTACAGGGGTATCTAATCCTGTTTGCTCCCCACGCTTTCGCATCTCAGCGTCAGTATCTGTCCAGAAGGCCGCCTTCGCCACCGGTATTCCTCCACATCTCTACGCATTTCACCGCTACACGTGGAATTCTACCTTCCTCTACAATACTCCAGATAACCAGTTTTAAGTGCAGTTCCCAGGTTGAGCCCGGGGCTTTCACACCTAACTTAATTATCCGCCTACATGCCCTTTACGCCCAGTCATTCCGATTAACGCTCGCACCCTCCGTATTACCGCGGCTGCTGGCACGGAGTT
+
CCCCCGGGGGGGGGGGDGGGGGGGGGGGGGFG9FGFEGGGGGEGFDGGGGAFGGGEGGGGGFFGGGGGGGGGGG@FEGDGFGGGGGCEFCGF@=BFGFFGGGGGGF,,C?FECEEFGGFGGGGGGGGGGFGGG,@FGGDBDFGGFGGGGGGGFGGGGGGGGDFGGFGDFAEGDFDDF9DDGGGGGGGGGGGCGFGGGGDGFFFFCFFFDFBEDA>FEFA4BEEF2>25=2@EE@8@;@FFFD091;3@A??EEF7D0<CE6><BF>774::?:><0:(<4A?>9;((-,4?:0(3:>0;(,
@M04999:289:000000000-L3R54:1:1101:12273:5496 2:N:0:431
TGACTACTGGGGTATCTAATCCTGTTTGCTCCCCACGCTTTCGCATCTCAGCGTCAGTATCTGTCCAGGAGGCCGCCTTCGCCACCGGTATTCCTCCACATCTCTACGCATTTCACCGCTACACGTGGAATTCTACCTTCCTCTACAATACTCCAGATAACCAGTTTTAAGTGCAATTCCCAGGTTGAGCCCGGGGCTTTCACACCTAACTTAATTATCCGCCTACATGCCCTCTACGCCCAGTCATTCCGATTAACGCTCGCACCCTCCGTATTACCGCGGCTGCTGGCACGGAGTTAGC
+
CCCCCGG@FFGGGEFEGGGGFGDFFGGGGGFGGGGGGGEGGGGGGEGCEE9FCFGEEGGGGFGGFFCEG@FGGGGFGGGCFGGGG@CEGGGGGGGGGGFGFCFEFEFGGCFGGGGGGGGEEGFDGEA@F@FGFFA9>>E8DFFGGFGFGGGGGGFGGGF=FGGGGGDEFFGGGGFGFFBF?F?CBFFGFGGGDCCC?CCFFF>9A5*955>EEF>AF>F?E=@95B>47)6>32;A<=@F;1267455<?13<((7>;9(,3(26>?(13042:(6AA61(-421<0?:??)2(-38:>:-
@M04999:289:000000000-L3R54:1:1101:7716:5502 2:N:0:431
GACTACTGGGGTATCTAATCCTGTTTGCTCCCCACGCTTTCGCATCTCAGCGTCAGTATCTGTCCAGAAGGCCGCCTTCGCCACCGGTATTCCTCCACATCTCTACGCATTTCACCGCTACACGTGGAATTCTACCTTCCTCTACAATACTCCAGATAACCAGTTTTAAGTGCAATTCCCAGGTTGAGCCCGGGGCTTTCACACCTAACTTAATTATCCGCCTACATGCCCTTTACGCCCAGTCATTCCGATTAACGCTCGCGCCCTCCGTATTACCGCGGCTGCTGGCACGGAGTTAGCC
+
CCCCCGGGGGGGGGGGGGGGGGGGGGGGGGFGGGGGGEGGGGGGGGGGGGGGGGGGGGGGGGGGGGFGGGGGGGGGEEGGDGFGGGGGGGGGGGGGGGGBFGGGGGGGGGGGGGGGDGGGGGGGGFGDGGGGGGGFCFGGGGGGGGGGGGGGGGGCGCFGGGGFFGGGGGGGGGGGFFDFDFDF>:FEGFGGGGGGD>CFF6BA?FFFFFFFFFFFEFFFFFFFFEFFFEFFBEEFF;>BFF3<36<CE;03(,;E7(3:>B>9;B>FFFB:784)6(902;F11>:4<0)((-4?<9AF:
@M04999:289:000000000-L3R54:1:1101:7870:5516 2:N:0:431
CGACTACAGGGGTATCTAATCCTGTTCGCTACCCATGCTTTCGAACCTCAGCGTCAGTTACAGACCAGAGAGCCGCCTTCGCCACTGGTGTTCTTCCATATATCTACGCATTCCACCGCTACACATGGAGTTCCACTCTCCTCTTCTGCACTCAAGAAAAACAGTTTCAGCTGCACTTCCCCGGTTAAGCCGAGGGCTTTCACAGCTGACTTGTTCTCCCGCCTGCGTTCGCGTTACGCCCAATAAATCCGGACAACGCTTGCCACCTACGTATTACCGCGGCTGCTGGCACGTAGTTAGC
+
9CCCCGGGAFGGGGGGGEFGGGGAGGGGGGFGGGFAFFAFGGGFGGGGGGGGGGG7@C@EE,CCFFGGDFEFFGFEGGGGGGGGC8FF<FFEAFDFFGGGGGGGGGFGD@FCGDGGGGGGGGGG:AEFD<A4EFGGDEFFGGGGGGGDFFFGG8FFF,D,8EGDDD8FGECFFFFGF6F8DFDEGGGGFEGE*:>5CFGGFAFFFFFFB:E89BAF?F+:B>FFFFFF8;2((.:@F1;A;(6,4<26ABF>:>>:?BF011:?<>:<0228>43A<>0;>B9,(1)52628:68,(6.<4
@M04999:289:000000000-L3R54:1:1101:23315:5554 2:N:0:431
GACGGACTACTCGGGTATCTAATCCTGTTTGCTCCCCACGCTTTCGCATCTCAGCGTCAATATCTGTCCAGAAGGCCGCCTTCGCCACCGGTATTCCTCCACATCTCTACGCATTTCACCGCTACACGTGGAATTCTACCTTCCTCTACAATACTCCAGATAACCAGTTTTAAGTGCAATTCCCAGGTTGAGCCCGGGGCTTTCACACCTAACTTAATTATCCGCCTACATGCCCTTTACGCCCAGTCATTCCGATTAACGCTCGCACCCTCCGTATTACCGCGGCTGCTGGCACGGAGTT
+
CCCCCGGGGGGGGGGGGGGGGGGGGGGGGGGGGGGGGGGGGGGGGGGGCGGGGGGGGGGGGGGGGGGGGGGGGGGGGGGGGGGGGGFGFGGGGGGGGGGGGGGFGGGGGGGGGGGGGGGGGGGGGGGGGGGGGGFGGGGGGGGGGGGGGGGGGGGGGGGGGGGGGGGFFGGGGGGGFGFGGGGGGGGGGGGGGFGGGGGG>AFFFFFFFFFFFFFFEFFFFFE@F?@FBEFFF@@EFFFFFF9>?FFFFF)?EFFFFFFFFF::>FBFFFF::>:BFF>>A?(1>B>B6??>0:??999?1
@M04999:289:000000000-L3R54:1:1101:20621:5561 2:N:0:431
CGTCGACTACTCGGGTATCTAATCCTGTTTGCTCCCCACGCTTTCGCATCTCAGCGTCAGTATCTGTCCAGAAGGCCGCCTTCGCCACCGGTATTCCTCCACATCTCTACGCATTTCACCGCTACACGTGGAATTCTACCTTCCTCTACAATACTCCAGATAACCAGTTTTAAGTGCAATTCCCAGGTTGAGCCCGGGGCTTTCACACCTAACTTAATTATCCGCCTACATGCCCTTTACGCCCAGTCATTCCGATTAACGCTCGCACCCTCCGTATTACCGCGGCTGCTGGCACGGAATT
+
CCCCCGGGGGGGGGDGGGGGGGGGGGGGGDEGGG<F7CFEEEECFGGEGGGGGGGGEGGEEF9FFGGGGGGGGGGGGGGGGGGGGGGGGGGGGGGGGAGFGGG8FAFCFGEGGGGGDFAFGDEEFDGGGGGEEGFFGGGGGGFGGFCFGC=AEG:EDFDFDFADFDC=D8DDG8=@FFFGCGG6CEFGGD6<C@;7CDCDEFFFFF9/>BBBBF6=E@88=5@>B?F2@EEEE)6(84CFFF0(,/(74).754131:<4?>??>>>BFF2032(.3345<:>>((((-3)(344(,(((.
@M04999:289:000000000-L3R54:1:1101:17190:5604 2:N:0:431
AGCGGACTACTAGGGTATCTAATCCTGTTTGCTCCCCACGCTTTCGCATCTCAGCGTCAGTATCTGTCCAGAAGGCCGCCTTCGCCACCGGTATTCCTCCACATCTCTACGCATTTCACCGCTACACGTGGAATTCTACCTTCCTCTACAATACTCCAGATAACCAGTTTTAAGTGCAATTCCCAGGTTGAGCCCGGGGCTTTCACACCTAACTTAATTATCCGCCTACATGCCCTTTACGCCCAGTCATTCCGATTAACGCTCGCACCCTCCGTATTACCGCGGCTGCTGGCACGGAGTT
+
CCCCCGGGGGGGGGGGGGGGGGGGGGGGGGGGGGGGGGGGGGGGGDGGGGGGGGGGGGGGGGGFGGGGGGGGGGGGGGGGGGGGGGGGGGGGGGGGGGGGGGGFGFGGGGGGGGGFGGGGGGGGGGGGGGGEGGGGGGGGGGGGGGFGGGGFGGGGGGGGGGGGGGGGGGGFGGFFFGFGGGFGGGFFGGGGGGFGCDGGFFFFFFFFFFFBBFAAEFFFFEFFFD@9BEFF@;FEFFECFF>@@;@EF?7E3@?2;;<A:;6?FF>BB01:?>(:<?FFF69(969>6:)(47BFBF9?4
@M04999:289:000000000-L3R54:1:1101:3943:5727 2:N:0:431
TGACTACTGGGGTATCTAATCCTGTTCGCTACCCATGCTTTCGAACCTCAGCGTCAGTTACAGACCAGAGAGCCGCCTTCGCCACTGGTGTTCTTCCATATATCTACGCATTCCACCGCTACACATGGAGTTCCACTCTCCTCTTCTGCACTCAAGAAAAACGGTTTCAGCTGCACTTCCCCGGTTAAGCCGAGGGCTTTCACAGCTGACTTGTTCTCCCTCCTGCGTTCGCTTTACGCCCAATAAATCCGGACAACGCTTGCCACCTACGTATTACCGCGGCTGCTGGCACGTAGTTAGC
+
CCCCCGGGGGGGGGGGGGGGGGGGGGGGGGGGGGGGGGGGGGGGFGGGGGGGGGGGGGGGGGGGGGGGGGGGGGGGGGGGGGGGGGGGFGFEGFGGGGGGGGGGGGGGGGGGGGGGGGGGGGGGGGGGGGGGGGGGGGGFGGGGGGGGGGGGGGGGGGGG8EGGGGGFGGGFGF6EFGFGGGGGGGGGGGGGGGGGGGGGFFFFFFFFFFEFFFAFFFFF)5@BFFFFFFFF@DDEFFFFF@(8EF>EEFF6<;B:?B>FFF?F<<BFFFFF<FFF9ABF;F>0>?B2:<0<BB::24)))
@M04999:289:000000000-L3R54:1:1101:21014:5858 2:N:0:431
GGAGACTACTCGGGTATCTAATCCTGTTTGCTCCCCACGCTTTCGCATCTCAGCGTCAGTATCTGTCCAGAAGGCCGCCTTCGCCACCGGTATTCCTCCACATCTCTACGCATTTCACCGCTACACGTGGAATTCTACCTTCCTCTACAATACTCCAGATAACCAGTTTTAAGTGCAGTTCCCAGGTTGAGCCCGGGGCTTTCACACCTAACTTAATTATCCGCCTACATGCCCTTTACGCCCAGTCATTCCGATTAACGCTCGCACCCTCCGTATTCCCGCGGCTGCTGGCACGTCGTTG
+
CCCCCGGGGGGGGGGGGGGGGGGGGGGGGGGGGGGGGGGGGGGGGGGFGGGGGGGGGGGGFGGGFGGGGGGGGGGGGGGGGGGGGGGGGGGFGGGGGGGGGGGGGGGGGGGGGGGGGGGGGGGGFGGFGCFDFFGGGGGGGGGGGGGGGGGGGGGGGGGFEGGGGGGGGGFGGGGGFGFGGFGGGGGGGGGGGGGGGGGGFFFFFFFEBFEFFF>CEFFFFFFFFFDD3??BFDFFEFFFFFF01@=<?CFE@6@?0CE6>1<BB(19:(4<9<::2)6<3326;99B??:B0<4((-,-(
@M04999:289:000000000-L3R54:1:1101:7522:5861 2:N:0:431
ACGGACTACCCGGGTATCTAATCCTGTTTGCTCCCCACGCTTTCGCATCTCAGCGTCAGTATCTGTCCAGAAGGCCGCCTTCGCCACCGGTATTCCTCCACATCTCTACGCATTTCACCGCTACACGTGGAATTCTACCTTCCTCTACAATACTCCAGATAACCAGTTTTAAGTGCAATTCCCAGGTTGAGCCCGGGGCTTTCACACCTAACTTAATTATCCGCCTACATGCCCTTTACGCCCAGTCATTCCGATTAACGCTCGCACCCTCCGTATTACCGCGGCTGCTGGCACGGAGTTT
+
<@CCCGGGGGGGGGGEGGGGGGFGGGGGGGGGGGGGGGDGGGGGGGGGGGGFGGGGGGGGGGGGGGGGG@FGGGGGGEGFGGGGGGGGGGGGGGGGGGDGGGGGGGGGGGGGGGGGGGGGDGGGGGGGGG>FDGGFGGGGGGGGGGF93D9FFFGFD8=EGGGGGDGDFFFGGFGGFG?FGGFGGGGGGGGGGEE>74CGFFFFFFFFFFBBECFFFF6@F?>D>DFF;EEFF3;6;EFFF0217;@A<CFCF?183>ABBFF>619(1,4<>B?:4<>A?F>;933?F3((4?<61447)
@M04999:289:000000000-L3R54:1:1101:24106:5879 2:N:0:431
ATGGACTACCGGGGTATCTAATCCTGTTCGCTACCCATGCTTTCGAGCCTCAGCGTCAGTAACAGACCAGAGAGCCGCCTTCGCCACTGGTGTTCTTCCATATATCTACGCATTTCACCGCTACACATGGAGTTCCACTCTCCTCTTCTGCACTCAAGTCTCTCAGTTTCCGATGCTCTTCCTCAGTTAAGCTGAGGGCTTTCACATTCAGACTTAAAAGACCGCCTGCGCTCCCTTTACGCCCAATAAATCCGGACAACGCTTGCCACCTACGTATTACCGCGGCTGCTGGCACGTAGTT
+
CCCCCGGGGGGGGGGGGGGGGGGGGGGGGGGGGGGGGGGGGGGGG<FGGGGGGGGGGGGGGGGGGGGGGGGGGGGFGGGGGGGGGGGGGGGGGGGGGGGGGGGGGGGGGGGGGGGGGGGEGGGGGGGGGGGGGGGGGGGGGGGGGGGGGGGGGGGGGGGGGGGGGGGGGGGGGGGGFGFGGGGGGGGGGFGGGGGGGGGGACFFFFFFFEFEFFFFFFFCFFFAFFFFFF@@FFF@AE<FFFFFFF@EFFFFEFFFFFFFFFFFFFFF?FBFFF:><:>AF:BFFF;BB?DB<BD:44,-6
@M04999:289:000000000-L3R54:1:1101:23608:5921 2:N:0:431
GGACTACCCGGGTATCTAATCCTGTTCGCTACCCATGCTTTCGAACCTCAGCGTCAGTTACAGACCAGAGAGCCGCCTTCGCCACTGGTGTTCTTCCATATATCTACGCATTCCACCGCTACACATGGAGTTCCACTCTCCTCTTCTGCACTCAAGAAAAACAGTTTCAGCTGCACTTCCCCGGTTAAGCCGAGGGCTTTCACAGCTGACTTGTTCTCCCGCCTGCGTTCGCTTTACGCCCAATAAATCCGGACAACGCTTGCCACCTACGTATTACCGCGGCTGCTGGCACCTAGTTAGC
+
CCCCCGGDFGGGGGGGGGGGGGGGGGGGGEGGGFGGFFGGGGFGGGGGGGGGGGG7FCECFGGFGGFCFGF@GDFFGEGGGGGGGFGCFGGGF<?FGGGFGGFGGDGGGGGGGGGGGGGEGGGGGFC8FAFFFGAFGGGGGGGGCAFFGDGGFC=DDCF8FGGGGGG8=DGDGFDFFGFGGFGGGGGGFECEDGG>CFGFAAFFFFFFFDFEEFFFFFA=DBFFFFB@;@<B0?@CE1;5>D1=E<E?AFF(,46<:79086:26<(,8>(.,67AAAB>93;;667>(4,)(.22<<AA<
@M04999:289:000000000-L3R54:1:1101:25444:5929 2:N:0:431
GGGGACTACCGGGGTATCTAATCCTGTTCGCTCCCCATGCTTCCGCACCCCAGCGTCGGTAGGGACCCAGAGAGCTGCCTTCGCTTTTGGCGTTCCTTCGTAGATTTGCGGATTTCACCCCTACACACGAAATTCCACTCTCCTCTGTCTCACCCAAGTGAATTGGTTTCGAGAGCATTCCGCCAGTTTTTGGCGACTTTCACTTTCAACCCCAACCCGATATGCCTTTCCGAAGGTCGATTCACCGCCTACGTGCCCTTTACGCCCAGTCATTCCGAAGAACACTTGCCCCCCCCGTCTT
+
CCCCCGGGGGGGGGGGGGGGGGGGGGGGGGGGGGGGGGGGGGGGGGGGGGGGGGGGGGGGGGGGGGGGGGGGGGGGGGGGGGGGGGGGGGGGGGGGGGGGGGGGGGGGGGGGEGGGGGGFGGGGGGGGGGGGGGGGGGGGGGGGGGGGGGGGGGGGGGGGGGFGGGGGGGGGGGGGFGFGGGGGGGGGGGGGGGGGGGGGFFFFF4CFFF@;?ADFFFF9DBF??EE<>FFF??B>BFFBFDFFA<:BFFFFF:7<?BF<?AFFB9B?FB?4<425:::603<BFFAFAFDF>04>>18:1
@M04999:289:000000000-L3R54:1:1101:5495:5931 2:N:0:431
GAGACTACTGGGGTATCTAATCCTGTTTGCTACCCACGCTTTCGAGCCTGAACGTCAGTGTTATCCCAGGAGGCTGCCTTCGCCATCGGTATTCCTCCACATCTCTACGCATTTCACTGCTACACGTGGAATTCTACCTCCCTCTGACACACTCTAGTTTGACAGTTTCAAATGCACGTCCCAAGTTGAGCTCGGGGATTTCACATCTGACTTATCTAACCGTCTGCGCTCGCTTTACGCCCAGTAATTCCGATTAACGCTCGCACCCTACGTATTACCGCTGCTGCTGGCACGTAGTT
+
CCCCCGGGGGGGGGGGGGGGGGGGGGGGGGGGGGGGGGGGGGGGFGG7FGGGGGGGGGGGGGGGGGGGGGGGDEGFGGGGGGGGGGGGGGCGGGGGGGGGGGGGGFFGGGGGGGGGGGGGGGGFGBFGGDFDFGGGGGGGGGGGGFGGGGGGGGGGGGGGGA8DDGGGGDGFGGGGFGFFCCGG,@ECF8?,=@CCGC+AFACF6FAFC7:CE6BBEF8AAAA>BBFFF2222@FFFFFFFFFD8476??EE6?0?C4(3;@;;(378?FF0,258AFFB1(16?0<?F0?B?(,4149
@M04999:289:000000000-L3R54:1:1101:9016:5934 2:N:0:431
TGACTACAGGGGTATCTAATCCTGTTCGCTACCCATGCTTTCGAACCTCAGCGTCAGTTACAGACCAGAGAGCCGCCTTCGCCACTGGTGTTCTTCCATATATCTACGCATTCCACCGCTACACATGGAGTTCCACTCGCCTCTTCTGCACTCAAGAAAAACAGTTTCAGCTGCACTTCCCCGGTTAAGCCGAGGGCTTTCACAGCTGACTTGTTCTCCCGCCTGCGTTCGTTTTACGCCCAATAAAGCCGGACAACGCTTGCCACCTACGTATAACCACTGCCGCTGGCCAGTATATCGC
+
CCC@B@@C6F;@FC<FA<F<CFDF@F@FCC@C<EFEDGF9EG:<F@@E<@EGEE@:8C9FF@CCFFGG8CCFGE@F=FFECCC??=<?FF,FF9,EGGGCBA?<FFGG7F@FE,99==+@:8:E9,E<AFAEB=,@;@++4CE8DE8=D;8=D8EE=@86DC8873==FGFD,=+@9?FG?=+++4@7DF6CCGG477D*8BA949**1-*15++1/++00>@>2=B;@?3((,6373323?(3=AE)-41039,1(-9?86<>2>F04B?1<2)6:>)1(5<(,,((--(((..)))),(
@M04999:289:000000000-L3R54:1:1101:15778:5964 2:N:0:431
CGACTACCGGGGTATCTAATCCTGTTCGCTACCCATGCTTTCGAACCTCAGCGTCAGTTACAGACCAGAGAGCCGCCTTCGCCACTGGTGTTCTTCCATATATCTACGCATTCCACCGCTACACATGGAGTTCCACTCTCCTCTTCTGCACTCAGGAAAAACAGTTTCAGCTGCACTTCCCCGGTTAAGCCGAGGGCTTTCACAGCTGACTTGTTCTCCCGCCTGCGTTCGCTTTACGCCCAATAAATCCGGACAACGCTTGCCACCTACGTATTACCGCGGCTGCGGGCACGTAGTTAGC
+
CCCCCGGGGGGGGGGGGGGGGGGGGGGGGGGGGGGGGGGGGGGGGGGGGGGGGGGGGGGGGGGGGGGGFEFEGFGGGGGGGGGGGGGGEGGGGFFGGGGFGGGFGGGGGGGGGDGGGGGGGGFFGGGGGGGGEFGGEGGGGGGGDGGGGGGGGFGGGGGGGGGGGGGGGGGGGGGFFGFGGGGGGGDECEFGDGGGGCFCFFFFFFFFFFEEFFFAEFFFFFFD?DF;;@;>7@;ECDFBFFBBBADAA?>>(26??>6??BF?AF112(-32<BA>D61301136-(421(,478<).6)
@M04999:289:000000000-L3R54:1:1101:13401:5980 2:N:0:431
GACTACACGGGTATCTAATCCTGTTCGCTCCCCACGCTTTCGTCCATCAGCGTCAATCGGTATTTAGTAACCTGCCTTCGCAATCGGGGTTCTGTGTAATATCTATGCATTTCACCGCTACACTACACATTCCAGCTACTTCAATACTATTCAAGATTAACAGTATCAACGGCAGTCCTACAGTTAAGCTGCAGGTTTTCACCGCTGACTTATCAACCCGCCTACGGACCCTTTAAACCCAATAAATCCGGATAACGCTCGCATCCTCCGTATTACCGCGGCTGCTGGCACGGAGTTAGCC
+
CCCCCGGGGGGGGGGGGGGGGGGGGGGGGGGGGGGGGGGGGGGGGGGGGGGGGGGGGGGGGGGGGGGGGGGGGGGGGGGGGGGGGGGGGGGGGGGGGGGGGGGGGGGGGGGGGGGGGGGGGGGGGGGGGGGGGGGGGGGGGGGGGGGGGGCGGGGGGGGGGGGGGGGGGGGEGGGGFGFGGGGGGGGGGGGGGGGCGGGGFFFEFDFFFFEFFFFFFFEFFF?DBF=DFFFFBEE?CE@BFFFFACCCE9@DF<>F?BFFFFFFF34<0;B11:AAAF>F>FFFF::?BB?FB6>34).64
@M04999:289:000000000-L3R54:1:1101:20435:6036 2:N:0:431
TACGTGACTACCGGGGTATCTAATCCTGTTTGCTCCCCACGCTTTCGCATCTCAGCGTCAGTATCTGTCCAGAAGGCCGCCTTCGCCACCGGTATTCCTCCACATCTCTACGCATTTCACCGCTACACGTGGAATTCTACCTTCCTCTACAATACTCCAGATAACCAGTTTTAAGTGCAGTTCCCAGGTTGAGCCCGGGGCTTTCACACCTAACTTAATTATCCGCCTACATGCCCTTTACGCCCAGTCATTCCGATTAACGCTCGCACCCTCCGTATTACCGCGGCTGCTGGCACGGAGT
+
CCCCCGGGGGGGGGGGGGGGGGGGGGGGGGGGGGGGGGGGGGGGGGGGGGGGGGGGGGGGGGGGGGGGGGGGGGGGGGGGGGEGGGGGGGGGGGGGGGGGGGGGFGGGGGGFGGGGGGGGGGGGGGGGGGGGGGGGGGGGGGGGGGGGGGGGGDGGGGGGGGGGGGGG9=FFGGFGFGFGGGGGGGGGGGGGGGGGGGGGFFFFFFFFB@FFFFFFFFF?FE4C@FFFFFFEEEEDFF;FEDFFFFFFFFEEEF>2:0:>BFBBFFB;6;16<?64(43<AA:60906>FFFFBBF0319,
@M04999:289:000000000-L3R54:1:1101:26459:6130 2:N:0:431
GACTACCCGGGTATCTAATCCTGTTTGCTCCCCACGCTTTCGCATCTCAGCGTCAGTATCTGTCCAGAAGGCCGCCTTCGCCACCGGTATTCCTCCACATCTCTACGCATTTCACCGCTACACGTGGAATTCTACCTTCCTCTACAATACTCCAGATAACCAGTTTTAAGTGCAATTCCCAGGTTGAGCCCGGGGCTTCCACACCTAACTTAATTATCCGCCTACATGCCCTTTACGCCCAGTCATTCCGATTAACGCTCGCACCCTCCGTATTACCGCGGCTGCTGGCACGGAGTTAGCC
+
CCCCCGGGGGGGGGGGGGGGGGGGGGGGGGGGGGGGGGGGGGGGGGGGGFGGGGGGGGGGGGGGGGDFGGGGGGGGGGGGGGGGGGGGEFFGGGGGGGGGGGGGGGGGGGGGGGGGGGGGGGGGGGGGGGGGGGGGGGGGGGGGGGGGGGGGFFGGGGGGFGGA;FGGFFGFFGFEFDFFD:CFGGGGGGGG>EGGGGF9CFFEFFFFDEE@EFFFEFF@>DD25>CEFFFFF8CE@<FFF?1=FFEC3;@D36C<?FFF69(29?0:?BBF:?24A:91>77114)40(.,,((47).54
@M04999:289:000000000-L3R54:1:1101:17602:6178 2:N:0:431
CTGCGGACTACTCGGGTATCTAATCCTGTTTGCTACCCACGCTTTCGAGCATGAACGTCAGTGTTATCCCAGGAGGCTGCCTTCGCCATCGGTATTCCTCCACATCTCTACGCATTTCACTGCTACACGTGGAATTCTACCTCCCTCTGACACACTCTAGTTAGACAGTTTCAAATGCACGTCCCAAGTTGAGCTCGGGGATTTCACATCTGACTTATCTAACCGTCTGCGCTCGCTTTACGCCCAGTAATTCCGATTAACGCTCGCACCCTACGTATTACCGCGGCTGCTGGCACGTAGT
+
CCCCCGGGGGGGGGGGGGGGGGGGGGGGGGGGGGGGGGGGGGGGGGGGGGGGGGFGGGGGGGGGGGGGGGGGGGGGGGGGGGGGGGGGGGGGGGGGGGGGGGGGGGGGGGGGGGGGGGGGGGGGGGGGGGGGGGGGGGGGGGGGGGGGGGGGGGGGGGGGGGGGGGGGGGGGGGFGFFFGFGGGD8FGGGFGGGEGGGGGEFFFFAFFFFFFFFFFFFFFFCEFFFFFFF@FFFFFFDFAC;@F@@1(;3CEFEFFF?DEF?BFF>F;>2<?1:6?FABF24:>690(,::?(0(.,4:B:
@M04999:289:000000000-L3R54:1:1101:5620:6203 2:N:0:431
GACTACCGGGGTATCTAATCCTGTTTGCTACCCACGCTTTCGAGCATGAACGTCAGTGTTATCCCAGGAGGCTGCCTTCGCCATCGGTATTCCTCCACATCTCTACGCATTTCACTGCTACACGTGGAATTCTACCTCCCTCTGACACACTCTAGTTTGACAGTTTCAAATGCACGTCCCAAGTTGAGCTCGGGGATTTCACATCTGACTTATCTAATCGTCTGCGCTCGCTTTACGCCCAGTAATTCCGATTAACGCTCGCACCCTCCGTATTCCCGCGGCTGCTGGCACGTATTTAGCC
+
CCCCCGGGGGGGGGGGGGGGGGGGGGGGGGGGFGGGGGGGGGFGGGGGGGGGGGGGGGGGGGGGGGGGGGGGGGDGGGGGGGGGGGGGGGGGGGGGGGGGGGGGGGGGGGGGGGGGGGGGGGGGG8FFFGGGGGGGGGGGGGGGGGGGDGGFF=FDBFGGGGGGDCFFGGGGGGGGFGFGGF8EGFGGGGGGGGGGGGGGFFFBFFFAE@ECCFC9EFF=ADB4AA>>2@@FF=*8:?@>63=CC?EE98;02;))66;<B>FB118(49<(44).429>0669,847?(4(((),4:<92
@M04999:289:000000000-L3R54:1:1101:9491:6245 2:N:0:431
GACTACACGGGTATCTAATCCTGTTTGCTCCCCACGCTTTCGCATCTCAGCGTCAGTATCTGTCCAGAAGGCCGCCTTCGCCACCGGTATTCCTCCACATCTCTACGCATTTCACCGCTACACGTGGAATTCTACCTTCCTCTACAATACTCCAGATAACCAGTTTTAAGTGCAATTCCCAGGTTGAGCCCGGGGCTTTCACACCTAACTTAATTATCCGCCTACATGCCCTTTACGCCCAGTCATTCCGATCAACGCTCGCACCCTCCGTATTACCGCGGCTGCTGGCACGGAGTTACCC
+
CCCCCGGGGGGGGGGGGGGGGGGGGGGGGGGGGGGGGGGGGGGGGGGGGGGGGGGGGGGGGGGGGG@FGGGGGGGGGGGGGGGGGGGGGGGGGGGGGGGGGGGGGGGGGGGGGGGGGGGGGGGGGFEFGGGGGGGGGGGGGGGGGGGGGGGGGGGFGCGGGGEGGFGDGFGFGGGGFGFFG6+<EFGGGGGGGGGGGGGGFFFFFFFFFFF39FFFFFF8?5:2:EF5>3=E@E36;D;D?@FFF?CFFFDFFFFF0>:?9>>B6?FFF(,2136<9:>749>6??4(-18?0(74?))-.
@M04999:289:000000000-L3R54:1:1101:21264:6298 2:N:0:431
GGTAGGACTACCCGGGTATCTAATCCTGTTTGCTCCCCACGCTTTCGCATCTCAGCGTCAGTATCTGTCCAGAAGGCCGCCTTCGCCACCGGTATTCCTCCACATCTCTACGCATTTCACCGCTACACGTGGAATTCTACCTTCCTCTACAATACTCCAGATAACCAGTTTTAAGTGCAATTCCCAGGTTGAGCCCGGGGCTTTCACACCTAACTTAATTATCCGCCTACATGCCCTTTACGCCCAGTCATTCCGATTAACGCTCGCACCTTCCGTATTACCGCGGCTGCTGGCACGGATT
+
CCCCCGGGGGGGGGGGDGGGGGGGGGGGGGGGGGGGGGGGGGGGGGGGGGGGGGGGGGGGGGGGGGGGGGGGGGFFGGGDGGDGGGGGGGGGGGGGGGGGGGGG@FFGGGGGGGGGGGGGGGGGGGGGGGGGGGGGGGGGGGGGFGGGFGGGGDGGGGGGGGFGGGGGGAFGGDDGFGFGGGFGFGFFGGGGFGGGCDCDEDFFFAFFE>DEFFFFEFFEB<E>9B@D0=@FEFE1;;E=E?F@@;64@EEFFCE02:?F>BBFB(314;(4:?140::9B<(291339<:34?0.(4((,
@M04999:289:000000000-L3R54:1:1101:3592:6315 2:N:0:431
GGTAGACTACTCGGGTATCTAATCCTGTTTGCTCCCCACGCTTTCGCATCTCAGCGTCAGTATCTGTCCAGAAGGCCGCCTTCGCCACCGGTATTCCTCCACATCTCTACGCATTTCACCGCTACACGTGGAATTCTACCTTCCTCTACAATACTCCAGATAACCAGTTTTAAGTGCAATTCCCAGGTTGAGCCCGGGGCTTTCACACCTAACTTAATTATCCGCCTACATGCCCTTTACGCCCAGTCATTCCGATTAACGCTCTCACCCTCCGTATTACCGCGGCTGCTGTCACGGAGTT
+
CCCCCFGGGGGGGGGGGGGGGGGGGGGGGGGGFGGFEGGGGGGGGGGGGGGGGGGGGGGGGGGGGGGGGFGGFGCGGGGGGGGGGGGGGGGFGGGGGGGGGGFGGGGGGGFGGGGGGGGGGGGGGFGDFGCGFGGGGGGGGGGGGGGEGFGGGFGGGDGGGGGGGGFEGGGFFGGDFGFGGGGDFG6FGGGGGFFGCG5>?FFFFFFFAFF=BFFFEFFFFEF2=@D>B6:<B)6;;FFF;?B@D;@EFFFFFFDF@0?909BF03<>186??>F???2AA?>>12-,44:))-68196::
@M04999:289:000000000-L3R54:1:1101:13616:6318 2:N:0:431
AGGGACTACTCGGGTATCTAATCCTGTTTGCTCCCCACGCTTTCGCATCTCAGCGTCAGTATCTGTCCAGAAGGCCGCCTTCGCCACCGGTATTCCTCCACATCTCTACGCATTTCACCGCTACACGTGGAATTCTACCTTCCTCTACAATACTCCAGATAACCAGTTTTAAGTGCAGTTCCCAGGTTGAGCCCGGGGCTTTCACACCTAACTTAATTATCCGCCTACATGCCCTTTACGCCCAGTCATTCCGATTAACGCTCGCACCCTCCGTATTACCGCGGCTGCTGGCACGGAGTTT
+
CCCCCGGGGGGGGGGGGGGGGGGGGGGGGGGGGGGGGGGGGGGGGGGGGGGGGGGGGGGGGGGGGGGGGGGGGGGGGGGGGGGGGGGGGEFGGGGGGGGGGGGGGGGGGGGGGGGGGGGGGGGGGGEGDGGGGGGGGGGGGGGGGGGGGGGGGGGGGDFFFGGGFGGGGGGGGGGGFFFGGGGGGGGGGFGGGGGGGDGGFFFFFCFEFBEBFFFFEFCEFC@BDFFF>E<BFFF@@EFDF6BF(;EFFFFE@?@DFFCDF:4079>9:2?:B8(8?B<B49(466;03?087?:649??)
@M04999:289:000000000-L3R54:1:1101:6619:6321 2:N:0:431
TAGACTACCAGGGTACCTAATCCTGTTTGCTCCCCACGCTTTCGCATCTCAGCGTCAGTATCCGTCCAGAAGGCCGCCTTCGCCACCGGTATTCCTCCACATCTCTACGCATTTCACCGCTACACGTGGAATTCTACCTTCCTCTACAATACTCCAGATAACCAGTTTTAAGTGCAATTCCCAGGTTGAGCCCGGGGCTTTCACACCTAACTTAATTATCCGCCTACATGCCCTTTACGCCCAGTCATTCCGATTAACGCTCGCACCCTCCGTATTACCGCGGCTGCTGGCACGGAGTT
+
CCCCCGGGGGGGGGGGGGGGGGGGGGGGGGGGGGGGGGGGGGGGGDGGGGGGGGGGGGGGGGGGGGGGGGGGGGGGGGGGGGGGGGGGGGGGGGGGGGGGGGGGGGGGGGGGGGGGGGGGGGGGGGGGGGGGGGGGGGGGGGGGGGGGGGGGGGGGGGGGGGGGGGGGGFFGGGGGFGFGGGGGGGGGGGGGGGGGGDGGFFFFFFFFEFFFFFFFFFFFFFFFFFFFFFFFFFFFFFDFFFFF@@46?EFFD?FFCF?>?FF0(4>BFBFFB6?FAFBF9>>>;BBFF:6:?<01(8:
@M04999:289:000000000-L3R54:1:1101:20981:6351 2:N:0:431
GACTACTGGGGTATCTAATCCTGTTTGCTCCCCACGCTTTCGTCCATCAGCGTCAATCGGTATTTAGTAACCTGCCTTCGCAATCGGGGTTCTGTGTAGTATCTATGCATTTCACCGCTACACTACACATTCCAGCTACTTCAATACTATTCAAGATTAACAGTATCAACGGCAGTTCTACAGTTAAGCTGCAGGTTTTCACCGCTGACTTATCAACCCGCCTACGGACCCTTTAAACCCAATAAATCCGGATAACGCTCGCATCCTCCGTATTACCGCGGCTGCTGGCACGGAGTTAGCC
+
CCCCCGGGGGGGGGGGGGGGGGGGGGGGGGGGGGGGGGGGGGGGGGGGGGGGGGGGGGGGGGGGGFEFFGGGGGGGGGGGGGGGGGGGGGGGGGGGGGGGFFGGGGGGGGGGGGGGGGGGGGGGGGGGGGGGGGGGGGGGGGCGGGGGGGGGGGGCGGGGGGGGGGGGGGGGGDDGFGFGGGGGGGFGFGFGGGDGGGGGFFFFFFDBCEFFFFFFFFF>F9A=D5=5@FDDFF=CFFFEF;@E<<FCFF6;<;<EDF<236>?B(4<B>B:BBDFF?>>0691???F?BF:99B?<24<3
@M04999:289:000000000-L3R54:1:1101:5151:6361 2:N:0:431
TGATGACTACTGGGGTATCTAATCCTGTTCGCTCCCCACGCTTTCGTCCATCAGCGTCAATCGGTATTTAGTAACCTGCCTTCGCAATCGGGGTTCTGTGTAATATCTATGCATTTCACCGCTACACTACACATTCCAGCTACTTCAATACTATTCAAGATTAACAGTATCAACGGCAGTTCTACAGTTAAGCTGCAGGTTTTCACCGCTGACTTATCAACCCGCCTACGGACCCTTTAAACCCAATAAATCCGGATAACGCTCGCATCCTCCGTATTACCGCGGCTGCTTGCACGGAGTT
+
CCCCCGGGGGGGGGGFGGGGGGGGGFFGGGGGGGEFEGGGGGGGGGGGGGGGGGGGGGGGGGGGGFDGGGGGGGGGGGGGGGGFECFGGGGGFGGGGGEEGEGGGGGGGGGGGGGGGFGGCEGGGFGGGGGGGGGGFDGGGFGGGGFEGFGGGGGGGGGGGGGGGGGGGGGGGFDC>DFFGGGGGGFFGGGFGFFGGGG?FCFA;CFFFFAFFFFF?FFEA:@AA99=BD=DFFFFFE.AEEF7;/58A;ECEF9@FF@@FFDF>>F?B?FD:B6::(<AA?F>>>BB:)).4<,,3(4:4
@M04999:289:000000000-L3R54:1:1101:4611:6384 2:N:0:431
CAGGACTACCGGGGTATCTAATCCTGTTTGCTCCCCACGCTTTCGCATCTCAGCGTCAGTATCTGTCCAGAAGGCCGCCTTCGCCACCAGTATTCCTCCACATCTCTACGCATTTCACCGCTACACGTGGAATTCTACCTTCCTCTACAATACTCTAGTTAACCAGTTTTAAGTGCAATTCCTAGGTTGAGCCCAGGGCTTTCACACCTAACTTAATTATCCGCCTACATGCCCTTTACGCCCAGTCATTCCGATTAACGCTCGCACCCTCCGGATTACCGCGGCTGCTGGCACGGAGTT
+
CCCCCGGGGGGGGGGGGGGGGGGGGGGGGGGGGGFGGGGGGGGGGGGGGGGGGGGGGGGGGGGGGGGGGGGGGGGGFGGGGGGGGGGGGGGGGGGGGGGGGGGGGGGGGGGGGGGGGGGGGGGGGGGGGGGGGGGGGGCGGGGGGGGGFGGGGGGGGGGGGGGGGGGGGGGGGGCFFGFGGGGGFGGGGGGGCCFGFGDGFAFFFFFF@EFFCFFFEFFEFFFFFFFFFECE@=EBFFFFFBFFF@<EEFFFF;FFFFFFFFDFFFF>21(,4((46<A<6>>BF>BFFFFFFB?>09::
@M04999:289:000000000-L3R54:1:1101:21364:6415 2:N:0:431
TGGGGACTACTGGGGTATCTAATCCTGTTTGCTCCCCACGCTTTCGCATCTCAGCGTCAGTATCTGTCCAGCAGGCCGCCTTCGCCACCGTTCTTCCTCCACATCTCTACGCCTTTCACCGCTACACGTGGCTTTCTACCTTCCTCTACAATACTCCTGCTAACCAGTTTTGAGTGCAATTCCCTGGTTGAGCCCGGGGCTTTCCCACCTAACTTAATTATCCGCCTACATTCCCCTTCCGCCCATTCATTCCGATTAACGCTCCCTCCCTCCGTATTCCCCCGGCTGCTGGCACGCAGTT
+
BC,,,,6;CCC,;C6FFE<E6,CC<FGCF@<F66F@F,66@F@CF::,6C,;6,;FGGC,C,CFE9FFE<E,,B,@:+@==@9,BB,6B+6,,A5FBF?F,<,A,,9?F,9>+9:5A,A,++6+49A:4,4+,4,@@,@FG8@8==8,B,,7=EGGG,@,@DD=6+669@D,+6B91++2:BF9,53@;+,,25C***<C:>>+0/4;AF@@=@FACF+0+>:2B9@/:())993(63(8/12(63>E)7776;?(4(6-3114(4(4:8?7-03((.)).(,,2((13)4((()((-((.
@M04999:289:000000000-L3R54:1:1101:26459:6493 2:N:0:431
CGACTACTCGGGTATCTAATCCTGTTCGCTCCCCACGCTTTCGTCCATCAGCGTCAATCGGTATTTAGTAACCTGCCTTCGCAATCGGGGTTCTGTGTAATATCTATGCATTTCACCGCTACACTACACATTCCAGCTACTTCAATACTATTCAAGATTAACAGTATCAACGGCAGTTCTACAGTTAAGCTGCAGGTTTTCACCGCTGACTTATCAACCCGCCTACGGACCCTTTAAACCCAATAAATCCGGATAACGCTCGCATCCTCCGTATTACCGCGGCTGCTGGCCCGGAGTTAGC
+
@CCCCGGFGGGEF@FGGGGGGGGGGGFFGGGGGGFGGGGDGGDGGGEFGGGGGGGDEFGGGEDGFGAGGFGGGGGFGGGGGGG7FGGGGEEGFCE?FG99EFGFFGGGGGGGFFGFFGGDFGCFGGGFGGGFGGGFGGFGG=DGFGDGGF8FGFGG99DFGGG9F8EEFFGDEGDCDCDGGGGGGGGCCFFFFCGGGGGGFFFFDFFEFFFEEAFFFFFFE>AFFF=?DF@FDB=F3CFFFFFDEE<?EF@@D@<EF;9@<FFFFF:<ABB?<B0<AB<;F>B9BB:5(((4((-(4:9<<
@M04999:289:000000000-L3R54:1:1101:26513:6517 2:N:0:431
GGACTACTCGGGTATCTAATCCTGTTCGCTCCCCACGCTTTCGTCCATCAGCGTCAATCGGTATTTAGTAACCTGCCTTCGCAATCGGGGTTCTGTGTAATATCTATGCATTTCACCGCTACACTACACATTCCAGCTACTTCAATACTATTCAAGATTAACAGTATCAACGGCAGTTCTACAGTTAAGCTGCAGGTTTTCACCGCTGACTTATCAACCCGCCTACGGACCCTTTAAACCCAATAAATCCGGATAACGCTCGCATCCTCCGTATTACCGCGGCTGCTGGCACGGAGTTAGC
+
CCCCCGGGGGGGGGGGGGCGGGGGGGGGEGGGFGGGGGGGGGGGGGGGGGGGGGGGEGGGGGGGGGFGGGGGGGGGGGGGGGEEGGGECGCGGGGGGGC?FEGGGFFFGGGFFGGGGGGGGGGGGGGGGGGGGFGFGGFGGGGGGFFGGGFGGGFGGGGGGAFGGFGGFEGCEGGC:DFGGGGFGGGGGGGGGGGC79DFFF9A>AEFFFFE@AFF?FFF>@AD=B=>@@@FBD@FCEFFFF2;8AECC3>6@FFFF09@D>BFFFF?A<(,:<BB<<00,7>;FBB????B:11(-3<4.
@M04999:289:000000000-L3R54:1:1101:10641:6530 2:N:0:431
GATCGACTACTGGGGTATCTAATCCTGTTTGCTCCCCACGCTTTCGCATCTCAGCGTCAGTATCTGTCCAGAAGGCCGCCTTCGCCACCGGTATTCCTCCACATCTCTACGCATTTCACCGCTACACGTGGAATTCTACCTTCCTCTACAATACTCCAGATAACCAGTTTTAAGTGCAGTTCCCAGGTTGAGCCCGGGGCTTTCACACCTAACTTAATTATCCGCCTACATGCCCTTTACGCCCAGTCATTCCGATTAACGCTCGCACCCTCCGTATTACCGCGGCTGCTGGCACGGATTT
+
CCCCCGGGGGGGGGGGGGGGGGGGGGGGGGGGGGGGGGGGGGGGGGGGGGGGGGGGGGGGGGGGGGGGGGGGGG@FFGGGGGGGGGGGGGEGGGGGGGGGGGGGGGGGGGGGGGGGGGGGGGGGGGGGGGGGGGGGGGGGGGGGGGGGGGGGGGGGGGGGGGGGGGGGGGGGGGGGFGBGFGGCCGFGGFGFGFGGGGGGFFFFFFFFFFFFFFFFCFFEFEE>DF@=D=E<EEFFFFEFDF@F@7@@EFEFF;0<DD<A?BB:9>FF>?0(:;:(8:BF>8>669>>?D:4:021((-(.
@M04999:289:000000000-L3R54:1:1101:4671:6558 2:N:0:431
AGGGTGACTACTAGGGTATCTAATCCTGTTCGCTACCCATGCTTTCGAACCTCAGCGTCAGTTACAGACCAGAGAGCCGCCTTCGCCACTGGTGTTCTTCCATATATCTACGCATTCCACCGCTACACATGGAGTTCCACTCTCCTCTTCTGCACTCAAGAAAAACAGTTTCAGCTGCACTTCCCCGGTTAAGCCGAGGGCTTTCACAGCTGACTTGTTCTCCCGCCTGCGTTCGCTTTACGCCCAATAAATCCGGACAACGCTTGCCACCTACGTATTACCGCGGCTGCTGGCACGTAGT
+
CCCCCGFGGGGGGGGGGGGGGGFGGGGGGGGGGGDGGGGFFGGGGGGGGGGGGGGGGGGGGGGFGFFFGFGFGGGG7FGGGGGGGGGGGGGGGEFGGFFGGGGGFFGGGGGGGGGGGGGGGGGGGGGGFGGDGFFGGCFE=FGGGGGGGGGG8EGGGGCGAFGGGGGGGGG8FGGGFGFGGGGGDCGDGG8FGFG=DGGGAFFFFFFABFFFFFFF=+@?FFED>FFFBB=@6?;@<?FFCFDFFFF1EFECC1;;03>F?BBF(8??A?2?(:<?F<?FAA:BF0434(:7.4(.8(36-
@M04999:289:000000000-L3R54:1:1101:16188:6577 2:N:0:431
TGTAAGACTACTAGGGTATCTAATCCTGTTCGCTACCCATGCTTTCGAGCCTCAGCGTCAGTAACAGACCAGAGAGCCGCCTTCGCCACTGGTGTTCTTCCATATATCTACGCATTTCACCGCTACACATGGAGTTCCACTCTCCTCTTCTGCACTCAAGTCTCTCAGTTTCCGATGCTCTTCCTCAGTTAAGCTGAGGGCTTTCACATTCAGACTTAAAAGACCGCCTGCGCTCCCTTTACGCCCAATAAATCCGGACAACGCTTGCCACCTACGTATTACCGCGGCTGCTGGCACGT
+
CCCCCGGGGGGGGGGGGGGGGGGGGGGGGGGGGGGGGGGGGGGGGGGGGGEGGGGGGGGGGGGGGGGFGGGGGGGGGGGGGGGGGGGGGGGGGGGGGGGGGGGGGGGGGGGGGGGGGGGGGGGGGGGGGGGGGGGGGGGGGGGGGGGGGGGGGGGGGGGGGGGGGGGGGGGGGGGGFGFGGGGFGGGGGFGFCGGGGGGGFFFFFFFFEFEFCFFFFFFEF;CDDFFBAFFB>=@FFDFFFF>DFFF<@F8EFFE09;@;0=36?BFF?FFFB7??<>A?AFF<>;>0(4?D)((.4(4
@M04999:289:000000000-L3R54:1:1101:27731:6580 2:N:0:431
GTTGACTACCAGGGTATCTAATCCTGTTTGCTCCCCACGCTTTCGCATCTCAGCGTCAGTATCTGTCCAGAAGGCCGCCTTCGCCACCGGTATTCCTCCACATCTCTACGCATTTCACCGCTACACGTGGAATTCTACCTTCCTCTACAATACTCCATATAACCAGTTTTAATTGCAATTCCCAGGTTGAGCCCGGGGCTTTCACACCTAACTTAATTATCCGCCTACATTCCCTTTACGCCCAGTCATTCCCATTAACGCTCGCACCCTCCGTATTCCCGCGGCTGCTGGCACGGAGTTT
+
6CC<,CCFDGGCGGFFFGCFFGFFF<CEFFFFEGCCB@@FC@GC@@B@FGEC9E@BFECGGEFDEEFFGCGCFDFA=F>?FGGC7B:,@F>BEGD?EFBFFG<F=FGFGGGEEFFFFDGCG=EGFDF=E>@?E@EFFGGB@EFDAF8=DDFCGG?,@,3EFGE=DGGG8FAG,@D9@DFFD9+,D6@F6C,2CF6DD>5D*3;:EFFEFFEFFCFAE9:7@C59>95(.@*/8.8*566>;(33;4<E316/))7)7?C13(((72>6(214,:(20)68((,-42364:(,(48;>6::.
@M04999:289:000000000-L3R54:1:1101:3654:6587 2:N:0:431
GATGACTACACGGGTATCTAATCCTGTTTGCTCCCCACGCTTTCGCATCTCAGCGTCAGTATCTGTCCAGAAGGCCGCCTTCGCCACCGGTATTCCTCCACATCTCTACGCATTTCACCGCTACACGTGGAATTCTACCTCCCTCTACAGTACTCCAGACGACCAGTTTTAAATGCTATTCCCAGGTTGAGCCCGGGGCTTTCACACCTAACTTAATCATCCGCCTACATGCCCTTTACGCCCAGTCATTCCGATTAACGCTCGCACCCTCCGTATTACCGCGGCTGCTTGCACGGTGTTT
+
CCCCCGGGGGFGGGGGGDFGGGGGGFGGGGGGFGGGGGGGGGGGGGGGGGGGGGGGEGGGGGGGGGGGGGGGGGGGGGGGGFFGGGGGGGGGGGGGGGGGGGGGGEGGGGGGGGGGGGGGGGGGGFEGFGGGGGGGFGGGGGGGG?=EGFFECDFGFFFGEEGGGFFFGGGCGGGGFGACCFGGGGGGC,:EGD5C4CD*AF=>FFFEFF=2@FFFEC65@@D;@D<D@C)3;33@E3931:B;DEEEECFFFFF1<A<39?611099<1(((4(.56A901,1402:?)508?<;3186(
@M04999:289:000000000-L3R54:1:1101:14627:6587 2:N:0:431
GACTACAAGGGTATCTAATCCTGTTCGCTCCCCACGCTTTCGTCCATCAGCGTCAATCGGTATTTAGTAACCTGCCTTCGCAATCGGGGTTCTGTGTAATATCTATGCATTTCACCGCTACACTACACATTCCAGCTACTTCAATACTATTCAAGATTAACAGTATCAACGGCAGTTCTACAGTTAAGCTGCAGGTTTTCACCGCTGACTTATCAACCCGCCTACGGACCCTTTAAACCCAATAAATCCGGATAACGCTCGCATCCTCCGTATTACCGCGGCTGCTGGCACGGAGTTAGCC
+
CCCCCGGGGGGGGGGGGGGGGGGGGGGGGGGGGGGGGGGGGGGGGCGGGCFGGGGGGGGGGGGGGGDFGGGGGGGGGGGGGG>FGGGGGGGGGGGGGGGGGGGGGGGGGGGGGGGGEDGGGGGGGGGGGGGGGGGGGFFGGGGGGFGGGGGGGGFGGGGGGGGGDGGGGGDGGGDGFGFGGG?FGGGGGGGGGF6@FGGGFFFFEFFFFFFFFFFFFFFBFFDAF2=9@>DFFF:EFFFF<F@@<ECCFFFFFFFFF@FD@FFBFB?BBFF<?FABAF>B>FBFBB>>?:>:969B?A9A:
@M04999:289:000000000-L3R54:1:1101:25324:6607 2:N:0:431
GTTCTGACTACTCGGGTATCTAATCCTGTTTGCTACCCACGCTTTCGAGCATGAACGTCAGTGTTATCCCAGGAGGCTGCCTTCGCCATCGGTATTCCTCCACATCTCTACGCATTTCACTGCTACACGTGGAGTTCTACCTCCCTCTGACACACTCTAGTTTGACAGTTTCAAATGCACGTCCCAAGTTGAGCTCGGGGATTTCACATCTGACTTATCTAACCGTCTGCGCTCGCTTTACGCCCAGTAATTCCGATTAACGCTCGCACCCTACGTATTACCGCGGCTGCTGGCACGTAGT
+
CCCCCGGGGGGGGGGGGGGGGGGGGGGGGGGGGGGGGGGGGGGGGGGGGGGGGGGGGGGGGGGGGGGGGGGGGGGGGGGGGGGGGGGGGGGGGGGGGGGGGGGGGGGGGGGGGGGGGGGGGGGGGGGGGGDG7DGGGGGGGGGGGGGGGGGGGGGGGGGFFGGGGGGGGGGGGGGGFGFGGGGGGFFGGGDGGGGGGGGGFFFFFFFFFFFCAFFFFFFE<EEFFFFFFFFFFFFBDFFFFDFFB@?3ECE3CEFFFFFEFD9116206>?FFFFFFABAFB?BB>FFFFF?:BFFFF<B:
@M04999:289:000000000-L3R54:1:1101:15527:6624 2:N:0:431
ATCGGAACTCGGGTATCTAATCCTGTTCGCTACCCATGCTTTCGAGCCTCAGCGTCAGTAACAGACCAGAGAGTCGCCTTCGCCACTGGTGTTCTTCCATATATCTACGCATTTCACCGCTACACATGGAGTTCCACTCTCCTCTTCTGCACTCAAGTCTCTCAGTTTCCGATGCTCTTCCTCAGTTAAGCTGAGGGCTTTCACATTCAGACTTAAAAGACCGCCTGCGCTCCCTTTACGCCCACTAAATCCGGACAACGCTTGCCACCTACGTATTACCGCGGCTGCTGGCACGTAGTT
+
CCCCCEGGGGGGGGGGGGGGGGGGGGGGGGGGGGGGGGGGGGGGGGGGGGGGGGGGGGGGGGGGGGGGGGGGGGGGGGGGGGGGGGGGGGGGGGGGGGGGGGGGGGGGGGGGGGGGGGGGGGGGGGGFGCGGGGGGGGGGGGGGGGGGAFGGGGGGGGGGGGGGGGGGGGD>ECGGFGFGGGGGCGGGFFGGCF?DGGGGFFFFFFFFFFEFEFFAEC+:CCAA9A>B@BB@=DFEFCC:@FFF(:13@EFE6((,:(4;9?B:B?F?6:BFFFFF>2<>:>0>FF>FFF7?BB??03:A
@M04999:289:000000000-L3R54:1:1101:13364:6627 2:N:0:431
GACTACTGGGGTATCTAATCCTGTTTGCTCCCCACGCTTTCGCATCTCAGCGTCAGTATCTGTCCAGAAGGCCGCCTTCGCCACCGGTATTCCTCCACATCTCTACGCATTTCACCGCTACACGTGGAATTCTACCTTCCTCTACAATACTCTAGTTAACCAGTTTTAAGTGCAATTCCTAGGTTGAGCCCAGGGCTTTCACACCTAACTTAATTATCCGCCTACATGCCCTTTACGCCCAGTCATTCCGATTAACGCTCGCACCCTCCGTATTACCGCGGCTGCTGGCCCGGAGTTAGCC
+
CCCCCGGGGGGGGGGGGGGGGGGGGGGGGGGGGGGGGGGGGGGGGGGGGGGGGGGGGGGGGGGGGGEGGGGGGDGGGGGGGGGGGGCF7FGGGGGGGGGGGGGGGGGGGGGGGGGGGGGGGGGDGGGEGGGGGGGGGGGGGGGGGGGGGGGGGFFGGFGGGGGGGGGGGFGFGGGGFGFGFGFGGFGGGGGGGG>DGGGGFFFFFFFFFFF@CFFFFFFAFDDFFFFFFBFFFFFEDFFDFFEFFFFFFF?DF1?6?>23,9119??BF9B?B?<AB(4>1129?:0(4(-19(4144245
@M04999:289:000000000-L3R54:1:1101:17739:6639 2:N:0:431
TATTAGACTACTGGGGTATCTAATCCTGTTTGCTCCCCACGCTTTCGCATCTCAGCGTCAGTATCTGTCCAGAAGGCCGCCTTCGTCACCGGTATTCCTCCACATCTCTACGCATTTCACCGCTACACGTGGAATTCTACCTTCCTCTACAATACTCCAGATAACCAGTTTTAAGTGCAATTCCCAGGTTGACCCCGGGGCTTTCACCCCTAACTTAATTATCCGCCTACATGCCCTTTACGCCCAGTCATTCCGATTAACGTTCGCACCCTCCGTATTACCGCGCCGGCTGCCCCGGAGT
+
CC@CCGGGGGFGFFGCF;<<EFAEG9EFGFFD96EF<FFEECCEDFEG:CC<FA9FGGGGEGFGDFGGGGGGGGGCFFGGGG7FD4F<C<F7>=F9FGGFFFGG,A49E?FGDGCCFGCFCEEC:CFF:F,?7>E,,EEFEDFG8DGG9FF,@=DEGCFGCFGCFF8DDGFEAFFGFGC@FFGGDDGCEGFC,@9@DDC**3A6AB+*0):=:69+*=8?+/8/(6299B34/6@146@6;(8;B(1.=357E551412;31((((,1;1(28(-4(246:<((4((((,16(((-(-(,-
@M04999:289:000000000-L3R54:1:1101:8668:6652 2:N:0:431
TTGACTACCGGGGTATCTAATCCTGTTTGCTCCCCACGCTTTCGCATCTCAGCGTCAGTATCTGTCCAGAAGGCCGCCTTCGCCACCGGTATTCCTCCACATCTCTACGCATTTCACCGCTACACGTGGAATTCTACCTTCCTCTACAATACTCCAGATAACCAGTTTTAAGTGCAATTCCCAGTTTGAGCCCGGGGCTTTCACACCTAACTTAATTATCCGCCTACATGCCCTTTACGCCCAGTCATTCCGATTAACGCTCGCACCCTCCGTATTACCGCGGCTGCTGGCACGGTGTTAT
+
CCCCCGGAFGGDFGEGGGGGGGCFFGGGCGGGGFGFCFDGGFEEGCFGFGF9FFGGGGGFGGGGGG?FGG@F8FFGGGGGEGGGEGGGE:FFGGGGGGGGGGGGGGGGGGDGGGFFGFEGGDGGGGGDCGCFFFGFGGGGGGGGGGGF88EDFFGGG=EGGGGCDGGGGFGGGCFDFGFDG++@3@FGGGFEEG5*44;CA+9BFFDFFEDFCAFFEFFCF255>;,;EFF33(:@CC1:2.:<4@45<CE8?0:444<1(((4(4;<:6?F?(8:<<>(4>06042:)(4:)((4--8<)
@M04999:289:000000000-L3R54:1:1101:20646:6700 2:N:0:431
TGACTACACGGGTATCTAATCCTGTTCGCTCCCCACGCTTTCGTCCATCAGCGTCAATCGGTATTTAGTAACCTGCTTTCGCAATCGGGGTTCTGTGTAATATCTATGCATTTCACCGCTACACTACACATTCCAGCTACTTCAATACTATTCAAGATTAACAGTATCAACGGCAGTTCTACAGTTAAGCTGCAGGTTTTCACCGCTGACTTATCAACCCGCCTACGGACCCTTTAAACCCAATAAATCCGGATAACGCTCGCATCCTCCGTATTACCGCGGCTGCTGGCACGGAGTTAGC
+
CCCCCGGGGGGGGGGGGGGGGGGGGGFGGGGGGGGGGGGGGGGGGGGGGGGGGGGGGGGGGGGGGGFGGGGGGGGGGGGGGGGEGGGGGGGGGGGGGGGDGFGGGGGGGGGGGGGGGGGGGGGGGGGGGGGGGGGAGGGGGGGGGFGGGGGGGGGGGGGGGGFGGGFGGGGDGEGGFFFGGGGGGGGCFGGGGGCGGGGGFFFADFFFFDFFEFFFFFFFFFFFFFFFDFFFFDFFFEEF?@F@F;EEEFFF@DDFF0>@FBB>?>?7BBBFF:?)5<?F>2;BFF:2???33414<B4>)
@M04999:289:000000000-L3R54:1:1101:3632:6734 2:N:0:431
GACTACCCGGGTATCTAATCCTGTTTGCTCCCCACGCTTTCGCATCTCAGCGTCAGTATCTGTCCAGAAGGCCGCCTTCGCCACCGGTATTCCTCCACATCTCTACGCATTTCACCGCTACACGTGGAATTCTACCTTCCTCTACAATACTCCAGATAACCAGTTTTAAGTGCAGTTCCCAGGTTGAGCCCGGGGCGTTCACACCTAACTTAATTATCCGCCTACATGCCCTTTACGCCCAGTCATTCCGATTAACGCTCGCACCCTCCGTATTACCGCGGCTGCTGGCACGGAGTTGGCC
+
CCCCCFGGGGGGGGGGGGGGGGGGGFGGGGCGCGGGGGGGFGGGGGGGGGGGGGGEGGGGGGGFGGGGGGGGGGGGGGGCCGGCFGGGGGGGGGGGGGGGGGGGGGGCEGCFCFFGGGDGGGGGGGGGGGGGGFFFGFGGGGGGFGGGGGGFFDGFCGF8==EF;9DEGFFFEG=EFC9+AC?FGGDEFGFGD>***:<DFFF;?FAFDFCEEF=FFFA73;F;@;?)5)5@@;<E?03A034744:5<712104966?FFF>9>?:BF>F0(:)6-(-,-46(32806(,31-4,,).53
@M04999:289:000000000-L3R54:1:1101:12751:6742 2:N:0:431
TCGACTACCCGGGTATCTAATCCTGTTTGCTCCCCACGCTTTCGCATCTCAGCGTCAGTATCTGTCTAGAAGGCCGCCTTCGCCACCGGTATTCCTCCACATCTCTACGCATTTCACCGCTACACGTGGAATTCTACCTTCCTCTACAATACTCTAGTTAACCAGTTTTAAGTGCAATTCCCAGGTTGAGCCCGGGGCTTTCACACCTAACTTAATTATCCGCCTACATGCCCTTTACGCCCAGTCATTCCGATTAACGCTCGCACCCTCCGTATTACCGCGGCTGCTGGCACGGAGTTAC
+
CCCCCGGGGGGGGGGGGGGGGGGGGGGGGGGGGGGGGGGGGGGGG,CGGGGGGGGGGGGGGGGGGG,CEGGGGGGGGGGGGGGGGGGGGGGGGGGGGGGGGGGGGGGGGGGGGGGGGGGGGGGGGGGGGGGGGGGFGGGGGGGGGGGGGGGGGGGGFGGGGGGGGGGGGGGGGGGGFGFGGGGGFFGGFGGGGGGGGGGGFFFFFFFFFFFFFFFFFFFFFFFFFFFEFE@FFFFFFF?BFB?7EFFFEFCF(6?;EF:FBFFFFF>????FFB?05>AB1;>0(4682??:?:990:0>)
@M04999:289:000000000-L3R54:1:1101:10758:6760 2:N:0:431
AGACTACCAGGGTATCTAATCCTGTTTGCTACCCACGCTTTCGAGCATGAACGTCAGTGTTATCCCAGGAGGCTGCCTTCGCCATCGGTATTCCTCCACATCTCTACGCATTTCACTGCTACACGTGGAATTCTACCTCCCTCTGACACACTCTAGTTTGACAGTTTCAAATGCACGTCCCAAGTTGAGCTCGGGGATTTCACATCTGACTTATCTAACCGTCTGCGCTCGCTTTACGCCCAGTAATTCCGATTAACGCTCGCACCCTACGTATTACCGCGGCTGCTGGCACGTAGTTAGC
+
CCCCCGGGGFGGGGGGGGGGGGGGGGGGGGGGGGGEEGGGGGGGGGGGGGGGGGGGGGGGGGGGGFEFCFGGGGGGGGGGGGGGGGDGGGGGGGGGGGGGGGGGGGGGGGGGFGGGGGGGGGGGDFGCFCFFFGGGGGGGGGGGGGGGGGGGGGFGGGFG=DFFEGGGGFGGGFDGFGFDGGGCDDA8DFFGGGGGCGFFFCFFFFFFEFFFFFFFCFFFFFFFBFFFBFFFDFF=EF9BB>D@<ECFFF@DFF;EE@FDFB((.7:<7?FFB)44<D?FFBFF01423:??1<3(,.542
@M04999:289:000000000-L3R54:1:1101:9996:6795 2:N:0:431
CGACTACTGGGGTATCTAATCCTGTTTGCTCCCCACGCTTTCGCATCTCAGCGTCAGTATCTGTCCAGAAGGCCGCCTTCGCCACCGGTATTCCTCCACATCTCTACGCATTTCACCGCTACACGTGGAATTCTACCTTCCTCTACAATACTCTAGTTAACCAGTCTTAAGTGCAATTCCTAGGTTGAGCCCAGGGCTTTCACACCTAACTTAATTATCCGCCTACATGCCCTTTACGCCCAGTCATTCCGATTACCGCTCGCACCCTCCGTATTACCGCGCCTTCTGTCACTGGGTTAGC
+
CC@CCEEEFFGGGGGFGFFFGEAEFGGGGGG<FG8F>GFEFGGGCBFDF<<<FC@::FEFGG<EFD9FCEACGGCGGCF<<E7FGGC:FFFFDFGGFFGCFFFFGGAFGCCCFGAFE?FE:>FG7A:78C?EFG,EEDFDGGGG8=;EFEFGGG,,3,,,@9ACB?DECEFGD8D,=FDFGD7@FF8CFGCG,@C6CF5CFFFFFB6>8=@=@+=96@E?555>ADE49@==E=;**(68:(75<)957?.2(6@))696@(3(49?08121(,.49<-40(,-()..-664)-((.4105
@M04999:289:000000000-L3R54:1:1101:5070:6867 2:N:0:431
GACTACTAGGGTATCTAATCCTGTTTGCTCCCCACGCTTTCGCATCTCAGCGTCAGTATCTGTCCAGAAGGCCGCCTTCGCCACCGGTATTCCTCCACATCTCTACGCATTTCACCGCTACACGTGGAATTCTACCTTCCTCTACAATACTCCAGATAACCAGTTTTAAGTGCAGTTCCCAGGTTGAGCCCGGGGCTTTCACACCTAACTTAATTATCCGCCTACATGCCCTTTACGCCCAGTCATTCCGATTAACGCCCGCACCCTCCGTATTACCGCGGCTGCTGGCACGGAGTTAGCC
+
CCCCCGGGGGGGGGGGGGGGGGGGGGGGGGGGGGGGGGGGGGGGGGGGGGGGGGGGGGGGGGGGGGGGGGGGGGGGGGGGGGGGGGGGGGGGGGGGGGGGGGGGGGGGGGGGGGGGGGGGGGGGGGGGGGGGGGGGGGGGGGGGGGGGGGGGGGGGGGGGGGGGGGGGGGGGGGGCFGFGGGDGGGGGGGGGDEGGGGGGFFFFFFFFFFFFFFF>EFFFFFFFFFC?E@BFFB;C;@;EFFEF@CCFEFFD;@CF;06(,1(14?BBF;6134:AA(-716>F?>:7:(),((4?:>:).
@M04999:289:000000000-L3R54:1:1101:18569:6904 2:N:0:431
TTGACTACTAGGGTATCTAATCCTGTTTGCTCCCCACGCTTTCGCATCTCAGCGTCAGTATCTGTCCAGAAGGCCGCCTTCGCCACCGGTATTCCTCCACATCTCTACGCATTTCACCGCTACACGTGGAATTCTACCTTCCTCTACAATACTCCAGATAACCAGTTTTAAGTGCAATTCCCAGGTTGAGCCCGGGGCTTTCACACCTAACTTAATTATCCGCCTACATGCCCTTTACGCCCAGTCATTCCGATTAACGCTCGCACCCTCCGTATTACCGCCGCTGCTGGCACGGAGTT
+
CCCCCGGGGGGGGGGGGGGGGGGFGGGGF9EGGGGGGGGGGFF@CFCFFFGDFC@FG:FFGGGGFGGGCGFGCFGGGGGGGGGDCGGGFGGGFDGGGGGGDGFAEGCFGGGGGFGFGGGGGGGGGGGG@FGG@FFAGGGFGGGGGGFGCGFFGGGDGFDCGGFGGGGAFFCGGFGGFFBFGFGD6FGGF9DFF86@CDGCFFFFFADABEDFF*8B4BFFA>BFF?FECCF@BFFE4C05>9?8@<EE5CE;;@D@EF0;DF>936342?B>??<B2<<:;(293393).:13-73(4:
@M04999:289:000000000-L3R54:1:1101:18920:6905 2:N:0:431
CAGGACTACTCGGGTATCTAATCCTGTTTGCTCCCCACGCTTTCGCATCTCAGCGTCAGTATCTGTCCAGAAGGCCGCCTTCGCCACCGGTATTCCTCCACATCTCTACGCATTTCACCGCTACACGTGGAATTCTACCTTCCTCTACAATACTCCAGATAACCAGTTTTAAGTGCAGTTCCCAGGTTGAGCCCGGGGCTTTCACACCTAACTTAATTATCCGCCTACATGCCCTTTACGCCCAGTCCTTCCGCTTAACGCTCGCACCCTCCGTATTACCGCGGCTCCTGGCACCGAGCT
+
CCCCCGGGGGGGGGGGGGGGGGGGGGGGGGGGGGGGGGEGGGGGGGGGGGGGFGGGGGGFGGGGFFEGGFGFC8FGGGGGGGGGGGGGGDFCFFGGGGGGGGGGGGGGGGG7:FEGGGGGGGGGGGGGFC@ABFFGEGGGGGGGGGGFAFGGGFGGGFFFADGGGC=A:EGF8DDEBDFFGGGFD8DEGFGGGGGDD>>4FFFFFFFFBEFFFAB=@>FFFF=BD=5B:?*36@@F@>E)679(6;@)9?<;;(63<)6-91:(3(496(22431?7624(3(7>B(3:?:?0)(,(-(-
@M04999:289:000000000-L3R54:1:1101:28117:6922 2:N:0:431
TAGTAGACTACCAGGGTATCTAATCCTGTTTGCTCCCCACGCTTTCGCATCTCAGCGTCAGTATCTGTCCAGAAGGCCGCCTTCGCCACCGGTATTCCTCCACATCTCTACGCATTTCACCGCTACACGTGGAATTCTACCTTCCTCTACAATACTCCAGATAACCAGTTTTAAGTGCAGTTCCCAGGTTGAGCCCGGGGCTTTCACACCTAACTTAATTATCCGCCTACATGCCCTTTACCCCCAGTCATTCCGATTAACGCCCCCACCCTCCGTATTACCGCGGCTGCTGCCACGGGTT
+
@ACCCFGGGG<FFGGGEFFFGG@CEFEEFGFEFFGGGGGGGEGGGGCCGGGGGGFGGGGEEGGGFGAEGFFDFGGGGGGGGGCFGGGGGFGFECFFGECGGGGGFEC?FGFGGFGGFGGG9BEGCFDG7A=?C?FEFGF;FGDGECFGGGGGG9FGFGGGGGFFGG9=FGFGGG7=?DF?FDD:9AFCF6,@,@EFGGGG>EFAFFFCEDFF:?CF=6FCFFFC@B=2-:=CFB@DF@;83)5=B91@=<E))5/3;<DF3(((((-(,3(8::>((43)64(((--4(423)4.<B>((,
@M04999:289:000000000-L3R54:1:1101:28061:6939 2:N:0:431
GCGGACTACCGGGGTATCTAATCCTGTTTGCTCCCCACGCTTTCGCATCTCAGCGTCAGTATCTGTCCAGAAGGCCGCCTTCGCCACCGGTATTCCTCCACATCTCTACGCATTTCACCGCTACACGTGGAATTCTACCTTCCTCTACAATACTCCAGATAACCAGTTTTAAGTGCAATTCCCAGGTTGAGCCCGGGGCTTTCACACCTAACTTAATTATCCGCCTACATGCCCTTTACGCCCAGTCATTCCGATTAACGCTCGCACCCTCCGTCTTACCGCGGCTGCTGGCACGGAGTT
+
CCCCCGGGGGGGGGGGGGGGGGCGFGGGGGGGGGGGGGGGGGGGGGGGGGGGGGGGGGGGGGGGGGGGGGGGGGGGGGGGGGGGGGGGGGGGGGGGGGGGGGGGGGGGGGGGGGGGGGGGGGGGGGGGGGGGGGGGGGGGDGFFGAAEFFGGGGGCGGGGGGGGGGGGFFGGGGGGFGFGGGGGGGGGGC:FCFGDDDGGF4AFA8ABDFFFFFFFCFFEF*8=F@F@ECCEEFF@ECF3<996?@89?EDFF0<01ABF6:1;>FF96:6:F3(38AFF?FBBB122:B>??<?((-,,
@M04999:289:000000000-L3R54:1:1101:5751:6940 2:N:0:431
CGGACTACAGGGGTATCTAATCCTGTTTGCTCCCCACGCTTTCGCATCTCAGCGTCAGTATCTGTCCAGAAGGCCGCCTTCGCCACCGGTATTCCTCCACATCTCTACGCATTTCACCGCTACACGTGGAATTCTACCTTCCTCTACAATGCTCCAGATAACCAGTTTTAAGTGCAGTTCCCAGGTTGAGCCCGGGGCTTTCACACCTAACTTAATTATCCGCCTACATGCCCTTTACGCCCAGTCATTCCGATTAACGCTCGCACCCTCCGTATTACCGCGGCTGCTGGCACGGAGTT
+
CCCCCGGGGGGGGGGGGGGGGGGGGGGGGGGGGGGGGGGGGGGGG,FGGGGGGGGGGGGGGGGGGGGGGGGGGGGGGGGGGGGGGGGGEFFFGGGGGGGGGGGGGGGGGGGDGGGGGGGGGGGGGGFFGDGGGGGFGGGGGGGGGGGGGGGGAFGGDFDDCGGGGGGGFG,=DEGGFGFFGGGGFFGGGGGGGGGGGGGGFBFFFFFFEEFFFFA8<BCFFDFFFFFB@*)6@ED3CC@E@6;FFEEFCEFFF?6<FCD96,361>B?B<60<(4:9AFF00999BFD??B<??((-8?
@M04999:289:000000000-L3R54:1:1101:27342:6986 2:N:0:431
GACTACTGGGGTCTCTAATCCTGTTTGCTCCCCACGCTTTCGCATCTCAGCGTCAGTATCTGTCCAGAAGGCCGCCTTCGCCACCGGTATTCCTCCACATCTCTACGCATTTCACCGCTACACGTGGAATTCTACCTTCCTCTACAATACTCCAGATAACCAGTTTTAAGTGCAATTCCCAGGTTGAGCCCGGGGCTTTCACACCTAACTTAATTATCCGCCTACATGCCCTTTACGCCCAGTCATTCCGATTAACGCTCGCACCCTCCGTCTTACCGCGGCTGCTGGCACGGCGTTAGCC
+
CCCCCGGF,67@,6CEE@FGED<FEFFFFDECCFFGEGFGGC:@@BEFGDGGGG7CFCFGGFC@EC@AECFGGGGEGDGFGCGGG7CC>F,<FEFGGGD<FEEF99,@EFCFGCF9FEDGGGGGGGG+EFDGGGG=>;88=EDGGGGGGFDDFF?CCFCFGGGGGCFGF9EFGGGGFGFGCDDDFFGG??FEC>CDGGGGFFFFEFFA=C?=EA9=A88>FFD5>3??;)8=3=)71<3.(6.77CCCE@?1?07>29;0369BF((4(34(.(6>309;2601(,)(4(3(((--(,44,
@M04999:289:000000000-L3R54:1:1101:23762:7011 2:N:0:431
CCAGACTACTGGGGTATCTAATCCTGTTCGCTCCCCATGCTTTCGTCCATCAGCGTCAATCGGTATTTAGTAACCTGCCTTCGCAATCGGGGTTCTGTGTAATATCTATGCATTTCACCGCTACACTACACATTCCAGCTACTTCAATACTATTCAAGATTAACAGTATCAACGGCAGTTCTACAGTTAAGCTGCAGGTTTTCACCGCTGACTTATCAACCCGCCTACGGACCCTTTAAACCCAATAAATCCGGATAACGCTCGCATCCTCCGTATTACCGCGGCTGCTGGCACGGAGTT
+
CCCCCGGGGGGGGGGGGGGGGGGGGGGGGGGGGGGGGGGGGGGGGGGGGGGGGGGGGGGGGGGGGGGGGGGGGGGGGGGGGGGGGGGGGGGGGGGGGGGGGGGFGGGGGGGGGGGGGGGGGGGGGGGGGGGGGGGGGGGGGGGGGGGGGGGGGGGGGGGGGGGGGGGGGGGGGGGGFGFGGGGGGGGGGGFGGGGGGGGGFFFFFFFFFFFFFFFFFFFFFFFFFFFFF@FFFFFFFFFFFFFFFF;EFCFF;;@DFFFFB<;BF>?9BFFFF?:<?FF<?>;B>>>FFF?BBF<>>>?B
@M04999:289:000000000-L3R54:1:1101:6888:7056 2:N:0:431
GTGACTACCCGGGTATCTAATCCTGTTTGCTCCCCACGCTTTCGCATCTCAGCGTCAGTATCTGTCCAGAAGGCCGCCTTCGCCACCGGTATTCCTCCACATCTCTACGCATTTCACCGCTACACGTGGAATTCTACCTTCCTCTACAATACTCCAGATAACCAGTTTTAAGTGCAATTCCCAGGTTGAGCCCGGGGCTTTCACACCTAACTTAATTATCCGCCTACATCCCCTTTACGCCCAGTCATTCCGATTAACGCTCGCACCCTCCGTATTACCCCGGCTGCTTGCACGGAGTTGC
+
B8<@@EFF8@FF:7@,;CEEFFGG9FGFEF,CCFCCC+CFG<F@F,B@FGC<FCCEFF<<,,6,6CFE8CCE@AE@FGGGGCGEGGGG@=>FFFG<FGEFG<=,CE@FBE7FGGFGDFG7CEGCGGGGEGGC:FAFGFADDEDF,@B@D,A,@=FG8===DF?8,6@,,@?8=@9EDFFC86C<+,:DC?,,@C>5*;9;AF+B+9@6;>@E<88+1B:4=29>>DFF?),3,3;36C2AB9D06;<E)<?108;?)6,(,((-4618(--913(5>D4(((-39022),45>:9((3())
@M04999:289:000000000-L3R54:1:1101:19928:7060 2:N:0:431
GACTACCCGGGTATCTAATCCTGTTTGCTCCCCACGCTTTCGCATCTCAGCGTCAGTATCTGTCCAGAAGGCCGCCTTCGCCACCGGTATTCCTCCACATCTCTACGCATTTCACCGCTACACGTGGAATTCTACCTTCCTCTACAATACTCCAGATAACCAGTTTTAAGTGCAGTTCCCAGGTTGAGCCCGGGGCTTTCACACCTAACTTAATTATCCGCCTACATGCCCTTTACGCCCAGTCATTCCGATTAACGCTCGCACCCTCCGTATTACCGCGGCTGCTGGCACGGAGTTAGCC
+
CCCCCGGGGGGGGGGGGGGGGGGGGGGGGGGGGGGGGGGGGGGGGGGGGGGGGGGGGGGGGGGGGGGGGGGGGGGGGGGCGGGGGGGGGGGGGGGGGGGFGGGGGGCFFGGGGGGGGGGGGGGGGEEGCFGGGFGGGGGGGGGGGGCEGGGGGGFFGCFGEDFGFGGFGGGGGG7FFGFGGGGGGGGCGGGDEGEGGGGGFFFFBFFABFFFEFFAEFFDFFF>B2CCFFFFFF<E019B?15<ACFE533?@FFF?2?F>F>>>?BFFBB0:?FFF<F9>>6;B707:()8(-2:<A<>:
@M04999:289:000000000-L3R54:1:1101:25832:7060 2:N:0:431
TACGACTACCGGGGTATCTAATCCTGTTCGCTCCCCACGCTTTCGTCCATCAGCGTCAATCGGTATTTAGTAACCTGCCTTCGCAATCGGGGTTCTGTGTAATATCTATGCATTTCACCGCTACACTACACATTCCAGCTACTTCAATACTATTCAAGATTAACAGTATCAACGGCAGTTCTACAGTTAAGCTGCAGGTTTTCACCGCTGACTTATCAACCCGCCTACGGACCCTTTAAACCCAATAAATCCGGATAACGCTCGCATCCTCCGTATTACCGCGGCTGCTGGCACGGAGTTT
+
CCCCCGGGGGGGGGGGGGGGGGGGGGGGGGGGGGGGGGGGGGGGGGGGGGGGGGGGGGGGGGGGGGGGGGGGGGGGGGGGGGGGGGGGGGGGGGGGGGGGGGGGGGGGGGGGGGGGGGGGGGGGGGGGGGGGGGGGGGGGGGGGGGGGGGGGGFGGGGGGGGGGGGGGGGGGGGDGFGFGGGGGGGGGGGGGGGGGGGFGFFFFFFFFFBFBEFFFFFFFFFFF>D>FFF<FF?@D@FFFFFFF@@FF)?E;@>1<B<?BBF?6;BFFB?F<B?BFFFFA096499>FFF0:?>BF66?B)
@M04999:289:000000000-L3R54:1:1101:16018:7072 2:N:0:431
GAAGACTACTAGGGTATCTAATCCTGTTTGCTCCCCACGCTTTCGCATCTCAGCGTCAGTATCTGTCCAGAAGGCCGCCTTCGCCACCGGCATTCCTCCACATCTCTACGCATTTCACCGCTACACGTGGAATTCTACCTTCCTCTACAATACTCCAGATAACCAGTTTTAAGTGCAATTCCCGGGTTGAGCCCGGGGCTTTCACACCTAACTTAATTATCCGCCTACATGCCCTTTACGCCCAGTCATTCCGATTAACGCTCGCACCCTCCGTATTACCGCGGCTGCTGGCACGGAGTT
+
CCCCCGGGGGGGGGGGGGGGGFGGGGGGGGGGGGGGGGEGGGGGDEGGGGGGGGGGGGGGGGGGGGGGG@FGGDGGGGGGGGGGEGGGGGGGGGGGGGGGGGGGGGGGGGGGGGGGGGGGGGGGGGGGGGDGFGGGFGGFGGGGGGGGEGFGGGGGGFFGGFGGGGGFGGGGFECFFGFGGGGGEDEGGDGGEGGGDGGGFFFFFCFFDFFFFFF6@C@CF?>>@FFFFFEE=DF@FFFFF>>;6@EEFCFFF(63<A>:0:?;B199BFFFF2(24)56-30(7(76?F21:?((3(-0
@M04999:289:000000000-L3R54:1:1101:13468:7131 2:N:0:431
GGACTACTCGGGTATCTAATCCTGTTCGCTACCCATGCTTTCGAACCTCAGCGTCAGTTACAGACCAGAGAGCCGCCTTCGCCACTGGTGTTCTTCCATATATCTACGCATTCCACCGCTACACATGGAGTTCCACTCTCCTCTTCTGCACTCAAGAAAAACAGTTTCAGCTGCACTTCCCCGGTTAAGCCGAGGGCTTTCACAGCTGACTTGTTCTCCCGCCTGCGTTCGCTTTACGCCCAATAAATCCGGACAACGCTTGCCACCTACGTATTACCGCGGCTGCTGGCACGTAGTTAGC
+
CCCCCGGGGGGGGGGGGGGGGGGGGGGGGGGGGGGGGGGGGGGFGGGGGFFGGGGGGGGGGGGGGGCGGGGEGGGGGGGGGGGGGGGGGGGGGGGGGGGGGGGGFGGFGGGGGGGGGDGGDGGGGG9E8FGGGGFGGGGGGGGGGGGGGGGGGGGGGFEGGGGGGGGGGGGG8DGGFGFGGGCCEE8FFFG@7*:CDGCFFFFFFFFFEDFFFFFFFFFFFFFFBD>D?@F@;DFFF2?FFF@@EAEEFEB90;>3?66<?(::BFFF(40<7>FAF<?>0907><:0:<:<(.,4:464-
@M04999:289:000000000-L3R54:1:1101:4864:7170 2:N:0:431
AGACTACCCGGGTATCTAATCCTGTTTGCTCCCCACGCTTTCGCATCTCAGCGTCAGTATCTGTCCAGAAGGCCGCCTTCGCCACCGGTATTCCTCCACATCTCTACGCATTTCACCGCTACACGTGGAATTCTACCTTCCTCTACAATACTCCAGATAACCAGTTTTAAGTGCAGTTCCCAGGTTGAGCCCGGGGCTTTCACACCTAACTTAATTATCCGCCTACATGCCCTTTACGCCCAGTCATTCCGATTAACGCTCGCACCCTCCGTATTACCGCGGCTGCTGGCACGGAGTTAGC
+
CCCCCGGGGGGGGGGGGGGGGGGGGGGGGGGGGGGGGGGGGGGGGGGGGGGGGGGGGGGGGGGGGGGGGGGGGGGGGGGGGGGEGFGGCEGGGGGGGGGGGGFGGGGGGGGGGGGGGGGGGGGGGGFGGGGGGGGGGGGGGGGGGGFGGGGGGGGGGFGGGGFGDBFFGGGGGGGGFGBDGGGGGGGGGGGGCG5DGGGGFFFFFEFFEFFCFFFFFFF?ADFFFFF473;D@FECE0;B>FF@<EE57<1,/4<?C<6(,,(,(4?:BB0(28B9AF?139>B6:??B:(5:;>3804)-
@M04999:289:000000000-L3R54:1:1101:19187:7192 2:N:0:431
TGACTACACGGGTATCTAATCCTGTTCGCTCCCCACGCTTTCGTCCATCAGCGTCAATCGGTATTTAGTAACCTGCCTTCGCAATCGGGGTTCTGTGTAATATCTATGCATTTCACCGCTACACTACACATTCCAGCTACTTCAATACTATTCAAGATTAACAGTATCAACGGCAGTTCTACAGTTAAGCTGCAGGTTTTCACCGCTGACTTATCAACCCGCCTACGGACCCTTTACACCCAATAAATCCGGATAACGCTCGCATCCTCCGTATTACCGCGGCTGCTGGCACGGAGTTAGC
+
CCCCCGGGGGGGGGGGGGGGGGGGGGGEGGGGGGGGGGGGGGEGGGGGGGGGGGGGFGGGGGGFGGGGGGGGGGGGGGGGGGGGGGGFGGGGGGGGGGGGGGGGGGGGGGGGGGGGGGGGGGGGGGGFGGGFGGFDFGFGGGGGGGFGGGGGGGGGGGGFGGGCGGGGGGGD>EGGFGFGDFGFFGGCGGGGGGDGGGGGFFFFEDEFACEEFFFFCFFDAAFD@F??DBFFFFFF)?EFFD@DFEFEFFFB?FDEFDBDFF00:67?D?FFBBBABFFF0199>FF>BBFF69B>F?<24
@M04999:289:000000000-L3R54:1:1101:7688:7269 2:N:0:431
GACTACAGGGGTATCTAATCCTGTTTGCTCCCCACGCTTTCGCATCTCAGCGTCAGTATCTGTCCAGAAGGCCGCCTTCGCCACCGGTATTCCTCCACATCTCTACGCATTTCACCGCTACACGTGGAATTCTACCTTCCTCCACAATACTCCAGATAACCAGTTTTAAGTGCAATTCCCAGGTTGAGCCCGGGGCTTTCACACCTAACTTAATTATCCGCCTACATGCCCTTTTCGCCCAGTCATTCCGATTAACGCTCTCACCCTCCGTATTACCGCGGCTGCTGCCACGGAGTTAGCC
+
CCCCCGFGFGGCEGGECFGGGGEGGGFFGGGGFGECG@FFFEFGGGGGGGGGGEGEGFGGGGF,FFFGD<EFGGGGGGGGGGGGGGD+:C<FGA<FGGC<FFFFAF?FEGED<EFGGE+@CEGGFGGGGGGFGCFGFGGGG,,,6@EFDGG,=81,6,@FFGFA;@E:@FF8DGC:?FFGG6?CF,3@@EE>6:EG5CF>9EAFBFFFBAE6ACAF5+B2?@?2BE443@@3@;)1./3>?0.795?35;1(68)4(,32().60:(-(4-1,:9>A39>(4(-4,3)()4-((2,164<:
@M04999:289:000000000-L3R54:1:1101:27321:7270 2:N:0:431
GACTACCGGGGTATCTAATCCTGTTTGCTCCCCACGCTTTCGCATCTCAGCGTCAGTATCTGTCCAGAAGGCCGCCTTCGCCACCGGTATTCCTCCACATCTCTACGCATTTCACCGCTACACGTGGAATTCTACCTTCCTCTACAATACTCCAGATAACCAGTTTTAAGTGCAGTTCCCAGGTTGAGCCCGGGGCTTTCACACCTAACTTAATTATCCGCCTACATGCCCTTTACGCCCAGTCATTCCGATTAACGCTCGCACCCTCCGTATTACCGCGTCTGCTGGCACGGAGTTAGCC
+
CCCCCGGGGGGGGGGGGGGGGGGGGGGGGGGGGGGGGGGGGGGGGGCGGGGGGGGGGGGGGGGGGGFGGGGGGGGGGGGGGGGGGGGGGGGGGGGGGGGGGGGGGGGGGGGGGGGGGGGGGGGGGGGGGGGGGGGGGGGGFGGGGGGGGGGGGGGGGGGGGGGGGFGGGGGGGDGGFGFGGGGGGGFFFGGGGGGGGGFGFFFFFFFFDFF=EFFFFFF2>DF?FFEEFFFED;CE?@B>6;EEFEFFFFFFFFFBFF?69>FBBB?BFFF61:2<<2>F(4:BDD::?<BFF06:02:<3
@M04999:289:000000000-L3R54:1:1101:23032:7281 2:N:0:431
GTGACTACCGGGGTATCTAATCCTGTTTGCTCCCCACGCTTTCGCATCTCAGCGTCAGTATCTGTCCAGAAGGCCGCCTTCGCCACCGGTATTCCTCCACATCTCTACGCATTTCACCGCTACACGTGGAATTCTACCTTCCTCTACAATACTCCAGATAACCAGTTTTAAGTGCAGTTCCCAGGTTGAGCCCGGGGCTTTCACACCTAACTTAATTATCCTCCTACATGCCCTTTACGCCCAGTCATTCCGATTAACGCTCGCCACCTCCGTATTACCGCGGCTGCTGGCACTGCGTT
+
CCCCCFGGGGDEGGGGCEFFGGGF@FFG<AFGGGGFG7FFFGF:@@CEEFFEFCGGGGEGC@EFEFFG8CEEGGGGDGGGFFFGDGCGEG@FGGGGFGFGEFG9FE,E@FCFEGGGGG>EC7=DF78,@+FFCGG;E,@DFGA=E8EE,=DGGGG8=9E,6DFGGFFGG8D,3=DFFGFG?FCF8DD@F,@F>3@*/73;6B9E6*?AB35>E==FEAF?F*>3:@F(?5;EDE@EEE05>B((/4>EFFF@D(614>(4(((3((-4::2140:82<),42337913)(,(2(()--,
@M04999:289:000000000-L3R54:1:1101:20428:7295 2:N:0:431
GACTACCGGGGTATCTAATCCTGTTCGCTCCCCACGCTTTCGTCCATCAGCGTCAATCGGTATTTAGTAACCTGCCTTCGCAATCGGGGTTCTGTGTAATATCTATGCATTTCACCGCTACACTACACATTCCAGCTACTTCAATACTATTCAAGATTAACAGTATCAACGGCAGTTCTACAGTTAAGCTGCAGGTTTTCACCGCTGACTTATCAACCCGCCTACGGACCCTTTCAACCCAATAAATCCGGCTAACGCTCGCATCCTCAGTATTACAGCGGCTGTTGGCACGGAGTTAGCC
+
6ACCCGGD@@7@;CEFGFFGCEGEEFGEEFGFEGE+C@CD@:ECF@EFFG<BCGF7FG7CFEFFFC@C@FGEFGCFFFCCGF=F<F@:=FFFFDG9AE@@FFGCFB9F@FGFF<<AFGGGG?FGFCE<FAFGGGCFF9EDFGGGFADF8=E:,==9BEG9=,==DDGGFG6EGG>=B9FFGFFGFF;;EFFFDFFGGG5F<A85AD>A2<A*78E>5A*)0-5>39@9(.;D/;)7./3)3(:)7CEF@9(.22.680,,(3(,47?A).6>FBFF2)42(190(,)3:)481((42<--,
@M04999:289:000000000-L3R54:1:1101:3942:7307 2:N:0:431
AGACTACCGGGGTATCTAATCCTGTTCGCTCCCCACGCTTTCGTCCATCAGCGTCAATCGGTATTTAGTAACCTGCCTTCGCAATCGGGGTTCTGTGTAATATCTATGCATTTCACCGCTACACTACACATTCCAGCTACTTCAATACTATTCAAGATTAACAGTATCAACGGCAGTTCTACAGTTAAGCTGCAGGTTTTCACCGCTGACTTATCAACCCGCCTACGGACCCTTTAAACCCAATAAATCCGGATAACGCTCGCATCCTCCGTATCACAGCGGCTGCTGGCACGGAGTTATC
+
CCCCCGGGGGGGGGGGGFGGGGGGGGGGDCFGCEGGGGGGGGGGGGGGFGGGGGGGEGGGGGGGGGGGGGGGGGFGGGGGGGGGCGGGGGGGGGGGGGGGGGFFFGGCDGGF<EFFGGGGGGGGGGGGGEGGGGFGGGF?FGFG;FFFGGGGC,=@DFGGGGGGGGGGGFGCEGDEACFFGGG7EFCCGGGGGGGG9DFG69+;@ED*:@EFFFFFF>A4?@@@DB>?(/6@;;;66)780;@;4.7<C;1;((/.7361?;B9B>:)2:04(.(6:).31(,((-4)41:?110(8:<4-
@M04999:289:000000000-L3R54:1:1101:13031:7326 2:N:0:431
GACTACACGGGTATCTAATCCTGTTTGCTCCCCACGCTTTCGCCTCTCAGCGTCAGTATCTGTTCAGAAGGCCGCCCTCTCCACCGGTTTTCCTCCCCATCTCTACGCATTTCCCCGCTACACGTTGAATTCTACCTTCCTCTACACTACTCCAGATTACCAGCTTTACTTGTAGTTTCCACGTTTATCCCCGGACTCTCACACCTTACTTAATTTTCCCCCTCCATCCCCTTTACGCCCAGTCTTTCCCATTAACGCTCTCACCCTCTTTATTACCCCGCCTCCCGTCACGGAGTTTGCC
+
A-A,66CF;:@B7EFF,<CC9E,C<AECFFCC,6@6+BBF,,C,8@FG,@<CF:@:C,C,C,,,@C@F,:<,C+@:+@E,A,?EB4+@6CD,,5,9,@EG<EF?;5+@+:+CC,C,+@C+>9F+A4,+A<FAF9E9EF,=DFG,6,,@,@8EEF?DC,,6==,,7=F,,,7,,6+8++5?+++5,,+,7,,+@**07*2*/3399A*;5A4**14+*1**2(0(-0**0(3(33).(/,8((6.)/6?)))1;6)9/60:6<))40(-()--.-).-(411(((((((,(-((-(-3))..
@M04999:289:000000000-L3R54:1:1101:26495:7332 2:N:0:431
TGACTACCGGGGTATCTAATCCTGTTTGCTCCCCACGCTTTCGCATCTCAGCGTCAGTATCTGTCCAGAAGGCCGCCTTCGCCACCGGTATTCCTCCACATCTCTACGCATTTCACCGCTACACGTGGAATTCTACCTTCCTCTACAATACTCCAGATAACCAGTTTTAAGTGCAATTCCCAGGTTGAGCCCGGGGCTTTCACACCTAACTTAATTATCCGCCTACATGCCCTTTACGCCCAGTCATTCCGATTAACGCTCGCACCCTCCGTATTACCGCGGCTGCTGGCACGGAGTTAGC
+
CCCCCDGGGGGGGGGGGGGGGGGGGGGGGGGGGGGGGGGGGGGGGGGGGGGGGGGGGGGGGGGGGGGGGGGGGGGGGGGGGGGGGGGGGGGGGGGGGGGGGGGGGGGGGGGGGGGGGGGGGGGGGGGGGGGGGGGGGGGGGGFEFGGGGGGGGGGGDGFFGGGGGGGGGGGGGGGCFGFGGGGGGGFFFGGGGGGDGGGGFFFFFBFF=@FEEFFFFFFC>@??@;=C?EF@E@FCC;6BB7?.7AFFFF@?FF<>6(22209699?B?3><6?F9<24>>0((2(44:<(50(46:0).5
@M04999:289:000000000-L3R54:1:1101:20741:7386 2:N:0:431
TGGACTACTCGGGTATCTAATCCTGTTTGCTCCCCACGCTTTCGCATCTCAGCGTCAGTATCTGTCCAGAAGGCCGCCTTCGCCACCGGTATTCCTCCACATCTCTACGCATTTCACCGCTACACGTGGAATTCTACCTTCCTCTACAATACTCTAGTTAACCAGTTTTAAGTGCAATTCCTAGGTTGAGCCCAGGGCTTTCACACCTAACTTAATTATCCGCCTACATGCCCTTTACGCCCAGTCATTCCGATTAACGCTCGCACCCTCCGTATTACCGCGGCTGCTGGCACGGAGTT
+
CCCCCGGGGGGGGGGGGGGFGGGGGGGGGGGGGGGGGGGGGGGGGGGGGGGGGGGGGGGGGGGGGGGGGGFGFGGGGGGGGGGGGGGGGG7FGGGGGGGGGGGGGGGGGGGGGGGGGGGGGGGGGGGDFCEFGGGGGGGGGGGGGGGGGFFGGGGGGGFCFGGGGGGGGGGFGD@EFGFGGGGGDGGGGFGGGGFFDC>FCFFFFFFF58CEFAAFEFCEF2BDF9B4C<BBFFFF=EDFF5(06@AF?E31;<<@391@D;11(6964?F(((44<AA16(7039?FDF::>16(-,(
@M04999:289:000000000-L3R54:1:1101:17113:7387 2:N:0:431
TGGACTACAAGGGTATCTAATCCTGTTCGCTACCCATGCTTTCGAACCTCAGCGTCAGTTACAGACCAGAGAGCCGCCTTCGCCACTGGTGTTCTTCCATATATCTACGCATTCCACCGCTACACATGGAGTTCCACTCTCCTCTTCTGCACTCAAGAAAAACAGTTTCAGCTGCACTTCCCCGGTTAAGCCGAGGGCTTTCACAGCTGACTTGTTCTCCCGCCTGCGTTCGCTTTACGCCCAATAAATCCGGACAACGCTTGCCACCTACGTATTACCGCGTCTGCTGGCACGTAGTT
+
CCCCCGGGGGCEGGGGGGGFGGGGGFFGEGGGGGGDFFGGGGGGGFFGGGGFGGGGG7EFGGGGDGGGGGGGDGGGGGGGGCGGEFEFFFGGGGGGGGGGFGAEFEFGGGGGEGGGGGGGGGGFGEFCFFFFFGFCFGGFGGGGGGGGGGGGGGGDFAFFG?CGGFGGFG:DFCF?FGFGGFGEEEGG7;EGG>9>DDGGFFF>AFFF=3>AE>FFFFFFF5@BF9B@FFFFFF0:>>1BFF@1=E8>CEF132>91<>>,1((46>?::?(3)6>9:<619,132<A:7(17<?1?1<
@M04999:289:000000000-L3R54:1:1101:3870:7397 2:N:0:431
TCCGACTACTGGGGTATCTAATCCTGCTTGCTCCCCACGCTTTCGCATCTCAGCGTCAGTATCTGTCCAGAAGGCCGCCTTCGCCACCGGTATTCCTCCACATCTCTACGCATTTCACCGCTACACGTGGAATTCTACCTTCCTCTACAACACTCCAGATAACCAGTTTTAAGTGCAATTCCTAGGTTGAGCCCGGGGCTTTCACACCTAACTTAATTATCCGCCTACATGCCTTTTACGCCCAGTCATTCCGATTAACGTTCGCACCCTCCGTATTACCGCGCCTCCTGGCACGGAGTTT
+
C@68<@@BFFFGGGG;FGF@@,<FF<<E9<@EFG,CFE+CFFGGGG,BFFFFGGEFECBEFCF<FFA,CF,EFFGFC7FCGFEFGGGFCFF@D9?A@F=E@FGGGGGBFCF:F@DGGGGGGEGGGG7?==F,8@BFFD,6=DDFGG8=,@,1@EC,3=A,E@DGG+@EF8F8,EFGFCFGGG+=;,@9?,,@7+7?7C79?9FFF6@E2433@6=+9:B?FF?D92(0/7?@;)1;AE<>D@;D6@))<6<C@?0/3)-((,,-919>?2<:94(4546A?B>09:(14306:<<(((-8)
@M04999:289:000000000-L3R54:1:1101:22198:7401 2:N:0:431
GACTACTCGGGTATCTAATCCTGTTTGCTCCCCACGCTTTCGCATCTCAGCGTCAGTATCTGTCCAGAAGGCCGCCTTCGCCACCGGTATTCCTCCACATCTCTACGCATTTCACCGCTACACGTGGAATTCTACCTTCCTCTACAATACTCCAGATAACCAGTTTTAAGTGCAATTCCCAGGTTGAGCCCGGGGCTTTCACACCTAACTTAATTATCCGCCTACATGCCCTTTACGCCCAGTCATTCCGATTAACGCTCGCACCCTCCGTATTACCGCGTCTGCTGGCACGGAGTTAGCC
+
CCCCCGGGGGGGGGGGGGGGGGGGGGGGGGGGGGGGGGGGGGGGGGGGGGGGGGGGGGGGGGGGGGGGGGGGGGGGGGGGGGGGGGGGGGGGGGGGGGGGGGGGGGGGGGGGGGGGGGGGGGGGGGGGGGGGGGGGGGGGGGGGGGGFGGGGGGGGGGGGGGGGGGGGGFFFFGGGFGFGGGC9:@?@FCGGEGGGGGGGFFFFFFFABEF@FFFF?BF2?@@?D@EF@@DFFFFFFFBFF?FF@EFFFF0@FFCCDBFFFFFF6<BFF>F?F7<AB69B(-4<FABF?:?B;B0:(69>4
@M04999:289:000000000-L3R54:1:1101:12216:7457 2:N:0:431
GACTACCAGGGTATCTAATCCTGTTCGCTCCCCACGCTTTCGTCCCTCAGCGTCAATCGGTATTTAGTAACCTGCCTTCGCAATCGGGGTTCTGTGTAATATCTATGCATTTCACCGCTACACTACACATTCCAGCTACTTCAATACTATTCAAGATTAACAGTATCAACGGCAGTTCTACAGTTAAGCTGCAGGTTTTCACCGCTGACTTATCAACCCGCCTACGGACCCTTTAAACCCAATAAATCCGGATAACGCTCGCATCCTCCGTATTACCGCGGCTGCTGGCACGGAGTTAGCC
+
CCCCCGGGGGGGGGGGGGGGGGGGGGGGGGGGGGGGGGGGGGGGG,EGGGGGGGGGGGGGGFGGGGCFFFGGGGGGGGGGG,CEGGEGGGGGGGGGGGEGGGGGGGGGGGGGGGGGGGGGGGGGGGGGGGGGGGGGGFGGGGGGGGGGGGGGGGGGGGGGGGGGGGGFGGGDEGGGFGFGGGGGGGGFGGFFGCCGGGGGFFFFBEDFFEF@FFFFFFFFFFFFF@@FFFFFFFFEFFFFFD@@EFFF;;F;@DEFFFDF@>>FF?BBF>?F??BFABBB09>>F:??<1<?034:<:<A5
@M04999:289:000000000-L3R54:1:1101:17390:7458 2:N:0:431
GACTACCCGGGTATCTAATCCTGTTTGCTCCCCACGCTTTCGCATCTCAGCGTCAGTATCTGTCCAGAAGGCCGCCTTCGCCACCGGTATTCCTCCACATCTCTACGCATTTCACCGCTACACGTGGAATTCTACCTTCCTCTACAATACTCCAGATAACCAGTTTTAAGTGCAATTCCCAGGTTGAGCCCGGGGCTTTCACACCTAACTTAATTATCCGCCTACATGCCCTTTACGCCCATTCATTCCGCTTAACGCTCGCACCCTCCGTATTACCGCGGCTTCTGGCACGGCATTAGGC
+
CCCCCGGGGGDGGGGGGGGGGGGGGFGGGGGGGGGCGGGGGGGG>FGGGEGGGGGGGGGGGGGGGGCEEEFFGGGGEEGEFEFGGFCGGGGGGFGGGGFDGGGGGGGGGFGGGGGGGGGGGGGED@@FCFFGGGGGGGFGFGGGGGGGGGGGGGGGGAFFGGGF=DFFFGG,AFFG??=;?7@GFGEFG6FG5:EC9FGGFF6FFFA4<EF=@F68>AF2F?D=:=E?E;@EFEEF1;28((7??EFFFE(66(/73>?FF19>FF6<B6??(8))629,7>0((.)4>87(((((-)6)4
@M04999:289:000000000-L3R54:1:1101:12002:7464 2:N:0:431
GGACTACCAGGGTATCTAATCCTGTTTGCTCCCCACGCTTTCGCATCTCAGCGTCAGTATCTGTCCAGAAGGCCGCCTTCGCCACCGGTATTCCTCCACATCTCTACGCATTTCACCGCTACACGTGGAATTCTACCTTCCTCTACAATACTCCAGATAACCAGTTTTAAGTGCAATTCCCAGGTTGAGCCCGGTGCTTTCACACCTAACTTAATTATCCGCCTACATGCCCTTTACGCCCAGTCATTCCGATTAACGCTCGCACCCTCCGTATTACCGCTGCTGCTGGCACTGAGTTAGC
+
CCCCCGGGGGGGGGGGGGGGGGGGGGGGGGGGGGGGGGGGGGGGGGGGGGGGGGGGCFGGGGGGGGGGFGGFGGGGGGGGGGGGGFCBFCGGGGGGGGGGGGGGGGGDGGGGGGGGGGGGGGGGGGGCDCGGGGGGGGGGGGGGGGGGGGGGGGGGFGFGGGGGGGGGGGGGEGGGFGFGFG6@EFG?FGGGGE+3@DGGFFFFFFFFEFFFBFFF?CF49>AAFFFC<==BFFEFFFFF>@0;@9EEFFE1<DDCF1>DD@>96938<B(3::?A>A:B(49B?FFB(:B<(.-)62:A:
@M04999:289:000000000-L3R54:1:1101:20535:7494 2:N:0:431
TGACTACTCGGGTATCTAATCCTGTTCGCTACCCATGCTTTCGAGCCTCAGCGTCAGTAACAGACCAGAGAGCCGCCTTCGCCACTGGTGTTCTTCCATATATCTACGCATTTCACCGCTACACATGGAGTTCCACTCTCCTCTTCTGCACTCAAGTCTCTCAGTTTCCGATGCTCTTCCTCAGTTAAGCTGAGGGCTTTCACATTCAGACTTAAAAGACCGCCTGCGCTCCCTTTACGCCCAATAAATCCGGACAACGCTTGCCACCTACGTATTACCGCGGCTGCTGGCACGTAGTTAC
+
CCCCC9EGGGCDGEGGGGGGGGGGGGGGGGGGGDEEDFGGGGGGFEFGGDFGCGGGGGFFEFECFGDG8FGGF8FCGGGGGDGGGGGGGGGGGGGGGFGGG<FFGFGGDGGGGGGDGEGEECEGFGFF<AFDFGCDGGGGGGGGGGG;F8FGGGG,7EGGGGGCG@ECFG>?@E=EFDDFFG?=EFDFFGF6?,1=DFFGFFCFFFFFFCEEEF6<=69@F>FBF995=>>@>FBFFF9DB@((6;7<<E@>3(66<;>:<:6?BB?<?48<:>>>FB<?F7;9>F?F)4(4<1<:::92)
@M04999:289:000000000-L3R54:1:1101:16707:7512 2:N:0:431
CCGTAGACTACAAGGGTATCTAATCCTGTTTGCTCCCCACGCTTTCGCATCTCAGCGTCAGTATCTGTCCAGAAGGCCGCCTTCGCCACCGGTATTCCTCCACATCTCTACGCATTTCACCGCTACACGTGGAATTCTACCTTCCTCTACAATACTCCAGATAACCAGTTTTAAGTGCAATTCCCAGGTTGAGCCCGGGGCTTTCACACCTAACTTAATTATCCGCCTACATGCCCTTTACGCCCAGTCATTCCGATTAACGCTCGCACCCTCCGTATTACCGCGGCTGCTGGCACGGAGT
+
CCCCCGGGGGGGGGGGGGGGGGGGGGGGGGGGGGGGGGGGGGGGGGGGEGGGGGGGGGGGGGGGGGGGGGGFGGGGGGGGGGGGGGGGGGGGGGGGGGGGGGGGGGGGGGGFGGGGGGGGGGGGGGGGGGGGGCFGGGDGGGGGGGGGGGGGGGGGGGGEFGCGGGFGGGGGGGGGFGFGGGGGGGGGGGFGFGGGGGGGFFFFFFFFFDDFFFFFEFFFFFEF?BF>@DEE<EFDEFFFFDFFFFFFFFFFFFF6@@DFCFFFF666>9:BFF6::B>A<A?BF9BFFF>22?BF:>193
@M04999:289:000000000-L3R54:1:1101:26155:7533 2:N:0:431
ATTGACTACTCGGGTATCTAATCCTGTTCGCTCCCCACGCTTTCGTCCATCAGCGTCAATCGGTATTTAGTAACCTGCCTTCGCAATCGGGGTTCTGTGTAATATCTATGCATTTCACCGCTACACTACACATTCCAGCTACTTCAATACTATTCAAGATTAACAGTATCAACGGCAGTTCTACAGTTAAGCTGCAGGTTTTCACCGCTGACTTATCAACCCGCCTACGGACCCTTTAAACCCAATAAATCCGGATAACGCTCGCATCCTCCGTATTACCGCGGCTGCTGGCACGGAGTT
+
CCCCCGGGGGGGGGGGGGGGGGFGGGGGGGGGGGGGGGGGGGGGGGGGGGGGGGGGGGGGGGGGGGGGGGGGGGGGGGGGGGGGGGGGGGGGGGGGGGGGGGGGFGGGGGGGGGGGGGGGGGGGGGGGGGGGGGGGGGGGGGGGGGGGGGGGGGGGGGGGGGFGGGGFGGGGGGGGFGFGGGGGFGGGFGGGGFGGGFGGFFFFFFFFFFADEFFFFFFBFA=AFDFF@FFFFFFFE<EFFFDFFF;ECFFF>B;@;3@D@FFFB>?>F?A?021:>AFF069;>F>BFB0:(,2126::
@M04999:289:000000000-L3R54:1:1101:26029:7534 2:N:0:431
TGTTGGACTACTGGGGTATCTAATCCTGTTTGCTCCCCACGCTTTCGCATCTCAGCGTCAGTATCTGTCCAGAAGGCCGCCTTCGCCACCGGTATTCCTCCACATCTCTACGCATTTCACCGCTACACGTGGAATTCTACCTTCCTCTACAATACTCTAGTTCACCAGTTTTAAGTGCAATTCCTAGGTTGAGCCCAGGGCTTTCACACCTAACTTAATTATCCGCCTACATGCCCTTTACGCCCAGTCATTCCGATTAACGCTCGCACCCTCCGTATTACCGCGGCTGCTGGCACGGAGT
+
CCCCC,FEDFGGGGGGGGGGGC,@EEG,EFCDFFFGCGFG:@F>FGEGGGGDF<CFGGEGGGGGG<CCFFGGGFGFFFF+CFGFGGGGCBFEGE<FFGEGFFGFGGGFGGDFGCGCGGGGGCFGGGGGGGFG7D>8BDCFGGFCDAEGEGD83@DFGGGGGG,EFA?DGGGGGGFFF7<DFFFEFC98EGGGGGG9?C6>AF5><CFFF>D:);BAEFFFF4AEFFFFFFF:CB)-;3:FEDFF>(2;E<E3653???@EE;@?7(119936(4;BFB()6A01,(4611>?:?1)(4(-4
@M04999:289:000000000-L3R54:1:1101:16658:7539 2:N:0:431
GACTACAGGGGTATCTAATCCTGTTTGCTCCCCACGCTTTCGCATCTCAGCGTCAGTATCTGTCCAGAAGGCCGCCTTCGCCACCGGTATTCCTCCACATCTCTACGCATTTCACCGCTACACGTGGAATTCTACCTTCCTCTACAATACTCTAGTTAACCAGTTTTAAGTGCAATTCCTAGGTTGAGCCCAGGGCTTTCACACCTAACTTAATTATCCGCCTACATGCCCTTTACGCCCAGTCATTCCGATTAACGCTCGCACCCTCCGTATTACCGCGTCTGCTGGCACGGCGTTAGCC
+
CCCCCGGGGGGGGGGGGGGGGGGGGGGGGGGGGGGGGGGGGGGGGGGGGGGGGGGGGGGGGGGGGGFFFGGGGGGGGGGGGGGGGDFEEGGGGGGGGGGGGGGGGGFGGGGGGGGGGGGGGGGGGGGDGG8FFFGGGGGGGGGGGFGFFGGGGGGGGGGGGFGGGGGFGGGGFFGGFGFGGCFFGGGGGGGGFGC>FGGGFFFFFFFFFFFEEFFFEFFAFAFF=EF4@@DFFFFE=D@FFFEFFECFE@;<;<?E6;@;09BBB?:1:9667?2:><;F2>119A:(23>:9((,,40<:
@M04999:289:000000000-L3R54:1:1101:19137:7552 2:N:0:431
CTGAGACTACAAGGGTATCTAATCCTGTTCGCTACCCATGCTTTCGAGCCTCAGCGTCAGTAACAGACCAGAGAGCCGCCTTCGCCACTGGTGTTCTTCCATATATCTACGCATTTCACCGCTACACATGGAGTTCCACTCTCCTCTTCTGCACTCAAGTCTCTCAGTTTCCGATGCTCTTCCTCAGTTAAGCTGAGGGCTTTCACATTCAGACTTAAAAGACCGCCTGCGCTCCCTTTACTCCCAATAAATCCGGACAACGCTTGCCACCTACGTATTACCGCTGCTGCTGGCACGTAGT
+
CCCCCFGGGGGGGGGGGGGGGGGGGGGGGGGGGDGGGGGGGGGGGGGGGGGGGGGGGGGGGGGGGFCFGGGGGFDGGDGGGGGGGG=FGGGGGGGGGGGGGGGGGGGGGGGGDGGGGGGGGGGGGDGGGGGFGGGGGGGGGGGGGGGGGGGFGGGFGGCGGGGGGGCFGGGGGEGGFGFGGGGGGCFGGGGAFGGGGCGGFFFFFFFFFFF*7CFFEFF7+10@>A>AFF>F9@=@F@E6>*0>BF8=3)1<<E@02>>@FFFFF<DBAFFB::023:56<430(,-2)<?)4:04:?0(.
@M04999:289:000000000-L3R54:1:1101:25088:7563 2:N:0:431
ATCGGGACTACACGGGTATCTAATCCTGTTCGCTCCCCACGCTTTCGTCCATCAGCGTCAATCGGTATTTAGTAACCTGCCTTCGCAATCGGTGTTCTGTGTAATATCTATGCATTTCACCGCTACACTACACATTCCAGCTGCTTCAATACTATTCAAGATTAACAGTATCAACGGCAGTTCTACAGTTAAGCTGCAGGTTTTCACCGCTGACTTATCAACCCGCCTACGGACCCTTTAAACCCAATGAATCCGGATAACGCTCGCATCCCCCGTATTACCGCGGCTGCTGGCACGGATT
+
CCCCCFGGGFGFFGDGGGGGGG<<FEGFGGGGG@GGGGCG+@FGGGDFGGGFCFGGGGGGGGFFDF@FGGGGGGDGFGEEEFFGGGGEGGGG,?FEGGGFGGG,@AGGGGGGGCGGFG;FGEGGEGDGGGGGGGGGGGGGGGFFGGGGGGADFEGGFFGF,=DCDF=DE:FEGFGGEG>CDGGG9E;DFFGGAFGGGGGGFFFFFFCF5>@A7AFFE9BA@BDAB9>@>DF=(:>?@6@FF3;@@1(8;3))9;9(323;32((4499<B2(-41,(1,)663((4(73(342?(,,((,-
@M04999:289:000000000-L3R54:1:1101:20593:7568 2:N:0:431
ACATTGACTACCGGGGTATCTAATCCTGTTCGCTCCCCACGCTTTCGTCCATCAGCGTCAATCGGTATTTAGTAACCTGCCTTCGCAATCGGGGTTCTGTGTAATATCTATGCATTTCACCGCTACACTACACATTCCAGCTACTTCAATACTATTCAAGATTAACAGTATCAACGGCAGTTTTACAGTTAAGCTGCAGGTTTTCACCGCTGACTTACCAACCCGCCTACGGACCCTTTAAACCCAATAAATCCGGATACCGCTCGCATCCTCCGTATTACCGCGGCTGCTGGCACGGAGT
+
CC8CCFGGGGGGGGGGGGGGGGGGGGGGGGGGGGGGGGGGGGGGGGEFGGGGGGGGGGGGGGG7,BFGGFG,FFAFFGFGGGGGFGEFGGGGGGGGGGGG<FFEFGGGGGGGGGGGGGGGGGGEEGGFFGGDGGGGGGFF=FCFGGGG8EA?FGGFFGFCFFFF;DFGGGGGGDGG5CBGGCEE9FFDFFFCFAFGGGGGFFFFFFFFFFBA96AFFFFF*>@FFFB@9B2(2;@0;3=66C@3<FD@E)9?E;@(8<?)4(9331;;?634A<(-:?7)6<6>B99B06?7(-2?B0294
@M04999:289:000000000-L3R54:1:1101:3838:7571 2:N:0:431
GAGACTACCAGGGTATCTAATCCTGTTCGCTACCCATGCTTTCGAACCTCAGCGTCAGTTACAGACCAGAGAGCCGCCTTCGCCACTGGTGTTCTTCCATATATCTACGCATTCCACCGCTACACATGGAGTTCCACTTTCCTCTTCTGCACTCAAGAAAAACAGTTTCAGCTGCACTTCCCCGGTTAAGCCGAGGGCTTTCACAGCTGACTTGTTCTCCCGCCTGCGCTCGCTTTACGCCCAATAAATCCGGACAACGCTTGCCACCTACGTATTACCGCGGCTGCTGGCACGTAGTTAT
+
CCCCCGFGG8@,BCCCFFGFGGFGGGCGGCG@FFFGGGGGGGFCCCF@CFFE@FGEEEGFFGGGGGG@F8CF@@FEEGCFGGGGDEGGGGG<?EEFFGAFCFGFGGGGGGECFFB?FGGDFEFEGCDEEGGFFFGDED=9CF8EF,DFCACE=@E8?,,,6DGF?FFFGGGFGGGGFGFCFFFCGGGGCCA?CGGG*0CFFFFFA4FFBEBFF4:+:9B*/5@->BF>(26696;6)7:5:>;1=;AE<7602261::09?40?>BD<:08:<26>A492(,1>9>B:)5<(48:0(4-))
@M04999:289:000000000-L3R54:1:1101:15873:7588 2:N:0:431
AGAGACTACCCGGGTATCTAATCCTGTTTGCTCCCCACGCTTTCGCATCTCAGCGTCAGTATCTGTCCAGAAGGCCGCCTTCGCCACCGGTATTCCTCCACATCTCTACGCATTTCACCGCTACACGTGGAATTCTACCTTCCTCTACAATACTCTAGTTAACCAGTTTTAAGTGCAATTCCTAGGTTGAGCCCAGGGCTTTCACACCTAACTTAATTATCCGCCTACATGCCCTTTACGCCCAGTCATTCCGATTAACGCTCGCACCCTCCGTATTACCGCGGCTGCTGGCCCGGAGTT
+
CCCCCGGGGGGGGGGGGGGGGGGGGGGGGGGGGGGGGGGGGGGGGGGGGGGGGGGGGGGGGGGGGGGGGFGGGGGGGGGGGGGGGGGGGGGGGGGGGGGGGGGGGGGGGGGGGGGGGGGGGGGGGG=F8CCFGGGGGGGGGGGGGGGGFGGGGGGGFGGFGGGGGFGGGGGGGGFGFGFGGGGGG6EGFGGGGFFGGCCFFFFAFFFFFEBFFFFFFCFFFEDD=92>3;*6BBEFFCE4@FF;,=@9EEFCE0;6;CC1((/,,4>9<::063(::9<>:2>(74(-8?7:(-434;<?
@M04999:289:000000000-L3R54:1:1101:25046:7610 2:N:0:431
TGGACTACAAGGGTATCTAATCCTGTTCGCTACCCTTGCTTTCGAACCTCAGCGTCAGTTACAGACCAGAGAGCCGCCTTCGCCACTGGTGTTCTTCCATATATCTACGCATTCCACCGCTACACATGGAGTTCCACTCTCCTCTTCTGCACTCAAGAAAAACAGTTTCAGCTGCACTTCCCCGGTTAAGCCGAGGGCTTTCACAGCTGACTTGTTCTCCCGCCTGCGTTCGCTTTACGCCCAATAAATCCGGACAACGCTTGCCACCTACGTATTACCGCGGCTGCTGGCACGTAGTTAC
+
CCCCCGGGGGGGGGGGGGGGGGGGGGGGGGGGGGGCFGGGGGGGDFGGGGGGGGGGGGGGGGGGGGGGGGGGGGGGGGGGGGGGGGGGGGGGGGGGGGGGGGGGGGGGGGGGGGGGGGGGGGGGGGGGDGGGGGGAFGGGGGGGGGGGGGGGGGGGGGGGGGGGGGGGFGGGGGGFFGFGGGGG+@EEFGGGGGGGGGGGFFFFFBAFBEFFFFFFFFFFFBFFFBDB@FFD>DDFEFDFF9;7@EE376@F06;61?FB:8<B.)5<B::282<BFFF69B;9((227(24<?4(.-69)
@M04999:289:000000000-L3R54:1:1101:13944:7614 2:N:0:431
AGACTACCGGGGTATCTAATCCTGTTCGCTACCCATGCTTTCGAGCCTCAGCGTCAGTAACAGACCAGAGATCCGCCTTCGCCACTGTTGTTCTTCCATATATCTACGCATTTCACCGCTACACATGGAGTTCCACTCTCCTCTTCTGCACTCAATTCTCTCAGTTTCCGATGCTCTTCCTCAGTTAAGCTGCGGGCTTTCACATTCAGACTTAAAAGACCGCCTGCGCTCCCTTTACGCCCAATAAATCCGGACAACGCTTGCCGCCTACGTATTACCGCGGCTGCTGGCACGTAGTTA
+
C@CCCEDCGGFGGEGFF9<,C@CCC;C6@F@C@FEF,6C<CF7,6BFFGA6EFGCCGGCC@FFGFGCE@6C,CF6@CCFGGDG7?A?6699BE@EFFEF9FAF<EGG@@,CFGFFFF7>C=@?FFF4,9?FFCFFFGFE=@FGGFDEFGFFFF81,@=3@=EDGDFFFFC+@@@8=CGFD?F8=EF@E=2=C,+@9;CFGF6;BABFF?EEFF+=66B>5F@(6=B=(6@<>?(7E470>91;4643;C?;9((3,8:(443(33907?2<6?2<?69)-,(496;??F(8?7:?B:?AA
@M04999:289:000000000-L3R54:1:1101:18905:7703 2:N:0:431
GGCGACTACACGGGTATCTAATCCTGTTTGCTACCCACGCTTTCGAGCATGAACGTCAGTGTTATCCCAGGAGGCTGCCTTCGCCATCGGTATTCCTCCACATCTCTACGCATTTCACTGCTACACGTGGAATTCTACCCCCCTCTGACACACTCTAGTTAGACAGTTTCAAATGCACGTCCCAAGTTGAGCTCGGGGATTTCACATCTGACTTATCTAACCGTCTGCGCTCGCTTTACGCCCAGTAATTCCGATTAACGCTCGCACCCTACGTATTACCGCGGCTTCTGGCACGTCGTTT
+
CCCCCGGGGGGGGGGGGGGGGGGGGGGGGGGGGGGGGGEGGGGGGGGGGGGGGGGGGGGGGGGGGGGGGG?FECFGGGGGGGGGGEGGGGGGGGGGGGGGGGGGGGGGGGGGGGGGGGGGGGGGGGGGGEFGGGGGFGFGGGGGGGD=DGGGGEGGGAFGAA=DAFGGGGGGGG9E7DDDGGG7D?FGEG6FAFGDG>5DFFFFFFFFFE4EBAFFCFFFFF99@B>E@@@F01<DF3C)19((,/9)9EFC4/2844<?0(,(-9>B6334(.<98)6<-4(-3((44:)3(4(4((-3-
@M04999:289:000000000-L3R54:1:1101:22842:7713 2:N:0:431
ATCTAATCCTGTTCGCTCCCCACGCTTTCGTCCATCAGCGTCAATCGGTATTTAGTAACCTGCCTTCGCAATCGGGGTTCTGTGTAATATCTATGCATTTCACCGCTACACTACACATTCCAGCTACTTCAATACTATTCAAGATTAACAGTATCAACGGCAGTTCTACAGTTAAGCTGCAGGTTTTCACCGCTGACTTATCCACCCGCCTACGGACCCTTTAAACCCAATAATTCCGGATAACGCTCGCATCCTCCGTATTACCGCGGCTGCTGGCACGGAGTTAGCCGATGCTTATTCC
+
CCCCC<EFGGGGGGGCFGGFGGGGGEEGGGGGEFGGGGGGGGG@EG8FGGGGGGGGDCFDFEFGGGGCCEFFFGGGDFE?FGGGGG,B,@FGEEGGGGGFG<FFGGGCF9FGFGDGFGGGFGFGGCGGGGFFGFFG=DFDDAF8DFFFGG8DGGGGFGGEGCEGGGGFGDFEFFFEFGF6=FCDFGGGGGG+@EE@DFGGFF>FFFD*8AFAFD99A>ABFEC7CED??(8)7*9@?EB)6(;<<>FF>0,:@E@EF><<:?26<(99>219<FB7?:21439<?BFFFB>>FF<A<A<<)
@M04999:289:000000000-L3R54:1:1101:25584:7749 2:N:0:431
CGACTACCGGGGTATCTAATCCTGTTCGCTCCCCATGCTTTCGCACCCCAGCGTCGGTAGGGACCCAGAGAGCTGCCTTCGCTTTTGGCGTTCCTTCGTAGATTTGCGGATTTCACCCCTACACACGAAATTCCACTCTCCTCTGTCTCACCCAAGTGAATTGGTTTCGAGAGCATTCCGCCAGTTTTTGGCGACTTTCACTTTCAACCCCAACCCGATATGCCTTTCCGAAGGTCGATTCACCGCCTACGTGCCCTTTACGCCCAGTCATTCCGAAGAACACTTGCCCCCCCCGTCTTAC
+
CCCCCGGGGGGGGGGGGGGGGGGGGGGGGGGGGGGGGGGGGGGGGGGGGGGGGGGGGGGGGGGGGGGGGGGGGGGGGGGGGGGGGGGGGGGGGGGGGGGGGGGGGGGGGGGGGGGGGGGGGGGGGGGGGGGGGGGGGGGGGGGGGGGGGGGGGGDFGGGGGGGGGGGGGGGGGGGGFGFGGGGGCFFGGGGGCGGDGGGGFFFFFFFFDDFFDFF):>>>DFFFFFEEF?F<>98>9(47<<B7?BFBB7(:::BF?BFFD<:B>((48<AFFF0:<0((42:AA2:0:?19191332<D>
@M04999:289:000000000-L3R54:1:1101:23757:7783 2:N:0:431
GACTACCAGGGTATCTAATCCTGTTCGCTCCCCACGCTTTCGTCCATCAGCGTCAATCGGTATTTAGTAACCTGCCTTCGCAATCGGGGTTCTGTGTAATATCTATGCATTTCACCGCTACACTACACATTCCAGCTACTTCAATACTATTCAAGATTAACAGTATCAACGGCAGTTCTACAGTTAAGCTGCAGGTTTTCACCGCTGACTTATCAACCCGCCTACGGACCCTTTAAACCCAATAAATCCGGATAACGCTCGCATCCTCCGTATTACCGCGGCTGCTGGCACGGACTTAGCC
+
CCCCCGGGGGGGGGGGGGGGGGGGGGGGGGGGGGGGGGGGGGGGGGGGGGGGGGGGGGGGGGGGGGGGGGGGGGGGGGGGGGGGGGGGGGGGGGGGGGGGGGGGGGGGGGGGGGGGGGGGGGGGGGGGGGGGGGGGGGGGGGGGGGGGGGGGGGGGGGGGGGGGGGGGGGGGGGGGFGFGGGGGGGGGGGGGGGGGGGGGFFFFFFFFFFFFFFFFFFFFFFFFFFFF@FFFFFFFFFFFFDFFFFC?EBB;?DFFFBFD@>FFFFBDFFF?FFFFA?F;B>FF?F??B0<196(4?<AB?
@M04999:289:000000000-L3R54:1:1101:5710:7797 2:N:0:431
CATTGGACTACTCGGGTATCTAATCCTGTTCGCTACCCATGCTTTCGCGCCTCAGCGTCAGTAACAGACCAGAGAGCCGCCTTCGCCACTGGTGTTCTTCCATATATCTACGCATTTCACCGCTACACATGGAGTTCCACTCTCCTCTTCTGCACTCAAGTCTCTCAGTTTCCGATGCTCTTCCTCAGTTAAGCTGAGGGCTTTCACATTCATACTTAAAAGACCGCCTGCGCTCCCTTTACGCCCAATAAATCCGGACAACGCTTGCCACCTACGTATTACCGCGGCTGCTGTCACGTAT
+
CC8CC@EGGGGGGGGGGGGGGGCCFGGEFGGEGFECAFFGGGGGGGG,@CFGG@FF@@FEGGGDGFGFGG?G@FFEE?+@FCGFGE:CEGGDGGGGGFG<<?<FE,FFGGAFGDE:<@E;FGGGGGGGGG<:ABB=;DFGCFE8@G?FFGGACA@AF8DEGFCGFGFCFGGGGE>C?DFCFDDCCFC@FFDGG7FGC767@ACFFAEF5;EE*?BFEFAC@6@:47)69@D(595>(=48CEFF9B2=@@AFE?@@0;@@FF9BF6(1362<:?FF024(56<(3409((-,2..)-,(,)
@M04999:289:000000000-L3R54:1:1101:28144:7815 2:N:0:431
GACTACCCGGGTATCTAATCCTGTTTGCTCCCCACGCTTTCGCATCTCAGCGTCAGTATCTGTCCAGAAGGCCGCCTTCGCCACCGGTATTCCTCCACATCTCTACGCATTTCGCCGCTACACGTGGAATTCTACCTTCCTCTACAATACTCCAGATAACCAGTTTTAAGTGCAATTCCCAGGTTGAGCCCGGGGCTTTCACACCTAACTTAATTATCCGCCTACATGCCCTTTACGCCCAGTCATTCCGATTAACGCTCGCACCCTCCGTATTACCGCGGCTGCTGGCACGGAGTTAGCC
+
CCCCCGGGGGGGGGGGGGGGGGGGGGGGGGGGGGGGGGGGGDGGEGGGGGGGGGGGGGGGGGGGGGGGGGGGGGGGGEGGGGGGGGGGGGGGGGGGGGGGGGGGGGGGGGGGGGGGGGGGFGGGGGGGGGGGGGGGGFGGGGGGGGGGGGGGGGG8EGGGGGGFFGGGE9FFFGGGFGFFGG?FGGGGGGGGGGEGGFGGFFFFFFFFFFFFFFAFEFFFFF@DD;EFEE1;@EFE?;65(4@@<EFFFFFF0:<2:BFF>>FFFF?BF;?2:>AAA4>9BF6>023(4(.(7;F(8>624
@M04999:289:000000000-L3R54:1:1101:24873:7857 2:N:0:431
TGGCTGACTACCGGGGTATCTAATCCTGTTTGCTCCCCACGCTTTCGCATCTCAGCGTCAGTATCTGTCCAGAAGGCCGCCTTCGCCACCGGTATTCCTCCACATCTCTACGCATTTCACCGCTACGCGTGGAATTCTACCTTCCTCTACAATACTCCAGATAACCAGTTTTAAGTGCAATTCCCAGGTTGAGCCCGGGGCTTTCACACCTAACTTAATTATCCGCCTACATGCCCTTTACGCCCAGTCATTCCGATTAACGCTCGCACCCTCCGTATTGCCGCGGCTGCTGGCACGGAGT
+
CCCCCGGGGGGGGGGGGGGGGGFGGGGGGGGGGGGGGGGGGGGGGGCGGGGGGGFGGEGGGGGGGGGGGGGGGGGFFFGGGGGGGGGGGGGGGGGGGGGGGGGF,EFGGGGFGFGGGGGGGGGGGGGGGGGG7FGGGGFGGGGGGGGGGFG8EGGGGGGFCGGGGGGGGGGGGG7CFGFGGGGGFFFGGGGFGGGGGGDGDFFFFFFFE?DEFFFFFFFFCEFF?DDDFFEFFFE@@;@FF<D@F60??AB<<>?BFF?BA<>:?>B>B;?BFFFFFFFAFFBBF9;69?DF7B:?F9(74
@M04999:289:000000000-L3R54:1:1101:12595:7961 2:N:0:431
GGACTACAGGGGTATCTAATCCTGTTTGCTCCCCACGCTTTCGCATCTCAGCGTCAGTATCTGTCCAGAAGGCCGCCTTCGCCACCGGTATTCCTCCACATCTCTACGCATTTCACCGCTACACGTGGAATTCTACCTTCCTCTACAATACTCCAGATAACCAGTTTTAAGTGCAATTCCCAGGTTGAGCCCGGGGCTTTCACACCTAACTTAATTATCCGCCTACATGCCCTTTACGCCCAGTCATTCCGATTAACGCTCTCACCCTCCGTATTACCGCGGCTGCTGGCACGGAGTTAGC
+
CCCCCGGGGGGGGDFGGGGGGGGGGGGGGFGGCFGGEGGGGGGGGEEGGGGGGGGGGGGGGGGGGGGGGGGFGFGGGGGGGGGGGGG7FCFGGGGGGGGDFGFGGGGGGGGGGGGGGGGGEGFGGGGGGGGGGGGGFGFGGGGGGFFGGGGGGFGGFGCFGGGGFCGGGGG=,@=FFGF7DF67FG:CCEGGGDE*CC>DF9FAAFFFEF=E=FFF?FCC>>@D?B5??E3BE@;4;(:>>0(4=3?36?11262CF0613(,4<13(122<04:)4<<1((39(,.2((83<(9(-4))-
@M04999:289:000000000-L3R54:1:1101:23575:7975 2:N:0:431
ACGACTACTCGGGTATCTAATCCTGTTTGCTCCCCACGCTTTCGCATCTCAGCGTCAGTATCTGTCCAGAAGGCCGCCTTCGCCACCGGTATTCCTCCACATCTCTACGCATTTCACCGCTACACGTGGAATTCTACCTTCCTCTACAACACTCCAGATAACCAGTTTTAAGTGCAGTCCCCAGGTTGAGCCCGGGGCTTTCACACCTAACTTAATTATCCGCCTACATGCCCTTTACGCCCAGTCATTACGATTAACGCTCGCACCCTCCGTATTACCGCGGCTGCTGGCACGGAGTT
+
CCCCCGGGGGGGGGDGGGGFGGGGGGGGGGGGGGGDGFGGGGGGD76FFGF<FEGGGGF9CEFFEFGGG,EF,FGGGGGGGGCFFG<FFGEFGGFGGGCEFGGGFGFGGG7FEEFFGGGGEGGDFC4?F79FCEEAFDF9DFGGGAEAE,@EGGG8=AAF=EDFEFGGGCDDEGGFDD*D+3=EFDDF?CG6FC5794>FFA+@AFEFF)(9?AA8CC6@C@BDF>B@?)3@@;1;741>6@;(;8;?))11((6:AF((3:B>09>F?BBF?(45-69:;B(,;96>44:B?6032::
@M04999:289:000000000-L3R54:1:1101:6660:7988 2:N:0:431
CGAGACTACCCGGGTATCTAATCCTGTTTGCTCCCCACGCTTTCGCATCTCAGCGTCAGTATCTGTCCAGAAGGCCGCCTTCGCCACCGGTATTCCTCCACATCTCTACGCATTTCACCGCTACACGTGGAATTCTACCTTCCTCTACAATACTCCAGATAACCAGTTTTAAGTGCAGTTCCCAGGTTGAGCCCGGTGCTTTCACACCTAACTTAATTATCCGCCTACATGCCCTTTACGCCCATTCATTCCGATTAACGCTCGCACCCTCCGGATTACCGCGGCTGCTGGCACGGAGTTC
+
CCCCCGGGGGGGGGGGGGGGGGGGGGGGGGGGGGGGGGGGGGGGGGGGGGGGFGGGGGGGGGGGGGFGGGGGGGGGGGGGDGGG@FGGGCFGFGGEGGGGGGGFGFGGGFGGEFFGEGGGGGGGGGGGGGDG9DGGGGGGGGGGGCDDF?GFGGGGGGGGGGGGGGGGCFGDADFGFFFGFGGGFFFFGDGGGG570?5:;>FFFFFB@EFBEFFFC+BAF?DFFFFB2CE=@BBBEEFDFF((()1???CE@;;(6)9;B@?9B;>9B:(4((-(.)54?06>0,-80,(2:<<B(34:)
@M04999:289:000000000-L3R54:1:1101:22213:8004 2:N:0:431
TGAGACTACACGGGTATCTAATCCTGTTTGCTCCCCACGCTTTCGCATCTCAGCGTCAGTATCTGTCCAGAAGGCCGCCTTCGCCACCGGTATTCCTCCACATCTCTACGCATTTCACCGCTACACGTGGAATTCTACCTTCCTCTACAATACTCCAGATAACCAGTTTTAAGTGCAATTCCCAGGTTGAGCCCGGGGCTTTCACACCTAACTTAATTATCCGCCTACATGCCCTTTACGCCCAGTCATTCCGATTAACGCTCGCACCCTCCGTCTTACCGCGGCTGCTGGCACGGAGTT
+
CCCCCGGGGGGGGGGGGGGGGGGGGGGGGGGGGGGGGGGGGGGGGGGGGGGGGGGGGGGGGGGGGGGGGGGFGGGGGGGGGGGGGGGGFGGGGGGGGGGGGGGGGGGGGGGGGGGGGGGGGGGGGGGGGGGGGGGGGGGGGGGGGGGGGGGGGGGGGGGGGGGGGGGGGGGGGFFGFGFGGGFFGGGGGGGGGGGCGGGGFFFFFFFFFEEFFFFFFFFFF?=B@DDFFFEF@D@@FEFDFBFDFEFEFEFE@(;;?EF0;??B>1>B?BFFB?(4?9<BB912>>FFF?FFFFFF0;<?
@M04999:289:000000000-L3R54:1:1101:3548:8070 2:N:0:431
GGACTACAGGGGTATCTAATCCTGTTTGCTCCCCACGCTTTCGCATCTCAGCGTCAGTATCTGTCCAGAAGGCCGCCTTCGCCACCGGTATTCCTCCACATCTCTACGCATTTCACCGCTACACGTGGAATTCTACCTTCCTCTACAATACTCCAGATAACCAGTTTTAAGTGCAATTCCCAGGTTGAGCCCGGGGCTTTCACACCTAACTTAATTATCCGCCTACATGCCCTTTACGCCCAGTCCTTCCGATTAACGCTCGCACCCTCCGTATTACCGCGGCTGCTGGCACGGAGTTAGC
+
CCCCCGGGGGGGGGGGGGGGGGGGGGGGGGGFGFGGGGGGGGGGGDGGGGGGGGGGEGGGGGGGGGGGGGGGGGGGGGGGGGGFGGGGGGGGGGGGGGGGGGGGGGGGGGGGGFGGGGGGGGGGGGGGDGCFFGGGGGGGDGFGFGGFGFGGGFFCFGGGGGGGGFGGF8EDGGGGFGFGFDGGGGGGGGGGG>EDD>>FFFFFFFFFFDEFFFFFFFFFFFF=D=2C?@EFFDF<3;;B@?FF@))<<@60;18C3?FFFFF9>>8((34161:))9<9>;>F><:0:11<F073(.-4)
@M04999:289:000000000-L3R54:1:1101:18641:8082 2:N:0:431
GGTGAGACTACACGGGTATCTAATCCTGTTTGCTCCCCACGCTTTCGCATCTCAGCGTCAGTATCTGTCCAGAAGGCCGCCTTCGCCACCGGTATTCCTCCACATCTCTACGCATTTCACCGCTACACGTGGAATTCTACCTTCCTCTACAATACTCCAGATAACCAGTTTTAAGTGCAATTCCCAGGTTGAGCCCGGGGCTTTCACACCTAACTTAATTATCCGCCTACATGCCCTTTACGCCCAGTCATTCCGATTAACGCTCGCACCCTCCGTATTACCGCTGCTGCTGGCACGGAGG
+
CCCCCGGGGGGGGGGGGGGGGGGGGGGGGGGGGGGGGGGGGGGGGGGGGGGGGGGGGGGGGGGGGGGGGGGGGGGGGGGGGGGGGGGGGGGGGGGGGGGGGGGGGGGGGGGGGGGGGGGGGGGGGGGGGGGGGGGGGGGGGGGGGGGGGGGGGGGGGGGCGGGGGGGGGGGGGGGGFGFGGGGGGGCCFGGDGFGDGG5CDFFFFFFFFFFFFFFFFFFFFFFEDFFFFFEFCEEFFFFFFD?9;;2EE@EFEC@1;?BA<09?2,6>>9(4<6>F:?BABBB0(--)4235(-3<1;(4(
@M04999:289:000000000-L3R54:1:1101:22162:8100 2:N:0:431
ATCCGGCTACTCGGGTATCTAATCCTGTTTGCTCCCCACGCTTTCGCATCTCAGCGTCAGTATCTGTCCAGAAGGCCGCCTTCGCCACCGGTATTCCTCCACATCTCTACGCATTTCACCGCTACACGTGGAATTCTACCTTCCTCTACAATACTCCAGATAACCAGTTTTAAGTGCAATTCCCAGGTTGAGCCCGGGGCTTTCACACCTAACTTAATTATCCGCCTACATGCCCTTTACGCCCAGTCATTCCGATTAACGCTCGCACCCTCCGTATTACCGCGGCTGCTGGCACGCAGTT
+
CCCC<CFFGGGGGGGF@FFGGGGGFGGGGGGGFGGGDDGGGGGGGGGG,@FGGGGFGEG@FGGGFDGFGGGGGEEGG7>CFEGCG7FFGG7F+<FGGDGGGGGCEEFG9<DEECFBFFGFGGG:FFGEEFGG,,6@BDEFEGGGGFGGGF9EDFFCG8DA9DFFFGF==DFFE,?AD71C?FDE98FFGG,1@FGGD7DG>FAFCFF4>D@EBC888C64BEE2>D=@FEFE@;@;@;<F6;91;@FF<CEFF@72419A03289>9;BFFF:02,4,5<419;(426?F7?:031(-(,.
@M04999:289:000000000-L3R54:1:1101:10274:8105 2:N:0:431
GACTACAGGGGTATCTAATCCTGTTTGCTCCCCACGCTTTCGCATCTCAGCGTCAGTATCTGTCCAGAAGGCCGCCTTCGCCACCGGTATTCCTCCACACCTCTACGCATTTCACCGCTACACGTGGAATTCTACCTTCCTCTACAATACTCCAGATAACCAGTTTTAAGTGCAATTCCCAGGTTGAGCCCGGGGCTTTCACACCTAACTTAATTATCCGCCTACATGCCCTTTACGCCCAGTCATTCCGATTAACGCTCGCACCCTCCGTATTACCGCGGCTGCTGGCACGGAGTTAGCC
+
CCCCCGGGGGGGGGGGGGGGGGGGGGGGGGGGGGGGGGGGGGGGGGGGGGGGGGGGGGGFGGGGGGGGGGGGGGGGGGGGGGGGGGGGGGGGGGGGGGGGGGGGGGGGGGGGGGGGGGGGGGGGGGGGGGGGGGGGGGGGGGGGGGGGGGGGGGGGGEGGGFFGGFGGFGGC=FFGFGFDFGCFFCFGFGGGDGEDDGGGFF6FBFFF@EC:6ACAEFB2?9@?B:C5>E@FFFFCFD@E?6;E<C?EFE08;FC<<2,,79;F9:4,8>F6<BFFA:(3(-26B??7<(806((38AA>:
@M04999:289:000000000-L3R54:1:1101:16844:8129 2:N:0:431
GGTTAGACTACAAGGGTATCTAATCCTGTTTGCTCCCCACGCTTTCGCATCTCAGCGTCAGTATCTGTCCAGAAGGCCGCCTTCGCCACTGGTGTTCTTCCATATATCTACGCATTCCACCGCTACACATGGAGTTCCACTCTCCTCTTCTGCACTCAAGAAAAACAGTTTCAGCTGCACTTCCCCGGTTAAGCCGAGGGCTTTCACAGCTGACTTGTTCTCCCGCCTGCGTTCGCTTTACGCCCAATAAATCCGGACAACGCTTGCCACCTCCGTATTACCGCGGCTGCTGGCACGTAGT
+
CCCCCGFGGGGGGGGGGGGGGGGGGGGGGGGGGGGGGGGGGGGGGGGGGGGGGGGGGGGGGFFGGGFGGGGGGFGGFFGGGGGGGGGGGGGGGGGGGGGGGGGFGGGGGGFFGGGGGGGGGGGGGGGGDFCF@DEGGGGGG,=EDGGGGGF,EGGGGGGFG8CFFDGGGGGGGGGGFGFGGGGGG@E:EEEE7EFCDGDDDFFFFFFFBDEE=>FA@FFEFFF=BB25BF=;<D?FFDDFF@F@BF6@EFEEF860(39<?B((8,82AF6:(2--8:>2<2(,42222:7>:17?(.(24
@M04999:289:000000000-L3R54:1:1101:19787:8162 2:N:0:431
CGTGACTACCAGGGTATCTAATCCTGTTTGCTCCCCACGCTTTCGCATCTCAGCGTCAGTATCTGTCCAGAAGGCCGCCTTCGCCACCGGTATTCCTCCACATCTCTACGCATTTCACCGCTACACGTGGAATTCTACCTTCCTCTACAATACTCTAGTTAACCAGTTTTAAGTGCAATTCCTAGGTTGAGCCCAGGGCTTTCACACCTAACTTAATTATCCGCCTACATGCCCTTTACTCCCAGTCCTTCCGATTAACGCTCGCACCCTCCGTATTACCGCTGCTGTTGGCACGGAGTTT
+
CCCCCGGGGGGGGGGGGGGGGGGGGGGGGGGGGGGGGGGGGGGGGGGGGGGGGGGGGGGGGGGGGGGGGGGGGGGGGGGGGGGDGGGFGDGGGGGGGGGGGFFGGGGGGGGGGGGGGGGGGGGGGGGGGGDFFGGGFGGGGGFGGGGGGGGGGGGGGFGGFGGDFFFGGGGGDGGGFGFFGGGGG,DFFFFGFGGGGCCGFFFA6=CADE:=CFB9@@FA9E>BA==D2A*>@BFFE=E+9BB:35.)95BD@?D@7CC136;01(7>;2<?0,,(4).432(-(23-4<08).,71(-4)
@M04999:289:000000000-L3R54:1:1101:7267:8203 2:N:0:431
CATTCGACTACTCGGGTATCTAATCCTGTTCGCTACCCATGCTTTCGAACCTCAGCGTCAGTTACAGACCAGAGAGCCGCCTTCGCCACTGGTGTTCTTCCATATATCTACGCATTCCACCGCTACACATGGAGTTCCACTCTCCTCTTCTGCACTCAAGAAAAACAGTTTCAGCTGCACTTCCCCGGTTAAGCCGAGGGCTTTCACAGCTGACTTGTTCTCCCGCCTGCGTTCGCTTTACGCCCAATAAATCCGGACAACGCTTGCCACCTACGTATTACCGCGGCTGCTGGCACGTAGT
+
CCCCCGGGGGGGGGGGGGGGGGCCFFGGGGGGGGGGGGGGGGGGGGGGGGGGGGGGGGGGGGGGGGGGGGGGGGGGGGGGGGGGGGGGGGGGGGGGGGGGGGGGGGGGGGGGGGGGGGGGGGGGGGGGGGGGGGGGGGGGGGGGGGGGGGGGGDGGGGGGGGGGGGGGGGGGGGGGFGFGGGGGGGGGGGGGGGGGGGGGFFFFFFFFFFFFFFFFFFFFFFFFBFFF213<?DFFFFFFFF@@BD6;EEFFFFBBFF>6?FFFFFFFFF??0.8:7<BFFFFF99FFFFFFF:02??FF4
@M04999:289:000000000-L3R54:1:1101:6031:8207 2:N:0:431
CAGACTACAGGGGTATCTAATCCTGTTCGCTACCCACGCTTTCGAGCCTCAGCGTCAGTTACTAGCCAGTCAGCCGCCTTCGCCACTGATGTTCTTCCATATATCTACGCATTTCACCGCTACACATGGAGTTCCACTGACCTCTCTAGCACTCAAGTCTTACAGTTTCTGATGCACGTCCATAGTTGAGCTCTGACCTTTCACATCAGACTTATTAGACCGCCTGCGCTCCCTTTACGCCCAATAATTCCGGACAACGCCCGCCACCTACGTATTCCCGCGGCTGCTGGCACGTGGTT
+
A<,,BF<,FFFGCFBCFFG,F@<6CEFDGGEFG86F@FE@:F9F8DCE<6@<FGGCB:FCEFFE,C@E86C@,69@CF:=A@FEFE8F,EEA<<F,,<<ADF<,C?,5AF=FGGG9<ECEECF9F<F,9,AFDEGGF94E=FGFDGFC3=DE=8=,3@9D3E39=D::3=E,@E?9D6D=D6D@,7=,==,,,7,58??FFFFFF+*+5*>8==+?041698:=DB>=24@@B=E:4*5)-/(/6)=7556((/31((..(.(3;(,(,(503).4)546((((((,.)(,2,-3(-,(
@M04999:289:000000000-L3R54:1:1101:15244:8224 2:N:0:431
ACAGACTACTCGGGTATCTAATCCTGTTTGCTCTCCACGCTTTCGCATCTCACCGTCAGTATCTGTCCAGAAGGCCGCCTTCGCCACCGGTATTCCTCCACATCTCTACGCATTTCACCGCTACACGTGGAATTCTACCATCCTCTACAATACTCCAGATAACCAGTTTTAAGTGCAGTTCCCAGGTTGAGCCCGGGGCTTTCACACCTAACTTAATTATCCGCCTACATGCCCTTTACGCCCAGTCATTCCGATTAACGCTCGCACCCTCCGTATTCCCGCGGCGGCTCGCACGGAGTTT
+
@CCCCGFEAFGGDGGGGGGDEEFA@CFDF<AFF,CFCF7FF,F9CFFEF<E@,;BEC:@FFFDFCFF<<EGDCFFF:F@4@<4C@FFG::FCFA9A?FA,F,ECFGG94AF@=BFFDED7FG+>FF79ACCF=FFD,EF8FGGDGG8,==;FGFGFE8EGFC?FG6,EFFF89C?,D+4++?=,,6@F?,5@C?E>GGDDA>4+BFFBD)):CA41:9=8B:(5>=(36C/>B:>5;>):;(62(6=)6)))((/66C;89@F((-440:?03<2:0)62197((-(,30(1(490((-()
@M04999:289:000000000-L3R54:1:1101:10173:8229 2:N:0:431
ATTTGACTACCCGGGTATCTAATCCTGTTTGCTCCCCACGCTTTCGCATCTCAGCGTCAGTATCTGTCCAGAAGGCCGCCTTCGCCACCGGTATTCCTCCACATCTCTACGCATTTCACCGCTACACGTGGAATTCTACCTTCCTCTACAATACTCCAGATAACCAGTTTTAAGTGCAGTTCCCAGGTTGAGCCCGGGGCTTTCACACCTAACTTAATTATCCGCCTACATGCCCTTTACGCCCAGTCATTCCGATTAACTCTCGCACCCTCCGTATTACTGCGGCTGCTGGCTCGTAGTT
+
CCCCCGGFGGGGGGGGGGGGGGGGGGGGGGGGGGGGGGGCGGGGGGGGGGGGGFFGGEFGGGGGGDGFFFCFGGGGGGGGGGGGGGGGC:FFGGGGGGGGGGGFGFGGGGGGGGGGGGGGGGGGGGGEGGGEGGGGGGGFGGGGGGGGGGGGGGGGCGGCGCGG?FFGGFGCEEDCFGCGGGGFCCE?FC??C@FD*9?CBAAAFFFFFFE:BBC*9CA<F?:(5@@DB;?9345@@E);;0910(534?C?C37;?0:A)<:8(,(3,61(161(3.5>).),9(4163)5:(.(-(-,-
@M04999:289:000000000-L3R54:1:1101:11269:8251 2:N:0:431
GGAGGACTACAGGGGTATCTAATCCTGTTTGCTACCCACGCTTTCGAGCATGAACGTCAGTGTTATCCCAGGAGGCTGCCTTCGCCATCGGTATTCCTCCACATCTCTACGCATTTCACTGCTACACGTGGAATTCTACCTCCCTCTGACACACTCTAGTTAGACAGTTTCAAATGCACGTCCCAAGTTGAGCTCGGGGATTTCACATCTGACTTATCTAACCGTCTGCGCTCGCTTTACGCCCAGTAATTCCGATTAACGCTCGCACCCTACGTATTACCGCGGCTGCTGGCACGTAGTT
+
CCCCCFGGGGGGGGGGGGGGGGGGGGGGGGGGGGGGGGGGGGGGGGGGGGGGGGGGGGGGGGGGGGGGGGGGGGCFGGGGGGGGGGGGGGGGGGGGGGGGGGGGGGGGGGGGGGGGGGGGGGGGGGGGGGGGGGGGGGGGGGGGGGGGGGGGGGFGGGGGGGEGGGGGGGGGGGGGFGFGGGGGEFGGGGGFFFGGGGDGFFFFFFFFFFFCFFFFFFFFFFBFFFFDF9AFFFFFFFFFDDFF@;@E<?E?EFD<?77EF02;9>FFF:???0:?BFAAA?FFF;B>F>:7:(5::?1:<
@M04999:289:000000000-L3R54:1:1101:9442:8289 2:N:0:431
GACTACCGGGGTATCTAATCCTGTTCGCTCCCCACGCTTTCGTCCCTCAGCGTCAATCGGTATTTAGTAACCTGCCTTCGCAATCGGGTTTCTGTGTAATATCTATGCATTTCACCGCTACACTACACATTCCAGCTACTTCAATACTATTCAAGATTAACAGTATCAACGTCAGTTCTACATTTAAGCTGCAGGTTTTCACCGCTGACTTATCAACCCGCCTACGGACTCTTTAAACCCATTAATTCCTGATAACGCTCGCATCCTCCGTATTACCGCGGCTGCTGGCACGGAGTTAGCC
+
C9CCCEABEC7C7EEDECDFEFCFGFGGGFG<FEC@FGGGCFGGG,FE8@FGGGDCCFCBFFFFG9@FFE@EE<FGGGG,,B+4B7,>9FFGGGGDGGAFFGGG9F9EEFGD<EFBCFEEG9FGFGEFEFGGF;;DFBFGGGGF8CEFFDGGADFA>EF,=:9EGGGFCEE8@C+@DFFGGF7:EA:3AFFFC,@FGGG+?CF5B?001A@;EFB;@*5)97A):(((5(5>:574*.86((47)).19)9)7)5;17;;(.(/,;<A?(-318464--444>F?B44202((((-444))
@M04999:289:000000000-L3R54:1:1101:19396:8323 2:N:0:431
TACTTGACTACCGGGGTATCTAATCCTGTTTGCTCCCCACGCTTTCGCATCTCAGCGTCAGTATCTGTCCAGAAGGCCGCCTTCGCCACCGGTATTCCTCCACATCTCTACGCATTTCACCGCTACACGTGGAATTCTACCTTCCTCTACAATACTCCAGATAACCAGTTTTAAGTGCAATTCCCAGGTTGAGCCCGGGGCTTTCACACCTAACTTAATTATCCGCCTACATGCCCTTTACGCCCAGTCATTCCGATTAACGCTCGCACCCTCCGTATTACCGCGGCTGCTGGCACGGAGT
+
CCCCCGGGGCFGGGGGGGGGDFGGGGGGGGGGGGGGCGEFGGGGGGGGGGEFGGCGGGGGGG<FGGGGGFGFGBF<FFCGEEGGFGGFGGGECFGGGGFGGGGFFGFGGGGFFCEGGGCFGGGGGGGGGGGE7EADFFEGGGGGGGGGGGFGFCFGGGGFGDAAF=,@ECCFCC?EEDAFGGGGFFGGF9E6?FFGGCCC>>AAFFFFBFFFFFFF=8B<BEFC=B?F@@8C<E6,43;AE(:9B;<E@EF?CE@(2:(6A203<917>;1:B6946(56<2:;>>247??:7:1<1>>9:
@M04999:289:000000000-L3R54:1:1101:4957:8336 2:N:0:431
GGACTACAGGGGTATCTAATCCTGTTTGCTCCCCACGCTTTCGCATCTCAGCGTCAGTATCTGTCCAGAAGGCCGCCTTCGCCACCGGTATTCCTCCACATCTCTACGCATTTCACCGCTACACGTGGAATTCTACCTTCCTCTACAATACTCCAGATAACCAGTTTTAAGTGCAGTTCCCAGGTTGAGCCCGGGGCGTTCACACCTAACTTAATTATCCGCCTACATGCCCTTTACGCCCAGTCATTCCGATTAACGCTCGCACCCTCCGTATTACCCCCGCTGCCGGCACGGGGTTAGC
+
CCCCCGFGGGGGFGGGGGGGGG<-CEEEGGFGFGGCFG7C@FEGGCC<FFFCFFDFEFFCFGGEFEFACFFFEFGEEGE?=C:FGG>:7+6EBFFEFFFGGF9A=FFDBFGGGGFFGGGD@EFFEGDG7EFGEGFGGFEFGF;DEFG8@EFFCF8,3@DDDGEGDC8@C8@C,,=8D@?FGGD?8EDF67@FGGGDG*;DAF6BFE;9:=8@@BFF4884563103()))63(6)))(6>9(3=E9<A><481:?B)41(-720(4??:?0??7:><4(((-69>0(21-(((((-,((3)
@M04999:289:000000000-L3R54:1:1101:15429:8340 2:N:0:431
TTGACTACAAGGGTATCTAATCCTGTTCGCTACCCATGCTTTCGAACCTCAGCGTCAGTTACAGACCAGAGAGCCGCCTTCGCCACTGGTGTTCTTCCATATATCTACGCATTCCACCGCTACGCATGGAGTTCCACTCTCCTCTTCTGCACTCAAGAAAAACAGTTTCAGCTGCACTTCCCCGGTTAAGCCGAGGGCTTTCACAGCTGACTTGTTCTCCCGCCTGCGTTCGCTTTACGCCCAATAAATCCGGACAACGCTTGCCACCTACGTATTACCGCGGCTGCTGGCACGTAGTT
+
CCCCCGGGGFGGGGGGGGGGGGGGGGGGGGGGGGGGGGGGGGGGFEGGGGGGGGGGGGGGGGGGGGGGGGGGGGGGGGGGGGGGGGGGGGGGGGGGGGGGGGGGGGGGGGGGGGGFGGGGGGGGGGGGEFGGGGGGGGGGGGGGGGGGGGGGGGGGGGGCFCEGGGGGGGGGGGGGFGFGGGGGDGGDF7CFGGGGDGGGFFFFF>FFFEFFFFFFFFFF;@BFFBF=<D;1>DFFFFDBFFF@@;EECFEF0?>>FFFF??FFBA?BB?B1<?A2<A28>>B>>0(80:B:71874(6
@M04999:289:000000000-L3R54:1:1101:24493:8352 2:N:0:431
GCTGGACTACCCGGGTATCTAATCCTGTTCGCTCCCCACGCTTTCGTCCATCAGCGTCAATCGGTATTTAGTAACCTGCCTTCGCAATCGGGGTTCTGTGTAATATCTATGCATTTCACCGCTTCACTACACATTCCAGCTACTTCAATACTATTCAAGATTAACAGTATCAACGGCAGTTCTACAGTTAAGCTGCAGGTTTTCACCGCTGACTTATCAACCCGCCTACGGACCCTTTAAACCCAATAAATCCGGCTAACGATCGCATCCTCCGTATTACCTCGGCTGCTGGCACGGAGTT
+
CCCCCGGGGGGGGGGGGGGGGGGGGGGGGGGGGGGGGGGGGGDGGGGGGGGGGGGGFGGGGGGGGGGGGGGGFGGGGGGGGGGGGGCGGGGGGGGGGGGGGGGGCGGGGGGGGGGGGGGGGGGDGGGGGGGGGGGGGGGGGGGGGGGAEGGGGGFGGGGGGGGGGDFGGGGGGGGGEDFGGGGGGGGGGGGGGGGGGGGGFFFFFFFFFFFFFFFFFFFFFFFF@FFFFDF=BBFFDFEFFFFFF?F3<E?E;@F(:;33((-8>FFB9?BFB6?0:?<BF))3320((...-()44,4?3
@M04999:289:000000000-L3R54:1:1101:11802:8405 2:N:0:431
GTAAGACTACCCGGGTATCTAATCCTGTTTGCTCCCCACGCTTTCGCATCTCAGCGTCAGTATCTGTCCAGAAGGCCGCCTTCGCCACCGGTATTCCTCCACATCTCTACGCATTTCACCGCTACACGTGGAATTCTACCTTCCTCTACAATACTCCAGATAACCAGTTTTAAGTGCAGTTCCCAGGTTGAGCCCGGGGCTTTCACACCTAACTTAATTATCCGCCTACATGCCCTTTACGCCCAGTCATTCCGATTAACGCTCGCACCCTCCGTATTACCGCGGCTGCTGGCACGGATTT
+
CCCCCGGGGGGGGGGGGGGGGGGGGGGGGGGGAFFGGGGGGGGGGGGGGGGGGFGGGGGGGGGGGGGGGGGFGGGGGGGGGGGGGGGGGFGGGGGGGGGGGGGGGGGGGGFGGGGGGGGGGGGGGGGGGGGGGGGGGDGGGGGGGGGGGGGGFFGGGGGGGGGGGGGGGFGGGFGGFGFGGGGGGGGGGGGGGGGGGGGGBFFFFFFFFFFFFFFF4BFFFFF>BDDDFFEFF@DFFFFFFFBBD((7>EEFF;6;DFFF6;FF>FFFBBF?F>:???FAA?099;;9?FF:?3<16((4.
@M04999:289:000000000-L3R54:1:1101:8054:8410 2:N:0:431
GTAGACTACACGGGTATCTAATCCTGTTTGCTCCCCACGCTTTCGCATCTCAGCGTCAGTATCTGTCCAGAAGGCCGCCTTCGCCACCGGTATTCCTCCACATCTCTACGCATTTCACCGCTACACGTGGAATTCTACCTTCCTCTACAATACTCCAGATAACCAGTTTTAAGTGCAATTCCCAGGTTGAGCCCGGGGCTTTCACACCTAACTTAATTATCCGCCTACATGCCCTTTACGCCCAGTCATTCCGATTAACGCTCGCACCCTCCGTATTACCGCGGCTGCTGGCACGGAGTTT
+
CCCCCGGGGGGGGGCEGGGGGGFGGGGGGFGGGGGGGGGGG@FGGGGDGFGGGGGGGGGGGGFFGGCCFGGGGGGEEDGGGGGGGDGGGGCGFGGGGGGGGGGGGGGGGGGGGCGGFFFGGGGGGGGGGGGGGFFGFGGCFGGGGGGFFFFGGFGCGFFGAFGGFCECGFEGGGGGFCFFGGGGGGFFFCCGFFGDDDCGFFFFFFFFFFFBEAFFFCFFFCD>FF9B=ECE;@@D;43>;BFF?@EFF3?CF0<0;E;36:?;F>>6:BFF>?07822)-77>9>918>:61,((,44()
@M04999:289:000000000-L3R54:1:1101:15552:8413 2:N:0:431
AGACTACCAGGGTATCTAATCCTGTTTGCTCCCCACGCTTTCGCATCTCAGCGTCAGTATCTGTCCAGAAGGCCGCCTTCGCCACCGGTATTCCTCCACATCTCTACGCATTTCACCGCTACACGTGGAATTCTACCTTCCTCTACAATACTCCAGATAACCAGTTTTAAGTGCAATTCCCAGGTTGAGCCCGGGGCTTTCACACCTAACTTAATTATCCGCCTACATGCCCTTTACGCCCAGTCATTCCGATTAACGCTCGCACCCTCCGTATTACCGCGGCTGCTGGCACGGAGTTAGC
+
CCCCCGGGGGGGGGGGGGGGGGGGGGGGGGGGGGGGGGGGGGGGGGGGGGGGGGGGGGGGGGGGGGGGGGGGGGEGGGGGGGGGGGGGGGGGGGGGGGGGGGGGGGGGGGGGGGGGGGGGGGGGGGGGGGGGGGBFGGGGGGGGGGGGGGGGGGGGGGGGGGGGGGGGGGGGGGGGFGFGGGGFFGGFGGGGG6EDGGGGFFFFFFFFFFFFEFFFFFFEEFFDFFFEEFFFFBFCEFFF68(/=<EFFE;2@FFFF;B7B>FFBFFB??F?(4:<AF09006((370:?3<?0968?>F<
@M04999:289:000000000-L3R54:1:1101:15889:8423 2:N:0:431
TGGGACTACCGGGGTATCTAATCCTGTTCGCTACCCATGCTTTCGAGCCTCAGCGTCAGTAACAGACCAGAGAGCCGCCTTCGCCACTGGTGTTCTTCCATATATCTACGCATTTCACCGCTACACATGGAGTTCCACTCTCCTCTTCTGCACTCAAGTCTCTCAGTTTCCGATGCTCTTCCTCAGTTAAGCTGAGGGCTTTCACATTCAGACTTAAAAGACCGCCTGCGCTCCCTTTACGCCCAATAAATCCGGACAACGCTTGCCACCTACGTATTACCCCGGCTGCTGGCACGTATTT
+
CCCCCGGGGGGGGGGGGGGGGGGGGGGGGGGGDGGGGGGGGGGGGCGGGGGGGGGGGGGGGGGGGGGGGGGGGGGGGGGGGGGGGGGGGGGGGGGGGGGGGFGGGGGGGGGGGGGGGGGGGGGGGGGGGG<FGGGGGGGGGGGGGGGGGFGGGGGGGGGGGGGGDGGGGGGCEGGGFGFGGGGG9<FGFFGGGCFGG>CGFFFFFFFFFFE5>FFFEF66@>B)6@FDFFFFDFFFFFEF@?B@D<@3=3CEF;6?>FBFFBFF??><BFFFF::>48>A6(49076(2372:()-4()46
@M04999:289:000000000-L3R54:1:1101:21779:8429 2:N:0:431
TAGACTACTAGGGTATCTAATCCTGTTCGCTCCCCACGCTTTCGTCCATCAGCGTCAATCGGTATTTAGTAACCTGCCTTCGCAATCGGGGTTCTGTGTAATATCTATGCATTTCACCGCTACACTACACATTCCAGCTACTTCAATACTATTCAAGATTAACAGTATCAACGGCAGTTCTACAGTTAAGCTGCAGGTTTTCACCGCTGACTTATCAACCCGCCTACGGACCCTTTAAACCCAATAAATCCGGATAACGCTCGCATCCTCCGTATTACCGCGGCTGCTGGCACGGAGTT
+
CCCCCGGGGGGGGGGGGGGGGGGGGGGGGGGGGGGGGGGGGGGGGGGGGGGGGGGGGGGGGGGGGGGGGGGGGGGGGGGGGGGGGGGGGGGGGGGGGGGGFGGFGGGGGGGGGGGGGGGGGGGGGGGGGGGGFGGGGGGGGGGGGGGGGGGGGGGGFGGFGGGGGGGGGGGGGGGGFGFGGGGGFGGGGGGGGGGGGGGGFFFFFFFFFFFFFFFFFFFFFBFFFFFF>@FFFFFFFFFFFFF@83@9C?E>@14(;@<@F;BF;FFFDFFFFFFBBFA:B63629:?F?F?<:7>6<?
@M04999:289:000000000-L3R54:1:1101:14986:8431 2:N:0:431
GTCCGACTACTCGGGTATCTAATCCTGTTCGCTCCCCACGCTTTCGCTCCTCAGCGTCAGTGACGGCCCAGAGACCTGCCTTCGCCATCGGTGTTCTTCCCGATATCTACACATTCCACCGTTACACCGGGAATTCCAGTCTCCCCTACCGCACTCCAGTCCGCCCGTACCCGGCGCCGATCCACCGTTAAGCGATGGACTTTCACACCAGACGCGACCAACCGCCTACGAGCTCTTTCCGCCCAATAAATCCGGATAACGCTTGCACCCTACGTATTACCGCGGCTGCTGGCACGTAGTT
+
CCCCCCGGGGGGGGGGGGGGGGGGFGGGGGGGDGGGGGEEE@FGGDGGGGGGGCFGGEGGGGFGGFDE@FG8EGGGGFGGGGGGGGFFGE@F@FGGFGGGFECEGGGGGGFFFGGGDGG8=@FCGFFFCECC7D8=FAADFGGFGGEFGGEDEEEC>CCFGGGDE;EGCECFC5DDEG>DCDDDCFGFC*AEGC=5<37C6==F+@AFF0,663@>1>)(.886B><6<8(-(4:<):)92?(76<87)56477018?A<6>?:0?<<<?<03(.46?>A>39(4;0((),804218(6?)
@M04999:289:000000000-L3R54:1:1101:7683:8515 2:N:0:431
AGACTACCAGGGTATCTAATCCTGTTCGCTCCCCACGCTTTCGTCCATCAGCGTCAATCGGTATTTAGTAACCTGCCTTCGCAATCGGGGTTCTGTGTAATATCTATGCATTTCACCGCTACACTACACATTCCAGCTACTTCAATACTATTCAAGATTAACAGTATCAACGGCAGTTCTACAGTTAAGCTGCAGGTTTTCACCGCTGACTTATCAACCCGCCTACGGACCCTTTAAACCCAATAAATCCGGATAACGCTCGCATCCTCCGTATTACCGCGGCTGCTGGCACGGAGTTAGC
+
CCCCCGGGGGGGGGGGGGGGGGGGGGGGGGGGGGGGGGGGFGGGGGGGGGGGGGGGGGGGGGGGFDGGGGGGGGGGGGGGGGGG:FFFGGFGGGGGGGGGGGGGGGGGGGGGGGGGGGGGGGGGGGGGGGGGGGGGGGGGGGGGGGGGGGGFFFFGGGGGGGGGFGGGG:@CCE>GBFFGGDFGGGGGGGC@FCFGFGGGFFFAEDEFF:AEE>FAAFFF>BAAFBFFF@@FFFEFFCFFFFF34<EFCEFF?@D<@00<;>>>:>FBA:>?F7>DA2?9(42,427:?FB<?(3;3?9A4
@M04999:289:000000000-L3R54:1:1101:24556:8552 2:N:0:431
GACTACTGGGGTATCTAATCCTGTTTGCTCCCCACGCTTTCGCATCTCAGCGTCAGTATCTGTCCAGAAGGCCGCCTTCGCCACCGGTATTCCTCCACATCTCTACGCATTTCACCGCTACACGTGGAATTCTACCTTCCTCTACAATACTCCAGATAACCAGTTTTAAGTGCAGTTCCCAGGTTGAGCCCGGGGCTTTCACACCTAACTTAATTATCCGCCTACATGCCCTTTACGCCCAGTCATTCCGATTAACGCTCGCACCCTCCGTATTACCGCGGCTGCTGGCACGGAGTTAGCC
+
CCCCCGGGGGGGGGGGGGGGGGGGGGGGGGGGGGGGGGGGGGGGGGGGGGGGGGGGGGGGGGGGGGGGGGGGGGGGGGGGGGGGGGGGGGGGGGGGGGGGGGGGGGGGGGGGGGGGGGGGGGGGGGGGGGGGGGGGGGGGGGGGGGGGFGGGGGGFGGGGGGFGGGGFGGGFGGFGFGFGGGGGGGFGGGFGDGGGGGGGFFFFFFFFFFFFEFFFFAF=FFFFF=EFFFFFDFFFFDFED1=EFFFFFE@FD@E9?>DF>FFBB???BFF1?:9<A<9>(29B<)5(4:<(--(8(4<B:
@M04999:289:000000000-L3R54:1:1101:27161:8596 2:N:0:431
AGACTACCAGGGTATCTAATCCTGTTTGCTCCCCACGCTTTCGCATCTCAGCGTCAGTATCTGTCCAGAAGGCCGCCTTCGCCACCGGTATTCCTCCACATCTCTACGCATTTCACCGCTACACGTGGAATTCTACCTTCCTCTACAATACTCCAGATAACCAGTTTTAAGTGCAATTCCCAGGTTGAGCCCGGGGCTTTCACACCTAACTTAATTATCCGCCTACATGCCCTTTACGCCCAGTCATTCCGATTAACGCTCGCACCCTCCGTATTACCGCGGCTGCTGGCACGGAGTTAGC
+
CCCCCGGGGGGGGGGGGGGGGGGGGGGGGGGGGGGGGGGGGGGGGFGGGGGGGGGGGGGGGGGGGGGGGGGCGGGGGGGGGGGGGGGGGGGGGGGGGGGGGGGGGGGGGGGGGGGGGGGGGGGGGGGGGGGGGGGGGGGGGGGGGGGGGGGGGGGGGFGGGGGGGGGGGGGGGGGGFGFGGGGGGGGGGGGGDGGGGGGGFFFFFFFFFFFFEFFFFFFFFFFFFFEC?FEDFFFFFFFFF<?EF3<<?C@0?@<EFFFFB99>9FFFFFBF<BB>A<?>B(7;B?BF(2(.83(48?B64
@M04999:289:000000000-L3R54:1:1101:8105:8621 2:N:0:431
GACTACCGCGGTATCTAATCCTGTTCGCTCCCCATGCTTTCGAGCCTCAGCGTCAGTAACAGCCCAGAGAGCCGCCTTCGCCACTGGTGTTCTTCCATATATCTACGCATTTCTCCGCTACACATGGAGTTCCACTCTCCTCTTCTGCACTCAAGCCTCTCAGTTTCAGATGCTCTTCCTCAGTTAAGCTTAGGGCTTTCACATTCAGACTTTAAAGACCGCCTGCTCTGCCTTTACGCCCAATAATTCCCGACACCGCTTGCGACCTCCGGTTGACCTCGGCCTCTGGCTCGGAGTTAGC
+
--8B,E8F++6++:CCF9EE@E<CCEFD767@B@D,E@FEG,DF7@EF8@EG7B,,<<,CA6,:@,C,C66,:@FE,FEGEG7B:E,,BF7E<,C9<EFAC,E?,A+884:FE,9C>:CCF9E:FFCEF,64,,C6E7@FCGF8=FFEF=EG?E9,6,=8D8@3EC=,,==AD9DFFCF7DFCCCC:,3<,92@@F6+7<=+@+?;@A*));*3B+*+*::9=DB((./*77@?B*15>D2<;=8=3))1)(6(:(((,.,:?(1332)8(--((5)5)4:(((,.,5)).4((((4:)--
@M04999:289:000000000-L3R54:1:1101:21133:8623 2:N:0:431
GACTACACGGGTATCTAATCCTGTTTGCTCCCCACGCTTTCGCATCTCAGCGTCAGTATCTGTCCAGAAGGCCGCCTTCGCCACCGGTATTCCTCCACATCTCTACGCATTTCACCGCTACACGTGGAATTCTACCTTCCTCTACAATACTCTAGTTAACCAGTTTTAAGTGCAATTCCTAGGTTGAGCCCAGGGCTTTCACACCTAACTTAATTATCCGCCTACATGCCCTTTACGCCCATTCATTCCGATTAACGCTCGCACCCTCCGTATTACCGCGCCTGCTGGCACGGAGTTAGCC
+
CCCCCGGGGGGGGGGGGGGGGGGGGGGGGGGGGGGGGGGGGGGGGGGGGGGGGGGGGFGGGGGGGGGGGGDFGGGGGGG@FGGGGGGG@FGGGGGGGGGGGGGGGGFGEGGGGGGGEGGGGGGEGGC@FGGGGDGGGGGGGGGGGFCFGGGGGD=FGCFFGGFGGGGFEFGFCADGFGFGFDDGGGGGGGGGECEGGGGCEFAFFFFFFEF@9F9FFFF9F@D5>)>CFFFFFFEE@@9?=(.1<C?C<;7DF(?<703;(7999:6<?(-(4?FFFB>0(,3<??>(81<0,31:?A452
@M04999:289:000000000-L3R54:1:1101:12268:8639 2:N:0:431
GGGACTACCGGGGTATCTAATCCTGTTTGCTCCCCACGCTTTCGCATCTCAGCGTCAGTATCTGTCCAGAAGGCCGCCTTCGCCACCGGTATTCCTCCACATCTCTACGCATTTCACCGCTACACGTGGAATTCTACCTTCCTCTACAATACTCCAGATAACCAGTTTTAAGTGCAGTTCCCAGGTTGAGCCCGGGGCTTTCACACCTAACTTAATTATCCGCCTACATGCCCTTTACGCCCAGTCATTCCGATTAACGCTCGCACCCTCCGTATTACCGCGGCTGCTGGCACGGAGTT
+
CCCCCGGGGGGGGGGGGGGGGGGGGGGGGGGGEGGGGGGGGGGGGEGGGGGGGGGGGGGGGGGGGGGGGGGGGGGGGGGGGGGGGGGGGGGGGGGGGGGGGGGGGGGGGGGGGGGGGGGGGGGGGGGGEEGFFGGGGGGGGGGGGGGGGGFGGGGGDGGGGGGGGGGGGGGGGGGGFGFGGGGGEGGGGGGGG8>C?CGGFFFFFFFFFFFFFFFFFFFFF?FD@;@;E<@EF@@EC<;>>9@0=EFCCFE@D?FFFA6>FFFFBFF:?B?16:772<2:9>(9>BFBF:::B61(--4
@M04999:289:000000000-L3R54:1:1101:9734:8705 2:N:0:431
TGCCTCTCCGGGTATCTATCCCTGTTCGCTACCCATCCTTTCGTACCTCATCGTCATCTCCAGACCACTGACCCGCCTTCGCCACTTTTTTTCTTCCATATATCTCCGCATTCCACCGCTCCACATGGAGTTCCACTCCCCTCTTCTTCACTCAATAACCACAGTTTCAGCTGCACTTCTCCGTTTAATCCCCTCGTTCTCACACCTTCTTTCTTCTCCCGCCTCCGTTCTCTTTACGCCTAATATCTCCTTACCACTCCTGCCACCTACGTATTACCGCGTCTTCTGTCACGTTGTTAGC
+
-8,,8,,6=+++@7<<<F,,;6;CE,,,+B,7EFFG,6CAD@:,;C@,;E,C,9C,;,C,;,,,::6,,::,:,+@=F:<,@4,@F,,<,6+9FFFG?<,9,,5C,=+@7@4E,9EC+:C+@EF?=9,,,4,9,,@,44>>D68,6E9F,E,9A8,,3,,,+,,ED:DEFGGFD8EFGF+<:++@@+,,7,,+,***3*0?+B**3;*)**1*4BFC89<*-5>(7(-6:(/0*0*1((2(().))))9)/.)/()6(//.3;())6,/3(424,-6.29(((-(.)))-.)-:0(,,)6)
@M04999:289:000000000-L3R54:1:1101:14388:8775 2:N:0:431
GACTACTGGGGTATCTAATCCTGTTTGCTCCCCACGCTTTCGCATCTCAGCGTCAGTATCTGTCCAGAAGGCCGCCTTCGCCACCGGTATTCCTCCACATCTCTACGCATTTCACCGCTACACGTGGAATTCTACCTTCCTCTACAATACTCCAGATAACCAGTTTTAAGTGCAATTCCCAGGTTGAGCCCGGGGCTTTCACACCTAACTTAATTATCCGCCTACATGCCCTTTACGCCCAGTCATTCCGATTAACGCTCGCACCCTCCGTATTACCGCGGCTTCTGGCACGGAGTTAGCC
+
CCCCCGGGGGGGGGGGGGGGGGGFGGFGGGGFGGEEEGGGGGGG:CFGGGGGGGGCGFGGGGGFGGGFFFFGGGGGGGGGGCFGG@FFCFGGGGGGGGGGGGGGGEGGGGGGGGGGDGGGGGGEGCFFGFFGGGG9EGGGGGFFF89FGGGGGDFDFG9FGG,E=DDGCAFDFAFGFGFGFC@=ECFGGGGGCCGDGGGGFFFFFFFFDFE@EAFFEFA>ADFFFFF*>EBFFFFC(31:(/47.7?CEE(:7??E(6411>0(786:?4:6?2)<96>B04>(446<38412(144))42
@M04999:289:000000000-L3R54:1:1101:16426:8886 2:N:0:431
GACTACACGGGTATCTAATCCTGTTCGCTCCCCACGCTTTCGTCCATCAGCGTCAATCGGTATTTAGTAACCTGCCTTCGCAATCGGGGTTCTGTGTAATATCTATGCATTTCACCGCTACACTACACATTCCAGCTACTTCAATACTATTCAAGATTAACAGTATCAACGGCAGTTCTACAGTTAAGCTGCAGGTTTTCACCGCTGACTTATCAACCCGCCTACGGACCCTTTAAACCCAATAAATCCGGATAACGCTCGCATCCTCCGTATTACCGCGGCTGCTGGCACGGAGTTAGCC
+
CCCCCGGGGGGGGGGGGGGGGGGGGGGGGGGGGGGGGGGGGGGGGGGGGGGGGGGGGGGGGGGGGGGGGGGGGGGGGGGGGGEGGGGGGGGGGGGGGGGGGGGGGGGGGGGGGGGGGGGGGGGGGGGGGGGGGGDGGGGGGGGGGGGGGGGGGGGFGGGGGGGGGGGGGGG>CGGGFGFGGGGGGGGGGGGGGGFFGGGGFFFFFFFDFFEEFFFFFFF>EFFFD?=@BFFFFFFFFFDFFFFEEFFFFFF@?@E@7@?@FFFFBFF<B>??:BBFFFB6;>FFF>04:BFF0;>:?AFF:
@M04999:289:000000000-L3R54:1:1101:10226:8939 2:N:0:431
AAGAGGACTACTAGGGTATCTAATCCTGTTTGCTCCCCACGCTTTCGCATCTCAGCGTCAGTATCTGTCCAGAAGGCCGCCTTCGCCACCGGTATTCCTCCACATCTCTACGCATTTCACCGCTACACGTGGAGTTCTACCTTCCTCTACAATACTCCAGATAACCAGTTTTAAGTGCAATTCCCAGGTTGAGCCCGGGGCTTTCACACCTAACTTAATTATCCGCCTACATGCCCTTTACGCCCAGTCATTCCGATTAACGCTCGCACCCTCCGTATTACCGCGGCTGCTGGCACGGAGT
+
CCCCCGGGGGGGGGFFGGGGGGGGGGGGGFGGGGGGGFGFGEGFGGGGGGGGGGGCFGCFFGGGGGGGGGGGGGDGGGGDGGGGGGGGGGCEFCDGGGGGGFFFDFGGGGGGGDGGGGGGFGGGGGGGGGGGGGFGGGGFGGGGGGGGGGGFGGGGGGGD9EFAGGFFFFGGGGDG7DFGCDGGGGF6EECGGFFGGDCDEFFFFFFFFFFFEFF>EAFFFE??2@DF@B2C?E:@EFFFC<;BF0=;=AEFFFFD?<@FE<;:<(4(13:?B624(4.6<BF6>669((405:?36(4(,
@M04999:289:000000000-L3R54:1:1101:22155:8948 2:N:0:431
CAGACTACACGGGTATCTAATCACGTTCGTTACCCATCCTTTCGACCCTCATCGTCATCTACATACCTGCAAGCCGCCTCCGCCACTGCTGTTCTTCCATATCTCTACGCCTTCTACCGCTACACATCGAGTTCCACTCCCCTCTTCTGCACTCCTGAAGAACAGTTTCAGTTGCACTTACTCGGTTATGCCGAGGGCTTCCACAGCTGCCTTGTTCTCCCTCCTGCGTTCGCTTCACGCCCAATAAATCCTCACAATGCTTCCCTCCTACTCATTACTGCTGCTGCTGGCACGTAGTT
+
-8,A,CCF@8;++86E6<@6C@,-,;CC,,;CB6E,B,66B,;,,,8C,:6,C,CE6,6,<6E,,6:,,,,9,,6@CFD,F:,CEE,,,,:CF?FGGF,,,9,,,,,C,4+A4<,,9E7C48F:A,9,@,AF+,@,CE8,D+@E8EGGAFGFGF,,,,3,=,@E,633@,,,67=,9+*+++=++6A+,,747++039*;**++*3;/))-7*/=A?99.;5@DB)756(8(7<0(/),)623(,47)))())),53))/7/))297(()5)))).6>))-.52243>7(,,.(,(.(-
@M04999:289:000000000-L3R54:1:1101:15792:8953 2:N:0:431
TCAGACTACACGGGTATCTAATCCTGTTCGCTCCCCACGCTTTCGTCCATCAGCGTCAATCGGTGTTTAGTAACCTGCCTTCGCAATCGGGGTTCTGTGTAATATCTATGCATTTCACCGCTACACTACACATTCCAGCTACTTCAATACCATTCAAGATTAACAGTATCAACGGCAGTTCTACAGTTAAGCTGCAGGTTTTCACCGCTGACTTATCAACCCGCCTACGGACCCTTTAAACCCAATAAATCCGGATAACGCTCGCATCCTCCGTATTACCGCGGCTGCTGGCACGGAGTT
+
CCCCCGGGGGGGGGGGGGGGGGGGGGGGGGGGGGGGGGGGGGGGGGGGGGGGGGGGGGGGGGGGGGGGGGGGGGGGGGGGGGGGGGGGGGGGGGGGGGGGGGGGGGGGGFGGGGGGGGGGGGGGGGGGGGGGGGGGGFGGGGGGGGGGGGGGGGFFFGGGGGGGGGGGGGGGGGCE>GFGGGGGGGGGFGFGGGGGGGGGFFFFFF@A@BFFFFFFFFFFFFFFBD@FF5@97;@DFFFAEFFFFF;EFEEFF687@EE?F6:09;?9744:B?6??)6>079>;6907?08(313>>?F
@M04999:289:000000000-L3R54:1:1101:20212:8979 2:N:0:431
GACTACAGGGGTATCTAATCCTGTTTGCTACCCACACTTTCGAGCCTCAACGTCAGTTGCAGTCCAGTAAGCCGCCTTCGCCACTGGTGTTCTTCCATATATCTACGCATTCCACCGCTACACATGGAGTTCCACTTACCTCTACTGCACTCAAGTTGCCCAGTTTCCAAAGCCATTCCACAGTTGAGCTGTGGGCTTTCACTTCAGACTTAAGCAACCGTCTGCGCTCGCTTTACGCCCAATAAATCCGGATAACGCTCGGGACATACGTATTACCGCGGCTGCTGGCACGTATTTAGCC
+
CCCCCGGGGGGGGGGGGGGGGGGGGGGGGGGGGGGGGGGGGGGGGGGGGGGGGGGGGGGGGGGGGGGGGGGGGGGGGGGGGGGGGGGGGGGGGGGGGGGGGGGGGGGGGGGGGGGGGGGGGGGGGGGFFGGGGGGGGGGGGGGCGGDGGGGGGGGGGGGGGGGGFFGFGGCFGGGGFGFGGG?FGGGFGGCFF?EGGGGGFFFFFF7CEEFEEFFFFFFAEFFFFFFFFFFFFF4C2@FADBFE:CEEE1;6;?@E;>;@@@1996ADF?<<B():431,(4690237??7?<B<?6>AB2
@M04999:289:000000000-L3R54:1:1101:20002:8997 2:N:0:431
GACTACTAGGGTATCTAATCCTGTTCGCTCCCCACGCTTTCGTCCATCAGCGTCAATCGGTATTTAGTAACCTGCCTTCGCAATCGGGGTTCTGTGTAATATCTATGCATTTCACCGCTACACTACACATTCCAGCTACTTCAATACTATTCAAGATTAACAGTATCAACGGCAGTTCTACAGTTAAGCTGCAGGTTTTCACCGCTGACTTATCAACCCGCCTACGGACCCTTTAAACCCAATAAATCCGGATAACGCTCGCATCCTCCGTATTACCGCGGCTGCTGGCACGGAGTGCGCC
+
CCCCCGGGGGGGGGGGGGGGGGGGGGGGGGGGGGGGGGGGGGGGGEGGGGGGGDGGGGGGGGGGGGGGGFGGGGGGGGGGGGGGGGGGGGGGGGGGGGFGCFGGGGGGGGGGGGGGGGGGGGGGGGGGGGGGGGGGGAFGGGGGGGGGGGGGGGGGGGGDGGFFGGGGGGGEGGGGDFFFGGDGFGGDCCEGGGGGGGGFFFFFFFD>CFCFFFFFFFBBB4=5=459@BFFFFCEEEFBF033<9CCE@@<7<98;0<;;696>??B?0:?B>5A68>;B9B912),::?<0(44()-(-
@M04999:289:000000000-L3R54:1:1101:6488:9000 2:N:0:431
AGACTACTCGGGTATCTAATCCTGTTCGCTCCCCACGCTTTCGTCCATCAGCGTCAATCGGTATTTAGTAACCTGCCTTCGCAATCGGGGTTCTGTGTAATATCTATGCATTTCACCGCTACACTACACATTCCAGCTACTTCAACACTATTCAAGATTAACAGTATCAACGGCAGTTCTACAGTTAAGCTGCAGGTTTTCACCGCTGACTTATCAACCCGCCTACGGACCCTTTAAACCCAATAAATCCGGATAACGCTCGCATCCTCCGTATTACCGCGGCTGCTGGCACGGAGTTAGC
+
CCCCCGGGGGGGGGGGGGGGGGGGGGGGGGGGGGGGGGGGGGGGGGGGGGGGGGGGGGGGGGGGGGGGGGGGGGGGGGGGGGGGGGGGGGGGGGGGGGGGGGGGGGGGGGGGGGGGGGGGGGGGGGGGGGGGGGGGGGGGGGGGGGGGGGGGGGGGGGGGGGGGGGGGGGGGGGGGFGFGGGGGGGGGGGGGGGGGGGGGFFFFFFFFBFEFFFFFFFFDFFFFFFFFFFFFFFFFEFFFFFFFEFFFFFFFFFFFFFB?F9BFFFFFFFFF??FBFF<F>B>FFFFFFF041-,4?BFFA
@M04999:289:000000000-L3R54:1:1101:15709:9012 2:N:0:431
GGGACTACTGGGGTATCTAATCCTGTTTGCTCCCCACGCTTTCGCATCTCAGCGTCAGTATCTGTCCAGAAGGCCGCCTTCGCCACCGGTATTCCTCCACATCTCTACGCATTTCACCGCTACACGTGGAATTCTACCTTCCTCTACAATACTCCAGATAACCAGTTTTAAGTGCAGTTCCCAGGTTGAGCCCGGGGCTTTCACACCTAACTTAATTATCCGCCTACATGCCCTTTACGCCCAGTCATTCCGATTAACGCTCGCACCCTCCGTATTACCGCGGCTGCTGGCACGGAGTT
+
CCCCCGGGGGGGGGGGGGGGGGGGGGGGGGGGGGGGGGGGGGGGGDGGGGGGGGGGGGGGGGGGGGGGGFGGGGGGGGGGGGGGGGGGGGGGGGGGGGGGGGGGGGGGGDGGGGGGGGGGGGGGGGGGGEGGGGGGGGGGGGGGGGGGGGGGGGGGGGGGGGFGGGGGGGGGGGGGFGFGGGGFDFGGGGFGGGEGGGGGFFFFFFFFFEFFFAFFCFFFF?B?@@FEFEEEFFFFFF?DFFF6;@9?EFFF1?0;EE;>B?>FFFBB?<?F?01:AA<6(4(9;BFF:76?BFF(48B
@M04999:289:000000000-L3R54:1:1101:11098:9026 2:N:0:431
TTTGGGACTACTCGGGTATCTAATCCTGTTCGCTACCCATGCTTTCGAACCTCAGCGTCAGTTACAGACCAGAGAGCCGCCTTCGCCACTGGTGTTCTTCCATATATCTACGCATTCCACCGCTACACATGGAGTTCCACTCTCCTCTTCTGCACTCAAGAAAAACAGTTTCAGCTGCACTTCCCCGGTTAAGCCGAGGGCTTTCACAGCTGACTTGTTCTCCCGCCTGCGTTCGCTTTACGCCCAATAAATCCGGACAACGCTTGCCACCTACGTATTACCGCGGCTGCTGGCACGTAGT
+
CCCCCGGGGGGGGGGGGGGGGGGGGGGGGGGGGGGGGGGGGGGGGGGGGGGGGGFGGGGGGGGGGGEGGGGGGGGGGGEGGGGGGGGGGGGGGGGGGGGGGGGGGGGGGGGGGGGGGGGGGGGGGGGGFGG8FFGGGGFGGGGGGGGGGGGCGGGGGGGFGFFGGGGGGGGGGGGGBGFGGGGGGGGDGGGC9FGD>>DGEFFFFFFFFFEFFFFFEFFCFFFD2@FFDFFFFF?BFFF=>@?FFDFF@A>AF?>>6>08<FFFF(:?A??B4:6??A?ADF<>>029>F?426120<(,-
@M04999:289:000000000-L3R54:1:1101:3134:9029 2:N:0:431
GTGACTACACGGGTATCTAATCCTGTTTGCTCCCCACGCTTTCGCATCTCAGCGTCAGTATCTGTCCAGAAGGCCGCCTTCGCCACCGGTATTCCTCCACATCTCTACGCATTTCACCGCTACACGTGGAATTCTACCTTCCTCTACAATACTCCAGATAACCAGTTTTAAGTGCAGTTCCCAGGTTGAGCCCGAGGCTTTCACACCTAACTTAATTATCCGCCTACATGCCCTTTACGCCCAGTCATTCCGATTAACGCTCGCACCCTCCGTATTACCGCGGCTGCTGGCACGGAGTT
+
CCCCCGGGGGGGGGGGGGGGGGGGGGGGGGGGGGGGGGGGGGGGGGGGGGGGGGGGGGGGGGGGGGGGGGGGGGGGGGGGGGGGGGGGGGDGGGGGGGGGGGGGGGGGGGGGGGGGGGGGGGGGGGGGGGGGGGGGGGGGGGGGGGGGCFGGGGFFFGGGGGGGDFGGGGGGGGGGFGFGGFFGGGGEFFGFGG*7CGGGFFFFFFFFFFBEEFFFFFFFFFF@=@FFFFFFFFDEEEFFF9?@EEE3?EFFF02?FF?9@229>>;B:?<FFFF?4AF:7>-2130,)56(.-1(-44
@M04999:289:000000000-L3R54:1:1101:3566:9037 2:N:0:431
GGTTACTGCCCGGGGATGTAATCTTGTTTGCTACGCACTCTTTCTATCGTGATCCTCCCTGTCATCCCGGGAGCCTGCCTTCGACATGGTCAGTCGTCCCCCTCCCTACGCGTTTATATGCCACACGCTCACCCTTCTCTCACTCTTATGCCCTCCACTTAGACTCTCTATACTTCTCATCCCGAATGAAGCTCGGGTTTTTCACCTTTTCCTTATCTGCCCGTCTGCTCCCGCCTTACGTACTCTCTCTCTCGTTATCTCGTGCCCCCGACATCCTGTCCCTTACGTCAGCCCTTCGTTC
+
-8BB,C;,,,,6++6+8,,;,,6-,;6;,;,,,C,8,++C,;,,;,,6,6;,6E,<C,,;,C,<6,6C,+++++8,,,=<,,4,?,B,,,,6,,5,9477?++8+89,A+@+>FC+,,,9C,9F,+8+8++,,,+@,,7,,,7,,,3,,,,,6,,+3,3,,,,6,6@29,,7,5;,+=+2?<++*34,,,,,,,***/***//+9A>*8**096++*11**/--(((9))),(((6(.(),)/(.)))).)))((,((-.).(((((,(((,,()(.-)))).)).-((((.,(.40(.2(
@M04999:289:000000000-L3R54:1:1101:26978:9064 2:N:0:431
TAGGACTACAGGGGTATCTAATCCTGTTTGCTCCCCACGCTTTCGCATCTCAGCGTCAGTATCTGTCCAGAAGGCCGCCTTCGCCACCGGTATTCCTCCACATCTCTACGCATTTCACCGCTACACGTGGAATTCTACCTTCCTCTACAATACTCCAGATAACCAGTTTTAAGTGCAATTCCAGGTTGAGCCCGGGGCTTTCACACCTAACTTAATTATCCGCCTACATGCCCTTTACGCCCAGTCATTCCGATTAACGCTCGCACCCTCCGTATTACCGCGGCTGCTGGCACGGAGTT
+
CCCCCGGGGGGGGGGGGGGGGGGGGGGGGGGGGGGGGGGGGGGGGGGGGGGGGGGGGGGGGGGGGGGGGGGGGGGGGGGGGGGGGGGGGGGGGGGGGGGGGGGGGGGGGGGGGGGGGGGGGGGGGGGGGGGGGGGGGGGGGGGGGGGGGGGGGGGGGGGGGGGGGGGGGGGGGGGGFGFGGGGGGGGGGGGFGGGGDGGGFFFFFFFFFFFFFFBF@FFFFFDFFFDFFEFFFFFFFF?FFB;DFFEFFEEFFFFFEEF0((44719:(46648<?AF9-709BFF?BB:?BFF010(.
@M04999:289:000000000-L3R54:1:1101:14398:9107 2:N:0:431
GACTACTGGGGTATCTAATCCTGTTCGCTCCCCACGCTTTCGTCCATCAGCGTCAATCGGTATTTAGTAACCTGCCTTCGCAATCGGGGTCCTGTGTAATATCTATGCATTTCACCGCTACACTATACATTCCAGCTACTTCAATACTATTCAAGATCAACAGTATCAACGGCAGTTCTACAGTTAAGCTGCAGGTTTTCACCGCTGACTTATCAACCCGCCTACGGACCCTTTAAACCCAATAAATCCGGATAACGCTCGCATCCTCCGTATTACCGCGGCTGCTGGCACGGAGTTAGCC
+
CCCCCGGGGGGGGGGGGGGGGGGGGGGGGGGGGGGGGGGGGGGGG@FG9EGGGGGGGGGGGFGGGGFGGGGGGGGGGGGGGGGGGGGGGGGGGGGGGFGGGGGGGGGGGGGGGGGGGGGGGGGGGGGGGGGGGGGGGGGGGGGGGFGGGGGGGGGCGGGGGGGGGGGGGGG6EGGGFGFGGGGGFFGGGGGGGFFFGGGGFFFEFFFFFFEFFFFFFFBBFAFDDF2@BFFFFFEFEFDFFDF@AEEEE>>06<EFFBFFFFFFB?FFF>B61?AFBF6>02>FFBFF???2999F?FDA7
@M04999:289:000000000-L3R54:1:1101:13516:9122 2:N:0:431
GGACTACACGGGTATCTAATCCTGTTTGCTCCCCACGCTTTCGCATCTCAGCGTCAGTATCTGTCCAGAAGGCCGCCTTCGCCACCGGTATTCCTCCACATCTCTACGCATTTCACCGCTACACGTGGAATTCTACCTTCCTCTACAATACTCCAGATAACCAGTTTTAAGTGCAATTCCCAGGTTGAGTCCGGGGCTTTCACACCTAACTTAATTATCCTCCTACATGCCCTTTACGCCCAGTCATTCCGATTAACGCTCGCACCCTCCGTCTTACCGCGGCTGCTGGCACGTAGTTAGC
+
CCCCCGGGGGGGGGGGGGGGGGGGGGGGGGGGGGGGGGGGGGGGGGGGGGFGGGGGEGGGGGGFGGGGGGGGGGGGGGGGGGGGGGGDGCFGGGGGGGGGFGGGGGGGGCGGGCGGGCEGGGGGFGFCCGGGGGFGCFGGGGGGGGFGGGGGGGCDEFFGGGGGGGGGGG9C=DCFFGFFFCG?FGGGDGGGEC>DGGGGFFFFFEFFBFFFEFF>5FFF+>BD3B=C?E=BEDFCEDFAB<(6@ACCEC3;?D?EF0,6;21(9>B:?B9B(482<?002(464<?FB?BF<,463>>A9
@M04999:289:000000000-L3R54:1:1101:29015:9165 2:N:0:431
GACTACTGGGGTATCTAATCCTGTTCGCTCCCCATGCTTTCGAACCTCAGCGTCAGTTACAGACCAGAGAGCCGCCTTCGCCACCGGTGTTCTTCCATATATCTACGCATTCCACCGCTACACATGGAGTTCCACTCTCCTCTTCTGCACTCAAGAAAAACAGTTTCAGCTGCACTTCCCCGGTTAAGCCGAGGGCCTTCACAGCTGACTTGTTCTCCCGCCTGCGTTCGCTTTACGCCCAATAAATCCGGACAACGCTTACCACCTACGTATTACCGCGGCTGCTGGCACGTAGTTAGCC
+
CCCCCGGGGGGGGGGFGGGGGEGGGFGGG8FGGGGFEEEFGGGGGGGGGGGGGGGGGGGGGGGGFFGFGGGGGDGGGGDDCFGGG:B>C?C5<FGGGGGGGGGGGGFE=:FEGDGGGGG>FGGGGGGGGGGGFGGGGGGFGFFGGGFGGGGGGGGGGGGGCGGFGDG:@FGFF?DFDC?DDDDGGCFFFFEEGGEDG4FGFFFFFFFF@47>CFFFFFF>EB@6=;D@FFF;<DFFF09D;?F3@4AB:>>F>F?<>06010:ADFBB?0:?2?F2<?;(499>B::>:(48<F:646A<5
@M04999:289:000000000-L3R54:1:1101:22091:9187 2:N:0:431
GTGGACTACCCGGGTATCTAATCCTGTTTGCTCCCCACGCTTTCGCATCTCAGCGCCAGTATCTGTCCAGAAGGCCGCCTTCGCCACCGGTATTCCTCCACATCTCTACGCATTTCACCGCTACACGTGGAATTCTACCTTCCTCTACAATACTCCAGATAACCAGTTTTAAGTGCAATTCCCAGGTTGAGCCCGGGGCTTTCACACCTAACTTAATTATCCGCCTACATGCCCTTTACGCCCAGTCATTCCGATTAACGCTCGCACCCTCCGTATTACCGCGGCTGCTGGCACGGAGTTT
+
CCCCCGGGGGGGGGGGGGGGGGGGGGGGGGGGGGGGGGGGGGGGGGGEGGGGGGGGGGGGGGGGGGGGGGGGGGGGGGGGGGGGGGGGGGGGGGGGGGGGGGGGGGGGGGGGGGGGGGGGGGGGGGGCFGGGGGGGFGGGGGGGGGGGGGGGGGGGGGGGGGGGGGGGGGGGGFFGFFFGGGFGGGGGGGGGGGGGGDGGFFFFFFFFFFFFFFFFFFFFFFFFFFFFEFEF@DFFFFFFFF><;EFFF).9@<<?FFBF;B?B>021?6B:62((.:AA?1(4>;;?>>?F?DFFF>B<)
@M04999:289:000000000-L3R54:1:1101:18938:9189 2:N:0:431
GGGGGACTACACGGGTATCTAATCCTGTTTGCTACCCACGCTTTCGAGCATGAACGTCAGTGTTATCCCAGGAGGCTGCCTTCGCCATCGGTATTCCTCCACATCTCTACGCATTTCACTGCTACACGTGGAATTCTACCTCCCTCTGACACACTCTAGTTAGACAGTTTCAAATGCACGTCCCAAGTTGAGCTCGGGGATTTCACATCTGACTTATCTAACCTTCTGCGCTCGCTTTACGCCCAGTAATTCCGATTAACGCTCGCACCCTACGTATTACCGCGGCTGCTGGCACGTAGTT
+
CC@CCDGGFGGGGGGGGGGGGGGGGGGGGGGGGCGGGGGGGGGGGGGGGGGGGCGFGGGGGGFGGGGGGGGGGGGGGFGGGGGGGGGGFGGGEFGGFGGGGGFDFEGGGGGDEGGGGGGGGGGGGFG7F8FGGGGFGDFGGGGDGGE?;EDDDE?DFFCEFGGAFFGGGDGGDFFC?@;DGGDECEFGGGGGG9CDGGCC@??96AF98A;=9AFFEFF4:A9/..6>67=@@=BDB24+(36;@D;36<)<C80;6DF<?FD0(4096:<FFB?8<(6<4(,,43116?F0((),2(.4.
@M04999:289:000000000-L3R54:1:1101:27372:9197 2:N:0:431
CGGGGACTACTAGGGTATCTAATCCTGTTTGCTCCCCACGCTTTCGCATCTCAGCGTCAGTATCTGTCCAGAAGGCCGCCTTCGCCACCGGTATTCCTCCACATCTCTACGCATTTCACCGCTACACGTGGAATTCTACCTTCCTCTACAATACTCTAGTTAACCAGTTTTAAGTGCAATTCCTAGGTTGAGCCCAGGGCTTTCACACCTAACTTAATTATCCGCCTACATGCCCTTTACGCCCAGTCATTCCGATTAACGCTCGCACCCTCCGTATTACCGCGGCTGCTGGCACGGAGTT
+
CCC@CFEGGGGDEFDFGGGGGG9EEFGGGGGGGGGGGGGGGGGGGGGGGGGGGGGGGGGGGGGGGGGFGGGGGG?FGGGGGGGGGGFGGGGGGGGGGGGGGGGGGFGGFGGGGGGGGGGGGGGGGGGGGGGGGGGGGGGGGGGGGGGGGGGGCD:EGGGGGGGGGGGGGGGGGGGGFGFGGGGGGGCDFGG?FFFFGGGGF>AFFFFFFFFFBFFFFFFCFFEDFDFFFFFEE=BE@FCFFFFFD@FFFFCCE@;;;DE<@6<;FFBF>:<F?6318:<>A?(9;>>9?FF:<:70,((-,
@M04999:289:000000000-L3R54:1:1101:19390:9220 2:N:0:431
TGTGCGACTACCCGGGTATCTAATCCTGTTTGCTCCCCACGCTTTCGCATCTCAGCGTCAGTATCTGTCCAGAAGGCCGCCTTCGCCACCGGTATTCCTCCACATCTCTACGCATTTCACCGCTACACGTGGAATTCTACCTTCCTCTACAATACTCCAGATAACCAGTTTTAAGTGCAGTTCCCAGGTTGAGCCCGGGGCTTTCACACCTAACTTAATTATCCGCCTACATGCCCTTTACGCCCAGTCATTCCGATTACCGCTCGCACCCTCCGTATTACCGCGGCTGCTGGCACGGAGT
+
CCCCCGGGGGGGGGGGDGGGGFGGGGGGGGGGGGGGGGGGGGGDGGFGGDGGGGGGGGGGGGGGGGGGGGGGF@EFGGGDGGGFGGGGGGGGGCGGGGGGGGGGFFFFGGGGGGGG<FGGGGGGGGGGGCFG7=EFGGGGGGGG?FGGGGGGG8FGGGGGGFCGGGGGDD:=FGCFFGFFGGGGCAFFGFDCFFFCDGGDA>FAFFFFF?FFFFFAEAFEFEFF9;??@FEFC;@DFD3A>2?:27:@@EEFE?0(44<))(,4>9>FF1<?FF0(81:AD2(2109BF<D:(4:2609>(
@M04999:289:000000000-L3R54:1:1101:7589:9245 2:N:0:431
TCGGACTACTCGGGTATCTAATCCTGTTCGCTCCCCACGCTTTCGTCCATCAGCGTCAATCGGTATTTAGTAACCTGCCTTCGCAATCGGGGTTCTGTGTAATATCTATGCATTTCACCGCTACACTACACATTCCAGCTACTTCAATACTATTCAAGATTAACAGTATCAGCGGCAGTTCTACAGTTAAGCTGCAGGTTTTCACCGCTGACTTATCAACCCGCCTACGGACCCTTTAAACCCAATAAATCCGGATAACGCTCGCATCCTCCGTATTACCGCGGCTGCTGGCACGGAGTTT
+
CCCCCGGGGGGGGGGGGGGGGGGGGGGGGGGGGGGGGGGGGGGGGGGGGGGGGGGGGGGGGGGGGGGGGFGGGGGGGGGGGGGDGFGGGGGGGGG9FGGGGGGGGGFGGGGGGGGGGGGGGGGGGGGGGGGGGGGGGGGGGGGGGGGGFGGGGGGGFFCFEGGGGFGGGGGGGGGGFGFGGGGGGFGGGGGGGGGGGG@FFFFFFFEFF5=DFFFFFFFFA@BFF@FFF=DFFF@;EFFFF(1;D;E<EFFF9>;?0;@;B??FF>B;?DF?FF?<BFA-,79099;().81:7?-,1:<)
@M04999:289:000000000-L3R54:1:1101:16242:9257 2:N:0:431
GACTACACGGGTATCTAATCCTGTTTGCTCCCCACGCTTTCGCATCTCAGCGTCAGTATCTGTCCAGAAGGCCGCCTTCGCCACCGGTATTTCTCCACATCTCTACGCATTTCACCGCTACACGTGGAATTCTACCTCACTCTACAATACTCTAGTTAACCAGTTTTAAGTGCAATTCCTAGGTTGAGCCCAGGGCTTTCACACCTAACTTAATTATCCGCCTACATGCCCTTTACGCCCAGTCATTCCGACTAACTCTCACACCCTCCGCACTCCAGCGCCTGCTCGCTCGGATTTAGCC
+
-66,A,<F;F7+66C@66,,6;CF9FF<FFG<,F:@B,6F@@F@7+C66C@7@B@@CEEGAE66FGGA@,C@F++F:4==F@FCA>+@=<E,C5@FEFEGDEF?AFDGGC:B<<F,FCGGGFG@F<FG9FFGFBEG@,,6=EAAFAEEGGGGGD96,,:DF9?336@D8EG:===E+=;?+2+E,4@D?C8,9D+@93?>;11;BA6C@EFCEFB1/1+)/-47>;6*8.(8===E2=@E9(57)7).55((,.)/)//5)9)6(,(3(-(-(((.)(59(((4<:-,,(,-(-(-..)-)
@M04999:289:000000000-L3R54:1:1101:15854:9266 2:N:0:431
TCAGTGACTACAGGGGTATCTAATCCTGTTTGCTCCCCACGCTTTCGCATCTCAGCGTCAGTATCTGTCCAGAAGGCCGCCTTCGCCACCGGTCTTCCTCCACATCTCTACGCATTTCACCGCTACACGTGGAATTCTACCTTCCTCTACAATACTCTAGTTAACCAGTTTTAAGTGCAATTCCTAGGTTGAGCCCAGGGCTTTCACACCTAACTTAATTATCCGCCTACATGCCCTTTACGCCCAGTCATTCCGATTAACGCTCGCACCCTCCGTATTACCGCGGCTGCTGGCACGGATT
+
CCCCCGGGGGGGGGGGGGGGGGGGGGGGGGGGGGGGGGGGGGGGGGGGGGGGGGGGGGGGGGGGGGGGGGGGGGGGGGGGGGGGGGGGGGGGG+FFGGGGGGGGGGGGGGGGGGGGGGGGGGGGGGGGGGGGGGGGGGGGGGGGGGGGGGGGGGGGGGGGGGGGGGGGGGDGGGGGFGFGGGGGGFGFGGGFGGGGGGGC?FFFFFFFFFFFFFFF=FFFFFFEFFFDDFFFCBBBFFFFFFFFFFFFEAECFFE;D?F?C;;781;99BFFFF><:FF>FF?FF69BF:),2,4??>((,
@M04999:289:000000000-L3R54:1:1101:20646:9282 2:N:0:431
AGACAGACTACTGGGGTATCTAATCCTGTTCGCCCCCCACGCTCTCGTCCATCAGCGTCAATCGGTATTGAGTAACCTGCCCTCGCAATCGGGGTTCTGTGTTATATCTATGCATCTCCTCGACACACTACACATTCCAGCTACTTCAATACTTTTCAAGCTTAACAGTATCACCGGCAGTTCTATAGTTAAGCTGCAGGTTTTCACCGCTGAATTATCAACCCGCCTACGGATCCTTTCAACCCAATCAGACCGGATAACGCTCGCATCCTCCGTCGTACCGCGGCTGCACGCACGTAGC
+
-ACC88,F8,;666,6@C@<C;@F<,CF6FGCF6,@6@:++@:,CC@DF:@C,,96@FC7@CF@,8C<@,FFF<@FFG8F,,,,+48+B?,,>484FE9<?,4,CA,,,9EA<<E,9A,,4+4+4@:4,E84A9,,8E:,@=39@,3@7,@6,,,,@@FF,69@>7,67@,@,,+@5+*+42+,;,775,,2,,29C9**3*+39+345>A=:*88>++*+072(:2<;;@06((6)/.+)1)(/6,53;.)/4(((((.8?FBF(94(7(32(44(,((-,-(,,2(4?>(-76(,(.((
@M04999:289:000000000-L3R54:1:1101:25046:9326 2:N:0:431
TGACTACAGGGGTATCTAATCCTGTTTGCTACCCACGCTTTCGAGCATGAACGTCAGTGTTATCCCAGGAGGCTGCCTTCGCCATCGGTATTCCTCCACATCTCTACGCATTTCACTGCTACACGTGGAATTCTACCTCCCTCTGACACACTCTAGTTTGACAGTTTCAAATGCACGTCCCAAGTTGAGCTCGGGGATTTCACATCTGACTTATCTAACCGTCTGCGCTCGCTTTACGCCCAGTAATTCCGATTAACGCTCGCACCCTACGTATTACCGCGGCTGCTGGCACGTAGTTAGC
+
CCCCCGGGGGGGGGGGGGGGGGGGGGGGGGGGGGGGGGGGGGGGGGGGGGGGGGGGGGGGGGGGGGGGGGGGGGGGGGGGGGGGGGGGGGGGGGGGGGGGGGGGGGGGGGGGGGGGGGGGGGGGGGFGGGGGGGGGGGGGGGGGGFGGGGGGGGGGGGGGGGGGGGFGGGGGGGGGFGFGGGGGGGGGGGGGGGGGCDFFFFFFFFFFFFFFFFFFEFFFFFFF>49ABFF@FFDCEFDF@FF3<CFFF4@???;CC?>@FBB@>>21::::?BF9ADFF9>B;;024?B1<8:<??<B<2
@M04999:289:000000000-L3R54:1:1101:6207:9349 2:N:0:431
TGACTACAGGGGTATCTAATCCTGTTCGCTCCCCACGCTTTCGTCCATCAGCGTCAATCGGTATTTAGTAACCTGCCTTCGCAATCGGGGTTCTGTGTAATATCTATGCATTTCACCGCTACACTACACATTCCAGCTACTTCAATACTATTCAAGATTAACAGTATCAACGGCAGTTCTACAGTTAAGCTGCAGGTTTTCACCGCTGACTTATCAACCCGCCTACGGACCCTTTAAACCCAATAAATCCGGATAACGCTCGCATCCTCCGTATTACCGCGGCTGCTGGCACGGAGTTAGC
+
CCCCCGGGGGGEGGGGGGGGGGGGGGGGGGGGGGGGGGGGGGGGGGGGGGGGGGGGGGGGGGGGGGGGGGGGGGGGGGGGGGEGGGGEGGGGGGGGGGGGGGGGGGGGGGGGGGFGGGGGGGGGGGGGGGGGGGGGGGGGGGGGGGGGGGGGGGDFFGGGGGGGGGGGGGGGGGGGFGFGGGGGGGGGGGGGGGGCDGGGFFFFFFFEFFFEEFFFEFF=EFF>@BFF222@D@ECCF8F;0=DFEFFFF9>;D;<E;BD?FFFFFF?FFFFBF?<BFB>>FB9BB:2?F:BB>B6?:)64
@M04999:289:000000000-L3R54:1:1101:27863:9352 2:N:0:431
CAGACTACCCGGGTATCTAATCCTGTTTGCTCCCCACGCTTTCGCATCTCAGCGTCAGTATCTGTCCAGAAGGCCGCCTTCGCCACCGGTATTCCTCCACATCTCTACGCATTTCACCGCTACACGTGGAATTCTACCTTCCTCTACAATACTCCAGATAACCAGTTTTAAGTGCAATTCCCAGGTTGAGCCCGGGGCTTTCACACCTAACTTAATTATCCGCCTACATGCCCTTTACGCCCAGTCATTCCGATTAACGCTCGCACCCTCCGTATTACCGCGGCTGCTGGCACGGAGTT
+
CCCCCGGGGGGGGGGGGGGGGGGGGGGGGGGGGGGGGGGGGGGGGGGGGGGGGGGGGGGGGGGGGGGGGGGGGGGGGGGGGGGGGGGGGGGGGGGGGGGGGGGGGGGGGGGGGGGGGGGGGGGGGGGGGGGGGGGGGGGGGGGGGGGGGGGGGGGGGGGGGGGGGGGGGGFDFCFGFGFGCGGGGGGGGCFGGGGGGGGGFF+9BFEFFFFCFA=BEFFFFFF?DFFFF34@@FFFCEFF9>DF83)16C?EDFFFFB0(,((,(4283<?93((4.6449B0>;;?FB?<778(102:
@M04999:289:000000000-L3R54:1:1101:21290:9353 2:N:0:431
GGGTGACTACTGGGGTATCTAATCCTGTTTGCTCCCCACGCTTTCGCATCTCAGCGTCAGTATCTGTCCAGAAGGCCGCCTTCGCCACCGGTATTCCTCCACATCTCTACGCATTTCACCGCTACACGTGGAATTCTACCTTCCTCTACAATACTCCAGATAACCAGTTTTAAGTGCAATACCCAGGTTGAGCCCGGGGCTTTCACACCTAACTTAATTATCCGCCTACATGCCCTTTACGCCCATTCATTCCGATTAACGCTCGCACCCTCCGTATTACCGCGGCTGCTGGCACGGAGTT
+
CCCCCGGGGGGGGGGGGGGGGGGGGGGGGGGGGGGGGGGGGGGGGGGGGGGGGGGGGGGGGGGGGFGGGGGGGGGGGGGGGGGGGGGGGGGGGGGGGGGGGGGGGGGGGGGGGGGGGGGGGGGGGGGGGGGGGGGFGGGGGGGGGGGGGGGGGGFGGGGGGGGGGFGGGGGGGGGGFGFGFGGGGGGGGGGGGGGGGGDDEFFFFFFFDFFFFFFF=FFFFFFFFFFFF=FEF@@=@FCFFF9>;(7?CC)<<@;DFDFF09??>9(7;<:6?>?<7>>>9,490909BFB0?4<(,-2(.
@M04999:289:000000000-L3R54:1:1101:27636:9366 2:N:0:431
TTGACTACAGGGGTATCTAATCCTGTTTGCTCCCCACGCTTTCGCATCTCAGCGTCAGTATCTGTCCAGAAGGCCGCCTTCGCCACCGGTATTCCTCCACATCTCTACGCATTTCACCGCTACACGTGGAATTCTACCTTCCTCTACAATACTCCAGATAACCAGTTTTAAGTGCAATTCCCAGGTTGAGCCCGGGGCTTTCACACCTAACTTAATTATCCGCCTACATGCCCTTTACGCCCAGTCATTCCGATTAACGCTCGCACCCTCCGTATTACCGCGGCTGCTGGCACGGAGTT
+
CCCCCGGGGGGGGGGGGGGGGGGGGGGGGGGGGGGGGGGGGGGGGGGGGGGGGGGGGGGGGGGGGGGGGGGGGGGGGGGGGGGGGGGGGGGGGGGGGGGGGGGGGGGGGGGGGGGGGGGGGGGGGGGGGGGGGGGGGGGGGGGGGGGGGGGGGGGGGGGGGGGGGGGGGGGGGGGGFGFGGGGGGGGGGGGGGGGGGGGFFFFFFFFFFFFFFFFFFFFFFFFF@DFFF?EFFFFFFEFFFFFFFF36?EFFFDFFFFFFFFFFFF;B:??>?BFF24432(70(,3:BFFFF:>>-:?
@M04999:289:000000000-L3R54:1:1101:7163:9370 2:N:0:431
TTATGACTACCCGCGTATCTAATTTTGTTCGCTACCCATGCTCTCGAGCCTGAGCGTCAGTAACAGACCACAGAGCCGCCTTCGCCACTGGTGTTCTTCCACATATCTACGCATTTCACCGCCACACTACGCGTTCCACTCTCCTATTCTGCACTCAAGTCTCTCAGTCTCCGATGCTCTTCCTCAGTTAATCTGAGGGCTTTCACATTCATATCTAAAAGACCGCCTGCGCTTCCTTTACTCGTAATAAATCCGGACAACGCTTGCCACCTACGTATTCCTGCGGCTGCTGCCACTTAGC
+
CCCCC9FGFGGC7+6@EG<FFFG-,<F;,CFEEFGEEEFE8C,<,B,C7F,,,EF+@,66<C9FGGC8CC,6CF<<AFDC7CEDEG=,49FFEAFAFG,:A,,9E,E,AE++@7=5A,FGG7+@F@?,,4++@3+6=;D9DF889,77EF8,7@DD,@@,,@E:@8FF,@,@E>7;><89CCFE,,8@EC<,,,,225**;36AFFF+*****4++/++8+(0-52/2,(363((/47?+9)6((/(/15;)</30---81,9?014...:3>?0<540)).6?91(,((54)3)5(6))-
@M04999:289:000000000-L3R54:1:1101:22699:9375 2:N:0:431
ACTACTGGGGTATCTAATCCTGTTCACTACCCATGCTTTCGAACCTCAGCGTCAGTTACAGGCCAGAGAGCCGCCTTCGCCACTGGTGTTCTTCCATATATCTACGCATTCCACCGCTACACATGGAGTTCCACTCTCCTCTTCTGCACTCAAGAAAAACAGTTTCAGCTGCACTTCCCCGGTTAAGCCGAGGGCTTTCACAGCTGACTTGTTCTCCCGCCTGCGTTCGCTTTACGCCCAATAAATCCGGACAACGCTTGCCACCTACGTATTACCGCTGCTGCTGGCACGTAGTTAGCCG
+
CCCCCGGGGGGGGGGGGGGGGGGGGGGGGGGGFGCFGGGGGFGGGGGGGGGGGGGGGGGGGGGGGGFGGGGGGGGGGGGGGEGGGGGGGGGGGGGGGGGGGFGGGGGGGGGGGGGGGGGGGGGGGGGGGGGGGGGGGGGGGGGGGGGGGGGGFDGFGFFGGGGGGGGGGGGGGGGGFGFGGGGGCGGGGGGGGGGGGGGGFCFFFFAFECEFEFFFFFEFFDFFFFFFFFF@FFFFF6;B(=EFFFFEFFD;9:113:<B?:ABFF77:7<>>4A<((,9>F???B(4<2(((3:BADB?(
@M04999:289:000000000-L3R54:1:1101:18475:9449 2:N:0:431
GTGACTACTCGGGTATCTAATCCTGTTCGCTACCCACGCTTTCGAGCCTCAGCGTCAGTTACTAGCCAGTCAGCCGCCTTCGCCACTGATGTTCTTCCATATATCTACGCATTTCACCGCTACACATGGAGTTCCACTGACCTCTCTAGCACTCAAGTCTTACAGTTTCTGATGCACGTCCATAGTTGAGCTATAACCTTTCACATCAGACTTATTAGACCGCCTGCGCTCCCTTTACGCCCAATAATTCCGGACAACGCTCGCCACCTACGTATTACCGCGGCTGCTGGCACGTAGTTAT
+
CCCCCGGGGGGGGGGGGGGGGGGGGGGGGGGGGGGGGGGGGGGGGGGGGGGGGGGGGGGGGGGGGGGGGGGGGGGGEGGGGGGGGGGGAFGGGGGGGGGGFGGGGGGGGGGGGGGGGGGGGGGGGCFGGGGGFGGGGGGGGGGGFGGFGGGGGGGGGGGGGGGGGGFGFGG8DDDGFGFDDGDGDCFGGCGFFGGGGFGGFAAFFFFFFEFFEFFFFFFFFFBFF=BFFA@FFFFFFC9D@2((6;AFEEFE08117?>B<?0340341::184A?<BA:9(23(,:?2(1743,84:64)
@M04999:289:000000000-L3R54:1:1101:5630:9450 2:N:0:431
GATGACTACCAGGGTATCTAATCCTGTTTGCTCCCCACGCTTTCGCATCTCAGCGTCAGTATCTGTCCAGAAGGCCGCCTTCGCCACCGGTATTCCTCCACATCTCTACGCATTTCACCGCTACACGTGGAATTCTACCTTCCTCTACAATACTCCAGATAACCAGTTTTAAGTGCAATTCCCAGGTTGAGCCCGGGGCTTTCACACCTAACTTAATTATCCGCCTACATGCCCTTTACGCCCAGTCATTCCGATTAACGCTCGCACCCTCCGTATTACCGCGGCTGCTGGCACGGAGTT
+
CCCCCGGGGGGGGGGGGGGGGGGGGGGGGGGGGGGGGGGGGGGGGGGGGGGGGGGEGGGGGGGGGGGGGFGGGGGGGGGGGGGGGGGGGDGGGGGGGGGGGGCFGGFGGGDFGGGGGGGGGGGGGGGGGGEFGGGGGGGGGGGGGGGGGDFEECFDGGGGGGGGGGGGGGGGGFDFFGFGGG6E,DFFGGGGGGG6DGGCFFFCFAFEFF)):BABEFF4BEFFF?9:=EFFBFEDFEE>?196;@FFE3?E;(,3;EFF@FFFFBBFBF:?9?<?FBFF:21342((,44?7<?>BB::
@M04999:289:000000000-L3R54:1:1101:21722:9478 2:N:0:431
CGTGACTACCGGGGTATCTAATCCTGTTTGCTCCCCACGCTTTCGCATCTCAGCGTCAGTATCTGTCCAGAAGGCCGCCTTCGCCACCGGTATTCCTCCACATCTCTACGCATTTCACCGCTACACGTGGAATTCTACCTTCCTCTACAATACTCCAGATAACCAGTTTTAAGTGCAATTCCCAGGTTGAGCCCGGGGCTTTCACCCCTACCTTAATTATCCGCCTACATGCCCTTTACGCCCAGTCATTCCGATTAACGCTCGCACCCTCCTTCTTACCCCGGCTGCTGCCACGGAGTTC
+
CCCCCGGGGGGGGGGGGGGGGGGGGGGGGGGGGGGGGGGGGGGGGGGGGGGGGFGGGGGGGGGGGGGGGGGGGGGGGGGGGGGGGGGGGGGGGGGGGGGGGGGGGGGGGGGGGGGGGGGGGGGGGGGGGGGGGGGGGGGGGGGGGGGGGGGGGGGGGGGGGGGGGGGFGDGF9;2,4+?+=C+2@+DFFF8?F@EGDDDGFAF++*;;5>((7=+4>111=>-9?24@@C)6@3;@@4C8@F1806<7C?EE7::??FF09?:9>19B-2:2(.).))6.(-9099947?2,).79>(33)
@M04999:289:000000000-L3R54:1:1101:12917:9481 2:N:0:431
GACTACACGGGTATCTAATCCTGTTTGCTCCCCACGCTTTCGCATCTCAGCGTCAGTATCTGTCCAGCAGGCCGCCTTCGCCACCGGTATTCCTCCACATCTCTCCGCATTTCACCGCTACACGTGGAATTCTACCTTCCTCTACAATACTTCAGATAACCAGTTTTAAGTGCAGTTCCCAGCTTGAGCCCGGCGCTTTCACACCTAACTTAATTATCCGCCTACATGCCCTTTACGCCCAGTCATTCCGATTAACGCTCGCACCCTCCGTATTACCGCGTCCGCTGGCACGGAGTTAGCC
+
CCCC<@DGDDC@:CDFGEFC9C,CCFFGGD<C@FFCEC@FF:B@,@F@,,EFFEBEG<<EG<FG<F8,CE@CFG@FG7FB,:@=F>:F+4,BEFGFFFC=?<?F,A=FFE:,<EE5+=BCC9,:FF++5<FFBFGFGAFGGGFCA,@=AEG,@=C,@A=EG8FEGG:,29CD,@==;+2222+43D@,@,+;E**37**5=14@5@F>BFFF4BFF5F8549>2:>EFF3@;3@).,(,2(,6EA3?6<3((/(64(7(417097?::<(8((,.<4(((,-((---3:(2:9(-(2:>),
@M04999:289:000000000-L3R54:1:1101:13809:9502 2:N:0:431
GGCTGACTACAGGGGTATCTAATCCTGTTCGCTCCCCACGCTTTCGTCCATCAGCGTCAATCGGTATTTAGTAACCTGCCTTCGCAATCGGGGTTCTGTGTAATATCTATGCATTTCACCGCTACACTACACATTCCGGCTACTTCAATACTATTCAAGATTAACAGTATCAACGGCAGTTCTACAGTTAAGCTGCAGGTTTTCACCGCCGACTTATCAACCCGCCTACGGACCCTTTAAACCCAATAAATCCGGATAACGCTCGCATCCTCCGTATTACCGCGGCTGCTGGCACGGAGTT
+
CCCCCGGGGGGGGGGGGGGGGGGGGGGGGGGGGGGGGGGGGGEGGGGGGGGGGGGGGGGGGGGGEGGGGGGGGGGGGGGGGGGGGGGGGGGGGGGGGGGGGGGGGGGGGGGGGGGGGGGGGGGGGGGGGGGGGGGGGGGGGGGGGGGGGGGGGGGGGGGGGGGGGGGGGGGGGGGGFGFGGGGGGGGGGGGGGGGGGGGGFFFFFFFBB=FFF>BFCFFFFBFBFFFDF@@FFFFFFFEFEEFFFFFFECFFEF92:?FF:BFBBFFF>?FF71:21:29A?>FB>;>FFBFF?BF(1(:4
@M04999:289:000000000-L3R54:1:1101:2473:9516 2:N:0:431
CGGTGACTACCAGGGTATCTAATTCTGTTCGCTACCCATGCTTTCGAACCTCAGCGTCAGTTACAGACCAGAGAGCCGCCTTCGCCACTGGTGTTCTTCCATATATCTACGCATTCCACCGCTACACATGGAGTTCCACTCTCCTCTTCTGCACTCAAGAAAAACAGTTTCAGCTGCACTTCCCCGGTTAAGCCGAGGGCTTTCACAGCTGACTTGTTCTCCCGCCTGCGTTCGCTTTACGCCCAATAAATCCGGACCACGCTTGCCACCTACGTATTACCGCGGCTGCTGGCACGTATGT
+
CCCCCFC@EG,66,;;EFECFGGDEACFFGGGGGGGGGGGGGGGGGGGGGGGGGGGGGGGGGGGFGGGGGGGGGGGGGGGGGGGGGGGGGGGGGGGGGGGGGGGGGG9FGGGGGGGGGGGGGGGGGGGGGGFGGGGGGGGGGGGGGGGGGGGGFGG?FG=EGGGGGFGGGE8DGGGFGFGGGGGGGGGEGGGDFGGDCDGFFAFFFFFFFFFFF9ACFFEFEF>@=@=DB@;D?>6<6CA629B?(643><).6(40,46?FFF??F24:::((.,6:AFA:B9>>99B2:72(.21(),.
@M04999:289:000000000-L3R54:1:1101:5602:9520 2:N:0:431
GACTACTGGGGTATCTAATCCTGTTTGCTCCCCACGCTTTCGCATCTCAGCGTCAGTATCTGTCCAGAAGGCCGCCTTCGCCACCGGTATTCCTCCACATCTCTACGCATTTCACCGCTACACGTGGAATTCTACCTTCCTCTACAATACTCTAGTTAACCAGTTTTAAGTGCAATTCCTAGGTTGAGCCCAGGGCTTTCACACCTAACTTAATTATCCGCCTACATGCCCTTTACGCCCAGTCATTCCGATTAACGCTCGCACCCTCCGTATTACCGCGGCTGCTGGCACGGAGTTAGCC
+
CCCCCGGGGGGGGGGGGGGGGGGGGGGGGGGGGGGGGGGGGGGGGGGGGGGGGGGGGGGGGGGGGGGGGGGGGGGGGGGGGGGGGGGGGGGGGGGGGGGGGGGGGGGGGGGGGGGGGGGGGGGGGFGEGGGGGGGGGGGGGGGGGGGGGGGGGGGGGGGGGGGGGGGGGGGGGGGGFGFGGGGGGGGGGFFGGGGGGGGGFFFFFFFFFFFFFFFFFFFFFDFFFFFFEBDFFFFF=D@FDBEFF5CFFFFFFFFF;@<FBFFFF::?BBF0<B>AA?>F>>FFFFFB???6(-4<?<AB:
@M04999:289:000000000-L3R54:1:1101:28470:9524 2:N:0:431
ACACGACTACTAGGGTATCTAATCCTGTTTGCTCCCCACGCTTTCGCATCTCAGCGTCAGTATCTGTCCAGAAGGCCGCCTTCGCCACCGGTATTCCTCCACATCTCTACGCATTTCACCGCTACACGTGGAATTCTACCTTCCTCTACAATACTCCAGATAACCAGTTTTAAGTGCAATTCCCAGGTTGAGCCCGGGGCTTTCACACCTAACTTAATTATCCGCCTACATGCCCTTTACGCCCAGTCATTCCGATTAACGCTCGCACCCTCCGTATTACCGCGGCTGCTGGTACGGATTT
+
CCCCCGGGGGGFFGGGGGGGGGGGGGGGGGGGGGGGGGGGGGGGGGGGGGGGGGGGGGGGGFGGGGGGGGGGGGFGGGGGGGGGGEGGGGGGEDFGCFGGGGGCGEFFFGFEFGGGAFGGGGGGGGGGGGGCCFDFFFGGGGGGCGGFGGGFFGGDGGFFGGGGDFGFGGGGG8DFFGFGGFGGFF?FDEGGDCFGGGCDEAAFFCA>5BF:4BF4;AACFE?=B225@::/=E;;@EFF@FFFD(/4)?CFFF@D6@C4:021-2129BFF(14605<A>89,79;;<DF4().34((,.
@M04999:289:000000000-L3R54:1:1101:8360:9577 2:N:0:431
GGACTACCGGGGTATCTAATCCTGTTTGCTCCCCACGCTTTCGCATCTCAGCGTCAGTATCTGTCCAGAAGGCCGCCTTCGCCACCGGTATTCCTCCACATCTCTACGCATTTCACCGCTACACGTGGAATTCTACCTTCCTCTACAATACTCCAGATAACCAGTTTTAAGTGCAATTCCCAGGTTGAGCCCGGGGCTTTCACACCTAACTTAATTATCCGCCTACATGCCCTTTACGCCCAGTCATTCCGATTAACGCTCGCACCCTCCGTATTACCGCGGCTGCTGGCACGGAGTTAGC
+
CCCCCGGGGGGGGGGGGGGGGGGGGGGGGGGGGGGGGGGGGGGGGGGGGGGGGGGGGGGGGGGGGGGGGGGGGGGGGGGGGGGGGGGGGGGGGGGGGGGGGGGGGGGGGGGGGGGGGGGGGGGGGGGGGGGGGGGGGGGGGGGGGGGGGGGGGGGGGGGGGFGFGGGGGGGGFDCFFGFGGGGGGGGGGGGGGGGGGDGGFFFFFFFFFFFFFFFFFFFFADFF;DFF<@EFFD;9EDFFFFFFE@EFFFE?@FFAFBF?0-4>BFB::?9<2:7A99009(((42:0::1>?>((834).
@M04999:289:000000000-L3R54:1:1101:19986:9579 2:N:0:431
CCAGACTACTGGGGTATCTAATCCTGTTTGCTCCCCACGCTTTCGCACCTCAGCGTCAGTATCTGTCCAGAAGGCCGCCTTCGCCACCGGTATTCCTCCACATCTCTACTCATTTCACCGCTCCACGTGGAATTCTACCTTCCTCTACAATACTCCAGATCACCAGTTTTAAGTGCAATTCCCAGGTTGAGCCCGGGGTTTTCACACCGAACTTAATTAACCGCCTACATGCCCTTTCCGCCTAGTCATTACGACTAACGCTCGCACCCTCCGTATTACCGCCGCTGCTGGCACGGTGTCC
+
A@,,AFGCFEF<C7666CF<;F<-ECF<F<F<FFFC@+6+,B@E6C:+6@F@@FC,,6,<C<FE,C<6CCFD6EGF:+FF7F?FGEE8FEG+,CFGFFF,A<,?CFE?F,94,5,C<@:8F8+6FCF=?7+444ED==F>=D17EAEAF,EEFAD,6@E8,@8,@D=@,=,=A:9FD+9=FG8=B?@EGGFCAF66>**039FFFA*9)-)056BFC+8*=752@?FFFFC3.(.(6)7./3(/(1))..)9/16,4231,-409(41:314,3(,()..-6(-,190,,41(52((-8))
@M04999:289:000000000-L3R54:1:1101:10470:9612 2:N:0:431
GCTGACTACTCGGGTATCTAATCCTGTTCGCTCCCCACGCTTTCGTCCATCAGCGTCAATCGGTATTTAGTAACCTGCCTTCGCAATCGGGGTTCTGTGTAATATCTATGCATTTCACCGCTACACTACACATTCCAGCTACTTCAATACTATTCAAGATTAACAGTATCAACGGCAGTTCTACAGTTAAGCTGCAGGTTTTCACCGCTGACTTATCAACCCGCCTACGGACCCTTTAAACCCAATAAATCCGGATAACGCTCGCATCCTCCGTATTACCGCGGCTGCTGGCACGGAGTT
+
CCCCCGGGGGGGGGGGGGGGGGGGGGGGGGGGGGGGGGGGGGGGGGGGGGGGGGGGGGGGGGGGGGGGGGGGGGGGGGGGGGGGGGGGGGGGGGGGGGGGGGGGGGGGGGGGGGGGGGGGGGGGGGGGGGGGGGGGGGFGGGGGGGGGGGGGGGGGGGGGGGGGGGGGGGGGGGGGFGFGGGGGGGGGGGGGGGGGGGGGFFFFFFEFFF=@EFFFFFFFFFFFFF?FF285@@D=EEFFFF<FF@FEE<?@@;DFFFFFF<F>B>?FFFA<F1(3?FA2<;>09>6087(37??(,-3.
@M04999:289:000000000-L3R54:1:1101:10400:9624 2:N:0:431
GGACTACCCGGGTATCTAATCCTGTTTGCTACCCACGCTTTCGAGCATGAACGTCAGTGTTATCCCAGGAGGCTGCCTTCGCCATCGGTATTCCTCCACATCTCTACGCATTTCACTGCTACACGTGGAATTCTACCTCCCTCTGACACACTCTAGTTTGACAGTTTCAAATGCACGTCCCAAGTTGAGCTCGGGGATTTCACATCTGACTTATCTAACCGTCTGCGCTCGCTTTACGCCCAGTAATTCCGATTAACGCTCGCACCCTACGTATTACCGCGGCTGCTGGCACGTAGTTAGC
+
CCCCCGGGGGGGGGGGGGGGGGGGGGGGGGGGGGGGGGGGGGGGGGGGGGGGGGGGGGGGGGGGGGGGGGGGGGGGGGGGGGGGGGGGGGGGGGGGGGGGGGGGGGGGGGGGGGGGGGGGGGGGGGGGGGGGGGGGGGGGGGGGGGGGGGGFGGGGGGGGGGGGDGCGGGGGGGGGFGFGGGGGGGGGGGFGGGGGGGGGFFFFFFFFFEFEFFFFFFFFFFFFDFFFFFFFFFDFC=?>BD@FEFFFFFFFFDFFF@@@@FFF>>FFFFBB7AFFFFBF96033?:>BFBFF6:13<444
@M04999:289:000000000-L3R54:1:1101:16786:9701 2:N:0:431
ATCGGACTACTGGGGTATCTAATCCTGTTTGCTCCCCACGCTTTCGCATCTCAGCGTCAGTATCTGTCCAGAAGGCCGCCTTCGCCACCGGTATTCCTCCACATCTCTACGCATTTCACCGCTACACGTGGAATTCTACCTTCCTCTACAATACTCTAGTTAACCAGTTTTAAGTGCAATTCCTAGGTTGAGCCCAGGGCTTTCACACCTAACTTAATTATCCGCCTACATGCCCTTTACGCCCAGTCATTCCGATTAACGCTCGCACCCTCCGTATTACCGCGGCTGCTGGCACGGAGTT
+
CCCCCGGGGGGGGGGGGGGGGGGGGGGGGGGGGGGGGGGGGGGGGGGGGGGGGGGGGGGGGGGGGGGGGGGGGGGGGGGGGGGGGGGGGGGGGGGGGGGGGGGGGGGGGGGGGGGGGGGGGGGGGGGGGGGGGGGGGGGGGGGGGGGGGGGGGGGGGGGGGGGGGGGGGGGGGGGGFGFGGGGGGGGGGGFGGG?GFGGGFFFFFFFFFDEFFFFFFFFFFFFDFFFFFFFFFEDEFFC=DFFFFFEFFFFFFFFFFDFF?BFF;>997?BFFB11::469669BF>FFFFF<(209>6(.
@M04999:289:000000000-L3R54:1:1101:26990:9706 2:N:0:431
TTAGGACTACTGGGGTATCTAATCCTGTTCGCTCCCCACGCTTTCGTCCATCAGCGTCAATCGGTATTTAGTAACCTGCCTTCGCAATCGGGGTTCTGTGTAATATCTATGCATTTCACCGCTACACTACACATTCCAGCTACTTCAATACCATTCAAGATTAACAGTATCAACGGCAGTTCTACAGTTAAGCTGCAGGTTTTCACCGCTGACTTATCAACCCGCCTACGGACCCTTTAAACCCAATAAATCCGGATAACGCTCGCATCCTCCGTATTACCGCGGCTGCTGGCACGGAGTT
+
CCCCCGGGGGGGGGGGGGGGGGGGGGGGGGGGGGGGGGGGGGGGGGGGGGGGGGGGGGGGGGGGGGGGGGGGGGGGGGGGGGGGGGGGGGGGGGGGGGGGGGGFDFGGGGGGGGGGGGGGGGGGGGGGGGGGFGGGGGGGGGGGGGGDFGGGGGGGGGGGGGGGFGGGGGGFGGGGFDFGGGGCFGGGGGFGGGGGGGGGFFFAFFFFFFFFFFFFFFFEFBDBFBFFFF@F=BDFFFE=<@3<0=@E<CCC1,6;;;37;>??26614:BB((-414-)9(-7((42642(43<?99>B:
@M04999:289:000000000-L3R54:1:1101:12705:9722 2:N:0:431
GACTACTCGGGTATCTAATCCTGTTTGCTCCCCACGCTTTCGCATCTCAGCGTCAGTATCTGTCCAGAAGGCCGCCTTCGCCACCGGTATTCCTCCACATCTCTACGCATTTCACCGCTACACGTGGAATTCTACCTTCCTCTACAATACTCTAGTTAACCAGTTTTAAGTGCAATTCCTAGGTTGAGCCCAGGGCTTTCACACCTAACTTAATTATCCGCCTACATGCCCTTTACGCCCAGTCATTCCGATTAACGCTCGCACCCTCCGTATTACCGCGGCTGCTGGCACGGCGTGAGCC
+
CCCCCGGGGGGGGGGGGGGGGGGGGGGGGGGGGGGGGGGGGGGGGGFGGGGGGGGGGGGGGGGGGGGGGGGGGGGGGGGGGGGGGGGGGGGGGGGGGGGGGGGGGGGGGGCGGGGGGGGGGGGGGGGEGGGGGGGGGGGGGGGGGGFGGGGGGGGGGGGGGGGGGGGGGGGGGGGGFGFDFGDFGGGGGGFGGGGDGGGGF69C5FFF@FFFFFFFFFFDFFFFBEEFEEFF=@=EFF>E9B:BFFEFE138?FFFFBD;;9>FFBBFFFFFF0A9>BFB69;>B?F03(5:((-7((2,,
@M04999:289:000000000-L3R54:1:1101:22194:9726 2:N:0:431
CGGGACTACAGGGGTATCTAATCCTGTTTGCTCCCCACGCTTTCGCATCTCAGCGTCAGTATCTGTCCAGAAGGCCGCCTTCGCCACCGGTATTCCTCCACATCTCTACGCATTTCACCGCTACACGTGGAATTCTACCTTCCTCTACAATACTCCAGATAACCAGTTTTAAGTGCAGTTCCCAGGTTGAGCCCGGGGCTTTCACACCTAACTTAATTATCCGCCTACATGCCCTTTACGCCCAGTCATTCCGATTAACGCTCGCACCCTCCGTATTACCGCGGCTGCTGGCACCGAATTT
+
CCCCCEGGGGGGGGGEGGGGGGGGGFGGGGGGGGGGGGGGGGGGGGGGGGGGGGGGGGGGGGGGGGGGGGGGGGGGGGGGGGGGGGGGGGGDGGGGGGGGGGGGGGGGGGGGGGGGGGFEGGGGGGGGGGGGGGGGGGGGGGGGGGGGFGGGGGGGGGGGGGGGGGGGGGGGGGFGFGFGGGGGGGGGGGFFGFGGGGGDFFFFFFFFFFBFFFFFFFFFFFFFFFFFFEFFFFFFFEFDF>BDFEF<ECFEE;@02C><6((-39>>:0081-(332<A(((--4(4:20(3)(-((--)
@M04999:289:000000000-L3R54:1:1101:28921:9759 2:N:0:431
GTTTGACTACCGGGGTATCTAATCCTGTTTGCTCCCCACGCTTTCGCATCTCAGCGTCAGTATCTGTCCAGAAGGCCGCCTTCGCCACCGGTATTCCTCCACATCTCTACGCATTTCACCGCTACACGTGGAATTCTACCTTCCTCTACAATACTCCAGCTAACCAGTTTTAAGTGCAGTTCCCAGGTTGAGCCCGGGGCTTTCACACCTAACTTAATTATCCGCCTACATGCCCTTGACTCCCAGTCATTCCGATTAACGCTCGCACCCTCCGTATTACCGCGGCTGCTGGCACGGAGTT
+
9BCC,CFGFGG7@6@@@FFFG,CFD<FCCCFGDGGFGGE:FFBFG,@C@:FGGGFCCFGGG9FGGFFGGGGGFFFGGGGGGGGGGGGG8F747,9:EA<EFGEEGAEGGGGG@EFEFEGGGGECGFGGGF@E9D@FGGGGGDFGFGAFGDDGEFDFGDG,@A9FG?DDA:FDCFCFFFAFFC9F9DGGE,:?CGF759DCEFAFAAFFDF:EBFF8;FC?FCF(>(4?@5C?@;@FF(4=)9@;@;;@EEEF5((/1().26((499>FF?30(-80:):413((433:3241(513,74.
@M04999:289:000000000-L3R54:1:1101:22565:9761 2:N:0:431
CGTGGGACTACTGGGGTATCTAATCCTGTTCGCTCCCCACGCTTTCGTCCATCAGCGTCAATCGGTATTTAGTAACCTGCCTTCGCAATCGGGGTTCCGTGTAATATCTATGCATTTCACCGCTACACTACACATTCCAGCTACTTCAATACTATTCAAGATTAACAGTATCAACGGCAGTTCTACAGTTAAGCTGCAGGTTTTCACCGCTGACTTATCAACCCGCCTACGGACCCTTTAAACCCAATAAATCCGGATAACGCTCGCATCCTCCGTATTACCGCGGCTGCTGGCACGGAGT
+
CCCCCGGGGGGGGGGGGGGGGGGGGGGGGGGGGGGGGGGGGGGGGGGGGGGGGGGGGGGGGGGGGGGGGGGGGGGGGGGGGGGGGGGGGGGGGGGGG,FGGGFGGFGGGGGGGGGGGGGGGGGGGGGGGGGGGGGGGGGGGGGGGGGGGGGGGGGGGGGGGGGGGGGGGGGGGGGGBGFGGGGGGGGGGFGGGGGGGGGGFFFFFFFFFFFFFFFFFFFFFFFFFBFFFFFFFFFFFFFFF<EFFFFFFFFFC@@@FFFFFF224;BFFFFF2:;??BBAAA?FFFFFFB???<05:>F63
@M04999:289:000000000-L3R54:1:1101:11142:9789 2:N:0:431
GACTACTGGGGTATCTAATCCTGTTCGCTCCCCACGCTTTCGTCCATCAGCGTCAATCGGTATTTAGTAACCTGCCTTCGCAATCGGGGTTCTGTGTAACATCTATGCATTTCACCGCTACACTACACATTCCAGCTACTTCAATACTATTCAAGATTAACAGTATCAACGGCAGTTCTACAGTTAAGCTGCAGGTTTTCACCGCTGACTTATCAACCCGCCTACGGACCCTTTAAACCCAATAAATCCGGATAACGCTCGCATCCTCCGTATTACCGCGGCTGCTGGCACGGAGTTAGCC
+
CCCCCGGGGGGGGGGGGGGGGGGGGGGGGGGGGGGGGGGGGGGGGCGGGGGGGGGGGGGGGGGGGGGGGGGGGGGGGGGGG,FGGGGGGGGGGGGGGGGGGGGGGGGGGGGGGGGGGGGGGGGGGGGGGGGGGGGGGGGGGGGGGGGGFGGGGGGGGGGGGGGGGGGGGGGGGGGGFGFGGGGGGGGGGGGGGGGGGGGGFFFFFFFFFBEEFFFFFFFFFFFAFDFFFFFFDFFFFFDFFFFEF<EFFBFFFF@EFBFF>BFFF?><7>FFF>BDFFF990;BFB?:018:(4;?<)443
@M04999:289:000000000-L3R54:1:1101:14603:9790 2:N:0:431
GGGACTACCAGGGTATCTAATCCTGTTCGCTACCCATGCTTTCGAACCTCAGCGTCAGTTACAGACCAGAGAGCCGCCTTCGCCACTGGTGTTCTTCCATATATCTACGCATTCCACCGCTACACATGGAGTTCCACTCTCCTCTTCTGCACTCAAGAAAAACAGTTTCAGCTGCACTTCCCCGGTTAAGCCGAGGGCTTTCACAGCTGACTTGTTCTCCCGCCTGCGTTCGCTTTACGCCCAATAAATCCGGACAACGCTTGCCACCTACGTATTACCGCGGCTGCTGGCACGTAGTTAC
+
CCCCCGGGGGGGGGGGGGGGGGGGGGGGGGGGGGGGGGGGGGGGGGGGGGGGGGGGGGGGGGGGGGGGGGGGGGGGGGGGGGGGGGGGGGGGGGGGGGGGGGGGGGGGGDGGGGGGGGGGGGGGGGGGGGGGGGGGGGGGGGGGGGGGFGGGGGGGGGGGGGGGGGGGGGGGGGGGFGFGGGGGGGGGFGGGGGGGDGFGFFFFF;FF9@@EEFFFFFFFFFFF?FFFFF?;>DD=<E;DBBFFFFE6<CEB>690:?;F:63?BAFBF>?BB7<?)6ABB((27><BF0(.8:?BF<4<.
@M04999:289:000000000-L3R54:1:1101:10964:9870 2:N:0:431
TGGGACTACTGGGGTAACTAATCCTGTTCGCTCCCCACGCTTTCGTCCATCAGCGTCAATCGGTATTTAGTAACCTGCCTTCGCAATCGGGGTTCTGTGTAATATCTATGCATTTCACCGCTACACTACACATTCCAGCTACCTCAATACTATTCAAGATTAACAGTATCAACGGCAGTTCTACAGTTAAGCTGCAGGTTTTCACCGCTGACTTATCAACCCGCCTACGGAACCTTTAACCCCAATAAATCCGGATAACCCTCGCATCCTCCGTATTACCGCCGCCTGTGGCACGGATGTT
+
<<BC@F,6@,,@CFB7FFCEGE,C6CFG@@:,6@F@;+CCFEECGGG:@AF@FCFF7F@E,CC6EFF@@EE@CEGGGEF<F<<@7+CFCFDGEEF?<E9AEG9<=@AFCE9FF<FAFFGEGGEC?@CEFCGFCFAFG9D89D?,,@,@=EAA88CC=C8FDFCDAFFDED8E==D6>+@9++==>DFEFFEFGFGFFGC6?@@FF0*<55856FF9*B>49AA459(7(6(-/0(083?13=?F1=3)7774((4(,7)(,(,(((-742)43,((.)6<(.(40(,(-.3(42((-,(..
@M04999:289:000000000-L3R54:1:1101:25921:9877 2:N:0:431
AGCTAGACTACTGGGGTATCTAATCCTGTTCGCTACCCATGCTTTCGAGCATCAGCGTCAGTAACAGACCAGAGAGCCGCCTTCGCCACTGGTGTTCTTCCATATATCTACGCATTTCACCGCTACACATGGAGTTCCACTCTCCTCTTCTGCACTCAAGTCTCTCAGTTTCCGATGCTCTTCCTCAGTTAAGCTGAGGGCTTTCACATTCAGACTTAAACGACCGCCTGCGCTCCCTTTACGCCCATTAAATCCGGACAACGCTCGCCACCTACGTATTCCCGCTACTGCTGGCACGTAT
+
CCCCCGGGGGGGGCFGGGFFGGGGGGGGEFGGGGGGGGGGGFFEGGG@FGGGGCEFGGGGGGFGGGGGGGGFCGD@CF>FCFCFDEGGGGFEFGGCFFGGGGGFGC;<9EEEGGGGFGGGGGGGGGGGGCDG89@FGGGG;,,2?DFGFGFGFGGFFGDG8DEFFG9DGADG,@DEACDDDDDGBFF8DAGGEFF9C7?6>FAFF?FF5E5;AAFFEF68*0:5>AB9@229@B=@9(7);<<?0;D()16<<6;(,3766179:(,32(4(4:?B(5)5)-42((,4?29448:1?0:<)
@M04999:289:000000000-L3R54:1:1101:21717:9899 2:N:0:431
AGACTACACGGGTATCTAATCCTGTTTGCTCCCCACGCTTTCGCATCTCAGCGTCAGTATCTGTCCAGAAGGCCGCCTTCGCCACCGGTATTCCTCCACATCTCTACGCATTTCACCGCTACACGTGGAATTCTACCTTCCTCTACAATACTCCAGATAACCAGTTTTAAGTGCAATTCCCAGGTTGAGCCCGGGGCTTTCACACCTAACTTAATTATCCGCCTACATGCCCTTTACGCCCAGTCATTCCGATTAACGCTCGCACCCTCCGTATTACCGCGGCTGCTGGCACGGAGTTAGC
+
CCCCCGGGGGGGGGGGGGGGGGGGGGGGGGGGGGGGGGGGGGGGGGGGGGGGGGGGGGGGGGGGGGGGGGGGGGGGGGGGGGGGGGGGGGGGGGGGGGGGGGGGGGGGGGGGGGGGGGGGGGGGGGGGGGGGGGGGGGGGGGGGGFGGFFGGGGGGGGFGGGFGGGGGGGGGGGGGFGFFGGFCFGGGGGCGGGGGGGGGFFFFFB4A@FFFEFFFFFFFFFFFFDFEC@EFFFFFF?FFFDFF@AEFFFFFFFDFEF;BFFFFFF?::BF3::>DF<8>FB>9;BDF0:04?(,38(6<5
@M04999:289:000000000-L3R54:1:1101:14080:9967 2:N:0:431
CTCGGGTATCTAATCCTGTTTGCTCCCCACGCTTTCGCATCTCAGCGTCAGTATCTGTCCAGAAGGCCGCCTTCGCCACCGGTATTCCTCCACATCTCTACGCATTTCACCGCTACACGTGGAATTCTACCTTCCTCTACAATACTCTAGTTAACCAGTTTTAAGTGCAATTCCTAGGTTGAGCCCAGGGCTTTCACACCTAACTTAATTATCCGCCTACATGCCCTTTACGCCCAGTCATTCCGATTAACGCTCGCACCCTCCGTATTACCGCGGCTGCTGGCACGGAGTTAGCCGGTGC
+
CCCCCDFGGGGGGGGGGGGGEFGCDED,CCEGGCDFDGGECEFGGGGEGGGGGGGGGFE@EFGGGGGGGGGGGGGGG:FGGECFFGFBGG8FFEFFGGGGFGCGGCFGGFGGDGGGGGCGCEGCGBCFGGCFA?GGGEGGAF;@FFGGGGGGCDFCEDFADFFFGGGFFGGFDCGGFGFGGDGGCDD6?EGEGCCDGGGGFFFFCAFFEFFFFFFF=DFFF?E9BDFBE4AD>2>2@BFFE*@5>0<7??C;9;@999>67;;;>,20(66<606(49>B2)5277(41-4(:49)43-((
@M04999:289:000000000-L3R54:1:1101:27973:9977 2:N:0:431
CGGCGACTACTCGGGTATCTAATCCTGTTCGCTACCCATGCTTTCGAGCCTCAGCGTCAGTAACAGACCAGAGAGCCGCCTTCGCCACTGGTGTTCTTCCATATATCTACGCATTTCACCGCTACACATGGAGTTCCACTCTCCTCTTCTGCACTCAAGTCTCTCAGTTTCCGATGCTCTTCCTCAGTTAAGCTGAGGGCTTTCACATTCAGACTTAAAAGACCGCCTGCGCTCCCTTTACGCCCAATAAATCCGGACAACGCTTGCCACCTACGTATTACCGCGGCTGCTAGCACGTAGT
+
CCCCCGGGGGGGGGGGGGGGGGCFGGGGGGGGGGGGGGGGGGGGGGGGGGGGGGGGGGGGGGGGGGGGGGGGGGGGGGGGGGGGGGGGGGGGGGGGGGGGGGGGGGGGGGGGGGGGGGGGGGGGGGGGGGGGGGGGGFFGGGGGGGGGGGGGGGGGGGGGGGGGGGGGGGGGGGGGFGFGGGGGGGGGGGGGGGGGGGGGFFFFFFFFFFFFFFFFFFF=FBFFFF=DDFFFFFFFFFFFFFFFFFFFFFFFFEBFFBBBBFFFBBBFFF?77><<2<>ADFFFF9>FFFFFFF<BB<F?4
@M04999:289:000000000-L3R54:1:1101:17061:10028 2:N:0:431
TCTGACTACAAGGGTATCTAATCCTGTTTGCTCCCCACGCTTTCGCATCTCAGCGTCAGTATCTGTCCAGAAGGCCGCCTTCGCCACCGGTATTCCTCCACATCTCTACGCATTTCACCGCTACACGTGGAATTCTACCTTCCTCTACAATACTCCAGATAACCAGTTTTAAGTGCAGTTCCCAGGTTGAGCCCGGGGCTTTCACACCTAACTTAATTATCCGCCTACATGCCCTTTACGCCCAGTCATTCCGATTAACGCTCGCACCCTCCGTATTACCGCGGCTGCTGGCACGGAGTT
+
CCCCCGGGGGGGGGGGGGGGGGGGGGGGGGGGGGGGGGGGGGGGGGGGGGGGGGGGGGGGGGGGGGGGGGGGGGGGGGGGGGGGGGGGGGGGGGGGGGGGGGGGGGGGGGGGGGGGGGGGGGGGGGGGGGGGGGGGGGGGGGGGGGGGGGGGGGGGGGFGGGGGGGGGGGGGGFGGFGFGGGGGGGGGGFCGGGGGDDGGFFFFFFFFFFFFFF8CC+BCAC?DDFFFEFFFEDFFFFFEFFB@7;=<C<C?;;@FFFE(6@B>BFFBFF039B:B?<<B?90(9>>??7?FF7?90304
@M04999:289:000000000-L3R54:1:1101:3448:10055 2:N:0:431
GTGACTACACGGGTATCTAATCCTGTTCGCTACCCATGCTTTCGAACCTCAGCGTCAGTTACAGACCAGAGAGCCGCCTTCGCCACTGGTGTTCTTCCATATATCTACGCATTCCACCGCTACACATGGAGTTCTACTCTCCTCTTCTGCACTCAAGAAAAACAGTTTCAGCTGCACTTCCCCGGTTAAGCCGAGGGCTTTCACAGCTGACTTGTTCTCCCGCCTGCGTTCGCTTTACGCCCAATAAATCCGGACAACGCTTGCCACCTACGTATTACCGCGGCTGCTGGCACGTAGTT
+
CCCCCGGGGGGGGGGGGGGGGGGGGGGGGGGGGGGGGGGGGGGGGGGGGGGGGGGGGGGGGGGGGGGGGGGGGGGGGGGGGGGGGGDGGGGGGGFGGGGGGGGGGCGFGGGGGGGGGGGGGGGGGGGGGFGGGG,EGGGGGGGGGGGGGGGGGEGFGG?FGGECBFGGGGGGGDGGFGFGGGGGGGGGGGGGGGGGDDGGFFFFFFFFFFFFFFFFCAA:AFFBFFF6<@FD@F0=FFDFFBD@FFFCFEFFFF>9??BFF:6?BA?603:6,4>7AFA<649>>6<:74::BF:<<B2
@M04999:289:000000000-L3R54:1:1101:15013:10072 2:N:0:431
GACTACAAGGGTATCTAATCCTGTTTGCTCCCCACGCTTTCGCATCTCAGCGTCAGTATCTGTCCAGAAGGCCGCCTTCGCCACCGGTATTCCTCCACATCTCTACGCATTTCACCGCTACACGTGGAATTCTACCTTCCTCTACAATACTCCAGATAACCAGTTTTAAGTGCAATTCCCAGGTTGAGCCCGGGGCTTTCACACCTAACTTAATTATCCGCCTACATGCCCTTTACGCCCAGTCATTCCGATTAACGCTCGCACCCTCCGTATTACCGCGGCTGCTGGCACGGAGTTAGCC
+
CCCCCFGGGGGGGGGGGGGGGGGGGGGGGGGGGGGGGGGGGGGGGGGGGGGGGGGGGGGGGGGGGGGCEGGGGGGGGGGGGGGGGGGGDGGGGGGGGGGGGGGGFFGGGGGGGGGGGGGGGGCGGFGGFGGGGGFGGGGFGGGFGGGGGGGGGGGGGGGGGGGGGGGGGFFGGGGGFGFGGGGGGGFGGFEEGGGGGGGGFFFFFFFFFFFEFFFFEFFFFFFDFFFFFFB5>EEEFD:;;?@8A5?EC((44?FE@FDF>>9BFF???>14?044>:0;B>9>6:023(8:9>(382542
@M04999:289:000000000-L3R54:1:1101:22878:10074 2:N:0:431
CGAGCGACTACTCGGGTATCTAATCCTGTTCGCTCCCCACGCTTTCGTCCATCAGCGTCAATCGGTATTTAGTAACCTGCCTTCGCAATCGGGGTTCTGTGTAATATCTATGCATTTCACCGCTACACTACACATTCCAGCTACTTCAATACTATTCAAGATTAACAGTATCAACGGCAGTTCTACAGTTAAGCTGCAGGTTTTCACCGCTGACTTATCAACCCGCCTACGGACCCTTTAAACCCAATAAATCCGGATAACGCTCGCATCCTCCGTATTACCGCGGCTGCTGGCACGGAGT
+
CCCCCGGGGGGGGGGGGGGGGGGGGGGGGGGGGGGGGGGGGGGGGGGGGGGGGGGGGGGGGGGGGGGGGGGGGGGGGGGGGGGGGGGGGGGGGGGGGGGGGGGGFGGGGGGGGGGGGGGGGGGGGGGGGGGGGGGGGGGGGGFGGFGGGGGGGGGGGGGGGGGGGGGGGGGGGGGGFGFGGGGGGGGGFGGGDGGGGGGGCFFFFFFFFBAB9FFFEFFFFFFFFBBFDFFDDFFFFFEAEEF@FFFF@A>EEFF>FF6A<09604>BFF?FF<041?:A<91>3>>>F:???64>FF99-
@M04999:289:000000000-L3R54:1:1101:15830:10097 2:N:0:431
GACTACTGGGGTATCTAATCCTGTTTGCTCCCCACGCTTTCGCATCTCAGCGTCAGTATCTGTCCAGAAGGCCGCCTTCGCCACCGGTATTCCTCCACATCTCTACGCATTTCACCGCTACACGTGGAATTCTACCTTCCTCTACAATACTCCAGATAACCAGTTTTAAGTGCAATTCCCAGGTTGAGCCCGGGGCTTTCACACCTAACTTAATTATCCGCCTACATGCCCTTTACGCCCAGTCATTCCGATTAACGCTCGCACCCTCCGTATTACCGCGGCTGCTGGCACGGAGTTAGCC
+
CCCCCGGGGGGGGGGGGGGGGGGGGGGGGGGGGGGGGGGGGGGGGGGGGGGGGGGGGGGGGGGGGGGGGGGGGGGGGGGGGGGGGGGGGGGGGGGGGGGGGGGGGGGGGGGGGGGGGGGGGGGGGGGGGFGGGGGGGGGGGGGGGGGGGGGGGGGGGGGGGGGGGGGGGGGGGGGGFGFGGGGGGGGGGGGGGGGGGDGGFFFFFFFFFFFFFFFFFF=@FF@FFFFFFEDFFFFF109A<3@@ACEEF8D6?FFEF0(:BBFFB<?FFFFF?FFFB?9>;BFFF:3:?:??>BFFB>AB7
@M04999:289:000000000-L3R54:1:1101:2754:10122 2:N:0:431
GTTGTGACTACCGGGGTATCTAATCCTGTTTGCTCCCCACGCTTTCGCATCTCAGCGTCAGTATCTGTCCAGAAGGCCGCCTTCGCCACCGGTATTCCTCCACATCTCTACGCATTTCACCGCTACACGTGGAATTCTACCTTCCTCTACAATACTCCAGATAACCAGTTTTAAGTGCAGTTCCCAGGTTGAGCCCGGGGCTTTCACACCTAACTTAATTATCCGCCTACATGCCCTTTACGCCCAGTCATTCCGATTAACGCTCGCACCCTCCGTATTACCGCGGCTGCTGGCACGGAGT
+
CCCCCGGGGGGGGGGGGGGGGGCFGGGGGGGGGGGGGGGGGGGGGGGGGGGGGGGGGGGGGGGGGGGGGGGGGGGGGGGGGGGGGGGGGGGGGEGGGGGGGGGGGGGGGGGGGGGGGGGGFGGGGGGGGGGGGGGGGGGFGGGGGGGGFGGGGGGGGGGGGGGGGGGGGGGGGGGGFGFGCGGGDGGFGGGGGGGGDGDGFFFFFFFF:@FFFFFFFFFCFFEEFBFFDFFFFF@DFFFFFFF@;?DEFAEEF?8<::?FB?FF:9>032::1:020:?)6>BFB0;>>???0:B?F(70-
@M04999:289:000000000-L3R54:1:1101:27183:10127 2:N:0:431
CGACTACCCGGGTATCTAATCCTGTTTGCTCCCCACGCTTTCGCATCTCAGCGTCAGTATCTGTCCAGAAGGCCGCCTTCGCCACCGGTATTCCTCCACATCTCTACGCATTTCACCGCTACACGTGGAATTCTACCTTCCTCTACAATACTCCAGATAACCAGTTTTAAGTGCAGTTCCCAGGTTGAGCCCGGGGCTTTCACACCTAACTTAATTATCCGCCTACATGCCCTTTACGCCCAGTCATTCCGATTAACGCTCGCACCCTCCGTATTACCGCGGCTGCTGGCACGGAGTTAGC
+
CCCCCGGGGGGGGGGGGGGGGGGGGGGGGGGGGGGGGGGGGGGGGGGGGGGGGGGGGGGGGGGGGGGGGGGGGGGGGGGGGGGGGGGGGGGGGGGGGGGGGGGGGGGGGGGGGGGGGGGGGGGGGGGGGGGGFGGGGGGGGGGGGGGGFGGGGGGGGGGGGGGGGGGDGGGGGGGGFGFGGGGGGGFGGGGGGGGGGGFGFFFFFFFFFDFFFFFFFFFEFD?>252?9@EFFFFFC;DD623;47?)?C3(3;DBA?BFFFFFFF:<?0;?(3:ADA?BF99B2<7:,314:2(4?2<AA
@M04999:289:000000000-L3R54:1:1101:5717:10180 2:N:0:431
GGCTACTAGGGTATCTAATCCTGTTCGCTCCCCACGCTTTCGTCCATCAGCGTCAATCGGTATTTAGTAACCTGCCTTCGCAATCGGGGTTCTGTGTAATATCTATGCATTTCACCGCTACACTACACATTCCAGCTACTTCAATACTATTCAAGATTAACAGTATCAACGGCAGTTCTACAGTTAAGCTGCAGGTTTTCACCGCTGACTTATCAACCCGCCTACGGACCCTTTAAACCCAATAAATCCGGATAACGCTCGCATCCTCCGTATTACCGCGGCTGCTGGCACGGAGTTAGCC
+
CCCCCGGGGGGGGGGGGGGGGGGGGGGGGGGGGGGGGGGGGGGGGGGGGGGGGGGGGGGGGGGGGGGGGGGGGGGGGGGGGGGGGGGGGGGGGGGGGGGGGGGGGGGGGGGGGGGGGGGGGGGGGGGGGGGGGGGGGGGGGGGGGGGGGGGGGGGGGGGGGGGGGGGGGGGGGGGFFGFGGGGGGGGGGGGGGGGGGGGGFFFEFDFFFFFFFFFFFFFFFFFF=@@FFF@FFBF?C@FFF@@@FEF?EF9?DFFFFFFD9@FFB53<BF614?BFFF9>>969:?:?F:2(9>988><95
@M04999:289:000000000-L3R54:1:1101:25505:10220 2:N:0:431
TGTGACTACTCGGGTATCTAATCCTGTTCGCTCCCCACGCTTTCGTCCATCAGCGTCAATCGGTATTTAGTAACCTGCCTTCGCAATCGGGGTTCTGTGTAATATCTATGCATTTCACCGCTACACTACACATTCCAGCTACTTCAATACTATTCAGGATTAACAGTATCAACGGCAGTTCTACAGTTAAGCTGCAGGTTTTCACCGCTGACTTATCAACCCGCCTACGGACCCTTTAAACCCAATAAATCCGGATAACGCTCGCATCCTCCGTATTACCGCGGCTGCTGGCACGGAGTT
+
CCCCCGGGG<FFGGGGGGGGGGGGGGGGGDGGGGGGGGGGGGGGGGGGGGGGGGGGGGGGGGGGGG9FGGGGGGGGGGGGGGGGGGGGGGGGGGGGGGGFGGGGGGGGGGGGGFGGGGFGGGGGCFFGGGGGGFGGFFGGGGGFGGGGGGFFGFGFFFGGGFGGGFFGGGGGGGGGFGFGGGGGGGGGGGCGGGGGGGFGF?FFAFFFFFFFFABFEFFBFAFFFF?DFFFFFFFF3CCA<@;@21=<9CEF@>@D;)740((-(-:>FFFBFFFFFAFF6(33071642217)(42662
@M04999:289:000000000-L3R54:1:1101:24949:10237 2:N:0:431
CGACTACCCGGGTATCTAATCCTGTTCGCTCCCCACGCTTTCGTCCATCAGCGTCAATCGGTATTTAGTAACCTGCCTTCGCAATCGGGGTTCTGTGTCATATCTATGCATTTCACCGCTACACTACACATTCCAGCTACTTCATTACTATTCAAGATTAACAGTATCAACGGCAGTTCTACAGTTAAGCTGCAGGTTTTCACCGCTGACTTATCAGCACGCCTAAGGACCCTTTAAACCCAATAAATCCGGATAAAGCCCGCATCCTTCGTATTACCGCGGCTGCTGGCACGGAGTTAGC
+
@BC@,76EFGGG@@<<,CFE@FE<FG@BE:;@FGGGEB@FFCCCF7,C6@@C@B:,@,CD7CE7F99CF<F@@6,:ABFFFG@::F=CGGGGFA,EDE,@<EBA,,9,4??FFECFGEE++@,,C,9A<FCF;F,4E84E4,,@,6===CD;@D===33@DEFFF9CDD,3A8C0=0B++?;BFFGFECG,@CDFG7:FCBFFF55*<AD*:C6BA<F+:94BB9)((*(//(8>=718A@F05)/96541:00;A)).((.(((4:?)<6?12:4-4(43(7090))(314416(-466.
@M04999:289:000000000-L3R54:1:1101:18910:10248 2:N:0:431
TACGACTACCGGGGTATCTAATCCTGTTTGCTCCCCACGCTTTCGCATCTCAGCGTCAGTATCTGTCCAGAAGGCCGCCTTCGCCACCGGTATTCCTCCACATCTCTACGCATTTCACCGCTACACGTGGAATCCTACCTTCCTCTACAATACTCCAGATAACCAGTTTTAAGTGCAATTCCCAGGTTGAGCCCGGGGCTTTCACACCTAACTTAATTATCCGCCTACATGCCCTTTACGCCCAGTCATTCCGATTAACGCTCGCACCCTCCGTCTTACCGCGGCTGCTGGCACGGAGTTT
+
CCCCCGGGGGGGGGFBFGGAEGFFGFGGGAFGGDFFFGEGCGGGGGGEEGGGGGGGGGGGGGGGFFFGGFFFGGGGGGGGEGGGGGGGGGGCFFGGGGGGGGGGGGGFGGGGGGGGFGFGGDEGGGEGFEGGGGGGEFG?FG8FGGCAF8EEGGGD?GGFCFFGGGGCFGGGCFGGFGFGGGGDGFFGFFFGGGGGGGGDFFFFFFFFFFFFFFFB<BFEFFDFF?DDF?5E;D@@E3>8;99DDFFF?CFF0:<B:<B?F?FFFF>>F?B01(,46ABF(((,190:048:(2(4(,-3)
@M04999:289:000000000-L3R54:1:1101:26390:10259 2:N:0:431
GACTACTAGGGTATCTAATCCTGTTCGCTCCCCACGCTTTCGTCCATCAGCGTCAATCGGTATTTAGTAACCTGCCTTCGCAATCGGGGTTCTGTGTAATATCTATGCATTTCACCGCTACACTACACATTCCAGCTACTTCAATACTATTCAAGATTAACAGTATCAACGGCAGTTCTACAGTTAAGCTGCAGGTTTTCACCGCTGACTTATCAACCCGCCTACGGACCCTTTAAACCCAATAAATCCGGATAACGCTCGCATCCTCCGTATTACCGCGGCTGCTGGCACGGAGTTAGCC
+
CCCCCGGGGGGGGGGGGGGGGGGGGGGGGGGGGGGGGGGGGGGGGGGGGGGGGGGGGGGGGGGGGGGGGGGGGGGGGGGGGFGGGGGGGGGGGGGGGGGGGGGGGGGGGGGGGGGGGGGGGGGGGGGGGGGGGGGGGGGGGGGGGGGGFGGGGEGGGGGGGGGGGGGGGGGGGGGGFGFGGGGGGGGGGGGGGGGGGGGGFFFFFFFFFEFFCFFFFFFFEFFFFF??>>@D@EFFFFFBF@DEAEFE@@@@FFEF?FFDFFFFF??FFFF<:79ADF>>29B>B77?6:BFF>><:<4A:
@M04999:289:000000000-L3R54:1:1101:19549:10273 2:N:0:431
GGAGGACTACTGGGGTATCTAATCCTGTTTGCTCCCCACGCTTTCGCATCTCAGCGTCAGTATCTGTCCAGAAGGCCGCCTTCGCCACCGGTATTCCTCCACATCTCTACGCATTTCACCGCTACACGTGGAATTCTACCTTCCTCTACAATACTCCAGATAACCAGTTTTAAGTGCAATTCCCAGGTTGAGCCCGGGGCTTTCACACCTAACTTAATTATCCGCCTACATGCCCTTTACGCCCAGTCATTCCGATTAACGCTCGCACCCTCCGTATTACCGCGGCTGCTGGCACGGAGTT
+
CCCCCGGGGGGGGGGGGGGGGGGGGGGGGGGGGGGGGGGGGGGGGGGGGGGGGGGGGGGGGGGGGGGGGGGGGGGGGGGGGGGGGGGGGGGGGGGGGGGGGGGGGGGGGGGGGGGGGGGGGGGGGGGGGGGGGGGGGGGGGGGGGGGGGGGGGGGGGGGGGGFGGGGGFFDGGGGGFGFGGGGGGGGGGGGGGGGGGGGGBFFFFFFFFFFFFFFFFFFEFCF@>FFFFFFFFFFFF@EF?FFFDFFFFFFFCEF?;@?CBBF0>;FBFFFFBFBF?BBFF<F>BF>>FBB?BFFF>F0:4
@M04999:289:000000000-L3R54:1:1101:21251:10284 2:N:0:431
TGACTACCGGGGTATCTAATCCTGTTCGCTCCCCACGCTTTCGTCCATCAGCGTCAATCGGTATTTAGTAACCTGCCTTCGCAATCGGGGTTCTGTGTAATATCTATGCATTTCACCGCTACACTACACATTCCAGCTGCTTCAATACTATTCAAGATTAACAGTATCAACGGCAGTTCTACAGTTAAGCTGCAGGTTTTCACCGCTGACTTATCAACCCGCCTACGGACCCTTTAAACCCAATAAATCCGGATAACGCTCGCATCCTCCGTATTACCGCGGCTGCTGGCACGGAGTTAGC
+
CCCCCGGGGGGGGGGGGGGGGGGGGGGGGGGGGGGGGGGGGGGGGGGGGGGGGGGGGGGGGGGGGGGGGGGGGGGGGGGGGGGGGGGGGGGGGGGGGGGGGGGGGGGGGGGGGGGGGGGGGGGGGGGGGGGGGGGGGGGGGGGGGGGGGGGGGGGGGGGGGGGGGGGGGGGGGGGGFGFGFGGGGGGGGGGGGGGGGGGG>FFFFFFFFFFEFFFFEFFFFFFFFFFF@FFFFFFFE4<F@FFFEFFFFF;11;@EFFFFF9BFFBFFFB>FF<FBFFF>F>B>;FFFFFFF:>962<B)6
@M04999:289:000000000-L3R54:1:1101:20412:10330 2:N:0:431
GACTACACGGGTATCTAATCCTGTTTGCTCCCCACGCTTTCGCATCTCAGCGTCAGTATCTGTCTAGAAGGCCGCCTTCGCCACCGGTATTCCTCCACATCTCTACGCATTTCACCGCTACACGTGGAATTCTACCTTCCTCTACAATACTCCAGATAACCAGTTTTAAGTGCAGTTCCCAGGTTGAGCCCGGGGCTTTCACACCTAACTTAATTATCCGCCTACATGCCCTTTACGCCCAGTCATTCCGATTAACGCTCGCACCCTCCGTATTACCGCGGCTGCTGGCACGGAGTTCGCC
+
CCCCCGGGGGGGGGGGGGGGGGGGGGGGGGGGGGGGGGGGGGGGEGGGGGGGGGGGGGGGGGGGGGGGGGGGGGGGGGGGGGGGGGGGGGGGGGGGGGGGGGGGGGGGGGGGGGGGGGGGGGGGGGGGGGGGGGGCCFGGGGGGGGGGGGGGGGGGGGGGDGGFGGGGGGGGGGGGFGFGGGGGGGGF6CFGGCEGGFGGFFFFBFFFFEEFFCFFFFFF>@FFF=CEFEFFFFFCD?FF<?FFFFFFFE;@DFE<?9??F>>F6?FFF618:><<A606>FBB6)),3131(-,(.)-44
@M04999:289:000000000-L3R54:1:1101:25295:10332 2:N:0:431
GACTACTCGGGTATCTAATCCTGTTCGCTCCCCACGCTCTCGTCCATCAGCGTCAATCGGTACTTAGTAACCTGCCTTCGCAATCGGGGTTCTGTGTAATATCTATGCATTTCACCGCTACACTACACATTCCAGCTACTTCAATACTATTCAAGATTAACAGTATCAACGGCAGTTCTACAGTTAAGCTGCAGGTTTTCACCGCTGACTTATCAACCCGCCTACGGACCCTTTAAACCCAATAAATCCGGATAACGCTCGCATCCTCCGTATTACCGCGGCTGCTGGCACGGAGTTAGCC
+
CCCCCGGGGGGFGGGGGGGGGGGGGGGGGGGGGGGGGGGGGGGEGEFGGGGGGGGGGGGGGGGGFGGGGGGGGGGGGGGGGGDGGGGGGFGGGEEFGGGGGDGFFGFFGGGGFGGGGGDGGGGGGGGGGGGGGGGGGGGGGGGGGGGGGGGGGGGGGFGGGGGGGGGGGGGGGGGGFGFGGGGGGGGGGGGGGGGGCFGGFFFFFFFFFEFF@FFFFFEB>BD@F@FFFB@:2>EFFE@F<DFFFEFFFFFFFFFFF6;039>6;7<7?9F??FBAFFB019(36:03?<7<3;BB?<AF>
@M04999:289:000000000-L3R54:1:1101:23294:10360 2:N:0:431
AGACTACTGGGGTATCTAATCCTGTTTGCTCCCCACGCTTTCGCATCTCAGCGTCAGTATCTGTCCAGAAGGCCGCCTTCGCCACCGGTATTCCTCCACATCTCTACGCATTTCACCGCTACACGTGGAATTCTACCTTCCTCTACAATACTCCAGATAACCAGTTTTAAGTGCAGTTCCCAGGTTGAGCCCGGGGCTTTCACACCTAACTTAATTATCCGCCTACATGCCCTTTACGCCCAGTCATTCCGATTAACGCTCGCACCCTCCGTATTACCGCGGCTGCTGGCACGGAGTTAGC
+
CCCCCGGGGGGGGGGGGGGGGGGGFGGGGGGGGGGGGDGEGFGDEGGFGGGGGGGGEGGFFFGGGGGGG@EFGGEEGGGGGFGGGGGCFEGDGGGGGGGGGGGGGGGGGGGGGGGGGB=ECEGGGGGFGGGGGGGGGGGGGGGGGGGGGGGGCGGG,@DGGGGGGGGGDDAFFGGGDFF+DGFFGGFGGGFGG@>DDDGGBFFFF>FFEDCCBFF>6FFFE25@DFFFFEBDFF;<>?DA@DF4@F51??E?D;2);;1::>9;9BF6<:(-(38>>>69>B>0904?,80<?61((1654
@M04999:289:000000000-L3R54:1:1101:2544:10364 2:N:0:431
GACTACCGGGGTATCTAATTCTGTTCGCTCCCCACGCTTTCGTCCATCAGCGTCAATCGGTATTTAGTAACCTGCCTTCGCAATCGGGGTTCTGTGTAATATCTATGCATTTCACCGCTACACTACACATTCCAGCTACTTCAATACTATTCAAGATTAACAGTATCAACGGCAGTTCTACAGTTAAGCTGCAGGTTTTCACCGCTGACTTATCAACCCGCCTACGGACCCTTTAAACCCAATAAATCCGGATAACGCTCGCATCCTCCGTATTACCGCGGCTGCTGGCCCGGAGTTAGCC
+
C9C8,CFGGGG:;,6,;EC,C6CEF,CB@,@FEFECF:FFABF,BCEEGEC:@,6BF9C,FFGDCDGGGGC<@FBFEFA=,B:FFFGG7+@95AF<@F?F9A<5CDFFFFGGDFGGGG74@>EF:FGGGGGAFGGGGGGGFGG;EGGGGG==E,@D9AAEGGGFA+=EAFEGGCDDFCCFDFCFGCCFFEGGFFFC>DFCB1A?FD>4>BFF<>FFD4>28:22>=255023@@;EEFFEDFF3;)9)6:@D?DFEF>6,3>>29:248041(4AAAFB>(3(-1,27:((((-48:<4:3
@M04999:289:000000000-L3R54:1:1101:19328:10429 2:N:0:431
GGACTACCAGGGTATCTAATCCTGTTTGCTCCCCACGCTTTCGCATCTCAGCGTCAGTATCTGTCCAGAAGGCCGCCTTCGCCACCGGTATTCCTCCACATCTCTACGCATTTCACCGCTACACGTGGAATTCTACCTTCCTCTACAATACTCCAGATAACCAGTTTTAAGTGCAGTTCCCAGGTTGAGCCCGGGGCTTTCACACCTAACTTAATTATCCGCCTACATGCCCTTTACGCCCAGTCATTCCGATTAACGCTCGCACCCTCCGTATTACCGCGGCTGCTGGCACGGAGTTAGC
+
CCCCCGGGGGGGGGGGGGGGGGGGGGGGGGGGGGGGGGGGGGGGGGGGGGGGGGGGGGGGGGGGGGGGGGGGGGGGGGGGGGGGGGGGGGGGGGGGGGGGGGGGGGGGGGGGGGGGGGGGGGGGGGGGGGGGGGGGGGGGGGGGGGGGGGGGGGGGGGGGGGGGGGGGGGGGGGGGFGFGGGGCFGGGGGGGGCEGGG>DFFFFFFFFEFFFFFFFFFFEFFFFFFFFFFEDF3@<E@FF>?DFFEFFFFFFFF?EEF96?FFFF>FBBF>11?F>A<<>9019BF7:FFF<?909?7B>4
@M04999:289:000000000-L3R54:1:1101:26258:10429 2:N:0:431
GACTACCCGGGTATCTAATCCTGTTCGCTCCCCACGCTTTCGTCCATCAGCGTCAATCGGTATTTAGTAACCTGCCTTCGCAATCGGGGTTCTGTGTAATATCTATGCATTTCACCGCTACACTACACATTCCAGCTACTTCAATACTATTCAAGATTAACAGTATCAACGGCAGTTCTACAGTTAAGCTGCAGGTTTTCACCGCTGACTTATCAACCCGCCTACGGACCCTTTAAACCCAATAAATCCGGATAACGCTCGCATCCTCCGTATTACCGCGGCTGCTGGCACGGAGTTAGCC
+
CCCCCGGGGGGGGGGGGGGGGGGGGGGGGGGGGGGGGGGGGGGGGGGGGGGGGGGGGGGGGGGGGGGGGGGGGGGGGGGGGGGGGGGGGGGGGGGGGGGGGGGGGGGGGGGGGGGGGGGGGGGGGGGGGGGGGGGGGGGGGFFGGGGGGGFGGGGGGGGGGGGGGGGGGGGGGGGFFGFGGGGGGGGGGGGGGGGGGGGGFFFFFFFFFFFFFFFFFFFFFFFFFFDDFFFF@FFFFFFFFFFFFEEE;9B?D?@FFFFB>BF:9B?FFFFFFFFBFFFF9>BF<?>>:2<B9036:<2)3
@M04999:289:000000000-L3R54:1:1101:17068:10472 2:N:0:431
CCTACGACTACCGGGGTATCTAATCCTGTTTGCTCCCCACGCTTTCGCATCTCAGCGTCAGTATCTGTCCAGAAGGCCGCCTTCGCCACCGGTATTCCTCCACATCTCTACGCATTTCACCGCTACACGTGGAATTCTACCTTCCTCTACAATACTCCAGATAACCAGTTTTAAGTGCAATTCCCAGGTTGAGCCCGGGGCTTTCACACCTAACTTAATTATCCGCCTACATGCCCTTTACGCCCAGTCATTCCGATTAACGCTCGCACCCTCCGTATTACCGCGGCTGCTGGCACGGAGT
+
CCCCCGGGGGGGGGGGGGGGGGGGGGGGGGGGGGGGGGGGGGGGGGGGGGGGGGGGGGGGGGGGGGGGGGGGGGGGGGGGGGGGGGGGGGGGGGGFGGGGGGGGGGGGGGGGGGGGGGGGGGGGGGGGGGGGGGGGGGGGGGGGGGGGGGGGGGGGGGGGGGGGGGGGGGGGGGGGFGFGGGGGGGGGGGFGGGGGGGGGFFFFFFFFFFFFFFFFFFFFFFFEFFFFFFFFFFFFEFFFFFDFFFDEEFFFFFFFFFFAF6>FFBFFFBFFBBBFBFF<<A?F;B>FF<?D(8:><;>B4
@M04999:289:000000000-L3R54:1:1101:3457:10484 2:N:0:431
CGTTCGACTACCGGGGTATCTAATCCTGTTTGCTCCCCACGCTTTCGCATCTCAGCGTCAGTATCTGTCCAGAAGGCCGCCTTCGCCACCGGTATTCCTCCACATCTCTACGCATTTCACCGCTACACGTGGAATTCTACCTTCCTCTACAATACCCCAGATAACCAGTTTTAAGTGCAATTCCCAGGTTGAGCCCGGGGCTTTCACACCTAACTTAATTATCCGCCTACATGCCCTTTACGCCCAGTCATTCCGATTAACGCTCGCACCCTCCGCATTACCGCGGCTGCTGGCACGGAGT
+
CCCCCGGGGGGGGGGGGGGGGGGGGGGGGGGGGFGFGGECGDFGFGEGGEGEGGGGGGGDGFFGGGGGFGGGGGGGGGGGGGGGGGGGGB@FF7@FGGGGGGGGFGGGGGG:FFGDFFGGGGGGGGGGGGFDCGCGGGGGGGGGGGGGCGGGCGGCDGGE8DFGCF9@@CGGGGGG78;@FCFF9FG>DFCGGGFFDG*;5464AFFFFFFFFF=CEFCC6?<?@F;07@EFE;388==A<@07>0=BBF>BB97(4114-36:B>9>F>0614>(30,6:A13199F;:??:112(2(4-
@M04999:289:000000000-L3R54:1:1101:2021:10495 2:N:0:431
CAGGACTACACGGGTATCTAATCCTGTTCGCTACCCATGCTTTCGAACCTCAGCGTCAGTTACAGACCAGAGAGCCGCCTTCGCCACTGGTGTTCTTCCATATATCTACGCATTCCACCGCTACACATGGAGTTCCACTCTCCTCTTCTGCACTCAAGAAAAACAGTTTCAGCTGCACTTCCCCGGTTAAGCCGAGGGCTTTCACAGCTGACTTGTTCTCCCGCCTGCGTTCGCTTTACGCCCAATAAATCCGGACAACGCTTGCCACCTACGTATTACCGCGGCTGCTGGCACGTAGTT
+
CCCCCGGGGGGGGGGGGGGGGGGGGGGGGGGGGGGGGGGGGGGGGGGFGGGGGGFGGGGFGGGGGDGGGGGGGGGGGGGGGGGGCGGGGGGGFGGGGGGGGGGGGGGGGGGGGGGGGGGGGGGGGGFFFF8:EEFGEFDD=DGGGGGGGGFGGFDFDD,DFGDGGGGGGGGGGGGGFGFGDFGFGDGEEGGGGGGGDGGGFFFFFFFFE=@BEFFFFFFFFFFF==B@@FF;?@??DEC>@3187;EFE<4(3349>061>FFF::9<<<B?::7AFFD4(((-299?F:(3126:8?<4
@M04999:289:000000000-L3R54:1:1101:16139:10513 2:N:0:431
GGACTACTAGGGTATCTAATCCTGTTCGCTACCCATGCTTTCGAACCTCAGCGTCAGTTACAGACCAGAGAGCCGCCTTCGCCACTGGTGTTCTTCCATATATCTACGCATTCCACCGCTACACATGGAGTTCCACTCTCCTCTTCTGCACTCAAGAAAAACAGTTTCAGCTGCACTTCCCCGGTTAAGCCGAGGGCTTTCACAGCTGACTTGTTCTCCCGCCTGCGTTCGCTTTACGCCCAATAAATCCGGACAACGCTTGCCACCTACGTATTACCGCGGCTGCTGGCACGTAGTTAGC
+
CCCCCGGGGGGGGGGGGGGGGGGGGGGGGGGGGGGGGGGGGGGGGGGGGGGGGGGGGFGGGGGGGGGGGGGGGGGGGGGGGGGGGGGGGGGGGGGGGGGGGGGGGGGGGGGGGGGGGGGGGGGGFGFGGGGGEFGGGGFGGGGGGGGGGGGGGGGGGGGGGGGGGGGGGGGGGGGGFGFGGGGGGGGGGGGG>ECGGGGGFFFFFFFFFFFC@FFFFFFFEBFFDFF@FFFFF??EEDFBFF;@FFCCFF69;>F?F>B?BBFFFF?75(825<:BF>:B>>BB6??032<><?BF?2<:4
@M04999:289:000000000-L3R54:1:1101:8027:10537 2:N:0:431
TTTGACTACTAGGGTATCTAATCCTGTTTGCTCCCCACGCTTTCGCATCTCAGCGTCAGTATCTGTCCAGAAGACCGCCTTCGCCACCGGTATTCCTCCACATCTCTACGCATTTCACCGCTACACGTGGAATTCTACCTTCCTCTACAATACTCCAGATAACCAGTTTTAAGTGCAATTCCCAGGTTGAGCCCGGGGCTTTCACACCTAACTTAATTATCCGCCTACATGCCCTTTACGCCCAGTCATTCCGATTAACGCTCGCACCCTCCGTATTACCGCGGCTGCTGGCACGGAGTTT
+
CCCCCGGGGGGGGGGGGGGGGGGGGGGGGGGGGGGGGGGGGGGGGGGGGGGGGGGGGGGGGGGGGGGGGGGGGGGGGGGGGGGGGGGGGGGGGFGGGGGGGGGGGGGGGGGGGGGGGGGGGGGGGGGGGGGGGGGGGGGGGGGGGGGGGGGGGGGGGGGGGGGGGGFGGGGFGGGGFGBGGGFGGFGGGGGFGGGDGDDDA68FFFFFFFFFFFFFEFFFFEDFFFFBBFFFFFFFEC<5@@B;(6;<E?FEFF@6;EE00;0166>>6::6112::><A6>BFFFFFFFF:0589>FB?)
@M04999:289:000000000-L3R54:1:1101:5959:10560 2:N:0:431
CTTTGACTACTGGGGTATCTAATCCTGTTTGCTACCCACGCTTTCGAGCATGAACGTCAGTGTTATCCCAGGAGGCTGCCTTCGCCATCGGTATTCCTCCACATCTCTACGCATTTCACTGCTACACGTGGAAGTCTACCTCCCTCTGACACACTCTAGTTAGACAGTTTCAAATGCACGTCCCAAGTTGAGCTCGGGGATTTCACATCTGACTTATCTAACCGTCTGCGCTCGCTCTACGCCCAGTAATTCCGATTAACGCTCGCACCCTACGTATTACCGCGAGTGCTGGCACGTGGTT
+
@CCB<FGGGGF,<,+CC<,CCEE@CFE;CEFFGFC@E<F@FGGFF>FCBG<<<FGF<DGG@ECFFF@FG8<EGGDGFBCFB,?FGC@B<C@8BEACDFEGCFE<?EE<FGFG:,@?EFEGGGGG;C:C?8@FC,EBFDFDGCDEGD,@8E,=DEFGGGCEAEF;FGGEEECFF,699+0600=8EFG9,@AC,7,0+79D5:*?+3?107*00<<=76BE8C97-:556=A4-:2((0*=-8@F?;3;C5.));7032?EF(,(69((-:<(.44).84><162((,426938(8:3((-(
@M04999:289:000000000-L3R54:1:1101:18448:10640 2:N:0:431
CGACTACCCGGGTATCTAATCCTGTTCGCTCCCCACGCTTTCGTCCATCAGCGTCAATCGGTATTTAGTAACCTGCCTTCGCAATCGGGGTTCTGTGTAATATCTATGCATTTCACCGCTACACTACACATTCCAGCTACTTCAATACTATTCAAGATTAACAGTATCAACGACAGGTCTACAGTTAAGCTGTAGGTTTTCACCGCTGACTTATCAACCCGCCTACGGACCCTTTAAACCCAATAAATCCGGATAACGCTCGCATCCTCCGTATTACCGCGGCTGCTGGCACGTAGTTAGC
+
-@,6A@F,,@F@@:FCF<@6C,@CC,C@FF<:F:E@BC,F8,66BFG9<F9;@B,6,6@F,F8F9EFEC@C@DAEFG<EF<:FGC<FCG:>=FEA<@FE?FAFFG9;?,9A=,C<A9C@EC=F=FD?5FF8,99@B,,4@D;DFG;82@=ECFGDC99===D:F;FAFGGF>++=8*639=?FG;<<,7<A,,3@+5++3;@AF>?595)**0=C6E99)*:)(9359D29(8B)7963;,3(6;@EE)5322(2;<3((21(241(5)3(,87299AF>670(423>0<<2?(.4(-6A6
@M04999:289:000000000-L3R54:1:1101:14414:10658 2:N:0:431
AGACTACCGGGGTATCTAATCCTGTTTGCTACCCACGCTTTCGAGCATGAACGTCAGTATTATCCCAGGAGGCTGCCTTCGCCATCGGTATTCCTCCACATCTCTACGCATTTCACTGCTACACGTGGAATTCTACCTCCCTCTGACACACTCTAGTTTGACAGTTTCAAATGCACGTCCCAAGTTGAGCTCGGGGATTTCACATCTGACTTATCTAACCGTCTGCGCTCGCTTTACGCCCAGTAATTCCGATTAACGCTCGCACCCTACGTATTACCGCGGCTGCTGGCCCGTAGTTAGC
+
CCCCCFG8FGGGGGGGFGGG9EA@FFGFGGGGGGGGGG@F8FFFGGGGGFDGGFECCC<CEFAGCAGGFGGFEFECFGFGFEE7CFGGFCFEFGGGGGGGDGGFGGGGEE7FGGGGCEGFCEEGG?FEGFF8FFFFGCFGGGF?=DEFFGGFG8DC>=EEFFGF@FFFGGGGG,=EFGFD=DGCFAEFDFDGG6CDDGGGF;AFEFFAEEFC@FFFFFFDADF4):>@@=2>259:E?<B;2267CCECEF11@FE<;2<;>>>BB1:::(4))49)6,31>>>9?F272(,,((-,44-)
@M04999:289:000000000-L3R54:1:1101:10004:10661 2:N:0:431
ATAGGACTACAGGGGTATCTAATCCTGTTCGCTACCCATGCTTTCGAACCTCAGCGTCAGTTACAGACCAGAGAGCCGCCTTCGCCACTGGTGTTCTTCCATATATCTACGCATTTCACCGCTACACATGGAGTTCCACTCTCCTCTTCTGCACTCAAGTCTCTCAGTTTCCGATGCTCTTCCTCAGTTAAGCTGAGGGCTTTCACATTCAGACTTAAAAGACCGCCTGCGCTCCCTTTACGCCCAATAAATCCGGACAACGCTTGCCACCTACGTATTACCGCGGCTGCTGGCACGTAGT
+
CCCCCGGGGGGGGGGGGGGGGGGGGGGGGGGGGGGGEGGGGGGGGGGGGGDGGGGGGGGEGGGGGGGGGFGGGGGGGGGGGGGGDCGGGGGFGGGGGGGGFCFGGGGGGGGGGGGGGGGGGGGGGGGGGGGGGGGGGFFGGGGGGGGGGGGGGGGGGGGFGGGGGGGGGGGGGDGGF8DGGGGGGGGGGGGCFFGGFGCGAFFFFFFFFFECEFFFE8>EFDD225A=B92@8@>BFEFFF@FBFFF;=EEFFEFBFFB8?@FFFF<4ADBF0>?:<2:AA>?FF990;?:?3?<??F:B4
@M04999:289:000000000-L3R54:1:1101:7749:10741 2:N:0:431
AAGACTACACGGGTATCTAATCCTGTTTGCTACCCACGCTTTCGCGCCTCAGCGTCAGTGTCAGTCCAGAAGGCCGCCTTCGCCACTGGTATTCCTCCAGATCTCTACGCATTTCACCGCTACACCTGGAATTCTACCTTCCTCTCCTGCACTCAAGTCTGCCAGTTCCAAATGCTGTTCCCAGGTTAAGCCCGGGGCTTTCACATCTGGCTTAACAGACCGCCTACGCGCCCTTTACGCCCAGTAATTCCGATTAACGCTCGCACCCTCCGTATTACCGCGGCTGCTGGCACGGAGTT
+
CCCCCGGGGGGGGGGGGGGGGGGGGGGGGGGGGGGGGGGGGGGGGGGGGGGGGGGGGGGGGGGGGGGGGGGGGGGGGGGGGGGGGGGGGGGGGGGGGGGGGGGGGGGGGGGGGGGGGGGGGGGGGGGGGGGGGGGGGGGGGGGGGGGGGGGGGFGGGGGGGGGGGGGGGGGFGGGGFGFGGGGGGGGGCCFGGGGGCD*;FFFFFFFFFCBDFFFFFFFFFF@=@FFFFFBBB(:EEFFEFFFFFBBFADF?FF11>FFB<36>BB>F(2:FF::?BFAFF10>B98?F?F1)1,(,12
@M04999:289:000000000-L3R54:1:1101:19290:10745 2:N:0:431
TGGACTACTGGGGTATCTAATCCTGTTTGCTCCCCACGCTTTCGCATCTCAGCGTCAGTATCTGTCCAGAAGGCCGCCTTCGCCACCGGTATTCCTCCACATCTCTACGCATTTCACCGCTACACGTGGAATTCTACCTTCCTCTACAATACTCCAGATAACCAGTTTTAAGTGCAATTCCCAGGTTGAGCCCGGGGCTTTCACACCTAACTTAATTATCCGCCTACATGCCCTTTACGCCCAGTCATTCCGATTAACGCTCGCACCCTCCGTATTACCGCGGCTGCTGGCACGGAGTTAC
+
CCCCCGGGGGGGGGGGGGGGGGGGGGGGGGGGGGGGGGGGGGGGGGGGGGGGGGGGGGGGGGGGGGGGGGGGGGGGGGGGGGGGGGGGGGGGGGGGGGGGGGGGGGGGGGGGGGGGGGGGGGGGGGGGGGGGGGGGGGGGGGGGGGGGGGGGGGGGGGGGGGGGGGGGGGGGGGGGFGFGGGGGGGGGGGGFGGGGGGGGFFFFFFFFEFFFFFFFFFFFF@FD@FFFFFFFFFFF3>DFFFFFFFF36?CEDFFFFF0136>6(,7321:B6?F?BFAF>B6;>>042(4(8<(266?F)
@M04999:289:000000000-L3R54:1:1101:23405:10758 2:N:0:431
TCCCGACTACCCGGGTATCTAATCCTGTTCGCTCCCCACGCTTTCGTCCATCAGCGTCAATCGGTATTTAGTAACCTGCCTTCGCAATCGGGGTTCTGTGTAATATCTATGCATTTCACCGCTACACTACACATTCCAGCTACTTCAATACTATTCAAGATTAACAGTATCAACGGCAGTTCTACAGTTAAGCTGCAGGTTTTCACCGCTGACTTATTAACCCGCCTACGGACCCTTTAAACCCAATAAATCCGGCTAGCGCTCGCATCCTCCGTATTACCGCGGCTGCTGGCACGGAGTT
+
CCCCCGGGGGGGGGGGGGGGGGGGGGGGGGGGGGGGGGGGGGGGGGGGGGGGGGGGGGGGGGGGGGGGGGGGGGGGGGGGGGGGGGGGGGGGGGGGGGGGGGGGFGGGGGFGGGGGGGGGGGGGGGGGGGGGGGGGGGGGGGGGGGFGGGGGGGGGGGGEGGGGGGGGGGGGGGDGFGFGGGGGGGGGGAFGGGGGGGGGFFFFFFFFFFFFFFF6AF>EFFFFB>D@DFD?FFFFFFFFFFF@??@EFE?5=B9((43?B>?B>FFFF:>>BF08?FFFFBBFB009?FF04(4?>;9?:
@M04999:289:000000000-L3R54:1:1101:13129:10759 2:N:0:431
ATTCGACTACTCGGGTATCTAATCCTGTTTGCTCCCCACGCTTTCGCATCTCAGCGTCAGTATCTGTCCAGAAGGCCGCCTTCGCCACCGGTATTCCTCCACATCTCTACGCATTTCACCGCTACACGTGGAATTCTACCTTCCTCTACAATACTCCAGATAACCAGTTTTAAGTGCAGTTCCCAGGTTGAGCCCGGGGCTTTCACACCTAACTTAATCATCCGCCTACATGCCCTTTACGCCCAGTCATTCCGATTAACGCTCCCACCCTCTGCATTACCGCGGCTGCTGGTCCGGAGTT
+
CCC<CCFGGFGFGGCGGGA9<EEA9FGDFFDGGFGFGF:@FB@CGC@@:FGEA,CFGCFCEEFGGFGGGGGGFGFCCFGE=@?BECE@EFDCFGEGCGF,AEFFG<FFGB<::CB<@A;>===FCGFEFC>::D,>;CFGG,=DGAE8DD8=EGG@FGF8,EF?,2==7@C=FFGFFGFDDC=,4<@F,78CCEGG*@CGFFFF>AFF=FEEFFBF6C+0105>@99(:@C9;3=E@E3@0096DDEEEE3?C@;@D0)44;?<(,3:B03?(,)644:>A((40,2(().,().40-(,(
@M04999:289:000000000-L3R54:1:1101:12161:10815 2:N:0:431
GACTACAGGGGTATCTAATCCTGTTTGCTCCCCACGCTTTCGCATCTCAGCGTCAGTATCTGTCCAGAAGGCCGCCTTCGCCACCGGTATTCCTCCACATCTCTACGCATTTCACCGCTACACGTGGAATTCTACCTTCCTCTACAATACTCCAGATAACCAGTTTTAAGTGCAATTCCCAGGTTGAGCCCGGGGCTTTCACACCTAACTTAATTATCCGCCTACATGCCCTTTACGCCCAGTCATTCCGATTAACGCTCGCACCCTCCGTATTACCGCGGCTGCTGGTACGGAGTTAGCC
+
CCCCCGGGGGGGGGGGGGGGGGGGGGGGGGGGGGGGGGGGGGGGGGGGGGGGGGGGGGGGGGGGGGGGGGGGGGGGGGGGGGGGGGGGGGGGGGGGGGGGGGGGGGGGGGGGGGGGGGGGGGGGGGGGFGGGGGGGGGGGGGGGGGGGGGGGGGGGGGGGGGGGGGGGGGGGGGGGFGFGGFGGGGGGGGGGGCGGGGGGFFFFFFFFFFFFFAFFFFFFF@DFDFFFEEFFFFEFFFFFFF;EEEFFFFFFFFFFFFFFFB9>B?:BFFB<??4A><B>0604<7::BFFF2:0:3AFF?
@M04999:289:000000000-L3R54:1:1101:6848:10817 2:N:0:431
TGGACTACCCGGGTATCTAATCCTGTTTGCTCCCCACGCTTTCGCATCTCAGCGTCAGTATCTGTCCAGAAGGCCGCCTTCGCCACCGGTATTCCTCCACATCTCTACGCATTTCACCGCTACACGTGGAATTCTACCTTCCTCTACAATACTCTAGTTAACCAGTTTTAAGTGCAATTCCTAGGTTGAGCCCAGGGCTTTCACACCTAACTTAATTATCCGCCTACATGCCCTTTACGCCCAGTCATTCCGATTAACGCTCGCACCCTCCGTATTACCGCGGCTGCTGGCACGGATTT
+
CCCCCEEGFGGGDCCEEEFFGGCEDGFCAAFGGGC@FEEGGGFGG:BBEEFEGCFEGGEEFFFGGGC66FFGGFEGFGGEFGGGGGFGGFGGGFEGFCG8EGGAAEFDGCFGGF<FF<B+@CFGGE:A:FFFEDEDGCEFGGGFEGFGDEG8@=ADFGGGGGGF?=EDFGDGGFDDBFDGFGGGCFFCCGGCFGGG57FFAAFFFFDFFEBCCF+=7F9ABADDF5=;?CEEDEFEEE@FF;;788EFFF?EDF?D3;@9;;>@BBF0,:0((.48BA6069((((,48(-(.29((8)
@M04999:289:000000000-L3R54:1:1101:13019:10859 2:N:0:431
AGCTGACTACACGGGTATCTAATCCTGTTTGCTCCCCACGCTTTCGCATCTCAGCGTCAGTATCTGTCCAGAAGGCCGCCTTCGCCACCGGTATTCCTCCACATCTCTACGCATTTCACCGCTACACGTGGAATTCTACCTTCCTCTACAATACTCCAGATAACCAGTTTTAAGTGCAGTTCCCAGGTTGAGCCCGGGGCTTTCACACCTAACTTAATTATCCGCCTACATGCCCTTTACGCCCAGTCATTCCGATTAACGCTCGCACCCTCCGTATTACCGCGGCTGCTGGCACGGAGTT
+
CCCCCGGGGGGGGGGGGGGGGGGGGGGGGGGGGGGGGGGGGGGGGGGGGGGGGGGGGGGGGGGGGGGGGGGGGGGGGGGGGGGGGGGGGGGGGGGGGGGGGGGGGGGGGGGGGGGGGGGGGGGGGGGGGGGGGGGGGGGGGGGGGGGGGGGGGGGGGGGGGGGGGGGGGGGGGGGGFFFGGGGGGGGGGGGGGGGGGGGDFFAFFFFFFBFFFFFFFFFFFFFFFFFFFFFFEF@FF@CFFFFFFFFFFF??EFDD1;C<?FFBF06>B:B6?FFF?>FF<?6>FFFFFFF??(4<96>B3
@M04999:289:000000000-L3R54:1:1101:12221:10882 2:N:0:431
CTTGACTACAAGGGTATCTAATCCTGTTTGCTCCCCACGCTTTCGCATCTCAGCGTCGGTATCTGTCCAGAAGGCCGCCTTCGCCACCGGTATTCCTCCACATCTCTACGCATTTCACCGCTACACGTGGAATTCTACCTTCCTCTACAATACTCTAGTTAACCAGTTTTAAGTGCAATTCCTAGGTTGAGCCCAGGGCTTTCACACCTAACTTAATTATCCGCCTACATGCCCTTTACGCCCAGTCATTCCGATTAACGCTCGCACCCTCCGTATTACCGCGGCTGCTGGCACGGAGTTT
+
CCCCCGGGGGGGGGGGGGGGGGGGGGGGGGGGGGGGGGGGGGGGGGGGGGGGGGGGGGGGGGGGGGGGGGGGGGGGGGGGGGGGGEGFGGGGGGGGGGGGGGGGGGGGGGGGGGGGGGGGGGGGGGGGGGGGGGGGGGGGGGGGGGGGGGGGGGGGGGFGGGGGGGGGGGGGGGGGFGFGGGGGGGGGGGGGGGGGGGGDFFFFFFFFFFFFFFFFFFFFFEADFFFF@?CEFB(>BE4)57BFF;;>E3CEF?@<0?><@D;;>>;>FF<B;:?<FFD9?06(76>??:B:?<1>16(1)
@M04999:289:000000000-L3R54:1:1101:14958:10890 2:N:0:431
GGAGGACTACCCGGGGATCTAATCCCGTTTGCTCCCCACGCTTTCGCATCTCAGCGTCAGTATCTGTCCAGAAGGCCGCCCTCGCCACCCGTATTCCTCCACATCTCTACGCATTTCACCGCTACACGCGGGATTTTACCCTCCTCTACAATACTCCAGATAACCAGTTTTAAGTGCAATTCCCAGGTTGAGCCCGGGGCGTTCACACCTAACTTAATTATTCGCCTACATGCCCTTTACGCCCCGTCCTTCCCCTTAACGCTCGCACCCCCCCGCTTACCGCCGCTGCCGTCCCGGGTGT
+
AC,AC@6,@<FG7FF++;<<,F@<F,,CFGDDC<EGG8FCCCGF<::@@FDC,66@,,8B6,9C@FE,@,9C<,@<F+FF+C<+4C,=F,@4+A=AF95F=FECE9E<;<<F++@F<9FG+B+@C<F+3+@+8+8,C,,,,59@,1,,@79@EF7<88<@<E7,@91@@AC,55+,++1+;CFF,,4>:0,,=:C))159)20)06@;02(,(19/696-7).(48(4::<A).43(5)8(3011(4<((621.(.8,.)(--((,,216(2761((,().((((((,(,,,-(((((((-
@M04999:289:000000000-L3R54:1:1101:23367:10919 2:N:0:431
TCCGGACTACCCGGGTATCTAATCCTGTTTGCTCCCCACGCTTTCGCATCTCAGCGTCAGTATCTGTCCAGAAGGCCGCCTTCGCCACCGGTATTCCTCCACATCTCTACGCATTTCACCGCTACACGTGGAATTCTACCTTCCTCTACAATACTCCAGATAACCAGTTTTAAGTGCAATTCCCAGGTTGAGCCCGGGGCTTTCACACCTAACTTAATTATCCGCCTACATGCCCTTTACGCCCAGTCATTCCGATTAACGCTCGCACCCTCCGTATTACCGCGGCTGCTGGCACGGAGTT
+
CCCCCGGGGGGGGGGGGGGGGGGGGGGGGGGGGGGGGGGGGGGGGGGGGGGGGGGGGGGGGGGGGGGGGGGGGGGGGGGGGGGGGGGGGEGGGGGGGGGGGGGGGGGGGGGGGGGGGGGGGGGGGGGGGGGGGGGGGGGGGGGGGGGGGGGGGGGGGGGGGGGGGGGGGGGGGGGGFGFFGGGGGGDFG?FGGGGDG>7DDFFFFFFFFFEEFFFFEFFFFEE@DFFFF@ECF;@F@FFFFDB@D64=EEFFFFFFFFBBBFFFFFFFBFFFFFFFFBAA<:F9909>FDFBFF?:7>084
@M04999:289:000000000-L3R54:1:1101:10229:10920 2:N:0:431
GGCAAACTACCAGGGTATCTAATCCTGTTTGCTCCCCACGCTTTCGCATCTCAGCGTCAGTATCTGTCCAGAAGGCCGCCTTCGCCACCGGTATTCCTCCACATCTCTACGCATTTCACCGCTACACGTGGAATTCTACCTTCCTCTACAATACTCCAGATAACCAGTTTTAAGTGCAATTCCCAGGTTGAGCCCGGGGCTTTCACACCTAACTTAATTATCCGCCTACATGCCCTTTACGCCCAGTCATTCCGATTAACGCTCGCACCCTCCGTATTACCGCGGCTGCTGGCACGGAGTT
+
CCCCCGGGGGGGGGGGGGGGGGGGGGGGGGGGGGGGGGGGGGGGGGGGCFGGGGGGGGGGGGGGGGGGGGGGGGGGGGGGGGGGDGGGFGGGEGGGGGGGGGFEEEGGGGGGEGGGGFGCFGGGGGGGFGGGFGGGGGGGGGGGGGGFGGGGGGGGGFGGGGGG?FGFFGGGGFGECFFGFGGGFGGGGG?CGGGGCDGGBFABFFFFF@64@FFFC6AFFFF?DF==DF?EE5@E@FFC?DF6??;3<EE?CE@D@<9>0((41699>B:1?(323049419;;B(,8))4(.53(39<:
@M04999:289:000000000-L3R54:1:1101:11539:10970 2:N:0:431
ATACGACTACTCGGGTATCTAATCCTGTTTGCTCCCCACGCTTTCGCATCTCAGCGTCAGTATCTGTCCAGAAGGCCGCCTTCGCCACCGGTATTCCTCCACATCTCTACGCATTTCACCGCTACACGTGGAATTCTACCTTCCTCTACAATACTCCAGATAACCAGTTTTAAGTGCAGTTCCCAGGTTGAGCCCGGGGCTTTCACACCTAACTTAATTATCCGCCTACATGCCCTTTACGCCCAGTCATTCCGATTAACGCTCGCACCCTCCGTATTACCGCGGCTGCTGGCACGGCGTT
+
CCCCCGGGGGGGGGGGGGGGGGGGGGGGGGGGGGGGGGGGGGGGGGGGGGGGGGGGGGGGGGGGGGGGGGGGGGGGGGGGGGGGGGGGGGGGGGGGGGGGGGGGGGGGGGGGGGGGGGGGGGGGGGGGGGDECGGGGGGGGGGGGGGGGGFGGGGGGGGGGGGGGGGGGGGGGGGGFGFGGGGGGG8FGGFGGGGGGGGGFFFFFFFFFFE>BFFFFFBFFFFFDF@(5(73=E@FFFFFDFF>215@EFEEE1,8;B<2:>009>B>B416122187>D2(-(446>?B:4<(4?1(-97
@M04999:289:000000000-L3R54:1:1101:14917:10977 2:N:0:431
TCCGACTACTGGGGTATCTAATCCTGTTCGCTCCCCACGCTTTCGTCCATCAGCGTCAATCGGTATTTAGTAACCTGCCTTCGCAATCGGGGTTCTGTGTAATGTCTATGCATTTCACCGCTACACTACACATTCCAGCTACTTCAATACTATTCAAGATTAACAGTATCAACGGCAGTTCTACAGTTAAGCTGCAGGTTTTCACCGCTGACTTATCAACCCGCCTACGGACCCTTTAAACCCAATAAATCCGGATAACGCTCGCATCCTCCGTATTACCGCGGCTGCTGGCACGGAGTT
+
CCCCCGGGGGGGGGGGGGGGGGGGGGGGGGGGGGGGGGGGGGGGGGGGGGGGGGGGGGGGGGGGGGGGGGGGGGGGGGGGGGGGGGGGGGGGGGGGGGGGGGGGGGGGGGGGGGGGGGGGGGGGGGGGGGGGGGGGGGGGGGGGGGGGGGGGGGGGGGGGGGGFGGGGGGGGGGGGFGFGGGCGGGGGGGGGGGGGFGGGFFFFFFFFFFFFFFFFFFFFFFFFFDFFD=@@FFF@EFEFFFFFFFFFFFFFFF<?DFF00:2>FFFFFF<:>?BFFBAF:99>>>BFFF(4:B<B9>43
@M04999:289:000000000-L3R54:1:1101:27506:10986 2:N:0:431
CGACTACTGGGGTATCTAATCCTGTTTGCTCCCCACGCTTTCGCATCTCAGCGTCAGTATCTGTCCAGAAGGCCGCCTTCGCCACCGGTATTCCTCCACATCTCTACGCATTTCACCGCTACACGTGGAATTCTACCTTCCTCTACAATACTCCAGATAACCAGTTTTAAGTGCAGTTCCCAGGTTGAGCCCGGGGCTTTCACACCTAACTTAATTATCCGCCTACATGCCCTTTACGCCCAGTCATTCCGATTAACGCTCGCACCCTCCGTATTACCGCGGCTGCTGGCACGGAGTTAGC
+
CCCCCGGGGGGGGGGGGGGGGGGGGGGGGGGGGGGGGGGGGGGGGGGGGGGGGGGGGGGGGGGGGGGGGGGGGGGGGGGGGGGGGGGGGGGGGGGGGGGGGGGGGGGGGGGGGGGGGGGGGGGGGGGGGGGGGGGGGGGGGGGGGGGGGGGGGGGGGGGGGGGGGGGGGGGGGGGGFGFGGGGGGGGGGGGGGGGGGDGGFFFFFFFFFFFFFFFFEFFFFFFF?FEEFFFFFFFF3;0>F?DEEEE?CE;0;@FE3(113299>FF:BBFF6?2942(49;FBF127>:(3,410(34<4
@M04999:289:000000000-L3R54:1:1101:13976:10990 2:N:0:431
TAGACTACCCGGGTATCTAATCCTGTTTGCTACCCACGCTTTCGAGCATGAACGTCAGTGTTATCCCAGGAGGCTGCCTTCGCCATCGGTATTCCTCCACATCTCTACGCATTTCACTGCTACACGTGGAATTCTACCTCCCTCTGACACACTCTAGTTAGACAGTTTCAAATGCACGTCCCAAGTTGAGCTCGGGGATTTCACATCTGACTTATCTAACCGTCTGCGCTCGCTTTACGCCCAGTAATTCCGATTAACGCTCGCACCCTACGTATTACCGCGGCTGCTGGCACGTAGTTAC
+
@<BCCGGGGGECCFFGGGGGGG<FGGGGG9EEF<FFGCGE,C@@FEGE@FAFEFFDFBFDGAFFGGGDGC<FCGGFEEBF<DGGGGEGGGGGGGGGFEFGGGGFFGGGFGD,@F9,C?FGGGFGGG=BGGFCF;FCDE=F=EGFG?D==FFEGGGFG;ED8,EF8DGGG8=,D,==DFFG8D8=>FFG8D8BCGCDD>DFF9BAA>>>C=7AA>EFC<A6AA47@D=@F@?295(6@:@E03<D8;)77?CE6D(39CD1;DF9999??0?B3<A0424(4299B((,5011<(((42<B)
@M04999:289:000000000-L3R54:1:1101:19009:10995 2:N:0:431
GACTACCGGGGTATCTAATCCTGTTTGCTCCCCACGCTTTCGCATCTCAGCGTCAGTATCTGTCCAGAAGGCCGCCTTCGCCACCGGTATTCCTCCACATCTCTACGCATTTCACCGCTACACGTGGAATTCTACCTTCCTCTACAATACTCCAGATAACCAGTTTTAAGTGCAATTCCCAGGTTGAGCCCGGGGCTTTCACACCTAACTTAATTATCCGCCTACATGCCCTTTACGCCCAGTCATTCCGATTAACGCTCGCACCCTCCGTATTACCGCGGCTGCTGGCACGGAGTTAGCC
+
CCCCCGGGGGGGGGGGGGGGGGGGGGGGGGGGGGGGGGGGGGGGGGGGGGGGGGGGGGGGGGGGGGGGGGGGGGGGGGGGGGGGGGGGGGGGGGGGGGGGGGGGGGGGGGGGGGGGGGGGGGGGGGGGGGGGGGGGGGGGGGGGGGCGGGGGGGGGGGGGGGGGGGGGGGGGGFFGFGFGGGGGGGGGGGGGGGGGGGGGFFFFEFAFFFFB=FFFFFF=FFFFFFFFFF;EFFCFFFFFF;=EFEEFFFFF:?AF?>F?;>FFFF:?FFF<?2<AF:>F(499::)2:0<?((-322:42
@M04999:289:000000000-L3R54:1:1101:27752:11009 2:N:0:431
AGAGACTACACGGGTATTTAATCCTGTTTGCTCCCCACGCTTTCGCATCTCAGCGTCAGTATCTGTCCAGAAGGCCGCCTTCGCCACCGGTATTCCTCCACATCTCTACGCATTTCACCGCTACACGTGGAATTCTACCTTCCTCTACAATACTCCAGATAACCAGTTTTAAGTGCAGTTCCCAGGTTGAGCCCGGGGCTTTCACACCTAACTTAATTATCCGCCTACATGCCCTTTACGCCCAGTCATTCCGATTAACGCTCGCACCCTCCGTATTACCGCGGCTGCTGGCACGGAGTT
+
CCCCCGGGGGGGGGGGGGGGGGDGGGGGGGGGGGGGGGGGGGGGGGGGGGGGGGGGGGGGGGGGGGGGGGGGGGGGGGGGGGGGGGGGGGGGGGGGGGGGGGGGGGGGGGGGGGGGGGGGGGGGGGGGFGGGGGGGGGGGGGGGGGGGGGGGGGGGGGFGGGGGGGFFFGGGGGGGFGFGGGGGG?FGGGGGGGGGGGDDAAFFFFFF@FFFFFFFFFF?FE9BFFFFFFEFFFFFFFC:;6>FFEEFEFFFF08DFFF?F?F>BFF>?F<:9:?FFFFFFFFBF>>0087?FFF9>9?1
@M04999:289:000000000-L3R54:1:1101:3464:11019 2:N:0:431
AGACTACTCGGGTATCTAATCCTGTTTGCTCCCCACGCTTTCGCATCTCAGCGTCAGTATCTGTCCAGAAGGCCGCCTTCGCCACCGGTATTCCTCCACATCTCTACGCATTTCACCGCTACACGTGGAATTCTACCTTCCTCTACAATACTCTAGTTAACCAGTTTTAAGTGCAATTCCTAGGTTGAGCCCAGGGCTTTCACACCTAACTTAATTATCCGCCTACATGCCCTTTACGCCCAGTCATTCCGATTAACGCTCGCACCCTCCGTATTACCGCGGCTGCTGCCACGGAGTTAGC
+
CCCCCGGGGGGGGEGGGGGGGGGGGGGGGGFGGEGGGGGGGGGGGGGGGGGGGGGGGGGGGGGGGFGFFGGGCCGGGGGGGDGEGGGGGGGGGGGGGDEGGGGGGGGFGGGFEGDGGEGGGGGGGGGG>DGDFGGGGFGGGGGGFFFFFFGGGGECEFGFGGGGGGGFGFGGFFDFFC?FGGGGFFGGGGGGGGG7DCFF8ABAFAAF@CCEEFA=<EA>B=DFFDBE?@=BFF5CCFFFFDF5=AC56?E;D0;CFF(,19@0;;???B966?0):A<>>69>;?2>)..,43(9:8)5)
@M04999:289:000000000-L3R54:1:1101:22598:11050 2:N:0:431
GCCTAGACTACAAGGGTATCTAATCCTGTTTGCTCCCCACGCTTTCGCATCTCAGCGTCAGTATCTGTCCAGAAGGCCGCCTTCGCCACCGGTATTCCTCCACATCTCTACGCATTTCACCGCTACACGTGGAATTCTACCTTCCTCTACAATACTCTAGTTAACCAGTTTTAAGTGCAATTCCTAGGTTGAGCCCAGGGCTTTCACACCTAACTTAATTATCCGCCTACATGCCCTTTACGCCCAGTCATTCCGATTAACGCTCGCACCCTCCGTATTACCGCGGCTGCTGGCACGGAGT
+
CCCCCGGGGGGGGGGGGGGGGGGGGGGGGGGGGGGGGGGGGGGGGGGGGGGGGGGGGGGGGGGGGGGGGGGGGGGGGGGGGGGGGGGGGGGGGGGGGGGGGGGGGGGGGGGGGGGGGGGGGGGGGGGGGGGEECGGGGGGGGGGGGGGGGGGGFGGGGGGGGGGGGGGGGGGGGGGFGFGGGGGGGGGGGGGGGGGGGGGBFFFFFFFFFDEFFFFFFFFFFFEFDFFFFFEFEFBEFFCC?FFB@=3@FFCEFF;D6DCCD>;43;099?BFFFB:?F>AA?FB6117BFF?:<?00-73
@M04999:289:000000000-L3R54:1:1101:17870:11052 2:N:0:431
ACTACTCGGGTATCTAATCCTGTTCGCTCCCCATGCTTTCGCACCCCAGCGTCGGTAGGGACCCAGAGAGCTGCCTTCGCTTTTGGCGTTCCTTCGTAGATTTGCGGATTTCACCCCTACACACGAAATTCCACTCTCCTCTGTCTCACCCAAGTGAATTGGTTTCGAGAGCATTCCGCCAGTTTTTGGCGACTTTCACTTTCAACCCCAACCCGATATGCCTTTCCGAAGGTCGATTCACCGCCTACGTGCCCTTTACGCCCAGTCATTCCGAAGAACACTTGCCCCCCCCGTCTTACCC
+
CCCCCGGGGGGGGGGGGGGGGGGGGGGGGGGGGG8FGGGGGGGGGEGGGGGGGGGGGGGGGGGGGGGGGGGGGGGGGGGGGGGGGGGGGGGGGGGGGGGGGGGGGGGGGGGGGGGGGGGGGGGGGGGGGGGGGGGGGGGGGGGGGGGFG8DGGGGGGGGGGGGGGGGGGCEGGGGGFGFGGGFGGGGGDGG9CGGGFGGGFFFFCFFFFFFFFEFF>ADFFA?9@EFF;;9(6A>6?BBFBA0;96143:04<:B?FFF(191((53)6<B97(8(44((4<><).)4(4199:???<>?3
@M04999:289:000000000-L3R54:1:1101:19731:11064 2:N:0:431
TTGACTACTGGGGTATCTAATCCTGTTTGCTCCCCACGCTTTCGCATCTCAGCGTCAGTATCTGTCCAGAAGGCCGCCTTCGCCACCGGTATTCCTCCACATCTCTACGCATTTCACCGCTACACGTGGAATTCTACCTTCCTCTACAATACTCCAGATAACCAGTTTTAAGTGCAGTTCCCAGGTTGAGCCCGGGGCTTTCACACCTAACTTAATTATCCGCCTACATGCCCTTTACGCCCAGTCATTCCGATTAACGCTCGCACCCTCCGTATTACCGCGGCTGCTGGCACGGAGTT
+
CCCCCGGGGGGGGGGGGGGGGGGGGGGGGGGGGGGGGGGGGGGGGGDGGGGGGGGGGGGDFGGGGGGGGGGGGGGGGGGGGGGGGGGGGGGGCFGGGGGGGGGGGGGGGGGGGGGGGGGGGGGGGGGGGGGGGGGGGGGGGGGGGGGGGGGGGGGGGGDFGGGGGGGGGGGGFGGGFGFGGG?FGGGGGGGGGGGGGDG>FFFFFFEFFFFFFFFFFFFEFDDFFFFFFFF@FEFFFCFF@@DFFFFFFFFF@F;@?E6>BFFB9B6?BFFF?0??<>2<>96>F>:BF2:?B04(,48
@M04999:289:000000000-L3R54:1:1101:16066:11077 2:N:0:431
CAGGGACTACAGGGGTATCTAATCCTGTTCGCTACCCATGCTTTCGAGCCTCAGCGTCAGTAACAGACCAGAGAGCCGCCTTCGCCACCGGTGTTCCTCCACATCTCTACGCATTTCACCGCTACACGTGGAATTCTACCTTCCTCTACAATACTCCAGATAACCAGTTTTAAGTGCAGTTCCCAGGTTGAGCCCGGGGCTTTCACACCTAACTTAATTATCCGCCTACATGCCCTTTACGCCCAGTCATTCCGATTAACGCTCGCACCCTCCGTATTACCGCGGCTGCTGGAACGGAGTT
+
CCCCCGGGGGGFGGGGGGGGGGGGGGGGGGGGGGGGGGGGGGGGGGGGGGGGGGGGGGGGGGGGGGGGGGGGGGEGGGGGGGGGGGCFGGGFGGGGGGGGGGGGGGFGGGGGGGGGGGGDFGGGGGGGGGGGGGGGGGGGGGGGGGGGGGGGGGGGGGGGGGGGGGGFCEFFGFFGBFFCGGGEGGDGCFGGGGGGGGGDEFFFFFFFD=B>DFFFFFFEAC?@D@@DFFEFE@F8@EFFFFFF;?;EAEEF3@031?2)(3131(299:3<:>B:0(<A--1(9>>>FFF:((.48?B1.
@M04999:289:000000000-L3R54:1:1101:16691:11078 2:N:0:431
GTGTTGACTACTGGGGTATCTAATCCTGTTCGCTCCCCACGCTTTCGTCCATCAGCGTCAATCGGTATTTAGTAACCTGCCTTCGCAATCGGGGTTCTGTGTAATATCTATGCATTTCACCGCTACACTACACATTCCAGCTACTTCAATACTATTCAAGATTAACAGTATCAACGGCAGTTCTACAGTTAAGCTGCAGGTTTTCACCGCTGACTTATCAACCCGCCTACGGACCCTTAAACCCAATAAATCCGGATAACGCTCGCATCCTCCGTATTACCGCGGCTGCTGGCACGGCGTT
+
C@ACCFFEEFFFGFDEFEFGG9FDGGGCFFGDGEEEGCDFCGEGGGGGGD:CFGCGGGGGGGGGGGCFFFGGGGGDFGDCDGGGGCFGGGGGC+@>DFF<<FFGFEEGGFGFGGG?DFFGGGG>GGGGGFF@FGGGG9=DFGGGGFGGGG=8AFCEGGCAFGGGGFEGFGGCGGGE>G>889ECC=9DFFEEGGC?DFF6;A859BAADA>==FFA*+=EFFF=AB2>9BF2@@2@F@;A;78(/(6=3>3<@90(,47@803:9>B?6(4<:0,2(.:<<,2(,4(((4:(,(.((,4--
@M04999:289:000000000-L3R54:1:1101:20647:11078 2:N:0:431
GACTACCAGGGTATCTAATCCTGTTCGCTCCCCACGCTTTCGTCCATCAGCGTCAATCGGTATTTAGTAACCTGCCTTCGCAATCGGGGTTCTGTGTAATATCTATGCATTTCACCGCTACACTACACATTCCAGCTACTTCAATACTATTCAAGATTAACAGTATCAACGGCAGTTCTACAGTTAAGCTGCAGGTTTTCACCGCTGACTTATCAACCCGCCTACGGACCCTTTAAACCCAATAAATCCGGATAACGCTCGCATCCTCCGTATTACCGCGGCTGCTGGCACGGAGTTAGCC
+
CCCCCGGGGGGGGGGGGGGGGGGGGGGGGGGGGFGEGFGGGGGGGGGGGGGGGGGGGGGGGGGGGGGGGGGGGGGGGGGGGGGGGGGGGGGGGFGGGGGGGGGGGGGGGGGGGGGGGGGGGGGGGGGGGGGGGFGGGGGGGGGGGGGGGGGGGGGGGFGGGFGGGGGGGGGGGGGGFGFGGGGGGFGGGGGGGGGFGGGGFFFEFFFFFFFFFFFFFFFAFAFFFF@DFFFFFBFFFFFFFF@EFCCFEFFFFFFFFFF@BFFFB??FF>F<7?B<A:;;>>;>FFF7B7BF>932?BAF:
@M04999:289:000000000-L3R54:1:1101:13427:11090 2:N:0:431
TGACTACTGGGGTATCTAATCCTGTTCGCTCCCCACGCTTTCGTCCATCAGCGTCAATCGGTATTTAGTAACCTGCCTTCGCAATCGGGGTTCTGTGTAATATCTATGCATTTCACCGCTACACTACACATTCCAGCTACTTCAATACTATTCAAGATTAACAGTATCAACGGCAGTTCTACAGTTAAGCTGCAGGTTTTCACCGCTGACTTATCAACCCGCCTACGGACCCTTTAAACCCAATAAATCCGGCTAACGCTCGCATCCTCCGTATTACCGCGGCTGCTGGCACGGAGTTAGC
+
CCCCCFGGGGGGGGGGGGGGGGGGGGGGGGGGGGGGGGEGGGFFGGFEGGFGGGGGGGGGGGGGGGGGGGGGGGGGGGGGGGGGGGGGGGGGGGFGGGGFFFGGGFGEFFGGGGGGGGGGDGCGGGFG?FFGGGGGGGGGGGGGGGGGGFGGGGFGGGFFGGGGGGGGGGGGEGD>FGFGGGFCGGGGGGC67FGGGGGGFFFFEFF55@AEC>F>AAFA>AFFFF(59@B?BBECC4<F?;0@@3>?75;>((6;;?62(79;4;F<BFF?03:9AA(47(((33>?FF<<(3((4744-
@M04999:289:000000000-L3R54:1:1101:28476:11093 2:N:0:431
GATGACTACTCGGGTATCTAATCCTGTTCGCTCCCCACGCTTTCGTCCATCAGCGTCAATCGGTATTTAGTAACCTGCCTTCGCAATCGGGGTTCTGTGTAATATCTATGCATTTCACCGCTACACTACACATTCCAGCTACTTCAATACTATTCAAGATTAACAGCATCAACGGCAGTTCTACAGTTAAGCTGCAGGTTTTCACCGCTGACTTATCAACCCGCCTACGGACCCTTTAAACCCAATAAATCCGGATAACGCTCGCATCCTCCGTATTACCGCGGCTGCTGGCACGGAGTT
+
CCCCCGGGGGGGGGGDGGGGGGFGGGGGGGGGGGGGGGGGGGGGGGGGGGGGGGGGGGGGGGGGGGGGGGGGGGGGGGGGGGGGGGGGGGGGGGGGGGGGGGGGGGGGGGGGGGGGGGGGGGGGGGGGGGGGGGGGGGGGGGGGGGGGGGFGGGFGFGGGGGFGGGGGGGGCFCDGFGFCFGCGGGGGGGGGGFFGGGFGFF6FFBFEFFFFFFFFFFFFFFFFF?FFF?@FFFFFFCFFF82;;8;EFFFE@>0;@E@<BFFFBFFF><7?FFBFF<2<B;>903(28?(82,1719?:
@M04999:289:000000000-L3R54:1:1101:14347:11099 2:N:0:431
GGTAGGACTACAGGGGTATCTAATCCTGTTCGCTCCCCACGCTTTCGTCCATCAGCGTCAATCGGTATTTAGTAACCTGCCTTCGCAATCGGGGTTCTGTGTAATATCTATGCATTTCACCGCTACACTACACATTCCAGCTACTTCAATACTATTCAAGATTAACAGTATCAACGGCAGTTCTACAGTTAAGCTGCAGGTTTTCACCGCTGACTTATCAACCCGCCTACGGACCCTTTAAACCCAATAAATCCGGATAACGCTCGCATCCTCCGTATTACCGCGGCTGCTGGCACGGAGT
+
CCCCCGGGGGGGGGGGGGGGGGGGGGGGGGGGGGGGGGFGGGGGGGGGGGGGFGGGGGGGGGGGGGGGFGGGGGGGGGGGGGFGGGGGGGGGGGGGGGGGGGGGFFGGGGGGGGGGGGFGGGGGGGGGGGGGGGGGCGGGGGGGGGGFGGGGGFGGGGDGGFGGFGGGGGGGGFFE5>AGDDFGGGGGGGGGGGFGCFF9?ACFFFFFFB9)5AFFCCFFFFFFFBFFFF@@DFFFFFFFEFE;DFDF3<EFCFF;@DFFFFB::990?B7)).24:1:4<<:90(39>FF>?B12<2964
@M04999:289:000000000-L3R54:1:1101:27067:11101 2:N:0:431
CTGACTACAAGGGTATCTAATCCTGTTCGCTCCCCACGCTTTCGCTCCTCGGCGTCAGTGACGGCCCAGAGACCTGCCTTCGCCATCGGTGTTCTTCCCGATATCTACACATTCCACCGTTACACCGGGAATTCCAGTCTCCCCTACCGCACTCCAGTCCGCCCGTACCCGGCGCCGATCCACCGTTAAGCGATGGACTTTCACACCAGACGCGACGAACCGCCTACGAGCTCTTTACGCCCAATAAATCCGGATAACGCTTGCACCCTACGTATTACCGCGGCTGCTGGCACGTAGTT
+
CCCCCGGGGCFGGGGGGGGFGGGGGEFGDGGGGGGGGFGGGGGGGEGGGGGCEGCGGGGGGGGGGGGGGGEGGGGGGGGGGGGGGGGGGFEFEGGGGGGGGGGEFDGGGGGGGGGGGGGGDEGGGGGGGEGGGFGDFFGGGFGGGGGF>EGGGGCCCEFGGGGEEGEEGC8EGGGEE4AGDCFFCFG8E:+CEG5CDFFCFFCA=FEF0:?9>BDE6)<9E>69B??F6039)45>B2<@>9??<7)654219:((45((-4(3,.:?F?B?B<>FA)<?9((39>?B)5823((((-6
@M04999:289:000000000-L3R54:1:1101:21393:11112 2:N:0:431
GACTACTCGGGTATCTAATCCTGTTCGCTACCCATGCTTTCGAGCCTCAGCGTCAGTAACAGACCAGAGAGCCGCCTTCGCCACTGGTGTTCTTCCATATATCTACGCATTTCACCGCTACACATGGAGTTCCACTCTCCTCTTCTGCACTCAAGTCTCTCAGTTTCCGATGCTCTTCCTCAGTTAAGCTGAGGGCTTTCACATTCAGACTTAAAAGACCGCCTGCGCTCCCTTTACGCCCAATAAATCCGGACAACGCTTGCCACCTACGTATTACCGCGGCTGCTGGCACGTAGTTAGC
+
CCCCCGGGDGGGGGGGGGGGGGGGGGGGGGGGGGGGGGGGGGFGGGGGGGGGGGGGGGGGGGGGGGGGGGGGGGGGGGGGGGGGGGGGGGGGGGGGGGGGGGGGGGGGGGGGGGGGGGGGGGGGGFGGGGGGGGGGGGFGGGGGGGGGGGGGGGGGGGGFFGGGGGGGGGGGGGGFFGFFGGGGGGGGGGCCFGGGGGGFFFFFFFAAEEEFFFFFFFFCEFFFFFFFFF@BFFE=CD@E6(6;EFFFFFF>@FFFFFF@?:0?FFFF0???)6?<DA(3-7>FF?:?.:F?B2:0,6944
@M04999:289:000000000-L3R54:1:1101:28899:11129 2:N:0:431
TTGACTACACGGGTATCTAATCCTGTTTGCTCCCCACGCTTTCGCATCTCAGCGTCAGTATCTGTCCAGAAGGCCGCCTTCGCCACCGGTATTCCTCCACATCTCTACGCATTTCACCGCTACACGTGGAATTCTACCTTCCTCTACAATACTCCAGATAACCAGTTTTAAGTGCAGTTCCCAGGTTGAGCCCGGGGCTTTCACACCTAACTTAATTATCCGCCTACATGCCCTTTACGCCCAGTCATTCCGATTAACGCTCGCACCCTCCGTATTACCGCGGCTGCTGGCACGGAGTT
+
CCCCCGGGGGGGGGGGGGGGGGGGGGGGGGGGGGGGGGGGGGGGG7FGGGGGGGGGGGGGGGGGGGGGGGGGGGGGGGGGGGGG=?BC=FCFAGGGGGGGGGGGGGGGGGGGEGGGGGGGGGGGGGGGGGGGGGGGGGGGGGGGGGGGFFGGGGFGGGGGGGGGGFGGGGGGEDGGFGFGGFFGGGGGDGGDGCGGGDDGFFFFFFEFFFBCFFFFFFFFFFF?DFF=CEFFFE@E<C?FF621(74CEE<4;DF;C<:;::>B((4:?F66:?BFF244319>96-::76344(-(37
@M04999:289:000000000-L3R54:1:1101:26089:11133 2:N:0:431
TTGACTACTGGGGTATCTAATCCTGTTCGCTCCCCACGCTTTCGTCCATCAGCGTCAATCGGTATTTAGTAACCTGCCTTCGCAATCGGGGTTCTGTGTAATATCTATGCATTTCACCGCTACACTACACATTCCAGCTACTTCAATACTATTCAAGATTAACAGTATCAACGGCAGTCCTACAGTTAAGCTGCAGGTTTTCACCGCTGACTTATCAACCCGCCTACGGACCCTTTAAACCCAATAAATCCGGATAACGCTCGCATCCTCCGTATTACCGCGGCTGCTGGCACGGAGTT
+
CCCCCGGGGGGGGGGGGGGGGGGGGGGGGGGGGGGGGGGGGGGGGGGGGGGGGGGGGGGGGGGFGGGGGGGGGGGGGGGGGGGGGGGGGGGGGGGGGGGGGGGGGGGGGGGGGGGGGGGGGGGGGGFGGGGGGGGGGGGGGGGGGGGGGGFGGGGGGFGGGFGGGGGGGGGGGEGGFGFGGGGGGGGGGGGGGGGGGGGGFFFFFFFFFFFFFFFFFFFFFBFFFFFDFFBBFFFFFFFFD;@?DFFFFFFF6?779@?9<D>BFFFFFFFB::7?<9<?9>99>><:::::??>B2:B
@M04999:289:000000000-L3R54:1:1101:4354:11159 2:N:0:431
GGGACTACTAGGGTATCTAATCCTGTTTGCTCCCCACGCTTTCGCATCTCAGCGTCAGTATCTGTCCAGAAGGCCGCCTTCGCCACCGGTATTCCTCCACATCTCTACGCATTTCACCGCTACACGTGGAATTCTACCTTCCTCTACAATACTCCAGATAACCAGTTTTAAGTGCAATTCCCAGGTTGAGCCCGGGGCTTTCACACCTAACTTAATTATCCGCCTACATGCCCTTTACGCCCAGTCATTCCGATTAACGCTCGCACCCTCCGTATTACCGCCGCTGCCGGCACGGAGTTAC
+
CCCCCGGGDGGGGGGGGAFGGGGFGGGGCFEFGGGGGGGEGGGGGGGEEFGGGGEBFFGGGCFFGEGGGGGGGGGGGGGGGGGGGDEEGGGGFGGGFGDFFFCFGGGGGG>CGGGGGGGGEGGGGGGGCCGGGGGGGGGGFGGGDGGG?DFGGFGGGGGDFGGGGGGGGFGGCAFFCFFFGGG8FFGCFFGGG>CDCDDFFCFF>ABFFFFEEFFFE>9AF22@DFB2?CBFFB:>9E?DFF??EFFCCFFFF;@DFE@@FFBFF;(31::(-207:BB21(4;;2;F(3>BB020,42>)
@M04999:289:000000000-L3R54:1:1101:6696:11172 2:N:0:431
TAATTGACTACTGGGGTATCTAATTCTGTTCGCTCCCCATGCTTTCGTCCATCAGCGTCAATCGGTATTTAGTAACCTGCCTTCGCAATCGGGGTTCTGTGTAATATCTATGCATTTCACCGCTACACTACACATTCCACCTACCTCAATACTAATCAAGATTAACTGTATCAACGGCAGTTCTACAGGTAAGCTGCAGTTTTTCACCGCTGACTTATCAACCCGCCTACGGATTCTTCAAACCCAATAAATCCGGATAACTCTCGCATCTTCAGTATTCCCCTGGCTGCTGGCACTTAGT
+
A<C,,<,6;CFFEDCDFGFE<E,<,,6CCCFFFGGBFG,,;E,CFCGGC:C996@DFGC:BA<<7@C@E9FCFCCDFGCGF<EFFE7:F,66C+@>FFCB9CD,C5=E;FFFFFG<AE9,FEEECGC=ACB:FD@FFGF,DF?=F92@@4=8==,,64@E,,7,4=,6,=7:,,+C5+*==?C,,,,6,6,,6:A+:+3+143<*<C:0:=5=*<1:;F7+=B):5755>@22(-**9*1*972(8=(6)11960(((,73)/9.(((/6)/)))-)-.))..(-(.,8?))5:822)-6.
@M04999:289:000000000-L3R54:1:1101:9928:11184 2:N:0:431
GGACTACACGGGTATCTAATCCTGTTCGCTACCCATGCTTTCGAACCTCAGCGTCAGTTACAGACCAGAGAGCCGCCTTCGCCGCTGGTGTTCTTCCATATATCTACGCATTCCACCGCTACACATGGAGTTCCACTCTCCTCTTCTGCACTCAAGAAAAACAGTTTCAGCTGCACTTCCCCGGTTAAGCCGAGGGCTTTCACAGCTGACTTGTTCTCCCGCCTGCGTTCGCTTTACGCCCAATAAATCCGGACAACGCTTGCCACCTACGTATTACCGCGGCTGCTTGCACGTAGTTAGC
+
CCCCCGGGGGGGGGGGGGGGGGGGGGGGGGGGGGGGGGGGGGGGGGGGGGGGGGGEGEGGGGGFGGGGGGGGGF7FGGFGGGGGGGGGGGFGGGGGGGGGGGGGGGGGGGGGDEGGGGGGGGGGGGFF?AFGGGFFGGFGGGGGAGGGGGGFGDGGGGGG?EGGGGGGGFGGFGGGFCAGGGGGGGE7CGGGGCGGGGGGFFFFFFF)3>E@=FFFE8BBD=>FFF;?FFFFF;@FEF<BF00:7A4>A?(4:9>FFF;0:8<4>747?:<:><>25<?0444(41,))-5?<((.8:<))
@M04999:289:000000000-L3R54:1:1101:22758:11184 2:N:0:431
GCGAGACTACCGGGGTATCTAATCCTGTTTGCTCCCCACGCTTTCGCATCTCAGCGTCAGTATCTGTCCAGAAGGCCGCCTTCGCCACCGGTATTCCTCCACATCTCTACGCATTTCACCGCTACACGTGGAATTCTACCTTCCTCTACAATACTCTAGTTAACCAGTTTTAAGTGCAATTCCTAGGTTGAGCCCAGGGCTTTCACACCTAACTTAATTATCCGCCTACATGCCCTTTACGCCCAGTCATTCCGATTAACGCTCGCACCCTCCGTATTACCGTGGCTGCTGGCACGTATTT
+
CCCCCGGGGGGGGGGGGGGGGGGGGGGGGGGGGGGGGGGGGGGGGGGGGGGGGGGGGGGGGGGGGGGGGGGGGGGGGDGGGGGGGGGGGFGGGGGGGGGGGGGGGGGGGGGGDGGGGGGGGGGGGGGGGGGGGGGGGGGGGGGGGGGGGGDA@FGFGGGGGGGGFGGGGGGGGGGGFGAGGGCFF,DGGGGGGGGGGGGGFFFFFFFFFFFFFFFFFFFFFFF==DFFFEFCF=BEFFFF;DFF<13=EEFFF@0;;(7>;9<?>>>9BFFF?FF?BFAFBFFBFBF:0:):?(8?((),.
@M04999:289:000000000-L3R54:1:1101:18508:11203 2:N:0:431
GGGTGACTACTGGGGTATCTAATCCTGTTCGCCCCCCATGCTTTCGCACCCCAGCGTCGGTAGGGGCCCAGAGAGCCGCCTTCGCTTTTTGCGTTCCTTCGTTGATTTTCGGGTTTCCCCCCTACACACGAAATTCCCCTCTCCTCTTTTCTACCCAAATGCAATTGTTTCGAGATCACTCCGCCCGTTTTTTGCGCCCTTTTCTTTCCAACCCAACCCCACATGCCTCTTCCTATGTCGCTCCACCGCCTACCTCGCCCTGTGCACCCATCCTTTCCACCAACACTTGCCCCCCCCGCCC
+
A-8A<66CE@C6<EF+,;<E,C,-C,,CF<,@,BFGGC<,@@FG,,:,C@CF,BCF8:+@+,6C7++:C7<<AFG7,=:CCFE@D=+BE,8,44=+<@A?+A,,9,CF,CF++6@:,,,@CGC3,38,++8+8,,,36:@E,:97C9,@,,,,72D9:,,@,:,,*,,@A:**,**/**5+4*/;*44<0CF=*+)):2);)*1++3+).)(6:B:(5>(),(.).4)).)-)).))).0(-,((.((494(((.)((,21.))-)-4:(((.,))62)).(,(,-)-)6:::049(((-(
@M04999:289:000000000-L3R54:1:1101:25004:11222 2:N:0:431
CCGGACTACTCGGGTATCTAATCCTGTTCGCTCCCCACGCTTTCGTCCATCAGCGTCAATCGGTATTTAGTAACCTGCCTTCGCACTCGGGGTTCTGTGTAATATCTATGCATTTCACCGCTACACTACACATTCCAGCTACTTCAATACTATTCAAGATTAACAGTATCAACGGCAGTTCTACAGTTAAGCTGCAGGTTTTCACCGCTGACTTATCAACCCGCCTACGGACCCTCTCAACTCAATAAATCCGGATAACGCTCGCATCCTCCGTATTACCGCGGCGTCTGGCCCGGAGTTT
+
--BCCBC,,,,,,@CCFAEFCCD-,;FFE@FEGFFGGG:FG7CFCF@@,,C<EFGGGGC9F,@F,,CD,<C6,,@F,==F,CFF74+:BFGDCFGE<5@FGF<,,C=5C?FFEC5,CF,+8BCFFGCE?<FG8EGFFC8E8ED3EEGFFGGFGFGG9EA,D,@=D8FGGG,7==D6BCD+?E9E93<C:,3<CEFCF+=9B?CFFFBAAB9BEFFA;FF5*4)8/52552-5>@D03(/73).).)).9<C((((/4)401246(3(4()3(-(42>24)41291((((((.((-,,,44)
@M04999:289:000000000-L3R54:1:1101:26538:11224 2:N:0:431
TGACTACTCGGGTATCTAATCCTGTTCGCTCCCCACGCTTTCGTCCATCAGCGTCAATCGGTATTTAGTAACCTGCCTTCGCAATCGGGGTTCTGTGTAATATCTATGCATTTCACCGCTACACTACACATTCCAGCTACTTCAATACTATTCAAGATTAACAGTATCAACGGCAGTTCTACAGTTAAGCTGCAGGTTTTCACCGCTGACTTATCAACCCGCCTACGGACCCTTTAAACCCAATAAATCCGGATAACGCTCGCATCCTCCGTATTACCGCGGCTGCTGGCACGGAGTTAGC
+
CCCCCGGGGGGGGGGGGGGGGGGGGGGGGGGGGGGGGGGGGGGGGGGGGGGGGGGGGGGGGGGGGGGGGGGGGGGGGGGGGGGGGGGGGGGGGGGGGGGGGGGGGGGGGGGGGGGGGGGGGGGGGGGGGGGGGGGGGGGGGGGGGGGGGGGGGGGGFGGGGGGGGGGGGGGGGGGGFGFGGGGGGGGGGGGGGGGGGGGGFFFFFFFFBFFEEFFFFFFDBAFFFFFD=@BDFFFFFFFFF?FFEE4?FF;@FF0>EFFFFFFF<1?7>?BFFFFFFFFB;;>BFFFFF?:<<37>BBAA<
@M04999:289:000000000-L3R54:1:1101:7479:11255 2:N:0:431
GACTACCGGGGTATCTAATCCTGTTTGCTCCCCACGCTTTCGCATCTCAGCGTCAGTATCTGTCCAGAAGGCCGCCTTCGCCACCGGTATTCCTCCACATCTCTACGCATTTCACCGCTACACGTGGAATTCTACCTTCCTCTACAATACTCCAGATAACCAGTTTTAAGTGCAATTCCCAGGTTGAGCCCGGGGCTTTCACACCTAACTTAATTATCCGCCTACATGCCCTTTACGCCCAGTCATTCCGATTAACGCTCGCACCCTCCGTATTACCGCGGCTGCTGGCACGGAGTTAGCC
+
CCCCCGGGGGGGGGGEGGGGGGGGGGGGGGGGGGGGGGGGGGGGGGGGGGGGGGGGGGGGGGGGGGGGGGGGGGGGGGGGGGGGGGGGGGGGGGGGGGGGGGGGGGGGGGGGGGGGGGGGGGGGGGGGGGGGGGGGGFEFGGGGGGGGGGGGGGGGGFGGGGGGGGGGGFGGGGGGFGFGGGGGFFEGDFGGGGDDGGCGFFFFFFFFFFFBFFFFFF69F@FFFFFFF@@FFFFFF;::11;8>?9EFE0???FDFFFF6126>FFBFB?17?BFFBFB99>>FF?0::<09661.:>DB
@M04999:289:000000000-L3R54:1:1101:16543:11272 2:N:0:431
GGGAGACTACAGGGGTATCTAATCCTGTTCGCTACCCACGCTTTCGAGCCTCAGCGTCAGTTACTAGCCAGTCAGCCGCCTTCGCCACTGATGTTCTTCCATATATCTACGCATTTCACCGCTACACATGGAGTTCCACTGACCTCTCTAGCACTCAAGTCTTACAGTTTCTGATGCACGTCCATAGTTGAGCTATGACCTTTCACATCAGACTTATTAGACCGCCTGCGCTCCCTTTACGCCCAATAATTCCGGACAACGCTCGCCACCTACGTATTACCGCGGCTGCTGGCACGTAGTT
+
CCCCCGGGGGGGGGGGGGGGGGGGGGGGGGGGGGGGGGGGGGGGGGGGGGGGGGGGGGGGGGGGGGGGGGGGGGGGGGGGGGGGGGGGGGGGGGGGGGGGGGGGGFGGGGGGGGGGGGGGGGGGGGGGGGGGGGGGGGGGGGGGGGGGGGGGGGGGGGGGGGGGGGGGGGGGGGGGFGFGGGGGGGGGGGGGGGFGGGGGFFFFFFFFFFEFFFFFECFFFFFFFBD279=B@FFFFFFF@FFFD8@FFFFFFFFFF>FD9;0;>FBFFFFFFFB?FFA>AFB>;>;9:B>:6(5<??6:.
@M04999:289:000000000-L3R54:1:1101:12731:11309 2:N:0:431
GGTAGACTACTGGGGTATCTAATCCTGTTTGCTCCCCACGCTTTCGCATCTCAGCGTCAGTATCTGTCCAGAAGGCCGCCTTCGCCACCGGTATTCCTCCACATCTCTACGCATTTCACCGCTACACGTGGAATTCTACCTTCCTCTACAATACTCCAGATAACCAGTTTTAAGTGCAGTTCCCAGGTTGAGCCCGGGGCTTTCACACCTAACTTAATTATCCGCCTACATGCCCTTTACGCCCAGTCATTCCGATTAACGCTCGCACCCTCCGTATTACCGCGGCTGCTGGCACGGAGTT
+
CCCCCGGGGGGCGGGGGGGGGGGGGGGGGGGGGGGGGGGGGGGGGGGGGGGGGGGGGGGGGGGGGGGGGGGGGGGGGGGGGGGGGGGGGGGGCFGGGGGGGGGGGGGGGGGGGGGGGGGGGGGGGGGGFGGGGDGGGGGGGGGGGGGGGAFCFGGG8EGCDFGGGGFEAFFFECDGFGFGGGGGGGCFFGGGGGFGGGDDFFFFFFFFFBFFDFFFFFFFFFEFFFFFFBECFFFFFFFFFFFFFFFFFFFEEFFFDFFFDF?8>F>B>8<:?BF:?:<A4:>>6>;>??DF0:<?092:3
@M04999:289:000000000-L3R54:1:1101:19344:11322 2:N:0:431
CAAGGACTACAGGGGTATCTAATCCTGTTCGCTACCCATGCTTTCGAACCTCAGCGTCAGTTACAGACCAGAGAGCCGCCTTCGCCACTGGTGTTCTTCCATATATCTACGCATTCCACCGCTACACATGGAGTTCCACTCTCCTCTTCTGCACTCAAGAAAAACAGTTTCAGCTGCACTTCCCCGGTTAAGCCGAGGGCTTTCACAGCTGACTTGTTCTCCCGCCTGCGTTCGCTTTACGCCCAATAAATCCGGACAACGCTTGCCACCTACGTATTACCGCGGCTTCTGGCACGTAGTT
+
CCCCCGGGGGGGGGGGGGGGGGGGGGGGGGGGGGGGGGGGGGGGGGGGGGGGGGGGGGGGGGGGGGGGGGGGGGGGGGGGGGGGGGGGGGGGGGGGGGGGGGGGGGGGGGGGGGGGGGGGGGGGGGGGGGGGFGGGGGGGGGGGGGGGGGGGGGGGCCEGFGGGGGGGGGFGGGGGFGFGGGGGGGDGGDC7FGGGGGGGFFFBFFFFFEFFFFFFEFFCFFFFFFFFFF@?@?BFFD>FDFFFF?@FFFFFB60:>>FFFFF26<?<<2.28<2<A?FF>?FFFF3(.9AFF?2(,.(--
@M04999:289:000000000-L3R54:1:1101:26927:11323 2:N:0:431
TGAGACTACAGGGGTATCTAATCCTGTTTGCTCCCCACGCTTTCGCATCTCAGCGTCAGTATCTGTCCAGAAGGCCGCCTTCGCCACCGGTATTCCTCCACATCTCTACGCATTTCACCGCTACACGTGGAATTCTACCTTCCTCTACAATACTCCAGATAACCAGTTTTAAGTGCAGTTCCCAGGTTGAGCCCGGGGCTTTCACACCTAACTTAATTATCCGCCTACATGCCCTTTACGCCCAGTCATTCCGATTAACGCTCGCACCCTCCGTATTACCGCGGCTGCTGTCACGGCGTC
+
CCCCCGGGGGGGGGGGGGGGGGGGGFGGGGGGGGGGGGDCDGFGGGGGGGGGGGGGGGGGGGGGFGGGGGGGGGGGGGGGGGGGGGGGGGGGGGGDGGGGGGGGGGGGGFDGDEGGGGGGGGGGGGGFGGGFGGGGGFGGGGGGGGGGGFGGGFGGGGGCFFGGFDDFFAD89EGGFGF?DGGGGGGGFGGG?F>DDCD*;A>++=AE@@4BEFF6<FFFC:@B@D?B:4<E@FFF;CC>?@B1(./;CC?E(0;2<F619:?B;;024314(-4:2)64(4>;406672),)),(((-(
@M04999:289:000000000-L3R54:1:1101:7142:11337 2:N:0:431
GACTACCCGGGTATCTAATCCTGTTTGCTCCCCACGCTTTCGCATCTCAGCGTCAGTATCTGTCCAGAAGGCCGCCTTCGCCACCGGTATTCCTCCACATCTCTACGCATTTCACCGCTACACGTGGAATTCTACCTTCCTCTACAATACTCCAGATAACCAGTTTTAAGTGCAATTCCCAGGTTGAGCCCGGGGCTTTCACACCTAACTTAATTATCCGCCTACATGCCCTTTACGCCCAGTCATTCCGATTAACGCTCGCACCCTCCGTATTACCGCGGCTCCTGGCACTGAGTTAGCC
+
CCCCCGGGGGGGGGGGGGGGGGGGGGGGGGGGGGGGGGGGGGGG7FFGGGGGGGGGGGGGGGGGGGGGGGGGGGGGGGGGGGGGGGGC:FGGGGGGGGGD<FGGFGGGGGGGGGGGGGGGGGGGGGGGGGGGGGGGGGGGGGGGGGGGGGGGGGGEFGG?FGGGGGGDEDFDFFDGFGFGGGFGGGGFFGGGGDGC7F>++=FFFFFFFFFECFFFEFFDFFFFFFE*3=@EFFFFFD1B;?5@E?EEFFFFF??E?>:(4>>>>FF?FB?(3426<19;091(-4>FF03(,),65:A22
@M04999:289:000000000-L3R54:1:1101:14774:11342 2:N:0:431
GACTACTAGGGTATCTAATCCTGTTTGCTACCCACGCTTTCGAGCATGAACGTCAGTGTTATCCCAGGAGGCTGCCTTCGCCATCGGTATTCCTCCACATCTCTACGCATTTCACTGCTACACGTGGAATTCTACCTCCCTCTGACACACTCTAGTTAGACAGTTTCAAATGCACGTCCCAAGTTGAGCTCGGGGATTTCACATCTGACTTATCTAACCGTCTGCGCTCGCTTTACGCCCAGTAATTCCGATTAACGCTCGCACCCTACGTATTACCGCGGCTGCTGGCACGTAGTTCGCC
+
CCCCCGGGGGGGGGGGGGGGGGGGGGGGG9FGGGGGGGGGGGFGGGGGCGGGGGGGGGGGGGGGGFGGGGGGGGGGGGGGGGGGGGGGGGGGGGGGGGGGGGGGGGGGGGGGGGGGGGGGGGGGGGEEGGGGGGGGGGGGGGGGGFGGGGGGGGGGGGGGGGGGGGGGEGGGGGGCFGFGGC8DGGGGGGGGGGGDGGGGFFFFFF77ACEFFFFFFFA=AFF=EFBFFFFFFF9CFFFEDFF49?CFEFFFF@EE;B@?@16@FFFFF032::A<42(((1;9:32:??>:4<(3-),74
@M04999:289:000000000-L3R54:1:1101:13344:11347 2:N:0:431
AGTCGACTACACGGGTATCTAATCCTGTTTGCTACCCACGCTTTCGAGCATGAACGTCAGTGTTATCCCAGGAGGCTGCCTTCGCCATCGGTATTCCTCCACATCTCTACGCATTTCACTGCTACACGTGGAATTCTACCTCCCTCTGACACACTCTAGTTTGACAGTTTCAAATGCACGTCCCAAGTTGAGCTCGGGGATTTCACATCTGACTTATCTAACCGTCTGCGCTCGCTTTACGCCCAGTAATTCCGATTAACGCTCGCACCCTACGTATTACCGCGGCTGCTTGCACGTAGTT
+
CCCCCGGGGGGGGGGGGGGGGGGGGGGGGFFFGGGGGGGGGGGGGGGGGGGFFFGGGGGGGGGGGCFCFGGGGGGGGGGGGGGGGGCFCFGGGGGGAGGGGGGGGGGGGGGGGGGGGGGGGGGGGGGGGFEFGGGGGGGGGGGGGGGGGGGGGGGGGGGGGGGGGFGGGGGGGGGCDG5FGFGG9DCGFGGGGGGGC>>C595BAFAF:@AEFFFF?AFFFFBFA=B=6>@:>B9(/2/+6;1:0:;77<?<C;(1067C?27(,19>>?FFFF2<AB2:969>196(())):,4-(,(-6
@M04999:289:000000000-L3R54:1:1101:24625:11354 2:N:0:431
CGACTACCGGGGTATCTAATCCTGTTTGCTCCCCACGCTTTCGCATCTCAGCGTCAGTATCTGTCCAGAAGGCCGCCTTCGCCACCGGTATTCCTCCACATCTCTACGCATTTCACCGCTACACGTGGAATTCTACCTTCCTCTACAATACTCCAGATAACCAGTTTTAAGTGCAATTCCCAGGTTGAGCCCGGGGCTTTCACACCTAACTTAATTATCCGCCTACATGCCCTTTACGCCCAGTCATTCCGATTAACGCTCGCACCCTCCGTATTACCGCGGCTGCTGGCACGGAGTTAGC
+
CCCCCGGGGGGGGGGGGGGGGGGGGGGGGGGGGGGGGGGGGGGGGGGGGGGGGGGGGGGGGGGGGGGGGGGGGGGGGGGGGGGGGGGEGDGGGGGGGGGGGGGGGGGGGGGGGGGGGGGGGGGGGGGGDFGGGGCGGGGGGGGGGGGFGGGGGGGGCGGGGGGGGFDFAGGGGGGGFGFGCFFGGCDGGGGGCEGGGGGGFFFFFEFFFFFFEFFC4+=@BDFFFFFFE;EFFFFEFFFF;0=@EEEEFFFF?FB<>?>633(49>?1169FF??BFFFBF07(3004:B2?6361:2)))
@M04999:289:000000000-L3R54:1:1101:29270:11412 2:N:0:431
GACTACCAGGGTATCTAATCCTGTTTGCTCCCCACGCTTTCGCATCTCAGCGTCAGTATCTGTCCAGAAGGCCGCCTTCGCCACCGGTATTCCTCCACATCTCTACGCATTTCACCGCTACACGTGGAATTCTACCTTCCTCTACAATACTCCAGATAACCAGTTTTAAGTGCAATTCCCAGGTTGAGCCCGGGGCTTTCACACCTAACTTAATTATCCGCCTACATGCCCTTTACGCCCAGTCATTCCGATTAACGCTCGCACCCTCCGTATTACCGCGGCTGCTGGCACGGAGTTAGCC
+
CCCCCGCEFGGGGGGGGGGGGGGGGFGGGGGGGGEGGGGGGGGG:FGGGGGGGGGGGA,CEFEGGGGG?6CFGGGGGGGGGGGGFGGG@FFGAFGGGCGD<FGGGGGGGGGGFGGGGGGCGGG+FFGGAFFFEGGGGGGGGGGGFA9,EEGGFDFA=FGGGGFFGGFG,=EEGGDGFGFGGGFFG,@DGGGDGGDGGGGGFFFFEFFFDFE36A6=;EFD4@?->(>9;)5>@E4C6?FBF6.)75?EFF;26<C<D>;04769>1((8>?F:>>ABF960191<:28874,-((81<)),
@M04999:289:000000000-L3R54:1:1101:16137:11461 2:N:0:431
AAGGTGACTACTCGGGTATCTAATCCTGTTTGCTCCCCACGCTTTCGCATCTCAGCGTCAGTATCTGTCCAGAAGGCCGCCTTCGCCACCGGTATTCCTCCACATCTCTACGCATTTCACCGCTACACGTGGAATTCTACCTTCCTCTACAATACTCCAGATAACCAGTTTTAAGTGCAATTCCCAGGTTGAGCCCGGGGCTTTCACACCTAACTTAATTATCCGCCTACATGCCCTTTACGCCCAGTCATTCCGATTAACGCTCGCACCCTCCGTATTACCGCGGCTGCTGGCACGGAGT
+
CCCCCGGGGGGGGGGGGGGGGGGGGGGGGGGGGGGGGGGGGGGGGGGGGGGGGGGGGGGGGGGGGGGGGGGGGGGGGGGGGGGGGGGGGGGGGGGGGGGGGGGGGGGGGGGGGGGGGGGGGGGGGGGGGGGGGGGGGGGGGGGGGGGGGGGGGGGGGGGGGGGGGGGGEFGGGGGGFGFFGGGGGEF?DGGGGGGGGGGC>9FFFFFFFFBFFFFFFFFFFECE@FDFFFFFFEFFFFFFFFFFF?FFFFEFFFF@F6<396;??9>>;;022:>?FB?AAA19>10>>0:>0::?(1((-
@M04999:289:000000000-L3R54:1:1101:26698:11510 2:N:0:431
CGACTACAAGGGTATCTAATCCTGTTTGCTCCCCACGCTTTCGCATCTCAGCGTCAGTATCTGTCCAGAAGGCCGCCTTCGCCACCGGTATTCCTCCACATCTCTACGCATTTCACCGCTACACGTGGAGTTCTACCTTCCTCTACAATACTCCAGATAACCAGTTTTAAGTGCAATTCCCAGGTTGAGCCCGGGGCTTTCACACCTAACTTAATTATCCGCCTACATGCCCTTTACGCCCAGTCATTCCGATTAACGCTCGCCCCCTCCGTATTACCGCGGCTGCTGGCACGGAGTTAGC
+
CCCCCGGGGGGGGGGGGGGGGGGGGGGGGGGGGGGGGGGGGGGGGGGGGGGGGGGGGGGGGGGGGGGGGGGGGGGGGGGGGGGGGFFFGCFGGGGGGGGGGGGGGGGDGGGGGGGGGGGGGGGGGGGGGGGGGGFGGGGGGGGGGGGGGGGFGGGGGGGGGGGGGGGGGGGGFGGGFGFGGGGGGGGGFCGGGGGGGCGGFFF9>BFAEFFFFFFFCFFFEDFFFFFFCFBFFFF<E@F8;;?@EFFECC@2;@?EFD>BB96(-7>6<?BBFFFFFA6>1672(8?B0:04:;(24?AA>
@M04999:289:000000000-L3R54:1:1101:10851:11583 2:N:0:431
GGTGGACTACACGGGTATCTAATCCTGTTTGCTACCCACGCTTTCGAGCATGAACGTCAGTGTCATCCCAGGAGGCTGCCTTCGCCATCGGTATTCCTCCACATCTCTACGCATTTCACTGCTACACGTGGAATTCTACCTCCCTCTGACACACTCTAGTTTGACAGTTTCAAATGCACGTCCCAAGTTGAGCTCGGGGATTTCACATCTGACTTATCTAACCGTCTGCGCTCGCTTTACGCCCAGTAATTCCGATTAACGCTCGCACCCTATGTATTACCGCGGCTGCTGGCACGTGGTT
+
CCCCCGGFGGGGGGGGGGGGGGGGGGGGGGGGGGGGGGGGGGGGGGGGGGGGGGGGGGGGGGGGGGGGGGGGGGGDGFCGFGGGGGDGGGGGGGFGFGAFGGFGGGGGGGGGGGGGGGGGGGGGGGGGGGGGFGFGFFGGFGGGGGGGGCFGFGEGGGGFGGGGGGFFGGGGGGGGFFBFDGGEGFGGDGGGGFGGDGGGFFFFFFFFFFF5EFBFF66>FB@AADD=EFFFD>@DDBEF=;B@??@)95<CCF;7@6)93:;((1(-2????7:2<:AA):939>21:?)(4(40.((44
@M04999:289:000000000-L3R54:1:1101:6954:11602 2:N:0:431
GTGACTACCGGGGTATCTAATCCTGTTTGCTCCCCACGCTTTCGCATCTCAGCGTCAGTATCTGTCCAGAAGGCCGCCTTCGCCACCGGTATTCCTCCACATCTCTACGCATTTCACCGCTACACGTGGAATTCTACCTTCCTCTACAATACTCCAGATAACCAGTTTTAAGTGCAATTCCCAGGTTGAGCCCGGGGCTTCCACACCTAACTTAATTATCCGCCTACATGCCCTTTACGCCCAGTCATTCCGATTAACGCTCGCACCCTCCGTATTACCGCGCCTGCTGCCACGAGGTTGC
+
CCCCCFGGGGGGGGCFCFGFFGGGGGGGCCFGGGGGGGGGGGGGGGGGGGGGGGGGGGGGGGGGFGGGGGGFFGGGGGGGGFGGGGGGFGGGGGGGGGDGCEFGFGGFGGDGGGAEEGEEGEGGGGGGGGGG@EFFGGGGD?=9ADEG9E8=CFGGEGGFFGFGGGGGGGG8=:+7BG@FFCDFFGGGGFE9FGGD7@DFF4+3/:5?E)7@@==@EFFFF=D(:13=;CEFDFFE340:>B@@;))9.9?E0:24463(8:;BFFF:?:81,(.469617>00,,,.))().((((-(((
@M04999:289:000000000-L3R54:1:1101:27567:11611 2:N:0:431
ATGACTACAGGGGTATCTAATCCTGTTTGCTTCCCACTCTTTCGCATCTCAGCGTCAGTATCTGTCCAGAAGGCCGCCTTCGCCACCGGTATTCCTCCACATCTCTACGCATTTCACCGCTACACGTGGAATTCTACCTTCCTCTACAATACTCCAGATAACCAGTTTTAAGTGCAATTCCCAGGTTGAGCCCGGGGCTTTCACACCTAACTTAATTATCCGCCTACATGCCCTTTACGCCCAGTCATTCCGATTAACGCTCGCACCCTCCGTATTACCGCGGCTGCTGGCACGGAGTT
+
CCCCCGGGGGGGGGGGGGGGGGGGGGGGGGGGGGGGGGGGGGGGGGGGGGGGGGGGGGGGGGGGGGGGGGGGGGGGGGGGGGGGGGGGGGGGGGGGGGGGGGGGGGGGGGGGGGGGGGGGGGGGGGGGGGGGGGGGGGGGGGGGGGGGGGGGGGGGGGGGGGGGGGGGGGGGGGGGFGFGGGGGGGGGGGGGGEGGGGGGFFFFFFFFFFFEFFCFFFFFF=BD@FFFFFEFFFFFEFDFFFFFFFFFFFFFFFFFFFF;F@@;>BFB28?FF?FFFAA:66>BFFFFFF??>?9>9?F
@M04999:289:000000000-L3R54:1:1101:8088:11662 2:N:0:431
AGACTACTGGGGTATCTAATCCTGTTCGCTACCCATGCTTTCGAACCTCAGCGTCAGTTACAGACCAGAGAGCCGCCTTCGCCACTGGTGTTCTTCCATATATCTACGCATTCCACCGCTACACATGGAGTTCCACTCTCCTCTTCTGCACTCAAGAAAAACAGTTTCAGCTGCACTTCCCCGGTTAAGCCGAGGGCTTTCACAGCTGACTTGTTCTCCCGCCTGCGTTCGCTTTACGCCCAATAAATCCGGACAACGCTTGCCACCTACGTATTACCGCGGCTGCTGGCACGTAGTTAGC
+
CCCCCGGGGGGGGGGGGGGGGGGGGGGGGGGGGGGGGGGGGGGGGGGGGGGGGGGGGGGGGGGGGGGGGGGGGGGGGGGGGGGGGGGGGGGGGGGGGGGGGGGGGGGGGGGGGGGGGGGGGGGGGGGGGGGGGDGGGGGGGGGGFGGGGGGGGG8FGGGGGGGGGGGGGGGGGGGGFGFGGGGGGGGGGGGGGGGDGCFGFFFFFFFFFFFFFFFFFAA>DFFFFFFFFFFFFFFEEDFFFFFFFFECC@B>FF14:9;?01::DFFFFFFFFFFF<A?099>BF:)4??BFFBB0-65>6
@M04999:289:000000000-L3R54:1:1101:7388:11696 2:N:0:431
AGGACTACACGGGTATCTAATCCTGTTCGCTCCCCACGCTTTCGTCCATCAGCGTCAATCGGTATTTAGTAACCTGCCTTCGCAATCGGGGTTCTGTGTAATATCTATGCATTTCGCCGCTACACTACACATTCCAGCTACTTCAATACTATTCAAGATTAACAGTATCAACGGCAGTTCTACAGTTAAGCTGCAGGTTTTCACCGCTGACTTATCAACCCGCCTACGGACCCTTTAAACCCAATAAATCCGGATAACGCTCGCATCCTCCGTATTACCGCGGCTGCTGGCACGGAATT
+
CCCCCGGFGGGGGGGGGGDGGGGGGGGFGGGGGGGGGDGGGGGGGGGGGGGGGGEGGGFGGGGGGGGGGGGGGGGGGFGGGGGGGGGGGGGGGGGFFGGGGGGGGGGGGGGGGGGGGGGGGEFFGGGGGGGCDFGFGGGGGGGGGGGCFGCDFGGGGGGFGGGFFGFGGGGGEGGGFGFGGGGG8;EGGGGGFGC9FF5CFFFFFFFFF2BAEAFFFF>BFFF>=DFFDFB>DD3@EFFFF;@DFF<EEEF>FDDFFFBFFB;>>F9?FFF1,(,4><41011>B08?:?BBF?FF0()
@M04999:289:000000000-L3R54:1:1101:26668:11726 2:N:0:431
GGACTACCCGGGTATCTAATCCTGTTTGCTCCCCACGCTTTCGCATCTCAGCGTCAGTATCTGTCCAGAAGGCCGCCTTCGCCACCGGTATTCCTCCACATCTCTACGCATTTCACCGCTACACGTGGAATTCTACCTTCCTCTACAATACTCCAGATAACCAGTTTTAAATGCAATTCCCAGGTTGAGCCCGGGGCTTTCACACCTAACTTAATTATCCGCCTACATGCCCTTTACGCCCAGTCATTCCGATTAACGCTCGCACCCTCCGTATTACCGCGGCTGCTGGCACGGAGTTAGC
+
CCCCCGGGGGGGGDGGGGGGGGGGGGGGGGGGGGGGGGGGFGGGGGGGGGGGGGGGGGGGGGGGGGGFGGGGGGGGGGGGGGGEGGGGGGGGGGGGGGGGGGGGGGGGGGGGGGGGGGGGGGGGGGGGEGGGGGGGGGGGGGGGGGGGGGGGGGGDGGGGGGGGGGGGGG,EFGGGFGFGGGFGGGDFGCG4@57DD;C4BFFFFEFF=DEFFFFFFFFFEDFF?DFFEF@DFDF34?F5@DF@FFFFCEE@FFF4A?BF6>FF>B::B?>B0:?AFF(96>>FFB?FFF:?2112449A:
@M04999:289:000000000-L3R54:1:1101:8013:11780 2:N:0:431
TAGGACTACAGGGGTATCTAATCCTGTTTGCTCCCCACGCTTTCGCATCTCAGCGTCAGTATCTGTCCAGAAGGCCGCCTTCGCCACCGGTATTCCTCCACATCTCTACGCATTTCACCGCTACACGTGGAATTCTACCTTCCTCTACAATACTCCAGATAACCAGTTTTAAGTGCAGTTCCCAGGTTGAGCCCGGGGCTTTCACACCTAACTTAATTATCCGCCTACATGCCCTTTACGCCCAGTCATTCCGATTAACGCTCGCACCCTCCGTATTACCGCGGCTGCTGGCACGGAGTT
+
CCCCCGGGGGGGGGGGGGGGGGGGGGFGGGGGGGGGGGGGGGGGGGGGGGGGGGGGGGGGGGGGGGGGGGGGGGGGGGGGGGGGGGGFCGGGCFGGGGGGGGGGGGGFGGGGGEGGGGGGGGGGGGGGFGDG9FGGGGFGGGGFGGGFFEFGGGGEGFFCFGFCDGGGGGGFGGGFFGFGGGFGGDFGGGGFFGGGGDGGFFFFFFFBFFFFFFFFFFFEFFFFFFDFEEE=E@FF;EFFFFF?@EFEF3CCEF0@?EF;0:?BFFF96B?<>:?<?<B9(4;;9;BF???B:)16,(4.
@M04999:289:000000000-L3R54:1:1101:4228:11781 2:N:0:431
CGAGACTACTCGGGTATCTAATCCTGTTCGCTACCCATGCTTTCGAGCCTCAGCGTCAGTAACAGACCAGAAAGCCGCCTTCGCCACTGGTGTTCTTCCATATATCTACGCATTTCACCGCTACACATGGAGTTCCACTTTCCTCTTCTGTACTCAAGTTTTGTAGTTTCCACTGCACTTCCTCAGTTGAGCTGAGGGCTTTCACAGCAGGCTTACAAAACCGCCTGCGCTCGCTTTACGCCCAATAAATCCGGACAACGCTTGCCACCTACGTATTACCGCGGCTGCTGGCCCGTAGTTT
+
CCCCCGGGGGGGGGGGGGGGFGGGGFGGGGGGGGGGGGGGGGGGGFGGGGGGGGGGGGGGGGGGGGFGGGGGGGGGGGGGGGGGGGGGGDFEGGGGGGGGGGGGGGGGGGGGGGGGGGGGEGGGGGGFGFGGGGGGFGGFDGFGGGFA,=EFFGGGCFFFGFDGAFGGGGGGGGGGFGFGGGGGFFDC8E@?EFG+=9DFFFF?FF?FDB===6CFBFFD9>ABADFD=BFD>9((6>C:?0((((67>?6=B;19;<FFFB?:?B2<3.(,(.5>0466(-,442(8>)03(-46(42<2
@M04999:289:000000000-L3R54:1:1101:5823:11791 2:N:0:431
GACTACTAGGGTATCTAATCCTGTTTGCTCCCCACGCTTTCGCATCTCAGCGTCAGTATCTGTCCAGAAGGCCGCCTTCGCCACCGGTATTCCTCCACATCTCTACGCATTTCACCGCTACACGTGGAATTCTACCTTCCTCTACAATACTCCAGATAACCAGTTTTAAGTGCAGTTCCCAGGTTGAGCCCGGGGCTTTCACACCTAACTTAATTATCCGCCTACATGCCCTTTACGCCCAGTCATTCCGATTAACGCTCGCACCCTCCGTATTACCGCGGCTGCTCGCACGGAGTTAGCC
+
CCCCCGGFFGGGFEFCEGGGFCGGGGGFFCGCCEGGGGGGGGGGGGEFGGGGGDGGGFGGGFEEFFGCDFGGGGGGGGGGGCFFFFGEE79FE<EDEDFGGGGGGGGGDCGFGGGFGGGCFEGGFEGE=FEDFG9DEEGGGGGGDF?FGFDC,@8EDFGGGGGDCCFG8FGGGGGGFFFAF66=DGG?E?EG>EEG5FC:BF;AEFFFDCEB=CFFFAFA59>@:3C*3@@EBB4C6;(82,.;471.<1(;2(6>?9?@>76990(-:9:?:(.6)(-4(((--4)(3((-43(-(6:A0
@M04999:289:000000000-L3R54:1:1101:13260:11793 2:N:0:431
GGGGACTACTAGGGTATCTAATCCTGTTTGCTCCCCACGCTTTCGCATCTCAGCGTCAGTATCTGTCCAGAAGGCCGCCTTCGCCACCGGTATTCCTCCACATCTCTACGCATTTCACCGCTACACGTGGAATTCTATCTTCCTCTACAATACTCCAGATAACCAGTTTTAAGTGCAATTCCCAGGTTGAGCCCGGGGCTTTCACACCTAACTTAATTATCCGCCTACATGCCCTTTACGCCCAGTCATTCCGATTAACGCTCGCACCCTCCGTATTACCGCGGCTGCTGTCACGGAGTTT
+
CCCCCGFCFGGFGGGCGGGGGGGGGGGGGGGGGGGGGGGGGGGGGGEFGFGGGGGGGGGGCFGGFGGGGGGGGGGGGG7FGGGGGGGGGGGGGGGGGGGGGGGGGGGGGGGFEGGGGGGGGGGGGGGGGGBEFFGGGGGGGGGGGGGGGGGGGGGFGGGGGDGGGGDFFGGGGGGGFGFFCFGGGGGGGDFGGGEGGD5DFFFFFFFFFFFFFFFFEFFFFEFFFF?DE??35=EBFEEE?6;?(6=EFEE?;@08@ECF9@F0;4;><1:1;(31:<5)((329>1(4)).6:6(,118)
@M04999:289:000000000-L3R54:1:1101:24243:11802 2:N:0:431
GGTCAGACTACCGGGGTGTCTAATCCTGTTTGCTCCCCACGCTTTCGCATCTCAGCGTCAGTATCTGTCCAGAAGGCCGCCTTCGCCACCGGTATTCCTCCACATCTCTACGCATTTCACCGCTACACGTGGAATTCTACCTTCCTCTACAATACTCTAGTTAACCAGTTTTAAGTGCAATTCCTAGGTTGAGCCCAGGGCTTTCACACCTAACTTAATTATCCGCCTACATGCCCTTTACGCCCAGTCATTCCGATTAACGCTCGCACCCTCCGTATTACCGCGGCTGCTGGCACGGAGT
+
CCCCCGGGGGGGGGGGGGGGGGGGGGGGGGGGGGGGGGGGGGGDFGGGGGGGGGFDGGGGGGGGGGGGGGGGGGGGGGGGGGGGGGGGGGGGGG7EFGGGGGGG?FGGGGGGGGGGGGGGGGGGGGGGGGGGCDFGGGGGGGFFGGGGGGGFFFEGGGFGGFGGFDGGFFGGGFGGFFFGGGGGGGGGG7EFGFGGGFFD>6;FFAFFEA:@EFFFFFFEFFF??B2=FDFCE9BDFFFFE?@FFFFE@AE36?E?7(;EEFFFFFFF>>??0:;6187BA2(((-129()5(:?7(307-
@M04999:289:000000000-L3R54:1:1101:19043:11820 2:N:0:431
CAATGACTACTAGGGTATCTAATCCTGTTTGCTCCCCACGCTTTCGCATCTCAGCGTCAGTATCTGTCCAGAAGGCCGCCTTCGCCACCGGTATTCCTCCACATCTCTACGCATTTCACCGCTACACGTGGAATTCTACCTTCCTCTACAATACTCTAGTTAACCAGTTTTAAGTGCAATTCCTAGGTTGAGCCCAGGGCTTTCACACCTAACTTAATTATCCGCCTACATGCCCTTTACGCCCAGTCATTCCGATTAACGCTCGCACCCTACGTATTACCGCGGCTGCTGGCACGTAGTT
+
CCCCCGGGGGGGGGGGGGGGGGGGGGGGGGGGGGGGGGGGGGGGGGGGGGGGGGGGGGGGGGGGGGGGGGGGGGGGGGGGGGGGGGGGGGGGGGGGGGGGGGGGGGGGGGGGGGGGGGGGGGGGGGGGGGGEGGGGGGGGGGGGGGGGGGGGGGGGGGGFGGGGGGGGGGGGGGGGFGFGGGGGGGGGGFGGGGGGGGGGFFFFFFFFFFFFFFFFFFFEFFEDBFFFFFFEFFFFFFFFFDF@@B:=4C<E?3<@FFF<@>;;((3228:1.(47<?AA<-4,497962:?B08(41146
@M04999:289:000000000-L3R54:1:1101:3874:11849 2:N:0:431
GAGACTACAAGGGTATCTAATCCTGTTTGCTCCCCACGCTTTCGCATCTCAGCGTCAGTATCTGTCCAGAAGGCCGCCTTCGCCACCGGTATTCCTCCACATCTCTACGCATTTCACCGCTACACGTGGAATACTACCTTCCTCTACAATACTCCAGATAACCAGTTTTAAGTGCAGTTCCCAGGTTGAGCCCGGGGCTTTCACACCTAACTTAATTATCCGCCTACATGCCCTTTACGCCCAGTCATTCCGATTAACGCTCGCACCCTCCGTATTACCGCTGCTGCTGGCTCTGACTTAT
+
CCCCCFGFGGFFGFGFGGGGGGGGGGGGGGGGGCFDGGGGGGGGGGGGGGGFGGGGGGGGGGGGGGGGFGGGCGGGEFGGGGGGGGGEGF@FEFGGGGFGGGGFGFGFGGGGDFGGGGGGGGGGGGGGG@FGGGGGGGGGGGGGGGGGGGGGGGGGGADFGGGGGGFFGGGGGGGGFGFGFGGGCGG6<FFGGGDGGGGFFFFFFFFF=>5CEAAFFFFFF=B@FFBEFF3>B:>@EF?F>B0?;37CCC?E6,/;EE(:?:(4(9>?6?F;617?:AD?>09>D7<FF((()())).69)
@M04999:289:000000000-L3R54:1:1101:13842:11877 2:N:0:431
GACTACTCGGGTATCTAATCCTGTTTGCTCCCCACGCTTTCGCATCTCAGCGTCAGTATCTGTCCAGAAGGCCGCCTTCGCCACCGGTATTCCTCCACATCTCTACGCATTTCACCGCTACACGTGGAATTCTACCTTCCTCTACAATACTCTAGTTAACCAGTTTTAAGTGCAATTCCTAGGTTGAGCCCAGGGCTTTCACACCTAACTTAATTATCCGCCTACATGCCCTTTACGCCCAGTCATTCCGATTAACGCTCGCACCCTCCGTATTACCGCGGCTGCTGTCACGGAGTTAGCC
+
CCCCCGGGGGGGGGGGGGGGGGGGGGGGGGGGGGGGGGGGGGGGGGGGGGGGGGGGGGGGGGGGGGGGGGGGGGGGGGGGGGGGGGGGGGGGGGGGGGGGGGGGGGGGGGGGGGGGGGGGGGGGGGGGGGGGGGGGGGGGGGGGGGGGGGGGGGGGGGGGFGGGFGGGGGGGGGGGFGFGGGGFGGGGGGGGGGGGGGGGFFAFFFFFFFEFFFFFFFFAFADFFFFFEEFFFFEF(>BFFFFFFECEFEFFFFFFFBDDBFBF:BFFFF3<B>BF<B>>491;6:B)34>0:>;<2-:A8
@M04999:289:000000000-L3R54:1:1101:26603:11948 2:N:0:431
CAGGGACTACCAGGGTATCTAATCCTGTTTGCTCCCCACGCTTTCGCATCTCAGCGTCAGTATCTGTCCAGAAGGCCGCCTTCGCCACCGGTATTCCTCCACATCTCTACGCATTTCACCGCTACACGTGGAATTCTACCTTCCTCTACAATACTCCAGATAACCAGTTTTAAGTGCAATTCCCAGGTTGAGCCCGGGGCTTTCACACCTAACTTACTTATCCGCCTACACGCCCTTTACGCCCAGTCATTCCGATTAACGCTCGCACCCTCCGTATTACCGCGGCTGCTGGCCCGGATTT
+
CCCCCGGGGGGGGGGGGGGGGGGGGFFGGGGGGGGGGGGGGGGGGGGGCGGGGGGGGGGGGGGGGGGGGGGGGGGGGGGGGGGGGGGGGGGGDFFGGGGGGGGGGGGGGGGGGGGGGGGGGGGGGGGGGGGGGGGGGGGGGGGGGGFGGGGGGGGGGGGGGGGGFDDFFGGGGGFCFFFGGFFDDCFGGGGGGGGGGDDDDFFFFFFFF=BEFFFF*8C?6@E2=95=DFB2:?>;DFC62;>@;D@E93?CFE;6369<?>:016(44:?:?>6(4:AFF:>>>94-3))86(46;3((.
@M04999:289:000000000-L3R54:1:1101:26043:11970 2:N:0:431
GTGGGACTACACGGGTATCTAATCCTGTTTGCTCCCCACGCTTTCGCATCTCAGCGTCAGTATCTGTCCAGAAGGCCGCCTTCGCCACCGGTATTCCTCCACATCTCTACGCATTTCACCGCTACACGTGGAATTCTACCTTCCTCTACAATACTCTAGTTAACCAGTTTTAAGTGCAATTCCTAGGTTGAGCCCAGTGCTTTCACACCTAACTTAATTATCCGCCTACATGCCCTTTACGCCCAGTCATTCCGATTAACGCTCGCACCCTCCGTATTACCGCGGCTGCTGGCACGGAGTT
+
CC<CCF8FD,CFFGGE:@<FGDEFFGAFGFAA,EGGGFG7+FGCEEGG,8;CE<C@@CBCFGCFFCEGGD8FFFFGG@FEGCCFFGGGFG@:7FCEFEGFFE==:?AFFC+>:FGCFCGFC@@=@CEEGGEGGGEFA>F9@DF83BF8D=?F82,9@@FC::EFC?=FGGFAECDADDFG7D=CFG@FD9DEFFGGG*3BBFFFCFFFDFFF:AFA;6BEAE659579=2CEBEFFF;;F2@@F67=@4C.?<@??@6?E?67(619>F131:B?B:44A9:3>(402(.220(4(909?4
@M04999:289:000000000-L3R54:1:1101:25930:12015 2:N:0:431
AGGACTACTCGGGTATCTAATCCTGTTTGCTCCCCACGCTTTCGCATCTCAGCGTCAGTATCTGTCCAGAAGGCCGCCTTCGCCACCGGTATTCCTCCACATCTCTACGCGTTTCACCGCTACACGTGGAATTCTACCTTCCTCTACAATACTCCAGATAACCAGTTTTAAGTGCAATTCCCAGGTTGAGCCCGGGGCTTTCACACCTAACTTAATTATCCGCCTACATGCCCTTTACGCCCAGTCATTCCGATTAACGCTCGCACCCTCCGTATTACCGCGCCTGCTGGCACGGAGTTGG
+
CCCCCGGGGGGGGGGGGGGGGGGGGGGGGGGGGGGGGGGGGGGGGDFGAFGGGGGGGGGGGGGGGFGGGGGGGGGGGGGDGGGGGGGGGGGGGGFGGGGGGGGFFFGGGGGGGGGGGGGGGGGGGGGGGGGGGGGGGA@FGGGGGGGGCFGGGGGCGFFFGGGGGDEFGGGGGGGGFGFGF6FGGGGGGGGGGGGGGGGGFFFFFFFFFEFFFFFFFFFFFFFFFFFFFFFF;F@FFFFFFB<?;@FF?EFFF?0?BA<B?<BB>BF<:??9?6??FF9?6>(41:BF??<?DBF>03<A0
@M04999:289:000000000-L3R54:1:1101:11515:12015 2:N:0:431
TGACTACACGGGTATCTAATCCTGTTTGCTCCCCACGCTTTCGCATCTCAGCGTCAGTATCTGTCCAGAAGGCCGCCTTCGCCACCGGTATCCCTCCACATCTCTACGCATTTCACCGCTACACGTGGAATTCTTCCTTCCTCTACAATACTCCTTTTAACCAGTTTTAAGTGCAATTCCCAGGTTGAGCCCGGGGTTTTCACACCTAACTTAATTATCCGCCTATATCCCCTTTACCCCCAGCCATCCCGATCAACACTTGCACCCCCCGCATTACCGCACCTCCTGCCACTGAGTTAGC
+
CC,6,6@EFEECF7,CFFACDFF<FFC<,;EF<86@6:CF6C,BFEE@9@9@:8,6,,CC9<CF<6<EDC,@,6@:+,,=DF=:4=C77CB,5=EF,:?E=5AED<,4=FFG9AFGGDCBBEFGCGG7F,A?4,,7ED8DGFFFFFF98A8:D8,,,6,36,@,EDC,2DAC,@D8DD@D?:C93,,:,,5+@>75*3;*++++9*9*4)9AB6B1*1B*/69/(*.8*0)/,/)/6.606.3(6;A1=106,(,)4.,--)624(-((-((,-().6(,(((.((()((,5(.4)))6:9
@M04999:289:000000000-L3R54:1:1101:20520:12057 2:N:0:431
GACTACACGGGTATCTAATCCCTTTCGCTACCCTGGCCTTCGAGCCTCAGCGTCAGTAAATGTCCAGTAGCTCGCTTTCGCCACGAGTGTTCCTCTTGATCTCCACGCATTTCACTGCTACACCAAGAATTCCAGCTACCTCTCCATCACTCTAGCACGGCAGTATCGGATGCAGTTCCGGGGTTGAGCCCCGGGATTTCACATCTGACTTACCGCGCCGCCTACGCTCCCCTTACGCCCAGTGATTCCGAACAACGCTCGGGACCTTCGTATTACCGCGGCTGCTGGCACGAAGTTAGCC
+
CCCCCGGGGGGGGGGGGGGGGGGGGGGGGGGGGGGGGGGGGGGGGGGGGGGGGGGGGGGGGGGGGGGGGGGGGGGGGGGGGGGGGGGGGGGGGGGGGGGGGGGGGGGGGGGGGGGGGGGGGGGGGGGGGGGGGGGGGGGGGGGGGGFGGGGGGGGGFGGGGGGGGGGGGDGGFGGGFGFGGGGGGEGGGGGGGGGGGGGGFFFFFFFFFFFFFFE>BFFBFFFFDFF<DFFFF@FFF?;EF<?7><9AFF?FFFFF9FBFFFBFF?FFB?F::>BB>BBB9>;>FF?B:7?6?3:<9<BA:
@M04999:289:000000000-L3R54:1:1101:26782:12066 2:N:0:431
GACTACCGGGGTATCTAATCCTGTTTGCTCCCCACGCTTTCGCATCTCAGCGTCAGTATCTGTCCAGAAGGCCGCCTTCGCCACCGGTATTCCTCCACATCTCTACGCATTTCACCGCTACACGTGGAATTCTACCTTCCTCTACAATACTCCAGATAACCAGTTTTAAGTTCAGTTCCCAGGTTGAGCCCGGGGCTTTCACACCTAACTTAATTATCCGCCTACATGCCCTTTACGACCAGTCATTCCGATTAACGCTCGCCCCCGCCGTATTACCGCGGCTGCTGGCCCTGAGTTAGCC
+
-6BCCGFG7::666@CFCGGC<FCF@F9<EF<CFE7C:@<<6,:,@CFFAFECF@FGAFG<FEGGCG<<CCGGGGGD:FGCFDECF7@@AEGEFFAFG,BF<FFFGC7?CF,<<@EFE:BF9:FA87=A5EAF9EGD,=DD8,AE,2=,@E8E?=8BFFEF,A9@6@D=FG:EGCEFGFCFGDGGFFCGGGCC**/*;98A+BFDAF)7=45@AFC7C+98@D?@(17@;(33)).((65,:);;?<3537(,44A2(18B6(492(4((,-(,42<:B0(39>BDD2((((,(.66))),
@M04999:289:000000000-L3R54:1:1101:8847:12068 2:N:0:431
GTGGACTACCGGGGTATCTAATCCTGTTTGCTCCCCACGCTTTCGCATCTCAGCGTCAGTATCTGTCCAGAAGGCCGCCTTCGCCACCGGTATTCCTCCACATCTCTACGCATTTCACCGCTACACGTGGAATTCTACCTTCCTCTACAATACTCCAGATAACCAGTTTTAAGTGCAGTTCCCAGGTTGAGCCCGGGGCTTTCACGCCTAACTTAATTATCCGCCTACATGCCCTTTACGCCCAGTCATTCCGATTAACGCTCGCACCCTCCGTATTACCGCGGCTGCTGGCCCGGATGTT
+
CCCCCGGGGGGGGGGGGGGGGGGGGGGGGGGGGGGGGGGGGGGGGGGGGGGGGGGGGGGGGGGGGGGGGGGGGGGGGGGGGGGGGGGGGGGGGFGGGGGGGGGGGGGGGGGGGGGGGGGGGGGGGGGGGGGGGGGGGGGGGGGGGGGGGFGGGGGGGFGGGGGGGGGCGGGFGGGD?FFGGGGGGFFFGGGGGGCDDGGGFFFFFFFFF@BBEF=FEA=CFFFFDDDFEEEFF@;@;EFF;6;;DF33)<CEF086:>D02:BBFFFFFBFB9<???>B<,,(-(,(4)3(-(((((((.)
@M04999:289:000000000-L3R54:1:1101:21863:12073 2:N:0:431
TACCGACTACCCGGGTATCTAATCCTGTTTGCTCCCCACGCTTTCGCATCTCAGCGTCAGTATCTGTCCAGAAGGCCGCCTTCGCCACCGGTATTCCTCCACATCTCTACGCATTTCACCGCTACACGTGGAATTCTACCTTCCCCTACAATACTCTAGTTAACCAGTTTTAAGTGCAATTCCTAGGTTGAGCCCAGGGCTTTCACACCTAACTTAATTATCCGCCTACATGCCCTTTACGCCCAGTCATTCCGATTAACGCTCGCACCCTCCGTATTACCGCGGCTGCTGGCACGGAGTT
+
CCCCCGGGGGGGGGGGGGGGGGGGGGGGGGGGGGGGGGGGGGGGGGGGGGGGGGGGGGGGGGGGGGGGGGGGGGGGFGGGGGGGGGGGGGGGGGGGGGGGGGGFGGGGGGGGGGGGGGGGGGGGGGGGGGGCGDFGGGGFGGGGGGGGGGGGGGGGGGGGGGGGGGGGGGGGGGGGFGFGGGGGGGGGGGGGGGGFGCDGFFFFFFFFFDEEDFFFFFFFFFFDFF@FFFFFFFBE@FFFF@F>F;;EFCEFFF2?;<;C<BF6;>FFF0:BFFFB:0<A<:04263;BF??08<?19>04
@M04999:289:000000000-L3R54:1:1101:17326:12078 2:N:0:431
GACTACAAGGGTATCTAATCCTGTTTGCTCCCCACGCTTTCGCATCTCAGCGGCAGTATCTGTCCAGAAGGCCGCCTTCGCCACCGGTATTCCTCCACATCTCTACGCATTTCACCGCTACACGTGGAATTCTACCTTCCTCTACAATACTCCAGATAACCAGTTTTAAGTGCAATTCCCAGGTTGAGCCCGGGGCTTTCACACCTAACTTAATTATCCGCCTACATGCCCTTTACGCCCAGTCATTCCGACTAACGCTCGCACCCTCCGTATTACCGCGCCTGCTTGCACGGAGTTAGCC
+
CCCCCGG@ECFFFGGGGFA@FFGCFGGFGEFF7FGGGFBDFFEE,FFGGG8@EFEGGA@EFEFDFF@EEFGGGGFGCEGD:,@CGG:7CGGCGG<FG@FEDFFGGFGDGFGGGFFFGGGEEGDEBFFGGGGGGDEFFGGGGGGADFCFFGC=@??EGFGGGGGCEFGGGFEFGGFGFFFC;77ADFFC8?FGCE>DDCFF>@@FEAFFDFEF:FFFEF=>;@DFFEFCF)=@3;3C0(6A;;;@EEEEF;((.4<:1623;B094::::9?F(4<<92(-(46:?:48<).419(32<<92
@M04999:289:000000000-L3R54:1:1101:6912:12105 2:N:0:431
TTCGACTACCGGGGTATCTAATCCTGTTCGCTACCCATGCTTTCGAACCTCAGCGTCAGTTACAGACCAGAGAGCCGCCTTCGCCACTGGTGTTCTTCCATATATCTACGCATTCCACCGCTACACATGGAGTTCCACTCTCCTCTTCTGCACTCAAGAAAAACAGTTTCAGCTGCACTTCCCCGGTTAAGCCGAGGGCTTTCACAGCTGACTTGTTCTCCCGCCTGCGTTCGCTTTACGCCCAATAAATCCGGACAACGCTTGCCACCTACGTATTACCGCGGCTGCTGGCACGTAGTT
+
CCCCCGGGGGGGGGGGGGGGGGGGGGGGGGGGGGGGGGGGGGGGGGGGGGGGGGGGGGGGGGGGGFGGGGGGGGGGGGGGGGGGGGGGGGGGGGGGGGGGGGGGGGGGGGGGGGGGGGGGGGGGGGGGGGFGGGGGGGGGGGGGGGGGGGGGGGGGFGGDGGGGGGGGGGGGGGGGFGACGGGGGGGGCGGGGGGGGGGGFFFFFFFFFFEFEFFFFFCCBFFFF@@DFDDFFB@FFFEFDBFF013<<24:>FFFFFF;B<:?FFFF?0:??B24?A9ABFF669>?FFBBB<?(4<:A
@M04999:289:000000000-L3R54:1:1101:16808:12125 2:N:0:431
GACTACACGGGTATCTAATCCTGTTTGCTCCCCACGCTTTCGCATCTCAACGTCAGTATCTGTCCAGAAGGCCGCCTTCGCCACCGGTATTCCTCCACATCTCTACGCATTTCACCGCTACACGTGGAATTCTACCTTCCTCTACAATACTCCAGATAACCAGTTTTAAGTGCAATTCCCAGGTTGAGTCCGGGGCTTTCACACCTAACTTAATTATCCGCCTACATGCCCTTTACGCCCAGTCATTCCGATTAACGCTCGCACCCTTCGTATTACCGCGGCTGCTGGCACGGAGTTAGCC
+
CCCCCGGGGGGGGGGGGGGGGGGGGGGGGGGGGGGGGGGGGGGGGGGGGGGGGGGGGGGGGGGFGGGGGGGGGGGGGGGGDGEGGGGGGGGGGGGGGGGGGGGGGGGGGGGGGGGGGGGGGGGGGGGGGGGGGGGGGGGGGGGGGGGGGGGGGGGGGGGGGGGGGGGGGGGGGGGGFGFCFGFGGGGGGGGGGGGGGFFGFFFFFFFFFFFFFF6FEFFFFF>DBFFFF@BFB=EE;?9BFFFFFFFFF;;?FFFFFFFFFFFFFFB:??:<<?FD<BFF09>>:?F>?FB:>F9?1)<A7
@M04999:289:000000000-L3R54:1:1101:6722:12161 2:N:0:431
CTATGACTACAAGGGTATCTAATCCTGTTCGCTACCCATGCTTTCGAGCCTCAGCGTCAGTAACAGACCAGAGAGCCGCCTTCGCCACTGGTGTTCTTCCATATATCTACGCATTTCACCGCTACACATGGAGTTCCACTCTCCTCTTCTGCACTCAAGTCTCTCAGTTTCCGATGCTCTTCCTCAGTTAAGCTGAGGGCTTTCACATTCAGACTTAAAAGACCGCCTGCGCTCCCTTTACGCCCAATAAATCCGGACAACGCTTGCTACCTACGTATTACCGCGGCTGCTGGCACGTAGT
+
CCCCCFGFGGGGGGGGFFGGGGGGGGGGGGGGGGGGGGGGGGGGGGGGGGGGGGFGGGEGGGGGGGGGGGGGGGGGGGDFGGGGGGGGGGGGGGGGFGFGGFGCGFGGGGGGGFFGGGGGGGGGGGGGGGGGGGCFEGGGGGGGGGGGGGFCEGG8DFFDGFGCE=AFCFGFGGDGFGFGGGGFGFGGFFCGGGGFFCGGFF5FFFFEAEE5CFFFFFFCFFB@AB>=BF=2@@29@=BFEF?9>?13;AF3<;;609B@;>FF:BF2<>?BA:?2440464013116915>(28?B??B,
@M04999:289:000000000-L3R54:1:1101:9714:12164 2:N:0:431
GACTACCCGGGTATCTAATCCTGTTTGCTCCCCACGCTTTCGCATCTCAGCGTCAGTATCTGTCCAGAAGGCCGCCTTCGCCACCGGTATTCCTCCACATCTCTACGCATTTCACCGCTACACGTGGAATTCTACCTTCCTCTACAATACTCCAGATAACCAGTTTTAAGTGCAATTCCCAGGTTGAGCCCGGGGCTTTCACACCTAACTTAATTATCCGCCTACATGCCCTTTACGCCCAGTCATTCCGATTAACGCTCGCACCCTCCGTATTACCGCGGCTGCTGGCACGGAGTTAGCC
+
CCCCCGGGGGGGGGGGGGGGGGGGGGGGGGGGGGGGGGGGGGGGGGGGGGGGGGGGGGGGGGGGGGGGGGGGGGGGGGGGGGFGGGGEGGGGGGGGGGGGGGGGGGGGGGGGGGGGGGGGGGGGGGGGGGGGGGGGGGGGGFGGGGGGGGGGFGGGGGGGGGGGGGGGGGGGGGGGFGFGGGGGGGGFGGGGGGGGGGGGFFFFFFFFFFFFFFFF?FFFFFFFFFFFFFFFFFFFFF9DFFEFFFFFFF@FFFFFFFF<F007>FFFFF????ADA6>F>B>6<BFFFFF:BFFB<B<A>
@M04999:289:000000000-L3R54:1:1101:19810:12171 2:N:0:431
GGGGACTACCCGGGTATCTAATCCTGTTTGCTCCCCACGCTTTCGCATCTCAGCGTCAGTATCTGTCCAGAAGGCCGCCTTCGCCACCGGTATTCCTCCACATCTCTACGCATTTCACCGCTACACGTGGAATTCTACCTTCCTCTGCAATACTCCAGATAACCAGTTTTAAGTGCAATTCCCAGGTTGAGCCCGGGGCTTTCACACCTAACTTAATTATCCGCCTGCATGCCCTTTACGCCCAGTCATTCCGATTAACGCTCGCACCCTCCGTATTACCGCGGCTGCTGGCACGGAGTTT
+
CCCCCGGGGGGGGGGGGGGGGGGGGGGGGGGGGGGGGGGGGGGGGGGGGGGGGGGGGGGGGGGGGGGGGGGGGGGGGGGGGGGGGGGGGGGGGGGGGGGGGGGGGGGGGGGGGGGGGGGGGGGGGGGGGGGGGGGGGGGGGGGGGGGGGGGGGGGGGGGGGGGGGGGGGGGGGGGGFGFGGGGGGGGGGGGGGGGGGGGGFFFFFFFFFFFDFFFFFFFFFEFFFFFFFC?@FFFFFFFFFFFFFEFFFFFEE?@@FFF?6:?FB906?FFF>0(4>BFF07;09;>?:7BB:B?(4-(4)
@M04999:289:000000000-L3R54:1:1101:3858:12172 2:N:0:431
ACGACTACACGGGTATCTAATCCTGTTTGCTCCCCACGCTTTCGCATCTCAGCGTCAGTATCTGTCCAGAAGGCCGCCTTCGCCACCGGTATTCCTCCACATCTCTACGCATTTCACCGCTACACGTGGAATTCTACCTTCCTCTACAATACTCCAGATAACCAGTTTTAAGTGCAATTCCCAGGTTGAGCCCGGGGCTTTCACACCTAACTTAATTATCCGCCTACATGCCCTTTACGCCCAGTCATTCCGATTAACGCTCGCACCCTCCGTATTACCGCGGCTGCTGGCACGGATTT
+
CCCCCGGGGGGGGGGGGGGGGGGGGGGGGGGGGGGGGGGGGGGGGGGGGGGGGGGGGGGGGGGGGGGGGGGGGGGGGGGGGGGGGGGGGGFGGGGGGGGGGGGGGGGGGGGGGGGGGGGGGGGGGGGGGGGGGGGGGGGGGGGGGGGGGCGGGGGGGGGGGGGGGGGGGGGGAFGFFGFGGGGGGGGGGGGGGGGGDGGGFFFFFFFFEEBEFFFFFFFFF?BF==BEFFFF@FFFFFFABB6;;@EC?C?@16<64<0944;FBF;4,1:BF6?B9AF10(401(8?70<?F03>((.
@M04999:289:000000000-L3R54:1:1101:17909:12185 2:N:0:431
GGCGACTACCCGGGTATCTAATCCTGTTTGCTCCCCACGCTTTCGCATCTCAGCGTCAGTATCTGTCCAGAAGGCCGCCTTCGCCACCGGTATTCCTCCACATCTCTACGCATTTCACCGCTACACGTGGAATTCTACCTTCCTCTACAATACTCCAGATAACCAGTTTTAAGTGCAGTTCCCAGGTTGAGCCCGGGGCTTTCACACCTAACTTAATTATCCGCCTACATGCCCTTTACGCCCAGTCATTCCGATTAACGCTCGCACCCTCCGTATTACCGCGGCTGCTGGCACGGAGTTT
+
CCCCCGGGGGGGGGGGGGGGGGGGGEFGGGGGGGGGGGGGGGGGGGGGGGGGGGGGGGGGGGGGGGGGGGGGGGGGGGGGGGGGGGGGGGGGGGGGGGGGGGGGGGGGGGGGGGGGGGGGGGGGGGGGGGGGFGGGGGGGGGGGGGGGGGGGGGFFGGGGGGGGGGFGGGGGGFDFFGFGGGGGGGFGGGGGFGEGGGDDFFFFFFFF==@FFFFFFFFFFFFFFFFFFFFFFFFF@FFFFFF?D;))6?CCE011<BFFFFFB6>>9???FFBFFFBF<:917;;>?FFBF?<<>(4:0)
@M04999:289:000000000-L3R54:1:1101:11066:12225 2:N:0:431
CGGTGGACTACCAGGGTATCTAATCCTGTTCGCTACCCATGCTTTCGAACCTCAGCGTCAGTTACAGACCAGAGAGCCGCCCTCGCCACTGGTGTTCTTCCATATATCTACGCATTCCACCGCTACACATGGAGTTCCACTCTCCTCTTCTGCACTCAAGAAAAACAGTTTCAGCTGCACTTCCCCGGTTAAGCCGAGGGCTTTCACAGCTGACTTGTTCTCCCGCCTGCGTTCGCTTTACGCCCAATAAATCCGGACAACGCTTGCCACCTACGTATTACCGCGGCTGCTGGCACGTAGT
+
CCCCCG@F<,E6@6@,;;C<CFG96C@@@FGGGGGGDGGGGGGGGGGGGGGGGGGGGFGGGGFGGGGGGGGGGGGGGGGGFGGGGGGGGGGGEFGGGFGFGGGGGGGGDFGGGGGGFGGGGGGGGGGGGGGGGGGGGFGGGGGG=FDGGDGFGFGGGGGG8DD8DGGGGGGGGGGGFDFGGGGG6FGEEEGGGGGGGGGGFFAFAFFFFFFFEF4BEFF?F?8@===72<FFFFDF<DFA<F?:9?0:?FF<<,9;BF>:?>>?:?<:A>FF?F:<F)8AADF0-31(4,4),(.52((.(
@M04999:289:000000000-L3R54:1:1101:8931:12227 2:N:0:431
GGGGACTACCCGGGTATCTAATCCTGTTTGCTCCCCACGCTTTCGCATCTCAGCGTCAGTATCTGTCCAGAAGGCCGCCTTCGCCACCGGTATTCCTCCACATCTCTACGCATTTCACCGCTACACGTGGAATTCTACCTTCCTCTACAATACTCCAGATAACCAGTTTTAAGTGCAATTCCCAGGTTGAGCCCGGGGCTTTCACACCTAACTTAATTATCCGCCTACATGCCCTTTACGCCCAGTCATTCCGATTAACGCTCGCACCCTCCGTATTACCGCGGCTGCTGGCACGGAGTT
+
CCCCCGGGGGGGGGGGGGGGGGGGGGGGGGGGGGGGGGGGGGFGGGGGGGGGGGGGGGGGGGGGGGGGGGGGGFGGGGGGGGGGGGGGGGGGGGGGGGGGGGGGGGGGGGGGGGGGGGGGGGGGGGGGGGGGGGGGGGGGGGGGGGGGGGGGGGGGGGGGGGGGGGGGGGGGGGGGFGFGGGGGGGGGEGGGGGGCGDGGFFFFFCFFFFEFFFFFC:8CFF25926;;?E@@1(6@EFFF>0;D;34?6?EF?FBFA<:BFFFFF>BF?B?0:02454)-4(11066))40()119(((
@M04999:289:000000000-L3R54:1:1101:25753:12232 2:N:0:431
CTGACTACTCGGGTATCTAATCCTGTTCGCTCCCCACGCTTTCGTCCATCAGCGTCAATCGGTATTTAGTAACCTGCCTTCGCAATCGGGGTTCTGTGTAATATCTATGCATTTCACCGCTACACTACACATTCCAGCTACTTCAATACTATTCAAGATTAACAGTATCAACGGCAGTTCTACAGTTAAGCTGCAGGTTTTCACCGCTGACTTATCAACCCGCCTACGGACCCTTTAAACCCAATAAATCCGGATAACGCTCGCATCCTCCGTATTACCGCGGCTGCTGGCACGGAGTT
+
CCCCCGGGGGGGGGGGGGGGGGGGGGGGGGGGGGGGGGGGGGGGGGGGGGGGGGGGGGGGGGGGGGGGGGGGGGGGGGGGGGGGGGGGGGGGGGGGGGGGGGGGGGGGGGGGGGGGGGGGGGGGGGGGGGGGGGGGGGGGGGGGGGGGGGGGGGGGGGGGGDGGGGGGGGGGGGGGFGFGGGGGFGGGGGGFGGGGGGGGFFFFFFFFFFFEFFFFFFFFFFFFFFFF529>FFFFFFCFF?FFD@FEFFF>6<DFFFFFF?>FFFBFBFFFFFFF2>ABFBBB>13?B??BF:((-4:
@M04999:289:000000000-L3R54:1:1101:11787:12233 2:N:0:431
TCGTGACTACCGGGGTATCTAATCCTGTTTGCTCCCCACGCTTTCGCATCTCAGCGTCAGTATCTGTCCAGAAGGCCGCCTTCGCCACCGGTATTCCTCCACATCTCTACGCATTTCACCGCTACACGTGGAATTCTACCTTCCTCTACAATACTCCAGATAACCAGTTTTAGGTGCAATTCCCAGGTTGAGCCCGGGGCTTTCACACCTAACTTAATTATCCGCCTACATGCCCTTTACGCCCAGTCATTCCGATTAACGCTCGCACCCTCCGTATTACCGCGGCTGCTGGCACGGAGTT
+
CCCCCGGGGGGGGGGGGGGGGGGGGGGGGGGGGGGGGGGGGGGGGGGGGGGGGGGGGGGGGGGGGGGGGGGGGGGGGGGGGGGGGGGGFGGGGGGGGGGGGGGGGGGGGGGGGGGGGGGGGGGGGGGGGGGGGGFGGGGGGGGGGGGGGGGGGGGGGGGFGGGGGGGGGGGGGGGGFFFGGGGGGGCGGGGGGGGGGGGGFFFFFFFFFFFFFF>BEFFFFC?DB?FD@;FFFF@F@EEFFFF>0;=;9EEFFE3?BF92<08?FB;;4:?0:6:::(5<A<101126:?F:B7?F(4;B:
@M04999:289:000000000-L3R54:1:1101:10096:12283 2:N:0:431
GACTACTAGGGTATCTAATCCTGTTCGCTCCCCACGCTTTCGTCCATCAGCGTCAATCGGTATTTAGTAACCTGCCTTCGCAATCGGGGTTCTGTGTAATATCTATGCATTTCACCGCTACACTACACATTCCAGCTACTTCAATACTATTCAAGATTAACAGTATCAACGGCAGTTCTACAGTTAAGCTGCAGGTTTTCACCGCTGACTTATCAACCCGCCTACGGACCCTTTAAACCCAATAAATCCGGATAACGCTCGCATCCTCCGTATTACCGCGGCTGCTGGCACGGAGTTAGCC
+
CCCCCGGGGGGGGGGGGGGGGGGGGGGGGGGGGGGGGGGGGGGGGGGGGGGGGGGGGGGGGGGGGGGGGGGGGGGGGGGGGGGGGGGGGGGGGGGGGGGGGGGGGGGGGGGGGGGGGGGGGGGGGGGGGGGGGGGGGGGGGGGGGGGGGGGGGGGGGGGGGGGGGGGGGGGGDGGGFGFGGGGGGGGGGGGGGGGGGGGGFFFFFFFFFFFFFFFFFFFFFFFFFFFFFFFFFFFFFFFFD@DFEFEFFFFFFF@FFBFFF;;?FBBDFFFFFFFFFFFF16>FFFF>?:DFFFFFFFFB?
@M04999:289:000000000-L3R54:1:1101:14510:12302 2:N:0:431
GGGACTACACGGGTATCTAATCCTGTTCGCTACCCATGCTTTCGAACCTCAGCGTCAGTTACAGACCAGAGAGCCGCCTTCGCCACTGGTGTTCTTCCATATATCTACGCATTCCACCGCTACACATGGAGTTCCACTCTCCTCTTCTGCACTCAAGAAAAACAGCTTCAGCTGCACTTCCCCGGTTAAGCCGAGGGCTTTCACAGCTGACTTGTTCTCCCGCCTGCGTTCGCTTTACGCCCAATAAATCCGGACAACGCTTGCCACCTACGTATTACCGCGGCTGCTGGCACGTAGTT
+
CCCCCGGGGGGGGGGGGGGGGGGGGFGGGGDGGGGGFGGGGGGGGCFFFGGGGGBFFGGGGGGGGGGGGGGGGGGGGGEGGGGCFGGGGGGGGGGGGGGGGGGGGGGGGGGGFFGGGGGGGGGGGGGFGGGGFGGGGGGGGGGGGGGGGGGGGGGGGGGGGGGGCGGFGGGGGFGGFGFFGGGGGGGGGGGGGGGCDGGGFFFFFFFFEBDEFFFFC>FBA=@==B@F?;@FFFFFFFFFFB@D@EEEBF?>>:>BBB>FF:3?FBBBFF23:BFBAFAFFB19(4:???1:>FF2((6
@M04999:289:000000000-L3R54:1:1101:27329:12324 2:N:0:431
CTTGACTACAAGGGTATCTAATCCTGTTTGCTCCCCACGCTTTCGCATCTCAGCGTCAGTATCTGTCCAGAAGGCCGCCTTCGCCACCGGTATTCCTCCACATCTCTACGCATTTCACCGCTACACGTGGAATTCTACCTTCCTCTACAATACTCCAGATAACCAGTTTTAAGTGCAGTTCCCAGGTTGAGCCCGGGGCTTTCACACCTAACTTAATTATCCGCCTACATGCCCTTTACGCCCAGTCATTCCGATTAACGCTCGCACCCTCCGTATTACCGCGGCTGCTGGCACGGAGTTC
+
-8,8@F<9F8666,;6CFC9C,EF@,;;CEFEFGGGGGGGE,DF@FF:F@FGDFEFGG@E,CFC<;EGF,<CCFFGGGG:CGFGGGGGC>8=9AFGAGG@FF<FAGGGGFGG@:<F?FGGGCCGGGE<=?+,,,CDFGGC=FGFGC9F;E=EFDGFF8@?ADFGG8@3,CAF,7CDFD36DGGG836@:C:FGGC+0*@C59AAFFF>=2>BE68B83+8BE2>D=2B3?5:=DE:34>5?BB716=A)6?E;;0(/)>7B7<99>B>?0?B>1312)4<?F>69;0::)41(8?3((-4-
@M04999:289:000000000-L3R54:1:1101:8930:12350 2:N:0:431
AATGACTACTGGGGTATCTAATCCTGTTTGCTCCCCACGCTTTCGCATCTCAGCGTCAGTATCTGTCCAGAAGGCCGCCTTCGCCACCGGTATTCCTCCACATCTCTACGCATTTCACCGCTACACGTGGAATTCTACCTTCCTCTACAATACTCCAGATAACCAGTTTTAAGTGCAGTTCCCAGGTTGAGCCCGGGGCTTTCACACCTAACTTAATTATCCGCCTACATGCCCTTTACGCCCAGTCATTCCGATTAACGCTCGCACCCTCCGTATTACCGCGGCTGCTGGCACGGAGTT
+
CCCCCGGGGGGGGGGGGGGGGGGGGGGGGGGGGGGGGGGGGGGGGGGGGGGGGGGGGGGGGGGGGGGGGGGGGGGGGGGGGGGGGGGGGGGGGGGGGGGGGGGGGGGGGGGGGGGGGGGGGGGGGGGGGGGGGGGGGGGGGGGGGGGGGGGGGGGGGFGCFGGGGGGGGGGGGGGGFGFGGGFGGGGGGGGGGGGGGGGGFFFFFFFFFFFFFFFFFFFEFF?FFFFFEF?E=DE@@EFFF@@FF@EFF<CEFDFFFFFF;?FFBBF>BF?BFBBFFFFABFFFF;9BFFFFF<BF13(4
@M04999:289:000000000-L3R54:1:1101:3617:12369 2:N:0:431
GTCCGACTACTCGGGTATCTAATCCTGTTTGCTCCCCACGCTTTCGCATCTCAGCGTCAGTATCTGTCCAGAAGGCCGCCTTCGCCACCGGTATTCCTCCACATCTCTACGCATTTCACCGCTACACGTGGAATTCTACCTTCCTCTACAATACTCCAGATAACCAGTTTTAAGTGCAATTCCCAGGTTGAGCCCGGGGCTTTCACACCTAACTTAATTATCCGCCTACATGCCCTTTACGCCCAGTCATTCCGATTAACGCTCGCACCCTCCGGATTACCGCTGCTGCTGGCACGGATTT
+
CCCCCGGEGGFGGGGGGGGGGGGGGGGGGGGGGGGGGGGGGGGGGGGGGGGGGGGGGGGGGGGGGGGGGGGGGGGGGGGGGGGGGGGGGGGGGGGGGGGGGGGFGGGGGGGGGG@FCGGFGGGGGGGGGGGE:FFGGGGGGGGGGGGGGGGGGGGGGGGCCGGGGGGGGGGGGGGGFGFGFCBGGGCGGGG??FFGGCDGFFFFFFFAAF@ED+=ACFAEFF?DF@((:;ECEFFFFFEFFFFBD0=EEF?C?@?;8:<4<B?FFF0;06?6?0((3:7<A4>;BF::?F???(,(30(,.
@M04999:289:000000000-L3R54:1:1101:22320:12396 2:N:0:431
GACTACTAGGGTATCTAATCCTGTTTGCTCCCCACGCTTTCGCATCTCAGCGTCAGTATCTGTCCAGAAGGCCGCCTTCGCCACCGGTATTCCTCCACATCTCTACGCATTTCACCGCTACACGTGGAATTCTACCTTCCTCTACAATACTCTAGTTAACCAGTTTTAAGTGCAATTCCTAGGTTGAGCCCAGGGCTTTCACACCTAGCTTAATTATCCGCCTACATGCCCTTTACGCCCAGTCATTCCGATTAACGCTCGCACCCTCCGTATTACCGCGGCTGCTGGCCCGGAGTTAGCC
+
CCCCCGGGGGGGGGGGGGGGGGGGGGGGGGGGGGGGGGGGGGGGGGGGGGGGGGGGGGGGGGGGGGGGGGGGGGGGGGGGGGGGGGGGGGGGGGGGGGGGGGGGGGGGGGGGGGGGGGGGGGGGGGGGGGGGGGGGGGGGGGGGGGGGGGFGGGGGGGGGGGGGGCGGGGGGGFFGFGFGGGGGGGGGGGGGGGGGGGGGFFFFFFFFFEFCCFFFEF>9FFAFFFFFFFFFF3=C?F9?DF=3>EEFCE<?@@?<FFF009@BF(4=?>?F<BBFFFFF3>BB<??:1(8;B99BF<92.
@M04999:289:000000000-L3R54:1:1101:25389:12449 2:N:0:431
TCTGACTACCCGGGTATCTAATCCTGTTTGCTCCCCACGCTTTCGCATCTCAGCGTCAGTATCTGTCCAGAAGGCCGCCTTCGCCACCGGTATTCCTCCACATCTCTACGCATTTCACCGCTACACGTGGAATTCTACCTTCCTCTACAATACTCCAGATAACCAGTTTTAAGTGCAGTTCCCAGGTTGAGCCCGGGGCTTTCACACCTAACTTAATTATCCGCCTACATGCCCTTTACGCCCAGTCATTCCGATTAACGCTCGCACCCTCCGTATTACCGCGGCTGCTGGCACGGAGTT
+
BC@CCGGGGGFGGGGGGGGFGGFGGGGGGFGGGGGGGGGGGGGGGGGEGGEFGGGGGGGGEGGGGGGGGGCFGFEFBEGGGGGFGGGGGGFBFFGGGCGGGGGGDFFBGGEGGGGGDFGGGGGGGGGFGCFGFFFGCFD=DFGGGGGFFGGGG8=8FDFGGDGGFFGGGGCGFGGGFGFGG7C9D8DDCGFGGGGC**;?>FFFFFFFFFFFFFF8?FF4FE?D@@@FF?E;;@E;;)9=?B0;1@@EFFEFFF(,66><B?0((-3;?BFF;31<?FFFB;;>0;90287??2,--6?3
@M04999:289:000000000-L3R54:1:1101:26413:12538 2:N:0:431
GTTAGACTACTCGGGTATCTAATCCTGTTTGCTCCCCACGCTTTCGCATCTCAGCGTCAGTATCTGTCCAGAAGGCCGCCTTCGCCACCGGTATTCCTCCACATCTCTACGCATTTCACCGCTACACGTGGAATTCTACCTTCCTCTACAATACTCCAGGTAACCAGTTTTAAGTGCAGTTCCCAGGTTGAGCCCGGGGCTTTCACACCTAACTTAATTATCCGCCTACATGCCCTTTACGCCCAGTCATTCCGATTAACTCTCGCACCCTCAGTATTACCGCGGCTCCTTGCACGGAGTT
+
CBCCCFGGGGGGGEEFGGGGGGGGGGGGGGGGFGGGGGGDGGGGGGGGCEGGGGGGGGGGGFGGFAGGGGGGGGGGGDGGGGGGGGGGFGG>FGGGGGGGGGGFECFGGGFGGGGGGGGGGGGGGEGCEAFE9EBGGGGFFGGGGGGGGGGGCGDGEFD?=8AFAF8=E8DFFE=EFFF2D7=,98DGDCFFFFGGGDDCBFFAAFFFF244>FF=CFFFFFEFFFFDDEC433@83ECF;@B>F<FF<53?E@67;DEE)7438:>9><?F(2694:64)(,2(-2(3:)63,44(((-(
@M04999:289:000000000-L3R54:1:1101:9516:12583 2:N:0:431
GGACTACTGGGGTATCTAATCCTGTTTGCTACCCACGCTTTCGAGCATGAACGTCAGTGTTATCCCAGGAGGCTGCCTTCGCCATCGGTATTCCTCCACATCTCTACGCATTTCACTGCTACACGTGGAATTCTACCTCCCTCTGACACACTCTAGTTTGACAGTTTCAAATGCACGTCCCAAGTTGAGCTCGGGGATTTCACATCTGACTTATCTAACCGTCTGCGCTCGCTTTACGCCCAGTAATTCCGATTAACGCTCGCACCCTACGTATTACCGCGGCTGCTGGCACGTAGTTAGC
+
CCCCCGGGGGGGGGGGGGGGGGGGGGGGGGGGGGGGGGGGGGGGGGGGGGGFGGGGGGGGGGGGGGGGGGGGGGGGGGGGGGGGGGGGGGGGGGGGGGGGGGGFGGGGGGGGGGGGGGGGGGGGGGGDGGGGFGGGGGGGGGGGGGFGGGGGGGGGGGGGGGGGFGCFGGGGGGGGFGFGGFFGGGGFDF@DGEGDDGGGFFFFFFFFFEFFCFFFFFFFEFAFFEFA=AFFFFBFCD?B@?D;CEFFCE@<@FFCC?BFF099B4:4:66?24?>BD1>FBFBBF?0>B7<18:1(.:A4
@M04999:289:000000000-L3R54:1:1101:28660:12636 2:N:0:431
AGACTACACGGGTATCTAATCCTGTTCGCTACCCATGCTTTCGAACCTCAGCGTCAGTTACAGACCAGAGAGCCGCCTTCGCCACTGGTGTTCTTCCATATATCTACGCATTCCACCGCTACACATGGAGTTCCACTCTCCTCTTCTGCACTCAAGAAAAACAGTTTCAGCTGCACTTCCCCGGTTAAGCCGAGGGCTTTCACAGCTGACTTGTTCTCCCGCCTGCGTTCGCTTTACGCCCAATAAATCCGGACAACGCTTGCCACCTACGTATTACCGCGGCTGCTGGCACGTAGTTAGC
+
CCCCCFGGGGGGGGFGFFGGGGGFGFDCFECGGGFGGGGGGGGFFGGGGGGGGGGCEEFFGGGFGGFE@FGGGG:FGEGGGGGGGGFGDAGFGGGGGGE?FEFGGGGFGGGGGFFGGDGEEGGGFFFGFGFFAFGGGGGGGGGGGFFGGGGGGF8D9D=EEEGFGFFDDGGGGGGGDFFGGGGGGGEGGGGEGGGGGGGGFFFFFFFA:=BEEFFFCFFF>BF@BD9?@D@B<<DFFFFFFFD8;A<?/;2;?9;?F>9??:::ABFF0((.5:0)4<B>(4;;6(3.:8(4348(()-)-
@M04999:289:000000000-L3R54:1:1101:2978:12644 2:N:0:431
AAGACTACAGGGGTATCTAATCCTGTTCGCTCCCCACGCTTTCGTCCATCAGCGTCAATCGGTATTTAGTAACCTGCCTTCGCAATCGGGGTTCTGTGTAATATCTATGCATTTCACCGCTACACTACACATTCCAGCTACTTCAATACTATTCAAGATTAACAGTATCAACGGCAGTTCTACAGTTAAGCTGCAGGTTTTCACCGCTGACTTATCAACCCGCCTACGGACCCTTTAAACCCAATAAATCCGGATAACGCTCGCATCCTCCGTATTACCGCGGCTGCTGGCACGGAGTT
+
CCCCCGGGGGGGGGGGGGGGGGGGGGGGGGGGGGGGGGGGGGGGGGGGGGGGGGGGGGGGGGGGGGGGGGGGGGGGGGGGGGGGGGGGGGGGGGGGGGGGGGGGGGGGGGGGGGGGGGGGGGGGGGGGGGGGGGGGGGGCGGGGGGGGGGGGGGGGGGGGGGGGGGGGGGGGGGGGFGFFGGGGGGGGGGGGGGGGGGGGFFFFFEEFFFFFFFFFFFFFFFFFFFFF@FFFFBFFFFFFFFFFFFFFFFEFB0;DFFFFF;;;>?FFFF:>FFF?9BAF9B>BF6<B::??B:966<7
@M04999:289:000000000-L3R54:1:1101:6498:12702 2:N:0:431
TGACTACTGGGGTATCTAATCCTGTTCGCTCCCCATGCTTTCGCACCCCAGCGTCGGTAGGGACCCAGAGAGCTGCCTTCGCTTTTGGCGTTCCTTCGTAGATTTGCGGATTTCACCCCTACACACGAAATTCCACTCTCCTCTGTCTCACCCAAGTGAATTGGTTTCGAGAGCATTCCGCCAGTTTTTGGCGACTTTCACTTTCGACCCCAACCCGATATGCCTTTCCGAAGGTCGATTCACCGCCTACGTGCCCTTTACGCCCAGTCATTCCGAAGAACACTTGCCCCCCCCGTCTTAC
+
CCCCCGGGGGGGGGGGGGGGGGGGGGGGGGGGGGGGGGGGGGGGGGGGGGGGGGGGGGGGGGGGGGGGGGGGGGGGGGGGGGGGGGGGGGGGGGGGGGGFDFGGGGFGGGGGGGGGGGGGGGGGGGGFGGGGGGGGGGCGGGGGGGGGGGGGGGGGGGGGGGGGGGGGGGGGGGGGFGFGGGGGGGGGGGGGGGGGGGGFFFFFFFFFFFFFFFFFFBDFDFFFFCFFFFF?>>?FF>FFFFFBFFFFFFF?FFFFF:DAFFFBFF?B?FFBFFFBB>F0?7:<A<AF?23;BFB:?FB26
@M04999:289:000000000-L3R54:1:1101:21952:12717 2:N:0:431
CTAGACTACTGGGGTATCTAATCCTGTTTGCTACCCACGCTTTCGAGCATGAACGTCAGTGTTATCCCAGGAGGCTGCCTTCGCCATCGGTATTCCTCCACATCTCTACGCATTTCACTGCTACACGTGGAATTCTACCTCCCTCTGACACACTCTAGTTAGACAGTTTCAAATGCACGTCCCAAGTTGAGCTCGGGGATTTCACATCTGACTTATCTAACCGTCTGCGCTCGCTTTACGCCCAGTAATTCCGATTAACGCTCGCACCCTACGTATTACCGCGGCTGCTGGCACATAGTTT
+
CCCCCGGGGGGGGGGGGGGGGGGGGGGGGGGGGGGGGGGGGGGGG8FGGGGGGGGGGGGGGGGGGGFGGGGGGGGGGGGGGGGGGGGGGGGGGGGGGGGGGGGGGGGGGGGGGGGGGGGGGGGGGGGGGGGGGGGGGGGGGFGGGGGGGGGGGGGGGGGGGGFGGGGGGGGGGGGGFGFGGGGGGGGGCGGGCGGGGGGGFFFFFFAFEFFFBFFFFFFFFFFFFFBFB2>>BFDD@EEDFF;F?;CEFEE94?DFFFCD>61:1>F>FB:BFFFABAFF0>BB;1,::???(4,).9<>)
@M04999:289:000000000-L3R54:1:1101:2337:12723 2:N:0:431
GACTACACGGGTATCTAATCCTGTTCGCTCCCCACGCTTTCGTCCATCAGCGTCAATCGGTATTTAGTAACCTGCCTTCGCAATCGGGGTTCTGTGTAATATCTATGCATTTCACCGCTACACTACACATTCCAGCTACTTCAATACTATTCAAGATTAACAGTATCAACGGCAGTTCTACAGTTAAGCTGCAGGTTTTCACCGCTGACTTATCAACCCGCCTACGGACCCTTTAAACCCAATAAATCCGGATAACGCTCGCATCCTCCGTATTACCGCTGCTGCTGGCACGGCGTTAGCC
+
CCCCCGGGGGEFGGGGGGGGGGGGGGDGGGGGGGGGGG7FFGGGGGGGGGGGGGGGGGGGGGGGGGGGGGGGGGGGGGGGGCGGGGGGGGGFGGGGGFGCFGGGGGGGGGGGGGGFGGFGGGGGGGGGGGGGGGFGGGGGGGGCGGGGFGGGF8EDGGGGGGGGFGGGFGGGCEGGFGFGGGGGGFEGGGFG??FFD7CGFAF>BEFDFFFFEFFFFF>AFFF@FFFD=FDDB37C9@@D?718=)19@99DF@EE;2;((46?>?7A<>B0:BA)649--97:7:4?0(8(((---,123
@M04999:289:000000000-L3R54:1:1101:22809:12735 2:N:0:431
GACTACACGGGTATCTAATCCTGTTTGCTCCCCACGCTTTCGCATCTCAGCGTCAGTATCTGTCCAGAAGGCCGCCTTCGCCACCGGTATTCCTCCACATCTCTACGCATTTCACCGCTACACGTGGAATTCTACCTTCCTCTACAATACTCCAGATAACCAGTTTTAAGTGCAATTCCCAGGTTGAGCCCGGGGCTTTCACACCTAACTTAATTATCCGCCTACATGCCCTTTACGCCCAGTCATTCCGATTAACGCTCGCACCCTCCGTATTACCGCGGCTGCTGGCACGGAGTTAGCC
+
CCCCCGGGGGGGGGGGGGGGGGGGGGGGGGGGGGGGGGGGGGGGGGGGGGGGGGGGGGGGGGGGGGGGGGGGGGGGGGGGGGGGGGGGGGGGGGGGGGGGGGGGGGGGGGGGGGGGGGGGGGGGGGGGGGGGGGGGGGGGFGGGGGGGGGGGGGGGGGGGGGGGGGGGGGGGGGGGFGFGGGGGGGFGGGGGGGGGGGGFFFFFFFFFFFF=CFFFFFFFFFFFFFFFF>FF@FFFFDFEF?FFFECFFE;?@FFFFFFFF9BFB?FBF>2???2:<(149>90:B>3:1<:>1;B?>AF:
@M04999:289:000000000-L3R54:1:1101:28753:12773 2:N:0:431
GTTGACTACCCGGGTATCTAATCCTGTTTGCTCCCCACGCTTTCGCATCTCAGCGTCAGTATCTGTCCAGAAGGCCGCCTTCGCCACCGGTATTCCTCCACATCTCTACGCATTTCACCGCTACACGTGGAATTCTACCTTCCTCTACAATACTCCAGATAACCAGTTTTAAGTGCAGTTCCCAGGTTGAGCCCGGGGCTTTCACACCTAACTTAATTATCCGCCTACCTGCCCTTTACGCCCAGTCATTCCGATTAACGCTCGCACCCTCCGTATTACCGCGGCTGCTGGCACGGAGTTT
+
CCCCCGGGGGGGGGGGGGGGGGGGGGGGGGGGGGGGGGGGGGGGGGGGGGGGGGGGGGGGGGGGGGGGGGGGGGGGGGGGGGGGGGGGGGGGGGGGGGGGGGGGGGGFFGGGGGGGGGGGGGGGGGGGGGCFGGGGGGGGGGGGGGGF,EFEGGGGGFEGGGGGGGFGGFE8EGFFCDFGGGGFGGGGGGGGGGGG>9CDFFF>C9>?=B;BEFFFFFFFFE@FFF=:().:;DFFE34)666@1@FEE?<C;??;699,4?B>>(4>BFFF11(44AFF043;;9(18:8<?2:(,(-4)
@M04999:289:000000000-L3R54:1:1101:15601:12777 2:N:0:431
CGTGACTACCAGGGTATCTAATCCTGTTTGCTCCCCACGCTTTCGCATCTCAGCGTCAGTATCTGTCCAGAAGGCCGCCTTCGCCACCGGTATTCCTCCACATCTCTACGCATTTCACCGCTACACGTGGAATTCTACCTTCCTCTACAATACTCCAGATAACCAGTTTTAAGTGCAATTCCCAGGTTGAGCCCGGGGCTTTCACACCTAACTTAATTATCCGCCTACATGCCCTTTACGCCCAGTCATTCCGATTAACGCTCGCACCCTCCGTATTACCGCGGCTGCTGGCACGGAGTTT
+
CCCCCGGGGGGGGGGGGGGGGGGGGGGGGGGGGGGGGGGGGGGGGGGGGGGGGGGGGGGGGGGGGGGGGGGGGGGGGGGGGGGGGGGGGGGGGGGGGGGGGGGGGGGGGGGGGGGGGGGGGGGGGGGGGGGGGGGGGGGGGGGGGGGGGFGGGGGGGGGGGGGGGGGGGGGGGGGGFGFGGGGGGDGGGGGGGGGGGGGGFFFFFFFFB=EFFFFFFFFFFFFFFFFFFFEFFFFFF3;8?;><;EEEEF<EE?DF@FE?F??>>>>9<:6?BF<?B2)43902;BBF????0>,4,328)
@M04999:289:000000000-L3R54:1:1101:1874:12825 2:N:0:431
GTCGGACTACCGGGGTATCTAATCCTGTTTGCTCCCCACGCTTTCGCATCTCAGCGTCAGTATCTGTCCAGAAGGCCGCCTTCGCCACCGGTATTCCTCCACATCTCTACGCATTTCACCGCTACACGTGGAATTCTACCTTCCTCTACAATACTCCAGATAACCAGTTTTAAGTGCAATTCCCAGGTTGAGCCCGGGGCTTTCACACCTAACTTAATTATCCGCCTACATGCCCTTTACGCCAAGTCATTCCGATTAACGCTCGCACCCTCCGTATTACCGCGGCTGCTGGCACGGAGTT
+
?CCC8FFGEG,@FDGGGGFGFFFFGGFGGGGGGGEDEGGGGGGCFGGGCFFGGGGGG7FEGFFFGFGGGGGGGGGGFGGGGEFGDCCC=>F@FGFFGGGGGGGFGGGGGGG+4?FEFGGGGGGGGGGGGGGDFGGGFAFCD:FGGGGGFGGGGGGGGGFGEGGGGGGGFEEF8AFFFFAGFGFGFG*DFGGGG:FC>>CD*;6AAFFA@FF=BFFFEFFC6?4;<??DD(;C;@;;;ECF?F@(6=76CC4ABB?(3(56:0:FF>2,7??0:9?BFB2-.(-,3(((-5:,3(4(((,4.
@M04999:289:000000000-L3R54:1:1101:15304:12841 2:N:0:431
TGACTACACGGGTATCTAATCCTGTTTGCTCCCCACGCTTTCGCATCTCAGCGTCAGTATCTGTCCAGAAGGCCGCCTTCGCCACCGGTATTCCTCCACATCTCTACGCATTTCACCGCTACACGTGGAATTCTACCTTCCTCTACAATACTCCAGATAACCAGTTTTAAGTGCAGTTCCCAGGTTGAGCCCGGGGCTTTCACACCTAACTTAATTATCCGCCTACATGCCCTTTACGCCCAGTCATTCCGATTAACGCTCGCACCCTCCGTATTACCTCGGCTGCTGGCACGGCGTTAGC
+
CCCCCGGGGGGGGGGGGGGGGGGGGGGGGGGGGGGGGGGGGGGGGGGGGGGGGGGGGGGGGGGGGGGGFGGGGGGGGGGGGGGGGGGGGGGGGGGGGGGGGGGGGGGGGGGGGGGGGGGGGGGGGGGG@FGFGGGGFFGGGGGGGGGGGFGGGGGGCFGGGEGGFGGGGGGGGGGGFGFGGGGGGGGDFGGGD>EDDGGFFCFFFFFFEBEEFFFFFFFF4>@D>BBEFFFDFFFC>DFDB:;4=<5??C;1;;?FC;(-,3119>:0317:020)4<)401<:1?D:?6(.,((,,(4<>
@M04999:289:000000000-L3R54:1:1101:13392:12889 2:N:0:431
GCGACTACTAGGGTATCTAATCCTGTTTGCTCCCCACGCTTTCGCATCTCAGCGTCAGTATCTGTCCAGAAGGCCGCCTTCGCCACCGGTATTCCTCCACATCTCTACGCATTTCACCGCTACACGTGGAATTCTACCTTCCTCTACAATACTCCAGATAACCAGTTTTAAGTGCAGTTCCCAGGTTGAGCCCGGGGCTTTCACACCTAACTTAATTATCCGCCTACATGCCCTTTACGCCCAGTCATTCCGATTAACGCTCGCACCCTCCGTATTACCGCGGCTGCTGGCACGGAGTT
+
CCCCCGGGGGGGGGGGGGGGGGGGGGGGFGGGGGGGGCGGGGGGGGEGGGGFDEGGGGGGGGGGGGGGGGGGGGGG7FEGGGGGGGGEGGGGFAFFGGGGGGGGGGGGGGGGGGGGGGGGGGGGGGGGGG@FGGGDGFGGCFGFGFGFGGC8EGFEGGGGGGGGGG9FFDGGGGGFFDFGGFFGFFEGFFFGFGGG>DCFAFFFFF?4>EFFFFFFFFFFFF2@@@BBC9==5E6;>C2B91;;=EFF?CCE(3;0/4;(-4793263--(4??7?<A<B6041234?B7((,8>0(-2
@M04999:289:000000000-L3R54:1:1101:23626:12897 2:N:0:431
GGGACTACTAGGGTATCTAATCCTGTTCGCTCCCCACGCTTTCGTCCATCAGCGTCAATCGGTATTTAGTAACCTGCCTTCGCAATCGGGGTTCTGTGTAATATCTATGCATTTCACCGCTACACTACACATTCCAGCTACTTCAATACTATTCAAGATTAACAGTATCAACGGCAGTTCTACAGTTAAGCTGCAGGTTTTCACCGCTGACTTATCAACCCGCCTACGGACCCTTTAAACCCAATAAATCCGGATAACGCTCGCATCCTCCGTATTACCGCGGCTGCTGGCGCGGAGTT
+
<CCCCDFGFGGGGGGGGGGGGGGGGGGFGGEGGGGGGGGGGGGGGGGGGGEDFGECEGGGFGFGGGGGGGGGGGCFGGGGGGGGGDGGGGGGGGGGGGGGFFFFGGGGGGGGGGGGGGGGGGGGGGGGGGGGGGGGGGGGGGGGFFGGGGGGGGGGGGGGGGGGGGGGGFGGGDGGEFFGGGGGGGGGGGGGGGFGGCGGFFFFFFAFBBFB;FFFFFFBFFFFFFF=@9>@FFFFFFFFFFFFF@ECEFFFF0;;9833(6;B98;>3A:B?:7?AFAB626>B6:?>>B(862(,::
@M04999:289:000000000-L3R54:1:1101:3055:12944 2:N:0:431
GTTTTGACTACTAGGGTATCTAATCCTGTTTGCTCCCCACGCTTTCGCATCTCAGCGTCAGTATCTGTCCAGAAGGCCGCCTTCGCCACCGGTATTCCTCCACATCTCTACGCATTTCACCGCTACACGTGGAATTCTACCTTCCTCTACAATACTCTAGTTAACCAGTTTTAAGTGCAATTCCTAGGTTGAGCCCAGGGCTTTCACACCTAACTTAATTATCCGCCTACATGCCCTTTACGCCCAGTCATTCCGATTAACGCTCGCACCCCCCGTATTACCGCGGCTGCTGGCACGCAGT
+
CCCCCGGGGGGGGGGGGGGGGGGGGGGFGGGGGGGGGGGGGGGGGGGEGGGGGGGGGGGGGGGGFGFGGGGGGGGGGGGGGGGGGGDCEFDGGEGGCFFGGGGGGGGGGGGF7CFFGGGGGGGGGGGGEFFEGGGGGGGGGGGGGGG8EF8EGGGAF:9EEFGGGGGGGFFGGGGGDGCGGGGGF:FGGGFFGGGGCFF6:FFFFFAFEDFEEFFFBFFEFEEF=):<A==4A)05(7BFF2@=9(-;@EFCE?E(/6(9463,(((,,30(,-4?9BBFA<02>91021))((4?6((-,
@M04999:289:000000000-L3R54:1:1101:20619:12945 2:N:0:431
CTGGACTACTAGGGTATCTAATCCTGTTCGCTACCCATGCTTTCGAACCTCAGCGTCAGTTACAGACCAGAGAGCCGCCTTCGCCACTGGTGTTCTTCCATATATCTACGCATTCCACCGCTACACATGGAGTTCCACTCTCCTCTTCTGCACTCAAGAAAAACAGTTTCAGCTGCACTTCCCCGGTTAAGCCGAGGGCTTTCACAGCTGACTTGTTCTCCCGCCTGCGTTCGCTTTACGCCCAATAAATCCGGACAACGCTTGCCACCTACGTATTACCCCGCCTGCTCGCACGTAGTTC
+
CCCCCGGGGGGGGGGGGGGGGGGGGGGGDGGG@@FFFFGGGGGGGGFGGGGGGGGGGGGFGGGGGFGGGGGGFGGGGCEEEGGGEGGGGDEEFGGGDCGFGGGGGGGGGGGGCCCDEFFGGGGDGGG8EGGFEGGA,@,DGG?=FG8AFCGGGFFGCFGE?FDGCGGGGGGGGGGGFG?ADDGCGEEGEAFFFGGDDGGGFFFFFFFF4>;BB9F9=F66A@59@=22(69@?B@0<CFDF@FFF33747CFF>FF0:?>B<2(38<?FBFF1,,<49<2(,4(((-(,)41(49(,,-6)
@M04999:289:000000000-L3R54:1:1101:12974:12959 2:N:0:431
TTGACTACAAGGGTATCTAATCCTGTTTGCTCCCCACGCTTTCGCATCTCAGCGTCAGTATCTGTCCAGAAGGCCGCCTTCGCCACCGGTATTCCTCCACATCTCTACGCATTTCACCGCTACACGTGGAATTCTACCTTCCTCTACAATACTCCAGATAACCAGTTTTAAGTGCAATTCCCAGGTTGAGCCCGGGGCTTTCACACCTAACTTAATTATCCGCCTACATGCCCTTTACGCCCAGTCATTCCGATTAACGCTCGCACCCTCCGTATTACCGCGGCTGCTGGCACGGAGTTAT
+
CCCCCGGGGGGGGGGGGGGGGGGGGGGGGGGGGGGGGGGGGGGGGE@FGGGGGGGGGGGGGGGGGGGGGGGGGGGGGGGFFGGGGGGGGGGGGGGGGGGGGGGGGGGGGGGGGGGGGGGGGGGGGGGGGGGGFGGGGGGGGGGGGGGGGGGGGGGGGGGGFGFGGGGGGGGGGGGGFGFGGGGFGGGGGGGGGGGGCDDGFFFFFFFFFFFFFBFFEFFEF@D@FFFFFFFFFFFFFFFFF><(/;E?<E3;7;?DF3;>@B6>>B9?46?BB0:?FDF?9;9>>B:?FF1484(42:24)
@M04999:289:000000000-L3R54:1:1101:16267:13025 2:N:0:431
ATGCGGACTACTCGGGTATCTAATCCTGTTCGCTACCCATGCTTTCGAACCTCAGCGTCAGTTACAGACCAGAGAGCCGCCTTCGCCACTGGTGTTCTTCCATATATCTACGCATTCCACCGCTACACATGGAGTTCCACTCTCCTCTTCTGCACTCAAGAAAAACAGTTTCAGCTGCACTTCCCCGGTTAAGCCGAGGGCTTTCACAGCTGACTTGTTCTCCCGCCTGCGTTCGCTTTACGCCCAATAAATCCGGACAACGCTTGCCACCTACGTATTACCGCGGCTGCTGGCACGTAGT
+
CCCCCGGGGGGGGGGGGGGGGGGGGGGGGGGGGGGGGGGGGGGGGGGGGGGGGGGGGGGGGGGGGGGGGGGGGGGGGGGGGGGGGGGGGGGGGGGGGGGGGGGGGGGGGGGGGGGGGGGGGGGGGGGGGGGGFGGGGGGGGGGGGGGGGGGGGGGGGGGGGGGGGGGGGGGGGGGGFGFGGGGGGGGGGGGGGGGGGGGGFFFFFFFFFFFFFFFFFFFFFFFB@BFFFFFFFFFFFDFFFFFBFFF??FFBAF>B?B>FFFFFFFFFFFFFFFFFFF?AA9?>FFBFFBDBBF<FB??B4
@M04999:289:000000000-L3R54:1:1101:20916:13101 2:N:0:431
GACTACTGGGGTATCTAATCCTGTTCGCTCCCCACGCTTTCGTCCATCAGCGTCAATCGGTATTTAGTAACCTGCCTTCGCAATCGGGGTTCTGTGTAATATCTATGCATTTCACCGCTACACTACACATTCCAGCTACTTCAATACTATTCAAGATTAACAGTATCAACGGCAGTTCTACAGTTAAGCTGCAGGTTTTCACCGCTGACTTATCAACCCGCCTACGGACCCTTTAAACCCAATAAATCCGGATAACGCTCGCATCCTCCGTATTACCGCGGCTGCTGGCACGGAGTTAGCC
+
CCCCCGGGGGGGGGGGGGGGGGGGGGGGGGGGGGGGGGGGGGGGGGGGGGGGGGGGGGGGGGGGGGGGGGGGGGGGGGGGGGGGGGGGGGGGGGGGGGGGGGGGGGGGGGGGGGGGGGGGGGGGGGGGGGGGGGGGGFGGGGGGGGGGGGGGGGGGGFGGGGGGGGGGGGEGGGGFFGFGGGGGGGGGGGGGGGGGGGGGFFBBFFFEFFFEFFFFFFFFFFFFF=@FFFDBDEFFEFFFFFFEEEEFFFFFFFFFFF?@FFBB6:?BFFB08:)648>116;BBBD?0(2:>99:?A>A>
@M04999:289:000000000-L3R54:1:1101:8146:13121 2:N:0:431
TGCGACTACTGGGGTATCTAATCCTGTTTGCTCCCCACGCTTTCGCATCTCAGCGTCAGTATCTGTCCAGAAGGCCGCCTTCGCCACCGGTATTCCTCCACATCTCTACGCATTTCACCGCTACACGTGGAATTCTACCTTCCTCTACAATACTCCAGATAACCAGTTTTAAGTGCAATTCCCAGGTTGAGCCCGGGGCTTTCACACCTAACTTAATTATCCGCCTACATGCCCTTTACGCCCAGTCATTCCGATTAACGCTCGCACCCTCCGTATTACCGCGGCTGCTGGCACGGAGTT
+
CCCCCGGGGGGGGGGGGGGGGGGGGGGGGGGGGGGGGGGGGGGGGGGGGGGGGGGGGGGGGGGGGGGGGGGGGGGGGGGGGGGGGGGGGGGGGGGGGGGGGGGGGGGGGGGGGGGGGGGGGGGGGGGGGGGGGGGFGGGGGGGGGGGGGGGGGGGGGGGGGGGGGGGGGGGGGGGGFGFGGGGGGGGGGGGGGGGGDGGG6ABFFFFFFFFFFFAFEAFCFFFB9@FFFFCFFDEF@FFFFFFFFFFFFFF3;@??DE><23?BF;>>BFFFFFF(7>A<(4>F909F??????:9;912
@M04999:289:000000000-L3R54:1:1101:22065:13137 2:N:0:431
AGCTGGACTACTGGGGTATCTAATCCTGTTTGCTCCCCACGCTTTCGCATCTCAGCGTCAGTATCTGTCCAGAAGGCCGCCTTCGCCACCGGTATTCCTCCACATCTCTACGCATTTCACCGCTACACGTGGAATTCTACCTTCCTCTACAATACTCCAGATAACCAGTTTTAAGTGCAATTCCCAGGTTGAGCCCGGGGCTTTCACACCTAACTTAATTATCCGCCTACATGCCCTTTACGCCCAGTCATTCCGATTAACGCTCGCACCCTCCGTATTACCGCGGCTGCTGGCACGGAGT
+
CCCCCGGGGGGGGGGGGGGGGGGGGGGGGGGGGGGGGGGGGGGGGGGGGGGGGGGGGGGGGGGGGGGGGGGGGGGGGGGGGGGGGGGGGGGGGGGGGGGGGGGGGGGGGGGGGGGGGGGGGGGGGGGGGGGD7?GGGGGGGGGGGFGGGGGGGGGGGGGGGGGGGGGGGGGGGGGGFGFGGGGGGGGGGEFGGGGGGGGGD>FFFFFFFFFFFFFFEFFFFFFF>DFFFFFEFFE@EDEFFFFFFF@EFFEFFFE(63?C>:BB?BB>9>B??:FFBB7ABAFF969F>BF??FF?F9(44
@M04999:289:000000000-L3R54:1:1101:27502:13140 2:N:0:431
CGACTACTAGGGTATCTAATCCTGTTCGCTCCCCACGCTTTCGTCCATCAGCGTCAATCGGTATTTAGTAACCTGCCTTCGCAATCGGGGTTCTGTGTAATATCTATGCATTTCACCGCTACACTACACATTCCAGCTACTTCAATACTATTCAAGATTAACAGTATCAACGGCAGTTCTACAGTTAAGCTGCAGGTTTTCACCGCTGACTTATCAACCCGCCTACGGACCCTTTAAACCCAATAAATCCGGATAACGCTCGCATCCTCCGTATTACCGCGGCTGCTGGCACGGAGTTAGC
+
CCCCCGGFGGGGGGGGGGGGGGGGGGGGGGGGGGGGGGGGGGGGGGGGGGGGGGGGGGGGGGGGGGGGGGGGGGGGGGGGGGGGGGGGGGGGGGGGGGGGGGGGGGGFGGGGGGGGGGGGGGGGGGGGGGGGGGGGGGGGGGGGGGGGGGGEGGGGGGGGGGGGGGGGGGGGDGGGFGFGGGGGGGGGGGGGGGGGGGGGFFFFFFFFFFFFFFFFFFFFFFFFFFFF@@FFFFEFF=BFFFFFFFFFFEFFFDFFFFFFFF99BFFFFFFFFBBFF<<6>>>>90?D::???999?BFF<
@M04999:289:000000000-L3R54:1:1101:4379:13144 2:N:0:431
GCGGTGACTACTAGGGTATCTAATCCTGTTCGCTCCCCACGCTTTCGTCCATCAGCGTCAATCGGTATTTAGTAACCTGCCTTCGCAATCGGGGTTCTGTGTAATATCTATGCATTTCACCGCTACACTACACATTCCAGCTACTTCAATACTATTCAAGATTAACAGTATCAACGGCAGTTCTACAGTTAAGCTGCAGGTTTTCACCGCTGACTTATCAACCCGCCTACGGACCCTTTAAACCCAATAAATCCGGATAACGCTCGCATCCTCCGTATTACCGCTGCTGCTGGCACGGAGT
+
CCCCCGGGGFGGGGGGGGGGGGGFGGGGGGGGGGGGGGGGGGFGGGGGCGGGGGGGGGGGGGGGEEGFFGGGGGGGGGGGGGGGGGC@GGGGGGGGFGGFEFGGGGFGFFGGGGGGGGGGCEGGGGFGGFFGGGGGFGGGGGGGGGGGGGGGGFGDGGGGGGGGGGGGGGGGGFGGEGDDGGGGGGFGGGGGGGGGG?CFACFCCFFFDBAAAFFFFFFFFF@ABF=@FB@==FFFFDFF6>@DDDF@E3>ECEFBFFFFEFF<(36;0208)(-,418ABA?F(41:7B?::28?6>9;8
@M04999:289:000000000-L3R54:1:1101:10512:13209 2:N:0:431
GACTACCGGGGTATCTAATCCTGTTTGCTCCCCACGCTTTCGCATCTCAGCGTCAGTATCTGTCCAGAAGGCCGCCTTCGCCACCGGTATTCCTCCACATCTCTACGCATTTCACCGCTACACGTGGAATTCTACCTTCCTCTACAATACTCCAGATAACCAGTTTTAAGTGCAATTCCCAGGTTGAGCCCGGGGCTTTCACACCTAACTTAATTATCCGCCTACATGCCCTTTACGCCCAGTCATTCCGATTAACGCTCGCACCCTCCGTATTACCGCGGCTGCCGGCACGGTGTTAGCC
+
CCCCCGGGGGGGDGGGGGGGGGEGFGGFGFEGFGGGGGGGGGGGDFEFFDGGGGGGGGGFGGGGGGCGFGGGDGGGGGGFGGGGGGEEGGGGFGGGGGGGGGGGFG?GEEGGGGGGGGGGGGGGGFGC=A@FFGGGFGCGGGGGGGGGGGGDFFGGGFFGGGGGFF:EFGFGGG?FFGFCGGGFCGGGG68EGGGGCFFG>AFF549F3C83;FCF<8=>FFF98;CEEFFF@EEE(2>>;;();CC?5((628>A11<?01,40:,31((.372<4(-(4,(40(((-(3:3(,8()6<2
@M04999:289:000000000-L3R54:1:1101:3144:13214 2:N:0:431
GGGACTACTCGGGTATCTAATCCTGTTTGCTCCCCACGCTTTCGCATCTCAGCGTCAGTATCTGTCCAGAAGGCCGCCTTCGCCACCGGTATTCCTCCACATCTCTACGCATTTCACCGCTACACGTGGAATTCTACCTTCCTCTACAATACTCCAGATAACCAGTTTTAAGTGCAATTCCCAGGTTGAGCCCGGGGCTTTCACACCTAACTTAATTATCCGCCTACATGCCCTTTACGCCCAGTCATTCCGATTAACGCTCGCACCCTCCGTATTACCGCGGCTGCTGGCACGGAGTTAC
+
CCCCCGGGGGGGGGGGGGGGGGGGGGGGGGGGGGGGGGGGGGGGGDEGGGGGGGGGGGGGGGGGGGGGGGGGGGGGGGGGGGGGGGGGGGGGGGGGGGGGGGGGGGGGGGGGGGGGGGGGGGGGGGGGGGGGGGGGGGGGGGGGDFGGGFGGGGGGGGGGGGGGGGGGGGFGFC@FFGDGGGGGGGG?EGGGGGGGGGCFFFFFFFFFFFFFFFFFEFA?FFBFF@=EE?EFFF@EF<2:>BFFEEE5?EFF@@FFEFFF??F99(4618?;1(.()64(-,9>>6?:27<:<033280:)
@M04999:289:000000000-L3R54:1:1101:19558:13232 2:N:0:431
GTTGACTACAGGGGTATCTAATCCTGTTCGCTCCCCACGCTTTCGTCCATCAGCGTCAATCGGTATTTAGTAACCTGCCTTCGCAATCGGGGTTCTGTGTAATATCTATGCATTTCACCGCTACACTACACATTCCAGCTACTTCAATACTATTCAAGATTAACAGTATCAACGGCAGTTCTACAGTTAAGCTGCAGGTTTTCACCGCTGACTTATCAACCCGCCTACGGACCCTTTAAACTCAATAAATCCGGATAACGCTCGCATCCTCCGTATTACCGCGGCTGCTGGCACGGAGTTC
+
CCCC?FGGGGGGGGGGGGGGGGGGGGGGGGGGGGGGGGGGGGGGGGGGGGGGGGGGGGGGGGGFGGGGGGGGGGGGGGGGGGGGGGGGGGGGGGGGGGGGGGGGGGCGGGGGGGGGGGGGGGGGFGGFGGGGFCFGCAFGGGGGGGGGGGGFGGGGFGGGGFGG=FFFGGGGGCDGFGFGGGGGG?EGGGGGGGGGFFDFFFFFFABEFFFFEFFFFFFFFFA>A@=BF@FFB@2@@4?FEFFFFFFFE?EE9>;@D9EDB;DBFBBF8<<09<?(5ADF:>900903:?2:?2?9(3<?)
@M04999:289:000000000-L3R54:1:1101:20341:13251 2:N:0:431
GGACTACTCGGGTATCTAATCCTGTTTGCTCCCCACGCTTTCGCATCTCAGCGTCAGTATCTGTCCAGAAGGCCGCCTTCGCCACCGGTATTCCTCCACATCTCTACGCATTTCACCGCTACACGTGGAATTCTACCTTCCTCTACAATACTCCAGATAACCAGTTTTAAGTGCAATTCCCAGGTTGAGCCCGGGGCTTTCACACCTAACTTAATTATCCGCCTACATGCCCTTTACGCCCAGTCATTCCGATTAACGCTCGCACCCTCCGTATTACCGCGGCTGCTGGCACGGCGTTAGC
+
CCCCCGGGGGGGGGGGGGGGGGGGGGGGGGGGGEGGGGGGGGGGGGGGGGGGGGGGGGFGGGGGGGGGGGGGGGGGGGGGGGGGGGGEGGGGGGGGGGGGGGGGGGCGGGGGGGGGGGGGGGGGGGGDGGGGFGGGGGGGGGGGGGGFGGGGGCGGFGGGGGGGGGGGGGGGGGGFFGFGGGGGGC68FGGFEDECDGGFFFF6FEAFEBFFFFFFEFFEEFFFFFFC<)7>B@FFFFFB92;;EFECEEFDFF?C<;9:<FFF>9B??FFF:<0>DA?9119BFB0:3:8<06(14>0(.
@M04999:289:000000000-L3R54:1:1101:21191:13261 2:N:0:431
ACGGGACTACCGGGGTATCTAATCCTGTTCGCTCCCCACGCTTTCGCTCCTCAGCGTCAGTGACGGCCCAGAGACCTGCCTTCGCCATCGGTGTTCTTCCCGATATCTACACATTCCACCGTTACACCGGGAATTCCAGTCTCCCCTACCGCACTCCAGTCCGCCCGTACCCGGCGCCGATCCACCGTTAAGCGATGGACTTTCACACCAGACGCGACGAACCGCCTACGAGCTCTTTACGCCCAATAAATCCGGATAACGCTTGCACCCTACGTATTACCGCGGCTGCTGGCACGTAGTT
+
CCCCCGGGGGGGGGGGGGGGGGGGGGGGGGGGGGGGGGGGGGGGGGGGGGGGGGGGGGGGGGGGGGGGGGGGGGGGGGGGGGGGGGGGGGGGGGGGGGGGGGGGGGGGGGGGGGGGGGGGGGGGGGGGGGGGGGGGGGGGGGGGGGGGGFGGGGGGGGGGGGGGEGGGGGGGGGGEFGFGGGGFGGGGGGGGGGGGGGFGFFFFFFFFFFF08:EFFFF0>9BBFF:?FF0<>9BFFABF?F;BBF:3A):<09FB<242:>?B?FBF0:?FFFF<9:<4A?91064167:(8()6(.446
@M04999:289:000000000-L3R54:1:1101:2167:13266 2:N:0:431
TTGGGACTACCGGGGTATCTAATCCTGTTCGCTACCCATGCTTTCGAACCTCAGCGTCAGTTACAGACCAGAGAGCCGCCTTCGCCACTGGTGTTCTTCCATATATCTACGCATTCCACCGCTACACATGGAGTTCCACTCTCCTCTTCTGCACTCAAGAAAAACAGTTTCAGCTGCACTTCCCCGGTTAAGCCGAGGGCTTTCACAGCTGACTTGTTCTCCCGCCTGCGTTCGCTTTACGCCCAATAAATCCGGACAACGCTTGCCACCTACGTATTACCTCGGCTGCTTGCACGTAGTT
+
CCCCCGGGGGGGGGGGGGGGGGGGGGGGGGGGGGGGGGGGGGGGGGGGGGGGGGGGGGGGGGGGGGGGGGGGGG@DGGGGGGGGGGGGGGGGGGGGGGGGGGGGGGGGGGGGGGGGGGGGGGGGGGGGGGGFGGGGGDGGGGGGGGGGGGGGGGGGFDFGGGGGDFFGGGGGGCFFFGAFFGGGGGDEEEEFFGGDG>DDFFFFFFF+5@@3@A>FFFFFFF2::@F<@BFD??@@;?);;@71:(43)6<A:2130302(-3:<?FFF?14:(:2>?<BA2<??:63()).:)5?67?<6
@M04999:289:000000000-L3R54:1:1101:25629:13267 2:N:0:431
TCGACTACAGGGGTATCTAATCCTGTTTGCTCCCCACGCTTTCGCATCTCAGCGTCAGTATCTGTCCAGAAGGCCGCCTTCGCCACCGGTATTCCTCCACATCTCTACGCATTTCACCGCTACACGTGGAATTCTACCTTCCTCTACAATACTCCAGATAACCAGTTTTAAGTGCAGTTCCCAGGTTGAGCCCGGGGCTTTCACACCTAACTTAATTATCCGCCTACATGCCCTTTACGCCCAGTCATTCCGATTAACGCTCGCACCCTCCGTCTTACCGCGGCTGCTGGCACGGAGTT
+
CCCCCGGGGGGGGGGGGGGGGGGGGGGGGGGGGGGGGGGGGGGGGGGGGGGGGGGGGGGGGGGGGGGGGGGGGGGGGGGGGGGGGGGGGGGGGGGGGGGGGGGGGFGGGGGGGGGGGGGGGGGGGGGGGGGGGGGGGGGGGGGGGGGGGGGGGGGGGGGGGGGGGGGGGGGFAFFGFFFGGGGGGGGFFGGGGGGGDGCFFFFFFFFA@BFFFFFF<68@=9@=@FFFFFFFFFFFFF;EB>@<37<C?EE4<(3;EFF;?:>B6>FF:BF>B(3:9A:1213>F>B?77?04?B148:
@M04999:289:000000000-L3R54:1:1101:24669:13275 2:N:0:431
GAATGACTACAGGGGTATCTAATCCTGTTCGCTACCCATGCTTTCGAACCTCAGCGTCAGTTACAGACCAGAGAGCCGCCTTCGCCACTGGTGTTCTTCCATATATCCACGCATTCCACCGCTACACATGGAGTTCCACTCTCCTCTTCTGCACTCAAGAAAAACAGTTTCAGCTGCACTTCCCCGGTTAAGCCGAGGGCTTTCACAGCTGACTTGTTCTCCCGCCTGCGTTCGCTTTACGCCCAATAAATCCGTACAACGCTTGCCACCTCCGTATTACCGCGGCTGCTGGCACGTAGTT
+
CCCCCGGGGGGGGGGGGGGGGGGGGGGGGGGGGGGGGGGGGGGGGGGGGGGGGGGGGGGGGGGGGGGGGGGGGGEGGGGGGGGGGDGGGGGGGGGGGGGGGGGGGGFGGGGGGGGGGGGGGGGGGGGGGGGGGGGGGDFGGGGGGGGGGGGFDDFGGGGGCGGFGGGGGGGGFGGGFFFGGGGGGGGGGEEFGGGGDDGGFFFFFFFADFE=DFFFFFFCF>B>BFFFD><DFFFFFF<:,6>@D2@@<9CEBF(4:B<?;>F?BFBFBF?(49?188<B<?FF>>B>?:001.8:8:3:4
@M04999:289:000000000-L3R54:1:1101:7450:13308 2:N:0:431
AACTGACTACTAGGGTATCTAATCCTGTTCGCTCCCCACGCTTTCGTCCATCAGCGTCAATCGGTATTTAGTAACCTGCCTTCGCAATCGGGGTTCTGTGTAATATCTATGCATTTCACCGCTACACTACACATTCCAGCTACTTCAATACTATTCAAGATTGACAGTATCAACGGCAGTTCTACAGTTAAGCTGCAGGTTTTCACCGCTGACTTATCAACCCGCCTACGGACCCTTTAAACCCAATAAATCCGGATAACGCTCGCATCCTCCGTATTACCGCGGCTGCTGGCACGGAGTT
+
CCCCCGGGGGGGGGGGGGGGGGGGGGGGGGGGGGGGGGGGGGGGGEGGGGGGGGGGGGGGGGGGGGGGGGGGGGGGGGGGGGGGGGGGGGGGGGGGGGGGGGGGGGGGGGGGGGGGGGGGGGGGGGGGGGGGGGGGGGGGGGGGGGGGGGGGGGGGGGGGGGGGGGGGGGGGGGGGFGFGGGGGGGGGGGGGGGGGGGGGFFFFFFFFFFFFFFFFFFFFFF9BBFFDFFFDFFFFBEEF=EFFFFFEAEEFFFB<?FAE@>FFFB6:BF<DFB??FFFF<?FF>619??03617?((-84
@M04999:289:000000000-L3R54:1:1101:11065:13311 2:N:0:431
AGACTACTCGGGTATCTAATCCTGTTTGCTCCCCACGCTTTCGCATCTCAGCGTCGGTATCTGTCCAGAAGGCCGCCTTCGCCACCGGTATTCCTCCACATCTCTACGCATTTCACCGCTACACGTGGAATTCTACCTTCCTCTACAATACTCCAGATAACCAGTTTTAAGTGCAGTTCCCAGGTTGAGCCCGGGGCTTTCACACCTAACTTAATTATCCGCCTACATGCCCTTTACGCCCAGTCATTCCGATTAACGCTCGCATCCTCCGTATTACCGCGGCTGCTTGCACGGAGTTAGC
+
CCCCCGGGGGGGGGGGGGGGGGGGGGGGGGGGGGGGGGGGGGGGGGGGGGGGGGGGGGGGGGGGGGGGGGGGGGGGGGGGGGGGGGGGGGGGGGGGGGGGGGGGGGGGGGGGGGGGGGGGGGGGGGGGGGGGGGGGGGGGCGGGGGGGGGGGGGGGGGGGGGGGGGGFDGFGGGGEBGFGGGGGGGGDDFGGGGGGDGGGFFFFFEFFFFFFFFFFFFFCD=DFFF1?CFFFFFFFF;?BB?@FF<CFF?/1??0<A2>:6>FF?;B?DFFB:B?2:4<;B;>9;<7)5:7>B;09:?FF9
@M04999:289:000000000-L3R54:1:1101:8415:13353 2:N:0:431
GACTACAGGGGTATCTAATCCTGTTTGCTCCCCACGCTTTCGCATCTCAGCGTCAGTATCTGTCCAGAAGGCCGCCTTCGCCACCGGTATTCCTCCACATCTCTACGCATTTCACCGCTACACGTGGAATTCTACCTTCCTCTACAATACTCCAGATAACCAGTTTTAAGTGCAGTTCCCAGGTTGAGCCCGGGGCTTTCACACCTAACTTAATTATCCGCCTACATGCCCTTTACGCCCAGTCATTCCGATTAACGCTCGCACCCTCCGTCTTACCGCGGCGGCTGGCACGGAGTTAGCC
+
CCCCCGGGGGGGGGGGGGGGGGGGGGGGGGGGGGGGGGGGGGGGGGGFGGGGGGGGGGGGGGGGGGGGGGGGGGGGGGGGGGGGGGGGGGGGGFGGGGGGGGGGGGGGGGGGGGGGGGGGGGGGGGGGGGGGGGGGGGGGGGGGGGGGGGGFGGGGGFGGGGGGGGGGGGGDGGGGFGFGGGGGGFFGGGGGGGGGDGG7FFFFFFFFFEE=EAAFFFF9>@D@BBEC@BBEDFFFDF>B?<;E@3?EFFF;<<CFDF??FFF>>:16?62(434<?019903(4-,060)30(3484AA:
@M04999:289:000000000-L3R54:1:1101:7983:13354 2:N:0:431
TGACTACAGGGGTATCTAATCCTGTTCGCTACCCATGCTTTCGAACCTCAGCGTCAGTTACAGACCAGAGAGCCGCCTTCGCCACTGGTGTTCTTCCATATATCTACGCATTCCACCGCTACACATGGAGTTCCACTCTCCTCTTCTGCACTCAAGAAAAACAGTTTCAGCTGCACTTCCCCGGTTAAGCCGAGGGCTTTCACAGCTGACTTGTTCTCCCGCCTGCGTTCGCTTTACGCCCAATAAATCCGGACAACGCTTGCCACCTACGTATTACCGCGGCTGCTGGCACGTAGTTAGC
+
CCCCCGGGGGGGGGGGGGGGGGGGGGGGGGGGGGGGGGGGGGGGGGGGGGGGGGGGGGGGGGGGGGGGGGGGGGGGGGGGGGGGGGGGGGGGGGGGGGGGGGGGGGGGGGGGGGGGGGGGGGGGGGGGGGGGGGGGGGGGGGGGGGGGGGGGGGGGGGGGGGGGGGGGGGGGGGGGFGFGGGGGGGGGGGGGGGGDDGGGFFFFFFFFEFFFEFFFFFFFFFFFFFFFF@FFFFDF<;;FFD(8;8<EFFF;<;9::FFF::B:AFFFFFBBF<BB<6:FBF69B67?0:12,41::4<<:
@M04999:289:000000000-L3R54:1:1101:14427:13385 2:N:0:431
GCGTGACTACACGGGTATCTAATCCTGTTCGCTCCCCACGCTTTCGTCCATCAGCGTCAATCGGTATTTAGTAACCTGCCTTCGCAATCGAGGTTCTGTGTAATATCTATGCATTTCACCGCTACACTACACATTCCAGCTACTTCAATACTATTCAAGATTAACAGTATCAACGGCAGTTCTACAGTTAAGCTGCAGGTTTTCACAGCTGACTTATCAACCCGCCTACGGACCCTTTAAACCCAATAAATCCGGATAACGCTCGCATCCTCCGTATTACCGCGGCTGCTGGCACGGAGTT
+
C9@CCDFGGGGACE7FFDE9FDGG<FGFGGGGCFGDFEC6@F@@FGFGC@9FFF@CFE:,CF<:BE,CCEFEAEGGGGGGGGGGGF@FCFBFEG<FGGGGGG<EF9FAFGF9@FGGGFGEFE@FEFGGGGGG@@EGF;=EFGGCE,EDF,=DFGGC>FGGFC;DFGFDD:FAAED+<>DGGGGG9@D=D2EF,9CC+;C;97@FFF+<=5@EDFFFCAA=AD>@=>AFB=229=DFB=4AEFF29,35=C5?379012>@?906(31(487)21(.4:56)-3,4((4?.)::7)-,49:3
@M04999:289:000000000-L3R54:1:1101:24844:13386 2:N:0:431
GGGGGACTACAGGGGTATCTAATCCTGTTTGCTCCCCACGCTTTCGCATCTCAGCGTCAGTATCTGTCCAGAAGGCCGCCTTCGCCACCGGTATTCCTCCACATCTCTACGCATTTCACCGCTACACGTGGAATTCTACCTTCCTCTGACACACTCTAGTTAGACAGTTTCAAATGCACGTCCCAAGTTGAGCTCGGGGATTTCACATCTGACTTATCTAACCGTCTGCGCTCGCTTTCCGCCCAGTAATTCCGCTTAACGCTCGCACCCTCCGTATTACCGCTGCTGCTGGCCCGTAGTT
+
CCCCCGGGGGGGGGGGGGGGGGGGGGGGGGGGGGGGGGGGGGGGGGGGDGGGGGGGGGGGGGGGGGGGGGGGGGGGGGGGGGGGGGGGGGGGGGGGGGGGGGGDFGGGGGGGGGGGGGFFGGEFGCGGGGDECFGGGGGGGGGGGGGGEFGGGGCGGDDFGCF,@BFGGGGGFFGGFGBFGGDGG8FDGG,@CFCCDDGGFFFFF>99>AE46ACFFFFFAEF>@=92>@9BF>36?6)+(;3(16;43<?A94(,43298><6>9(4432-(2,.4>9A<?B(47)4,,).((((-(-4<
@M04999:289:000000000-L3R54:1:1101:22279:13421 2:N:0:431
CCGACTACCAGGGTATCTAATCCTGTTCGCTCCCCACGCTTTCGTCCATCAGCGTCAATCGGTATTTAGTAACCTGCCTTCGCAATCGGGGTTCTGTGTAATATCTATGCATTTCACCGCTACACTACACATTCCAGCTACTTCAATACTATTCAAGATTAACAGTATCAACGGCAGTTCTACAGTTAAGCTGCAGGTTTTCACCGCTGACTTATCAACCCGCCTACGGACCCTTTAAACCCAATAAATCCGGATAACGCTCGCATCCTCCGTATTACCGCGGCTGCTGGCACGGAGTT
+
CCCCCGGGGGGGGGGGGGGGGGGGGGGGGGGGGGGGGGGGGGGGGGGGGGGGGGGGGGGGGGGGGGGGGGGGGGGGGGGGGGGGFGGGGGGGGGGGGGGGGGGGGGGGGGGGGGGGGGGGGGGGGGGGGGGGGGFGGGGGGGGGGGGGGGGGGGGGGGGGGGGGGGGGGGGGGGGGFGFGGGGGGGGGGGGGGGGGDFGGFFFFFFDFFFFFFFFFFFFFFFABFFFF?=>BFFF=4?<F;@F<@FFF??@F>;0:4=7>3(-7>?B?<A7;?F7>AA<(419>>9::?><(,,7044:
@M04999:289:000000000-L3R54:1:1101:25913:13427 2:N:0:431
AGACTACTAGGGTATCTAATCCTGTTTGCTCCCCACGCTTTCGCATCTCAGCGTCAGTATCTGTCCAGAAGGCCGCCTTCGCCACCGGTATTCCTCCACATCTCTACGCATTTCACCGCTACACGTGGAATTCTACCTTCCTCTACAATACTCCAGATAACCAGTTTTAAGTGCAATTCCCAGGTTGAGCCCGGGGCTTTCACACCTAACTTAATTATCCGCCTACATGCCCTTTACGCCCAGTCATTCCGATTAACGCTCGCACCCTCCGTATTACCGCGCCTGCTGGCACGGAGTTAGC
+
CCCCCGGGGGGGGGGGGGGGGGGGGGGGGGGGGGGGGGGGGGGGGGGGGGGGGGGGGGGGGGGGGGGGGGGGGGGGGGGGFGGGGGGGGGGGGGGGGGGGGGGGGGGGGGGGGGGGGGGGGGGGGGFGGGGGGGGGGGGGGGGGGGGGGGGGGGGGFGGGGGGGGGGGGGGGGGGGFGFGFGGGGGFGGGGGGGGGGGGGFFFFFBFFFFFEFFFFFFFEFFFFFFFFFEEFFF=EF;<B@;;4@AFEEEF@DDFFFFFF<BFFFFF<<BB?0:BFFFBB>(43(4??B???<>>1?FF<4
@M04999:289:000000000-L3R54:1:1101:7287:13459 2:N:0:431
CTCGCGACTACAGGGGTATCTAATCCTGTTTGCTCCCCACGCTTTCGCATCTCAGCGTCAGTATCTGTCCAGAAGGCCGCCTTCGCCACCGGTATTCCTCCACATCTCTACGCATTTCACCGCTACACGTGGAATTCTACCTTCCTCTACAATACTCCAGATAACCAGTTTTAAGTGCAATTCCCAGGTTGAGCCCGGGGCTTTCACACCTAACTTAATTATCCGCCTACATGCCCTTTACGCCCAGTCATTCCGATTAACGCTCGCACCCTCCGTATTACCGCGGCTGCTGGCACGGAGT
+
CCCCCGGGGGGGGGGGGGGGGGGGGGGGGGGGGGGGGGGGGGGGGGGGGGGGGGGGGGGGGGGGGGFGGGGGGGGGGGGGGGGGGGGGGGGGGEGGGGGGGGGGFGGGGGGGGGGGGGGGGGGGGGGGGGGGEGGGGGGGGGGGGGGGGGGGFGGGGGGGGGGGGGGGGGGGGGGGFGFGFGGGGGGGGGGGGGGGGGGGFFFFFFFFBFFFFFFFFFFFFFFFF;D<?FFFF@EFF@@FF<@;FDF@EAB9<<?:B:?<B07?FF>9>9B??<BFFBFFFA<6919>FF>0?6?B?62>8
@M04999:289:000000000-L3R54:1:1101:26175:13463 2:N:0:431
TGTGACTACCCGGGTATCTAATCCTGTTTGCTCCCCACGCTTTCGCATCTCAGCGTCAGTATCTGTCCAGAAGGCCGCCTTCGCCACCGGTATTCCTCCACATCTCTACGCATTTCACCGCTACACGTGGAATTCTACCTTCCTCTACAATACTCCAGATAACCAGTTTTAAGTGCAGTTCCCAGGTTGAGCCCGGGGCTTTCACACCTAACTTAATTATCCGCCTACATGCCCTTTACGCCCAGTCATTCCGATTAACGCTCGCACCCTCCGTATTACCGCGGCTGCTGGCACGGCTTTT
+
CCCCCGGGGGGGGGGGGGGGGGGGGGGGGGGGGGGGGGGGGGGGGGGGGGGGFGGGGGGGGGGGGGGGGGGGGGGGGGGGGGGGGGGGGEGGGGGGGGGGGGFGFGGFGGGGGGGGGGGGGGGGGGGGGDCFFGGGGGGGGGGGGGGGGGGGGGGFFGDFFCFGGGGGGGGGGGGGFGFGGGGGFCFFGFCFGGGD5DDDFFFFF6FEF4EFEAACEFFCFFDD@FFF@EFFFFFFF3C:<@F??;<4C<CFE6?61:<31:?9>041:B?26:0<?<D9(76(32(43702(5:0((-4)
@M04999:289:000000000-L3R54:1:1101:22515:13475 2:N:0:431
AGGGACTACCGGGGTATCTAATCCTGTTTGCTCCCCACGCTTTCGCATCTCAGCGTCAGTATCTGTCCAGAAGGCCGCCTTCGCCACCGGTATTCCTCCACATCTCTACGCATTTCACCGCTACACGTGGAATTCTACCTTCCTCTACAATACTCCAGATAACCAGTTTTAAGTGCAATTCCCAGGTTGAGCCCGGGGCTTTCACACCTAACTTAATTATCCGCCTACATGCCCTTTACGCCCAGTCATTCCGATTAACGCTCGCACCCTCCGTATTACCGCGGCTGCTGCCCTGGAGTTT
+
CCCCCGGGFGGGGGGGGGGGGGGGGGGGGGGGGGGGGGGGGGGGGGGGGGGGGGGGGGGGGGGGGGGGGGGGGGGGGGGGGGGGGGGGGGGGGGGGGGGGGGGGGGGGGGGGGGGGGGGGGGGGGGGGGEFGGDGGGGGGGGGGGGGGGGGGGGGGGGGGGGGGGGGGGGGGGGFGFGFGGGGGGCGGGCFFGEGGGDDG69BFFFAEFFFFFFFFEFFFFC@D=DF@1CCE;;8D;EE37@@6?;@ACCEFF:0:BFB?>F6>>3>>BFFF>83::9>B661260(,38)4((,-(45()
@M04999:289:000000000-L3R54:1:1101:20726:13501 2:N:0:431
TGGTTGACTACCCGGGTATCTAATCCTGTTTGCTCCCCACGCTTTCGCATCTCAGCGTCAGTATCTGTCCAGAAGGCCGCCTTCGCCACCGGTATTCCTCCACATCTCTACGCATTTCACCGCTACACGTGGAATTCTACCTTCCTCTACAATACTCCAGATAACCAGTTTTAAGTGCGATTCCCAGGTTGAGCCCGGGGCTTTCACACCTAACTTAATTATCCGCCTACATGCCCTTTACGCCCAGTCATTCCGATTAACGCTCGCACCCTCCGTATTACCGCGGCTGCTGGCACGGAGT
+
CCCCCGGGGGGGGGGGGGGGGF<FGGGGGGGGGGGGGGFGEGGGFGGGGGGGGG<EFGGGGGGGGGGGGGGGGFGGGGGDEGFGGGGGGGG>G:FGGGGGGGGG8FGGGGG:FFGGGGGGGGGGGGGGGFDEGFF?EGGGGFGGGDGGGGGGGGGGCGG?FGGGGGFFGGGGGGGG?FBDFGGGCFFGGGGGGGGGDG59?DF>FFFFFFFFFFF@:CFEFEE?D9;?D@@FCE8DFF@=<;?>(:7@EEEFFE@:<?1).(6:669>F;1<BF64<B(.:64((-((-87053(41090-
@M04999:289:000000000-L3R54:1:1101:22464:13521 2:N:0:431
TTATGACTACCCGGGTATCTAATCCTGTTCGCTACCCATGCTTTCGAGCCTCAGCGTCAGTAACAGACCAGAGAGCCGCCTTCGCCACTGGTGTTCTTCCATATATCTACGCATTTCACCGCTACACATGGAGTTCCACTCTCCTCTTCTGCACTCAAGTCTCTCAGTTTCCGATGCTCTTCCTCAGTTAAGCTGAGGGCTTTCACATTCAGACTTAAAAGACCGCCTGCGCTCCCTTTACGCCCAATAAATCCGGACAACGCTTGCCACCTACGTATTACCGCGGCTGCTGGCACGTAGT
+
CCCCCGGGGGGGGGGGGGGGGGGGGGGGGGGGGGGGGGGGGGGGGGGGGGGGGGGGGGGGGGGGGGGGGGGGGGGGGGGGGGGGGGGGGGFFFGGGGGGGGGGGGGGGGGGGGGGGGGGGGGGGGGGGGGGGFGGGGGGGGGGGFGGGGGGGGGGGGGGGGGGGGGGGGGGGEGGDEGFGGGGGGD?EGGGFGGFGGGDGFFFFFFFFCEFFEFFFFFAEFDFFFFAFFBFF@F=BFEFFE?@F;@?FF8CFFEFFF@B0?69?F6??9<<1(80:<AF>A>?90(14>F?004(),4714
@M04999:289:000000000-L3R54:1:1101:6874:13542 2:N:0:431
TGACTACAAGGGTATCTAATCCTGTTTGCTCCCCACGCTTTCACATCTCAGCGTCAGTATCTGTCCAGAAGGCCGCCTTCGCCACCGGTATTCCTCCACATCTCTACGCATTTCACCGCTACACGTGGAATTCTACCTTCCTCTACAATACTCCAGATAACCAGTTTTAAGTGCAATTCCCAGGTTGAGCCCGGGGCTTTCACACCTAACTTAATTATCCGCCTACATGCCCTTTACGCCCAGTCATTCCGATTAACGCTCGCACCCTCCGTATTACCGCGGCTGCTGGCACGGAGTTAGC
+
CCCCCGGGGGGGGGGGGGGGGGGGGGGGGGGGGGGGGGGGGGGGGFFGGGGGGGGGGGGGGGGGGGGGGGGGGGGGGGGGGGGGGGGGGGGGGGGGGGGGGGGGGGGGGGEGGFGGGGGGGGGGGGGGGGGGGGGGGGGGGGFGGGGGGGGGGGGGFGGGGGGGG3EGFGGGGGGCFFFGGGGGFGGGGGGFEG;CD>DDFFFFFFFFFFFFFFF9C9FEFFFD@DECEBBDB@B:>FFFFDFFF<?EFFF<F(:ECD@DF;10362-3?>1(,49A<B>,7>BFFFFFB7B?6>F?7AF2
@M04999:289:000000000-L3R54:1:1101:17427:13550 2:N:0:431
GCGAGACTACTCGGGTATCTAATCCTGTTTGCTCCCCACGCTTTCGCATCTCAGCGTCAGTATCTGTCCAGAAGGCCGCCTTCGCCACCGGTATTCCTCCACATCTCTACGCATTTCACCGCTACACGTGGAATTCTACCTTCCTCTACAATACTCCAGATAACCAGTTTTAAGTGCAGTTCCCAGGTTGAGCCCGGGGCTTTCACACCTAACTTAATTATCCGCCTACATGCCCTTTACGCCCAGTCATTCCGATTAACGCTCGCACCCTCCGTATTACCGCGGCTGCTGGCACGGAGTT
+
CCCCCGGGGGGGGGGGGGGGGGGGGGGGGGGGGGGGGGGGGGGGGGGGGGGGGGGGGGGGGGGGGGGGGGGGGGFGGGGGGGGGGGFGGGGGGGGGGGGGGGGGGGGGGGGGGGGGGGGGGGGGGGGGGGGGGGGGGGGGGGGGGGGGGGGGGGGGGGGGGGGGGGGGGGGGGGGGFGFGFGGGGGGGGGGGGGGGGGGGBFFFFFAFFBFFFFFFFFFFFEF?B@FFFFFFFFFFFFFFFDFFD;EFFFFF361<<F4<6>BFFF>B;<::4>??FFFF>?F09>>6<?F0?0<:>6644
@M04999:289:000000000-L3R54:1:1101:14092:13556 2:N:0:431
GAGACTACAGGGGTATCTAATCCTGTTCGCTCCCCACGCTTTCGTCCATCAGCGTCAATCGGTATTTAGTAACCTGCCTTCGCAATCGGGGTTCTGTGTAATATCTATGCATTTCACCGCTACACTACACATTCCAGCTACTTCAATACTATTCAAGATTAACAGTATCAACGGCAGTTCTACAGTTAAGCTGCAGGTTTTCACCGCTGACTTATCAACCCGCCTACGGACCCTTTAAACCCAATAAATCCGGATAACGCTCGCATCCTCCGTATTACCGCGGCTGCTGGCACGGAGTT
+
CCCCCGGGGGGGGGGGGGGGGGGGGGGGGGGGGGGGGGGGGGGGGGGGGGGGGGGGGGGGGGGGGGGGGGGGGGGGGGGGGGGGGGGGGGGGGGGGGGGGGGGGGGGGGGGGGGGGGGGGGGGGGGGGGGGGGGGGGGGGGGGGGGGGGFGGGGGGGGGGGGGGGGGGGGGGGGGGFGFFGGGGGGGGGGGGGGFGGFGGFFFFFFFFFFFEFFFFFFFF>AFFDFDF@FFBFFDEEFEFFF@;@EFFFFEF9D?DFF@@@FBFF?B5?FF>BBB>FD<B6>99F>?FF8:BF:>96?B
@M04999:289:000000000-L3R54:1:1101:9914:13561 2:N:0:431
TTATGACTACACGGGTATCTAATCCTGTTCGCTCCCCATGCTTTCGCACCCCAGCGTCGGTAGGGACCCAGAGAGCTGCCTTCGCTTTTGGCGTTCCTTCGTAGATTTGCGGATTTCACCCCTACACACGAAATTCCACTCTCCTCTGTCTCACCCAAGTGAATTGGTTTCGAGAGCATTCCGCCAGTTTTTGGCGACTTTCACTTTCAACCCCAACCCGATATGCCTTTCCGAAGGTCGATTCACCGCCTACGTGCCCGTTACGCCCAGTCATTCCGAAGAACCCTTGCCCCCCCCGTCC
+
CCCCCGGGGGGGGGGGGGGGGGGGDGGGGGGGEGGGGGGGGGGGGGGGGEGGGGGGGGGGGGEGGGGGGGGGGGGGGFGGGGGGGGGGCEEFEGGGGGGGGGGFGFGFFF>ECGGGGGGGGGGGGGGGGGCFFDFGFGGGGGGGGGGGGGGGGGGGGGFGGGGFFF?EGGFDFFF>FGAGGGGGGEGG?EECGDGGCDCGFFFAACFFFEC39DBD@FFBD666ECFF?3;>D(69>?<B>?42:<>?>9?FFFF:<BF(33(33<6>(4>F9>52<F(((((((-.8:22),-3;(4,((
@M04999:289:000000000-L3R54:1:1101:13288:13578 2:N:0:431
TGACTACTAGGGTATCTAATCCTGTTCGCTCCCCACGCTTTCGCTCCTCAGCGTCAGTGACGGCCCAGAGACCTGCCTTCGCCATCGGTGTTCTTCCCGATATCTACACATTCCACCGTTACACCGGGAATTCCAGTCTCCCCTACCGCACTCCAGTCCGCCCGTACCCGGCGCCGATCCACCGTTAAGCGATGGACTTTCACACCAGACGCGACGAACCGCCTACGAGCTCTTTACGCCCAATAAATCCGGATAACGCTTGCACCCTACGTATTACCGCGGCGTCTGGCACGTAGTTAGC
+
CCCCCGGGGGGGGGGGGGGGGGGGGGGGGGGGGGGGGGGGGGGGDGGGGGGGGGGGGGGGGGGGGGGGGGGGGGGGGGGGGGGGGGGGGGGGGGGGGGGGGGGGGGGGGGGGGGGGGGGGCEGGGGEEGGGGGGGGGGGGGGCFGGGDG>EGGGGGGGGGGGGGGGGGGDGGGGGGDGFGFGGGGGGGFGGCEGGFCFGGFFFAFFFFDFB965BFF>BB5792:180371>AA<<A22>9?BF:>B)<:9>?8<<81;BFF??FFF??F61.489-98602;(-4(33:?F6:(3?DFF<
@M04999:289:000000000-L3R54:1:1101:24866:13578 2:N:0:431
GGGGGCCTACCGGGGTATCTAATCCTGTTTGCTCCCCACGCTTTCGCATCCCAGCGTCAGTATCTGTCCAGAAGGCCGCCTTCGCCACCGGTATTCTTCCACATCTCTACGCTTTTCACCGCTACACGTGGATTTCTCCCTTCCTCTACAATACTACAGATAACCAGTTCTAAGTGCAATTCCCAGGTTGAGCCCGGGGCTTCAACACCTAACTTAATTATCCGCTTCCATCCCCTTTACTCCCAGTAATCCCGATTACCGCTCGCCCCCTCCGCATTCCCGCGCCTCCTGGCACGGAGTT
+
<-CCC++8,CEFGG7@,;;CF,,C6<CFGFC<6FGG,C:+6FGDE@:@7@,6@,968@:@FFGFA,9C,C<AFG,F@::+@,C,B::F=F:=@D?F,AFGFCF@A,CE9<=>+@D,,,CC+=:+@<FCAD+=,>3E;,3D?,@=9E=,@DEF,6,,,6@,,3@FF?6EF,@7@CG7+=9;FGGF9D*DF9,,@E@CCD448A)++46?@DF=(::4);+)1<)(6(/(/)1)/((/6/.1)1;(/)/)).).,((((-))((-4(9(49>9113((-()6)-(-((,(,(4(4.41-((-,
@M04999:289:000000000-L3R54:1:1101:9996:13593 2:N:0:431
GGATCGACTACCAGGGTATCTAATCCTGTTTGCTCCCCACGCTTTCGCATCTCAGCGTCAGTATCTGTCCAGAAGGCCGCCTTCGCCACCGGTATTCCTCCACATCTCTACGCATTTCACCGCTACACGTGGAATTCTACCTTCCTCTACAATACTCCAGATAACCAGTTTTAAGTGCAGTTCCCAGGTTGAGCCCGGGGCTTTCACACCTAACTTAATTATCCACCTACATGCCCTTTACGCCCAGTCATTCCGCTTAACGCTCGCACCCTCCGTATTACCGCGGCTGCTGGCACGGAGT
+
CCCCCGGGGGGGGGGGGGGGGGGGGGGGGGGGGGGGGGGGGGGGGGGGGGGGGGGGGGGGGGFGGGGGGGGGGGGGGGGGGGGGGGGGGGGGEGGGGGGGGGGGGGGGGGGGGGGGGGGGGGGGGGFGGGGGGGGGGGGGGGGGGGGGGGGGGFGGGGGGGGGGGGGGFGGGGGGGFGFFGGGGFFGFFGGGFGFGGGGGBFAFFA9>:AFFFFFF=CFEFFFFEFDB=EFFFFEFFDFFFFFFFF05@FFFFFF(6;?FF:>BF69>B>01339?14>DFFFFF;9(-3:D:B0419(0-
@M04999:289:000000000-L3R54:1:1101:11909:13618 2:N:0:431
GGACTACACGGGTATCTAATCCTGTTTGCTCCCCACGCTTTCGCATCTCAGCGTCAGTATCTGTCCAGAAGGCCGCCTTCGCCACCGGTATTCCTCCACATCTCTACGCATTTCACCGCTACACGTGGAATTCTACCTTCCTCTACAATACTCCAGATAACCAGTTTTAAGTGCAGTTCCCAGGTTGAGCCCGGGGCTTTCACACCTAACTTAATTATCCGCCTACATGCCCTTTACGCCCAGTCATTCCGATTAACGCTCGCACCCTCCGTATTACCGCGGCTGCTGGCACGGAGTTAGC
+
CCCCCGGGGGGGGGGGGGGGGGGGGGGGGGGGGGGGGGGGGGGGGGGGGGGGGGGGGGGGGGGGGGGGGGGGGGGGGGGGGGGGGGGGGGGGGGGGGGGGGGGGGGGGGGGGGGGGGGGGGGGGGGGGGGGGGGGGGGGGGGGGGGGCFGGGGGGGFGGGGGGGGGGGGGGGGGGGFGFGGGGGGGGGGGGGGGGGGGGGFFFFFFFFFFFFFFFFFFFFEDF?DFFEC3@DEFFFFFF>>FDFFFFFFFF@@F?EE<BFFBFFF9?:FBFF<??AABFFFFBB9<>??:(8?91(2:<<5
@M04999:289:000000000-L3R54:1:1101:19351:13651 2:N:0:431
GACTACTCGGGTATCTAATCCTGTTTGCTCCCCACGCTTTCGCATCTCAGCGTCAGTATCTGTCCAGAAGGCCGCCTTCGCCACCGGTATTCCTCCACATCTCTACGCATTTCACCGCTACACGTGGAATTCTACCTTCCTCTACAATACTCCAGATAACCAGTTTTAAGTGCAATTCCCAGGTTGAGCCCGGGGCTTTCACACCTAACTTAATTATCCGCCTACATGCCCTTTACGCCCAGTCATTCCGATTAACGCTCGCACCCTCCGTATTACCGCGGCTGCTGGCACGGAGTTAGCC
+
CCCCCGGGGGGGGGGGGGGGGGGGGGGGGGGGGGGGGGGGGGGGGGGGGGGGGGGGGGGGGGGGGGGGGGGGGGGGGGGGGGGGGGGGDGGGGGGGGGGGGGGGGGGGGGGGGGGGGGGGGGGGGGGGGGGGGGGGGGGGGGGGGGGGGGGGGGGGGGGGGGGGGGGGGFDGGGFFFC?FGGGGGGGGGGGGGGGGGGGGFFFFFFFFFFFFFFFFFFFFFFFDFFEFFFFFFFCF;@FFF;;EEFFFFF67;FFEFFFF>BFF9???F;2:::<>FFF16>9>0?:?B?BF062:,6:A?
@M04999:289:000000000-L3R54:1:1101:25739:13656 2:N:0:431
GACTACACGGGTATCTAATCCTGTTCGCTCCCCACGCTTTCGTCCATCAGCGTCAATCGGTATTTAGTAACCTGCCTTCGCAATCGGGGTTCTGTGTAATATCTATGCATTTCACCGCTACACTACACATTCCAGCTACTTCAATACTATTCAAGATTAACAGTATCAACGGCAGTTCTACAGTTAAGCTGCAGGTTTTCACCGCTGACTTATCAACCCGCCTACGGACCCTTTAAACCCAATAAATCCGGATAACGCTCGCATCCTCCGTATTACCGCGGCTGCTGGCACGGAGTTAGCC
+
CCCCCGGGGGGGGGGGGGGGGGGGGGGGGGGGGGGGGGGGGGGGGGGGGGGGGGGGGGGGGGGGGGGGGGGGGGGGGGGGGGGGGGGGGGGGGGGGGGGGGGGGGGGGGGGGGGGGGGGGGGGGGGGGGGGGGGGGGGGGGGGGGGGGGFGGGFGGGGGGGGGGGGGGGGGGGGGGFGFGGGGGGGGFFGFGGGGGGGGGFFFBFBFFFFFFFFFFFFFFFFDFFFFFFFFDFFFE)=@DD2@F347CEFFFFFFFFFF;9>FFFFFFFB<:BFBFBFFF09>9B>)(((.,442?449A4
@M04999:289:000000000-L3R54:1:1101:7507:13659 2:N:0:431
GACTACACGGGTATCTAATCCTGTTTGCTCCCCACGCTTTCGCATCTCAGCGTCAGTATCTGTCCAGAAGGCCGCCTTCGCCACCGGTATTCCTCCACATCTCTACGCATTTCACCGCTACACGTGGAATTCTACCTTCCTCTACAATACTCCAGATAACCAGTTTTAAGTGCAGTTCCCAGGTTGAGCCCGGGGCCTTCACACCTAACTTAATTATCCGCCTACATGCCCTTTACGCCCAGTCATTCCGATTAACGCTCGCACCCTCCGTATTACCGCCGCTGCTGCCACGGACTTAGCC
+
-ACCCGGGGGEF@FGFDEFGGCDCFD<FEFGGGFGGGDCFGGGE:F<FEFFGGGGDFDFFGFGGGAF<FGGGGGGGGEGFEGGGGGC:+:EFGFGGGGFFGFGGGGFGF@EAFEGGGGGEGGGGFF:@,EFFGGGGGAFGGGDDDD99DFFFG8?8==DFGGF,>DG8=EFGFFFFDGFGG6;<BDF8CFGEECCG*3@DFFFFDFAABE4B4B1=<FADF??(:3:9BFFF8E)90;BFF;3<ECEFF87?(,9<(4?BB;169?:?F9:0(4)64<1(-,((48:2:>>2-4(,)))64
@M04999:289:000000000-L3R54:1:1101:24140:13681 2:N:0:431
CATGACTACCCGGGTATCTAATCCTGTTCGCTCCCCACGCTTTCGTCCATCAGCGTCAATCGGTATTTAGTAACCTGCCTTCGCAATCGGGGTTCTGTGTAATATCTATGCATTTCACCGCTACACTACACATTCCAGCTACTTCAATACTATTCAAGATTAACAGTATCAACGGCAGTTCTACAGTTAAGCTGCAGGTTTTCACCGCTGACTTATCAACCCGCCTACGGACCCTTTAAACCCAATAAATCCGGATAACGCTCGCATCCTCCGTATTACCGCGGCTGCCGGCACGGAGTTT
+
CCCCCGGGGGGGGGGGGGGGGGGGGGGGGGGGGGGGGGGGGGGGGGGGGGGGGGGGGGGGGGGGGGGGGGGGGGGGGGGGGGGGGDEGGGGGGGGGGGGGGGGCGGGGGGGGGGGGGGGGGGGGGGFGGGGGGGGGGGGGGGGGGGGGGGGGGGGGFDGGGGGGGGGGGGGGGGDGFGFGGGGGGGGGGGGGGGFGGGGGFFFFFFFFFFADEFFFFFFDA>A>BFFFF?F=@1;@@FFFFFF@@@@EECF3>9<?@EEF;?09>;:6?BDFFF:B(4<>:(-(1(4:<123(-319BB:-
@M04999:289:000000000-L3R54:1:1101:8579:13710 2:N:0:431
GTCCGACTACTGGGGTATCTAATCCTGTTCGCTCCCCACGCTTTCGTCCATCAGCGTCAATCGGTATTTAGTAACCTGCCTTCGCAATCGGGGTTCTGTGTAATATCTATGCATTTCACCGCTACACTACACATTCCAGCTACTTCAATACTATTCAAGATTAACAGTATCAACGGCAGTTCTACAGTTAAGCTGCAGGTTTTCACCGCTGACTTATCAACCCGCCTACGGACCCTTTAAACCCAATAAATCCGGATAACGCTCGCATCCTCCGTATTACCGCGGCTGCTGGCACGGAGTT
+
CCCCCGGGGGGGGGGGGGGGGGGGGGGGGDGGDGGGGGGGGGGGGGGGGGGGGGGGGEGGGGGGGGGGGGGGGGGGGGGGGGGGGGDGGGDGGFFGGGGGGGGGGGGGGGGGGGGGGGGGGGDEGGGGGGGGGGGGGGFGGGGGGGGGGGGGGGGGGDGFGGGGGGGGGGGGGGGGFGFGDGGGGGGGGGGGGGGFGFCDFFFFF6CFA>A>DFFFFFFFFFFBFFF@F9==B9@F@;7AEFFFD<DEAEF?@BBFFFEFF2(839F:9:?<19:?2()69?;>9>9>FB?:03<?691,.
@M04999:289:000000000-L3R54:1:1101:13747:13740 2:N:0:431
GGACTACTGGGGTATCTAATCCTGTTCGCTACCCATGCTTTCGAACCTCAGCGTCAGTTACAGACCAGAGAGCCGCCTTCGCCACTGGTGTTCTTCCATATATCTACGCATTCCACCGCTACACATGGAGTTCCACTCTCCTCTTCTGCACTCAAGAAAAACAGTTTCAGCTGCACTTCCCCGGTTAAGCCGAGGGCTTTCACAGCTGACTTGTTCTCCCGCCTGCGTTCGCTTTACGCCCAATAAATCCGGACAACGCTTGCCACCTACGTATTACCGCGGCTGCTGGCACGTAGTTAGC
+
CCCCCGGGGGGGGGGGGGGGGGGGGGGGGGGGGGGGGGGGGGGFGGGGGGGGGGGGGGGGGGGGGGGGGGGGGGGGGGGGGGGGGGGGGGGGGGGGGGGGGGGGGGGGGGGGGGGGGGGGGGGGGGGGGGGGGGDFGGGGGGGGGGGGGGGGGGGGGGGGGGGFFGGGGGGGGGGGFGFGGGGDGEEFGGGGGGG77CFDFFFFFFFFFFFEEFFFFFFBAB@=B@(518@BDF0;C@FFFDD@@ECEF19>FFF1899?FF:76>BB0?08?A?AFFFFF9>>;?BFB(1?BF(.:):A<
@M04999:289:000000000-L3R54:1:1101:25843:13754 2:N:0:431
GAGCGACTACTGGGGTATCTAATCCTGTTTGCTCCCCACGCTTTCGCATCTCAGCGTCAGTATCTGTCCAGAAGGCCGCCTTCGCCACCGGTATTCCTCCACATCTCTACGCATTTCACCGCTACACGTGGAATTCTACCTTCCTCTACAATACTCTAGTTAACCAGTTTTAAGTGCAATTCCTAGGTTGAGCCCAGGGCTTTCACACCTAACTTAATTATCCGCCTACATGCCCTTTACGCCCAGTCATTCCGATTAACGCTCGCACCCTCCGTATTACCGCGGCTGCTGGCCCGGAGTT
+
CCCCCGGGGGGGGGGGGGGGGGGGGGGGGGGGGGGGGGGGGGGGGGGGGGGGGGGGGGGGGGGGGGGGGGGGGGGGGGGGGGGGGGGGGGGGGGGGGGGGGGGGGGGGGGGGGGGGGGGGGGGGGGGGGGGGGGGGGGGGGGGGGGGGGGGGGGGGGGGGGGGGGGGGGGGGGFGGFGFGGGGGGGFGGGGGGGGGFGGGFFFFFFFFFFFFFFFFFFFFFFFFFFFFF=CCEBFFFFFFFF>FF@EEFEFFFE;@@FFFFFFFFFFFF?FFFF:FFFFFFBFFFF;BFFFFF((471938
@M04999:289:000000000-L3R54:1:1101:19032:13760 2:N:0:431
GACTACCAGGGTATCTAATCCTGTTCGCTCCCCACGCTTTCGTCCATCAGCGTCAATCGGTATTTAGTAACCTGCCTTCGCAATCGGGGTTCTGTGTAATATCTATGCATTTCACCGCTACACTACACATTCCAGCTACTTCAATACTATTCAAGATTAACAGTATCAACGGCAGTTCTACAGTTAAGCTGCAGGTTTTCACCGCTGACTTATCAACCCGCCTACGGACCCTTTAAACCCAATAAATCCGGATAACGCTCGCATCCTCCGTATTACCGCGGCTGCTGGCACGGAGTTAGCC
+
CCCCCGGGGGGGGGGGGGGGGGGGGGGGGGGGGGGGGGGGGGGGGGGGGGGGGGGGGGGGGFGGGGGGGGGGGGGGGGGGGGGGGGGGGGGGGGGGGGGGGGGGGGGGGGGGGGGGGGGGGGGGGGGGGGGGGGGGGGGGGGGGGGGGGGGGGFGGGDGGGGGGGGGGGGGGGGGGFGFGGGGGGGFGGGGGGGGGGGGGFFF>EFFFFEFFFFFFFFFBFFFFF>=DFFFDFFFFFFFDF?@@EEEFFFBFFF<<D@DFFBFFFBFFF>B<<BFF<?F69>B>B???<<8?609:4ABA4
@M04999:289:000000000-L3R54:1:1101:18805:13778 2:N:0:431
TAGACTACCCGGGTATCTAATCCTGTTTGCTCCCCACGCTTTCGCATCTCAGCGTCAGTATCTGTCCAGAAGGCCGCCTTCGCCACCGGTATTCCTCCACATCTCTACGCATTTCACCGCTACACGTGGAATTCTACCTTCCTCTACAATACTCCAGATAACCAGTTTTAAGTGCAGTTCCCAGGTTGAGCCCGGGGCTTTCACACCTAACTTAATTATCCGCCTACATGCCCTTTACGCCCAGTCATTCCGATTAACGCTCGCACCCTCCGTATTACCGCGGCTGCTGGCACGGAGTTGG
+
CCCCCGGGFGGGGGGGGGGGGGGGGGGGGGGGFGGGGGGGGGGGGGGGGGGGGGGGGGGGGGGGGGGGGFGGGGGGGGGGGGGGGGGGGGGGGGGGGGGGGGGGGGGGGGFGGGGGGGGGGGGGGGGGGGGGGGGGGGGGGGGGGGGGFFGGGGGGGDGGGGC?FFGGGGGFFGGFFGFGGGGGGGGGGGGGGGGGGGGFA4BFFFFFEFFFFFFFFFFFFFFFFFFFFFFFFFFEFF@FF><@3@EFFFFF;D?FFA?03?FF6;3??F?12(442<<(714>>>BB7>?:7?9(-,450
@M04999:289:000000000-L3R54:1:1101:11477:13789 2:N:0:431
AGACTACAGGGGTATCTAATCCTGTTCGCTCCCCACGCTTTCGCTCCTCAGCGTCAGTGACGGCCCAGAGACCTGCCTTCGCCATCGGTGTTCTTCCCGATATCTACACATTCCACCGTTACACCGGGAATTCCAGTCTCCCCTACCGCACTCCAGTCCGCCCGTACCCGGCGCCGATCCACCGTTAAGCGATGGACTTTCACACCAGACGCGACGAACCGCCTACGAGCTCTTTACGCCCAATAAATCCGGATAACGCTTGCACCCTACGTATTACCGCGGCTGCTGGCACGTAGTTAGC
+
CCCCCGGGGGGGGGGGGGGGGGGGGGGGGGGGGGGGGGGGGGGGGGGGGGGGGGGGGGGGGGGGGGGGGGGGGGGGGGGGGGGGGGGGGGGGGGGGGGGGGGGGGGGGGGGGGGGGGGGGGGGGGGGGGGGGGGGGGGGFDFGGGGCGEGGGGGGFGGGGGGGGGGGGGGGGGGGGFGFCGGGGGGGGGGGGGGEGCGGFFFFFFFFF@FF>BEFFFBFFFFFFFFF??>FBFFAFBFFEFFF0?FAFFB>9B?:B??>4?BBFFBFFBB<3?FBFAA?F0;FBFFF046?B?6?F4<BB9
@M04999:289:000000000-L3R54:1:1101:24982:13799 2:N:0:431
CGTGACTACTCGGGTATCTAATCCTGTTCGCTCCCCACGCTTTCGTCCATCAGCGTCAATCGGTATTTAGTAACCTGCCTTCGCAATCGGGGTTCTGTGTAATATCTATGCATTTCACCGCTACACTACACATTCCAGCTACTTCAATACTATTCAAGATTAACAGTATCAACGGCAGTTCTACAGTTAAGCTGCAGGTTTTCACCGCTGACTTATCAACCCGCCTACGGACCCTTTAAACCCAATAAATCCGGATAACGCTCGCATCCTCCGTATTACCGCGGCTGCTGGCACGGAGTT
+
CCCCCGGGGGGGGGGGGGGGGGGGGGGGGGGGGGGGGGGGGGGGGGGGGGGGGGGGGGGGGGGGGGGGGGGGGGGGGGGGGGGGGGGGGGGGGGGGGGGGGGGGGGGGGGGGGGGGFGGGGGGGGGGGGGGGGGGGGGGG8EFGGGGGGGGGGGGGGGGGGGGGGGGGGGGGGGGGBGFGGGFGGGGGGGGGGGGGGGGGFFFFFFFFFFFFF69@EFFFFFFFFFFFF=25>DBDBEF6AF@F?3=FFFFFF,:?FFF?F@?BFBBFB<A?>FF7:<4)-49(1(4?FFBF?<:;13,(
@M04999:289:000000000-L3R54:1:1101:2970:13812 2:N:0:431
GACTACCCGGGTATCTAATCCTGTTCGCTCCCCACGCTTTCGTCCATCAGCGTCAATCGGTATTTAGTAACCTGCCTTCGCAATCGGGGTTCTGTGTAATATCTATGCATTTCACCGCTACACTACACATTCCAGCTACTTCAATACTATTCAAGATTAACAGTATCAACGGCAGTTCTACAGTTAAGCTGCAGGTTTTCACCGCTGACTTATCAACCCGCCTACGGACCCTTTAAACCCAATAAATCCGGATAACGCTCGCATCCTCCGTATTACCGCGGCTGCTGGCACGGAGTTAGCC
+
CCCCCGFGGGGGGGGGGGGGGGDGGGGGGGEGEEGFGFFGGGGGGGGFGGGGGGGGGGGGGCGGGGGGGGGGGGGGGGGGG7FGGGDG7FGGGGGFGGFGGGGGGGGGGGGGGGGGGGGGGGGGGGGGGGGGGG;FFGGGGGGGGGGGGGGGGGGGCGGGGGGGCFGGGGGEGGGGFGFGGGGGGGGGGFFCFGG?7CG>CFFBB>?BFFFF4AFFFF>ADFFFD99@>2@F;;47CE@><61)73??;>9;<?EF@B@0;>BFF7<<B9?<?:BFF?B>-419::?:<771(((,.4:94
@M04999:289:000000000-L3R54:1:1101:17514:13830 2:N:0:431
CGAGGACTACCAGGGTATCTAATCCTGTTTGCTCCCCACGCTTTCGCATCTCAGCGTCAGTATCTGTCCAGAAGGCCGCCTTCGCCACCGGTATTCCTCCACATCTCTACGCATTTCACCGCTACACGTGGAATTCTACCTTCCTCTACAATACTCCAGATAACCAGTTTTAAGTGCAATTCCCAGGTTGAGCCCGGGGCTTTCACACCTAACTTAATTATCCGCCTACATGCCCTTTACGCCCAGTCATTCCGATTAACGCTCGCACCCTCCGTATTACCGCTGCTGCTGGCACGGAGTT
+
CCCCCGGGGGGGGGGGGGGGGGGGGGGGGGGGGGGGGGGGGGGGGGGGGGGGGGGGGGGGGGGGGGGGGGGGGGGGGGGGGGGGGGGGGGGGGGGGGGGGGGGGGGGGGGGGGGGGGGGGGGGGGGGGGGGGGGGGGGGGGGGGGGGGGGGGGGGGGGGGGGGGGGGGGGGGGGGGFGFGGGGGGGGGGGGGGGGGGGDDFFF>BFFFFFFFFFFFCFFFFFC>BFFFFFFEF@DEFFFFFFFF?FFFFE?EC@1?@FEEDFFFFF9>FFFFFFFFFFFA>0;(49:7<:)417<?09084
@M04999:289:000000000-L3R54:1:1101:16583:13832 2:N:0:431
GGAGGACTACCCGGGTATCTAATCCTGTTTGCTCCCCACGCTTTCGCATCTCAGCGTCAGTATCTGTCCAGAAGGCCGCCTTCGCCACCGGTATTCCTCCACATCTCTACGCATTTCACCGCTACACGTGGAATTCTACCTTCCTCTACAATACTCCAGATAACCAGCTTTAAGTGCAATTCCCAGGTTGAGCCCGGGGCTTTCACACCTAACTTAATTATCCGCCTACATGCCCTTTACGCCCAGTCATTCCGATTAACGCTCGCACCCTCCGTATTACCGCGGCTGCTGGCACGGAGTT
+
CCCCCEGGGGGGGGGGGGGGGGGGGGGGGGGGGGGGGGGGGGGGGGGGGGGGGDGGGGGGGGGGGGGGGGGGGGGGGGGGGGGGGGEGGGGGGGGGGGGGGGGGGFGGGGGGGGGGGGGGGGGGGGGGGGGGGGGGGGGGGGGGGGGGGGGGGGGGGGGGGGGGGGGGGGGGGGGGFGFGGGGGGGGGGGFFGGGGGGGDBFFFFFFFFFFFFFFB:FFFFFC>BFFFFFFFEFFFFEFFFFFFFF@FFFFFFE0<F?FFFFFFF>FFF?F?FFF?BFBB>0>B>B>;:?F>?B?B(19B8
@M04999:289:000000000-L3R54:1:1101:20488:13863 2:N:0:431
TGAGACTACAAGGGTATCTAATCCCATTCGCTCCCCTAGCTTTCGCCTCTCAGTGTCAGTGTCGGCCCAGCAGAGTGCTTTCGCCGTTGGTGTTCTTTCCGATCTCTACGCATTTCACCGCTCCACCGGAAATTCCCTCTGCCCCTACCGTACTCCAGCTTGGTAGTTTCCACCGCCTGTCCAGGGTTGAGCCCTGGGATTTGACGGCGGACTTAAAAAGCCACCTACAGACGCTTTACGCCCAATCATTCCGGATAACGCTTGCATCCTCTGTATTACCGCGGCTGCTGGCACAGAGTTT
+
CCCCCGGGGGGGGGGGGGGGGGGGGGGGGGGGFGGGGGGGGGGGGGGGGGGGGGGGGGGGGGGGGGGGGGGGGGGGGGGGGGGGGGGGGGGGGGGGGGGGGDFGFFGGGGGGGGGGGGGGGGGDGGGGGGGGGGFGGGGGGGGGGGGGCGGGGFGGGGGGGGGGFFAEFGCFGGGGFGFGGGGGGGGGGGGGGGGGFFDG*?FFFEDB@69BFFFF3+6;AF@@DFFEF@EFFFB?BFFF0>91807?26AF?>?(46?F0?F<FF26?FB<>FF9AAA<?191>69?:>0::<(:3346)
@M04999:289:000000000-L3R54:1:1101:20727:13894 2:N:0:431
GACTACACGGGTATCTAATCCTGTTCGCTCCCCACGCTTTCGTCCATCAGCGTCAATCGGTATTTAGTAACCTGCCTTCGCAATCGGGGTTCTGTGTAATATCTATGCATTTCACCGCTACACTACACATTCCAGCTACTTCAATACTATTCAAGATTAACAGTATCAACGGCAGTTCTACAGTTAAGCTGCAGGTTTTCACCGCTGACTTATTAACCCGCCTACGGACCCTTTAAACCCAATAAATCCGGATAACGCTCGCATCCTCCGTATTACCGCGGCTGCTGGCACGGAGTTAGCC
+
CCCCCGGGGGGGGGGGGGGGGGGGGGGGGGGGGGGGGGGGGGGGGGGGGGGGGGGGGGGGGGGGGGGGGGGGGGGGGGGGGGGGGGGGGGGGGGGGGGGGGGGGGGGGGGGGGGGGGGGGGGGGGGGGGGGGGGGGGGGFGGGGGGGGGGGGGGGGGGGGGGGGGGGGGGGGGGGGFGFGGGGGGGGGGGGGGGGGGGFCFFFFFFFFFBFFEFFFFFFFFFFFB>>>@BFFFFFFFFFEFF@FFFFFF;0;?DAFDBFDBFFFF2?FF>4(8?FFFFF0>>>>FB:B0(.4;>F::AAB?
@M04999:289:000000000-L3R54:1:1101:16565:13905 2:N:0:431
GACTACCGGGGTATCTAATCCTGTTCGCTCCCCACGCTTTCGCATCTCAGCGTCAGTATCTGTCCAGAAGGCCGCCTTCGCCACCGGTATTCCTCCACATCTCTACGCATTTCACCGCTACACGTGGAATTCTACCTTCCTCTACAATACTCCAGATAACCAGTTTTAAGTGCAATTCCCAGGTTGAGCCCGGGGCTTTCACACCTAACTTAATTATCCGCCTACATGCCCTTTACGCCCAGTCATTCCGATTAACGCTCGCACCCTCCGTATTACCGCGGCTGCTGGCACGGAGTTAGCC
+
CCCCCGGGGGGGGGGGGGGGGGGGGGGGGGGGGGGGDFEGGGG>:FEFGGGGGGGGGGGGGGGCGGG,CFFGGGGGGGFGGGGGGGGGCFGGFGGGGGGGFGGGFGFGGGGFGFGGGGGGGGGGGGGGGCGGGFGGGGGGGGGGGGGFGGGGCDD3@,@9=DFDGFAEFGGGGGCCFGFGGFDFGGGFGGGEEDEGGFCDBFA6?;)2:;?=8B8C?FFFF?10@ECEEEDFFFE<0;BFF;=@EEEEF;?6:04:(4((49041:1?:0:((42:)(-(-3(4:))(-,86>21,(.-52
@M04999:289:000000000-L3R54:1:1101:21391:13964 2:N:0:431
TAGGGACTACACGGGTATCTAATCCTGTTTGCTCCCCACGCTTTCGCATCTCAGCGTCAGTATCTGTCCAGAAGGCCGCCTTCGCCACCGGTATTCCTCCACATCTCTACGCATTTCACCGCTACACGTGGAATTCTACCTTCCTCTACAATACTCCAGATAACCAGTTTTAAGTGCAATTCCCAGGTTGAGCCCGGGGCTTTCACACCTAACTTAATTATCCGCCTACATGCCCTTTACGCCCAGTCATTCCGATTAACGCTCGCGCCCTCCGTATTACCTCGGCTGCTGGCACGGAGTT
+
CCCCCGGFGGGGGGGGGGGGGGGGGGGGGGGGGGGGGGGGGGGGGGGGGGGGGGGGGGGGGGGGGGGGGGGGGGGGGGGGGGGGGGGGGGGGGGGGGGGGGGGGGGGGGGGGGGGGGGGGGGGGGGGGGGGGGGGGGFGGGGGGGGGGGGGGGGGGGGGGGGGGGGGGGGGGGGGGFGFGGGGGGGGGGGGGGGGGGGGGFFFFFFFFFFFFFFFB=FFCFE?@FFF@FFFFFF@FFFFFFFFFF;EEFFFEFE?D?F4<69F?09>B>FBFFBFF<?FF<)4:6?((14:??12096(,.
@M04999:289:000000000-L3R54:1:1101:6306:13967 2:N:0:431
ACTAGACTACCGGGGTATCTAACCCTGTTTGCTCCCCACGCTTTCGCATCTCGTCGTCATTATCGGTCCAGAAGGTCGCCTTCGCCACCGGGATTCCTCCACATCCCTACGCATTTCACCGCTACACGTGGAATTCTACCTTCCTCTACAATACTCCAGATAACCATTTTTAATTGCAGTTCCCAGGTTGAGCCCGGGGCTTGCACTCCTAACTTAATTATCCGCCTACATGCCTTTTACGCCCAGTCTTTCCGATTAACGCTCGCACCCTTGCGATTACGCTGGCGCCGGGCATGAGTTT
+
66A@C<,,6C<@CFDFE,,;C,,;C,,CE,6CFFFG,C7+6CF,,@@CCC<<@9CFFC7,,,,,6+,B:,,,@@F6?7+,@,,9B4:,,8@+@F,,5CFFFGF<F,=AF,6@FEG9?EF,+4+4+CFG3=+C93@EEEF,,,68AFGFF8DG82,=D8@8DEF<,+,7@;;CE,5:<BFG>FGC9A*DCF??GGGGDD*/?6)2**+2(07*(+3866=?17;;=((6,16)63)9=EFF11;00:,4))-6)2(4362)((33((-41(((,((-(,()4((4((,((-(4(((.))..)
@M04999:289:000000000-L3R54:1:1101:3178:14003 2:N:0:431
TGACTACAGGGGTATCTAATCCTGTTTGCTCCCCACGCTTTCGCATCTCAGCGTCAGTATCTGTCCAGAAGGCCGCCTTCGCCACCGGTATTCCTCCACATCTCTACGCATTTCACCGCTACACGTGGAATTCTACCTTCCTCTACAATACTCCAGATAACCAGTTTTAAGTGCAATTCCCAGGTTGAGCCCGGGGCTTTCACACCTAACTTAATTATCCGCCTACATGCCCTTTACGCCCAGTCATTCCGATTAACGCTCGCACCCTCCGTATTACCGCGGCTGCTGGCACGGAGGTAGC
+
CCCCCGGGGGGGGGGGGGGGGGGGGGGGGGGGGGGGGGGGGGGGG7FGGGGGGGGGGGGGGGGGGGGGGGGGGGGGGGGGGGGGGGGGGGGGGGFGGGGGGGGGGGGGGGGGFGGGGGGGGGGGGGGGGGGGGGFGGGGGGGGGGGGGGGGGGGGGDFGGGEGGDFFGGGGGGFGGFGFGGGFGGGGGGFFFEGGDGDFGFFFFFFFFFFFEFFFFEBA4BBFFFFF*8:BBEFFFFFDF90=3=E?ECEEF(3;C<2>FBF>BBF??BF>:?B?>FB6((4907:3??FFFF;>96:4))
@M04999:289:000000000-L3R54:1:1101:18424:14037 2:N:0:431
GACTACTAGGGTATCTAATCCTGTTCGCTCCCCACGCTTTCGTCCATCAGCGTCAATCGGTATTTAGTAACCTGCCTTCGCAATCGGGGTTCTGTGTAATATCTATGCATTTCACCGCTACAGTACACATTCCAGCTACTTCAATACTATTCAAGATTAACAGTATCAACGGCAGTTCTACAGTTAAGCTGCAGGTTTTCACCGCTGACTTATCAACCCGCCTACGGACCCTTTAAACCCAATAAATCCGGATAACGCTCGCATCCTCCGTATTACCGCGGCTGCTGGCACGGAGTTAGCC
+
CCCCCGGGGGGGGGGGGGGGGGGGGGGGGGGGGGGGGGGGGGGGG7FGGGGGGGGGGGGGGGGGGGGGGGGGGGGGGGGGGGEGGGGGGGGGGGGGGGGGGGGGGGGGGGGGGGGGGGGGGGGGGGGGGGGGGGGGGGGGGGGFGGGGGGGGGGGGGGGGGGGGGGGGGGGGGGGGFGFGGGGGGGGGGGGGGGGGGGGGFFFEFFFFFFFFEFFFFFFFFFFFFFF@FFFFFFFFFFFFF;@FFFFFF>>@@;EFFFFFFFFFFFFF?BF<0>BFFFFFFFFF?:>?BBFF9(44?FFF?
@M04999:289:000000000-L3R54:1:1101:15274:14060 2:N:0:431
GGAGACTACCGGGGTATCTAATCCTGTTCGCTCCCCACGCTTTCGTCCATCAGCGTCAATCGGTATTTAGTAACCTGCCTTCGCAATCGGGGTTCTGTGTAATATCTATGCATTTCACCGCTACACTACACATTCCAGCTACTTCAATACTATTCAAGATTAACAGTATCAGCGGCAGTTCTACAGTTAAGCTGCAGGTTTTCACCGCTGACTTATCAACCCGCCTACGGACCCTTTAAACCCAATAAATCCGGATAACGCTCGCATCCTCCGTATTACCGCGGCTGCTGGCACGGAGTT
+
CCCCCGGGGGGGGGGGGGGGGGGGGGGGGGGGGGGGGGGGGGGGGGGGGGGFGGGGGGGGGGGGGGGGGGGGGGGGGGGGGGGGGGGGGGGGGGGGGGGGGGGGGGGGGGGGGGGGGGGGGGGGGGGGGGGGGGGGGGGGGGGGGGGGGGGGGGGGGGGGGGGGGGGGGGGGGGGGFGFGGGGGGGGGGGGGGGGGGGGGFFFFFFFFFFAFFFFFFFFFFFFFFFFFFFDFFFFF@9CFEDF@DFFFFFFFB@<??FFFFFF;FBBFFFFBFB::BFFAFFF>>>>BF??BFF:>07B?
@M04999:289:000000000-L3R54:1:1101:3273:14108 2:N:0:431
ACGCTACAAGGGTATCTAATCCTGTTTGCTCCCCACGCTTTCGCATCTCAGCGTCAGTATCTGTCCAGAAGGCCGCCTTCGCCACCGGTATTCCTCCACATCTCTACGCATTTCACCGCTACACGTGGAATTCTACCTTCCTCTACAATACTCCAGATAACCAGTTTTAAGTGCAATTCCCAGGTTGAGCCCGGGGCTTTCACACCTAACTTAATTATCCGCCTACATGCCCTTTACGCCCAGTCATTCCGATTAACGCTCGCACCCTCCGTATTACCGCGGCTGCTGGCACGGAGTTAGC
+
CCCCCGGGGGGGGGGGGGGGGGGGGGGGGGGGGGGGGGGGGGGGGGGGGGGGGGGGGGGGGGGGGGGGGGGGGGGGGGGGGGGGGGGGGGGGGGGGGGGGGGGGGGGFGGGGGGGGGGGGGGGGGGGGGGGGGFFGFGGGGGGGGGGGGGGGGGGGGGGGGGGGGGDFGGGGGGGGFGFGGGGGGGGGGGGGGGGGGD5DFFFFFFFFFFFFFFFFEFFEFFFD?BFFFFEFFFFFFFFF9;@E8>CFFFFDFFFFFFFFF>BFF;??F?B?:::AA9?F>BFFBFFFB?:??>>0:0<<2
@M04999:289:000000000-L3R54:1:1101:10045:14117 2:N:0:431
TAGCGACTACAAGGGTATCTAATCCTGTTTGCTACCCACGCTTTCGAGCATGAACGTCAGTGTTATCCCAGGAGGCTGCCTTCGCCATCGGTATTCCTCCACATCTCTACGCATTTCACTGCTACACGTGGAATTCTACCTCCCTCTGACACACTCTAGTTAGACAGTTTCAAATGCACGTCCCAAGTTGAGCTCGGGGATTTCACATCTGACTTATCTAACCGTCTGCGCTCGCTTTACGCCCAGTAATTCCGATTAACGCTCGCACCCTACGTATTACCGCGGCTGCTGGCACGTAGTT
+
CCCCCGGGGGGGGGGFGGGGFFGGGGDGGGGGGGGGGGGGGGFGGGGGGGGCDGGGGGGGFGGCCFFCGGGGGGGCFGGGDFGGGGGGGGGGGGGFGGGGGGGDGFGGGGGDGGGAFGGGGGGGGGGGGGGGGGGGGGGFGFGGGGGGGAFFGEFGGGGFGFGGGGGGGCGFFDDFBCDFGF8EFCFGGGFCG8D?CGGGFF5EFFFFFFFCEF@FFFFFFBFFFFFFFAB28>=?FFEFF;;9?DFCEEEEF@@<D<ECFFF;BF;;BFFFFFFF2><A41;2079;6),5(8>??FFF>
@M04999:289:000000000-L3R54:1:1101:19685:14136 2:N:0:431
TTGAAGACTACAGGGGTATCTAATCCTGTTTGCTCCCCACGCTTTCGCATCTCAGCGTCAGTATCTGTCCAGAAGGCCGCCTTCGCCACCGGTATTCCTCCACATCTCTACGCATTTCACCGCTACACGTGGAATTCTACCTTCCTCTACAATACTCCAGATAACCAGTTTTAAGTGCAATTCCCAGGTTGAGCCCGGGGCTTTCACACCTAACTTAATTATCCGCCTACATGCCCTTTACGCCCAGTCATTCCGATTAACGCTCGCACCCTCCGTATTACCGCGGCTGCTGGCACGGAGT
+
CCCCCGGGGGGGGGGGGGGGGGFGGGGGGGGGGGGGGGGGGGGGGGGGGGGGGGGGGGGGGGGGGGGGGGGGGGGGGGGGGGGGGGGGGGGGGDFGGGGGGGGGGGGGGGGGGGGGGGGGGGGGGGGGGGGDGGGGGGGGGGGGGGGGGGGGGGGGGGGGGGGGGGGGGGGGGGGGFGFGGGGGGGGGGGGGGGGGGGGGFDFFFFFFFFFFFFFFFFAEFFEEFFFFFFFFEFEFEFFFFFFFFFDFEFFFFFFFF(/;C2;BFF0(1>F:6?FF?BFFFF?9;;;04<:3:((.4;6>:
@M04999:289:000000000-L3R54:1:1101:28431:14146 2:N:0:431
TTTATGACTACACGGGTATCTAATCCTGTTCGCTCCCCACGCTTTCGTCCATCAGCGTCAATCGGTATTTAGTAACCTGCCTTCGCAATCGGGGTTCTGTGTAATATCTATGCATTTCACCGCTACACTACACATTCCAGCTACTTCAATACTATTCAAGATTAACAGTATCAACGGCAGTTCTACAGTTAAGCTGCAGGTTTTCACCGCTGACTTATCAACCCGCCTACGGACCCTTTAAACCCAATAAATCCGGATAACGCTCGCATCCTCCGTATTACCGCGGCTGCTGGCACGGAGT
+
CCCCCGGGGGGGGGGGGGGGGGGGGGGGGGGGGGGGGGGGGGGGGGGGGGGGGGGGGGGGGGGGEGGGGGGGGGGGGGGGGGGGGGGGGGGGGGGGGGGGGGGGCFGGGGGGGGGGGGGGGGGGGGGGGGGGGGGGGGGGGGGGGGGGGGGGGCGGGGGGGGGGGGGGGGGGGGGGFGFGGGGGGGGGGGGGGGGGGGGGFFFFFFFFDFFFFFFFFFFFFDF=BFFFFFD2@FFFFF@FC)7@?@@FE8CCF@6((,:3=DBB<>>FFF?FF?FBF?BFFFB9>(7>01>?702<:9;>4
@M04999:289:000000000-L3R54:1:1101:4469:14147 2:N:0:431
GAGACTACTCGGGTATCTAATCCTGTTCGCTACCCATGCTTTCGAACCTCAGCGTCAGTTACAGACCAGAGAGCCGCCTTCGCCACTGGTGTTCTTCCATATATCTACGCATTCCACCGCTACACATGGAGTTCCACTCTCCTCTTCTGCACTCAAGAAAAACAGTTTCAGCTGCACTTCCCCGGTTAAGCCGAGGGCTTTCACAGCTGACTTGTTCTCCCGCCTGCGTTCGCTTTACGCCCAATAAATCCGGACAACGCTTGCCACCTACGTAGTACCGCGGCTGCTGGCACGTAGTT
+
CCCCCGGGGGGGGGGGGGGGGGGGGGGGGGGGGGGGGGGGGGGGGGGGGGGGGGGGGGGGGGGGGGGGGGGGGGGGGFGGGGDGGGGGGGG?FGFGGGGGGGGGGFGGGGGGGGGGGGGGGGGGGGGGGFGGGGGGGGGGGGGGGGGGGGGGFGGGGGGFGGGGGGGGGGGGGGGGDFFGGGFGGGGGGFGGGGGGGD5CAFFFFF>AFFFFFFFFEFFFFBFFFFFFFF;?BFF<9CFFFF@FF@EF<)66>?B>??FFFFBFBFB???FBB8(4:2::>B(199?F0:::3680(34
@M04999:289:000000000-L3R54:1:1101:12602:14182 2:N:0:431
CACGGACTACCCGGGTATCTAATCCTGTTTGCTACCCACGCTTTCGAGCATGAACGTCAGTGTTATCCCAGGAGGCTGCCTTCGCCATCGGTATTCCTCCACATCTCTACGCATTTCACTGCTACACGTGGAATTCTACCTCCCTCTGACACACTCTAGTTAGACAGTTTCAAATGCACGTCCCAAGTTGAGCTCGGGGATTTCACATCTGACTTATCTAACCGTCTGCGCTCGCTTTACGCCCAGTAATTCCGATTAACGCTCGCACCCTACGTATTACCGCGGCTGCTGGCTCGTAGTT
+
CCCCCGGGGGGGGGGGGGGGGGGGGGGGGGGGGGGGGGGGGGDGGGGGGGGGGGGGGGGGGGGGGGGGGGGGGGGGGG@DFGGGGGGGGGGGGGFGGGGGFGG?FEFGGGGGGDGCGGGGGGGGGGGGGGGGGGGGGGGGGGGGGGFGGGGGGGEGGGFGGGGFGGGDDCFGGGGGFGF6=DCEGCFFGGGGGGGGGDGGAF5BFFF>EFFFFFFFFFFEAADFAD>44-65>BFF>;46(;>FF@E<EF<CC;<?@DEEFF??>FF13<63663<>0<>636179>>0.4(-()4,,3(.
@M04999:289:000000000-L3R54:1:1101:27109:14198 2:N:0:431
TGACTACAAGGGTATCTAATCCTGTTTGCTACCCACGCTTTCGAGCATGAACGTCAGTGTTATCCCAGGAGGCTGCCTTCGCCATCGGTATTCCTCCACATCTCTACGCATTTCACTGCTACACGTGGAATTCTACCTCCCTCTGACACACTCTAGTTTGACAGTTTCAAATGCACGTCCCAAGTTGAGCTCGGGGATTTCACATCTGACTTATCTAACCGTCTGCGCTCGCTTTACGCCCAGTAATTCCGATTAACGCTCGCACCCTACGTATTACCGCGGCTGCTGGCACGTAGTTAGC
+
BCCCCFEGGGGGFFFGFFGGAF<FGGGGGGFGGGGGGGCGGDEFFDFGGGGFFFFEGGGGGGFGGGGGGGGGGFGEFFGGGGGGGGDGGGGGAFG9FGGGGGGG;FGGGGDGGGGGGGGGFGGGGGDGGGFFGFGGGGGCGFGGDFFGFGGFFCGGFEGGGFGGGGGGGGGGGGGGFF?GGGG?EFGGGGFGGDGGGDGGFFFF@FFFEF67AAF6AFFFEDF=2EBFAFFFDBBEFD@FFD=EFFFFEFFF@DFF31(1(6(67>?02::?>>><AAF>>9>BF:)826??<:?FFDAB<
@M04999:289:000000000-L3R54:1:1101:28410:14214 2:N:0:431
CGGACTACCCGGGTATCTAATCCTGTTTGCTCCCCACGCTTTCGCATCTCAGCGTCAGTATCTGTCCAGAAGGCCGCCTTCGCCACCGGTATTCCTCCACATCTCTACGCATTTCACCGCTACACGTGGAATTCTACCTTCCTCTACAATACTCCAGATAACCAGTTTTAAGTGCAATTCCCAGGTTGAGCCCGGGGCTTGCACACCTAACTTAATTATCCGCCTACATGCCCTTTACGCCCAGTCATTCCGCTTAACGCTCGCACCCTCCGTATTACCGCGGCTGCTGCCACGGAGTTAT
+
CCCCCCFGGGDGCFG8FGFFGFFFGFFGGFFFGDGGGGGGGGGGDGGFFFGGGEGGFGGGGGGGFGGGGGFGFGGFGGGGGGGGCCF>CFGGGGGGGGGGGGGGGGGGGGEEBEGGGGGGGGGGFDAE@E@F,EGGGGEFGGGGGGF8E8EGGFG8FG9FGGDFGGGGGGGC=EDGBF?F??CFB<EFFGGG6E>D*CCC*@F9BA9);BB=7FFFCFFFF25/-6@E4<@ED1;@C3156>@168)<<?9=(/(--61(4?999>08?F(420:(<A)-3,(4;BFFF<()40606??D)
@M04999:289:000000000-L3R54:1:1101:15043:14250 2:N:0:431
ACGAGACTACCCGGGTATCTAATCCTGTTCGCTCCCCACGCTTTCGTCCATCAGCGTCAATCGGTATTTAGTAACCTGCCTTCGCAATCGGGGTTCTGTGTAATATCTATGCATTTCACCGCTACACTACACATTCCAGCTACTTCAATACTATTCAAGATTAACAGTATCAACGGCAGTTCTACAGTTAAGCTGCAGGTTTTCACCGCTGACTTATCAACCCGCCTACGGACCCTTTAAACCCAATAAATCCGGATAACGCTCGCATCCTCCGTATTACCGCGGCTGCTGGCACGGAGTT
+
CCCCCGGGGGGGGGGGGGGGGGGGGGGGGGGGGGGGGGGGGGGGGGGGGGGGGGGGGGGGGGGGGGGGGGGGGGGGGGGGGGGGGGGGGGGGGGGGGGGGGGGFGGGGGGGGGGGGGGGGGGGGGGGGGGGGGGGGGGGGGGGGGGGGGGGGGGGGGGGGGGGFGGGGGGGGGGGGFGFFGGGGGGGGGGGGGGGGGGGGFFFFFFFFFFFFFFFFFFFFFDAFFFFFFD>@BFFFFEEFE@FF@FFFFFFFE@@DFFEEBFFFF>;FBFFF?>882?49<11>0999:7?061<?>36?:
@M04999:289:000000000-L3R54:1:1101:27408:14286 2:N:0:431
GGCTGACTACTAGGGTATCTAATCCTGTTCGCTCCCCACGCTTTCGTCCATCAGCGTCAATCGGTATTTAGTAACCTGCCTTCGCAATCGGGGTTCTGTGTAATATCTATGCATTTCACCGCTACACTACACATTCCAGCTACTTCAATACTATTCAAGATTAACAGTATCAACGGCAGTTCTACAGTTAAGCTGCAGGTTTTCACCGCTGACTTATCAACCCGCCTACGGACCCTTTAAACCCAATAAATCCGGATAACGCTCGCATCCTCCGTATTACCGCGGCTGCTGGCACGGAGTT
+
CCCCCGGGGGGGGGGGGGGGGGGGGGGGGGGGGGGGGGGGGGGGGGGGGGGGGGGGGGGGGGGGGGGGGGGGGGGGGGGGGGGGGGGGGGGGGGGGGGFGGGGGGGGGGGGGGGGGGGGGGGGGGGGGGGGGGGGGGGGGGGGGGGGGGGGGGGGGGGGGGGGGGGGGGGGGGGGGFGFFGGGGGGGGGGGGGGGGGGGG?8?CFFFFFFFFFFFFFFFFFFFFFFFFFD=@FFFFFFFFFFFFFFFFFEFF;B9@FFEEF(1;606:B?FF09B030<F9079(4302::808?:660,(
@M04999:289:000000000-L3R54:1:1101:14830:14292 2:N:0:431
TGTTGACTACTCGGGTATCTAATCCTGTTCGCTCCCCATGCTTTCGCACCCCAGCGTCGGTAGGGACCCAGAGAGCTGCCTTCGCTTTTGGCGTTCCTTCGTAGATTTGCGGATTCCACCCCTACACACGAAATTCCACTCTCCTCTGTCTCACCCAAGTGAATTGGTTTCGAGAGCATTCCGCCAGTTTTTGGCGACTTTCACTTTCAACCCCAACCCGATATGCCTTTCCGAAGGTCGATTCACCGCCTACGTGCCCTTTACGCCCAGTCATTCCGAAGAACACTTGCCCCCCCCGTCT
+
CCCCCGGGGGGGGGGGGGGGGGGGGGGGGGGGGGGGGGGGGGGGGGGGGGDGGGGGGGGGGGGGGGGGGGGGGGGGGGGGGGGGGFGGGGGGGGGGGGGGGGGGGGGGGGGGGGGGGGGGGGGGGGGGGGGEGGGGGGGGGGGGGGGGGGGGGFEGFFGGFGGGGGGGGGGGGGGGFGFGGGGGGGEGGGGGGGGGDGGGFFFFFFFFFFFF?FFFFFFF>B09CEEEF<EED;1193AE>F<DADAFFFF:0<?BB<B>?)<AFFF>6?BFFA<64:B40<?3::<6<2423;19>;??1
@M04999:289:000000000-L3R54:1:1101:4367:14311 2:N:0:431
CGTTTGACTACACGGGTATCTAATCCTGTTCGCTCCCCACGCTTTCGTCCATCAGCGTCAATCGGTATTTAGTAACCTGCCTTCGCAATCGGGGCTCTGTGTAATATCTATGCATTTCACCGCTACACTACACATTCCAGCTACTTCAATACTATTCAAGATTAACAGTATCAACGGCAGTTCTACAGTTAAGCTGCAGGTTTTCACCGCTGACTTATTAACCCGCCTACGGACCCTTTAAACCCAATAAATCCGGATAACGCTCGCATCCTACGTCTTACCGCGGCTGCTGGCACGGAGT
+
BCACCGGGGGGGGGDGFFFGE@EFFFAFGGGCFGD:@FEGEGGEGGGDG@FGGGFGEGGEEFGGD@EFGGGFGGGEGGFGGGEA7C@6BFC:>C+@@EEFFG9<FF9<AFF,FFGFFDGGGGGGGEGGFCEGGGGGGGGGGGGGGAE;@D=EGFFGGGGFCDFFCGFDEGGGDEGEACDC;@9C;ECCFGGFFGGDD7:*3?B5@FA98ABBAFFF;F>AFE@4722(5:@D29.6184A<EF17;(647<?C@>11?1<8?6(,4>>2(4>))43(4(643(,-(713:?:2,(.(7((-
@M04999:289:000000000-L3R54:1:1101:24957:14313 2:N:0:431
TGGGACTACTAGGGTATCTAATCCCATTCGCTCCCCTAGCTTTCGTCTCTCAGTGTCAGTGTCGGCCCAGCAGAGTGCTTTCGCCGTTGGTGTTCTTTCCGATCTCTACGCATTTCACCGCTCCACCGGAAATTCCCTCTGCCCCTACCGTACTCCAGCTTGGTAGTTTCCACCGCCTGTCCAGGGTTGAGCCCTGGGATTTGACGGCGGACTTAAAAAGCCACCTACAGACGCTTTACGCCCAATCATTCCGGATAACGCTTGCATCCTCTGTCTTACCGCGGCTGCTGGCACAGCGTTT
+
CCCCCGGGGGGGGGGGGGGGGGGGGGGGGGGGGGGGGGGGGGGGGGGGGGGGGGGGGGGGGGGGGEFGGGGGGGGGGGGGGGGGGGGGGGGGGGGGGGGGGGGGGGGGGGGGGGGGGGFGGGGGGGGGGGGGGGGGGGGGGGGGGGGFGGGGGGGGGGGGFGGGGGGGFGGGGGGGEGFFGGGGGGCCGFGGGGGGGGGGFFFFFFFFF=BFFFF=<AA;FDFDFFFE;@CFFF:?FFFFFFFFFFF?<AFBFB8:BBFF6:6?B>FF?)8B?24494<?6>>F>B6:??04:7?7(,42(
@M04999:289:000000000-L3R54:1:1101:20076:14334 2:N:0:431
TACTCCACTGGGGTATCTACTCCTGTTTGCCCCCCACGCTCTCGCATCTCAGCGCCTGTCTCTCCCCAGAAGGCCGCTCTCGCCACTGGTACTCCCCCACATCTCCACGCATTTCACCGCCACACGTGTAATTCTACCCTCCTCCACAATACTCTAGTTCACCAGTTTTAAGTGCAATTCCTAGTTTGAGCCCAGGTCTTTCACACCTAACTTAATTACCCGCCTACATGCCCTCTACGCCCACTCATTCCGATTAACGCTCGCACCCTCAGTATCACCGCGGCTGCGGGCACGGTGTTCC
+
B@,,8;6C6,C87@,C,C,,<,,C,66<,,,CD++6@+@F,CC6@@7FCF9C8++@,,C,<6@,,,6C:F<CC:6+++4:E,,@=,,:FGA,B,:4CFGCG=FD9,=A76+4+9F,CF@C+@FFCGE8,,,3,@,7C@3>DEE8,,1,,,7A,@@EFFF,==E,627@CF,9,7?,++;C@CFA@;,@A5DCFD55**5++=:C@A9;)0)1288+*1+8?>=(085>675.(/(/7;,)21(((/3).9..((/(.434141(-70--1(,--<).)3(3,21(((-(--(,-,(,-())
@M04999:289:000000000-L3R54:1:1101:26160:14345 2:N:0:431
GGACTACCCGGGTATCTAATCCTGTTTGCTCCCCACGCTTTCGCATCTCAGCGTCAGTATCTGTCCAGAAGGCCGCCTTCGCCACCGGTATTCCTCCACATCTCTACGCATTTCACCGCTACACGTGGAATTCTACCTTCCTCTACAATACTCCAGATAACCAGTTTTAAGTGCAATTCCCAGGTTGAGCCCGGGGCTTTCACACCTAACTTAATTATCCGCCTACATGCCCTTTACGCCCAGTCATTCCGATTAACGCTCGCACCCTCCGTATTACCGCGGCTGCTGGCACGGAGTTAGC
+
CCCCCGGGGGGGGGGGGGGGGGGGGGGGGGGGGGGGGGGGGGGGGEGGGGGGGGGGGGGGGGGGGGGGGGGGGGGGGGGGGGGGGGGGGGGGGGGGGGGGGGGGGGGFGGGGGGGGGGGGGGGGGGGGGGGGGGGGGGGGGGGGGGGGGCDGGGGGGGGGGGGGGGGGGGFAFGGGFGFGGGDDFGGGGGGGGGGGGGFGFFFFFFFFFFFFFFF>C6BE;B>?DD=?CFFFFFEEEFFFFD;.7@EEFEF012;EAFBFFF6(49??B?>FF?:ABA:BB6969<DF:B2>8B09<7>A>
@M04999:289:000000000-L3R54:1:1101:6052:14449 2:N:0:431
TTGGGGACTACCGGGGTATCTAATCCTGTTTGCTCCCCACGCTTTCGCATCTCAGCGTCAGTATCTGTCCAGAAGGCCGCCTTCGCCACCGGTATTCCTCCACATCTCTACGCATTTCACCGCTACACGTGGAATTCTACCTTCCTCTACAATACTCCAGATAACCAGTTTTAAGTGCAATTCCCAGGTTGAGCCCGGGGCTTTCACACCTAACTTAATTATCCGCCTACATGCCCTTTACGCCCAGTCATTCCGATTAACGCTCGCACCCTCCGTATTACCGCTGCTGCTGTCACGGATT
+
CCCCCGGGGGGGGGGGGGGGGGGGGGGGGGGGGGGGGGGGGGGGGGGGGGGGGGGGGGGGGGGGGGGGGGGGGGGGGGGGGGGGGGGGGGGGGGGGGGGGGGGGGGGGGGGGGGGGGGGGGGGGGGGGGGGGGGGGGGGGGGGGGGGGGGGGFGGGGGGGGGGGGGFGGFGGGGGGFGA?EGGGGGGGGGGGGGGGGGGGDFFAFFFFFFD=BFFFF+=>AC?);@DFFFEFFE)6@DFFFFFFB1=@E<A6<BB?6?BB<?6BFBFFF6:B:<68:?B<:2(1(-4437?>),)--,((-
@M04999:289:000000000-L3R54:1:1101:6525:14467 2:N:0:431
GGACTACTGGGGTATCTAATCCTGTTTGCTCCCCACGCTTTCGCATCTCAGCGTCAGTATCTGTCCAGAAGGCCGCCTTCGCCACCGGTATTCCTCCACATCTCTACGCATTTCACCGCTACACGTGGAATTCTACCTTCCTCTACAATACTCCAGATAACCAGTTTTAAGTGCAATTCCCAGGTTGAGCCCGGGGCTTTCACACCTAACTTAATTATCCGCCTACATGCCCTTTACGCCCAGTCATTCCGATTAACGCTCGCACCCTCCGTATTACCGCCGCTGCTGGCACGGAGTTAGC
+
CCCCCGGGGGGGEGGGGGGGGGGFGFGGGGGGGEGGGGGGGGGGGFGGGGGGGGGGGGGEGGGGGGGGGGGGGGGGGGGGGGEFEGGGGGGFGGGGGGGGGGGGGGGFEGGFFGFGGGGGGGGFGFGGGGGFGGFFGGG88DFGGGGFGGGGGGGG9AEFGGGGFDFACGGGFFGGFDFGGCFEFGFGGGGGGGGC59CFFAB@FFFFEF=?EF6:EFFF;>@?@F2?9BBDB1;EE?F:9<;(7@EFFE@((3<EF@9<B029>;B:B?FFB<BAA>F6(3;9;;).5:?B0(24(.<>2
@M04999:289:000000000-L3R54:1:1101:8603:14473 2:N:0:431
GGACTACTGGGGTATCTAATCCTGTTCGCTACCCACGCTTTCGAGCCTCAGCGTCAGTTACTAGCCAGTCAGCCGCCTCCGCCACTGATGTTCTTCCATATATCTACGCATTTCACCGCTACACATGGAGTTCCACTGACCTCTCTACCACTCAAGTCTTACAGTTTCTGATGCACGTCCATAGTTGAGCTATGACCTTTCACATCAGACTTATTAGACCGCCTGCGCTCCCTTTACGCCCAATAATTCCGGAAAACGCGCGCCACCTCCGTATTACCCCGGTGGCTGGCACCGAGCTAGC
+
CCC@6;ED<,6F@@FCFGEF<EF<FF9@+@C@EG,C@F7@C,8CFGGDF,E@F:C7B;<@FF<6CE,CC@<FF@@FF@,,7:@BFC=?EFGGFG,EDF9FCGGDGG;FC:CFE,?FFDF74>FGGA,,,AAA99,9;,6@@,@FGFF,3D8@FE?=>9C=@=F=@D:,7::=A,8E5=D+6=+=D=D,6@@F;<:C68CF+<CFAA8*:58;*?+B7BF)05/-)):45(/8>*7:*5>AF@;;@)6?36(3;(2/5(6710(901:((((,(.8<<A(27((-(.4(4?2?(7(4(-540
@M04999:289:000000000-L3R54:1:1101:16898:14546 2:N:0:431
AGACTACAAGGGTATCTAATCCTGTTTGCTCCCCACGCTTTCGCATCTCAGCGTCAGTATCTGTCCAGAAGGCCGCCTTCGCCACCGGTATTCCTCCACATCTCTACGCATTTCACCGCTACACGTGGAATTCTACCTTCCTCTACAATACTCCAGATAACCAGTTTTAAGTGCAGTTCCCAGGTTGAGCCCGGGGCTTTCACACCTAACTTAATTATCCGCCTACATGCCCTTTACGCCCAGTCATTCCGATTAACGCTCGCACCCTCCGTATTACCGCGGCTGCTGGCACGGAGTTAGC
+
CCCCCGGGGGGGGGGGGGGGGGGGGGGGGGGGGGGGGGGGGFGGGGGGGGGGGGGGGGGGGGGGGGGGGGGGGGGGGGGGGGGGGGGGGGGGGGGGGGGGGGGGGGGGGGGGGGGGGGGGGGGGGGGGGGGGGGGGGGGGGGGGGGGGGGGGGGGGGGGGGGFFGGGGGGGGGGGGFGFGGGGGGGGGGGGGGGGGGGFFFFFFFFFFFFFF@BAFFFFEFFFFFFFFFB==6BFFFFFFFF@8@FFFFF@2;1?EF(,:36;>BFF6::9(1(5>A>BBBFF9><224::7?(143<2:2
@M04999:289:000000000-L3R54:1:1101:24534:14554 2:N:0:431
GGCAGACTACCCGGGTATCTAATCCTGTTTGCTCCCCACGCTTTCGCATCTCAGCGTCAGTATCTGTCCAGAAGGCCGCCTTCGCCACCGGTATTCCTCCACATCTCTACGCATTTCACCGCTACACGTGGAATTCTACCTTCCTCTACAATACTCCAGATAACCAGTTTTAAGTGCAATTCCCAGGTTGAGCCCGGGGCTTTCACACCTAACTTAATTATCCGCCTACATGCCCTTTACGCCCAGTCATTCCGATTAACGCTCGCACCCTCCGTATTACCGCGGCTGCTGGCACGGAGTT
+
CCCCCGGGGGGGGGGGGGGGGGGGGGGGGGGGGGGGGGGGGGGGGGGGGGGGGFGGGGGGGGGGGGGGGGGGGGGGGGGGGGGGGGGGGGGGGGGGGGGGGGGGGGGGGGGGGGGGGGGGGGGGGGGGGGGGGGGGGGGGGGGGGGGGGGGGGGGGGGGGGGGGGGGGGFGGGGGGFGFGGGGGGGEFGGFGGGGDDDGGFFFFFFFFFFFFFFFFFFFFFECDFFFFFFFCFFFFFFFFFD9@FFFFFFFFFFDFF<<AFFFFFFFFFFFFBFBB??AAF?FF9303:4?0<?D?(-(,.
@M04999:289:000000000-L3R54:1:1101:14214:14557 2:N:0:431
GGCTAGACTACCGGGGTATCTAATCCTGTTTGCTCCCCACGCTTTCGCATCTCAGCGTCAGTATCTGTCCAGAAGGCCGCCTTCGCCACCGGTATTCCTCCACATCTCTACGCATTTCACCGCTACACGTGGAATTCTACCTTCCTCTACAATACTCCAGATAACCAGTTTTAAGTGCAATTCCCAGGTTGAGCCCGGGGCTTTCACACCTAACTTAATTATCCGCCTACATGCCCTTTACGCCCAGTCATTCCGATTAACGCTCGCACCCTCCGTATTACCGCGGCTGCTGGCACGGAGT
+
CCCCCGGGGGGGGGGGGGGGGGGGGGGGGGGGGGGGGGGGGGGGGGGGGGGGGGGGGGGGGGGGGGGGGGGGGGGGGGGEDGGGGGGGGGGGGDGGGGGGGGGGGGGGGGGGGGGGGGGGGGGGGGGGGGGGEGGGGGGGGGGGGGGGGGGGGGGGGGGGGFGGGGGGGGGGGGGGFGFGGGGGGGGGGGGGFFFDGGGGFFFFFFFFFFBEFFFFBFFEFFEEFFFFFFFFFE;@@;3ACFFFFF<@EEFCEEFBB<<DB(3:BF>09BBFFFFF<:?<B<?>B99>FBFF>???:09;4
@M04999:289:000000000-L3R54:1:1101:20035:14567 2:N:0:431
CAACGGACTACCAGGGTATCTAATCCTGTTTGCTCCCCACGCTTTCGCATCTCAGCGTCAGTATCTGTCCAGAAGGCCGCCTTCGCCACCGGTATTCCTCCACATCTCTACGCATTTCACCGCTACACGTGGAATTCTACCTTCCTCTACAATACTCCAGATAACCAGTTTTAAGTGCAGTTCCCAGGTTGAGCCCGGGGCTTTCACACCTAACTTAATTATCCGCCTACATGCCCTTTACGCCCAGTCATTCCGATTAACGCTCGCACCCTCCGTATTACCGCGGCTGCTGGCACGGAGT
+
CCCCCGGGGGGGGGGGGGGFGGCEGFGGGGGGGFGGGGGGGGGGGGGGG7EGGGGGEGGGGFGGGGAFGGGGGGGGGGGGGGCGGGGGGFGGGGGGGGEGGGGFDFFFGGDFGEGGFGGGGEGGGGGGGGG>FGGGGGCGGFGGGGGGGGGGGGGGGGGGGG8EFGGGGGFGGGGGBFFGGGGGGDFFGGGG?FFCCD57?EFFFCFFE=B@EFFFFFFCFEEFFF=DDF1?<;F14@;6;(16@<0(74?7??@D18?24-43:3;9>;BFFF6-(.(.:)-((-(,(3>B7:0,44((-
@M04999:289:000000000-L3R54:1:1101:28522:14567 2:N:0:431
GGAGACTACCCGGGTATCTAATCCTGTTTGCTCCCCACGCTTTCGCATCTCAGCGTCAGTATCTGTCCAGAAGGCCGCCTTCGCCACCGGTATTCCTCCACATCTCTACGCATTTCACCGCTACACGTGGAATTCTACCTTCCTCTACAATACTCCAGATAACCAGTTTTAAGTGCAATTCCTAGGTTGAGCCCGGGGCTTTCACACCTAACTTAATTATCCGCCTACATGCCCTTTACGCCCAGTCATTCCGATTAACGCTCCCACCCTCCGTATTACCTCGTCTCCTGGCACTGAGTTT
+
@C,BCFFGGGGGGGGGGGGC<FCDFEFFGFGGG,CFEEGGGGC@FEC@FGG<FFGGGGGEGGGGCFGGGGGGGGFGCFEG:EGG7FCFEFFD<FFAFGGFGC<FAFGGCFEGGG<EAFFGE7FGFGGEFC7A:DCGDGGGFGDDDGGEADG8DGGFCD8DG=DFFC227EDG8EFGFGFGGG7,@6=A:FD,4+@>>5D7FA9E964?4==B>>B69+=7C49(6>@F;E?;ED1@;)7)7193?F<)966?(/66()--7:<(-(4:(232;?:3.4:))58(43()))43.,(..)6-)
@M04999:289:000000000-L3R54:1:1101:13369:14569 2:N:0:431
CAGTCTACCCGGGTATCTAATCCTGTTTGCTCCCCACGCTTTCGCATCTCAGCGTCAGTATCTGTCCAGAAGGCCGCTTTCGCCACCGGTTTTCCTCCACATCTCTACGCATTTCACCGCTACACGTGGAATTCTACCTCCCTCTACTATACTCCAGCTAACCAGTTTTAAGTGCAGTTCCCAGGTTGAGCCCGGCGCTCTCACACCTATCGTAATTATCCGCCTACATGCCTTTTACGCCCAGTCTCTCCGATTCACTCTCGCACCCTCCGTTTTCCCCGCTCCCCTGCCTCTGGTGTGC
+
8B6,86C9CEF7@F+EF@,<C@@F6EF,,CCFG,B<F++B,CFFGGGGAA6F,78@@@F<FCF99C@<FFC69@F:4+8<E,,BFCA+FG+,,9?,E=F==FGGGAFGFE7F+5E@<F+=+CG?FGA,?+,8,4,4CA,,6@FG8=A,@,7E:?D,>,6E88EEGG,ECE,E6=@F+D+2<7:,+5,:,48C+:>*;*;*:AF@449)6**08)86*:+8B2252134..4))9343;(8(3(4/=)).)644(,).4)6).(4(42:(814122()).,-((,(((.,(,).(4)6.,()
@M04999:289:000000000-L3R54:1:1101:18857:14590 2:N:0:431
GTGTGACTACTCGGGTATCTAATCCTGTTCGCTCCCCACGCTTTCGTCCATCAGCGTCAATCGGTATTTAGTAACCTGCCTTCGCAATCGGGGTTCTGTGTAATATCTATGCATTTCACCGCTACACTACACATTCCAGCTACTTCAATACTATTCAAGATTAACAGTATCAACGGCAGTTCTACAGTTAAGCTGCAGGTTTTCACCGCTGACTTATCAACCCGCCTACGGACCCTTTAAACCCAATAAATCCGGATAACGCTCGCATCCTCCGTATTACCGCGGCTGCTGGCACGGAGTT
+
CCCCCGGGGGGGGGGGGGGGGGGGGGGGGGGGGGGGGGGGGGGGGGGGGGGGGGGGGGGGGGFGGFGGGGGGGGGGGGGGGGGGGGGGGGGGGGGGGGGGGGGGGGGFGGGGGGGGGGGGGGGGGGGGGGGGGGGGGGGGGGGGGGGGGGGGGGGGGFGGGGGGGGGGGGGGGGGGFGFGGGGGGGGGGGGGGGGGFGC0@CFFFFADFAFBDFFFFFFFFF424@DFFD>?F9@DF@EFFFF@FFD)7<EFF03;@DEE0>FF>BFBBF>FFF<F:04:A?9;>>B;?F?:07<?61(34
@M04999:289:000000000-L3R54:1:1101:14131:14611 2:N:0:431
TGCGACTACTAGGGTATCTAATCCTGTTTGCTCCCCACGCTTTCGCATCTCAGCGTCAGTATCTGTCCAGAAGGCCGCCTTCGCCACCGGTATTCCTCCACATCTCTACGCATTTCACCGCTACACGTGGAATTCTACCTTCCTCTACAATACTCCAGATAACCAGTTTTAAGTGCAGTTCCCAGGTTGAGCCCGGGGCTTTCACACCTAACTTAATTATCCGCCTACATGCCCTTTACGCCCAGTCATTCCGATTAACGCTCGCACCCTCCGTATTACCGCGGCTGCTGGCACGGAGTTT
+
CCCCCGGGGGGGGGGGGGGGGGGGGGGGGGGGGGGGGGGGGGGGGGGGGGGGGGGGGGGGGGGGGGGGGGGGGGGGGGGGGGGGGGGGGGGFGGGGGGGGGGGGGGGGGGGGGGGGGGGGGGGGGGGGGGGGGGGGGGGGGGGGGGGGGGGGGGGGGGGGGGGGGGFGGGGGGFDGFGFGGGGGGGGGGGGGGGGGGGGGFFFFFFFFDFFFFFFFFCF?FCDDFFFFFFFFFF@FFEFDFFFFFFFFEFFFFF@?FFFFFF?9>FFFFFFFF?BBBFF4(490639???76?DFF0,-4)
@M04999:289:000000000-L3R54:1:1101:11379:14624 2:N:0:431
GACTACTCGGGTATCTAATCCTGTTCGCTCCCCACGCTTTCGTCCATCAGCGTCAATCGGTATTTAGTAACCTGCCTTCGCAATCGGGGTTCTGTGTAATATCTATGCATTTCACCGCTACACTACACATTCCAGCTACTTCAATACTATTCAAGATTAACAGTATCAACGGCAGTTCTACAGTTAAGCTGCAGGTTTTCACCGCTGACTTATCAACCCGCCTACGGACCCTTTAAACCCAATAAATCCGGATAACGCTCGCATCCTCCGTATTACCGCGGCTGCTGGCACGGAGTTAGCC
+
CCCCCGGGGGGGGGGGGGGGGGGGGGGGGGGGGGGGGGGGGGGEGGGGGGGGGGGGGGGGGGGGGGGGGGGGGGGGGGGGGCFGGGGGGGGGGGGFGGGGGGGGGGGGGGGGGGGGGGGGGGGGGGGGGGGGGGGGGFFDGGFDGGGGDDGGGGGGGGGGGGGGGGGFFGEGGGGGFGFGGGCGGGGGGGGGGGGFGGGGFFFDFFFFFEF@EFFFFFFFFFFFFFFDFFFFFB=4;A@EFFF@E;ECEBF@DDFEF0;D6>BBBFFABFF???DF<<;9;>;>FF7:::>?>(13:<AB7
@M04999:289:000000000-L3R54:1:1101:14909:14725 2:N:0:431
TGCCTCTCCGGGTATCTAATCCTGTTTGCTCCCCCCGCTCTCGCATCCTAGCGTGAGTATCTGTCCAGAGGACCGCCTTCGCCACCGGTATGCCTCCACTGCTCTACGCATTTCACACCTCTACGCGGCACACTCCCCTCCTTTCTCATACTCTAGTTAATGCGTGTTAAGTGCAATGCCTGGGTTGAGCCCCGGCCTTTCACACCTAACTTAATCTTCCGCCTACATCACCTTTACACCCAGTCAATCCGCTTAACGCTCGGCCTCCCCGTTATTCCCCGGGCGCCTGCCCGGGGGTTAC
+
-A,,8,,,C+@F66E9F,,,6,,-C6E,E,,,,B+@+@6+B6BF+C@,,6,,86,6,,6C6@E9F6,,,,,,6,+++,4,,B,84,++744,,,,,:,4,,,C,E,4+++++C95F,,@,,,CF++8++++,,@,D,+63+,,7,,,,,,@,@F,35,@,,,,33*@FA:,5,,+,?*3*+*;16=:,,4D**/=)):CC81:;F3././6<31:+)1+9)/86;@3.))/6)5A4))57>0(,,6))-81(,-(.)((,-(((,(.(-80((-.)4:2,(,(((-,(431(,(-((-((.
@M04999:289:000000000-L3R54:1:1101:25792:14746 2:N:0:431
TGACTACCCGGGTATCTAATCCTGTTTGCTCCCCACGCTTTCGCATCTCAGCGTCAGTATCTGTCCAGAAGGCCGCCTTCGCCACCGGTATTCCTCCACATCTCTACGCATTTCACCGCTACACGTGGAATTCTACCTTCCTCTACAATACTCCAGATAACCAGTTTTAAGTGCAATTCCCAGGTTGAGCCCGGGGCTTTCACACCTAACTTAATTATCCGCCTACATGCCCTTTACGCCCAGTCATTCCGATTAACGCTCGCACCCCCCGTCTTACCGCGGCTGCTGGCACGGAGTTAGC
+
CCCCCGGGGGGGGGGGGGGGGGGGGGGGGGGGGGGGGGGGGGGGGEGGGGGGGGGGGGGGGGGGGGGGGGGGGGGGGGGGGGGEFFGGEGGGGGGGGGGGFGGGGGGGDGGGGGGGFGGGGGGGGGGGGGGGGFGGGGGFGDGCFGGGGGGGGFGGFFGGGGGGFFCFGGGGGGGGFGFGCFGFGFGGGGGFEEGGGGGGFFFFFEFFFFFFFCFFFFFCEDFFFDEFFFF@E@EEF;?FFF<@E@EEEFF@<?FFC?(463(199((,9>:(18BFFB9>BFFFBFBF0(.4-46<<4<6
@M04999:289:000000000-L3R54:1:1101:8397:14799 2:N:0:431
GGACTACTGGGGTATCTAATCCTGTTCGCTCCCCACGCTTTCGTCCATCAGCGTCAATCGGTATTTAGTAACCTGCCTTCGCAATCGGGGTTCTGTGTAATATCTATGCATTTCACCGCTACACTACACATTCCAGCTACTTCAATACTATTCAAGATTAACAGTATCAACGGCAGTTCTACAGTTAAGCTGCAGGTTTTCACCGCTGACTTATCAACCCGCCTACGGACCCTTTAAACCCAATAAATCCGGATAACGCTCGCATCCTCCGTATTACCGCGGCTGCTGGCACGGAGTTAGC
+
CCCCCGGGGGGGGGGGGGGGGGGGGGGGGGGGGGGGGGGGGGGGGGGGGGGGGGGGGGGGGGGGGGGGGGGGGGGGGGGGGGGGGGGGGGGGGGGGGGGGGGGGGGGGGGGGGGGGGGGGGGGGGGGGGGGFGGGGGGGGGGGGGGGGGGGGGGGGGGGGGGGGGGGGGGGGEGGGFGFGGGFDGGGGGGGGGGGGFGGGFFFFDEFFFFFEEFFFEFFFFFBFFFDDD>FDFFFFFFEF7<@FFFFEFFFF;<?FFFB;@BFF<;FBF?9?BB(4<60((-3;FFFFFFFFF6>0<FDF<
@M04999:289:000000000-L3R54:1:1101:2674:14806 2:N:0:431
TGACTACTGGGGTATCTAATCCTGTTTGCTCCCCACGCTTTCGCATCTCAGCGTCAGTATCTGTCCAGAAGGCCGCCTTCGCCACCGGTATTCCTCCACATCTCTACGCATTTCACCGCTACACGTGGAATTCTACCTTCCTCTACAATACTCCAGATAACCAGTTTTAAGTGCAATTCCCAGGTTGAGCCCGGGGCTTTCACACCTAACTTAATTATCCGCCTACATGCCCTTTACGCCCAGTCATTCCGATTAACGCTCGCACCCTCCGTATTACCGCGGCTGCTGGCCCGGACGTAGC
+
CCCCCGGGGGGGGGGGGGGGGGGGGGGGGGGGFGGGGGGGGGGGGGGGGGGGGGGGGGGGGGGGGGGGGGGGGGGGGGGGGGGGGGGEGGGGGGGGGGGGGGGFGGGGGFGGFGGGGGGGGGGGGGGGGGFGGGGGGGGGGGGGGEGGGGGGGGFGFGGGGGGGGGGGGGGGGGGGFGFGDGGFGGGG?FEGGDGGGGFGFFFFFFFFFFFFEACF>1B?;BD?FFBFEFEBFFECFFFFFDFFEEFE?EF;3;0?389?(4969>?1?:9?:<B<B<02(46>6?0)4:(((4(((--(-
@M04999:289:000000000-L3R54:1:1101:12301:14807 2:N:0:431
GCGACTACAGGGGTATCTAATCCTGTTTGCTCCCCACGCTTTCGCATCTCAGCGTCAGTATCTGTCCAGAAGGCCGCCTTCGCCACCGGTATTCCTCCACATCTCTACGCATTTCACCGCTACACGTGGAATTCTACCTTCCTCTACAATACTCCAGATAACCAGTTTTAAGTGCAATTCCCAGGTTGAGCCCGGGGCTTTCACACCTAACTTAATTATCCGCCTACATGCCCTTTACGCCCAGTCATTCCGATTAACGCTCGCACCCTCCGTATTACCGCGGCTGCTGGCACGGAGTTAC
+
CCCCCGGGGGGGGGGGGGGGGGGGGGGGGGGGGGGGGGGGGGGGGGCGGGGGGGGGGGGGGGGGGGGGGGGGGGGGGGGGGGGGGGGGGGGGGGGGGGGGGGGGGGGGGGGGGGGGGGGGGGGGGGGGGGGGFGGGGGGGGGGGGGGGGGGGGGFGGGGGGGGGGGGGGGGGGGGGFGBFGGFGGGGGGGGGGGGGGGGDFAFFFFFFFFFFFFFFEFFFFDF>@FFFFFE@FFDFFFFFFFD?EEFFEEFFFFFFFFFFFF;BFFFFBB163:80:BFFF>0>>>BFF:1?>0421424)
@M04999:289:000000000-L3R54:1:1101:18704:14810 2:N:0:431
GGACTACTCGGGTATCTAATCCTGTTTGCTCCCCACGCTTTCGCATCTCAGCGTCAGTATCTGTCCAGAAGGCCGCCTTCGCCACCGGTATTCCTCCACATCTCTACGCATTTCACCGCTACACGTGGAATTCTACCTTCCTCTACAATACTCCAGATAACCAGTTTTAAGTGCAATTCCCAGGTTGAGCCCGGGGCTTTCACACCTAACTTAATTATCCGCCTACATGCCCTTTACGCCCAGTCATTCCGATTAACGCTCGCACCCTCCGTATTACCGCGGCTGCTGGCACGGAGTTAGC
+
CCCCCGGGGGGGGGGGGGGGGGGGGGGGGGGGGGGGGGGGGGGGGGGFGGGGGGGGGGGGGGGGGGGGGGGGGGGGGGGGGGGGGGGGGDGGGGGGGGGFGGGGGGGGGGGGGGGGGGGGGGGGGGGF>FGGGGGGGGFGGGGGGGFFGGGGGFGGGGGGGFGGGGGGGGGGGGGGFGFGGG?CCGGGFGGGGD5CDGGGFFFFFFFFEDFEEAFFEFFEFBF@DFFFFFFFE@EFC;D3>;?;87?EEEFD@@0;E<>?:BBBFF?6<BFF:7:>A><B(7>B0()42::?:>6;:<95)
@M04999:289:000000000-L3R54:1:1101:3755:14983 2:N:0:431
AGGATGACTACTCGGGTATCTAATCCTGTTCGCTCCCCATGCTTTCGCACCTCAGCGTCGGTAGGGACCCAGAGAGCTGCCTCCGCTTTTGGCGTTCCTTCGTCGATTAGCGGATTTCACCCCTACACACGAAATTACACTCTCCTCTGTCTCACCCAAGTGAATTGTATTCGAGAGCATTCCGCCAGTTTTGGGCGACCTTGACTTTCAACCCCAACCCGATATGCCCTTCCGAAGGTCGATGCACCGCCTACGTGTCCTCTACGCCCATTCATTCCGCTGTATACTCGCCTCTTCCGTT
+
@6A,,CCFGFGFGDECFG8<<<,CFF,FFGFD@FG+B,@;;EFEE<FEE:B,BF@F7FFC7@9B@FFGECG8,6,,:EEAAF,9+88FD:,+BFCE7EGGGD,+88+9+,A+4+@+5,9E4=>A?<8A<+++3+@33,@E9DAF8A,B8=:FEFF=FD6,E7:=;7<,5@,@,@+,***;9+=,***45D:F,***3*9))/+*/4==C85C35):()8;>>>(6))/(6683@(1((.1((-)()-44>1(31(,3,,.6):>A090;0(.6))))).(((())..6)-(-((().-(.)
@M04999:289:000000000-L3R54:1:1101:22392:14998 2:N:0:431
AAGAGACTACTAGGGTATCTAATCCTGTTCGCTACCCATGCTTTCGAACCTCAGCGTCAGTTACAGACCAGAGAGCCGCCTTCGCCACTGGTGTTCTTCCATATATCTACGCATTCCACCGCTACACATGGAGTTCCACTCTCCTCTTCTGCACTCAAGAAAAACAGTTTCAGCTGCACTTCCCCGGTTAAGCCGAGGGCTTTCACAGCTGACTTGTTCTCCCGCCTGCGTTCGCTTTACGCCCAATAAATCCGGACAACGCTTGCCACCTACGTATTACCGCGGCTGCTGGCACGTAGTT
+
CCCCCGGGGGGGGGGGGGGGGGGGGGGGGGGGGGGGGGGGGGGGGGGGGGGGGGGGGGGGGGGGGGGGGGGGGGGGGGGGGGGGGGGGGGGFGGGGGGGGGGGGGCGGGGGGGGGGGGGFGGGGGGGGGGGGFGGGGGGGGGGGGGGFGGGGGGGGGGGGGCFGGGGGGGGGGGGGFGFGGGGGGGGGGGGGGGGGGDDGFFFFFFFFBEEFFFFFFFFFFFFFB@DDB5@?FFFF<DFF;@FF?<;EFCECE99?FFFFF;B:0?2><B?FF<:?<7<BA?0;>FFF?>D02:7<8<BB>
@M04999:289:000000000-L3R54:1:1101:5330:15000 2:N:0:431
GACTGACTACCGGGGTATCTAATCCTGTTTGCTCCCCACGCTTTCGCATCTCAGCGTCAGTATCTGTCCAGAAGGCCGCCTTCGCCACCGGTATTCCTCCACATCTCTACGCATTTCACCGCTACACGTGGAATTCTACCTTCCTCTACAATACTCCAGATAACCAGTTTTAAGTGCAGTTCCCAGGTTGAGCCCGGGGCTTTCACACCTAACTTAATTATCCTCCTACATGCCCTTTACGCCCAGTCATTCCGATTTACTCTCGGCCCCTCCGTATTACGCCCGCTCCTGCTCCCGGTTT
+
C9CC,CFGAFG+6+768C6CFAFG@@F6@@EFA<F@FGC@FB,,CC@@@:,CA@<:8@CCG<FGEFFGGFGDAE<E@7+@FGGGGGDCFG++@<,FAF,BFF=,:5CBAF<@:?FFFEGGGEBFCE:B=<F::6=BECADAADDC8BDF9AF9DC=,@DD=,9E=+=EGGF=@9E78+1+?;2,3@:,3,@17@**;9*9?FF4:+9?2(07(4=;6A8@FC/*.-8>3(.))),(64;A16;1(//747)9?@033(5:)6))((,(,30226(445).-(((-42(-,8((.2(-(((-
@M04999:289:000000000-L3R54:1:1101:23413:15006 2:N:0:431
GGACTACTGGGGTATCTAATCCTGTTTGCTCCCCACGCTTTCGCATCTCAGCGTCAGTATCTGTCCAGAAGGCCGCCTTCGCCACCGGAATTCCTCCACATCTCTACGCATTTCACCGCTACACGTGGAATTCTACCTTCCTCTACAATACTCTGGTTAACCAGTTTTAAGTGCAATTCCTAGGTTGAGCCCAGGGCTTTCACACCTAACTTAATTATCCGCCTACATGCCCTTTACGCCCAGTCATTCCGATTACCGCTCGCACCCTCCGTATTACCGCTGCTGCTGGCCCGGAGTTAGC
+
CCCCCGGDGGGGGGGGGGGGGGGGGGGGGGGGGGGGGGGGGGGGGGGGGGGGGGGGGGGGGGGGGGGGGGGGGGGGGGGGGGGGGGGGGGGGGGGGGGGGGGGGGGGGGGGGGGGGGGGGGGGGCGGGGGGFFGGGGGGGGGGGGGGGGGGGGGGGGGGGGGGGFGGGGGGGGGFGFGFGGGC8=DE8,CF676C+=CGGFFFFFFFFECEFFFFFEFFEFB=AA9:ACFEDFFFEC2@E@=9.74?CFEF<;7;))2:66@>B(7(((3;?04()666>;024:>?D((,-((-7-().4
@M04999:289:000000000-L3R54:1:1101:21293:15007 2:N:0:431
TATAGGACTACCCGGGTATCTAATCCTGTTTGCTCCCCACGCTTTCGCATCTCAGCGTCAGTATCTGTCCAGAAGGCCGCCTTCGCCACCGGTATTCCTCCACATCTCTACGCATTTCACCGCTACACGTGGAATTCTACCTTCCTCTACAATACTCCAGATAACCAGTTTTAAGTGCAATTCCCAGGTTGAGCCCGGGGCTTTCACACCTAACTTAATTATCCGCCTACATGCCCTTTACGCCCAGTCATTCCGATTAACGCTCGCACCCTCCGTATTACCGCGGCTGCTGGCACGGAGT
+
CCCCCFGGGFGGGGGGGGGGGGCGGGGGGGGGGGGGGGGGGGGGGGGGGGGGFFGGGGGGGGGGGGGFGGGGGGGGGGGGGGGGGGGGGGGGGGFGGGGGGGGGDGGGGGGGGGGGGGGGGGGGGGGGGFGFDFGGGGGGGGGGGGGGGGGGGCFGGGGFEGGGGGGGGGGGGFGGFGBFGGGGGGGFGGF?CFGGGGG>45AFFFFFFFFFFFFF3AFFAEFEFFFD?@ECCFFFFF@AF<?FF;<;<EEEF?@1<0:AAB>B?;>999B:?<BBFF(6<A:;>02(4(.430:?19992
@M04999:289:000000000-L3R54:1:1101:15753:15015 2:N:0:431
GACTACCGGGGTATCTAATCCTGTTTGCTCCCCACGCTTTCGCATCTCAGCGTCAGTATCTGTCCAGAAGGCCGCCTTCGCCACCGGTATTCCTCCACATCTCTACGCATTTCACCGCTACACGTGGAATTCTACCTTCCTCTACAATACTCCAGATAACCAGTTTTAAGTGCAGTTCCCAGGTTGAGCCCGGGGCTTTCACACCTAACTTAATTATCCGCCTACATGCCCTTTACGCCCAGTCATTCCGATTAACGCTCGCACCCTCCGTATTACCGCGGCTGCTGGCCCGGAGTTAGCC
+
CCCCCGGGGGGGGGGGGGGGGGGGGGGGGGGGGGGGGGGGGGGGGGGGGGGGGGGGGGGGGGGGGGGGGGGGGGGGGGGGGGGGGGGGGGGGGGGGGGGGGGGGGGGGGGGGGGGGGGGGGGGGGGGCCGFGFGGGGGGGGGGGGGGGGGGGFGGGGGGGGGGGGGGGGGGGGGGGFGFGGGCGFCFGGGGGDGGGGGGGFFFFFFFFDFFFFFFFFFFFFFFFD@EFFE;8@F<F@DFFFF;34?EFFE;?D:DBFFFB>F6>>F::?9:(8?9AA?FF6>6(28720(8>(1((.6.4.
@M04999:289:000000000-L3R54:1:1101:8582:15027 2:N:0:431
ATTTAGACTACCAGGGTATCTAATCCTGTTTGCTCCCCACGCTTTCGCATCTCAGCGTCAGTATCTGTCCAGAAGGCCGCCTTCGCCACCGGTATTCCTCCACATCTCTACGCATTTCACCGCTACACGTGGAATTCTACCTTCCTCTACAATACTCCAGATAACCAGTTTTAAGTGCAATTCCCAGGTTGAGCCCGGGGCTTTCACACCTAACTTAATTATCCGCCTACATGCCCTTTACGCCCAGTCATTCCGATTAACGCTCGCACCCTCCGTATTACCGCGGCTGCTGGCACGGATT
+
CCCCCGGGGGGGGGGGGGGGGGGGGGGGGGGGGGGGGGGGGGGGGGGGGGGGGGGGGGGGGGGGGGGGGGGGGGGGGGGGGGGGGGGGGGGGGGGGGGGGGGGGGGGGGGGGGGGGGGGGGGGGGGGGGGGGGGGGGGGGGGGGGGGGGGGGGGGGGFGGGGGGGGGGGGGGGGGGFGFGGGGGGGGGGGGGGGGGGGGGFFFFFFFFFFFFFFFFFFFFFCFFFFFFFFFFFFFFFFFFFFFFF@0;EFEFFFEDFFFFFFF?B9>>FF:FFFFF?FFBFF:0207;24:8?F?F?0((,
@M04999:289:000000000-L3R54:1:1101:14797:15048 2:N:0:431
GACTACAAGGGTATCTAATCCTGTTTGCTCCCCACGCTTTCGCATCTCAGCGTCAGTATCTGTCCAGAAGGCCGCCTTCGCCACCGGTATTCCTCCACATCTCTACGCATTTCACCGCTACACGTGGAATTCTACCTTCCTCTACAATACTCCAGATAACCAGTTTTAAGTGCAATTCCCAGGTTGAGCCCGGGGCTTTCACACCTAACTTAATTATCCGCCTACATGCTCTTTACGCCCAGTCATTCCGATTAACGCTCGCACCCTCCGTATTACCGCGCCTGCTGGCACGGAGTTAGCC
+
CCCCCGGGGGGGGGGGGGGGGGGGGGGGGGGGGGGGGGGGGGGGGDGGGGGGGGGGGGGGGGGGGGGGGGGGGGGGGGGGGGGGGGGGGGGGGGGGGGGGGFGGGGGGGGGGGGGGGGGGGGGGGFDGGGGGGGGGGGGGGGGGGGGGGGGFGGGFGGGGGGGF;FGGGGFGGEDGFGFGGGFF98EGGFGGGGGGGGGGFFFFFFFA@EEFEFFFEFFFFF=9BFCEEEFFEFFFFFFEF@;EFE?EEE;D;??ED@<<6>>FF:(4:;<1?(6<>6>F0-(205)82(4:1(-,:A22.
@M04999:289:000000000-L3R54:1:1101:5508:15063 2:N:0:431
GACTACTGGGGTATCTAATCCTGTTTGCTCCCCACGCTTTCGCATCTCAGCGTCGGTATCTGTCCAGAAGGCCGCCTTCGCCACCGGTATTCCTCCACATCTCTACGCATTTCACCGCTACACGTGGAATTCTACCTTCCTCTACAATACTCCAGATAACCAGTTTTAAGCGCAATTCCCAGGTTGAGCCCGGGGCTTTCACACCTAACTTAATTATCCGCCTACATGCCCTTTACGCCCAGTCATTCCGATTAACGCTCGCACCCTCCGTATTACCGCGGCTGCTGGCACGGAGTTAGCC
+
CCCCCGGGGGGGGGGGGGGGGGGGGGGGGGGGGGGGGGGGGGGGGGGGGGGGGGGGGGGGGGGGGGGGGFGGGGGGGGGGGGEGGGGGCGGGGGGGGGCFGGGGGGGGGGGGGGGGGGGGGGGGGGGGDGGGGGGGGGGGGGFGGGFGGGGGGGGAEGGGGGGGGGFGGGGGGGGDFCFGGFFGG>8DFGGGGGGGGGGDCFFFEFAFFFFFCFFFFAF2533;8;CC;EDFFFEEF<BED1=@3?/)651<??AA:>0,4((,44??:;?02(6<A(7(-349:),424<?;99?<<AF2
@M04999:289:000000000-L3R54:1:1101:12785:15068 2:N:0:431
GACTACTGGGATATCTAATCCTGTTTGCTCCCCACGCTTTCGCATCTCAGCGTCAGTATCTGTCCAGAAGGCCGCCTTCGCCACCGGTATTCCTCCACATCTCTACGCATTTCACCGCTACACGTGGAATTCTACCTTCCTCTACAATACTCCAGATAACCAGTTTTAAGTGCAGTTCCCAGGTTGAGCCCGGGGCTTTCACACCTAACTTAATTATCCGCCTACATGCCCTTTACGCCCAGCCATTCCGATTAACGCTCGCACCCTCCGTATTACCGCCGCTGCTGGCACGGAGGTAGCC
+
CCCCCGGGGFGGGGGGGGGGGGGGGGGGGGGGEGGGGGGGGEGGEGGGGGGGGGGGGGGGGFGGGGGGFGGGGGGGGGGGGGGGGGGEGGGGGGGGGGGFFGGGGFG>CFGFFDEGGGGGGGGGGFGGFFFFGGGGGGGGGGGGFFGGGGGGGGF8EFDDGGGFCGGGGFGGDFGGFGFG7DDF9,DFFGFCGCEDDGGGAFAFFFF>=;EEECBFFF95A>>9BEEFB=BE=BEF@D6D<;(6?EEFFE6;(;EC0(,6>FB;7??:B>:047AA227(49;B>7?(8?210(((,44,.
@M04999:289:000000000-L3R54:1:1101:17041:15093 2:N:0:431
GGGGACTACCAGGGTATCTAATCCTGTTTGCTCCCCACGCTTTCGCATCTCAGCGTCAGTATCTGTCCAGAAGGCCGCCTTCGCCACCGGTATTCCTCCACATCTCTACGCATTTCACCGCTACACGTGGAATTCTACCTTCCTCTACAATACTCTAGTTAACCAGTTTTAAGTGCAATTCCTAGGTTGAGCCCAGGGCTTTCACACCTAACTTAATTATCCGCCTACATGCCCTTTACGCCCAGTCATTCCGATTAACGCTCGCACCCTCCGTATTACCGCTGCTGCTGGCACGGAGTT
+
CCCCCGGGGGGGGGGGGGGGGGGGGGGGGGGGGGGGGGGGGGGGGGGGGGGGGGGGGGGGGGGGGGGGGGGGGGGGGGGGGGGGGGGGGGGGGGGGGGGGGGGGGGGGGGGGGGGGGGGGGGGGGGGGGGGGGGGGGGGGGGGGGGGGGGGGGGGGGGGGGGGGGGGGGGGGGGGGFGFGGGGGGGGGGGGGGGGGGGGGFFFFFFFFFFFFFFFFFFFEFCFFFFFFFFEFFFFFEFFFFF@=D@@FFFEF@;DFFFFFBDFF@129:11:9?(4:44<66(4>>:>22?F04:(-(-1
@M04999:289:000000000-L3R54:1:1101:8210:15116 2:N:0:431
CCGGGGACTACCGGGGTATCTAATCCTGTTTGCTCCCCACGCTTTCGCATCTCAGCGTCAGTATCTGTCCAGAAGGCCGCCTTCGCCACCGGTATTCCTCCACATCTCTACGCATTTCACCGCTACACGTGGAATTCTACCTTCCTCTACAATACTCCAGATAACCAGTTTTAAGTGCAATTCCCAGGTTGAGCCCTGGGCTTTCACACCTAACTTAATTATCCGCCTACATGCCCTTTACGCCCAGTCATTCCGATTAACGCTCGCACCCTCCGTATTACCACGCCTGCTGCCACGGAGT
+
CCCCCGGGGGGGGGGGGGGGGGGFDFFGGFGGGGGFGGGFGGGFGGGGG:FGFGGGGGGGGDEFCDFGGGGGFFGGCFCGGGC@DGFFDFGGGGCGGGGGGGGGGFGGGGECFCGFGGGGGGGD@@EFFGGE>9FDFGGFCFGGCFFG8=FDFFGGFE8EGGFGF799FCFGCDDCADFCGGFG9ADCF@:7CF6C*94*3;>A9FA9@FDEFFFF@FFEF?5?=D2@0=EFFF4818@FF?09>0(/775)7?16;<26423(43;;B9?FF042(24<29)4:(,,42())(),-4(4(
@M04999:289:000000000-L3R54:1:1101:6605:15119 2:N:0:431
TGGAGACTACACGGGTATCTAATCCTGTTCGCTCCCCACGCTTTCGTCCATCAGCGTCAATCGGTATTTAGTAACCTGCCTTCGCAATCGGGGTTCTGTGTAATATCTATGCATTTCACCGCTACACTACACATTCCAGCTACTTCAATACTATTCAAGATTAACAGTATCAACGGCAGTTCTACAGTTAAGCTGCAGGTTTTCACCGCTGACTTATCAACCCGCCTACGGACCCTTTAAACCCAATAAATCCGGATAACGCTCGCATCCTCCGTATTACCGCGGCTGCTGGCACGGAGTT
+
CCCCCGGGGGFGGGGGGGFGGGGCACFFEFGGCGGGGGGCFGGGGGGGGGGFEEFGGGGGGGGGFFCGGGGGGGGGGGGGGGGGGG7FCFGGCF+AFGEFFGGGGFCFGGGGGGGGGGCAFGGGFCGGGE<AEGFGG;@FFDCCDFGDFCFFGGGGGGGFFDG=,=DEGDEGGG66?DFD=FEEFGG:DCCCFGG6C?F+9B9FF;CEBBBAFFBAE6B?F=9AAFF?=D=@52;@DE):>7;D?<@3=<EF;>;;@6>@;>6<6(380:?A?><0<?AAA((-39466:B?61)4-,444
@M04999:289:000000000-L3R54:1:1101:17186:15165 2:N:0:431
GGACTACACGGGTATCTAATCCTGTTTGCTCCCCACGCTTTCGCATCTCAGCGTCAGTATCTGTCCAGAAGGCCGCCTTCGCCACCGGTATTCCTCCACATCTCTACGCATTTCACCGCTACACGTGGAATTCTACCTTCCTCTACAATACTCCAGATAACCAGTTTTAAGTGCAATTCCCAGGTTGAGCCCGGGGCTTTCACACCTAACTTAATTATCCGCCTACATGCCCTTTACGCCCAGTCATTCCGATTAACGCTCGCACCCTCCGTATTACCGCGGCTGCTGGCACGGAGTTAGC
+
CCCCCGGGGGGGGGGGGGGGGGGGGGGGGGGGGGGGGGGGGGGGGGGGGGGGGGGGGGGGGGGGGGGGGGGGGGGGGGGGGGGGGGGGGGGGGGGGGGGGGGGGGGGGGGGGGGGGGGGGGGGGGGGGGGGGGGGGGGGGGGGGGGGGGGGGGFGGGGGGGGGGGGGGGGGGFGGGFDFGGGGGGGCGGGGGGEDDDGGGFFFFFFFF=DFEFFFFFFFF>DFF>DFF?=EDFFF<>@DFF?FFEAEFFEE;<;;C>D9<:>B07>?:B?>F042:A94;9192(24:0:BF((4(-8A24
@M04999:289:000000000-L3R54:1:1101:9044:15170 2:N:0:431
GACTACTCGGGTATCTAATCCTGTTTGCTCCCCACGCTTTCGCATCTCAGCGTCAGTATCTGTCCAGAAGGCCGCCTTCGCCACCGGTATTCCTCCACATCTCTACGCATTTCACCGCTACACGTGGAATTCTACCTTCTTCTACAATACTCCAGATAACCAGTTTTAAGTGCAGTTCCCAGGTTGAGCCCGGGGCTTTCACACCTAACTTAATTACCCGCCTACATGCCCTTTACGCCCAGTCATTCCGATTAACGCTCGCACCCTCCGTATTACCGCGGCTGCTGGCACGGAGTTAGCC
+
CCCCCGGGGGGGGGGGGGGGGGGGGGGGGGGGGGGGGGGGGGGGGGGGGGGGGGGGGGGGGGGGGGGGGGGGGGGGGGGGGGGGGGGGGGGGGGGGGGGGGGGGGGGGGGGGGGGGGGGGGGGGGGGGGGGGGGGGGGGGCFGGGGGGGGGGGGGGGGGGGGGGGGGGGGGGGGGGFGFGGGGGGGGGGGGGGGGDGGGGFFFFFFFFFFEFFFFFFFFFFFFFFEFFEFFEFEFFFFFF@FFFEFFEE;7@FFFF0(3(((-96<?B?91??FAFFFFF29;>B?2:<(.1;,((.2:A7
@M04999:289:000000000-L3R54:1:1101:4906:15176 2:N:0:431
GACTACCCGGGTATCTAATCCTGTTCGCTCCCCACGCTTTCGCTCCTCAGCGTCAGTGACGGCGCAGAGACCTGCCTTCGCCATCGGTGTTCTTCCCGATATCTACACATTCCACCGTTACACCGGGAATTCCAGTCTCCCCTACCGCACTCCAGTCCGCCCGTACCCGGCGCCGAGCCACCGTTAAGCGATGGACTTTCACACCAGACGCGACCAACCGCCTACGAGCTCTTTACCCCCAATAACTCCGGATAACGCTTGCCACATCCGTTGTACCGCTCCTGCTGGCACGTAGTACGCC
+
CCC,A6CF@@@@@,6CEFFFGF<66CCFGA6,BEFEGGGDGEEG8+,;9EFFGGGDEFCFC7++8@@FD8=D<FFDFFEFG7@,==FFC:?AFFF<4:7@F@FE,AFGGGCGAFF==A:CGFGGGG7F+,>FDA;DE,@=FEDFD8=;6@>F?79;FG5@CGGEGDGF*:ECEDDC)9A6*/>*;==GCEG*:5?<F4C7*@/6BF)78,7(4>)8055(<;:(86::12:).)6)).479:,)8).674(4(3-4(-:,,(())(5)46()-89)-49((-4)(3)3((504((())(3(
@M04999:289:000000000-L3R54:1:1101:23232:15209 2:N:0:431
GACTACAAGGGTATCTAATCCTGTTTGCTCCCCACGCTTTCGCATCTCAGCGTCAGTATCTGTCCAGAAGGCCGCCTTCGCCACCGGTATTCCTCCACATCTCTACGCATTTCACCGCTACACGTGGAATTCTACCTTCCTCTACAATACTCTAGTTAACCAGTTTTAAGTGCAATTCCTAGGTTGAGCCCAGGGCTTTCACACCTAACTTAATTATCCGCCTACATGCCCTTTACGCCCAGTCATTCCGATTAACGCTCGCACCCTCCGTATTACCGCGGCTGCTGGCACGGAGTTAGCC
+
CCCCCGGGGGGGGGGGGGGGGGGGGGGGGGGGGGGGGGGGGGGGGGGGGGGGGGGGGGFGGGGGGGGGGGGGGGGGGGGGGGGGGGGGGGGGGGGGGGGGGGGGGGGGGGGGGGGGGGGGGGGGGGGGACFGGGGGGGGGGGGGGFFGGGGGGDGGGGGGGGGGGGGGGGGGGGGGFGFGGGCFGFGGGGGGGGDGGGGGFFFFFFFFFFFEFFFFFFADFFFFFFFFE=DFFFFF2@BEFFFFFFFFE86?@?EFFF?(669B>DFFF>?FFF4:A1>F>>F>BF????FFF>>B?<AA7
@M04999:289:000000000-L3R54:1:1101:20404:15241 2:N:0:431
AGGACTACAGGGGTATCTAATCCTGTTCGCTACCCATGCTTTCGAACCTCAGCGTCAGTTACAGACCAGAGAGCCGCCTTCGCCACTGGTGTTCTTCCATATATCTACGCATTCCACCGCTACACATGGAGTTCCACTCTCCTCTTCTGCACTCAAGAAAAACAGTTTCAGCTGCACTTCCCCGGTTAAGCCGAGGGCTTTCACAGCTGACTTGTTCTCCCGCCTGCGTTCGCTTTACGCCCAATAAATCCGGACAACGCTTGCCGCCTACGTATTACCGCGGCTGCTGGCACGTAGTT
+
CCCCCGGGGGGGGGGGGGGGGGGGGGGGGGGGGGGGGGGGGGGGFFGFGGGGGGGGGGGGGGGGGGGGGGGGGGGGGGGGGGGGGGGGGGGGGGGGGGGGGGGFFGGGGGGGGGGGGGGGGGGGGGGGGGGGFGGGGGGGGGGGGGGGGGGGGGGGGGGGGGGGGGGGGGGGGGGGFGFGGGGGGGGGGGGGGGGGGGGGFFFFFFFFBEFFFFFFFFFEFFFFFFFFF@;DFFFFFFFF>6?=@E<65?=>619;BF9>??<?FFFFFFFFFFF?FFA<>60199:D?2:<?:3?:B>
@M04999:289:000000000-L3R54:1:1101:4153:15270 2:N:0:431
CGACTCTTCGGGAATCTAATCCTGTTTGCTCCCCACGCTTTCGCTCCCCAGCGTCAGTTTCTGTCCAGAGGGCCGCCTCCGCCCCCGGTTTTCCCCCACATCTCTACGCTTTTAACCCCGACACGTGGATTTCTCCCTTCCCCTCCAATACTCCAGTCACCCAGTTTTAAGTGCAATTCTCAGGTTAAGCCGGGGGCTTTCACACCTACCTTATTTACCCCCCTCCATGCCCTTTACGCCCATTCTTTCCGATTAACCCTTGCACCCTCCGTCTTACCGCGGCAGCTTCCTCGCATCATGC
+
-8A,,,,,;C;7++C,CF,CE,6-CE@,6,C@CC,C+8C@BE8,,6+,8;,;+86,,,,<,@,,,:66FC,,@6+@+@,=+=,+@+7+8+B+?,,A:C++,:,C;,,9++84?,,A,,@=++8C=8A+38,87,,@863@,,61@+;1@C9:@,@6,,3,<85,@D@:;<,73,2,?*B+5+5,,,,59CF*4*4)/)2;6+@C65)/((7<>+1+)+2()--1(((6AF?0(43).(-.3,())-)-66(-4(3)6)24,8:))43(4:>((4()).-43(,(,(,))))-4(,(().:<
@M04999:289:000000000-L3R54:1:1101:7714:15293 2:N:0:431
CGACTACTCGGGTATCTAATCCTGTTCGCTCCCCATGCTTTCGCACCCCAGCGTCGGTAGGGACCCAGAGAGCTGCCTTCGCTTTTGGCGTTCCTTCGTAGATTTGCGGATTTCACCCCTACACACGAAATTCCACTCTCCTCTGTCTCACCCAAGTGAATTGGTTTCGAGAGCATTCCGCCAGTTTTTGGCGACTTTCACTTTCAACCCCAACCCGATATGCCTTTCCGAAGGTCGATTCACCGCCTACGTGCCCTTTACGCCCAGTCATTCCGAAGAACACTTCCCCCCTCCGTCTTAC
+
CCCCCGGGGGGGGGGGGGGGGGGGGGGGGGGGGGGGGGGGGGGGGGEGGGGGGGGGGGGGGGGGGGGGGGGGGGGGGGGGGGGGGGGGGGGGGGGGGGGGFGGGGGGGGGGGGGGGGGGGGGGGGGGGGGGGGGGGGGGGGGGGGGGGGGGGGGEGGGFGGGFGGGGGGDGCEGGGFGFGGGGGFFGGGGGGGGEDGGGFFFFFFFFFD@@@?EFFFDA@DFEFFFFEA0;1;(.9>049>2AFBFFF:?(.(4317::<B?109(4:>9::A<??02(.8(842).(3>B(42(-314A2
@M04999:289:000000000-L3R54:1:1101:16977:15309 2:N:0:431
CCCCGACTACTCGGGTATCTAATCCTGTTTGCTCCCCACGCTTTCGTATCTCAGCGTCAGTATCTTTCCAGAGGGCCGCCTTCGCCACCGGTATTCCTCCACATCTCTACGCATTTCACCGCTACACGTGGAATTCTACCTTCCTCTACAATACTCCAGATAACTAGTTTTAAGTGCAATTCCCAGGTTGAGCCCGGGGCTTTCACACCTAACTTACTTATCCGCCTACATGCCCTTTACGCCCAGTCATTCCGATTAACGCTCGCACCCTCCGTATTACCGGGGCTGCTGGCAGGGAGTT
+
A6<CCGGGGGG@;C:FFGGGFGGGEGGGGFFGGGFGEGC@EFEGGC,C,,B6AFFFGGGF@,CE@,<,E@96,AFG,FFGG@FDGCF==>F:FFEF<FGCFGFDEF;B9<DE@FGEF9F@FEGFCGD+?ECEAF@DFFGA@C??EFG8,=9@@EEFFGGG98,3,2,2=C,@,,?ECG7C?FF,@:8DE,@@F:C5>D49?FFF66BF>DF=BFFA4A+9AE;5BF=;;;93=431@4>6?<B12<E))96CC1(:BF<)(7?-21362118,42(4()..((,(,718)).,((-(-(-.
@M04999:289:000000000-L3R54:1:1101:27454:15317 2:N:0:431
TGACTACCGGGGTATCTAATCCTGTTCGCTACCCATGCTTTCGAGCCTCAGCGTCAGTAACAGACCAGAGAGCCGCCTTCGCCACTGGTGTTCTTCCATATATCTACGCATTTCACCGCTACACATGGAGTTCCACTCTCCTCTTCTGCACTCACGCCTCTCAGTCTCCGATGCTCTTCCTCAGTTAATCTAGGGGCTGTCACATTCAGACTTAAAAGACCGCCTGCGCTCCCTTTACGCCCAATAAATCTGGACAACGCTTCCCACCTACCTAGTACCTCCGCTGCTGGCGCATAGTTGG
+
CCC<B<@F77@:FEE@FGFD<FEDC,,B+F:6E@@,6ECC@F76EF+F<<@,@B@FGGCF<<CAFDC,6CFGDFFCFGCFD,8:4,::F,4,,9E?FCF<@F99E5AA+F::@A5A54@>>BF?EB9=<,,AF9,7,6=DGDGCDA3,7:DDDF,,,+6+,@=,E+,226C+@>+:+8?+=:+45@3,7:5,,,,;>>**3=+<+?B>9*::C6=+:+:-;(6@25>(-(,(,,)6))(.:1;15;))./))1)/4=?011(()(-43((,())).---).(4::694?(((,(((5-))(
@M04999:289:000000000-L3R54:1:1101:25616:15351 2:N:0:431
ACCGACTACCGGGGTATCTAATCCTGTTTGCTCCCCACGCTTTCGCATCTCAGCGTCAGTATCTGTCCAGAAGGCCGCCTTCGCCACCGGTATTCCTCCACATCTCTACGCATTTCACCGCTACACGTGGAATTCTACCTTCCTCTACAATACTCCAGATAACCAGTTTTAAGTGCAGTTCCCAGGTTGGGCCCGGGGCTTTCACACCTAACTTAATTATCCGCCTACTTGCCCTTTACGCCCAGTCATTCCGATTAACGCTCGCACCCTCCGTATTACCGCGGCTGCTGGCACGGAGTTT
+
CCCCCGGGGGGGGGGGGGGGGGGGGGGGGGGGGGGGGGGGGGGGGGGGGFGGGGGGGGGGFGGGGGGGGGGGGGGGGGGGGGGGGGGGGGGGGGGGGGGGGGGGFGGFGGGGGGGGGGGGGGGGGGGGGGEGFGGGGGGGDGGGGGGGGFGGGGGGGGGGGGGGDDECCFGGGG?ACFFGGGGGG6:EGGGGGGGDGGGGFFFFFFFD=E@FFFFFFFF<AE@FDFFDF?)9;;E;E>E>DFFF6?FBF<DAB??F:AF06:37B(43??F:(((4:):A016179(120>0(.4(,(,1)
@M04999:289:000000000-L3R54:1:1101:12658:15363 2:N:0:431
GGACTACTGGGGTATCTAATCCTGTTTGCTCCCCACGCTTTCGCATCTCAGCGTCAGTATCTGTCCAGAAGGCCGCCTTCGCCACCGGTATTCCTCCACATCTCTACGCATTTCACCGCTACACGTGGAATTCTACCTTCCTCTACAATACTCTAGTTAACCAGTTTTAAGTGCAATTCCTAGGTTGAGCCCAGGGCTTTCACACCTAACTTAATTATCCGCCTACATGCCCTTTACGCCCAGTCATTCCGATTAACGCTCGCACCCTCCGTATTACCGCGGCTGCTGGCCCGTAGTTAGC
+
CCCCCGGGGGGGGFGGGGGGGGGGGGGGGGGGFGGGGGGGGGGGGGGGGGGGGGGGGFGGGGGGGGGGGGGGGGGGGGGGECGGGGGGEFGGGGGGGGGGGFGGGGGGGGGGGGGGGGGGGGGGGGG7?FDGGGGGGGGGGGGGGGEEGGGGGGGGFGGGFFEF9DGGFFGGGGGDBDFGGFGGFGGF?EGFGGG6@?DDBFFFFBFFFBEAFFFEEABFDDDA=BEEE@3>E@BFEF?B==>BEEE37E121;@F<@B6<@>BFB:???BFF0:AF<<;6>BFFF:?0,(,3-((4<B99
@M04999:289:000000000-L3R54:1:1101:22844:15366 2:N:0:431
ACGGACTACCGGGGTATCTAATCCTGTTTGCTCCCCACGCTTTCGCTCCTCATCGTCCGTATCTGTCCAGAAGGCCGCCTCCGCCACGGTTATTCCTCAACACTTCTACTCTTTCCACCGCAACACGTGGAATTCTCCCTTCCTCTACAATCCTCCACATAACCAGTTTTAATTGCATTTCCAAGGTTGACCCCGGGGCTTTCACACCTACCTTAATTATCCGCCTACATGCCCTTTACGCCCTGTCATTCCGATTAACGCTCGCACTCTCCGTATTACCGCGTCTCCTGTCTCGTAGTTT
+
-A<,AFFDFEC@CCFCFC<,EFF<EAC6CFGFECFC,++6@CE<,B,,8,B,,C::@,+CEGECECCFCEG<EFFGDEFE:FEGGGD+@98,5AF9@F9,?A7,,A,,9,,,,9,59A,B@++46+CFFE7,8,CD,6=3=D=,9@EAA,E,6,,,6,@,3@A,@D9=C7:,,,29++?CFF+<,@E<,,,@?E*<4***/181++9?3((0*+08*1+9>*6=?@((()1/)3(())1:(6((/6=?)66)5,4(,-)(--,(((-(.68:(-3(()-)410(2,4242))).44((-.)
@M04999:289:000000000-L3R54:1:1101:26340:15404 2:N:0:431
GACGGACTACCGGGGTATCTAATCCTGTTTGCTCCCCACGCTTTCGCATCTCAGCGTCAGTATCTGTCCAGAAGGCCGCCTTCGCCACCGGTATTCCTCCACATCTCTACGCATTTCACCGCTACACGTGGAATTCTACCTTCCTCTACAATACTCCAGATAACCAGTTTTAAGTGCAGTTCCCAGGTTGAGCCCGGGGCTTTCACACCTAACTTAATTATCCGCCTACATGCCCTTTACGCCCAGTCATTCCGATTAACGCTCGCACCCTCCGTATTACCGCGGCTGCTGGCACGGAGTT
+
CCCCCGGEGGGGGGGGGGGGGGGGGGGGGGGGGGGGGGGGGGGGGGGGGGGGGGGGGGGGGGDFGGGGGGGGGFGGGFGGGGGGGGGGGGGGGDGGGGGGGGGGGGGGGGGGGGGGGGGGGGGGGGGGGGGGGGGGGGGFGGGGGGGGGGGGGGFFGGGGGGGGGGGFFGGGGGGFFGFGD?+EFGGGGGCGGGGGGGGGFFAFFFFFDFFE=FFFFF>?FFC6?FFFFFFFFFFEFE<FDFFFF1@EFC?45?FBFFB>?9:130039?FFF>14::BFB:>17BFB623:?:,(43((.
@M04999:289:000000000-L3R54:1:1101:21986:15433 2:N:0:431
CGACTACCAGGGTATCTAATCCTGTTCGCTCCCCACGCTTTCGTCCATCAGCGTCAACCGGTATTTAGTAACCTGCCTTCGCAATCGGGGTTCTGTGTAATATCTATGCATTTCACCGCTACACTACACATTCCAGCTACTTCAATACTATTCAAGATTAACAGTATCAACGGCAGTTCTACAGTTAAGCTGCAGGTTTTCACCGCTGACTTATCAACCCGCCTACGGACCCTTTAAACCCAATAAATCCGGATAACGCTCGCATCCTCCGTATTACCGCGCCTGCTGGCACGGAGTTAGC
+
CCCCCGGGGGGGGGGGGGGGGGGGGGGGGGGGGGGGGGGGGGGGGGGGGGGGGGGGGGGGGGGGGGGGGGGGGGGGGGGGGGGGGGGGGGGGGGGGGGGGGGGGCGGGFGGGGGGGGGGGGGGFGGGGGGGCFGGFFGGGGCDFGCGGGGGGGGGGGGCFFGGGGGGGGGGGGGGGFGFGGGGGGGGGGGGGGFGGGGGGFFFFD>??ACE?EFFFFFFFFFFFFB2@2>@FFF;9C<EFFF?@EAFFEFF90;<AFD>BFFB;?97)7:9118()<ABFF19?0(42??B?B(6032:B:
@M04999:289:000000000-L3R54:1:1101:29135:15438 2:N:0:431
TGCGACTACCCGGGTATCTAATCCTGTTCGCTACCCATGCTTTCGAACCTCAGCGTCAGTTACAGACCAGAGAGCCGCCTTCGCCACTGGTGTTCTTCCATATATCTACGCATTCCACCGCTACACATGGAGTTCCACTCTCCTCTTCTGCACTCAAGAAAAACAGTTTCAGCTGCACTTCCCCGGTTAAGCCGAGGGCTTTCACAGCTGACTTGTTCTCCCGCCTGCGTTCGCTTTACGCCCAATAAATCCGGACAACGCTTGCCACCTACGTATTACCGCGGCTGCTGGCACGTAGTT
+
CCCCCGGGGGGGGGGGGGGGGGGGGGGGGGGGGGGGGGGGGGGGGGGGGGGGGGGGGGGGGGGGGGGGGGGGGGGGGGGGGGGGGGGGGGGGGGGGGGGGGGGGGGGGGGGGGGGGGGGGGGGGGGGGGGGFGGGGGGGGGGGGGGGGGFGGGFGGGGGGGGGGGGGGGGGGGGGGFGFGGGGGGGGGGGGGGGGGGGGGFFFFFFFFBEFFEFFFFFFEFFFFFFFF@FFDDFDFFEC3;@F;0:?<FFFF>04(4<?09<::8>97385::3,-49A6:96>939FF)8:(.3,((,.
@M04999:289:000000000-L3R54:1:1101:15082:15460 2:N:0:431
AAGACTACTAGGGTATCTAATCCTGTTTGCTCCCCACGCTTTCGCATCTCAGCGTCAGTATCTGTCCAGAAGGCCGCCTTCGCCACCGGTATTCCTCCACATCTCTACGCATTTCACCGCTACACGTGGAATTCTACCTTCCTCTACAATACTCCAGATAACCAGTTTTAAGTGCAATTCCCAGGTTGAGCCCGGGGCTTTCACACCTAACTTAATTATCCGCCTACATGCCCTTTACGCCCAGTCATTCCGATTAACGCTCGCACCCTCCGTATTACCTCGGCTGCTGGCACGGATTTAC
+
CCCCCGFGGGGGGGGGGGGGGGGGGGGGGGGGGGGGGGGGGGGGGGCFGGGGGGGDGGGFGGGGGGGGFGGGGGGGGGGGGGGGGGGGDG7FGGGFGGGGGGGGGGFFGGGGGGGGGGGGCEGGGGGGGFGF8DGGGFGGGFFAFGGGCFFGGGGGGGGGGGGGGGGGGGFGGGFGFGFGFGGGFFGGECGGCE>D>DGGFFFFFF5F@3BEEFFFE9FFFDF9@?BEFCEFBFFFFF<FBBD?E@AE?EE116;;4>?0;3(((7>2,-2(42<7<>4).3(4:>?F?(4(,-40,336-
@M04999:289:000000000-L3R54:1:1101:10717:15466 2:N:0:431
GCGACTACTGGGGTATCTAATCCTGTTCGCTACCCATGCTTTCGAACCTCAGCGTCAGTTACAGACCAGAGAGCCGCCTTCGCCACTGGTGTTCTTCCATATATCTACGCATTCCACCGCTACACATGGAGTTCCACTCTCCTCTTCTGCACTCAAGAAAAACAGTTTCAGCTGCACTTCCCCGGTTAAGCCGAGGGCTTTCACAGCTGACTTGTTCTCCCGCCTGCGTTCGCTTTACGCCCAATAAATCCGGACAACGCTTGCCACCTACGTATTACCGCGGCTGCTGGCACGTAGTT
+
CCCCCGGGGGGGGGGGGGGGGGGGGFGGGGGGGGGGGGGGGGGGGGGGGGGGGGGGGGGGGGGGGGGGGGGGGGGGGGGGGGGGGGGGGGGFGGGGGGGGGGGGGGGGGGGGGGGGGGGGGGGGGGGGGGGGGGGGGGGGGGGGGGGGFGGGGGGGGGGGGGGGGGGGGGGGGGGGFGFGGGGGGGGGGGGGGGGDGGGGFFFAFFF4>EDFFFFFFFFFF@FFFFFFFFFFFF0?EFFFB>@;@FEECEF;>FFF?FFB0????A??FFF?FFAFFFFF>FFF>FFF??6:2(,.8:A
@M04999:289:000000000-L3R54:1:1101:2595:15516 2:N:0:431
TGACTACCCGGGTATCTAATCCTGTTTGCTCCCCACGCTTTCGCATCTCAGCGTCAGTATCTGTCCAGAAGGCCGCCTTCGCCACCGGTATTCCTCCACATCTCTACGCATTTCACCGCTACACGTGGAATTCTACCTTCCTCTACAATACTCCAGATAACCAGTTTTAAGTGCAATTCCCAGGTTGAGCCCGGGGCTTTCACACCTAACTTAATTATCCACCTACACGCCCTTTACGCCCAGTCATTCCGATTAACGCTCGCGCCCCCCGTATTACCGCGGCTGCTGGCACGGAGTTAGC
+
CCCCCEC6FFEGFCFFGGFGGCEGGFGFGFEFCGGGGGGGGGGGC@+FCGFGGGGGGCFGGGGF<FGGGFEFFGGGGGGGGGGGGGGGF:FAFGCGG=8EFGCFGGGGGGGGG<EGEFGDEGGGGEFE7E?FGGGGGF=FD,BDFFECGF8@EDGG,AC8=FGFGDAFGGGFGGGGFCF+:DGEGDGGFGGGEGG7*CGGAFFFFFAFFBEE9C8BE68*:>BFEFEBFB;@93;))/6=;7<EE<?7??;3;<BFF6(((491(1((-763(,469416>2,(,(4::?()4((4::4<2
@M04999:289:000000000-L3R54:1:1101:20159:15520 2:N:0:431
TTACGACTACCGGGGTATCTAATCCTGTTTGCTCCCCACGCTTTCGCATCTCAGCGTCAGTATCTGTCCAGAAGGCCGCCTTCGCCACCGGTATTCCTCCACATCTCTACGCATTTCACCGCTACACGTGGGATTCTACCTTCCTCTACAATACTCCAGATAACCAGTTTTAAGTGCAATTCCCAGGTTGAGCCCGGGGCTTTCACACCTAACTTAATTATCCGCCTACATGCCCTTTACGCCCAGTCATTCCGATTAACGCTCGCACCCTCCGTATTACCGCGTCTGCTGGCACGGAGTT
+
CCCCCGGGGGGGGGGGGGGGGGGGGGGGGGGGGGGGGGGGGGGGGGGGGGGGGGGGGGGGGGGGGGGGGGGGGGGGGGGGGGGGGGGGGGGGGGGGGGGGGGGGGGGGGGGGGGGGGGGGGGGGGGGGGGGGGGGGGGGGGGGGGGGGGGGGGGGGGGGGGGGGGGGGGGGGGGGCFGFDGGGGGGGGGGGGGGGGGGGGFFFFFFFFFFEFFFFF=FFFFFF?DFFFFFFFFFFFFFEFFFFF@D@EFFFFFFFFFFFFFF?<9B6>>?B??F18?BAA>1;B-43:>AF>?:<B366:4
@M04999:289:000000000-L3R54:1:1101:29311:15520 2:N:0:431
GGGACTACACGGGTATCTAATCCTGTTTGCTCCCCACGCTTTCGCATCTCAGCGTCAGTATCTGTCCAGAAGGCCGCCTTCGCCACCGGTATTCCTCCACATCTCTACGCATTTCACCGCTACACGTGGAATTCTACCTTCCTCTACAATACTCCAGATAACCAGTTTTAAGTGTAGTTCCCAGGTTGAGCCCGGGGCTTTCACACCTAACTTAATTATCCGCCTACATGCCCTTTACGCCCAGTCATTCCGATTAACGCTCGCACCCTCCGTATTACCGCGGCTGCTGGCACGGAGTT
+
CCCCCGGGGGGGGGGGGGGGGGGGGGGGGGGGGGGGGGGGGGGGGG@FGGGGGGGGGGGGGGGGGGGGGGGGGGGGGGGGGGGGGGGGGGGGGGGGGGGGGGGGGGGGGGGGGGGGGGGGGGGGGGGGGGGGGGGFGGGGGGGGGGGGGGGGGFGGGGGGGGGGGGGGGGGGFGGGFGFGDFGGGGGGGGGFGDEGGDGGFFFFFFFFFFFFFFFFFFFEFDB@FFBEFFFE@EFFFEFFFF;;E<EFFFFF<FFFFE0;F:96>;48:BB><(436<A?0>9>BFFFFBB(.34918:
@M04999:289:000000000-L3R54:1:1101:23647:15539 2:N:0:431
CGACTACCGGGGTATCTAATCCTGTTTGCTACCCACGCTTTCGAGCATGAACGTCAGTGTTATCCCAGGAGGCTGCCTTCGCCATCGGTATTCCTCCACATCTCTACGCATTTCACTGCTACACGTGGAATTCTACCTCCCTCTGACACACTCTAGTTAGACAGTTTCAAATGCACGTCCCAAGTTGAGCTCGGGGATTTCACATCTGACTTATCTAACCGTCTGCGCTCGCTTTACGCCCAGTAATTCCGATTAACGCTCGCACCCTACGTATTACCGCGGCTGCTGGCCCGTAGTTAGC
+
<C<@CCGFC@CGGGFGDFGFFF<FEDGGFGGGGGF@@FEGGFGEGGCFGGGGGGGGGFDFFFGGGGGCFGGGGGGGGGGGFGDCCFEDBEFEEAEEGFGFGGGGGGGGG@FGGGGGGGGGGGGGGGGGG?A:FDGGGFGGGGGEDF;?FDGFFDFAD=CFGGGG=FCFGGGCCF8F9=FDGGFGGGEGFG7C9:EG5DFFFFFFFFFFAECECFF>E6>>>):)-65>@@=>55(.973A@216C)6)17((43(9E<BFFFFFFFF:<?6(222::44(((-290).81(44(4424442
@M04999:289:000000000-L3R54:1:1101:22479:15565 2:N:0:431
GAGGACTAGTCGGCAATCTAATCCTGTTCACTCCCCATGCTCTCGTACCTCAGCGTTAGTTACAGTCCCGCGAGCCGCCTTCGCCACTGGTGTTCTTCCATATCACCACGCTGTACACCGCTACACATGGCGTGCCACTCTCTCCTTCTGCATCCAAGTAAATCAGTTTGAGTTGCACTCCTCCGGTTAAGCCGATCGATTTCAAACCTCACTCTTTCTTCCCCCGTGATTCGCTCTTCGCCCAATAAACTCGGACATCGCTTGCCACCTACGTTTTACCTCGCATGCTCGCATGTGGATC
+
--ACCD8F,6,++++86@@C,,6@6,;;C,6E,6CFC@,<,,C<6,86BF,;;,7B,@CFA,666,,,,++8+++8++@FFD,,4F=BF,,,:,?F,:<,,,C?,,,CFF7=++,,,,9+8+88:4,,,4,@6+8@,@DE,3,,,,3=8,,@,,,,3,,3@=,,>+7,7,,5,22E*=++++5:>*5**2,,4*=***3*+3+1++*2((.5*+++*++*4/(-61((((/7(/3(/)7)1(((-,829)))4(,--).8((-(,()),,,(44(,(.-))-,(((,))),40(()).),)
@M04999:289:000000000-L3R54:1:1101:6039:15571 2:N:0:431
GGTGACTACTGGGGTATCTAATCCTGTTCGCTACCCATGCTTTCGAGCCTCAGCGTCAGTAACAGACCAGAGAGCCGCCTTCGCCACTGGTGTTCTTCCATATATCTACGCATTTCACCGCTACACATGGAGTTCCACTCTCCTCTTCTGCACTCAAGTCTCTCAGTTTCCGATGCTCTTCCTCGGTTAAGCTGAGGGCTTTCACATTCAGACTTAAAAGACCGCCTGCGCTCCCTTTACGCCCAATAAATCCGGACAACGCTTGCCACCTACGTATTACCGCGGCTGCTGGCACGTAGTT
+
CCCCCGGGGGGGGGGGGGGGGGGGGGGGGGGGGGGGGGGGGGGGGGGGGGGGGGGGGGGGGGGGGGGGGGGGGGGGGGGGGGGGGGGGGGGGGGGGGGGGGGGGGGGGGGGGGGGGGGGGGGGGGGGGGGGGFGGGGGGGGGGGGGGGGGGGGGGGGGGGGGGGGGGGGGGGCEGGFGFGGGGGEDEGEFGFGGG?FGGGFFFFFFFFFFCEFFFFFAB;>B>BBFFDFFFFFFFFE@FFDDB9<?1=E<CE;BBD697?1>FB?B>AFFFFFFFFF?A228>>B>>FFF?B?0218:8?<
@M04999:289:000000000-L3R54:1:1101:25622:15574 2:N:0:431
AGACTACCGGGGTATCTAATCCTGTTCGCTACCCATGCTTTCGAGCCTCAGCGTCAGTAACAGACCAGAGAGCCGCCTTCGCCACTGGTGTTCTTCCATATATCTACGCATTTCACCGCTACACATGGCGTTCCACTCTCCTCTTCTGCACTCAAGTCTCTCAGTTTCCGATGCTCTTCCTCAGTTAAGCTGAGGGCTTTCACATTCAGACTTAAAAGACCGCCTGCGCTCCCTTTACGCCCAATAAATCCGGACAACGCTTGCCACCTACGTATTACCGCGTCTGCTGGCACGTAGTTAC
+
AC,,8,;6+++8F;6@C@<6C9,C<<9@CF7:CFA<8FFAFGF?,6@<C<,C6BFG:696E<ECF786CC,:<FCEGG75<C:4CF8FBB,B,C,A?,:,:,,5,,4+>+@4,,C,?:FGCE,E,99,,+8@FFGGF89D431===F,==8,61837@8@,32EE7=ADE@E67C,+=BF7@76EFD;,:@AC85>0C*3<+++4+++:*05884=:1@BA>BF=@22@0;@F@4)>9(:;3,(6;3))1=B3(-(4:661<??4-418(.22,5().4?BB9(((.<2((.3(.3(8::)
@M04999:289:000000000-L3R54:1:1101:28645:15585 2:N:0:431
GCGACTACAGGGGTATCTAATCCTGTTTGCTCCCCACGCTTTCGCATCTCAGCGTCAGTATCTGTCCAGAAGGCCGCCTTCGCCACCGGTATTCCTCCACATCTCTACGCATTTCACCGCTACACGTGGAATTCTACCTTCCTCTACAATACTCCAGATAACCAGTTTTAAGTGCAATTCCCAGGTTGAGCCCGGGGCTTTCACACCTAACTTAATTATCCGCCTACGTGCCCTTTACGCCCAGTCATTCAGATTAACGCTCGCACCCTCCGTATTACCGCGGCTGCTGGCCCTGATGTAC
+
CCCCCGGGGGGGGGGGGGGGGFEFCGGGDGGGGGGCG7CFEFFEGDGGDG9CFGGCEFEFFCGFGGGAFF8FCEFGG@=CGDGGGGGFGGEGGGGGGFFFGGGGGGCFGEFFGFGG9FCGEGGGGGGCCCGGGGGBFFGGGGGGGGCCEGCFGEDEFGGG,@D=8DG8DFDFCCDF9DFF=CF,BFGF6CCF@CGG*;DD@89BFF>4>34A*8=B96B<B@2/82(8831=368@367DFF7((//77<)9)9.94><(38190108?::(48?2:A<:9((496(8>2(((((,.).)-
@M04999:289:000000000-L3R54:1:1101:18469:15591 2:N:0:431
TGGACTACCCGGGTATCTAATCCTGTTTGCTCCCCACGCTTTCGCATCTCAGCGTCAGTATCTGTCCAGAAGGCCGCCTTCGCCACCGGTATTCCTCCACATCTCTACGCATTTCACCGCTACACGTGGAATTCTACCTTCCTCTACAATACTCCAGATAACCAGTTTTAAGTGCAGTTCCCAGGTTGAGCCCGGGGCTTTCACACCTAACTTAATTATCCGCCTACATGCCCTTTACGCCCAGTCATTCCGATTAACGCTCGCACCCTCCGTATTACCGCGGCTGCTGTCACGGAGTTAC
+
CCCCCGGGGGGGGGGGGGGGGGGGGGGGGGGGGGGGGGGGGGGGG7FGGGGFGGGGGGGGGGGGGGGGGGGGGGGGGGGGGGGGGGGGGGGGGGGGGGGGGGGGGGGGGGGGGGGGGGGGGGGGGGGGGGGGFGGFGGGGGGGGGGGGGGGGGGGGGGGGGGGGGGGGGGFGGGGGFGFGGGGGGGGGGGGGGGGGGGGGFAFFFFFFFFFFFFFFFFFFFFFFFFFEFFFFFFFFFE;D99;?;E@56CCE?F<;EFFFF:90>BB<?:?B??BBFFB?BF;>B(2:?),5>??0(3())
@M04999:289:000000000-L3R54:1:1101:15994:15631 2:N:0:431
AGCTGACTACCCGGGTATCTAATCCTGTTCGCTCCCCACGCTTTCGTCCATCAGCGTCAATCGGTATTTAGTAACCTGCCTTCGCAATCGGGGTTCTGTGTAATATCTATGCATTTCACCGCTACACTACACATTCCAGCTACTTCAATACTATTCAAGATTAACAGTATCAACGGCAGTTCTACAGTTAAGCTGCAGGTTTTCACCGCTGACTTATCAACCCGCCTACGGACCCTTTAAACCCAATAAATCCGGATAACGCTCGCATCCTCCGTATTACCGCGGCTGCTGGCACGGAGTT
+
CCCCCGGGGGGGGGGGGGGGGGGGGGGGGGGGGGGGGGGGGGGGGGGGGGGGGGGGGGGGGGGGGGGGGGGGGGGGGGGGGGGGGGGGGGGGGGGGGGGGGGGGGGGGGGGGGGGGGGGGGGGGGGGGGGGGGGGGGGGGGGGGGGGGGGGGGGGGGGGGGGGGGGGGGGGGGGGGFGFGGGGGGGGGGGFCFGGGGGGGFFFFFFFFFFFFFFFFFFFFFFFFFFFFFFFFFFFFFECFFFFFFFFFFFFF@6>FFFFFF912>FB?B?<A?0<FFB9B<(7>>>;9625:?<?B>9044
@M04999:289:000000000-L3R54:1:1101:28008:15653 2:N:0:431
AAGGCGACTACCAGGGTATCTAATCCTGTTTGCTCCTCACGCTTTCGCATCTCAGCGTCAGTATCTGTCCAGAAGGCCGCCTTCGCCACCGGTATTCCTCCACATCTCTACGCATTTCACCGCTACACGTGGAATTCTACCTTTCTCTACAATACTCCAGATAACAAGTTTTAAGTGCAATTCCTAGTTTGAGCACGGGGCTCTCACACTTCATTTTATTATCTGTCTCCATGCCCTTTACGCCCAGTCATTCCGCTTAATGCTCGCACTTTCCGTATTACCGCTGCTGCTGGCACGGAGT
+
<CC@CCF7F7,6,@,,E66C<FF9@DFFFEEGF<FF,CFFF?F7FA:F76F@FFGGG7@CCEG9CF9E,@@8,B<FFBFG+@:,BFC:C8=+7C,?F<,,:EEE=EF<EAFC+??F9FA,,@+++4,,48648,,7=E;;=,6,,3,@=,,6EGFGGF,=,8@,,2@,@EFFG=?=+BB+++5=,7@3E@;9CG,=67;*9**;>*+/<)***+++*4=6=A2*1***/*04>(05>(.B:2((6;(/))))99=((633))))1(,,3()4).42(889).(3(-9:2?:B?1(4((,(-
@M04999:289:000000000-L3R54:1:1101:11362:15773 2:N:0:431
GGACTACTGGGGTATCTAATCCTGTTCGCTCCCCACGCTTTCGTCCATCAGCGTCAATCGGTATTTAGTAACCTGCCTTCGCAATCGGGGTTCTGTGTAATATCTATGCATTTCACCGCTACACTACACATTCCAGCTACTTCAATACTATTCAAGATTAACAGTATCAACGGCAGTTCTACAGTTAAGCTGCAGGTTTTCACCGCTGACTTATCAACCCGCCTACGGACCCTTTAAACCCAATAAATCCGGATAACGCTCGCATCCTCCGTATTACCGCGGCTGCTGGCACGGAGTTAGC
+
CCCCCGGFGGGGGGGGGGGGGGGGGGGGGGGGGGGGGGGGGGGGGGGGGGGGGGGGFGGGGGGGGGGGGGGGGGGGGGGGGGGGGGGGGGGGGGGGGGGGGGGGGGGGGGGGGGGGFGGGGGGGGGGGGGGGGGGGGGGGGGGGGGGGGGGGGGGGGGGGGGGGGGGGGGGGGGGGFDFFGGFGGGGGGGGGGGGGFGGGFFFFFFF>AFFFFFFFFFF=EFFDDFFDDFFFDFEFF=EF7??FFF>E?;>2(6;A@?>D;42>FF?7<BB:(3:)64:>>B04;<2?01:??;93<:BFA
@M04999:289:000000000-L3R54:1:1101:13266:15776 2:N:0:431
GACTACCCGGGTATCTAATCCTGTTCGCTCCCCACGCTTTCGTCCATCAGCGTCAATCGGTATTTAGTAACCTGCCTTCGCAATCGGGGTTCTGTGTAATATCTATGCATTTCACCGCTACACTACACATTCCAGCTACTTCAATACTATTCAAGATTAACAGTATCAACGGCAGTTCTACAGTTAAGCTGCAGGTTTTCACCGCTGACTTATTAACCCGCCTACGGACCCTTTAAACCCAATAAATCCGGATAACGCTCGCATCCTCCGTATTACCGCGGCTGCTGGCACGGAGTTAGCC
+
CCCCCGGGGGGGGGGGGGGGGGGGGGGGGGGGGGGGGGGGGGGGGGGGGGGGGGGGGGGGGGGGGGGGGGGGGGGGGGGGGGGGGGGGGGGGGGGGGGGGGGGGFGGGGGGGGGGGGGGGGGGGGGGGGGGGGGGGGGGGGGGGGGGGGGGGGEGGGGGGGGGGGGGGGGG@GGGGFGFGGGGGGGGGGGGGGGGGGGGGFFFFFFFEFFFFFFFFFFFFEAFDFF9==>FDFFFFEFFFFFFFEEFCEF@FDFFFFFF?FFFFFBFA?>??<:<A63>>9>BF:0)2:??<>9>??A<<:
@M04999:289:000000000-L3R54:1:1101:6745:15780 2:N:0:431
GCGACTACCCGGGTATCTAATCCTGTTCGCTCCCCACGCTTTCGTCCATCAGCGTCAACCGGTATTTAGTAACCTGCCTTCGCAATCGGGGTTCTGTGTAATATCTATGCATTTCACCGCTACACTACACATTCCAGCTACTTCAATACTATTCAAGATTAACAGTATCAACGGCAGTTCTACAGTTAAGCTGCAGGTTTTCACCGCTGACTTATCAACCCGCCTACGGACCCTTTAAACCCAATAAATCCGGATAACGCTCGCATCCTCCGTATTACCGCGGCTGCTGGCACGGAGTT
+
CCCCCGGGGGGGGGGGGGGGGGGGGGGGGGGGGGGGGGGGGGGGFGGGGGGGGGGGGGGGGGGGGGGGGGGGGGGGGGGGGGGGGGGGGGGGGGGFGGGGGGGGGGGGGGGGGGGGGGGGGGGGGGGGGGGGGGGGGGGGGGGGGGGGGGGGGGGGGGFGGGGGGGGGGGGGGGGGFGFGDGGGGGGGDGFGFGGGGGGGFFFFFFFEBFFFFFFFFFFFF@@BD>DFF?@FFFFE9?4*6078@EA;ECEFFFD?ABFFFFFFFB>??A(,-6<:<BFF>F4;B;BF?044??((-2:
@M04999:289:000000000-L3R54:1:1101:21091:15783 2:N:0:431
GTAGACTACAAGGGTATCTAATCCTGTTTGCTCCCCACGCTTTCGCATCTCAGCGTCAGTATCTGTCCAGAAGGCCGCCTTCGCCACCGGTATTCCTCCACATCTCTACGCATTTCACCGCTACACGTGGAATTCTACCTTCCTCTACAATACTCCAGATAACCAGTTTTAAGTGCAATTCCCAGGTTGAGCCCGGGGCTTTCACACCTAACTTAATTATCCGCTTACATACCCTTTACGCCCAGTCATTCCGATTAACGCTCGCACCCTCCGTATTACCGCGGTTGCTGGCCCTGAGTTT
+
CCCCCGGGGGGGGGGGGGGGGGGGGGGFFGGGGGGGGGGGGGGGEGGGDFFGGGGGGGGGDGGGGGGGGGGFFGFGFGGGGGGGGGGGGGGGGGGGGGGGGGGGFGGGGGGGGGFGGGFGGGGGGGGGFGGFA8FGFGFGGGGGGGGGGFGGGGGGFCCGFGFGGGFGGGCFF=DGFGFGGGCFG8F?FGGGGGE>9CDD6?FFFFFFFFEFFF>>EFFFFC@DDFFBEFFFD=EFF<E3<6>?(/7@576CE6;@F3)1((16>(296<BF6,1<?<6)(437((-16480((-2(4:4)
@M04999:289:000000000-L3R54:1:1101:23145:15817 2:N:0:431
GGAGACTACAAGGGTATCTAATCCTGTTTGCTCCCCACGCTTTCGCATCTCAGCGTCAGTATCTGTCCAGAAGGCCGCCTTCGCCACCGGTATTCCTCCACATCTCTACGCATTTCACCGCTACACGTGGAATTCTACCTTCCTCTACAATACTCCAGATAACCAGTTTTAAGTGCAATTCCCAGGTTGAGCCCGGGGCTTTCACACCTAACTTAATTATCCGCCTACATGCCCTTTACGCCCAGTCATTCCGATTAACGCTCGCACCCTCCGTATTACCGCGGCTGCTGGCACGGAGTTC
+
CCCCCGGGGGGGGEFEGGGGGGGGGGGFGFGGGGGGGGGGGGGCGGGGGCFFGGGFGFGGDGGGGFGGGGGGGGGDGGGGGFFGGGGFGGGGGGGG9FFGGFFGFGFGGGCEEEGGGGGGDGGGGGGGGGBEFFGGGGGGGCFGGGGGGFGGGGGFFGGGGG8FGGDGGGGGFAFFFGFGGDFG?EFGFF6CFC+075>DFAFFFF>BFEFB*B>>CFFFFFFF@@@DFFEBEFE@@>E>@FFFDFFEFCCEF;2<;CC?FF?>>9B9BB?F>???>ADFBF;>>>>BF??BB>B1,783)
@M04999:289:000000000-L3R54:1:1101:13321:15831 2:N:0:431
CTAGACTACAAGGGTATCTAATCCTGTTTGCTACCCACGCTTTCGAGCATGAACGTCAGTGTTATCCCAGGAGGCTGCCTTCACCATCGGTATTCCTCCACATCTCTACGCATTTCACTGCTACACGTGGAATTCTACCTCCCTCTGACACACTCTAGTTAGACAGTTTCAAATGCACGTCCCAAGTTGAGCTCGGGGATTTCACATCTGACTTATCTAACCGTCTGCGCTCGCTTTACGCCCAGTAATTCCGATTAACGCTCGCACCCTACGTATTACCGCGGCTGCTGGCACGTAGTTT
+
CCCCCGGGGGGGGGGGGGGFGGGGGGGGGGGGGGGGGGGGGGGGGGGGGGGGGGGGGGGGGGGGGGGGGGGGGGGGGGFGDGGGGGGGGGGGGGGFFGGGGGGGGGGGGGGGGGGGGGGGGGGGGGGGGGGGGGGGDGGDGGGGGFGGGGGGGGGGGGFGGGGGGGGGGGGGGGGFFGFGGGGGDFGGGDFGFGGGGGGGFFFFFFFFFFFFFFFFEFACFFAFFFBFABAFA2@@2*8??@>@FFFFFFFE;;;;?FEDBFF@B9;>F?B<FF>F:AFA06(4;17:7>?B?>?61:?B)
@M04999:289:000000000-L3R54:1:1101:25422:15881 2:N:0:431
GACTACCCGGATATCTAATCCTGTTCGCTCCCCACGCTTTCGTCCATCAGCGTCAATCGGTATTTAGTAACCTGCCTTCGCAATCGGGGTTCTGTGTAATATCTATGCATTTCACCGCTACACTACACGTTCCAGCTACTTCAATACTATTCAAGATTAACAGTATCAACGGCAGTTCTACAGTTAAGCTGCAGGTTTTCACCGCTGACTTATTAACCCGCCTACGGACCCTTTAAACCCAATAAATCCGGATAACGCTCGCATCCTCCGTATTACCGCGGCTGCTGGCACGGAGTTAGCC
+
CCCCCGGGGGGGGGGGGGGGGGGGGGGGGGGGGGGGGGGGGGGGGGGGGGGGGGGGGGGGGGGGGGGGGGGGGGGGGGGGGGGGGGGGGGGGGGGGGGGGGGGGGGGGGGGGGGGGGGGGGGGGGGGGGGGGGGGGGGGGGGGGGGGGGGGGGGGGGGGGGGGGGGGGGGGGGGGGFGFGGGGGGGGGGGGGGGGGGGGGFFFFFFF>BEFFFFFFFFFFDB@FF@DFFFFD8@FFFFFFFFFFFFFFF@6?FFEFFBF?BBF?9:?>?F:F?BFFFBBFBBFFFFFF?FBF;6BFBFFF:
@M04999:289:000000000-L3R54:1:1101:20986:15886 2:N:0:431
GACTACTCGGGTATCTAATCCTGTTTGCTCCCCACGCTTTCGCATCTCAGCGTCAGTATCTGTCCAGAAGGCCGCCTTCGCCACCGGTATTCCTCCACATCTCTACGCATTTCACCGCTACACGTGGAATTCTACCTTCCTCTACAATACTCCAGATAACCAGTTTTAAGTGCAGTTCCCAGGTTGAGCCCGGGGCTTTCACACCTAACTTAATTATCCGCCTACATGCCCTTTACGCCCAGTCATTCCGATTAACGCTCGCACCCTCCGTATTACCGCGGCTGCTGGCCCGGAGTTAGCC
+
CCCCCGGGGGGGGGGGGGGGGGGGGGFGGGGGGGGGGGGGGGGGGGGGGGGGGGGGGGGGGGGGGGGGGGGGGGGGGGGGGGGGGGGGGGGGGGGGGGGGGGGGGGGGGGGGGGGGGGGGGGGGGGGGGGGGGGGGGGGGGGGGGGGGFGGGGGGGGFGGGGGGGGGGGGGGGGGGFGFGGFGGGGDGGGGGCGGGGGGCFFFFFFFFFFFFFFFFE8F>FFFFFFFFF==E=@<CDFFFFFFEFFEFEF@@D;?E@F;099BFFFFBF>?:?BA9A?F9BFFF?37>?(,7917:8A<F>
@M04999:289:000000000-L3R54:1:1101:15893:15921 2:N:0:431
GACTACTCGGGTATCTCATCCTGTTCTCTCCCCACGCTCTCGCCCACCAGCGTCAATCGGTATTTAGTAACCTGCCCCCGCACTCGGGGTTCTGTTTAATATCTATGCATTTCACCGCTACACTACACTTTTCAGCTTCTTCAATCCTTTTCTAGATCAACAGTATCAACGGCAGTTCTACTGTTAAGCTGCAGGTTTTTACCGCTGACTTCTTAACACGCCTACGGACCCTTCAAACCCACTAAATCCGCATAATGCCTGCATCCCCCGTCTTACCGCCGCTGCTGATACGACGTAATCC
+
-8@<<,,C@FGABFAF,,,;,,,6C6,,<C,EFCFBF:,C,,,7B:,B,,6@,,,,,CC,FFG@F@,9,,9@9,,:,,++@++4B,?FGGG,E?:5,5,,,C?F=F@F,55C,,C<+F>+4CF=A,94,5C,,,,>46@,,@3,=,@D,,,,,,333,,3,36,7?,,,@+6>++@B2;2C+A2,=,,39DF,,1**=*39*3*:5**:***1+3BA+)(:2(6@((/-633(()))/=:;(,..4??1(((6,;))))-)(()6823>0(-(4<)(,4(44(-344)))-(((,-(4(6-
@M04999:289:000000000-L3R54:1:1101:11826:15922 2:N:0:431
TTAAGACTACTCGGGTATCTAATCCTGTTCGCTACCCATGCTTTCGAACCTCAGCGTCAGTTACAGACCAGAGAGCCGTCTTCGCCACTGGTGTTCTTCCATATATCTACGCATTCCACCGCTACACATGGAGTTCCACTCTCCTCTTCTGCACTCAAGAAAAACAGTTTCAGCTGCACTTCCCCGGTTAAGCCGAGGGCTTTCACAGCTGACTTGTTCTCCCGCCTGCGTTCGCTTTACGCCCAATAAATCCGGACAACGCTTGCCACCTACGTATTACCGCGGCTGCTGGCCCGTAGTT
+
CCCCCGGGGGGGGGGGGGGGGFGGGGGGGGGGGGGGDCFGGGGGGGFFGGGGFGGGEGGGGGGCEECGGGGGGGGGGG,@ADFDCCGEGGGGGFFEF9FGGGGGGCFFGGGGGGGFGGGGGGFGGGGGEFGGA>@DFGGGGAEFEGGGGGGEFC=DFFGFDDFFCG?FGGGCEFFF5FFGFFGGFGDGC6EFFGG6DDCC>FABEFAFFFFBBFFFCFFEC:B>9@@=>2@<DD9@?D9A<D04;03=@35CE@F6(403>6:2(,4<?<?(48:)4:AD<:>1702((.).((-4628B4
@M04999:289:000000000-L3R54:1:1101:18462:15953 2:N:0:431
TTGGACTACACGGGTATCTAATCCTGTTTGCTCCCCACGCTTTCGCATCTCAGCGTCAGTATCTGTCCAGAAGGCCGCCTTCGCCACCGGTATTCCTCCACATCTCTACGCATTTCACCGCTACACGTGGAATTCTACCTTCCTCTACAATACTCCAGATAACCAGTTTTAAGTGCAATTCCCAGGTTGAGCCCGGGGCTTTCACACCTAACTTAATTATCCGCCTACATGCCCTTTACGCCCAGTCATTCCGATTAACGCTCGCACCCTCCGTATTACCGCGGCTGCTGGCCCGGCGTTT
+
CCCCCFGGGGGGGGGGGGGGF,CCFGGFGGGGGGGGGEEGGGGFFFGEGCFFDECCGGEFFGGGGG9FGGGGGGFGGGEGFFFGGEGFGGGGGCCFGGGGGEGGDFGGFGGCFGGGFGGEGGCGGFGFG=FFGFFGGGFDC8DFFFGGC99AFDFGGGGGGGGGFGEFCGGGGGGGFGFGDGFGCGGGGGFCCFGGGGDGFFFFFFFDFFFFFFF+@AFFFFFF29DBEFFFE8EDEFFEF9@FFEEEF)6C;;D;;CA?BFFFF;FF?1::98104<A23(4129>6).(,((-3((4;(
@M04999:289:000000000-L3R54:1:1101:6719:15964 2:N:0:431
GCCTGGACTACCGGGGTATCTAATCCTGTTTGCTCCCCACGCTTTCGCATCTCAGCGTCAGTATCTGTCCAGAAGGCCGCCTTCGCCACCGGTATTCCTCCACATCTCTACGCATTTCACCGCTACACGTGGAATTCTACCTTCCTCTACAATACTCCAGATAACCAGTTTTAAGTGCAGTTCCCAGGTTGAGCCCGGGGCTTTCACACCTAACTTAACTATCCGCCTACATGCCCTTTACGCCCAGTCATTCCGATTAACGCTCGCACCCTCCGTATTACCGCGGCTGCTGGCACTGAGT
+
CCCC@FEFGGFGGGGGGG@EFGCD9ECFGDF@EED<BCEGGGGEGGGGGGGGGGFFGGGGDFFCCDFFGGGFDGGFGEEE@:,=DFCCFGGG7CFFFF?B<FFGEGFEGFF+CFFGGFGFECGDFGDFDEFCCFFG;EGGGCCFFGGGGFGGFF8DCFFFG?FG9+@@@EAFC<FGFFFGGGGE:DCFF,D69,@79C*3@>?9+1=+;9(5=FFFFF+7=EFF(:<@;;FF?;;8@@E@C??>F;(;@3<7?A241(:2229:6990>1,,3((-(.(6:<<03(1(((,.(((4(.).-
@M04999:289:000000000-L3R54:1:1101:16955:15982 2:N:0:431
AGACTACAGGGGTATCTAATCCTGTTCGCTCCCCACGCTTTCGTCCATCAGCGTCAATCGGTATTTAGTAACCTGCCTTCGCAATCGGGGTTCTGTGTAATATCTATGCATTTCACCGCTACACTACACATTCCAGCTACTTCAATACTATTCAAGATTAACAGTATCAACGGCAGTTCTACAGTTAAGCTGCAGGTTTTCACCGCTGACTTATCAGCCCGCCTACGGACCCTTTAAACCCAATAAATCCGGATAACGCTCGCATCCTCCGTATTACCGCGGCTGCTGGCACGGAGTTAGC
+
CCCCCGGGGGGGGGGGGGGGGGGGGGGGGGGGGGGGGGGGGGGGGGGGGGGGGGGGGGGGGGGGGGGGGGGGGGGGGGGGGGGGGGGGGGGGGGGGGGGGGGGGGGGGGGGGGGGGGGGGGGGGGGGGGGGGGGGGGGGGGGGGGGGGGGGGGGGGGGGGGGGGGGGGGGGGGGGGFGFGGGGGGGGGGGGGGGGGGGFGFFFFFFFFFFFFFFFFFFFFFFFFFFF@FBFFFFFEEFFFFD@FFFFFE@B9<<?EE<>@DFFFBF?DFFFF?FFFF9<0>>9>BFBFFFFFF9>FBFFF<
@M04999:289:000000000-L3R54:1:1101:15488:16015 2:N:0:431
CGACTACCCGGGTATCTAATCCTGTTCGCTCCCCACGCTTTCGTCCATCAGCGTCAATCGGTATTTAGTAACCTGCCTTCGCAATCGGGGTTCTGTGTAATATCTATGCATTTCACCGCTACACTACACATTCCAGCTACTTCAATACTATTCAAGATTAACAGTATCAACGGCAGTTCTACAGTTAAGCTGCAGGTTTTCACCGCTGACTTATCAACCCGCCTACGGACCCTTTAAACCCAATAAATCCGGATAACGCTCGCATCCTCCGTATTACCGCGGCTGCTGGCACGGAGTTAGC
+
CCCCCGGGGGGGGGGGGGGGGGGGGGGGGGGGGGGGGGGGGGGGGGGGGGGGGGGGGGGGGGGGGGGGGGGGGGGGGGGGGGGGGGGGGGGGGGGGGGGGGGGGGGGGGGGGGGGGGGGGGGGGGGGGGGGFGGGGGGGGGGGGGGGGGGGGGGGGGGGGFGGGGGGGGGGGCGGGFGFGGGGGGGGGGGGGGGGGGGGGFFFFFFEFFFFFFFFFFFFDFF>DFFFF@BFFFFFFFFFFFDFFFFFFFFB>FFD<EF9??FFFFFFFFFFFF?F2>AF;F;BFFFFFBB?DF01(4:AA9
@M04999:289:000000000-L3R54:1:1101:21624:16015 2:N:0:431
CGACTACCCGGGTATCTAATCTTGTTTGCTACCCACGCTTTCGAGCATGAACGTCAGTGTTATCCCAGGAGGCTGCCTTCGCCATCGGTATTCCTCCACATCTCTACGCATTTCACTGCTACACGTGGGATTCTACCTCCCTCTGACACACTCTAGTTTGACAGTTTCAAATGCACGTCCCAAGTTGAGCTCGGGGATTTCACATCTGACTCATCTAACCCTCTGCGCTCGCTGTACGCCCAGTAATTCCGTTGAACGCTCGCACCCTACGAATAACCGCGGCTGCTGGGCCGTTGTTAGC
+
98A6<6,,C@:C@FCFFGCED,,-C@FFG<CA,EEFCFG,AFGDCF7CFFFGGGGDG<<F<<,C@<C6,6,@@EFC@F5F,C4@,4BF?<FE9F,?,,AE,8AEF<=BF:=:9,CFG9FCEFGE@AFCD,=8FFFGE9=DEGGGFFGG?8E6@FFF9,4@FGFCE9C883:DEDG=9D:+==8DBF=,,27@78@CDDFGFAFCCCCF*>6*3BF6AF8//:9B@EAF>2(8((/**(6;,8(;<35)1)/)/,,))(6,43760>:((,,((((..44(3(,76??)(((-2,(--(--)
@M04999:289:000000000-L3R54:1:1101:13145:16026 2:N:0:431
CAGACTACACGGGTATCTAATCCTGTTCGCTACCCATGCTTTCGAACCTCAGCGTCAGTTACAGACCAGAGAGCCGCCTTCGCCACTGGTGTTCTTCCATATATCTACGCATTCCACCGCTACGCATGGAGTTCCACTCTCCTCTTCTGCACTCAAGAAAAACAGTTTCAGCTGCACTTCCCCGGTTAAGCCGAGGGCTTTCACAGCTGACTTGTTCTCCCGCCTGCGTTCGCTTTACGCCCAATAAATCCGGACAACGCTTGCCACCTACGTATTACCGCGGCTGCTGGCACGTAGTT
+
CCCCCGGGGGGGGGGGGGGGGGGGGGGGGGGGGGGGFFGGGGGGGFFGGGGGGGGGGEGGGGGGGGGGGGGGGGGGGGGGGGGGGGGGGGGGGGGGGGGGGGGGGGGGGGGGGFGGGGGGGGGGGGGEGFGGGGGGGGGGGGGGGGGGGGGGGGGGGGGGGG6DFGGFGGGGGGGGFGFGGGGGDGGGGGGGGGGGGGGGFAFFFFFFEEFF?FFFFFFFFFFFF@DFFFF@BF?<CFFF@BFFFBBAAFFFF?3918>;FBB6:4<B?:??B>ABA<AB>9(41(3:2(-(.,:((-.
@M04999:289:000000000-L3R54:1:1101:13805:16048 2:N:0:431
TGACTACTCGGGTATCTAATCCTGTTTGCTCCCCACGCTTTCGCATCTCAGCGTCAGTATCTGTCCAGAAGGCCGCCTTCACCACCGGTATTCCTCCACATCTCTACGCATTTCACCGCTACACGTGGAATTCTACCTTCCTCTACAATACTCCAGATAACCAGTTTTAAGTGCAGTTCCCAGGTTGAGCCCGGGGCTTTCACACCTAACTTAATTATCCGCCTACATGCCCTTTACGCCCAGTCATTCCGATTAACGCTCGCACCCTCCGTATTACCGCGGCTGCTGGCACGGAGTTAGC
+
CCCCCGGFF@CC@FEEGFAFFGGGGGGFFGFCCCFGE7FC<FEGEGGGF<FGGGGGGGGFGGGGGGGFA8FEEFGGGECF,EDEGCCC=FGG<EEFFFGGGGGGFEGD7CFFGFGFGGG7FCFGGFFFFGGGGGGGGGGGGGGGECDDEFFF9EGGAFFF8DEF=DFF:=FEAFGGF?+CFFFC?FDGFGECEEGD579>C6FFADFABB46>+=F4AEC;B@9=B@C?E==EF@EFFF),3;@<9E?EF3<?;@F3((3(4;19((40:>:18>9A<:04276>67>??041,4(4(6--
@M04999:289:000000000-L3R54:1:1101:7287:16117 2:N:0:431
GACTACTCGGGTATCTAATCCTGTTTGCTCCCCACGCTTTCGCATCTCAGCGTCAGTATCTGTCCAGAAGGCCGCCTTCGCCACCGGTATTCCTCCACATCTCTACGCATTTCACCGCTACACGTGGAATTCTACCTTCCTCTACAATACTCCAGATAACCAGTTTTAAGTGCAATTCCCAGGTTGAGCCCGGGGCTTTCACACCTAACTTAATTATCCGCCTACATGCCCTTTACGCCCAGTCATTCCGATTAACGCTCGCACCCTCCGTATTACCGCGGCTGCTGGCACGGAGTTAGCC
+
CCCCCGGGGGGGGGGGGGGGGGGGGGGGGGGGGGGGGGGGGGGGGGGGGGGGGGGGGGGGGGGGGGGGGGGGGGGGGGGGGGGGGGGGDGGGGGGGGGGGGGGGGGGGGGGGGGGGGGGGGGGGGGGGGGGGGGGGGGGGGGGGGGGGGGGGGGGGGGGGGGGGGGGGGGGGGGGGFGFGGGFGGGFGGGGGGGGGGGFFFFFFFFFFFFFEEAFFFFF@FFFFBFFFE=FFFFFE?@BFFFEEFFFEEEFFFFFE0:819;>BFFFFF6?0,4)<A:941619B?7?:0813>7,8)463
@M04999:289:000000000-L3R54:1:1101:23438:16139 2:N:0:431
GCGGGGACTACTGGGTATCTAATCCTGTTTGCTCCCCACGCTTTCGCATCTCAGCGTCAGTATCTGTCCAGAAGGCCGCCTTCGCCACCGGTATTCCTCCACATCTCTACGCATTTCACCGCTACACGTGGAATTCTACCTTCCTCTACAATACTCCAGATAACCAGTTTTAAGTGCAGTTCCCAGGTTGAGCCCGGTGCTTTCACACCTAACTTAATTATCCGCCTACATGCCCTTTACGCCCAGTCATTCCGCTTAACGCTCGCACCCTCCGTATTACCGTGGCTGCTGGCCCGGAGTT
+
CCCCC:CFCFGGGGGGGGGFGGGGGFGGGGGGFFFCFGGGGGDGGGGGGEGGGDGGGGDFGGGGFGGGCFGFGGGGFCGGGFGGGFEFGGG7FGGGGFGGGGGGGABFGCDCEGCGGGGGBEEGGGGGGGGDDGGFGGGGGGGGAFFDGEFGGGGG?FFAEDFGFDGEF7CFEFF:BC8?B?;,DFEEFFFGGFCD4*;CFFFFF6EF@FFFFFFFCACEFEC>9@02=1;<;EFFFFCFFF0:@@FF)?C55/((((6<:>1?(49>;6?B<>4(12A2>:(.20,((2806(((7(144
@M04999:289:000000000-L3R54:1:1101:22572:16158 2:N:0:431
CCAACGACTACTCGGGTATCTAATCCTGTTTGCTCCCCACGCTTTCGCATCTCAGCGTCAGTATCTGTCCAGAAGGCCGCCTTCGCCACCGGTATTCCTCCACATCTCTACGCATTTCACCGCTACACGTGGAATTCTACCTTCCTCTACAATACTCCAGATAACCAGTTTTAAGTGCAGTTCCCAGGTTGAGCCCGGGGCTTTCACACCTAACTTAATTATCCGCCTACATGCCCTTTACGCCCAGTCATTCCGATTAACGCTCGCACCCTCCGTATTACCGCGGCTGCTGGCACGGAGT
+
CCCCC;@:B@,CEFG>EEFDFF,C@EF@FAFGGEFGECCCCFC:FE:CEEGGCCE<@BF@BF<<@@FCFGA@F<<,4448+8=FD::C==FCFC<?A<EFFGG,,A?FF?FGG:?@FAFEABEEGCDG:=AC7=EGGDDFFFD?8=EGDD9FFC8D,@FDFGAFE62A2AD8EGFDB?F+:8C@F<CF?FCG?CFGD70*9?9A99@C=DDF@FFF3+=785C45(99D@3C?;@8@34:CD0(((664)9))9@(3,:))((,323(;>??<:>(2(56<2(-303(,4:):??7?0-,4
@M04999:289:000000000-L3R54:1:1101:26680:16226 2:N:0:431
TCGAAGACTACACGGGTATCTAATCCTGTTCGCTACCCATGCTTTCGAGCCTCAGCGTCAGTAACAGACCAGAGAGCCGCCTTCGCCACTGGTGTTCTTCCATATGTCTACGCATTTCACCGCTACACATGGAGTTCCACTCTCCTCTTCTGCACTCAAGTCTCTCAGTTTCCGATGCTCTTCCTCAGTTAAGCTGAGGGCTTTCACATTCAGACTTAAAAGACCGCCTGCGCTCCCTTTACGCCCAATAAATCCGGACAACGCTTGCCACCTACGTATTACCGCGGCTGCTGGCACGT
+
CCCC<EGGGGGGGGFGGGGGGGGGGGGGGGGDGGDFFGGGGGGFFDGDGGGGGGGGFGGGGGGGGGG?GGGGGGGGGGCC+BCCGGEFEGFGGGGGGGGGGGGGGGGGGGGGGGG>FFFFFGGGGGGGGFGF8DGFFGGGGDFGGGGFGFGGGAFGGFGFDGFFGFFGCFGGEGGGFGFGGGFFFGCGGGG;CEGGCFFGAF?FFFFFCEFE;FFAEFFFFE5@BFFFF>B@>>(/>@AAFC;@(6;?D3<4CC@90(.6?B>B?B66?FB?BFFB7<>:AFB:9((26>0?:28:<((
@M04999:289:000000000-L3R54:1:1101:25693:16233 2:N:0:431
TCGGACTACAGGGGTATCTAATCCTGTTTGCTCCCCACGCTTTCGCATCTCAGCGTCAGTATCTGTCCAGAAGGCCGCCTTCGCCACCGGTATTCCTCCACATCTCTACGCATTTCACCGCTACACGTGGAATTCTACCTTCCTCTACAATACTCCAGATAACCAGTTTTAAGTGCAATTCCCAGTTTGAGCCCGGGGCTTTCGCACCTAACTTAATTATCCGCCTACATGCCCTTTACGCCCAGTCATTCCGATTAACGCTCGCACCCCCCGTATTACCGCGGCTGCTGGCAGCGATTTT
+
CCCCCGGGGGGGGGGEGGGGGGGGGGGGGGGGGGGGGGGGGGGGGGGEGGGGGGGGGGGGGGGGGGGGGGGGGGGGFGGGGGGGGGGGGGGGGGGAFFFGGFBEEFGGFFGGGGDGGGGGDEGGGGGGGGGGGCAFGGFGCFFAFFFGGGGGGAFFGGCDGGGGGGGGGGGFGGGGFDC?FGGDG,@ADF+@CEEGGD4DAFFBADEABEFDFFF6CFF7CEFF=@?@;??EE3@F@CC);;B;24=)<)9?((:?:<4(-486B>>9((-424(4(5:6(3>(4((-24(,(((,,((()
@M04999:289:000000000-L3R54:1:1101:6086:16234 2:N:0:431
[truncated: 22,536,307 more chars]
