# Supplementary material for: Dynamics of the hindgut microbiota of the Japanese honey bees (Apis cerana japonica) throughout the overwintering period
Source: PeerJ. 2025 Oct 13;13:e20050. doi: 10.7717/peerj.20050 (PMC12530201; doi:10.7717/peerj.20050)
Supplement: Supplemental Information 50 [file peerj-13-20050-s050.gz › peerj-13-20050-s050]

@M04999:289:000000000-L3R54:1:1101:18301:1778 2:N:0:433
CACTGCCAGGGTATCTAATCCTTTTCTCTCCCCACGCTTTCTTCCATCAGCTTCAATCGGTATTTATTAACCTGCCTTCTCTATCGTTTTTCTGTGTAATATCTATTCATTTCACCTCTACACTACACATTCCATCTACTTCAATACTATTCAAGATTAACAGTATCAACGTCAGTTCTACAGTTAATCTGCATGTTTTCACCGCTGACTTATCAACCCGCCTACTTACCCTTTAAACCCAATAAATCCGGTTAACGCTCGCCTCCTCCGTATTACCGCGCCTGCTGTCACGTATTTATCC
+
--8A,6@,,,,C<EFFA,CEEF,6C6,6C@@C@,@+7@CD<,C<C,CC,,6,BC,,<6,,8,:CF,,<,,6;C,6@=E=,9,,:5,,,,8B,E,A,A,,:,:@@,9,@,CBFA,95,9A,A,9E,=,9,AE=@;,9@,9>DD8,9,9E,DEC,,,,9=,,9,,@,?=,,9++4++9CDD8=++7>,,,,7,=,,36=DD8230*39**5>E*;<++3*0)018):***38)8@8***103))0)**220)))/)*1)/5<(5(06955555/64//)(.((.4,24/./)/,(()/7))6-
@M04999:289:000000000-L3R54:1:1101:13641:1785 2:N:0:433
TGTTCTACCTGGGTATCTAATCCTTTTCTCTACCCATTCTTTCGATCCTCATCGTCATTAACATACCTTATTTCCGCCTTCTCCTCTGTTTTTCTTCCATCTATCTACGCATTTCACCTCTACACATTTAGTTCCTCTCTCCTCTTCTTCACTCTTTTCTCTCATTTTCCTATTCTCTTCCTCTTTTTTTCTTCTTTCTTTCACATTCATTCTTATATTACCTCCTTCTCTCCCTTTACGCCCTCTACTTCCTGACAACGCTTTCCCCCTACTTATTCCCCCTGCTTCTGGTCCGTATTTT
+
--,,6<,6;,,,,;,C<E,,CE,@,;C6,,C,<,C,;,,<@E<,,,68C6,,,,:,,,<,,,,,,66,,,,,,6,,,8@?<,,9,:9,,969D?EE<?,A,:,549,9,+,8??<,99,4A,9,4,9,,,,9A49,494449=1=AAE,9,9==,,,444449,,69C;,,,9,6=2=C@9==,,@=,++67,,,+++6=C9+3+5?1****5;++*++*+3*058*31:08))588*0*)00))3***10:7**1**))-:/)9**0-:(7*/*/8*00(-((-.11;)))).(/((65)
@M04999:289:000000000-L3R54:1:1101:13092:1841 2:N:0:433
CGGTCTACCGGGGTATCTAATCCTTTTCTCTCCCCACGCTTTCTTCCATCTTCGTCTCTCTTTATTTATTAACCTGCCTTCTCTCTCTTGGTTCTGTGTACTATCTATGCATTTCACCTCTCCACTACACATTCCATCTACTTCACTACTATTCTATATTTACATTATCAACTGCAGTTCTACATTTTTTCTCCATGTTTTCACCGCTTACTTATCATCCTCCCTACTTACCCTTTTATCCCCATAAATCCGTATAACTCTCGCCTCCTCCGTTTTACCGCGCCTCCTTTCACGTATTTAT
+
--,,68,,6+++6FCECF,C@A,-,<C,,6CE6@F,6++86C,,;;;,<B,,,,C@,,<;,,;,<CC,,6,,,:C,449?5,:,,:,,6,,:B,C,:,:,,:,949,99,,9@E,,9,,9C,4,9A,,,4,?A,,,,,9,,9=;,,9,=E,==D,,9,94,,3,,6,@,,,99,2,*6;==+6,,7E,,+,@,7,++6?=F?+3+*0:))89;+4+*+23+*108*0***000:8=***4*0))1)**03))-)-)***1/))/)5-5-7((0)064*8(2.(.6((/).9)9(((.(11/
@M04999:289:000000000-L3R54:1:1101:15955:1852 2:N:0:433
CGGACTACAGGGGTATCTAATCCTGTTTGCTACCCACGCTTTCGAGCATGAACGTCAGTGTTATCCCAGGATTCTGCCTTCGCCATCGGTATTCCTCCACATCTCTACGCATTTCACTGCTACACGTTGAATTCTACCTCCCTCTGACACACTCTAGTTTTACAGTTTCAAATTCACGTCCCAATTTTATCTCGGGTATTTCACATCTGACTTCTCTACCCTTCTTCGCTCTCTTTTCTCCCATTAATTCCGTTTAACTCTCGCACCCTACGTATTACCGCGCCTGCTGGCCTGTATTTAT
+
6-,,8@8C,<,;+B@FFG9FFG<<,;@E,@F<EEFF@+7BCF<:,,8+C,,,A6CC,,<,CF9EE<@,,,,,,:A,55CEE,,4,B<,,8,:E?<EAB<A,A=?=@9?,:,@CE<,?E,>F9A,A+A,4+,CEFD,@,@9@=?@=,,9,@,==@D,,7==,,6,,?CD;,,,7,634+30==+,,==,,,7:=,++++6?F7+2+13B7*:==+33;++53*109*2))18)3:AA*1*=.5)*1**2996))00(*1**00(/(550//3(/)9@)17(7((.3(,5/(/()(..))6))
@M04999:289:000000000-L3R54:1:1101:8958:1878 2:N:0:433
TGACTACCCGGGTATCTAATCCTGTTTGCTCCCCACTCTTTCTCATCTCAGCGTCAGTATCTGTCCAGAAGTCCGCCTTCGCCACCTTTATTCCTCCACATCTCTACGCATTTCACCGCTACACGTGGAATTCTACCTTCCTCTACAATACTCCAGCTCACCAGTTTTAAGTGCATTTCCCAGTTTGTTCCCGGGGCTTTCACACCTAACTTAATTATCCGCCTACATGCCCTTTACGCCCAGTCATTCCGATTACCGCTCGCACCCTCCGTATTACCGCGCCTGCTTGCACGTATTTTTC
+
6-,8A,C6CC+:FEGGGCFGGGE-CEF,6CE8C:,@,;EEEE,C,CCEEA,6+B@,,C,C@F,CEC,,,6,,6<,@@FF9,@?B@@,,:,CFAEEEE,A,:A?EE,=9>:@CEE,9?,>CCBEE7A,++,C?FF,94@=D=ADD9@,,B,2EDE,,,6,,7,686BDF88,=,3=,?=<=2++,6@,,,73=++++3?CFF+?+:03*)1>=*+4;*=;;*8/<=:2A*7)-<>B**((82((0**95@5((/33)7(33((((.6,,:?(81:24<<1;((,44,4))(),-(,).-))(
@M04999:289:000000000-L3R54:1:1101:18008:1944 2:N:0:433
TAACGACTACCCGGGTATCTAATCCTGTTTGCTCCCCACGCTTTCGCATCTCAGCGTCAGTATCTGTCCAGAAGGCCGCCTTCGCCACCGGTATTCCTCCACATCTCCACGCATTTCACCGCTACACGTGGAATTCTACCTTCCTCTACAATACTCCAGATAACCAGTTTTAAGTGCAATTCCCAGTTTGAGCCCGGGGCTTTCACACCTAACTTAATTATCCGCCTACATGCCCTTTCCGCCCAGTCATTCCGATTAACGCTCGCACCCTCCGTATTACCGCGGCTGCTGGCACGGAGTT
+
--6A87FFFGGGGGGGGGGGGGECEF,FFGFGGGGG@8@+@CCGGGEGEGGGA9<CFECEFAFFF@FEDE89,B8<AB:BEEFF:C,??=:CCFGGGGGC8F8A=9AE9E7C7CFFGCEECCB7>9E+E,@+CFBFF9=9A=D?FFGFFCEDC@FF8,,,6,@EDC8E=EG8::F78C+C?CF9,,57@,<@@DDDD*93@AFF6=BADFF):BF**48485;(56;2@1;.).3=@E)9(,61(((..9???4(33(-<(--411(40:1:?0:B??<AFF93(,41<?:(,(.(20(88
@M04999:289:000000000-L3R54:1:1101:10163:1989 2:N:0:433
TTTGCGACTACTAGGGTATCTAATCCTGTTCGCTACCCATGCTTTCGAACCTCATCGTCAGTTACAGACCAGAGAGCCGCCTTCGCCACTGGTGTTCTTCCATATATCTACGCATTCCACCGCTACACATGGAGTTCCACTCTCCTCTTCTGCACTCAAGAAAAACAGTTTCAGCTGCACTTCCCCGGTTAAGCCGAGGGCTTTCACAGCTGACTTTTTCTCCCGCCTGCGTTCGCTTTACGCCCAATAAATCCGGACAACGCTTGCCACCTACGTATTACCGCGGCTGCTGGCACGTAGG
+
<BC@<@FGGGGGGGGGGGGGGG9ECEFFGGGGGGGGGGDF,6CEFGDGFGGGGG,CFGCFGEGFFFFDFGGF@FCGGGC7FGEF,F:?BFE,FFFGGGGFGCF9;,@EGFFFEEEGGGGGCGGG>FCEB<E8BDEEDFC,@DFG8DGGGGGFA8=D=8,3,,@FDG?EGFFC8@FGF+*=DCFC==++5C8@ACFGGGC*/AFFFFFFBBE2<6AF*BFE=C>@B@@>=21;33((6=?6<(822088;).<4:291791249:B(4498?::::B<AB49<(7;669B??032:226(4,
@M04999:289:000000000-L3R54:1:1101:10582:2038 2:N:0:433
GGACTACCAGGGTATCTAATCCTGTTTGCTCCCCACGCTTTCGCATCTCAGCGTCAGTATCTGTCCAGAAGGCCGCCTTCGCCACCGGTATTCCTCCACATCTCTACGCATTTCACCGCTACACGTGGAATTCTACCTTCCTCTACAATACTCCAGATAACCAGTTTTAAGTGCAGTTCCCAGGTTGAGCCCGGGGCTTTCACACCTAACTTAATTATCCGCCTACACGCCCTTTACGCCCAGTCATTCCGATTAACGCTCGCACCCTCCGTATTACCGCGGCTGCTGGCACGGAGTTAGC
+
-ACCCGGGGGGGGGGGGGGGGGGGGGGGGGGGGGGGGGGGGGEGGGGGGGGGGGGGGGGGGGGGGGGGGGGGGGGGGGGGGGGGGGGGGGGGGGGGGGGGGGGGGGGGGGGGGGGGGGGGGGGGGGGGGGGGGGGGGGGGGGGGGGGFFGGGFGFGCFGGGFGGGGFGGGGGGGGGFFFGGGGGFGGDD6DGGGGGGGGFFFFFFFFFFDFEBFFF?BF?EFFFDFFFF@B07@EFFFFBFF?EFFFFFF;<@?FFEB9::2;>9>((349?(4:6A2:64323;BBF?:(4:9;98<F<.
@M04999:289:000000000-L3R54:1:1101:22873:2044 2:N:0:433
AGCGGACTACCCGGGTATCTAATCCCATTTGCTCCCCTAGCTTTCGTCTCTCAGTGTCAGTGTCGGCCCAGCAGAGTGCTTTCGCCGTTGGTGTTCTTTCCGATCTCTACGCATTTCACCGCTCCACCGGAAATTCCCTCTGCCCCTACCGTACTCCAGCTTGGTAGTTTCCACCGCCTGTCCAGGGTTGAGCCCTGGGATTTGACGGCGGACTTAAAAAGCCACCTACGGACGCTTTACGCCCAATCATTCCGGATAACGCTTGCATCCTCTGTATTACCGTGGCTGCTGGCACAGAGTT
+
-CCCCDGGGGGGGGGGGGGGGGGGCEGGGGGGGGGGGGGGCFFGGGGGGGGGGGGGGGGGGGGGGGGGGGFGGGGGGGGGFGGCDGGGGGFGDFEGGGGGGGGGFFGGGGGGGGEGGGGGGGGGGGGGGGGGGGGGFFGGGDGGGGGGGGGGFEGG?DGGGGGGGGFGGAEEFGGGFGFGGGFDC65@DEEFGGGGGGGGFFF8FFFEF@B6>>FFCFF<5;@FFDDFF00<>>0:??)9(4;9??0::A<D930(,4<??B:<??<4)42)),6:<<<AB6(.-18?68?(4:?0353).
@M04999:289:000000000-L3R54:1:1101:11149:2066 2:N:0:433
TGACTACAAGGGTATCTAATCCTGTTTGCTCCCCGCGCTTTCGCATCTCAGCGTCAGTATCTGTCCAGAAGGCCGCCTTCGCCACCGGTATTCCTCCACATCTCTACGCATTTCACCGCTACACGTGGAATTCTACCTTCCTCTACAATACTCCAGATAACCAGTTTTAAGTGCAATTCCCAGTTTGAGCCCGGGGCTTTCACACCTAACTTAATTATCCGCCTACGTGCCCTTTACGCCCAGTCATTCCGATTAACGCGCGCACCCTCCGTATTACCGCGGCTTCGGGCACGGAGTTAGC
+
-A@CCGGGGGFGGGGGGGGGGGGGGGGGGGGGGGGGDGGGGF:FGGGGGFGGGGGGGGFGGGGGGGGGGGGGGGGGGGGGGGGCEGDFGEFGGGFGFGGGFGEFGGCGDCB:FFGGFGGGGEGGGF:FGEDGGFGFGGGGGGGGGGC?FGGGFGF,@E9=EFGCDGGGGDFFGFGGFGFFDFG@@EG73@FGGGDCGGGGAFFFF**@=B@EF6F@CF=C4=>@>BFD;?0843@EEF<228(6<45<6.4((40<A03(-,39;7?66((-.1.).-302(-,((-3(,(-(3-411-5-
@M04999:289:000000000-L3R54:1:1101:17908:2078 2:N:0:433
TTGGGACTACTGGGGTATCTAATCCTGTTTGCTCCCCACGCTTTCGCATCTCAGCGTCAGTATCTGTCCAGAAGGCCGCCTTCGCCACCGGTATTCCTCCACATCTCTACGCATTTCACCGCTACACGTGGAATTCTACCTTCCTCTACAATACTCCAGATAACCAGTTTTAAGTGCAATTCCCAGGTTGAGCCCGGGGCTTTCACACCTAACTTAATTATCCGCCTACATGCCTGTTACGCCCAGTCATTCCGATTAACGCTCGCACCCTCCGTATTACCGCGGCTGCTGGCACGGAGTT
+
6@@@<FGFFFFGGGDF@DEFFFFGFFGGGG@A<CFGGGC7:FFGFGEFGGAECFDGDFF@G<FAFFE@FFEECFFGG7FFEGG@CCBF==FFGFGGGGCFGGGDFFFFCAFGGGGGGGF9FGCFGGF@GGE@=D@EGFCGGGC,EAFAFE,@FGF8D?8,E,AG8DC9EDF:F=FED99C?BD9;E+5E6<<A?G>C>D?B*/8@CAF4:=34=>F*BFCFEF2/5923@4*)4))/><+8?99?1.7;6?E)1/4((.12(--46009:?166((.4AD<6(,((438)4,3()(-30:4
@M04999:289:000000000-L3R54:1:1101:13721:2117 2:N:0:433
ACAGACTACCCGGGTATCTAATCCTGTTCGCTACCCATGCTTTCGAGCCTCAGCGTCAGTAACAGACCAGAGAGCCGCCTTCGCCACTGGTGTTCTTCCATATATCTACGCATTTCACCGCTACACATGGAGTTCCACTCTCCTCTTCTGCACTCAAGTCTCTCAGTTTCCGATGCTCTTCCTCAGTTAAGCTGAGGGCTTTCACATTCAGACTTAAAAGACCGCCTGCGCTCCCTTTACGCCCAATAAATCCGGACAACGCTTGCCACCTACGTATTACCGCGGCTGCTGGCACGTGGTT
+
9BCCCFDFEGGGGGGGGFFGGGDGGGGFGGGGGGGGGGGGGGGGCFGGGFGFGGGECCFFFGFCCFGGGGGGGGGGGGGGGGGGGEGGGGGGFFGGFGGGDGGGFGFGGFGGCFFEGGFDG8FFFGGGGGGGGFGGGGDGDFGFFEDEGGGAF,DGCEDG==3EGCEFGDGDG>6CFGFFFDFG,DEGGFF,,5@D?DCGAAAFFFF6E@EEFFCFFFFFFFDFF49D>BF=5@DFE@CFFD6@;;3@EFEE@008>FFF6;BFF:BFFFF70(()67AA<:9>9>(7::4(,(42:((--
@M04999:289:000000000-L3R54:1:1101:11976:2118 2:N:0:433
GACTACTGGGGTATCTAATCCTGTTTGCTACCCACACTTTCGAGCCTCAACGTCAGTTGCAGTCCAGTAAGCCGCCTTCGCCACTGGTGTTCTTCCATATATCTACGCATTCCACCGCTACACATGGAGTTCCACTTACCTCTACTGCACTCAAGTTGCCCAGTTTCCAAAGCCATTCCACAGTTGAGCTGTGGGCTTTCACTTCAGACTTAAGCAACCGTCTGCGCTCGCTTTACGCCCAATAAATCCGGATAACGCTCTGGACATACGTATTACCGCGGCTGCTGGAACGTAGTAAGCC
+
-8BCCGGGGGGGGGGGGGGFGGGFGCGFGGGDEFGCEGFGGGGGGGFGGGGGGGGGGGGGGGGGGGGFGGGGGGGGGGGGGGGGGGGGGAFGGGGGGGF<FCFFFFGDGGGFCGFGEGGGGGGG:FGGGGCFDGGFFGGGGGFFFG?FGGGGGFF;>DCDFGGGFDFGGGCFGD?FFGFGGGD=,@=?EFGAFFDGDF?CFCFFFF?F<CFC@FFFFFABDD)0:AF>DFBF2>E4>=>:@2BEBFFF(76;(6>@?(3((/)7=83;E;;@)4<?68>>>F(3?020((5:?0(2)-)5,
@M04999:289:000000000-L3R54:1:1101:22753:2211 2:N:0:433
AAGAAGACTACCCGGGTATCTAATCCTGTTCGCTCCCCACGCTTTCGCTCCTCAGCGTCAGTGACGGCCCAGAGACCTGCCTTCGCCATCGGTGTTCTTCCCGATATCTACACATTCCACCGTTACACCGGGAATTCCAGTCTCCCCTACCGCACTCCAGTCCGCCCGTACCCGGCGCCGATCCACCGTTAAGCGATGGACTTTCACACCAGACGCGCCGAACCGCCTACGAGCTCTTTACGCCCAATAAATCCGGATAACGATTGCACCCTACGTATTACCGAGGCTGCTGGCACGTAGT
+
CCCCCGGGGGGGGGGGGGGGGGGGGGGGGGGGGGGGGGGGGEGGGGGGCFGGGGGGGGGGGGFFFGEEEGGGGGGGGGGGGGGGGGGGGGGGGGGGGGGGGFEGGGFGGGGGGGGGCFGGGGGGGGGGGCCEECDGGFCDFEFGGGEGGGGEGGGGGGGGFGGCEGE5CEGECED>9DE75):=B+=8FGGGCFC***9*)/AFFFFFFF:4()8:7))7)-99(,2:0(3327(54>A*)(4(9<2.37).:49(:::AD((,(43<?B<0(.4:<A3AA<0(,,((((..8::564:64
@M04999:289:000000000-L3R54:1:1101:23105:2240 2:N:0:433
GACTACTCGGGTATCTAATCCTGTTTGCTACCCACGCTTTCGAGCATGAACGTCAGTGTTATCCCAGGAGGCTGCCTTCGCCATCGGTATTCCTCCACATCTCTACGCATTTCACTGCTACACGTGGAATTCTACCTCCCTCTGACACACTCTAGTTTGACAGTTTCAAATGCACGTCCCAAGTTGAGCTCGGGGATTTCACATCTGACTTATCTAACCGTCTGCGCTCGCTTTACGCCCAGTAATTCCGATTAACGCTCGCACCGTACGTATTGCCGCGGCGGCTGGCACGGAGTTAGCC
+
CCCCCFFGGGGGGFGGGGGGGGGEGGGGG,CCFDGGGEEGGG@FGEFGGGGGFGEGFGGFFGFGGGGGGGGGGFGGGFGFGGCEGGGGDFDGGGGGGGG@FGGFGGGGGC7FFFGGFGGGGGGGFFEC=FFFGGGGEGFGGGGGGDFGFEGGGGGDF,@AFFG=;?FGGGFAFFFGFFFG+?FAFFAFC=DCECGD:FCCFFF7AAFFF=EEFF>FEFAADA2:A@A9A9>@DDCF296?;;44<7CEFFF<?@?<FF034(629((-89344()4),(,4917(,,:?746-(43.<>9,
@M04999:289:000000000-L3R54:1:1101:11682:2250 2:N:0:433
TGACTACACGGGTATCTAATCCTGTTCGCTCCCCACGCTTTCGTCCATCAGCGTCAATCGGTATTTAGTAACCTGCCTTCGCAATCGGGGTTCTGTGTAATATCTATGCATTTCACCGCTACACTACACATTCCAGCTACTTCAATACTATTCAAGATTAACAGTATCAACGGCAGTTCTACAGTTAAGCTGCAGGTTTTCACCGCTGACTTATCAACCCGCCTACGGACCCTTTAAACCCAATAAATCCGGATAACGCTCGCATCCTCCGTATTACCGCAGCTGCTGGCACGGAGGTAGC
+
CCCCCFGAGFFGGGA<EC<CED<ACEFGDGGEFDCFFGC@A@FGFCCFFGAFC,C7@FEF>C<FC,CEFGGAFAEG8FGCFGC@?<,?6F@CFFGFDFGEE5FGGGGGFGGC<@FGFEGGGDCGGGGGG9FEBCFGDFGGDAFGGGGGGFFEGF,EGFGGGAFFDFFF=DGGGGDGFGFDFFF85@D:FCGCECFGDFFC7BA*9AB5):A;CFFFEFFFFFFD2(-55==>@5@<C;<F@@0@E@3?EE0,(64>4<>@B>>;?9:33:2,34:2<<:B13;0(58)31,)81(((,..)
@M04999:289:000000000-L3R54:1:1101:7097:2259 2:N:0:433
CGACTACCAGGGTATCTAATCCTGTTTGCTCCCCACGCTTTCGCATCTCAGCGTCAGTATCTGTCCAGAAGGCCGCCTTCGCCACCGGTATTCCTCCACATCTCTACGCATTTCACCGCTACACGTGGAATTCTACCTTCCTCTACAATACTCCAGATAACCAGTTTTAAGTGCAGTTCCCAGGTTGAGCCCGGGGCTTTCACACCTAACTTAATTATCCGCCTACATGCCCTTTACGCCCAGTCATTCCGATTAACGCTCGCACCCTCCGTATTACCGCGGCTGCTGGCACGGAGTTAGC
+
CCCCCGGFGGGGFCFFGGFFEFFFGGGGGGGGGGGGGGGGGCGGGFGFGGGGGFGGGGGGGGGGGGGGGGGGGGGGGGGGGGGGGGGGGGGGGGGGGGGFGGGGGGGGGGGGGGGGGGDGGGGGGEGGCGEGGGGGEFDFGGGFGGGD8EGGGG?F9D9@EFGGFGGGG8A@EFGGFGFGAFGGGGGFGGGDG6C9DGGGFFFFFEFFEFEFFFFFFFCEEFFF?F=CC@3BFFFFFFFFFFFF<937CEF@F(6CC69??F>>;F?BBFFF1?:ABAF09>BFB?:?2:???02>?799.
@M04999:289:000000000-L3R54:1:1101:20048:2270 2:N:0:433
GACTACCCGGGTATCTAATCCTGTTTGCTACTCACGCTTTCGAGCATGAACGTCAGTGTTATCCCAGGAGGCTGCCTTCGCCATCGGTATTCCTCCACATCTCTACGCATTTCACTGCTACACGTGGAATTCTACCTCCCTCCGACACACTCCAGTTTGACAGTTTCAAATGCACGTCCTAAGTTGAGCTCGGGGATTTCACATCTGACTTATCTAACCGCCTGCGCCCGCTTTACTCCCAGTAATTCCGATGAATGCTCGCACCCTACGTATTACAGCGGCTGCTGGCCAGTATGTAGCC
+
CCCCCGGFEGGEEEEF<@FCEGE6F<D9FCF,CFGF@:@,@:<CB:EAFFEFDFCC<EFG9FD9@C8<DGGFFGDF9,C<=FE7FFCFDGGG<FGGAFF8FC?CFFE:,:4,5@<,9EA>F9A==DC7A<<?F;E9,EFG?D++++@=84,,,6=D3:E,3=E=;+73C,E99,66*=:C++=2,@,@8=:;++;39CGF+;BAFA+<=AE574++68A>*:=(>952>>@2,(.7))6.(/(4761<).1,(1)).)7<;(,191((46().2>4))492;9;??0(((((,)))--5).
@M04999:289:000000000-L3R54:1:1101:19771:2302 2:N:0:433
GACTACTCGGGTATCTAATCCTGTTTGCTCCCCACGCTTTCGCATCTCAGCGTCAGTATCTGTCCAGAAGGCCGCCTTCGCCACCGGTATTCCTCCACATCTCTACGCATTTCACCGCTACACGTGGAATTCTACCTTCCTCTACAATACTCCAGATAACCAGTTTTAAGTGCAATTCCCAGGTTGAGCCCGGGGCTTTCACACCTAACTTAATTATCCGCCTACATGCCCTTTACGCCCAGTCATTCCAATTAACGCTCGCACCCTCCGTATTACCGCGGCGGCTGGCACGGAGTTAGCC
+
CCCCCGGGGGGFGGGFGGGGGGGGGGGGGGGGGGGGGGGGGGEGCGFGGGGGGGGGGGGGGGGGGGGGGGGGGDGGGCGGGEFGGGGGGGGGGGGGFGGFGGGGGGGGGGGGGGGGGGGGGFCCFFE=FGGGGGGGGFGGGGGGGGGGGGGGGGGGFGGGGGGFG8EFGGGGGGGGFGFGGFFGGGGGGGGGDEGGCCFGCF6F5FFFFFFFFFAFECF@F>@FDF?C=@=E@8CCF<@F;?@EAEFFFFFC9?C>07?1;BFF;0?B?9(444A<<11911(,3(4,-(56(1047AFF:
@M04999:289:000000000-L3R54:1:1101:19775:2329 2:N:0:433
AATTGACTACTAGGGTATCTAATCCCATTCGCTCCCCTAGCTTTCGTCTCTCAGTGTCAGTGTCGGCCCAGCAGAGTGCTTTCGCCGTTGGTGTTCTTTCCGATCTCTACGCATTTCACCGCTCCACCGGAAATTCCCTCTGCCCCTACCGTACTCCAGCTTGGTAGTTTCCACCGCCTGTCCAGGGTTGAGCCCTGGGATTTGACGGCGGACTTGAAAAGCCACCTACAGACGCTTTACGCCCAATCATTCCGGATAACGCTTGCATCCTCTGTCTTACCGCGGCTGCTGGCACAGAGTT
+
CCCCCGGGGGGGGGGGGGGGGGGGGGGGGGGGGGGGGGGGGGGGGGGGGGGGGGGGGGGGGGGGGGGGGGGGGGGGGGGGGGGGGGGGGGGGGFEGGGGGGGGGGGGGFGGGGGGGGGGGGGGGGGGGGGGGGGGGGGGGGGGGFGFGGGGGGGGGGGGGGGGGGGGGGGGDGGGGFGFGGGGGGGGGGGGGGGGGGGGGFFFFFFFFFFFFFFFFEFFFA;DFFF1;E@EFDFF<<?FFFFFFB?BFBF45::02014<<0(41:?<>?7AD:)6<BF<?F9BF939?7?0<???02>A<
@M04999:289:000000000-L3R54:1:1101:8345:2423 2:N:0:433
TATAGACTACTGGGGTATCTAATCCTGTTTGCTACCCACGCTTTCGAGCATGAACGTCAGTGTTATCCCAGGAGGCTGCCTTCGCCATCGGTATTCCTCCACATCTCTACGCATTTCACCGCTACACGTGGAATTCTACCTTCCTCTACAATACTCTAGTTAACCAGTTTTAAGTGCAATTCCTAGGTTGAGCCCAGGGCTTTCACACCTAACTTAATTATCCGCCTACATGCCCTTTACGCCCAGTCATTCCGATTAACGCTCGCACCCTCCGTATTACCGCGGCTGCTGGCACGGAGTT
+
CCCCCGGGGGFGGGGGGGGGGGGGGGGGGGGGGGGGGGGGGGGGGGGGGGGGGGGGFGGGGGGGGGGGGGGGGGGGGGGGGGGGGGGGGGGGFGGGGGGGGGGGGGGGGGGGGGGFGGGGGGGGGGGGGGGCCFGGGGGGGGGGFGFGGGGGGGGGCGGGGGGGGGGFGFGGGGGGFGFGGGGGGGGGGGGGGGGGGGGGFFFFFFFFFF@FFF>FEFFF6A5>5@DAFEEFFF2>2BFFFFF9>B>EB?4??EF?=;?EFBFFB@FBF?@F?0,=??AF2:099;>FFFFBFB7?1(-3(
@M04999:289:000000000-L3R54:1:1101:17081:2456 2:N:0:433
GACTACTGGGGTATCTAATCCTGTTCGCTCCCCACGCTTTCGCTCCTCAGCGTCAGTGACGGCCCAGAGGCCTGCCTTCGCCATCGGTGTTCTTCCCGATATCTACACATTCCACCGTTACACCGGGAATTCCAGTCTCCCCTACCGCACTCCAGTCCGCCCGTACCCGGCGCCGATCCACCGTTAAGCGATGGACTTTCACACCAGACGCGACGAACCGCCTACGCGCTCTGTACGCCCAATAAATCCGGATAACGCTTGCACCCTACGTATTACCGCGGCTGCTGACACGTAGTTAGCC
+
CCCCCGGGGGGGGGGGGGGGGGGGGGGGGGGGGGGGGGGGGGGGGGGGGGGGGGGGGGGGGGGGGGGGGGGGGGGGGGGGGGDGGGGGGGGGGGGGGGGGGGGGGGGGGGEFGGGGGEGGGGGGGGGGGGGGGGGGG;FGGGGFGFGDCGGGGGG<CFCEGEEE5DGGG>C>ECGEAGFGGGGGGGGGGG5*=86>=FGGAFFFDFFF;1;>>B579E>9E>?02((-2(38).<9<>FE?::?F)6A096??BF?<FF6??F?BFFBFFB2::5<91>B>6B9??:<:),1418?6).<2
@M04999:289:000000000-L3R54:1:1101:23753:2481 2:N:0:433
GGACGACTACTGGGGTATCTAATCCTGTTTGCTCCCCACGCTTTCGCATCTCAGCGTCAGTAATGGACCAGTAAGCCGCCTTCGCCACTGGTGTTCCTCCGAATATCTACGAATTTCACCTCTACACTCGGAATTCCACTTACCTCTTCCATACTCGAGATACCCAGTATCAAAGGCAGTTCCAGATTTGAGCTCTGGGATTTCACCCCTGGCTTAAATATCCGCCTACGTGCGCTTTACGCCCAGTCATCCCGAACAACGCTCGCCCCCTTCGTATGTCCGCGCTCGCGGGCATGTACTT
+
-CC@,@FGDG9@EE@6@@CCGAGG,6CE,<FA,,E@FGC:+,8CEC@:,7<@BF86B@FCGECFFGGGGGGE<F<,A>+C@FGGGGC@<F8FEFEFFG<<=C=,D<FFGGEGCFF,5<FE:EDF;BEFECFGC?FGGGG9,=D,=EE@D=DGF8,=C=E8==FD,=,67,@A=,2,*=@=+?C,,,,75,5@7<CF8C++3A*<AFA5>)1>=A9AE6E49A?2-)//55(7:6=2>2*16(6:;6=)/9))(((699(((--((-(46290:11(3().-((-(((,-,((-2(4))-))
@M04999:289:000000000-L3R54:1:1101:19053:2489 2:N:0:433
GACTACAGGGGTATCTAATCCTGTTTGCTCCCCACGCTTTCGCATCTCAGCGTCAGTATCTGTCCAGAAGGCCGCCTTCGCCACCGGTATTCCTCCACATCTCTACGCATTTCACCGCTACACGTGGAATTCTACCTTCCTCTACAATACTCCAGATAACCAGTTTTAAGTGCAATTCCCAGGTTGAGCCCGGGGCTTTCACACCTAACTTAATTATCCGCCTACATGCCCTTTACGCCCAGTCATTCCGATTAACGCTCGTACCCTCCGTATTACCGCGGCTGCTGGCACGGAGTTAGCC
+
CCCCCGGGGGGGGGGGGGGGGGGGGGGGGGGGGGGGGGGGGGGGGGGGGGGGGGGGGGGGGGGGGGGGGGGGGGGGGGGGGGGGGGGGGGGGGGGGGGGGGGGGGGGGGGGGGGGGGGGGGGGGGGGGGGGGGGGGGGGGGGGGGGGGFGGCGGGGGGGGGGGGGGGGGGGAFFGGFGFGGGGGGGGGGGGGGGGGCGGGFFFFFFFFFFE:EFFFFFF=FDFDFFFFFFFFF@EFFFFF;;E@@ECFFF@F@FFFDFF?FFFFFD?BFBB(3:5<A1>F>>;BF?F0(1<6(1113<BB:
@M04999:289:000000000-L3R54:1:1101:24239:2524 2:N:0:433
CTGCGGACTACACGGGTATCTAATCCTGTTTGCTCCCCACGCTTTCGCATCTCAGCGTCAGTATCTGTCCAGAAGGCCGCCTTCGCCACCGGTATTCCTCCACATCTCTACGCATTTCACCGCTACACGTGGAATTCTACCTTCCTCTACAATACTCTAGTTAACCAGTTTTAAGTGCAATTCCTAGGTTGAGCCCAGGGCTTTCACACCTAACTTAATTATCCGCCTACATGCCCTTTACGCCCAGTCATTCCGATTAACGCTCGCACCCTCCGTATTACCGCGGCTGCTGGCACGGAGT
+
CCCCCGGGGGGGGGGGGGGGGGFGGGGGGGGGGGGGGGGGGGGGGGGGGDGGGGGGGGGGGGGGGGGGGGGGGGGGGGGGGGGGGGGGGGGGGDGGGGGGGGGGGGGGGGGGGGGGGGGGGGGGGGGGGGGGGGGGGGFGGGGGGGGGGGGGGGGFGGGGGGGGGGGGGGGFGGGGFGFGGGGGGGGGGGGGGGGGGGGD>FFFFFFFFFFFFFFFFFFFFFFE?D@FFFFFEFFFFFFFE@?FFFFFFFF?E?@D?FFCC;0?<>FFFFFFFFB30<?FF>:9-(31(,3:3203<02>4
@M04999:289:000000000-L3R54:1:1101:21830:2567 2:N:0:433
GTGGACTACCCGGGTATCTAATCCTGTTCGCTCCCCACGCTTTCGCTCCTCAGCGTCAGTGACGGCCCAGAGACCTGCCTTCGCCATCGGTGTTCTTCCCGATATCTACACATTCCACCGTTACACCGGGAATTCCAGTCTCCCCTACCGCACTCCAGTCCGCCCGTACCCGGCGCCGATCCACCGTTAAGCGATGGACTTTCACACCAGACGCGACGAACCGCCTACGAGCTCTTTACGCCCAATAAATCCGGATAACGCTTGCACCCTACGTATTACCGCGCCTGCTGGCACGTAGGT
+
CCCCCGFFFGGGGEEGGGGGGGGGGGGG<FGGGGGGGG@CGGGGGGGGGGGGGGGEEGGGGGGGEGFFGGGFFGGFGFGGGGGDGGGGGGGGGGGGGGGFEC@C@CECFFGGGGGGGGGGGGGGGGGGGGGGCGFGGGFGGGGE6DFGGGGGGGGGGGGEGGGGGGGGGGGGGGDGFC?G4CFGGC8C=F9E=?53CFGG4AF6CFFEB??B>3;D;55;@>FF031??(4>FF<ADFFBF09?FFF<AAFF>>?6(62,78,4(28<???F6.)),.:4:9>(,(4:844(13:4(,(.
@M04999:289:000000000-L3R54:1:1101:19310:2640 2:N:0:433
GACTACTAGGGTATCTAATCCTGTTTGCTCCCCACGCTTTCGCATCTCAGCGTCAGTATCTGTCCAGAAGGCCGCCTTCGCCACCGGTATTCCTCCACATCTCTACGCATTTCACCGCTACACGTGGAATTCTACCTTCCTCTACAATACTCCAGATAACCAGTTTTAAGTGCAATTCCCAGGTTGAGCCCGGGGCTTTCACACCTAACTTAATTATCCGCCTACATGCCCTTTACGCCCAGTCATTCCGATTAACGCTCGCACCCTCCGTATTACCGCGGCTGCTGGCACGGAGTTAGCC
+
CCCCCGGGGGGGGGGGGGGGGGGGGGGGGGGGGGGGGGGGGGGGGGGGGGGGGGGGGGGGGGGGGGGGGGGGGGGGGGGFGGGGGGGGGFFGGGGGGGGGGGGGGGGGGGGGGGGGGGGGGGGGGGGGGGGGGGGGGGGGGGGGGGGFGFGGGGGGGGGGGGGGGGFGGGGGGGFFFGFGFGGGGGGGGGGGCEGDDFFGFF99?FAFBEFFFFFF4B69FFD=>=EE@FFEBE=E?F>><@@E@<EFFE;;DFFCD1(,619>BF<?BFFFFFAFF02,399>?:4287<011983>4).
@M04999:289:000000000-L3R54:1:1101:12046:2657 2:N:0:433
GACTACCCGGGTATCTAATCCTGTTTGCTCCCCACGCTTTCGCATCTCAGCGTCAGTATCTGTCCAGAAGGCCGCCTTCGCCACCGGTATTCCTCCACATCTCTACGCATTTCACCGCTACACGTGGAATTCTACCTTCCTCTACAATACTCCAGATAACCAGTTTTAAGTGCAGTTCCCAGGTTGGGCCCGGGGCTTTCACACCTAACTTAATTATCCGCCTACATGCCCTTTACGCCCAGTCATTCCGATTAACGCTCGCACCCTCCGTATTACCGCGGCTGCTGGCACGGAGTTAGCC
+
CCCCCGGGGGGGGGGGGGGGGGGGGGGGGGGGGGGGGGGGGGGGGGGGGGGGGGGGGGGGGGGGGGGGGGGGGGGGGGGGGGFGGGGGGGGGGGGGGGGGGGGGGGGGGGGGGGGGGGGGGGGGGGGGGGGGGGGGGGGGGGGGGGGGGGGGGGGGGGGGGGGECFGGGGGGGGGGFGFGGGFGGGGGGGGGGGGGDGGGFFFFFFFFBFFBFFFFCAF@FDD<FFFFFFDEFFFFFFFFFF@EFFFFFF6,8<).31<?F>>BF?::?>6?BFFFFF>FB;BF12:4:?<:9(724:AF7
@M04999:289:000000000-L3R54:1:1101:7746:2699 2:N:0:433
CTGTGACTACCCGGGTATCTAATCCTGTTTGCTCCTCACGCTTTCGCATCTCAGCGTCAGTATCTGTCCAGAAGGCCGCCTTCGCCACCGGTATTCCTCCACATCTCTACGCATTTCACCGCTACACGTGGAATTCTACCTTCCTCTACAATACTCTAGTTAACCAGTTTTAAGTGCAATTCCTAGGTTGAGCCCAGGGCTTTCACACCTAACTTAATTATCCGCCTACAGGCCCTTTACGCCCAGTCATTCCGATTAACGCTCGCACCCTTCGTATTACCGCGGCGGCTGGCACGGAGTT
+
CCCCCEE@EG<@FE7766CEF<CF,;;FDFCADFG@C9@ECFGD9@CF:CD<6,C@FCCFF<<E@CEGFFEDF<@FCFGCGEEBG@FG=FEFGGAFEACGFFFCE?D<,CA==FEAAFGECGCEGGGGEFDG9E8EF=EGG;FGGC;AFE8=D,@E;=D==::FGFG9FFFGGAFGFFBFFGC,@EFFC;F9CGGCGG+CFFF5@B9AA5@58>94AFF<>E6>@@==DF)(5>@DD>EF>=B1;0;34<CEEEF71;E<@;D0,2>>B<B0,4702:):)((44(,((-2(48<1-(,4.
@M04999:289:000000000-L3R54:1:1101:18959:2732 2:N:0:433
TCTAGACTACAAGGGTATCTAATCCTGTTCGCTCCCCACGCTTTCGCTCCTCAGCGTCAGTGACGGCCCAGAGACCTGCCTTCGCCATCGGTGTTCTTCCCGATATCTACACATTCCACCGTTACACCGGGAATTCCAGTCTCCCCTACCGCACTCCAGTCCGCCCGTACCCGGCGCCGATCCACCGTTAAGCGATGGACTTTCACACCAGACGCGACGAACCGCCTACGAGCTCTTTACGCCCAATAAATCCGGATAACGCTTGCCACCTACGTATTACCGCGGCTGCTGGCCCTGAGTT
+
CCCCCGGGGGGGGGGGGGGGGGGGGGGGGGGGCGGGGGGGGGGGGGDFGGGGGGGGGGGGGGGGGEGGGGGGGGGGGGFGGGGGGGGGGGCFFGGGGGGGGGGGGGGGGGGGGGGGGGGGGGGGGGGGGGG7FGGGGGGEGC8DFEGGGGGDGGEFGFGGG:@CEGGEGGGGGEDGADFCDGDF?FG5CCFGGGC<DD5*9AFFAF=6?DF?FE>)4B>9:>BF(7?BF403((.64:<F23>F?0453<AF?>0(34<?60(24??AFF?BBF:2<?AD2,429;BB6:?(((,(((,-.
@M04999:289:000000000-L3R54:1:1101:15014:2746 2:N:0:433
TCGGACTACTAGGGTATCTAATCCTGTTTGCTCCCCACGCTTTCGCATCTCAGCGTCAGTATCTGTCCAGAAGGCCGCCTTCGCCACCGGTATTCCTCCACATCTCTACGCATTTCACCGCTACACGTGGAATTCTACCTTCCTCTACAATACTCCAGATAACCAGTTTTAAGTGCAATTCCCAGGTTGAGCCCGGGGCTTTCACACCTAACTTAATTATCCGCCTACATGCCCTTTACGCCCAGTCATTCCGATTAACGCTCGCACCCCACGTATTACCCGGTCTGCTGGCACGGAGTT
+
<@CCCGGFGGGGGGGGGEEFFFEGCFFGGGGGGGGGGGGGCFFDFGGCF<FFFGGGGDGGFFGEGEFFGCCFGFGGGGGGGGGGCFEFGG7+BFGGGGGGGFEEEGEFFGGDFEEEFGECGGGGGGGFDFGG9BFFCFGFGFGCEGFGAEAD8,EFD8DFFFGDFFA==FGGAFGFDGFFFGGGG6EGFFFGGGGCD9*?F?FFFFFBFFEFFFAFF=C589>B@F>DBC?5>-3;)94:(6;;6;4;556.41<08CC@>:BF06>>:1(34419:2:A(((((((2<0:11)44,(-1
@M04999:289:000000000-L3R54:1:1101:20216:2816 2:N:0:433
TGGGACTACCGGGGTATCTAATCCTGTTTGCTCCCCACGCTTTCGCATCTCAGCGTCAGTATCTGTCCAGAAGGCCGCCTTCGCCACCGGTATTCCTCCACATCTCTACGCATTTCACCGCTACACGTGGAATTCTACCTTCCTCTACAATACTCCAGATAACCAGTTTTAAGTGCAATTCCCAGGTCGAGCCCGGGGCTTTCACACCTAACTTAATTATCCGCCTACATGCCCTTTACGCCCAGTCATTCCGATTAACGCTCGCACACTCCGTATTACCGCGGCTGCTGGCACGGAGTTT
+
CCC@CGGGGGGGGGGGGGGGFGGGFFGGGGGGGFGGGGGGGGGGGGGDEGGGGGGFGEGGGGGGGGGGGGGGGGGGGGGGDGCGGGGGGGEGGGGFGGGGGFCFEGGGFGGGEGGGGGGGGGGGGGGFGGGGGEGGBDFFFGGGGGGCFGFGGFGGGGGGGGGGGFAFFF:DDEFFF?FFFFGG:EF86:CGGGGCC>DGFFFFFFF;B2:BCFFFEF=?AC??FF1(67C@3@;@@E<3;07<1=@AA>24?(43<<B?9<?64>>(4(41:(,.5<9<(2>;B6117?4<07:04924)
@M04999:289:000000000-L3R54:1:1101:8845:2842 2:N:0:433
ACGTTGACTACTAGGGTATCTAATCCTGTTCGCTCCCCACGCTTTCGTCCATCAGCGTCAATCGGTATTTAGTAACCTGCCTTCGCAATCGGGGTTCTGTGTAATATCTATGCATTTCACCGCTACACTACACATTCCAGCTACTTCAATACTATTCAAGATTAACAGTATCAACGGCAGTTCTACAGTTAAGCTGCAGGTTTTCACCGCTGACTTATCAACCCGCCTACGGACCCTTTAAACCCAATAAATCCGGATAACGCTCGCATCCTCCGTATTACCGCGGCTGCTGGCACGGAGT
+
CCCCCFGFCGGGGGGGGGGGGGGGGGGGGGGGGGGGGGGGGGFGGGGGGGGGGGGGGGGGGGGGGEFGGGGGGGGGGGGGGGGGGGGGGGGGGGGGGGGGGGGGGGGGGGGGGGGGGGGGGGGGEGGGGGGGGGGGGGGGGGGGCGGGGFGGGGGGGGGGGGGGGGGGGGGGGGGGFGFGGGGGGGGGGFGGGGGG?FGGFF+@FFFF=A>BFFFFFFFEABB2@BA=?FFF@FBFFB=FFFFFFFFF;A<<9;16111@EF6629>B:>7<><><3(.444:9>69((4::8???FF9((
@M04999:289:000000000-L3R54:1:1101:14434:2858 2:N:0:433
TGGACTACAGGGGTATCTAATCCTGTTTGCTCCCCACGCTTTCGCATCTCAGCGTCAGTATCTGTCCAGAAGGCCGCCTTCGCCACCGGTATTCCTCCACATCTCTACGCATTTCACCGCTACACGTGGAATTCTACCTTCCCCTACAATACTCCAGATAACCAGTTTTAAGTGCAATTCCCAGGTTGAGCCCGGGGCTTTCACACCTAACTTAATTATCCGCCTACATGCCCTTTACGCCCAGTCATTCCGATTAACGCTCGCACCCTCCGTATTACCGCGGCTGCTGGCACGGAGTT
+
CCCCCGGGGGGGGGGGGGGGGGGGGGGGGGGGGGGGGGGGGGGGGGEGGGGGGGGGGGGGGGGGGGGGGGGGGGGGGGGGGGGGGGGGGGGGGGGGGGGGGGGGGGGGGGGGGGGGGGGGGGGGGGGFGGGGGGGGGGGGGGFGGGGGGGGGGGGGGGGGGGGGGGGGGGGGFGGGFGFGGCGGGGGGGGGGGGGGGGGCFFFFFFFFF=DFFFFFFFFFFFFF@FFFFFFFFFFFFE;FFFFF;EFFFCC@6;6<CF?F??BFFFFF04BFB::?FF<<6;1>>3(8?:BF<47(,-4
@M04999:289:000000000-L3R54:1:1101:16558:2873 2:N:0:433
CTACTAGGGTATCTAATCCTGTTTGCTCCCCACGCTTTCGCATCTCAGCGTCAGTATCTGTCCAGAAGGCCGCCTTCGCCACCGGTATTCCCCCACATCTCTACGCATTTCACCGCTACACGTGGAATTCTACCTTCCTCTACAATACTCCAGATAACCAGTTTTAAGTGCAATTCCCAGGTTGAGCCCGGGGCTTTCACACCTAACTTAATTATCCGCCTACATGCCCTTTACGCCCAGTCATTCCGATTAACGCTCGCACCCTCCGTATTACCGCGGCTGCTGGCACGGAGTTAGCCGG
+
CCCCCGGGGEGGGGGGGGGGGGGGGGGGGGGGGGGGGGGGGGGGGGGGGGGGGGGGGGGGGGGGGGGGGGGGGGGGGGGGGGGGGGGGGGGGGGGGGGGGGGGGGGGGGGGGGFGGGGGGGGGGGGGGGGGGGGGGGGGGGFGGGGGGGGGGGFGGGGGGGGGFGGGGFGGGGGGFFGFGGGFGGFGGGGCGGGE>FFGGFFFFFFFFFFFFFFFFFDF?EDFFFFFFFE9=CEFF9FFFFFFCCFEED@D?6;<FF<FBFFFFBFF9:B?FFFBFFBFF((4>::<<?69FBFFF2).62
@M04999:289:000000000-L3R54:1:1101:6408:2892 2:N:0:433
GACTACTCGGGTATCTAATCCTGTTCGCTCCCCACGCTTTCGTCCATCAGCGTCAATCGGTATTTAGTAACCTGCCTTCGCAATCGGGGTTCTGTGTAATATCTATGCATTTCACCGCTACACTACACATTCCAGCTACTTCAATACTATTCAAGATTAACAGTATCAACGGCAGTTCTACAGTTAAGCTGCAGGTTTTCACCGCTGACTTATCAACCCGCCTACGGACCCTTTAAACCCAATAAATCCGGATAACGCTCGCATCCTCCGTATTACCGCGGCTGCTGGCACGGAGTTAGCC
+
CCCCCGGGGGGGGGGGGGGGGGGGGGGGGGGGGGGGGGGGGGGGGGGGGGGGGGGGGGGGGGGGGGGGGGGGGGGGGGGGGGEGGGGGGGGGGGGFGGGFGGGGGGGGGGGGGGGGGGGGGGGFGGGGGGGGGGGGGGGGGGGGGGFDEGGGGGGCFGGGGGGGGGGGGGGGGGGGFGFGGFCFGGGGFGGGGGGGGGGGFFADFFFFDFFFFFFFFFFFFFDFFF@FF>DFBFFE:<DE<;1@AEFFE;9;<DA@?;FFF>F?B?FFFFFF0?FFA?F9909>0275?1<F6>0<:AFF:
@M04999:289:000000000-L3R54:1:1101:20663:2900 2:N:0:433
GTCTGACTACTGGGGTATCTAATCCTGTTCGCTACCCATGCTTTCGAACCTCAGCGCCAGTTACAGACCAGAGAGCCGCCTTCGCCATTGGTGTTCTTCCATATATCTACGCATTCCACCGCTACACAGGGAGTTCCACTCGCCTCTTCTGCACTCAAGAAAACCAGTTTCAGCTGCACTTCCCCGGTTAAGCCGAGGGCTTTCACAGCTGACTGGTTTTCCCGCCGGCGTTCGTTTTACGCGCAACAAGTCCGGACAACGCTTGCCACCTACGTATTAGCGCGGCTGCTGGCACGTAGTT
+
<86ACF9ED,,6<<:FEE9@DGG<CFF@EE@FF,@<EDG<CEGD<C8CF@@,6C6@+@766<,<F<,C:FF@<,869F@+@@,B?B,,CEFEBA?ACFF,FB<54A4FFA,4C::A,C9@CE=C>AF,<,+4+@EF;99@4+@=1@EFD=EF8E,@,3,,=,@3=8,=BED8EGC85DCG6+89D+8@C*,,,,1@**3@FAFFFFF=(.6*(9+08?)/BE3961((3:B026((,(690602(((.3(6<4172393?>(,4:?3)4<??7:.2:34)5(2>B((,1)5(4()48(.4-
@M04999:289:000000000-L3R54:1:1101:22875:2915 2:N:0:433
GGTAAGACTACTGGGGTATCTAATCCTGTTTGCTCCCCACGCTTTCGCATCTCAGCGTCAGTATCTGTCCAGAAGGCCGCCTTCGCCACCGGTATTCCTCCACATCTCTACGCATTTCACCGCTACACGTGGAATTCTACCTTCCTCTACAATACTCCAGATAACCAGTTTTAAGTGCAATTCCCAGGTTGAGCCCGGGGCTTACACACCTAACTTAATTATCCGCCTACATGCCCTTTACGCCCAGTCATTCCGATTAACGCTCGCACCCTCCGTATTACCGCGGCTGCTGGCACGGAGT
+
CCCCCFGGGGGGGGGGGGGGGGGGGGGGGGGGGGGGGGGGGGGGGGGGGGGFGGGGGGGGGGGGGGGGGGGGGGGGGGGGGGGGGGGGGGGGGCGFGGGGGGGF:FGGGGGGGGGGGGGGGGGGGGGGGGGGGGGGGGGGGGGGGGGDGGGGGGGGGGGGGGGGGGGGGGGFFGGGBGFGGDCF?7C?DFFFFGCGCDGDBFFFFAFFADDFFFFF=FA?+@<E?D@=2=EF*=;8E=@FE?D@B184).?5CC4;@6@EE064?FF6>;04?014:B>BB<<0;2269:))41:2:690,
@M04999:289:000000000-L3R54:1:1101:8319:2941 2:N:0:433
ACTAATCCTGTTCGCTCCCCACGCTTTCGTCCATCAGTGTCAATCGGTAGTTAGTAACCTGCCTTCGCAATCGGGGTTCTGCGTAATATCTATGCATTTCACCGCTACACTACACATTCCAGCTACGTCAATACTATTCAAGATTAACAGTATCAACGGCAGTTCTACAGTTAAGCTGCAGGTGTTCACCGCTGACGTATCAACCCGCCTACGGACCCTTGAAACCGAAGAAATCCGGATAACGCTCGCATCCTCCGTATTACCGCGGCTGCTGGCACGGGGTTAGCCGATGCGTATTGGT
+
--6ABFCFGGCC6@F,C+@@E@FCEGF@@FFBC9F@F@CCA,E@FGGCG,6,;FFF9CFFEDFG9CF:7C@@9C@CBEAFEFEC=:,<,,@<B9BFE,AFEFFBF@CFGDG=,=EFG,E;FD,FGG:<=FCEFGGGCAFFDFFC,@DFGFDC@CDADCC8E?D,7C8EFG=EC8=89DD?D?D,@8,5;:EE9C>9*3?>?AAF*3@A2AA)59BD=DA-)87;5>(59(2@;EE;6>D5;A<262;6>B023457--4(84<AB9>>>67:),80(,--(,-,((.,3403:(((-()4.
@M04999:289:000000000-L3R54:1:1101:19149:3060 2:N:0:433
TGCTGACTACAGGGGTATCTAATCCTGTTCGCTACCCACGCTTTCGAGCCTCAGCGTCAGTTACTAGCCAGTCAGCCGCCTTCGCCACTGATGTTCTTCCATATATCTACGCATTTCACCGCTACACATGGAGTTCCACTGACCTCTCTAGCACTCAAGTCTTACAGTTTCTGATGCACGTCCATAGTTGAGCTATGACCTTTCACATCAGACTTATTAGACCGCCTGCGCTCCCTTTACGCCCACTAATTCCGGACAACGCTCGCCACCTACGTATTACCGCGGCTGCCGGCACGTAGTT
+
@CCCCGGFGGGGGGDGG@FGGGGGEFGGGGGGGGGFGGG7FFFGGFFAFEGGGGGGEGGEGGFGGGGGGGGGGEBFFFFECCG@CCFGFFDGFGGGGGAFGGCGG9FFGFFGGGEFA,=>?=@>FEFGBCF8E>EDFGGGDFGGGGGGDFFGGGGGGGFEGG8DE=FGGGFFGGFCFGF+6?DEGGFDAF,@?EC9?9C?FFFFFFFC@@@@EF1BEF9@AC@AA2=9>5A@=5@=EB4F=DBFF(8;3CC6)..2666(66(:>B91:1872-48>7>A686>(309B((39>1(,811-
@M04999:289:000000000-L3R54:1:1101:12367:3081 2:N:0:433
GACTACTGGGGTATCTAATCCTGTTTGCTACCCACGCTTTCGAGCATGAACGTCAGTGTTATCCCAGGAGGCTGCCTTCGCCATCGGTATTCCTCCACATCTCTACGCATTTCACTGCTACACGTGGAATTCTACCTCCCTCTGACACACTCTAGTTTGACAGTTTCAAATGCACGTCCCAAGTTGAGCTCGGGGATTTCACATCTGACTTATCTAACCGTCTGCGCTCGCTTTACGCCCAGTAATTCCGATTAACGCTCGCACCCTACGTATTACCGCGGCTGCTGGCACGTAGTTAGCC
+
CCCCCGGFGGGGGGGGGGGGGGGGGGGGGGGGGGGGGGGGGGGGGGGGGGGGGGGGGGGGGGGGGGGGGGGGGGGGGGGGGGGGGGGGGGGGGGGGGGGGGGGGFGGGGGGGFGGGGGGGGGGGGGGGGGGGGGGGGGGGGGGGGGGGGGGGGGGGGGGGGGGFFGGGGGGGGGGGFGFGGGGGGGGGGFGGDGGDCFFGFFFFFFFFFFFFFFFCEFFFAA==CBAAAFFFFFFFF@FF@@@EFEEEEF;DF;EEDF;DF6@F><???0,4)5AFB6>FFF9>:)8?:?FB:??<ADAF:
@M04999:289:000000000-L3R54:1:1101:11089:3083 2:N:0:433
TGTCGACTACTGGGGTATCTAATCCTGTTCGCTACCCATGCTTTCGAGCCTCAGCGTCAGTAACAGACCAGAGAGCCGCCTTCGCCACTGGTGTTCTTCCATATATCTACGCATTTCACCGCTACACATGGAGTTCCACTCTCCTCTTCTGCACTCAAGTCTCTCAGTTTCCGATGCTCTTCCTCAGTTAAGCTGAGGGCTTTCACATTCAGACTTAAAAGACCGCCTGCGCTCCCTTTACGCCCAATCAATCCGGACAACGCTTGCCACCTACGTATTACCGCGGCTGCTGGCACGGAGT
+
CCCCCGGGGGGGGGGGGGGGGGGGGGGGGGGGGGGGGGGGGGGGGGGGGGGGGGGGGGGGGGGGGGGGGGGGGGGGGGGGGGGGGGGGGGGGGGGGGGGGGGGGGFGGGFGGGGGGGGGGGGGGGGGG=FGFGGGGGGGGGFGGGGGGGGGGGGGGGGGFGFGFEGFGGGG8E6DGFGFGDGGGGGGGGCFFFDCFGFDGFFAFFFFFEFFEFFFFFFFFFFFFFF=282(>@?B=DEFACD;BBFD@(6<CC@B@@F>?FB>?0:38AF0::70:F<0)6>609;BFF<)42((.-(3;4
@M04999:289:000000000-L3R54:1:1101:6735:3133 2:N:0:433
GAGGAGACTACAAGGGTATCTAATCCTGTTTGCTACCCACGCTTTCGAGCATGAACGTCAGTGTTATCCCAGGAGGCTGCCTTCGCCATCGGTATTCCTCCACATCTCTACGCATTTCACTGCTACACGTGGAATTCTACCTCCCTCTGACACACTCTAGTTAGACAGTTTCAAATGCACGTCCCAAGTTGAGCTCGGGGATTTCACATCTGACTTATCTAACCGTCTGCGCTCGCTTTACGCCCAGTAATTCCGATTAACGCTCGCACCCTACGTATTACCGCGGCTGCTGGCACGTAGT
+
CCCCCGGGGGGGGGGGGGGGGGGGGGGGGGGGGGGGGGGGGGGGGGGGGGGGGGGGGGGGGGGGGGGFGGGGGGGGDGGGGGGGGGGGGGGGGGGGGGGGGGGGFGGGGGGGGGGGGGGGGGGFGGGGGGGGGGGGGGGGGGGGGGGGGFGGFFGGGGGGDFGGGGGGGGGGGGGGFGFFGGGGGGGGGGGGGGGGGGGGFBFFFFFFEEFEFFFFEAF79AEF))<@=CABBFF>DBBFE@@@B??@EEFEFFFFFFF93(.1:>BFFF?B0<BF?9BFFF?BBFFFFFFF?0?B?FF?3
@M04999:289:000000000-L3R54:1:1101:21529:3154 2:N:0:433
TGACTACCAGGGTATCTAATCCTGTTCGCTACCCATGCTTTCGAGCCTCAGCGTCAGTAACAGACCAGAGAGCCGCCTTCGCCACTGGTGTTCTTCCATATATCTACGCATTTCACCGCTACACATGGAGTTCCACTCTCCTCTTCTGCACTCAAGTCTCTCAGTTTCCGATGCTCTTCCTCAGTTAAGCTGAGGGCTTTCACATTCAGACTTAAAAGACCGCCTGCGCTCCCTTTACGCCCAATAAATCCGGACAACGCTTGCCACCTACGTATTACCGCGGCTGCTGGCACGTAGTT
+
CCCCCGGGGGGGGGGGGGGGGGGGGGGGGGGGGGGGGGGGGGGGGGGGGGGGGGGGGGGGGGGGGGGGGGGGGGGGGGGGGGGGGGGGFFGGGGGGGGGGGGGGGGGGGGGDGGGGGGGGGGGGGGGGGGGGGGGGGGGGGGGGFGGGGGGGGGGGEGGGGGGGFGGGGGGGGGCGFGFGGGGGGGGGGGGGGGGGGGG?AFFFC7BFFFFECFFFFFFFFFFFFFB>99@FFB4BECFF27@0@@EC)<1.(67BFFFFF<?::D>:??BBF72>ADFFFB>;041?>7:?7:,:??F
@M04999:289:000000000-L3R54:1:1101:13406:3176 2:N:0:433
GTGACGACTACCCGGGTATCTAATCCTGTTTGCTCCCCACGCTTTCGCATCTCAGCGTCAGTATCTGTCCAGAAGGCCGCCTTCGCCACCGGTATTCCTCCACATCTCTACGCATTTCACCGCTACACGTGGAATTCTACCTTCCTCTACAATACTCCAGATAACCAGTTTTAAGTGCAATTCCCAGGTTGAGCCCGGGGCTTTCACACCTAACTTAATTATCCGCCTACATGCCCTTTACGCCCAGTCATTCCGATTAACGCTCGCACCCTCCGTATTACCGCGGCTGCTGTCACGGAGT
+
CCCCCGGGGGGGGGGGGGGGGGGGGGGGGGGGGGGGGGGGGGGGGGGGGGGGGGGGGGGGGGGGGGGGGGGGFFGGGGGGGGGGGGEGGGGGGGGGGGGGGGGGFGGGGGGGGGGGGGGGGGGGGGGGGGGGGGAFGGFGGGGGGGGGGGGGGGGCFFGGGGGGGCGGFGFGGGGGFGFGGGGGGGGGFGFFFGGGGGGGFFFFFFFFFFBFFFFFFFFCFE<?=@;;@FFFFEF;@@EFEFFFFFF;@FFFFCB0:?6<>B0-80(49>FFFFFF:??AA419>>BB;08?424.80,4,
@M04999:289:000000000-L3R54:1:1101:13434:3178 2:N:0:433
CGCGACTACAAGGGTATCTAATCCTGTTTGCTACCCACGCTTTCGAGCATGAACGTCAGTGTTATCCCAGGAGGCTGCCTTCGCCATCGGTATTCCTCCACATCTCTACGCATTTCACTGCTACACGTGGAATTCTACCTCCCTCTGACACACTCTAGTTAGACAGTTTCAAATGCACGTCCCAAGTTGAGCCCGGGGATTTCACATCTGACTTATCTAACCGTCTGCGCTCGCTTTACGCCCAGTAATTCCGATTAACGCTCGCACCCTACGTATTACCGCGGCTGCTGGCACGTAGTT
+
@CCCCGGGGGGGGGGGGGGGGGGGGGGGFFGGGGGGGGGGGGGGGGGGEGFGGGGGGGGGGFFCGAFGGGGGGGGEGGGGGGGGGGDFEGG?FFGGGGGGD@FFGGGGGGGGGGFGGGFGGGGGGGGGGGGGGGGGGGCFEFGGGG8=ADEFG?FGGF=EFGGEFGGGGGGGCGGGFGFGGGGGFGFGGGGG8FGGGGGGFFFFFFFFEEFFFFFFCF6CFFF2>=BF>2(>=@@2;3;D@6;D?FEFE?EEF@;0;CE<@@(4>799<::<BF)<:>A<(71>F>;BFF:FBFF<:?0<
@M04999:289:000000000-L3R54:1:1101:8117:3190 2:N:0:433
CGACTACAAGGGTATCTAATCCTGTTCGCTACCCATGCTTTCGAGCCTCAGCGTCAGTTACAGACCAGAGAGCCGCCTTCGCCACTGGTGTTCTTCCATATATCTACGCATTCCACCGCTACACACGGAGTTCCACTCTCCTCTTCTGCACTCAAGAAAAACAGTTTCAGCTGCACTTCCCCGGTTAAGCCGAGGGCTTTCACAGCTGACTTGTTCTCCCGCCTGCGTGCGCTTTACGCCCAATAAATCCGGACAACGCTTGCCACCTACGTATAACCGCGGCGCCTGGCACGTAGTTATC
+
BC@CC@EGGGGGGGGCGFEFGCDFFGAEGG>@FGGGGGGG@<@DF7@,FBFFGCF:FAFGEGG9E7CFGGFEEGGGGG79BE?CFGGGEFF:AFFGGGGG<<EFGFFFD@FE9AFGGC@E:7FGF+@EF7FFB,@E9=DD8,@EAEGFF=D9@E,@=8D?EGG8B9FF:=EFG?6DFG6?GDDGC>>@DFF9::E*9C7CA6BF>>A>;>A7*BBACFFF)>@26>>,(39918=<<DF>261(.-..)4(13;B::09,(4(4<5?1?01:<<).)59B>0;(,,,-28,<?44(,-.-.
@M04999:289:000000000-L3R54:1:1101:21213:3232 2:N:0:433
GGGACTACTAGGGTATCTAATCCCATTCGCTCCCCTAGCTTTCGTCTCTCAGTGTCAGTGTCGGCCCAGCAGAGTGCTTTCGCCGTTGGTGTTCTTTCCGATCTCTACGCATTTCACCGCTCCACCGGAAATTCCCTCTGCCCCTACCGTACTCCAGCTTGGTAGTTTCCACCGCCTGTCCAGGGTTGAGCCCTGGGATTTGACGGCGGACTTAAAAAGCCACCTACAGACGCTTTACGCCCAATCATTCCGGATAACGCTTGCATCCTTGGTCTTACCGCGGCGTCTGGCACAGAGTT
+
CCCCCGGGGGGGGGGGGGGGGGGGGGGGGGGGGGGGCGGGGGGGFE<FGGGGFGGGGGGGGGGDGGGGGGGGGEDGGGGGGGGGGFFGGGGGGGGGGGGGGGGGGGGGGGGDGGGGGGGGGGGGGGGGGGGGGGGFFGGGGG=FGGGGGGDEGGFGGGGF?EFDFGGGGGGGGGGGFGFGGFFGGGFEGGGGG?EFGDFGFAFFFFFFF@>1ECAA)654A@FFDE(.=7(((,4?<A0@79:?BBFA9AAFFF?:BFFB?((,)-.3)).(.-)-62(-04>F01(3?()(.,,.4-.
@M04999:289:000000000-L3R54:1:1101:10884:3285 2:N:0:433
AGGACTACCCGGGTATCTAATCCTGTTTGCTCCCCACGCTTTCGCATCTCAGCGTCAGTATCTGTCCAGAGGGCCGCCTTCGCCACCGGTATTCCTCCACATCTCTACGCATTTCACCGCTACACGTGGAATTCTACCTTCCTCTACAATACTCCAGATAACCAGTTTTAAGTGCAATTCCCAGGTTGAGCCCGGGGCTTTCACACCTAACTTAATTATCCGCCTACATGCCCTTTACGCCCAGTCATTCCGATTAACGCTCGCACCCTCCGTATTACCGCGGCTGCGGGCACGGAGTT
+
CCCCCEFCGGGGEGEEFGGGFGFCFFGAAADFGGGGGGGGGGFFGE,@<EFFGEFGGEGGGDEFFGGGGGGGGGGEGDCEFFGDGGEGG@:FFGGGGDCFECFFGGGGGGCGGCFGFGFEDEEGGGGGGGGGGGDFEF?FGGGGGGGGGGGGGGFFDEFGGGGFFDCGAFFGGFFC?FFGFDGGDGDC:?FGDG9>CDGGABAFFFFFF=5>EFFF?FACADF2:;8ECEF@DE@;ECFFF(6;@@EFFEC1;04?D>?1(,49>B>:<<89:?0(6<4-221032((,-3;64;B604
@M04999:289:000000000-L3R54:1:1101:11886:3313 2:N:0:433
TTCGACTACCCGGGTATCTAATCCTGTTTGCTCCCCACGCTTTCGCATCTCAGCGTCAGTATCTGTCCAGAAGGCCGCCTTCGCCACCGGTATTCCTCCACATCTCTACGCATATCACCGCTACACGTGGAATTCTACCTTCCTCTACAATACTCCAGATAACCAGTTTTAAGTGCAGTTCCCAGGTTGAGCCCGGGGCTTTCACACCTAACTTAATTATCCGCCTACATGCCCTTTACGCCCAGTCATTCCGATTAACGCTCGCACCCTCCGTATTACCGCGGCTGCTGGCACGGAGTT
+
CCCCCGGGGGGGGGGGGGGGGGGGGGGGGGGGGGGGGGGGGGGGGGGGGGGGGGGGGGGGGGGGGGGGGGGGGGGGGGGGGGGGGGGGGGEGGGGGGGGGGGGGGGGGGGGGGGGGGFGGGGGGGGGGGGGGGGGGGGGGGGGGGGGGGGGGGGGGGGGGGGGGGGFGGGGGFEGGFGFFCFFFGGGGGGGGFGDDGGGDFFFFFCFE=BFFFFAFEFFFFF@BFF@FFFFFFFFFFE4B;6;FFFEFEFCEFFF?FAABF??>;9911((39:1(3:B<:>BBF9>FB>FFB>:((3(4
@M04999:289:000000000-L3R54:1:1101:18158:3317 2:N:0:433
CTTCGGACTACCAGGGTATCTTATCCTGTTCGCTCCCCACGCTTTCGTCCATCAGCGTCAATCGGTATTTAGTAACCTGCCTTCGCAATCGGGGTTCTGTGTAATATCTATGCATTTCACCGCTACACTACACATTCCAGCTACTTCAATACTATTCAAGATTAACAGTATCAACGGCAGTTCTACAGTTAAGCTGCAGGTTTTCACCGCTGACTTATCAACCCGCCTACGGACCCTTTAAACCCAATAAATCCGGATAACGCTCGCATCCTCCGTATTACCGCGGCTGCTGGCACGGAGT
+
CCCCCGGGGGGGGGGGGGGGGGGFGGGGGGGGGGGGGGGGGGGGGGGGGGGGGGGGGGGGGGGGGGGGGGGGGGGGGGGGGGGGGGGGGGGGGGGGGGGGGGGGGGGGGGGGGGGGGGGGGGGGGGGGGGGGGGGGGGGGGGGGGFGGGGGGGGGGGGGGGGGGGGGGGGGGGGGGBDFGFGDGGGGGGGGGGGGGGGGGFFFFFFFFAABFFFFFFFFFFFDFAF=2@DFFFFFF@@EFFFFFFFDFFF;?EEFFFFDE@F>BFFFFFB7?FFF?BF?AAABFB>FB>FFF4<?<B>BF(
@M04999:289:000000000-L3R54:1:1101:10575:3335 2:N:0:433
TCAGACTACACGGGTATCTAATCCTGTTCGCTACCCATGCTTTCGAGCCTCAGCGTCAGTAACAGACCAGAGAGCCGCCTTCGCCACTGGTGTTCTTCCATATATCTACGCATTTCACCGCTACACATGGAGTTCCACTCTCCTCTTCTGCACTCAAGTCTCTCAGTTTCCGATGCTCTTCCTCAGTTAAGCTGAGGGCTTTCACATTCAGACTTAAAAGACCGCCTGCGCTCCCTTTACGCCCAATAAATCCGGACAACGCTTGCCACCTACGTATTACCGCGGCTGCTGGCACGTAGTT
+
CCCCCGGGGGGGGGGGGGGGGGGGGGGGGGGGGGGGGGGGGGGGGGGGGGGGGGGGGGGGGGGGGGGGGGGGGGGGGGGGGGGGEGGGGGGGGGGGGGGGGGGGFGGGGGGGGGGGGGGGGGGGGGGGGGGGGGGGGGGGGGGAFGGGGGGGGCGGGGGGG8EGGGGGGGGGGGGGFGFGGGGGGGGGGGGGGGGGGDGFFFFFFFFAECC@CFCFEFFFFFFAFFAB9@F@FBFFFF9CDFFFFFFFFF??EF(;@>?DFFF?FFFFF??F::?FB?<B92(4>031:?F?:???2?.(.
@M04999:289:000000000-L3R54:1:1101:15993:3356 2:N:0:433
GTGGACTACCAGGGTATCTAATCCTGTTTGCTCCCCACGCTTTCGCATCTCAGCGTCAGTATCTGTCCAGAAGGCCGCCTTCGCCACCGGTATTCCTCCACATCTCCACGCATTTCACCGCTACACGCGGAATTCTACCTTCCTCTACAATACTCCAGATAACCAGTTTTAAGTGCAGTTCCCAGGTTGAGCCCGGGGCTTTCACACCTAACTTAATTATCCGCCTACATGCCCTTTACGCCCAGTCATTCCGATTAACGCTCGCACCCTCCGTATTACCGCGGCTGCTTGCACGGAGTTT
+
CCCCCGFGGGGGGGGGGGGGGGGGGGGGGGGGGGGGGGGGGGGGGGGEFFGGGGGGGGGGGGGGGGGGGGGGGGGGGGDECGFGDGGGGGGGGG9FGGGGGGGFDGGGGGGGGGGGGGGCFGGGGGGGDGFGFGFGGGGFGGGGGGGFFFGGGGG?FEGFGGGGGFFEFGGGFGGGFC?FGGFGGGEFGCFGFGEGGGDCAFFFFFFFFFFFFFFFE8BCF9?6118@@CEF;@;8@4<>DFF@FF@EFAAA5<(42>FB>F?0;>9>::B?932(592)(49(,49?)),:42:;9901)
@M04999:289:000000000-L3R54:1:1101:17771:3358 2:N:0:433
CCGACTACCAGGGTATCTAATCCTGTTCGCTCCCCACGCTTTCGTCCATCAGCGTCAATCGGTATTTAGTAACCTGCCCTCGCAATCGGGGTTCTGTGTAATATCTATGCATTTCACCGCTACACTACACATTCCAGCTACTTCAATACTATTCAAGATTAACAGTATCAACGGCAGTTCTACAGTTAAGCTGCAGGTTTTCACCGCTGACTTATCAACCCGCCTACGGACCCTTTAAACCCAATAAATCCGGATAACGCTCGCATCCTCCGTATTACCGCGGCTGCTGGCACGGAGTT
+
CCCCCGGGGGGGGGGGGGGGGGGGGGGGGGGGGGGGGGGGGGGGGGGGGGGGGGGGGGGGGGGGGGGGGGGGGGGGGGGGGGGGGGGGGGGGGGGGGGGGGGGGGGGGGGGGGGGGGGGGGGGGGGGGGGGGGGGGGGGGGGGGGGGGGGGGGGGGGGGGGGGGGGGGGGGGGGGGFGFGGGGGGGGGGGGGGGGGGGGGFFFFFFFFFFFBFFFFFFFFFFFFFFFFFFFFF8@ECEEFFFFFDFFEFE;9;<1?EFFFF?FFFFFB<779?F??BAAB>19>B>BFF7<FFFB(-40
@M04999:289:000000000-L3R54:1:1101:12530:3366 2:N:0:433
GAGCGACTACAAGGGTATCTAATCCTGTTTGCTACCCACACTTTCGAGCCTCAACGTCAGTTGCAGTCCAGTAAGCCGCCTTCGCCACTGGTGTTCTTCCATATATCTACGCATTCCACCGCTACACATGGAGTTCCACTTACCTCTACTGCACTCAAGTTGCCCAGTTTCCAAAGCCATTCCACAGTTGAGCTGTGGGCTTTCACTTCAGACTTAAGCAACCGTCTGCGCTCGCTTTACGCCCAATAAATCCGGATAACGCTCGGGACATACGTATTACCGCGGCTGCTGGCACGTATTT
+
CCCCCGGGGGGGGGGGGGGGGGGGGGGGGGGGGGGGGGGGGGGGGGGGGGGGGGGGGGGGGGGGGGGGGGGGGGGGGGGGGGGGGGGGGGGGGGGGFGGGGGGGGFGGGGGGGGGFGGGGGGGGGGGGGGGGGGGGGGGGGGGGGGGGGGGGGGGGGGGGGGGGGGGGGGGGGGGGFGFGGGDGCFGGFGCFFFGGGGGGFFFFFFFFFFFFEFFFFFFFFF@@=ABDFFA=AB@@(:EFFFFB==@EFEFF;BF;0?<E0>;<B9>FF?2>?F<<22<A)4;>(1,41:>3:0<???>:6
@M04999:289:000000000-L3R54:1:1101:18315:3385 2:N:0:433
GACTACTAGGGTATCTAATCCTGTTCGCTACCCATGCTTTCGAACCTCAGCGTCAGTTACAGACCAGAGAGCCGCCTTCGCCACTGGTGTTCTTCCATATATCTACGCATTCCACCGCTACACATGGAGTTCCACTCTCCTCTTCTGCACTCAAGAAAAACAGTTTCAGCTGCACTTCCCCGGTTAAGCCGAGGGCTTTCACAGCTGACTTGTTCTCCCGCCTGCGTTCGCTTTACGCCCAATAAATCCGGACAACGCTTGCCACCTACGTATTACCGCGGCTGCTGGCACGTAGTTAGCC
+
CCCCCGGGGGGGGGGGGGGGGGGGGGGGGGGGGGGGGGGGGGGGGGGGGGGGGGGGGGGGGGGGGGGGGGGGGGGGGGGGGGGGGGGGGGGGGGGGGGGGGGGGGGGGGGGGGGGGGGGGGGGGGGGGGGGGGGGGGGGGGGGGGGGGGGGGGGGGGGGGGGGGGGGGGGGGGGGGFFFGGGDGGGGGGGGGGGGGGGGGFFFFFFFFFFFFFFFFFFFFFFFFFBFFFFF?@FFFFDBEFF;E<EFFEF@FFBFFFFFFFFFFFBFFFBB?FBFF<69B2;FFBFF?<1<:<:?BFBF94
@M04999:289:000000000-L3R54:1:1101:8409:3398 2:N:0:433
GGTGACTACCCGGGTATCTAATCCTGTTCGCTACCCATGCTTTCGAACCTCAGCGTCAGTTACAGACCAGAGAGCCGCCTTCGCCACTGGTGTTCTTCCATATATCTACGCATTCCACCGCTACACATGGAGTTCCACTCTCCTCTTCTGCACTCAAGAAAAACAGTTTCAGCTGCACTTCCCCGGTTAAGCCGAGGGCTTTCACAGCTAACTTAATTATCCGCCTACATGCCCTTTACGCCCAGTCATTCCGATTAACGCTCGCACCCTCCGTATTACCGAGGCTGCTGGCACGGAGTT
+
BCCCCGGGGGGFGGCEGGGGGGGGGGFGGGDCFFFGGGGGGGGFGFFGGFFGGGGGGGGGDGGGGFFGFGGGGGGGEGGEFGGDFEGFFFAE<FFCFGGGGGGGFFGBFDGGGGGDA9FEGGGGGGDFFGFGFFFCFFGG88DEG8FFGGGGGDCFGGGGGGGGGG@FGFFGGFGGFGFGCGFGGGGGGGGGGDGG>CDD;FFFFCFFFFFBC8FFEFFCFE@B@FFFE:?@E@E@EE)8<:00=EFFE9CC@70,:7<:B?BFF>F9:?:BB0:?F<69200>983(5?:?1343-3-3
@M04999:289:000000000-L3R54:1:1101:17222:3453 2:N:0:433
GGGACTACTGGGTATCTAATCCTGTTTGCTACCTACGCTTTCGAGCATGAACGTCAGTGTTATCCCAGGAGGCTGCCTTCGCCATCGGTATTCCTCCACATCTCTACGCATTTCACTGCTACACGTGGAATTCTACCTCCCTCTGACACACTCTAGTTTGACAGTTTCAAATGCACGTCCCAAGTTGAGCTCGGGGATTTCACATCTGACTTATCTAACCGTCTGCGCTCGCTTTACGCCCAGTAATTCCGATTAACGCTCGCACCCTACGTATTACCGCGGCTGCTGGCACGTAGTTAGC
+
CCCCCGGGGGGGGGGGGGGGGGGGGGGGGGGGGGGGGGGGGGGGGGGGGGGGGGGGGGGGGGGGFFGGGGGGGGGGGGGGGGGGGGGGGGGGGGGGGGGG?FGGGGGGGGGGGGGGGGGGGGGGGGGGDGGGGGGGGGGGGFGGGGGGGGGGGGGGGFAFGGGGGGGGGGFGGG8ADFAGGGCFGGCFGGDDGCEGGGGGFFFFFFFF7AEEFFFFFCFCFFFFCEFFF9BFFFFF;=@?@D=@4<?<CC@;<?FEFF>0(.320124??FFFFFFFB:93(42082?BB0<(((,4:4).
@M04999:289:000000000-L3R54:1:1101:18841:3492 2:N:0:433
GCGACTACTAGGGTATCTAATCCTGTTCGCTCCCCACGCTTTCGTCCATCAGCGTCAATCGGTATTTAGTAACCTGCCTTCGCAATCGGGGTTCTGTGTAATATCTATGCATTTCACCGCTACACTACACATTCCAGCTACTTCAATACTATTCAAGATTAACAGTATCAACGGCAGTTCTACAGTTAAGCTGCAGGTTTTCACCGCTGACTTATCAACCCGCCTACGGACCCTTTAAACCCAATACATCCGGATAACGCTCGCATCCTCCGTATTACCGCGGCTGCTGGCACGGAGTT
+
CCCCCGGGGGGGGGGGGGGGGGGGGGGGGGGGGGGGGGGGGGGGGGGDGGGGGGGGGDGFGEGFFGGGGGGGGGGGGGGGGGGG7FGGGGGGGGGGGGGGAFGGGCGGGGGGGGGGGGGGG@FFGGGGGGGGGGFGGGGGGGGGGGGGGGDGGGFGGGGGGGGGGGGGGDFEEDGGFGFGGGGGGGGFGGGGGGGGGFGGFFFFFFFFABFEFFFFFFFFFFFFFFF?9@>@@BFFFE<F8;?<DF)7?C@DB10;AE@FFFFFBBB:BAFF<B?:2AF:>>B>FBFF8?:()-(4,28
@M04999:289:000000000-L3R54:1:1101:12979:3532 2:N:0:433
AACATGACTACCCGGGGTATCTAATCCTGTTTGCTCCCCACGCTTTCGCATCTCAGCGTCAGTATCTGTCCAGAAGGCCGCCTTCGCCACCGGTATTCCTCCACATCTCTACGCATTTCACCGCTACACGTGGAATTCTACCTTCCTCTACAATACTCCAGATAACCAGTTTTAAGTGCAATTCCCAGGTTGAGCCCGGGGCTTTCACACCTAACTTAATTATCCGCCTACATGCCCTTTACGCCCAGTCATTCCGATTAACGCTCGCACCCTCCGTATTACCGCGGCTGCTGGCACGG
+
CCCCCGGGGGGGGGGGGGGGGGGGGGGGGGGGGGGGGGGGGGGGGGGGGGGGGGGGGGGGGGGGGGGGGGGGGGGGGGGGGGGGGGGGCFFGGGGGGGGFFGGGGGGGGGGGGGGGGGGGGGGGGGGGGGGGGGGGGGGGGGGGGGGGGGGFFFGGFGGGGGDFGGGGGFFGGGGGFGFGGG?FGFGGGGGGGGGGFDGGFFFFFFFFFFFFFFFFFFFCFEECCD?FF;DF4<E@@F@FCEFF@>?1.=E<EFFFFB03>A6>:BFFF>00441>8(4>B9402;69>B:?B26(.-(
@M04999:289:000000000-L3R54:1:1101:15504:3550 2:N:0:433
TTTTGACTACTCGGGTATCTAATCCTGTTTGCTACCCACGCTTTCGAGCATGAACGTCAGTGTTATCCCAGGAGGCTGCCTTCGCCATCGGTATTCCTCCACATCTCTACGCATTTCACTGCTACACGTGGAATTCTACCTCCCTCTGACACACTCTAGTTTGACAGTTTCAAATGCACGTCCCAAGTTGAGCTCGGGGATTTCACATCTGACTTATCTAACCGTCTGCGCTCGCTTTACGCCCAGTAATTCCGATTAACGCTCGCACCCTACGTATTACCGCGGCTGCTGGCACGTAGTT
+
CCCCCGGGFGGGGGGGGGGGGGGGGFCCEGGGGGGGGFGGGGGGFCDEGGGGAFGGGGGGGGGGGGGGGGGGGGGGGGGFGGGGGF@BFFGGGGGGGGGGGGGFFEFGGGGGGGFGGGFGGGGGGGGGGGGEGGDGGGGGGGGGGFGFEGGGGG,DFFG;EGAFGGGFGGGGFGGGFFF?FGGGGGGGGGGGG,=C>>DCEFFFFFFFFFEAEF>>C@9EFF@A>AF=A=>A@@@F2BCF?>@9D@(9<<CEFFF02?CEFF<@BB>BBFFFFFF<AB2-40912>;B0>B:-,8:?B036
@M04999:289:000000000-L3R54:1:1101:6870:3615 2:N:0:433
GGCGACTACTAGGGTATCTAATCCTGTTTGCTCCCCACGCTTTCGCATCTCAGCGTCAGTATCTGTCCAGAAGGCCGCCTTCGCCACCGGTATTCCTCCACATCTCTACGCATTTCACCGCTACACGTGGAATTCTACCTTCCTCTACAATACTCCAGATAACCAGTTTTAAGTGCAATTCCCAGGTTGAGCCCGGGGCTTTCACACCTAACTTAATTATCCGCCTACATGCCCTTTACGCCCAGTCATTCCGATTAACGCTCGCACCCTCCGTATTACCGCGGCTGCTGGCACGGAGGTT
+
CCCCCGGGGGGGGGGGGGGGGGGGGGGGGGGGGGGGGGGGGGGGGGGGGGGGGGGGGGGGGGGGGGGGGFGGGGGGGGGGGGGGGGGGGGGGGGGGGGGGGGGGGGGGGGGGGGGGGGGGGGGGGGGGGGCFGGGGGGGGGGGGGGGGGGGGGFFGGGGGGGGGGGGGGGGGGGGGFFFGFGGGGGGGFGGGGGGGGGGGFFFFFFFFFEFFFFFFFFFFFFFFFFFFEFFEFF;DEFE>@19<;;EF?CCEF@FFFFE@FB<99>>;?1::0:?FFAFF19>9>13622(418:291(4.
@M04999:289:000000000-L3R54:1:1101:22943:3645 2:N:0:433
GCGCGACTACTCGGGTATCTAATCCTGTTTGCTCCCCACGCTTTCGCATCTCAGCGTCAGTATCTGTCCAGAAGGCCGCCTTCGCCACCGGTATTCCTCCACATCTCTACGCATTTCACCGCTACACGTGGCATTCTACCTTTCTCTACAATACTCTAGTTAACCAGTTTTAAGTGCAATTCCTAGGTTGAGCCCAGGGCTTTCACACCTAACTTAATTATCCGCCTACATGCCCTTTACGCCCAGTCATTCCGATTAACGCTCGCACCCTCCGTATTACCGCGGCTGCTGGCCCGGAGTT
+
-A@C<+6@:FAFGGGGGFGFGGGGFAEEEGGGGGGGG8FGGFFGGGGCGGACBEFCFG7@GDFEFFGGFGCGGGCF?FEFE:F@7CCCGGG=7,EE<EFFFGG8F<EEGGGGFFEGGGGGGG7=FF=?F=:+4EF;EGGEFGGGGG:DEDGDFGGGCCFDE,@ADDC8E8FG8FFGFFFFGFGCD7,@F6EGGGGGG>D5?A*@AFFAA26=F6=F66BEFEEDB>FFFFFCFEDF-34B(13>0(637<C37=;2,6)7<BFF;;;>B?::19-1:.6928(36(,3().((((,-((-.
@M04999:289:000000000-L3R54:1:1101:7557:3648 2:N:0:433
AGACTACCGGGGTATCTAATCCTGTTCGCTCCCCACGCTTTCGTCCATCAGCGTCAATCGGTATTTAGTAACCTGCCTTCGCAATCGGGGTTCTGTGTAATATCTATGCATTTCACCGCTACACTACACATTCCAGCTACTTCAATACTATTCAAGATTAACAGTATCAACGGCAGTTCTACAGTTAAGCTGCAGGTTTTCACCGCTGACTTATCAACCCGCCTACGGACCCTTTAAACCCAATAAATCCGGATAACGCTCGCATCCTCCGTATTACCGCGGCTGCTGGCACGGAGTTAGC
+
CCCCCGGGGGGGGGGGGGGGGGGGGGGGGGGGGGGGGGGGGGDGGGGGGGFGGGGGGGGGGGGGGGGGGGGGGGFGGGGGGGGGGGGGGGGGGGGGGFEGGGGGGGGGGGGGGFGGGGGGGGGGGGGGGGGGGGGFGGGGGGGGGGGGGGGGGGFGGGGGGGGGGCGGFAFECEGGFDFFGGGGGGGGGGFGGGFGCFFFFFFFDFFFFFEACFFAEFFAEFFFFF@@9@BF@@@EEEFFFF6@EE4?C@@@@<<3@BB<?0>6?4?<FF642:?4<A?>9>>BB67>?008((79:<244
@M04999:289:000000000-L3R54:1:1101:13760:3659 2:N:0:433
GACTACTCGGGTATCTAATCCTGTTCGCTCCCCACGCTTTCGTCCATCAGCGTCAATCGGTATTTAGTAACCTGCCTTCGCAATCGGGGTTCTGTGCAATATCTATGCATTTCACCGCTACACTACACATTCCAGCTACTTCAATACTATTCAAGATTAACAGTATCAACGGCAGTTCTACAGTTAAGCTGCAGGTTTTCACCGCTGACTTATCAACCCGCCTACGGACCCTTTAAACCCAATAAATCCGGATAACGCTCGCACCCTCCGTATTACCTCGGCTGCTGGCACGGAGTTAGCC
+
CCCCCGGGGGGGGGGGGGGGGGGGGGGGGGGGGGGGGGGGGGGGGGGGGGGGGGGGGGGGGFGGGGFGGFGGGFGGGGGGGCEGFGGGGGGGGGGGGGGGGGGGGGGGGGGGFGGGGGGGGGGGGFGGGGGGCEGGGFGGGGGGGFEGGGGGGGGGGGGGGFGGEFGGGGGDEGGGFGFGGF?DEGCGGGGGGGGGGGGGFFFFFFF5@EFFEAFFDFFFFFFFFD26@BFBF9CCFF@FFFFEECEEE9>;;@).614<909(383<<B?BFF2<4)383??>?0>:<:?B>02:(.594
@M04999:289:000000000-L3R54:1:1101:13865:3686 2:N:0:433
GCTGACTACCGGGGTATCTAATCCTGTTCGCTACCCATGCTCTCGAACCTCAGCGTCAGTTACAGACCAGAGAGCCGCCTTCGCCACTGGTGTTCTTCCACATATCTACGCATTCCACCGCTACACATGGAGTTCCACTCTCCTCTTCTGCACTCAAGAAAAACAGTTTCAGCTGCACTTCCCCGGTTAAGCCGAGGGCTTTCACAGCTGACTTGTTCTCCCGCCTGCGTTCGCTTTACGCCCAATAAATCCGGACAACGCTTGCCACCTACGTATTACCGCGGCTGCTGGCACGTAGTT
+
CCCCCGGGGGGGGGGGGGGFFFGGGGGGGGGGGGGGGGGGGGGGGGGGGGGGGGGGGGGGGGGGGGGGGGGGGGGGGGGGGGGGGDDGGGGGGGFGGGGGGGGGGGGGGGGGGGGGGGGGGGGGGGGFGGGGGGGGGGGGGGGGGGGGGGGGGGGGGGGGGGGGGGGGGGGGGGGGFGFFGGGGGGGE>AFGGGCGDGGFFFFFFFFFFEEFEFFFEFFEADFFFFFFBFFDDF@FFEFFFFFF<F05)).46>?B>:067:BFFFFFFFFFF:?FBFFA0,4>>90<B>::??:4(33<
@M04999:289:000000000-L3R54:1:1101:19959:3724 2:N:0:433
GGACTACAAGGGTATCTAATCCTGTTTGCTCCCCACGCTTTCGCATCTCAGCGTCAGTATCTGTCCAGAAGGCCGCCTTCGCCACCGGTATTCCTCCACATCTCTACGCATTTCACCGCTACACGTGGAATTCTACCTTCCTCTACAATACTCCAGATAACCAGTTTTAAGTGCAGTTCCCAGGTTGAGCCCGGGGCTTTCACACCTAACTTAATTATCCGCCTACATGCCCTTTACGCCCAGTCATTCCGATTAACGCTCGCACCCTCCGTATTACCGCGGCTGCTGGCACGGAGTTAGC
+
CCCCCGGGGGGGGGGGGGGGGGGGGGGGGGGGGGGGGGGGGGGGGGGGGGGGGGGGGGGGGGGGGGGGGGGGGGGGGGGGGGGGGGGGGGGGGGGGGGGGGGGGGGGGGGGGGGGGGGGGGGGGGGGGGGGGGGGGGGGGGGGGGGGGGGGGGGGGGGGFGGGGGGFGGGGGGGGGFGFGGGGGGFFGGGGGGGGGGGGFFFFFFFFFFFFF=FFFFFFFFFFFFBBFFBEFFFE=CFDFBF;3<EF?EE@0(6;CCF>?:BFBF>08:?FFFF>AB<?>99FBFFF3?F:7:>3(,4A>.
@M04999:289:000000000-L3R54:1:1101:8734:3731 2:N:0:433
AATGGGACTACACGGGTATCTAATCCTGTTTGCTCCCCACGCTTTCGCATCTCAGCGTCAGTATCTGTCCAGAAGGCCGCCTTCGCCACCGGTATTCCTCCACATCTCTACGCATTTCACCGCTACACGTGGAATTCTACCTTCCTCTACAATACTCTAGTTAACCAGTTTTAAGTGCAGTTCCCAGGTTGAGCCCGGGGCTTTCACACCTAACTTAATTATCCGCCTACATGCCCTTTACGCCCAGTCATTCCGATTAACGCTCGCACCCTCCGTATTACCGCGGCTGCTGGCACGGAGG
+
CCCCCGGGGGGGGGGGGGGGGDFGGGGGGGGFGGGGGGGGGGFFGGGGGGGGGGGGGGGGGGGGGGGGGGGGGGGGGGGGGGGGFGGGGCGCG>FGGGGGGFGF@FGGGGGFGGGDCFGGGGGGGGGGGCEEG9FDDGGGGGGGGGGGGGGGGGGGF8=AFFFGF7DEGFFDGGFGFGFGFFGCEA:FGFGGGG?;DGGDFEFFFFFFE9B@@FFA@A+/BCEC@=@DFFF35=;6@@FFF<;>FD;EFFFFFCEF;(/4)32:2319B>?BF?0,12(<:<:;6>B6;B::03?<09>0(
@M04999:289:000000000-L3R54:1:1101:23350:3757 2:N:0:433
GTGGACTACTCGGGTATCTAATCCTGTTTGCTCCCCACGCTTTCGCATCTCAGCGTCAGTATCTGTCCAGAAGGCCGCCTTCGCCACCGGTATTCCTCCACATCTCTACGCATTTCACCGCTACACGTGGAATTCTACCTTCCTCTACAATACTCCAGATAACCAGTTTTAAGTGCAGTTCCCAGGTTGAGCCCGGGGCTTTCACACCTAACTTAATTATCCGCCTACATGCCCTTTACGCCCAGTCATTCCGATTAACGCTCGCACCCTCCGGATTACCGCGGCTGCTGGCACGGAGGT
+
-8@C@FGFGFGGGEFGGGGGGGGGGGGGGFGGFDFGGGGGGCGGGGGDGGGGGGGGGEGFGGGGGEFGFGFGGGGGGGEGDGGGGGGGGGGEGFGGGGGGGGGGGGGGGGEGDEGGGGGGGGGGGGGEEGGGGGFGGGFGGGFGGFFGGGGGGD,@FGGGGGGGGGDFFGF,E,=E@D9DD=DDGCFGFFGGG?79DGGCF6FFFFA>2B3:CFFF?BF?F4>BD@FBB9?B3=@38<<>?B;;7/4@?36?=?0,6CEFFF(,496;::6?>(,2<FAB:(1190(10321(,,(-(-4
@M04999:289:000000000-L3R54:1:1101:21206:3792 2:N:0:433
GGACTACTAGGGTATCTAATCCTGTTTGCTCCCCACGCTTTCGCACCTCAGTGTCAGTATCAGTCCAGGTGGTCGCCTTCGCCACTGATGTTCCTTCCTATATCTACGCATTTCACCGCTACACAGGAAATTCCACCACCCTCTACCGTACTCTAGCTCACCAGTTTTAGAAGCAATTCCCAGGTTGAGCCCGGGGCTTTCACTCCTAACTTAATGAACCACCTACGCGCGCTTTACGCCCAGTAATTCCGATTAACGCTCGCACCCTCCGTATTACCGCGGCTGCTGGCACGGAGTTAGC
+
CCCCCGGGGGGGGGGGGGGGGGGGGGGGGGGGGGGGGGGGGGGGGGGGGGGGGGGGGGGGGGGGGGAFFGGGGGGGGCED?F:BFGDDGFFGGGGGGGGGGGGGGGGGGGGEGDAFFGGGGEGGGDGGGGGGGFGGFGGDGGFGGGGGGGGGGFCDDDFGGGGGGGGG8=@FGGGGFGBFGGG8DCEC?=FGGE67?CGGFFFFFFFFFDCA=FF+*BF4A>52<EDFBFFBFF;37<?F:((6>CE));=07:026?;FBF90;(8:?29(.3:<>),6>0670()5(4(40((--4-).
@M04999:289:000000000-L3R54:1:1101:25218:3797 2:N:0:433
CTGACTACCAGGGTATCTAATCCTGTTTGCTCCCCACGCTTTCGCCTCTCAGCGTCAGTATCTGTCCAGAAGGCCGCCTTCGCCACCGGTATTCCTCCACATCTCTACGCATTTCACCGCTACACGTGGAATTCTACCTTCCTCTACAATACTCCAGATAACCAGTTTTAAGTGCAGTTCCCCGGTTGAGCCCGGGGCTTTCACACCTAACTTAATTATCCGCCTACATGCCCTCTACGCCCAGTCATTCCGATTAGCGCTCGCACTCTCCGTATTACACCGGCTGCTGGCACGGAGTT
+
CCCCCGFG@F@C7CCEEC6@F@EFACFF8A<AEDFFG@:6B@6:6,6B8FFDFC:FFGGGGFFFFEFFGGDG8EFEGDE=FD:FCF@:FF:CEEFFGC<FCGD9,?CFFGECFF,,,CCE4>FE84446C,=EAFEFG8=8=AFGAFA,@CFD8=D,@3=ECGFFD36E:8,7=DED??=D6+@E6:CCGGGCE*9>D*/;+49BFF>26-4*8:BCF67=25/-5336?@5:6(6)1/.:98((77<)97;((4122(9141376(5)).,-(,,)4)),223390:0,((.--,44(
@M04999:289:000000000-L3R54:1:1101:23516:3801 2:N:0:433
AAGACTACAGGGGTATCTAATCCTGTTTGCTACCCACGCTTTCGAGCATGAACGTCAGTGTTATCCCAGGAGGCTGCCTTCGCCATCGGTATTCCTCCACATCTCTACGCATTTCACTGCTACACGTGGAATTCTACCTCCCTCTGACACACTCTAGTTTGACAGTTTCAAATGCACGTCCCAAGTTGAGCTCGGGGATTTCACATCTGACTTATCTAACCGTCTGCGCTCGCTTTACGCCCAGTAATTCCGATTAACGCTCGCACCCTCCGTATTACCGCGGCTGCTGGCACGTAGTT
+
CCCCCGGGGGGGGGGGGGGGGGGGGGGGGGGGGGGGGGGGEGGGFGGGGGGGGGGGGGGGGGGGGGGFFGGGGGGGGGFGGFGGGGGGGGGGGGGGGFFGG8EFGGGGGDGGGGGFGFGGGGGGGGFGGGGGGGGGGGGGGGFGFFFEFGGGDFGGE8DCFGGGGFFEGGGGADGGFFFG8DGFGDDFGGG,DEGGGGDFFFFFFFFBEECA=A>@@FFEFF>=D=49A9>@BD2>CCDE@@?D;EEFEFF@<;@?CFFF;@FF>F;?::8948?:A<<:9>F>12:2:(4:>441:?4
@M04999:289:000000000-L3R54:1:1101:18671:3815 2:N:0:433
ATTGGACTACTAGGGTATCTAATCCTGTTCGCTCCCCACGCTTTCGTCCATCAGCGTCAATCGGTATTTAGTAACCTGCCTTCGCAATCGGGGTTCTGTGTAATATCTATGCATTTCACCGCTACACTACACATTCCAGCTACTTCAATACTATTCAAGATTAACAGTATGAACGGCAGTTCTACAGTTAAGCTGCAGGTTTTCACCGCTGACTTATCAACCCGCCTACGGACCCTTTAAACCCAATAAATCCGGATAACGCTCGCCTCCACCGTATTACCCCGCCTCCGTCACCGGAGTT
+
CCCCC9,,CE@@<F<C<FF<C9FF@@,CCECD@EFF:CFGG:@FFE6BF7,;FFF:CFC@FGFG@@,@FAEFGFG<E<=E<FGDCB@FGCFGG=C<FCFF?BFAE?FFGFGG<<AFFCEGGECFGGGGGFEGGGFFD;@DFFGFEA=8C,DDGA=FGFFFEF;,>@=:EG,=D=D8*=?=DDF=BD,@DF:,EAEFC??CFF5C=C?55)85@8=1ACFE64@45954B==((6@DBEE>>EFFF?(6;..9(,.,/2;@((4<06(-,3(4:(.8(56<2(,-2,3(4(((((.((((-,
@M04999:289:000000000-L3R54:1:1101:22344:3861 2:N:0:433
TTCAAGACTACCGGGGTATCTAATCCTGTTTGCTACCCACGCTTTCGAGCATGAACGTCAGTGTTATCCCAGGAGGCTGCCTTCGCCATCGGTATTCCTCCACATCTCTACGCATTTCACTGCTACACGTGGAATTCTACCTCCCTCTGACACACTCTAGTTTGACAGTTTCAAATGCACGTCCCAAGTTGAGCTCGGGGATTTCACATCTGACTTATCTAACCGTCTGCGCTCGCTTTACGCCCAGTAATTCCGATTAACGCTCGCACCCTACGTATTACCGCGGCTGCTGGCACGTAGT
+
C<CCCEFEFFGFCCFGGGGGGGFFGGGGFFDFGGGEFGGGG>CGCFGGGGGFGFFGGFFGGGGGGFGG<FGFFGGGGFFFGFFFGGDGGFEGGCFGGGGGGGGGDGGFGE?FGGFFFGGGAEGG;FGFGFGGD=9DFGGGFGDCEGGGGFGGGGDDFA8EAFDEFGGGGGDDC:FG?DFGGGGGGGFEGDD7CFF?7C>D>>AFFAFFFFEEEFFFFA6EFCEF27=BB==>(8=@D<FFCFFFFFF4CCC??CE;08(.;;B<?09126?<?6(4<)45<A(139((40337??4<01(,
@M04999:289:000000000-L3R54:1:1101:8404:3953 2:N:0:433
CAGACTACTCGGGTATCTAATCCTGTTTGCTCCCCACGCTTTCGCATCTCAGCGTCAGTATCTGTCCAGAAGGCCGCCTTCGCCACCGGTATTCCTCCACATCTCTACGCATTTCACCGCTACACGTGGAATTCTACCTTCCTCTACAATACTCCAGATAACCAGTTTTAAGTGCAGTTCCCAGGTTGAGCCCGGGGCTTTCACACCTAACTTAATTATCCGCCTACATGCCCTTTACGCCCAGTCATTCCGATTAACGCTCGCACCCTCCGTATTCCCGCGGCTGCTGGCACGGAGTT
+
CCCCCGGGGGGGGGGGGGGGGGGGGGGGGGGGGGGGGGGGGGGGGGGGGGGGGGGGGGGGGGGGGGGGGGGGGGGGGGGGGGGGFFFGFGGGGGGGGGGGGGGGGGGGGGGGGGGGGGGGGGGGGGGGGGGGGGGGGGGGGGGGGGGGGGGGGGDGFFGGGGGGGGGGGGGGGGGGFGFGGGGGCGGGGGGGGGGGGGDGFFFFFFEFFFBFFFFF?FAEA>B=DDFFCEFEDFFFFFFF@B;0;EFE?CC@718;C<29::>BFF180:0>?:??):>:6;F0(40:::::>:030::
@M04999:289:000000000-L3R54:1:1101:10203:4005 2:N:0:433
GTGTCGACTACTGGGGTATCTAATCCTGTTTGCTCCCCACGCTTTCGTATCTCAGCGTCAGTATCTGTCCAGAAGGCCGCCTTCGCCACCGGTATTCCTCCACATCTCTACGCATTTCACCGCTACACGCGTAATTCTACCTTCCTCTACAATACTCCAGATAACCAGTTTTAAGTGCAGTTCCCAGGTTGAGCCCGGTGCTGTCACCCCTGACTAACTTATCGGCCTACATGCCCTTCACACCCAGTAATCCCGATGAACGCCCGCACCCTCCGTATGACAGCGGCTGCTGGAACGGAGT
+
B-AC,BFF7F<E<<,CFGGGGFAAEFGG@EAEFFGFGGF::FC,,CF6,;B,;@AFDBB,:<ECFEFGG8EF9FC@E,7C+:,E<CE@@@F7C+9<AF9FFCFGC54?F<E+@FEFAE;=FCEGCB:FF++@:=D=C33EDF:8DFGGFG,2@AGFFCFGG3==>DF8=,@,5<=F+<C==DCE,@FDA,DC<FF7DD**/*+4;6B*)>52();65)1/;@;--6(/,66)<)331((*/)6(.6(6))1))/((61<22(-(-(0(4(,(4((-41()68)(-(,(-()8(((,(((--
@M04999:289:000000000-L3R54:1:1101:9919:4007 2:N:0:433
GGACTACCGGGGTATCTAATCCCATTTGCTCCCCTAGCTTTCGTCTCTCAGTGTCAGTGTCGGCCCAGCAGAGTGCTTTCGCCGTTGGTGTTCTTTCCGATCTCTACGCATTTCACCGCCCCACCGGAAATTCCCTCTGCCCCTACCGTACTCCAGCTTGGTAGTTTCCACCGCCTGTCCAGGGTTGAGCCCTGGGATTTGACGGCGGACTTAAAAAGCCACCTACAGACGCTTTACGCCCAATCATTCCGGATAACGCTTGCATCCTCTGTATTACCGCGGCTGCTGGCACAGAGTCAGC
+
CCCCCGGGGGGGGGGGGGGGGGGGGGGGGGGGCFG@FGGGGGGGGGGFFGGGGFGGGGGGGGGGGGGGGGGGGGGGGGGGGGGGFFDGGGGGGGGGGGGDEDGGFGFGGFGEFGGGGGGGGGGGGDGGGGGGGDGGGGGGDFGGGGGGGGGGGDGGGGGGEGFFGGGGGGGGGGGG>CAAFFGGCCEFGGGGGGGF409?AFFEFFDEBF(7>==A@3A@FFFFFF?::2;F??0A<<<FFB::<):4<A?>:<0<)(,3:?:7>-5))6?B9AFDAD?96131((.58??B,,(55)65.
@M04999:289:000000000-L3R54:1:1101:14057:4023 2:N:0:433
TGGGTGACTACTCGGGTATCTAATCCTGTTCGCTCCCCACGCTTTCGTCCATCAGCGTCAATCGGTATTTAGTAACCTGCCTTCGCAATCGGGGTTCTGTGTAATATCTATGCATTTCACCGCTACACTACACATTCCAGCTACTTCAATACTATTCAAGATTAACAGTATCAACGGCAGTTCTACAGTTAAGCTGCAGGTTTTCACCGCTGACTTATCAACCCGCCTACGGACCCTTTAAACCCAATAAATCCGGATAACGCTCGCATCCTCCGTATTACCGCGGCTGCTGGCACGGAGT
+
CCCCCGGGGGGGGGGGGGGGGGGGGGGGGGGGGGGGGGGGGGGGGGGGGGGGGGGGGGGGGGGGGGGGGGGGGGGGGGGGGGGGGGE@FGGGGGGGGGGGGGGGFGGGGGGGGGGGGGGGGGGGGGGGGGGGGGGGGGGGGGGGGGGGGGGGGGGGGGGGGGGGGGGGGGGGGGGGFGFGGGGGGGGGGGGGGGGGGGGGFFFFFFFFFFFFFFFFFFFFFFFFFFFFFFFF?FFD@@FFFFF8?FFFFFF<CFFFFFFFFFF?F>FFFFFFFF9:?FFBFA?(12;99::::B???BFF3
@M04999:289:000000000-L3R54:1:1101:18958:4040 2:N:0:433
GACTACAAGGGTATCTAATCCTGTTCGCTACCCATGCTTTCGAACCTCAGCGTCAGTTACAGACCAGAGAGCCGCCTTCGCCACTGGTGTTCTTCCATATATCTACGCATTCCACCGCTACACATGGAGTTCCACTCTCCTCTTCTGCGCTCAAGAAAAACAGTTTCAGCTGCACTTCCCCGGTTAAGCCGAGGGCTTTCACAGCTGACTTGTTCTCCCGCCTGCGTTCGCTTTACGCCCAATAAATCCGGACAACGCTTGCCACCTACGTATTACCGCGGCTGCTGGCACGTAGTTAGCC
+
CCCCCGGGGGGGGGGGGGGGGGGGGGGGG@FGGGGGGGGGGGGGGGGGGGGGGGGGGGGGCGGGGFGGGGGGGGGGGGGFGGGGGGFGGGGGGGGGGGGGGGGGGGGC:FFGGGGGGGGGGGGGAAFFGGGGGGGGGGGGGGGGGGFGGGGGGGGGGGFGGGGGGGDGGGGGGGGGBCFDFGGGGGFGGGGDED>DGGFFCFFFFFFFFFFFFBFFFFFBF=@DFFFFFFF0?DECDFFFFD@FF)17@>08>9::9>:6:B?F???::62348AB>?BFF>99BF0231<<1<?6A<BB?
@M04999:289:000000000-L3R54:1:1101:18884:4051 2:N:0:433
TCAAGACTACAGGGGTATCTAATCCTGTTCGCTCCCCACGCTTTCGTCCATCAGCGTCAATCGGTATTTAGTAACCTGCCTTCGCAATCGGGGTTCTGTGTAATATCTATGCATTTCACCGCTACACTACACATTCCAGCTACTTCAATACTATTCAAGATTAACAGTATCAACGGCAGTTCTACAGTTAAGCTGCAGGTTTTCACCGCTGACTTATCAACCCGCCTACGGACCCTTTAAACCCAATAAATCCGGATAACGCTCGCATCCTCCGTATTACCGCGGCTGCTGGCCCGTAGTT
+
CCCCCGGGGGGGGGGGGGGGGGGGGGGGGGGGGGGGGGGGGGGGGGGGGGGGGGGGGGGGGGGGGGGGGGGGGGGGGGGGGGGGGGGGGGGGGGGGGGGGGGGGGGGGGGGGGGGGGGGGGGGGGGGGGGGGGGGGGGGGGGGGGGGGGGGGGFGGGGGGGGGGGGGGGGGGGGGGFGFGGGGGGGGGGGGGGGGGGGGGFFFCFFFDFFFBFFFFFFFFFFFFFFFFFFDFFFFFFFFF93;?;73@3CEF8@BFD@F@;>F?>F>?FFBA<BBB??FF9419>BB>3>FF<((9((,-.
@M04999:289:000000000-L3R54:1:1101:9154:4085 2:N:0:433
CATGACTACCAGGGTATCTAATCCTGTTCGCTACCCATGCTTTCGAACCTCAGCGTCAGTTACAGACCAGAGAGCCGCCTTCGCCACTGGTGTTCTTCCATATATCTACGCATTCCACCGCTACACATGGAGTTCCACTCTCCTCTTCTGCACTCAAGAAAAACAGTTTCAGCTGCACTTCCCCGGTTAAGCCGAGGGCTTTCACAGCTGACTTGTTCTCCCGCCTGCGCTCCCTTTACGCCCAATAATTCCGGACAACGCTCGCCACCTACGTATTACCGCGGCTGCTGGCACGTAGTT
+
CCCCCGGGGGGGGGGGGGGGGGGGGGGGGGGGGGGGGGGGGGGGGGGGGGGGGGGGGGGGGGGGGGGGGGGGGGGGGGGGGGGGGGGGGGGGGGGGGGGGGGGGGGGGGGGGGGGGGGGGGGGGGGGEFFGGGGGGGGGGGGGGGDGGGGGGGGGGGGGGGGGGGGFGGFGGGGGGFGFGGGGGGGGGEGGGGGGGGGGGFFFFFFFFFFFFFFFFFFFFFFFFF@FFFFFFFF@FFCEFDFFFDFEFCEFFFF?>B:BFB?FFFF:<:B::?0)64<94(239>>>0).:?B<?6:??<
@M04999:289:000000000-L3R54:1:1101:9390:4088 2:N:0:433
CCGAGGACTACTCGGGTATCTAATCCCGTTCGCTCCCCATGCTTTCGCACTCCAGCGTCGGTAGGGACCCAGAGAGCTGCCTTCGCTTTTGTCGTTCCTTCGTAGATCTTAGGATTTCACCCCTACACACGAAACTCCACTCTCCTCTGTCTCACTCAAGTGAATTGGTTTCGAGAGCATTCCACCAGTTTTTGGCGACTTTCGCTTTCAACCCGATTCGCCGCCTACGTGCCCTTTACGCCTAGTCATTCCGAAGAACACTTGCCCCCCCCGTCTTACCGCGGCTGCTGGCACGGCGTT
+
CCCCCGGGGGGGGGGGGGGGFGGGGGGGGGGGGGGGGGGGGGGGGGGGGGGGGGFGGGGGGGGGGGGGGGGGGGGGFGGGGGFGGGGGGGGAFGGGGGGGGGGGGGGGGGGGCFFGGGGGGGGGGGGGGGGGGGGFGGGGGGGGFGGGGFGGGGGFFGGGGGGAFGGGGFGGGGGGFFAF7CDGGGGGCGGGGGGFD4;DBFFEFFFFEFFCBFFFFEADBFFFFD7@FF@FF@FFFCE>?>:176<BA2<B???B?>B77)6<A:??FFFFF(1:?>>?4(-110,()5:B0426(((-
@M04999:289:000000000-L3R54:1:1101:25165:4112 2:N:0:433
ATGACTACAAGGGTATCTAATCCTGTTCGCTACCCATGCTTTCGAGCCTCAGCGTCAGTAACAGACCAGAGAGCCGCCTTCGCCACTGGTGTTCTTCCATATATCTACGCATTTCACCGCTACACATGGAGTTCCACTCTCCTCTTCTGCACTCAAGTCTCTCAGTTTCCGATGCTCTTCCTCAGTTAAGCTGAGGGCTTTCACATTCAGACTTAAAAGACCGCCTGCGCTCCCTTTACGCCCAATAAATCCGGACAACGCTTGCCACCTACGTATTACCGCGGCTGCTGGCACGTAGTT
+
CCCCC9CEFE<FGGFFD@6C<EGCEEGABEE@FGGCEEC6EF<CCDGGC@FCFE::FEFCFGD<C@FCDEGC@DF+:@CFFGDGCGGGGGGGGGFFFGEFFGFCD<,CDFEGGGA,9E?E@8FFF=BDF8<FFFEFC;8,@DFFFGGGFGG,===4@=CDCCFDDDGG8FG6=C6=9=DG9DGGGGG8DFGCE,:CCCCFFAC7C9FFEFEFFFFACF+8C@ABFFFFAFBF=DFFFFFFFFFF<@@;>EFFFFD9>6;BB;FFB7<><B:::BFA:ADFFF>FBFFFFB(22>?43::A
@M04999:289:000000000-L3R54:1:1101:7254:4131 2:N:0:433
GACTACAGGGGTATCTAATCCTGTTTGCTCCCCACGCTTTCGCATCTCAGCGTCAGTATCTGTCCAGAAGGCCGCCTTCGCCACCGGTATTCCTCCACATCTCTACGCATTTCACCGCTACACGTGGAATTCTACCTTCCTCTACAACACTCCAGATAACCAGTTTTAAGTGCAATTCCCAGGTTGAGCCCGGGGCTTTCACACCTAACTTAATTATCCGCCTACATGCCCTTTACGCCCAGTCATTCCGATTAACGCTCGCACCCTCCGTATTACCGCGGCTGCTGGCACGGTGTTAGTC
+
CCCCCGGGGGGGGGGGGGGGGGGGGGGGGGGGGGGGGGGGGGGGGGGGGGGGGGGGGGGGGGGGGGGGGGGGGGGGGGGGGGGGGGGGGGGGGGGGGGGGGGGGGGGGGGGGGGGGGGGGGGGGGGGDGGGGGGGGGAFGFGFGFGGFGDGGGGGGGGGGGGGFFGGGGGFGGFGGFGFFGGGGGGGGGGGGGG>DGDFG9EBFEFFABEEEFFFFFFCFFFFF@=EEFFFFFF3>@?FF?D;EAECECF(34;7>@F<609>>B:?6<1:<:8AAB<(,4>>((,),34<69(((,<AA2
@M04999:289:000000000-L3R54:1:1101:7392:4173 2:N:0:433
CACTAGACTACTAGGGTATCTAATCCTGTTTGCTCCCCACGCTTTCGCATCTCAGCGTCAGTATCTGTCCAGAAGGCCGCCTTCGCCACCGGTATTCCTCCACATCTCTACGCATTTCACCGCTACACGTGGAATTCTACCTTCCTCTACAATACTCCAGATAACCAGTTTTAAGTGCAATCCCCAGGTTGAGCCCGGGGCTTTCACACCTAACTTAATTATCCGCCTACATGCCCTTTACGCCCAGTCATTCCGATTAACGCTCGCACCCTCCGTATTACCGCGGCTGCTGGCACGTAGT
+
CCCCCGGGGGGGGGGGGGGGGGGGGGGGGGGGGGGGGGGGGGGGGGGGGGGGGGGGGGGGGGGGGGGGGGGGGGGGGGGGGGGGGGGGGGGGGGGGGGGGGGGGGGGGGGGGGGGGGGGGGGGGGGGGGFGGGGGGGGGGGGGGGGGGGGGGGGGGGGGGGGGGGGFGGGGGGGGGFGFGFGCGFGGGGGGGGGGFGGGGFFFFFFFFBDDEFFFFFFFFFFFFFFFFFB(>EE@;8@@FFFFFBFFFF@?<CC;670;EFFFB:>B>B6?F<<98??BAFFFFF07;9B?BFFFFF(8:,
@M04999:289:000000000-L3R54:1:1101:13496:4196 2:N:0:433
AGGACTACAGGGGTATCTAATCCTGTTTGCTCCCCACGCTTTCGCATCTCAGCGTCAGTATCTGTCCAGAAGGCCGCCTTCGCCACCGGTATTCCTCCACATCTCTACGCATTTCACCGCTACACGTGGAATTCTACCTTCCTCTACAATACTCCAGATAACCAGTTTTAAGTGCAATTCCCAGGTTGAGCCCGGGGCTTTCACACCTAACTTAATTATCCGCCTACATGCCCTTTACGCCCAGTCATTCCGATTAACGCTCGCACCCTCCGTATTACCGCGGCTGCTGGCACGGGGTT
+
CCCCCGGGGGGGGGGGGGGGGGGGGGGGGGGGGGGGGGGGGGGGGGGGGGGGGGGGGGGGGGGGGGGGGGGGGGGGGGGGGGGGGGGGGGGGGGGGGGGGGGGGGGGGGGGGGGGGGGGGGGGGGGGGGGGGGGGGGGGGGGGGGGGGGGGGGGGGGGGGGGGGGFGFGGGGGGGGFGFGGGGGGGFGGGGGGGGDDGGGFBFFFFDFFFFFFFFF?FFFFFFFFFFFFFFBFFFF3>(>B60=;EAFE3<;;6<DEF?BFFFFFFF<1:?B13:?A9>BFBFF66?2)86(,((((,(
@M04999:289:000000000-L3R54:1:1101:17941:4228 2:N:0:433
GCGACTACTAGGGTATCTAATCCTGTTTGCTACCCACGCTTTCGAGCATGAACGTCAGTGTTATCCCAGGAGGCTGCCTTCGCCATCGGTATTCCTCCACATCTCTACGCATTTCACTGCTACACGTGGAATTCTACCTCCCTCTGACACACTCTAGTTTGACAGTTTCAAATGCACGTCCCAAGTTGAGCTCGGGGATTTCACATCTGACTTATCTAGCCGTCTGCGCTCGCTTTACGCCCAGTAATTCCGATTAACGCTCGCACCCTACGTATTACCGCGGCTGCTGGCACGTAGTT
+
C9CCCGEGGGGGGGGEGGGGGGGGGGGGFGGCGGFGGGGGGGDGCDGE@EGGGGGGGGFFFGGGGGGGGFGGGGGDEFGGGGGGGGGGGGGGGGGGGGGGGFGDGGFGGDFGGGGGGGGGGGGGGDGGGGGG8EGFGEGGGGGGGGGFFGGGGGFG;=EFGDFGGGG8=DGGGFGGFGBF8DGG8FGGGGG9FGGGGGGGFFFFFFFFFCEAEFFFFFFFFAAFFFFF2)7>9@BD4CDFF=?6=EFEFE7=<?FFFFFFFFFF@FF?FFFF:7>7<<<:9;73172022328<2<1?<
@M04999:289:000000000-L3R54:1:1101:12825:4233 2:N:0:433
CTTCGACTACAAGGGTATCTAATCCTGTTCGCTCCCCACGCTTTCGTCCATCAGCGTCGATCGGTATTTAGTAACCTGCCTTCGCAATCGGGGTTCTGTGTAATATCTATGCATTTCACCGCTACACTACACATTCCAGCTACTTCAATACTATTCAAGATTAACAGTATCAACGGCAGTTCTACAGTTAAGCTGCAGGTTTTCACCGCTGACTTATCAACCCGCCTACGGACCCTTTAAACCCAATAAATCCGGATAACGCTCGCATCCTCCGTATTACCGCGGCTGCTGGCACGGAGTT
+
CCCCCGGDGGGGGGGGGGGGGGGGGGGGGGGGGGGGGGGGGGGGGGGGGGGGGGGGGGGGGGGGGGGGGGGGGGGGGGGGGGGGGGFFGGGGGEEFGGGGGGGGGGGGGGGGGGGGGGGGGGGGGGGGGGGGGGGGGGGGGGGGGGGGGGGGG8DGGGGGGGGGGGGGGGGGGGGGFGFGGGGGGGGGGGGGGGGGGGGCAFFFFFFFFFFFFFFFFFFFFFFBFFFFFFFFFFFDDFFFFF@@FFFFFFFFFFFF;DFF?FFFFFB69BFFFFB?1>A><?96>;>;F7:?6(3?69><3
@M04999:289:000000000-L3R54:1:1101:17231:4234 2:N:0:433
GACTACTAGGGTATCTAATCCTGTTTGCTCCCCACGCTTTCGCATCTCAGCGTCAGTATCTGTCCAGAAGGCCGCCTTCGCCACCGGTATTCCTCCACATCTCTACGCATTTCACCGCTACACGTGGAATTCTACCTTCCTCTATAATACTCTAGTTAACCAGTTTTAAGTGCAATTCCTAGGTTGAGCCCAGGGCTTTCACACCTAACTTAATTATCCGCCTACATGCCCTTTACGCCCAGTCATTCCGATTAACGCTCGCACCCTCCGTATTACCGCGGCTGCTGGCACGGAGTTAGCC
+
CCCCCGGGGGGFGGGGGGGGGGGGGGGGGGGGGGGGGGGGGGGGGGFFGGGGGGGGGGGGGGGGGGGGGGGGGGGGGGGGGGGGGGGGGGGGGGGGGGGGGFGFGGGGEGGGGGGGGGGGGGGGGGGGGGGGGGGGGCFGGGFGGGGDGGGGGGGGGGGGGGDEFFGGGGGFGFFGFGFGGGGGGGGGGGGGGGGGGGGGFFFFFFFFCFFFFFFF;=BAFDA9BBCEEFFFBEEEFFFFFFFEFFEECBF?6;CE?;?@66623(6=?;BFF:2)41379>>BF2?4:136;((4(4)63
@M04999:289:000000000-L3R54:1:1101:16197:4258 2:N:0:433
GCGACTACAAGGGTATCTAATCCTGTTTGCTCCCCACGCTTTCGCATCTCAGCGTCAGTATCTGTCCAGAAGGCCGCCTTCGCCACCGGTATTCCTCCACATCTCTACGCATTTCACCGCTACACGTGGAATTCTACCTTCCTCTACAATACTCCAGATAACCAGTTTTAAGTGCAATTCCCAGGTTGAGCCCGGGGCTTTCACACCTAACTTAATTATCCGCCTACATGCCCTTTACGCCCAGTCATTCCGATTAACGCTCGCACCCTCCGTATTACCGCGGCTGCTGGCACGAAGTT
+
CBCCCGGGGGGGGGGGGGGGGGGDGFFGGGGGGGGGGGGGGGGGGGGGGGGGGGEGEEGGGGFCGGGGGGGGGGGGGEGGGCGGEDFGFGGFFGAEGGDBFGGGGGEGDCEE>FGGGGGGGGGGGGGGGDGGGGGGGGGGGGGGGGGGGGGGGGFGGGGEFGGGGGGFDFGGFAFGFCDGG?DFGGGGGGGGFGGGGGD*AFFFFFFFBE):>>FFCF8@FFDFFFDFCEFEBEDEEE0>;;@FEF@C7)<E<;0<EFFFF1391(3,8?((((.4<44<>906(-,)8(,(8?(41<)
@M04999:289:000000000-L3R54:1:1101:15289:4263 2:N:0:433
CCGTCGACTACCCGGGTATCTAATCCTGTTCGCTCCCCACGCTTTCGCTCCTCAGCGTCAGTGACGGCCCAGAGACCTGCCTTCGCCATCGGTGTTCTTCCCGATATCTACACATTCCACCGTTACACCGGGAATTCCAGTCTCCCCTACCGCACTCCAGTCCGCCCGTACCCGGCGCCGATCCACCGTTAAGCGATGGACTTTCACACCAGACGCGACGAACCGCCTACGAGCTCTTTACGCCCAATAAATCCGGATAACGCTTGCACCCTACGTATTACCGCGGCTGCTGGCACGGAGT
+
CCCCCGGGGGGGGGGGGGGGGGGGGGGGGGGGGGGGGGGGGGGGGGGGGGGGGGGGGGGGGGGGGGGGGGGGGGGGGGGGGGGGGGGGGGGGGGGGGGGGGGGGGGGGGGGGGGGGGGGGGGGGGGGGGGGGGGGGGGGGGGGGGGGGGGGGGGGGGGGGGGGGGGGGGGGGGGGGFGFGGGGGGGGGGGGGGGGGFGGG;FFFFFFFFBFFFFBB>ED>DFFFFBFFFFFFFF;FADBFF??>F:?BBFFF>:>FF6?BFFFFFF:7?BFFFFF:<>7<AA?>BFF02:))5??7:914-
@M04999:289:000000000-L3R54:1:1101:6520:4296 2:N:0:433
GACTACCCGGGTATCTAATCCTGTTTGCTCCCCACGCTTTCGCATCTCAGCGTCAGTATCTGTCCAGAAGGCCGCCTTCGCCACCGGTATTCCTCCACATCTCTACGCATTTCACCGCTACACGTGGAATTCTACCTTCCTCTACAATACTCCAGATAACCAGTTTTAAGTGCAATTCCCAGGTTGAGCCCGGGGCTTTCACACCTAACTTAATTATCCGCCTACATGCCCTTTACGCCCAGTCATTCCGATTAACGCTCGCACCCTCCGTATTACCGCGGCTGCTGGCACGGAGTTAGCC
+
CCCCCGGGGGGGGGGGGGGGGGFFGGGGGGGGGGGGGGGGGGGGFGGGGGGECEGGGGFGGGGGGGFGGGGGGGGGGGGGGGFGFFGGEFGGGGGGGGGGGGGGGGGGGEGGGGGGGGGDGGGGGGCFFGGGGGGGGGGGGGGGGGGGGGGGGGGGGGGGGGGGGFGGGGGGGGGGFGFGGGGGGGGGGGGGGGGCCGFGFFFFFFFFFFFFFFFFEFFFFFFFFFFEE@@@@EC3;@FFF;EFEC?3)4;;<DFFFB:B>>>>>BFF?FBF:BFFF022((79<??(:?BBF63??><93
@M04999:289:000000000-L3R54:1:1101:14481:4301 2:N:0:433
GACTACCAGGGTATCTAATCCTGTTCGCTCCCCACGCTTTCGTCCATCAGCGTCAATCGGTATTTAGTAACCTGCCTTCGCAATCGGGGTTCTGTGTAATATCTATGCATTTCACCGCTACACTACACATTCCAGCTACTTCAATACTATTCAAGATTAACAGTATCAACGGCAGTTCTACAGTTAAGCTGCAGGTTTTCACCGCTGACTTATCAACCCGCCTACGGACCCTTTAAACCCAATAAATCCGGATAACGCTCGCATCCTCCGTATTACCGCGGCTGCTGGCACGGAGTTAGCC
+
CCCCCGGGGGGGGGGGGGGGGGGGGGGGGGGGGGGGGGGGGGGGGGGGGGGGGGGGGGGGGGGGGGGGGGGGGGGGGGGGGGGGGGGGGGGGGGGGGGGGGGGGGGGGGGGGGGGGGGGGGGGGGGGGGGGGGFGGGGGGGGGGGGGGGGGGGGGFGGGGGGGGGGGGGGGGGGGGFDFGGGGGGFGGGGGGGGGGGGGGFFFFFFEEFEEFEFFFBAB4?AAADF=D@>FFFF=C6>BE?@@E=6?C@;@;<6EFF9?DFFFFBFBD<FFF0?DFA?>>0(9>F::7<<<:>BB6?<AA4
@M04999:289:000000000-L3R54:1:1101:11990:4349 2:N:0:433
AGGACTACCGGGGTATCTAATCCTGTTCGCTACCCATGCTTTCGAACCTCAGCGTCAGTTACAGACCAGAGAGCCGCCTTCGCCACTGGTGTTCTTCCATATATCTACGCATTCCACCGCTACACATGGAGTTCCACTCTCCTCTTCTGCACTCAAGAAAAACAGTTTCAGCTGCACTTCCCCGGTTAAGCCGAGTGCTTTCACAGCTGACTTGTTCTCCCGCCTGCGTTCGCTTTACGCCCAATAAATCCGGACAACGCTTGCCACCTACGTATTACCGCGGCTGCTGGCACGTAGTT
+
CCCCCGGGGGGGGGGGGGGGGGGGGGGGGGGGGGGGGGGGGGGGGGGGGGGGGGEFGGGGGGGGGGGGGGGGGGGGGGGGGGGGGGGGGGGGGGFGGGGGGGGGGGGGGGGGGGGGGGGGGGGGGGGGGGGGGGGGGGGGGGGGGGGGGGGGDGGGDGGGGFGGGGGGGGGC8DCFFFFGCGFGGGGGGFGFGGDGGF7FFFF>FFFAEEFE</BBCBCEA592(2=BF?D?@F0<6CFEFF?(,;A9?E891(19:BF0:08?7A?:(5:?,2)..<919>9012<::(,42((.82-
@M04999:289:000000000-L3R54:1:1101:24275:4356 2:N:0:433
AACAGACTACCGGGGTATCTAATCCTGTTTGCTCCCCACGCTTTCGCATCTCAGCGTCAGTATCTGTCCAGAAGGCCGCCTTCGCCACCGGTATTCCTCCACATCTCTACGCATTTCACCGCTACACGTGGAATTCTACCTTCCTCTACAATACTCTAGTTAACCAGTTTTAAGTGCAATTCCTAGGTTGAGCCCAGGGCTTTCACACCTAACTTAATTATCCGCCTACATGCCCTTTACGCCCAGTCATTCCGATTAACGCTCGCACCCTCCGTATTACCGCGGCTGCTGGCACGGAGTT
+
CCCCCGGGGGGGGGGGGGGGGGGGGGGGGGGGGGGGGGGGGGGGGGGGGGGGGGGGGGGGGGGGGGGGGGGGGGGGGGGGGGGGGGGGGGGGGCGGGGGGGGGGGGGGGGGGGGGGGGGGGGGGGGGGGGGGGGGGGFGGGGGGGGGGGFGGGGGGGGGGGGGGGGGGGFFGGGGGFGFGGGGGGGGGGGGGGGGGGGGGFFFFFFFFFFFFFFFFFFFFFFFFDFFFFFFFEEFFFFFFFFFFDFFFFFFFFFFFFFFEFFF009BBFF?F?FFFFFFFFF>>9;>9<>>702>F02,84
@M04999:289:000000000-L3R54:1:1101:14794:4370 2:N:0:433
AGACTACAAGGGTATCTAATCCTGTTCGCTACCCATGCTTTCGAGCCTCAGCGTCAGTAACAGACCAGAGAGCCGCCTTCGCCACTGGTGTTCTTCCATATATCTACGCATTTCACCGCTACACATGGAGTTCCACTCTCCTCTTCTGCACTCAAGTCTCTCAGTTTCCGATGCTCTTCCTCAGTTAAGCTGAGGGCTTTCACATTCAGACTTAAAAGACCGCCTGCGCTCCCTTTACGCCCAATAAATCCGGACAACGCTTGCCACCTACGTATTACCGCGGCTGCTGGCACGTAATT
+
CCCCCGGGGGGGGGGGGGGGGGGGGGGGGGGGGGGGGGGGGGGGGGGGGGGGGGGGGGGGGGGGGGGGGGGGGGGGGGGGGGGGGGGGGGGGGGGGGGGGGGGGGGGGGGGGGGGGGGGGGGGGGGGGGGGGGGGGGGGGGGGGGFGFGGGGGGGGGGGGGGGGGGGGGGGGGGGGFGFGGGGGGGGGGGGGGGGGGGGGFFFFFFFFEFFFFFFFFFFFFFFFFDFF>2=BFDFEFFFFFFF08;EFFFFFFDFFD7@B@FFBFFFB::?FB<AFFFF8293907?70((,),43(()
@M04999:289:000000000-L3R54:1:1101:25109:4397 2:N:0:433
TGACTACCCGGGTATCTAATCCTGTTTGCTCCCCACGCTTTCGCATCTCAGCGTCAGTATCTGTCCAGAAGGCCGCCTTCGCCACCGGTATTCCTCCACATCTCTACGCATTTCACCGCTACACGTGGAATTCTACCTTCCTCTACAATACTCCAGATAACCAGTTTTAAGTGCAGTTCCCAGGTTGAGCCCGGGGCTTTCACACCTAACTTAATTATCCGCCTACATGCCCTTTACGCCCAGTCATTCCGATTAACGCTCGCACCCTCCGTATTACCGCGGCTGCTGGCACGGCGGTAGC
+
CCCCCGGGGGGGGGGGGGGGGGGGGGGGGGGFGGGGGGGGGGGGG:CCFGGGGGGGGGGGGGGGGGGGGFGGGGFGGGGGGGGGGGGGFGGFGGGGGGGGGGGGGGGGGGGGGGGGGGGGGGGGGFGGEGGGGGGGGGGGGGGGGGGGGGGGGGGGGGGGGGGGFGGDEFFFGGFGFGFGGGGGGGGGFGFFGGGDGC4DFF@CFFFFFFFFFFFFEC>CB25>@FEFEF36;DFCC0?>BDD;3@FFFC16(8@EFFFF?BFFB>:(6?BFF07)<A:927209<:040(8:0((,41:0
@M04999:289:000000000-L3R54:1:1101:20615:4401 2:N:0:433
ATTGAGACTACCGGGGTATCTAATCCTGTTTGCTCCCCACGCTTTCGCATCTCAGCGTCAGTATCTGCCCAGAAGGCCGCCTTCGCCACCGGTATTCCTCCACATCTCTACGCATTTCACCGCTACACGTGGAATTCTACCTTCCTCTACAATACTCCAGATAACCAGTTTTAAGTGCAATTCCCAGGTTGAGCCCGGGGCTTTCACACCTAACTTAATTATCCGCCTACATGCCCTTTACGCCCAGTCATTCCGATTAACGCTCGCACCCTCCGTACTCCCGCGGCTGCTGGCACGGAGT
+
B6AB@FEFGGEGGGECGGGCFGGFGGGGGGGGFFFGFGGG@FEEFGGDGGGGGFFFGGGF@EDGGGFGGGGGG@FGFG@FCFGGGGGFGGGGFGGGGGGGFGFEGGGGDGFFCEFGGGGGCBFGDFGGGFEEGFDDCECGGGFCFFFFGGGFEFG8FGE8=FGG?F9EA8=7C,C;7<FF9??C?FGGGCF?CCF>DC47>>FABAFF@@BEFFFF;F>*:49662@DDF@9)56@;D)+9;36;D?FE3))7<7B((44<<9(((3(,1:?:4,((((.5((29(307(.57?B76041(
@M04999:289:000000000-L3R54:1:1101:17022:4406 2:N:0:433
TATTTGACTACCCGGGTATCTAATCCTGTTTGCTCCCCACGCTTTCGCATCTCAGCGTCAGTATCTGTCCAGAAGGCCGCCTTCGCCACCGGTATTCCTCCACATCTCTACGCATTTCACCGCTACACGTGGAATTCTACCTTCCTCTACAATACTCCAGATAACCAGTTTTAAGTGCAATTCCCAGGTTGAGCCCGGGGCTTTCACACCTAACTTAATTATCCGCCTACATGCCCTTTACGCCCAGTCATTCCGATTAACGCTCGCACCCTCCGTATTACCGCGGCTGCTGGCACGGAGT
+
CCCCCGGGGGGGGGGGGGGGGGGGGGGGGGGGGGGGGGGGGGGGGGGGGGGGGGGGGGGGGGGGGGGGGGGGGGGGGGGGGGGGGGGGGGGGGDGGGGGGGGGGGGGGGGGGGGGGGGGGGGGGGGGGGGGGGGGGGGGGGGGGGGGGGGGGGGGGGGGGGGGGGGGGGGGGGGGGFGFGGGGGGGGGGGGGGGGGGGGGFFFFFFFFFFFFFFFFFFFFFFFFFFFFFFFFFFEFFFFFFFFFF?6;@F?5<EFD<@<AF<F?F>>>>FF:B?(-(37AFFFFF>0,9:>:7:<B?03;4
@M04999:289:000000000-L3R54:1:1101:17446:4477 2:N:0:433
CGGACTACAGGGGTATCTAATCCTGTTCGCTCCCCACGCTTTCGTCCATCAGCGTCAATCGGTATTTAGTAACCTGCCTTCGCAATCGGGGTTCTGTGTAATATCTATGCATTTCACCGCTACACTACACATTCCAGCTACTTCAATACTATTCAAGATTAACAGTATCAACGGCAGTTCTACAGTTAAGCTGCAGGTTTTCACCGCTGACTTATCAACCCGCCTACGGACCCTTTAAACCCAATAAATCCGGATAACGCTCGCATCCTCCGTATTACCGCGGCTGCTGGCACGGAGTT
+
CCCCCGGGGGGGGGGGGGGGGGDFGFGGGGGGGGGGGGGGGGGGGGGGGGGGGGGGGGGGGGGGGGGGGGGGGGGGFFGGFGGGGGGGGGGGGGGGGGGGGGGGGGGGGGGGGGGGGGGGGGGGGGGGGGGGGG;FGGGFGFGGGGGGGGGGGGGGGGGFGG=FGGGGGFGGGDDGFGFGGGGGGGGGGFGFFCEGGGGGFFAF*@>EAFFFFFFFFFFFFFFAF@BF@DF>DBF@ECCFFFF?@FFCEF@B01;?A<1;?FFFF?B?2<?F:BF?BF>BFFB61205>(4:?F>F;<7
@M04999:289:000000000-L3R54:1:1101:22064:4520 2:N:0:433
TGACTACACGGGTATCTAATCCTGTTTGCTCCCCACGCTTTCGCATCTCAGCGTCAGTATCTGTCCAGAAGGCCGCCTTCGCCACCGGTATTCCTCCACATCTCTACGCATTTCACCGCTACACGTGGAATTCTACCTTCCTCTACAATACTCCAGATAACCAGTTTTAAGTGCAATTCCCAGGTTGAGCCCGGGGCTTTCACACCTAACTTAATTATCCGCCTACATGCCCTTTACGCCCAGTCATTCCGATTAACGCTCGCACCCTCCGTATTACCGCGGCTGCTGGCACGGAGTTAGC
+
CCCCCGGGGGGGGGGGGGGGGGGGGGGGGGGGGGGGGGGGGGGGG:FEGFA@@FGGGGGGGGGGGGGGGGGGGGGGGGDGEFGGEGGGGGGGGGGGGGGFFCFGGGGGGGGDAFFGFCEGGGGGGFFDGCGGGGGGGFCFGGGGGGAFFFGGG8FGFFGGGGGGGGGGGGGCEGGFFGFGFCF?D@DFEFGGGGGGGCFFFFFAFFFABBECBF8AC>FEBBFDFFF4<=EFFFFFF@;D01=4);C3??E?<;@FE@>F?19>BF?(3:>?FF?-44:>>96200,:?FB7:;BB18<A9
@M04999:289:000000000-L3R54:1:1101:16806:4522 2:N:0:433
TGACTACTCGGGTATCTAATCCTGTTCGCTACCCATGCTTTCGAACCTCAGCGTCAGTTACAGACCAGAGAGCCGCCTTCGCCACTGGTGTTCTTCCATATATCTACGCATTCCACCGCTACACATGGAGTTCCACTCTCCTCTTCTGCACTCAAGAAAAACAGTTTCAGCTGCACTTCCCCGGTTAAGCCGAGGGCTTTCACAGCTGACTTGTTCTCCCGCCTGCGTTCGCTTTACGCCCAATAAATCCGGACAACGCTTGCCACCTACGTATTCCCGCGGCTGCTGGCACGTAGTTAGC
+
CCCCCGGGGGGGGGGGGGGGGGGGGGGGGGGGGGGGGGGGGGGGGGGGGGGGGGGGGGGGGGGGGGGGGGGGGGGGGGGGGGGGGGGGGGGGGGGGGGGGFGGGGGGGGGGGGGGGGGGGGGGGG=FFGGGFFGGGGGGGGGGGGGGFGGGGGGFGGFGGGGGGGGGGGFGGGGGGFDFGGGGGGGGGGGGGGGGGGGGGFFFFAFFFEFFE6C8>EFFFEFFFFFFD7?<9<@?EEFFFFFFD;EFFF;9>FF>BBBBF((43<<::FB::)63)6<122(3170),4::>?41(().6.
@M04999:289:000000000-L3R54:1:1101:4911:4545 2:N:0:433
TGGGACTACAGGGGTATCTAATCCTGTTCGCTCCCCACGCTTTCGTCCATCAGCGTCAATCGGTATTTAGTAACCTGCCTTCGCAATCGGGGTTCTGTGTAATATCTATGCATTTCACCGCTACACTACACATTCCAGCTACTTCAATACTATTCAAGATTAACAGTATCAACGGCAGTTCTACAGTTAAGCTGCAGGTTTTCACCGCTGACTTATCAACCCGCCTACGGACCCTTTAAACCCAATAAATCCGCATAACGCTCGCATCCTCCGTATTACCGCGGCTGCTGGCACGGAGTTT
+
CCCCCGGGGGFGF:BFGGFGGG9FGGGGGGEGGCGEGGGEE@FGFGGGEGGGG?ECFGG9FFEEGECFCGGGFG9FF8ACEEGGDCFDGGGGF+FGGGGG<FEFDGGGGGGFF<EBFCFGGGGGGGGGGGGGGFG9FGGGGGFGGGFGFGFGGFGGGDFGGCADGGFGCFFC@EGGEC;DFGGGFGEGGCEEGFFGDCFG7CFFFFFF>AAF*99BCFBBFDF24@=@52>@@FF7)9.67(3;@1;@ECE12(67?EF@063>>B:9B?281,22(:940019>04?F0:<BF:04((4.
@M04999:289:000000000-L3R54:1:1101:20993:4624 2:N:0:433
CTTGACTACAGGGGTATCTAATCCTGTTCGCTCCCCACGCTTTCGTCCATCAGCGTCAATCGGTATTTAGTAACCTGCCTTCGCAATCGGGGTTCTGTGTAATATCTATGCATTTCACCGCTACACTACACATTCCAGCTACTTCAATACTATTCAAGATTAACAGTATCAACGGCAGTTCTACAGTTAAGCTGCAGGTTTTCACCGCTGACTTATCAACCCGCCTACGGACCCTTTAAACCCAATAAATCCGGATAACGCTCGCATCCTCCGTATTACCGCGGCTGCTGGCACGGAGTT
+
CCCCCGGGGGGGGGGGGGGGGFGGGGGGGGGGGGGGGGGGGGGCGFGGGGGGGGGGGGGGGGGGGGGGGGGGGGGGGGGGGGGGF@GGGGGGGGGGGGGGGGGGGGGGGGGGGFGGGGGGGGGDGGGGGGGGFGGGGGGGGGGGGGGGGGDGGAFEGFGGDGGEGFGGGGGGGGGDDCFGGGGGGFDFFGAGGFFGGGCCFA7E>ADFFFFFFFF9EFFFFFFFAFFDFFFFFFFFFE?FF=DF@@EAFFCFB@@DD@@1>DD;;FBF:3449<FB?FBA?B>FF01(58(2:B?9>>83
@M04999:289:000000000-L3R54:1:1101:12319:4635 2:N:0:433
TTTCGGACTACAAGGGTATCTAATCCTGTTTGCTCCCCACGCTTTCGCATCTCAGCGCCAGTATCTGTCCAGAAGGCCGCCTTCGCCACCGGTATTCCTCCACATCTCTACGCATTTCACCGCTACACGTGGAATTCTACCTTCCTCTACAATACTCCAGATAACCAGTTTTAAGTGCAGTTCCCAGGTTGAGCCCGGGGCTTTCACACCTAACTTAATTATCCGCCTACATGCCCTTTACGCCCAGTCATTCCGATTAACGCTCGCACCCTCCGTATTACCGCGGCTGCTGGCACGGAGT
+
CCCCCGGGGGGGGGGGGGGGGGGGGGGGGGGGGGGGGGGGGGGGGGGGGGGGGGGGGGGGGGGGGGGGGGGGGGGGGGGGGGGGGGGGGGGGGGGGGGGGGGGGCFGGGGGGGGGGGGGGGGGGGGGGGGGGGGGGGGGGGGGGGGGGGGGGGGGGGGGGGGGGGGGGGGCGGGGGFGFGGGGGGGGGGGGGGGGGGGGGB>>AFFFFFFFFFFFFFFFFFEFFFFFFFFFFFFFFFFFFE?FBFFF@EFEEECF<?B?AA:BBFBF9>F?B??B:?FFFF24>FB;>>BFFF?:?FF27,
@M04999:289:000000000-L3R54:1:1101:22337:4656 2:N:0:433
AGACTACTGGGGTATCTCATCCTGTTCGCTCCCCACGCTTTCGTCCATCAGCGTCAATCGGTATTTAGTAACCTGCCTTCGCAATCGGGGTTCTGTGTAATATCTATGCATTTCACCGCTACACTACACATTCCAGCTACTTCAATACTATTCAAGATTAACAGTATCAACGGCAGTTCTACAGTTAAGCTGCAGGTTTTCACCGCTGACTTATCAACCCGCCTACGGACCCTTTAAACCCAATAAATCCGGATAACGCTCGCATCCTCCGTATTACCGCGGCTGCTGGCACGCAGTTAGC
+
CCCCCGGGGGGGGGGGGGGGGGGGGGGGGGGGGGGGGGGGGGGGGGGGGGGGGGCEGGGGGGGGFFGGGGGGGGGGGGGGGGGGGGGGGGEGGGGG?FGFGGGGFGAFCFGFGGGGGGGGGGGGGGGGGGGGGGGGGGGGFGFF;;=DFFGGGEEGFCDFGGGGGGGGGCGGEGGG5?FCFGGFGGAFFGGGGGGF+ADDFFFFBEFB=CBEF6@FEFFFFFFFFFFFFFFFBD94@EFFFF;@EECCEF;@F?DE@DB<?FFF:;:<AFFFF7>AF<?B;3>>>62?F61?B(418:9><
@M04999:289:000000000-L3R54:1:1101:6666:4667 2:N:0:433
AACGACTACTCGGGTATCTAATCCTGTTTGCTCCCCACGCTTTCGCATCTCAGCGTCAGTATCTGTCCAGAAGGCCGCCTTCGCCACCGGTATTCCTCCACATCTCCACGCATTTCACCGCTACACGTGGAATTCTACCTTCCTCTACAATACTCCAGATAACCAGTTTTAAGTGCAGTTCCCAGGTTGAGCCCGGGGCTTTCACACCTAACTTAATTATCCGCCTACATGCCCTTTACGCCCAGTCATTCCGATTAACGCTCGCACCCTCCGTATTACCGCGGCTGCTGGCACGGCGTTT
+
CCCCCGGGGGGGGGGGGGGGGGGGFGGGGGGGGGGGGGGGGGGGGGGGGGGGGFGGGGGGGGGGGGGGGGGGGGGGGGGGGGGGGGGGFG@FGGGGGGGGGGGGGGGGGGGGGGGFGGGGGGGGGGGEFEEGGGGGGGGGGGGGGGGFFGGGGGGGGGGGGGGCFGFFCFFGGGGDFGFGCCFGFGFCCCGGGGGGGCGDFAFCFFFFFF==EFFC?BA7662BDFFFFE?E33=DEFEDFFFFFFEFCEEFFF003<A?;BFFF6>>?6<BF?((4>A<?9>0>918))5?:889(329(
@M04999:289:000000000-L3R54:1:1101:26107:4673 2:N:0:433
CGACTACCCGGGTATCTCATCCTGTTTGCTCCCCACGCTTTCGCATCTCAGCGTCAGTATCTGTCCAGAAGGCCGCCTTCGCCACCGATATTCCTCCACATCTCTACGCATTTCACCGCTACACGTGGAATTCTACCTTCCTCTACAATACTCTAGTTAACCAGTTTTAAGTGCAATTCCTAGGTTGAGCCCAGGGCTTTCACACCTAACTTAATTATCCGCCTACATGCCCTTTACGCCCAGTCATTCCGATTAACGCTCGCACCCTCCGTATTACCGCGGCTGCTGGCACGGAGTTAGC
+
CCCCCGGGGGGGGGGGGGGGGGGGGGGGGGGGGGGGGGGGGGGGGGGGGGGGGGGGGGGGGGGGGGGGGGGFGGGGGGGGGGGGGGGGGGGGGGGGGGGGGGGGGGGGGGGGGGGGGGGGGGGGGGGGGGGGGGGGGGGGGGGGGGGGGGGGGGGGGGGGGGGGGGGGGGGGGGGGFGFGGGGGGGEGGGGGGGGGGGGGFFFFF?FFFFFFEFFFFFFFFFFFFDFFFFFDFFFC=DFDFFDEEFFFEFEF;?DEF<@?DFBFF>FB?FF:BBFFFF?F;>BBFB?07:18?B9>B:2<6
@M04999:289:000000000-L3R54:1:1101:5692:4698 2:N:0:433
ACGACTACCGGGGTATCTAATCCTGTTTGCTCCCCACGCTTTCGCATCTCAGCGTCAGTATCTGTCCAGAAGGCCGCCTTCGCCACCGGTATTCCTCCACATCTCTACGCATTTCACCGCTACACGTGGAATTCTACCTTCCTCTACAATACTCCAGATAACCAGTTTTAAGTGCAATTCCCAGGTTGAGCCCGGGGCTTTCACACCTAACTTAATTATCCGCCTACATGCCCTTTACGCCCAGTCATTCCGATTAACGCTCGCACCCTCCGTATTACCGCGGCTGCTGGCACTGAGTTCG
+
CCCCCDGFGGGDGGGGGGGGGGGGGGGFGGGGGGGGGDGGGGGGGGGGGGGGGGGGGGGGFGGGFGGGG@DGGGGGGGGGGGGGGGGGGGGGFGGGGGGGGCGGGGGGGGGGGFGGGGGGGGGGGGFGCGGGFGGCGGGGGGGGGGFGGFGGGGGFGGDGGGGDFAFGCFGGCFCGC79=DCFGFG96DCFGGG>DDGDCFFFFFFEFE=:CCFFF4B6<FF>?6?FFFFF3@FFFFFFFF03;@<>5)/<@???:BD?FF03>BB042?6><B1()).20(47;;1:?2<BF(55))))-
@M04999:289:000000000-L3R54:1:1101:18932:4722 2:N:0:433
TCGGACTACCCGGGTATCTAATCCTGTTTGCTCCCCACGCTTTCGCATCTCAGCGTCAGTATCTGTCCAGAAGGCCGCCTTCGCCACCGGTATTCCTCCACATCTCTACGCATTTCACCGCTACACGTGGAATTCTACCTTCCTCTACAATACTCCAGATAACCAGTTTTAAGTGCAATTCCCAGGTTGAGCCCGGGGCTTTCACACCTAACTTAATTATCCGCCTACATGCCCTTTACGCCCAGTCATTCCGATTAACGCTCGCACCCTCCGTATTACCGCGGCTGCTGGCACGGAGTT
+
CCCCCGGGGGGGGGGGGGGGGGGGGGGGGGGGGGGGGGGGGGGGGGGGGGGGGGGGGGGGGGGGGGGGGGGGGGGGGGGGGGGGGGGGGGGGGGGGGGGGGGGGGGGGGGGGGGGGGGGGGGGGGGGGGGGGGGGGGGGGGGGGGGGGGGGGGGGGGGGGGGGGGGGGGGGGGGGGFGFGGGGGGGGGGGGGGGGGGGGGFFFFFFFFDFFFFFFFFFFFFFFFFFFF@EFFF@E@E<6>DFFFF;EFFFFFFDF?FFF?B<:11;FFF:?FF?B?:AA<?>BBFBBBFB??1.4419?B
@M04999:289:000000000-L3R54:1:1101:8899:4724 2:N:0:433
CTGACTACAGGGGTATCTAATCCTGTTTGCTCCCCACGCTTTCGCATCTCAGCGTCAGTATCTGTCCAGAAGGCCGCCTTCGCCACCGGTATTCCTCCACATCTCTACGCATTTCACCGCTACACGTGGAATTCTACCTTCCTCCACAATACTCCAGATAACCAGTTTTAAGTGCAATTCCCAGGTTGAGCCCGGGGCTTTCACACCTAACTTAATTATCCGCCTACATGCCCTTTACGCCCAGTCATTCCGATTAACGCTCGCACCCTCCGTATTACCGCGGCTGCTGGCACGGAGTT
+
CCCCCGGGGGGGGFGGGGGGGGGEGGGGGGGGGGGGGGGGGGGGGGGGGFFGGGGGGGGGGGGGGCGGGGGGGGCFGGGGGGGGEFGGGEG?EEGFGGGGGGGFGGGGGGGGGGGGGGGGGGGGGGFGGGGGGGGGGGGGGGDFFCGCFCFGGGGGGGCFGFGGGGGGGGGGGFGGFCFGGGGGD?GGCEGGGGGGGGGCFFFFFFFFFFF4AFFFFF6*=@==:@DF9<=F@@8EE46A9FFD;<EEEEC33(6:CCDFF?>((39:4:?B??05ABAB>0(19B?:?(4:<6>B>(3
@M04999:289:000000000-L3R54:1:1101:7347:4750 2:N:0:433
GGACTACAGGGGTATCTAATCCTGTTTGCTCCCCACGCTTTCGCATCTCAGCGTCAGTATCTGTCCAGAAGGCCGCCTTCGCCACCGGTATTCCTCCACATCTCTACGCATTTCACCGCTACACGTGGAATTCTACCTTCCTCTACAATACTCCAGATAACCAGTTTTAAGTGCAGTTCCCAGGTTGAGCCCGGGGCTTTCACACCTAACTTAATTATCCGCCTACATGCCCTTTACGCCCAGTCATTCCGATTAACGCTCGCACCCTCCGTATTACCGCGGCTGCTGGCACGGAGTTATC
+
-BCCCDGGFFGGGGGGGGGGGGDEFFFFCAEGGGGGGDFGGGGDE:FCFGGGGE:FFGC<CFG<FFGGCG@FFGGEGCGGGGGGGGFGC>FFGGFDCFFCF8F<EEFFGCGGGGGGGGGGGGGGC=FGGGGGGGGFFF=FGCGGGDC,@EGF=D8DEE9FFFGFFGGGCD=,7@DD?FFGGGGGGGCGFGGGDGGGDDGGFAF6A5*/6<=E@FA+8BFE;B@@FD(19==5BDECE:1B91?@@EE?/5421;D?)1::<99072:18<23(482<A(,299690,,4(.<<9,(-24).
@M04999:289:000000000-L3R54:1:1101:15240:4784 2:N:0:433
TTGACTACCCGGGTATCTAATCCTGTTTGCTCCCCACGCTTTCGCATCTCAGCGTCAGTATCTGTCCAGAAGGCCGCCTTCGCCACCGGTATTCCTCCACATCTCTACGCATTTCACCGCTACACGTGGAATTCTACCTTCCTCTACAATACTCTAGTTAACCAGTTTTAAGTGCAATTCCTAGGTTGAGCCCAGGGCTTTCACACCTAACTTAATTATCCGCCTACATGCCCTTTACGCCCAGTCATTCCGATTAACGCTCGCACCCTCCGTATTACCGCGGCTGCTGGCACGGATTT
+
CCCCCGGGGGGGGGGGGGGGGGGGGGGGGCGGGGGGGGGGGGGGGGDGGGGGGGGGGGGGGGGGGGGGGGGGGGGGGGGGGGGGGGGGGGGGGGGGGGGGGGGGGGGGGGGGGGGGGGGGGGGGGGGGGGGGGGGGGGGGGGGGGGGGGGGGFGGGGGGGGGGGGGGGGGGGGGGGFGFGGGGGGGGGCGGGGGGGGGGCFFFFFFFFFFFFEFFF?FFFFFBFFFFFFEEEDFB@4@@FB6?DEEFEEFFEF?F@FFFFFFFFFF;?BFB>6<:?FFB?99>>FFFBF?(42:>90(<
@M04999:289:000000000-L3R54:1:1101:11383:4807 2:N:0:433
CGACTACTAGGGTATCTAATCCTGTTCGCTACCCATGCTTTCGAACCTCAGCGTCAGTTACAGACCAGAGAGCCGCCTTCGCCACTGGTGTTCTTCCATATATCTACGCATTCCACCGCTACGCATGGAGTTCCACTCTCCTCTTCTGCACTCAAGAAAAACAGTTTCAGCTGCACTTCCCCGGTTAAGCCGAGGGCTTTCACAGCTGACTTGTTCTCCCGCCTGCGTTCGCTTTACGCCCAATAAATCCGGACAACGCTTGCCACCTACGTATTACCGCGGCTGCTGGCACGTAGTTAGC
+
CCCCCGGGGGGGGGGGGGGGGGGGGGGGGGGGGGGGGGGGGGGGGGGGGGGGGGGGGGGGGGGGGGGGGGGGGGGGGGGGGGGGGGGGGGGGGGGGGGGGGGGGGGGGGGGGGGGGGGGGGGGGGFEGGGGGGGGGGGGGGGGGGGGGGGGGGGGGGGGGGGGGGGGGFGGGGGGGFGFGGGGGGGGGGGGGGGGGGGGGFFFFFFFFFFFFFFFFFFFFFFFFFFFFDFFFFFFFFFFFFFDFFFCEFEF>20(3:>>?:BFB<<<04:::?AFFFFF979029??F014?B<:2(.<<6
@M04999:289:000000000-L3R54:1:1101:22758:4840 2:N:0:433
GTGAGACTACCCGGGTATCTAATCCTGTTTGCTCCCCACGCTTTCGCATCTCAGCGTCAGTATCTGTCCAGAAGGCCGCCTTCGCCACCGGTATTCCTCCACATCTCTACGCATTTCACCGCTACACGTGGAATTCTACCTTCCTCTACAATACTCCAGATAACCAGTTTTAAGTGCAGTTCCCAGGTTGAGCCCGGGGCTTTCACACCTAACTTAATTATCCGCCTACATGCCCTTTACGCCCAGTCATTCCGATTAACGCTCGCACCCTCCGTATTACCGCGGCTGCTGGCACGGAATT
+
CCCCCGGGGGGGGGGGGGGGGGGGGGGGGGGGGGGGGGGGGGGGGDGGGGGGGGGGGGGGGGGGGGGCGGGGGGGGGGGGGGGGGGGGGGGFGDFGGGGGGGGFGDGGGGGGGGGGGGGGFEFGGGGGGGGGGGGGGFGGGGGGGGFCGGGFGGGGGGGGGGGG?FGFDFGGGGGGFGFFGGGGGGG8FGGGGGFDDGDDAF>46BFFFFFFFFFFFFFFFFC@FF@@FEC?3@DF@ECA@@(3?DEFFCEFEFFFFF5>F9??F9;>B38?FF:?(4-<<41(32(3:22:6()(-,(()
@M04999:289:000000000-L3R54:1:1101:18748:4866 2:N:0:433
CTGGACTACCCGGGTATCTAATCCTGTTCGCTACCCATGCTTTCGAGCCTCAGCGTCAGTAACAGACCAGAGAGCCGCCTTCGCCACTGGTGTTCTTCCATATATCTACGCATTTCACCGCTACACATGGAGTTCCACTCTCCTCTTCTGCACTCAAGTCTCTCAGTTTCCGATGCTCTTCCTCAGTTAAGCTGAGGGCTTTCACATTCAGACTTAAAAGACCGCCTGCGCTCCCTTTACGCCCAATAAATCCGGACAACGCTTGCCACCTACGTATTACCGCGGCTGCTGGCACGTAGTT
+
CCCCCGGGGGGGGGGGGGGGGGGGGGGGGGGGGGGGGGGGGGGGGFGGGGGGGGGGGGGGGGGGGGGGGGGGGGGGGGGGGGGGGGGGGGGGFGGFGGGGGGGGGGGGGGGGFGGGGGFGGGGGGGGEFGGFGGGGGGGGGGGGGFGFGGGGGFGGGGGGGGGGGGFGGGGGGGGGFGFGGGGGGGGGGGGGGGGGCDGGA?FFFFFFFFFFFFFFFFFFFF=BFF@FFFBBFFFFFFFF??6;DDDF<EFEFFFFFFFFFF:?FF7A??FFF?14):AA<36>;(4(8?F7?FFFBFF16
@M04999:289:000000000-L3R54:1:1101:21239:4889 2:N:0:433
GGTTACTACCCGGGTATCTAATCCTGTTTGCTCCCCACGCTTTCGCATCTCAGCGTCAGTATCTGTCCAGAAGGCCGCCTTCGCCACCGGTATTCCTCCACATCTCTACGCATTTCACCGCTACACGTGGAATTCTACCTTCCTCTACAATACTCCAGATAACCAGTTTTAAGTGCAATTCCCAGGTTGAGCCCGGGGCTTTCACACCTAACTTAATTATCCGCCTACATGCCCTTTACGCCCAGTCATTCCGATTAACGCTCGCACCCTCCGTATTACCGCGGCTGCTGGCACGGAGTT
+
CCCCCGGGGGGGGGGGGGGGGGGGGGGGGGGGGGGGGGGGGGGGGGGGGGGGGGGGGGGGGGGGGGGGGGGGGGGGGGGGGGGGGGGGGGFGGGGGGGGGGGGGGGGGGGGGGGGGGGGGGGGGGGGGGGGGGGGGGGGGGGGGGGGGGGGGGGGGGGDGGGGGGGADFGGGFDFGFGCGGGGGGGGG:7EGGGGGGG>DAFFFFF49:B==CFFFFFF*=?@D229BFFC;EFFFFE<D?;BFF8EEFEFF;1;<DFFBFFFFB6BFBF?BF482?>A90291(,4:7)(((,4-3187
@M04999:289:000000000-L3R54:1:1101:14982:4954 2:N:0:433
AGCTTCAGGTGACTTGAGGTCAGACGAGTGTTTTTCTGAGTTGGATTACTACTTTGTTTTCTTATCCTGTTTGCTACCCCTGCTTTCCAGCCCCATCGGCCGTAACAGAACAAAGAGCCGACTTCGCCACTGGTGGTCTTCACATATCTTCCGCGATATACCGCTACACATCTAGTACCGCACCCCTCTCCTTCACGCCATATTCTCATTGTCCGGTGCCCTTCGTCACGTATCATCAGGGTCTTTACATCTCACCTTTCAATACTGGCTGCGCCCCCATGTCGCCGAATACATACCGAC
+
A9,,8,6;,C@,;,,6;C,CEF6@,+++8,<,,,,,,C,,;;;6C,;,,E,<;C,C,,,,<6,,C,,,;;C,,;@A,<E,,@,4,@,,,,:,,@,,9@,+7886,8A,,,94,,44,,,++4+4CB+=++,9,9@669,4,,,,,,,,,,7,+61+>++,6@+@=+@=8,3,372,++5+=+0++5*4,,3,,72****3**++4+==***/*1**/))()005(((-((3/7/)/)).)(//(.).)..))1)/())/))))1)).)(.(--(((19(4()).(((,,(()-.))((,(
@M04999:289:000000000-L3R54:1:1101:25193:5013 2:N:0:433
CATGACTACCAGGGTATCTAATCCTGTTCGCTACCCATGCTTTCGAGCCTCAGCGTCAGTAACAGACCAGAGAGCCGCCTTCGCCACTGGTGTTCTTCCATATATCTACGCATTTCACCGCTACACATGGAGTTCCACTCTCCTCTTCTGCACTCAAGTCTCTCAGTTTCCGATGCTCTTCCTCAGTTAAGCTGAGGGCTTTCACATTCAGACTTAAAAGACCGCCTGCGCTCCCTTTACGCCCAATAAATCCGGACAACGCTTGCCACATACGTATTACCGCGGCTGCTGGCACGGAGTT
+
CCCCCGGGGGGGGGGGGGGGGGGGGGGGGGGGGGGGGGGGGGGGG,EGGGGGGGGGGGGGGGGGGGGGGGGGGGGGGGGGGGGGGGGGGGGGGGGGGGGGGGGGGGGGGGGGGGGGGGGGGGGGGGGDGGGGGGGGGGGGFGGGGGGGGGCGGGGGGGGGGGFGDDFFGGGGGGGGFGFGGGGGGGGGGDGGGGCFFGGGFFBFEFFFFFF@=ACFEFFEFFFFFFF94A=89@FFFEFFFFFFFFFFE<EFFB1<>9D1;@F:B::>B(4>FF>?A?>>229012>>B??4038:074:4
@M04999:289:000000000-L3R54:1:1101:9798:5022 2:N:0:433
TTCCAGACTACTCGGTTATCTAATCCCATTCGCTCCCCTAGCTTTCGTCTCTCAGTGTCAGTGTCGGCACAGCAGAGTGCTTTCGCCGTTGGTGTTCATTCCGATCTCTACGCATTTCACCGCTCCACCGGAAATTCCCTCTGCCCCTACCGTACTCCAGCTTGGTAGTTTCCACCGCCTGTCCAGGGTTGAGCCCTGGGATCTGACGGCGGACTTGAAAAGCCACCTACAGACGCTTTACGCCCAATCATTCCGGATAACGCTTGCATCCTTCGTCTTACCGCGGCTGCTGGCACAGCGG
+
68B@C<CF@F<FFC@,@FGGD@EF,6CDFEGGGEGCGCF@ECEE<FF<BEFGGDGEFGG@EGF<FCFG+@CCFD<@?F?E955FCFEG:F:FFDF7FFABF<A@CFFFA?FEGGE:FF=9ECG7BFEE8=7@:EFGGGG9,,@DF8FG?GG>DFEGGGFGGFAFCGFF9DGFGGF8AGDDFD72,<DC@9>FGG?GCFF76A*98EF5)(6(65)1/84)+/2@(6;3(6(56=9B:1-=2(427<FFF?2:A).((--94236(48<4)52))(.,(-)63<3(((46?:321(.4<(((
@M04999:289:000000000-L3R54:1:1101:24884:5031 2:N:0:433
ATTGACTACTGGGGTATCTAATCCTGTTTGCTCCCCACGCTTTCGCATCTCAGCGTCAGTATCTGTCCAGAAGGCCGCCTTCGCCACCGGTATTCCTCCACATCTCTACGCATTTCACCGCTACACGTGGAATTCTACCTTCCTCTACAATACTCCAGATAACCAGTTTTAAGTGCAGTTCCCAGGTTGAGCCCGGGGCTTTCACACCTAACTTAATTATCCGCCTACATGCCCTTTACGCCCAGTCATTCCGATTAACGCTCGCACCCTCCGTATTACCTCGGCTGCTGGCACGGAGTTC
+
CCCCCGGGGGGGGGGGGGGGGGGGGGGGGGGGGGGGGGGGGGGGGGGGGGGGGGGGGGGGFGGGGGGGGGGGGGGGGGGGGGGGGGGGGGGGGGGGGGGGGGGGGGGGGGGGGGGGGGGGGGGGGGGGGGGGGGGGGGGGGGGGGGGGDGGGGGGGGGGGGGGGGFGGGGGGGGGGFGFGGGGGGGGGGGGGFGGGGGGGFFFFFFFFFFFFEFFFFFFFF?FF@FFFFFFFFFFDFFFFFFFD<;EEFEFEEDFFFFF<@FFFF;9;:632>?<04)-.--,63:>BFF00(4((-(-4)
@M04999:289:000000000-L3R54:1:1101:17778:5069 2:N:0:433
ATGACTACAAGGGTATCTAATCCTGTTCGCTACCCATGCTTTCGAGCCTCAGCGTCAGTAACAGACCAGAGAGCCGCCTTCGCCACTGGTGTTCTTCCATATATCTACGCATTTCACCGCTACACATGGAGTTCCACTCTCCTCTTCTGCACTCAAGTCTCTCAGTTTCCGATGCTCTTCCTCAGTTAAGCTGAGGGCTTTCACATTCAGACTTAAAAGACCGCCTGCGCTCCCTTTACGCCCAATAAATCCGGACAACGCTTGCCACCTACGTATTACCGCGGCTGCTGGCACGTAGTT
+
CCCCCGGGGGGGGGGGGGGGGGGGGGGGGGGGGGGGGGGGGGGGGGGGGGGGGGGGGGGGGGGGGGGGGGGGGGGGGGGGGGGGGGGGGGGGGGGGGGGGGGGEGGGGGGGGGGGGGGGGGGGGGFGGGGGGGGGGGGGGGGGGGGGGGGGGGGGGGGGGGGGGGGGGGGGDEGGGFGFGGGGGFAFGGDGGGGGGGDFGFFFFFFFFFFCFFFFFFFFBFBFFFFFFFFBD@@=EFEE4=BFFFFFAFCCFBFDFFF;9>DF:?8A?F?BFBFF>?):A:;F9B96(.57:???FF:?F
@M04999:289:000000000-L3R54:1:1101:13080:5074 2:N:0:433
GATAGACTACTCGGGTATCTAATCCTGTTCGCTCCCCACGCTTTCGCTCCTCAGCGTCAGTGACGGCCCAGAGACCTGCCTTCGCCATCGGTGTTCTTCCCGATACCTACACATTCCACCGTTACACCGGGAATTCCAGTCTCCCCTACCGCACTCCAGTCCGCCCGTACCCGGCGCCGATCCACCGTTAAGCGATGGACTTTCACACCAGACGCGACGAACCGCCTACGAGCTCTTTACGCCCAATAAATCCGGATAACGCTTGCACCCTACGTATTACCGCCGCTGCTGGCACGTAGTT
+
CCCCCGGGGGGGGGGFGGGGGGGGGGGGGGGGGGGGGGGGGGGGGGGGGGGGGGGGGGGGGGGGGGGGGGGGGFGGGGGDGGGGGGGGGGGGGGGGGGGGGGGGGGGGGGGFGFGGGGGGGGGGGGGGGGGEGGFGGGGGGGGGGGGGGDGGGGGGGGGGF:EGGGGGGGGGGG4@DG4C5CDEGGGGEGGGGGGC7DGFFFFF67CF1(6:F@F33>)(8,79>6(1:20(,,2:<<BF:06>FBB?FA4<:71(((6>BFFF::<27?1(43824>AFF?((-(((-)53<,223(((.
@M04999:289:000000000-L3R54:1:1101:11699:5080 2:N:0:433
TCATTGACTACCCGGGTATCTAATCCTGTTTGCTCCCCACGCTTTCGCATCTCAGCGTCAGTATCTGTCCAGAAGGCCGCCTTCGCCACCGGTATTCCTCCACGTCTCTACGCATTTCACCGCTACACGTGGAATTCTACCTTCCTCTACAATACTCCAGATAACCAGTTTTAAGTGCAATTCCCAGGTTGAGCCCGGGGCTTTCACACCTAACTTAATTATCCGCCTACATGCCCTTTACGCCCAGTCATTCCGATTAACGCTCGCACCCTCCGTATTACCGCGGCCGCTGGCACGGAGT
+
CCCCCGGGGGGGGGGGGGGGGGGGGGGGGGGGGGGGGGGGGGGGGGGGGGGGGGGGGGGGGGGGGGGGGGGGGGGGGGGGGGGGGGGGGGGGGGGGGGGGGGGGGGGGGGGGGGGGGGGGGGGGGGGGGGGGGGGGGGGGGGGGGGGGGGGGFGGGGGGGGGGGGGGGGFCDGGGGFGFGGFGGGGGGGGGGGGGGGGGGFDFFFFFFEDBB@FFFFFFFFCF9@F@FFFFFFE;@@DFFE?DF6@?@EFCCCEEF???FFFFF0;FBFFFFF0>6(4:DD<BF>6((-9>FFB?F0746,
@M04999:289:000000000-L3R54:1:1101:18483:5081 2:N:0:433
TGACTACTAGGGTATCTAATCCTGTTTGCTACCCACGCTTTCGAGCATGAACGTCAGTGTTATCCCAGGAGGCTGCCTTCGCCATCGGTATTCCTCCACATCTCTACGCATTTCACTGCTACACGTGGAATTCTACCTCCCTCTGACACACTCTAGTTAGACAGTTTCAAATGCACGTCCCAAGTTGAGCTCGGGGATTTCACATCTGACTTATCTAACCGTCTGCGCTCGCTTTACGCCCAGTAATTCCGATTAACGCTCGCACCCTACGTATTACCGCGGCTGCTGGCACGTAGTTAGC
+
CCCCCGGGGGGGGGGGGGGGGFGGGGGGGGGGGGGGGGGGGGGGGGGGGGGGGGGGGGGGGGGGGGGGGGGGGGGGGGGGGGGGGGGGGGGGGGGGGGGGFGFGGGGGGGGGGGGGGGGGGGGGGGGGGGGGGGGGGGGGGGGGGGGCFGGFG8DD@DDGCGFG,?,=EGGGGGGFFFFDDFFGGGGGGGCGGEGGGGGC?CFFAFFFFFFEEFFF5<FD>=DFFFFFFFFBFFFEE@@B>@B(4??5?7@F6?FFFFFFFFFFFFB07?BB2::42<:((,((404:7<(.41.(-6:AA
@M04999:289:000000000-L3R54:1:1101:17573:5164 2:N:0:433
ATTGACTACAGGGGTATCTAATCCTGTTCGCTACCCATGCTTTCGAACCTCAGCGTCAGTTACAGACCAGAGAGCCGCCTCGCCACTGGTGTTCTTCCATATATCTACGCATTCCACCGCTACACATGGAGTTCCACTCTCCTCTTCTGCACTCAAGAAAAACAGTTTCAGCTGCACTTCCCCGGTTAAGCCGAGGGCTTTCACAGCTGACTTGTTCTCTCGCCTGCGTTCGCTTTACGCCCAATAAATCCGGACAACGCTTGCCACCTACGTATTACCGCGGCTGCTGGCACGTAGTT
+
CCCCCGGGGGGGGGGGGGGGGGGGGGGGGGGGGGGGGGGGGGGGGGGGGGGGGGGFGGGGGGGGGGGGGGGGGGGGGGGGGGGGGGGGGFGGGGGGGGGGGGGGGGGGGGGDGGGGGGGGGGGGGGGGGGGGGGGGGGGGGGGGGGGGFGGGGGGGGGGGEFGGGGGGGGGGGGGGFGFGGGGGGGGGGGGGGGGGGGGGFFFFFFFFFFFF?9ABEFFFFFFFDFFBFFFFFD?@<C@FB;?(6@F;CEFF9:>>FBFBFFB6?A<?:BFFB><BBA629>>B>B<??(88?B<BF<2
@M04999:289:000000000-L3R54:1:1101:20586:5203 2:N:0:433
GGATTGACTACTGGGGTATCTAATCCTGTTTGCTCCCCACGCTTTCGCATCTCAGCGTCAGTATCTGTCCAGAAGGCCGCCTTCGCCACCGGTATTCCTCCACATCTCTACGCATTTCACCGCTACACGTGGAATTCTACCTTCCTCTACAATACTCCAGATAACCAGTTTTAAGTGCAATTCCCAGGTTGAGCCCGGGGCTTTCACACCTAACTTAATTATCCGCCTACATGCCCTTTACGCCCAGTCATTCCGATTAACGCTCGCACCCTCCGTATTACCGCGGCTGCTGGCTCGGAGT
+
CCCCCGGGGGGGGGGGGGGGGGFFGGGGGGGGGGGGGGGGGGGGGGGGGGGGGGGGGGDGGGGGGGGGGGGGGFGGGGGGGGGGGGGGGGGGGGGGGGGGGGGGGGGGGGGGGGGGGGGGGGGGGGGGGGGGG9FGGGGGFGGGGGGGGGGGGGGFGGGGFGFCFGGGFCGFGGGGFGFGGGGDGGGGGGGFGGGGGGGGDFFFFFFFFA:E=FFFF689CECE=92=9D@FCEEDE@@FFFD;91?F@EFFFFF(1:7?C<>::>0179:FF0936:?FFB?>603;>F:040(.7062-
@M04999:289:000000000-L3R54:1:1101:8773:5229 2:N:0:433
ATGACTACCCGGGTATCTAATCCTGTTTGCTACCCACGCTTTCGAGCATGAACGTCAGTGTTATCCCAGGAGGCTGCCTTCGCCATCGGTATTCCTCCACATCTCTACGCATTTCACTGCTACACGTGGAATTCTACCTCCCTCTGACACACTCTAGTTTGACAGTTTCAAATGCACGTCCCAAGTTGAGCTCGGGGATTTCACATCTGACTTATCTAACCGTCTGCGCTCGCTTTACGCCCAGTAATTCCGATTAACGCTCGCACCCTACGTATTACCGCGGCTGCTGGCCCGTAGTT
+
CCCCCGGGGGGGGGGFGGGGGGGFGGGGGGGGGGGGGGGGGGGGGGGGGGGGGGGGGGGGGGGGGGGGGGGGGGGGGGGGG,FGGGGGGFGGGGGGGGGGGFGFECGGGGGGGGGGGGGGGGGGGGGGGGGGFGGGGGGGGGGGGGGGGGGGGGGGGFGGGGGEDFGFGGGGGGGGFFFGGGGGGGGGGGGFGGGGGGGFFFFFFFFFEC;>EFFFFFFFFF5@BFFFF=>@>@=DCEDFFBFFFCFFFFFFDF<@FED;((6((49B<7((().(.<AF90(396<)).(((-,-4:<
@M04999:289:000000000-L3R54:1:1101:20569:5288 2:N:0:433
CTAAAGACTACCCGGGTATCTAATCCTGTTCGCTACCCATGCTTTCGAGCCTCAGCGTCAGTAACAGACCAGAGAGCCGCCTTCGCCACTGGTGTTCTTCCATATATCTACGCATTTCACCGCTACACATGGAGTTCCACTCTCCTCTTCTGCACTCAAGTCTCTCAGTTTCCGATGCTCTTCCTCAGTTAAGCTGAGGGCTTTCACATTCAGACTTAAAAGACCGCCTGCGCTCCCTTTACGCCCAATAAATCCGGACAACGCTTGCCACCTACGTATGACCGCGGCTGCTGGCACGT
+
CCCCCFGGGGGGGGGGGGGGGGGGGGGGGGGGGDGGFGGGGGGGGGGGGGGGGGGGGGGGGGGGGGGGGGGGGGGGGGGGGGGGFGGGGGGGGGGGGGGGGGGGGGGGDGGFGGGDCFGGGGGGGGGGGGGGFGFGDFCGGGDDFGGGCEFGGGGGFGGGGFCGGGGGGFFGFEGGEGFDFGGGFFFGGGGGGGGGFGGDDFAFFFFF@EEEFFFFFFCEFFFFFFF>DFFFFB=@DF9A4CFFB60133=EE?@6>DFFFFFFF(2:?<<BF?:08<>(.:>>9909>B?73(4??F<
@M04999:289:000000000-L3R54:1:1101:19113:5299 2:N:0:433
GACTACAAGGGTATCTAATCCTGTTTGCTCCCCACGCTTTCGCATCTCAGCGTCAGTATCTGTCCAGAAGGCCGCCTTCGCCACCGGTATTCCTCCACATCTCTACGCATTTCACCGCTACACGTGGAATTCTACCTTCCTCTACAATACTCCAGATAACCAGTTTTAAGTGCAGTTCCCAGGTTGAGCCCGGGGCTTTCACACCTAACTTAATTATCCGCCTACATGCCCTTTACGCCCAGTCATTCCGATTAACGCTCGCACCCTCCGTATTACCGCGGCTGCTGGCACGGAGTTAGCC
+
CCCCCGGGGGGGGGGGGGGGGGGGGGGFGGGGGGGGGGGGGGGGFFEGGGGGGGGGGGGGGGGGGGGGGGGGGGGGGDEGDGEFGEGGGGGGGGGGGGGGGGGGGFGGGGGGGGGGGGGGGGGGGGGCEFFGGFGGGGGGGGDGDFGGGGGGGGGFGGGGGGGGGFFFGGGGGGGGDFFDG6?DGFCGDFGCCEEG*@GGFFFFBFFFFFEFEFFFFFC>FFFFDEFEFFFFBBEEF?1>6=;@<)??EFDFFDFE6@7;BFFF>:<BF0:B<2244,49;BFF<>B7?FFF9(4135<A2
@M04999:289:000000000-L3R54:1:1101:13297:5314 2:N:0:433
GACTACAGGGGGATCTAATCCTGTTCGCTACCCATGCTTTCGAACCTCAGCGTCAGTTACAGACCAGAGGGCCGCCTTCGCCACTGGTGTTCTTCCATATATCTACGCAATCCAACGCCACACACGGAGTTTCCCTCTCCTCTTCTGTACCCAAGAAACACCGTTTCAGCCGCACTTCCCCGATTAAGCCCAGGGCTTTCACAGCTGACTGGTTCTCACGCCTGCGTTCGCTTTACGCCCCAAAAATCCCGACAACCCTGTCCCCCTCACTATTGCCGGGGCTGCGAGCCCGCAGTTAGCG
+
@-6AAF,CC@F:+,CCFDEGFEE-EEGC;BFGFF8C@,C@F:6,@CAF<<E@,B,8CFDCFG9FFE<,666@CEDG7FF,FC7F,:B,B9CF9?@<,CFAF9FDGFC+++8,9,,AFF+8==C@+@@77>3,33>=DB=D8@EA=C,,7@2,6+,=,,,@,++,609,@,,+4***3;5>*?*41*,2><*=6**/91;++1=+)6)/7))/)2A=C76(5,((,6((,11((6))-(3@(((..80(4)-4;9>0((4()).)1;((,())-).-.-(,(((((((-((-7((--))-6(
@M04999:289:000000000-L3R54:1:1101:5552:5333 2:N:0:433
GGACTACCCGGGTATCTAATCCTGTTCGCTACCCATGCTTTCGAACCTCAGCGTCAGTTACAGACCAGAGAGCCGCCTTCGCCACTGGTGTTCTTCCATATATCTACGCATTCCACCGCTACACATGGAGTTCCACTCTCCTCTTCTGCACTCAAGAAAAACAGTTTCAGCTGCACTTCCCCGGTTAAGCCGAGGGCTTTCACAGCTGACTTGTTCTCCCGCCTGCGTTCGCTTTACGCCCAATAAATCCGTACAACGCTTGCCACCTACGTATTACCGCGGCTGCTGGCACGTAGTTAGC
+
CCCCCGGGGGGGGGGGGGGGGGGGGGGGGGGGGGGGGGGFFGGFFGGGGGGGGGGGGGGGGGGGGGGGGGGGGGGGGGGGGGGGGGGGGGGGGGGGGGGGGGGGGGG=FGGGGGGGGGGGGGGGGE:FGGGGGGGGGGGGGGGGGGGGGGGFGGGGG?FGGGGGGGGGGGGGFGGGFDFGGGGGGGGGGGGEGG5CDFGGFFFF+>FFEF@<BFFFFFFD>@BDBFBFDD09F=@FF;0>BD6@EEEED7>(4?BADFFFFFFFFFF::7:B?A0AAA02,199118?B?<?221:84<D<
@M04999:289:000000000-L3R54:1:1101:16828:5404 2:N:0:433
TGACTACCGGGGTATCTAATCCTGTTTGCTCCCCACGCTTTCGCATCTCAGCGTCAGTATCTGTCCAGAAGGCCGCCTTCGCCACCGGTATTCCTCCACATCTCTGCGCATTTCACCGCTACACGTGGAATTCTACCTTCCTCTACAATACTCCAGATAACCAGTTTTAAGTGCAATTCCCAGGTTGAGCCCGGGGCTTTCACACCTAACTTAATTATCCGCCTACATGCCCTTTACGCCCAGTCATTCCGATTAACGCTCGCACCCTCCGTATTACCGCGGCTGCTGGCACGTAGTTAGC
+
CCCCCGGGGGGGGGGGGGGGGGGGGGGGGGGGFGDGGGGEGGGGDGGGGGGGGGGGCGGFGGGGGGGGGGGGGGGGGGGGGGGEGGGFFGGGGGGGGGGGGGGGFGGGGGGGGGGGGGGGGGGGEFGGDG9EFGGGGGGGGGGGGGFGGGGG8EGGFFGGGGGGDFGGGGGFDGGFCGFG?FDF8EFGGGGGGGGGCG4C>BA>ABAA@=CEBFFFFFFFFFFFFFEEEFF@;@;CF@FFF@F@@<CC3?1;21<BBF;:?>9(49B?B?>61(:459?>(269>FFF70:42(4:(6<B4
@M04999:289:000000000-L3R54:1:1101:22662:5415 2:N:0:433
TGAGACTACCGGGGTATCTAATCCTGTTCGCTCCCCACGCTTTCGTCCATCAGCGTCAATCGGTATTTAGTAACCTGCCTTCGCAATCGGGGTTCTGTGTAATATCTATGCATTTCACCGCTACACTACACATTCCAGCTACTTCAATACTATTCAAGATTAACAGTATCAACGGCAGTTCTACAGTTAAGCTGCAGGTTTTCACCGCTGACTTATCAACCCGCCTACGGACCCTTTAAACCCAATAAATCCGGATAACGCTCGCATCCTCCGTATTACCGCGGCTGCTGGCACGGAGTT
+
CCCCCGGGGGGGGGGGGGGGGGGGGGGGGGGGGGGGGGGGGGGGGGGGGGGGGGGGGGGGGGGGGGGGGGGGGGGGFGGGFGGGGGGGGGGGGGGGGGGGGGGFFGGGGGGGGGGGGGGGGGGGGGGGGGGGGGGGGGGGGGGGGGGGGGGGGGGGGGGGGGGGGGGGGGGGGGGGFGFGGGGGGGGGFGGGGGGGGGFGFFFFFFFFFFFFFFFFFFFFFFF@F@FB=@?FFFFFFFEFF;;<@@;EE<E;>BFFFFD:>F?F>>?6:><?B20.82>BF>96>60:?:?F??BF92:7
@M04999:289:000000000-L3R54:1:1101:8193:5422 2:N:0:433
CGCCGACTACCGGGGTATCTAATCCCATTTGCTCCCCTAGCTTTCGTCTCTCAGTGTCAGTGTCGGCCCAGCAGAGTGCTTTCGCCGTTGGTGTTCTTTCCGATCTCTACGCATTTCACCGCTCCACCGGAAATGCCCTCTGCCCCTACCGTACTCCAGCTTGGTAGTTTCCACCGCCTGTCCAGGGTTGAGCCCTGGGCTTTGACGGCGGACTTAAAAAGCCACCTACAGACGCTTTACGCCCAATCATTCCGGATAACGCTTGCATCGTCTGTATTACCGCGGCTGCTTGCACGGAGTT
+
-BCCCGGGEEGGE@FBFDDFGGFGGFFD9FEGAFCGGFFGGGAFAB;CF8FFGGCAEFFGDFEFEBCFEF<,FGGCEGG,?,?FCFF66B<FFGEG<FFGGGGGGF@,AFFGGG@?EEG9FCCFEFGGDEG:CFAF8=DFGGGFFFGGGGGGDEFEDECFFE?;D7FGFAFCEF7ED*?;DFCFC?E:1:8?FGGF44C*2;AB++:45;(.35*:9::/=((31((44(4)(792:<AF1<02(,8<)4<AAF9((4)58;::80?)6(-(.-66<2)6A0;(,((4:)).(222(26,3
@M04999:289:000000000-L3R54:1:1101:10190:5435 2:N:0:433
CACTGGACTACAAGGGTATCTAATCCTGTTCGCTCCCCACGCTTTCGTCCATCAGCGTCAATCGGTATTTAGTAACCTGCCTTCGCAATCGGGGTTCTGTGTAATATCTATGCATTTCACCGCTACACTACACATTCCAGCTACTTCAATACTATTCAAGATTAACAGTATCAACGGCAGTTCTACAGTTAAGCTGCAGGTTTTCACCGCTGACTTATCAACCCGCCTACGGACCCTTTAAACCCAATAAATCCGGATAACGCTCGCATCCTCCGTATTACCGCGGCTGCTGGCACGGAGT
+
CCCCCGGGGGGGGGGGGGGGGGGGGGGGGGGGGGGGGGGGGGGGGGGGGGGGGGGGGGGGGGGGGGGGGGGGGGGGGGGGGGGGGGGGGGGGGGGGGGGGGGGGGGGGGGGGGGGGGGGGGGGGGGGGGGGGGGGGGGGGGGGGGGGGFGGGGGGGGGGGGGGGGGGGGGGGGGGGFGFGGGFGGGGGGGGGGGGGGGGGFFFFFFFFAFFFFFFFF>AEFFBDFBFFFFF>F@FFFB@FCEFFF??FFFFEFE99?6<EEDFF@FFBFFF?B<>?BFFFFF?090;BBF78:BF<?FBF(
@M04999:289:000000000-L3R54:1:1101:17155:5464 2:N:0:433
GCTACAGGGGTATCTAATCCTGTTTGCTACCCACGCTTTCGAGCATGAACGTCAGTGTTATCCCAGGAGGCTGCCTTCGCCATCGGTATTCCTCCACATCTCTACGCATTTCACTGCTACACGTGGAATTCTACCTCCCTCTGACACACTCTAGTTAGACAGTTTCAAATGCACGTCCCAAGTTGAGCTCGGGGATTTCACATCTGACTTATCTAACCGTCTGCGCTCGCTTTACGCCCAGTAATTCCGATTAACGCTCGCACCCTCCGTATTACCGCGGCTGCTGGCACGGCGTTAGCGG
+
CCCCCCFGGGGGGGGGGGGGGGGGGGGGGGGGGGGGGGGGGGGGGGFGFGGGGGGGGGGGGGGGGGFGGGGGGGGGGGGGG@FGGDGGGGGGGGGGGGGGGGGGGGGGGGGGGGGGGGFCGGGGGGDGGGGGGGGFGGGGGGFGGGGGGFGGFGEGGAFGCFGGGGGGFGGGGGFGFCDGFGGGDCFG,AEECCCDFGGGFFFFFFFFEAEEEFFFFFB=BFFEFFFDABFFFEE=DBFF;84?ECCCE0:<@E430(640:@B?FBBB?1:>4<<?9>>B19::???(.4>0(33((.((
@M04999:289:000000000-L3R54:1:1101:7938:5482 2:N:0:433
GCCTAGACTACTAGGGTATCTAATCCTGTTTGCTCCCCACGCTTTCGCATCTCAGCGTCAGTATCTGTCCAGAAGGCCGCCTTCGCCACCGGTATTCCTCCACATCTCTACGCATTTCACCGCTACACGTGGAATTCTACCTTCCTCTACAATACTCTAGTTAACCAGTTTTAAGTGCAACTCCTAGGTTGAGCCCAGGGCTTCACACCTAACTTAATTATCCGCCTACATGCCCTTTACGCCCAGTCATTCCGATTAACGCTCGCACCCTCCGCATTACCTCGGCTGCTGGCACGTAGTT
+
CCCCCGGGGGGGGGGGGGGGGGGGGGGGGGGGCGGGGGGGGGGGGGGGGDGFGGGGGGGGGFCFGGGGGGGGGGGGGFGGGGGGGGGGGGGEGGGGGGFGGGGGGGGGGGGGGGGGGGGGGEGGGGGGGFFGDGGGGGGF8EEGFFGFGGCCFGGGGGFFGFGGGGGGGGCF,=DG?DDFGGG?CFGGGF8@C6@F6CG9BFFFFFFAD58@@@BF@91>@E?925<A=E6>3>BB3:6FDFB>@=(477..95;(6<3;;66(,261;B<??>(4186<462(8??BF0)(324:((.84
@M04999:289:000000000-L3R54:1:1101:11208:5500 2:N:0:433
GACTACCAGGGTATCTAATCCTGTTTGCTCCCCACGCTTTCGCATCTCAGCGTCAGTATCTGTCCAGAAGGCCGCCTTCGCCACCGGTATTCCTCCACATCTCTACGCATTTCACCGCTACACGTGGAATTCTACCTTCCTCTACAATACTCCAGATAACCAGTTTTAAGTGCAATTCCCAGGTTGAGCCCGGGGCTTTCACACCTAACTTAATTATCCGCCTACATGCCCTTTACGCCCAGTCATTCCGATTAACGCTCGCACCCTCCGTATTACCGCGGCTGCTGGCACGGAGTTAGCC
+
CCCCCGGGGGGGGGGGGGGGGGGGGGGGGGGGGGGGGGGGGGGGGGGGGGGGGGGGGGGGGGGGGGGGGGGGGGGGGGGGGGEGGGEFGGGGGGGGGGGGGGGGGGGGGGGGGGGGGGGGGGGGGGGGGGGGGGGGGGGGGGGGGGGGGGGGGGGGGGGGGGGGGGGGGGGGGGGGFGFGGGGGGGGGGGGGDGGGCCGGFFFFFFFFFFFFFFFFFFFFFD=@FFFCFFFFFFEFFFBFFFFEFEEFFFFFFFFF<BFDFFFFFF?:?>BBFFFFFFF19BFFFFB?B02:F6>F,:B9.
@M04999:289:000000000-L3R54:1:1101:18423:5504 2:N:0:433
GGACTACCCGGGTATCTAATCCTGTTCGCTCCCCACGCTTTCGTCCATCAGCGTCAATCGGTATTTAGTAACCTGCCTTCGCAATCGGGGTTCTGTGTAATATCTATGCATTTCACCGCTACACTACACATTCCAGCTACTTCAATACTATTCAAGATTAACAGTATCAACGGCAGTTCTACAGTTAAGCTGCAGGTTTTCACCGCTGACTTATCAACCCGCCTACGGACCCTTTAAACCCAATAAATCCGGATAACGCTCGCATCCTCCGTATTACCGCGGCTGCTGGCACGGAGTTAGC
+
CCCCCGGGGGGGGGGGGGGGGGGGGGGGGGGGGGGGGGGGGGGGGGGGGGGGGGGGGGGGGGGGGGGGGGGGGGGGGGGGGGGGGGGGGGGGGGGGGGGGGGGGGGGGGGGGGGGGGGGGGGGGGGGGGGGGGGGGGGGGGGGGGGGGGGGGGGGGGGGGGGGGGGGGGGGGGGGGFGFGGGGGGGGGGGGGGGGGGGGGFFFFEFEEFFFFFAFFFFFDFFFFFFFFFBFDFFFEEEF5?FFF;=7CFFFFFFFEE@FFFFB;09??A?F:BB?AAFFFF>B91?D741<7?074,4:>4
@M04999:289:000000000-L3R54:1:1101:8455:5519 2:N:0:433
TGACTACAAGGGTATCTAATCCTGTTTGCTCCCCACGCTTTCGCATCTCAGCGTCAGTATCTGTCCAGAAGGCCGCCTTCGCCACCGGTATTCCTCCACATCTCTACGCATTTCACCGCTACACGTGGAATTCTACCTTCCTCTACAATACTCCAGATAACCAGTTTTAAGTGCAATTCCCAGGTTGAGCCCGGGGCTTTCACACCTAACTTAATTATCCGCCTACATGCCCTTTACGCCCAGTCATTCCGATTAACGCTCGCACCCTCCGTATTACCGCGGCTGCTGTCACGGAGTTAGC
+
CCCCCGGGGGGGGGGGGGGGGGEFGGGGGGGGGGGGGGGGGGGGGGGGGGEGGGGGGGGGGGGGGGGGGGGGGGGGGGGGGGGFFFGGGFGGGGGGGGGGGGGGGGGGGGGGGGGGFGGGGGGGGGGGGGGGGFGGFDFGGGGGGGGGGGGGGGGGGCGGGGGGGCFFGFGFGGGGFGFGGGGF?FCGGGFG>8:DGGDGFFFFAB*;>DFEEFAF?AAE;9@>DFFFEEEFF=@C6;D>3:<;@@?CF?;?(6?EF<FFF>FFFF0((,746?3<44024,39;:?7)46<((-(-(6<6
@M04999:289:000000000-L3R54:1:1101:21458:5546 2:N:0:433
AAGGACTACTCGGGTATCTAATCCTGTTCGCTACCCACGCTTTCGAGCCTCAGCGTCAGTTACTAGCCAGTCAGCCGCCTTCGCCACTGATGTTCTTCCATATATCTACGCATTTCACCGCTACACATGGAGTTCCACTGACCTCTCTAGCACTCAAGTCTTACAGTTTCTGATGCACGTCCATAGTTGAGCTATGACCTTTCACATCAGACTTATTAGACCGCCTGCGCTCCCTTTACGCCCAATAATTCCGGACAACGCTCGCCACCTACGTATTACCGCGGCGTCTGGCACGTAGTT
+
CCCCCGGGGGGGGGGGGGGGGGGGGGGGGGGGGGGGGGGGFGGGGGGGGGGGGGGGGGGGGGGGGGGGGGGGGGGGGGDFGGFGGGGGGGFGGFGGGGGGGGGGFGGGGGGGGGGGGGGGGGGGGGG=FFGGGGGGGGGGGGGGGGGGGGFGGFGGGFGGGGGGGGGGGGGGDFGGFG?DGGGGGGDFGGFGGGACGGGGFFFFCAEFFECCEFFFEFFFFFFFFFF=BAFF=BBEFFFFFFF;DFFFEEFFF9D@@=696;<>;FFF?4>FB:BA(5>>:B>F9(((46:7?71442:A
@M04999:289:000000000-L3R54:1:1101:11752:5568 2:N:0:433
GTAGACTACTCGGGTATCTAATCCTGTTTGCTCCCCACGCTTTCGCATCTCAGCGTCAGTATCTGTCCAGAAGGCCGCCTTCGCCACCGGTATTCCTCCACATCTCTACGCATTTCACCGCTACACGTGGAATTCTACCTTCCTCTACAATACTCTAGTTAACCAGTTTTAAGTGCAATTCCTAGGTTGAGCCCAGGGCTTTCACACCTAACTTAATTATCCGCCTACATGCCCTTTACGCCCAGTCATTCCGATTAACGCTCGCACCCTCCGTATTACCGCGGCTGCTGGCACGGAGTT
+
CCCCCGGGGGGGGGGGGGGGGGGGGGGGGGGGGGGGGGGGGGGGGGGGGGGGGGGGGGGGGGGGGGGGGGGGGGGGGGGGGGGGGGGGGGGGGGFGGGGGGGGGGGGGGGGGGGGGGGGGGGGGGGGGGGGGFFGGGGGGGGGGGGGGGCGGGEGGGGGGGGGGGGGGGGFFGGGGFGFGGGGGGFFGGGGGGGGGGGDGFFFFFFFFFFEFFFFFEAFFFFFBFFFB@C?E@>25@EFFF@BFD;@3<3<?EF?;@CFFFFFF@@>6<?:?(,(14<<A09922(9BFF76(,,4(422
@M04999:289:000000000-L3R54:1:1101:14198:5587 2:N:0:433
CACTGACTACCAGGGTATCTAATCCTGTTTGCTCCCCACGCTTTCGCATCTCAGCGTCAGTATCTGTCCAGAAGGCCGCCTTCGCCACCGGTATTCCTCCACATCTCTACGCATTTCACCGCTACACGTGGAATTCTACCTTCCTCTACAATACTCTAGTTAACCAGTTTTAAGTGCAATTCCTAGGTTGAGCCCAGGGCTTTCACACCTAACTTAATTATCCGCCTACATGCCCTTTACGCCCAGTCATTCCGATTAACGCTCGCACCCTCCGTATTACCGCGGCTGCTGGCACGGAGTT
+
CCCCCGGGGGGGGGGGGGGGGGGGGGGGGGGGGGGGGGGGGGGGGGGGEGFGGGGGGGGGGGGGGGGFGGGGGGGGGGGGGGGGGG?CFFGGDGGGGGGGGGGGGGGGGGGGFGGGGGGGGGGGGGGGGGGGGGGGGGGGGGGGGGGGGGGGGGGGFGGGGGGGGGGGGGGGGGGGBFFGGGGGGFFGGGGGGGGGGGGGFFFFFFFFFFFFFFFFF6BCFFFFFFFFFFFFFFFFFFFFFF@F==EFFFFFFFD;(;ECDBDFFFFB>:B?BF?B<0AFA037>BFFF?FB11<B0390(
@M04999:289:000000000-L3R54:1:1101:21063:5599 2:N:0:433
ATGGGGACTACTGGGGTATCTAATCCTGTTCGCTACCCACGCTTTCGAGCCTCAGCGTCAGTTGCTAGCCAGTCAGCCGCCTTCGCCACTGATGTTCTTCCATATATCTACGCATTTCACCGCTACACATGGAGTTCCACTGACCTCTCTAGCACTCAAGTCTTACAGTTTCTGATGCACGTCCATAGTTGAGCTATGACCTTTCACATCAGACTTATTAGACCGCCTGCGCTCCCTTTACGCCCAATAATTCCGGACAACGCTCGCCACCTACGTATTACCGCGGCTGATGGCACGTAGT
+
C<A8CBCEF@GFCFGGGGGGGGGGGGFGFFGGGGDEGGGGGGDGECG@FGGGGGGGEFGGGGGGGGFGGGGGGEFGGGGGGGGGGGDG@=FCFEGEFFGGGGGGGGGGGGGGGGGGGGGGGGGGGGGGGFGFF8@FGGGGGGGGGGGGGGGGGGGGGGGGFGGGGGGGGGGFGGGGFGFGGGGDGGEFFFFA?ED?D7FF?FFFF7EFE@*8CFC6AF6EFEEFFFFFF9=FBF>6@FFFF=2:61<3;EE?CEFBF996<B96<907:?::?8,,.5:<A>6>999(1(-.50024:?:3
@M04999:289:000000000-L3R54:1:1101:11577:5612 2:N:0:433
ATGTGGACTACTAGGGTATCTAATCCTGTTCGCTACCCATGCTTTCGAGCCTCAGCGTCAGTAACAGACCAGAGAGCCGCCTTCGCCACTGGTGTTCTTCCATATATCTACGCATTTCACCGCTACACATGGAGTTCCACTCTCCTCTTCTGCACTCAAGTCTCTCAGTTTCCGATGCTCTTCCTCAGTTAAGCTGAGGGCTTTCACATTCAGACTTAAAAGACCGCCTGCGCTCCCTTTACGCCCAATAAATCCGGACAACGCTTGCCACCTACGTATTACCGCGGCTGCTGGCACGT
+
CCCCCGGGGGGGGGGGGGGGGGGGGGGGGGGGGGGGGGGGGGGGGGGGGGGGGGGGGGGGGGGGGGGGGGGGGGGGGGGGGGGGGGGGGGGGGGGGGGGGGGGGGGGGGGGGGGGGGGGGGGGGGGGGGGGGGGGGGGGGGGGGGGGGGGGGGGGGGGGGGGGGGGGGGGGGGGGGFGFGGGGGGGGGGGGGFGGGGGGGEFFFFFFFFFFFCCFFFFFFFFFFFFFFFFFFF@DFFF=FFFFFF04=@FFFCFFFFFFFFFFFF61:?DF:1:>:37A?A2>?0(-76>BFB:?2)(8
@M04999:289:000000000-L3R54:1:1101:5965:5626 2:N:0:433
GACTACAGGGGTATCTAATCCTGTTTGCTCCCCACGCTTTCGCATCTCAGCGTCAGTATCTGTCCAGAAGGCCGCCTTCGCCACCGGTATTCCTCCACATCTCTACGCATTTCACCGCTACACGTGGAATTCTACCTTCCTCTACAATACTCCAGATAACCAGTTTTAAGTGCAGTTCCCAGGTTGAGCCCGGGGCTTTCACACCTAACTTAATTATCCGCCTACATGCCCTTTACGCCCAGTCATTCCGATTAACTCTCGCACCCTCCGTATTACCGCGGCTGCTGGCCCGGAGTTAGCC
+
CCCCCGGGGGGGGGGGGGGFFFGGGGGGGGGGGGGGGGGGGGGGGG9FFGGGGGGGGGGGGGGGGGGGGGFFFGGGGGGGGGGGGGGGEG<FFGGGGGGDGGGGGGGGGGGEGFGGGGGGGGGGFCCEFFFGGGGGFGGDGFGGFGDGGGGGGGGDGGGGGGGGFE:D8EEFGE7EFCFG?D=AFGGFFGFGD8:DGGFCFCFFDFFFFFFFFFFFFFA9>DD(:=45>=BF:@36<?BD0(5@EFFFFE8?,16>)7;ED((43:???9?BF:9<)-7999>;:?:26((,(30::)442
@M04999:289:000000000-L3R54:1:1101:9681:5661 2:N:0:433
TAAGACTACAAGGGTATCTAATCCTGTTTGCTCCCCACGCTTTCGCATCTCAGCGTCAGTATCTGTCCAGAAGGCCGCCTTCGCCACCGGTATTCCTCCACATCTCTACGCATTTCACCGCTACACGTGGAATTCTACCTTCCTCTACAATACTCCAGATAACCAGTTTTAAGTGCAATTCCCAGGTTGAGCCCGGGGCTTTCACACCTAACTTAATTATCCGCCTACATGCCCTTTACGCACAGACATCCCGCTTAACGCTCGCACCCTCCGTATTACCGCGGCTGCTGGCACGGAGTT
+
CCC<@CF,FC,EFDGEGAC@,CCEFC@@@FFEFGCG<F:FGCFFGFGGD<AFGCF:@:@C6FCAECECF8@FFEAFGGGEEGFEGCE<CGGC,EEFFEEF@FGGG,A@FFG:F?FFFFGCECFG9<FE=?B:AFEFFEDFFFGGGFF=;D;AF==,@=F9DF?@FGC=A=:?FF9DF?FD7D28@+5ADF,@?39C9CCDF6AFABF>26>BC+;96EA<:?=>@25:B67@B238=CF:;(3(/(6())/6?(,(2);16<:>B;F0:(401((4.)64-(-,(((4330025:1(247
@M04999:289:000000000-L3R54:1:1101:13636:5701 2:N:0:433
TTCGGGACTACTCGGGTATCTAATCCTGTTTGCTCCCCACGCTTTCGCATCTCAGCGTCAGTATCTGTCCAGAAGGCCGCCTTCGCCACCGGTATTCCTCCACATCTCTACGCATTTCACCGCTACACGTGGAATTCTACCTTCCTCTACAATACTCCAGATAACCAGTTTTAAGTGCAATTCCCAGGTTGAGCCCGGGGCTTTCACACCTAACTTAATTATCCGCCTACATGCCCTTTACGCCCAGTCATTCCGATTAACGCTCGCACCCTCCGTATTACCGCGGCTGCTGGCACGTAGT
+
CCCCCGGGGGGGGGGGGGGGGGGGGGGGGGGGGGGFGGGGGGGGGGGGGGGGGGGGGGGGGGGGGGGGGGGGGGGGGGGGGGGGGGGGGGGDGGGGGGGGGGGGGGGGGGGGGGGGGGGGGGGGGGGGGGGGDFFGGGGGGGGGGGGGGGGGGGGGGGGGGGGGGGGGGGGFGGGGFGFGGGGGFGGGGGGGGGGCDGGGFEFFFFFFFFFFFFFFEFFFFFFFFDDFFFEFFEEF@DFFFDDFF?D@@A<CCFE0;<?DF1066>;>B>?<BFF1:??><<6>B>>;BFFFFFFF?(2:,
@M04999:289:000000000-L3R54:1:1101:4000:5710 2:N:0:433
GGCCGACTACTCGGGTATCTAATCCTGTTCGCTACCCATGCTTTCGAGCCTCAGCGTCAGTAACAGACCAGAGAGCCGCCTTCGCCACTGGTGTTCTTCCATCTATCTACGCATTTCACCGCTACACATGGAGTTCCACTCGCCTCTTCTGCACTCAAGTCTCTCAGTTTCCGATGCTCTTCCTCAGTTAAGCTGAGGGCTTTCACATTCAGACTTAAAATGCCGCCTGCGCTCCCGTTTCTCTCACTAAATCCGGACAAAGCTTGCCACCTCCCTATTCACCCGCCTCCTGGCACGTCGT
+
-66C,@F7CF,FEEDG@D9FEC,C@<,CFACFGCEE,6@@<CFD<F@EF@FD,CC:BFC:FGGGCEEEGD@<<BC7FGGCC?F,,?4?B=E?A4495<FF,,,C=<F<EFFGGGGDFFFGGGGEEDGCEF8,,4>AE===E+=8=66ADC=DD=7D,3,,@,@=DDFGDEDF>6CED:8FGGC,,@,@CAD;:;<3***3*AF5B@9BEFF4:A*+/1:>+**0-5(8(-695>2=,43)/)1)7=)464)/1/((6361((.))22:)).(((((.))))))((((-,3:2(8322?((-
@M04999:289:000000000-L3R54:1:1101:23187:5714 2:N:0:433
GGACTACTGGGGTATCTAATCCTGTTCGCTCCCCACGCTTTCGTCCATCAGCGTCAATCGGTATTTAGTAACCTGCCTTCGCAATCGGGGTTCTGTGTAATATCTATGCATTTCACCGCTACACTACACATTCCAGCTACTTCAATACTATTCAAGATTAACAGTATCAACGGCAGTTCTACAGTTAAGCTGCAGGTTTTCACCGCTGACTTATCAACCCGCCTACAGACCCTTTAAACCCAATAAATCCGGATAACGCTCGCATCCTCCGTATTACCGCGGCTGCTGGCACGGAGTTAGC
+
CCCCCFGGGGGGGGGGGGGGGGGGGGGGGGGGGGGGGGGCGGGGGGGGGGGGGGGGGGGGGGGFCEGGGGGGGGGGGGGGGGGFGGFGGGFFGGGGGGGGGGGGGGGGGGGGGGFGGGGGGGGGGGGGGGGGGCFGGGGGFFFGGGGGGGCFFGGGGCEFGGGGFGGGGGGGGGGGFCFGFFFGGGGFFGFGGGGF+;CFFFFFFF>EFFC5CFFFFFF=AFFFFFBEC>BBB-7>EF=FFD08;EFEFFF;DDDEE;FFFFFFFFF?BF>?B::AF<:9>>F>>FB?:??F?14681<<6
@M04999:289:000000000-L3R54:1:1101:12407:5745 2:N:0:433
GACTACTCGGGTATCTAATCCTGTTTGCTCCCCACGCTTTCGCATCTCAGCGTCAGTATCTGTCCAGAAGGCCGCCTTCGCCACCGGTATTCCTCCACATCTCTACGCATTTCACCGCTACACGTGGAATTCCACCTTCCTCTACAATACTCCAGATAACCAGTTTTAAGTGCAATTCCCAGGTTGAGCCCGGGGCTTTCACACCTAACTTAATTATCCGCCTACATGCCCTTTACGCCCAGTCATTCCGATTAACGCTCGCACCCTCCGTATTACCGCGGCTGCTGGCACGGAGTTAGCC
+
CCCCCGGGGGGGGGGGGGGGGFGFGGGGFGGGGGGGGGGGGFGGCFFGGGGGGGGGFGGGGGGGFGGGGGGGGGGGGGGGGGGGGGGGGGGGGGGGGGGGGGGGGFFGGGGGGGGFEGEGGGGGGGGGGGGGGFGFFGGGGGGGGGGGGGGCFGFDEFFGGFFFBFFFFGGGGGGGF9FGGGGGGGGGFGDGCEGGDGGGFFFF4AFFFF4@FFAF*6B@5:@@DF4?FF==@8<<?DFA1=EEEFCEF@;;D@EFF@?-3>06><6114408>FFFFF69((41))(434:>19?0<4>0
@M04999:289:000000000-L3R54:1:1101:27551:5764 2:N:0:433
AGACTACTCGGGTATCTAATCCTGTTTGCTACCCACGCTTTCGAGCATGAACGTCAGTGTTATCCCAGGAGGCTGCCTTCGCCATCGGTATTCCTCCACATCTCTACGCATTTCACTGCTACACGTGGAATTCTACCTCCCTCTGACACACTCTAGTTTGACAGTTTCAAATGCACGTCCCAAGTTGAGCTCGGGGATTTCACATCTGACTTATCTAACCGTCTGCGCTCGCTTTACGCCCAGTAATTCCGATTAACGCTCGCACCCTACGTATTACCGCGGCTGCTGGCACGTAGTTAGC
+
CCCCCGG9FGGGGGGGGGGGGGGGGGGGGGGGGGGGGGGGGGGGGGGGGGGGGGGGGGFGGGGGGGGGGGGDGGGGGGGGCGGGGGGGEGGGG9EGGGGGGGGGGGGGGGGGGGGGGGGGGGGGGGGGGGGGGGGGGGGGGGGGGGGGGGGCGGGGGGGGGGGGGGDGGGFGA89DFFFGGGGFGGGGGGFGGGDDGGGGFFFF7;F8AA6>EFFFFAF@BFFFFFFAAFFFFFFFFFFFFF<=C35<EEFDFFFFFFF?021(49??((234<B>BA<9;9949B?F?17><?128)-66
@M04999:289:000000000-L3R54:1:1101:25090:5791 2:N:0:433
AGATGACTACAGGGGTATCTAATCCTGTTCGCTCCCCACGCTTTCGTCCATCAGCGTCAATCGGTATTTAGTAACCTGCCTTCGCAATCGGGGTTCTGTGTAATATCTATGCATTTCACCGCTACACTACACATTCCAGCTACTTCAATACTATTCAAGATTAACAGTATCAACGGCAGTTCTACAGTTAAGCTGCAGGTTTTCACCGCTGACTTATCAACCCGCCTACGGACCCTTTAAACCCAATAAATCCGGATAACGCTCGCATCCTCCGTATTACCGCGGCTGCTGGCACGGAGTT
+
CCCCCGGGGGGGGGGGGGGGGGGGGGGGGGGGGGGGGGGGGGGGGGGGEGGGGGGDGGGDGGGGGGGGGGEGFGGGGGGGGGGGGGGGGGGGDFFGGGGGGGGGEGGGGGGGGGGGGGGGGGGGGGFGGGGGGGGGFFGFGGGGGGGCFGGGGGGCEGFGGFGGGGGGGGGGGGGGEGAF9FF:=EGGGGDCFGGGGGGGFF5FFAF5=A=>CFFFFFFEF@AF>FFFFD=29=@D:@CFFFDDFF@E)9<?@BFF?D<E@@@:9>0:9>77:BF:?:>DA?>>F946??F?61)4;9(4.
@M04999:289:000000000-L3R54:1:1101:22693:5816 2:N:0:433
GGACTACTGGGGTATCTAATCCTGTTCGCTACCCATGCTTTCGAACCTCAGCGTCAGTTACAGACCAGAGAGCCGCCTTCGCCACTGGTGTTCTTCCATATATCTACGCATTCCACCGCTACACATGGAGTTCCACCCTCCTCTTCTGCACTCAAGAAAAACAGTTTCAGCTGCACTTCCCCGGTTAAGCCGGGGGCTTTCACAGCTGACTTGTTCTCCCGCCTGCGTTCGCTTTACGCCCAATAAATCCGGACAACGCTTGCCACCTACGTATTACCGCGGCTGCTGGCACGTAGTTAGC
+
CCCCCGGGGGGGGGGGGGGGGGGGGGGGGGGGGGGGGGGGGGGGGGGGGGGGGGGGGGGGGGGGGGGGGGGGGGGGGGGGGGGGGGGGGGGGGGGGGGGGGGGGGGGGGGGGGGGGGGGGDGGGGEGGGGGGGGGGGDFFGGGGGGGGGGGGGGGGGGGGGGGGGGGGGFGGGGGGFFFDFDDGGGGGGGGGGDEGGGGFFFFFFFFFF=FFFFFFFFFFFFFFD;BFFFFFFFBAAFFFFF1?DFABAFFFBFF?BFFFFFF:FB::?FFFF<?69AFFF;9BB<),8??FFFF::AFF<
@M04999:289:000000000-L3R54:1:1101:16352:5862 2:N:0:433
AATGACTACAAGGGTATCTAATCCTGTTTGCTCCCCACGCTTTCGCATCTCAGCGTCAGTATCTGTCCAGAAGGCCGCCTTCGCCACCGGTATTCCTCCACATCTCTACGCATTTCACCGCTACACGTGGAATTCTACCTTCCTCTACAATACTCCAGATAACCAGTTTTAAGTGCAGTTCCCAGGTTGAGCCCGGGGCTTTCACACCTAACTTAATTATCCGCCTACATGCCCTTTACGCCCAGTCATTCCGATTAACGCTCGCACCCTCCGTATTACCGCGGCTGCTGCCACGGAGTT
+
CCCCCGGGGGGGGGGGGGGGGGGGGGGGGGGGGGGGGGGGGGGGGGGGGGGGGGGGGGGGGGGGGGGGGGGGGGGGGGGGGGGGGGGGGGGGGGGGGGGGGGGGGGGGGGGGGGFGGGGGGGGGGGGGGGGGGGGGGGGGGGGGGGGGGGGGGGGGGGGGGGGGGGGFGGGGGGDFFCDFGGGGGGGGGGGGGCEDCGGGFFFFFFFFFFFFFFFF?FFFFFFF?@?FFFFFBDFFFFFFFF66=@EEFFFFFD<DFFE22;0923>>:3::>?FF?>BA?>>B>99::B)(),---4??
@M04999:289:000000000-L3R54:1:1101:19640:5902 2:N:0:433
CGGACTACAGGGGTATCTAATCCTGTTCGCTCCCCACGCTTTCGTCCATCAGCGTCAATCGGTATTTAGTAACCTGCCTTCGCAATCGGGGTTCTGTGTAATATCTATGCATTTCACCGCTACACTACACATTCCAGCTACTTCAATACTATTCAAGATTAACAGTATCAACGGCAGTTCTACAGTTAAGCTGCAGGTTTTCACCGCTGACTTATCAACCCGCCTACGGACCCTTTAAACCCAATAAATCCGGATAACGCTCGCATCCTCCGTATTACCGCGGCTGCTGGCACGGAGTT
+
CCCCCGGGFGFFGGGGGGGGGGFGGFGGDGGGGGGGGGGGGGGGGGGGGGGGGGGGGGFDFGGGGGGGGGGGGFGGGGGGGGC@F7?FGEGGGGGGFEFGGGAFGGGGGFDCFFGDEGCGGGGGGGGGGGGGGGCFEGCGGGAED=DGGGGGGGGGGGGGGGGGGGGFGGGGECCEFDF9DEGGGGGGGGGGGGGGGC6CFCFCF>DFFAD@EFFFFFFD>AFFD>D=@>6@=BD3C59F1;@8@FFFF5319;@DEE@92(1(319?FA?F?:<?A4-36;;219BFF:?<>6>BF?:
@M04999:289:000000000-L3R54:1:1101:21475:5917 2:N:0:433
GGGACTACTGGGGTATCTAATCCTGTTTGCTCCCCACGCTTTCGCATCTCAGCGTCAGTATCTGTCCAGAAGGCCGCCTTCGCCACCGGTATTCCTCCACATCTCTACGCATTTCACCGCTACACGTGGAATTCTACCTTCCTCTACAATACTCCAGATAACCAGTTTTAAGTGCAATTCCCAGGTTGAGCCCGGGGCTTTCACACCTAACTTAATTATCCGCCTACATGCCCTTTACGCCCAGTCATTCCGATTAACGCTCGCACCCTCCGTATTAACGCGGCTGCTGGCACGGAGTT
+
CCCCCGGGGGGGGGGGGGGGGGGGGGGGGGGGGGGGGGGGGGGGGGFGGGGGGGGGGGGGGGGGGGGGGGGGGGGGGGGGGGGGFGGGGGGGGGGGGGGGGGGGGGGGGGGGGGGGGGGGGGGGGGGFGGGGGGGGGGGGGGGGGGGGGGGGGGGGGGGGGGGFGGGGEGGGGGGGFGFGGGGGGGFGGCGDFGGGGGGGFFFFFFEFFEDEFFFFFFBEFFF@@DDFFFFFFF@EFEFFF@;83=EE<6CEFF<FC;?(46;>>F9?1:?><<:?A).-,4>9640)53<:<1(,4<:
@M04999:289:000000000-L3R54:1:1101:24091:5932 2:N:0:433
GGTGGACTACAGGGGTATCTAATCCTGTTCGCTCCCCACGCTTTCGTCCATCAGCGTCAATCGGTATTTAGTAACCTGCCTTCGCAATCGGGGTTCTGTGTAATATCTATGCATTTCACCGCTACACTACACATTCCAGCTACTTCAATACTATCCAAGATTAACAGTATCAACGGCAGTTCTACAGTTAAGCTGCAGGTTTTCACCGCTGACTTATCAACCCGCCTACGGACCCTTTAAACCCAATAAATCCGGATAACGCTCGCATCCTCCGTATTACCGCGGCTGCTGGCACGGAGTT
+
CCCCCGGGGGGGGGGGGGGGGGGGGGGGGGGGGGGGGGGGGGGGGGGGGGGGGGGGGGGGGGGGGFGGGGGGGGGGGGGGGGGGGGGGGGGGGGGGGGGGGGGGGGGGGGGGGGGGGGGGGGGGGGGGGGGGGGGGGGGGGGGGGGGGGGGGGGGGGGGGGGGGGGGGGGGGGGGGFGFGFGGGGGGGGGGGGGGGGGGGFFFFFFFDAAAFFFFFEFFFFDFFFFFFFDDFFFFF@FFFFA@0;;8@EFFFFFF;@@EEF6::79BFF282?>B6?>9A<?019>>FB>D:???FBF>?4
@M04999:289:000000000-L3R54:1:1101:18911:5933 2:N:0:433
TAGACTACCCGGGTATCTAATCCTGTTCGCTCCCCACGCTTTCGTCCATCAGCGTCAATCGGTATTTAGTAACCTGCCTTCGCAATCGGGGTTCTGTGTGATATCTATGCATTTCACCGCTACACTACACATTCCAGCTACTTCAATACTATTCAAGATTAACAGTATCAACGGCAGTTCTACAGTTAAGCTGCAGGTTTTCACCGCTGACTTATCAACCCGCCTACGGACCCTTTAAACCCAATAAATCCGGATAACGCTCGCATCCTCCGTATTACCGCGGCTGCTGGCACGGAGTT
+
CCCCCGGGGGGGGGGGGGGGGGGGGGGGGGGGGGGGGGGGGGGGGGGGGGGGGGGGGGGGGGGGGGGGGGGGGGGGGGGGGGGGGGGGGGGGGGGGGGGGGGGGGGGGGGGGGGGGGGGGGGGGGGGGGGGGGGGGGGGGGGGGGGGGGGGGGGGGGGGGGGGGGGGGGGGGGGGGFGFGGCGGGGGGGGGGGGGGGGGGFFFFFFFFFFFFEFFFFFFFDBFFFFFFD@FFFFFFFFFFFDFFD;<CFEFF>DFFFFF>?<BF>FFFFBFFBB04>FA?BB91;>?DF>0(),126:8
@M04999:289:000000000-L3R54:1:1101:20223:5973 2:N:0:433
GACTACAGGGGTATCTAATCCTGTTCGCTACCCATGCTTTCGAACCTCAGCGTCAGTTACAGACCAGAGAGCCGCCTTCGCCACTGGTGTTCTTCCATATATCTACGCATTCCACCGCTACACATGGAGTTCCACTCTCCTCTTCTGCACTCAAGAAAAACAGTTTCAGCTGCACTTCCCCGGTTAAGCCGAGGGCTTTCACAGCTGACTTGTTCTCCCGCCTGCGTTCGCTTTACGCCCAATAAATCCGGACAACGCTTGCCTCCTACGTATTACCGCGGCTGCTGGCACGTAGTTAGCC
+
CCCCCGGGGGGGGGGGGGGGGGGGGGGGGEGGGGGGGGGGGGGGGGFGGGGGGGGGGGGGGGGGGGGGGGGGGGGGDGGGGGGGGGGGGGGFFGGGGGGGGGGGGGGGGGGGGGGGGGGGGGGGAFGGGGGGGFGGGEGGGGGGGGGGGGFGGGGGGGGGGGGGGGGGGFFFGGGGFGFGFGGGGGGGGGGGGGGGCFGGFFFFFAFFFFEFFFFCCFFFFFFFF927<?BF;;EFFF@EF;@E;7CEEB9,(7?F6(:::??94:<DFFB?404>A?>FB>>B?:2>?BFF<3:2<<BF:
@M04999:289:000000000-L3R54:1:1101:19374:5988 2:N:0:433
AGACTACTCGGGTATCTAATTCTGTTCGCTCCCCACGCTTTCGTCCATCAGCGTCAATCGGTATTTAGTAACCTGCCTTCGCAATCGGGGTTCTGTGTAATATCTATGCATTTCACCGCTACACTACACATTCCAGCTACTTCAATACTATTCAAGATTAACAGTATCAACGGCAGTTCTACAGTTAAGCTGCAGGTTTTCACCGCTGACTTATCAACCCGCCTACGGACCCTTTAAACCCAATAAATCCGGATAACGCTCGCACCCTCCGTATTACCGCGGCTGCTGGCACGGAGTTAGC
+
CCCCCGGGGGGGGGGGGGGGFGGGGGFGGGGGGGGGGGGGGGGEFFEGGFFGGGGGGGGGGGGGGGFGFGGGGGGGGGGGGGGGCGGGEGGGGGFEEGGGGGGGGGGGGGGGGGGGGGGGGGGGFGGFGGGGGFGFGGGGGGG;FCFGGGGGGFFGGC,6EFGGGGGGGGGGGGGGFCFGGGGGGGGGGFCFFFGGGFFFFFF59B5BFFFFFFFF?FADEFAFFBF@2@FFFFFF<EEFFFFFEEECEF@9(8?E@F9<19>BFFF018;:?B>FBFBF;>9;662??63?(-6>:<2<.
@M04999:289:000000000-L3R54:1:1101:20065:6046 2:N:0:433
GGACTACTCGGGTATCTAATCCTGTTTGCTCCCCACGCTTTCGCATCTCAGCGTCAGTATCTGTCCAGAAGGCCGCCTTCGCCACCGGTATTCCTTCCAATCTCTACGCATTTCACCGCTACACTGGAAATTCTACCCCCCTCTACAAGACTCTAGTCTGCCAGTTCCAAATGCAGTTCCGAGGTTGAGCCCCGGGCTTTCACATCTGGCTTAACAAACCGCCTGCGTGCGCTTTACGCCCAGTTATTCCGATTAACGCTTGCACCCTCCGTATTACCGCGGCTGCTGGCACGGAGTTAGC
+
CCCCCGGGGGGGGGGGGGGGFFGGGGGGGGGFGGGGGGGGGGGGGGGCGGGGGCGGEFGGGGGGGGGGGGGGGGGGGGGGGGGGGGGGGGGGGGGGGGGGGGGGFGGGGGGGGGGGGGGGGGGGGGGGGGGCFGGGGGGGGGGGGFCEFGGGGGGGGGGGGGGGFGGGGGGGGGGGFGFDGCGGCFFFGGGGGGGGGGGGFCFFFFFF9>:9BFFFFFFFFFFFF@>D7@;F@7?EFFBEBFFBBFB<2<BF:1:<A?9B??FFFF?1??F0?(4<A26226;F>B?D:??D(213<(:))
@M04999:289:000000000-L3R54:1:1101:15737:6067 2:N:0:433
TTTGAGACTACCAGGGTATCTAATCCTGCTTGCTCCCCACGCTTTCGCATCTCAGCGTCAGTATCTGTCCAGAAGGCCGCCTTCGCCACCGGTATTCCTCCACATCTCTACGCATTTCACCGCTACACGTGGAATTCTACCTTCCTCTACAATACTCCAGATAACCAGTTTTAAGTGCAATTCCCAGGTTGAGCCCGGGGCTTTCACACCTAACTTAATTATCCGCCCACATGCCCTTTACGCCCAGTCATTCCGATTAACGCTCGCACCCTCCGTATTACCGCGGCTGCCGGCACGGAGT
+
CCCCCGGGGGGGGGGGGGGGGGGGGGGGGGGGGGGGGGGGGGGGGGGGGGGGGGGGGGGGGGGGGGGGGGGGGGGGGGGGGGGGGGDFGGGGGFFDGGGGGGGGGGGGFGGGGGGGGGGGFGGGGGGGGGGGGGGGGGGGGGGGGGGGGGGGGGGGGGGGGGGGGGGGGGGGFGGGFGFCGGGGGGGGGGGGGGGGGGGGFEFABFFFFF2;=9AABFFCFCFEFBFFF=28@8;DE8EFFFF;@FFFEFFFFEEF@DFFFF08?B01>>(,80(-81(:>AFF>2>>>F06(,41?>69,
@M04999:289:000000000-L3R54:1:1101:16894:6069 2:N:0:433
TCGACTACTCGGGTATCTAATCCTGTTCGCTCCCCACGCTTTCGTCCATCAGCGTCAATCGGTATTTAGTAACCTGCCTTCGCAATCGGGGTTCTGTGTAATATCTATGCATTTCACCGCTACACTACACATTCCAGCTACTTCAATACTATTCAAGATTAACAGTATCAACGGCAGTTCTACAGTTAAGCTGCAGGTTTTCACCGCTGACTTATCAGCCCGCCTACGGACCCTTTAAACCCAATAAATCCGGATAACGCTCGCATCCTCCGTATTACCGCGGCTGCTGGCACGGAGTT
+
CCCCCGGGGGGGGGGGGGGGGGGGGGGGGGGGGGGGGGGGGGGGGGGGGGGGGGGGGGGGGGGGGGGGGGGGGGGGGGGGGGGGGGGGGGGGGGGGGGGGGGGGGFGGGGGGGGGGGGGGGGGGGGGGGGGGGGGGFGGGGGGGGGGGGGGGGGGGGGGGGGGGGGGGGGGGGGGGDGFGGGGGGGGGGGGG7DFGGGGCFFFFFFFFFBFEFFFFFFFF?BFFFFFFFFFFFFFFFFCFFFFFDEEE3?E>B6@FFFFFFFFFFBFFFF:088(46<A<6>0;(((:?3:7?:BB2?B
@M04999:289:000000000-L3R54:1:1101:12638:6080 2:N:0:433
AGGGACTACAGGGGTATCTAATCCTGTTTGCTCCCCACGCTTTCGCATCTCAGCGTCAGTATCTGTCCAGAAGGCCGCCTTCGCCACCGGTATTCCTCCACATCTCTACGCATTTCACCGCTACACGTGGAATTCTACCTTCCTCTACAATACTCTAGTTAACCAGTTTTAAGTGCAATTCCTAGGTTGAGCCCAGGGCTTTCACACCTAACTTAATTATCCGCCTACATGCCCTTTACGCCCAGTCATTCCGATTAACGCTCGCACCCTCCGTATTACCGCGGCTGCCAGCACGGAGTT
+
CCCCCGGGGGGGGDBFGGGGGGGGGGGFGGGGGGDFGGGGGFFDGFG:FFFFGGGGGGGGGFGGGGGGGGGFGGGGGGGGGGGGGGGGG@FGGFGGGGGDGF<<EF;CFFCGEEFGGGGGGGGGGFDFGGDFAEGGGGG9EFECGGGFGGGGG:FFGGGGGGGFGFEFDFFGFFFFFGCGGFFFFFA<8CFGGEFGGDGFF58BFFFF)8@CEFFF<9BCFEA2A2)<5:5=)5;BFFF;@B>F@FF<?CFFED1??C9063;B@9>;B6:B043,39:)(((4929B0).(41,(,,-8
@M04999:289:000000000-L3R54:1:1101:6823:6143 2:N:0:433
GGCGACTACTCGGGTATCTAATCCTGTTTGCTCCCCACGCTTTCGCATCTCAGCGTCAGTATCTGTCCAGAAGGCCGCCTTCGCCACCGGTATTCCTCCACATCTCTACGCATTTCACCGCTACACGTGGAATTCTACCTTCCTCTACAATACTCCAGATAACCAGTTTTAAGTGCAATTCCCAGGTTGAGCCCGGGGCTTTCACACCTAACTTAATTATCCGCCTACATGCCCTTTACGCCCAGTCATTCCGATTAACGCTCGCACCCTCCGTATTACCGCGGCTGCTGGCACGGAGTTT
+
CCCCCGGDFGGGEGGGGCGEFGFEEEGCGEFGGEGGGGGGGGGGGG@:FBFF9@FFCFEEAFGGGE<EEFGFFGGGEGGEEGFGGGGEC@@=DFFFFFGGGGGGGGGFEFGBF:FFGGGGGG7CGGGE8FF9=DGFFGE9FGFEFGCEDEFGGFGEFDGG8DGD>FFGGGFFGGFGF++2:CGGGGFGCFGFCFC>CDDCFFFFFFFFB==@418BC618F*5>@>25@)544;38;7CED>F?DEEEFEE?E(61?A21>B?B>6;>B1:FB,(3>)-6(12(02,1:703(,8(-73:4
@M04999:289:000000000-L3R54:1:1101:21342:6157 2:N:0:433
GACTACCAGGGTATCTAATCCTGTTTGCTACCCACGCTTTCGAGCATGAACGTCAGTGTTATCCCAGGAGGCTGCCTTCGCCATCGGTATTCCTCCACATCTCTACGCATTTCACTGCTACACGTGGAATTCTACCTCCCTCTGACACACTCTAGTTAGACAGTTTCAAATGCACGTCCCAAGTTGAGCTCGGGGATTTCACATCTGACTTATCTAACCGTCTGCGCTCGTTTTACGCCCAGTAATTCCGATTAACGCTCGCACCCTACGTATTACCGCGGCTGCTGGCACGTAGTTAGCC
+
CCCCCGGGGGGGGGGGGGGGGGGGGGGGGGGGGGGGGGGGGGGGGGGGGGGGGGGGGGGGGGGGGGFGGGDGGGGGGGGGGGGGGGGGGGGGGGGGGGGGGGGGGGGGGGGGGGGGGGGGGGGGGGGGCFGGGGGGGGEEGGGGFFGGGGGGGGGGGGGGGGGGGGGGGGGFGGGFFGFGGCGGGGGGGDGGCGGGGGGGFFFFFFFFEFEEEFFFFFFFFFFFFBF94=@FFFEEDF=D@DEC??<CE@7;D?FFFFD@@@>FBFFBB:BDFFFFF?6;0900(38BB:>?B??F)4:<4
@M04999:289:000000000-L3R54:1:1101:5057:6185 2:N:0:433
GGACTACCGGGGTATCTAATCCTGTTTGCTCCCCACGCTTTCGCATCTCAGCGCCAGTATCTGTCCAGAAGGCCGCCTTCGCCACCGGTATTCCTCCACATCTCTACGCATTTCACCGCTACACGTGGAATTCTACCTTCCTCTACAATACTCCAGATGACCAGTTTTAAGTGCAATTCCCAGGTTGAGCCCGGGGCTTTCACACCTAACTTAATTATCCGCCTACATGCCCTTTACGCCCAGTCATTCCGATTAACGCTCGCACCCTCCGTATTACCGCGGCTGCTGGCACGGAGTTAGC
+
CCCCCGGGGGGGGGGGGGGGGGGGGGGGGGGGGGGGDGGGGGGGGGGGGGGGGGGGGGGGGGGGGGGGGGGGGGGGGGGGGGGGGGGGGGGGGGGGGGGGGGGGGGGGGGGGGGGGGGGGGGGGGGGGGGGGGGGGGGGGGGGGGGGDGGGGGGGFFEGGGGGGGGGGGFGGGGGGFGFGGGGGGGEGGGFGGGG4CDGGFFFFFFFFFFFFFFFFEFFEADDFFFFFEFFFFFF<<;DFFFD;@EFFFFE:?FF4<19BB3>>FF:03(2:B<BF<4131799622>2:(58(41:?>AA
@M04999:289:000000000-L3R54:1:1101:11876:6242 2:N:0:433
TTGACTACACGGGTATCTAATCCTGTTCGCTCCCCACGCTTTCGTCCATCAGCGTCAATCGGTATTTAGTAACCTGCCTTCGCCATCGGGGTTCTGTGTACTATCTATGCATTTCACCGCTACACTACACATTCCTGCTACTTCAATACTATTCAAGATTAACAGTATCAACGGCAGTTCTACAGTTAAGCTGCAGGTTTTCACCGCTGACTTATCAACCCGCCTTCTGTCCCTTTAAACCCCATAACTCCCGATAACGCTCGCACCCTCCGTTTTACCGCGGCTTCTGGCACGGTGTTGT
+
CCCCCDFG,@FEGGEGCC6FGFGFCFGA,@@@CDC8F7F:FF9CFF,,CB@,ECEC@FCF<,8,:EF,<CFE@@,,:A?FG77@,,E,,+7FF=E99:9C,C59A<,,C,,CDE<<AFFG4+@,9,9?EFGDF;E,,@8;46@D8,,,=;AA3@;,7@E@DEFDBDAD=D8F+8C6@=?DD77,@EF,39D:2@?FGF7DFCA>C<>5)8)1*+:@EF*:959@D(0***1>3.>:8*9B=>((533(17.(.1:(:<16(,(4((4:((4(,).-63<(421911(.)2:()(((-,4(.
@M04999:289:000000000-L3R54:1:1101:24818:6247 2:N:0:433
CGACTACACGGGTATCTAATCCTGTTCGCTCCCCACGCTTTCGTCCATCAGCGTCAATCGGTATTTAGTAACCTGCCTTCGCAATCGGGGTTCTGTGTAATATCTATGCATTTCACCGCTACACTACACATTCCAGCTACTTCAATACTATTCAAGATTAACAGTATCAACGGCAGTTCTACAGTTAAGCTGCAGGTTTTCACCGCTGACTTATCAACCCGCCTACGGACCCTTTAAACCCAATAAATCCGGATAACGCTCGCATCCTCCGTATTACCGCGGCTGCTGGCACGGAGTTAGC
+
CCCCCGGGGGGGGGGGGGGGGGGGGGGGGGGGGGGGGGGGGGGGGGGGGGGGGGGGGGGGGGGGGGGGGFGGGGGGGGGGGGGGGGGGGGGGGGGGGGGGGGGGGGGGGGGGGGGGGGGGGGGGGGGGGGGGGGGGGGGGFGGGGGGGGGGGGGGGGGGGGGGGGGGGGGGGCGGGFGFGGGGFGGGGGGGGGGGGGGGGFFFFFFDFFFFFFFFFEFFDEBFFFFFDFFFFFFFFFFFFFFFFEFECCEFF?FFFFFFF?>>FFBFFA?>F0:><BD?F>>BF;BFF:0(5:(71332>4
@M04999:289:000000000-L3R54:1:1101:15556:6265 2:N:0:433
GACTACCCGGGTATCTAATCCTGTTTGCTCCCCACGCTTTCGCGCCTCAGCGTCAGTTACTGTCCAGATAGCCGCCTTCGCCACTGGTGTTCCTCCTAATATCTACGCATTTTACCGCTACACTAGGAATTCCACTATCCTCTCCAGTACTCAAGTTCCACAGTTTCAGATGCAGCGCCCGGGTTAAGCCCGGGAATTTCACATCTGACTTGCAGAGCCGCCTACACGCCCTTTACACCCAGTAAATCCGGATAACGCTTGCCACCTACGTATTACCGCGGCTGCTGGCACGTAGTTAGCC
+
CCCCCGGGGGGGGGGGGGGGGGGGGGGGGGGGGGGGGGGGGGGGGGGGGGGGGGGGGGGGGGGGGGGGGGGGGGGGGGGGGGGGGGGGGGGGGGGGGGGGGGGGGGGGGGGGGGGGGGGGGGGGGGGGGGGGGGGGGGGGGGGGGGGGGGGGGGGGGGGGGGFGGGGGGGGGGGFGFGFGGGGGGGGGGGGGGGGGFGGGFFFFFFFFFFFBFFFFFFF2DFFDFFFF9DFFFFCEEFFFF;EF<CEFFF963(9?B>FF?FFDBFF2???4<?9<A(4699>1:4?(2,<0:04?FDF).
@M04999:289:000000000-L3R54:1:1101:3829:6276 2:N:0:433
GACTACACGGGTATCTAATCCTGTTTGCTCCCCACGCTTTCGCATCTCAGCGTCAGTATCTGTCCAGAAGGCCGCCTTCGCCACCGGTATTCCTCCACATCTCTACGCATTTCACCGCTACACGTGGAATTCTACCTTCCTCTACAATACTCCAGATAACCAGTTATAAGTGCAGTTCCCAGGTTGAGCCCGGGGCTTTCACACCTAACTTAATTATCCGCCTACATGCCCTTTACGCCCAGTCATTCCGATTAACGCTCGCACCCTCCGTATTACCGCGGCTGCTGGCACGGAGTTAGCC
+
9CCCCGGGGGGFGGGGGGGGGGGGGGG9FGGGGGGGGGGGGGGGGGGGGGGGGFDGGGGGGGGGGGGF?FGGGGGGGGGFEGGGGGGGCFGGGGGGGGGGGGGGGGGGGGEFGGGGGGGGGGGGGGDFFEFFFGGGGGGGGGFFDFGGGGGGGGGGGGGGGGGFFFFGA,@EFGGFFGFG7FFGGGGFCFGE>EEGCGGDFFFFFFFFBEF=EFAFFFFFFFFFFFCFBE=E884;;<BFDD8@E?C??E@D11?;?91(4>969???FFF:?()6A699,-39<?8?F:861(22794<3
@M04999:289:000000000-L3R54:1:1101:9309:6277 2:N:0:433
CCGACTACCCGGGTATCTAATCCTGTTTGCTCCCCACGCTTTCGCATCTCAGCGTCAGTATCTGTCCAGAAGGCCGCCTTCGCCACCGGTATTCCTCCACATCTCTACGCATTTCACCGCTACACGTGGAATTCTACCTTCCTCTACAATACTCCAGATAACCAGTTTTAAGTGCAGTTCCCAGGTTTAGCCCGGGGCTTTCACACCTAACTTAATTATCCGCCTACATGCCCTTTACGCCCAGTCATTCCGATTAACGCCCGCACCCTCCGTAGTACCGCGGCTTCTGGCCCGGAGTT
+
CCCCCGGGGGGGGGGGGGFGGGGGGFFFEFGGCFEGGGGGGGEGG,@FAEF9FGGGCCFEFFGEGGGGFCEFGGGEGGGGGGGGGGGGGFGGCFDFFFGGFGGFGGGGGGGGGGCGGGGGGGGGGEGCBF?FGGGCFGGGGGGGGGGGFGGGGGFDFFGGGGGGGGGGGGGGEDGDFGFCFFGGFGC,DFGGG8>D54CCFF9FFFFFFEFFE?A65BFC=25@DFD17<8;16=ECE;E(32(5<AECFF33;?(:<01(((-(46<0:?>2((-)<4(-(491((6>70(((4,764
@M04999:289:000000000-L3R54:1:1101:15826:6294 2:N:0:433
TGACTACAAGGGTATCTAATCCTGTTTGCTCCCCACGCTTTCGCATCTCAGCGTCAGTATCTGTCCAGAAGTCCGCCTTCGCCACCGGTATTCCTCCACATCTCTACGCATTTCACCGCTACACGTGGAATTCTACCTTCCTCTACACTACTCCAGATAACCAGTTTTAAGTGCAATTCCCAGGTTGAGCCCGGTGCTTTCACACCTAACTTAATTATCCGCCTACATGCCCTTTACGCCCAGTCCTTCCGATTAACGCTCGCACCCTCCGTATTACCGCGGCTGCTGGCCCTGACTTAGC
+
6ACCCDCFEGC;@<FGGGGDGGGGGGGAFGGFFGGFGCGCGG@FFGEGGGGFGGGGGGEGGGFFFFCDFAF,@A@FEGGGGGGGGCFDEFDFGGGGFGGGDFGGFEFF>CF=EFGGCCFGGGGGGGG7:EFGGG,=FGGGGGADFGG,EEF=D=@,9EFGFGF8EGGG=?,E=8?A;DF7DFG6DFE,,@D8@69=CGCD8A@EA>A5@CEC@BFF@CFE4>A>4B2:8):5@==CC2=?=69>E)9<ADD0(,147(((/,((,(34866?(44:>9:029901?7)41(-(,(,.))))
@M04999:289:000000000-L3R54:1:1101:22525:6322 2:N:0:433
TAGGACTACTCGGGTATCTAATCCTGTTCGCTCCCCACGCTTTCGTCCATCAGCGTCAATCGGTATTTAGTAACCTGCCTTCGCAATCGGGGTTCTGTGTAATATCTATGCATTTCACCGCTACACTACACATTCCAGCTACTTCAATACTATTCAAGATTAACAGTATCAACGGCAGTTCTACAGTTAAGCTGCAGTTTTTCACCGCTGACTTATCACCCCGCCTACGGCCCCTTTAAACCCAATTAATCCGGATAACGCCCGCCTCCTCCGTACTACCGCCGCTGCCGGCACCGAATTT
+
-A,<CF@8CFGEFGC@EFG<FDDCFFFF9@F7CFGF8::@:CFE@CC7:FGG9C:8B:FFCD:6CFF,CEFFFFF<8=F9EDCG,@7B@C+:>FFGAF,F9?F,,9EFD,E9?FEFGGGCFCECGEFCF@CGE9E=@EFG,EFDEDAE;DGCFFA,@,@E9=D=DFGFE,@=F6CEEDDDFGFF9DFGCE7FF6<+7+?;CCFF6F*:085=8<=+/B6>FA)5>=9B2(((62(33)12<@;03=)9)??<(62;(7),(-,(3(4:B24(411(8))444(3,((,(((-1((4(((-)
@M04999:289:000000000-L3R54:1:1101:23588:6358 2:N:0:433
GACTACCAGGGTATCTAATCCTGTTCGCTCCCCACGCTTTCGTCCATCAGCGTCAATCGGTATTTAGTAACCTGCCTTCGCAATCGGGGTTCTGTGTAATATCTATGCATTTCACCGCTACACTACACATTCCAGCTACTTCAATACTATTCAAGATTAACAGTATCAACGGCAGTTCTACAGTTAAGCTGCAGGTTTTCACCGCTGACTTATCAACCCGCCTACGGACCCTTTAAACCCAATAAATCCGGATAACGCTCGCATCCTCCGTATTACCGCGGCTGCTGGCACGGAGTTAGCC
+
CCCCCGGGGGGGGGGGGGGGGGGGGGGGGGGGGGGGGGGGGGGGGGGGGGGGGGGGGGGGGGGGGGGGGGGGGGGGGGGGGEGGGGGGGGGGGGGGGFGGGGGGGGGGGGGGGGGGGGGGGGGGGGGGGGGGGGGGGGGGGGGGGGGGGGGGGGGGGGGGGGGGGGGGGGGGGGGGFGFGGGGGGGGGGGGGGGGGGGDCFFFFFFFFFFFFFFFFFFFFFFFFFFFFFFFFFFFEEF@FF;8EF>CEF>9@F?AFFFD0;B>?BF?A:>F0:?FF>6>F027;<?:?0(51>6;B<ABA:
@M04999:289:000000000-L3R54:1:1101:9823:6363 2:N:0:433
CTTCGACTACCCGGGTATCTAATCCTGTTCGCTCCCCACGCTTTCGTCCATCAGCGTCAATCGGTATTTAGTAACCTGCCTTCGCAATCGGGGTTCTGTGTAATATCTATGCATTTCACCGCTACACTACACATTCCAGCTACCTCAACACTATTCAAGATTAACAGTATCAACGGCAGTTCTACAGTTAAGCTGCATGTTTTCACCGCTGACTTATCAACCCGCCTACGGACCCTTTAAACCCAATAAATCCGGATAACGCTCGCATCCTCCGTATTACCGCGGCTGCTGGCACGGCGTT
+
BCCC8FF@FFFFEG786,CF<,,CF<CFGCEEGFG,F<B+6FF8@,ECGGGGGGG:@6::F@<C6,CFDCAFE,,9EE8A<<FF@:@F@D:++@FFE<C5EFA<FFFGGG9:B5FEFFFCFGDFGGFGG<EFGGG9E94D?DF8DF8,@EGG883@>::=9DD8@+A36EFGG==E5D*;5CC;DC,E7=,,,7C50+5=+4@AFA5@>4:4>FFFFC6E4)-829=9@2(-39((6);+6@3;?73=<4??E(,3;;4>F;:?0(4(647A138?:7AAA161(4(7(.2(:()(-(-44
@M04999:289:000000000-L3R54:1:1101:5681:6365 2:N:0:433
AGACTACACGGGTATCTAATCCTGTTCGCTCCCCACGCTTTCGTCCATCAGCGTCAATCGGTATTTAGTAACCTGCCTTCGCAATCGGGGTTCTGTGTAATATCTATGCATTTCACCGCTACACTACACATTCCAGCTACTTCAATACTATTCAAGATTAACAGTATCAACGGCAGTTCTACAGTTAAGCTGCAGGTTTTCACCGCTGACTTATCAACCCGCCTACGGACCCTTTAAACCCAATAAATCCGGATAACGCTCGCATCCTCCGTATTACCGCGGCTGCTGGCACGGAGTTAGC
+
CCCCCGGGGGGGGGGGGGGGGGGGGGGGGGGGGGGGGGGGGGGGGGGGGGGGGGGGGGGGGGGGGGGGGGGGGGGGGGGGGGGGGGGGGGGGGGGGGGGFGGGGGGGGGGGGGGGGGGGGGGGGGGGGGGGGGGGGGGGGGGGGGGGGGGGGGGGGGGGGGGGGGGGGGGGGGGGGFGFGGGGGGGGGGGGGGGGGGGCGFFFFFFFAAFEFFFFFFFFFFFFFFFFFFBFFF@EEFFFF;<@1@3><EEFFFFFFE@B?BB>BFBFFF7;?B1>AFA?>F399>0):BFBFFB>>?0<A6
@M04999:289:000000000-L3R54:1:1101:10847:6410 2:N:0:433
ATGACTACCCGGGTATCTAATCCTGTTTGCTCCCCACGCTTTCGCATCTCAGCGTCAGTATCTGTCCAGAAGGCCGCCTTCGCCACCGGTATTCCTCCACATCTCTACGCATTTCACCGCTACACGTGGAATTCTACCTTCCTCTACAATACTCCAGATAACCAGTTTTAAGTGCAGTTCCCAGGTTGAGCCCGGGGCTTTCACACCTAACTTAATTATCCGCCTACATGCCCTTTACGCCCAGTCATTCCGATTAACGCTCGCACCCTCCGTATTACCGCGGCTGCTGTCACGGAGTT
+
CCCCCGGGGGBEGGGGGGGGGGGGGGGGFGGG8F@EF:FGEGF@F,BFGGGGGGGGGGGGGFGFGF<CEFEDFFGEGGGGGGGDGE@F+@:FFGGGGGGGGGGGGGGGGDGGDFGGFFGGGGGGGGGGEE<FCFGC4>DFGGGGFGFCGDGFGGGGG8@==EED8=FGGDF9DFGG9D?9+=FF+@AEFFGCGGDG5DGCFFCAFFEFBEFFE48A<FF?F2(9@DFFFEF;;E@ECEDDF9D0=3)16<EF@031;A39?:BF;6;:0(3(4((5)6<6((13>>?2:).).-(--4(
@M04999:289:000000000-L3R54:1:1101:27678:6431 2:N:0:433
GGACTACAAGGGTATCTAATCCCATTTGCTCCCCTAGCTTTCGTCTCTCAGTGTCAGTGTCGGCCCAGCAGAGTGCTTTCGCCGTTGGTGTTCTTTCCGATCTCTACGCATTTCACCGCTCCACCGGAAATTCCCTCTGCCCCTACCGTACTCCAGCTTGGTAGTTTCCACCGCCTGTCCAGGGTTGAGCCCTGGGATTTGACGGCGGACTTAAAAAGCCACCTACAGACGCTTTACGCCCAATCATTCCGGATAACGCTTGCATCCTCTGTATTACCGCGGCTGCTGGCACAGAGTTAGC
+
CCCCCGGGGGGGGGGGGGGGGGGGGGGGGGGGGGGGGGGGGGGGGGGGGGGGGGGGGFFGGGGGGGGGGGGGGGGGGFGGGGGGGGGGGGGGGGGGGGGGCGGGGEFGGGGDGGGGGGGGGGGGGGGGGGGGGGGGGGGGDGGGGGGGGGGGGGGGGGGGGGGGGGGGGGGGGGGGFGFGGGGDFGGGEGGGGGGGGG5CFFF>DFFFBFF37:FFFFFFFFFFFFFFFDFF<?DFFBFFF<67:2<BFA?9:1:FFFFFB<FF9A:8A>FF>FA<A>FB69BBF?B7??B?F?04:544.
@M04999:289:000000000-L3R54:1:1101:9650:6517 2:N:0:433
TTAGGACTACCGGGGTATCTAATCCTGTTCGCTCCCCACGCTTTCGCTCCTCAGCGTCAGTGACGGCCCAGAGACCTGCCTTCGCCATCGGTGTTCTTCCCGATATCTACACATTCCACCGTTACACCGGGAATTCCAGTCTCCCCTACCGCACTCCAGTCCGCCCGTACCCGGCGCCGATCCACCGTTAAGCGATGGACTTTCACACCAGACGCGACGAACCGCCTACGAGCTCTTTACGCCCACTAAATCCGTATAACGCTTGCACCCTACGTATTACCGCGGCTGCTGCACCGTAGTT
+
CCCCCGGGGGGGGGGGGGGGGGGGGGGGGGGGGGGGGGGGGGGGGGGGGGGGGGGGGGGGGGGGGGGGGGGGGGGGGGGGGGGGGGGGGGDFEFGGGGGGGGGGGDGGGGGGGGGGGFGGGGGGGDGGEGGGGGGGGGGGGGGGGGGGGGGGGGEGGGGGGGCGGGGGGGGGCED?DDEDDDDGGGGFGEEGE85<DGFGFFF?FFFFFFFFFBEE>ED>@>9BFF60:03092:>A<AF(8>>B(40:?BF?B(,32<>:96:(8>BFFB,3:(8<:)42(,430(40))),(.-.(-26
@M04999:289:000000000-L3R54:1:1101:8720:6542 2:N:0:433
CAGACTACTGGGGTATCTAATCCTGTTCGCTACCCATGCTTTCGAACCTCAGCGTCAGTTACAGACCAGAGAGCCGCCTTCGCCACTGGTGTTCTTCCATATATCTACGCATTCCACCGCTACACATGGAGTTCCACTCTCCTCTTCTGCACTCAAGAAAAACAGTTTCAGCTGCACTTCCCCGGTTAAGCCGAGGGCTTTCACAGCTGACTTGTTCTCCCGCCTGCGTTCGCTTTACGCCCAATAAATCCGGACAACGCTTGCCACCTACGTATTACCGCGGCTGCTGGCACGGAGTT
+
CCCCCGGGGGGGGGGGGGGGGGGGGGGGGGGGGGGGGGGGGGGGG8FGGGGGGGGGGGGGGGGGGGGGGGGGGGGGGGGGGGGGGGGGGGGGGGGGGGGGGGGGGGGGGGGGGGGGGGGGGGGGGGGGGGGGGGGGGGGGGGGGGGGGGGGGGGGGGGGFGGGGDDFGGGGGGGGCFGFGGGGGEGGDFGGGGGGGCDGGFFFFFFFFFFFFFFFFFFFFF9@BF>B=@?DDFFFFFE;FFFFD@@FCEFFF9?>FF<;>:??FFFF?FFFFBDFFFF>FBBFFFBFFBB??F?FB;?F
@M04999:289:000000000-L3R54:1:1101:5746:6557 2:N:0:433
GACTACCGGGGTATCTAATCCTGTTTGCTCCCCACGCTTTCGCATCTCAGCGTCAGTATCTGTCCAGAAGGCCGCCTTCGCCACCGGTATTCCTCCACATCTCTACGCATTTCACCGCTACACGTGGATTTCTACCTTCCTCTACAATACTCTAGTTAACCAGTTTTAAGTGCAATTCCTAGGTTGAGCCCAGGGCTTTCACACCTAACTTAATTATCCGCCTACATGCCCTTTACGCCCAGTCATTCCGATTAACGCTCGCACCCTCCGTATTACCGCGGCCGCTGGCCCGGAGTTAGCC
+
CCCCCGGGGGGEGGGGGGGGGGGGGGGGGGGGEGGGGGGGGGGGEGGGGGGGGGGGGGGGGGGGGGGGGGGGGGGGGGGGGGGGGGGGGGGGGGGGGGGGGGGGGGEGGGGGGGGGGGGCFGGGGGEGGGGGGGGGGGGGGGGGGGFGFGGGGFFGGFGGFFGGGGFGGGGGGGGGFGFGGGGGGGGGGGGGGGDG5DCGFFFFFFFFFEC*A>FAEFA9FFF?BFF<::2(:@E4=99E??8@FCEECEF;?FFC?BF@F>;B0?BFFF?0:?4<A2(4,,(33-241(,42((32:AF7
@M04999:289:000000000-L3R54:1:1101:14121:6595 2:N:0:433
CAGGACTACTGGGGTATCTAATCCCATTTGCTCCCCTAGCTTTCGTCTCTCAGTGTCAGTGTCGGCCCAGCAGAGTGTTTTCGCCGTGGGTGTTCTTTCCGATCTCTACGCATTTCACCGCTCCACCGGAAATTCCCTCTGCCCCTACCGTACTCCAGCTTGGTAGTTTCCACCGCCTGTCCAGGGTTGAGCCCTGGGATTTGACGGCGGACTTAAAAAGCCACCTCCAGCCGCTTTCCGCCCAATCATTCCGGATAACGCTTGCATCCTCTGTATTACCGCGGCTGCTGGCACAGAGTTT
+
CCCCCGGFFGGFFEGEGGGGGGGGGGGDFFGGGGGGGGGGGGGGGFGFGGGFAFDFGGGGGFGG@FFEFEFCFFG@BFFGGGGGF@FCD+C:FFGGGGGFC7F@DFG9EBFCFC?FGGBEGDGGGGGGGGGGDGD;EEEG8E=FFGDEFGGFGFGGGDFGFGDG=FDFGGCGGGGGFGFGGGGFDGFGG,DCFFFGFGFGFFFFF>BD296>0=6+>+A<FD13;@(:(4(-9>B03).7<<>?<:1,:AB<03:(:))-7<(((.6)347<2AFA2<<)((,469>F>?::2287?:44)
@M04999:289:000000000-L3R54:1:1101:23369:6607 2:N:0:433
GTGGGACTACCGGGGTATCTAATCCTGTTTGCTCCCCACGCTTTCGCATCTCAGCGTCAGTATCTGTCCAGAAGGCCGCCTTCGCCACCGGTATTCCTCCACATCTCTACGCATTTCACCGCTACACGTGGAATTCTACCTTCCTCTACAATACTCTAGTTAACCAGTTTTAAGTGCAATTCCTAGGTTGAGCCCAGGGCTTTCACACCTAACCTAATTATCCGCCTACATGCCCTTTACGCCCAGTCATTCCGATTAACGCTCGCACCCTCCGTATTACCGCGGCTGCTGGCACGGAGTT
+
CCCCCGGGGGGGGGGFGGGGGGGGGGGGGGGGGGGGGGGGGGGGGGGEFGGGGGGGGGGGGGGGGGGGGGGGGFGGGGGGGGGGGGGGGGGGGGGGGGFGGGGDGGGGGGGGGGGGGFGGGGGGGGGGGGGDGGGGGGGGGGGGGGGGGGGGGGGGGGGGGGGGGGGDGGGGGGGGFGFGGGCGCFCGGGGGGGGGGGGGFFFFFFFF>=BEFFFFFFFFFFFFFFFFF@E?@BFEFEFFDFB>F<EEFEEFFF1;6;970:;19B61>:6119:277)691(1906;BFF?<(51((-34
@M04999:289:000000000-L3R54:1:1101:20552:6631 2:N:0:433
GCGACTACAGGGGTATCTAATCCCATTTGCTCCCCTAGCTTTCGTCTCTCAGTGTCAGTGTCGGCCCAGCAGAGTGCTTTCGCCGTTGGTGTTCTTTCCGATCTCTACGCATTTCACCGCTCCACCGGAAATTCCCTCTGCCTCTACCGTACTCCAGCTTGGTAGTTTCCACCGCCTGTCCAGGGTTGAGCCCTGGGATTTGACGGCGGACTTAAAAAGCCACCTACAGACGCTTTACGCCCAATCATTCCGGATAACGCTTGCATCCTCTGTCTTACCGCGGCTGCTGGCACAGGGTTAC
+
CCCCCGGGGGGGGGGGGGGGGGGGGGGGGGGGGGGGGGGGGGGGGGGGGGGGGGGGGGGGGGGGGGGGGGGGGGGGGGGGGGGGGGGGGGGGGGGGGGGGDGGFFGGFGGGDGGGGGFGGGGGFGGGGGGDGGGGGGGGGGGGGGGGGGGGGGGGGGGGGGDECAFGGGGGGFGGEEGFGDGGGGGGGGGGGCGDFGFGGFFFF>>>A2;@FFFFACFFFF@@?FEFEEFFF@FFFA<()3>B(47?DBA<B2(::48:68:4:26<577A>))66):?:>BBBFF:?F>?<?(.((.,()
@M04999:289:000000000-L3R54:1:1101:25020:6636 2:N:0:433
TCCGGACCACTCGGGTATCTAATCCTGTTCTCTCCCTACGCTTTCGTCCATCCGCGTCAACCGGCATTTAGTGACCTGCCTTCGCAATCGGGGTTTTGTGTACTATCTATCCATTTCACCGTTACATTACACATTCCAGCTACTTCAATACTATTCAAGATTAACAGTATTATCGGCAGTTCTACAGTTAAGCTGCAGGCTTTCACCGCTGACTAATCAACCCGCCTACTGTCCCTCTAAACTCAATCAATCCGCATCACGCTCACATCCTCCGATTAACCGCGGCTGCTCGCACGTACTT
+
--8,,=@+:F86,6:C+CCFF,,-6C@<;<,CEDD8,,;@+,B,CB<F,B@,6,,+866@,,@+++7CFF<,,,6,9A,4A?E,,48BEFE@+@F++4,B=F,9,AE?,?,,9E?<,9,,+,+8@?,,C?,:F,@EC4,@DF8DF96,3,@@,,@A333=99,,3+6@,,,7,,+6*+*=CC+,;9@5=:@,@7,7745*;*;8110*))-7>4+/6AA*@>(8/((/:*7**/7@((/:?;)783.)57C33((63()7(4,8(6:2),)5(-(((().-(((-(((22)((,,((.---
@M04999:289:000000000-L3R54:1:1101:21133:6655 2:N:0:433
GAAGACTACTAGGGTATCTAATCCTGTTTGCTCCCCACGCTTTCGCATCTCAGCGTCAGTATCTGTCCAGAAGGCCGCCTTCGCCACCGGTATTCCTCCACATCTCTACGCATTTCACCGCTACACGTGGAATTCTACCTTCCTCTACAATACTCCAGATAACCAGTTTTAAGTGCAGTTCCCAGGTTGAGCCCGTGGCTTTCACACCTAACTTAATTATCCGCCTACATGCCCTTTACGCCCAGTCATTCCGATTAACGCTCGCACCCTCCGTGTTACCGCGGCTGCTGGCACGGAGTT
+
CC8CCGGGGGGGGGGGGGGGGGGGGGGGGGGGGGFGGGGGGGGGGGGCFFGGCGGGGGGGGGGGFCEGFGDFGFFGGGGGGGGGGGGGGEC:FGGGGGGGGGGGGGGDFFGGGGGGGFGGGGGGGGDAEFFGGFGFFGGGGGGGGGGCAFFEGGGCFGGFFGGGGGGGGGGGGGDFFCFFGFFFGCFAEFGGF?C+;97CACFFFFFFFFEFFFFFFFFFFFFFAA=BEE<3;3BD=CEF99@D?43AECEE;((6<CEFF<F@@;>9<?F?;:1?<444(29911313)40038309BF
@M04999:289:000000000-L3R54:1:1101:6514:6672 2:N:0:433
GACTACTAGGGTATCTAATCCTGTTCGCTACCCACGCTTTCGAGCCTCAGCGTCAGTTACTAGCCAGTCAGCCGCCTTCGCCACTGATGTTCTTCCATATATCTACGCATTTCACCGCTACACATGGAGTTCCACTGACCTCTCTAGCACTCAAGTCTTACAGTTTCTGATGCACGTCCATAGTTGAGCTATGACCTTTCACATCAGACTTATTAGACCGCCTGCGCTCCCTTTACGCCCAATAATTCCGGACAACGCTCGCCACCTACGTATTACCGCGGCTGCTGGCACGTACTTAGCC
+
CCCCCGGGGGGGGGDEGGGGGGGGGGGGF,FGGDGGGGGGGEGFFGGFFCFGFGDFGGGGGCGGGDFGGGGGGGGGGGGFGGGGGEFFFFGGGGFGGGEFFFFFGFGG@CGGGGGGGGGDEGGG,EFFGFGFFGGGFFFGGGCFF8BFGG8?8DDGGGGGGC?CFFGFGGGGGFGGFGEGGGDGFFFDFDFFGEFFGGGFAAFFF5CFEE7AEFFFEFFFFF>FFFFAAADBEFCC>@FF?28;=<4<9;@;9(41(6379>FB<:08?<??AB>AB?BB(4990,5>B(46::((--.62
@M04999:289:000000000-L3R54:1:1101:23620:6689 2:N:0:433
GGCGGGACTACAAGGGTATCTAATCCTGTTTGCTCCCCACGCTTTCGCATCTCAGCGTCAGTATCTGTCCAGAAGGCCGCCTTCGCCACCGGTATTCCTCCACATCTCTACGCATTTCACCGCTACACGTGGAATTCTACCTTCCTCTACAATACTCCAGATAACCAGTTTTAAGTGCAATTCCCAGGTTGAGCCCGGGGCTTTCACACCTAACTTAATTATCCGCCTACATGCCCTTTACGCCCAGTCATTCCGATTAACGCTCGCACCCTCCGTATTACCGCGGCTGCTGGCACGGCGT
+
CCCCCGGGGGGGGGGGGGGGGGGGGGGGGGGGGGGGGGGGGGGGGGGGGGGGGGGGGGGGGGGGGGGGGGGGGGGGGGGGGGGGGGGGGFGGGGGGGGGGGGGGFGGGGGGGGGGGGGGGGGGGGGGGGGGGGGGGGGGGGGGGGGGGGGGFGGGGGGGGGGGGGGGGGGGGGGGGFGFGGGGGGGGGFGFGDGGGGC>DEF46FFFFB==EFFFFFFFFFFFFDFFF@F;EEFF;E8EFF@DFF03:>A9AA>?(3<BFF?BBFB>>>>0-4:;142:)463>;2(,-48:310)(4(4-
@M04999:289:000000000-L3R54:1:1101:22146:6706 2:N:0:433
GGCGACTACAGGGGTATCTAATCCTGTTCGCTACCCATGCTTTCGAGCCTCAGCGTCAGTAACAGACCAGAGAGCCGCCTTCGCCACTGGTGTTCTTCCATATATCTACGCATTTCACCGCTACACATGGAGTTCCACTCTCCCCTTCTGCACTCAAGTCTCTCAGTTTCCGATGCTCTTCCTCAGTTAAGCTCAGGGCTTTCACATCCAGACTTATAATACCGCCTGCGCTCCCTTTCCGCCCATTAAATCCGGACAACGCTTGCCACCTACGTATTACCCCGGCGGCTGGACTGCAGTT
+
CCCCCGGDG,CEFGGGGGGGGGGGGGGGCCEG,FGGGGGGGGGGG8F7FGGGGGGGGGGGGAF9C,FGGGFEGGFGGGGGGGFGEGGGGGGGFGGFGGGGCEF,CFGGGFGGGGGGGGGGGGGGGGCFFGDCFFG9EGA8EGG?EGCFF;=EGGG8E?FD==,@DFFFG:@1+@6A?DFGGDDA,@DFEGAFA,@CFGGGFFFFFFF*)8**1A6B*+=69*)):)/((-(-:@(:B)*+(6314()9)1)1.:((.2210(4(,8?<B33020()44)<)(,((,(((-,((.)4()(..
@M04999:289:000000000-L3R54:1:1101:12019:6735 2:N:0:433
TGGGACTACTCGGGTATCTAATCCTGTTTGCTACCCACGCTTTCGCGCATGAACGTCAGTGTTATCCCAGGAGGCTGCCTTCGCCATCGGTATTCCTCCACATCTCTACGCACTTCACTGCTACACGTGGAATTCTACCTCCCTCTGACACACTCTAGTTTGACAGTTTCAAATGCACGTCCCAAGTTGAGCTCGGGGATTTCACATCTGACTTATCTAACCGTCTGCGCTCGCTTTACGCCCAGTAATTCCGATTAACGCTCGCACCCTACGTATTACCGCGGCTGCTGGCACGTAGTTT
+
CCCCCGGGGGGGGGGGGGGGGGGGGGGGGGGF@@CCFGFGGGGGD,CFGFC99FGGFDGGFGGGGGFGFFGGEGGGGGGGGGCGGGGG:CFGGGGGGGGGGGFGGGGCFFCEGGGGGGGGGGGGGGGG=C:EFGGGFGGGGGGGGGDEGGGCE8FG9EAEFFFEGFFGGGFGGG9ADFAF?DC8>=DGCF6FGG9>+C7DFF>=AFFFFF5A;AFFFFF6A=>9=>949>>92>=@FFE3;;>;(6C5CEC;11;;@CE0(1:((-79BFFB(47ABAF9(449(((4>0:028:3(4<A)
@M04999:289:000000000-L3R54:1:1101:24173:6775 2:N:0:433
GACTACCAGGGTATCTAATCCTGTTCGCTCCCCACGCTTTCGTCCATCAGCGTCAATCGGTATTTAGTAACCTGCCTTCGCAATCGGGGTTCTGTGTAATATCTATGCATTTCACCGCTACACTACACATTCCAGCTACTTCAATACTATTCAAGATTAACAGTATCAACGGCAGTTCTACAGTTAAGCTGCAGGTTTTCACCGCTGACTTATCAACCCGCCTACGGACCCTTTAAACCCAATAAATCCGGATAACGCTCGCATCCTCCGTATTACCGCGGCTGCTGGCACGGAGTTAGCC
+
CCCCCGGGGGGGGGGGGGGGGGGGGGGGGGGGGGGGGGGGGGGGGGGGGGGGGGGGGGGGGGGGGGGGGGGGGGGGGGGGGGGGGGGGGGGGGGGGGGGGGGGGGGGGGGGGGGGGGGGGGGGGGGGGGGGGGGGGGGGGGGGGGGGGGGGGGGGGGGGGGGGGGGGGGGGGGGGGFGFGGGGGGGGGGGGGFGGCGGGGFFFFFFFFFFFFFFFFFFFFFFFFFFFFFFFF=EECCEFFFFFFFCEFFFF08@EFFF@;99>FFFFDFFFBF>DFAFFFFF;>F2?0:?<?6B9<?<AF?
@M04999:289:000000000-L3R54:1:1101:17259:6783 2:N:0:433
GGGTATCTAATCCTGTTCGCTCCCCACGCTTTCGCTCCTCAGCGTCAGTGACGGCCCAGAGACCTGCCTTCGCCATCGGTGTTCTTCCCGATATCTACACATTCCACCGTTACACCGGGAATTCCAGTCTCCCCTACCGCACTCCAGTCCGCCCGTACCCGGCGCCGATCCACCGTTAAGCGATGGACTTTCACACCAGACGCGACGAACCGCCTCCGAGCTCTTTACGCCCAATAAATCCGGATAACGCTTGCACCCTACGTATTACCGCGGCTGCTGGCCCGTAGTTAGCCGGTGCTTT
+
CCCCCGGGGGGGGGGGGGGGGGGGGGGGGGGGGGGGGGGGGGGGGGGGGGGGGGGEGGGGGGGGGGGGGGGGGGGGGGCGGGGGGGGGGG7F>CFGGGGGGGGGFFGGGGGGGGGGGGGGGGGGGGGGGBGGFGGGGGGGGGGGGGDGGGEGGGGGGGGGGGG*CDEEGGGGG6CFDC4=DDDFGC8CFGFGFGGGGGGDA)=>8;E39>F69>8)()8(5,)-596<:BBF<:?:2A9BB06(31<?:>?F((4<1:<?1,.,:0)4A:FF;;>;<37(((4>>0(4<<BA>(09B>26)
@M04999:289:000000000-L3R54:1:1101:18903:6788 2:N:0:433
ATAGACTACCCGGGTATCTAATCCTGTTTGCTCCCCACGCTTTCGCATCTCAGCGTCAGTATCTGTCCAGAAGGCCGCCTTCGCCACCGGTATTCCTCCACATCTCTACGCATTTCACCGCTACACGTGGAATTCTACCTTCCTCTACAATACTCCAGATAACCAGTTTTAAGTGCAGTTCCCAGGTTGAGCCCGGGGCTTTCACACCTAACTTAATTATCCGCCTACATGCCCTTTACGCCCAGTCATTCCGATTAACGCTCGCACCCTCCGTATTACCGCGGCTGCTGGCACGGAGTGT
+
-CCC8F<EGGGGGDCBDFG9CFFF<;CFG8FGGGG@@FCCFGG<:FFGGGEEFGE@@:@CFFGGCFCFEFFCFG8FEEGGCF?7CCCEEGG@FA<EEFGEGF?EEFGFDF@FEGEFEGFEDCGDGGGF<:FDDFEF,@DDEFGDGFED,9EGGFGGCF=DE3=E9D2@FGGGGGFCF=D?FF7E,3DC:,<79EE**399AFFFF9AEFB5BCF48C68CB?(5>D@:3.7;;@@FF3>24;9(4.;)9C53(6,12:4((,-(3(04(-43086:?))624;09B(<D701:?6((1((.
@M04999:289:000000000-L3R54:1:1101:9106:6830 2:N:0:433
AGACTACTCGGGTATCTAATCCTGTTTGCTCCCCACGCTTTCGCATCTCAGCGTCAGTATCTGTCCAGAAGGCCGCCTTCGCCACCGGTATTCCTCCACATCTCTACGCATTTCACCGCTACACGTGGAATTCTACCTTCCTCTACAATACTCCAGATAACCAGTTTTAAGTGCAGTTCCCAGGTTGAGCCCGGGGCTTTCACACCTAACTTAATTATCCGCCTACATGCCCTTTACGCCCAGTCATTCCGATTAACGCTCGCACCCTCCGTATTACCGCGGCTGCTGGCACGGAGTTAGC
+
CCCCCGGGGGGGGGGGGGGGGGGGGGGGGGGGGGGGGGGGGGGGGDGGGGGGGGGGGGGGGGGGGGGGFGGGGGGGGGGGGGGGGGGGGGGGGGGGGGGGGGGGGGGGGGGGGGGGGGGGGGGGGGGGGGGGGGGGGGGGGGGGGGFGGFGGGGGGGGGGGGGGGGGGGGGG8FGGFGFGGGGGGGCFGGGGGGGGDGGGFFFFFFFFFFFFFFFFEFFCEFFF?FFFFEEFF@EFEFFB@;=@FFFFFFF?F?FEE?@??BFFB><62<93((5:<B:>732(,2)3(8:7:(1383>94
@M04999:289:000000000-L3R54:1:1101:21234:6841 2:N:0:433
TGTAGACTACCGGGGTATCTAATCCTGTTTGCTCCCCACGCTTTCGCATCTCAGCGTCAGTATCTGTCCAGAAGGCCGCCTTCGCCACCGGTATTCCTCCACATCTCTACGCATTTCACCGCTACACGTGGAATTCTACCTTCCTCTACAATACTCCAGATAACCAGTTTTAAGTGCAATTCCCAGGTTGAGCCCGGGGCTTTCACACCTAACTTAATTATCCGCCTACATGCCCTTTACGCCCATTCATTCCGATTAACGCTCGCACCCTCCGTATTACCGCGGCTGCTGGCACGGAGTT
+
CCCCCGGGGGGGGGGGGGGGGGGGGGGDFGGGGGGFFCGGGGGGGGGGECFGGFGGGGGGFFFGGGGGGGGGGGGGGGGGGGGGGGGGGGGC:CEFGGGGGGGDFFGGGGGGEEGGGGGGGGGGEGGFFEFCE9EFGGGFGFGGGGFCGG?FFGGGDFGGGFGFFGGCFFGGD9CGF7@F:=DGACFFGGGCF?FGD>474AFFFFFF?DF)>FF4>F>5@C:2=?D2@E;?EF@@F;<F?FFB;(;CF75?E;D?BBAB:>F<>F0031(26>?04(-4<21(4((-2?321(51(3(44
@M04999:289:000000000-L3R54:1:1101:11883:6870 2:N:0:433
TGCGACTACAGGGGTATCTAATCCTGTTTGCTCCCCACGCTTTCGCATCTCAGCGTCAGTATCTGTCCAGAAGGCCGCCTTCGCCACCGGTATTCCTCCACATCTCTACGCATTTCACCGCTACACGTGGAATTCTACCTTCCTCTACAATACTCCAGATAACCAGTTTTAAGTGCAGTTCCCAGGTTGAGCCCGGGGCTTTCACACCTAACTTAATTATCCGCCTACATGCCCTTTACGCCCAGTCATTCCGATTAACGCTCGCCCCCTCCGTATTACCGCCGCTGCTGGCACGGAGTTT
+
CCC@CGGGGG8FGGGGGGFGGGGGGGGGGFGE9FGGGGEGEGGGCFGGGGGGGGGGGGGGGGGGGGEFGGGGFGGGGGGGGGGGGGGD:FGCFF?FGGGGGDFGGGGFFGGGGGGGGGGGGGGGGGGGDEEGGGGGGGGGGGGGGGFGD=EEFFEGGGGFDFG8DFDFGGCDDG7DBFFGGGGGCDFFF6:CGGDDDDDDFFF+=FADF@BFFFF6CAFEFC=B>@2:3C?F@FFFF495;9;6(57)<?CC31;?FAA<06<(3(49((422-1144>B69(429>6::?FFF:0,,,8)
@M04999:289:000000000-L3R54:1:1101:26207:6902 2:N:0:433
CATCTGACTACCGGGGTATCTAATCCTGTTTGCTCCCCACGCTTTCGCATCTCAGCGTCAGTATCTGTCCAGAAGGCCGCCTTCGCCACCGGTATTCCTCCACATCTCTACGCATTTCACCGCTACACGTGGAATTCTACCTTCCTCTACAATACTCCAGATAACCAGTTTTAAGTGCAGTTCCCAGGTTGAGCCCGGGGCTTTCACACCTAACTTAATTATCCGCCTACATGCCCTTTACGCCCAGTCATTCCGATTAACGCTCGCACCCTCCGTATTACCGCGGCTGCTGGCACGGAGT
+
CCCCCGGGGGGGGGGGGGGGGG@CFGGGGGGGGGGGGGGGGGGGGGGGGGGGGGGGGGGGGGGFGGGGGGGGGFGGGGCGGGGGGGGGGGGGGGGGGGGGGGGGGGGGGGGGGGGGGGGGGGGGGGGGGGGGGGGGGGGGGGGGGGGGGGGGCFGGGFGGFFGGGGGGGGGCFGGGFGFGGCCGCGGFFGF?FGGGGGDGFFFAFFAFFFDFFFFFEFFFFFFFFDFF<@FEFFFFFFFFFFFFFD=;EFE?EEFB:?FAFF;?<B>>BF:???9B<??AFBB>BF>>FFFB?((.-19>1
@M04999:289:000000000-L3R54:1:1101:17850:6905 2:N:0:433
GATCGACTACACGGGTATCTAATCCTGTTCGCTACCCATGCTTTCGAGCCTCAGCGTCAGTAACAGACCAGAGAGCCGCCTTCGCCACTGGTGTTCTTCCATATATCTACGCATTTCACCGCTACACATGGAGTTCCACTCTCCTCTTCTGCACTCAAGTCTCTCAGTTTCCGATGCTCTTCCTCAGTTAAGCTGAGGGCTTTCACATTCAGACTTAAAAGACCGCCTGCGCTCCCTTTACGCCCAATAAATCCGGACAACGCTTGCCACCTACGTATTACCGCGGCTGCTGGCACGTAGT
+
CCCCCGGEGGGGGGGGGGGGGGGGGGGGGGGGGGGGGGGGGGGGGGGGGGGGGGGGGGGGGGGGGGGGGGGGGGGGGGGGGGGGGGGGGGGGGGGGGGGGGGGGGGGGGGGGGGGGGGGGGGGGGGGGGGGFFGGGGGGGGGGGGGGGGGGGGGGGGGGGGGGGGGGGGGGGGGGGFGFGGGGGGFCFFGC=FGGGCFGGFFFFFFFFFFF@EFFFFFFECBFBBBFFFFFF=@FFFFFFF@FF@FFFF<CEFFF6D9>FFFF???FFFFFB:>?:>B?AAA?>2>0>>FB:7??BFFFF<
@M04999:289:000000000-L3R54:1:1101:15167:6919 2:N:0:433
GTGACTACCGGGGTATCTAATCCTGTTTGCTACCCACGCTTTCGAGCATGAACGTCAGTGTTATCCCAGGAGGCTGCCTTCGCCATCGGTATTCCTCCACATCTCTACGCATTTCACTGCTACACGTGGAATTCTACCTCCCTCTGACACACTCTAGTTTGACAGTTTCAAATGCACGTCCCAAGTTGAGCTCGGGGATTTCACATCTGACTTATCTAACCGTCTGCGCTCGCTTTACGCCCAGTAATTCCGATTAACGCTCGCACCCTACGTCTTACCGCGGCTACTGTCACGTAGTT
+
CCCCCGGGGGGGGGGGGGGGGGGGGGGGGGGGGGDGGGGGGGGGGGGGGGGGGGGGGGGGGGGGGGGGFGGEGGGGGGGGGCGGGGGDEGFGGGGGGGGGGGGGGGGGGGGGGGGFGGGGGGGGGGGCGGGGGGGGGGGGGGGFGFFGGGGGGGGFGGGGGFGG??DDGGFCGFDFFGFGDDFECGGGGFFFGG>DDCDFFFFFFFFFFFEFEFFFEFFEF=AFD5A=>FF>@@FFFF?FBF;<=<CEECEF06;;3CF;<?>913>?:B?:B0:3<>::>0119(138)6:<?<0(,6
@M04999:289:000000000-L3R54:1:1101:23249:6965 2:N:0:433
GGACTACAGGGGTATCTAATCCTGTTCGCTCCCCACGCTTTCGCTCCTCAGCGTCAGTGACGGCCCAGAGACCTGCCTTCGCCATCGGTGTTCTTCCCGATATCTACACATTCCACCGTTACACCGGGAATTCCAGTCTCCCCTACCGCACTCCAGTCCGCCCGTACCCGGCGCCGATCCACCGTTAAGCGATGGACTTTCACACCAGACGCGACGAACCGCCTACGAGCTCTTTACGCCCAATAAATCCGGATAACGCTTGCACCCTACGTATTACCGCGGCCGCTGGCACGTAGTTAGC
+
CCCCCGGGGGGGGGGGGGGGGGGGGGGGGGGGGGGGGGGGGGGGGGGGGGGGGGGGGGGGGGGGGGGGGGGGGGGGGGGGGGGGGGGGGGGGGGGGGGGGGGGGGGGGGGGGGGGGGGCGEGGGGGGGGGGGGGGGGGGGGGGGGGGGGGGGGGGGGGGGGGGGGGGGGGGGGGGGFGFGGGGGFGGGGGGDGDEGGGGGFFFFFFF47?BF;3BEFFFFEFF??FF?69>BAB>AB:?>90?7?>4.6:>BB?<AFFFBBFB??:0((4<F2:7)463646;((,-71:076,(,:))).
@M04999:289:000000000-L3R54:1:1101:19932:6967 2:N:0:433
TAGACTACCAGGGTATCTAATCCTGTTCGCTCCCCACGCTTTCGTCCATCAGCGTCAATCGGTATTTAGTAACCTGCCTTCGCAATCGGGGTTCTGTGTAATATCTATGCATTTCACCGCTACACTACACATTCCAGCTACTTCAATACTATTCAAGATTAACAGTATCAACGGCAGTTCTACAGTTAAGCTGCAGGTTTTCACCGCTGACTTATCAACCCGCCTACGGACCCTTTAAACCCAATAAATCCGGATAACGCTCGCATCCTCCGTATTACCGCGGCTGCTGGCACGGAGTT
+
CCCCCGGGGGGGGGGGGGGGGGGGGGGGGGGGGGGGGGGGGGGGGGGGGGGGGGGGGGGGGGGGGGGGGFGGGGGGGGGGGGGGDGGGGDGGGGGGGGGGGGGGGGGGGGGGGGGGGGGGGGGGGGGGGGGGGGGGGGGGGGGGGGDGGGGGGGGGGGEDGGGGGGFGGGGGGGGGFGFGGGGGGGGGGGGGGGFGGFGGFFFFFEFFFFFFFAFFFFFFFFABDFFF5@>5@FFFFEEFFFFFFEFFFFFFF;DFFFD@@DFFFFFFFF?0<BFFFFD<>FFF>FFFF8?:DFBBBFB
@M04999:289:000000000-L3R54:1:1101:8328:6979 2:N:0:433
TGGGACTACCCGGGTATCTAATCCTGTTTGCTCCCCACGCTTTCGCATCTCAGCGTCAGTATCTGTCCAGAAGGCCGCCTTCGCCACCGGTATTCCTCCACATCTCTACGCATTTCACCGCTACACGTGGAATTCTACCTTCCTCTACAATACTCCAGATAACCAGTTTTAAGTGCAATTCCCAGGTTGAGCCCGGGGCTTTCACACCTAACTTAATTATCCGCCTACATGCCCTTTACGCCCAGTCATTCCGATTAACGCTCGCACCCTCCGTATTACCGCGGCTGCTGGCACGGAGTTT
+
CCCCCGGGGGGGGGGGGGGGGGGGGGGGGGGGGGGGGGGGGGGGGGGGGGGGGGGGGGGGGGGGGGGGGGGGGGGGGGGGGGGGGGGGGGGGGGGGGGGGGGGGGGGGGGGGGGGGGGGGGGGGGGGGGGGGGGGGGGGGGGGGGFGGGGFGGGGGGGGGGGGGGGGGGCGGG:=FFGFGGGGGFGGGGGGGGGGGGGGGFFFFFFFFDFFFFFFFE6BEFFFFFFFDEECF@@FFFFFFFFF<@@EFFFFFF<<??FFF>BFFFFB>?FB0>?:?FFAA<>BFF>;6?F????BF9>FB-
@M04999:289:000000000-L3R54:1:1101:3560:6999 2:N:0:433
ATGGTGACTACAAGGGTATCTAATCCTGTTTGCTCCCCACGCTTTCGCATCTCAGCGTCAGTATCTGTCCAGAAGGTCGCCTTCGCCACCGGTATTCCTCCACATCTCTACGCATTTCACCGCTACACGTGGAATTCTACCTTCCTCTACAATACTCCAGATAACCAGTTTTAAGTGCAATTCCCAGGTTGAGCCCGGGGCTTTCACACCTAACTTAATTATCCGCCTACATGCCCTTTACGCCCAGTCATTCCGATTAACGCTCGCACCCTCCGTATTACCGCGGCTGCTGGCACGGAGT
+
CCCCCGGGGGGGGGGGGGGGGGGGGGGGGGGGGGGGGGGGGGGGGGGGGGGGGGFGGGGGGGGGGGGGGGGGGGGGGGGGGGGGGGGGGGGGG+DFGGGGGGGGGGGGGFGGGGGGGGGGGGGGGGGGGGGGGGGGGFFGGGGGGGGGFGGGGGGGGGGGGGGGGGGGGGGGGGGGFFFFGFGGGGGGGF8CGGGGGGGGFEFFFFFFFFFFFFFFFFFEFEEC?FFF?:2CFFFBFFFFEFF>B?DFFFFFFFF1<6?FFFFFFF01034<??BFBFF<>46609>9;??DF<0<04;(-
@M04999:289:000000000-L3R54:1:1101:17362:7008 2:N:0:433
AGCGACTACACGGGTATCTAATCCTGTTTGCTCCCCACGCTTTCGCATCTCAGCGTCAGTATCTGTCCAGAAGGCCGCCTTCGCCACCGGTATTCCTCCACATCTCTACGCATTTCACCGCTACACGTGGAATTCTACCTTCCTCTACAATACTCCAGATAACCAGTTTTAAGTGCAATTCCCAGGTTGAGCCCGGGGCTTTCACACCTAACTTAATTATCCGCCTACATGCCCTTTACGCCCAGTCATTCCGATTAACGCTCGCACCCTCCGTATTACCGCGGCTGCTGGCACGGAGTTT
+
CCCCCGGGGGGGGGGGGGGGGGGGGGGGGGGGGGGGGGGGGGGGGGGGGGGGFGGGGGGGGGGGGGEGGGGGGGGGGGGGGGGGGGGGGGGGGGGGGGGGGGGGGGGGGGGGCGGGGGGGGGGGGGGGGGGGGGGGGGGGGGGGGGGGGGGGGGGGGG8EEGGGFGGGGGGGFGGGFGFFGGGGG?DFGGGGGGGGGGGGFFFFFAAEDFFFFFFFEFFF8@@BDF;@3C)=8@@@E3CEDFFDDE34CEEFFFD6?94?9::>;2>>?FFF93(:?>AA:6(42-,8?B7:1780-1:?)
@M04999:289:000000000-L3R54:1:1101:13257:7080 2:N:0:433
TTAGACTACTCGGGTATCTAATCCTGTTCGCTACCCACGCTTTCGTCCATCAGCGTCAATCTGTATTTAGTAACCTGCCTTCGCACTCGGGGTTCTCTGTACTATCTATGCATTTCACCGCTACACTACACATTCCAGCTCCTTCAATACTATTCACGATTAACAGTATCAACGTCACTTCTACAGTTAAGCTGCAGGTTTTCACCGCTGTCTTATCAACCCGCCTACGCACCCTTTAAACCCAATAAATCCCGATAACACTCGCATCCTCCGTATTACCGCGTCTGCTCTCACGCAGATT
+
-BB@,CC,C<,6C>E+EFF@@EFA@,FF9,:@:@FG9F+@F:FA6;6CBEE,@8+8@,,CF,C<C@EDF<E<,,,C,AE<AA,B,+46<,:@F7AF,F,9,,:?FFG,F,A,@<F95AECFC+:AAF=,,99A;9@;,=@,@==D9,E,,7=E,E,,,68,@8=E+3,@,,,66+=0+4=+6+2,@=:D=9=,,,+39=;CF9++;058=)1;++?@@+5*))0:@)-4)(/525:=*71>(5:(:))1<)5)((.3(7)/3;(6.6923>(43(.,).4-(3(((()5))546:(((,).
@M04999:289:000000000-L3R54:1:1101:25741:7081 2:N:0:433
CTTGACTACTCGGGTATCTAATCCTGTTCGCTCCCCACGCTTTCGTCCATCAGCGTCAATCGGTATTTAGTAACCTGCCTTCGCAATCGGGGTTCTGTGTAATATCTATGCATTTCACCGCTACACTACACATTCCAGCTACTTCAATACTATTCAAGATTAACAGTATCAACAGCAGTTCTACAGTTAAGCTGCAGGTTTTCACCGCTGACTTATCAACCCGCCTACGGACCCTTTAAACCCAATAAATCCGGATAACGCTCGCATCCTCCGTATTACCGCGGCTGCTGGCACGGCGTTT
+
CBCCCGGGGFGGGGGGGGGGGGGGGGGGGGGGGGGGGGGGGEGGGDCEFGGGGGGGGGGGGGEFFGF9FGFGGFGGGGGGGGGGECCGGG7FFGGGFFAFGFFGGGGG9FGGGGGGGGGGGGGGGGFGFGGGGGGGD=EGGGGFGDDE;D=F8DF=DGA8;AFFGGGFDGGGGGGGFGFFGGGGGGGGFDFGGDFGGG0CFFFFFFAEFFAFFFF9AACCFDFBFFFFFF>>@DFF@E?FFFFFF;@FFFF3(:<DFFFFFFFFFF:>FFFF>:2?>ABD02>6B>;BD>BFBD<6(429(
@M04999:289:000000000-L3R54:1:1101:27007:7101 2:N:0:433
TGTGACTACTCGGGTATCTAATCCTGTTCGCTACCCATGCTTTCGAGCCTCAGCGTCAGTAACAGACCAGAGAGCCGCCTTCGCCACTGGTGTTCTTCCATATATCTACGCATTTCACCGCTACACATGGAGTTCCACTCTCCTCTTCTGCACTCAAGTCTCTCAGTTTCCGATGCTCTTCCTCAGTTAAGCTGAGGGCTTTCACATTCAGACTTAAAAGACCGCCTGCGCTCCCTTTACGCCCAATAAATCCGGACAACGCTTGCCACCTACGTATTACCGCGGCTGCTGGCACGTAATT
+
<C@C<FAFGGGGCCGEGGGGGG9FGGGGG@FG7FFGGAFGGFDCFGGGGGGCGDEFF@FGGFGADEFF<EFGCEGGG7CFGGFECEEFEEFGFFEG9EEGGGGGEGGGGF+CEGFGGGGGGGGGDF:EFEAEEFGFFGGGFFGGGGGGGF=DGGGGGGGGFFFGFGGFGGFGGEDEFFFFGGGFF8DF,=<ECCCFGD77CFFFFCFFFFFE@FFFFF6=FCFFABAF>2@2=25>>=CF2;(326@;84<C=(1;696(39?46::2?2(48??FB7AF4:6;(9>>6>2:0,.8?:(()
@M04999:289:000000000-L3R54:1:1101:13127:7104 2:N:0:433
AGTGACTACCCGGGTATCTAATCCTGTTTGCTCCCCACGCTTTCGCATCTCAGCGTCAGTATCTGTCCAGAAGGCCGCCTTCGCCACCGGTATTCCTCCACATCTCTACGCATTTCACCGCTACACGTGGAATTCTACCTTCCTCTACAATACTCCAGATAACCAGTTTTAAGTGCAATTCCCAGGTTGAGCCCGGGGCTTTCACACCTAACTTAATTATCCGCCTACATGCCCTTTACGCCCAGTCATTCCGATTAACGCTCGCACCCTCCGTATTACCGCGGCTGCTGGCACGGAGTTT
+
CCCCCGGGGGFEGGGGGGGGGGGGGGGGGGGGGGGGGGGGGGGGGGGGGGGGGGGGGGGGGGGGGGGGGGGGFGGGGGGGGGGGGGGGGGGGGGGGGGGGGGGGGGGGGFGGGGGGGGGGGGGGGGGGFGGGGGGGGGGGGGGGGGGGGGGGGGGGGGCGAFGGGFGGCGGECFGGFGFGGGGGDCEGGE@EFGEDGDDD9FFFFFFFFFFFFFFFFFFFFF@FFFFFBFCE@FFFFFF>DBF@DEFFFFFFF02;06<3>BFBFBF><FFF0::BF>B904>>919?FB03??634(47)
@M04999:289:000000000-L3R54:1:1101:9515:7106 2:N:0:433
GTGACTACTGGGGTATCTAATCCTGTTCGCTACCCATGCTTTCGACCCTCAGCGTCAGTTACAGACCAGAGAGCCGCCTTCGCCACTGGTGTTCTTCCATATACCTACGCATTCCACCGCTCCACATGGATTTCCACTCTCCTCTTCTGCACTCAATAAAAACATTTTCAGCTGCACTTCCCCTTTTACCCCGAGGGCTTTCACCGCTGACTTCTTCTCCCGCCTGCGTTCGCTTTGCGCCCAATAAATCCGGACCACGCTTGCCCCCTACGTATTACCGCCGCTTCTGCCACGTAGTTAC
+
-8,8@C,C@FFGC@,CCFEACFDF<FF9B:CCFGF,E@@FGFC,,6C@6@A<<+8@6,CFGE9,,C7<CF,,,B<@FCFCE<FE:@=F<A,BBFGDGFGG,A,,49;<?BCFGG,5FEF8C+>9E@EE,A5E9E9,4@@AFCAFD9DE=46,,,6,,,,37,16,?E::E=,=10108:A+60,,6@:,,4;::+3*0;79FFC*94:92)*:+=BAAF=F((65(((05;1(;<0)9(823(23;8).9(3(32(,4(46<144)(42242?2:44<A80(,31(,<A)2,2(,(((.)-
@M04999:289:000000000-L3R54:1:1101:5485:7107 2:N:0:433
AGATTGACTACCGGGGTATCTAATCCTGTTTGCTCCCCACGCTTTCGCATCTCAGCGGCAGTATCTGTCCAGAAGGCCGCCTTCGCCACCGGTCTTCCTCCACATCTCTACGCATTTCACCGCTACACGTGGACTTCTACCTTCCTCTACAATACTCCAGATAACCAGTTTTAAGTGCAGTTCCCAGGTTGAGCCCGGGGCTTTCACACCTAACTTAATTATCCGCCGACATGCCCTTTACGCCCAGTCATTCCGATTAATGCTCGCACCCGCCGTACTGCCGCGGCTGCTGGCACGGAGT
+
CCCCCFFGGFDEGGE7@CCEF@<FFEGGGFGEFGGFGF8F@F@CGGGE@:7@FFGG>++C@F9@D<@CCF@FFFGGGGDEGG@FECGGG@::F+@FGGFGGGGG,?AB;FCDCCFEDAEF9CGEFEEFG?<+>,C,CEFGGEGGDCFCFCF?FA=D9DFFG,=E9CEG:,3CEC7CFCC7=29BD;8;@9,,@8?7D*@*)))28BFFF9355;81;FF)76EF0:?(69(2=F)54,:?AFBB>B1:<)5-4.(41(())))-)-((((3((((4<(3)4,7>((4>B:)47(()-(((-
@M04999:289:000000000-L3R54:1:1101:22073:7144 2:N:0:433
AGGACTACAGGGGTATCTAATCCTGTTTGCTCCCCACGCTTTCGCATCTCAGCGTCAGTATCTGTCCAGAAGGCCGCCTTCGCCACCGGTATTCCTCCACATCTCTACGCATTTCACCGCTACACGTGGAATTCTACCTTCCTCTACAATACTCCAGATAACCAGTTTTAAGTGCAATTCCCAGGTTGAGCCCGGGGCTTTCACCCCTAACTTAACTCTCCTCCTACATGCCCTTTCCGCCCAGTCATTCCGATTACCTCTCGCACCCTCCGTATTACCGCGGCTGCTGTCACGGAGTTAT
+
@CC<A@FFEF,@EFEGCGGGGGGGGGFFD9@CEFCDGECFGGGCB7FGFGEFGGGEC7CE@FFGG9C,<<,CEEC6FC?FEF7F:FG7EGFGGGGGCFGFEF,,9,;FCECG:FADFGEGGDG9FCF,?7CEEFFGGGGG@FDEC8DF23=AFCG8>E?DFFFGDGGGG,@EGF9DBF5==DF8CDC,,,@CCGG***;FFF++**99>BFC5*1+0+:>F*(-7*>2:*6>BF@@))(8;976;<3E3.)(/3;7)7))).(-,3>8,,80,(30)6),4(-,3625?)569(4(--1))
@M04999:289:000000000-L3R54:1:1101:13278:7144 2:N:0:433
GACTACTAGGGTATCTAATCCTGTTTGCTCCCCACGCTTTCGCATCTCAGCGTCAGTATCTGTCCAGAAGGCCGCCTTCGCCACCGGTATTCCTCCACATCTCTACGCATTTCACCGCTACACGTGGAATTCTACCTTCCTCTACAATACTCCAGATAACCAGTTTTAAGTGCAATTCCCAGGTTGAGCCCCGGGCTTTCACACCTAACTTAATTATCCGCCTACATGCCCTTTACGCCCAGTCATTCCGATTAACGCTCGCACCCTCCGTATTACCGCTGCTGCTGGCACGCTGTTAGCC
+
CCCCCGGFGGFGFGGGGGGGGGFGGGGGGGGGGGGDGGGGGGGGGGGGGGGDGGGGGGGGGGGGFG<EFGDCFGEGGGGGGEGGFCFGEGGGGGGGFGFGGGGGGGFEGGGGGGGGGGDGGGGGGEFCFGGGGGGGGGGGGGGGGCFFFGGFGGCFFCAEGGGFGGGG?9C,DACFFFF?FDDEFG,@CGGDE67?97?F>>+AAFFABFC6AFCA<FA4FDFFFEC?=3>@D@E>9D;F(2@FEEEFE1(:?649091<1;6B>?FF?FF<:2)6<29((,)324),3(.1(((4,6-:2
@M04999:289:000000000-L3R54:1:1101:25806:7192 2:N:0:433
TTGTAGACTACTCGGGTATCTAATCCTGTTTGCTCCCCACGCTTTCGCATCTCAGCGTCAGTATCTGTCCAGAAGGCCGCCTTCGCCACCGGTATTCCTCCACATCTCTACGCATTTCACCGCTACACGTGGAATTCTACCTTCCTCTACAATACTCCAGATAACCAGTTTTAAGTGCAGTTCCCAGGTTGAGCCCGGGGCTTTCACACCTAACTTAATTATCCGCCTACATGCCCTTTACGCCCAGTCATTCCGATTAACGCTCGCACCCTCCGTATTCCCGCGGCTGCTGGTACGGAGT
+
CCCCCEFGGGGGGGGGGGGGGGGGGGGGGGGGGGGGGGGGGGGGGGGGGGGGGGFGGGGGGGGGGGGGCGFG9FGGFFEGGEEFGGGGGGGDGFGGGGEGGGGGFFGGGAEDGEGEGGDGGGGGGEGGGGGGGGFGGGGGFFGGGGD=FFFDFGGFGGGFFGGFGGGGGDFGF?CF?FFGGGGGDFF6FGF?FDGGDDD*5?FFFFFFFFFEFFFF=FFEFF4>@F@=@DFE8=8@;;@6>@D23;1;=>?<CEEDF1;9)--4:;((4-,(4,3-2(.).58>696;90,0(4).(((41
@M04999:289:000000000-L3R54:1:1101:16516:7204 2:N:0:433
TAATGGACTACTCGGGTATCTAATCCTGTTCGCTACCCATGCTTTCGAACCTCAGCGTCAGTTACAGACCAGAGAGCCGCCTTCGCCACTGGTGTTCTTCCATATATCTACGCATTCCACCGCTACACATGGAGTTCCACTCTCCTCTTCTGCACTCAAGAAAAACAGTTTCAGCTGCACTTCCCCGGTTAAGCCGAGGGCTTTCACAGCTGACTTGTTCTCCCGCCTGCGTTCGCTTTACGCCCAATAAATCCGGACAACGCTTGCCACCTACGTATTACCGCGGCTGCTGGCACGTAGT
+
CCCCCGGGGGGGGGGGGGGGGGGGGGGGGGGGGGGGGGGGGGGGGGGGGGGGGGGGGGGGGGGGGGGGGGGGFGGGGGGGGGGGGGGGGGGGGGGGGGGGGGGGGFGGGGGGGGGGGGGGGGGGGGGGGFFGFGGGGGGGGGGGGGGGGGGGGGGGGGGGGFGGGGFGGGGGGGGGFGFGGGGGGGGGGGEEFGGDDGGGEFFFFFFFFFFFEFFFFFFFFFFF@FFFFF9DFFFF?FFFF1?>FFDDFAEFF?9>?>>?:>BF??B?FFFB(86?DA?AFABF>9B96?:20<:??F?B3
@M04999:289:000000000-L3R54:1:1101:27459:7227 2:N:0:433
TCTTGACTACCGGGGTATCTAATCCTGTTTGCTCCCCACGCTTTCGCATCTCAGCGTCAGTATCTGTCCAGAAGGCCGCCTTCGCCACCGGTATTCCTCCACATCTCTACGCATTTCACTGCTACACGTGGAATTCTACCTTCCTCTACAATACTCCAGATAACCAGTTTTAAGTGCAGTTCCCAGGTTGAGCCCGGGGCTTTCACACCTAACTTAATTATCCGCCTACATGCCCTTTACGCCCAGTCATTCCGATTAACGCTCGCACCCTCCGTATTACCGCGGCTGCTGGCACGGAGTT
+
CCCCCGGGGGGGGGGGGGGGGGFGGGGGGGGGGGGGGGGGGGGGGGGGGGGGGGGGGGGGGGGGGGGGGGGGGGGGGGGGGGGGGGGGGGGGDFGGGGGGGGGGGGGGGGGGGGGGGGGGGGGGGGGGGGGGFDFGGGGGGGGGGGGGGGFGAFGGGGGFGGGGGGGGGGGFGGGGFGFGGGGGGGGGGFGCGGGGGGGGFFFFFFFFFFF=BFFFFFF?ACEDFFFFFFFEFFFFFFFFFFFFFFFEFFFF5;?DFFCCF;<BFFFFFFF?B>?BB?FFA:;04>FFBD>0803:32184
@M04999:289:000000000-L3R54:1:1101:6466:7243 2:N:0:433
GCGACTACCAGGGTATCTAATCCTGTTTGCTCCCCACGCTTTCGCATCTCAGCGTCAGTATCTGTCCAGAAGGCCGCCTTCGCCACCGGTATTCCTCCACATCTCTACGCATTTCACCGCTACACGTGGAATTCTACCTTCCTCTACAATACTCCAGATAACCAGTTTTAAGTGCAGTTCCCAGGTTGAGCCCGGGGCTTTCACACCTAACTTAATTATCCGCCTACATGCCCTTTACGCCCAGTCATTCCGATTAACGCTCGCACCCTCCGTATTACCGCGGCTGCTGGCACGGAGTT
+
CCCCCGGGGGGGGGGGGGGGGGGGGGGGGGGGGGGGGGGGGGGGG7FGGGGGGGGGGGGGGGGGGGGGGGGGGGGGGGGGGGGGGGGGGGFGGGGGGGGGGGGGGGGGGGGGGGGGGGGGGGGGGGGGGGGGGGGGGGGGGGGGGGGGGGGGGGGGGGGGGGGGGGGGGGFCFFGGFGFGGGGGGGGGGGGFFGGGGGG4@FFFFFFFBEFFFFFFFFFFFFFFFFFFE<BEDFDFCEFFF9?@E@EE5EEFFF@@FFFFF?FF>FFFFFF;BF:B9AD<>B>FBF::::?BF?1118(
@M04999:289:000000000-L3R54:1:1101:4443:7280 2:N:0:433
CGACTACTCGGGTATCTAATCCTGTTCGCTCCCCACGCTTTCGCTCCTCAGCGTCAGTGACGGCCCAGAGACCTGCCTTCGCCATCGGTGTTCTTCCCGATATCTACACATTCCACCGTTACACCGGGAATTCCAGTCTCCCCTACCGCACTCCAGTCCGCCCGTACCCGGCGCCGATCCACCGTTAAGCGATGGACTTTCACACCAGACGCGACGAACCGCCTACGAGCTCTTTACGCCCAATAAATCCGGATAACGCTTGCACCCTACGTATTACCGCGGCTGCTGGCACGTAGTTAGC
+
CCCCCGGGGGGGGGGGGGGGGGGGGGGGGGGGGGGGGGGGGGGGGGGGGGGGGGGGGGGGGGGGGGGGGGGGGGFGGGGGGGGGGGGGEGGGGGGGGGGGGGGGGGGGGGGGGGGGGGGGGGGGGGGGCCFGGGGGGGGGGGGGGGGDGGGGGGFFGGGGGDGGGGGGGGGGGGGGDGACCFFGGGGFCFG55AEGGDCDF68CFFFFFF9BBBB>>FBFFBBF?FF::B>?2A>AABFDFFF?D<<2<?3>,:?<D<6:?BFFFFFFFB??FF:>A>?;1193044?3?B?<:?1?<A>A
@M04999:289:000000000-L3R54:1:1101:16014:7294 2:N:0:433
CAGGCTCCACTGCGGTATCTAATCCGGTTTGCTCCCCACGCTTTCGCATCGCACCGTCTGTATCTGTCCAGAAGCGCGCTTGCGTTACCGGTCTTCCACCACATCTCTACGCATTTCACCGCTACATGTGTACCTCTACCTTCCTCTTCAATACTCCAGATACCCGGTTTTATGTGTAGTTTCCAGGTTTAGCCCGGGGCTCCCACACCTAACTTAATTATCCGCTCACATGACCTATACGCCCCGTACTTGCTCTTAACTCATCCACCCTACGTATTACGTGCTACCCTGTCACTGTGTT
+
-6,A,,6,,,<,,=+,69C<;,C;6++68FF9,6F,6,@+@:@F@,,8,@,6,+886B,6C,9@@,,9,,,C<<,+4+++,,:++,88,,@4+4:,,,:E,FF,F<45E?FG+++C,,,868+84,,,57,,,,,6>,@>,3=,,6,,7,,7@F:,36,,6=,,,++44+@C,,2@+++5++?EFF,,@9EFACE7*;C<A))886)?(>@)3:+A47+)1))/=((.)4C3)6(.)))+/(((,(((-4))))))-.-<)6).)63:(-(,((,52(.4((((-))(().))))))))-(
@M04999:289:000000000-L3R54:1:1101:12424:7306 2:N:0:433
CATCCGACTACTAGGGTATCTAATCCTGTTTGCTCCCCACGCTTTCGCATCTCAGCGTCAGTATCTGTCCAGAAGGCCGCCTTCGCCACCGGTCTTCCTCCACATCTCTACGCATTTCACCGCTACACGTGGAATTCTACCTTCCTCTACAATACTCCATATAACCAGTTTTAAGTGCAATTCCCAGTTTGAGCCCGGGGCTTTCACACCTAACTTAATTATCCGCCTACATCCCCTTTCCGCCCATTCATTCCGATTAACGCTCGCACCTTCCGTATTCCCGCGCTTCTTGCCCGGGATT
+
CCCCCEGGGGFGGGGGGGGGGGCDGGGGGGGGGGGGGDEGGGGGGGGGGCGFGGGGCFGGEGGGGGFDGGGCGGGGGGGG:FGF<FGGEGEFG+@EGFFGFGEEGGGDGFGGGGGGGGFGGGDGGGFEFGGGDCFFGG,4,6@FGFGGCGDEDGGEEE8,,@:DGGFGGGD==D8E+=;=9+=E:DG,@,@C+@CDDGD**:FAFA9@@@@F)/B8;8=CF<C4255>53(9)6;28;;+4,8;0(,)19<5??@;D<,<<(44:9>>>6(.8??)(4.).2(41,,(()).)()(((((.
@M04999:289:000000000-L3R54:1:1101:27176:7313 2:N:0:433
CTGTAGACTACTCGGGTATCTAATCCTGTTTGCTACCCACGCTTTCGAGCATGAACGTCAGTGTTATCCCAGGAGGCTGCCTTCGCCATCGGTATTCCTCCACATCTCTACGCATTTCACTGCTACACGTGGAATTCTACCTCCCTCTGACACACTCTAGTTAGACAGTTTCAAATGCACGTCCCAAGTTGAGCTCGGGGATTTCACATCTGACTTATCTAACCGTCTGCGCTCGCTTTACGCCCAGTAATTCCGATTAACGCTCGCACCCTACGTATTACCGCTGCTGCTGGCACGTAGT
+
CCCCCGGGGGGGGGGGGGGGGGDCFFGGGGGGGGGGGGGGGGGGGGGGGGGGGGGGGGGGGGGGGGGGGGGGGGGGGGGGGGGGGGGGGGGGGGGGGGGGGGGGGGGGGGGGGGGGGGGGGGGGGGGGGGGGGGGGGGGGGGGGGGGGGGGGGGGGGGGGGGGGGGGGGGGGGGGGFGFGGGGGGGGGGGFGGGGGGDGCADFFFFFF@=EE5AFFFFFFFFFD=DAFBFFFAFFFFFFFFFFB>@FFEEEFFEFF@FF9><BFFFFFB>??BF:73A?FF<B>(42:D???BB7<?F::4
@M04999:289:000000000-L3R54:1:1101:8682:7316 2:N:0:433
GGACTACTCGGGTATCTAATCCTTTTTGCTCCCCACGCTTTCGCATCTCAGCGTCAGTATCTGTCCAGACGGCCGCCTTCGCTACCGTTATTCCTCCACATCTCTACGCATTTCACCGCTACACGTGGACTTCTCCCTTCCTCTACAATACTCCAGATAACCAGCTTTAAGTTCAATTCCCATGTTGAGCCCGCTGCTTTCACACCTAACTTAATTATCCGCCTACATGCCCTCTACGCCCAGTCATTCCGTTTACCGCTCGCTCCCTCCCTCCTACCTCCGATGCTGTCTCGTGTTTAGC
+
CC8@A6C,,B,7FB<FGDFAEFF-,C9F@<F8,,;@7FFGFGCEGC@A,EFFEGF:,F9<FG9FGGFC,,8FF@CFFCF,4,,,4?>4B:BF<?DFF8,9:EFFBFG+@C+?5E9,9@=4+4A,4A4=8,5?EFADF?FG?DEAEBF8A9,@@D88,,,@EDC,8DEFGEAF8DFDFGFC+=+1,7@7@,3+:**<CF7DA9B+9@/9):6268142++9:>=@9=B?5;7=>(5))(6A1((/7;)/)9(//(())(6((29(4(8((((.3(.)40.4(-((--6-.,))(((.(442)
@M04999:289:000000000-L3R54:1:1101:5422:7325 2:N:0:433
TGACGACTACACGGGTATCTAATCCTGTTTGCTCCCCACGCTTTCGCATCTCAGCGTCAGTATCTGTCCAGAAGGCCGCCTTCGCCACCGGTATTCCTCCACATCTCTACGCATTTCACCGCTACACGTGGAATTCTACCTTCCTCTACAATACTCCAGATAACCAGTTTTAAGTGCAATTCCCAGGTTGAGCCCGGGGCTTTCACACCTAACTTAATTATCCGCCTACATGCCCTTTACGCCCAGTCACTCCGATTAACGCTCGCACCCTCCGTATTACCGCGGCTGCTGGCACGGAGTT
+
CCCCCGGGGGGGGGGGGGGGGGGGGGGGGGGGGGGGGGGGGGGGGGGGGGGGGGGGGGGGGGGGGGGGGGGGGGGGGGGGGGGGGGGGGGGGGGGGGGGGGGGGGGGGGGGGGGGGGGGGGGGGGGGGGGGDGGGGGGGGGGGGGGGGGGGGGGGGGGGGGGGGGGGGGGGGGGGGFGFGGGGFGGFGGGGGGGFGDDGGAFFFFFFFFFFFFFFFC8>CFEF=BFFFFFEEF3:E@@EFFFFBFFFFFFEE@D9??BFBFFBBFFFFBFFFFFFFF>>BFFFFF>06???7:?BF(2914
@M04999:289:000000000-L3R54:1:1101:18252:7361 2:N:0:433
GACTACTAGGGTATCTAATCCTGTTCGCTCCCCACGCTTTCGTCCATCAGCGTCAATCGGTATTTAGTAACCTGCCTTCGCAATCGGGGTTCTGTGTAATATCTATGCATTTCACCGCTACACTACACATTCCAGCTACTTCAATACTATTCAAGATTAACAGTATCAACGGCAGTTCTACAGTTAAGCTGCAGGTTTTCACCGCTGACTTATCAACCCGCCTACGGACCCTTTAAACCCAATAAATCCGGATAACGCTCGCATCCTCCGTATTACCGCGGCTGCTGGCACGGAGTTAGCC
+
CCCCCGGGGGGGGGGGGGGGGGGGGGGGGGGGGGGGGGGGGGGGGGGGGGGGGGGGGGGGGGGGGGGGGGFGGGGGGGGGGGCGGGGGGGGGGGGGGGGGGGGGGGGGGGGGGGGGGGGGGGGGGGGGGGGGGGGGGGGGGGGGGGGGGGGGGGFCFFGFGGGGGGGGGGGDGDCEFGFGGGGGGGGGGGGGGGGGGGGGFFFFFFFEDEFFFFFFFFFB49DAF=@DFFFFFFFFF@DFD@@;ACEFFBBF@?EEFFF6@F>:>B>BFFFF:?DFFF0;(49;?B04?FFFF0;B4>A23
@M04999:289:000000000-L3R54:1:1101:9657:7399 2:N:0:433
GCGACTACTAGGGTATCTAATCCTGTTCGCTACCCATGCTTTCGAACCTCAGCGTCAGTTACAGACCAGAGAGCCGCCTTCGCCACTGGTGTTCTTCCATATATCTACGCATTCCACCGCTACACATGGAGTTCCACTCTCCTCTTCTGCACTCAAGAAAAACAGTTTCAGCTGCACTTCCCCGGTTAAGCCGAGGGCTTTCACAGCTGACTTGTTCTCCCGCCTGCGTTCGCTTTACGCCCATTAAATCCGGACAACGCTTGCCACCTACGTATTACCGCGGCTGCTGGCACGTATTT
+
CCCCCGGGGGFFGGGGGGGGGGGGGGGGGGGGGGGGGFGGGGGGF8FGGGGFGGGGGGGGGGG9FEFCFDGDCGGGGGGGGGGGGGGGGGGGGGGGGGGGGGGGGFGGGGGGGGGGGGGGGGGGGEFEFCFGGGGGGGGGGGGGGGGGGGGGGGFF9AFDFCEGCGGGFGDCGFFFFGDFGGGG6EEC7;FGGC>GGGGGFFFFFBFFEFDFF9CFFCFEF=@@D5B=D@;@FF@FEC(8;;@(7CE?CEE00(7(,3(4?FFFFBFF7(.,.,68)4<1((3(76::?0(,41,()(.
@M04999:289:000000000-L3R54:1:1101:18919:7404 2:N:0:433
GACTACACGGGTATCTAATCCTGTTTGCTCCCCACGCTTTCGCATCTCAGCGTCAGTATCTGTCCAGAAGGCCGCCTTCGCCACCGGTATTCCTCCACATCTCTACGCATTTCACCGCTACACGTGGAATTCTACCTTCCTCTACAATACTCCAGATAACCAGTTTTAAGTGCAATTCCCAGGTTGAGCCCGGGGCTTTCACACCTAACTTAATTATCCTCCTACATGCCCTTTACGCCCAGTCATTCCGATTAACGCTCGCACCCTCCGTATTACCGCGGCTGCTGGCACGGAGTTAGCC
+
CCCCCGGGGGGGGGGGGGGGGGGGGGGGGGGGGGGDGGGGGGGGGGGGGGGGGGGGGGGGGFGGFFFFGGCFGGGGGGGGGGGGGGGGGGGGGGGGGGGGGGGGGGFGGGGGGGGGGGGGGGGDGGGGFGGGGGGGGGGGGGGGGGCFGGGGFGCFFGGGGGGGGGGGGCF:EFGGFGFGGGFGGGGGGFG+C5CDGGGFFFFFFFF>@EFFEFFFCBF*8:B=B2><EFDEFF3><@FF?@;8)?EFFF<<7(?E,:<2(4234:6:?>F???9AB(4909;;<D>F:7?102(33AAA4
@M04999:289:000000000-L3R54:1:1101:18159:7405 2:N:0:433
GGCGACTACACGGGTATCTAATCCTGTTTGCTCCCCACGCTTTCGCATCTCAGCGTCAGTATCTGTCCAGAAGGCCGCCTTCGCCACCGGTATTCCTCCACATCTCTACGCATTTCACCGCTACACGTGGAATTCTACCTTCCTCTACAATACTCCAGATAACCAGTTTTAAGTGCAATTCCCAGGTTGAGCCCGGGGCTTTCACACCTAACTTAATTATCCGCCTACATGCCCTTTACGCCCAGTCATTCCGATTAACGCTCGCACCCTCCGTATTACCGCGGCTGCTGGCACGGAGTT
+
CCCCCGGGGGGGGGGGGGGGGGGGGGGGGGGGGGGGGGGGGGGGGGGGGGGGGGGGGGGGGGGGGGGGGGFFGGGGGGGGGGGGGGGGGDGGGGGGGGGGGGGGGGGGGGGGGGGGGGGGGGGGFGGGGGGGFGGGGGGGGGGGGGGGGGGGGGGGGG8EFGGGGGGGGGGGGGGGFGFGGCFGG?FGGGFGGGGCGGGGFFFFFFFFFFFFFFFFFFFFF?FFDFFFFFEFFDFFFFFBFFFF6;@4?EFEF@@FFFA<0<B032466,(41,32:<BDF;191132?:::<D01(73?
@M04999:289:000000000-L3R54:1:1101:19977:7423 2:N:0:433
CCGACTACTAGGGTATCTAATCCTGTTCGCTCCCCACGCTTTCGTCCATCAGCGTCAATCGGTATTTAGTAACCTGCCTTCGCAATCGGGGTTCTGTGTAATATCTATGCATTTCACCGCTACACTACACATTCCAGCTACTTCAATACTATTCAAGATTAACAGTATCAACGGCAGTTCTACAGTTAAGCTGCAGGTTTTCACCGCTGACTTATCAACCCGCCTACGGACCCTTTAAACCCAATAAATCCGGATAACGCTCGCATCCTCCGTCTTACCGCGGCTGCTGGCACGGAGTT
+
C<CCCGDGGAFGGGGGGGGGGGGGGGGGGGCFGGGGGGGGGGGFFGGGGGGGGGGG7FGFEDEGGGG9EFGGGGGGGGGGGGG7+BFDGEEGGFGGFGGCFGGFFFCEFGDFGGGFCGEGGGGGGGGFEGGGGGG;EGF9EFFGGCEEEFFGFG8EFCAFFCGFA9:EFFA8=CDED8?FGCDFDGGAFGGGFGFCCCCFFFFFF59@0)8>EF>F5:;BE9BAA2>=2(8@@FFFCCFF@@;(:=E37<@B6(6?4=1;@F9>B:>B?AF>210:2<?199((97:??48(267(4:<
@M04999:289:000000000-L3R54:1:1101:16171:7439 2:N:0:433
CGGACTACCCGGGTATCTAATCCTGTTCGCTACCCATGCTTTCGAGCCTCAGCGTCAGTAACAGACCAGAGAGCCGCCTTCGCCACTGGTGTTCTTCCATATATCTACGCATTTCACCGCTACACATGGAGTTCCACTCTCCTCTTCTGCACTCAAGTCTCTCAGTTTCCGATGCTCTTCCTCAGTTAAGCTGAGGGCTTTCACATTCAGACTTAAAAGACCGCCTGCGCTCCCTTTACGCCCATTAAATCCGGACAACGCTTGCCACCTACGTATTACCGCGGCTGCTGGCACGTAGCT
+
@CC@CCEEGG7BCCEGGGFGGGGGGGGGCCFGCGFEGG?FCEFGCFCFFFFFGDC@BFFFDFEG@FGGGGG8CFCGGFFGFCGGGGGGGGGGGGGGGDGGGGGCFEGFFGGGGGFGBFGGECEEGCGFGGGFEGFFFGGFGCE@FFFGGDGGGGGFGFGGGFGGGGGGGGEEEGDEDFFGGGGG:FCC3EFGGFCFGCGG>FFFFFFFEEF@E6B>6F>5ABFA@@82592>BFDEE>EFFB;0(/?;?EFFF(33>?FB>FF<?BAFFF?BBBBB?))949;37-21).(4?2:?<6(6
@M04999:289:000000000-L3R54:1:1101:16431:7467 2:N:0:433
GTGACTACAGGGGTATCTAATCCTGTTCGCTCCCCACGCTTTCGTCCATCAGCGTCAATCGGTATTTAGTAACCTGCCTTCGCAATCGGGGTTCTGTGTAATATCTATGCATTTCACCGCTACACTACACATTCCAGCTACTTCAATACTATTCAAGATTAACAGTATCAACGGCAGTTCTACATTTAAGCTGCAGGTTTTCACCGCTGACTTATCAACCCGCCTACGGACCCTTTAAACCCAATCAATCCGGATAACGCTCGCATCCTCCGTATTACCGCGGCTTCTGGCACGGAGTT
+
CCC@C9FFCFCGGGGGGGFFGEFFF;;CFCC@FGCCFFGEEFG:FEGDG<FFGEFGECGGFGFGFGG@,C<CFFG@FGGGGGD:@F@FGGEFG,CFE?F?FF<AF,AEFGEGFFGGFGGGGGGGGGEGCGGGFGFG9DFCGGGGG;E8EGGGAFGFEG@DFFGGFGDFGFG888C8A=?FGGGG,@EAC9FGF,A7=?DG?=7;*<598=CEFFFFF=A5?=A97@B2=@>=F:BEFF3B@(33@(5)<<@B12;(;<19<;>>6<BF?2<>:<??):21(-,(32:99)).3,(931:
@M04999:289:000000000-L3R54:1:1101:22510:7495 2:N:0:433
GACTACCGGGGTATCTAATCCTGTTTGCTACCCACGCTTTCGAGCATGAACGTCAGTGTTATCCCAGGAGGCTGCCTTCGCCATTGGTATTCCTCCACATCTCTACGCATTTCACTGCTACACGTGGAATTCTACCTCCCTCTGACACACTCTAGTTTGACAGTTTCAAATGCACGTCCCAAGTTGAGCTCGGGGATTTCACATCTGACTTATCTAACCGTCTGCGCTCGCTTTACGCCCAGTAATTCCGATTAACGCTCGCACCCTACGTATTACCGCGGCTGCTGGCACGTAGTTAGCC
+
CCCCCGGGGGGGGGGGGGGGGGGGGGGGGGGGGGGGGGGGGGGGGGGGGGGGGGGGGGGGGGGGGGFCDFGGGGGGGGGGGGEGGGGG9FGGGGGGGGGGGGGGGGGGGGGGGGGGGGGGGGGGG<CDFGGGGGGGGGGGGGGGGGGGGGGGGGGGGGGDGGGGFFGG8DFAFAFGFG5CDFDGGGEGGGG>CGG7DGGGFFCFFFCAEFEFFFFF;FF4BAB2C>ABDF25>FCC>FF:;1=)<EF?EF;@F(9C<9@DB>9B3:BBFBB3<B<BA?B02;9>F?B0:02(4((45)648
@M04999:289:000000000-L3R54:1:1101:6801:7506 2:N:0:433
CCCGACTACTCGGGTATCTAATCCTGTTCGCTCCCCACGCTTTCGCTCCTCAGCGCCAGTGACGGCCCAGAGACCTGCCTTCGCCATCGGTGTTCTTCCCGATATCTACACATTCCACCGTTACACCGGGAATTCCAGTCTCCCCTACCGCACTCCAGTCCGCCTGTACCCGGCGCCGATCCACCGTTAAGCGATGGACTTTCACACCAGACGCGACGAACCGCCTCCGAGCTCTTTACGCCCAATAAATCCGGATAACGCTTGCACCCTACGTATTACCGCGGCTGCTGGCACGTAGTTT
+
CCCCCGGGGGGGGGGGGGFGGGFFFGGGFGGGGGGGGGGGGGGGGGGGGGGGGGGGGGGGGFGGGGGGEGFGGGFGGGGGGCFGGDFGGGGGGGGGGGGGGGGGGFGGGGGGGGFGGGGEGGGGEGGFCGGGGGCFFGG?DFCFEFGGGCGGG>7FGCGGGGGGDFGGFECGCECGF5BGD4?FGG8CCFGFG*7CGGF7AFFAFFFFF??FFFB31832:>>F92(49(399844A42>?>F::?FAFAA790,,2<?:71:0(4>??B08??>AF)5.-43;>66:?7(407?(48?9-
@M04999:289:000000000-L3R54:1:1101:10682:7517 2:N:0:433
GCAGACTACCCGGGTATCTAATCCTGTTCGCTACCCATGCTTTCGCGCCTCAGCGTCAGTAACAGACCAGAGAGCCGCCTTCGCCACTGGTGTTCTTCCATATATCTACGCATTTCACCGCTACACATGGAGTTCCACTCTCCTCTTCTGCACTCAAGTCTCTCAGTTTCCGATGCTCTTCCTCAGTTAAGCTGAGGGCTTTCACATTCAGACTTAAAAGACCGCCTGCGCTCCCTTTACGCCCAATAAATCCGGACAACGCTTGCCACCTACGTATTACCGCGGCTGCTGGCACGTATTT
+
CCCCCGGGGGGGGGGGGGGGGGGGGGGGGGGGGGGGGGGGGGGGG,@FGGGGGGGGGGGGGGGGGGGGGGGGGGGGGGGGGGGGGGGGGGGGGGGGGGGGGGGGGGGGGGGGGGGGGGGGGGGGGGGGGGGGGGGGGGGGGGGGGGGGGGGGGGGGGGGGGGGGG7EFGGGGGGDGFFFGGGGGGFGGGFAFGGFFCGGGFFFFFFFFFFECEFFCEABEFBDF>FFF>=BFFFFFFFEF6?>B@0@@E<EFF9>?>966>FFF0:?FF1:BFFFFBFFFFB>B;>9>?????B?64()..
@M04999:289:000000000-L3R54:1:1101:25974:7545 2:N:0:433
GACTACCGGGGTATCTAATCCTGTTTGCTCCCCACGCTTTCGCATCTCAGCGTCAGTATCTGTCCAGAAGGCCGCCTTCGCCACCGGTATTCCTCCACATCTCTACGCATTTCACCGCTACACGTGGAATTCTACCTTCCTCTACAATACTCCAGATAACCAGTTTTAAGTGCAATTCCCAGGTTGAGCCCGGGGCTTTCACACCTAACTTAATTATCCGCCTACATGCCCTTTACGCCCAGTCATTCCGATTAACGCTCGCACCCTCCGTATTACCGCGGCTGCTGGCACGGCGTTAGCC
+
CCCCCGGGEGGGGGGGGGGGGGGGGGGGGGGGGGGGGGGGDGGG@FDGGGGGGGGGGGGGGGGFGGGGGGGGGF@FGGFGGGGGGGGGGGGGGGGGGGGGGGGGGFGGGGEGFGGGGGGGGGGGGGGGGGGGGGGEGGGGGGGGGF?FGGGFGGCGGGFGGEFGGGGGGGGFFGGGFGFGGGFFG8D@C7FECGGGGGGGFFFFF>;;DEFEFFFFFFFFFFFFFFFFFFF;DF;C;D@E@?@FECC??E@?FFFFFF?6149>6::<?F6???4<A19(4>((-4)((2<:0(449::A>
@M04999:289:000000000-L3R54:1:1101:24783:7559 2:N:0:433
CGGGGACTACAAGGGTATCTAATCCTGTTTGCTGCCCACGCTTTCGAGCATGAACGTCAGTGTTATCCCAGGAGGCTGCCTTCGCCATCGGTATTCCTCCACATCTCTACGCATTTCACTGCTACACGTGGAATTCTACCTCCCTCTGACACACTCTAGTTTGACAGTTTCAAATGCACGTCCCAAGTTGAGCTCGGGGATTTCACATCTGACTTATCTAACCGTCTGCGCTCGCTTTACGCCCTGTAATTCCGATTAACGCTCGCACCCTACGTATTACCGCGGCTGCTTGCACGTAGTT
+
CCCCCGGGGGGGGFGGGGGGGGGGGGGGGGFGGFGGGGGGGGGGGGGGGGGGGGGGGGGGGGGGGGGGGGGFDFGGGGGGGGGFGGCFGGGEGGFGGFGGGGGGGGGGGGGGGGGGG9FFGGGFGGGGG8FF9EGGGGGGGGGGGGF?;DFGGGGGGGGGGGGDDGGGFFEFGGFGF?FGGGGG9@DFFCFDFEFCCCD69@ACFFFFFFF7C?FFFFFFFF49A=B)>)5>@FBD>B*12206(/6).9EF?E;31;?E;6<?;;(42:F0((4<A?4)610(4647:D)20)5<?7:<<
@M04999:289:000000000-L3R54:1:1101:17304:7577 2:N:0:433
TGGACTACACGGGTATCTAATCCTGTTTGCTCCCCACGCTTTCGCATCTCAGCGTCAGTATCTGTCCAGAAGGCCGCCTTCGCCACCGGTATTCCTCCACATCTCTACGCATTTCACCGCTACACGTGGAATTCTACCTTCCTCTACAATACTCCAGATAACCAGTTTTAAGTGCAGTTCCCAGGTTGAGCCCGGGGCTTTCACACCTAACTTAATTATCCGCCTACATGCCCCTTACGCCCAGTCATTCCGATTAACGCTCTCACCCTCCGTATTACCGCGGCTGCTGGCACGGAGTT
+
CCCCCGGGGGGGGGGGGGGGGGGGGGGGGGGGGGGGGGGGGGGGGGGGGGGFGGGGGGGGGGGGGGGGFGGGGGGGGGGGGFGGGGGGGGGGGGGGGGGGGGGGGGGGGGGGGGGGGGGGGGGGGGGGGGGGGGGGGGGGGGGGGGGDGGGGGGGGDFFCFEEFCFGFGFFAFGFFFGFGGGGGGGGGFDGGGGCGDDG>AFFF+@DFFEFFFFFFFFFFF?DFFDFFC*;@DFFFEE;BFFD?EEAFFFF@0;D1C<69??(43>:?B:?(-88?2AB?FF0>>9???7::?6(,284
@M04999:289:000000000-L3R54:1:1101:13665:7597 2:N:0:433
GACTACAAGGGTATCTAATCCTGTTCGCTCCCCACGCTTTCGTCCATCAGCGTCAATCGGTATTTAGTAACCTGCCTTCGCAATCGGGGTTCTGTGTAATATCTATGCATTTCACCGCTACACTACACATTCCAGCTACTTCAATACTATTCAAGATTAACAGTATCAACGGCAGTTCTACAGTTAAGCTGCAGGTTTTCACCGCTGCCTTTTCAACCCTCCTACGTACCCTTTAAACCCATTACATCCGAATAACGCTCGCATCCTCCGTATTACCCCGCCTGCTGGCACGGATTTAGCC
+
CCCCCGGGGGGGGGGGGGGGGGGGGGGGGGGGGGGGGGGGGGGGGEGGGGGGGGGGGGGGGGGGGFEFGGGGGGGGGGGGGEEGGGDGGGGGGGGFGCFGGGGGGGGGGGGGGGGGGGGGGDFFFGDFFGGGGFGGGFGGGGGGFCGGFGGGGGA9EGFGGGGGFGGGGGG6EE>DDGFGGG6EFDDGGGGG6EFDGGGGFFF5*<**0:;*0=+3AF>):))*.4)*/<3@F54<;@B52(.***1>-/((/()/66,((608@;<<=(,(4:):4(4,(-346().-43,7(,-.).).
@M04999:289:000000000-L3R54:1:1101:11294:7623 2:N:0:433
GACTACAAGGGTATCTAATCCTGTTTGCTACCCACGCTTTCGAGCCTGAACGTCAGTGTTATCCCAGGAGGCTGCCTTCGCCATCGGTATTCCTCCACATCTCTACGCATTTCACTGCTACACGTGGAATTCTACCTCCCTCTGACACACTCTAGTTTGACAGTTTCAAATGCACGTCCCAAGTTGAGCTCGGGGATTTCACATCTGACTTATCTAACCGTCTGCGCTCGCTTTACGCCCAGTAATTCCGATTAACGCTCGCACCCTACGTATTACCCCGCCTCCTTGCCCGTATTTAGCC
+
CCCCCGGGGGDGGGGGGGGGGGGGGGGGGAFGGGGGGGGGGGGGG+EFGGGGGGGGGGGGGGGFFF,CFFGGGGGGGGGCGGGGGGDGEFGGGGGGGGGGGGGGGGGGGGGGGGGGGGGGGGGDGGCBEEGGGFGGGGGGGGGGFGGGGGGGGGCGGGGGGGGGGGGGGFFEGGGFFGEDGDCFF@DF8AEGGGGGGGGGFFFFFFF6ACA=AFFFCFF5@AF4A>FB>9@DB2*15@@B>2;>EC?CEED@DD3;(:;;>B(66,3(30:7A?4AA((4(-8((().((,(-,(449447
@M04999:289:000000000-L3R54:1:1101:16100:7627 2:N:0:433
TATGGACTACACGGGTATCTAATCCTGTTTGCTCCCCACGCTTTCGCATCTCAGCGTCAGTATCTGTCCAGAAGGCCGCCTTCGCCACCGGTATTCCTCCACATCTCTACGCATTTCACCGCTACACGTGGAATTCTACCTTCCTCTACAATACTCCAGATAACCAGTTTTAAGTGCAATTCCCAGGTTGAGCCCGGGGCTTTCACACCTACCTTAATTATCCGCCTACATTCCCTTTCCGCCCAGTCATTCCTATTAACGCTCGCACCTTCCGTATTACCTCGCCTGTTGGCCCGGAGTT
+
CCCCCFGFGGGGGGGGGGGGGGGGGGGAFFGGGGGGG8CCEFG8@@FC,8<,ACEE@:@:FGGFG9FE<FCFGGGGDEFCGEFDGF7FGG:>+AEFFFGFGG??E<;E=<A=?FEAEFFFEEE+>AE=FG+B:DCFD>FFGGFEGAFFGG?A,=@F=D@,@DFGDDFFGFFFFGGGFFDGFGCFFGCGGGG6CFFGGGDG>FFFFF6FFDF45A>F:A@7B<C95/6@BBC)6<4EF@)91;D66(6=4<C?3)19C)9C;>F:9;039(.:423242):-)-2(--())5(()-34,444
@M04999:289:000000000-L3R54:1:1101:4222:7670 2:N:0:433
GACTACTCGGGTATCTAATCCTGTTTGCTCCCCACGCTTTCGCATCTCAGCGTCAGTATCTGTCCAGAAGGCCGCCTTCGCCACCGGTATTCCTCCACATCTCTACGCATTTCACCGCTACACGTGGAATTCTACCTTCCTCTACAATACTCTAGTTAACCAGTTTTAAGTGCAATTCCTAGGTTGAGCCCAGGGCTTTCACACCTAACTTAATTATCCGCCTACATGCCCTTTACGCCCAGTCATTCCGATTAACGCTCGCACCCTCCGTATTACCGCGGCTGCTGGCACGGAGTTAGCC
+
CCCCCGGGGGGGGGGGGGGGGGGGGGGGGGGGGGGGGGGGGGGGGGGGGGGGGGGGGGGGGGGGGGGGGGGGGGGGGGGGGGGGGGGGGGGGGGGGGGGGGGGGGGGGGGGGGGGGGGGGGGGGGGGGGGGGGGGGGGGGGGGGGGGGGGGGGGGGGGGGGGGFGGGGGGGGGGGGFGFGGGDFGG8DGGGGGFEGGGGGFFFFFFFFFFFFFFFFFFFFFFD>FFFFF=DBDFFE@FFFFFFFFFEFFFFFFDEFFFFD@FFF>??:?>?BB?AFFFFF>6>>?D????D6>;>??<2>7
@M04999:289:000000000-L3R54:1:1101:28581:7697 2:N:0:433
CGACTACTGGGGTATCTAATCCTGTTTGCTACCCACGCTTTCGAGCATGAACGTCAGTGTTATCCCAGGAGGCTGCCTTCGCCATCGGTATTCCTCCACATCTCTACGCATTTCACTGCTACACGTGGAATTCTACCTCCCTCTGACACACTCTAGTTTGACAGTTTCAAATGCACGTCCCAAGTTGAGCTCGGGGATTTCACATCTGACTTATCTAACCGTCTGCGCTCGCTTTACGCCCAGTAATTCCGATTAACGCTCGCACCCTACGTATTACCGCGGCTGCTGGCACGTAGTTAGC
+
CCCCCGGGGGGGGGGGGGGGGGGGGGGGGGGGGGGGGGGGGGFGGGGGGGFGGGGGGGGGGGGGGGGGCFGCFGGGGGGGDGGGGGGGGGGGGGGGGGGGGGGGGGGGGGGGGGGGGGGGGGGGGGGDGFGGGGEFGGGGGGGGGGGGGGGEEGFDFGGFDFGGGFGGDGGGGGGGFGFGGGGGGDEGCCFGD6CGDGGFFFFFFFFFFEAEFFFFEFFF>ADF2CAAFFFFFDB>C9@E><<E;EEEFFE1<;?EFFFF@@FF9FF<0((.)6:BFF:B>01(-83)012<0.0,-6464
@M04999:289:000000000-L3R54:1:1101:16933:7704 2:N:0:433
ATGACTACTAGGGTATCTAATCCTGTTCGCTACCCATGCTTTCGAACCTCAGCGTCAGTTACAGACCAGAGAGCCGCCTTCGCCACTGGTGTTCTTCCATATATCTACGCATTCCACCGCTACACATGGAGTTCCACTCTCCTCTTCTGCACTCAAGAAAAACAGTTTCAGCTGCACTTCCCCGGTTAGGCCGAGGGCTTTCACAGCTGACTTGTTCTCCCGCCTGCGTTCGCTTTACGCCCAATAAATCCGGACAACGCTTGCCACCTACGTATTACCGCGGCTGCTGGCACGTAGTT
+
CCCCCGGGGGEGGGGGGGGFGGGGGGGGGGGGGGGGGGGGGGGEEFFGGGGGGGGGGCGGGGGFGGGGFGGGGGGGFEGGGCGGGGGGGGGGGGGGGGGGGGGGGGGGFGGGGGGGGGGGGGGGGGGGGGGGGGGAFGGGGGGGGGGGGGGGGGGDBEF,DFGFCFGDCCDGGGGFFGFGGGGDEGGD86DGECDGGGGGFFFFFAAFFFFFFFFFFFF4A(>@FDFF@@D?FFDFFFFFFB@?@3<EEFF;FB;>:?9>?FFB?AFFFF?6?7<?DFF?99>F1962)50(44::8?>
@M04999:289:000000000-L3R54:1:1101:27098:7718 2:N:0:433
CAACTGACTACCAGGGTATCTAATCCTGTTTGCTCCCCACGCTTTCGCATCTCAGCGTCAGTATCTGTCCAGAAGGCCGCCTTCGCCACCGGTATTCCTCCACATCTCTATGCATTTCACCGCTACACTACACATTCCAGCTACTTCAATACTATTCAAGATTAACAGTATCAACGGCAGTTCTACAGTTAAGCTGCAGGTTTTCACCGCTGACTTATCAACCCGCCTACGGACCCTTTAAACCCAATAAATCCGGATAACGCTCGCATCCTCCGTATTACCGCGGCTGCTGGCACGGAGT
+
BC@CCGCGGGGGGGGGGG@FCF<CCF<FGGGFFFGE<FFGGGGGGGGGGGGGGG<FCFGECGCFGGGGGFGFGGGFGG77>@CAFFCCEGGCC@FGCGDGGGGGGF=CFFDCFGGEFGGGGEGGGGFFGFGGGGGFGGGCFGFGGF=DAFADFGGGGG8@FFGFFFDDEAFEGFGGEDBD=FGCFGG6ECDE7AF?FFFG**=F99F*8@BF5@>EE63AB>44@BB?=359@@B?BFEF5;A@DFD1=E9CE;1:<DF9369<1291?BBBAFF??<:AFF6>676>B0,2037?6>((-
@M04999:289:000000000-L3R54:1:1101:12207:7743 2:N:0:433
TACGACTACAGGGGTATCTAATCCTGTTCGCTCCCCACGCTTTCGTCCATCAGCGTCAATCGGTATTTAGTAACCTGCCTTCGCAATCGGGGTTCTGTGTAATATCTATGCATTTCACCGCTACACTACACATTCCAGCTACTTCAATACTATTCAAGATTAACAGTATCAACGGCAGTTCTACAGTTAAGCTGCAGGTTTTCACCGCTGACTTATCAACCCGCCTACGGACCCTTTAAACCCAATAAATCCGGATAACGCTCGCATCCTCCGTATTACCGCGGCTGCTGGCACGGAGTT
+
CCCCCGGGGGGGGGGGGGGGGGGGGGGGGGGGGGGGGGGGGGGGGGGGGGGGGGGGGGGGGGGGGGGGGGGGGGGGGGGGGGGGGGGGGGGGGGGGGGGGGGGGGGGDGGGGGGGGGGGGGGFGGGGGGGGGGGGGGGGGEGGGGGFFFGGEGGGGGGGGCGGGGGGGGGGFGGCGDGFGGGGGGFGGGGGGGCGGGGGGFFFFFF>EFFFFFFFFCCFFFF>ABD@FD92@@FFFEF<CFFFDD@;EFFFF@9?@F@F@FFFFFFFB??ABBF::8AFA:>>9>0>?FFFF<7?(418?
@M04999:289:000000000-L3R54:1:1101:16556:7757 2:N:0:433
CAAGACTACTGGGGTATCTAATCCTGTTTGCTCCCCACGCTTTCGCATCTCAGCGTCAGTATCTGTCCAGAAGGCCGCCTTCGCCACCGGTATTCCTCCACATCTCTACGCATTTCACCGCTACACGTGGAATTCTACCTTCCTCTACAATACTCCAGATAACCAGTTTTAAGTGCAATTCCCAGGTTGAGCCCGGGGCTTTCACACCTAACTTAATTATCCGCCTACATGCCCTTTACGCCCAGTCATTCCGATTAACGCTCGCACCCTCCGTATTACCTCGGCTGCTGGCACGGAGTTT
+
CCCCCGGGGGDFGGGGGGGGGGGGGGGGGGGGGGGGGGGGGGGGGGGGGGGGGGGGGGGGGGGGFGGGGGGGGGGGGGGGGGGGGGGGGGGGGGGGGGGGGGGGFGGGGGGGGGGGGGGGGGGGGGGGGGGGGGGGGGGGGGGGGGGGGGGGGGGGGGGFGGGGGGGGGGGGDGGGFFFGG?FGGGGGFFGFGGGGGGGGFFFFFFFEFEFFFFFFFFFFF49D?DDFEEFEEFFFFFFDD@FFDFFFFFFFF6?;DFFF>3:9>FFFB<F:F?6??FFB22-(1(3<>).8(42279:F2
@M04999:289:000000000-L3R54:1:1101:9093:7758 2:N:0:433
CGCGACTACTAGGGTATCTAATCCTGTTCGCTCCCCACGCTTTCGCTCCTCAGCGTCAGTGACGGCCCAGAGACCTGCCTTCGCCATCGGTGTTCTTCCCGATATCTACACATTCCACCGTTACACCGGGAATTCCAGTCTCCCCTACCGCACTCCAGTCCGCCCGTACCCGGCGCCGATCCACCGTTAATCGATGGACTTTCACACCAGACGCGACGAACCGCCTACGCGCTCTTTACGCCCAATAAATCCGTATAACGCTTGCACCCTACGTATTACCGCGTCTGCTGGCACGTATTT
+
CCCCCGGEGGCGGFGGGGGGGGGGGGGGGGGGGGGGGG@FGGGG,CCFEAGG<CFGGGGGE9FF@CGGEGDFGG@CEFGGGGGGG>FGGCFCGCFFGFFEFEFGEFGGFDGFGGGGFGFCGEGGGGG7CEC==FGGGCGD=DAEGGCGFGEGGDFFB,@DF:C88CEGDEF5:E7CBD4:DGDFGGFE=F+:C6C7**;CAFFFFCF>?((24B)59))2<;7033::(((43(132<B3:(1(4()).5:?>-44:<<((2,(4)5((-(,(4244ABFFFF13(-4<0(-1<::(),)
@M04999:289:000000000-L3R54:1:1101:22054:7758 2:N:0:433
CGCGACTACACGGGTATCTAATCCTGTTCGCTCTCCACGCTTTCGTCCATCAGCGTCAATCGGTATTTAGTAACCTGCCTTCGCAATCGGGGTTCTGTGTAATATCTATGCATTTCACCGCTACACTACACATTCCAGCTACTTCAATACTATTCAATATTAACAGTATCAACGGCAGTTCTACAGTTAAGCTGCAGGTTTTCACCGCTGACTTATCAACCCGCCTACGGACCCTTTAAACCCAATAAATCCGGATAACGCTCGCATCCTCCGTATTACCGCGGCTGCTGGCACGGAGTT
+
CCCCCGGGGGGGGGGGGGGGGGGGGGGGGGGGGGGGGGGGGGGGGGGGGGGGGGGGGGGGGGGGFGGGGGGGGGGGGCGGGGGGGGGGGGEGGFFGGGGGGGGFGFGGGGFGGGGGGGGGGGGGGGGGGGGGGGGGGGGGGGGGGGFFFGGGGGGGGGGGGGGGGGGCGFEFGEDGDDFGGGGGGGGGGGDGGGGGGGGGFFFFFFFFFF>DFFFFFFFDF@=FFFFF?=@BB?@FFECFFFFDF@@ECCF@FFDFFFFF9?FBFBFBBF<?>F??FDFFF90;>;;?:):?FBBFBBF?
@M04999:289:000000000-L3R54:1:1101:4725:7767 2:N:0:433
GACTACAAGGGTATCTAATCCTGTTTGCTACCCACGCTTTCGAGCATGAACGTCAGTGTTATCCCAGGAGGCTGCCTTCGCCATCGGTATTCCTCCACATCTCTACGCATTTCACTGCTACACGTGGAATTCTACCTCCCTCTGACACACTCTAGTTTGACAGTTTCAAATGCACGTCCCAAGTTGAGCTCGGGGATTTCACATCTGACTTATCTAACCGTCTGCGCTCGCTTTACGCCCAGTAATTCCGATTAACGCTCGCACCCTACGTATTACCGCGGCTGCTGGCACGTAGTTAGCC
+
CCCCCGGGGGGGGGGGGGGGGGGGGGGGGGGGGGGGGGGGGGGGGGGGGGGFGGGGGGGGGGGGGGGGGGGGGGGGGGGGGGGGGGGGGGGGGGGGGGGGGGGGGGGGGGGGGGGGGGGGGGGGGGGGEGGGGGGGFGGGGGGGGGGGGGGGGGGFGGGGGGGGGGGGGGGGGGGGFGFGGGGGFFGGGFGGGGGGGGGGFFFFFFFAEEFFFFFFFFFFEFFDFFFFFFF?BBFFFFFBFFE<CEFFFFFF?DEE06;@BBFFFFFFFFF?FFAFAF>>F>296:27?2<,.30(.5<B:
@M04999:289:000000000-L3R54:1:1101:12371:7776 2:N:0:433
CCTGACTACAAGGGTATCTAATCCTGTTTGCTCCCCACGCTTTCGCATCTCAGCGTCAGTATCTGTCCAGAAGGCCGCCTTCGCCACCGGTATTCCTCCACATCTCTACGCATTTCACCGCTACACGTGGAATTCTACCTTCCTCTACAATACTCTAGTTAACCAGTTTTAAGTGCAATTCCTAGGTTGAGCCCAGGGCTTTCACACCTAACTTAATTATCCGCCTACATGCCCTTTACGCCCAGTCATTCCGATTAACGCTCTCACCCTCCGTATTACCGCGGCTGCTGGCACGGAGTTT
+
CCCCCGGFGGGGGGGGGGGGGGGGGGGGGGGGGGGGGGGGGGGGGGGGGGGGGGGGGGGGGGGGFGFGGGECGDGGDGGGGGGGGGGGGGGGGGGGGGGGGGGGGGGGGGGGGGGGGGFGGGGGGCFGFFFCEGGGGGGGGGGGGGGGFDFEGGGGFGGGCGGGGGFGGGGG9E9FF9EFFGGGCCGGGCDFGFDC6CDGFFFFFFFFFFFFFFFFFFFFFFDBDDFFEF6BEFFFFFFD@>@=DEEFECF<@?@?<?E668;(7<EDFD??(3,:?<BFF130;9;:B04:0462(-,4-
@M04999:289:000000000-L3R54:1:1101:3633:7794 2:N:0:433
ACGCGACTACAGGGGTATCTAATCCTGTTCGCTCCCCACGCTTTCGTCCATCAGCGTCAATCGGTATTTAGTAACCTGCCTTCGCAATCGGGGTTCTGTGTAATATCTATGCATTTCACCGCTACACTACACATTCCAGCTACTTCAATACTATTCAAGATTAACAGTATCAACGGCAGTTCTACAGTTAAGCTGCAGGTTTTCACCGCTGACTTATCAACCCGCCTACGGACCCTTTAAACCCAATAAATCCGGATAACGCTCGCATCCTCCGTATTACCGCGGCTGCTAGCACGGATTT
+
CCCCCGGGGGGGGGGGGGGGGGGGGGGGGGGGGGGGGGGGGGGGGGGGGGGGGGGGGGGGGGGGGGGGGGGGGGGGGGGGGGGGGGGGGGGGGGGGGGGGGGGGGGGGGGGGGGGGGGGGGGGGGGGGGGGGGGGGGGGGGGGGGGGGGGGGGGGGGGGGGFGGGGGGGGGGGGGCAGFCFGGGGGGGGGGGGGGGG>FFFFFFFFF>AFFFFFFFFFFFFFFFFFFFFD=?BFFFFFFFEEFFDFF3@>EFE69;?FFFFFF?19>?B?BFF>F:B:AFB?FFF679<DF222<B,1148
@M04999:289:000000000-L3R54:1:1101:18484:7828 2:N:0:433
GCGGACTACAGGGGCATCTAATCCTGTTCGCTACCCATGCTTTCGAACCTCAGCGTCAGTTACAGACCAGAGAGCCGCCTTCGCCACTGGTGTTCTTCCATATATCTACGCATCCCACCGCTCCACATGGAGTTCCGCTCTCCTCTTCTGCACTCAAGACACACAGTTCCAGCTGCACTTCCCCGGTTAAGCCGAGGGCTTTCACAGCTGACTTGTTCTCCCGCCTGCGTTCGCTTTACGCCCAATAAATCCGGACAACGCTTGCCACCTACGTCTTACCGCGGCTGCTGGCACGTAGTTC
+
6@66BEG86;6C@@+6CCFEFEGCE@CFGEFGGGFGEECFFFFG:F@@@FF@FFGGGGEE@@F<,EE<CDFG,,BF7FGD=<A,B,CGGGGDE,99?FGFFFEE;FEEEFGGGGGBEE+@=E+FEFFDGC8,ADFGDEGDDF1,@BAE83,@,3DGF8,,,6@E+0EF,27@CFG6;=C7DC6?6**:@:7,@C7*/*78?A88B+?A==3:4B?18=8?=,69>D061<?<0(,(6)1)3(-((4))-6A800(-(.,,(,4(48<?FF0>::(434A??9;;972(83(4:<3<.(-6)
@M04999:289:000000000-L3R54:1:1101:26309:7859 2:N:0:433
TTGACTACCAGGGTATCTAATCCTGTTTGCTCCCCACGCTTTCGCATCTCAGCGTCAGTATCTGTCCAGAAGGCCGCCTTCGCCACCGGTATTCCTCCACATCTCTACGCATTTCACCGCTACACGTAGAATTCTACCTTCCTCTACAATACTCCAGATAACCAGTTTTAAGTGCAATTCCCAGGTTGAGCCCGGGGCTTTCACACCTAACTTAATTATCCGCCTACATGCCCTTTACGCCCAGTCATTCCGATTCACGCTTGCCACCTACGTATTACCGCGGCTGCTGGCACGTAGTTAC
+
CCCCC<CCFD8C@EFFFGGGGCFGGFEGCFGGDFGFFGGGGE<CEGEGGGFGGD:C@EFCE9FEGF8FFFFFFGFGGEEFGDGGEEBGGGGGGGGF9AFG=FBEGFGGGCGGGGEFGGFEGGGDGGFFG7EFFCFEGGGGGGGGGGGGGFGFGCGDC8E8E??F?FAFF:FGGAFFBDDFCFFFDEGGFFFFGGGGCDCCFFFFB6AFF5>;CFFB<FFFF>95@23>?*>>DFFFF9;F(6(/=E<FFEE@2;<)7C01:3=B>6??B?F<?2>2)64(4(1;;>1?2:13.(40.34<)
@M04999:289:000000000-L3R54:1:1101:10103:7897 2:N:0:433
CTGACTACAGGGGTATCTAATCCTGTTCGCTCCCCACGCTTTCGTCCATCAGCGTCAATCGGTATTTAGTAACCTGCCTTCGCAATCGGGGTTCTGTGTAATATCTATGCATTTCACCGCTACACTACACGTTCCAGCTACTTCAATACTATTCAAGATTAACAGTATCAACGGCAGTTCTACAGTTAAGCTGCAGGTTTTCACCGCTGACTTATCAACCCGCCTACGGACCCTTTAAACCCAATAAATCCGGATAACGCTCGCATCCTCCGTATTACCGCGGCTGCTGGCACGGAGTT
+
CCCCCGGGGGGGGGGGGGGGGGGGGGGGGGGGGGGGGGGGGGGEGGGGGGGGGGGGGGGGGGGGGGGGDFFFGGGGGGGGGGGGDGGGGGGGGGGGGGGGGGGGGGGGGGGGGGGGGGGGGGGGGGGGGG7FFGGGGGGGGGGGGGGGGGGGGGGGGGGGFGGGGGGGGGGGGGGGFGFGGGGGCGFFFGGGFGGGGGGGFFFFFFFFBBFFFFFFEFFFEBFFFDFD25>@FFFFFFFFFFF<@84>CEEFF0?FFF?;;?999?F>DFF>?B??4>A06>67416:430(56;BFBF
@M04999:289:000000000-L3R54:1:1101:22438:7901 2:N:0:433
GGACTACCAGGGTATCTAATCCTGTTCGCTCCCCACGCTTTCGCTCCTCAGCGTCAGTGACGGCCCAGAGACCTGCCTTCGCCATCGGTGTTCTTCCCGATATCTACACATTCCACCGTTACACCGGGAATTCCAGTCTCCCCTACCGCACTCCAGTCCGCCCGTACCCGGCGCCGATCCACCGTTAAGCGATGGACTTTCACACCAGACGCGACGAACCGCCTACGAGCTCTTTACGCCCAATAAATCCTGATAACCCTTGCCCCCTACGTATTACCGCGGCTGCTGGCACGGCGTTAGC
+
CCCCCGGFGFCFGCGGGGFGGGGGGGGDEGGGGGGGGGGGGGGGEGGGGGFGGGGGEFFFG,@CFEDG8E<ECGGGGGGG@FGE@FFDFGGGGGGFFEC:@CFGAFGGGGGGGGGGGGEGCEGGG:FG++AEGGFFGFFGAEG8DGFGGGGGGGFCFACEGG6CBDGGCECE5C4:)9?<CFFDFDE*ACCE5*A*;FGGFAA+9;553=9>07@>(.)7329??B:?496><>24A1<B>?:?3).<AF)3)-46<(.31,.(,:11(43(.60).6(4(,33>0470:B?(((4-4::4
@M04999:289:000000000-L3R54:1:1101:11942:7906 2:N:0:433
GACTACTCGGGTATCTAATCCTGTTCGCTCCCCACGCTTTCGTCCCTCAGCGTCAATCGGTATTTAGTAACCTGCCTTCGCCATCGGGGTTCTGTGTAATATCTATGCATTTCACCGCTACACTACACATTCCAGCTACTTCAATACTATTCAAGATTAACAGTATCAACGGCAGTTCTACAGTTAAGCTGCAGGTTTTCACCGCTGACTTATCAACCCGCCTACGGACCCTTTAAACCCAATAAATCCGGATAACGCTCGCATCCTCCGTATTACCGCGGCTGCTGGCACGGAGTTAGCC
+
CCCCCGGGGGGGGGGGGGGGGGGGGGGGGGGGGGGGGGGGGGGGG7FFGGGGGGGGGGGGGGGGGGCGGGGGGGGGGGGGG,CFGGGGGGGGGGGGGGGGGGGGGGGGGGGGGGGGGGGGGGGGGGGGGGGGGGGGGGGGGGGGGGGGGGGGGGGGGGGGGGGGGGGGGGD>EGGGFGFGGG+EFFGCFFGGGFGFFFGGFFFBFFEFFFF@@FFFFFFF>BAFF@9@BFFFFFCEFFDFD(5).79?=9@FFFFFDFFFFF1<;?BFF03:BFBAAF9>(499?>???F?(4(4<1):<4
@M04999:289:000000000-L3R54:1:1101:20276:7907 2:N:0:433
GACTACTGGGGTATCTAATCCTGTTCGCTACCCATGCCTTCGAACCTCAGTGTCAGTTACAGACCAGAGAGCCGCCTTCGCCACTGGTGTTCTTCCACATATCTACGCATTCCACCGCTACACATGGAGTTCCACTCTCCTCTTCTGCACTCAAGAAAAACAGTTTCAGCTGCACTTCCCCGGTTAAGCCGAGGGCTTTCACAGCTGACTTGTTCTCCCGCCTGCCTTCGCTTTACGCCCAATAAATCCGGACAACGCTTGCCACCTCCGTATTACCGCGGCTGCTGGCCCGTATGTAGCC
+
CCCCCGGGGGGGGGGGFGGEGGGGGGGGGEGGGFGFGGGGGGGFGGGGFFGGGGGGGGGGGGFFGFCGGGGGGEGGGGGGEGEGGGGGFGGFFFFGGGGGGFFGGGGGGGGFAFFGGGGGGGGGGDG8FFGGGGGGGFGGGGGGGGCDFGGGGGFFGDGGGGGGGGGG89ECFCDGFGFGGG6CG6DEDC@ECE*?FGGGFFFFFF4FDFF369=@EFF9?@25>(0@@=DFDF346?B:0083;CCC@60;BF74((4((44)48?180::2?4AA29;10(-()5>B((-432(64:A>
@M04999:289:000000000-L3R54:1:1101:21968:7919 2:N:0:433
GACTACACGGGTATCTAACCCTGTTTGCTCCCCACGCTTTCGCATCTCAGCGTCAGTATCTGTCCAGAAGGCCGCCTTCGCCACCGGTATTCCTCCACATCTCTACGCATTTCACCGCTACACGTGGAATTCTACCTTCCTCTACAATACTCCAGATAACCAGTTTTAAGTGCAGTTCCCAGGTTGAGCCCGGGGCTTTCACACCTAACTTAATTATCCGCCTACATGCCCTTTACGCCCAGTCATTCCGATTAACGCTCGCACCCTCCGTATTACCGCGGCTGCTGGCACGGAGTTAGCC
+
CCCCCGGGGGGGGGGGGGGGGGGGGGGGGGGGGGGGGGGGGGGDCGFGGGGGGGGGGGGGGGGGGGGGGGFGGGGGGGGGGGGGGGGGCFGGGGGGGGGGGGGGGGGGGGGGGGGGGGGGGGGGGCG:FGGGGGGGGGGGGGGFGFFGGGGGGGCFFCGGGGGFGGGGGGF8EFCFFGFGFGCFGFGFFGGCGCEGGGGGFFFFDFFFFEEFC6FCEFFFFFFFFBEFF3=@DFFC@;>EF(6@FCEE<;1?0(773>?FFB6;0:BFF6<0:2<AA<0(,-1;?>D:??BB099<?2<A?
@M04999:289:000000000-L3R54:1:1101:10420:7934 2:N:0:433
GACTACAGGGGTATCTAATCCTGTTCGCTCCCCACGCTTTCGTCCATCAGCGTCAATCGGTATTTAGTAACCTGCCTTCGCAATCGGGGTTCTGTGTAATATCTATGCATTTCACCGCTACACTACACATTCCAGCTACTTCAATACTATTCAAGATTAACAGTATCAACGGCAGTTCTACAGTTAAGCTGCAGGTTTTCACCGCTGACTTATCAACCCGCCTACGGACCCTTTAAACCCAATAAATCCGGATAACGCTCGCATCCTCCGTATTACCGCGGCTGCTGGCACGGAGTTAGCC
+
CCCCCGGGGGGGGGGGGGGGGGGGGGGGGGGGGGGGGGGGGGGGG7FGFGGGGGGGGGGGGFGGGGFFGGGGGGGGGGGDGGGGGGGGDGGGGGGGGGGGGGGGGEGGGGGGGGGGEGGGGGGGGGGGGGGGGFGGGGGGGGGCFGGGGGGGFGGGGCCGGGFGGGFGGGGCCEGGFGFGGFDGGGGGGGG,C8?CFGGGCCA>EFFFBCE7AFFFDFFFFBFAF=(>B>FFFFFFCEFFF0=;EFEEFF062?F8?@772468424)89(8(.2-9?6906BFF288<<?F6>0:?FBA4
@M04999:289:000000000-L3R54:1:1101:11585:7944 2:N:0:433
AGCGACTACCGGGGTATCTAATCCTGTTTGCTCCCCACGCTTTCGCATCTCAGCGTCAGTATCTGTCCAGAAGGCCGCCTTCGCCACCGGTATTCCTCCACATCTCTACGCATTTCACCGCTACACGTGGAATTCTACCTTCCTCTACAATACTCCAGATAACCAGTTTTAAGTGCAGTTCCCAGGTTGAGCCCGGGGCTTTCACACCTAACTTAATTATCCTCCTACATGCCCTTTACGCCCAGTCATTCCGATTAACGCTCGCACCCTCCGTATTACCTCGGCTGCTGGCACGGAGTTT
+
CCCCCGGGGG@FGGGGGGGGGGGGGGGGGGGGFGGGGGGGGGGGGGGGGGGGFGGGGGGGGGGGGGGGGGGGGGGGGGGGGGGGGGGGGFGGGGGGGGGGGGGGGGGGGGGGGGGGGGGGGGGGGGGGGGGFGGGGFGGGGGGGGGGGGGGGGGGGGDGE8DGGGGEGGGGGGGGGFFFGGGGGGGGGCFGGGGEGDGCGFFFFFFFFFFFFFFFFFFFFFF4=DFFE@F5@FFFFFFFEF;B;;EFFFFFFFBFF:ADBBFF;BFFFF?FFF???FFFF)8?<??F:??F?8?13(3,4)
@M04999:289:000000000-L3R54:1:1101:16693:7954 2:N:0:433
GGACTACTCGGGTATCTAATCCTGTTCGCTACCCATGCTTTCGAGCCTCAGCGTCAGTAACAGACCAGAGAGCCGCCTTCGCCACTGGTGTTCTTCCATATATCTACGCATTTCACCGCTACACATGGAGTTCCACTCTCCTCTTCTGCACTCAAGTCTCTCAGTTTCCGATGCTCTTCCTCAGTTAAGCTGAGGGCTTTCACATTCAGACTTAAAAGACCGCCTGCGCTCCCTTTACGCCCAATAAATCCGGACAACGCTTGCCACCTACGTATTACCGCGGCTGCTGGCACGTAGTTAC
+
CCCCCGGFGGGGGGGGGGGGGGGGGGGGGGGGGGGGGGGGGGGGGGGGGGGGGGGGGGGGGGGFGGGGGGGEFGGGGGGGGGGGGGGGGGGGGGGGGGGGGGGGGGGGGGGGGGGGGGGGGGGGGGG8AFGGGGGGGGGGGGGGGGGFGGGGGGGFGGGGGGGGGGGGGEGGGGGGFGFGGGF?FG:E9FFFGGGGGGGGFFFFFFFFFEEFFFFFECFCA==BDBDBFFFFFFFFCFDBBF0=8=<>EFFF9?>BF?(.8:8<:2??0:?01)-5ABA034(42037):B324:B<:A))
@M04999:289:000000000-L3R54:1:1101:20811:7987 2:N:0:433
TGCGACTACACGGGTATCTAATCCTGCTTGCTCCCCACGCTTTCGCATCTCAGCGTCAGTATCTTTCCAGAAGGCCGCCTTCGCCACCGGTATTCCTCCACATCTCTACGCATTTCACCGCTACACGTGGAATTCTACCTTCCTCTACAATACTCTAGTTAACCAGTTTTAAGTGCAATTCCTAGGTTGAGCCCAGGGCTTTCACACCTAACTTAATTATCCGCCTACATGCCCTTTACGCCCAGTCATTCCGATTAACGCTCGCACCCTCCGTATTACCGCGGCTGCTGGCACGGAGTT
+
CCCCCGGGGGGGGGGGGGGGGGGGGGGGGFGGGGGGGGGGGGGG7FGGGGGGEFGGEGGGGFGG,FCCFEGFF<FGGGGGGGGGGGGGEFGGGFGGGGGGGGGGFGGFFDGGGGGGFGGGGGGEGGGG<FGFGGGD,@FGGGDFGGCFGDB=ADGFDFFF==EFFGGGGGFCFD+EFGFGGGGG;DFG:?6EGGGF>>DGFFF9EFFEBFBFEFFACCFEC8>DF?@DFCEFEFFFFFF)6.:,3@EA?<EE;0;D?EC?;13366;9?FFF0,8BF2<<0124>9>:)8(:(.4((4<7
@M04999:289:000000000-L3R54:1:1101:5895:7988 2:N:0:433
GGACTACCGGGGTATCTAATCCTGTTTGCTACCCACGCTTTCGAGCATGAACGTCAGTGTTATCCCAGGAGGCTGCCTTCGCCATCGGTATTCCTCCACATCTCTACGCATTTCACTGCTACACGTGGAATTCTACCTCCCTCTGACACACTCTAGTTTGACAGTTTCAAATGCACGTCCCAAGTTGAGCTCGGGGATTTCACATCTGACTTATCTAACCGTCTGCGCTCGCTTTACGCCCAGTAATTCCGATTAACGCTCGCACCCTACGTATTACCGCGTCTGCTGGCACGTAGTTAGC
+
CCCCCGGGGGGGGGGGGGGGGGGGGGGGGGGGGGGGGGGGGGGGGGGGGGGGGGGGGGGGGGGGGGGGGGGGGGGGGGGGGGGGGGGGGGGGGGGGGGGGGGGGGGGGGGGGGGGGGGGGGGGGGGGGGGGGGGGGGGGGCFGGGGGGGGGGGGGGGGGGGFGGGGGGGGGGAFGGFGFGGGGGGGGFFFFGGGGDDDGGFFFFFFF8AEFFEFFFEFFFFFFFFE>FFFFFFFFFE<DEB<<E4??ECEF@?@DFF;017>BFFF?B(,(.4:24AA(7>09::>ADF0(<(4<<:)..4
@M04999:289:000000000-L3R54:1:1101:13908:8024 2:N:0:433
CTTTTGACTACAAGGGTATCTAATCCTGTTCGCTCCCCACGCTTTCGTCCATCAGCGTCAATCGGTATTTAGTAACCTGCCTTCGCAATCGGGGTTCTGTGTAATATCTATGCATTTCACCGCTACACTACACATTCCAGCTACTTCAATACTATTCAAGATTAACAGTATCAACGGCAGTTCTACAGTTAAGCTGCAGGTTTTCACCGCTGACTTATCAACCCGCCTACGGACCCTTTAAACCCAATAAATCCGGATAACGCTCGCATCCTCCGTATTACCGCGGCTGCTGGCACGGAGT
+
CCCCCGGGGGGGGGGGGGGGGGGGGGGGGGGGGGGGGGGGGGGGGGGGGGGGGGGGGGGGGGGGGGGGGGGGGGGGGGGGGGGGGGDEEGGGGGGGGGGGGFGGDGGGGGGGGGGGGGGGGGGGGFGGGGGGGGGGGGGGGGGGGGGGGGGGGGGGGGGGGGGGGGGGGGGGGGGGFDEGGGGGFGGGGGGGGFGGGGGGFFFFFFFFFFF9AFFFFFFFFFFFABFFFF@FFFFFFFFFEFFFFFFF@@EEC@F@DDDFFF>7?>BF?;BFA:>BF1?DD<B;609>>FF?:01<:9>0-
@M04999:289:000000000-L3R54:1:1101:4297:8056 2:N:0:433
TGGACTACTGGGGTATCTAATCCTGTTTGCTCCCCACGCTTTCGCATCTCAGCGTCAGTATCTGTCCAGAAGGCCGCCTTCGCCACCGGTATTCCTCCACATCTCTACGCATTTCACCGCTACACGTGGAATTCTACCTTCCTCTACAATACTCTAGTTAACCAGTTTTAAGTGCAATTCCTAGGTTGAGCCCAGGGCTTTCACACCTAACTTAATTATCCGCCTACATGCCCTTTACGCCCAGTCATTCCGATTAACGCTCGCACCCTCCGTATTACCGCGGCTGCTGGCACGGAGTTAC
+
CCCCCGGGGGGGGGGFGGGGGGGGGGGGGGGGGGGGGGGGGGGGGGGGGGGGGGGGGGGGGGGGGGGGGGGGGGGGGGGGGGGGGGFGGGEGGGGGGGGGGGGGGGGGGGGGGGGGGGGGGGGGGCEGFGGGGGGGGGGFGGGGGGDGGGGGFFGFGGGGGGGGGFGGGGGGGGGGFGFGGGGGFGGGGGGGGGGG6>FGFFA;EFFFEEFFFFFFABFEA4>@=)5:AEFEDFFFFE=E@(-2=8AFCC<;;1;?EE09;;BF;>BF:?FB<(4(6AAFF710-4<?F0??3:>1(-,))
@M04999:289:000000000-L3R54:1:1101:20592:8068 2:N:0:433
GTCCAGACTACCAGGGTATCTAATCCTGTTTGCTACCCACGCTTTCGAGCATGAACGTCAGTGTTATCCCAGGAGGCTGCCTTCGCCATCGGTATTCCTCCACATCTCTACGCATTTCACTGCTACACGTGGAATTCTACCTCCCTCTGACACACTCTAGTTTGACAGTTTCAAATGCACGTCCCAAGTTGAGCTCGGGGATTTCACATCTGACTTATCTAACCGTCTGCGCTCGCTTTACGCCCAGTAATTCCGATTAACGCTCGCACCCTACGTATTACCGCGGCTGCTGGCACGTAGT
+
CCCCCGGGGGGGGGGGGGGGGFGGGGGGGGGGGGFGGEGGGGGGGGGGGGGGGFFGGGGGGGGGGGGGGGGF@FEGGGGDGGGGGGGGGGGGGGGGGGGGGGGGGGGGGGGFGFGGGGGGGGGFGGGGGGGGGGGDGGFAFGGGGGGGCFGGGGGEFGGFGFGGCGG?ADFGEFGGFGFGGGGDGF8DFGGGGGFCGGDDFDFFFFFFFFCEEFFFFFFFFFEC=AA>@C=2-5@BFBBC82>>B(:@CEE36;@0;?DCF71<8(6;F>0<4<04723>A6((13990(),(1(50(,44
@M04999:289:000000000-L3R54:1:1101:17531:8073 2:N:0:433
GCGACTACTCGGGTATCTAATCCTGTTCGCTACCCATGCTTTCGCACCTCAGCGTCAGTTACAGACCAGAGAGCCGCCTTCGCCACTGGTGTTCTTCCATATATCTACGCATTCCACCGCTACACATGGAGTTCCACTCTCCTCTTCTGCACTCAAGAAAAACAGTTTCAGCTGCACTTCCCCGGTTAAGCCGAGGGCTTTCACAGCTGACTTGTTCTCCCGCCTGCGTTCGCTTTACGCCCAATCAATCCGGTCAACGCTTGCCACCTACGTATTACCGCGGCTGCTGGCACGTAGTTAC
+
CCCCCGGGGGGGGGGGGGGGGGGGGGGFFFGGGGGG@FGGGGGG,C:FGGGGGGGGDGGFCF,C,FFGGGFFGGGGGGGGGGGGGG@FGG8FGG<FGGGFGG<EGGGGGGGGGCFGGGGGGCGGGCF<A8,AFG9EGBDFGGGGGFGGC;DFGGD?GG,6D,@FEGFGGF8AFFFCBGFGFGFGGGG+32AF>:*;DCFGFFFFF4FFB=BEF4:AC8+8A(>@F9B0;@@0:?FFFF;E>B?/6(6)6<B>0((-52:9:::?B9?F:2?:7):?AA>:>(16>;:D)418<01(.:B2)
@M04999:289:000000000-L3R54:1:1101:11536:8080 2:N:0:433
GAGACTACAGTGGTATCTAATCCTGTTCGCTACCCATGCTTTCGAGCCTCAGCGTCAGTAACAGACCAGAGAGCCGCCTTCGCCACTGGTGTTCTTCCATATATCTACGCATTTCACCGCTACACATTGAGTTCCACTCTCCTCTTCTGCACTCAAGTCTCTCAGTTTCCGATGCTCTTCCTCAGTTAAGCTGAGGGCTTTCACATTCAGACTTAAAATACCGCCTTCGCTCCCTTTACGCCCAATAACTCCGGACAACGCTTGCCACCTACGTATTACCGCGGCTGCTTGCACGTAGTT
+
CCCCCGGGGG,CFGGGGGDDFGGGDGGG>FGG:FEFBCFGGGGGFGGGGGGGGGGGFGGGGGEEFFCFCFGD7FF@FGGGGFGGGGGGFGFGGGGEGGGGGGGGGGGFGGGFCFFGGGGGGGEGGFF,AFFFFGDFFGDGGDFGGGGGCGGGGGCD>EFFGGGGDFGGDD+@EC8AFGFGGGGGFGF8=,DFG,@++;CCCF?AFFFF7E7CEFFF*=+:>@=A>F)7>2>@BFDF=>CA=@>=>@7;*94@D6?B>DF918?278@@DF3>F?>AB<A2190(37>:))50),-::136
@M04999:289:000000000-L3R54:1:1101:28333:8117 2:N:0:433
AGGACTACCCGGGTATCTAATCCTGTTTGCTACCCACGCTTTCGAGCATGAACGTCAGTGTTATCCCAGGAGGCTGCCTTCGCCATCGGTATTCCTCCACATCTCTACGCATTTCACTGCTACACGTGGAATTCTACCTCCCTCTGACACACTCTAGTTAGACAGTTTCAAATGCACGTCCCAAGTTGAGCTCGGGGATTTCACATCAGACTTATCTAACCGTCTGCGCTCGCTTTACGCCCAGTAATTCCGATTAACGCTCGCACCCTACGTATTACCGCGGCTGCTGGCACGTAGTT
+
CCCCCGGGGGGGGGGGGGGGGGGGGGGGFGGGGGGGGGGGGGGGGGGGGGGGGGGGGGGGGGGGGGGGGGGGGGGGGGGGGGGGGGGGGGGGGGGGGGGGGGGGGGGGFGGGGGGGGGGGGGGGGGGGGGGGGGGFGGGGCEGGGGGGGGGGGGGGGGGGFGGGGFGGGGGGGGGGFGFGGGGGFFDCGGGGGGGGGGGDFAFFFFFFFFFFFFFFFFFFFFFFFDFF@@FFFDFF=CDFFFFFFEFEEFFFFDFFCCD6?DFFFFFFF<?642-8ABF6>>9>12<?>::(3<FF0:A
@M04999:289:000000000-L3R54:1:1101:22654:8122 2:N:0:433
CTCGACTACTGGGGTATCTAATCCTGTTCGCTACCCATGCTTTCGAGCCTCAGCGTCAGTAACAGACCAGAGAGCCGCCTTCGCCACTGGTGTTCTTCCATATATCTACGCATTCCACCGCTACACATGGAGTTCCACTCTCCTCTTCTGCACTCAAGAAAAACAGTTTCAGCTGCACTTCCCCGGTTAAGCCGAGGGCTTTCACAGCTGACTTGTTCTCCCGTCTGCGCTCGCTTTACGCCCAGTAATTCCGATTAACGCTCGCACCCTACGTATCACCGCGGCTGCTGGCACGTAGTTT
+
CCCCCGGGGGGFFGGGGGGGGGGGGGGGGGGGGGGGGGGGGGGGGEFGGGGGGGGGGGGGGGGGGFGGGGGGGGGGGGGGGGGGGGGGGGGGGGGGGGGGGGGGGGGGGGGGGGGGGGGGGGGGGGGGGGCFFGGGGGGGGGGGGGGGGGGGGGGGGGG?FFGGGGGGGGGGGGGGFGFGGGGGGGGGGGFGG5C7DGDGFFFFFFFFFFFFFFBFEFFFFF=B@D:E=@>@FF@FD3>AF>BD;E<CCEFFB1:<?FFFFFFFFFF>BBFF?<?BF2.246(79411>3:?722:3,,6)
@M04999:289:000000000-L3R54:1:1101:11315:8135 2:N:0:433
ATAGACTACCAGGGTATCTAATCCTGTTTGCTCCCCACGCTTTCGCATCTCAGCGTCAGTATCTGTCCAGAAGGCCGCCTTCGCCACCGGTATTCCTCCACATCTCTACGCATTTCACCGCTACACGTGGAATTCTACCTTCCTCTACAATACTCTAGTTAACCAGTTTTAAGTGCAATTCCTAGGTTGAGCCCAGGGCTTTCACACCTAACTTAATTATCCGCCTACATGCCCTTTACGCCCAGTCATTCCGATTAACGCTCGCACCCTCCGTATTACCGCGGCTGCTGGCACGGAGTTT
+
<CCCCGGGGGGGGGGGGGGGGGGGGGGGGGGGGGGGGGEEGGGGDGGGGGGGGGGGEEGGGGGGGGGGGGD<FDFGGGGGGGGGGGGGGCFGGGGGGGGGGGGGGGGGGGGGGGGGEGGGGGGGGGEGGGGGFGGGGGGGGGGGGGGG8EF=FGGGGGGGGGGGG6EFGFCGGG7EFFFGGGGGC8DFFG?GGGGG66D?FFF6FFFEFFCFFFFFECAEFE2@A@9B:E*5@DEFFEC52>26(8@4CCEFFD<D0))(67?>B97;???:02(4::>-((1199>FFB?F(.2(--(..
@M04999:289:000000000-L3R54:1:1101:3635:8143 2:N:0:433
CTTGACTACCCGGGTATCTAATCCTGTTCGCTACCCATGCTTTCGAGCCTCAGCGTCAGTAACAGACCAGAGAGCCGCCTTCGCCACTGGTGTTCTTCCATATATCTACGCATTTCACCGCTACACATGGAGTTCCACTCTCCTCTTCTGCACTCAAGTCTCTCAGTTTCCGATGCTCTTCCTCAGTTAAGCTGAGGGCTTTCACATTCAGACTTAAAAGACCGCCTGCGCTCCCTTTACGCCCAATAACTCCGGACAACGCTTGCCACCTACGTATTACCGCTGCCGCTGGCACGGAGTT
+
CCCCCFGEGGGGGGGGGGGGGGGGCFGGEFGD@FFFFGGGGFE<FF<CEGFCGGGECEGFGFGGGGGGGGGGGGGGGEEGGGFGGGDDFG?FGGGGGGGGGFGGEGFGFEDGEGGGGGGGGGGGGG:AFF8,ADF,4EFC8AA3AFFDGGFGGD=DC=:=37,,@3EGAF:ECC=6+=9AF@2@@CGGCGGG7AFDC?6DF6A>FFF>A@*;EFFFFA>C55B@>9@BFF>=@@=:B@EF@@@2;73;A)9<889096??F>FFFB:28?<:>::>9794--(((2((46>9:7)-((-,.
@M04999:289:000000000-L3R54:1:1101:3297:8156 2:N:0:433
GACTACTCGGGTATCTAATCCTGTTTGCTCCCCACGCTTTCGCATCTCAGCGTCAGTATCTGTCCAGAAGGCCGCCTTCGCCACCGGTATTCCTCCACATCTCTACGCATTTCACCGCTACACGTGGAATTCTACCTTCCTCTACAATACTCCAGATAACCAGTTTTAAGTGCAATTCCCAGGTTGAGCCCGGGGCTTTCACACCTAACTTAATTATCCGCCTACATGCCCTTTACGCCCAGTCATTCCGATTAACGCTCGCACCCTCCGTATTACCGCGGCTGCTGCCACGGAGTTAGCC
+
CCCCCGGGGGGGGGGGGGGGGFGGGGGGGGGGGGGEGGGGGGGGGGGGGCFGGGGGGGGGGGGGGGGGGGGFGGEGGGGGGGGGGGCFGGGGGGGGGGGFGFGGGGGGCFGGGFGGGGDGGGGGGGGGGDG9EDGGGGGGGFDGGGCFGGGCGCGFGGDGGGGFFGGFFGD:FFGGFGDFGGFGGE8DFF6CG5CDGGGGFFFFFFF4=CEEECFFFAA>F@?@BF9C=3:BF@FFFF9><?;@E37?EF0<034>?@?<49>BFFF?BFBF:749929F1962<??)()52-3,43))-2
@M04999:289:000000000-L3R54:1:1101:21245:8203 2:N:0:433
GACTACACGGGTATCTAATCCTGTTCGCTCCCCACGCTTTCGTCCATCAGCGTCAATCGGTATTTAGTAACCTGCCTTCGCAATCGGGGTTCTGTGTAATATCTATGCATTTCACCGCTACACTACACATTCCAGCTACTTCAATACTGTTCAAGATTAACAGTATCAACGGCAGTTCTACAGTTAAGCTGCAGGTTTTCACCGCTGACTTATCAACCCGCCTACGGACCCTTTAAACCCAATAAATCCGGATAACGCTCGCATCCTCCGTATTACCGCCGCTGCTGGCACGGAGTTAGCC
+
CCCCCGGGGGGGGGGGGGGGGGGGGGGGGGGGGGGGGGGGGGGGGGGGGGGGGGGGGGGGGGGGGGGGFGGGGGGGGGGDGGGGGGGGGGGGGGGGGGGGCGGGGGGGGGGGGGGGGGGGGGGGGGGGGGGGGGGGGGGGGGFGGGGGGGGGGGFGGGGGGGGGGGGFGGGGGDDGFGFGGGGGGGGGGGDGGEGGGGGGFFF>EFFFFFFAECFFFFFAFBDDF2=@FFFFF34?<E@FF0=;);?EE0>0,6@E;>F;9916(34400:?:7AFB(4(-79BFB>:BF<?>F6:<F<45
@M04999:289:000000000-L3R54:1:1101:6922:8204 2:N:0:433
ATGACTACTCGGGTATCTAATCCTGTTTGCTCCCCACGCTTTCGCATCTCAGCGTCAGTATCTGTCCAGAAGGCCGCCTTCGCCACCGGTATTCCTCCACATCTCTACGCATTTCACCGCTACACGTGGAATTCTACCTTCCTCTACAATACTCCAGATAACCAGTTTTAAGTGCAGTTCCCAGGTTGAGCCCGGGGCCTTCACACCTAACTTAATTATCCGCCTACATGCCCTTTACGCCCAGTCATTCCGATTAACGCTCGCACCCTCCGTATTACCGCGGCTGCTGGCACGGAGTT
+
CCCCCGGGGGGGGGGGGGGGGGGGGGGGGGGGGGGGGGGGGGGGGGGGGGGGGGGGGGGGGGGGGGGGGGGGGGGGGGGGGGGGGGGGGG7FGGGGGGGGGGGGGGGGGGGGGGGGGGGGGGGGGGGGGGGGGGGGGGGGGGGGGGGGGGGGGGGGCGGGGGGGGGGGGGGGGGGGFGFGGGGGGGGGGGGGGGGGGGGGFFFFFFFFFFFFFFFFEFFFFDFFFFFFCEBEFFD@FFDFFFF?EEEFEFE;DD0?EE@06?BFFFFF?F:6???04AAFFF6>F6?BF:<?F:;6>42
@M04999:289:000000000-L3R54:1:1101:21727:8213 2:N:0:433
ATAGACTACAAGGGTATCTAATCCTGTTCGCTCCCCACGCTTTCGTCCATCAGCGTCGATCGGTATTTAGTAACCTGCCTTCGCAATCGGGGTTCTGTGTAATATCTATGCATTTCACCGCTACACTACACATTCCAGCTACTTCAATACTATTCAAGATTAACAGTATCAACGGCAGTTCTACAGTTAAGCTGCAGGTTTTCACCGCTGACTTATCAACCCGCCTACGGACCCTTTAAACCCAATAAATCCGGATAACGCTCGCATCCTCCGTATTACCGCGGCTGCTGGCACGGAGTT
+
CCCCCGGGGGGGGGGGGGGGGGGGGGGGGGGGGGGGGGGGGGGGGGGGGGGGGGGGGGGGGGGGGGGGGGGGGGGGGGGGGGGGGGGGGGGGGGGGGGGGGGGGGGGGGGGGGGGGGGGGGGGGGGGGGGGGGGGGFAFGGGGGGGGGGGGGGGGGAFGGGGGGGGGGGGGGGGGGFGFGGGGGGGGGGGGGGGGGGGGGFFFFFFFFFFFFFFFFFFFFFA=AFFDF?9=BFFF@EECFFFFDFF;EEFFFFF18@FFF>:?BFB:>FFFF>:1<BAF<?>B>99>BFFFB?33919?F
@M04999:289:000000000-L3R54:1:1101:13937:8220 2:N:0:433
AGACTACCCGGGTATCTAATCCCATTTGCTCCCCTAGCTTTCGTCTCTCAGTGTCAGTGTCGGCCCAGCAGAGTGCTTTCGCCGTTGGCGTTCTTTCCGATCTCTACGCATTTCACCGCTCCACCGGAAATTCCCTCTGCCCCTACCGTACTCCAGCTTGGTAGTTTCCACCGCCTGTCCAGGGTTGAGCCCTGGGATTTGACGGCGGACTTAAAAAGCCACCTACAGACGCTTTACGCCCAATCATTCCGGATAACGCTTGCATCCTCTGTATTACCGCGGCTGCTGGCACAGAGTTAGC
+
@CCCCGGGGGGGGGGGGGGGGGGGGGGGGGGGGGGGGGGGGGGGGDGGGFGGGGGGGGGGGEDGGGGGGGGGGFFGGGGGGGGGGGGGGGGGGGGGGGGGGGGGGGGFGGGGGGGGGGGGGGGGGDCGGGGGGGGGGGDGGGGGGGGGGFGGGGGGGGGGGGEGGGGGGGGGCGGGFGFGGGGDGGC6DFGGGGGGGGGGFFF?>A>D;B;EEFF=@EFFFFFF(53=EF>9?FFBB?:EB<8:07A9AA?92:BA<:;BFBF244:).58B2<A<BBBF09913:?0::()(.8(:<244
@M04999:289:000000000-L3R54:1:1101:5689:8228 2:N:0:433
TGACTACCGGGGTATCTAATCCTGTTCGCTCCCCACGCTTTCGTCCATCAGCGTCAATCGGTATTTAGTAACCTGCCTTCGCAATCGGGGTTCTGTGTAATATCTATGCATTTCACCGCTACACTACACATTCCAGCTACTTCAATACTATTCAAGATTAACAGTATCAACGGCAGTTCTACAGTTAAGCTGCAGGTTTTCACCGCTGACTTATCAACCCGCCTACGGACCCTTTAAACCCAATAAATCCGGATAACGCTCGCATCCTCCGTATTACCGCGGCTGCTGGCACGGAGTTAGC
+
CCCCCGGGGGGGGGGGGGGGGGGGGGGGGGGGGGGGGGGGGGGGGGGGGGGGGGGGGGGGGGGGGGGGGFGGGGGGGGGGGGGGGGGGGGGGGGGGGGGGGGGGGGGGGGGGGGGGGGGGGGGGGGGGGGGGGGGGGGGGGGGGGGGGGGFGGGGFGGGGGGGGGGGGGGGGGGGGFGFGGGGGGGGGFFGGGGFDFCFGFCEFEDEFFFFEFFFFFFFDFFFFFFF@D@F?F@F<E<AFD<DF@EE3<E>BFFFFFFB?B>BBBF342?BB:0:BFAF;9>B69B?F70:?B01;:?FF<
@M04999:289:000000000-L3R54:1:1101:20231:8233 2:N:0:433
CTTTTGACTACTCGGGTATCTAATCCTGTTTGCTCCCCACGCTTTCGTATCTCAGCGTCATTATCTGTCCAGTCGGCCGCCTTCGCCACCGGTATTCCTCCACATCTCTACGCCTTTCACCGCTACACGTGGAATTCTACCTTCCTCTCCAATACTCCAGTTAACCAGTTTTAAGTGCAGTTCCCTGGTTGAGCCCGGGTCTTTCACACCTAACTTAATTATCCGCCTACATGCCCTTTACGCCCAGTCCTTCCGATTAACGCTCCCACCCTCCGTATTACCGCGCCGGCTGGCACGGAGT
+
88@6A@,66,;@;;B@FG6,,,,-;,EF@FE@E6,C6F@++C766C@,66,C,,,,@F7@,,6CFGDCC,@F,,B+@:+@+4,,4,8FFEC+8FGGGGGG=FC<:9,,4E<@B+AF5,44,4+>F@CF7AFC+,@8ED8EGG,=,,@,,,,,,,,,,@DC,,@,3===22,@3,+7+9<B:+9<,,<+5::67DC50***<0++3+4B):=2:A@+>BA*=4C4(:5(6B.44)7(.5)1./3.(3(6@).)7(672((.939::(442(,3((4(,4(4).((4(,(412906<?(290(
@M04999:289:000000000-L3R54:1:1101:6667:8246 2:N:0:433
GATGGACTACTAGGGTATCTAATCCTGTTTGCTCCCCACGCTTTCGCATCTCAGCGTCAGTATCTGTCCAGAAGGCCGCCTTCGCCACCGGTATTCCTCCACATCTCTACGCATTTCACCGCTACACGTGGAATTCTACCTTCCTCTACAATACTCCAGATAACCAGTTTTAAGTGCAATTCCCAGGTTGAGCCCGGGGCTTTCACACCTAACTTAATTATCCGCCTACATGCCCTTTACGCCCAGTCATTCCGATTAACGCTCGCACCCTCCGTATTACCTCGGCTGCTGGCACGGAGTT
+
CCCCCGGDGGGGGGGGGGGGGGGGGGGGGGGGGGGGGGGGGGGGGGGGGGGGGGGGGGGGGGDGGGGGGGGGGGGGGGGGGGGGGGGGGGGGGGGGGGGGGGGGGGGGGGGGGGGGGGGGGGGGGGGGGGGGGGGGGGGGGGGGGGGGGGGGGGGGGGGGGGGGGGGGGFGGGGGGFGFGGGGFFGGGGGGGGGGGGGGGFFFFFFFFFFFEFFFFE9FFFEEDFDFFFEFEE@BF@@9F?;9@D;;@AECECEF0?D9C?9?FF>;99BFFFF660:BFF))36339BD:B:?<00(4?8
@M04999:289:000000000-L3R54:1:1101:15684:8256 2:N:0:433
CGGACTACCGGGGTATCTAATCCTGTTCGCTCCCCACGCTTTCGTCCATCAGCGTCAATCGGTATTTAGTAACCTGCCTTCGCAATCGGGGTTCTGTGTAATATCTATGCATTTCACCGCTACACTACACATTCCAGCTACTTCAATACTATTCAAGATTAACAGTATCAACGGCAGTTCTACAGTTAAGCTGCAGGTTTTCACCGCTGACTTATCAACCCGCCTACGGACCCTTTAAACCCAATAAATCCGGATAACGCTCGCATCCTCCGTATTACCGCGGCTGCTGGCACGGAGTT
+
CCCCCGGGGGGGGGGGGGGGGGGGGGGGGGGGGGGGGGGGGGGGGGGGGGGGGGGGGGGGGGGGGGGGGGGGGGGGGGGGGGGGGGGGGGDGGGGGGGGGGGGGGGGGGGGGGGGGGGGGGGGGGGGGGGGGGGGGEFGGGGGGGDFGGGDGGGGGGFGDFFGGGFGGGEGGGGGGEGFGGFGGGGGGFFGGGGFGGGGGFFFFFFEFBFFFFFFFFFFFF=@BDFFF?2;BFFFFFECFFFF0==EEEFFFFFFFBD:>?FFFFFB0?D7>F?<FBFFB>0>F;0:DFFFFF:01-8?
@M04999:289:000000000-L3R54:1:1101:4820:8295 2:N:0:433
GACTACTGGGGTATCTAATCCTGTTTGCTACCCACGCTTTCGAGCATGAACGTCAGTGTTATCCCAGGAGGCTGCCTTCGCCATCGGTATTCCTCCACATCTCTACGCATTTCACTGCTACACGTGGAATTCTACCTCCCTCTGACACACTCTAGTTTGACAGTTTCAAATGCACGTCCCAAGTTGAGCTCGGGGATTTCACATCTGACTTATCTAACCGTCTGCGCTCGCTTTACGCCCAGTAATTCCGATTAACGCTCGCACCCTACGTATTACCGCGGCTGCTGGCACGTAGTTAGCC
+
CCCCCGGGGGGGEGGGGGGGGGGGGGGGGGGGFGGGGGGFGGGGGGGGGGGGGGGGGGFGGGGFGGGGGGGGGGGGGGGGGGGGGGGGGGGFGGGGGGGGGGGGGGGGGG@FGFGGGGGGGGGGGGGGFGFGGGGGFGGGGGGGGGGGGGGGGGGFGGGGGGGGCFGDFFGGGGGGFG>>=DGGGGGGGEEGGGGGDFGGFFFFFFFFF@EFFF>CEFFF9@FFFAB>=B@==FFF?FFE9;EEFFE?C@;6?1).(6;@FB;99<<0.,.3<B><>0;B624>??:8028<61<?A)--)
@M04999:289:000000000-L3R54:1:1101:18576:8329 2:N:0:433
CTGACTACAGGGGTATCTAATCCTGTTCGCTACCCATGCTTTCGAGCCTCAGCGTCAGTAACAGACCAGAGAGCCGCCTTCGCCACTGGTGTTCTTCCATATATCTACGCATTTCACCGCTACACATGGAGTTCCACTCTCCTCTTCTGCACTCAAGTCTCTCAGTTTCCGATGCTCTTCCTCAGTTAAGCTGAGGGCTTTCACATTCAGACTTAAAAGACCGCCTGCGCTCCCTTTACGCCCAATAAATCCGGACAACGCTTGCCACCTACGTATTACCGCGGCTGCTGACACGTAGTTT
+
CCCCCGGGGGGGGGGGGGGGGGGGGGGGEGGGGGGGGGGGGGGGGGGGGGGGGGGGGEGGGGGGGGGGFGGGGGGGGGGGGGGGEGGGGGGGGGGGGGGGGGGGGGGGCGGGGGGGGGGGGGGGGGGCFFGGGGGGGGGGGGGGGGGGGGGGGGGGGGGGGGGGGGGGGGEEGEGGFGFGGGGGCGGGGCGGGGFFDDGGFFCFFFFFFEFFFFFFEFF9FCBBFFBD222@@BFEFCE4?F;??DE39CEFF>;@FFF>BF?6?748?B??14?A?AAB?B;>>69?B:AF?>1:7(49)
@M04999:289:000000000-L3R54:1:1101:4580:8340 2:N:0:433
GTGACTACTGGGTATCTAATCCTGTTTGCTCCCCACGCTTTCGCATCTCAGCGTCAGTATCTGTCCAGAAGGCCGCCTTCGCCACCGGTATTCCTCCACATCTCTACGCATTTCACCGCTACACGTGGAATTCTACCTTCCTCTACAATACTCCAGATAACCAGTTTTAAGTGCAATTCCCAGGTTGAGCCCGGGGCTTTCACACCTAACTTAATTATCCGCCTACATGCCCTTTACGCCCAGTCATCCCGATTAACGCTCCCACCCCACGTATTACCGCCTCTTCTGGCACGGTGTGAGC
+
CC8ACDFFFGGFGGEGGGGGGG9AFG9EFEFGFCFGFGGGGGDGD,@@CEFGC:CCEGGFCG,CFADFGCFFG<FGGGGGGGB@:FGDFCFFGGFGGGE<5E?EF9F<EGGGGCAFG4=BEGGG@FGFGDGEFGFG,4@FGGGGCDDDDGGGF8EGAEFGG,@FGGGGGGGA=DCFFGFGFG?6BFF6EF?FE+@*<?*08B;9A39A)<C*9BA>/4B?555>DB;6*8>5B=)8@17)3;0/))1)./63((()9(60:(3(:6:((-4:75().660(--()-).)4()(,((-,).(
@M04999:289:000000000-L3R54:1:1101:14856:8387 2:N:0:433
TGACTACAGGGGTATCTAATCCTGTTCGCTCCCCACGCTTTCGTCCATCAGCGTCAATCGGTATTTAGTAACCTGCCTTCGCAATCGGGGTTCTGTGTAATATCTATGCATTTCACCGCTACACTACACATTCCAGCTACTTCAATACTATTCAAGATTAACAGTATCAACGGCAGTTCTACAGTTAAGCTGCAGGTTTTCACCGCTGACTTATCAACCCGCCTACGGACCCTTTAAACCCAATAAATCCGGATAACGCTCGCATCCTCCGTATTACCGCGGCTGCTGGCACGGAGTTAGC
+
CCCCCGGGGGGGGGGGGGGGGGGGGGGGGGGGGGGGEGGGGGGGGGGGGGGGGGGGGGGGGGGGGGGFGGGGGGGGGGGGGGGGGGGGGGGGGGGGGGGFFFGGGGGGGGGGGGGGGGGGEGGGGGGGGGGGGGGGGGGGGGGGGGGGGGGGGGGCDFGGGGGFG@FGGFFC>EGGFGFGGGGGGGGGGFGGGGEGGGGGFFFFFEFFBDFFEFFFEFFF>ABF=D99@FFFFFFFEFFFFFF@EEFFFF9>@DFFF;@<@FFFFF:?BF;6?FFFFA09>09;><??>6(43(((4<2<5
@M04999:289:000000000-L3R54:1:1101:25805:8408 2:N:0:433
CTATTGACTGCACGGGTATCTAATCCCGTTTGCTCCCCTAGCTTTCGTCTCTCAGTGTCAGTGTCGGCCCAGCAGAGTGCTTTCGCCGTTGGTGTTCTTTCCGATCTCTACGCATTTCACCGCTCCACCGGAAATTCCCTCTGCCCCTACCGTACTCCAGCTTGGTAGTTTCCACCGCCTGTCCAGGGTTGAGCCCTGGGACTTGACGGCGGACTTACAAAGCCACCTACAGACGCTTTACGCCCAATCATTCCGGATAACGCTTGCATCCTCTGTATTACCGCGGCTGCTGGCACAGAGT
+
CCCCCGGGGGGGGGGGGGGGGGGGGGGGGGGGGGGGGGGGGGGGGGGGGGGGGGGGGGGGGGGGGGGGGGGFGGGGGGFGGGGGGGGGGGGGGGGGGGGGGGGGGGGGGGGGGGGGGGGGGGGGGGGGGGGGGGFFGGGGGGGGFGFGGGGGGDGGGGGGGGGGGGGGGGGGGGGGEGEGG:FFC??EFGGGFGGGGFGCF6A4*9F?@>B(6>E4>+;6A1;DDDF8@F@@FF6>:BFFFBB>FF::7?ADFFBF?::BDFFFB01<DFB))-8>>FFAF<:1;6>>FFFF78(533056
@M04999:289:000000000-L3R54:1:1101:7472:8416 2:N:0:433
CGCGACTACACGGGTATCTAATCCTGTTTGCTCCCCACGCTTTCGCATCTCAGCGTCAGTATCTGTCCAGAAGGCCGCCTTCGCCACCGGTATTCCTCCACATCTCTACGCATTTCACCGCTACACGTGGAATTCTACCTTCCTCTACAATACTCTAGTTAACCAGTTTTAAGTGCAATTCCTAGGTTGAGCCCAGGGCTTTCACACCTAACTTAATTATCCGCCTACATGCCCTTTACGCCCAGTCATTCCGATTAACGCTCGCACCCTCCGTATTACCGCGGCTGCTGGCACGGCGTTT
+
CCCCCGGGGGGGGGGGGGGGGGGGGGGGGGGGGGGGGGGGGGGGGGGGGGGGGGGGGGGGGGGGGGGGGGGGGGGGGGGGGGGGGGGGGGGGGGGGGGGGGGGGGGGGGGGGGCGGGGGGGECCGGEGGGGGGGGGGGGGGGGGGGGGGFGCFDGGGAGGGGGFDGEFGGGGGGGGFGFGGGGFFGGGGGGGGGGGGGGGFFFCFFFFFFEBEFFAEFFFFE@F@F@F@CFEEBFFFFFFF>26?=@>EFFFF0?;DFC?>FF>F>;9BBFF02::?2<9(1(4;>FFF0,-(,,((-4((
@M04999:289:000000000-L3R54:1:1101:18280:8429 2:N:0:433
GGACTACAGGGGTATCTAATCCTGTTCGCTACCCATGCTTTCGAACCTCAGCGTCAGTTACAGACCAGAGAGCCGCCTTCGCCACTGGTGTTCTTCCATATATCTACGCATTCCACCGCTACACATGGAGTTCCACTCTCCTCTTCTGCACTCAAGAAAAACAGTTTCAGCTGCACTTCCCCGGTTAAGCCGAGGGCTTTCACAGCTGACTTGTTCTCCCGCCTGCGTTCGCTTTACGCCCAATAAATCCGGACAACGCTTGCCACCTACGTATTACCGCGGCTGCTGGCACGTAGTTAGC
+
CCCCCGGGGGGGGGGGGGGGGGGGGGGGGGGGGGGGGGGGGGGGGGGGGGGGGGGGGGGGGGGGGGGGGGGEGGGGGGGGGGGGGGGGGGGGGGGGGGGGGGGGGGGFGGGGGGGGGGGGGGGGEFGFCFGGGGGGGGGGGGGGGGGGGGGGGGGGFFFGGGGGGGGGGDFGGGFGF?DFGGGDGEDCFGG6:?EGGGGGFFFF4FFABDE?EFFFFFFBA@FFBFF@DF@9;;DCCFFEFF7@EFFEFEFF1(921>BFFFF?A?BFFFFFFFFFFF07>049;<>?FFFFFBF?F<A)-
@M04999:289:000000000-L3R54:1:1101:6070:8432 2:N:0:433
ATCTGACTACTCGGGTATCTAATCCTGTTTGCTCCCCACGCTTTCGCATCTCAGCGTCAGTATCTGTCCAGAAGGCCGCCTTCGCCACCGGTATTCCTCCACATCTCTACGCATTTCACCGCTACACGTGGAATTCTACCTTCCTCTACAATACTCCAGATAACCAGTTTTAAGTGCAGTTCCCAGGTTGAGCCCGGGGCTTTCACACCTAACTTAATTATCCGCCTACATGCCCTTTACGCCCAGTCATTCCGATTAACGCTCGCACCCTCCGTATTACCGCGGCTGCTGGCACGGAGTT
+
CCCCCGGGGGGGGGGGGGGGGGGGGGGGGGGGGGGGGGGGGGGGGGGGDGGGGGGGGGGGGGGGGGGGGGGGGGGGGGGGGGGGGGGGGGGGGGGGGGGGGGGGGGGGGGGGGGGGGGGGGGGGGGGGGGGGGGGGGGGGGGFGGGGGGGGGGGGGGGFGGDEGGGGGGGGGGGGGFGFGGGGGGGGGGGGGGGGGGGGGFFFFFFFFFFFFFFFFFFFFFEFFFFFFFFFFFE@FFFFFFF>BFFFEFFFFFEFFFDEED;FFBFFBB<?B<B?FF?>FFFBFF>09?B0>B?FB>>9?:
@M04999:289:000000000-L3R54:1:1101:5431:8443 2:N:0:433
CAGGGACTACAGGGGTATCTAATCCCATTTGCTCCCCTAGCTTTCGTCTCTCAGTGTCAGTGTCGGCCCAGCAGAGTGCTTTCGCCGTTGGTGTTCTTTCCGATCTCTACGCATTTCACCGCTCCACCGGAAATTCCCTCTGCCCCTACCGTACTCCAGCTTGGTAGTTTCCACCGCCTGTCCAGGGTTGAGCCCTGGGATTTGACGGCGGACTTAAAAAGCCACCTACAGACGCTTTACGCCCAATCATTCCGGATAACGCTTGCATCCTCTGTATTACCTCGGCTGCTGGCACAGAGTT
+
CCCCCGGGGGGGGGGGGGGGGGGGGGGGGGGGGGGGGGGGGGGGGGFGGGGGGGGGFGGGGGGGFFGGGFGGGGGGGGGGGGGGDGGGGGGGGGGGGGGGGGGGGGGGGGGGGGGGGGGGGGGGGGGGGEEG@GGGGGGGGGGGGGGGCGGGGGGGGGGGGGGGGGGGGFGGGGGGFCDGGFDFGGGGGGCGGGGGCFFFFFFFFFF9=2>9;E=:>++7:18@D<D@EEEED@>BB?BF?BFB?:7??ABFBF9(8?A?6>BF:().6:8AABDDB2<2--521212<:>7:0<?1(().
@M04999:289:000000000-L3R54:1:1101:11696:8462 2:N:0:433
AATAGACTACCGGGGTATCTAATCCTGTTTGCTCCCCACGCTTTCGCATCTCAGCGTCAGTATCTGTCCAGAAGGCCGCCTTCGCCACCGGTATTCCTCCACATCTCTACGCATTTCACCGCTACACGTGGAATTCTACCTTCCTCTACAATACTCCAGATAACCAGTTTTAAGTGCAGTTCCCAGGTTGAGCCCGGGGCTTTCACACCTAACTTAATTATCCGCCTACATGCCCTTTACGCCCAGTCATTCCGATTAACGCTCGCACCCTCCGTATTACCGCGGCTGCTGGCACGGAGTT
+
CCCCCFGGGGGGGGGGGGGGGGGGGGGGGGGGGGGGGGGGGGGGGFGGGGGGGGGGGGGGGGGGGGGGGGGGGGFGGGGGGGGGGGGGGGDGGGGGGGGGGGGGGGGGGGFGDGGGGGGGGGGGGGGGGGGECFGGGGGGGGGGGGGGGGFGGGGGGG?CGFGGGGGGGGGGGFGGFGFGGGGGGFGGGGGFGGGDGDGDFFFFFFFFFFFEFFFA=FFEFFE=FFFFFFFFFEFFFFEFFDFFF?EFFFFCFE:B?F<A1>:?0>BB9?FFB><:?BFF<2>F>;>FFF70<0<:B>BF?
@M04999:289:000000000-L3R54:1:1101:6840:8464 2:N:0:433
GGACTACACGGGTATCTAATCCTGTTCGCTCCCCACGCTTTCGTCCATCAGCGTCAATCGGTATTTAGTAACCTGCCTTCGCAATCGGGGTTCTGTGTAATATCTATGCATTTCACCGCTACACTACACATTCCAGCTACTTCAATACTATTCAAGATTAACAGTATCAACGGCAGTTCTACAGTTAAGCTGCAGGTTTTCACCGCTGACTTATCAACCCGCCTACGGACCCTTTAAACCCAATAAATCCGGATAACGCTCGCATCCTCCGTATTACCGCGGCTGCTGGCACGGAGTTAGC
+
CCCCCGGGGGDGGGGGGGGGGGGGGGGGGGGGGGGGGGGGGGGGGGGGGGGGGGGGEGGGGGGGFCFGGGGGGGGGGGGGGGGGGGGGGGCFGGGGGGGGGGGGDFGFGGGGGFGGGGGGGGGGGGGGGGGGGGGGGGGGGGGGGGGGGGGGGGGG9EFGGGGGGGGGGGGGEGGGFFFGGGGDDGCDFFFGGGGGFGFF@F6FDFFFFFCFEFFFFFAAEAF=@D?@?@BFD=@EFF@A?FF@@AFFEE>BFFFEFDBFFFFFBFB?BBFFB7:AFAB0((479:)84(,<:90(((654
@M04999:289:000000000-L3R54:1:1101:19788:8477 2:N:0:433
TTTCAGACTACCAGGGTATCTAATCCTGTTCGCTCCCCACGCTTTCGTCCATCAGCGTCAATCGGTATTTAGTAACCTGCCTTCGCAATCGGGGTTCTGTGTAATATCTATGCATTTCACCGCTACACTACACATTCCAGCTACTTCAATACTATTCAAGATTAACAGTATCAACGGCAGTTCTACAGTTAAGCTGCAGGTTTTCACCGCTGACTTATCAACCCGCCTACGGACCCTTTAAACCCAATAAATCCGGATAACGCTCGCATCCTCCGTATTACCGCGGCTGCTGGCACGGAGT
+
CCCCCGGGGGGGGGGGGGGGGGGGGGGGGGGGGGGGGGGGGGGGGGGGGGGGGGGGGGGGGGGGGGGGGGGGGGGGGGGGGGGGGGGGGGGGGGGGGGGGGGGGGGGGGGGGGGGGGGGGGGGGGGGGGGGGGGGGGGGGGGGGGGGGGGGGGGGGGGGGGGGGGGGGGGGGGGGGDGFGGGGGGGGGGGGGCGGGGGGGFFFFFFFFFBFFFFFFFFFFFFFDBFFF?FF>DFFFFFFFFFFDFFDFFFFFF8>@D@@FFDFFFBFFBBF>D<;?F?FFF<19>BFFFFF>?FB>?F>94
@M04999:289:000000000-L3R54:1:1101:9164:8495 2:N:0:433
GACTACTGGGGTATCTAATCCTGTTCGCTACCCATGCTTTCGAACCTCAGCGTCAGTTACAGACCAGAGAGCCGCCTTCGCCACTGGTGTTCTTCCATATATCTACGCATTCCACCGCTACACATGGAGTTCCACTCTCCTCTTCTGCACTCAAGAAAAACAGTTTCAGCTGCACTTCCCCGGTTAATCCGAGGGCTTTCACAGCTGACTTGTTCTCCCGCCTGCGTTCGCTTTACGCCCAATAAATCCGTACAACGCTTGCCACCTACGTATTACCGCGGCTGCTGGCACGTAGTTAGCC
+
CCCCCGGGGGCFGGGGGGGGGGGGGGGGGGGGGGGGGGGGGG8FFGFGGGGGGGGDGGGGGGGGGGFGF@CFGGGGGGGG>FCFGGFFFGDGGGGGGGGGFGGGGGFEGGFGEFGGGGGGGGGDF=8<<FGGGGGGGGGGGGGGGGGFFGGGGGD8>DFGGFEFFGGGGGGGGGGGFGFCGGGEGE7,@F8E+;>CGGGGFFFFFFA>BFFFCFFFEAFFF=@=B>DFF1;F@14>11>DF0;@<E?EF>(6;:AF6>?02:3<<BB7:(4247<AAF9>(9>F6:)32(.3<BF8).-6.
@M04999:289:000000000-L3R54:1:1101:25638:8509 2:N:0:433
GTGACTACAGGGGTATCTAATCCTGTTCGCTCCCCACGCTTTCGTCCATCAGCGTCAATCGGTATTTAGTAACCTGCCTTCGCAATCGGGGTTCTGTGTAATATCTATGCATTTCACCGCTACACTACACATTCCAGCTACTTCAATACTATTCAAGATTAACAGTATCAACGGCAGTTCTACAGTTAAGCTGCAGGTTTTCACCGCTGACTTATCAACCCGCCTACGGACCCTTTAAACCCAATAAATCCGGATAACGCTCGCATCCTCCGTATTACCGCGGCTGCTGGCACGGAGTT
+
CCCC8EFFFFFGGGGGFGGGGGGGGGGGGGGGGGGGGGGGGGGGGGGGGGGGGGGGGGGFGDGEFGFGGGGGEGGGGGGCFFGEEDFFGGGGFGGGFGGGGGG9FFGGGGGGGGFFGFGCEGGGGGGGGGGGGGGGGGGFGFGGGGGGGGGGGGGGCGGGGGGGGGCGGGGGGGGGFCDGGGGGGGGG:CFGGGGGGGGGFFFFFBFFFFFFEFACEFADFFB>DFF?5=B@FFB;:C);=;;1=;E3?EFF0?@FEEDF?0,4;?>FBBBB:?F0<A<?>;>BF6?FF>B0>1(4(41
@M04999:289:000000000-L3R54:1:1101:20408:8521 2:N:0:433
GTGGGACTACTAGGGTATCTAATCCTGTTTGCTCCCCACGCTTTCGCATCTCAGCGTCAGTATCTGTCCAGAAGGCCGCCTTCGCCACCGGTATTCCTCCACATCTCTACGCATTTCACCGCTACACGTGGAATTCTACCTTCCTCTACAATACTCTAGTTAACCAGTTTTAAGTGCAATTCCTAGGTTGAGCCCAGGGCTTTCACACCTAACTTAATTATCCGCCTACATCCCCTTTACGCCCAGTCATTCCGATTAACTCTCGCACCCTCCGTCTTACCCCGGCTGCTGCTACGGGTTT
+
CCC?C8CF@FFFFFFFFGGGE<<F@FFGGGGGGGEGCFFGFFGECCBEGGGGGGFGEGDEF9FFFFEFFG<EFAFEACFCFCFEGGGGGEGGGCFGDFGGGGGGG<FFEGGGDGGFFGFGGEGCFFBCDGGEFD@CEAFGGGCGFG8A;ECFFFE=FDFGAEECDDF9=FGFGC=CDF+??FDGGGE9EFG6C?CD9C6>:>5CFAEF):5):99A5B+>F<*):5<ABF4*8(>B:@6+-8-(/(/=>CCFF@;<2244)7?E0(,.,6<?34((.--:.(((((-,3:?33-5(((-,-
@M04999:289:000000000-L3R54:1:1101:13200:8531 2:N:0:433
GACTACTGGGGTATCTAATCCTGTTTGCTCCCCACGCTTTCGCATCTCAGCGTCAGTATCTGTCCAGAAGGCCGCCTTCGCCACCGGTATTCCTCCACATCTCTACGCATTTCACCGCTACACGTGGAATTCTACCTTCCTCTACAATACTCCAGATAACCAGTTTTAAGTGCAGTTCCCAGGTTGAGCCCGGGGCTTTCACACCTAACTTAATTATCCGCCTACATGCCCTTTACGCCCAGTCATTCCGATTAACGCTCGCACCCTCCGTATTACCGCGGCTGCTGGCACGGAGTTAGCC
+
CCCCCGGGGGGGGGGGGGGGGGGGGGGGGGGGDGGGGGGGGGGGGGGGGGGGGGGGGGGGGGGGGG@FGGGGGGGGGGGGGGGGGGGGEGGGGGGGGGGGGGGGGGGGGGGGGGGGDGGGGGGDGGGGGGGGGGGGGGGGGGGGGGGGGGGGGGGGGFGGGGGGGGGGGGGFGGGGFGFGGGDDGGCFGGGDG>EGCFGGFFFFFFFFDEFF;FFACFCFFFFFDEFFF=BFFEFFFFFFF;@EEE5CFEF<?;CE;>@F(99>BFB?FFB6<7AFF?FF>9948:?0<?F:;(3424<A:
@M04999:289:000000000-L3R54:1:1101:14720:8532 2:N:0:433
TGTAAGACTACCGGGGTATCTAATCCTGTTCGCTCCCCACGCTTTCGCTCCTCAGCGTCAGTGACGGCCCAGAGACCTGCCTTCGCCATCGGTGTTCTTCCCGATATCTACACATTCCACCGTTACACCGGGAATTCCAGTCTCCCCTACCGCACTCCAGTCCGCCCGTACCCGGCGCCGATCCACCGTTAAGCGATGGACTTTCACACCAGACGCGACGAACCGCCTACGAGCGCTTTACGCCCAATAAATCCGGATAACGCTTGCACCCTACGTATTACCGCGGCTGCTGGCACGTAGT
+
CCCCCGGGGGGGGGGGGGGGGGGGGGGGGGGGGGGGGGGGGGGGGGEGGGGGGGGGGGGGGGGGGECFGGGFFCFGGGEGGGGGGGGGGGGEGGGGGGGGGGGGGGGGGGGGGGGGGGGGGGGGGGGGGGGGGGGGGGGFGGGGGGGGGGGGGGGGGGGFGGFEGGGGGGGGGGDGBGFGDGGG9EGGGEGGGGGGGGGGFFFFFFFFFFBF0@@FF5B6)3>>>FFF2??182(461?7A<?B>???2<ADFFFFFB?A?:>FFFFB<?3((4:0<BF<A<:9;>917?:7(104(2:64
@M04999:289:000000000-L3R54:1:1101:22694:8556 2:N:0:433
GCTCGACTACTCGGGTATCTAATCCTGTTTGCTCCCCACGCTTTCGCATCTCAGCGTCAGTATCTGTCCAGAAGGCCGCCTTCGCCACCGGTCTTCCTCCACATCTCTACGCATTTCACCGCTACACGTGGAATTCTACCTTCCTCTACAATACTCCAGATAACCAGTTTTAAGTGCAGTTCCCAGGTTGAGCCCGGGGCTTTCACACCTAACTTAATTATCCGCCTACATGCCCTTTACGCCCAGTCATTCCGATTAACGCTCGCACCCTCCGTATTACCGCGGCTGCTGGCACGGAGTT
+
CC<@CFGGGGGGE@EGGGDFG<FF9DFDFGGGFGGGG<F:FCGGGEGEEGEF<9FEGGGEGEGGGGGEFGG9EFGG@FGGGGFFFGGEGC+@+@<FGGGGGFGGGGGGFFFGFGGGGGGGGGGE@FGGFCEG9EEFGGGGGGGGFGFAFF8EFGGGGGGCDGFG?DFDBFFEGAGFC7BFCGC9C?FFGFEFCC7D>CC4B>AFFF6A@=E57B8BCABEFE@22@@06;7<;)6;@;>F??1>D0/=<??CEE@0204::>B?>6627?B01;0((44<<010(4;F??B(882?(,4,.
@M04999:289:000000000-L3R54:1:1101:17975:8578 2:N:0:433
GACTACAGGGGTATCTAATCCTGTTCGCTACCCATGCTTTCGAACCTCAGCGTCAGTTACAGACCAGAGAGCCGCCTTCGCCACTGGTGTTCTTCCATATATCTACGCATTTCACCGCTACACATGGAGTTCCACTCTCCTCTTCTGCACTCAAGTTAAACAGTTTCCGTTGCAATTCCTCAGTTGAGCTGAGGGCTTTCACATCCCAGACTTATTTAGCCGCCTGCGCTCCCTTTACTCCCAATAACTCCGGACAACGCTTGCCACCTACGTATTACCGCGGCTGCTGGCACGTAGTTAC
+
CCCCCGGGGGGGGGGGGGGGGGGGGGGGGGGGGGGGGGGGGGGGGGGGGGGGGGGGGGGGGGGGGGC<FEGFGGGGGGGGGGGGGGFFFGGGGGGGGGGGGGGGGGGGGGGGGGGGGGGGGGGFGFFGFGGGGGGGGGGGGGGGGGFGGGGGFGCGGGGCFGGGGGGGGGGDGGGGFGFGGGCEGD@FGGGCFD>CFGGGFFFFFFFF:@CEFFFFFFCCF2>AFBF>FFFFFFEFFC*=>>B(6/=)9A@D(479@F9@@F1?E3>?B0::?<>?AA)-42711;6:?::0?1:2<:4))
@M04999:289:000000000-L3R54:1:1101:26688:8585 2:N:0:433
GTTTGACTACCCGGGTATCTAATCCTGTTCGCTACCCATGCTTTCGAGCCTCAGCGTCAGTAACAGACCAGAGAGCCGCCTTCGCCACTGGTGTTCTTCCATATATCTACGCATTTCACCGCTACACATGGAGTTCCACTCTCCTCTTCTGCACTCAAGTCTCTCAGTTTCCGATGCTCTTCCTCAGTTAAGCTGAGGGCTTTCACATTCAGACTTAAAAGACCGCCTGCGCTCCCTTTACGCCCAATAAATCCGGACAACGCTTGCCACCTACGTATTACCGCGGCTGCTGGCACGTAGT
+
CCCCCGGGGGGGGGGGGGGGGGGGGGGGGGGGGGGGGGGGGGGGGGGGGGGGGGGGGGGGGGGGGGGGGGGGGGDGGGGDGGGGGGGGGGGGGGGGGGGGGGGGGGGGGGGGGGGGGGGGGGGGGGGFFGGGGGGGGGGGGGGGGGGGGGGGCFGGGGGGGGGGGGGGGGGGGCDEDGFGGGGGGGGFGGGGGGG6CGGDFFFFFFFFFFFFFFFFFFFEFFFDAABD>@>@>FFFDFFFFFFFFF;DEECEC@@B099D:09?<?BBABF?:?F?BA?DFF0;FF96;?22(::<BB0:4
@M04999:289:000000000-L3R54:1:1101:20644:8596 2:N:0:433
AGCGACTACAAGGGTATCTAATCCTGTTCGCTACCCATGCTTTCGAACCTCAGCGTCAGTTACAGACCAGAGAGCCGCCTTCGCCACTGGTGTTCTTCCATATATCTACGCATTCCACCGCTACACATGGAGTTCCACTCTCCTCTTCTGCACTCAAGAAAAACAGTTTCAGCTGCACTTCCCCGGTTAAGCCGAGGGCTTTCACAGCTGACCTGTTCTCCCGCCTGCGTTCGCTTTACGCCCAATAAATCCGGACAACGCTTGCCACCTACGTATTGCCGCGGCTGCTGGCACGTAGTT
+
CCCCCGGGGGGGGGGGGGGGGGGGGGGGGGGGGGGGGGGGGGGGGGGGGGGGGGGGGGGGGGGGGGGGGGFGGEGGGGGGGGFGGGGGGGFGGGGGGGGGGGGGGGGGG7FGGGGGGGGGGGGGGGFEFFEFGEFFFGGGGGGGGGGGGGGFGCEGFG8DCFGGGGGGGGGGGGGGFGFGGGGGGGEE>FFGGGGGGGGGFFFFFFFFFFFDEFFFEFFFFF@F=D=B63;??9DFF<<)2:@F?D@ECEDF69<>9??9B?F0:344(87>:?<B:AFA(4;36;>FFB0<:B0326?F
@M04999:289:000000000-L3R54:1:1101:6588:8601 2:N:0:433
TTAGACCACTCGGGGATCTAATTCTGTTTGCTCCCCACGCTTTCGCATCTTAGCTTCAGTATCTGACCCGAAGGCCGCCCTCGCCACTGGGATTTCTCCACATCTCTACGCATTTCACCGCTTCACGTGGAATTCTACCTTCCTCTACACTACTCCAGATAAACAGTTTTAAGTACAATTTCTAGGTTGAGCCCGGGCCTTTCACACCTCACTTAATCATCCGCCTAAATGACCTTTATGCCCCGCCTTATCGCGTAACACTCGTACACCCTGCATTACAGCGGCTGCTGTCGCCCGGTTT
+
-68,,;,,6,,6BF+666,,C@,C6,<CF,C66CFGDB6@,BF,,668@@,666,<666<;6,<F,6C,++66C,E+8C+@=++@?C,5B,,4A,C,9F,AF,,4,,549448FFAF?F+F7++9?,EEG+E?D,,84E=D,@=6,2@9,,=A,2=,6=3,7,6,0@DF=F862+2++?8+2+7,EEF,75,@DE5;***;A9++49/:5548C+=71=C+8((:5/)****0;C)7))+9781.(6(,)))((((,(().4<((-((),4(,(.)).)))59(-4((3)).(,(((1-78
@M04999:289:000000000-L3R54:1:1101:14408:8609 2:N:0:433
GAGACTACTAGGGTATCTAATCCTGTTCGCTACCCATGCTTTCGAACCTCAGCGTCAGTTACAGACCAGAGAGCTGCCTTCGCCACTGGTGTTCTTCCATATATCTACGCATTCCACCGCTACACATGGAGTTCCACTCTCCTCTTCTGCACTCAAGAAAAACAGTTTCAGCTGCACTTCCCCGGTTAAGCCGAGGGCTTTCACAGCTGACTTGTTCTCCCGCCTGCGTTCGCTTTACGCCCAATAAATCCGGACAACGCTTGCCACCTACGTATTACCGCGGCTGCTGGCACGTAGTT
+
CCCCCGFFGGGGGGGGGGGGGGGGGGGGGGGGGGGGFGGGGGGGG<EGGGGGGGGGGGGGGGGGGGFDFGGGGFGGFGGGGGGGGGGGGGFFGGGGGGGGGGGGGGGGGGGGGGGGGGGGGGGGFGFFFFGGGGGGGGGGFGGGGGGGGGGGGGC=FCCEGGGGCGFCFGGGGGGFFGFGGGGG6EEGD9EFEG+9*9FGFFFFFAAFE@=EEFFAEAFEF>BAF2>=@@F@>@??FFDB@>;(3=A3?C;;0<;@FFF>BFFF><BBFFBFF<<494<6>;>>>B?F>?FF<?F?(44
@M04999:289:000000000-L3R54:1:1101:9400:8668 2:N:0:433
CCTGACTACCCGGGTATCTAATCCTGTTCGCTACCCATGCTTTCGCACCTCAGCGTCAGTTACAGACCAGAGAGCCGTCTTCGCCACTGGTGTTCTTCCATATATCTACGCATTCCACCACTACACATGGAGTTCCACTCTCCTCTTCTGCACTCAAGAAAAACAGCTTCAGCTGCACTTCCCCGGTTAAGCCGAGGGCTTTCACAGCTGACTTGTTCTCCCGCCTGCGTTCGCTTTACGCCCAATAAATCCGTACAACGCTTGCCACCTACGTATTACCGCGGCTGCTGGCACGTAGTTT
+
CCCCCGGGGGGGGEGGGGGGGGGGGGGGGGGGGGGGGGFGGGGGG7FGGGGGGGCGGGGGGFGDCEFGGG8EFFGGGGGGGGDGGGEGG@FAFGGGGGGGGGGGGGGGG@EGGGGGGGGGGGGGGGGFF,FEFGGGGFGGGGGGGGGGGGGGFGGFCCE8D88C80@FFGG8EGGDFGFDDD?EC6CEEF,@CE+<C79FFFFFFAFAE:E7EFA:AFFEF=265>5B>@FFFFFF?FF5;>>0=8;EC<6E9(4282309BF(2:24<BFF?:2434AF36(444(48480(4,:844A2
@M04999:289:000000000-L3R54:1:1101:10484:8669 2:N:0:433
GGACTACCGGGGTATCTAATCCTGTTTGCTCCCCACGCTTTCGCATCTCAGCGTCAGTATCTGTCCAGAAGGCCGCCTTCGCCACCGGTATTCCTCCACATCTCTACGCATTTCACCGCTACACGTGGAATTCTACCTTCCTCTACAATACTCCAGATAACCAGTTTTAAGTGCAATTCCCAGGTTGAGCCCGGGGCTTTCACACCTAACTTAATTATCCGCCTACATGCCCTTTACGCCCAGTCATTCCGATTAACGCTCGCACCCTCCGTATTACCGCGCCTGCTGGCACGGATTTAGC
+
CCCCCGGGGGGGGGGGGGGGGGGGGGGGGGGGGGGGGGGGGGGGGCGGGGGGGGGGGGGGGGGGGGGFGGGGGGGGGGGGGGGGGGGGGEFGGGGGGGGGGGGGGGGFGGGGGGGGGGGGGGGGGGCFGGGGGGGGFGGFGGGGGGGGGGGGGGGFGGGFGGGGGGGGGEFGG8CCFDFGGGGCFFF8DFGGGEDGGGGGFFFFFFFFEDEFFFFFFFFFAB@=DFEFFFFFFFFCC??F>;;6=EFEFE8<0<BAB6>:?F>F>B63?FFF01?2<B(7;(42:?:>?F7?69B((.6<<
@M04999:289:000000000-L3R54:1:1101:6408:8678 2:N:0:433
GGGACTACTGGGGTATCTAACCATGTTCGCTACCCATGCTTTCGACCCTCAGCGTCAGTTACAGACCAGAGAGCCGCCTTCGCCACTGGTGTTCTTCCATATATCTACGCATTCCACCGCTACACATGGAGTTCCACTCTCCTCTTCTGCACTCAAGAAAAACAGTTTCAGCTGCACTTCCCCGGTTAAGCCGAGGGCTTTCACAGCTGACTTGTTCTCCCGCCTGCGTTCGCTTTACGCCCAATAAATCCGGACAACGCTTGCCACCTACGTATTACCGCGGCTGCTGGCACGTAGTT
+
9CCC<6CFGC,6@FGEFGFDEE,6CFD<FGGDC@F<EFFFFG<CG,CGGGFFCFFCCGCEG<FGDC<EFCFCC7FFFEGCFGC@FGFGFBD,BCF9C<EFFGGDEFGFGGDGGGGGFEFEGECGGF:FGGGDGFEFGGGGGGGGGGGGGGGGGGFGGGDGGDGGGGGFGGGGGGGGFGFGFGGGGGGGGFGEEEGGCDGDFFFFFFFFE32:<AFFFFFFA@FFFFF@?D@DF;DFFFFFFFF?DF<;5?@>6:B(.499<FFFFF22.:20:2-.5<)4;>BF2;?24>07?(,4.4)
@M04999:289:000000000-L3R54:1:1101:14863:8688 2:N:0:433
GACTACCGGGGTATCTAATCCTGTTTGCTCCCCACGCTTTCGCATCTCAGCGTCAGTATCTGTCCAGAAGGCCGCCTTCGCCACCGGTATTCCTCCACATCTCTACGCATTTCACCGCTACACGTGGAATTCTACCTTCCTCTACAATACTCCAGATAACCAGTTTTAAGTGCAATTCCCAGGTTGAGCCCGGGGCTTTCACACCTAACTTAATTATCCGCCTACATGCCCTTTACGCCCAGTCATTCCGATTAACGCTCGCACCCTCCGTATTGCCGCGCCTGTTTGCACGTGGTTAGCC
+
CCCCC@E:@FGGGGFGFGFGFGGGGGC<FG@FGFGGG7:FG7FCFGGGGFFECDFGGGGGGGGEEFFGGGFFGCC@CEG@EGGGFGEGCGG?FCF=FFGCDGGGGEGGGGGGEEFG@FGGGGGGEG:@FGGGGFGGGDDFFGGFCG8FGGGGC?DFGCFGGGCDDFFGCGFFGGGGFFFFF6?EGC8?FFFC5EEGGFGFFFFFFFFFDFC=CF6FEF6=A>F5@FFE8.8;@E44;;1=;(/=;77C?312415<:B<B07299B??:0((.8468(-7(48())).5).4(((-2)8<4
@M04999:289:000000000-L3R54:1:1101:3213:8705 2:N:0:433
GTGGGACTACTAGGGTATCTAATCCTGTTTGCTCCCCACGCTTTCGCATCTCAGCGTCAGTATCTGTCCAGAAGGCCGCCTTCGCCACCGGTATTCCTCCACATCTCTACGCATTTCACCGCTACACGTGGAATTCTACCTTCCTCTACAATACTCTAGTTAACTAGTTTTAAGTGCAATTCCTAGGTTGAGCCCAGGGCTTTCACACCTAACTTATTTATCCGCCTACATGCCCTTTACGCCAATTCATTCCAATGAACGCCGCCACCTTCCTTCTTCCGCGGCCTGCTGGACGTTAGTT
+
C@@<,EFGF@@<C<,;6C<FCC@CCF@E@FEGCF<C@,8:+8C<ECFD,8@FCCFEF@CCGD<EFEFD@FFF@@FGG7+CCCF<F,??<FEGCFGGGGEF,,959?FF=F7>:=4,C<F,8B=4=FFG<E@+44=EFF8B9EG?DGGG;E,@926@ED,@,,E9,?,7=DGG,==8=E<CD?FFA@FG,@:@C6+03+++5*9CFFC>ABCEDF>F*49/=A6>B=A9=4*7535(-)9F5?2(((**/97<)/)1(9))(3((,6(,6(,,84)).)..(((,,((-(()((((((.(.-
@M04999:289:000000000-L3R54:1:1101:8581:8709 2:N:0:433
CTTGCTACATGGGTTACTAATCTTGTCCGTTTCCCATTCTCTCTATCCCCAGTCTCACTTTCAGACCAGCTAGCCGTCTTCGCCTTTGTTGTCCTTTCATATACCTACGCACTTCACCGCCACACATCGATCTCCACTCTCCTCTACTGCCCTCCAGCCCCTCTGTACCCGATGCTCCTCTTCATTTTACCTTCGTGCTTCCACATTCAGACTTAAAAGCCCGCCTGCGCTCCCTGTACGCCACTTACATCTGCACAACGCTCGCCACCTACGCATGACGGCGCCTCCTGGCACGTAGTCT
+
--,,8F9F6,,,,;,,,,C6EG,6C;CFE,,,;,CE<,,,,6C,,6,,6B,B6,,C,,C,,CFA,6C,F<CE9EFF?F9A,BFG:,@F9,,:,C,5,,,,,:E,F9EG,444@9,,5CFE74@8,=F@+A,49;4@>BEFFGG?,,@C,9,@8D+,,,6+4+6,46,,7,3++=@F@+9++2=E,E,,,236,,6==6;C+@78:A9F*5*:)CF+:6+)3:):=A-:2)5)):>)799)2((((08*05<.))153:,(1((,46<?F;(.-(-3(-),(.0(-3(4(3(((),4((,))
@M04999:289:000000000-L3R54:1:1101:15087:8712 2:N:0:433
TGAGACTACTCGGGTATCTAATCCTGTTCGCTCCCCACGCTTTCGTCCATCAGCGTCAATCGGTATTTAGTAACCTGCCTTCGCAATCGGGGTTCTGTGTAATATCTATGCATTTCACCGCTACACTACACATTCCAGCTACTTCAATACTATTCAAGATTAACAGTATCAACGGCAGTTCTACAGTTAAGCTGCAGGTTTTCACCGCTGACTTATCAACCCGCCTACGGACCCTTTAAACCCAATAAATCCGGATAACGCTCGCATCCTCCGTATTACCGCGGCTGCTGGCACGGAGTT
+
CCCCCGGGGGGGGGGGGGGGGGGGGGGGGGGGGGGGGGGGGGGGGGGGGGGGGGGGGGGGGGGGGGGGGGGGGGGGGGGGGGGGGGGGGGGGGGGGGGGGGGGGGGGGGFGGGGGGGGGGGGGGGGGGGGGGGGGGGFGGGGGGGGGGGGGGGGGGGGGGGGGGGGGGGGGGGGDGFGFGGGGGGDGGCFGGGGGGFGGGFFFFFFFFFAFFFFFFFFFFFD=@BDFFD5@FFFFFFFFFE;@;DFFFFFF@B(;@FFE;;@D>FFF>?FFBFF?FFFFFBF9;>>>F?7?FFFF6>FBF
@M04999:289:000000000-L3R54:1:1101:21115:8725 2:N:0:433
GTGACTACAAGGGTATCTAATCCTGTTTGCTACCCACGCTTTCGAGCATGAACGTCAGTGTTATCCCAGGAGGCTGCCTTCGCCATCGGTATTCCTCCACATCTCTACGCATTTCACTGCTACACGTGGAATTCTACCTCCCTCTGACACACTCTAGTTAGACAGTTTCAAATGCACGTCCCAAGTTGAGCTCGGGGATTTCACATCTGACTTATCTAACCGTCTGCGCTCGCTTTACGCCCAGTAATTCCGATTAACGCTCGCACCCTACGTATTACCGCGGCTGCTGGCACGTAGTT
+
CCCCCGGGGGGGGGGGGGGGGGGGGGGGGGGGGGFFGGGGGGGGGGGGGGGGGGGGGGGGGGGGGFGGGGDEGGGGDGGGGGGGCGGGGGGGGGGGGGGGGGGFGFGGGGGGGGGGGGGGGGGGGGGFGGGGGGGGGGGGGGGGGGFFGGGGFGGGFFGGGCGFGGGGGGGGGGGGFGFCGGG8DEDG8,DEFEE+@CGFFFFFFFFFFEFFEF6FEFFEFFAFFFEFF=DFFDDDCEDD9@90;<5CFFEFF@((4;09DD@FFFFFF0((4))4:AA:9011(,(5246(80((,46
@M04999:289:000000000-L3R54:1:1101:15838:8766 2:N:0:433
CTTGACTACTGGGGTATCTAATCCTGTTCGCTCCCCACGCTTTCGTCCATCAGCGTCAATCGGTATTTAGTAACCTGCCTTCGCAATCGGGGTTCTGTGTAATATCTATGCATTTCACCGCTACACTACACATTCCAGCTACTTCAATACTATTCAAGATTAACAGTATCAACGGCAGTTCTACAGTTAAGCTGCAGGTTTTCACCGCTGACTTATCAACCCGCCTACGGACCCTTTAAACCCAATAAATCCGGATAACGCTCGTATCCCCCGTATTACCGGGGCTGCTGGCACGGAGTT
+
CCCCCGGGGGCFGCFGGGGGGGGGGGGGGGGGGGFGGGGGG:FGGGGEGGGGGFFFGGFGGGGGGGFGGGGGGGGGGGGGGGGGGDGGGGGGGGGGGGGGGGGGFGGGEGGGGGGGFCGGGGGGGGGGGGGGC>EBEGGGGFGFGGDF,DFGGGGGGF8EFGGDGFGGGGGGGEGDEGFGGGFGGFGGEGGGCDFGFCDGFFFFFFEEFBBCEFAFEF>BFAF=BDFFF2>>@DFBEFEFE(37(6;);)14:66?<EF;FFF9,4((6)-4;F>FFA:A,(,(--(-,502()43(,4(
@M04999:289:000000000-L3R54:1:1101:3128:8770 2:N:0:433
TTGACTACAAGGGTATCTAATCCTGTTCGCTCCCCACGCTTTCGTCCATCAGCGTCAATCGGTATTTAGTAACCTGCCTCCGCAATCGGGGTTCTGTGTAATATCTATGCATTTCACCGCCACACTACACATTCTAGCTACTTCAATACGATTCAAGATTAACAGTATCAACGGCAGTTCTACAGTTAAGCTGCAGGTTTTCACCGCTGACTTATGAAACCGCCTACGAACCCTTTAAACCCAATAAATCCGGATAACGCTCGCATCCTCCTGATTACCGCGTCTGCTTGCACGGAGTT
+
CCCCCEFGCED6BFGCAFFAFG6C<FG6@CFF7FFC@6FE>DEGG@7FFAACFGGG:CECC7,C,<C,,FEDFCEEGAFD<FGF:@B=FGE>+AF<C:CB?E99F<@E9EDFA9,C9?C8+44A+=FGGC<F;D,@FG9=4=,@E,=F,+1@,@,67AD3D=DC96,@AE=16@D8@F+++C=,@@;;AEA9C6CCGD97<++?;?>5550188++*1+./:9-:=D>((-0((66<CEFFF0:1@373?(,,,8;))(6:(72;4(.3>(().66)49(69;9<(-6)524)41((4(
@M04999:289:000000000-L3R54:1:1101:14266:8772 2:N:0:433
TAGACTACAGGGGTATCTAATCCTGTTTGCTCCCCACGCTTTCGCATCTCAGCGTCAGTATCTGTCCAGAAGGCCGCCTTCGCCACCGGTATTCCTCCACATCTCTACGCATTTCACCGCTACACGTGGAATTCTACCTTCCTCTACAATACTCCAGATAACCAGTTTTAAGTGCAATTCCCAGGTTGAGCCCGGGGCTTTCACACCTAACTTAATTATCCGCCTACATGCCCTTTACGCCCAGTCATTCCGATTAACTCTCGCACCCTCCGTATTACCGCGGCTGCTGGCACGGAGTTAC
+
CCCCCGGGGGGGGGGGGGGGGGGGGGGGGGGGGGGGGGGGGGGGGDGGGGGGGGGGGGGGGGGGGGGGGGGGGGGGGGGGGGGGGGGGGGGGGGGGGGGGGGGGGGGGGGGGGGGGGGGGGGGGGGGFGGGGGGGGGGGGGGGGGGGGGGGGGGGGGGFGGGGGGGGGGGGGGCFGFGFGGGGGFFGGGGGGGGGG>DDCAFFFAF?FFBDFFF6ACFFFF2@=@?F2?9BFBFF@CE6:>B0(57;E6?C@F??DC>)44),-(9B?:?FFB03:)<A(43((39?FF(24<?197::A)
@M04999:289:000000000-L3R54:1:1101:15246:8786 2:N:0:433
GAGACTACCCGGGTATCTAATCCTGTTCGCTACCCATGCTTTCGAGCCTCAGCGTCAGTAACAGACCAGAGAGCCGCCTTCGCCACTGGTGTTCTTCCATATATCTACGCATTTCACCGCTACACATGGAGTTCCACTCCCCTCTTCTGCACTCAAGTCTCTCAGTTTCCGATGCTCTTCCTCAGTTAAGCTGAGGGCTTTCACATTCAGACTTAAAAGACCGCCTGCGCTCCCTTTACGCCCAATAAATCCGGACAACGCTTCCCACCTACGTATTACCGCGGCTGCTGGCACGTAGTTT
+
CCCCCGGGGGGGGGGGGGGGGGGGGGGGGGGGGGGGFFGGGGGEGGGGGGGGGGGGGGGGGGGGEGGGGGGGGFCFGGGGGGGGGGGGGG?FGFGGGGGGGGGFGGGGGGGGGGGEGFFGGGGGGFGG?FFGGGGGGGGGGEGGGGGGGGGGGGC==EFGGFEGCDEGGG6EGC>DFGFGGGG,>EE;EECG,<4??D9DFA6<BCFFEAEFFFF6A@+)9>=A5@2BF9@D@DDFEFFAFF011:)7;C?EF0;BFBBB>?F0,227:?::<B248<A>6(((417<:?32:?(44419)
@M04999:289:000000000-L3R54:1:1101:4167:8800 2:N:0:433
GACTACCGGGGTATCTAATCCTGTTCGCTACCCATGCTTTCGAACCTCAGCGTCAGTTACAGACCAGAGAGCCGCCTTCGCCACTGGTGTTCTTCCATATATCTACGCATTCCACCGCTACACATGGAGTTCCACTCTCCTCTTCTGCACTCAAGAAAAACAGTTTCAGCTGCACTTCCCCGGTTAAGCCGAGGGCTTTCACAGCTGACTTGTTCTCCCGCCTGCGTTCGCTTTACGCCCAATAAATCCGGACAACGCTTGCCACCTACGTATTACCGCGGCTGCTGGCACGTAGTTAGCC
+
CCCCCGGGGGGGGGGGGGGGGGGGGGGGGGGGGGGGGGGGGGGGGGGGGGGGGGGGGGGGGGGGFGGFGGGGGGGGGGGGGGGGGGGGGGGGGGGGGGGGGGGGGGGGGGGGGGGGGGGGGGGGGGGGGGGGGGGGGGGGGGGGGGGGGGGDGFGGGGGGGGGGGGFGGGGGGGFGFGFGGGGGGGEGGGGGGGGGGFGGFFFFFFFFFFFEEFFFFFFBAFDFFBFFFFFFF?FF@FFFFFFFFFFFFF04>BFF9>BFFFFFF?FFFF72::>BA(9B(166:?B>:7?FF??8<)4A3
@M04999:289:000000000-L3R54:1:1101:7933:8803 2:N:0:433
GGACTACTCGGGTATCTAATCCTGTTTGCTCCCCACGCTTTCGCATCTCAGCGTCAGTATCTGTCCAGAAGGCCGCCTTCGCCACCGGTATTCCTCCACATCTCTACGCATTTCACCGCTACACGTGGAATTCTACCTTCCTCTACAATACTCCAGATAACCAGTTTTAAGTGCAGTTCCCAGGTTGAGCCCGGGGCTTTCACACCTAACTTAATTATCCGCCTACATGCCCTTTACGCCCAGTCGTTCCGATTAACGCTCGCACCCTCCGTATTACCGCGGCTGCTGGCACGGAGTGAGC
+
CCCCCGGGGGGGGGGGGGGGGGGGGGGGGGGGGGGGGGGGGGGGGDGGGGGGGGGGGGGGGGGGGGGGGGGGGGGGGGGGGGGGGGGGGGGGGGGGGGGGGGGGGGGGGGGGGGGGGGGGGGGGGGGGGGGGGGGGGGGGGGGGGGGGGGGGGGGGGGGGGGGGGGGGGGGGFGGGFGFGGGGGGFGGGGGGGGGGGGGGFFFFFFFFFFEFFFFFFFFF4==@FFFFE==BB@@EFFFABFFFED@FFFFDD76CAB9(190116?FBF><?::9ADF>;BFB6???FF:7(6(4<(-32
@M04999:289:000000000-L3R54:1:1101:24801:8833 2:N:0:433
GGGAGACTACTGGGGTATCTAATCCCATTTGCTCCCCTAGCTTTCGTCTCTCAGTGTCAGTGTCGGCCCAGCAGAGTGCTTTCGCCGTTGGTGTTCTTTCCGATCTCTACGCATTTCACCGCTCCACCGGAAATTCCCTCTGCCCCTACCGTACTCCAGCTTGGTAGTTTCCACCGCCTGTCCAGGGTTGAGCCCTGGGATTTGACGGCGGACTTAAAAAGCCACCTACAGACGCTTTACGCCCAATCATTCCGGATAACGCTTGCATCCTCTGTATTACCGCGGCTGCTGGCACAGAGTT
+
CCCCCGGGGGGGGGGGGGGGGGGGGGGGGGGGGGGGGGGGGGGGGGGGGGGGGGGGGGGGGGGGEGGGGGGGFGGGGGGGGGGGGGGGGGGGGGGGGGGGGGGGGGGGGGGGGGGGGGGGGGGGGGGGGGGGCFGGGGGGGGGGGGGGGGGGGGGGGGGGGGFGGFGGGGGGGGGGFGFGGGGGFGGGG>EFGGGG>F>>FFFFFFDFB@>9:DFFCFFE>?@@@FFFFF8E?FFFFFAFB?;4:1?F>4:4::0<?:<B29?B,325<0,8A?B2A2A<B?946631:::78BF?FFBA6
@M04999:289:000000000-L3R54:1:1101:8637:8869 2:N:0:433
GTCGACTACTAGGGTATCTAATCCTGTTTGCTCCCCACGCTTTCATGCCTCAGTGTCAGTTACAGTCCAGTAAGTCGCCTTCGCCACTGGTGTTCTTCCTAATCTCTACGCATTTCACCGCTACACTAGGAATTCCACTTACCTCTCCTGCACTCTAGATATCCAGTTTCAAATGCAGCACCCAAGTTGAGCTCGGGTATTTCACATCTGACTTAACTATCCACCTACGCATCCTTTACGCCCAGTAAATCCGGACAACGCTTGCCACCTACGTATTACCGCGGCTGCTGGCACGTAGTT
+
@CCC@FGGGGGGGGGGGGGCFCFGGGGGGGGGGGGGGGGDGCFGFCFDFGGGGGGFFGGGGGGG?FGGFGGGFGGGG7FEGGGGCFGGCDGBAFAEFGGGGGGGGGGCGGCBCEGGGGGCGGGGGCGFFD<FFGGGGGGFCEGGGGGGGGG8FEGGD8=D;DGDC8FDFGGG8DGFFD5?FGGGC,=D=D8DADG6>DD?7FFDFFFFFE7:AFFF*9BCF5EC@=CE=@=8>@@CAEFDF==954:<?<5=2(6=22>;9??0?EE<((64434)/).;49@>019<BF03,22:1(46
@M04999:289:000000000-L3R54:1:1101:14877:8870 2:N:0:433
TTGATGACTACCAGGGTATCTAATCCTGTTCGCTACCCATGCTTTCGAACCTCAGCGTCAGTTACAGACCAGAGAGCCGCCTTCGCCACTGGTGTTCTTCCATATATCTACGCATTCCACCGCTACACATGGAGTTCCACTCTCCTCTTCTGCACTCAAGAAAAACAGTTTCAGCTGCACTTCCCCGGTTAAGCCGAGGGCTTTCACAGCTGACTTGTTCTCCCGCCTGCGTTCGCTTTACGCCCAATAAATCCGGACAACGCTTGCCACCTACGTATTACCGCGGCTGCTGGCACGTAGT
+
CCCCCFGGGGGGGGGGGGGGGGGGGGGGGGGGGGGGGGGGGGGGGGGGGGGGGGGGGGGGGGGGGCGFFCGFEFCGGG=FGGGGGGGGGGGGGDFGGGGGGGGDGGGGDFCDGEGGGGFDFGGEEFGGEFGGG?EEGGGGGGGGGGGGGGA=FEFGEFGFGCDGFDFGGGGGGGGGFFFGG?DDEGEDGEEFFGGGGGGD9FAAFFFFFFF==AAFFFFFFFFF=B=@D=>?;D0>FFDFC379@DDD3<C?<@FF669<669?B<B?FFBB>2?B2<?<<<<930(3-:?000(41:<:-
@M04999:289:000000000-L3R54:1:1101:24234:8876 2:N:0:433
GCTAGACTACTGGGGTATCTAATCCTGTTCGCTCCCCACGCTTTCGTCCATCAGCGTCAATCGGTATTTAGTAACCTGCCTTCGCAATCGGGGTTCTGTGTAATATCTATGCATTTCACCGCTACACTACACATTCCAGCTACTTCAATACTATTCAAGATTAACAGTATCAACGGCAGTTCTACAGTTAAGCTGCAGGTTTTCACCGCTGACTTATCAACCCGCCTACGGACCCTTTAAACCCAATAAATCCGGATAACGCTCGCATCCTCCGTATTACCGCGGCTGCTGGCACGGAGTT
+
CCCCCGGGGGGGGGGGGGGGGGGGGGGGGGGGGGFGEGGGGGGGGGGGGGGGGGGGGGGGGGGGGEFFGGGGGGGGGGGGGGGGGGFGGGGGGGGGGGGGGGFGGGGGGGGGGGGGGGGGGEGGGGGGGGGGGGGGGGGGGGGGGGGGGGGGGGGGGFGGGGGFGGGGGGGGGGCEEGFGGGCGGGGGGGGGGGGGGGGGFFFFFFFFA>BFDFBFEFFFF@FFFFFFFDFDFFFF9B<FFFDF?8@@A>EFFF9;;@FFF;?DB>BFFB?FB9:0:BAFF?B;6>>>0:B7?:<?960<4
@M04999:289:000000000-L3R54:1:1101:21560:8890 2:N:0:433
GCGACTACTCGGGTATCTAATCCTGTTCGCTCCCCACGCTTTCGTCCATCAGCGTCAATCGGTATTTAGTAACCTGCCTTCGCAATCGGGGTTCTGTGTAATATCTATGCATTTCACCGCTACACTACACATTCCAGCTACTTCAATACTATTCAAGATTAACAGTATCGACGGCAGTTCTACAGTTAAGCTGCAGGTTTTCACCGCTGACTTATCAACCCGCCTACGGACCCTTTAAACCCACTAAATCCGGTTAACGCTCGCATCCTCCGTATTACCGCGGCTGCTGGCACGGACTT
+
<CCCC>FF9,BFGGGGF9<FFAFCFFF<CF:@FGGGGEG:FGFCFEG:@<6ECEGEEFGFFEGGGGF6CFCGGGFEFGCFFDEC:CA?FECEFGFFG?FFFGC<E<EGFGGGGGCEDGGG@+CDGDCFGGGGGGGFFGGGGGGE;,3=EFGGFFD,7=3EDEFCFGGFD6DE8=88AFCGGGGFGGGFFGG:,@FFGFCGF69BF*@9)5>BEACF6F6>E>@==@F@?>99?F;E3?>FFF@188@EFFE00(((4-4(2<9BF?6?)4208:036<9(7;((,-(34(-(.36>((4
@M04999:289:000000000-L3R54:1:1101:3416:8921 2:N:0:433
GACTACAGGGGTATCTAATCCTGTTTGCTACCCACGCTTTCGAGCATGAACGTCAGTGTTATCCCAGGAGGCTGCCTTCGCCATCGGTATTCCTCCACATCTCTACGCATTTCACTGCTACACGTGGAATTCTACCTCCCTCTGACACACTCTAGTTTGACAGTTTCAAATGCACGTCCCAAGTTGAGCTCGGGGATTTCACATCTGACTTATCTAACCGTCTGCGCTCGCTTTACGCCCAGTAATTCCGATTAACGCTCGCACCCTACGTAGTACCGCGGCTGCTGGCACGTAGTTAGCC
+
CCCCCGGGGGGGGGGGGGGGGFGDFGGGGGGFFGGGGGGGGGGGGGGGGGGGGGGGGGGGGGGGFGGGGGGGGGGGGGGGGGGGGGDGFGGCFGGGGGGGGGGGGFGGEGGFGGGGGGGGGGGGGGGGEFGGGGGGGFGGGGGC8FFGGGGGFGGGGGGGGGFDFGGGGGGGGGGGFGF>?8FGGG8DEDFECCE+@FGGFFFFFFFFFFEEFFFFEFFAB>9@E>B=A52=BBFFFDBFFD;C<76<CE?03;E)6:;?F>@BFFF(((4>(8AF9(1(4227??F?0(.(.232425<3
@M04999:289:000000000-L3R54:1:1101:15734:8922 2:N:0:433
TCGGGACTACTCGGGTATCTAATCCTGTTCGCTCCCCACGCTTTCGTCCATCAGCGTCAATCGGTATTTAGTAACCTGCCTTCGCAATCGGGGTTCTGTGTAATATCTATGCATTTCACCGCTACACTACACATTCCAGCTACTTCAATACTATTCAAGATTAACAGTATCAACGGCAGTTCTACAGTTAAGCTGCAGGTTTTCACCGCTGACTTATCAACCCGCCTACGGACCCTTTAAACCCAATAAATCCGGATAACGCTCGCATCCTCCGTATTACCGCGGCTGCTGGCACGGAGTT
+
CCCCCGGGGGGGGGGGGGGGGGGGGGGGGGGGGGGGGGGGGGGGGGGGGGGGGGGGGGGGGGGGGGGGGGGGGGGGGGGGGGGGGGEGGGGGGGGGGGGGGGGGFGGGGGGGGGGGGGGGGGGGGGGGGGGGGGGGGGGGGGGGGGGGGGGGGGGGGGGGGGGGGGGGGGGGGGGGFGFGGGGGGGGGGGGGGGGGGGGGFFFFFFFFFFFFFFFFFFFEFFFA@FFFF@@FFFFFFFCF3=@F?DFFFC?C@@>;<DE@FFFF>B><BFFFFF6?FFFFFBFBFFF>FFFFB()490-43
@M04999:289:000000000-L3R54:1:1101:7875:8962 2:N:0:433
CAGACTACAGGGGTATCTAATCCTGTTTGCTCCCCACGCTTTCGCATCTCAGCGTCAGTATCTGTCCAGAAGGCCGCCTTCGCCACCGGTATTCCTCCACATCTCTACGCATTTCACCGCTACACGTGGAATTCTACCTTCCTCTACAATACTCCAGATAACCAGTTTTAAGTGCAATTCCCAGGTTGAGCCCGGGGCTTTCACACCTAACTTAATTATCCGCCTACATGCCCTTTACGCCCAGTCATTCCGATTAACGCTCGCACCCTCCGTATTACCGCGGCAGCTGGCACGGAGTT
+
CCCCCGGGGGGGGFGGGGGGGGGFFGGGGGGGGGGGGGGGGGGGGDCGGGGGGGGGGGEGGGGDFFGGGGGGGGGGGGGGGGCEGGGGGGGGFGGGGGGGGGGGGGGGGGGGGGGGGGGGGGGGGGGGGGGGGGGGGFGGGGGGGFGGGDGGGGGGGGGGGGGGGGGFGFFFFGGGFGFGCGGGDGGGGGDFGGGGGG*;AFFFFFDFEFFEFBAFCFFEFFB=29BFCE3@B@DFEFDBFFF0;EFFFFFFFFFFFFFF6(99>F>B1::,42(5AA<1((-4(,,8?0413?(3480
@M04999:289:000000000-L3R54:1:1101:5390:8964 2:N:0:433
GGACTACAGGGGTATCTAATCCTGTTCGCTACCCATGCTTTCGAGCCTCAGCGTCAGTAACAGACCAGAGAGCCGCCTTCGCCACTGGTGTTCTTCCATATATCTACGCATTTCACCGCTACACATGGAGTTCCACTCTCCTCTTCTGCACTCAAGTCTCTCAGTTTCCGATGCTCTTCCTCAGTTAAGCTGAGGGCTTTCACATTCAGACTTAAAAGACCGCCTGCGCTCCCTTTACGCCCAATAAATCCGGACAACGCTTGCCACCTACGTATTACCGCGGCTGCTGGCACGTAGTT
+
CCCCCGGGGGGGGGGGGGGGGGGGGGGEGGGGGGGGGGGGGGGGGGGGGGGGGGGGGGGGGGGGGGGGGGFGGGFDGGGGGGGGGGGGGGGGGGGGGGGGGGGGGGGGGGGGGGGGGGGGGGGGFGGGGGGGFGGGGGGGGGGGGGGGGGGGGDGFCDFGGGGGFCGGGDGGGGGFFGFGGGDFGGGDGFFFGGGGDGGGFFFFFFFFCCBFFFFFFFFFFFFFAFFFFBD>BFFFEF@DFFFFF839?C46:?99@<BB?<BFFF?11:804248)69?FF9BBBFFFF::DF?B:?F
@M04999:289:000000000-L3R54:1:1101:18127:9001 2:N:0:433
GGGGACTACTAGGGTATCTAATCCTGTTTGCTCCCCACGCTTTCGCATCTCAGCGTCAGTATCTGACCAGAAGGCCGCCTTCGCCACCGGTATTCCTCCACATCTCTACGCATTTCACCGCTACACGTGGAATTCTACCTTCCTCTACAATACTCCAGATAACCAGTTTTAAGTGCAATTCCCAGGTTGAGCCCGGGGCTTTCACACCTAACTTAATTATCCGCCTACATGCCCTTTACGCCCAGTCATTCCGATTAACGCTCGCACCCTCCGTATTACCGCGGCTGCTGGCACGGCGTTT
+
CCCCCGGGGGGGGGGGGGGGGGGGGGGGGGGGGGGGGGGGGGGGGGGGGGGGGGGGGGGGGGGGGFGGGGGGGGGGGGGGGGGGGGGGGGGGGFGGGGGGGGGGGGGGGGGGGGGGGGGGGGGGGGGGGGGGGGGGGGGGGGGGFGGGGGGGGGGGGGFGGGGGGGGGGGGGGGDGFGFGGGGGGGGGGGGGGGGDGDGGFFFFFFFFFEEFFFFFFFFFFC@DFDFFEFEEF>@DFFFFD>FF0=EFF?CCE<<D?FFF;:3113>;((,89802:AA<<F>B619B?F01(51(-(,((
@M04999:289:000000000-L3R54:1:1101:23017:9013 2:N:0:433
AGCGACTACTGGGGTATCTAATCCTGTTCGCTACCCATGCTTTCGAGCCTCAGCGTCAGTAACAGACCAGAGAGCCGCCTTCGCCACTGGTGTTCTTCCATATATCTACGCATTTCACCGCTACACATGGAGTTCCACTCTCCTCTTCTGCACTCAAGTCTCTCAGTTTCCGATGCTCTTCCTCAGTTAAGCTGAGGGCTTTCACATTCAGACTTAAAAGACCGCCTGCGCTCCCTTTACGCCCAATAAATCCGGACAACGCTTGCCCCCTACGTATTACCTCGGCTGCTGGCACGTAGTT
+
CCCCCGGGGG@CFGGGGGGGGGGGGGGGGGGGGGGGGGGGGGGGGGGGGGGGGGGGGGGGGGGGGGGGGGGGGEGGGGGGGGGGGGGGGGGGGGGGGGGGGGGGGGGGGGGGGGGGGGGGGGGGGGGGGGGGGGGGGGGGGGGGGGGGGGGGGGGGGGGGGGGGGGGGGGGGGGGGFGFGGGGGDCFFFC3EF?9CFGGGFFFFFFFFEFF<EFFAEFF*::=):@=225>=DFDFFFCC1;@BD0=E3>59@>@?B>0=6>FF0-4)-470:?:?FB<FF236:BB9:DF:?14::86<6
@M04999:289:000000000-L3R54:1:1101:6958:9014 2:N:0:433
GACTACTGGGGTATCTAATCCTGTTTGCTCCCCACGCTTTCGCATCTCAGCGTCAGTATCTGTCCAGAAGGCCGCCTTCGCCACCGGTATTCCTCCACATCTCTACGCATTTCACCGCTACACGTGGAATTCTACCTTCCTCTACAATACTCCAGATAACCAGTTTTAAGTGCAATTCCCAGGTTGAGCCCGGGGCTTTCACACCTAACTTAATTATCCGCCTACATGCCCTTTACGCCCAGTCATTCCGATTAACGCTCGCACCCTCCGTATTACCGCGGCTGCTGGCACGGAGTTAGCC
+
CCCCCGGGGGGGGGGGGGGGGGGGGGGGGGGGGGGGGGGGGGGGGGGGGGGGGGGGGGGGGGGGGGGGGGGGGGGGGGGGGGGGGGGGGGGGGGGGGGGGGGGGGGGGGGGGGGGGGGDGGGGGGGGFGGGGGGGGGGGGGGGGGGGGGGGGGGGGFGGGGGGGGFGGGGGGGGGGFGFGGGGGGGGGGGGGGGGGGGGGFFFFFFFFFFFFFFFFFFFF>@FFFFFFFFFFFEFFFF>ED<F@EFECFF@1(;CE;>?:>FFFFB18?>F6<04>.12>20((-4>21(4:17;:<AFF>
@M04999:289:000000000-L3R54:1:1101:18582:9030 2:N:0:433
GCAGGACTACAGGGGTATCTAATCCTGTTCGCTCCCCACGCTTTCGTCCATCAGCGTCAATCGGTATTTAGTAACCTGCCTTCGCAATCGGGGTTCTGTGTAATATCTATGCATTTCACCGCTACACTACACATTCCAGCTACTTCAATACTATTCAAGATTAACAGTATCAACGGCAGTTCTACAGTTAAGCTGCAGGTTTTCACCGCTGACTTATCAACCCGCCTACGGACCCTTTAAACCCAATAAATCCGGATAACGCTCGCATCCTCCGTATTACCGCGGCTGCTGGCACGGGTTT
+
CCCCCGGGGGGGGGGGGGGGGGGGGGGGGGGGGGGGGGGGGGGGGGGGGGGGGGGGGGGGGGGGGGGGGGGGGGGGGGGGGGGGGGEGGGGGGGGGGGGGGGGGGGGGGGGGGGGGGGGGGGGGGGGGGGGGGGGGGGGGGGGGGGGGGGGGFGGGGGGGGGFGGGGGGGGGGGGGFGDGGGGGGGGGGGGGGGGGGGGGFFFFFFFFFFFFFFFFFFFFFFFAB@DDFF?@FFFFFFEFFFFFFFF@F<EFEFB@D?FFDFFF;>F?>FFFFFF6BFFB>:>9022(4?F0412:(((,-
@M04999:289:000000000-L3R54:1:1101:17035:9033 2:N:0:433
GGAGACTACCCGGGTATCTAATCCTGTTCGCTCCCCACGCTTTCGCTCCTCAGCGTCAGTGACGGCCCAGAGACCTGCCTTCGCCATCGGTGTTCTTCCCGATATCTACACATTCCACCGTTACACCGGGAATTCCAGTCTCCCCTACCGCACTCCAGTCCGCCCGTACCCGGCGCCGATCCACCGTTAAGCGATGGACTTTCACACCAGACGCGACGAACCGCCTACGAGCTCTTTACGCCCAATAAATCCGGATAACGCTTGCACCCTACGTATTACCGCGTCTGCTGGCACGTAGTTT
+
CCCCCGGGGGGGGGGGGGGGGGGGGGGGGGGGGGGGGGGGGGGGGGGGGGGGGGGGGGGGGGGGFGGGGGGGGGGGGGGGGGGGGGGGGGGGGEGGGGGGGGGCGGGGGGGGGGGGGGGGGGGGGGGEGGGGGGGGGGGGGGGGGGGGGGGGGGGGGGGGGGGGGGGGGGGGGGGGFGFGGGFGGGGEEGGGGGGGGCGFFFFFFFFE:1<?FFED>E:>FFFFFFFF???FF?BFFFFDFFF:?F:A<A9:B62:4<?36<B(0)4:?BFFFF<6>ABF012,(24AD:7?:8:??<69)
@M04999:289:000000000-L3R54:1:1101:20299:9047 2:N:0:433
GGACTACCAGGGTATCTAATCCTGTTTGCTACCCACGCTTTCGAGCATGAACGTCAGTGTTATCCCAGGAGGCTGCCTTCGCCATCGGTATTCCTCCACATCTCTACGCATTTCACTGCTACACGTGGAATTCTACCTCCCTCTGACACACTCTAGTTTGACAGTTTCAAATGCACGTCCCAAGTTGAGCTCGGGGATTTCACATCTGACTTATCTAACCGTCTGCGCTCGCTTTACGCCCAGTAATTCCGATTAACGCTCGCACCCTACGTATTACCGCGGCTGCTGGCACGTAGTTAGC
+
CCCCCGGGGGGGGGGGGGGGGGGGGGGGGGGGGGGGGGGGGGGGGGGGGGGGGGGGGGGGGGGGGGGGGGGGGGGGGGGGGGGGGGGGGGGGGGGGG<FGGGGGGGGGGGGGGGGGGGGGGGGGGGDEEFGGGGFGGGGGGGGGGDGGGGGDFGEGFGGGFGGGFGGGGFFGCGGGFG?C6=FGFGGG?FGGGDGDDDFGFFFFFFFF<EFECFFFCFFF>89BFCB2:ABFFBD:4@FEF=@EFE?CE3=6<;?EE63;DBF0;3<6:?(3<>FB>F6(7-42;?B::0<BB80((.--6
@M04999:289:000000000-L3R54:1:1101:20901:9054 2:N:0:433
TAGACTACCCGGGTATCTAATCCTGTTCGCTACCCATGCTTTCGAACCTCAGCGTCAGTTACAGACCAGAGAGCCGCCTTCGCCACTGGTGTTCTTCCATATATCTACGCATTCCACCGCTACACATGGAGTTCCACTTACCTCTACTGCACTCAAGTTGCCCAGTTTCCAAAGCCATTCCACAGTTGAGCTGTGGGCTTTCACTTCAGACTTAAGCAACCGTCTGCGCTCGCTTTACGCCCAATAAATCCGGATAACGCTCGGGACATACGTATTACCGCGGCTGCTGCCACGTATTT
+
CCCCCGGGGGGGGGGGGGGGGGGGGGGGGGGGGFGGGEGGGGGGGGGGGGGGGGGGGGGGGGGGGGGGGDGGGGGGGGGGGGGGGGGGGGGGGGGGGGGGCFGFGGGGGGGGGGGGGGGGGGGGGFGGGGGGGGGGGGGGGGGGGGGGGGGGGGGGDGGCGGGFGGGGGFGGGGGGFGFGFGGEGGFGCCEGDGCFGDGGFAFFFFFFCCEFFFFFFF>DFFFFFDEAFFFFFFFFFF=BBFF,63@<CE@>:(12>E0:??9>F9B652<B?<>:9BA?F>F>>BB?0)(.86282:A
@M04999:289:000000000-L3R54:1:1101:19620:9064 2:N:0:433
GATGACTACCAGGGTATCTAATCCTGTTCGCTACCCATGCTTTCGAACCTCAGCGTCAGTTACAGACCAGAGAGCCGCCTTCGCCACTGGTGTTCTTCCATATATCTACGCATTCCACCGCTACACATGGAGTTCCACTCTCCTCTTCTGCACTCAAGAAAAACAGTTTCAGCTGCGCTTCCCGGGTTAAGCCGAGGGCTTTCACAGCTGACTTGTTCTCCCGCCTGCGTTCGCTTTACGCCCAATAAATCCGGACAACGCTTGCCACCTACGTATTACCGCGGCTGCTGGCACGTAGTTT
+
CCCCCGGGGGGGGGGGGGGGGGGGGGGGGGGGGGGGGGFGGGGGGGGGGGGFGGGGGGGGGGGGGGGGGGGGGGGGGGGGGGGGGGGGGFGGGGGGGGGGGDFFFGGGGGGGGGGGGGGGGGGGGGGGGGFFFGGFGGGGGGGGGGGGGFGGGGGG?EGFFGGGGGGGGGGFFGGGDGFGGGGCEGGGEEAFG@EGGCDGFFFFFFFFFFFBBFFFFFFFFF(>B@FF0:?DDF1=@4C3<F>(3@EFEF?2>6((((49>B?:?BB?F?02(83<><FABB>>>>BF?24<:>06,836)
@M04999:289:000000000-L3R54:1:1101:20053:9082 2:N:0:433
ACTAGACTACTAGGGTATCTAATCCTGTTCGCTCCCCACGCTTTCGTCCATCAGCGTCAATCGGTATTTAGTAACCTGCCTTCGCAATCGGGGTTCTGTGTAATATCTATGCATTTCACCGCTACACTACACATTCCAGCTACTTCAATACTATTCAAGATTAACAGTATCAACGGCAGTTCTACAGTTAAGCTGCAGGTTTTCACCGCTGACTTATCAACCCGCCTACGGACCCTTTAAACCCAATAAATCCGGATAACGCTCGCATCCTCCGTATTACCGCGGCTGCTGGCACGGAGTT
+
CCCCCFGGGGGGGGGGGGGGGGGGGGGGGGGGGGGGGGGGGGGGGGGGGGGGGGGGGGGGGGGGGGGGGGGGGGGGGGGGGGGGGGEGGGGGGGGGGGGEGFFGGGGGGGFGGGGGGGGGGGGGGGGGGGGGGGGGGGCEGGGGGGGGGGGGGGGGGFD=FGGGGGGGGGGGGGGGEGFGGGGGGGGGGGGGGGCFFGGFFFFFFFFFFFFFFFFFFFFFFFF=A=>AF?>@BFFFFF9>CEF?DF@4.>EFFFFFF?E<;BFF>FF?BBBFBFFFBFADA:>(9;9>FF?BF(509>(,4
@M04999:289:000000000-L3R54:1:1101:18396:9082 2:N:0:433
GACTACAGGGGTATCTAATCCTGTTCGCTACCCATGCTTTCGAACCTCAGCGTCAGTTACAGACCAGAGAGCCGCCTTCGCCACTGGTGTTCTTCCATATATCTACGCATTCCACCGCTACACATGGAGTTCCACTCTCCTCTTCTGCACTCAAGAAAAACAGTTTCAGCTGCACTTCCCCGGTTAAGCCGAGGGCTTTCACAGCTGACTTGTTCTCCCGCCTGCGTTCGCTTTACGCCCAATAAATCCGGACAACGCTTGCCACCTACGTATTACCGCGACTGCTGGCACGTAGTTAGCC
+
CCCCCGGGGGGGGGGGGGGFGGGFGGGGGGGGGFEFGGGGGGFGGDFGGGGGGGEGGGGGGGFGGDG<FFGGFGGGGGGGGGGGGGGGGGGGGGGGFGEGGGGEGG?EGGGCFFGGGGGGGGG@?ACEFGGGG;FF8DGFGGGGGGAFFGGFGGGGDCDFEGGGGGGGCGGGGGGGFGFGGGGGGEF9AFGDG5CGGG7F>FC>AFFFFAFBEFFFFAA9DF@BF2@?FFFFF@F<@FBFF8@E@FF5;01(924:19????:A7:?BB1<DF09<2219(-4>7<2(::<BF70:DAA<7
@M04999:289:000000000-L3R54:1:1101:16525:9109 2:N:0:433
AGACTACAGGGGTATCTAATCCTGTTCGCTCCCCACGCTTTCGCTCCTCAGCGTCAGTGACGGCCCAGAGACCTGCCTTCGCCATCGGTGTTCTTCCCGATATCTACACATTCCACCGTTACACCGGGAATTCCAGTCTCCCCTACCGCACTCCAGTCCGCCCGTACCCGGCGCCGATCCACCGTTAAGCGATGGACTTTCACACCAGACGCGACGAACCGCCTACGAGCTCTTTACGCCCAATAAATCCGGATAACGCTTGCACCCTACGTATTACCGCGGCTGCTGGCACTTAGTTAGC
+
CCCCCGGGGGGGGGGGGGGGGGGGGGGGGGGGGGGGGGGGGGGGGGGGGGGGGGGGEGGGGGGGGGGGGGGGGGGGGGGGGGGGGGGGGGGGGGGGGGGGGGGGGGGGGGGGGGGGGGGGGGGGGGGGGGGGGGGGGGGGGGGGGGGGGGGGGGGGGGGGGGGGGGGGGDEGGGGCBDFGGGGGFGGGFGGGGGGGGGGGFFFFFFFFFFFFF@EFFFFFFF>F(:B?BFFFFBFFDFFFFFBFFBFFFFBB?62<?FFBFFFBBFB<??6:?A?AFA:>;69B>??F::()(.64A2A99
@M04999:289:000000000-L3R54:1:1101:20449:9137 2:N:0:433
TGACTACCGGGGTATCTAATCCTGTTTGCTACCCACGCTTTCGAGCATGAACGTCAGTGTTATCCCAGGAGGCTGCCTTCGCCATCGGTATTCCTCCACATCTCTACGCATTTCACTGCTACACGTGGAATTCTACCTCCCTCTGACACACTCTAGTTAGACAGTTTCAAATGCACGTCCCAAGTTGAGCTCGGGGATTTCACATCTGACTTATCTAACCGTCTGCGCTCGCTTTACGCCCAGTAATTCCGATTAACGCTCGCACCCTACGTATTACCGCGGCTGCTGGCACGTAGTTAGC
+
CCCCCGGGGGGGGGGGGGGGGGGGGGGGGGGGGGGGGGGGGGGGGGGGGGGGGGGGGGGGGGGGGGGGGGGGGGGGGGGGGGGGGGGGGGGGGGGGGGGGGGGGGGGGGGGGGGGGGGGGGGGGGGGGGGGGFGGGGGGGGGGGGGGGGFGGGGGGGGGGGGGGGGGGGGGGGGGGFGFDGGGGGGGGGGAFGGGGDCGGFFFFF>AFFFEFFFFFFFFFFFFFDF@B@>FFFFFFFFFBFFFFEEFFFFFFDDFFFFFFF>>BFF?B?BB:7>B4>>?>BF93;???FFFBB?BBFA299
@M04999:289:000000000-L3R54:1:1101:26310:9163 2:N:0:433
GAGACTACCCGGGTATCTAATCCTGTTCGCTCCCCACGCTTTCGTCCATCAGCGTCAATCGGTATTTAGTAACCTGCCTTCGCAATCGGGGTTCTGTGTAATATCTATGCATTTCACCGCTACACTACACATTCCAGCTACTTCAATACTATTCAAGATTAACAGTATCAACGGCAGTTCTACAGTTAAGCTGCAGGTTTTCACCGCTGACTTATCAACCCGCCTACGGACCCTTTAAACCCAATAAATCCGGATAACGCTCGCATCCTCCGTATTACCGCGGCTGCTGGCACGGAGTT
+
CCCCCGGGGGGGGGGGGGGGGGFGGGGGGGGGGGGGGGGGGGGGGGGGGGGGGGGGGGGGGGGGGGGGGGGGGGGGGGGGGGGGGGGGGGGGGGGGGGGGFGGGGGGGGGGGGGGGGGGGGGGGGGGGGGGGGGGGGGGGGGGGGGFFGGGGGGGGGGGGGGGGGGGGGGGGGG6EBDFGGGGGGGGGEGGGGFFDFCFGFFFFFFFFFFFFFFFFFFFFF=A@FFFFD2>@@@FFFFFF1;@1@;EEE?@BF?FFFFF>B:B>9BF>?F?>?BB?BB2:99>FB96::::03:(2280
@M04999:289:000000000-L3R54:1:1101:23844:9176 2:N:0:433
CCGACTACCCGGGTATCTAATCCTGTTCGCTCCCCACGCTTTCGTCCATCAGCGTCAATCGGTATTTAGTAACCTGCCTTCGCAATCGGGGTTCTGTGTAATATCTATGCATTTCACCGCTACACTACACATTCCAGCTACTTCAATACTATTCAAGATTAACAGTATCAACGGCAGTTCTACAGTTAAGCTGCAGGTTTTCACCGCTGACTTATCAACCCGCCTACGGACCCTTTAAACCCAATAAATCCGGATAACGCTCGCATCCTCCGTATTACCGCGGCTGCTGGCACGGAGTT
+
CCCCCGGGGGGGGGGGGGGGGGGGGGGGGGGGGGGGGGGGGGGGGGGGGGGGGGGGGGGGGGGFEFFGGGGGGGGGGGGGGGGGGGGGGGGGGGGGGFFGGGGGGGGGGGGGGGGGGGGGGGGGGGGGGGGGGGGGGGGGGGGGFFFGGGGGGGGGGGGGGFGFGGGGGGGGGGGGFGFG@FGGGAFGGGGGGGGGGGGGFFFFFFFFFFFFFF>FFFFFFFFFD?B@=@FFFFFEEF<FFFF@;EF3CFFFF@FFAFF96:>FFFF?BF?B?:?:AA<B>B9;>>?BFFFF7:>F1<B
@M04999:289:000000000-L3R54:1:1101:11038:9180 2:N:0:433
GGACTACAAGGGTATCTAATCCTGTTCGCTACCCATGCTTTCGAACCTCTGCGTCAGTTACAGACCAGAGAGCCGCCTTCGCCACTGGTGTTCTTCCATATATCTACGCATTCCACCACTACACATGGAGTTCCACTCTCCTCTTCTGCACTCAAGAAAAACAGTTTCAGCTGCACTTCCCCGGTTAAGCCGAGGGCTTTCACAGCTGACTTGTTCTCCCGCCTGCGTTCGCTTTACGCCCAATAAATCCGGACAACGCTTGCCACCTACGTATTACCGCAGCTGCTGGCACGTAGTTAGC
+
CCCCCGGGGGGGGGGGGGGGGGGGGGGGGGGGGGGGGGGGGGGGGGGGGGGGGGGGGGGGGGGGGGGGGGGGGGGGGGGGGGGGGGGGGGGGGGGGGGGGGGGGGGGGGGGGGGGGGGGGGGGGGGGGGGGGGGGGGGGGGGGGGGGGGGGGGGGGGGGGGGGGGFFGGGGGGGGGFGFGGGCGEEGGAFFGGGGGDFFGFFFF>FFFFFFAFFFFEFFFA@FD=2=>@FFFFDDFE6;>BF6@@<C<CEF0<9>BFFFFFFFBABBF2208B9>FFF?>(46:BFFF?6:<1?<0,-644
@M04999:289:000000000-L3R54:1:1101:11411:9183 2:N:0:433
GACTACCAGGGTATCTAATCCTGTTCGCTCCCCACGCTTTCGTCCATCAGCGTCAATCGGTATTTAGTAACCTGCCTTCGCAATCGGGGTTCTGTGTAATATCTATGCATTTCACCGCTACACTACACATTCCAGCTACTTCAATACTATTCAAGATTAACAGTATCAACGGCAGTTCTACAGTTAAGCTGCAGGTTTTCACCGCTGACTTATCAACCCGCCTACGGACCCTTTAAACCCAATAAATCCGGATAACGCTCGCATCCTCCGTATTACCGCGGCTGCTGGCACGGAGTTAGCC
+
CCCCCGGGGGGGGGGGGGGGGGGGGGGGGGGGGGGGGGGGGGGGG@EGGGGGGGGGGGGGGGGGGGGGGGGGGGGGGGGGG,FGGGGGGGGGGGGGGGGGGGGGGGGGGGGGGGGGGGGGGGGGGGGGGGGGGGGGGGGGGGGGGGGGGGGGGGGGGGGGGGGGGGGGGGGGGGGGFGFGGGGGGGGGGGGGGGGGGCFGFFFFFFFFFFFEFFFFFFDFFFFFB9>=BFFFFFFFEFDAFDFEFECEF9>@FFFFFF;;B>>FFFFF?FFFFB2<A?99>B>FFF?0:0<?079:7AA<:
@M04999:289:000000000-L3R54:1:1101:12551:9208 2:N:0:433
GCGGACTACCCGGGTATCTAATCCTGCTCGCTCCCCACGCTTTCGTCCATCAGCGTCAATCGGTATTTAGTAACCTGCCTTCGCAATCGGGGTTCTGTGTAATATCTATGCATTTCACCGCTACACTACACATTCCAGCTACTTCAATACTATTCAAGATTAACAGTATCAACGGCAGTTCTACAGTTAAGCTGCAGGTTTTCACCGCTGACTTATCAACCCGCCTACGGACCCTTTAAACCCAATAAATCCGGATAACGCTCGCATCCTCCGTATTACCGCGGCTGTTTGCCCGTAGTTT
+
CCCCCDGGGGGGEGGGGGGGGGGGGGGGGGEGFFEGGGGDGGGGGGGGGGGGGGGGGGGGGGGGF7FEDGGGGGGGEGFGFGGEEBFGGGGGGGGGGFGGGGGGGGFFGGGGGGGGGDFEEEEGGGGGGGGGGGGFA;FGGGGGGGGFFGGGGEGFAFCEFGGGFFGFFGFFFGGG5D@DGFGGGFGGGGGGGGGFGFDGFFFFFAEDF=FFFAFFFFCFF@=@@D?F=@?FFD@FEC<FE;@?@@FAC?C=>@01:>FF00:>F>69?<<0(-(4:AB2-(7069((.).6).4(--(5-
@M04999:289:000000000-L3R54:1:1101:8281:9216 2:N:0:433
TCATCGACTACTGGGGTATCTAATCCTGTTTGCTCCCCACGCTTTCGCATCTCAGCGTCAGTATCTGTCCAGAAGGCCGCCTTCGCCACCGGTATTCCTCCACATCTCTACGCATTTCACCGCTACACGTGGAATTCTACCTTCCTCTACAATACTCCAGATAACCAGTTTTAAGTGCAATTCCCAGGTTGAGCCCGGGGCTTTCACACCTAACTTAATTATCCGCCTACATGCCCTTTACGCCCAGTCATTCCGATTAACGCTCGCACCCTCCGTATTACCGCGGCTGCTGGCACGGAGT
+
CCCCCGGGGGGGFGGGGGGGGGGGGGGGGGGGGGGGGGGDGGGGGGGGGGGGGFGGGGGGGGGGGGGGFGGGFGGGGGGGGGGGEGGFEFDGEEFGGGGGGGGGGGGGGGGGGGGGGDGFGGGGGGGGGGGGEGGGGGGGGGGGGGGGGGGGGGGGGGGGGFGGGGGGGGGGGGGGFGFGGGGGGFGGGGGGGGGGGGGGF>FAFFFFFAFFFFFFFFFFFFF?@FFFFFFFFFEFFFEFFFF>FFFFFF<?ECFF6@6<>F(-2>FFF1::?<>B<?B<6<<BF026>F?F?:?B:969-
@M04999:289:000000000-L3R54:1:1101:11857:9228 2:N:0:433
GAGGACTACTAGGGTATCTAATCCTGTTTGCTCCCCACGCTTTCGCATCTCAGCGTCAGTATCTGTCCAGAAGGCCGCCTTCGCCACCGGTATTCCTCCACATCTCTACGCATTTCACCGCTACACGTGGAATTCTACCTTCCTCTACAATACTCCAGATAACCAGTTTTAAGTGCAGTTCCCAGGTTGAGCCCGGGGCTTTCACACCTAACTTAATTATCCGCCTACATGCCCTTTACGCCCAGTCATTCCGATTAACGCTCGCACCCTCCGTATTACCGCGGCTGCTGGCACGGAGTT
+
CCCCCGGGGGGGGGGGGGGGGGGGGGGGGGGGGGGGGGGGGGGGGGGGGGGGGGGGGGGGGGGGGGGGGGGGGGGGGGGGGGGGGGGGGGGGGGGGGGGGGGGGGGGGGGGGGGFGGGGGGGGGGGGGGGGGGGGGGGGGGGGGGGGGGGGGGGGGGGGGFFGGGGGGGGGGGGGGFGFGGGGGG?FGGGGGGGGGGGGGFFFFFFFFFFFFEFFCEFFFFFFFFFFBEFFFFFFFFFFDFF6:@E<<EEFFF;D0??C?BFF099BF:1::>F:784<<<>B9;69?FD2<B?B>7130
@M04999:289:000000000-L3R54:1:1101:24065:9234 2:N:0:433
AATGGGACTACAAGGGTATCTAATCCTGTTCGCTCCCCACGCTTTCGTCCATCAGCGTCAATCGGTATTTAGTAACCTGCCTTCGCAATCGGGGTTCTGTGTAATATCTATGCATTTCACCGCTACACTACACATTCCAGCTACTTCAATACTATTCAAGATTAACAGTATCAACGGCAGTTCTACAGTTAAGCTGCAGGTTTTCACCGCTGACTTATCAACCCGCCTACGGACCCTTTAAACCCAATAAATCCGGATAACGCTCGCATCCTCCGTATTACCGCGGCTGCTGGCACGGAGT
+
CCCCCGGGGGGGGGGGGGGGGGGGGGGGGGGGGGGGGGGGGGGGGGGGGGGGGGGGGGGGDGGGGGGGGGGGGGGGGGGGGGGGGGGGGGGGGGGGGGGGFGGGGGGGGGGGGGFGGGGGGGGGGGGGGGGGGGGGGGGGGGGGGGGGGGGGGGGEGGGFGFGGCFGGGGGGGGGGFGEDDFGGGGGGGGGGGGGGGGGGFFFFFFFFAFFFFFFAEFFCFF2@=AFF@F?D?FFFBB36CEE=??@F@EEFFF@9;?DA8;9<<FFBB;>)8<B3,:2<DFF09(7696?:BFFF?BF>3
@M04999:289:000000000-L3R54:1:1101:23564:9235 2:N:0:433
CGACTACCGGGGTATCTAATCCTGTTCGCTCCCCACGCTTTCGTCCATCAGCGTCAATCGGTATTTAGTAACCTGCCTTCGCAATCGGGGTTCTGTGTAATATCTATGCATTTCACCGCTACACTACACATTCCAGCTACTTCAATACTATTCAAGATTAACAGTATCAACGGCAGTTCTACAGTTAAGCTGCAGGTTTTCACTGCTGACTTATCAACCCGCCTACGGACCCTTTAAACCCAATAAATCCGGATAACGCTCGCATCCTCCGTATTACCGCGGCTGCTGGCACGGAGTTAGC
+
CCCCCGGGGDEE@EGGGGFGEFFFFA@F>FCFGFFGGGF7BFGGDGGGGGG8EFGC@FGFGGGGGGGGFGGF<FFGGEGGFE:>@FGGGECFGGGGFGF@F?FFGGGC9FCGEFEF<FG@7EGCFFGFGGFGGGF;EDGGGGFF8AAEFGFGGG8EGGGFEFGGF@EF=EF?@EDC*<7C@F@FAFFD7,;CFFGGC9CFF>B+??+*:CACEF8=AFF>>BF=>B@=2@2=F1))7)40;DF84=3?)43(;(().((,8>>1:074<BBFB02<B4(9>(((48,4::17<(32,8A>)
@M04999:289:000000000-L3R54:1:1101:26425:9238 2:N:0:433
GACTACCAGGGTATCTAATCCTGTTCGCTCCCCACGCTTTCGTCCATCAGCGTCAATCGGTATTTAGTAACCTGCCTTCGCAATCGGGGTTCTGTGTAATATCTATGCATTTCACCGCTACACTACACATTCCAGCTACTTCAATACTATTCAAGATTAACAGTATCAACGGCAGTTCTACAGTTAAGCTGCAGGTTTTCACCGCTGACTTATCAACCCGCCTACGGACCCTTTAAACCCAATAAATCCGGATAACGCTCGCATCCTCCGTATTACCGCGGCTGCTGGCACGGAGTTAGCC
+
CCCCCGGGGGGGGGGGGGGGGGGGGGGGGGGGGGGGGGGGGGGGGGGGGGGGGGGGGGGGGGGGGGGGGGGGGGGGGGGGGFEGGGGGGEGGGGGGGGGGGGGGGGGGGGGGGGGGGGGGGGGGGGGGGGGGGGFGGGGGGGGGGGGGFGGGGFGGGGGGGGGGGGGGGGGGGGGGFFFGGGGGGGGGGGGGGGGCFFGGFFFFFFFBFEFFFFFFFAEAFFFFF?F?@FFFFEFFFFFFFF@EFFEEFFF?@F3<0>D@9>FF>:?>(9BB7?2<>?BF691,3:???048>6>6?AA>7
@M04999:289:000000000-L3R54:1:1101:18442:9245 2:N:0:433
CTTCAGACTACACGGGTATCTAATCCTGTTTGCTCCCCACGCTTTCGCATCTCAGCGTCAGTATCTGTCCAGAAGGCCGCCTTCGCCACCGGTATTCCCCCACATCTCTACGCATTTCACCGCTACACGTGGCATTCTACCTTCCTCTACAATACTCCAGATAACCAGTTTTAAGTGCAGTTCCCAGGTTGAGCCCGGGGCTTTCACACCTAACTTAATTATCCGCCTACATGCCCTTTACGCCCAGTCATTCCGATTAACGCTCGCACCCTCCGTATTACCGCGGCTGCTGGCACGGAGT
+
C9CCCGFGFGGGGGGGGGGGGGGGGGGGGGGFFGGGGGGGGGFGGGGGGGGGGGFFGGGGGGFFGGFFGGGGGGCGFDCDFGGGGGFEGGGEF7FFGGFGGGGGGGFFFGG7FBFGGGFGGDEG@GGFGEG>+@EGGGGGGGCFGGGGFGFFGCFGGGGGGFGGGFEGGGDECFGGFGFGGGFEEGGGGGGGGGGFDGGGFEF4F>FFF>DBBFFFFFFFFFFFFFFFDFFF?EEDFFFFE@@;>FD;@9ECEFE0?FFFF6>?F9>6;>66:?BB,(3)6)89(4>FF<D?:B:??>>>(
@M04999:289:000000000-L3R54:1:1101:9586:9253 2:N:0:433
TACTCGACTACACGGGTATCTAATCCTGTTTGCTCCCCACGCTTTCGCATCTCAGCGTCAGTATCTGTCCAGAAGGCCGCCTTCGCCACCGGTATTCCTCCACATCTCTACGCATTTCACCGCTACACGTGGAATTCTACCTTCCTCTACAATACTCCAGATAACCAGTTTTAAGTGCAGTTCCCAGGTTGAGCCCGGGGCTTTCACACCTAACTTAATTATCCGCCTACATGCCCTTTACGCCCAGTCATTCCGATTAACGCTCGCACCCTCCGTATTACCGCGGCTGCTGGCACGGAGT
+
CCCCCGGGGGGGGGGGGGGGGGGGGGGGGGGGGGGGGGGGGGGGGGGGGGGGGGGGGGGGGGGGGGGGGGGGGGGGGGGGGGGGGGGGGGGGGGGGGGGGGGGGGGGGGGGGGGGGGGGGGGGGGGGGGGGGGGFGGGGGGGGGGGGGGGGCFFDFGGGGGGGEGGGGGGGGGGGGFGFFGGGGGGGGG9EGGGGGGGGGFAF9BFFFFFFF3FFFEFFFFEEC>FDFFFEFCEEFFFFCEFFFFDFFEFFEFFE;??FFA69?FF>B;FBB?61:0?F2:A?B(2339638?F?<F0364
@M04999:289:000000000-L3R54:1:1101:4190:9263 2:N:0:433
GACTACTGGGGTATCTAATCCTGTCTGCTCCCCACGCTTTCGCATCTCAGCGTCAGTATCTGTCCAGAAGGCCGCCTTCGCCACCGGTATTCCTCCACATCTCTACGCATTTCACCGCTACACGTGGAATTCTACCTTCCTCTACAATACTCCAGATAACCAGTTTTAAGTGCAATTCCCAGGTTGAGCCCGGGGCTTTCACACCTAACTTAATTATCCGCCTACATGCCCTTTACGCCCAGTCATTCCGATTAACGCTCGCACCCTCCGTATTACCGCGGCTGCTGGCACGGAGTTAGCC
+
CCCCCGGGGGGGGGGGGGGGGGGGGGGGGGGGGGGGGGGGGGGGGGGGGGGGGGGGGGGGGGGGGGGGGGGGGGGGGGGGGGGGGGGGGGGGGGGGGGGGGGGGGGGGGGGGGGGGGGGGGGGGGGGGGGDFGGGGGGGGGGGGFGGFGGGGGGGGGGGGGGGGFFGFFGGGFGGGFGFFGGFFD@C??FGGGGGGGGGGFFFFFFFFFFFFFFFFFF=@FFFFFFFFFFBEDFFFDDFFFFFFFFFFCE;@;DFFFFFF03>FB0(4:>?BFFFFBBF>2(((-57?0()3-44:?24A?
@M04999:289:000000000-L3R54:1:1101:14789:9292 2:N:0:433
ATCTAATCCTGTTCGCTACCCATGCTTTCGAACCTCAGCGTCAGTTACAGACCAGAGAGCCGCCTTCGCCACTGGTGTTCTTCCATATATCTACGCATTCCACCGCTACACATGGAGTTCCACTCTCCTCTTCTGCACTCAAGAAAAACAGTTTCAGCTGCACTTCCCCGGTTAAGCCGAGGGCTTTCACAGCTGACTTGTTCTCCCGCCTGCGTTCGCTTTACGCCCAATAAATCCGGACAACGCTTGCCACCTACGTATTACCGCGGCTGCTGGCACGTAGTTAGCCGTGACTTTCTGG
+
CCCCCGGGGGGGGGGGGGGGGGGGGGGGGGGGGGGGGGGGGGGGGGGGGGGGGGGGGGGGGGGGGGGGGGGGGGGGGGGGGGGGGGGGGGGGGGGGGGGGGGGGGGGGGGGGGGGGGFFGGGGGGGGGGGGGGGGGGGGGGGFGGFGGGGGGGGGGGGGGGGGGGGGGGGGGGGGGFGFGGGGGGGGGGGGGGGGGGGGGFFFFFFFFFFFFFFFFFFFFFDEFFF6>FFF3A)7<EBFF@F?FFFFFFFFFF?8:?FFFB?A>A?>1;>BB::)4:14,:714642A?BFB<BAA2-.6)
@M04999:289:000000000-L3R54:1:1101:19490:9296 2:N:0:433
CTCGGACTACTGGGGTATCTAATCCTGTTCGCTCCCCATGCTTTCGAACCTCAGCGTCAGTTACAGACCAGAGAGCCGCCTTCGCCACTGGTGTTCTTCCATATATCTACGCATTCCACCGCCACACATGGAGTTCCACTCTCCTCTTCTGCACTCAAGAAAAACAGTTTCAGCTGCACTTCCCCGGTTAAGCCGAGGGCTTTCACAGCTGACTTGTTCTCCCGCCTGCGTTCGCTTTACGCCCAATAAATCCGGACAACGCTTGCCACCTACGTATTACCGCGGCTGCTGGCACGTAGTT
+
@BCCCGGGGGFGGGGGGGGGGGGGGGGGGEGGGGEFGGFFGGGGGGFGGGGGGGGGGGGGGGFGGGDGGGGGGGCFGEGGGGGFGGGGGFFFGGGGFGGGGGGGGGGGGGGGGGGGGGGGGG@FGGGGGGGFEDGGGGGGGGGGFGGGGGG=DGGGDFGGGGGGGGGGDGAFGGGFFFFGGGF@GGCGGGGFGGGGDCDDFFFFFFFFFF=EFFF=6FFFFFF@FFFFFFF@@;9D?D<F?D:@@0:7A<AAB;>:9>BFFFF16??<2?BFF:B?FBAAFBB09>>9<::?0(,81(2:4
@M04999:289:000000000-L3R54:1:1101:10117:9345 2:N:0:433
GACTACAAGGGTATCTAATCCTGTTCGCTACCCATGCTTTCGAGCCTCAGCGTCAGTAACAGACCAGAGAGCCGCCTTCGCCACTGGTGTTCTTCCATATATCTACGCATTTCACCGCTACACATGGAGTTCCACTCTCCTCTTCTGCACTCAAGTCTCTCAGTTTCCGATGCTCTTCCTCAGTTAAGCTGAGGGCTTTCACATTCAGACTTAAAAGACCGCCTGCGCTCCCTTTACGCCCAATAAATCCGGACAACGCTTGCCACCTACGTATTACCGCGGCTGCTGGCACGTAGTTAGC
+
CCCCCGGGGGGGGGGGGGGGGGGGGGGGGFGGGGGGGGGGGGGGGGGGGGGGGGGGGGGGGGGGGGGGGGGGGGGGGGGGGGGGGGGGGGGGGGGGGGGGGGGFGGGGGGGGGGGGGGGGGGGGDGFFGGGGGGGGGFGGGGGGGGGFGGGGGGGGGGGGGGGGGGGGGGGGGGGGFGFGGGGGGFGGGGGGGFGGFGFGFFCFFFFFEFFFFFFFFFF@FFFFDFF=(6@BFFFCCFDAF@@@EFFFF@B08B>D@;B@0<BFAFFFFFFFFB:B><?>>FF>6????FF<4(,(4<)55
@M04999:289:000000000-L3R54:1:1101:19887:9373 2:N:0:433
GTGGACTACCCGGGTATCTAATCCTGTTTGCTCCCCACGCTTTCGCATCTCAGCGTCAGTATCTGTCCAGAAGGCCGCCTTCGCCACCGGTATTCCTCCACATCTCTACGCATTTCACCGCTACACGTGGAATTCTACCTTCCTCTACAATACTCCAGATAACCAGTTTTAAGTGCAGTTCCCAGGTTGAGCCCGGGGCTTTCACACCTAACTTAATTATCCGCCTACATGCCCTTTACGCCCAGTCATTCCGATTAACGCTCGCACCCTCCGTATTACCGCGGCTGCTGGCACGGAGTTT
+
CCCCCGGGGGGGGGGGGGGGGGGGGGGGGGGGGGGEGGGGGGGGGGGGGGGGGGGGGGGGGGGGGGGGGGGGGGGGGGGGGGGGGGGGGGFCGGGGGGGGGGGGGGGGGGGGGGGGGGGGGDGGGGGGGGG@DGGGGGGGGGGGGGFGGGGGGGFGGFGFDGGFDGFEGGGGFDGGFGFFGG?FGC@CDGGGFGGGG5DGFFFFFFFFDF=BEFFFEFFEFCDBDD>FFFFFED18EEFEDFFF;;<E??FFF7?;<<>09?6>F>1-233?B??<0:A9?>F;399B3:?<B?FF(428)
@M04999:289:000000000-L3R54:1:1101:9404:9384 2:N:0:433
TGACTACTAGGGTATCTAATCCTGTTCGCTACCCATGCTTTCGAGCCTCAGCGTCAGTAACAGACCAGAGAGCCGCCTTCGCCACTGGTGTTCTTCCATATATCTACGCATTTCACCGCTACACATGGAGTTCCACTCTCCTCTTCTGCACTCAAGTCTCTCAGTTTCCGATGCTCTTCCTCAGTTAAGCTGAGGGCTTTCACATTCAGACTTAAAGGACCGCCTGCGCTCCCTTTACGCCCAATAAATCCGGACAACGCTTGCCACCTACGTATTACCGCGGCTGCTGGCACGTAGTTAT
+
CCCCCGGGGGGGGGGGGGGGGGGGGGGGGGGGGGGGGGGGGGGGGGGGGGGGGGGGGGGGGGGGGGGGGGGGGGGGGGGGGGGGGGGGGGGGGGGGGGGGGGGGGGGGGGGGGGGGGGGGGGGGGGGGGFGGGGGGGGGGGGGGGGGEGGGGGGDGGGFGFGGGGGGFFGCEGGFGFGFGGGFEGGGGGGGGFGGGGGGGFFFFFFFFEEFFFFFFFFF@58>AFDFFF>DFFFE:*8>B25;?D@FFFFF0603(31((686?7<?B0?>??258AF<((4(29938?(,25:23:?94-
@M04999:289:000000000-L3R54:1:1101:18421:9423 2:N:0:433
GACTACCGGGGTATCTAATCCTGTTCGCTACCCATGCTTTCGAGCCTCAGCGTCAGTAACAGACCAGAGAGCCGCCTTCGCCACTGGTGTTCTTCCATATATCTACGCATTTCACCGCTACACATGGAGTTCCACTCTCCTCTTCTGCACTCAAGTCTCTCAGTTTCCGATGCTCTTCCTCAGTTAAGCTGAGGGCTTTCACATTCAGACTTAAAAGACCGCCTGCGCTCCCTTTACGCCCAATAAATCCGGACAACGCTTGCCACCTACGTATTACCGCGGCTGCTGGCACGTAGTTAGC
+
CCCCCGGGGGGGGGGGGGGGGGGGGGGGGGGGGGGGGGGGGGGGGGGGGGGGGGGGGGGGGGGGGGGGGGGGGGGGGGGGGGGGGGGFGGGGGGGGGGGGGGGGGGGGGGGGGGGGGGGGGGGGGGGGGGGGGGGGGGGGGGGGGGGGGGGGGGGGGGGGGGGGGGGGGGGGGFGGFGFFGGGGGGGGGGGGGGGGGGGGFFFFFFFFFFFFFFFFEFFFFFFFBDFFFFFFFFFFFD<ABFFDFFFCFFFF619?BB>:?F?B92?B??0<?A?):66>F(11212)52:?:2:4<A>29
@M04999:289:000000000-L3R54:1:1101:8682:9521 2:N:0:433
GAAGGACTACTCGGGTATCTAATCCTGTTTGCTCCCCACGCTTTCGCATCTCAGCGTCAGTATCTGTCCAGAAGGCCGCCTTCGCCACCGGTATTCCTCCACATCTCTACGTATTTCACCGCTACACGTGGAATTCTACCTTCCTCTACAATACTCCAGATAACCAGTTTTAAGTGCAATTCCCAGGTTGAGCCCGGGGCTTCCACTCCTAACTTAATTAGCCGCCTACATGCCTTTTACGCTCAGTCATTCCGATTAACGCTCGCACCCTCCGTATTACCGCGGCTGCTGGCACGGACTT
+
<9C@,CFFFF9FFG7CCFCFCFGFCGCEFGCFFGDE:,@+FFDFCFGG7@,EFFGDF@FGGGG9<@CFCCDE8@EEFG+C@:FC@:?@ACEF7DFCGEGGGFG8FFCFGGF,,9A<FCFDEGGGDFFG,ACCECFDE9;FFGGGGGDFGDGG8DF,@FF8==FG8DFE=:AF=9DFF9==D79D98D8@FGFEGFG6>D*@6*;>AFABFB*:B98;>>C)(0>((/5((9733.)/)7=:@(;7(7))7).).2(/(7.30(4(3969<3(--4:((44.462>>B9:3)3(()-43(,)
@M04999:289:000000000-L3R54:1:1101:28875:9532 2:N:0:433
CTGAGACTACAAGGGTATCTAATCCTGTTTGCTCCCCACGCTTTCGCATCTCAGCGTCAGTATCTGTCCAGAAGCCCGCCTTCGCCACCGGTATTCCTCCACATCTCTACGCATTTCACCGCTACACGTGGAATTCTACCTTCCTCTACAATACTCCAGATAACCAGTTTTAAGTGCAATTCCCAGGTTGAGCCCGGGGCTTTCACACCTAACTTAATTATCCGCCTACATGCCCTTTACGCCCAGTCATTCCGATTAACTCTCGCACCCTCCGTATTACCGCGGCTGCTGGCACGGAGTT
+
CCCCCGGGGGGGGGGGGGGGGGGGGGGGGGGGGGGFGGGGGGGGGGGGCFGGGGGGGGDGGGGGGFGGGGGGGGGGGGGGGGGG7BFG=FGG44CFFGFGGGGFFGGGGGGGGGGGGGGGGGGGGGGGGGEEFFGGGGGGGGGGGGFFGFFGGGGEGGGGGGGGGGGGDFGFEGFEBFFFGGGFDGFGGFFFFGGDDD*;5C;CFFFFFDFFFFFFFFFEFF@2BFFFFEFEFFD@=BCFF?(:7<@EF?CE?@00;0?>)7CE?<0114((433(..4).1;161(48:22<074>(644
@M04999:289:000000000-L3R54:1:1101:12265:9546 2:N:0:433
TCTGGACTACTGGGGTATCTAATCCTGTTTGCTCCCCACGCTTTCGCATCTCAGCGTCAGTATCTGTCCAGAAGGCCGCCTTCGCCACCGGTATTCCTCCACATCTCTACGCATTTCACCGCTACACGTGGAATTCTACCTTCCTCTACAATACTCCAGATAACCAGTTTTAAGTGCAGTTCCCAGGTTGAGCCCGGGGCTTTCACACCTAACTTAATTATCCGCCTACATGCCCTTTACGCCCAGTCATTCCGATTAACGCTCGCACCCTCCGTATTACCGCGGCTGCTGGCACGGAGTT
+
CCCCCGGGGGGGGGGGGGGGGGGGGGGGGGGGGGGGGGGGGGGGGGGGGGGGGGGGGGGGGGGGGGGGGGGGGGGGGGGGGGGGGGGGGGGGGGGGGGGGGGGGGDGGGGGGGGGGGFGGGDGGGGGGGGGGGGGGGGGGGGGGGGGGGFGGGGGGCFGGGGGGGGGGGGGGGGGGFGFGGGGGGG+DCFGGGGGGGDGGDAFFFFFFFFE3>FFF=FFF8>EFB@D?B3?CEFFFFFFF@DFFFFFE9CCCEE@D?DFC6>?B0910303:FF????<B<:B9F90>B?2(,4<02,(24
@M04999:289:000000000-L3R54:1:1101:26472:9557 2:N:0:433
CGGACTACCGGGGTATCTAATCCTGTTCGCTCCCCACGCTTTCGTCCATCAGCGTCAATCGGTATTTAGTAACCTGCCTTCGCAATCGGGGTTCTGTGTAATATCTATGCATTTCACCGCTACACTACACATTCCAGCTACTTCAATACTATTCAAGATTAACAGTATCAACGGCAGTTCTACAGTTAAGCTGCAGGTTTTCACCGCTGACTTATCAACCCGCCTACGGACCCTTTAAACCCAATAAATCCGGATAACGCTCGCATCCTCCGTATTACCGCGGCTGCTGGCACGGAGTT
+
CCCCCGGGFGGGGGGGGGGGGGFGGGGGGGGGGGGGGGGGGGGGGGG@CGGGGGGGGGGFGGD,CFFFGGGFFGGGGGGGGGGGGGGGGGGGGGGGFGGGGGGGGGGGGGGGGGGGGGGGGGGGGGGGGGGGGGFCCGGGGGGGGGFFGGFGGGFFGGGGGGGGGGGGFGGGGGGGFFFGGFGGGGGG7@FGFECFGGGGF>9FF955@FDFFF98AFFDD@@2===2@2;B;D@EF?<FFDF(34<>C?4@9(2;A?F9<0;(969:?702((376ABF>>6032(8>02.219>148
@M04999:289:000000000-L3R54:1:1101:6064:9569 2:N:0:433
TAACTGACTACTCGGGTATCTAATCCTGTTCGCTCCCCACGCTTTCGTCCATCAGCGTCAATCGGTATTTAGTAACCTGCCTTCGCAATCGGGGTTCTGTGTAATATCTATGCATTTCACCGCTACACTACACATTCCAGCTACTTCAACACTATTCAAGATTAACAGTATCAACGGCAGTTCTACAGTTAAGCTGCAGGTTTTCACCGCTGACTTATCAACCCGCCTACGGACCCTTTAAACCCAATAAATCCGGATAACGCTCGCATCCTCCGTATTACCGCGGCTGCCGGCACGGCGT
+
@CCCCGAFGAAC@FFGGGE@<C6<CF<FGFFC:,CFDFFFGGGGGFGGGGGGGGAF7FE@FA<F@@<@,EFFFGGEGG<D<E?@DGE+?EFD7FGGGG?FFGGC@FA<ECEFFGGGAEEFCBCFEEFGGFGEF9EFFDGGDEEG?DEGGGG6,DFGGGG:=FGGFFDFDE:EFGCE>6B8=DDFEDDDFFGCEFCC77CC6A8FFCFF=A===?B@C+=4B::A2:2255@22225@@EFCCE@;(,5E3)9<;>(68(;3(9?FF69(,,57:3(48:<<A?F990>9:(4(-9049497
@M04999:289:000000000-L3R54:1:1101:15407:9581 2:N:0:433
GGTCGACTACACGGGTATCTAATCCTGTTTGCTCCCCACGCTTTCGCATCTCAGCGTCAGTATCTGTCCAGAAGGCCGCCTTCGCCACCGGTATTCCTCCACATCTCTACGCATTTCACCGCTACACGTGGAATTCTACCTTCCTCTACAATACTCCAGATAACCAGTTTTAAGTGCAGTTCCCAGGTTGAGCCCGGGGCTTTCACACCTAACTTAATTATCCGCCTACATGCCCTTTACGCCCAGTCATTCCGATTAACGCTCGCACCCTCCGTATTACCGCGGCTGCTGTCACGGATTT
+
CCCCCGGGGGGGGGGGGGGGGGGGGGGGGGGGGGGGGGGGGGGGGGGGGGGGGGGGGGGGGGGGGGGGGGGGGGGGGGGGGGGGGGGGGGGGDGGGGGGGGGGGGGGGGGGGGGGGGGGGGGGGGGGGGGGGGGGGGGGGGGGGGGCDGFGGGGGGGGGGGGGGGGGGGGGGGGFFFGFGGGGGGGGGGGGGGGGGG>DGFFFFFFFFFFFFFFFFFFFFFFFFFDF?F;39;ED@@E<F<FFFDF@EFCFFFF?FF<)66>?:>>>>FFF:?>::B:A<A?>093((2?B4,)-3((((.
@M04999:289:000000000-L3R54:1:1101:12014:9585 2:N:0:433
GGGGACTACAGGGGTATCTAATCCTGTTCGCTACCCATGCTTTCGCGCCTCAGCGTCAGTAACAGACCAGAGAGCCGCCTTCGCCACTGGTGTTCTTCCATATATCTACGCATTTCACCGCTACACATGGAGTTCCACTCTCCTCTTCTGCACTCAAGTCTCTCAGTTTCCGATGCTCTTCCCCAGTTAAGCTGAGGGCTTTCACATTCAGACTTAAAAGACCGCCTGCGCTCCCTTTACGCCCAATAAATCCGGACAACGCTTGCCACCTACGTATTACCGCGGCTGCTGGCACGTAGTT
+
CCCCCGGGGGGGGGGEFGGGGGGGGGGGGGE@@CFC<FDAGGGGG,CFFFEEFGGGGGGGGGGGGFGDGEF8FFGGGGGGCGGGGGGGGCG8FEGGGGGGGGG9AFGGGGDEGEFFGGFEGE@FFGGGGEFCEFGFEFEFGGFGGGGGG9ECGGGGGGCD:D:8B+7EDE:E8CCC8=D?F?CE?CFGGGAAAFFGCG**;CFCFFABEEECEFFFFC8AAB@ABFDFFF@=D><@E;3@0;B011;EE)9<EB(,(((29;<<?<F<2:<7:144<32:919BF1278>?(1:)(412<6
@M04999:289:000000000-L3R54:1:1101:28533:9591 2:N:0:433
TCTAAGACTACTCGGGTATCTAATCCTGTTCGCTCCCCACGCTTTCGCTCCTCAGCGTCAGTGACGGCCCAGAGACCTGCCTTCGCCATCGGTGTTCTTCCCGATATCTACACATTCCACCGTTACACCGGGAATTCCAGTCTCCCCTACCGCACTCCAGTCCGCCCGTACCCGGCGCCGATCCACCGTTAAGCGATGGACTTTCCCACCAGACGCGACGAACCGCCTACGAGCTCTTTACGCCCACTAACTCCGGATAACGCTTGCACCCTACGTCTGCCCGCGCCTGCTGGCACCTAGT
+
@CCBCFEFAFGGGGGGGGFGGF<CFDGGGGGGGGFGGGG@EGG7FEFCBCF<AECCFGGGGGGGGGCG:CFG,EDFGG<FFG9=BGCFGGF78=F:FFDF<FE+@CB?AFEFF@F<FFCCF@F:CFGGFGGD++@DFDEFD37=DFEGGFG+@8CEGGGGDE6C6;?7>EEEG**99CA4)7D=,03*;78:C@C>5<*2;**+;+0;;D;083@325@(8361-4-44:4(((4:B<)/6-:(46(4:((-)5(33<()8,11(-45?F23<?(.(.(),.((7(426?72:??2(402)
@M04999:289:000000000-L3R54:1:1101:4748:9630 2:N:0:433
ATAACGACTACAGGGGTATCTAATCCTGTTCGCTCCCCACGCTTTCGTCCATCAGCGTCAATCGGTATTTAGTAACCTGCCTTCGCAATCGGGGTTCTGTGTAATATCTATGCATTTCACCGCTACACTACACATTCCAGCTACTTCAATACTATTCAAGATTAACAGTATCAACGGCAGTTCTACAGTTAAGCTGCAGGTTTTCACCGCTGACTTATCAACCCGCCTACGGACCCTTTAAACCCAATAAATCCGGATAACGCTCGCATCCTCCGTATTCCCGCGGCGGCTGGTACGGAGT
+
CCCCCGGGGGGGGGGGGGGGGGGGGGGGGGGGGGGGGGGGGGGGGGEGGGEGGGGGGGGGGGGGGGGGGGGGGGGGGGGGGGGGGGGGDEF7FGGGGGGFGGGGGGGGGGGGGGGGGGGGGGGGGGGGGGGGGGFGGGGFGGGG?;DFCGGGGGGGGGGGGGGGGGGGFGGGGCFGB6?DGDFGGGGGGGFGGGGGGFD>AFFFFFFF=BB@AFA69EFFEDFF9>@@@F@=D9@?DF;FCFFFF?@FE<>CE@>60(6A3?9??BF9?FBFD?02(4().40,7(((,461<?2),(-44
@M04999:289:000000000-L3R54:1:1101:17085:9631 2:N:0:433
TTGTGGACTACTCGGGTATCTAATCCTGTTCGCTACCCATGCTTTCGTCCATCAGCGTCAATCGGTATTTAGTAACCTGCCTTCGCAATCGGGGTTCTGTGTAATATCTATGCATTTCACCGCTACACTACACATTCCAGCTACTTCAATACTATTCAAGATTAACAGTATCAACGGCAGTTCTACAGTTAAGCTGCAGGTCTTCACCGCTGACTTATCAACCCGCCTACGGACCCTTTAAACCCAATAAATCCGGATAACGCTCGCATCCTCCGTATTACCGCGGCTGCTGGCACGGAGT
+
CC@CCEEGEGGGFGDEFGGGGEEGGGFAFFGGGE@CGEFGCFG<FFCF@CCEBEFGGGGEEGGGGCEGAFFGGGGGGGDFGGFGGGFFCF@@CEBFFGGGFGFFG,AFEDG9FGGECFFFGDGGGGGGCDGGEGGGGGFAEGGGGGGFGGGGGGGGGD=EFGFGFFFFGGGFCGGC>DEGDD?EDFGGGGGGGGGFFF?CAFFFFFFFA):AFFF;CFFCAC:25A94)7@=29@FFBFAEEBF63=@)77?C8@;6??AE?06<@1,:9?72:(-(.:4:<B6(1360(5:??F)(47>(
@M04999:289:000000000-L3R54:1:1101:10441:9638 2:N:0:433
GAGGTGACTACTCGGGTATCTAATCCTGTTCGCTCCCCACGCTTTCGTCCATCAGCGTCAATCGGTATTTAGTAACCTGCCTTCGCAATCGGGGTTCTGTGTAATATCTATGCATTTCACCGCTACACTACACATTCCAGCTACTTCAATACTATTCAAGATTAACAGTATCAACGGCAGTTCTACAGTTAAGCTGCAGGTTTTCACCGCTGACTTATCAACCCGCCTACGGACCCTTTAAACCCAATAAATCCGGATAACGCTCGCATCCTCCGTATTACCGCGGCTGCTGGCACGGAGT
+
CCCCCGGGGGGGGGGGGGGGGGGGGGGGGGGGGGGGGGGGGGGGGGGGGGGGGGGGGGGGGGGGGGGGGGGGGGGGGGGGGGGGGGGGGGGGGGGGGGGGGGGGGGGGGGGGGGGGGGGGGGGGGGGGGGGGGGGGGGGGGGGGGGGGGGGGGGGGGGGGGGGGGGGGGGGGGGGGFGFGGGGGGGGGGGGGGGGGGGGGCFFFFFFFFFFFFFFFFFFFFFFFFFFDFFF@FFFFDFFFFFFFDF<@;ACFFFFFDDFFFFFFFFFFFFF7A?F?<FFFF>211396>F?D?B0<1;04-
@M04999:289:000000000-L3R54:1:1101:16359:9642 2:N:0:433
CATTTGACTACACGGGTATCTAATCCTGTTTGCTCCCCACGCTTTCGCATCTCAGCGTCAGTATCTGTCCAGAAGGCCGCCTTCGCCACCGGTATTCCTCCACATCTCTACGCATTTCACCGCTACACGTGGAATTCTACCTTCTTCTACAATACTCCAGATAACCAGTTTTAAGTGCAATTCCCAGGTTGAGCCCGGGGCTTTCACACCTAACTTAATTATCCGCCTACATGCCCTTTACGCCCAGTCATTCCGATTAACGCTCGCACCCTCCGTATTACCGCGGCTGCTGGCACGGAGT
+
CCCCCGGGGGGGGGGGGGGGGGGGGGGGGGGGGGGGGGGGGGGGGGGGGGGGGGGGGGGGGGGGGGGGGGGGGGGGGGGGGGGGGGGGGGGGGGGGGGGGGGGGGGGGGGGGGGGGGGGGGGGGGGGGGGGGGGGGGGGGGGGG9EFGGGGGGGGGGGGGGGGGGFGGGGGFGGGGFGFGGGGGGGGFFGGGGGGGGDCGEFFFFFFFFFFFFFFFFFFFFFFFFFFFFFFFFFFFFFFFF;DB;;DFFA3?EFE6@;?EA?>B?>FFF>B?031-(8:<AA?9>00111:B((()(--24
@M04999:289:000000000-L3R54:1:1101:9314:9655 2:N:0:433
GTAGCGACTACTGGGGTATCTAATCCTGTTCGCTCCCCACGCTTTCGCTCCTCAGCGTCAGTGACGCCCCAGAGACCTGTCTTCGCCATCGGTGTTCTTCCCGCTATCTACACTTTCCACCGTTACACCGGGTATTCCAGTCTCCCCTACCGCACTCCAGTCCGCCCGTACCCGGCGCCGATCCACCGTTAAGCGATGGACTTTCACACCAGACGCGACGAACCGCCTACGAGCGCTTTACGCCAAATTAATCCGGATAACGCTTGCACTCTACGTATCATCTGCGCTGCTGTCCCGTATT
+
C@8CC7:F7+FAEG<+@,CAFF9ECEC<FFF,CCDCD@CF:+FC@,B@@,6,AC@,6@@:FFDA98,@+@6,<F8B7,:555FF@CECG8?FFEEECC,5AAG+@>FGDFD?,?CEFF9@F8F:@F,C?FC:+6=3=DFG:=9D8,@=??DCE+@>:?,@E9A6E6@CE7C7,@CE?C)8))5:29**3***++*/>DDCF4=AFA8@@4(,())8()0(.461,(,(3<-(-1(44339<(4B(1(.)-.)-5((36())((34((),),94<<:79())-)))(((((44..))2,(4(
@M04999:289:000000000-L3R54:1:1101:27368:9659 2:N:0:433
GACTACCGGGGTATCTAATCCTGTTCGCTACCCATGCTTTCGAACCTCAGCGTCAGTTACAGACCAGAGAGCCGCCTTCGCCACTGGTGTTCTTCCATATATCTACGCATTCCACCGCTACACATGGAGTTCCACTCTCCTCTTCTGCACTCAAGAAAAACAGTTTCAGCTGCACTTCCCCGGTTAAGCCGAGGGCTTTCACAGCTGACTTGTTCTCCCGCCTGCGTTCGCTTTACGCCCAATAAATCCGGACAACGCTTGCCACCTACGTATTACCGCGGCTGCTGGCACGTAGTTAGCC
+
CCCCCGGGGGGGGGGGGGGGGGGGGGGGGGGGGGGGGGGGGGGGGGGGGGGGGGGGGGGGGGGGGGGGGGGGGGGGGGGGGGGGGGGFGGGGGGFFGFGGGFGGGGGGGGGGGGGGGGGGGGGG:EFGGGGGGGGGGGCFGGGGGGGGGGFCGGGGG8DCEGGGGGGGGCFC88DFFGFGGGDEGGGFGG>CGGEGGGGGFFFFFFFFBEEFFFFFFFFFFFFFD@@DFFFF?DEF?@BFD(6:BFFFFF7?99?B>0:6(8?FFFF(5::?D>24)(-4(49628?7:<?B?(26)4>F:
@M04999:289:000000000-L3R54:1:1101:3899:9670 2:N:0:433
CCGTGACTACTGGGGTATCTAATCCTGTTCGCTACCCATGCTTTCGAACCTCAGCGTCAGTTACAGACCAGAGAGCCGCCTTCGCCACTGGTGTTCTTCCATATATCTACGCATTTCACCGCTACACGTGGAATTCTACCTTCCTCTACAATACTCCAGATAACCAGTTTTAAGTGCAATTCCCAGGTTGAGCCCGGGGCTTTCACACCTAACTTAATTATCCGCCTACATGCCCTTTACGCCCAGTCATTCCGATTAACTCTCGCACCCTCCGTCTTACCGCGGCTGCTGGCACGTAGTT
+
CCCCCGGGGGGGGGGGGGGGGGGGGGGGGGGGGGGGGGGGGGGGGGGGGGGGGGGGGGGGGGGGGGGGGGGGGGDGGGGGGGGGGGGGGGGGGGGGGGGGGGGGGGGGGGGGGGGGGGGGGGGGGGGGGGGGGGGGGGGGGGDFGGGGGGGGGGGFGGGGGGGGGGGGGGGGGEGGFGFGGDFFGEGGGGGFGGGGGDGGAFFFFFFFFFEEDFC46CAEFFF2B@FDB;EFEFDFFB4B;D>>@FFFFFFFFF02<DFF3>EFFFFFFFFFF>6(43):716009>>??:::47:.21,.
@M04999:289:000000000-L3R54:1:1101:27971:9671 2:N:0:433
GAGTGGACTACACGGGTATCTAATCCTGTTCGCTCCCCACGCTTTCGTCCATCAGCGTCAATCGGTATTTAGTAACCTGCCTTCGCAATCGGGGTTCTGTGTAATATCTATGCATTTCACCGCTACACTACACATTCCAGCTACTTCAATACTATTCAAGATTAACAGTATCAACGGCAGTTCTACAGTTAAGCTGCAGGTTTTCACCGCTGACTTATCAACCCGCCTACGGACCCTTTAAACCCAATAAATCCGGATAACGCTCGCATCCTCCGTATTACCGCGGCTGCTGGCACGGAGT
+
CCCCCGGGGGGGGGGGGGGGGG@CCFFGGGGGGGGGGGGGGGGGGGGGGGGGGGGGGGGGGGGGGGGGGGGGGGGGGGGGGGGGGGGGGGGGGGGGGGGGGGGGGGGGGGGGGGGGGGGGGGGGGGGGGGGGGGGGGGGGGGGGGGGGGGGGGGGGGGGGGGGGGGGGGGGGGGGGFGEGGGGGGGGGGGGGGGGGGGGGFFFFFFFFFFFFFFFFFFFFFFFFFF2@FFFDFFFFFFFFFFFFDFFDFF<EFFFB<DFF@@9?BF0;BFFFFFBF<B:>AA?FF>99BFFFF:2)39>B3
@M04999:289:000000000-L3R54:1:1101:7343:9694 2:N:0:433
CCCTAGACTACTCGGGTATCTAATCCTGTTCGCTACCCATGCTTTCGAGCCTCAGCGTCAGTAACAGACCAGAGAGCCGCCTTCGCCACTGGTGTTCCTCCCGATCTCTACGCATTTCACTGCTACACCGGGAATTCCACTCTCCTCTACCGCACTCTAGTCTGCCAGTATCAAATGCAATTCCTAGGTTGAGCCCGGGGCTTTCACATCTGACTTAACAAACCACCTACGCACGCTTTACGCCCAGCAATGTCAAGTAACGCTTGCCCCCTTCGTATTACCTCGTCTGCTGGCACTAAGC
+
@-BCCE@<FF<FGE@:FGGGFE@E@CE<FFGEGD@CGDEFEF,C<F@6;CFEEFDGGGC7BEEGGDGGG<<E,F,B<A:=FEGD@CEE@F@,E,A?@FE,4=+48@FGF@?=FG=+<F;FBDCAF,9?FF7=+4=@>,4E;49DDED9EGA8CE6@F,,3,6==,6@=A,@;,@FGAGCGCCDF,,3<;@CFGG?C5**/9**3@9>F46C:?C9C:++8*(((/578(=3((.,(/2(+)//(,1(((..)).))5)-64122((((4((,43(,.((--6))(,8,(4<>(,23(8:2(
@M04999:289:000000000-L3R54:1:1101:26392:9702 2:N:0:433
GTTGACTACCCGGGTATCTAATCCTGTTTGCTCCCCACGCTTTCGCATCTCAGCGTCAGTATCTGTCCAGAAGGCCGCCTTCGCCACCGGTATTCCTCCACATCTCTACGCATTTCACCGCTACACGTGGAATTCTACCTTCCTCTACAATACTCCAGATAACCAGTTTTAAGTGCAGTTCCCAGGTTGAGCCCGGGGCTTTCACACCTAACTTAATTATCCGCCTACATGCCCTTTACGCCCAGTCATTCCGATTAACGCTCGCACCCTCCGTATTACCGCGGCTGCTGGCACGGAGTTT
+
CCCCCGGGGGGGGGGGGGGGGGGGGGGGGGGGGGGGGGGGGGGGGGGGGGGGGGGGGGGGGGGGGGGGGGGGGGGGGGGGGGGGGGGFGGGGGGGGGGGGGGGGGGGGGGGGGGGGGGGGGGGGGGGGGGGFFGGGGGGGGGGGGGGGGGGGGGGGGGGGGGGGGGGGGGGGGGGGFFFGGGGGGFEDGGGGGGGDDGGGFAFFFFFDDF@DEFFFFFFEFFFFFF2BFFC;EDFFFFFFD:B@@FEFEEFEE0;?D2:29?:>>999?B?B;,:?BBFFF>FF>>B?>::::??>19,4)
@M04999:289:000000000-L3R54:1:1101:12681:9728 2:N:0:433
GTGACTACTGGGGTATCTAATCCTGTTCGCTACCCATTCTTTCGAGCCTCAGCGTCAGTAACAGCCCAGAGAGCCGCCTTCGCCACTGGTGTTCTTCCGTATATCTACGCATTTCACCGCTACACATGGTGTTCCACTCTCCTCTTCTGCACTCAAGTCTCTCAGTTTCCGATGCTCTTCCTCAGTTAAGCTGAGGGCTTTCACATTCAGACTTAAAAGACCGCCTGCCCTCCCTCTACGCCCAATAAATCCCGACAACGCTTGCCACCTACGTACTACCCCGGCTTCTGGCACGTAGTTC
+
CCCC<@CFGEF<FGGE@9;@@6C@F@<E@CF7CFE9F,CE<C<F,EBFGCCCFEGGE:CCCEFF,C@E,<CFFEF@F7F?<,C:?=,BBCF,,CEF<FC?=AF,4?A?:C=FC??5FFC7=8FE?9E,,,9A?C;;>E@,,49@,7E,6@ECGFD=,,733=98DF:EDDEE>88F9+;=D+=@@@EG7,<9,,@+090+9<+19BFF*;7C@C897@>=>5>=AFB=(7(8595(7*9591:DF(..)7?;)6?F9(,(61(,2:A263251,4(-<A7(3(1(-(,)).)()4.(33>-
@M04999:289:000000000-L3R54:1:1101:10373:9783 2:N:0:433
GACTACAAGGGTATCTAATCCTGTTTGCTCCCCACGCTTTCGCGTCTCAGCGTCAGTATCTGTCCAGAAGGCCGCCTTCGCCACCGGTATTCCTCCACATCTCTACGCATTTCACCGCTACACGCGGAATTCTACCTTCCTCTACAATACTCCAGATAACCAGTTTTAAGTGCAGTTCCCAGGTTGAGCCCGGGGCTTTCACACCTAACTTAATTATCCGCCTACATGCCCTTTACGCCCAGTCATTCCGATTAACGCTCTCACCCTCCGTATTACCGCGGCTGCTGGCACGGAGTTAGCC
+
CCCCCGGGGGGGGGGGGGGGGGGGGGGGGGFGGGGGGGGGGGGGGGGGGGGGGGGGGGGGGGGGGGGGGGGGGGGGGEGGGGGGGGGGGGGGGGFGGGGGGGGGGGGGGGGGGGGGGGGGGGGGGGGGGGGGGGGGGGGGGGGGCFCFGGGGCGGGGGGGGGGDFFGGGGGCGGGGFGFGG6FGGGCGGFGGDCEGGGFGFFFFFFFFFFFFFFFFC8F@F@FFFFFF;;DEF84;;;;E?F4@<<>DA:<F6?AA69?B(<8>:?24?B<?7>A493049FF>::74<FF:29>?746A:
@M04999:289:000000000-L3R54:1:1101:2820:9800 2:N:0:433
GACTACAGGGGTATCTAATCCTGTTCGCTACCCATGCTCTCGAGCCTCAGCGTCAGTAACAGACCAGAGAGCCGCCTTCGCCACTGGTGTTCTTCCATATATCTACGCATTTCACCGCTACACATGGAGTTCCACTCTCCTCTTCTGCACTCAAGTCTCTCAGTTTCCGATGCTCTTCCTCAGTTAAGCTGAGGGCTTTCACATTCAGACTTAAAAGACCGCCTGCGCTCCCTTTACGCCCAATAAATCCGGACAACGCTTGCCACCTACGTATTACCGCGGCTGCTGGCACGTAGTTAGC
+
CCCCCGGGGGGGGGGGGGGGGGGGGGGGGGGGGGGGGGGGGGGGGGGGGGGGGGGGGGGGGFGGGGGGGGGGGGGGGGGGGGGGGGGGCGGGGGGGGGGGGGGGGGGGGGGGGGGGGGGGGGGGGGGGGGGGGGGGGGGGGGGGGGGGGGGGGCGGGGGGGGGGGGGGGDGGGGGFFGFGGGGGGGGGGGG?GGGGGGGGFFFFAFFFE@@ECAFFFAFDF>BFFFFFF@FFFFFFFFF3;?0;EFEFEFB0?9>;@>FFFF??DBBFFFFBFFFAF>:FF>FB>05>:???F<?62>D)-
@M04999:289:000000000-L3R54:1:1101:13759:9824 2:N:0:433
GACTACCCGGGTATCTAATCCTGTTCGCTCCCCACGCTTTCGTCCATCAGCGTCAATCGGTATTTAGTAACCTGCCTTCGCAATCGGGGTTCTGTGTAATATCTATGCATTTCACCGCTACACTACACATTCCAGCTACTTCAATACTATTCAAGATTAACAGTATCAACGGCAGTTCTACAGTTAAGCTGCAGGTTTTCACCGCTGACTTATCAACCCGCCTACGGACCCTTTAAACCCAATAAATCCGGATAACGCTCGCATCCTCCGTATTACCGCGGCTGCTGGCACGGAGTTAGCC
+
CCCCCGGGGGGGGGGGGGGGGGGGGGGGGGGGGGGGGGGGGGGGGGGGGGGGGGGGGGGGGGGGGGGGGGGGGGGGGGGGGGGGGGGGGGGGGGGGGGGGGGGGGGGGGGGGGGGGGGGGGGGGGGGGGGGGGGGGGGGGGGGGGGGGGGGGGGGGGGGGGGGGGGGGGGGGDGGGFGFGGGGGGGGGGGGGGGGGGGGGFFFFFFFFFF4;AFFFFF>AF@DDF9D=BFFDDF4C33@5?(6@3;CEFFF@FDAEFF@69>FFF:<A0>?BFBFFD?9(49>;:??0<0>10,(-3<:2,
@M04999:289:000000000-L3R54:1:1101:17637:9835 2:N:0:433
TCATTGACTACCAGGGTATCTAATCCTGTTTGCTACCCACGCTTTCGAGCATGAACGTCAGTGTTATCCCAGGAGGCTGCCTTCGCCATCGGTATTCCTCCACATCTCTACGCATTTCACTGCTACACGTGGAATTCTACCTCCCTCTGACACACTCTAGTTAGACAGTTTCAAATGCACGTCCCAAGTTGAGCTCGGGGATTTCACATCTGACTTATCTAACCGTCTGCGCTCGCTTTACGCCCAGTAATTCCGATTAACGCTCGCACCCTACGTATTACCGCGGCTGCTGGCACGTAGT
+
CCCCCGGGGGGGGGGGGGGGGGGGGGGGGGGGGGGGGGGGGGGGGGGGGGGGGGGGGGGGGGGGGGGGGGGGGGGGGGGGGGGGGGGGGGGGGGGGGGGGGGGGGGGGGGGGGGGGGGGGGGGGGGGGGGGGGGGGGGGGGGGGGGGGGGGGGGGGGGGGGGGGGGGGGGGGGGGGFGFGGGGGGGGGGGGGGGFGD6DDBEFFFFFFFFFFECFFFFFFFFFFFFFFFFFFFDFFFFFCC@>>@F?EFFFEF?@;@@;EC<FFFF@FB9BBB3387>?><AFFF9;;2??F:0342:?B:
@M04999:289:000000000-L3R54:1:1101:12146:9893 2:N:0:433
CTACGACTACCAGGGTATCTAATCCTGTTTGCTCCCCACGCTTTCGCATCTCAGCGTCAGTATCTGTCCAGAAGGCCGCCTTCGCCACCGGTATTCCTCCACATCTCTACGCATTTCACCGCTACACGTGGAATTCTACCTTCCTCTACAATACTCCAGATAACCAGTTTTAAGTGCAGTTCCCAGGTTGAGCCCGGGGCCTTCACACCTAACTTAATTATCCGCCTACATGCCCTTTACGCCCAGTCATTCCGATTAACGCTCGCACCCTCCGTATTACCGCGGCTGCTGGCACGGAGTT
+
CCCCCGGGGGGGGGGGFFFGGGGGGGGGGGGGGGGGGGGGGGGGGGGGGGFGGGGGGGGGGGGGGGGGGGFGGGGGGGGGGCGGGGEGFFGGDFGGGCGCEGFAA,EFGGGGGGGGGGGGCEGEGGGGDFGGGGFGFGGGGGGGGGGGFGCFGGGGFGGGGGGG8FGGGFGGGGGGCGFGGGFFGG6DGFGFGFG>GGCDBD9FFFFFDDFFFF6FFFFC886=B59=:@E33=;FD@EF(4;B@;;@<E6C?;;D@D><?66B6>;6>??::>2(4:AA<19F069(8:>,8:<B0((44
@M04999:289:000000000-L3R54:1:1101:17161:9905 2:N:0:433
AGACTACCGGGGTATCTAATCCTGTTCGCTCCCCACGCTTTCGCCCATCAGCGTCAATCGGTATTTAGTAACCTGCCTTCGCAATCGGGGTTCTGTGTAATATCTATGCATTTCACCGCTACACTACACATTCCAGCTACTTCAATACTATTCAAGATTAACAGTATCAACGGCAGTTCTACAGTTAAGCTGCAGGTTTTCACCGCTGACTTATCAACCCGCCTACGGACCCTTTAAACCCAATAAATCCGGATAACGCTCGCATCCTCCGTATTACCGCGGCTGCTGGCACGGAGTTAGC
+
CCCCCGGGGGGGGGGGGGGGGGGGGGGGGGGGGGGGGGGGGGDGGGGGGGGGGGGGGGGGGGGGGGGGGGGGGGGGGGGGGGGEGGGGGGGGGGGGGGGGGGGGGGGGGGGGGGGGGGGGGGGGGGGGGGGGGGGGGGFGGGGGGGGGGGGGFGGGGGGGGGGGGGGGGGGGCEGGFGFGGGGEGGGGGGGGGGGGGGGGFFFFAFFFFFF?AFFFFFFFFFFF@FF?=>FF@DEFCFFFFFF;@EFEFFF;<?@BFFFFFFF>FFFFFF9BFFBFFB699BFF>BFF?6<<:69>?:)64
@M04999:289:000000000-L3R54:1:1101:19903:9910 2:N:0:433
TTGGGACTACCCGGGTATCTAATCCTGTTCGCTACCCATGCTTTCGAACCTCAGCGTCAGTTACAGACCAGAGAGCCGCCTTCGCCACTGGTGTTCTTCCATATATCTACGCATTCCACCGCTACACATGGAGTTCCACTCTCCTCTTCTGCACTCAAGAAAAACAGTTTCAGCTGCACTTCCCCGGTTAAGCCGAGGGCTTTCACAGCTGACTTGTTCTCCCGCCTGCGTTCGCTTTACGCCCAATAAATCCGGACAACGCTTGCCACCTACGTATTACCGCGGCTGCTGGCACGTAGTT
+
CCCCCGGGGGGGGGGG7FGGGGGGGGGGGGGGGGGGGGGGGGGGGGGGGGGGGGGGGGGGGGGGGGGGGGGGGGGGGGGGGGGGGGGGGGGGGGGGGGGGGGGGGGGGGGGGGGGGGGGGGGGGGGGGFGGGGGGGGGGGGGGGGGGGGGGGGGGGGGGGGGGGGGGGGGGGGGGGFGFGGGGGGGGGGGGGGGGGGGGGFFFFFFFFFFFFFFFFEFFFF=DBFBFFFFFFFFFFFFFFFFBBF@DFFFFFFFFFFBFFFFFFFFFFDF::BFB?FFFFA?BB>>>B??706<?FBFFF>
@M04999:289:000000000-L3R54:1:1101:25044:9919 2:N:0:433
GACTACTAGGGTATCTAATCCTGTTTGCTCCCCACGCTTTCGCATCTCAGCGTCAGTATCTGTCCAGAAGGCCGCCTTCGCCACCGGTATTTCTCCACATCTCTACGCATTTCACCGCTACACGTGGAATTCTACCTTCCTCTACAATACTCCAGATAACCAGTTTTAAGTGCAATTCCCAGGTTGAGCCCGGGGCTTTCACACCTAACTTAATTATCCGCCTACATGCCCTTTACGCCCAGTCATTCCGATTAACGCTCGCACCCTCCGTATTACCGCGGCTGCTGGCACGGAGTTAGCC
+
CCCCCGGGGGGGGGGGGGGGGGGGGGGGGGGGGGGGGGGGGGGGGGGGGGGGGGGGGGGGGGGGGGGGGGGGGGGGGGGGGDGGGGGGGGGFGGGGGGGGGGGGGGGGGGGGGGGGGGGGGGGGGGGDGGFGGGGGGGGGGGGGGDGGGGGGGGGGGGGGGGGGFGGGGGGFGGGGFGFGGGGGGGGGGGGGGGGGGGGGFFFFFFFFFFFFEFFFFFFFFFFDFFFFEFFFFFFFFFFFFFFFFFFFFFFF6?EFFF?<>FFFFFFB6066?BFAFF>9>FFFFB>:B?BB69>:?FFF?
@M04999:289:000000000-L3R54:1:1101:8724:9925 2:N:0:433
GACCACACGGGTATCTAATCCTGTTCGCCCCCCACGCTTTCGTCCTTCAGCGTCAATCGGTATTTAGTAACCTGCCCTCGCAATCGGGGTTCTGTGTAATATCTATGCATTTCACCGCTACACTACACATTCCAGCTACTTCAATACTATTCAAGATTAACAGTATTAACGGCAGTTCTACAGTTAAGCTGCAGGTTTTCACCGCTGACTGATCAACCCGCCTACGGACCCTTTTAACCCAATAAATCCGGATAACGCTCGCATCCTCCGTATTACCCCGGCTGCTGGCACGGAGTTAGCC
+
A6,,6:@FGGG@+,,6,C;,E,F;F,8+,,@FGGD:6,BF,,;B,,6,696:666F<,6,6C,6,,<C@F<@,6,B,A44+++4B,CF:4C,?,C<9E,:,,55,,,59,EF<<@F7+44@,,,8,44E?F,CDGGG9E,733=,,,376,,,339=,@,@36=3D,,6E6++404+5C7<CFF;:,EFA8?,@C*7=C73B89?BAEFB*)::F):;5(826((6,:>2;(,6)/6C<FD<@;<95C@9,(3<9),2:?(,3-3:)52(,(:7)66(,2(((40),76:??(((((--))
@M04999:289:000000000-L3R54:1:1101:24991:9944 2:N:0:433
TTTAGACTACTAGGGTATCTAATCCTGTTCGCTCCCCACGCTTTCGTCCATCAGCGTCAATCGGTATTTAGTAACCTGCCTTCGCAATCGGGGTTCTGTGTAATATCTATGCATTTCACCGCTACACTACACATCCCAGCTACTTCAATACTATTCAAGATTAACAGTATCAACGGCAGTTCTACAGTTAAGCTGCAGGTTTTCACCGCTGACTTATCAACCCGCCTACGGACCCTTTAAACCCAATAAATCCGGATAACGCTCGCATCCTCCGTATTACCGCGGCTGCTGGCACGGAGTT
+
CCCCCGFFGG<EG8FGGGFGGFCFGFGGGGGGGGGGFFEGGCGGGGGGGGGGE@<CFEGGFGFGGFEEFGGGGGGGGGGGGGGGECFGFGGGDGGGGGDGEFFFGC;FGGCEGGGGGGC9=CFGGGGGG@FGGGF=DFFFGFFFGGGGFGGGGGGGF,EEDGGCFFGGGGGGFGGGECDFBFDFGFFFGGACEECGF6CC6=<=CCFE>FF5@FBAEFFEFFD>=BF@F@@2@9@DF3CFEA@;;;@@34?C;9008;EEFB;@F>BB;4<<19???8A>A?9>139>F?7:<?>:9((-4
@M04999:289:000000000-L3R54:1:1101:18243:9975 2:N:0:433
TTTAGACTACTGGGGTATCTAATCCTGTTCGCTACCCATGCTTTCGAGCCTCAGCGTCAGTAACAGACCAGAGGGCCGCCTTCGCCACTGGTGTTCTTCCATATATCTACGCATTTCACCGCTACACATGGAGTTCCACTCTCCTCTTCTGCACTCAAGTCTCTCAGTTTCCGATGCTCTTCCTCAGTTAAGCTGAGGGCTTTCACATTCAGACTTAAAAGACCGCCTGCGCTCCCTTTACGCCCAATAAATCCGGACAACGCTTGCCACCTACGTATTACCGCGCCTGCTGGCGCGTAGT
+
C9CCCGGGGGGGGGGGGFGGGGGGGGGGGFGGDGGGGGGGGGFGGGGGGGGGGGGGGDGGGGGGDFGGFGGCFGGGGDFGEGGGDEGGGGGGGGGGGGDGGGGGFFFGGFGCFGGFGGG9FGEGFGGGDFCE:>FGGDFFGGGGAFAAFGG8EGGFGGGFGGGDBFCEFGGGGEGGFGFGGGGGFFGFCGCGGFFGCFGDFFFFFFFFFEEFCFFFFF68FBF=BB>=2=@BFD=>BEFFF??B0?DFFAEFFE>9@B@0:>F?04?F9??F?>0:<)8<>A?>B(((3,227:4:>>>;(
@M04999:289:000000000-L3R54:1:1101:11766:10021 2:N:0:433
GACTACAAGGGTATCTAATCCTGTTTGCTCCCCACGCTTTCGCATCTCAGCGTCAGTATCTGTCCAGAAGGCCGCCTTCGCCACCGGTATTCCTCCACATCTCTACGCATTTCACCGCTACACGTGGAATTCTACCTTCCTCTACAATACTCCAGATAACCAGTTTTAAGTGCAATTCCCAGGTTGAGCCCGGGGCTTTCACACCTAACTTAATTATCCGCCTACATGCCCTTTACGCCCAGTCATTCCGATTAACGCTCGCACCCTCCGTATTACCGCGGCTGCTGGCACGGAGTTAGCC
+
CCCCCGGGGGGGGGGGGGGGGGGGGGGGGGGGGGGGGGGGGGGGGGGGGGGGGGGGGGGGGGGGGGGGGGGGGGGGGGGGGGGGGGGGGGGGGGGGGGGGGGGGGGGGGGGGGGGGGGGGGGGGGGGGGFGGGGGGGGGGGGGGGGGGGGGGGGGGGGGGGGGGGGGFFGGGGGGGFGFGGGGFGGGGGGGGGGGGGDGGFFFFFFFFFFF=EFFFEFFDF?DDFFFE=3>;3=:>;<>FFFEFFFFFCE1;D<EEFB<;>903;?6:6>F0<B2)<?(((,,3:))32:B01,-412463
@M04999:289:000000000-L3R54:1:1101:15908:10029 2:N:0:433
TACGACTACTCGGGTATCTAATCCTGTTTGCTCCCCACGCTTTCGCATCTCAGCGTCAGTATCTGTCCAGAAGGCCGCCTTCGCCACCGGTATTCCTCCACATCTCTACGCATTTCACCGCTACACGTGGAATTCTACCTTCCTCTACAATACTCCAGATAACCAGTTTTAAGTGCAATTCCCAGGTTGAGCCCGGGGCTTTCACACCTAACTTAATTATCCGCCTACATGCCCTTTACGCCCAGTCATTCCGATTAACGCTCGCACCCTCCGTCTTACCGCGGCCGCTGGCACGGCGTTT
+
<C@CCEGDFEGFGEFFGGGFGGGGGGGGGGGGGGEGFGGGGEGGGGEGGGGGGGGGGGGGGGGGGGGGGGGGFCFGGGGGGGGGGGGGGGEGGGGGGGGGGGGGGGGDF7FGGGGGGGFGGGGGGGGGGG:EFGFGFGGGGFEGGGGGGFGGGGGGGG8E88DGGGGG8DFEGGGGFGFDGFFGCFGGGGCFCGGG>*4CFAFCFFFEFF3>CB=8?FFCFEFF25@=EC?E8D@@E3;5<6>;06@>EEEE8;DF6E<((-41;BB>BFFF>((.49)3499>;(,2(,,2(5(3(,49(
@M04999:289:000000000-L3R54:1:1101:8718:10036 2:N:0:433
CAGAGACTACCAGGGTATCTAATCCTGTTCGCTCCCCACGCTTTCGTCCATCAGCGTCAATCGGTATTTAGTAACCTGCCTTCGCAATCGGGGTTCTGTGTAATATCTATGCATTTCACCGCTACACTACACATTCCAGCTACTTCAATACTATTCAAGATTAACAGTATCAACGGCAGTTCTACAGTTAAGCTGCAGGTTTTCACCGCTGACTTATCAACCCGCCTACGGGCCCTTTAAACCCAATAAATCCGGATAACGCTCGCATCCTCCGTATTACCGCGGCTGCTGGCACGGAGTT
+
CCCCCGGGGGGGGGGGGGGGGGGGGGGGGGGGGGGGGGGGGGGGGGGGGGGGGGGGGGGGGGGGGGGGGGGGGGGGGGGGGGGGGGGGGGGGGFEGGGGGGGGGGGGGGGGGGGGGGGGGGGGGGGGGGGGGGGGGGGGGGGGGGGGGGGGGGFGGGGGGGGGGGGGGGGGGGGGGFGFGGGGGGGGGGGFDGGGGGGGGFFFFFFFFFFAFFFFFFFFE?DF=>AFFFFDBB>FF@ECACEFFD;@EFF<?;>@;@?<@DB<:13>B>BDF<613??BBABB>FBFBFB:?:<<?607<8
@M04999:289:000000000-L3R54:1:1101:27343:10065 2:N:0:433
GACTACTGGGGTATCTAATCCTGTTCGCTCCCCACGCTTTCGTCCATCAGCGTCAATCGGTATTTAGTAACCTGCCTTCGCAATCGGGGTTCTGTGTAATATCTATGCATTTCACCGCTACACTACACATTCCAGCTACTTCAATACTATTCAAGATTAACAGTATCAACGGCAGTTCTACAGTTAAGCTGCAGGTTTTCACCGCTGACTTATCAACCCGCCTACGGACCCTTTAAACCCAATAAAACCGGATAACGCTCGCATCCTCCGTATTACCGCGGCTGCTGGCACGGAGTTAGCC
+
CCCCCGGGGGGGGGGGFGGGGGFEGDB:FFGFFGGGGCFFDEGGEECFFGGEFFCBCCCFB@D@CFFFGD9CFFGGF9FDCBF7FGDEGCFFGG@EFGGEGFAE9?@?F95E<@<FGGFEFFFAFFGGDG,A,,CFEGDD,@;;,==EF8DGGADFGED=DEFEGCCGAF8=>>C,99DFGGGDGG8ADFEG6DCD9C?+?=A>D5?BC@ACEBFF:39>EAADBFD2((85:3///7@=2?DFFC)),.277<48;07049><>73<B>?:7>F)-1909>BFF>.(,(,(-27(,4):8
@M04999:289:000000000-L3R54:1:1101:21652:10083 2:N:0:433
TCAGGGACTACAAGGGTATCTAATCCTGTTTGCTCCCCACGCTTTCGCATCTCAGCGTCAGTATCTGTCCAGAAGGCCGCCTTCGCCACCGGTATTCCTCCACATCTCTACGCATTTCACCGCTACACGTGGAATTCTACCTTCCTCTACAATACTCCAGATAACCAGTTTTAAGTGCAGTTCCCAGGTTGAGCCCGGGGCTTTCACACCTAACTTAATTATCCGCCTACATGCCCTTTACGCCCAGTCATTCCGATTAACGCTCGCACCCTCCGTATTACCGCGGCTGCTGGCACGGAGT
+
CCCCCGGGDGGGGGGGGGGGFGFFGGGGGGGGGGGGGGGGGGGGGGGGGGGGGGGGGGGGGGGGGGGGGGGGGGGGGGGGGGGGGGGGGGGGGDGGGGGGGGGGCFGGGGGGGGGGGGGGGGDGGGGGGGFFCGGGGGGGGGGGGGGGGGGGGGGGFGGGFGFGGGGGGGGGGGGGFGFGGGGGGGGGGGGGGGGGGGGGFEAFFFFFFFDFFFFFFFF<FEFEFDFDDFEFF=@8E@@FFFFFFFFFFFFFFFF;<6;EFF9?:9>;B>FBFF>2:<BAB<B>;B>39<7:031<:231-
@M04999:289:000000000-L3R54:1:1101:12644:10115 2:N:0:433
TGTGGACTACTGGGGTATCTAATCCTGTTTGCTACCCACGCTTTCATGCCTCAGCGTCAGTTACGGTCCAGAAAGTCGCCTTCGCCACTGGTGTTCTTCCTAATCTCTACGCATTTCACCGCTACACTAGGAATTCCACTTTCCTCTCCCGCACTCTAGACTTCCAGTTTCAAATGCAGTCCCCAAGTTGAGCTCGGGGTTTTCACATCTGACTTAAAAATCCGCCTACGCATCCTTTACGCCCAGTAAATCCGGACAACGCTTGCCACCTCCGTATTACCGCGGCTGCGGGCACGT
+
@CCCCGGDGGGGGGGGGGGGGGGGGGGGGGGGD@FFEGGGGGGGGFFGGGGGGGGGGGGGGGGGG7FGGGGCDFGGGGG7BEGGGGFGCEGGGFGGGFGFGGGGG9DGGGGCEGGGGGGGGGGGGFFEFFGGFGGGGFGGF9AFDGGGFGGGGGGGGGGDGFFGGFGGFG8EGCFGFDFCD8FDDE?FGGGGC=FCDGDCDACFFFFCE;ECEFFFCFFEFEFA9>AABDF@9@:=EFEF?DF>D(/)9?CF;2,(62,8>B<<<?:>>42(((41:8AA)479;>(-2(((,4(4(
@M04999:289:000000000-L3R54:1:1101:19611:10182 2:N:0:433
CAAGACTACCAGGGTATCTAATCCTGTTCGCTCCCCACGCTTTCGTCCATCAGCGTCAATCGGTATTTAGTAACCTGCCTTCGCAATCGGGGTTCTGTGTAATATCTATGCATTTCACCGCTACACTACACATTCCAGCTACTTCAATACTATTCAAGATTAACAGTATCAACGGCAGTTCTACAGTTAAGCTGCAGGTTTTCACCGCTGACTTATCAACCCGCCTACGGACCCTTTAAACCCAATAAATCCGGATAACGCTCGCATCCTCCGTATTACCGCGGCTGCTGGCACGGAGTT
+
CCCCCGGGGGGGGGGGGGGGGGGGGGGGGGGGGGGGGGGGGGGGGGGGGGGGGFGGGGGGGGGGGGEGGGGGGGGGGGGGGGGGGGGFGGGGGGGGGDGGGGGGFGGGGGGGGGGGGGFGGGGGGGGGGGGGGGGGGGGGGGGGGFGGGGGGGGGGGGGGGGGGGGGGGGGGGGGGFGFGGGGGGGGGGGGGGFGGGG=DFFFFFFFFFBFFFFFFFFFF4@FBFFDFF@DFFFFFFFFC<8;D;@FF<3?@@B;?;AEFF@?F>>BF27)42::1?FF960;F;03??FFF0,296>:<
@M04999:289:000000000-L3R54:1:1101:10831:10206 2:N:0:433
AGACTACAGGGGTATCTAATCCTGTTTGCTCCCCACGCTTTCGCATCTCAGCGTCAGTATCTGTCCAGAAGGCCGCCTTCGCCACCGGTATTCCTCCACATCTCTACGCATTTCACCGCTACACGTGGAATTCTACCTTCCTCTACAATACTCCAGATAACCAGTTTTAAGTGCAGTTCCCAGGTTGAGCCCGGGGCTTTCACACCTAACTTAATTATCCGCCTACATGCCCTTTACGCCCAGTCATTCCGATTAACGCTCGCACCCTCCGTATTACCGCGGCTGCTGGCACGGAGTTAGC
+
CCCCCGGGGGGGGGGGGGGGGGGGGGGGGGGGGGGGGGGGGGGGGDGGGGGGGGGGGGGGGGGGGGGGGGGGGGGGGGGGGGGGGGGGGGGGGGFGGGGGGGGGGGGGGGGGGGGGGGGGGGGGGGGGGGGGGGGGGGGGGGGGGGGGGGGGGGGGFGGGGGGGGGGGGGGGGGGGFGFGGGGGGGGGGGGGGGGGGGGFFFFCFFFFFDFFFAF@5=FEFD=@FFEFEFFFFFFFEFFFFFFEFFFFFEFFFFFFED9:67>7>9?:?B18?1.6<6,4>9,446:?(438?(2131A24
@M04999:289:000000000-L3R54:1:1101:18696:10225 2:N:0:433
GACTACTAGGGTATCTAATCCTGTTTGCTCCCCACGCTTTCGCATCTCAGCGTCAGTATCTGTCCAGAAGGCCGCCTTCGCCACCGGTATTCCTCCGCATCTCTACGCATTTCACCGCTACACGTGGAATTCTACCTTCCTCTACAATACTCCAGATAACCAGTTTTAAGTGCAGTTCCCAGGTTGAGCCCGGGGCTTTCACACCTAACTTAATTATCCGCCTACATGCCCTTTACGCCCAGTCATTCCGATTAACGCTCGCACCCTCCGTATTACCGCGGCTGCTGGCACGGAGTTAGCC
+
CCCCCGFGGCEFFDGGGFGDF@EGGGFG@CC<FFEEEGGGGGGG:F<FGFGGBCEFEFD<EFECFGGFEGGGDCCF=FGD7FECGGGCFGFG<FGGEGGDEGGGGCFGE:FEGGGFGGGCGGGGG==CCEEGEFE9>CDGCGGGDDEDGFFG=DGCDFFG?ECE=DGGE9DFGGG9<F9+=FFFCCF?FE89E@7CG>7CAFFFFFFA=CC=8FFFC>B252@@D7C?B57>3=9E@(1>;(;3;3CE?;2(3;?E((44043(,31:6;,.4(46<11000(4:72.,(48;(423<A<?
@M04999:289:000000000-L3R54:1:1101:26249:10261 2:N:0:433
CCGGACTACTGGGGTATCTAATCCTGTTTGCTCCCCACGCTTTCGCATCTCAGCGTCAGTATCTGTCCAGAAGGCCGCCTTCGCCACCGGTATTCCTCCACATCTCTACGCATTTCACCGCTACACGTGGAATTCTACCTTCCTCTACAATACTCCAGATAACCAGTTTTAAGTGCAATTCCCAGGTTGAGCCCGGGGCTTTCACGCCTAACTTAATTATCCGCCTACATGCCCTTTACGCCCAGTCATTCCGATTAACGCTCGCACCCTCCGTATTACCGCGGCTGCTGGCACGGAGTTT
+
CCCCCGGFGFEFFGGEGGCFGGGFFFFGFGGGGGGGGGGGGGGGGGGGGFGGGDGGGGGGGGGGGGFGGGGFGGGGGGGGGGGGGGGGGCFGGGGGGGGGGFGGEFGGGFFGGGGGEGGGGGGGGGGGGFGG9FGGGGGGGGGGGGGGGGGGFGGGF?AFGFGGGG=DFFDFGGGGFGFGGGFEG+<@DFGGGGGGDCGGFFFFF>F*5A=BFFFA?==*BC@F@DF=EFEFFDEDEF<D?>><?3)776?E@;?;?9-416:9F>B;BF??18?BBAA4:B22027?7>>FFF?02(4:)
@M04999:289:000000000-L3R54:1:1101:16561:10265 2:N:0:433
GACTACAGGGGTATCTAATCCTGTTCGCTACCCACGCTTTCGAGCCTCAGCGTCAGTTACTAGCCAGTCAGCCGCCTTCGCCACTGATGTTCTTCCATATATCTACGCATTTCACCGCTACACATGGAGTTCCACTGACCTCTCTAGCACTCAAGTCTTACAGTTTCTGATGCACGTCCATAGTTGAGCTATGACCTTTCACATCAGACTTATTAGACCGCCTGCGCTCCCTTTACGCCCAATAATTCCGGACAACGCTCGCCACCTACGTATTACCGCGGCTGCTGGCACGTAGTTAGCC
+
CCCCCGGGGGGGGGGGGGGGGGGGGGGGGGGGGGGGGGGGGGGGGGGGGGGGGGGGGGGGGGGGGGGGGGGGGGGGGGGGGGGGGGGGGGGGGGGGGGGGGGGGGGGGGGGGGGGGGGGGGGGGFGGGGGGGGGGGGGGGGGGGGGGGGGGGGGGGGGGGGGGGGGGGGGGGGGGGFGFGGGGGGGGGGGGGGGGGFGGGFFFFFFFFFFFFFFFFFFFAFFDBBFBFF@DFFF9EFFFFF>DFFEEFFEFFFFFFFFFFFFFFFFFFF?F?BBBFBFFB(19>F?B?F7>B:??:>D>27
@M04999:289:000000000-L3R54:1:1101:3739:10276 2:N:0:433
GGATAGACTACCAGGGTATCTAATCCTGTTCGCTCCCCACGCTTTCGTCCATCAGCGTCAATCGGTATTTAGTAACCTGCCTTCGCAATCGGGGTTCTGTGTAATATCTATGCATTTCACCGCTACACTACACATTCCAGCTACTTCAATACTATTCAAGATTAACAGTATCAACGGCAGTTCTACAGTTAAGCTGCAGGTTTTCACCGCTGACTTATCAACCCGCCTACGGACCCTTTAAACCCAATAAATCCGGATAACGCTCGCATCCTCCGTATTACCGCGGCTGCTGGCACGTAGT
+
CCCCCGGGGGFGGFECGGGGGF<FGFGFGGGGGGGGGEFCGDGDFFGGGGGGGFGGGDGGGGGGGFFFGGGGGGGGGFFGFFFGGGEGGFECE@BEGGGFGGGFFEFGGGGGGGGCEGFFGGGGGGGGGGGGFGGGGGCGGGGGCFGD;;DGGGGGGGGGGGGGGGGGGGGGGDG>DGFGCFCEGGGGGGGGCFGFFG:DFFFFFAFFABB==FBAAFFE=B=ABFBA@B=D?2>DDFEFEC<;?FFFF)9?<@>63(6;E(247;07,9?FAF;4?0>DFA6;B0;9(2:,(4876.4?4
@M04999:289:000000000-L3R54:1:1101:24229:10296 2:N:0:433
GGTGACTACAAGGGTATCTAATCCTGTTTGCTACCCACGCTTTCGAGCATGAACGTCAGTGTTATCCCAGGAGGCTGCCTTCGCCATCGGTATTCCTCCACATCTCTACGCATTTCACTGCTACACGTGGAATTCTACCTCCCTCTGACACACTCTAGTTTGACAGTTTCAAATGCACGTCCCAAGTTGAGCTCGGGGATTTCACATCTGACTTATCTAACCGTCTGCGCTCGCTTTACGCCCAGTAATTCCGATTAACGCTCGCACCCTACGTATTACCGCGGCTGCTGGCACGTAGTTT
+
CCCCCGGGGGGGGGGGGGGGGGGGGGGGGGGGGGGGGGGGGGGGGGGGGGGGGGGGGGGGGGGGGGDFGGGGGGGGGGGGGGGGGGGGGGGGGGGGGGGGGGFGGGGGGGGGGGGGGGGGGGGGGGGGDEGFGGGGGGGGG=EGGGGGFGGFG?GGGF=DFFGGGGGGGGGGGGGGFGFGGGGGGGFGGGDD=ACGGGGDFFFF7CFFCFFFFF>FFFFCA===ABDCABBFFFFBFFED2@=@=;CEE)9?@627??C02;?601;>BB:<14<)82>A30,09((-23>?126:(4(.)
@M04999:289:000000000-L3R54:1:1101:26147:10323 2:N:0:433
GACTACAGGGGTATCTAATCCTGTTTGCTACCCACGCTTTCGAGCATGAACGTCAGTGTTATCCCAGGAGGCTGCCTTCGCCATCGGTATTCCTCCACATCTCTACGCATTTCACTGCTACACGTGGAATTCTACCTCCCTCTGACACACTCTAGTTAGACAGTTTCAAATGCACGTCCCAAGTTGAGCTCGGGGATTTCACATCTGACTTATCTAACCGTCTGCGCTCGCTTTACGCCCAGTAATTCCGATTAACGCTCGCACCCTACGTATTACCGCGGCTGCTGGCACGTAGTTAGCC
+
CCCCCGGGGGGGGGGGGGGGGGGGGGGGGGGGGGGGGGGGGG@GGGGGGGGGGGGGGGGGGGGGGGGGGGGGGGGGGGGGGGGGGGGGGGGGGGGGGGGGGGGGGGGGGGGGGGGGGGGGGGGGGGGGEGGGGGGGFGGGGGGFGGGGGGFGGGGGGGFGGGGGGGGGGGGGGGGGFGFGGGCFGGGGGFGEGGGGGGGGFFFFFFFFEFFFFFFFCFFFFFFBFFFBF>BFFFEFFF@F<(6CCEFFF;(4;@CEDBFF06>FFFF:??B>AB<AF:>>13>>?BB0:BB?F0:?BDAA7
@M04999:289:000000000-L3R54:1:1101:26381:10332 2:N:0:433
GACTACTAGGGTATCTAATCCTGTTTGCTCCCCACGCTTTCGCATCTCAGCGTCAGTATCTGTCCAGAAGGCCGCCTTCGCCACCGGTATTCCTCCACATCTCTACGCATTTCACCGCTACACGTGGAATTCTACCTTCCTCTACAATACTCCAGATAACCAGTTTTAAGTGCAATTCCCAGGTTGAGCCCGGGGCTTTCACACCTAACTTAATTATCCGTCTACATGCCCTTTACGCCCAGTCATTCCGATTAACGCTCGCATCCTCCGTATTACCGCGGCTGCTGGCACGTAGTTAGCC
+
CCCCCGGGGGGGGGGGGGGGGGGGGGGGGGGGGGGGGGGGGGGGGGGGGGGGGGGGGGGGGGGGGGFFGGGGGGGGGGGGGGGGGGGG>FGGGGGGGGGGGGGGGGGGGGGGGGGGGGGGGGGGGGGGGGGGGGGGGGGGGGGGGGGFGGGGGGGGGGGGGGGFFGGGGGGGGGGGFGFGGGGFGGGGGGGGGGGGGGGFFFFFFFFFFEEFFFFFFFFAFFFFFFFCEF@EFFFCDFFFFDFFFEFFE;<@FF?<;>@<699?FF?AF;B6<:<ADFFB99BFF?00:0<04:?2A><>:
@M04999:289:000000000-L3R54:1:1101:20134:10349 2:N:0:433
CTAAGACTACTAGGGTATCTAATCCTGTTTGCTCCCCACGCTTTCGCATCTCAGCGTCAGTATCTGTCCAGAAGGCCGCCTTCGCCACCGGTATTCCTCCACATCTCTACGCATTTCACCGCTACACGTGGAATTCTACCTTCCTCTACAATACTCCAGATAACCAGTTTTAAGTGCAGTTCCCAGGTTGAGCCCGGGGCTTTCACACCTAACTTAATTATCCGCCTACATGCCCTTTACGCCCAGTCATTCCGATTAACGCTCGCACCCTCCGTATTACCGCGGCTGCTGGCACGGAGTT
+
CCCCCGGGGGGGGGGGGGGGGGGGGGGGGGGGGGGGGGGGGGGGGGGGGGGGGGGGGGGGGGGGGGGGGGGGGGGGGGGGGGGGGGGGGGGGGGGGGGGGGGGGGGGGGGGGGGGGGGGGGGGGGGGGGGGGGGFGGGGGGGGGGGGGGGGGGGGGGGGGGGGGGGGGGGGGGGGGFGFGGGGGGGGGGGGGGGGGGGGGFAFFFFFFFFFEFFFFFFFFFFF@FFFFFFFFFFFFFFFFFFFFDFFFFFEFFFFFFFFFFFFFF>F>BBFFFF?F<?BFFFBBF>BFFFFFBFB?F9>13
@M04999:289:000000000-L3R54:1:1101:26816:10350 2:N:0:433
TTCTGGACTACCCGGGTATCTAATCCTGTTTGCTCCCCACGCTTTCGCATCTCAGCGTCAGTATCTGTCCAGAAGGCCGCCTTCGCCACCGGTATTCCTCCACATCTCTACGCATTTCACCGCTACACGTGGAATTCTACCTTCCTCTACAATACTCCAGATAACCAGTTTTAAGTGCAATTCCCAGGTTGAGCCCGGGGCTTTCACACCTAACTTAATTATCCGCCTACATGCCCTTTACGCCCAGTCATGCCGATTAACGCTCGCACCCTCCGTATTACCGCGGCTGCTGGCACGGAGT
+
CCCCCGGGGGGGGEEEGGGGGG<CFFGGGFCFGGGGGGGGEGEBFGGGDGGFFGGGGGGEGGAGGGGGGGGGGGFFGGDGGGGGGGGGGFEGGDGGGGGGGGGG?GGGGGGGGGGGGGGGGGGGGGGGGGGGDFFGGGFGGCDGFGDFGGGGGFGGFGCEFGGFFFDFGCFGGGDGBGFGGGGGGGFGGFDFGGEF57C>B>FFFCFF):=8=AFFFFF?8?FF?FFF<F3EEE;;@@E6CDDFFFD;<77)).6;;0:5<-3341(3(7,,4032(1:4693>((4,-:7241:2-7-1(
@M04999:289:000000000-L3R54:1:1101:26908:10355 2:N:0:433
TCGTGACTACTGGGGTATCTAATCCTGTTCGCTACCCATGCTTTCGAACCTCAGCGTCAGTTACAGACCAGAGAGCCGCCTTCGCCACTGGTGTTCTTCCATATATCTACGCATTCCACCGCTACACATGGAGTTCCACTCTCCTCTTCTGCACTCAAGAAAAACAGTTTCAGCAGCACTTCCCCGGTTAAGCCAAGGGCTTTCACAGCTGACTTGTTCTCCCGCCTGCGTTCGCTTTACGCCCAATAAATCCGGACAACGCTTGCCACCTACGTATTACCGCGGCTGCTGGCACGTAGTT
+
CCCCCGGGGGGGGGGGGGGGGGGGGGGGGGGGGGGGGGGGGGGGGGGGGGGGGGGGGGGGFGGGGGGGGGGGGGGGGGGGGGGGGGGGGGGGGFGGGGGGGGGGGGGGGGGGGGGGGGGGGGGGGGGGFGGGFGGGGGGGGGGGFGGGGGGGGGGGGGGGFGGGGGGFGGGGGGGGFGFGGGGGGGGGGGGGGGGGGGGGFFFFFFFFDEEEFFFFFFFFFEBFFFFFFFDFFFF?@FFFFFFB@@@;EECF@B:?B>022;BFBFFFFBFFF6:<>BFFF:9(399>:BB???FB:??:6
@M04999:289:000000000-L3R54:1:1101:5354:10360 2:N:0:433
CGACTACCGGGGTATCTAATCCTGTTCGCTCCCCACGCTTTCGTCCATCAGCGTCAATCGGTATTTAGTAACCTGCCTTCGCAATCGGGGTTCTGTGTAATATCTATGCATTTCACCGCTACACTACACATTCCAGCTACTTCAATACTATTCAAGATTAACAGTATCAACGGCAGTTCTACAGTTAAGCTGCAGGTTTTCACCGCTGACTTATCAACCCGCCTACGGACCCTTTAAACCCAATAAATCCGGATAACGCTCGCATCCTCCGTATTACCGCGGCTGCTGGCACGTAGTTAGC
+
CCCCCGGGGGGGGGGGGGGGGGGGGGGGGGGGGGGGGGGGGGGGGGGGGGGGGGGGGGGGGECFFFGGGGGGGGGGGGGGGGGGDGGGGGGGGGGGGGGGGGGGGGGFGGGGGGGGGGGGGGGGGGGGGGGGGGGGGGGGGGGGGGGGGGGGGGGGGGGGGGGGGGGGGGGGGGGGFGFGGGGFGGGGGGGGCCGGFGGGFFFB>BEDFFFFFFFFFFFAFB>@DB?@@FFFFFFFFCA8@F?FFFFFFFF@F@@EFFFB?FFBF>B><1>B:FF<4919606>F?:??<:?:6(8?A<>9
@M04999:289:000000000-L3R54:1:1101:18077:10366 2:N:0:433
GGCTGACTACTCGGGTATCTAATCCTGTTCGCTACCCATGCTTTCGAACCTCAGCGTCAGTTACAGACCAGAGAGCCGCCTTCGCCACTGGTGTTCTTCCATATATCTACGCATTCCACCGCTACACATGGAGTTCCACTCTCCTCTTCTGCACTCAAGAAAACAGTTTCAGCTGCACTTCCCCGGTTAAGCCGAGGGCTTTCACAGCTGACTTGTTCTCCCGCCTGCGTTCGCTTTACGCCCAATAAATCCGGACAACGCTTGCCACCTACGTATTACCGCGGCTGCTGGCACGTAGTT
+
CCCCCGGGGGGGGGGGGGGGGGGGGGGGGGGGGGGGGGGGGGGGGGGGGGGGGGGGGGGGGGGGGGGGGGGGGGGGGGGGGGGGGGGGGGGGGGGGGGGGGGGGGGGGGGGGGGGGGGGGGGGGGGGG=FGGGGGGGGGGGGGGGGGGGGGGGGGGGGGGGGGGGGGGGGGGGGGGFGFGGGGGGGGGGGGGGGGGGGGGFFFFFFFFFFEFFFFFFFFFFFFFFFFFFFFFFFFFFFFFFFFF6@EFFFFF0>B09BFFFFF?BFDBFFF?6<?<?FBB09B>BFFFFFFB:B???42<
@M04999:289:000000000-L3R54:1:1101:27616:10374 2:N:0:433
ACGACTACCGGGGTATCTAATCCTGTTTGCTCCCCACGCTTTCGCATCTCAGCGTCAGTATCTGTCCAGAAGGCCGCCTTCGCCACCGGTATTCCTCCACATCTCTACGCATTTCACCGCTACACGTGGAATTCTACCTTCCTCTACAATACTCCAGATAACCAGTTTTAAGTGCAATTCCCAGGTTGAGCCCGGGGCTTTCACACCTAACTTAATTATCCGCCTACATGCCCTTTACGCCCAGTCATTCCGATTAACGCTCGCACCCTCCGTATTACCGCGGCTGCTGGCACGGAGTTAC
+
<<BCCGGGGGGGGGGGGGGGGG9FFGFFGGFGGGGGGGGGGGGGGGGEFGGG8CCGGGGFGGGGGFGGGGGGGFGGGGGGGGGGGGGGEEGGFGGGGGGGG<EDFFGGGGGGGGGGGGGGGGGGGGGGGGF9AEGGGGGGGGGGGGGFDFGGGGGF?FGGGGGFGFFGGGGG<FGGFGFGG6DFFGFGGGGGFGGGGGGGFFFF6ADFFFBEFFFFCFFFFDD(:?FF673@DEF8<>;B@0;1;EFC3<<E:?0?BAB6<BF((3;:BFB94<<8ADF?19(;>20:B7<F?F>;(31>)
@M04999:289:000000000-L3R54:1:1101:15392:10383 2:N:0:433
TGACTACCGGGGTATCTAATCCTGTTTGCTACCCACGCTTTCGAGCATGAACGTCAGTGTTATCCCAGGAGGCTGCCTTCGCCATCGGTATTCCTCCACATCTCTACGCATTTCACTGCTACACGTGGAATTCTACCTCCCTCTGACACACTCTAGTTAGACAGTTTCAAATGCACGTCCCAAGTTGAGCTCGGGGATTTCACATCTGACTTATCTAACCGTCTGCGCTCGCTTTACGCCCAGTAATTACGATTAACGCTCGCACCCTACGTATTACCGCGGCTGCTGGCACGTAGTTAGC
+
CCCCCGGGGGGGGGGGGGGGGGGGGGGGGGGGFGGGGGGGGGGGGGGGGGGGGGGGGGGGGGGGGGGGGGGGGGGGGGGGGGGGGGEGGGGGGGGGGGGGFGGGGGGGGGGGGGGGGGGGGGGGGGGGGFGGGGGGGGGGGGGGGGGGGGGGGGGFDFFGGGGFFDFGCGGGGGGCFFFGGGGGGAFGCGCGGGGGGGGGFFFFFFFFECEFFFFFFFFFFFFFFFFF26@=@BF@6@FA1(2=EEEFFFD0847;C<B@FFFF>FF:BFF?BAFFFFFF(1999<>:?FFFBB???<4))
@M04999:289:000000000-L3R54:1:1101:5682:10401 2:N:0:433
GACTACTCGGGTATCTAATCCTGTTCGCTCCCCACGCTTTCGAGCCTCAGCGTCAGTTACTAGCCAGTCAGCCGCCTTCGCCACTGATGTTCTTCCATATATCTACGCATTTCACCGCTACACATGGAGTTCCACTGACCTCTCTAGCACTCAAGTCTTACAGTTTCTGATGCACGTCCATAGTTGAGCTATGACCTTTCACATCAGACTTATTAGACCGCCTGCGCTCCCTTTACGCCCAATAATTCCGGACAACGCTCGCCACCTACGTATTACCGCGGCTGCTGGCACGGAGTTAGCC
+
CCCCCGGGGGGGGGGGGGGGGGGGGGGGG,FEGGGGGGGGGGGGGGGGGGGGGGGGGGGGGGGGGGGGGGGGGGGGGGGGGGGGGGGGGGGGGGGGGGGGGGGGGGGGGGGGGGGGGGGGGGGGGGGGGGGGGGGGGGGGGGGGGGGGGGGGGGGGGGGGGGGGGGGGGGGGGGGGFGFGGGGGGGGDGGGGGGGGCDGGFFFFFFFFFFFFFFFFFFFFFFFFFFFF?=9BE3*>@F>DFFD;AF?.;;.,:911:@F((400:?B????>ABFF<(4>9>FBF?FFB7>((-332<<B:
@M04999:289:000000000-L3R54:1:1101:8341:10428 2:N:0:433
AGGGGGACTACTGGGGTATCTAATCCTGTTCGCTACCCATGCTTTCGAACCTCAGCGTCAGTTACAGACCAGAGAGCCGCCTTCGCCACTGGTGTTCTTCCATATATCTACGCATTCCACCGCTACACATGGAGTTCCACTCTCCTCTTCTGCACTCAAGAAAAACAGTTTCAGCTGCACTTCCCCGGTTAAGCCGAGGGCTTTCACAGCTGACTTGTTCTCCCGCCTGCGTTCGCTTTACGCCCAATAAATCCGGACAACGCTTGCCACCTACGTATTACCGCGGCTGCTGGCACGTAGT
+
CCCCCGGGGGGGGGGGGGGGGGGGGGGGGGGGGGGGGGGGGGGGGGGGGGGGGGGGGGGGGGGGGGGGGGGGGGGGGGGGGGGGGGGGGGGGGGGGGGGGGGGGGFGGGGGGGGGGGGGGGGGGGGGGGFGGGGGGGGGGGGGGGGGGGGGGGGGGGGGGGGGGGGGGGGGGGGGGFGFGGGFGGGGGGGGGFGGGGGGGFFFFFFFFFFFFFFFFFFFFFFFBFBFFFFFFFDFB@F@FC@FFFFFFFFDFF:B(46;?<BBFF?FFFFFFFBFF?F:AAF0>B>BFFFFF08:BB?B?,
@M04999:289:000000000-L3R54:1:1101:15021:10436 2:N:0:433
GTAGAGACTACTCGGGTATCTAATCCTGTTTGCTACCCACGCTTTCGAGCATGAACGTCAGTGTTATCCCAGGAGGCTGCCTTCGCCATCGGTATTCCTCCACATCTCTACGCATTTCACTGCTACACGTGGAATTCTACCTCCCTCTGACACACTCTAGTTTGACAGTTTCAAATGCACGTCCCAAGTTGAGCTCGGGGATTTCACATCTGACTTATCTAACCGTCTGCGCTCGCTTTACGCCCAGTAATTCCGATTAACGCTCGCACCCTACGTATTACCGCGGCTGCTGGCACGTAGT
+
CCCCCGGGGGGGGGGGGGGGGGGGGGGGGGGGGGGGGGGGGGGGGGGGGGGGGGGGGGGGGGGGGGGGGGGGGGGGGGGGGGGGGGGGGGGGGGGGGGGGGGGGGGGGGGGGGGGGGGGGGGGGGGGGGGGGGGGGGGGGGGGGGGGGGGGGGGGGGGGGFGGGGGGGGGGGGGGGFGFGGGGGGGFGGGGGGGGGGGGGFFFFFFFFFFFFFFFFFFFFFFFFFFFF=EFFFFB@F=BF45>9@F<(>ECCEFF0;6;EFFF;729>FF?FFF?:?AB22<?0999;BF?FF?03(((4-
@M04999:289:000000000-L3R54:1:1101:8365:10438 2:N:0:433
TTGGACTACACGGGTATCTAATCCTGTTCGCTCCCCACGCTTTCGTCCATCAGCGTCAATCGGTATTTAGTAACCTGCCTTCGCAATCGGGGTTCTGTGTAATATCTATGCATTTCACCGCTACACTACACATTCCAGCTACTTCAATACTATTCAAGATTAACAGTATCAACGGCAGTTCTACAGTTAAGCTGCAGGTTTTCACCGCTGACTTATCAACCCGCCTACGGACCCTTTAAACCCAATAAATCCGGATAACGCTCGCATCCTCCGTATTACCGCGGCTGCTGGCACGGAGTT
+
CCCCCGGGGGGGGGGGGGGGGGGGGGGGGGGGGGGGGGGGGGGGGGGGGGGGGGGGGGGGGGGGGGGGGGGGGGGGGGGGGGGGGGGGGGGGGGGGGGGGGGGGGGGGGGGGGGGGGGGGGGGGGGGGGGGGGGGGGGGGGGGGGGGGGGGGGGGGGGGGGGGGGGGGGGGFGGGGFGDDGFGGGGGGGGGGGGGGGGGFFFFFFFFFFFFFFFFFFFFD>AFBFDFF@FFF@FD@EFFFFFFF?D88E?E@BFFFFFFFFBFFFFFFFF<BFFFFFFF<<>>B029?FFBFFFB9FFB?
@M04999:289:000000000-L3R54:1:1101:5540:10444 2:N:0:433
TGCAGACTACTCGGGTATCTAATCCTGTTTGCTCCCCACGCTTTCGCATCTCAGCGTCAGTATCTGTCCAGAAGGCCGCCTTCGCCACCGGTATTCCTCCACATCTCTACGCATTTCACCGCTACACGTGGAATTCTACCTTCCTCTACAATACTCCAGATAACCAGTTTTAAGTGCAGTTCCCAGGTTGAGCCCGGGGCTTTCACACCTAACTTAATTATCCGCCTACATGCCCTTTACGCCCAGTCATTCCGATTAACGCTCGCACCCTCCGTATTACCGCGGCTGCTGGCACGGAGTT
+
CCCCCGGGGGGGGGGGGGGGGGGGGGGGGGGGGGGGGGGGGGGGGGGGGGGGGGGGGGGGGGGGGGGGGGGGGGGGGGGGGGGGGGGGGGGGGGGGGGGGGGGGGGGGGGGGGGGGGGGGGGGGGGGGGGGGGGGGGGGGGGGGGGGGGGGGGGGGGGGGGGGGGGGGGGGGGGGGFGFGGGGGGGGGGGGGGGGGGGGGFFFFFFFFFBEFFFFF=FFFFFCFBF@DFFFFFFFFFFFFFFFFDF;EEFFFEEFFDFEF<9BBBFFB>F18<>44:?FFFFFFFFF>FFFB678<69BF3
@M04999:289:000000000-L3R54:1:1101:21148:10467 2:N:0:433
AGCCGACTACAAGGGTATCTAATCCTGTTCGCTGCCCATGCTTTCGAACCTCAGCGTCAGTTACAGACCAGAGAGCCGCCTTCGCCACTGGTGTTCTTCCATATATCTACGCATTCCACCGCTACACATGGAGTTCCACTCTCCTCTTCTGCACTCAAGAAAAACAGTTTCAGCTGCACTTCCCCGGTTAAGCCGAGGGCTTTCACAGCTGACTTGTTCTCCCGCCTGCGTTCGCTTTACGCCCAATAAATCCGGACAACGCTTGCCACCTACGTATTACCGCGGCTGCTGGCACGTAGTT
+
CCCCCGGGGGGGGGGGGGGGGGGGGGGGGGGGGGGGGGGGGGGGGGGGGGGGGGGGGGGGGGGGGGGGGGGGGGGGGGGGGGGGGGGGGGFFFFGGGGGGGGGGGCGGFGGGGGGGGGG8FEGGGGGCBFGGFGGGGGGGGCGGGGGGGGGGGDFFGGGGGGGGGGGGGGCFGGGFDDFGGGGGGGGGGGGFGGD5CDGC>FFBFFFFFFEFFFF8CFF?FFFFFFF;FF@;@;;DFF4@0;@@D(6;EA2A?B081>FFFFB6?::4<1::B(,)6::AA<096>9(00)4:0284113.
@M04999:289:000000000-L3R54:1:1101:9350:10470 2:N:0:433
CGACTACCCGGGTATCTAATCCTGTTCGCTACCCATGCTTTCGAGCCTCAGCGTCAGTAACAGACCAGAGAGCCGCCTTCGCCACTGGTGTTCTTCCATATATCTACGCATTTCACCGCTACACATGGAGTTCCACTCTCCTCTTCTGCACTCAAGTCTCTCAGTTTCCGATGCTCTTCCTCAGTTAAGCTGAGGGCTTTCACATTCAGACTTAAAAGACCGCCTGCGCTCCCTTTACGCCCAATAAATCCGGACAACGCTTGCCACCTACGTATTACCGCGGCTGCTGGCACGTAGTT
+
CCCCCGGGGGGGGGGGGGGGGGGGGGGGGGGGGGGGGGGGGGGGGGGGGGGGGGGGGGGGGGGGGGGGGGGGGGGGGGGGGGGGGGGGGGGGGGGGGGGGGGGGFGGGGGGGGGGGGGGGGGGGGGGGDGGFGGGGGGGGGGGGGGGGGGGGGGGGFGGGGGGGGGGGGGGGGGGGFGFGGGGGGGGGGGGGGGGGGGGGFFFFFFFFFFFFFFFFEFFFFFFBFFF9@@DFFFFFFFFFBFFFF@A)<E@F><B>@FFFFFFFFA?B?FFF:?D(4<<?09>B>;:?B(2(23<?3(6
@M04999:289:000000000-L3R54:1:1101:21496:10492 2:N:0:433
CTCCTGACTACCAGGGTATCTAATCCTGTTCGCTACCCATGCTTTCGAGCCTCAGCGTCAGTAACAGACCAGAGAGCCGCCTTCGCCACTGGTGTTCTTCCATATATCTACGCATTTCACCGCTACACATGGAGTTCCACTCTCCTCTTCTGCACTCAAGTCTCTCAGTTTCCGATGCTCTTCCTCAGTTAAGCTGAGGGCTTTCACATTCAGACTTAAAAGACCGCCTGCGCTCCCTTTACGCCCAATAAATCCGGACAACGCTTGCCACCTACGTATTACCGCGGCTGCTGGCACGT
+
CCCCCGGGGGGGGGGGGGGGGGGGGGGGGGGGGGGGGGGGGGGGGGGGGGGGGGGGGGGGGGGGGGGGGGGGGGGGGGGGGGGGGGGGGGGGGGGGGGGGGGGGGGGGGGGGGGGGGGGGGGGGGGGGDGGGCDFDFGGGGGGGGGGGGGGGGGGGGGGGGGGGGFGGGGGGGGGGFGFFGGGGEGGGFGGGGGGGDGFDEFFFFFFFFFFFFFFFFFFFF@5CDFFFDB>BF=@FFF46CF909>FFD8EEF542>0>F112>?:(8>>B:?:0:B<BB9A<:>B9B>6034001501
@M04999:289:000000000-L3R54:1:1101:14284:10518 2:N:0:433
CGGCAGACTACACGGGTATCTAATCCTGTTCGCTCCCCACGCTTTCGTCCATCAGCGTCAATCGGTATTTAGTAACCTGCCTTCGCAATCGGGGTTCTGTGTAATATCTATGCATTTCACCGCTACACTACACATTCCAGCTACTTCAATACTATTCAAGATTAACAGTATCAACGGCAGTTCTACAGTTAAGCTGCAGGTTTTCACCGCTGACTTATCAACCCGCCTACGGACCCTTTAAACCCAATAAATCCGGATAACGCTCGCATCCTCCGTATTACCGCGGCTGCTGGCACGGAGT
+
CCCCCGGGGGGGGGGGGGGGGGGFGGGGGGGGGGGGGGGGEGGGGGGGGGGGGGGGGFGGGGGGGGGGGFFGGGGGGGGGFGFGGGGGGGGGDGGEFGE?<FGF;FFGFGGGGGGGGGGGFGDGGGGGFGGGGGGGGGFFGFGGGGGGGGGGGGD:EGGGFGGGGGGGGGGGGGGGFGEGGCGGGGGDGGGGGCFGGDG7AAFFAFFFFFFFFFFFFFFFFFF2>B2>@F??D>>?DFFFC44;;?0:E<CFFF;0;0;EFF;669;B:>FFF?F??034692>>>(--27B?::7:0>(,
@M04999:289:000000000-L3R54:1:1101:16689:10523 2:N:0:433
GGGACTACCGGGGTATCTAATCCTGTTTGCTCCCCGCGCTTTCGCATCTCAGCGTCAGTATCTGTCCAGAAGGCCGCCTTCGCCACCGGTATTCCTCCACATCTCTACGCATTTCACCGCTACACGTGGAATTCTACCTTCCTCTACAATACTCCAGATAACCAGTTTTAAGTGCAGTTCCCAGGTTGAGCCCGGGGCTTTCACACCTAACTTAATTATCCGCCTACATGCCCTTTACGCCCAGTCATTCCGATTAACGCTCGCACCCTCCGTATTACCGCGGCTGCTGGCACGGAGGT
+
CCCCCGGGGGGGGGGGGGGGGGGGGGGGGGGGGGGGGGGGGGGGGGEGGGGGGGGGGGGGGGGGGGGGGGGGGGGGGGGGGGGGFGGGGGGGGGGGGGGGGGGGGGGGGGGGGGGGGGGGGGGGGGGGGGGGGGGGGGGGGGGGGGGGGGGGGGGGGGGGGGGGGGGGGGFGGGGGFDFGGCFGGGGGGGGGGGGGGGDDAFFFFFFFFFFFFFFFFFFFFD;DFFFFFFFFFFFFFFFFF9@FFFFFFFAB:?FFFFF238>F99>BFFFB2?BBF2>B9(2139:BFF<BF?F6((4
@M04999:289:000000000-L3R54:1:1101:12226:10532 2:N:0:433
GACTACTGGGGTATCTAATCCTGTTTGCTCCCCACGCTTTCGCATCTCAGCGTCAGTATCTGTCCAGAAGGCCGCCTTCGCCACCGGTATTCCTCCACATCTCTACGCATTTCACCGCTACACGTGGAATTCTACCTTCCTCTACAATACTCCAGATAACCAGTTTTAAGTGCAATTCCCAGGTTGAGCCCGGGGCTTTCACACCTAACTTAATTATCCGCCTACATGCCCTTTACGCCCAGTCATTCCGATTAACGCTCGCACCCTCCGTATTACCGCGGCTGCTGGCACGGAGTTAGCC
+
CCCCCGGFGGGFGGGGGGGFGGGGGGGGGGGGEGGGGGGGGGGGEGEGGGGGGGGGGGGGGFFGFGFGFGGGCFGGGGGGGCGGGGGCFGGFGGGGGGGFGGFGGFGDEFEGGGGEGGGGGGGGGGEE<FGGGGGGGGGGGGGGFFFGGGGGGGDFGGGGGGGFG@FGGFFGGGGGFGFDDD?ECGGGGGGGGGDDCCFFFFFFFFFFFFFFFFFFA6B9F@@FFEFEF;>E@;9>;FFFF@@EAFE)91:21?EF@>DFB>>F>?FFFFB61?AAAFBB;F9;?:??F08?F014:<<A0
@M04999:289:000000000-L3R54:1:1101:4440:10532 2:N:0:433
TGACTACCCGGGTATCTAATCCTGTTCGCTCCCCACGCTTTCGTCCATCAGCGTCAATCGGTATTTAGTAACCTGCCTTCGCAATCGGGGTTCTGTGTACTATCTATGCATTTCACCGCTACACTACACATTCCAGCTACTTCAATACTATTCAAGATTAACAGTATCAACGGCAGTTCTACAGTTAAGCTGCAGGTTTTCACCGCTGACTTATCAACCCGCGTACGTACCCTTTAAACCCAATAAATCCGGAAAACTCCAGCATCCTCCGTATTCCCGCGGCTGCGGGCACAGAGTTAGC
+
CCCCCEFFGGGDF@FFGGGGGGGGGGG@FGDBFE8FG>FGCAFGCCEGFFE<@@C@@FGFGFF7FEGFFFFFGFGF8AEEACGGGGGGG7FCFECGGGGGFGGEBFDEAFFFGFGGGGGC>EGGGAFFGFG;EFGGGGFFGG;FDFFGGGGFGGF:9E8A99:=DC:EFFG68?==:=DFDFC7@DGGFGC,9<679C:7>FF8?EDD):*:AC>ACF*<>9(89=@(317)3/3C)/=F((4(6/9)<EF@?(,5()4))((4<04).318<<:)6<?19((-4(((3>>6(,,()).--
@M04999:289:000000000-L3R54:1:1101:6876:10542 2:N:0:433
AGACTACTAGGGTATCTAATCCTGTTTGCTCCCCACGCTTTCGCATCTCAGCGTCAGTATCTGTCCAGAAGGCCGCCTTCGCCACCGGTATTCCTCCACATCTCTACGCATTTCACCGCTACACGTGGAATTCTACCTTCCTCTACAATACTCCAGATAACCAGTTTTAAGTGCAATTCCCAGGTTGAGCCCGGGGCTTTCACACCTAACTTAATTATCCGCCTACATGCCCTTTACGCCCAGTCATTCCGATTAACGCTCGCACCCTCCGTATTACCGCGGCTGCTGGCACGGAGTTAGC
+
CCCCCGGGGGGGGGGGGGGGGGGGGGGGGGGGGGGGGGGGGGGGGGGGGGGGGGGGGGGGGGGGGGGGGGGGGGGGGGGGGGGGGGGGGGGGGGGGGGGGGGGGGGGGGGGGGGGGGGGGGGGGGGGGGGGGGGGGGGGGGGGGGGGGGGGGGGGGGGGGGGGGGGGGGGGGCGGGFGFGGGGGGGGGGGGGGGGGGDGGFFFFFFFFFFFEFFFFFFFFFFFFFB@EEFFFFFFFFFFF@DFE39C36C@DD;DFE21;;;BBF>:?BBF66?:AFAFFFFFFFFFFFB:<0(49BFBF<
@M04999:289:000000000-L3R54:1:1101:28238:10545 2:N:0:433
TGTTTGACTACTAGGGTATCTAATCCTGTTCGCTACCCATGCTTTCGAGCCTCAGCGTCAGTAACAGACCAGAGAGCCGCCTTCGCCACTGGTGTTCTTCCATATATCTACGCATTTCACCGCTACACATGGAGTTCCACTCTCCTCTTCTGCACTCAAGTCTCTCAGTTTCCGATGCTCTTCCTCAGTTAAGCTGAGGGCTTTCACATTCAGACTTAAAAGACCGCCTGCGCTCCCTTTACGCCCAATAAATCCGGACAACGCTTGCCACCTACGTATTACCGCGGCTGCTGGCACGT
+
CCCCCGGGGGGGGGGGGGGGGGACFGGGGGGGGGGGGGGGGGGGGGGGGGGGGGGGGGGGGGGGGGGGGGGGGGGGGGGGGGGGGGGGGGGGGGGGGGGGGGGGGCFGGGGGGGGGGGGGGGGGGGGGGGGGEFGGGGGGGGGGGGGGGGGGGGGGGGGGGGGGGGGGGFFGFGGGFDDGGGGGFFFGGGGGGGGFGGFGDFFFFFFFFFFF7AFFFFFCFCDD@BFF=9DFF@FFFFFFEF=@;9@0=EE<CE;(,6>1=<@F?::??>8(44?B:?A76<2(22(701(5:(3()3:
@M04999:289:000000000-L3R54:1:1101:24606:10574 2:N:0:433
GACTACCGGGGTATCTAATCCTGTTTGCTCCCCACGCTTTCGCATCTCAGCGTCAGTATCTGTCCAGAAGGCCGCCTTCGCCACCGGTATTCCTCCACATCTCCACGCATTTCACCGCTACACGTGGAATTCTACCTTCCTCTACAATACTCCAGATAACCAGTTTTAAGTGCAATTCCCAGGTTGAGCCCGGGGCTTTCACACCTAACTTAATTATCCGCCTACATGCCCTTTACGCCCAGTCGTTCCGATTAACGCTCGCACCCTCCGTATTACCGCGGCTGCTGGCAGGGAGTTAGCC
+
CCCCCGGDGEDFGGGGGGGGGGGGGFGGGGGGEGGGGGCGGGGGEGGGGGGGGGGGGGGGGGGGGGGGGEFGGGGGGGGGGEGGGGEC7FGGFGGGGGGCFGGCGFFGGGEFGGF<FGDGFGGGGGGCGGFGGGGGGCFGGGGGGGGEFGGGFGCEFEFGGGGGCFGGGGGGGGGGFFFGGFGF9DDFGDEEGG>D>CGGF@9A>FFFBFFFCFFFF>=@FFF?DFFFF;DF@@EC;;>FF6.;@?F<@<?F(16<B><FFF949:0:<91<7?FB939(((23()8?<(((,1(4:9222
@M04999:289:000000000-L3R54:1:1101:24199:10601 2:N:0:433
ATTCGGACTACCAGGGTATCTAATCCTGTTCGCTCCCCACGCTTTCGTCCATCAGCGTCAATCGGTATTTAGTAACCTGCCTTCGCAATTGGGGTTCTGTGTAATATCTATGCATTTCACCGCTACACTACACATTCCAGCTACTTCAATACTATTCAAGATTAACAGTATCAACGGCAGTTCTACAGTTAAGCTGCAGGTTTTCACCGCTGACTTATCAACCCGCCTACGGACCCTTTAAACCCAATAAATCCGGATAACGCTCGCATCCTCCGTATTACCGCGGCTGCTGGCACGGAGT
+
CCCCCGGGGGGGGGGGGGGGGGGGGGGGGGGGGGGGGGGGGGGGGGGGGGGGGGGGGGGGGGGGGGGGGGGGGGGGGGGGGGGGGGGDGGGGGGGGGGGGCGGGGGGGGGGGGGGGGGGGGGGGGGGGGGGGGGGGGGGGGGGGGGGGGGGGGGGGGGGGGGGGGGGGGGGGGGGGFGFGGGGGGGGGGGGGGGGGGGGGFF7@FFFFFFFFFFFFFFFFFFFFFFFFFFFF?>FFFFFFFFFFFFFFFFFFFFFFF21;@DF;;9>>FFFF<BFFFFFABB?6;69>F??:5:<?FF>(-
@M04999:289:000000000-L3R54:1:1101:7261:10631 2:N:0:433
CCGACTACCCGGGTATCTAATCCTGTTCGCTCCCCACGCTTTCGTCCATCAGCGTCAATCGGTATTTAGTAACCTGCCTTCGCAATCGGGGTTCTGTGTAATATCTATGCATTTCACCGCTACACTACACATTCCAGCTACTTCAATACTATTCAAGATTAACAGTATCAACGGCAGTTCTACAGTTAAGCTGCAGGTTTTCACCGCTGACTTATCAACCCGCCTACGGACCCTTTAAACCCAATAAATCCGGATAACGCTCGCATCCTCCGTATTACCGCGGCTGCTGGCACGGAGTT
+
CCCCCGGGGGGGGGGGGGGGGGGGGGGGGGGGGGGGGGGGGGGGGGGGGGGGGGGGGGGGGGGGGGGGGGGGGGGGGGGGGGGGGGGGGGGGGGGGGGGGGGGGGGGGGGGGGGGGGGGGGGGGGGGGGGGGGGGGGGGGGGGGGGGGGGGGGGGGGGGGGGGGGGGGGGGGGGGGFGFGGGGGGGGGGGGGGGGGGFGFFFFFFFFFFFFFFFFFFFFBFFFFFFFFFFFFFFFEFFFFFFFFFFACECFF012<AEFF611>>FFBFFB>BFFFFFA?FB>BFFF??B:?FB901::
@M04999:289:000000000-L3R54:1:1101:27518:10641 2:N:0:433
CTGACTACTAGGGTATCTAATCCTGTTTGCTACCCACACTTTCGAGCCTCAACGTCAGTTGCAGTCCAGTAAGCCGCCTTCGCCACTGGTGTTCTTCCATATATCTACGCATTCCACCGCTACACATGGAGTTCCACTTACCTCTACTGCACTCAAGTTGCCCAGTTTCCAAAGCCATTCCACAGTTGAGCTGTGGGCTTTCACTTCAGACTTAAGCAACCGTCTGCGCTCGCTTTACGCCCAATAAATCCGGATAACGCTCGGGACATACGTATTACCGCGGCTGCTGGCACGTATTT
+
CCCCCCFGGFDGGFGFGGGCFFFGFEFGGGGFFFGDFFGGGGGGGGGGGGFGGGGGGGGGEGGFFDCEFGGG<DFGGGGEGGCGGFGGDFFACFGGGGGCFGFGFFAFDGGGECGGFGGGGGGFEFEF@FFFEDGDE;FCEGGGGCFGGGGFGGEG?FGDFG2DFDGFFGGGGGFGFGFFGDDGFDDDE8DGCFC?>CF?9D?;CFFF@FFFFFFFFFFD6AF)0:C=AADAAAFFFE()68@(87>4@E33>?(37EFFD6@02>FF<AF:.82:>2461939;127)4:7?B1044)
@M04999:289:000000000-L3R54:1:1101:20078:10704 2:N:0:433
CGACTACCAGGGTATCTAATCCTGTTTGCTCCCCACGCTTTCGCATCTCAGCGTCAGTGTCTGTCCAGAAGGCCGCCTTCGCCACCGGTATTCCTCCACATCTCTACGCATTTCACCGCTACACGTGGAATTCTACCTTCCTCTACAATACTCCAGATAACCAGTTTTAAGTGCAATTCCCAGGTTGAGCCCGGGGCTTTCACACCTAACTTACTTATCCGCCTACATGCCCTTTACGCCCAGTCATTCCGATTAACGCTCGTACCCTCCGTATAACCGGGGCTGCTGGCACGGAGTTGGC
+
<AACCEGGFDCCC@EEFGCGGD<FE@@FGEEFCFGGEG@CCD:CECG9FDGGE@CEFGCGGCGFGGAFEA@EFGGCFEGGGGGEEFGC:79AFAFB<FGGD,9EFGG@FC=F<E?AAFGEBECFGGGEGDGFFG9DGFAFFFEEGGA=FCGCGGGCBE8EGGGDD8,=E?@C32+7+=9==D6@@ECC,9@+:C>59;DFFCFF4?4A@=C<E+:9?881?92=>BEFFF355@@CFFF>@1((/7))77@1:/3?E12(((((4(<2:?(,(4).6(7(((36(4))(,.),,(4?<:(.
@M04999:289:000000000-L3R54:1:1101:4880:10726 2:N:0:433
GAGACTACTGGGGTATCTAATCCTGTTCGCTACCCATGCTTTCGAACCTCAGCGTCAGTTACAGACCAGAGAGCCGCCTTCGCCACTGGTGTTCTTCCATATATCTACGCATTCCACCGCTACACATGGAGTTCCACTCTCCTCTTCTGCACTCAAGAAAAACAGTTTCAGCTGCACTTCCCCGGTTAAGCCGAGGGCTTTCACAGCTGACTTGTTCTCCCGCCTGCGTTCGCTTTACGCCCAATAAATCCGGACAACGCTTGCCACCTACGTATTACCGCGGCTGCTGGCACGTAGTT
+
CCCCCGGGGGGGGGGGGGGGGGGGGGGGGGGGGGGGGGGGGGGGGFGGGGGGGGGDGGFGGGGGGGGGGGGGGGGGGGGGGGGGGGGGGGGGGGGGGGGGGGGGGGGGGGGGGGGGGGGGGGGGGGFGF<EFGGFGGGGGGGGGGGGGGGGGGGGGGGGGGGGGGGGGDFGGGGGGFGFGGGGGGGGGGGGGGGDGGGGGFFFFFFFFFFFFCFFFFFFFFBB@FFFBD?FFFFDD9C@FFFF;3@FFEFF>9BBFF?FFFFBFFF>BF02?72)4>F>?9(41>9:?:?0(,33:139
@M04999:289:000000000-L3R54:1:1101:10964:10734 2:N:0:433
TGTAAGACTACCCGGGTATCTAATCCTGTTTGCTCCCCACGCTTTCGCATCTCAGCGTCAGTATCTGTCCAGAAGGCCGCCTTCGCCACCGGTATTCCTCCACATCTCTACGCATTTCACCGCTACACGTGGAATTCTACCTTCCTCTACAATACTCCAGATAACCAGTTTTAAGTGCAGTTCCCAGGTTGAGCCCGGGGCTTTCACACCTAACTTAATTATCCGCCTACATGCCCTTTACGCCCAGTCATTCCGATTAACGCTCGCACCCTCCGTATTACCGCGGCTGCTGGCACGGAGT
+
CCCCCGGGGGGGGGGGGGGGGGGGGGGGGGGGGGGGGGGGGGGGGGGGGGGGGGGGGGGGGGGGGGGGGGGGGGGDGGGGGGGGGGGGGGGGGEGGGGGGGGGGGGGGGGGGGGGGGGGGGGGGGGGGGGGGGGGGGGGGGGGGGGGGGGGGGGGGGGGGGGGGGGGGGGGGGFGGFFFGGGGGGGGGGGGGGGGGGGGDDFFFFFF6BDFFFFFFFFFCFEEFFD@?>DFFFF3@@@EFF?D(:?<EFFFFFFF03<?D<?>:<9>2>>?BFFF?F??AAF:(((46>008B03<:1;9-
@M04999:289:000000000-L3R54:1:1101:2336:10741 2:N:0:433
CGACTACCGGGGTATCTAATCCTGTTTGCTCCCCACGCTTTCGCATCTCAGCGTCAGTATCTGTCCAGAAGGCCGCCTTCGCCACCGGTATTCCTCCACATCTCTACGCATTTCACCGCTACACGTGGAATTCTACCTTCCTCTACAATACTCCAGATAACCAGTTTTAAGTGCAATTCCCAGGTTGAGCCCGGGGCTTTCACACCTAACTTAATTATCCGCCTACATGCCCTTTACGCCCAGTCATTCCGATTAACGCTCGCACCCTCCGTATTACCGCTGCTGCTGGCACGGAGTTATC
+
CCCCCGGGGGGGGGGGGGGGGGGGGGGGGGGGGGGGGGGGGGGGGGGGGGGGGGGGGGGGGGGGGGGGGGGGGGGGGGGGGGGGGGGGGEGFGGGGGGGGFGGGGGGGGGGGGGGGGGGGGGGGGGFGGGGGGGGGG9FGGGGGGGGFFGGGGGGGCGGGGGGGGFGGGGGGGFGGFFFGGGGFFFGGFDFGGGGGGG>FFFFFFFFFFDFEBF>BEFFFFDF>;DFFE;@@F@EEE@DBFFD44@?EFFF;6<?BA?(327>9>1?<?F91(4:4>98>(47:?DFF3(7<?(798?)).
@M04999:289:000000000-L3R54:1:1101:25227:10744 2:N:0:433
TCGGGACTACACGGGTATCTAATCCTGTTTGCTCCCCACGCTTTCGCATCTCAGCGTCAGTATCTGTCCAGAAGGCCGCCTTCGCCACCGGTATTCCTCCACATCTCTACGCATTTCACCGCTACACGTGGAATTCTACCTTCCTCTACAATACTCCAGATAACCAGTTTTAAGTGCAATTCCCAGGTTGAGCCCGGGGCTTTCACACCTAACTTAATTATCCGCCTACATGCCCTTTACGCCCAGTCATTCCGATTAACGCTCGCACCCTCCGTATTACCGCGGCTGCTGGCACGGAGTT
+
CCCCCGGGGGGGGGGGGGGGGGGGGGGGGGGGGGGGGGGGGGGGGGGGGGGGGGGGGGGGGGGGGGGGGGGGGGGGGGGGGGGGGGGGGGGGGGGGGGGGGGGGGGGGGGGGGGGGGGGGGGGGGGGGGGGGGGGGGGGGGGGGFGGGGGGGGGGGGGGGGGGGGGGGGGGGGGGGFGFGGGGGGGGGGGGGGGFGGGGGFFFFFFFFFFEFFFFFFFFEFFFFF@FFFECEFFFFFFEFFFFFFFFEFFEEFFFFFFFFFFFFFFBF>??B<BF???BFAB>B0999624267<B(44<3
@M04999:289:000000000-L3R54:1:1101:16499:10750 2:N:0:433
GTCCCGACTACTCGGGTATCTAATCCTGTTTGCTCCCCACGCTTTCGCATCTCAGCGTCAGTATCTGTCCAGAAGGCCGCCTTCGCCACCGGTATTCCTCCACATCTCTACGCATTTCACCGCTACACGTGGAATTCTACCTTCCTCTACAATACTCTAGTTAACCAGTTTTAAGTGCAATTCCTAGGTTGAGCCCAGGGCTTTCACACCTAACTTAATTATCCGCCTACATGCCCTTTACGCCCAGTCATTCCGATTAACGCTCGCACCCTCCGTATTACCGCGGCTGCTGGCACGGAGT
+
CCCCCGGGGGGGGGGGGGGGGGGGGGGGGGGGGGGGGGGGGGGGGGGGGGGGGGGGGGGGGGGGGGGGGGGGGGGGGGGGGGGGGGGGGGGGGGGGGGGGGGGGGGGGGGGGGGGGGGGGGGGGGGGGGGGGGGGGGGGGGFGGGGGFGGGGFGGGGFFGFGGGGGGGGGGGGGGGFGFGGGGGGGGGGGGGGGGGGGGGFFFFFFFFFFFFFFFFFFCEFFFFFFFFFFFFFEFFFF@FCFF>B6@EFFEECE;0;DDE)3;F<BBFF(8<?091:??2<<?F>>BBF?:B7?<?01;0-
@M04999:289:000000000-L3R54:1:1101:18017:10787 2:N:0:433
GCGACTACCCGGGTATCTAATCCTGTTCGCTACCCATGCTTTCGAGCCTCAGCGTCAGTAACAGACCAGAGAGCCGCCTTCGCCACTGGTGTTCTTCCATATATCTACGCATTTCACCGCTACACATGGAGTTCCACTCTCCTCTTCTGCACTCAAGTCTCTCAGTTTCCGATGCTCTTCCTCAGTTAAGCTGAGGGCTTTCACATTCAGACTTAAAAGACCGCCTGCGCTCCCTTTACGCCCAATAAATCCGGACAACGCTTTCCACCTACGTATTACCGCGGCTGCTGGCACGTAGTT
+
C@C@CBF<FGCEGEGGGGGGFCFGGFGGGGGGDGGFGGGGGGGEFGGGFGGGGGGGGGGGGGGGFGGGGGGGFGGGGGGCGGGGGGGGGGGGEFAFG9EG<FGGGGGGGEGGGGFGCGGGEGGGGGFGCFFGFGGGGGGGCFFGCFFGGDEGGGG8E@FEFEGGG9=,=DEEGGGGFGFGGGGGGFGFFGF7@CCF7DCCFFFFFFFAECCFEFFFCFFFF=BAF@F=BFBFBF1>@E3.31>?;@F)))9/.(/:9269>?4()6>A::BBBB<4>>FA09>2>(7(.8:4(48:166<
@M04999:289:000000000-L3R54:1:1101:16852:10788 2:N:0:433
TTGACTACCCGGGTATCTAATCCTGTTTGCTACCCACGCTTTCGTGCATGAACGTCAGTGTTATCCCAGGAGGCTGCCTTCGCCATCGGTATTCCTCCACATCTCTACGCATTTCACTGCTACGCGTGGAATTCTACCTCCCTCTGACACACTCTAGTTTGACAGTTTCAAATGCACGTCCCAAGTTGAGCTCGGGGATTTCACATCTGACTTATCTAACCGTCTGCGCTCGCTTTACGCCCAGTAATTCCGATTAACGCTCGCACCCTACGTATTACCGCGGCTGCTGGCACGTAGTT
+
CCCCCGGGGGGGGGGGGGGGGGGGGGGGGGGGGGGGGGGGGGGGGGGGGGGGGGGGGGGGGGGGGDGGGGGGGGGGGGGGGGGGGGGGGGCGGGGGGGGGGGGGGGGGGGGGEGGGGGGGGGGGGGGGGGGGGGGGGGGGGGGGGGGGGGGGGGGGGGGGGGGGG?FFGGGGGGGGFGFGGGFGGGGGCFGFGGGGGGGGFFFFFFFFFCEFFFFFFFFEFBADDFFFF22>@?FFEFDAFF?DEFEFFFFF;?;<EFFFFFFFFFFFFFBF?D>?BFFF617>>1:BBBF<F<?F?<<
@M04999:289:000000000-L3R54:1:1101:8128:10818 2:N:0:433
GTCACGACTACATCTAATCCCGTTTGCTCCCCACGCTTTCGCATCTCAGCGTCAGTATCTGTCCAGAAGGCCGCCTTCGCCACCGGTATTCCTCCACATCTCTACGCATTTCACCGCTACACGTGGAATTCTACCTTCCTCTACAATACTCTAGTTAACCAGTTTTAAGTGCAATTCCTAGGTTGAGCCCAGGGCTTTCACACCTAACTTAATTATCCGCCTACATGCCCTTTACGCCCAGTCATTCCGATTAACGCTCGCACCCTCCGTATTACCGCGGCTGCTGGCACGGAGTTAGCCC
+
CCCCCGGGGGGGGGGGGGGG8CGGGGF@FGDFFGEGGGGGGGGEFGGGGFGGGGGGFGGGGGGGGGGGGGGGGGGGGGGGGGGGGGGGGGGGGGGGGGGGGGGGGGGDGDFGGGGGGGGGGGGGGGGGGGGGGGGGFGGGGGFFFFCFGGGGGFFGGGGGFFDEFGGGGGGGGGGGFGFGGGGGGG?FGGGGGGGGGGGGFFFFFFAFFEEFEFFFEFFFBDFFFFF=EFFFFFFD@@FFFF@EC3<CFF;7;EF;@;DF;B@B01:?B??0?A4),4(4>>;?BFBBBF?01(4<>BA7(
@M04999:289:000000000-L3R54:1:1101:14476:10821 2:N:0:433
TGTCGACTACAAGGGTATCTAATCCTGTTTGCTCCCCACGCTTTCGCATCTCAGCGTCAGTATCTGTCCAGAAGGCCGCCTTCGCCACCGGTATTCCTCCACATCTCTACGCATTCCACCGCTACACGTGGAATTCTACCTTCCTCTACAATACTCCAGATAACCAGTTTTAAGTGCAGTTCCCAGGTTGAGCCCGGGGCTTTCACACCTAACTTAATTATCCGCCTACATGCCCTTTACGCCCAGTCATTCCGATTAACGCTCGCACCCTCCGTATTACCGCGGCTGCTGGCACGGAGTT
+
CCCCCGGGGGGGGGGGGGGGGGGGGGGGGGGGGGGGGGGGGGGGGGGGGGGGGFGGGGGGGGGGGGGGGGGGGGGGGGGGGGGGGGGGGGGGGGGGGGGGFGGDGGGGGGGGGGGGGGGGGGGGGGFGFGGGGGGFGGGGGGGGGGGGGGGGGGGGGGGGGGGGGGGGGGGGGGGGFGFGGGGGGGCFGGGGGGGGDGGGFFFFFFFFADFFFFFFEFFFAEEFBFF@FE48=3=@@ECFFD>FFFFFFFEFE;(6;@CC<BF?>6299???61362()446>F>9>>?B0>13<:3((-.
@M04999:289:000000000-L3R54:1:1101:25271:10827 2:N:0:433
GGGGTGACTACCCGGGTATCTAATCCTGTTCGCTCCCCACGCTTTCGTCCATCAGCGTCAATCGGTATTTAGTAACCTGCCTTCGCAATCGGGGTTCTGTGTAATATCTATGCATTTCACCGCTACACTACACATTCCAGCTACTTCAATACTATTCAAGATTAACAGTATCAACGGCAGTTCTACAGTTAAGCTGCAGGTTTTCACCGCTGACTTATCAACCCGCCTACGGACCCTTTAAACCCAATAAATCCGGATAACGCTCGCATCCTCCGTATTACCGCGGCTGCTGGCACGGAGT
+
CCCCCGGGGGGGGGGGGGGGGGGGGGGGGGGGGGGGGGGGGGGEGFGGGGGGGGGGGGGGGGGGGGGGGGGGGGGGGGGGGGGGGGGGGGGGGGGGGGGGCGGGGGFGGGGGGGGGGGGGGGGGGGGGGGGGGGGGGGGGGGGGGGGGGGGGGGGGGGGGGGGGGGGGGGGGGGGGFDEGGGGGGGGGGGGGGGFGGGGGAFFFFFFFAFFFFFFFFFFEFFBFBFFFFFFFFF9<8@;AEEFF???FEAEEFFFB;@BFB?FFFFFFB>043:B:083>AFBBB>691?BF>00<<>BF1
@M04999:289:000000000-L3R54:1:1101:28359:10836 2:N:0:433
GACTACAAGGGTATCTAATCCTGTTCGCTCCCCACGCTTTCGTCCATCAGCGTCAATCGGTATTTAGTAACCTGCCTTCGCAATCGGGGTTCTGTGTAATATCTATGCATTTCACCGCTACACTACACATTCCAGCTACTTCAATACTATTCAAGATTAACAGTATCAACGGCAGTTCTACAGTTAAGCTGCAGGTTTTCACCGCTGACTTATCAACCCGCCTACGGACCCTTTAAACCCAATAAATCCGGATAACGCTCGCATCCTCCGTATTACCGCGGCTGCTGGCACGGAGTTAGCC
+
CCCCCGGGGGGGGGGGGGGGGGGGGGGGGGGGGGGGGGGGGGGGGGGGGGGGGGGGGGGGGGGGGGGGGGGGGGGGGGGGGGGGGGGGGGGGGGGGGGGGFGGGGGGGGGGGGGGGGGGGGGGGGGGGGGGGGGGGGGGGGGGGGGGGGGGGGGGGGGGGGGGGGGGGGGGEGGGGFGFGGGGGGGGGGGGGGFFCFFGGFFFFFFFFFFFEFFFFFFFBFFFFFADFFFFFFBECFFFFF;@FEFFFFFB?FFFFFF@;@>9?BFFAFF?0:7ABFFF96;BFFBBFF1?<>F9<:ABB:
@M04999:289:000000000-L3R54:1:1101:11893:10851 2:N:0:433
GACGACTACCAGGGTATCTAATCCTGTTCGCTCCCCACGCTTTCGTCCATCAGCGTCAATCGGTATTTAGTAACCTGCCTTCGCAATCGGGGTTCTGTGTAATATCTATGCATTTCACCGCTACACTACACATTCCAGCTACTTCAATACTATTCAAGATTAACAGTATCAACGGCAGTTCTACAGTTAAGCTGCAGGTTTTCACCGCTGACTTATCAACCCGCCTACGGACCCTTTAAACCCAATAAATCCGGATAACGCTCGCATCCTCCGTATTACCGCGGCTGCTGGCACGGATGT
+
CCCCCGGGGGGGGGGGGGGGGGGGGGGGGGGGGGGGGGGGGGGGGGGGGGGGGGGGGGGGGGGGGGGGGGGGGGGGGGGGGGGGGGGGGGGGGGGGGGGGGGGGGGGGGGGGGGGGGGGGGGGGGGGGGGGGGGGGGGGGGGFGGFGGGGGGGGGGGGGCFGGGGGGGGGGGGGGGFGFGGDFGGGGGGGGFCFGFGGFGFFFFF9B>>A=CEFFFFFFFFFBFFFFFF=@@FFB@@EEFE@F@6@EEEEE8@60;<<EF0??BFF?B:<B?96?<:2<AFFB9>F;6:??BB?<B9(,4
@M04999:289:000000000-L3R54:1:1101:10839:10851 2:N:0:433
GATTGACTACTGGGGTATCTAATCCTGTTTGCTCCCCACGCTTTCGCATCTCAGCGTCAGTATCTGTCCAGAAGGCCGCCTTCGCCACCGGTATTCCTCCACATCTCTACGCATCTCACCGCTACACGTGGAATTCTACCTTCCTCTACAATACTCCAGATAACCAGTTTTAAGTGCAATTCCCAGGTTGAGCCCGGGGCTTTCACACCTAACTTAATTATCCGCCTACATGCCCTTTACGCCCAGTCATTCCGATTAACGCTCGCACCCTCCGTATTACCGCGGCTGCTGGCACGGAGTT
+
CCCCCGGGGGGGGGGGGGGGGFFEGGGGGGGGGGGGGGGGGGGGGGGGGGGFFGDEGGGGGGGGGGCFGGGGGGGGGGGGGGGGGGGEGGGGGFFGGGGGGGGGGGGGGGGGGGGGFGGGGGGGGGGGGGGGGFGGGGGFFEGGGG89EFG8FGGG8FGAFGGGGFGEFCFGGGFF?DFGGGGGFGGGGGGFG:EDDDDGF499FFFFADFFFFFFF=8CFFFF(5@@D=?<>),5(37CDFF9<DF@<CCE?8@066?C76?166>1>BFBB01::(5><?>F(7>BFB:::(41329?(
@M04999:289:000000000-L3R54:1:1101:20194:10874 2:N:0:433
GGACTACTCGGGTATCTAATCCTGTTCGCTACCCATGCTTTCGAGCCTCAGCGTCAGTAACAGACCAGAGAGCCGCCTTCGCCACTGGTGTTCTTCCATATATCTACGCATCTCACCGCTACACATGGAGTTCCACTCTCCTCTTCTGCACTCAAGTCTCTCAGTTTCCGATGCTCTTCCTCAGTTAAGCTGAGGGCTTTCACATTCAGACTTAAAAGCCCCCCTGCGCTCCCTTTACGCCCAATAAATCTGTACAACGCTTGCCACCTACGTCTTACCGCGGCTGCTGGCACTTATTTAC
+
C<@A<@FFGGG@EFDFFGFFGGGGGGFCD:CGGGGGCDGGGGGG<FBCFF@FE@FEGGGCFDF?F@EAFGFEGFGGEF=EED@:FEDGF=FGGG?FGFFCGCF,CEDFEGGG9EBFG:EEGGGGGGGEGGGGG9EFGGCG84=B=FG;AFFCFGFFGG=E:,2=FFEGFE68@CFFFDFD7DF8FFFFAAEF6CGC6CGFFFFF>ACFC@=:589F@=*8@):256@9@5@9(54)19(:9((/,54))1)96?CEFFF(48112),(((52:(.-4>??(((-(-(:04:1,(..)5)))
@M04999:289:000000000-L3R54:1:1101:2881:10876 2:N:0:433
CGACTACCGGGGTATCTAATCCTGTTTGCTCCCCACGCTTTCGCATCTCAGCGTCAGTATCTGTCCAGAAGGCCGCCTTCGCCACCGGTATTCCTCCACATCTCTACGCATTTCACCGCTACACGTGGAATTCTACCTTCCTCTACAATACTCCAGATAACCAGTTTTAAGTGCAATTCCCAGGTTGAACCCGGGGCTTTCACACCTAACTTAATTATCCGCCTACATGCCCTTTACGCCCAGTCATTCCGATTAACGCTCGCACCCTCCGTATTACCGCGGCTGCTGGCACGGAGTTAGC
+
CCCCCGGGGGGGGGGGGGGGGGGGGGGGGGGGGGGGGGGGGGGGGGGGGGGGGGGGGGGGGGGFFGEGGGGGGGGGGGGGGGGFGGGGGGFGFGGGGGGGGGFGGGFGGGGGGGGGGGGGGGGGGGFFGGGFGGGGFFAE8AEGCFGGGGGGGGECF?FFGGGGGGCFGGGFFGGFFGFGGFFFFFGCFGGGGGGGGDGCFFFFFFFF=BFFFFFFFFFEEFFD@@E9C@E;EFEF<;?E>11/;4)6?EFFBFFB2:040616>;??<:B?B136A4:;0(439??B008?011,40<26
@M04999:289:000000000-L3R54:1:1101:26333:10884 2:N:0:433
TGCGGACTACTAGGGTATCTAATCCTGTTCGCTCCCCACGCTTTCGTCCATCAGCGTCAATCGGTATTTAGTAACCTGCCTTCGCAATCGGGGTTCTGTGTAATATCTATGCATTTCACCGCTACACTACACATTCCAGCTACTTCAATACTATTCAAGATTAACAGTATCAACGGCAGTTCTACAGTTAAGCTGCAGGTTTTCACCGCTGACTTATCAACCCGCCTACGGACCCTTTAAACCCAATAAATCCGGATAACGCTCGCATCCTCCGTATTACCGCGGCTGCTGGCACGGAGTT
+
CCCCCGGGGGGGGGGGGGGGGGGGGGGGGGGGGGGGGGGGGGGGGGGGGGGGGGGGGGGGGGGGGGGGGGGGGGGGGGGGGGGGGGGGGGGGGGGGGGGGGGGGGGGGGGGGGGGGGGGGGGGGGGGGGGGGGGGGGGGGGGGGGGGGGGGGGGGGGGGGGGGGGGGGGGGGGGGGEGFGGGGGGGGGGGGGGGGGGGGGFFFFFFFFFFFFFFFFFFFFFFFFFFFFFFFFFFFFFFFFFFF;<DFFFFFFFF>?DFFF<BBBFBFBFFFFFB?:<BFF9(369>>>FFFFFFBF6>9B8
@M04999:289:000000000-L3R54:1:1101:18747:10894 2:N:0:433
GACTACAGGGGTATCTAATCCTGTTTGCTCCCCACGCTTTCGCATCTCAGCGTCAGTATCTGTCCAGAAGGCCGCCTTCGCCACCGGTATTCCTCCACATCTCTACGCATTTCACCGCTACACGTGGAATTCTACCTTCCTCTACAATACTCCAGATAACCAGTTTTAAGTGCAATTCCCAGGTTGAGCCCGGGGCTTTCACACCTAACTTAATTATCCGCCTACATGCCCTTTACGCCCAGTCATTCCGATTAACGCTCGCACCCTCCGTATTACCGCGGCTGCTGGCACGGAGTTAGCC
+
CCCCCGGGGGGGGGGGGGGGGGGGGGGGGGGGGGGGGGGGGGGGGGGGGGGGGGGGGGGGGGGGGGGGGGGGGGGGGGGGGGGGGGGGGGGGGGGGGGGGGGGGGGGGGGGGGGGGGGGGGGGGGGGGGGGGGGGGGGGGGGGGGGGGGGGGGGGGGGGGGGFGGGGGGGGGGGGGFGFGGGGGGGGGGGGGGGGGGGGGFFFFFFFFFFFFEFFFFFFFFFFFFFFEF@DFFFFFFFBFF@8@EECFEF?FFFFF?9BFFFF9>B:BFBBFBFFFF<>B1704:>BF?:?F>F1:15<A3
@M04999:289:000000000-L3R54:1:1101:18160:10903 2:N:0:433
AGTGACTACTAGGGTATCTAATCCTGTTCGCTCCCCACGCTTTCGTCCATCAGCGTCAATCGGTATTTAGTAACCTGCCTTCGCAATCGGGGTTCTGTGTAATATCTATGCATTTCACCGCTACACTACACATTCCAGCTACTTCAATACTATTCAAGATTAACAGTATCAACGGCAGTTCTACAGTTAAGCTGCAGGTTTTCACCGCTGACTTATCAACCCGCCTACGGACCCTTTAAACCCAATAAATCCGGATAACGCCCGCATCCTCCGTATTACCGCGTCTGCTGGCACGGAGTT
+
CCCCC<AFGGGGGGGGGGGG<@F<FFF<EFCEF@GGG@@FGFDGGGGEG9FCCGGGGG:,CFGGGEAECFGGGGFGGGFG9FDGG:CFGGGGG:FGGGGGFCGCCF,?EEDGGGFGGGCCE@BFGGFFGGGGGGGGGGGGGGFEGGG8DFGFC,6EGGGGGGF8>FEF:CEEE=?EED?9=DFGGGGG8DFFFFGFG?;FF?AFFFFE=A=@EFFFEFFC>4)>A2<BDF(8=@DD=CFFF067;@EFECF;>98,8>EFF0.9(3((32403?2(5<<<2;1(2(499::B77:>118(
@M04999:289:000000000-L3R54:1:1101:2967:10904 2:N:0:433
GGCCGACTACTGGGGTATCTAATCCTGTTTGCTCCCCACGCTTTCGCATCTCAGCGTCAGTATCTGTCCAGAAGGCCGCCTTCGCCACCGGTATTCCTCCACATCTCTACGCATTTCACCGCTACACGTGGAATTCTACCTTCCTCTACAATACTCCAGATAACCAGTTTTAAGTGCAGTTCCCAGGTTGAGCCCGGGGCTTTCACACCTAACTTAATTATCCGCCTACATGCCCTTTACGCCCAGTCATTCCGATTAACGCTCGCACCCTCCGTATTACCGCGGCTGCTGGCACGGAGTT
+
?CCCCGGGGGGGGGGGGGGGGGGGGGGGGGGGGGGGGGGGGGGGGGEG@FFFGGGGGGGGGFFFGGGGGGGCFGGGFGGGGGGGGGGGCEGGEFGGGGGGD<FFGGGGGGGGGGGGGGGGGGGGGGGF,EEGFGGGGFGGGGGGGGGGGGFGGGGG?FGFADGFFFFFGGGGGFDFFFCFGG74BCGGGGGGGGGG55CDBFFFFFA>ABE=:AFFFA8CFFFFFFF<D;CCEFFFFFCFD@F9?@EFEEFFFF0(,8ADB>?1499>BFF0<>:18?25.290;9>F:7:B?:<<2(3<1
@M04999:289:000000000-L3R54:1:1101:16707:10938 2:N:0:433
GACTACTGGGGTATCTAATCCTGTTTGCTCCCCACGCTTTCGCATCTCAGCGTCAGTATCTGTCCAGAAGGCCGCCTTCGCCACCGGTATTCCTCCACATCTCTACGCATTTCACCGCTACACGTGGAATTCTACCTTCCTCTACAATACTCCAGATAACCAGTTTTAAGTGCAATTCCCAGGTTGAGCCCGGGGCTTTCACACCTAACTTAATTATCCGCCTACATGCCCTTTACGCCCAGTCATTCCGATTAACGCTCGCACCCTCCGTATTACCGCGGCTGCTGGCACGGCGTTAGCC
+
CCCCCGGGGGGGGGGGGGGGGGGGGGGGGCFGGGGGGGGGGGDGEDFGGFGGGGGGGGGGGGGFGGGGGGGGGGGGGGGGGGFGGGGGGFGGGGGGGGGDGGGFGFGGGGGGGGEGGGDGGGGGGFEFGGGGGGGCGGGGGGGGGGCFDGGFGGGGGGGGGGGGFGFGGGGGGGGGFGFGGGGGG?FE?FG6EGGDDFGGFFFFFFFFBFFFEFFFECFFFDF@BECEE3BB:;>E<D>E;;8@FF<)/=?6(:43?@F?BB>;;((4:9:?B(6AAF61(4(-(5)4<0<<9(,,4(4),
@M04999:289:000000000-L3R54:1:1101:11687:10968 2:N:0:433
TGACTACCGGGGTATCTAATCCTGTTCGCTCCCCACGCTTTCGTCCATCAGCGTCAATCGGTATTTAGTAACCTGCCTTCGCAATCGGGGTTCTGTGTAATATCTATGCATTTCACCGCTACACTACACATTCCAGCTACTTCAATACTATTCAAGATTAACAGTATCAACGGCAGTTCTACAGTTAAGCTGCAGGTTTTCACCGCTGACTTATCAACCCGCCTACGGACCCTTTAAACCCAATAAATCCGGATAACGCTCGCATCCTCCGTATTACCGCGGCTGCTGGCACGGAGTTAGC
+
CCCCCGGGGGGGGGGGGGGGGGGGGGGGGGGGGGGGGGGGGGGGGGGGGGGGGGGGGGGGGGGGGGGGGGGGGGGGGGGGGGGEEGGGGGGGGGGGGGGGGGGGGGGGGGGGGGGGGGGGGGGGGGGGGGGGGGGGGGGGGGGGGGGGGGGGGGGGGGGGGGGGGGGGGGGGGGGGFGFGGGGGGGGGGGGGGGGGGGGGFFFFFFFFFFFFFFFFFFFFFFFDFFDF?9@FFFFFFFFFFFD@@EC?E@BFFDDFFF>?<>FFFBF7<02:BF?AFFFFF09B;::B2?FF:;99?FAF:
@M04999:289:000000000-L3R54:1:1101:11055:10980 2:N:0:433
TAGTGGACTACTCGGGTATCTAATCCTGTTCGCTACCCATGCTTTCGAACCTCAGCGTCAGTTACAGACCAGAGAGCCGCCTTCGCCACTGGTGTTCTTCCATATATCTACGCATTCCACCGCTACACATGGAGTTCCACTCTCCTCTTCTGCACTCAAGAAAAACAGTTTCAGCTGCACTTCCCCGGTTAAGCCGAGGTCTTTCACAGCTGACTTGTTCTCCCGCCTGCGTTCGCTTTACGCCTGATAAATCCGGACATCGCTTGCCACCTACGTATTACCGCCGCTGCGGGCACCTAGT
+
CCCCCDGGGFGFGG7CGGGGGC<FFGF<FGGGCGGGG<CEFFFGEFGGGFCFE6FDCFCFF<EC<EFGGGGGCFEFGGD7FGGGFGFEGGGG<?9F,CCCFGG9AFFFGGGF@EDFGGFFGGGFGGGGG=54A@8DEFCFFGDF?FEFGGGAAFDFGD8DDE8=@==8ECFGAFFD:DBDF=DFD86CEEEG7FGDG>5*9++==B:BA2>=EF497CA?FE479@FF(:9@;D29??187,8>(/579)9C6=@1:9B)5:::2(8:2).4::34<AB)6A01((--(((((--(((,,.
@M04999:289:000000000-L3R54:1:1101:8839:11121 2:N:0:433
GGAAGACTACTCGGGTATCTAATCCTGTTCGCTACCCATGCTTTCGAACCTCAGCGTCAGTTACAGACCAGAGAGCCGCCTTCGCCACTGGTGTTCTTCCATATATCTACGCATTCCACCGCTACACATGGAGTTCCACTCTCCTCTTCTGCACTCAAGAAAAACAGTTTCAGCTGCACTTCCCCGGTTAAGCCGAGGGCTTTCACAGCTGACTTGTTCTCCCGCCTGCGTTCGCTTTACGCCCAATAAATCCGGACAACGCTTGCCACCTACGTATTACCGCGGCTGCTGGCACGTAGTT
+
CCCCCGGFGGGGGGGGGGGGGGGGGGGGGGGGGGGGGGGGGGGGGGGGGGGGGGGGGGGGGGGGGGFGGGGGGGGGGGGGGGGGGGGGGGGFGGGGGGGGGGGGGGGGGGGGGGGGGGGGGGGGGGGGFFGGGGGGGGGGGGGGGGGGGGGGGGGGGGGGGGGGGGGGGGGGGGGGFGFGGGGGGGGGGGGGGGGGGGGDFFFFFFFFFFFFFFFFFFFFFEFFFFFFFFFFFFFFFFFFFFFFFF1@A<FFFFFFFBFB>FFFF:BB?F?FFFBFB:4<<BBFFF>F:B?BB?FF??F?<
@M04999:289:000000000-L3R54:1:1101:23264:11161 2:N:0:433
AGACTACAAGGGTATCTAATCCTGTTTGCTACCCACGCTTTCGAGCATGAACGTCAGTGTTATCCCAGGAGGCTGCCTTCGCCATCGGTATTCCTCCACATCTCTACGCATTTCACTGCTACACGTGGAATTCTACCTCCCTCTGACACACTCTAGTTAGACAGTTTCAAATGCACGTCCCAAGTTGAGCTCGGGGATTTCACATCTGACTTATCTAACCGTCTGCGCTCGCTTTACGCCCAGTAATTCCGATTAACGCTCGCACCCTACGTATTACCGCGGCTGCTGGCACGTAGTTAGC
+
CCCCCGGGGGGGGGGGGGGGGGGGGGGGGGGGGGGGGGGGGGGGGGGGGGGGGGGGGGGGGGGGGGGGGGGGGGGGGGGGGGGGGGGGGGGGGGGGGGGGGGGGGGGGGGFGGGGGGGGGGGGGGGGGGGGGGGGGGFGGGGGGGFGGDGGGGGGGGGGGGGGGGGGGGGGGGGGGFGFGGGGGGGGGGGGGGGGDGGFGFFFFFFFFFFEFFFFFFFF@?8AFBEFFFFFF=DDCF9D?52=EEEE?ECFFFD@4CDFF;6;BFF?FFBBF?F?B94049BB>96:??60<:436:A2)5
@M04999:289:000000000-L3R54:1:1101:28853:11176 2:N:0:433
GGACTACCGGGGTATCTAATCCTGTTCGCTACACATGCTTTCGAACCTCAGCGTCAGTTACAGACCAGAGAGCCGCCTTCGCCACTGGGGTAATTCCATATATCTACGCATTCCACCGCTACACATGGAGTTCCACTCTCCTCTTCTGCACTCAAGAAAAACAGTTTCAGCTGCACTTCCCCGGTTAAGCCGAGGGCTTTCACAGCTGACTTGTTCTCCGTCCTGCGTTCGCTTCACGCCCAATAAACCCGGACAACGCTTGCCACCTACGTATTACCGCGGCTGCTGGCACGTAGTTAGC
+
<C8ACEGFEE77CCCEFGD@CCF<F9FGGE@CC<@C@,,CEFCFGD@FFFFGF@:CCC9C@6C98CFGGGFE,BBFG,@F7C@=?==8,@F,49:F9EFFGAFGGFGFDC@CBF<EF@CEEE@:=,,F,A68EFF9,@AEDAFGA=F9DDEGGGGGC88,@==@FFDFFGGFFED8<FFG7?>;>8@,EFECE*;;?4DG+9F>>A6877B5388B4AF()89;AFFF8<;0??()76<59;(/3)6)(49(((,440404(:?B?:8?:(43AB<4)46066;;??4(:7BF:BF:)4<2
@M04999:289:000000000-L3R54:1:1101:15831:11179 2:N:0:433
CTGGCGACTACTAGGGTATCTAATCCTGTTCGCTCCCCACGCTTTCGTCCATCAGCGTCAATCGGTATTTAGTAACCTGCCTTCGCAATCGGGGTTCTGTGTAATATCTATGCATTTCACCGCTACACTACACATTCCAGCTACTTCAATACTATTCAAGATTAACAGTATCAACGGCAGTTCTACAGTTAAGCTGCAGGTTTTCACCGCTGACTTATCAACCCGCCTACGGACCCTTTAAACCCAATAAATCCGGATAACGCTCGCATCCTCCGTATTACCGCGGCTGCTGGCACGGAGT
+
CCCCCGGGGGGGGGGGGGGGGGGGGGGEGGGGGGGEGEGGGGGGGGGGGGGGGGGGGGGGGGGGGGGGGGGGGGGGGGGGGGGGGGGGGGGGGGGGGGGGFGGGGGGGGGGGGGGGGGGGGGGGGGGGGGGGGGGGGGGGGGGGGGGGGGGGGGGFGGGGGGGGGGGGGGGGGGGGFGEGDFGGGGGGGGGGGGGGFGGGFFFFFFFBDFFFFFFFF9FFFFBFFFFFFFFF@B@FFF@FFEFFF@F;EAFFFEFFFD?>@BF::;BBFF:?B?FF?FBABAFFBFBFFFFFBF???F094
@M04999:289:000000000-L3R54:1:1101:5590:11186 2:N:0:433
TTGACTACCGGGGTATCTAATCCTGTTTGCTACCCACGCTTTCGAGCATGAACGTCAGTGTTATCCCAGGAGGCTGCCTTCGCCATCGGTATTCCTCCACATCTCTACGCATTTCACTGCTACACGTGGAATTCTACCTCCCCTTGACACACTCTAGTTTTACAGTTTCAAATGCACGTCCAAATTTGAGCTCGGGGATTTCACATCTGACTTATCTAACCGTCTGGCCTCGCATTACGCCCAGTAATTCCGATTAAGTTTCGCACCCTACGTCTTACCGCGGCTTCTGCCTACTATTTAC
+
CCCCCGGFGD@7@@7CEFGGGGFAFEC@FCE6E,CFDB+BCDF7C,@:EAEFFFDG:CGGGGGGG9F@FF@:FFGGGGGGGGGGEGGEDFFFGGGGCF,<EFAAFGFGDC@7FFFAGGGEFFEFFGGGGGGGF9FFGGGG8E+,1@FDFC8CCFC;;=D,,7=@>FGDEFFDGFDFDFFC>+2=,@D:@+89@6++3**;9+++1=*43;:*;+B+21+1?--)))))(*((((-/9/(5271((/776)9((,68.)/)))(/;B962:,2,(.2:A((,(,7;0(.))4))(.)..-:)
@M04999:289:000000000-L3R54:1:1101:11275:11194 2:N:0:433
GGCGAGACTACAGGGGTATCTAATCCTGTTCGCTACCCATGCTTTCGAACCTCAGCGTCAGTTACAGACCAGAGAGCCGCCTTCGCCACTGGTGTTCTTCCATATATCTACGCATTCCACCGCTACACATGGAGTTCCACTCTCCTCTTCTGCACTCAAGAAAAACAGTTTCAGCTGCACTTCCCCGGTTAAGCCGAGGGCTTTCACAGCTGACTTGTTCTCCCGCCTGCGTTCGCTTTACGCCCAATAAATCCGGACAACGCTTGCCACCTACGTATTACCGCGTCTGCTGGCACGTAGT
+
CCCCCGGGGGGGGGGGGGGGGGGGGGGGGGGG7CGGGGGGGGGGGGGGGGGGGGGGGGGGGGGGGGGGGGGGGGGGGGGGGGGGGGGGGDGGGGGGGGCFEGGGGGGGGGGGGGGGFGGGGGGGGGGGGGGF8DFGAFGGGGFFGGDFGGGGGGGGGGGGGGGGGGGFGGGGGGGGFGFGGGGGFGGGGGGFGGGGGGGGDFFFFCE@EFEEFFFFFF4:FFE=>@FFFF;@FFFF@D=FEFFFFFDB?FFFFFF029>F?0;???FFFBB7>?BFB2:A<<:02(22:A277:?B<6<:-
@M04999:289:000000000-L3R54:1:1101:11810:11195 2:N:0:433
TGTGACTACTGGGGTATCTAATCCTGTTCGCTCCCCACGCTTTCGTCCATCAGCGTCAATCGGTATTTAGTAACCTGCCTTCGCAATCGGGGTTCTGTGTAATATCTATGCATTTCACCGCTACACTACACATTCCAGCTACTTCAATACTATTCAAGATTAACAGTATCAACGGCAGTTCTACAGTTAAGCTGCAGGTTTTCACCGCTGACTTATCAACCCGCCTACGGACCCTTTAAACCCAATAAATCCGGATAACGCTCGCATCCTCCGTATTACCGCGGCTGCTGGCACGGAGTTT
+
B@CCCGGGGGGGGGGGGGGGGGGGGGGGGGGGGGGGGGGGGGGGGGGGGGGGGGGGGGGGGGGGGGGGGGGGGGGGGGGGGGGGGGGGGGGGGGGGGFGGGGGGGGGGGGGGGGGGGGGGGGGGGGGGGGGGFGGGGFFGGGGGGGGDFGGFGGGGGFFGGGGGGGGGGGGGGGGGFGFFGCDFDEGGGGFGGGGGGGGGFFFFFFFEABBDEFFFFFFBFAAFFFFF=29@@FFFEEFFEF08?@FEFFF112;6@FF?0<@FFFF>0,3:;<?BF>AF?FB00446B???F<?946??)
@M04999:289:000000000-L3R54:1:1101:8758:11206 2:N:0:433
GGACTACACGGGTATCTAATCCTGTTTGCTCCCCACGCTTTCGCATCTCAGCGTCAGTATCTGTCCAGAAGGCCGCCTTCGCCACCGGTATTCCTCCACATCTCTACGCATTTCACCGCTACACGTGGAATTCTACCTTCCTCTACAATACTCCAGATAACCAGTTTTAAGTGCAATTCCCAGGTTGAGCCCGGGGCTTTCGCACCTAACTTAATTATCCGCCTACATGCCCTTTACGCCCAGTCATTCCGATTAACGCTCGCACCCTCCGTATTACCGCGGCTGCTGGCACGGAGTTAGC
+
CCCCCGGGGGGGGGGGGGGGGGGGGGGGGGGGGGGGGGGGGGGGGGGGGGGGGGGGGGGGGGGGGGGGGGGGGGGGGGGGGGGGGGGGGGGGGGGGGGGGGGGGGGGGGGGGGGGGGGGGGGGGGGGGGGGGGGGGGGGGGGGGGGGGGGGGGGGGFFGGGGGGGGGGGGGGGGFGFGFGGDGGCFGGGGGGGGGGGGFDBDFFFFFFFFFFFFFFFFF?FDFD>DFFCE;@EFFFFFFFFFFFEECEFFFDD?FFF?9689;;>B6(41((.134<9:>622-9:7272(483((-8444
@M04999:289:000000000-L3R54:1:1101:5095:11206 2:N:0:433
GGGACTACCCGGGTATCTAATCCTGTTCGCTACCCATGCTTTCGAGCCTCAGCGTCAGTAACAGACCAGAGAGCCGCCTTCGCCACTGGTGTTCTTCCATATATCTACGCATTTCACCGCTACACATGGAGTTCCACTCTCCTCTTCTGCACTCAAGTCTCTCAGTTTCCGATGCTCTTCCTCAGTTAAGCTGAGGGCTTTCACATTCAGACTTAAAAGACCGCCTGCGCTCCCTTTACGCCCAATAAATCCGGACAACGCTTGCCACCTACGTATTACCGCGGCTGCTGGCACGTAGTTT
+
CCCCCGGGGGGGGGGGGGGGGGGGGGGGGGGGGGGGGGGGGGGGGGGGGGGFGGGGGGGGGGGGGGGGGGGGGGGGGGGGGGGGGGGGGGGGGGGGGGGGGGGGGGGGGGGGGGGGGGGGGGGGGGGGGFGGGGGGGGGGGGGGGGGGFGGGGGGGGGGGGGGGGGGGGGGDGCDGFFFGGGGGFFGGGFGGGGGGGDGGFFFFFFFFFFEFFFFF;FFBFF=ABFBFF=2@@FFFEEFA@FFFF@FFFE?8>6(2>D?>9:?:?:AF<BFF03)624:)-46(7(46?080()((,(44)
@M04999:289:000000000-L3R54:1:1101:27340:11218 2:N:0:433
TTTTGACTACCAGGGTATCTAATCCTGTTCGCTACCCATGCTTTCGAGCCTCAGCGTCAGTAACAGACCAGAGAGCCGCCTTCGCCACTGGTGTTCTTCCATATATCTACGCATTTCACCGCTACACATGGAGTTCCACTCTCCTCTTCTGCACTCAAGTCTCTCAGTTTCCGATGCTCTTCCTCAGTTAAGCTGAGGGCTTTCACATTCAGACTTAAAAGACCGCCTGCGCTCCCTTTACGCCCAATAAATCCGGACAACGCTTGCCACCTACGTATTACCGCGGCTGCTGGCACGTAGT
+
CCCCCEEAAFFGGGCFCGGGGGGEGGGGGGCGCEGFGGFEFGAFGGCEFGCGGGGGGGGEFFDGFFAEDFGFF?FEGGD:=FFFFGGEEGGFCACFF,AFGGFG9AC,FGFEFG7<E<AFEGCEGCGFFFG,A@4@EEFDF9EGGFF8EFEGGFGGGC,EFFGADFDFGDCDEECEBDFG7DD=F8DFF=F9ECE?F?DGF?:F7FFF;C@C59F=CFA7+8CC@FFFBF5>99@BF*.196?F9@(:;<CEC@B@DF;02101:1??D>B?(.(422(4A4<>B022,,,4(4<FF6<<,
@M04999:289:000000000-L3R54:1:1101:16982:11237 2:N:0:433
TCGACTACAGGGGTATCTAATCCTGTTCGCTCCCCACGCTTTCGTCCATCAGCGTCAATCGGTATTTAGTAACCTGCCTTCGCAATCGGGGTTCTGTGTAATATCTATGCATTTCACCGCTACACTACACATTCCAGCTACTTCAATACTATTCAAGATTAACAGTATCAACGGCAGTCCTACAGTTAAGCTGCAGGTTTTCACCGCTGACTTATCAACCCGCCTACGGACCCTTTAAACCCAATAAATCCGGATAACGCTCGCATCCTCCGTATTACCGCGGCTGCTGGCCAGGAGTTAC
+
CCCCCGGGGGGGGGGGGGGGGGGGGGGGGGGGGGGGGGGGGGGGGGGGGGGGGGGGGGGGGGGGGGGGGGGGGGGGGGGGGGGGGGGGGGGGGGGGGGGGGGGGGGGGGGGGFGGGGGGGGGGGGGGGGGGGGGGGGGGGGGGGGFGGGGFGGGGFGGFGGGGFGGGGGGGGGGGDEGFGGGGGFGGFFGGGGGGGFGGGFFFFFFFFFAFFFFFFFFFFFFFFFFFF?FFFFFDFFFFFF;;;=E<9?EEFFDF;E<?901997:>>?FFB?BB?AD<86;;>316?F03((-42(474)
@M04999:289:000000000-L3R54:1:1101:3873:11245 2:N:0:433
TGACTACTGGGGTATCTAATCCTGTTCGCTCCCCACGCTTTCGTCCATCAGCGTCAATCGGTATTTAGTAACCTGCCTTCGCAATCGGGGTTCTGTGTAATATCTATGCATTTCACCGCTACACTACACATTCCAGCTACTTCAATACTATTCAAGATTAACAGTATCAACGGCAGTTCTACAGTTAAGCTGCAGGTTTTCACCGCTGACTTATCAACCCGCCTACGGACCCTTTAAACCCAATAAATCCGGATAACGCTCGCATCCTCCGTATTACCGCGGCTGCTGGCACGGAGTTAGC
+
CCCCCGGGGGGGGGGGGGFGGGGGGGGGGGGGGGGGGGGGGGGGGGGGGGGGGGGGGGGGGGGGGGGGGGGGGGGGGGGGGGGGGGGGGGGGGGGGGGGGGGGGGGGGGGGFEGGGGGGGGGGGGGGGGGGGGGGGGFEGGGGGGGGGGGGGGFFGGGGGGGGFGGGGGGGGGGGGFGFFFGGDFFGGGGGFGGF6FGGGFFFF5>DEA@EFFFA>EFA=@>BDAFFDFFBDFBECEFFFFDF@@E4)<8>913?33(2(22;B(4>?<<;2(442:<69;03;>:?F0:2<?19BF2252
@M04999:289:000000000-L3R54:1:1101:2559:11254 2:N:0:433
CGGACTACACGGGTATCTAATCCTGTTTGCTCCCCACGCTTTCGCATCTCAGCGTCAGTATCTGTCCAGAAGGCCGCCTTCGCCACCGGTATTCCTCCACATCTCTACGCATTTCACCGCTACACGTGGAATTCTACCTTCCTCTACAATACTCTAGTTAACCAGTTTTAAGTGCAATTCCTAGGTTGAGCCCAGGGCTTTCACACCTAACTTAATTATCCGCCTACATGCCCTTTACGCCCAGTCATTCCGATTAACGCTCGCACCCTCCGTATTACCGCGGCTGCTGGCACGGCTTT
+
CCCCCGGGGGGGGGFFGGFGGGGGGGGGGGGGFGGGGDGGGGGGGGGGGGGGGGGGGGGGGGGGGGGGGGGGGGGGGDGGGFGGGGFGE:@FGGGGGGGGGGGGFGGGGGGGGGGGGGGGGGGGGGGGGGGGGGFGGGGGGGGGGGGGGGGGGGGGGGGGGGGGGGGGGGGGGGGGFGFGGFGGGGGD,9AEEGFGCGG>FBF<EFBCEFFFFF@FFF>EBDBAA@B2?5:;BEFEFFFFF0;DEF9CC3CEDFFFFC<6;;0;969B<1((-4:?FFF?>;(,2(4:?:??726(,(.
@M04999:289:000000000-L3R54:1:1101:8943:11254 2:N:0:433
GACTACTGGGGTATCTAATCCTGTTTGCTCCCCACGCTTTCGCATCTCAGCGTCAGTATCTGTCCAGAAGGCCGCCTTCGCCACCGGTATTCCTCCACATCTCTACGCATTTCACCGCTACACGTGGAATTCTACCTTCCTCTACAATACTCCAGATAACCAGTTTTAAGTGCAATTCCCAGGTTGAGCCCGGGGCTTTCACACCTAACTTAATTATCCGCCTACATGCCCTTTACGCCCAGTCATTCCGATTAACGCTCGCACCCTCCGTATTACCGCGGCTGCTGGCACGGAGTTAGCC
+
CCCCCGGGGGGGGGGGGGGGGGGGGGGGGGGGGGGGGGGGGGGGGGGGGGGGGGGGGGGGGGGGGGGGGGGGGGGGGGGGGGGGGGGGGGGGGGGGGGGGGGGGGGGGGGGGGGGGGGGGGGGGGGGGGGGGGGGGGGGGGGGGGGFFGGGGGGGFGGGGGGGGGGGGGGGGGGGGFG7FGG6FGFGGGGGGGGGG>5FGFFFA>FF4BEEFFFFFCFFFFF@DB=EE=BDFDE<C?FFFFFFFFF?3?EFFFD49<>??((49>0(489B?FFAFF?>6(9>03>?0:(4(4,2:469>:
@M04999:289:000000000-L3R54:1:1101:9886:11268 2:N:0:433
GGGACTACTGGGGTATCTAATCCTGTTTGCTCCCCACGCTTTCGCATCTCAGCGTCAGTATCTGTCCAGAAGGCCGCCTTCGCCACCGGTATTCCTCCACATCTCTACGCATTTCACCGCTACACGTGGAATTCTACCTTCCTCTACAATACTCTAGTTAACCAGTTTTAAGTGCAATTCCTAGGTTGAGCCCAGGGCTTTCACACCTAACTTAATTATCCGCCTACATGCCCTTTACGCCCAGTCATTCCGATTAACGCTCGCACCCTCCGTATTACCGCGGCTGCTGGCACGGAGTT
+
CCCCCGGGGGGGGGGGGGGGGGGGGGGGGGGGGGGGGGGGGGGGGGGGGGGGGGGGGGGGGGGGGGGGGGFGGGGGGGGGGGGGGGGGGGGGGFGGGGGGGGGGGGGGGGGGGGGGGGGGGGGGGGGGGGGGGGGGGGGGGGFGGGGGGGGGGGGGGGGGGGGGGGGGGGGF:AFGFGFGGGFGFGGGGGGGGGGFGGFGFFFFFFEFFFFFFFFFEFFFFFFDFFFFFE@EB=BB4@@FF@?>EFFFFFFFDFF?EE@@FF@FFFFB?B?>?6<?FFF1>>F>B>?:8:<0?FF>9FF
@M04999:289:000000000-L3R54:1:1101:15512:11289 2:N:0:433
CGACTACAGGGGTATCTAATCCTGTTCGCTCCCCACGCTTTCGCTCCTCAGCGTCAGTGACGGCCCAGAGACCTGCCTTCGCCATCGGTGTTCTTCCCGATATCTACACATTCCACCGTTACACCGGGAATTCCAGTCTCCCCTACCGCACTCCATTCCGCCCGTACCCGTCGCCGATCCACCGTTAACCGATGGACTTTCCCACCAGACGCGACGAACCCCCTCCGAGCGCTTCACGCCCCATAAATCCGGCTACCGCTTGCCCCCTACGTATTACCCCCGCTGTCGTCGCGTAGTTAGC
+
CCCCCDF<CFCCF;FC<FFGFGGGGGG7@FGGGG@FGDG@FGGEGGGGGCGG@FF,@C,C@@@F@@,CF<CEFG88=AF=4?F:FFGCGCFCG<<AFEC+F@=FEFGEAFFE?EFGC=FE+=,:FG7=4@F:A,,,3@E==3@E+,=8=8E1=AE,@FE:++++5CEGGC3@*4*4*;6?FGC=FGG=,:C7C=5*770;=+*2;5581=@>-)7)2559)836(,-4(4((43242,,72,4,(5<A)8(((--,4;90(4<()4376?:1)484)6(-(-19((.4(8(((419F>)-2
@M04999:289:000000000-L3R54:1:1101:28982:11322 2:N:0:433
CTGAGACTACAGGGGTATCTAATCCTGTTCGCTCCCCACGCTTTCGTCCATCAGCGTCAATCGGTATTTAGTAACCTGCCTTCGCAATCGGGGTTCTGTGTAATATCTATGCATTTCACCGCTACACTACACATTCCAGCTACTTCAATACTATTCAAGATTAACAGTATCAACGGCAGTTCTACAGTTAAGCTGCAGGTTTTCACCGCTGACTTATCAACCCGCCTACGGACCCTTTAAACCCAATAAATCCGGATAACGCTCGCATCCTCCGTCTTACCGCTGCTGCTGGCACGGAGTT
+
CCCCCGGGGGGGGGGGGGGGGGGGGGGGGGGGDGGGGGGGGGGGGGGGGGGGGGGGGDGGGGGGGGGGGGGGGGGGGGGFFGGGGGGGFGGEDFEGGGGDFGFGGFFFEFAFFGGGGGGGGGGGGGGGGGGGGGGGGGGGFAD8;=EFAFGGFGFDFDGFGFGGFFFGGGGGGGG6?DFFFGGGGGGGGGFGGGG6CFGCFFFFFCF>AFAAFFFFFFFFFF2AFAFF@=2992@F9)7A<E@@D6@@@3778>6(6@>32;78((((-4)-49B(3<<900(2(327?03(477:0((41
@M04999:289:000000000-L3R54:1:1101:28941:11331 2:N:0:433
GGACTACAGGGGTATCTAATCCTGTTCGCTCCCCACGCTTTCGTCCATCAGCGTCAATCGGTATTTAGTAACCTGCCTTCGCAATCGGGGTTCTGTGTAGTATCTATGCATTTCACCGCTACACTACACATTCCAGCTACTTCAATACTATTCAAGATTAACAGTATCAACGGCAGTTCTACAGTTAAGCTGCAGGTTTTCACCGCTGACTTATCAACCCGCCTACGGACCCTTTAAACCCAATAAATCCGGATAACGCTCGCATCCTCCGTATTACCGCGGCTGCTGGCACGGAGTTAGC
+
CCCCCGGGGGGGGGGGGGGGGGGGGGGGGGGGGGGGGGGGGGGGGGGGGGGGGGGGGGGGGGGGGGGGGGGGGGGGGGGGGGGGGGGGGGGGGGGGGGGGGGGGGGGGGGGGGGGGGGGGGGGGGGGGGGGGGGGEGGGGGGGGGGGGGGGGGGGGGGGGGGGGGGGGGGGGGGGGFGFGGGGGGGGGCGGGGGGGGGFGFFFFEFFEBDEECFFFFFFFFFA>DFF2@F2@2@:EFEFFFDFFEFC<C=9;@D?FFFF0;>B>FBFBB71461>BF>?B>147>FFFFF(.4223:.<<6
@M04999:289:000000000-L3R54:1:1101:29124:11335 2:N:0:433
TGACTACTAGGGTATCTAATCCTGTTTGCTCCCCACGCTTTCGCATCTCAGCGTCAGTATCTGTCCAGAAGGCCGCCTTCGCCACCGGTATTCCTCCACATCTCTACGCATTTCACCGCTACACGTGGAATTCTACCTTCCTCTACAATACTCCAGATAACCAGTTTTAAGTGCAGTTCCCAGGTTGAGCCCGGGGCTTTCACACCTAACTTAATTATCCGCCTACATGCCCTTTACGCCCAGTCATTCCGATTAACGCTCGCACCCTCCGTATTACCGCGGCTGCTGGCACGGAGTTAGC
+
CCCCCGGGGGGGGGGGGGGGGGGGGGGGGGGGGGGGGGGGGGGGGGGGGGGGGGGGGGGDGGGGGGGGGGGGGGGGGGGGGGGGGFGGGGGGGGGGGGGGGGGGGGGGGGGGGGGGGGGGGGGGGGGGGGGGGGGGDGGGGFGGGGGGGGGGGGGGFGGGGGFGGGFGGGGGFGGGFGFGGGFGGGGFGGGGGDEGGDFGFFFFFAFFFDFFEFFFEFFFFFFFFDFFC@EFFFFFFDFFFF?EFFFEFE@@7;?EEFFFDFFFFB??FFFFFF:>B62999926??DFBFF?>(448454
@M04999:289:000000000-L3R54:1:1101:16813:11350 2:N:0:433
GACTACAAGGGTATCTAATCCTGTTTGCTCCCCACGCTTTCGCATCTCAGCGTCAGTATCTGTCCAGAAGGCCGCCTTCGCCACCGGTATTCCTCCACATCTCTACGCATTTCACCGCTACACGTGGAATTCTACCTTCCTCTACAATACTCCAGATAACCAGTTTTAAGTGCAGTTCCCAGGTTGAGCCCGGGGCTTTCACACCTAACTTAATTATCCGCCTACATGCCCTTTACGCCCAGTCATTCCGATTAACGCTCGCACCCTCCGTATTACCGCGCCTGCTGGCACGGAGTTAGCC
+
CCCCCGGGGGGGGGGGGGGGGGGGGGGGGGGGGGGGGGGGGGGGGGGGGGGGGGGGGGGGGGGGGGGGGGGGGGGGGGGGGGFEFGGGGGGGGGGGGGGGGGGGGGGGGGGGGGGGGGGGGGGGGGGGGFFGGGGGGGGGGGGGGGGGGGGGGGGGGGGGGGGGGGGGFGGGGGGGFGFGGGGG9FFGGGGGGGGDGGGGF6AFEAFFFFFFFFAFFFFDF=@FDFFCEBDFFB=EFD(=?6;@EEFFEFFF;@EF6:?;90,9>?08?016<>446:BF(4:??FD>?(3303(4894>:
@M04999:289:000000000-L3R54:1:1101:10027:11382 2:N:0:433
AGCTGACTACAGGGGTATCTAATCCTGTTCGCTACCCATGCTTTCGAGCCTCAGCGTCAGTAACAGACCAGAGAGCCGCCTTCGCCACTGGTGTTCTTCCATATATCTACGCATTTCACCGCTACACATGGGGTTCCACTCTCCTCTTCTGCACTCAAGTCTCTCAGTTTCCGATGCTCTTCCTCAGTTAAGCTGAGGGCTTTCACATTCAGACTTAAAAGACCGCCTGCGCTCCCTTTACGCCCAATAAATCCGGACAACGCTTGCCACCTACGTATTACCGCGGCTGCTGGCACGTAGT
+
CCCCCGGGGGGGGGGGGGGGGGGGGGGGGGGGGGGGGGGGGGGGGGGGGGGGGGGGGGGGGGGGGGGGGGGGGGGGGGGGGGGGGGGGGGGGGGGGGGGGGGGGGFGGGGGGGGGGGGGGGGGGGGGGGGGGGGGGGGGGGGGGGGGFGGGGGGGGGGGGGGGGGGGGGGGGGCDEFGFGGGGGFGEFGGGGGGGGGGGGFFFFFFFFFFFCEFFF5BBEC@FBFFFFBFFFFFFFFFEAEDF@>D?DEFFFFFF@DBF@B9B?FF?F<?B??B???<2ABA:B0;>FF:3:(((,8::(-
@M04999:289:000000000-L3R54:1:1101:2760:11383 2:N:0:433
GACTACTGGGGTATCTAATCCTGTTTGCTCCCCACGCCTTTGCATCTCAGCGGCAGTATCTGTCCAGAAGGCCGCCTTCGCCACCGGTATTCCTCCACATCTCTTCGCATTTCACCCCTTCACGTGGGATTTTACCTTCCTCTACCATACTCCAGATTACCAGTTTTAAGTTCAATTCCCAGGTTGAGCCCCGGGCTTTCACCCCTCACTTAATTATCCGCCTACCTTACCCTTCCGCCCAGTCACTCCCATTAACGCTCCTCCCCCCCCGTGTATCTCGGCTGCTGGCCTGGTTATTGCC
+
66,A6E,6CFEE;EA9,E<F9,CE<F,,C,CFC,C@@,CF,6@,;<,C@EFF++@:6,6,C@C,,,,6C<C,6+@@7?5,,87F<=7@FGF,A,,A?F?,:,,5,,,66+4F9,5C,8+,9EF89<F+,4A,9,,4,7,@,,,,6,===,,,681=@,@=E9,37+@,6,7,,2?DFFFF+2=EGGC,5,3+48:CD*;8A9*/@9>A4/*96=B94+1()5((--***.6(>=((:(,2,4./))1)6(57A)9)(7((((.(-((,7(-(-.,).)),(4((-,5(-()-(()))).53
@M04999:289:000000000-L3R54:1:1101:21216:11403 2:N:0:433
ACGACTACACGGGTATCTAATCCTGTTTGCTCCCCACGCTTTCGCATCTCAGCGTCAGTATCTGTCCAGAAGGCCGCCTTCGCCACCGGTATTCCTCCACATCTCTACGCATTTCACCGCTACACGTGGAATTCTACCTTCCTCTACAATACTCCAGATAACCAGTTTTAAGTGCAATTCCCAGGTTGAGCCCGGGGCTTTCACACCTAACTTAATTATCCGCCTACATGCCCTTTCCGCCCAGTCATTCCGATTAAAGCTCGCACCCTCCGTATTACCGCGTCTGCTTGCCCGGCGTTAC
+
CCCCCGGGGGGGGGGGGGGGGGGGGGGFGGGFGGGFGGGGGGGGG:@FFGGGGGGGGGGGGGGCFGGGGF8FGGGGEGGGGFGGGGGGGFFFGGGFFFGGGGFFGGGGGDEGGEFGGGGGGGGGGGBFDFGGCGGFGF@EFGGGGGGGGGDGGGDFFGGGFGG?DFGGCGGGEGG89DFFCFGF?FFGG?CGDEC509D96BFFFFBA6)3@?F6C/8BEADDFF2:(978EFE=8))/>@F<(/.)7576=03((-)6)..(,(49::BF9(,3:ABF6>0,2(-5))43(5(((--((-
@M04999:289:000000000-L3R54:1:1101:29326:11434 2:N:0:433
TGACTACCAGGGTATCTAATCCTGTTCGCTACCCATGCTTTCGAGCCTCAGCGTCAGTAACAGACCAGAGAGCCGCCTTCGCCACTGGTGTTCTTCCATATATCTACGCATTTCACCGCTACACATGGAGTTCCACTCTCCTCTTCTGCACTCAAGTCTCTCAGTTTCCGTTGCTCTTCCTCAGTTAAGCTGAGGGCTTTCACATTCAGACTTAAAATGCCGCCTGCACTCCCTTTACGCCCAATAAATCCGCACAACTCTTGCCACCTACGTATTACCTCGGCTGCTGGCACGTAGTT
+
<CCCCGGGGGGGFGCEFCCFGGGGGGGGGG>FEFFFEEF9FFFGGCGFGCFGG:FFFFGGFGC@FFFGGGCEGGGGG7FGGDGEGE8=EFEEGGGGGGGFFECFDCFAFCEEGCAFGGGG:ECD9<=F8FAFGGFGGG9FGGGFGFGDGGGGG888EG8@A?=DGF8EDE,6AEFGFGFGGG7,EECFC==ECGG7CFGC?E7CEFCCE5@EEF+19+9>A:A=A==):*77=:;EFEDF2>?=5;3;?E56(.:>@?)76)/>@34?@1=@@3C@)9>).(4-(,2>B:BF2(,.82<
@M04999:289:000000000-L3R54:1:1101:12597:11436 2:N:0:433
CTTGACTACTAGGGTATCTAATCCTGTTTGCTCCCCACGCTTTCGCATCTCAGCGTCAGTATCTGTCCAGAAGGCCGCCTTCGCCACCGGTATTCCTCCACATCTCTACGCATTTCACCGCTACACGTGGAATTCTACCTTCCTCTACAATACTCCAGATAACCAGTTTTAAGTGCAGTTCCCAGGTTGAGCCCGGGGCTTTCACACCTAACTTAATTATCCGCCTACATGCCCTTTACGCCCAGTCATTCCGATTAACGCTCGCACCCTCCGTATTACCGCGGCTGCTGGCACGGAGTT
+
CCCCCGGFGGGGGGGGGGGGGGGGGGGGGGGGGGGGGGGGGGFGGGGEEGGG9EFGGEEGGGGGGGGGGGGGGGGGGGGGFGGGGGGFGEFDFGGGGGGGGGGGCFGFFGGGGGGGGGFGGGGGGGGGGGGGGGGGGGGGGGGGGGGGGCFGGGGGGGFGCAFGGGF8=FFGEGGFFGFGDGGGGGGGGGGGFFGGGGGGFFFFFFFFFBEFFBFFEFFFFFFFFFFFFFFFFFFFFFFB@;F;033457CCEFF@FFFF@<<>96>FF???F?F<B<BA?>FFB;90:>B?BB?69>?B
@M04999:289:000000000-L3R54:1:1101:25092:11452 2:N:0:433
AATGACTACACGGGTATCTAATCCTGTTCGCTCCCCACGCTTTCGTCCATCAGCGTCAATCGGTATTTAGTAACCTGCCTTCGCAATCGGGGTTCTGTGTAATATCTATGCATTTCACCGCTACACTACACATTCCAGCTACTTCAATACTATTCAAGATTAACAGTATCAACGGCAGTTCTACAGTTAAGCTGCAGGTTTTCACCGCTGACTTATCAACCCGCCTACGGACCCTTTAAACCCAATAAATCCGGATAACGCTCGCATCCTCCGTATTACCGCGGCTGCTGGCACGGAGTCC
+
CCCCCGGGGGGGGGGGGGGGGGGGGGGGGGGGGGGGGGGGGGGGGGGGGGGGGGGGGGGGGGGGGGGGGGGGGGGGGGGGGGGGGGGGGGGGGGGGGGGGGGGFGGGGGGGGGGFGGGGGGGGGGGGGGGGGGGGGGGGGGGGGGGFGDGGGGGGGGGDGFGGGGGGGGGGGGGGGDGFGGGGGGGGGGGGGGGGGGGFDF?FFFFFFFFFFFFFFFFFFFABFFFDB?9@FBFB@@CCFFFFFFF8EFFF;>B6?DFFDFFFBFFF>FF<BFF02:)6<B039;2>B:07?BF<(-420)
@M04999:289:000000000-L3R54:1:1101:3796:11455 2:N:0:433
GTCGACTACCCGGGTATCTAATCCTGTTTGCTACCCACGCTTTCGAGCATGAACGTCAGTGTTATCCCAGGAGGCTGCCTTCGCCATCGGTATTCCTCCACATCTCTACGCATTTCACTGCTACACGTGGAATTCTACCTCCCTCTGACACACTCTAGTTTGACAGTTTCAAATGCACGTCCCAAGTTGAGCTCGGGGATTTCACATCTGACTTATCTAACCGTCTGCGCTCGCTTCACCCCCAGTAATTCCGATTAACGCTCGCACCCTACGTATTACCGCGGCTGCTGGCATGTATTTT
+
CCCCCGGEG@CFDFG>FGGGGGEFGCFEFFGGGGGGGGCCGEFGC<CCGGGGCEFGFGGGFGGGGGGFGGGFECCFFCFFGGGGGCC8,BFEGGGGGGGGGGGGGGGGGFCEGGGGGDGGGGGGGFGFFGGG?FGGGEFFGGGGGGGGGGGGEFF8ADFCDGDC=DDCFFGC==DFFGFGGGG83@DFGGGFGDGD++;CFFFFFFFAA**:=9+=CFFC>BBFD=BE2=(59>DD93<*/399?E9?CEEC3;7<1?<(.6?9>(31:603(44454A>?F709>>F?:01()...)65)
@M04999:289:000000000-L3R54:1:1101:11933:11480 2:N:0:433
GACTACTAGGGTATCTAATCCTGTTCGCTCCCCATGCTTTCGAACCTCAGCGTCAGTTACAGACCAGAGAGCCGCCTTCGCCACTGGTGTTCTTCCATATATCTACGCATTCCACCGCTACACATGGAGTTCCACTCTCCTCTTCTGCACTCAAGAAAAACAGTTTCAGCTGCACTTCCCCGGTTAAGCCGAGGGCTTTCACAGCTGACTTGTTCTCCCGCCTGCGTTCGCTTTACGCCCAATAAATCCGGACAACGCTTGCCACCTACGTATTACCGCGGCTGCTGGCACGTAGTTAGCC
+
CCCCCGGGGGGGGGGGGGGGGGGGGGGGG8FGGGGGGGGGGGGGGGGGGGGGGGGGGGGGGGGGGGGGGGGGGGGGGGGGGGGGGGGGGGGGGGGGGGGGGGGGGGGGGGGGGGGGGGGGGGGGFFGFGGGGGGGGGGGGGGGGGGGGGGGGGGGGGGFGGGGGGGGGGGGGGGGGFGFGGGDGGEEGGGGGGGGGGGGGFFFFFFFFFFE=EFFFFFFFFFFFFFFFFDFF@FFFFFBFF?@EA6?FFFF6>FFFBBFFFBBAB?B??BF?BFFF429>B;;6?F::1(32?:0:<>)44
@M04999:289:000000000-L3R54:1:1101:25160:11507 2:N:0:433
ATTCGGACTACAAGCGTATCTAATCCTGTTCGCTCCCCACGCTTTCGTCCATCAGCGTCAATCGGTATTTAGTAACTTGCCTTCGCAATCGGGGTTCTGTGTCATATCCATGCATTTCACCGCTACACTACACATTCCAGCTACTTCAATACTATTCAAGATTAACAGTATCAACGGCAGTTCTACAGTTAAGCTGCAGGTTCTCACCGCTGACTTATCAACTCGCCTACGGACCCTTTCAACCCAACATATCCGGATAACGCTCGCATCCTCCGTATTACCGCGGCTGCTGGCTCGGCGT
+
A<,6B6:@FG<<FF,,B@CF<EGGF@E9C,CFF:ECF,,@@F@F,CFCF:,<<@,CFFGEF@ECC@@6EFDFDACF,A5FB9FFFG@CE6,B>:@@DAFGGG,9@<FG,@E;FB,5CFFD:EGG7@EBFG8:FFGCFCAAF,@EFFAF8E=DA=C8E8FFFD=D;==@D8DF8AD6*=AC8==EEFEGC:@AAEAFC0+00998BFFFA==59?FA4=FE+)*1:)5>2>2(06@>D@)+1))/81((/(/)71:(:(//33((4299644<)37,((3<A<6(,((46037((.496((-
@M04999:289:000000000-L3R54:1:1101:19780:11520 2:N:0:433
GACTACCCGGGTATCTAATCCTGTTTGCTCCCCACGCTTTCGCATCTCAGCGTCAGTATCTGTCCAGAAGGCCGCCTTCGCCACCGGTATTCCTCCACATCTCTACGCATTTCACCGCTACACGTGGAATTCTACCTTCCTCTACAATACTCCAGATAACCAGTTTTAAGTGCAGTTCCCAGGTTGAGCCCGGGGCTTTCACACCTAACTTAATTATCCGCCTACATGCCCTTTACGCCCAGTCGTTCCGATTAACGCTCGCACCCTCCGTATTACCGCGGCTGCTGGCACGGAGTTAGCC
+
CCCCCGGGGGGGGGGGGGGGGGGGGGGGGGGGGGGGGGGGGGGGGGGGGGGGGGGGGGGGGGGGGGGGGGGGGGGGGGGGGGFGGGGGGGGGGGGGGGGGGGGGGGGGGGGGGGGGGGGGGGGGGGGGGGGGGGGGFGGGGGGGGGGGGGGGGGGGGGGGGGGGGGGGGGGGGGGGFGFGGGGGGGGGGGGGGGGGDGGGFFFFFFFFB=EFEFFFFFA@FFFFFECC=EFFFFFF;DFDFFEFFFFFF?0;??FBB>?FFFFBF02::38::0)<A:B9;F>;6:?30(<?0>>F044A7
@M04999:289:000000000-L3R54:1:1101:19865:11527 2:N:0:433
GACTACTGGGGTATCTAATCCTGTTCGCTCTCCACGCTTTCGCTCCTCAGCGTCAGTGACGGCCCAGAGACCTGCCTTCGCCATCGGTGTTCTTCCCGATATCTACACATTCCACCGTCACACCGGGAATTCCAGTCTCCCCTACCGCACTCCAGTCCGCCCGTACCCGGCGCCGATCCACCGTTAAGCGATGGACTTTCACACCGGACGCGACGAACCGCCTACGAGCTCTTTACGCCCAATAAATCCGGATAACGCTTGCACCCTACGTATTACCGCGGCTGCTGGCACGTAGTTAGCC
+
CCCCCGGGGGGGGGGGGGGGGGGGGGGGGGGGGGGGGGGGGGGGGGGGGGGGGGGGGGGGGGGGGGGFGGGGGGGGGGGGGGGGGGGGGGGGGGGGGGGGGGGGGGGGGGGGGGGGGGGGGGGGGGGGGGGGGGGGGFGGGGGGGGGGGGGGGGGDFGGGGGGGEGGGGGGGGGGGFGFGGGGFGEGCFGGGGGGGGGGGFFAFE>D:6>F>;DBDFFFFEB:<?1:<>>?9>FAF:BFFFF<B<AAFFF>FF:9<?FF?:6BF?F?06?<?>?<<<(-319B;B?27((52(33:AAA93
@M04999:289:000000000-L3R54:1:1101:12273:11539 2:N:0:433
GACTACACGGGTATCTAATCCTGTTCGCTCCCCACGCTTTCGTCCATCAGCGTCAATCGGTATTTAGTAACCTGCCTTCGCAATCGGGGTTCTGTGTAATATCTATGCATTTCACCGCTACACTACACATTCCAGCTACTTCAATACTATTCAAGATTAACAGTATCAACGGCAGTTCTACAGTTAAGCTGCAGGTTTTCACCGCTGACTTATCAACCCGCCTACGGACCCTTTAAACCCAATAAATCCGGATAACGCTCGCATCCTCCGTATTACCGCGGCTGCTGGCACGGAGTTAGCC
+
CCCCCGGGGGGFGGGGGGGGGGGGGGGGGGGGGGGGGGGGGGGGGGGGGGGGGGGGGGGGGGGGGGGGGGGGGGGGGGDGGGGGGGGGGGGGGGGGGGGGGGGGGFGGGGGGGGGGGGGGGGGGGGGGGGGGGGGGGGGGGGGFGGGGGGGGGGGGGFGGGFGGGGGGGGGGGGGGFFFGGGGGGGGGGGGGGEGGGGFGFFFFFFFFFFFECFFFFFEFFFFFFFFFBFDFFFCFC<@FF;D@ECEEFFFFFFFFDB;?F>F:>F>4(14?8>9:4<>F((4((4,:<08:12((,.644
@M04999:289:000000000-L3R54:1:1101:21934:11550 2:N:0:433
GCAGACTACCCGGGTATCTAATCCTGTTTGCTCCCCACGCTTTCGCATCTCAGCGTCAGTATCTGTCCAGAAGGCCGCCTTCGCCACCGGTATTCCTCCACATCTCTACGCATTTCACCGCTACACGTGGAATTCTACCTTCCTCTACAATACTCCAGATAACCAGTTTTAAGTGCAATTCCCAGGTTGAGCCCGGGGCTTTCACACCTAACTTAATTATCCGCCTACATGCCCTTTACGCCCAGTCATTCCGATAACCGCTCGCACCTTCCGTATTACCGCGGCGGTTGCCACGGAGTTG
+
CC@CCGGDFFDFEC666@FCF<F9FFGFGCGEFFGGFGGECGDFGFE7@,CEFGGGEGG6@CECFGEFFGGD@FGGGGGG:FFGGGGFGDE7FG,EFFGFF<,,,CAEGGGC@C,EFF:=FC:FG<BED7CDF8CFAFFDCG?=FFFG8@FADC?DGCAFFGG?GF,==,@8ADD89+?+=CF:8FCCCEEG7EG<CD*@A69+=FFEBF@BC@F+*+1@FFFD=2(:;C3=46@@F)95<@96(67@E))9402(,)(4((((,,37,,2:3:0<>2<242604((((4(-))4((,-()
@M04999:289:000000000-L3R54:1:1101:9540:11558 2:N:0:433
GGCGACTACTCGGGTATCTAATCCTGTTTGCTCCCCACGCTTTCGCATCTCAGCGTCAGTATCTGTCCAGAAGGCCTCCTTCGCCACCGGTATTCCTCCACATCTCTACGCATTTCACCGCTACACGTGGAATTCTACCTTCCTCTACAATACTCCAGATAACCAGTTTTAAGTGCAATTCCCAGGTTGAGCCCGGGGCTTTCACACCTAACTTAATTATCCGCCTACATGCCCTTTACGCCCAGTCATTCCGATTAACGCTCGCACCCTCCGTCTTACCGCGGCGGCTGGCACGGAGTTG
+
CCCCCGFEGGGGGGEFGGGGGFAFCFGGGFGGGFGGGGGGGFGFGGG>FGGGGGGGGGECGGAFGGEFFEEGGCEEFDFGGGFGGGGFGDCEGGGGGFFGGGGGGFGGFGGGGCFFEFF=B@>>FFGGF77=?>EFFGFFGF?FEGGGG9;D?CF8DFFGGGGGGGDGGG,=E=EFDCBDFFFGGFGECEGGCFGDGGGCFFFAFFFFDFBD=F>BA66ACE2B@F27(95>;3>:@CED@>@F;EF3.?EF(;(2(4<?(626;99>:0(89?(4(<),(,42---,,-2::28(((4()
@M04999:289:000000000-L3R54:1:1101:23272:11569 2:N:0:433
GTTGGACTACTTGGGTATCTAATCCTGTTTGCTCCCCACGCTTTCGCATCTCAGCGTCAGTATCTGTCCAGAAGGTCGCCTTCGCCACCGGTATTCCTCCACATCTCTACGCATTTCACCGCTACACGTGGAATTCTACCTTCCTCTACTATACTCCAGCTAACCAGTTTCAAGTGCAGTTCCCAGGTTGAGCCCGGGGCTTTCACACCTAACTTAATTATCCGCCTACGGGCCCTTTACGCCCAGTCATTCCGATTAACGCCCGCACCCCCCTACTTACCGCGGCTGCTGGCACGGAGTT
+
--8B8FFGGG9,C<EFGGGGGGGGCFGGDAGGGGGGGGGGGG>FFC:@,@EFGFFGGGGGG,CFCFFGGGG9C@86CFCGGGFGGGGG8FC@@@EFC,CFDCD=E?FGGGGGEEGGCEGFGGGGGFG7,,=FG=EF;FGGF8DFGA;,=,7EGGGGGFF?=ECEDAFDAF,@FG6=BFF?=FGE9D?EFF8=FGGDGDDC>F*8BFFFFD=@DFFFC>+2:AEF2=@9B((5>99?@@36(/.6;0=EE)3?14;(/())(((,46(47((42((,.-4<7?9B(43(-42:1:23--41.
@M04999:289:000000000-L3R54:1:1101:17113:11578 2:N:0:433
TGAAGACTACTCGGGTATCTAATCCTGTTCGCTACCCATGCTTTCGAGCCTCAGCGTCAGTAACAGACCAGAGAGCCGCCTTCGCCACTGGTGTTCTTCCATATATCTACGCATTTCACCGCTACACATGGAGTTCCACTCTCCTCTTCTGCACTCAAGTCTCTCAGTTTCCGATGCTCTTCCTCAGTTAAGCTGAGGGCTTTCACATTCAGACTTAAAAGACCGCCTGCGCTCCCTTTACGCCCAATAAATCCGGACAACTCTTGCCACCTACGTATCACCGCGGCTGCTGGCACGTACT
+
CCCCCGGGGGGGGGGGGGGGGGGGGGGGGGGGGGGGGGGGGGGGGGGGGGGGGGGGGGGGGGGGGGGGGGGGGGGGGGGGGGGGGGGGGGGGGGGGGGGGGGGGGGGGGGGGGGGGGGGGGGGGGGGGGGGGGGGGGGGGGGGGGGGGGGGGGGFGGGGGGGGGGGGGGGGGGGGGFGFGGGGGGGFGGFGGGGEFGGGDFFAFFFFFFFF@;CFFFFAE9=B==AFFF>5(5@BFFFFFFFFFF??@FFFEC@9909>0()/?<<AB<B??FF<1<9::D13014019()44:?<(4:((
@M04999:289:000000000-L3R54:1:1101:6973:11587 2:N:0:433
TGACTACCCGGGTATCTAATCCTGTTCGCTACCCATGCTTTCGAACCTCAGCGTCAGTTACAGACCAGAGAGCCGCCTTCGCCACTGGTGTTCTTCCATATATCTACGCATTCCACCGCTACACATGGAGTTCCACTCTCCTCTTCTGCACTCAAGAAAAACAGTTTCAGCTGCACTTCCCCGGTTAAGCCGAGGGCTTTCACAGCTGACTTGTTCTCCCGCCTGCGTTCGCTTTACGCCCAATAAATCCGGACAACGCTTGCCACCTACGTATTACCGCGGCTGCTGGCACGTAGTTGGC
+
CCCCCGGGGGGGGGGGGGGGGGGGGGGGGGGGGGGGGGGGGGGGGGGGGGGGGGGGGGGGGGGGGGGGGGGGGGGGGGGGGGGGGGGGGGGGGGGGGGGGGGGGGGGGGGGGGGGGGGGGGGGGGGGGGGGGGGGGFGGGGGGGGGGGGGGGGCFGGFFGGGGGGGGFFGGGGGGGFGFGGGGGGGGGFGGGGGGGGGGGFFFFFFFFFFFFFF=ACFFFEFFFFFFF<DFFF0@EFFFFFF;8@E37<?FFB>>(336:::2?DFFFFFBBF9:AFF?FF>>3224)26(4<2(.())(,
@M04999:289:000000000-L3R54:1:1101:21158:11609 2:N:0:433
GGCAAGACTACCCGGGTATCTAATCCTGTTCGCTACCCATGCTTTCGAACCTCAGCGTCAGTTACAGACCAGAGAGCCGCCTTCGCCACTGGTGTTCTTCCATATATCTACGCATTCCACCGCTACACATGGAGTTCCACTCTCCTCTTCTGCACTCAAGAAAAACAGTTTCAGCTGCACTTCCCCGGTTAAGCCGAGGGCTTTCACAGCTGACTTGTTCTCCCGCCTGCGTTCGCTTTACGCCCAATAAATCCGGACAACGCTTGCCACCTACGTATTACCGTGGCTGCTGGCACGTAGT
+
CCCCCGGGGGGGGGGGGGGGGGFGGGGGGGGGGGGGGGGGGGGGGGGGGGGGGGGGGGGGGFGGGGGGGGGGGGGGGGGGGGGGGGGGGGFGGGGGGGGGGGGGGGGGGGGGGGGGGGGGGGGGGGGGGDGGGGGGGGGGGGGGGGGGGGGGGFGGGGGGFGFGGGGGGGGGGGGGFFFGGGGGGGGGGGGGGGGGGGGGFFFFFFFFFFFFFFFABFFFFCBDFFBF??;DFFFFFFFFFF?BBDFFF29AA?FFFB04<00:??:?BB?78:::>A>:9BF(,,3:-(4::6?F?:22-
@M04999:289:000000000-L3R54:1:1101:20476:11658 2:N:0:433
GTAGACTACTGGGGTATCTAATCCTGTTTGCTCCCCATGCTTTCGCACCTCAGTGTCAGTATTAGGCCAGAAGGCTGCCTTCGCCATCGGTATTCCTCCAGATCTCTACGCATTTCACCGCTACACCTGGAATTCTACCTTCCTCTCCTATACTCTAGCCAACCAGTATCGAATGCAATTCCCAAGTTAAGCTCGGGGATTTCACATTTGACTTAATTGGCCACCTACGCGCGCTTTACGCCCAGTAATTCCGATTAACGCTTGCACCCTCTGTATTACCGCGGCTGCTGGCCCAGAGTT
+
CC@CCGGGGGGGGGGGGGGGGGGGGGGGGGGGDGFGGGGGGGGGGGGGGFGGGGGGGGGGGGG9FFDFGG8FGFFGGFGGGGGGEEEGGDFGGGGGGGGGGGGGGGGGGGGGGGGFGGGGGGEGGGGGG?DFE?GFEGGDFFFGGGGGGGFDGFGGCDGGGFGGGGFGGGGEFGCG7DF8@FGE8,,7=AD8DDEG+++=F:CFFFFFFFCEEFFFEF98*0:CD@BF24):@@=@DECDD(611;C3CF<3(636;E<20?;DF@FFBB?:B:)69):239167973:5>6(3(((.6<
@M04999:289:000000000-L3R54:1:1101:15375:11669 2:N:0:433
CGCGGACTACCGGGGTATCTAATCCTGTTTGCTCCCCACGCTTTCGCATCTCAGCGTCAGTATCTGTCCAGAAGGCCGCCTTCGCCACCGGTATTCCTCCACATCTCTACGCATTTCACCGCTACACGTGGAATTCTACCTTCCTCTACAATACTCCAGATAACCAGTTTTAAGTGCAGTTCCCAGGTTGAGCCCGGGGCTTTCACACCTAACTTAATTATCCGCCTACATGCCCTTTACGCCCAGTCATTCCGATTAACGCTCGCACCCTCCGTATTACCGCGGCTGCTGGCACGGAGTT
+
CCCCCGGGGGGGGGGGGGGGGGGGGGGGGGGGGGGGGGGGGGGGGGGGGGGGGGGGGGGGGGGGGGGGGGFGDGFGGGGGGGGGGGGGGGGGGGGGGGGGFGG<FFGGEGFEEGGGGEFFFDGEGGGGGGGEGGFGGGGGGAFFGGGGGGGGGFGGGGGGGGGGGGGGGGGGCFGFFCAFDGGGGF5FFGC?CG*CGGDDFFF4+=BFF=EBBFFFEFFEFFE1@;<@@=E?@E@ED3;FD?9BB0.4):<<A5::0<<<?0(((((-9<?B?0-8<BAFAB>>40(,3402?72449;:4
@M04999:289:000000000-L3R54:1:1101:23041:11681 2:N:0:433
GTTGACTACTGGGGTATCTAATCCTGTTCGCTACCCATGCTTTCGAGCCTCAGCGTCAGTAACAGACCAGAGAGCCGCCTTCGCCACTGGTGTTCTTCCATATATCTACGCATTTCACCGCTACACATGGAGTTCCACTCTCCTCTTCTGCACTCAAGTCTCTCAGTTTCCGATGCTCTTCCTCAGTTAAGCTGAGGGCTTTCACATTCAGACTTAAAAGACCGCCTGCGCTCCCTTTACGCCCAATAAATCCGGACAACGCTTGCCACCTACGTATTACCGCGGCTGCTGGCACGTAGTT
+
CCCCCGGGGGGGGGGGGGGGGGGGGGGGGGGGGGGGGGGGGGGGG<FGGGGGGGGGGGGGGGGGGGGGGGGGGGGGGGGGGGGGGGGGGGGGGGGGGGGGFGGGGGGGGGGGGGGGGGGGGGGGGGGGGG8FGGGGGGGGGGGGGGGGGGGGGGGGGGGGGGGGGGGGGGGGEGGGFGFGGGGGGGGGGGGGGGFGDGGGFFFFFFFFFEFAE6EFFFC7FCFFAFDBFF@@FFFFE@682;>F?@@EE3?E@>B;BFDFBFF<:BFFFBBFF?14AB)-6?>B>>;B<:?(1.4<?7:B:
@M04999:289:000000000-L3R54:1:1101:28948:11694 2:N:0:433
GGGACTACTCGGGTATCTAATCCTGTTTGCTCCCCACGCTTTCGCATCTCAGCGTCAGTATCTGTCCAGAAGGCCGCCTTCGCCACCGGTATTCCTCCACATCTCTACGCATTTCACCGCTACACGTGGAATTCTACCTTCCTCTACAATACTCCAGATAACCAGTTTTAAGTGCAATTCCCAGGTTGAGCCCGGGGCTTTCACACCTAACTTAATTATCCGCCTACATGCCCTTTACGCCCAGTCATTCCGATTAACGCTCGCACCCTCCGTATTACCGCGGCTGCTGGCACGGAGTT
+
CCCCCGGGGGGGGGGGGGGGGGGGGGGGEFFGGGGGGGGGGGG>EG7F<FGDGGGGGGGGGGGGGGGGGGGGGGGGGGGGGCEGGGGGGGDGGGGGGGGGGFGGGGGGFFGGGGGGGGGGDGGGGGFGGGFFGGGGGGGGGGGGGGGGGGGG:FD?FGGGFGGGGGGFFGFF:=DGFGFGGGGG6FGDFG?CGGGGGGDFFFFFFFFFFFDEFFFFEFFCFFFFFFFFFEFEFFFFFF?DF04;;@;7CE?E@<0<CE;;B:9>099??F:9:6::A>B<6B19;;0)4(::<?6;2-(
@M04999:289:000000000-L3R54:1:1101:27684:11759 2:N:0:433
TGCCGACTACAGGGGTATCTATCCTGTTTGCTCCCCACGCTTTCGCATCTCAGCGTCAGTATCTGTCCAGAAGGCCGCCTTCGCCACCGGTATTCCTCCACATCTCTACGCATTTCACCGCTACACGTGGAATTCTACCTTCCTCTACAATACTCCAGATAACCAGTTTTAAGTGCAATTCCCAGGTTGAGCCCGGGGCTTTCACACCTAACTTAATTATCCGCCTACATGCCCTTTACGCCCAGTCATTCCGATTAACGCTCGCACCCTCCGTATTACCGCGGCTGCTGGCACGGAGTT
+
CCCCCGGGGGGGGGGGGGGGGGGGGGGGGGGGGGGGGGGGGGGGGGGGGGGGGGGGGGGGGGGGGGGGGGGGGGGGGGGGGGGGGGGGGGGGGGGGGGGGGGGGGGGGGGGGGGGGGGGGGGGGGGGGGGGGGGGGGGGGGGGGGGGFFGGGGGGCGGGFGGGGGGGGFFGGGGGGFGFGGGGGGFFGFGCCGGGGGGGGFFFFFFFFFFFFFFFFFAFFFFFFFFFFFFEF@DED@ECEFFFFFFFAC)6<EDFBFFF?BBF>F616??FFB:?0:AAB<BB>>60??F0214(-4(-2
@M04999:289:000000000-L3R54:1:1101:13444:11779 2:N:0:433
CGAGACTACTAGGGTATCTAATCCTGTTTGCTACCCACGCTTTCGAGCATGAACGTCAGTGTTATCCCAGGAGGCTGCCTTCGCCATCGGTATTCCTCCACATCTCTACGCATTTCACTGCTACACGTGGAGTTCTACCTCCCTCTGACACACTCTAGTTTGACAGTTTCAAATGCACGTCCCAAGTTGAGCTCGGGGATTTCACATCTGACTTATCTAACCGTCTGCGCTCGCTTTACGCCCAGTAATTCCGATTAACGCTCGCACCCTACGTATTACCGCGGCTGCTGGCACGTAGTT
+
CCCCCGGGGGGGFGGGGGGGGGGGGGGGGGGGGGGGGGGGGE@FGGGGGGGGGGGGGGGGGGGGGGGGGGGGGGGGGGGGGGGGGGGGGGGGGGDGFCFGGGGGGGGGGGGGGGGGGGGGGGGGGGGGGGDGGGGGGGGGGFGGGGGGFGGGGGGFADDFFGGGFGGFGGGGGGGGFGFGGDDGGDGGGGGGGFG8DGGGFFFFFFFFFF@EB;@FEFFFFFFDAF2CBFBF>BDFBEFE@>92<@E??EFFF@<<F9CD><?;99>>FF<?F??<?AA4:0>0>B>:?:BB:32.,14<
@M04999:289:000000000-L3R54:1:1101:11712:11826 2:N:0:433
GTGGACTACACGGGTATCTAATCCTGTTCGCTACCCATGCTTTCGAACCTCAGCGTCAGTTACAGACCAGAGAGCCGCCTTCGCCACTGGTGTTCTTCCATATATCTACGCATTCCACCGCTACACATGGAGTTCCACTCTCCTCTTCTGCACTCAAGAAAAACAGTTTCAGCTGCACTTCCCCGGTTAAGCCGAGGGCTTTCACAGCTGACTTGTTCTCCCGCCTGCGTTCGCTTTACGCCCAATAAATCCGGACAACGCTTGCCACCTACGTATTACCGCGGCTGCTGGCACGTAGTTT
+
CC@BCGGGGGGGGGGGGGGGGGGGGGGGGGGGDGGGFGGGGGGGGGGCFFFGGGGFGGG@FGGGGGGGGGGGGGGGGGGGGGGGFGGGGGFFGGFGGGGGGGGGFGGGGFGGGGGGGGGGGGGGGFGCFF@EG?FG;FGGGFFFGGGGGDFGGGGGGGGGGGGGG?FGGGGGFFCFFGFGGG8FEEGGGGFGGGGGGGDGFFFFFFFFFFEBEFFFFFFFFF==B?>9>@<@FFF<FCEDFFFD;13<49>B;FF>0:?;>4::1?A<?F(((48<BFA9176>B;9???71(,((,8?A)
@M04999:289:000000000-L3R54:1:1101:26684:11828 2:N:0:433
GACTACCGGGGTATCTAATCCTGTTCGCTCCCCACGCTTTCGTCCATCAGCGTCAATCGGTATTTAGTAACCTGCCTTCGCAATCGGGGTTCTGTGTAATATCTATGCATTTCACCGCTACACTACACATTCCAGCTACTTCAATACTATTCAAGATTAACAGTATCAACGGCAGTTCTACAGTTAAGCTGCAGGTTTTCACCGCTGACTTATCAACCCGCCTACGGACCCTTTAAACCCAATAAATCCGGATAACGCTCGCATCCTCCGTATTACCGCGGCTGCTGGCCCGGAGTTAGCC
+
CCCCCGGGGGGGGGGGGGGGGGGGGGGGGGGGGGGGGGGGGGGGGGGGGGGGGGGGGGGGGGGGGGGGGGGGGGGGGGGGGGGGGGGGGGGGGGGGGGGGGGGGGGGGGGGGGGGGGGGGGGGGGGGGGGGGGGGGFDGGGGGGGGGGFGGGGGGGGGGGGGGGGGGGGGGGGGGGFGFFGGGGGGGGGGGGGG6CGGGGFFFFFFEFFFECEFFFFFFFFFFFFF@DFFFFFFFFFFFFF?834<CEFF>0<D3;69:BFFFFF:)281-4:BBFFF>1>BFF::D::((4969F?9>A7
@M04999:289:000000000-L3R54:1:1101:14152:11830 2:N:0:433
TATAGACTACCGGGGTATCTAATCCTGTTTGCTCCCCACGCTTTCGCATCTCAGCGTCAGTATCTGTCCAGAAGGCCGCCTTCGCCACCGGTATTCCTCCACATCTCTACGCATTTCACCGCTACACGTGGAATTCTACCTTCCTCTACAATACTCCAGATAACCAGTTTTAAGTGCAGTTCCCAGGTTGAGCCCGGGGCTTTCACACCTAACTTAATTATCCGCCTACATGCCCTTTACTCCCAGTCATTCCGATTAACGCTCGCACCCTCCGTATTACCGCGGCTGCTGGCACGGAGTT
+
CCCCCFFFFGFFFGGGGGGGGGGGGGGGGGGGGGEGGGGGGGGG9CCEGGGGCFGGFGGGGGGFGGGGGGGGGGGGGGGGGGGGGEGGGGGGGGCEGGFGGGGEGDFGGGGGGGGGGGGGGGGGGGGGFFEED9FGFGGGGFGFGGGGGFFDGGGGGGGGGEGGDGFGGFGGGFGGF?BGGGGFGFGGGGGCGGCGCCGD4AFFFFFF=BEEFFA4CFAE=5?@B?FFD1?7@;DFFFCF)9E63;E@36?EFF611;4<?06:;B69(--8(-4?B?BDF((2;9;01:BB?:2<109:4
@M04999:289:000000000-L3R54:1:1101:13270:11835 2:N:0:433
TTCGACTACTCGGGTATCTAATCCTGTTTGCTCCCCACGCTTTCGCATCTCAGCGTCGGTATCTGTCCAGAAGGCCGCCTTCGCCACCGGTATTCCTCCACATCTCTACGCATTTCACCGCTACACGTGGAATTCTACCTTCCTCTACAATACTCCAGATAACCAGTTTTAAGTGCAATTCCCAGGTTGAGCCCGGGGCTTTCACACCTAACTTAATTATCCGCCTACATGCCCTTTACGCCCAGTCATTCCGATTAACGCTCGCACCCTCCGTATTACCGCGGCTGCTGGCACGGAGTTT
+
CCCCCGGGGGGGGGGGGGGGGGGGGGGGGGGGGGGGGGGGGGGGGGGGGGGGGGGGGGGGGGGGGGGGGGGGGGGGGGGGGGGGGGGGGGGGGGGGGGGGGGGGGGGGGGGGGGGGGGGGGGGGGGGGGGGGGGGGGGGGGGGGGGGGGGGGGGGGGGGGGGGGGGGGGGGGGGFFFGFGGGGGGFGGGGGGGGGGGGGGFFFFFFFFFFFFEBFFEFFCFFFDFFFFEFFF;DEDF<CADBFF@EEEFECEFFFFFFFFFF?9>0166???>?(:B9A<BF9(962?B4?1281;(4?7)
@M04999:289:000000000-L3R54:1:1101:13280:11860 2:N:0:433
GGCGACTACTCGGGTATCTAATCCTGTTCGCTACCCATGCTTTCGAGCCTCAGCGTCAGTAACAGACCAGAGAGCCGCCTTCGCCACTGGTGTTCTTCCATATATCTACGCATTTCACCGCTACACATGGAGTTCCACTCTCCTCTTCTGCACTCAAGTCTCTCAGTTTCCGATGCTCTTCCTCAGTTAAGCTGAGGGCTTACACATTCAGACTTAAAAGACCGCCTGCGCTCCCTTTACGCCCAATAAACCCGGACAACGCTTGCCACCTACGTATTACCGCGGCTGCTGGCACGTAGTT
+
CCCCCGGGGGGGGGGGGGGGGGGGGGGGGGGGGGGGGGGGGFGGGGGGGGGGGGGEGGGGGGGGGGGGGGGGGGGGGG=FGGGGGGGGGGGGGGGGGGGGGGGGFFGGGFGGGGGGGGGGGGGGGGGGGGGGGGGGGGGGGGGGGGGGGGGGGGGGGFGGGGGGGGGGFGFGDDDGFGFGGGGGGEGGGGGGGGGG7=>GF5AA?FFFCEFFFFFFFFFFFFDFFFFFFBFFFFB=AEEF<312;(58A))/3;(3291(39?14?74<(1:B682<BFDF?;0(2(4()4::142<((,.
@M04999:289:000000000-L3R54:1:1101:7344:11865 2:N:0:433
ATCCTGACTACAAGGGTATCTATTCCTGTTTGCTCCCCACGCTTTCGCATCTCAGCGTCAGTATCTGTCCAGAAGGCCGCCTTCGCCACCGGCATTCCTCCACATCTCTACGCATTTCACCGCTACACGTGGCATTCTACCTTCCTCTACAATACTCCAGATAACCAGTTTTAAGTGCAGTTCCCAGGTTGAGCCCTGGTCTGTCATATCTAACTTAATTATCCACCTACATGCCCTTTACGCCCAGTCATTCCGATTAACGCTCGCACCCTCCGGACTTCCCCTGCGGCTTGCACGGGTT
+
CCCC<<FF,6C<EF87CFC<F@,<C,<CCFC,CFFE,6C@@B@FDEFE666,E9,@@@,,BCFGD@@CEGCF<<@F@FEGGC,C,,,8=,@F++7E?,9C<<==4A=D;F<4+++8,5CBEGEGEE9<+99++,,44@DA=E,=E8EFA9,,36@=EEF,=3B99+=8@=,==,=7+6262+6,,43+3@,,539++=7*4+*4?B++*;@@CFFA:=+*1*2:*))77.)*/)5-7>:+/0>=22-07*))9?@((6(7>0((4(.69B1:(4,4((-).52((,((,77(7:D2:00((
@M04999:289:000000000-L3R54:1:1101:12741:11932 2:N:0:433
CTGACTACTCGGGTATCTAATCCTGTTCGCTACCCATGCTTTCGAACCTCAGCGTCAGTTACAGACCAGAGAGCCGCCTTCGCCACTGGTGTTCTTCCATATATCTACGCATTTCACCGCTACACATGGAGTTCCACTCTCCTCTTCTGCACTCAAGTCTCTCAGTTTCCGATGCTCTTCCTCAGTTAAGCTGAGGGCTTTCACATTCAGACTTAAAAGACCGCCTGCGCTCCCTTTACGCCCAATAAATCCGGACAACGCTTGCCACCTACGTATTACCGCGGCTGCTGGCACGTAGTT
+
CCCCCGGGGGGGGGGGGGGGGGGGGGGGFGGEGGGGGGGGGGGGGFFGGGGGGGGGGFGGGFGGFGGGGFGGGFGGGGGGGGGGGGGGGFGGGGGGGGGGGGGGGFGGGGFGGGFGGGGGGGGGGGDGFGGGGGGGGGGFGGGGGGGGGGGGFGGGGDFGGFGGGGGGGGDE6=DAFGFGGGGGGGGGGGGAEGGGGGGGFFFFFFFFFFFFFFFFFAFCF@AFBF=D>B=@>DB:=EED?>BFFFFFCEE;>02;90320?B61:<?<?:7??)43>A9:>F1;B0(4:0<?7?6486<
@M04999:289:000000000-L3R54:1:1101:7580:11938 2:N:0:433
AGACTACAGGGGTATCTAATCCTGTTCGCTACCCATGCTTTCGAGCCTCAGCGTCAGTAACAGACCAGAGAGCCGCCTTCGCCACTGGTGTTCTTCCATATATCTACGCATTTCACCGCTACACATGGAGTTCCACTCTCCTCTTCTGCACTCAAGTCTCTCAGTTTCCGATGCTCTTCCTCAGTTAAGCGGAGGGCTTTCACATTCAGACTTAAAAGACCGCCTGCGGTCCCTTTACGCCCAATAAATCCGGACAACGCTTGCCACCTACGGTTTACCGCGGGTGCCTGCCCGGAGTT
+
CCCCCCCEE88C@@FEFFFFGGG9CFEB:CGGFGEEGGGFGCC@FCGGFFGCGGGECFFGFFGFGC,F8E<FDFEGEGC<AFGGF=BEAFGGGGGG9?F@FGGGGGAFFGE@E<,E?=FCFGGGG8:F8FAFG4@EEGGGF8DAGDD8DFGGG=1=@9DFDFG8D8DDCC>EGGCFFCF@FDD,E8=:=9+4;:7D**4;<;?B+4;;2:>::8C6*39>>9=@(-5((-.7174=>97>;><=157;E)626199?2(((-2(4)44,,,--.-8())(-9(((-(()-(((-(44(,
@M04999:289:000000000-L3R54:1:1101:27900:11964 2:N:0:433
TGACTACACGGGTATCTAATCCTGTTCGCTACCCACGCTTTCGCATCTCAGCGTCAGTATCTGTCCAGAAGGCCGCCTTCGCCACCGGTATTCCTCCACATCTCTACGCATTTCACCGCTACACGTGGAATTCTACCTTCCTCTACAATACTCTAGTTAACCAGTTTTAAGTGCAATTCCTAGGTTGAGCCCAGGGCTTTCACACCTAACTTAATTATCCGCCTACATGCCCTTTACGCCCAGTCATTCCGATTAACGCTCGCACCCTCCGTATTACCGCGGCTGCTGGCACGGAGTTAGC
+
CCCCCGGGGGGGGGGGGGGGGGGGGGGGGGGGGGGGGGGGGGGGGGGGGGGGGGGGGGGGGGGGGGGGGGGGGGGGGGGGGGGGGGGGGGGGGGGGGGGGGGGGGGGGGGGGGGGGGGGGGGGGGGGGGGGGGGGGGGGGGGGGGGGGGGGGGGGGGFGGGGGGGGGGGGGGGGGGFGFGGGGGGGGGGGGGGGGGGGGGFFFFFFFFFDEFFFFFFFFFFFFDFFFFFB=BBDFFEFF?>FFF@FFFFFFF@F6EEFFFFFBBF;BFFF>BF<?DF<<F90>F;60:?B???69613AF4
@M04999:289:000000000-L3R54:1:1101:4121:11964 2:N:0:433
TGACTACAGGGGTATCTAATCCTATTTGCTACCCACGCTTTCGAGCATGAACGTCAGTGTTATCCCAGGAGGCTGCCTTCGCCATCGGTATTCCTCCACATCTCTACGCATTTCACTGCTACACGTGGAATTCTACCTCCCTCTGACACACTCTAGTTAGACAGTTTCAAATGCACGTCCCAAGTTGAGCTCGGGGATTTCACATCTGACTTATCTAACCGTCTGCGCTCGCTTTACGCCCAGTAATTCCGATTAACGCTCGCACCCTACGTATTACCGCGGCTGCTGGCACGTAGTTAGC
+
CCCCCGGGGGGGGGGGGGGGGGGGGGGGGGGGGGGGGGGGGGGGGGGGGGGGGGGGGGGGGGGGGGGGGGGGGGGGGGGGGGGGGGGGGGGGGGGGGGGGGGGGGGGGGGGGGGGGGGGGGGGGGGGGGGGGGGGGGGGGGGGGGGGGGGGGGGGGGGGGGGGGGGGGGGGGGGGGFGFGGGGGGGGGGGGGGGGGGDFGFFFFFFFFEFFFFFFFFFFFFFDFFFFFADFFFFFFFFFFFF?FFFFE?CFFFFFFFFBFFB@FFF6604:BFB?ADBFF>6>;>FB>76(4?:?((6<<4
@M04999:289:000000000-L3R54:1:1101:25011:11973 2:N:0:433
GCGACTACTGGGGTATCTAATCCTGTTCGCTCCCCACGCTTTCGTCCATCAGCGTCAATCGGTATTTAGTAACCTGCCTTCGCAATCGGGGTTCTGTGTAATATCTATGCATTTCACCGCTACACTACACATTCCAGCTACTTCAATACTATTCAAGATTAACAGTATCAACGGCAGTTCTACAGTTAAGCTGCAGGTTTTCACCGCTGACTTATCAACCCGCCTACGGACCCTTTAAACCCAATAAATCCGGATAACGCTCGCATCCTCCGTATTACCGCGGCTGCTGGCACGGAGTT
+
CCCCCGGGGGGGGGGGGGGGGGGGGGGGGGGGGGGGGGGGGGGGGGGGGGGGGGGGGGGGGGGGGGGGGGGGGGGGGGGGGGGGGGGGGGGGGGGGGGGGGGGGGGGGGGGGGGGGGGGGGGGGGGGGGGGGGGGGGGGGGGGGGGGGGGGGGGGGGGGGGGGGGGFGGGGGGGGDFGFGGGGGGGGGGGGGGGGGGCGGFFFFFFFFFFFFFFFFFFFFEFFFFFFFFFFFFFFFEFCFDFFD@EF)<E@B1;@;FFFBF<>;>BF:DFFFFFBFFFA?FFFB>;:??7:FFFBFF?0
@M04999:289:000000000-L3R54:1:1101:16339:11998 2:N:0:433
GACTACTCGGGTATCTAATCCTGTTCGCTCCCCACGCTTTCGCTCCTCAGCGTCAGTGACGGCCCAGAGACCTGCCTTCGCCATCGGTGTTCTTCCCGATATCTACACATTCCACCGTTACACCGGGAATTCCAGTCTCCCCTACCGCACTCCAGTCCGCCCGTACCCGGCGCCGATCCACCGTTAAGCGATGGACTTTCACACCAGACGCGACGAACCGCCTACGAGCTCTTTACGCCCAATAAATCCGGATAACGCTTGCACCCTACGTATTACCGCGGCTGCTGGCACGGAGTTAGGC
+
CCCCCGGGGGGGEGGGGGGGGGGGGGGGEGGGGGGGG@FGGGGEGGDFGGGGGGGEGGGGGCGGGGGGGGGGGGGGGGGGGGGCFGGGGGGGGGGGGGDEFGGGGGGGGGGFGDGGGFEGGGGGGGGEEFFGGGGGGGFFGGGFGGGGEGCGGF?FGGGGGGGGDGGGGDGEEED*8CAGGGGGGGG?9>C5CGFFGGCG6:AFA8AFD16165.)45B>BF111618>9>6>A<<<19EFF?).<24:9((1492391648231:214(,4<?BFA(((-,(4::2,433,(((-(-)(.
@M04999:289:000000000-L3R54:1:1101:20285:11999 2:N:0:433
TAGGAGACTACCAGGGTATCTAATCCTGTTCGCTACCCATGCTTTCGAACCTCAGCGTCAGTTACAGACCAGAGAGCCGCCTTCGCCACTGGTGTTCTTCCATATATCTACGCATTCCACCGCTACACATGGAGTTCCACTCTCCTCTTCTGCACTCAAGAAAAACAGTTTCAGCTGCACTTCCCCGTTTAAGCCGAGGGCTTTCACAGCTGACTTGTTCCCCCGCCTGCGTTCGCTTTACGCCCAATAAATCCGGACAACGCTTCCCACCTACGTATTACGGCGGCTGCTGCCCCGTAGT
+
?CCCCGCDFFGCGGGGGGGGGF9-;<FCCEF>GG:FG8@EFCGFGGGGGGG,EFFGG@BF6<CA<CF9FCFFFFFEFF7@+@:E<FC::8FFFFA?,E,FBFGFF?EFEFFF>?C+A,AEFGGGCEFG,AE48,>@EGFFGGA8DFFGADG;=D?,4=@DFDFFF68ED=,:ACDGF66=D+=FF8C:DCD7@CFDC5575A9*0++=*:5)79BA6FAA+>=@@95@FD06133(371AE7?FBF?@E;.)9(4119;60(3?8(42<?:(47(34<849((491,--425)((((-(-4
@M04999:289:000000000-L3R54:1:1101:15527:12006 2:N:0:433
AGACTACTGGGGTATCTAATCCTGTTTGCTCCCCACGCTTTCGCATCTCAGCGTCAGTATCTGTCCAGAAGGCCGCCTTCGCCACCGGTATTCCTCCACATCTCTACGCATTTCACCGCTACACGTGGAATTCTACCTTCCTCTACAATACTCCAGATAACCAGTTTTAAGTGCAATTCCCAGGTTGAGCCCGGGGCTTTCACACCTAACTTAATTATCCGCCTACATGCCCTTTACGCCCAGTCATTCCGATTAACGCTCGCACCCTCCGCATTACCGCGGCTGCTGGCACGGAGTTAGC
+
CCCCCGGGGGGGGGGGGGGGGGGGGGGGGGGGGGGGGGGGGGGGGGGGGGGGGGGGGGGGGGGGGGGGGGGGGGGGGGGGGGGGGGGGGGGGGGGGGGGGGGGGGGGGGGGGGGGGGGGGGGGGGGGGGGGGGGGGGGGGGGGFGGGGGGGGGGGGGGGGGGGGGGGGGGGGGGGGFGFGCFGGGGGGGGGGGGGGGCFGFFFFFFFFEFEEFBFCFFFFDBDDFFFEFFEFFFFFFFFFF@@;EFEEEFFFFFFEE@F?FF>;>BFBFFFFFBFAF>?FF69>6?BFFFB?F019<BF44
@M04999:289:000000000-L3R54:1:1101:7848:12035 2:N:0:433
AAGTGACTACTGGGGTATCTAATCCTGTTTGCTCCCCACGCTTTCGCATCTCAGCGTCAGTATCTGTCCAGAAGGCCGCCTTCGCCACCGGTATTCCTCCACATCTCTACGCATTTCACCGCTACACGTGGGATTCTACCTTCCTCTACAATACTCCAGATAACCAGTTTTAAGTGCAATTCCCAGGTTGAGCCCGGGGCTTTCACACCTAACTTAATTATCCGCCTACATGCCCTTTACGCCCAGTCATTCCGATTAACGCTCGCACCCTCCGTATTACCGCGGCTGCTGGCACGGAGTT
+
CCCCCGGGGGGGGGGGGGGGGGGGGGGGGGGGGGGGGGGGGGGGGGGGGGGGGGGGGGGGGGGGGGGGGGGGGGGGGGGGGGGGGGGGGGGGGGGGGGGGGGGDGGGGGGGGGGGGGGGGGGGGGGGGGGGGGGGGFCGGGGGGGGGGGGGGGGGGGGGGGGGGGGGGGGGGGGGGFGFGFGGGGGGGGGGEFGEGGGGGFFFFFFFA)5<BFFFFFFFEFE?@FF@DFEEC;E@EFFEFFFFF<?EFEE)9CEFFF;4>BFFFF6969?FBFFFFF:)<407(2;>FFF?03()39>064
@M04999:289:000000000-L3R54:1:1101:24103:12044 2:N:0:433
GGACTACCCGGGTATCTAATCCTGTTCGCTACCCATGCTTTCGAACCTCAGCGTCAGTTACAGACCAGAGAGCCGCCTTCGCCACTGGTGTTCTTCCATATATCTACGCATTCCACCGCTACACATGGAGTTCCACTCTCCTCTTCTGCACTCAAGAAAAACAGTTTCAGCTGCACTTCCCCGGTTAAGCCGAGGGCTTTCACAGCTGACTTGTTCTCCCGCCTGCGTTCGCTTTACGCCCAATAAATCCGGACAACGCTTGCCACCTACGTATTACCGCGGCTGCTGGCACGTAGTTAGC
+
CCCCCGGGGGGGGGGGGGGGGGGGGGGGGGGGFGGGGGGGFGGFGG@AGFGGGGGGGGGFGGGGGGGGFFGGGGGGGGGGGGGGGGGGFGFEGGGFGGGGGGGGGGGGGGGGGGGFFGGGGGGGD,AAFGFFEBEEADAFGGGGGGG8;EFGGFGFFFGGGGGEFGFFGGGGGGFGFGFGGFG>CGGGGGGGGGGGD*;FBFFFAAFF3<EC=FAF?AABFBF=DFF12;DFF?2<C6@>BFFFFF9<<BF3(39?BFFF::F?<<:287::)6:>FA2>>(36>0))5::?6,(34:AF:
@M04999:289:000000000-L3R54:1:1101:22287:12071 2:N:0:433
GAGACTACTCGGGTATCTAATCCTGTTTGCTCCCCACGTTTTCGCCTCCCAGCGTCAGTATCTGCCCAGAAGCCCGCTTCCGCCACCGGTATCCCCCCACATCCCTACGCATTCCACCGCTACACGTGGAATCCTACCTCCCTCTCTAATACTCCAGATAACCAGTTTTAAGTGCAATCCCCAGGTTGAGCCCGGGGCTTTCACACCTAACTTAATAATCCGCCTACATGCCCTTTACGCCCAGTCATTCCGATAAACGCTCGCACCCTCCGTATTACCCCGGCTGCGGCCCCGAAGTTAC
+
-8,,,;=,;CFCCC+,@6E,,C6C@FGA,,6FFGC,@+,CF,CCC,,6,8@,;6,6C:CF<<EE,C@<CF8F,E@:B+C,A4,B:@4F7C+B,C,,@=F:+,,,,99==++@F,?,E4++++>AEEFF7E,A98=6E8E,838,,,,7,@:6,61=8,6E9FFGFFFGGG69FG?CCF*+?57E>F:FGEGGFGDC78DC);8BFF4)735C58;A)++.:7=(/:@(964=(6@;C4/=99<(.))))6),,2,44<((21>((438(4191.4?).-(,449>1((,((((-(-(--)-
@M04999:289:000000000-L3R54:1:1101:14179:12080 2:N:0:433
TGCGACTACAGGGGTATCTAATCCTGTTCGCTACCCATGCTTTCGAACCTCAGCGTCAGTTACAGACCAGAGAGCCGCCTTCGCCACTGGTGTTCTTCCATATATCTACGCATTCCACCGCTACACATGGAGTTCCACTCTCCTCTTCTGCGCTCAAGAAAAACAGTTTCAGCTGCACTTCCCCGGTTAAGCCGAGGGCTTTCACAGCTGACTTGTTCTCCCGCCTGCGTTCGCTTTACGCCCAATAAATCCGGACAACGCTTGCCACCTACGTATTACCGCGGCTGCTGGCACGTAGTTT
+
CCCCCGGGGGGGGGGGGGGGGGGGGGGGGGGGEGGGFGGGGGGCFFEGGGFGGGGGGGGFFGGGGGGGGGGGGGGGGGGGGGGGGGGFFGGGFEGGGGGGGGGGFGGGGGGGGGGGGGGGGGFGGGGFFFEGGGGGFGGGGGGFCCFGGGGGDCEGGFFGGGGGGGGGGGGGGGGGFGFGFGGCEGGGDGGGGGGGGGGGFFFFFFFFFFFFFFFFEFFFFF@0;<7?;DDFFBDFFFFFDBB:?F:7<A9:9BF96?F>>??B??ABFFF?BFFBFFFF0((43(4057:BBB6.,:162
@M04999:289:000000000-L3R54:1:1101:18275:12106 2:N:0:433
CGGACTACCGGGGTATCTAATCCTGTTTGCTCCCCACGCTTTCGCATCTCAGCGTCAGTATCTGTCCAGAAGGCCGCCTTCGCCACCGGTATTCCTCCACATCTCTACGCATTTCACCGTTACACGTGGAATTCTACCTTCCTCTACAATACTCCAGATAACCAGTTTTAAGTGCAATTCCCAGGTTGAGCCCGGGGCTTTCACACCTAACTTAATTATCCGCCTACACGCCCTTTACGCCCAGTCATTCCGATTAACGCTCGCACCCTCCGTATTACCGCGGCTGCTGTCACGGAGTT
+
CCCCCGGGGGGGGGGGGGGGGGGGGFFGGGGGGGGGGGGGEGGGG7FGGGGGDGGGGGGGGGGGGGGGGGGGGGGGGGGGGGGGGEFGEFFGFGGGGGGGGGGFGGGGGGGGGGGGGGGFEEGGGGEFGGGF@DGGGGGGGGGGGGFFFGFGGGGGGGGGGGDGGGDGGGGGGGCFFG8CGGGGGGGFGGFGGGDGGCDG*9@FAF>FFEDFEFFFEFFFFDFDDFFF@@6?BBD3CFFF;FF;37;C<CC?0??6<FF9?:>09>(82:843<F0ADBBB09(,417?).4)-401:0
@M04999:289:000000000-L3R54:1:1101:3652:12171 2:N:0:433
AGCAGACTACCGGGGTATCTAATCCTGTTTGCTCCCCACGCTTTCGCATCTCAGCGTCAGTATCTGTCCAGAAGGCCGCCTTCGCCACCGGTATTCCTCCACATCTCTACGCATTTCACCGCTACACGTGGAATTCTACCTTCCTCTACAATACTCCAGATAACCAGTTTTAAGTGCAATTCCCAGGTTGAGCCCGGGGCTTTCACACCTAACTTAATTATCCGCCTACATGCCCTTTACGCCCAGTCACTCCGATTCACGCTCGCACCCTCCGTATTACCGCGGCCTCTCGCACGGAGTT
+
CCBCCFGGFGCFGGEGCFFFD<EC<F@CEC,,;FGGE<F+@FF@E7FGGGEEDFGECCF@FAEFA@CEEEFGEFFFFEGEECFFFGGEECFG@BFDFFEAFCFGGGC?DGFDFECFFE=EEGDFGGGGGGG74@EF,;ED9==AFE8,,,66=D=DBFFGGGC88=EFFFE:DF;,B98FCFG9C?6:EF,ACF7CD**;BFFFF>6)-3(07=F**B118/969;((359C@4=E;;CF0?((/(/)))1.53(,().4(((-46((,1,(-(4((.:4AB>1((((((((-(4(2,(44
@M04999:289:000000000-L3R54:1:1101:10799:12189 2:N:0:433
AGACTACCCGGGTATCTAATCCTGTTTGCTCCCCACGCTTTCGCATCTCAGCGTCAGTATCTGTCCAGAAGGCCGCCTTCGCCACCGGTATTCCTCCACATCTCTACGCATTTCACCGCTACACGTGGAATTCTACCTTCCTCTACAATACTCCAGATAACCAGTTTTAAGTGCAATTCCCAGGTTGAGCCCGGGGCTTTCACACCTAACTTAATTATCCGCCTACATGCCCTTTACGCCCAGTCATTCCGAGTAACGCTCGCACCCTCCGTATTACCGCGGCGGCTGGCCCGTGATTAGC
+
CCCCCFGGGGGGGGGGGGGGGGAFGGGGGGGGGGGGDGFGGGGDEGGEGGGGGGGGGGGGGGFFGGGFFGGGFGGGGGGGGGGEEEGGGFGGGCFCGGGGGGGGGGGGGGGCGGGGGGGEFGGGGFGCCCFFGGGGGGFFGGGFGGCGGGGGGGGGGFDGFDFFE?GGGGGDGGGGFGFC6FGGGG?FFGGGGGGGGGGG>BFFFDFFBDFEFF=CCFFE)6522(74<@E1@@EF<;05:@D@EFEEF<5?(:(77(-,16;((4?:B?B12::)69(044(((,--,,(-4-(((-))(
@M04999:289:000000000-L3R54:1:1101:24367:12201 2:N:0:433
GGACTACAGGGGTATCTAATCCTGTTCGCTCCCCACGCTTTCGTCCATCAGCGTCAATCGGTATTTAGTAACCTGCCTTCGCAATCGGGGTTCTGTGTAATATCTATGCATTTCACCGCTACACTACACATTCCAGCTACTTCAATACTATTCAAGATTAACAGTATCAACGGCAGTTCTACAGTTAAGCTGCAGGTTTTCACCGCTGACTTATCAACCCGCCTACGGACCCTTTAAACCCAATAAATCCGGATAACGCTCGCATCCTCCGTATTACCGCGGCTGCTGGCACGGAGTTAGC
+
CCCCCGGGGGGGGGGGGGCFEFF<EFEFGGGFG:FGGG:CGGGGGGGEFGGGFGGGFFGGGGFGFGGGFEFFGGGGGFGGGCFEEFGGGG@FGGGGGGGDCFGGGGGGGGGDFGDGFGGGGGGGGGGFGF@EAFGFFGGGGGGGGGADGEGFGG8=FGFGGGGGGGFFFGGDEGGGF=9DGGGGDDDA9FFFDDCFGC8CAFCF>>ED5CECFF9EEFF=4==2>D@2@=>@F=E6C4=FF?(63@<EE8111;?FFF(124>017??AFF?073>DF094(3(3:?B01:2:107,359.
@M04999:289:000000000-L3R54:1:1101:4121:12223 2:N:0:433
TCCGACTACTCGGGTATCTAATCCTGTTTGCTCCCCACGCTTTCGCATCTCAGCGTCAGTATCTGTCCAGAAGGCCGCCTTCGCCACCGGTATTCCTCCACATCTCTACGCATTTCACCGCTACACGTGGAATTCTACCTTCCTCTACAATACTCTAGTTAACCAGTTTTAAGTGCAATTCCTAGGTTGAGCCCAGGGCTTTCACACCTAACTTAATTATCCGCCTACATGCCCTTTACGCCCAGTCATTCCGATTAACGCTCGCACCCTCCGTATTACCGCGGCTGCTGGCACGTAGTT
+
CCCCCGGGGGGGGGGGGGGGGGGGGGGGGGGGGGGGGGGGGGGGGGGGGGGGGGGGGGGGGGGGGGGGGGGGGGGGGGGGGGGGGGGGGGGGGGGGGGGGGGGGGGGGGGGGGGGGGGGGGGGGGGGGGGEGGGGGGGGGGGGGGGGGGGGGGGGGGGGGGGGGGGGGGGGGGGGGFGFGGGGGGGGGGGGGGGGGGGGGFFFFFFFFFFFFFFFFFFFFFE@DFFFBEC?@EFEFFFFFFBFFFEFFFFEEE??DFCFD>FFBFFFFFF?FFB(4>ADA09>B>>>B::B:<282::34
@M04999:289:000000000-L3R54:1:1101:18026:12226 2:N:0:433
AAGGACTACAGGGGTATCTAATCCTGTTCGCTACCCATGCTTTCGAGCCTCAGCGTCAGTAACAGACCAGAGAGCCGCCTTCGCCACTGGTGTTCTTCCATATATCTACGCATTTCACCGCTACACATGGAGTTCCACTCTCCTCTTCTGCACTCAAGTCTCTCAGTTTCCGATGCTCTTCCTCAGTTAAGCTGAGGGCTTTCACATTCAGACTTAAAAGACCGCCTGCGCTCCCTTTACGCCCAATAAATCCGGACAACGCTTGCCACCTCCGTATTACCGCGGCTGCTGGCACGTAGTT
+
CCCCCFDEGFGGGGGGGGGCFF<FGGGGGGG7FGGGGGGGGCGGG6E@@EFFFCEFGDGGGGGGGGGGGGGGFGGGEFGGGGGGGGGFGGGG=FFAE<FFGGGGGGAFGGGDEEGGGGG7F7CGGG?FFFFC?FCFDGGGGGGGGGGGFGG;EDFGGGAEDF=FFGGGGFGGD6==<DFGGGGFEFGEEGGC,:?CGCGGFFFFFFF>E<E55CFFFFA95>B9A9))7(8(/>BDEBEF5@FF@FDF);?EE3026610690-(229<8?0491(4?<AF:>632((24>(44)-.3(4-
@M04999:289:000000000-L3R54:1:1101:12189:12230 2:N:0:433
ACTTGACTACCCGGGTATCTAATCCTGTTTGCTCCCCACGCTTTCGCATCTCAGCGTCAGTATCTGTCCAGAAGGCCGCCTTCGCCACCGGTATTCCTCCATATCTCTACGCATTTCACCGCTACACGTGGAATTCTACCTTCCTCTACAATACTCCAGATAACCAGTTTTAAGTGCAATTCCCAGGTTGAGCCCGGGGCTTTCACACCTAACTTAATTATCCGCCTACGTGCCCTTTACGCCCAGTCATTCCGATTAACGCTCGCACCCTCCGTATTACCGCGGCTGCTGGCACGGAGTT
+
CCCCCGGGGGGGGGGGGGGGGGGGGGGGGGGGGGGGGGGGGGGGGGGGGGGGGGGGGGGGGGGGGGGGGGGGGGGGGGGGGGGGGGGGGGGGGGGGGGGGGFGGGGGGGGGGGGGGGGGGGGGGGGGGGGGGGGGGGGGGGGGGGGGGGGGGGGGGGGGGGGGGGGGGGGGGGGGGFGFGGGGGGGGGGGGGGGGDGGGGFFFFFFFFFFFFFFFFFFFFFFFFFFFFFFDFFFFE@EEFFFFFFFFFFFFFFFFFBFFFF>1:>>>9B?FBFFFFBF2<A?BBF>FBFFF:BF??109?:
@M04999:289:000000000-L3R54:1:1101:17918:12232 2:N:0:433
GGTTGACTACCGGGGTATCTAATCCTGTTCGCTACCCATGCTTTCGAACCTCAGCGTCAGTTACAGACCAGAGAGCCGCCTTCGCCACTGGTGTTCTTCCATATATCTACGCATTCCACCGCTACACACGGAGTTCCACTCTCCTCTTCTGCACTCAAGAAAAACAGTTTCAGCTGCACTTCCCCGGTTAAGCCGAGGGCTTTCACAGCTGACTTGTTCTCCCGCCTGCGTTCGCTTTACGCCCACTAAATCCGGACAACGCTTGCCACCTACGTATTACCGCGGCTGCTGGCACGTAGTT
+
CCBCCGGGGGGGGGGGGGGGGGGGGGGGGGGGGGGGGGGGGGGGGGFGGGGGGGGGGGGGGGGGGGGCFGGGGGGGGGDGGGGGGGGGGGGGEFGGGGGGGGGFGGGDGGGGEEGGGGGGGG@FGGGGFGGGGEGGGGFGGGGGGGFFGGGGFFFGGGGGGGFGGFGGFDFGDG?FFGFGGGGGGGGGGGFGGGGDGDGGFFFFFFFFFFEE@A6?EFFFF4@FBFF;DFF<;6:;71CFF<126(4:??FFFFBFFFFBFFF?B?><?B<>?B1?249A9?(49(-4?74??:?<:0,-.
@M04999:289:000000000-L3R54:1:1101:2733:12242 2:N:0:433
AAGGACTACAGGGGTATCTAATCCTGTTCGCTCCCCACGCTTTCGTCCATCAGCGTCAATCGGTATTTAGTAACCTGCCTTCGCAATCGGGGTTCTGTGTAATATCTATGCATTTCACCGCTACACTACACATTCCAGCTACTTCAATACTATTCAAGATTAACAGTATCAACGGCAGTTCTACAGTTAAGCTGCAGGTTTTCACCGCTGACTTATCAACCCGCCTACGGACCCTTTAAACCCAATAAATCCGGATAACGCTCGCATCCTCCGTATTACCGCGGCTGCTGGCACGGAGTT
+
CCCCCGGGGGGGGGGGGGGGGGGGGGGGGGGGGGGGGGGGGGGGGGGGGGGGGGGGGGGGGGGGGGEGGGGGGGGGGGGGGGGGGFGGGGGGGGGGGGFFGGGGGGGGGGDGGGGGGGGGGGGGGGGGFGGGFGGGGGGGGGFGGGGGGGGGGGGGGGGGGGGGGGGGFGGGGGGGFGFGGFGGGGGGGGGGGGGGGFFCAFFFFFFFFFBFFFFFFFFFF>AA=DFF2>FFFFFD@<C=@FFFD3;@EFFFFFD@DFFFF0<6>F:9BFF:FF<BFFF<B9>00-4??:2:?D6;6>FF
@M04999:289:000000000-L3R54:1:1101:23864:12255 2:N:0:433
GGCGACTACTGGGGTATCTAATCCTGTTTGCTCCCCACGCTTTCGCATCTCAGCGTCAGTATCTGTCCAGAAGGCCGCCTTCGCCACCGGTATTCCTCCACATCTCTACGCATTTCACCGCTACACGTGGAATTCTACCTTCCTCTACAATACTCCAGATAACCAGTTTTAAGTGCAATTCCCAGGTTGAGCCCGGGGCTTTCACACCTAACTTAATTATCCGCCTACAGGCCCTTTACGCCCAGTCATTCCGATTAACGCTCGCACCCTCCGTATTACCGCGGCTGCTGGCACGGAGTTT
+
CCCCCGEGGGFGGG@CFGGGGGGGGCFGGGGGGGGEFGGGGGDFGGG7FFGGGGGG@FGFGGGGFFGGFFCFGGGGG>EG@FGCFCEDGGGDGGGGCGGGGFEFFGFGDB7CEEEFGGGGGGGGGGGGGEDBF?FEGGGGGFCFGD8EDFGGG:=FGGG8DEGDDDFFFFGGGDFFFGFGCFGF6?EFGGG6E6E>C07/;AFAFFFEBFFFFFAFCFFEFC==2>2@B)3087?@E<EA<;;6/(7@C6C?E<?(:<B?B<F>B>;>F166(-3(,<4<4;;(,4((.4:<(.-(-14()
@M04999:289:000000000-L3R54:1:1101:14842:12263 2:N:0:433
GACTACACGGGTATCTAATCCTGTTCGCTCCCCACGCTTTCGTCCATCAGCGTCAATCGGTATTTAGTAACCTGCCTTCGCAATCGGGGTTCTGTGTAATATCTATGCATTTCACCGCTACACTACACATTCCAGCTACTTCAATACTATTCAAGATTAACAGTATCAACGGCAGTTCTACAGTTAAGCTGCAGGTTTTCACCGCTGACTTATCAACCCGCCTACGTACCCTTTAAACCCAATAAATCCGGATAACGCTCGCATCCTCCGTATTACCGCGGCTGCTGGCACGGAGTTAGCC
+
CCCCCGGGGGGGGGGGGGGGGGGGGGGGGGGGGGGGGGGGGGGGGGGGGGGGGGGGGGGGGGGGGGGGGGGGGGGGGGGGDFGGGGGGGGGGGGGGGGGGGGGGGGGGGGGGGGGDGGGGGGGGGGGGGGGGGGGGGGGGFFGFGGGGGGGGGGAFFGGGGGGGGGGGGGDEGGCEFGFGGGGGGGGGGGGGGGGGCCGGFFFEFFFFFFFFFFFFFFDBFFFFFF3>D9BEFF4C=EDFFDF@FFCF8@B7@FFF;B?DFFFB9:DFF962<BFFFF;06>03328>F??:9(3:1<AA3
@M04999:289:000000000-L3R54:1:1101:18060:12264 2:N:0:433
CTAGACTACTGGGGTATCTAATCCTGTTTGCTCCCCACGCTTTCGCATCTCAGCGTCAGTATCTGTCCAGAAGGCCGCCTTCGCCACCGGTATTCCTCCACATCTCTACGCATTTCACCGCTACACGTGGAATTCTACCTTCCTCTACAATACTCCAGATAACCAGTTTTAAGTGCAATTCCCAGGTTGAGCCCGGGGCTTTCACACCTAACTTAATTATCCGCCTACATGCCCTTTACGCCCAGTCATTCCGATTAACGCTCGCACCCTCCGTATTACCGCGGCTGCTGGCACGGAGTTT
+
CCCCCGGGGGGGGGGGGGGGGGGGGGGGGGGGGGGGGGGGGGGGGGGGGGGGGGGGGGGGGGGGGGGGGGGGGGGGGGGGGGGGGGGGGGGGGGGGGGGGGGGGGGGGGGGGGGGGGGGGGGGGGGGFGGGGGGGGGGGGGGGGGGGGGGGGGGGGGGGGGGGGGGGGGGGGFGGGFGFGGGGGGGGGGGGGDGGGGGGGFFFFFFFFFFFFFFFFFFFFFFFF@?DFEFEFFFEFFFFBFFF@FFFFE?5CE??3(9C07::>>;66?1?BFF((3<46299>BF6BFFF0(58199,2-
@M04999:289:000000000-L3R54:1:1101:8568:12265 2:N:0:433
GGCTGACTACACGGGTATCTAATCCTGTTTGCTCCCCACGCTTTCGCATCTCAGCGTCAGTATCTGTCCAGAAGGCCGCCTTCGCCACCGGTATTCCTCCACATCTCTACGCATTTCACCGCTACACGTGGAATTCTACCTTCCTCTACAATACTCCAGATAACCAGTTTTAAGTGCAATTCCCAGGTTGAGCCCGGGGCTTTCACACCTAACTTAATTATCCGCCTACATGCCCTTTACGCCCAGTCATTCCGATTAACGCTCGCACCCTCCGTATTACCGCGGCTGCTGGCACGGAGTT
+
CCCCCGGFGGGGGGEFGGGGGGGCGGGGFGGGGGFFBFGGGG@FGGGGGGFGGGGG:FGGE@C@@FFE,CFGFGGGGGG>7FFGGGGGFGGGGGFGGGGGGGGGFGGGGGGDEGDGGGEGGDEEGGGGFGGDGGGFGGGG@FGGGGGGGGGGGGFDGFGCCGGGF=@FFCDFFFGAFF9?DCGGGGGGGG6CF8CDGG5CDAFAFFF>>@EFBFF4CFCEFFFFBF2>5=EFF@(=(;;F?@B6;=(;AFFFC;;(6;B5<><<FBF>>12::;6:1?FBB09;1160028211,3(((4.
@M04999:289:000000000-L3R54:1:1101:16297:12276 2:N:0:433
GATGACTACCGGGGTATCTAATCCTGTTCGCTACCCATGCTTTCGAGCCTCAGCGTCAGTAACAGACCAGAGAGCCGCCTTCGCCACTGGTGTTCTTCCATATATCTACGCATTTCACCGCTACACATGGAGTTCCACTCTCCTCTTCTGCACTCAAGTCTCTCAGTTTCCGATGCTCTTCCCCAGTTAAGCTGAGGGCTTTCACATTCAGACTTAAAAGACCGCCTGCGCTCCCTTTACGCCCAATAAATCCGGACAACGCTCGCCACCTACGTATTACCGCGGCTGCTGGCACGTAGTT
+
CCCCCGGGGGGGGGGGGGDFGGGGGGGGGGGGEGGGGGGGDGGGG<FGGGGGGGGGGGGGGGGGGGGGGGGGGGGGGGGGGGGGGGGGGGGGGGGGGGGGGGGD;EFFGGGGGGGGGGGGGCEGGGGGGGGGGGFGGGGGGGGGGGGGGGGGGFFGGGGGEGGGGGGGGGGGGDDEDFFGGGGGGGGGGGGG7DFDGGGCFFAAFFFFFFFEFFFFFFAEFFFFFFFFFF@>FFFFFFFFFFFFD08@F<EEFFFFBFBF9>?F>F>?FFB?BFFDB?22>019099303?5<0<:<<::6
@M04999:289:000000000-L3R54:1:1101:17381:12280 2:N:0:433
GTGGACTACCGGGGTATCTAATCCTGTTCGCTCCCCACGCTTTCGTCCATCAGCGTCAATCGGTATTTAGTAACCTGCCTTCGCAATCGGGGTTCTGTGTAATATCTATGCATTTCACCGCTACACTACACATTCCAGCTACTTCAATACTATTCAAGATTAACAGTATCAACGGCAGTTCTACAGTTAAGCTGCAGGTTTTCACCGCTGACTTATCAACCCGCCTACGGACCCTTTAAACCCAATAAATCCGGATAACGCTCGCATCCTCCGTATTACCGCGGCTGCTGGCACGGAGTT
+
CCCCCGGGGGGGGGGGGGGGGGGGGGGGGGGGGGGGGGGGGGGGGGGGGGGGGGGGGGGGGGGGGGGGGGGGGGGGGGGGGGGGGGGGGGGGGGGGGGGGGGGGFGGGGGGGGGGGGGGGGGGGGGGGGGGGGGGGGGGGGGGGGGGGGGGGGGGGGGGGGGGGGGGGGGGGGGGGFGFGGGGGGGGGGGGGGGGGGGFGFFFFFFFFFFFFFFFFEFFFFFFFFFFFFFFFFFFFEEEFFF?;FFFFEEF@B9?<<A?FFF<9B1:>??AFBBB7>BA<?F>>FB>67?7?<?BF9>B?
@M04999:289:000000000-L3R54:1:1101:13693:12291 2:N:0:433
TGACTACCGGGGTATCTAATCCTGTTTGCTACCCACGCTTTCGAGCATGAACGTCAGTGTTATCCCAGGAGGCTGCCTTCGCCATCGGTATTCCTCCACATCTCTACGCATTTCACTGCTACACGTGGAATTCTACCTCCCTCTGACACACTCTAGTTTGACAGTTTCAAATGCACGTCCCAAGTTGAGCTCGGGGATTTCACATCTGACTTATCTAACCGTCTGCGCTCGCTTTACGCCCAGTAATTCCGATTAACGCTCGCACCCTACGTATTACCGCGGCTGCTGGCACGTAGTTAGC
+
CCCCCGGGGGGGGGGGGGGGGGGGGGGGGGGGGGGGGGGGGGGGGGGGGGGGGGGGGGGGGGGGGGGGGGGGGGGGGGGGGGGGGGGGGGGGGGGGGGGGGGGGGGGGDGEGGGGGGGGGGGGGGGGGGGGGGGGGGGGGGGGGGGGGGGGGGGGGGGFGFGGGFGGGGGGGGGGGFFFGGGGGGGGGGGCGGGGGCDGGFFFFFFFFFFFFFFFFFFFFFFFFFFF=@DFFFDDFFD@FFFFFCEFFECED@F0?EFFD@BFFFFFFF:?<><B<AA69>99;BBBB:((5612:?BFFA
@M04999:289:000000000-L3R54:1:1101:20239:12302 2:N:0:433
GGGGGACTACTGGGGTATCTAATCCTGTTTGCTCCCCACGCTTTCGCATCTCAGCGTCAGTATCTGTCCAGAAGGCCGCCTTCGCCACCGGTATTCCTCCACATCTCTACGCATTTCACCGTTACACGTGGAATTCTACCTTCCTCTGACACACTCTAGTTAGACAGTTTCAAATGCACGTCCCAAGTTGAGCTCGGGGATTTCACATCTGACTTATCTAACCGTCTGCGCTCGCTTTACGCCCAGTAATTCCGATTAACGCTCGCACCCTACGTATTACCGCGGCTGCTGGCACGTAGTT
+
CCCCCGGGGGGGGGGGGGGGGGGGGGGGGGGGGGGGGGGGGDGGGGGG>FGGGGGGGGGGGGGGGGGGGGGGGGGGGGGGGGGGGGGGFGGGGBEGGGGGFGG<EEGGGGGGGGGGGGGFG>FGGGGGFFDEFFFGGGGGFFGGGGCE8FGGGGFGGGGFFGGGEGGGGGGGGGGGFCFGGGGGFCFGGC:FG7C7DGGGEFFFFFFCECCEFF>FFF9ECEBB@DBBEFFB?FF;@?CF?<@@<?@E?35CCF;12:<4<9<:69117??<?:B?A(:><BFFFFB>:0:2(8<?::B?6
@M04999:289:000000000-L3R54:1:1101:2005:12311 2:N:0:433
GACTACTCGGGTATCTAATCCTGTTTGCTCCCCACGCTTTCGCATCTCAGCGTCAGTATCTGTCAAGAAGGCCGCCTTCGCCACCGGCATTCCTCCATACCTCTACGAATTCAACCGCTACACGTGGAATTCTACCTTCTTCTACAATATTCCTGATAACAAGTTTTAAGTGCAAGTCCCAGGTTGAGCCCGGGGCTTGCACACCTAACTTAATTATCCGCCTACATGCCCTTTACGCCCAGCCATTCGGATAGACGCTCGCACCCCCCGTATTACCGCGGCTGTTGGCACGAAGTTAGCC
+
CCCCCFFCCGEEGGGGGGGDCCAEGGGAEFCF7FGGGFDGGEC:,@@FFGGGGGGGGADFGGGG<,CF,EEF<:C@F,E4,44CFF7++8BE99?FB,:,A?,?:5++9ED,,,9AC@++@E8F=E7C,C??@;ECF==,,63ECF9E,,3@=,=,3@@F,DEFF+2@@8@E8E+23=D68=+@,@,,@@@EGGG5*3*;AFFF>AF>BCCECF6>?1=()00(-(/8@E3813;):(.:1((62).9)(((,())-43((23990(4(--(.5<4)((-(((-().(,.48,-414-.))
@M04999:289:000000000-L3R54:1:1101:28468:12323 2:N:0:433
GACTACTGGGGTATCTAATCCTGTTCGCTCCCCACGCTTTCGCTCCTCAGCGTCAGTGACGGCCCAGAGACCTGCCTTCGCCATCGGTGTTCTTCCCGATATCTACACATTCCACCGTTACACCGGGAATTCCAGTATCCCCTACCGCACTCCAGTCCGCCCGTACACGGCGCCGATCCACCGTTAAGCGATGGACTTGCACACCAGACGCGACGAACCGCCTACGAGCTCGTTAGGACCAATAAATCCGGATAACGCTTGCACCGTTCATATTACAGCTGCTGCTGGCACGGAGGTAGGC
+
@ACCCGGGA<@@F8CFGGFFDFCGG<7FBCCD@FEG::FGGE,@CCFGFGGGGGGDEA<<@+CB@6,6E,FF<@AFBFFGCBC:F4?BFGC<@FFAE:F:FGF9@FFF@GA,C?98>E?8=EEFGG>C4A<EFCBF9B36=36=?E+=EC8FFEFGF6?:E61@C**,4*3*1@DCD5AGD<<F**8<ED:C=*=CFC7CAFA5)0;)2699>@FD().,7136?B0216,(-1((.),0,,5>)5:24((,46<??>(41:)5:-(((()-.).6)4),4:382))(,()4(((-3),(.
@M04999:289:000000000-L3R54:1:1101:7107:12329 2:N:0:433
ATATGACTACTCGGGTATCTAATCCTGTTTGCTCCCCACGCTTTCGCATCTCAGCGTCAGTATCTGTCCAGAAGGCCGCCTTCGCCACCGGTATTCCTCCACATCTCTACGCATTTCACCGCTACACGTGGAATTCTACCTTCCTCTACAATACTCCAGATAACCAGTTTTAAGTGCAATTCCCAGGTTGAGCCCGGGGCTTTCACACCTAACTTAATTATCCGCCTACATGCCCTTTACGCCCAGTCATTCCGATTAACGCTCGCACCCTCCGTATTACCGCGGCTGCTGGCACGGAGTT
+
CCCCCGGGGGGGGGGGGGGGGGGGGGGGGGGGGGGGGGGGGGGGGGGGGGGGGGGGGGGGGGGGGGGGGGGGGGGGGGGGGGGGGGGGGGGGGGGGGGGGGGGGGGGGGGGGGGGGGGGGGGGGGGGGGGGGGGGGGGGGGGGGGGGGGGGGGGGGGFGGGGGGGGGGGGGGGGGGFGFGGGGGGGGGGGGGGGGDGGGDFFFFFFFFAFFFFFFFFFFFF?4@F@FFFEFFFFFFFFFFFFFF6(;@FEFFFF@FFFFFFFFFF69>F:31?F??BFFF><93466BF0:7(,8?BF;88
@M04999:289:000000000-L3R54:1:1101:22864:12341 2:N:0:433
TGTGACTACTGGGGTATCTAATCCTGTTTGCTCCCCACGCTTTCGCATCTCAGCGTCAGTATCTGTCCAGAAGGCCGCCTTCGCCACCGGTATTCCTCCACATCTCTACGCATTTCACCGCTACACGTGGAATTCTACCTTCCTCTACAATACTCCAGATAACCAGTTTTAAGTGCAGTTCCCAGGTTGAGCCCGGGGCTTTCACACCTAACTTAATTATCCGCCTACGTGCCCTTTACGCCCAGTCATTCCGATTAACGCTCGCACCCTCCGTATTACCGCGGCTGCTGGCACGGAGTTT
+
CCCCCGGGGGGGGGGGGGGGGGGGGGGGGGGGGGGGGGGGGGGGGGGGGGGGGGGGGGGGGGGGGGGGGGGGGGGGGGGGGGGGGGGGGGGGGGGGGGGGGGGGGGGGGGGGGGGGGGGGGGGGGGGGGGGGGGGGGGFGGGGGGGGGGGGGGGGGGGGGGGGGGGGGGGGGGGGGFGFGGGGGGGGGGGGGGGGGDDDDFFFFFFFFFFFFFFFFFFFEFCFFFF@FFFFFFFFFFFFEF@@D;;EEFFFFE;<<DFFBBFFFFFFFFFFBF:B(54>B:9>06;>:44:B<2:6(3:7)
@M04999:289:000000000-L3R54:1:1101:23325:12352 2:N:0:433
GACTACTAGGGTATCTAATCCTGTTCGCTACCCATGCTTTCGAGCCTCAGCGTCAGTAACAGACCAGAGAGCCGCCTTCGCCACTGGTGTTCTTCCATATATCTACGCATTTCACCGCTACACATGGAGTTCCACTCTCCTCTTCTGCACTCAAGTCTCTCAGTTTCCGATGCTCTTCCTCAGTTAAGCTGAGGGCTTTCACATTCAGACTTAAAAGACCGCCTGCGCTCCCTTTACGCCCAATAAATCCGGACAACGCTTGCCACCTACGTATTACCGCGGCTGCTGGCACGTAGTTAGC
+
CCCCCGGGGGGGGGGGGGGGGGGGGGGGGGGGGGGGGGGGGGGGGGGGGGGGGGGGGGGGGGGGGGGGGGGGGGGGGGGGGGGGGGGGGGGGGGGGGGGGGGGGGGGCEGGGGGGGGGGGGGGGGGGGGGGGGGGGGFGGGGGGGGGGGGGGGGGGGGGGGGGGFGGGGGGGGDGGFGFGGGGGGGGGGGGFGGDDGGGFFFFFFFCCEEFFFFFFFFFFFFADD>FFFFFBBE9EE=9BB@FFFFEFC@@>FFFFFFF@DD:?>B6(8?B?>AFAA)3(99((-27?BB14???:(.6:6
@M04999:289:000000000-L3R54:1:1101:16444:12388 2:N:0:433
CTCGACTACTAGGGTATCTAATCCCATTTGCTCCCCTAGCTTTCGTCTCTCAGTGTCAGTGTCGGCCCAGCAGAGTGCTTTCGCCGTTGGTGTTCTTTCCTATCTCTACGCTTTTCACCGCTCCACCGGAAATTCCCTCTGCCCCTACCGTACTCCAGCTTGGTAGTTTCCACCGCCTGTCCAGGGTTGAGCCCTGGGATTTGACGGCGGACTTAAAAAGCCACCTACAGACGCTTTACGCCCAATCATTCCGGATAACGCGTGCATCCTCTGCATTACCCCGGCTGCTGGCACAGAGGCG
+
<@C@CGGGFEE<@C@FFEACA,EECEAFECGEGG<FGE@FGFCGBFG@D<@<ECFGFFFGGGGCCFGGEGG@G8BF<FFE<E=CEFGE:8B<FCFGAF@E,CFGA?AF9,:@@=E?A?FBC8C>?AAF7+>=:,E>C,@D=EGGGD6@E>D6E6EF=3D,6DEGB==:CDFFF,0@D>?CC7=6D+@631<@,@,;9**396<+19?DAF:=09@67@A1A(=;8(6;(3)(,1(2(.>B6202?0<:)6<A(1(-(.4:9(4(41.:5?A<))-))6:-((-4(-4<0:((3)(473(((
@M04999:289:000000000-L3R54:1:1101:16657:12431 2:N:0:433
CCAATGACTACCAGGGTATCTAATCCTGTTTGCTCCCCACGCTTTCGCATCTCAGCGTCAGTATCTGTCCAGAAGGCCGCCTTCGCCACCGGTATTCCTCCACATCTCTACGCATTTCACCGCTACACGTGGAATTCTACCTTCCTCTACAATACTCCAGATAACCAGTTTTAAGTGCAGTTCCCAGGTTGAGCCCGGGGCTTTCACACCTAACTTAATTATCCGCCTACATGCCCTTTACGCCCAGTCATTCCGATTAACGCTCGCACCCTCCGTATTACCGCGGCTGCTGGCCCGGAGT
+
CCCCCGGGGGGGGGGGGGGGGGGGGGGGGGGGGGGGGGGGGGGGGGGGGGGGGGGGGGGGGGGGGGGGGGGGGGGGGGGGGGGGGGGGGGGGGGGGGGGGGGGGGGGGGGGGGGGGGGGGGGGGGGGGGGGGGGGGGGGGGGGGGGGGGGGGGGGGGGGGGGGGGGGGGGGGGGGGFGFGGGGGGGGGGGGGGGGGGGGGFEFFFFFFFFFFFFFFFFFEF<C?DFFFFFFFFFFFFFFFFFDFFFFFFFFFFFF6??FFEFFFFB>>>BFBF:660::BFF62>>9;FBB2:0((4619,
@M04999:289:000000000-L3R54:1:1101:22197:12458 2:N:0:433
TGGACTACTGGGGTATCTAATCCTGTTCGCTCCCCACGCTTTCGTCCATCAGCGTCAATCGGTATTTAGTAACCTGCCTTCGCAATCGGGGTTCTGTGTAATATCTATGCATTTCACCGCTACACTACACATTCCAGCTACTTCAATACTATTCAAGATTAACAGTATCAACGGCAGTTCTACAGTTAAGCTGCAGGTTTTCACCGCTGACTTATCAACCCGCCTACGGACCCTTTAAACCCAATAAATCCGGATAACGCTCGCATCCTCCGTATTACCGCGGCTGCTGGCACGGAGTT
+
CCCCCGGGGGGGGFGGDGGGGGGGGGGGFGGGGGGGGGGGGGGGGGGGGGGGGGGGGGGGGGGGFGFGGGGGGGFDGGGFGGGG:@CFGGGGFGGGGFGGFGCFGGGGGGGFA?FGGFGGGGGGGGGGAFGGGGGGEDGGGGGGFGGGGGGGGGGGGGGGGGGGGGGGFGGGGGGGEGFGGGCGFGGGGGGGGGGGGDFGFFFFFFFFBAD@EF6FEFFF59=BA@BF@@2==DBFEFFFD6;21)7;CEEFF;D<EF?(336>F6>>FFFFFFFBF<A:06>9;BFB:2:0):9B14:
@M04999:289:000000000-L3R54:1:1101:29260:12487 2:N:0:433
GGGACTACCGGGGTATCTAATCCTGTTTGCTCCCCACGCTTTCGCATCTCAGCGTCAGTATCTGTCCAGAAGGCCGCCTTCGCCACCGTTATTCCTCCACATCTCTACGCATTTCACCGCTACACGTGGAATCCTACCTCCCTCTACAATACTCTAGTTAACCAGTTTTAAGTGCAATTCTTAGGTTGACCCCAGGCCTTTCACACCTACCTTATTTATCCGCCTACATGCCCTTTACGCCCAGCCATCCCAATTAAGGCTCGCACCCCCCTTTTTACCGCGCCTGCTGCCACGAAGTTGC
+
CCCCCGGGGGGGGGGGGGGGFGGC<FF9,6CFFF@6C@FGG?EFFE7F,@<9@FF:,66CF9C<EGGCFFEFFGGGGEG7?BC::FDF4=8EAD<5F@,?F<<,9A;<ACEGGCFGGF@C@E@EFC=FDEFF,,=6EEG,D@=EGGGD,,7=DDFA,@@EDFC?FDEFCG?A=D7D8C8C+2?E,@;:6,5CC5CF*39F88E9BFB47.7>EF+B*+4:+-5222=28/6>2>B344(83(,,((,7(6()(/6?))),.((409>6(4((()5)())-(432((.(4)44)((--89))
@M04999:289:000000000-L3R54:1:1101:26499:12488 2:N:0:433
CGGGACTACAAGGGTATCTAATCCTGTTCGCTACCCATGCTTTCGAACCTCAGCGTCAGTTGCAGACCAGAGAGCCGCCTTCGCCACTGGTGTTCTTCCATATATCTACGCATTCCACCGCTACACATGGAGTTCCACTCTCCTCTTCTGCACTCAAGAAAAACAGTTTCAGCTGCACTTCCCCGGTTAAGCCGAGGGCTTCCACAGCTGACTTGTTCTCCCGCCTGCGTTCGCTTTACGCCCAATAAATCCGGACAACGCTTGCCACCTACGTATTACCGCGGCTGCTGGCACGTAGTT
+
CCCCCGGGGGGGGGGGGGGGGGGGGGGGGGGGGGGGGGGGGGGGGGGGGGGGGGGGGGGGGGGGGGGGGGGGGGGGGGGGGGGGGGGGGGGGGGGGGGGGGGGGGGGGGGGGGGGGGGGGGGGGGGGGGGGGGGGGGGGGGGGGGGGGGGGGGGGGGGGGGGGGGGGGGGGGCGGGFGFGGGGGGGGGGGGGGGGGGCGGFFFFFFFFFFFFFFFFFFFFBBFF>FFFFFFFFFF;?CEEFBF@;DFFFFFFBF:>FFFB>FFFF?>BFFF?B?<A2ABB0904999BD0:::7<<:1(6
@M04999:289:000000000-L3R54:1:1101:22356:12503 2:N:0:433
AGACTACTAGGGTATCTAATCCTGTTCGCTACCCATGCTTTCGAGCCTCAGCGTCAGTAACAGACCAGAGAGCCGCCTTCGCCACTGGTGTTCTTCCATATATCTACGCATTTCACCGCTACACATGGAGTTCCACTCTCCTCTTCTGCACTCAAGTCTCTCAGTTTCCGATGCTCTTCCTCAGTTAAGCTGAGGGCTTTCACATTCAGACTTAAAAGACCGCCTGCGCTCCCTCTACGCCCAATAAATCCGGACAACGCTTGCCACCTACGTATTACCGCGGCTGCTGGCACGTAGTTAC
+
CCCCCGGFGGGGGGGGGGGGGGGGGGGGGGGGGGGGGGGGGGGGGGGGGGGGGGGGGGGGGGGGGGGGFGGGGGGGGGGGGGGGGGGGGGGGGGGGGGGGGGGGGGGGGGGGGGGGGGGGGGGG@AFFGEGGGGGGGGGGGGGGGGGGGGFGGGGGFGFGFGGGGGGGGGGGGGFFFFFGGGGDGGGG8FAF8EFGGGGGFFFFFFFFFCE@E6BFFFFFFFF2)7B)42(56@DFEEDF>BD;84A3<EE;269@FFFF?,1<04<4:(5:3<2?<DD?>09;>1:B?:087(.4?B4A)
@M04999:289:000000000-L3R54:1:1101:19970:12546 2:N:0:433
GACTACCCGGGTATCTAATCCTGTTTGCTACCCACGCTTTCGAGCATGAACGTCAGTGTTATCCCAGGAGGCTGCCTTCGCCATCGGTATTCCTCCACATCTCTACGCATTTCACTGCTACACGTGGAATTCTACCTCCCTCTGACACACTCTAGTTTGACAGTTTCAAATGCACGTCCCAAGTTGAGCTCGGGGATTTCACATCTGACTTATCTAACCGTCTGCGCTCGCTTTACGCCCAGTAATTCCGATTAACGCTCGCACCCTACGTATTACCGCGGCTGCTGGCACGTAGTTAGCC
+
CCCCCGGGGGGGGGGGGGGGGGGGGGGGGGGGGGGGGGGGGGGGGGGGGGGGGGGGGGGGGGGGGGGGGGGGGGGGGGGGGGGGGGGG8DFGGGGGGGGGGGGGGGGGGGGGGGGGGGGGGGGGGGGGGGGGGGGGGGGGGGGGGGGGGGFGGGGGGGGGGGGGGGGGGGFGFDFGFGFGFGFGFFGGGCGCEEGGGGGGFFFFFFFFFFFF<BAFFFFFF>DFFFBAFF@FBDEEFFFEDFFCECCCEE03?DEFF>DFFFBBBFFFFFFFBFAAFFF9B61>?7??FFB???::<<BF?
@M04999:289:000000000-L3R54:1:1101:13894:12550 2:N:0:433
CTAGACTACCGGGGTATCTAATCCTGTTTGCTCCCCACGCTTTCGCATCTCAGCGTCAGTATCTGTCCAGAAGGCCGCCTTCGCCACCGGTATTCCTCCACATCTCTACGCATTTCACCGCTACACGTGGAATTCTACCTTCCTCTACAATACTCCGGATAACCAGTTTTAAGTGCAATTCCCAGGTTGAGCCCGGGGCTTTCACACCTAACTTAATTATCCGCCTACATGCCCTTTACGCCCAGTCATTCCGATTAACGCTCGCACCCTCCGTATTACCGCGGCTGCTGGCACGGAGTT
+
CCCCCGGGGGGGGGGGGGGGGGGGGGGGGGGGGGGGGGGGGGGGGGGGGGGGGGGGGGGGGGGGGGGGGGGGGGGGGGGGGGGGGGGGGGGGGGGGGGGGGGGGGGGGGGGGGGGGGGGGGGGGGGGGGGGFFGGGGGGGGGGGGGGGGGGGGGGGGEGGGFGGGGGGGGGGGG7FFGFGGGGGGGFGGGGGGGGGGGGGFFFFFFFFFFFFFFFFFFFFFFFFFFFFFE<@FFFDEFFF?BFFFFFFFFFA>6?BFFF?;FF>>FFFFF?BB?F?BFFB:>1>BFF?F?F??<BFBB24
@M04999:289:000000000-L3R54:1:1101:13435:12553 2:N:0:433
TGACGGACTACACGGGTATCTAATCCTGTTTGCTCCCCACGCTTTCGCATCTCAGCGTCAGTATCTGTCCAGAAGGCCGCCTTCGCCACCGGTATTCCTCCACATCTCTACGCATTTCACCGCTACACGTGGAATTCTACCTTCCTCTACAATACTCCAGATAACCAGTTTTAAGTGCAATTCCCAGGTTGAGCCCGGGGCTTTCACACCTAACTTAATTATCCGCCTACATGCCCTTTACGCCCAGTCATTCCGATTAACGCTCGCACCCTCCGTATTACCGCGGCTGCTGGCACGGAGT
+
CCCCCGGGGGGGGGGGGGGGGGGGGGGGGGGGGGGGGGGGGGGGGGGGGGGGGGGGGGGGGGGGGGGGGGGGGGGGGGGGGGGGGGGGGGGGGEGGGGGGGGGGGGGGGGGGGGGGGGGGGGGGGGGGGGGGGGGGGGGGGGGGGGGGGGGGGGGGGGGGGGGGGGGGGGGGGGGGFGFGGGFGGGGGGGGGGGGGGGGGFEFFFFFFFDDFFFFFFFFFFFFE@B@FFFFFFEF@FFFFF@D>BD@FFFFFFFF:B:BBFFB??9BBFFF<62>-3:?4><09(49>FB?:?B:?<16>-
@M04999:289:000000000-L3R54:1:1101:25981:12554 2:N:0:433
TTCGACTACCCGGGTATCTAATCCTGTTCGCTACCCATGCTTTCGAGCCTCAGCGTCAGTAACAGACCAGAGAGCCGCCTTCGCCACTGGTGTTCTTCCATATATCTACGCATTTCACCGCTACACATGGAGTTCCACTCTCCTCTTCTGCACTCAAGTCTCTCAGTTTCCGATGCTCTTCCTCAGTTAAGCTGAGGGCTTTCACATTCAGACTTAAAAGACCGCCTGCGCTCCCTTTACGCCCAATAAATCCGGACAACGCTCGCATCCTCCGTATTACCGCGGCTGCTGGCACGGAGTT
+
CCCCCGGGGGGGGGGGGGGGGGGGGGGGGGGGGGGGGGGGGGGGGGGGGGGGGGGGGGGGGGGGGGGGGGGGGGGGGGGGGGGGGGGGGGFGGGGGGGGGGGGGGGGGGGGGGGGGGGGGGGGGGGGAFGGGGGGFGGGGGGGGGGGGGGGGGGGGGEEGGGGGGFGGGGGGGGGGFGFFFGGGGGGGGGGGFGFGGGGGFFFAFFFFEEFFFFFFFFFFFFFFF>52(->@FFFFF;EFDDF(;;;EFFFF;9@DFBBBFB1(369?>?B23924??FF>BFF9>B2(4:?FBFF>1(-4
@M04999:289:000000000-L3R54:1:1101:24898:12562 2:N:0:433
TGGACTACCCGGGTATCTAATCCTGTTTGCTCCCCACGCTTTCGCATCTCAGCGTCAGTATCTGTCCAGAAGGCCGCCTTCGCCACCGGTATTCCTCCACATCTCTACGCATTTCACCGCTACACGTGGAATTCTACCTTCCTCTACAATACTCCAGATAACCAGTTTTAAGTGCAGTTCCCAGGTTGAGCCCGGGGCTTTCACACCTAACTTAATTATCCGCCTACATGCCCTTTACGCCCAGTCATTCCGATTAACGCTCGCACCCTCCGTATTACAGCGGCTGCTGGCACGGAGTTAC
+
CCCCCGGGGGEEEGGGGGGFDCGGGFDGGGGGGGGGCEGGEGGGGGGGGGGFGGGGCECFGGGGFGGGEDGAFGGGGGGEGGGDEEFCEGGFC9FFGGGGGFGFGGFEFGGGGGGFGGGGGGGGGGFGGGGFFFGGFGFFFCCFGGG8ADFGFGFDGFGGGFFGG+=AF:DGFDFG@FDEFCFCFGGGF?DE?:>DGGCFFFF>FF*94::CC=A8<F65BDFFFFDECEE=;EFF))3)361=33)56)933161962(139>FB;1<?:;:(8(<<)))4(4>0828:(2,299124))
@M04999:289:000000000-L3R54:1:1101:29219:12592 2:N:0:433
GGACTACTCGGGTATCTAATCCTGTTCGCTCCCCACGCTTTCGTCCATCAGCGTCAATCGATATTTAGTAACCTGCCTTCGCAATCGGGGTTCTGTGTAATATCTATGCATTTCACCGCTACACTACACATTCCAGCTACTTCAATACTATTCAAGATTAACAGTATCAACGGCAGTTCTACAGTTAAGCTGCAGGTTTTCACCGCTGACTTATCAACCCGCCTACGGACCCTTTAAACCCACTAAATCCGGATAACGCCCGCATCCTCCGTATTACCTCGGCTGCTTGCCCGGAGTTAGC
+
ACCCCGGGGGGGCFEFGGFFFGFGGGFGGGGGGGGGGGGDGGGFGCFGGGGGGGGGGGGGGGCFFFGGGGGGGGGGGGFFGGGGGGFGEGGCCFGGFGGGGGGGGGGEGFGGGGGGFFCGGGG8FFGGGFFFF9FGGGGGGGCFGGFGGFGGFCCDDEFFEFGGFGGGG:DE8>DGFGFGDDFFGFGG,:97<E?DCF7CCCFAB>?BACF5=EA<>6>)*:->@:>@29>DFF=EE*7F6;(/6437?190187)7/(((-((-7())44,48:AF)).:06(-3:).((,2(4181AFB
@M04999:289:000000000-L3R54:1:1101:9888:12610 2:N:0:433
GTCGACTACTGGGGTATCTAATCCTGTTCGCTACCCATGCTTTCGAACCTCAGCGTCAGTTACAGACCAGAGAGCCGCCTTCGCCACTGGTGTTCTTCCATATATCTACGCATTCCACCGCTACACATGGAGTTCCACTCTCCTCTTCTGCACTCAAGAAAAACAGTTTCAGCTGCACTTCCCCGGTTAAGCCGAGGGCTTTCACAGCTGACTTGTTCTCCCGCCTGCGTTCGCTTTACGCCCAATAAATCCGGACAACGCTTGCCACCTACGTATTACCGCGGCTGCAGGCACGTAGTT
+
CCCCCGGGGGGGGGGGGGGGGGGGGGGGGGGGGGGGGGGGGGGGGGGGGGGGGGGGGGGGGGGGGGGGGGGGGGGGGGGGGGGGGGGGGGGGGGGGGGGGGGGGGGGGGGGGGGGGGGGGGGGGGGGFGGGFGGGGGGGGGGGGGGGGGGGGGGGGGGGGGGGGGGGGFGGGGGGGFGFGGGGGGGGEEGGGGGGGGGGGFFFFFFFFFE=DFFFFFFFFFFFFBFFB@FFFFFFFFFFD?FFF0@@AFEE0>>0;BBFFFFFFFFFB?FF?:4<9><B919>B>BF?371>?B?673:9
@M04999:289:000000000-L3R54:1:1101:22429:12621 2:N:0:433
GTGACTACCGGGGTATCTAATCCTGTTTGCTCCCCACGCTTTCGCATCTCAGCGTCAGTATCTGTCCAGAAGGCCGCCTTCGCCACCGGTATTCCTCCACATCTCTACGCATTTCACCGCTACACGTGGAATTCTACCTTCCTCTACAATACTCCAGATAACCAGTTTTAAGTGCAGTTCCCAGGTTGAGCCCGGGGCTTTCACACCTAACTTAATTATCCGCCTACATGCCCTTTACGCCCAGTCATTCCGATTAACGCTCGCACCCTCCGTATTACCGCGGCTGCTGGCACGGAGTT
+
CCCCCGGGDGGGGGGGGGGGGGGGGGGGGGGGGGGGGGGGGGGGG>FGGGGGGGGGGGGGGGGGGGGGGGGGGGGGGGGGGGGGGGGGGGGGGGGGGGGGGGGGGGGGGGGGGGGGGGGGGGGGGGGGGGGGGGGGGGGGGGGGGGGGGGGGGGGGGGGGGGGGGGGGGGGGGGGGFGFGGDGGFFGGGGGFGEGGGGCGFFFFFFFFFEFFFFAFEFFCFFFFFFFFFFEEFFFFE<1=>@FFFFFFFFFFFD??FBF9:099FF9?FFFF4,:?AA9:BFFBFFFFFFF:<B99(37
@M04999:289:000000000-L3R54:1:1101:4935:12636 2:N:0:433
GGTATGACTACTCGGGTATCTAATCCTGTTCGCTCCCCACGCTTTCGTCCATCAGCGTCAATCGGTATTTAGTAACCTGCCTTCGCAATCGGGGTTCTGTGTAATATCTATGCATTTCACCGCTACACTACACATTCCAGCTACTTCAATACTATTCAAGATTAACAGTATCAACGGCAGTTCTACAGTTAAGCTGCAGGTTTTCACCGCTGACTTATCAACCCGCCTACGGACCCTTTAAACCCAATAAATCCGGATAACGCTCGCATCCTCCGTATTACCGCGGCTGCTGGCACGGAGT
+
CCCCCEF<CFGGGGG@FGGGFFGG<CFGGFGGGCGGGF@FGGGDFGGGGGGGGGGGGGGGGGGGGEFGGGGEFGDGGGGGG<FGGGGDC<FBEG>CFFGGGGGFGGGGGGGGGGGGGGEGGGGGGGGF9FFGFCGGGGGGC8FG8EGGGD;DFF=DF;EGGGGGGFGGGGGFGGGGDGFGFFGGGGGGFGGGGGFGG?DGFA8:F>E8@FBAAFFFCFA<AB0<=4(6@B==26@?B@3CE4;;?;;;@AC?E;>(/32@<06;?>FF:9?83:960<0A<A0693709<7,(333:4(3-
@M04999:289:000000000-L3R54:1:1101:8881:12639 2:N:0:433
CGACTACCCGGGTATCTAATCCTGTTTGCTCCCCACGCTTTCGCATCTCAGCGTCAGTATCTGTCCAGAAGGCCGCCTTCGCCACCGGTATTCCTCCACATCTCTACGCATTTCACCGCTACACGTGGAATTCTACCTTCCTCTACAATACTCCAGATAACCAGTTTTAAGTGCAATTCCCAGGTTGAGCCCGGGGCTTTCACACCTAACTTAATTATCCGCCTACATGCCCTTTACGCCCAGTCATTCCGATTAACGCTCGCACCCTCCGTATTACCGCGGCTGCTGGCACGGAGTTAGC
+
CCCCCGGGGGGGGGGGGGGGGGGGGGGGGGGGGGGGGGGGGGGGGGGGGGGGGGGGGGGGGGGGGGGGGGGGGGGGGGGGGGGGGGGGGGGGGGGGGGGGGGGGGGGGGGGGGGGGGGGEGGGGGGGGGGGGGGGGGGGGGGGGGGGGGGGGGGGGGGGGGFGGGGGGGGGGGGGGFGFGGGGGGGGGGGGFGGGGDGFGFFFFFFFFFFFFFFFFFCFFFFFFFFECEFFFFFFFE7@>@?;;@FF<3<@??DDAAF;FB6BFF>FBFFF::?2>DA?0>06>FFFBBF03(49><?F<2
@M04999:289:000000000-L3R54:1:1101:13226:12643 2:N:0:433
GGACTACACGGGTATCTAATCCTGTTTGCTCCCCACGCTTTCGCATCTCAGCGTCAGTATCTGTCCAGAAGGCCGCCTTCGCCACCGGTATTCCTCCACATCTCTACGCATTTCACCGCTACACGTGGAATTCTACCTTCCTCTACAATACTCCAGATAACCAGTTTTAAGTGCAATTCCCAGGTTGAGCCCGGGGCTTTCACACCTAACTTAATTATCCGCCTACATGCCCTTTACGCCCAGTCATTCCGATTAACGCTCGCACCCTCCGTATTACCGCGGCTGCTGGCACGGAGTTAGC
+
CCCCCGGGGGGGGGGGGGGGGGGGGGGGGGGGGGGGGGGGGGGGGGGFGGGGGGGGGGGGGGGGGGGGGGGGGGGGGGCGGGGGGGDGFGGGGGGGGGGGGGGGGGGGGGGGGGGGGGGGGGGGGGGGGEGGGGGGGGGGGGGGGGGGGGGGGGGGGFGGGGGGGGGGGGGAFGGGFGFGGGGGGGGGGGGGGGGGGGGGFFFFFFFFFFFFFFFFEFFF>DFFFFFFFE8@FDFFEFD371@@EEE?EFFFFFFEFDFFFFBFBFF66:6:?::<BA<F9>>FFFF??:(22491:<BB<
@M04999:289:000000000-L3R54:1:1101:17914:12648 2:N:0:433
GACTACTAGGGTATCTAATCCTGTTCGCTACCCATGCTTTCGAGCCTCAGCGTCAGTAACAGACCAGAGAGCCGCCTTCGCCACTGGTGTTCTTCCATATATCTACGCATTTCACCGCTACACATGGAGTTCCACTCTCCTCTTCTGCACTCAAGTCTCTCAGTTTCCGATGCTCTTCCTCAGTTAAGCTGAGGGCTTTCACATTCAGACTTAAAAGACCGCCTGCGCTCCCTTTACGCCCACTAAATCCGGACAACGCTTGCCACCTACGTATTACCGCGGCTGCTGCCACGTATTTAGC
+
-CCB@FE@F@CCCFEFGF<@A,@CEEFCGE:F<E<EFE@<F:CFGCGFFD8@B@@FG9FECFAF@C,@CFGFGGFC=,F@:,8B@A<?ABBFAEBFAF?C@<?FF<@7FC?A?@BFBCC8=EAF8<?EFGFFG=E;F9FGGCD9=;3@=F8DG?=@E8C,=,==A@=:=8C>EF9=?GFGCD+@>@ECCFFGFE>C7?7CC;?+?BFACE0;8<9<09F@>ABA4=)7-(68:838=2(?9D05@())9(.((.(36:03;(,26<B?(4(4.-8A5)391>B9>B??)(..4-4)(.642
@M04999:289:000000000-L3R54:1:1101:12077:12656 2:N:0:433
CGACTACAGGGGTATCTAATCCTGTTCGCTACCCATGCTTTCGAACCTCAGCGTCAGTTACAGACCAGAGAGCCGCCTTCGCCACTGGTGTTCTTCCATATATCTACGCATTCCACCGCTACACATGGAGTTCCACTCTCCTCTTCTGCACTCAAGAAAAACAGTTTCAGCTGCACTTCCCCGGTTAAGCCGAGGGCTTTCACAGCTGACTTGTTCTCCCGCCTGCGTTCGCTTTACGCCCAATAAATCCGGACAACGCTTGCCACCTACGTATTACCGCGGCTGCTGGCACGTAGTTAGC
+
CCCCCGGGGGGGGGGGGGGGGGGGGGGGGGGGGGGGGGGGGGGGGGGGGGGGGGGGGFGGGGGGGGGGGGGGGGGGGGGGGGGGGGGGGGGGGGGGGGGGGGGGGGGGGGGGGGGGGGGGGGGGGGGGGGGGGGGGGGGGGGGGGGGFGGGGGGGGGGGGGGGGGGGGGGGFGGGGFGFGGGD>EGEGGGGGGGGGGGGGFFFFFFFFFFFFFFFFFFFFB@F@FFFFFFFFFFFFFFFEFF1@;E>FEEB6?FFFFFFB??FBA?F:BFFFFFFFFBB>FF>;9:5?FBFFF6??B2><6
@M04999:289:000000000-L3R54:1:1101:5294:12679 2:N:0:433
AAGGACTACCCGGGTATCTAATCCTGTTTGCTCCCCACGCTTTCGCATCTCAGCGTCAGTATCTGTCCAGAAGGCCGCCTTCGCCACCGGTATTCCTCCACATCTCTACGCATTTCACCGCTACACGTGGAATTCTACCTTCCTCTACAATACTCCAGATAACCAGTTTTAAGTGCAATTCCCAGGTTGAGCCCGGGGCTTTCACACCTAACTTAATTATCCGCCTACATGCCCTTTACGCCCAGTCATTCCGATTAATGCTCGCACCCTCCGTATTACCGCCGCTGCTGGCACGGAGTC
+
CCCCCGGFGGGGGG76CFGGGGGGGGGGGGGGGGFGG@CG:FGGGGGDDFGGGFGGGGGFCFGGGDG@FFFGFGGFGGGGGGGGGGGGGGCDFFFGGGGGGGF<EEECFFCFGCGGGGFGGGGGGGFGGGGGGGGGGGGGGGGGGGGFGGGFDADGGGGDFGG?C8,@FAF8,8?=FGF7D8+,6@:9D6C6C:E*7CD**;AFF>*9:EEFFFFF<F>0=?@(29?B1.1;@@1(.94)(61;0/7A<5?3;1;00-)))).376296313((..54<6496(7(494)5372(4,,4(
@M04999:289:000000000-L3R54:1:1101:21668:12692 2:N:0:433
CTCGACTACCGGGGTATCTAATCCTGTTCGCTCCCCACGCTTTCGTCCATCAGCGTCAATCGGTATTTAGTAACCTGCCTTCGCAATCGGGGTTCTGTGTAATATCTATGCATTTCACCGCTACACTACACATTCCAGCTACTTCAATACTATTCAAGATTAACAGTATCAACGGCAGTTCTACAGTTAAGCTGCAGGTTTTCACCGCTGACTTATCAACCCGCCTACGGACCCTTTAAACCCAATAAATCCGGATAACGCTCGCATCCTCCGTATTACCGCGGCTGCTGGCACGGAGTT
+
CCCCCGGGGGGGGGGGGGGGGGGGGGGGGGGGGGGGGGGGGGGGGGGGGGGGGGGGGGGGGGGGGGGGGGGGGGGGGGGGGGGGGGGGGGGGGGGGGGGGGGGGGGGGGGGGGGGGGGGGGGGGGGGGGGGGGGGGGGGGGGGGGGGGGGGGGGGGGGGGGGGGGGGGGGGGGGDGFGFGGGGGGGGGGGGGGGGGGGFGFFFFFFFFFFFFFFF6AFFFFFFFFFFFFFFFFFFFFFFFFFFFFDFFFFFFFFFFBA?FB?BFFFFFFFFFF?BF?24<809>>BF?>??<:??BB683
@M04999:289:000000000-L3R54:1:1101:27296:12726 2:N:0:433
GACTACCAGGGTATCTAATCCTGTTTGCTCCCCACGCTTTCGCATCTCAGCGTCAGTATCTGTCCAGAAGGCCGCCTTCGCCACCGGTATTCCTCCACATCTCTACGCATTTCGCCGCTACACGTGGAATTCTACCTTCCTCTACAATACTCCAGATAACCAGTTTTAAGTGCAATTCCCAGGTTGAGCCCGGGGCTTTCACACCTAACTTAATTATCCGCCTACATGCCCTTTACGCCCAGTCATTCCGATTAACGCTCGCACCCTCCGTATTGCCGCGGCTGCCGGCACGGATTTAGCC
+
CCCCCGGGGGGGGGGGGGGGGGGGGGGGGGGGGGGGGGGGGGGGGGGGGGGGGGGGGFFGGGGGGGGGGGGGGGGGGGGGGGGGGGGGGGGGGGGGGGGGGGGGGGGGGGGGGGGGGGGGGGGGGGGGGGGGGGGGGGGGGGGGGGGGGGGGGGGGGGGGGGGGGGGGGGGGGGGGFGFGGGGGGGGGGGGGGGGGGGGGFFFFFFFFFFFFFFFFFFFFFFF?FEFFE@@FFFFFFF9DDFEFFFCCFFDF0;4;?B?B>9(49:??BFF?BBFFF>>99>>BBBB6>;1?1,(-<<<>3
@M04999:289:000000000-L3R54:1:1101:22387:12766 2:N:0:433
TGACTACTCGGGTATCTAATCCTGTTCGCTACCCATGCTTTCGAACCCCAGCGTCAGTTACAGACCAGAGAGCCGCCTTCGCCACTGGTGTTCTTCCATATATCTACGCATTCCACCGCTACACATGGAGTTCCACTCTCCTCTTCTGCACTCAAGAAAAACAGTTTCAGCTGCACTTCCCCGGTTAAGCCGAGGGCTTTCACAGCTGACTTGTTCTCCCGCCTGCGTTCGCTTTACGCCCAATAAATCCGGACAACGCTTGCCACCTACGTATTACCGCGGCTGCTGGCACGTAGTTAGC
+
CCCCCGGGGGGGGGGGGGGGGGGGGGGGGGGGGGGGGGGGGGGGGGGGGGGGGGGGGGGGGGGGGGGGGGGGFGGGGGGGGGGGGGGGFFFGGGGGGGGGFGGGGGGGGGGGGGGGGGGGGGGGG<EFGEGGGGGGGGGGGGGFGGGGGGGGGGFGGGGGGGGGGGGGGGGGGGGGFGFGGGGGGGC7;EGGEGGGG>FGFFFFFFFFFFFCEFFFFFFFEFFFDF@FFFD((:?6CFFBFFD@FECCEFFF6>FFBBF?FFF?DBF?:><B>BFB>6:FBFFBBF>07(,8<3<::BFFA
@M04999:289:000000000-L3R54:1:1101:2033:12770 2:N:0:433
TAGAGACTACCAGGGTATCTAATCCTGTTCGCTCCCCACGCTTTCGCCCATCAGCGTCAATCGGTATTTAGTAACCTGCCTTCGCAATCGGGGTTCTGTGTAATATCTATGCATTTCACCGCTACACTACACATTCCAGCTACTTCAATACTATTCAAGATTAACAGTATCAACGGCAGTTCTACAGTTAAGCTGCAGGTTTTCACCGCTGACTTATCAACCCGCCTACGGACCCTTTAAACCCAATAAATCCGGATAACGCTCGCATCCTCCGTATTACCGCGGCTGCTGGCTCGGAGTT
+
CCCCCGGGGGGGGGGGGGGGGGGGGGGGGGGGGGGGGGGGGGGGGGGGGGGGGGGGGGGGGGGGGGGGGGGGGGGGGGGGGGGGGGGGGGGGGGGGGGBFGGGFGGDFFGGGGGGGGGGGGGGGGGGGGGGGGGGGGGGGGGGGGGGGGGGGGGFGGGGGGGGGGGGFGGGGGGGG>DFGGGGGGGDGFGFGGGGGFGGGFFFFFFFAAFF5@FFFFFF?F=>AF=>DFF=DBFDF9@EFFF;;;(6@A6C?;>6?F03739FF6BFBF08)(-818?269:900;>FF02:1(566((4.
@M04999:289:000000000-L3R54:1:1101:26140:12779 2:N:0:433
GACTACTGGGGTATCTAATCCTGTTCGCTCCCCACGCTTTCGTCCACCAGCGTCAATCGGTATTTAGTAACCTGCCTTCGCAATCGGGGTTCTGTGTAATATCTATGCATTTCACCGCTACACTACACATTCCAGCTACTTCAATACTATTCAAGATTAACAGTATCAACGGCAGTTCTACAGTTAAGCTGCAGGTTTTCACCGCTGACTTATCAACCCGCCTACGGACCCTTTAAACCCAATAAATCCGGATAACGCTCGCATCCTCCGTATTACCGCGGCTGCTGGCACGGAGTTAGCC
+
CCCCCGGGGGGGGGGGGGGGGGGGGGGGGGGGGGGDGGGGGGGGGGGGGGGGGGGGGGGGGGGGGGGGGGGGGGGGGGGGGGGGGGGGGGGGGGGGGGGGGGGGGGGGGGGGGGGGGGGGGGGGGGGGGGGGGGGGGGGGGGGGFGGGGGGGGGGFGGGGGGGGGGGGGGGGGEGGFGFGGGDGGGGGGGGGGFGFGGGGFFFFFFFFFFFFFFFFFFFFEFFFFF=DBFFFFFFFFFDFD0=EAEFFFFF;DFFFF@FFFFBFFFFFFF::::)666(79>9BF?72::DB>>9<B9244
@M04999:289:000000000-L3R54:1:1101:25935:12792 2:N:0:433
AAGCGACTACCCGGGTATCTAATCCTGTTCGCTACCCATGCTTTCGAACCTCAGCGTCAGTTACAGACCAGAGAGCCGCCTTCGCCACTGGTGTTCTTCCATATATCTACGCATTCCACCGCTACACATGGAGTTCCACTCTCCTCTTCTGCACTCAAGAAAAACAGTTTCAGCTGCACTTCCCCGGTTAAGCCGAGGGCTTTCACAGCTGACTTGTTCTCCCGCCTGCGTTCGCTTTACGCCCAATGAATCCGGACAACGCTTGCCACCTACGTATTACCGCGGCTGCTGGCACGTAGTT
+
CCCCCGGGGGGGGGGGGGGGGGGGGGGGGGGGGGGGGGGGGGGGGGGGGGGGGGGGGGGGGGGGGGFGGGGGGGGGGGGGGGGGGGGGGGGGGFGGGGGGGGGGGGGGGGGGGGGGGGGGGGGGGGGGGGGGGGGGGGGGGGGGGGGGGGGGGGGGCGGGG8=DEGGGGGGGGGGGFGFGGGGGGGGGGGGGGGGGGGGGFFFFFFFFFEE@@ACFFFFFFFFF>6<@<BF?FFF@;@FFFFFFFFFFFFFF>9>BBFFFBBB<FFBFFF?FF62<A?FFBB>BFFF>?DDBF<2((.8<5
@M04999:289:000000000-L3R54:1:1101:26600:12792 2:N:0:433
GCGACTACCAGGGTATCTAATCCTGTTTGCTACCCATGCTTTCGAGCCTCCGCGTCAGTGACAGACCACAGAGCCGCCTCCGCCCCTGGTGTTCTTCCATATATCTACGCATTTCACCGCTACACATGGAGTTCCACTCTCCTCTTCTGCACCCAAGTTAACCAGTTTCCGTTGCAATTCCTCAGTTGATCTGAGGGCTTTCACATCACAGCCTTATTTAACCGCCTGCGCCCCCTTTACGCCCAATAAATCCGGATAACTCTTCCCCCCTAACTATTACCGCGGCCGCTGGCACTTAGTT
+
-6BC@CFG<F,,BE<@C<<DFC<F,;C<8<FEF,EC<,6CF9F@8,,7,E,+B:@B:,6<6C,C,9,C,:6,C,:FEDG7F+?F+@D<=FE,?,CFFF?5,A5,@,9F?4+?4<<BE?=CF8F:E,,9,,48?=,@@44,,6,@3EFGAF:?,@6=8=D:,,,6,+76CA@2=+=97D9FGGG9,375E2@,ED,@7?5968+3=EF+***))3AF8BFEA*>59==295=((909;4>F(3>B;D@;4CC<E:601<)4)6)6).(4((((.()).:<<B:6(7(-(3-(-,,2()))..
@M04999:289:000000000-L3R54:1:1101:20726:12802 2:N:0:433
TGACTACTCGGGTATCTAATCCTGTTTGCTCCCCACGCTTTCGCATCTCAGCGTCAGTATCTGTCCAGAAGGCCGCCTTCGCCACCGGTATTCCTCCACATCTCTACGCATTTCACCGCTACACGTGGAATTCTACCTTCCTCTACAATACTCCAGATAACCAGTTTTAAGTGCAATTCCCAGGTTGAGCCCGGGGCTTTCACACCTAACTTAATTATCCGCCTACATGCCCTTTACGCCCAGTCATTCCGATTAACGCTCGCACCCTCCGTATTACCGCGGCTGCTGTCACGGATTTATC
+
BCCCCGGGGGGGGGGGGGGGGGEFGGGGGGGGGGGGGGGGGGGGGGGGGGFGGGGGGGGGGGGEFGGGGFGCGGGGGGGGGGGGGGGGGEFGFFGGGGGGFGFGDFGGGGEGCGGGGGGGGGGGGGGDCBCFFGDFGG,DEEGGGGGGGGGGGGGG9FGGGGGGGGGGGCGDFGFAFFFGGGCDFGG?FFEFEGGGGGGGBFFFF@AFEFEF96BF5AFCFBFF?DFCCF=3>3@FFFF>B184;ACECC3;;36?EFBBB(4>690,1:B<1<0>AA?69(416:BF)4:4((((-5))-
@M04999:289:000000000-L3R54:1:1101:19550:12830 2:N:0:433
GGACTACAGGGGTATCTAATCCCATTTGCTACCCTAGCTTTCGTCTCTCAGTGTTAGTAATAGCCCAGTAAAGTGCCTTCGCCATCGGTGTTCTTTCCGATCTCTACGCATTTCACCGCTCCACCGGAAATTCCCTCTGCCCCTACCGTACTCCAGCTTGGTAGTTTCCACCGCCTGTCCAGGGTTGAGCCCTGGGATTTGACGGCGGACTTAAAAAGCCACCTACAGACGCTTTACGCCCAATCATTCCGGATAACGCTTGCATCCTCTGTATTACCGCGGCTGCTGGCACAGAGTTAGC
+
CCCCCGGGGGGGGGGGGGGGGGGGGGGGGGGGGGGGGGGGGGGGGGGGGGGGGGGGGGGGGGGGGGGGGGGGGGGGGGGGGGGGGGGGGGGGGGGGGGGGGGGGGGGGGGGGGGGGGGGGGGGGGGGGGGGGGGGGGGGGGGGGGGGGGGGGGGGGGGGGGGGGGGGGGGGGGGGGFGFGGGGGGFGGGGGGGGGGGGGGFFFDFFFDBBFEFFAABFFFFFFDFFFFE6>FFFFFFFFF@FFFFFFFFDFFB?FFBFFFFFFFFAB?DFFFF><<DBBFF99>>B:?>?(58?((6><A<
@M04999:289:000000000-L3R54:1:1101:26829:12890 2:N:0:433
TTGACTACCCGGGTATCTAATCCTGTTCGCTCCCCACGCTTTCGTCCATCAGCGTCAATCGGTATTTAGTAACCTGCCTTCGCAATCGGGGTTCTGTGTAATATCTATGCATTTCACCGCTACACTACACATTCCAGCTACTTCAATACTATTCAAGATTAACAGTATCAACGGCAGTTCTACAGTTAAGCTGCAGGTTTTCACCGCTGACTTATCAACCCGCCTACGGACCCTTTAAACCCAATAAATCCGGATAACGCTCGCATCCTCCGTATTACCGCGGCTGCTGGCACGGAGTT
+
CCCCCGGGGGGGGGGGGGGGGGGGGGGGGGGGGGGGGGGGGGGGGGGGGGGGGGGGGGGGGGGGGGGGGGGGGGGGGGGFGGGGGGGGGGGGGGGGGGGGGGFGGGGGGGGGGGGGGGGGGGGGGGGGGGGGGGGGGGGGGGGGGGFGGGGGGGGGGGGGGGGGGGGGGGGGGGGGEFFFGGGGGGGGGGGGGGGGGGFG>EFFFFBEFABEFFFFFFFFFFF@FFB@?DFFF@FFFFFFFFFF@@EC?E@F>?DF9E;>FF9>>F>?FFFF?:?BFB246999;;:?:(8?F<>B>?F
@M04999:289:000000000-L3R54:1:1101:20246:12890 2:N:0:433
TAAGACTACCCGGGTATCTAATCCTGTTTGCTCCCCACGCTTTCGCATCTCAGCGTCAGTATCTGTCCAGAAGGCCGCCTTCGCCACCGGTATTCCTCCACATCTCTACGCATTTCACCGCTACACGTGGAATTCTACCTTCCTCTACAATACTCCAGATAACCAGTTTTAAGTGCAATTCCCAGGTTGAGCCCGGGGCTTTCACACCTAACTTAATTATCCGCCTACATGCCCTTTACGCCCAGTCATTCCGATTAACGCTCGCACCCTCCGTATTACCGCGGCTGCTGGCACGGAGTTT
+
CCCCCGGGGGGGGGGGGGGGGGGGGGGGGGGGGGGGGGGGGGGGGGGGGGGGGGGGGGGGGGGGGGGGGGGGGGGGGGGGGGGGGGGGGGGGGGGGGGGGGGGGGGGGGGGGGGGGGGGGGGGGGGGGGGGGGGGGGGGGGGGGGGGGGGGGGGGGGGGGGGGGGGGGGDGGFGGGFGFGGGGGGCFGGGFGGGGGGGGGFFFFFFFFFFFFFFFFFFFFFC@FFFFFFFFFFFFFFFFFFFFFF(=AEFEEFFFDFFFF>BFFF>>983:1><B7?BFF?FFF>>;BFF:03411498:)
@M04999:289:000000000-L3R54:1:1101:21540:12893 2:N:0:433
CGGACTACAAGGGTATCTAATCCTGTTTGCTCCCCACGCTTTCGCATCTCAGCGTCAGTATCTGTCCAGAAGGCCGCCTTCGCCACCGGTATTCCTCCACATCTCTACGCATTTCACCGCTACACGTGGAATTCTACCTTCCTCTACAATACTCCAGATAACCAGTTTTAAGTGCAGTTCCCAGGTTGAGCCCGGGGCTTTCACACCTAACTTAATTATCCGCCTACATGCCCTTTACGCCCAGTCATTCCGATTAACGCTCGCACCCTCCGTATTACCGCGTCTGCTGTCACGGAGTTAC
+
CCC@C>EGFGGGGGGGGGFFGGGGGGGGGGGGGGGFGDGGGGGGG,CGFFGGFGGGGGGGGGGGFGFGGGGGGGGGDGGGGGGGGGGEEGGCFFGGGGGGGGGGGFFGGG:FEEGGGGGGGGGGGGFFGGGGGFGGGGDGGGGFCDGEFGGGGFFF8FGFGG8AFGGGGGGFDD?EFFFFFDDF+@CF?CFCGGD5DDGCAFFFA6DFF=BFEFFFFA19B9B=??=E?CB5:@@@EFDF;>;D884CCEF12603CE7;B604669?((-4:BB?FA9:>B(238<>0)..42(212:>)
@M04999:289:000000000-L3R54:1:1101:11747:12896 2:N:0:433
GGACTACCGGGGTATCTAATCCTGTTCGCTCCCCACGCTTTCGTCCATCAGCGTCAATCGGTATTTAGTAACCTGCCTTCGCAATCGGGGTTCTGTGTAATATCTATGCATTTCACCGCTACACTACACATTCCAGCTACTTCAATACTATTCAAGATTAACAGTATCAACGGCAGTTCTACAGTTAAGCTGCAGGTTTTCACCGCTGACTTATCAACCCGCCTACGGACCCTTTAAACCCAATGAATCCGGATAACGCTTGCATCCTCCGTATTCCCGCGGCTGCTTGCACGGAGTTAGC
+
CCCCCGFFFGGGEEGGGGGGGGCEGGGEGGGGGGGGGGGFFGGFGGGFGGGGGGGGFGGGGGEGGGCFGFGGGGGG<FGGGGGEECFEGGGGGGDFFGGGGGGGGGFFGFGGGGGGGGGGGGGGGGGGGGGGGGGGGGGGGGGGFFGGGGGGGGGAFGGGFFGGGGGGGGGG6CDGFFFGGGGGGGGGFCCGGGG>9;FFFFFFEFFFFDFECFFFFFFFF@FD?BFF?FFFFFECF4;A?6D:.9C<CE>62379=:9(3:08<AF7<<6(230))5,4;((((4)-8())(,(,-4AA6
@M04999:289:000000000-L3R54:1:1101:9819:12902 2:N:0:433
GCGACTACTAGGGTATCTAATCCTGTTCGCTCCCAACGCTTTCGTCCATCAGCGTCAATCGGTATTTAGTAACCTGCCTTCGCAATCGGGGTTCTGTGTAATATCTATGCATTTCACCGCTACACTACATATTCCAGCTACTTCAATACTATCCAAGATTAACAGTATCAACGGCAGTTCTACAGTTAAGCTGCAGGTTTTCACCGCTGACTTATCAACCTGCCTACTGACCCTTTAAACCAAATAATTCTGGATAACGCGCGCATCCTCCCTATTACCGCTGCTGCTGGCACGGACGTAC
+
A-C8,8@FGE,6CFGFC,C6,6,<C666@6CF+F,;6BF:,9CCG:BCC,C@FBBF@@,;96,:<,6C,CFAEGGFGCEFA,F,+,B6B+C++9CE,99,5C55C54C;?,CC,,:E<CE+@7EFGGGGGCA;4@FC8,@F83EGGFGG;AF,@@=,@==EFA8@==,3=3D>E>E9D+C?+==>3@:FF7CCD97F9FC??9;**<@@=B658A87AA@*<=DE4)*1*:>BB389@4?3(//748**9***0*).4(1((,,6;;())(((42464)42(-3:?<?F:1(,--2((--(
@M04999:289:000000000-L3R54:1:1101:28112:12945 2:N:0:433
CTGACTACCGGGGTATCTAATCCTGTTTGCTCCCCACGCTTTCGCATCTCAGCGTCAGTATCTGTCCAGAAGGCCGCCTTCGCCACCGGTATTCCTCCACATCTCTACGCATTTCACCGCTACACGTGGAATTCTACCTTCCTCTACAATACTCCAGATAACCAGTTTTGAGTGCAGTTCCCAGGTTGAGCCCGGGGCTTTCACACCTAACTTAATTATCCGCCTACATGCCCTTTACGCCCAGTCATTCCGATTAACGCTCGCACCCTCCGTATTACCGCGGCTGCTGGCACGGAGTT
+
CCCCCGGGGGGGGGGGGGGGGGGGGGGGGGGGGGGGGGGGGGFGGGGGGGGGGGGGGGGGGGGGGGGGGGGGGGGGGGGGGGGGGGGGGGGGGGGGGGGGGGGGGGGGGGGGGGGGGGGGGGGGGGGGGGGGGGGGGGGGGGGGGGGGGGGGGGGGGGGGGGGGGGGGGGGGGGFGFGFGGGGGGGGGGGGGGCGGGGGGFBFFFFFFFFFFFFFFFFFFF@D9?FF8?<@E@@D8CC@E>BFFFFFFFFFF<?F?AD11,(,(-9>BBFFFFFFF2AFFFB;BFFFFF0:(4?01,33
@M04999:289:000000000-L3R54:1:1101:4653:12956 2:N:0:433
TCAGACTACCGGGGTATCTAATCCTGTTTGCTCCCCACGCTTTCGCATCTCAGCGTCAGTATCTGTCCAGAAGGCCGCCTTCGCCACCGGTATTCCTCCACATCTCTACGCATTTCACCGCTACACGTGGAATTCTACCTTCCTCTACAATACTCCAGATAACCAGTTTTAAGTGCAATTCCCAGGTTGAGCCCGGGGCTTTCACACCTAACTTAATTATCCGCCTACATGCCCTTTACGCCCAGTCATTCCGATTAACGCTCGCACCCTCCGTATTACCGCGGCTGCTGGCACGGAGTTT
+
CCCCCGGGGGGGGGGGGGGGGGGGGGGGGGGGGGGGGGGGGGGGGGGEGGGGGGGGGGGGGGGGGGGGGGGGGGGGGGGGGGGGGGGGGGGDGGGGGGGGGGGGGGGGGGGGGGGGGGDGGGGGGGGGGGGGGGGGGGGGGGGGGGGGGGGGGGGGGGGGGGGGGGGGGGGGGGGGFGFGGGFGFGGGGFGGGGGGDDDGFFFFFFFFFFFFFCFFFAFFFC2BDF?F@CC@FDFFFFFF<B@D@FEFFFFFFFFFFF9?>?FFBFFFFFFFFFF?FFFF?FB((,384?:2132,4><:)
@M04999:289:000000000-L3R54:1:1101:28401:12967 2:N:0:433
GACTACTGGGGTATCTAATCCTGTTTGCTCCCCACGCTTTCGCATCTCAGCGTCAGTATCTGTCCAGAAGGCCGCCTTCGCCACCGGTATTCCTCCACATCTCTACGCATTTCACCGCTACACGTGGAATTCTACCTTCCTCTACAATACTCCAGATAACCAGTTTTAAGTGCAATTCCCAGGTTGAGCCCGGGGCTTTCACACCTAACTTAATTATCCGCCTACATGCCCTTTACGCCCAGTCATTCCGATTAACGCTCGCACCCTCCGTATTACCGCGGCTGCTGGCACGGAGTTAGCC
+
CCCCCGGGGGGGGGGGGGGGGGGGGGGGGGGGGGGCGGGGGGGGGGGGGGGGGGGGGGGGGGGGGGGGGGGGGGGGGGGGGGFGGGGGGGGGGGGGGGGGGGGGGGGGGGGGGGGGGGGGGGGGGGGGGGGGGFGGGGGGGGGGGGGGGGGGGGGFGGGGGGGGGGGGGGGGGGGGFGFGGCFGGGFGGGGGGGGDGGGGFFFFFFFFFEEB;F6FFFFDA@?FFEFFFED@BFFFDFFFD@FFFFEE3;@?@F3<@FFFFBFBB:?BF(,.124<6?>;;BB>::B:64?10(2:1<:93
@M04999:289:000000000-L3R54:1:1101:18896:12971 2:N:0:433
ACTCGGGTATCTAATCCTGTTCGCTCCCCACGCTTTCGTCCATCAGCGTCAATCGGTATTTAGTAACCTGCCTTCGCAATCGGGGTTCTGTGTAATATCTATGCATTTCACCGCTACACTACACATTCCAGCTACTTCAATACTATTCAAGATTAACAGTATCAACGGCAGTTCTACAGTTAAGCTGCAGGTTTTCACCGCTGACTTATCAACCCGCCTACGGACCCTTTAAACCCAATAAATCCGGATAACGCTCGCATCCTCCGTATTACCGCGGCTGCTGGCACGGAGTCAGCCGACC
+
CCCCCGGFEGGGGGGGGGFFGGGGGGCGGGGGGGGGGGGGGGGGFGGGGGGGDGFGGGGGGGGGGAGGGGGGGGGGG?FFGGEFGFDEGFGGG9AFFGGGGGGGGGGGGFGGEEGGGGGGGGGGGGGGGGGGGFGFFGGGGGGFFGGGCFGAF;EGGGGGGGGGGFECDCGGGGFGFFF@FGGGGGGGGGFEGGGGFGFGEA>?FFFFFFC=C559=5A@F>AF=9@F26;?/7B5?D()7>?FEB9;<F3)603?0@>?9?>D?;11:>9A20(3;>-1:>32::??>(4:(6<046;>1
@M04999:289:000000000-L3R54:1:1101:24134:13040 2:N:0:433
GGAGACTACTCGGGTATCTAATCCTGTTCGCTACCCATGCTTTCGAACCTCAGCGTCAGTTACAGACCAGAGAGCCGCCTTCGCCACTGGTGTTCTTCCATATATCTACGCATTCCACCGCTACACATGGAGTTCCACTCTCCTCTTCTGCACTCAAGAAAAACAGTTTCAGCTGCACTTCCCCGGTTAAGCCGAGGGCTTTCACAGCTGACTTGTTCTCCCGCCTGCGTTCGCTTTACGCCCAATAAATCCGGACAACGCTTGCCACCTACGTATTACCGCGGCTGCTGGCACGTAGTT
+
CCCCCGGGGGGGGGGGGGGGGGGGGGGGGGGGGGGGGGGGGGGGGGGGGGGGGGGGGGGFGGGGGGGGGGGGGGGGGGGGGGGGGGGGGGGGGGGGGGGGGGGGGGGGGGGGGGGGGGGGGGGGGGGFGGGGGGGGGGGGGGGGGGGGGGGGGCGG?EGGGGFGGGGGGGGGGGGGFGFGGGGGGGEGGGGGGGGGGDDGFFFFFFFFFFFFFFFFFFFFFFFFFFFFFFFFFFFFFFFFFFFF?DFFFEFFFFFFFF?BFF<BFFF?F?BFFFF>BBABFBFFFBF??FFFFFFF1?B4
@M04999:289:000000000-L3R54:1:1101:20666:13043 2:N:0:433
AGCTAGACTACAAGGGTATCTAATCCTGTTTGCTCCCCACGCTTTCGCATCTCAGCGTCAGTATCTGTCCAGAAGGCCGCCTTCGCCACCGGTCTTCCTCCACATCTCTACGCATTTCACCGCTACACGTGGAATTCTACCTTCCTCTACAATACTCCAGTTAACCAGTTTTAAGTGCAATTCCTAGGTTGAGCCCGGGGCTTTCACACCTAACTTAATTATCCGCCTACATGCCCTTTACGCCCAGTCATTCCGATTAACGCTCGCACCCTCCGTATTACCGCGGCTGCTGGCACGGAGT
+
6CC?,;CEDFGGDFD@EFFFGEFFCEAEFFGCFGGF@FAFGGGGFFGG@FCCE@FFGGCGGGGGAF@EFGAEFCFFFFEGGGCG<:C:BFEG:+7A@C?FFEF@8FEFGGED@GEGFGFGGGGGGGFGGDA?@9EEDDDF=FFGGFGGDGG8@=FF9,@D,3@FC88DAF8DFG7=<D?DF7@D,@@FCGGCEF79C7;>9@AFAAFC@ADFEFFCB8=<694652@@DDEE<=3(7336424:@;DF@@E56?;(4?2))/(-12;;49:B026(,(8<A2((316,33?>?:(.-((,-
@M04999:289:000000000-L3R54:1:1101:26915:13056 2:N:0:433
GACTACTCGGGTATCTAATCCTGTTCGCTACCCATGCTTTCGAGCCTCAGCGTCAGTAACAGACCAGAGAGCCGCCTTCGCCACTGGTGTTCTTCCATATATCTACGCATTTCACCGCTACACATGGAGTTCCACTCTCCTCTTCTGCACTCAAGTCTCTCAGTTTCCGATGCTCTTCCTCAGTTAAGCTGAGGGCTTTCACATTCAGACTTAAAATACCGCCTGCGCTCCCTTTACGCCCAATAAATCCGGACAACGCTTGCCACCTCCGTATTACCGCGGCTGCTGGCACGGAGTTTGC
+
9@CC@EEG;FCC@EFA<E@DEFFGA<C:@CC@CEF<F@CFFEGCBEGGFFGGCCECEFCF9AC6FGGC,,B@FBCFCCEDGGE7B<=F,AF99FDF9FEFG9FG9?=F=,@FC<@,@FFC@98,A9:5=FEFGDGAFGGG84@DB=AFF8AE8,=FG8@D@8@EEFEC=EC=EE92:B+=FGDFFDFF82,@1:CDDFGC@C+9;BF6A))*:<9A*49854>>4>B>@29>BEFFFFD?=D(6;)9)546929((,467;18:6<<7(4(4(,4)6-,4>99>0(4:(21<0(((44)64
@M04999:289:000000000-L3R54:1:1101:25357:13065 2:N:0:433
GACTACCAGGGTATCTAATCCTGTTCGCTCCCCACGCTTTCGTCCATCAGCGTCAATCGGTATTTAGTAACCTGCCTTCGCAATCGGGGTTCTGTGTAATATCTATGCATTTCACCGCTACACTACACATTCCAGCTACTTCAATACTATTCAAGATTAACAGTATCAACGGCAGTTCTACAGTTAAGCTGCAGGTTTTCACCGCTGACTTATCAACCCGCCTACGGACCCTTTAAACCCAATAAATCCGGATAACGCTCGCATCCTCCGTATTACCGCGGCTGCTGGCACGGAGTTAGCC
+
CCCCCGGGGGFGGGGGGGGGGGGGGGGGGGGGGFGGGGGGGGGGGGGGFGCFGGGGGGGGGGGDFGGGGGGGGGGF?FGGGEGGGGGGGGEGGGGGGG9FGGGFGGGGGFGGGGFGGGGGGGGGGGGGGGGGAGFGGGGGGGGGGGGGGGGGGCD8FGGGGGGGGGGGFGGGGGGGFGFGGFGGGGGGGGFGGGGGGGGGFFFFEFFFFFFFFFFFFFFF>A>AD@2@FFFFF==E:==EFFD@A9EEE09;?DFFF>D@FFBFBBFF<24?<:>F<?B0,39>FF?,244:6126<<A<8
@M04999:289:000000000-L3R54:1:1101:7996:13080 2:N:0:433
TGTCGACTACAAGGGTATCTAATCCTGTTCGCTCCCCACGCTTTCGTCCATCAGCGTCAATCGGTATTTAGCAACCTGCCTTCGCAATCGGGGTTCTGTGTAATATCTATGCATTTCACCGCTACACTACACATTCCAGCTACTTCAATACTATTCAAGATTAACAGTATCAACGGCAGTTCTACAGTTAAGCTGCAGGTTTTCACCGCTGACTTATCAACCCGCCTACGGACCCTTTAAACCCAATAAATCCGGATAACGCTCGCATCCTCCGTATTACCGCGGCTGCTGGCACGGAGTT
+
CCCCCGGGGGGGGGGGGGGGGGGGGGGGGGGGGGGGGGGGGGGGGGGGGGGGGGGGGGGGGGGGGGGGGGGGGGGGGGGGGGGGGGGGGGGGGGGGGGGGGGGGGGGGGGGGGGGGGGGGGGGGGGGGGGGGGGGGFGGGGGGGGGGFGGGGGFGGGGGGGGGGGGGGGGGGGGGGFGFGGGGGGGGGGGFGGGGGGGGGFFFFFFFFFAF=FFFFFFFFFFFFBFFFFFFFFFFFFFFFF<3@FFDFFFFFEFFDFFE@?BF:BFFFFFFFFB?:??BFA:BF>>;B?70(14<<47>F8
@M04999:289:000000000-L3R54:1:1101:13215:13082 2:N:0:433
GACTACTCGGGTATCTAATCCTGTTTGCTCCCCACGCTTTCGCATCTCAGCGTCAGTATCTGTCCAGAAGGCCGCCTTCGCCACCGGTATTCCTCCACATCTCTACGCATTTCACCGCTACACGTGGAATTCTACCTTCCTCTACAATACTCCAGATAACCAGTTTTAAGTGCAATTCCCAGGTTGAGCCCGGGGCTTTCACACCTAACTTAATTATCCGCCTACATGCCCTTTACGCCCAGTCATTCCGATTAACGCTCGCACCCTCCGTATTACCGCGGCTGCTGGCACGGATTTAGCC
+
CCCCCGGGGGGGGGGGGGGGGGGGGGGGGGGGGGGGGGGGGGGGGGGGGGGGGGGGGGGGGGGGGGGGGGGGGGGGGGGGGGGGGGGGGGGGGGGGGGGGGGGGGGGGDGGGGGGGGGGGGGGGGGGGGGGGGGGGGGGGGGGGGGGGGGGGGGGGGGGGGGGGGGGGGGGGGGGGFGFGGGFGGGGGGGGGGGGGGGGGFFFFFFFFFFFFFFBFFFFFFDFDFEFFFFB@DFEFFFFA;@;<<C<CEE?@DFFEFFF?F69B><:?FBFFFFFFFBFF9>FF??:(4(58(((4<<9A3
@M04999:289:000000000-L3R54:1:1101:5449:13091 2:N:0:433
TGTTGACTACTGGGGTATCTAATCCTGTTCGCTCCCCACGCTTTCGCTCCTCAGCGTCAGTGACGGCCCAGAGACCTGCCTTCGCCATCGGTGTTCTTCCCGATATCTACACATTCCACCGTTACACCGGGAATTCCAGTCTCCCCTACCGCACTCCAGTCCGCCCGTACCCGGCGCCGATCCACCGTTAAGCGATGGACTTTCACGCCAGACGCGACGAACCGCCTACGAGCTCTTTACGCCCAATAAATCCGGATAACGCTTGCACCCTACGTATTACCGCGGCTGCTGGCACGTAGTT
+
CCCCCGGGGGGGGGGGGGGGGGGGGGGGGGGGGGGGGGGGGGGGGGGGGGGGGGGGGGGGGGGGGGGGGGGGGGGGGGGGGGGGGGGGGGGGGGGGGGGGGGGGGGGGGGGGGGGGGGGGGGGGGGGGGGGGGGGGGGGGGGGGGGGGGGGGGGGGGGGGGGGGGGGGEGGGGGGGFGFDDGGGGGGGGGGGGGCFGGDFFFFFFF:FFFF?FDDD(<@FFFFFFF?BFFFB11?48A9FBFFFF1?FD>ADFFFFF?B?06?B0022112:0-:?)46>A0649>60:23(,..2(((-6
@M04999:289:000000000-L3R54:1:1101:11385:13099 2:N:0:433
GTGACTACTGGGGTATCTAATCCTGTTTGCTCCCCACGCTTTCGCATCTCAGCGTCAGTATCTGTCCAGAAGGCCGCCTTCGCCACCGGTATTCCTCCACATCTCTACGCATTTCACCGCTACACGTGGAATTCTACCTTCCTCTACAATACTCCAGATAACCAGTTTTAAGTGCAATTCCCAGGTTGAGCCCGGGGCTTTCACACCTAACTTAATTATCCGCCTACATGCCCTTTACGCCCAGTCATTCCGATTAACGCTCGCACCCTCCGTATTACCGCGGCTCCTGGCACGTATTTAT
+
CCCCCGGGGGGGGGGGGGGGGGGGGGGGGGGGGGGGGGGGGGGGGE@FGGGGGGGGGGGGGGGGGGGGGGGGGGGGGGGGGGGGGGGGGGGGGGGGGGGGGGGGGGGGGGGGGGGGGGGGGGGGGGGGGGGGGGGFGGGGGGGGGGGGGGGGGGGGGGGGGGFDGGGGGGGGGGGGFGFFGGGGGGFGFFGGCGECDGDFFFFFFFFFFEFFEBAFECFCF?FF@9BB?*7BDF@@3C?FFF<@FFFE5CC8<;@;;C@914,16>9:6?61<<::2<A(1(391(4:)50(3:2().)5)
@M04999:289:000000000-L3R54:1:1101:23925:13109 2:N:0:433
GGGGAGACTACTCGGGTATCTAATCCTGTTTGCTCCCCACGCTTTCGCATCTCAGCGTCAGTATCTGTCCAGAAGGCCGCCTTCGCCACCGGTATTCCTCCACATCTCTACGCATTTCACCGCTACACGTGGAATTCTACCTTCCTCCACAATACTCCAGATAACCAGTTTTAAGTGCAATTCCCAGGTTGAGCCCGGGGCTTTCACACCTAACTTAATTATCCGCCTACATGCCCTTTACGCCCAGTCATTCCGATTAACGCTCGCACCCTCCGTATTACCGCGGCTGCTGGCACGGCGT
+
CCCCCGGGGGGGGGGGGGGGGGGGGGGGGGGGGGGGGGGGGGGGGGGGGGGGGGGGGGGGGGGGGGGGGGGGGGGGGGGGGGGGGGGGEGGGGGGGGGGFGGGGGGGGGGGGGGGGGGGGGGGGGGGGGGGGGGFGGGGGFGGGGGGGGGDFGGGGFGGGGGGGGGGFGGGGGGGGFGFFGGGGGGGGGFGGGGGGGD5CEAFFFFFFFFFFFFFFFFCCFEFFFFFFFFF?EEFFFFE+9?@>@@;4=9CEF?;182<DA02?:999>BF??BFB?::<DB?>F966>BF008(331(((
@M04999:289:000000000-L3R54:1:1101:11006:13144 2:N:0:433
GCGACTACTAGGGTATCTAATCCTGTTCGCTCCCCACGCTTTCGTCCATCAGCGTCAATCGGTATTTAGTAACCTGCCTTCGCAATCGGGGTTCTGTGTAATATCTATGCATTTCACCGCTACACTACACATTCCAGCTACTTCAGTACTATTCAAGATTAACAGTATCAACGGCAGTTCTACAGTTAAGCTGCAGGTTTTCACCGCTGACTTATCAACCCGCCTACGGACCCTTTAAACCCAATAAATCCGGATAACGCTCGCATCCTCCGTATTACCGTGGCTGCTGGCACGGAGTTAC
+
CCCCCGGGGGGGGGFGGGDFGGGGGGGGGGGGGGGGGGGGGGGGEEGGGGGGGGGGG>EFGGFGGFFGGGFGGFGGGGCFFGDFGGGGGGGGGGGGGGGGDGGGGGGGGAGGGFGGGGGGGGGGGGGGGGGGGGGGGGG99DFFGFGFFFGFFGDGFDGGGGGGGGGGGGGGGE8EDDFFFGGGGGGCCFFGGGFG9CDCFFAF8?DF5AFCEFFFFFFF429BAFFF5(5@@FDBEECF@08/()7EEFE672;D9ED@FFFB>?B?7<?>?07:)6<2(4,4:61:>(4:>1>69314.
@M04999:289:000000000-L3R54:1:1101:8269:13167 2:N:0:433
AGACTACTCGGGTATCTAATCCTGTTTGCTCCCCACGCTTTCGCATCTCAGCGTCAGTATCTGTCCAGAAGGCCGCCTTCGCCACCGGTATTCCTCCACATCTCTACGCATTTCACCGCTACACGTGGAATTCTACCTTCCTCTACAATACTCTAGTTAACCAGTTTTAAGTGCAATTCCTAGGTTGAGCCCAGGGCTTTCACACCTAACTTAATTATCCGCCTACATGCCCTTTACGCCCAGTCATTCCGATTAACGCTCGCACCCTCCGTATTACCGCGGCTGCTGGCACGGAGTTAGC
+
CCCCCGGGGGGGGGGGGGGGGGGGGGGGGGGGGGGGGGGGGGGGGGGGGGGGGGGGGGGGGGGGGGGGGGFGGGGGGGGGGGGGGGGGGGGGGGGGGGGGGGGGGGGGGGGGGGGGGGGGGGGGGGGGGGGFGGGGGGGGGGGGGGGGGGGGGGGGGGFGGGGGGGGGGGGGGGGGFGFGGGGGGGGGGGGGGGGDD?GGFFFFFFFFFFFFFFFFFFFFDBFFFFFFFEEF@FFFFFFDBDFE@FFCEFE<FFFFF;;FF@FF@>?<B?FFBF?ABB(9;>9>;BFDBF?F?7(437AA6
@M04999:289:000000000-L3R54:1:1101:10812:13172 2:N:0:433
TATGACTACTAGGGTATCTAATCCTGTTTGCTCCCCACGCTTTCGCATCTCAGCGTCAGTATCTGTCCAGAAGGCCGCCTTCGCCACCGGTATTCCTCCACATCTCTACGCATTTCACCGCTACACGTGGAATTCTACCTTCCTCTACAATACTCCAGATAACCAGTTTTAAGTGCAGTTCCCAGGTTGAGCCCGGGGCTTTCACACCTAACTTAATTATCCGCCTACATGCCCTTTACGCCCAGTCATTCCGATTAACGCTCGCACCCTCCGTATTACCGCGGCTGCTGGCACGGAGTT
+
CCCCCGGGGGGGGGGGGGGGGGGGGGGGGGGGGGGGGGGGGGGGGGGGGGGGGGGGGGGGGGGGGGGGGGGGGGGGGGDGGGGGGGGGGGGGGGGGGGGGGGGGGGGGGGGGGGGGGGGGGGGGGGGGGGGGGGGGGGGGGGGGGGGGGGGGGGGGGGGGGGGGGGGGGGGGGGGGFGFGGGGGGGGGGGGGGGGGGCCGFFFFFFFDBF@DFFFFFCFFFE5=@?===EFFFFFFF933;;>0,6<EEF<55?DFFE<(63:91,99::F<(,(8:4A<6>FFF>B648?F?B2(((4:
@M04999:289:000000000-L3R54:1:1101:18996:13172 2:N:0:433
GACTACTGGGGTATCTAATCCTGTTCGCTACCCATGCTTTCGAACCTCAGCGTCAGTTACAGACCAGAGAGCCGCCTTCGCCACTGGTGTTCTTCCATATATCTACGCATTCCACCGCTACACATGGAGTTCCACTCTCCTCTTCTGCACTCAAGAAAAACAGTTTCAGCTGCGCTTCCCCGGTTAAGCCGAGGGCTTTCACAGCTGACTTGTTCTCCCGCCTGCGTTCGCTTTACGCCCAATAAATCCGGACAACGCTTGCCACCTACGTATTACCGCGGCTGCTGGCACGTAGTTAGCC
+
CCCCCGGFGGGGGGGGGGGGGGGGGGGGGGGGGGGGGGGGGGGGGGGGGGGGGGGGGGGGGGGGGGGGGGGGGGGGGGGGGGGGGGGGGGGGGGGGGGGGGGGGGGGGGGGGGGGFGGGGGGGG:FGEGGGGGGGGGGGGGGGGGGGGGGGGGGGGGGGGGGGGGGGGGGGGGGGGFGFGGGGGGGEGGGGGGGCGGGGGFFFBFFFFFFEEFFF=?FF@FFFDBF@FFFBFDD<EDFFEFFFFFFE>?99?>F?039<??:?BFFB0?FB?ABBFFFF;0;>>B722:7>??BBB<)<A>
@M04999:289:000000000-L3R54:1:1101:8206:13197 2:N:0:433
TTAGACTACACGGGTATCTAATCCTGTTCGCTCCCCACGCTTTCGTCCATCAGCGTCAATCGGTATTTAGTAACCTGCCTTCGCAATCGGGGTTCTGTGTAATATCTATGCATTTCACCGCTACACTACACATTCCAGCTACTTCAATACTATTCAAGATTAACAGTATCAACGGCAGTTCTACAGTTAAGCTGCAGGTTTTCACCGCTGACTTATCAACCCGCCTACGGACCCTTTAAACCCAATAAATCCGGATAACGCTCGCATCCTCCGTATTACCGCGGCTGCTGGCACGGAGTT
+
CCCCCGGGGGGGGGGGGGGGGGGGGGGGGGGGGGGGGGGGGGGGGGGGGGGGGGGGGGGGGGGGGGGGGGGGGGGGGGGGGGGGGGGGGGGGGGGGGGGGGGGGGGGGGGGGGGGGGGGGGGGGGGGGGGGGGGGGGGGFGGGGGGGFFGGGGEFGGGGGGGGGGGGGGGGGGGGGEDDFGGGGGGFGGGGGGGGGGGCCFAFFFAEFFFFF4BFFEFFF4<=A2@@=@=@F@DFDEE<FFD<DD;@FFEF81>FFFFFD>BFF06:>0?FFB?F?B9AF2790919642:613:12(4(
@M04999:289:000000000-L3R54:1:1101:15199:13201 2:N:0:433
GACTACCAGGGTATCTAATCCTGTTTGCTCCCCACGCTTTCGCATCTCAGCGTCAGTATCTGTCCAGAAGGCCGCCTTCGCCACCGGTATTCCTCCACATCTCTACGCATTTCACCGCTACACGTGGAATTCTACCTTCCTCTACAATACTCCAGATAACCAGTTTTAAGTGCAATTCCCAGGTTGAGCCCGGGGCTTTCACACCTAACTTAATTATCCGCCTACATGCCCTTTACGCCCAGTCATTCCGATTAACGCTCGCACCCTCCGTATTACCGCGGCTGCTGGCACGGAGTTAGCC
+
CCCCCGGGGGGGGGGGGGGGGGGGGGGGGGGGGGGDGGGGGGGGGGGGGGGGGGGGGDGGGGGGGGGGGGGGGGGGGGGGGGGGGGGGGGGGGGGGGGGGGGGGGGGGGGGGGGGGGGGGGGGGGGGGCGGGGGGGGGGGGGGGGGGGGGGGGGGFGGGGGGGGGGGGGGGGGGFGFG7FGGGGGGGGGGGGDGGDGGGGFFFFEFFFFFFFFFFFFFFFFFFFFFFFEEFFFFFF?@9DFFFFFFECC@6@F??EFFF;>FFFBFFFBB:1??FAFF;01(996?7:?(88>6>:?2)2.
@M04999:289:000000000-L3R54:1:1101:1736:13209 2:N:0:433
GGGACTACCGGGGTATCTAATCCTGTTCGCTCCCCACGCTTTCGTCCATCAGCGTCAATCGGTATTTAGTAACCTGCCTTCGCAATCGGGGTTCTGTGTAATATCTATGCATTTCACCGCTACACTACACATTCCAGCTACTTCAATACTATTCAAGATTAACAGTATCAACGGCAGTTCTACAGTTAAGCTGCAGGTTTTCACCGCTGACTTATCAACCCGCCTACGGACCCTTTAAACCCAATAAATCCGGATAACGCTCGCATCCTCCGTATTACCGCGGCTGCTGGCACGGAGTTAC
+
CCCCCGGGFGGGEGGGGGFGFGGGGCGGGGGGGGGFGGDGGGGGCFEGGGGG?FCGGGGGGGGFFGGGGGGD9FFFGD<FGGGDGEFFGGG=FGGGGGGGGGGGGGGGGGFDECFGGGGGGGGGGGGGGEEFCFGGFGGDGGGGGGGGGGGGEFFDEFGEFFFGGCFGGGGGGGGGBDAGGGGGFGGGGGGGG?GGGGFGFFFFFEFFFFFBEFFAAFF2>@(>9@>@=@9@DFFE<CFFF@1:;;ACEC(:>?DFFFB;??>F9<7?FA(,8<:?).6<>11123<:?:F?FF0(4:7))
@M04999:289:000000000-L3R54:1:1101:12871:13218 2:N:0:433
CTGACTACTCGGGTATCTAATCCTGTTTGCTCCCCACGCTTTCGCATCTCAGCGTCAGTATCTGTCCAGAAGGCCGCCTTCGCCACCGGTATTCCTCCACATCTCTACGCATTTCACCGCTACACGTGGAATTCTACCTTCCTCTACAATACTCCAGATAACCAGTTTTAAGTGCAGTTCCCAGGTTGAGCCCGGGGCTTTCACACCTAACTTAATTATCCGCCTACATGCCCTTTACGCCCAGTCATTCCGATTAACGCTCGCACCCTCCGTATTACCGCGGCTGCTGGCACGGAGTT
+
CCCCCGGGGGGGGGGGGGGGGGGGGGGGGGGGGGGGGGGGGGGGGGEEGGGGGGGGGGGGGGGGGGGGGGGGGGGGGGGGGGGGGGGGGGGGGGGGGGGGGGGGGGGGGGGGGGGGGGGGGGGGGGGGGGGGGGGGGGGGGGGGGGGFGGGGGGGGGGGGGGGGGGGGGGGCFGFGFGFGGGGGFGGGGGGGGGGGGGGGFFFFFF>FFBDFFFFFFFFFFDFFFFFFFEEF=;=;CE;EFFDFEFFFFFFFFFFFFF61?BBFFFFFFF?B3<:?>AA0((4>1>FF):?B?(7>(,,
@M04999:289:000000000-L3R54:1:1101:17265:13219 2:N:0:433
ACTGACTACACGGGTATCTAATCCTGTTCGCTACCCATGCTTTCGAACCTCAGCGTCAGTTACAGACCAGAGAGCCGCCTTCGCCACTGGTGTTCTTCCATATATCTACGCATTCCACCGCTACACATGGAGTTCCACTCTCCTCTTCTGCACTCAAGAAAAACAGTTTCAGCTGCACTTCCCCGGTTAAGCCGAGGGCTTTCACAGCTGACTTGTTCTCCCGCCTGCGTTCGCTTTACGCCCAATAAATCCGGACAACGCTTGCCACCTACGTATTACCGCGGCTGCTGGCACGTAGTT
+
CCCCCGGGGGGGGGGGGGGGGGGGGGGGGGGGGGGGGGGGGGGGG<EFGGGGGGGGGGGGGGGGGGGGGGGGGGGGGGGGGGGGGGGGGGGGGGGGGGGGGGGGGGGGGGGGGGGGGGGGGGGGGGG=FCFGGGGGGGGGGGGGGGGGGFGGGGGGDGGGGGGGGGGGGGGGGGGGFGFGGGGGGGGGGGGGGEDGGGGGFFFFFFFFF@EFEF8BEFFFABBFFFFFFFFFFFD<D<EFFFFFFFFFFFFFB>FFBBFFFFFFFFFFFF488?26:AAA(79966;BF>0??F0((.8A
@M04999:289:000000000-L3R54:1:1101:25534:13234 2:N:0:433
GACTACTCGGGTATCTAATCCTGTTCGCTCCCCACGCTTTCGTCCATCAGCGTCAATCGGTATTTAGTAACCTGCCTTCGCAATCGGGGTTCTGTGTAATATCTATGCATTTCACCGCTACACTACACATTCCAGCTACTTCAATACTATTCAAGATTAACAGTATCAACGGCAGTTCTACAGTTAAGCTGCAGGTTTTCACCGCTGACTTATCAACCCGCCTACGGACCCTTTAAACCCAATAAATCCGGATAACGCTCGCATCCTCCGTATTACCGCGGCTGCTGGCACGGAGTTAGCC
+
CCCCCGGGGDGGGGGGG9FFGGGFGGFGGGGGGGGGGFGGGGGGG,EFGCGDGGGEGGGGGGGGGFGGGGGGGGGGGGGG>FFGGGGGGGGGGGGGGFEFGGGGG<EFGFFGGGGGGGGGGFFGGGGGGGGGGFGGGGGGGGGFDGGGGGGGGGGGGGFEFGGGGGGGGDEEEEDFF9FGGGGGGGGDCFGGGG6;CGGFFAFFEDDED@E7ECFFFFDFFFF9=9@2:=@FF=C<=EFFFF;EEC<?;>30;?AFD17<>B>?BFDFFF?6::ADA6999926?>7(387:1>(8(65<:
@M04999:289:000000000-L3R54:1:1101:19131:13245 2:N:0:433
GCGACTACCGGGGTATCTAATCCTGTTCGCTACCCACGCTTTCGAGCCTCAGCGTCAGTTACTAGCCAGTCAGCCGCCTTCGCCACTGATGTTCTTCCATATATCTACGCATTTCACCGCTACACATGGAGTTCCACTGACCTCTCTAGCACTCAAGTCTTACAGTTTCTGATGCACGTCCATAGTTGAGCTATGACCTTTCACATCAGACTTATTAGACCGCCTGCGCTCCCTTTACGCCCAATAAATCCGGACAACGCTTGCCACCTACGTATTACCGCGGCTGCTGGCACGTAGTTAC
+
CCCCCGGGGGGGGGGGGGGGGGGGGGGGGGGGGGGGGGGGGGGGGGGCFGGGGGGGGGGGGGGGGGGGGGGGGGGGGGGGGGGGEGGGDFGGGGGFGFGGGGGGGGGGGGGGGGGGGGGGGGGGGFFG?CFFFFF;DFGGGFGGGGGGGFGGGGGGE=DGGGGGGFFGGGGGGGGGFGFGDGGGCFGGEFEGGGGGGGGGFFFFFFFFE=5@EFFFFFC@FBFFDDFFFFFFFF:B4>(8>BD((5A;CEF>B?>B6(49B64<FFFFF>?<<>BBBF<<9;99(46B?(112:?B0<24)
@M04999:289:000000000-L3R54:1:1101:11012:13265 2:N:0:433
CAAGGACTACTGGGGTATCTAATCCCGTTTGCTCCCCACGCTTTCGCATCTCAGCGTCAGTATCTGTCCAGAAGGCCGCCTTCGCCACCGGTATTCCTCCACATCTCTACGCATTTCACCGCTACACGTGGAATTCTACCTTCCTCTACAATACTCCAGATAGCCAGTTTTAAGTGCAGTTCCCAGGTTGAGCCCGGGGCTTTCACACCTAACTTAATTATCCGCCTACATGCCCTTTACGCCCAGTCATTCCGATTAACGCTCGCACCCTCCGTATTACCGCGGCTGCTGGCACGGAGTT
+
CCCCCGGGGGGGGGGGGGGGGGGGGGGGGGGGGGGGGGGGGGGGGGGGGGGGGGGGGGGGGGGGGGGGGGGGGGGGGGGGGGGGGGGGGGGGGGGGGGGGGGGGGGGGGGGGGGGGGGGGGGGGGGGGGGGGGGGGGGGGGGGGGGGGGGGGGGGGGGGGGGGGGGGGG8EDGGGGFGFGGGGGGGGGGGGGGGGDDGGGFFFFFFFFAFEFFFFFFFFFFFFFFFDFFFFF@;@EFFCFFD@FF;E@AC?EEFFD01;A?;B:6>B>>BFFBBF?BFFF<062;;101::BF08:7>B:4
@M04999:289:000000000-L3R54:1:1101:20280:13304 2:N:0:433
TGGACTACTGGGGTATCTAATCCTGTTTGCTCCCCACGCTTTCGCATCTCAGCGTCAGTATCTGTCCAGAAGGCCGCCTTCGCCACCGGTATTCCTCCACATCTCTACGCATTTCACCGCTACACGTGGAATTCTACCTTCCTCTACAATACTCCAGATAACCAGTTTTAAGTGCAGTTCCCAGGTTGAGCCCGGGGCTTTCACACCTAACTTAATTATCCGCCTACATGCCCTTTACGCCCAGTCATTCCGATTAACGCTCGCACCCTCCGTATTACCGCGGCTGCTGGCACGGAGTT
+
CCCCCGGGGGGGGGGGGGGGGGGGGGGGGGGGCGGGGGGGGGGGGGGGGGGGGGGGGGGGGGGGGGGGGGGGGGGGGGGGGGGGGGGGGGGGGGGGGGGGGGGGGGGGGGGGGGGGGGGGGGGGGGGGGCGGGGGGGGGGGGGGGGGGGGGGGGGGGGGGGGGGGGGGGGGGG=FGFGFGGGGGGGGGGGGGGGGGGGGGFFFFFFEFFFFFFFFFEFFFBDBDFFD=EFFFFF8@<EFFFF@6;@AF9636<?@DFE6;FFFFFF4:8:BBFB:BFFBBF909>90:BFFFFF9>(40
@M04999:289:000000000-L3R54:1:1101:16860:13305 2:N:0:433
ATGACTACTAGGGTATCTAATCCTGTTCGCTCCCCACGCTTTCGTCCATCAGCGTCAATCGGTATTTAGTAACCTGCCTTCGCAATCGGGGATCTGTGTAATATCTATGCATTTCACCGCTACACTACACATTCCAGCTACTTCAATACTATTCAAGATTAACAGTATCAACGGCAGTTCTACAGTTAAGCTGCAGGTTTTCACCGCTGACTTATCAACCCGCCTACGGACCCTTTAAACCCAATAAATCCGGATAACGCTCGCATCCTCCGTATTACCGCGGCTGCTGGCACGGAGTT
+
CCCCCGGGGGGGGGGGGGGGGGGGGGGGGGGGGGGGGGGGGGGGGGGGGGGGGGGGGGGGGGGGGGGGGGGGGGGGGGGGGGGGEGGGGGGGDFGGGGGGGGGGGGGGGGGGGGGGGGGGGGGGGGGGGGGGGGGGGGGGGGGGGGGGGGGGGGGGGGGGGGGGGGGGGGGGGGGGFGFGGGGGGGGGGGGGGGGGGFGGFFFFFFDFFBFFFFFCEFF5AFFFFFFFF?2=>DBEEECFDFFFFF@EFEEFBDFF3;@9DFFFFBF??B03:B0:2)9?;>FFFF?BB0???:;;7:B
@M04999:289:000000000-L3R54:1:1101:25340:13340 2:N:0:433
CAGACTACTCGGGTATCTAATCCTGTTTGCTCCCCACGCTTTCGCATCTCAGCGTCAGTATCTGTCCAGAAGGCCGCCTTCGCCACCGGTATTCCTCCACATCTCTACGCATTTCACCGCTACACGTGGAATTCTACCTTCCTCTACAATACTCCAGATAACCAGTTTTAAGTGCAATTCCCAGGTTGAGCCCGGGGCTTTCACACCTAACTTAATTATCCGCCTACATGCCCTTTACGCCCAGTCATTCCGATTAACGCTCGCACCCTCCGTATTACCGCGGCTGCTGGCACGGAGTT
+
CCCCCGGGGGGGGGGGGGGGGGGGGGGGGGGGGGGGGGGGGGGGGGGGGGGGGGGGGGGGGGGGGGGGGGGGGGGGGGGGGGGGGGGGGGGGGGGGGGGGGGGGGGGGGGGGGGGGGGGGGGGGGGGGGGGGGGGGGGGGGFGGGGGGGGGGGGGGGGGGGGGGGGGGGGGGGGGGFGFGGGGGGGGGGGGGGGGGGGGGFFFFFFEFFBFFFFFFFFFF=@DDD@DFFCEEF;3=FC;EFFFDFEFEEEEFFF?FFFDBFFF099>BFF<B?0:?FFA:;F,4>0(5??<07169(41
@M04999:289:000000000-L3R54:1:1101:23648:13379 2:N:0:433
TCGGACTACTAGGGTATCTAATCCTGTTTGCTACCCACGCTTTCGAGCATGAACGTCAGTGTTATCCCAGGAGGCTGCCTTCGCCATCGGTATTCCTCCACATCTCTACGCATTTCACTGCTACACGTGGAATTCTACCTCCCTCTGACACACTCTAGTTTGACAGTTTCAAATGCACGTCCCAAGTTGAGCTCGGGGATTTCACATCTGACTTATCTAACCGTCTGCGCTCGCTTTACGCCCAGTAATTCCGATTAACGCTCGCACCCTACGTATTACCGCCGCTGCTGGCACGTAGCTC
+
CCCCCGGFGFFFFGE<EFGGCE<FFGGDGFGGGF<FFFCFG@FGD@ABFFCFGGGGGGGCFFGGFFDDEFGGGEFFEEEFFGFCGEGGGGGGGGGGGGGGGGGGGEGF=B+CCEFECEFDGGGGGGGGGGG9CDFE;EGFG8AFGGDGFFGGGDC=9E4=EFFFA8=DGGGGFAFGCFFGGCDGGGF=:=D8@FGC7DDGFAFF9C?CE*>EEFFAEFAEFBA5AFB*:=))5=D=>E=55=(64;CFFFFF;02077>0>@F01909441:4(.:?A2>01(490,3822:720.3((6)
@M04999:289:000000000-L3R54:1:1101:6101:13398 2:N:0:433
CTAGGACTACCAGGGTATCTAATCCTGTTCGCTACCCTTGCTTTCGAGCCTCAGCGTCAGTAACAGACCAGAGAGCCGCCTTCGCCACTGGTGTTCTTCCATATATCTACGCATTTCACCGCTACACATGGAGTTCCACTCTCCTCTTCTGCACTCAAGTCTCTCAGTTTCCGATGCTCTTCCTCAGTTAAGCTGAGGGCTTTCACATTCAGACTTAAAAGACCGCCTGCGCTCCCTTTACGCCCAATAAATCCGGACAACGCTTGCCACCTACGTATTACCGCGGCTGCTGTCACGTAGT
+
CCCCCDGGGGGGGGGGGGGGGGGGGGGGGGGGGGGGGGGGGGFGGGGGGGGGGGGGGGGGGGGGGGGGGGGGGGGGGGGDGGGGGGGGGGGGGGGGGGGGGGGGGGGGGGGGGGGFGGGGGGGGGGGGDGGFGGGGFGGGGGGGGGGGGGGGGGGGGGGGGGGGGGGGGGGGGGGGFGBFGGGGGGGGGGDGFGGCFGGGFFFFFFFFFFFFFFFFEFAEFFFF=AFDBD=B@@>2@EEFE9@>BF;1;<CEEF@;09@DFFF??F??AFFF?F?F<BF<<A0901(46:??54444:?:4
@M04999:289:000000000-L3R54:1:1101:24654:13412 2:N:0:433
TGACTACAAGGGTATCTAATCCTGTTCGCTCCCCACGCTTTCGTCCATCAGCGTCAATCGGTATTTAGTAACCTGCCTTCGCAATCGGGGTTCTGTGTAATATCTATGCATTTCACCGCTACACTACACATTCCAGCTACTTCAATACTATTCAAGATTAACAGTATCAACGGCAGTTCTACAGTTAAGCTGCAGGTTTTCACCGCTGACTTATCAACCCGCCTACGGACCCTTTAAACCCAATAAATCCGGATAACGCTCGCATCCTCCGTATTACCGCGGCTGCTGGCACGGAGTTAGC
+
CCCCCGGGGGGGGGGGGGGGGGGGGGGGGGGGGGGGGGGGGGGGGGGGGGGGGGGGDGGGGGGGGGGGGGGGGGGGGGGGGGGEGGGGGGGGGGGGGGGGGGGGGGGGGGGGGGGGGGGGGGGGGGGGGGGGGGGGGGGGGGGGGGGGGGGGGFGGFGGGGGGGGGGGGGGGGGGGFGFGGGGGGGGFFGGGGGFGGGGGFFFFFFFFFFFFFFFFEFFAEFFDFFF@@BFFFFEFEFFF@<?FFFFFFEFB;@FFFFB;0;BBBBFFFBFF:<BFFF<B07276?DFFF?F:49>?:AF<
@M04999:289:000000000-L3R54:1:1101:12037:13421 2:N:0:433
CCGTGGACTACTAGGGTATCTAATCCTGTTCGCTCCCCACGCTTTCGTCCATCAGCGTCAATCGGTATTTAGTAACCTGCCTTCGCAATCGGGGTTCTGTGTAATATCTATGCATTTCACCGCTACACTACACATTCCAGCTACTTCAATACTATTCAAGATTAACAGTATCAACGGCAGTTCTACAGTTAAGCTGCAGGTTTTCACCGCTGACTTATCAACCCGCCTACGGACCCTTTAAACCCAATAAATCCGGATAACGCTCGCATCCTCCGTATTACCGCGGCTGCTGGCACGGAGT
+
CCCCCGGGGGGGGGGGGGGGGGGGGGGGGGGGGGGGGGGGGGGGGGGGGGGGGGGGGGGGGGGGGGGGGGGGGGGGGGGGGGGGGGGGGGGGGGGGGGGGGGGFGGGGGGGGGGGGGGGGGGGGGGGGGGGGGGGGGGGGGGGGGGGGGGGGGGGGGGGGGGGGGGGGGGGGGGGGFGEGGGGGGGGGGGGGGGGGGGGGFFFFFFFFFBFF=FFFFFFFFFFFFFFFFFF@@BFFFFFFFFED6@@DFFFFFFFB;0;EFFFF?;B>FFF>3?F:<:BAFF09;;;>BFF?0:1<<>;14
@M04999:289:000000000-L3R54:1:1101:4828:13425 2:N:0:433
GTGGGGACTACCGGGGTATCTAATCCTGTTTGCTCCCCACGCTTTCGCATCTCAGCGTCAGTATCTGTCCAGAAGGCCGCCTTCGCCACCGGTATTCCTCCACATCTCTACGCATTTCACCGCTACACGTGGAATTCTACCTTCCTCTACAATACTCTAGTTAACCAGTTTTAAGTGCAATTCCTAGGTTGAGCCCAGGGCTTTCACACCTAACTTAATTATCCGCCTACATGCCCTTTACGCCCAGTCATTCCGATTAACGCTCGCACCCTCCGTATTACCGCGGCTGCTGGCCCGGAAT
+
CCCCCGGGGGGGGGGGGGGGGGGGGGGGGGGGGGGGGGGGGGGGGGGGGGGGGGGGGGGGGGGGGGGGGGGGGGGGGGGGGGGGGGGGGGGGGGGGGGGGGGGGGGGGGGGGGGGGGGGGGGGGGGGGGGGD@GGGGGGGGGGGGGGGGGGGGGGGGGGGGFGGGGGGEEGGGGGGFGFGGGGGGGFGCFFGGGGGGGGGDFFFFFFFFFFFFFFFFFA8FE?EFFFFF@=ECE8;EFFFFFDFFD;EFFF?EEF6@6?EE<>?F(469;<13128:3?>BF<B>2>(7<0778((,7((,
@M04999:289:000000000-L3R54:1:1101:16372:13480 2:N:0:433
GACTACCAGGGTATCTAATCCTGTTTGCTCCCCACGCTTTCGCATCTCAGCGTCAGTATCTGTCCAGAAGGCCGCCTTCGCCACCGGTATTCCTCCACATCTCTACGCATTTCACCGCTACACGTGGAATTCTACCTTCCTCTACAATACTCCAGATAACCAGTTTTAAGTGCAATTCCCAGGTTGAGCCCGGGGCTTTCACACCTAACTTAATTATCCGCCTACATGCCCTTTACGCCCAGTCATTCCGATTAACGCTCGCACCCTCCGTATTACCGCGTCTGCTGGCACGGAGTTAGCC
+
CCCCCGGGGGGGGGGGGGGGGGGGGGGGGGGGGGGGGGGGGGGGGGGGGGGGGGGGGGGGGGGGGGGGGGGGGGGGGGGGGGGGGGGGGGGGGGGGGGGGGGGGGGGGGGGGGGGGGGGGGGGGGGGEGGGGGGGGGGGGGGGGGGGGGGGGGGGGGFFGGGGFGGGGGGGGGGGGFGFGGGGGGFGGGGGGGGGGGGGFAFFFFFFFFFFFFFFFFFFFFFFFFEFEFFFFFF=E1;BFDFFFAFEFFF0;<;CCDFFFFFFFFFFFFFBFFFFB>49>(4::<A?>?FB:B96B7>2::
@M04999:289:000000000-L3R54:1:1101:25336:13482 2:N:0:433
GATGACTACAGGGGTATCTAATCCTGTTTGCTACCCACGCTTTCGAGCATGAGCGTCAGTGTTATCCCAGGAGGCTGCCTTCGCCATCGGTATTCCTCCACATCTCTACGCATTTCACTGCTACACGTGGAATTCTACCTCCCTCTGACACACTCTAGTTAGACAGTTTCAAATGCACGTCCCAAGTTGAGCCCGGGGATTTCACATCTGACTTATCTAACCGTCTGCGCTCGCTTTACGCCCAGTAATTCCGATTAACGCTCGCCCCCTACGTATTACCGCGGCTGCTGGCCCGTAGTT
+
[truncated: 30,000,577 more chars]
