# Supplementary material for: Dynamics of the hindgut microbiota of the Japanese honey bees (Apis cerana japonica) throughout the overwintering period
Source: PeerJ. 2025 Oct 13;13:e20050. doi: 10.7717/peerj.20050 (PMC12530201; doi:10.7717/peerj.20050)
Supplement: Supplemental Information 51 [file peerj-13-20050-s051.gz › peerj-13-20050-s051]

@M04999:289:000000000-L3R54:1:1101:20635:1889 1:N:0:426
CCCCTACGGGCGGCTGCAGTGAGGAATATTGGACAATGGGTGAGAGCCTGATCCAGCCATCCCGCGTGAAGGACGACAGCCCTCTGGGTTTTAAACTTCTTTTGTATGGGAATAAACCACATTACGCGTAATGTTCTGAAGGTACCATACGAATAAGCATCGGCTAACTCCTTGCCATCAGCCGCGGTAATACGGAGGATGCGAGCGTTATCCGGATTTATTGGGTTTAAAGGGTCCGTAGGCGGGTTGATAAGTCAGCGTTTAAAACCTGCAGCTTAACTGTAGAACTTCCGTTGTTACT
+
CCCCCGGGGGGGGGGGGGGGGGGGGGGGGGGGGGGGGGGGGGGGGGGGGGGGGGGGGGGGGGGGGGG:77?8@C=:FC7C?CF,B,,<EEGGA=,AFFDGGGG9F,E?888,B=99?<,B,EE9F>FCG7+B8CDEGA9,<<F9<,,C,5@7<FCCC<,@<+*:C7:FFCF,@,53,,@9>CG8C5*4**?,?:7@87:?+****3/CE8CC;8**;CF?FF795CCD7***+*:7C7F5C*7/))8<))9*2*974*6:)7))***1-<(40)07B2*4:)6)-)))6)62,5>,(4)65
@M04999:289:000000000-L3R54:1:1101:23472:1944 1:N:0:426
TAGCCTACGGGAGGCTGCAGTGAGGAATATTGGACAATGGGTGAGAGCCTGATCCAGCCATCCCGCGTGAAGGACGACAGCCCTATGGGTTTTAAACTTCTTTTGTATGGGAATAAACCACATTACGCGTAATGTTCTGAAGGTACCATACGAATAAGCATCGGCTAACTCCGCGCCAGCAGCCGCGGTAATACGGAGGATGCGAGCGTTATCCGGATTTATTGGGTTTAAAGGGTCCGTAGGCGGGTTGATAAGTCAGCGGTGAAAACCTGCAGCTTAACTGTAGAACTGCCGTTGATAC
+
CCCCCGGGGGGGGGGGGGGGGGGGGGGGGGGGGGGGGGGGGGGGGGGGGGGGGGGGGGGGGGGGGGGGFEGGGGGGGGGDGGGGCFF8@FGGGFFFGGGGGGGGAFGGGCGCFGFF9EEEF@FFFGGGGFE7FAFFGGG9FFGF9A?AD,FFGGGGGAFCFFFCGFGGGGGF7++3@*@EGGGGGG>*>C*BFGG7CEG>CFDC5BEGGGGGCF5:=EGGFGGFF*CGG*07+CCFGGGGG::=5C3>BB@FF49@?B4?BFGF3*9=4>B?:56?@DFA>>A<>2263A?<?9:BB:B2)
@M04999:289:000000000-L3R54:1:1101:21750:1947 1:N:0:426
TCCTACGGGGGGCTGCAGTAGGGAATCTTCCACAATGGACGCAAGTCTGATGGAGCAACGCCGCGTGGATGAAGAAGGTCTTCGGATCGTAAAATCCTGTTGTTGAAGAAGAACGGTTGTGAGAGTAACTGCTCATAGCGTGACGGTAATCAACCAGAAAGTCACGGCTAACTACGTTCCAGCAGCCGCGTTAATACGTAGGTGGCAAGCGTTGTCCGGATTTATTGGGCGTAAAGGGAGCGCAGGCGGTCTTTTAAGTCTGAATGTGAAAGCCCTCAGCTTAACTGAGGAAGAGCATCGG
+
CCCCCGGGGGGGGGGGGGGGGGGGGGGGGGGGGGGGGGGGGGGGGFGGGGGGGGGGGGGGGGGGGGGGGGGGGGGGGFGGGGGF>:FGGGGF@EGGGGFGGFFGGFFCCFFCEGGGGGGGDFGGGGGGGGEFGGFGFFEGGGD<C7C:7FFGGGGGG*2,<CCCFGEEGEFFF7@*;*;@??GFGCE8??/?ECGFGFGC58CCF8CF5CCEGEEFECC5CCGDGG**:75D**1:CCCDG3@C:<5>>DDFGFFF)9FFFF*9@=?*)*-)2<35>6<?48426<622()12148)5>02
@M04999:289:000000000-L3R54:1:1101:21627:2056 1:N:0:426
GCCTACGGGTGGCAGCAGTGGGGAATTTTGGACAATGGGGGGAACCCTGATCCAGCCATGCCGCGTGTCTGAAGAAGGCCTTCGGGTTGTAAAGGACTTTTGTTAGGGAAGAAAAGCCGGGTGCTAATACCACCTGGTGCTGACGGTACCTAAAGAATAAGCACCGGCTAACTACGTGCCAGCAGCCGCGGTAATACGTAGGGTGCGAGCGTTAATCGGAATTACTGGGCGTAAAGCGAGCGCAGACGGTTAGATAAGTCAGATGTGAAATCCCCGAGCTCAACTTGGGACGTGCATTTG
+
CCCCCGGGGGGGGGGGGGGGGGGGGGGGGGGGGGGGGGGGGGGGGGGGGGGGGGGGGGGGGGGGGGGGGGGGGGGGGGGGGGGGGGGGGGGGGGGGGGGGGGGGGGGGGGGGGGGGGGGGGGDEFGGGGFGFGGGGGGGGGGGGGGGGGFGGGGGGGGGGGGGGGGGGGGGGGEG>FDFGGGGGGGGGEGDGGGGGGGGFGGGFEEGEGGECCEF+:=CEGGGGGGGGGFG5=DFGGGGGDGEGDDFED5<>546BFF/7@F=*6@BFFFAB7FFE>6>4:?BBFFFB06<FBB:099<A
@M04999:289:000000000-L3R54:1:1101:22691:2105 1:N:0:426
CCTACGGGTGGCAGCAGTGAGGAATATTGGACAATGGGTGAGAGCCTGATCCAGCCATCCCGCGTGAAGGACGACAGCCCTATGGGTTTTAAACTTCTTTTGTATGGGAATAAACCACATTACGCGTAATGTTCTGAAGGTACCATACGAATAAGCATCGGCTAACTCCGTGCCAGCAGCCGCGGTAATACGGAGGATGCGAGCGTTATCCGGATTTATTGGGTTTAAAGGGTCCGTAGGCGGGTTGATAAGTCAGCGGTGAAAACCTGCAGCTTAACTGTAGAACTGCCGTTGATACTGT
+
CCCCCGGGGGGGGGGGGGGGGGGGGGGGGGGGGGGGGGGGGGGGGGGGGGGGGGGGGGGGGGGGGGGGGGGGGGGGGGGGGGGGGGGGGGGGGGGGGGGGGGGGGGGGGGGGGGGGGGGGGGGGGGGGGGGGGGGGGGGGGGGGGGGGGGGGGGGGGGGGGGGGGGGGGGGGGGGGGGGGGGGGGGGGGGGGGGGGGGGGGGGGGGGGGGGGGGGGGGGGGGGGGCFGGGGGGGGGGGGGGGFGFDFF?FFFGFFFFFFFFFGFFFFFFFFFFFFFFFFFFFFFFFABBFBFFF?<<DBB:
@M04999:289:000000000-L3R54:1:1101:15529:2121 1:N:0:426
TTCCTACGGGGGGCTGCAGTAGGGAATCTTCCACAATGGACGCAAGTCTGATGGAGCAACGCCGCGTGAGTGAAGAAGGTTTTCGGATCGTAAAGCTCTGTTGTTGGTGAAGAAGGATAGGGGTAGTAACTGATTCTTATTTGACGGTAATCAACCAGAAAGTCACGGCTAACTACGTGCCAGCAGCCGCGGTAATACGTAGGTGGCAAGCGTTGTCCGGATTTATTGGGCGTAAAGCGAACGCAGGCGGGAGAACAAGTCAGCTGTGAAAGCCCTCGGCTTAACCGGGGAAGTGCAGCTG
+
CCCCCGFGGGGGDC7FGDFFDFGGGGFGGGGGGGGFGCFBGGGDGEGGG9??EFFCFGGGEFGCDG=BFGFDDFFFGGGCEGFFGG+@>FGGGGGGA:FCFFCF7FFGGG9FGGGF8DFEFGGEGGGEFF9F9AFFGFGFFFG9FFC<CGCFGGGGGGGGFGGGGGEEGGGGGGGGGGGGGG65@68FGC>EGGEFG+;2AFGGGFGGGCGG=C=CFGE=57*<CFCCFGFGCGGCFGGGGG>DFGFF>@B:D>>F?FFFFF7??F@?BFBF?FFFFB>?B90<DF9>;99<?7>26A0(.
@M04999:289:000000000-L3R54:1:1101:8338:2245 1:N:0:426
CCTACGGGGGGCTGCAGTGGGGAATATTGCACAATGGGGGAAACCCTGATGCAGCCATGCCGCGCGTATGAAGAAGGCCTTCGGGTTGTAAAGTACTTTCGGTGGTGAGGAAGTTGTGTGTATGAAAAGTGCATATAATTGACGTTAGCCACAGAAGAAGCACCGGCTAACTCCGTGCCAGCAGCCGCGGTAATACGGAGGGTGCGAGCGTTAATCGGAATGACTGGGCGTAAAGGGCATGTAGGCGGATGATTAAGTTAGGTGTGAAAGCCCCGGGCTCAACCTGGGAATAGCATTTAA
+
C@CCCCC@CBFC>:BF<FGFDGGGGGGGGGGEAFEFFFGECEDAF>EE<??BFD@FEEGGGGGG+@@>+FFGGFFFFFFCA<<<:F:FGGG;FGGGFGGGGG1FCCFFFF3<C<<@8=<BFAFCFC;CF<FGGG9CCDFFFGGE<FGEGFFG@ECFGGGF7:FFGDG8CFCGGFEC5>FFFEFGGGGEGGGGEGGGEECCGGCEGGGGGGGGGGGCGGDGFGC9?CCFEC)97>9:DCF*9:FDB4><3>@?C*98@=BF=F099:7=5@1:2)57>>F048:::?:<??F2<9A).4<>
@M04999:289:000000000-L3R54:1:1101:20257:2265 1:N:0:426
CTGCCTACGGGCGGCTGCAGTGGGGAATATTGCACAATGGGGGAAACCCTGATGCAGCCATGCCGCGTGTATGAAGAAGGCCTTCGGGTTGTAAAGTACTTTCGGTAATGAGGAAGGTGGTGTATCTAATAGGTGCATCAATTGACGTTAATTACAGAAGAAGCACCGGCTAACTCCGTGCCAGCAGCCGCGGTAATACGGAGGGTGCGAGCGTTAATCGGAATGACTGGGCGTAAAGGGCATGTAGGCGGATAATTAAGTTAGGTGTGAAAGCCCTGGGCTCAACCTAGGAATTGCACTT
+
CCCCCGGGGGGGGGGGGGGGGGGGGGGGGGGGGGGGGGGGGGGGGGGGGGGGGGGGGGGGGGGGGGGGGGGGGGGGGGGGGGGGGGGGGGGGGGGGGGGGGGGGGGGGGGGGGGGGGGGGGGGGGGGGGGGGGGGGGGGGGGGGGGGGGGGGGGGGGGGGGGGGGGGGGGGGGGGGGGGGGGGGGGGGGGGGGGGGGGGGGGGGGGGGGGGGGGGGGGGGGGGGGGGGGGGGGGGDGGGGGGFGFFFBFFFFGFFFFFFFFFFFFFFFFFDFFFFFFFFFF?FFFFFFFFF?A27?BFFF?
@M04999:289:000000000-L3R54:1:1101:15447:2267 1:N:0:426
CCTACGGGGGGCTGCAGTAGGGAATCTTCCACAATGGACGCAAGTCTGATGGAGCAACGCCGCGTGGATGAAGAAGGTCTTCGGATCGTAAAATCCTGTTGTTGAAGAAGAACGTATGTGAGAGTAACTGCTCAGATAGTGACGGTATTCAACCAGAAAGTCACGGCTAACTACGTGCCAGCAGCCGCGGTAATACGTAGGTGGCAAGCGTTGTCCGGATTTATTGGGCGTAAAGGGAGCGCAGGCGGTTAAATAAGTCTGGGATGTGAAAGCCCTCAGCTCAACTGAGGAATTGCAACGG
+
CCCCCGGGGGGGGGGGGGGGGGGGGGGGGGGGGGGGGGGGGGGGGGGGGGGGGGGFFGGGGGGGGGGGGGGGGGGGGGGGFGGEFGGGGGGGGGGGGGGGGGGGGGGGGGGGGGGGGGGGGGGGGGGGGGGGGGGFGGGGGGGGGGGGGGGGGFGGGGGGGGGGGGGGGFGFGGGGGGFGFGGGGGGGGGEEGGGGGE@CGGFGGGGGFGGGGGGGGGGGGGGGGGGGGGCDEGGGGGCDGG@GEDDFFFEFFFFBFFFFFFG:;BFFDFFF?FFFF?FFAFB2:A?BB::??>B<AFFF;
@M04999:289:000000000-L3R54:1:1101:8600:2278 1:N:0:426
AGCCTACGGGGGGCTGCAGTGAGGAATATTGGACAATGGGTGAGAGCCTGATCCAGCCATCCCGCGTGAAGGACGACAGCCCTATGGGTTTTAAACTTCTTTTGTATGGGAATAAACCACATTACGCGTAATGTTCTGAAGGTACCATACGAATAAGCATCGGCTAGCTCCGTGCCAGCAGCCGCGGTAATACGGAGGATGCGAGCGTTATCCGGATTTATTGGGTTTAAAGGGTCCGTAGGCGGGTTGATAAGTCAGCGGTGAAAACCTGCAGCTTAACTGTAGAACTGCCGTTGATACT
+
CCCCCGGGGGGGGGGGGGGGGFGGGGGGGGGGGGGGGGGGGGGGGGGGGGGGGGGGGGGGGGGGGGGGGGGGGGGEGGGGGGGGGGGFGGGGG8FGGGGGGGGGGGGGGGGGGGGGGGGGGGGGGFGGGEGGGGGGGGGGGGGGGGGGGFGGGGGGGGGGGGFGGGGGAFGGGGGGGFFGGGGGGGGGGGGCFGDCGGGCFGGGGGGGDGGGFE=CECEFGGGGGED3CFGFGGGGFGGGGDFGFGF@:6@BGFFFF=FB:)))?FFF:F::??@FFAFFFBAA<>ADF?F?>?FF?D<A)
@M04999:289:000000000-L3R54:1:1101:20454:2295 1:N:0:426
CCTACGGGTGGCTGCAGTGGGGAATATTGCACAATGGGGGGAACCCTGATGCAGCCATGCCGCGTGTATGAAGAAGGCCTTCGGGTTGTAAAGTACTTTCGGTAATGAGGAAGGTGATGTATCGAATAGGTGCATCAATTGACGTTAATTACAGAAGAAGCACCGGCTAACTCCGTGCCAGCAGCCGCGGTAATACGGAGGGTGCGAGCGTTAATCGGAATGACTGGGCGTAAAGGGCATGTAGGCGGATAATTAAGTTAGGTGTGAAAGCCCCGGGCTCAACCTGGGAACTGCACTTAA
+
CCCCCCFGGECFGGGDFC@FFDEEDFCFDEFGFGF9FFGGDDGGGD?FGGGGGGGGGGFGGGGG:FFDFDAFFGGGGG?GDFFEDGGGGGGF<FFFFFGGGGFDGCFCEFFFFGGGGGGGGGBFC<DBFFEGGFGFGGFGGGGGGFF:CGGCGGGGGGCBFGGGEDGGGGFFCFGFGGGGGFFGFCEGGEE88EFCGDGDDGGGGGGGEG/AEGGFGC*1AEGGGG4C5C53C9<7CGF4CDFGB4B5>@@4DFF?FFFF7FD?9@*06@?:<>EFFF)4??:?7(4-(4()4<32>)6)
@M04999:289:000000000-L3R54:1:1101:12925:2349 1:N:0:426
TCTGACCTACGGGAGGCTGCAGTAGGGAATCTTCCACAATGGACGCAAGTCTGATGGAGCAACGCCGCGTGAGTGAAGAAGGTTTTCGGATCGTAAAGCTCTGTTGTTGGTGAAGAAGGATAGGGGTAGTAACTGATTCTTATTTGACGGTAATCAACCAGAAAGTCACGGCTAACTACGTGCCAGCAGCCGCGGTAATACGTAGGTGGCAAGCGTTGTCCGGATTTATTGGGCGTAAAGCGAACGCAGGCGGGAGAACAAGTCAGCTGTGAAAGCCCTCGGCTTAACCGGGGAAGTGC
+
CCCCCGGGGGGGGGGGGGGGGGGGGGGGGGGGGGGGGGGGGGGGGGGGGGGGGGGGGGGGGGGGGGGGGGGGGGGGGGGGGGGGGGGGGGGGGGGGGGGGGGGGGGGGGGGGGGGGGGGGGGGGGGGGGGGGGGGGGGGGGGGGGGGGGGGGGGGGGGGGGGGGGGGGGGGGGGGGGGGGGGGGGGGGGGGGGGGGGGGGGGGGGGGGGGGGGGGGGGGGGGGGGGFGGGGGGGGGGGGGGGFGFGFFFFFFGFFFFFFFFF?FFFFFFFFFFFFFFFFFFFBB>?4)<>FB>FBF:?F
@M04999:289:000000000-L3R54:1:1101:11213:2433 1:N:0:426
ATCCCTACGGGAGGCTGCAGTAGGGAATCTTCCACAATGGACGCAAGTCTGATGGAGCAACGCCGCGTGGATGAAGAAGGTCTTCGGATCGTAAAATCCTGTTGTTGAAGAAGAACGTATGTGAGAGTAACTGCTCAGATAGTGACGGTATTCAACCAGAAAGTCACGGCTAACTACGTGCCAGCAGCCGCGGTAATACGTAGGTGGCAAGCGTTGTCCGGATTTATTGGGCGTAAAGGGAGCGCAGGCGGTTAAATAAGTCTGGGATGTGAAAGCCCTCAGCTCAACTGAGGAATTGCA
+
CCCCCGGGGGGGGGGGGGGGGGGGGGGGGGGGGGGGGGGGGGGGGGGGGGGGGGGGGGGGGGGGGGGGGGGGGGGGGGGGGGGGGGGGGGGGGGGGGGGGGGGGGCGGGGGGGGGGGGGGGGGGGGGGGGGGGGFGGGFGGFGGGGGGGGGFGGGGGGGGGGGGGGGGGGGGGGGGGGGGGGGGGGGGGGGGGGGGGGGGFCCGCGGFGGGGGGGGGGGGGGGGFGGGFFGGGDEDGGGGGGFGFGFFFFF)CEFFFFFFFBDFFFFF?FFFFFFF>:)80:B47<FFFF>>FFB:3<AF
@M04999:289:000000000-L3R54:1:1101:21391:2442 1:N:0:426
CCCTACGGGGGGCAGCAGTGGGGAATATTGCACAATGGGGGAAACCCTGATGCAGCCATGCCGCGTGTATGAAGAAGGCCTTCGGGTTGTAAAGTACTTTCGGTGGTGAGGAAGTTGTGTGTATGAAAAGTGCATATAATTGACGTTAGCCACAGAAGAAGCGCCGGCTAACTCCGTGCCAGCAGCCGCGGTAATACGGAGGGTGCGAGCGTTAATCGGAATGACTGGGCGTAAAGGGCATGTAGGCGGATGATTAAGTTAGGTGTGAAAGCCCCGGGCTCAACCTGGGAATAGCATTTA
+
CCCCCGGGGGGGGGGGGGGGGGGGGGGGGGGGGGGGGGGGGGGGGGGGGGGGGGGGGGGGGGGGGGGGGGGGGGGGGGGGGGGGGGGDGGGGGGGGGGGGGGGCFGFGGGFGGGFCFGGGFGGGGGGGGGGGGGGGGGGGGGGGGFGGGGGGGGGGGGGGGGGGGGGGGGGGGGGGGFGGGGGGGGFGGGGEGGGFGGGGGCGGGGEGEEGCGGGGGGGGGGGGGGGGGGGGGGCFGGGGGGFGFG=DDDFDG?@FFFFFFFGFFFFFFF407FEFFFFF???F??B:6<:7<2<>A4<A
@M04999:289:000000000-L3R54:1:1101:14592:2541 1:N:0:426
CCTACGGGCGGCAGCAGTGGGGAATTTTGGACAATGGGGGGAACCCTGATCCAGCCATGCCGCGTGTCTGAAGAAGGCCTTCGGGTTGTAAAGGACTTTTGTTAGGGAAGAAAAGCTTGGTGCTAATACCACCGAGTGCTGACGGTACCTAAAGAATAAGCACCGGCTAACTACGTGCCAGCAGCCGCGGTAATACGTAGGGTGCGAGCGTTAATCGGAATTACTGGGCGTAAAGCGAGCGCAGACGGTTAGATAAGTCAGATGTGAAATCCCCGAGCTCAACTTGGGACGTGCATTTGA
+
CCCCCGGGGGGGGGGGGGGGGGGGGGGGGGGGGGGGGGGGGGGGGGGGGGGGGGGGGGGGGGGGGGGGGGGGGGGGGGGGGGGGGGGGGGGGGGGGGGGGGGGGGGGGGGGGGGGGGGGGGGGGGGGGGGGGGGGGGGGGGGGGGGGGGGGGGGGGGGGGGGGGGGGGGGGGGGGGGGGGGGGGGGGGGGGGGGGGGGGGGGGGGGGGGGCGGGGGGGGGGGGGGGGGGGGGGGGFGDGGGGFGBFFFDFFFF?FFFFFFFFCFFFFFFFF?BF>EFFFFFFFFBAFFFFFFFFF944<B
@M04999:289:000000000-L3R54:1:1101:23278:2556 1:N:0:426
AGCCTACGGGGGGCTGCAGTGGGGAATTTTGGACAATGGGGGCAACCCTGATCCAGCCATGCCGCGTGTCTGAAGAAGGCCTTCGGGTTGTAAAGGACTTTTGTTAGGGAAGAAAAGCTTGGTGCTAATACCATCGAGTGCTGACGGTACCTAAAGAATAAGCACCGGCTAACTACGTGCCAGCAGCCGCGGTAATACGTAGGGTGCGAGCGTTAATCGGAATTACTGGGCGCAAAGCGAGCGCAGACGGTTAGATAAGTCAGATGTGAAATCCCCGAGCTCAACTTGGGACGTGCATTTG
+
CCCCCGGGGGGGGGGGGGGGGGGGGGGGGGGGGGGGGGGGGGGGGGGGGGGGGFGFGGGGGGGGGGGGGGGGGGFFGGGGFGGFGGGGGGGGGGGGGGGGGGGFFGGGGGGGGGGGGGGGGGGGGGGGGGGGGGGGGGGGGGGGGGGCFCF?FGGGGGGGGGGGGGGDDCGGGGGGGGGGGGGGGGGGGGEEGGGGGGGCFGGGFEGG=EGC85CFGGGGGG56CGGGGGGGGGGGGGGGDGFGEC35>B759>?FFFF497>??F66AFAFBF6>EF>1(8<<046AB?0?>1?0?2):A
@M04999:289:000000000-L3R54:1:1101:23223:2607 1:N:0:426
CACCTACGGGTGGCAGCAGTGAGGAATATTGGACAATGGGTGAGAGCCTGATCCAGCCATCCCGCGTGAAGGACGACAGCCCTATGGGTTTTAAACTTCTTTTGTATGGGAATAAACCACATTACGCGTAATGTTCTGAAGGTATCATACGAATAAGCATCGGCTAACTCCGTGCCAGCAGCCGCGGTAATACGGAGGATGCGAGCGTTATCCGGATTTATTGGGTCTAAAGGGTCCGTAGGCGGGTTGATAAGTCAGCGGTGAAAACCTGCAGCTTAACTGTAGAACTGCCGTTGATACT
+
A@C@9FFGGDEGG8FF@EFGGFGGGFGGG<CFFEFDFGGFEFGFFDGFFFFFCFECF8FDGGGGGGEEGGGGGGGGBCFGGF?CFGG8CFCFGF<CCFFGGGDFEFFGFCEGFFGGF=?DCFGFGGGG>FGGGGGGGGGGCCAFFFDGC?ADFGGGFGF,8FFGCCFFG:CG@FEFFCFGGG@E*BEGGGFCFEEDEGDGCEGGGDECGG5C9?E5310<++=FF:*9<D>F?<F45DC47965>D7>DFFFFF?FF?@;75)7==F@<?::0@F@6A?A2:695AA>4>B84:08<9:4.
@M04999:289:000000000-L3R54:1:1101:9225:2650 1:N:0:426
CCCTACGGGGGGCTGCAGTGGGGAATATTGCACAATGGGGGAAACCCTGATGCAGCCATGCCGCGTGTATGAAGAAGGCCTTCGGGTTGTAAAGTACTTTCGGTAATGAGGAAGGTGGTGTATCTAATAGGTGCATCAATTGACGTTAATTACAGAAGAAGCACCGGCTAACTCCGTGCCAGCAGCCGCGGTAATACGGAGGGTGCGAGCGTTAATCGGAATGACTGGGCGTAAAGGGCATGTAGGCGGATAATTAAGTTAGGTGTGAAAGCCCTGGGCTCAACCTAGGAATTGCACTTA
+
CCCCCGGGGGGGGGGGGGGGGGGGGGGGGGGGGGGGGGGGGGGGGGGGGGGGGGGGGGGGGGGGGGGGGGGGGGGGGGGGGGGGGGGGGGGGGGGGGGGGGGGGGGGGGGGGGGGGGGGGGGGGGGGGGGGGGGGGGGGGGGGGGGGGGGGGGGGGGGGGGGGGGGGGGGGGGGGGGGGGGGGGGGGGGGGGGGGGGGGGGGGGGGGGGGGGGDFGFGGGGGGGGGGGGGGDGDGGGGGGGGFGFGFEEDEFGFFFFFFFFFG?FFE=<FFBFFFFFFFBBFFFF:?DF:AF0<AFFA:A
@M04999:289:000000000-L3R54:1:1101:22843:2680 1:N:0:426
CCTACGGGGGGCAGCAGTGGGGAATATTGCACAATGGGGGGAACCCTGATGCAGCCATGCCGCGTGTATGAAGAAGGCCTTCGGGTTGTAAAGTACTTTCGGTAGTGAGGAAGTTGTGTGTATGAAGAGTGCATGCAGTTGACGTTAGCTACAGAAGAAGCACCGGCTAACTCCGTGCCAGCAGCCGCGGTAATACGGAGGGTGCGAGCGTTAATCGGAATGACTGGGCGTAAAGGGCATGTAGGCGGATAATTAAGTTAGGTGTGAAAGCCCCGGGCTCAACCTGGGAATTGCACTTAA
+
CCCCCGGGGGGGGGGGGGGGGGGGGGGGGGGGGGGGGGGGGGGGGGGGGGGGGGGGGGGGGGGGGGGGGGGGGGGGGGGGGGGGGGGGGGGGGGGGGGGGGGGGGGGGGGGGGGGGGGGGGGGGGGGGGGGGGGGGGGGGGGGGGGGGGGGGGGGGGGGGGGGGGGGGGGGGGGGGGGGGGGGGGGGGGGGGGGGGGGEGGGGGGGGGGGGGGGGGGGGGGGGGGGGGGGGGGGGGGGGGGGFGFGFFFFFFGFFFF?FFFFGFFD?FFFFFFFFFFFFFFFFFFFFF?:?:BFFFFFBF
@M04999:289:000000000-L3R54:1:1101:14870:2717 1:N:0:426
CGTCCTACGGGGGGCTGCAGTGAGGAATATTGGACAATGGGTGAGAGCCTGATCCAGCCATCCCGCGTGAAGGACGACAGCCCTATGGGTTTTAAACTTCTTTTGTATGGGAATAAACCACATTACGCGTAATGTTCTGAAGGTACCATACGAATAAGCATCGGCTAACTCCGTGCCAGCAGCCGCGGTAATACGGAGGATGCGAGCGTTATCCGGATTTATTGGGTTTAAAGGGTCCGTAGGCGGGTTGATAAGTCAGCGGTGAAAACCTGCAGCTTAACTGTAGAACTGCCGTTGATAC
+
CCCCCGGGGGGGGGGGGGGGGGGGGGGGGGGGGGGGGGGGGGGGGGGGGGGGGGGGGGGGGGGGGGGGGGGGGGGGGGGGGGGGGGGGGGGGGGGGGGGGGGGGGGGGGGGGGGGGGGGGGGGGGGGGGGGGGGGGGGGGGGGGGGGGGGGGGGGGGGGGGGGGGGGGGGGGGGGGGGGGGGGGGGGGGGGGGGGGGGGGGGGGGGGGGGDGGGGGGGEFGGGGGGGD5DGFFFGGGGGGGDFGFGFE:BFFGFFFFFFFFFGFFF@??EFBFFFF:AFFFBFFFFFFFAFFBBB:?:DF6
@M04999:289:000000000-L3R54:1:1101:7324:2735 1:N:0:426
CCCTACGGGAGGCAGCAGTGAGGAATATTGGACAATGGGTGAGAGCCTGATCCAGCCATCCCGCGTGAAGGACGACAGCCCTATGGGTTTTAAACTTCTTTTGTATGGGAATAAACCACATTACGCGTAATGTTCTGAAGGTACCATACGAATAAGCATCGGCTAACTCCGTGCCAGCAGCCGCGGTAATACGGAGGATGCGAGCGTTATCCGGATTTATTGGGTTTAAAGGGTCCGTAGGCGGGTTGATAAGTCAGCGGTGAAAACCTGCAGCTTAACTGTAGAACTGCCGTTGATACTT
+
CCCCCGGGGGGGGGGGGGFGGGGGGGGGGGGGGGGGGGGFGGGGGGGGGGGGGGGGFGGGGGGGGGGGGGGGGGGGGGGGGGGGGGGGGGGGGGGGGGGGGGFGGGGGGGGGGGGGGGGGGGGGGGGGGGGGGGGGGGGGGGGGGDGGGGFFGGGGGFGGEGGGEGGGGGGGGGCGG7FFGCEGGGEGEGGFFGGGG@FGGGGGEGE5EFFGGG=CCEGGGCFFGGDGGG7C=FEFGGGGGFBG37>>6@FFGF@=FFFF>BGFFFFFFFFFFFFFF<FBAA<A<AFDF?BF:::?ADBF)
@M04999:289:000000000-L3R54:1:1101:9829:2801 1:N:0:426
GCCTACGGGAGGCTGCAGTGGGGAATATTGCACAATGGGGGGAACCCTGATGCAGCCATGCCGCGTGTATGAAGAAGGCCTTCGGGTTGTAAAGTACTTTCGGTAGTGAGGAAGTTGTGTGTATGAGAAGTGCATGCAGTTGACGTTAGCTACAGAAGAAGCACCGGCTAACTCCGTGCCAGCAGCCGCGGTAATACGGAGGGTGCGAGCGTTAATCGGAATGACTGGGCGTAAAGGGCATGTAGGCGGATAATTAAGTTAGGTGTGAAAGCCCCGGGCTCAACCTGGGAATTGCACTTA
+
CCCCCGGGGGEGGGGGGGGGGGGGGGFGGGGGGGGGGGGGGGGGGGGGGGFGGGGGGGGGGGGGGGGGGGGGGGGGGGGGGGGGGGGGGGGGGGGFGGGGGGGGGEGGGGGCFGGGGGGCF<FGGGGGGGGGGGGGGFGGGGGGGFGGGGGGFGGGGGGGFFGGGGGGGGGFFGAEGGCFGGGGGFGGGGGGGGGGGFGGGGGCEEGG=CGGGGFGGGGGGGGGGGFFGFD>EGGGGGGGFGFFFFFFFFF@G7FFFFF?BFFFFFFF>?A:BFD>D0@>FFFFB??<:B>70<DFFFFB
@M04999:289:000000000-L3R54:1:1101:11619:2806 1:N:0:426
TACCTACGGGAGGCTGCAGTAGGGAATCTTCCACAATGGACGCAAGTCTGATGGAGCAACGCCGCGTGAGTGAAGAAGGTTTTCGGATCGTAAAGCTCTGTTGTTGGTGAAGAAGGATAGGGGTAGTAACTGATTCTTATTTGACGGTAATCAACCAGAAAGTCACGGCTAACTACGTGCCAGCAGCCGCGGTAATACGTAGGTGGCAAGCGTTGTCCGGATTTATTGGGCGTAAAGCGAACGCAGGCGGGAGAACAAGTCAGCTGTGAAAGCCCTCGGCTTAACCGGGGAAGTGCAGCTG
+
CCCCCGGGGGGGGGGGGGGGGGGGGGGGGGGGGGGGGGGGGGGGGGGGGGGGGGGGGGGGGGGGGGGGGGGGGGGGGGGGGGGGGGGGGGGGGGGGGGGGGGGGGGGGGGGGGGGGGGGGGGGGGGGGGGGGGGGGGGGGGGGGGGGGGGGGGGGGGGGGGGGGGGGGGGGGGGGGGGGGGGGGGGGGGGGGGGGGGGGGGGGGGGGGGGGGGGGGGGGGGGDDCGFGGGGGGGGGGGGGGGFGFGFFFFFFGFFFFFF?=BGFFFFFFFFF?F>?F>EFBFBFFFFFFFFFF?F9<<???
@M04999:289:000000000-L3R54:1:1101:16137:2820 1:N:0:426
AAGCCTACGGGAGGCTGCAGTGGGGAATATTGCACAATGGGGGAAACCCTGATGCAGCCATGCCGCGTGTATGAAGAAGGCCTTCGGGTTGTAAAGTACTTTCGGTAATGAGGAAGGTGGTGTATCTAATAGGTGCATCAATTGACGTTAATTACAGAAGAAGCACCGGCTAACTCCGTGCCAGCAGCCGCGGTAATACGGAGGGTGCGAGCGTTAATCGGAATGACTGGGCGTAAAGGGCATGTAGGCGGATAATTAAGTTAGGTGTGAAAGCCCTGGGCTCAACCTAGGAATTGCACTT
+
CCCCCGGGGGGDGGGGGGGGGGGGGGGGGGGGGGGGGGGGGGGEGGGGGGGGGGGGGGGGGGGGGGGGGGGGGGGGGGGGGGGGGGGGGGGGGGGGGGGGGGGGGFGEGGGGGGGGGGGGBFE?,5,FGFGG??B8?EFGFGGGGGGGGGGAFGGGGGGGGGGGGGGGGGGGGGGGGGGGGGGGGGGGGGGGGGGGGGGGGGGGGGGGGGGGGGGGGGGGGGGGGGFFGGGGGGGGGGGGGGFGFGFFFFFFGDFFFFFFFFGFFFFFFFFBFFFFFFFFF?:DFFFFFFFFFFFFFFF>7
@M04999:289:000000000-L3R54:1:1101:21500:2835 1:N:0:426
ATTACCTACGGGAGGCAGCAGTAGGGAATCTTCCACAATGGACGCAAGTCTGATGGAGCAACGCCGCGTGTGTGAAGAAGGTTTTCGGATCGTAAAGCTCTGTTGTTGGTGAAGAAGGATAGGGGTAGTAACTGATTCTTATTTGACGGTAATCAACCAGAAAGTCACGGCTAACTACGTGCCAGCAGCCGCGGTAATACATAGGTGGCAAGCGTTGTCCGGATTTATTGGGCGTAAAGCGAACGCAGGCGGGAGAACAAGTCAGCTGCGAAAGCCCTCGGCTTAACCGGGGAAGTGCAGC
+
CCCCCGGGGGGGGGGGGGGGGGGGGGGGGGGGGGGGGGGGGGGGGGGGGGGGGGGGGGGGGGGGGGGGGG=FGGGGGGGGGFGGGGGGGGGGGGGGGGGGGGGGGGGGGCFGGGGGGGGGGGGGGCFGGGGGGGGGGGGGGGGGGGGGGGGGGGGGGGGGGGGGGGGGGGGGGGGGGGGGGG7EGGGGGGGGGGGGGGGGGGGGGGGGGGGGGGGGGGFGGGGEEGGGGGGGGGEDGGGGGGFGFD:BDFBEGFFFFFFFFFG?FF6@?>>9>EFFFB>931,1:DAFFFFF9BF??A9A)
@M04999:289:000000000-L3R54:1:1101:25142:2903 1:N:0:426
CCTACGGGGGGCAGCAGTGGGGAATATTGCACAATGGGGGAAACCCTGATGCAGCCATGCCGCGTGTATGAAGAAGGCCTTCGGGTTGTAAAGTACTTTCGGTAATGAGGAAGGTGATGTATCTAATAGGTGCATCAATTGACGTTAATTACAGAAGAAGCACCGGCTAACTCCGTGCCAGCAGCCGCGGTAATACGGAGGGTGCGAGCGTTAATCGGAATGACTGGGCGTAAAGGGCATGTAGGCGGATAATTAAGTTAGCTGTGAAAGCCCTGGGCTCAACCTAGGAATTGCACTTAA
+
CCC@CC;FEECFBCF?FGGGG77B?<9B<E?<<<FFGFG7CCFEGC4BFEECEGFFFF=E=C+@@CCFFGGGGGCCC<BGFGCCCGGGGF;@D@F@,@@;FGFF@F;;BCFGGECC:<FFGGGCG9@FGGF9:<FC@:<,:F,<FGC*CFGGDCGC:F<CDFGC:*4<BFF99EEF8ACF?FG8FG?EE>CEGGFFCE5*:EGGGG5**2C58CCGF=E**30<E9DFE)1>=FF7**>FGG?GFDDB).8/C8=BFFFFF*2*1796)9<0(5>0)0),57,3:(3:)-5><<>2<8<2
@M04999:289:000000000-L3R54:1:1101:23275:2916 1:N:0:426
GTAGCCTACGGGTGGCTGCAGTAGGGAATCTTCCACAATGGACGCAAGTCTGATGGAGCAACGCCGCGTGAGTGAAGAAGGTTTTCGGATCGTAAAGCTCTGTTGTTGGTGAAGAAGGATAGGGGTAGTAACTGATTCTTATTTGACGGTAATCAACCAGAAAGTCACGGCTAACTACGTGCCAGCAGCCGCGGTAATACGTAGGTGGCAAGCGTTGTCCGGATTTATTGGGCGTAAAGCGAACGCAGGCGGGAGAACAAGTCAGCTGTGAAAGCCCTCGGCTTAACCGGGGAAGTGCAGG
+
CCCCCGGGGGGGGGGGGGGGGGGGGGGGGGGGGFFGGGGGGGGGGGGGGGGGGGGGGGGFGGGGGGGGGGGGGGGGGGGGGEFFGCFEFGGGGGGGGGGGDGGGGGFGG:FEFFGFGGGGGGGGGEEFGGGGGGGGGDGGGGGGGGGGGGGGGGGGGFGGFGFGFGFGGGGGGGGFGGGGGGGGGGGGGGGGGG8CGGGGGFGGGCFGGGGGGGGGGGGGGGEEG?FGGGGGFDGGGGGGGGFGEDFFFFFEGFFEFFFFF0?FFFBFAFBFFFFFF?FBFFFFFBBFFF>>>04.82AB(
@M04999:289:000000000-L3R54:1:1101:20095:2937 1:N:0:426
GGCCTACGGGGGGCTGCAGTGAGGAATATTGGACAATGGGTGAGAGCCTGATCCAGCCATCCCGCGTGAAGGACGACAGCCCTATGGGTTTTAAACTTCTTTTGTATGGGAATAAACCACATTACGCGTAATGTTCTGAAGGTACCATACGAATAAGCATCGGCTAACTCCGTGCCAGCAGCCGCGGTAATACGGAGGATGCGAGCGTTATCCGGATTTATTGGGTTTAAAGGGTCCGTAGGCGGGTTGATAAGTCAGCGGTGAAAACCTGCAGCTTAACTGTAGAACTGCCGTTGATACT
+
CCCCCGGGGGGGGGGGGGGGGGGGGGGGGGGGGGGGGGGGGGGGGGGGGGGGGGGGGGGGGGGGGGGGGGGGGGGGGGGGGGGCFGGGGGGGGGGGGGGGGGGGGGGGGGGGGGGGGGGGGGGGGGGGGGGGGGGGGGGGGGGGGGGGGGGGGGGGGGGGGGGGGGGGGGGGGGGGGGGGGGGGGGGGGGGGGGGGGGGGGGGGGGGGGGGGGGGGGGFGGGGGGGDDGGGGGGGGGGGGGGFGFGBEEF4FGFFFFF@EFFGFFFFFFFFFFF:FF>FABA<AA9AFF?F:>?FFBDBF2
@M04999:289:000000000-L3R54:1:1101:24907:2937 1:N:0:426
TGTCCTACGGGTGGCTGCAGTAGGGAATCTTCCACAATGGACGCAAGTCTGATGGAGCAACGCCGCGTGAGTGAAGAAGGTTTTCGGATCGTAAAGCTCTGTTGTTGGTGAAGAAGGATAGGGGTAGTAACTGATTCTTATTTGACGGTAATCAACCAGAAAGTCACGGCTAACTACGTGCCAGCAGCCGCGGTAATACGTAGGTGGCAAGCGTTGTCCGGATTTATTGGGCGTAAAGCGAACGCAGGCGGGAGAACAAGTCAGCTGTGAAAGCCCTCGGCTTAACCGGGGAAGTGCAGCT
+
CCCCCGGGGGGGGGGGGGGGGGGGGGGGGGGGGGGGGGGGGGGGGGGGGGGGGGGGGGGGGGGGGGGGGGGGGGGGGGGGGGGGGGGDGGGGGGGGGGGGGGGGGGGGGGGFFGGGGGGGFGGGGGGGGGGGGGGGGGGGGGGGGGGGGGGGGGGGGGGGGGGGGGGGGGGGGGGGGGGGGGGGGGGGGGGGGGGGGGGGGGGDGGGGGGGGGGGGGGGGGGGDFGGGGGGGGGGGGGGGDDFGFGEFDF>EDEFFFFFFB@CFF4FB:?BAAF57??BBFFF?AA)499>>018BBAA?(
@M04999:289:000000000-L3R54:1:1101:24433:2962 1:N:0:426
CCTACGGGTGGCTGCAGTAGGGAATTTTCCACAATGGACGAAAGTCTGATGGAGCAACGCCGCGTGAGTGAAGAAGGTTTTCGGATTGTAAAGCTCTGTTGTTAAAGAAGAAGGGTATGTAGAGTAACTGATATATACTTGACGGTATTTAACGAGGAAGTCACGGCTAACTACGTGCCAGCAGCCGCGGTAATACGTAGGTGGCGAGCGTTGTCCGGAATTATTGGGCGTAAAGGGAGCGCAGGCGGTCTAATAAGTCTGATGTGAAAGGTCATAGCTCAACTATGGACGTGCATCAGA
+
CCCCCGGGGGGGGGGGGGGGGGGGGGGGGGGGGGGGGGGGGGGGGGGGGGGGGGGGGGGGGGGGBFGGGGGGGGGGFGGGGGGGGGGGGGGGGGGGGGGGGGGGGGGGGGGGGGGFGGGGGGGGGGGGGGGGGGGGGGGGGGGGGGGGGGGGGGGGGGGGGGGGGGGGGGFGGGGGGGGGGGGGGGGGGGGGGGGGGGGGGGGGGGGGDGGGDGFFGGGGGGGGGGGGGGGGGFGGGGGGGGFGFGEF>EFFGFFFFFFFFFFFFFFFBFFFFFFFFFFFFF?AFFFFA:9<:<BFFFFF
@M04999:289:000000000-L3R54:1:1101:19939:2967 1:N:0:426
TGCCTACGGGCGGCAGCAGTAGGGAATCTTCCACAATGGACGCAAGTCTGATGGAGCAACGCCGCGTGGATGAAGAAGGTCTTCGGATCGTAAAATCCTGTTGTTGTAGAAGAACGTATGTGAGAGTAACTGCTCAGATAGTGACGGTATTCAACCAGAAAGTCACGGCTAACTACGTGCCAGCAGCCGCGGTAATACGTAGGTGGCAAGCGTTGTCCGGATTTATTGGGCGTAAAGGGAGCGCAGGCGGTTAAATAAGTCTGGGATGTGAAAGCCCTCAGCTCAACTGAGGAATGGAAAC
+
CCCCCGGGGGGGGGGGGGGGGGGGGGGGGGGGGGGGGGGGGGGGGGGGGGGGGGGGGGGGGGGGGGGGGGGGGGGGGGGGGGGGGGGGGGGGGGGGGGGGGGGGGGGGGGGGGGGGGGGGGGGGGGGGGGGGGGGGGGGGGGGGGGGGGGGGGGGGGGGGGGGGGGGGGGGGGGGGGGGGGGGGGGGGGGGGGGGGDGGFGGGGGGGGGGGGGGGGGGGGGGGGGGGGGGCDEDGGGGDGGGFGFGEFDF3>GF4@F6B/9*;@576727<A46FF@?::3:),8?:92.:BF?F),).8(
@M04999:289:000000000-L3R54:1:1101:11130:2980 1:N:0:426
CCTACGGGCGGCTGCAGTGGGGAATATTGCACAATGGGGGAAACCCTGATGCAGCCATGCCGCGTGTATGAAGAAGGCCTTCGGGTTGTAAAGTACTTTCGGTAATGAGGAAGGTGGTGTATCTAATAGGTGCATCAATTGACGTTAATTACAGAAGAAGCACCGGCTAACTCCGTGCCAGCAGCCGCGGTAATACGGAGGGTGCGAGCGTTAATCGGAATGACTGGGCGTAAAGGGCATGTAGGCGGATAATTAAGTTAGGTGTGAAAGCCCTGGGCTCAACCTAGGAATTGCACTTAA
+
CCCCCGGGGGGGGGGGGGGGGGGGGGGGGGGGGGGGGGGGGGGGGGGGGGGGGGGGGGGGGGGGGGGGGGGGGGGGGGGGGGGGGGGGGGGGGGGGGGGGGGGGGGGGGGGGGGGGGGGGGGGGGGGGGGGGGGGGGGGGGGGGGGGGGGGGGGGGGGGGGGGGGGGGGGGGGGGGGGGGGGGGGGGGGGGGGGGGGGGGGGGGGGGGGGCGGGGGGGGGGGGGGGGGGGGGGGGGGGGGGGFGFGFFFFFFGFFFFFFFBFGFFFFFFFFFFF@FFFFFF?FFFFFFFFFFBBFFBFAA
@M04999:289:000000000-L3R54:1:1101:9793:2988 1:N:0:426
GTTAGCCTACGGGGGGCAGCAGTGGGGAATATTGCACAATGGGCGAAAGCCTGATGCAGCGACGCCGCGTGCGGGATGACGGCCTTCGGGTTGTAAACCGCTTTTGATTGGGAGCAAGCGAGAGTGAGTGTACCTTTCGAATAAGCACCGGCTAACTACGTGCCAGCAGCCGCGGTAATACGTAGGGTGCAAGCGTTATCCGGATTTATTGGGCGTAAAGAGCTCGTAGGCGGTTCGTCGCGTCTGGTGTGAAAGTCCATCGCTTAACGGTGGACCGGCGCCGGGTACGGGCGGACTGG
+
CCCCCGGGGGGGGECFEEFGCF?FFAEEGFGFFEFFGGGGGGGGGDGGGFGGFFGGGFCFGGGGGECGGGGGGGGGGGGGGGGDGFGFGGFGGGFGFGGGGEFFGGEAFGGGFE7FGFEGGGEG@@CCGG7FCCFG7EEGGGFCFFF*AEGG*;EC9CFEFGEFGFGGGGGGEGDCGEFGGGF:ECECE>FFGGGCGGCC:8EC>*<C9ACCCFG:*:CFE*C3AE39=CFDE7/5CGGGGG777C?F?8B=GFFF=78=?>>FFD?=?B28;3)0<6399169(,-,,406>BF9(8(
@M04999:289:000000000-L3R54:1:1101:15379:2992 1:N:0:426
ACCTACGGGAGGCTGCAGTAGGGAATCTTCTACAATGGACGCAAGTCTGATGGAGCAACGCCGCGTGAGTGAAGAAGGTTTTCGGATCGTAAAGCTCTGTTGTTGGTGAAGAAGGATAGGGGTAGTAACTGATTCTTATTTGACGGTAATCAACCAGAAAGTCACGGCTAACTACGTGCCAGCAGCCGCGGTAATACGTAGGTGGCAAGCGTTGTCCGGATTTATTGGGCGTAAAGCGAACGCAGGCGGGAGAACAAGTCAGCTGTGAAAGCCCTCGGCTTAACCGGGGAAGTGCAGCTG
+
CCCCCGGGGGGGGGGGGGGGGGGGGGGGGGGGGGGGGGGGGGGGGGGGGGGGGGGGGGGGGGGGGGGGGGGGGGGGGGGGGGGGGGGGGGGGGGGGGGGGGGGGGGGGGGGGGGGGGGGGGGGGGGGGGGGGGGGGGGGGGGGGGGGGGGGGGGGGGGGGGGGGGGGGGGGGGGGGGGGGGGGGGGGGGGGGGGGGGGGGGGGGGGGGGGGGGGGGGGGGGGGGGGGGGGGGGGGGGGGGGGFGFGFFFFFFGFFFFFFFFFGFFFFFFFFFFF?FFBD?FBFABBFFFFFB>DBFF??>
@M04999:289:000000000-L3R54:1:1101:13890:3009 1:N:0:426
GCGACCTACGGGGGGCTGCAGTGGGGAATTTTGGACAATGGGGGGAACCCTGATCCAGCCATGCCGCGTGTCTGAAGAAGGCCTTCGGGTTGTAAAGGACTTTTGTTAGGGAAGAAAAGCCGGGTGCTAATACCACCTGGTGCTGACGGTACCTAAAGAATAAGCACCGGCTAACTACGTGCCAGCAGCCGCGGTAATACGTAGGGTGCGAGCGTTAATCGGAATTACTGGGCGTAAAGCGAGCGCAGACGGTTAGATAAGTCAGATGTGAAATCCCCGAGCTCAACTTGGGACGTGCATT
+
CCCCCGGGGGGGGDGGGGGGGGGGGGGGGGGGGGGGGGGGGGGGGGGGGGGGGGGGGGGGGGGGGGGGGGGGGGGGGGGGGGGGGGGGGGGGGGGGGGGGGGGGGGGGGGGGGGGGGGGGGGGGGGGGGGGGGGGGGGGGGGGGGGGGGGGGGGGGGGGGGGGGGGGGGGGGGGGGGGGGGGGGGGGGGGGGGGGGGGGGG@EGEEGGGGDGDGGGGGGGGGGEGGGGFGGGGDGGGGGGGGFDFGFFFFFFGDEFFFFFFFGFFFFFFFFFBFF6FFFBB>9B?BFA):8?BB>BB??44
@M04999:289:000000000-L3R54:1:1101:16968:3041 1:N:0:426
CACCTACGGGCGGCTGCAGTGGGGAATATTGCACAATGGGGGAAACCCTGATGCAGCCATGCCGCGTGTATGAAGAAGGCCTTCGGGTTGTAAAGTACTTTCGGTAATGAGGAAGGTGGTGTATCTAATAGGTGCATCAATTGACGTTAATTACAGAAGAAGCACCGGCTAACTCCGTGCCAGCAGCCGCGGTAATACGGAGGGTGCGAGCGTTAATCGGAATGACTGGGCGTAAAGGGCATGTAGGCGGATAATTAAGTTAGGTGTGAAAGCCCTGGGCTCAACCTAGGAATTGCACTT
+
CCCCCGGGGGGGGGGGGGGGGGGGGGGGGGFGGGGGGGGGGGGGGGGGGGGGGGGGGGGGGGGGGGGGGGGGGGGGGGGGGGGGGGGGGGGGGGGGGGGGGGGGGGGGGGGGGGGGGGGGGGGGGGGGGGGGGGGGGGGGGGGGGGGGGGGGGGGGGGGGGGGGGGGGGGGGGGGGGGGGGGGGGGGGGGGGGGGGGGGGGDGGGGGGGGGGGGDGGGGDGGGGGGGGGGGGGGGGGGGGGGFGFGFFFFFFGFFFFFFFFFGFFFFFFFFFFFFFFFFFFFFFFFBFFBFFF>FFFFFF
@M04999:289:000000000-L3R54:1:1101:9895:3114 1:N:0:426
AATCTCCTACGGGCGGCAGCAGTGGGGAATATTGCACAATGGGGGGAACCCTGATGCAGCCATGCCGCGTGTATGAAGAAGGCCTTCGGGTTGTAAAGTACTTTCGGTAGTGAGGAAGTTGTGTGTATGAAAAGTGCATGCAGTTGACGTTAGCTACAGAAGAAGCACCGGCTAACTCCGTGCCAGCAGCCGCGGTAATACGGAGGGTGCGAGCGTTAATCGGAATGACTGGGCGTAAAGGGCATGTAGGCGGATAATTAAGTTAGGTGTGAAAGCCCTGGGCTCAACCTAGGAATTGCAC
+
CCCCCGGGGGGGGGGGGGGGGGGGGGGGGGGGGGGGGGGGGGGGGGGGGGGGGGGGGGGGGGGGGGGGGGGGGGGGGGGGGGGGFGGGGGGGGGGGGGGGGGGGGGGFGGGGGGGGFGFEGGGGGGGGGGGGGGGGGGGGGGGGGGGGGGGGGGGGGGGGGGGGGGGGGGGGGGGGGGGGGGGGGGGGGGGGGGGGGGGGGGGDGGGGGGGGGGGEGGGGGGGGGGGGGGGG=FGDGGGGGGFGFGFFFFFFGFFFFFFFFFGFFFFFFFFFFFFFFFFFF??B??FF:73<?DFF??FA.
@M04999:289:000000000-L3R54:1:1101:6390:3153 1:N:0:426
GCCTACGGGTGGCTGCAGTGGGGAATATTGCACAATGGGCGAAAGCCTGATGCAGCGACGCCGCGTGCGGGATGACGGCCTTCGGGTTGTAAACCGCTTTTGATTGGGAGCAAGCGAGAGTGAGTGTACCTTTCGAATAAGCACCGGCTAACTACGTGCCAGCAGCCGCGGTAATACGGAGGGTGCAAGCGTTATCCGGATTTATTGGGCGTAAAGAGCTCGTAGGCGGTTCGTCGCGTCTGGTGTGAAAGTCCATCGCTTAACGGTGGATCGGCGCCGGGTACGGGCGGACTGGAGGGCG
+
CCCCCGGGDGFGGGGG<FFFFFGDGG,CEAGEG9FGGGGGGCGGGFGGGGECCEEGGGGECEGGGGEEFGGEGEFGEEEGGGFGGG<FGGGC@?B>B=++CD=5@F8FGG:FGC=@B>BFGGGC>FGGGGFGGFGGCFCCFGFDA::FFFGCCGFDCCC:<FFDCCC@FGGFGDEC:F*;C@EGGGGGGGG51>5:<EEEGECF9EGG*8C=8;FG+0020>E/CGGG5/7<C5CD397DC75FFGE6*//9*6==FFEF:3CB:><F>F7?:>3>BFDFFFFF?F0(4(31,8???((33
@M04999:289:000000000-L3R54:1:1101:25131:3186 1:N:0:426
CTGCCTACGGGGGGCAGCAGTAGGGAATCTTCCACAATGGACGCAAGTCTGATGGAGCAACGCCGCGTGAGTGAAGAAGGTTTTCGGATCGTAAAGCTCTGTTGTTGGTGAAGAAGGATAGGGGTAGTAACTGATTCTTATTTGACGGTAATCAACCAGAAAGTCACGGCTAACTACGTGCCAGCAGCCGCGGTAATACGTAGGTGGCAAGCGTTGTCCGGATTTATTGGGCGTAAAGCGAACGCAGGCGGGAGAACAAGTCAGCTGTGAAAGCCCTCGGCTTAACCGGGGAAGTGCAGCT
+
CCCCCGGGGGGGGGGGGGGGGGGGGGGGGGGGGGGGGGGGGGGGGGGGGGGGGGGGGGGGGGGGGGGGGGGGGGGGGGGGGGGGGGGGGGGGGGGGGGGGGGGGGGGGGGGGGGGGGGGGGGGGGGGGGGGGGGGGGGGGGGGGGGGGGGGGGGGGGGGGGGGGGGGGGGGGGGGGGGGGGGGGGGGGGGGGGGGGGGGGGGGGGGGFGGGGGGGGGGGGDDGGGGGGFGGGGGGGGGGGGGFGFGEBEFFFGFDFFFFF@FGFFFFFFFFF<F5FFFFFBF>?A>AFFFFFF???FFF?(
@M04999:289:000000000-L3R54:1:1101:21710:3219 1:N:0:426
TGAGCCTACGGGGGGCTGCAGTAGGGAATCTTCCACAATGGACGCAAGTCTGATGGAGCAACGCCGCGTGAGTGAAGAAGGTTTTCGGATCGTAAAGCTCTGTTGTTGGTGAAGAAGGATAGGGGTAGTAACTGATTCTTATTTGACGGTAATCAACCAGAAAGTCACGGCTAACTACGTGCCAGCAGCCGCGGTAATACGTAGGTGGCAAGCGTTGTCCGGATTTATTGGGCGTAAAGCGAACGCAGGCGGGAGAACAAGTCAGCTGTGAAAGCCCTCGGCTTAACCGGGGAAGTGCAGC
+
CCCCCGGGGGGGGGGGGGGGGGGGGGGGGGGGGGGGGGGGGGGGGGGGGGGGGGGGGGGGGGGGGGGGGGGGGGGGGGGGGGGGGGGGGGGGGGGGGGGGGGGGGGGGGGGGGGGGGGGGGGGGGGGGGGGGGGGGGGGGGGGGGGGGGGGGGGGGGFGGGGGGGGGGGGGGGGGGGGGGFGGGGGGGGGGGGGGGGGGGGGGGGGGGGGGGGGGGGGGGGGD:CFGGGGGGGGGGGGGGGGFGFGFFFFFF35:BFFF@F@CFFFFFFFFBAFFFF?@>FF?6:BDBB09BB1(4<FFF3
@M04999:289:000000000-L3R54:1:1101:24730:3292 1:N:0:426
TTCGCCTACGGGAGGCAGCAGTAGGGAATCTTCCACAATGGACGCAAGTCTGATGGAGCAACGCCGCGTGAGTGAAGAAGGTTTTCGGATCGTAAAGCTCTGTTGTTGGTGAAGAAGGATAGGGGTAGTAACTGATTCTTATTTGACGGTAATCAACCAGAAAGTCACGGCTAACTACGTGCCAGCAGCCGCGGTAATACGTAGGTGGCAAGCGTTGTCCGGATTTATTGGGCGTAAAGCGAACGCAGGCGGGAGAACAAGTCAGCTGTGAAAGCCCTCGGCTTAACCGGGGAAGTGCAGC
+
CCCCCGGGGGGGGGGGGGGGGGGGGGGGGGGGGGGGGGGGGGGGGGGGGGGGGGGGGGGGGGGGGGGGGGGGGGFGGGGGGGGGGGGGGGGGGGGGGGGGGGGFGGGGGGGGGGGGGGGGGGGGGGGGGGGGGGFGGGGGGGGGGGGGGGGGGGGGGGGGGGGGGGGGGGGGGGGGGGGGGGGGGGGGGGGGGGGGGGGGGGGGGGGGGGGGGGGGGGGGGGGGG9CGGGGFFGGGGGGFGDEGBGFEDFFDD>EB@FF?FFGFFFFFFFFFFFFFF<FB6?BBFFFFF09B9::??AAF:
@M04999:289:000000000-L3R54:1:1101:16583:3338 1:N:0:426
TCACCCCTACGGGTGGCTGCAGTGGGGAATATTGCACAATGGGCGAAAGCCTGACGCAGCGACGCCGCGTGCGGGATGACGGCCTTCGGGTTGTAAACCGCTTTTGATTGGGAGCAAGCGAGAGTGAGTGTACCTTTCGAATAAGCACCGGCTAACTACGTGCCAGCAGCCGCGGTAATACGTAGGGTGCAAGCGTTATCCGGATTTATTGAGCGTAAAGAGCTCGTAGGCGGTTCGTCGCGTCTGGTGTGAAAGTCCATCGCTTAACGGTGGATCGGCGCCGGGTACGGGCGGACTGG
+
CCCCCGGGGGGGGGGGGGGGGGGGGGGGGGGGGGGGGGGGGGGGGGGGGGGGGGGGGGGGGGGGGGGGGGGGGGGGGGGGGGGGGGGGGGGGGGGGGGGGGGEGGGGGGGGGGGGGGGGGGGGGGGGGGGGGGGGGGGGGGGGGGGGGGGGGGGGGGGGGGGGGGGGGGGGGGGGGGGGGGGGGGDGGGGGGGGGGGGGGGGDGEEGGGGG+<FGGGGGGGGGGGGGGGGGGGGDGGGGGGGFGFGFFFFEF7BFFFFFFFFGFFFFFBEFFFF9F@B>B>F;F>>BFFFFFFFFF0<1
@M04999:289:000000000-L3R54:1:1101:16699:3379 1:N:0:426
TTGCCTACGGGTGGCTGCAGTGGGGAATATTGCACAATGGGGGAAACCCTGATGCAGCCATGCCGCGTGTATGAAGAAGGCCTTCGGGTTGTAAAGTACTTTCGGTAATGAGGAAGGTGATGTATCTAATAGGTGCATCAATTGACGTTAATTACAGAAGAAGCACCGGCTAACTCCGTGCCAGCAGCCGCGGTAATACGGAGGGTGCGAGCGTTAATCGGAATGACTGGGCGTAAAGGGCATGTAGGCGGATAATTAAGTTAGGTGTGAAAGCCCTGGGCTCAACCTAGGAATTGCACTT
+
CCCCCGGGGGGGGGGGGGGGGGGGGGGGGGGGGGGGGGGGGGGGGGGGGGGGGGGGGGGGGGGGGGGGGGGGGGGGGGGGGGGGGGGGGGGGGGGGGGGGGGGGGFGGGGGGGGGGGGGGGGGGGGGGGGGGGGGGGGGGGGGGGGGGGGGGGGGGGGGGGGGGGGGGGGGGGGGGGGGGGGGGGGGGGGGGGGGGGGGGGGGGGGGGGEGGGGGGGGFGGGGGGGGGGGGGGGGGGGGGGGFGFGFFFDFFGFFFFFFFFFGFFFFFF@<>BF>FFFFFFFBD?BF7??F7<?:?DFFF2
@M04999:289:000000000-L3R54:1:1101:10208:3387 1:N:0:426
CCTACGGGTGGCTGCAGTAGGGAATCTTCCACAATGGACGCAAGTCTGATGGAGCAACGCCGCGTGAGTGAAGAAGGTTTTCGGATCGTAAAGCTCTGTTGTTGGTGAAGAAGGATAGGGATAGTAACTGATTCTTATTTGACGGTAATCAACCAGAAAGTCACGGCTAACTACGTGCCAGCAGCCGCGGTAATACGTAGGTGGCAAGCGTTGTCCGGATTTATTGGGCGTAAAGCGAACGCAGGCGGGAGAACAAGTCAGCTGTGAAAGCCCTCGGCTTAACCGGGGAAGGGCAGCTGA
+
CCCCCFGGGGGGGGEGGGGGGGGFGGGGGGGGGGGGGGGGGGGGFGGGGGGGGGGGGGGGGGGGFEGGGGGFGGEEGEFFGGCFEDGGFGGGGGGFFGGGFGGGGGGGGGGGGGFFFGGGGG8FEGGCFGFGGGGEFFGFGGGGGGGGGGGGGGGGFGGGFCGGGGGGGGGGGGGGFGGGGGGGC5EEEGGGGGGEC<CFEGFEGGFGGGEGGEECEGGGC?CGFGGGGGGDGDGGGGGDGG@GDCFFFFFFGFFF>/799FCF=6*=9FF0?F)<)3533<<AFF>0231(43<??:?<
@M04999:289:000000000-L3R54:1:1101:17032:3412 1:N:0:426
CGCGCCTACGGGTGGCTGCAGTGGGGAATTTTGGACAATGGGGGGAACCCTGATCCAGCCATGCCGCGTGTCTGAAGAAGGCCTTCGGGTTGTAAAGGACTTTTGTTAGGGAAGAAAAGCTTGGTGCTAATACCACCGAGTGCTGACGGTACCTAAAGAATAAGCACCGGCTAACTACGTGCCAGCAGCCGCGGTAATACGTAGGGTGCGAGCGTTAATCGGAATTACTGGGCGTAAAGCGAGCGCAGACGGTTAGATAAGTCAGATGTGAAATCCCCGAGCTCAACTTGGGACGTGCATT
+
CCCCCGGGGGGGGGGGGGGGGGGGGGGGGGGGGGGGGGGGGGGGGGGGGGGGGGGGGGGGGGGGGGGGFGGGGGGGGGGGGGGGGGGGGGGGGGGGGGGGFGDGGFFGGGGGGGGGGGGGGGGGGGGGGGGGGGGGGGEEGGGGGGGGGGGGGFGGGGGGGGGGGGGGGGGGGGGGGGGGGGGGGGFFGGGGGGGGDGFGFFGGGGGEGGDGGECEGGGGGGGGGGGGFGGGFG=DDFGGGGFGFGFFFFFF3>:4@F=?FFFFFFFFBFA)<8BFF?@9199>B3<A9AFF((3:??FB>
@M04999:289:000000000-L3R54:1:1101:15649:3461 1:N:0:426
CCTACGGGTGGCTGCAGTGGGGAATATTGCACAATGGGGGAAACCCTGATGCAGCCATGCCGCGTGTATGAAGAAGGCCTTCGGGTTGTAAAGTACTTTCGGTAATGAGGAAGGTGGTGTATCTAATAGGTGCATCAATTGACGTTAATTACAGAAGAAGCACCGGCTAACTCCGTGCCAGCAGCCGCGGTAATACGGAGGGTGCGAGCGTTAATCGGAATGACTGGGCGTAAAGGGCATGTAGGCGGATAATTAAGTTAGGTGTGAAAGCCCTGGGCTCAACCTAGGAATTGCACTTAA
+
CCCCCGGGGGGGGGGGGGGGGGGGGGGGGGGGGGGGGGGGGGGGGGGGGGGGGGGGGGGGGGGGGGGGGGGGGGGGGGGGGGGGGFGGGGGGGGGGGGGGGGGGGGGGGGGGGEGGGGFGGGGDFGGGGGGGGGGGGGGGGGGGFGGGGGGGGGGGGGGGGGGGGGGGGGGGGGGGGGGGGGGGGGGGGGGGGGGGGGGGGGGGGGGGGGGGGGGGGGGGGGGGGGGGGGGGGGGGGGGGGDBGFGFFFFFFGFFFFFFFFFGFFFFFDF?FFFFFFFFFD?FF?FFFFFFFFFFFFBAA
@M04999:289:000000000-L3R54:1:1101:12611:3464 1:N:0:426
CCTACGGGAGGCTGCAGTGAGGAATATTGGACAATGGGTGAGAGCCTGATCCAGCCATCCCGCGTGAAGGACGACAGCCCTATGGGTTTTAAACTTCTTTTGTATGGGAATAAACCACATTACGCGTAATGTTCTGAAGGTACCATACGAATAAGCATCGGCTAACTCCGTGCCAGCAGCCGCGGTAATACGGAGGATGCGAGCGTTATCCGGATTTATTGGGTTTAAAGGGTCCGTAGGCGGGTTGATAAGTCAGCGGTGAAAACCTGCAGCTTAACTGTAGAACTGCCGTTGATACTGT
+
CCCCCGGGGGGGGGGGGGGGGGGGGDGFGGGGGGGGGGGGGGGGGGGGGGGGGGGGGGGGGGGGGGGGGGGGGGGGGGGEGGGGGGGGGGGGGGGGGGGFGGGGGGGGGGGGGGGGGGGGGEGGCGFGGGGFGDGGGGGGGGGGGGGGGGGGGGGGDFGGGGGGGGGGGGGGCGGGGGGGGGGEEEEGGGGGGGGGGGGGGGGGGGGGGGGGG=E59FGGGDGEGGGGGGGGCDED5FGGGG@GDGFFFFFFGFFFFFFFFFGFFFFFBFB?FFFFFFFA<AFBFBFFF7><BF?AFABF5
@M04999:289:000000000-L3R54:1:1101:19057:3522 1:N:0:426
GCACCCTACGGGTGGCTGCAGTAGGGAATCTTCCACAATGGACGCAAGTCTGATGGAGCAACGCCGCGTGAGTGAAGAAGGTTTTCGGATCGTAAAGCTCTGTTGTTGGTGAAGAAGGATAGGGGTAGTAACTGATTCTTATTTGACGGTAATCAACCAGAAAGTCACGGCTAACTACGTGCCAGCAGCCGCGGTAATACGTAGGTGGCAAGCGTTGTCCGGATTTATTGGGCGTAAAGCGAACGCAGGCGGGAGAACAAGTCAGCTGTGAAAGCCCTCGGCTTAACCGGGGAAGTGCAGC
+
CCCCCGGGGGGDGG@DCCFEEFFCEFGGGGFGFAFF@FECFFF:FEEFFEGGFCFG@@EFGGGGGEGECEEBEFGGFCFGCGFGGGGF=FEEBFAB,A??CF@5E?FGFFDEGFC=F?F<<,:BBFEFFEEFE<FFFF<?B<DFFGGCCGF@CFGGGEE@FACB>3@FEC7FEC:E9F<EGFFEFGDFED>EEDCECGGGFGGC5CGGGGFFCEEGEGGGGGEE597>9D4<FDG<5*:>5D>C53>D353>CEF:5)<5>FC?1)1):6<<>F@FF3791039?<9)19>>BF??DA>4,
@M04999:289:000000000-L3R54:1:1101:12578:3541 1:N:0:426
CCTACGGGTGGCTGCAGTGGGGAATATTGCACAATGGGCGAAAGCCTGATGCAGCGACGCCGCGTGCGGGATGACGGCCTTCGGGTTGTAAACCGCTTTTGATTGGGAGCAAGCGAGAGTGAGTGTACCTTTCGAATAAGCACCGGCTAACTACGTGCCAGCAGCCGCGGTAATACGTAGGGTGCAAGCGTTATCCGGATTTATTGGGCGTAAAGAGCTCGTAGGCGGTTCGTCGCGTCTGGTGTGAAAGTCCATCGCTTAACGGTGGATCGGCGCCGGGTACGGGCGGACTGGAGTGCGG
+
CCCCCGGGGGGGGGGGGGGGGGGGGGGGGGGGGGGGGGGGGGGGGGGGGGGGGGGGGGGGGGGGGGGGGGGGGGGGGGGGGGGGGGGGGGGGGGGGGGGGGGGGGGGGGGGGGGGGGGGGGGGGGGGGGGGGGGGGGGFGGGGGGGGGGGGGGGGGGGGGGGGGGGGGGGGGGGGGGFGGGGGGGGGGGGGGGGGGGGGGGGGGGGGGGGGGGGGGGGGGGGGGGGGGGGGGGGGGGDGGGGFGFGFFFFFFGFFFFFFFFFGFFB:D?FFBFFFFFFFFFFFF>BFFF>F9?F<F?FFFF
@M04999:289:000000000-L3R54:1:1101:23459:3557 1:N:0:426
CTACCTACGGGGGGCTGCAGTGGGGAATTTTGGACAATGGGGGGAACCCTGATCCAGCCATGCCGCGTGTCTGAAGAAGGCCTTCGGGTTGTAAAGGACTTTTGTTAGGGAAGAAAAGCCGGGTGCTAATACCACCTGGTGCTGACGGTACCTAAAGAATAAGCACCGGCTAACTACGTGCCAGCAGCCGCGGTAATACGTAGGGTGCGAGCGTTAATCGGAATTACTGGGCGTAAAGCGAGCGCAGACGGTTAGATAAGTCAGATGTGAAATCCCCGAGCTCAACTTGGGACGCGCATTT
+
CCCCCGGGGGGGGGGGGGFGGGGGEGGGGGGGGGGGGGGGGEGGGGGGGGFGGGGGGGGC@FFGGGGGGGGGGGGGGGGGGGGGGGGGGGGGGGGGFGFGGGGGGGDGGCEFGGGGGGGGGDG?EEFFGGGF8CGGGGGFGGGGDGGGEFEFFGGCCGFFGGFGGGGDDG>CEGGGFE@FFGGGGFDGGGDDEGGGGGGGFGGGG:EGE=EGGG5:FGFGGGE5FGGGFGGGGGGG5CCGG<>DBDBEFFE7CBFFF?FFF?F?F??9AFAFAF66577>>>>???2A<)1:7>671>??4
@M04999:289:000000000-L3R54:1:1101:6666:3587 1:N:0:426
TGTGACCTACGGGAGGCAGCAGTGAGGAATATTGGACAATGGGTGAGAGCCTGATCCAGCCATCCCGCGTGAAGGACGACAGCCCTATGGGTTTTAAACTTCTTTTGTATGGGAATAAACCACATTACGTGTAATGTTCTGAAGGTACCATACGAATAAGCATCGGCTAACTCCGTGCCAGCAGCCGCGGTAATACGGAGGATGCGAGCGTTATCCGGATTTATTGGGTTTAAAGGGTCCGTAGGCGGGTTGATAAGTCAGCGGTGAAAACCTGCAGCTTAACTGTAGAACTGCCGTTGAT
+
CCCCCGGGFGGDGDGGGDGGGGEFGFGFGGGGGGGGGGGGFGGFEEGFGCEDGGGFFGGGGGGGFGGDGEGEGEFGGGGGGGGFGDCGGGFFGEFFGGGGGGGGGGGGGGFGGGGFGGGFFGGGG<FFGGGGGFGGGGGGEGGGFGGGGGGGGGGGFGFFGGCFCCEGGGFCEGDGGGGGGGGGGGGGGGGG@FECEGGGEG6FGEECGGEDCFFGEED7CCFFFC7C588>@CFGGF<FDGFG)9>3>EFF:=8?FFFF66<@7357<B:BFFFFF?F>:BFFF<955:<>B><>B??14
@M04999:289:000000000-L3R54:1:1101:16288:3646 1:N:0:426
CACCTACGGGGGGCTGCAGTGGGGAATATTGCACAATGGGGGAAACCCTGATGCAGCCATGCCGCGTGTATGAAGAAGGCCTTCGGGTTGTAAAGTACTTTCGGTAATGAGGAAGGTGGTGTATCTAATAGGTGCATCAATTGACGTTAATTACAGAAGAAGCACCGGCTAACTCCGTGCCAGCAGCCGCGGTAATACGGAGGGTGCGAGCGTTAATCGGAATGACTGGGCGTAAAGGGCATGTAGGCGGATAATTAAGTTAGGTGTGAAAGCCCTGGGCTCAACCTAGGAATTGCACTT
+
CCCCCGGGGGGGGGGGGGGGGGGGGGGGGGGGGGGGGGGGGGGGGGGGGGGGGGGGGGGGGGGGGGGGGGGGGGGGGGGGGGGGGGGGGGGGGGGGGGGGGGGGGGGGGGGGGGGGGGGGGGGGGGGGGGGGGGGGGGGGGGGGGGGGGGGGGGGGGGGGGGGGGGGGGGGGGGGGGGGGGGGGGGGGGGGGGGGGGGGGGGGGGGGGGGGGGGGGGGGGGGGGGGGGGGGG=DGGGGGGGGFGFGFFFFFFGFFFFFFFFFGFFFF>AFFFFFFFFFFF?F?FFFFFB0>BB?BBFB<>
@M04999:289:000000000-L3R54:1:1101:22980:3653 1:N:0:426
TACCTACGGGCGGCTGCAGTGGGGAATATTGCACAATGGGGGGAACCCTGATGCAGCCATGCCGCGTGTATGAAGAAGGCCTTCGGGTTGTAAAGTACTTTCGGTAATGAGGAAGGTGATGTATCGAATAGGTGCATCAATTGACGTTAATTACAGAAGAAGCACCGGCTAACTCCGTGCCAGCAGCCGCGGTAATACGGAGGGTGCGAGCGTTAATCGGAATGACTGGGCGTAAAGGGCATGTAGGCGGATAATTAAGTTAGGTGTGAAAGCCCCGGGCTCAACCTGGGAACTGCACTT
+
CCCCCGGGGGGGGGGGGGGGGGGGGGGGGGGGGGGGGGGGGGGGGGGGGGGGGGGGGGGGGGGGGGGGGGGGGGGGGGGGGGGGGGGGGGGGGGGGGGGGGGGGFGGGGGGGFFGGGGGGGGGGGGGGGGGGGGGGGGGGGGGGGGGGGGGGGGGGGGFGGGGGGGGGGGGGGGGGGGGGGGGGGGGFGGGGGGGGGGGGGGGGGGGGGGGGGGDGGGGGGGGGGGGGGGGGEGGFFCDGFCFG?CFFFFFFCFFFFFFFFFG?BFFBDFFFFFFFFFFF9BB2:<?FFF?7?>>?A?FB
@M04999:289:000000000-L3R54:1:1101:16653:3680 1:N:0:426
CCTACGGGGGGCTGCAGTAGGGAATCTTCCACAATGGACGCAAGTCTGATGGAGCAACGCCGCGTGGATGAAGAAGGTCTTCGGATCGTAAAATCCTGTTGTTGAAGAAGAACGGTTGTGAGAGTAACTGCTCATAGCGTGACGGTAATCAACCAGAAAGTCACGGCTAACTACGTGCCAGCAGCCGCGGTAATACGTAGGTGGCAAGCGTTGTCCGGATTTATTGGGCGTAAAGAGCTCGTAGGCGGTTCGTCGCGTCTGGTGTGAAAGTCCATCGCTTAACGGTGGATCGGCGCCGGGT
+
CCCCCGGGGGGGGGGGGGGGGEGGGGFGGGGGGGGGGGGGGGGGGGGGGGGGGGGGGGGGGGGGGGGGGGGGGGGGGGGGGGGGGGGGGGGGGGGGGGGGGGGGGGGGGGGGGGGGGGGGGGGGGGGGGGGGGEGGGGGGGGGGDGGGGGGGGGGGGGGGGGGGEGGGGGGGGGGGGGGGGGGGFGGGGGGGCGGGGEGFDGGGGGGGGGE=EGGGGGGEDFDGGGGGGGGCGGGGGGGGGGFGFGFFFFFFGFEFDEFFFF7?F>FF2@454@FFBB>??A419839?<?FB>FF>>>F(
@M04999:289:000000000-L3R54:1:1101:9800:3695 1:N:0:426
GGGCCTACGGGGGGCTGCAGTGGGGAATATTGCACAATGGGGGAAACCCTGATGCAGCCATGCCGCGTGTATGAAGAAGGCCTTCGGGTTGTAAAGTACTTTCGGTAATGAGGAAGGTGGTGTATCTAATAGGTGCATCAATTGACGTTAATTACAGAAGAAGCACCGGCTAACTCCGTGCCAGCAGCCGCGGTAATACGGAGGGTGCGAGCGTTAATCGGAATGACTGGGCGTAAAGGGCATGTAGGCGGATAATTAAGTTAGGTGTGAAAGCCCTGGGCTCAACCTAGGAATTGCACTT
+
CCCCCGGGGGGGGGGGGGGGGGGGGGGGGGGGGGGGGGGGGGGGGGGGGGGGGGGGGGGGGGGGGGGGGGGGGGGGGGGGGGGGGGGGGGGGFGGGGGGGGGGGGGGGGGGGGGGGGGGGGGGGGGGGGFGGGGGGGGGGGGGGGGGGGGGGGGGGGGGGGGGGGGGGGGGGGGGGGGGGGGGGGGGGGGGGGGGGGGGGGGGGGGGGGGGGGGGGGGGGGGGGGGGGFGGGGGGGGGGGDFFFFGFFFFFED:?FFFFFFFG?:=6?BFFFFFFFFFFFF<<>DFFFBFFBA0:<92<B>
@M04999:289:000000000-L3R54:1:1101:23473:3743 1:N:0:426
TCGTTCCTACGGGAGGCTGCAGTGGGGAATATTGCACAATGGGGGGAACACTGATGCAGCCATGCCGCGTGTATGAAGAAGGCCTTCGGGTTGTAAAGTACTTTCGGTAATGAGGAAGGTGGTGTATCGAATAGGTGCATCAATTGACGTTAATTACAGAAGAAGCACCGGCTAACTCCGTGCCAGCAGCCGCGGTAATACGGAGGGTGCGAGCGTTAATCGGAATGACTGGGCGTAAAGGGCATGTAGGCGGATAATTAAGTTAGGTGTGAAAGCCCCGGGCTCAACCTGGGAACTGCAC
+
CC<CCGGGGEFGG7@:;FGGE@EGFDCEGGEGCDEDFGGFGGG@7+@FG,FF<C?DEE?FFGEEFFGEFGGCFDGGEEAFGGF<>><+33D>FF,@<C@<<<@BBF:@F>D;D>>,<<C:FC<<FCGGE<,@>>><>FFEC:CF@<=FCG:BCE;FFEGC,,2CC:FCF7FC@FG:,,?8F7CC9<FCF68?CGEGGD709;EGCCEEGDE*8:CEC:C?CF5=E5<CF7?FFFC7DCCFG5595DFFFFFDG3:;?FF*10:9@FF*5*-64@F4>0:99>0(-),(8(4.8?3(.<2>(
@M04999:289:000000000-L3R54:1:1101:6146:3763 1:N:0:426
GCCTACGGGTGGCAGCAGTGGGGAATATTGCACAATGGGGGAAACCCTGATGCAGCCATGCCGCGTGTATGAAGAAGGCCTTCGGGTTGTAAAGTACTTTCGGTAATGAGGAAGGTGGTGTATCTAATAGGTGCATCAATTGACGTTAATTACAGAAGAAGCACCGGCTAACTCCGTGCCAGCAGCCGCGGTAATACGGAGGGTGCGAGCGTTAATCGGAATGACTGGGCGTAAAGGGCATGTAGGCGGATAATTAAGTTAGGTGTGAAAGCCCTGGGCTCAACCTAGGAATTGCACTTA
+
CCCCCGGGDGGGGGGGGGGGGGGGGGGGGGGGGGGGGGGGGGGGGFGGGGGGGGGGGGGGGGGGGFGGGGGGGGGGGGGGGGGGGGGGDGGGGGGGGGGGGGGGGGGGGGGGGGGGGGGGGFGGGGGGGGGGGGGGGGGGGGGGGEGGGGGGGGGGGGGGGGGGGGGGGGGGGGGEGGGGGGGGGGGEGGGGGEFFGFGDGGGGGDE=EGGEGGCFGFEGEG6CFFGGGGGGGGG7FDDDGGFGFGFFFFFF>FFFFFFF?FCF46@FF?A?:FF:FF>:?DFFBFB<<:<>:B<A?9?<
@M04999:289:000000000-L3R54:1:1101:19697:3778 1:N:0:426
GTCCTACGGGTGGCAGCAGTAGGGAATCTTCCACAATGGACGCAAGTCTGATGGAGCAACGCCGCGTGAGTGAAGAAGGTTTTCGGATCGTAAAGCTCTGTTGTTGGTGAAGAAGGATAGGGGTAGTAACTGATTCTTATTTGACGGTAATCAACCAGAAAGTCACGGCTAACTACGTGCCAGCAGCCGCGGTAATACGTAGGTGGCAAGCGTTGTCCGGATTTATTGGGCGTAAAGGGAGCGCAGGCGGTTAAATAAGTCTGGGATGTGAAAGCCCTCAGCTCAACTGAGGAATTGCAAC
+
CCCCCGGGGGGGGGGGGGGGGGGGGGGGGGGGGGGGGGGGGGGGGGGGGGGGGGGGGGGGGGGGGGGGGGGGGGGGGGGGGGGGGGGGGGGGGGGGGGGGGGGGGGGGGGGGGGGGGGGGGGGGGGGGGGDGGGGGGGGGGGGGGGGGGGGGGGGFGGGGGGGGGGGGGGGGGGGGGGGGGGGGGGGGGGGGGGGGGGGGGGC<FGGGFGFGEDGGGGGGGCECFGGGGGGGEGGGGGDCDGFDBGBFFD55>=FFFFF@FFGFFF454FBFBFFFFFF<B?)5<<:AFFD????3>BBF0
@M04999:289:000000000-L3R54:1:1101:24580:3804 1:N:0:426
TTTCCTACGGGGGGCTGCAGTGGGGAATTTTGGACAATGGGGGCAACCCTGATCCAGCCATGCCGCGTGTCTGAAGAAGGCCTTCGGGTTGTAAAGGACTTTTGTTAGGGAAGAAAAGCTTGGTGCTAATACCACCGAGTGCTGACGGTACCTAAAGAATAAGCACCGGCTAACTACGTGCCAGCAGCCGCGGTAATACGTAGGGTGCGAGCGTTAATCGGAATTACTGGGCGTAAAGCGAGCGCAGACGGTTAGATAAGTCAGATGTGAAATCCCCGAGCTCAACTTGGGACTTGCATTT
+
CCCCCGGGGGGGGGGGGGGGGGGGGGGGGGGGGGGGGGGGGGGGGGGGGGGGGGGGGGGGGGGGGGGGGGGGGEGCCCFFGFDGCGGGGGGGFGGGGGGGEGGGGFF;FFFFGGDGGGGGGG@FGGGGGGGGGFGGDGGGGGGCAFGGGFGGGGGGFGFGGGGGGGGGEEGGCCFGGGGFFCGGGGGGGCG8CEGGFGCFGGGG5?E8?8EGGGGGDGGGGGGGGGGGF:<CC7>DFGGGG55<5C@:4>>>9>@@FF*/@B*077@B<FABF?@?>1>6(2227049AFBB8().:<AFA
@M04999:289:000000000-L3R54:1:1101:10358:3843 1:N:0:426
TTTCCTACGGGTGGCAGCAGTGGGGAATTTTGGACAATGGGGGCAACCCTGATCCAGCCATGCCGCGTGTCTGAAGAAGGCCTTCGGGTTGTAAAGGACTTTTGTTAGGGAAGAAAAGCTTGGTGCTAATACCACCGAGTGCTGACGGTACCTAAAGAATAAGCACCGGCTAACTACGTGCCAGCAGCCGCGGTAATACGTAGGGTGCGAGCGTTAATCGGAATTACTGGGCGTAAAGCGAGCGCAGACGGTTAGATAAGTCAGATGTGAAATCCCCGAGCTCAACTTGGGACGTGCATTT
+
CCCCCGGGGGGGGGGGGGGGGGGGGGGGGGGGGGGGGGGGGGGGGGGGGGGGGGGGGGGGGGGGGGGGGGGGGGGGGGGGGGGGGGGGGGGGGGGGGGGGGGGGGGGGGGGGGGGGFGGGGGGGGGGGGGGGGGGGGGGGGGGGFFGGGGGGGGGGGGGGFGGGGGGGGGGGGGGGGGGGFGFFFGGGGGGGGGGEGGGFGGGGGGGGGGDGGEGDGGFGCCEGGGGGGGGGGDGDGGDGGGFGFGFEFE>BGFFFFFFFFFFF*9@?BFDFFF?@39D637?<BFAAD>:807::BFB46
@M04999:289:000000000-L3R54:1:1101:16481:3847 1:N:0:426
CCTACGGGTGGCTGCAGTAGGGAATCTTCCACAATGGACGCAAGTCTGATGGAGCAACGCCGCGTGGATGAAGAAGGTCTTCGGATCGTAAAATCCTGTTGTTGAAGAAGAACGTATGTGAGAGTAACTGCTCAGATAGTGACGGTATTCAACCAGAAAGTCACGGCTAACTACGTGCCAGCAGCCGCGGTAATACGTAGGTGGCAAGCGTTGTCCGGATTTATTGGGCGTAAAGGGAGCGCAGGCGGTTAAATAAGTCTGGGATGTGAAAGCCCTCAGCTCAACTGAGGAATTGCAACGG
+
CCCCCGGGGGGGGGGGGGGGGGGGGGGGGGGGGGGGGGGGGGGGGGGGGGGGGGGGGGGGGGGGGGGGGGGGGGGGGGGGGGFGGGGGGGGGGGGGGGGGGGGGGGGGGGGGGGGGGGGGGGGGGGGGGGGGGGGGGGGGGGGGGGGGGGGGGGGGGGGGGGGGGGGGGGGGGGGGGGGGGGGGGGGGGGGGGGGGGGGGDGGGGGGGGGGGGGGGGGGGGGGGGGGGGGGGGGGGGGGGGGFGBGFFBEDFGFFFFBFFFFGFFFFFFFFFBFFFFB@FFFF?F>FFFFFFFFBFFFFF>
@M04999:289:000000000-L3R54:1:1101:21075:3865 1:N:0:426
CCTACGGGAGGCTGCAGTGAGGAATATTGGACAATGGGTGAGAGCCTGATCCAGCCATCCCGCGTGAAGGACGACAGCCCTATGGGTTTTAAACTTCTTTTGTATGGGAATAAACCACATTACGCGTAATGTTCTGAAGGTACCATACGAATAAGCATCGGCTAACTCCGTGCCAGCAGCCGCGGTAATACGGAGGATGCGAGCGTTATCCGGATTTATTGGGTTTAAAGGGTCCGTAGGCGGGTTGATAAGTCAGCGGTGAAAACCTGCAGCTTAACTGTAGAATTGCCGTTGATACTGT
+
CCCCCGGGGGGGGGGGGGGGGGGGGGGGGGGGGGGGGGGGGGGGGGGGGGGGGGGGGGGGGGGGGGGGGGGGGGGGGGGGGGGGGGGGGGGGGGGGGGGGGGGGGGGGGGGGGGGGGGGGGGGGGGGGGGGGGGGGFFGGGGGGGGGGGGGGGGGGGFGGGGGGGGGGGGGGGGGGGGGGGGGGGGGGGGGGGGGGGGGGGEDGGGGGGGGGGGEGF?CFGGGCEEFGF:FGGGGGGGDGGGFGFGFFFFFFGFFFFFED@F46@F@F?FFBBFF4=AFFF4924AFBDF;??6:BDFFF9
@M04999:289:000000000-L3R54:1:1101:19783:3872 1:N:0:426
CGTACCCTACGGGTGGCAGCAGTGGGGAATATTGCACAATGGGGAAACCCTGATGCAGCCATGCCGCGTGGATGAAGAAGGCCTTCGGGTTGTAAAGTACTTTCGGTAATGAGGAAGGTGGTGGATCGAATAGGTGCATCAATTGACGGTAATTACAGAAGAAGCACCGGCTAACTCCGTGCCAGCAGCCGCGGTAATACGGAGGGTGCGAGCGGTAATCGGAATGACTGGGCGTAAAGGGCATGTAGGCGGATAATTAAGTTAGGTGTGAAAGCCCCGGGCTCAACCTGGGAACTGCACC
+
CCCCCGGGGGGGGGGGGGGGGGGGGGGGGGGGGGGGGGGGGGGGDGGEGG8C@FEFCCFF@FC<F@C:@@+8C<CFDEFCFDF8F=CCF=F=?,CF<C5C5FGACG=BFEEEFF,FFG<FG+=+45:4=F8AAFAAFC95?FCF>9,6+@+FFGCBD=>F8>F=3@:F=FC::F:;3F<*36DC88:83D>**B::CB;<;>*4BE:8/8*/*/*=*C11175EC6*:0>FG=7*1>FCGGGF*5*00??>@C)7BB==B?FGFFF@?)0:AA=.>F?BBF0(-47??034:4:()),22,
@M04999:289:000000000-L3R54:1:1101:22794:3880 1:N:0:426
CCTACGGGGGGCTGCAGTGAGGAATATTGGACAATGGGTGAGAGCCTGATCCAGCCATCCCGCGTGAAGGACGACAGCCCTATGGGTTTTAAACTTCTTTTGTATGGGAATAAACCACATTACGCGTAATGTTCTGAAGGTACCATACGAATAAGCATCGGCTAACTCCGTGCCAGCAGCCGCGGTAATACGGAGGATGCGAGCGTTATCCGGATTTATTGGGTTTAAAGGGTCCGTAGGCGGGTTGATAAGTCAGCGGTGAAAACCTGCAGCTTAACTGTAGAACTGCCGTTGATACTGT
+
CCCCCGGGGGGGGGGGGGGGGGGGGGGGGGGGGGGGGGGGGGGGGGGGGGGGGGGGGGGGGGGGGGGGGGGGGGGGGGGGGGGGGGGGGGGGGGGGGGGGGGGGGGGGGGGGGGGGGGGGGGGGGGGGGGGGGGGGGGGGGGGGGGGGGGGGGGGGGGGGGGGGGGGGGGGGGGGGGGGGGGGGGGGGGGGGGGGGGGGGGGGGGGGGGCEEGGDGGFGGGGGCECDFFGGGGGGGGGGGGGEGFGF4?FFFGFFFFB>@FF=FFFFFFFFFFFFFFBFFFFFF>DFFFBF??BFBFFFB:
@M04999:289:000000000-L3R54:1:1101:5994:3880 1:N:0:426
GGTCCCTACGGGGGGCTGCAGTGGGGAATATTGCACAATGGGGGGAACCCTGATGCAGCCATGCCGCGTGTATGAAGAAGGCCTTCGGGTTGTAAAGTACTTTCGGTAGTGAGGAAGTTGTGTGTATGAAAAGTGCATGCAGTTGACGTTAGCTACAGAAGAAGCACCGGCTAACTCCGTGCCAGCAGCCGCGGTAATACGGAGGGTGCGAGCGTTAATCGGAATGACTGGGCGTAAAGGGCATGTAGGCGGATAATTAAGTTAGGTGTGAAAGCCCCGGGCTCAACCTGGGAATTGCACT
+
CCCCCGGGGGGGGGGGGGGGGGGGGGGGGGGGGGGGGGGGGGGGGGGGGGGGGGGGGGGGGGGGGGGGGGGGGGGGGGGGGGGGGGGGGGGGGGGGGGGGGGGGGGGGGGGGGGCFGGGGGGGGGGGGGGGGGGGGGGFGGGGGGGGGGGGGGGGGGGGGFGGGGGGGGGGGGGGGGGGGGGGGGGGGGGGGGGGGGGGGGGGGCEGGGGGGGGGGGFFGGGGGGGGGGGGGGGGGGGGGGGFGFGFFFFFFGEEFFFFFFFGFF?FFBFFFFFFFF?>BFFFBF<?BFBFBF??B?B>B<
@M04999:289:000000000-L3R54:1:1101:7346:3909 1:N:0:426
CCTACGGGGGGCAGCAGTAGGGAATCTTCCACAATGGACGCAAGTCTGATGGAGCAACGCCGCGTGGATGAAGAAGGTCTTCGGATCGTAAAATCCTGTTGTTGAAGAAGAACGGTTGTGAGAGTAACTGCTCATAGCGTGACGGTAATCAACCAGAAAGTCACGGCTAACTACGTGCCAGCAGCCGCGGTAATACGTAGGTGGCAAGCGTTGTCCGGATTTATTGGGCGTAAAGGGAGCGCAGGCGGTCTTTTAAGTCTGAATGTGAAAGCCCTCAGCTTAACTGAGGAAGAGCATCGG
+
CCCCCGGGGGGGGGGGGGGGGGGGGGGGGGGGGGGGGGGGGGGGGGGGGGGGGGGGGGGGGGGGGGGGGGGGGGGGGGGGGGGGGGGGGGGGGGGGGGGGGGGGGGGGGGGGGGGGGGGGGGGGGGGGGGGGGGGGGGGGGGGGGGGGFGGGGGGGGGGGGGGGGGGGGGGGGGGGGGGGGGGGGGGGGGGGGGGGGGCGGGGGGGGGGGGGGGGGGGGGGGGGGGGGGGGGDGFFGGGGGGFGFGFFF>FFGFFFFFFFFFGFFFFFFFFFBFFFF:FB7BAFFFD:B::??FFF<BBF
@M04999:289:000000000-L3R54:1:1101:9324:3960 1:N:0:426
CCTACGGGAGGCTGCAGTGGGGAATATTGCACAATGGGGGGAACCCTGATGCAGCCATGCCGCGTGTATGAAGAAGGCCTTCGGGTTGTAAAGTACTTTCGGTAATGAGGAAGGTGGTGTATCGAATAGGTGCATCAATTGACGTTAATTACAGAAGAAGCACAGGCTAACTCCGTGCCAGCAGCCGCGGTAATACGGAGGGTGCGAGCGTTAATCGGAATGACTGGGCGTAAAGGGCATGTAGGCGGATAATTAAGTTAGGTTGGAAAGCCCCGGGCTCAAACTGGGAACTGCACTTAA
+
CCCCCGECGEGDFE@FCFF9EFEGDFGGFF,E,CFFCGGGGDGGGDDC@C,<BAFEFGFG8=CC=CFCFEGGGGDCFGFGGG+:FDEEGDGFFDDEGG=@+@>CCFGCFGGF>7,3@FF::;CC@8CF:,83:,8DC9BFCGFG*@CGGGGGGGGGGF::CGG+2CCF7<F<9CEGGGGGGGDGGGCEGGEE>FG?EEEEGCGEGGD:?EEGGFFCFGGGGFGGGGG47CGGGGGFDG**90/CFG5:)>BFG=BFFFFF4@G*))0@AF1(-)8))-0,,4-5AB:(,4:0)<<(<?24
@M04999:289:000000000-L3R54:1:1101:20700:3965 1:N:0:426
GTGCGCCTACGGGCGGCTGCAGTGGGGAATATTGCACAATGGGGGGAACCCTGATGCAGCCATGCCGCGTGTATGAAGAAGGCCTTCGGGTTGTAAAGTACTTTCGGTAATGAGGAAGGTGGTGTATCGAATAGGTACATCAATTGACGTTAATTACAGAAGAAGCACCGGCTAACTCCGTGCCAGCAGCCGCGGTAATACGGAGGGTGCGAGCGTTAATCGGAATGACTGGGCGTAAAGGGCATGTAGGCGGATAATTAAGTTAGGTGTGAAAGCCCCGGGCTCAACCTGGGAACTGCAC
+
CCCCCGGGGGGGGGGGGGGGGGGGGGGGGGGGGGGGGGGGGGGGGGGGGGGGGGGGGGGGGGGGGGGGGGGGGGGGGGGGGGGGGGGGGGGGGGGGGGGGGGGGGGGGGGGGGGGGGGGGGGGGGGGGGGGGGGGGGGGGGGGGGGGGGGGGGGGGGGGGGGGGGGGGGGGGGGGGGGGGGFEGGGGGGGGGGGGGGGGGGGGGGGGGGGGGGGGGGGGGGGGGGGGGGGGGGGGGGGGGGGFG:FFFFFFFGFFBFFFF?FGFFFFFF?<AFFFFFBBBBFF;2?BF?:??F<BBFFBF?
@M04999:289:000000000-L3R54:1:1101:6441:4020 1:N:0:426
ACGGCCTACGGGAGGCAGCAGTAGGGAATCTTCCACAATGGACGCAAGTCTGATGGAGCAACGCCGCGTGAGTGAAGAAGGTTTTCGGATCGTAAAGCTCTGTTGTTGGTGAAGAAGGATAAGGATAGTAACTGATTCTTATTTGACGGTAATCAACCAGAAAGTCACGGCTAACTACGTGCCAGCAGCCGCGGTAATACGTAGGTGGCAAGCGTTGTCCGGATTTATTGGGCGTAAAGCGAACGCAGGCGGGAGAACAAGTCAGCTGTGAAAGCCCTCGGCTTAACCGGGGAAGTGCAGC
+
CCCCCGGGGGGGGGGGGGGGGGGGGGGGGGGGGGGGGGGGGGGGGGGGGGGGGGGGGGGGGGGGGGGGGGGGGGGGGGGGGGGGGGGGGGGGGGGGGGGGGGGGGGGGGGGGGGGGGGGGGGGGGGGGGGGGGGGGGGGGGGGGGGGGGGGGGGGGGGGGGGGGGGGGGGGGGGGGGGGGGGGGGGGGGGGGGGGGGGGGGGGGEGGGFGGFGGGGGGGFEGGEEGGGGGGGGGGGGGFGGGFGFGFFFDFBD5DEFF?:@@CFFFFFFFFFAFFFFFF>FB?>:<A26>BB;FB:BADF3
@M04999:289:000000000-L3R54:1:1101:21018:4039 1:N:0:426
ATCCTACGGGTGGCTGCAGTGGGGAATATTGCACAATGGGGGAAACCCTGATGCAGCCATGCCGCGTGTATGAAGAAGGCCTTCGGGTTGTAAAGTACTTTCGGTAATGAGGAAGGTGATGTATCTAATAGGTGCATCAATTGACGTTAATTACAGGAGAAGCACCGGCTAACTCCGTGCCAGCAGCCGCGGTAATACGGAGGGTGCGAGCGTTAATCGGAATGACTGGGCGTAAAGGGCATGTAGGCGGATAATTAAGTTAGGTGTGAAAGCCCTGGGCTCAACCTAGGAATTGCACTT
+
CCCCCGFCFGGGGGGGCFCFG8CFGGGFFEE<EGG8DF@FGGGGGGGGGGCGFAFFDF8E8FC@FC7@FFGGGCFFCEGFFFGG=?CFEGGFGFEFGGDBFEGG?FFGGGGGF=EFFG9FEFFDFGGAFGFGFFECEGGGGGDGF7BFCFADCFGF@=+AFGG8DFCFFCEFFFGGDG<7DFGGGGGGGGECEC8F;F55:CGD:1=?*:=E=E55@C=GGEGGCCGFGGGGCGGG7>CDGGFGF7F@F3>EDF=FF?=???:5=FFF966A?>>FFF>(413)3(.237>9,37A<<4:
@M04999:289:000000000-L3R54:1:1101:6054:4039 1:N:0:426
CTGCCTACGGGCGGCTGCAGTGAGGAATATTGGACAATGGGTGAGAGCCTGATCCAGCCATCCCGCGTGAAGGACGACAGCCCTATGGGTTTTAAACTTCTTTTGTATGGGAATAAACCACATTACGCGTAATGTTCTGAAGGTACCATACGAATAAGCATCGGCTAACTCCGTGCCAGCAGCCGCGGTAATACGGAGGATGCGAGCGTTATCCGGATTTATTGGGTTTAAAGGGTCCGTAGGCGGGTTGATAAGTCATCGGTGAAAACCTGCAGCTTAACTGTAGAACTGCCGTTGATAC
+
CCCCCGGGGGGGGGEGGGGGGGGGGGGGGGGGGGGFGEGGGGGGGGGGGGGGGGGGGG<EFGFGGDGGGCFGFFGGGGGGG@FFGGFGGGGGGGGGGGGFGGGGGGGGGGGGGGGGGG8FFGGGGGGGGGGGGGGGGGCDCFFGGGGGGCGECFGGGGFGGGCFGFGFAGGGCD@EFFGGGGGGGGDGE=:FFF*114:>FGFEEEGDGC:CCFG=:*:CGG<+9=57*9:CE>5CFGGG7DEGFGB)<@69DF7=F7*9@>CE3@483;::?F4:FFF<>BFFA9AAAAFFFFF0((66.
@M04999:289:000000000-L3R54:1:1101:22875:4042 1:N:0:426
TGACTCCTACGGGTGGCTGCAGTGGGGAATTTTGGACAATGGGGGGAACCCTGATCCAGCCATGCCGCGTGTCTGAAGAAGGCCTTCGGGTTGTAAAGGACTTTTGTTAGGGAAGAAAAGCCGGGTGCTAATACCACCTGGTGCTGACGGTACCTAAAGAATAAGCACCGGCTAACTACGTGCCAGCAGCCGCGGTAATACGTAGGGTGCGAGCGTTAATCGGAATTACTGGGCGTAAAGCGAGCGCAGACGGTTAGATAAGTCAGATGTGAAATCCCCGAGCTCAACTTGGGACGTGCAT
+
CCCCCGGGGGGGGGGGGGGGGGGGGGGGGGGGGGGGGGGGGGGGGGGGGGGGGGGGGGGGGGGGGGGGGGGGGGGGGGGGGGGGGFFGGGFGGGGGGGGGGGGGGGGGGGGGFEFGGGGGGGGGGGGGGDFGGGGFGGGGGGGGGFGGDGGGGGGGGGGGGGGGGGGGGGGGGGGGGGGEFGGGGGGGGGGGGGGGGEGGG>@?CEGGEDCGECE>CEGGGGGG5FGGGG77EGGGGGGC>DEGFGF>B5>DDFEDFB=@FFGBBFFFFFFFFFFFFF@>9>6>:?BFF9)336?;?BB?6
@M04999:289:000000000-L3R54:1:1101:5857:4044 1:N:0:426
GTGTCCTACGGGGGGCAGCAGTGAGGAATATTGGACAATGGGTGAGAGCCTGATCCAGCCATCCCGCGTGAAGGACGACAGCCCTATGGGTTTTAAACTTCTTTTGTATGGGAATAAACCACATTACGCGTAATGTTCTGAAGGTACCATACGAATAAGCATCGGCTAACTCCGTGCCAGCAGCCGCGGTAATACGGAGGATGCGAGCGTTATCCGGATTTATTGGGTTTAAAGGGTCCGTAGGCGGGTTGATAAGTCAGCGGTGAAAACCTGCAGCTTAACTGTAGAACTGCCGTTGAT
+
<CCCCGGCFFFGGGGGGEGGGGGGGGGGGGGGGGGGGGGGGGGGGFGGGGGGGGGDGGGGGGGGGEGGGGCGGCDFGGGGGGGGG8FFFGGGEGGGGGGGGGGGGCFGGGGGGGCGGGGGGGGGGGGGGGGEFFGGGGGGGGGGGGGGGGGGFGCFF@@EEGGGGGGGGGGGCCGGGFGGGGGGGGGGGGGGGFGGD5EGGGFF8>EGEGDGFGFG5C5CC9EGFGGGG3CFCGGGGGGGGGFD?<>EDBEFGFFFFF=FF:>5>7FF9F4?F45@@?BDABAFFFFFFBB<??(4:?0<
@M04999:289:000000000-L3R54:1:1101:20886:4045 1:N:0:426
TGCCTACGGGAGGCGGCAGTGGGGAATTTTGGACAATGGGGGGAACCCTGATCCAGCCATGCCGCGTGTCTGAAGAAGGCCTTCGGGTTGTAAAGGACTTTTGTTAGGGAAGAAAAGCCGGGTGCTAATACCACCTGGTGCTGACGGTACCTAAAGAATAAGCACCGGCTAACTACGTGCCAGCAGCCGCGGTAATACGTAGGGTGCGAGCGTTAATCGGAATTACTGGGCGTAAAGCGAGCGCAGACGGTTAGATAAGTCAGATGTGAAATCCCCGAGCTCAACTTGGGACGTGCATTTG
+
CCCCCGGGGGGGGGGGGGGGGGGGGGGGGGGGGGGGGGGGGGGGGGGGGGGGGGGGGGGGGGGGGGGDGGGGGGGGGGGGGGGGGGGGGGGGGGGGGGGGGGGGGGGGFGGGGGGGGGGGGGGGGGGGGGGGGGGGGGGGGGGGGGGGGGGGGGGGGGGGGGGGGGGGGGGGFGGGGGGGGGGGGGGGGGGGGGGGGGFFFGGGGGGGGGGGEGGGFGGGGGGGGGGGGGGGE<EGGGGGDGEG@C>@FEFFGFFFFFF?FFFFFFFFAFBABFFFE6BFFF<>F:BAFFFFFF?F?BAA6
@M04999:289:000000000-L3R54:1:1101:23027:4067 1:N:0:426
ATGCCTACGGGCGGCTGCAGTGGGGAATATTGCACAATGGGGGAAACCCTGATGCAGCCATGCCGCGTGTATGAAGAAGGCCTTCGGGTTGTAAAGTACTTTCGGTGGTGAGGAAGTTGTGTGTATGAAAAGTGCATATAATTGACGTTAGCCACAGAAGAAGCACCGGCTAACTCCGTGCCAGCAGCCGCGGTAATACGGAGGGTGCGAGCGTTAATCGGAATGACTGGGCGTAAAGGGCATGTAGGCGGATGATTAAGTTAGGTGTGAAAGCCCCGGGCTCAACCTGGGAATAGCATTT
+
CCCCCGGGGGGGGGGGGGGGGGGGGGGGGGGGGGGGGGGGGGGGGGGGGGGGGGGGGGGGGGGGGGGGGGGGGGGGGGGGGGGGGGGGGGGGGGGGGGGGGGGGGGGGGGGGGGGGGGGGGGGGGGGGGGGGGGGGGGGGGGGGGGGGGGGGGGGGGGGGGGGGGGGGGGGGGGGGGGGGGGGGGGGGGGGGGGGGG9BGC>CGGGGG8*:*:EEG=E<FCGCC<7>:EGC5C5=DGGGG<<7C9*94?@>@)076*9*9@=7@49*14BA445>F)9E9901<2<03:F:?:?2-)55A4
@M04999:289:000000000-L3R54:1:1101:18742:4097 1:N:0:426
CCCTACGGGTGGCAGCAGTGAGGAATATTGGACAATGGGTGAGAGCCTGATCCAGCCATCCCGCGTGAAGGACGACAGCCCTATGGGTTTTAAACTTCTTTTGTATGGGAATAAACCACATTACGCGTAATGTTCTGAAGGTACCATACGAATAAGCATCGGCTAACTCCGTGCCAGCAGCCGCGGTAATACGGAGGATGCGAGCGTTATCCGGATTTATTGGGTTTAAAGGGTCCGTAGGCGGGTTGATAAGTCAGCGGTGAAAACCTGCAGCTTAACTGTAGAACTGCCGTTGATACTG
+
CCCCCGGGGGGGGGGGGGGGGGGGGGGGGGGGGGGGGGGGGGGGGGGGGGGGGGGGGGGGGGGGGGGGGGGGGGGGGGGGGGGGGGGGGGGGGGGGGGGGGGGGGGGGGGGGGGGGGGGGGGGGGGGGGGGGGGGGGGGGGGGGGGGGGGGGGGGGGGGGGGGGGGGGGGGGGGGGGGGGGGGGGGGGGGGGGGGGGGGGGGGGGGGGGGGGGGGEGGGGGGGGCGGGGGGDGGGGGGGGDGFGFGFFFFFFGFFFFFFFFFGFFFFFFFFFFFFFFFFFFFBFBFFFFDFFFFF<A9994
@M04999:289:000000000-L3R54:1:1101:5161:4109 1:N:0:426
GCCCTACGGGCGGCTGCAGTGAGGAATATTGGACAATGGGTGAGAGCCTGATCCAGCCATCCCGCGTGAAGGACGACAGCCCTATGGGTTTTAAACTTCTTTTGTATGGGAATAAACCACATTACGCGTAATGTTCTGAAGGTACCATACGAATAAGCATCGGCTAACTCCGTGCCAGCAGCCGCGGTAATACGGAGGATGCGAGCGTTATCCGGATTTATTGGGTTTAAAGGGTCCGTAGGCGGGTTGATAAGTCAGCGGTGAAAACCTGCAGCTTAACTGTAGAACTGCCGTTGATACT
+
<CCCCGGGGCGGGGGGGGGGGGGGGGGGGGGGGGGGGGGGGGGGGGGGGGDGGGGGGGGGGGGGGGGGGGGGGGGGGGGGGGGGGGGGGGGGGGGGGGFGGGGGGGGGGGGGGGGGGGGGGGGGGGGGEGGGGGGGGGGGGGGGGGGDGGGGGGGGGGGGGGGGGGGGGGGGGGGGGGGGGGGGDGGGCEFGGGGDG78CFFGGGGGGGGGGGGG5*:CGGGFCFEGDGGCCF3FFGDGGCDFGFGFFFFFFC?FFFBFBE><>6BFFFFFFFF??FFF<AFABF9<<<27?FFFBFFFF<
@M04999:289:000000000-L3R54:1:1101:7654:4123 1:N:0:426
TCCTACGGGTGGCAGCAGTGGGGAATATTGCACAATGGGGGGAACCCTGATGCAGCCATGCCGCGTGTATGAAGAAGGCCTTCGGGTTGTAAAGTACTTTCGGTAATGAGGAAGGTGGTGTATCGAATAGGTGCATCAATTGACGTTAATTACAGAAGAAGCACCGGCTAACTCCGTGCCAGCAGCCGCGGTAATACGGAGGGTGCGAGCGTTAATCGGAATGACTGGGCGTAAAGGGCATGTAGGCGGATAATTAAGTTAGGTGTGAAAGCCCCGGGCTCAACCTGGGAACTGCACTTA
+
CCCCCGGGGGGGGGGGGGGGGGGGGGGGGGGGGGGGGGGGGGGGGGGGGGGGGGGGGGGGGGGGGGGGGGGGGGGGGGGGGGGGGGGGGGGGGGGGGGGGGGGGGGGGGGGGGGGGGGGGGGGGGGGGGGGGGGGGGGGGGGGGGGGGGGGGGGGGGGGGGGGGGGGGGGGGGGGGGGGGGGGGGGGGGGGGGGGGGGGGGGGGGGGGGGGGGGGGGGGGGGGGGGGGGGGDGGGGGGGGGGFGFFFBEEFFFFFFBBFFFFGFFFFFFFFFFFEFFFFFBFFFFFFFFFFFFFFA?AF<
@M04999:289:000000000-L3R54:1:1101:14537:4124 1:N:0:426
ACCTACGGGTGGCAGCAGTGGGGAATATTGCACAATGGGGGAAACCCTGATGCAGCCATGCCGCGTGTATGAAGAAGGCCTTCGGGTTGTAAAGTACTTTCGGTAATGAGGAAGGTGATGTATCTAATAGGTGCATCAATTGACGTTAATTACAGAAGAAGCACCGGCTAACTCCGTGCCAGCAGCCGCGGTAATACGGAGGGTGCGAGCGTTAATCGGAATGACTGGGCGTAAAGGGCATGTAGGCGGATAATTAAGTTAGGTGTGAAAGCCCTGGGCTCAACCTAGGAATTGCACTTA
+
CCCCCGGGGGGGGGGGGGGGGGGGGGGGGGGGGGGGGGGGGGGGGGGGGGGGGGGGGGGGGGGGGGGEGGGGGGGGGGGGGGGGGGGGGGGGGGGGGGGGGGGGGGGGGGGGGGGGGGGGGGGGGGGGGGGGGGGGGGGGGGGGGGGGGGGGGGGGGDGGGGGGGGGGGGGGGGGGGGGGGGGGGGGGGGGGGGGGGGGGGGGGGGGGGGGGEGGGGGGEEFGGGGGGGGGGGGGGGGGGGGFGFGFFFF:>GFFFFFBFFFGFFFFFFFFFFFFFFFF??FFFFFFFFFFFFFFFFF?A
@M04999:289:000000000-L3R54:1:1101:19798:4130 1:N:0:426
CCTACGGGAGGCTGCAGTGGGGAATATTGCACAATGGGGGGAACCCTGATGCAGCCATGCCGCGTGTATGAAGAAGGCCTTCGGGTTGTAAAGTACTTTCGGTAATGAGGAAGGTGGTGTATCGAATAGGTGCATCAATTGACGTTAATTACAGAAGAAGCACCGGCTAACTCCGTGCCAGCAGCCGCGGTAATACGGAGGGTGCGAGCGTTAATCGGAATGACTGGGCGTAAAGGGCATGTAGGCGGATAATTAAGTTAGGTGTGAAAGCCCTGGGCTCAACCTAGGAATTGCACTTAA
+
CCCCCGGGGGGGGGGGGGGGGGGGGGGGGGGGGGGGGGGGGGGGGGGGGGGGGGGGGGGGGGGGGGGGGGGGGGGGGGGGGGGGGGGGGGGGGGGGGGGGGGGGGGGGGGGFGGGGGGGGGGGGGGGGGGGGGGGGGGGGGGGGGGGGGGGGGGGGGGGGGGGGGGGGGGGGGGGGGGFGGGGGGGGGGGGGGGGGGGDGGGGGGGGGGGEDGGGGGGGGGGGGGGGGGGGGGGFGDGGGGGFGFGFF3>:FGFFFFFFFFFGFFFFFAFF:?F4>FFFFFFFFFF?0:B?:<FBFA?<A
@M04999:289:000000000-L3R54:1:1101:6708:4196 1:N:0:426
GAGACCCTACGGGGGGCTGCAGTGAGGAATATTGGACAATGGGTGAGAGCCTGATCCAGCCATCCCGCGTGAAGGACGACAGCCCTATGGGTTTTAAACTTCTTTTGTATGGGAATAAACCACATTACGCGTAATGTTCTGAAGGTACCATACGAATAAGCATCGGCTAACTCCGTGCCAGCAGCCGCGGTAATACGGAGGATGCGAGCGTTATCCGGATTTATTGGGTTTAAAGGGTCCGTAGGCGGGTTGATAAGTCAGCGGTGAAAACCTGCAGCTTAACTGTAGAACTGCCGTTGAT
+
CC@@CGC-@FGGGGCCFFGC8=CEEF<C,F<BF9FAD=E9FCFEF@FAFFFBF<EEAF=8FGFGFFGGEGECFGGDFFG@C:<C:FGFFFBGGGGGGGGEFFFGFGGC,38<,,?D>;<B8F:FFFFGD>F<F<FGCCGCB:,7<>FG,<F22:<FFCFFFFF:<<:CEGE7CGEGFEF7@C@F6>5C*8CGGG:+/;EGGG?C6*8*:*:EEGG78EG**+0:2:6DEGDFEG9:<D9C)>@37955).)798@*/9=8?FDDF:@FFFFFF5:4;0:ABA<29:994:))52(3::(4-
@M04999:289:000000000-L3R54:1:1101:15727:4215 1:N:0:426
AGTTCCTACGGGCGGCTGCAGTGGGGAATATTGCACAATGGGGGAAACCCTGATGCAGCCATGCCGCGTGTATGAAGAAGGCCTTCGGGTTGTAAAGTACTTTCGGTAGTGAGGAAGTTGTGTGTATGAAAAGTGCATATAACTGACGTTAGCCACAGAAGAAGCACCGGCTAACTCCGTGCCAGCAGCCGCGGTAATACGGAGGGTGCGAGCGTTAATCGGAATGACTGGGCGTAAAGGGCATGTAGGCGGATGATTAAGTTAGGTGTGAAAGCCCCGGGCTCAACCTGGGACTAGCATT
+
CCCCCGGGGGGGGGGGGGGGGEGGGGGGGGGGGGGGGGGGGGGDGGGGGGGGGGGGGFGGGGGGEGGGEGGGGGGGGGGGGG,,BFGEEGEGGGGGGGFGGGGGGGGGGEEFFGFGGEFGGGGGGGGGGGGGGGGGGGGGFFGGGGGGGGGDFGGGGGGGGGGGGGFFGGGGGGGEFFGGGGGGCGGGGGGGDG:EG?FCB5B>EEGGGGC8CGEDEFGGGGGGGGGFEFFFGGEGGFGGGD@GFFFF4@EFGFFFFBBFFFGFF496)7<99FFF>?D>>F>?<??<FFBBB(3::?<66
@M04999:289:000000000-L3R54:1:1101:12514:4249 1:N:0:426
CCTACGGGGGGCAGCGGTGGGGAATATTGCACAATGGGGGAAACCCTGATGCAGCCATGCCGCGTGTATGAAGAAGGCCTTCGGGTTGTAAAGTACTTTCGGTAATGAGGAAGGTGGTGTATCTAATAGGTGCATCAATTGACGTTAATTACAGAAGAAGCACCGGCTAACTCCGTGCCAGCAGCCGCGGTAATACGGAGGGTGCGAGCGTTAATCGGAATGACTGGGCGTAAAGGGCATGTAGGCGGATAATTAAGTTAGGTGTGAAAGCCCTGGGCTCAACCTAGGAATTGCACTTAA
+
CCCCCGGGGGGGGGGGGGGGGGGGGGGGGGGGGGGGGGGGGGGGGGGGGGGGGGGGGGGGGGGGGGGGGGGGGGGGGGGGGGGGGGGGGGGGGGGGGGGGGGGGGGGGGGGGGGGGGGGGGGGGGGGGGGGFGGGGGGGGGGGGGGGGGGGGGGGGGGGGGGGGGGGGGGGGGGGGGDGGGGGGGGGGGGGGGGGGFGGGGGEGGGGGGGGGGGFGGGGGGGGGGGGGFGD<EGGGGGGGGGFGFGFFF>3@DFFFFF?FFFGFFFFFFBF?FFFFFF4:?2:<?FFB?F?FFFBF9?AF
@M04999:289:000000000-L3R54:1:1101:10728:4264 1:N:0:426
ATTTTCCTACGGGTGGCTGCAGTAGGGAATCTTCCACAATGGACGCAAGTCTGATGGAGCAACGCCGCGTGGATGAAGAAGGTCTTCGGATCGTAAAATCCTGTTGTTGAAGAAGAACGGTTGTGAGAGTAACTGCTCATAGCGTGACGGTAATCAACCAGAAAGTCACGGCTAACTACGTGCCAGCAGCCGCGGTAATACGTAGGTGGCAAGCGTTGTCCGGATTTATTGGGCGTAAAGGGAGCGCAGGCGGTCTTTTAAGTCTGAATGTGAAAGCCCTCAGCTTAACTGAGGAAGAGC
+
CCCCCGGGGGGEGEFGGGGGGGGGGGGEGGGGFGCGGGGAFFGGGGGEGGGGGFGCFFGGGGGGCCEFGCFGGGGGGGGEFCGGFGGGCGFCFFGGGGGGGGGFDGGGGGGGGGGGGFFGG7CFGGGGGGGGGGGGGGGGGGGGFDGGGGGGGFCF@FEECECGGFGGGGGEEGFEGGGGGGGFFFGGGGGEEGC:CECFCGGGGGEGFFG9EGGG8EC+<CG5E58D7+:=ACE9>C*0C7>DDGFE:BEFGFED=FFF?FGFFF==<@:AAF=FFFF?6<:?B2<FABF>D?F?7?F?
@M04999:289:000000000-L3R54:1:1101:25719:4305 1:N:0:426
GTACCTACGGGAGGCTGCAGTGGGGAATATTGCACAATGGGGGAAACCCTGATGCAGCCATGCCGCGTGTATGAAGAAGGCCTTCGGGTTGTAAAGTACTTTCGGTAATGAGGAAGGTGATGTATCTAATAGGTGCATCAATTGACGTTAATTACAGAAGAAGCACCGGCTAACTCCGTGCCAGCAGCCGCGGTAATACGGAGGGTGCGAGCGTTAATCGGAATGACTGGGCGTAAAGGGCATGTAGGCGGATAATTAAGTTAGGTGTGAAAGCCCTGGGCTCAACCTAGGAATTGCACTT
+
CCCCCFEEF;FDGDG@EGGGGGDFCGGCGCFGGGGFGFGFD;CFGGGGGC,EDGDFFFGGGGFF@FC@+B66CDEFCC,EDC=FF6?:CCGG9FDGGFGEGF<FC+:?@FA?F,BFFGGGFGGGGG<BEFGFCFFGC<<EA@A=AFGG7FGC<9EFGGGCGF<FBFGGG>FGGGGGGF::BFAFFGCFCEGEEEEGGGEFCGGGDECEGEGEGGGCFGGGGGCF?CGCGGCCCGECCCFGGGFGFFFFFDBE<@FFF8?=7BFFF7FF1=AFFFFFFFF?F038<::::??)6:>?4)242
@M04999:289:000000000-L3R54:1:1101:10328:4328 1:N:0:426
TCCTACGGGAGGCAGTGGGGAATATTGCACAATGGGGGGAACCCTGATGCAGCCATGCCGCGTGTATGAAGAAGGCCTTCGGGTTGTAAAGTACTTTCGGTAATGAGGAAGGTGGTGTATCGAATAGGTACATCAATTGACGTTAATTACAGAAGAAGCACCGGCTAACTCCGTGCCAGCAGCCGCGGTAATACGGAGGGTGCGAGCGTTAATCGGAATGACTGGGCGTAAAGGGCATGTAGGCGGATAATTAAGTTAGGTGTGAAAGCCCCGGGCTCAACCTGGGAACTGCACTTAAAAC
+
CCCCCGGGGGGGGGGGGGGGGGGGGGGGGGGGGGGGGGGGGGGGGGGGGGGGGGGGFGGGGGGFFFGGGGGGGGGGGGGGGGGDGGGGFGGGGGFGGGGGGGGGGGGGGGGGGGGEFCGGGGGGGGCGGGGGGGGGGGGGGGGFGGGFFGGGGGGGGGGGGGGGGEGGGGGGGGFGGGGGGGGGGGGGGGGGGGGGDGGGGGGGGGGGGGGGGGGGDEGGGGGGGGGG77CGGGGGGGFFFGFCEG>BDFFFGFFFFFFFFFD>@FFFFFBFBFFFDFFFBBFFFFBFFFF?BFBFFFFF)
@M04999:289:000000000-L3R54:1:1101:14001:4333 1:N:0:426
GTGTCCTACGGGGGGCTGCAGTGGGGAATATTGCACAATGGGGGGAACCCTGATGCAGCCATGCCGCGTGTATGAAGAAGGCCTTCGGGTTGTAAAGTACTTTCGGTAATGAGGAAGGTGGTGTATCGAATAGGTGCATCAATTGACGTTAATTACAGAAGAAGCACCGGCTAACTCCGTGCCAGCAGCCGCGGTAATACGGAGGGTGCGAGCGTTAATCGGAATGACTGGGCGTAAAGGGCATGTAGGCGGATAATTAAGTTAGGTGTGAAAGCCCCGGGCTCAACCTGGGAACTGCACT
+
CCCCCGGGGGGGGGGGGGGGGGGGGGGGGGGGGGGGGGGGGGGGGGGGGGGGGGGGGGGGGGGGGGGGGGGGGGGGGGGGGGGGGGGGGGGGGGGGGGGGGGGGGGGGGGGGGGGGGGGGGGGGGGGGGGGGGGGGGGGGGGGGGGGGGGGGGGGGGGGGGGGGGGGGGGGGGGGGGGGCEGGGGGGGGGGGGGGGGGGGGGEEGGEGGGEGGGGGGGGGGGGGGGGGGGGFGGCGDFGGGGFGFC=BBFFEGDFFFFFFFFGFFFFFFDADAFFFF?@699(8>?BF0:?F?FF)5BFF4
@M04999:289:000000000-L3R54:1:1101:20818:4378 1:N:0:426
GCCTACGGGAGGCTGCAGTGGGGAATATTGCACAATGGGGGAAACCCTGATGCAGCCATGCCGCGTGTATGAAGAAGGCCTTCGGGTTGTAAAGTACTTTCGGTAATGAGGAAGGTGGTGTATCTAATAGGTGCATCAATTGACGTTAATTACAGAAGAAGCACCGGCTAACTCCGTGCCAGCAGCCGCGGTAATACGGAGGGTGCGAGCGTTAATCGGAATGACTGGGCGTAAAGGGCATGTAGGCGGATAATTAAGTTAGGTGTGAAAGCCCTGGGCTCAACCTAGGAATTGCACTTA
+
CCCCCGGGGGGGGGGGGGGGGGGGGGGGGGGGGGGGGGGGGGGGGGGGGGGGGGGGGGGGGGGGGGGGGGGGGGGGGGGGGGGGGGGGGGGGGGGGGGGGGGGFGGGGGGGGGGGGGGGGGGGGGGGGGGGGGGGGGGGGGGGGGGGGGGGGGGGGGGGGGGGGGGGGGGGGGGFGGGGGGGGGGGGGGGGGGGGGGGGGGGGEGDGCDEG8EEGFGGGGGDG7FCFGGFGDGGGGGGGGFGFGF>=DFFFFGFFFFFFFFFGFFFDFFFBFFF?FFFF?FFFF7>:??DA?0<<<?)5<
@M04999:289:000000000-L3R54:1:1101:11014:4451 1:N:0:426
TCACCTACGGGAGGCTGCAGTGAGGAATATTGGACAATGGGTGAGAGCCTAATCCAGCCATCCCGCGTGAAGGACGACAGCCCTATGGGTTTTAAACTTCTTTTGTATGGGAATAAACCACATTACGTGTAATGTTCTGAAGGTACCATACGAATAAGCATCGGCTAACTCCGTGCCAGCAGCCGCGGTAATACGGAGGATGCGAGCGTTATCCGGATTTATTGGGTTTAAAGGGTCCGTAGGCGGGTTGATAAGTCAGCGGTGAAAACCTGCAGCTTAACTGTAGAACTGCCGTTGATAC
+
CCCCCGGFEGGGGGGGGGGGGGGGGGGGGGGFFGEFGGGGGFGGFFDGGGFGFGGGGGGGGGGGGGGGGGGFGGGGGGGGGGGGGGFGGGGGGGGGGGGGGFGGGGGGGGGDGGGGGGGFGGGGGFGGFGGGGGFEGGGGGGFDGGGGGGGGGGGGGGFFFFFGGGGGGFGGGFGGGGGGGGGGGGGGGECFDFFCE8>EEGFEGEDGEGGGGGGGD>EC9FFGGCC<=CFDCFEGGGGGGDBGFGFE>B6FFFF??BFF:DDDFFFFFFFFFF?F438><AA:>>ADBA<72924:FAA)
@M04999:289:000000000-L3R54:1:1101:13434:4469 1:N:0:426
TCCTACGGGAGGCTGCAGTGAGGAATATTGGACAATGGGTGAGAGCCTGATCCAGCCATCCCGCGTGAAGGACGACAGCCCTATGGGTTTTAAACTTCTTTTGTATGGGAATAAACCACATTACGCGTAATGTTCTGAAGGTACCATACGAATAAGCATCGGCTAACTCCGTGCCAGCAGCCGCGGTAATACGGAGGATGCGAGCGTTATCCGGATTTATTGGGTTTAAAGGGTCCGTAGGCGGGTTGATAAGTCAGCGGTGAAAACCTGCAGCTTAACTGTAGAACTGCCGTTGATACTG
+
CCCCCGGGGGGGGGGGGGGGGGGGGGGGGGGGGGGGGGGGGGGGGGGGGGGGGGGGGGGGGGGGGGGGGGGGGGGGGGGGGGGGGGGGGGGGGGGGGGGGGGGGGGGGGGGGGGGGGGGGGGGGGGGGGGGGGGGGGGGGGGGGGGGGGGGGGGGGGGGGGGGGGGGGGGGGGGGGGGGGGGGGGGGGGGGGGGGGGGGGGGGGGGGGGGGGGGGGGGGGGGGGGG<FGGGGGGGGGGGGGGFGFGFFFFFFGFFFFFFFFFGFF7@BBFFFFFFFFFFFFFAABFFFD7<>F<BF<AFB>
@M04999:289:000000000-L3R54:1:1101:10338:4479 1:N:0:426
CCTGTCCTAGGGCGGCTGCAGTGAGGAATATTGGACAATGGGTGAGAGCCTGATCCAGCCATCCCGCGTGAAGGACGACAGCCCTATGGGTTTTAAACTTCTTTTGTATGGGAATAAACCACATTACGTGTAATGTTCTGAAGGTACCATACGAATAAGCATCGGCTAACTCCGTGCCAGCAGCCGCGGTAATACGGAGGATGCGAGCGTTATCCGGATTTATTGGGTTTAAAGGGTCCGTAGGCGGGTTGATAAGTCAGCGGTGAAAACCTGCAGCTTAACTGTAGAACTGCCGTTGAT
+
CCCCCGGGGGGGGGGGGGGGGGGGGGGGGGGGGGGGGGGGGGGGGGGGGGGGGGGGGGGGGGGGGGGGGGGGGGGGGGGGGGGGGDEFFGGGGGGGGGGGGGGGGGGGGGGGGGGGGGGGGGGGGGGGGGGGGGGGGGGGGGGGGGGGGGGGGGGGGGGGGGGGGGGGGGGGGGGGGGGGGGGGDGGGGGGGGGGGGGGGGGGGGGGGGEGGGGFGGGGG?EFGGGG9C<>CFGGGGGGGDCEDFDE:<D@FGFFFFFFFFFGFFFF=AF?BFFFFFB4<DFFFFFA<9<98<:;?FB?B
@M04999:289:000000000-L3R54:1:1101:4769:4497 1:N:0:426
TCCTACGGGAGGCTGCAGTGGGGAATATTGCACAATGGGGGAAACCCCGATGCAGCCATGCCGCGTGTATGAAGAAGGCCTTCGGGTTGTAAAGTACTTTCGGTAATGAGGAAGGTGATGTATCTAATAGGTGCATCAATTGACGTTAATTACAGAAGAAGCACCGGCTAACTCCGTGCCAGCAGCCGCGGTAATACGGAGGGTGCGAGCGTTAATCGGAATGACTGGGCGTAAAGGGCATGTAGGCGGATAATTAAGTTAGGTGTGAAAGCCCTGGGCTCAACCTAGGAATTGCACTTA
+
CCCCCGGGGCFFGGGGGGGGGGGGGGGGGGGGGGGGGGGGGGGGGGGGGGGGGGGGGGGGGGGGGGGGGGGGGGGGGGGGGGGGGGGGGGGGGGGGGGGGGGGGGGGGGGGGGGGGGGGGGGGGGGGGGGGGGGGGGGGGGGGGGGGGGGGGGGGGGGGGGGGGGGGGGGGGGGFGGGGGGGGGGGGGGGGGGGGGGGGGGGGGGGGGGGGGGGGGGGGGGGGGGGGGGGGGGGGGCGDFGGFGFFFFFFFFGFFF=BFFFFGFFFEFFFFBFFFFFFFF<FFFBB?FFFFF7>9>?4?F
@M04999:289:000000000-L3R54:1:1101:14949:4500 1:N:0:426
CGCCTACGGGGGGCTGCAGTGGGGAATTTTGGACAATGGGGGCAACCCTGATCCAGCCATGCCGCGTGTCTGAAGAAGGCCTTCGGGTTGTAAAGGACTTTTGTTAGGGAAGAAAAGCTTGGTGCTAATACCACCGAGTGCTGACGGTACCTAAAGAATAAGCACCGGCTAACTACGTGCCAGCAGCCGCGGTAATACGTAGGGTGCGAGCGTTAATCGGAATTACTGGGCGTAAAGCGAGCGCAGACGGTTAGATAAGTCAGATGTGGAATCCCCGAGCTCAACTTGGGACGTGCATTTG
+
CCCCCGGGGGGGGGGGGGGGGGGGGGGGGGGGGGGGGGGGGGGGGGGGGGGGGGGGGGGGGGGGGGGGGGGGGGGGGGGGGGGGGGGGGGGGGGGGGGGGGGGGGGGGGGGGGGGGGGGGGGGGGGGGGGGGGGGGGGGGGGGGGGGGGEGGGGGGGGGGGGGGGGGGGGGGGGGGGGGGGGGGGGGGGGGGGGGGGGGGGGGGGGGGGGGGGGGGCGGGGGGGGGGGGGGGEGGGGGGDDDDGFGFFFFFFGFFFFFFBFFGFFFFFFFFAFFFFFBB>2:>??>4AFB079?BFFFF>9
@M04999:289:000000000-L3R54:1:1101:19159:4523 1:N:0:426
TAGCCTACGGGTGGCTGCAGTAGGGAATCTTCCACAATGGACGCAAGTCTGATGGAGCAACGCCGCGTGGATGAAGAAGGTCTTCGGATCGTAAAATCCTGTTGTTGAAGAAGAACGGTTGTGAGAGTAACTGCTCATAGCGTGACGGTAATCAACCAGAAAGTCACGGCTAACTACGTGCCAGCAGCCGCGGTAATACGTAGGTGGCAAGCGTTGTCCGGATTTATTGGGCGTAAAGGGAGCGCAGGCGGTCTTTTAAGTCTGAATGTGAAAGCCCTCAGCTTAACTGAGGAAGAGCATC
+
CCCCCGGGGGGGGGGGGGGGGGGGGGGGGGGGGGGGGGGGGGGGGGGGGGGGGGGGGGGGGGGGGGGGGGGGGGGGGGGGGGGGGGGGGGGGGGGGGGGGGGGGGGGGGGGGGGGGGGGGGGGGGGGGGGGGGGGGGGGGGGGGGGGGGGGGGGGGGGGGGGGGGGGGGGGGGGGGGGGGGGGGGGGGGGGGGGGGGGGGGFGGGGGGGGGGGGGGGGGGGGGGGGGGGGGGGGGDGGGGGGFGFGFFFFFEGFFFFFFFFFFFFFFFFFFFFFFFFFFFFFFFAABFFFBFFFFFFBFF:
@M04999:289:000000000-L3R54:1:1101:16788:4545 1:N:0:426
TGACCTACGGGGGGCTGCAGTGAGGAATATTGGACAATGGGTGAGAGCCTGATCCAGCCATCCCGCGTGAAGGACGACAGCCCTATGGGTTTTAAACTTCTTTTGTATGGGAATAAACCACATTACGTGTAATTTTCTGAAGGTACCATCCGAATAAGCATCGGCTAACTCCGTGCCAGCAGCCGCGGTAATACGGAGGATGCGAGCGTTATCCGGATTTATTGGGTTTAAAGGGTCCGTAGGCGGGTTGATAAGTCAGCGGTGAAAACCTGCAGCTTAACTGTAGAACTGCCGTTGATAC
+
<CCCC<EGGGGGGGGCGGFFGG9FF<FGCEGFBGGGGGGGG4?FGFFCGB?E<EFFFGGF<FEFGDGGGCDFCFFGGGGEDGGGFCFFGGFECGGGGGGGEGGGFEA3FCFGGCGGGG,@FCAEACECF,,3@,,@FCC;FGF>FGBFC,=F:FFGCGGGAFFFGFC7FFCGGF7*4A8:CFGGGGEEEECFC788?88>:CF5888E8CEF?F85:=:6+<EF?F<<*7:*<:=FG:///730;D3777FF777@?=BFEEGEF@4@7:?FFF46F<76<))6.64-454<1966?(-6.
@M04999:289:000000000-L3R54:1:1101:5597:4556 1:N:0:426
GCCTACGGGGGGCTGCAGTGGGGAATATTGCACAATGGGGGGAACCCTGATGCAGCCATGCCGCGTGTATGAAGAAGGCCTTCGGGTAGTAAAGTACTTTCGGTAATGAGGAAGGTGGTGTATCGAATAGGTGCATCAATTGACGTTAATTACAGAAGAAGCACCGGCTAACTCCGTGCCAGCAGCCGCGGTAATACGGAGGGTGCGAGCGTTAATCGGAATGACTGGGCGTAAAGGGCATGTAGGCGGATAATTAAGTTAGGTGTGAAAGCCCCGGGCTCAACCTGGGAACTGCACTTA
+
CCCCCGGGGDGGGGGGGGGGGGGGGG@GGGFGGGGGGGGGGDGGGGGGGGG;FGGGGGG@FGGGGGGGG,FF:FGGGGGGGGGGGGGDFGGGGGBFGGGG,AE/CCCGGFGGGD>2A5*18@,91CFGG980,2<<F8:,<FGGG:CG59E@FFGGGGGGGGGGGGGGGGGGGGGGGGGGGGGGGGGGGGGGGGGGGGGGGGGGGGCEEGGGGGGGGGGGDG?FGGGGGGGGGGGGGGDF*CFGFGFFE)750@FFFFF?FFCFFFFFFFBF?FFFFFFF??FFFFFFB:?3:>FF>B?2
@M04999:289:000000000-L3R54:1:1101:24963:4579 1:N:0:426
GGTTGCCTACGGGGGGCTGCAGTGGGGAATATTGCACAATGGGGGAAACCCTGATGCAGCCATGCCGCGTGTATGAAGAAGGCCTTCGGGTTGTAAAGTACTTTCGGTAATGAGGAAGGTGGTGTATCTAATAGGTGCATCAATTGACGTTAATTACAGAAGAAGCACCGGCTAACTCCGTGCCAGCAGCCGCGGTAATACGGAGGGTGCGAGCGTTAATCGGAATGACTGGGCGTAAAGGGCATGTAGGCGGATAATTAAGTTAGGTGTGAAAGCCCTGGGCTCAACCTAGGAATTGCAC
+
CCCCCGGGGGGGGGGGGGGGGGGGGGGGGGGGGGGGGGGGGGGGGGGGGGGGGGGGGGGGGGGGGGGGGGGGGGGGGGGGGGGGGGGGGGGGGGGGGGGGGGGGGGGGGGGGGGGGGGGGGGGGGGGGGGGGGGDGGGGGGGGGGGGGGGGGGGGGGGGGGGGGGGGGFGGGGGGGGGGGGGGGGFDGGGGGGGGGGGGGGGGGGGGGGGGGGGGGGDGGGGGGGGGGGGFFGFGGGGFGGGEGFGFFFFFFGDFEFFFFFFGFFFFFFFFFFF??F6FFFFB?BFFFFBFFB?AFBBFB4
@M04999:289:000000000-L3R54:1:1101:5660:4602 1:N:0:426
CCTACGGGAGGCTGCAGTGGGGAATTTTGGACAATGGGGGGAACCCTGATCCAGCCATGCCGCGTGTCTGAAGAAGGCCTTCGGGTTGTAAAGGACTTTTGTTAGGGAAGAAAAGCCGGGTGCTAATACCACCTGGTGCTGACGGTACCTAAAGAATAAGCACCGGCTAACTACGTGCCAGCAGCCGCGGTAATACGTAGGGTGCGAGCGTTAATCGGAATTACTGGGCGTAAAGCGAGCGCAGACGGTTAGATAAGTCAGATGTGAAATCCCCGAGCTCAACTTGGGACGTGCATTTGA
+
CCCCCEGGGGEGGGGGGEGGGGGGCGGGGGGGGGGGGGGGGGGGGGGGGGGGGGGGGFGDFEGGGGGGGGFGGGGGGGGGF==CGBFFGGGGGGFGGFGGGGFGFGGFGGFGGGGGGGGGDGGGGGGGGGFFGGGFECGGGCFEEGFC@CBFGFGGGGGGGGG>EGGGGGGGGGGCFFGDCGFGFFGGEEGGGGG:C@EGGGGGEGEGDG*?C=CFGGDEGFFCFGFGGGCDGGGG:3C19DDCB4>3.7>F=@@FFFFF?@FFFFFFFFA08::>79E?37799-)2?276:?BDF99>
@M04999:289:000000000-L3R54:1:1101:18404:4606 1:N:0:426
GAGTCCCTACGGGTGGCTGCAGTAGGGAATCTTCCACAATGGACGCAAGTCTGATGGAGCAACGCCGCGTGAGTGAAGAAGGTTTTCGGATCGTAAAGCTCTGTTGTTGGTGAAGAAGGATAGGGATAGTAACTGATTCTTATTTGACGGTAATCAACCAGAAAGTCACGGCTAACTACGTGCCAGCAGCCGCGGTAATACGTAGGTGGCAAGCGTTGTCCGGATTTATTGGGCGTAAAGCGAACGCAGGCGGGAGAACAAGTCAGCTGTGAAAGCCCTCGGCTTAACCGGGGAAGTGC
+
CCCCCGGGGGGGGGGDGGGGGGGGGGGGGGGGGGGGGGGGGGGGGGGGGFGGGGGGGGGGGGGGGGGGGGGGGGGGGGGFFGEFGGGGGGGGGGGGGGGFGGGGGGGGGGGGFFGFFFG8?9FGGFGGGFGFGGFGGGGGGGGGGFGGGGGGGGGGGGGDGFGGGGGGGGGGGDGGGCCGGGGGGGGFGGGGGGGEEGBFGGFGFGGGCCCCGGGGGGEFGGGGGGGGGGGGGGGGGGGGCGBGDGFFF:>BG>:EDFFFFF:8@FFBBFB2AFFFF:?BFFFB6?<<A1(-40(244)
@M04999:289:000000000-L3R54:1:1101:25279:4641 1:N:0:426
GCCTACGGGTGGCTGCAGTAGGGAATCTTCCACAATGGACGCAAGTCTGATGGAGCAACGCCGCGTGAGTGAAGAAGGTTTTCGGATCGTAAAGCTCTGTTGTTGGTGAAGATGGATAGGGATAGTAACTGATTCTTATTTGACGGTAATCAACCAGAAAGTCACGGCTAACTACGTGCCAGCAGCCGCGGTAATACGTAGGTGGCAAGCGTTGTCCGGATTTATTGGGCGTAAAGCGAACGCAGGCGGGAGAACAAGTCAGCTGTGAAAGCCCTCGGCTTAACCGGGGAAGTGCAGCTG
+
CCCCCGGGGGGGGGGGGGGGGGGGGGGGGGGGGGGGGGGGGGGGGGGGGGGGGGGGGGGGGGGGGGGGGGGGGGGGGGGGGGGGGGFGGGGGGGGGGGGGGGGGGGGGGGGGGGGGGGGGGGGGGGGGGGGGFGGGGGGGGGGGGGGGGGGGGGGGGGGGGGGGGGGGGGGGGGGGGGGFGGGGGGGGGGGGGGGGGGGGGGGGGGGGGGGGGGGGGGGGGGFGGGGGGGGGGGGGGGGGGGFGFGFFBB@>GFFFFFFFFFGF?=?=:B>:BF@FE:53;?>BFF>BF016449AF?4:
@M04999:289:000000000-L3R54:1:1101:8460:4646 1:N:0:426
TTTCCTACGGGGGGCAGCAGTGGGGAATATTGCACAATGGGGGAAACCCTGATGCAGCCATGCCGCGTGTATGAAGAAGGCCTTCGGGTTGTAAGGTACTTTCGGTAATGAGGAAGGTGGTGTATCTAATAGGTGCATCAATTGACGTTAATTACAGAAGAAGCACCGGCTAACTCCGTGCCAGCAGCCGCGGTAATACGGAGGATGCGAGCGTTATCCGGATTTATTGGGTTTAAAGGGTCCGTAGGCGGGTTGATAAGTCAGCGGTGAAAACCTGCAGCTTAACTGTAGAACTGCCGTT
+
CCCCCGGGGGGGGGGGGGGGGGGGGGGGGGGGGGGGGGGGGGGGGGGGGGGGGGGGGGGGGGGGGGGGGGGGGGGGGGGGGGGGGGGGGGGGGGGGGGGGGGGGGGGGGGGGGGGGGGGGGGFGGGGGGGGGGGGGGGGGGGGGGGGGGGGGGGGGGGGGGGGGGGGGGGGGGGGGGGGGGGGGGGGGGGGGGGGGGGGGGGGGGGGGGGGGGGGGGFFGGDGGFGGGGGG7=5FGGGGGGGFGFGFFFFFFDEBFFFFFFFF@FFFDBF?BBFFFFFFFFFBFFFFFF426:AFFF?BF1
@M04999:289:000000000-L3R54:1:1101:10891:4663 1:N:0:426
TCCTACGGGTGGCTGCAGTGGGGAATATTGCACAATGGGGGAAACCCTGATGCAGCCATGCCGCGTGTATGAAGAAGGCCTTCGGGTTGTAAAGTACTTTCGGTAATGAGGAAGGTGGTGTATCTAATAGGTGCATCAATTGACGTTAATTACAGAAGAAGCACCGGCTAACTCCGTGCCAGCAGCCGCGGTAATACGGAGGGTGCGAGCGTTATCCGGATTTATTGGGCTTAAAGGGTCCGTAGGCGGGTGGATAAGGCAGCGGTGAAAACCTGCAGCTTAACTGTAGAACTGCCGTTG
+
CCCCCGGGGGGGGEGGGGGGGGGGGGGGFGGGGGGGGGGGGGCFEFGGGGGGGGFEDFGDCGGGGGGCF?DGGFGFFCFFGFDFGCGGGGFGFGGGGGGGFGGCFEEGFCEAFFGGGG=DFGFFGGDA<FFDFFEEE<FFDFF?>+ADDDFGGGFGGDEGDFGCECEGGEGFCCFF<:F@CGGGGGGGCBEGGGFGGGGGGCE*BEGCCEE?CEGG7=EECEFGDEGFG*7*6><FDDGGGGFGEGFFFFB)97=FFF*7>5D:7)7FDFFBBFFFFF@?AF<FAFB)5:A44<276434
@M04999:289:000000000-L3R54:1:1101:17338:4723 1:N:0:426
CCGCGCCTACGGGGGGCTGCAGCAGGGAATCTTCCACAATGGACGCAAGTCTGATGGAGCAACGCCGCGTGGATGAAGAAGGTCTTCGGATCATAAAATCCTGTTGTTGAAGAAGAACGTATGTGAGAGTAACTGCTCAGATAGTGACGGTATTCAACCAGAAAGTCACGGCTAACTACGTGCCAGCAGCCGCGGTAATACGTAGGTGGCAAGCGTTGTCCGGATTTATTGGGCGTAAAGGGAGCGCAGGCGGTTAAATAAGTCTGGGATGTGAAAGCCCTCAGCTCAACTGAGGAATTGC
+
CCCCCGGGGGGGGGGGGGGGGGGGGGGGGGGGGGGGGGGGGGGGGGGGGGGGGGGGGGGGGGGGGGGGGGGGGGGGGGGGGGGGGGGGGGGG8FGGGGGGGGGGGGGGGGGGGGGGGGGGGGGGGGGGGGGGGGGGGGGGGGGGGGGGGGGGGGGGGGGGGGGGGGGGGGGGGGGGGGGGGGGGGGGGGGGGGGGGGGGGGGGGGGGGGGGGGGGGGGGGGGGGGGFFFGGGGGGGGGGGGGFGFGFFFFFFGFFFFFFFFFFFFFFFBF?BFFFFFFFFFFBFFABB<:4:A?6>?F>F2
@M04999:289:000000000-L3R54:1:1101:10713:4726 1:N:0:426
GTCCTACGGGAGGCTGCAGTGAGGAATATTGGACAATGGGTGAGAGCCTGATCCAGCCATCCCGCGTGAAGGACGACAGCCCTATGGGTTTTAAACTTCTTTTGTATGGGAATAAACCACATTACGCGTAATGTTCTGAAGGTACCATACGAATAAGCATCGGCTAACTCCGTGCCAGCAGCCGCGGTAATACGGAGGATGCGAGCGTTATCCGGATTTATTGGGTTTAAAGGGTCCGTAGGCGGGTTGATAAGTCAGCGGTGAAAACCTGCAGCTTAACTGTAGAACTGCCGTTGATACT
+
CCCCCGGGGGGGGGGGGGGGGGGGGGGGGGGGGGGGGGGGFGGGGGGGGGGGGGGGGGGGGGGGGGGGGGGGGGGGGGGGGGGGGFGGGGGGGGGGGGGGGGGGGGFGGGGGGGGGGGGGGGGGGGGGGGGGGGGGGGGGGGGGGFGGGGGGGGGGGGGGGGGGGGGGGGGGGGGGGGGGGGFGGGGGGGGGGGGGEGGGGGGGGGGEGGGGGGGGE*=CGFGGGG37AFGGGGGFFDFGGGFGFDDFF?@=GFFFFFFFFEGFFFFFFFFBFFFF?AFFFFFFAAFFFFF?FF?F?ABF2
@M04999:289:000000000-L3R54:1:1101:24590:4737 1:N:0:426
CGGCCCTACGGGTGGCTGCAGTGAGGAATATTGGACAATGGGTGAGAGCCTGATCCAGCCATCCCGCGTGAAGGACGACAGCCCTATGGGTTTTAAACTTCTTTTGTATGGGAATAAACCACATTACGCGTAATGTTCTGAAGGTACCATACGAATAAGCATCGGCTAACTCCGTGCCAGCAGCCGCGGTAATACGGAGGATGCGAGCGTTATCCGGATTTATTGGGTTTAAAGGGTCCGTAGGCGGGTTGATAAGTCAGCGGTGAAAACCTGCAGCTTAACTGTAGAACTGCCGTTGAT
+
CCCCCGGGGGGGGGGGGGGGGGGGGGDGGGGGGGGGGGGGGGFGGGGGGGGGGGGFFEFGGGGGGGGGGGGGGFGGGGGCGGGGGGGGGFGGGGGDEGGGFGGGGGGGGGGGGGGGGGGGGGGGGGGGGGGGGGGGGGGGFGFGGGGGGGGGGGGGGGGGGGGGCFGGGGGGGGEFGGGGGGGGGDGGGGGGGGGGGGGGGGGGGGGGGGGGGGGGGGGGGGGGGGGGG3DF:>CGGFGDFGFGFGFFF:>FC?F=FFFFF>C>3)?BDFFF7F4@F?FFF<ABF>>A<<<BFF;FFFFF
@M04999:289:000000000-L3R54:1:1101:17818:4746 1:N:0:426
CCTACGGGTGGCTGCAGTAGGGAATCTTCCACAATGGACGCAAGTCTGATGGAGCAACGCCGCGTGAGTGAAGAAGGTTTTCGGATCGTAAAGCTCTGTTGTTGGTGAAGAAGGATAGGGGTAGTAACTGATTCTTATTTGACGGTAATCAACCAGAAAGTCACGGCTAACTACGTGCCAGCAGCCGCGGTAATACGTAGGTGGCAAGCGTTGTCCGGATTTATTGGGCGTAAAGCGAACGCAGGCGGGAGAACAAGTCAGCTGTGAAAGCCCTCGGCTTAACCGGGGAAGTGCAGCTGA
+
CCCCCGEGGGGGFGGGGGGGGGGGGGGGGGGGGGGGGGGGGGGG<FFGGGGGGGGGDDGGGGGGFEFGGGGGGGGGGGGGGGGGGGGGGGGGGGGGGGAFGEFFGCFGGGGGGGGDGGGGGFEGCGGGGGGCFGGGGGGFGGGGGGGGGGGGGGGGGGGGGGDDGGGEGGGGGGGGGGGGGGGGGGGGGGGGGGGGGGGGGCFGGEGGDGGGGGGGGGGCE6FGGGGGGGGGGGGGGGGGGGFG3CEFFDF>C4@5F048B@CF=F?FFFFFFFFFF<>>?<AAB>FBFFF:?BBFB?BF
@M04999:289:000000000-L3R54:1:1101:19486:4748 1:N:0:426
ATTAGCCTACGGGTGGCTGCAGTAGGGAATCTTCCACAATGGACGCAAGTCTGATGGAGCAACGCCGCGTGGATGAAGAAGGTCTTCGGATCGTAAAATCCTGTTGTTGAAGAAGAACGGTTGTGAGAGTAACTGCTCATAGCGTGACGGTAATCAACCAGAAAGTCACGGCTAACTACGTGCCAGCAGCCGCGGTAATACGTAGGTGGCAAGCGTTGTCCGGATTTATTGGGCGTAAAGGGAGCGCAGGCGGTCTTTTAAGTCTGAATGTGAAAGCCCTCAGCTTAACTGAGGAAGAGC
+
CCCCCGGGGGGGGGGGGGGGGGGGGGGGGGGGGGGGGGGGGGGGGGGGGGGGGGGGGGGGGGGGGGGGGGGGGGGGGGGGGGGGGGGGGGGGGGGGGGGGGGGGGGGGGGGGGGGGGGGGGGGGGGGGGFGGGGGGGGGGGGGGGGGGGGGGGGGGGGGGGGGGGGGGGGGGGGGGGGGGGGGGGGGGGGGGGGGEGGGGGGGGGGGGFGGGGGGGGEGGGGGGGGGGGGGGGGGGGGGGGD>DEGFFFFFFGEFFFFFFFFGFFFFFFFFFFFFFFFFFBFFF4AFFFAFBDFFF0::?
@M04999:289:000000000-L3R54:1:1101:22235:4774 1:N:0:426
GCCTACGGGGGGCTGCAGTAGGGAATTTTCCACAATGGACGAAAGCCTGATGCAGCCATGCCGCGTGTATGAAGAAGGCCTTCGGGTTGTAAAGTACTTTCGGTAATGAGGAAGGTGGTGTATCTAATAGGTGCATCAATTGACGTTAATTACAGAAGAAGCACCGGCTAACTCCGTGCCAGCAGCCGCGGTAATACGGAGGGTGCGAGCGTTAATCGGAATGACTGGGCGTAAAGGGCATGTAGGCGGATAATTAAGTTAGGTGTGAAAGCCCTGGGCTCAACCTAGGAATTGCACTTA
+
CCCCCGGCCGGGDGCEGGGGGGGG9CFFFGGC9FFFFGGGGGEGGGG<CEFAFGGGGE9FEF:>FGGGFGEGGFGGGEDFGFDDGEGGEGGGGGGGGGGGGGG:FEGGGFFGGGGFG7FGEGCC9C>FGGGGGGCCCGCFGGFEGGFFFGGGFGGGGGGGGGGGCEDG7FCFFFFEEGGGGFFGG>FEGDCEGGG?FGED8CG*A;EGGGE1?EGG?FGCC5FF?FG455D757CFFG3FFCFGFF=BEDDEC?FFFFFFFFF669<BAFF?0>4:31571<?F0.4<(59:B4><24:A
@M04999:289:000000000-L3R54:1:1101:22628:4830 1:N:0:426
CCTACGGGAGGCAGCAGTAGGGAATTTTCCACAATGGACGAAAGTCTGATGGAGCAACGCCGCGTGAGTGAAGAAGGTTTTCGGATTGTAAAGCTCTGTTGTTAAAGAAGAAGGGTATGTAGAGTAACTGATATATACTTGACGGTATTTAACGAGGAAGTCACGGCTAACTACGTGCCAGCAGCCGCGGTAATACGTAGGTGGCGAGCGTTGTCCGGAATTATTGGGCGTAAAGGGAGCGCAGGCGGTCTAATAAGTCTGATGTGAAAGGTCATAGCTCAACTATGGACGTGCATCAGA
+
CCCCCGGGGGGGGGGGGGGGGGGGGGGGGGGGGGGGGGGGGGGEGGGGGGGGGGGGGGGGGGGGGGGGGGGGGGGGGGGGGGGGDGGGGGGGGGGGGGGGGGGGGGGGGGGGGGGGGGGGGGGGGGGGGGGGGGGGGGGGGGGGGGGGFGGGGGGGGGGGGGGGGGGGGGGGGGGGGGGGGGGGGGGGGGGGGGGGGGGGGGGGGGGGGGGEGGGGGGGGFFGGGGGGGGCDGFGGGGGGGGFGDGFFDEFFGFFFFFFFFFFF@FFFFFFFFFFFFF?DFB:9:AFFA?F?FFFFFFF<
@M04999:289:000000000-L3R54:1:1101:21226:4925 1:N:0:426
GGTTTCCTACGGGGGGCTGCAGTAGGGAATCTTCCACAATGGACGCAAGTCTGATGGAGCAACGCCGCGTGGATGAAGAAGGTCTTCGGATCGTAAAATCCTGTTGTTGAAGAAGAACGGTTGTGAGAGTAACTGCTCATAGCGTGACGGTAATCAACCAGAAAGTCACGGCTAACTACGTGCCAGCAGCCGCGGTAATACGTAGGTGGCAAGCGTTGTCCGGATTTATTGGGCGTAAAGGGAGCGCAGGCGGTCTTTTAAGTCTGAATGTGAAAGCCCTCAGCTTAACTGAGGAAGAGC
+
CCCCCGGGGGGGGGGGGGGGGGGGGGGGGGGGGGGGGGGGGGGGGGGGGGGGGGGGGGGGGGGGGGGGGGGGGGGGGGGGGGGGGGGGGGGGGGGGGGGGGGGGGGGGGGGGGGGGGGGGGGGGGGGGGGGGGGGGGGGGGGGGGGGGGGGGGGGGGGGGGGGGGGGGGGGGGGGGGGGGGGGGGGGGGGGGGGGGGGGGGGFGGGGGGGGGGGGGGGGGGGGGEGGGGGGGGGGDGGFGGGFGFGFFFFFFGBDBFFFFFFGFFFFF9FBFFFFFF?FFFFFFBBFFFFBBFFFBBFFF
@M04999:289:000000000-L3R54:1:1101:12637:4947 1:N:0:426
CCCACCTACGGGTGGCAGCAGTGGGGAATATTGCACAATGGGGGAAACCCTGATGCAGCCATGCCGCGTGTATGAAGAAGGCCTTCGGGTTGTAAAGTACTTTCGGTAATGAGGAAGGTGGTGTATCTAATAGGTGCATCAATTGACGTTAATTACAGAAGAAGCACCGGCTAACTCCGTGCCAGCAGCCGCGGTAATACGGAGGGTGCGAGCGTTAATCGGAATGACTGGGCGTAAAGGGCATGTAGGCGGATAATTAAGTTAGGTGTGAAAGCCCTGGGCTCAACCTAGGAATTGCACT
+
CCCCCGGGGGGGGGGGGGGGGGGGGGGGGGGGGGGGGGGGGGGGGGGGGGGGGGGGGGGGGGGGGGGGGGGGGGGGGGGGGGGGGGGGGGGGGGGGGGGGGGGGGGGGGGGGGGGGGGGGGGGGGGGGGGGGGGGGGGGGGGGGGGGGFGGGGGGGGGGGGGGGGGGGGGGGGGGGGGGGGGGGGGGGGGGGGGGGGGGGGGGEGGGGDGGCGG:EEFCGGGGGGGGGFGGFGGGGGGGGDDF4>CFFFFFFGDEFFFFFFFFFFFFF>BDFFFFF>?FFFFF<<<<?FB???F72?AFF<
@M04999:289:000000000-L3R54:1:1101:5193:4976 1:N:0:426
GGGGTCCTACGGGTGGCTGCAGTGGGGAATTTTGGACAATGGGGGGAACCCTGATCCAGCCATGCCGCGTGTCTGAAGAAGGCCTTCGGGTTGTAAAGGACTTTTGTTAGGGAAGAAAAGCCGGGTGCTAATACCACCTGGTGCTGACGGTACCTAAAGAATAAGCACCGGCTAACTACGTGCCAGCAGCCGCGGTAATACGTAGGGTGCGAGCGTTAATCGGAATTACTGGGCGTAAAGCGAGCGCAGACGGTTAGATAAGTCAGATGTGAAATCCCCGAGCTCAACTTGGGACGTGCAT
+
CCCCCGGGGGGGGGGGGGGGGGGGGGGGGGGGGGGGGGGGGGGGGGGGGGGGGGGGFGGGGGGGGGGGGGGGGGGGGGG>DFGFGGGGGGGGGGGGGGG<FGGGGGGGGGGGGGGGGGGGGGGGGGGGGGGGGGGGGGGGGGGGGGGGGGGGGGGGGGGGGGGGGGGGGGGGGGGGGGGGGGGGGGGGFFGGGGGGGGGGGGGGGGGGGGGGEEGGGGGDFGGEGGGGGGGGGGGGDDFGGGFD@GFFE:FEGFDFFF@FF?F=FFFFFFFFFFFFF:@9>9>;:??FFFFFFFFFFFFFB
@M04999:289:000000000-L3R54:1:1101:14244:4986 1:N:0:426
TTGCCTACGGGGGGCTGCAGTGAGGAATATTGCACAATGGGGGAAACCCTGATGCAGCCATGCCGCGTGTATGAAGAAGGCCTTCGGGTTGTAAAGTACTTTCGGTAATGAGGAAGGTGGTGTATCTAATAGGTGCATCAATTGACGTTAATTACAGAAGAAGCACCGGCTAACTCCGTGCCAGCAGCCGCGGTAATACGGAGGGTGCGAGCGTTAATCGGAATGACTGGGCGTAAAGGGCATGTAGGCGGATAATTAAGTTAGGTGTGAAAGCCCTGGGCTCAACCTAGGAATTGCACTT
+
CCCCCGGGGGGGGGGGGGGGGGGGGGGGGGGGGGGGGGGGGGGGGGGGGGGGGGGGGGGGGGGGGGGGGGGGGGGGGGGGGGGGGGGGGGGGGGGGGGGGGGGGGFGGGGGGGGGGGGGGGGGGGGGGGGGGGGGGGGGGGGGGGGGFFGGGGGGGGGGGGGGGGGGGGGGGGGGGGGGGGGGGGGGGGGGGGGGGGGGGEGGGGEGGGGGGGGGGGGGGGGGGGGGGGGGGGDGGGGGGGGFGFGFFFFEFCEFFFFFFFFGFFFFFFFFFFFFFFFFFFFFFFFF?FFFFFF7?FF<A0
@M04999:289:000000000-L3R54:1:1101:25331:5017 1:N:0:426
CCTACGGGTGGCTGCAGTGGGGAATATTGCACAATGGGGGAAACCCTGATGCAGCCATGCCGCGTGTATGAAGAAGGCCTTCGGGTTGTAAAGTACTTTCGGTAATGAGGAAGGTGATGTATCTAATAGGTGCATCAATTGACGTTAATTACAGAAGAAGCACCGGCTAACTCCGTGCCAGCAGCCGCGGTAATACGGAGGGTGCGAGCGTTAATCGGAATGACTGGGCGTAAAGGGCATGTAGGCGGATAATTAAGTTAGGTGTGAAAGCCCCGGGCTCAACCTGGGAACTGCACTTAA
+
CCCCCGGGGGGGGGGGGGGGGGGGGGGGGGGGGGGGGGGGGGGGGGGGGGGGGGGGGGGGGGGGGGGGGGGGGGGGGGGGGGGGGGGGGGGGGGGGGGGGGGGGGGGGGGGGGGGGGGGGGGGGGGGGGGGGGGGGGGGGGGGGGGGGGGGGGGGGGGGGGGGGGGGGGGGGGGGGGGGGGGGGGGGGGGGGGGGGGGGGGGGGGGDGGGGGGGGGGGGGGGGGGGGGGGGGGGGGGGGGGGFGFGFFFFFFGFFFFFFFFFGFFFFFFFFFFFFFFFFBFFF??FFFBFF0<?AFFBBB
@M04999:289:000000000-L3R54:1:1101:5723:5116 1:N:0:426
GTGCCCTACGGGTGGCAGCAGTAGGGAATCTTCGACAATGGACGCAAGTCTGATGGAGCAACGCCGCGTGGGTGAAGAAGGCCTTCGGATCGTAAAATCCTTTTGTTGGAGAAGAACGTATGTGAGCGTAACTGCTCAGATGATGACGGTATTCAACCAGAAAGTAACGGCTAACTACGTGCCAGCAGCCGCGGTAATACGTAGGTGGCAAGCGTTGTCCGGATTTATTGGGCGTAAAGGGAGCGCAGGCGGTTAATTAAGTCTGGGATGTAAAAGCCCTCAGCTAAACTGGGGATGTGC
+
@CCCCGGGGGGG@FEFA@CEFE,CFCGGG,EF,,:BFFEGGC,@+@F+6CEFADE9CEGG8,BFEEGGEF7+CCFGFFGGC8FGGFGG7F:CEFGE5,?<F,@CFG8A,,,,BAFG@@?,C8FEE,,++8+38BB,,,:,E,,7,EBFCFF+,,CD,,@>,><F,,37@3FFGGGGFFEGGGCFEFFGFCEDEG8EGGGGFFFGG?+8ECFFDEEC8=7<EGD57CD7CF47CG:<DGF>C<3<>G57557<9<)0*9=FFFG?=::@0@4)6*17>:501((.-)).,-9(.(((((..
@M04999:289:000000000-L3R54:1:1101:18610:5123 1:N:0:426
TGCCTACGGGGGGCTGCAGTGGGGAATATTGCACAATGGGGGAAACCCTGATGCAGCCATGCCGCGTGTATGAAGAAGGCCTTCGGGTTGTAAAGTACTTTCGGTAGTGAGGAAGTTGTGTGTATGAAAAGTGCATGCAGTTGACGTTAGCTACAGAAGAAGCACCGGCTAACTCCGTGCCAGCAGCCGCGGTAATACGGAGGGTGCGAGCGTTAATCGGAATGACTGGGCGTAAAGGGCATGTAGGCGGATAATTAAGTTAGGTGTGAAAGCCCCGGGCTCAACCTGGGAATTGCACTT
+
CCCCCGGGGGGGGGGGGGGGGGGGGGGGGGGGGGGGGGGGGGGGGGGGGGGGGGGGGGGGGGGGGGGGGGGGGGGGGGGGGGGGGGGGGGGGGGGGGGGGGGGGGGGGGGGGGGGFFGGGGGGGGGGGGGGGGGGGGCFGGGGGGGGGGGGGGGGGGGGGGGGGGGGGGGGGGGGGGGGGGGGGGGGGGGGGEGGGGGGGGGGGGGGGGGGGGGGGGGGGGGGGGGGGGGGGGGGGGGGGGGFGFGB@FFFFGFFFFFF8@?FFFFFFFFFFFFFFFFFFFFFBFFFFFFFBF?FFFFFF
@M04999:289:000000000-L3R54:1:1101:19676:5157 1:N:0:426
AGACCCCTACGGGTGGCTGCAGTGAGGAATATTGGACAATGGGTGAGAGCCTGATCCAGCCATCCCGCGTGAAGGACGACAGCCCTATGGGTTTTAAACTTCTTTTGTATGGGAATAAACCACATTACGCGTAATGTTCTGAAGGTACCATACGAATAAGCATCGGCTAACTCCGTGCCAGCAGCCGCGGTAATACGGAGGATGCGAGCGTTATCCGGATTTATTGGGTTTAAAGGGTCCGTAGGCGGGTTGATAAGTCAGCGGTGAAAACCTGCAGCTTAACTGTAGAACTGCCGTTGAT
+
CCCCCGGGGGGGGGGGGGGGGGGGGGGGGGGGGGGFGGGGGGGGGGGGGGGGGGGGGGGGGGGFGGGGGGGGGGGGGGGGGGGGEGGGGGGGGGGGGGGGDFGGGGGGGGGGGGGGGGGGGGGGGGGGGGGGGGGGGGGGGGCFFGGGGGGGGGGGGGGGGGGGGGGGGGGGGGGGFGGFGGGGGGGGGGGGEDFFGGGGGGGGGGGGGG?EGGGFGGGGGGFGFGFGGG*7AFCCGCFGGFFD5=>DDBE>GF6=F*9@FFCD5@FFFF?:24>?FF:ADFFFFADFFFA>22:>32:26
@M04999:289:000000000-L3R54:1:1101:20524:5228 1:N:0:426
GGGACCTACGGGCGGCTGCAGTGGGGAATATTGCACAATGGGCGAAAGCCTGATGCAGCGACGCCGCGTGCGGGATGACGGCCTTCGGGTTGTAAACCGCTTTTGATTGGGAGCAAGCGAGAGTGAGTGTACCTTTCGAATAAGCACCGGCTAACTACGTGCCAGCAGCCGCGGTAATACGTAGGGTGCAAGCGTTATCCGGATTTATTGGGCGTAAAGAGCTCGTAGGCGGTTCGTCGCGTCTGGTGTGAAAGTCCATCGCTTAACGGTGGATCGGCGCCGGGTACGGGCGGACTGGAGG
+
CCCCCGGGGGGGGGGGGGGGGGGGGGGGGGGGGGGGGGGGGGGGGGGGGGGGGGGGGGGGGGGGGGGGGGGGGGGGGGGGGGGGGGGGGGGGGGGGGGGGGGGGGGGGGGGGGGGGGGGGGGGGGGGGGGGGGGGGGGGGGGGGGGGGGGGGGGGGGGGGGGGGGGGGGGGGGGGGGFGGFGGGGGGGGGGGGGGGGGGGGGGGGGGGGGGGGGGGGFGGGGGGGEDGGGGGCDEGGGGGGGFGFGFFFDFFGFFFFFFFFFGFFFFF9>?FFFFFFFFFFFFFFFFFFFFFFFF>F??B0
@M04999:289:000000000-L3R54:1:1101:8220:5276 1:N:0:426
CCATCCTACGGGTGGCAGCAGTGGGGAATATTGCACAATGGGGGAAACCCTGATGCAGCCATGCCGCGTGTATGAAGAAGGCCTTCGGGTTGTAAAGTACTTTCGGTAATGAGGAAGGTGGTGTATCTAATAGGTGCATCAATTGACGTTAATTACAGAAGAAGCACCGGCTAACTCCGTGCCAGCAGCCGCGGTAATACGGAGGGTGCGAGCGTTAATCGGAATGACTGGGCGTAAAGGGCATGTAGGCGGATAATTAAGTTAGGTGTGAAAGCCCTGGGCTCAACCTAGGAATTGCACT
+
CCCCCGGGGGGGGGGGGGGGGGGGGGGGGGGGGGGGGGGGGGGGGGGGGGGGGGGGGGGGGGGGGGGGGGGGGGGGGGGGGGGGGFGGGGGGGGGGGGGGGGGGGGFGGGFGGGGGGGGGGGGEGGGGGGGGGGGGGGGGGGGGGGGGFGGGGGGGGGGGGGGGGGGGGGGGGGGGGGGGGGGGGGGGGGGGGGGGGGGGGGGGGGEGGGGGGG8:EGDGFGGGGGGFCFFGGGGGGGGFDD>F@7@FFFFFGFFF=FFFFFGFFFFFFFDFFFFFFFFFFFFFFFF:??FFBB?BBFFF4
@M04999:289:000000000-L3R54:1:1101:15685:5309 1:N:0:426
CACCTACGGGCGGCTGCAGTGGGGAATATTGCACAATGGGGGAAACCCTGATGCAGCCATGCCGCGTGTATGAAGAAGGCCTTCGGGTTGTAAAGTACTTTCGGTAATGAGGAAGGTGGTGTATCTAATAGGTGCATCAATTGACGTTAATTACAGAAGAAGCACCGGCTAACTCCGTGCCAGCAGCCGCGGTAATACGGAGGGTGCGAGCGTTAATCGGAATGACTGGGCGTAAAGGGCATGTAGGCGGATAATTAAGTTAGGTGTGAAAGCCCTGGGCTCAACCTAGGAATTGCACTT
+
CCCCCGGGGGGGGGGGGGGGGGGGGGGGGGGGGGGGGGGGGGGGGGGGGGGGGGGGGGGGGGGGGGGGGGGGGGGGGGGGGGGGGGGGGGGGGGGGGGGGGGGGGGGGGGGGGGGGGGGEFGGGGGGGGGGGGGGGGGGGGGGGGGGGGGGGGGGGGGGGGGGGGGGGGGGGGDFGGGGGGGGGGGGGGGGEGGGGGGGGGGGGGGGGGGDGGGGGGGGGGGFFGGFGGGGGGGGGGGGGGGFGFGFFFFFFGFFFFFFFFFGFFFBDFFFBFFFFFFFF?FFFBF7:BF:B0)<<4<BD
@M04999:289:000000000-L3R54:1:1101:17313:5310 1:N:0:426
CCCCCTACGGGTGGCTGCAGTGGGGAATTTTGGACAATGGGGGGAACCCTGATCCAGTCATGCCGCGTGTCTGAAGAAGGCCTTCGGGTTGTAAAGGACTTTTGTTAGGGAAGAAGAGCCGGGTGCTAATACCACCTGGTGCTGACGGTACCTAAAGAATAAGCACCGGCTAACTACGTGCCAGCAGCCGCGGTAATACGTAGGGTGCGAGCGTTAATCGGAATTACTGGGCGTAAAGCGAGCGCAGACGGTTAGATAAGTCAGATGTGAAATCCCCGAGCTCAACTTGGGACGTGCATTT
+
CCCCCGGGGGGGGGGGGGGGGGGGGGGGGGGGGGGGGGGGGGGGGGGGGGGGGGGGGGGGGGGGGGGGGGGGGGGGGGGGGGGGGGGGGGGGGGGGGGGGGGGGGGGGGGGGGGGGGGGGGGGGGGGGGGGGGGGGGGGGGGGGGGGGGGGGGGGGGGGGGGGGGGGGGGGGGGGGGGGGGGGGGGGGGGGGGGGGGGGGGGGGGGGGGGGGG8CEGGGGGGGGGGGGGGGGGGGGGGGGGGFGFGFFFFFFGFFFFFFFFFGFFFFFFFFFFFFFFFF9>9:?FFFFFFFFB>FF?:9>A
@M04999:289:000000000-L3R54:1:1101:18360:5330 1:N:0:426
CCCTACGGGTGGCAGCAGTGAGGAATATTGGACAATGGGTGAGAGCCTGATCCAGCCATCCCGCGTGAAGGACGACAGCCCTATGGGTTTTAAACTTCTTTTGTATGGGAATAAACCACATTACGCGTAATGTTCTGAAGGTACCATACGAATAAGCATCGGCTAACTCCGTGCCAGCAGCCGCGGTAATACGGAGGATGCGAGCGTTATCCGGATTTATTGGGTTTAAAGGGTCCGTAGGCGGGTTGATAAGTCAGCGGTGAAAACCTGCAGCTTAACTGCAGAACTGCCGTTGATACTG
+
CCCCCGGGGGGGGGGGGGGGGGGGGGGGGGGGGGGGGGGGGGGGGGGGGGGGGGGGGGGGGGGGGGGGGGGGGGGGGGGGGGGGGGGGGGGGGGGGGGGGGGFGGGGGGGGGGGGGGGGGGGGGGGGGGGGGGGGGGGGGGGGGGGGGGGGGGGGGGGGGGGGGGGGGGGGGGGGGGGGGGGGGGGGGGGGGGGGGGGGGGGGGGGGGGGGGGGGGGGGGGGGGGGGG?FGGGGGGGGGGGGFGFGFFFFFFGFFFFFFF>EGFFFFFFFBFFFFFFFFFF?AFBFFFFFFFFFBFFFFF2
@M04999:289:000000000-L3R54:1:1101:17442:5372 1:N:0:426
CCCTCCTACGGGCGGCAGCAGTAGGGAATCTTCCACAATGGACGCAAGTCTGATGGAGCAACGCCGCGTGGATGAAGAAGGTCTTCGGATCGTAAAATCCTGTTGTTGAAGAAGAACGTATGTGAGAGTAACTGCTCAGATAGTGACGGTATTCAACCAGAAAGTCACGGCTAACTACGTGCCAGCAGCCGCGGTAATACGTAGGTGGCAAGCGTTGTCCGGATTTATTGGGCGTAAAGGGAGCGCAGGCGGTTAAATAAGTCTGGGATGTGAAAGCCCTCAGCTCAACTGAGGAATTGC
+
CCCCCGGGGGGGGGGGGGGGGGGGGGGGGGGGGGGGGGGGGGGGGGGGGGGGGGGGGGGGGGGGGGGGGGGGGGGGGGGGGGGGGGGGGGGGGGGGGGGGGGGGGGGGGGGGGGGGGGGGGGGGGGGGGGGGGGGGGGGGGGGGGGGGGGGGGGGGGGGGGGGGCGGGGGGGGGGGGGGGGGGGGGGGGGGGGGGGGGGGGGGGEGGFGGGGGGGCEGGGGGGGGGGGGGGGGGGGGGGGGGFGFGFFFFFFDDFFFFFFFFC6BFFFBFFFFFFFF1F0<?FFA>?FFAB>BF?BFFFA
@M04999:289:000000000-L3R54:1:1101:19287:5376 1:N:0:426
CTCCTACGGGTGGCAGCAGTGAGGAATATTGGACAATGGGTGAGAGCCTGATCCAGCCATCCCACGTGAAGGACGACAGCCCTCTGGGTTTTAAACTTTTTTTGTATGGGAATAAACCACATTACGCGTAATGTTCTGAAGGTACCATACGAATAAGCATCGGCTAACTCCGTGCCAGCAGCCGCGGTAATACGGAGGATGCGAGCGTTATCCGGATTTATTGGGTTTAAAGGGTCCGTAGGCGGGTTGATAATTCAGCGGTGAAAACCTGCAGCTTAACTGAAGAACTGCCGTTGATACT
+
CCCCCGGGGGGGGGGGGGGGGFFGGGGFGGGDCFGGGGGGFGGAFGGGGGGGGGGGGGGFGGGGGGGGGFFGGFEFCFGGG>C,<FGFGGGFGGGGG,,CFFG:F9<EFCF8AFGGGFFGGGCFGGDE:=:DFGEFGGGCF8FGGGCGGGG>DB>EFFGGGGGG?FCF,FDCEFGFFCGGCFFEGGDC@>C9;F*;ECEC:8E:88EG=:;C7CGCEGGGFCGGCEDGGGFCFC=FCD<FD5?DDGD)5/8?F**9@=6>5.)<@FFF0<730)9?0:69>2)5>4:7)3>3(3((0646-
@M04999:289:000000000-L3R54:1:1101:16264:5378 1:N:0:426
GTATACCTACGGGTGGCTGCAGTGGGGAATATTGCACAATGGGGGAAACCCTGATGCAGCCATGCCGCGTGTATGAAGAAGGCCTTCGGGTTGTAAAGTACTTTCGGTAATGAGGAAGGTGGTGTATCTAATAGGTGCATCAATTGACGTTAATTACAGAAGAAGCACCGGCTAACTCCGTGCCAGCAGCCGCGGTAATACGGAGGGTGCGAGCGTTAATCGGAATGACTGGGCGTAAAGGGCATGTAGGCGGATAATTAAGTTAGGTGTGAAAGCCCTGGGCTCAACCTAGGAATTGCAC
+
CCCCCGGGGGGGGGGGGGGGGGGGGGGGGGGGGGGGGGGGGGGGGGGGGGGGGGGGGGGGGGGGGGGGGGGGGGGGGGGGGGGGGGGGGGGGGGGGGGGGGGGGGGGGGGGGGGGGGGGGGGGGGGGGGGGGGGGGGGGGGGGGGGGGGGGGGGGGGGGGGGGGGGGGGGGGGGGGGGGGGGGGGGGGGGGGGGGGGGGGGGGGGGGDEGGGGGGGGGGGGGGGGGGGGFGGGGGGGGGGGGFGFGFFFFFFGFFFFFFFFFGFFFFFFFBFFFFFFFFFFFF?FFFFFF??FFF>BFFF3
@M04999:289:000000000-L3R54:1:1101:26947:5415 1:N:0:426
CCTACGTTTTTCTTCCGTGGGGAATATTGCACAATGGGGGGAACCCTGATGCAGCCATGCCGCGTGTATGAAGAAGGCCTTCGGGTTGTAAAGTACTTTCGGTAATGAGGAAGGTGGTGTATCGAATAGGTGCATCAATTGACGTTAATTACAGAAGAAGCACCGGCTAACTCCGTGCCAGCAGCCGCGGTAATACGTAGGGTGCGAGCGTTAATCGGAATTACTGGGCGTAAAGCGTGCGCAGGCGGTTGTGCAAGACAGATGTGAAATCCCCGGGCTCAACCTGGGAACTGCATTTGTG
+
88888==CCBCCECFF;ECFFGGGGGGGGGGGGGGGGGGGGGGGGGGGGGGGGGGGGGGGGGGGGFGGGGGGGGGGGGGGGGGGGGGGGGGGGGGGGGGGGCFFGGGGGGGFC@FGGFCGGGGGGGGGGGGGGGGGGGGGGGGGGGGGGGGGGGGGGGGGFGGGGGGGGGGGGGGGGGGGGGGGGGGGGGGGEGGGGEFGEGGGDEG5EGGGGFGGGGGGGG?EGGGFGGGGGGFFGGDGGGFGEGF:EFFFGFB?FFF?FFGFF?FF<FFFFFFFDB:127?F?F?BB?FFFBBFAA<>0
@M04999:289:000000000-L3R54:1:1101:8718:5454 1:N:0:426
TAGCCTACGGGGGGCTGCAGTGGGGAATTTTGGACAATGGGGGGAACCCTGATCCAGCCATGCCGCGTGTCTGAAGAAGGCCTTCGGGTTGTAAAGGACTTTTGTTAGGGAAGAAAAGCCGGGTGCTAATACCACCTGGTGCTGACGGTACCTAAAGAATAAGCACCGGCTAACTACGTGCCAGCAGCCGCGGTAATACGTAGGGTGCGAGCGTTAATCGGAATTACTGGGCGTAAAGCGAGCGCAGACGGTTAGATAAGTCAGATGTGAAATCCCCGAGCTCAACTTGGGACGTGCATTT
+
CCCCCGGGGGGGGGGGGGGGGGGGGGGGGGGGGGGGGGGGGGGGGGGGGGGGGGGGGGGGGGGGGGGGGGGGGGGGGGGGGGGGGGGGGGEGGGGGGGGGGGGGGFGGGGGGGGGGGGGGGGGGGGGGGGGGGGGGGGGGFFGGGGGGGFGGGGGGGGGGGFGGGGGGGGGGGGGFGGGGGGGCGCFGFGGGGGGGGGGGEFGEGGGGGGEGGEGGGGGGEGGGGGGGGGGGD<GGGGGGGGFGFGFFFEFDCBFFFFFFFFGFF7FFFFFFFFFFF6B>>1>?<?BBDFFBBFFB:?<A4
@M04999:289:000000000-L3R54:1:1101:23868:5458 1:N:0:426
CTTACGGGTGGCAGCAGTAGGGAATCTTCCACAATGGACGCAAGTCTGATGGAGCCACGCCGCGTGAGTGAAGAAGGTTTTCGGATCGTAAAGCTCTGTTGTTGGTGAAGAAGGATAGGGATAGTAACTGATTCTTATTTGACGGTAATCAACCAGAAAGTCCCGGCTAACTACGTGCCAGCAGCCGCGGTAATACGTAGGTGGCAAGCGTTGTCCGGATTTATTGGGCGTAAAGCGAACGCAGGCGGGAGAACAAGTCAGCTGTGAAAGCCCTCGGCTTAACCGGGGAAGTGCAGCTGA
+
CCCCCGGGCGGG9FGGGGCGGGGGGFGGEGGGGGGGGE<F:FG:;EGGGGGAGGG,FCFGGGGGGG7@FGGFGGGGG<,FFGGGCFBFGGGGGA,EGAFAFAFEFGGGCFGGG@,,,B,E<B<F@FGDE<<@,,85EDGGGGGG>FG=@,C,,3C<<FFGD,,@FGGGGGGGFGGGGGGGGGGGG8EGGGGGGGGGG9BFG<,=BBFGGGGG5A9AEGE*7<E+CCGGGGGGGGGCDDD3C7BGFG@E>3.><:@FFF?FF@GFFFFFFFFFF5)8@BF0:AFF(6069:68<FFA0147
@M04999:289:000000000-L3R54:1:1101:24638:5461 1:N:0:426
CACCTACGGGCGGCTGCAGTGAGGAATATTGGACAATGGGTGAGAGCCTGATCCAGCCATCCCGCGTGAAGGACGACAGCCCTATGGGTTTTAAACTTCTTTTGTATGGGAATAAACCACATTACGCGTAATGTTCTGAAGGTACCATACGAATAAGCATCGGCTAACTCCGTGCCAGCAGCCGCGGTAATACGGAGGATGCGAGCGTTATCCGGATTTATTGGGTTTAAAGGGTCCGTAGGCGGGTTGATAAGTCAGCGGTGAAAACCTGCAGCTTAACTGTAGAACTGCCGTTGATACT
+
CCCCCGGGGGGGGGGGGGGGGGGGGGGGGGGGGGGGGGGGGGGGGGGGGGGGGGGGGGGGGGGGGGGGGGGGGGGGGGGGGGGGGGGGGGGGGGGGGGGGGGGGGGGGGGGGGGGGGGGGGGGGGGGGGGGGGGGGGGGFGGGGGGGGGGGGGGGGGGGGGGGGGGGGGGGGGFGGGGGGGGGGGGGGGGGGGGGGGGGGGGGGGGGGGGGGGGGGGGGGGGGGGGGGGGGGGGGGGGGGGDFGFGFFF@FFGFFFFFFEFFGFFFFFFFFFFFFFFDFFFFF2<:ADF2<<BFFFBF<2.
@M04999:289:000000000-L3R54:1:1101:16398:5463 1:N:0:426
TCCTACGGGCGGCAGCAGTGAGGAATATTGGACAATGGGTGAGAGCCTGATCCAGCCATCCCGCGTGAAGGACGACAGCCCTATGGGTTTTAAACTTCTTTTGTATGGGAATAAACCACATTACGCGTAATGTTCTGAAGGTACCATACGAATAAGCATCGGCTAACTCCGTGCCAGCAGCCGCGGTAATACGGAGGATGCGAGCGTTATCCGGATTTATTGGGTTTAAAGGGTCCGTAGGCGGGTTGATAAGTCAGCGGTGAAAACCTGCAGCTTAACTGTAGAACTGCCGTTGATACTG
+
CCCCCGGGGGGGGGGGGGGGGGGGGGGGGGGGGGGGGGGGGGGGGGGGGGGGGGGGGGGGGGGGGGGGGGGGGGGGGGGGGGGGGGGGGGGGGGGGGGGGGGGGGGGGGGGGGGGGGGGGGGGGGGGGGGGGGGGGGGGGGGGGGGGGGGGGGGGGGGGGGGGGGGGGGGGGGGGGGGGGGGGGGGGGGGGGGGGGGGGGGGGGGGGGGGGGGGGGEFGGGGGGGECGGGGGGGGGGGGGGGFGFGFFFFFFGFFFFFFF@DGFFFFEBFFFFFFFFFFFFDFFAFFA?FFFFFFF95AB4
@M04999:289:000000000-L3R54:1:1101:26212:5470 1:N:0:426
GCACCTACGGGAGGCTGCAGTAGGGAATCTTCCACAATGGACGCAAGTCTGATGGAGCAACGCCGCGTGAGTGAAGAAGGTTTTCGGATCGTAAAGCTCTGTTGTTGGTGAAGAAGGATAGGGGTAGTAACTGATTCTTATTTGACGGTAATCAACCAGAAAGTCACGGCTAACTACGTGCCAGCAGCCGCGGTAATACGTAGGTGGCAAGCGTTGTCCGGATTTATTGGGCGTAAAGCGAACGCAGGCGGGAGAACAAGTCAGCTGTGAAAGCCCTCGGCTTAACCGGGGAAGTGCAGCT
+
CCCCCGGGGGGGGGGGGGGGGGGGGGGGGGGGGGGGGGGGGGGGGGFCFGGGGGGGGGGGGGGDGGGGGGGGGGGGGDGGGGGGGGGGGGGGGFGGGGGGGGGGGGGGGGGGGGFGGGGGGGGGFGGGGGGGGFGGGFFFGGGGGGGGGGGGGGGGGGGGGGGGGGGGGGGGGGGGGGGGGGGGGGGGFGGGGEEGGGGGGGGGGGGGFFGGGGGGEFFGGD==9EFGFDGCEDEGGGGGGGFGFGDDFFFEG>:FFFFFFFGFFFFFBFF>FFFFFFFFBBFBAFFFBFFFBF7?FFFF(
@M04999:289:000000000-L3R54:1:1101:7422:5489 1:N:0:426
TCCCTACGGGCGGCTGCAGTGGGGAATATTGCACAATGGGGGGAACCCTGATGCAGCCATGCCGCGTGTATGAAGAAGGCCTTCGGGTTGTAAAGTACTTTCGGTAATGAGGAAGGTGGTGTATCGAATAGGTGCATCAATTGACGTTAATTACAGAAGAAGCACCGGCTAACTCCGTGCCAGCAGCCGCGGTAATACGGAGGGTGCGAGCGTTAATCGGAATGACTGGGCGTAAAGGGCATGTAGGCGGATAATTAAGTTAGGTGTGAAAGCCCCGGGCTCAACCTGGGAACTGCACTT
+
CCCCCGGGGGGGGGGGGGGGGGGGGGGGGGGGGGGGGGGGGGGGGGGGGGGGGGGEGGGGGGGGGGGGGGGGGGGGGGGGGGGGGGGGGGGGGGGGGGGGGGGGGGCGGGGGGGGGGGGGGGGGGGGGGGGGGGGGGGGGGGEFGDFGGGGGGGGFGGGGGGGGGFGGGGGGGGGGDGFGGGGGGGGGGGEGGGDGGCGGEEGGGGGGGEGGGGD*<FGGGGGGGGCFGFGGGGGGGGGGGGFGFGFFEEFFGFFFFFFFF?F?@4?:BFFFFFFFBBEF><BF?F><B0::?BFFABB4
@M04999:289:000000000-L3R54:1:1101:17667:5501 1:N:0:426
GTTCCCTACGGGAGGCTGCAGTGGGGAATATTGCACAATGGGGGGAACCCTGATGCAGCCATGCCGCGTGTATGAAGAAGGCCTTCGGGTTGTAAAGTACTTTCGGTAATGAGGAAGGTGGTGTATCGAATAGGAGCATCAATTGACGTTAATTACAGAAGAAGCACCGGCTAACTCCGTGCCAGCAGCCGCGGTAATACGGAGGGTGCGAGCGTTAATCGGAATGACTGGGCGTAAAGGGCATGTAGGCGGATAATTAAGTTAGGTGTGAAAGCCCCGGGCTCAACCTGGGAACTGCACT
+
CCCCCGGGGGGGGGGGGGGGGGGGGGGGGGGGGGGGGGGGGGGGGGGGGGGGGGGGGGGGGGGGGGGGGGGGGGGFGGGGGGGGGGGGGGGGGGFGGGGGGGGGGGGGGGGGGGGGGGGGGGGGGGGGGGGGGGGGGGGGGGGGGGGGGGGGGGGGGGGGGGGGGGGGGGGGGGGGGGGGGGFGGGGGGGGGGGGGGGGGGGGGGGGGGGDGGGGGGGGGGGDGGGGGGGFGGGGGGGFDDDFDFGFFB=>BDF:FFFFFFFGFFFFFFEFFFFFFF6DF>BFB?FFFFF?6?FFFFFFF6
@M04999:289:000000000-L3R54:1:1101:20196:5517 1:N:0:426
CGCCTACGGGAGGCTGCAGTGAGGAATATTGGACAATGGGTGAGAGCCTGATCCAGCCATCCCGCGTGAAGGACGACAGCCCTCTGGGTTTTAAACTTCTTTTGTATGGGAATAAACCACATTACGCGTAATGTTCTGAAGGTACCATACGAATAAGCATCGGCTAACTCCGTGCCAGCAGCCGCGGTAATACGGAGGATGCGAGCGTTATCCGGATTTATTGGGTTTAAAGGGTCCGTAGGCGGGTTGATAAGTCAGCGGTGAAAACCTGCAGCTTAACTGTAGAACTGCCGTTGATACT
+
CCCCCGGGGGDGGGGGGGGGGFGGGGGGGGGDGGGGGGGGFFGGGGGGGGGGGGGGGGGGGGGGGGGGGGGGGGGGGGGGGCF,EGGGGGGGGGFGGGGGGGGGGGGGGCEGEEGGGFFFGGGGGFGGGCECDGFGGGCGGGGGGFFDFGGGFGGGGGGGGGEGGGGFGFGGFGGFFFCCFGGGE8CGG>BDGG>CECGCFG>;EEGGGGGG?EC=:C9CG9<FGGGDGGGGGGGGG<>FCGFGFGF>DFFFF?9@FFFFDFGFFFFF:)31:F::1<?A<AA<A9AF>?F:>F011<AA)
@M04999:289:000000000-L3R54:1:1101:23871:5553 1:N:0:426
GTTCCCTACGGGTGGCTGCAGTAGGGAATCTTCCACAATGGACGCAAGTCTGATGGAGCAACGCCGCGTGAGTGAAGAAGGTTTTCGGATCGTAAAGCTCTGTTGTCGGTGAAGAAGGATAGGGGTAGTAACTGATTCTTATTTGACGGTAATCAACCAGAAAGTCACGGCTAACTACGTGCCAGCAGCCGCGGTAATACGTAGGTGGCAAGCGTTGTCCGGATTTATTGGGCGTAAAGCGAACGCAGGCGGGAGAACAAGTCAGCTGTGAAAGCCCTCGGCTTAACCGGGGAAGTGCAGC
+
CCCCCGGGGGGGGGDGGGGGGGGGGGGGGGGGGGGGGGGGGGGGGGGGGGGGGGGGGGGGGGGGGGGGGGGGGGGGGGGGGGGGGGGGGGGGGGGGGGGGGGGGGGGGGFGGGGGGGGGGGGGGGGGGGGGGGGGGGGGGGGGGGGGGGGGGGGGGGGGGGGGGGGGGGGGGGGGGGGGGFGGGGGGGGGGGGGGGGGGGGGGGGEGGGGFGGGGGGEGGGGGGGGGGGGGGGGGG37?FGGFGFCDDEFFFGEFFFFFFFFGFF?FFFF<BFFFFFFFF?F?9>24<B>F;BFFBBFBF0
@M04999:289:000000000-L3R54:1:1101:14714:5593 1:N:0:426
TCCCTACGGGCGGCAGCAGTAGGGAATCTTCCACAATGGACGCAAGTCTGATGGAGCAACGCCGCGTGGATGAAGAAGGTCTTCGGATCGTAAAATCCTGTTGTTGAAGAAGAACGTATGTGAGAGTAACTGCTCAGATAGTGACGGTATTCAACCAGAAAGTCACGGCTAACTACGTGCCAGCAGCCGCGGTAATACGTAGGTGGCAAGCGTTGTCCGGATTTATTGGGCGTAAAGGGAGCGCAGGCGGTTAAATAAGTCTGGGATGTGAAAGCCCTCAGCCCAACTGAGGAATTGCAAC
+
CCCCCGGGGGGGGGGGGGGGGGGGGGGGGGGGGGGGGGGGGEGGGGGGGGGGGGGGGGGGEGGEGGGGGGGGGGGGGGGGGGGGGGGGGGGGGGGGGGGEGGGGGFGGGGGGGGGGGGGGGGDAGGGFGGGGGGGGGGGGGGGGGCGGGGGGGGGGGGGGGGGGGGGGGGGFGGGGGGGGGGGGGCGFGGGCC@E9>BCGG8EFGGGGGGGGDEGGGGGGGGCCD?:CFGGD19EFFGGGD3>CEC:>DB>@C?=FF?BFFFFFF4)7,9<<2@FFFF@BFF(22???:>?:????DF<A)
@M04999:289:000000000-L3R54:1:1101:4153:5603 1:N:0:426
CCTACGGGTGGCTGCAGTGGGGAATATTGCACAATGGGGGAAACCCTGATGCAGCCATGCCGCGTGTATGAAGAAGGCCTTCGGGTTGTAAAGTACTTTCGGTAATGAGGAAGGTGGTGTATCTAATAGGTGCATCAATTGACGTTAATTACAGAAGAAGCACCGGCTAACTCCGTGCCAGCAGCCGCGGTAATACGGAGGGTGCGAGCGTTAATCGGAATGACTGGGCGTAAAGGGCATGTAGGCGGATAATTAAGTTAGGTGTGAAAGCCCCGGGCTCAACCTGGGAACTGCACTCAA
+
CCCCCGGGGGGGGGGGGGGGGGGGGGGGGGGGGGGGGGGGGGGGGGGGGGGGGGGGGGGGFGGGGGGGGGGGGGGGGGGGFGGGGGGGGGGGGGGGGGGGGGGGGGGGGGGGGGGGGGGGGGGGGGGGGGGGGGGGGGGGGGGGGGGGGGGGGGGGGGGGGGGGGGGGGGGGGGGGGGGGGGGGGGGGGGGGGGGGGGGGGGGGGGGGGGGGGGGGGGGGGGGGGGCDGGGGGGGGGDGGGGFGFGFEFFF4CB@FF?FFFFGFFFFFFFF<?FDEFFFFBFFFFF?4?>:BFFFFFFFF
@M04999:289:000000000-L3R54:1:1101:17364:5624 1:N:0:426
TTTGCCTACGGGGGGCTGCAGTAGGGAATCTTCCACAATGGACGCAAGTCTGATGGAGCAACGCCGCGTGAGTGAAGAAGGTTTTCGGATCGTAAAGCTCTGTTGTTGGTGAAGAAGGATAGGGGTAGTAACTGATTCTTATTTGACGGTAATCAACCAGAAAGTCACGGCTAACTACGTGCCAGCAGCCGCGGTAATACGTAGGTGGCAAGCGTTGTCCGGATTTATTGGGCGTAAAGCGAACGCAGGCGGGAGAACAAGTCAGCTGTTAAAGCCCTCGGCTTAACCGGGGAAGTGCAGC
+
CCCCCGAFFFGGGGGGECCFFGGGGGGGGGFGFFC?FFFFGGFGCGGGFFFGFGGGEGFDEF:FGFFEFEEEEADFFAFFGGGGGGGGDGGEFEGGCCFCFCGGGFGGFFBFGG9FFG:FFGGGDCEEEGGG@F@FGGFGFFFG@EEGGGGGGGGGG@B7FGGFFGFGEGGGGGGGGGCFC@F??FGCFGGG>E8CGCFC8:CEEGGGG=CGGGCEECEEEGC7EGGCECGGGC=DDFFFGDBG3CBBBFDFGFEEFF?F40:969F@)*-6A??FF15460(34<>FFFFFFFF:2944,
@M04999:289:000000000-L3R54:1:1101:22006:5629 1:N:0:426
GGTTCCCTACGGGCGGCTGCAGTGGGGAATATTGCACAATGGGGGGGACCCTGATGCAGCCATGCCGCGTGTATGAAGAAGGCCTTCGGGTTGTAAAGTACTTTCGGTAATGAGGAAGGTGGTGTATCGAATAGGTGCATCAATTGACGTTAATTACAGAAGAAGCACCGGCTAACTCCGTGCCAGCAGCCGCGGTAATACGGAGGGTGCGAGCGTTAATCGGAATGACTGGGCGTAAAGGGCATGTAGGCGGATAATTAAGTTAGGTGTGAAAGCCCCGGGCTCAACCTGGGAACTGCAC
+
CCCCCGGGGGGGGGGGGGGFDGFFGGGGGGGGGEFGGGGGGGGGGEGGGEGGGGGFGGFGGGGGGGGGCFFGGGGGGGGGGGGGGGGFDFGGGGGGGGGGGGGGGGGGGGFGGFGGGGGFGGCGGGGGCFGGGGGGGGGGGGGGGGFFEEGGGGGGGGGGGGGGGGGGGGGGGGGGGGGEG@ECCFGGGGGGGEGGEGGGGFGDEGDCGDGEGGGGGGGGGGGGDFGGGGGGC4CDGCCFCDEC7F?FFFFFGFFFFFFFFFGBFFFFB?BFABFFF?FBF910<??FB3::?:?F0<BA4
@M04999:289:000000000-L3R54:1:1101:19867:5635 1:N:0:426
GTCCTACGGGGGGCAGCAGTAGGGAATCTTCCACAATGGACGCAAGTCTGATGGAGCAACGCCGCGTGAGTGAAGAAGGTTTTCGGATCGTAAAGCTCTGTTGTTGGTGAAGAAGGATAGGGGTAGTAACTGATTCTTATTTGACGGTAATCAACCAGAAAGTCACGGCTAACTACGTGCCAGCAGCCGCGGTAATACGTAGGTGGCAAGCGTTGTCCGGATTTATTGGGCGTAAAGCGAACGCAGGCGGGAGAACAAGTCAGCTGTGAAAGCCCTCGGCTTAACCGGGGAAGTGCAGCTG
+
CCCCCGGGGGGGGGGGGGGGGGGGGGGGGGGGGGGGGGGGGGGGGGGGGGGGGGGGGGGGGGGGGGGGGGGGGGGGGGGEGGGGGGGGGGGGGGGGGGGGGGGGGGGGGGGGGGGGGGGGGGGGGGGGGGGG?FGGGGGGGGGGGGGGGEGGGGGGGGGGGGGGGGGGGGGGGGGGGGGGGGGGGGGFGGGGGGGGGGGFGGGGGGGGGGGGEGGGGGGGGG5FGFGGGFGGGGEGGFGGGGFGFGDFFEEEG@FFFFF?FFGF=FFFBFBFFFF?>>F?F>?BFA>B;B9?12<AB2313
@M04999:289:000000000-L3R54:1:1101:4418:5641 1:N:0:426
CCTACGGGTGGCTGCAGTAGGGAATCTTCCACAATGGACACAAGTCTGATGGAGCAACGCCGCGTGAGTGAAGAAGGTTTTCGGATCGTAAAGCTCTGTTGTTGGTGAAGAAGGATAGGGATAGTAACTGATTCTTATTTGACGGTAATCAACCAGAAAGTCACGGCTAACTACGTGCCAGCAGCCGCGGTAATACGTAGGTGGCAAGCGTTGTCCGGATTTATTGGGCGTAAAGCGAACGCAGGCGGGAGAACAAGTCAGCTGTGAAAGCCCTCGGCTTAACCGGGGAAGTGCAGCTGA
+
CCCCCGEFGGGGGGGGGGGGGGGGGGGGGGGGGGGGGGGGGGGGFGGGGGGGGGGGGGGGGGGGGGDGGGGGGGGGGGGGGGGGG:FGGGGGGGGGGGGGGGGGFGGGGGGGGGGGGGGGGGGGGGGGGGGGGGGGGGGGGGGEGGGGFFFGGGEGGGGDFGFGGGGGGGGGGGGG7FFFFGGGGGGGGGGGGGGGGFGFEGFFGGG5FDGGGGGECGGEGGGGG9><FG<CGGFGGGDGGG>D@C:>DFFB4;5:<?FF4FGF?)9@267:?FFDD<FFF9441904;<03<AFD>0>F
@M04999:289:000000000-L3R54:1:1101:6768:5648 1:N:0:426
GGGTTCCTACGGGTGGCTGCAGTAGGGAATCTTCCACAATGGACGCAAGTCTGATGGAGCAACGCCGCGTGAGTGAAGAAGGTTTTCGGATCGTAAAGCTCTGTTGTTGGTGAAGAAGGATAGGGGTAGTAACTGACTCTTATTTGACGGTAATCAACCAGAAAGTCACGGCTAACTACGTGCCAGCAGCCGCGGTAATACGTAGGTGGCAAGCGTTGTCCGGATTTATTGGGCGTAAAGCGAACGCAGGCGGGAGAACAAGTCAGCTGTGAAAGCCCTCGGCTTAACCGGGGAAGTGC
+
CCCCCGGGGGGGGGGGGGGGGGGGGGGGGGGGGGGGGGGGGGGGGGGGGGGGGGGGGGGGGGGGGGGGGGGGGGGGGGGGGGGGGGGGGGGGGGFGGGGGGGGFFFGGGGGGGGGGGGGGGGFGGGGGGGGGGGGGGGGGGGGGGGGGGGGGGGGGGGGGGGGGGGGGGGGGGGFGGGGGGFGGGGGGGGGGGGGGDEGGGGFFFGGGGGGGGGGGGGGGGGGEGGGGFGGDGGGDDGG:FGDGFGFDDFFFDDEFEFFF?FFFFFFFFFBFFFFF>?F?BBFFFF>FABFFB(4<3<D
@M04999:289:000000000-L3R54:1:1101:26197:5650 1:N:0:426
TTCCTACGGGAGGCAGCAGTGAGGAATATTGGACAATGGGTGAGAGCCTGATCCAGCCATCCCGCGTGAAGGACGACAGCCCTATGGGTTTTAAACTTCTTTTGTATGGGAATAAACCACATTACGCGTAATGTTCTGAAGGTACCATACGAATAAGCATCGGCTAACTCCGTGCCAGCAGCCGCGGTAATACGGAGGATGCGAGCGTTATCCGGATTTATTGGGTTTAAAGGGTCCGTAGGCGGGTTGATAAGTCAGCGGTGAAAACCTGCAGCTTAACTGTAGAACTGCCGTTGATACT
+
CCCCCGGGGGGGGGGGGGGGGGGGGGGGGGGGGGGGGGGGGGGGGGGGGGGGGGGGGGGGGGGGGGGGGGGGGGGGGGGGGGGGGGGGGGGGGGGGGGGGGGGGGGGGGGGGGGGGGGGGGGGGGGGGGGGGGGGGGGGGGGGGGGGGGGGGGGGGGGGGGGGGGGGGGGGGGGGGGGGG7FFGGGGGEGDDGGGGGGGGGGGGGGGGGGGGGGGGGGGGGGGGGGGCFDCCGDGGGGGGGDFGFGFFFFFFFFFFFFFFFFGF?@FFBFFFFFFFFBFFFFFFF<AFF?FFFFFF::6<<
@M04999:289:000000000-L3R54:1:1101:25158:5674 1:N:0:426
TCCTACGGGTGGCAGCAGTGGGGAATATTGCACAATGGGGGAAACCCTGATGCAGCCATGCCGCGTGTATGAAGAAGGCCTTCGGGTTGTAAAGTACTTTCGGTAATGAGGAAGGTGATGTATCTAATAGGTGCATCAATTGACGTTAATTACAGAAGAAGCACCGGCTAACTCCGTGCCAGCAGCCGCGGTAATACGGAGGGTGCGAGCGTTAATCGGAATGACTGGGCGTAAAGGGCATGTAGGCGGATAATTAAGTTAGGTGTGAAAGCCCTGGGCTCAACCTAGGAATTGCACTTA
+
CCCCCGGGGGGGGGGGGGGGGGGGGGGGGGGGGGGGGGGGGGGGGGGGGGGGGGGGGGGGGGGGGGGGGGGGGGGGGGGGGGGGGGGGGGGGGGGGGGGGGGGGGGGGGGGGGGGGGGGGGGGGGGGGGGGGGGGGGGGGGGGGGGGGGGGGGGGGGGGGGGGGGGGGGGGGGGGGGGGGGGGGGGGGGGGGGGGGGGDDGG>EGGGGGGGGGGGGGGGGGGGDCFGGGGGGCDFGGGGGGGFGBFFFFFFFFFFFFFFFFFCF@FEFBFFF?F:@FFFFFFFFFFFFFFFFFFFFFB:2
@M04999:289:000000000-L3R54:1:1101:21784:5694 1:N:0:426
CCTACGGGGGGCAGCAGTAGGGAATCTTCCACAATGGACGCAAGTCTGATGGAGCAACGCCGCGTGAGTGAAGAAGGTTTTCGGATCGTAAAGCTCTGTTGTTGGTGAAGAAGGATAGGGATAGTAACTGATTCTTATTTGACGGTAATCAACCAGAAAGTCACGGCTAACTACGTGCCAGCAGCCGCGGTAATACGTAGGTGGCAAGCGTTGTCCGGATTTATTGGGCGTAAAGCGAACGCAGGCGGGAGAACAAGTCAGCTGTGAAAGCCCTCGGCTTAACCGGGGAAGTGCAGCTGA
+
CCCCCGGGGGGDGGGGGFGGGGGGGGGGGGGGGGGGGGGGGGEGFGGGGGGGGGGGGGGGGGGGGGGGGGGGGGGGGFGGGGGGGGGGGGGGGGGGGGGGGGGGGGGGGGGGGGGGGGGGGFFGGGGGGGGGGGGGGGGGGGGGGGGGGGGGGGGGFFGGGGGGGGGGGGGGGGGGGGGGGFGGGGGGGGGGGGCFGGGGGGGGGGGGGGGGGGGGGGD=5FGGGGGGGGDDGGECGGGGGGEGFGDEEEFFGFFFFFFFFFGFFFFFFF:?BFFFBBF(:AAA>F>>>FFBFF>D?FBF
@M04999:289:000000000-L3R54:1:1101:26973:5700 1:N:0:426
TGTGTCCTCCTTTTTGCAGCAGTAGGGAATCTTCCACAATGGACGCAAGTCTGATGGAGCAACGCCGCGTGGATGAAGAAGGTCTTCGGATCGTAAAATCCTGTTGTTGAAGAAGAACGGTTGTGAGAGTAATTGCTCATAGCGTGACGGTAATCAACCAGAAAGTCACGGCTAACTACGTGCCAGCAGCCGCGGTAATACGTAGGTGGCAAGCGTTGTCCGGATTTATTGGGCGTAAAGGAAGCGCAGGCGGTCTTTTAAGTCTGAATGTGAAAGCCCTCAGCTTAACTGAGGAAGAGC
+
88888==CFGCECEFFG;;==CCFGGGGGGGGGGGGGGGGGGGGGGGGGGGGGGGGGGGGGGGGGGGGGGGGGGGGGGGGGGGGGGGGGGGGGGGGGGGGGGGGGGGGGGGGGGGGGGGGGGGGGGGGGGGGGGGGGGGGGGGGGGGGGGGGGGGGGGGGGGGGGGGGGGGGGGGGGGGCGGGGGFGGFGGGGGGGGGGGGGGGGGGGGGGGGGGGGGGGGGGGGGGGGGGGGGGGGGGGGGFGFGFFFFFFD>EFFFFFFFGFFFFFAFFBBFF4@0>B?:BBAABFFFA7?67:?BB?
@M04999:289:000000000-L3R54:1:1101:14589:5749 1:N:0:426
CCTACGGGTGGCTGCAGTGAGGAATATTGGACAATGGGTGAGAGCCTGATCCAGCCATTCCGCGTGAAGGACGACAGCCCTATGGGTTTTAAACTTCTTTTGTATGGGAATAAACCACATTACGCGTAATGTTCTGAAGGTACCATACGAATAAGCATCGGCTAACTCCGTGCCAGCAGCCGCGGTAATACGGAGGATGCGAGCGTTATCCGGATTTATTGGGTTTAAAGGGTCCGTAGGCGGGTTGATAAGTCAGCGGTGAAAACCTGCAGCTTAACTGTAGAACTGCCGTTGATACTGT
+
CCCCCGGGGGGGGGGGGGGGGGGGGGGGGGGGGGGGGGGGGGGGGGGGGGGGGGGGGGGGGGGGGGGGGGGGGGGGGGGGGGGGGGGGGGGGGGGGGGGGGGGGGGGGGGGGGGGGGGGGGGGGGGGGGGGGGGGGGGGGGGGGGGGGGGGGGGGGGGGGGGGGGGGGGGGGGGGGGGGGGGGGGGGGGGGGGGGGGGGGGGGGGGGGGGGGGGEGFGF?FCECCEGGGGGGGGGGFFGGGGFGFGFFFFFFGFFFFEFFFFGFFF@??FBB?FFFFFFFFFAFFFFFF?FBFFF<>F>B4
@M04999:289:000000000-L3R54:1:1101:7424:5770 1:N:0:426
CCCTACGGGTGGCTGCAGTGGGGAATATTGCACAATGGGGGGAACCCTGATGCAGCCATGCCGCGTGTATGAAGAAGGCCTTCGGGTTGTAAAGTACTTTCGGTAGTGAGGAAGTTGTGTGTATGAAAAGTGCATGCAGTTGACGTTAGCTACAGAAGAAGCACCGGCTAACTCCGTGCCAGCAGCCGCGGTAATACGGAGGGTGCGAGCGTTAATCGGAATGACTGGGCGTAAAGGGCATGTAGGCGGATAATTAAGTTAGGTGTGAAAGCCCCGGGCTCAACCTGGGAATTGCACTTA
+
CCCCCGGGGGGGGGGGGEGGGGGGGGGGGGGGGGGGGGGGGGGGGGGGGGGGFGGGGGGGGGGGGGGGGGGGGGGGGGGFGGGGGGGGGGGGGGGGGGGGGGGGGGGGGGGGGGGGGGGGGGFGGGGCFGGGGGGGGGGGGGGGGGGGGGGGGGGGGGFGGGGGGDEGGGGGGGGGGGGGGGGGGGGGGGGGGGGGFGGGGGGGGGEE8EEEGGGGGGGGGGGGGGGGGGD7EGFGGGGD<7B>FD4@EFFFFFFFFFFFFFGFFFBBAFBBBFEDEFEFFFFFBFF:?1:<B?FFFFFF
@M04999:289:000000000-L3R54:1:1101:10120:5799 1:N:0:426
CCTACGGGTGGCTGCAGTGGGGAATTTTGGACAATGGGGGCAACCCTGATCCAGCCATGCCGCGTGTCTGAAGAAGGCCTTCGGGTTGTAAAGGACTTTTGTTAGGGAAGAAAAGCTTGGTGCTAATACCACCGAGTGCTGACGGTACCTAAAGAATAAGCACCGGCTAACTACGTGCCAGCAGCCGCGGTAATACGTAGGGTGCGAGCGTTAATCGGAATTACTGGGCGTAAAGCGAGCGCAGACGGTTAGATAAGTCAGATGTGAAATCCCCGAGCTCAACTTGGGACGTGCATTTGA
+
CCCCCGGGGGGGGGGGGGGGGGGGGGGGGGGGGGGGGGGGGGGGGGGGGGGGGGGGGGGGGGGGGGGGGGGGGGGGGGGGGGGGGGGGGGGGGGGGGGGGGGGGGGGGGGGGGGGGGGGGGGGGGGGGGGGGGGGGGGGGGGGGGGGGGGGGGGGGGGGGGGGGGGGGGGGGGGGGGGGGGGGGGGGGGGEGGGGGGGGGGGGGGGGGDGEEGGFGGGGGGGGGGGGGGGDGGGGFGGGGGGFGFGFF>E@FGFFFFFFFFFGF?FFFDFFFFFFFFFB?FFFFAFFF:?B:B?FAA<24
@M04999:289:000000000-L3R54:1:1101:17423:5824 1:N:0:426
TCCTACGGGGGGCTGCAGTGGGGAATTTTGGACAATGGGGGGAACCCTGATCCAGCCATGCCGCGTGTCTGAAGAAGGCCTTCGGGTTGTAAAGGACTTTTGTTAGGGAAGAAAAGCCGGGTGCTAATACCACCTGGTGCTGACGGTACCTAAAGAATAAGCACCGGCTAACTACGTGCCAGCAGCCGCGGTAATACGTAGGGTGCGAGCGTTAATCGGAATTACTGGGCGTAAAGCGAGCGCAGACGGTTAGATAAGTCAGATGTGAAATCCCCGAGCTCAACTTGGGACGTGCATTTG
+
CCCCCGGGGGGGGGGGGGGGGGGGGGGGGGGGGGGGGGGGGGGGGGGGGGGGGGGGGGGGGGGGGGGGGGGGGGGGGGGGGGGGGGGGGGGGGGGGG?FFGGGGGGGGGFGGGGGGGGGGGGGGGGGGGGGGGGGGGGGGGGGGGGGGGGGGGGGGGGGGGGGGGGGGGGGGGGGGGGGGGGGGGGGGGGGGGGGGGGGGGGGGGGGDGGGGGGGGGGGGGFGFGGGGGGGGDDGGGGGGGGEDEGFFFDFDFFFFFFFFFFGFFFFFFFFFFFFFB;>(:BDFF9AFF?1--(:?><4<
@M04999:289:000000000-L3R54:1:1101:20551:5825 1:N:0:426
GGCCTACGGGTGGCAGCAGTGGGGAATATTGCACAATGGGGGAAACCCTGATGCAGCCATGCCGCGTGTATGAAGAAGGCCTTCGGGTTGTAAAGTACTTTCGGTAATGAGGAAGGTGGTGTATCTAATAGGTGCATCAATTGACGTTAATTACAGAAGAAGCACCGGCTAACTCCGTGCCAGCAGCCGCGGTAATACGGAGGGTGCGAGCGTTAATCGGAATGACTGGGCGTAAAGGGCATGTAGGCGGATAATTAAGTTAGGTGTGAAAGCCCTGGGCTCAACCTAGGAATTGCACTT
+
CCCCCGGGGGGGGGGGGGGGGGGGGGGGGGGGGGGGGGGGGGGGGGGGGGGGGGGGGGGGGGGGGGGGGGGGGGGGGGGGGGGGGGGGGGGGGGGGGGGGGGGGGGGGGFGGGGGGGGGGGGGGGGGGGGFGGGGGGGGGGGGGGGGGGGGGGGGFGGGGGGGGGGGGGGGGGGGGGGFGGGGGGGGGGGGGGGGGGFFEGGGGGGGGGGDGCGGGGGGGGGGGGGGGGGGGGGGGFGDGGGFC=FFFFFFFGFFFFFFFFFGFFFFFFFF>?FFFFFFFFFF??FFFFFFFFFFFD?<3
@M04999:289:000000000-L3R54:1:1101:10988:5844 1:N:0:426
CCCTACGGGGGGCAGCAGTGGGGAATATTGCACAATGGGGGGAACCCTGATGCAGCCATGCCGCGTGTATGAAGAAGGCCTTCGGGTTGTAAAGTACTTTCGGTAATGAGGAAGGTGGTGTATCTAATAGGTGCATCAATTGACGTTAATTACAGAAGAAGCACCGGCTAACTCCGTGCCAGCAGCCGCGGTAATACGGAGGGTGCGAGCGTTAATCGGAATGACTGGGCGTAAAGGGCATGTAGGCGGATAATTAAGTTAGGTGTGAAAGCCCTGGGCTCAACCTAGGAATTGCACTTA
+
CCCCCGGGGDGGGGGGGGGGGGGGGGGGGGGGGGGGGGGGGGGGGGGGGGGGGGGGGGGGGGGGGGGGGGGGGGGGGGGGGGGGGGGGGGGGGGGGGGGGGGGGGGGGGGGGGGGGGGGGGGGGGGGGGGGGGGGGGGGGGGGGGGGGGGGGGGGGGGGGGGGGGGGGGGGGGGGGGGGGGGGGGGGGGGGGGGGGGGGGGGGGGGGGGGGGGGGFGGGGGFGGGGGGGGGGGGGFGGGGGGFGFGFFFFFFGFFFFFFFFFGFFFFFFFFFFFFFFFF:BFFFFFFFFFFF??AAFFFF
@M04999:289:000000000-L3R54:1:1101:6358:5908 1:N:0:426
GCCCTACGGGTGGCTGCAGTAGGGAATCTTCCACAATGGACGCAAGTCTGATGGAGCAACGCCGCGTGAGTGAAGAAGGTTTTCGGATCGTAAAGCTCTGTTGTTGGTGAAGAAGGATAGGGGTAGTAACTGATTCTTATTTGACGGTAATCAACCAGAAAGTCACGGCTAACTACGTGCCAGCAGCCGCGGTAATACGTAGGTGGCAAGCGTTGTCCGGATTTATTGGGCGTAAAGCGAACGCAGGCGGGAGAACAGGTCAGCTGTGAAAGCCCTCGGCTTAACCGGGGAAGTGCAGCTG
+
CCCCCGGGGGGGGGGGGGGGGGGGGGGGGGGGGGGGGGGGGGGGGGFGGGGGGGGGGGGGGGGGGGGGGGGGGGGGGGGGFGGGGGGGGGGGGGGGGGGGGGGGGGGGGGGGGGGGGGGGGGGGGGGGGGGGGGGGGGGGGGGGGGGGGGGGGGGGGGGGGGGGGGGGGGGGGGGGGGGGGGGGGGGGGGGGGGGGGFGCFGGFGGGGGGGGGGGGGGGGGCGGGGDGGGGGGGGGGGGGGGFGFGFFFFFDDEFFFFFFFFGFFFFFBFFFFFFFFFFF?9?FAABFF;(8:?F9BA?:>
@M04999:289:000000000-L3R54:1:1101:27486:5917 1:N:0:426
CATACGGGAGGCTGCAGTGGGGAATATTGCACAATGGGGGAAACCCTGATGCAGCCATGCCGCGTGTATGAAGAAGGCCTTCGGGTTGTAAAGTACTTTCGGTGGTGAGGAAGTTGTGTGTATGAAAAGTGCATATAATTGACGTTAGCCACAGAAGAAGCACCGGCTAACTCCGTGCCAGCAGCCGCGGTAATACGGAGGGTGCGAGCGTTAATCGGAATGACTGGGCGTAAAGGGCATGTAGGCGGATGATTAAGTTAGGTGTGAAAGCCCCGGGCTCAACCTGGGAATAGCATTTAA
+
A88CCGGGGGGGGGGGGGGGGGGGGGGGGGGGGGGGGGGGGGGGGGGGGGGGGGGGGGGGGGGGGGGGGGGGGGGGGGGGGGGGGGGGGGGGGGGGGGGGGGGGGGGGGGGGGGGGGGGGGGGGGGGGGGGGGGGGGGGGGGGGGGGGGGGGGGGGGGGGGGGGGGGGGGGGGGGGGGGGGGGGGGGGGGGGGFGGGGGGGGGGGGGGGGEGGGGGGEGGGGGGGGGGGGGGGGGGGGGGGGFGFGFFFFFFFFFFFFFFFFGF7:FFFFFFFFFFFFBFBFFFFFFFF:?FFFFBBFFF
@M04999:289:000000000-L3R54:1:1101:4991:5959 1:N:0:426
GCCTACGGGCGGCTGCAGTGGGGAGTATTGCACAATGGGGGAAACCCTGATGCAGCCATGCCGCGTGTATGAAGAAGGCCTTCGGGTTGTAAAGTACTTTCGGTAGTGAGGAAGTTGTGTGTATGAAAAGTGCATATAATTGACGTTAGCCACAGAAGAAGCACCGGCTAACTCCGTGCCAGCAGCCGCGGTAATACGGAGGGTGCGAGCGTTAATCGGAATGACTGGGCGTAAAGGGCATGTAGGCGGATGATTAAGTTAGGTGTGAAAGCCCCGGGCTCAACCTGGGAATAGCATTTA
+
CCCCCGGG7:FEDFGGGGGGGGGGGGGGGGGGGGGGGGGGGGGGGGGGGFGFGGGGGGGGGFGGGGGGGGGGGGGGGGGCGFGFG+BFGGGGGGGGGGGGGGGGGGGGGGGFGGGGFGCFGGFGGGGGGGGFFGGGGGGGGGGGD=FFGGGGGGGGGFGGGGGGGGGGGGGGGGCFGGGE@EGGGGGGGGGGGGGGGCEGGGGG>CEGGGGCEE=GGGGGDFGCFFFGGGGGCDFFFGGGDFF76C=DD3)<6/@?FFFFFFGFF?DFFF<BFFFFFFE9BF<?BBF<?F214<BFAA><
@M04999:289:000000000-L3R54:1:1101:5867:5965 1:N:0:426
GCCTACGGGAGGCTGCAGTGGGGAATATTGCACAATGGGGGAAACCCTGATGCAGCCATGCCGCGTGTATGAAGAAGGCCTTCGGGTTGTAAAGTACTTTCGGTAATGAGGAAGGTGATGTATCTAATAGGTGCATCAATTGACGTTAATTACAGAAGAAGCACCGGCTAACTCCGTGCCAGCAGCCGCGGTAATACGGAGGGTGCGAGCGTTAATCGGAATGACTGGGCGTAAAGGGCATGTAGGCGGATAATTAAGTTAGGTGTGAAAGCCCTGGGCTCAACCTAGGAATTGCACTTA
+
CCCCCGGGGGGGGGGGGGGGGGGGGGGGGGGGGGGGGGGGGGGGGGGGGGGGGGGGGGGGGGGGGGGGGGGGGGGGGGGGGGGGGGGGGGGGGGGGGGGGGGGGGGGGGGGGGGGGGGGGGGGGGGGGGGGGGGGGGGGGGGGGGGGGGGGGGGGGGGGGGGGGGGGGGGGGGGGGGGGGGGGGGGGGGGGGGGGGGGGGGGGGGGGGGGGGGGGGGGGGGGGGGGGGGGGGGGGGGGGGGGFGFGFFFFFFGFFFFFFFFFGFFFFFFFFF?FFFFFFFFFFFFFFB?>>???FF>A>B
@M04999:289:000000000-L3R54:1:1101:13913:6018 1:N:0:426
GAGCCTACGGGTGGCAGTAGTGAGGAATATTGGACAATGGGTGAGAGCCTGATCCAGCCATCCCGCGTGAAGGACGACAGCCCTATGGGTTTTAAACTTCTTTTGTATGGGAATAAACCACATTACGCGTAATGTTCTGAAGGTACCATACGAATAAGCATCGGCTAACTCCGTGCCAGCAGCCGCGGTAATACGGAGGATGCGAGCGTTATCCGGATTTATTGGGTTTAAAGGGTCCGTAGGCGGGTTGATAAGTCAGCGGTGAAAACCTGCAGCTTAACTGTAGAACTGCCGTTGATAC
+
CCCCCGGGGGGGGGGGGGGGGGGGGGGGGGGGGGGGGGGGGGGGGGGGGGGGGGGGGGGGGGGGGGGGGGGGGGGGGGGGGGGGGGGGGGGGGGGGGGGGGGGGGGGGGGGGGGGGGGGGGGGGGGGGGGGGGGGGGGGGGGGGGGGGGGGGGGGGGGGGGGGGGGGGGGGGGGGGGGGGGGGGGGGGGGGGGGFGGGGGGGGGGGGGGGGGGGGGG=EFGGGGGGDDCGGGGGGGGGGGGGFGFGFD5>F4CFFFFFF?DEGFFFFF?B77?FFFFFFFF<AABFADFFFFBFFBF:A>-
@M04999:289:000000000-L3R54:1:1101:17456:6069 1:N:0:426
GAGCGCCTACGGGCGGCTGCAGTGGGGAATATTGCACAATGGGGGAAACCCTGATGCAGCCATGCCGCGTGTATGAAGAAGGCCTTCGGGTTGTAAAGTACTTTCGGTAATGAGGAAGGTGATGTATCTAATAGGTGCATCAATTGACGTTAATTACAGAAGAAGCACCGGCTAACTCCGTGCCAGCAGCCGCGGTAATACGGAGGGTGCGAGCGTTAATCGGAATGACTGGGCGTAAAGGGCATGTAGGCGGATAATTAAGTTAGGTGTGAAAGCCCTGGGCTCAACCTAGGAATTGCAC
+
CCCCCGGGGGGGGGGGGGGGGGGGGGGGGGGGGGGGGGGGGGGGGGGGGGGGGGGGGGGGGGGGGGGGGGGGGGGGGGGGGGGGGGGGGGGGGGGGGGGGGGGGGGGGGGGGGGGGGGGGGGGGGGGGGGGGGGGGGGGGGGGGGGGGGGGGGGGGGGGGGGGGGGGGGGGGGGGGGGGGGGGGGGGGGGGGGGGGGGGGGGGGGGGGGGGGGGGGGGGGGGGGGGGGGGGGGGGGGGGGGGFGFGFFFFFFGFFFFFFFFFGFFFFFFF:AAFFFFFFFBFFFFFFF<:BFFFFB>DFF2
@M04999:289:000000000-L3R54:1:1101:16739:6092 1:N:0:426
TTACCTACGGGGGGCTGCAGTGGGGAATATTGCACAATGGGGGGAACCCTGATGCAGCCATGCCGCGTGTATGAAGAAGGCCTTCGGGTTGTAAAGTACTTTCGGTAATGAGGAAGGTGGTGTATCGAATAGGTGCATCAATTGACGTTAATTACAGAAGAAGCACCGGCTAACTCCGTGCCAGCAGCCGCGGTAATACGGAGGGTGCGAGCGTTAATCGGAATGACTGGGCGTAAAGGGCATGTAGGCGGATAATTAAGTTAGGTGTGAAAGCCCCGGGCTCAACCTGGGAACTGCACTT
+
CCCCCGGGGGGGGGGGGGGGGGGGGGGGGGGGGGGGGGGGGGGGGGGGGGGGGGGGGGGGGGGGGGGGGGGGGGGGGGGGGGGGGGGGGGGGGGGGGGGGGGGGGGGGGGGGGGGGGGGGGGGGGGGGGGGGGGGGGGGGGGGGGGGGGGGGGGGGGGGGGGGGGGGGGGGGGGGGGGGGGGGGGGGGGGGGGGGGGGGGGGGGGGGGGGGGGGGGGGGGGGGGGGGGGGGGGGGGGGGGGGFGFGFFFFFFGFFFFFFFFFGFFFFFFFFFFF>FD>FFFFFDBFFBFFFFFFFBFFFF7
@M04999:289:000000000-L3R54:1:1101:25949:6108 1:N:0:426
CCTACGGGGGGCAGCAGTGAGGAATATTGGACAATGGGTGAGAGCCTGATCCAGCCATCCCGCGTGAAGGACGACAGCCCTATGGGTTTTAAACTTCTTTTGTATGGGAATAAACCACATTACGCGTAATGTTCTGAAGGTACCATACGAATAAGCATCGGCTAACTCCGTGCCAGCAGCCGCGGTAATACGGAGGATGCGAGCGTTATCCGGATTTATTGGGTTTAAAGGGTCCGTAGGCGGGTTGATAAGTCAGCGGTGAAAACCTGCAGCTTAACTGTAGAACTGCCGTTGATACTGT
+
CCCCCGGGGGGGGGGGGGGGGGGGGGGGGGGGGGGGGGGGGGGGGGGGGGGGGGGGGGGGGGGGGGGGGGGGGGGGGGGGGGGGGGGGGGGGGGGGGGGGGGGGGGGGGGGGGGGGGGGGGGGGGGGGGGGGGGGGGGGGGGGGGGGGGGGGGGGGGGGGGGGGGGGGGGGGGGGGGGGGGGGGGGGGGGGGGGGGGGGGGGGGGGGGGGGGGGEGGGGGGGGCGEFGGGGGGGGGGGGGGGFGFGFFFFFFGFFFFFFFFFGFFFFFFFFFFFFFFFFFFBA2<<9>FF>:<BBAFFAA<
@M04999:289:000000000-L3R54:1:1101:6602:6110 1:N:0:426
CACACCTACGGGTGGCTGCAGTAGGGAATCTTCCACAATGGACGCAAGTCTGATGGAGCAACGCCGCGTGGATGAAGAAGGTCTTCGGACCGTAAAATCCTGTTGTTGAAGAAGAACGGTTGTGAGAGTAACTGCTCATAGCGTGACGGTAATCAACCAGAAAGTCACGGCTAACTACGTGCCAGCAGCCGCGGTAATACGGAGGATGCGAGCGTTATCCGGATTTATTGGGTTTAAAGGGTCCGTAGGCGGGTTGATAAGTCAGCGGTGAAAACCTGCAGCTTAACTGTAGAACTGCCGT
+
CCCCCGGGGGGGGGGGGGGGGGGGGGGGGGGGGGGGGGGGGGGGGGGGGGGGGGGGGGGGGGGGGGGGGGGGGGGGGGGGGGGGGGGGGGGGGGGGGGGGGGGGGGGGGGGGGGGGGGGGGGGGGGGGGGGGGGGGGGGGGGGGGGGGGGGGGGGGGGGGGGGGGGGGGGGGGGGGGGGGGGGGGGGGGGGGGGGGGGGGGGGGGGGGGGGGGGGGGGGGGGGEGGGGGGGGGGGGGGGGGGFGFGFFFFFFGEFFFFFFFFGFFFFFFFFFFFFFFF@:?FFFFFFFFFFFFFFFFFFF6
@M04999:289:000000000-L3R54:1:1101:26805:6116 1:N:0:426
CCCTACGGGGGGCTGCAGTGGGGAATATTGCACAATGGGGGGAACCCTGATGCAGCCATGCCGCGTGTATGAAGAAGGCCTTCGGGTTGTAAAGTACTTTCGGTAATGAGGAAGGTGGTGTATCGAATAGGTGCATCAATTGACGTTAATTACAGAAGAAGCACCGGCTAACTCCGTGCCAGCAGCCGCGGTAATACGGAGGGTGCGAGCGTTAATCGGAATGACTGGGCGTAAAGGGCATGTAGGCGGATAATTAAGTTAGGTGTGAAAGCCCCGGGCTCAACCTGGGAACTGCACTTA
+
CCCCCGGGGGGGGGGGGGGGGGGGGGGGGGGGGGGGGGGGGGGGGGGGGGGGGGGGGGGGGGGGGGGGGGGGGGGGGGGGGGGGGGGGGGGGGGGGGGGGGGGGGGGGGGGGGGGGGGGGGGGGGGGGGGGGGGGGGGGGGGGGGGGGGGGGGGGGGGGGGGGGGGGGGGGGGGGGGGGGGGGGGGGDGGGGGGGGGGGDGGGGGGGGGGGGGGGGGGGGGGGGGGGG5CGGGD=FG3DFGGFGFGFFFFFFFFFFFFFFFF:?FFFFFF9??FFBFBFFBFBBFFFBFB?BFFFFFF2<
@M04999:289:000000000-L3R54:1:1101:9188:6256 1:N:0:426
GCGCCTACGGGGGGCTGCAGTGGGGAATATTGCACAATGGGGGGAACCCTGATGCAGCCATGCCGCGTGTATGAAGAAGGCCTTCGGGTTGTAAAGTACTTTCGGTAATGAGGAAGGTGGTGTATCGAATAGGTGCATCAATTGACGTTAATTACAGAAGAAGCACCGGCTAACTCCGTGCCAGCAGCCGCGGTAATACGGAGGGTGCGAGCGTTAATCGGAATGACTGGGCGTAAAGGGCATGTAGGCGGATAATTAAGTTAGGTGTGAAAGCCCCGGGCTCAACCTGGGAACTGCACTT
+
CCCCCGGGGGGGGGGGGGGGGGGGGFGGGGGFGGGFGGEGGGCGFGGGGGFFGGGEFGGCFGGGGGGGGGGGGGGGGGFGCCEFFGGGGGCEFFGGGGGGGGGC5ECEFGFFFF@EDFGGGGGFGGGGGGGGDFGFGGGFGCFFFFGGFFGGGGFGFGGGGCFF?F8CGGG>FGGGGGGGGGG6EFCGG8EE*?EGGGGG>8ED>CGGGC8CCEEGEGGGCEGGGCGGGGFFGG5DDGGDDGFGFGF=FE>BGBFFF?FFFFFF?FFF64<<B@FFF9E99(:<>?:?FFF??:?<BABF:
@M04999:289:000000000-L3R54:1:1101:21242:6285 1:N:0:426
TGGCCTACGGGGGGCTGCAGTGGGGAATATTGCACAATGGGGGAAACCCTGATGCAGCCATGCCGCGTGTATGAAGAAGGCCTTCGGGTTGTAAAGTACTTTCGGTGGTGAGGAAGTTGTGTGTATGAAAAGTGCATATAATTGACGTTAGCCACAGAAGAAGCACCGGCTAACTCCGTGCCAGCAGCCGCGGTAATACGGAGGGTGCGAGCGTTAATCGGAATGACTGGGCGTAAAGGGCATGTAGGCGGATGATTAAGTTAGGTGTGAAAGCCCCGGGCTCAACCTGGGAATAGCATTT
+
CCCCCGGGGGGGGGGGGGGGGGGGGGGGGGGGGGGGGGGGGGGGGGGGGGGGGGGGGGGGGGGGGGGGGGGGGGGGGGGGGGGGGGGGGGGGGGGGGGGGGGGGGGGGGFGGGCGGFGGGGGGGGGGGGGGGFGGGGGGGGGGGGGGGGGGGGGGGGGGFGGGGGGGGGGGGGGGGGGGGGGGGGGGGGGGGDGGGGGGGGGGGGGGGGGGGGGGGFFGGGGGGGGGGGGGGGGGGGGGGGGFGFGFFFFF7DEFFFFFFFFGFFF=FBFDABFFFFFFFF0?>DBFFF:?F?BF>>AFFD
@M04999:289:000000000-L3R54:1:1101:13957:6314 1:N:0:426
GCCTACGGGAGGCTGCAGTGGGGAATATTGCACAATGGGGGAAACCCTGATGCAGCCATGCCGCGTGTATGAAGAAGGCCTTCGGGTTGTAAAGTACTTTCGGTAATGAGGAAGGTGGTGTATCTAATAGGTGCATCAATTGACGTTAATTACAGAAGAAGCACCGGCTAACTCCGTGCCAGCAGCCGCGGTAATACGGAGGGTGCGAGCGTTAATCGGAATGACTGGGCGTAAAGGGCATGTAGGCGGATAATTAAGTTAGGTGTGAAAGCCCTGGGCTCAACCTAGGAATTGCACTTA
+
CCCCCGGGG8=@FFGGGGGGGGGGGGGGGGGGGGGGGGGGGGGGGGGGGGGGGGGGGGGGGGGGGGGGGGGGFGGGGGGGGGGGGGGGGGGGGGGGGGGGGGGGFGGGFFGGGFGGGGGGGGGGGGGGGGGGGGGGGGGGGGFFFGGGGGGGGGGGGGGGGDGGCFDFEGGGGGGGGD@FGFGGGGGGGGGGGEGGGGDDGGGGGEGGGGGGGDGGGG5EGGGGGGGGFFGGGDFG=D<FGGFG?FFFFDEDGFFFFFFFF?F@FF3FFFBF7FF45:><B?2?FFF7?BFFFFF<7>BA
@M04999:289:000000000-L3R54:1:1101:6227:6316 1:N:0:426
CCTACGGGAGGCAGCAGTGGGGAATTTTGGACAATGGGGGGAACCCTGATCCAGCCATGCCGCGTGTCTGAAGAAGGCCTTCGGGTTGTAAAGGACTTTTGTTAGGGAAGAAAAGCCGGGTGCTAATACCACCTGGTGCTGACGGTACCTAAAGAATAAGCACCGGCTAACTACGTGCCAGCAGCCGCGGTAATACGTAGGGTGCGAGCGTTAATCGGAATTACTGGGCGTAAAGCGAGCGCAGACGGTTAGATAAGTCAGATGTGAAATCCCCGAGCTCAACTTGGGACGTGCATTTGA
+
CCCCCGGGGGGGGGGGGGGGGGGGGGGGGGGGGGGGGGGGGGGGGGGGGGGDGFGGGGGGGGGGFFGGGGGGGGGGGFGGFGGEGGEGGGFEGGGGGGGGGGGGGGGGGGGGGGGGGGGGGGGGGGGGGGGGGGGGFFCFFFGGGGGDGGGGGEGFGGCGGGGGGEGGGF?FGCECFGGGGGGGGGGGGDGEGGFGF@FCGGGC88CEEGGEEGGFFCGGGGGGGCFGGGGGG5FFG3DDGGEDBGFF>DEF7=F4F@FFFFGFFFFFA@A:2FBB>>5??BFFFA2:F?BFF0(6<4<4
@M04999:289:000000000-L3R54:1:1101:11612:6321 1:N:0:426
TGCCTACGGGTGGCTGCAGTGGGGAATATTGCACAATGGGCGAAAGCCTGATGCAGCGACGCCGCGTGCGGGATGACGGCCTTCGGGTTGTAAACCGCTTTTGATTGGGAGCAAGCGAGAGTGAGTGTACCTTTCGAATAAGCACCGGCTAACTACGTGCCAGCAGCCGCGGTAATACGTAGGGTGCAAGCGTTATCCGGATTTATTGGGCGTAAAGAGCTCGTAGGCGGTTCGTCGCGTCTGGTGTGAAAGTCCATCGCTTAACGGTGGATCGGCGCCGGGTACGGGCGGACTGGAGTGC
+
CCCCCGGGGGGGGGGGGGGGGGGGGGGGGGGGGGGGGGGGGGGGGGGGGGGGGGGGGGGGGGGGGGGGGGGGGGGGGGGGGGGGGGGGGGGGGGGGGGGGGGGGGGGFDGGGGGGGGGGGGGGGGGGGGGGGGGGGGGGGGGGGGGGGGGGGGGGGGGGGGGGGGGGGGGGGGGGGGGGGGGGGGGGGGGGGGGGGGGGGEGGGGGGGGFFEGGGGCFGGGGGGCF5FGGGGGGGGGGGGGGFGFFF@FFFFGFFFFFFFFFD?FBFF:B?FFFFFFFFFFFF;B:>9B;9;626?<?B1)
@M04999:289:000000000-L3R54:1:1101:13187:6338 1:N:0:426
CACCTACGGGTGGCTGCAGTAGGGAATCTTCCACAATGGACGCAAGTCTGATGGAGCAACGCCGCGTGGATGAAGAAGGTCTTCGGATCGTAAAATCCTGTTGTTGAAGAAGAACGTATGTGAGAGTAACTGCTCAGATAGTGACGGTATTCAACCAGAAAGTCACGGCTAACTACGTGCCAGCAGCCGCGGTAATACGTAGGTGGCAAGCGTTGTCCGGATTTATTGGGCGTAAAGGGAGCGCAGGCGGTTAAATAAGTCTGGGATTTGAAAGCCCTCAGCTCAACTGAGGAATTGCAAC
+
CCCCCGGGGGGGGGGGGGGGGGGGGGGGGGGGGGGGGGGFGGGGEGFGGGGGGGGGGGGGGGGGGGGGDFFGFFGGGGGGGGGGFFGGGGGGGGCGGGGGGGFGFGGGGGGGGGGEGGGGGFGAFFGGGGGFFGGDGEGGGGGFFGGGGGGGGFGGGGGGGGGGGFGGGGGF8FCFEEFFFG8DD,DCGEECECEGFEEFGF8FGCGGGGGGGG5EGGGGEG5?:EFCFCF5>DGGFG:CC<DGFG3>:3>DGF4=?9=@FF*?>@?)5F<BB4FFF3>03>FFFFFA4<B1:08>2A<<:
@M04999:289:000000000-L3R54:1:1101:10780:6354 1:N:0:426
CCTACGGGGGGCAGCAGTGGGGAATATTGCACAATGGGGGAAACCCTGATGCAGCCATGCCGCGTGTATGAAGAAGGCCTTCGGGTTGTAAAGTACTTTCGGTAATGAGGAAGGTGATGTATCTAATAGGTGCATCAATTGACGTTAATTACAGAAGAAGCACCGGCTAACTCCGTGCCAGCAGCCGCGGTAATACGTAGGGTGCGAGCGTTAATCGGAATGACTGGGCGTAAAGGGCATGTAGGCGGATAATTAAGTTAGGTGTGAAAGCCCTGGGCTCAACCTAGGAATTGCACTTAA
+
CC9CCG>CC7@CFEDF=FFGGGGG<FFFGEC=F8<EGGDFEDGFGGF?EFGGGGGDGGCFGGGGBGF<F<<DCDFAFGGGGFGG+@C>FCGFCFFGEFGGGGFC7DE9FC>CFCGGCA9@FGGGFGFCBGE@FBFFAC9FFGGGGFFGGGGFGG9<FEF<,?F<FFEEEG6<C@E@///9<@GC68E5EEGEEGCFG0+A>5F88**:*:CCC5CEGGGC76:FG?FF=D7C5CC*99<F<D?*?=<D@3:*2966=@6BB);=FEF4)9::?FFFF67<B<:?B7235::7?2)56>4>
@M04999:289:000000000-L3R54:1:1101:10108:6485 1:N:0:426
CCCTACGGGGGGGCTGCAGTAGGGAATCTTCCACAATGGACGCAAGTCTGATGGAGCAACGCCGCGTGAGTGAAGAAGGTTTTCGGATCGTAAAGCTCTGTTGTTGGTGAAGAAGGATAGGGGTAGTAACTGATTCTTATTTGACGGTAATCAACCAGAAAGTCACGGCTAACTACGTGCCAGCAGCCGCGGTAATACGTAGGTGGCAAGCGTTGTCCGGATTTATTGGGCGTAAAGCGAACGCAGGCGGGAGAACAAGTCAGCTGTGAAAGCCCTCGTCTTAACCGGGGAAGTGCAGCTG
+
CCCCCGGGGGGGGGCFGGGGGGGGGGGGGGGGGGGFGGGFGEEGGCFGGGGFFGGCGGGGECGGGGGG@FGGGGGFDGGGGFGGGG@FCGGGF5EGGFGGGGGGGGFEGFFGGFFDFF,<8FGGEGFGGGGGFGGGGGGGGGFGGGGGGGGGGGGFGG5ACFFGGGGGGGEGGGGGGGCGGGGGG6CFGGGEGGDGGGFGCF5CCCCFFGCGGGDEF?E=EEEGGGGGGGGGGGGGFGGDGGFG:<)<D>E:5BFFFFFFFFGFFFFF)@9A:FFFF9)4:?B<)49;99(3?),45::B?
@M04999:289:000000000-L3R54:1:1101:14652:6536 1:N:0:426
CCCTACGGGGGGCTGCAGTAGGGAATCTTCCACAATGGACGCAAGTCTGATGGAGCAACGCCGCGTGGATGAAGAAGGTCTTCGGATCGTAAAATCCTGTTGTTGAAGAAGAACGTATGTGAGAGTAACTGCTCAGATAGTGACGGTATTCAACCAGAAAGTCACGGCTAACTACGTGCCAGCAGCCGCGGTAATACGTAGGTGGCAAGCGTTGTCCGGATTTATTGGGCGTAAAGGGAGCGCAGGCGGTTAAATAAGTCTGGGATGTGAAAGCCCTCAGCTCAACTGAGGAATTGCAACG
+
CCCCCGGGGGGGGGGGGGGGGGGGGGGGGGGGGGGGGGGGGGGGGGGGGGGGGGGGGGGGGGGGGGGGGGGGGGGGGGGGGGGGGGGGGGGGGGGGGGGGGGGGGGGGGGGGGGGGGGGGGGGGGGGGGGGGGGGGGGFGGGGGGGGGGGGGGGGGGGGGGGGGGGGGGGGGGGGGGFGGGGGGGGGGGGGGGGGGGGGGGEGGGGGGGGGGGGGGGGEGGGGGGGGGGGGGGGGGGGGDDDFGFGFFFFFEGBFFFFFFFFGFFFFFBFFA<FFFFBFFFDFBFFFFA:?FFFFFFBAD9
@M04999:289:000000000-L3R54:1:1101:13090:6587 1:N:0:426
GGTACACCTACGGGGGGCTGCAGTAGGGAATCTTCCACAATGGACGCAAGTCTGATGGAGCAACGCCGCGTGAGTGAAGAAGGTTTTCGGATCGTAAAGCTCTGTTGTTGGTGAAGAAGGATAGGGATAGTAACTGATTCTTATTTGACGGTAATCAACCAGAAAGTCACGGCTAACTACGTGCCAGCATCCGCGGTAATACGTATGTGGCAAGCGTTGTCCGGATTTATTGGGCGTAAAGCGAACGCAGGCGGGAGAACAAGTCAGCTGTGAAAGCCCTCGGCTTAACCGGGGAAGTGCG
+
<ACCCGEFGGGFCEEGGDGGGFFFDEG7F@FGGFFFGGFDFFGGGGGFG@CFEFFFE@CFGDEGE@:C+>@FGGGFFDGA3DFGCFGD:FBFCC>:<*3>:FFGDFGBFFCFGGEFFFGG8<FF8F:FCFGGGFAB<FFECC:<?F9:FECF:*<F,?CGDFCEG,>F9FGGDEGCGF@FCF8E*30CC0CCGGE*?EEFCCE0@+8@CFGFGCGGGGGGGGE5*29C9:DCD*>C>DGFFF:C)9)58<BEG>)5;3;FF5410*//46A(549*7::46(1869>42<;9134:0>?9(
@M04999:289:000000000-L3R54:1:1101:26918:6592 1:N:0:426
ACCTACGGGTGGCTGCAGTAGGGAATCTTCCACAATGGACGCAAGTCTGATGGAGCAACGCCGCGTGAGTGAAGAAGGTTTTCGGATCGTAAAGCTCTGTTGTTGGTGAAGAAGGATAGGGGTAGTAACTGATTCTTATTTGACGGTAATCAACCAGAAAGTCACGGCTAACTACGTGCCAGCAGCCGCGGTAATACGTAGGTGGCAAGCGTTGTCCGGATTTATTGGGCGTAAAGCGAACGCAGGCGGGAGAACAAGTCAGCTGTGAAAGCCCTCGGCTTAACCGGGGAAGTGCAGCTG
+
CCCCCGGGGGGGGGGGGGGGGGGGGGGGGGGGGGGGGGGGGGGGGGGGGGGGGGGGGGGGGGGGGGGGGGGGGGGGGGGGGGGGGGGGGGGGGGGGGGGGGGGGGGGGGGGGGGGGGGGGGGGGGGGGGGGGGGGGGGGGGGGGGGGGGGGGGGGGGGGGGGGGGGGGGGGGGGGGGGGGGGGGGGGGGGGGGGGGGGGGGGGGGGGGGGGGGGGGGGGGGGGGGGGGGFGGGGGGGGGGGGFGFGFFFFEFGFFFFFFFFFGFFFFFFFFFFFFFFFFFFFFFFFFFFBFFFFB2AF?B
@M04999:289:000000000-L3R54:1:1101:18019:6596 1:N:0:426
ACCTACGGGGGGCTGCAGTGAGGAATATTGGACAATGGGTGAGAGCCTGATCCAGCCATCCCGCGTGAAGGACGACAGCCCTATGGGTTTTAAACTTCTTTTGTATGGGAATAAACCACATTACGCGTAATGTTCTGAAGGTACCATACGAATAAGCATCGGCTAACTCCGTGCCAGCAGCCGCGGTAATACGGAGGATGCGAGCGTTATCCGGATTTATTGGGTTTAAAGGGTCCGTAGGCGGGTTGATAAGTCAGCGTTGAAAACCTGCAGCTTAACTGTAGAACTGCCGTTGATACTG
+
CCCCCGGFGGECFEGGGFFGA@=EFGGGEFFFFGAFFFGGEGFFF7BF@?EFDEFGGGFCFFEGCGGGGGGGGECBEE873D>FGGGFF<FAFGGGGGGGGGGFFGGCGGGFGGGGGGDGGGGGFGGGGCCFGGGGE<3:CFGGCGGCBC@GGGGFAFFEGGGGGFGGGGGGGGFFGGGGGEEG8CECECG7CE>EGGFG68CEGGGGGGFCEG5CCFCGGGGGGG*>F7:*:FGGGGGDDCEDDGFF4=F6CFB=7?D3).*8*7@D?F?F2)<B6<FAFFF4<>>ADBF;B??:ADBA4
@M04999:289:000000000-L3R54:1:1101:18857:6599 1:N:0:426
CCTACGGGTGGCAGCAGTGGGGAATATTGCACAATGGGGGAAACCCTGATGCAGCCATGCCGCGTGTATGAAGAAGGCCTTCGGGTTGTAAAGTACTTTCGGTGGTGAGGAAGTTGTGTGTATGAAAAGCGCATATAATTGACGTTAATTACAGAAGAAGCACCGGCTAACTCCGTGCCAGCAGCCGCGGTAATACGGAGGGTGCGAGCGTTAATCGGAATGACTGGGCGTAAAGGGCATGTAGGCGGATAATTAAGTTAGGTGTGAAAGCCCTGGGCTCAACCTAGGAATTGCACTTAA
+
CCCCCGGGGGGGGGGGGGGGGGGGGGGGGGGGGGGGGGGGGGGGGGGGGGGGGGGGGGGGGGGGGGGGGGGGGGGGGGGGGGGGGGGGGGGGGGGGGGGGGGGGGGGGGGGGGGGGGGGGGGGGGGGGGGGGGGGGGGGGGGGGGGGGGGGGGGGGGGGGGGGGGGGGGGGGGGGGGGGGGGGGGGGGGGEGGGGGGGGGGGGGGGGGEEGGGGGGGGGGGGFGGGGGGGGGEGEGDDGGGGFGFGFF>>EFGFFFFFFFFFGFFF?BFFFFFFFFFFFBDFFBFFFFFDBFFFFFFFFF
@M04999:289:000000000-L3R54:1:1101:14431:6604 1:N:0:426
ACCTACGGGAGGCTGCAGTGGGGAATATTGCACAATGGGGGAAACCCTGATGCAGCCATGCCGCGTGTATGAAGAAGGCCTTCGGGTTGTAAAGTACTTTCGGTAATGAGGAAGGTGGTGTATCGAATAGGTGCATCAATTGACGTTAATTACAGAAGAATCACCGGCTAACTCCGTGCCAGCAGCCGCGGTAATACGGAGGGTGCGAGCGTTAATCGGAATGACTGGGCGTAAAGGGCATGTAGGCGGATAATTAAGTTAGGTGTGAAAGCCCTGGGTTCAACCTAGGAATTGCACTTC
+
CCCCCGGGG6878CF7E@FGAC:FEFGDGD<@CE@EFCFGEGFFGA@EACE@@6EGDGGAFDF>@CEFFFGGF<<6E=,696EFGGGECFFFGGGGF,C<FCGGG:EEE,=F=B=F<FGGGFE<?+BA@?=C5EFG9,CBEE,AFF>,AFGFGGC,3@DF,E9=F++C<FFFFGGGG7CFG7E8>,4CCG5CCBFCF7C88CCE5*8*3/3:E*3CCFDG*:7<?C*<*19)/*:***1*95**/:F5@@FECFF@@F7*1859697@<96:175F>?),39)40((,4?BF:?<))6,,
@M04999:289:000000000-L3R54:1:1101:24603:6604 1:N:0:426
CAAACCCTACGGGGGGCTGCAGTGAGGAATATTGGACAATGGGTGAGAGCCTGATCCAGCCATCCCGCGTGAAGGACGACAGCCCTATGGGTTTTAAACTTCTTTTGTATGGGAATAAACCACATTACGCGTAATGTTCTGAAGGTACCATACGAATAAGCATCGGCTAACTCCGTGCCAGCAGCCGCGGTAATACGGAGGATGCGAGCGTTATCCGGATTTATTGGGTTTAAAGGGTCCGTAGGCGGGTTGATAAGTCAGCGGTGAAAACCTGCAGCTTAACTGTAGAACTGCCGTTGAT
+
CCCCCGGGG-CGGGGGGGGGGGGGGGGGFGGGGGGGGGGGGGGBFGGGGGGGGFGGGGGGGGGGGGGGGGGGGGGGGGGGGGFGGGGGGGGGGGGGGG:AFGGGGGGGGGGGGFGGGGGG:FCGFFCEFGGGGGGGGGGGG@FCFGFG:FECBFGFGGGGGGGGGGGGGGGGGD>CFGEFGGGGGGGGEEG>EGGGG>CCCGF6CCEGGGEGGGGGGGGGG9FFGGGGGGDFG7FFCF55<FFC@FBED7>B<FF??BF46?DD>7:F4@<?B@FF@>F><AABADF>A<3<B2?9?<<?6
@M04999:289:000000000-L3R54:1:1101:7405:6658 1:N:0:426
CTTCCTACGGGTGGCTGCAGTGGGGAATATTGCACAATGGGGGGAACCCTGATGCAGCCATGCCGCGTGTATGAAGAAGGCCTTCGGGTTGTAAAGTACTTTCGGTAGTGAGGAAGTTGTGTGTATGAAAAGTGCATGCAGTTGACGTTAGCTACAGAAGAAGCACCGGCTAACTCCGTGCCAGCAGCCGCGGTAATACGGAGGGTGCGAGCGTTAATCGGAATGACTGGGCGTAAAGGGCATGTAGGCGGATAATTAAGTTAGGTGTGAAAGCCCCGGGCTCAACCTGGGAATTGCACTT
+
CCCCCGGGGGGGGGGGGGGGGGGGGGGGGGGGGGGGGGGGGGGGGGGGGGGGGGGGGGGGGGGGGGGGGGGGGGGGGGGGGGGGGGGGGGEGGGGGGGGGGGGGGFGGGGGGGGGGGGGGGGGGGGGGGGGGGGGGGGGGGGGGGGGGGGEGGGGGGFGGGCFGGGGGGGGGGGGGGGGGGGGGGGGGGGGGGGGGGGGGGCGGGGGGEGGGGGDGGFGGGGGGGGGGCF<F595<CGGDDGFGFGFFFEEFGB@FFFFFFFCF?FFF?FB<DFFFFBF>>96<?<?BF::73:2<B<DD5
@M04999:289:000000000-L3R54:1:1101:22751:6678 1:N:0:426
CCTACGGGGGGCTGCAGTGGGGAATATTGCACAATGGGGGGAACCCTGATCCAGCCATGCCGCGTGTCTGAAGAAGGCCTTCGGGTTGTAAAGGATTTTTGTTAGGGAAGAAAAGCTTGGTGCTAATACCACCGAGTGCTGACGGTACCTAAAGAATAAGCACCGGCTAACTACGTGCCAGCAGCCGCGGTAATACGTAGGGTGCGAGCGTTAATCGGAATTACTGGGCGTAAAGCGAGCGCAGACGGTTAGATAAGTCAGATGTGAAATCCCCGAGCTCAACTTGGGACGTGCATTTGA
+
CCCCCGGGGGGGGGGGGGGGGGGGGGGGGGGGGGGGGGGGGGGGGGGGGGGGGGGGGGGGGGGGGGGGGGGGGGGGGGGGGGGGGGGGGGGGGGGGGGGGGGGGGGGGGGGGGGGGGGGGGGGGGGGGGGGGGGGGGGGGGGGGGGGGGGGGGGGGGGGGGGGGGGGGGGGGGGGGGGGGGGGGGGGGGGGGGGGGGGGGGGGGGGGGGGGGGGGGGGGGGGGGGGGGGGGGGGGGGGGGGGFGFGFFEDFFG?FFFFFFFFGFFFFFAFF0:FDEEFEFF?FFFF?FFF9F<FFFFFAB
@M04999:289:000000000-L3R54:1:1101:21294:6696 1:N:0:426
ACCTACGGGGGGCAGCAGTAGGGAATTTTCCACAATGGACGAAAGTCTGATGGAGCAACGCCGCGTGAGTGAAGAAGGTTTTCGGATTGTAAAGCTCTGTTGTTAAAGAAGAAGGGTATGTAGAGTAACTGATATATACTTGACGGTATTTAACGAGGAAGTCACGGCTAACTACGTGCCAGCAGCCGCGGTAATACGTAGGTGGCGAGCGTTGTCCGGAATTATTGGGCGTAAAGGGAGCGCAGGCGGTTTAATAAGTCTGATGTGAAAGGTCATAGCTCAACTATGGACGTGCATC
+
CCCCCGGGGGGGGGGGGGGGGGGGGGGGGGGGGGGGGGGGGGGGGGGGGGGGGGGGGGGGGGGGGGGEGGGGGGGGGGGGGGGGGGGGGGGGGGGGGGGGGGGGGGGGGGGGFFGGGGGGGFGGGGGGGGGGGGGGGGGGGGGGGDGGGGGGGGGGGGGGFGGGGGGGGGGGGGGGGGGGGGGGGGGGGGDGGGGGGFGGGGGFGGCEDDGGGGGGGGGGGFGGGGGGGGD<=DFDFDGDGGEDBGFDFFFEFF@?BBFFFF>@FF=FA*90?FFFFAF9AF<BF>F>?<BFFFB?BF
@M04999:289:000000000-L3R54:1:1101:27266:6726 1:N:0:426
ACCTACGGGGGGCAGCAGTGAGGAATATTGGACAATGGGTGAGAGCCTGATCCAGCCATCCCGCGTGAAGGACGACAGCCCTATGGGTTTTAAACTTCTTTTGTATGGGAATAAACCACATTACGCGTAATGTTCTGAAGGTACCATACGAATAAGCATCGGCTAACTCCGTGCCAGCAGCCGCGGTAATACGGAGGATGCGAGCGTTATCCGGATTTATTGGGTTTAAAGGGTCCGTAGGCGGGTTGATAAGTCAGCGGTGAAAACCTGCAGCTTAACTGTAGAACTGCCGTTGATACTG
+
CCCCCGGGGGGGGGGGGGGGGGGGGGGGGGGGGGGGGGGGGGGGGGGGGGGGGGGGGGGGGGGGGGGGGGGGGGGGGGGGGGGGGGGGGGGGGGGGGGGGGGGGGGGGFFGGGGGGGGGGGGGGGGGEGGGGGGGGGGGGGGGGFGGGGGGGGGGGGGGGGGGGGGFGGGGGGGGGGFFGGGGGGGGGGGGGGGGGGGGGGGGGGGGGGGGGEEGGGGGGGGFGEDGGGDGGGGGGGGGGGGFGFGBBFFFFGFFFFFFFFFGFF?4>?FFFFFFFFFFFFFFFFFABF><BBFFFFFAA9
@M04999:289:000000000-L3R54:1:1101:15671:6727 1:N:0:426
TGCCTACGGGGGGCTGCAGTGGGGAATATTGCACAATGGGGGAAACCCTGATGCAGCCATGCCGCGTGTATGAAGAAGGCCTTCGGGTTGTAAAGTACTTTCGGTGGTGAGGAAGTTGTGTGTATGAAAAGTGCATATAATTGACGTTAGCCACAGAAGAAGCACCGGCTAACTCCGTGCCAGCAGCCGCGGTAATACGGAGGGTGCGAGCGTTAATCGGAATGACTGGGCGTAAAGGGCATGTAGGCGGATGATTAAGTTAGGTGTGAAAGCCCCGGGCTCAACCTGGTAATAGCATTT
+
CCCCCGGGGGGGGGGGGGGGGGGGGGGGGGGGGGGGGGGGGGGGGGGGGGGGGGGGGGGGGGGGGGGGGGGFGGGGGGGGGGGGGGGGGGGGGGGGGGGGGGGGCCGGGGGGFGGFGGGGGGGGGGGGGGGGGGGGGGGGGGGGGGGGGGGGGGGGGG:FG:FGGFGGGGGGGGGGGGFEGFFFEGFGGGGGGGGGGGGGGEEGGCEGEEGEGGGGGGGGGGGGGGGFF4CGGGGGGGGDFGFGFGFFFFFFGFFFFFFFFFGFFFFDAFFFFF3;DF)((3?FF8:?B(5).)5<2)..
@M04999:289:000000000-L3R54:1:1101:16389:6745 1:N:0:426
CACGCCTACGGGGGGCAGCAGTAGGGAATCTTCCACAATGGACGCAAGTCTGATGGAGCAACGCCGCGTGAGTGAAGAAGGTTTTCGGATCGTAAAGCTCTGTTGTTGGTGAAGAAGGATAAGGATAGTAACTGATTCTTATTTGACGGTAATCTACCAGAAAGTCACGGCTAACTACGTGCCAGCAGCTGCGGTAATACGTAGGTGGCAAGCGTTGTCCGGATTTATTGGGCGTAAAGCGAACGCAGGCGGGAGAACAAGTCAGCTGTGAAAGCCCTCGGCTTAACCGGGGAAGTGCAGC
+
CCCCCGGGGGGGGGGGGGGGGGGGGGGGGGGGGGGGGGGGGGGGGGGGGGGGGGGGGGGGGGGGGGGGGGGGGGGGGGGGGGGGGGGG*@FGGGGGGGGGGGGGGGGGGGGGGGGGGGGGGGGGGGGGGGGGGGGGGGGGGGGGGGGGGGGGGGFGGFGGGGGGGGGGGGGGGGGGGGGGGGGGGGGGGGGGGGGGGGGGGGGGDGGGGGGGGGGGEGGGGCEGGGFGGGGFGDGGGGGGGGFGFGFFFFFFGEFFFFFFFFGFFFFF>;<DFFFFFFFFFFFFFFFFFFFFFBBF?-6<,
@M04999:289:000000000-L3R54:1:1101:27343:6767 1:N:0:426
GAACCTACGGGAGGCAGCAGTAGGGAATCTTCCACAATGGACGCAAGTCTGATGGAGCAACGCCGCGTGAGTGAAGAAGGTTTTCGGATCGTAAAGCTCTGTTGTTGGTGAAGAAGGATAGGGGTAGTAACTGATTCTTATTTGACGGTAATCAACCAGAAAGTCACGGCTAACTACGTGCCAGCAGCCGCGGTAATACGTAGGTGGCAAGCGTTGTCCGGATTTATTGGGCGTAAAGCGAACGCAGGCGGGAGAACAAGTCAGCTGTGAAAGCCCTCGGCTTAACCGGGGAAGTGCAGCT
+
CCCCCGGGGGGGGGGGGGGGGGGGGGGGGGGGGGGGGGGGGGGGGGGGGGGGGGGGGGGGGGGGGGGGGGGGGGGGGGGGGGGGGGGGGGGGGGGGGGFFGGGGGGGGGGGGGGGGGGGGGGGGGGGGGGGGGGGGGGGGGGGGGGGGGGGGGGGGGGGGGGGGGGGGGGGGGGGGGGGGGGGGGGGGGGGGGGGGGGGGGGGGGGGGGGGGGGGGGGGGGGGDGGGGFGGGGGGGFGGGGGFGFGFFFFFFGBFFFFFFFFGFFFFFFFAFBFFFFB::BF>BFFFFFBFF<FFBAF>B(
@M04999:289:000000000-L3R54:1:1101:27890:6782 1:N:0:426
CCCTACGGGTGGCTGCAGTGGGGAATATTGCACAATGGGGGAAACCCTGATGCAGCCATGCCGCGTGTATGAAGAAGGCCTTCGGGTTGTAAAGTACTTTCGGTAATGAGGAAGGTGATGTATCTAATAGGTGCATCAATTGACGTTAATTACAGAAGAAGCACCGGCTAACTCCGTGCCAGCAGCCGCGGTAATACGGAGGGTGCGAGCGTTAATCGGAATGACTGGGCGTAAAGGGCATGTAGGCGGATAATTAAGTTAGGTGTGAAAGCCCTGGGCTCAACCTAGGAATTGCACTTA
+
CCCCCGGGGGGGGGGDGGGGGGGGGGGGGGGGGGGGGGGGGGGGGGG8FGGCFF9FGGGGGGGGGGGGGGGGGGFGGFGGG<<FEGGCGFGGGGGGGGFGGE:?9CFGGFGFGGGGFEFGGFEGE<FFGECFFGGGGGGGFGGGGGDDDFFGGGG<DFFGFGGGGGGGGGGGFCEGGFGFGGGGGGGGDEGGEEFGGG>CGGDECGDCGGGEDCGFCGEGCC0?E?FGFGDGCD=DFGD5CDFFFFFFF>BFCFFF=FF?FFCFFF>?<FFFFFFF>FF7<BFB:7?D<?A2>7)6<<2<
@M04999:289:000000000-L3R54:1:1101:25872:6789 1:N:0:426
CCAACCTACGGGAGGCTGCAGTGGGGAATATTGCACAATGGGGGAAACCCTGATGCAGCCATGCCGCGTGTATGAAGAAGGCCTTCGGGTTGTAAAGTACTTTCGGTGGTGAGGAAGTTGTGTGTATGAAAAGTGCATATAATTGACGTTAGCCACAGAAGAAGCACCGGCTAACTCCGTGCCAGCAGCCGCGGTAATACGGAGGGTGCGAGCGTTAATCGGAGTGACTGGGCGTAAAGGGCATGTAGGCGGATGATTAAGTTAGGTGTGAAAGCCCCGGGCTCAACCTGGGAATAGCATT
+
CCCCCGGGGGGGGGGGGGGGGGGGGGGGGGGGFGGGGGGGGGGGGGGGGGGGGGGGGGGGGGGGGGGGGGGGGGGGGGGGGGGFGFFGGGGGGGGGGGGGGGGGEFGGGFGGGGFGGFGGGGGGGGGGGGGGGGGGGGGGGFGGGFGGGGGGGGGGGGGGGGGGGGGGGGGGGGGFGFGGGGGGGGGGGGGGEGGGGGGGGE5BEGEGGGGGGGGGGGGGGGGGGGDGDFGGGGEGDGGGGGFFFFBFFFEF<BEF?FFFFFGFFFF@AEFFDFFFFFFFFF96?FFFBBFBFFFFFAAFA
@M04999:289:000000000-L3R54:1:1101:15227:6803 1:N:0:426
TCCTACGGGTGGCAGCAGTGAGGAATATTGGACAATGGGTGAGAGCTTGATCCAGCCATCCCGCGTGAAGGACGACAGCCCTCTGGGTTTTAAACTTCTTTTGTATGGGAATAAACCACATTACGCGTAATGTTCTGAAGGTACCATACGAATAAGCATCGGCTAACTCCGTGCCAGCAGCCGCGGTAATACGGAGGATGCTAGCGTTATCCGGATTTATTGGGTTTAAAGGGTCCGTAGGCGGGTTGATAAGTCAGCGGTGAAAACCTGCAGCTTAACTGTAGAACTGCCGGTGATACTG
+
<AB@CC@BFCFFC@@;EACFCFGGFFGGC96;@EDCFCCEGCFC8@EAF8ADGCF?EDFCFF@FGF:7D<EE8@@BEFACFD,CFFGGGGGFGGGGGFFFFGFFGFGGGDFFFGGAF<DE=<FFGGGGGGGGGC<E9<EEGGCC9DF<FF@AD7,,E,C>@B7F7FFCGGGBC@FCF7F8::CE8CE7BFFG*8ECG*?FC,,?:=EEC8C+AC?*AFF<<9CG7:*0=@DGCG*>5CF3973CBD>E@=BFG9FF?FF:D>37F4<B()34?FFFFFFFAABF):B>><23(44(<<<A)
@M04999:289:000000000-L3R54:1:1101:27178:6857 1:N:0:426
GCCTACGGGTGGCAGCAGTAGGGAATCTTCCACAATGGACGCAAGTCTAATGGAGCAACGCCGCGTGAGTGAAGAAGGTTTTCGGATCGTAAAGCTCTGTTGTTGGTGAAGAAGGATAGGGGTAGTAACTGATTCTTATTTGACGGTAATCAACCAGAAAGTCGCGGCTAACTACGTGCCAGCAGCCGCGGTAATACGTAGGTGGCAAGCGTTGTCCGGATTTATTGGGCGTAAAGCGAACGCAGGCGGGCGAACAAGTCAGCTGTGAAAGCCCTCGGCTTAACCGGGGAAGTGCAGCTG
+
@C@CCGGGGCFGFCFGECFGGGGGGGGFGFGDFGDECEDECFEGF<,CFECAGGGGGGGEGGGGGCG,CFGCGDFGCEEAFGFFC:?FGCFGGGG9FDE,EFGGGGGFF@FFGGGG=9FGGCFGFGGFG9,<E9EDGGGFFFFG7BFE7FBF9F<@DD8FFGFGCBFGGGGGFG:CGF7>B8E7>E7B*:*=8:EF,8CE*1>EFCCFEFEE85CC77C5*/3<CG70:<C7795?>DDCCGFC.753@D:>C73.<5**19*9?@6=56613>FFE(8,-8AF7>13161:>?2:A0(5
@M04999:289:000000000-L3R54:1:1101:26085:6861 1:N:0:426
TCCTACGGGCGGCTGCAGTGGGGAATATTGCACAATGGGCGAAAGCCTGATGCAGCGACGCCGCGTGCGGGATGACGGCCTTCGGGTTGTAAACCGCTTTTGATTGGGAGCAAGCGAGAGTGAGTGTACCTTTCGAATAAGCACCGGCTAACTACGTGCCAGCAGCCGCGGTAATACGTAGGGTGCAAGCGTTATCCGGATTTATTGGGCGTAAAGAGCTCGTAGGCGGTTCGTCGCGTCTGGTGTGAAAGTCCATCGCTTAACGGTGGATCGGCGCCAGGTACGGGCGGACTGGAGTGCG
+
CCCCCGGFG:FGGGGGGGGGGGGGGGGGGGGGGGGGGGGGGGGGGGGGGGGGGGGGGGGGGGGGGGGGGGGGGGGGGGGGGGGGGGGGGGGGGGGGGGGGGGGGGGGGGGGGGGGGGGGGGGGGGGGGGGGGGGGGGGGGGGGGGGGGGGGGGGGGGGGGGGGGGGGGGGGGGGGGGGGGGGGGGGGGGGGGGGGGGGGGGGGGGGGGGGGGGGGGGGGGGGGGGGGGGGGGGGGGGGGGGFFGFGFFFFFFGFFFFFFFFFGFFFFFBFFFF>>E>B@BFFFFFFFFFB;B>FFBFB?F>
@M04999:289:000000000-L3R54:1:1101:24822:6914 1:N:0:426
TCCTACGGGGGGCTGCAGTGAGGAATATTGGACAATGGGTGAGAGCCTGATCCAGCCATCCCGCGTGAAGGACGACAGCCCTATGGGTTTTAAACTTCTTTTGTATGGGAATAAACCACATTACGCGTAATGTTCTGAAGGTACCATACGAATAAGCATCGGCTAACTCCGTGCCAGCAGCCGCGGTAATACGGAGGATGCGAGCGTTATCCGGATTTATTGGGTTTAAAGGGTCCGTAGGCGGGTTGATAAATCAGCGGTGAAAACCTGCAGCTTAACTGTAGAACTGCCGTTGATACTT
+
CCCCCGGGGGGGGGGGGGGGGGGFGGGGGGGGGGGGGGGGGGGGGGGGGGGGDGGGGGGGGGGGGGGGGGGGGGGGGGGGGGGGGGGGGGGGGGGGGGGGGGFGGGGGGGGGGGGFGGGGGGGGGEGGGGGGGGGGGGGGGGGGGGFGGGGDFGGGGGGGGGGGGGGGGGGGGGFFGGGGGGGGGGGGEGGFGGGGGGGG>EEGGGGGGGGGGGGGGGGGGGGGGGDGGGGGGGFGGGGGGGBD>GFFFF?FFFFFF?@3>@GF@FFFFF?BFFFFFFFBBFAFB)-64<?9???0<2<A)
@M04999:289:000000000-L3R54:1:1101:6763:6917 1:N:0:426
CTCCTACGGGGGGCAGCAGTGAGGAATATTGGACAATGGGTGAGAGCCTGATCCAGCCATCCCGCGTGAAGGACGACAGCCCTATGGGTTTTAAACTTCTTTTGTATGGGAATAAACCACATTACGCGTAATGTTCTGAAGGTACCATACGAATAAGCATCGGCTAACTCCGTGCCAGCAGCCGCGGTAATACGGAGGATGCGAGCGTTATCCGGATTTATTGGGTTTAAAGGGTCCGTAGGCGGGTTGATAAGTCAGCGGTGAAAACCTGCAGCTTAACTGTAGAACTGCCGTTGATACT
+
CCCCCGGGGGGGGGGGGGGGGGGFGGGGGGGGCGGGGGGFGGGGGGGGGGGGGGGGGGGGFGGGGGGGGFGGGGGGGGGGGGGGGGGGGGGGGFGGFGGGGGGGGGGGGGGGGGGGGGGGGGGGGGGGGGGGGFGGGGCFGGFGGGGGGGGGGGGGGGGGGGGGGGGGGGGGGGGGGGGGGGGGGGGGGGGDDCGEGGEGGGGGGGGGGGGGGGGGGGG?FFGGGGDDGGGGGGGCGGGGGGFGFG>BD?FFGFFFFFFFFFGFFFFF<FBFFFFFFFFFFFBFFFF<AD?BFFFFBFFF6
@M04999:289:000000000-L3R54:1:1101:4229:6923 1:N:0:426
CCTACGGGCGGCTGCAGTGGGGAATATTGCACAATGGGGGAAACCCTGATGCAGCCATGCCGCGTGTATGAAGAAGGCCTTCGGGTTGTAAAGTACTTTCGGTAATGAGGAAGGTGGTGTATCTAATAGGTGCGTCAATTGACGTTAATTACAGAAGAAGCACCGGCTAACTCCGTGCCAGCAGCCGCGGTAATACGGAGGGTGCGAGCGTTAATCGGAATGACTGGGCGTAAAGGGCATGTAGGCGGATAATTAAGTTAGGTTTGAAAGCCCTGGGCTCAACCTAGGAATTGCCCTTAA
+
CCCCCGGGGGGGGGGGGGEGGGGGG9FG@FGGGGGGGGEGGGGDGGGGGGGCFGGGGCGGGGGGGGGAFGGFGGGGFGAGGGGGGG:FGGGGGD9FG?F?F:4B:?EF?FGGCGE<<3FDFEGA,?@85D?,>+F==3FFGGGGFGGC<FFAF9F<<FFGGCGGGGGGGGGGGGGGGGGGGGGGGGGGGGGGDGGGFEGGGG>EC*AEEGEG;89?FGGEG???FGGGGGGGGGG>DGC5C7=FFGFF338*?FFFFFF6@FGFF:44<B0(-7>FF?F?FFFF:(5,.5>>3)),,(8A
@M04999:289:000000000-L3R54:1:1101:11406:6928 1:N:0:426
CACCCTACGGGGGGCAGCAGTGGGGAATATTGCACAATGGGGGAACCCTGATGCAGCCATGCCGCGTGTATGAAGAAGGCCTTCGGGTTGTAAAGTACTTTCGGTAATGAGGAAGGTGGTGTATCGAATAGGTGCATCAATTGACGTTAATTACAGAAGAAGCACCGGCTAACTCCGTGCCAGCAGCCGCGGTAATACGGAGGGTGCGAGCGTTAATCGGAATGACTGGGCGTAAAGGGCATGTAGGCGGATAATTAAGTTAGGTGTGAAAGCCCCGGGCTCAACCTGGGAACTGCACTT
+
CCCCCGGGGGGGGGGGGGGGGGGGGGGGGGGGGGGGGGGGGGGGGGGGGGGGGGGGGGGGGGGGGGGGGGGGGGGGGGGGGGGGGGGGGGGGGGGGGGGGGGGGGGGGGGGGGGGGGGGGGGGGGGGGGGGGGGGGGGGGGGGGGGGGGGGGGGGGGGGGGGGGGGGGGGGGGGGGGGGGGGGGGGGGGGGGGGGGGGGGGGGGGCGGGGGGGGGFFGGGGGGGGGGGGGGGGGGGGGGGGGFGFGFFBFFFGFFFFFFFFFGFFFF>AFAF:FFFBBFFFFF?FFFBB(.5?B7?<?FF
@M04999:289:000000000-L3R54:1:1101:20740:6930 1:N:0:426
CCTACGGGCGGCTGCAGTAGGGAATCTTCCACAATGGACGCAAGTCTGATGGAGCAACGCCGCGTGAGTGAAGAAGGTTTTCGGATCGTAAAGCTCTGTTGTTGGTGAAGAAGGGTATGTAGAGTAACTGATATATACTTGACGGTATTTAACGAGGAAGTCACGGCTAACTACGTGCCAGCAGCCGCGGTAATACGTAGGTGGCGAGCGTTGTCCGGAATTATTGGGCGTAAAGGGAGCGCAGGCGGTTTAATAAGTCTGATGTGAAAGGTCATAGCTCAACTATGGACGTGCATCAGA
+
CCCCCGGGGGGGGGGGGGGGGGGGGGGGGGGGGGGGGGGGGGGGGGGGGGGGGGGGGGGGGGGGGGGGGGGFGGGGGGGGGGGGGGGGGGGFGGGGGGGGGGGGGGGGGGFGGGGGGGGGGGGGGGGGGGGGGGGGGGGGGGGGGGGGGGGGGGGGGGGGGGGGGGGGGGGGGGGGGGGGGGGCFGGGGGGGGGGGGGGGDGGGGGGGGGGGGGFGGD=EEGGGGGGGGGGGGGGGGGDGGGFGFGFFFFFFGFFFFFFFFBFFF?F?BFFFFFFF??FFFFFFFFFFF?FFFFFFF:<>
@M04999:289:000000000-L3R54:1:1101:11598:6936 1:N:0:426
TCCTACGGGTGGCTGCAGTGAGGAATATTGGACAATGGGTGAGAGCCTGATCCAGCCATCCCGCGTGAAGGACGACAGCCCTATGGGTTTTAAACTTCTTTTGTATGGGAATAAACCACATTACGCGTAATGTTCTGAAGGTACCATACGAATAAGCATCGGCTAACTCCGTGCCAGCAGCCGCGGTAATACGGAGGATGCGAGCGTTATCCGGATTTATTGGGTTTAAAGGGTCCGTAGGCGGGTTGATAAGTCAGCGGTGAAAACCTGCAGCTTAACTGTAGAACTGCCGTTGATACTG
+
CCCCCGGGGGGGGGGGGGGGGGGGGGGGGGGGGGGGGGGGGGGGGGGGGGGGGGGGGGGGGGGGGGGGGGGGGGGGGGGGGGGGGGGGGGGGFGGGGGGGGGGGGGGGGGGFGGGGGGGGGGGGGGGGGGGGGGGGGFGGGGGGGGGDFGGGGGGGGGGGGGGGGGGGGGGGGGGGGGGGGGGGGGGEGGGGGGEGGGFGGEGGGGGGGGGGGGEGGGFGGFGGGGGGGGGCEFFFGGGGGGFGFGFFFFFFGFFFFFFFFFCFFFFFFFFFFFFFFFFFFBAAF>FFD?FBFFFFFFFF)
@M04999:289:000000000-L3R54:1:1101:9782:6957 1:N:0:426
GTCCCTACGGGAGGCAGCAGTGAGGAATATTGGACAATGGGTGAGAGCCTGATCCAGCCATCCCGCGTGAAGGACGACAGCCCTATGGGTTTTAAACTTCTTTTGTATGGGAATAAGCCACATTACGCGTAATGTTCTGAAGGTACCATACGAATAAGCATCGGCTAACTCCGTGCCAGCAGCCGCGGTAATACGGAGGATGCGAGCGTTCTCCGGATTTATTGGGTTTAAAGGGTCCGTAGGCGGGTTGATAAGTCAGCGTTGAAAACCTGCAGCTTAATTGTAGAACTGCCGTTGATAC
+
C@CCCGGGGGGCFEECFGGGGG@FGCFFEGGGGGGGGGGGGFG<EDGGGGGE,FFFGGGGGGGGGGGGE:FCFG<FGFCFGG7E=<FEFGGGGGGGGGEFGGGGFGFFEGFBFFFGGGGGGGFFGFEFCFDGGFFDFF9,57AFGFFGG>DCGGG<?FDFF=+CCF>BFGGGGGCFGCCCGC,D8>EBE8BD@FG7C*B:BEC**=CGEE*;C+?=A*:EFG9CCFDCEC*:+>297FDGFG:=>D305@@F>09=FF*9))1)7/**(0(,(0<?FA44)-4:44)6><.<:>B??2>>4
@M04999:289:000000000-L3R54:1:1101:5244:6987 1:N:0:426
GGAGCCTACGGGGGGCAGCAGTGGGGAATTTTGGACAATGGGGGGAACCCTGATCCAGCCATGCCGCGTGTCCGAAGAAGGCCTTCGGGTTGTAAAGGACTTTTGTTAGGGAAGAAAAGCCGGGTGCTAATACCACCTGGTGCTGACGGTACCTAAAGAATAAGCACCGGCTAACTACGTGCCAGCAGCCGCGGTAATACGTAGGGTGCGAGCGTTAATCGGAATTACTGGGCGTAAAGCGAGCGCAGACGGTTAGATAAGTCAGATGTGAAATCCCCGAGCTCAACTTGGGACGTGCATT
+
CCCCCGGGGGGGGGGGGGGGGGGGGGGGGGGGGGGGGGGGGGGGGGGGGGGGGGGGGGGGGGGGGGGGGGGGGGGGGGGGGGGGGGGGGGGGGGGGGGGGGGGGGGGGGGGGGGGGGGGGGGDGGGGGGGGGGGGGGGGGGGGGGGGGGGGGGGGGGGGGGGGGGGGGGGGGGGGGGGGGGGGGGGGGGGGGGGGGGGGGGGGGGEGGGGGGGGGGGGGGGGGGGGGGGGGGGGGGGGGGGGFGFGEFFFFFGFFFFFFFFFFFFFFFFFFFFFFFFFE>>>FFFFFFFFF???F?BFFFF
@M04999:289:000000000-L3R54:1:1101:11263:7051 1:N:0:426
TATGTCCTACGGGAGGCAGCAGTGGGGAATATTGCACAATGGGCGAAAGCCTGATGCAGCGACGCCGCGTGCGGGATGACGGCCTTCGGGTTGTAAACCGCTTTTGATTGGGAGCAAGCGAGAGTGAGTGTACCTTTCGAATAAGCACCGGCTAACTACGTGCCAGCAGCCGCGGTAATACGTAGGGTGCAAGCGTTATCCGGATTTATTGGGCGTAAAGAGCTCGTAGGCGGTTCGTCGCGTCTGGTGTGAAAGTCCATCGCTTCACGGTGGATCGGCGCCGGGTACGGGCGGACTGG
+
CCCCCGGGGGGGGGGGGGGGGGGGGGGGGGGGGGGGGGGGGGGGGGGGGGGGGGGGGGGGGGGGGGGGGGGGGGGGGGGGGGGGGGGGGGGGGGGGGGGGGGGGGGGGGGGGGGGGGGGGGGGGGGGGGGGGGGGGGGGGGGGGGGGGGGDGGGGGGGGGGFGGGGGGGGGGGCGGGGGGGGGGGGGGGGGGGGEGGGGGGGDEGGGGGGFGGGGGGGFGGGGGGGGGGGGGGGGGGGGGGGFGFGFF5@BFFFFFFFFFFFGFFFFFFFFBFFFFFFF>FFF;>B;FF>BF;B;>;??
@M04999:289:000000000-L3R54:1:1101:23765:7076 1:N:0:426
GTCCCTACGGGGGGCAGCAGTGAGGAATATTGGACAATGGGTGAGAGCCTGATCCAGCCATCCCGCGTGAAGGACGACAGCCCTATGGGTTTTAAACTTCTTTTGTATGGGAATAAACCACATTACGCGTAATGTTCTGAAGGTACCATACGAATAAGCATCGGCTAACTCCGTGCCAGCAGCCGCGGTAATACGGAGGATGCGAGCGTTATCCGGATTTATTGGGTTTAAAGGGTCCGTAGGCGGGTTGATAAGTCAGCGGTGAAAACCTGCAGCTTAACTGTAGAACTGCCGTTGATAC
+
CCCCCGGGGGGGGGGGGGGGGGGGGGGGGGGGGGGGGGGGGGGGGGGGGGGGGGGGGGGGGGGGGGGGGGGGGGGGGGGGGGGGGGGGGGGGGGGGGGGGGGGGGGGGGGGGGGGGGGGGGGGGGGGGGGGGGGGGGGGGGGGGGGGGGGGGGGGGGGGGGGGGGGGGGGGGGGGGGGGGGGGGGGGGGGGGGGGGGGGGGGGGEGDEGGGGGGGGGGGGGGGGGGDGE<FFGGGGGGGGGGFGFGD@FF?BCFFFFFFFFFGFFFFFB>?FFFFFFFFFFFF:<ABFFBFF06:<F<BF2
@M04999:289:000000000-L3R54:1:1101:11150:7124 1:N:0:426
GGTTCCTACGGGTGGCTGCAGTGAGGAATATTGGACAATGGGTGAGAGCCTGATCCAGCCATCCCGCGTGAAGGACGACAGCCCTATGGGTTTTAAACTTCTTTTGTATGGGAATAAACCACATTACGCGTAATGTTCTGAAGGTACCATACGAATAAGCATCGGCTAACTCCGTGCCAGCAGCCGCGGTAATACGGAGGATGCGAGCGTTATCCGGATTTATTGGGTTTAAAGGGTCCGTAGGCGGGTTGATAAGTCAGCGGTGAAAACCTGCAGCTTAACTGTAGAACTGCCGTTGAT
+
CCCCCGGGGGGEEGGGGGGGGGGFGGGGGFGGGGGGGFGFFGGGGGGGGGGGGGGGGGGGGGGGGGGGGGGGFGGGEGGDGGGGGGGGGGGGGGGGGGGGGGGGGFGGGGGGGGGGGGGGDFGGGGGGGGGD7FFGGGGEFGGFGFGGGGGGFCFGGDEGGGDEFGGGGGGGGFG?FGGGGGFGGDGD7C>CGFG7CEEE>CEFB5:CGGGECEGEGGGGGGGGGGGGG:*C+:CDFGCCCFEGFDEFFFF:FFFFFFFFFFGFFFFFAF<2?F?FFFFAA2<2>>FA>7<?<B9?FB05
@M04999:289:000000000-L3R54:1:1101:7537:7134 1:N:0:426
ACCTACGGGCGGCTGCAGTGAGGAATATTGGACAATGGGTGAGAGCCTGATCCAGCCATCCCGCGTGAAGGACGACAGCCCTATGGGTTTTAAACTTCTTTTGTATGGGAATAAACCACATTACGCGTAATGTTCTGAAGGTACCATACGAATAAGCATCGGCTAACTCCGTGCCAGCAGCCGCGGTAATACGGAGGTTGCGAGCGTTATCCGGATTTATTGGGTTTAAAGGGTCCGTAGGCGGGTTGATAAGTCAGCGGTGAAAACCTGCAGCTTAACTGTAGAACTGCCGTTGATACTG
+
CCCCCGGGGGGGGGGEEFGGGGGGGGFGGECFGGGGAGGFEFFGGGGGCCFCEGGGGGGGGGGGGG=BFGGFFDGGGGGGGGFGGGGGGEGGGGGGFGGGGGDG9FGEGGGGGGGG<=F<FFDCGGC>C=<=EFCEGGGGFFGFGGCADD3<F@<=FGFCC>FFDFCGGC@BC>EGGGG7FFGGGDGCCFCFGGGGD*=BF8:E>8CGGFGGCE5E*9<CEG9*2597<*::CF67>F<CDC:D:<>B489=77=?*7:378C6@@@><@:1:FFFFFFA26)42:>B><1>?6<2924A2
@M04999:289:000000000-L3R54:1:1101:9783:7137 1:N:0:426
AACCTACGGGGGGCAGCAGTGAGGAATATTGGACAATGGGTGAGAGCCTGATCCAGCCATCCCGCGTGAAGGACGACAGCCCTATGGGTTTTAAACTTCTTTTGTATGGGAATAAACCACATTACGTGTAATGTTCTGAAGGTACCATACGAATAAGCATCGGCTAACTCCGTGCCAGCAGCCGCGGTAATACGGAGGATGCGAGCGTTATCCGGATTTATTGGGTTTAAAGGGTCCGTAGGCGGGTTGATAAGTCAGCGGTGAAAACCTGCAGCTTAACTGTAGAACTGCCGTTGATACT
+
CCCCCGGGGGGGGGGGGGGGGGGGGGGGGGGGGGGGGGGGGGGGGGGGGGGGGGGGGGGGGGGGGGGGGGGGGGGGGGGGGGG<FGGGGGGGGGGGGGGGGGGGGGGGGGGGGGGGGGGGGGGGGGGGGGGGGGGGGGGGGCFGGGGGCGGGGGGGGGGGGGGGGGGGGGGGGGG*FFGGGGGGGEGEGDGGGGGGGGGGGGGDEGGGGGGGGDGDGCCCGGGGGGG<CDFFFGGGGGGFGGFGFGFFFFFFF?FFFFFFFFDFFFFFFFFFFFFFFFFFFFFA9<<DF2>?>FBF?DDF>
@M04999:289:000000000-L3R54:1:1101:12376:7143 1:N:0:426
GTATCCTACGGGCGGCAGCAGTGGGGAATATTGCACAATGGGGGAAACCCTGATGCAGCCATGCCGCGTGTATGAAGAAGGCCTTCGGGTTGTAAAGTACTTTCGGTAATGAGGAAGGTGGTGTATCTAATAGGTGCATCAATTGACGTTAATTACAGAAGAAGCACCGGCTAACTCCGTGCCAGCAGCCGCGGTAATACGGAGGGTGCGAGCGTTAATCGGAATGACTGGGCGTAAAGGGCATGTAGGCGGATAATTAAGTTAGGTGTGAAAGCCCTGGGCTCAACCTAGGAATTGCACT
+
CCCCCGGGGGGGGGGGGGGGGGGGGGGGGGGGGGGGGGGGGGGGGGGGGGGGGGGGGGGGGGFGGGGGGFGGGGGGGGGGGGGGGFGGGGGGGGGGGGGGGGGGGGGGGGGGGGGGGGGGGGGGGGGGGGGGCFGGGGGGGGGGDGGGGGGGGGGGFGGGGGGDFGGGGGGGGGGGGGGGGGGGGGGGGGGGGGEGCFGGGDCGGGGEEGGGGGGGGGGGGGGGGGGFGFCGGDCGGGGGGGFGFGBFFFFFGFEFFFFFFFGFFFFFFFA>>F?FFF@BFF?BFFFFF??<><??FFFF9
@M04999:289:000000000-L3R54:1:1101:25170:7180 1:N:0:426
GCCTACGGGGGGCTGCAGTGGGGAATATTGCACAATGGGGGGAACCCTGATGCAGCCATGCCGCGTGTATGAAGAAGGCCTTCGGGTTGTAAAGTACTTTCGGTAATGAGGAAGGTGGTGTATCGAATAGGCGCATCAATTGACGTTAATTACAGAAGAAGCACCGGCTAACTCCGTGCCAGCAGCCGCGGTAATACGGAGGGTGCTAGCGTTAATCGGAATGACTGGGCGTAAAGGGCATGTAGGCGGATAATTAAGTTAGGTGTGAAAGCCCCGGGCTCAACCTGGGAACTGCACTTA
+
CCCCCGGGEDGGGGGGFGGFFGEFGGGGGAEGF<FFGFGEGEGGF7+DC:CFGAGFCFFDFF@F@BCFGGCFFCG8CCFGEGCC::<@FF:<,,ACFGGC9EEGG*<<<@6<,,/<<52;ACCEEC:@8CF,:5>?EF7<CC9E8?@8/+C+2<9CD+<?FF8CEEDGEECFCGG>@:>CEG8CFGCEECEEGGFGCFG*?88//;++08:2AE8CCGCEEFGFGFCFGGGDG3:*:*75CFFG=F*075>B>*8=4*6@@?*1*97@AFAF<F35@>BF<B<?:>FB0724:?BAB424
@M04999:289:000000000-L3R54:1:1101:17649:7192 1:N:0:426
AATCCTACGGGGGGCTGCAGTGGGGAATATTGCACAATGGGGGAAACCCTGATGCAGCCATGCCGCGTGTATGAAGAAGGCCTTCGGGTTGTAAAGTACTTTCGGTAATGAGGAAGGTGGTGTATCTAATAGGTGCATCAATTGACGTTAATTACAGAAGAAGCACCGGCTAACTCCGTGCCAGCAGCCGCGGTAATACGGAGGGTGCGAGCGTTAATCGGAATGACTGGGCGTAAAGGGCATGTAGGCGGATAATTAAGTTAGGTGTGAAAGCCCTGGGCTCAACCTAGGAATTGCACTT
+
CCCCCGGGGGGGGGGGGGGGGGGGGGGGGGGGGGGFGGGGGGGGGFGGGGGGGGGGGGGFGGGGGGDGGGGGGGGGGCGGGFGGGGDGGGGGGGGGGGGGGGGGDGGGGGGFGFGGGGGGGFEFGGFGGGGFFGGGGGGGCGGGGGGGGGGGGGCEGGGGGGGGGGGGGGGGGGGGGGGGGGFGGGGGGGGGGGGGGGGFGGGGCEGGGGGGGGGGGGGGGGGGGGGGGGFGEGDGGGGGGGFGFGFFFFFFG3FFF=@?FFGF4@=B?FADFFFFFF;?FFFFFFFFFF?3<BFFFFFF>
@M04999:289:000000000-L3R54:1:1101:10211:7213 1:N:0:426
ACGCCTACGGGGGGCTGCAGTGGGGAATTTTGGACAATGGGGGGAACCCTGATCCAGCCATGCCGCGTGTCTGAAGAAGGCCTTCGGGTTGTAAGGACTTTTGTTAGGGAAGAAAAGCTTGGTGCTAATACCACCGAGTGCTGACGGTACCTAAAGAATAAGCACCGGCTAACTACGTGCCAGCAGCCGCGGTAATACGTAGGGTGCGAGCGTTAATCGGAATTACTGGGCGTAAAGCGAGCGCAGACGGTTAGATAAGTCAGATGTGAAATCCCCGAGCTCAACTTGGGACGTGCATTTG
+
CCCCCGGGGGGGGGGGGGGGGGGGGGGGGGGGGGGGGGGGGGGGGGGGGGGGGGGGGGGGGGGGGGGGGGGGGGGGGGGGGGGGGGGGGGGGGGGGGGGGGGGFGGGGGGGGGGGGFGGGGDGGGGGGGGGFGGGGGGGGGGGGGGGGGGGGGGGGEGFFGDGFGGEGGGGGGGGGGG8FGGGGGGGGEGE>EEEGGGGG?FEGGGGGDEEGGGGGGGGGGDGGGGGGFGCDGDGGGGGGGGEGFGFFFFFFGFFF?B?FFFC4=BFF2F<FFF?F:3<99?B?FFFA?BFFFFBFFFFF9
@M04999:289:000000000-L3R54:1:1101:8582:7274 1:N:0:426
GCCTACGGGGGGCTGCAGTGGGGAATATTGCACAATGGGGGAAACCCTGATGCAGCCATGCCGCGTGTATGAAGAAGGCCTTCGGGTTGTAAAGTACTTTCGGTAATGAGGAAGGTGATGTATCTAATAGGTGCATCAATTGACGTTAATTACAGAAGAAGCACCGGCTAACTCCGTGCCAGCAGCCGCGGTAATACGGAGGGTGCGAGCGTTAATCGGAATGACTGGGCGTAAAGGGCATGTAGGCGGATAATTAAGTTAGGCGTGAAAGCCCCGGGCTCAACCTGGGAATTGCACTTA
+
CCCCCGGGGGGGGGGGGGGGGGGGGGGGGGGGGGGGGGGGGGGGGGGGGGGGGGGGGGGGGGGGGGGGGGGGGGGGGGGGGGGGGGGGGGGGGGGGGGGGGGGGGGGGGGGGGGGGGGGGGGGGGGGGGGGGGGGGGGGGGGGGGGGGGGGGGGGGGFGGFGGGGGGGGGGGGGGGGFGGGGGGGGGGGGGGGGGGGGDEGGGGGGGGGGGGGGGGGGGGGGGGGGGGGGGGGGGGGGGGGGFFFGFFDFFEGFFF=BFFFFGFFFFF?FFFFFFF>9EFFFDFFFFFFBFF?DFFFF:A
@M04999:289:000000000-L3R54:1:1101:11118:7278 1:N:0:426
ATCGCCTACGGGAGGCAGCAGTGGGGAATTTTGGACAATGGGGGGAACCCTGATCCAGCCATGCCGCGTGTCTGAAGAAGGCCTTCGGGTTGTAAAGGACTTTTGTTAGGGAAGAAAAGCCGGGTGCTAATACCACCTGGTGCTGACGGTACCTAAAGAATAAGCACCGGCTAACTACGTGCCAGCAGCCGCGGTAATACGTAGGGTGCGAGCGTTAATCGGAATTACTGGGCGTAAAGCGAGCGCAGACGGTTAGATAAGTCAGATGTGAAATCCCCGAGCTCAACTTGGGACTTGCATT
+
CCCCCGGGGGGGGGGGGGGGGGGGGGGGGGGGGGGGGGGGGGGGGGGGGGGGGGGGGGGGGGFGGGGGGEGGGGGGGGGGGGGGGGGGGGGGGGGGFGGFGGGGGGGGGGGGGGGGGGGGGGGGGGGGGGGGGGGGGGGGGGGGFFGGDGGGGGGGGGGFFGGFGGGGGGGGGGGGGGGGGGGGFGGGGGGGGGGGGGFGGGGGGGGGGCEEGGGGGGGGGGDEFGCGGGGGGGGGGGGFGG>DEG@D)>E>GFDFF@FFFFCF4696>46<AFFFFF>69>9:<DFAFAF(4<:?2<7AD
@M04999:289:000000000-L3R54:1:1101:12567:7293 1:N:0:426
GTCTCCTACGGGGGGCAGCAGTGGGGAATATTGCACAATGGGGGAAACCCTGATGCAGCCATGCCGCGTGTATGAAGAAGGCCTTCGGGTTGTAAAGTACTTTCGGTAATGAGGAAGGTGATGTATCTAATAGGTGCATCAATTGACGTTAATTACAGAAGAAGCACCGGCTAACTCCGTGCCAGCAGCCGCGGTAATACGGAGGGTGCGAGCGTTAATCGGAATGACTGGGCGTAAAGGGCATGTAGGCGGATAATTAAGTTAGGTGTGAAAGCCCTGGGCTCAACCTAGGAATTGCACT
+
CCCCCGGGGGGGGGGGGGGGGGGGGGGGGGGGGGGGGGGGGGGGGGGGGGGGGGGGGGGGGGCGGGGGGGGGGEGGGGGGGGGGGGGGGGGGGGGGGGGGGGGGGCGFGGGGFGGGGGGGGGGGGGGGGGGGGGGGGGGGGGGGGGGGGGGGGGGGGGGGFGGGGGGGGDGGGGGGGGGGGGGGGGGGGGGGGGGGGGGGGGDGGEGGGGGGGGGGGGGGGGDGGGGGGGGGGGGDCFGGGGFGFGFFFFFFGFFFFFFFFFGFF:F6<BBBFFFFFBF<:?BF?>BBFFF00<BFBFFFA
@M04999:289:000000000-L3R54:1:1101:25489:7308 1:N:0:426
AGCCTACGGGCGGCAGCAGTGGGGAATATCGCACAATGGGGGGAACCCTGATGCAGCCATGCCGCGTGTATGAAGAAGGCCTTCGGGTTGTAAAGTACTTTCGGTAGTGAGGAAGTTGTGTGTATGAAAAGTGCATGCAGTTGACGTTAGCTACAGAAGAAGCACTGGCTAACTCCGTGCCAGCAGCCGCGGTAATACGGAGGGTGCGAGCGTTAATCGGAATGACTGGGCGTAAAGGGCATGTAGGCGGATAATTAAGTTAGGTGTGAAAGCCCCGGGCTCAACCTGGGAATTGCACTT
+
CCCCCGGGGGGGGGGGGGGGGGGGGGGGGGGGGGGGGGGGGGGGGGGGGGGGGGGGGGGGGGGGGGGGGGGGGGGGGGGGGGGGGGGGGGGGGGGGGGGGGGGGGGGGGGGGGGGGGGGGGGGGGGGGGGGGGGGGGGGGGGGGGGGGGGGGGGGGGGGGGGGGGGGGGGGGGGGGGGGGGGGGGGGGGGGGGGGGGGGGGEGGGGGGGGGGGGGGGGGGGGGGGGGGG5FGEGGGGFDDFGFGFFF?D@DFGFFFFFFFFFGFFF?:>?AB?)87@>:6>BFF:?FFF:1??FF<AFFB
@M04999:289:000000000-L3R54:1:1101:10030:7315 1:N:0:426
GTCCTACGGGGGGCAGCAGTAGGGAATCTTCCACAATGGACGCAAGTCTGATGGAGCAACGCCGCGTGAGTGAAGAAGGTTTTCGGATCGTAAAGCTCTGTTGTTGGTGAAGAAGGATAGGGGTAGTAACTGATTCTTATTTGACGGTAATCAACCAGAAAGTCACGGCTAACTACGTGCCAGCAGCCGCGGTAATACGTAGTTGGCAAGCGTTGTCCGGATTTATTGGGCGTAAAGCGAACGCAGGCGGGAGAACAAGTCAGCTGTGAAAGCCCTCGGCTTAACCGGGGAAGTGCAGCTG
+
CCCCCGGGGGGGGGGGGGGGGGGGGGGGGGFGGGGGGGGGGGGGGGGGGGGGGGFGGGGGGGGGGGG:CFFFGGGFGGGGGGGFFGEGGGGGGGGGECEFGGGFGGGGGGGGGGCGGGGGGGGGGDEFGGGGGGGGGGGGGGGGG:FGGEGGGGFF@F:AFGGGFGGGGGGDGGEGGGGGGGGGGGGGGGG>E*;EGGGGGG80<EGG?FGGGGGGGGEEG5EGFFGC9CF5CCED*>DG3D@DFG).5@D@D>F@?FFBFFGFFFF@<FD90><F@>EB:;)6<BFF60-3:4>F>>714
@M04999:289:000000000-L3R54:1:1101:5709:7337 1:N:0:426
ACCTACGGGCGGCTGCAGTGGGGAATATTGCACAATGGGCGAAAGCCTGATGCAGCGACGCCGCGTGCGGGATGACGGCCTTCGGGTTGTAAACCGCTTTTGATTGGGAGCAAGCGAGAGTGAGTGTACCTTTCGAATAAGCACCGGCTAACTACGTGCCAGCAGCCGCGGTAATACGTAGGGTGCAAGCGTTATCCGGATTTATTGGGCGTAAAGAGCTCGTAGGCGGTTCGTCGCGTCTGGTGTGAAAGTCCATCGCTTAACGGTGGATCGGCGCCGGGTACGGGCGGACTGGAGTGCG
+
CCCCCGF;FFGGGGGGGGGGGGGGGGGGGGGGGGGGGGGGGGGGGGGGGGGGGGGGCCFGGGGGEG@FGGGGGGGGGGGGGGGGGGGGGGGGGGGGGGGGGGEFGG@GGGGGGGGGGGGGGFFGGGGGGGGGGGGGGGGGGGFGGEGGGDGGGGGGGGGGGGGGGGCGGGGGGGGGGGGGGGGEGGFGGGCEGGFGGGGGGGGGDGGGGFECCGFGGGGGGGGGGGGGGGGGGDGGGGGGGGFGFF@FFFFFFFF?FFEFFFGFFFFF>F?BB>EFE>FF>21?6>B06((44<<:B>?>6
@M04999:289:000000000-L3R54:1:1101:12312:7347 1:N:0:426
ACCTACGGGGGGCTGCAGTGGGGAATATTGCACAATGGGGGAAACCCTGATGCAGCCATGCCGCGTGTATGAAGAAGGCCTTCGGGTTGTAAAGTACTTTCGGTAATGAGGAAGGTGGTGTATCTAATAGGTGCATCAATTGACGTTAATTACAGAAGAAGCACCGGCTAACTCCGTGCCAGCAGCCGCGGTAATACGGAGGGTGCGAGCGTTAATCGGAATGACTGGGCGTAAAGGGCATGTAGGCGGATAATTAAGTTAGGTGTGAAAGCCCTGGGCTCAACCTAGGAATTGCACTTA
+
CCCCCGGGGGGGGGGGGGGGGGGGGGGGGGGGGGGGGGGGGGGGGGGGGGGGGGGGGGGGGGGGGGGGGGGGGGGGGGGGGGGGGGGGGGGGGGGGGGGGGGGGGGGGFGGGGGGGGGGGGGGGGGGGGGFGGGGGGGGGGGGGGGGGGGGGGGGGGCFGFFGGGGGGGGGGGGG>GGGGGGGGDGGGGGGGGEGGGGGGGGGGGGGDGGGGGGGGGGGGGGGGGGGCGGGGGCF>FGGGGGFGFCFFFFFFGFFFFBFFFB<FFF:FFFFFBFF>:<FFFF>FFB:BB2ABF?AAFFFF
@M04999:289:000000000-L3R54:1:1101:16354:7366 1:N:0:426
GGGCCTACGGGAGGCTGCAGTGGGGAATATTGCACAATGGGGGAAACCCTGATGCAGCCATGCCGCGTGTATGAAGAAGGCCTTCGGGTTGTAAAGTACTTTCGGTAATGAGGAAGGTGATGTATCTAATAGGTGCATCAATTGGCGTTAATTACAGAAGAAGCACCGGCTAACTCCGTGCCAGCAGCCGCGGTAATACGGAGGGTGCGAGCGTTAATCGGAATGACTGGGCGTAAAGGGCATGTAGGCGGATAATTAAGTTAGGTGTGAAAGCCCTGGGCTCAACCTAGGAATTGCACTT
+
CCCCCGGGGGGGGGGGGGGGGGGGGGGGGGGGGGGGGGGGFGGGGGGGGGGGGGGGGGGGGGGGCGGGGGGGGGGGGGGGGGGGGGGGGGGGGGGGGGGGGGGGGGGGGFGGGGGGGGFGGGGGGGGGGGGGGGGGGGGCEFGGGGGGGGFGGGGGGGGGFGAEFGGGEGGGGGGGGGGFGGGFGGGGGGGGDGEGGGGFGCGEGGGGGGGGGGGD5EGGDEGGGGGGGGGGDGGGGCFGGG@FFGFFFEF5DFFFFFFFFF7FFF6FBFDFBFFFF?F????>D?:?><75<B7?FA2>?
@M04999:289:000000000-L3R54:1:1101:10557:7390 1:N:0:426
AGACTCCTACGGGCGGCAGCAGTAGGGAATCTTCCACAATGGACGCAAGTCTGATGGAGCAACGCCGCGTGAGTGAAGAAGGTTTTCGGATCGTAAAGCTCTGTTGTTGGTGAAGAAGGATAGGGGTAGTAACTGATTCTTATTTGACGGTAATCAACCAGAAAGTCACGGCTAACTACGTGCCAGCAGCCGCGGTAATACGTAGGTGGCAAGCGTTGTCCGGATTTATTGGGCGTAAAGCGAACGCAGGCGGGAGAACAAGTCAGCTGTGAAAGCCCTCGGCTTAACCGGGGAAGTGC
+
CCCCCGGGGFGGGGGGGGGGGGGGGGGGGGGGGGGGGGGGGGGGGGGGGGGGFGGGGGGGGGGGGGGGGGGGGGFGGGGGGGGGGGGGGGGGGGGGGGGGGGGGGGGGGGGGGFGGGGGGGGGGFGGGGGGGGGGGGGGGGGGGGGGFGGGGGGGGGGGGGGFFGGGGGGGGGGGGGGGGGGGGGGGGGGGGGGGGGDGGFGGGGGGGFGGGGGGGGGGGGGGGGGFCFFFDGGGGGGGGGGFGDGEEFF>DGEFFEFFFFFGFFFFFFFF2:?FFFFFFFBFFF:AAFBFF>B:?FFF
@M04999:289:000000000-L3R54:1:1101:16633:7397 1:N:0:426
GTCCTACGGGTGGCAGCAGTGGGGAATATTGCACAATGGGGGAAACCCTGATGCAGCCATGCCGCGTGTATGAAGAAGGCCTTCGGGTTGTAAAGTACTTTCGGTAGTGAGGAAGTTGTGTGTATGAAAAGTGCATGCAGTTGACGTTAGCTACAGAATAAGCACCGGCTAACTCCGTGCCAGCAGCCGCGGTAATACGGATGGTGCGAGCGTTAATCGGAATGACTGGGCGTAAAGGGCATGTAGGCGGATAATTAAGTTAGGTGTGAAAGCTCCGTGCTCAACCTGGTAATTGCACTT
+
AACCCGGGGGGGGGFGGGGGGGGGGGGGGGGEDGGGGGGG>EGGGGGGGGEGFFGGGGGGGGCGGGGGBEFCF9?FGGCEGGGGGGGGGEGGGGGGFFFGGFCFF<=FDEE<<,BFFGACGAFG?CFFFFGGGGGGGDEDGGG<ACGFF7FF,C<FGC,CFCF:F>:7FE7FGGGCFGFCGD3DFFFFBE:7C8CFGF8:**=>FF98:CGE:C*=;@55C5=EFEGC5<5C5C55>FDDFGFGF>?FD>7>D*9B?977960?FFFD<659?*/07,)3?442:7:113).6<<A>?A>
@M04999:289:000000000-L3R54:1:1101:23211:7415 1:N:0:426
GCCTACGGGCGGCTGCAGTGGGGAATATTGCACAATGGGCGAAAGCCTGATGCAGCGACGCCGCGTGCGGGATGACGGCCTTCGGGTTGTAAACCGCTTTTGATTGGGAGCAAGCGAGAGTGAGTGTACCTTTCGAATAAGCACCGGCTAACTACGTGCCAGCAGCCGCGGTAATACGTAGGGTGCAAGCGTTATCCGGATTTATTGTGCGTAAAGAGCTCGTAGGCGGTTCGTCGCGTCTGGTGTGAAAGTCCATCGCTTAACGGTGGATCGGCGCCGGGTACGGGCGGCCTGGGGTGCG
+
CCCCCGCB7FGGGGGGGGGGGGGGGGGGGGGGFFGGGGGGG7CEGGGGGGGGGGGGGGGGGG:F+FCDGGGCGGGGGDEGGGGFGDGGGGDEADGGGGGGGGGGGGGGGGGGCFDFCGBFGGDGGGGGGGGFGGGF,D:>CGFFGGGGGFGGGGGGGFGFGGGGGGFGEFEC:EFCGGGGGGDGGGGF?GEEGEGF?EGCGEC?FGG+<ECEG=8C@=??FEGEFCGDEDGDGGG3CDG:D7?>5FEF47780@BFFDEFF>FF)5777@???35.<9)19F(4346901((-8(((-((-
@M04999:289:000000000-L3R54:1:1101:16565:7422 1:N:0:426
CACCTACGGGTGGCTGCAGTGGGGAATTTTGGACAATGGGGGGAACCCTGATCCAGCCATGCCGCGTGTCTGAAGAAGGCCTTCGGGTTGTAAAGGACTTTTGTTAGGGAAGAAAAGCCGGGTGCTAATACCACCTGGTGCTGACGGTACCTAAAGAATAAGCACCGGCTAACTACGTGCCAGCAGCCGCGGCAATACGTAGGGTGCGAGCGTTAATCGGAATTACTGGGCGTAAAGCGAGCGCAGACGGTTAGATAAGTCAGATGTGAAATCCCCGAGCTCAACTTGGGACGTGCATTTG
+
CCCCCGGGGGGGGGGGGGGGGGGGGGGGGGGGGGGGGGGGGGGGGGGGGGGGGGGGGGGGGGGGGGGGGGGGGGGGGGGGGGGGGGGGGGGFGGGGGGGGGGGGGGGFGFGGGGGGGGGGGGGGGGGGGGGGGGGGGGGFGGGGGGGGGGGGGGGGGGGGGGGGGGGGGGGGGGGGGGGGGGGGGGGGGGGDGEGGGGGGGGGGGGGGGGGGGGCGGGGGGGGGGGGFFGGGGGGGGFGDGGFGFGBFF:5@GFFFFFBFFFGFFFFFFF<BFFFFFFFFFB>FFFFF::08>??B?FFF2
@M04999:289:000000000-L3R54:1:1101:20326:7441 1:N:0:426
ACAGGCCTACGGGCGGCAGCAGTGAGGAATATTGGACAATGGGTGAGAGCCTGATCCAGCCATCCCGCGTGAAGGACGACAGCCCTATGGGTTTTAAACTTCTTTTGTATGGGAATAAACCACATTACGCGTAATGTTCTGAAGGTACCATACGAATAAGCATCGGCTAACTCCGTGCCAGCAGCCGCGGTAATACGGAGGATGCGAGCGTTATCCGGATTTATTGGGTTTAAAGGGTCCGTAGGCGGGTTGATAAGTCAGCGGTGAAAACCTGCAGCTTAACTGTAGAACTGCCGTTGAT
+
CCCCCGGGGGGGGGGGGGGGGGGGGGGGGGGGGGGGGGGGGGGGGGGGGGGGGGGGGGGGGGGGGGGGGGGGGGGGGGGGGGGGGGGGGGGGGGGGGGGGGGGGGGGGGGGGGGGGGGGGGGGGGGGGGGGGGEGGGGGGGGGGGGGGGGGFGGFFGGGGGGGGEGGGGGGGGGGGFGGGGGGFGGGGGGGEGGGGGGGGGGFGGGGGEGGGGGGGGGEGGGGGGGGGGGGGGGGGGGGGGGFG:DBBFFFFGFFFFFFFFFDEFF>F>FFFBFFFFFFFFFFF<ABA2<AF>FF9?F?1:
@M04999:289:000000000-L3R54:1:1101:26859:7493 1:N:0:426
ATGCCTACGGGGGGCTGCAGTGGGGAATTTTGGACAATGGGGGGAACCCTGATCCAGCCATGCCGCGTGTCTGAAGAAGGCCTTCGGGTTGTAAAGGACTTTTGTTAGGGAAGAAAAGCCGGGTGCTAATACCACCTGGTGCTGACGGTACCTAAAGAATAAGCACCGGCTAACTACGTGCCAGCAGCCGCGGTAATACGTAGGGTGCGAGCGTTAATCGGAATTACTGGGCGTAAAGCGAGCGCAGACGGTTAGATAAGTCAGATGTGAAATCCCCGAGCTCAACTTGGGACGTGCATTT
+
CCCCCGGGGGGGGGGGGGCFGGGGGGGGFGGGGGGGGGGGGGGGGGGGGGGGGGGGGGGGGGGGGGGGGGGGGGGGGGGGGGGGGGGGGGGGFEGGGGGFFGGGGGGGGGGGGGGGGGGGGGGGGGGGGGGGGGGGGGGGGGGGGGGDGGGGGGEFGGGGGFGGGGGGGGGGGGGGGGGGGGFFGGGGGGGGGGGGGGGGGGFGGGGGGCEGGGGGGGGGGGGGGFGGGGFGGGGGGGGGGGFGFGFFFFEEG:7BFFFBFFCF?FFFFFBBFFFFFF3;B6?B?FBBFFFFFFF??FFBB
@M04999:289:000000000-L3R54:1:1101:26191:7550 1:N:0:426
CCTACGGGTGGCAGCAGTGGGGAATATTGCACAATGGGGGAAACCCTGATGCAGCCATGCCGCGTGTATGAAGAAGGCCTTCGGGTTGTAAAGTACTTTCGGTAGTGAGGAAGTTGTGTGTATGAAAAGTGCATATAATTGACGTTAGCCACAGAAGAAGCACCGGCTAACTCCGTGCCAGCAGCCGCGGTAATACGGAGGGTGCGAGCGTTAATCGGAATGACTGGGCGTAAAGGGCATGTAGGCGGATGATTAAGTTAGGTGTGAAAGCCCCGGGCTCAACCTGGGAATAGCATTTAA
+
CCCCCGGGGDGGGGGGGGGGGGGGGGGGGGGGGGGGGGGGGGGGGGGGGGGGGGGGGGGGGGGGGGGGGGGGGGGGGGGGGGGGGGGGGGGGGGGGGGGGGGGGGGGGGGGGGGGGGGGGGGGGGGGGGGGGGGGGFGGGGGGGGGGGGGGGGGGGGGGGGGGGGGGGGGGGGGGGGGGGGGGGGGGGGGGGGGGGGGGGGGGGGGGGGGGGGGGGGGGGGGGGGGGGGGGGGGGGGGGGGGFGFGFFDFFFGFFFFFFFFFGFFEFF<FFB:D>EFFFFDFFB?F:?FF??FAAFBFFF
@M04999:289:000000000-L3R54:1:1101:9759:7554 1:N:0:426
ACCTACGGGGGGCTGCAGTGGGGAATATTGCACAATGGGGGAAACCCTGATGCAGCCATGCCGCGTGTATGAAGAAGGCCTTCGGGTTGTAAAGTACTTTCGGTAATGAGGAAGGTGGTGTATCTAATAGGTGCATCAATTGACGTTAATTACAGAAGAAGCACCGGCTAACTCCGTGCCAGCAGCCGCGGTAATACGGAGGGTGCGAGCGTTAATCGGAATGACTGGGCGTAAAGGGCATGTAGGCGGATAATTAAGTTAGGTGTGAAAGCCCTGGGCTCAACCTAGGAATTGCACTTA
+
CCCCCGGGGGGGGGGGGGGGGGGGGGGGGGGGGFGGFGGGGGGGGGGGGGGGGGGGGGGGGGDGGGGGGGFFGGGGGGGGGGGGGGGGGGGCGFGGGGGGGGGGGGGGFGGFGGDGGGGGGGGGGGGGGGGGGGGGGGGGGFGGGGGGGGGGGGGGGGGGGGGGGGFFGDGFGGGGGFGGGGGGGGGCEGCEEGGGGGGE>EGGGGGEGGEGGDFGGGEGDGGGGGGGGGCGG:ECCGGGGGFGFGFFFFFBCFFFF?FFFF4FFF>=>FA?BFFF::>?F??FFF:?(8<B?<AFFFFA
@M04999:289:000000000-L3R54:1:1101:9602:7570 1:N:0:426
TCCTACGGGAGGCTGCAGTGAGGAATATTGGACAATGGGTGAGAGCCTGATCCAGCCATCCCGCGTGAAGGACGACAGCCCTCTGGGTTTTAAACTTCTTTTGTATGGGAATAAACCACATTACGTGTAATGTTCTGAAGGTACCATACGAATAAGCATCGGCTAACTCCGTGCCAGCAGCCGCGGTAATACGGAGGATGCGAGCGTTATCCGGATTTATTGGGTTTAAATGGTCCGTAGGCGGGTTGATAAGTCAGCGGTGAAAACCTGCAGCTTAACTGTAGAACTGCCGTTGATACTT
+
CCCCCGGGG@@@CFGGGGGGGGGGGGGGGGGGGGGGGGGGGGGGGGGGGFGGGGGGGGGGGGEGGGGGGG@GGFGGGGGGGG8FEFFGGGGGFGGGGGGGGGGGGGGFGGGEFFGGGGGGGGGGFGGGGFGGGGGGGCFFGFGGGFGGGGGGGFGGGGGG:>FFFGGGGGGGGGGGFFGFGGGGGGGGGGFCFEGCEEFFGE>ECEGGGGGGGGGGGGG9C@FCEGGFGD+:+;EGGGG3CG>G>DFDFFFFDFFFFFEFFDGFFBFEFFF?:FFFFAFF<B2<B>BA??F9BB?(64<<-
@M04999:289:000000000-L3R54:1:1101:16379:7599 1:N:0:426
CCTACGGGGGGCTGCAGTGGGGAATATTGCACAATGGGGGGAACCCTGATGCAGCCATGCCGCGTGTATGAAGAAGGCCTTCGGGTTGTAAAGTACTTTCGGTAATGAGGAAGGTGGTGTATCGAATAGGTGCATCAATTGACGTTAATTACAGAAGAAGCACCGGCTAACTCCGTGCCAGCAGCCGCGGTAATACGGAGGGTGCGAGCGTTAATCGGAATGACTGGGCGTAAAGGGCATGTAGGCGGATAATTAAGTTAGGTGTGAAAGCCCCGGGCTCAACCTGGGAACTGCACTTAA
+
CCCCCGGGGGGGGGGGGGGGGGGGGGGGGGGGGGGGGGGGGGGGGGGGGGGGGGGGGGGGGGGGGGGGGGGFGFFGGGGGGGGGGGGGFFGGGGGGGGGGGGGGGGGGGGGGG5EGGGGGGGGGGGGGGGGGGGGGGGGGGGGGGGG@FGGGGGGGGGGGGGGGGCEGGGGGGGDGGGGGFGGGGGGGGGGDEGFGGEGCE>EGGGGGE=CEEGGGGGGGGGGGGGGFGGGG*9FGGGGGGGF>FGFFFFFFGFFBFFFFFFGFFBFF<6?BFFFEFBEFFFFFFF0::::?BFFFFFF<
@M04999:289:000000000-L3R54:1:1101:11418:7619 1:N:0:426
GGGGCTGCAGTGGGGAATATTGCACAATGGGGGAAACCCTGATGCAGCCATGCCGCGTGTATGAAGAAGGCCTTCGGGTTGTAAAGGACTTTTGTTAGGGAAGAAAAGCCGGGTGCTAATACCACCAGGTGCTGACGGTACCTAAAGAATAAGCACCGGCTAACTACGTGCCAGCAGCCGCGGTAATACGGAGGATGCGAGCGTTATCCGGATTTATTGGGTTTAAAGGGTCCGTAGGCGGGTTGATAAGTCAGCGGTGAAAACCTGCAGCTTAACTGTAGAACTGCCGTTGATACTGTT
+
CCCCCGGGGGGGGGGGGGGGGFGGGGGGGGGGGGGGGGGGGGGGGGGGGGGGGGGGGGGGGGFFGGGGGGGGGGGGGGGGGGGGGGG8AFGGGGGGGGGGGGGGGGGGGGGGGF@FGGGGGGGGGGFGGGGGGGGGGGGGGGGGFGGGGGGGGGDFGEGGGGFGGGGGGGGGGGGGGGGEGGGGGDG@GFGGGGGGFGGDGGGGGCFGGGG=EEFFGGFGGGGGGCD7F3>CFCGG*C=CCGFGFGFF??FFGFFFBFEFFFFFFF)>BFFFFFFFF2FA4AFBF?BFF?F16A<BDABF
@M04999:289:000000000-L3R54:1:1101:27997:7621 1:N:0:426
CCGCACCTACGGGTGGCTGCAGTGGGGAATATTGCACAATGGGGGAACCCTGATGCAGCCATGCCGCGTGTATGAAGAAGGCCTTCGGGTTGTAAAGTACTTTCGGTAATGAGGAAGGTGGTGTATCGAATAGGTGCATCGATTGACGTTAATTACAGAAGAAGCACCGGCTAACTCCGTGCCAGCAGCCGCGGTAATACGGAGGGTGCGAGCGTTAATCGGAATGACTGGGCGTAAAGGGCATGTAGGCGGATAATTAAGTTAGGTGTGAAAGCCCCGGGCTCGACCTGGGAACTGCACT
+
CCCCCGGGGGGGGGGGGGGGGGGGGGGGGGGGGGFGGGGGGGGGGGGGGGGGGGGGGGGGGGGGGGGGGGGGGGGGGGGGGGGGGGGGGGGGGGGGFGGGGFFGGGGGGGGGGGGGGGGGGGGGGGGGGGGGGGGGGGGGGCGGGGGEFGGGGGGGGGGGGGGGGGGGGGGGGGGGGGGGGGGGGGGGGGGGGGGGGGGGGGGCCCEGGGCGGGEGDFGGGGGGGGGGGGDGGDEGGGFGGCFFFGFFBFFFGFEFFFFFFFGFBFFFFFF>BFFFFFEF6>>FFFFFBFFFB????FF:<
@M04999:289:000000000-L3R54:1:1101:23106:7641 1:N:0:426
CGACGCCTACGGGGGGCTGCAGTGAGGAATATTGGACAATGGGTGAGAGCCTGATCCAGCCATCCCGCGTGAAGGACGACAGCCCTATGGGTTTTAAACTTCTTTTGTATGGGAATAAACCACATTACGCGTAATGTTCTGAAGGTACCATACGAATAAGCATCGGCTAACTCCGTGCCAGCAGCCGCGGTAATACGGAGGATGCGAGCGTTATCCGGATTTATTGGGTTTAAAGGGTCCGTAGGCGGGTTGATAAGTCAGCGGTGAAAACCTGCAGCTTAACTGTAGAACTGCCGTTGAT
+
CCCCCGGGGGGGGGGGGGGGGGGGGGGGGGGGGGGGGGGGGGGGGGGGGGGGGGGGGGGGGGGGGGGGGGGGGGGGGGGGGGGGGGGGGGGGGGGGGGGGGGGGGGGGGGGGGGGGGGGGGGGGGGGGGGGGGGGGGGGGGGGGGGGGGGGGGGGGGGGGGGGGGGGGGGGGGGGGGGGGGGGGGGGGGGGGEGGGGGGGGGGGGGGGGGGGGGGGGGGGGGGGGGGFGGCGGGGGGGGGGGFDFGFFFFFF7BFFFFFFF?DEFFFF<BBFFFFFFFFFFFFFFFFFAFAA>FFFFFF06
@M04999:289:000000000-L3R54:1:1101:28151:7642 1:N:0:426
TCCTACGGGTGGCAGCAGTAGGGAATCTTCCACAATGGACGCAAGTCTGATGGAGCAACGCCGCGTGGATGAAGAAGGTCTTCGGATCGTAAAATCCTGTTGTTGAAGAAGAACGGTTGTGAGAGTAACTGCTCATAGCGTGACGGTAATCAACCAGAAAGTCACGGCTAACTACGTGCCAGCAGCCGCGGTAATACGTAGGTGGCAAGCGTTGTCCGGATTTATTGGGCGTAAAGGGAGCGCAGGCGGTCTTTTAAGTCTGAATGTGAAAGCCCTCAGCTTAACTGAGGAAGAGCATCGG
+
CCCCCGGGGGGGGGGGGGGGGGGGGGGGGGGGGGGGGGGGGGGGGGGGGGGGGGGGGGGGGGGGGGGGGGGGGGGGGGGGGGGGGGGGGGGGGGGGGGGGGGGGGGGGGGGGGGGGGGGGGGGGGGGGGGGGGGGGGGGGGGGGGGGGGGGGGGGGGGGGGGGGGGGGGGGGGGGGGGGGGGFGGGGGGGGGGGGGGGFGGGGGGGGGGGGGGGGGGGGGGGGGGGGGGGGGGDGFGGFGGGFGFGEFFFFFGFFFFFFFFF=FFFFFFFFFFFFFFFFFBFFFFFFFFFFFF?B0>BDFF
@M04999:289:000000000-L3R54:1:1101:5186:7682 1:N:0:426
AACCTACGGGGGGCAGCAGTGGGGAATTTTGGACAATGGGGGGAACCCTGATCCAGCCATGCCGCGTGTCTGAAGAAGGCCTTCGGGTTGTAAAGGACTTTTGTTAGGGAAGAAAAGCCGGGTGCTAATACCACCTGGTGCTGACGGTACCTAAAGAATAAGCACCGGCTAACTACGTGCCAGCAGCCGCGGTAATACGTAGGGTGCGAGCGTTAATCGGAATTACTGGGCGTAAAGCGAGCGCAGACGGTTAGATAAGTCAGATGTGAAATCCCCGAGCTCAACTTGGGACGTGCATTTG
+
CCCCCGGGGGGGGGGGGGGGGGGGGGGGGGGGGGGGGGGGGGGGGGGGGGGGGGGGGGGGGGGGGGGGGGGGGGGGGGGGGGGGGGGGGGGGGGGGGGGGGGGGGGGGGGGGGGGGGGGGGGGGGGGGGGGGGGGGGGGGGGGGGGGGGGGGGGGGGGGGGGGGGGGGGGGGGGGGGGGGGGGGGGGGGGGGGGGGGGGGGGGGGGGGGGGGGGGGGGGGGGGGGGGGGGGGGGGGGGGGGGFDFGFFEFEFGFFFFFFFFFGFFFFFFFFFAFFFFFFFF?BFFFFFFFFFFFFBFFBA)
@M04999:289:000000000-L3R54:1:1101:12679:7721 1:N:0:426
CTCCCTACGGGTGGCTGCAGTGGGGAATATTGCACAATGGGGGAAACCCTGATGCAGCCATGCCGCGTGTATGAAGAAGGCCTTCGGGTTGTAAAGTACTTTCGGTAATGAGGAAGGTGATTTATCTAATAGGTGCATCAATTGACGTTAATTACATAAGAAGCACCGGCTTACTCCGTGCCAGCAGCCGCGGTAATACGTATGGTGCGATCGTTAATCGGAATGACTTGTCGTAAAGGTCATGTAGGCGGATAATTAAGTTAGGTGTGAAAGCCCTTGGCTCAACCTAGGAATTGCCCTT
+
CCCC<F@@;CB@@F-;@FGGFC<F:F;<<F@CE@CAFGGC,,+FCFGE,C,CFFC@EAC@EEFGCGE7:C6F,6CFF=C6,CFDG7FE8FFFAC?FGGGGGF97+BE+FFD<EF@8+B4,5,9?EFG98FCG?FFCFCF<EFFFGG@FFFEGD?DF<DD,AFA:FGG7+FF+,8@DG7F78>>EC,,>4>CGGECC;CBE,,,286CC*//;E<C5=<F=**==C?DD+;;C7950*:**+01>@7B=4>)7956?B***9@7*7FFF6=9A<)7@4(08:2:2<???:<:))3),:))5(
@M04999:289:000000000-L3R54:1:1101:19956:7761 1:N:0:426
GAGCCTACGGGGGGCAGCAGTGGGGAATATTGCACAATGGGGGAAACCCTGATGCAGCCATGCCGCGTGTATGAAGAAGGCCTTCGGGTTGTAAAGTACTTTCGGTAATGAGGAAGGTGGTGTATCTAATAGGTGCATCAATTGACGTTAATTACAGAAGAAGCACCGGCTAACTCCGTGCCAGCAGCCGCGGTAATACGGAGGGTGCGAGCGTTAATCGGAATGACTGGGCGTAAAGGGCATGTAGGCGGATAATTAAGTTAGGTGTGAAAGCCCTGGGCTCAACCTAGGAATTGCACTT
+
CCCCCGGGGGGGGGGGGGGGGGGGGGGGGGGGGGGGGGGGGGGGGGGGGGGGGGGGGGGGGGGGGGGGGGGGGGGGGGGGGGGGGGGGGGGGGGGGGGGGGGGGGGGGGDGGGGGGGGGGGGGGGGGGGGGGGGGGGGGGGGGGGGGGGGGGGGGGGGGGGGGGGGGGGGGGGGGGGEGFGGGGGGGGGDGDGGGGGGGGGGGGGGGEGGGGGGGGGGGGGGGGGFGGGGGGGGGGGGGGGF@GFGFFFFFFGEFFFFFFFFGFFF=6<FFFFFFFFBFFFFFFFFBB:><:BFFFFF?FB
@M04999:289:000000000-L3R54:1:1101:10650:7780 1:N:0:426
AGCCTACGGGGGGCAGCAGTGGGGAATATTGCACAATGGGGGGAACCCTGATGCAGCCATGCCGCGTGTATGAAGAAGGCCTTCGGGTTGTAAAGTACTTTCGGTAATGAGGAAGGTGGTGTATCGAATAGGTACATCAATTGACGTTAATTACAGAAGAAGCACCGGCTAACTCCGTGCCAGCAGCCGCGGTAATACGGAGGGTGCGAGCGTTAATCGGAATGACTGGGCGTAAAGGGCATGTAGGCGGATAATTAAGTTAGTTGTGAAAGCCCCGGGCTCAACCTGGGAACTGCACTT
+
CCCCCGGGGGGGGGGGGGGGGGGGGGGGGGGGGGGGGGGGGGGGGGGGGGGGGGGGGGGGCGGGGGGGGGGGGGFGGGGGGGGGGGGGGGGGGGGGGGGGGGGGGGGGGCGCFGGGGGGGGGGGGDFGGGGGGGGGGGGGGGGGGGGGCGGGGGGGGGGGGCFGGGGGGGGGGGGGDFEEGGGGGGGGGGGGGGGGGGGGGG>EGEGGGGGGGGGGGGGGGGGGDGGGGGGGGGGGGDGGGGFGFG?FFFEEGFFFFFFFFFG*96=7<FBAFFFBEFFFF?F><BFF<67?FFFFFFFF
@M04999:289:000000000-L3R54:1:1101:22915:7780 1:N:0:426
ATGACCCTACGGGGGGCAGCAGTGAGGAATATTGGACAATGGGTGAGAGCCTGATCCAGCCATCCCGCGTGAAGGACGACAGCCCTATGGGTTTTAAACTTCTTTTGTATGGGAATAAACCACATTACGTGTAATGTTCTGAAGGTACCATACGAATAAGCATCGGCTAACTCCGTGCCAGCAGCCGCGGTAATACGGAGGATGCGAGCGTTATCCGGATTTATTGGGTTTAAAGGGTCCGTAGGCGGGTTGATAAGTCAGCGGTGAAAACCTGCAGCTTAACTGTAGAACTGCCGTTGAT
+
CCCCCGGGGGGGGGGGGGGGGGGGGGGGGGGGGGGGGGGGGGGGGGGGGGGGGGGGGGGGGGGGGGGGGGGGGFGGGGGGGGGFGGFGGGGGGGGGFGGGGGGGGGGGGGDGGDGGGGGGGGGGGGGGGGGGGGGGGGGGGGGGGGGGGGGGGGGFGFGGGGGGGDGGEGGGGGDGGGGGGGGCFGGGDEEGGGCGGEGEGGFFGGGGGDGGDGGGGGGGGGFGGFGDGGGGGGGGGFGFGG>D:F>BDFFFDFFF=FFFFFGFFEFFABFFBFFF@DFFB2<B)659AA7<<DF6?FF(.
@M04999:289:000000000-L3R54:1:1101:17928:7888 1:N:0:426
GTCCTACGGGGGGCAGCAGTAGGGAATCTTCCACAATGGACGCAAGTCTGATGGAGCAACGCCGCGTGAGTGAAGAAGGTTTTCGGATCGTAAAGCTCTGTTGTTGGTGAAGAAGGATAGGGATAGTAACTGATTCTTATTTGACGGTAATCAACCAGAAAGTCACGGCTAACTACGTGCCAGCAGCCGCGGTAATACGCAGGTGGCAAGCGTTGTCCGGATTTATTGGGCGTAAAGCGAACGCAGGCGGGAGAACAAGTCAGCTGTGAAAGCCCTCGGCTTAACCGGGGAAGTGCAGCCG
+
CCCCCGGGGGGGGGGGGGGGGGGGGGGGGGGGGGGGGGGGGGGGGGGGGFGGGGGGGGGGGGGEGGGGGGGGGGGGGGGGGGGGGGFGGGGGGGGGGGGGGGGGGGGGGGGGGGGGEGGGFGGGGGGGGGGGGGGGGGGGGGGGGGGGGGGGGGGGGGGGGGGGGGGGGGGGGGGGGGGGGGGGGGFGGGGGGGGGGGGGGGGGGGGGGGGGGGGG??5CEGGGGGGGGGGGGGGGFGGGGGFDEDDDEFFFGDF?5FFFFFGFFF=:AFAFFFFFFFEFF6><>AFB990::22AFF?F1
@M04999:289:000000000-L3R54:1:1101:10067:7908 1:N:0:426
TTATCCTACGGGTGGCTGCAGTGGGGAATATTGCACAATGGGGGAAACCCTGATGCAGCCATGCCGCGTGTATGAAGAAGGCCTTCGGGTTGTAAAGTACTTTCGGTAATGAGGAAGGTGGTGTATCTAATAGGTGCATCAATTGACGTTAATTACAGAAGAAGCACCGGCTAACTCCGTGCCAGCAGCCGCGGTAATACGGAGGGTGCGAGCGTTAATCGGAATGACTGGGCGTAAAGGGCATGTAGGCGGATAATTAAGTTAGGTGTGAAAGCCCTGGGCTCAACCTAGGAATTGCACT
+
CCCCCGGG;@CD6@FGGGGGGGGGGGGGGGGGGGGGGGGGGGGGGGGGGGGGGGGGGGGGGGEGGGGGGGGGGGGGGGGGGGGGGGGGGGGGGGGGGGGGGGGGGGGGGGGGGGGGGGGGGGGGGGGGGGGGGGGGGGGGGGGGGGGGGGGGGGGGGGGGGGGGGGGGGGGGGGGGGGGGGGGGGGGGGGGGGGGGGGGGGGGGEGGGGGDGDGGGGGGGGDEEGGGGGGGGGGGGGGGGGGFGFGFFFFEFGFFFFFFFFFGFFFFFFDBAFFFFFBF??BFFFFFFFF<<>FBFFFFF<
@M04999:289:000000000-L3R54:1:1101:25369:7909 1:N:0:426
TTCCTATGGGAGGCAGCAGTGAGGAATATTGGACAATGGGTGAGAGCCTGATCCAGCCATCCCGCGTGAAGGACGACAGCCCTATGGGTTTTAAACTTCTTTTGTATGGGAATAAACCACATTACGCGTAATGTTCTGAAGGTACCATACGAATAAGCATCGGCTAACTCCGTGCCAGCAGCCGCGGTAATACGGAGGATGCGAGCGTTATCCGGATTTATTGGGTTTAAAGGGTCCGTAGGCGGGTTGATAAGTCAGCGGTGAAAACCTGCAGCTTAACTGTAGAACTGCCGTTGATACT
+
CCCCCGGGGGGGGGGGGGGGGGGGGGGGGGGGGGGGGGGGGGGGGGGGGGGGGGGGGGGGGGGGGGGGGGGGGGGGGGGGGGGGGGGGGGGGGGGGGGGGGGGGGGGGGGGGGGGGGGGGGGGGGGGGGGGGGGGGGGGGGGGGGGGGGGGGGGGGGGGGGGGGGGGGGGGGGGGGGGGGGGGGGGGGEGGGGGGGGGEGGGGGGGGGGGGGCGGEGGGGGGGGGGGGGGGGCDGGGGGGGGFGFGFFFFFFCFFFFFF:DEDFFFFF?F?FFFFFFFFFFFFFFFFFF2<:>FBFFBFFA
@M04999:289:000000000-L3R54:1:1101:19330:7922 1:N:0:426
TCCTACGGGGGGCTGCAGTGAGGAATATTGGACAATGGGTGAGAGCCTGATCCAGCCATCCCGCGTGAAGGACGACAGCCCTATGGGTTTTAAACTTCTTTTGTATGGGAATAAACCACATTACGCGTAATGTTCTGAAGGTACCATACGAATAAGCATCGGCTAACTCCGTGCCAGCAGCCGCGGTAATACGGAGGATGCGAGCGTTATCCGGATTTATTGGGTTTAAAGGGTCCGTAGGCGGGTTGATAAGTCAGCGGTGAAAACCTGCAGCTTAACTGTAGAACTGCCGTTGATACTT
+
CCCCCGGGGGGGGGGGGGGGGGGGGGGGGGGGGGGGGGGGGGGGGGGGGGGGGGGGGGGGGGGGGGGGGGGGGGGGGGGGGGGGGGGGGGGGGGGGGGGGGGGGGGGGGGGGGGGGGGGGGGGGGGGGGGGGGGGGGGGGGGGGGGGGGGGGGGGGGGGGGGGGGGGGGGGGCEGGFGGGGGGCGEGGGGGGGGGGGDGGGGDGGGGGGGGGGGGGGGGGGGGGGGGFGGGGGGGGGGGDGGFGFGFFFF@FGFFFFFFDEEGFFFFDFFFFBFFFFFFFBF<<2<FB)5?>BFFFFFFF)
@M04999:289:000000000-L3R54:1:1101:28687:7957 1:N:0:426
CCTACGGGGGGCAGCAGTGGGGAATTTTGGACAATGGGGGGAACCCTGATCCAGCCATGCCGCGTGTCTGAAGAAGGCCTTCGGGTTGTAAAGGACTTTTGTTAGGGAAGAAAAGCCGGGTGCTAATACCACCTGGTGCTGACGGTACCTAAAGAATAAGCACCGGCTAACTACGTTCCAGCAGCCGCGTTAATACGTAGGGTGCGAGCGTTAATCGGAATTACTGGGCGTAAAGCGAGCGCAGACGGTTAGATAAGTCAGATGTTAAATCCCCGAGCTCAACTTTTGACATGCATTTGA
+
CCCC@BGGEEGGC=CFFG@FGGGGGGGGGGFGEEGGGGGDEEGGFECFGFFGFFGGGGFEFCF<FCGGGFGGGGFCCGGACFG*CFFCFGFGGG8CCGGGC2A??F5CCCFGGGGDG>5CG8E77CFGGGGGGG6EGGGGCGGGEGGCFGFFCF?FG?@CFCCG58E>EC8EFF;0*;F++A66@F8CC*28@CFF5@6>?5ACEC*8E*:E;@9:;*:57EFGE+755)<<=7+C557C)>@)7D7>BE>F7@FFFFF*6?>*9*=?<@BFFF05;;>:).8:4))-45)),5)6<:<A
@M04999:289:000000000-L3R54:1:1101:26633:7959 1:N:0:426
CCTACGGGGGGCTGCAGTGGGGAATATTGCACAATGGGCGAAAGCCTGATGCAGCGACGCCGCGTGCGGGATGACGGCCTTCGGGTTGTAAACCGCTTTTGATTGGGAGCAAGCGAGAGTGAGTGTACCTTTCGAATAAGCACCGGCTAACTACGTGCCAGCAGCCGCGGTAATACGTAGGGTGCAAGCGTTATCCGGATTTATTGGGCGTAAAGAGCTCGTAGGCGGTTCGTCGCGTCTGGTGTGAAAGTCCATCGCTTAACGGTGGATCGGCGCCGGGTACGGGCGGACTGGAGTGCGG
+
CCCCCGGGGGGGGGGGGGGGGGGGGGGGGGGGGGGGGGGGGGGGGGGGGGGGGGGGGGGGGGGGGGGGGGGGGGGGGGGGGGGGGGGGGGGGGGGGGGGGGGGGGGGGGGGGGGGDGEGGGGGGGGFGGGGGGEGGGGGFGGGGGGGGDGGGFGGGGGGGGGGGGGGGGGGGGGGGGGGGGGGGGGGGGGGGGGGGGGGDEF+CF9EFGGGGGGGDFFFFGEGGDGGGGGGGGGGGDCGGGGFGFGBFFFFFFB@FEBFFBFGDFFFF<F?B:>B>B>FFF6?F(39>B;BFF63?B7<BB
@M04999:289:000000000-L3R54:1:1101:12343:7969 1:N:0:426
GAGCCTACGGGTGGCAGCAGTGAGGAATATTGGACAATGGGTGAGAGCCTGATCCAGCCATCCCGCGTGAAGGACGACAGCCCTATGGGTTTTAAACTTCTTTTGTATGGGAATAAACCACATTACGCGTAATGTTCTGAAGGTACCATACGAATAAGCATCGGCTAACTCCGTGCCAGCAGCCGCGGTAATACGGAGGATGCGAGCGTTATCCGGATTTATTGGGTTTAAAGGGTCCGTAGGCGGGTTGATAAGTCAGCGGTGAAAACCTGCAGCTTAACTGTAGAACTGCCGTTGATAC
+
CCCCCGGGGGGGGGGGGGGGFGGGGGFGGGGGGGGGGGGGG@EGGGGGGGGGGGGGGGGGGGGGGGGGGGGFGGGGGGGGGGGGGGAGDFGGG?FGGGGGGGGGGGGGGGGGGGGGFGFGFGGGGGGGGGGGGCFGGGFCGGGGF9FGGFGGGGGGGAFGFFGCEGGGGGGFEFGEGFGGGFGGDGGDGGGGGFGDGGGDGGGGGGGDEGGGGG=5CEGGGGGGDGGG5C:FG=EFDFGGGDFGFD>BE5FFD7?BF66@EBGFFFFFFDBBFF:F?A?BFFAB<ABAAA?736B?02654
@M04999:289:000000000-L3R54:1:1101:16156:7975 1:N:0:426
CCCTACGGGAGGCAGCAGTAGGGAATTTTCCACAATGGACGAAAGTCTGATGGAGCAACGCCGCGTGAGTGAAGAAGGTTTTCGGATTGTAAAGCTCTGTTGTTAAAGAAGAAGGGTATGTAGAGTAACTGATATATACTTGACGGTATTTAACGAGGAAGTCACGGCTAACTACGTGCCAGCAGCCGCGGTAATACGTAGGTGGCGAGCGTTGTCCGGAATTATTGGGCGCAAAGGGAGCGCAGGCGGTCTAATAAGTCTGATGTGAAAGGTCATAGCTCAACTATGGACGTGCATC
+
@@B-BE@CG@FEFEEGGFGGFFGDGFFGG<C<FGGGGGFGGDGGGDF<CA,E<F<FGGGGCG@FGBFCFGGGGGCF@FGGC<6CFC?FFGFCGFGG<FEFGG=FFAFFFFGGGGCGGDFGGC,FF,5FGGGFG9FAC<FGFFCEGCF7F?A<@D>EGCG@FGGFA>EGGD,@CCCECFCED,BC@F8@EGGGG7EGCFCCFGGGGFG*:5E=C?CFG**:5F?9:<:6EGG):7EG4C59DCEGEG35775.*9B6*9@7F4:FFFB=<?90<=9@BFFAA24:<?F),)4;:?0(:<
@M04999:289:000000000-L3R54:1:1101:2965:7976 1:N:0:426
TGCCCTACGGGCGGCTGCAGTGGGGAATTTTGGACAATGGGGGGAACCCTGATCCAGCCATGCCGCGTGTCTGAAGAAGGCCTTCGGGTTGTAAAGGACTTTTGTTAGGGAAGAAAAGCCGGGTGCTAATACCACCTGGTGCTGACGGTACCTAAAGAATAAGCACCGGCTAACTACGTGCCAGCAGCCGCGGTAATACGTAGGGTGCGAGCGTTAATCGGAATTACTGGGCGTAAAGCGAGCGCAGACGGTTAGATAAGTCAGATGTGAAATCCCCGAGCTCAACTTGGGACGTGCATTT
+
CCCCCGGGGEGGGGGGGGGGGGGGGGGGGGGGGGGGGGGGGGGGGGGGGGGGGGGGGGGGGGGGGGGGGGGGGGGGGGGGGGGGGGGGGGGGGGGGGGGGGGGGGGGGGGGGGGGGGGGGGGGGGGGGGGGGGGGGGGGGGGGGGGGGGGGGGGFGGGGGGGGGGGGGGGGGGGGGGGGGGGGGGGGGGGGGGGGGGGGGGGGGGGGGGGGGGGGGGGGGGGGGGGGGGGGGGGGGGGGGGGFGFGFEFFFFGDF4BFFFFFGFFFFFFFFFFFFFFFEBFFFFFFAAB7:BFFFFFFAFB
@M04999:289:000000000-L3R54:1:1101:8695:7986 1:N:0:426
GGCCTACGGGAGGCTGCAGTGGGGAATTTTGGACAATGGGGGGAACCCTGATCCAGCCATGCCGCGTGTCTGAAGAAGGCCTTCGGGTTGTAAAGGACTTTTGTTAGGGAAGAAAAGCCGGGTGCTAATACCACCTGGTGCTGACGGTACCTAAAGAATAAGCACCGGCTAACTACGTGCCAGCAGCCGCGGTAATACGTAGGGTGCGAGCGTTAATCGGAATTACTGGGCGTAAAGCGAGCGCAGACGGTTAGATAAGTCAGATGTGAAATCCCCGAGCTCAACTTGGGACGTGCATTTG
+
CCCCCGGGGGGGGGGGGGGGGGGGGGGGGGGGGGGGGGGGGGGGGGGGGGGGGGGGGGGGGGGGGGGGGGGGGGGGGGGGGGGGGGGGGGGGGGGGGGGGGGGGGGGGGGGGGGGGGGGGGGGGGGGGGGGGGGGGGGGGGGGGGGGGGGGGGGGGFGGGGGGGGGGGGGGGGGGGGGGGGGGGGGGGGGGGGEGGGGGGGGGGGGGGEGGGGGGGCFGDGGGGGGGGGGGGGGGGGGGGGGFGFGBFFFFFGFFFFFBFFFGFFBFFFBAFBFFFFFFFFFFF74<>B<6:9??B04>A)
@M04999:289:000000000-L3R54:1:1101:27044:8008 1:N:0:426
TCACCTACGGGGGGCTGCAGTGGGGAATTTTGGACAATGGGGGGAACCCTGATCCAGCCATGCCGCGTGTCTGAAGAAGGCCTTCGGGTTGTAAAGGACTTTTGTTAGGGAAGAAAAGCCGGGTGCTAATACCACCTGGTGCTGACGGTACCTAAAGAATAAGCACCGGCTAACTACGTGCCAGCAGCCGCGGTAATACGTAGGGTGCGAGCGTTAATCGGAATTACTGGGCGTAAAGGGAGCGCAGGCGGTCTAATAAGTCTGATGTGAAAGGTCATAGCTCAACTATGGACGTGCATC
+
CCCCCGGGGGGGGGGGGGGGGGGGGGGGGGGGGGGGGGGGGGGGGGGGGGGGGGGGGGGGGGGGGGGGGGGGGGGGGGGGGGGGGGGGGGGGGGGGGGGGGGGGGGGGGGGGGGGGGGGGGGGGGGGGGGGGGGGGGGGGGGGGGGGGGGGGGGGGGGGGGGGGGGGGGGGGGGGGGGGGGGGGGGGGGGGGGGGGGGGGGGGGGGGGGGGGGGGDGGGGGGGGGGGGGGGGGGGGGGGGGGFGFGFFFFFDGD?FFFFFFFGFFBFFFFFFFFFFFFFF?>ADFFFFFFFFFFFBFFFA
@M04999:289:000000000-L3R54:1:1101:21809:8008 1:N:0:426
CCTACGGGGGGCTGCAGTGAGGAATATTGGACAATGGGTGAGAGCCTGATCCAGCCATCCCGCGTGAAGGACGACAGCCCTATGGGTTTTAAACTTCTTTTGTATGGGAATAAACCACATTACGCGTAATGTTCTGAAGGTACCATACGAATAAGCATCGGCTAACTCCGTGCCAGCAGCCGCGGTAATACGGAGGATGCGAGCGTTATCCGGATTTATTGGGTTTAAAGGGTCCGTAGGCGGGTTGATAAGTCAGCGGTGAAAACCTGCAGCTTAACTGTAGAACTGCCGTTGATACTGT
+
CCCCCGGGGGGGGGGGGGGGGGGGGGGGGGGGGGGGGGGGGGGGGGGGGGGGGGGGGGGGGGGGGGGGGGGGGGGGGGGGGGGGGGGGGGGGGGGGGGGGGGGGGGGGGGFGGGGGGGGGGGGGGGGGGGGGGGGGGGGFGGGGGGGGGGGGGGGGGGGGDGGFGGGGGGGGGGGGGGGGGGGGGEEEGGGFGGEGGGGGGGGGDGGGGGGGGDGEFEGGGGDEGGGGFGG:CCFGGGGGGGFGEGFFFFFFGFFBFFFFBFGF?FFFFFFFFFFFF>FFF9<F>DD7?BFFFFFAABA>A
@M04999:289:000000000-L3R54:1:1101:20802:8020 1:N:0:426
TCCTACGGGGGGCTGCAGTGGGGAATTTTGGACAATGGGGGGAACCCTGATCCAGCCATGCCGCGTGTCTGAAGAAGGCCTTCGGGTTGTAAAGGACTTTTGTTAGGGAAGAAAAGCCGGGTGCTAATACCACCTGGTGCTGACGGTACCTAAAGAATAAGCACCGGCTAACTACGTGCCAGCAGCCGCGGTAATACGTAGGGTGCGAGCGTTAATCGGAATTACTGGGCGTAAAGCGAGCGCAGACGGTTAGATAAGTCAGATGTGAAATCCCCGAGCTCAACTTGGGACGTGCATTTG
+
CCCCCGGGGGGGGGGGGGGGGGGGGGGGGGGGGGGGGGGGGGGGGGGGGGGGGGGGGGGGGGGGGGGGGGGGGGGGGGGGGGGGGGGGGGFGGGGGGGGGGGGGGGGGGGGGGGGGGGGGGGGGGGGGGGGGGGGGGGGGGGGGGGGGGGGGGGGGGGGFFGGGGGGGGGGGGGGGGGGGGGGGGGGEGGGGGGGGGGGGGGGGGGGDGGGGG=CGGGGGGGGGGGGGGGGGGGGGGGGGGGFGFGFFFFFDGFFFFFFF?4>@BB66<FBFFFFFEBFFFF?FFFFF0??>F?B0:<D>
@M04999:289:000000000-L3R54:1:1101:18646:8059 1:N:0:426
CCTACGGGAGGCTGCAGTGGGGAATATTGCACAATGGGGGGAACCCTGATGCAGCCATGCCGCGTGTATGAAGAAGGCCTTCGGGTTGTAAAGTACTTTCGGTAATGAGGAAGGTGGTGTATCGAATAGGTGCATCAATTGACGTTAATTACAGAAGAAGCACCGGCTAACTCCGTGCCAGCAGCCGCGGTAATACGGAGGGTGCGAGCGTTAATCGGAATGACTGGGCGTAAAGGGCATGTAGGCGGATAATTAAGTTAGGTGTGAAAGCCCCGGGCTCAACCTGGGAACTGCACTTAA
+
CCCCCGGGGGGGGGGGGFGGGGGGGGGGGGGGGGGGGGGGCFGGGGGGGGGGGGGGGGGGGGGGEGGGGGFGDFFCFFDGGGG@FDGEGGFGGGGGGGGGGGGGGGFGG,FEGGGGGGGGAB<FCGFGCGFFFFG@FGGGGGGGGGGGGGGGFGGFGGGGGGGGGGGGGCGGGGGGGGGFGGFGFDGGGDGGGGGFGGGGGGGGCC:CGEEGD8FGGDGGGGGGGGGFFGGGGGFC<DGGGGFGFGEFFEEBFFFFF=FFF:FFF>F65@??FBBFFFFFFF<??:0:<36:7<BFF?B9
@M04999:289:000000000-L3R54:1:1101:23507:8145 1:N:0:426
CCCTACGGGTGGCAGCAGTAGGGAATCTTCCACAATGGACGCAAGTCTGATGGAGCAACGCCGCGTGGATGAAGAAGGTCTTCGGATCGTAAAATCCTGTTGTTGAAGAAGAACGTATGTGAGAGTAACTGCTCAGATAGTGACGGTATTCAACCAGAAAGTCACGGCTAACTACGTGCCAGCAGCCGCGGTAATACGTAGGTGGCAAGCGTTGTCCGGATTTATTGGGCGTAAAGGGAGCGCAGGCGGTTAAATAAGTCTGGGATGTGAAAGCCCTCAGCTCAACTGAGGAATTGCAACG
+
CCCCCGGGGGGGGGGGGGGGGGGGGFGGGGGGGGGGGGGGGGGGGGGGGGGGGGGGGGGGGGGGGGGGGGGGGGGGGGGGGGGGGDGGGGGGGGGGGGGGGGGGGGGGGGGGGGGGGGGGGGGGGGGGGGGGGGGGGGGGGGGGGGGGGGGGGGGGGGGGGGGGGGGGGGGGGGGGGGDFGGGGGGGGGGGGGGGGGGGGGGGGGGGGGGGGGGGGGGGGDEGGGGGGGGGGGGGGGGGGGGFGEGFFFFBFCFFFFFFFFFGF4?EFFFFBAFFFFFFFF2)8?B>?FFFF?FFFA>AF9
@M04999:289:000000000-L3R54:1:1101:22309:8200 1:N:0:426
CCTACGGGTGGCAGCAGTGAGGAATATTGGACAATGGGTGAGAGCCTGATCCAGCCATCCCGCGTGAAGGACGACAGCCCTATGGGTTTTAAACTTCTTTTGTATGGGAATAAACCACATTACGCGTAATGTTCTGACGGTACCATACGAATAAGCATCGGCTAACTCCGTGCCAGCAGCCGCGGTAATACGGAGGATGCGAGCGTTATCCGGATTTATTGGGTTTAAAGGGTCCGTAGGCGGGTTGATAAGTCAGCGGTGAAAACCTGCAGCTTAACTGTAGAACTTCCGTTGATACTGT
+
CCCCCGGG6FGGGGGGGGGCGGGGGGGGGGGGGGGGGG@FGCGGGGGGGGGGGGGGGGCGGGGGGGG7<FG<FGDEGGG:FGFGG8FCFCFGCGG?5FFGF,:9BFFC,:ABFG<=FG8FFGG7=FFGFFEF,B<?5,4@F<=,C@=BDD,@>,BF<=@33C>:338@C+5DBD9CFDGG,>C@EE7>D9DFGGE7C888CBEGGGEG=<CC*3*=CGFF:9F/*/9*+27CGGCD7CGCFC3905.)118BC697).)0)87BF5)71:3.8?=BFAFFA)644>B)6.:8213):-445
@M04999:289:000000000-L3R54:1:1101:26728:8233 1:N:0:426
CCCTACGGGGGGCTGCAGTGGGGAATATTGCACAATGGGCGAAAGCCTGATGCAGCGACGCCGCGTGCGGGATGACGGCCTTCGGGTTGTAAACCGCTTTTGATTGGGAGCAAGCGAGAGTGAGTGTACCTTTCGAATAAGCACCGGCTAACTACGTGCCAGCAGCCGCGGTAATACGTAGGGTGCAAGCGTTATCCGGATTTATTGGGCGTAAAGAGCTCGTAGGCGGTTCGTCGCGTCTGGTGTGAAAGTCCATCGCTTAACGGTGGATCGGCGCCGGGTACGGGCGGACTGGAGTGCG
+
CCCCCGGGGGGGGGGGGGGGGGGGGGGGGGGGGGGGGGGGGGGGGGGGGGGGGGGGGGGGGGGGGGGGGGGGGGGGGGGGGGGGGGGGGGGGGGGGGGGGGGGGGGGGGGGGGGGGGGGGGGGGGGGGGGGGGGGGGGGGGGGGGGGGGGGGGGGGGGGGGGGGGGGGGGGGGGGGGGGGGGGGGGGGGGGGGGGGGGGGGGGGGGGGGGGGGGGGGGGGGGGGGGGGGGGGGGGGGGGGGGFGFGFFFFFFGFFFFFFFFFGFFFFFFF?DFFFFFFFFFFFFFFFFFFFFFFFBBFFF>
@M04999:289:000000000-L3R54:1:1101:14617:8254 1:N:0:426
ACGCCTACGGGTGGCTGCAGTGAGGAATATTGGACAATGGGTGAGAGCCTGATCCAGCCATCCCGCGTGAAGGACGACAGCCCTATGGGTTTTAAACTTCTTTTGTATGGGAATAAACCACATTACGCGTAATGTCCTGAAGGTACCATACGAATAAGCATCGGCTAACTCCGTGCCAGCAGCCGCGGTAATACGGAGGATGCGAGCGTTATCCGGATTTATTGGGTTTAAAGGGTCCGTAGGCGGGTTGATAAGTCAGCGGTGAAAACCTGCAGCTTAACTGTAGAACTGCCGTTGATAC
+
CCCCCGGGGGGGGGGGGGGGGGGGGGGGGGGGGGGGGGGGGGGGGGGGGGGGGGGGGGGGGGGGGGGGGGGGGGGGGGGGGGGGGGGGGGGGGGGGGGGGGGGGGGGGGGGGGGGGGGGGGGGGGGGGGGGGGGGGGGGGGGGGGGGGGGGGGGGGGGGGGGGDGGGGGGGGGGGGGGGGGGGGGGGDGGGGGGGGGGGGGGGGGGGGGGGGGGGGGGGGGGGGGGGGGGGCGFGGGGDGGGFGFGFFEFFFGFFFFFFFFEGFFFFFFFBFFFFFFFFFFFFFAFBFFFFFFFFFF(6:6
@M04999:289:000000000-L3R54:1:1101:16086:8289 1:N:0:426
CTCCTACGGGCGGCTGCAGTGAGGAATATTGGACAATGGGTGAGAGCCTGATCCACCCATCCCGCGTCAAGGACGACAGCCCCATGGGTTTTAAACTTCTTTTGTTTTGGATTAAACCACATTACGCCTAATGTTCTGAAGGTAACATCCGAATAAGCATCGGCTAACTCCGTGCCAGCAGCCGCGGTAATACGGAGGATGCGTGCGTTATCCGGATTTATTGGGTTTAAAGGGTCCGTAGGCGGGCTGATAATTCAGCGGTGAAAACCTTCAGCTTAACTGTAGAACTGCCGTTGATACT
+
<CCCCFGGCC:CFEB@F9CC,C<EGGEFAFFG9<,@9CF8;BD8C<66CC6C<@C,C,,,:FD@B7F+8,E<<CF=+4+A+4++,:=DF+?DFA9E<FFAF9F,B49,,+,,55,,5BF+:5CFG@F+:8,CFD9FFGC@EFGG,,:=,>+>:3FF9D<F@7CCB<7D=:@:D*>D,?FCF7B**::C:EC9B88*=18CFCC133?E5*C++A***/0AFG+<5:97<***+1057<F7*//)7).07)****1/=F*.75))7**)-0)5)9@=?)8<5<4)-4).2,8?F((42664)
@M04999:289:000000000-L3R54:1:1101:23021:8307 1:N:0:426
CAGTCCTACGGGTGGCTGCAGTGAGGAATATTGGACAATGGGTGAGAGCCTGATCCAGCCATCCCGCGTGAAGGACGACAGCCCTATGGGTTTTAAACTTCTTTCGTATGGGAATAAACCACATTACGCGTAATGTTCTGAAGGTACCATACGAATAAGCATCGGCTAACTCCGTGCCAGCAGCCGCGGTAATACGGAGGATGCGAGCGTTATCCGGATTTATTGGGTTTAAAGGGTCCGTAGGCGGGTTGATAAGTCAGCGGTGAAAACCTGCAGCTTAACTGTAGAACTGCCGTTGAT
+
CCCCCGGGGGGGGGGGGGGGGGGGGGEGGGGGGGGGGGGGGGGGGGGGGGGGGGGGGGGGGGGGGGGGGGGGGGGGGGGGGGGGGGGGGGGGGGGGGGGGGGGGGGGGGGGGGGGGGGGGGGGGGFGGGGGGGGGGGGGGGGGGGGGGGGGGGGGGGGGGGGGGGGGGGGGGGGGGGGGGGGGGGGGGGGGGGGGGGGGGGGGGGDDEGGEGGGGGEGGGGFGGFGGGGGCFGCFG7CFGGDEGFGBBBDFFGFFFFFFFFBGFDFFB>FBFFFF@FBFFBAFFFBFFBFB?FFBFFB?A
@M04999:289:000000000-L3R54:1:1101:14247:8322 1:N:0:426
CCCTACGGGGGGCTGCAGTGGGGAATTTTGGACAATGGGGGGAACCCTGATCCAGCCATGCCGCGTGTCTGAAGAAGGCCTTCGGGTTGTAAAGGACTTTTGTTAGGGAAGAAAAGCCGGGTGCTAATACCACCTGGTGCTGACGGTACCTAAAGAATAAGCACCGGCTAACTACGTGCCAGCAGCCGCGGTAATACGTAGGGTGCGAGCGTTAATCGGAATTACTGGGCGTAAAGCGAGCGCAGACGGTTAGATAAGTCAGATGTGAAATCCCCGAGCTCAACTTGGGACGTGCATTTG
+
CCCCCGGGGGGGGGGGGGGGGGGGGGGGGGGGGGGGGGGGGGGGGGGGGGGGGGGGGGGGGGCGGGGGGGGGGGGGGGGGGGGGGGGGGGGGGGGGGGGGGGGGGGGGGGGGGGGGGGGGGGGGGGGGGGGGGGGGGGGGGGGGGEGGGFGGGGGGGGGGFGGGGGGGGGGGGGGEGGGFGGGGGGGGGGGGGGGGGGGGGGEFGGGGGGGGGGGGGGCEGGGGGGGGGGGGGGGGGGGGGGFGFDFFFFFFGFFFFFFFFFFFBFFF<FFFFFFFEFFFFBFBFFF?0??;???(5:>)
@M04999:289:000000000-L3R54:1:1101:4226:8352 1:N:0:426
GTCCTACGGGTGGCTGCAGTGGGGAATATTGCACAATGGGGGAAACCCTGATGCAGCCATGCCGCGTGTATGAAGGAGGCCTTCGGGTTGTAAAGTACTTTCGGTAATGAGGAAGGTGGTGTATCTAATAGGTGCATCAATTGACGTTAATTACAGAAGAAGCACCGGCTAACTCCGTGCCAGCAGCCGCGGTAATACGGAGGGTGCGAGCGTTAATCGGAATGACTGGGCGTAAAGGGCATGTAGGCGGATAATTAAGTTAGGTGTGAAAGCCCTGGGCTCAACCTAGGAATTGCACTT
+
CCCCCGGGGGGGGGGGGGGGGGGGGGGGGGGGGGGGGGGGGGGGGGGGGGGGGGGGGGGGGGGGGGGGGGGGGGGGGGGGGGGGGGGGGGGGGGGGGGGGGGGGGGGGGGGGGGGGGGGGGGGGGGGGGGGGGGGGGGGGGGGGGGGGGGGGGGGGGGGGGGGGGGGGGGGGGGGGGGGGGGGGGGGGGGGGGGGGGGGGGGGGGGGGGGGGGGGDFGGGGGGGGGGGGGGGGGGGGGGGGGFGFGFFFFFFGFFFF4=FFFGFFFB><FFFBFFFFFF?7:BFFFF:?FFFF)4AAFFF
@M04999:289:000000000-L3R54:1:1101:9598:8371 1:N:0:426
TAGGTCCTACGGGGGGCTGCAGTGGGGAATATTGCACAATGGGGGAAACCCTGATGCAGCCATGCCGCGTGTATGAAGAAGGCCTTCGGGTTGTAAAGTACTTTCGGTAATGAGGAAGGTGGTGTATCGAATAGGTGCATCAATTGACGTTAATTACAGAAGAAGCACCGGCTAACTCCGTGCCAGCAGCCGCGGTAATACGGAGGGTGCGAGCGTTAATCGGAATGACTGGGCGTAAAGGGCATGTAGGCGGATAATTAAGTTAGGTGTGAAAGCCCCGGGCTCAACCTGGGAACTTCAC
+
CCCCCGGGGGGGGGGGGGGGGGGGGGGGGGGGGGGGGGGGGGGGGGGGGGGGFDG,EAFGGFFDDDCCEGBFGGGFFGGC>BFFGGGGC7FG7FCFFGGGGGGGG7:FCCF,;3:8,,1F<<FEGFGGECEGGGGGGGGGG?FGG:CFGGGC:FGCE9C9CA@BCFGGGCEGGDGFGCGCG>>FGFGCFFGEEECE5CE7@85885?C5EC8=EGGGDGGF5C55FCCFG*>57:D:<C*:CD3>FF=7?6)93<B4BFF?FFF4=5@2B()6=*<)272(47><2<?:?0(3(3:D)-4)
@M04999:289:000000000-L3R54:1:1101:7044:8379 1:N:0:426
TGCCTACGGGAGGCTGCAGTGAGGAATATTGGACAATGGGTGAGAGCCTGATCCAGCCATCCCGCGTGAAGGACGACAGCCCTATGGGTTTTAAACTTCTTTTGTATGGGAATAAACCACATTACGCGTAATGTTCTGAAGGTACCATACGAATAAGCATCGGCTAACTCCGTGCCAGCAGCCGCGGTAATACGGAGGATGCGAGCGTTATCCGGATTTATTGGGTTTAAAGGGTCCGTAGGCGGGTTGATAAGTCAGCGGTGAAAACCTGCAGCTTAACTGTAGAACTGCCGTTGATACT
+
CCCCCGGGGGGGGGGGGGGFGGGGGGGGGGGGGGGGGGGGGGGCGGGGGGGGGGGGGGGGGGGGGGGGGGGGGGGGGGGGGGGGGGGGGGGGGGGGFGGGGGGGGGGGGGGGGGGGGGGFGGGGFGGGGGEGGFGGGGGGGFGGGFFGGGGGGGGGGGGFGGGGGGGGGGGGGFGGGGGGGGGGGGGGGGGGGGGGGDGGGGGGGGGGECFGGGGGGDFFGGGCF:D<FCFGFGGGCGGGGDFGFGE>EFFBFFFFFFF>DDGF?FFFFF?7<FF?FBF<A<BABA2<ABF498BB?DFF<
@M04999:289:000000000-L3R54:1:1101:23538:8418 1:N:0:426
ACCCTACGGGCGGCAGCAGTGAGGAATATTGGACAATGGGTGAGAGCCTGATCCAGCCATCCCGCGTGAAGGACGACAGCCCTATGGGTTTTAAACTTCTTTTGTATGGGAATAAACCACATTACGCGTAATGTTCTGAAGGTACCATACGAATAAGCATCGGCTAACTCCGTGCCAGCAGCCGCGGTAATACGGAGGATGCGAGCGTTATCCGGATTTATTGGGTTTAAAGGGTCCGTAGGCGGGTTGATAAGTCAGCGGTGAAAACCTGCAGCTTAACTGTAGAACTGCCGTTGATACT
+
CCCCCGGGGGGGGGGGGGGGGGGGGGGGGGGGGGGGGGGGGGGGGGGGGGGGGGGGGGGGGGGGGGGGGGGGGGGGGGGGGGGGGGGGGGGGGGGGGGGGGGGGGGGGGGGGGGGGGGGGGGGGGGGGGGGGGGGGGGGGGGGGGGGGGGGGGGGGGGGGGGGGGGGGGGGGGGGGGGGGFGGGGGGGGGGGGGGGGGGGGGGGGGGGGGGGGGGGGGGGGGGGGEGDGCFGGGGGGGGGGGFGFGDEFFFFGFFFFFFFFFGFFFFFFFFBFFFFFFFFFFFFFFFFFFF?BBFFFFFA5
@M04999:289:000000000-L3R54:1:1101:3736:8424 1:N:0:426
CCGCCTACGGGAGGCTGCAGTGGGGAATATTGCACAATGGGGGGAACCCTGATGCAGCCATGCCGCGTGTATGAAGAAGGCCTTCGGGTTGTAAAGTACTTTCGGTAATGAGGAAGGTGGTGTATCGAATAGGTGCATCAATTGACGTTAATTACAGAAGAAGCACCGGCTAACTCCGTGCCAGCAGCCGCGGTAATACGGAGGGTGCGAGCGTTAATCGGAATGACTCGGCGTAAAGGGCATGTAGGCGGATAATTAAGTTAGGTGTGAAAGCCCCGGGCTCAACCTGGGAACTGCACTT
+
CCCCCGGGGGG@FGGGGGGGGCGGGGGGGGGGGFGGGGGGGGGDGGGGGGGGC?FGGGDGGGGGGGGGGGFFGGCGGGGGF@FGGGGGGEGGGGGGFCFGFGGG>FFGFFGGGGGFE>>BFFFFFBCF3:F@FFGGGGGGC@@<CFFGGGFGG@FFCCCCGGGG@FGEEGGGGFGGFEFGGGGGGFGGFCGEGGC>FEFGG5:C8EGGGEGGGGGEF?FGGDGGGFGGGFGDCGGGGGGDGGFGFFF=@)75<B==FFFFFFC=4F@F?BA2<F7>:9E91(14<?7?F:?(.8>??BB<4
@M04999:289:000000000-L3R54:1:1101:21983:8472 1:N:0:426
CCTACGGGCGGCAGCAGTGGGGAATATTGCACAATGGGGGAAACCCTGATGCAGCCATGCCGCGTGTATGAAGAAGGCCTTCGGGTTGTAAAGTACTTTCGGTAATGAGGAAGGTGATGTATCTAATAGGTGCATCAATTGACGTTAATTACAGAAGAAGCACCGGCTAACTCCGTGCCAGCAGCCGCGGTAATACGGAGGGTGCGAGCGTTAATCGGAATGACTGGGCGTAAAGGGCATGTAGGCGGATAATTAAGTTAGGTGTGAAAGCCCTGGGCTCAACCTAGGAATTGCACTTAA
+
CCCCCGGGGGGGGGGGGGGGGGGGGGGGGGGGGGGGGGGGGGGGGGGGGGGGGGGGGGGGGGGGGGGGGGGGGGGGGGGGGGGGGGGGGGGGGGGGGGGGGGGGGGGGGGGGGGGGGGGGGGGGGGGGGGGGGGGGGGGGGGGGGGGGGGGGGGGGGGGGGGGGGGGGGGGGGGGGGGGGGGGGGGGGGGGGGCGGGGGGGGGGGGGGGGGGGGGGGGGGGGGGGGGGGGGGGGGGGGGGGGFGFGFFFFDFGFFFFFFFFFGFFFFFFFFFFFFFFFFFFFFFBFFFFFFFFFFFFFFF
@M04999:289:000000000-L3R54:1:1101:21571:8474 1:N:0:426
AACGCCTACGGGAGGCTGCAGTAGGGAATCTTCCACAATGGACGCAAGTCTGATGGAGCAACGCCGCGTGAGTGAAGAAGGTTTTCGGATCGTAAAGCTCTGTTGTTGGTGAAGAAGGATAGGGGTAGTAACTGATTCTTATTTGACGGTAATCAACCAGAAAGTCACGGCTAACTACGTGCCAGCAGCCGCGGTAATACGTAGGTGGCAAGCGTTGTCCGGATTTATTGGGCGTAAAGCGAACGCAGGCGGGAGAACAAGTCAGCTGTGAAAGCCCTCGGCTTAACCGGGGAAGTGCAGC
+
CCCCCGGGGGGGGGGGGGGGGGGGGGGGGGGGGGGGGGGGGGGGGGGGGGGGGGGGGGGGGGGGGGGGGGGGGGGGGGGGGGGGGGGG,FFGGGGGGGGGGGGGGGGGGGGGGGGGGGGGGGDGGGGGGGGGGGGGGGGGGGGGDGGGGGGEGGGGGGGGGGGGGGGGGGGGGGGGGGGGGGGGGGGGGGGGG>EGGGFGGGGGGGGGGGGGGGGGGGGGGGGGGGGGGGGGGGGGGGGGGGFGFGFFFFFFD@3>>FFFFFGFFFF4-)6>BFFFFF>BFF<FBA>F>9>66::044A4,
@M04999:289:000000000-L3R54:1:1101:22258:8498 1:N:0:426
TATCCTACGGGAGGCTGCAGTGGGGAATATTGCACAATGGGGGAAACCCTGATGCAGCCATGCCGCGTGTATGAAGAAGGCCTTCGGGTTGTAAAGTACTTTCGGTAATGAGGAAGGTGGTGTATCTAATAGGTGCATCAATTGACGTTAATTACAGAAGAAGCACCGGCTAACTCCGTGCCAGCAGCCGCGGTAATACGGAGGGTGCGAGCGTTAATCGGAATGACTGGGCGTAAAGGGCATGTAGGCGGATAATTAAGTTAGGTGTGAAAGCCCTGGGCTCAACCTAGGAATTGCACTT
+
CCCCCGGGGGGGGGGGGGGGGGGGGGGGGGGGGGGGGGGGGGGGGGGGGGGGGGGGGGGGGGGGGGGFEGGGGGGGGGGGGGGGGGGGGGGGGGGGGGGGGGGGGGGGGGGGGGGGGGGGGGGGGGGGGGGGGGGGGGGFFGGGGGGGGGGGGGGGGGGGGGGGGGGGGGGGGGGGGGGGGGFGGGGGGGGGGGDGGGGGGCCEEEEGGGGGGGGGGGGGGGGGGGGGGFGFGGGGGGGGGGFGFFFFFFFFGFFFFFFFFFGFFF?FFFAA9FF3?:FBFFFFFFFFFF7?AFFFFFFFB
@M04999:289:000000000-L3R54:1:1101:4808:8547 1:N:0:426
CCTACGGGAGGCAGCAGTAGGGAATCTTCCACAATGGACGCAAGTCTGATGGAGCAACGCCGCGTGAGTGAAGAAGGTTTTCGGATCGTAAAGCTCTGTTGTTGGTGAAGAAGGATAGGGGTAGTAACTGATTCTTATTTGACGGTAATCAACCAGAAAGTCACGGCTAACTACGTGCCAGCAGCCGCGGTAATACGTAGGTGGCAAGCGTTGTCCGGATTTATTGGGCGTAAAGCGAACGCAGGCGGGAGAACAAGTCAGCTGTGAAAGCCCTCGGCTGAACCGGGGAAGTGCAGCTGA
+
CCCCC@BCCFGCFGGGGGGGGGGGGGGGG<EFFGGGGEGGGECCCDCEDFGFCGGGGGDEBFGGFC:FFGGFGGGGFEC9CFFE,,=FFFF7CFE=FDAFGGDFGFGFDFGFGFG@AFFGD:FGEF?<FEGG?FGGGGGEFDBFDFD=FFGGGGGGFGGGFFFGC:FEGD<CEG@>BC<D@FGGGGGGGGE@EGGG@?:FGCFGGG68=CC8EG79;55C5CEEG?64EDCDE7?DDCDGDGFGBDFF>7DEGFFF>*99@@*<9;FFFF?BF:>E3(<((..(4,129::)5<AAF?F2
@M04999:289:000000000-L3R54:1:1101:19125:8565 1:N:0:426
AAGTGCCTACGGGAGGCTGCAGTGAGGAATATTGGACAATGGGTGAGAGCCTGATCCAGCCATCCCGCGTGAAGGACGACAGCCCTATGGGTTTTAAACTTCTTTTGTATGGGAATAAACCACATTACGCGTAATGTTCTGAAGGTACCATACGAATAAGCATCGGCTAACTCCGTGCCAGCAGCCGCGGTAATACGGAGGATGCGAGCGTTATCCGGATTTATTGGGTTTAAAGGGTCCGTAGGCGGGTTGATAAGTCAGCGGTGAAAACCTGCAGCTTAACTGTAGAACTGCCGTTGAT
+
CCCCCGGGGGGGGGGGGGGGGGGGGGGGGGFGGGGGGGGGGGGGGGGGGGGGGGGGGGGGGGGGGGGGGGGGGGGGGGGGGGGGGGFGGGGGGGGGGGGGGGGGGGGGGGGGGGGGGGGGGGGGGGGGGGGGGGGFGGGGGGGGFGGGGGGGGGGGGGGGGGGGGGGGGGGGGGGGGGGGGGGGGGGGGGGGGGGGGGGGGGGGGGGGGGGGGGGGDGGGGGGGGGGGGGGFGGGGGGGGGG>DDGFFFFFFGFFFFFFFFFDEF>FFFFFFFFFFF?@AAFFFAA<AAAFF2>B0<<8?<
@M04999:289:000000000-L3R54:1:1101:11289:8571 1:N:0:426
CCTTCCTACGGGTGGCTGCAGTAGGGAATCTTCCACAATGGACGCAAGTCTGATGGAGCAACGCCGCGTGAGTGAAGAAGGTTTTCGGATCGTAAAGCTCTGTTGTTGGTGAAGAAGGATAGGGGTAGTAACTGATTCTTATTTGACGGTAATCAACCAGAAAGTCACGGCTAACTACGTGCCAGCAGCCGCGGTAATACGTAGGTGGCAAGCGTTGTCCGGATTTATTGGGCGTAAAGCGAACGCAGGCGGGAGAACAAGTCAGCTGTGAAAGCCCTCGGCTTAACCGGGGAAGTGCAGC
+
CCCCCGGGGGGGGGGGGGGGGGGGGGGGGGGGGGGGGGGGGGGGGGGGGGGGGGGGGGGGGGGGGGGGGGGGGGGGGGGGGGGGGGGGGGGGGGGGGGGGGGGGGGGGGGGGGGGGGGGGGGGGGGGGGGGGGGGGGGGGGGGGGGGGGGGGGGGGGGGGGGGGGGGGGGGGGGGGGGGGGGGGGGGGGGGGGGGGGGGGGGGGGGGGGGGGGGGGGGGGGGGGGGGGFFDFGGGGGFGGGGFGFGFFFFFFGFFFFFFFFFGFFFFFFFF<AFFFFFFFFFFFFFFFFFFFFBB:?FFF:
@M04999:289:000000000-L3R54:1:1101:23230:8572 1:N:0:426
CCTACGGGGGGCTGCAGTGAGGAATATTGGACAATGGGTGAGAGCCTGATCCAGCCATCCCGCGTGAAGGACGACAGCCCTATGGGTTTTAAACTTCTTTTGTATGGGAATAAACCACATTACGCGTAATGTTCTGAAGGTACCATACGAATAAGCATCGGCTAACTCCGTGCCAGCAGCCGCGGTAATACGGAGGATGCGAGCGTTATCCGGATTTATTGGGTTTAAAGGGTCCGTAGGCGGGTTGATAAGTCAGCGGTGAAAACCTGCAGCTTAACTGTAGAACTGCCGTTGATACTGT
+
CCCCCGGGGGGGGGGGGGGGGGGGGGGGGGGGGGGGGGGGGGGGGGGGGGGGGGGGGGGGGGGGGGGGGGGGGGGGGGGGGGGGGGGGGGGGGGGGGGGGGGGGGGGGGGGGGGGGGGGGGGGGGGGGGGGGGGGGGGGGGGGGGGGGGGGGGGGGGGGGGGGGGGGGGGGGGGGGGGGGGGGGGGGGGGGGGGGGGGGGGGGGGGGGGGGGGGGGGGGGGGGGGGGGGGGGGGGGGGGGGGFGFGFFFFFFGFFFFFFFFFGFFFFFFFFFFFFFFFFFFFFFFFFFFFFFFFFFFFFFF
@M04999:289:000000000-L3R54:1:1101:10110:8574 1:N:0:426
CACCTACGGGAGGCTGCAGTGGGGAATATTGCACAATGGGGGGAACCCTGATGCAGCCATGCCGCGTGTATGAAGAAGGCCTTCGGGTTGTAAAGTACTTTCGGTAATGAGGAAGGTGGTGTATCGAATAGGTGCATCAATTGACGTTAATTACAGAAGAAGCACCGGCTAACTCCGTGCCAGCAGCCGCGGTAATACGGAGGGTGCGAGCGTTAATCGGAATGACTGGGCGTAAAGGGCATGTAGGCGGATAATTAAGTTAGGTGTGAAAGCCCTGGGCTCAACCTAGGAATTGCACTT
+
CCCCCGGGGGGGGGGGGGGGGGGGGGGGGGGGGGGGGGGGGGGGGGGGGGGGGGGGGGGGFGGGGGGCGGGGGGGGGGGGGGGGFGGGGGGGFGGGGGGGGGGGGGGGGGD:FFGGGGGGGGGGGGGGGGGGGGGGGGGGGGGGGGGGGGGGGGGGGGFGGFGGGGGGGGGGGGGGGG<EGGGGGGGGEEGEGGGGGGGDE>EEGGGGGGEEGGGGGGCE=EGFCGGGG:CDGGGGGGGGGGFGFG6FEE>DDBFFFF?FFF:5F?F>AF9>7@@F>63:BF><:?F>2(.4:B<<98A?
@M04999:289:000000000-L3R54:1:1101:4788:8577 1:N:0:426
CCTACGGGCGGCTGCAGTAGGGAATCTTCCACAATGGACGCAAGTCTGATGGAGCAACGCCGCGTGAGTGAAGAAGGTTTTCGGATCGTAAAGCTCTGTTGTTGGTGAAGAAGGATAGGGGTAGTAACTGATTCTTATTTGACGGTAATCAACCAGAAAGTCACGGCTAACTACGTGCCAGCAGCCGCGGTAATACGTAGGTGGCAAGCGTTGTCCGGATTTATTGGGCGTAAAGCGAACGCAGGCGGGAGAACAAGTCAGCTGTGAAAGCCCTCGGCTTAACCGGGGAAGTGCAGCTGA
+
CCCCCGGGGGGGGGGGGGGGGGGGGGGGGGGGGGGGGGGGGGGGGGGGGGGGGGGGGGGGGGGGGGGGGGGGGGGGGGGGGGGGGGGGGGGGGGGGGGGGGGGGGGGGGGGGGGFGGGGGGGGGGGGGGGGGGGGGGGGGGGGGGGGGGGGGGGGGGGGGGGGGGGGGGGGGGGGGGGGGGGGGGGGGGGGGGGGGGGGGGGGGGGGGGGGGGGGGGGGGGGGGGGGGGGGGGGGGGGGGGGFGFGFFFFFFGFF?FBFFFFFFFFFFFFFFFFFFFFFBFFFFFBBB9?:?FFFFFFFF
@M04999:289:000000000-L3R54:1:1101:28701:8596 1:N:0:426
GGTCCTACGGGGGGCTGCAGTAGGGAATCTTCCACAATGGACGCAAGTCTGATGGAGCAACGCCGCGTGGATGAAGAAGGTCTTCGGATCGTAAAATCCTGTTGTTGAAGAAGAACGGTTGTGAGAGTAACTGCTCATAGCGTGACGGTAATCAACCAGAAAGTCACGGCTAACTACGTGCCAGCAGCCGCGGTAATACGTAGGTGGCAAGCGTTGTCCGGATTTATTGGGCGTAAAGGGAGCGCAGGCGGTCTTTTAAGTCTGAATGTGAAAGCCCTCAGCTTAACTGAGGAAGAGCATC
+
CCCCCGGGGGGGGGGGGGGGGGGGGGGGGGGGGGGGGGGGGGGGGGGGGGGGGGGGGGGGGGGGGGGGGGGGGGGGGGGGGGGGGGGGGGGGGGGGGGGGGGGGGGGGGGGGGGGGGGGGGGGGGGGGGGGGGGGGGGGGGGFDGGGGGGDFGGGGGGGFGGGGGGGGGGGGGGGGGGGCGGCGGGGFGGGGGGDEGGGGGFGGGGGGGGGGGGGDEGGGGEGGGGGG9DFFGGG*CFCD45BGFDE@D:DFGBFFFF6FFFGFFFFFFFFFF4?FFFFFFFFBAFFFFA?6??F?FFFF:
@M04999:289:000000000-L3R54:1:1101:24078:8596 1:N:0:426
CCGCCTACGGGTGGCTGCAGTGGGGAATATTGCACAATGGGCGAAAGCCTGATGCAGCGACGCCGCGTGCGGGATGACGGCCTTCGGGTTGTAAACCGCTTTTGATTGGGAGCAAGCGAGAGTGAGTGTACCTTTCGAATAAGCACCGGCTAACTACGTGCCAGCAGCCGCGGTAATACGTAGGGTGCAAGCGTTATCCGGATTTATTGGGCGTAAAGAGCTCGTAGGCGGTTCGTCGCGTCTGGTGTGAAAGTCCATCGCTTAACGGTGGATCGGCGCCGGGTACGGGCGGACTGGAGTG
+
CCCCCGGGGGGGGGGGGGGGGGGGGGGGGGGGGGGGGGGGGGGGGGGGGGGGGGGGGGGGGGGGGGGGGGGGGGGGGGGGGGGGGGGGGGGGGGGGGGGGGGGGGGGGGGGGGGGGGGGGGGGGGGGGGGGGGGGGGGGGGGGGGGGGGGGGGGGGGGGGGGGGGGGGGGGGGGGGGGGGGGGGGGGGGGGGGGGGGGGGGGGDGGGGGGGGGGGGGGGGGGGGGGGGGGGGGGGGGGGGGGFGFGFFFFFFGFFFFFFFFFGFFFFFFFFF?FFFFFFFFFFFFBFFFBB>99BFFFF?<
@M04999:289:000000000-L3R54:1:1101:11060:8607 1:N:0:426
AACCTACGGGAGGCTGCAGTAGGGAATCCTCCACAATGGACGCAAGTCTGATGGAGCAACGCCGCGTGAGTGAAGAAGGTTTTCGGATCGTAAAGCTCTGTTGTTGGTGAAGAAGGATAGGGGTAGTAACTGATTCTTATTTGACGGTAATCAACCAGAAAGTCACGGCTAACTACGTGCCAGCAGCCGCGGTAATACGTAGGTGGCAAGCGTTGTCCGGATTTATTGGGCGTAAAGCGAACGCAGGCGGGAGAACAAGTCAGCTGTGAAAGCCCTCGGCTTAACCGGGGAAGTGCAGCTG
+
CCCCCGGGGGGGGGGGGGGGGGGGGGGGGGGGGGGGGGGGGGGGGGGGGGGGGGGGGGGGGGGGGGGGGGGGGGGGGGGGGGGGGGGGGGGGGGGGGGGGGGGGGGGGGGGGGGGGGGGGGGGGGGGGGGGGGGGGGGGGGGGGGGGGGGGGGGGGGGGGGGGGGGGGGGGGGGGGGGGGGGGGGGGGGGGGGGGGGGGGGGGGGGGGGFGGGGGGGGGGGGGGGGGFGGGGGGGGGGGGGGFGFGFFFFFBGFFFFFFFFFGFFFF?AFFFBFFFFFFFFFFAFFFFB9BF<?FFFFFF:
@M04999:289:000000000-L3R54:1:1101:15669:8627 1:N:0:426
CCTACGGGGGGCTGCAGTAGGGAATCTTCCACAATGGACGCAAGTCTGATGGAGCAACGCCGCGTGGATGAAGAAGGTCTTCGGATCGTAAAATCCTGTTGTTGAAGAAGAACGGTTGTGAGAGTAACTGCTCATAGCGTGACGGTAATCAACCAGAAAGTCACGGCTAACTACGTGCCAGCAGCCGCGGTAATACGTAGATGGCAAGCGTTGTCCGGATTTATTGGGCGTAAAGGGAGCGCAGGCGGTCTTTTAAGTCTGAATGTGAAAGCCCTCAGCTTAACTGAGGAAGAGCATCGG
+
CCCCCGGGGGGGGGGGGGGGGGGGGGGGGGGGGGGGGGGGGGGGGGGGGGGGGGGGGGGGGGGGGGGGGGGGGGGGGGGGGGGGGGGGGGGGGGGGGGGGGGGGGGGGGGGGGGGGGGGGGGGGGGGGGGGGGGGGGGGGGGGGGGGGGGGGGGGGGGGGGGGGGGGGGGGGGGGGGGGGGGGGGGGGGGGGGGGGGGGGGGGGGGGGGGGGGGGGGGGGGGGGGGGGGGGGGGGGGGGGGGFGFGFFFFFFGFFFFFFFFFGFFFFFFFABFFFFFFFFADFFFF2:B:????FFFFF0
@M04999:289:000000000-L3R54:1:1101:7958:8653 1:N:0:426
GCCTACGGGTGGCTGCAGTAGGGAATCTTCCACAATGGACGCAAGTCTGATGGAGCAACGCCGCGTGGATGAAGAAGGTCTTCGGATCGTAAAATCCTGTTGTTGAAGAAGAACGGTTGTGAGAGTAACTGCTCATAGCGTGACGGTAATCAACCAGAAAGTCACGGCTAACTACGTGCCAGCAGCCGCGGTAATACGTAGGTGGCAAGCGTTGTCCGGATTTATTGGGCGTAAAGGGAGCGCAGGCGGTCTTTTAAGTCTGAATGTGAAAGCCCTCAGCTTAACTGAGGAAGAGCATCGG
+
CCCCCGGGGGGGGGGGGGGGGGGGGGGGGGGGGGGGGGGGGGGGGGGGGGGGGGGGGGGGGGGGGGGGGGGGGGGGGGGGGGGGGGGGGGGGGGGGGGGGGGGGGGGGGGGGGGGGGGGGGGGGGGGGGGGGGGGGGGGGGGGGGGGGGGGGGGGGGGGGGGGGGGGGGGGGGGGGGGGGGGGGGGGGGGGGGGGGGGFGGGGGGGGGGGGGGGGGGGGEEGGGGGGGGGGGGGGGGGGGGGFGFGFFFDEFGFFFFFFBFFFFFFFFFFFFFFFFFFFFFFFFFFFFFFFFB:FB>BFFB
@M04999:289:000000000-L3R54:1:1101:25984:8655 1:N:0:426
ATCCTACGGGGGGCTGCAGTGGGGAATATTGCACAATGGGGGGAACCCTGATGCAGCCATGCCGCGTGTATGAAGAAGGCCTTCGGGTTGTAAAGTACTTTCGGTAATGAGGAAGGTGGTGTATCGAATAGGTGCATCGATTGACGTTAATTACAGAAGAAGCACCGGCTAACTCCGTGCCAGCAGCCGCGGTAATACGGAGGGTGCGAGCGTTAATCGGAATGACTGGGCGTAAAGGGCATGTAGGCGGATAATTAAGTTAGGTGTGAAAGCCCCGGGCTCAACCTGGGAACTGCACTT
+
CCCCCGGGGGGGGGGGGGGGGGGGGGGGGGGGGGGGGGGGGGGGGGGGGGGGGGGGGGGGGGGGGGGGGGGGGGGGGGGGGGGGGGGGGGGGGGGGGGGGGGGGGGGGGGGGGGGGGGGGGGGGGGGGGGGGGGGGGGGGGGGGGGGGGGGGGGGGGGGGGGGGGGGGGGGGGGGGGGGGGGGGGGGGGGGGGGGGGGGGGGGGGGGGGGGGGGGGGGGGGGGGGGGGGGGGGGGGGGGGGGFGFGFFFFFFGFFFFFFFFFGFFFFFFFFFF<FBDBFFFFFFBBBF:?FFFFFFFFFB
@M04999:289:000000000-L3R54:1:1101:16967:8667 1:N:0:426
CCTACGGGCGGCTGCAGTAGGGAATTTTCCACAATGGACGAAAGTCTGATGGAGCAACGCCGCGTGAGTGAAGAAGGTTTTCGGATTGTAAAGCTCTGTTGTTAAAGAAGAAGGGTATGTAGAGTAACTGATATATACTTGACGGTATTTAACGAGGAAGTCACGGCTAACTACGTGCCAGCAGCCGCGGTAATACGTAGGTGGCGAGCGTTGTCCGGAATTATTGGGCGTAAAGGGAGCGCAGGCGGTTTAATAAGTCTGATGTGAAAGGTCATAGCTCAACTATGGACGTGCATCAGA
+
CCCCCGGGGGGGGGGGGGGGGGGGGGGGGGGGGGGGGGGGGGGGGGGGGGGGGGGGGGGGGGGGGGGGGGGGGGGGGGGGGGGGGGGGGGGGGGGGGGGGGGGGGGGGGGGGGEGGGGGGGGGGGGGGGGGGGGGGGGGGGGGGGGGGGGGGGGGGGGGGGGGGGDGGGGGGGGGGGGGGFGFGGGGGGGGGGGFGGGGGGGGGGGGDEGGGGGGGDEEGGGGGGGFGCDGGEGFGGGGGGGFGFGFFDEFFGFFFFFFFFFGFFFFFFF??FFFFFB=>25:ABFBFBFFFFFFFFFFF
@M04999:289:000000000-L3R54:1:1101:13423:8696 1:N:0:426
GCGCCTACGGGTGGCAGCAGTGGGGAATATTGCACAATGGGGGGAACCCTGATGCAGCCATGCCGCGTGTATGAAGAAGGCCTTCGGGTTGTAAAGTACTTTCGGTAATGAGGAAGGTGGTGTATCGAATAGGTGCATCAATTGACGTTAATTACAGAAGAAGCACCGGCTAACTCCGTGCCAGCAGCCGCGGTAATACGGAGGGTGCGAGCGTTAATCGGAATGACTGGGCGTAAAGGGCATGTAGGCGGATAATTAAGTTAGGTGTGAAAGCCCCGGGCTCAACCTGGGAACTGCACTT
+
CCCCCGGGGGGGGGGGGGGGGGGGGGGGGGGGGGGGGGGGGGGGGGGGGGGGGGGGGGGGGEGGGGGGGGGGGGGGGGGGGGGGGGGGGGGGGGFGGGGGGGGGGGGGGGGGGFGGGGGGGGGGGGGGGGGGFGGGGGGGGGGGGGGGGGGGGGGGGGGGGGGGGGGGGGGDGGGGGCG>EDGGGGGFGDGGGGGGGGGGCGGGGGGGG8EGGGGGGGGGG=EFGGGGG5FGGGGGGGGGDGFGFGFFFFFFGFBFFFF=FFGFFFFF?FFABFFFFFFFFFBB?B?FF0:<???F<2>A>
@M04999:289:000000000-L3R54:1:1101:28709:8719 1:N:0:426
ATAACCTACGGGTGGCTGCAGTGGGGAATTTTGGACAATGGGGGGAACCCTGATCCAGCCATGCCGCGTGTCTGAAGAAGGCCTTCGGGTTGTAAAGGACTTTTGTTAGGGAAGAAAAGCCGGGTGCTAATACCACCTGGTGCTGACGGTATCTAAAGAATAAGCACCGGCTAACTACGTGCCAGCAGCCGCGGTAATACGTAGGGTGCGAGCGTTAATCGGAATTACTGGGCGTAAAGCGAGCGCAGACGGTTAGATAAGTCAGATGTGAAATCCCCGAGCTCAACTTGTGACGTGCATT
+
CCCCCGGGGGGGGGGGGGGGGGGGGGGGGFGGGGFGGGFGGGDFC:F=FGGGG<FGGGGGGFGG8FGGGGCD<FGDGG<8DGG<FF<FGBFGE@FGGFFA<FGGC>FGAGG:FEFFGGGF:FGEEEGFG,C<;:<<<F:FGCEE,CFB:FF*,>FAGGB2?BFGC<<*1<:C8:@++<?F:F@7C8*C;85C888?5A7C@F@5E5022*;::*:78AFF5CC75ACDG799=DCDDFGF<DEDB)>B:4>3C>BF?=FB?FF=FFF=579:>FFFFFEB>>0428?<A2)4<BFB2<?AB
@M04999:289:000000000-L3R54:1:1101:24843:8745 1:N:0:426
GGCCCTACGGGTGGCAGCAGTGGGGAATATTGCACAATGGGGGGAACCCTGATGCAGCCATGCCGCGTGTATGAAGAAGGCCTTCGGGTTGTAAAGTACTTTCGGTAATGAGGAAGGTGGTGTATCGAATAGGTACATCAATTGACGTTAATTACAGAAGAAGCACCGACTAACTCCGTGCCAGCAGCCGCGGTAATACGGAGGGTGCGAGCGTTAATCGGAATGACTGGGCGTAAAGGGCATGTAGGCGGATAATTAAGTTAGGTGTGAAAGCCCCGGGCTCAACCTGGGAACTGCACTT
+
CCCCCGGGGGGGGGGGGGGGGGGGGGGGGGGGGGGGGGGGGGGGGGGGGGGGGGGGGGGGGGGGGGGGGGGGGGGGGGGGGGGGGGGGGGGGGGGGGGGGGGGGGGGGGGGGGGGGGGGGGGGGGGGGGGGGGGGGGGGGGGGGGGGGGGGGGGGGGGGGGGGGGGGGGGGGGGGGGGGGGGGGGGGGGGGGGGGGGGGGGGGGGGGGGGGGGGGGGGGGGGGGGGGGGGGGGGCDGGGGGGFGFGF=?@EFG>FFFFFFFFGFFFFFFFFFFFFFF>>;>667>FF::6?7??FFFB?<:
@M04999:289:000000000-L3R54:1:1101:28595:8809 1:N:0:426
CCTACGGGGGGCTGCAGTGGGGAATATTGCACAATGGGCGAAAGCCTGATGCAGCGACGCCGCGTGCGGGATGACGGCCTTCGGGTTGTAAACCGCTTTTGATTGGGAGCAAGCGAGAGTGAGTGTACCTTTCGAATAAGCACCGGCTAACTACGTGCCAGCAGCCGCGGTAATACGTAGGGTGCAAGCGTTATCCGGATTTATTGGGCGTAAAGAGCTCGTAGGCGGTTCATCGCGTCTGGTGTGAAAGTCCATCGCTTAACGGTGGATCGGCGCCGGGTACGGGCGGACGGGAGTGCGG
+
CCCCCGGGGGGGGGGGGGGGGGGGGGGGAFGGGGGGGGGGGGGDGFGFGGGGGGGGGGGGGGGGGEFFGCEGGGGFGGGGGGCFGGGEFFGGGGDFGGDFC<FG?FGGGGGGDGGGGG*FBFGGGGGGGGGGGC8FGGGE?9@GGGGGGEFGGGEGGGGGGGGFGGGGGGGEEGGF>CFGGGCGGGCGGGGGGGGGGGE?ECFGECFFFGGG=FCFFFFGEGEF59DGEDGFGGGGGDGDFC?CFG=FF6B=FFFFEEF>DFG3@EFDFFFF0D7>BF)37>FBBF>FF6>((38;?:>>>
@M04999:289:000000000-L3R54:1:1101:13483:8893 1:N:0:426
CCTACGGGGGGCTGCAGTGGGGAATTTTGGACAATGGGGGGAACCCTGATCCAGCCATGCCGCGTGTCTGAAGAAGGCCTTCGGGTTGTAAAGGACTTTTGTTAGGGAAGAAAAGCCGGGTGCTAATACCACCTGGTGCTGACGGTACCTAAAGAATAAGCACCGGCTAACTACGTGCCAGCAGCCGCGGTAATACGTAGGGTGCGAGCGTTAATCGGAATTACTGGGCGTAAAGCGAGCGCAGACGGTTAGATAAGTCAGATGTGAAATCCCCGAGCTCAACTTGGGACGTGCATTTGA
+
CCCCCGGGGGGGGGGGGGGGGGGGGGGGGGGGGGGGGGGGGGGGGGGGGGGGGGGGGGGGGGGGGGGGGGGGGGGGGGGGGGGGGGGGGGGGGGGGGGGGGGGGGFGGGGGGGGGGGGGGGGGGGGGGGGGGGGGFGGGGGGGGGGGGGGGGGGGGGFGGGGGGGDGGGGGGGGGGGGGGGGGGGGEGGGGGGGGGGGGDGGGGGGGGGGGGEGGGFGGGGGGGGGGGGGGGGDGGGGGGGGFDDGFFFFFFG?6BFFFFFFGFF?F?AFDFFF@>BFFFB<?AFA7037>F6:?FFF<A
@M04999:289:000000000-L3R54:1:1101:10592:8917 1:N:0:426
AAAGCCTACGGGCGGCTGCAGTAGGGAATCTTCCACAATGGACGCAAGTCTGATGGAGCAACGCCGCGTGGATGAAGAAGGTCTTCGGATCGTAAAATCCTGTTGTTGAAGAAGAACGGTTGTGAGAGTAACTGCTCATAGCGTGACGGTAATCAACCAGAAAGTCACGGCTAACTACGTGCCAGCAGCCGCGGTAATACGTAGGTGGCAAGCGTTGTCCGGATTTATTGGGCGTAAAGGGAGCGCAGGCGGTCTTTTAAGTCTGAATGTGAAAGCCCTCAGCTTAACTGAGGAAGAGCAT
+
CCCCCGGGGGGGGGGGGGGGGGGGGGGGGGGGGGGGGGGGGGGGGGGGGGGGGGGGGGGGGGGGGGGGGGGGGGGGGGGGGGGGGGGG7FGGGGGGGGGGGGGGGGGFGGGGGGGGGGGGGGGGGGGGGGGGGGGGGGGGGGGGGGGGGGGGGGGGGGGGGGGGGGGGGGGGGGGGGGGGGGGGGGGGGGGGGGGGGGGGGGGGGGGGGGGGGGGGGGGGGGGGGGGGGGFGGGGGGGGGGG>DEGFFEFFFGFDFFFFFFFGFFFFFAF>FFFFFFFFFF>?BFFAADFFFFFFFFF:?.
@M04999:289:000000000-L3R54:1:1101:8602:8926 1:N:0:426
GGCCTACGGGAGGCTGCAGTGGGGAATATTGCACAATGGGCGAAAGCCTGATGCAGCGACGCCGCGTGCGGGATGACGGCCTTCGGGTTGTAAACCGCTTTTGATTGGGAGCAAGCGAGAGTGAGTGTACCTTTCGAATAAGCACCGGCTAACTACGTGCCAGCAGCCGTGGTAATACGTAGGGTGCAAGCGTTATCCGGATTTATTGGGCGTAAAGAGCTCGTAGGCGGTTCGTCTCGTCTGGTGTGCAAGTCCATCGCTTAACGGTGGATCGGCGCCGGGTACGGGCGGACTGGAGTGG
+
@BCCCGGCFGEGGGDGGGGGGGGGFGGGGGE<EEGGGGG@FGGGGGGGDC@EGGGDFFEGFG+8==F@ECEFEFGGGGGGEDEFF?@F:CB<AEB=:FC7+EA+FG<D,BCGGECFG7FEEFF9FC=FEFC,F9>FFECFGFFFFG7*>::3FD;><>BBB;BFG7@FE1<1B;<BFFG<FFGGGEEG+?EGGGEFGD>*;CEF+<@++2@E*:;EACGGGGG7CCDGG3CDEGEG*>FFCF:FFGFB46BFG=*96B);;>GFF3>>0>62:3>D39:(4(4(8(700((-46:?(1:?(
@M04999:289:000000000-L3R54:1:1101:27232:9022 1:N:0:426
CGACCTACGGGGGGCTGCAGTGGGGAATATTGCACAATGGGGGAAACCCTGATGCAGCCATGCCGCGCGTATGAAGAAGGCCTTCGGGTTGTAAAGTACTTTCGGTAATGAGGAAGGTGGTGTATCTAATAGGTGCATCAATTGACGTTAATTACAGAAGAAGCACCGGCTAACTCCGTGCCAGCAGCCGCGGTAATACGGAGGGTGCGAGCGTTAATCGGAATGACTGGGCGTAAAGGGCATGTAGGCGGATAATTAAGTTAGGTGTGAAAGCCCTGGGCTCAACCTAGGAATTGCACTT
+
CCCCCGGGGGGGGGGGGGGGGGGGGGGGGGGGGGGGGGGGGGGGGGGGGGGGGGGGGGGGGGGGGGGGGGGGGGGGGGGGGGGGGGGGGGGGGGGGGGGGGGGGGGGGGGGGGGGGGGGGGGGGGGGGGGGGGGGGGGGGGGGGGGGGGGGGGGGGGGGGGGGGGGGGGGGGGGGGGGGGGGGGGGGGGGGGGGGGGGGGGGGGGGGGGGGGGGGGGGGGGGGGGGGGGGGGGGGGGGGGGGFGFGFFFFFFGBFFFFFFFFGFFFFFFFFFFFFFFFFFFFFFFFFFFFFFFFFFFFFF?
@M04999:289:000000000-L3R54:1:1101:10191:9029 1:N:0:426
TTCCCTACGGGGCTGCAGTGGGGAATATTGCACAATGGGGGGAACCCTGATGCAGCCATGCCGCGTGTATGAAGAAGGCCTTCGGGTTGTAAAGTACTTTCGGTAGTGAGGAAGTTGTGTGTATGAAAAGTGCATGCAATTGACGTTAGCTACAGAAGAAGCACCGGCTAACTCCGTGCCAGCAGCCGCGGTAATACGGAGGGTGCGAGCGTTAATCGGAATGACTGGGCGTAAAGGGCATGTAGGCGGATAATTAAGTTAGGTGTGAAAGCCCCGGGCTCAACCTAGGAATTGCACTTA
+
CCCCCGGGGGGGGGGGGGGGGGGGGGGGGGGGGGGGGGGGGGGGGGGGGGGGGGGGGGGGGGGGGGGGGGGGGGGGGGGGGGGGGGGGGGGGGGGGGGGGGGGGGGGGGGGGGGGGGGGGGGGGGGGGGGGGGGGGGGGGGGGGGGGGGGGGGGGGGGGGGGGGGGGGGGGGGGGGGCGGGGGGGGGGGGGGGGGGGGGGGGGGGGGGGGGGGGGGGGGGGGGGGGGGGGGGGGGGGGDGGGFGFGFFFFFFGFFFFBFFFFDFFFFFFFAFFFFFFBFFFFFFFFFFBFFFFFFFFFFF
@M04999:289:000000000-L3R54:1:1101:12172:9072 1:N:0:426
CCTACGGGCGGCTGCAGTGGGGAATTTTGGACAATGGGGGCAACCCTGATCCAGCCATGCCGCGTGTCTGAAGAAGGCCTTCGGGTTGTAAAGGACTTTTGTTAGGGAAGAAAACCTTGGTGCTTATACCACCGAGTGCTGACGGTACCTAAAGAATAAGCACCGGCTAACTACCTGTCAGCAGCCGCGGTAATACGTAGGGTGCGAGCGTTAATCGGAATTACTCTGCGTAAAGCGAGCGCAGACGGTTAGATAAGTCACATGTGAAATCCCCGAGCTCAACTTGGGACGTGCATTTGA
+
-B@@CBCGEFG7@@CFFFFGGGDGCGGF,FEC<FC,EFGGGEG<FGDA<E@F9<EF8C,CF7CCFGG<F<?FAAFCGFF<F?F7FEG7C,EFEG===FFGFFF<FCG8EF<FFC,+:,8,CB??,CD<?FCBCCCGC7B@,@FC+8++33@,@,FCFG,,,@F:**>*17>B,7,@F,7,6?B,:;*=C*141>E+12?C>E6C*:*=?E*/**3<**7*5A:02+*:9D77//<7C*75CD>/59B3.7))*****9//*/:6FF*/694(8@)0<9>>))45-))(,(,,((-))6-)
@M04999:289:000000000-L3R54:1:1101:24869:9077 1:N:0:426
CCTACGGGAGGCTGCAGTGGGGAATATTGCACGATGGGGGAAACCCTGATGCAGCCATGCCGCGTGTATGAAGAAGGCCTTCGGGTTGTAAAGTACTTTCGGTAATGAGGAAGGTGGTGTATCGAATAGGTGCATCAATTGACGTTAATTACAGAAGAAGCACCGGCTAACTCCGTGCCAGCAGCCGCGGTAATACGGAGGGTGCGAGCGTTAATCGGAATGACTGGGCGTAAAGGGCATGTAGGCGGATAATTAAGTTAGGTGTGAAAGCCCCGGGCTCAACCTGGGAACTGCACTTAA
+
CCCCCGGEGGGGGGGGGGGGGGGGGGGGGGGGGGGGGGGGGGGGGGGGGGGGGGGGGGGGGGGGGGGGGGGGGGGGGGGGGGGGGGGGGGGGGGGGGGGGGGGGGGGGGGGGGGGGGGGGGGGGGGGGGGGGGGGGGGGGGGGGGGGGGGGGGGGGGGGGGGGGGGGGGGGGGGGGGGGGGGGGGGGGGGGGGGGGGGGGGGGGGGEGGGGGGGGGGGGGGGGGGGGGGGGGGGGGGGGGGGFGFGFEFFFBGFFFFFFFFFGFFFFFFFF?FFF@E>>?FFFFFFFB?:??BFFFFFFF
@M04999:289:000000000-L3R54:1:1101:19428:9142 1:N:0:426
CCTACGGGGGGCAGCAGTGGGGAATTTTGGACAATGGGGGGAACCCTGATCCAGCCATGCCGCGTGTCTGAAGAAGGCCTTCGGGTTGTAAAGGACTTTTGTTAGGGAAGAAAAGCCGGGTGCTAATACCACCTGGTGCTGACGGTACCTAAAGAATAAGCACCGGCTAACTACGTGCCAGCAGCCGCGGTAATACGTAGGGTGCGAGCGTTAATCGGAATTACTGGGCGTAAAGCGAGCGCAGACGGTTAGATAAGTCAGATGTGAAATCCCCGAGCTCAACTTGGGACGTGCATTTGA
+
CCCCCGGGGGGGGGGGGGGGGGGGGGGGGGGGGGGGGGGGGGGGGGGGGGGGGGGGGGGGGGGGGGGGGGGGGGGGGGGGGGGGGGGGGGGGGGGGGGGGGGGGGGGGGGGGGGGGGGGGGGGGGGGGGGGGGGGGGGGGGGGGGGGGGGGGGGGGGGGGGGGGGGGGGGGGGGGGGGGGGGGGGGGGGGGGGGGGGGGGGGGGGGGGGGGGGGGGGGGGGGGGGGGGGGGGGGGGGGGGGGFGFGFFFFEFGFFFFFFFFFGFFFFFFFF??FEFFF@7??FFFAFFFBBFBFFFFFFD
@M04999:289:000000000-L3R54:1:1101:8658:9145 1:N:0:426
TACCTACGGGGGGCTGCAGTGGGGAATATTGCACAATGGGGGGAACCCTGATGCAGCCATGCCGCGTGTATGAAGAAGGCCTTCGGGTTGTAAAGTACTTTCGGTAGTGAGGAAGTTGTGTGTATGAAAAGTGCATGCAATTGACGTTAGCTACAGAAGAAGCACCGGCTAACTCCGTGCCAGCAGCCGCGGTAATACGGAGAGTGCGAGCGTTAATCGGAATGACTGGGCGTAAAGGGCATGTAGGCGGATAATTAAGTTAGGTGTGAAAGCCCCGGGCTCAACCTGGGAATTGCACTT
+
CCCCCGGGGGGGGGGGGGGGGGGGGGGGGGGGGGGGGGGGGGGGGGGGGGGGGGGGGGGGGGGGGGGGGGGGGGGGGGGGGGGGGGGGGGGGGGGGGGGGGGGGGGGGGGGGGGGGGGGGGGGGGGGGGGGGGGGGGGGGGGGGGGGGGGGGGGGGGGGGGGGGGGGGGGGGGGGGGGGGGGGGGGGGGGGGGGGGGGGGGGGGGGGGGGGGGGGGGGGGGGGGGGGGGGGGGGGGGGGGGGFGFGFFFFFFGFFFFFFFFFGFFFFFFFFFF>FFFFFFFFFFFFFFFFBFFFFFFFFF
@M04999:289:000000000-L3R54:1:1101:7797:9169 1:N:0:426
GTGCCTACGGGGGGCAGCAGTGGGGAATATTGCACAATGGGGGAAACCCTGATGCAGCCATGCCGCGTGTATGAAGAAGGCCTTCGGGTTGTAAAGTACTTTCGGTAATGAGGAAGGTGGTGTATCGAATAGGTACATCAATTGACGTTAATTACAGAAGAAGCACCGGCTAACTCCGTGCCAGCAGCCGCGGTAATACGGAGGGTGCGAGCGTTAATCGGAATGACTGGGCGTAAAGGGCATGTAGGCGGATAATTAAGTTAGGTGTGAAAGCCCCGGGCTCAACCTGGGAACTGCACTT
+
CCCCCGGGGGGGGGGGGGGGGGGGGGGGGGGGGGGGGGGGGGGGGGGGGGGGGGGGGGGGGGGGGGGGGGGGGGGGGGGGGGGGGGGGGGGGGGGGGGGGGGGGGGGGGGFFGGGGGGGGGGGGGGGGGGGGGGFGGGGGGGGGGGGGGGGGGGGGGGGGGGGGGGGGGGGGGGGGGGGGGGGGGGGGGGGGGGGGGGGGGGGGGGGGGGGDGGGDGGGGGGCFGGGGGGFGGGGGGGGGGGFGFGFFFFFFG>BFFFFFFFGF@FFFFFFFFFF>BFFFFFF<20:?FF?<BFFFFFFF?
@M04999:289:000000000-L3R54:1:1101:9887:9178 1:N:0:426
AACCTACGGGCGGCTGCAGTGGGGAATATTGCACAATGGGGGAAACCCTGATGCAGCCATGCCGCGTGTATGAAGAAGGCCTTCGGGTTGTAAAGTACTTTCGGTAATGAGGAAGGTGGTGTATCTAATAGGTGCATCAATTGACGTTAATTACAGAAGAAGCACCGGCTAACTCCGTGCCAGCAGCCGCGGTAATACGGAGGGTGCGAGCGTTAATCGGAATGACTGGGCGTAAAGGGCATGTAGGCGGATAATTAAGTTAGGTGTGAAAGCCCTGGGCTCAACCTAGGAATTGCACTT
+
CCCCCGGGGGGGGGGGGGGGGGGGGGGGGGGGGGGGGGGGGGGGGGGGGGGGGGGGGGGGGGGGGGGGGGGGGGGGGGGGGGGGGGGGGGGGGGGGGGGGGGGGGGGGGGGGGGGGGGGGGGGGGGGGGGGGGGGGGGGGGGGGGGGGGGGGGGGGGGGGGGGGGGGGGGGGGGGGGGGGGGGGGGGGGGGGGGGGGGGGGGGGGGGGGGGGGGGGGGGGGGGGGGGGGGGGGGGGGGGGFGFGFGFFFFFFGFFFFFFFFFGFFFFFFFFFFFFFF0>?BB?DFFFFFFFF?>DFFFFF
@M04999:289:000000000-L3R54:1:1101:11597:9206 1:N:0:426
ATCCTACGGGTGGCTGCAGTGGGGAATATTGCACAATGGGGGAAACCCTGATGCAGCCATGCCGCGTGTATGAAGAAGGCCTTCGGGTTGTAAAGTACTTTCGGTAATGAGGAAGGTGGTGTATCTAATAGGTGCATCAATTGACGTTAATTACAGAAGAAGCACCGGCTAACTCCGTGCCAGCAGCCGCGGTAATACGGAGGGTGCGAGCGTTAATCGGAATGACTGGGCGTAAAGGGCATGTAGGCGGATAATTAAGTTAGGTGTGAAAGCCCTGGGCTCAACCTAGGAATTGCACTT
+
CCCCCGGGGGGGGGGGGGGGGGGGGGGGGGGGGGGGGGGGGGGGGGGGGGGGGGGGGGGGGGGGGGGGGGGGGGGGGGGGGGGGGGGGGGGGGGGGGGGGGGGGGFGGGGGGGGGGGGGGGGGGGGGGGGGGGGGGGGGGGGGGGGGGGGGGGGGGGGGGGGGGGGGGGGGGGGGGGGGGGGGGGGGGGGGGGGGGGGGGGGGGGGGGGGGGGGGGGGGGGGGGGGGGGGGGGDGGFGGGGGFGFGFFFFFFGFFFFFFFFFGFFFFFFFFF?:@FFFFFBFFFFFFFFF?FF>?<A26?
@M04999:289:000000000-L3R54:1:1101:28825:9223 1:N:0:426
CCCTACGGGGGGATGCATTTCTTCCTCTTGGACAATGGGTGAGAGCCTGATCCAGCCATCCCGCGTGAAGGACGACAGCCCTATGGGTTTTAAACTTCTTTTGTATGGGAATAAACCACATTACGCGTAATGTTCTGAAGGTACCATACGAATAAGCATCGGCTAACTCCGTGCCAGCAGCCGCGGTAATACGGAGGATGCGAGCGTTATCCGGATTTATTGGGTTTAAAGGGTCCGTAGGCGGGTTGATAAGTCAGCGGTGAAAACCTGCAGCTTAACTGTAGAACTGCCGTTGATACTG
+
CCCCCGGGGGGD8BFGGGGGGGFGGGGGGGGGGGGGGGGGGGGGGGGGGGGGGGGGGGGGGGGGGGGGGGGGGGGGGGGGGGCFGGGGGGGGGGGGGGGGGGGGGGGGGGGGGGGGGGGFGGGGGGGGGGGGGGGGFGGGGGGGGGGGGGGGGGGGGGGGGGGGGGGGGGGGGGGGGGGFGGGGGGGGGGGGGGGGGGGGGGGDCEGGGGGGGGGGGGGGGGGFEGCGGGGGGGFGDDGDGGFGFG>BFFFFGFFFFFFFFFGFFFF@?FFB?FFFFFFFFFFFFFBFFFFFFFFFBFFF>
@M04999:289:000000000-L3R54:1:1101:14325:9235 1:N:0:426
GGCCTACGGGGGGCTGCAGTAGGGAATCTTCCACAATGGACGCAAGTCTGATGGAGCAACGCCGCGTGAGTGAAGAAGGTTTTCGGATCGTAAAGCTCTGTTGTTGGTGAAGAAGGATAAGGATAGTAACTGATTCTTATTTGACGGTAATCAACCAGAAAGTCACGGCTAACTACGTGCCAGCAGCCGCGGTAATACGTAGGTGGCAAGCGTTGTCCGGATTTATTGGGCGTAAAGCGAACGCAGGCGGGAGAACAAGTCAGCTGTGAAAGCCCTCGGCTTAACCGGGGAAGTGCAGCTG
+
CCCCCGGGGGGGGGGGGGGGGGGGGGGGGGGGGGGGGGGGGGGGGGGGGGGGGGGGGGGGGGGGGGGGGGGGGGGGGGGGGGGGGGGGGGGGGGGGGGGGGGGGGGGGGGGGGGGGGGGGGGGGGGGGGGGGGGGGGGGGGGGGGGGGGGGGGGGGGGGGGGGGGGGGGGGGGGGGGGGGGGGGGGGGGGGGGGGGGGGGGGGGGGGGGGGGGGGGGGGGGGGGGGGGGGGGGGGGFGGGGGFGFGFFFEFFGFFFFFFFFFGFFFFFAFFFFFFFFFFFFBFAAFFFFFBFFFFFFFFFB
@M04999:289:000000000-L3R54:1:1101:19331:9253 1:N:0:426
GCCTACGGGAGGCTGCAGTGGGGAATATTGCACAATGGGGGGAACCCTGATGCAGCCATGCCGCGTGTATGAAGAAGGCCTTCGGGTTGTAAAGTACTTTCGGTAATGAGGAAGGTGGTGTATCGAATAGGTGCATCAATTGACGTTAATTACAGAAGAAGCACCGGCTAACTCCGTGCCAGCAGCCGCGGTAATACGGAGGGTGCGAGCGTTAATCGGAATGACTGGGCGTAAAGGGCATGTAGGCGGATAATTAAGTTAGGTGTGTAAGCCCCGGGCTCAACCTGGGAACTGCACTTA
+
CCCCCGGGGGGGGGGGGGGGGGGGGGGGGGGGGGGGGGGGGGGGGGGGGGGGGGGGGGGGGGGGGGGGGGGGGGGGGGGGGGGGGGGGGGGGGGGGGGGGGGGGGGGGGGGGGGGGGGGGGGGGGGGGGGGGGGGGGGGGGGGGGGGGGGGGGGGGGGGGGGGGGGGGGGGGGGGGGGGGGGGGGGGGGGGGGGGGGGGGGGGGGGG5EGGGGGGGGGGGGGGGGGGGGGGGGGGGGGGGGGFGFGFFFFFFGFFFFFFFFFCF@FFFFFFFF@:>EFDFFFFFF?B?FFFFFFFFFBFF
@M04999:289:000000000-L3R54:1:1101:6907:9258 1:N:0:426
GCCTACGGGTGGCAGCAGTGGGGAATATTGCACAATGGGGGGAACCCTGATGCAGCCATGCCGCGTGTATGAAGAAGGCCTTCGGGTTGTAAAGTACTTTCGGTAATGAGGAAGGTGGTGTATCGAATAGGTGCATCAATTGACGTTAATTACAGAAGAAGCACCGGCTAACTCCGTGCCAGCAGCCGCGGTAATACGGAGGGTGCGAGCGTTAATCGGAATGACTGGGCGTAAAGGGCAGGTAGGCGGATAATTAAGTTAGGTGTGAAAGCCCCGGGCTCAACCTGGGAACTGCACTTA
+
CCCCCGGGGFGGGGGGGGGGGGGGGGGGGGGGGGGGGGGGGGGGGGGGGGGGGGGGGGGGGGGGGGGGGGGGGGGGGGGGGGGGGGGGGGGGGGGGGGGGGGGCFEGGGGGGGGG<FCFFFF9;*DFGGGE>DC:FGFGGGGGGGGGGG9CEGGGGGGGGGGGGGGGGGGGGGGGGGGGGGGGGGGGGGGGGGGGGGGG>EGGGGGEEGGGEGGGGGGGGGFFGGGGGGGGDGGGGFGGG3>;FFF=BBD>DFF6@?FFF7@7FFFFFFFAFFFFFFFFFFFFFBFFFFFB??FFFFFFD
@M04999:289:000000000-L3R54:1:1101:3490:9275 1:N:0:426
GCCTACGGGAGGCTGCAGTGGGGAATTTTGGACAATGGGGGGAACCCTGATCCAGCCATGCCGCGTGTCTGAAGAAGGCCTTCGGGTTGTAAAGGACTTTTGTTAGGGAAGAAAAGCTTGGTGCTAATACCACCGAGTGCTGACGGTACCTAAAGAATAAGCACCGGCTAACTACGTGCCAGCAGCCGCGGTAATACGTAGGGTGCGAGCGTTAATCGGAATTACTGGTCGTAAAGCGAGCGCAGACGGTTAGATAAGTCAGATGTGAAATCCCCGAGCTCAACTTGGGACGTGCATTCG
+
CC@CCGGGD;6FCGEGDGGD8@FCGGFGGGGCGAEGFGGEGCCCGDGGDGDGFGD=FEFDDFGGG@@FFGGFFFGGGGG@FGGGF:FGGGGGF99B><CGAFFGCGGGFGEC:FGCEFGEEFG@FGFFFFGFCG@FGGGGGGCFGCFGG:CCFGGGGCCFGGGFG7CFGGFCGFF>>85@C+/;;EF?EGDECEF:C8<?5AEGGEEDGDGEGDFF<E7*:F6CGGFF?7DD57C7F57DGDE<B)7757>74BFFFFF*9BFF4BF?AFFA07>@D>B1:>??-4<02129B1<14:))
@M04999:289:000000000-L3R54:1:1101:10318:9319 1:N:0:426
ATCCTACGGGGGGCTGCAGTAGGGAATCTTCCACAATGGACGCAAGTCTGATGGAGCAACGCCGCGTGAGTGAAGAAGGTTTTCGGATCGTAAAGCTCTGTTGTTGGTGAAGAAGGATAGGGGTAGTAACTGATTCTTATTTGACGGTAATCAACCAGAAAGTCACGGCTAACTACGTGCCAGCAGCCGCGGTAATACGTAGGTGGCAAGCGTTGTCCGGATTTATTGGGCGTAAAGCGAACGCAGGCGGGAGAACAAGTCAGCTGTGAAAGCCCTCGGCTTAACCGGGGAAGTGCAGCTG
+
CCCCCGGGGGGGGGGGGGGGGGGGGGGGGGGGGGGGGGGGGGGGGGGGGGGGGGGGGGGGGGGGGGGGGGGGGGGGGGGGGGGGGGGGGGGGGGGGGGGGGGGGGGGGGGGGGGGGGGGGGGGGGGGGGGGGGGGGGGGGGGGGGGGGGGGGGGGGGGGGGGGGGGGGGGGGGGGGGGGGGGGGGGGGGGGGGGGGGGGGGGGGGGGGGGGGGGGGGGGGGGGGGGGGGGGGGGGGGGGGGGFGFGFFFFFFGFFFFFFFFFGFFFFFFFFFFFFFFFFFFFFFFFFFFFFFFFFFFFFFF
@M04999:289:000000000-L3R54:1:1101:13932:9365 1:N:0:426
CCTACGGGTGGCTGCAGTAGGGAATCTTCCACAATGGACGCAAGTCTGATGGAGCAACGCCGCGTGAGTGAAGAAGGTTTTCGGATCGTAAAGCTCTGTTGTTGGTGAAGAAGGATAGGGGTAGTAACTGATTCTTATTTGACGGTAATCAACCAGAAAGTCACGGCTAACTACGTGCCAGCAGCCGCGGTAATACGTAGGTGGCAAGCGTTGTCCGGATTTATTGGGCGTAAAGCGAACGCAGGCGGGAGAACAAGTCAGCTGTGAAAGCCCTCGGCTTAACCGGGGAAGTGCAGCTGA
+
CCCCCGGGGGGGGGGGGGGGGGGGGGGGGGGGGGGGGGGGGGGGGGGGGGGGGGGGGGGGGGGGGGGGGGGGGGGGGGGGGGGGGGGGGGGGGGGGGGGGGGGGGGGGGGGGGGGGGGGGGGGGGGGGGGGGGGGGGGGGGGGGGGGGGGGGGGGGGGGGGGGGGGGGGGGGGGGGGGGGGGGGGGGGGGGGGGGGGGGGGGGGGGGGGGGGGGGGGGGGGGGGGGGGGGGGGGGGGGGGGGFGFGFFFFFFGFFFFFFFFFGFFFFBBFFBFFFFFFFFFBFFF9>F>?FFFFFFF<BF
@M04999:289:000000000-L3R54:1:1101:22062:9385 1:N:0:426
CAGTGCCTACGGGTGGCTGCAGTGAGGAATATTGGACAATGGGTGAGAGCCTGATCCAGCCATCCCGCGTGAAGGACGACAGCCCTATGGGTTTTAAACTTCTTTTGTATGGGAATAAACCACATTACGCGTAATGTTCTGAAGGTACCATACGAATAAGCATCGGCTAACCCCGTGCCAGCAGCCGCGGTAATACGGAGGATGCGAGCGTTATCCGGATTTATTGGGTTTAAAGGGTCCGTAGGCGGGTTGATAAGTCAGCGGTGAAAACCTGCAGCTTAACTGTAGAACTGCCGTTGAT
+
CCCCCGCFFGGGGFCEGGGGGG@FFEC@FDFEFGGGFGGGCFFCCDFFFFGGGFFGGFGGGGGGFGGGGGGCGFGGGG@FFEGGDGGGGGFFGGGFGCFEGGGGGCFGFGGDEGFGGGGG<FGC<FEFDCCCFGGCFEGFGFF9<F?FGGGGGGGGGGF<FEDGGDGFBFGFFCFFE@FCEFFEFFCECEEC@EG;:::8EGGCCBE8CGCGDGGFE=C:*3@FG?=F:D*62:?FGGCCD<F55F:BB>7B<FFFFFF49;D:75@F<?<1:F5??BF>>AB9A:<<5ADD2<:9:<:?4
@M04999:289:000000000-L3R54:1:1101:11458:9435 1:N:0:426
TAGGCCTACGGGAGGCAGCAGTGGGGAATATTGCACAATGGGGGAAACCCTGATGCAGCCATGCCGCGTGTATGAAGAAGGCCTTCGGGTTGTAAAGTACTTTCGGTGGTGAGGAAGTTGTGTGTATGAAAAGTGCATATAATTGACGTTAGCCACAGAAGAAGCACCGGCTAACTCCGTGCCAGCAGCCGCGGTAATACGGAGGGTGCGAGCGTTAATCGGAATGACTGGGCGTAAAGGGCATGTAGGCGGATAATTAAGTTAGGTGTGAAAGCCCTGGGCTCAACCTAGGAATTGCACT
+
CCCCCGGGGGGGGGGGGGGGGGGGGGGGGGGGGGGGGGGGCFGGGGGGGGGGGGGGGGGGGGGGGGGGGGGFFEGGGGGGGGGGGGGGGGGGGGGGGGGGGGGGGGGGGGGGGGEGGGGGGGGGGGGGGGGGGGFGGGGGGGGGGFGGGGGGGGGGGGGGGGGGGGGGGGGGGGGGGGGGGGGGGGG7FFGGGGGGGGGGGGCGGGGGGGGDGGGGGGGGGGGGGGFFGFGFGGGDG57DDGFGFGFFFFEFGDEFFFFFFFGF=4@6<>A99BFFFFF6<?BFDFF??:<0:A??DBB?9
@M04999:289:000000000-L3R54:1:1101:24454:9437 1:N:0:426
TCCTACGGGCGGCTGCAGTAGGGAATCTTCCACAATGGACGCAAGTCTGATGGAGCAACGCCGCGTGAGTGAAGAAGGTTTTCGGATCGTAAAGCTCTGTTGTTGGTGAAGAAGGATAGGGGTAGTAACTGATTCTTATTTGACGGTAATCAACCAGAAAGTCACGGCTAACTACGTGCCAGCAGCCGCGGTAATACGTAGGTGGCAAGCGTTGTCCGGATTTATTGGGCGTAAAGCGAACGCAGGCGGGAGAACAAGTCAGCTGTGAAAGCCCTCGGCTTAACCGGGGAAGTGCAGCTG
+
CCCCCGGGGDGGGGGGGGGGGGGGGGGGGGGGGGGGGGGGGGGGGGGGGGGGGGGGGGGGGGGGGGGGGGGGGGGGGGGGGGGGGGGGGGGGGGGGGGGGGGGGGGGGGGGGGGGGGGGGGGGGGGGGGGGGGGGGGGGGGGGGGGGGGGGGGGGGGGGGGGGGGGGGGGGGGGGGGGGGGGGGGGGGGGGGGGGGGGGGGGGGGGGGGGGGGGGGGGGGGGGGGGGGGGGGGGGGGGGDGGFGFGFFFFFFGFFFFFFFFFGFFFFFFFBF?FFFFFFFFFFFFFB>B>:28BFFDFFF
@M04999:289:000000000-L3R54:1:1101:13716:9479 1:N:0:426
CTTCCCTACGGGGGGCAGCAGTGGGGAATTTTGGACAATGGGGGCAACCCTGATCCAGCCATGCCGCGTGTCTGAAGAAGGCCTTCGGGTTGTAAAGGACTTTTGTTAGGGAAGAAAAGCTTGGTGCTAATACCACCGAGTGCTGACGGTACCTAAAGAATAAGCACCGGCTAACTACGTGCCAGCAGCCGCGGTAATACGTAGGGTGCGAGCGTTAATCGGAATTACTGGGCGTAAAGCGAGCGCAGACGGTTAGATAAGTCAGATGTGAAATCCCCGAGCCCAACTTGGGCAGTGCATT
+
CCCCCGGGGGGGGGGGGGGGGGGGGGGGGGGGGGGGGGGGGGGGGGGGGGGGGDGGGGFFGGGGGGGGGGGGGGGGGFFGGGFGGGGGGGGGGGGGGGGGGGGGGGGGGGGGGGGGGGGGGGGGGGGGGGGGGGGGGGGGGGGGGGGGGGGGGGGGGGGGGGGGGCGFGGGGGGGGGGGGDFGFGGGGGFED88/C;CGGGGGGGGGGGGGD58:EGDGGGGGGGGGDGFD45<EGGG7DDGFGFGFFEFFF98)8FFFFFFGB?FFFFFA4<F@FF::>B0(44::?9642(((.4<BFF
@M04999:289:000000000-L3R54:1:1101:3993:9507 1:N:0:426
TCCTACGGGCGGCTGCAGTGGGGAATTTTGGACAATGGGGGCAACCCTGATCCAGCCATGCCGCGTGTCTGAAGAAGGCCTTCGGGTTGTAAAGGACTTTTGTTAGGGAAGAAAAGCTTGGTGCTAATACCACCGAGTGCTGACGGTACCTAAAGAATAAGCACCGGCTAACTACGTGCCAGCAGCCGCGGTAATACGTAGGGTGCGAGCGTTAATCGGAATTACTGGGCGTAAAGCGAGCGCAGACGGTTAGATAAGTCAGATGTGAAATCCCCGAGCTCAACTTGGGACGTGCATTTG
+
CCCCCGGGGGGGGGGGGGGGGGGGGGGGGGGGGGGGGGGGGGGGGGGGGGGGGGGGGGGGGGGGGGGGGGGGGGGGGGGGGGGGGGGGGGGGGGGGGGGGGGGGGGGGGGGGGGGGGGGGGGGGGGGGGGGGGGGGGGGGGGGGGGGGGGGGGGGGGGGGGGGGGGGGGGGGGGGGGGGGGGGGGGGGGGGGGGGGGGGGGGGGGGGGGGGGGGGGGFGGGGGGGGGGFGGGGGGGGGGGGGFGFDFFFFFFGFFFFFFFFFGFFFFFFFFF?FFFFFFFDFFF2>AFFFFFBFFFFFFF
@M04999:289:000000000-L3R54:1:1101:5951:9514 1:N:0:426
CCCACCTACGGGAGGCTGCAGTGGGGAATATTGCACAATGGGCGAAAGCCTGATGCAGCGACGCCGCGTGCGGGATGACGGCCTTCGGGTTGTAAACCGCTTTTGATTGGGAGCAAGCGAGAGTGAGTGTACCTTTCGAATAAGCACCGGCTAACTACGTGCCAGCAGCCGCGGTAATACGTAGGGTGCAAGCGTTATCCGGATTTATTGGGCGTAAAGAGCTCGTAGGCGGTTCGTCGCGTCTGGTGTGAAAGTCCATCGCTTAACGGTGGATCGGCGCCGGGTACGGGCGGACTGGAGT
+
CCCCCGGGGGGGGGGGGGGGGGGGGGGGGGGGGGGGGGGGGGGGGGGGGGGGGGGGGGGGGGGGGGGGGGGGGGGGGGGGGGGGGGGGGGGGGGGGGGGGGGGGGGGGGGGGGGGGGGGGGGGGGGGGGGGGGGGGGGGGGGGGGGGGGGGGGGGGGGGGGGGGGGGGGGGGGGGGGGGGGGGGGGGGGGGGGGGGGGGGGGDECGGGGGGGGGGGGGGGGGGDGGGGGGGGGGGGGGGGGGFGFGFFFDFFGFFFFFFFFFGFFFFFFFBFFFFFFFFFFFFFFFFFFB9;>B>BF61?.
@M04999:289:000000000-L3R54:1:1101:8954:9533 1:N:0:426
CCCTACGGGGGGCAGCAGTGGGGAATATTGCACAATGGGGGGAACCCTGATGCAGCCATGCCGCGTGTATGAAGAAGGCCTTCGGGTTGTAAAGTACTCTCGGTAATGAGGAAGGTGGTGTATCGAATAGGTGCATCAATTGACGTTAATTACAGAAGAAGCACCGGCTAACTCCGTGCCAGTAGCCGCGGTAATACGGAGGGTGCGAGCGTTAATCGGAATGACTGGGCGTAAAGGGCATGTAGGCGGATAATTAAGTTAGGTGTGAAAGCCCCGGGCTCAACCTGGGAGCTGCACTTA
+
CCCCCGGGGGGGGGGGGGGGGGGGGGGGGGGGGGGGGGGGGGGGGGEFFGGGGGGGGGGGGGGGGGGGGGGGGGGGGGGGFGGGGGGGGGGGGGGGGGGGGGGGGGGGGGGGGGGGGGGGGFFGGGGGGGGGGGGGGGGGGGGGGGGGGGGGGGGGGGGGGGGGGGGGGGGGGGGGGGDGFGGGGGGGGGGGGGGGGG5CECGGGGGDGGGGGGFGGGGGEGGFGGGGGGGGGGGGGGGGCFFGFCFEFDFFGFFFFFFFFF:BFFFFA49?FFFFFFFFF<2:BFFF:<FF03,(544<
@M04999:289:000000000-L3R54:1:1101:22580:9539 1:N:0:426
CCTACGGGTGGCTGCAGTGGGGAATATTGCACAATGGGGGAAACCCTGATGCAGCCATGCCGCGTGTATGAAGAAGGCCTTCGGGTTGTAAAGTACTTTCGGTAATGAGGAAGGTGATGTATCTAATAGGTGCATCAATTGACGTTAATTACAGAAGAAGCACCGGCTAACTCCGTGCCAGCAGCCGCGGTAATACGGAGGGTGCGAGCGTTAATCGGAATGACTGGGCGTAAAGGGCATGTAGGCGGATAATTAAGTTAGGTGTGAAAGCCCTGGGCTCAACCTAGGAATTGCACTTAA
+
CCCCCGGGGGGCEGGGGGGGGGGGGGGGGGGGGGGGGGGGGGGGGGGGGGGGGGGGGGGGGGGGGGGGGGGGGGGGGGGGGGGGGGGGGFGGGGGGGGGGGGGGGGGGGGGGGGGGGGGGGGGGFGGGGGGGGGGGGGGGGGGGGGGGGGGGGGGGGGGGGGGGGGGGGGGGGGGGGGGGGGGGGGGGGGGGGGGGGGDGGGGGGGDGEGGGGGGGGGEGGGGGGGGCGGGGGGGGGGGGGGFFFGFFB>EFGFFFFF@BF@GFFEFFFFFFFFFFFFFFFFFFFF???FFFFAFFFBF<
@M04999:289:000000000-L3R54:1:1101:25956:9553 1:N:0:426
ACCTCCTACGGGCGGCTGCAGTGGGGAATATTGCACAATGGGGGAAACCCTGATGCAGCCATGCCGCGTGTATGAAGAAGGCCTTCGGGTTGTAAAGTACTTTCGGTGGTGAGGAAGTTGTATGTATGAAAAGTGCATATAATTGACGTTAGCCACAGAAGAAGCACCGGCTAACTCCGTGCCAGCAGCCGCGGTAATACGGAGGGTGCGAGCGTTAATCGGAATGACTGGGCGTAAAGGGCATGTAGGCGGATGATTAAGTTAGGTGTGAAAGCCCCGGGCTCAACCTGGGAATAGCACT
+
CCCCCGGGGDGGGGGGGGGGGGGGGGGGGGGGGGGGGGGGGGGGGGGGGGGGGGGGGGGGGGGGGGGGGGGGGGGGGGGGGGGGGGGGGGGGGGGGGGGGGGGGGGGGGGGGGGGGGGGGGGGGGGGGGGGGGGGGGGGGGGGGGGGGGGGGGGGGGGGGGGGGGGGGGGGGGGGGGGGGGGGGGGGGGGGGGGGGGGGGGGGGGGGGGGGGGGGGGGGGGGGGGGGGGGGGGGGGGGGGGGFGFGFFFFF@DFFFFFFFFFGFFFFFFFFFFFFFF?>>FFFFFFFFFFF?BBFFAAAF7
@M04999:289:000000000-L3R54:1:1101:12804:9562 1:N:0:426
CGTCCTACGGGGGGCTGCAGTGGGGAATATTGCACAATGGGGGAAACCCTGATGCAGCCATGCCGCGTGTATGAAGAAGGCCTTCGGGTTGTAAAGTACTTTCGGTGGTGAGGAAGTTGTGTGTATGAAAAGTGCATATAATTGACGTTAGCCACAGAAGAAGCACCGGCTAACTCCGTGCCAGCAGCCGCGGTAATACGGAGGGTGCGAGCGTTAATCGGAATGGCTGGGCGTAAAGGGCATGTAGGCGGATGATTAAGTTAGGTGTGAAAGCCCCGGGCTCAACCTGGGAATAGCATTT
+
CCCCCGGGGGGGGGGGGGGGGGGGGGGGGGGGGGGGGGGGGGGGGGGGGGGGGGGGGGGGGGGGGGGGGGGGGGGGGGGGGGGGGGGGGGGGGGGGGGGGGGGGGGGGGGGGGCGGGGGGGGGGGGGGGGGGGGGGGGGGGGGGGGGGGGGGGGGGGGGGGGGGGGGGGGGGGGGGGGGGGGGGGGGGGGGGGGGGGGGGGGGGGGGGGGGGGGGGGGGGGGGGGGGGGGGGGGGGGGGGGGFGFGFFFFFBDFFFFFFFFFGFFFFFFFFFFFFFFFFFFFFFFFFFFFFFFB2AABFFF
@M04999:289:000000000-L3R54:1:1101:4068:9562 1:N:0:426
CCTACGGGCGGCTGCAGTAGGGAATCTTCCACAATGGACGTAAGTCTGATGGAGCAACGCCGCGTGAGTGAAGAAGGTTTTCGGATCGTAAAGCTCTGTTGTTGGTGAAGAAGGATAAGGATAGTAACTGATTCTTATTTGACGGTAATCAACCAGAAAGTCACGGCTAACTACGTGCCAGCAGCCGCGGTAATACGTAGGTGGCAAGCGTTGTCCGGATTTATTGGGCGTAAAGCGAACGCAGGCGGGAGAACAAGTCAGCTGTGAAAGCCCTCGGCTTAACCGGGGAAGTGCAGCTGA
+
CCCCCGGDDCFEGGGCF@F6CFEFCFGFGGCGFCFCGCFGGGFFGFEGGGFC@FGGG<@CBCFGF=BCEEEAF,CEFCFDFD@@4+@FGFD=FFCF<F?FGGFEE:DFEFGFGGCFG,?BEEFGGGE9DF,FFGDF9EGGFGGGGGGGGGGGFFEG7FF,@FA=>FEEFCFFFB>FBFC;BFF:C:8CEGGE8C@;B9BC*?:86CGGGG=CGECC8E=/A?FG7EGFF/11CDGG)><573<9B5DD557547?@>/7=66>?=FF64F:<(87)>?)2024292;;13:??>4921()
@M04999:289:000000000-L3R54:1:1101:24580:9570 1:N:0:426
CAGCCTACGGGGGGCAGCAGTGAGGAATATTGGACAATGGGTGAGAGCCTGATCCAGCCATCCCGCGTGAAGGACGACAGCCCTATGGGTTTTAAACTTCTTTTGTATGGGAATAAACCACATTACGCGTAATGTTCTGAAGGTACCATACGAATAAGCATCGGCTAACTCCGTGCCAGCAGCCGCGGTAATACGGAGGATGCGAGCGTTATCCGGATTTATTGGGTTTAAAGGGTCCGTAGGCGGGTTGATAAGTCAGCGGTGAAAACCTGCAGCTTAACTGTAGAACTGCCGTTGATAC
+
CCCCCGFGGGGGGGGGGGFGFGGGGGGGGGGGGGGGGGGGGFG?EEFGGGGGFGGGGGGGGGGGCFFGGDGGGGGGGGCFGGGGGGGGGGGGGCFGGGGGGGGFFFFFGGFGGGGGGGGGGGGGFFGGGGGGGGFGGGGGGGGGGGGGGGGFGGGFEBFGFGEDGGG:CFGGDGGGGFGGCFF;?CGGEG5C+:CEE5CCFGCE>EGGGGCGGGGG5EEFGGGGGFDGGGCFFG5DCD<F47<DDDEBEFFFCF?F?FFFE3<5F7=9<B0:BFFF?<FFAFADFDF9AFFB8>:?:(6))
@M04999:289:000000000-L3R54:1:1101:13196:9571 1:N:0:426
GTCCTACGGGGGGCTGCAGTGGGGAATATTGCACAATGGGGGAAACCCTGATGCAGCCATGCCGCGTGTATGAAGAAGGCCTTCGGGTTGTAAAGTACTTTCGGTAATGAGGAAGGTGGTGTATCTAATAGGTGCATCAATTGACGTTAATTACAGAAGAAGCACCGGCTAACTCCGTGCCAGCAGCCGCGGTAATACGGAGGGTGCGAGCGTTAATCGGAATGACTGGGCGTAAAGGGCATGTAGGCGGATAATTAAGTTAGGTGTGAAAGCCCTGGGCTCAACCTAGGAATTGCACTT
+
CCCCCGGGGGGGGGGGGGGGGGGGGGGGGGGGGGGGGGGGGGGGGGGGGGGGGGGGGGGGGGGGGGGGGGGGGGGGGGGGGGGGGGGGGGGGGGGGGGGGGGGGGGGGGGGGGGGGGGGGGGGGGGGGGGGGGGGGGGGGGGGGGGGGGGGGGGGGGGGGGGGGGGGGGGGGGGGGGGGGGGGGGGGGGGGGGGGGGGGGGGGGGGGGGGGGGGGGGGGGGDGGGGGGGGGGGGGGGGGDGGFGFGFFFFFFGBFFF?FFFFGFFFFFFF>AB>F?FFFFFFFFFFFFFFFBDDFFABF>
@M04999:289:000000000-L3R54:1:1101:7063:9586 1:N:0:426
ATTCCTACGGGGGGCAGCAGTGGGGAATATTGCACAATGGGGGGAACCCTGATGCAGCCATGCCGCGTGTATGAAGAAGGCCTTCGGGTTGTAAAGTACTTTCGGTAATGAGGAAGGTGGTGTATCGAATAGGTGCATCAATTGACGTTAATTACAGAAGAAGCACCGGCTAACTCCGTGCCAGCAGCCGCGGTAATACGGAGGGTGCGAGCGTTAATCGGAATGACTGGGCGTAAAGGGCATGTAGGCGGATAATTAAGTTAGGTGTGAAAGCCCCGGGCTCAACCTGGGAACTGCACTT
+
CCCCCGGGGGGGGGGGGGGGGGGGGGGGGGGGGGGGGGGGGGGGGGGGGGGGGGGGGGGGGGGGGGGGGGGGGGGGGGGGGGGGGGGGGGGGGGGGGGGGGGGGGGGGGGGGGGGGGGGGGGGGGGGGGGGGGGGGGGGGGGGGGGGGGGGGGGGGGGGGGGGGGGGGGGGGGGGGGGGGGGGGGGGGGGGGGGGGGGGGGGGGGGGDGGGGGGGGGGGGDGGGGGGGGGGGGGGGGGGGGGFGFGFFFFFFGDFFFFFFFFFF@F@??FFFFFFFFFFFFB?FFB<?B?BFFFFF?ABF?
@M04999:289:000000000-L3R54:1:1101:7953:9598 1:N:0:426
GGCCTACGGGCGGCAGCAGTGGGGAATATTGCACAATGGGGGAAACCCTGATGCAGCCATGCCGCGTGTATGAAGAAGGCCTTCGGGTTGTAAAGTACTTTCGGTAATGAGGAAGGTGGTGTATCTAATAGGTGCACCAATTGACGTTAATTACAGAAGAAGCACCGGCTAACTCCGTGCCAGCAGCCGCGGTAATACGGAGGGTGCGAGCGTTAATCGGAATGACTGGGCGTAAAGGGCATGTAGGCGGATAATTAAGTTAGGTGTGAAAGCCCTGGGCTCAACCTAGGAATTGCACTT
+
CCCCCGGGGGGGGGGGGGGGGGGGGGGGGGGGGGGGGGGGGGGGGGGGGGGGGGGGGGGGGGGGGGGGGGGGGGGGGGGGGGGGGGGGGGGGGGGGGGGGGGGGGGGGGGGGGGGGGGGGGGGGGGGGGGGFGGGGGGGGGGGGGGGGGGGGGGGGGGGGGGGGGGGGGGGGGGGGGGGGGGGGGGGGGGGGGGGGGGGGGGGGGGGGGGGGGGGGGGGGGGGGGGGGGGGGGGGGGGGGGGFGFGFFFFFFGFFFFFFFFFG@FFFFFFFFFFFFFFF?F??>?FFFF?FFFFBFFFFF
@M04999:289:000000000-L3R54:1:1101:23575:9609 1:N:0:426
CATTTCCTACGGGGGGCTGCAGTAGGGAATCTTCCACAATGGACGCAAGTCTGATGGAGCAACGCCGCGTGAGTGAAGAAGGTTTTCGGATCGTAAAGCTCTGTTGTTGGTGAAGAAGGATAGGGGTAGTAACTGATTCTTATTTGACGGTAATCAACCAGAAAGTCACGGCTAACTACGTGCCAGCAGCCGCGGTAATACGTAGGTGGCAAGCGTTGTCCGGATTTATTGGGCGTAAAGCGAACGCAGGCGGGAGAACAAGTCAGCTGTGAAAGCCCTCGGCTTAACCGGGGAAGTGC
+
CCCCCGGGGGGGGGGGGGGGGGGGGGGGGGGGGGGGGGGGGGGGGGGGGGGGGGGGGGGGGGGGGGGGGGGGGGGGGGGGGGGGGGGGGGGGGGGGGGGGGGGGGGGGGGGGGGGGGGGGGGGGGGGGGGGGGGGGGGGGGGGGGGGGGGGGGGGGGGGGGGGGGGGGGGGGGGGGGGGGGGGGGGGGGGGGGGGGGGGGGGGGGGGGGGGGGGGGGGGGGGGCGGGGGGGGGGGGGGGGGGFGFGFFFFFFGFFFFFFFFFGFFFFFFFFFFFFFFFFFFFFFFF<AFB>FFFFFFF<
@M04999:289:000000000-L3R54:1:1101:18407:9639 1:N:0:426
ATACCTACGGGGGGCTGCAGTGAGGAATATTGGACAATGGGTGAGAGCCTGATCCAGCCATCCCGCGTGAAGGACGACAGCCCTATGGGCTTTAAACTTCTTTTGTATGGGAATAAACCACATTACGCGTAATGTTCTGAAGGTACCATACGAATAAGCATCGGCTAACTCCGTGCCAGCAGCCGCGGTAATACGGAGGATGCGAGCGTTATCCGGATTTATTGGGTTTAAAGGGTCCGTAGGCGGGTTGATAAGTCAGCGGTGAAAACCTGCAGCTTAACTGTAGAACTGCCGTTGATAC
+
CCCCCGGGGGGGGGGGGGGGGGGGGGGGGGGGGGGGGGGGGGGGGGGGGGGGGGGGGGGGGGGGGGGGGGGGGGGGGGGGGGGGGGGGGGGGGGGGGGGGGGGGGGGGGGGGGGGGGGGGGGGGGGGGDGGGGGGGGGGGGGGGGGGGGGGGGGGGGGGGGGGGGGGGGGGGGGGGGGGGGGGGGGGGGGGGGGGGGGGGGGGGGGGGGGGGGGGGGG7FGGGGGGGGDGGGGGGGFGGFGGEGFGFFFFFFGFFFFFFFFFGFFFFFFFFFFFFFFFFFFFFFFF>AFFFF?FFBF?BF6
@M04999:289:000000000-L3R54:1:1101:16873:9641 1:N:0:426
TCCTACGGGTGGCTGCAGTGGGGAATATTGCACAATGGGGGAAACCCTGATGCAGCCATGCCGCGTGTATGAAGAAGGCCTTCGGGTTGTAAAGTACTTTCGGTAATGAGGAAGGTGGTGTATCTAATAGGTGCATCAATTGACGTTAATTACAGAAGAAGCACCGGCTAACTCCGTGCCAGCAGCCGCGGTAATACGGAGGGTGCGAGCGTTAATCGGAATGACTGGGCGTAAAGGGCATGTAGGCGGATAATTAAGTTAGGTGTGAAAGCCCTGGGCTCAACCTAGGAATTGCACTTA
+
CCCCCGGGGGGGGGEGGGGGGGGGGGGGGGGGGGGGGGGGGGGGGGGGGGGGGGGGGGGGGGGGGGGGGGGGGGGGGGGGGGGGGGGGGGGGGGGGGGGGGGGGGGGGGGGGGGGGGGGGGGGGGGGGGGGGGGGGGGGGGGGGGGGGGGGGGGGGGGGGGGGGGGGGGGGGGGGGGGGGGGGGGGGGGGGGGGGGGGGGGGGGGGGGGGGGGGGGGGGGGGGGGGGGGGDGGGGGGGGGGGFGFGFFFFFFFFFFFFFFFF:FFFFFAFFF?FFFFBFF6>DFB?F>:?AFFFFFFF><
@M04999:289:000000000-L3R54:1:1101:15664:9647 1:N:0:426
GCCTACGGGTGGCTGCAGTGAGGAATATTGGACAATGGGTGAGAGCCTGATCCAGCCATCCCGCGTGAAGGACGACAGCCCTATGGGTTTTAAACTTCTTTTGTATGGGAATAAACCACATTACGCGTAATGTTCTGAAGGTACCATACGAATAAGCATCGGCTAACTCCGTGCCAGCAGCCGCGGTAATACGGAGGATGCGAGCGTTATCCGGATTTATTGGGTTTAAAGGGTCCGTAGGCGGGTTGATAAGTCAGCGGTGAAAACCTGCAGCTTAACTGTAGAACTGCCGTTGATACTG
+
CCCCCGGGGGGGGGGGGGGGGGGGGGGGGGGGGGGGGGGGGGGGGGGGGGGGGGGGGGGGGGGGGGGGGGGGGGGGGGGGGGFFGGGGGGGGGGGGGGGGGGGGGGGGGGGGGGGGGGGGGGGGGGGGGGGGGGGGGGGGGGGGGGGGGGGGGGGGGGGGGGGGGGGGGGGGFGGGGGGGGGGGGDGGGGGGGCGGDGGGGGGGGGGGDGGGGGGGGGGGGGGGGGGGGGGGGGGGD<4CDGBGFGFFFFFFFFFFFFFFFFGFFFFFFF:0:FFFFAFAFABA6<A>?FFBFFBB92<>)
@M04999:289:000000000-L3R54:1:1101:25003:9658 1:N:0:426
CACCTACGGGGGGCTGCAGTAGGGAATCTTCCACAATGGACGCAAGTCTGATGGAGCAACGCCGCGTGAGTGAAGAAGGTTTTCGGATCGTAAAGCTCTGTTGTTGGTGAAGAAGGATAAGGATAGTAACTGATTCTTATTTGACGGTAATCAACCAGAAAGTCACGGCTAACTACGTGCCAGCAGCCGCGGTAATACGTAGGTGGCAAGCGTTGTCCGGATTTATTGGGCGTAAAGCGAACGCAGGCGGGAGAACAAGTCAGCTGTGAAAGCCCTCGGCTTAACCGGGGAAGTGCAGCTG
+
CC@CC<@F@7@C@CEED<CCAFAGGGGFFFA?EFFFG<FFGGBFE4:CFG?5<F<CE=<FCEE=CF3+8>FFGGCDFGGGA3@@CGEDE@FFFFFGGFDGCFG>FGC1>CGFGFGCF<F@FCCECGGCCEGGEG9FF;FFFGGGGCECC@EFGGGGEFGEF7FCCFEEFDEGFDFC5E*8CGCFCFGEGCGCGEG99:EF?C8EGGGG@CCEGGGG@9:C5CEFFGGG+95CEC=FDFDG7C35)7@DBBF37>>4?FFB677;=FF?4?AD:>F4@>3:(42AFFB9B9(46.54<A?0,
@M04999:289:000000000-L3R54:1:1101:5754:9698 1:N:0:426
GTTTCCTACGGGGGGCAGCAGTAGGGAATCTTCCACAATGGACGCAAGTCTGATGGAGCAACGCCGCGTGGATGAAGAAGGTCTTCGGTTCGTAAAATCCTGTTGTTGAAGAAGAACGTATGTGAGAGTAACTGCTCAGATAGTGACGGTATTCAACCAGAAAGTCACGGCTAACTACGTGCCATCAGCCGCGGTAATACGTAGGTGGCAAGCGTTGTCCGGATTTATTGGGCGTATAGGGAGCGCAGGCGGGTAAATAAGTCTGGGATGTGAAAGCCCTCAGCTCAACTGAGGAATGGC
+
-A<C<FGGFEGCE@:FFF@ECGGGGGGGGGGGEGGFGC<A,554FC+@EFFFGGGGFFFD<FFGGGGGCCFDFF<BFF3F,FCFFCGG++3@FFGC,@BFC9FF:FGG9@FCG8FFGGGCBFG@FGF8FFGFCFCCA@7?,2F2<C9C@F*<<CFGFGDFCCE<F<FFC:?EEFFC:<;ECGF7+0<+<;CGGEEE8CFCEC+/:FFCGC+*;ECGGG7+:/*:>FFC:*6>FCED*9:*0>ED557>>@:>5<>/**17@BGFF)))3554<*07).)86(54943)3)(.58)(3,(4
@M04999:289:000000000-L3R54:1:1101:11774:9708 1:N:0:426
AGACCTACGGGTGGCTGCAGTGAGGAATATTGGACAATGGGTGAGAGCCTGATCCAGCCATCCCGCGTGAAGGACGACAGCCCTATGGGTTTTAAACTTCTTTTGTATGGGAATAAACCACATTACGCGTAATGTTCTGAAGGTACCATACGAATAAGCATCGGCTAACCCCGTGCCAGCAGCCGCGGTAATACGGAGGATGCGAGCGTTATCCGGATTTATTGGGTTTAAAGGGTCCGTAGGCGGGTTGATAAGTCAGCGGTGAAAACCCGCAGCTTAACTGTAGAACTGCCGTTGATAC
+
CCCCCGGGGGGGGGGGGGGGGGGGGGGGGGGGGGGGGGGGGGGGGGGGGGGGGGGGGGGGGGGGGGGGGGGGGGGGGGGGGGGGGGGGGGGGGGGGGGGGGGGGGGGGGGGGGGGGGGGGGGGGGGGGGGGGGGGGGGGGGGGGGGGGGGGGGGGGGGGGGGEGDGGGGGGGGGGGGGGGGGGGGGGGGGGGGGGGGGGGGGGGGGGGGGGGGGGGGGGGGGGGGGGGGGGGGGGGGGGGGDEGEGFFFFFFGFFFFFFFFFGFFFFFFFFFFFFFFFFFFFFFFFFFFFF??>BFB0<>6
@M04999:289:000000000-L3R54:1:1101:24437:9718 1:N:0:426
TGGCCCTACGGGTGGCTGCAGTGGGGAATTTTGGACAATGGGGGGAACCCTGATCCAGCCATGCCGCGTGTCTGAAGAAGGCCTTCGGGTTGTAAAGGACTTTTGTTAGGGAAGAAAAGCCGGGTGCTAATACCACCTGGTGCTGACGGTACCTAAAGAATAAGCACCGGCTAACTACGTGCCAGCAGCCGCGGTAATACGTAGGGTGCGAGCGTTAATCGGAATTACTGGGCGTAAAGCGAGCGCAGACGGTTAGATAAGTCAGATGTGAAATCCCCGAGCTCAACTTGGGACGTGCATT
+
CCCCCGGGGDGGGGGGGGGGGGGGGGGGGGGGGGGGGGGGGGGGGGGGGGGGGGGGGGGGGGGGGGGGGGGGGGGGGGGGGGGGGGGGGGGGGGGGGGGGGGGGGGGGGGGGGGGGGGGGGGGGGGGGGGGGGGGGGGGGGGGGGGGGGGGGGGGGGGGGGGGGGGGGGGGGGGGGGGGGGGGGGGGGGGGGGGGGGGGGGFGGGGGGGGGGGGGGGGGGGGCEGGGGGGGFGDGGGGGGCDEGFGEFFFFEGB3>FFFFFFGFFFFFF?<BBFF@FFEFFFFFFFFFAAB?6?FB?FFFF
@M04999:289:000000000-L3R54:1:1101:15987:9756 1:N:0:426
ACCTACGGGCGGCAGCAGTGGGGAATATTGCACAATGGGGGAAACCCTGATGCAGCCATGCCGCGTGTATGAAGAAGGCCTTCGGGTTGTAAAGTACTTTCGGTAATGAGGAAGGTGATGTATCTAATAGGTGCATCAATTGACGTTAATTACAGAAGAAGCACCGGCTAACTCCGTGCCAGCAGCCGCGGTAATACGGAGGGTGCGAGCGTTAATCGGAATGACTGGGCGTAAAGGGCATGTAGGCGGATAATTAAGTTAGGTGTGAAAGCCCTGGGCTCAACCTAGGAATTGCACTTA
+
CCCCCGGGGGGGGGGGGGGGGGGGGGGGGGGGGGGGGGGGGGGGGGGGGGGGGGGGGGGGGGGGGGGGGGGGGGGGGGGGGGGGGGGGGGGGGGGGGGGGGGGGGGGGGGGGGGGGGGGGGGGGGGGGGGGGGGGGGGGGGGGGGGGGGGGGGGGGGGGGGGGGGGGGGGGGGGGGGGGGGGGGGGGGGGGGGGGGGGGGGGGGGGGGGGGGGGGGGGGGGGGGGGGGGGGGDGGGGGGGGGFGFGFFDFFFGFFFFFFFFFCFFFFFFFFFFFFFFFFFFFFFFFFFF?B??FFFFAFF
@M04999:289:000000000-L3R54:1:1101:16595:9810 1:N:0:426
GAGCCTACGGGGGGCTGCAGTAGGGAATCTTCCACAATGGACGCAAGTCTGATGGAGCAACGCCGCGTGGATGAAGAAGGTCTTCGGATCGTAAAATCCTGTTGTTGAAGAAGAACGGTTGTGAGAGTAACTGCTCATAGCGTGACGGTAATCAACCAGAAAGTCACGGCTAACTACGTGCCAGCAGCCGCGGTAATACGTAGGTGGCAAGCGTTGTCCGGATTTATTGGGCGTAAAGGGAGCGCAGGCGGTCTTTTAAGTCTGAATGTGAAAGCCCTCAGCTTAACTGAGGAAGAGCATC
+
CCCCCGGGGGGGGGGGGGGGGGGGGGGGGGGGGGGGGGGGGGGGGGGGGGGGGGGGGGGGGGGGGGGGGGGGGGGGGGGGGGGGGGGGGGGGGGGGGGGGGGGGGGGGGGGGGGGGGGGGGGGGGGGGGGGGGGGGGGGGGGGGGGGGGGGGGGGGGGGGGGGGGGGGGGGGGGGGGGGGGGGGGGGGGGGGGGGGGGGGGGGGGGGGGGGGGGGEGGGGGGEGGGGGGGGGGGGGGGGGCCDGFGDFFFFFGDFFFFFFFFGFFFFFFFFFFFFFFFFFFFBAFFFFFFFFFFFFFFFF>
@M04999:289:000000000-L3R54:1:1101:22653:9813 1:N:0:426
CCCTACGGGTGGCTGCAGTGGGGAATATTGCACAATGAGGGAAACCCTGATGCAGCCATGCCGCGTGTATGAAGAAGGCCTTCGGGTTGTAAAGTACTTTCGGTAATGAGGAAGGTGGTGTATCTAATAGGTGCATCAATTGACGTTAATTACAGAAGAAGCACCGGCTAACTCCGTGCCAGCAGCCGCGGTAATACGGAGGGTGCGAGCGTTAATCGGAATGACTGGGCGTAAAGGGCATGTAGGCGGATAATTAAGTTAGGTGTGAAAGCCCTGGGCTCAACCTAGGAATTGCACTTA
+
<CC<CGGFGGGGGG77F@FGFGGGGGGFGFGGGGFGGFGGDGGGGGGGGDFEFGGGFEGGGGCD7:FFGFFF<EFGGGG8EFFGGGGGGEFGGFGGGGDFGGCCCEGGGGGCFGDEFFGGGGGGAFGGGGGEAFGGGGFGFGCG:FFG@FCFFGGFGFFFGGGGGG:FGGGGGCCFFGEFFGGDFFGCECEEEGGCDGCCEGEGGGGEEEGGGDFFGGEGGGGFGGFGFFGGG:CGFDDFFGFCFDFFDDEDGFF698@FBFG???>=</40(7FF)377??<::BFB02)328<ABB7A
@M04999:289:000000000-L3R54:1:1101:12083:9827 1:N:0:426
ATCCCTACGGGCGGCTGCAGTGGGGAATATTGCACAATGGGGGAAACCCTGATGCAGCCATGCCGCGTGTATGAAGAAGGCCTTCGGGTTGTAAAGTACTTTCGGTAATGAGGAAGGTGGTGTATCTAATAGGTGCATCAATTGACGTTAATTACAGAAGAAGCACCGGCTAACTCCGTGCCAGCAGCCGCGGTAATACGGAGGGTGCGAGCGTTAATCGGAATGACTGGGCGTAAAGGGCATGTAGGCGGATAATTAAGTTAGGTGTGAAAGCCCTGGGCTCAACCTAGGAATTGCACTT
+
CCCCCGGGGGGGGGGGGGGGGGGGGGGGGGGGGGGGGGGGGGGGGGGGGGGGGGGGGGGGGGGGGGGGGGGGGGGGGGGGGGGGGGGGGGGGGGGGGGGGGGGGGGGGGGGGGGGGGGGGGGGGGGGGGGGGGGGGGGGGGGGGGGGGGGGGGGGGGGGGGGGGGGGGGGGGGGGGGGGGGGGGGGGGGGGGGGGGGGGGGGGGGGGGGGGGGGGGGGGGGGGGGGGGGGGGGGGGGGGGGGFGFGFFFFFFGFFFFFFFFFGF?FFFFFFFFFFFF?F??FFFFBFFFFFFFFFFFFFF?
@M04999:289:000000000-L3R54:1:1101:21793:9828 1:N:0:426
CAGCCTACGGGAGGCAGCAGTAGGGAATCTTCCACAATGGACGCAAGTCTGATGGAGCAACGCCGCGTGAGTGAAGAAGGTTTTCGGATCGTAAAGCTCTGTTGTTGGTGAAGAAGGATAGGGATAGTAACTGATTCTTACTTGACGGTAATCAACCAGAAAGTCACGGCTAACTACGTGCCAGCAGCCGCGGTAATACGTAGGTGGCAAGCGTTGTCCGGATTTATTGGGCGTAAAGCGAACGCAGGCGGGAGAACAAGTCAGCTGTGAAAGCCCTCGGCTTAACCGGGGAAGTGCAGCT
+
CCCCCGGGGGGGGGGGGGGGGGGGGGGGGGGGGGGGGGGGGGGGGGGGGGGGGGGGGGGGGGGGGGGGGGGGGGGGGGGGGGGGGGGGGGGGGGGGGGGGGGGGGGGGGGGGGGGGGGGGGGGGGGGGGGGGGGGGGGGGGGGGGGGGGGGGGGGGGGGGGGGGGGGGGGGGGGGGGGGGGGGGGGGGGGGGGGGGGGGGGGGGGGGGGGGGGGGGGGGGGCG=FGGGGGGGGGGGGGGGGGFGFGFFFFFFGFFFFFFFFFGFFFFFFFFFFFFFFFFFFF>0AAF;BFF>BBDFA>BF(
@M04999:289:000000000-L3R54:1:1101:5378:9837 1:N:0:426
TGTGTCCTACGGGCGGCTGCAGTAGGGAATCTTCCACAATGGACGCAAGTCTGATGGAGCAACGCCGCGTGAGTGAAGAAGGTTTTCGGATCGTAAAGCTCTGTTGTTGGTGAAGAAGGATAGGGGTAGTAACTGATTCTTATTTGACGGTAATCAACCAGAAAGTCACGGCTAACTACGTGCCAGCAGCCGCGGTAATACGTAGGTGGCAAGCGTTGTCCGGATTTATTGGGCGTAAAGCGAACGCAGGCGGGAGAACAAGTCAGCTGTGAAAGCCCTCGGCTTAACCGGGGAAGTGC
+
CCCCCGGGGGGGGGGGGGGGGGGGGGGGGGGGGGGGGGGGGGGGGGGGGGGGGGGGGGGGGGGGGGGGGGGGGGGGGGGGGGGGGGGGGGGGGGGGGGGGGGGGGGGGGGGGGGGGGGGGGGGGGGGGGGGGGGGGGGGGGGGGGGGGGGGGGGGGGGGGGGGGGGGGGGGGGGGGGGGGGGGGGGGGGGGGGGGGGGGGGGGGGDGGGGGGGGGGGGGGGGGGGGGGGGGGGGGGGGGGGGFGFGFFFFFFGFFFEFFFFFDFFFFFFFB>DFFFFFFFFBBFFFFFF>B>>F?BFFA
@M04999:289:000000000-L3R54:1:1101:17602:9848 1:N:0:426
GGATCCTACGGGGGGCTGCAGTGGGGAATTTTGGACAATGGGGGGAACCCTGATCCAGCCATGCCGCGTGTCTGAAGAAGGCCTTCGGGTTGTAAAGGACTTTTGTTAGGGAAGAAAAGCCGGGTGCTAATACCACCTGGTGCTGACGGTACCTAAAGAATAAGCACCGGCTAACTACGTGCCAGCAGCCGCGGTAATACGTAGGGTGCGAGCGTTAATCGGAATGACTGGGCGTAAAGGGCATGTAGGCGGATGATTAAGTTAGGTGTGAAAGCCCCGGGCTCAACCTGGGAATAGCATT
+
CCCCCGGGGGGGGGGGGGGGGCGGGGGGGGGGGGGGGGGGGGGGGGGGGGGGGGGGGGGGGGGGGGGGGGGGGGGGGGGGGGGGGGGGGGGGGGGGGGGGGGGGGGGGGGGGGGGGGGGGGGGGGGGGDGGGGGGGGGGGGGGGGGGGGGGGGGGGGGGGGGGGGGGGGGGGGFGGGGGGGGGGGGGGGGGGGGGGGGGGGGGGGGGGGGGGGGGGGGGGGGGGGGGGGGGGGG7DGGGGGD>FFGFFFFFFDFFFFFFF4FGFFFFFA:AAFF:7FBFFF>BBFFF?:???FBF2<AFA<
@M04999:289:000000000-L3R54:1:1101:24525:9869 1:N:0:426
AAGTCCTACGGGAGGCTGCAGTAGGGAATCTTCCACAATGGACGCAAGTCTGATGGAGCAACGCCGCGTGAGTGAAGAAGGTTTTCGGATTGTAAAGCTCTGTTGTTAAAGAAGAAGGGTATGTAGAGTAACTGATATATACTTGACGGTATTTAACGAGGAAGTCACGGCTAACTACGTGCCAGCAGCCGCGGTAATACGTAGGTGGCGAGCGTTGTCCGGAATTATTGGGCGTAAAGGGAGCGCAGGCAGTTTAATAAGTCTGATGTGAAAGGTCATAGCTCAACTATGGACGTGCATC
+
CCCCCGGGGGGGC@EGGGGGFGGF<FGGGGGGGGGGGGGFGGGGGGCGGCGG9EFGGFGGGGGGGGGGGGGDGGGGGGGGGGGGGGGGEGGGGGGGGGGGGGGGGGGGGGGCFGFCGGGGGGGGGGCFFGGGGGGGGGGGGGGGGGGGGGGGGGGGGGGGGGGGGGGGGGGGGGGGGGGGDFGGGGGGGGEEDECEGGGGGGGGGGGGGGGEEGGGGGGGGGGGGGCFGGGGGGGGGFGGGG@DFGFFFFFFFFFF=@?FFFGFFFFBAF9A9FF=F>FA<?FFFFBFFFFFAB>FBFFF<
@M04999:289:000000000-L3R54:1:1101:16141:9874 1:N:0:426
GTGACCTACGGGAGGCAGCAGTGGGGAATATTGCACAATGGGGGAAACCCTGATGCAGCCATGCCGCGTGTATGAAGAAGGCCTTCGGGTTGTAAAGTACTTTCGGTAATGAGGAAGGTGGTGTATCTAATAGGTGCATCAATTGACGTTAATTACAGAAGAAGCACCGGCTAACTCCGTGCCAGCAGCCGCGGTAATACGGAGGGTGCGAGCGTTAATCGGAATGACTGGGCGTAAAGGGCATGTAGGCGGATAATTAAGTTAGGTGTGAAAGCCCTGGGCTCAACCTAGGAATTGCACT
+
CCCCCGGGGGGGGGGGGGGGGGGGGGGGGGGGGGGGGGGGGGGGGGGGGGGGGGGGGGGGGGGGGGGGGGGGGGGGGGGGGGGGGGGGGGGGGGGGGGGGGGGGGGGGGGGGGGGGGGGGGGGGGGGGGGGGGGGGGGGGGGGGGGGGGGGGGGGGGGGGGGGGGGGGGGGGGGGGGGGGGGGGGGGGGGGGGGGGGGG?GGGGGGGGGGGGGGGGGGGGGGGGGGGGGGGGGGGGDGGGGGFFFDFFFFFFGFDFF?FFFFGFFFFFFFFFAFFFFFFFFF:??FFFFFF?B<?8?FFF<
@M04999:289:000000000-L3R54:1:1101:28514:9927 1:N:0:426
CACCTACGGGCGGCAGCAGTAGGGAATCTTCCACAATGGACGCAAGTCTGATGGAGCAACGCCGCGTGGATGAAGAAGGTCTTCGGATCGTAAAATCCTGTTGTTGAAGAAGAACGTATGTGAGAGTAACTGCTCAGATAGTGACGGTATTCAACCAGAAAGTCACGGCTAACTACGTGCCAGCAGCCGCGGTAATACGTAGGTGGCAAGCGTTGTCCGGATTTATTGGGCGTAAAGGGAGCGCAGGCGGTTAAATAAGTCTGGGATGTGAAAGCCCTCAGCTCAACTGAGGAATTGCAAC
+
CCCCCGGGGGGGGGGGGGGGGGGGGGGGGGGGGGGGGGGGGGGEGGGGGGGGGGGGGGGGGGGGGGGGGGGGGGGGGGGGGGGGGGGGGGGGGGGGGGGGGGGGGGGGGGGGGGGGGGGGGFGGGGGGGGGGGGGGGGGGGGGGGGGGGGGGGGGGGGGGGGGGGGGDGGGGGGGGGGGGGGGGGGGGGGGGGGGGGGGGGGGGEGGGGGGGEGGGFGGGC5EFGGGFGFGGGGGFGG:FGGFGBD3@DDFEGFFFFFFFFFGF>FFDBFFFFFFFFFFFFBAFDFFF:AB<3?B:7AAF:
@M04999:289:000000000-L3R54:1:1101:21684:9934 1:N:0:426
ACGTCCTACGGGGGGCTGCAGTGGGGAATATTGCACAATGGGGGAAACCCTGATGCAGCCATGCCGCGTGTATGAAGAAGGCCTTCGGGTTGTAAAGTACTTTCGGTAATGAGGAAGGTGATGTATCTAATAGGTGCATCAATTGACGTTAATTACAGAAGAAGCACCGGCTAACTCCGTGCCAGCAGCCGCGGTAATACGGAGGGTGCGAGCGTTCATCGGAATGACTGGGCGTAAAGGGCATGTAGGCGGATAATTAAGTTAGGTGTGAAAGCCCTGGGCTCAACCTAGGAATTGCACT
+
CCCCCFGGFGEEDCB7FF7AFGDCE:FGGGCCDEEFA=F?AFFGGG8<BBFFEEGGFFG=FGFGGCGGG@FFGDDFG9=@<E@CF9>CEFGDEBDC=FGGGGGCBE>FCEFGGFGFC>F:FFFCFFGGGGGGGCCCGGCFDFF;<,?BFGCF<FCFFGFGGGGGGGDF7FFC8<?:CFGF5EFGGGDGF*C8>EGEEF?FGGCCC5C8*8:C5CEE*<FC<E*/:CC7<*19FC:C5C7C<C)28F?FF6>)9>5?FFF//809=4@68BF>4@F:)25:(4:?22(,::70,..8><)..
@M04999:289:000000000-L3R54:1:1101:7829:9938 1:N:0:426
GCGCACCTACGGGAGGCAGCAGTGAGGAATATTGGACAATGGGTGAGAGCCTGATCCAGCCATCCCGCGTGAAGGACGACAGCCCTATGGGTTTTAAACTTCTTTTGTATGGGAATAAACCACATTACGCGTAATGTTCTGAAGGTACCATACGAATAAGCATCGGCTAACTCCGTGCCAGCTGCCGCGGTAATACGGAGGATGCGAGCGTTATCCGGATTTATTGGGTTTAAAGGGTCCGTAGGCGGGTTGATAAGTCAGCGGTGAAAACCTGCAGCTTAACTGTAGAACTGCCGTTGAT
+
CCCCCGGGGGGGGGGGGGGGGGGGGGGGGGGGGGGGGGGGGGGGGGGGGGGGGGGGGGGGGGGGGGGGGGGGGGGGGGGGGGGGGGGGGGGGGGGGGGGGGGGGGGGGGGGGGGGGGGGGGGGGGGGGGGGGGGGGGGGGGGGGGGGGGGGGGGGGGGGGGGGGGGGGGGGGGGGGGGGGGGGGGGGGGGGGGGGGGGGGGGGGGGGGGGGGGGGFGGGGGGGGGGGGGGGFGGGGGG4DDGFGEGFFFFFFGFFFFFFF=FGFFFFF<FFFFFFFFFFDD2<A>F<<AFFFFFFFFBB?4
@M04999:289:000000000-L3R54:1:1101:4188:9939 1:N:0:426
TGCCTACGGGGGGCTGCAGTGGGGAATATTGCACAATGGGGGGAACCCTGATGCAGCCATGCCGCGTGTATGAAGAAGGCCTTCGGGTTGTAAAGTACTTTCGGTAGTGAGGAAGTTGTGTGTATGAAAAGTGCATGCAGTTGACGTTAGCTACAGAAGAAGCACCGGCTAACTCCGTGCCAGCAGCCGCGGTAATACGGAGGGTGCGAGCGTTAATCGGAATGACTGGGCGTAAAGGGCATGTAGGCGGATAATTAAGTTAGGTGTGAAAGCCCCGGGCTCAACCTGGGAATTGCACTT
+
CCCCCGGGGGGGGGGGGGGGGGGGGEGGGGGGGGAEGGGGGGGGEG:FGGGFGGFCFGGGFGGGGGGGGGGGGGGGFCEC:FGGG7CFGGGGGGGG@CGGGGGGEFGGGGGGGGGC9CGGGGGGFGFGGGFCCCFGGGGFGGGGGGEEG8EEFFGFCF@FGGGGGGGCEC86@CFGGGGGGCFGGGGGGGD>GGEFGEEGCGGGCEGGEG5EE5CCCGGG5=FF7?:FCFGGCD57DCGGGC::9CFFF>@BD89FFFFFFFFFFFFEFFBA?>F>>-7>>FBD?<::??<724<2:29>
@M04999:289:000000000-L3R54:1:1101:15516:9948 1:N:0:426
ACCTACGGGCGGCAGCAGTGGGGAATATTGCACAATGGGCGAAAGCCTGATGCAGCGACGCCGCGTGCGGGATGACGGCCTTCGGGTTGTAAACCGCTTTTGATTGGGAGCAAGCGAGAGTGAGTGTACCTTTCGAATAAGCACCGGCTAACTACGTGCCAGCAGCCGCGGTAATACGTAGGGTGCAAGCGTTATCCGGATTTATTGGGCGTAAAGAGCTCGTAGGCGGTTCGTCGCGTCTGGTGTGAAAGTCCATCGCTTAACGGTGGATCGGCGCCGGGTACGGGCGGACTGGAGTGCG
+
CCCCCGGGGGGGGGGGGGGGGGGGGGGGGGGGGGGGGGGGGGGGGGGGGGGGGGGGGGGGGGGGGGGGGGGGGGGGGGGGGGGGGGGGGGGGGGGGGGGGGGGGGGGGGGGGGGGGGGGGGGGGGGGGGGGGGGGGGGGGGGGGGGGGGGGGGGGGGGGGGGGGGGGGGGGGGGGGGGGGGGGGGGGGGGGGECGGGGGGGGGFGGGGGGGGGGGGGGGGGGGGGGGGGGGGGGGGGGGGGGFGFGFFFFFFGFFFFFFFFFFFEFFF6:?DFFFFFFFFFFFB6>;BB>>F>?F0<:721
@M04999:289:000000000-L3R54:1:1101:14569:9952 1:N:0:426
TACCTACGGGGGGCTGCAGTAGGGAATCTTCCACAATGGACGCAAGTCTGATGGAGCAACGCCGCGTGAGTGAAGAAGGTTTTCGGATCGTAAAGCTCTGTTGTTGGTGAAGAAGGATAGGGGTAGTAACTGATTCTTATTTGACGGTAATCAACCAGAAAGTCACGGCTAACTACGTGCCAGCAGCCGCGGTAATACGTAGGTGGCAAGCGTTGTCCGGATTTATTGGGCGTAAAGCGAACGCAGGCGGGAGAACAAGTCAGCTGTGAAAGCCCTCGGCTTAACCGGGGAAGTGCAGCTG
+
CCCCCGGGGGGGGGGGGGGGGGGGGGGGGGGGGGGGGGGGGGGEEGFFGGGGGGGGGGDGFGGGGEGGGGGGGFFGFFF>FEFCGGGGGGGGGGAFGGFGGGGGGGGGGFFGGGGGGFGGGGGGGGGGGGDGGGGGGGGGGGGGGGGGGGGGGGGGGGGGGGGGGGGGGGGGGGGGGGGGGGGGGGGFGGGGGGGGGGGGGGGGGGGGGGGGGGGGGGGGGGGGGGGGGGGGGGGGGGGGGGFGFGFFFFFFGFFFFFFFFFGFFFFFAFFFFFFFFFFF?>FAF>BFFB>FF?BAAAF?>
@M04999:289:000000000-L3R54:1:1101:8255:9994 1:N:0:426
CCTACGGGTGGCTGCAGTGAGGAATATTGGACAATGGGTGAGAGCCTGATCCAGCCATCCCGCGTGAAGGACGACAGCCCTATGGGTTTTAAACTTCTTTTGTATGGGAATAAACCACATTACGCGTAATGTTCTGAAGGTACCATACGAATAAGCATCGGCTAACTCCGTGCCAGCAGCCGCGGTAATACGGAGGATGCGAGCGTTATCCGGATTTATTGGGTTTAAAGGGTCCGTAGGCGGGTTGATAAGTCAGCGGTGAAAACCTGCAGCTTAACTGTAGAACTGCCGTTGATACTGT
+
CCCCCGGGGGGGGGGGGGGGGGFGGGGGGGGGGGGGGGGGGGGGGGGGGGGGGGGGGGGGGGGGGGGGGGGGGGGGGGGGGGGGGGGGGGGGGGGGGGGGGGGGGGGGGGGGGGGGGGGGGGGGGGGGGGGGGGGGGGGGGGGGGGGGGGGGGGGGGGGGEGGGGGGGGGGGGGGGGGGGGGGGGGGGGGGGGGGGGGGGGGGDGGGGGGGGGGGGFGGGGGGGG=FGGGGGGGGGGGGGCGFGDCDFFFFFGFFFFFDEFFGFFFFFFFFFFFFFFFFFFBFAFFFF<<><FFFFFFAF<
@M04999:289:000000000-L3R54:1:1101:17744:10013 1:N:0:426
CCTACGGGAGGCAGCAGTAGGGAATCTTCCACAATGGACGCAAGTCTGATGGAGCAACGCCGCGTGAGTGAAGAAGGTTTTCGGATCGTAAAGCTCTGTTGTTGGTGAAGAAGGATAGGGGTAGTAACTGATTCTTATTTGACGGTAATCAACCAGAAAGTCACGGCTAACTACGTGCCAGCAGCCGCGGTAATACGTAGGTGGCAAGCGTTGTCCGGATTTATTGGGCGTAAAGCGAACGCAGGCGGGAGAACAAGTCAGCTGTGAAAGCCCTCGGCTTAACCGGGGAAGTGCAGCTGA
+
CCCCCGGGDGGGGGGGGGGGGGGGGGGGEGGGGGGGGGGGDGGGGGFCGGGGGDGGFFCFGGGG@EGGGGGFGGGGGGGGGGGGGGGGFFGFFGGGGGGGGGGGGGGGGGGGGEEGGGGGGBFGGGGGGGGGGGGGGGGGGGGGGGGGCFFGGGGFFGGGGGGGGGGGGGGGFGGGGGGFGGGGGCGGGDCECGFEFFFGGGGGGGGGGGGGCCE@EGGGGGFGGGFGGGCCEFG7<DDGGGBGFGFFFBFDFFFFFFBF?FGF/?FFFFF:8FFFEFFFFB<A>BFFFFB275>>:BFF
@M04999:289:000000000-L3R54:1:1101:18472:10020 1:N:0:426
TCCTACGGGAGGCAGCAGTGAGGAATATTGGACAATGGGTGAGAGCCTGATCCAGCCATCCCGCGTGAAGGACGACAGCCCTATGGGTTTTAAACTTCTTTTGTATGGGAATAAACCACATTACGCGTAATGTTCTGAAGGTACCATACGAATAAGCATCGGCTAACTCCGTGCCAGCAGCCGCGGTAATACGTAGGTGGCAAGCGTTGTCCGGATTTATTGGGCGTAAAGCGAACGCAGGCGGGAGAACAAGTCGGCTGTGAAAGCCCTCGGCTTAACCGGGGAAGTGCAGCTGAAACTG
+
CCCCCGGGGGGGGGGGGGGGGGGGGGGGGGGGGGGGGGGGGGGGGGGGGGGGGGGGGGGGGGGGGGGGGGGGGGGGGGGGGGGGGGGGGGGGGGGGGGGGGGGGGGGGGGGGGGGGGGGGGGGGGGGGGGGGGGGGGGGGGGGGGGGGGGGGGGGGGGGGGGGGGGGGGGGGGGGGGGGGGGGGGGGGGGGGGGGGGGGGGGGGGGGGGGGGGGGGGGGGGGGGGGGGGGGGGGEGGGGGGGFGFDDFFFFFGFFFBFFFFFGFFFFFFFFFFFFDFAFFFFFFFFFFF>9AFF>?BFBF9
@M04999:289:000000000-L3R54:1:1101:2083:10047 1:N:0:426
ATGGGCCTACGGGGGGCTGCAGTGGGGAATATTGCACAATGGGGGAAACCCTGATGCAGCCATGCCGCGTGTATGAAGAAGGCCTTCGGGTTGTAAAGTACTTTCGGTGGTGAGGAAGTTGTGTGTATGAAAAGTGCATATAATTGACGTTAGCCACAGAAGAAGCACCGGCTAACTCCGTGCCAGCAGCCGCGGTAATACGGAGGGTGCGAGCGTTAATCGGAATGACTGGGCGTAAAGGGCATGTAGGCGGATGATTAAGTTAGGTGTGAAAGCCCCGGGCTCAACCTGGGAATAGCAT
+
CCCCCGGGGFGGGGGGGGGGGGGGGGGGGGGGGGGGGGGGGGGGGGGGGGGGGGGGGGGGGGGGGGGGGGGGGGGGGGGGGGGGGFGGGGGGGGGGGGGGGGGGGGGGGGGGGGGGGGGGGGGGGGGGGGGGGGGGGGGGGGGGGGGGGFFGGGGGGGGGGGGGGGGGGGGGGGGGGGGEGGGGGGGGGGGGGGGGGGFGGGGGGGGGGGGGGGGCCCFGGGGGGGFGGGGGGGGGGGGGCDEFFGFFFFFFG:;BFFFFFFGFFF?B?F1<AFFFFFD>FF96?D???:??BFFF3)4<<
@M04999:289:000000000-L3R54:1:1101:4057:10076 1:N:0:426
TACCTACGGGGGGCTGCAGTGGGGAATTTTGGACAATGGGGGCAACCCTGATCCAGCCATACCGCGTGTCTGAAGAAGGCCTTCGGGTTGTAAAGGACTTTTGTTAGGGAAGAAAAGCTTGGTGCTAATACCACCGAGTGCTGACGGTACCTAAAGAATAAGCACCGGCTAACTACGTGCCAGCAGCCGCGGTAATACGTAGGGTGCGAGCGTTAATCGGAATTACTGGGCGTAAAGCGAGCGCAGACGGTTAGATAAGTCAGATGTGAAATCCCCGAGCTCAACTTGGGACGTGCATTTT
+
CCCCCGGGGGGGGGGGGGGGGGGGGGGGGGGGGGGGGGGGGGGGGGGGGGGGGGGGGGGGGGGGGGGGGGGGGGGGGGGGGGGGGGGGGGGGGGGGGGGGGGGGGGGGGGGGGGGGGGGGGGGGGGGGGGGGGGGGGGGGGGGGGGGGGGGGGGGGGGGGGGGGGGGGGGGGGGGGGGGGGGGGGGGGGGGGGGGGGGGGGGGGGGGGDGGGGGGGGGGGGGGGGGGGGGGGGGGGFFGGGGFGFGFFFEFFGFFFFFFFFFGFFFFFFFDFFFFFEFEFFFFFFF4:?6:?F?:0:BFF)
@M04999:289:000000000-L3R54:1:1101:6719:10105 1:N:0:426
CCTACGGGTGGCTGCAGTAGGGAATCTTCCACAATGGACGCAAGTCTGATGGAGCAACGCCGCGTGAGTGAAGAAGGTTTTCGGATCGTAAAGCTCTGTTGTTGGTGAAGAAGGATAGGGGTAGTAACTGATTCTTATTTGACGGTAATCAACCAGAAAGTCACGGCTAACTACGTGCCAGCAGCCGCGGTAATACGTAGGTGGCAAGCGTTGTCCGGATTTATTGGGCGTAAAGCGAACGCAGGCGGGAGAACAAGTCAGCTGTGAAAGCCCTCGGCTTAACCGGGGAAGTGCAGCTGA
+
CCCCCGGDGGGFGE>FGEAECF@FDEGFG9FFFFCGGFFGGCCFCCE@<FEGEFGFFGGGD@@F@FEFGFD<EGFDDGG9FFG@?F@CGEEGGF,?<F@CEG<FFCFE=BFFGC,EFFG8@FFFGGFGGGGGGGGGGFC<FDDGGGGGGGFGFEGG8=FGGDFFFDGGCFGGGGGGGGEEGGCFGGC@EGEGEFCFGFFGGGGF8FFGGGEGGGFC;C*:C9F:<ACFGG<7CCFG:DCGCDFGFGFFFFFFGFF4F=FFFF:?4?FF>F1:08FFF:F;7<AFF>(2(4:4?A<D01>?
@M04999:289:000000000-L3R54:1:1101:17403:10117 1:N:0:426
CCTACGGGCGGCTGCAGTAGGGAATCTTCCACAATGGACGCAAGTCTGATGGAGCAACGCCGCGTGAGTGAAGAAGGTTTTCGGATCGTAAAGCTCTGTTGTTGGTGAAGAAGGATAGGGGTAGTAACTGATTCTTATTTGACGGTAATCAACCAGAAAGTCACGGCTAACTACGTGCCAGCAGCCGCGGTAATACGTAGGTGGCAAGCGTTGTCCGGATTTATTGGGCGTAAAGCGAACGCAGGCGGGAGAACAAGTCAGCTGTGAAAGCCCTCGGCTTAACCGGGGAAGTGCAGCTGA
+
CCCCCGGGGGGGGGGGGGGGGGGGGGGGGGGGGGGGGGGGGGGGGGGGGGGGGGGGGGGGGGGGGGGGGGGGGGGGGGGGGGGGGGGGGGGGGGGGGGGGGGGGGGGGGGGGGGFGGGGGGGGGGGGGGGGGGGGGGGGGGGGGGGGGGGGGGGGGGGGGGGGGGGGGGGGGGGGGGGGGGGGGGFGGGGGGGGGGGGGGGGGGGGGGGGGGGGGGGGEGGGGGGGGGGGGGGGGGGGGGGGFGFGFFFFEFGFFFFFFFFFGFFFFFFFFFFFFFFFF>FFFFFFF;;BF?BFDDF??F
@M04999:289:000000000-L3R54:1:1101:5227:10120 1:N:0:426
ACCTACGGGTGGCTGCAGTAGGGAATCTTCCACAATGGACGCAAGTCTGATGGAGCAACGCCGCGTGGATGAAGAAGGTCTTCGGATCGTAAAATCCTGTTGTTGAAGAAGAACGTATGTGAGAGTAACTGCTCAGATAGTGACGGTATTCAACCAGAAAGTCACGGCTAACTACGTGCCAGCAGCCGCGGTAATACGTAGGTGGCAAGCGTTGTCCGGATTTATTGGGCGTAAAGGGAGCGCAGGCGGTTAAATAAGTCTGGGATGTGAAAGCCCTCAGCTCAACTGAGGAATTGCAACG
+
CCCCCGGGGGGGGGGGGGGGGGGGGGGGGGGGGGGGGGGGGGGGGGGGGGGGGGGGGGGGGGGGGGGGGGGGGGGGGGGGGGGGGGGGGGGGGGGGGGGGGGGGGGGGGGGGGGGGGGGGGGGGGGGGGGGGGGGGGGGGGGGGGGGGGGGGGGGGGGGGGGGGGGGGGGGGGGGGGGGGGGGGGGGGGGGGGGGGGGGGGGGGGGGGGGGGGGGGGGGGGG?EGGGGGGGDGGGGGGGGGGFGFGFFFEFFGFFFFFFFFFFFFFFFFFFFFFFFFFFFF2:BFFFF>7<8?FFFBAFF9
@M04999:289:000000000-L3R54:1:1101:22522:10125 1:N:0:426
GCCCTACGGGTGGCAGCAGTGGGGAATATTGCACAATGGGCGAAAGCCTGATGCAGCGACGCCGCGTGCGGGATGACGGCCTTCGGGTTGTAAACCGCTTTTGATTGGGAGCAAGCGAGAGTGAGTGTACCTTTCGAATAAGCACCGGCTAACTACGTGCCAGCAGCCGCGGTAATACGTAGGGTGCAAGCGTTATCCGGATTTATTGGGCGTAAAGAGCTCGTAGGCGGTTCGTCGCGTCTGGTGTGAAAGTCCATCGCTTAACGGTGGATCGGCGCCGGGTACGGGCGGACTGGAGTGC
+
CCCCCGGGGGGGGGGGGGGGGGGGGGGGGGFGGGGGGGGGGGGGGGGGGGGGGGGGGGGGGGGGGGGGGGGGGGGGGGGGGGGGGGGGGGGGGGGGGGGGGGGGGGGGGGGGGGGGGGGGGGGCGGGGGGGGGGGGGGGGGGGGGGGGGGGGGGGGGGGGGGGGGGGGGGGGGGGGGFGGGGGGGGGGGGGGGGGGGGGGGGGGGGGGGGGGEGGGGGGGGGGGGGGGGGDGGGGGGGDDGGFGFGFFFFFFGFFFFFDFFFGFFFFFFFFFFFFFFFFFFFF>BFFFFFFFFFFFFFFF)
@M04999:289:000000000-L3R54:1:1101:5491:10133 1:N:0:426
GATAGCCTACGGGGGGCTGCAGTGAGGAATGTTGGACAATGGGTGAGAGCCTGATCCAGCCATCCCGCGTGAAGGACGACAGCCCTATGGGTTTTAAACTTCTTTTGTATGGGAATAAACCACATTACGCGTAATGTTCTGAAGGTACCATACGAATAAGCATCGGCTAACTCCGTGCCAGCAGCCGCGGTAATACGGAGGATGCGAGCGTTATCCGGATTTATTGGGTTTAAAGGGTCCGTAGGCGGGTTGATAAGTCAGCGGTGAAAACCTGCAGCTTAACTGTAGAACTGCCGTTGAT
+
CCCCCGGGGGGGGGGGGGGGGGGGGGGGGGGGGGGGGGGGGGGGGGGGGGGGGGGFGGGGGGGGGGGGGGGGGGGGGGGGGEGGGGGGGFGGGGGGGGGGGGGGGGGGGGGGGGGGGGGGGGGGGGGGGGGGGGGGGGGGGGGGGGGGGGGGGGGGGGGGGGGGGGGGGGGGFGGGGGGGGGGGGGGGGGGGGGGGGGGGGGGGFGGGDGGEGGGGDEDEGGGGGGGGGGGGGDFGGGGGGGFGBGFFFFF>GFFFFFFFFFGFFFFFFFFFFFFF?DFB>ABFFFFFF<<AFFFFFBF:5
@M04999:289:000000000-L3R54:1:1101:16273:10146 1:N:0:426
CCTACGGGAGGCTGCAGTGGGGAATATTGCACAATGGGGGAAACCCTGATGCAGCCATGCCGCGTGTATGAAGAAGGCCTTCGGGTTGTAAAGTACTTTCGGTAATGAGGAAGGTGATGTATCTAATAGGTGCATCAATTGACGTTAATTACAGAAGAAGCACCGGCTAACTCCGTGCCAGCAGCCGCGGTAATACGGAGGGTGCGAGCGTTAATCGGAATGACTGGGCGTAAAGGGCATGTAGGCGGATAATTAAGTTAGGTGTGAAAGCCCTGGGCTCAACCTAGGAATTGCACTTAA
+
CCCCCGGGGGGGGGGGGGGGGGGGGGGGGGGGGGGGGGGGGGGGGGGGGGGGGGGGGGGGGGGGGGGGGGGGGGGGGGGGGGGGGGGGGGGGGGGGGGGGGGGGGGGGGGGGGGGGGGGGGGGGGGGGGGGGGGGGGGGGGGGGGGGGGGGGGGGGGGGGGGGGGGGGGGGGGGGGGGGGGGGGGGGGGGGGGGGGGGGGGGGGGGDGGGGGGGGGGGGGGGGGGGGGGGDGGGGGGGGGGGFGFGFFFFF?GFFFFFFFFFGFFFFFFFFFFFFFFFFFFFBFFFFFFBF?FFFFFBF<
@M04999:289:000000000-L3R54:1:1101:26429:10174 1:N:0:426
TACCTACGGGGGGCTGCAGTAGGGAATCTTCCACAATGGACGCAAGTCTGATGGAGCAACGCCGCGTGAGTGAAGAAGGTTTTCGGATCGTAAAGCTCTGTTGTTGGTGAAGAAGGATAGGGGTAGTAACTGATTCTTATTTGACGGTAATCAACCAGAAAGTCACGGCTAACTACGTGCCAGCAGCCGCGGTAATACGTAGGTGGCAAGCGTTGTCCGGATTTATTGGGCGTAAAGCGAACGCAGGCGGGAGAACAAGTCAGCTGTGAAAGCACTCGGCTTAACCGGGGAAGTGCAGCTG
+
CCCCCGGGGGGGGGGGGGGGGGGGGGGGGGGGGGGGGGGGGGGGGGFGGGGGGGGGGGGGGGGGGGGGGGGGGGGGGGGGGGGGGGGGGGGGGGGGGGGGGGGDCFGGGGGGGGGGCCGGGGGGGGGGGGGGGGGGGGGGGGGGGGGGGGGGGGGGGGGGGGGGGGGGGGGFGGGGGGGGGGGGGGGGGGGGGGGGGGGGGFGGGGGGFGGGGGDGFFGGGGGGGFGGGGGGGGGGGGGGGDDGFGDEEEFB<EF??F:=FBFFF?9FAF>BF);@FFE64>FFAFFF;F>FBD?A44387
@M04999:289:000000000-L3R54:1:1101:11904:10208 1:N:0:426
ACGCCTACGGGTGGCAGCAGTAGGGAATCTTCCACAATGGACGCAAGTCTGATGGAGCAACGCCGCGTGAGTGAAGAAGGTTTTCGGATCGTAAAGCTCTGTTGTTGGTGAAGTAGGATAGGGGTAGTAACTGATTCTTATTTGACGGTAATCAACCAGAAAGTCACGGCTAACTACGTGCCAGCAGCCGCGGTAATACGTAGGTGGCAAGCGTTGTCCGGATTTATTGGGCGTAAAGCGAACGCAGGCGGGAGAACAAGTCAGCTGTGAAAGCCCTCGGCTTAACCGGGGAAGTGCAGCT
+
CCCCCGGGGGGGGGGGGGGGGGGGGGGGGGGGGGGGGGGGGGGGGGGGGGGGGGGGGGGGGGGGGGGGGGGGGGGGGGGGGGGGGGGGGGGGGGGGGGGGGFGGGGGGGGGGGCGGGGGGGGGGGGGGGGGGGGGGGGGGGGGGGGGGGGGGGGGGGGGGGGGGGGGGGGGGGGGGGGGGGGGGGGGGGGGGGGGGGGGGGGGGGGGGGGGGGGGGGGGGGEGGFGGGFGGGGGGGGGGGGGFGFGFFFFFEDFEFFFFFFFGFFFFFFFDFFFFFFFFFFFB0:4<>F;B6:::>FFFF(
@M04999:289:000000000-L3R54:1:1101:9904:10231 1:N:0:426
TTACCTACGGGTGGCTGCAGTGAGGAATATTGGACAATGGGTGAGAGCCTGATCCAGCCATCCCGCGTGAAGGACGACAGCCCTATGGGTTTTAAACTTCTTTTGTATGGGAATAAACCACATTACGCGTAATGTTCTGAAGGTACCATACGAATAAGCATCGGCTAACTCCGTGCCAGCAGCCGCGGTAATACGGAGGATGCGAGCGTTATCCGGATTTATTGGGTTTAAAGGGTCCGTAGGCGGGTTGATAAGTCAGCGGTGAAAACCTGCAGCTTAACTGTAGAACTGCCGTTGATAC
+
CCCCCGGGGGGGGGGGGGGGGGGGGGGGGGGGGGGGGGGGGGGGGGGGGGGGGGGGGGGGGGGGGGGGGGGGGGGGGGGGGGGGGGGGGGGGGGGGGGGGGGGGGGGGGGGGGGGGGGGGGGGGGGGGGGGGGGGGGGGGGGGGGGGGGGGGGGGGGGGGGGGGGGGGGGGGGGGGGGGGGGGGGGGGGGGGGGGGGGGGGGGGGGGGGGGGGGGGGEGGGGGGGGGGDGGGGGGGGGGGGGFGFGFEFFFFFFFFFFFFFFGFFFFFFFFFFFFFFFFFFFFFFFFFFFFB?>??B?FF<
@M04999:289:000000000-L3R54:1:1101:3540:10238 1:N:0:426
TTCCTACGGGAGGCTGCAGTGGGGAATATTGCACAATGGGCGAAAGCCTGATGCAGCGACGCCGCGTGCGGGATGACGGCCTTCGGGTTGTAAACCGCTTTTGATTGGGAGCAAGCGAGAGTGAGTGTACCTTTCGAATAAGCACCGGCTAACTACGTGCCAGCAGCCGCGGTAATACGTAGGGTGCAAGCGTTATCCGGATTTATTGGGCGTAAAGAGCTCGTAGGCGGTTCGTCGCGTCTGGTGTGAAAGTCCATCGCTTAACGGTGGATCGGCGCCGGGTACGGGCGGACTGGAGTGG
+
CCCCCGGGGGGGGGGGGGGGGGGGGGGGGGGGGGGGGGGGGGGGGGGGGGGGGGGGGGGGGGGGGGGGGGGGGGGGGGGGGGGGGGGGGGGGGGGGGGGGGGGGGGGGGGGGGGGGGGGGGGGGGGGGGGGGGGGGGGGGGGGGGGGGGGGGGGGGGGGGGGGGGGGGGGGGGGGGGGGGGGGGGGGGGGGGGGGGGGGGGGGGGGGGGGGGGGGGGGGGGGGGGGGGGGGGGGGGGGGGGGFGFGFFFFFFGFFFFFFFFFDFFFFFFFB?BFFBB6@9>>F>FFFF>FF9>FFFFFBF0
@M04999:289:000000000-L3R54:1:1101:9774:10256 1:N:0:426
GACCTACGGGCGGCAGCAGTGGGGAATATTGCACAATGGGGGGAACCCTGATGCAGCCATGCCGCGTGTATGAAGAAGGCCTTCGGGTCGTAAAGTACTTTCGGTAATGTGGAAGGTGGTGTATCGAATAGGTGCATCAATTGACGTTAATTACAGAAGAAGCACCGGCTAACTCCGTGCCAGCAGCCGCGGTAATACGGAGGGTGCGAGCGTTAATCGGAATGACTGGGCGTAAAGGGCATGTAGGCGGATAATTAAGTTAGGTGTGAAAGCCCCGGGCTCAACCTGGGAACTGCACTT
+
CCCCCGGGGGGGGGGGGGGGGGGGGGGGGGGGGGGGGGGGGGGGGGGGGGGGGGGGGGGGGGGGGGGGGGGGGGGGGGGGGGGGGGGFGGGGGGGGGGGGGCGGGFGGFGGGFGGGGGGGGGGGFGGGDGGGGGGGGGGGGGGGGGGGGGGGGGGGGGGGGGGGGGGGGGGGFFGFGGGGGGGGGGGGGGGGGGGGGGGGGGGG>EGGEGGGGGGGFGGGGGGGGGGGGGGGGGEGGGGDGGFGFGFFDEFFG?FFFFFFFFFFFFFFFFAABFFDFBFFFB???BFB4<7>BFFFBB2:
@M04999:289:000000000-L3R54:1:1101:3361:10261 1:N:0:426
CTCCTACGGGGGGCTGCAGTAGGGAATCTTCCACAATGGACGCAAGTCTGATGGAGCAACGCCGCGTGGATGAAGAAGGTCTTCGGATCGTAAAATCCTGTTGTTGAAGAAGAACGGTTGTGAGAGTAACTGCTCATAGCGTGACGGTAATCAACCAGAAAGTCACGGCTAACTACGTGCCAGCAGCCGCGGTAATACGTAGGTGGCAAGCGTTGTCCGGATTTATTGGGCGTAAAGGGAGCGCAGGCGGTCTTTTAAGTCTGAATGTGAAAGCCCTCAGCTTAACTGAGGAAGAGCATCG
+
CCCCCGGGGGGGGGGGGGGGGGGGGGGGGGGGGGGGGGGGGGGGGGGGGGGGGGGGGGGGGGGGGGGGGGGGGGGGGGGGGGGGGGGGGGGGGGGGGGGGGGGGGGGGGGGGGGGGGGGGGGGGGGGGGGGGGGGGGGGGGGGGGGGGGGGGGGGGGGGGGGGGGGGGGGGGGGGGGGGGGGGGGGGGGGGGGGGGGGGGGGGGGGGGGGGGGGGGGGGGGDGGGGGGGGGGGGEGGGGGGGFGFGFFFFFFGFFFFFFFFFGFF?FFFFFFBF:FFFFFFFFFFFFFA:BFFFFFFFFF?
@M04999:289:000000000-L3R54:1:1101:4509:10279 1:N:0:426
GGCACCTACGGGGGGCTGCAGTAGGGAATCTTCCACAATGGACGCAAGTCTGATGGAGCAACGCCGCGTGGATGAAGAAGGTCTTCGGATCGTAAAATCCTGTTGTTGAAGAAGAACGGTTGTGAGAGTAACTGCTCATAGCGTGACGGTAATCAACCAGAAAGTCACGGCTAACTACGTGCCAGCAGCCGCGGTAATACGTAGGTGGCAAGCGTTGTCCGGATTTATTGGGCGTAAAGGGAGCGCAGGCGGTCTTTTAAGTCTGAATGTGAAAGCCCTCAGCTTAACTGAGGAAGAGCAT
+
CCCCCGGGGGGGGGGGGGGGGGGGGGGGGGGGGGGGGGGGGGGGGGGGGGGGGGGGGGGGGGGGGGGGGGGGGGGGGGGGGGGGGGGGCFGGGGGGGGGGGGGGGGGGGGGGGGGGGGGFGGGGGGGGGGGGGGGGGGGGGGGGGGGGGGGGGGGGGGGGGGGGGGGGGGGGGGGGGGGGGGGGGGGGGGGGGGGGDGGGGGGGGGGGGGGGGGGGGGGGGGGGCEGFGGGGGGGGGGGGGGFGFGFEFFFBDDFFFFFFFFGFFFFFBFFFFFFFFB???FFFFFBFFBFFFFFFBFFF.
@M04999:289:000000000-L3R54:1:1101:23857:10310 1:N:0:426
GGGCCCTACGGGCGGCAGCAGTGAGGAATATTGGACAATGGGTGAGAGCCTGATCCAGCCATCCCGCGTGAAGGACGACAGCCCTATGGGTTTTAAACTTCTTTTGTATGGGAATAAACCACATTACGCGTAATGTTCTGAAGGTACCATACGAATAAGCATCGGCTAACTCCGTGCCAGCAGCCGCGGTAATACGGAGGATGCGAGCGTTATCCGGATTTATTGGGTTTAAAGGGTCCGTAGGCGGGTTGATAAGTCAGCGGTGAAAACCTGCAGCTTAACTGTAGAACTGCCGTTGAT
+
CCCCCGGGGDGGGGGGGGGGGGGGGGGGGGGGGGGGGGGGGGGGGGGGGGGGGGGGGGGGGGGGGGGGGGGGGGGGGGGGGGGGGGGGGGGGGGGGGGGGGGGGGGGGGGGGGGGGFGGGGGGGGGGGGGGGGGGGGGGGGGGGGGGFFGGGGGGGGGGGGGGGGGGGGGGGGGGGGGGGGGGFGGGGGGGGGGGGGGGGGGFCEGGGGGGGGF7CCCGGGGCEGGGDEDCFGGDGGDFGGG@GFGFEFBBFGFFFF=FFFF35>FFBAFFFFFFFFFFFFFFFFFFFFFFFFFFFF?<A
@M04999:289:000000000-L3R54:1:1101:14878:10313 1:N:0:426
CCTACGGGAGGCTGCAGTGGGGAATTTTGGACAATGGGGGGAACCCTGATCCAGCCATGCCGCGTGTCTGAAGAAGGCCTTCGGGTTGTAAAGGACTTTTGTTAGGGAAGAAAAGCCGGGTGCTAATACCACCTGGTGCTGACGGTACCTAAAGAATAAGCACCGGCTAACTACGTGCCAGCAGCCGCGGTAATACGTAGGGTGCGAGCGTTAATCGGAATTACTGGGCGTAAAGCGAGCGCAGATGGTTAGATAAGTCAGATGTGAAATCCCCGAGCTCAACTTGGGACGTGCATTTGA
+
CCCCCGGGGGGGGGGGGGGGGGGGGGGGGGGGGGGGGGGGGGGGGGGGGGGGGGGGGGGGGGGGGGGGGGGGGGGGGGGGGGGGGGGGGGGGGGGGGGGGGGGGGGGGGGGGGGGGGGGGGGGGGGGGGGGGGGGGGGGGGGGGGGGGGGGGGGGGGGGGGGGGGGGGGGGGGGGGGGGGGGGGGGGGGGGGGGGGGGGGGGGGGGGGGGGGGGGGGGGGGGGGGGGGGGGGGGGGGDGDGGEGFGFFFF?FGFFFFFFFFFGFFFFFFFFFFFFFFFFFFFFFFFFBFFFFFFFBFFFF
@M04999:289:000000000-L3R54:1:1101:16320:10320 1:N:0:426
GCCCTACGGGTGGCTGCAGTGGGGAATATTGCACAATGGGGGGAACCCTGATGCAGCCATGCCGCGTGTATGAAGAAGGCCTTCGGGTTGTAAAGTACTTTCGGTAGTGAGGAAGTTGTGTGTATGAAAAGTGCATGCAGTTGACGTTAGCTACAGAAGAAGCACCGGCTAACTCCGTGCCAGCAGCCGCGGTAATACGGAGGGTGCGAGCGTTAATCGGAATGACTGGGCGTAAAGGGCATGTAGGCGGATAATTAAGTTAGGTGTGAAAGCCCCGGGCTCAACCTGGGAATTGCACTT
+
CCCCCGGGGGGGGGGGGGGGGGGGGGGGGGGGGGGGGGGGGGGGGGGGGGGGGGGGGGGGGGGGGGGGGGGGGGGGGGGGGGGGGGGGGGGGGGGGGGGGGGGGGGGGGGFGGGGGGGGGGGGGGGGGGGGGGGGGGGGGGGGGGGGGGGGGGGGGGGGGGGGGGGGGGGGGGGGGGGGGGGGGGGGGGGGGGGGGGGGGGGGGGGGGGGGGGGGGGGGGGGGGGGGGGGGGGGGGGGGGGGFGFGFFFFFFGFBFFFFFFFGFFFFDFFFFFFFFFFFFFFFFF<FFFF:BBFFFFFA?
@M04999:289:000000000-L3R54:1:1101:24234:10334 1:N:0:426
GGTCCCTACGGGTGGCTGCAGTGGGGAATTTTGGACAATGGGGGGAACCCTGATCCAGCCATGCCGCGTGTCTGAAGAAGGCCTTCGGGTTGTAAAGGACTTTTGTTAGGGAAGAAAAGCTTGGTGCTAATACCACCGAGTGCTGACGGTACCTAAAGAATAAGCACCGGCTAACTACGTGCCAGCAGCCGCGGTAATACGTAGGGTGCGAGCGTTAATCGGAATTACTGGGCGTAAAGCGAGCGCAGACGGTTAGATAAGTCAGATGTGAAATCCCCGAGCTCAACTTGGGACGTGCATT
+
CCCCCGGGGGGGGGGGGGGGGGGGGGGGGGGGGGGGGGGGGGGGGGGGGGGGGGGGGGGGGGGGGGGGGGGGGGGGGGGGGGGGGGGGGFGGGGGGGGGGGGGGGGGGGGGGGGGGGGGGGGGGGGGGGGGGGGGGGGGGGGGGGGGGGGGGGGGGGGGGGGGGGGGGGGGGGGGGGGGGGGGGGGGGGGGGGGGGGGGGGGGGGGGGGGGGGGEGGGGGGGGGGGGGFFGGGGGGGGGGGGFGFGFFFFDFDFFFFFFFFFFFFFFFFFFFDFFFFFFFF>BBFFFFBFFFFFFFFFFFB
@M04999:289:000000000-L3R54:1:1101:15376:10363 1:N:0:426
ACCTACGGGTGGCTGCAGTGAGGAATATTGGACAGTGGGTGAGAGCCTGATCCAGCCATCCCGCGTGAAGGACGACAGCCCTATGGGTTTTAAACTTCTTTTGTATGGGAATAAACCACATTACGCGTAATGTTCTGAAGGTACCATACGAATAAGCATCGGCTAACTCCGTGCCAGCAGCCGCGGTAATACGGAGGATGCGAGCGTTATCCGGATTTATTGGGTTTAAAGGGTCCGTAGGCGGGTTGATAAGTCAGCGGTGAAAACCTGCAGCTTAACTGTAGAACTGCCGTTGATACTT
+
CCCCCGGGGGGGGGGGGGGGFGFGGGGGGGG<EEFEFFGGEGGGFFEGGCFGGGGGGGGFGGGGDGGGGGFGGGGGGGG@FF,EFGGGGEGGGGFFGGGGGGGGGGFFGGGGGGGGGGFGGGFGFGGGGGEFFEDFG9AFGGGGFGGGGGCFGGGGGGGGGGGGEGGGGGGGGG@FC@FGGGGGBGGGEGFCFGEGGGGFFGGGGGGGG=F7E58ECFGGGGGGCEDGGG=C5CFGGGDG3F>DBGFF4@FF7=FFF?>BFFC@F=@DBF<FFFFF=AFF2-59AAF>??FB::?<A<9A)
@M04999:289:000000000-L3R54:1:1101:20559:10366 1:N:0:426
ATGACCTACGGGGGGCAGCAGTAGGGAATCTTCCACAATGGACGCAAGTCTGATGGAGCAACGCCGCGTGGATGAAGAAGGTCTTCGGATCGTAAAATCCTGTTGTTGAAGAAGAACGGTTGTGAGAGTAACTGCTCATAGCGTGACGGTAATCAACCAGAAAGTCACGGCTAACTACGTGCCAGCAGCCGCGGTAATACGTAGGTGGCAAGCGTTGTCCGGATTTATTGGGCGTAAAGGGAGCGCAGGCGGTCTTTTAAGTCTGAATGTGAAAGCCCTCAGCTTAACTGAGGAAGAGCAT
+
CCCCCGGGGGGGGGGGGGGGGGGGGGGGGGGGGGGGGGGGGGGGGGGGGGGGGGGGGGGGGGGGGGGGGGGGGGGGGGGGGGGGGGGGGGGGGGGGGGGGGGGGGGGGGGGGGGGGGGGGGGGGGGGGGGGGGGGGGGGGGGGGGGGGGGGGGGGGGGGGGGGGGGGGGGGGGGGGGGGGGGGGGGGGGGGGGGGGGGGGGGGGGGGGGGGGGGGGGGGGGGGGGGGGGGGGGGGGGGGGGGFGFGFFFFFFD>EFFFFFFFGFFF?FFFFFFFFFFBFFFFFDFFFF<AFFFFFFFFFF,
@M04999:289:000000000-L3R54:1:1101:9386:10372 1:N:0:426
CGCGCCTACGGGGGGCTGCAGTAGGGAATTTTCCACAATGGACGAAAGTCTGATGGAGCAACGCCGCGTGAGTGAAGAAGGTTTTCGGATTGTAAAGCTCTGTTGTTAAAGAAGAAGGGTATGTAGAGTAACTGATATATACTTGACGGTATTTAACGAGGAAGTCACGGCTAACTACGTGCCAGCAGCCGCGGTAATACGTAGGTGGCGAGCGTTGTCCGGAATTATTGGGCGTAAAGGGAGCGCAGGCGGTTTAATAAGTCTGATGTGAAAGGTCATAGCTCAACTATGGACGTGCATC
+
CCCCCGGGGGGGGGGGGGGGGGGGGGGGGGGGGGGGGGGGGGGGGGGGGGGGGGGGGGGGGGGGGGGGGGGGGGGGGGGGGGGGGGGG*FGGGGGGGGGGGGGGGGGGGGGGGGGGGGGGGGGGGGGGGGGGGGGGGGGGGGGGGGGGGGGGGGGGGGGGGGGGGGGGGGGGGGGGGGGGGGGGGGGGGGGGGGGGGGGGGGGGDGGGGGGGGGGGGGGGGGGGFGGDGDGGGGEGGGGFGGFGFGFFFFFFDEBFFFFFFFGFFFFFFFF<BF>F=>FFFF9A?FFFFFFBFFBFBFF<)
@M04999:289:000000000-L3R54:1:1101:15745:10409 1:N:0:426
CTCTCCTACGGGAGGCTGCAGTAGGGAATCTTCCACAATGGACGCAAGTCTGATGGAGCAACGCCGCGTGAGTGAAGAAGGTTTTCGGATCGTAAAGCTCTGTTGTTGGTGAAGAAGGATAGGGGTAGTAACTGATTCTTATTTGACGGTAATCAACCAGAAAGTCACGGCTAACTACGTGCCAGCAGCCGCGGTAATACGTAGGTGGCAAGCGTTGTCCGGATTTATTGGGCGTAAAGCGAACGCAGGCGGGAGAACAAGTCAGCTGTGAAAGCCCTCGGCTTAACCGGGGAAGTGCAGC
+
CCCCCGFGGGGGGGGGGGGGGGGGGGGGGGGGGGGGGGGGGGGGGGGGGGGGGGGGGGGGGGGGGGGGGGGGGGGGGGGGGGGGGGGGDGGGGGGGGGGGGGGGGFGGGGGGGGGGGGGGGGGGGGGGGGGGGGGGGGGGGGGGGGGGGGGGGGGGGGGGGGGGGGGGGGGGGGGGGGGGGGGGGGGGGGGGGGGGGGGGGGGGGGGGGGGGGGGGGGGGGGGGGFGGGGGGGGGGGGGGGGFGFDD@FFFFGFFFFFFFFFFFFFFFFFFFFF4>>:FFFFFFFFFFF9>FFFFFFFBF2
@M04999:289:000000000-L3R54:1:1101:9291:10414 1:N:0:426
GAACTCCTACGGGTGGCTGCAGTGAGGAATATTGGACAATGGGTGAGAGCCTGATCCAGCCATCCCGCGTGAAGGACGACAGCCCTATGGGTTTTAAACTTCTTTTGTATGGGAATAAACCACATTACGCGTAATGTTCTGAAGGTACCATACGAATAAGCATCGGCTAACTCCGTGCCAGCAGCCGCGGTAATACGGAGGATGCGAGCGTTATCCGGATTTATTGGGTTTAAAGGGTCCGTAGGCGGGTTGATAAGTCAGCGGTGAAAACCTGCAGCTTAACTGTAGAACTGCCGTTGAT
+
CCCCCGGGGGGGGGGGGGGGGGGGGGGGGGGGGGGGGGGGGGGGGGGGGGGGGGGGGGGGGGGGGGGGGGGGGGGGGGGGGGGGGGGGGGGGGGGGGGGGGGGGGGGGGGGGGGGGGGGGGGGGGGGGGGGGGGGGGGGGGGGGGGGGGGGGGGGGGGGGGGGGGGGGGGGGGGGGGGGGGGGFGGGGGGGGGGGGGGGGGGGGGGGGGGGGGGGGGGEGGGGGGGGGDGDFCGGGGGGGGGFGFGFFFFFFGFFFFFFFFFGEEFFFFFFFFFFFFBFFAAAAAA<A<ADF>DFBFFBB4
@M04999:289:000000000-L3R54:1:1101:17940:10420 1:N:0:426
CTGGTCCTACGGGAGGCAGCAGTGGGGAATATTGCACAATGGGGGGAACCCTGATGCAGCCATGCCGCGTGTATGAAGAAGGCCTTCGGGTTGTAAAGTACTTTCGGTAATGAGGAAGGTGGTGTATCGAATAGGTGCATCAATTGACGTTAATTACAGAAGAAGCACCGGCTAACTCCGTGCCAGCAGCCGCGGTAATACGGAGGGTGCGAGCGTTAATCGGAATGACTGGGCGTAAAGGGCATGTAGGCGGATAATTAAGTTAGGTGTGAAAGCCCCGGGCTCAACCTGGGAACTGCAC
+
CCCCCGGGGGGGGGGGGGGGGGGGGGGGGGGGGGGGGGGGGGGGGGGGGGGGGGGGGGGGGGGGGGGGGGGGGGGGGGGGGFGGGGGGGGGGGGGGGGGGGGGGGGGEFGGGGFGGGGGGGGGGGGGGGGGGGGGGGGGGGGGFGGGGGGGGGGGGGGGGGGGGGGGGGGGGGGGGGGGGGGGGGGGGGGFGGGGGGGGGGGGGGGGGGGGGGGGEEGGGGGGGGGGGGGGGGGGGGGGGGGFGFGFFFFFEDFFFFFFBFFGFFFFFFFFFAFF@:BFFFFFFFBFFB?FF6?FFFFF<2
@M04999:289:000000000-L3R54:1:1101:2919:10444 1:N:0:426
CCTACGGGGGGCAGCAGTGGGGAATATTGCACAATGGGGGAAACCCTGATGCAGCCATGCCGCGTGTATGAAGAAGGCCTTCGGGTTGTAAAGTACTTTCGGTAATGAGGAAGGTGGTGTATCTAATAGGTGCATCAATTGACGTTAATTACAGAAGAAGCACCGGCTAACTCCGTGCCAGCAGCCGCGGTAATACGGAGGGTGCGAGCGTTAATCGGAATGACTGGGCGTAAAGGGCATGTAGGCGGATAATTAAGTTAGGTGTGAAAGCCCCGGGCTCAACCTGGGAACTGCACTTAA
+
CCCCCGGGGGGGGGGGGGGGGGGGGGGGGGGGGGGGGGGGGGGGGGGGGGGGGGGGGGGGGGGGGGGGGGGGGGGGGGGGGGGGGGGGGGGGGGGGGGGGGGGGGGGGGGGGGGGGGGGGGGGGGGGGGGGGGGGGGGGGGGGGGGGGGGGGGGGGGGGGGGGGGGGGGGGGGGGGGGGGGGGGGGGGGGGGGGGGGGGGGGEGGGGGGGGGGGGGGGGGGGGGGGGGGGGGGGGGGDGGGGFGFGFFFEF@GFFFFFFFFFGFFFFFFFB?F@>>EFFFF2?:???F?FFFFFFFF?AF
@M04999:289:000000000-L3R54:1:1101:24506:10475 1:N:0:426
TAACCTACGGGAGGCTGCAGTGGGGAATTTTGGACAATGGGGGGAACCCTGATCCAGCCATGCCGCGTGTCTGAAGAAGGCCTTCGGGTTGTAAAGGACTTTTGTTAGGGAAGAAAAGCCGGGTGCTAATACCACCTGGTGCTGACGGTACCTAAAGAATAAGCACCGGCTAACTACGTGCCAGCAGCCGCGGTAATACGTAGGGTGCGAGCGTTAATCGGAATTACTGGGCGTAAAGCGAGCGCAGACGGTTAGATAAGTCAGATGTGAAATCCCCGAGCTCAACTTGGGACGTGCATTT
+
CCCCCGGGGGGGGGGGGGGGGGGGGGGGGGGGGGGGGGGGGGGGGGGGGGGGGGGGGGGGGGGGGGGGGGGGGGGGGGGGGGGGGGGGGGGGGGGGGGGGGGGGGGGGGGGGGGGGGGGGGGGGGGGGGGGGGGGGGGGGGGGGGGGGGGGGGCFGGGGGGGGGGGGGGGGCGGGGGGGGGGCCFCFGGGGGGGGGGGGGGGGGGGGGGGGGGGGGGGGGGGGGGGGGFGGGGGGGGGGGGGFGFGFEFEBBG@@?F6@B46CFFFFFFF>A>BFFF>BFFFFFFFBBBF6??BFFFFFFF
@M04999:289:000000000-L3R54:1:1101:11566:10481 1:N:0:426
AGGCCTACGGGCGGCTGCAGTGGGGAATATTGCACAATGGGGGGAACCCTGATGCAGCCATGCCGCGTGTATGAAGAAGGCCTTCGGGTTGTAAAGTACTTTCGGTAATGAGGAAGGTGGTGTATCGAATAGGTGCATCAATTGACGTTAATTACAGAAGAAGCACCGGCTAACTCCGTGCCAGCAGCCGCGGTAATACGGAGGGTGCGAGCGTTAATCGGAATGACTGGGCGTAAAGGGCATGTAGGCGGATAATTAAGTTAGGTGTGAAAGCCCCGGGCTCAACCTGGGAACTGCACTT
+
CCCCCGGGGGGGEGGGGGGGGGGGDGGGGGGDGGGGFGGGDEDDFGGGGGGGGGGGGGGGGFFGGGCFFGGGGGGGGGGGGGFAFGGGGGGGGGGDGGGGGGGGGEGGFGFGGFDFGCFDC<<CGDGGGGFDFGC:CFGGF9FGGFGFFFFGGGGGGGGFGGGFFFGGGGGGGGGGGGGGGGGGGGGGGGGGGGCEGGGGGDEGGGGGGGGEG8C::CFFAEGGGFGDF*C<7/:CFFCDCGFFFGFFFD>DG5FFFFFFFFGFFFFF?46AB@:FEF@>FFBFF:?48BFF:BF??F:A7
@M04999:289:000000000-L3R54:1:1101:21252:10495 1:N:0:426
CCTACGGGAGGCTGCAGTGGGGAATATTGCACAATGGGGGAAACCCTGATGCAGCCATGCCGCGTGTATGAAGAAGGCCTTCGGGTTGTAAAGTGCTTTCGGTAATGAGGAAGGTGATGTATCTAATAGGTGCATCAATTGACGTTAATTACAGAAGAAGCACCGGCTAACTCCGTGCCAGCAGCCGCGGTAATACGGAGGGTGCGAGCGTTAATCGGAATGACTGGGCGTAAAGGGCATGTAGGCGGATAATTAAGTTAGGTGTGAAAGCCCTGGGCTCAGCCTAGGAATTGCACTTAA
+
CCCCCGGGGGGGGGGGGGGGGGGGGGGGGGGGGGGGGGGGGGGGGGGGGGGGGGGGGGGGGGGGGGGGGGGGGGGGGGGGGGGGGGGGGGGGGGGGGGGGGGGGGGGGGGGGGGGGGGGGGGGGGGGGGGGGGGGGGGGGGGGGGGGGGGGGGGGGGGGGGGGGGGGGGGGGGGGGGGGGGGGGGGGGGGGGGGGGGGGGGGGGGGGGGGGGGGGGGGGGGGGGGGGGGGGGGGGGGGGGGGFGFGFFBEBFGFFFFFFFFFGFFFFFFFFFFFFFFFF?FB?FFB?FFFFFFFFFA?FF
@M04999:289:000000000-L3R54:1:1101:26169:10519 1:N:0:426
CTTCCTACGGGGGGCTGCAGTAGGGAATTTTCCACAATGGACGAAAGTCTGATGGAGCAACGCCGCGTGAGTGAAGAAGGTTTTCGGATTGTAAAGCTCTGTTGTTAAAGAAGAAGGGTATGTAGAGTAACTGATATATACTTGACGGTATTTAACGAGGAAGTCACGGCTAACTACGTGCCAGCAGCCGCGGTAATACGTAGGTGGCGAGCGTTGTCCGGAATTATTGGGCGTAAAGGGAGCGCAGGCGGTCTAATAAGTCTGATGTGAAAGGTCATAGCTCAACTATGGACGTGCATC
+
CCCCCGGGGGGGGGGGGGGGGFGGGGGGGGGGGGGGGGGGGGG@FFGFGGGGGGGGGGGGGGGGGGGGGGGFGGGGGEGGBFGGGFCFGEGGGGGGGGGGGGGFGFGGGGGGG@FGGGGGGGGGGFGFGGGGGGGGGGGGGGGGGGGGGGGCGGGGGDGEGGGGFGGGEGGGGGFGGGGGGGGGGGGGCEGGGEGGGGGFC9CEGGGGGGEGGCCCEGGEC5C5C7:FCGGGGDGDGGGC<DBC>DDEDFFFGFFFFFFFFFGFFFFFAFA:4<???>?AFB>FFFF7>FF28>FFFFAF
@M04999:289:000000000-L3R54:1:1101:25427:10526 1:N:0:426
CCCTACGGGCGGCTGCAGTGGGGAATATTGCACAATGGGGGAAACCCTGATGCAGCCATGCCGCGTGTATGAAGAAGGCCTTCGGGTTGTAAAGTACTTTCGGTAATGAGGAAGGTGGTGTATCGAATAGGTGCATCAATTGACGTTAATTACAGAAGAAGCACCGGCTAACTCCGTGCCAGCAGCCGCGGTAATACGGAGGGTGCGAGCGTTAATCGGAATGACTGGGCGTAAAGGGCATGTAGGCGGATAATTAAGTTAGGTGTGAAAGCCCCGGGCTCAACCTGGGAACTGCACTTA
+
CCCCCGGGGDGGGGGGGGGGGGGGGGGGGGGGGGGGGGGGGGGGGGGGGGGGGGFGGGGGGGGGGGGGGGGGGGGGDGGGFGGGGGGGGGGGGGGGGGGGGGGEGFGGFGGFGGGGGGFGGGFGGGGGGGDFFGGDCFGGGGGGGGFEFFGGGGGFGFGGGGGGFGGGGGGGGFGGFGGGGGGGGGGGGGGGGGGGGGGGGGGGGEGDGEGGGGGGGGGGGGGGECGGGGG<CDGFGDCFGCFGFGFFFEEB>F=FFF6@FFDFF7>FFFA?F@>;EFE>BB?F70:?FFFB><?FF):A
@M04999:289:000000000-L3R54:1:1101:9629:10549 1:N:0:426
CCTACGGGCGGCTGCAGTGAGGAATATTGGACAATGGGTGAGAGCCTGATCCAGCCATCCCGCGTGAAGGACGACAGCCCTATGGGTTTTAAACTCCTTTTGTATGGGAATAAACCACATTACGCGTAATGTTCTGAAGGTACCATACGAATAAGCATCGGCTAACTCCGTGCCAGCAGCCGCGGTAATACGGAGGATGCGAGCGTTATCCGGATTTATTGGGTTTAAAGGGTCCGTAGGCGGGTTGATAAGTCAGCGGTGAAAACCTGCAGCTTAACTGTAGAACTGCCGTTGATACTGT
+
CCCCCGGGGGGGGGGGGGGGGGGGGGGGGGGGGGGGGGGGGGGGGGGGGGGGGGGGGGGGGGGGGGGGGGGGGGGGGGGGGGGGGGGGGGGGGGGGGGGGGGGGGGGGGGGGGGGGGGGGGGGGGGGGGGGGGGGGGGGGGGGGGGGGGGGGGGGGGGGGGGGGGGGGGGGGGGGGGGGGGGGGGGGGGGGGGGGGGGGGGGGGGGGGGGGGGGGGGGGGGGGGGGGGGGGGGGGGGGGGGGFGFGFFFBFFGFFFFFFFFFGFFFFFFFFFFFFFFFFFF<BA>AFFFFFFFFFFFFFFA
@M04999:289:000000000-L3R54:1:1101:9561:10571 1:N:0:426
ACCTACGGGAGGCAGCAGTGGGGAATATTGCACAATGGGGGAAACCCTGATGCAGCCATGCCGCGTGTATGAAGAAGGCCCTCGGGTTGTAAAGTACTTTCGGTAATGAGGAAGGTGGTGTATCTAATAGGTGCATCAATTGACGTTAATTACAGAAGAAGCACCGGCTAACTCCGTGCCAGCAGCCGCGGTAATACGGAGGGTGCGAGCGTTAATCGGAATGACTGGGCGTAAAGGGCATGTAGGCGGATAATTAAGTTAGGTGTGAAAGCCCTGGGCTCAACCTAGGAATTGCACTTA
+
CCCCCGGGGGGGGGGGGGGGGGGGGGGGGGGGGGGGGGGGGGGGGGGGGGGGGGGGGGGGGGGGGGGGGGGGGGGGGGGGGGGGGGGGGGGGGGGGGGGGGGGGGGGGGGGGGGGGGGGGGGGGGGGGGGGGGGGGGGGGGGGGGGGGGGGGGGGGGGGGGGGGGGGGGGGGGGGGGGGGGGGGGGGGGGGGGGGGGGGGGGGGGGGGGGGGGGGGGGGGGGGGGGGGGGGGGGGGGGGGGGFGFGFFFFFFGFFFFFFFFFFFFFFFFFFFFFFFFFFFFFFFFFFFFF>DFFDFBFFA
@M04999:289:000000000-L3R54:1:1101:8738:10595 1:N:0:426
GGCCCTACGGGGGGCTGCAGTGGGGAATATTGCACAATGGGGGAAACCCTGATGCAGCCATGCCGCGTGTATGAAGAAGGCCTTCGGGTTGTAAAGTACTTTCGGTAATGAGGAAGGTAGTGTATCTAATAGGTGCATCAATTGACGTTAATTACAGAAGAAGCACCGGCTAACTCCGTGCCAGCAGCCGCGGTAATACGGAGGGTGCGAGCGTTAATCGGAATGACTGGGCGTAAAGGGCATGTAGGCGGATAATTAAGTTAGGTGTGAAAGCCCTGGGCTCAACCTAGGAATTGCACTT
+
CCCCCGGGGGGGGGGGGGGGGGGGGGGGGGGGGGGGGGGGGGGGGGGGGEGGGGGGGGGGGGGGGGGGGFGGGGGGGGGGGGGGG@FGGGGGGGGFGGGGGGGGGCFGGGGGGGGGGG9FGGEGGGGGGGGGGGGGGGGGGGGGGGGG>FFGGGGGCGDFGGGGGGGGGGGC<FFGGGGGGGCEFGGGGGGGDEGGGGGGGGGGGGGGGGGGGGCGGGGGGGGGGGGGGGGFEGG<5FGGGCFGFGFF=@3@D>@FBFFFFFGFFFFF?4<A<?@@??FFFB:BDF??FBF7A0:BFFF<4
@M04999:289:000000000-L3R54:1:1101:21654:10622 1:N:0:426
CCTACGGGTGGCTGCAGTAGGGAATCTTCCACAATGGACGCAAGTCTGATGGAGCAACGCCGCGTGAGTGAAGAAGGTTTTCGGATCGTAAAGCTCTGTTGTTGGTGAAGAAGGATAAGGATAGTAACTGATTCTTATTTGACGGTAATCAACCAGAAAGTCACGGCTAACTACGTGCCAGCAGCCGCGGTAATACGTAGGTGGCAAGCGTTGTCCGGATTTATTGGGCGTAAAGCGAACGCAGGCGGGAGAACAAGTCAGCTGTGAAAGCCCTCGGCTTAACCGGGGAAGTGCAGCTGA
+
CCCCCGGGGGGGGGGGGGGGGGGGGGGGGGGGGGGGGGGGGGGGGGGGGGGGGGGGGGGGGGGGGGGGGGGGGGGGGGGGGGGGGGGGGGGGGGGGGGGGGGGGGGGGGGGGGGGGGGGGGGGGGGGGGGGGGGGGGGGGGGGGGGGGGGGGGGGGGGGGGGGGGGGGGGGGGGGGGGGGGGGGGGGGGGGGGGGGGGGGGGGGGGGGGGGGGGGGGGGGGGGGGGGGGGGGGGGGGGGGGGFGFGFFFFFFGFFFFFFFFFGFFFFFFFFFFFFFFFFFFFFFFFFFFFF>BFDFF:BF
@M04999:289:000000000-L3R54:1:1101:18509:10663 1:N:0:426
CCTACCTACGGGTGGCAGCAGTGAGGAATATTGGACAATGGGTGAGAGCCTGATCCAGCCATCCCGCGTGAAGGACGACAGCCCTATGGGTTTTAAACTTCCTTTGTATGGGAATAAACCACATTACGCGTAATGTTCTGAAGGTACCATACGAATAAGCATCGGCTAACTCCGTGCCAGCAGCCGCGGTAATACGGAGGATGCGAGCGTTATCCGGATTTATTGGGTTTAAAGGGTCCGTAGGCGGGTTGATAAGTCAGCGGTGAAAACCTGCAGCTTAACTGTAGAACTGCCGTTGAT
+
CCCCCGGGGGGGGGGGGGGGGGGGGGGGGGGGGGGGGGGGGGGGGGGGGGGGGGGGGGGGGGGGGGGGGGGGGGGGGGGGGGGGGGGGGGGGGGGGGGGGG,CFGGGGGGGGGGGGGGGGGGGGGGGGGGGGGGGGGGGGGGGGGGGGGGGGGGGGGGGGGGGGGGGGGGFGGGGGGGGGGGFGFEGGGGGGGGGGGGEGGGGGEGEEGEGGGGFEGGGGGGGGGFGGGDGGGGGGGGGG4>BCFDFFFDFFGFFFFFFFFFGEFFFFFFFFFFFFFBFFFBFFF>A<2<DF?1;?BF<4
@M04999:289:000000000-L3R54:1:1101:11029:10663 1:N:0:426
TTACCTACGGGCGGCTGCAGTGGGGAATATTGCACAATGGGGGGAACCCTGATGCAGCCATGCCGCGTGTATGAAGAAGGCCTTCGGGTCGTAAAGTACTTTCGGTAATGAGGAAGGTGGTGTATCGAATAGGTGCATCAATTGACGTTAATTACAGAAGAAGCACCGGCTAACTCCGTGCCAGCAGCCGCGGTAATACGGAGGGTGCGAGCGTTAATCGGAATGACTGGGCGTAAAGGGCATGTAGGCGGATAATTAAGTTAGGTGTGAAAGCCCCGGGCTCAACCTGGGAACTGCACTC
+
CCCCCFFGDDCGCGE@BFGGF<CFDGDF@FEFGFFAFFGA<@CCCFGD+B4FEG9?FFFD<F<=FCG>FCFA<3,@>33,,@FGDCGC<*@FECCE,;3@FC;F@1F*<888:3<@7F:<<<,3<@*FFGFGGFGG:C:,7CF:9<@*1+<C<:B<:FG,C<:@8;*//:C8:+3CAEGFCFFFG?C@FGE>*///3<<E8;88E8CG8CEG=C8*:<C75*::E7C7FFD*:)11>FC7CFFGFFF46:5@C3/9==?49FG=F=?F<6)-94>7B2BF0(,443:>F:6<?632).39(
@M04999:289:000000000-L3R54:1:1101:4576:10676 1:N:0:426
CTCCTACGGGTGGCTGCAGTGGGGAATATTGCACAATGGGGGGAACCCTGATGCAGCCATGCCGCGTGTATGAAGAAGGCCTTCGGGTTGTAAAGTACTTTCGGTAATGAGGAAGGTGGTGTATCGAATAGGTGCATCAATTGACGTTAATTACAGAAGAAGCACCGGCTAACTCCGTGCCAGCAGCCGCGGTAATACGGAGGGTGCGAGCGTTAATCGGAATGACTGGGCGTAAAGGGCATGTAGGCGGATAATTAAGTTAGGTGTGAAAGCCCCGGGCTCAACCTGGGAACTGCACTT
+
CCCCCGGGGGGGGGGGGGGGGGGGGGGGGGGGGGGGGGGGGGGGGGGGGGGGGGGGGGGGGGGGGGGGGGGGGGGGGGGGGGGGGGGGGGGGGGGGGGGGGGGGGGGGGGGGGGGGGGGGGGGGGGGGGGGGGGGGGGGGGGGGGGGGGGGGGGGGGGGGGGGGGGGGGGGGGGGGGGGGGGGGGGGGGGGGGGGGGGGGGGGGEGGGGGGGGGGGGGGGGGGGGGGGGGGGEGGGGGGGGGFGFGFFFFFFGFFFFFFFFFGFFFFFFFFFFFFFE0;9>BBBFFFFB<F?B0?FFFF?
@M04999:289:000000000-L3R54:1:1101:22820:10690 1:N:0:426
TACGGGTGGCAGCAGTGGGGAATTTTGGACAATGGGGGGAACCCTGATCCAGCCATGCCGCGTGTCTGAAGAAGGCCTTCGGGTTGTAAAGGACTTTTGTTAGGGAAGAAAAGCCGGGTGCTAATACCACCTGGTGCTGACGGTACCTAAAGAATAAGCACCGGCTAACTACGTGCCAGCAGCCGCGGTAATACGTAGGGTGCGAGCGTTAATCGGAATTACTGGGCGTAAAGCGAGCGCAGACGGTTAGATAAGTCAGATGTGAAATCCCCGAGCTCAACTTGGGACGTGCATTTGAAAC
+
CCCCCGGGGGGGGGGGGGGGGGGGGGGGGGGGGGGGGGGGGGGGGGGGGGGGGGGGGGGGGGGGGGGGGGGGGGGGGGGGGGGGGGGGGGGGGGGGGGGGGGGGGGGGGGGGGGGGGGGGGGGGGGGGGGGGGGGGGGGGGGGGGGGGGGGGGGGGGGGGGGGGGGGGGGGGGGGGGGGGGGGGGGGGGGGGGGGGGGGGGGGGGGGGEGGGGGGGGGGGGGGGGGGGGGGGGGGGGGGGGDFGFGFFFFFFGFFFFFFFFFGFFFFFFFFFFFFFFFFFFFF2>F:0>FFFFFFFB>FF2
@M04999:289:000000000-L3R54:1:1101:4109:10707 1:N:0:426
ACCTACGGGTGGCAGCAGTGGGGAATTTTGGACAATGGGGGGAACCCTGATCCAGCCATGCCGCGTGTCTGAAGAAGGCCTTCGGGTTGTAAAGGACTTTTGTTAGGGAAGAAAAGCTTGGTGCTAATACCACCGAGTGCTGACGGTACCTAAAGAATAAGCACCGGCTAACTACGTGCCAGCAGCCGCGGTAATACGTAGGGTGCGAGCGTTAATCGGAATTACTGGGCGTAAAGCGAGCGCAGACGGTTAGATAGGTCAGATGTGAAATCCCCGAGCTCAACTTGGGACGTGCATTTG
+
CCCCCGGGGGGGGGGGGGGGGGGGGGGGGGGGGGGGGGGGGGGGGGGGGGGGGGGGGGGGGGGGGGGGGGGGGGGGGGGGGGGGGGGGGGGGGGGGGGGGGGGGGGGGGGGGGGGGGGGGGGGGGGGGGGGGGGGGEGGGGFGGGGGGGGGGGGGGGGGGGGGGGGGGGGGGGGGGGGGGFGGGGGGGGGGGGGGGGGGG@GGGGGGGEEGGGGGGGGGDCCGGGGGGFGGGEGGCGGGGGGFGDD>EFFFFGFFFFFFB6>DFFFFFFFFB2?FFEFFFFFFF>D6:0:?>:BFFFFDB
@M04999:289:000000000-L3R54:1:1101:6974:10768 1:N:0:426
GCCCTACGGGTGGCTGCAGTGGGGAATATTGCACAATGGGGGAAACCCTGATGCAGCCATGCCGCGTGTATGAAGAAGGCCTTCGGGTTGTAAAGTACTTTCGGTGGTGAGGAAGTTGTGTGTATGAAAAGTGCATATAATTGACGTTAGCCACAGAAGAAGCACCGGCTAACTCCGTGCCAGAAGCCGCGGTAATACGGAGGGTGCGAGCGTTAATCGGAATGACTGGGCGTAAAGGGCATGTAGGCGGATGATTAAGTTAGGTGTGAAAGCCCCGGGCTCAACCTGGGAATAGCATTT
+
CCCCCGGGGGGGGGGGGGGGGGGGGGGGGGGGGGGGGGGGGGGGGGGGGGGGGGGGGGGG8FFGGGGGGGGGGGGGGGGGGGGGGGGGGGGGGGGGGGGGGGGGGGGGGGGGGGGGDGGGGGGGGGGGGGGGGGGGGGGGGGDGGGGGGGGGGGGGGGGGGGGGGGGGGGGGGGGGGGGGGGGGGGGGGGGGGGGGGGGGGGGGGGGGGGGGGGGGGGGGGGGGGGGGGFGGGGGGGGDCFGFGFGFFEFE@GFFFFFFFFFGFFFFFFFFFFFFFFFFF>FFF<:4?BFBFFFAABBF9
@M04999:289:000000000-L3R54:1:1101:23357:10768 1:N:0:426
CGGACCTACGGGGGGCAGCAGTGGGGAATTTTGGACAATGGGGGGAACCCTGATCCAGCCATGCCGCGTGTCTGAAGAAGGCCTTCGGGTTGTAAAGGACTTTTGTTAGGGAAGAAAAGCCGGGTGCTAATACCACCTGGTGCTGACGGTACCTAAAGAATAAGCACCGGCTAACTACGTGCCAGCAGCCGCGGTAATACGTAGGGTGCGAGCGTTAATCGGAATTACTGGGCGTAAAGGGCATGTAGGCGGATAATTAAGTTAGGTGTGAAAGCCCCGGGCTCAACCTGGGAACTGCACT
+
CCCCCGGGGGGGGGGGGGGGGGGGGGGGGGGGGGGGGGGGGGGGGGGGGGGGGGGGGGGGGGGGGGGGGGGGGGGGGGGGGGGGGGGGGGGGGGGGGGGGGGGGGGGGGGGGGGGGGGGGGGGGGGGGGGGGGGGGGGGGGGGGGGGGGGGGGGGGGGGGGGGGGGGGGGGGGGGGGGGGGGGGGGGGGGGGGGGGGGGGGGGGGGGGGGGGGGGGGGGGGGGGGGGGGGGGGGGGGGGFGGFGFGFFFFFBGFBFFFF=FFGFFFFFFFFFFFFFFFFFFFFFFFFFFFFFFFFB?DBF<
@M04999:289:000000000-L3R54:1:1101:12196:10773 1:N:0:426
ATCTGCCTACGGGAGGCTGCAGTGAGGAATATTGGACAATGGGTGAGAGCCTGATCCAGCCATCCCGCGTGAAGGACGACAGCCCTATGGGTTTTAAACTTCTTTTGTATGGGAATAAACCACATTACGCGTAATGTTCTGAAGGTACCATACGAATAGGCATCGGCTAACTCCGTGCCAGCAGCCGCGGTAATACGGAGGATGCGAGCGTTATCCGGATTTATTGGGTTTAAAGGGTCCGTAGGCGGGTTGATAAGTCAGCGGTGAAAACCTGCAGCTTAACTGTAGAACTGCCGTTGAT
+
CCCCCGGGGGGGGGGGGGGGGGGGGGGGGGGGGGGGGGGGGGGFGGGGGGGGGGGGGGGGGGGGGGGGGGGGGGGGGGGGGGFGGGGGGGGGGGGGGGGGGGGGGGGGGGGGGGGGGGGGGGGGGGGGGGGGGGGGGGGGGGGGGGGGGEGGGGGGGGGGGGGGGGGGGGGGFGGGGGGGGGGGGGGGGGGGGGGGGGGGGGGGGGGGGGGGGF?FGC=EGFEGGGGGGDDGGGGGGGFGGGFGFGFFFFFFF?FFFFFF=FGFEFFFFFFFFFFFF?FFFF<9AFAFFA<4<?FFFFFF2
@M04999:289:000000000-L3R54:1:1101:17916:10775 1:N:0:426
ATTTCCTACGGGGGGCTGCAGTGGGGAATATTGCACAATGGGGGAAACCCTGATGCAGCCATGCCGCGTGTATGAAGAAGGCCTTCGGGTTGTAAAGTACTTTCGGTGGTGAGGAAGTTGTATGTATGAAAAGTGCATATAATTGACGTTAGCCACAGAAGAAGCACCGGCTAACTCCGTGCCAGCAGCCGCGGTAATACGGAGGATGCGAGCGTTATCCGGATTTATTGGGTTTAAAGGGTCCGTAGGCGGGTTGATAAGTCAGCGGTGAAAACCTGCAGCTTAACTGTAGAACTGCCGT
+
CCCCCGGCGGGGGGGGGGGGGGGGGGGGGGGGGGGGGGGGGGGGEGGGGGGGGGEFGFGGGGGGGGGGGGGFGFGGGGGGDGCFCFGGGGDGGGGGGGGGGGGGGGGGGGGGGGGGGFCFGGGGGGGGGGGGGGGGGGGGGGGGGGGGGGGGGGFGGGGGGGGGGGGFGGGGGGGGGGGGGGGGFFGGGGGGEEGGDFGGFEGGGGGFGGGGGGGGGGGGGGGGGGGGGGGGGDGGGGGGGGFFDGFF:?BD>EEF:BFF?@GF=@EFFFFFFFFFFFFF?F?BDFFFF>BBFFAA?7:>3
@M04999:289:000000000-L3R54:1:1101:5241:10826 1:N:0:426
CCCTACGGGGGGCAGCAGTAGGGAATCTTCCACAATGGACGCAAGTCTGATGGAGCAACGCCGCGTGGATGAAGAAGGTCTTCGGATCGTAAAATCCTGTTGTTGAAGAAGAACGGTTGTGAGAGTAACTGCTCATAGCGTGACGGTAATCAACCAGAAAGTCACGGCTAACTACGTGCCAGCAGCCGCGGTAATACGTAGGTGGCAAGCGTTGTCCGGATTTATTGGGCGTAAAGGGAGCGCAGGCGGTCTTTTAAGTCTGAATGTGAAAGCCCTCAGCTTAACTGAGGAAGAGCATCGG
+
CCCCCGGGGGGGGGGGGGGGGGGGGGGGGGGGGGGGGGGGGGGGGGGGGGGGGGGGGGGGGGGGGGGGGGGGGGGGGGGGGGGGGGGGGGGGGGGFGGGGGGGGGGGGGGGGGGGGGGGGGGGGGGGGGGGGGGGGGGGGGGGGGGGGGGGGGGGGGGGGGGGGGGGGGGGGGGGGGGGGGGGGGGGGGGGGGGGGGGGGGGGGGGGGGGGGGGGGGGGECEFGGGGGGGGGGGGGGGGGGGFGFGFFFFFFGFFFFFFFFFGFFFFFFFFBFFFFFFFDBBFFFFFDFFFBBF?B?BF?:
@M04999:289:000000000-L3R54:1:1101:16528:10869 1:N:0:426
GCTACGGGGGGCTGCAGTAGGGAATCTTCCACAATGGACGCAAGTCTGATGGAGCAACGCCGCGTGGATGAAGAAGGTCTTCGGATCGTAAAATCCTGTTGTTGAAGAAGAACGGTTGTGAGAGTAACTGCTCATAGCGTGACGGTAATCAACCAGAAAGTCACGGCTAACTACGTGCCAGCAGCCGCGGTAATACGTAGGTGGCAAGCGTTGTCCGGATTTATTGGGCGTAAAGGGAGCGCAGGCGGTCTTTTAAGTCTGAATGTGAAAGCCCTCAGCTTAACTGAGGAAGAGCATCGG
+
CCCCCGGGGGGGGGGGGGGGGGGGGGGGGGGGGGGGGGGGGGGGGGGGGGGGGGGGGGGGGGGGGGGGGGGGGGGGGGGGGGGGGGGGGGGGGGGGGGGGGGGGGGGGGGGGGGGGGGGGGGGGGGGGGGGGGGGGGGGGGGGGGGGGGGGGGGGGGGGGGGGGGGGGGGGGGGGGGGGGGGGGGGGGGGGGGGGGGGGGGGGGGGGGGGEGGGGGGGGGGGGGFGGGGGGGGGGGGGGGGGFGBGFB>EBFGFFFFFFFFFGFBFFFFFFB:FFFFFFFFFFFAFFFF>BFBFFFFFFF
@M04999:289:000000000-L3R54:1:1101:6803:10869 1:N:0:426
AAAGACCTACGGGGGGCTGCAGTGGGGAATATTGCACAATGGGGGGAACCCTGATGCAGCCATGCCGCGTGTATGAAGAAGGCCTTCGGGTTGTAAAGTACTTTCGGTAGTGAGGAAGTTGTGTGTATGAAAAGTGCATGCAGTTGACGTTAGCTACAGAAGAAGCACCGGCTAACTCCGTGCCAGCAGCCGCGGTAATACGGAGGGTGCGAGCGTTAATCGGAATGACTGGGCGTAAAGGGCATGTAGGCGGATAATTAAGTTAGGTGTGAAAGCCCCGGGCTCAACCTGGGAATTGCAC
+
CCCCCGGGGGGGGGGGGGGGGGGGGGGGGGGGGGGGGGGGGGGGGGGGGGGGGGGGGGGGGGGGGGGGGGGGGGGGGGGGGGGGGGGGGGGGGGGGGGGGGGGGGGGGGGGGGGGGGGGGGGGGGGGGGGGGGGGGGGGGGGGGGGGGGGGGGGGGGGGGGGGGGGGGGGGGGGGGGGGGGGGGGGGGGGGGGGGGGGGGGGGGGGGGGGGGGGGEGGGGGGGGGGGGGGGGGGGGGGGGGGFGFGFFFFFFGFFFFFFFFFFFFFFF?FFFFFFFF?EB>BF9B?<???:??FFF:>FF2
@M04999:289:000000000-L3R54:1:1101:24927:10897 1:N:0:426
GGCAACCTACGGGCGGCTGCAGTGGGGAATATTGCACAATGGGGGAAACCCTGATGCAGCCATGCCGCGTGTATGAAGAAGGCCTTCGGGTTGTAAAGTACTTTCGGTGGTGAGGAAGTTGTGTGTATGAAAAGTGCATATAATTGACGTTAGCCACAGAAGAAGCACCGGCTAACTCCGTGCCAGCAGCCGCGGTAATACGGAGGGTGCGAGCGTTAATCGGAATGACTGGGCGTAAAGGGCATGTAGGCGGATGATTAAGTTAGGTGTGAAAGCCCCGGGCTCAACCTGGGAATAGCAT
+
CCCCCGGGGGGGGGGGGGGGGFFFFGGGGGGGGGGGGGGGGGGGGGGGGGGGGGGGGGGGGGFGFGGGGGGGGGGFGGGGGGGGGGGGGEGGGGGGGGGGGGGGGGGEFDFEFGGBFGFFGFGGGGGGGGGGGGGGGGGFGFGGG9FFGGGGGGGGGGGGGGGGGGGGCFEF8FGGGGGGGFGGCGGGGGGGGGGGGGFGFGGEGGGGGGGGGGGGGECCFGGGGGGCFGGGGFGDGGFGGGFGFGF6FF45<D>@FFB=FFGFFFFFFFFBF?FFFFF>FFF;?F?(4:??F02374>F2
@M04999:289:000000000-L3R54:1:1101:6039:10898 1:N:0:426
GACGCCTACGGGAGGCTGCAGTAGGGAATCTTCCACAATGGACGCAAGTCTGATGGAGCAACGCCGCGTGAGTGAAGAAGGTTTTCGGATCGTAAAGCTCTGTTGTTGGTGAAGAAGGATAGGGGTAGTAACTGATTCTTATTTGACGGTAATCAACCAGAAAGTCACGGCTAACTACGTGCCAGCAGCCGCGGTAATACGTAGGTGGCAAGCGTTGTCCGGATTTATTGGGCGTAAAGCGAACGCAGGCGGGAGAACAAGTCAGCTGTGAAAGCCCTCGGCTTAACCGGGGAAGTGCAGC
+
CCCCCGGGGGGGGGGGGGGGGGGGGGGGGGGGGGGGGGGGGGGGGGGGGGGGGGGGGGGGGGGGGGGGGGGGGGGGGGGGGGGGGGGG@GGGGGGGGGGGGGGGGGGGGGGGGGGGGGGGGGGGGGGGGGGGGGGGGGGGGGGGGGGGGGGGGGGGGGGGGGGGGGGGGGGGGGGGGGGGGGGGGGGGGGGGGGGGGGGGGGGGGGGGGGGGGGGGGGGGGGEGEFFFFFGGGGGGGGFDDDEGFGFFFDBEGFEFFFFFFBFFFFFFFFFFFFFFFFFFFFF6?FFFFF9>FBFFFFFF8
@M04999:289:000000000-L3R54:1:1101:19854:10898 1:N:0:426
CCTACGGGGGGCTGCAGTGGGGAATATTGCACAATGGGGGAAACCCTGATGCAGCCATGCCGCGTGTATGAAGAAGGCCTTCGGGTTGTAAAGTACTTTCGGTGGTGAGGAAGTTGTATGTATGAAAAGTGCATATAATTGACGTTAGCCACAGAAGAAGCACCGGCTAACTCCGTGCCAGCAGCCGCGGTAATACGGAGGGTGCGAGCGTTAATCGGAATGACTGGGCGTAAAGGGCATGTAGGCGGATGATTAAGTTAGGTGTGAAAGCCCCGGGCTCAACCTGGGAATAGCATTTAA
+
CCCCCGGGGGGGGGGGGGGGGGGGGGGGGGGGGGGGGGGGGGGGGGGGGGGGGGGGGGGGGGGGFGGFGGGGGGGGGGGGFGFECFGGGGGGGGGGGGGGGGFGGGGGGGGGGFFGGGGGGGFGGGGGGGFCCFFGGGGGFFGGGGGGGGGGGGGGGGGGGGGGGGGEGGGGGGGGGGGGGGGGGGGGGEGGGGCEGGGGGGGEEGEEEGGEGGGFFGEGGGGGGGGGGGCDEGFGGGGFGGFGFGBE37BFG6@FFFFFFFGFFFBFFFF<BFFFFFF??B?8>BB<?BF?FBFBADFF
@M04999:289:000000000-L3R54:1:1101:10729:10915 1:N:0:426
AAGCCTACGGGGGGCTGCAGTAGGGAATTTTCCACAATGGACGAAAGTCTGATGGAGCAACGCCGCGTGAGTGAAGAAGGTTTTCGGATTGTAAAGCTCTGTTGTTAAAGAAGAAGGGTATGTAGAGTAACTGATATATACTTGACGGTATTTAACGAGGAAGTCACGGCTAACTACGTGCCAGCAGCCGCGGTAATACGTAGGTGGCGAGCGTTGTCCGGAATTATTGGGCGTAAAGGGAGCGCAGGCGGTTTAATAAGTCTGATGTGAAAGGTCATAGCTCAACTATGGACGTGCATC
+
CCCCCGGGGGGGGGGGGGGGGGGGGGGGGGGGGGGGGGGGGGGGGGGGGGGGGGGGGGGGGGGGGGGGGGGGGGGGGGGGGGGGGGGGGGGGGGGGGGGGGGGGGGGGGGGGGGGGGGGGGGGGGGGGGGGGGGGGGGGGGGGGGGGGGGGGGGGGGGGGGGGGGGGGGGGGGGGGGGGGGGGGGGGGGGGGGGGGGGGGGGGGGGGGGGGGGGGGGGGGGEGFGGGGGGGGDCGGGGGGGGFGFGF7>EFFGF:?F=FFFFDFFFFFFF<<AFFFFFFFFFFFFFFBFA7AFFFFFFFF
@M04999:289:000000000-L3R54:1:1101:23893:10920 1:N:0:426
ACCCCTACGGGTGGCTGCAGTGGGGAATATTGCACAATGGGGGGAACCCTGATGCAGCCATGCCGCGTGTATGAAGAAGGCCTTCGGGTTGTAAAGTACTTTCGGTAATGAGGAAGGTGGTGTATCGAATAGGTGCATCAATTGACGTTAATTACAGAAGAAGCACCGGCTAACTCCGTGCCAGCAGCCGCGGTAATACGGAGGGTGCGAGCGTTAATCGGAATGACTGGGCGTAAAGGGCATGTAGGCGGATAATTAAGTTAGGTGTGAAAGCCCCGGGCTCAACCTGGGAACTGCACTT
+
CCCCCGGGGGGGGGGGGGGGGGGGGGGGGGGGGGGGGGGGGGGGGGGGGGGGGGGGGGGGGGGGGGGEGGGGGGGGGGGGGGGGGGGGGGGGGGGGGGGGGGGGGGGGGFGGGGGGGEFGFGGGGGGGGGGGGGGGGGGGGGGGGGGGGGGGGGGGGGGGGGGGGGGGGGGGGGGGGGGGGGGGGGGGGGGGGGGGGGGGGGGGGGGGGGGGGGGGGGGGGGGGGGGGGGGGGGGGGGGGGGFGFGFFFFFFGFFFFFFFFFGFFFFFFFBDFFFF>B@>B;BFFFFFFFB????FBFFF?
@M04999:289:000000000-L3R54:1:1101:12885:10922 1:N:0:426
CTACCCTACGGGCGGCAGCAGTAGGGAATCTTCCACAATGGACGCAAGTCTGATGGAGCAACGCCGCGTGAGTGAAGAAGGTTTTCGGATCGTAAAGCTCTGTTGTTGGTGAAGAAGGATAGGGATAGTAACTGATTCTTATTTGACGGTAATCAACCAGAAAGTCACGGTTAACTACGTGCCAGCAGCCGCGGTAATACGTAGGTGGCAAGCGTTGTCCGGATTTATTGGGCGTAAAGCGAACGCAGGCGGGAGAACAAGTCAGCTGTGAAAGCCCTCGGCTTAACCGGGGAAGTGCAGC
+
CCCCCGGGGGGGGGGGGGGGGGGGGGGGGGGGGGGGGGGGGGGGGGGGGGGGGGGGGGGGGGGGGGGGGGGGGGGGGGGGGGGGGGGGGGGGGGGGGGGGGGGGGGGGGGGGGGGGGGGGGGGGGGGGGGGGGGGGGGGGGGGGGGGGGGGGGGGGGGGGGGGGGGGGGGGGGGGGGGGGGGGGGGGGGGGGGGGDGGGGGGGGGGGGGGGGGGGGGGGGGGGECFGGGGGGGGGGGGGGGGFGFGFFFFFFGFFFFFFFFFGFFFFFFFFFFFFFFFFFFFF6?<AFFFF>;BFFFFFF7
@M04999:289:000000000-L3R54:1:1101:13003:10940 1:N:0:426
CCTACGGGCGGCTGCAGTGGGGAATTTTGGACAATGGGGGCAACCCTGATCCAGCCATGCCGCGTGTCTGAAGAAGGCCTTCGGGTTGTAAAGGACTTTTGTTAGGGAAGAAAAGCTTGGTGCTAATACCACCGAGTGCTGACGGTACCTAAAGAATAAGCACCGGCTAACTACGTGCCAGCAGCCGCGGTAATACGTAGGGTGCTAGCGTTAACCGGAATTACTGGGCGTAAAGCGAGCGCAGGCGGTTAGATAAGTCAGAGGTCAAATCCCGCAGCTCAACTTGGGACGGCCATTTGA
+
CCCCCGGGEGGGGGGGGGGGGGGGGFGGGGGGGGGGGGGGGGGGGGGGGGGGGGGGGGGGGGGGGGGGGGGGGGGGGGGGGGGGGGGGGGGGGF@FGGGGFEF@F<FGGGGCGGFCF?FGGGGCGEEGDFGD:BCCDDFGGA<@CGE+E=DFCFGGAFFDGEGCGEFF<CFGGFEFGF:C@7C,4:B7C*18BE@2=+32C8C5*2<9CG*28A++*:C=:EEC+ACFF:)1*1+*7*73C3>))9557:5>799=**9794*)))0947)4)).))453)87:<4)((,-(((-3))6)
@M04999:289:000000000-L3R54:1:1101:3428:10966 1:N:0:426
GGCTGCCTACGGGGGGCTGCAGTAGGGAATCTTCCACAATGGACGCAAGTCTGATGGAGCAACGCCGCGTGGATGAAGAAGGTCTTCGGATCGTAAAATCCTGTTGTTGAAGAAGAACGTATGTGAGAGTAACTGCTCAGATAGTGACGGTATTCAACCAGAAAGTCACGGCTAACTACGTGCCAGCAGCCGCGGTAATACGTAGGTGGCAAGCGTTGTCCGGATTTGTTGGGCGTAAAGGGAGCGCAGGCGGTTAAATAAGTCTGGGATGTGAAAGCCCTCAGCTCAACTGAGGAATTGC
+
CCCCCGGGGGGGGGGGGGGGGGGGGGGGGGGGGGGGGGGGGGGGGGGDGGGGGGGGGGGGGGGGGGGGGGGGGGGGGGGGGGGGGGGGGGGGGGGGFGGGGGGGGGGGGFGGGGGGGGGGGGGGGGGGGGGGGGGGGGGFGGGGGGGGGGGGGGGGGGGGGGGGGGGGGGGGGGGGGCGGGGGGGGGGGGGGGGGGGGGGGGGGGGGGGGGGGGDGGGGGGGG7EGCFGGGGGGG5CDGGGGFGFGFFFFFEGEFEFFFBFFFFF??F7FBFFFBFFFFFFFFFBFFFFFFF2::B?>2>.
@M04999:289:000000000-L3R54:1:1101:19294:10994 1:N:0:426
CCTACGGGTGGCTGCAGTGAGGAATATTGGACAATGGGTGAGAGCCTGATCCAGCCATCCCGCGTGAAGGACGACAGCCCTATGGGTTTTAAACTTCTTTTGTATGGGAATAAACCACATTACGCGTAATGTTCTGAAGGTACCATACGAATAAGCATCGGCTAACTCCGTGCCAGCAGCCGCGGTAATACGGAGGATGCGAGCGTTATCCGGATTTATTGGGTTTAAAGGGTCCGTAGGCGGGTTGATAAGTCAGCGGTGAAAACCTGCAGCTTAACTGTAGAACTGCCGTTGATACTGT
+
CCCCCGGGGGGGGGGGGGGGGGGGGGGGGGGGGGGGGGGGGGGGGGGGGGGGGGGGGGGGGGGGGGGGGGGGGGGGGGGGGGGGGGGGGGGGGGGGGGGGGGGGGGGGGGGGGGGGGGGGGGGGGGGGGGGGGGGGGGGGGGGGGGGGGGGGGGGGGGGGGGGGGGGGGGGGGGGGGGGGGGGGGGGGGGGGGGGGGGGGGGGGGGGGGGGGGGGGGGGGGGGGGDGGGGGGGGGGGGGGGGFGFGFFFFFFGFFFFFFFFFGFFFFFFFFFFFFFFFFFFFFFFFAFFFFFFFFFFBFBB
@M04999:289:000000000-L3R54:1:1101:16197:11024 1:N:0:426
GTGTTCCTACGGGTGGCAGCAGTGGGGAATATTGCACAATGGGGGAAACCCTGATGCAGCCATGCCGCGTGTATGAAGAAGGCCTTCGGGTTGTAAAGTACTTTCGGTAATGAGGAAGGTGATGTATCTAATAGGTGCATCAATTGACGTTAATTACAGAAGAAGCACCGGCTAACTCCGTGCCAGCAGCCGCGGTAATACGGAGGGTGCGAGCGTTAATCGGAATGACTGGGCGTAAAGGGCATGTAGGCGGATAATTAAGTTAGGTGTGAAAGCCCTGGGCTCAACCTAGGAATTGCAC
+
CCCCCGGGGGGGGGGGGGGGGGGGGGGGGGGGGGGGGGGGGGGGGGGGGGGGGGGGGGGGGGGGGGGGGGGGGGGGGGGGGGGGGGGGGGGGGGGGGGGGGGGGGGGGGGGGGGGGGGGGGGGGGGGGGGGGGGGGGGGGGGGGGGGGGGGGGGGGGGGGGGGGGGGGGGGGGGGGGGGGGGGGGGGGGGGGGGGGGGGGGGGGGGGGGGGGGGGGGEGGGGGGGGGGGGGGGGGGGGGGGGFGFGFFFFFFGFFFFFFFFFGFFFFFFFBFFFFFFB?BFFB?FFBF?FFFFFFFFFBF<
@M04999:289:000000000-L3R54:1:1101:22063:11043 1:N:0:426
GATCCTACGGGGGGCAGCAGTGAGGAATATTGGACAATGGGTGAGAGCCTGATCCAGCCATCCCGCGTGAAGGACGACAGCCCTATGGGTTTTAAACTTCTTTTGTATGGGAATAAACCACATTACGCGTAATGTTCTGAAGGTACCATACGAATAAGCATCGGCTAACTCCGTGCCAGCAGCCGCGGTAATACGGAGGATGCGAGCGTTATCCGGATTTATTGGGTTTAAAGGGTCCGTAGGCGGGTTGATAAGTCAGCGGTGAAAACCTGCAGCTTAACTGTAGAACTGCCGTTGATAC
+
CCCCCGGGGGGGGGGGGGGGGGGGGGGGGGGGGGGGGGGGGGGGGGGGGGGGGGGGGGGGGGGGGGGGGGGGGGGGGGGGGGGGGGGGGGGGGGGGGGGGGGGGGGGGGGGGGGGGGGGGGGGGGGGGGGGGGGGGGGGGGGGGGGGGGGGGGGGGGGGGFFFGGGGGGGGGGGGGGGGGGGGGGGGGGGGGGGGCEGEDGGGEGGGGGEGGGGGDEGGGGGGFFGGGGGGGGGDFGGGFFGFCBGFFFFFFGFFFFF4;DFDFFFFFBFBB?FF?FFFF>AA<4<AB><??B>FFFBB<)
@M04999:289:000000000-L3R54:1:1101:18543:11057 1:N:0:426
GCCTACGGGGGGCAGCAGTGGGGAATATTGCACAATGGGGGAAACCCTGATGCAGCCATGCCGCGTGTATGAAGAAGGCCTTCGGGTTGTAAAGTACTTTCGGTAATGAGGAAGGTGGTGTATCTAATAGGTGCATCAATTGACGTTAATTACAGAAGAAGCACCGGCTAACTCCGTGCCAGCAGCCGCGGTAATACGGAGGGTGCGAGCGTTAATCGGAATGACTGGGCGTAAAGGGCATGTAGGCGGATAATTAAGTTAGGTGTGAAAGCCCTGGGCTCAACCTAGGAATTGCACTTA
+
CCCCCGGGGGGGGGGGGGGGGGGGGGGGGGGGGGGGGGGGGGGGGGGGGGGGGGGGGGGGGGGGGGGGGGGGGGGGGGGGGGGGGGGGGGGGGGGGGGGGGGGGGGGGGGGGGGGGGGGGGGGGGGGGGGGGGGGGGGGGGGGGGFGGGGGGGGGGGGGGGGGGGGGGGGGGGGGGGGGGGGGGGGGGGGGGGGGGGGGGGGGEGGGGGGGGGGGGGGGGGGGGGGGGGGGGGGGGGGGGGGFGFGFFFFF@GFFBFFFFFFGF4FFFFFFFFFFFFFFFFFFFFFFFFFFFFFFFFFFF
@M04999:289:000000000-L3R54:1:1101:10468:11062 1:N:0:426
CTCCGCCTACGGGGGGCAGCAGTGGGGAATATTGCACAATGGGGGAAACCCTGATGCAGCCATGCCGCGTGTATGAAGAAGGCCTTCGGGTTGTAAAGTACTTTCGGTAATGAGGAAGGTGGTGTATCTAATAGGTGCATCAATTGACGTTAATTACAGAAGAAGCACCGGCTGACTCCGTGCCAGCAGCCGCGGTAATACGGAGGGTGCGAGCGTTAATCGGAATGACTGGGCGTAAAGGGCATGTAGGCGGATAATTAAGTTAGGTGTGAAAGCCCTGGGCTCAACCTAGGAATTGCAC
+
CCCCCGGGGGGGGGGGGGGGGGGGGGGGGGGGGGGGGGGGGGGGGGGGGGGGGGGGGGGGGGGGGGGGGGGGGGGGGGGGGGGGGGGGGGGGGGGGGGGGGGGGGGGGGGGGGGGGGGGGGGGGGGGGGGGGGGFGGGGGGGGGGGGGGGFGGGGGGGGGGGGGGGGGGGGGGGGGGGGGGGGGGGGGGGGGGGGGGGGGGGGGGGGGGGGGGGGGGGGGGGGGGGGGGGGGGGGGGGGGCDFGFGFFFFFFGFFFFFFFFFGFFFFFFFFFAFFFFFFFFFFFFFFFFFFFFFFFFFFF<
@M04999:289:000000000-L3R54:1:1101:20845:11106 1:N:0:426
CTCCTACGGGGGGCTGCAGTGGGGAATATTGCACAATGGGGGGAACCCTGATGCAGCCATGCCGCGTGTATGAAGAAGGCCTTCGGGTTGTAAAGTACTTTCGGTAATGAGGAAGGTGGTGTATCGAATAGGTGCATCAATTGACGTTAATTACAGAAGAAGCACCGGCTAACTCCGTGCCAGCAGCCGCGGTAATACGGAGGGTGCGAGCGTTAATCGGAATGACTGGGCGTAAAGGGCATGTAGGCGGATAATTAAGTTAGGTGTGAAAGCCCCGGGCTCAACCCGGGAACTGCACTT
+
CCCCCGGGGGGGGGGGGGGGGGGGGGGGGGGGGGGGGGGGGGGGGGGGGGGGFGGGGGGGGGGGGGGGGGGGGGGGGGGGGGGGGGGGGGGGGGGGGGGGGGGGGGGGGGGGGFGGGGGGGGGGGGGGGGGGGGGGGGGGGGGGGGGGGGGGGGGGGGGGGGGGGGGGGGGGGGGGGGGGGGGGGGGGGGGGGDGGGFGDCEGGGGGGGGGGGGGGGGGGGGGGGGGGGGGGGGGGGGGGGGFGFGF=DFFFDFFFFFFFFFGFFFFFBFFFFFFFFFFBFBFFFFFFF9BFFFFFF?FF
@M04999:289:000000000-L3R54:1:1101:22465:11106 1:N:0:426
TCCCTACGGGAGGCAGCAGTGGGGAATATTGCACAATGGGGGAAACCCTGATGCAGCCATGCCGCGTGTATGAAGAAGGCCTTCGGGTTGTAAAGTACTTTCGGTGGTGAGGAAGTTGTGTGTATGAAAAGTGCATATAATTGACGTTAGCCACAGAAGAAGCACCGGCTAACTCCGTGCCAGCAGCCGCGGTAATACGGAGGGTGCGAGCGTTAATCGGAATGACTGGGCGTAAAGGGCATGTAGGCGGATGATTAAGTTAGGTGTGAAAGCCCCGGGCTCAACCTGGGAATAGCATTT
+
CCCCCGGGGGGGGGGGGGGGGGGGGGGGGGGGGGGGGGGGGGGGGGGGGGGGGGGGGGGGGGGGGGGGGGGGGGGGGGGGGGGGGGGGGGGGGGGGGGGGGGGGGGGGGGGGGGGGGGGGGGGGGGGGGGGGGGGGGGGGGGGGGGGGGGGGGGGGGGGGGGGGGGGGGGGGGGGGGGGGGGGGGGGGGGGGGGGGGGGGGGGGGGGGEGGGGGGGGGGGGGGGGGGGGGGGGGGGGFGGGGFGFGFFFFFFGFFFFFFFFFGFFFFFFFFFFFFFF;EBFFFFFFBBBFBFFFFFFFFD
@M04999:289:000000000-L3R54:1:1101:12893:11109 1:N:0:426
AATTTCCTACGGGGGGCTGCAGTGGGGAATATTGCACAATGGGGGGAACCCTGATGCAGCCATGCCGCGTGTATGAAGAAGGCCTTCGGGTTGTAAAGTACTTTCGGTAATGAGGAAGGTGGTGTATCGAATAGGTGCATCAATTGACGTTAATTACAGAAGAAGCACCGGCTAACTCCGTGCCAGCAGCCGCGGTAATACGGAGGGTGCGAGCGTTAATCGGAATGACTGGGCGTAAAGGGCATGTAGGCGGATAATTAAGTTAGGTGTGAAAGCCCCGGGCTCAACCTGGGAACTGCAC
+
CCCCCFGGFGEGEEDDCFGGGGEGGGDGGGCGG<EFGGGFGGGGGGGGGGGGGFFFFF<FGGGGG:FEEGEFGGGGGFGGFCBCCGGGGDGGGGGCCFGGGGFCGGEGGEGFGFGFFFGFFCGGGFGGGGGGGCFFCFGGGGGGGGGGC:FGGGGGGDFGGG6CFGGFGGGGGGGGGGGGGFGGGGFFFGCEGGGGGEGGFFGGGDGGDGGEGGGCEEFCFGGGDFCCEGGGGGGGGGGFDGDGFGFFFF?DGFFFFBFFBFGFFFF=?9?B97@?5:EFB969?FDF?BFF?BB???FF:
@M04999:289:000000000-L3R54:1:1101:25509:11145 1:N:0:426
CCTACGGGGGGCTGCAGTAGGGAATCTTCCACAATGGACGCAAGTCTGATGGAGCAACGCCGCGTGAGTGAAGAAGGTTTTCGGATCGTAAAGCTCTGTTGTTGGTGAAGAAGGATAGGGGTAGTAACTGATTCTTATTTGACGGTAATCAACCAGAAAGTCACGGCTAACTACGTGCCAGCAGCCGCGGTAATACGTAGGTGGCAAGCGTTGTCCGGATTTATTGGGCGTAAAGCGAACGCAGGTGGGAGAACAAGTCAGTTGTGAAAGCCCTCGGCTTAACCGGGGAAGTGCAGCTGA
+
CCCCCG7CCGGFGGE<EFFFG7FFFGFG<??B<FGACFGGGDGG,B<FCECGGGGGGGDGG:FC>F7FGGGGGGGGGFGFFGD:7<>FFFGGFC:B>CFCGGFGGGFGGGGGGGG>FGGGGFG:C@FFGGGCGGGGGGGCCG9CGFFGGDGFGCGGGGFGGGGGGGG8EDGGGFCFFGG9CGGGGGGC*888?E@7:CF5:FGGCG9EGG?C5?:2?C*/:9?CFF=G*>9DGC<FCDDDGCDG:*)7>@F55???>F69F*:@F7@B4B0:07<B31)72<47990,12244<DDFFF7
@M04999:289:000000000-L3R54:1:1101:22777:11163 1:N:0:426
CAAGCCCTACGGGCGGCTGCAGTGGGGAATATTGCACAATGGGGGGAACCCTGATGCAGCCATGCCGCGTGTATGAAGAAGGCCTTCGGGTTGTAAAGTACTTTCGGTAATGAGGAAGGTGGCGTATCGAATAGGTACATCAATTGACGTTAATTACAGAAGAAGCACCGGCTAACTCCGTGCCAGCAGCCGCGGCAATACGGAGGGTGCGAGCGTTAATCGGAATGACTGGGCGTAAAGGGCATGTAGGCGGATAATTAAGTTAGGTGTGAAAGCCCCGGGCTCAACCTGGGAACTGCAC
+
CCCCCGGGGGGGGGGGGGGGGGGGGGGGGGGGGGGGGGGGGGGGGGGGGGGGGGGGGGGGGGGGGGGGGGGGGGGGGGGGGGGGGGGGGGGGGGGGGGGGGGGGGGGGGGGGGGGGGGGGGGGGGGGGGGGGGGGGGGGGGGGGGGGGGGGGGGGGGGGGGGGGGGGGGGGGGGGGGGGGGGGGGGGGGGGGGGGGGGGGGGGGGGGGGGGGGGGGGGGGGGGGGGGGGGGGGGGGGGGGGGFGFGFFFFFFGFFEFFFFFFGFFFFFFFFFFFFFFBFFF>9BBBFFFFF?FBBFFBFF:
@M04999:289:000000000-L3R54:1:1101:23332:11163 1:N:0:426
GAGGCCTACGGGCGGCTGCAGTAGGGAATCTTCCACAATGGACGCAAGTCTGATGGAGCAACGCCGCGTGGATGAAGAAGGTCTTCGGATCGTAAAATCCTGTTGTTGAAGAAGAACGGTTGTGAGAGTAACTGCTCATAGCGTGACGGTAATCAACCAGAAAGTCACGGCTAACTACGTGCCAGCAGCCGCGGTAATACGTAGGTGGCAAGCGTTGTCCGGATTTATTGGGCGTAAAGGGAGCGCAGGCGGTCTTTTAAGTCTGAATGTGAAAGCCCTCAGCTTAACTGAGGAAGAGCAT
+
CCCCCGGGGGGGGFGGGGEFGGFGGGGGG?EGGGGGGGGGGFFEGGCEGG9FGGGGGGGGGGEEGFDGGGGGGGGGFEDG8FAAF<FDFC>FE=FFFAEGGGEF?FGGCGFEFGGFGDGGGGGGGGGGGGGGGGGGC=F<FGGFEGGGD>FGGGGGGFEGGGGGGAG;FGGGCFFGG7CFEDFFGFF8EGGGG@EGGFGGFGGB;?9CDFGGGD;C8E?FEGGCEG7FG7F<CDGDDCDGD5>C@D>.7;>DGE>44BF4?7CFF=*9<BBA>4=4>??(,52AAFFFFA543)3<0027.
@M04999:289:000000000-L3R54:1:1101:17775:11181 1:N:0:426
CCTACGGGAGGCTGCAGTGAGGAATATTGGACAATGGGTGAGAGCCTGATCCAGCCATCCCGCGTGAAGGACGACAGCCCTATGGGTTTTAAACTTCTTTTGTATGGGAATAAACCACATTACGCGTAATGTTCTGAAGGTACCATACGAATAAGCATCGGCTAACTCCGTGCCAGCAGCCGCGGTAATACGGAGGATGCGAGCGTTATCCGGATTTATTGGGTTTAAAGGGCCCGTAGGCGGGTTGATAAGTCAGCGGTGAAAACCTGCAGCTTAACTGTAGAACTGCCGTTGATACTGT
+
CCCCCGGGGGGGGGGGGGGGGGGGGGGGGGGGGGGGGGGGGGGGGGGGGGGGGGGGGGGGGGGGGGGGGGGGGGGGGGGGGGGGGGGGGGGGGGGGGGGGGGGGGGGGGGGGGGGGGGGGGGGGGGGGGGGGGGGGGGGGGGGGGGGGGGGGGGGGGGGGGGGGGGGGGGGGGGGGGGGGGGGGGGGGGGGGGGGGGGGGGGGGGGGGGGGGGGGGGGGGGGGGGGGGGGGGGGGGGGDGGGFGFGFFFFF?GFF@;BFFDFGFFF<F:FBFFFFFFDF2-)66>ADFD?>BFFFAFFB<<
@M04999:289:000000000-L3R54:1:1101:18639:11203 1:N:0:426
GGACCTACGGGTGGCTGCAGTGGGGAATATTGCACAACGGGGGAAACCCTGATGCAGCCATGCCGCGTGTATGAAGAAGGCCTTCGGGTTGTAAAGTACTTTCGGTAATGAGGAAGGTGGTGTATCTAATAGGTGCATCAATTGACGTTAATTACAGAAGAAGCACCGGCTAACTCCGTGCCAGCAGCCGCGGTAATACGGAGGGTGCGAGCGTTAATCGGAATGACTGGGCGTAAAGGGCATGTAGGCGGATAATTAAGTTAGGTGTGAAAGCCCTGGGCTCAACCTAGGAATTGCACTT
+
CCCCCGGGGGGGGGGGGGGGGGGGGGGGGGGGGGGGGGGGGGGGGGGGGGGGGGGGGGGGGGGGGGGGGGGGGGGGGGGGGGGGGGGGGGGGGGGGGGGGGGGGGGGGGGGGGGGGGGGGGGGGGGGGGGGGGGGGGGGGGGGDGGGGGGGGGGGGGGGGGGGGGGGGGGGGGGGGGGGGGGGGGGGGGGGGGGGGGGGGGGGGGGGGGGGGGGGGGGGGGGGGGGGGGGGGGDGGGGFDGGFGBFFFFFFFGFFFFFFFFBFFFFFFFFABFF>F?BFFFFFFFFFBFBBFFFFFBFFF>
@M04999:289:000000000-L3R54:1:1101:11764:11206 1:N:0:426
GTCTGCCTACGGGTGGCTGCAGTGGGGAATATTGCACAATGGGGGGAACCCTGATGCAGCCATGCCGCGTGTATGAAGAAGGCCTTCGGGTTGTAAAGTACTTTCGGTAATGAGGAAGGTGGTGTATCGAATAGGTGCATCAATTGACGTTAATTACAGAAGAAGCACCGGCTAACTCCGTGCCAGCAGCCGCGGTAATACGGAGGGTGCGAGCGTTAATCGGAATGACTGGGCGTAAAGGGCATGTAGGCGGATAATTAAGTTAGGTGTGAAAGCCCCGGGCTCAACCTGGGAACTGCAC
+
CCCCCGGGGGGGGGGGGGGGGGGGGGGGGGGGGGGGGGGGGGGGGGGGGGGGGGGGGGGGGGGGGGGGGGGGGGGGGGGGGGGGGGGGGGGGGGGGGGGGGGGGGGGGGGGGGGGGGGGGGGGGGGGGGGGGGGGGGGGGGGGGGGGFGGGGGGGGGGGGGGGGGGGGGGGGGGGGGGGGGGGGGGGGGGGGGGGGGGGGGGGGGGGGGGGGGGGGGGGGGGEGGGGGGGGGGGGDGDFGGGFGFGFFFFFFGFFFFFFFFFGFFFFFFFFFFFFFFBFB>6>FBB??FBB<BF:02><D7
@M04999:289:000000000-L3R54:1:1101:5651:11212 1:N:0:426
CTTCCTACGGGAGGCAGCAGTAGGGAATCTTCCACAATGGACGCAAGTCTGATGGAGCAACGCCGCGTGGATGAAGAAGGTCTTCGGATCGTAAAATCCTGTTGTTGAAGAAGAACGGTTGTGAGAGTAACTGCTCATAGCGTGACGGTAATCAACCAGAAAGTCACGGCTAACTCCGTGCCAGCAGCCGCGGTAATACGGAGGGTGCGAGCGTTAATCGGAATGACTGGGCGTAAAGGGCATGTAGGCGGATAATTAAGTTAGGTGTGAAAGCCCTGGGCTCAACCTAGGAATTGCACTT
+
CCCCCGGGGGGGGGGGGGGGGGGGGGGGGGGGGGGGGGGGGGGGGGGGGGGGGGGGGGGGGGGGGGGGGGGGGGGGGGGGGGGGGGGGGGGGGGGGGGGGGGGGGGGGGGGGGGGGGGGGGGGGGGGGGGGGGGGGGGGGGGGGGGGGGGGGGGGGGGGGGGGGGGGGGGGGGGGGGGGGGGGGGGGGGGGGGGGGGGGGGGGGGGGGGGGGGGGGGGGGDGGGGGGGGGGGGGGGGGGGGGFGFGFFFEFFGFFFFFFFFFGFFFFFFFFFFF>FF?F?BFFFFFFFFFB?FFFBFA>D2
@M04999:289:000000000-L3R54:1:1101:19081:11249 1:N:0:426
CCCCTACGGGTGGCAGCAGTAGGGAATCTTCCACAATGGACGCAAGTCTGATGGAGCAACGCCGCGTGAGTGAAGAAGGTTTTCGGATCGTAAAGCTCTGTTGTTGGTGAAGAAGGATAGGGGTAGTAACTGATTCTTATTTGACGGTAATCAACCAGAAAGTCACGGCTAACTACGTGCCAGCAGCCGCGGTAATACGTAGGTGGCAAGCGTTGTCCGGATTTATTGGGCGTAAAGCGAACGCAGGCGGGAGAACAAGTCAGCTGTGAAAGCCCTCGGCTTAACCGGGGAAGTGCAGCTG
+
CCCCCGGGGGGGGG<FGGGGGGGGGGGGGGGGGGGGGGGGGGGCFGGGGGGGGGFGGFGGGGGGGGGGDFGFGGGGGGGGGGGGGGGGGEGGFFGGGGGEFGGGGGGGGGGGGGGGGF9FGFGGGEGGGGGGFGGGGGGGGGFFGEFGGEGGGGGGGDFGGGGGGGGGGGGGGGGGGGGGGGGGGGGGGGGGGGGGGGGGGGGGGGGGGGGGGGGEFGGGGDGGGGGGGGGGEGGGGGGGGGFGFGDFFEB>D3FFFFFFFFFFFFFF<FFFFFFF@9EFFF?FFF;66>F???FFDFF??
@M04999:289:000000000-L3R54:1:1101:9759:11270 1:N:0:426
CCTACGGGTGGCTGCAGTGGGGAATATTGCACAATGGGGGAAACCCTGATGCAGCCATGCCGCGTGTATGAAGAAGGCCTTCGGGTTGTAAAGTACTTTCGGTAATGAGGAAGGTGGTGTATCTAATAGGTGCATCAATTGACGTTAATTACAGATGAAGCACCGGCTAACTCCGTGCCAGCAGCCGCGGTAATACGGAGGATGCGAGCGTTATCCGGATTTATTGGGTTTAAAGGGTCCGTAGGCGGGTTGATAAGTCAGCGGTGAAAACCTGCAGCTTAACTGTAGAACTGCCGTTGAT
+
CCCCCGGGGGGGGGGGGGGGGGGGGGGGGGGGGGGGGGGGGGGGGGGGGGGGGGGGGGGGGGGGGGGGGGGGGGGGGGGGGGGGGGGGGGGGGGGGGGGGGGGGGGGGGGGGGGGGGGGGGGGGGGGGGGGGGGGGGGGGGGGGGGGGGGGGGGGGGGGGGGGGGGGGGGGGGGGGGGGGGGGGGGGGGGGGEGGGGGGGGGGGGGGGGGGGGGGGGGGGGGGGFGGGGGGGGGGFGGGGGGFG>FDEFFFFGFFFFFFFFFGFFFFFFFFFFFFFFFFFFFFFFFFFFFFFFBBFFFFB<
@M04999:289:000000000-L3R54:1:1101:10253:11272 1:N:0:426
GGGGGCCTACGGGGGGCTGCAGTAGGGAATCTTCCACAATGGACGCAAGTCTGATGGAGCAACGCCGCGTGGATGAAGAAGGTCTTCGGATCGTAAAATCCTGTTGTTGAAGAAGAACGTATGTGAGAGTAACTGCTCAGATAGTGACGGTATTCAACCAGAAAGTCACGGCTAACTACGTGCCAGCAGCCGCGGTAATACGTAGGTGGCAAGCGTTGTCCGGATTTATTGGGCGTAAAGGGAGCGCAGGCGGTTAAATAAGTCTGGGATGTGAAAGCCCTCAGCTCAACTGAGGAATTGC
+
CCCCCGGGGGGGGGGGGGGGGGGGGGGGGGGGGGGGGGGGGGGGGGGGGGGGGGGGGGGGGGGGGGGGGGGGGGGGGGGGGGGGGGGGGGGGGGGGGGGGGGGGGGGGGGGGGGGGGGGGGGGGGGGGGGGGGGGFFGGGGGGGGGGGGGGGGGFFGGGGGGGGGGGGGGGGGGGGGGGGGGGGGGFGFGGGGGGGGGGGGGGGGGGGEGGGGGGGCGGFGE=CEGFGGGFGGGGGGGGGGGFD>GDFFFFFGFFFFFFFFFGFFFFFFFFFFFFFFFF???BFFFFFF:2(<:0:?BFF6
@M04999:289:000000000-L3R54:1:1101:6753:11291 1:N:0:426
TCCACCTACGGGGGGCAGCAGTAGGGAATCTTCCACAATGGACGCAAGTCTGATGGAGCAACGCCGCGTGGATGAAGAAGGTCTTCGGATCGTAAAATCCTGTTGTTGGAGAAGAACGTATGTGAGAGTAACTGCTCAGATAGTGACGGTATTCAACCAGAAAGTCACGGCTAACTACGTGCCAGCAGCCGCGGTAATACGTAGGTGGCAAGCGTTGTCCGGATTTATTGGGCGTAAAGGGAGCGCAGGCGGTTAAATAAGTCTGGGATGTGAAAGCCCTCAGCTCAACTGAGGAATTGC
+
CCCCCGGGGGGGGGGGGGGGGGGGGGGGGGGGFGGGGGGGGGGGGGGGFGGGGFGFGGGGGGGGGGGGGGGGGGGGGGGG?FFGGGGGGGGGGGGGGGGGGGG:CFFGGGGGGGGGGE<FFGEGCFCFGGGGGFGFGGGGEFGGFGGGGFGGCGFGGGEFFGGGGGGGGGGCGGGGGFGGGGGGGGGGFGGGGGGGDGGGGGGGGGFGGGGGGGG=EGGFGGGEC+*:E>FGGG577FGGDGEGFDED:BFFC5>FFFFFFFGFBF)7:>:BAFFFF?>B<B?742?F02(.:(877:BF
@M04999:289:000000000-L3R54:1:1101:7753:11318 1:N:0:426
GTCCTACGGGAGGCTGCAGTGGGGAATATTTCACAATGGGGGAAACCCTGATGCAGCCATGCCGCGTGTATGAAGAAGGCCTTCGGGTTGTAAAGTACTTTCGGTAATGAGGAAGGTGGTGTATCTAATAGGTGCATCAATTGACGTTAATTACAGAAGAAGCACCGGCTAACTCCGTGCCAGCAGCCGCGGTAATACGGAGGGTGCGAGCGTTAATCGGAATGACTGGGCGTAAAGGGCATGTAGGCGGATAATTAAGTTAGGTGTGAAAGCCCTGGGCTCAACCTAGGAATTGCACTT
+
CCCCCCCCEGGGGGFFGGGGFGGG@FCEGG,EFDEGEFGGGGEGFFGGFEDGGFFCFGFEFGDCGGGEEGGGGGFGGGG,F,CFGGCE@CFEAFEE9?EAG9C:BEEFGCFFGGGCFEDCDFF<FC,,?EFFBFFGC<=<EGG9AEFFDFGFGGGGGFBDGFGGFFGGGGG?FGFGGGGGGGGGC>FC*B*8E7ECC9CEEEGGGEGG***3=CCC?9=C=*CGC7DFC/7>:5:CG>D3F<FFFG4?5>5<DF4=F6FFFFF@@6?5>FAFF4@F>(76:?<<?:BFB:?D?)).6?<0
@M04999:289:000000000-L3R54:1:1101:2106:11318 1:N:0:426
CCCTACGGGCGGCAGCAGTGGGGAATATTGCACAATGGGGGAAACCCTGATGCAGCCATGCCGCGTGTATGAAGAAGGCCTTCGGGTTGTAAAGTACTTTCGGTAATGAGGAAGGTGGTGTATCGAATAGGTGCATCAATTGACGTTAATTACAGAAGAAGCACCGGCTAACTCCGTGCCAGCAGCCGCGGTAATACGGAGGGTGCGAGCGTTAATCGGAATGACTGGGCGTAAAGGGCATGTAGGCGGATAATTAAGTTAGGTGTGAAAGCCCCGGGCTCAACCTGGGAACTGCACTTA
+
CCCCCGGGGGGGGGGGG@FEGGGGGGGGGGGGGGGGGGGGGGGGGGGGGGGCGGGGGGGAFFGCGGGGGGGGGGGGGGGGGGGGGGEGGGGGGGGGGGGGGGGGGGGGGGGGGGGDFGGGGAFGGGGGGGGFGGGGGGGGFGCGGFGGGGGGGGCFCFGGGGGGGGDCG7FFGGGGGGGGFGGFFGGGGG>EEEF9EFEEDGGGGGGGGGGEGG8?FDGECFFFGGGG=FG9=DGGFDDGGGF7B:@E>5BFFFFF?BF@FFD@FFFFF=B??>:>B059BD?FFFF:325:?B?A:<?<
@M04999:289:000000000-L3R54:1:1101:26593:11382 1:N:0:426
TGCCCTACGGGGGGCTGCAGTGGGGAATATTGCACAATGGGGGAAACCCTGATGCAGCCATGCCGCGTGTATGAAGAAGGCCTTCGGGTTGTAAAGTACTTTCGGTAATGAGGAAGGTGGTGTATCTAATAGGTGCATCAATTGACGTTAATTACAGAAGAAGCACCGGCTAACTCCGTGCCAGCAGCCGCGGTAATACGGAGGGTGCGAGCGTTAATCGGAATGACTGGGCGTAAAGGGCATGTAGGCGGATAATTAAGTTAGGTGTGAAAGCCCTGGGCTCAACCTAGGAATTGCACTT
+
CCCCCGFGGGGEDCDFGGFGGGGGGGGGGFFFGGGGGGGGGGGGGGGGGGGFFFFD<FFGFFFGGGGGCGGGFGFGGGGGGGFG,37FFFEFCCEFGFCFCBFG7<FFFFGGGFF3FFGGECFFFFCFGCFGGGGGFCFFFFGGGGG:FCE:BBECGGGC<FFFGGGGGGGGGGGGG5CEEF?CGGFFCGGGEEGGDFDGGCG5CC**/*:8CEGE:CFFGEGGFFGGG47>CDGGG7DGDF>FFGFFFFB>D>?F=FFFFFGB?F?FFFFAA4<771F66?BFFF0(5<BF2:>DB)4>8
@M04999:289:000000000-L3R54:1:1101:16434:11417 1:N:0:426
AATCCTACGGGGGGCTGCAGTGAGGAATATTGGACAATGGGTGAGAGCCTGATCCAGCCATCCCGCGTGAAGGACGACAGCCCTATGGGTTTTACACTTCTTTTGTATGGGAATAAACCACATTACGCGTAATGTTCTGAAGGTACCATACGAATAAGCATCGGCTAACTCCGTGCCAGCAGCCGCGGTAATACGGAGGATGCGAGCGTTATCCGGATTTATTGGGTTTAAAGGGTCCGTAGGCGGGTTGATAAGTCAGCGGTGAAAACCTGCAGCTTAACTGTAGAACTGCCGTTGATAC
+
CCCCCGGGGGGGGGGGGGGGGGGGGGGGGGGGGGGGGGGGGGGGGGGGGGGGGGGGGGGGGGGGGGGGGGGGGGGGGGGGGGGGGGGGGGGGGG<FGGGGGGGGGGGGGGGGGGGGGGGGGGGGGGGGGGGGGGGGGGGGGGGGGGGGGGGGGGGGGGGGGGGGGGGGGGGGGGGGGGGGGGGGGGGGGGGGGGGEEGGGGGGGGGGGGGGGGGGGGGGGGGGGGGGGGCDGGGGFFGGGGDFGFGFDDF?BGFFFFFFFFFGFFFFFFFFFFF@FFFFAFFFFFBFFFFFBFFBBFFFB2
@M04999:289:000000000-L3R54:1:1101:2175:11424 1:N:0:426
GGATCCTACGGGCGGCTGCAGTAGGGAATTTTCCACAATGGACGAAAGTCTGATGGAGCAACGCCGCGTGAGTGAAGAAGGTTTACGGATTGTAAAGCTCTGTTGTTAAAGAAGAAGGGTATGTAGAGTAACTGATATATACTTGACGGTATTTAACGAGGAAGTCACGGCTAACTACGTGCCAGCAGCCGCGGTAATACGTAGGTGGCGAGCGTTGTCCGGAATTATTGGGCGTAAAGGGAGCGCAGGCGGTCTAATAAGTCTGATGTGAAAGGTCATAGCTCAACTATGGACGTGCATC
+
CCCCCGGGGGGGGGGGGGGGGGGGGGGGGGGGCFGGGGGGGGGGGGGGGGGGGGGGGGGGGGGGGGGGGGGGGGGGGGGGGGGGGGGG+BFFGGGGGGGGGGGGGFGGGGGGFGGGGGGGGGGGGFGGGGGGGGGGGGGGGGGGGGGDGGGGGGGFFGGGGGGFFFCFGGGGGGGGGGGGGGGGGGGGGGGCEGG7C9CGGGGGGGGGGGGGGGEGGEGG5C5CEFGGGFGGGGEGDCFGC<BDFGBDBEEF/5>BFFFFFFGFF?FB)/64AFFFF:4<>0492<?FF>B7AB>?BB?:)
@M04999:289:000000000-L3R54:1:1101:5239:11444 1:N:0:426
ACCCTCCTACGGGGGGCAGCAGTAGGGAATCTTCCACAATGGACGCAAGTCTGATGGAGCAACGCCGCGTGGATGAAGAAGGTCTTCGGATCGTAAAATCCTGTTGTTGAAGAAGAACGGTTGTGAGAGTAACTGCTCATAGCGTGACGGTAATCAACCAGAAAGTCACGGCTAACTACGTGCCAGCAGCCGCGGTAATACGTAGGTGGCGAGCGTTGTCCGGATTTATTGGGCGTAAAGGGAGCGCAGGCGGTCTTTTAAGTCTGAATGTGAAAGCCCTCAGCTTAACTGAGGAAGAGC
+
CCCCCGGGGGGGGGGGGGGGGGGGGGGGGGGGGGGGGGGGGGGGGGGGGGGGGGGGFGGGGGGGGGGGGGGGGGGGGGGGGGGGGGGGGGGGGGGGGGGGGGGGGGGGGGGGGGGGGGGGGGGGGGGGGGGGGGGGGGGGGGGGGGGGGGGGGGGGGGGGGGGGGGGGGGGGGGGGGGGGGGGGGGGGGGGGGGGGGGGGGGGGGGGGDFGGGGGGGGGCGGG=CEDGGFGGGGGGGGGGGDFGEDFFFFFFGFFDFFFFFFGFFFFFFFFFDFFFFFFFB?:?BFFAB<537?DBFFFF
@M04999:289:000000000-L3R54:1:1101:8507:11453 1:N:0:426
CCTACGGGTGGCTGCAGTGGGGAATATTGCACAATGGGGGGAACCCTGATGCAGCCATGCCGCGTGTATGAAGAAGGCCTTCGGGTTGTAAAGTACTTTCGGTAATGAGGAAGGTGGTGTATCGAATAGGTGCATCAATTGACGTTAATTACAGAAGAAGCACCGGCTAACTCCGTGCCAGCAGCCGCGGTAATACGGAGGGTGCGAGCGTTAATCGGAATGACTGGGCGTAAAGGGCATGTAGGCGGATAATTAAGTTAGGTGTGAAAGCCCCGGGCTCAACCTGGGAACTGCACTTAA
+
CCCCCGGGGGGGGGGGGGGGGGGGGGGGGGGGGGGGGGGGGGGGGGGGGGGGGGGGGGGGGGGGGGGGGGGGGGGGGGGGGGGGGGGGGGGGGGGGGGGGGGGGGGGGGGGGGGGGGGGGGGGGGGGGGGGGGGGGGGGGGGGGGGGGGGGGGGGGGGGGGGGGGGGGGGGGGGGGGGGGGGGGGGGGGGGGGGGGGG5EGGGGGGGGGGEDGGGGGGGGGGGGGGGGGGGGGGGGGGGGGGFGFGFFFFFFGFF=?FFFF@FFFFFFFF?76BFFFFFFF?FFFFFF?FF:??D:AFFF
@M04999:289:000000000-L3R54:1:1101:7816:11483 1:N:0:426
ACCTACGGGGGGCTGCAGTGGGGAATATTGCACAATGGGGGAAACCCTGATGCAGCCATGCCGCGTGTATGAAGAAGGCCTTCGGGTTGTAAAGTACTTTCGGTAATGAGGAAGGTGATGTATCTAATAGGTGCATCAATTGACGTTAATTACAGAAGAAGCACCGGCTAACTCCGTGCCAGCAGCCGCGGTAATACGGAGGGTGCGAGCGTTAATCGGAATGACTGGGCGTAAAGGGCATGTAGGCGGATAATTAAGTTAGGTGTGAAAGCCCTGGGCTCAACCTAGGAATTGCACTTA
+
CCCCCGGGGGGGGGGGGGGGGGGGGGGGGGGGGGGGGGGGGGGGGGGGGGGGGGGGGGGGGGGGGGGGGGGGGGGGGGGGGGGGGGGGGGGGGGGGGGGGGGGGGGGGGGGGGGGGGGGGGGGGGGGGGGGGGGGGGGGGGGGGGGGGGGGGGGGGGGGGGGGGGGGGGGGGGGGGGGGGGGGGGGGGGGGGGGGGGGGGGGGGGGGGGGGGGGGGGGGGGGGGGGGGGGDGGGGGFGGGGGFFFFFEFFFBGFFFFFFFFFGFFFFFFFFFBFFFFFFFFFFFFFFFFFFF??FFFFFF
@M04999:289:000000000-L3R54:1:1101:26450:11494 1:N:0:426
TATAGCCTACGGGGGGCTGCAGTAGGGAATCTTCCACAATGGACGCAAGTCTGATGGAGCAACGCCGCGTGAGTGAAGAAGGTTTTCGGATCGTAAAGCTCTGTTGTTGGTGAAGAAGGATAGGGGTAGTAGCTGATTCTTATTTGACGGTAATCAACCAGAAAGTCGCGGCTAACTACGTGCCAGCAGCCGCGGTAATACGTAGGTGGCAAGCGTTGTCCGGATTTATTGGGCGCAAAGCGAACGCAGGCGGGAGAACAAGTCAGCTGTGAAAGCCCTCGGCTTAACCGGGGAAGTGC
+
CCCCCGGGGGGGGGGGGGGGGGGGGGGGGGGGGGGGGGGGGGGGGGGGGGGGGGGGGGGGGGGGGGGGGGGGGGGGGGGGGGGGGGGGGGGGGGGGGGGGGGGGGGGGGGGGGGGGGGGGGGGGGGGGGGGGGGGGGGGGGGGGGGGGGGGGGGGGGGGGGGGGGGGGGGGGGGGGGFGGGGGGGFGFFGGGGGGGGGGGGGGGGGGGGGGGGGGGGGGGFGGGGGGGGGGGGGGGGGGGGGFGFGFFFFFFGFFFFFFFFF:7=BFF:62ABFFFFFFFFFBBFFFFFFFFF90::<F
@M04999:289:000000000-L3R54:1:1101:8043:11499 1:N:0:426
CCTACGGGAGGCTGCAGTAGGGAATCTTCCACAATGGACGCAAGTCTGATGGAGCAACGCCGCGTGAGTGAAGAAGGTTTTCGGATCGTAAAGCTCTGTTGTTGGTGAAGAAGGATAGGGGTAGTAACTGATTCTTATTTGACGGTAATCAACCAGAAAGTCACGGCTAACTACGTGCCAGCAGCCGCGGTAATACGTAGGTGGCAAGCGTTGTCCGGATTTATTGGGCGTAAAGCGAACGCAGGCGGGAGAACAAGTCAGCTGTGAAAGCCCTCGGCTTAACCGGGGAAGTGCAGCTGA
+
CCCCCGGGEGGGGGDFGGGGGGGGGGGGGGGGGGGGGGGGGGGGFGGGGGGGGGGGGGGGGGGGFGGGGGGGGGGGGGGGGGGGGGGGGGGGGGGGGGGGGGGGGGGGGGGGGGGGGGGGGGGGGGGGGGGGGGGGGGGGGGGGGGGGGGGGGGGGGGGGGGGGGGGGGGGGGGGGGGGFGFGGGGGGGGGGGGGGGGGGEGGGGGGGGGGGGGGGGGGGGFGGGGGGGGGGGGGGGGGGGGFGEGFFEFBDGFFFFFFFFFGFFFFFAFF?FFFFFF@;BABFFFFFFB???<B<?B?F
@M04999:289:000000000-L3R54:1:1101:3925:11501 1:N:0:426
CCTACGGGTGGCTGCAGTGAGGAATATTGGACAATGGGTGAGAGCCTGATCCAGCCATCCCGCGTGAAGGACGACAGCCCTATGGGTTTTAAACTTCTTTTGTATGGGAATAAACCACATTACGTGTAATGTTCTGAAGGTACCATACGAATAAGCATCGGCTAACTCCGTGCCAGCAGCCGCGGTAATACGGAGGTTGCGAGCGTTATCCGGATTTATTGGGTTTAAAGGGTCCGTAGGCGGGTTGATAAGTCAGCGGTGAAAACCTGCAGCTTAACTGTAGAACTGCCGTTGATACTGT
+
CCCCCGGGGGGGGGGGFEFEFFGGGGGGG<DEG?FGGGFFGGGGGGGGGGGGGGGFGGGGGGGGGGGGGGGGGGGGGGGGGFFGGGGGGGGGGGGGGFEFFGFEGGGGGGGGGGGCGGGGGDGDGGGGAFGGGGGGCFGGGGGGGGFFGFGEDGEGGGG7FGCGGFGGFGGGGGGDFFFFDGG*CEECFDFGDEGD*6DCCEGGGGGGGGGGGCGGFFF?CFGE=EFGCFFDFGGGGDGDGGF3@C@FFF?FC?FF@FEFF@CFFFFFFFF?FFFFFFFBF<AAB<A2<:96?:6AFFDA:
@M04999:289:000000000-L3R54:1:1101:21941:11533 1:N:0:426
AAAGCCTACGGGAGGCTGCAGTGAGGAATATTGGACAATGGGTGAGAGCCTGATCCAGCCATCCCGCGTGAAGGACGACAGCCCTATGGGTTTTAAACTTCTTTTGTATGGGAATAAACCACATTACGCGTAATGTCCTGAAGGTACCATACGAATAAGCATCGGCTAACTCCGTGCCAGCAGCCGCGGTAATACGGAGGATGCGAGCGTTATCCGGATTTATTGGGTTTAAAGGGTCCGTAGGCGGGTTGATAAGTCAGCGGTGAAAACCTGCAGCTTAACTGTAGAACTGCCGTTGAT
+
CCCCCGGGGGGGDGECFFGGGGGGFFGGGGGGGGGGGFGGGGGGGGGGGGGGGGGGGGGGGGGGGGGGGGGGGGGGGGGGGGCGCFGGGGGGGGGGGGGGGGGGGGGGGGGGGGGGGGGFGGGGGGGGGGGGGGGGFGGGGGGGGGGGGGGGGGGGGGGGGGGGGGGGGGGGGGGGGGFGGGGGGGGEGGGGGGGGDGGGGGGGGGGGGGGGG7CEGGGDGGGGGGGGGDCFCFGGGGGGGGFDFGFD>EFFGFFFFBFFFFGFFF@FFFFFFFFFFFF<AAFFFFFA><>BD?FF??FF
@M04999:289:000000000-L3R54:1:1101:24057:11534 1:N:0:426
TGCCTACGGGTGGCAGCAGTAGGGAATCTTCCACAATGGACGCAAGTCTGATGGAGCAACGCCGCGTGAGTGAAGAAGGTTTTCGGATCGTAAAGCTCTGTTGTTGGTGAAGAAGGATAGGGGTAGTAACTGATTCTTATTTGACGGTAATCAACCAGAAAGTCACGGCTAACTACGTGCCAGCAGCCGCGGTAATACGTAGGTGGCAAGCGTTGTCCGGATTTATTGGGCGTAAAGCGAACGCAGGCGGGAGAACAAGTCAGCTGTGAAAGCCCTCGGCTTAACCGGGGAAGTGCAGCTG
+
CCCCCGGGGGGGGGGGGGGGGGGGGGGGGGGGGGGGGGGGGGGGGGGGGGGGGGEGGGGGGGGGGGGGGGGGGGGGGGGFGGGGGGGGGGGGGGGGGGGGGGGGGGGGGGGGGGGGGGGGGGGGGGGGGGGGGGGGGGGGGGGGGGGGGGGGGGGGGGGGGGGGGGGGGGGGGGGGGGGGGGGGGGGGGGGGGGGGGGGGGGGGGGGGGGGGGGGGGGGGGGGFGGGGGGGGGGGGGGGGGGFGFGFFFFFFGFFFFFFFFFGFFFFFFFFFFFFFFBFFBFFFFFBFFF>?07?FFFBF?
@M04999:289:000000000-L3R54:1:1101:16660:11550 1:N:0:426
ATGCCTACGGGGGGCTGCAGTAGGGAATCTTCCACAATGGACGCAAGTCTGATGGAGCAACGCCGCGTGAGTGAAGAAGGTTTTCAGATCGTAAAGCTCTGTTGTTGGTGAAGAAGGATAGGGGTAGTAACTGATTCTTATTTGACGGTAATCAACCAGAAAGTCACGGCTAACTACGTGCCAGCAGCCGCGGTAATACGTAGGTGGCAAGCGTTGTCCGGATTTATTGGGCGTAAAGCGAACGCAGGCGGGAGAACAAGTCAGCTGTGAAAGCCCTCGGCTTAACCGGGGAAGTGCAGCT
+
CCCCCGGGGGGGGGGGGGGGGGGGGGGGGGGGGGGGGGGGGGGGGGGGGGGGGGGGGGGGGGGGGGGGGGGGGFGGGGGGGGGGGGGGGGGGGGGGGGGGGGGGGGGGGGGGGGGGGGGGGGGGGGGGGGGGGGGGGGGGGGGGGGGGGGGGGGGGGGGGGGGGGGGGGGGGGGGGGGGGGGGGGGGGGGGGGGGGGGGGGGGGGGGGGGGGGGGGGGGGGGGGFFDGGGGGGGGGGGFGGGFGFGFFFFFEGFFFFF?FFFGFFFFFFFFFFFFFFFFFFF>DFFA>>FFFFFFFFFF?(
@M04999:289:000000000-L3R54:1:1101:23883:11554 1:N:0:426
ACCTACGGGTGGCTGCAGTAGGGAATCTTCCACAATGGACGCAAGTCTGATGGAGCAACGCCGCGTGGATGAAGAAGGTCTTCGGATCGTAAAATCCTGTTGTTGAAGAAGAACGGTTGTGAGAGTAACTGCTCATAGCGTGACGGTAATCAACCAGAAAGTCACGGCTAACTACGTGCCAGCAGCCGCGGTAATACGTAGGTGGCAAGCGTTGTCCGGATTTATTGGGCGTAAAGGGAGCGCAGGCGGTCTTTTAAGTCTGAATGTGAAAGCCCTCAGCTTAACTGAGGAAGAGCATCGG
+
CCCCCGGGGGGGGGGGGGGGGGGGGGGGGGGGGGGGGGGGGGGGGGGGGGGGGGGGGGGGGGGGGGGGGGGGGGGGGGGGGGGGGGGGGGGGGGGGGGGGGGGGGGGGGGGGGGGGGGGGGGGGGGGGGGGGGGGGGGGGGGGGGGGGGGGGGGGGGGGGGGGGGGGGGGGGGGGGGGGGGGGGGGGGGGGGGGGGGGGGGGGGGGGGGGGGGGGGGGGGGGGGGGGGGGGGGGGGGGGGGGFGFGFFFFFFGFFF@FFF==FFFFFFAFBFFFFFFFFBBFAFFFFBFFFFFFFFFD?6:
@M04999:289:000000000-L3R54:1:1101:23766:11554 1:N:0:426
CAAGACCTACGGGAGGCTGCAGTGAGGAATATTGGGCAATGGGTGAGAGCCTGATCCAGCCATCCCGCGTGAAGGACGACAGCCCTATGGGTTTTAAACTTCTTTTGTATGGGAATAAACCACATTACGCGTAATGTTCTGAAGGTACCATACGAATAAGCATCGGCTAACTCCGTGCCAGCAGCCGCGGTAATACGGAGGATGCGAGCGTTATCCGGATTTATTGGGTTTAAAGGGTCCGTAGGCGGGTTGATAAGTCAGCGGTGAAAACCTGCAGCTTAACTGTAGAACTGCCGTTGAT
+
CCCCCGGGGGGGGDGGGGGGGGGGGGFGGGGGGGGGGGGGGGGGGGGFGGGGGGGGGGGGGGGGGGGGGGGGGGGGGGGGGGGGGGGGGGGGGGGGFGGGGFGGGGGGGGGGGGGGGGGGGGGGGGGGGGGGGGGGGGGGGGGGGGGGGGGGGGGGGGGGGGGGFGGGGGGGGGGFGGGGGGGGGGGGGGGDGGEGGGGGGGGGGEGGGGGEGGFGGGGGEFGGGFGGGGCGGGGGGGGGGGFGFGDFDFFEGFFFFFFFFFGF@3>FFF?FF@FFF?:A>DFA9>>AAAFFFFFB??<36
@M04999:289:000000000-L3R54:1:1101:16280:11572 1:N:0:426
AGAACCTACGGGTGGCTGCAGTGGGGAATATTGCACAATGGGGGAAACCCTGATGCAGCCATGCCGCGTGTATGAAGAAGGCCTTCGGGTTGTAAAGTACTTTCGGTAGTGAGGAAGTTGTGTGTATGAAAAGTGCATGCAGTTGACGTTAGCTACAGAAGAAGCACCGGCTAACTCCGTGCCAGCAGCCGCGGTAATACGGAGGGTGCGAGCGTTAATCGGAATGACTGGGCGTAAAGGGCATGTAGGCGGATAATTAAGTTAGGTGTGAAAGCCCCGGGCTCAACCTGGGAATTGCACT
+
CCCCCGGGGGGGGGGGGGGGGGGGGGGGGGGGGGGGGGGGGGGGGGGGGDGGGGGGGGGGGGGGGGGGGGGGGGGGGGGGGGGGGGGGGGGGGGGGGGGFGGGGGGGGGFGGGGGGGGGGGGGGFGGGGGGGGGGGGGGGGGGGGGGGGGGGGGGGGGGGGGGGGGGGGGGGGGGGGGGGGGGGGGGGGGGGGGGGGGGGGGEGGGGGGGGGGGGEEFCFGGGGGGGFGGGDCGGGGGGGGGFCFDFFFFFFGDFFF?F?FBFFFFFF<BA4<FFFFBBB;;>F7<???FBFFFFFF>979
@M04999:289:000000000-L3R54:1:1101:15435:11584 1:N:0:426
GGGGCCTACGGGAGGCTGCAGTGGGGAATATTGCACAATGGGGGGAACCCTGATGCAGCCATGCCGCGTGTATGAAGAAGGCCTTCGGGTTGTAAAGTACTTTCGGTAATGAGGAAGGTGGTGTATCGAATAGGTGCGTCAATTGACGTTAATTACAGAAGAAGCACCGGCTAACTCCGTGCCAGCAGCCGCGGTAATACGGAGGATGCGAGCGTTATCCGGATTTATTGGGTTTAAAGGGTCCGTAGGCGGGTTGATAAGTCAGCGGTGAAAACCTGCAGCTTAACTGTAGAACTGCCGT
+
CCCCCGGGGGGGGGGGGGGGGGGGGGGGGGGGGGGGGGGGGGGGGGGGGGGGGGGGGGGGGGGGGGGGGGGGGGGGGGGGGGGGGGGGGGGGGGGGGGGGGGGGGGGGGGGGGGGGGGGGGGGGGGGGGGGGGGGGGGGGGGGGGGGGGGGGGGGGGGGGGGGGGGGGGGGGGGGGGGGGGGGGGGGGGGGGGGGGGGGGGGGGGGGGGGGGGGGGGGGGGGGGGGFGGGGGEGGGGGGGGGFGFGFD@FFFGFFFFFBFFFGFFFFFFFFFFFFFFFFFF?BAAFFFABFFFBFFFFFF6
@M04999:289:000000000-L3R54:1:1101:23033:11590 1:N:0:426
CCTACGGGGGGCTGCAGTGGGGAATATTGCACAATGGGGGAAACCCTGATGCAGCCATGCCGCGTGTATGAAGAAGGCCTTCGGGTTGTAAAGTACTTTCGGTAATGAGGAAGGTGGTGTATCTAATAGGTGCATCAATTGACGTTAATTACAGAACAAGCACCGGCTAACTCCGTGCCAGCAGCCTCGGTAATACGGAGGGTGCGAGCGTTAATCGGAATGACTGGGCGTAAAGGGCATGTAGTCGGATAATTAAGTTAGGTGTGAAAGCCCTTGGCTCAACCTAGGAATTGCACTTAA
+
CCCCCGGG7FGGGGGGGGGGGGGGGGGGGFGGGGGGGG@F+BF@FGGGGGAGGFGGGGGGGGGGGGEEFFD3FFGGGGGFGGGGGGGGGGGGGC=FGGGGC<33>FGG>FF<>:FG<>FFC<CC;33FF:<F:F;F:,7@F,21<<+42?<<F:F,,?2+=CG@GCBC:FGC:CGGG5@9<C80:/*2/*1;8@C+18*8CE**2*;:=C281C+2**:C*<<700*/*)1)**3>CCCFG770/2).<)>*28*7/19**::6/)/1.11(37))).<27<2(50)()6)5)5)44)6>
@M04999:289:000000000-L3R54:1:1101:2401:11591 1:N:0:426
GATACCTACGGGAGGCTGCAGTGAGGAATATTGGACAATGGGTGAGAGCCTGATCCAGCCATCCCGCGTGAAGGACGACAGCCCTATGGGTTTTAAACTTCTTTTGTATGGGAATAAACCACATTACGTGTAATGTTCTGAAGGTACCATACGAATAAGCATCGGCTAACTCCGTGCCAGCAGCCGCGGTAATACGGAGGATGCGAGCGTTATCCGGATTTATTGGGTTTAAAGGGTCCGTAGGCGGGTTGATAAGTCAGCGGTGAAAACCTGCAGCTTAACTGTAGAACTGCCGTTGAT
+
CBCCCFGGGGGGCGGGGGGGGGGGGGGGGGGGGGGGGGGGGGFF@FCGGGEFDFFGGGGGGGFFGGGGGGGGGGGFGCGGGG7FGEGGGGGGGGAFFCFGGGGGGGGFFA=8EEGGGFGCFGFGFFGFGGGGGGGGGGGGGGGGGGFFGGGGGGGGGGEBCFFGCFDGFG;:DGGFGGGGGGGGFGGGGGG>FCFFCCEEGFGGGEGDDGGGFGFEG5C*<@EGGGGDE7CFCF+:FDDDFGB36C>EE3<@CFFFFBFFFEC>BFF=<:?FFFFFFBFB>A<AF><>44>7<BFFF?<4
@M04999:289:000000000-L3R54:1:1101:27000:11606 1:N:0:426
GCCTACGGGGGGCTGCAGTAGGGAATTTTCCACAATGGACGAAAGTCTGATGGAGCAACGCCGCGTGAGTGAAGAAGGTTTTCGGATCGTAAAGCTCTGTTGTTGGTGAAGAAGGATAGGGGTAGTAACTGATTCTTATTTGACGGTAATCAACCAGAAAGTCACGGCTAACTACGTGCCAGCAGCCGCGGTAATACGTAGGTGGCAAGCGTTGTCCGGATTTATTGGGCGTAAAGCGAACGCAGGCGGGAGAACAAGTCAGCTGTGAAAGCCCTCGGCTTAACCGGGGAAGTGCAGCTG
+
CCCCCGGGGGGGGGGGGGGGGGGGGGGGGGGGGGGGGGGGGGGGGGGGGGGGGGGGGGGGGGGGGGGGGGGGGGGGGGGGGGGGGCCFGGGGGGGGGGGGGGGGGGGGGGGGGGGGGGGGGGGGGGGGGGGGGGGGGGGGGGGGGGGGGGGGGGGGGGGGGGGGGGGGGGGGGGGGGGGGGGGGGGGGGGGGGGGGGGGGGGGGGGGGGGGGGGGGGGG=EDGGGGCCFGGGGGGGGGGGDG>DFGFFF@:>DFFF:FFFFFGFFFF?DFFFFFFFFBFFFFFFAFFBF9?F??ADAD?F
@M04999:289:000000000-L3R54:1:1101:18821:11636 1:N:0:426
GGGAGGCTGCAGTGGGGAATATTGCACAATGGGGGAAACCCTGATGCAGCCATGCCGCGTGTATGAAGAAGGCCTTCGGGTTGTAAAGTACTTTCGGTGGTGAGGAAGTTGTGTGTATGAAAAGTGCATATAATTGACGTTAGCCACAGAAGAAGCACCGGCTAACTCCGTGCCAGCAGTCGCGGTAATACGGAGGGTGCGAGCGTTAATCGGAATGACTGGGCGTAAAGGGCATGTAGGCGGATGATTAAGTTAGGTGTGAAAGCCCCGGGCTCAACCTGGGAATAGCATTTAAAACTGG
+
CCCCCGGFG7FGFGGGGGGGGGGFGGGGGGGGGGGGGGGGGGGGGGGGGGGGGGGGGGGGGGFGGGGGGGGGFFGGGFGGGGGGGGGGGGGGGGGGEGGGGGGGGFGGGFGGGGFGGGGGGGGGGGGGGGGGGGGGGGGGGGEGFGGGFGFGGGGGGGGGGGDGFGGGGGGFGGGGGGGGGGGGGGGGGGG7C@EEEGDEEEGGGEGGGGGGGGGGGGGGGGGFGG:5CGGGGGFGGGFGCCD3BG49@F4BFFFFF?6FDFD?F47F?DFFFF>FFFFFFB?037?A<9AAA<<9A?72.
@M04999:289:000000000-L3R54:1:1101:6354:11655 1:N:0:426
CCTACGGGGGGCTGCAGTGGGGAATATTGCACAATGGGGGAAACCCTGATGCAGCCATGCCGCGTGTATGAAGAAGGCCTTCGGGTTGTAAAGTACTTTCGGTGGTGAGGAAGTTGTGTGTATGAAAAGTGCATATAATTGACGTTAGCCACAGAAGAAGCACCGGCTAACTCCGTGCCAGCAGCCGCGGTAATACGGAGGGTGCGAGCGTTAATCGGAATGACTGGGCGTAAAGGGCATGTAGGCGGATAATTAAGTTAGGTGTGAAAGCCCTGGGCTCAACCTAGGAATTGCACTTAA
+
CCCCCGGGGGGGGGGGGGGGGGGGGGGGGGGGGGGGGGGGGGGGGGGGGGGGGGGGGGGGGGGGGGGGGGGGGGGGGGGGGGGGGGGGGGGGGGGGGGGGGGGGGGGGGGGGGGGGGGGGGGGGGGGGGGGGGGGGGGGGGGGGGGGGGGGGGGGGGGGGGGGGGGGGGGGGGGGGGGGGGGGGGGGGGGGGGGGGGGGGGGGGGGGGGGEEGGGGGGGGGGGGGGGGGGGGGGGGGGGGGGFGFGFFFFFFGFFFFFFFF?FFFFFFFFFFFFFFFFFFFFF?FFFFD>B?>9BFFFFF
@M04999:289:000000000-L3R54:1:1101:25517:11667 1:N:0:426
CCTACGGGTGGCTGCAGTGAGGAATATTGGACAATGGGTGAGAGCCTGATCCAGCCATCCCGCGTGAAGGACGACAGCCCTATGGGTTTTAAACTTCTTTTGTATGGGAATAAACCACATTACGCGTAATGTTCTGAAGGTACCATACGAATAAGCATCGGCTAACTCCGTGCCAGCAGCCGCGGTAATACGGAGGATGCGAGCGTTATCCGGATTTATTGGGTTTAAAGGGTCCGTAGGCGGGTTGATAAGTCAGCGGTGAAAACCTGCAGCTTAACTGTAGAACTGCCGTTGATACTGT
+
CCCCCGGGGGGGGGGGGGGGGGGGGGGGGGGGGGGGGGGGGGGGGGGGGGGGGGGGGGGGGGGGGGGGGGGGGGGGGGGGGGGGGGGGGGGGGGGGGGGGGGGGGGGGGGGGGGGGGGGGGGGGCFGGGGGGGGGGGGGGGGGGGGGGGGGGGGGGGGGGGGGGGGGGGGGGGGGGGGGGGGGGGGGGGGGGGGGGGGGGGGGGGGGGGGGGGGGGGGGGGGGGGGGGGGGDFGGGGGGGGGFGFGFFFFFFGFFFFFFFFFGFFFFFFFFFFFFFFFFFD4<ABFFFFFFFFFFFFFFFB
@M04999:289:000000000-L3R54:1:1101:10530:11687 1:N:0:426
CCTACGGGGGGCTGCAGTGGGGAATTTTGGACAATGGGGGGAACCCTGATCCAGCCATGCCGCGTGTCTGAAGAAGGCCTTCGGGTTGTAAAGGACTTTTGTTAGGGAAGAAAAGCCGGGTGCTAATACCACCTGGTGCTGACGGTACCTAAAGAATAAGCACCGGCTAACTACGTGCCAGCAGCCGCGGTAATACGTAGGGTGCGAGCGTTAATCGGAATTACTGGGCGTAAAGCGAGCGCAGACGGTTAGATAAGTCAGATGTGAAATCCCCGAGCTCAACTTGGGACGTGCATTTGA
+
CCCCCGGGGGGGGGGGGGGGGGGEGGGGGGGGGGGGGGGGGGGGGGGGGGGGGGGGGGGGGGGGGGGGGGGGGGGGGGGGGGGGGGGGGGGGGGGGFGGGGGGGGGGGGGGGGGGGGGGGGGGGGGGGGGGGGGGGGGGGGGGGGGGGGGGGGGGGGGGGGGGGGGGGGGGGGGGGGGGGGGGGGGGGGGGGGGGGGFFGGGGGGGGGGGGGGGGGGGGGGGGGGGGGGGGGGGGFGGGGGGEGEGFFFFFFGFFFFFFFFFGFFFFFFFFF:FFDFF@?DFFFBFF??FFFBBBF29>A
@M04999:289:000000000-L3R54:1:1101:8198:11733 1:N:0:426
GCTCCTACGGGTGGCAGCAGTGGGGAATATTGCACAATGGGGGAAACCCTGATGCAGCCATGCCGCGTGTATGAAGAAGGCCTTCGGGTTGTAAAGTACTTTCGGTAATGAGGAAGGTGGTGTATCTAATAGGTGCATCAATTGACGTTAATTACAGAAGAAGCACCGGCTAACTCCGTGCCAGCAGCCGCGGTAATACGGAGGGTGCGAGCGTTAATCGGAATGACTGGGCGTAAAGGGCATGTAGGCGGATAATTAAGTTAGGTGTGAAAGCCCTGGGCTCAACCTAGGAATTGCACTT
+
CCCCCGGGGGGGGGGGGGGGGGGGGGGGGGGGGGGGGGGGGGGGGGGGGGGGGGGGGGGGGGGGGGGGGGGGGGGGGGGGGGGGGGGGGGGGGGGGGGGGGGGGGGGGGGGGGGGGGGGGGGGGGGGGGGGGGGGGGGGGGGGGGGGGGGGGGGGGGGGGGGGGGGGGGGGGGGGGGGGGGGGGGGGGGGGGGGGGGGFGGGGGGGGGGGGGGGGGGGGGGGGGGGGGGGGGGGGGGGGGGGFGFGFFFFFEGFFFFFFFFFGFFFFFFFFFAFFFFFFFFFFB??<FBFFFFFFFFFFFB
@M04999:289:000000000-L3R54:1:1101:12994:11762 1:N:0:426
AGTTACCTACGGGGGGCAGCAGTGAGGAATATTGGACAATGGGTGAGAGCCTGATCCAGCCATCCCGCGTGAAGGGCGACAGCCCTATGGGTTTTAAACTTCTTTTGTATGGGAATAAACCACATTACGCGTAATGTTCTGAAGGTACCATACGAATAAGCATCGGCTAACTCCGTGCCAGCAGCCGCGGTAATACGGAGGATGCGAGCGTTATCCGGATTTATTGGGTTTAAAGGGTCCGTAGGCGGGTTGATAAGTCAGCGGTGAAAACCTGCAGCTTAACTGTAGAACTGCCGTTGAT
+
CCCCCGGGGGGGGGGGGGGGGGGGGGGGGGGGGGGGGGGGGGGGGGGGGGGGGGGGGGGGGGGGGGGGGGGGGGGGGGGGGGGGGGGGGGGGGGGGGGGGGGGGGGGGGGGGGGGGGGGGGGGGGGGGGGGGGGGGGGGGGGGGGGGGGGGGGGGGGGGGGGGGGGGGGGGGGGGGGGGGGGGGGGGGGGGGGGGGGGGGGGGGGGGGGGGGGGGGGGGGGGGGGGGGGGGGGGGGGGGGGGFGFGFFFFFFGFFFFFFFFFGFFFFFBFFF?FFFFFFFAFFFFFFFFFAFBB?>FFFF4
@M04999:289:000000000-L3R54:1:1101:4845:11778 1:N:0:426
TTACCTACGGGTGGCTGCAGTGGGGAATTTTGGACAATGGGGGGAACCCTGATCCAGCCATGCCGCGTGTCTGAAGAAGGCCTTCGGGTTGTAAAGGACTTTTGTTAGGGAAGAAAAGCCGGGTGCTAATACCACCTGGTGCTGACGGTACCTAAAGAATAAGCACCGGCTAACTACGTGCCAGCAGCCGCGGTAATACGTAGGGTGCGAGCGTTAATCGGAATTACTGGGCGTAAAGCGAGCGCAGACGGTTAGATAAGTCAGATGTGAAATCCCCGAGCTCAACTTGGGACGTGCATTT
+
CCCCCGGGGGGGGGGGGGGGGGGGGGGGGGGGGGGGGGGGGGGGGGGGGGGGGGGGGGGGGGGGGGEGEGGGGGGGGGGGGGFGGGGGGGGGGFGGGGGGGGGGGGGGGGGGGGGGGGGGGGGGGGGGGGGGGGGGGGGGGGGGGGGGGGGGGGGGGGGGGGGGGGGGGGGGGGFFGGGGGGGGGGGGGGGGGGGGGGGGGGGGGCGGGGGGGGGGGGGGGGGGGGGGGFGGGGGGGGGGGGFGFGFFFB>BGFFFFFFF6FGFFFFFFFFAAFFFFFF990:BFF)9ADF:2>??<<495
@M04999:289:000000000-L3R54:1:1101:26250:11792 1:N:0:426
CCTACGGGGGGCTGCAGTGGGGAATTTTGGACAATGGGGGGAACCCTGATCCAGCCATGCCGCGTGTCTGAAGAAGGCCTTCGGGTTGTAAAGGACTTTTGTTAGGGAAGAAAAGCTTGGTGCTAATACCACCGAGTGCTGACGGTACCTAAAGAATAAGCACCGGCTAACTACGTGCCAGCAGCCGCGGTAATACGTAGGGTGCGAGCGTTAATCGGAATTACTGGGCGTAAAGCGAGCGCAGACGGTTAGATAAGTCAGATGTGAAATCCCCGAGCTCAACTTGGGACGTGCATTTGA
+
CCCCCGGGGGGGGGGGGGGGGGGGGGGGGGGGGGGGGGGGGGGGGGGGGGGGGGGGGGGGGGGGGGGGGGGGGGGGGGGGGGGGGEGGGGGGGGGGGGGGGGGGGGGGGGGGGGGGGGGGGGGGGGGGGGGGGGGGGGGGGGGGGGGGGGGGGGGGGGGGGGGGGGGGGGGGGGGGGGGGGGGGGGGGGGGGGGGGGGGGGGGGDGEGGGGGGGGGGGGGGGGGGGGGGGGGGGGGGGGGGGFGFGFFFFFFGFFFFFFFFFGFFFFF<FDFFFFFBFFBD?FFFFBFFFB?FFF9<AFF
@M04999:289:000000000-L3R54:1:1101:8030:11840 1:N:0:426
ATTCCTACGGGGGGCTGCAGTGGGGAATATTGCACAATGGGGGGAACCCTGATGCAGCCATGCCGCGTGTATGAAGAAGGCCTTCGGGTTGTAAAGTACTTTCGGTAATGAGGAAGGTGGTGTATCGAATAGGTGCATCAATTGACGTTAATTACAGAAGAAGCACCGGCTAACTCCGTGCCAGCAGCCGCGGTAATACGGAGGGTGCGAGCGTTAATCGGAATGACTGGGCGTAAAGGGCATGTAGGCGGATAATTAAGTTAGGTGTGAAAGCCCCGGGCTCAACCTGGGAACTGCACTT
+
CCCCCGGGGGGGGGGGGGGGGGGGGGEGGGGGGGGGGGGGGGGGGGFGGGGGGGGGGG@FFGGGGGGGGGGGGGGGGGGGCFGGGGEEGGGGGGGGGGCGGGGGGGGGGGGGGGGGGGGGGGCFGG>CEGGGGGGGGGGGGGGGGGGGGGGGFFGGGGGGGGFGGGGGEEGGFGGGGGGFGEFGGGGGGGGGGGGGGFGFEGGDGGGGCGCEGEEGFGGFGGGDFFGGGGGFGGGGFGFGGGFGFFFFFEFFGDFFFFFFFFDF4@F6?FBFFFFFFBFFF(4?F14036<B:?DD2),),
@M04999:289:000000000-L3R54:1:1101:23180:11874 1:N:0:426
TCCTACGGGCGGCTGCAGTGAGGAATATTGGACAATGGGTGAGAGCCTGATCCAGCCATCCCGCGTGAAGGACGACAGCCCTCTGGGTTTTAAACTTCTTTTGTATGGGAATAAACCACATTACGCGTAATGTTCTGAAGGTACCATACGAATAAGCATCGGCTAACTCCGTGCCAGCAGCCGCGGTAATACGGAGGATGCGAGCGTTATCCGGATTTATTGGGTTTAAAGGGTCCGTAGGCGGGTTGATAAGTCAGCGGTGAAAACCTGTAGCTTAACTGTAGAACTGCCGTTGATACTT
+
CCCCCGGGEGGGGGGGGGFFGGGGGGGGGGGCFFGGGFGGGGGGGGGGGGGFGGCGGGGGGGGGGGGGGGGGGGGGEGGGGG,?BFGGGEGCEFAE<FDGGGCG<FGGCGGGGGGGGGFCFGGGGGCFCFGGDDFGD<=DFGGEFFGGD>FFGGGAFGFGGGGGEGGGGGGGFGGCFGGGGGGG8EGEGGFFGGGGGEFGGGCCGGEG=E??ECEC89FGGGGDGC*9+0?CCC7>DFCCC=BDFGFEFFFF7F?FFFDFB)76@?:BBF)6)7=F?DFF>A-69<AF??032,4:<<>D)
@M04999:289:000000000-L3R54:1:1101:16660:11914 1:N:0:426
TCCTACGGGCGGCAGCAGTGAGGAATATTGGACAATGAGTGAGAGCCTGATCCAGCCATCCCGCGTGAAGGACGACAGCCCTATGGGTTTTAAACTTCTTTTGTATGGGAATAAACCACATTACGCGTAATGTTCTGAAGGTACCATACGAATAAGCATCGGCTAACTCCGTGCCAGCAGCCGCGGTAATACGGAGGATGCGAGCGTTATCCGGATTTATTGGGTTTAAAGGGTCCGTAGGCGGGTTGATAAGTCAGCGGTGAAAACCTGCAGCTTAACTGTAGAACTGCCGTTGATACTG
+
CCCCCGGGGGGGGGGGGGGGGGGGGGGGGGGGGGGGGGGGGGGGGGGGGGGGGGGGGGGGGGGGGGGGGGGGGGGGGGGGGGGGGGGGGGGGGGGGGGGGGGGGGGGGGGGGGGGGGGGGGGGGGGGGGGGGGGGGGGGGGGGGGGGGGGGGGGGGGGGGGGGGGGGGGGGGGGGGGGGGGGGGGGGGGGGGGGGGGGGGGGDEGGGGGGGGGGGGDGGGGGGGGGGGGCFGGGGGGGGGGGFGFGFFFFFFFFFFFFFFBBFFFFFE?FFFBFFFFFFFFFABFFBFFFFFFFFFFFFF2
@M04999:289:000000000-L3R54:1:1101:10853:11916 1:N:0:426
CCTACGGGGGGCTGCAGTGAGGAATATTGGACAATGGGTGAGAGCCTGATCCAGCCATCCCGCGTGAAGGACGACAGCCCTATGGGTTTTAAACTTCTTTTGTATGGGAATAAACCACATTACGCGTAATGTTCTGAAGGTACCATACGAATAAGCATCGGCTAACTCCGTGCCAGCAGCCGCGGTAATACGGAGGATGCGAGCGTTATCCGGATTTATTGGGTTTAAAGGGTCCGTAGGCGGGTTGATAAGTCAGCGGTGAAAACCTGCAGCTTAACTGTAGAACTGCCGTTGATACTGT
+
CCCCCGGGGGGGGGGGGFGGGGGGGGGGGGGGGGGGGGGGGGGGGGFGGGGGGGGGGGGGGGGGGGGGGGGGGGGGGGGGGGGGGGGGGGGGGGGGGGGGGGGGGGGGGGGGGGGGGGGGGGGGGGGGGGGGGGGGGGGGGGGGGGGGGGGGGGGGGGGGGGGGGGGGGGGGGGGGGGGGGGGGGGGGGGGGGGGGGGGGGGGGGGGGGGGGGGGGGGGGGGGGGDGGGGGGGGGGGGGGGGFGFGFFBFFFGFFFFFFEFFGFFFFFFFFFFFFFF>FFBFFFFFFFFFFFFFFFFB>DA
@M04999:289:000000000-L3R54:1:1101:18737:11917 1:N:0:426
CCTACGGGAGGCAGCAGTGGGGAATATTGCACAATGGGGGGAACCCTGATGCAGCCATGCCGCGTGTATGAAGAAGGCCTTCGGGTTGTAAAGTACTTTCGGTAATGAGGAAGGTGGTGTATCGAATAGGTGCATCAATTGACGTTAATTACAGAAGGAGCACCGGCTAACTCCGTGCCAGCAGCCGCGGTAATACGGAGGGTGCGAGCGTTAATCGGAATGACTGGGCGTAAAGGGCATGTAGGCGGATAATTAAGTTAGGTGTGAAAGCCCCGGGCTCAACCTGGGAACTGCACTTAA
+
CCCCCGGGGGGGGGGGGGGGGGGGGGGGGGGGGGGGGGGGGGGGGGGGGGGGGGGGGGGGGGGGGGGGGGGGGGGGGGGGGGGGGGGGGGGGGGGGGGGGGGGGGGGGGGGGGGGGGGGGGGGGGGGGGGGGGGGGGGGGGGGGGGGGGGGGGGGGGGGGGGGGGGGGGGGGGGGGGGGGGGGGGGGGGGGGGGGGGGGGGGGGGGGGGGGGGGGGGGGGGGGGGGGGGGGGGGGGGGGGGGFGFGFFFFFFGFFFFFFFFFGFFFFFFFF?BDFFFBFFFFF???FFFFFFFFFFFFA<
@M04999:289:000000000-L3R54:1:1101:27275:11920 1:N:0:426
ATCCTACGGGTGGCTGCAGTGGGGAATATTGCACAATGGGGGAAACCCTGATGCAGCCATGCCGCGTGTATGAAGAAGGCCTTCGGGTTGTAAAGTACTTTCGGTGGTGAGGAAGTTGTATGTATGAAAAGTGCATATAATTGACGTTAGCCACAGAAGAAGCACCGGCTAACTCCGTGCCAGCAGCCGCGGTAATACGGAGGGTGCGAGCGTTAATCGGAATGACTGGGCGTAAAGGGCATGTAGGCGGATGATTAAGTTAGGTGTGAAAGCCCCGGGCTCAACCTGGGAATAGCATTT
+
CCCCCGGGGGGGGGGGGGGGGGGGGGGGGGGGGGGGGGGGGGGGGGGGGGGGGGGGGGGGGGGGGGGGGGGGGGGGGGGGGGGGGGGGGGGGGGGGGGGGGGGGGGGGGGGGGGGGGGGGGGGGGGGGGGGGGGGGGGGGGGGGGGGGGGGGGGGGGGGGGGGGGGGGGGGGGGGGGGGGGGGGGGGGGGGGGGGGGGGGGGGGGGGGDGGGGGGGGGGGGGGGGGGGGGGGGGGGGGGGGGFGFGFFFEFFGFFFFFFFFFGFFFFFFFFFFFFFFFFFFFFF??4?BFFFFFFFFAA<
@M04999:289:000000000-L3R54:1:1101:2093:11925 1:N:0:426
TGCCCACGGGAGGCTGCAGTAGGGAATCTTCCACAATGGACGCAAGTCTGATGGAGCAACGCCGCGTGAGTGAAGAAGGTTTTCGGATCGTAAAGCTCTGTTGTTGGTGAAGAAGGATAGGGGTAGTAACTGATTCTTATTTGACGGTAATCAACCAGAAAGTCACGGCTAACTACGTGCCAGCAGCCGCGGTAATACGTAGGTGGCAAGCGTTGTCCGGATTTATTGGGCGTAAAGCGAACGCAGGCGGGAGAACAAGTCAGCTGTGAAAGCCCTCGGCTTAACCGGGGAAGTGCAGCTG
+
CCCCCGGGGGGGGGGGGGGGGGGGGGGGGGGGGGGGGGG<FGEGGGCFGGGGGGGGGGGGGGGGGGGGGEGFGGGGGGGGEFFGGGEGGGGGGFGGFGGGGGGGGGFGGFGGGGGGECAFFGGFGGGGGGGGGGGGGGGGFGGFACFGGEGGGGGGGGGGGGGFGGGGGGGFGGGGGGGGGGGGGGFD>CGEGGEGGDFFFCEGGGGGFG588;EGCFG5CEGGGGGGFFFDCDC<FGGDD7@CDG@DBFE@CDFFF4F67BGFFFFFFFFD:)8:>9E??6?FFB9;;FF6::2))6)(,
@M04999:289:000000000-L3R54:1:1101:13016:11931 1:N:0:426
CGATCCCTACGGGTGGCTGCAGTAGGGAATCTTCCACAATGGACGCAAGTCTGATGGAGCAACGCCGCGTGAGTGAAGAAGGTTTTCGGATCGTAAAGCTCTGTTGTTGGTGAAGAAGGATAGGGGTAGTAACTGATTCTTATTTGACGGTAATCAACCAGAAAGTCACGGCTAACTACGTGCCAGCAGCCGCGGTAATACGTAGGTGGCAAGCGTTGTCCGGATTTATTGGGCGTAAAGCGAACGCAGGCGGGAGAACAAGTCAGCTGTGAAAGCCCTCGGCTTAACCGGGGAAGTGC
+
CCCCCGGGGGGGGGGGGGGGGGGGGGGGGGGGGGGGGGGGGGGGGGGGGFGGGGGGGGGGGGGGGGGGGGGGGGGGGGGGGGGGGGGGGGGGGGGGGGGGGGGGGGGGGGGGGGGGGGGGGGGGGGGGGGGGGGGGGGGGGGGGGGGGGGGGGGGGGGGGGGGGGGGGGGGGGGGGGGGGGGGGGGGGGGGGGGGGGGGGGGGGGGGGGGGFGGGGGGGGGGGGGGGGGGGGGGGGGGGGGGFGFGFFFFFFGFEFFFFFFFGFFFFFFFFFFFFFFF4,4???BFFFFFFFFF?BB?A
@M04999:289:000000000-L3R54:1:1101:18836:11933 1:N:0:426
AAGTCCTACGGGGGGCTGCAGTAGGGAATCTTCCACAATGGACGCAAGTCTGATGGAGCAACGCCGCGTGAGTGAAGAAGGTTTTCGGATCGTAAAGCTCTGTTGTTGGTGAAGAAGGATAGGGGTAGTAACTGATTCTTATTTGACGGTAATCAACCAGAAAGTCACGGCTAACTACGTGCCAGCAGCCGCGGTAATACGTAGGTGGCAAGCGTTGTCCGGATTTATTGGGCGTAAAGCGAACGCAGGCGGGAGAACAAGTCAGCTGTGAAAGCCCTCGGCTTAACCGGGGAAGTGCAGC
+
CCCCCGGGGGGGGGGGGGGGGGGGGGGGGGGGGGGGGGGGGGGGGGGGGGGGGGGGGGGGGGGGGGGGGGGGGGGGGGGGGGGGGGGG<FGGGGGGGGGGGGGGGGGGGGGGGGGGGGGGGGGGGGGGGGGGGGGGGGGGGGGGGGGGGGGGGGGGGGGGGGGGGGGGGGGGGGGGGGGGGGGGGGGGGGGGGGGGGGGGGGGGGGGGGGGGGGGGGGGGGGGGGGGGGGGGGGGGGGGGGGFGFGFFFFFFGEFEFFFFFFGFFFFFFFFFFFFFFFFFFFFFFFFFFB>>>FFFFFFF0
@M04999:289:000000000-L3R54:1:1101:2507:11947 1:N:0:426
GCCTACGGGGGGCTGCAGTGAGGAATATTGGACAATGGGTGAGAGCCTGATCCAGCCATCCCGCGTGAAGGACGACAGCCCTATGGGTTTTAAACTTCTTTTGTATGGGAATAAACCACATTACGTGTAATGTTCTGAAGGTACCATACGAATAAGCATCGGCTAACTCCGTGCCAGCAGCCGCGGTAATACGGAGGATGCGAGCGTTATCCGGATTTATTGGGTTTAAAGGGTCCGTAGGCGGGTTGATAAGTCAGCGGTGAAAACCTGCAGCTTAACTGTAGAACTGCCGTTGATACTT
+
CCCCCGGGGGGGGGGGGGGGGGGGGGGGGGGGGGGGGGGFGGGGGGGGGGGGGGGGGGGGGGGGGGGGGGGGDGGGEGGGCEB<FGFGEGGGGGGGF=FGGGGDFGGGGGGGGGGGGGGFGGGGGGGGGGGGGGGGGGGGGGGGGGGGGFGFGGGGGGGGGGGGFGGGGGDGGGGGFGGGGEEGGDGGGGGGDGEGEDCGGGGGGEGGGGGGEEEEGC:CFGGGGGGGGGFGEGGGGGFGGGF3DDFFFFFFGBFFF@BEFFFFFFF@B>BFF:F?FFFBBA<94<AAFF0>BBF:DD2A)
@M04999:289:000000000-L3R54:1:1101:25277:11960 1:N:0:426
GCCTACGGGCGGCTGCAGTGGGGAATATTGCACAATGGGGGGAACCCTGATGCAGCCATGCCGCGTGTATGAAGAAGGCCTTCGGGTTGTAAAGTACTTTCGGTAATGAGGAAGGTGGTGTATCGAATAGGTACATCAATTGACGTTAATTACAGAAGAAGCACCGGCTAACTCCGTGCCAGCAGCCGCGGTAATACGGAGGGTGCGAGCGTTAATCGGAATGACTGGGCGTAAAGGGCATGTAGGCGGATAATTAAGTTAGGTGTGAAAGCCCCGGGCTCAACCTGGGAACTGCACTTA
+
CCCCCGGGGGGGGGGGGGGGGGGGDGGGGGGGGGGGGGGGGGGGGGGGGGGGGGGGGGGFGGGGGGGGGGGGGGGGGGGFGGGGGGFEGGGGGGGGGGGGGGGGGGGGGFGFGGGGGGGGGGGGG<FFCFGGGGFGGGGGGGFGGFFGGGGGGFGGFGGGGGGGGGGGGGGGGGGGCFGGGGGGGGFGGGGGGGGGGGGGGC5?8CGEEGGEGGGGGGGDGGGGGGGGGFGGGGFFG5DGGGFGFGF@EEFFGFFFFFF?FFCFFFFF<FFB<FBEF>FF:?DFBFFFF???BF?<?<?<
@M04999:289:000000000-L3R54:1:1101:23962:11971 1:N:0:426
CCTACGGGAGGCTGCAGTGGGGAATTTTGGACAATGGGGGGAACCCTGATCCAGCCATGCCGCGTGTCTGAAGAAGGCCTTCGGGTTGTAAAGGACTTTTGTTAGGGAAGAAAAGCCGGGTGCTAATACCACCTGGTGCTGACGGTACCTAAAGAATAAGCACCGGCTAACTACGTGCCAGCAGCCGCGGTAATACGTAGGGTGCGAGCGTTAATCGGAATTACTGGGCGTAAAGCGAGCGCAGACGGTTAGATAAGTCAGATGTGAAATCCCCGAGCTCAACTTGGGACGTGCATTTGA
+
CCCCCGGGGGGGGGGGGGGGGGGGGGGGGGGGGGGGGGGGGGGGGGGGGGGGGGGGGGGGGGGGGGGGGGGGGGGGGGGGGGGGGGGGGGGGGGGGGGGGGGGGGGGGGGGGGGGGGGGGGGGGGGGGGGGGGGGGGGGGGGGGGGGGGGGGGGGGGGGGGGGGGGGGGGGGGGGGGGGGGGGGGGGGGGGGGGGGGGGGGGGGGGGGGGGGGGGGGGGGGGGGGGGGGGGGGGGGGGGGGGFGFGFEFFFFGFFFFFFFF?FFFFFFAFFFFFFFFFB?FFFFFFFFBF>FFFBFFFFF
@M04999:289:000000000-L3R54:1:1101:7273:11999 1:N:0:426
CCTACGGGCGGCAGCAGTGGGGAATATTGCACAATGGGGGGAACCCTGATGCAGCCATGCCGCGTGTATGAAGAAGGCCTTCGGGTTGTAAAGTACTTTCGGTAATGAGGAAGGTGGTGTACCGAATAGGTGCATCAATTGACGTTAATTACAGAAGAAGCACCGGCTAACTCCGTGCCAGCAGCCGCGGTAATACGGAGGGTGCGAGCGTTAATCGGAATGACTGGGCGTAAAGGGCATGTAGGCGGATAATTAAGTTAGGTGTGAAAGCCCCGGGCTCAACCTGGGAACTGCACTTAA
+
CCCCCGGGGGGGGEDFGGGGGGGGGGGGFGGGGGGGGGGGGGGGGGGGGGGGGGGGGGGGGGGGCGGGGGGGGGGGGGGGGGGGGGGGGGGGGGGGGGGGGGGGGGGGGGGGGGFGGFFGGGFGFGGGGGGGGGGGGGGGGGGGGGGGGGGGGGGGGGGGGGGGGGGGGGGGGGGGGGEFEGGGGGGGGGGGGGGGGGGGGGGGGGCGGGGGGGGGGGGEDGFGGGGGGGCDGGCFDGGGGFFGFGFFFFFFGFFFFFFFFFGFFFFFBF?03BDEFFBFFFFFFF6:0??)<<ABBFBF
@M04999:289:000000000-L3R54:1:1101:14522:12022 1:N:0:426
AAGCCTACGGGTGGCTGCAGTAGGGAATCTTCCACAATGGACGCAAGTCTGATGGAGCAACGCCGCGTGAGTGAAGAAGGTTTTCGGATCGTAAAGCTCTGTTGTTGGTGAAGAAGGATAGGGGTAGTAACTGATTCTTATTTGACGGTAATCAACCAGAAAGTCACGGCTAACTACGTGCCAGCAGCCGCGGTAATACGTAGGTGGCAAGCGTTGTCCGGATTTATTGGGCGTAAAGCGAACGCAGGCGGGAGAACAAGTCAGCTGTGAAAGCCCTCGGCTTAACCGGGGAAGTGCAGCT
+
CCCCCGGGGGGGGGGGGGGGGGGGGGGGGGGGGGGGGGGGGGGGGGGGGGGGGGGGGGGGGGGGGGGGGGGGGGGGGGGGGGGGGGGGGGGGGGGGGGGGGGGGGGGGGGGGGGGGGGGGGGGGGGGGGGGGGGGGGGGGGGGGGGGGGGGGGGGGGGGGGGGGGGGGGGGGGGGGGGGGGGGGGGGGGGGGGGGGGGGGGGGGGGGGGGGGGGGGGGGGGGGGGGGGGGGGGGGGGGGGGGFGFGFFFFFFDFFFFFFFFFGFFFFFFF>AFFFFFFFFFFFFFFFFBF>FF???AFFF(
@M04999:289:000000000-L3R54:1:1101:7717:12043 1:N:0:426
GTAGCCCTACGGGTGGCTGCAGTAGGGAATCTTCCACAATGGACGCAAGTCTGATGGAGCAACGCCGCGTGAGTGAAGAAGGTTTTCGGATCGTAAAGCTCTGTTGTTGGTGAAGAAGGATAGGGGTAGTAACTGATTCTTATTTGACGGTAATCAACCAGAAAGTCACGGCTAACTACGTGCCAGCAGCCGCGGTAATACGTAGGTGGCAAGCGTTGTCCGGATTTATTGGGCGTAAAGCGAACGCAGGCGGGAGAACAAGTCAGCCGTGAAAGCCCTCGGCTTAACCGGGGAAGTGC
+
CCCCCGGGGGGGGGGGGGGGGGGGGGGGGGGGGGGGGGGGGGGGGGGGGGGGGGGGGGGGGGGGGGGGGFGGGGGGGGGGGGGGGGGGGGGGGGGGGGGGGGGGGGGGGGEFGGGGGGGGGGGGGGGGGGGGGGGGGGGGGGGGGGGGGGGGGGGGGGGGGGGGGGGGGGGGGGGGGGGGGGGGGGGGGGGGGGGGGGGGGGGGGGGGGGGGGFGGGGGGGGGGGGGGGGGGGGGCDGGFDGFGFGEFEFFFGFFFFF4?FFGFFFFFF>>FFFFFFBFF9??<BFFFFFF>>B<?B<B
@M04999:289:000000000-L3R54:1:1101:14589:12087 1:N:0:426
CGCCTACGGGTGGCAGCAGTAGGGAATCTTCCACAATGGACGCAAGTCTGATGGAGCAACGCCGCGTGGATGAAGAAGGTCTTCGGATCGTAAAATCCTGTTGTTGAAGAAGAACGGTTGTGAGAGTAACTGCTCATAGCGTGACGGTAATCAACCAGAAAGTCACGGCTAACTACGTGCCAGCAGCCGCGGTAATACGTAGGTGGCAAGCGTTGTCCGGATTTATTGGGCGTAAAGGGAGCGCAGGCGGTCTTTTAAGTCTGAATGTGAAAGCCCTCAGCTTAACTGAGGAAGAGCATCG
+
CCCCCGGGGGGGGGGGGGGGGGGGGGGGGGGGGGGGGGGGGGGGGGFGGGGGGGGGGGGGGGGGGGGGGGGGGGGGGGGGGGGGGGGGGGGGGGGGGGGGGGGGGGGGGGGGGGGGGGGGGGGGGGGGGGGGGGGGGGGGGGGGGGGGGGGGGGGGGGGGGGGGGGGGGGGGGGGGGGGGGGGGGGGGGGGGGGGGGGGGGGGGGGGGGGGGGGGGFGGGGGGFFGGGGGGGGGGGGGGGGGFGFGFFFFFFDFFFFFFFFFGFFFFFFFFFFFFFFFFFFFFFFFFFFFFF?FFFFFF::
@M04999:289:000000000-L3R54:1:1101:9656:12108 1:N:0:426
ATGCCTACGGGTGGCAGCAGTGGGGAATATTGCACAATGGGGGGAACCCTGATGCAGCCATGCCGCGTGTATGAAGAAGGCCTTCGGGTTGTAAAGTACTTTCGGTAATGAGGAAGGTGGTGTATCGAATAGGTGCATCGATTGACGTTAATTACAGAAGAAGCACCGGCTAACTCCGTGCCAGCAGCCGCGGTAATACGGAGGGTGCGAGCGTTAATCGGGATGACTGGGCGTAAAGGGCATGTAGGCGGATAATTAAGTTAGGTGTGAAAGCCCCGGGCTCAACCTGGGAACTGCACTT
+
CCCCCGGGGGGGGGGGGGGGGGGGGGGGGGGGGGGGGGGGGGGGGGGGGGCGGGGGGGGGGGGGGGGGGGGGGGGGGGGGGGGGGGGGGGGGGGGGGFGGGGGGGG?FGGGGGGGGGGGGGGGGGGGGGGGGGGGGGGGGGGGGGGGGGGGGGGFFFGGGGGGGGGGGGGGGGGGGGGFEGGGGGDGGGGGGGGGDGGGGGCEGEGGDGDGGGGGGGGGGGGGGGGGGGGCFEGEGGGGDCFFGFGFFFFFFGBFFFFFFBFFB@FFFFFBFFFF>EFFBB6??F?BBF<??FF:BBBFFD
@M04999:289:000000000-L3R54:1:1101:19850:12136 1:N:0:426
GCTACCTACGGGTGGCTGCAGTAGGGAATCTTCCACAATGGGCGCAAGTCTGATGGAGCAACGCCGCGTGAGTGAAGAAGGTTTTCGGATCGTAAAGCTCTGTTGTTGGTGAAGAAGGATAGGGGTAGTAACTGATTCTTATTTGACGGTAATCAACCAGAAAGTCACGGCTAACTACGTGCCAGCAGCCGCGGTAATACGTAGGTGGCAAGCGTTGTCCGGATTTATTGGGCGTAAAGCGAACGCAGGCGGGAGAACAAGTCAGCTGTGAAAGCCCTCGGCTTAACCGGGGAAGTGCAGC
+
CCCCCGGGGGGGGGGGGGGGGGGGGGGGGGGGGGGGGGGGGGGGGGGGGGGGGGGGGGGGGGGGGGGGGGGGGGGGGGGGGGGGGGGGFGGGGGGGGGGGGGFGGGGGGFGGGGGGGGGGGGGGGFGGGGGGGGGGGGGGGGGGGGGGGGGGGGGGGGGGGGGGGGGGGGGGGGGGGGGGGGGGGGGGGGGGGGGGGGGGGFFFGGGGGGGGGGGGGGGGGGGGGGGGGGGGGGEGGGGGGGFGFGFFFFFFG:BEFFFFF?FFFFFFFFFFFFFFFFFF?BFFFFFFF>FFFFFFFBFF4
@M04999:289:000000000-L3R54:1:1101:8029:12156 1:N:0:426
CCTACGGGTGGCAGCGGGGAATTTTGGACAATGGGGGGAACCCTGATCCAGCCATGCCGCGTGTCTGAAGAAGGCCTTCGGGTTGTAAAGGACTTTTGTTAGGGAAGAAAAGCTTGGTGCTAATACCACCGAGTGCTGACGGTACCTAAAGAATAAGCACCGGCTAACTACGTGCCAGCAGCCGCGGTAATACGTAGGGTGCGAGCGTTAATCGGAATTACTGGGCGTAAAGCGAGCGCAGACGGTTAGATAAGTCAGATGTGAAATCCCCGAGCTCAACTTGGGACGTGCATTTGAAACT
+
CCCCCGGGGGGGGGGGGGGGGGGGGGGGGGGGGGGGGGGGGGGGGGGGGGGGGGGGGGGGGGGGGGGGGGGGGGGGGGGGGGGGGGGGGGGGGGGGGGGGGGGGGGGGGGGGGGGGGGGGGGGGGGGGGGGGGGGGGGGGGGGGGGGGGGGGGGGGGGGGGGGGGGGGGGGGGGGGGGGGGGGGGGGGGGGGGGGGGGGGGGGGGGGGGGGGGGGGGGGGGGGGGGGGGGGGGGGGGGGGGGFGFGFFFFFFGFFFFFFFFFGFFFFFFFBFFFFFFFFFFFFFFFFFFFFFFFFFAAFF6
@M04999:289:000000000-L3R54:1:1101:9976:12214 1:N:0:426
GCCTGCCTACGGGTGGCTGCAGTAGGGAATCTTCCACAATGGACGCAAGTCTGATGGAGCAACGCCGCGTGGATGAAGAAGGTCTTCGGATCGTAAAATCCTGTGGTTGAAGAAGAACGGTTGTGAGAATAACTGCTCATAGCGTGACGGTAATCAACCAGAAAGTCACGGCTAACTACGTGCCAGCAGCCGCGGTAATACGTAGGTGGCAAGCGTTGTCCGGATTTATTGGGCGTAAAGCGAACGCAGGCGGGAGAACAAGTCAGCTGTGAAAGCCCTCGGCTTAACCGGGGAAGTGC
+
CCCCCGGGGGGGGGGGGGGGGGGGGGGGGGGGGGGGGGGGGGGGGGGGGGGGGGGGGGGGGGGGGGGGGGGGGGGGGGGGGGGGGGGGGGGGGGGGGGGGGGGGGGGGGGGGGGGGGGGGGEGGGGGGGGGGGGGGGGGGGGGGFGGGGGGGGGGGGGGGGGGGGGGGGGGGGGGGGGGGGGGGGGGGGGGGGGGCEGGGGGFGGGGGGGGGGGGGEGGGGGGGGGFGGGGGFGGGGGGGGGFGFGFFFFFFGFFFFFFFFFCFFFFF?8:FFFFFFFFFFBF<>BBFFFBFB>FFFFF
@M04999:289:000000000-L3R54:1:1101:20060:12219 1:N:0:426
CAGGGCCTACGGGGGGCTGCAGTGGGGAATATTGCACAATGGGGGGAACCCTGATGCAGCCATGCCGCGTGTATGAAGAAGGCCTTCGGGTTGTAAAGTACTTTCGGTAATGAGGAAGGTGGTGTATCTAATAGGTGCATCAATTGACGTTAATTACAGAAGAAGCACCGGCTAACTCCGTGCCAGCAGCCGCGGTAATACGGAGGGTGCGAGCGTTAATCGGAATGACTGGGCGTAAAGGGCATGTAGGCGGATAATTAAGTTAGGTGTGAAAGCCCTGGGCTCAACCTAGGAATTGCAC
+
CCC<@CFGF-BFG:@FGDGGGGFFFFECCFFD<?<FAFGGDGEFFGFGFECFGEFGGGEGGC<FG:4CC<<<FCFGGGGFEFDFFFFF7FG@ECCCEEGD9FGG?E>:CE@C<CFFCFC@FGCFC@FGCF??:AC@9<CFG8<F9FG?CGGGGG99ACEGGGGGCGGGGGGGC8EGG9::A>EGGGGGGGFG*?CGGGGF7@ECEGGEEG/:CCCEC5FCC=E*AFFGFFFGGG59D:C7FCE3>FFFFF=>DFFEFFFFFFG=6B)94?14<=8554?::623:B?77?B??B<2:?FA<
@M04999:289:000000000-L3R54:1:1101:27504:12232 1:N:0:426
TAGACCTACGGGGGGCTGCAGTGGGGAATTTTGGACAATGGGGGGAACCCTGATCCAGCCATGCCGCGTGTCTGAAGAAGGCCTTCGGGTTGTAAAGGACTTTTGTTAGGGAAGAAAAGCCGGGTGCTAATACCACCTGGTGCTGACGGTACCTAAAGAATAAGCACCGGCTAACTACGTGCCAGCAGCCGCGGTAATACGGAGGGTGCGAGCGTTAATCGGAATGACTGGGCGTAAAGGGCATGTAGGCGGATAATTAAGTTAGGTGTGAAAGCCCCGGGCTCAACCTGGGAACTGCACT
+
CCCCCGGGGGGGGGGGGGGGGGGGGGGGGGGGGGGGGGGGGGGGGGGGGGGGGGGGGGGGGGGGGGGGGGGGGGGGGGGGGGGGGGGGGGGGGGGGGGGGGGGGGGGGGGGGGGGGGGGGGGGGGGGGGGGGGGGGGGGGGGGGGGGGGGGGGGGGGGGGGGGGGGGGGGGGGGGGGGGGGGGGGGGGGGGGGGGGGGGGGGGGGGGGGGGGGGGEEGGGGGGGGGGGGGGGGGGGGFGGGGFGF>FFFFDFGFFFFFFBFFGFFFFFFFFFFFFFFFFFB9>FBFFFFFFFFFFFF>>>4
@M04999:289:000000000-L3R54:1:1101:9785:12273 1:N:0:426
TCCTACGGGGGGCTGCAGTAGGGAATCTTCCACAATGGACGCAAGTCTGATGGAGCAACGCCGCGTGAGTGAAGAAGGTTTTCGGATCGTAAAGCTCTGTTGTTGGTGAAGAAGGATAGGGGTAGTAACCGATTCTTATTTGACGGTAATCAACCAGAAAGTCACGGCTAACTACGTGCCAGCAGCCGCGGTAATACGTAGGTGGCAAGCGTTGTCCGGATTTATTGGGCGTAAAGCGAACGCAGGCGGGAGAACAAGTCAGCTGTGAAAGCCCTCGGCTTAACCGGGGAAGTGCAGCTG
+
CCCCCGGGDGGGGGGGGGGGGGGFGGGGGGGGGGGGGGGGGGGEGFGGGGGGGGGGGGGGGGGGGGGGGGGGGGGGGGGGGGGGGGGGGGGGGGFGGGGGGGGGGFGGGGGGGGGGGGGGGGGGGGGGGGGGGGGGGGGGGGGGGGGGGGGGGGGGGGGGGGGGGGGGGGGGGGGGGGGGGGGGGGGGGGGGGGGGGGFCGGGGGGGGGGGGGGGGGGGGGGGGGGGGGGGGGGGGGGGGGGFGFGFFFF@DDFFFFFFFFFGFFFFFBFBF?FF>DFF:>FFFFFFFFFFFFFFFFFFF
@M04999:289:000000000-L3R54:1:1101:2818:12343 1:N:0:426
TCGTGCCTACGGGTGGCAGCAGTGGGGAATATTGCACAATGGGGGAAACCCTGATGCAGCCATGCCGCGTGTATGAAGAAGGCCTTCGGGTTGTAAAGTACTTTCGGTAATGAGGAAGGTGATGTATCTAATAGGTGCATCAATTGACGTTAATTACAGAAGAAGCACCGGCTAACTCCGTGCCAGCAGCCGCGGTAATACGGAGGGTGCGAGCGTTAATCGGAATGACTGGGCGTAAAGGGCATGTAGGCGGATAATTAAGTTAGGTGTGAAAGCCCCGGGCTCAACCTGGGAACTGCAC
+
CCCCCGGGGGGGEGGCFGEGGGGGFFE7@CEFCFDEFGGGGGGGGGC@EGEAAGG<FGFGGGGFF<FFGGGGCFG9FGAFEC,9C=EFEEGGGGA?EFGD?FGGGGGFGGDEGGGEFGEFDGGEG<B@EFCD5A<FGGGGGEG9<F?FEFFG@FGDGGGGGGFDDFG8FFGGDGGGGGEGC8CFGGFGG@,>8E@EGGGGGGGDBEGGG=C=EGGGGECG@FEEEGCFGGGGGCC7C<CCC<>FFGFFFF?DG@3>?**96?C?FFFB??1>B*95),>>FFF>BFB,:?<B??B:>4<).
@M04999:289:000000000-L3R54:1:1101:13932:12384 1:N:0:426
TTTACCCTACGGGAGGCTGCAGTGGGGAATATTGCACAATGGGGGAAACCCTGATGCAGCCATGCCGCGTGTATGAAGAAGGCCTTCGGGTTGTAAAGTACTTTCGGTAATGAGGAAGGTGGTGTATCTAATAGGTGCATCAATTGACGTTAATTACAGAAGAAGCACCGGCTAACTCCGTGCCAGCAGCCGCGGTAATACGGAGGGTGCGAGCGTTAATCGGAATGACTGGGCGTAAAGGGCATGTAGGCGGATAATTAAGTTAGGTGTGAAAGCCCTGGGCTCAACCTAGGAATTGCAC
+
CCCCCGGGGGGGGGGGGGGGGGGGGGGGGGGGGGGGGGGGGGGGGGGGGGGGGGGGGGGGGGGGGGGGGGGGGGGGGGGGGGGGGGGGGGGGGGGGGGGGGGGGGGGGGGGGGGGGGGGGGGGGGGGGGGGGGGGGGGGGGGGGGGGGGGGGGGGGGGGGGGGGGGGGGGGGGGGGGGGGGGGGGGGGGGGGGGGGGGGGGGGGGGGGGGGEGGGGGGGGGGGGGGGGGGGGGGGGGGGGDGFGFGFFFFFFGFFFFFFFFFGBFFFFFFFFFFBFFF@BF?FFFFFFFFFFFFFFFFFF<
@M04999:289:000000000-L3R54:1:1101:21342:12420 1:N:0:426
GGGGCCTACGGGTGGCTGCGGTGGGGAATATTGCACAATGGGGGAAACCCTGATGCAGCCATGCCGCGTGTATGAAGAAGGCCTTCGGGTTGTAAAGTACTTTCGGTAATGAGGAAGGTGGTGTATCTAATAGGTGCATCAATTGACGTTAATTACAGAAGAAGCACCGGCTAACTCCGTGCCAGCAGCCGCGGTAATACGGAGGGTGCGAGCGTTAATCGGAATGACTGGGCGTAAAGGGCATGTAGGCGGATAATTAAGTTAGGTGTGAAAGCCCTGGGCTCAACCTAGGGATTGCACT
+
CCCCCGGGGGGGGGGGGFGGGGGDGGGGGFGGGGGGGGGGGGGGGGGGGGGGGGGFCGGGGGGDGEGGEGGGGGFGGGGGGGGGGGGGGGGGGGGGGGGGGGGGGG?8FGDEFGGGGGGGGGGGGGFGGGGCDFFFGGGGGGGGGGGGGGGGGGGGFFDFFFGGGGGGGEEGGGGGGGGFGGGGGGGGGGGG*CE7EGG9=C=>CDCCEGEGGEGECC<<CGD*2<7FFFGGGGGDDFCFGGFGFGF9B@;BDEFFFFF?BFGFFFFFFFADAF?5><4::::4)4(8:(47((.,24<<)
@M04999:289:000000000-L3R54:1:1101:10889:12441 1:N:0:426
TCCTACGGGTGGCTGCAGTGGGGAATTTTGGACAATGGGGGGAACCCTGATCCAACCATGCCGCGTGTCTGAAGAAGGCCTTCGGGTTGTAAAGGACTTTTGTTAGGGAAGAAAAGCCGGGTGCTAATACCACCTGGTGCTGACGGTACCTAAAGAATAAGCACCGGCTAACTACGTGCCAGCAGCCGCGGTAATACGTAGGGTGCGAGCGTTAATCGGATTTATTGGGTTTAAAGGGTCCGTAGGCGGGTTGATAAGTCAGCGGTGAAAACCTGCAGCTTAACTGTAGAACTGCCGTTGT
+
CCCCCGGGGGGGGGGGGGGGGGGGGGGGGGGGGGGGGGGGGGGGGGGGGGGGGGGGGGGGGFGGGGGGGGGGGGGGGGGGGGGGGGGGGGGGGGFFGGFGGGGGGGGGGGGGGGGFGGGGGGGGGGGFGFGGGDFFFGGGFGGGGGGGGGGGGGGGGGGGGGGGG@FGGGGGGGGGGGG>FFFGGGGEGEGEEEGG?ECGGGGCEEGGGGGDEGFG95CEGGGDGFGGFGCCF7EFF555FDFFBGFFFB>>C6@FFFF=BFGFFFFF<BBF0FFFF7@1<>AB9BF<A<B2<7?FFB(4,
@M04999:289:000000000-L3R54:1:1101:29513:12446 1:N:0:426
GTCTACCTACGGGTGGCTGCAGTGAGGAATATTGGACAATGGGTGAGAGCCTGATCCAGCCATCCCGCGTGAAGGACGACAGCCCTATGGGTTTTAAACTTCTTTTGTATGGGAATAAACCACATTACGCGTAATGTTCTGAAGGTACCATACGAATAAGCATCGGCTAACTCCGTGCCAGCAGCCGCGGTAATACGGAGGATGCGAGCGTTATCCGGATTTATTGGGTTTAAAGGGTCCGTAGGCGGGTTGATAAGTCAGCGGTGAAAACCTGCAGCTTAACTGTAGAACTGCCGTTGAT
+
CCCCCGGGGGGGGGGGGGGGGGGGGGGGGGGGGGGGGGGGGGGGGGGGGGGGGGGGGGGGGGGGGGGGGGGGGGGGGGGGGGGGGGGGGGGGGEGGGGGGGGGGGGGGGGGGGGGGGGGGGGGGGGGGGGGGGGGGGGGGGGGGGGGGGGGGGGGGGGGGGGGGGGGGGGGGGGGGGGGGGGGGGGGGGGGGGGGGGGGGGGGGGEGGGGGGGGGGGGGEEFFGGGGGGGGGFFGDGGFGGGF>DFEFFFDEGFFFFFFFFFDB:57FFB0::FFFFFFDABFFAAFFFFFF?FBFFBFF9
@M04999:289:000000000-L3R54:1:1101:16234:12447 1:N:0:426
GACCCCTACGGGCGGCAGCAGTAGGGAATTTTCCACAATGGACGAAAGTCTGATGGAGCAACGCCGCGTGAGTGAAGAAGGTTTTCGGATTGTAAAGCTCTGTTGTTAAAGAAGAAGGGTATGTAGAGTAACTGATATATACTTGACGGTATTTAACGAGGAAGTCACGGCTAACTACGTACCAGCAGCCGCGGTAATACGTAGGTGGCGAGCGTTGTCCGGAATTATTGGGCGTAAAGGGAGCGCAGGCGGTCTAATAAGTCTGATGTGAAAGGTCATAGCTCAACTATGGACGTGCATC
+
CCCCCGGGGGGGGGGGGGGGGGGGGGGGGGGGGGGGGGGGGGGGGGGGGGGGGGGGGGGGGGGGGGGGGGGGGGGGGGGGGGGGGGGGFGGGGGGGGGGGGGGGGFFGGGGGGGGGGGGGGGGGGGGGGGGGGGFGGGGGGGGGGGGGGGGGDGGGGGGGGGGGGGGGGGGGGGGGGGGG9DEGGGGGGGGGGGGGGGGGGGGGGGGGGGGGGGGGGGGGGGGGGGGGFGGGGGEGGGFGGGFGDGFFFFFFGFFFFFFFFFFFFFFF9BDFDFFFFFFFFFB<FFFFFAFFB?;:<B02)
@M04999:289:000000000-L3R54:1:1101:23190:12451 1:N:0:426
CACCCTACGGGGGGCTGCAGTGGGGAATTTTGGACAATGGGGGGAACCCTGATCCAGCCATGCCGCGTGTCTGAAGAAGGCCTTCGGGTTGTAAAGGACTTTTGTTAGGGAAGAAAAGCCGGGTGCTAATACCACCTGGTGCTGACGGTACCAGCATAAGAAGCACCGGCTAACTACGTGCCAGCAGCCGCGGTAATACGTAGGGTGCGAGCGTTAATCGGAATTACTGGGCGTAAAGCGTGCGCAGGCGGTTGTGCAAGACAGATGTGAAATCCCCGGGCTCAACCTGGGAACTGCATTT
+
CCCCCGGGGGGGGGGGGGGGGGGGGGGGGGGGGGGGGGGGGGGGGGGGGGGGGGGGGGGGGGGGGGGGGGGGGGGGGGGGGGGGGGGGGGGGGGGGGGCGGGGGGGGGGGGGGGGGGGGGGGGGGGGGGGGGGGGGGGGGGGGGGGGGGGGGGGGGGGGGGGGGGGGGGGGGGGGGGGGGGGGGGGGGGGGGGGGGGGGGGGGGGGGGGGGGGGGGGGGGGGGGGGGGGGGGGGGGGGGGGGFGFGFFEFFFGFFFFFFFFFGF?BFFFFFFFFFFFFFFF>FFFFFFFFFFFF??FF<BA
@M04999:289:000000000-L3R54:1:1101:22950:12471 1:N:0:426
GTGCCTACGGGCGGCTGCAGTAGGGAATCTTCCACAATGGACGCAAGTCTGATGGAGCAACGCCGCGTGAGTGAAGAAGGTTTTCGGATCGTAAAGCTCTGTTGTTGGTGAAGAAGGATAGGGGTAGTAACTGATTCTTATTTGACGGTAATCAACCAGAAAGTCACGGCTAACTACGTGCCAGCAGCCGCGGTAATACGTAGGTGGCAAGCGTTGTCCGGATTTATTGGGCGTAAAGCGAACGCAGGCGGGAGAACAAGTCAGCTGTGAAAGCCCTCGGCTTAACCGGGGAAGTGCAGCT
+
CCCCCGGGGGGGGGGGGGGGGGGGGGGGGGGGGGGGGGGGGGGGGGGGGGGGGGGGGGGGGGGGGGGGGGGGGGGGGGGGGGGGGGGGGGGGGGGGGCGGGGFGGGGGGGGGGGGGGGGGGGGGGGGGGGGGGGGGGGGGGGGGGGGGGGGGGGGGGGGGGGGGGGGGGGGGGGGGGGGGGGGGGGGGGGGGGGGGGGGGGGGGGGGGGGGGGGGGGGGGEEGGGGGGGGGGGGGGGGGGGGFGFGFFEFFFGFEFFFFFFFGFFFFFBFFAFFFFFBF<:B0:DFFF9BF;BB7?FFFF(
@M04999:289:000000000-L3R54:1:1101:5399:12475 1:N:0:426
TTGCCTACGGGTGGCAGCAGTGGGGAATATTGCACAATGGGGGAAACCCTGATGCAGCCATGCCGCGTGTATGAAGAAGGCCTTCGGGTTGTAAAGTACTTTCGGTGGTGAGGAAGTTGTATGTATGAAAAGTGCATATAATTGACGTTAGCCACAGAAGAAGCACCGGCTAACTCCGTGCCAGCAGCCGCGGTAATACGGAGGGTGCGAGCGTTAATCGGAATGACTGGGCGTAAAGGGCATGTAGGCGGATGATTAAGTTAGGTGTGAAAGCCCCGGGCTCAACCTGGGAATAGCATTT
+
CCCCCGGGGGGGGGGGGGGGGGGGGGGGGGGGGGGGGGGGGGGGGGGGGGGGGGGGGGGGGGGGGGGGGGGGGGGGGGGGGGGGGGGGGGGGGGGGGGGGGGGGGGGGGGGGGGGGGGGGGGGGGGGGGGGGGGGGGGGGGGGGGGGFFFGGGGGGGGGGGGGFFGGGGGGGGGGGGGGGGGFGGGGDFGGGGGGGGGFGEGGGGGGDGGGGGGGEC:FFEEGGGGGGGGGGGGGGGGGGGGFGFFFFFFFFGFFFFFFFFFGFFFFFFFBABF@FFFFFFF<?DFFFFF0(33<<<A246
@M04999:289:000000000-L3R54:1:1101:26702:12477 1:N:0:426
CCTACAGGTGGCTGCAGTGAGGAATATTGGACAATGGGTGAGAGCCTGATCCAGCCATCCCGCGTGAAGGACGACAGCCCTATGGGTTTTAAACTTCTTTTGTATGGGAATAAACCACATTACGCGTAATGTTCTGAAGGTACCATACGAATAAGCATCGGCTAACTCCGTGCCAGCAGCCGCGGTAATACGGAGGATGCGAGCGTTATCCGGATTTATTGGGTTTAAAGGGTCCGTAGGCGGGTTGATAAGTCAGCGGTGAAAACCTGCAGCTTAACTGTAGAACTGCCGTTGATACTGT
+
CCCCCGGGGGGGGGGGGGGGGGGGGGGGGGGGGGGGGGGGGGGGGGGGGGGGGGGGGGGGGGGGGGGGGGGGGGGGGGGEGGGGGGGGGGGGGGGGGGGGGGGGGGGGGGGGGGGGGGGGGGGGGGGGGGGGGGGGGGGGGGGGGGGGGGGGGGGGGGGGGDFGGGGGGGGGGGGGGGGGGGGGGGGGGGGGGGGGGGGGGDEGGGGGGGGGGEGGFDGGGGGEEEGG?CGGGGGGGGGGGGFGED@4?4@FGFFFFFFFF@FFFFFFFFFFFFFBFAF<)4<AA2<?DBB::B?D429A6
@M04999:289:000000000-L3R54:1:1101:24161:12495 1:N:0:426
CGTTCCTACGGGTGGCTGCAGTAGGGAATCTTCCACAATGGACGCAAGTCTGATGGAGCAACGCCGCGTGAGTGAAGAAGGTTTTCGGATCGTAAAGCTCTGTTGTTGGTGAAGAAGGATAGGGGTAGTAACTGATTCTTATTTGACGGTAATCAACCAGAAAGTCACGGCTAACTACGTGCCAGCAGCCGCGGTAATACGTAGGTGGCAAGCGTTGTCCGGATTTATTGGGCGTAAAGCGAGCGCAGGCGGGAGAACAAGTCAGCTGTGAAAGCCCTCGGCTTAACCGGGGAAGTGCAGC
+
CCCCCGGGGGGGGGGGGGGGGGGGGGGGGGGGGGGGGGGGGGGGGGGGGGGGGGGGGGGGGGGGGGGGGGGGGGGGGGGGGGGGGGGGGGGGGGGGGGGGGGGGGGGGGGGGGGGGGGGGGGGGGGGGGGGGGGGGGGGGGGGGGGGGGGGGGGGGGGGGGGGGGGGGGGGGGGGGGGGGGGGGFGGGGGGGGGGGGGGGGGGGGGGGGGGGGGGGGGGGGDEGGGGGGGGGGGGGGGGGDDFGFGFFFFFFGFFFFFFFFFGFFFF?9FBF<?FFF75>B?17>BFFFFFFFB?2>9AF)
@M04999:289:000000000-L3R54:1:1101:8533:12495 1:N:0:426
CGATTCCTACGGGAGGCAGCAGTAGGGAATCTTCCACAATGGACGCAAGTCTGATGGAGCAACGCCGCGTGAGTGAAGAAGGTTTTCGGATCGTAAAGCTCTGTTGTTGGTGAAGAAGGATAGGGATAGTAACTGATTCTTATTTGACGGTAATCAACCAGAAAGTCACGGCTAACTACGTGCCAGCAGCCGCGGTAATACGTAGGGTGCGAGCGTTAATCGGAATTACTGGGCGTAAAGCGAGCGCAGACGGTTAGATAAGTCAGATGTGAAATCCCCGAGCTCAACTTGGGACGTGCAT
+
CCCCCGGGGGGGGGGGGGGGGGGGGGGGGGGGGGGGGGGGGGGGGGGGGGGGGGGGGGGGGGGGGGGGGGGGGGGGGGGGGGGGGGGGGGGGGGGGGGGGGGGGGGGGGGGGGGGGGGGGGGGGGGGGGGGGGGGGGGGGGGGGGGGGGGGGGGGGGGGGGGGGGGGGGGGGGGGGGGGGGGGGGGGGGGGGGGGGGGGGGGGGGGGGGGGGGGGGGGGGGGGGGGGGGGGGGGGGGGGGGGBGFGFFFFFFGFFFFFFFFFFFFFFFFFBABFFFFBFF>BF>FFFFFFFBBFFFFF?<<
@M04999:289:000000000-L3R54:1:1101:13358:12501 1:N:0:426
CGAACCTACGGGCGGCAGCAGTAGGGAATCTTCCACAATGGACGCAAGTCTGATGGAGCAACGCCGCGTGGATGAAGAAGGTCTTCGGATCGTAAAATCCTGTTGTTGAAGAAGAACGGTTGTGAGAGTAACTGCTCATAGCGTGACGGTAATCAACCAGAAAGTCACGGCTAACTACGTGCCAGCAGCCGCGGTAATACGTAGGTGGCAAGCGTTGTCCGGATTTATTGGGCGTAAAGGGAGCGCAGGCGGTCTTTTAAGTCTGAATGTGAAAGCCCTCAGCTTAACTGAGGAAGAGCAT
+
CCCCCGGGGGGGGGGGGGGGGGGGGGGGGGGGGGGGGGGGGGGGGGGGGGGGGGGGGGGGGGGGGGGGGGGGGGGGGGGGGGGGGGGGGGGGGGGGGGGGGGGGGGGGGGGGGGGGGGGGGGGGGGGGGGGGGGGGGGGGGGGGGGGGGGGGGGGGGGGGFGGGGGGGGGGGGGGGGGGGGGGGGGGGGGGGGGGGDEGGGGGGGGGGGGGGGGGGGGGGGGDGDFFGGGGGGGGGGGFDDGFGFGFF>DFFGDEFFFF@FFGFFF?FFFFFFFFFFFFBFBFFFAAFDFA?B:?????F2
@M04999:289:000000000-L3R54:1:1101:25024:12537 1:N:0:426
GCCTACGGGTGGCTGCAGTAGGGAATCTTCCACAATGGACGCAAGTCTGATGGAGCAACGCCGCGTGAGTGAAGAAGGTTTTCGGATCGTAAAGCTCTGTTGTTGGTGAAGAAGGATAGGGGTAGTAACTGATTCTTATTTGACGGTAATCAACCAGAAAGTCACGGCTAACTACGTGCCAGCAGCCGCGGTAATACGTAGGTGGCAAGCGTTGTCCGGATTTATTGGGCGTAAAGCGAACGCAGGCGGGAGAACAAGTCAGCTGTGAAAGCCCTCGGCTTTACCGGGGAAGTGCAGCTG
+
CCCCCGGDGGGGFGGGFCFFEFEGGFGGDGECGGGFDEFGGGGGGGGFE,CFFFFCFGGGGGEGGFGCCGGGGGGGGGGGGFGGDCGEGG8FGFFB?FFFGF4BBFGGGFGF,?FEE?FGG@F:FEGFFGFFFGGGGGDFGGGGCFEGGGFGGGFGEFFGGFGGGGGDFCGGG;F<FACGGGGFFGFEGEGEE@EEFG9,::FGGGGGGGGCG8EGGD75*=FGGGGGGFGCGDF:CCGDDDFG3555>B:><>F57:799=DF68)@<F<::::>B0><(.:BB?>0;(((,,6>F:08
@M04999:289:000000000-L3R54:1:1101:19491:12541 1:N:0:426
TTACCTACGGGGGGCTGCAGTGAGGAATATTGGACAATGGGTGAGAGCCTGATCCAGCCATCCCGCGTGAAGGACGACAGCCCTATGGGTTTTAAACTTCTTTTGTATGGGAATAAACCACATTACGCGTAATGTTCTGAAGGTACCATACGAATAAGCATCGGCTAACTCCGTGCCAGCAGCCGCGGTAATACGGAGGATGCGAGCGTTATCCGGATTTATTGGGTTTAAAGGGTCCGTAGGCGGGTTGATAAGTCAGCGGTGAAAACCTGCAGCTTAACTGTAGAACTGCCGTTGATAC
+
CCCCCGGGGGGGGGGGGGGGGGGGGGGGGGGGGGGGGGGGGGGGGGGGGGGGGGGGGGGGGGGGGGGGGGGGGGGGGGGGGGGGGGGGGGGGGGGGGGGGGGGGGGGGGGGGGGGGGGGGGGGGGGGGGGGGGGGGGGGGGGGGGGGGGGGGGGGGGGGGGGGGGGGGGGGGGGGGGGGGGGGGGGGGGGGGGGGGGGGGGGGGGGGGGGGGGGGGGGGFGGGGGGGGGGGCGGCFGGGGGGFGFGFFFFFFGFFFFFFFFFGFFFFFFDFF<?FFFFF<ABAFDBFBDBFFFF?BFFBA2
@M04999:289:000000000-L3R54:1:1101:6932:12542 1:N:0:426
GGTCCTACGGGGGGCTGCAGTGGGGAATATTGCACAATGGGGGGAACCCTGATGCAGCCATGCCGCGTGTATGAAGAAGGCCTTCGGGTTGTAAAGTACTTTCGGTAATGAGGAAGGTGGTGTATCGAATAGGTGCATCAATTGACGTTAATTACAGAAGAAGCACCGGCTAACTCCGTGCCAGCAGCCGCGGTAATACGGAGGGTGCGAGCGTTAATCGGAATGACTGGGCGTAAAGGGCATGTAGGCGGATAATTAAGTTAGGTGTGAAAGCCCCGGGCTCAACCTGGGAACTGCACTT
+
CCCCCGGGGGGGGGGGGGGGGGGGGGGGGGGGGGGGGGGGGGGGGGGGGGGGGGGGGGGGGGGGGGGGGGGGGGGGGGGGGGGGGGGGGGGGGGGGGGGGGGGGGEGGGGGGGGGGGGGGCFFGGGGGGFGGGGFGGGGGGGFFGGGGGGGGGGGGGGGGGFGGGGGGGGDGGGGGGGGGGGGGGGGGGGGGGGGGGGGGGGGGGGGGEGGGGEEGGGGGGGGGGGGGGGGGGGGGGGFGGGFDFGFFFFFFGFFFBFFFFFGFFFFF<FFFFFFFF>E>B>BBFF?FFF04??FFFFF>:
@M04999:289:000000000-L3R54:1:1101:4339:12550 1:N:0:426
CTCCTACGGGGGGGCTGCAGTAGGGAATCTTCCACAATGGACGCAAGTCTGATGGAGCAACGCCGCGTGGATGAAGAAGGTCTTCGGATCGTAAAATCCTGTTGTTGAAGAAGAACGGTTGTGAGAGTAACTGCTCATAGCGTGACGGTAATCAACCAGAAAGTCACGGCTAACTACGTGCCAGCAGCCGCGGTAATACGTAGGTGGCAAGCGTTGTCCGGATTTATTGGGCGTAAAGGGAGCGCAGGCGGTCTTTTAAGTCTGAATGTGAAAGCCCTCAGCTTAACTGAGGAAGAGCATC
+
CCCCCGGGGGGGGGGGGGGGGGGGGGGGGGGGGGGGGGGGGGGGGGGGGGGGGGFGGGGGGGGGGGGGGGGGGGGGGGGGGGGGGGGGGGGGGGGGGGGGGGGGGGGGGGGGGGGGGGGGGGGGGGGGGGGGGGGGFGGGGGGGGGGGGGGGGGGGGGGGGFGGGEGGGGGGGGGGGGFGGGGGGGGGGGEEGGGGGGGGEGGGGGGGGGGGGGGDGFFEGEE=C:FC?FGGGGGGGGGGGGFGFGFFFFFDC@FFFFFFFFGFFF4BB4A2<=FFFFFFFBAAF9><<AFFBFF:BFB?:
@M04999:289:000000000-L3R54:1:1101:14900:12555 1:N:0:426
GCCTACGGGCGGCTGCAGTAGGGAATCTTCCACAATGGACGCAAGTCTGATGGAGCAACGCCGCGTGAGTGAAGAAGGTTTTCGGATCGTAAAGCTCTGTTGTTGGTGAAGAAGGATAGGGGTAGTAACTGATTCTTATTTGACGGTAATCAACCAGAAAGTCACGGCTAACTACGTGCCAGCAGCCGCGGTAATACGTAGGTGGCAAGCGTTGTCCGGATTTATTGGGCGTAAAGCGAACGCAGGCGGGAGAACAAGTCAGCTGTGAAAGCCCTCGGCTTAACCGGGGAAGTGCAGCTG
+
CCCCCGGGGGGGGGGGGGGGGGGGGGGGGGGGGGGGGGGGGGGGGGGGGGGGGGGGGGGGGGGGGGGGGGGGGGGGGGGGGGGGGGGGGGGGGGGGGGGGGGGGGGGGGGGGGGGGGGGGGGGGGGGGGGGGGGGGGGGGGGGGGGGGGGGGGGGGGGGGGGGGGGGGGGGGGGGGGGGGGGGGGGGGGGGGGGGGGGGGGGGGGGGGGGGGGGGGGGGGGGGGGGGGGGGGGGGGGDGGGGFGFGFFFFBFGFFFFFFBFFGFFFFFFFFFFFFFFFFFFFFFFFFFFBFFFFBAFFFF
@M04999:289:000000000-L3R54:1:1101:8233:12589 1:N:0:426
ATCCTACGGGGGGCTGCAGTGGGGAATATTGCACAATGGGGGAAACCCTGATGCAGCCATGCCGCGTGTATGAAGAAGGCCTTCGGGTTGTAAAGTACTTTCGGTGGTGAGGAAGTTGTATGTATGAAAAGTGCATATAATTGACGTTAGCCACAGAAGAAGCACCGGCTAACTCCGTGCCAGCAGCCGCGGTAATACGGAGGGTGCGAGCGTTAATCGGAATGACTGGGCGTAAAGGGCATGTAGGCGGATGATTAAGTTAGGTGTGAAAGCCCCGGGCTCAACCTGGGAATAGCATTT
+
CCCCCGGGGGGGGGGGGGGGGGGGGGGGGGGGGGGGGGGGDEGGGGGGGGGGGGGGGGGGFGGGGGGGFGFFGGGGGGGGGGGGGGGGCGGGGGGFFGGFGGGGGGGGGGGGFGGFFFGGGEFCGGGFFCFF;CCGFFGGGGGGGG7FGGGFGGGGGGGFCGGFCGGGGGGGGGGGGGGGFGGGGGGFGGGGGGGGGGGGGGGGGGGGGGGGGGGGGGGGGEGGG7DFFGGGGGGGFFDGGGFGFGFFFE>EGFFFFFFFFFGFF@FFFFAB:>FFFFE;9?FBBF22<<BBF7A>ABF2
@M04999:289:000000000-L3R54:1:1101:7796:12600 1:N:0:426
CCTACGGGGGGCAGCAGTGGGGAATATTGCACAATGGGGGAAACCCTGATGCAGCCATGTCGCGTGTATGAAGAAGGCCTTCGGGTTGTAAAGTACTTTCGGTAATGAGGAAGGTGATGTATCTAATAGGTGCATCAATTGACGTTAATTACAGAAGAAGCACCGGCTAACTCCGTGCCAGCAGCCGCGGTAATACGGAGGGTGCGAGCGTTAATCGGAATGACTGGGCGTAAAGGGCATGTAGGCGGATAATTAAGTTAGGTGTGAAAGCCCCGGGCTCAACCTGGGAACTGCACTTAA
+
CCCCCGGGGGGGGGGGGGGGGGGGGGGGGGGGGGGGGGGGGGGGGGGGGGGGGGGGGGGGGGGGGGGGGGGGGGGGGGGGGGGGGGGGGGGGGGGGGGGGGGGGGGGGGGGGGGGGGGGGGGGGGGGGGGGGGGGGGGGGGGGGGGGGGGGGGGGGGGGGGGGGGGGGGGGGGGGGGGGGGGGGGGGGGGGGGGGGGGGGGGGGGGGGGGGGGGGGGGGGGGGGGGGGGGGGGGGGGGGGGGFGFGFFFFFFGFFFFFFFFFGFFFFFFFF?FFFFFFFFFFFFFFFFFFFFF27?>BFF
@M04999:289:000000000-L3R54:1:1101:4579:12605 1:N:0:426
TAAATCCTACGGGTGGCTGCAGTGGGGAATTTTGGACAATGGGGGGAACCCTGATCCAGCCATGCCGCGTGTCTGAAGAAGGCCTTCGGGTTGTAAAGGACTTTTGTTAGGGAAGAAAAGCCGGGTGCTAATACCACCTGGTGCTGACGGTACCTAAAGAATAAGCACCGGCTAACTACGTGCCAGCAGCCGCGGTAATACGTAGGGTGCGAGCGTTAATCGGAATTACTGGGCGTAAAGCGAGCGCAGACGGTTAGATAAGTCAGATGTGAAATCCCCGAGCTCAACTTGGGACGTGCAT
+
CCCCCGGGGGGGGGGGGGGGGGGGGGGGGGGGGGGGGGGGGGGGGGGGGGGGGGGGGGGGGGGGGGGGGGGGGGGGGGGGGGGGGGGGGGGGGGGGGGGGGGGGGGGGGGGGGGGGGGGGGGGGGGGGGGGGGGGGGGGGGGGGGGGGGGGGGGGGGGGGGGGGGGGGGGGGGGGGGGGGGGGGGGGGGFGGGGGGGGGGGGGGGGGGGGGGGGGGGGGGGGGGGGGGGGGGGGGGGGGGGGFGFGFFFFFFGFFFFFFFFFGFFFFFBF>DF=?FF?FBFFF>FFFBAAFFF:1>:BFF6
@M04999:289:000000000-L3R54:1:1101:9476:12615 1:N:0:426
TCCTACGGGGGGCAGCAGTGAGGAATATTGGACAATGGGTGAGAGCCTGATCCAGCCATCCCGCGTGAAGGACGACAGCCCTATGGGTTTTAAACTTCTTTTGTATGGGAATAAACCACATTACGCGTAATGTTCTGAAGGTACCATACGAACAAGCATCGGCTAACTCCGTGCCAGCAGCCGCGGTAATACGGAGGATGCGAGCGTTATCCGGATTTATTGGGTTTAAAGGGTCCGTAGGCGGGTTGATAAGTCAGCGGTGAAAACCTGCAGCTTAACTGTAGAACTGCCGTTGATACTG
+
CCCCCGGGGGGGGGGGGGGGGGGGGGGGGGGGGGGGGGGGGGGGGGGGGGGGGGGGGGGGGGGGGGGGGGGGGGGGGGGGGGGGGGGGGGGGGGGGGGGGGGGGGGGGGGGGGGGGGGGGGGGGGGGGGGGGGGGGGGGGGGGGGGGGGGGGGGGGGGGGGGGGGGGGGGGGGGGGGGGGGGGGGGGGGGGGGEGGGGGGGGGGGGGGGGGGGGGGGGGGGGGGGGDFGGGGGGGGGGGGGGFGFGFFFFFFGFFFFFFFFFGFFFFFFFFFFFFFFFFFFFFFFFFFFFFFFFFFB:AB)
@M04999:289:000000000-L3R54:1:1101:9642:12631 1:N:0:426
CTCCCTACGGGAGGCTGCAGTGGGGAATATTGCACAATGGGCGAAAGCCTGATGCAGCGACGCCGCGTGCGGGATGACGGCCTTCGGGTTGTAAACCGCTTTTGATTGGGAGCAAGCGAGAGTGAGTGTACCTTTCGAATAAGCACCGGCTAACTACGTGCCAGCAGCCGCGGTAATACGTAGGGTGCAAGCGTTATCCGGATTTATTGGGCGTAAAGAGCTCGTAGGCGGTTCGTCGCGTCTGGTGTGAAAGTCCATCGCTTAACGGTGGATCGGCGCCGGGTACGGGCGGACTGGAGTG
+
CCCCCGGGGGGEGGGGGGGGGGGGGEGGGGGGGGGGGGGGGGG@@CCFGGGFGGGGGGGGGGGGEGGGGGGGGGGGGGGCGGGGGGEGGGGGGGEGFCEFGGFGCFGGGGGGGGDFFFFGGDFGGGGGGGGGGGGGGCFFGCFFGGGCCFGGGGGGGGB:FFCGGGGGFGGGGGGGGGGGFGGGGGGGGGFFEEDGGCF8CC88<CFGGFGGEGEECFFGGFGGGEGGFDGGGGECDGGCDDBG4:;5;4=FFFF=@==B3FFEFFF@(79<?FE351;619>FFF<B90999604:?F?0
@M04999:289:000000000-L3R54:1:1101:25225:12639 1:N:0:426
TGGTCCTACGGGTGGCTGCAGTGAGGAATATTGGACAATGGGTGAGAGCCTGATCCAGCCATCCCGCGTGAAGGACGACAGCCCTATGGGTTTTAAACTTCTTTTGTATGGGAATAAACCACATTACGCGTAATGTTCTGAAGGTACCATACGAATAAGCATCGGCTAACTCCGTGCCAGCAGCCGCGGTAATACGGAGGATGCGAGCGTTATCCGGATTTATTGGGTTTAAAGGGTCCGTAGGCGGGTTGATAAGTCAGCGGTGAAAACCTGCAGCTTAACTGTAGAACTGCCGTTGAT
+
CCCCCGGGGGGGGGGGGGGGGGGGGGGGGGGGGGGGGGGGGGGGGGGGGGGGGGGGGGGGGGGGGGGGGGGGGGGGGGGGGGGGGGGGGGGGGGGGGGGGGGGGGGGGGGGGGGGGGGGGGGGGGGGGGGGGGGGGGGGGGGGGGGGGGGGGGGGGGGGGGGGGGGGGGGGGGGGGGGGGGGGGGGGGGGGGGGGGGGGGGGGGGDGGGGGGGGGGGGGGGFFGGGGCEGGGGGGGGGGGGGFGFDEFD>EFC?FFFFFB?EGBFFFFFFFFFFFFFFFFFBFFFFBFA<BFFBB:::?<
@M04999:289:000000000-L3R54:1:1101:5172:12655 1:N:0:426
TCCTACGGGAGGCTGCAGTGGGGAATATTGCACAATGGGGGAAACCCTGATGCAGCCATGCCGCGTGTATGAAGAAGGCCTTCGGGTTGTAAAGTACTTTCGGTAATGAGGAAGGTGATGTATCTAATAGGTGCATCAATTGACGTTAATTACAGAAGAAGCACCGGCTAACTCCGTGCCAGCAGCCGCGGTAATACGGAGGGTGCGAGCGTTAATCGGAATGACTGGGCGTAAAGGGCATGTAGGCGGATAATTAAGTTAGGTGTGAAAGCCCTGGGCTCAACCTAGGAATTGCACTTA
+
CCCCCGGGGGGGGGGGGGGGGGGGGGGGGGGGGGGGGGGGGGGGGGGGGGGGGGGGGGGGGGGGGGGGGGGGGGGGGGGGGGGGGGGGGGGGGGGGGGGGGGGGGGGGGGGGGGGGGGGGGGGGGGGGGGGGGGGGGGGGGGGGGFGGGGGGGGGGGGGGGGGGGGGGGGGGGGGGGGGGGGGGGGGGGGGGGGGGGGGGGGGGGGGGGGGCEGGGGGGGGGGGGGGGFGGGGGGGGGGGGGFGFGFFFFFFGFFFFFFFFFFFFFDFFFFFFFFFFFF<??>?FFFFFF2>F?FDFF?A
@M04999:289:000000000-L3R54:1:1101:15849:12711 1:N:0:426
CCTACGGGCGGCTGCAGTAGGGAATCTTCCACAATGGACGCAAGTCTGATGGAGCAACGCCGCGTGAGTGAAGAAGGTTTTCGGATCGTAAAGCTCTGTTGTTGGTGAAGAAGGATAGGGGTAGTAACTGATTCTTATTTGACGGTAATCAACCAGAAAGTCACGGCTAACTACGTGCCAGCAGCCGCGGTAATACGTAGGTGGCAAGCGTTGTCCGGATTTATTGGGCGTAAAGCGAACGCAGGCGGGAGAACAAGTCAGCTGTGAAAGCCCTCGGCTTAACCGGGGAAGTGCAGCTGA
+
CCCCCGGGG+FGGGGGGGGGGGG@FGGGGGGGGGGGGGGGGEGGFGGFGGGGGGGFEGGGGGGG>C7FFEFGGGGGGGGGGGGGEF:FFFGFGGGGGGEGGFFGGGGGGGGGGGGGGGGGGGGGGGGGGGGGGGDGGGGGGGGGGGF>FGGGGGGGGGGGGGGGGGGGGFGGGGGGGGGGGGGGGGEGGEEEGGFGF<EDEGFCFGGGGGGGGGFCCGGECGGGGCGFGGGGGGGFGGGGDGFGFG>EFFDBGFFFFFFFFFGF@F?FFFFFFFFFFFF9?FDFFF>F9<?:<AAAFBFF
@M04999:289:000000000-L3R54:1:1101:24643:12723 1:N:0:426
TACCTACGGGTGGCTGCAGTGGGGAATTTTGGACAATGGGGGGAACCCTGATCCAGCCATGCCGCGTGTCTGAAGAAGGCCTTCGGGTTGTAAAGGACTTTTGTTAGGGAAGAAAAGCCGGGTGCTAATACCACCTGGTGCTGACGGTACCTAAAGAATAAGCACCGGCTAACTACGTGCCAGCAGCCGCGGTAATACGTAGGGTGCGAGCGTTAATCGGAATTACTGGGCGTAAAGCGAGCGCAGACGGTTAGATAAGTCAGATGTGAAATCCCCGAGCTCAACTTGGGACGTGCATTTG
+
CCCCCGGGGGGGGGGGGGGGGGGGGGGGGGGGGGGGGGGGGGGGGGGGGGGGGGGGGGGGGGGGGGGGGGGGGGGGGGGGGGGGGGGGGGGGGGGGGGGGGGGGGGGGGGGGGGGGGGGGGGGGGGGGGGGGGGGGGGGGGGGGGGDGGGGGGGGGGGGGGGGGGGGGGGGGGGGGGGGGGGGGGGGGGGGGDGGGGGGGGGGGGGGGGGGGGGGGGGGGGGGGGGGGGGGDGGDFFFGGGGFGFGFFFF@FGFFFFFFFFFGFFBF?AFFFFF?FFFBBBB>FFFBFFFBF>?:?:AAF)
@M04999:289:000000000-L3R54:1:1101:26588:12732 1:N:0:426
CCTACGGGCGGCTGCAGTGAGGAATATTGGACAATGGGTGAGAGCCTGATCCAGCCATCCCGCGTGAAGGACGACAGCCCTATGGGTTTTAAACTTCTTTTGTATGGGAATAAACCGCATTACGCGTAATGTTCTGAAGGTACCATACGAATAAGCATCGGCTAACTCCGTGCCAGCAGCCGCGGTAATACGGAGGATGCGAGCGTTATCCGGATTTATTGGGTTTAAAGGGTCCGTAGGCGGGTTGATAAGTCAGCGGTGAAAACCTGCAGCTTAACTGTAGAACTGCCGTTGATACTGT
+
CCCCCGGGGGGGGGGGGGGGGGGGGGGGGGGGGGGGGGGGGGFGGGGGGGGGGGGGGGGGGGGGGGGGGGGGGGGGGGGGGGGGGGGGGGGGGGGGGGGGGGGGGGGGGGGGGGGGGGGGGGGGGGGGGGGGGGGGGGGGGGGGGGGGGGGGGGGGGGGGGGGGGGGGGGGGGGGGGGGGGGGGGECEGGGGGGGEEGGGGGGGGGGGGGFGGDEGGGGGGGGEGGGGGGGDGGGGGGDDGGBD>DFFFFFFFFFFFFEFFFGFFFFFBF0>DFFFFFFFFFFFFFFFFF>BFF?DAFAFB
@M04999:289:000000000-L3R54:1:1101:22736:12775 1:N:0:426
GTACCTACGGGCGGCAGCAGTGGGGAATATTGCACAATGGGGGAAACCCTGATGCAGCCATGCCGCGTGTATGAAGAAGGCCTTCGGGTTGTAAAGTACTTTCGGTAATGAGGAAGGTGGTGTATCTAATAGGTGCATCAATTGACGTTAATTACAGAAGAAGCACCGGCTAACTCCGTGCCAGCAGCCGCGGTAATACGGAGGGTGCGAGCGTTAATCGGAATGACTGGGCGTAAAGGGCATGTAGGCGGATAATTAAGTTAGGTGTGAAAGCCCTGGGCTCAACCTAGGAATTGCACTT
+
CCCCCGGGGGGGGGGDFGGGGGFGGGGGGGGGGGGGFGGGGGGGGGGGGGGGGGGFGGGFGGGGGGGGGGGGGGGGGGGGGGGGGGGGGCEFGGGGGGGGGGGGGGGGGGFGGGGGEGGGGGGGGGGGGGGGFGGGGGGGGGGGFGGGGGGGGGGGGGEFGGDGGGGGEGGGGGGGGGGGGGGGGG7EFEGEGGGGGGGGD8EGGECEG*::8CEEFGGGCCGGG9CFFGDGGGDGFDFGGGFGFGFFFEBEDBFFFFFFFFGF?F?F0B><<FF5FBFF?FFBF??FFFFFFD)4)6?F:
@M04999:289:000000000-L3R54:1:1101:12244:12778 1:N:0:426
CCTACGGGAGGCTGCAGTGGGGAATATTGCACAATGGGGGGAACCCTGATGCAGCCATGCCGCGTGTATGAAGAAGGCCTTCGGGTTGTAAAGTACTTTCGGTAATGAGGAAGGTGGTGTATCGAATAGGTGCATCAATTGACGTTAATTACAGAAGAAGCACCGGCTAACTCCGTGCCAGCAGCCGCGGTAATACGGAGGGTGCGAGCGTTAATCGGAATGACTGGGCGTAAAGGGCATGTAGGCGGATAATTAAGTTAGGTGTGAAAGCCCTGGGCTCAACCTAGGAATTGCACTTAA
+
CCCCCGGGGGGGGGGGGGGGGGGGGGGGGGGGGGGGGGGGGGF<FGFGGGGGDFGGGGGGGDGGFCFFGGFFGGGGG8<FGDGGGGGEGFDGGGGGEGGGEGGGEFFEFGGGG@D>FFGGGFGE7DFCBFGGGFGGFGGGGGGE<F@FFGGGGGCCGFFGGGGG:CGEGGGGFGGFGGGFFGGFFGDGGGGGGGGGGGCGGGAEGG=ECG:8EGGGGGGGGFGGGGGGGDDDCGGFDGGF<FFGFCEDFFEFG?FFFFFFF::?7DFFFFF:6:>:FFF:><?FFB>72<)8<2<?FBFF
@M04999:289:000000000-L3R54:1:1101:23634:12786 1:N:0:426
ATGCCTACGGGGGGCTGCAGTGGGGAATATTGCACAATGGGGGAAACCCTGATGCGGCCATGCCGCGTGTATGAAGAAGGCCTTCGGGTTGTAAAGTACTTTCGGTAATGAGGAAGGTGGTGTATCTAATAGGTGCATCAATTGACGTCAATTACAGAAGAAGCACCGGCTAACTCCGTGCCAGCAGCCGCGGTAATACGGAGGGTGCGCGCGTTAATCGGAATGACTGGGCGTAAAGGGCATGTAGGCGGATAATTAAGTTAGGTGTGAAAGCCCTGGGCTCAACCTAGGAATTGCACTT
+
CCCCCGGGGDEEGGGGGGGGGGGGGGCGGGGGGGGGGGGGGFCGGGGGEGFGFGGEGG:>DGGGGGGGGGGGGGF=DFGCGGBFGFGDGGDCFGGGGGGGGGGGGGCEGGFFGGEGGGGGCCCG@FG3;CCFFFGGFFGCFGGGGGGC*1*CEF:<FFA<EFGCGCCCCE>EFFGGGD;8?8CGGD8CCEEEGDGGFGF*;8?EGGCEC*2?E/:780<FD*:FGCFFCF*9CD=CF::7D58F@GFF=DEEDEFF@4@?F=F??F6038:<)0;>;:)31<:2<1:>?B0)683<>F?2)
@M04999:289:000000000-L3R54:1:1101:9667:12787 1:N:0:426
CATCCTACGGGTGGCAGCAGTGGGGAATATTGCGCAATGGGCGAAAGCCTGATGCAGCGACGCCGCGTGCGGGATGACGGCCTTCGGGTTGTAAACCGCTTTTGATTGGGAGCAAGCGAGAGTGAGTGTACCTTTCGAATAAGCACCGGCTAACTACGTGCCAGCAGCCGCGGTAATACGTAGGGTGCAAGCGTTATCCGGATTTATTGGGCGTAAAGAGCTCGTAGGCGGTTCGTCGCGTCTGGTGTGAAAGTCCATCGCTTAACGGTGGATCGGCGCCGGGTACGGGCGGACTGGAGTG
+
CCCCCGGGGGGGGGGGGGGGGGGGGGGGGGGGGGGGGGGGGGGGGGGGGGGGGGGGGGGGGGGGGGGGGGGGGGGGGGGGGGGGGGGGFGGGGGGGGGGGGGGGGGGGGGGGGGGGGGGGGGGGGGGGGGGGGGGGGGGGGGGGGGGGGGGGGGGGGGGGGGGGGGGGGGGGGGGGGGGGFFGGGGGGGGGGGGGGGGGGGGGGGGGGGGGGGGGGGGGGGGGGEGGGGGGGGGGGGGGGGGFGFGFFFFFFGFFFFFFFFFGFFFFFFFFFFFFF3->1>FB>B??9>>B>0>>BFBB77
@M04999:289:000000000-L3R54:1:1101:4253:12791 1:N:0:426
GCCTACGGGGGGCAGCAGTAGGGAATCTTCCACAATGGACGCAAGTCTGATGGAGCAACGCCGCGTGAGTGAAGAAGGTTTTCGGATCGTAAAGCTCTGTTGTTGGTGAAGAAGGATAGGGGTAGTAACTGATTCTTATTTGACGGTAATCAACCAGAAAGTCACGGCTAACTATGTGCCAGCAGCCGCGGTAATACGTAGGTGGCAAGCGTTGTCCGGATTTATTGGGCGTAAAGCGAACGCAGGCGGGAGAACAAGTCAGCTGTGAAAGCCCTCGGCTTAACCGGGGAAGTGCAGCTG
+
CCCCCGGGGGGGGGGGGGGGGGGGGGGGGGGGGGGGGGGGGGGGGGGGGGGGGGGGGGGGGGGGGGGGGFGGGGGGGGGGGGGGGGGGGGGGGGGGGGGGGGGGGGGGGGGGGGGGGGGGGGGGGGGGGGGGGGGGGGGGGGGGGGGGGGGGGGGGGGGGGGGGGGGGGGGGGGDFGGGGFGGGGGGGGGGGGGGGGGGGGGGGGGGFGCGGGGGGGGGEGDGGGGGGGGGGGGGGGGGDGGEGFGFFFFEFGFFFF>BFFFGFFFFFFFFFFF?7>:BFF?AFFFBFFFBF)5>DBFFF
@M04999:289:000000000-L3R54:1:1101:18981:12819 1:N:0:426
CCTACGGGTGGCAGCAGTAGGGAATCTTCCACAATGGACGCAAGTCTGATGGAGCAACGCCGCGTGAGTGAAGAAGGTTTTCGGATCGTAAAGCTCTGTTGTTGGTGAAGAAGGATAGGGGTAGTAACTGATTCTTATTTGACGGTAATCAACCAGAAAGTCACGGCTAACTACGTGCCAGCAGCCGCGGTAATACGTAGGTGGCAAGCGTTGTCCGGATTTATTGGGCGTAAAGCGAACGCAGGCGGGAGAACAAGTCAGCTGTGAAAGCCCTCGGCTTAACCGGGGAAGTGCAGCTGA
+
CCCCCGGGGGGGFGGGGGGGGGGGGGGGGGGGGGGGGGGGGGGGGGGGGGGGGGGGGGGGGGGGGGCGGGGGGGGGGGGGGGGGGGGGGGGGGGGGGGGGGGGGGGGGGGGFGGGGDGGGGGGGGGGGGGGGGGGGGGGGGGGGGGGGGGGGGGGGGGGGGGGGGGGGGGGGGGGGGGGGGGGGGGGGGGGGGGFGGGG;EEGGGGGGGGGGDEGGGGGGGGGGGGGGGGGGGGGGGGGGGGFGFGFFFFFEGFFFFFFFFFGFFFFFFF?FFF>FDF59?FDFFFFF9B<??>DBFF?F
@M04999:289:000000000-L3R54:1:1101:28866:12839 1:N:0:426
TGTTACCTAAGGGGGGCTGCAGTGGGGAATATTGCACGATGGGGGAAACCCTGATGCAGCCATGCCGCGTGTATGAAGAAGGCCTTCGGGTTGTAAAGTACTTTCGGTAATGAGGAAGGTGGTGTATCTAATAGGTGCATCAATTGACGTTAATTACAGAAGAAGCACCGGCTAACTCCGTGCCAGCAGCCGCGGTAATACGGAGGGTGCGAGCGTTAATCGGAATGACTGGGCGTAAAGGGCATGTAGGCGGATAATTAAGTTAGGTGTGAAAGCCCTGGGCTCAACCTAGGAATTGCAC
+
CCCCCGGGA-C@CEFGGGGGCFFFGGCB7FEC?FFCFGCDGE8C=:FCFC?FAFFGGGFDG8?EE8F@C>CG<D,@,CF8FGDFFGGGGGGCGG,FGFBC,FEC>F<3DFFFBFG,>F@FGFBFGGGFFFCGFFG;FCCF;,?FGGC;:=CF:7?2?FCFGFFFFB<FCCG:C*,C,FCGGGD8?FC*;6/CEGGGGGG7CFGEC5:*ACE*::ECE5C9FGCC7AFFGGGCCFGGGD**>D>DFDF4@46BC:5>??8=FFGF4FFFFBFF)9@@)4F??<BFF3<?(4(,1)6?08BA,
@M04999:289:000000000-L3R54:1:1101:6236:12862 1:N:0:426
ATCCTACGGGCGGCTGCAGTAGGGAATCTTCCACAATGGACGCAAGTCTGATGGAGCAACGCCGCGTGAGTGAAGAAGGTTTTCGGATCGTAAAGCTCTGTTGTTGGTGAAGAAGGATAGGGGTAGTAACTGATTCTTATTTGACGGTAATCAACCAGAAAGTCACGGCTAACTACGTGCCAGCAGCCGCGGTAATACGTAGGTGGCAAGCGTTGTCCGGATTTATTGGGCGTAAAGCGAACGCAGGCGGGAGAACAAGTCAGCTGTGAAAGCCCTCGGCGTAACCGGGGAAGTGCAGCTG
+
CCCCCGGGDEGGGGGGGGGGGGGGGGGGGGGGGGGGGGGGGGGDFGGFGGGGGGGGGGGGGGGGGG@FGGGGGGGGGGGF9FGGGC@FGGGGGDFG?DGGGGGGGGGGGGGGGGGGGGGGGGGGGGGGGGGFDGFFGGFFGGGGFGGFFGGFEGGGGFEGGGGGGGGGGGGGGGGGGEGGGGGGGGGGEGGGGGGGGGGFGFCCFGDFFGGGGGGGFFGCCGGFGGGGGGGGGGGC*09CD<BDFGFFFF))9B:@@:FFF6*)9@9?AF<A7><.51@6(-33(52232(4::BD<AF?7
@M04999:289:000000000-L3R54:1:1101:12894:12871 1:N:0:426
CCTACGGGGGGCTGCAGTAGGGAATCTTCCACAATGGACGCAAGTCTGATGGAGCAACGCCGCGTGGATGAAGAAGGTCTTCGGATCGTAAAATCCTGTTGTTGAAGAAGAGCGTATGTGAGAGTAACTGCTCAGATAGTGACGGTATTCAACCAGAAAGTCACGGCTAACTACGTGCCAGCAGCCGCGGTAATACGTAGGTGGCAAGCGCTGTCCGGATTTATTGGGCGTAAAGGGAGCGCAGGCGGTTAAATAAGTCTGGGATGTGAAAGCCCTCAGCTCAACTGAGGAATTGCAACGG
+
CCCCCGGGGGGGGGGGGGGGGGGGGGGGGGGGGGGGGGGGGGGGGGGGGGGGGGGGGGGGGGGGGGGGGGGGGGGGGGGGGGGGGGGGGGGGGGGGGGGGGGGGGGGGGGGGGGGGGGGGGGGGGGGGGGGGGGGGGGGGGGGGGGGGGGGGGGGGGGGGGGGGGGGGGGGGGGGGGGGGGGGGGGGGGGGGGGGGGGGGGGGGGGGGGGGGGGGGGGGGGGGGGGGGGGGGGGGGGGGGGGFGFGFFBFFFGFFFFFFFFFGFFFFFFFFFFFFFFFFFFFFFFFFFFFFFFFFFFFFF9
@M04999:289:000000000-L3R54:1:1101:14662:12881 1:N:0:426
TGCCTACGGGTGGCTGCAGTAGGGAATCTTCCACAATGGACGCAAGTCTGATGGAGCAACGCCGCGTGAGTGAAGAAGGTTTTCGGATCGTAAAGCTCTGTTGTTGGTGAAGAAGGATAGGGGTAGTAACTGATTCTTATTTGACGGTAATCAACCAGAAAGTCACGGCTAACTACGTGCCAGCAGCCGCGGTAATACGTAGGTGGCAAGCGTTGTCCGGATTTATTGGGCGTAAAGGGAGCGCAGGCGGTTAAATAAGTCTGGGATGTGAAAGCCCTCAGCTCAACTGAGGAATTGCAAC
+
CCCCCGGGGGGGGGGGGGGGGGGGGGGGGGGGGGGGGGGGGGGGGFFGGGGGGGGGGGGGGGGGGGGGGGGGGGGGGGGGGGGGGGGGGGGGGGGGGGGGGGGGGGGGGGGGGGGGGGGGGGGGGGGGGGGGGGGGGGGGGGGGGGGGGGGGGGGGGGGGGGGGGGGGGGGGGGGGGGGGGGGGGGGGGGGGGGGGGGGGGGGGGGGGGGGGGGGGGGGGGG5EGGGGGGGGGGGGGFDGGGFGFGFFFFBEGFFFFFFFFFGFFFFFFFFFFFFFFFFFFFFFFFFFFFD?FFFFFFFD2
@M04999:289:000000000-L3R54:1:1101:11308:12885 1:N:0:426
GACCTACGGGGGGCTGCAGTGAGGAATATTGGACAATGGGTGAGAGCCTGATCCAGCCATCCCGCGTGAAGGACGACAGCCCTATGGGTTTTAAACTTCTTTTGTATGGGAATAAACCACATTACGTGTAATGTTCTGAAGGTACCATACGAATAAGCATCGGCTAACTCCGTGCCAGCAGCCGCGGTAATACGGAGGATGCGAGCGTTATCCGGATTTATTGGGTTTAAAGGGTCCGTAGGCGGGTTGATAAGTCAGCGGTGAAAACCTGCAGCTTAACTGTAGAACTGCCGTTGATACT
+
CCCCCGGGGGGGGGGGGGGGGGGGGGGGGGGGGGGGGGGGGGGGGGGGGGGGGGGGGGGGGGGGGGGGGGGGGGGGGGGGGGG,FFGGGGGGGGGGGGGGGGGGGGGGGGGGGGGGGGGGGGGGGGGFGGGGGGGGGGGGGGGGGGGGGGGGGGGGGGGGGGGGGGGGGGGGGGGGGGGGGGGEGGGGGGGGGGGDEGGGGGGGGEGGGGGGGGGGGGGGGGGGFEDDFGGGGDGGGDGGGGFGFGFFFFFFGFFFFFFFFFDFFFFFFFFFBFFFF>@DFABFFFFFF<?BFFFF:<:A>
@M04999:289:000000000-L3R54:1:1101:26270:12895 1:N:0:426
CCCTACGGGGGGCTGCAGTGGGGAATATTGCACAATGGGGAAACCCTGATGCAGCCATGCCGCGTGTATGAAGAAGGCCTTCGGGTTGTAAAGTACCTTCGGTAAGGAGGAAGGTGGTGTATCTAATAGGTGCATCATTTGACGTTAATTACAGAAGAAGCACCGGCTAACTCCGTGCCAGCAGCCGCGATAATACGGAGTGTGCGAGCGTTAATCGTAATGACTGGGCGTAAAGGGCAGGTAGGCGGATAATTAAGTTAGCTGTGCAAGCCCTGGGCTCAACCTAGGAATAGCACTTAA
+
CCCC<FC@CGGGGGGGGGGGFGGGGFGGGGGGGGGFGGGG@:FE<FDC8?DF<AFCCF8FF7B+338DF?9CBCFFFFFCF,<B:,@3>,DFB3@3,<@,<B<C7,,,8CCFF7,>DC>DCF<@CFGGFF333CBC8,7;<9C111<1<<BCEGFFDCFGGGGFGG@@E7><7<CEFE59+;CGGG8:88CE5EGE*;CE/A:FGG*:C5/*1*0<E/6759C7:<55=3/97*+:7DC*796CFDB35@5@>97*98?=7*:@*0*147161)0076;1421,((,())5).6<22244
@M04999:289:000000000-L3R54:1:1101:5887:12909 1:N:0:426
TTCCTACGGGGGGCTGCAGTGGGGAATTTTGGACAATGGGGGGAACCCTGATCCAGCCATGCCGCGTGTCTGAAGAAGGCCTTCGGGTTGTAAAGGACTTTTGTTAGGGAAGAAAAGCCGGGTGCTAATACCACCTGGTGCTGACGGTACCTAAAGAATAAGCACCGGCTAACTACGTGCCAGCAGCCGCGGTAATACGTAGGGTGCGAGCGTTAATCGGAATTACTGGGCGTAAAGCGAGCGCAGACGGTTAGATAAGTCAGATGTGAAATCCCCGAGCTCAACTTGGGACGTGCATTTG
+
CCCCCGGGGGGGGGGGGGGGGGGGGGGGGGGGGGGGGGGGGGGGGGGGGGGGGGGGGGGGGGGGGGGGGGGGGGGGGGGGGGGGGGGGGGGGGGGGFGGGGGGGGGGGGGGGGGGGGGGGGGEGGGGGGGGGGGGGGGGGGGGGGGGGGGGGGGGGGGGGGGGGGGGGGGGGGGGGGGGGGGGGGGGGGGGGGDGGGFGFEFEEGGGGCGGG8CEGGGGGGGGGGGGGGGGGECGGGGGGGGFGEGDFEFFFDFFFFFFFFFGFFFF4:@BAAFFFF>FF74<<7<AA?F?76?FF?AFF)
@M04999:289:000000000-L3R54:1:1101:24487:12918 1:N:0:426
CCTACGGGTGGCAGCAGTGGGGAATATTGCACAATGGGGGAAACCCTGATGCAGCCATGCCGCGTGTATGAAGAAGGCCTTCGGGTTGTAAAGTACTTTCGGTAATGAGGAAGGTGGTGTATCTAATAGGTGCATCAATTGACGTTAATTACAGAAGAAGCACCGGCTAACTCCGTGCCAGCAGCCGCGGTAATACGGAGGGTGCGAGCGTTAATCGGAATGACTGGGCGTAAAGGGCATGTAGGCGGATAATTAAGTTAGGTGTGAAAGCCCTGGGCTCAACCTAGGAATTGCACTTAA
+
CCCCCGGGGGGGGGGGGGGGGGGGGGGGGGGGGGGGGGGGGGGGGGGGGGGGGGGGGGGGGGGGGGGGGGGGGGGGGGGGGGGGGGGGGGGGGGGGGGGGGGGGGGGGGGGGGGGGGGGGGGGGGGGGGGGGGGGGGGGGGGGGGGGGGGGGGGGGGGGGGGGGGGGGGGGGGGGGGGGGGGGGGGGGGGGGGGGGGGGGGGGGGGGDGGGGGGGGGDGGGGGGGGGGGGGGGGGGGGGFGGFGFGFFFFFFGFFFFFFFF:FFF@FFFFFBBFFFFFFFFFFFFFFFFFF?FFFFFFFF
@M04999:289:000000000-L3R54:1:1101:6938:12927 1:N:0:426
CTCCCTACGGGTGGCTGCAGTAGGGAATCTTCCACAATGGACGCAAGTCTGATGGAGCAACGCCGCGTGAGTGAAGAAGGTTTTCGGATCGTAAAGCTCTGTTGTTGGTGAAGAAGGATAGGGGTAGTAACTGATTCTTATTTGACGGTAATCAACCAGAAAGTCACGGCTAACTACGTGCCAGCAGCCGCGGTAATACGTAGGTGGCAAGCGTTGTCCGGATTTATTGGGCGTAAAGCGAACGCAGGCGGGAGAACAAGTCAGCTGTGAAAGCCCTCGGCTTAACCGGGGAAGTGCAGCG
+
CCCCCGGGGGGGGGGGGGGGGGGGGGGGGGGGGGGGGGGGGGGGGGGGGGGGGGGGGGGGGGGGGGGGGGGGGGGGGGGGGGGGGGGGGGGGGGGGGGGGGGGGGGGGGGGGGGGGGGGGGGGGGGGGGGGGGGGGGGGGGGGGGGGGGGGGGGGGGGGGGGGGGGGGGGGGGGGGGGGGGGGGGGGGGGGGGGGGGGGGGGGGGGGGGGGGGGGGGGGGGGGC9FGGGGGGGGGGGGGGGDFGFGFFFFFFGFFFFFFFFFGFFFFFFFFDFFFFFFFFFF>FFFF>BFFFFF>?<A<?(
@M04999:289:000000000-L3R54:1:1101:19308:12951 1:N:0:426
GCCCCTACGGGGGGCTGCAGTGAGGAATATTGGACAATGGGTGAGAGCCTGATCCAGCCATCCCGCGTGAAGGACGACAGCCCTATGGGTTTTAAACTTCTTTTGTATGGGAATAAACCACATTACGCGTAATGTTCTGAAGGTACCATACGAATAAGCATCGGCTAACTCCGTGCCAGCAGCCGCGGTAATACGGAGGATGCGAGCGTTATCCGGATTTATTGGGTTTAAAGGGTCCGTAGGCGGGTTGATAAGTCAGCGGTGAAAACCTGCAGCTTAACTGTAGAACTGCCGTTGATAC
+
CCCCCGGGGGGGGGGGGGGGGGGGGGGGGGGGGGGGGGGGGGGGGGGGGGGGGGGGGGGGGGGGGGGGGGGGGGGGGGGGGGGGGGGGGGGGGGGGGGGGGGGGGGGGGGGGGGGGGGGGGGGGGGGGGGGGGGGGGGGGGGGGGGGGGGGGGGGGGGGGGGGGGGGGGGGGGGGGGGGGGGGGGGG>EGGGGGGGGGGGGGGGGGGGGGGGGGGGGGGGGGGGGGGGGGGGGGGGGGGGGG>FFGFFFFFFGFFF4@FFFFGFFFFFBEFFFFFFFFFFFFFFFBFDAD??FBF??FF92
@M04999:289:000000000-L3R54:1:1101:6775:12969 1:N:0:426
GCCTACGGGCGGCAGCGGTGAGGAATATTGGACAATGGGTGAGAGCCTGATCCAGCCATCCCGCGTGAAGGACGACAGCCCTATGGGTTTTAAACTTCTTTTGTATGGGAATAAACCACATTACGCGTAATGTTCTGAAGGTACCATACGAATAAGCATCGGCTAACTCCGTGCCAGCAGCCGCGGTAATACGGAGGATGCGAGCGTTATCCGGATTTATTGGGTTTAAAGGGTCCGTAGGCGGGTTGATAAGTCAGCGGTGAAAACCTGCAGCTTAACTGTAGAACTGCCGTTGATACTG
+
CCCCCGGGGGGGGGGGGGGGGGGGGGGGGGGGGGGGGGGGGGGGGGGGGGGGGGGGGGGGGGGGGGGGGGGGGGGGGGGGGGGGGGGGGGGGGGGGGGGGGGGGGGGGGGGGGGGGGGGGGGGGGGGGGGGGGGGGGGGGGGGGGGGGGGGGGGGGGGGGGGGGGGGGGGGGGGGGGGGGGGGGGGGGGGGGGGGGGGGGGGGGGGGGGGGGGGGGDFGGGGGGEGDGGGGGGGGGGGGGGGFGFGFFFFFFGFFFFFFFFFGFFFFFFFFFFFFFFBFFFFFFFFFFFB?FFFFFFBFF5
@M04999:289:000000000-L3R54:1:1101:26807:12976 1:N:0:426
CCCTACGGGGGGCAGCAGTGAGGAATATTGGACAATGGGTGAGAGCCTGATCCAGCCATCCCGCGTGAAGGACGACAGCCCTATGGGTTTTAAACTTCTTTTGTATGGGAATAAACCACATTACGCGTAATGTTCTGAAGGTACCATACGAATAAGCATCGGCTAACTCCGTGCCAGCAGCCGCGGTAATACGGAGGATGCGAGCGTTATCCGGATTTATTGGGTTTAAAGGGTCCGTAGGCGGGTTGATAAGTCAGCGGTGAAAACCTGCAGCTTAACTGTAGAACTGCCGTTGATACTG
+
CCCCCGGGGGGGGGGGGGGGGGGGGGGGGGGGGGGGGGGGGGGGGGGGGGGGGGGGGGGGGGGGGGGGGGGGGGGGGGGGGGGGGGGGGGGGGGGGGGGGGGGGGGGGGGGGGGGGGGGGGGGGGGGGGGGGGGGGGGGGGGGGGGGGGGGGGGGGGGGGGGGGGGGGGGGGGGGGGGGGGGGGGGGDGGGGGGGGGGGGGGGGGGGGGGGGGGGGGGGGGGGGGGGGGFGGGGFGGGGGDFFGFGEFFFFFGFFFFFEFFFGFFFFFFFFFFFFFFFFFFFFFFFFFFF?FFFFBFBFF)
@M04999:289:000000000-L3R54:1:1101:13809:12989 1:N:0:426
GTGCCTACGGGCGGCAGCAGTGGGGAATATTGCACAATGGGGGAAACCCTGATGCAGCCATGCCGCGTGTATGAAGAAGGCCTTCGGGTTGTAAAGTACTTTCGGTGGTGAGGAAGTTGTGTGTATGAAAAGTGCATATAATTGACGTTAGCCACAGAAGAAGCACCGGCTAACTCCGTGCCAGCAGCCGCGGTAATACGGAGGGTGCGAGCGTTAATCGGAATGACTGGGCGTAAAGGGCATGTAGGCGGATGATTAAGTTAGGTGTGAAAGCCCCGGGCTCAACCTGGTAATAGCATTT
+
CCCCCGGGGGGGGGGGGGFGGGGGGGGGGGGGGGGGGGGGGGGGGGGGGGFGGFGGGGGGGGFFGGGGDGGGGGGGGFGGDCFFGGGGFG:FGA@FFG<FCFGC:B?EGGGFFE<3DFGC@DF<FGGFGCBDB>FCGFFGGCFFFECFFGGGGGGGEFGFGG@FGGDEEEFDGGGGGCCFGG;FGFGGGGGGGEGG9BEGEEDCC8EDC8EEG:C/5?FFE==CCGGGFFGGGDEDC:FGGGFGF:=960507<?@BF409BFFFB674FAAFFFF36>179228?:::1,-66--)-6>4
@M04999:289:000000000-L3R54:1:1101:12832:13021 1:N:0:426
TCCTACGGGGGGCTGCAGTGGGGAATATTGCACAATGGGGGAAACCCTGATGCAGCCATGCCGCGTGTATGAAGAAGGCCTTCGGGTTGTAAAGTACTTTCGGTAATGAGGAAGGTGGTGTATCTAATAGGTGCATCAATTGACGTTAATTACAGAAGAAGCACCGGCTAACTCCGTGCCAGCAGCCGCGGTAATACGGAGGGTGCGAGCGTTAATCGGAATGACTGGGCGTAAAGGGCATGTAGGCGGATAATTAAGTTAGGTGTGAAAGCCCTGGGCTCAACCTAGGAATTGCACTTA
+
CCCCCGGGGGGGGGGGGGGGGGGGGGGGGGGGGGGGGGGGGGGGGGGGGGGGGGGGGGGGGGGGGGGGGGGGGGGGGGGGGGGGGGGGGGGGGGGGGGGGGGGGGGGGGGGGGGGGGGGGGGGGGGGGGGGGGGGGGGGGGGGGGGGGGGGGGGGGGGGGGGGGGGGGGGGGGGGCFGGGGGGGGGGEGGGGGGGGGGGGGGGGGGGGGGGGGGGGGGGGGGGGGGGGGGGGGGDGGDGGGGFFFGFFEBDEGFFFFFFFFFCFFF@FDFAFFFFFFFFBFFF?:BFFFB<DBFFBFF0<
@M04999:289:000000000-L3R54:1:1101:28423:13031 1:N:0:426
TTTTGCCTACGGGTGGCAGCAGTGGGGAATCTTCCACAATGGACGCAAGTCTGATGGAGCAACGCCGCGTGAGTGAAGAAGGTTTTCGGATCGTAAAGCTCTGTTGTTGGTGAAGAAGGATAGGGGTAGTAACTGATTCTTATTTGACGGTAATCAACCAGAAAGTCACGGCTAACTACGTGCCAGCAGCCGCGGTAATACGTAGGTGGCAAGCGTTGTCCGGATTTATTGGGCGTAAAGCGAACGCAGGCGGGAGAACAAGTCAGCTGTGAAAGCCCTCGGCTTAACCGGGGAAGTGC
+
CCCCCGGGGGGGGGGGGGGGGGGGGGGGGGGGGGGGGGGGGGGGGGGGGGGGGGGGGGGGGGGGGGGGGGGGGGGGGGGGGGGGGGGGGGGGGGGGGGGGGGGGGGGGGGGGGGGGGGGGGGGGGGGGCFGGGGGGGGGGGGGGGGGGGGGGGGGGGGGGGGGGGGGGGGGGGGGGGGGGGGGGGDFGFGGGGGGGGGGGGFGGGDGGFGGGGGGGGGGGGGDGGGGGGGGGGGGGGGGGGGECEGEFEFEFGFFFEFF:FFCFFFFF:F:AFFFFF?FFF?FB>FFFFF>B>>??2<A
@M04999:289:000000000-L3R54:1:1101:17867:13066 1:N:0:426
ATTCCTACGGGAGGCTGCAGTGAGGAATATTGGACAATGGGTGAGAGCCTGATCCAGCCATCCCGCGTGAAGGACGACAGCCCTATGGGTTTTAAACTTCTTTTGTATGGGAATAAACCACATTGCGCGTAATGTTCTGAAGGTACCATACGAATAAGCATCGGCTAACTCCGTGCCAGCAGCCGCGGTAATACGGAGGATGCGAGCGTTATCCGGATTTATTGGGTTTAAAGGGTCCGTAGGCGGGTTGATAAGTCAGCGGTGAAAACCTGCAGCTTAACTGTAGAACTGCCGTTGATAC
+
CCCCCGGGGGGGGGGGGGGGGGGGGGGGGGGGGGGGGGGGGGGGGGCGGGGGGGGGGGGGGGGGGGGGGGGGGGGGGGGGGGGGGGGGGGGGGGGGFGGGGGGGGGGGGGGGGGGGGGGGGGGGGGGGGGGGGGGGGGGGGGFGGGGFGGGGGFGGGGGGGGGGGGGGDGGGGGGGGGGGFGGGGGGGGGGGGGGG>EEEGGGGGGGGEGGGGFEGDE=9<FFGGFGGGGGGGGGGGGGGGGFGDDEFFFFFFFFF??FFFFGFFFFFFFFFFFFFFAFBAFFFFAA97A<??FFFFFFF4
@M04999:289:000000000-L3R54:1:1101:25519:13084 1:N:0:426
CCTACGGGCGGCAGCAGTAGGGAATCTTCCACAATGGACGCAAGTCTGATGGAGCAACGCCGCGTGGATGAAGAAGGTCTTCGGATCGTAAAATCCTGTTGTTGAAGAAGAACGGTTGTGAGAGTAACTGCTCATAGCGTGACGGTAATCAACCAGAAAGTCACGGCTAACTACGTGCCAGCAGCCGCGGTAATACGTAGGTGGCAAGCGTTGTCCGGATTTATTGGGCGTAAAGGGAGCGCAGGCGGTCTTTTAAGTCTGAATGTGAAAGCCCTCAGCTTAACTGAGGAAGAGCATCGG
+
CCCCCGGGGGGGGGGGGGGGGGGGGGGGGGGGGGGGGGGGGGGGGGGGGGGGGGGGGGGGGGGGGGGGGGGGGGGGGGGGGGGGGGGGGGGGGGGGGGGGGGGGGGGGGGGGGGGGGGGGGGGGGGGGGGGGGGGGGGGGGGGGGGGGGGGGGGGGGGGGGGGGGGGGGGGGGGGGGGGGGGGGGGGGGGGGGGGGGGGGGGGGGGGGGGGGGGGGGGEGEGGGGGGGFGGGGGGGGGGGGG>DDGFFFFFFGFFFFFFF??CB?FFFFFDFFFFF>?FFBFFFFFFFF???BFFFFF??
@M04999:289:000000000-L3R54:1:1101:10796:13095 1:N:0:426
CATGTCCTACGGGTGGCTGCAGTGAGGAATATTGGACAATGGGTGAGAGCCTGATCCAGCCATCCCGCGTGAAGGACGACAGCCCTATGGGTTTTAAACTTCTTTTGTATGGGAATAAACCACATTACGCGTAATGTTCTGAAGGTACCATACGAATAAGCATCGGCTAACTCCGTGCCAGCAGCCGCGGTAATACGGAGGATGCGAGCGTTATCCGGATTTATTGGGTTTAAAGGGTCCGTAGGCGGGTTGATAAGTCAGCGGTGAAAACCTGCAGCTTAACTGTAGAGCTGCCGTTGAT
+
CCCCCGGGGGGGGGGGGGGGGGGGGGGGGGGGGGGGGGGGGGGGGGGGGGGGGGGGGGGGGGGGGGGGGGGGGGGGGGGGGGGGGGGGGGGGGGGGGGGGGGGGGGGGGGGGGGGGGGGGGGGGGGGGGGGGGGGGGGGGGGGGGGGGGGGGGGGGGGGGGGGGGGGGGGGGGGGGGGGGGGGGGGGGGGGGGGGGGGGGGGGGGGGGGGGGGGGGGGGEGFGGGGGGEGCGFGGGGGGGGGFGFGFFFFFFGFFFFFFFFFGEEFFFFFFFFFFFFFFBFFFFFFFFFFFFFFFFF??B:
@M04999:289:000000000-L3R54:1:1101:1976:13096 1:N:0:426
GCCTACGGGGGGCTGCAGTGGGGAATATTGCACAATGGGGGGAACCCTGATGCAGCCATGCCGCGTGTATGAAGAAGGCCTTCGGGTTGTAAAGTACTTTCGGTAATGAGGAAGGTGGTGTATCGAATAGGTACATCAATTGACGTTAATTACAGAAGAAGCACCGGCTAACTCCGTGCCAGCAGCCGCGGTAATACGGAGGGTGCGAGCGTTAATCGGAATGACTGGGCGTAAAGGGCATGTAGGCGGATAATTAAGTTAGTTGTGAAAGCCCTGGGCTCAACCTAGGAATTGCACTTA
+
CCCCCGGGCEGGGGGGGGGGGGGGGGGGGFGGGGGGGGGEEDGGGFGGGDFGGGGGGGGEFFGGGGGGGGG?C<CF@FGGCF9F7FFGGGGGGGGGGGFGGGDEGGFGGGGFGFGGGGGGGGGGD58FGGGGGCFGGGGGGGGGCCGGGFGGGGGGGCFFGGGGGGGDEG?GGFGGGGDGGGGGGGGGGDCGGEGGFFGGGGGGGGGGGGGCECCFGGGGGGG7FGG<GGGD=D5C7CGGDGFGFGFBFBBEDFFFFFFFFF*/8@>4A7A??FFF>?>7:??:B???:>F:)<9AFFFA
@M04999:289:000000000-L3R54:1:1101:26442:13102 1:N:0:426
CCTACGGGCGGCTGCAGTAGGGAATCTTCCACAATGGACGCAAGTCTGATGGAGCAACGCCGCGTGAGTGAAGAAGGTTTTCGGATCGTAAAGCTCTGTTGTTGGTGAAGAAGGATAAGGATAGTAACTGATTCTTATTTGACGGTAATCAACCAGAAAGTCACGGCTAACTACGTGCCAGCAGCCGCGGTAATACGTAGGTGGCAAGCGTTGTCCGGATTTATTGGGCGTAAAGCGAACGCAGGCGGGAGAACAAGTCAGCTGTGAAAGCCCTCGGCTTAACCGGGGAAGTGCAGCTGA
+
CCCCCGGGGGGGGGGGGGGGGGGGGGGGGGGGGGGGGGGGGGGGGGGGGGGGGGGGGGGGGGGGGGGGGGGGGGGGGGGGGGGG?CCFGGGGGGGGGGGGGGGGGGGGGGGGGGGGGGGFGGGGGGGGGGGGGGGGGGGGGGGGGGGGGGGGGGGFFGGGGGGGGGGGGGGGGGGG:FGGGGGGGGEGGGGGGGGGGGGGGGGGGGGGGGGGGGGGGGDGGGGGGGCFCCGGGGGGDGGGGGFGFGFEFF:>FFFFFFFFFFGFFFFF<FF:?FFF38>>:AFFF>>BBF:7?<>A>0:?
@M04999:289:000000000-L3R54:1:1101:13344:13110 1:N:0:426
CCTACGGGGGGCTGCAGTAGGGAATTTTCCACAATGGACGAAAGTCTGATGGAGCAACGCCGCGTGAGTGAAGAAGGTTTTCGGCTTGTAAAGCTCTGTTGTTAAAGAAGAAGGGTATGTAGAGTAACTGATATATACTTGACGGTATTTAACGAGGAAGTCACAGCTAACTACGTGCCAGCAGCCGCGGTAATACGTAGGTGGCGAGCGTTGTCCGGAATTATTGGGCGTAAAGGGAGCGCAGGCGGTCTAATAAGTCTGATGTGAAAGGTCATAGCTCAACTATGGACGTGCATCAGA
+
CCCCCGGGGGGGGGGGGGGGGGGGGGGGGGGGGGGGGGGGGGGGGGGGGGGGGGGGGGGGGGGGGGDEGGGGFGGGGGGGGGGGGGGGGGGGGGGGGGGGFGGGGGGGGGGGGGGGGGGGGGGGGGGGGGGGGGGGGGGGGGGGGGGGGGGFGGGGGGGGGGGGGGGGGGGGGGGGGGGGGGGGGGGGGGGGGGGGGGFFGGGGGGGGGGGGGGGGGGGGFGGGGGGGGGCGDGGFGGGGGGEGFGFFFBFFFF?FFFFFF?FFBFFFFFFFFFFFFFF>F?BFFFDF9?BFFFFFFFFB
@M04999:289:000000000-L3R54:1:1101:17131:13135 1:N:0:426
TTATCCTACGGGTGGCAGCAGTAGGGAATCTTCCACAATGGACGCAAGTCTGATGGAGCAACGCCGCGTGAGTGAAGAAGGTTTTCGGATCGTAAAGCTCTGTTGTTGGTGAAGAAGGATAGGGGTAGTAACTGATTCTTATTTGACGGTAATCAACCAGAAAGTCACGGCTAACTACGTGCCAGCAGCCGCGGTAATACGTAGGTGGCAAGCGTTGTCCGGATTTATTGGGCGTAAAGCGAACGCAGGCGGGAGAACAAGTCAGCTGTGAAAGCCCTCGGCTTAACCGGGGAAGTGCAGC
+
CCCCCGGGGGGGGGGGGGGGGGGGGGGGGGGGGGGGGGGGGGGGGGCCFFGGGGGGGGGGDGGGGGG:FFFEGGGGGFGGFGGGGGGGCFGGGGCGGGGFGGGGGGGGGGGGGGGGGFGGDGGFEEGGG<FGGGGGGGGGGFGGGFGGDGGDFGGGGGG8FGFFGGGGGGGGGFFGGFEGGGGGGGFGG7CEGGGGEGGGGF9FGGGGGGGFGGGEGGGGGGGCGG7C::8C5DC3CFGG37@GFGFE>35@D@E>@FFFFFGFFFFFA4:266?>F?FB<<?>?9AA>>>BB<?:?DA),
@M04999:289:000000000-L3R54:1:1101:29336:13149 1:N:0:426
CCTACGGGCGGCTGCAGTAGGGAATCTTCCACAATGGACGAAAGTCTGATGGAGCAACGCCGCGTGAGTGATGAAGGTTTTCGGATCGTAAAACTCTGTTGTTAAAGAAGAACAAGTGTTAGAGTAACTGTTAACACTTTGACGGTATTTAACCAGAAAGCCACGGCTAACTACGTGCCAGCAGCCGCGGTAATACGTAGGTGGCAAGCGTTGTCCGGATTTATTGGGCGTAAAGCGAGCGCAGGCGGTTTTGTAAGTCTGCTGTGAAAGCCCTCAGCTCAACTGAGGAAGTGCAGTGGA
+
CCCCCGGGGGGGGGGGGGGGGGGGGGGGGGGGGGGGGGGGGGGGGGGGGGGGGGGGGGGGGGGGGGGGGGGGGGGGGGGGGGGGGGGGGGGGGGGGGGGGGGGGGGGGGGGGGGGGGGGGGGGGGGGGGGGGGGGGGGGGGGGGGGGGGGGGGGGGGGGGGGGGGGGGGGGGGGGGGGGGGGGGGGGGGGGGGGGGGGGGGGGGGGGGGGGGGGGGGGGGGGGGGGGGGGGGGGGGGGGGGGFGFGFF7BDFGFFFFFFFFFGFFFFFBFFBFFF>FFFFFB:AFFFBF?BF?BFF4:??
@M04999:289:000000000-L3R54:1:1101:8166:13153 1:N:0:426
AACCTACGGGTGGCAGCAGTGGGGAATTTTGGACAATGGGGGCAACCCTGATCCAGCCATGCCGCGTGTCTGAAGAAGGCCTTCGGGTTGTAAAGGACTTTTGTTAGGGAAGAAAAGCTTGGTGCTAATACCATCGAGTGCTGACGGTACCTAAAGAATAAGCACCGGCTAACTACGTGCCAGCAGCCGCGGTAATACGTAGGGTGCGAGCGTTAATCGGAATTACTGGGCGTAAAGCGAGCGCAGACGGTTAGATAAGTCAGATGTGAAATCCCCGAGCTCAACTTGGGACGTGCATTTG
+
CCCCCGGGGGGGGGGGGGGGGGGGGGGGGGGGGGGGGGGGGGGGGGGGGGGGGGGGGGFGGGGGGG:FGGGGGGGGGGGFGGGGGGGGGGGGGGGGGGGGGGGGGGGGGGGGGGGGFGGGGGGGGGGGGGGGGFGGGGGGGGGGGGGGGGGGGGGGGGGGGGGGGGGGGGGGGGGGDGGGFGGGGGGGGGGGGGGGGGGGFGGEGEGGGEGGGGGFGGGGGGGGGFGGGGGGGGGDGGGGGGFGFGFFFFFFGFFFFFFFFFGFFFFFFFFFFFFFFBDFBFF7BAFB?F0<B?::B>44-
@M04999:289:000000000-L3R54:1:1101:19032:13161 1:N:0:426
CCTACGGGAGGCTGCAGTGAGGAATATTGGACAATGGGTGAGAGCCTGATCCAGCCATCCCGCGTGAAGGACGACAGCCCTATGGGTTTTAAACTTCTTTTGTATGGGAATAAACCACATTACGCGTAATGTTCTGAAGGTACCATACGAATAAGCATCGGCTAACTCCGTGCCAGCAGCCGCGGTAATACGGAGGATGCGAGCGTTATCCGGATTTATTGGGTTTAAAGGGTCCGTAGGCGGGTTGATAAGTCAGCGGTGAAAACCTGCAGCTTAACTGTAGAACTGCCGTTGATACTGT
+
CCCCCGGGGGGGGGGGGGGGGGGGGGGGGGGGGGGGGGGGGGGGGGGGGGGGGGGGGGGGGGGGGGGGGGGGGGGGGGGGGGGGGGGGGGGGGGGGGGGGGGGGGGGGGGGGGGGGGGGGGGGGGGGGEGGGGGGGGGGGGGGGGGGGGGGGGGGGGGGEGGGGGGGGGGGGGGGGGGGGGGGGGGGGGGGGGGGGGGGGGGGGGGGGGGGGGCGGG<CFFGGGGG;FFDFDGGGGGGGGGGFDFGD?F@FFGFFFFFDFEFGFFFFFFFFFFFFFFFFFF2AFAFA?FF>FFF?A4>DBF
@M04999:289:000000000-L3R54:1:1101:26960:13188 1:N:0:426
GTCCTACGGGAGGCTGCAGTGGGGAATATTGCACAATGGGGGGAACCCTGATGCAGCCATGCCGCGTGTATGAAGAAGGCCTTCGGGTTGTAAAGTACTTTCGGTAATGAGGAAGGTGGTGTATCGAATAGGTGCATCAATTGACGTTAATTACAGAAGAAGCACCGGCTAACTCCGTGCCAGCAGCCGCGGTAATACGGAGGGTGCGAGCGTTAATCGGAATGACTGGGCGTAAAGGGCATGTAGGCGGATAATTAAGTTAGGTGTGAAAGCCCCGGGCTCAACCTGGGAACTGCACTT
+
@CCCCGGGGDEGGGGGGGGGGGGGGGGGGGGGGGGGGGFGGGGGGGGGGGGGGGGGGGGGFGGGGGGGGGGGGGGGGGGGGGGGGGGGGGGGGGGGGGGGGGGGGGGGGGGGGGGGGGGGGGGGGGGGGGGGGGGGGGGGFFFGGGGGGGGGGGGGGGGGGFGGGGGGGGGGGGGGGGGGGGGGGGGGGGGGGGGGGGGGGGGGGGGGGGGGGGGGGGGEGGGGGGGGGFGGGGGGGGGGGGFGFGFFBEFFGFFFFFFFFFGFFFFEFBBBFFFF)7B9>FBFFFFFFFFFB?DFFFF?
@M04999:289:000000000-L3R54:1:1101:14957:13245 1:N:0:426
GCCTACGGGAGGCTGCAGTAGGGAATCTTCCACAATGGACGCAAGTCTGATGGAGCAACGCCGCGTGGATGAGGAAGGTCTTCGGATCGTAAAATCCTGTTGTTGAAGAAGAACGGTTGTGAGAGTAACTGCTCATAGCGTGACGGTAATCAACCAGAAAGTCACGGCTAACTACGTGCCAGCAGCCGCGGTAATACGTAGGTGGCAAGCGTTGTCCGGATTTATTGGGCGTAAAGGGAGCGCAGGCGGTCTTTTAAGTCTGAATGTGAAAGCCCTCAGCTTAACTGAGAAAGAGCATCGG
+
C<CCCGGGGGGGGFGGGGFGGGGGGGGGGGGGGGGGGGGGGGGEGFEGGGGGGGGGGGGGGGGGGGGGEFGGGGEGCEGGFGGFGGGGGGGGGFGGED<FGCGGFEFBFF=FFFGGGCFGGGGGGGGGGGFGB<FGAFF7@F7F=@FFGFGGGGFFGGFBEFGGGGGGGGGGGGEDGCFEBEGF7DCEEGDGGEFEGGECFGCFGGFFCCEECCCG?EC:EEFGFFGCF:DDCDG*:<FCDDDGDDED@>BDFFF=)99@F77=F?F?AFBFFFF:44??F>4-4>4>?)6:?<?(48>B6
@M04999:289:000000000-L3R54:1:1101:22123:13248 1:N:0:426
TGACCTACGGGTGGCTGCAGTGGGGAATATTGCACAATGGGGGGAACCCTGATGCAGCCATGCCGCGTGTATGAAGAAGGCCTTCGGGTTGTAAAGTACTTTCGGTAATGAGGAAGGTGGTGTATCGAATAGGTACATCAATTGACGTTAATTACAGAAGAAGCACCGGCTAACTCCGTGCCAGCAGCCGCGGTAATACGGAGGGTGCGAGCGTTAATCGGAATGACTGGGCGTAAGGGGCATGTAGGCGGATAATTAAGTTAGGTGTGAAAGCCCCGGGCTCAACCTGGGAACTGCACTT
+
CCCCCGGGGGGGGGGGGGGGGGGGGGGGGGGGGGGGGGGGGGGGGGGGGGGGGGGGGGGGGGGGGGGGGGGGGGGGGGGGGGGGGGGGGGGGGGGGGGGGGGGGGGGGGGGGGGGGGGGGGGGGGGGGGGGGGGGGGGGGGGGGGGGGGGGGGGGGGGGGGGGGGGGGGGGGGGGGGGGGGGGGGGGGGGGGGGGGGGGGGGGGGGGGGGGGGGGGGGGGGGGGGGGGGGGGGGGGGGGGGGFGFGFFFFFFGFFFFFFFFFGFFFFFFFFFFFFFFFFFFFFFFFF?F<B?BFFFBFFBB
@M04999:289:000000000-L3R54:1:1101:1874:13249 1:N:0:426
CCTACGGGCGGCTGCAGTAGGGAATCTTCCACAATGGACGCAAGTCTGATGGAGCAACGCCGCGTGAGTGAAGAAGGTTTTCGGATCGTAAAGCTCTGTTGTTGGTGAAGAAGGATAGGGGTAGTAACTGATTCTTATTTGACGGTAATCAACCAGAAAGTCACGGCTAACTACGTGCCAGCAGCCGCGGTAATACGTAGGTGGCAAGCGTTGTCCGGATTTATTGGGCGTAAAGCGAACGCAGGCGGGAGAACAAGTCAGCTGTGAAAGCCCTCGGCTTAACCGGGGAAGTGCAGCTGA
+
CCCCCGGGGGGGGGGGGGGGGGGGGGGGGGGGGGGGGGGGGGGGGGGGGGGGGGGGGGGGGGGGGGGGGGGGGGGGGGGGGGGGGGGGGGGGGGGGGGGGGGGGGGGGGGGGGGFGGGGGGGGGGGGGGGGGGGGGGGGGGGGGGGGGGGGGGGGGGGGGGGGGGGGGGGGGGGGGGGGGGGGGGGGGGGGGGGGGGGGGGGGGGGGCFGGGGGGGGGGG=FGGGGGCGGGGGGGGGGGGGGFGFGFFFFFFGFFFFFFFFFGFFF?FABBFFFFEFFFF?ABB>>9BFF?DBADBD7:>
@M04999:289:000000000-L3R54:1:1101:26677:13255 1:N:0:426
ATCCTACGGGGGGCAGCAGTGGGGAATATTGCACAATGGGGGGAACCCTGATGCAGCCATGCCGCGTGTATGAAGAAGGCCTTCGGGTTGTAAAGTACTTTCGGTAATGAGGAAGGTGGTGTATCGAATAGGTGCATCAATTGACGTTAATTACAGAAGAAGCACCGGCTAACTCCGTGCCAGCAGCCGCGGTAATACGGAGGGTGCGAGCGTTAATCGGAATGACTGGGCGTAAAGGGCATGTAGGCGGATAATTAAGTTAGGTGTGAAAGCCCCGGGCTCAACCTGGGAACTGCACTT
+
CCCCCGGGGGGGGGGGGGGGGGGGGGGGGGGGGGGGGGGGGGGGGGGGGGGGGGGGGGGGGGGGGGGGGGGGGGGGGFGGGGGGFGGGGGGGGGGGGGGGGFGGG>CFGFFGGGGGFGGGGGGGGGGGFFGFGGGGGGGGGGGGGGGGGGGGGGGCCGGGGFGGGGG5?GEGGGGFEGDGGFGGGGGGGGGDGGGGGGGCGGEEGGGGGGGEGC=FFGGGGGGFFGGG5>FCGDGFD7<DCF@GFGFFBBBEDFFF467=F4D:F?FFF7:<:@::@>>23:<??F776<?:?B>?7?AF
@M04999:289:000000000-L3R54:1:1101:9215:13272 1:N:0:426
CCTACGGGGGGCTGCAGTAGGGAATCTTCCACAATGGACGCAAGTCTGATGGAGCAACGCCGCGTGAGTGAAGAAGGTTTTCGGATCGTAAAGCTCTGTTGTTGGTGAAGAAGGATAGGGGTAGTAACTGATTCTTATTTGACGGTAATCAACCAGAAAGTCACGGCTAACTACGTGCCAGCAGCCGCGGTAATACGTAGGTGGCAAGCGTTGTCCGGATTTATTGGGCGTAAAGCGGACGCAGGCGGGAGAACAAGTCAGCTGTGAAAGCCCTCGGCTTAACCGGGGAAGTGCAGCTGA
+
CCCCCGGGGGGGGGGGGGGGGGGGGGGGGGGGGGGGGGGGGGGGGGGGGGGGGGGGGGGGGGGGGGGGGGGGGGGGGGGGGGGGGGGGGGGGGGGGGGGGGGGGGGGGGGGGGGGGGGGGGGGGGGGGGGGGGGGGGGGGGGGGGGGGGGGGGGGGGGGGGGGGGGGGGGGGGGGGGGGGGGGGGGGGGGGGGGGGGGGGGGGGGGGGGGGGGGGGGGGGGGGGGGGGGGGGGFGGGGGGGGFGFGFFFFFDGFFFFFFFFFGFFFFFBFFFFFFFFFFFFFFFFFFFF?BFFFFFFBFF
@M04999:289:000000000-L3R54:1:1101:12161:13294 1:N:0:426
CCTACGGGTGGCTGCAGTGGGGAATATTGCACAATGGGGGAAACCCTGATGCAGCCATGCCGCGTGTATGAAGAAGGCCTTCGGGTTGTAAAGTACTTTCGGTAATGAGGAAGGTGATGTATCTAATAGGTGCATCAATTGACGTTAATTACAGAAGAAGCACCGGCTAACTCCGTGCCAGCAGCCGCGGTAATACGGAGGGTGCGAGCGTTAATCGGAATGACTGGGCGTAAAGGGCATGTAGGCGGATAATTAAGTTAGGTGTGAAAGCCCTGGGCTCAACCTAGGAATTGCACTTAA
+
CCCCCGGGGGGGGGGGGGGGGGGGGGGGGGGGGGGGGGGGGGGGGGGGGGGGGGGGGGGGGGGGGGGGGGGGGGGGGGGGGGGGGGGGGGGGGGGGGGGGGGGGGGGGGGGGGGGGGGGGGGGGGGGGGGGGGGGGGGGGGGGGGGGGGGGGGGGGGGGGGGGGGGGGGGGGGGGGGGGGGGGGGGGGGGGGGGGGGGGGGGGGGGGGGGCEGGGGGGGGGGGGGGGGGGGGGGGGGGGGGGFGFGFFFFDFGFFFFFFFFFGFFFFFBFFFFFFFFFFFFFFFFFFF>AFFFFFFFFFB
@M04999:289:000000000-L3R54:1:1101:9269:13302 1:N:0:426
GCCTACGGGAGGCTGCAGTGGGGAATATTGCACAATGGGGGAAACCCTGATGCAGCCATGCCGCGTGTATGAAGAAGGCCTTCGGGTTGTAAAGTACTTTCGGTAATGAGGAAGGTGATGTATCTAATAGGTGCATCAATTGACGTTAATTACAGAAGAAGCACCGGCTAACTCCGTGCCAGCAGCCGCGGTAATACGGAGGGTGCGAGCGTTAATCGGAATGACTGGGCGTAAAGGGCATGTAGGCGGATAATTAAGTTAGGTGTGAAAGCCCTGGGCTCAACCTAGGAATTGCACTTA
+
CCCCCGGGG;FGGGGGGGGGGGGGGGGGGGGGGGGGGGGGGGGGGGGGGGGGGGGGGGGGGGGGGGGGGGGGGGGGGGGGGGGGGGGGGGGGGGGGGGGGGGGGGGGGGGGGFGGGGGGGGGGGGGGGGGGGGGGGGGGGGGGGGGGGGGGGGGGGGGGGGGGGGGGGGGGGGGGGGGGGGGGGGGGGGGGGGGGEGGGGGGGGGGGDGEEGGGGGGGGGGGGGGGGGGGGGGGEGGGGGGGFFFGFFBDDDFFFFFFFFFFDFFB5BFFFFFFFFFFF?BFBFFFFF??>FF?FFFFFF
@M04999:289:000000000-L3R54:1:1101:20975:13311 1:N:0:426
TCTGCCTACGGGTGGCTGCAGTAGGGAATCTTCCACAATGGACGCAAGTCTGATGGAGCAACGCCGCGTGGATGAAGAAGGTCTTCGGATCGTAAAATCCTGTTGTTGAAGAAGAACGGTTGTGAGAGTAACTGCTCATAGCGTGACGGTAATCAACCAGAAAGTCACGGCTAACTACGTGCCAGCAGCCGCGGTAATACGTAGGTGGCAAGCGTTGTCCGGATTTATTGGGCGTAAAGGGAGCACAGGCGGTCTTTTAAGTCTGAATGTGAAAGCCCTCAGCTTAACTGAGGAAGAGCAT
+
CCCCCGGGGGGGGGGGGGGGGGGGGGGGGGGGGGGGGGGGGGGGGGGGGGGGGGGGGGGGGGGGGGGGGGGGGGGGGGGGGGGGGGGG7FGGGGGGGGGGGGGGGGGGGGGGGGGGGGGGGGGGGGGGGGGGGGGGGGGGGGGGGGGGGGGGGGGGGGGGGGGGGGGGGGGGGGGGGGGGFGGGFGGGGGGGGGGGDGFGGGGGGGGGGGGGGGGGGGFFGGGEGG7FGGGGGGGGGGGGD:BGFGFFFFFFGFFFFFFF79C?FFFFFFFFFFFFFFFFFFFFFFFFFFFFFFFF7??F)
@M04999:289:000000000-L3R54:1:1101:19611:13346 1:N:0:426
TATCCCTACGGGTGGCTGCAGTGAGGAATATTGGACAATGGGTGAGAGCCTGATCCAGCCATCCCGCGTGAAGGACGACAGCCCTATGGGTTTTAAACTTCTTTTGTATGGGAATAAACCACATTACGCGTAATGTTCTGAAGGTACCATACGAATAAGCATCGGCTAACTCCGTGCCAGCAGCCGCGGTAATACGGAGGATGCGAGCGTTATCCGGATTTATTGGGTTTAAAGGGTCCGTAGGCGGGTTGATAAGTCAGCGGTGAAAACCTGCAGCTTAACTGTAGAACTGCCGTTGAT
+
CCCCCGGGGGGGGGGGGGGGGGGGGGGGGGGGGGGGGGGGGGGGEFCFGGGGGGGGGGGGGGGGGGGGGGGGGGGGGGGGGGGGGGGGGGGGGGGGGGGGGGGGGGGGGGGGGGGGGGGGGGGGGGGGGGGGGGGGGGGGGGGGGGGGGGGGGGGGGGGGGGGGGGGGGGGGGGGGGGGGGGGGGGGGGGGGGGGGGGGGGGGGGDGGGGGGGGGGGGGGGGGGGGGGGGGGGGGGGGGGGGBGFGFFFDFFGFFFFFFFFFGFFFFFFFFFFFFFFFFFFAADABBFDA>DB:>8?F<F
@M04999:289:000000000-L3R54:1:1101:19927:13348 1:N:0:426
GGGCCTACGGGTGGCAGCAGTGGGGAATATTGCACAATGGGGGAAACCCTGATGCAGCCATGCCGCGTGTATGAAGAAGGCCTTCGGGTTGTAAAGTACTTTCGGTAATGAGGAAGGTGGTGTATCTAATAGGTGCATCAATTGACGTTAATTACAGAAGAAGCACCGGCTAACTCCGTGCCAGCAGCCGCGGTAATACGGAGGGTGCGAGCGTTAATCGGAATGACTGGGCGTAAAGGGCATGTAGGCGGATAATTAAGTTAGGTGTGAAAGCCCTGGGCTCAACCTAGGAATTGCACTT
+
CCCCCGGGGGGGGGGGGGGGGGGGGGGGGGGGGGGGGGGGGGGGGGGGGGGGGGGGGGGGGGGGGGGGGGGGGGGGGGGGGGGGGGGGGGGGGGGGGGGGGGGGGGGGGGGGGGGGGGGGGGGGGGGGGGGGGGGGGGGGGGGGGGGGGGGGGGGGGGGGGGGGGGGGGGGGGGGGGGGGGGGGGGGGGGGGGGGGGGGGGGGGGGGGGEGGGGG=FGGGGGGGGGGGGGGGGGGGGGGGGGFGFGFFFFFEGEFFFFFFFFGFFFFFFFFFFF:FFFFBFFFFFF:?03?:AFFFFFFF?
@M04999:289:000000000-L3R54:1:1101:2193:13360 1:N:0:426
TGGGCCCTACGGGAGGCAGCAGTGGGGAATATTGCACAATGGGTGAGAGCCTGATCCAGCCATCCCGCGTGAAGGACGACAGCCCTATGGGTTTTAAACTTCTTTTGTATGGGAATAAACCACATTACGCGTAATGTTCTGAAGGTACCATACGAATAAGCATCGGCTAACTCCGTGCCAGCAGCCGCGGTAATACGGAGGATGCGAGCGTTATCCGGATTTATTGGGTTTAAAGGGTCCGTAGGCGGGTTGATAAGTCAGCGGTGAAAACCTGCAGCTTAACTGTAGAACTGCCGTTGAT
+
C9CCCGGGGGGGGGGGGGGGGGGGGGGGCFGFGGGGFFFGGGGDFGGGGGGGGGGGGGGGGGGGGGGGGGGGGGGGGGGGGGFGGDFGGGGGGGGGGGGGGGGGGGGGGGGGGFFGGFGGGGGGGGGGGGGGGEGGGGGGGGFGGGGGCGGGGGGGGGGGGGGGDGGGGGGFGGGGGGGGGGGGGGGGGGGGGGGGGEGGGGGGGGGGGGGGGGGGGGGGGGCGGGGFGGGGGGCGGFGGGGFGFGBEFFED<FFF67@FFFGEFFFFAFBFFFFFFF@AFFFFFFBA<AFFF<?18?BB4
@M04999:289:000000000-L3R54:1:1101:14502:13438 1:N:0:426
GCCTACGGGCGGCTGCAGTGGGGAATATTGCACAATGGGGGAAACCCTGATGCAGCCATGCCGCGTGTATGAAGAAGGCCTTCGGGTTGTAAAGTACTTTCGGTAATGAGGAAGGTGGTGTATCTAATAGGTGCATCAATTGACGTTAATTACAGAAGAAGCACCGGCTAACTCCGTGCCAGCAGCCGCGGTAATACGGAGGGTGCGAGCGTTAATCGGAATGACTGGGCGTAAAGGGCATGTAGGCGGATAATTAAGTTAGGTGTGAAAGCCCTGGGCTCAACCTAGGAATTGCACTTA
+
CCCCCGGGGDGGGGGGGGGFDGGGGGGFGGGGGGGGGGGGGGGGFGGGGGGGGGGGGGGGGGGGGFGGGGGGGGGGCFGGGCFFGGEFGGGFGFGGGGGGGGGGGGGGGGGGGGGGGGEFDGFGGGGGGGGGGGGGGFFGGGGGGGGGGGGGGGGGCCGGGGGGGGGGGGGCGGGGGGGGGGDBCFGGGGGGC8FCFGGGGGGGGGGGGEGCG8FGGGGGGGGGFFGGGGGDGGGGGGGGFFFGFGFFFFFEFFFFFFFFFFGFFFE4<7<::F4FFFFFF??FFBFDB3<0:?AF<BFF
@M04999:289:000000000-L3R54:1:1101:27215:13441 1:N:0:426
CATGTCCTACGGGTGGCTGCAGTGGGGAATATTGCACAATGGGGGAAACCCTGATGCAGCCATGCCGCGTGTATGAAGAAGGCCTCCGGGTTGTAAAGTACTTTCGGTAATGAGGAAGGTGATGTATCTAATAGGTGCATCAATTGACGTTAATTACAGAAGAAGCACCGGCTAACTCCGTGCCAGCAGCCGCGGTAATACGGAGGGTGCGAGCGTTAATCGGAATGACTGGGCGTAAAGGGCATGTAGGCGGATAATTAAGTTAGGTGTGAAAGCCCTGGGCTCAACCTAGGAATTGCAC
+
CCCCCGGGGGGGGGGGGGGGGGGGGGGGGGGGGGGGGGGGGGGGGGGGGGGGGGGGGGGGGGGGGGGGGGGGGGGGGGGGGGGGGFGGGGGGGGGGGGGGGGGGGGGGGGGGGGGGGGGGGGGGGGGGGGGGGGGGGGGGGGGGGGGGGGGGGGGGGGGGGGGGGGGGGGGGGGGGGGGGGGGGGGGGGGGGGGGGGGGGGGGEGGGGGGGGGEGGGGGGGGGGGGGGGGGGGFGGGGGGGGEGFGFFFFFFGFFFFFFFFFGFFFFFFFFFFFFFFFFFFFFFFFFFFFFFFFFBBFFF>
@M04999:289:000000000-L3R54:1:1101:25354:13443 1:N:0:426
TACCTACGGGCGGCTGCAGTGAGGAATATTGGACAATGGGTGAGAGCCTGATCCAGCCATCCCGCGTGAAGGACGACAGCCCTATGGGTTTTAAACTTCTTTTGTATGGGAATAAACCACATTACGCGTAATGTTCTGAAGGTACCATACGAATAAGCATCGGCTAACTCCGCGCCAGCAGCCGCGGTAATACGGAGGATGCGAGCGTTATCCGGATTTATTGGGTTTAAAGGGTCCGTAGGCGGGTTGATAAGTCAGCGGTGAAAACCTGCAGCTTAACTGTAGAACTGCCGTTGATACT
+
CCCCCGGGGGGGGGGGGGGGGGGGGGGGGGGGGGGGGGGGGGGGGGGGGGGGGGGGGGGGGGGGGGGGGGGGGGGGGGGGGGGGGGGGGGGGGGGGGGGGGGGGGGGGGGGGGGGGGGGGGGGGGGGGGGGGGGGGGGGGGGGGGGGGGGGGGGGGGGGGGGGGGGGGGGGGGGGGGGGGGGGGGGGGGGGGGGGGGGGGGGGGGGGGGGGGGGGGGGGGGGGGGGGGFGGGGGGGGGGGGGFGFGFFFFFFGFFFFFFFFFGFFFFFBFFFFFFFFDFFFFF>BFFFF<<?B?1:?BFF:
@M04999:289:000000000-L3R54:1:1101:5272:13471 1:N:0:426
CCTACGGGTGGCTGCAGTAGGGAATCTTCCACAATGGACGCAAGTCTGATGGAGCAACGCCGCGTGAGTGAAGAAGGTTTTCGGATCGTAAAGCTCTGTTGTTGGTGAAGAAGGATAGGGATAGTAACTGATTCTTATTTGACGGTAATCAACCAGAAAGTCACGGCTAACTACGTGCCAGCAGCCGCGGTAATACGTAGGTGGCAAGCGTTGTCCGGATTTATTGGGCGTAAAGCGAACGCAGGCGGGAGAACAAGTCAGCTGTGAAAGCCCTCGGCTTAACCGGGGAAGTGCAGCTGA
+
CCCCCGGGGGGGGGGGGGGGGGGGGGGGGGGGGGGGGGGGGGGGGGGGGGGGGGGGGGGGGGGGFGEGGGGGGGGGGGGGGGEGGGGGGGGGGGGGGGGGGGGGGGGGGGGGGGGGGGGGGGGGGGGGGGGGGGGGGGGGGGGGGGGGGGGGGGGGGGGGGGGGGGGGGGGGGGGGGG7EGGGGGGGGGGGGGGGGGGGGGGGGGGGGGGGGGGGGGGD>EFGGGGGGGGGDGGGGGGGGGGFGFGFDB5BFGFFFF@FFFFGFFFFFFFFFFFFEFFFFFFBFFFFFFFF7?FB94:B?
@M04999:289:000000000-L3R54:1:1101:28032:13504 1:N:0:426
GTGCCTACGGGTGGCTGCAGTGGGGAATATTGCACAATGGGGGAAACCCTGATGCAGCCATGCCGCGTGTATGAAGAAGGCCTTCGGGTTGTAAAGTACTTTCGGTAATGAGGAAGGTGGTGTATCTAATAGGTGCATCAATTGACGTTAATTACAGAAGAAGCACCGGCTAACTCCGTGCCAGCAGCCGCGGTAATACGGAGGGTGCGAGCGTTAATCGGAATGACTGGGCGTAAAGGGCATGTAGGCGGATAATTAAGTTAGGTGTGAAAGCCCTGGGCTCAACCTAGGAATTGCACTT
+
CCCCCGGGGDGGGGGGGGGGGGGGGGGGGGGGGGGGGGGGGGGGGGGGGGGGGGGGFGGGGGGGGGGGGGGGGGGGGGGGGGGGGGEGGGGGGGGGGGGGGGGGGGGGGGFEGFFGGGGGFGGGGGGGGFGGGGGGGGGGGGGGGGGGGGGGGGGGGGGGFFGGGGGGGGGGGGGGGGGGGGGGGGGGGEGGGGGGGGGGGGGGGGGEG=ECEGGGGGGGGGGGGGGGGGGGGD5DFGGGGGFGFGFFFFEFGF?FFFFFFFGF?@6/-06>>FF352@?B?<77?448<?B<28444>F?
@M04999:289:000000000-L3R54:1:1101:16680:13525 1:N:0:426
CCTACGGGGGGCAGCAGTAGGGAATCTTCCACAATGGACGCAAGTCTGATGGAGCAACGCCGCGTGAGTGAAGAAGGTTTTCGGATCGTAAAGCTCTGTTGTTGGTGAAGAAGGATAGGGGTAGTAACTGATTCTTATTTGACGGTAATCAACCAGAAAGTCACGGCTAACTACGTGCCAGCAGCCGCGGTAATACGTAGGTGGCAAGCGTTGTCCGGATTTATTGGGCGTAAAGCGAACGCAGGCGGGAGAACAAGTCAGCTGTGAAAGCCCTCGGCTTAACCGGGGAAGTGCAGCTGA
+
CCCCCGGGGGGGGGGGGGGGGGGGGGGGGGGGGGGGGGGGGGGGGGGGGGGGGGGGGGGGGGGGGGGGGGGGGGGGGGGGGGGGGGGGGGGGGGGGGGGGGGGGGGGGGGGGGGGGGGGGGGGGGGGGGGGGGGGGGGGGGGGGGGGGGGGGGGGGGGGGGGGGGGGGGGGGGGGGGGGGGGGGGGGGGGGGGGGGGGGGGGGGGGGGFGGGGGGGGGGGGGGGGGGGGGGGGGGGGGGGGGFGFGFFFEFEGFFFFFFFFFGFF@FFFFF<FFFFFF@>BADFFF;>B<??DFFFF?F?
@M04999:289:000000000-L3R54:1:1101:25623:13528 1:N:0:426
ACCTACGGGTGGCAGCAGTAGGGAATCTTCCACAATGGACGCAAGTCTGATGGAGCAACGCCGCGTGGATGAAGAAGGTCTTCGGATCGTAAAATCCTGTTGTTGAAGAAGAACGGTTGTGAGGGTAACTGCTCATAGCGTGACGGTAATCAACCAGAAAGTCACGGCTAACTACGTGCCAGCAGCCGCGGTAATACGTAGGTGGCAAGCGTTGTCCGGATTTATTGGGCGTAAAGGGAGCGCAGGCGGTCTTTTAAGTCTGAATGTGAAAGCCCTCAGCTTAACTGAGGAAGAGCATCGG
+
CCCCCGGGGGGGGGGGGGGGGGGGGGGGGGGGGGGGGGGGGGGGGGGGGGGGGGGGGGGGGGGGGGGGGGGGGGGGGGGGGGGGGGGGGGGGGGGGGGGGGGGGGGGGGGGGGGGGGGGGGGGGGGGGGGGGGGGGGGGGGGGGGGGGGGGGGGGGGGGGGGGGGGGGGGGGGGGGGGGGGGGGGGGGGGGGGGGGGGGGGGGGGGGFGGGGGGGGGGGGGGGGGGGGGGGGGGGFGGGGGGFGFGFFFFFFGFFF??=?FFCFFFFF<@AFFFFFFFFFFFFF>BFFFFFFFBFF??FF?
@M04999:289:000000000-L3R54:1:1101:18945:13530 1:N:0:426
CCTACGGGTGGCTGCAGTGAGGAATATTGGACAATGGGTGAGAGCCTGATCCAGCCATCCCGCGTGAAGGACGACAGCCCTATGGGTTTTAAACTTCTTTTGTATGGGAATAAACCACATTACGCGTAATGTTCTGAAGGTACCATACGAATAAGCATCGGCTAACTCCGTGCCAGCAGCCGCGGTAATACGGAGGATGCGAGCGTTATCCGGATTTATTGGGTTTAAAGGGTCCGTAGGCGGGTTGATAAGTCAGCGGTGAAAACCTGCAGCTTAACTGTAGAACTGCCGTTGATACTGT
+
-CCCCGGGGCGGGGGGGGFGGFGGGGGGGGCFFCGFGGGGGGGGGGGGGGFGGGGGGGGGGGGGGGGGGGGGGGGGGGGGGGGGFGGGGGGGGGGGGGGGGGGGGGFGGGGGGGFFGGGGGGGGGGGGGGFFFFGAEGGGGGGGGGGGGFGGGGGGGGFECFFGGGGGGEGGGGGGGGGGGGGGGGGGGGGGGCEEGGGGGG:EGGGGGCGGEGGGG?FFFGGGE:>@CGGGFCFCCGGCFGEGFGBFFFFFGF?FFBB>376@FF5F<F:?05?4@AFBFBAFA7A??09BF6<B<DF<:
@M04999:289:000000000-L3R54:1:1101:16583:13555 1:N:0:426
ATTATCCTACGGGAGGCAGCAGTGGGGAATTTTGGACAATGGGGGGAACCCTGATCCAGCCATGCCGCGTGTCTGAAGAAGGCCTTCGGGTTGTAAAGGACTTTTGTTAGGGAAGAAAAGCCGGGTGCTAATACCACCTGGTGCTGACGGTACCTAAAGAATAAGCACCGGCTAACTACGTGCCAGCAGCCGCGGTAATACGTAGGGTGCGAGCGTTAATCGGAATTACTGGGCGTAAAGCGAGCGCAGACGGTTAGATAAGTCAGATGTGAAATCCCCGAGCTCAACTTGGGACGTGCAT
+
CCCCCGGGGGGGGGGGGGFGGGGGGGGGGGGGGGGGGGGGGGG7FGGGGGGGGFFGGGGGGGGGGGGDGGGGEGFGGGGGFGGGGGGGGGGGGGGGGGGDCFFGGGGG9FGDDGGGFGFBFF:FGDCFGGFEGGGGFGGG>FGGGGGGG@FGGGGGGGGG>FGG?GGFGC:?CEGGG9CCFFFFGFGDGGG5C5CEGEGGGGFFGGGGGE?E8EGEEGGFFFGEEGFFGGCFFGGDDGF>CC@GDDEB37>:DFEFFFBFB=DFFFFFFFF9A4BFF75;B9>;:??0)<>::??FF<B:<
@M04999:289:000000000-L3R54:1:1101:16463:13567 1:N:0:426
AGACCTACGGGGGGCAGCAGTGGGGAATTTTGGACAATGGGGGGAACCCTGATCCAGCCATGCCGCGTGTCTGAAGAAGGCCTTCGGGTTGTAAAGGACTTTTGTTAGGGAAGAAAAGCCGGGTGCTAATACCACCTGGTGCTGACGGTACCTAAAGAATAAGCACCGGCTAACTACGTGCCAGCAGCCGCGGTAATACGTAGGGTGCGAGCGTTAATCGGAATCACTGGGCGTAAAGCGAGCGCAGACGGTTAGATAAGTCAGATGTGAAATCCCCGAGCTCAACTTGGGACGTGCATTT
+
CCCCCGGGGGGGGGGGGGGGGGGGGGGGGGGGGGGGGGGGGGGGGGGGGGGGGGGGGGGGGGGGGGGGGGGGGGGGGGGGGGGGGGGGGGGGGGGGGGGGGGGGGGGGGGGGGGGGGGGGGGGGGGGGGGGGGGGGGGGGGGGGGGGGGGGGGGGGGGGGGGGGGGGGGGGGGGGGGGGGGGGGGGGGGGGGGGGGGGGGGGGGGGGGGGGGGGGGGGGGGGGGGGGGGGGGGGGGGGGGGGFGFGFD>BBEGFFFFFFFFFGFFFFFAFFFFFFFFFEBBBFFFFDAAFFFBFFFFFFFB
@M04999:289:000000000-L3R54:1:1101:2673:13567 1:N:0:426
TGACCCTACGGGTGGCTGCAGTAGGGAATCTTCCACAATGGACGCAAGTCTGATGGAGCAACGCCGCGTGAGTGAAGAAGGTTTTCGGCTCGTAAAGCTCTGTTGTTGGTGAAGAAGGATAGGGATAGTAACTGATTCTTATTTGACGGTAATCAACCAGAAAGTCACGGCTAACTACGTGCCAGCAGCCGCGGTAATACGTAGGTGGCAAGCGTTGTCCGGATTTATTGGGCGTAAAGCGAACGCAGGCGGGAGAACAAGTCAGCTGTGAAAGCCCTCGGCTTAACCGGGGAAGTGCAGC
+
CCCCCGGGGGGGGGGGGGGGGGGGGGGGGGGGGGGGGGGGGGGGGGGGGGGGGGGGGGGGGGGDGGGGGGGGGGGGGGGGGGGGGGGG+DFGGGGGGGGGGGGGGGGGGGGGGGGGGGGGGGGGGGGGGGGGGGGGGGGGGGGGGGGGGGGGGGGGFGGGGGGGGGGGGGGGGGGGGGGGGGGGGGGGGGGGGGGGGGGGGGGGGGGGGGGGGGGGEGGGGGGGGGGGGFGGGGGGGGGGGGEGFGFFFFFFG3>BF?FFFF78@4=FA?BFFF@FF?@BFFF;?FBFF>>>(18>?<AB)
@M04999:289:000000000-L3R54:1:1101:16302:13584 1:N:0:426
CCTACGGGGGGCTGCAGTAGGGAATCTTCCACAATGGACGCAAGTCTGATGGAGCAACGCCGCGTGAGTGAAGAAGGTTTTCGGATCGTAAAGCTCTGTTGTTGGTGAAGAAGGATAGGGGTAGTAACTGATTCTTATTTGACGGTAATCAACCAGAAAGTCACGGCTAACTACGTGCCAGCAGCCGCGGTAATACGTAGGTGGCAAGCGTTGTCCGGATTTATTGGGCGTAAAGCGAACGCAGGCGGGAGAACAAGTCAGCTGCGAAAGCCCTCGGCTTAACCGGGGAAGTGCAGCTGA
+
CCCCCGGGGGGGGGDGGGFFFEGGFGGFFGGGGFGFGGGGGFC+FEFFGGGGGGDGGGGGEGGGCFGGGGGGGGGFGGGGGGGGCFFGFGGGGGGGGGFFC>DFGGGGGGGGGGFCGGGGGGGEFGGGGGGGGGGGGGGEGGGGGFFEGGGGCBFGGFGGGGGGGGGGGFGGGGGGGGGGFGGGGGGGGGGGGFGGGFGGGGGGGGGGGGEGEGFFGGEEGDFFGFFCGGGDG3?FCD<DDGEGFGFFFBEFGF?:FFFFF?>:FFEE9DF48@:>5:>6?FFFFFF>FB?8<44>>FFF
@M04999:289:000000000-L3R54:1:1101:20818:13588 1:N:0:426
TACCTACGGGAGGCTGCAGTGGGGAATTTTGGACAATGGGGGGAACCCTGATCCAGCCATGCCGCGTGTCTGAAGAAGGCCTTCGGGTTGTAAAGGACTTTTGTTAGGGAAGAAAAGCCGGGTGCTAATACCACCTGGTGCTGACGGTACCTAAAGAATAAGCACCGGCTAACTACGTGCCAGCAGCCGCGGTAATACGTAGGGTGCGAGCGTTAATCGGAATTACTGGGCGTAAAGCGAGCGCAGACGGTTAGATAAGTCAGATGTGAAATCCCCGAGCTCAACTTGGGACGTGCATTTG
+
CCCCCGGGGGGGGGGGGGGGGGGGGGGGGGGGGGGGGGGGGGGGGGGGGGGGGGGGGGGGGGGGGGGGGGGGGGGGGGGGGGGGGGGGGGGGGGGGGGGGGGGGGGGGGGGGGGGGGGGGGGGGGGGGGGGGGGGGGGGGGGGGGGGGGGGGGGGGGGGGGGGGGGGGGGGGGGGGGGGGGGGGGGGGGGGGGGGGGGGGGGGGGGGGGGGGGGGGGGGGGGGGGGGGGGGGGGGGGGGCGGFGEG>FFFFFGFFFFFB=7FCFFFFFFFFF<FFFFFFBFFFFFFFFFBFFBB???<BF)
@M04999:289:000000000-L3R54:1:1101:12102:13623 1:N:0:426
TCCTACGGGCGGCTGCAGTGAGGAATATTGGACAATGGGTGAGAGCCTGATCCAGCCATCCCGCGTGAAGGACGACAGCCCTATGGGTTTTAAACTTCTTTTGTATGGGAATAAACCACATTACGCGTAATGTTCTGAAGGTACCATACGAATAAGCATCGGCTAACTCCGTGCCAGCAGCCGCGGTAATACGGAGGATGCGAGCGTTATCCGGATTTATTGGGTTTAAAGGGTCCGTAGGCGGGTTGATAAGTCAGCGGTGAAAACCTGCAGCTTAACTGTAGAACTGCCGTTGATACTG
+
CCCCCGGGGGGGGGGGGGGGGGGGGGGGGGGGGGGGGGGGGGGGGGGGGGGGGGGGGGGGGGGGGGGGGGGGGGGGGGGGGGGGGGGGGGGGGGGGGGGGGGGGGGGGGGGGGGGGGGGGGGGGGGGGGGGGGGGGGGGGGGGGGGGGGGGGGGGGGGGGGGGGGGGGGGGGGGGGGGGGGGGGGGGGGGGGGGGGGGGGGGGGGGGGGGGGGGGGGGGGGGGGGGGGGGGGGGFGGGGGGGFGFGFFFFFFGFFFFFFFFEGFFFFFBF?FFFFFFFFFFFFFFFFF??FFFFF<B<AD4
@M04999:289:000000000-L3R54:1:1101:4165:13626 1:N:0:426
CCTACGGGAGGCAGCAGTGGGGAATATTGCACAATGGGGGAAACCCTGATGCAGCCATGCCGCGTGTATGAAGAAGGCCTTCGGGCTGTAAAGTACTTTCGGTAATGAGGAAGGTGATGTATCTAATAGGTGCATCAACTGACGTTAATTACAGAAGAAGCACCGGCTAACTCCGTGCCAGCAGCCGCGGTAATACGGAGGGTGCGAGCGTTAATCGGAATGACTGGGCGTAAAGGGCATGTAGGCGGATAATTAAGTTAGGTGTGAAAGCCCTGGGCTCAACCTAGGAATTGCACTTAA
+
CCCCCGGGGGGGGGGGGGGGGGGGGGGGGGGGGGGGGGGGGGGGGGGGGGGGGGGGGGGGGGGGGGGGGGGGGGGGGGGGGGFGGGGGGGGGGGGGGGGGGGGGGGGGGGGGGGGGGGGGGGGGGGGGGGGGGGGGGGGGGGGGGGGGGGGGGGGGGGGGGGGGGGGGGGGGGGGGGGGGGGGGGGGGGGGGGGGGGGDGGGGGGGGGGGGGGGGGGGGGGGGGGGGGGGGGGGGGGGGGGGFGFGFFFFFFGFFFFFFFFFGFFFFF9F??:FFFFFFBDFFFFFF?FFFFDFFFFFAF
@M04999:289:000000000-L3R54:1:1101:17975:13672 1:N:0:426
CCTACGGGGGGCTGCAGTGGGGAATATTGCACAATGGGGGGAACCCTGATGCAGCCATGCCGCGTGTATGAAGAAGGCCTTCGGGTTGTAAAGTACTTTCGGTTGTGAGGTAGTCGTGTGTATGAAAAGTGCATGCAGTTGACGTTAGCTACAGAAGAAGCACCGGCTAACTCCGTGCCAGCAGCCGCGGTAATACGGAGGGTGCGAGCGTTAATCGGAATGACTGGGCGTAAAGGGCATGTAGGCGTATAATTAAGTTAGGTATGAAAGCCCCGGGCTCAACCTGGGAATTGCACTTAA
+
CCCCCGGG@GGGGGGGGGGFGGGGGGGGGGGGGGGGGGGG@FGG<FGGGF<FGGGGGGGGGGGGGGCGGGGGGG8FGGG:F9<FG<F:C,FGFF,00CG9*/C***29@8,3:<,1A*C/CG7C7<,AFE<@9,2<FCF9+CGC;8FGFCF6ECFF:+8CC80*2/*:/++3CFCE88;+0;0C@*28:>1:8@CF88*/25C888*28:*;/@F98/777FC<ECC55CDG55:CDDC<5C?7/*7))7;8F=F7BF=7B.:*/0/8)*,(45>:395:227<?B:?00:D?<B<43<A
@M04999:289:000000000-L3R54:1:1101:8076:13677 1:N:0:426
CCTACGGGGGGCTGCAGTGGGGAATATTGCACAATGGGGGAAACCCTGATGCAGCCATGCCGCGTGTATGAAGAAGGCCTTCGGGTTGTAAAGTACTTTCGGTAATGAGGAAGGTGATGTATCTAATAGGTGCATCAATTGACGTTAATTACAGAAGAAGCACCGGCTAACTCCGTGCCAGCAGCCGCGGTAATACGGAGGGTGCGAGCGTTAATCGGAATGACTGGGCGTAAAGGGCATGTAGGCGGATAATTAAGTTAGGTGTGAAAGCCCTGGGCTCAACCTAGGAATTGCACTTAA
+
CCCCCGGGGGGGGGGGGGGGGGGGGGGGGGGGGGGGGGGGGGGGGGGGGGGGGGGGGGGGGGGGGGGGGGGGGGGGGGGGGGGGGGGGGGGGGGGGGGGGGGGGGGGGGGGGGGGGFGGGGGGGGGGGGGGGGGGGGGGGGGGGFEGGGGGGGGGGGGGGGGGGGGGGGGGGGGGGGGGGGGGGGGGGGGGGGGGGGGGGGGGGGGGGGGEGGGGGGGGGFGGGGGGGGGGGGGGGGGGGGGFGFFFFFFFFDFFFFFFFFFGFFFFFFFFFBFFFFFF?BFBFFFFFFBF>?<DFFFFF
@M04999:289:000000000-L3R54:1:1101:12567:13709 1:N:0:426
AGGCCTACGGGCGGCAGCAGTGGGGAATATTGCACAATGGGGGAAACCCTGATGCAGCCATGCCGCGTGTATGAAGAAGGCCTTCGGGTTGTAAAGTACTTTCGGTAATGAGGAAGGTGGTGTATCTAATAGGTGCATCAATTGACGTTAATTACAGAAGAAGCACCGGCTAACTCCGTGCCAGCAGCCGCGGTAATACGGAGGGTGCGAGCGTTAATCGGAGTGACTGGGCGTAAAGGGCATGTAGGCGGATAATTAAGTTAGGTGTGAAAGCCCTGGGCTCAACCTAGGAATTGCACTT
+
CCCCCGGGGGGGGGGGGGGGGGGGGGGGGGGGGGGGGGGGGGGGGGGGGGGGGGGGGGGGGGGGGGGGGGGGGGGGGGGGGGGGGGGGGGGGGGGGGGGGGGGGGGGGGGGGGGGGGGGGGGGGGGGGGGGGGGGGGGGGGGGGCFGGGGGGGGGGGGGGGGGGGGGGGGGGGGGGGGGGGGGGGGGGGGGGGGGGGGGGGGGGGGGGGGGGGEGGGGGGGGGGGGGGGGGGGGGDGGGGGGFGFGFFFFBEGFFFFFFFFFFFFF*=<FFF<?FFFFFFFBF?>F?FBFF?FDFF<AFF?
@M04999:289:000000000-L3R54:1:1101:3802:13730 1:N:0:426
GGCCGCCTACGGGCGGCTGCAGTGGGGAATATTGCACAATGGGGGAAACCCTGATGCAGCCATGCCGCGTGTATGAAGAAGGCCTTCGGGTTGTAAAGTACTTTCGGTAATGAGGAAGGTGATGTATCTAATAGGTGCATCAATTGACGTTAATTACAGAAGAAGCACCGGCTAACTCCGTGCCAGCAGCCGCGGTAATACGGAGGGTGCGAGCGTTAATCGGAATGACTGGGCGTAAAGGGCATGTAGGCGGATAATTAAGTTAGGTGTGAAAGCCCTGGGCTCAACCTAGGAATTGCAC
+
CCCCCGGGGGGGGGGGGGGGGGGGGGGGGGGGGGGGGGGGGGGGGGGGGGGGGGGGGGGGGGGGGGGGGGGGGGGGGGGGGGGGGGGGGGGGGGGGGGGGGGGGGGGGGGGGGGGGGGGGGFGGGGFGGGGGGGGGGGGGGGGGGGGGGGGGGGGGGGGGGGGGGGGGGGGGGGGGGGGGGGGGGGGGGGGGGGGGGGGGGGGGGGGGGGGGGGGGGDGGGGGGGGGGGGGGGGGGGGGGGGFGFGFFFFFFGFFFF=@FFFGF?FFFF??BFF??FBFF??FFBDBF?FBFFFFFBFFB,
@M04999:289:000000000-L3R54:1:1101:3777:13744 1:N:0:426
TTCCCTACGGGGGGCTGCAGTAGGGAATCTTCCACAATGGACGCAAGTCTGATGGAGCAACGCCGCGTGAGTGAAGAAGGTTTTCGGATCGTAAAGCTCTGTTGTTGGTGAAGAAGGATAGGGGTAGTAACTGATTCTTATTTGACGGTAATCAACCAGAAAGTCACGGCTAACTACGTGCCAGCAGCCGCGGTAATACGTAGGTGGCAAGCGTTGTCCGGATTTATTGGGCGTAAAGCGAACGCAGGCGGGAGAACAAGTCAGCTGTGAAAGCCCTCGGCTTAACCGGGGAAGTGCAGCT
+
CCCCCGGGGGGGGGGGGGGGGGGGGGGGGGGGGGGGGGGGGGGGC>FGGGGGGGGGGGGGGGGGGGGGGGGFGGGGGGGGGGGGGGDGEGGGGGGGGGGGGGGGGGGGFFFGGGGGGFGCCGCEGGG@CFFDFFGGGGGGGGGFCEFEGGGGGGGGFGGGDGGFGGGGGGG>CFFGGEFGGGFCCGGGEEGGGGGEGFGFGFGGGGGCCGGF*:CEEDGGGDEGGGGGGGGGGGGGGGGGGCDGFGF>>:DFG>>FFF@F?B>6@FF??FF<<?FFF<3<606>ABDFF9096:?FADFF(
@M04999:289:000000000-L3R54:1:1101:24851:13767 1:N:0:426
CACCTACGGGTGGCAGCAGTGAGGAATATTGGACAATGGGTGAGAGCCTGATCCAGCCATCCCGCGTGAAGGACGACAGCCCTATGGGTTTTAAACTTCTTTTGTATGGGAATAAACCACATTACGCGTAATGTTCTGAAGGTACCATACGAATAAGCATCGGCTAACTCCGTGCCAGCAGCCGCGGTAATACGGAGGATGCGAGCGTTATCCGGATTTATTGGGTTTAAAGGGTCCGTAGGCGGGTTGATAAGTCAGCGGTGAAAACCTGCAGCTTAACTGTAGAACTGCCGTTGATACT
+
CCCCCGGGGGGGGGGGGGGGGFGGGGGGGGGFGGGGGGGGGGGGGGGGGGGGGGGGGGGGGGGGGGGGGGGGGGGGGGGGGGGCCGGGGGGGGGGGGGGGGGGGGGGGGGGGGGGGGGGGGGGGFGFEFGFGGFFDGCGGGGGGGFFGGGGFGFGGGGGGGGGGG:FGBFGGGGGGGFGFGGEEGGEEDCGFFCECC@EGGGGGGGGGGEFFGE=EG=<FFG7FFCG3FG>DDCFCGGGFD:?<5CBDBFF6>6FFF?@DDDD>@=87::0:1@F:F9F9<>A<A26<22<?1<2::A2A5
@M04999:289:000000000-L3R54:1:1101:15945:13787 1:N:0:426
CCCTACGGGGGGCTGCAGTGGGGAATATTGCACAATGGGGGGAACCCTGATGCAGCCATGCCGCGTGTATGAAGAAGGCCTTCGGGTTGTAAAGTACTTTCGGTAATGAGGAAGGTGGTGTATCGAATAGGTGCATCAATTGACGTTAATTACAGAAGAAGCACCGGCTAACTCCGTGCCAGCAGCCGCGGTAATACGGAGGGTGCGAGCGTTAATCGGAATGACTGGGCGTAAAGGGCATGTAGGCGGATAATTAAGTTAGGTGTGAAAGCCCCGGGCTCAACCTGGGAACTGCACTTA
+
CCCCCGGGGGGGGGGGGGGGGGGGGGGGGGGGGGGGGGGGGGGGGGGGGGGGGGGGGGGGGGGGGGGGGGGGGGGGGGGGGGGGGGGGGGGGGGGGGGGGGGGGGGGGGGGGGGGGGGGGGGGGGGGGGGGGGGGGGGGGGGGGGGGGGGGGGGGGGGGGGGGGGGGGGGGGGGGGGGGGGGGGGGGGGGGGGGGGGGGGGGGGGGGGGGGGGGGGGGGGGGGGGGGGGGGGGGGGGGGGGGFGFGFFFFFEGFFFFFFFFFGFFFFFFFFFFFFFFFFFFFFFFFBBF?FF0?FFFF?B
@M04999:289:000000000-L3R54:1:1101:22836:13817 1:N:0:426
GATCCTACGGGGGGCTGCAGTGGGGAATATTGCACAATGGGGGAAACCCTGATGCAACCATGCCGCGTGTATGAAGAAGGCCTTCGGGTTGTAAAGTACTTTCGGTAATGAGGAAGGTGGTGTATCGAATAGGTGCATCAATTGACGTTAATTACAGAAGAAGCACCGGCTAACTCCGTGCCAGCAGCCGCGGTAATATGGAGGGTGCGAGCGTTAATCGGAATGACTGGGCGTAAAGGGCATGTAGGCGGATAATTAAGTTAGGTGTGAAAGCCCCGGGCTCAACCTGGGAACTGCACTT
+
CCCCCGGGGGGGGGGGGGGGGGGGGGGGGGGGGGGGGGGGGGGGGGGGGGGGGGGGGGGGGGGGGGGGGGGFFGGGGGGGGFFGGGGGFGGGGGGGGGGGGGGGGGGGGGGGGCFGGGGGGGGGGGGGGGGGGGGGGGGGGGGGFGEGGGGGGFGGGGGGDGGGCFGGGGGGGGGGGGGGDGGGGFGGGGGGEGGGGFFCFGGGGGGGGCCGEGGGGGGGGGGGGGGGG4DGGGGGGFFGGGFGFGFF6@FBG:@FFFFFFFCFFFFF0@BBFFFF@BEFFF2??FFFF?6??6??72:B0
@M04999:289:000000000-L3R54:1:1101:13162:13821 1:N:0:426
CCTACGGGGGGCTGCAGTAGGGAATCTTCCACAATGGACGCAAGTCTGATGGAGCAACGCCGCGTGAGTGAAGAAGGTTTTCGGATCGTAAAGCTCTGTTGTTGGTGAAGAAGGATAGGGATAGTAACTGATTCTTATTTGACGGTAATCAACCAGAAAGTCACGGCTAACTACGTGCCAGCAGCCGCGGTAATACGTAGGTGGCAAGCGTTGTCCGGATTTATTGGGCGTAAAGCGAACGCAGGCGGGAGAACAAGTCAGCTGTGAAAGCCCTCGGCTTAACCGGGGAAGTGCAGCTGA
+
CCCCCDEFGGGGEGGGGGGGGGGGGGGGGFFGGGGGGFGGGDEGGGDGGGGGGGGGGGGGGGGGGGGGFGGGGGFGGDFGGGGGGGGGGGFGGGGGGGGGGGGGGGGGGGGGGFGGGGGGGGGGGGGGGGGGGGGGGGGGGGGGGGGGGGGGGGGGGGGGGGGGGGGGCFGGGGGGGGGDGGGGGGDC8EGGGGGGGGGGGGGGGGFGGEEGGGGGGGEGGGGGGGGFGGGGGDFGGGGGGGECBGDEF>;>FFFFFFFFFFFF@???<6:BFF>>B?7;:<924(2226:><<)-,8?7
@M04999:289:000000000-L3R54:1:1101:8291:13853 1:N:0:426
CCTACGGGGGGCTGCAGTGGGGAATATTGCACAATGGGGGAAACCCTGATGCAGCCATGCCGCGTGTATGAAGAAGGCCTTCGGGTTGTAAAGTACTTTCGGTAATGAGGAAGGTGGTGTATCTAATAGGTGCATCAATTGACGTTAATTACAGAAGAAGCACCGGCTAACTCCGTGCCAGCAGCCGCGGTAATACGGAGGGTGCGAGCGTTAATCGGAATGACTGGGCGTAAAGGGCATGTAGGCGGATAATTAAGTTAGGTGTGAAAGCCCCGGGCTCAACCTGGGAACTGCACTTAA
+
CCCCCGGGGGGGGGGGGGGGGGGGGGGGGGGGGGGGGGGGGGGGGGGGGGGGGGGGGGGGGGGGGGGGGGGGGGGGGGGGGGGGGGGGGGGGGGGGGGGGGGGGGGGGGGGGGGGGGGGGGGGGGGGGGGGGGGGGGGGGGGGGGGGGGGGGGGGGGGGGGGGGGGGGGGGGGGGGGGFGGGGGGGGGGGGGGGGFGGGGGGGGGGGGGGGGGGGGGGGGGGGGGGGGGGGGGGGGGGGGGGFGFGFFFFFFGFFFFFFFFFGFFFFFFF?<?DFFFF>??F???FFFFFFFF><?AFFF
@M04999:289:000000000-L3R54:1:1101:10488:13854 1:N:0:426
CTGCCTACGGGCGGCTGCAGTGAGGAATATTGGACAATGGGTGAGAGCCTGATCCAGCCATCCCGCGTGAAGGACGACAGCCCTATGGGTTTTAAACTTCTTTTGTATGGGAATAAACCACATTACGCGTAATGTTCTGAAGGTACCATACGAATAAGCATCGGCTAACTCCGTGCCAGCAGCCGCGGTAATACGGAGGATGCGAGCGTTATCCGGATTTATTGGGTTTAAAGGGTCCGTAGGCGGGTTGATAAGTCAGCGGTGAGAACCTGCAGCTTAACTGTAGAACTGCCGTTGATAC
+
CCCCCGGGGGGGGGGGGGGGGGGGGGGGGGGGGGGGGGGGGGGGGGGGG8FGGGGGGGGGGGGGGGGGGGGGGGGGGGGGGGGGFGGGGGGGGGGGGGGGGGGGGGGGGGGGGGGGGGGGGGGGGGGGGGGGGGGGGGGGGGGGGGGGGGGGGGGGGGGGGGGGGGGGGGGGGGGGGGGGGGGGGGGGGGGGGGGGGGGGGGGGGGGGGGGGGGGGGGGFGGGGGGGGEFCGGGGGGGGGGGFGEGFEEFFFGFFFFFFFFFDEFFFFFFFFFFFFFFF<FFFFAFFFDFFFFF?FFFFF2
@M04999:289:000000000-L3R54:1:1101:7605:13860 1:N:0:426
CACCTACGGGTGGCTGCAGTGGGGAATATTGCACAATGGGCGAAAGCCTGATGCAGCGACGCCGCGTGCGGGATGACGGCCTTCGGGTTGTAAACCGCTTTTGATTGGGAGCAAGCGAGAGTGAGTGTACCTTTCGAATAAGCACCGGCTAACTACGTGCCAGCAGCCGCGGTAATACGTAGGGTGCAAGCGTTATCCGGATTTATTGGGCGTAAAGAGCTCGTAGGCGGTTCGTCGCGTCTGGTGTGAAAGTCCATCGCTTAACGGTGGATCGGCGCCGGGTACGGGCGGACTGGAGTGC
+
CCCCCGGGGGGGGGGGGGGGGGGGGGGGGGGGGGGGGGGGGGGGGGGGGGGGGGGGGGGGGGGGGGGGGGGGGGGGGGGGGGGGGGGGGGGGGGGGGGGGGGGGGGGGGGGGGGGGGGGGGGGGGGGGGGGGGGGGGGGGGGGGGGGGGGGGGGGGGGGGGGGGGGGGGGGGGGGGGGGGGGGGGGGGGGGGGGGGGGGGGGGGGGGGGGGGGGGGGGGGGGGGGGGGGCDGGGGGGGGGGGFGFGFFFFFFGFFFFFFFFFGFFFFFFFFFFFFFFFFFFBBFFF9BFFFFFFFFFF?F)
@M04999:289:000000000-L3R54:1:1101:23535:13862 1:N:0:426
GATCCTACGGGAGGCTGCAGTGGGGAATATTGCACAATGGGGGAAACCCTGATGCAGCCATGCCGCGTGTATGAAGAAGGCCTTCGGGTTGTAAAGTACTTTCGGTAATGAGGAAGGTGATGTATCTAATAGGTGCATCAATTGACGTTAATTACAGAAGAAGCACCGGCTAACTCCGTGCCAGCAGCCGCGGTAATACGGAGGGTGCGAGCGTTAATCGGAATGACTGGGCGTAAAGGGCATGTAGGCGGATAATTAAGTTAGGTGTGAAAGCCCTGGCTCAACCTAGGAATTGCACTT
+
CCCCCGGGGGGGGGGGGGGGGGGGGGGGGGGGGGGGGGGGGGGGGGGGGGGGGGGGGGGGGGGGGGGGGGGGGGGGGGGGGGGGGGGGGGGGGGGGGGGGGGGGGGGGGGGGGFGGGGGGGGGGGGGGGGGGGGGGGGGGGGGGGGGEGGGGGGGGGGGGGGGGGGGGGGGGGGGGGGGGGGGGGGGGGGGGGGGGGGGGGGGGGGGGGGGGGGGGGGGGGGGGGGGGGGGGGGGGGGGGGGFGFGFFFFFFGFFFFFFFFFGFFFFFFFFF<4FFFFFFFBFFFFFFFFFA?FFAFFFF
@M04999:289:000000000-L3R54:1:1101:15276:13901 1:N:0:426
AAGGTCCTACGGGGGGCAGCAGTAGGGAATCTTCCACAATGGACGCAAGTCTGATGGAGCAACGCCGCGTGGATGAAGAAGGTCTTCGGATCGTAAAATCCTGTTGTTGAAGAAGAACGGTTGTGAGAGTAACTGCTCATAGCGTGACGGTAATCAACCAGAAAGTCACGGCTAACTACGTGCCAGCAGCCGCGGTAATACGTAGGTGGCAAGCGTTGTCCGGATTTATTGGGCGTAAAGGGAGCGCAGGCGGTCTTTTAAGTCTGAATGTGAAAGCCCTCAGCTTAACTGAGGAAGAGC
+
CC@CCGGGGGGGGGGGGGGGGGGGGGGFEGGGGGGFGGGFGFFGGGG@EF<FGGGGGGDC<<F@F=CGGGGGEGGDFGGGGD<FGGGGG@FFGGGGGGGFCGGGGGGGGGFGGGDCEGFEFGCFGGFGFGGCEGEGGGGGGFGEFCEGGGGGGC@FFGDGFFGGFFGGFECEGGGGGGGGGFGGGGGGGGGGGG5EGCFCFGFGFGGGGGG6CCGEECGGGEEGGGCDFFGG5CGG37*>CD>DEDE:B>BFGFFBFFBF6@FF?FF*5=BFF?BFF?F06:B?AFBB<)-43:),4:FF
@M04999:289:000000000-L3R54:1:1101:3834:13923 1:N:0:426
TCCTACGGGTGGCAGCAGTGGGGAATTTTGGACAATGGGGGGAACCCTGATCCAGCCATGCCGCGTGTCTGAAGAAGGCCTTCGGGTTGTAAAGGACTTTTGTTAGGGAAGAAAAGCCGGGTGCTAATACCACCTGGTGCTGACGGTACCTAAAGAATAAGCACCGGCTAACTACGTGCCAGCAGCCGCGGTAATACGTAGGGTGCGAGCGTTAATCGGAATTACTGGGCGTAAAGCGAGCGCAGACGGTTAGATAAGTCAGATGTGAAATCCCCGAGCTCAACTTGGGACGTGCATTTG
+
CCCCCGGGGGGGGGGGGGGGGGGGGGGGGGGGGGGGGGGGGGGGGGGGGGGGGGGGGGGGGGGGGGGGGGGGGGGGGGGGGGGGGGGGGGGGGGGGGGGGGGGGGGGGGGGGGGGGGGGGGGGGGGGGGGGGGGGGGGGGGGGGGGGGGGGGGGGGGGGGGGFGGGGGGGGGGGGGGGGGGGGGGGGGGGGGGGGGGGGGGGGGGGGGGGGGGGGGGGDEGGGGGGGGGGGGGGGGGGGGGGFGFGFFFFFEGFFFFFFFFFFFFFFFFFFFFFFFFFFBFB>BFFFFFFFFFFFFA<BB
@M04999:289:000000000-L3R54:1:1101:4062:13932 1:N:0:426
TCCTACGGGGGGCAGCAGTGGGGAATATTGCACAATGGGGGAAACCCTGATGCAGCCATGCCGCGTGTATGAAGAAGGCCTTCGGGTTGTAAAGTACTTTCGGTAATGAGGAAGGTGGTGTATCTAATAGGTGCATCAATTGACGTTAATTACAGAAGAAGCACCGGCTAACTCCGTGCCAGCAGCCGCGGTAATACGGAGGGTGCGAGCGTTAATCGGAATGACTGGGCGTAAAGGGCATGTAGGCGGATAATTAAGTTAGGTGTGAAAGCCCTGGGCTCAACCTAGGAATTGCACTTA
+
CCCCCGGGGGGGGGGGGGGGGGGGGGGGGGGGGGGGGGGGGGGGGGGGGGGGGGGGGGGGGGGGGGGGGGGGGGGGGGGGGGGGGGGGGGGGGGGGGGGGGGGGGGGGGGGGGGGGGGGGGGGGGGGGGGGGGGGGGGGGGGGGGGGGGGGGGGGGGGGGGGGGGGGGGGGGGGGGGGGGGGGGGGGGGGGGGGGGGGGDEGGGGGGGGGGGGGGGGGGGGGGGGGGGGGGGGGGGGGGGGGFGFGFFFFFFGFFFFFFFFFFFFFFFFFFB?@FFF?FFFFFFFFFF7>ABFFBFFFFF
@M04999:289:000000000-L3R54:1:1101:5063:13942 1:N:0:426
GTCCTACGGGTGGCAGCAGTGAGGAATATTGGACAATGGGTGAGAGCCTGATCCAGCCATCCCGCGTGAAGGACGACAGCCCTATGGGTTTTAAACTTCTTTTGTATGGGAATAAACCACATTACGTGTAATGTTCTGAAGGTACCATACGAATAAGCATCGGCTAACTCCGTGCCAGCAGCCGCGGTAATACGGAGGATGCGAGCGTTATCCGGATTTATTGGGTTTAAAGGGTCCGTAGGCGGGTTGATAAGTCAGCGGTGAAAACCTGCAGCTTAACTGTAGAACTGCCGTTGATACT
+
CCCCCGGGGGGGGGGGGGGGGGGGGGGGGGGGGGGGGGGGEGGGGGGGGGGGGGGGGGGGGGGGGGGGGGGGGGGGGGGGGGGGGGGGGGGGGGGGGGGGGGGGGGGGGGGGGGFGGGGGGGGGGGGGGGGGGGGGGGGGGGGGCFGGGGGGGGGGGFGGGGGGGGGGGGGGFFG7FGGGGGGGGGGGDGGGFGE>EGGGGGGDCEGGGGGGGGGGEGFFGGGGGCDDFFGGGGGGGGGFGGFGFGEFFFFFCFFFFFFFFFG:?B?FFF<7:FFFFFFAFFFAFA<<A2??F?(:6>AD.
@M04999:289:000000000-L3R54:1:1101:3441:13949 1:N:0:426
TGCGCCTACGGGTGGCTGCAGTGGGGAGTATTGCACAATGGGGGAAACCCTGATGCAGCCATGCCGCGTGTATGAAGAAGGCCTTCGGGTTGTAAAGTACTTTCGGTAATGAGGAAGGTGGTGTATCTAATAGGTGCATCAATTGACGTTAATTACAGAAGAAGCACCGGCTAACTCCGTGCCAGCAGCCGCGGTAATACGGAGGATGCGAGCGTTATCCGGATTTATTGGGTTTAAAGGGTCCGTAGGCGGGTTGATAAGTCAGCGGTGAAAACCTGCAGCATAACTGTAGAACTGCCGT
+
CCCCCGGGGGGGGGGGGGGGGGGGGGGGGGGGGGGGGGGGGGGGGGGGGGGGGGGGGGGGGGGGGGGGGGGGGGGGGGGGGGGGGGGGGGGGGGGGGGGGGGGGGGGGGGGGGGGGGGGGGGGGGGGGGGGGGGGGGGGGGGGGGGGGGGGGGGGGGGGGGGGGGGGGGGGGGGGGGGGGGGGGGGGGGGGGGGGGGGGGGGGGGDGGGGGGGGGGGGFFGGGGGGGGGGGGEGGGGGGGGGFGEGFFFF@BGFFFFFFFFFGFFFFDFFF>AFFFFFFFFFFFBAFFFAB>FFF<?219,
@M04999:289:000000000-L3R54:1:1101:18195:13988 1:N:0:426
CCCTACGGGGGGCTGCAGTGGGGAATATTGCACAATGGGGGAAACCCTGATGCAGCCATGCCGCGTGTATGAAGAAGGCCTTCGGGTTGTAAAGTACTTTCGGTAATGAGGAAGGTGGTGTATCTAATAGGTGCATCAATTGACGTTAATTACAGAAGAAGCACCGGCTAACTCCGTGCCAGCAGCCGCGGTAATACGGAGGGTGCGAGCGTTAATCGGAATGACTGGGCGTAAAGGGCATGTAGGCGGATAATTAAGTTAGGTGTGAAAGCCCTGGGCTCAACCTAGGAATTGCACTTA
+
CCCCCGGGGGGGGGGGGGGGGGGGGGGGGGGGGGGGGGGGGGGGGGGGGGGGGGGGGGGGGGGGGGGGGGGGGGGGGGGGGGGGGGGGGGGGGGGGGGGGGGGEFGGGGGGFGGGGFGGGGGGGGGGGGGGGGGGGGGGGGGGGGFGGGGGGGGGGGGGGGGGGGGGGGGGGGGGGGGGGGGGGGGGGGGGGGGGGGGGGEGGGGGGDGGGGGGGGGGGGGGGGGGGGGGGGGGGGGDCGGDFGFFFFEFDFGFFFFFFFFFCBF=DFBFFFFFFFFFFFFFFFFFFFF?FBFFFFFFFF
@M04999:289:000000000-L3R54:1:1101:26743:14054 1:N:0:426
CCTACGGGTGGCTGCAGTGGGGAATATTGCACAATGGGGGAAACCCTGATGCAGCCATGCCGCGTGTATGAAGAAGGCCTTCGGGTTGTAAAGTACTTTCGGTAATGAGGAAGGTGGTGTATCTAATAGGTGCATCAATTGACGTTAATTACAGAAGAAGCACCGGCTAACTCCGTGCCAGCAGCCGCGGTAATACGGAGGGTGCGAGCGTTAATCGGAATGACTGGGCGTAAAGGGCATGTAGGCGGATAATTAAGTTAGGTGTGAAAGCCCCGGGCTCAACCTGGGAACTGCACTTAA
+
CCCCCGGGGGGGGGGGGGGGGGGGGGGGGGGGGGGGGGGGGGGGGGGGGGGGGGGGGGGGGGGGGGGGGGGGGGGGGGGGGGGGGGGGGGGGGGGGGGGGGGGGGGGGGGGGGGGGGGGGGGGGGGGGGGGGGGGGGGGGGEGGGGGGGGGGGGGGGGGGGGGGGGGGGGGGGGGGGGGGGGGGGGGGGGGGGGFGGGDGGGGGGGGGEGGGGGGGGGGGGGGGGGGGGGGGGGGGCGGGGGFFFCDEEFFFGFFFFFFFFFGFFFFF<F?BFFFFEBFFFFBFFFFFFFFFFFFFFDBF
@M04999:289:000000000-L3R54:1:1101:16203:14127 1:N:0:426
GGACCTACGGGGGGCAGCAGTGGGGAATATTGCACAATGGGGGAAACCCTGATGCAGCCCTGCCGCGTGTATGAAGAAGGCCTTCGGGTTGTAAAGTACTTTCGGTAATGAGGAAGGTGGTGTATCGAATAGGTGCATCAATTGACGTTAATTACAGAAGAAGCACCGGCTAACTCCGTGCCAGCAGCCGCGGTAATACGGAGGGTGCGAGCGTTAATCGGAATGACTGGGCGTAAAGGGCATGTAGGCGGATAATTAAGTTAGGTGTGAAAGCCCCGGGCTCAACCTGGGAACTGCACTT
+
CCCCCGGGGGGGGGGGGGGGGGGGGGGGGGGGGGGGGGGGGGGGGGGGGGGGGGGGGGGGGGGGGGGGGGGGGGGGGGGGGGGGGGGGGGGGGGGGGGGGGGGGGEGCFFFGGFGGGGGGGGGGGGGGGGGGGGGGGGGGGGGGGGGGGGGCFFGGGGGGGGGGGGGGGGGGGGGGGGGGGGGGGGGGGGGGGGGGGGGGGGGGGGGGGGGGGGGGGGGGGGGGGFGGGGGCGGGGFGGGGF:FFGFFFEB39@=F?BFFF?7@4@FF6BAAAFFFEFF012?>8??:?F0:?(),42:A:
@M04999:289:000000000-L3R54:1:1101:23381:14146 1:N:0:426
TTCCTACGGGTGGCAGCAGTAGGGAATCTTCCACAATGGACGCAAGTCTGATGGAGCAACGCCGCGTGGATGAAGAAGGTCTTCGGATCGTAAAATCCTGTTGTTGAAGAAGAACGGTTGTGAGAGTAACTGCTCATAGCGTGACGGTAATCAACCAGAAAGTCACGGCTAACTACGTGCCAGCAGCCGCGGTAATACGTAGGTGGCAAGCGTTGTCCGGATTTATTGGGCGTAAAGGGAGCGCAGGCGGTCTTTTAAGTCTGAATGTGAAAGCCCTCAGCTTAACTGAGGAAGAGTATCG
+
CCCCCGGGGGGGGGGGGGGGGGGGGGGGGGGGGGGGGGGGGGGGGGGGGGGGGGGGGGGGGGGGGGGGGGGGGGGGGGGGGGGGGGGGGGGGGGGGGGGGGGGGGGGGGGGGGGGGGGGGGGGGGGGGGGGGGGGGGGGGGGGGGGGGGGGGGGGGGGGGGGGGGGGGGGGGGGGGGGGGGGGGGGGGGGGGGGGGGGGGGGGGGGGGGGGGGGGGGGGGGGGGGGGGGGGGGGGGGGGGGGFGFGFFFFFEGFFFFFFFFFGFFFFFF?DFFFFFFFFFFFFFFFFFFFBBBFFFBFFF?
@M04999:289:000000000-L3R54:1:1101:25024:14169 1:N:0:426
TCCTACGGGCGGCTGCAGTGGGGAATTTTGGACAATGGGGGCAACCCTGATCCAGCCATGCCGCGTGTCTGAAGAAGGCCTTCGGGTTGTAAAGGACTTTTGTTAGGGAAGAAAAGCTTGGTGCTAATACCACCGAGTGCTGACGGTACCTAAAGAATAAGCACCGGCTAACTACGTGCCAGCAGCCGCGGTAATACGTAGGGTGCGAGCGTTAATCGGAATTACTGGGCGTAAAGCGAGCGCAGACGGTTAGATAAGTCAGATGTGAAATCCCCGAGCTCAACTTGGGACGTGCATTTG
+
CCCCCGGGGGGGGGGGGGGGGGGGGGGGGGGGGGGGGGGGGGGGGGGGGGGGGGGGGGGGGGGGGGGGGGGGGGGGGGGGGGGGGGGGGGGGGGGGGGGGGGGGGGGGGGGGGGGGGGGGGGGGGGGGGGGGGGGGGGGGGGGGGGGGGGGGGGGGGGGGGGGGGGGGGGGGGGGGGGGGGGGGGGGGGGGGGGGGGGGGGGGGGGGEGGGGGGGGGGGGGGGGGGGGFGGGGGGGGGGGGGFGFGFFFEFFGFFFFFFFFFGFFFFFBFBA?FFFFFF;DFFFFFFFFFFFF??BD>>D
@M04999:289:000000000-L3R54:1:1101:9137:14169 1:N:0:426
AGCCTACGGGAGGCTGCAGTGGGGAATATTGCACAATGGGGGGAACCCTGATGCAGCCATGCCGCGTGTATGAAGAAGGCCTTCGGGTTGTAAAGTACTTTCGGTAATGAGGAAGGTGGTGTATCGAATAGGTGCATCAATTGACGTTAATTACAGAAGAAGCACCGGCTAACTCCGTGCCAGCAGCCGCGGTAATACGGAGGGTGCGAGCGTTAATCGGAATGACTGGGCGTAAAGGGCATGTAGGCGGATAATTAAGTTAGGCGTGAAAGCCCCGGGCTCAACCTGGGAACTGCACTT
+
CCCCCGGGGGFGGGGGGGGGGGGGGGGFGGGGGGGGGGGGGGGGGGGGGGGGGGGGGGGGGGGGGGGGGGGGGGGGGGGGGGGGGGGGGGGGGGGGGGGGGGGGFGGGGGGGGGGGGGGGGGGGGGGGGGFGGGGGGGGGGGGGGGGGGGGGGGGGGGGGGGGGGGGGGGGGGGGGGGGGGGFGGGGGGGGDEGGGGGGGGGGGGGGGEGGGGGGGGGGGGGGGGGGGCFGGGGGFGGGGGFFGFGFFFFFFGFFFFFFFFFGF)<BFBFFFFF>EFFFFFFD???BF:8<?FFFFFFF?
@M04999:289:000000000-L3R54:1:1101:16993:14175 1:N:0:426
ATGCCTACGGGCGGCAGCAGTAGGGAATCTTCCACAATGGACGCAAGTCTGATGGAGCAACGCCGCGTGGATGAAGAAGGTCTTCGGATCGTAAAATCCTGTTGTTGAAGAAGAACGTATGTGAGAGTAACTGCTCAGATAGTGACGGTATTCAACCAGAAAGTCACGGCTAACTACGTGCCAGCAGCCGCGGTAATACGTAGGTGGCAAGCGTTGTCCGGATTTATTGGGCGTAAAGGGAGCGCAGGCGGTTAAATAAGTCTGGGATGTGAAAGCCCTCAGCTCAACTGAGGAATTGCA
+
CCCCCGGGGGGGGGEGGGGGGGGGGGGGGGGGFGGGGGGGGFGGEFGGGGGGGGGGFGGGGCECGGGGGGDGGGGGGGGFFGGGGGDCGGEGGGGGGG8EFGGGGGGGGGGGGGGGGGGGGGGGDGGGGGGGGFFFGGGGGGGGGGGGGGGGGGGGGGGGGGGFGGGGGGGGGGGGGGGGGGGFGFFGFGGGDEGCGDGGGGGGGGGGGGGGEGGGGGGGGGGGGGGGGGFGGGCDGGGGGC3CEGFEFFFBGFFFFFFFFFFFFFFFFFAAAFFF><FFFFF<?FFFFFADFFFDFFFF
@M04999:289:000000000-L3R54:1:1101:3109:14178 1:N:0:426
CTTCCTACGGGCGGCTGCAGTAGGGAATCTTCCACAATGGACGCAAGTCTGATGGAGCAACGCCGCGTGAGTGAAGAAGGTTTTCGGATCGTAAAGCTCCGTTGTTGGTGAAGAAGGATAGGGGTAGTAACTGATTCTTATTTGACGGTAATCAACCAGAAAGTCACGGCTAACTACGTGCCAGCAGCCGCGGTAATACGTAGGTGGCAAGCGTTGTCCGGATTTATTGGGCGTAAAGCGAACGCAGGCGGGAGAACAAGTCAGCTGTGAAAGCCCTCGGCTTAACCGGGGAAGTGCAGCT
+
CCCCCGGGGGGGGGGGGGGGGGGGGGGGGGGGFGGGGEGGDFFEGFGEFGGGGGGGGGGGGGGGGGGFGEGCFFGGGGGFFGGGCFGCFGGGGGGGGGFFF+=FGGGGCFGGGGGGGGFCFGFGCFGFGGGGGGGDFGGGGGGD<BCFGGGCFGGGGGGGGGGGGGGGGGGGGGGGGGGGGGGG@FGFC:CEGE@EEEEECEGGBFGFGGC8CEEE;C9:EEC5CFGGGGG4ECEGGGGGGC5<>DEDFFEFC@FFFFFF*9CB9BF7>FFAB?58?(78::;?BAA6>BF><B7?24-5.
@M04999:289:000000000-L3R54:1:1101:24605:14218 1:N:0:426
AACCTACGGGAGGCTGCAGTGGGGAATATTGCACAATGGGGGAAACCCTGATGCAGCCATGCCGCGTGTATGAAGAAGGCCTTCGGGTTGTAAAGTATTTTCGGTAATGAGGAAGGTGGTGTATCTAATAGGTGCATCAATTGACGTTAATTACAGAAGAAGCACCGGCTAACTCCGTGCCAGCAGCCGCGGTAATACGGAGGGTGCGAGCGTTAATCGGAATGACTGGGCGTAAAGGGCATGTAGGCGGATAATTAAGTTAGGTGTGAAAGCCCTGGGCTCAACCTAGGAATTGCACTT
+
CCCCCGGGGGGGGGGGGGGGGGGGGGGGGGGGGGGGGGGGGGGGGGGGGGGGGGGGGGGGGGGGGGGGGGGGGGGGGGGGGGGGGGGGGGGGGGGGGGGGGGGGGGGGGGGGGGGGGGGGGGGGGGGGGGGGGGGGGGGGGGGGGGGGGGGGGGGGGGGGGGGGGGGGGGGGGGGGGGGGGGGGGGGGGGGGGGGGGGGGGGGGGGGGGGGGGEGGGFGGGGGGGGGGGGGGGGGGGGGDGGFGFGFFFFFFDFFFFFFFFFGFFFFFFFFFFFFFFBFBFFDDFFFFF??FFFFFFFFF
@M04999:289:000000000-L3R54:1:1101:6334:14219 1:N:0:426
GGTCACCTACGGGTGGCTGCAGTAGGGAATTTTCCGCAATGGACGAAAGTCTGATGGAGCAACGCCGCGTGAGTGAAGAAGGTTTTCGGATTGAAAAGCTCTGTTGTTAAAGAAGAAGGGTATGTAGAGTAACTGATATATACTTGACGGTATTTAACGAGGAAGTCACGGCTAACTACGTGCCAGCAGCCGCGGTAATACGTAGGTGGCGAGCGTTGTCCGGAATTATTGGGCGTAAAGGGAGCGCAGGCGGTTTAATAAGTCTGATGTGAAAGGTCATAGCTCAACTATGGACGTGCAT
+
CCCCCGGGGGGGGGGGGGGGGGGGGGGGGGGGGGGGGGGGGGGGGGGGGGGGGGGGGGGGGGGGGGGGGGGGGGGGGGGGGGGGGGGGGGGGGGGGGGGGGGGGGGGGGGGGGGGGGGGGGGGGGGGGGGGGGGGGGGGGGGGGGGGGGGGGGGGGGGGGGGGGGGGGGGGGGGGGGGGGGGGGGGGGGGGGGGGGGGGGGGGGGGGGFGGGGGGGGGGGGGG=CGGGGGGGGGGGGGGGGGFGFGFFFFFFGEDDFFFFFFGFFFFFFFFBFFFFFAFABBFFFFFFFFFFFFFFFFFF6
@M04999:289:000000000-L3R54:1:1101:20136:14228 1:N:0:426
CCTACGGGCGGCTGCAGTGAGGAATATTGGACAATGGGTGAGAGCCGATCCAGCCATCCCGCGTGAAGGACGACAGCCCTATGGGTTTTAAACTTCTTTTGTATGGGAATAAACCACATTACGCGTAATGTTCTGAAGGTACCATACGAATAAGCATCGGCTAACTCCGTGCCAGCAGCCGCGGTAATACGGAGGATGCGAGCGTTATCCGGATTTATCGGGTTTAAAGGGTCCGTAGGCGGGTTGATAAGTCAGCGGTGAAAACCTGCAGCTTAACTGTAGAACTGCCGTTGATACTGTT
+
CCCCCGGGFGGGGGGGGFF<EEFEGGGGAFGDCFFFFFFGGCCFGGF:CFGGCEFGGGFFCFG>FGGGGGGFEEFGFFGG@FGGAFGEFGGFFGGGGGGGGGGAFGGGCGGGGG@DDFGGGGGGGGCCFDG9=FFGGGGGD<CCCDFGCFGFCGGGDBFCCFDCCFGEE<<FFGGCFFC@@GGGGGEB;C8CECCEGBFGGGGEGGGFF7CC?EEGFG7CGD:CEF*:?DG<7*:9<D<C<D5CBDFFBFFFF8F4>>DFF*>F?@FF?@:?B667747526)6<<72(3:6:(<4<46>D
@M04999:289:000000000-L3R54:1:1101:20633:14358 1:N:0:426
GCCTTACGGGCGGCTGCAGTAGGGAATCTTCCACAATGGACGCAAGCCTGATGGAGCAACGCCGCGTGAGTGAAGAAGGTTTTCGGATCGTAAAGCTCTGTTGTTGGTGAAGAAGGATAGGGATAGTAACTGATTCTTATTTGACGGTAATCAACCAGAAAGTCACGGCTAACTACGTGCCAGCAGCCGCGGTAATACGTAGGTGGCAAGCGTTGTCCGGATTTATTGGGCGTAAAGCGAACGCAGGCGGGAGAACAAGTCAGCTGTGAAAGCCCTCGGCTTAACCGGGGAAGTGCAGCTG
+
CCCCCGGGGGGGGGEGGGGGGGGGGGGGGGGGGGGGGGGGGGGGGGGGGGGGGGGGGGGGGGGGGGGGGGGGGGGGGGGGGFFGGGGGGGGGGGGGGGGGGGGGGGGGGGGGFGGGGGGFGGFGGGGGGGGGGFGGGGGGGGGGGEEGGGGGGGGGGGGGGGGGGCGGGGGGGGGGGGGGFFGGGGGGGGGGGGGGGGGGGGGGGGGGGGGGGGGGFFEGDGG?GGG=FGGGGGGCFGDCDDEGFGFFFFFDGDFFFFF9BFGFFFFFFFFFF@>;@>DF197A<BFBFF>B?>74:54:8
@M04999:289:000000000-L3R54:1:1101:26589:14440 1:N:0:426
CCTACGGGGGGCAGCAGTGGGGAATATTGCACAATGGGGGGAACCCTGATGCAGCCATGCCGCGTGTATGAAGAAGGCCTTCGGGTTGTAAAGTACTTTCGGTAATGAGGAAGGTGATGTATCGAATAGGTGCATCAATTGACGTTAATTACAGAAGAAGCACCGGCTAACTCCGTGCCAGCAGCCGCGGTAATACGGAGGGTGCGAGCGTTAATCGGAATGACTGGGCGTAAAGGGCATGTAGGCGGATAATTAAGTTAGGTGTGAAAGCCCCGGGCTCAACCTGGGAACTGCACTTAA
+
CCCCCGGGGGGGGGGGGGGGGGGGGGGGGGGGGGGGGGGGGGGGGGGGGGGGGGGGGGGGGGGGGGGGGGGGGGGGGGGGGGGGGGGGGGGGGGGGGGGGGGGGGGGGGGGGGGGGGGGGGGGGGGGGGGGGGGGGGGGGGGGGGGGGGGGGGGGGGGGGGGGGGGGGGGGGGGGGGGGGGGGGGFGGGGGGGGGGGGGGGGGGGGGGGGGGGGGGGGGGGGGGGGGGGGGGG7FGGGGCFGFGFGFFFFFFGFFFFFFFFFG49>FFBF?BFFFFFFFFFFFFBFFBBFFBFFFFF4>A
@M04999:289:000000000-L3R54:1:1101:9497:14451 1:N:0:426
AAAGCCTACGGGTGGCTGCAGTGGGGAATATTGCACAATGGGGGAAACCCTGATGCAGCCATGCCGCGTGTATGAAGAAGGCCTTCGGGTTGTAAAGTACTTTCGGTAATGAGGAAGGTGATGTATCTAATAGGTGCATCAATTGACGTTAATTACAGAAGAAGCACCGGCTAACTCCGTGCCAGCAGCCGCGGTAATACGGAGGGTGCGAGCGTTAATCGGAATGACTGGGCGTAAAGGGCATGTAGGCGGATAATTAAGTTAGGTGTGAAAGCCCTGGGCTCAACCTAGGAATTGCACT
+
CCCCCGGGGGGGGGGGGGGGGGGGGGGGGGGGGGGGGGGGGGGGGGGGGGGGGGGGGGGGGGGGGGGGGGGGGGGGGGGGGGGGGGGGGGGGGGGGGGGGGGGGGGGGGGGGGGGGGGGGGGGGGGGGGGGGGGGGGGGGGGGGGGGGGGGGGGGGGGGGGGGGGGGGGGGGGGGGGGGGGGGGGGGGGGGGGGGGGGGGGGGGGGGGGGGGGGGGGGGGGGGGGGGGGGGGGGGGDGGGGGFGFGFFFFFFGFFF?FFFFFGFFFFFAFFFFFFFFFFFB?FFFFFFFFFFFFB?FAAD4
@M04999:289:000000000-L3R54:1:1101:12912:14468 1:N:0:426
ACCTACGGGAGGCTGCAGTAGGGAATTTTCCACAATGGACGAAAGTCTGATGGAGCAACGCCGCGTGAGTGAAGAAGGTTTTCGGATTGTAAAGCTCTGTTGTTAAAGAAGAAGGGTATGTAGAGTAACTGATATATACTTGACGGTATTTAACGAGGAAGTCACGGCTAACTACGTGCCAGCAGCCGCGGTAATACGTAGGTGGCGAGCGTTGTCCGGAATTATTGGGCGTAAAGGGAGCGCAGGCGGTTTAATAAGTCTGATGTGAAAGGTCATAGCTCAACTATGGACGTGCATC
+
CCCCCGGGG-FGGGGGGGGGGGGGGGGGGGGGGGGGGGGGGGGGGGGGGGGGGGGGGGGGGGGGGGGGGGGGGGGGGGGGGGGGGFGGGGGGGGGGGGGGGGGGGGGGGGGGGGGGGGGGGGGGGGGGGGGGGGGGGGGGGGGGGGGGGGGGGGGGGGGGGGGGGGGGGGGGGGGGGGGGGGGGGGGGGGGGGGGGGGGGGGGGGGGGGGGGGGGGGGGGGGGGGGGGGGGGGGGGGGGGGGFGFGDDFFFBGFFFFFFFFFGFFFFFFFF?FFFFFFFFAFFFFFF9?FFFFFFFFF
@M04999:289:000000000-L3R54:1:1101:26285:14475 1:N:0:426
CCCCTACGGGTGGCTGCAGTGGGGAATATTGCACAATGGGGGGAACCCTGATGCAGCCATGCCGCGTGTATGAAGAAGGCCTTCGGGTTGTAAAGTACTTTCGGTAATGAGGAAGGTGGTGTATCGAATAGGTGCATCAATTGACGTTAATTACAGAAGAAGCACCGGCTAACTCCGTGCCAGCAGCCGCGGTAATACGGAGGGTGCGAGCGTTAATCGGAATGACTGGGCGTAAAGGGCATGTAGGCGGATAATTAAGTTAGGTGTGAAAGCCCCGGGCTCAACCTGGGAACTGCACTT
+
CCCCCGGGGGGGGGGGGGGGGGGGGGGGGGGGGGGGGGGGGGGGGGGGGGGGGGGGGGGGGGGGGGGGGGGGGGGGGGGGGGGGGGGGGGGGGGGGGGGGGGGGGGGGGGGGGGGGGGGGGGGGGGGGGGGGGGGGGGGGGGGGGGGGGGGGGGGGGGGGGGGGGGGGGGGGGGGGGGGGGGGGGGGGGGGGGGGGGGGGGGGGGGGGGGGGGGGGGGGGGGGGGGGGGGGGEGGGGGGGGGFGFGFFFFFFGFFFFFFFFFGFFFFFFFFFF@>>B>FF>FD<FFFFFFFFFBFBFFBB
@M04999:289:000000000-L3R54:1:1101:14069:14482 1:N:0:426
AGAACCTACGGGCGGCTGCAGTAGGGAATCTTCCACAATGGACGCAAGTCTGATGGAGCAACGCCGCGTGAGTGAAGAAGGTTTTCGGATCGTAAAGCTCTGTTGTTGGTGAAGAAGGATAGGGGTAGTAACTGATTCTTATTTGACGGTAATCAACCAGAAAGTCACGGCTAACTACGTGCCAGCAGCCGCGGTAATACGTAGGTGGCAAGCGTTGTCCGGATTTATTGGGCGTAAAGCGAACGCAGGCGGGAGAACAAGTCAGCTGTGAAAGCCCTCGGCTTAACCGGGGAAGTGCAGC
+
CCCCCGGGGGGGGGGGGGGGGGGGGGGGGGGGGGGGGGGGGGGGGGGGGGGGGGGGGGGGGGGGGGGGGGGGGGGGGGGGGFGGGGGGGGGGGGGGGGGGGGGGGGGGGGGGGGGGGGGGGGGGGGGGGGGGGGGGGGGGGGGGGGGGGGGGGGGGGGGGGGGGGGGGGGGGGGGGGGGGGGGGGGGGGGGGGGGGGGGGGGGGGGGGGGGGGGGGGGGGGGGGGGGGGGGGGGGGGGGGGGFGFGFFFFFFGFFFFFFFFFGFFFFFFFFFFFFFFFFFFFFBFFFFFFBFFFF?FABB0
@M04999:289:000000000-L3R54:1:1101:2393:14533 1:N:0:426
GTCCTACGGGAGGCTGCAGTGGGGAATTTTGGACAATGGGGGCAACCCTGATCCAGCCATGCCGCGTGTCTGAAGAAGGCCTTCGGGTTGTAAAGGACTTTTGTTAGGGAAGAAAAGCTTGGTGCTAATACCACCGAGTGCTGACGGTACCTAAAGAATAAGCACCGGCTAACTACGTGCCAGCAGCCGCGGTAATACGTAGGGTGCGAGCGTTAATCGGAATTACTGGGCGTAAAGCGAGCGCAGACGGTTAGATAAGTCAGATGTGAAGTCCCCGAGCTCAACTTGGGACGTGCATTTG
+
CCCCCGGGGGGGGGGGGGGGGGGGGGGGGGGGGGGGGGGGGGGGGGGGGGGGGGGGGGGGGGGGGGGGGGGGGGGGGGGGGGGGGGGGGGGGGGGGGGGGGGGGGGGGGGGGGGGGGGGGGGGGGGGGGGGGGGGGGGGGGGGGGGGGGGGGGGGGGGGGGGGGGGGGGGGGGGGGGGGGGGGGGGGGGGGGGGGGGGGGGFGGGGGGGGGGGGGFGGGGGGGGGGGGGGGGEGGFFGGGGGFDDGEFFFDFGFFFFFFFFFGFF?FFAFFABFFFFFFFFFF>?<BFF??BB?FFF9AD2
@M04999:289:000000000-L3R54:1:1101:19501:14543 1:N:0:426
CAGCCCTACGGGTGGCAGCAGTGAGGAGTATTGGACAATGGGTGAGAGCCTGATCCAGCCATCCCGCGTGAAGGACGACAGCCCTATGGGTTTTAAACTTCTTTTGTATGGGAATAAACCACATTACGCGTAATGTTCTGAAGGTACCATACGAATAAGCATCGGCTAACTCCGTGCCAGCAGCCGCGGTAATACGGAGGATGCGAGCGTTATCCGGATTTATTGGGTTTAAAGGGTCCGTAGGCGGGTTGATAAGTCAGCGGTGAAAACCTGCAGCTTAACTGTAGAACTGCCGTTGAT
+
CCCCCGGGGGGGGGGGGGGGGGGGGGGGGGGGGGGGGGGGGGGGGGGGGGGGGGGGGGGGGGGGGGGGGGGGGGGGGGGGGGGGGGGGGGGGGGGGGGGGGGGGGGGGGGGGGGGGGGGGGGGGGGGGGGGGGGGGGGGGGGGGGGGGGGGGGGGGGGGGGGGGGGGGGGGGGGGGGGGGGGGGGGGGGGGGGGGGGGGGGGGGGGGGGGGGGGGGGGGGGGGGGGGGGDGGGGGGGGGGGF;DFGFFFDDFGFFFFFFFFFGFFFFFFFFF?FFFFFFFFFFFFFFFAAFFFFFFFFFF
@M04999:289:000000000-L3R54:1:1101:2375:14556 1:N:0:426
TGTCCTACGGGCGGCAGCAGTGGGGAATATTGCACAATGGGGGGAACCCTGATGCAGCCATGCCGCGTGTATGAAGAAGGCCTTCGGGTTGTAAAGTACTTTCGGTAATGAGGAAGGTGGTGTATCGAATAGGTGCATCAATTGACGTTAATTACAGAAGAAGCACCGGCTAACTCCGTGCCAGCAGCCGCGGTAATACGGAGGGTGCGAGCGTTAATCGGAATGACTGGGCGTAAAGGGCATGTAGGCGGATAATTAAGTTAGGTGTGAAAGCCCCGGGCTCAACCTGGGAACTGCACTT
+
CCCCCGGGGGGGGGGGGGGGGGGGGGGGGGGGGGGGGGGGGGGGGGGGGGGGGGGGGGGGGGGGGGGGGGGGGGGGGGGGGGGGGGGGGGGGGGGGGGGGGGGGGGGGGGGGGGGGGGGGGGGGGGGGFGGGGGGGGGGGGGGGGGGGGGGGGGGGGGGGGGGGGGGGGGGGGGGGGGGGGGGGGGGGGGGGGGGGGGGGGGGGGEGGEGEGGGGGGGGGGGGGGGGGGGGGGGGG3FGGGGFGFGB76BFEGFFFFFFFFFGFFFFFFFFFDFFFFF>291:<?BFFFF?B7<??>AFF?
@M04999:289:000000000-L3R54:1:1101:9974:14560 1:N:0:426
CCCTACGGGTGGCTGCAGTGGGGAATATTGCACAATGGGGGGAACCCTGATGCAGCCATGCCGCGTGTATGAAGAAGGCCTTCGGGTTGTAAAGTACTTTCGGTAATGAGGAAGGTGGTGTATCGAATAGGTGCATCAATTGACGTTAATTACAGAAGAAGCACCGGCTAACTCCGTGCCAGCAGCCGCGGTAATACGGAGGGTGCGAGCGTTAATCGGAATGACTGGGCGTAAAGGGCATGTAGGCGGATAATTAAGTTAGGTGTGAAAGCCCTGGGCTCAACCTAGGAATTGCACTTA
+
CCCCCGGGGGGGGGGGGGGGGGGGGGGGGGGGGGGGGGGGGGGGGGGGGGGGGGGGGGGGGGGGGGGGGGGGGGGGGGGGGGGGGGGGGGGGGGGGGGGGGGGEGGGGGGGGGGGGGGGGGGGGGGGGGGGGGGGGGGGGGGGGGGGGGGGGGGGGGGGGGGGGGGGGGGGGGGGGGGGGGGGGGGGGGGGGGGGGGGGGGGGGGGGGGGGGGGGGGGGGGGGGDGGGGGGGGGGGGGGGGGFGFGFFFFFFFFFFFFFFFFGFFFFFFFABB@FFFFFF6<<??FBFFFFFFFFFFFDD
@M04999:289:000000000-L3R54:1:1101:9829:14582 1:N:0:426
TTTTCCTACGGGGGGCAGCAGTAGGGATTCTTCCACAATGGACGCAAGTCTGATGGAGCAACGCCGCGTGGATGAAGAAGGTCTTCGGCTCGTAAAATCCTGTTGTTGAAGAAGAACGGTTGTGAGAGTAACTGCTCATAGCGTGACGGTAATCAACCAGAAAGTCACGGCTAACTACGTGCCAGCAGCCGCGGTAATACGTAGGTGGCAAGCGTTGTCCGGATTTATTGGGCGTAAAGGGAGCGCAGGCGGTCTTTTAAGTCTGAATGTGAAAGCCCTCAGCTTAACTGAGGAAGAGCAT
+
CCCCCGGGGGGGGGGGGGGGGGGGGGGGGGGGGGGGGGGGGGGGGGGGGGGGGGGGGDFGGGGGGGGGGGGGGGGGGEGGGGGGGGGG+DGGGGGGGGGGGGGGGGGGGGGGGGGGGGGCFGFCFGGGGGGGGGGGGGGGGGDFGGGGGGGEGGGGGGGGGGFGGFGGGGEGDGGGGGGGGGGGGFGGGGGGGGGGGGGGGGGGGGGGGGGGFGEGGGGGCGGGEFGGGGG<C3>CCFGF:FDGDGFFFFFFGEEFFFF@@BD?=BFB<@>ABFFFF:FB???<<AFFFB<2?FF7:<FF3
@M04999:289:000000000-L3R54:1:1101:1884:14591 1:N:0:426
GCCTACGGGGGGCAGCAGTGAGGAATATTGGACAATGGGTGAGAGCCTGATGCAGCCATCCCGCGTGAAGGACGACAGCCCTATGGGTGTTAAACTTCTTTTGTATGGGAATAAACCACATTACGCGTAATGGTCTGAAGGGACCATACGAATAAGCATCGGGTGACTCCGTGCCAGCAGCCGCGGTAATACGGAGGATGCGGGCGTTATCCGGATTTAGTGGGTTTAAAGGGTCCGTAGGCGGGTTGATGAGTCAGCGGTGAAAACCGGCATGGTAACGGGAGGACTGCCGTTGGTACGG
+
CCCCCGGGGCEGGGGGGGEF,EFFGGGGGG9,BFGGGGGEF7=FGGGGGGG,FFG8=FG8FGGGGGGG+FFG<FGC:FFG:FF8FGFG+8>FGCF9;@FGFBEBC,FF<<,8E>FF<CGCCFGGG7FFF*8,,833C<<<F*C<:CF:B:*<<CFA,FE,<=*4*/0+2+1;A*/:A**AF*:*:CGD*A9CFGGCC>80;?*::CE=E@9+A8*1*<C9<?FG2:**+*2:CF7*C9CDD777)C.79***91*/*)0005C**100,71,()0*1:9391(((3436((48<1(())(-
@M04999:289:000000000-L3R54:1:1101:6102:14591 1:N:0:426
CCTACGGGAGGCTGCAGTGGGGAATATTGCACAATGGGGGGAACCCTGATGCAGCCATGCCGCGTGTATGAAGAAGGCCTTCGGGTTGTAAAGTACTTTCGGTAATGAGGAAGGTGGTGTATCGAATAGGTGCATCAATTGACGTTAATTACAGAAGAAGCACCGGCTAACTCCGTGCCAGCAGCCGCGGTAATACGGAGGGTGCGAGCGTTAATCGGAATGACTGGGCGTAAAGGGCATGTAGGCGGATAATTAAGTTAGGTGTGAAAGCCCCGGGCTCAACCTGGGAACTGCACTTAA
+
CCCCCGGGGGGGGGGGGGGGGGGGGGGGGGGGGGGGGGGGGGGGGGGGGGGGGGGGGGGGGGGGCGGGGGGGGGGGGGGGGGGGGGGGGFGGGGGGGGGGGGFFGFGGGGGGGGGGGGGGGGGGGGGGGGGGGGGGGGGGGGGGGGGGGGGGGGGGGGGGGGGGGGGGGGGGGGDGGGGGGGGGGGGGGGGGGGGGGGEGGGGGGGGGGGGGGGGGGGGGGGGGGGGGGGGGGGGGGGGGGGFFFFFFFFFFGFFFFFFFFFGFFFFFF?FBFFFFFF>BF<FFB?:<?BBB><>:A:FF
@M04999:289:000000000-L3R54:1:1101:5052:14595 1:N:0:426
CCTACGGGGGGCTGCAGTGGGGAATATTGCACAATGGGGGGAACCCTGATGCAGCCATGCCGCGTGTATGAAGAAGGCCTTCGGGTTGTAAAGTACTTTCGGTAATGAGGAAGGTGGTGTATCGAATAGGTACATCAATTGACGTTAATTACAGAAGAAGCACCGGCTAACTCCGTGCCAGCAGCCGCGGTAATACGGAGGGTGCGAGCGTTAATCGGAATGACTGGGCGTAAAGGGCATGTAGGCGGATAATTAAGTTAGGTGTGAAAGCCCCGGGCTCAACCTGGGAACTGCACTTAA
+
CCCCCGGGGGGGGGGGGGGGGGGGGGGGGGGGGGGGGGGGGGGGGGGGGGGGGGGGGGGGGGGGGGGGGGGGGGGGGGGGGGGGGGGGGGGGGGGGGGGGGGGGGGGGGGGGGGGGGGGGGGGGGGGGGGGGGGGGGGGGGGGGGGGGGFGGGGGGGGGGGGGGGGGGGGGGGGGGGGGGGGGGGGGGGGGGGGGGGGGGGGGGGGGGGGEEGGGGGGGGGGGGGGGGGGGGGGGGGGGGGGFGFGFFFFFFGFFFFFFFFFGFFFFFFFFFFFFEEFFFFFFFFFFFBFFFF?DFFBDF
@M04999:289:000000000-L3R54:1:1101:22761:14608 1:N:0:426
ACCTACGGGGGGCTGCAGTAGGGAATCTTCCACAATGGACGCAAGTCTGATGGAGCAACGCCGCGTGAGTGAAGAAGGTTTTCGGATCGTAAAGCTCTGTTGTTGGTGAAGAAGGATAGGGGTAGCAACTGATTCTTATTTGACGGTAATCAACCAGAAAGTCACGGCTAACTACGTGCCAGCAGCCGCGGTAATACGTAGGTGGCAAGCGTTGTCCGGATTTATTGGGCGTAAAGCGAACGCAGGCGGGAGAACAATTCAGCTGTGAAAGCCCTCGGCTTAACCGGGGAAGTGCAGCTG
+
BB-@C@CCG7C:@FGEGFFGFACFG?,CFFFEG<9?FFBFFCFECGGFFFEFEAECFFG7F7FEGC7FGFFGG9EFDBAC,DF<@CFG*DFGGFGFGCDGGGG:B7>FG:<CFFG8FGFD:FBEEFFFGGGC9FFFEFGGGGCC@C:FGGGGGG@CFCFEGCGFGGGGGEC?ECFCF6;/A<E*2CFGGEGGGGGGFG?<E5EFGGGGGFGGGDC:C:51259CEGG*:C7CC<FGGG5)/95)0/)7BD3@C>F?;*9*8*:7?@FF)19?(07>5133>?))--3099<?B><AA0::
@M04999:289:000000000-L3R54:1:1101:20997:14653 1:N:0:426
GCCTACGGGTGGCTGCAGTAGGGAATCTTCCACAATGGACGCAAGTCTGATGGAGCAACGCCGCGTGAGTGAAGAAGGTTTTCGGATCGTAAAGCTCTGTTGTTGGTGAAGAAGGATAGGGGTAGTAACTGATTCTTATTTGACGGTAATCAACCAGAAAGTCACGGCTAACTACGTGCCAGCAGCCGCGGTAATACGTAGGTGGCAAGCGTTGTCCGGATTTATTGGGCGTAAAGGGAGCGCAGGCGGTTAAATAAGTCTGGGATGTGAAAGCCCTCAGCTCAACTGAGGAATTGCAACG
+
CCCCCGGGGGGGGGGGGGGGGGGGGGGGGGGGGGGGGGGGGGGGGGGGGGGGGGGGGGGGGGGGGGGGGGGGGGGGGGGGGGGGGGGGGGGGGGGGGGGGGGGGGGGGGGGGGGGGGGGGGGGGGGGGGGGGGGGGGGGGGGGGGGGGGGGGGGGGGGGGGGGGGDGGGGGGGBFGGGGGGGGGGGGGDGGG7EFCFFFGEGGCFGGFFGGED8CFGGGGGGGFFGDCCFDGGGGGGGFCGGEGFGFFD>>>7@F=FFFFFFGFFFD64=<AAFFFF?FB7624<?BBBFF0:?:?FFF:4
@M04999:289:000000000-L3R54:1:1101:4507:14683 1:N:0:426
GGGCCTACGGGGGGCTGCAGTAGGGAATCTTCCACAATGGACGCAAGTCTGATGGAGCAACGCCGCGTGAGTGAAGAAGGTTTTCGGATCGTAAAGCTCTGTTGTTGGTGAAGAAGGATAGGGGTAGTAACTGATTCTTATTTGACGGCAATCAACCAGAAAGTCACGGCTAACTACGTGCCAGCAGCCGCGGTAATACGTAGGTGGCAAGCGTTGTCCGGATTTATTGGGCGTAAAGGGAGCGCAGGCGGTCTTTTAAGTCTGAATGTGAAAGCCCTCAGCTTAACTGAGGAAGAGCATC
+
CCCCCGGGGGGGGGGGGGGGGGGGGGGGGGGGGGGGGGGGGGGGGGGGGGGGGGGGGGGGGGGGGGGGCGGGGGGGGGGGGGGGGGGGGGEFGGGGGGGGGGGGGGGGGGGGGGGFGGFGGGGGGGGGGGGGGGGGGGGGGGCEFGGG1<FGGGGGGGGGGGGGGGGGGGGGGGGGGGG>CGGFGGFGGGD>ECGGGG9@<:>EFFGFGCCFGEGEC9?CCECGGGGFFGG<EGGDGGGGGGEDEDFFFDEEGE4=F?FF6BFFFBFB<?AFAFFFF7FF::><4<BAA286??(4:?D).
@M04999:289:000000000-L3R54:1:1101:20006:14696 1:N:0:426
CCTACGGGGGGCAGCAGTGGGGAATATTGCACAATGGGGGAAACCCTGATGCAGCCATGCCGCGTGTATGAAGAAGGCCTTCGGGTTGTAAAGTACTTTCGGTAATGAGGAAGGTGGTGTATCTAATAGGTGCATCAATTGACGTTAATTACAGAAGAAGCACCGGCTAACTCCGTGCCAGCAGCCGCGGTAATACGGAGGGTGCGAGCGTTAATCGGAATGACTGGGCGTAAAGGGCATGTAGGCGGATAATTAAGTTAGGTGTGAAAGCCCTGGGCTCAACCTAGGAATTGCACTTAA
+
CCCCCGGGGCCEFGGGGGGGGGGGGGGGGGGGGGFGGGGGGGGGGGGGGGGGGGGGGFGDFCFG=FGGGGGGGGGGGFGGGGGGG@FEGGFAFDCGGFGGEE@FCFGCFECCFGBCEFGGGGGEFGGGFFFGGFFGFGGGCGGGCFGGFFFGGGGGGGGGGGGGDEEEGGGGFGEGGGFGGGGGGCCGGGGGGGGGGDGGDECCEGGGGGEGGGGGFEEEGFF??FGFCDCGGGDFGGGGGGFGFGFDFEBBFFB7=9?FFFD@67FFFFBFBFFFFFFFD??:?FF?FA)5<BA><7AF
@M04999:289:000000000-L3R54:1:1101:12012:14732 1:N:0:426
TCCTACGGGTGGCTGCAGTGGGGAATATTGCACAATGGGGGGAACCCTGATGCAGCCATGCCGCGTGTATGAAGAAGGCCTTCGGGTTGCAAAGTACTTTCGGTAATGAGGAAGGTGGTGTATCGAATAGGTGCATCAATTGACGTTAATTACAGAAGAAGCACCGGCTAACTCCGTGCCAGCAGCCGCGGTAATACGGAGGGTGCGAGCGTTAATCGGAATTACTGGGCGTAAAGCGAGCGCAGACGGTTAGATAAGTCAGATGTGAAATCCCCGAGCTCAACTTGGGACGTGCATTTG
+
CCCCCGGGGGGGGGGGGGGGGGGGGGGGGGGGGGGGGGGGGGGGGGGGGGGGGGGGGGGGGGGGGEGGGGGGGGGGGGGGGGGGGGGGGGGGGGGGGGGGGGGGGGGGGGGGGGGGGGGGGGGGGGGGGGGFGGGGGGGGGGGGGGGGGGGGGGGGGGGGGGGGGGGGGGGGGGGGGGGFGGGGGGGGGGGGGGGGGGGGGGGGGGGGGGGGGGGGGGGGGGGGGGGGGGGGGGGGGGGGGGFGFGFFDFEEGFFFFF?FFFGFFFFFFFFFFFFFFFFF?DFFFFAFFFFFFFBFFFAF
@M04999:289:000000000-L3R54:1:1101:28604:14754 1:N:0:426
CCTCACCTACGGGGGGCTGCAGTGGGGAATATTGCACAATGGGGGCAACCCTGATCCAGCCATGCCGCGTGTCTGAAGAAGGCCTTCGGGTTGTAAAGGACTTTTGTTAGGGAAGAAAAGCTTGGTGCTAATACCACCGAGTGCTGACGGTACCTAAAGAATAAGCACCGGCTAACTACGTGCCAGCAGCCGCGGTAATACGTAGGGTGCGAGCGTTAATCGGAATTACTGGGCGTAAAGCGAGCGCAGACGGTTAGATAAGTCAGATGTGAAATCCCCGAGCTCAACTTGGGACGTGCAT
+
CCCCCGGGGGGGGGGGGGGGGGGGGGGGGGGGGGGGGGGGGGF7CFGGGGGGGFGGGGGGGGGFGGGGEGGGGGGGGGGGGGGGGGGGGGGGCGGGGFGGGGGGGFGGGGGFFGGGGGGGGGGGDGGGGGGGFGGGGGGGGGCFGFFGGGGGGGGGGGGGGGGGGGGGGGGGGGGGGGGGGFGGGGGGGGGGGGGGGGF?FGGGGGGGGGGGEGGGGGFGGFGGGGGGGGGGGGGGGGGGGGFGFGFFFFFFDBEDFFFFFFGFFFFFFFFFFFFFFF:BF9>>BFFFFFF:B<BFFBFF>
@M04999:289:000000000-L3R54:1:1101:19672:14764 1:N:0:426
GTGCCTACGGGTGGCTGCAGTAGGGAATCTTCCACAATGGACGCAAGTCTGATGGAGCAACGCCGCGTGGATGAAGAAGGTCTTCGGATCGTAAAATCCTGTTGTTGAAGAAGAACGGTTGTGAGAGTAACTGCTCATAGCGTGACGGTAATCAACCAGAAAGTCACGGCTAACTACGTGCCAGCAGCCGCGGTAATACGTAGGTGGCAAGCGTTGTCCGGATTTATTGGGCGTAAAGGGAGCGCAGGCGGTCTTTTAAGTCTGAATGTGAAAGCCCTCAGCTTAACTGAGGAAGAGCATC
+
CCCCCGGGGGGGGGGGGGGGGGGGGGGGGGGGGGGGGGGGGGGGGGGGGGGGGGGGGGGGGGGGGGGGGGGGGGGGGGGGGGGGGGGGGGGGGGGGGGGGGGGGGGGGGGGGGGGGGGEGGGGGGGGGGGGGGGGGGGGGGGGGGGGGGGGGGGGFGGGGGGGGGGGGGGGGGGGGGGGGGGGGGGGFGGGGGGGGGGGGFGFGGGGGGGGGGGGGGGGGGCGCFFGGGGGGGGGGGGGGGGFGFGFFFFFF:EFFFFFFFFGFFFFFFFFFAFFFFFFFFFFFFBFFFFFF::BFFFFB3
@M04999:289:000000000-L3R54:1:1101:1983:14773 1:N:0:426
GCCTACGGGTGGCTGCAGTGAGGAATATTGGACAATGGGTGAGAGCCTGATCCAGCCATCCCGCGTGAAGGACGACAGCCCTATGGGTTTTAAACTTCTTTTGTATGGGAATAAACCACATTACGCGTAATGTTCTGAATGTACCATACGAATAAGCATCGGCTAACTCCGTGCCAGCAGCCGCGGTAATACGGAGGATGCGAGCGTTATCCGGATTTATTGGGTTTAAAGGGTCCGTAGGCGGGTTGATAAGTTAGCGGTGAAAACCTGCAGCTTAACTGTAGAACTGCCGTTGATACTG
+
CCCCCGGGGFGGGGGGGGGGEGGGGGCGGC<FEGFGGGGCFFFGG8FGGGGCEFGGGGGCGGGGGGGGGCGGFGGECG8,,CFFGGCG@FFGGFGG95,EFEFGGE?FFG<=FFFF?E7EFDCEFCC=:+=<E?,??E<5CFGG,CFF<=+ADCCEC<=>F+F7+=>,38B33<F9FF>:>3>8C54:7D;,>C*>::CFFE*BB>EGE81>8=*/*39AC??5EG56A:FFCF*/>CFGDF55<D5<)=86:=*996;7@DFF??F7(503(<?BFABAA-5<2<<<<>0>?(3:>2)).
@M04999:289:000000000-L3R54:1:1101:24273:14811 1:N:0:426
CCTACGGGCGGCAGCAGTGAGGAATATTGGACAATGGGTGAGAGCCTGATCCAGCCATCCCGCGTGAAGGACGACAGCCCTATGGGTTTTAAACTTCTTTTGTATGGGAATAAACCACATTACGCGTAATGTTCTGAAGGTACCATACGAATAAGCATCGGCTAACTCCGTGCCAGCAGCCGCGGTAATACGGAGGATGCGAGCGTTATCCGGATTTATTGGGTTTAAAGGGTCCGTAGGCGGGTTGATAAGTCAGCGGTGAAAACCTGCAGCTTAACTGTAGAACTGCCGTTGATACTGT
+
CCCCCGGGGGGGGGGGGGGGGGGGGGGGGGGGGGGGGGGGGGGGGGGGGGGGGGGGGGGGGGGGGGGGGGGGGGGGGGGGGGGGGGGGGGGGGGGGGGGGGGGGGGGGGGGGGGGGGGGGGGGGGGGGGGGGGGGGGGGGGGGGGGGGGGGGGGGGGGGGGGGGGGGGGGGGGGGGGGGGGGGGGGGGGGGGGGGGGGGGGGGGGGGGGGGGGDGGGGGGGGGGECCFGGFDGGGGGGGGGGFDBGDFFFFFGFFFFDD@DFFFFFFFFFFFFFFFFFFFFFFBFFFFF19?BFFFFFFFF
@M04999:289:000000000-L3R54:1:1101:18799:14851 1:N:0:426
AGTGGCCTACGGGAGGCTGCAGTAGGGAATCTTCCACAATGGACGCAAGTCTGATGGAGCAACGCCGCGTGGATGAAGAAGGTCTTCGGATCGTAAAATCCTGTTGTTGAAGAAGAACGGTTGTGAGAGTAACTGCTCATAGCGTGACGGTAATCAACCAGAAAGTCACGGCTAACTACGTGCCAGCAGCCGCGGTAATACGTAGGTGGCAAGCGTTGTCCGGATTTATTGGGCGTAAAGGGAGCGCAGGCGGTCTTTTAAGTCTGAATGTGAAAGCCCTCAGCTTAACTGAGGAAGAGC
+
CCCCCGGGGGGGGGGGGGGGGGGGGGGGGGGGGGGGGGGGGGGGGGGGGGGGGGGGGGGGGGGGGGGGGGGGGGGGGGGGGGGGGGGGGGGGGGGGGGGGGGGGGGGGGGGGGGGGGGGGGGGGGGGGGGGGGGGGGGGGGGGGGGGGGGGGGGGGGGGGGGGGGGGGGGGGGGGGGGGGGGGGGGGGGGGGGGGGGGGGGGGGGGGGGGGGGGGGGGGGGGGGGGFGGGGGGGGGGGGGGD>CDGFFFFFFGFFFFFFFFFGFFFFFAFFFFFFFFFFFF?:?DD>DADFFFFFFFF:?
@M04999:289:000000000-L3R54:1:1101:27062:14919 1:N:0:426
GTGGCCTACGGGGGGCTGCAGTAGGGAATCTTCCACAATGGACGCAAGTCTGATGGAGCAACGCCGCGTGAGTGAAGAAGGTTTTCGGATCGTAAAGCTCTGTTGTTGGTGAAGAAGGATAGGGGTAGTAACTGATTCTTATTTGACGGTAATCAACCAGAAAGTCACGGCTAACTACGTGCCAGCAGCCGCGGTAATACGTAGGTGGCAAGCGTTGTCCGGATTTATTGGGCGTAAAGCGAACGCAGGCGGGAGAACAAGTCAGCTGTGAAAGCCCTCGGCTTAACCGGGGAAGTGCAGC
+
[truncated: 26,694,923 more chars]
