# Supplementary material for: Dynamics of the hindgut microbiota of the Japanese honey bees (Apis cerana japonica) throughout the overwintering period
Source: PeerJ. 2025 Oct 13;13:e20050. doi: 10.7717/peerj.20050 (PMC12530201; doi:10.7717/peerj.20050)
Supplement: Supplemental Information 52 [file peerj-13-20050-s052.gz › peerj-13-20050-s052]

@M04999:289:000000000-L3R54:1:1101:20635:1889 2:N:0:426
TTTAGACTACAGGGGTATCTAATCCTGTTCGCTCCCCACGCTTTCGTCCATCAGCGTCAATCGGTATTTAGTAACCTGCCTTCGCAATCTGTGTTCTGTGTAATATCTATGCATTTCACCGCTACACTACACATTCCAGCTACTTCAATACTATTCAAGATTAACAGTATCAACGGCAGTTCTACAGTTAAGCTGCAGGTTTTCACCGCTGACTTATCAACCCGCCTACGGACCCTTTAAACCCAATAAATCCGGATAACGCTCGCATCCTCCGTATTACCTCGTCTGCTGGCCCGGATTT
+
-@C8,,CE@F<EFEGGGGGGGGEAEE,CFFBEFGEF@,7+6FCGD:F@C@ED99<:FF7,C@<,B,CEF9,C,<BEA<?=EGF7:,+8?,,,:AEFGFECE,,:,CFFAF<B9FFFF9AE,BC:F<FFDFCFCFDD;,,9D8DFGGA8C;DFACFD9,,,6=@,>+@@;EF8;@=+9+5=DFG8>,,7@,=6=D8=+86;ABFF7<8*=@>):AA+;B+*;08)59>AB)))-65>@B4+*005((7)))9<;01(,(.7(1;869(/3,458>F:1>:<<)52(-3(45)(((((,((,3
@M04999:289:000000000-L3R54:1:1101:23472:1944 2:N:0:426
CCGACTACTGGGGTATCTAATCCTGTTCGCTCCCCACGCTTTCGTCCATCAGCGTCAATCGGTATTTAGTAACCTGCCTTCGCAATCGGGGTTCTGTGTAATATCTATGCATTTCACCGCTACACTACACATTCCAGCTACTTCAATACTATTCAAGATTAACAGTATCAACGGCAGTTCTACAGTTAAGCTGCAGGTTTTCACCGCTGACTTATCAACCCGCCTACGGACCCTTTAAACCCACTAAATCCGGATAACGCTCGCATCCTCCGTATTACCGCGGCTGCTGGCGCGGAGTTAC
+
-AB@CGGFGGGGGGGGGGGGGG<C,CE@7FGGGGGGF:BFBFF@FGFGGGFCCCFF7:FGGCFCDFGGFFGFGGGCEFFGGFEC+BA<7C7@FGGGGGGDAFAEEEFDFEEGGGGAFG>EGGFGGFGGGGGGGG;9,DD9DFFGGFDFGGFGGF;8CA8A,9DG9D:EGFFGG6CE>DDGGGFD>EF7,@CFGFFD6FGFFFFFF5AD=AFEF>986+;@5@BFDFB=9=5@?FD;3);=@@@(61;;ECE9(:;;3;;9?6>>B810<ABF:(3>ABF61((9906:248(--4,-474)
@M04999:289:000000000-L3R54:1:1101:21750:1947 2:N:0:426
CTAGACTACTCGGGTATCTAATCCTGTTCGCTACCCATGCTTTCGAGCCTCAGCGTCAGTAACAGACCAGAGAGCCGCCTTCGCCACTGGTGTTCTTCCATATATCTACGCATTTCACCGCTACACATGGAGTTCCACTCTCCTCTTCTGCACTCAAGTCTCTCAGTTTCCGATGCTCTTCCTCAGTTAAGCTGAGGGCTTTCACATTCAGACTTAAAAGACCGCCTGCGCTCCCTTTACGCCCAATAAATCCGGCCAACGCTTGCCACCTACGTATTACCGCGGCTGCTGGCACGTACTT
+
68,,8CFGGGFEGGGGGGGGGGC<F<EEDFEG7FDGFF,@ECDF,@@CCCF8,@BFF,:FFAC<E8CDF@8,,,A<7=FGGF<F=,8E=8E8FFGGGGGCF<A9;CFEDA@FFGEFAFFEGGGGFGFFF@@?FGA=,==,=DDFGFGGGGFDF9D8,,7@=:@A,=CFAFG66=CEFGFGGFF9,,@D,,7<E,,;+=:CFFF?FAFBEC5*:FFC*++**:)-4@@<=(595@5B4@*=22996;143.7C;69(6(37(4<<3<>>D??FF0(<>FFB421>F6410:)8(448?7((.
@M04999:289:000000000-L3R54:1:1101:21627:2056 2:N:0:426
CGACTACTGGGGTATCTAATCCTGTCTGCTACCCACGCTTTCGAGCATGAACGTCAGTGTTGTCCCAGGAGGCTGCCTTCGCCATCGGTATTCCTCCACATCTCTACGCATTTCACTGCTACACGTGGAATTCTACCTCCCTCTGACACACTCTAGTTAGACAGTTTCAAATGCACGTCCCAAGTTGAGCTCGGGGATTTCACATCTGACTTATCTAACCGTCTGCGCTCGCTTTACGCCCAGTAATTCCGATTAACGCTCGCACCCTACGTATTACCGCGGCTGCTGGCACGTAGTTAGC
+
@BCCCGGGGGGGGGGGGGGGGGGGGGGGGGGGGGGGGGGGGGCFGGGGGGGGGGGGGGGFGEEGGGGCEGGGGGGGGGGGGGGGGGGGGGGGGGGGGGGGGGFGGGGGGGGGGGGGGGGGGGGGGGGGGGGGGGGGGFGGGGGGGGGGGGGGGGGGGGFGFGGGFGGGGGFGGGGGFGFGGFFGGG:A8?@EGGGGDGGGFFFFFFCFEFFFFFAFFAFDDAF>BFFFFF@@F=BEFF?B9605<C<7CCE(:?;6>?@FDFFFF9?63???FF7>BA:9B00(4::BF??D?(41:)6<.
@M04999:289:000000000-L3R54:1:1101:22691:2105 2:N:0:426
TGGACTACTAGGGTATCTAATCCTGTTCGCTCCCCACGCTTTCGTCCATCAGCGTCAATCGGTATTTAGTAACCTGCCTTCGCAATCGGGGTTCTGTGTAATATCTATGCATTTCACCGCTACACTACACATTCCAGCTACTTCAATACTATTCAAGATTAACAGTATCAACGGCAGTTCTACAGTTAAGCTGCAGGTTTTCACCGCTGACTTATCAACCCGCCTACGGACCCTTTAAACCCAATAAATCCGGATAACGCTCGCATCCTCCGTATTACCGCGGCTGCTGGCACGGAGTT
+
CCCCCGGGGGGGGGGGGGGGGGGGGGGGGGGGGGGGGGGGGGGGGGGGGGGGGGGGGGGGGGGFFGGGGGGGGGGGGGGGGGGGGGGGGGGGGGGGGGGGGGGGGGGGGGGGGGGGGGGGGGGGGGGGGGGGGGGGGGGGGGGGGGGGGGGGGGGGGGGGGGGGGGGGGGGGGCGGFGFFGGGGDGGGGGGGGGGGGGGGFFFF?DFFFFFBFFFFFFFBDFBFFFFFDFBFFF@E4EFFDFFF;E3CCEEF97;;EF<>7@FFFFFBBFFB<FBF<DFFFFF>02::BB?BDBFFFFF
@M04999:289:000000000-L3R54:1:1101:15529:2121 2:N:0:426
ACCGGACTACAGGGGTATCTAATCCTGTTCGCTACCCATGCTTTCGAACCTCAGCGTCAGTTACAGACCAGAGAGCCGCCTTCGCCACTGGTGTTCTTCCATATATCTACGCATTCCACCGCTACACATGGAGTTCCACTCTCCTCTTCTGCTCTCAAGAAAAACAGTTTCAGCTGCACTTCCCCGGTTAAGCCGAGGGCTTTCACAGCTGACTTGTTCTCCCGCCTGCGTTCGCTTTACGCCCAATAACTCTGGACAACGCTTGACACCTACGTCTTACCGCGGCGGCTGTCACGTAGGT
+
-@6BBE@:CEEEG7CGEGGCAFF@EFG;FGCGG:FGGFEFGG9C@FFGFGFEEAFGGGDG6F<E@DEEFEGGF@CBDFDGGGFFG7C:6=FEC=FEGGGGCGCF,@FEGG<:CF7<FEFGGC7CGB85AE<=E,,,@;EFFGFGGGAEFGA8,7@DAA8=FDDFEDFF,=:,=99=68FGGDGE?EE>CEEAA<7CCC7>FFAFF>+95)5>2+48;?FCFED((:266:6(601;,=<F?F>12(5?B)-4)642:)286>?(((54:6<72((((--646163(((-(((.6)-4(((.
@M04999:289:000000000-L3R54:1:1101:8338:2245 2:N:0:426
TTGACTACAGGGGTATCTAATCCTGTTTGCTCCCCACGCTTTCGCATCTCAGCGTCAGTATCTGTCCAGAAGGCCGCCTTCGCCACCGGTATTCCTCCACATCTCTACGCATTTCACCGCTACACGTGGAATTCTACCTCCCTCTACAGTACTCCAGACGACCAGTTTTAAATGCTATTCCCAGGTTGAGCCCGGGGCTTTCACACCTAACTTAATCATCCGCCTACATGCCCTTTACGCCCAGTCAGTCCGATTAACGCTTGCACCCTCCGTATTACCGCGGCTGCTGGCACGGAGTT
+
CCCCCGGGAFGGDFGGGGGGGGGGGGGGGGGGGGGGGGGGGGGGGG,FFFGGGGGGGGG9,66EFGGGGGGFGGGGGGGGGGGGGGDEGGGGGFGGGGGGGGCFGGGGGGGGGGGGGGFDCGGGGG8EFGECFGF9F9E,DEFGF8==E=:FFGGGG,DC8=CCGFGC,EDFFE:EAG@GC;DFGGCGGGGGGEEDGGGGFFFFFAFF@):=EFFF<C+9?@2>1?D31?EEDF1;EF6AB7;<E@E)9CEF0233<>BFB(4:<?::B6?>??(.-443219BB>B)27:()32(4:B
@M04999:289:000000000-L3R54:1:1101:20257:2265 2:N:0:426
GACTACTAGGGTATCTAATCCTGTTTGCTCCCCACGCTTTCGCATCTCAGCGTCAGTATCTGTCCAGAAGGCCGCCTTCGCCACCGGTATTCCTCCACATCTCTACGCATTTCACCGCTACACGTGGAATTCTACCTTCCTCTACAATACTCTAGTTAACCAGTTTTAAGTGCAATTCCTAGGTTGAGCCCAGGGCTTTCACACCTAACTTAATTATCCGCCTACATGCCCTTTACGCCCAGTCATTCCGATTAACGCTCGCACCCTCCGTCTTACCGCGCCTGCTGGCACGGAGTTAGCC
+
CCCCCGGGGGGGGGGGGGGGGGGGGGGGGGGGGGGGGGGGGGGGGGGGGGGGGGGGGGGGGGGGGGGGGGGGGGGGGGGGGGGGGGGGGGGGGGGGGGGGGGGGGGGGGGGGGGGGGGGGGGGGGGGGGGGGGGGGGGGGGGGEGGGGGGGDGGGGGGGGGGGGFGGFFGGFGGGGFGFGGGGGGGGGGGGGCFGGGGGGFFFFDFFFFEEFFFFFFFFAF>AFFFFFFEDFFB445>9A@FFEFF4?EE<DDDEC0:?FFFBFF@?BFF<(42><::BF09:?:??.-(,11((:1AAF2
@M04999:289:000000000-L3R54:1:1101:15447:2267 2:N:0:426
TTTTGACTACTAGGGTATCTAATCCTGTTTGCTACCCATGCTTTCGAGCCTCAGCGTCAGTGACAGACCAGAGAGCCGCCTTCGCCACTGGTGTTCTTCCATATATCTACGCATTTCACCGCTACACATGGAGTTCCACTCTCCTCTTCTGCACTCAAGTTAAACAGTTTCCGTTGCAATTCCTCAGTTGAGCTGAGGGCTTTCACATCCCAGACTTATTTAACCGCCTGCGCTCCCTTTACGCCCAATAAATCCGGACAACGCTTGCCACCTACGTATTACCGCGGCTGCTGGCACGTCG
+
CCCCCGGGGGGGGGGGGGGGGGGGGGGFGGGGGGGGGGGGGGGGGGCFGFGGFDGGGGGGGGGGGGGGGGGGGGGGGGGGGGFGGGGGGGGFGGGCFGGGGGGGGFGGGGGGGGEGGGGGGCGEGGFGGGGFFFGGGGGGFADGGGGGGGGFFGGGGGGGCGGFG8=@DGC86A=@5DDFDFGGGGGGGFFGGCD88?DGFFFFCFFCCB@E@FFAE+1>+;A;@))>AFDBA44>BD=8;C(5==>(,.7C?33>(36;7<>6/2,6@))8?:>(,55(-:<29906(-840((()-(((
@M04999:289:000000000-L3R54:1:1101:8600:2278 2:N:0:426
AGACTACTCGGGTATCTAATCCTGTTCGCTCCCCACGCTTTCGTCCATCAGCGTCAATCGGTATTTAGTAACCTGCCTTCGCAATCGGGGTTCTGTGTAATATCTATGCATTTCACCGCTACACTACACATTCCAGCTACTTCAATACTATTCAAGATTAACAGTATCAACGGCAGTTCTACAGTTAAGCTGCAGGTTTTCACCGCTGACTTATCAACCCGCCTACGGACCCTTTAAACCCAATAAATCCGGATAACGCTCGCATCCTCCGTATTACCGCGGCTGCTGGCACGGAGCTAGC
+
CCCCCGGGGGGGGGGGGGGGGGGGGGGGGGGGGGGGGGGGGGGGGGGGGGGGGGGGGGGGGGGGGGGGGGGGGGGGGGGGGGGGGGGGGGGGGGGGGGGGGGGGGGGGGGGGGGGGGGGGGGGGGGGGGGGGGGGGGGGGGGGGGGGGGGGGGGGGGGGGGGGGGGGGGGGGEEGGFGFGGGGGGGGGGGGGGGGGGGGGFFFFFFFEFFFFFFFFFFAAFFFFFFFFFFFFD=EEEFFFDFFFFEECE87;?@FAFF@@;;9B<B>><?FFFFFAFAFF96019:)5?BFFF(14><B<3
@M04999:289:000000000-L3R54:1:1101:20454:2295 2:N:0:426
GTGACTACAGGGGTATCTAATCCTGTTTGCTCCCCACGCTTTCGTATCTCAGCGTCAGTATCTGTCCAGAAGGCCGCCTTCGCCACCGGTATTCCTCCACATCTCTACGCATTTCACCGCTACACGTGGAATTCTACCTTCCTCTACAATACTCCAGATAACCAGTTTTAAGTGCAGTTCCCAGGTTGAGCCCGGGGCTTTCACACCTAACTTAATTATCCGCCTACATGCCCTTTACGCCCAGTCGTTCCGATTAACGCTCGCACCCCCCGTATTACCGCGGCTGCTGGCACGGACTTAC
+
<A@@CEEDFCFEC@@FEFFEFGGEFGGFGGGGGGGFFGGE7FGGAEFFGGEFGEGGGEGGGGGFGCEFCCFE<BFCGFGDGGGGDF<CCGCCEEFGGAEFGDFAFGGGGGGEG9<FCFGEGGGFGGGGE7FFGFGCAEFFDFCAFGGFFGFG:=EDFF?FFGGGGG,=DFFED==EDGD=9??A8D?FFG8CG>ED5>CC>FFFFF**<BDE>*8=8EFC+55@D=D2*8).07337C(03,((()(/,6@;17?0?;8>F<>99108(-496(8(6<)4(1122(474(21)---(-56)
@M04999:289:000000000-L3R54:1:1101:12925:2349 2:N:0:426
GACTACCAGGGTATCTAATCCTGTTCGCTACCCATGCTTTCGAACCTCAGCGTCAGTTACAGACCAGAGAGCCGCCTTCGCCACTGGTGTTCTTCCATATATCTACGCATTCCACCGCTACACATGGAGTTCCACTCTCCTCTTCTGCACTCAAGAAAAACAGTTTCAGCTGCACTTCCCCGGTTAAGCCGAGGGCTTTCACAGCTGACTTGTTCTCCCGCCTGCGTTCGCTTTACGCCCAATAAATCCGGACAACGCTTGCCACCTACGTATTACCGCGGCTGCTGGCACGTAGTTAGCC
+
CCCCCGGFGGGGGGGGGGGGGGGGGGGGGGGGGGGGGGGGGGGGGGGGGGGGGGGGGFGGGGGGGGGGGGGGGGGGGGGGGGGGGGGGGFGGGGGFGGGGGGGFEGGGGGGGGGGGGGEGGGGGGGGGGGFGGGGGGAFGG8DGGGGGGGGGGGGGDGGGGGGGGGGGGGGGGGGGFGFFGGGGGGGGGGGGGGGGFFGGFFFFFFFFFF4;EFFFFFF@FF?FB@@2>?@;?;E6?FFFD08EFFFFEBF;>FFFF><FBFFFFFFF>??B<BAF<?99(79B?????F??(,4(6<B2,
@M04999:289:000000000-L3R54:1:1101:11213:2433 2:N:0:426
AGCGTGACTACCGGGGTATCTAATCCTGTTTGCTACCCATGCTTTCGAGCCTCAGCGTCAGTGACAGACCAGAGAGCCGCCTTCGCCACTGGTGTTCTTCCATATATCTACGCATTTCACCGCTACACATGGAGTTCCACTCTCCTCTTCTGCACTCAAGTTAAACAGTTTCCGTTGCAATTCCTCAGTTGAGCTGAGGGCTTTCACATCCCAGACTTATTTAACCGCCTGCGCTCCCTTTACGCCCAATAAATCCGGACAACGCTTGCCACCTACGTATTACCGCGGCTGCGTGCACGTG
+
CCCCCGGGGGGGGGGGGGGGGGGGGGGGGGGGGGGGGGGGGGF9FGGGGGGGGGGGGGGGGGGGGGGGGGGGGGGGGGGGGGGGGGGGGGGGGGGGGGGGGGGGGGGGGGGGGGGGGGGCFGEGGGGGGGGGGGGGGGFGGGGGGGGGGGGGGGGFFGGFGFFGCDFGGGGGGGGGFGFGGFFGGGGGGGFGFFGGGFGC>FFAFAFFE@5@EACFBFFF6<AEFF=AFFFFFF>=@B2FEFC<?60;:DEFC?EEF@@99(87>?B?12<),.5:??FF0<)4327916;<(,4132:8(
@M04999:289:000000000-L3R54:1:1101:21391:2442 2:N:0:426
GGGACTACACGGGTATCTAATCCTGTTTGCTCCCCACGCTTTCGCATCTCAGCGTCAGTATCTGTCCAGAAGGCCGCCTTCGCCACCGGTATTCCTCCACATCTCTACGCATTTCACCGCTACACGTGGAATTCTACCTCCCTCTACAGTACTCCAGACGACCAGTTTTAAATGCTATTCCCAGGTTGAGCCCGGGGCTTTCACACCTAACTTAATCATCCGCCTACATGCCCTTTACGCCCAGTCATTCCGATTAACGCTCGCACCCTCCGTATTACCGCGGCTGCTGGCACGGAGTT
+
CCCCCGGGGGGGGGGGGGGGGGGGGGGGGGGGGGGGGEDGGGGGGGEGFGGGGGEGFGGGFGGGFGGGGGGGGGGGGGGEGGGGGGGDEGGGGGGGGGGGGGGGGGGGGGGGGGGGGGEGEGGGGGGGGGDFFGGGGGGGFGGGGGGGGFGGGGFFFFFEGGGGGGFCFFFGGGCGFGFF@FDCCFGGGGF7EGCDCGGGFFFA>FFAE@B=EFF=CF6<F?DFFFFFE?EE1=1@<E?FFF?;;<3))1::086:>F?9306;02(3?F?BFF:?>DF061>B>96),:613(,---8
@M04999:289:000000000-L3R54:1:1101:14592:2541 2:N:0:426
AGACTACTGGGGTATCTAATCCTGTTTGCTACCCACGCTTTCGAGCATGAACGTCAGTGTTATCCCAGGAGGCTGCCTTCGCCATCGGTATTCCTCCACATCTCTACGCATTTCACTGCTACACGTGGAATTCTACCTCCCTCTGACACACTCTAGTTAGACAGTTTCAAATGCACGTCCCAAGTTGAGCTCGGGGATTTCACATCTGACTTATCTAACCGTCTGCGCTCGCTTTACGCCCAGTAATTCCGATTAACGCTCGCACCCTACGTATTACCGCGGCTGCTGGCACGTAGTTAGC
+
CCCCCGGGGGGGGGGGGGGGGGGGGGGGGGGGGGGGGGGGGGGGGGGGGGGGGGGGGGGGGGGGGGGGGGGGGGGGGGGGGGGGGGGGGGGGGGGGGGGGGGGGGFGGGGGGGGGGGGGGGGGGGGGGGGGGGGGGGGGGGGGGGGGGGGGGGGGGGGGGGGGGGGGGFGGGGGGGFGFGGGGGGGGGGGFGGGGGGGGGFFFFCFFFFFFEFFFFEFF@EDFFFFBFFFF9>FFECFF>@;?@FCECE?EDF(;EE?1;79@B>F?B<?<?8<B<AFFBF(7031:?F?F?03<??)64)
@M04999:289:000000000-L3R54:1:1101:23278:2556 2:N:0:426
AGACTACACGGGTATCTAATCCTGTTTGCTACCCACGCTTTCGAGCATGAACGTCAGTGTTATCCCAGGAGGCTGCCTTCGCCATCGGTATTCCTCCACATCTCTACGCATTTCACTGCTACACGTGGAATTCTACCTCCCTCTGACACACTCTAGTTTGACAGTTTCAAATGCACGTCCCAAGTTGAGCTCGGGGATTTCACATCTGACTTATCTAACCGTCTGCGCTCGCTTTGCGCCCAGTAAGTCCGATTAACGCTCGCACCCTACGTATTACCGCGGCTGCTGGCACGTAGTTAGC
+
CCCCCFFGGGGGGGGGGGGGGGGGGGGGGGGGGGGGGGGGGGGGGGGGGGGGGGFGGGGFFGGFGGGGGGGEGEGGGBFFFDGGGGGGGGGFGGGGGGGGGGGGCGGGDGEGGGFGFFGGGGGGGGGGGGGGGGGGGFFGGGGGGGGGGGG,DEFFEEEDFGGGFFAGFFGCGFGGFFFGDGGGGGGFGGFFEEEDDDGGFFFFFFFFCEFAEFFAEFF9B:@>9CFFBFFB@B=3>@B>:67.7?.7CFF6?D?932;;;6999><67:3.)-44)--4;9>29??73(4<::BF:AB<4
@M04999:289:000000000-L3R54:1:1101:23223:2607 2:N:0:426
GCGACTACTCGGGTATCTAATCCTGTTCGCCCCCCACGCTTTCGTCCATCAGCGTCAATCGGTATGTAGTAACCTGCCTTCGCAATCGGGGTTCTGTGTAATATCTATGCATTTCACCGCTACACTACACATTCCAGCTACTTCAATACTATCCAAGATTAACAGTATCAACGGCAGTTCTACAGTTAAGCTGCAGGTTTTCACCGCTGACTTAGCAACCCGCCTACGGACCCTTTAAACCCAATAAATCCGGATAACGCTCGCATCCTCCGTATTACCGCGGCTGCTGGCACGGAGTT
+
C<6A,6@F<CFGCCCGACE<CF9FFE,6C:,6C@@CFGCE7FEFG@C:@@EEB@BC,BFGGG@EC,CF9FFFCFFFDE,,A=:=C7BDGGG:FFF9AEAFGDCAE5EFAF9;5?FGFFGG7EGFF9D8ECBC;EFGGC,DFGCFFGFAFDGG,@DGGGCDFGCDFFGGGGGGGD6CD98CFCCA87CFF99<?DECFDC>*BCFFBAB=9B*2=+;?FA=>-((05:<?<B>0=(5)7>F3(663=8E3?129BB:BF?9BF>6987:?<(326722<A:(,31((4))5:?)410(-4
@M04999:289:000000000-L3R54:1:1101:9225:2650 2:N:0:426
CTGACTACTGGGGTATCTAATCCTGTTTGCTCCCCACGCTTTCGCATCTCAGCGTCAGTATCTGTCCAGAAGGCCGCCTTCGCCACCGGTATTCCTCCACATCTCTACGCATCTCACCGCTACACGTGGAATTCTACCTTCCTCTACAATACTCTAGTTAACCAGTTTTAAGTGCAATTCCTAGGTTGAGCCCAGGGCTTTCACACCTAACTTAATTATCCGCCTACATGCCCTTTACGCCCAGTCATTCCGATTAACGCTCGCACCCTCCGTATTACCGCGGCTGCTGGCACGGAGTT
+
CCCCCGGGGGGGGGGGGGGGGGGGGGGGGGGGGGGGGGGGGGGGGGGGGGGGGGGGGGGGGGGGGGGGGGGGGGGGGGGGGGGGFGGGGGGDCFFGGGGGGGGGGGGGGGGGGGGGGGGGGGGGGGGGGGGGGGGGGGGGGGGGGGGGGGGGGGGGGGGGGGGGG?CCAFGGFGGGFGFGCFGGFGGGGGGGGFGGDDGGFFFFFFFFFFFFEFFFEFFFFFBFFFFFFCB=BBFEEC>DB@DFFFECEFEEFFDFEC<;@@B>FFFBBF?BFFFFFFFF>>0>>1(:B?FFFFF016:
@M04999:289:000000000-L3R54:1:1101:22843:2680 2:N:0:426
TTGAGACTACTAGGGTATCTAATCCTGTTTGCTCCCCACGCTTTCGCATCTCAGCGTCAGTATCTGTCCAGAAGGCCGCCTTCGCCACCGGTATTCCTCCACATCTCTACGCATTTCACCGCTACACGTGGAATTCTACCTTCCTCTACAATACTCCAGATAACCAGTTTTAAGTGCAATTCCCAGGTTGAGCCCGGGGCTTTCACACCTAACTTAATTATCCGCCTACATGCCCTTTACGCCCAGTCATTCCGATTAACGCTCGCACCCTCCGTATTACCGCGGCTGCTGGCACGGAGTT
+
CCCCCGGGGGGGGGGGGGGGGGGGGGGGGGGGGGGGGGGGGGGGGGGGGGGGGGGGGGGGGGGGGGGGGGGGGGGGGGGGGGGGGGGGGGGGGGGGGGGGGGGGGGGGGGGGGGGGGGGGGGGGGGGGGGGGGGGGGGGGGGFGGGGGGGGGGGGGGGGGGGGGGGFGGGGGGGGGFGFFGGGGGGGGGGGGGGGGGGGGFFFFFFFFFFFEFFFFFF68CEEDBFD@FFFFE>BFFEFF@FFF;?E@AEEFFFFF;?FFFFFB>1(4>?B?F>B<BBBFFFF19BB><:????DF6;>F4
@M04999:289:000000000-L3R54:1:1101:14870:2717 2:N:0:426
TGGTGACTACTCGGGTATCTAATCCTGTTCGCTCCCCACGCTTTCGTCCATCAGCGTCAATCGGTATTTAGTAACCTGCCTTCGCAATCGGGGTTCTGTGTAATATCTATGCATTTCACCGCTACACTACACATTCCAGCTACTTCAATACTATTCAAGATTAACAGTATCAACGGCAGTTCTACAGTTAAGCTGCAGGTTTTCACCGCTGACTTATCAACCCGCCTACGGACCCTTTAAACCCAATAAATCCGGATAACGCTCGCATCCTCCGTATTACCGCGGCTGCTGGCACGGAGTT
+
CCCCCGGGGGGGGGGGGGGGGGGGGGGGGGGGGGGGGGGGGGGGGGGCGGGGGGGGGGGGGGGGGGGGGGGGGGGGGGGGGGGGGGCCFGGGGGGGGGGGGGGGGGGGGGGGGGGGGGGFGGGGGGGGGGGGGGGGGGGGGGGGGGGGGGGGGGGGGGGGGGGGGGGGGGGGGGGDFGEGGGGGGGGGGGGGGGGGGGGGFFFFFFFFFFFFFFFFFFFFFFFBFFFFFF=@BFFFDFCF<EF0??@FFEEC@FFFFFFFFFFFFF;19:?F:>FBFFBFFB>>09;>?2?F6?<B>F64,
@M04999:289:000000000-L3R54:1:1101:7324:2735 2:N:0:426
GACTACAGGGGTATCTAATCCTGTTCGCTCCCCACGCTTTCGTCCATCAGCGTCAATCGGTATTTAGTAACCTGCCTTCGCAATCGGGGTTCTGTGTAATATCTATGCATTTCACCGCTACACTACACATTCCAGCTACTTCAATACTATTCAAGATTAACAGTATCAACGGCAGTTCTACAGTTAAGCTGCAGGTTTTCACCGCTGACTTATCAACCCGCCTACGGACCCTTTAAACCCAATAAATCCGGATAACGCTCGCATCCTCCGTATTACCGCGGCTGCTGGCACGGAGTTAGCC
+
CCCCCGGGGGGGGGGGGGGGGGGGGGFE@CGGGGCGDFFFCFFEGGGGFGGGGCFGGGG:FADFGGGGCFGGGGGFGGGGGGGGGGGGDFGFGFGGGAEFF9FFGGFEFFGGGFFGGGGEEFFFGGGGGGGGCAFFGDGGGGG,EEGDADFDF,=@F,=ADGGG,9=DGGD>EEDGFGFDGGGGGGFDGGGGC:C3ADGFFCFAADEFFEFCEFFFBFABFF=DFF2>B92>26=E4)6>DD1;3><C@F928;<E((6020(32><<?>?F0>9><:097;06(,.,6(<<>>01024:7
@M04999:289:000000000-L3R54:1:1101:9829:2801 2:N:0:426
TGGACTACCCGGGTATCTAATCCTGTTTGCTCCCCACGCTTTCGCATCTCAGCGTCAGTATCTGTCCAGAAGGCCGCCTTCGCCACCGGTATTCCTCCACATCTCTACGCATTTCACCGCTACACGTGGAATTCTACCTTCCTCTACAATACTCCAGATAACCAGTTTTAAGTGCAATTCCCAGGTTGAGCCCGGGGCTTTCACACCTAACTTAATTATCCGCCTACATGCCCTTTACGCCCAGTCATTCCGATTAACGCTCGCACCCTCCGTATTACCGCGGCTGCTGGCACGGAGTT
+
CCCCCGGGGGGGGGGGGGGFGGGGGFGGGGGGGGGGGGGGGGFGGGGGFGGGGGGGGGGFGGGFC@FFGGGGGGGEGFFGGGDFFC<FFFGFGGGGGGGGGGGGGGGGGEGGGGGGGGGGGGGGGGGGG7FGEEGGGGGGGGGGGGGGGFGGGGGGGGGGGGGGGGFGGGGGGFGGF7;CGGGGGGDGGGGGGGGGGG4FFFFFFFFAEFFF?FFFEFC?F=2:@DFF9C@;DEF;EEDFF@DFEFFE)5<4?@0<AFF>FFFB>F9<06<;??B?<A4:>>>>>112:4:1)36048(
@M04999:289:000000000-L3R54:1:1101:11619:2806 2:N:0:426
TCGGACTACCCGGGTATCTAATCCTGTTCGCTACCCATGCTTTCGAACCTCAGCGTCAGTTACAGACCAGAGAGCCGCCTTCGCCACTGGTGTTCTTCCATATATCTACGCATTCCACCGCTACACATGGAGTTCCACTCTCCTCTTCTGCACTCAAGAAAAACAGTTTCAGCTGCACTTCCCCGGTTAAGCCGAGGGCTTTCACAGCTGACTTGTTCTCCCGCCTGCGTTCGCTTTACGCCCAATAAATCCGGACAACGCTTGCCACCTACGTATTACCGCGGCTGCTGGCACGTAGTT
+
@CCCCGGGGGGGGGGGGGGGGGGGGGGGGGGGGGGGGGGGGGGGGGGGGGGGGGGGGGGGGGGGGGGGGGGGGGGGGGGGGGGGGGGGFGGGGGGGGGGGGGGGGGGGGGGGGGGGFGGGGGGGGGGGGGGGFGGGGGGFGFGGGGGGGGGGG9FGFFFGGGGGGGGGGFGFCFGGFGFGGGGGGGGGGFFDCEGDGGGGFFFFFFFFFF3>BFFFFFFFFBFFBFFFFFFFF08;;CCFF>9@0877AFF09>?BFF?BFFFFF?BF?::3:<BA75>4:BB1((46?00:2<:?<?(4
@M04999:289:000000000-L3R54:1:1101:16137:2820 2:N:0:426
AAGGTGACTACCAGGGTATCTAATCCTGTTTGCTCCCCACGCTTTCGCATCTCAGCGTCAGTATCTGTCCAGAAGGCCGCCTTCGCCACCGGTATTCCTCCACATCTCTACGCATTTCACCGCTACACGTGGAATTCTACCTTCCTCTACAATACTCTAGTTAACCAGTTTTAAGTGCAATTCCTAGGTTGAGCCCAGGGCTTTCACACCTAACTTAATTATCCGCCTACATGCCCTTTACGCCCAGTCCTTCCGATTAACGCTCGCACCCTCCGTATTACCGCGTCTGCTGGCACGGAGG
+
CCCC@FFGDECFFFCCFE@EGGGGGFGGGGGGGDGEFFFFFCFED<FGGGCFGGFGEEFGGFGFGGGFFDGGGEEFGGD:FFEGFGGEEECEG7FGGGFGGGGF8EBFGGGGGECFFGEGGGGGGEFFG?FGE9EDECECFGGGGFFFGDGGGGGFFFDD=DDFFFFGGA:CFFFD;=@F7D=DGDGGEF@EGG7?:9?DB>>F8>FF==:@@FFFEFF*=AEC>>DF=BF4@F=D23:=C(/0(-6=))/)78?@<?(44;;079(269:2(:;:?,(6><<0;,4:B2)).-4),91,(
@M04999:289:000000000-L3R54:1:1101:21500:2835 2:N:0:426
TCATTGACTACTCGGGTATCTAATCCTGTTCGCTACCCATGCTTTCGAACCTCAGCGTCAGTTACAGACCAGAGAGCCGCCTTCGCCACTGGTGTTCTTCCATATATCTACGCATTCCACCGCTACACATGGAGTTCCACTCTCCTCTTCTGCACTCAAGAAAAACAGTTTCAGCTGCACTTCCCCGGTTAAGCCGAGGGCTTTCGCAGCTGACTTGTTCTCCCGCCTGCGTTCGCTTTACGCCCAATAAATCCGGACAACGCTTGCCACCTATGTATTAGCGCGGCGGCTGGCACGAAGT
+
@CCCCEFGGGGGGGDCFFGGGGGGGFGGGGGGGGGGEGGGGEFEGGEGCGFEFGGFEGGGGGGFGGGGGGGGGGGGGGGDGGGGGGGGCEFFADFCGFGGGGG<FG;FEGGEEG:FGAAEGGGGGGGFGGFGGDFFFDEFF@E8FCFCFFGCGG?8DFFGGGGEGGGGFDFFGCGGFFDFG?CFECEDGG::BDECGDGGFFFFFFFFFFDEFF4+7F8?FFFB@>@;;?@<;@?0;(3:4<0>>@F0)<4:4013:B>??FF0023:A31:0)3:A9>4).7>070,(-(4-21<(((,-
@M04999:289:000000000-L3R54:1:1101:25142:2903 2:N:0:426
TTCGACTACTGGGGTATCTAATCCTGTTTGCTCTCCACGCTTTCGCATCTCAGCGTCAGTATCTGTCCAGAAGGCCGCCTTCGCCACCGGTATTCCTCCACATCTCTACGCATTTCACCGCTACACGTGGAATTCTACCTTCCTCTACAATACTCTAGTTAACCAGTTTTAAGTGCAATTCCTAGGTTGAGCCCAGGGCTTTCACACCTAACTTAATTATCCGCCTACATGCCCTTCACGCCCCGTCATTCCGATTAACGATAGCATCCCCCGTATTACCGCGGCTGCTGCCACGGAGTTC
+
CCC8,68+CFG,,6F@FGGCCCFA<FF9,EEFE,C@@<66,BFCGEG@EEFC,C@@FGFFCGGGEE@FCF,C<F8D7F:=,5,BFG7<FF>C,,C<FFAEBFGGGF=FFCGE7+C@E?EGG7F7?A7?4++CE,>EE>FGG88=F8,734E8D8EFAA,E8EA,EFF8EDAEFG7ADCFDFC?:98D=34@6C89703+C*389;;AED@CFFA59;6=69;99>AABE4/.7-.5(078222((/6?(6<53/14(161(,(/3))/(/-63((,3-)6(,,17;9?02..,)-4((-()
@M04999:289:000000000-L3R54:1:1101:23275:2916 2:N:0:426
GTCACGACTACCCGGGTATCTAATCCTGTTCGCTACCCATGCTTTCGAACCTCAGCGTCAGTTACAGACCAGAGAGCCGCCTTCGCCACTGGTGTTCTTCCATATATCTACGCATTCCACCGCTACACATGGAGTTCCACTCTCCTCTTCTGCACTCAAGAAAAACAGTTTCAGCTGCACTTCCCCGGTTAAGCCGAGGGCTTTCACAGCTGACTTGTTCTCCCGCCTGCGTTCGCTTTACGCCCAATAAATCCGGACAACGTTTGCCACCTACGTATTCACGCGCCTGCTGGCACGTAGT
+
BBBCCGGGGGGGGGGGGGGGGGGGGGGGGGGGGGGGGGGGGGGGGGGGGGEGGGGGGGGGGFGGGGGGGDGGGGGGGGGGGGGGGGCCGGFGGGFGGGFGGFGGGGGGFGFGFGGGGEGGGEGCFEGGGGGGGGGGFGGGGGFGGFGCFGGGGGGC8DGGF@FGGGGGGGGGGE=AD?CGGGGGGGCEEGGGGGG>7DDGDFFFBFFFFBFEFFF6EA+6BC==@F6;@@F@??<@6??F>??(13:05<<))479<99?:,((,-)4>7?F02:4,42-)6139(468?FF:63.((.4-
@M04999:289:000000000-L3R54:1:1101:20095:2937 2:N:0:426
ATTAGACTACCCGGGTATCTAATCCTGTTCGCTCCCCACGCTTTCGTCCATCAGCGTCAATCGGTATTTAGTAACCTGCCTTCGCAATCGGGGTTCTGTGTAATATCTATGCATTTCACCGCTACACTACACATTCCAGCTACTTCAATACTATTCAAGATTAACAGTATCAACGGCAGTTCTACAGTTAAGCTGCAGGTTTTCACCGCTGACTTATCAACCCGCCTACGGACCCTTTAAACCCAATAAATCCGGATAACGCTCGCATCCTCCGTATTACCGCGGCTGCTGGCACGGAGTT
+
CCCCCGGGGGGGGGGGGGGGGGGGGGGGGGGGGGGGGGGGGGGGGGGGGGGGGGGGGGGGGGGGGGGFGGGGGGGGGGGGGGGGGGGGGGGGGGGGGGGGGGGGGGGGGGGGGGGGGGGGGGGGGGGGGGGGGGGGGGGGGGGGGGGGGGGGGADGGGGGGGGGGGGGGGGGGGGGFGFGGGGGGGGGGGGGGGGGGGGFFFFFFFFFFFFFFFFFFFFFFFFB@FDFFFFFFFFFFFFFFFFFFF8@<CCEEFF;@DFFF;<(3>B?FFFFBF:?B:>D<?;B>;6>BDF:B?7<9BFB1
@M04999:289:000000000-L3R54:1:1101:24907:2937 2:N:0:426
CCGACTACTGGGGTATCTAATCCTGTTCGCTACCCATGCTTTCGACCCTCAGCGTCAGTTACAGACCAGAGAGCCGCCTTCGCCACTGGTGTTCTTCCATATATCTACGCATTCCACCGCTACACATGGAGTTCCACTCTCCTCTTCTGCACTCAAGAAAAACAGTTTCAGCTGCACTTCCCCGGTTAAGCCGAGGGCTTTCACAGCTGACTTGTTCTCCCGCCTGCGTTCGCTTTACGCCCAATAAATCCGGACAACGCTTGCCCCCTACGTATTACCGCGGCTGCTGGCACGGAGTT
+
CCCCCGGGGGGGGGGGGGGGGGGGGGGFGGGGGGGGGGGGGGGGG,FGGGGGGGGGGGGGGGGFGGGC8FGGGGGGGGGDGGGGGGGFGGGDCFGFGGGGEGGEGFGGGGGGDDFGGFEGGGGCGGGFFGGG?FFFFFG9FFGGGGGGFFGGGFG8EG8EGFGGGGGG:,=88DGFFCDGGFGGDCGGG7EDC>EDGGGFFFFFFFFFEFDB?BBFEFFFFFFFFBFFFD@097(:CFD36@D;8);36)490199::06<:187,146?B??7>?2A<(216>9><:?(8?BF0(-4?
@M04999:289:000000000-L3R54:1:1101:24433:2962 2:N:0:426
GACTACCCGGGTATCTAATCCTGTTCGCTACCCACGCTTTCGAGCCTCAGCGTCAGTTACTAGCCAGTCAGCCGCCTTCGCCACTGATGTTCTTCCATATATCTACGCATTTCACCGCTACACATGGAGTTCCACTGGCCTCTCTAGCACTCAAGTCTTACAGTTTCTGATGCACGTCCATAGTTGAGCTATGACCTTTCACATCAGACTTATTAGACCGCCTGCGCTCCCTTTACGCCCAATAATTCCGGACAACGCTCGCCACCTACGTATTACCGCGGCTGCTGGCACGTAGTTAGCC
+
ACCCCGGGGEGGGGGGGGGGGEGGGGGGGGGGFGG7FEFFG:FEGGFGGGGGFGGGGGGGGFGGGGGGGGGGGGGGGGGGGGGGGGGGGGGGFGGGGGGGGFGGGGGGGGGGGGGGGGGGGGGGGFFFGGFGFGGGDFGGGDGFGGGGGGGGGGGDECFGGGFDFGGGGGGGGGFGFGFD7DGGGCGFFDGGGFFGGGGGFFFFFF5FC5ECEFF6>AAAEFFF==@>==BBBFFFD2=EF<@EFFCCE(,;>F(:;91;B99:<:.(48?)65):B<>F1>BB:),(-3<63260.6)43
@M04999:289:000000000-L3R54:1:1101:19939:2967 2:N:0:426
GAGACTACCGGGGTATCTAATCCTGTTTGCTACCCATGCTTTCGAGCCTCAGCGTCAGTGACAGACCAGAGAGCCGCCTTCGCCACTGGTGTTCTTCCATATATCTACGCATTTCACCGCTACACATGGAGTTCCACTCTCCTCTTCTGCACTCAAGTTAAACAATTTCCGTTGCAATTCCTCAGTTGAGCTGAGGGCTTTCACATCCCAGACTTATTTAACCGCCGGCGCTCCCTTTACGCCCAATAAATCGGGACAACGCTTGCCACCTACGTATTACCGCGGCTGCTGGCCCGTGGTT
+
CCCCCGGGGGGGGGGGGGGGGGGGGGGGGGGGGGGGGGGGGGGGGGGGGGGGGGGGGGGGGGGGGGGGGGGGGGGGGGGGGGGGGGGGGGGFGGGGGGGGGGGGGGGGGGGGGGGGGGGGGGGGGGGGGGGGCGGGGFGCEGGGGGGGGGGGGFGGGGGGGGGG,?DDFCGEFGGGFFFGGGGGGGGGGGGFGGGGDC7?CFFFFFFFFFFFFFFFFF9E@A;@B2(/2(.(:B(:<)/+/,3(31(;34)4(4(39:?<6>F((-()<B??(3().4<B434>((-(4,3,((,4-((4,
@M04999:289:000000000-L3R54:1:1101:11130:2980 2:N:0:426
GGACTACCAGGGTATCTAATCCTGTTTGCTCCCCACGCTTTCGCATCTCAGCGTCAGTATCTGTCCAGAAGGCCGCCTTCGCCACCGGTATTCCTCCACATCTCTACGCATTTCACCGCTACACGTGGAATTCTACCTTCCTCTACAATACTCTAGTTAACCAGTTTTAAGTGCAATTCCTAGGTTGAGCCCAGGGCTTTCACACCTAACTTAATTATCCGCCTACATGCCCTTTACGCCCAGTCATTCCGATTAACGCTCGCACCCTCCGTATTACCGCGGCTGCTGGCACGGAGTTAGC
+
CCCCCGGGGGGGGGGGGGGGGGGGGGGGGGGGGGGGGGGGGGGGGGGGGGGGGGGGGGGGGGGGGGGGGGGGGGGGGGGGGGGGGGGGGGGGGGGGGGGGGGGGGGGGGGGGGGGGGGGGGGGGGGGGGGGGGGGGGGGGGGGGGGGGCGGGGFFGGGGGGGGGGGGGGGGGGGGGFGFGGGGGGGGGGCFGGFDGGGGGFFFFFFFFFFFFFFFFFAFEFFFFFFFFFEFFFFFFFFFFFF=B@EE?FE8D;<;CE@B;36;BFBF6?FB:6(52<28B>49>;67?(,(5:601((.)-
@M04999:289:000000000-L3R54:1:1101:9793:2988 2:N:0:426
GGTTGGACTACCGGGGTATCTAATCCTGTTCGCTCCTCACGCTTTCGCTCCTCAGCGTCAGTGACGGCCCAGAGACCTGCCTTCGCCATCGGTGTTCTTCCCGATATCTACACATTCCACCGTTACACCGGGAATTCTAGGCTCCACTACCGCACTCCAGTCCGCCCGTACCCGGCGCCGATCCACCGTTAAGCGAAGGACTTTCACACCCGACGCGACGAACCGCCTACGTGCTCTGTACGTCCAATAAATCCGCATCACTCTTGCACTCTACTCATGAACGCGGCTGCTTGCACGGTGT
+
ACA<,+<FGDGGE@:+86@EEFCFG<6FE<FE7,;F,EFFB@@,C@@@FE@,BC@@F@F@@FC,FCGF@F:F,6BFC<<<FFG9FGG@G?F78,F+CAF,,A4+>F:FEGG9<=,C?@;,EC=?=FE<,@>>:8,@,,@;,,,,@66@D8@=EE7>F,3::AE650*1@CGGG>DGFC45C<DGG698@7*515=*)2);5;A*98=?(((,()07>)52)77;902((,-((-())).0),.4:644:2-64:((43(42)6)))..,)()))),:<)6)..821(37<06)-)539(1(
@M04999:289:000000000-L3R54:1:1101:15379:2992 2:N:0:426
CACTTGACTACACGGGTATCTAATCCTGTTCGCTACCCATGCTTTCGAACCTCAGCGTCAGTTACAGACCAGAGAGCCGCCTTCGCCACTGGTGTTCTTCCATATATCTACGCATTCCACCGCTACACATGGAGTTCCACTCTCCTCTTCTGCACTCAAGAAAAACAGTTTCAGCTGCACTTCCCCGGTTAAGCCGAGGGCTTTCACAGCTGACTTGTTCTCCCGCCTGCGTTCGCTTTACGCCCAATAAATCCGGACAACGCTTGCCACCTACGTATTACCGCGGCTGCTGGCACGTAGT
+
CCCCCGGGGGGGGGGGGGGGGGGGGGGGGGGGGGGGGGGGGGGGGGGGGGGGGGGGGGGGGGGGGGGGGGGGGGGGGGGGGGGGGGDGGGGGGGGGGGGGGGGGGGGGGGGGGGGGFGGGGGGGGGGGGGGGGDFGGGGGGGGGGGGGGGGGGGGGGGGGGGGGGGGFGGGGGGFGFGFGGGGGGGGGGGGGGGGC?DCGFFFFFFFFFFEFFFFFFFFFFFE=@@BFFFFFFFFFFDFFE@DBF?08EFFFF?FF6>6(421::BFFFFF:2:?F?DFFFFF0996;>FFF0<()38:6,
@M04999:289:000000000-L3R54:1:1101:13890:3009 2:N:0:426
ACTAGGGTATCTAATCCTGTTTGCTACCCACGCTTTCGAGCATGAACGTCAGTGTTATCCCAGGAGGCTGCCTTCGCCATCGGTATTCCTCCACATCTCTACGCATTTCACTGCTACACGTGGAATTCTACCTCCCTCTGACACACTCTAGTTAGACAGTTTCAAATGCACGTCCCAAGTTGAGCTCGGGGATTTCACATCTGACTTATCTAACCGTCTGCGCTCGCTTTACGCCCAGTAATTCCGATTAACGCTCGCACCCTACGTATTACCGCGGCTGCGGGCACGTAGTTAGCCGGTG
+
CCCCCGGGGGGGGGGGGGGGGGGGGGGGGGGGGGGGGGGGGGGGGGGGGGGGGGGGGGGGGGGGGGGGGGGGGGGGGGGGGGGGGGGGGGGGGGGGGGGGGGGGGGGGGGGCFGGGGGGGGGGGGGGGGGGGGGGGGGGFGGGGGGGGGGGGGGGGGGGE8=EGGGGGGGGGFGGGFGFGGGGGGGGGGGGCG@FGGGGGFFFFFFFFFFFFFFFFAD>CFBA=AFFABDFFFFF@@DFFFCEEEE?0@1CC66<?B1>@FFF@<?FFA?<D9:>99;(48(,309:B1.((-45:?0,(,
@M04999:289:000000000-L3R54:1:1101:16968:3041 2:N:0:426
GGCTGACTACAAGGGTATCTAATCCTGTTTGCTCCCCACGCTTTCGCATCTCAGCGTCAGTATCTGTCCAGAAGGCCGCCTTCGCCACCGGTATTCCTCCACATCTCTACGCATTTCACCGCTACACGTGGAATTCTACCTTCCTCTACAATACTCTAGTTAACCAGTTTTAAGTGCAATTCCTAGGTTGAGCCCAGGGCTTTCACACCTAACTTAATTATCCGCCTACATGCCCTTTACGCCCAGTCATTCCGATTAACGCTCGCACCCTCCGTATTACCGCGGCTGCTGGCACGGAGTT
+
CCCCCGGGGGGGGGGGGGGGGGGGGFGGGGGGGGGGGGGGGGGGGGGGGGGGGGGGGGGGGGGGGGGGGGGGGGGGGGGGGGGGGGGGGGGGGGGGGGGGGGGGGGGGGGGGGGGGGGGGGGGGGGGGGGGGGGFGFGGGGGGGGGGGGGGGFFFGGGGGGGGGGGGGGGG8EGGGFGFGGGGGFGGGGGGGGGCFGGGGFFFFF9BFFFFFFFFFFFFFFFFAFDFFD=C?6BFFFFEFFFB>DF;;AFE<?;??FDCE?1;@>69@>?6661((4>>2A16>>;36?5,2(.4(439::
@M04999:289:000000000-L3R54:1:1101:9895:3114 2:N:0:426
CTCGGACTACAGGGGTATCTAATCCTGTTTGCTCCCCACGCTTTCGCATCTCAGCGTCAGTATCTGCCCAGAAGGCCGCCTTCGCCACCGGTATTCCTCCACATCTCTACGCATTTCACCGCTACACGTGGAATTCTACCTTCCTCTACAATACTCTAGTTAACCAGTTTTAAGTGCAATTCCTAGGTTGAGCCCAGGGCTTTCACACCTAACTTAATTATCCGCCTACATGCCCTTTACGCCCAGTCATTCCGATTAACGCTCGCACCCTCCGAATTACCGCGGCTGCTGGCACGGAGTT
+
CCCCCGGGGGGGGGGGGGGGGGGGGGGGGGGGGGGGGGGGGGGGGGGGGGGGGGGGGGGGGGGGGGGGGGGGGGGGGGGGGGGGGGGGGGGGGGGGGGGGGGGGGGGGGGGGGGGGGGGGGGGGGGGGGGGGGGGGGGGGGGGGGGGGGGGGGGGGCGGGFGGGGGGGGCFGGGGGFGFGFGGGGGEGGGGGGFGGGGGGFFFFFFFFFFFFFFFF=CFE+:AAD99@BFEEFF(7>=CA@@BFFFEE@EEFFFDDFDFFFBFFFFFFFFF?6((-,:9B2,-3>0612?F((13:417<2
@M04999:289:000000000-L3R54:1:1101:6390:3153 2:N:0:426
TGAGCGACTACTCGGGTATCTAATCCTGTTCGCTCCCCACGCTTTCGCTCCTCAGCGTCAGTGACGGCCCAGAGACCTGCCTTCGCCATCGGTGTTCTTCCCGATATCTACACATTCCACCGTTACACCGGGAATTCCAGTCTCCCCTACCGCACTCCAGTCCGCCCGTACCCGGCGCCGATCCACCGTTAAGCGATGGACTTTCACACCAGACGCGACGAACCGCCTACGAGCCCTGTACGCCCAATCAATCCGGCTAAAGCTTGCACCCTACGTATTACCGCGGCTGCTGGCACGTATT
+
CCCCC@@@@CGGEEGGF@FGGFEFGGGFGGG7F:C+BFGGG7@FCE:E,E:@<E<F:6@FCEFEGDGG:CFGGG8FGGDEGDFEGG7FF8=:FEFEGFFGFGCCE::?=??FE<AEFGGGGGF7=FEC848@>E8>D=DC:DDAFGEGGGD6C9E8FC,@D,2@CDGGG7EEF5;C>C5):)7=F8CG57C51+:5FG**;66=@@@F:?(,857;93>6.469B(-:02(,31((4(592,(49(1:(.4)-:90((-)).9)616<)8?27<(.547AFF113-2,417>0:B248?),
@M04999:289:000000000-L3R54:1:1101:25131:3186 2:N:0:426
ACGACTACTAGGGTATCTAATCCTGTTCGCTACCCATGCTTTCGAACCTCAGCGTCAGTTACAGACCGGAGAGCCGCCTTCGCCACTGGTGTTCTTCCATATATCTACGCATTCCACCGCTACACATGGAGTTCCACTCTCCTCTTCTGCACTCAAGAAAAACAGTTTCAGCTGCACTTCCCCGGTTAAGCCGAGGGCTTTCACAGCTGACTTGTTCTCCCGCCTGCGTTCGCTTTACGCCCAATAAATCCGGACAACGCTTGCCACCTACGTATTACCGCGGCTGCTGGCACGTAGTT
+
CCCCCGGGGGGGGGGGGGGGGGGGGGGGGGGGGGGGGGGGGGGGGCGGGGGGGGGGGGGGGGGGGGGGFEGGGGGGGGGGGGGGGGGGGGGGGGGGGGGGGGGGGGGGGGGGGGGGGGGGGGGGGGGGGGGGGGGGGGGGGGGGGGGGGGGGGGGGGGGGGGGGGGGGGGGFGGGGFGFGGGGGGGGGGGGGGEGGDDGGFFFFFFFFFFFFFFFFFFFFFFFFFFFFFFFFFFFFFEFF@9;<F>AAFB?B>096:BFFFBFF7)5:<77:?<A:<AFF9;6;>>BFF70(3:BFBFA
@M04999:289:000000000-L3R54:1:1101:21710:3219 2:N:0:426
GGGACTACCAGGGTATCTAATCCTGTTCGCTACCCATGCTTTTGAACCTCAGCGTCAGTTACAGACCAGAGAGCCGCCTTCGCCACTGGTGTTCTTCCATATATCTACGCATTCCACCGCTACACATGGAGTTCCACTCTCCTCTTCTGCACTCAAGAAAAACAGTTTCAGCTGCACTTCCCCGGTTAAGCCGAGGGCTTTCACAGCTGACTTGTTCTCCCGCCTGCGTTCGCTTTACGCCCAATAAATCCGGACAACGCTTGCCACCTACGTATTACCGCGGCTGCTGGCACGTAGTT
+
CCCCCGGGGGGGGGGGGGGGGGGGGGGGGGGGGGGGGGGGGGGGGGGGGGGGGGGGGGGGGGGGGGGGGGGGGGGGGGGGGGGGGGFGGFGGGGGGGGGGGGGGGDGGGGGGGGGGGGCGGGGGGGGGGGGGGGGGGGGBEGGGGGFGGGGGGGGGGGGGG?EFGGGGGGGGFGGGFGFGGGGGGGGGGGGGGGGGGGFGFFFFFFFFFFFFFFFFFFFFFFFB2BFFFFD@F?FFFFFFFF@=DFFFFFFFFFFFFB9;??:8BFFF??FFF<<?FFD?>9>FFFFB?5:?FFF?:?<
@M04999:289:000000000-L3R54:1:1101:24730:3292 2:N:0:426
TTGGACTACTGGGGTATCTAATCCTGTTCGCTACCCATGCTTTCGCACCTCAGCGTCAGTTACAGACCAGAGAGCCGCCTTCGCCACTGGTGTTCTTCCATATATCTACGCATTCCACCGCTACACATGGAGTTCCACTCTCCTCTTCTGCACTCAAGAAAAACAGTTTCAGCTGCACTTCCCCGGTTAAGCCGAGGGCTTTCACAGCTGACTTGTTCTCCCGCCTGCGTTCGCTTTACGCCCAATAAATCCGGACAACGCTTGCCACCTACGTATTACCGCGGCTGCTGGCACGTAGTT
+
CCCCCGGGGGFGGGGGGGGGGGGGGGGGGGGGGGGGGGGGGGGGG,BFGGGGGGGGGGGGGGGGGFGGGGGGGGGGGGGGGGGGGGGGGGGGGGGGGGGGFGGGGGGGGGGGGGGGFGGGGGGGGGGGFGGGGGGGGGGGGGGGGGGGGGGGGGGGGGGGGGGGGCGGGGGGGGGGFGFGGGGGGGGGEGDGGGGGDGGGFFFFFFFFFF=BEFAFEFFCBDFFFDFFFFFFFFFFF<EBFFFF;3;;453;9(49>0:>FBF:??4<??0?:37<?A>A39(,471187(((.((.(4>
@M04999:289:000000000-L3R54:1:1101:16583:3338 2:N:0:426
CGACTACCGGGGTATCTAATCCTGTTCGCTCCCCACGCTTTCGCTCCTCAGCGTCAGTGACGGCCCAGAGACCTGCCTTCGCCATCGGTGTTCTTCCCGATATCTACACATTCCACCGTTACACCGGGAATTCCAGTCTCCCCTACCGCACTCCAGTCCGCCCGTACCCGGCGCCGATCCACCGTTAAGCGATGGACTTTCACACCAGACGCGACGAACCGCCTACGAGCTCTTTACGCCCAATAAATCCGGATAACGCTTGCACCCTACGTATTACCGCCGCTGCTGGCACGTAGTTGAC
+
CCCCCGGGGGGGGGGGGGGGGGGGGGGGGGGGGGGGGGGGGGGGGGGGGGGGGGGGGGGGGGGGGGGGGGGGGGGGGGGGGGGGGGGGGGGGGGGGGGGGGGGGGGGGGGGGGGGGGGGGGGGGGGGGGGGGGGGGGGGGGGGGGGGGGGGGGGGGGGGGGGGGGGGGGGGGGGGGFGFGGGGGEEDGGGGGFGDGG=FF6@FFFFFFFFFFFFEDFEFFFFFFFFFFF>9?4<A<4:B3>BF:BFFFFFFF?:14<B9?BF:8<413<62()689294((-71120??0()-4::(6)))
@M04999:289:000000000-L3R54:1:1101:16699:3379 2:N:0:426
ACACGACTACTGGGGTATCTAATCCTGTTTGCTCCCCACGCTTTCGCATCTCAGCGTCAGTATCTGTCCAGAAGGCCGCCTTCGCCACCGGTATTCCTCCACATCTCTACGCATTTCACCGCTACACGTGGAATTCTACCTTCCTCTACAATACTCTAGTTAACCAGTTTTAAGTGCAATTCCTAGGTTGAGCCCAGGGCTTTCACACCTAACTTAATTATCCGCCTACATGCCCTTTACGCCCAGTCATTCCGATTAACGCTCGCACCCTCCGTATTACCGCGGCTGCTGGCACGGAGTT
+
CCCCCGGGGGGGGGGGGGGGGGGGGGGGGGGGGGFGGGGGGGGGGGGGGGGGGGGGGGGGGGGGGGGGGGGGGGGGGGGGGGGGGGGGGGGFGGGGGGGGGGGGGGGGGGGGGGGGGGGGGGGGGGGGGGGGGGGGGGGGGGGGGGGGGGGGGGGGGGGFDGFGGGGGGGGGGGGCBDFGFGGGGGGGGGGGGGGGCFDGFFFAFFFFFFFFFFFFFFFE9AE=DFFFFFFFFFFFFFCFFDFFDFFFAFFFFF03;;;CD@DFBFFF>BFFFB86?FDFF?>0(727B??8(,41471(.
@M04999:289:000000000-L3R54:1:1101:10208:3387 2:N:0:426
GACTACACGGGTATCTAATCCTGTTCGCTACCCATGCTTTCGAACCTCAGCGTCAGTTACAGACCGGAGAGCCGCCTTCGCCACTGGTGTTCTTCCATATATCTACGCATTCCACCGCTACACATGGAGTTCCACTCTCCTCTTCTGCACTCAAGAAAAACAGTTTCAGCTGCACTTCCCCGGTTAAGCCGAGGGCTTTCACAGCTGACTTGTTCTCCCGCCTGCGTTCGCTTTACGCCCAATAAATCCGGACAACGCCTGCCACCTACGTATTACCGCGGCTGCTGTCACTTAGTCAGCC
+
CCCCCGCGEGEFFFFCFFGEFGGGFGGGGDGFFGGGGGFAECDCGGGFEFGGGECEFFGGGGFGGGGGEGGCGDGGG>FGGCGGD@<FF<=?,?FFGGFGGFGGGGGGGGEGCEGFGGGGGEG@8EFGGGGG,>FEFGGDFFDECDGGG8DGFF?FFGGG+=1==+EEFGFED8=DFFFGGGDGGDCFEGEECE9D9CCFFFFBF46?28?=6AA8?BA20(,2:9D;@1607=E<<DFBB?73446>:B><9(8(4((41:02)((.3322:4222:>26(((40:)5>)))))))-483
@M04999:289:000000000-L3R54:1:1101:17032:3412 2:N:0:426
GTCGACTACTCGGGTATCTAATCCTGTTTGCTACCCACGCTTTCGAGCATGAACGTCAGTGTTATCCCAGGAGGCTGCCTTCGCCATCGGTATTCCTCCACATCTCTACGCATTTCACTGCTACACGTGGAATTCTACCTCCCTCTGACACACTCTAGTTAGACAGTTTCAAATGCACGTCCCAAGTTGAGCTCGGGGATTTCACATCTGACTTATCTAACCGTCTGCGCTCGCTTTACGCCCAGTAATTCCGATTAACGCTCGCACCCTACGTATTACCGCGGCTGCTGGCACGTAGTT
+
CCCCCGGGGGGGGGGGGGGGGGGGGGGGGGGGGGGGGGGGGGGGGGGGGGFGGGGGGGGGGGGGGFGGGGGGGGGGGGGGGGGGGGGGGGGGGGGGGGGGGGGGGGGGGGGGGGGGGGGGGGGGGGGGGGGGGGGGGGGGGGGGGFF8FFFGGGGGGGGFGGGGGGGGGGGGGGGGFFAFGGGGC8EFGGGG9FEC>DDGFFFFFFAFFECEFFFFCFF@FFFDFFDE>4(:=BFFFFE:@BFF;3;EEEFFFF63:?C6;;?F0((-4<:B64,50:AFBB09((48::?:(244.(-5
@M04999:289:000000000-L3R54:1:1101:15649:3461 2:N:0:426
GGACTACTAGGGTATCTAATCCTGTTTGCTCCCCACGCTTTCGCATCTCAGCGTCAGTATCTGTCCAGAAGGCCGCCTTCGCCACCGGTATTCCTCCACATCTCTACGCATTTCACCGCTACACGTGGAATTCTACCTTCCTCTACAATACTCTAGTTAACCAGTTTTAAGTGCAATTCCTAGGTTGAGCCCAGGGCTTTCACACCTAACTTAATTATCCGCCTACATGCCCTTTACGCCCAGTCATTCCGATTAACGCTCGCACCCTCCGTATTACCGCGGCTGCTGGCACGGAGTTAGC
+
CCCCCGGCFGGGGGGGGGGGGGGGGGGGGGGGGGGGGGGGGGGGGGGGGFGFGFGGGGGGGGGGGGGGGGGGGGGGGGGGGGGGGFEDGGGGGGGGGGGGFGGGGGGGGGGFGGGGGGGGGGGGGGGGGGFGEGFG9BFGFGGGGGGGGGGFGGGGGGGFGGGGGGGGGGGGGFGGFGFFFGG8FFFGGGGG?DGGGFDGFFFFF5AFFF5;E9BAEFFEFFFF9BE4EE>=EFFFEFFFF=@375??E?57;0;EFDFF;9;FBF0(8:9311:>FA?BB9>>008?BF??F19><(64.
@M04999:289:000000000-L3R54:1:1101:12611:3464 2:N:0:426
CGACTACAGGGGTATCTAATCCTGTTCGCTCCCCACGCTTTCGTCCATCAGCGTCAATCGGTATTTAGTAACCTGCCTTCGCAATCGGGGTTCTGTGTAATATCTATGCATTTCACCGCTACACTACACATTCCAGCTACTTCAATACTACTCAAGATTAACAGTATCAACGGCAGTTCTACAGTTAAGCTGCAGGTTTTCACCGCTGACTTATCAACCCGCCTACGGACCCTTTAAACCCAATAAATCCGGATAACGCTCGCATCCTCCGTATTACCGCGGCTGCTGGCAAGGAGTTAGC
+
CCCCCFGFGGGDGGGGGGGGGGGGGGGEGGGFG@FGGDCDDFGFGEGGGGGFEBFGEGGGGEFGFGGGGFGGGGGGGGCFGGGGGGGGGGCFFGFFGGGGGGGGGGGGGGGDGGGGGGGGGGGGGGGGGGGGGGGGGGFFGGGGGDGCGFGGGGGGD9@FGGGGEGGGGGGGGEGEDGFFDGGGFCGGGGGGCGGFGG+;CAFFBFBBAFF;CFFFFFAABAA2>=@>2(>=BB;CEEAF;;;@8<CEC@>>?<DEEF91:9;;23737:>FF02))62>909BF??:?10,((((.,)).
@M04999:289:000000000-L3R54:1:1101:19057:3522 2:N:0:426
TAGACTACTAGGGTATCTAATCCTGTTCGCTACCCATGCTTTCGAACCTCAGCGTCAGTTACAGACCAGAGAGCCGCCTTCGCCACTGGTGTTCTTCCATATATCTACGCATTCCACCGCTACACATGTAGTTCCACTCTCCTCTTCTGCACTCAAGAAAAACAGTTTCAGCTGCACTTCCCCGTTTAAGCCTAGGGCTTTCACAGCTGACTTGTTCTCCCGCCTGCGTTCGCTTTACGCCCAATAAATCCGGCCAACGCTTGACACCTACGTATTACCGCGGCGTCTGGCACGTAGTT
+
C@C@CEEDF<@F8CEDFEF<FFE<FFC,FCEFG@EE<FFD9FE,C,CFCC@CB@@F@BFFGA<F<E@FFG,,,:B@EFECFF,@:CFGF<BA=EFEFGE<FFAFE<=FGG::=<EAE==C7CFGEDEE,,,E,@;@4@4D?ED8EGEG@FC1E=FFFG=DF88D8=3@=E8,,,==D?F8+==8+@@@=8=?,DE666C?*+3;E9*0)10>E>CAE;BEA=527)5A7>222@B>*@20:9;(34=)9C3(.(.32;?@D0((.6:<,:?687<74<<<>0492(,:B(5:>6(.(()
@M04999:289:000000000-L3R54:1:1101:12578:3541 2:N:0:426
CGACTACTGGGGTATCTAATCCTGTTCGCTCCCCACGCTTTCGCTCCTCAGCGTCAGTGACGGCCCAGAGACCTGCCTTCGCCATCGGTGTTCTTCCCGATATCTACACATTCCACCGTTACACCGGGAATTCCAGTCTCCCCTACCGCACTCCAGTCCGCCCGTACCCGGCGCCGATCCACCGTTAAGCGATGGACTTTCACACCAGACGCGACGAACCGCCTACGAGCTCTTTACGCCCAATAAATCCGGATAACGCTTGCACCCTACGTATTACCGCGGCTGCTGGCCCGTAGTTAGC
+
CCCCCGGGGGGGGGGGGGGGGGGGGGGGGGGGGGGGGGGGGGGGGGGGGGGGGGGGGGGGGGGGGGGGGGGGGGGGGGGGGGGGGGGEGGGGGGGGGGGGGGGGCEGGGGGGGGGGGGGGGGGGGGGGGGGGGGGGGGGGGGGGGGGGGGGGGGGGGGGGGGEDGGGGGGGGGGGGEGFGGGGGGGGGGGGGGGEFGGGGAFFFFFFFFFFFFEFFF:E>BB>FFFFBF>>B24<A>BFFFFFFFFFAA7>9:03ABFFFF<FFF:<6:6::7)4<A>?019>93::F?(2(449B?9AA6
@M04999:289:000000000-L3R54:1:1101:23459:3557 2:N:0:426
ACGGAGACTACAAGGGTATCTAATCCTGTTTGCTACCCACGCTTTCGAGCATGAACGTCAGTGTTATCCCAGGAGGCTGCCTTCGCCATCGGTATTCCTCCACATCTCTACGCATTTCACTGCTACACGTGGAATCCTACCTCCCTCTGACACACTCTAGTTAGACAGTTTCAAATGCGCGCCCCAAGTTGAGCTCGGGGATTTCACATCTGACTAATCTAACCGTCTGCGCTCGCTTTCCGCCCAGTAAGTCCGATTAACGCTCGCACCCTACGTAGTACGGCGGCTGCTGGCACGTAGT
+
CC@CCEGGFGFGGGF@FGGAAFGFGFFE@EAFFFGG8FGECF:FCFGGGGG9EAFFFGGEGGFFGGDDCFGGC<FFFGFGGGDFGFGG,A@CFG,C99AFAFFGGGGGGG?F>F,?9?EB;=FFAFFGGFGDGGG?ECGGGFEFGGC88AFFGGG8?CFF=7@FGGGGFEEFGGD8D8*=++06+@>@D@EGC,,7CGGG559*:FF96>E;A>9+:4A7:6>(58>B2@B@F23;(1347<<D08;FCE)1793>D(2441948399(3-1::33)(44)(,-2-1(-4437(4)(,((-
@M04999:289:000000000-L3R54:1:1101:6666:3587 2:N:0:426
GACTACTGGGGTATCTAATCCTGTTCGCTCCCCACGCTTTCGTCCATCAGCGTCAATCGGTATTTAGTAACCTGCCTTCGCAATCGGGGTTCTGTGTAATATCTATGCATTTCACCGCTACACTACACATTCCAGCTACTTCAATACTATTCAAGATTAACAGTATCAACGGCAGTTCTACAGTTAAGCTGCAGGTTTTCACCGCTGACTTATCAACCCGCCTACGGACCCTTTAAACCCAATAAATCCGGATAACGCTCGCATCCTCCGTATTACCGCGGCTGCTGGCACGGAGTTAGCC
+
CCCCCGGFEEE@@<EFGGAFGGEGGDGG,CBDCGGCDFFFFDF:@@FEGFGGF,6@FGF@BE,CCC<EF@ECFCGGGGGGEGG7FE7FGCEE?<FACFGECCG9B<@FFFF;FEF<CCFCFGFCFGGGGGGGGGEGCGG?FFC;CFGGGGGGFFFDGAFF8;EGC@FGEGEEDCDCFG79DCFEFGAA9EC<FFGFCCF=CFFFDFEFF6A;;FFF=*9AFBDAFF2999>B>>>E47/:7;58)7.<11(,66@E0604(1102:<3?>0<::5.):>;4;(18:?0?<?((-((.4454
@M04999:289:000000000-L3R54:1:1101:16288:3646 2:N:0:426
TGCCGACTACACGGGTATCTAATCCTGTTTGCTCCCCACGCTTTCGCATCTCAGCGTCAGTATCTGTCCAGAAGGCCGCCTTCGCCACCGGTATTCCTCCACATCTCTACGCATTTCACCGCTACACGTGGAATTCTACCTTCCTCTACAATACTCTAGTTAACCAGTTTTAAGTGCAATTCCTAGGTTGAGCCCAGGGCTTTCACACCTAACTTAATTATCCGCCTACATGCCCTTTACGCCCAGTCATTCCGATTAACGCTCGCACCCTCCGTGTTACCGCGGCTGCTGGCACGGTGTT
+
CCCCCGGGGGGGGGGGGGGGGGGGGGGGGGGGGGGGGGGGGGGGGGGGGGGGGGGGGGGGGGGGGGGGGGGGGGGGGGGGGGGGGGGGGGGGGGGGGGGGGGGDG9EFFGGGGGGGGGGGGGGGGGGGGFGGGGGGGGGGGGGGGGGGGGGGGGFGGFGGGGGGGGGGFGGGGGGGFGFGGGGGFGGGGGGGGGGGGGGGFFFFFFFFFFFFFFFFFFFEBEE@>@DFDFFFFFFFFFFFFFB>?;EFFE3?CE?FFFFFFFFDFFF>>??FFF2(.82<633>>>>;??B(((.46(4<1
@M04999:289:000000000-L3R54:1:1101:22980:3653 2:N:0:426
TGACTACCGGGGTATCTAATCCTGTTTGCTCCCCACGCTTTCGCATCTCAGCGTCAGTATCTGTCCAGAAGGCCGCCTTCGCCACCGGTATTCCTCCACATCTCTACGCATTTCACCGCTACACGTGGAATTCTACCTTCCTCTACAATACTCCAGATAACCAGTTTTAAGTGCAGTTCCCAGGTTGAGCCCGGGGCTTTCACACCTAACTTAATTATCCGCCTACATGCCCTTTACGCCCAGTACTTCTGATTAACGCTCGCACCCTCCCGATTACCGCGGCTGCTGTCACGGAGTTAGC
+
CCCCCGGFGGGGGGGGGGGGGGGGGGGGGGGGGGCGGGDGGGGGGGEGGGFGGGGGGGGGGGGGGGGGGFGGGGGGGGGGGGFGGGEEFEGGGGFGFCGGEGGGGGGGGGGGGGGGGGGGGGFFGGGECFFFFGGG9EFGGGGGGGGGGGGGGFFGC?E9DGGGGGAEGFGG,9CCFGFGFFFCGDCEFGGGGGDD4CFGFFFFFAFFFDFEB8>6?BFCED?DDFEFE;;3;@;ECD6B9;@(.)7?E36?CC3?>3>:(-(19B:(,(((-9<1<B09>01120,:)4)5460-31)6)
@M04999:289:000000000-L3R54:1:1101:16653:3680 2:N:0:426
GAGGACTACAAGGGTATCTAATCCTGTTCGCTCCCCACGCTTTCGCTCCTCAGCGTCAGTGACGGCCCAGAGACCTGCCTTCGCCATCGGTGTTCTTCCCGATATCTACACATTCCACCGTTACACCGGGAATTCCAGTCTCCCCTACCGCACTCCAGTCCGCCCGTACCCGGCGCCGATCCACCGTTAAGCGATGGACTTTCACACCAGACGCGACGAACCGCCTACGCGCTCTTTACGCCCAATAAATCCGGACAACGCTTGCCACCTACGTATTACCGCGGCTGCTGGCACGTAGTT
+
CCCCCGGGGGGGGGGGGGGGGGGGGGGGGGGGGGGGGGGGGGGGGGGGGGGGDGGGGGCGGGGDGGGGGGGGGGGGFFGGGGGGGGDFGGGGGGGGGGGGGCGGGGFGGGGGGGGGGGGEG7FGGGGGGGGGGGGGFFGGGGGGGGGGGDGGGCF8>DECFGGGEGGDG?ECEGGGFD45C?4?GGFGGG?7E55<DGFF6AFFCFFEF;0=>FFFFFD>BFFBBB:??(,991?2)4<>?2><0:?BAAFB>6(2>:BF9??:14))2.3812<A4<<<(9>>>((35::((,42((,)
@M04999:289:000000000-L3R54:1:1101:9800:3695 2:N:0:426
TTGACTACCCGGGTATCTAATCCTGTTTGCTCCCCACGCTTTCGCATCTCAGCGTCAGTATCTGTCCAGAAGGCCGCCTTCGCCACCGGTATTCCTCCACATCTCTACGCATTTCACCGCTACACGTGGAATTCTACCTTCCTCTACAATACTCTAGTTAACCAGTTTTAAGTGCAATTCCTAGGTTGAGCCCAGGGCTTTCACACCTAACTTAATTATCCGCCTACATGCCCTTTACGCCCAGTCATTCCGATTAACGCTCGCACCCTCCGTATTACCGCGGCTGCTGGCACGGAGGT
+
CCCCCGGGGGGGGGGGGGGGGGGGGGGGGGGGGGGGGGGGGGGGGGGGGGGGGGGGGGGGGGGGGGGGGGGGGGGGGGGGGGGGGGGGGGGGGGGGGGGGGGGGGGGGGGGGGGGGGGGGGGGGGGGGGGGGGGGGGGGGGGGGGGGGDGGGGGGGGGGGGGGGGGGGGGGGGFGGFGFGGGGGGGCFGGGGGGGGGGGGFFFFFFFFFEFFFFFFFFFFFF=AA@DFFEFEDEFFFF?A@36(4@4?CCFF;?FFFF@FFF>FFFFFFFFF6(4:249?>>BFB;:?0><1)(431(,
@M04999:289:000000000-L3R54:1:1101:23473:3743 2:N:0:426
TCCGGACTCCAGGGGAATCTAATCCTGTTTGCCCCCCACGCTTTCGCATCTCAGCGTCAGTATCGGTCGAGAAGGCCGCCTTCGCCACCGGTATTTCTCCACACCTCTACGCATTTCACCGCTACACGCGGAATTCTCCCTTCCTCTACAATCCTCCAGATAACAAGTTTTAAGTGAAGTTCCGAGGTTGAGCCCGGGGCTTTCACACCTAACTTAATGATCCGCCTACATGCCCTTTACGCCCAGTCAGTCCGACAAACGCGCGCACCCGCCATATTACCGCGGCTGCTGGCACGGAGTG
+
@C@,,,+6,C<CEF@+,C<E@CED,CEE,E,,,;D@++@+@7@F,@6,,@,,6,668@7FG9,<,668+77F,E86,4++@,5,,4?F,:F>=<5,C,AF9FF+C,:,EEDC+@:A<,8E:@=+@<DF+@:3@B,E,,@,,3,4,BFFC;C,,4,,,,@,5=7D,:A=B5>=8A=,+5B927+*1=*C6CFFFGCGGCDC>:666A=F8;;)3++;4**6*)).41(2326)43(5(499<B192:2)))6<329(((,4:(((-2,776(((((.6))6-89(4((21,).4(4((4(((
@M04999:289:000000000-L3R54:1:1101:6146:3763 2:N:0:426
GACTACCCGGGTATCTAATCCTGTTTGCTCCCCACGCTTTCGCATCTCAGCGTCAGTATCTGTCCAGAAGGCCGCCTTCGCCACCGGTATTCCTCCACATCTCTACGCATTTCACCGCTACACGTGGAATTCTACCTTCCTCTACAATACTCTAGTTAACCAGTTTTAAGTGCAATTCCTAGGTTGAGCCCAGGGCTTTCACACCTAACTTAATTATCCGCCTACATGCCCTTTACGCCCAGTCATTCCGATTAACGCTCGCACCCTCCGTATTACCGCGGCTGCTGGCACGGAGTCAGCC
+
CCCCCFFFGGGGGGGGGGGGGGGGGGGGGGGGGGGGGGGGGGGGGGFCGGGGGGGGGGGGGGGGGGGGGGGGGGGGGGGGC?FFFEGGGGGGGGGGGGGGGGGGGGGDFGGGGGGGGGGGGGGGFGGGGGGGGAFFCGGGGGGGGGGDFGCEGGGFFGGGGGGECFGGGGGADGFGFG?FFGGGFFFEGGC6@EDG9*@<BFFFBFAFFFF=CF@FEFFDFA==:>FFF3@FDEEE5>FF@033479<CE<<FFFFF9;;;@@B9????B?6:?))4611;>>9B>),8028;(4-(-6:4
@M04999:289:000000000-L3R54:1:1101:19697:3778 2:N:0:426
TGCTGACTACTAGGGTATCTAATCCTGTTTGCTACCCATGCTTTCGAGCCTCAGCGTCAGTGACAGACCAGAGAGCCGCCTTCGCCACTGGTGTTCTTCCATATATCTACGCATTTCACCGCTACACATGGAGTTCCACTCTCCTCTTCTGCACTCAAGTTAAACAGTTTCCGTTGCAATTCCTCAGTTGAGCTGAGGGCTTTCACATCCCAGACTTATTTAACCGCCTGCGCTCCCTTTACGCCCAATAAATCCGGACAACGCTTGCCACCTACGTATTACCGCGGCTGCTGGCACGT
+
CCCCCGGGGGGGGGGGGGGGGGGGGGGGGGGGGGGGGGGGGGGGGGGGGGGGGGGGGGGGGGGGGGGGGGGGGGGGGGGGGGGGGGGGGGGGGGGGGGGGGGGGGFGGGGGGGGGGGGGGGGGGGGGGGGGGGGGGGGGGGGGGGGGGGGGGGGGGGGGGGG8DFGGGGGGGGGGGFGFGGGGGGGGGGGGGGGGGGGGGFFFFFFFFFFFEFFFFFFFFFFFFFFFFAF9=AAFBDBEFCFFFFB@DDF)>?E;>>@FF?79B6?F@FF<6:?>BBDBBFFFF1619>BBFFB<<BB?
@M04999:289:000000000-L3R54:1:1101:24580:3804 2:N:0:426
AGTGACTACTAGGGTATCTAATCCTGTTTGCTACCCACGCTTTCGAGCATGAACGTCAGTGTTATCCCAGGAGGCTGCCTTCGCCATCGGTATTCCTCCACATCTCTACGCATTTCACTGCTACACGTGGAATTCTACCTCCCTCTGACACACTCTAGTTAGACAGTTTCAAATGCACGTCCCAAGTTGAGCTCGGGGATTTCACATCTGACTTATCTAACCGTCTGCGCTCGCTTTACGCCCAGTAATTCCGATTAACGCTCGCACCCTACGTATTACCGCGGCTGCTGGCACGTAGTTT
+
@C@6AFGGGGGGGGGGGGGGGGGGGGFDAGGGGGFGGEEGGGGC:,<CBFBEEFGGGGGGFGGGGGGGGGGFFDGGGGGGGGGGGGGGGCFGFGGFGGGGGGGGGGGGGGGGCGFFDGCFGGGGGGGGGFGFGGGGFFGGEEGCFGFGFFGGGGFGFF=EGGGG;FEF8FGFCGGGFGFGGGGGDGGGFAEFCFGGDDGDFFFFFFF*>AECFAFFE967FD=A>B4C>@>9=@DBD>C>2(6=?@)<C?C94023?EC(4;?@1993::::0:7A:6A)29B(391<:03(8B::1?FD)
@M04999:289:000000000-L3R54:1:1101:10358:3843 2:N:0:426
GGGGGACTACAGGGGTATCTAATCCTGTTTGCTACCCACGCTTTCGAGCATGAACGTCAGTGTTATCCCAGGAGGCTGCCTTCGCCATCGGTATTCCTCCACATCTCTACGCATTTCACTGCTACACGTGGAATTCTACCTCCCTCTGACACACTCTAGTTTGACAGTTTCAAATGCACGTCCCAAGTTGAGCTCGGGGATTTCACATCTGACTTATCTAACCGTCTGCGCTCGCTTTACGCCCAGTAATTCCGATTAACGCTCGCACCCTACGTATTACCGCGTCTGCTGGCACGTAGTT
+
CCCCCGGGGGGGGGGGGGGGGGGGGGGFGGGGGGGFGGGGGGGGGGGFGGGGGGGGGGGGGGGFGGGGGGGGGGGGGGGGGGGGGGGGGGGGGGGGGGGGGGGGGFFGGGFGGGGGGGGGGGGGGGGGFGGEFGGGGGGGGG?EGFGGGGGGGG,DEGGFFDGGGGD9EFGGGGGFFFFGGGDDDFGGGGGDGCGD>DGGFF>B>FF?CFF5AAFFFFAEFFD95>=@EBF@?F@9BFF+/::>?(=CCFEFC830;1;>?@;7,717B:6BB:??AF<9>?FF43:<9)50((.4312:4
@M04999:289:000000000-L3R54:1:1101:16481:3847 2:N:0:426
GACTACTCGGGTATCTAATCCTGTTTGCTACCCATGCTTTCGAGCCTCAGCGTCAGTGACAGACCAGAGAGCCGCCTTCGCCACTGGTGTTCTTCCATATATCTACGCATTTCACCGCTACACATGGAGTTCCACTCTCCTCTTCTGCACTCAAGTTAAACAGTTTCCGTTGCAATTCCTCAGTTGAGCTGAGGGCTTTCACATCCCAGACTTATTTAACCGCCTGCGCTCCCTTTACGCCCAATAAATCCGGACAACGCTTGCCACCTACGTATTACCGCGGCTGCTGGCACGTAGTT
+
CCCCCGGGGGGGGGGGGGGGGGGGGGGGGFGGGGGGGGGGGGGGGGGGGGGGGGGGGGGGGGGGGGGGGGGGGGDGGGGGGGGGGGGGGGGGGGGGGG9FFFGGGGGGGGGGGGGGGGGGGGGGGGGGGGGGGGGGGGGGGGGGGGGFGGGGGGFGGGGGGGGGGFGGGGGGGGGGFGFGGGGGGGGGF8DCGGGGGGGGFFFFFFFFFFFCECFFFAFEFFFFFDFABBFFF=EEC4>D@FFBDFFEFFEB9D@BDFBB03=?EFFF::???>B:BA9?F4>FFFFFFF:<2((,4:>
@M04999:289:000000000-L3R54:1:1101:21075:3865 2:N:0:426
TCGTGGACTACCCGGGTATCTAATCCTGTTCGCTCCCCACGCTTTCGTCCATCAGCGTCAATCGGTATTTAGTAACCTGCCTTCGCAATCGGGGTTCTGTGTAATATCTATGCATTTCACCGCTACACTACACATTCCAGCTACTTCAATACTATTCAAGATTAACAGTATCAACGGCAATTCTACAGTTAAGCTGCAGGTTTTCACCGCTGACTTATCAACCCGCCTACGGACCCTTTAAACCCAATAAATCCGGATACCGCTCGCATCCTCCGTATTACCGCGGCTGCTGGCACGGAGT
+
CCCCCGGGGGGGGGGGGGGGGGFCGGGGGGGGGGGGGGGGGGGGGGGGGGGGGGGGGGGGGGGGGGGGGGGGGGGGGGGGGGGGGGGCGGGGGGGGGGGGGGGGGGGGFGGGGGGGGGGGGGGGGGGGGGGGG=EFGGGGG8DGGGDEAFGGGGFGGGGGGFGDFGGGGGGGGGGGEGEDFGFGFCFFGGGGGGGGGGD>AFFFFFFFF=AFAFFFEFFFFFFFFFF@?DD@FFFFF@FF?C@3;?0=@E<<C3:6@D?)=<>>FFFFFB??B?F???0AAFF>9;BF>FFF0:1?BB>1,
@M04999:289:000000000-L3R54:1:1101:19783:3872 2:N:0:426
TTAGGACTACCCGGGTATCTAATCCTGTTTGCTCCCCACGCTTTCGCATCTCAGCGTCAGTATCTGTCCAGAAGGCCGCCTTCGCCACCGGTATTCCTCCACATCTCTACGCATTTCACCGCTACACGTGGAATTCTACCTTCCTCTACAATACTCCAGATAACCAGTTTTAAGTGCAGTTCCCAGGTTGAGCCCGGGGCTTTCACACCTAACTTAATTATCCGCCTACATGCCCTTTACGCCCAGTCATTCCGATTAACGCTCGCACCCTCCGTATTACCGCGGCTGCTGGCACGGAGTT
+
CCCCCGGGGGGGGGGGGGGGGGGGGGGGGGGGGGGGGGGGGGGGGGGGGGGGGGGGGGGGGGGGGGGGGGGGGGGGGGGGGGGGGGGGGGGGGGGGGGGGGGGFGGGGGGGGGGGGGGGGGGGGGGGGGGGCFGGGGGGGGGGGGGGGGGGGGGGGGGGFGGGGGGGFFGGGGGGGFGFGGGGGGGGGFGGGGGGGGDGDFFFFFFFFFFFFFFFFFFFFFFF=BFFFFFFF36@FDEFF??@FFFFFFCEFF8;?0:<B?BFFFFFFFFFFFFF?:?DAABFFF9>FBDFF<<B?>13:0
@M04999:289:000000000-L3R54:1:1101:22794:3880 2:N:0:426
GACTACCCGGGTATCTAATCCTGTTCGCTCCCCACGCTTTCGTCCATCAGCGTCAATCGGTATTTAGTAACCTGCCTTCGCAATCGGGGTTCTGTGTAATATCTATGCATTTCACCGCTACACTACACATTCCAGCTACTTCAATACTATTCAAGATTAACAGTATCAACGGCAGTTCTACAGTTAAGCTGCAGGTTTTCACCGCTGACTTATCAACCCGCCTACGGACCCTTTAAACCCAATAACTCCGGATAACGCTCGCATCCTCCGTATTACCGCGGCTGCTGGCACGGAGTTAGCC
+
CCCCCGFGGGGGGGGGGGGGGGGGGGGGGGGGGGGGGGGGGGGGGGGGGGGGGGGGGGGGGGGGGGGGDGGGGGGGGGGGGGGGGGGGGGGGGGGGGGGGGGGGGGGGGGGGGGGGGGGGGGGGGGGGGGGGGGGGGGGGGGGGGGGGGGGGGGGGGGGCFGGGGGFGGGGGGGDGFGFGGGGGGGGGGGGGGGGCF?FFFFFFFFFFFFF=EB>FFFF9A@FFFF=DFBFF;E9CCE8:;;@@<))>;?BFDDE@@@<BFBFFF:>ABFB?FFFFBFF>09;>::??B17:226<:AB<4
@M04999:289:000000000-L3R54:1:1101:5994:3880 2:N:0:426
GGCTAGACTACCGGGGTATCTAATCCTGTTTGCTCCCCACGCTTTCGCATCTCAGCGTCAGTATCTGTCCAGAAGGCCGCCTTCGCCACCGGTATTCCTCCACATCTCTACGCATTTCACCGCTACACGTGGAATTCTACCTTCCTCTACAATACTCCAGATAACCAGTTTTAAGTGCAATTCCCAGGTTGAGCCCGGGGCTTTCACACCTAACTTAATTATCCGCCTACATGCCCTTTACGCCCAGTCATTCCGATTAACGCTCGCACCCTCCGTATTACCGCGGCTGCTGGCACGGAGT
+
CCCCCGGGGGGGGGGGGGGGGGGGGGGGGGGGGGGGGGGGGGGGGGGGGGGGGGGGGGGGGGGGGGGGGGGGGGGGGFGGGGGGGGGGGGGGGGGGGGGGGGGGGFGGGGGFCGGGGGGGGEGGDGGGGGGGEGGGGGGGFGGGGGGGGGGGGGGFGGGGGGGGGGGGGGGGGCGGFGFGGGGGCFGGGGG?FGFGG>CGBD>AAFFFF@FFFFFFF6FF6>E4@F;DDFEFFF@@FFEFFFFFFFFFFF?56C@FF::<4:(-42>>FFFF<?B??FF<A9,7626966?:?::<01>0-
@M04999:289:000000000-L3R54:1:1101:7346:3909 2:N:0:426
GACTACCGGGGTATCTAATCCTGTTCGCTACCCATGCCTTCGAGCCTCAGCGTCAGTAACAGACCAGAGAGCCGCCTTCGCCACTGGTGTTCTTCCATATATCTACGCATTTCACCGCTACACATGGAGTTCCACTCTCCTCTTCTGCACTCAAGTCTCTCAGTTTCCGATGCTCTTCCTCAGTTAAGCTGAGGGCTTTCACATTCAGACTTAAAAGACCGCCTGCGCTCCCTTTACGCCCAATAAATCCGGACAACGCTGGCCACCTACGTATTACCGCGGCTGCTGGCACGTAGTTAGC
+
CCCCCGGGGGGGGGGGFGGGGGGGGGGGGGGGGGGGGGGGGGGGGGGGGFGGGGGGGGGGGGGGGGGGGGEGGGGGGGGGGGGGGGEFGGGGGGGGGGGGGGGGGGGGGGGGGGGGGGGGGGGGGGGGGCGGGGGGGGGGGGGGFGGGGGGGGGGGGGGGGCFFGGGGGGGGGCGFFFFGGGGGGGGGGGGGGGGGGGGGFFFFFFFACEFFFFFFFF4B>B>DFFFB>?B=DE@CEDFF;DF@E<EFEEF;00::6,(3(-42:1::BF0124:<9A?F(,3;;:?:><1<::??4:<A9
@M04999:289:000000000-L3R54:1:1101:9324:3960 2:N:0:426
ATGACTACAAGGGTATCTAATCCTGTTTGCTCCCCACGCTTTCGCATCTCAGCGTCAGTATCTGTCCAGAAGGCCGCCTTCGCCACCGGTATTCCTCCACATCTCTACGCATTTCACCGCTACACGTGGAATTCTACCTTCCTCTACAATACTCCAGATAACCAGTTTTAAGTGCAGTTCCCAGGTTGAGCCCGGGGCTTTCACACCTAACTTAATTATCCGCCTACATGCCCTTTACGCCCAGTCATTCCGAACAACGCTCACACCCTCCGTATTCCCGCGCCTGCTGGCATGGAGTTGC
+
@-BCCGG8E<@C@F,C<<EGGGGGGCFD@FFFA@FFFFFGGGGG7FFGF<FCFGGGGGGCFGGCCFCFGGGGGGGGGFEEGGGFEGGDGGGGFGD<FFEFGGGG95EFDFCFGAFCDDFEGG@EEFGFD7ACCFFGGGEGDFG;A93=,@AC,@D=D9FFGDGCGFGGGCC=DFD,D===DG7E+,@DFGGCF>ED7DGDABFFFAEF:=)1;*+4*93:C(85>206//.82;BBEE?B132(())1)3?@(((.,(.3:6(6)5:04419B0(5)5<?;1(-10(377(()((,,.,))
@M04999:289:000000000-L3R54:1:1101:20700:3965 2:N:0:426
GAGACTACTAGGGTATCTAATCCTGTTTGCTCCCCACGCTTTCGCATCTCAGCGTCAGTATCTGTCCAGAAGGCCGCCTTCGCCACCGGTATTCCTCCACATCTCTACGCATTTCACCGCTACACGTGGAATTCTACCTTCCTCTACAATACTCCAGATAACCAGTTTTAAGTGCAGTTCCCAGGTTGAGCCCGGGGCTTTCACACCTAACTTAATTATCCGCCTACATGCCCTTTACGCCCAGTCATTCCGATTAACGCTCGCACCCTCCGTATTACCGCGGCTGCTGGCACGGAGTT
+
CCCCCGGGGGGGGGGGGGGGGGGGGGGGGGGGGGGGGGGGGGGGGGGGGGGGGGGGGGGGGGGGGGGGGGGGGGGGGGGGGGGGGGGGGGGGGGGGGGGGGGGGGGGGGGGGGGGGGGGGGGGGGGGGGGGGDGGGGGGGGGGGGGGGGGGGGGFGFFFGGGGGGFGGGFGFGGFGFGFGGGGGGGGGGGGGGGGGGDGGFFFFFFFFFFFFFFFFFFFFFDDFFFFFFFFEFFBEEF@EFBFFFE@FFFE81;2<CFFFFF>B>FF?<FF;8<?(6<AFF(-11;F:::<??69>>1:
@M04999:289:000000000-L3R54:1:1101:6441:4020 2:N:0:426
GACTACTGGGGTATCTAATCCTGTTCGCTACCCATGCTTTCGAACCTCAGCGTCAGTTACAGACCAGAGAGCCGCCTTCGCCACTGGTGTTCTTCCATATATCTACGCATTCCACCGCTACACATGGAGTTCCACTCTCCTCTTCTGCACTCAAGAAAAACAGTTTCAGCTGCACTTCCCCGGTTAAGCCGAGGGCTTTCACAGCTGACTTGTTCTCCCGCCTGCGTTCGCTTTACGCCCAATAAATCCGGACAACGCTTGCCACCTACGTATTACCGCGGCTGCTGGCACGTAGTTAGCC
+
CCCCCGGGGGGGGGGGGGGGGGGGGGGGGGGGGGGGGGGGGGFGGGGGGGGGGGGGGGGGGGFGGGGGGGGGGGDGGGGGGCEGGGFGFGGGGGGGGGGGGGGGGGGGGGGGGGGFGGGGGGGDGGGGGGGGGGGGGGGGGGFGGFGGFGGGGGGGGGGGGGGGFGGGGGGGGFGFD?FFFGDEGGGGGGGGDEGGGGGGFFFFFFFADB4*8;CFF=A>EFDBD(8@?FF@@?3;@DFF?3=8AECEEF63;;BF99???0(42:B022?FBF2<6(,4(039?:B(4:???F:B649<7
@M04999:289:000000000-L3R54:1:1101:21018:4039 2:N:0:426
GGACTACTCGGGTATCTAATCCTGTTTGCTCCCCACGCTTTCGCATCTCAGCGTCAGTATCTGTCCAGAAGGCCGCCTTCGCCACCGGTATTCCTCCACATCTCTACGCATTTCACCGCTACACGTGGAATTCTACCTCCCTCTACAATACTCTAGTTAACCAGTTTTAAGTGCAATTCCTAGGTTGAGCCCAGGGCTTTCACACCTAACTTAATTATCCGCCTACATGCCCTTTACGCCCAGTCATTCCGATTAACGCTCGCACCCTCCGTATTACCGCGGCTGCTGGCACGGAGTTAGC
+
9CCCCGGGFEGGGGGGGGGGGGAEGGAFGGGGGGAEEGCGGGGGG,@FGGGGDGGGGGFE@FFGGGGGEFGCFGGGGGGGGGGGGCBFG7DGGGGGE@@FGFGGGGGGGGGGGGGGDEGGGGGG@BEGCDFFGEF;,E,@EGGGCFA=FGFGFGADF,@DFGGGDDGC8=EGDFCFEGFGFDGFFE@CFEGGFFC7CGGGFFF6AE*9=@CE69A9A6@64>4@=B:4576@FFFEF95B=(=@@@CFFF((33;;C19?;BF>@FFBBFF86:BFDF091(((4(,44<:B629(,(624
@M04999:289:000000000-L3R54:1:1101:6054:4039 2:N:0:426
GACTACTCGGGTATCTAATCCTGTTCGCTCCCCACGCTTTCGTCCATCAGCGTCAATCGGTATTTAGTAACCTGCCTTCGCAATCGGGGTTCTGTGTAATATCTATGCATTTCACCGCTACACTACGCATTCCAGCTACTTCAATACTATTCAAGATTAACAGTATCAACGGCAGTTCTACAGTTAAGCTGCAGGTTTTCACCGCTGACTTATCAACCCGCCTACGGACCCTTTAAACCCAATAAATCCGGATAACGCTCGCATCCTCCGTATTACCGCGGCTGCTGGCACGTAGTTAGCC
+
CCCCCGGGGGGGGGGGGFGGGGGGFEFGGGGGGFGEGEEGGGGGGGGGGFGGGGG,CF@,CEFDGGFEGFDFGGGGGFGFECGGGFFFGGDGGGGGGGGGGGGGDF;BFGGGGFGGGGGGGGGGGFEGGGEG;EFFGGGDFGGFFGGGGFFG8CA8E,D=CFGGCFGFFFEEGGDFFGFGGGGGGC:9AFEGGGGFGGGGFFF>EF>A@CCACFFFB/?4BFF9=569@==:D@CFEE@ED@D;<>CE@BFFF?;E;>D?0>>?F?33?63((.5<48(319((4:???BFF(((,-6>F>
@M04999:289:000000000-L3R54:1:1101:22875:4042 2:N:0:426
TGTATGACTACACGGGTATCTAATCCTGTTTGCTACCCACGCTTTCGAGCATGAACGTCAGTGTTATCCCAGGAGGCTGCCTTCGCCATCGGTATTCCTCCACATCTCTACGCATTTCACTGCTACACGTGGAATTCTACCTCCCTCTGACACACTCTAGTTAGACAGTTTCAAATGCACGTCCCAAGTTGAGCTCGGGGATTTCACATCTGACTTATCTAACCGTCTGCGCTCGCTTTACGCCCAGTAATTCCGATTAACGCTCGCACCCTACGTATTACCGCGGCTGCTGGCACGTCGG
+
CCCCCGGGGGGGGGGGGGGGGGFGFGGGGGGGGGFGGGGGDGGGGGGGGGGGCFFGGFFFGGGGGGGGGFGGGGGGGFGGGGGGEGGGGGGDG@FGGGGGGGGGCFGGGGGGGGGGGGGGGGGGGGGGGGGDGGG8FFGGGGGGCFGFGFGGGGG8FFGGGGGFBFGGGGGGGGCGFGFGFFGGCDGCDDGFGGFFGGGGEDFFFFFFCC50;8FFEFFFFFFFFFAB5C=A>5>@@D=FC2;(38<E<CEEE?1<<F16C<@;699>;>((.1(.5572:ABFFF67>B?80(.)43(2(
@M04999:289:000000000-L3R54:1:1101:5857:4044 2:N:0:426
AACATGACTACTCGGGTATCTAATCCTGTTCGCTCCCCACGCTTTCGTCCATCAGCGTCAATCGGTATTTAGTAACCTGCCTTCGCAATCGGGGTTCTGTGTAATATCTATGCATTTCACCGCTACACTACACATTCCAGCTACTTCAATACTATTCAAGATTAACAGTATCAACGGCAGTTCTACAGTTAAGCTGCAGGTTTTCACCGCTGACTTATCAACCCGCCTACGGACCCTTTAAACCCAATAAATCCGGATAACGCTCGCATCCTCCGTATTACCGCGGCTGCGTGCACGGAGG
+
CCCCC8EFGGGGGGGGGGGGGGGGGGGCFGGEFGGGGC@FGDGGGGGGGDGGGGCGGGG,BFFECFFFEFFGGGFGEGGGGGGGCEGEGGGGCDGGGGGGGGGFFGGGGGGGDGEFFGGGGGGDGDGE<FE:ADEGFGFGGGGGGGGGFAAFFGGGGGGFGGGE@DGGGGGGGGGGFD5CDDGGGGGCFFGGGGGG+=+=AF7>9@FC5@F=>C>BCFFEBBFD5:=@@BF2==9=DFFAECE(:?;1=E3<C8(6770;@(73?F9>F6>25?02:08>A),(-(7>;?((,(3)(-(-(
@M04999:289:000000000-L3R54:1:1101:20886:4045 2:N:0:426
GACTACTCGGGTATCTAATCCTGTTTGCTACCCACGCTTTCGAGCATGAACGTCAGTGTTATCCCAGGAGGCTGCCTTCGCCATCGGTATTCCTCCACATCTCTACGCATTTCACTGCTACACGTGGAATTCTACCTCCCTCTGACACACTCTAGTTAGACAGTTTCAAATGCACGTCCCAAGTTGAGCTCGGGGATTTCACATCTGACTTATCTAACCGTCTGCGCTCGCTTTACGCCCAGTAATTCCGATTAACGCTCGCACCCTACGTCTTCCCGCGGCTGCTGGCACGTAGTTAGCC
+
CCCCCGGGGGGGGGGGGGGGGGGGGGGGG9FGGGGGGGGGGGGGGCFGAFGGFGGGGGGGGGGGGGGGGGGGFCGGGGGGGGGGGGGGGGGGGGGGGGGFGGFGGFFGGGEGGGGGGGGGGFGGGFGGGGCFGGGGGGGGGGGDGGGGGGGGGGGGGGGGGGGEGGCGGGGGG8?FFD>GCDFGGEGGGGGCEGEDDGFFFCFFAFFFFFFFEFFFFFFA?FDFEF>5A>FFFFFC>DFF(2;CEECC?@;DF@FE?B0;64699B?7?12(.<)),-19;03904:0,,46?0:B4)5<:
@M04999:289:000000000-L3R54:1:1101:23027:4067 2:N:0:426
GAGGACTACACGGGTATCTAATCCTGTTTGCTCCCCACGCTTTCGCATCTCAGCGTCAGTATCTGTCCAGAAGGCCGCCTTCGCCACCGGTATTCCTCCACATCTCTACGCATTTCACCGCTACACGTGGAATTCTACCTCCCTCTACAGTACTCCAGACGACCAGTTTTAAATGCTATTCCCAGGTTGAGCCCGGGGCTTTCACACCTAACTTAATCATCCGCCTACATGCCCTTTACGCCCAGTCATTCCGATTAACGCTCGCACCCTCCGTATTACCGCGGCTGGTGGCCCGTGGTT
+
CCCCCGGGGGGGGGGGGGGGGGGGGGGGGGGGGGGGGGGGGGGGGGGGGGGGGGGGGGGGGGGGGGGGGGGGGGGGGGGGGGGGGGGGGGGEGGGGGGGGGGGGGGGGGGGGGGGGGGGGGDGGGGGGGGEGGFGGFFFGG?EFGGGGGGGGGGGGGGGGGGGGGGDGGFGGGGGF7=;EGFFGGGGGGGGGGGGGGGGGFFFFFFFFBFEFFFFFFFFFFFFFFF@DFFFEFDEDFFEFFFFFD@EF<>F<>??0,64?00:9;09;F??B;:(40:<4((4417((.(47((,(((((
@M04999:289:000000000-L3R54:1:1101:18742:4097 2:N:0:426
GCGCCGACTACACGGGTATCTAATCCTGTTCGCTCCCCACGCTTTCGTCCATCAGCGTCAATCGGTATTTAGTAACCTGCCTTCGCAATCGGGGTTCTGTGTAATATCTATGCATTTCACCGCTACACTACACATTCCAGCTACTTCAATACTATTCAAGATTAACAGTATCAACGGCAGTTCTACAGTTAAGCTGCAGGTTTTCACCGCTGACTTATCAACCCGCCTACGGACCCTTTAAACCCAATCAATCCGGATAACGCTCGCATCCTCCGTATTACCGCGGCTGCTGGCACGGAGT
+
CCCCCGGGGGGGGGGGGGGGGGGGGGGGGGGGGGGGGGGGGGGGGGGGGGGGGGGGGGGGGGGGGGGGGGGGGGGGGGGGGGGGFGGGGGGGGGGGGGGGGGGGFFGGGGGGGGGGGGGGGGGGGGGGGGGGGGGGFGGGGGGGGGGGGGFFGFCFGGFGCG8EFGGGGGGGGGGGDGBGGGGGGGGGGGGGGGGGGGGGFFFFFFFFFB=AFFF9EFFFFFFFFF@?FD;??B@FF1;FFEFFD?;;(=<EEFF>F?69?F9:B>>F:>??FB68?FFFF223(((-1:B>04170199-
@M04999:289:000000000-L3R54:1:1101:5161:4109 2:N:0:426
ACCTGACTACCAGGGTATCTAATCCTGTTCGCTCCCCACGCTTTCGTCCATCAGCGTCAATCGGTATTTAGTAACCTGCCTTCGCAATCGGGGTTCTGTGTAATATCTATGCATTTCACCGCTACACTACACATTCCAGCTACTTCAATACTATTCAAGATTAACAGTATCAACGGCAGTTCTACAGTTAAGCTGCAGGTTTTCACCGCTGACTTATCAACCCGCCTACGAACCCTTTAAACCCAATAAATCAGGATAACGCTCCCATCCACCGTATTACCGCCGCTGCTGGCACGGAGTT
+
CCCCCGGGGFFFGCCFGFAEGCFFEEFGGFEGGFGCC@@BFC@FGDGGDGFGFFFEGDE:EGFF,F,CFFGFFGAFGDGFFFG?FCCCF=:+@C=FG9:,CF?CEBFFGGGFGFCFFDFFCEGEGGGFD<<FAFCFGFFFGFFGGC=DGGC8EDFGGFGG?==EDFFFGDA8=6+@AG>FGGG8>9DEDGG7CC5+:0=7A8:A?C5?)>9=59+=7BF4>@):@FA@F=(0:9@:5=CFEA30;((.)))1)..=;747?@?F((/)43)..-4,(4>F903((-,,34:?8B746>6:1
@M04999:289:000000000-L3R54:1:1101:7654:4123 2:N:0:426
GACTACCAGGGTATCTAATCCTGTTTGCTCCCCACGCTTTCGCATCTCAGCGTCAGTATCTGTCCAGAAGGCCGCCTTCGCCACCGGTATTCCTCCACATCTCTACGCATTTCACCGCTACACGTGGAATTCTACCTTCCTCTACAATACTCCAGATAACCAGTTTTAAGTGCAGTTCCCAGGTTGAGCCCGGGGCTTTCACACCTAACTTAATTATCCGCCTACATGCCCTTTACGCCCAGTCATTCCGATTAACGCTCGCACCCTCCGTATTACCGCGGCTGCTGGCACGGAGTTAGCC
+
CCCCCGGGGGGGGGGGGGGGGGGGGGGGGGGGGGGGGGGGGGGGGGGGGGGGGGGGGGGGGGGGGGGGGGGGGGGGGGGGGGGGGGGGGGGGGGGGGGGGGGGGGGGGGGGGGGGGGGGGGGGGGGGDFGGGGGGGGGGGGGGGGGFFFGGGGGGGGGGGGGGGGFGGGGGDGGGGFGFGGGGGGGGGGGGGGGGGGGGGFFFFFFFFFFFFEFEFFFF@FFFFFFFFFFFBBFF<1?9B;?FEFF?EE;?<?63CDFFFFB>>9<F?43:0::FFFFFFFBFB:242::<?0(4::::<3
@M04999:289:000000000-L3R54:1:1101:14537:4124 2:N:0:426
AACGACTACACGGGTATCTAATCCTGTTTGCTCCCCACGCTTTCGCATCTCAGCGTCAGTATCTGTCCAGAAGGCCGCCTTCGCCACCGGTATTCCTCCACATCTCTACGCATTTCACCGCTACACGTGGAATTCTACCTTCCTCTACAATACTCTAGTTAACCAGTTTTAAGTGCAATTCCTAGGTTGAGCCCAGGGCTTTCACACCTAACTTAATTATCCGCCTACATGCCCTTTACGCCCAGTCATTCCGATTAACGCTCGCACCCTCCGTATTACCGCGGCTGCTGGCACGGAGTT
+
CCCCCGGGGGGGGGGGGGGGGGGGGGGGGGGGGGGGGGGGGGGGGGGGGGGGGGGGGGGGGGGGGGGGGGGGGGGGGGGGGGGGGGGGGGGGGGGGGGGGGGGGGGGGGGGGGGGGGGGGGGGGGGGGGGEFGGGGGGGGGGGGGGGGGGGGGGGGGGGGGGGGGGGGGGGGGGFGFGFGGGGGGGGGGGGGGGGGGGGFFFFFFFFFFFFFFFFFFFFFFAAFFFFFFFFF=DFFEFFFFFFFFFFFFFF?E1?@FFFF0;FFFFFFFFFFB?F:?<BFFFFF>9>BFFB?BF?>0>:?
@M04999:289:000000000-L3R54:1:1101:19798:4130 2:N:0:426
GCTGACTACCCGGGTATCTAATCCTGTTTGCTCCCCACGCTTTCGCATCTCAGCGTCAGTATCTGTCCAGAAGGCCGCCTTCGCCACCGGTATTCCTCCACATCTCTACGCATTTCACCGCTACACGTGGAATTCTACCTTCCTCTACAATAATCTAGTTAACCAGTTTTAAGTGCAATTCCTAGGTTGAGCCCAGGGCTTTCACACCTAACTTAATTATCCGCCTACATGCCCTTTACGCCCAGTCATCCCGATTAACGCTCGCACCCTCCGTATTACCGCGGCTGCTGGCACGGAGTT
+
CCCCCGGFGGGCEC@@CFCFFGFF9FEEFGGGGGGGGGGGEFEEFCC@F9FFFGGGG@BFEGGFGFGGGGFGEGGGGGG:FFGGGGGGGGEFGG<FGA<A?<FA;EAFGGGG7F9A@EEEC8CFEFGGCFGGFFFFFFGFEFGCDFDFAEE8,,EGDGAGGGGGGGGGFEGGG==EFFFGFFGGGGGGFEC?CFGFCDDDFFFFFFF5):>)8B/9>6+*:A527AD::*933(6>@CEFF@>?73;36)/11?1414;<BD?06;F9B:18(41::BD6(-49012:0?00:40;9>1(
@M04999:289:000000000-L3R54:1:1101:6708:4196 2:N:0:426
GACTACTCGGGTATCTAATCCTGTTCGCTCCCCACGCTTTCGTCCATCAGCGTCAATCGGTATTTAGTAACCTGCCTTCGCAATCGGGGTTCTGTGTAATATCTATGCATTTCACCGCTACACTACACATTCCAGCTACTTCAATACTATTCAAGATTAACAGTATCAACGGCAGTTCTACAGTTAAGCTGCAGGTTTTCACCGCTGACTTATCAACCGGCCTACGGACCCTTTAAACCCAATAAATCCGGATAACGCTCGCATCCTCCGTATTACCGCGGCTGCTGGCACGGAGTTAGCC
+
<6ACCFCEE@7;FDFGGCG9EC9CE66@F8+9CE:B@EFFGDEFG:C6FEFEE@:FFAF@@F<FAA<EAE<FAEF8:,9<BF7FF=B7FB=FFGFAA<,?EGGFFGFG=FGGFGECFCFCF44,:F:=BA?A,@FCEFG8D,;,@;FGF;EFE,D,=,,=,@@E;FG:3D@>6=8D7FFGGGCGFGG9AEF?CFC+2=FC<CF>>B>>@**8EA945/*:*)(5:@(2@=9(7>>CF38BF;@8A3354;28?<A@;@?0669?1><A(4<?(8><90((((-(33)(-(.(((--0:)65
@M04999:289:000000000-L3R54:1:1101:15727:4215 2:N:0:426
TCGACTACAGGGGTATCTAATCCTGTTTGCTCCCCACGCTTTCGCATCTCAGCGTCAGTATCTGTCCAGAAGGCCGCCTTCGCCACCGGTATTCCTCCACATCTCTACGCATTTCACCGCTACACGTGGAATTCTACCTCCCTCTACAGTACTCCAGACGACCAGTTTTAAATGCTATTCCCAGGTTGAGCCCGGGGCTTTCACACCTAACTTAATCATCCGCCTACATGCCCTTTACGCCCAGTCATACCGATTAACGCTTGCACCCTCAGTATTACCGCGGCTGCTGGCACGGAGTTCG
+
CCCCCCFGFEFFD;@FE<FGGGGFGGGFG9FEGGGGGG7BFFGGGGE:,EFGDGEGGGFGCFGGFGGDGGGDFFFGGGCGGFGC@C8BFGGGGFFGGGGGCFFGGGGGFEEGGGGGGGGGDGEGGGFGGGGGGFGCFC8D88@FGGGGGFDGGGGGGDGGDEGD8?AAEGGGG:+@7<F;C?DGGFGDFCF?FGGGDDGFFFFFFFDFFFFFFFFFEFFE+516?D@;).))64=83;6:0271/=E<)14889:(6<0(((-24286<<((-..6)--1914906()5,(4.(4((40)(
@M04999:289:000000000-L3R54:1:1101:12514:4249 2:N:0:426
TGGACTACCCGGGTATCTAATCCTGTTTGCTCCCCACGCTTTCGCATCTCAGCGTCAGTATCTGTCCAGAAGGCCGCCTTCGCCACCGGTATTCCTCCACATCTCTACGCATTTCACCGCTACACGTGGAATTCTACCTTCCTCTACAATACTCTAGTTAACCAGTTTTAAGTGCAATTCCTAGGTTGAGCCCAGGGCTTTCACACCTAACTTAATTATCCGCCTACATGCCCTTTACGCCCAGTCATTCCGATTAACGCTCGCACCCTCCGTATTACCGCGGCTGCTGGCACGGAGTT
+
CCCCCGGGGGGGGGGGGGGGGGGFGGGGGGGGGGGGGGGGGGGGGGGGFGCGGGGGGGGGGGGGGGGGGGDGFGGGGGDGGGGGGGGGGGGGGGGGGGGGGFFGGCGGGGG@FGFGGGGGEGGGGGGGDGGFGGGGGGGFFGGG8EGDGGFGGGGGDFGGFGGFFFFFGFGGDGFFFGFGGGDGCEFFCFGGFGFFCGGGFFFFFFFFFFFE?8C>7+=EFFFFFFFBEC=EBEDE=:@EFFFF;@EC<??;3<;D6;?9:12139;?(3?6(4:?BBFF;970(4:2:70(5?>264:
@M04999:289:000000000-L3R54:1:1101:10728:4264 2:N:0:426
GGTTGACTACCCGGGTATCTAATCCTGTTCGCTACCCATGCTTTCGAGCCTCAGCGTCAGTAACAGACCAGAGAGCCGCCTTCGCCACTGGTGTTCTTCCATATATCTACGCATTTCACCGCTACACATGGAGTTCCACTCTCCTCTTCTGCACTCAAGTCTCTCAGTTTCCGATGCTCTTCCTCAGTTAAGCTGAGGGCTTTCACATTCAGACTTAAAAGACCGCCTGCGCTCCCTTTACGCCCAATAAATCCGGACAACGCTGGCCACCTACTTATTACCGCGGCTGCTGGCACGTAGT
+
CCCCCGGGGFGGGGGGFGGGGGGGGGGFGDGGGGGGGGGGGGGGGGGGGEGDGGGGGGGGGGGGGGFGGGGGGGGGEFDGGGGGGGGFGGGGGGGGGGGGGGGGGFFGCFGGGGGGGGGGGGGGGGFGDGFGGDFD;FGFGGGGGGGE=DFGGGCDBFGG8=@EFGGDGFGFGGGGFFFDCCD9;FGGGGGGGGFGGGG+6?FFFFFFEAA*>6AFFFCFFFBBAA@2B9@9-:@=DF3FE;D>FFF@EFEEC;0909>;1((((41:??:?20)-6)4:4),(,-0(26>??FFD<:<<4
@M04999:289:000000000-L3R54:1:1101:25719:4305 2:N:0:426
GACTACTGGGGTATCTAATCCTGTTTGCTCCCCACGCTTTCGCATCTCAGCGTCAGTATCTGTCCAGAAGGCCGCCTTCGCCACCGGTATTCCTCCACATCTCTACGCATTTCACCGCTACACGTGGAATTCTACCTTCCTCTACAATACTCTAGTTAACCAGTTTTAAGTGCAATTCCTAGGTTGAGCCCAGGGCTTTCACACCTAACTTAATTATCCGCCTACATGCCCTTTACGCCCAGTCATTCCGATTAACGCTCGCACCCTCCGTATTACCGCGGCTGTTGGCACGGAGTTAGCC
+
<CCCCG9C@F+@FFFGFGGGD9FFF,CAE<F@FFGGGGDGG@EECG9,CFDEFGG@CCFCFEFEFDGFGGGFGGGEGDGF=C?EEGEGGGGGGGGGGGGFG<FCFGGDGGGGGGG9FGGGGGGGGGGGGGGGGGGGGGCDFFGGGGGGGGEGGGF:=FGGGGGGFF:FGGGGGGGGFGFGGGGFDD88FGGGFFEGGGGGFFFFFFFFFFCFFF9EE69<A@ADFF?<BB=@:EEFF?-?9BBE=C5CEF;00<?C@61(39>@6?:B6;(,(5AA<:6916(3(.5(,.819,46(6<<.
@M04999:289:000000000-L3R54:1:1101:10328:4328 2:N:0:426
GTAGACTACACGGGTATCTAATCCTGTTTGCTCCCCACGCTTTCGCATCTCAGCGTCAGTATCTGTCCAGAAGGCCGCCTTCGCCACCGGTATTCCTCCACATCTCTACGCATTTCACCGCTACACGTGGAATTCTACCTTCCTCTACAATACTCCAGATAACCAGTTTTAAGTGCAGTTCCCAGGTTGAGCCCGGGGCTTTCACACCTAACTTAATTATCCGCCTACATGCCCTTTACGCCCAGTCATTCCGATTAACGCTCGCACCCTCCGTATTACCGCGGCTGCTGGCACGGAGTT
+
CCCCCGGGGGCEEGGGGGGGGGGGAFGFFGGGGGGGGEGGEFGGGGGGGGGGGGGGGGGGGCGGGGGGGGFADDGFGGGGGGGGGGECGGGGFGGGGGGGGGGGGGGGGGGGGGGGGGGGGGGGGGGGFGEGGGGGGGGGGGGGGFGDFFFDGE?=DDGGGGGGGGGCFEDGDDFGFG<DGFFGFGGFGGFGFGGDDCD*9FFFFFFFFFFFFFFFEFFC>CDFFFFBB?7;;=E8;CEE@;@;?4;4<?CE;/61,6C((3:BB>90?0:8>?B7>ABF(,9(712:>)3,04:9024(
@M04999:289:000000000-L3R54:1:1101:14001:4333 2:N:0:426
AAAGACTACTCGGGTATCTAATCCTGTTTGCTCCCCACGCTTTCGCATCTCAGCGTCAGTATCTGTCCAGAAGGCCGCCTTCGCCACCGGTATTCCTCCACATCTCTACGCATTCCACCGCTACACGTGGAATTCTACCTTCCTCTACAATACTCCAGATAACCAGTTTTAAGTGCAGTTCCCAGGTTGAGCCCGGGGCTTTCACACCTAACTTAATTATCCGCCTACATGCCCTTTACGCCCAGTCATTCCGATTAACGCTCGCACCCTCCGTATTACCGCGGCTGCTGGCACGGAGTG
+
CCCCCGGGGGGGGGEGGGGGGGGGGGGGGGGGGFGGGGGGGGGGGGGGGEGGGGGGGGGGGGGGGGGGGGGGGGGGGGGGGGGGGGGGGGGEGGGGGGGGGGGGGGGGGGGGGGGGGGFGGGGGGGGGGGGGGGGFGGGGCEGGGGGGGGGGFEGGGGFGFGGGGGFFGGGGGGFGFGFGGFGEGFEGFGGGGGGGDGGGFFFFFFFFFFFFFFFF4BFCFFFFFFFF=EFFFFFDEEE3<@(,:8@FEFFF;6<@F338><?((4;>(2632,8?F<9429FFB16?7B??<2:7,460
@M04999:289:000000000-L3R54:1:1101:20818:4378 2:N:0:426
TGGGGACTACAGGGGTATCTAATCCTGTTTGCTCCCCACGCTTTCGCATCTCAGCGTCAGTATCTGTCCAGAAGGCCGCCTTCGCCACCGGTATTCCTCCACATCTCTACGCATTTCACCGCTACACGTGGAATTCTACCTTCCTCTACAATACTCTAGTTAACCAGTTTTAAGTGCAATTCCTAGGTTGAGCCCAGGGCTTTCACACCTAACTTAATTATCCGCCTACATGCCCTTTACGCCCAGTCATTCCGATTAACGCTCGCACCCTCCGTATTACCGCGGCTGCTGGCACGGAGTT
+
CCCCCGGGGGGGGGGGGGGGGGGGGGGGGGGGGGGGGGGGGGGGGGGGGGGGGGGGGGGGGGGGGGGGGGGGGGGGGGGGGGGGGGEGFGGGGGGGGGGGGGGGGGGGGGGGGGGGGGGGGGGGGGGGGGGGGGGFGGGGGGGGGGGGGGDGGGGGGGGGGGGGGGGG=FGGGGGGFGFGGGGGCGGGGGGGGGGGGGGGFFFFFFFFFBEEFFFFEAFFFFFFDFFFFFFFFFFFFFFFFFFFFDEEFFFFFFF;<DCE?F?;BFFF66BB6>?:?BBABB>FF01;F02:B:):69>F4
@M04999:289:000000000-L3R54:1:1101:11014:4451 2:N:0:426
CGACTACCCGGGTATCTAATCCTGTTCGCTCCCCACGCTTTCGTCCATCAGCGTCAATCGGTATTTAGTAACCTGCCTTCGCAATCGGGGTTCTGTGTAATATCTATGCATTTCACCGCTACACTACACATTCCAGCTACTTCAATACTATTCAAGATTAACAGTATCAACGGCAGTTCTACAGTTAAGCTGCAGGTTTTCACCGCTGACTTATCAACCCGCCTACGGACCCTTTAAACCCAATAAATCCGGATAACGCTCGCATCCTCCGTATTACCGCGGCTGCTGGCACGGAGTTAGC
+
CCCCCGGGGGGGGGGGGGGGGGGGGGGGGGGGGGGGGGGGGGGFGGGGGGGGGGGGGGGGDFGFFFFGGGGGGFGGGGGGGGGGCEGGDGGGGGGGFGGGGGGGGGGGGGGGGGGGG>EGGGGGFFGFFGGGGGGGGGGFGGGDFFFEFGFGGGGGGFGGGGGGGGGGGGGGGGGGFGFGFGFGGGGGGGFGGFGG9FFGFFFFFFFFADEAE6FFCAFDFF=@FF@@=>56;=@EEFEFFFF@EE)1<EF;DFFEFF>?:9BFBFFFFF>?:?FBFFFFFB>09?DD3877?7>>??BD2
@M04999:289:000000000-L3R54:1:1101:13434:4469 2:N:0:426
ACGGACTACTGGGGTATCTAATCCTGTTCGCTCCCCACGCTTTCGTCCATCAGCGTCAATCGGTATTTAGTAACCTGCCTTCGCAATCGGGGTTCTGTGTAATATCTATGCATTTCACCGCTACACTACACATTCCAGCTACTTCAATACTATTCAAGATTAACAGTATCAACGGCAGTTCTACAGTTAAGCTGCAGGTTTTCACCGCTGACTTATCAACCCGCCTACGGACCCTTTAAACCCAATAAATCCGGATAACGCTCGCATCCTCCGTATTACCGCTGCTGCTGGCACGGAGTT
+
CCCCCGGGGGGGGGGGGGGGGGGGGGGGGGGGGGGGGGGGGGGGGGGGGGGGGGGGGGGGGGGGGGGGGGGGGGGGGGGGGGGGGGGGGGGGGGGGGGGGGGGGGGGGGGGGGGGGGGGGGGGGGGGGGGGGGGGGGGGGGGGGGGGGGGGFG=FGGGGGGGGGGGGGGGGGGGGGFGFGGGGGGGGGGGGGGGGGGGGCFFFFFFDFFFFFFFFFFFFFAAFFFFFFF?FFFFDF;EFFFFFFFFFAEFFFFFFFFFFDBFB;9>BFF?FF9:?<?BDFFF(4>?B?:BB018?>01-:
@M04999:289:000000000-L3R54:1:1101:10338:4479 2:N:0:426
TTGGGGACTACCAGGGTATCTAATCCTGTTCGCTCCCCACGCTTTCGTCCATCAGCGTCAATCGGTATTTAGTAACCTGCCTTCGCAATCGGGGTTCTGTGTAATATCTATGCATTTCACCGCTACACTACACATTCCAGCTACTTCAATACTATTCAAGATTAACAGTATCAACGGCAGTTCTACAGTTAAGCTGCAGGTTTTCACCGCTGACTTATCAACCCGCCTACGGACCCTTTAAACCCAATAAATCCGGATAACGCTCGCATCCTCCGTATTACCGCGGCTGCTGGCACGGAGG
+
CCCCCGGGGGGGGGGGGGGGGGGGGGFGGGGGGGGGGGGGEGGGGGGGGGGGGGGGGGGGGGGGGEG<CFGGGGGGGGGGGGFGGGGGGGGGGGCGGGG<FGGGCFFGFFGGGGGGGGGGGGGGGGGGGGGGGGGGGGGGGGGGGFGGGGGGGFGGGGGGFGGGGGGGGGGGGGGGFDEDFFDFGGGGGGGGGGGGGGGGFFFFFFCFFABBFFFFFFFFFF@=B45@FFFDDBFF@F;CEEE@FF?@FFFFFEF9@0:7=DFF69>>FFFFBFF66(5<AFF6>9;6>FF>?077BF96(
@M04999:289:000000000-L3R54:1:1101:4769:4497 2:N:0:426
GACTACTAGGGTATCTAATCCTGTTTGCTCCCCACGCTTTCGCATCTCAGCGTCAGTATCTGTCCAGAAGGCCGCCTTCGCCACCGGTATTCCTCCACATCTCTACGCATTTCACCGCTACACGTGGAATTCTACCTTCCTCTACAATACTCTAGTTAACCAGTTTTAAGTGCAATTCCTAGGTTGAGCCCAGGGCTTTCACACCTAACTTAATTATCCGCCTACATGCCCTTTACGCCCAGTCATTCCGATTAACGCTCGCACCCTCCGTATTACCGCGGCTGCTGGCACGGAGTTAGCC
+
CCCCCGGGGGGGGGGGGGGGGGGGGGGGGGGGGGGGGGGGGGGGGGGGGGGGGGGGGGGGGGGFGGGGGGGGGGGGGGGGGGGGGGGGGGGGGGGGGGGGGGGGGGGGGGGGGGGGGGGGGGGGGGGGGGGGGGGGGGGGGGGGGGGGGGGGGGGGGGGGGGGGGGGGGGGGGGGGFFFGGGFGGGGGGGGGGGGGGGGGFFFFFFFFFFFFFFFFFFFFFFDFFFFF3>BFFFFFFFFDFFFFFFFFE;@@DFCE<3@FBFFFFFFFFFFF7?FFFF9119>B<BF>:7<BF9>F7<<22
@M04999:289:000000000-L3R54:1:1101:14949:4500 2:N:0:426
GACTACCCGGGTATCTAATCCTGTTTGCTACCCACGCTTTCGAGCATGAACGTCAGTGTTATCCCAGGAGGCTGCCTTCGCCATCGGTATTCCTCCACATCTCTACGCATTTCACTGCTACACGTGGAATTCTACCTCCCTCTGACACACTCTAGTTAGACAGTTTCAAATGCACGTCCCAAGTTGAGCTCGGGGATTCCACATCTGACTTATCTAACCGTCTGCGCTCGCTTTACGCCCAGTAATTCCGATTAACGCTCGCACCCTACGTATTACCGCGGCTGCTGGCACGTAGTTAGCC
+
CCCCCGGGGGGGGGGGGGGGGGGGGGGGGGGGFGGGGGGGGGGGGGFGGGGGGGGGGGGGGGGGGGGGGGGGGGGGGGGGGGGGGGGGGGGGGGGGGGGGGGGGGGGGGGGGGGGGGGGGGGGGGGGGGGGGGGGGGGFGGGGGGGGGGGGGGGGFGGGGGGGGG8:DEEGGGGGGFGFGGGGGGGGGGGGGGGGGGGGGFFFFFFFFFF7CAFFFFFFFFFFFFBF@D@>@DFFFF@B>D?F9CEFF?@D?<?FFDFF;16699?F:?:<?47><.3923349:0:?F:??:3626><>2
@M04999:289:000000000-L3R54:1:1101:19159:4523 2:N:0:426
TTGACTACTCGGGTATCTAATCCTGTTCGCTACCCATGCTTTCGAGCCTCAGCGTCAGTAACAGACCAGAGAGCCGCCTTCGCCACTGGTGTTCTTCCATATATCTACGCATTTCACCGCTACACATGGAGTTCCACTCTCCTCTTCTGCACTCAAGTCTCTCAGTTTCCGATGCTCTTCCTCAGTTAAGCTGAGGGCTTTCACATTCAGACTTAAAAGACCGCCTGCGCTCCCTTTACGCCCAATAAATCCGGACAACGCTTGCCACCTACGTATTACCGCGGCTGCTGGCACGTAGTT
+
CCCCCGGGGGGGGGGGGGGGGGGGGGGGGGGGGGGGGGGGGGGGGGGGGGGGGGGGGGGGGGGGGGGGGGGGGGGGGGGGGGGGGGGGGGGGGGGGGGGGGGGGGGGGGGGGGGGGGGGGGGGGGGGGGGGGGGGGGGGGGGGGGGGGGGGGGGGGGGGGGGGGGGGGGGEGGGGGFGFGGGGGGGGGGGGGGFGFGDFGFFFFFFFFFFFFFF6BEF>>FDFFF99BBFFFFFFE=:>DD@BF@D@EC?EE69?FFFFFFF?BFFB?F?0::BFF3>BA?B(29>BFFF7:?BB61?BA
@M04999:289:000000000-L3R54:1:1101:16788:4545 2:N:0:426
ATTGACTACCAGGGTATCTAATCCTGTTCGCTCCCCACGCTTTCGTCCATCAGCGTCAATCGGTATTTAGTAACCTGCCTTCGCAATCGGGGTTCTGTGTAATATCTATGCATTTCACCGCTACACTACACATTCCAGCTACTTCAATACTATTCAAGATTAACAGTATCAACGGCAGTTCTACAGTTAAGCTGCAGGTTTTCACCGCTGACTTATCAACCCGCCTACGGACCCTTTAAACCCAATAAATCCGGATAACGCTCGCATCCTCCGTATTACGGCGGCTGCTGGCACGGAGTT
+
C9ACCFFGGGCFGGGGFEFGDGGGGGGGFDGGGCGFGEEGGGGGGGGGGGEEFG7F7C:FEFEGFF9<ECFGGGGGFG8FBBGGGCEGGEGGGGGGGF<FGEFGFEAF;FGGGFGFGGGGDGEEGGGG<FFGGEFGFCGGFFE;FFF,;DAA8=FGCEDFGGFFGGGGADFFDE8EFGFGGGGGGGGGGGFGGGGGG6=D??AFF5B58=ABFFA9AFA>F=AB>=4:99959@FDF4?CFFDD28@3.6?;90(3;<@D6?;969(304>BF:020)5((79;60112:(((.1291?0
@M04999:289:000000000-L3R54:1:1101:5597:4556 2:N:0:426
GCCTGACTACCGGGGTATCTAATCCTGTTTGCTCCCCACGCTTTAGCCTATCAGCGTCAGTATCTGTCCAGAAGGCCGCCTTCGCCACCGGTATTCCTCCACATCTCTACGCATTTCACCGCTACACGTGGAATTCTACCTTCCTCTACAATACTCCAAATAACCAGCTTTAACTGTAGTTCCCAGGTTGACCCCGGGGCTTCCACACCTAACTTACTCATCCGCCTACATGCCCTTTACGCCCAGTCATTCCGATTAACGCTCGCACCCTCCGTACTACCGCTGCTGCTGGGACGTAGTT
+
@@8,BFGGD@6C7++6,6,CC,CC,CCC;EAF,EC@66+@@@@6,;C,;,6EA9FB@:FCE,EFCA6<CCF9,9EFFB:@:CF@F:?CFE7F+FGGGF,,4A8,4,CFF<4+8++5E5F,@C>:4,4@<=+4,4,@F;@9,DGE9,,=332@D=,3@,,6,6@,3=8,6,6@8,6@4?+52592,@D:4,3,,34C7*******4;A?2((0-41*.14*18*(/6;28()).)(((.);(3(3;6@@E<?36(41(8))-,,(,40(,4(-,,48(-6A(41(,04???0(((49((,()
@M04999:289:000000000-L3R54:1:1101:24963:4579 2:N:0:426
GCAAGACTACTAGGGTATCTAATCCTGTTTGCTCCCCACGCTTTCGCATCTCAGCGTCAGTATCTGTCCAGAAGGCCGCCTTCGCCACCGGTATTCCTCCACATCTCTACGCATTTCACCGCTACACGTGGAATTCTACCTTCCTCTACAATACTCTAGTTAACCAGTTTTAAGTGCAATTCCTAGGTTGAGCCCAGGGCTTTCACACCTAACTTAATTATCCGCCTACATGCCCTTTACGCCCAGTCATTCCGATTAACGCTCGCACCCTCCGTATTACCGCGGCTGCTGGCACGGAGTT
+
CCCCCGGGGGGGGGGGGGGGGGGGGGGGGGGGGGGGGGGGGGGGGGGGGGGGGGGGGGGGGGGGGGGGGGGGGGGGGGGGGGGGGGGGGGGGGGGGGGGGGGGGGGGGGGGGGGGGGGGGGGGGGGGGGGGGFGGGGGGGGGGGGGGGGGGGGGGGGGGGGGGGFDGGGGGGFFDCFGFGGGGGGGDFGGGGGGGGGGGGFFFFFFFFFBEFFFCFFFFFFFFFFFFFFB??BE=EBBEFFFFFFFFFFCCEEEF;?FFFDFFFFFBFFFFFFF?FFFFF<1133;B;()):<F2:0((34
@M04999:289:000000000-L3R54:1:1101:5660:4602 2:N:0:426
ACCTGACTACCGGGGTATCTAATCCTGTTTGCTACCCACGCTTTCGAGCATGAACGTCAGTGTTATCCCAGGAGGCTGCCTTCGCCATCGGTATTCCTCCACATCTCTACGCATTTCACTGCTACACGTGGAATTCTACCTCCCTCTGACACACTCTAGTTAGACAGTTTCAAATGCACGTCCCAAGTTGAGCTCGGGGATTTCACATCTGACTTATCTAACCGTCTGCGCTCGCTTTACGCCCAGTAATTCCGATTAACGCTCGCACCCTACGTATTACCGCGGCTGCTGGCACGTAGTT
+
CCC@CGGGGGC@FGGGGGGGGGGGGGGGGGGGGGGGGGGGGGGGGGCGGGGGGFGGGGGGGGG9FCGGGGGGFGGGGGGFGGGGGGGGGGGGGGGGGGGGDGGGCGGGGGGGGGDFGGGGGGGGGGGGCFGGGGGGGGGD8AEGGGGGCFGGGGGGGGGA,,,@EGGGGGGGGFDGFGF6FGGGGFFGG8FGG,<?>DGGFFFFFFFFFFF@EFFF?F68FBF2):=BCF9(5>BF@DFFD@BF@<@EEFFFFFFFFFEC0:6?9BBBF??FBFFFF>AF9?>9;6>B?>7??<?(.4466
@M04999:289:000000000-L3R54:1:1101:18404:4606 2:N:0:426
TGGAAGACTACCAGGGTATCTAATCCTGTTCGCTACCCATGCTTTCGAACCTCAGCGTCAGTTACAGACCAGAGAGCCGCCTTCGCCACTGGTGTTCTTCCATATATCTACGCATTCCACCGCTACACATGGAGTTCCACTCTCCTCTTCTGCACTCAAGAAAAACAGTTTCAGCTGCACTTCCCCGGTTAAGCCGAGGGCTTTCACAGCTGACTTGTTCTCCCGCCTGCGTTCGCTTTACGCCCAATAAATCCGGACAACGCTTGCCACCTACGTATTACCGCGGCTGCTGGCACGTAGG
+
CCCCCGGGGGGGGGGGGGGGGGGGGGGGGGGGGGGGGGGGGGGGGGGGGGGGGGGGGGGGGGGGGGGGGGGGGGGGGGGGGGEGGGGGGGGGGGGGGGDGGGGGGGGGGGGGGGGGGGGGGGGGGGGGGGGGGGGGGGGGGGGGGGGGGGGGGGGGGGGGGGGGGGGGGGGGGGGFFGFGGGGGGGGGGGGGGGGGGGGGFFFAFFFFFBEEFFFFFFFFFFFFFFFFFFFF@FFFDFFFFFF@;8215@EFFEB>BFBB:>BF16??FF?1:>FF?B?BF<FFF>92;:>?B::?6(8<(
@M04999:289:000000000-L3R54:1:1101:25279:4641 2:N:0:426
TGGGACTACCCGGGTATCTAATCCTGTTCGCTACCCATGCTTTCGAACCTCAGCGTCAGTTACAGACCAGAGAGCCGCCTTCGCCACTGGTGTTCTTCCATATATCTACGCATTCCACCGCTACACATGGAGTTCCACTCTCCTCTTCTGCACTCAAGAAAAACAGTTTCAGCTGCACTTCCCCGGTTAAGCCGAGGGCTTTCACAGCTGACTTGTTCTCCCGCCTGCGTTCGCTTTACGCCCAATAAATCCGGACAACGCTTGCCACCTACGTATTACCGCGGCTGCTGGCACGTAGTT
+
CCCCCGGGGGGGGGGGGGGGGGGGGGGGGGGGGGGGGGGGGGGGG<FGGGGGGGGGGGGGGGGGGGGGGGGGGGGGGGGGGGGGGGGGGGGGGGGGGGGGGGGGDGGGGGGGGGGGGGGDGGGGGGGGGGGGGGGGGGGGFGGGFGGGGGGGGGGGGGGCDDGGGGGGGGGGGGGGFGFGGGGGGDGGGGGGGDEDD47FFFFFFFFFFF@B@FFFEFFFFDFFFFFF9;1?@9;DFFEBDFF<,=;>AAA?>>:;FF66BBFFB:A?FF?7?:7ABAAA:B90;;><??FFF>1,.385
@M04999:289:000000000-L3R54:1:1101:8460:4646 2:N:0:426
TGGAGGACTACACGGGTATCTAATCCTGTTCGCTCCCCACGCTTTCGTCCATCAGCGTCAATCGGTATTTAGTAACCTGCCTTCGCAATCGGGGTTCTGTGTAATATCTATGCATTTCACCGCTACACTACACATTCCAGCTACTTCAATACTATTCAAGATTAACAGTATCAACGGCAGTTCTACAGTTAAGCTGCAGGTTTTCACCGCTGACTTATCAACCCGCCTACGGACCCTTTAAACCCAATAAATCCGGATAACGCTCGCATCCTCCGTATTACCGCGGCTGCTGGCACGGAGT
+
CCCCCGGGGGGGGGGGGGGGGGGGGGGGGGGGGGGGGGGGGGGGFGGGGGGGGGGGGGGGGGGGGGGGGGGGGGGGGGGGGGGGGGGGGGGGGGGGGGGGGGGGGGGGGGGGGGGFGFGGGGGGGGGFGGGGGGGGGGGGGGFGCFGGGGGGGGGFGGGGGGGGGGGGGGGGGGGDDGFGGGGDGGGGGGGFGGGGCGGCCAFFFFFF=AFFFFFFFAFEB@@FBF>@FFFF@FF?FDEFFEFFFFFFFFFECFF@DF69<B>?FFFFFBFF2<BBF(4AA>F906909??:(47?BF90,
@M04999:289:000000000-L3R54:1:1101:10891:4663 2:N:0:426
TGGGGACTACCAGGGTATCTAATCCTGTTCGCTCCCCACGCTTTCGTCCATCAGCGTCAATCGGTATTTAGTAACCTGCCTTCGCAATCGGGGTTCTGTGTAATATCTATGCATTTCACCGCTACACTACACATTCCAGCTACTTCAATACTATTCAAGATTAACAGTATCAACGGCAGTTCTACAGTTAAGCTGCAGGTTTTCACCGCTGACTTATCAACCCGCCTACGGACCCTTTAAACCCAATAAATCCGGATAACGATCGCACCCTCCGTATTCCCGCGGCTCCTGGCACGGGGTT
+
6CCC@;CCECEECGCEECE@CCFFFD<;CF@C:,CDE@FEGCFGAFGFGG<FEAEEFGG7FGGGBC,CECFEFFGGGC<8=FFFC@+:=FCFC>C=EFBDGFGA@,C?BEGGC@EFAFFEEECFEGGGFCFGGGGGGGFGGF?D3ECCFGGGG@CFDFC8E=DAEDAEDEFGGE6=@G>0?F7AEA=FGG:@9D96?FFFF7?9B9AA5)5)=A+B:1=8A2:9A@2@==2:>=@B3@EC43@?7/5;A)).469(2;33;(411(,-,-(33,((,4)6.49;(10(-233??<1((3(-
@M04999:289:000000000-L3R54:1:1101:17338:4723 2:N:0:426
GACTACTAGGGTATCTAATCCTGTTTGCTACCCATGCTTTCGAGCCTCAGCGTCAGTGACAGACCAGAGAGCCGCCTTCGCCACTGGTGTTCTTCCATATATCTACGCATTTCACCGCTACACATGGAGTTCCACTCTCCTCTTCTGCACTCAAGTTAAACAGTTTCCGTTGCAATTCCTCAGTTGAGCTGAGGGCTTTCACATCCCAGACTTATTTAACCGCCTGCGCTCCCTTTACGCCCAATAAATCCGGACAACGCTTGCCACCTACGTATTACCGCGGCTGCTGGCACGTAGTT
+
CCCCCGGGGGGGGGGGGGGGGGGGGGGGG<FGGGGGGGGGGGGGGGGGGGGGGGGGGGGGGGGGGGGGGGGGGGGGGGGGGGGGGGGGGGGGGGGGGGGGGGGGGGGGGGGGGGGGGGGGGGGGGGGGGGGGGGGGGGGGGGGGGGGGGGGGGGGGGGGGGGGGGGGGGGGGGGGGFGFGGGGGGGFGGGGGGGGGFGGGFFFFFFFFFFFFFFFFFFFFF=>FFFFFFAFFFFFFEFFE@FF@BBEFF?E@6@FFFF9B;DFFFA@?@;B?:<AF>A>?F>B>>>F>FF<:BFF:8?A
@M04999:289:000000000-L3R54:1:1101:10713:4726 2:N:0:426
GTCAGACTACTCGGGTATCTAATCCTGTTCGCTCCCCACGCTTTCGTCCATCAGCGTCAATCGGTATTTAGTAACCTGCCTTCGCAATCGGGGTTCTGTGTAATATCTATGCATTTCACCGCTACACTACACGTTCCAGCTACTTCAATACTATTCAAGATTAACAGTATCAACGGCAGTTCTACAGTTAAGCTGCAGGTTTTCACCGCTGACTTATCAACCCGCCTACGGACCCTTTAAACCCAATAAATCCGGATAACGCTCGCATCCTCCGTATTACCGCGGCTGCTGGCACGGAGTT
+
CCCCCGGGGGGGEGGFGGGGGGGGGGGCFGGGGGGGGGGGGGGGGGGGGGGGGGGGEGGGGGGGGGGFGGGGGGGGGGGGGGGGGGGCGGEGGGGGGGGGGGGGG9FFGGGGGGGGGGGGGGGGGGGGGGGGGGGGGGFGGGGGGGGGFGGGGCFGFGGGGFGDGGGGGFGGGGGEFGEGDGGGGGGFGGGGFGGGGGGCFCFFFFADAAABDFBFFFFFFBAFFFF?B=@@==@@DEEFFFFF<0=EEFEF1;>;;<<@<;0:6>B?FFFF793:(4:AB09>99BB0:42047:669B3
@M04999:289:000000000-L3R54:1:1101:24590:4737 2:N:0:426
CACCGGACTACTAGGGTATCTAATCCTGTTCGCTCCCCACGCTTTCGTCCATCAGCGTCAATCGGTATTTAGTAACCTGCCTTCGCAATCGGGGTTCTGTGTAATATCTATGCATTTCACCGCTACACTACACATTCCAGCTACTTCAATACTATTCAAGATTAACAGTATCAACGGCAGTTCTACAGTTAAGCTGCAGGTTTTCACCGCTGACTTATCAACCCGCCTACGGACCCTTTAAACCCAATAAATCCGGATAACGCTCGCATCCTCCGTATTACCGCGGCTGCTGGCACGGAGG
+
CCCCCGGGGGGGGGGGGGGGGGDGGFFGGGGGGGGGGGGEGEFG@FGGGGGGGGGGGGGGGGGGGGGGGGGGGGGGGGGGGGGGGGGEGGGGGGGGGGGFGGGEFGGGGGGFGGFFFGGGCEGGGGGGGGFDGFGGGGFGGGGGGGGGFGGGGFGGGCFGGGFGFG8EFFGGGGGGEGFDDCCEFGGGGGGGGGGGGFDDFFFFFFFF==AAAFBFE>FCFFFFF>F@FFF2@96?1=8AC9E@@F@F;)/??;9;027A@@FB?9B;?B:BFB;,4.4<AB:>B0696:??B<()4(6>(
@M04999:289:000000000-L3R54:1:1101:17818:4746 2:N:0:426
TGGGTGACTACTGGGGTATCTAATCCTGTTCGCTACCCATGCTTTCGAACCTCAGCGTCAGTTACAGACCAGAGAGCCGCCTTCGCCACTGGTGTTCTTCCATATATCTACGCATTCCACCGCTACACATGGAGTTCCACTCTCCTCTTCTGCACTCAAGAAAAACAGTTTCAGCTGCACTTCCCCGGTTAAGCCGAGGGCTTTCACAGCTGACTTGTTCTCCCGCCTGCGTTCGCTTTACGCCCAATAAATCCGGACAACGCTTGCCACCTACGTATTACCGCGGCTGCTGGCCCGTAGG
+
ABCCCG<FFGFGGGGGCGGGGGGGDGGGGFGGGGGGFGGGGGGCF<CFFGEGGGGFGGGGGGFGFEFGGGGGGGGGGGGGGGGGGGGGGGGFGFECFGCGGGGGFGGGDGGGGGDGGGGGFGGGGDFFGGGGGGFGGFGGFGEGGFDFGGGGGGGFGGFGGFFFFCGGGGGGGGGGFC9DCFGGEGGGGGGGGGGGGG>CEFFFFFFFE=EFFFF>;C=*+14>@BFDBBFFFFFF;@DFCDDFFF?1)7;?<59>BFFFF136?F<FA<61404(,).6<416(43398))52((,41?3
@M04999:289:000000000-L3R54:1:1101:19486:4748 2:N:0:426
GAGGACTACCAGGGTATCTAATCCTGTTCGCTACCCATGCTTTCGAGCCTCAGCGTCAGTAACAGACCAGAGAGCCGCCTTCGCCACTGGTGTTCTTCCATATATCTACGCATTTCACCGCTACACATGGAGTTCCACTCTCCTCTTCTGCACTCAAGTCTCTCAGTTTCCGATGCTCTTCCTCAGTTAAGCTGAGGGCTTTCACATTCAGACTTAAAAGACCGCCTGCGCTCCCTTTACGCCCAATAAATCCGGACAACGCTTGCCACCTACGTATTACCGCGGCTGCTGGCACGTAGTT
+
CCCCCGGGGGGGGGGGGGGGGGGGGGGGGGGGGGGGGGGGGGGGGFGGGGGGGGGGGGGGGGGGGGGGGGGGGGGGFGGGGGGGGGGGGGGGGGGGGGGGFGGGGGGGGGGGGGGFGGGGGGGGGGGGGGGGGGGGGGGGGGGGGGGGGFFFG8EGGGFGFGGGCFGGGGGGGCGDFGFDGGGGGGGGFFGGGFFDFGDCFFFCFACFEFFECFCAEFFEFCCFFAAB>2@B@BFBBEFFFF06DF14@3CEFFF(:><@99:B?BBABBFFF?445:9AFF>02(-7??F?01<?B1:06
@M04999:289:000000000-L3R54:1:1101:22235:4774 2:N:0:426
GGTGACTACACGGGTATCTAATCCTGTTTGCTCCCCACGCTTTCGCATCTCAGCGTCAGTATCTGTCCAGAAGGCCGCCTTCGCCACCGGTATTCCTCCACATCCCTACGCATTTCACCGCTACACGTGGACTTCTACCTTCCTCCACAATACTCCAGTTAACCAGTTTTAAGTGCAATTCCTAGGTTGAGCCCAGGGCTTTCACACCTAACCTAATTATCCGCCTACATGCCCTTTACGCCCAGTCATTCCGCTTAACGCCAGCACCCTCCGTATTACCGCCGCTGCTGGCACGGAGTT
+
<-ACCGGGGDG@CGGDFE<@FC@FFEE9F<CEFGGGGGGG7FCAEEE,CFFGGGDCFEE,6<CE<6<@FDCFGGGGEGGGDF,FBFF=FGGE<<EFG9EFFGFF,9?ECE@4CEFEFGF@:+@>FGBB8??,C>FGGEECFDFGC,DE88FFFGE,D?@9FCFFGDGAFGFGF7+=<=9?FDGF>?FA:E669DCC*99*0*49BFFD5)05)3996+B*B6>==25=3;?:@2(0>>1/6>,3(/77?5<C;(//64A0((((((..4-::>??0:264(((412993:70433-(431
@M04999:289:000000000-L3R54:1:1101:22628:4830 2:N:0:426
CTTAGGACTACAAGGGTATCTGATCCTGTTCGCTACCCACGCTTTCGAGCCTCAGCGTCAGTTACTAGCCAGTCAGCCGCCTTCGCCACTGATGTTCTTCCATATATCTACGCATTTCACCGCTACACATGGAGTTCCACTGACCTCTCTAGCACTCAAGTCTTATAGTTTCTGATGCACGTCCATAGTTGAGCTATGACCTTTCACATCAGACTTATTAGACCGCCTGCGCTCCCTTTACGCCCAATAATTCCGGACAACGCTCGCCACCTACGTATTACCGCGGCTGCTGGCACGTAGT
+
CCCCCGGGGGGGGGGGGGGGGGGGGGGGGGGGGGGGGGGGGGGGGGGGGGGGGGGGGGGGGGGGGGGGGGGGGGGGGGGGGGGGGGGGGGGGGGGGGGGGGGGGGGGGGGGGGGGGGGGGGGGGGGGGGGGGGGGGGFGGGGGGGGGFFGGGGGGGGGGGGGGGGGCDGGGGGGFGFGFGGGGGGGGGGGGGGFGGFFDGA?FFFFFFE=CEEFFACFFFFFFFFAFFFFFFFFFFFFFCC@?BF9:@EFFCE?E>F9>D?BBFFB>FFB0<:?<<FF:BF2:9>0,392?0:0741:(4-
@M04999:289:000000000-L3R54:1:1101:21226:4925 2:N:0:426
GACTACAAGGGTATCTAATCCTGTTCGCTACCCATGCTTTCGAGCCTCAGCGTCAGTAACAGACCAGAGAGCCGCCTTCGCCACTGGTGTTCTTCCATATATCTACGCATTTCACCGCTACACATGGAGTTCCACTCTCCTCTTCTGCACTCAAGTCTCTCAGTTTCCGATGCTCTTCCTCAGTTAAGCTGAGGGCTTTCACATTCAGACTTAAAAGACCGCCTGCGCTCCCTTTACGCCCAATAAATCCGGACAACGCTTGCCACCTACGTATTACCGCGGCTGCTGGCACGTAGTTAGC
+
CCCCCGGGGGGGGGGGGGGGGGGGGGGGGDGGGGGGGGGGGGGGGGGGGGGGGGGGGGGGGGGGGGGGGGGGGGGGGGGGGGGGGGGGGGGGGGGGGGGGGGGGGGGGGGGGGGGGGGGGGGGGGGGGGGGGGGGGGFGGGGGGGGGGGGGGGGGGGAFGGGGFGGFGGGGGGGGGFFFGGGGGGGGFGFGFGGGGGGFGFFFFFFFFFFEFCFFCEAFFFFFFFFFAFFFFDEFEFDDFFFF1;AEEFFBF;6(6=@BF6;08<?F:?B6??43<AA06>96>BB?FFB(),((44):5-
@M04999:289:000000000-L3R54:1:1101:12637:4947 2:N:0:426
TGGCGACTACAGGGGTATCTAATCCTGTTTGCTCCCCACGCTTTCGCATCTCAGCGTCAGTATCTGTCCAGAAGGCCGCCTTCGCCACCGGTATTCCTCCACATCTCTACGCATTTCACCGCTACACGTGGAATTCTACCTTCCTCTACAATACTCTAGTTAACCAGTTTTAAGTGCAATTCCTAGGTTGAGCCCAGGGCTTTCACACCTAACTTAATTATCCGCCTACATGCCCTTTACGCCCAGTCATTCCGATTAACGCTCGCACCCTCCGTATTACCGCGGCTGCTGGCACGGAGTT
+
CCCCCGGGGGGGGGGGGGGGGGGGGGGGGGGGEGGGGGGGGGGGGGGGGGGGGGGGGGGGGGGGGGGGGGGGGGGGGGGGGGGGGGGGGGGGGGGGGGGGGGGGGDFGGGGGGGGGGGGGGGGGGGGGGGGGGGGFFGGGGGGGGGGGGGFGGGGGGGGGGGGGGGGFGGDGFGGGFGFGGGGGGGGGFGGGGFGGGGG>>FFFFFFF>DFEFFFFEFAFFFEFFFF?B@??E336BFFF@FFFFFFFEC55536;7??EFFD;0199>6016>?BF0>F<06>;0(3:?:4:B??>B>2.
@M04999:289:000000000-L3R54:1:1101:5193:4976 2:N:0:426
CGACTACTAGGGTATCTAATCCTGTTTGCTCCCCACGCTTTCGCATCTCAGCGTCAGTATCTGTCCAGAAGGCCGCCTTCGCCACCGGTATTCCTCCACATCTCTACGCATTTCACTGCTACACGTGGAATTCTACCTCCCTCTGACACACTCTAGTTAGACAGTTTCAAATGCACGTCCCAAGTTGAGCTCGGGGATTTCACATCTGACTTATCTAACCGTCTGCGCTCGCTTTACGCCCAGTAATTCCGATTAACGCTCGCACCCTACGTATTACCGCGGCTGCTGGCACGTAGTTAGC
+
CCCCCGGGGGGGGGGGGGGGGGFGGGGGGGGGGGGGGGGEGGGGGGGGGGGFGGGGGGGGGGGGGGGGGGGGGGGGGGGCFGGGGGGCFGGGGGGGGGGGGFGGGGGGGGGGGGGGGGGGGGGGGGGGDFGGGFFGFFGGGGGGGFDGGGGFGGGGFGGGGGGGFGGFGFGGGGGGFGFGGFGGGGGGDF9CEGEGDGGFFFFFA6FFEFEFFFFFFFFFFDFFFFBF>@BB@BFFE008>DD@E7CFCCFF?<?FF;>209B>F>B:?BFF7A?FB9<037>F><2:::0??:0<?<<A2
@M04999:289:000000000-L3R54:1:1101:14244:4986 2:N:0:426
TGGACTACCAGGGTATCTAATCCTGTTTGCTCCCCACGCTTTCGCATCTCAGCGTCAGTATCTGTCCAGAAGGCCGCCTTCGCCACCGGTATTCCTCCACATCTCTACGCATTTCACCGCTACACGTGGAATTCTACCTTCCTCTACAATACTCTAGTTAACCAGTTTTAAGTGCAATTCCTAGGTTGAGCCCAGGGCTTTCACACCTAACTTAATTATCCGCCTACATGCCCTTTACGCCCAGTCATTCCGATTAACGCTCGCACCCTCCGTATTACCGCGGCTGCTGGCACGGAGTT
+
CCCCCGGGGGGGGGGGGGGGGGGGGGGGGGGGGGGGGGGGGGGGGGEGFGGGGGGGGGGGGGGGGGGGGGGGGFFGGGGGGGGGGGGGGGGGGGGGGGGGGGGGGGGGGGGGGGGGGGDGGGGGGGGGGGGGGGGGGGGGGGGGGGGGGGGGGGGGGGGGGGFGGFG8FGGGGGGGFGFGGGGGGGGGGGGGGGGGGG?DFFFFFFFFFFFFFF6ECFFCBDFAAFDFEFFF=F=BCEFFFFDB:>A<C6?E<?DFCEDFFF;FFB6:08101,4:<<<6962927::>???732466:
@M04999:289:000000000-L3R54:1:1101:25331:5017 2:N:0:426
GTTGACTACAGGGGTATCTAATCCTGTTTGCTCCCCACGCTTTCGCATCTCAGCGTCAGTATCTGTCCAGAAGGCCGCCTTCGCCACCGGTATTCCTCCACATCTCTACGCATTTCACCGCTACACGTGGAATTCTACCTTCCTCTACAATACTCCAGATAACCAGTTTTAAGTGCAGTTCCCAGGTTGAGCCCGGGGCTTTCACACCTAACTTAATTATCCGCCTACATGCCCTTTACGCCCAGTCATTCCGATTAACGCTCGCACCCTCCGTATTACCGCGGCTGCTGGCACGGAGTTT
+
CCCCCGGGGGGGGGGGGGGGGGGGGGGGGGGGGGGGGGGGGGGGGGGGGGGGGGGGGGGGGGGGGGGGGGGGGGGGGGGGGGFGGGGGGGGGGGGGGGGGGGGGGGGGGGGGGGGGGGGGGGGGGGGGGGGGGGGGGGGGGGGGGGGGFGGGGGGGGGGGGGGGGGGGGGGGGGGGFFFGGGGGGGGGGGGGGGGGGGGGFFFFFFFFFFFFFFFFFFFFFFFFFFFFFFFFE@FFEFFFFF9@DFFFFFFF@3;;DEF?BFFFFFBBFBB0>:?FFFFD:>FF9>;FDF26?33-49?B.
@M04999:289:000000000-L3R54:1:1101:5723:5116 2:N:0:426
TGAGAGACTACTAGGGTATCTAATCCTGTTTGCTCCCCACGCTTTCGTGCCTCAGCGTCAGTGACAGACCAGAGAGCCGCCTTCGCCACTGGTGTTCTTCCATATCTCTACGCATTTCACCGCTACACCGGGAGTTCCACTCTCCTCTTCTGCACTCAAGTTACACAGTTTCCGCTGCAATTCCTCAGTTGAGCTGAGGTCTTTCACAGCCCATACATGTCTAACCGTGTGCGCTCCCTTCACGCCCTATCAATCAGGACATCGCTCGCCACCTATGTCTTCCCGACGTCGCTGCCACGGT
+
-A@BC@CFA@FAFGGFGFFFGD,CFGGGGGGCFF,EFGG+6@CCDGE,CCDCG,6F@@EGEFG,@,,<,CEEE<,BAF=:EG7FBFGGGGG<F,,?EA:E?<EDF9@FAFGFGGGGGGGGGGGGGGFG8++4+6@D;DFCA8AFGGFG=E,,73@8D8,,67,=;A=?F,=:=C+6@6*29=CF,,,4@7;A78,A*;7**?=+?AA6*08):/*3*3+*+2/*.)/(((/9(5(6-((+()/(/(((/.)))...).(((/./:(,((4((((,)).)))).:(,(((,-,,(((.),(-
@M04999:289:000000000-L3R54:1:1101:18610:5123 2:N:0:426
GCAGACTACAGGGGTATCTAATCCTGTTTGCTCCCCACGCTTTCGCATCTCAGCGTCAGTATCTGTCCAGAAGGCCGCCTTCGCCACCGGTATTCCTCCACATCTCTACGCATTTCACCGCTACACGTGGAATTCTACCTTCCTCTACAATACTCCAGATAACCAGTTTTAAGTGCAATTCCCAGGTTGAGCCCGGGGCTTTCACACCTAACTTAATTATCCGCCTACATGCCCTTTACGCCCAGTCATTCCGATTAACGCTCGCACCCTCCGTATTACCGCGGCTGCTGGCACGGAGTT
+
CCCCCGGGGGGGGGGGGGGGGGGGGGGGGGGGGGGGGGGGGGGGGGGGGGGGGGGGGGGGGGGGGGGGGGGGGGGGGGGGGGGGGGGGGGGGGGGGGGGGGGGGGGGGGGGGGGGGGGGGGGGGGGGGGGGGGGGGGGGGGGGGGGGGFGGGGGGGGGGGGGGGGGAEGGGGGGGGFGFGGGGGGGGGGGGGGGGDDGGGFFFFFFFFFFBFFFFFFFFFFCDDFFFFFFFF=@EFFFFFF9>;?@FFFFFEFF?DFCFF6<F>>BFFF?BFF60:BFBA?>FF961?>?F:?BF96>?<
@M04999:289:000000000-L3R54:1:1101:19676:5157 2:N:0:426
GACTACACGGGTATCTAATCCTGTTCGCTCCCCACGCTTTCGTCCATCAGCGTCAATCGGTATTTAGTAACCTGCCTTCGCAATCGGGGTTCTGTGTAATATCTATGCATTTCACCGCTACACTACACATTCCAGCTACTTCAATACTATTCAAGATTAACAGTATCAACGGCAGTTCTACAGTTAAGCTGCAGGTTTTCACCGCTGACTTATCAACCCGCCTACGGACCCTTTAAACCCAATAAATCCGGATAACGCTCGCATCCTCCGTATTACCGCGGCGGCTGGCACGGAGTTAGCC
+
CCCCCFGFFFGGGGGGGGGGGGGEDGEGGGGGGGGGGGEGGGGGGGGGGGGGGGGGGGGGGGGGGGCGGGGGGGGGGGGGC@FCFGGGDGGGGGGGGGGFFFGGGGGGGGFGGGFGGGDGGGGGGGGGGGGGGGGGGGGGGGGGGGGGGFGGGFGF?EGGGGGGGGGGGGGGGGGGFFFGGGGFGGGFGGGGGGGFCDGGFAA?ABAEFFCF?AFFDF99>A@FFFDFBB22:6C?EA@B@;@EFECC@BFD?;@@@((:1>B?B2)5?F:BF?A29:>>6>099696???0,49(8>><.
@M04999:289:000000000-L3R54:1:1101:20524:5228 2:N:0:426
GGTGACTACCCGGGTATCTAATCCTGTTCGCTCCCCACGCTTTCGCTCCTCAGCGTCAGTGACGGCCCAGAGACCTGCCTTCGCCATCGGTGTTCTTCCCGATATCTACACATTCCACCGTTACACCGGGAATTCCAGTCTCCCCTACCGCACTCCAGTCCGCCCGTACCCGGCGCCGATCCACCGTTAAGCGATGGACTTTCACACCAGACGCGACGAACCGCCTACGAGCTCTTTACGCCCAATAAATCCGGATAACGCTTGCACCCTACGTATTACCGCGGCTGCTGGCACGTAGTT
+
CCCCCGGGGGGGGGGGGGFGGGGGGGGGGGGGGGGGGGGGGGGGGGGGGGGGGGGGGGGGGGGGGGGGGGGGGGGGGGGGGGGGGGGGGGGGGGGGGGGGGGGGDGGGGGGGGGGGGGGGGGGGGGGGGGDDFGGGGGCDFF@FGGGGGGGGGGGGGFAEGGGGGDGGGGGGGGDCDGFGGGGGGG:EE5EGGD*:CGFG=CFFFFFFF??B>EFFFFFFFBBFF0:BFBB9>D<>>DAE?1>B?FF<A<>BB032?A>?>:(8:?B?1?BB::2)49>BF9B>F>FFFFB04,,(.3:5
@M04999:289:000000000-L3R54:1:1101:8220:5276 2:N:0:426
TTAGCGACTACCAGGGTATCTAATCCTGTTTGCTCCCCACGCTTTCGCATCTCAGCGTCAGTATCTGTCCAGAAGGCCGCCTTCGCCACCGGTATTCCTCCACATCTCTACGTATTTCACCGCTACACGTGGAATTCTACCTTCCTCTACAATACTCTAGTTAACCAGTTTTAAGTGCAATTCCTAGGTTGAGCCCAGGGCTTTCACACCTAACTTAATTATCCGCCTACATGCCCTTTACGCCCAGTCATTCCGATTAACGCTCGCACCCTCCGTATTACCGCGGCTGCTGTCACGGAGT
+
ACCCCGGGGGGGGGGGGGGGGGGGGGGGGGGGGGGGGGGGGGGGGGGGGGGGGGGGGGGGGGGGGGGGGGGGGGGGGGGGGGGGGGGGGGGGGGGGGGGGGFGGFGGGGFGGGGGGGGGGGGGGGGGGGGGGGGGGGGFGGFGGGCFFGGGGGGGFGCGGGFFGGGFGGGAFEFGGFGFGGGGGGGGGGGGGGGCGFGGGAFFFFFFFEFFFEFFFFBFEFEEEDBDFFFFFFFEBFBFFFFFFFFFEF<?EE331<;;FEFFF@@9BF>:0:?>?<:0<B9<FF;>(9054).42636>-
@M04999:289:000000000-L3R54:1:1101:15685:5309 2:N:0:426
GTTTGGACTACAAGGGTATCTAATCCTGTTTGCTCCCCACGCTTTCGCATCTCAGCGTCAGTATCTGTCCAGAAGGCCGCCTTCGCCACCGGTATTCCTCCACATCTCTACGCATTTCACCGCTACACGTGGAATTCTACCTTCCTCTACAATACTCTAGTTAACCAGTTTTAAGTGCAATTCCTAGGTTGAGCCCAGGGCTTTCACACCTAACTTAATTATCCGCCTACATGCCCTTTACGCCCAGTCATTCCGATTAACGCTCGCACCCTCCGTATTACCGCGGCTGCTGGCACGGAGG
+
CCCCCGGGGGGGGGGGGGGGGGGGGGGGGGGGGGGGGGGGGGGGGGGGGGGGGGGGGGGGGGGGGGGGGGGGGGGGGGGGGGGGGGGGEGGGGEGGGGGGGGGGGGFGGGGFGGDGGGGGGGGGGGDFGGGGGGGGGGGGGGGGGEGGGGGFGGGGGFEFDFGGGGGGFGGFGGGGDGFCGFG86EEGGGG?9FCDGC6CDAAFFFFFFFBEFFFFFFFEF?EFDDFFFF=CCFBFEFEFFFFF@??;@FC?C?E?02;;E?@689@F@FFFF?>FF?:<B2(117,39:0:>B?<?F17(
@M04999:289:000000000-L3R54:1:1101:17313:5310 2:N:0:426
TCGACTACACGGGTATCTAATCCTGTTTGCTACCCACGCTTCCGAGCATGAACGTCAGTGTTATCCCAGGAGGCTGCCTTCGCCATCGGTATTCCTCCACATCTCTACGCATTTCACTGCTACACGTGGAATTCTACCTCCCTCTGACACACTCTAGTTAGACAGTTTCAAATGCACGTCCCAAGTTGAGCTCGGGGATTTCACATCTGACTTATCTAACCGTCTGCGCTCGCTTTACGCCCAGTAATTCCGATTAACGCTCGCACCCTACGTATTACCGCGGCTGCTGGCACGTAGTT
+
CCCCCGGGGGGGGGGGGGGGGGGGGGGGGGGGGGGGGGGGGGGGGGGGGGGGGGGGGGGGGGGGGGGGGGGGGGGGGGGGGGGGGGGGGGGGGGGGGGGGGCFGGFGGGGGGGGGGGGGGGGGGGGGGGGGGGGGGGGGGGGGGGGGGGGGGGGGGGGFGGGGGGFGGGGGGGGGGFFFGGGGGGGGGFGGFGGGGGGGGFFCAFFFFFFF@ECFFEFFFF=<=FFFFB=2522>D=C;EFFFFF<EFFFE@4<;@E<7@FF>BFFB?:??<?FFBFF<?BBFFB>F?)511??11:8A
@M04999:289:000000000-L3R54:1:1101:18360:5330 2:N:0:426
GTAGGACTACTGGGGTATCTAATCCTGTTCGCTCCCCACGCTTTCGTCCATCAGCGTCAATCGGTATTTAGTAACCTGCCTTCGCAATCGGGGTTCTGTGTAATATCTATGCATTTCACCGCTACACTACACATTCCAGCTACTTCAATACTATTCAAGATTAACAGTATCAACGGCAGTTCTGCAGTTAAGCTGCAGGTTTTCACCGCTGACTTATCAACCCGCCTACGGACCCTTTAAACCCAATAAATCCGGATAACGCTCGCATCCTCCGTCTTACCGCGGCTGCTGGCACGGAGTT
+
CCCCCGGGGGGGGGGGGGGGGGGGGGGGGGGGGGGGGGGGGGGGGGGGGGGGGGGGGGGGGGGGGGGGGGGGGGGGGGGGGGGGGGGGGGGGGGGGGGGGGGGGGGGGGGGGGGFGGGGGGGGGGGGGGGGGGGGGGGGGGGGGGGGGGGGGGGGGGGGGGGGGGGGGGGGGGGDEFGFGGGGGGGDGFGGGGGGGGGGGFFFFFFFFFFFFBAFF4AFCFF=BFFFFFFF?@FDDDFFFEFFDFDFFECCFF09:<D@<;9<16>FBFFFBF;6(,4443399>09>?DD>04<6((-4.
@M04999:289:000000000-L3R54:1:1101:17442:5372 2:N:0:426
AGACTACTGGGGTATCTAATCCTGTTTGCTACCCATGCTTTCGAGCCTCAGCGTCAGTGACAGACCAGAGAGCCGCCTTCGCCACTGGTGTTCTTCCATATATCTACGCATTTCACCGCTACACATGGAGTTCCACTCTCCTCTTCTGCACTCAAGTTAAACAGTTTCCGTTGCAATTCCTCAGTTGAGCTGAGGGCTTTCACATCCCAGACTTATTTAACCGCCTGCGCTCCCTTTACGCCCAATAAATCCGGACAACGCTTGCCACCTACGTATTACCGCGGCTCTCGGCACGAAGTT
+
CCCCCGGGGGGGGGGGGGGGGGGGGGGGGGGGGGGGGGGGGGGGGGCFGGGGGGGGGGGGGGGGGGGGGGGGGGGGGGGGGGGGGGGGGGGGGGGGGGGGGGCFGGGFCGGGGGGGGGGGGGGGGGGFGGGGGGGFGGFGGGGGGGGGGGGGGGGGGGGGGGGGGGGG=EGE>EFGFGFGGGGGGGGGGGGGGGGGDFDFFFFFFFFF@@DFFFAF7@FFFEBBADFDFF9=2>D=36;>@FFFF@4@CCF;>><FF?02@@??F3>B<023,48<:)69?FF907(()-23;61((44)
@M04999:289:000000000-L3R54:1:1101:19287:5376 2:N:0:426
GATAAGACTACTCGGGTATCTAATCCTGTTCGCTCCCCACGCTTTCGTCCATCAGCGTCAATCGGTATTTAGTAACCTGCCTTCGCAATCGGGGTTCTGTGTAATATCTATGCATTTCACCGCTACACTACACATTCCAGCTACTTCAATACTATTCAAGATTAACAGTATCAACGGCAGTTCTACAGTTAAGCTGCAGGTTTTCACCGCTGACTTATCAACCCGCCTACGGACCCTTTAAACCCAATAAATCCGGATAACGCTCGCATCCTCCGTATTACCGCGGCTGCTGGCACGGAGG
+
CCCCCGGGGGGGGGGGGGGGFGFGGFGGGGGGGCGGGGGEGGGGGGGGGGGGGGGGGGGGGGGGGCDD@AGGGCGGGGGGGGGGGEFFGGGGGGGGGGFFGGGGGGGGGGGGFD<E<FGGFEGE7CEGDFGGGFGADGGGFGFGGCFGFGGGFGFGGGGG8EDFFFFGGGGFGGGGFCBDGDGFGGGGGGFGFGGGGGF+0@AFFCFCDAFFF>CCEFF6FDFA>9=@?FD2(-5@B@@6?EFF@@DF)74CC@F0;714@<@1:BF0(3:7A:>,4?0><4:>F9(-43:,52<?F990(
@M04999:289:000000000-L3R54:1:1101:16264:5378 2:N:0:426
GGGGGACTACTGGGGTATCTAATCCTGTTTGCTCCCCACGCTTTCGCATCTCAGCGTCAGTATCTGTCCAGAAGGCCGCCTTCGCCACCGGTATTCCTCCACATCTCTACGCATTTCACCGCTACACGTGGAATTCTACCTTCCTCTACAATACTCTAGTTAACCAGTTTTAAGTGCAATTCCTAGGTTGAGCCCAGGGCTTTCACACCTAACTTAATTATCCGCCTACATGCCCTTTACGCCCAGTCATTCCGATTAACGCTCGCACCCTCCGTATTACCGCGGCTGCTGGCACGGAGTT
+
CCCCCGGGGGGGGGGGGGGGGGGGGGGGGGGGGGGGGGGGGGGGGGGGGGGGGGGGGGGGGGGGGGGGGGGGGGGGGGGGGGGGGGGGGGGGGGGGGGGGGGGGGGGGGGGGGGGGGGGGGGGGGGGGGGGGGGGGGGGGGGGGGGGGGGGGGGGGGGGGGGGGGGGGGGGGGGGGFGFGGGGGGGFGGGGGGGGGGGGGFFFFFFFFFFFFFFFFFFFEFFEDDDFFDEFFEFFFFFFFFFFFDFEFFFFFFFFFFFFFF9@FFFFBBB1<:B:1??AFF?BF>>09?FF0???6B9>F(
@M04999:289:000000000-L3R54:1:1101:26947:5415 2:N:0:426
TTGTGACTACTCGGGTATCTAATCCTGTTTGCTCCCCACGCTTTCGTGCATGAGCGTCAGTATCGGCCCAGGGGGCTGCCTTCGCCATCGGTATTCCTCCACATCTCTACGCATTTCACTGCTACACGTGGAATTCTACCCCCCTCTGCCGTACTCTAGTCGTGCAGTCACAAATGCAGTTCCCAGGTTGAGCCCGGGGATTTCACATCTGTCTTGCACAACCGCCTGCGCACGCTTTACGCCCAGTAATTCCGATTAACGCTCGCACCCTACGTAGTACCGCGGCTGCTGGCACGGAGTT
+
CCCCCGGGGGGGGGGGGGGGGGGGGGGGGGGGGGGGGGGGGGGGGGGGGGGGGGGGGGGGGGGGCGGGGGGGGGGGGGGGGGGGGGGGFGGGFCEGGGCFGGGFGGGGFGGGGGGGGGGGGGGFGGGGGGGGGGGGGGGGGGGGGGGGGGGGGGGGGGGGGGGGGGGFGGGGDFGEFGFGGGGGGGGGGGGGGGGGGGGGFF=FFFFFFEF@EFFAEFF45?1;B9<@@1;;FF>?6:<FFBBF61294AAD<2:?B:ADB;2:(4042?1<?F<2(-)668>100(36:B(-(,(396:8
@M04999:289:000000000-L3R54:1:1101:8718:5454 2:N:0:426
GGACTACCGGGGTATCTAATCCTGTTTGCTACCCACGCTTTCGAGCATGAACGTCAGTGTTATCCCAGGAGGCTGCCTTCGCCATCGGTATTCCTCCACATCTCTACGCATTTCACTGCTACACGTGGAATTCTACCTCCCTCTGACACACTCTAGTTAGACAGTTTCAAATGCACGTCCCAAGTTGAGCTCGGGGATTTCACATCTGACTTATCTAACCGTCTGCGCTCGCTTTACGCCCAGTAATTCCGATTAACGCTCGCACCCTACGTATTACCGCGGCTGCTGGCACGTAGTTAGC
+
CCCCCGFGGGGGGGGGGGGGGGGGGGGGGGGFGGGGGGGGGGGGGGGGGGGGGGGGGGGGGGGGGGGGGGGDGGGGGGGGGGGGGGGGGFFGCGGGGGGGGGCFFFGGGGGGGGGGGFGGGGGGGGGGGGGGFGFGFGGGGGGGGFFFGGGGGGD;@DFGGGGG=DCGGGGGGGFGFGFGGGGFGGGGGGEF:8E77CGGCFFFFFFFFFEFFFFFFFFB>>>5)65>@DBF==BEFFFB>DFEFCEE<C@?2,8EFFF6249>FFB(13((,)5<44(,,2>1(2.5?B(214<?:9<54
@M04999:289:000000000-L3R54:1:1101:23868:5458 2:N:0:426
CGACTACCGGGGTATCTAATCCTGTTCGCTACCAATGCTTTCGAACCCAACCGTCAGTTACAGACCAGAGAGCCCCCTTCGCCCCGGGTTTTCTTCCCTATATCTCCCCATTCACCGCCTCCACATGGATTTCCCCTCTCCTCTTCTGCACTCAAGAAAAACAGTTTCAGCTGCACTTCCCCGGTTAAGCCGAGGGCTTTCACAGCTAACTTGTTCTCCCGCCTGCGTTCGCTTTACGCCAAATAAATCCGGACAACGCTTGCCACCTACGTATTACCGCGGCTCCTGCACAGTAGTTACC
+
6-6,66CFGGGC:;6,6C,6FA@6FFA,6,,@F,6C,CFGF<,D@FB,,:,6+86,,,C,66,,C699CA,8F<,B>F<,4B,,@+@+44B<FFDG<,,:5,,,4,4,4,AFF9,C+++++664,5C<F,C=;=3@FE,D8=63==3@,,,,6=,63@D,=8,,@?C,EC9<:,C7A7AFC7C*@ED,,:DGEG574CC6868++)2+0094)AF+?CF@5>B(,1(/(:61?D6))(8E((,-6)-)6230(44,,21::02:A<2(.31.,6,).)(-3(4>((.:((5).54<>)))-
@M04999:289:000000000-L3R54:1:1101:24638:5461 2:N:0:426
GACTACAAGGGTATCTAATCCTGTTCGCTCCCCACGCTTTCGTCCATCAGCGTCAATCGGTATTTAGTAACCTGCCTTCGCAATCGGGGTTCTGTGTAATATCTATACATTTCACCGCTACACTACACATTCCAGCTACTTCAATACTATTCAAGATTAACAGTATCAACGGCAGTTCTACAGTTAAGCTGCAGGTTTTCACCGCTGACTTATCAACCCGCCTACGGACCCTTTAAACCCAATAAATCCGGATAACGCTCGCATCCTCCGTATTACCGCGGCTGCTGGCACGGAGTTAGCC
+
CCCCCGGGGGGGFGGGGGGGGCGGGGGGGGGGGGGDGGGGGGGGG@FGGGGGGGGFGGGGGCGGGGGGGGGGGGGGGGGGGGBGGGGGGGGGGGGGGGGGGGGGGGGFGGGGGGGGGGGGEGGGGGGGGGGGGGGGGGGGGFGGGGGGGGGGGFGCGGAFGGGGGGGGGGDEDEDGFGFGGGGGGGCFGGGGFGCFGGGGFFF>>BEFFFFFFFFCFFBFBB=DFF?FBFFFF=E?C:>DFDFFEECFE>;D?<FF01;@FF>FFBFFFFF:?B<2<07>(99><:?7((5161161))44
@M04999:289:000000000-L3R54:1:1101:16398:5463 2:N:0:426
TAGACTACCGGGGTATCTAATCCTGTTCGCTCCCCACGCTTTCGTCCATCAGCGTCAATCGGTATTTAGTAACCTGCCTTCGCAATCGGGGTTCTGTGTAATATCTATGCATTTCACCGCTACACTACACATTCCAGCTACTTCAATACTATTCAAGATTAACAGTATCAACGGCAGTTCTACAGTTAAGCTGCAGGTTTTCACCGCTGACTTATCAACCCGCCTACGGACCCTTTAAACCCAATAAATCCGGATAACGCTCGCATCCTCCGTATTACCGCGGCTGCTGGCACGGAGTT
+
CCCCCGGGGGGGGGGGGGGGGGGGGGGGGGGGGGGGGGGGGGGGGGGGGGGGGGGGGGGGGGGGGGGGGGGGGGGGGGGGGGGGGGGGGGGGGGGGGGGGGGGGGGGGGGGGGGGGGGGGGGGGGGGGGGGGGGGGGGGGGGGGGGGGGGGGGGGGGGGGGGGGGGGGGGGGGEGGFGFGGGGGGGGGGGGGGGGGGGGFFFFFFFFFFFFEEFFFFFFDFFFFFFFFFFFFFFFFFFFFFFFFFFFFFFFF9@FDADFBF?BFFFFFFF?>?F?BBFFFF;FFFFFF?:<?F?624?7
@M04999:289:000000000-L3R54:1:1101:26212:5470 2:N:0:426
TAGGTGACTACAGGGGTATCTAATCCTGTTCGCTACCCATGCTTTCGAACCTCAGCGTCAGTTACAGACCAGAGAGCCGCCTTCGCCACTGGTGTTCTTCCATATATCTACGCATTCCACCGCTACACATGTAGTTCCACTCTCCTCTTCTGCACTCAAGAAAAACAGTTTCAGCTGCACTTCCCCGGTTAAGCCGAGGGCTTTCACAGCTGACTTGTTCTCTCGCCTGCGTTCGCTTTACGCCCAATACATCCGGACAACGCTTGCCACCTACGTATTACCGCGGCTGCTGGCACGTAGT
+
CCCCCFFFGF8EFGGGGGFGFGEEFFGGGGGGGGGGGGGGGGFFFGEFGGGGGGGFEGGGGGGGGGGGGGF8FGGDGGEG7F7FGGGGGGGGGCFGCE9FGGG9FGEGFGGGGGGFFGGGGGDGGGGFF<E,CDGGGGGGGGGFGGGGGGGGGGGGDFGFGDGGCDFGED=DFFGGFGFGFDGDFGGGEE@CFFGGG5CCDFAFFFFF@BEEBFF9BF+8=?*7@?92>DF@7;?><8;FE@?1>78;E)7CF8;686>::;9??00.67:03418)<5:A>0960696?0:B(4<???64
@M04999:289:000000000-L3R54:1:1101:7422:5489 2:N:0:426
AGACTACCAGGGTATCTAATCCTGTTTGCTCCCCACGCTTTCGCATCTCAGCGTCAGTATCTGTCCAGAAGGCCGCCTTCGCCACCGGTATTCCTCCACATCTCTACGCATTTCACCGCTACACGTGGAATTCTACCTTCCTCTACAATACTCCAGATAACCAGTTTTAAGTGCAGTTCCCAGGTTGAGCCCGGGGCTTTCACACCTAACTTAATTATCCGCCTACATGCCCTTTACGCCCAGTCATTCCGATTAACGCTCGCACCCTCCGTATTACCGCGGCTGCTGGCACGGAGTTAGC
+
CCCCCGGFGFGGGGGGGGGGGGGGGGGGGGGGFGGGGGGGGGGGGCFGFD<FGGGGCFGGGGGGGGGGGGFGGGGGGGGGGGGGGGGGGGGGGGGGGGGGGGGGGGGGGGGGGGGGGGGGGGGGGGGDGGGGGGGGGGGGGGGGGGGDGGGFGFGGFGGGGGGGFFFGFFDDGGGCFFFDGGGGGGGGGGGGGGGGDGGGFFFFFBFFBFFFEFFFFFFE>B>=>B=EF:EFFFF9E?F>BFDEEEEFFEE?<<DEFDB?F;9(99:6?2;2:(34>9<>9(49BF?B(4?BB(3237AB9
@M04999:289:000000000-L3R54:1:1101:17667:5501 2:N:0:426
CTGGGACTACCCGGGTATCTAATCCTGTTTGCTCCCCACGCTTTCGCATCTCAGCGTCAGTATGTGTCCAGAAGGCCGCCTTCGCCACCGGTATTCCTCCACATCTCTACGCATTTCACCGCTACACGTGGAATTCTACCTTCCTCTACAATACTCCAGATAACCAGTTTTAAGTGCAGTTCCCAGGTTGAGCCCGGGGCTTTCACACCTAACTTAATTATCCGCCTACATGCCCTTTACGCCCAGTCATTCCGATTAACGCTCGAACCCTCCGTATTACGCCGGCTGCTGGCACGGAGTT
+
CCCCCGGGGGGGGGGGGGGGGGGGGGGGGGGGGGGGGGGGGGGGGGGGGGGGGGGGGGGGGGGGGGGGGGGGGGGGGGGGGGGGGGGGGGGGGGGGGGGGGGGGGGGGGGGGGGGGGGGGGGGGGGGGGGGGGGGGGGGGGGGGGGGGGGGGGGGGGGGGGGGGGG?DGGGGGF@EFGFGGGGFGGGGGGDFFGGGGGGGBFFFFFFFFFEFFFFFFFFEFFFFFFD@@;EF3E@5=5382;>0((()7?EFF;173?25:>:4(((.462<?14(.(69((-(-319:7)51<?B;0(4.
@M04999:289:000000000-L3R54:1:1101:20196:5517 2:N:0:426
TTTCGACTACCGGGGTATCTAATCCTGTTCGCTCCCCACGCTTTCGTCCATCAGCGTCAATCGGTATTTAGTAACCTGCCTTCGCAATCGGGGTTCTGTGTAATATCTATGCATTTCACCGCTACACTACACATTCCAGCTACTTCAATACTATTCAAGATTAACAGTATCAACGGCAGTTCTACAGTTAAGCTGCAGGTTTTCACCGCTGACTTATCAACCCGCCTACGGACCCTTTAAACCCAATAAATCCGGATAACGCTCGCATCCTCCGTATTACCGCGGCTGCTGGCACGGCGTT
+
CCCCCGGGGGGGGGGGGGGGGGGGGGGGGGGGGGGFGGGGGGGGGGGGGGGGGGGGGGGGGGGGFGFGGGGGGGGGGGGGGGGGGGGGGGGGGGGGGGGGGGGDG9FGGGGGGGGGGG9FGGGGGGGGGFGFGGFGGGGGGGGGGGGGCGGGG8DGGCFFDE9=AFDDDEGGGGGD>CBFGGFGGGGGFEECGCEFGFGCFFFFFFFFFFFFFFFFEFFFFFFFB>FFFFF@BFFF;37C9731<?@FA6?E;6;7?FDFBF:(,4>?>:4AF9((:BFF9<BF076614:BF??B0(49(
@M04999:289:000000000-L3R54:1:1101:23871:5553 2:N:0:426
CTGACTACTGGGGTATCTAATCCTGTTCGCTACCCATGCTTTCGAACCTCAGCGTCAGTTACAGACCAGAGAGCCGCCTTCGCCACTGGTGTTCTTCCATATATCTACGCATTCCACCGCTACACATGGAGTTCCACTCTCCTCTTCTGCACTCAAGAAAAACAGTTTCAGCTGCACTTCCCCGGTTAAGCCGAGGGCTTTCACAGCTGACTTGTTCTCCCGCCTGCGTTCGCTTTACGCCCAATAAATCCGGACAACGCTTGCCACCTACGTATTACCGCGGCTGCTGGCACGTCGTT
+
CCCCCGGGGGGGGGGGGGGGGGGGGGGGGGGGGGGGGGGGGGGGGGGGGGGGGGGGGGGGFGGGGGGGGGGGGGGGGGGGGGGGGGGGGGGGGGGGGGGGGGGFGGGGGGGGGGGGGGGGGGGGGGGGGFGGGGGGGGGGGGGGGGGGGGGGGGGGGGDGFGEGGGGGGGGGGGGGFGFGGGGGGGGC9EFEECGGDGGGFFFFFFFFFFBBEFFFFFFFFFF>=BFBDFFFFFFF94?>@BD@@4AEFF1(4(46?F>9:BFFFFFF?(,::7<?DBA?>;>F>21?7?FFF:0((,,
@M04999:289:000000000-L3R54:1:1101:14714:5593 2:N:0:426
GACTACTAGGGTATCTAATCCTGTTTGCTACCCATGCTTTCGAGCCTCAGCGTCAGTGACAGACCAGAGAGCCGCCTTCGCCACTGGTGTTCTTCCATATATCTACGCATTTCACCGCTACACATGGAGTTCCACTCTCCTCTTCTGCACTCAAGTTAAACAGTTTCCGTTGCAATTCCTCAGTTGAGCTGAGGGCTTTCACATCCCAGACTTATTTAACCGCCTGCGCTCCCTTTACGCCCAATAAATCCGTACAACGCTGGCCACCTCCGTATTCCCCCGTCTGCTGGCACGTAGTC
+
CCCCCGGGGFGGGGGGGGGGGGGGGGGGGFFEGGGGGGGGGGFGGGGGGGGGGGGGGFGGGGFFGGGGGGGGGGGGGGEFGGGGGEFFFGGFGGAGGGGGGGFGGGDGGDEGGGGGEGGGGGGGGGGGGGGFGGFFG9AFFGGGGGGGGGDGGGCFFFGEGFGGGGGCEGGGDGGFFG7==?CFFG8F8A?GGGEGCCGGF7C9AFFF<)=E*=;F5FFE*0=5)-:4))-:)7>3>CFEB>=23>=4).=9(6;;?330;(684ED@((/(((.().,.(,--28><?(3:BF??<1)
@M04999:289:000000000-L3R54:1:1101:4153:5603 2:N:0:426
GACTACCAGGGTGTCTAAACCTGTTCGCTACCCATGCTTTCGAGCCTCAGCGTCAGTTACAGACCAGAGAGCCGCCTTCGCCACTGGTGTTCTTCCACATCTCTACGCATTTCACCGCTACACGTGGAATTCTACCTTCCTCTACAATACTCCAGATGACCAGTTTTGAGTGCAGTTCCCAGGTTGAGCCCGGGGCTTTCACACCTAACTTAATTATCCGCCTACATGCCCTTTACGCCCAGTCATTCCGATTAACGCTCGCACCCTCCGTATTACCGCGCCTGCTGGCACGGAGTTAGCC
+
CCCCCGGGGEGGGGGGGGGGGGGGGGGGGGGGGFGFGGGGGGGGGGGGGGGGGGGGGGGGGGGGGGGGGGGGGGDGGGGGGGGGGGGGGGGGGGGGGGGGGFGGGGFGGGGGGGGGGGGGGGGGGGEGGGGFEEGGGGGGGGGGGGGGGGGGG8DFGFGGGGGGF8F?EGGFGGGGFFD?DG6DGGFFGFGGGDEDGGFGFFFFFF>FFFFFFFFFFFF?A@FFF=EEEB:@BBEEFFFF68@FFFFFF@00;0?EF9DFFBFFFBFBF9B?(5<AB6;1(-436>5?B03<((43(-:>2
@M04999:289:000000000-L3R54:1:1101:17364:5624 2:N:0:426
GACTACCAGGGTATCTAATCCTGTTCGCTACCCATGCTTTCGAGCCTCAGCGTCAGTAACAGACCAGAGAGCCGCCTTCGCCACTGGTGTTCTTCCATATATCTACGCATTCCACCGCTACACATGGAGTTCCACTGTCCTCTTCTGCACTCAAGAAAAACAGTTTCAGCTGCACTTCCCCGGTTAAGCCGAGGGCTTTCACAGCTGACTTGTTCTCCCGCCTGCGTTCGCTTTACGCCCAATAAATCCGGACAACGCTTGCCACCTACGTATTACCGCGGCTGCTGGCACGTAGTTAGCC
+
CABCCF<EECEGCDFEGFGGGCEFFGGGGFGFFEE@EFFGGEFCEG<FGGGGGGEEGFGGFEGFGGGFC6@<@:FC?FGGGGGGFFDB<=FCFGGGGGFGC?FFGGFGGEGGGGGFEFC@FFGDFF8EGGDFGGGGFFFGGGGGFGCCFGCF?D=946D8EEF=D+=DEDGFFGGGFGF+0=8@EGDGG?EGG5CDG>F>9=A+A>FF=EFE6AFF?+?(?@FBB@=@=;;F?D)>;?25?23)7>CE;9019>BF(414:60<DB0:76:B489BA(409;;B:2::<???(8<:<AAA7
@M04999:289:000000000-L3R54:1:1101:22006:5629 2:N:0:426
CGACTGACTACTAGGGTATCTAATCCTGTTTGCTCCCCACGCTTTCGCATCTCAGCGTCAGTATCTGTCCAGAAGGCCGCCTCCGCCACCGGTATTCCTCCACACCTCTACGCATTTCACCGCTACACGTGGAATTCTACCTTCCTCTACAATACTCCAGATAACCAGTTTTAAGTGCAGTTCCCAGGTTGAGCCCGGGGCTTTCACACCTAACTTAATTATCCGCCTACATGCCCTTTACGCCAAGTCATTCCGATTAACGCTCGCACCCTCCGTATTACCGCGTCCGCTGGCACGGAGG
+
CCCCCEFGGGGGGFFCFFGGFGFGGGGGCFDGGGGFEFEGGGEGG,CFGDF9FGGG@CFGGGFFGGGGGGGGGGGGEGG7FEGGGGGGEGGGE@BFGFGGGGGG,@EFGGGF>FCEGGFGGGGGGGGGGE<+@FGFFGGDF?FGFFFFGGFFGGGGGGGGFDGGGGGFC=ADDFGEDFFGGGGGFFGGG?FFGGGGDDGCD4AAFFFFF=4:BFFFFFFFFFFC>DFF@DE47@;@@@;8CDDF(4:<EE376<;D(,,.4(3(4907>1<361;:(32)6),(4(-(4(31002306(3(
@M04999:289:000000000-L3R54:1:1101:19867:5635 2:N:0:426
TTGGGACTACAAGGGTATCTAATCCTGTTCGCTACCCATGCTTTCGAACCTCAGCGTCAGTTACAGACCAGAGAGCCGCCTTCGCCACTGGTGTTCTTCCATATATCTACGCATTCCACCGCTACACATGGAGTTCCACTCTCCTCTTCTGCACTCAAGAAAAACAGTTTCAGCTGCACTTCCCCGGTTAAGCCGAGGGCTTTCACAGCTGACTTGTTCTCCCGCCTGCGTTCGCTTTACGCCCAATAAATCCGGACAACGCTTGCCACCTACGTATTACCGCGGCTGCTGGCACGTAGTT
+
CCCCCGGGGGGGGGGGGGGGGGGGGGGGGGGGGGGGGGGGGGGGGGGGGGGGGGGGGGGGGGGGGGGGGGGGGGGGGGGGGGGGGGGGGGGGGGGGGGGGGGGGGGGGGGGGGGDGGGGGGDGGGGGGGGGGGGGGGGGGGGGGGGGGGFGGGGGGGGFFEGCFGGGGGGGGGGCGFDFGGGGGGGCGGGGGGGGGGGGGFFFFFFFFFFFEFFCFFFFEFFFFFFFFFFDDFFFFD@EFFFFF?7@EFFFEEFFFFFFFFFFBFBFFBF?FFFBFAFBFBF0;>99B??FFF?7<<BB?4
@M04999:289:000000000-L3R54:1:1101:4418:5641 2:N:0:426
TTGCGGACTACCAGGGTATCTAATCCTGTTCGCTACCCATGCTTTCGCACCTCAGCGTCAGTTACAGACCAGAGAGCCGCCTTCGCCACTGGTGTTCTTCCATATATCTACGCATTCCACCGCTACACATGGAGTTCCACTCTCCTCTTCTGCACTCAAGAAAAACAGTTTCAGCTGCACTTCCCCGGTTAAGCCGAGGGCTTTCACAGCTGACTTGTTCTCCCGCCTGCGTTCGCTTTACGCCCAATAAATCCGGACAACGCTTGCCACCTACGTATTACCGCGGCTGCTGGCACGTAGT
+
<CCCCGGGGGDGFCGGGFGGFGGGGGGGGFEGGGGGGGGGGGGGGGG@@FFFFDFGGGGGGGGGGGGGG7FFEC@BDFEGGGGGFGCFCFGGGGFEFFGFGGGGFFFCFGDFCEEGGGGGGGGGCGFFFGF8EFGFFEG9DCFGGGGGGGGG8@==@?EGGGCEFCGFGGGG8EFDFFFDFFFC8C>EGGEF7AFD>DC*:6AFFAFF=B:>=FAC3C+9CE>59>9;;?;DDFF;?@<FF1036:(1:BF)).7(1;666;6?F?B:AF6:???F<<(4)6(41((3,33::<?26(.3-
@M04999:289:000000000-L3R54:1:1101:6768:5648 2:N:0:426
GCGACTACAGGGGTATCTAATCCTGTTCGCTACCCATGCTTTCGAACCTCAGCGTCAGTTACAGACCAGAGAGCCGCCTTCGCCACTGGTGTTCTTCCATATATCTACGCATTCCACCGCTACACATGGAGTTCCACTCTCCTCTTCTGCACTCAAGAAAAACAGTTTCAGCTGCACTTCCCCGGTTAAGCCGAGGGCTTTCACAGCTGACTTGTTCTCCCGCCTGCGTTCGCTTTACGCCCAATAAATCCGGACAACGCTTGCCACCTACGTATTACCGCGGCTGCTGGCACGTAGTT
+
CCCCCGGGGGGGGGGGGGGGFGGGGGGGGGGGDGGGGGGGGGGGGGGGGGGGGCCGGGGGGAFGGGGGGGGGGGGGGGGGGGGGGGGGGGFEGGGGGGGGGGGGGGGFFEGGGGFGGEFGGGGGGGGG8EAGFGFGGGGGGGGGFFGGF,@EEDFFGG?DFGGGGCFGGGGGFFGGFGF?DGGEEGGC99ECD>E7>DGGFFFFFFFF=BDFCABFFFFFF>>BF9B>3:;;B03:CCDFFFF7@EA<ECB>604036B90?1:BBFB72:B(5A><<A:6;10;36??0(.2038(,)
@M04999:289:000000000-L3R54:1:1101:26197:5650 2:N:0:426
TTATAGACTACACGGGTATCTAATCCTGTTCGCTCCCCACGCTTTCGTCCATCAGCGTCAATCGGTATTTAGTAACCTGCCTTCGCAATCGGGGTTCTGTGTAATATCTATGCATTTCACCGCTACACTACACATTCCAGCTACTTCAATACTATTCAAGATTAACAGTATCAACGGCAGTTCTACAGTTAAGCTGCAGGTTTTCACCGCTGACTTATCAACCCGCCTACGGACCCTTTAAACCCAATAAATCCGGATAACGCTCGCATCCTCCGGATTACCGCGGCTGCTGGCACGGAGT
+
CCCCCGGGGGGGGGGGGGGGGGDFFGGGGGGGGGGGGGGGGGGGGGGGGGGGGGGGGGGGGGGGGGGGGGGDGGGGGGGGCGGGGGGGDGGDG7FGGGEEGGG<FGDFGGGGGGGGGGGGGGGGGGGGGGGGGGGGGGGGGGGGGGGGGGGGGGGGGGGGGGGGGGGGGGGGGFGG>GEGDGGGGGGGGGGGFGFCGGGCFFAFFFFFFABFFFFFFFFFFFDABFFDFF>9@BFFFFEFEEEFFFF@E);CF@FBFFF9@DFFB09>?>BFFFB(3<:<A><F(33,7002(24<B>>B:
@M04999:289:000000000-L3R54:1:1101:25158:5674 2:N:0:426
GCTGACTACACGGGTATCTAATCCTGTTTGCTACCCACGCTTTCGAGCATGAACGTCAGTGTTATCCCAGGAGGCTGCCTTCGCCATCGGTATTCCTCCACATCTCTACGCATTTCACTGCTACACGTGGAATTCTACCTTCCTCTACAATACTCTAGTTAACCAGTTTTAAGTGCAATTCCTAGGTTGAGCCCAGGGCTTTCACACCTAACTTAATTATCCGCCTACATGCCCTTTACGCCCAGTCATTCCGATTAACGCTCGCACCCTCCGTATTACCGCGGCTGCTGGCACGGATTTT
+
CCCCCGGGGGGGGGGGGGGGGGGGGGGGGGGGGGGGGGGGGGGGG,FGGGGGGGGGGGGGGGGGGGGGGGGGGGGGGGGGGGGGGGGGGGGGGGGGGGGGGGGGGGGGGGGGGGGGGGGGGGGGGGGGGGGGGGGFGGGGGGGGGGGGGGGFGGGGGGGGGGGFFGGGGGGGGFFFFGFGGGGGGGGGGGGGFGGF?DGGFFFFFFFF@5@DEFFACFCEFF=CDFFF@EEF3@BDECFAAFADFFFFFFFFE=D@FFC61;DBBF@;/(6?FF?FFFFB:>B>9962???FF<<>,(47)
@M04999:289:000000000-L3R54:1:1101:21784:5694 2:N:0:426
TAGACTACTCGGGTATCTAATCCTGCTCGCCACCCATGCTTTCGAACCTCAGCGTCAGTTACAGACCAGAGAGCCGCCTTCGCCACTGGTGTTCTTCCATATATCTACGCATTCCACCGCTACACATGGAGTCCCACTCTCCTCTTCTGCACTCAAGAAAAACAGTTTCAGCTGCACTTCCCCGGTTAAGCCGAGGGCTTTCACAGCTGACTTGTTCTCCCGCCTGCGTTCGCTTTACGCCCAATAAATCCGGACAACGCTTGCCACCTACGTATTACCGCGGCTGCTGGCACGGAGTTA
+
CCCCCFGGFEGGGGGGFGGGFGGGGGAFCEGGGGGGGCDGGGFFGFGCGFGGG>FECGE<DFGG<FGFCFFGGGFEG:FFGGGGGGGG<EFGEFGEGGGGGGGAECF?FDCGGFEGGGGGFDGGGGGGFG?FGG8DGGCDF8EGGGGGGGGGFGGFFG8FGGGGEFDDGFDEFFGDFG5F??DE>CCG7;FFEGCD94CGA8AFFFFFFEB@?AFF8CFFF29@=9DF@DDD6?;DFC;BBF@D;@44:<FF6<0;?BF>??6:0<<:?>FFB240:A>6>06104?F?:0,.1((,(4)
@M04999:289:000000000-L3R54:1:1101:26973:5700 2:N:0:426
TGAGACTATCTAATCCTGTTCGCTACCCATGCCTTCGAGCCTCAGCGTCAGTAACGGACCAGAGAGCCGCCTTCGCCACTGGTGTTCTTCCATATATCTACGCATTTCACCGCTACACATGGAGTTCCACTCTCCTCTTCTGCACTCAAGTCTCTCAGTTTCCGATGCTCTTCCTCAGTTAAGCTGAGGGCTTTCACATTCAGACTTAAAAGACCGCCTGCGCTTCCTTTACGCCCAATAAATCCGGACAACGCTTGCCACCTACGTATTACCGCGGCTGCTGGCACGTAGTTAGCCGTGC
+
CCCCCGGGGGGGFGGGGGGGGEEGGGGGGGGGGGGGGGGGGGGGGGGGGGGGGGGGGGGGGGGGGGGGGGGGGGGGGGGGGGGGGGGGGGGGGCFGFGDGGGGCEE9FGGGGGGGGGGEGGFACFGGGGGGGGGGGGGGGGGGGGGGGGGGGFGGGGCGGGGGGGGGGGGFGGGGGFGFGFGCFFGGFGGGGGGGG?FGGFFF?FFFAF59CCFC@BEEBFFF>FFFFFFCFFFF@?=34;49?@BB;60=?99?;DFFFF?F>B(.5:24<A09;FFFFFB08?<BF<:??5><>:>21,
@M04999:289:000000000-L3R54:1:1101:14589:5749 2:N:0:426
TCTGGACTACCGGGGTATCTAATCCTGTTCGCTCCCCACGCTTTCGTCCATCAGCGTCAATCGGTATTTAGTAACCTGCCTTCGCAATCGGGGTTCTGTGTAATATCTATGCATTTCACCGCTACACTACACATTCCAGCTACTTCAATACTATTCAAGATTAACAGTATCAACGGCAGTTCTACAGTTAAGCTGCAGGTTTTCACCGCTGACTTATCAACCCGCCTACGGACCCTTTAAACCCAATAAATCCGGATAACGCTCGCATCCTCCGTATTACCGCGGCTGCTGGCACGGAGTT
+
CCCCCGGGGGGGGGGGGGGGGGGGGGGGGGGGGGGGGGGGGGGGGGGGGGGGGGGGGGGGGGGGFGDFGGGGGGGGGGGGGGGGGGD:FGGGGGGGGGGGGGGGGGGGGGGGGGGGGGGFGGGGGGGGGGGGGGGGGGGGGGGGGGGGGGGGGGGGGGGGGGGGGGGGGGGGGGGGFGFFGGGGGGGGGGGGGGGGGGFFFFFFFFFFAABFFB6CEFFFFF?BFFFD@@@DB@DDF@FF3<D;;=@EFFEF;B0(6:<?FF:6;>F?F:<70621149A4460401;6:??::2:9613(
@M04999:289:000000000-L3R54:1:1101:7424:5770 2:N:0:426
TTGACTACCGGGGTATCTAATCCTGTTTGCTCCCCACGCTTTCGCATCTCAGCGTCAGTATCTGTCCAGAAGGCCGCCTTCGCCACTGGTATTCCTCCACATCTCTACGCATTTCACCGCTACACGTGGAATTCTACCTTCCTCTACAATACTCCAGATAACCAGTTTTAAGTGCAATTCCCAGGTTGAGCCCGGGGCTTTCACACCTAACTTAATTATCCGCCTACATGCCCTTTACGCCCAGTCATTCCGACTAACGCTCGCACCCTCCGTATTACCTCGGCTGCTGGCACCAAGTT
+
CCCCCGGGGGEEGGGGGGGFGGGGGFFAEGGCEFGGGGGGGGG7FEEGGGGFGGGGGGGGFFFAEFGFFFGGFGGGGGEGGGGGGGG@CF<BFFGGGGGGGDGFFFGGGCEBFGGGGGGGFEGGGGGEEGFC,DFDGGDDFGGGGFGGGGGFFGF=DFECFCEFGGFCEFGFG8DFDGFG9D+@+@EGDE??CG5C7DD4*0BFFFEF2):A<8=C7AFEFDB>2(83**6;:@3.6)(566(,(.47EEC(3(.6@71;0:199B;(-3(3-(4:9>>)5(-3(41,)(((),((.46
@M04999:289:000000000-L3R54:1:1101:10120:5799 2:N:0:426
GACTACCAGGGTATCTAATCCTGTTTGCTACCCACGCTTTCGAGCATGAACGTCAGTGTTATCCCAGGAGGCTGCCTTCGCCATCGGTATTCCTCCACATCTCTACGCATTTCACTGCTACACGTGGAATTCTACCTCCCTCTGACACACTCTAGTTTGACAGTTTCAAATGCACGTCCCAAGTTGAGCTCGGGGATTTCACATCTGACTTATCTAACCGTCTGCGCTCGCTTTACGCCCAGTAATTCCGATTAACGCTCGCACCCTACGTATTACCGCGGCTGCTGGCACGTAGTTAGCC
+
CCCCCGGGGGGGGGGGGGGGGGGGGGGGGGGGGGGGGGGGGGGGGGGGGGGGGGGGGGGGGGGGGGGGGGGGGGGGGGGGGGGGGGGGGGGGGGGGGGGGGGGGGGGGGGGGGGGGGGGGGGGGGGGGGGGGGGGGGGGGGGGGGGGGGGGGGGGGGGGGGGGGGDGGGCFGGGGGFGFGGGFGGGGGGFFGGGGGGFGGFFFFFFFFF@;CEFFFFFFABFFFFFBAFFFFF>E;=D@FFD4>EEEFFEFF?@EC;@FFFF9;F?BBFFB2<?FFFFB>9>>F:?FF?FD0(.4?4:<B2
@M04999:289:000000000-L3R54:1:1101:17423:5824 2:N:0:426
GGACTACTAGGGTATCTAATCCTGTTTGCTACCCACGCTTTCGAGCATGAACGTCAGTGTTATCCCAGGAGGCTGCCTTCGCCATCGGTATTCCTCCACATCTCTACGCATTTCACTGCTACACGTGGAATTCTACCTCCCTCTGACACACTCTAGTTAGGCAGTTTCAAATGCACGTCCCAAGTTGAGCTCGGGGATTTCACATCTGACTTATCTAACCGTCTGCGCTCGCTTTACGCCCAGTAATTCCGATTAACGCTCGCACCCTACGTATTACCGCGGCTGCTGGCACGTAGTTAGC
+
CCCCCGGGGGGGGGGGGGGGGGGGGGGGGGGGGGGGGGGGGGGGGGGGGGGGGGGGGGGGGGGGGGGGGGGGGGGGGGGGGGGGGGGGGGGGGGGGGGGGGGGGGGGGGGGCGGGGGGGGGGGGGGGGGGGDGGGGGGGGDGGGGGGGGGGGGFGGFGFGFGGGFGDGGGGGGGGFFFFDGGGGEGGGGGGGGGGDGDGFFFC79AFFFFFFFFFFFFFFD=DFFFBF=AAFFF=CFFFDF2;@EFFFFFED?<FE<@(3(69BFFF<03?:B45AA4?BB>(766???(23(,(,,6<2)
@M04999:289:000000000-L3R54:1:1101:20551:5825 2:N:0:426
CTAGACTACCCGGGTATCTAATCCTGTTTGCTCCCCACGCTTTCGCATCTCAGCGTCAGTATCTGTCCAGAAGGCCGCCTTCGCCACCGGTATTCCTCCACATCTCTACGCATTTCACCGCTACACGTGGAATTCTACCTTCCTCTACAATACTCTAGTTAACCAGTTTTAAGTGCAATTCCTAGGTTGAGCCCAGGGCTTTCACACCTAACTTAATTATCCGCCTACATGCCCTTTACGCCCAGTCATTCCGATTAACGCTCGCACCCTCCGTATTACCGCGGTGCCTGGCACGGAGTGG
+
CCCCCGGGGGGGGGGGGGGGGGGGGGGGGGGGGGGEGGGGGGGGGGGCGGGGGGGGGGGGGGGGGGGGGGGGGGGGGGGGGGGGGGGGGGGGGGGGGGGGGGGGGGGGGGGGGGGGGGGGGDGGGGGGGGGFCGGGFGGGGDGEGGGGGGFGG8EECCCDGDGGGGGFFGGFGGGGFGFGGGGGGCGGGG8EGGGGF??GFFFFFFFFFFEFFFFFEFFFFCDFFF@3(85@@=EFFEEF@F0,:@EA5?CEEFD;@FE(:?DFFBFBF:?FF:<:><D<?>09(-((.5(.(,49(4(((
@M04999:289:000000000-L3R54:1:1101:10988:5844 2:N:0:426
AGACTACTAGGGTATCTAATCCTGTTTGCTCCCCACGCTTTCGCATCTCAGCGTCAGTATCTGTCCAGAAGGCCGCCTTCGCCACCGGTATTCCTCCACATCTCTACGCATTTCACCGCTACACGTGGAATTCTACCTTCCTCTACAATACTCTAGTTAACCAGTTTTAAGTGCAATTCCTAGGTTGAGCCCAGGGCTTTCACACCTAACTTAATTATCCGCCTACATGCCCTTTACGCCCAGTCATTCCGATTAACGCTCGCACCCTCCGTATTACCGCGGCTGCTGGCACGGAGTTAGC
+
CCCCCGGGGGGGGGGGGGGGGGGGGGGGGGGGGGGGGGGGGGGGGGGGGGGGGGGGGGGGGGGGGGGGGGGGGGGGGGGGGGGGGGGGGGGGGGFFGFGGFFGFGGGGGGGGGGGGGGGGGGGGGGGGGGGGGGGGGFGGGFGFGGGGGGGGGCFGGGGGGGGGGGGGGGGGGGGGFGFGGGGGGGGGGGGGGGGGDCCFFFFFFFFFFFFFFFF9ECFEFFFDFFFFFEB=ED)8>@?F@F>83;C*@5@D@DFFF@9;<B9BFF038?0,38(4><:996>99B:B7(384((,,4422
@M04999:289:000000000-L3R54:1:1101:6358:5908 2:N:0:426
GGCGACTACTAGGGTATCTAATCCTGTTCGCTACCCATGCTTTCGAACCTCAGCGTCAGTTACAGACCAGAGAGCCGCCTTCGCCACTGGTGTTCTTCCATATATCTACGCATTCCACCGCTACACATGGAGTTCCACTCTCCTCTTCTGCACTCAAGAAAAACAGTTTCAGCTGCACTTCCCCGGTTAAGCCGAGGGCTTTCACAGCTGACCTGTTCTCCCGCCTGCGTTCGCTTTACGCCCAATAAATCCGGACAACGCTTGCCACCTACGTATTACCTCGGCTGCTGGCACGTAGTTC
+
CCCCCGGGGGGGGGGGGGGGGGGGGGGGGGGGGGGGGGGGGGGGGGGGGGGGGGGGGGGGGGGGGGGGGGGGGGGGGGGGGGGGGGGGGGGGGGGGGGGGGGGDFGGGGGGGGGGGGGGGGGGGGGGGGGGGGFGGGGGGFFGGGGGGGGGGG8DEGGG8DFEGG6EGGGGGGGGGFGFFGGGGGDEGGFFGGGGGGGGGFFFFF>9FBBEDEFFFFFFFFB@>FFFFFF@<?9?;@FFFFBFD;@E8E3<:F0:B>(:>>F:?B?92:?(,2,,<7<FF)8?(34((7:010214:3(.)
@M04999:289:000000000-L3R54:1:1101:27486:5917 2:N:0:426
GACTACAGGGGTATCTAATCCTGTTTGCTCCCCACGCTTTCGCATCTCAGCGTCAGTATCTGTCCAGAAGGCCGCCTTCGCCACCGGTATTCCTCCACATCTCTACGCATTTCACCGCTACACGTGGAATTCTACCTCCCTCTACAGTACTCCAGACGACCAGTTTTAAATGCTATTCCCAGGTTGAGCCCGGGGCTTTCACACCTAACTTAATCATCCGCCTACATGCCCTTTACGCCCAGTCATTCCGATTAACGCTCGCACCCTCCGTATTACCGCGGCTGCTGGCACGGAGTTAGCC
+
CCCCCGGFGGDGGGGGGGGGGGGGGGGGGGGGGGGGGGGGGGGGGGFGGGGGGGGGGGGGGGGGGGFGGGGGGGGGGGGGEGGGGGGGGFGGGGGGGGGGGGGGGGGCFGGGGGGGGGDGGGGGGGGGGGCFGGGGGGFGGGGGGGGGFGGGGGGGGDDGGGGFFFGGGGGGFFFGFFFGGGFFGFFGGGGGGGGGCGGGABFFFFFFFFFBEFFFFFF>FDFFFFFC@;8@F3)6(2>FFF14)<CFF;?BBFFBF;612193>8(,4((,37ABA00(439(43:>?3?F>>BF1<<>>
@M04999:289:000000000-L3R54:1:1101:4991:5959 2:N:0:426
GACTACTGGGGTATCTAATCCTGTTTGCTCCCCACGCTTTCGCATCTCAGCGTCAGTATCTGTCCAGAAGGCCGCCTTCGCCACCGGTATTCCTCCACATCTCTACGCATTTCACCGCTACACGTGGAATTCTACCTCCCTCTACAGTACTCCAGACGACCAGTTTTAAATGCTATTCCCAGGTTGAGCCCGGGGCTTTCACACCTAACTTAATCATCCGCCTACATGCCCTTTACGCCCAGTCATTCCGATTAACGCTCGCACCCTCCGTATTACCGCGGCTGCTGGCACGGAGTTAGCC
+
CCCCCGGGFGGGGGGGGGGGGGGGGGGGGGGGEFGGDGGGGGGGFGGGGGGGGGGGGGGGGGGGGGGGGGGGGGGGGGGFGGGGGGGGGGGGGGGGGGGGGGGGGGGGGGGGGGGGGGGGGGGGGGDGGGGGGGGFGGFGGGGGAFFFGGGGGG?EFG>EGGGGGGFGGGGFGDGGFGFGGGGGFGGFCGFGGGGGGGGGFFFA>AFF3C<@EFFFFF+6>@FFFEF?36@E@8CEFFFFDDFEFCEEE(1<:6>A:0::6>FFFF?BF>:6(5<FF:0-(33;F7:?<0<61908?FAB>
@M04999:289:000000000-L3R54:1:1101:5867:5965 2:N:0:426
GTGACTACTCGGGTATCTAATCCTGTTTGCTCCCCACGCTTTCGCATCTCAGCGTCAGTATCTGTCCAGAAGGCCGCCTTCGCCACCGGTATTCCTCCACATCTCTACGCATTTCACCGCTACACGTGGAATTCTACCTTCCTCTACAATACTCTAGTTAACCAGTTTTAAGTGCAATTCCTAGGTTGAGCCCAGGGCTTTCACACCTAACTTAATTATCCGCCTACATGCCCTTTACGCCCAGTCATTCCGATTAACGCTCGCACCCTCCGTATTACCGCGGCTGCTGGCACGGAGTT
+
CCCCCGGGGGGGGGGGGGGGGGGGGGGGGGGGGGGGGGGGGGGGGGGGGGGGGGGGGGGGGGGGGGGGGGGGGGGGGGGGGGGGGGGGGFGGGGGGGGGGGGGGGGGGGGGGGGGGGGGGGGGGGGGGGGGGGGGGGGGGGGGGGGGGGGGGGGGGGGGGGGGGGGGGGGGGGGGGFGFGFGGGCFGGGGGGGGGGGGGGFAFFFFFFFFFFFFFFFFFFFFFFFAFFFEEFFFFEEFFFFFFB@EFC?<?@D@D@EF?>6(7@09BBFF:>?BBB>A<2499>>6(,58:BF:>3(48
@M04999:289:000000000-L3R54:1:1101:13913:6018 2:N:0:426
TGGGGACTACTGGGGTATCTAATCCTGTTCGCTCCCCACGCTTTCGTCCATCTGCGTCAATCGGTATTTAGTAACCTGCCTTCGCAATCGGGGTTCTGTGTAATATCTATGCATTTCACCGCTACACTACACATTCCAGCTACTTCAATACTATTCAAGATTAACAGTATCAACGGCAGTTCTACAGTTAAGCTGCAGGTTTTCACCGCTGACTTATCAACCCGCCTACGGACCCTTTAAACCCAATAAATCCGGATAACGCTCGCATCCTCCGTATTACCGCGGCTGCTGGCACGGAGTT
+
CCCCCGGGGGGGGGGGGGGGGGGGGGGGGGGGGGGGGGGGGGGGGGGGGGGGGGGGGGGGGGGGGGGGGGGGGGGGGGGGGGGGGGG@FGGGGGGGGGGGGGGGGGGGGGGGGGGGGGGGGGGGGGGGGGGGGGGGFGGGGGGGFGGGGGGGGGGGGGGGGGGGGGGGGGGGGGGGDGFFGGGGGGGGGGGFGGGGGGGGFFFFFFFFFFFFFFFFFFFFFFAAFF@FFF=DFFFFFEFFFFFF<=DEACCEFFFFFFEE?32<>9B?B4)5198:??A<<:(3((--342>B?BF399:2
@M04999:289:000000000-L3R54:1:1101:17456:6069 2:N:0:426
TGACTACTGGGGTATCTAATCCTGTTTGCTCCCCACGCTTTCGCATCTCAGCGTCAGTATCTGTCCAGAAGGCCGCCTTCGCCACCGGTATTCCTCCACATCTCTACGCATTTCACCGCTACACGTGGAATTCTACCTTCCTCTACAATACTCTAGTTAACCAGTTTTAAGTGCAATTCCTAGGTTGAGCCCAGGGCTTTCACACCTAACTTAATTATCCGCCTACATGCCCTTTACGCCCAGTCATTCCGATTAACGCTCGCACCCTCCGTATTACCGCGGCTGCTGGCACGGAGTTAGC
+
CCCCCGGGGGGGGGGGGGGGGGGGGGGGGGGGGGGGGGGGGGGGGGGGGGGGGGGGGGGGGGGGGGGGGGGGGGGGGGGGGGGGGGGGGGGGGGGGGGGGGGGGGGGGGGGGGGGGGGGGGGGGGGGGGGGGGGGGGGGGGGGGGGGFGGGGGFGGGGGGGGGGGGGGGGGGFGGGFGFGGGGFGGEGGGGGGGGGGGFGFFFFFFFFFFFCFFFFFFFFFFFFFFFFEF=DBFFFFFFD9@>BEFFF??EFFFFFEFF@D>FFFBF:??;?FFB>>AFFBB0-7?FFFFFFF17;BFFF>
@M04999:289:000000000-L3R54:1:1101:16739:6092 2:N:0:426
GACTACTCGGGTATCTAATCCTGTTTGCTCCCCACGCTTTCGCATCTCAGCGTCAGTATCTGTCCAGAAGGCCGCCTTCGCCACCGGTATTCCTCCACATCTCTACGCATTTCACCGCTACACGTGGAATCCTACCTTCCTCTACAATACTCCAGATAACCAGTTTTAAGTGCAGTTCCCAGGTTGAGCCCGGGGCTTTCACACCTAACTTAATTATCCGCCTACATGCCCTTTACGCCCAGTCATTCCGATTAACGCTCGCACCCTCCGTATTACCGCGGCTGCTGGCACGGAGTTAGCC
+
CCCCCGGGGGGGGGGGGGGGGGGGGGGGGGGGGGGGGGGGGGGGGGGGGGGGGGGGGGGGGGGGGGGGGGGGGGGGGGGGGGGGGGGGGGGGGGGGGGGDGGGGGGGGGGGGGGGGGGGGGGGGGGGGGGGGGGGGGGGGGGGGGGGGGGGGGGGGGGGGGGGGFGGGGGGGGGGGFGFGGGGGGGGGGGGGGGGGGGGGFFFFFFFFFFEEFFFFFFFFFFFFFFFFFFFF@FFFFFFFFFFFFFFFFFFDDFFFFFFF>FFFFF?BFFF6::)6AFFB;BBB?3:,37?F;>><1>B>3
@M04999:289:000000000-L3R54:1:1101:25949:6108 2:N:0:426
GTACGACTACCCGGGTATCTAATCCTGTTCGCTCCCCACGCTTTCGTCCATCAGCGTCAATCGGTATTTAGTAACCTGCCTTCGCAATCGGGGTTCTGTGTAATATCTATGCATTTCACCGCTACACTACACATTCCAGCTACTTCAATACTATTCAAGATTAACAGTATCAACGGCAGTTCTACAGTTAAGCTGCAGGTTTTCACCGCTGACTTATCAACCCGCCTACGGACCCTTTAAACCCAATAAATCCGGATAACGCTCGCATCCTCCGTATTACCGCGGCTGCTGGCACGGAGTT
+
CCCCCGGGGGGGGGGGGGGGGGGGGGGGGGGGGGGGGGGGGGGGGGGGGGGGGGGGGGGGGGGGGGGGGGGGGGGGGGGGGGGGGGGGGGGGGGGGGGGGGGGGGGGGGGGGGGGGGGGGGGGGGGGGGGGGGGGGGGGGGGGGGGGGGGGGGFFF,=DEGGGGGGGGGGGGGGGEEGFGGGGGGGFGGGGGGGGGGGGFFFFFFFFFFBAAFFFFFFFFFBFFFFDDF@FFFFFFFFEFFFFFFFFFFFFFEBB;D@FFFFFFF>FFFFFFFFF?BFDFAF>>>F>BFB?F<28<72>:4
@M04999:289:000000000-L3R54:1:1101:6602:6110 2:N:0:426
GACTACAAGGGTATCTAATCCTGTTCGCTCCCCACGCTTTCGTCCATCAGCGTCAATCGGTATTTAGTAACCTGCCTTCGCAATCGGGGTTCTGTGTAATATCTATGCATTTCACCGCTACACTACACATTCCAGCTACTTCAATACTATTCAAGATTAACAGTATCAACGGCAGTTCTACAGTTAAGCTGCAGGTTTTCACCGCTGACTTATCAACCCGCCTACGGACCCTTTAAACCCAATAAATCCGGATAACGCTCGCATCCTCCGTATTACCGCGGCTGCTGGCACGTAGTTAGCC
+
CCCCCGGGGGGGGGGGGGGGGGGGGGGGGGGGGGGGGGGGGGGGGGGGGGGGGGGGGGGGGGGGGGGGGGGGGGGGGGGGGGGGGGGGGGGGGGGGGGGGGGGGGGGGGGGGGGGGGGGGGGGGGGGGGGGGGGGGGGGGGGGGGGGGGGGGGGGGGGGGGGGGGGGGGGGGGGGGFGFGGGGGGGGGGGGGGGGGGGGGFFFBFFFFFFFFFFFFFFEFFFFFFFFFF>?FDFFF>EFFFFFF3CFEFFFFFFFFFFFFFFFFFFFFFFF<FBFFFF;>09>>F?F:B????<:44<AB7
@M04999:289:000000000-L3R54:1:1101:26805:6116 2:N:0:426
GACTACCGGGGTATCTAATCCTGTTTGCTCCCCACGCTTTCGCATCTCAGCGTCAGTATCTGTCCAGAAGGCCGCCTTCGCCACCGGTATTCCTCCACATCTCTACGCATTTCACCGCTACACGTGGAATTCTACCTTCCTCTACAATACTCCAGATAACCAGTTTTAAGTGCAGTTCCCAGGTTGAGCCCGGGGCTTTCACACCTAACTTAATTATCCGCCTACATGCCCTTTACGCCCAGTCATTCCGATTAACGCTCGCACCCTCCGTATTACCGCGGCTGCTGGCACGGAGTTAGCC
+
CCCCCGGGGGCFGGGGGGGGGGGGGGGGGGGGGGGGGGGGGGGGGGGGGGGGGGGGGGGGGGGGGGFGGGGGGGGGGGGGGGGGGGGGEFGGGGGGGGGGGGGGGGFFGGGGGGGGGGGGGGFEGGGEFGGGGGGGGGGGGGGGGGGAEGGGGGG,DGGGGGGGGGGDFGEDGGGGFGFCGGGGGFGGGGGGGGGGGGGGFFFFFFFFFEC=EFFFE@655>>@FEFE@EDEDFFF?FFFF@@E4??CEFFFFFFFFB?FB>>FFB0::>???FBF<19(9>BFF2:(,.513-3226242
@M04999:289:000000000-L3R54:1:1101:9188:6256 2:N:0:426
CAAGACTACTCGGGTATCTAATCCTGTTTGCTCCCCACGCTTTCGCATCTCAGCGTCAGTATCTGTCCAGAAGGCCGCCTTCGCCACCGGTATTCCTCCACATCTCTACGCATTTCACCGCTACACGTGGAATTCTACCTTCCTCTACAATACTCCAGATAACCAGTTTTAAGTGCAGTTCCCAGGTTGAGCCCGGGGCTTTCACACCTAACTTAATTATCCGCCTACATGCCCTTTACGCCCAGTCATTCCGATTAACGCTCGCACCCTCCGTATTACCGCGGCGGCTGGCACGGAGTTT
+
CCCCCGGGGGGEGDF+CEGGFGGGGGGGGGGGGFFFGFCFGGGGGGGGGGGGGGGGGGGGGGGGFGGGGCF@@EGGGEGGEGGGGGGGG7FEGGGGGGG@DFFGGGGFGGGFGGGGGGACECFGGGEFFD>BBDFGFGGGGGGEFGGGG?FFGFGGGGAD=EGG?DAEFGGG8EGGFGFGGGFDFGGCF6C?FFEGGDDGFFFFFFFFFEEFFFFFC>B8A*8@?F@B=:<=;@ED@EFAD11;0@E3?CFC;?1?D);@BF19>9BBB?F6>:(4:9:4-1>6(((,4(:::>041933.
@M04999:289:000000000-L3R54:1:1101:21242:6285 2:N:0:426
GACTACTAGGGTATCTAATCCTGTTTGCTCCCCACGCTTTCGCATCTCAGCGTCAGTATCTGTCCAGAAGGCCGCCTTCGCCACCGGTATTCCTCCACATCTCTACGCATTTCACCGCTACACGTGGAATTCTACCTCCCTCTACAGTACTCCAGACGACCAGTTTTAAATGCTATTCCCAGGTTGAGCCCGGGGCTTTCACACCTAACTTAATCATCCGCCTACATGCCCTTTACGCCCAGTCATTCCGATTAACGCTCGCACCCTCCGTATTCCCGCGGCTGCCTGCCCGGAGCTCGCC
+
CCCCCGGGGFFGGGGGGGGGGGGGGGGGGGGGGGEGGGGGGGGGGEGGGGGGGGGGGCFFGEFFGFFFGC<FGCFGEGGFGGGGGGCF7FFGGGGGGGGGGFDFFFCFEGGGGGGG>FGGGGGGG8BF<FEGG;FFDG?EDGFAFDDGGGGGGF,@D+@EGGC@,CFFFAEAFFEGFGFGGC6FGF83@CG57CECCDDFFFFFBF>A=CFFEFFFEFA2?2:2>;C33@84;E367?;D614=;3??<(6;;6:<(36?(--3>0(8834(3?)).43(16((-()-(,4((-(((.((-
@M04999:289:000000000-L3R54:1:1101:13957:6314 2:N:0:426
CTGACTACTGGGGTATCTAATCCTGTTTGCTCCCCACGCTTTCGCATCTCAGCGTCAGTATCTGTCCAGAAGGCCGCCTTCGCCACCGGTATTCCTCCACATCTCTACGCATTTCACCGCTACACGTGGAATTCTACCTTCCTCTACAATACTCTAGTTAACCAGTTTTAAGTGCAATTCCTAGGTTGAGCCCAGGGCTTTCACACCTAACTTAATTATCCGCCTACATGCCCTTTACGCCCAGTCATTCCGATTAACGCTCGCACCCTCCGTATTACCGCGGCTGCTGGCACGGAGTT
+
CCCCCGGGGGGGGGGGGGGGGGGGFGGGGGGGGGGGGGGGGGGGGDFEGGGGGGGGGGGFGGGGGGGGGFGGFGGGGGGGGGGGGGGGEGGGGGGGFGFGGGGFGFGGGGGGGGGGGEFGGGGGGGGDGGCFGGFGGFGGGGGGGGGGFGFGAEFFFFFAFGFGGGGGGG89FGGG?EDGCF7F,EG6D9FGGGCF7CFGFFFFFFBFF@DFFFFAEFFF8=B=DDF=E4B@DF@E442;@=D2>@@CFE35;?F<4C(.1,69BF>?6::BB::>9AB?>FB9911::B<8547(,-4
@M04999:289:000000000-L3R54:1:1101:6227:6316 2:N:0:426
TCGACTACTCGGGTATCTAATCCTGTTTGCTACCCACGCTTTCGAGCATGAACGTCAGTGTTATCCCAGGAGGCTGCCTTCGCCATCGGTATTCCTCCACATCTCTACGCATTTCACTACTACACGTGGAATTCTACCTCCCTCTGACACCCTCTAGTTAGACAGTTTCAAATGCACGTCCCAAGTTGAGCTCGGGGATTTCACATCTGACTTATCTAACCGTCTGCGCTCGCTTTACGCCCAGTAATTCCGATTAACGCTCGCACCCTACGTATTACCGCGGCTGCTGGCACGTAGTT
+
CCCCCGGGGGGGGGGGGGGGGA@FFGGGGGGGGGGFGGGGGGGG?GGGGGGGGGGGGGFGEEEFGGGGGGGGGGGGGFGGGFGFG>FFGGGGGGGGGGGGGGGGGGGGGGGGGGGGGGGGGFGGGGAFGGGG=FFGGGCCFEGGGDEDEGGGGGGGF@DFGGGGGGGGGGFDFG89DFFGGDGEGGCFAGGFGGGCGDDDAFFCA>?FFCC>EAFFEFFFFFFAFFCAB@9@FFFFCE?A29<;EFFECEFF;?;0?EFF@0;9>BFFF:6<BF9><B<?F2;B12(4??63736?B:A
@M04999:289:000000000-L3R54:1:1101:11612:6321 2:N:0:426
GGGACTACCCGGGTATCTAATCCTGTTCGCTCCCCACGCTTTCGCTCCTCAGCGTCAGTGACGGCCCAGAGACCTGCCTTCGCCATCGGTGTCCTTCCCGATATCTACACATTCCACCGTTACACCGGGAATTCCAGTCTCCCCTACCGCACTCCAGTCCGCCCGTACCCGGCGCCGATCCACCGTTAAGCGATGGACTTTCACACCAGACGCGACGAACCGCCTACGAGCTCTTTACGCCCAATAAATCCGGATAACGCTTGCACCCTACGTATTACCGCGGCTGCTGGCACGTATTTAC
+
CCCCCGGGGGCFGGGGGGGGGGGGGGGGGGGGGGEGGGGGGGGGGGGGGGGFGGGGGGGGGGGGGGGGG8FGGGGGGGGGGGGGGGGGEGGGGGGGGGGGGGGGFGGGGGGGGGGGGGGGGGGGGGGDGGGGFGGGGGGGGGGGGGGGGGGGGGGGCFGGDEGGGGGGGGGGGGGGFC?DGCFGGGGE5EGEGGCD*;DFFF=FFFFF?FF9653>>3:;D>BFF:::(,7>DAAFFB(7>B004444<::6;6:B>??>B?B<24:08:B?<<)84:4(7(9>(-4:7>?<3:17)(66-
@M04999:289:000000000-L3R54:1:1101:13187:6338 2:N:0:426
GTTGGACTACAAGGGTATCTAATCCTGTTTGCTACCCATGCTTTCGAGCCTCAGCGTCAGTGACAGACCAGAGAGCCGCCTTCGCCACTGGTGTTCTTCCATATATCTACGCATTTCACCGCTACACATGGAGTTCCACTCTCCTCTTCTGCACTCAAGTTAAACAGTTTCCGTTGCACTTCCTCAGTTGCGCTGATGGCTTTCACATCCCAGACTTATTTAACCGCCTGCGCTCCCTTTACTCCCAATTAATCCGGACAACGCTTGCCACCTACGTATTACCGCGTCTTCTGTCACTTAT
+
@A@@@EFGFGGFECCFGCFGGFGGFCGGGGGGAEGAGGGCFFFFGDFEEFEGGCFGGGEGGGFGGGFFGFG8@F7D=FCGGGFGGGCFGGCEFGGGDFEFFEAFG<FFGGGGFCFFF<FGEGC=FGF9F<<B:4@EFBCGGEG8AEDEDGAFGCA448,6@DFG,+,7637=CGGE5D+=DFFGGC,@E=,@CE60+=CFFFFFF@CFCD5@56FFF>F5?*399)):54)>=@===@BF>C**;(33:)9;6CE@((,3(3:BD(((4)5<F::134<B24619((44(-:).-6:))6)
@M04999:289:000000000-L3R54:1:1101:10780:6354 2:N:0:426
GCGACTACAAGGGTATCTAATCCTGTTTGCTCCCCACGCTTTCGCCTCTCAGCGTCAGTATCTGCCCAGAAGGCCGCCTTCGCCACCGGTATTCCTCCACATCTCTACGCATTTCACCGCTACACGTGGAATTCTACCTTCCTCTACAATACCCTAGTTAACCAGTTTTAAGTGCAATTCCTAGGTTGAGCCCAGGTCTTTCACACCTAACTTAATTATCCGCCTACATGCCCTTTACGCCCAGTCATCCCGACTAACCCTCTCACCCTCCGTATTACTGCGGTGCCTGGCACCGATTTGG
+
C@C8<++EF9<CFGE8EDEEFEFFGFDCEEGGAF7EB@:@FFCC7,8C,BFCGG6CFCC<6<CFGGFGG8F<EF<@FFF@<,FCF7?FCFEFEG<,<AEGF@F,;C,FCFCF+?AFF<+@B8FF8?FE+CEF:EGGGGFFGG8;,2@99,EE,8?F8DD8DGFGCGFA,@@FD,=D9DFGGG?C,EE457EFGFG6+*<:<E9B+9*@8@CAE8A+A91*45>7<DFEE8BFFB2=*/55(8((/7)6).(//(..;4(/3(63)./31=(4(..,.:)))(-((-(67(382(((((()-
@M04999:289:000000000-L3R54:1:1101:10108:6485 2:N:0:426
TTTGTGACTACCCGGGTACCTAATCCTGTTCGCTACCCATGCTTTCGAACCTCAGCGTCAGTTACAGACCAGAGAGCCGCCTTCGCCACTGGTGTTCTTCCATATATCTACGCATTCCACCGCTACACATGGAGTTCCACTCTCCTCTTCTGCACTCAAGAAAAACAGTTTCAGCTGCACTTCCCCGGTTAAGCCGAGGGCTTTCACAGCTGACTTGTTCTCCCGCCTGCGTTCGCTTTACGCCCAATAAATCCGGACAACGCTTGCCACCTACGTATTACCGCGGCTGCTGGCACGTAGT
+
CCCCCGFGC@EFGGCEGGGFGG8CFFFGGGGCGG:FDFGFD@EFGAF<@@C@EE@8@B,CCEFDFGCFGGFGGGGE=FGC@FEGGDG:6BEGGFF@FFGGGGGGGF;AEGGFC7FGGGGGGGGGGGF<FGGGGGF8FFG=E@9EGGGGGGGFFG?D,=D=8DDFGG?FGGGGG89F??FGG+=D8FGDGGGG,<F599@D>FFFFFFFE2>B@AFF=F4@6@E==22(6=933?69?D(ACDF>B;=@7A)-<?B9<((46904?1:2).3132:?<A?29<(,9217902)2082441:8
@M04999:289:000000000-L3R54:1:1101:14652:6536 2:N:0:426
AGACTACCAGGGTATCTAATCCTGTTTGCTACCCATGCTTTCGAGCCTCAGCATCAGTGACAGACCAGAGAGCCGCCTTCGCCACTGGTGTTCTTCCATATATCTACGCATTTCACCGCTACACATGGAGTTCCACTCTCCTCTTCTGCACTCAAGTTAAACAGTTTCCGTTGCAATTCCTCAGTTGAGCTGAGGGCTTTCACATCCCAGACTTATTTAACCGCCTGCGCTCCCTTTACGCCCAATAAATCCGGACAACGCTTGCCACCTACGTATTACCGCGGCTGCTGGCACGTAGTT
+
CCCCCGGGGGGGGGGGGGGGGGGGGGGGGGGGGGGGGGGGGGGGGGGGGGGGCGGGGGGGGGGGGGGGFGGGGGGGGGGGGGGGGGGGGGGGGGGGGGGGGGGGGGGGGGGGGGGGGEGGGGGGGGFGGGGGGGGGGGGGGGGGGGGGGGGGGGGGGGGFGGGGGGGGGGGGGGGGFGFGGGGGGGDCGGGGG8?DDGGGFFFFFFFFFEFFFFFFFFFEFFBAFA8=ABAFFFFFFFFFF>FF2>>5CEEFFF6BBFF9BDF=@1>@DDFE?B2A7<<2:99>FBF?),,4:B1:2:?F
@M04999:289:000000000-L3R54:1:1101:13090:6587 2:N:0:426
GGAAGACTACCGGGGTATCTAATCCTGTTCGCTACCCATGCTTTCGAACCTCAGCGTCAGTTACAGACCAGAGAGCCGCCTTCGCCACTGGTGTTCTTCCATATATCTACGCATTCCACCGCTACACATGGAGTTCCACTCTCCTCTTCTGCACTCAAGCAAAACAGTTTCAGCTGCACTTCCCCGGTTAAGCCGAGGGCTTTCACAGCTGACTTGTTCTCCCGCCTGCGTTCGCTTTACGCCCACTAAATCCGGACAACGCTTGCCACCTACGTATTACCGCGGCTGCTGGCACGTAGTT
+
C@B8CFGGGGGECFEGGGGGGGGGGGGGGGGGD7CGFFCFGGGGGG8CDGGGGGGGGGGG9E@FF9,EFFGFFGD,4CEGGGGGGGGGGGGGGGGGGGGFEF,E=BGGGGGCEGG?FGGG>EFEFCF98EE:AEGEFFGGGGGGGGG9AAGGGGGG,6@,36ACD8?GGGGF89DGFGFGGGG9CE>CE@F7FFE*<DDDFFFFFFFFDE=@BFFBCF68=>7>BFFFF6@FFFFFDF)1636@6(.(4.6>:B0(496?>BBF?B?)<232>::><?FF>(26093;6?F72?<:((4<6
@M04999:289:000000000-L3R54:1:1101:26918:6592 2:N:0:426
GGCGACTACTGGGGTATCTAATCCTGTTCGCTACCCATGCTTTCGAACCTCAGCGTCAGTTACAGACCAGAGAGCCGCCTTCGCCACTGGTGTTCTTCCATATATCTACGCATTCCACCGCTACACATGGAGTTCCACTCTCCTCTTCTGCACTCAAGAAAAACAGTTTCAGCTGCACTTCCCCGGTTAAGCCGAGGGCTTTCACAGCTGACTTGTTCTCCCGCCTGCGTTCGCTTTACGCCCAATAAATCCGGACAACGCTTGCCACCTACGTATTACCGCGGCTGCTGGCACGTAGTT
+
CCCCCGGGGGGGGGGGGGGGGGGGGGGGGGGGDGGGGGGGGGGGGGGGGGGGGGGGGGGGGGGGGGGGGGGGGGGGGGGGGGGGGGGGGGGGGGGGGGGGGGGGGGGGGGGGGGGGGGGGGGGGGGGGGGGGGGGGGGGGGGGGGGGGGGGGGGGGGGGGFGFGGGGGGGGGGGGGFGFGGGGGGGGGGGGGGGGGGGGGFFFFFFFFF9B=BCBFBFFFFFFFFFB@;@FFFFFDFEFFFFFFFF@FFBFFF(:BFBFFFB63?B9??BB:FF<AFAFA?F>;;9><BF??0),4:?:2
@M04999:289:000000000-L3R54:1:1101:18019:6596 2:N:0:426
GACTACCCGGGTATCTAATCCTGTTCGCTCCCCACGCTTTCGTCCATCAGCGTCAATCGGTATTTAGTAACCTGCCTTCGCAATCGGGGTTCTGTGTAATATCTATGCATTTCACCGCTACACTACACATTCCAGCTACTTCAATACTATTCAAGATTAACAGTATCAACGGCAGTTCTACAGTTAAGCTGCAGGTTTTCACCGCTGACTTATCAACCCGCCTACGGACCCTTTAAACCCAATAAATCCGGATAACGCTCGCATCCTCCGTATTACCGCGGCTGCTGGCACGGAGTTAGCC
+
8ACCCGG8@@+@+CFFGGGG<<FFAFGCF<F@FG:CFD,DF7CBEC<FCFCEFGGEGGGDBDDCFEFEFFGGCF?F=FGGGG7FFGCDFGGGGFGD@<AFF?FEGCFGGGGGF<EFGGGGGFGGDGGG<=?FFGGGGGGECFGG;CFGG8DDEF;9@,==DEGAFDGGFGEGG>D1BCF9F?9FFC:@CFGGGGGFFFGG9?A5?E?B567//9BF=FFBB==9D9@=(6>F;@4?<<(081=;=E<CE03((6))303<>B007?<<20:(.34<BFF0(11(2.,4(.86033:?<422
@M04999:289:000000000-L3R54:1:1101:18857:6599 2:N:0:426
GCGATGACTACACGGGTATCTAATCCTGTTTGCTCCCCACGCTTTCGCATCTCAGCGTCAGTATCTGTCCAGAAGGCCGCCTTCGCCACCGGTATTCCTCCACATCTCTACGCATTTCACCGCTACACGTGGAATTCTACCTTCCTCTACAATACTCTAGTTAACCAGTTTTAAGTGCAATTCCTAGGTTGAGCCCAGGGCTTTCACACCTAACTTAATTATCCGCCTACATGCCCTTTACGCCCAGTCATTCCGATTAACGCTCGCACCCTCCGTATTACCGCGGCTGCTGGCACGGAGT
+
CCCCCGGGGGGGGGGGGGGGGGGGGGGGGGGGGGGGGGGGGGGGGGGGGGGGGGGGGGGGGGGGGGGGGGGGGGGGGGGGGGGGGGGGGGGGGFGGGGGGGGGGGGGGGGGGGGGGGGGGGGGGGGGGGGGGEGGGGGFGGGGGGGGGGGGGGFGGGGGGGGGGGGGGGGGGGGGGFGFGGGGGGGGFGGGGFGGGGGG>AFFFFFFFFFFFFFFFEFFFFFFC9BDFFF=EFFE=3>@6>?F>BF1=EEFEEF@FF<;C<;BD7(411(::F?>?:7?2<-4929;BFFFF??B>8(1(-
@M04999:289:000000000-L3R54:1:1101:14431:6604 2:N:0:426
TACTACCCGGGTATCTAATCCTGTTTGCTCCCCACGCTTTCGCATCCCATCGTCAGTATCTGTCCAGAAGGCCGCCTTCGCCACCGGTATTCCTCCACATCTCTACGCATTTCACCGCTACACGCGGAATTTTACCTTCCTCTACAATACTCCAGTTAACCAGTTTTAAGTTCCATTCCTAGGTTGAGCCCAGGTCTTTCACACCTAACTTAATTATCCGCCTACATGCCCTTTACGCCCAGTCCTTCCGATCAACGCTCGCACCCTCCGTATTACCGTGTCTGCTGGCATGGATTTAGCC
+
-8BCCGG,+++8+66,CCFG,,CC6,C,66E<CF@:F,,@F68,8@,C<<@@6E,8E,FFFGGGGCF9,6,FGG7FE7FFGGD=?F:6@B,@BF9A,A<,=,CAFFFGC+C;F,<EEG78C>FC+44@:+,,93@E=D?F9DCFG,,@,@2=,2=63EADG,;3,2E@2,@,@,+5?9F7;+5EG8<@DGGGG527+5++31+*/36*<6E:EFF=*8+-2622>3*9@EF3;3).((6>(/.7)7<4/6(3(/)((3414609>03::;?(.(6)9,-((,)4)-,,(()(.)..)))-)
@M04999:289:000000000-L3R54:1:1101:24603:6604 2:N:0:426
TTGGGACTACTGGGGTATCTAATCCTGTTCGCTCCCCACGCTTTCGTCCATCAGCGTCAATCGGTATTTAGTAACCTGCCTTCGCAATCGGGGTTCTGTGTAATATCTATGCATTTCACCGCTACACTACACATTCCAGCTACTTCAATACTATTCAAGATTAACAGTATCAACGGCAGTTCTACAGTTAAGCTGCAGGTTTTCACCGCTGACTTATCAACCCGCCTACGGACCCTTTAAACCCAATAAATCCGGATAACGCTCGCATCCTCCGTATTACCGCGGCTGCTGGCACGGAGTT
+
CCCCCGFGGGGFGFGGGGGGGGGFGGGGGGGGGGGGGGGGGGGGGGGGGGGGGGGGGGGGGGGGGGFGGGGGGGGGGGGFGGGGGGGGGGGGGGGFGGFGGGGGDFFGGFDFGGFGGGEFGD>FEGGGGGGGGGGGGGGGGGGGGFDFGGGGGGGGGGGGGGGGGGGGGGGGGGC6>CBGGGGGGGGGGGGGGGGGFG?7AFFFA>CAAFFFFFFFFFFFFB>AFFFFFD92>2>DF8ECFFD6?1=@44CCEFF;?F>@?@?F9>B?B0?>1(,80>259<0909>1?F?>3<?13(4?4
@M04999:289:000000000-L3R54:1:1101:7405:6658 2:N:0:426
TTAAGACTACTGGGGTATCTAATCCTGTTTGCTCCCCACGCTTTCGCATCTCAGCGTCAGTATCTGTCCAGAAGGCCGCCTTCGCCACCGGTATTCCTCCACATCTCTACGCATTTCACCGCTACACGTGGAATTCTACCTTCCTCTACAATACTCCAGATAACCAGTTTTAAGTGCAATTCCCAGGTTGAGCCCGGGGCTTTCACACCTAACTTAATTATCCGCCTACATGCCCTTTACGCCCAGTCATTCCGATTAACCCTCGCACCCTCCGTATTACCGCGGCTGCTGGCACGCAGGT
+
CCCCCGGGGGGGGGGFGGGGGGCGGGGGGGFGGGFGCGGGGGGGGGGGEGGGAFFGFCFCFGGGGGGGGGGGFGGDFGG@@CFFGGGGGGGGGGGGGGGGGGGGGGGGGGFGGGGGGGGFGGGGGGGGGGGGGDCFGCFADFGGGGGGGGGGGGGGGGFCFGGGCDFCFGFGGFGGFG96=?7EGG6@ECF6?CFDDDGGEFF8@FFFDFF34BFFCFFF=4;@=>@@DE?4=@1=@@3@70>FF0=@FECF?17<?D?>)(,479(-1:3:((-44(6A),4;424(33>?B:<?(2((.
@M04999:289:000000000-L3R54:1:1101:22751:6678 2:N:0:426
TGACTACCAGGGTATCTAATCCTGTTTGCTACCCACGCTTTCGAGCATGAACGTCAGTGTTATCCCAGGAGGCTGCCTTCGCCATCGGTATTCCTCCACATCTCTACGCATTTCACTGCTACACGTGGAATTCTACCTCCCTCTGACACACTCTAGTTAGACAGTTTCAAATGCACGTCCCAAGTTGAGCTCGGGGATTTCACATCTGACTTATCTAACCGTCTGCGCTCGCTTTACGCCCAGTAATTCCGATTAACGCTCGCACCCTACGTATTACCGCGGCTGCTGGCACGTAGTTAGC
+
CCCCCGGGGGGGGGGGGGGGGGGGGGGGGGGGGGGGGGGGGGGGGGGGGGGGGGGGGGGGGGGGGGGGGGGGGGGGGGGGGGGGGGGGGGGGGGGGGGGGGGGGGGGGGGGGGGGGGGGGGGGGGGGGGGGGGFGGGGGGGGGGFGGGGGGGGGGGGGGGGGGGGGGGGGGGFFGGFGFGGGGGGGGGGGGGGGGGDGGGFFFFFFFFFFBEFFFFFAFCBDFD2A@BBFFFFFFFFFFFFFFFFFFFFF;?F0?;9;@@@B@@99?B(.(.54>:AF:B2696905>?F:>:BB?::9<4
@M04999:289:000000000-L3R54:1:1101:21294:6696 2:N:0:426
TGGCGACTACTAGGGTATCTAATCCTGTTCGCTACCCACGCTTTCGAGCCTCAGCGTCAGTTACTAGCCAGTCAGCCGCCTTCGCCACTGATGTTCTTCCATATATCTACGCATTTCACCGCTACACATGGAGTTCCACTGACCTCTCTAGCACTCAAGTCTTACAGTTTCTGATGCACGTCCATAGTTGAGCTATGACCTTTCACATCAGACTTATTAAACCGCCTGCGCTCCCTTTACGCCCAATAATTCCGGACAACGCTCGCCACCTACGTATTACCGCGGCTCCTGTCACGTAGTT
+
CCCCCGGGGGGFGGGGGGGGGGGGGGGGGFGGGGGGGGGGGGGGGGGGGGGGGGGGGGGGGGGGGAFDGGGGGGGGGGGGGGGGGGGGGGGGGGGGGGGGGGGGACGGGGGGGGGGGGGGGGGEGGGGGG<=FEEGGGGGFFFGFGGGGFFGGGGGDF?EFGGGGFGGGGGGGGGGFGFGGGGGGDGGGFFGGGGGGGGGFFFFFFFFFEF@EFFFFFFEFB@)5>>BF9B@FBBFEFFF29@>?0@;7CEFF@@;9@7?>96?(1>B??:25(.4<:A9)8>3>>B(,4?)8-:::74(.
@M04999:289:000000000-L3R54:1:1101:27266:6726 2:N:0:426
TACTACTCGGGTATCTAATCCTGTTCGCTCCCCACGCTTTCGTCCATCAGCGTCAATCGGTATTTAGTAACCTGCCTTCGCAATCGGGGTTCTGTGTAATATCTATGCATTTCACCGCTACACTACACATTCCAGCTACTTCAATACTATTCAAGATTAACAGTATCAACGGCAGTTCTACAGTTAAGCTGCAGGTTTTCACCGCTGACTTATCAACCCGCCTACGGACCCTTTAAACCCAATAAATCCGGATAACGCTCGCATCCTCCGTATTACCGCGGCTGCTGGCACGGAGTTAGCC
+
CCCCCGGGGGGGGGGGGGGGGGGGGGGGGGGGGGGGGGGGGGGGGGGGGGGGGGGGGFGGGGGGGGGGGGGGGGGGGGGGGFDGGGGGGGGGGGGGGGGGGGGGGFGGGGGGGGGGGGGGGGGGGGGGGGFGGGGGGGGGFFGGGGGGGGGGGGGGGGGGGGGGGGGGGGGGGGGFFGFGGGFGGGGGGGGFFFGGFGGGFFFFFFEDFEFEFFFFDAEFFFFFFFFDB>FFBEFFFF;FFDFFFFFEE>;D<DF<@@FF6>FBFBFFFFFFF>AF><>F>B>>?:>7?7??9>>B?BBF5
@M04999:289:000000000-L3R54:1:1101:15671:6727 2:N:0:426
GACTACTCGGGTATCTAATCCTGTTTGCTCCCCACGCTTTCGCATCTCAGCGTCAGTATCTGTCCAGAAGGCCGCCTTCGCCACCGGTATTCCTCCGCATCTCTACGCATTTCACCGCTACACGTGGAATTCTACCTCCCTCTACAGTACTCCAGACGACCAGTTTTAAATGCTATTCCCAGGTTGAGCCCGGGGCTTTCCCACCTAACTTAATCATCCGCCTACATGCCCTTTACGCCCATTCATTCCGATTAACGCTCGCACCCTCCGTATTACCGCGCCTGCTGGCACGGCGTTCGCC
+
@CCCCGGFGGGGGGGGFGGGGGGGGGGGGGECFGGCGFGFGEGGGGGFGGGGGCGGGGGGGGGGFGGGGGGGGGGGGGGFGGGGGGGFCGGDGGGGGGGFEFGGGGGGGGGGGGGGGDGEGGGGGGGF,EFGGFGGGGGGGGGGGFFGFDF9DDGEF>EGGGGDAFGGGFGDFGGGFGFGG6=EGFGGGGCC7*1@7FG7+;*?4?6939CB*4=A5F06>777=1?)45@ED;377?>E2()9)75C<((46?2<,716;0(-730489:03()6A6>>0,,((,.(((.((((-1(,,(
@M04999:289:000000000-L3R54:1:1101:16389:6745 2:N:0:426
CGCGACTACAGGGGTATCTAATCCTGTTCGCTACCCATGCTTTCGAACCTCAGCGTCAGCTACAGACCAAAGAGCCGCCTTCGCCACTGGTGTTCTTCCATATATCTACGCATTCCACCGCTACACATTGAGTTCCACTCTCCTCTTCTGCACTCAAGTAATACAGTTTCAGCTGCACTTCCTCGGTTGAGCCGAGGGCTTTCACAGCTGACTTGTTCTCCCGCCTTCGTTCGCTTTACGCCCATTAAATCCGGACTACGCTTCCCACCTACGAATTACCGGCGCCGCTTGCACTTAGTT
+
@CC<@F:+F<,E,+686CF<6CC<CCCF@CFG7:<<B@C<<FDEFF<F:6<CEFG@8,@,6,@696,C,,,:6@6FF+474C?,84466F<<9C?,,C,5,9?F9FGGC=+C7F5FG9FGG@=B=F@A,5,4C4>;,,@E==D=1,,E,=8==E?,D9,3,,7@E+6,@:,@9FFGFGB?+++73:;8+5,,,:EG5990/9991=9;6)><AF?F=F8*+5(((/(.9083?07716C5,:,1(7)9.<E32((-((.8;32(,(5812(,((,,-)66(((((-(-6((())))))6)
@M04999:289:000000000-L3R54:1:1101:27343:6767 2:N:0:426
TCAAGACTACAGGGGTATCTAATCCTGTTCGCTACCCATGCTTTCGAACCTCAGCGTCAGTTACAGACCAGAGAGCCGCCTTCGCCACTGGTGTTCTTCCATATATCTACGCATTCCACCGCTACACATGGAGTTCCACTCTCCTCTTCTGCACTCAAGAAAAACAGTTTCAGCTGCACTTCCCCGGTTAAGCCGAGGGCTTTCACAGCTGACTTGTTCTCCCGCCTGCGTTCGCTTTACGCCCAATAAATCCGGACAACGCTTGCCACCTACGTATTACCGCGGCTGCTGGCACGTAGTT
+
CCCCCGGGGGGGGGGGGGGGGGGGGGGGGGGGGGGGGGGGGGGGGGGGGGGGGGGGGGGGGGGGGGGGGGGGGGGGGGGGGGGGGGGGGGGGGGGGGGGGGGGGGGGGGGGGGGGGGGGGGGGGGGGGGGGGGGGGGGGGGGGGGGGGGGGGGGGGGGGGGGGGGGGGGGGGGGGGFGFGGGGGGGGGGGGGGGGCGGGGFFFFFFFFFFFFFFFFFFFFFFFFFFFFFFF@<?>?FFFF603686@;EFFC@B>FFFFFFBF?B?BFF?FFFF?D>B>A>039>B9B?BFFFF?044:?6
@M04999:289:000000000-L3R54:1:1101:27890:6782 2:N:0:426
GTAGGACTACCAGGGTATCTAATCCTGTTTGCTCCCCACGCTTTCGCATCTCAGCGTCAGTATCTGTCCAGAAGGCTGCCTTCGCCACCGGTATTCCTCCACATCTCTACGCATTTCACCGCTACACGTGGAATTCTACCTTCCTCTACAATACTCTAGTTAACCAGTTTTAAGTGCAATTCCTAGGTTGAGCCCAGGGCTTTCACACCTAACTTAATTATCCGCCTACATGCCCTTTACGCCCAGTCATTCCGATTAACGCTCGCACCCTCCGTATTACCGCGGCTGCTGGCACGGAGTT
+
CCBCCFGFGG<EF>@FGFFFF<CEFAFFF9CD9FFGGFCGGCGGGGDC@@,CF@FGG7BFGGGGGFGGFGFGGGGG,AFFGDC,CFGEFEDF:DEAEGD<?BFEG9FFF?<FCCCGG9,C784>FGGGBCC=:FC9EGGG848@FGGFGGGGCFFFF=AADDEAFDD9EAFGFFD=DDDC8D+@DDFGC=DGGEG?F+=DA5AFFFF5AFBEFFAAE+=A@E=5>=DFF2CE@::2>:*:>=@B?((74C<CEF=7(676?(((.6169;;@;0-828)46(4,(-4;1)),(.,330(3.
@M04999:289:000000000-L3R54:1:1101:25872:6789 2:N:0:426
GCGACTACCAGGGTATCTAATCCTGTTTGCTCCCCACGCTTTCGCATCTCAGCGTCAGTATCTGTCCAGAAGGCCGCCTTCGCCACCGGTATTCCTCCACATCTCTACGCATTTCACCGCTACACGTGGAATTCTACCTCCCTCTACAGTACTCCAGACGACCAGTTTTAAATGCTATTCCCAGGTTGAGCCCGGGGCTTTCACACCTAACTTAATCATCCGCCTACATGCCCTTTACGCCCAGTCACTCCGATTAACGCTCGCACCCTCCGTATTACCGCGGCTGCTGGCACGGAGTT
+
CCCCCGGGFGGGGGGGGGGGGGGGGFFGGGGGGGGGGGGGGGFGGGDDEGGGGGGGGGCFGFGGEFGGGGGGFGGGGGGCFFGGGGGGEFFGGGCGGGFGGGGGGAFGGGGGEDFAFFGGGGGGGGFDGGGGGGGGGEEFGGGGGGG9DCFGGGGGFEGGDGGGF?EFGGGGGGGGFCCFGFGECFFFFFGDEE5?DDGGFFFCFFDF3;=EEACFEFFFF=D?6;DF?EEE;@@EE9?F>>D?337>);8631-4A206??9>>BFB0<FF?:??AB<8>(41420::311<8(314(
@M04999:289:000000000-L3R54:1:1101:15227:6803 2:N:0:426
TAAAGACTACTCGGTATCTCCTCCTGTTCTCTCCCCACGCTTTCGTCCATCAGCGTCATTCGGTATTTCGTAACCTGCCTTTGCAATCGGGGTTCTGTGTACTATCTCTGCACATCACCGCTATACTACACATTCCAGCTCCTTCACTACTCTTCAAGATCACCAGTATCAACGGCAGTTCTACACTTAAGCTGCCGTCTTTCACATCTGACTTATCAACCCGCCTACGGACCCTTTATACCCAATAAATCCGGATAACGCTCTCATCCTCCGTATTCCCGCGGCTCCTCGCACGCGGTTC
+
<<A6A,CCC<D,,6,;C@F,,,6=E,,6C,<CF<CB@F7766FF,,,8,@@6<,@8,B,,,,6@CFCF,,:CEFGF8FB,A,,C:,9A,,8+@=FFFF9FF,EFFGG,A<E;,,CF9=E>:+++494,C9?,44EDA9DD,8@ED8,@=D@,=,E,,4,6,,146@,3@D,7=8+65+02=?=,,,@9=,=99,5+0++30?;+C++3***0*+1?*4?@CA9:A>)))))/85-:B4*=7<3*-5;)7E)4,(/2().162/(7))77@E(6-((4.).-49(79(((((((47(((-((
@M04999:289:000000000-L3R54:1:1101:27178:6857 2:N:0:426
GGACGACTACCGGGGTATCTAATCCTGTTCGCTACCCATGCTTTCGAACCTCAGCGTCAGTTACAGACCAGAGAGCCGCCTTCGCCACTGGTGTTCTTCCATATATCTACGCATTCCACCGCTACACATGGAGTTCCACTCTCCTCTTCTGCACTCAAGAAAAACAGTTTCAGCTGCACTTCCCCGGTTAAGCCGAGGGCTTTCACAGCTGACTTTTTCTCCCGCCTGCTTTCGCTTTACGCCCAATAAATCCGGACAACGCTTGCCACCTACGTATTACCGCGGCTGCTTGCACGTAGTT
+
AC<8@FGGCFDGDCGCE<FGFDDEFFFGG,@F7,@CF<,CFFEGGG8FD7EFF8FDFFFFGGCFCFGGFGG8FF:FC7+=@@FDCGCEFGCGGGFF<EFGDAFFGAFFEGCCFFCFGEGFGGFEGFGEGF8,666EFCFGGFFC8DDFD=C,36@@D88===FGCDEDFF::ECC?6;AD?G8A,:5@GCFGGGGGG4*?A6AFFFFF=BEF@=F+*;8EF@D1>FF?2()9;1??;;E@86431(482AAF?B9?B1:1;1((,434<??8:6().8).4:9>BFF9(2))(.)(.(.--
@M04999:289:000000000-L3R54:1:1101:26085:6861 2:N:0:426
TATAGACTACTCGGGTATCTAATCCTGTTCGCTCCCCACGCTTTCGCTCCTCAGCGTCAGTGACGGCCCAGAGACCTGCCTTCGCCATCGGTGTTCTTCCCGATATCTACACATTCCACCGTTACACCGGGAATTCCAGTCTCCCCTACCGCACTCCAGTCCGCCCGTACCTGGCGCCGATCCACCGTTAAGCGATGGACTTTCACACCAGACGCGACGAACCGCCTACGAGCTCTTTACGCCCAATAAATCCGGATAACGCTTGCACCCTACGTATTACCGCGGCTGCTGGCACGTAGTT
+
CCCCCGGGGGGGGGGGGGGGGGGGGGGGGGGGGGGGGGGGGGGGGDGGGGGGGGGGGGGGGGGGGGGGGGGGGGGGGGGGGGGGGGGGGGGGGGGGGGGGGGGGGGGGGGGGGGGGGGGGGGGGGGGGGGGGGGGGGGGGGGGGGGGGGGGGGGGGGGGGGGGGEGGGGGGGGGGGFGFDGGGGGGGCEEGFGGGGGGGGFFFFFFFFFFDFFEFFB::>56669>BB<?0?FFFBFF>F6?>>B<?FAAA>(7,8?FF?:><::?<>FFF?FF?F<?249:6B96;B??D:?BF138<B>
@M04999:289:000000000-L3R54:1:1101:24822:6914 2:N:0:426
CGAGACTACTGGGGTATCTAATCCTGTTCGCTCCCCACGCTTTCGTCCATCAGCGTCAATCGGTATTTAGTAACCTGCCTTCGCAATCGGGGTTCTGTGTAATATCTATGCATTTCACCACTACACTACACATTCCAGCTACTTCAATACTATTCAAGATTAACAGTATCAACGGCAGTTCTACAGTTAAGCTGCAGGTTTTCACCGCTGATTTATCAACCCGCCTACGGACCCTTTAAACCCAATAAATCCGGATAACGCTCGCATCCTCCGTATTACCGCGGCTGCTGGCACGGAGTT
+
CCCCCGGGGGGGGGGGGGGGGGGGGGGGGGGGGGGGGGGGGGGGGGGGGGGGGGGGGGGGGGGGGGCGGGGGGGGGGGGGGGGGGGGGGGGGGGGGGGGGGGGGGGDGGGGGGGGGGGGGGGGGGGGGGGGGGGGGGGGGAFGGGGGGFGGGGGGGGGGGGGGGGGGGGGGGGG6EEG?DFGGGGGGGGGGGGGGGGFFGFFFFFFFFFF>EFFFFEFFDFDFFFFFF=@FBFFFFFFEFEFDF;@4<<ECEB6;?1<EFFD?;9BFFFF24113(.6<A:>BBF;>FF0:<<3:B(3(.
@M04999:289:000000000-L3R54:1:1101:6763:6917 2:N:0:426
ATATTGACTACTCGGGTATCTAATCCTGTTCGCTCCCCACGCTTTCGTCCATCAGCGTCAATCGGTATTTAGTAACCTGCCTTCGCAATCGGGGTTCTGTGTAATATCTATGCATTTCACCGCTACACTACACATTCCAGCTACTTCAATACTATTCAAGATTAACAGTATCAACGGCAGTTCTACAGTTAAGCTGCAGGTTTTCACCGCTGACTTATCAACCCGCCTACGGACCCTTTAAACCCAATAAATCCGGATAACGCTCGCATCCTCGGTATTACCGCGGCTGCTGCCACGGAGT
+
CCCCCGFGGGGGGGGGGGGGGGFEFFGGGGGGGGGGGGGEGEFFGGGGGGGGGGGGGGG@FFGDFFFGFGFGGGGGGGGCFGGGGG:FCFGGGGGGGFGGGGGGGGGGGGGFGEGFGGGGFGGGGGGGGFGGCGCFGGGFGGGGGGGGDDGGGGGGGGGGG8DFFG:EGGGFAFGCD+9C=FFGGGGGGGGCGGGGGGGGFFFF9BCFF5)=AFFFFA6AFFFFF=A?FFFF@@F2=D@FE3;@<@FDFFCFEFFBFD07489;B901118>2((-33<ABABF(4>FFFD?).)),417-
@M04999:289:000000000-L3R54:1:1101:4229:6923 2:N:0:426
CTTGACTACTGGGGTATCTAATCCTGTTTGCTCCCCACGCTTTCGCATCTCAGCGTCAGTATCTGTCCAGAAGGCCGCCTTCGCCACCGGTATTCCTCCACATCTCTACGCATTTCACCGCTACACGTGGAATTCTACCTTCCTCTACAATACTCTAGTTAACCAGTTTTCAGTGCAATTCCTAGGTTGAGCCCAGGTCTTTCAAACCTAACTTAATTATCCGCCTACATTCCCTTTACGCCCAGTCATTCCGATTAACGCTCGCACCCTCCGTATTACCGCGGCTGCTGGCACGGCGTTT
+
CCCCCGG<FGFFFGGGGGGGFGGGGGGGGGGGGFGGGGGGGGGGGGGGGGGGGGGGGGGGGGGGGEGGGGCFGGFG@FEGGFFEEFEFGFGEGGCFGFGGGGGGGGFFGFGDGGGGGGGGG>:FFFFEDFCFD8EFFGGGGGGGGGGFG?EDFG8=;,7==EGCDDA98D,@EFF=D+<DGGGDG?DFD6DCGGF6C+==BFAACFA58@5=CAFCE@B59:5<-2>@4A*>EFE:=CCA@-9=(8>B?*9?E;7,46<D>@106(60;(4:>03?B444:>>>>932:2((13,(-4(3(
@M04999:289:000000000-L3R54:1:1101:11406:6928 2:N:0:426
TTGACTACTGGGGTATCTAATCCTGTTTGCTCCCCACGCTTTCGCCTCTCAGCGTCAGTATCTGTCCAGAAGGCCGCCTTCGCCACCGGTATTCCTCCACATCTCTACGCATTTCACCGCTACACGTGGAATTCTACCTTCCTCTACAATACTCCAGATAACCAGTTTTAAGTGCAGTTCCCAGGTTGAGCCCGGGGCTTTCACACCTAACTTAATTATCCGCCTACATGCCCTTTACGCCCAGTCATTCCGATTAACGCTCGCACCCTCCGTATTACCGCGGCTGCTGGCACGGAGTT
+
CCCCCGGGGGGGGGGGGGGGGGGGGGGGGGGGGGGGGGGGGGG@F,CFGFGGGDGGGGGGGGGFGGGGCGGFGGGGGGGGGFGGGGGGEFEFGGGGGGGGFGGGFGGGGGGGGGGGGGGGGGGGGGGGGGGGGGGFGGGGGGGGGCFGGGCGGGGGGGGFGGGGGGGGGGGGFFFFFDDGGGGG?ECDF6FGGCECDCGGFAAFFFDF9BBFFFFFEFFFA=F=@FF@EEEFBFFFFFFFFBD1/;AE6E6@;;<?F<0146909BBFFFF61(4>AA<291>07(-52(242:1-(-(
@M04999:289:000000000-L3R54:1:1101:20740:6930 2:N:0:426
GACTACTGGGGTATCTAATCCTGTTCGCTACCCACGCTTTCGAGCCTCAGCGTCAGTTACTAGCCAGTCAGCCGCCTTCGCCACTGATGTTCTTCCATATATCTACGCATTTCACCGCTACACATGGAGTTCCACTGACCTCTCTAGACTCAAGTCTTACAGTTTCTGATGCACGTCCATAGTTGAGCTATGACCTTTCACATCAGACTTATTAAACCGCCTGCGCTCCCTTTACGCCCAATAATTCCGGACAACGCTCGCCACCTACGTATTACCGCGGCTGCTGGCCCGTAGTTAGCCG
+
CCCCCGGFGFEGGGGGGGGGGGGGGGGGGGGGGGGDGGGGGGGDGGGGGDGGGGGGGFGGGGGGGGGGGGDGGGGGGGGGGGGGGGEGGGGGGGGGGGGGGGGGGGGGGGGGGGGGGGGGGGGGGGFFGGGGGGGGF9FGGGGGGGDFGGGGDFGGGGGGGGFDGGGGGGGGGG+DFGFGGGGG9:FGGGGEGGGGGGGGFFFFFAFFFFFFFFFFFFFAFD@FBBBDFFFFF4C9DBFE(7;7CEFF16;>B;D(37?B:9?F1::?FF?FF<A<B>B6>BBFF?0:(-4>9:4:)46?(
@M04999:289:000000000-L3R54:1:1101:11598:6936 2:N:0:426
AACTCGACTACTCGGGTATCTAATCCTGTTCGCTCCCCACGCTTTCGTCCATCAGCGTCAATCGGTATTTAGTAACCTGCCTTCGCAATCGGGGTTCTGTGTAATATCTATGCATTTCACCGCTACACTACACATTCCAGCTACTTCAATACTATTCAAGATTAACAGTATCAACGGCAGTTCTACAGTTAAGCTGCAGGTTTTCACCGCTGACTTATCAACCCGCCTACGGACCCTTTAAACCCAATAAATCCGGATAACGCTCGCATCCTCCGTATTACCGCGGCTGCTGGCACGGAGT
+
CCCCCDFGGGGGGGGGGGGGGGFGGGGGGGGGGGGGG@FGGGGGGGGGGGGGGGGGGGGFGGGGGG@FGGGFFGGGGGGDFGGGGGEFFFFEGGGGGGGFGGG<DGGGGGGGGGGGGGGGGGGGDGGGGGGGGGGGGGFGGGFGGGFGBFEGGDGGGGGGCFGCFDGFGGGGG8DE>DEGGGGGCFG:FGGCEFGCFGGFFFFFFFFFFFFBBFFFCFFFFFDDF>@D=DD@2@BDDF@CF)=D?<;@@3CEFF661?1@E?>??FBFFFFF<?FF?:?AB2?>29>;;<?2(3?F19964
@M04999:289:000000000-L3R54:1:1101:9782:6957 2:N:0:426
GACTACTCGGGTATCTAATCCTGTTCGCTCCCCACGCTTTCGTCCCTCAGCGTCAATCGGTATTTAGTAACCTGCCTTCGCAATCGGGGTTCTGTGTAATATCTATGCATTTCACCGCTACACTACACATTCCAGCTACTTCAATACTATTCAAGATTAACAGTATCAACGGCAGTTCTACAGTTAAGCTGCAGGTTTTCACCGCTGACTTATCAACCCGCCTACGGACCCTTTAAACCCAATAAATCCCGATAACGCTCGCATCCTCCGTATTGCCGCGGCTCCTGGCACGGAGTTAGCC
+
CC86A@C<@CEF7@6<,C@,C,;;E<,@6;FGG,@@FCGG,BCF::EC,@<:FC::FFD7@FEFC<CF<FGDG<@FGGC<C,+:F7=FCGGDE5F,:,?FFGF@;FFGDGFGC,?F=C7+C9E==FFFFGG9A=EEF,@D;F;,@=EGF,=DD8@DG=;8===E=D===D=6++66B=EEDD?FG,EEFGFFC<,05=C7FFFABF*9CEE0;99BBFF)@A4(5(5((/9BDF**9=@F71()/7)<E)8<;B;3((;@79>098))(,,.,.))53,7(--(-53((35(2(--(-6),
@M04999:289:000000000-L3R54:1:1101:5244:6987 2:N:0:426
AGACTACCAGGGTATCTAATCCTGTTTGCTACCCACGCTTTCGAGCATGAACGTCAGTGTTATCCCAGGAGGCTGCCTTCGCCATCGGTATTCCTCCACATCTCTACGCATTTCACTGCTACACGTGGAATTCTACCTCCCTCTGACACACTCTAGTTAGACAGTTTCAAATGCACGTCCCAAGTTGAGCTCGGGGATTTCACATCTGACTTATCTAACCGTCTGCGCTCGCTTTACGCCCAGTAATTCCGATTAACGCTCGCACCCTACGTATTACCGCGGCTGCTGGCACGTAGTTAGC
+
CCCCCGFGGGGGGGGGGGGGGGGGGGGGGGGGGGGGGGGGGGGGGGGGGGGGGGGGGGGGGGGGGGGGGGGGGGGGGGGGGGGGGGGGGGGGGGGGGGGGGGGGGGGGGGGGGGGGGFGGGGGGGGGGGGGGGGGGGGGGGGGGGGGGGGGGGGGGGGGGGGGGGGGGGGGGGGGGFGFGGGGGGDFGGGGGGGDD6;?FFFFFFFFFFFFFFFFFFFFBEFFDBE>BBFFFFFFFFFDFF@?EE5<<EFF;,:?FFFFFFFFFFFFBFFFBBF?BABBBFFF96::D?:?FF:??:<<A2
@M04999:289:000000000-L3R54:1:1101:11263:7051 2:N:0:426
GGAGACTACTGGGGTATCTAATCCTGTTCGCTCCCCACGCTTTCGCTCCTCAGCGTCAGTGACGGCCCAGAGACCTGCCTTCGCCATCGGTGTTCTTCCCGATATCTACACATTCCACCGTTACACCGGGAATTCCAGTCTCCCCTACCGCACTCCAGTCCGCCCGTACCCGGCGCCGATCCACCGTGAAGCGATGGACTTTCACACCAGACGCGACGAACCGCCTACGAGCTCTTTACGCCCAATAAATCCGGATAACGCTTGCACCCTACGTATTACCGCGGCTGCTGGCACGTAGTTT
+
CCCCCGGGGGFGGGGGGGGGGGGGGGGGGGGGGGGGGGGGGGGGGGGGGGGGGGGGGGGGGGGCCGDGGGGGGGGGGGGGGGGGGGGGGGGGGGGGGGGGG@FGGGGGGGGGGGGGGGGGGEFGGGGECECGGGGGGGGGGGGFGGGGGEGGGEGGGGGGGCCEEDGCEGGDEGDE>C>GDGGGGGGFFC7?E=FGGGGGFFFFFFFF;@;@>FFB>);3>;FFFF???1091)6<B2<5?>>6:B:>ADBF>9(439<<BFF?FFFBFFFFFFFFFFAA6((4>((4BF?412:::24A)
@M04999:289:000000000-L3R54:1:1101:23765:7076 2:N:0:426
GAGACTACAAGGGTATCTAATCCTGTTCGCTCCCCACGCTTTCGTCCATCAGCGTCAATCGGTATTTAGTAACCTGCCTTCGCAATCGGGGTTCTGTGTAATATCTATGCATTTCACCGCTACACTACACATTCCAGCTACTTCAATACTATTCAAGATTAACAGTATCAACGGCAGTTCTACAGTTAAGCTGCAGGTTTTCACCGCTGACTTATCAACCCGCCTACGGACCCTTTAAACCCAATAAATCCGGATAACGCTCGCATCCTCCGTATTACCGCGGCTGCTGGCACGGAGTT
+
CCCCCGGGGGGGGGGGGGGGGGGGGGGGGGGGGGGGGGGGGGGGGGGGGGGGGGGGGGGGGGGGGGGGGGGGGGGGGGGFGGGGGGGGGGGGGGGGGGGGGGGGGGGGGGGGGGGGGGGGGGGGGGGGGGGGGFGGGGGGGGGGGEGGGGGGGGGGGGGGFGGGGGGGGGGGGDGGFGFGGGGGGGGGGGGGGGGGGGGGFFFFFFFFFFFFFFFFFFFFEABFFFFF@FFFFFFFF?CFDFFD@@<<CFFB668<AF@FFFF;BFFFFFFFFFFB<AD?>BFBFFB?27:(<B>9>61
@M04999:289:000000000-L3R54:1:1101:11150:7124 2:N:0:426
GACTACCAGGGTATCTAATCCTGTTCGCTCCCAACGCTTTCGTCCATCAGCGTCAATCGGTATTTAGTAACCTGCCTTCGCCATCGGGGTTCTGTGTAATATCTATGCACTTCACCGCTACACTACACATTCCAGCTACTTCAATACTATTCAAGATTAACAGTATCAACGGCAGTTCTACAGTTAAGCTGCAGGTTTTCACCGCTGACTTATCAACCCGCCTACGGACCCTTTAAACCCAATAAATCCGGATAACGCTCGCATCCTCCGTATTACCGCGGCTGCTGGCACGGAGTTAGCC
+
CBCCCGGGGDCFGGGGGGGGGGFFGFGGGGFG<FFEGGFGGGGDG,EFGGGGGGGEGGGDGEGGGGEFGFGGGGGGGGGGD,CFGEDEDGGGGGGEFFFGCFGGGGGGGFFGFGGFGEGGGGGGGGGFGGGGGGDFGFGGGGGGGGGGGGGGGFGGCEGGGGGGGGFGGGG+CEGGFFFFGGGGGGGCGGFFGFGGFFGFFFF>?BB>@CE;AFFFFF4>EFFF=9(-5>@BD=:?CEFED1=)74CFFFFF<(7@;91176>?B2,231:(8>9:A096(3(,4:2?,28?>096<)6<:
@M04999:289:000000000-L3R54:1:1101:7537:7134 2:N:0:426
TCGACTACCGGGGTATCTAATCCTGTTCGCTCCCCACGCTTTCGTCCATCAGCGTCAATCGGTATTTAGTAACCTGCCTTCGCAATCGGGGTTCTGTGTAATATCTATGCATTTCACCGCTACACTACACATTCCAGCTACTTCAATACTATTCAAGATTAACAGTATCAACGGCAGTTCTACAGTTAAGCTGCAGGTTTTCACCGCTGACTTATCAACCCGCCTACGGACCCTTTAAACCCAATAAACCCGGATAACCCTCGCATCCTCCGTATTACCGCGGCTCCTGCCACTGTGTTGC
+
@CA@@C@FFGGEFGCGGFE<EFEF,FEF,FFGEEFEG@7F@FCFFGCCFFGG@CC@@FCEFCB8<FFD6@CFAGEE8E,<E=C:>@E=F@C>7AFFEAEEFG<FF<F9AACF<@FEGG@C:EG:D<FEFFCB9DFD>DCFCDGG;=;:DD:,@EC:;3EDCGGC=D88=,=F6C8=BCFCG+<C8DCEC,979:<;*;>FFF9FFBE*-)56*49@?FF=B55@@FBD-6,:15@;F7)9=1:436)1)61>((,2)4((,,711,9548(((,44-6629;((((-(5(4))(,))6,()
@M04999:289:000000000-L3R54:1:1101:9783:7137 2:N:0:426
GACTACCAGGGTATCTAATCCTGTTCGCTCCCCACGCTTTCGTCCATCAGCGTCAATCGGTATTTAGTAACCTGCCTTCGCAATCGGGGTTCTGTGTAATATCTATGCATTTCACCGCTACACTACACATTCCAGCTACTTCAATACTATTCAAGATTAACAGTATCAACGGCAGTTCTACAGTTAAGCTGCAGGTTTTCACCGCTGACTTATCAACCCGCCTACGGACCCTTTAAACCCAATAAATCCGGATAACGCTCGCATCCTCCGTATTACCGCGGCTGCTGGCACGGAGTTAGCC
+
CCCCCGGGGDGGGGGGGGGGGGGGGGGGGGGGGGGGGGGGGGGGG:FGGGGGGGGDGGGGGGGGGGGFGEGGGGGGGGGGGGGGGGGDGGGGGGGGGGGGFGGGGGGGGGGGGGGGGGGGGGGGGGGGGGGGGGGGGFGGGGGGGFGGGGGGGGFGGGGFGGGGGGGGDGECEGGGFGFGGGFGGGFFGGFCCFCDFGGGFFFAEFDFC@EEFFFFDF>2@AFFF59=@>@FF>E44;@DFDDEE9EEF03;@FEF?B@@FFFFFFFFF>BB?BFAA09(,7>B<:0.::?:976?B)-65
@M04999:289:000000000-L3R54:1:1101:12376:7143 2:N:0:426
GCACAGACTACTCGGGTATCTAATCCTGTTTGCTCCCCACGCTTTCGCATCTCAGCGTCAGTATCTGTCCAGAAGGCCGCCTTCGCCACCGGTCTTCCTCCACATCTCTACGCATTTCACCGCTACACGTGGAATTCTACCTTCCTCTACAATACTCTAGTTAACCAGTTTTAAGTGCAATTCCTAGGTTGAGCCCAGGGCTTTCACACCTAACTTAATTATCCGCCTACATGCCCTTTACGCCCAGTCATTCCGATTAACGCTCGCACCCTCCGTATTACCGCGGCTGCTGGCACGGAGT
+
CCCCCGGGGGGGGGDGGGGGGGGGFGGGGGGGGGGGGGGGGGGGGGEGGGGGGGGGGGGGGGGGGGCFDGG8FGGGGDEGGGGGFGGGGGGGG7FFGGGGGGGGGGGGGGGGGFGGGGGGGGGGGGGGGGF7CFGGGGGGGGGGGGGGGGGGGGGGGGFFFGGGGCGGGGGGGGFGFG?FGGGFGGCFGGGGGGFCCCF?@FFFFFFFFAFEEFFFFFFFFFCEFFFFFFFE?B=3>B=FF==9;;,.7;C?5C@;D@FCE;>;;06(41<,4:14:BBF<2<;01603227(88?6619-
@M04999:289:000000000-L3R54:1:1101:25170:7180 2:N:0:426
CTAGACTACTCGGGTATCTAATCCTGTTTGCTCCCCACTCTTTCGCATCTCAGCGTCAGTATCTGTCCAGAAGGCCGCCTTCGCCACCGGTATTCCTCCACATCTTTACGCATTTCCCCGCTACACGTGGAATTCTACCTTCCTCTACAATACTCCAGATAACCCGTTTTAAGTGCCGTTCCCAGGTTGAGCCCGGGGCTTTCACACCTAACTTATTTATCCGCCTACATGCCCTTTACCCCCCGCCATTCCGATTAACGCTCGCCCCCTTCGTGTTACCCCCGCTCCTAGCCTTGCGGTC
+
-6,CCFFAE9F;@FC66EFG<,,<,CE,C,@FGD6F,@,C9@CF@,BFG,CFEFGGGGGF,C@F@FFEA,,C@<9B:FC,FF<@FCCFGGF+BFGG?FGGFGG=F,,9,,,84:FE,9A+@C@F@E=4ECF:=,4E,=E,44@FDG8,=,E92,@D,@93,@D@,06AF83262+E+6@9C7+27D:,,4,,4:55*;>*66AFA4ABB=3>=F*+9@8*4>(((-:35/94;DED/))*/:((,(--(-.4((40(.)(4((-,(46(,,2-4(..)6)(-(-((((()-5(.).(((((
@M04999:289:000000000-L3R54:1:1101:17649:7192 2:N:0:426
GACTACTGGGGTATCTAATCCTGTTTGCTCCCCACGCTTTCGCGTCTCAGCGTCAGTATCTGTCCAGAAGGCCGCCTTCGCCACCGGTATTCCTCCACATCTCTACGCATTTCACCGCTACACGTGGAATTCTACCTTCCTCTACAATACTCTATTTAACCAGTTTTAAGTGCAATTCCTAGGTTGAGCCCAGGGCTTTCACACCTAACTTAATTATCCGCCTACATGCCTTTTACGCCCAGTCATTCCGATTAACGCTCGCACCCTCCGTATTACCGCGGCTGCTGGCCCGCTGTTAGCC
+
<C8CCFGG,<+8,CCEEFFGFGGGGGGGAFC@EFCFEGGGGCGGGDGGGFGGGGCGG9FDFGGF8<<C<CC8FGGGGGG7,FEFF+>F>FCEFFG<=FF=F?9A=FAC+@@EG9@F:F7BF,=+9A=7,EFFEDFGGF8FFGFGGGF9EEADGF,@E,:E9=1ECFG:,2EDD=9DDF7D+D6BF?D6DFCFF6+?>DF7+?BFB?A5@=C:<CC@4:@-@2<AB(49=B49;>45(--)((5=>6))9;(;(2?>81?F02(7(::::>?<(3))6?>(339142)8(,(2(,3:4)).)
@M04999:289:000000000-L3R54:1:1101:10211:7213 2:N:0:426
TCAGACTACAGGGGTATCTAATCCTGTTTGCTACCCACGCTTTCGAGCATGAACGTCAGTGTTATCCCAGGAGGCTGCCTTCGCCATCGGTATTCCTCCACATCTCTACGCATTTCACTGCTACACGTGGAATTCTACCTCCCTCTGACACACTCTAGTTAGACAGTTTCAAATGCACGTCCCAAGTTGAGCTCGGGGATTTCACATCTGACTTATCTACCCGTCTGCGCTCGCTTTACGCCCAGTAATTCCGATTAACGCTCGCACCCTACGTATTACCGCGGCTGCTGGCACGTAGTTT
+
CCCCCGGGGGGDDFEGGGGGGGGGGGGGGGGGGGGEGGGGGFFGG,FCEGGCGGFGGGGGCFGFGGGGGG<CBFGGGDGGGGGGGGGGEGGGGGGGGGGGGGGGGGGGGGEGGGGGGGGGGGGGGGEGGGDGGGGGGGGGGGGGGGGGGGGGGGGGGFFG,,7DDFGGGGGGFGFFFF5DFCGEG8FGFGCD9@CCD>GDFFFFFFFAFCCFFFFFCFA5<CA@DF24/):5=BFFBFFE=@;;(6).99?E1;DD;EF@981;F>>>BF0???>)4<:A6>B>9>>05?(3()4610<B)
@M04999:289:000000000-L3R54:1:1101:8582:7274 2:N:0:426
TGGACTACAGGGGTATCTAATCCTGTTTGCTCCCCACGCTTTCGCATCTCAGCGTCAGTATCTGTCCAGAAGGCCGCCTTCGCCACCGGTATTCCTCCACATCTCTACGCATTTCACCGCTACACGTGGAATTCTACCTTCCTCTACAATACTCCAGATAACCAGTTTTAAGTGCAATTCCCAGGTTGAGCCCGGGGCTTTCACGCCTAACTTAATTATCCGCCTACATGCCCTTTACGCCCAGTCATTCCGATTAACGCTCGCACCCTCCGTATTACCGCGCCTGCTGGCACGGAGTT
+
CCCCCGGGGEEEGGGGGGGGGGGGGGGGFGGGGGGGGGGGGGGGG,FGGGGGGGGGGGGGGGGGGGGGFGFGFGGGGGGGGGGGGGGGDGGGGGGGGGGGGGGGGGGGGGGGGGGGGGGGGGGGGGGGGGGGGGGGGGGGGGGGGGGGGGFGGGGGGADEFGGGGGGGGFFDGFDEFGFGGFFGFGGGGGGGGCC77DGGFFFFFFFFAFFFFBFFEFFFB2BFF@FFF<BFFFFF<E@FBFF<EFAFEFF@@@FDE4?>16;B>B>6<FF94(4>9BFF09(-46::)8:?D:>9343
@M04999:289:000000000-L3R54:1:1101:11118:7278 2:N:0:426
GAGACTACCGGGGTATCTAATCCTGTTTGCTACCCACGCTTTCGAGCATGAACGTCAGTGTTATCCCAGGAGGCTGCCTTCGCCATCGGTATTCCTCCACATCTCTACGCATTTCACTGCTACACGTGGAATTCTACCTCCCTCTGACACACTCTAGTTAGACAGTTTCAAATGCACGTCCCAAGTTGAGCTCGGGGATTTCACATCTGACTTATCTAACCGTCTGCGCTCGCTTTACGCCCAGTAATTCCGATTAACGCTCGCACCCTACGTATTACCGCGGCTGCTGTCACGTAGTTAC
+
CCCCCGGGGGDGGGGGGGGGGGGGGGGGGGGGDFFGGGGGGGGGGGGGGGGGGGGGGGGGGGGGGGGGGGGGEFGGGGGGGGGGGGGGGGGGGGGGGGGGGGGFGGGGGGGGGGGGGGGGGGGGGGGFGGGGGGGGGFGGGGGGGGFGGGGGGGGFGGGGGFGFFFGGGGGGGGGGFCFGGGGGEEGDG?FGGC7DGGGGFFFCFFFFEFFFFFFFFFFFFFDFFDEFFFFB>@BF<>0BFFF(=E3?5C63(42;39;(419>;>>:?0281362<D4((,(,,28:?))).122.4):)
@M04999:289:000000000-L3R54:1:1101:12567:7293 2:N:0:426
GGGAGACTACAGGGGTATCTAATCCTGTTTGCTCCCCACGCTTTCGCATCTCAGCGTCAGTATCTGTCCAGAAGGCCGCCTTCGCCACCGGTATTCCTCCACATCTCTACGCATTTCACCGCTACACGTGGAATTCTACCTTCCTCTACAATACTCTAGTTAACCAGTTTTAAGTGCAATTCCTAGGTTGAGCCCAGGGCTTTCACACCTAACTTAATTATCCGCCTACATGCCCTTTACGCCCAGTCATTCCGATTAACGCTCGCACCCTCCGTATTACCGCGGCTGCTGGCACGGATTT
+
CCCCCGGGGGGFGGGGGGGGGGGGGGGGGGGGGGGGGGGGGGGGGGGGGGGGGGGGGGGGGGGGGFFFGGDFGGGGGGGGGGGGGGGGGGGGEFGGGGGGGGGGGGGGFGFGCGGGGGGGGGGGGGG@FFGG,@EGF=FGGGGGGGGFGGCE8EFGGFFFGFFGGGGFFGGGFCFAFDFGGGGGAD6DFF6,AFDF6F7CFFFFFFFFFFB@BFFFEFF<FFE9BDFFFEFEF@DFFFFF=DFF@2=@<CCECF(4;?C<<1<6(69>>FFF6980?(-56499B;>B:?70:1<<,((-.
@M04999:289:000000000-L3R54:1:1101:25489:7308 2:N:0:426
ATTTGGACTACAAGGGTATCTAATCCTGTTTGCTCCCCACGCTTTCGCATCTCAGCGTCAGTATCTGTCCAGAAGGCCGCCTTCGCCACCGGTATTCCTCCACATCTCTACGCATTTCACCGCTACACGTGGAATTCTACCTTCCTCTACAATACTCCAGATAACCAGTTTTAAGTGCAATTCCCAGGTTGAGCCCGGGGCTTTCACACCTAACTTAATTATCCGCCTACATGCCCTTTACGCCCAGTCATTCCGATTAACGCTCGCACCCTCCGTATTACCGCGGCTGCTGGCACGGAGT
+
CCCCCGGGGGGGGGGGGGGGGGGGGGGGGGGGGGGGGGGGGGGGGGGGGGDFGGGGGGGGGGFGGGGGGFGGGGGGGGGGGGGGGGGGGGGGGGGGGGGGGGGGGGGGGGGGGGGGGGGGGGGGGGGGGGGGGGFGGGGGGGGGGGGGGGGGGFGGGFGGCGCGGGGGFGFGGGGFFGFGGGGGFGGGGGGGGGFDGGGGFFFFBFFFFFFEFFFFFFFFFCEEDF@92:;EFFFFFFFFF;DF@DFFEFFFF?E;0<2CEF(,:>01>>BF:?04:85<A904;96>90))48?B<(2(-
@M04999:289:000000000-L3R54:1:1101:10030:7315 2:N:0:426
CGGGGGACTACTCGGGTATCTAATCCTGTTCGCTACCCATGCTTTCGAACCTCAGCGTCAGTTACAGACCAGAGAGCCGCCTTCGCCACTGGTGTTCTTCCATATATCTACGCATTCCACCGCTACACATGGAGTTCCACTCTCCTCTTCTGCACTCAAGAAAAACAGTTTCAGCTGCACTTCCCCGGTTAAGCCGAGGGCTTTCACAGCTGACTTGTTCTCCCGCCTGCCTTCGCTTTACGCCCAATAAATCCGGACAACGCTTGCCACCTACGTATTACCGCGTCTGCTGTCACGCAGT
+
CCCCC7FGGGGGF;CEFGGGGGGGFGGGGGGGGGGEGCFFCFGCGGEFGGGGFE8DCGGGGGGFFGGGGGGGCGCCFFCEEEGGFFGEGGCCE=EFEFFFGGG9E?EGGDGDFEEFGGCGGGGGDGFGCGGFGFGGG,,EGGGGGFGGGGG8EGDFGFD?8@8DF>C?CGFFCGFGC?*?FGGABD:CCECF7FCDC*:));8;AFFFB=E@75FA3FBEA57839@@<@(767;@?@D6>(19622,,86:A761(,,,3-6B?06>A38::(14258.)6((((-((6<?)4).4((--
@M04999:289:000000000-L3R54:1:1101:5709:7337 2:N:0:426
TGGGACTACTGGGGTATCTAATCCTGTTCGCTCCCCACGCTTTCGCTCCTCAGCGTCAGTGACGGCCCAGAGACCTGCCTTCGCCATCGGTGTTCTTCCCGATATCTACACATTCCACCGTTACACCGGGAATTCCAGTCTCCCCTACCGCACTCCAGTCCGCCCGTACCCGGCGCCGATCCACCGTTAAGCGATGGACTTTCACACCAGACGCGACGAACCGCCTACGAGCTCTTTACGCCCAATAAATCCGGATAACGCTTGCACCCTACGTCTTACCGCGGCTGCTGGCACGTAGTCT
+
CCCCCDFCFGE8FEGCFGFGGGFGGGGGGGGGGEGEGGGGGGGGGGEEEFGGGGCFEGCFFFEFGGGGDGCFFFFGFFGGGF7FGEGGGGGGGEGGGF?AFEGDGGGGGFGGGFEFGGGEGEE@EFFG7F@EGFFGDDDFGFCFD?FFGDGGEEGGGCFGCEECEDGGGGGG>CCEFD>CCGFGGGGGDGFFGEFGD7<==FFFFFFA<0=BBFE>BBE9DFF09(24<??01:4<4<<>:(9?:0)45<2:938<448?>BB:?8<BFB04:8(,-<A0(-(,422:B8:<(),,..:))
@M04999:289:000000000-L3R54:1:1101:12312:7347 2:N:0:426
GACTACCAGGGTATCTAATCCTGTTTGCTCCCCACGCTTTCGCATCTCAGCGTCAGTATCTGTCCAGAAGGCCGCCTTCGCCACCGGTATTCCTCCACATCTCTACGCATTTCACCGCTACACGTGGAATTCTACCTTCCTCTACAATACTCTAGTTAACCAGTTTTAAGTGCAATTCCTAGTTTGAGCCCAGGGCTTTCACACCTAACTTAATTATCCGCCTACATGCCCTTTACGCCCAGTCATTCCGATTAACTCTCGCACCCTCCGTATTACCGCTGCTGCTGGCACGGAGTTAGCC
+
CCCCCGGGGGGGGGGGGGGGGGGGGGGGGGGGGGGGEGGGGGGGGGGGGGGGGGGGGGGGGGGCGF,EFGGGGGGGGGGFGGGGGG@F7FGGGGGGGGDGGGGGGGGGEGGGGGGGFGGGGGGGGCCC9FFGGGGGGGGGGGGGGGGGGGGGGG,EFGGGGGGGGGGGGGGCGFGGFGFGGG+EFFGCFFGG78>CGGGGFFFFFFAFBEEBEFFFEFF2?@FAFBEA@==EB:==>@FFDDEFFFFFF(1:?;EE)7?;;;9>B0;=;4=(:7<94:B(49:><?F:?(416((,3<AF?
@M04999:289:000000000-L3R54:1:1101:16354:7366 2:N:0:426
GGACTACCCGGGTATCTAATCCTGTTGGCTCCCCACGCTTTCGCATCTCAGCGTCAGTATCTGTCCAGAAGGCCGCCTTCGCCACCGGTATTCCTCCACATCTCTACGCATTTCACCGCTACGCGTGGAATTCTACCTTCCTCTACAATACTCTAGTTAACCAGTTTTAAGTGCAATTCCTAGGTTGAGCCCAGGGCTTTCACACCTAACTTAATTATCCGCCTACATGCCCTTTACGCCCAGTCATTCCGATTAACGCTCGCACCCTCCGTATTACCGCGGCTGCTGGCACGGAGTTAGC
+
CCCCCGGGGGCFGGGGGGGGGGGGGGGGGGGGGGGGGGGGGGGGGGGGGGGGGGGGGGGGGGGGGGGGGGGGGGGGGGGDGGGGGGGGGFGGGGGGGGGGGGFGGGGGGGGGGGFGGGGGGGGGGGGGGGGGGGFGFGGGGGGGFGCDFGGGGGFGGGGGGGEGGGGGGGFGGFGFFGFGGDFCGGGG6CFGGCF5CFGFFFFFFFFF@>EEBCFFCCFC>B@F?FEFFFF@E@;C<<DDF00;=@F?CE@?<@F99<@F39>>BF<?F?>F0?FAFABBB>>FF62:0???0919?FA44
@M04999:289:000000000-L3R54:1:1101:10557:7390 2:N:0:426
ACCTGACTACCCGGGTATCTAATCCTGTTCGCTACCCATGCTTTCGAACCTCAGCGTCAGTTACAGACCAGAGAGCCGCCTTCGCCACTGGTGTTCTTCCATATATCTACGCATTCCACCGCTACACATAGAGTTCCACTCTCCTCTTCTGCACTCAAGAAAAACAGTTTCAGCTGCACTTCCCCGGTTAAGCCGAGGGCTTTCACAGCTGACTTGTTCTCCCGCCTGCGTTCGCTTTACTCCCAATAAATCCGGACAACGCTTGCCACCTACGTATTACCGCGGCTGCTGGCACGTAGTT
+
C@CCCGGGGGGGGGGGGGGGGGGGGD@FFG:FGDGGFCFGGGGGGGGGGEGFCFGGCCEEEFFGGGGGGGGCGFGGGGGCGEGGCFGCFGGGGFEGFEGGGGGGGFGGGGGGGGGGGGGGGGGGGGGFGGGFEFFGGGGDGGGGGGGGGGGGGFFGG,ECDC?FGGGGFFGGGGGGFFFG?FGGGGGGGGA;EFCDG*@DFFFFFFFFBFFBBFF8CFFFFFF=@>DFF9?F@?B?6DEF))6=@F@38>??@@0?B>(8>9:68B>BFF0(5(,2)4<A64>(2969?2:0:04?:?084
@M04999:289:000000000-L3R54:1:1101:16633:7397 2:N:0:426
GTTTGACTACTCGGGTATCTAATCCTGTTTGCTCCCCACGCTTTCGCATCTCAGCGTCAGTATCTGTCCAGAAGGCCGCCTTCGCCACCGGTCTTCCTCCACATCTCTACGCATTTCACCGCTACCCTTGGAATTCTACCTTCCTCCACCATACTCCAGATAACCAGTCTTAAGTGCAATTCCCAGGTTGATCCCCGGGCTTTCACCCCTAACTTAATTATCCGCCTACATGCACTTTACGCCCAGTCATTCCGCTTAACGCTCGCACCCTCCGTATTACCCCCGCTGCTGCCACGGAGTT
+
-AC<6EF6CFC,B7@F7<FFF,CCA6,EFFEGGGGF@<FBFGGFDCGCC@E,,C,788,BFE,FF6@EC,:,CFF<FE:FCEG7:C@F8FF=+@FFGEGGCF8?EEFGGGDFECF<EFF9+@EGG,E,,,9,4@@BEDFG?8DGGG8=,,6@9AF@D,=,6,7,@2AF,=EC=D=F9D?DGDF,,,3<C7,,@EF+=CCDDFFF+=9A2>5)<F99*+3*89*(8@=2>5C*5*8@=<?F(32>1(/43??)<(/(,(7>/:6:9BB;6?:206?(45)6).,((4((4).)().(((,(.
@M04999:289:000000000-L3R54:1:1101:23211:7415 2:N:0:426
GTAGACTACACGGGTATCTAATCCTGTTCGCTCCCCACGCTTTCGCTCCTCAGCGTCAGTGACGGCCCAGAGACCTGCCTTCGCCATCGGTGTTCTTCCCGATATCTACACATTCCACCGTTACACCGGGAATTCCAGTCTCCCCTACCGCACTCCAGTCCGCCCGTACCCGGCGCCGATCCACCGTTAAGCGATGGACTTTCACACCAGACGCGACGAACCGCCTACGACCTCTTTACGCCCAATAAATCCGGATAACGCTTGCACCCTATGTATTACCGCGGCTGCTGGCCCGTAGTTT
+
C@ACCGGGFGGDEG@@CFGGGG9FGGFD<FCFGEFGFC@FFCFGGGFAC@FGGFGGGGGGFFF>CFGCGECEFGGG<EFFGGDEGGGGGGGEFGGGGGGGGGDGGGGG;FGGGGGGGGGE=E7C;FEEGGGCFG;,=D@EFDGG>F8EEEC>>+EGCFC:CEC+@;4*@CFG5ECGD))7CC4ABCF?=:EF55537;7CA:FFACF:;;BF65756>)75021((4<<0(-38?)4))8:9>06:)4>4:(-(((-9)(4(--,3<?B<()).42:5).1((((4((.)56(,(,(-39)
@M04999:289:000000000-L3R54:1:1101:16565:7422 2:N:0:426
TCTTGACTACCGGGGTATCTAATCCTGTTTGCTACCCACGCTTTCGAGCATGAACGTCAGTGTTATCCCAGGAGGCTGCCTTCGCCATCGGTATTCCTCCACATCTCTACGCATTTCACTGCTACACGTGGAATTCTACCTCCCTCTGACACACTCTAGTTAGACAGTTTCAAATGCACGTCCCAAGTTGAGCTCGGGGATTTCACATCTGACTTATCTAACCGTCTGCGCTCGCTTTACGCCCAGTAATTCCGATTAACGCTCGCACCCTACGTATTGCCGCGGCTGCTGGCACTTAGTT
+
CCCCCGGGGGGGGGGGGGGGGGGGGGGGGGGGGGGGGGGGGGGGGGGGGGGGGGGGGGGGGGGGGGGGGGGCGDFGGGGGGGGGGGGGGGGGGGGGGGGGGGGGGGGGGGGGDGGGGGGGGGGGGGGGGGGGGGGGGFGGGGGGGGGGGGGDFGGGGGGGGGGGGGGGGGGGGGGGFGFFGGGGGGGGGGGFFFGGDDG9DFFFFFFFFFFFFFFFFFFEFEFFFFFDF@FFFFFFFFCFFFFF0=@C<CEFFF?;;0?C,1??9BFFFF<??:?)6>29>09;;>B>?7)3::>().4::
@M04999:289:000000000-L3R54:1:1101:20326:7441 2:N:0:426
CGAGACTACCAGGGTATCTAATCCTGTTCGCTCCCCACGCTTTCGTCCACCAGCGTCAATCGGTATTTAGTAACCTGCCTTCGCAATCGGGGTTCTGTGTAATATCTATGCATTTCACCGCTACACTACACATTCCAGCTACTTCAATACTATTCAAGATTAACAGTATCAACGGCAGTTCTACAGTTAAGCTGCAGGTTTTCACCGCTGACTTATCAACCCGCCTACGGACCCTTTAAACCCAATAAATCCGGATAACGCTCGCATCCTCCGTATTACCGCGGCTGCTGGCACGGAGTTT
+
CCCCCGGGGGGGGGGGGGGGGGGGGGGGGGGGGGGGGGGGGGGGGGGGGGGGGGGGGGGGGGGGGGGGGGGGGGGGGGGGGGGGGGGGGGGGGGGGGGDGGGGGGGGGGFGGGGGGGGGGGGGGGGGGGGGFGGGGGGGGGGGGGGGGFGGGGGGGGFGGGGGGGCFFGGGGGGDG>GFGGGGGF?FGGGCFGCGGGGGGFFFFFFBBAA=DFFCFFFFFFF=FF@FFD95@FFFFFF?CEDFFF@)3>?EEF61;;EE6902>;0:B44>?9:6BFB9A29>BF>F:?:7?(.4((,47)
@M04999:289:000000000-L3R54:1:1101:26859:7493 2:N:0:426
TCGGACTACAAGGGTATCTAATCCTGTTTGCTACCCACGCTTTCGAGCATGAACGTCAGTGTTATCCCAGGAGGCTGCCTTCGCCATCGGTATTCCTCCACATCTCTACGCATTTCACTGCTACACGTGGAATTCTACCTCCCTCTGACACACTCTAGTTAGACAGTTTCAAATGCACGTCCCAAGTTGAGCTCGGGGATTTCACATCTGACTTATCTAACCGTCTTCGCTCGCTTTACGCCCAGTAATTCCGCTTAACGCTCGCACCCTACGTATTACCGCGGCTGCTGGCACGTAGTT
+
CCCCCGGGGGAFGGGGGGGGFGFGGGFGGGGG<FFGGGGEGGGGGGDGFGFGGGGGGDGFGGGGFGGGCFFCDGGGGGGGCGGGGGGCFCCC7FGGGGEEEF@EGGGFGGDFFGGGGGGGGGDFGGEGBB:EF8EEFGFFGCEGGG?,@DGGGFFEFCDCEF8ACGDFGGGGGGGGFFFFFGGGGGFGGGCE9DECDG7CAFFFCCAAEF<EBAAF:3BEACB44B)9724:>@22B6:5@>211=)9<5C4;(68;3479@@>61>>22((2:<43)69,(,((,4()2461<(..(-5
@M04999:289:000000000-L3R54:1:1101:26191:7550 2:N:0:426
TATGACTACTAGAGTATCTAATCCTGTTTGCTCCCCACGCTTTCGCATCTCAGCGTCAGTATCTGTCCAGAAGGCCGCCTTCGCCACCGGTATTCCTCCACATCTCTACGCATTTCACCGCTACACGTGGAATTCTACCTCCCTCTACAGTACTCCAGACGACCAGTTTTAAATGCTATTCCCAGGTTGAGCCCGGGGCTTTCACACCTAACTTAATCATCCGCCTACATGCCCTTTACGCCCAGTCATTCCGATTAACGCTCGCACCCTCCGTATTACCGCGGCTGCTGGCACGGATTTT
+
CCCCCGGGGGGGGGGGGGGGGGGGGGGGGGGGGGGGGGGGGGGGGGGGGGGGGGGGGGGGGGGGGGGGGGGGGGGGGGGGGGGGGGGGGGGGGGGGGGGGGGGGGGGGGGGGGGGGGGGGGGGGGGGFGGCFGGGGGGGGGGGGGG8FGGGGGGGGGGFGGCEEEGGGGGG8AFGGFGFGGGFGGCFGGGGGGGGGGGGGFFFFF6ADBF):EFFFFFFEFEFF@FFF;C6@EFEDEEE8<FF?@EFFFEFFFF?<?2>?FB?9>>FBFFFFFB6?:9B<:>92;9;??0,83<<02((.)
@M04999:289:000000000-L3R54:1:1101:9759:7554 2:N:0:426
TGACTACTAGGGTATCTAATCCTGTTTGCTCCCCACGCTTTCGCATCTCAGCGTCAGTATCTGTCCAGAAGGCCGCCTTCGCCACCGGTATTCCTCCACATCTCTACGCATTTCACCGCTACACGTGGAATTCTACCTTCCTCTACAATACTCTAGTTAACCAGTTTTAAGTGCAATTCCTAGGTTGAGCCCAGGGCTTTCACACCTAACTTAATTATCCGCCTACATGCCCTTTACGCCCAGTCATTCCGATTAACGCTCGCACCCTCCGTATTACCGCGGCTGCTGGCACGGAGTTAGC
+
CCCCCGGGGGGGGGGGGGGGGGGGGGGGGGGGGGGGGGGGGGGGGEGGGGGGGGGGGGGGGGGGGGGGGGGGGGGGGGGGGGGGGGGGGGGGGGGGGGGGGGGGGGGCGGGGGGGGGGGGGGGGGGFEEGFGGGCGGGGGGGGGCFCFGDGGGGEDFFGFG9FFGGGGGFGFCGGGFGFGGGG8FG?=FGFGGG6DGGGGFFFFFFFFFFFFFFFFFFFFBD=DDDEFEFEFFFF=EFFDFD9EBEECFFFFFF;?EDFFF>BFF@D@FFFF?B?AAA<B;>6>>FF7:BFF<-40-,:44
@M04999:289:000000000-L3R54:1:1101:9602:7570 2:N:0:426
GTCGACTACTGGGGTATCTAATCCTGTTCGCTCCCCACGCTTTCGTCCATCAGCGTCAATCGGTATTTAGTAACCTGCCTTCGCAATCGGGGTTCTGTGTAATATCTATGCATTTCACCGCTACACTACACATTCCAGCTACTTCAATACTATTCAAGATTAACAGTATCAACGTCAGTTCTACAGTTAAGCTGCAGGTTTTCACCGCTGACTTATCAACCCGCCTACGGACCCTTTAAACCCACTAAATCCGGATAACGCTCGCATCCTCCGTATTACCGCGGCTGCTGGCACGGAGTTT
+
CCCCCGGGGG<FGGGGGGGGGGGGGGGGGGGGGGGGGGGGGGGGGGGGGGGGCGGFEGGGGGGGFGGGGCGGGGGGGGGGGGGGGGGGG7FGGGGGGGGGGFF9FGGGGGGGGGGGGGGGGGGGGGGGGGGGGGGGFFFGFGGGGGCFFGGFGEGGFGFGGGGGFGFFGGGGGG+@B>DFGGGGFEFGGGDDGCFFG6FGFFFFFFBDFA=CBFFFFFFFFF=AFF>F552>>DFFFFFF>BF6/6=(4?C@0(:;@@EDBDF@F>F>FFFF9:<??ADF:>9>969BB::B15((((4,)
@M04999:289:000000000-L3R54:1:1101:16379:7599 2:N:0:426
GACTACAGGGGTATCTAATCCTGTTTGCTCCCCACGCTTTCGCATCTCAGCGTCAGTATCTGTCCAGAAGGCCGCCTTCGCCACCGGTATTCCTCCACATCTCTACGCATTTCACCGCTACACGTGGAATTCTACCTTCCTCTACAATACTCCAGATAACCAGTTTTAAGTGCAGTTCCCAGGTTGAGCCCGGGGCTTTCACACCTAACTTAATTATCCGCCTACATGCCCTTTACGCCCAGTCATTCCGATTAACGCTCGCACCCTCCGTATTACCGCGGCTGCTGGCACGGAGTTAGCC
+
CCCCCGGGGGEGGGGGGGGGGGGGGGGGGGGGGGGCFGGGGGGGGGGGGGGGGGGGGGGGGGGGGGFAFFFFGGGGGGGGGGGGGGGGGGGGGGGGGGGGGGGGGGGGGGGGGGGGDGGGGGGGGGGGDGGGGGGGGGGGGGGGGG?FGGDFGGG,EFCFEFFEFGGGGGFFGGF9DGFGGGFGFGGGGGGGEGGGGGGGFFF4BFFFDFFEEFFFEFA=F@DFFEE4@E=B=@44(3;E;;;@EFCEFE(:;744(,-4-(13>6136(((.4):AB6;(492:4:(,8?B(-(-3-)4.
@M04999:289:000000000-L3R54:1:1101:11418:7619 2:N:0:426
GGACTACCCGGGTATCTAATCCTGTTCGCTCCCCACGCTTTCGTCCATCAGCGTCAATCGGTATTTAGTAACCTGCCTTCGCAATCGGGGTTCTGTGTAATATCTATGCATTTCACCGCTACACTACACATTCCAGCTACTTCAATACTATTCAAGATTAACAGTATCAACGGCAGTTCTACAGTTAAGCTGCAGGTTTTCACCGCTGACTTATCAACCCGCCTACGGACCCTTTAAACCCAATAAATCCGGATAACGCTCGCATCCTCCGTATTACCGCGGCTGCTGGCACGTAGTTAGC
+
CCCCCGGGGGDGGGGGGGGGGGGGGGGGGGGGGGGGGGGGGGEGGGGGGGGGGGGGGGGGGGGGGGF<FFGGGGGGGGGGGGGEGGFGGGGGGGGGGGFFGFGGGGGBGGGGGGAFG@FGGGGGGGGGGGGGGGGGGGGFGGGGFEAFGGGGGGGGDGGGGGDFGGGGCGGC+@DGFGFGGGGGGGGCEGGCFFGDGGGFFFFF>EFBAFFFFFFFFFFFFFFDDFF2>9>D@@@FEEFFDF;D;39CE=2>0;DE<02BF9>FFB:>FB>B:BFFFF?91(499<08(312(..,44>>9
@M04999:289:000000000-L3R54:1:1101:27997:7621 2:N:0:426
GGGAAGACTACACGGGTATCTAATCCTGTTTGCTCCCCACGCTTTCGCATCTCAGCGTCAGTATCTGTCCAGAAGGCCGCCTTCGCCACCGGTATTCCTCCACATCTCTACGCATTTCACCGCTACACGTGGCATTCTACCTTCCTCTACAATACTCCAGATAACCAGTTTTAAGTGCAGTTCCCAGGTCGAGCCCGGGGCTTTCACACCTAACTTAATTATCCGCCTACATGCCCTTTACGCCCAGTCATTCCGATTAACGCTCGCACCCTCCGTCTTACCGCGGCTGCTGGCACGGATT
+
CCCCCGGGGGGGGGGEGGGGGA@CEFGGGGGGGGGGGGGEEFEEGGGGGGGFGGGGGGGGGGGGGGGGGGGGGGGGGGDGGGGGGGGGGGEGEEGGGGGGGGGGGGFGGGGCGGGGGGGGGGGGGGGGGFFG+BFGGGGGGGGGGGGGGEAEACGGGFDCGFGGFFFFFDGDG?FFBFFFGGDFGGGGGGECGGGGGGGGA>9AFFFFFDF>@FFF*1=CC?C6@?61;F@EEF@@.15@E6;B03=EEFCEEC??:?6>A?FFB19(7>?B?01((,4<A>?>9(3(2:320:1),((-(
@M04999:289:000000000-L3R54:1:1101:23106:7641 2:N:0:426
GGACTACTAGGGTATCTAATCCTGTTCGCTCCCCACGCTTTCGTCCATCAGCGTCAATCGGTATTTAGTAACCTGCCTTCGCAATCGGGGTTCTGTGTAATATCTATGCATTTCACCGCTACACTACACATTCCAGCTACTTCAATACTATTCAAGATTAACAGTATCAACGGCAGTTCTACAGTTAAGCTGCAGGTTTTCACCGCTGACTTATCAACCCGCCTACGGACCCTTTAAACCCAATAAATCCGGATAACGCTCGCATCCTCCGTATTACCGCGGCTGCTGGCACGGAGTTAGC
+
CCCCCGGGGGGGGGGGGGGGGGGGGGGGGGGGGGGGGGGGGGGGGGGGGGGGGGGGGGGGGGGGGGGGGGGGGGGGGGGGGGGEGGGGGGGGGGGGGGGGGGGGGGGGGGGGGGGGGGGGGGGGGGGGGGGGGGGGGGGGGGGGGGGGGGGGGGGGGGGGGGGGGGGGGGGGGGGGFGFGGGGGGGGGGGGFGGGGGFGGFFFFFFFFFFFFFFFFFFF=DFFFFFFF9BF@FFFFEFEFF??@843?E@B0?D;EFFBDFBBBF>FF2:;F1??AB41>>0129?F2:6:76>9(-84A4
@M04999:289:000000000-L3R54:1:1101:28151:7642 2:N:0:426
GACTACTCGGGTATCTAATCCTGTTCGCTACCCATGCTTTCGAGCCTCAGCGTCAGTAACAGACCAGAGAGCCGCCTTCGCCACTGGTGTTCTTCCATATATCTACGCATTTCACCGCTACACATGGAGTTCCACTCTCCTCTTTTGCACTCAAGTCTCTCAGTTTCCGATGCTCTTCCTCAGTTAAGCTGAGGGCTTTCACATTCAGACTTAAAAGACCGCCTGCGCTCCCTTTACGCCCAATAAATCCGGACAACGCTTGCCACCTACGTATTACCGCGGCTGCTGGCACGTAGTTAGC
+
CCCCCGGGGGGGGGGGGGGGGGGGGGGGGGGGGGGGGGGGGGGGGGGGGGGGGGGGGGGGGGGGGGGGGFDGGGGGGGGGGGGGGGGFGGGGGGGGGGGGFFGGGGFGGGGGGGGGDGGGGGGGGGGGGGGGGGGGGGGGGGGFGGGGFGGGGGGGGGGGGGGGGGGGGC>CGGGGFGFGGGGGFGGGFFGGGGEDGGGGFFFFFFFFFFFFFFFFFFFCFFFFFDFFFFFFFFEEEFFBBF@1;=<EEE;9?FBFFB>?<:::AFF?B??F<<:FFFFFB013;??:B6:B6423:<DB6
@M04999:289:000000000-L3R54:1:1101:5186:7682 2:N:0:426
GTGGACTACAAGGGTATCTAATCCTGTTTGCTACCCACGCTTTCGAGCATGAACGTCAGTGTTATCCCAGGAGGCTGCCTTCGCCATCGGTATTCCTCCACATCTCTACGCATTTCACTGCTACACGTGGAATTCTACCTCCCTCTGACACACTCTAGTTAGACAGTTTCAAATGCACGTCCCAAGTTGAGCTCGGGGATTTCACATCTGACTTATCTAACCGTCTGCGCTCGCTTTACGCCCAGTAATTCCGATTAACGCTCGCACCCTACGTATTACCGCGGCTGCTGGCACGTAGTT
+
CCCCCGGGGGGGGGGGGGGGGGGGGGGGGGGGGGGGGGGGGGGGGGGGGGGGGGGGGGGGGGGGGGGGGGGGGGGGGGGFFGGGGGGGGGGGGGGGGGGGGGGGGGGGGFGGGGGGGGGGGGGGGGGGGGGGGGGGGGGGGGGGGCDGFGGGGGFGGCDFCFFFGGGGGGFGGGGGFCFCFGGGGGGCGGGGGGGGGGGG?AFFFFCFFFCEBFCFFFFCFF=AAFBFFF>AFFFF@CEDFFFDFE<?EE?CE;F@0?C;6@<@>;>>BB7<::>AFBB<?B037;>1>::???3.(,,6
@M04999:289:000000000-L3R54:1:1101:12679:7721 2:N:0:426
TACTACCAGGGTATCTAATCCTGTTTGCTCCCCACGCTTTCGCATCTCAGCGTCAGTATCTGTCCAGAAGGCCGCCTTCGCCACCGGTATTCCTCCACATCTCTACGCATTTCACCGCTACACGTGGAATTCTACCTTCCTCTACAATACTCTAGTTAACCAGTTTTAAGTGCAATTCCTAGGTTGAGCCCAGGGCTTTCACACCTAACTTAATTATCCGCCTACATGCCCTTTACGCCCAGTCATTCCCATTAACGCTCGCACCCTCCGTATTACCGCGTCCGCTTGCACGGAGTTCGCC
+
--666<E@@@@C<FAFCFC,EFF@F<<<FF8FB,@F7@BDCG7@FD@F9FF:CC:@@66@C<FCGCE@8,,CF77@77,94FEC,7CFFFFGGGCCFG,EFCG9FF7:EE:F?F?FCE:8B,4@A,+4CFFE;CFG@DFGFFFFCA,@,DFF,33@3E:EG9AEE=@E27@89D7::2=DD+0@DF8@F,+:7+4?C9C+<B6FAF9*1:;0*++?;9894>A9B=67@:>)53*@029?-20*08*7?)/77<)9;9??6@9B0/,3;-31?3694:>0(,(-4:(,02<(4((4?)<61
@M04999:289:000000000-L3R54:1:1101:19956:7761 2:N:0:426
TATGACTACTGGGGTATCTAATCCTGTTTGCTCCCCACGCTTTCGCATCTCAGCGTCAGTATCTGTCCAGAAGGCCGCCTTCGCCACCGGTATTCCTCCACATCTCTACGCATTTCACCGCTACACGTGGAATTCTACCTTCCTCTACAATACTCTAGTTAACCAGTTTTAAGTGCAATTCCTAGGTTGAGCCCAGGGCTTTCACACCTAACTTAATTATCCGCCTACATGCCCTTTACGCCCAGTCATTCCGATTAACGCTCGCACCCTCCGTATTCCCGCGGCTGCTGGCACGGAGTTT
+
CCCCCGGGGGGGGGGGGGGGGGGGGGGGGGGGGGGGGGGGGGGGGGGGGGGGGGGGGGGGGGGGGGGGGGGGGGGGGGGGGGGGGGGGGGGGGFGGGGGGGGGGGGGGGGGGGGGGGGGGGGGGGGGGGGGGGGGGDGGGGGGGGGGGGGGGFGGGGGGGDGGGGGGGGGGGFG?FFGFGGGGGGGGGGFGGGGGGGDGGFFFFFFFFFFFFFFFFFFFFFFAFFFFFFF4>EDEFF=E?@>F@>EFEFFFFF0;??EE;9@F;BFF>FFFFF62?B)6<6909>B>BFB0?(4822-:0)
@M04999:289:000000000-L3R54:1:1101:10650:7780 2:N:0:426
GAGACTACAAGGGTATCTAATCCTGTTTGCTCCCCACGCTTTCGCATCTCAGCGTCAGTATCTGTCCAGAAGGCCGCCTTCGCCACCGGTATTCCTCCACATCTCTACGCATTTCACCGCTACACGTGGAATTCTACCTTCCTCTACGATACTCCAGATAACCAGTTTTAAGTGCAGTTCCCAGTTTGAGCCCGGGGCTTTCACACCTAACTTAATTATCCGCCTACATGCCCTTTACGCCCAGTCATTCCGATTAACGCTCGCACCCTCCGTATTACCGCGGCTGCTGGCACGGAGTT
+
CCCCCGGGGGGGGGGGGGGGGGGGGGGGGGGGGGGGGGGGGGGGG:FGGGGGGGGGGGGGGGGGGGGGGGGGGGGGGGGGGGGGGGGGGGGGGGGGGGGGGGGGGGGGGGGGGGGGGGGGGGGGGGGEEGGGGGGGGGGGGGGGGGGGGGGGGGGGGAF9EGGGGGGGGGEFGGFGFGFGFFFG3EFFC?FGGGGGGDDGFFFFFFEFFEFFFF6AEFFFF9=@DFF@FCEEBEFFFF;D;9;74=AEFFFF?F@DFF@>?F9BFF>F<<?04?FFBB4<62;BFFFF:(81??B;(44
@M04999:289:000000000-L3R54:1:1101:22915:7780 2:N:0:426
GACTACCAGGGTATCTAATCCTGTTCGCTCCCCACGCTTTCGTCCATCAGCGTCAATCGGTATTTAGTAACCTGCCCTCGCAATCGGGGTTCTGTGTAATATCTATGCATTTCACCGCTACACTACACATTCCAGCTACTTCAATACTATTCAAGATTAACAGTATCAACGGCAGTTCTACAGTTAAGCTGCAGGTTTTCACCGCTGACTTATCAACCCGCCTACGGACCCTTTAAACCCAATCAATCCGGATAACGCTCGCATCCTCCGTATTACCGCGGCTGCTGGCACGGAGTTAGCC
+
CCCCCGGGGGGGGGGGGGGGGGGGGGGGGGGGGGGGGGGGGGGGGGGGGGGGGGGGGGFEGGGGGG<FFEGGGGGGGGGGGDEGGGDGGGGGGGGGGFGGGGGGGGGGGGGGGGGGGGGCFGGGGGGGGGGGGGCGGGGGGGGFFGGGGGGGGFEGFGGEGGFGGGGGGGDCCECEFGFGGGDGGCEFFFACCF6DGGGGFFF>DE59@CEEFFFFDF55?AD=D25@FFFFFE:<<EFEF(,(/)9CD9>03:4;1;16,-14977AB(4208AAA<0>9(((,4:(3(.29((44<>D:
@M04999:289:000000000-L3R54:1:1101:17928:7888 2:N:0:426
GGTGACTACAGGGGTATCTAATCCTGTTCGCTACCCATGCTTTCGAACCTCAGCGTCAGTTACAGACCAGAGAGCCGCCTTCGCCACTGGTGTTCTTCCATATATCTACGCATTCCACCGCTACACATGGAGTTCCACTCTCCTCTTCTGCACTCAAGAAAAACAGTTTCGGCTGCACTTCCCCGGTTAAGCCGAGGGCTTTCACAGCTGACTTGTTCTCCCGCCTGCGTTCGCTTTACGCCCAATAAATCCGGACAACGCTTGCCACCTGCGTATTACCGCGGCTGCTGGCACGTAGTT
+
CCCCCGGGGGFGGGGGGGGGGGGGGGGGGGGGGGGGFGGGGGGGGGGGGGGGFGGGGGGGGGGGGGGGGGGGGGGGGGGGGGGGGGGGGGGGGGGGGGGGGGGGGGGFGGGGDEGGGGGGGGGGGGGGGGGGGGGGGGFGGGGGGGGGG;FGGGGGDGGFGFGGGGGGGG+@EFGGFGFGGGGGGGGGGGGGEC59>CGFFFFFFFFFEEFFFFFFFFFF4B=BFF6@F70;?>;7<CEEF@>?;72<<<BF>B?>>BFF>FBBF:ABFF8:021:B2<4(4>9BF;<:>7<(3,40.8<
@M04999:289:000000000-L3R54:1:1101:10067:7908 2:N:0:426
GACTACCCGGGTATCTAATCCTGTTTGCTCCCCACGCTTTCGCATCTCAGCGTCAGTATCTGTCCAGAAGGCCGCCTTCGCCACCGGTATTCCTCCACATCTCTACGCATTTCACCGCTACACGTGGAATTCTACCTTCCTCTACAATACTCTAGTTAACCAGTTTTAAGTGCAATTCCTAGGTTGAGCCCAGGGCTTTCACACCTAACTTAATTATCCGCCTACATGCCCTTTACGCCCAGTCATTCCGATTAACGCTCGCACCCTCCTTATTACCGCGGCTGCTGGCACGGAGTTAGCC
+
CCCCCGGGGG>FGGGGGGGGGGGGGGGGGGGGGGGGGGGGGGGGGGGGGGGGGGGGGGGGGGGGGGGFGGGGGGGGGGGGGGGGGGGGEGGGGGGGGGGGGGGGGGGGGGGGGGGGGGGGGGGGGG>@FGGGGGGGGGGGGGGGGGGFFGGGGGGGGFGGGGGGGGGGFFGADFGGFGFGCFDGGEGFGGFGF?6DGGGGFFFFBFFFFFFFFFFFFFC)95@DFEFCBE@EB@:E>=@;<(6@4?EFFE;@@DE32936639>>B???(4<<<29<014(26,33>(:(82;(48:A243
@M04999:289:000000000-L3R54:1:1101:25369:7909 2:N:0:426
TGACTACAGGGGTATCTAATCCTGTTCGCTCCCCACGCTTTCGTCCATCAGCGTCAATCGGTATTTAGTAACCTGCCTTCGCAATCGGGGTTCTGTGTAATATCTATGCATTTCACCGCTACACTACACATTCCAGCTACTTCAATACTATTCAAGATTAACAGTATCAACGGCAGTTCTACAGTTAAGCTGCAGGTTTTCACCGCTGACTTATCAACCCGCCTACGGACCCTTTAAACCCAATAAATCCGGATAACGCTCGCATCCTCCGTATTACCGCGGCTGCTGGCACGGAGTTAGC
+
CCCCCGGGGGGGGGGGGGGGGGGGGGGGGGGGGGGGGGGGGGGGGGGGGGGGGGGGGGGGGGGGGGGGGGGGGGGGGGGGGGGGGGGGGGGGGGGGGGGGGGGGGGGGGGGGGGGGGGGGGGGGGGGGGGGGGGGGGGGGGGGGGFGGGGGGGGGGGGGGGGGGGGGGGGGGGGGGFGFGGGGGGGGGGGGGGGGGGGFGFFFFFEDFFFFFCFFFFFFFFFFFFFF=@FFFFFFFFFFFF@@FFF<FFFF>?@FFFFFFFF>;FFFBF:>?6??DF<B>>FFFF?FDFF?D?(49:BBFA
@M04999:289:000000000-L3R54:1:1101:19330:7922 2:N:0:426
AGACTACTGGGGTATCTAATCCTGTTCGCTCCCCACGCTTTCGTCCATCAGCGTCAATCGGTATTTAGTAACCTGCCTTCGCAATCGGGGTTCTGTGTAATATCTATGCATTTCACCGCTACACTACACATTCCAGCTACTTCAATACTATTCAAGATTAACAGTATCAACGGCAGTTCTACAGTTAAGCTGCAGGTTTTCACCGCTGACTTATCAACCCGCCTACGGACCCTTTAAACCCAATAAATCCGGATAACGCTCGCATCCTCCGTATTACCGCGGCTGCTGGCACGGAGTTAGC
+
CCCCCGGGGGGGGGGGGGGGGGGGGGGGGGGGGGGGGGGGGGGGGGGGGGGGGGGGGGGGGGGGGGGGGGGGGGGGGGGGGGGEGGGGGGGGGGGGGGGGGGGGGGGGGGGGGGGGGGGGGGGGGGGGGGGGGGGGGGGGGGGGGGGGGGGGGGGGGGGEGGGGGGGGGGGGGGGGFGFGGGGGGGGFGGGFGGGGFGGGFFFFFFFEFFFFFFFAEFFF>BFFDD@25@B==DEFEEFF?DD@3AEFFF;B01?EEF9;DFFFFFF77?>?F?BABF(333760:BF7?<?B(9>:?4><
@M04999:289:000000000-L3R54:1:1101:28687:7957 2:N:0:426
TGACTACAGGGGTATCTAATCCTGTTTGCTACCCACGCTTTCTAGCATGAACGTCAGTGTTATCCCAGGAGGCTGCCTTCGCCATCGGTATTCCTCCACATCTCTACGCATTTCACTGCTACACGTGGAATTCTACCTCCCTCTGACACACTCTCGTTAGACAGTTTCAAATGCACGTCCCACGTTGAGCTCGGGGATTTCACATCTGTCTTATCTAACCGTCTGCGCTCGCTTTACGCCCAGTAATTCCGATTAACGCTCGCACCCTACGTATTACCGCGCCTGCTGGCACGATGTTAGC
+
@C@CC9CE<C6CFGGFF,,CFEFAFCGGAFCFFGGECG@,DF,;CC6@CCECF@FE:FFGEGGFAEFFCF7BFGACF9?F<FC@FGECFEFGFGFGDCFG,5EFFB?,C?,@FFAAFFCD;EGGCGF+:AFEEF94E4EGGFGFG8DEFGG8FG,44@=+4E;?=F8EG8DA8E9E:FF=C=+6DC,+,=,@E+@DCGFGFCFF9@A@*;A*;F6AE6F55>57):>=2>>@=(5>:5>)6;2;9<9?5;3(:;6;E<>7;(4049B((323<B:)6)390(,(8<:3((442((-4>)-)
@M04999:289:000000000-L3R54:1:1101:26633:7959 2:N:0:426
CTGACTACCCGGGTATCTAATCCTGTTCGCTCCCCACGCTTTCGCTCCTCAGCGTCAGTGACGGCCCAGAGACCTGCCTTCGCCATCGGTGTTCTTCCCGATATCTACACATTCCACCGTTACACCGGGAATTCCAGTCTCCCCTACCGCACTCCAGTCCGCCCGTACCCGGCGCCGATCCACCGTTAAGCGATGGACTTTCACACCAGACGCGACGAACCGCCTACGAGCCCTTTACGCCCACTAAATCCGGATAACGCTTCACCCCTACGTATTACCGCGGCTGCTGGCACGTATTTA
+
CCCCCGGGGGGGGGGGGGGGGGGGGGGGGGGGGGGGGEGGEGGGGGGGGGGGGGGGGGGGGGGGGDGGGGGGGGGGGGGGGGGGDGGGGGGGGGGGGGGGGGGGGFGGGGGGGGFGGGGGGGGGGGGGGEEGGFGGGGGGGGGGGGGGGGGGEGGGGGGFEGGGGGGGGGEEGEDGD58DGCFEGGGGCFG=*AEGDFGFFF867AE5016>F>@F>F>>D>>>F(4,2(4(4<?D9A?FFF?(47??FA?FFFF<246966()).49?:<0,).84<>:>;963,,,).((.((()(.6
@M04999:289:000000000-L3R54:1:1101:12343:7969 2:N:0:426
TGACTACCCGGGTATCTAATCCTGTTCGCTCCCCACGCTTTCGTCCATCAGCGTCAATCGGTATTTAGTAACCTGCCTTCGCAATCGGGGTTCTGTGTAATATCTATGCATTTCACCGCTACACTACACATTCCAGCTACTTCAATACTATTCAAGATTAACAGTATCAACGGCAGTTCTACAGTTAAGCTGCAGGTTTTCACCGCTGACTTATCAACCCGCCTACGGACCCTTTAAACCCAATAAATCCGGATAACGCTCGCATCCTCCGTATTACCGCGGCTGCTGGCACGGAGTTAGC
+
CCCCCGGGGGGGGGGGGGGGGGGGGGGGDEGGDFGGGGGGGGDFGGDGGGGGDGGGGGGGCGGFGGGGGGGGGGGGGGGGGGGECFGEGEGGGGGFGGGGFFGGGGGGGGGGGGGGGGGGGGGGGGGGGFGGGGGGGGFGGGGGGGGGGGGGGGGG9EDDGGGGGGGGGGGG+CDGFGFGGGG7FGGGGGGGFGGGGCFGFFFFFFFFFFF6EFFFEFF44==@FF@FFFF=BD8E?CEF?@(:;@9?EFFB;3;E@06,-796?>:)3:>?:22<AB?F>6>FB0.2:BF?:(1;?7AF<
@M04999:289:000000000-L3R54:1:1101:16156:7975 2:N:0:426
CGCGACTACCAGGGTATCTAATCCTGTTCGCTACCCACGCTTTCGAGCCTCAGCGTCAGTTACTAGCCAGTCAGCCGCCTTCGCCACTGATGTTCCTCCATATATCTACGCATTTCACCGCTACACATGGAGTTCCACTGACCTCTCTAGCACTCAAGTCTTACAGTTTCTGATGCACGTCCATAGTTTAGCTATGACCTTTCACATCAGACTTATTAGACCGCCTGCGCTCCCTTTACGCCCAATAATTCCGGACAACCCTCGCCCCCTACGTATTACCGCGGCTGCTGGCACGTAGTT
+
@@8CC:E7F8EDFGGGGFAFGF,EFGGG9CFCFGGGGG7F@FGFGDEFG@EFAFEFEEEEGGGGFGFFGGGCCFCFDGGEGG<FF7FF<?F,5:?,C<FE?,EE,,@,CAC=CGG,5@F8ECEGEG,AFF88?D=DAFC89=DA?=FG86A8E8@=BCFGE@@D9DGGGCGGCA7DFG5D+@+=>CDF,@DC9,525=9=CFA>9A9A>*:C5BF>;++1*:4::5):>(/>@2(8>;C)57@;((6)9793(6;663=(71((-3(41-(44())45>A20(31(,20:(0,3<:(34)
@M04999:289:000000000-L3R54:1:1101:2965:7976 2:N:0:426
TGACTACTCGGGTATCTAATCCTGTTTGCTACCCACGCTTTCGAGCATGAACGTCAGTGTTATCCCAGGAGGCTGCCTTCGCCATCGGTATTCCTCCACATCTCTACGCATTTCACTGCTACACGTGGAATTCTACCTCCCTCTGACACACTCTAGTTAGACAGTTTCAAATGCACGTCCCAAGTTGAGCTCGGGGATTTCACATCTGACTTATCTAACCGTCTGCGCTCGCTTTACGCCCAGTAATTCCGATTAACGCTCGCACCCTACGTATTACCGCGGCTGCTGGCACGTCGTTAGC
+
CCCCCGGGGGGGGGGGGGGGGGGGGGGGGGGGGGGGGGGGGGGGGGGGGGGGGGGGGGGGGGGGGGGGGGGGGGGGGGGGGGGGGGGGGGGGGGGGGGGGGGGGGGGGGGGGGGGGGGGGGGGGGGGGGGGGGGGGGGGGGGGGGGGGGGGGGGGGGGEGGGGGGGGGGGGGGGGGFGFGGGGGGGGGGGGFGGGGGDGGFFFFFFFFFFEEEFFFFFFFFFFFBFFFAFFFFFB=CFFABFFFFFECEEFFFDFFF@BD?99FFFBF?BF?B>?BA<?0;B;>FBFFF??FF:(4>?FF9
@M04999:289:000000000-L3R54:1:1101:8695:7986 2:N:0:426
TGACTACCGGGGTATCTAATCCTGTTTGCTACCCACGCTTTCGAGCATGAACGTCAGTGTTATCCCAGGAGGCTGCCTTCGCCATCGGTATTCCTCCACATCTCTACGCATTTCACTGCTACACGTGGAATTCTACCTCCCTCTGACACACTCTAGTTAGACAGTTTCAAATGCACGTCCCAAGTTGAGCTCGGGGATTTCACATCTGACTTATCTAACCGTCTGCGCTCGCTTTACGCCCAGTAATTCCGATTAACGCTCGCACCCTACGTATTACCGCGCCTGCTGGCACGTAGTTAGC
+
CCCCCGGGGGGGGGGGGGGGGGGGGGGGGGGGCGGGEGGGGGEGFGGGGGGGGGGGGGGGGGGGGGGGGGGGGGGGGGGGGGGGGGGGGGGGGGGGGGGGGGGGGGGGGGGGGGGGGGGGGGGGGGGGGGGGGGGGGGGGGGGGGFGGFGGGGGGGGGGGGFGGGGGGGGGGGGGGFGFGGCGGGGGGGGGFEGGGGGGGFFFFFFFAEEFFFFFFEFFFFFFFDFFFFFFFFFDEEFFFFFDFFFFFFFFF?FFFC(28;BB>F4??B??<)47AFFFF>(,3?B0801:??421:A<A9
@M04999:289:000000000-L3R54:1:1101:27044:8008 2:N:0:426
CTCCGACTACAAGGGTATCTAATCCTGTTCGCTACCCACGCTTTCGAGCCTCAGCGTCAGTTACTAGCCAGTCAGCCGCCTTCGCCACTGATGTTCTTCCATATATCTACGCATTTCACCGCTACACATGGAGTTCCACTGACCTCTCTAGCACTCAAGTCTTACAGTTTCTGATGCACGTCCATAGTTGAGCTATGACCTTTCACATCAGACTTATTAGACCGCCTGCGCTCCCTTTACGCCCAGTAATTCCGATTAACGCTCGCACCCTACGTATTACCGCGGCTGCTGGCACGTAGTT
+
CCCCCGGGGGGGGGGGGGGGGGGGGGGGGGGGGGGGGGGGGGGGGGGGGGGGGGGGGGGGGGGGGGGGGGGGGFGGGGGGGGGGGGGGGGGGGGGGGGGGGGGGGGGGGGGGGGGGGGGGGGGGGGGGGGGGGGGGGGGGGGGFGGGGGGGGGGGGGGGGGGGGGGGGGGGGGCFGFGFGGGGGGGGGGGGGGGGGGGGGFFFFFCFFFEEFFFFFCFFFFFFFFFFFDBFFD@FFEFCF9?9BFFFEFFCFF;;@@@CCF@F;BFFF>BF:B:??ABFA9?BFB919?BF>??3:.(189
@M04999:289:000000000-L3R54:1:1101:21809:8008 2:N:0:426
CCGACTACTAGGGTATCTAATCCTGTTCGCTCCCCACGCTTTCGTCCATCAGCGTCAATCGGTATTTAGTAACCTGCCTTCGCAATCGGGGTTCTGTGTAATATCTATGCATTTCACCGCTACACTACACATTCCAGCTACTTCAATACTATTCAAGATTAACAGTATCAACGGCAGTTCTACAGTTAAGCTGCAGGTTTTCACCGCTGACTTATCAACCCGCCTACGGACCCTTTAAACCCAATAAATCCGGATAACGCTCGCATCCTCCGTATTACCGCGGCTGCTGCCACGGAGTT
+
CCCCCGGGGGGGGGGGGGGGGGGGGGGGGGGGGGGGGGGGGGGGGGGGGGGGGGGGGGGGGGGGGGGGGGGGGGGGGGGGGGGGEGGGGGGGGGGGGGGGGGGGGGGGGGGGGGGGGGGGGGGGGGGGGGGGGGGGGGGGGGGGGGGGGGGGGGGFGGGGGGGGGGGGGGGGGCDEFFFGGGGGGGGGGGGGGGGGGGGGFFFFFDFFF=CFFFFFFFFF>4>BFDFF>2=BFFFFFFEFD?F(:;3CC?EFB0;?FFF9DF>FFFFBFFF08:?FFFF?FFFFF>FFF)4271639<?
@M04999:289:000000000-L3R54:1:1101:20802:8020 2:N:0:426
ATGACGACTACTCGGGTATCTAATCCTGTTTGCTACCCACGCTTTCGAGCATGAACGTCAGTGTTATCCCAGGAGGCTGCCTTCGCCATCGGTATTCCTCCACATCTCTACGCATTTCACTGCTACACGTGGAATTCTACCTCCCTCTGACACACTCTAGTTAGACAGTTTCAAATGCACGTCCCAAGTTGAGCTCGGGGATTTCACATCTGACTTATCTAACCGTCTGCGCTCGCTTTACGCCCAGTAATTCCGATTAACGCTCGCACCCTACGTATTACCGCGGCTGCTGGCACGTAGT
+
CCCCCGGGGGGGGGGGGGGGGGGGGGGGGGGGGGGGGGGGGGGGGGGGFGGGGFGGGGGGGGGGGFGGGGGGFGGEFGGGGGGGGGGGGGGGGGGGGGGGGGGGGGGGGGGGGGGGGGGGGGGGGGGGGGGGGGGGGGGGGGGGGGGGGAFGGGGGGGGGGGGGGGGGFGGGGGGGFGFGGGGGGGGGGGGGGGGGGGGG>DFFFFFFFFFCEFFFEFFFFFFF=>ADBE@FFFFFFFFC;3<>9@?EECCEFCE??;0?<?6?60;>F96?FBFFF<>4<)8>>BB;BFFFFFFF68?B1
@M04999:289:000000000-L3R54:1:1101:18646:8059 2:N:0:426
AGACTACCCGGGTATCTAATCCTGTTTGCTCCCCACGCTTTCGCATCTCAGCGTCAGTATCTGTCCAGAAGGCCGCCTTCGCCACCGGTATTCCTCCACATCTCTACGCATTTCACCGCTACACGTGGAATTCTACCTTCCTCTACAATACTCCAGATAACCAGTTTTAAGTGCAGTTCCCATGTTGAGCCCGGGGCTTTCACACCTAACTTAATTATCCGCCTACATGCCCTTTACGCCCAGTCATTCCGATTAACGCTCGCACCCTCCGTATTACCGCGGCTGCTGGCACGGAGTTAGC
+
CCCCCGGDGDEGFEEGFFEGFFGFGGGGGGG8FCECBECGGGEGGGGGGGGGGGGCFFEEFGGGGGGFCGGGFFGGGEGGGDGGFGE7FFFFGGEGFCEGEFFFGCGBFCFEGGCFG:CEGGFGGGCDFFA,AE;DFFGGGGGGGGGG8E=FGGGG,6@,@8E?3?FEFFDADFGD<FFGDF+,7@CA<C,CE55*;CCFFCF6ABA>>=C?76C8<F>@)6:@DDF*/>@;ED;CC@FD@F05@9?.6<;0;01?C;>?F0;69(48?FF::(399A069;63604?(::?6(4(-.5))
@M04999:289:000000000-L3R54:1:1101:23507:8145 2:N:0:426
CTATCGACTACTAGGGTATCTAATCCTGTTTGCTACCCATGCTTTCGAGCCTCAGCGTCAGTGACAGACCAGAGAGCCGCCTTCGCCACTGGTGTTCTTCCATATATCTACGCATTTCACCGCTACACATGGAGTTCCACTCTCCTCTTCTGCACTCAAGTTAAACAGTTTCCGTTGCAATTCCTCAGTTGAGCTGAGGGCTTTCACATCCCAGACTTATTTAACCGCCTGCGCTCCCTTTACGCCCAATAAATCCGGACAACGCTTGCCACCTACGTATTACCGCGGCTGCTGGCACGT
+
CCCCCGFGGGGGGGGGGGGGGGGGGGGGGGGGGGGGGGGGGGGGGGGGGGGGGGGGGGGGGGGGGGGGGGGGGGGGGGGDGGGGGGGGGGGGGGGGGGGGGGGGGGGGGGGGGGGGGGGGGGGGGGFGGGGGDFFGGGGGGGGGGGGGGGGGGGGGGGGGFFGGFFGGGGGGGGGGFGFGGGGGGGGGGGGGGFGGGGG6DFFFFFFFFFFF@F*@EFFFFFFCEE=AFFFFFF2>BFDFF=EFF>BF0;)=CFF@FF0:@D?>FFDBFBFFFFFFB<<AFFADF9;907>FFF00(5::
@M04999:289:000000000-L3R54:1:1101:22309:8200 2:N:0:426
AGACTACTGGGGTATCTAATCCTGTTCGCTCCCCACGCTTTCGTCCATCAGCGTCAATCGGTATTTAGTAACCTGCCTTCGCAATCGGGGTTCTGTGTAATATCTATGCATTTCACCGCTACACTACACATTCCAGCTACTTCAATTCTATTCAAGATTAACAGTATCAACGGCAGTTCTACATTTAAGCTCCAGGTTTTCACCGCTGACTTATCAACCCGCCTACGCACCCTTTAAACCCCATAAATCCGGATAAAGCTCGCATCCTCCGTATTACCGCGGCTGCTGGCACGGAGTTATC
+
A-B@<66;6,,@FCFAF,,<<66;FF96@CF:FG8F+FF7FC,;8CB<F<,6FF@6,;,,6B,:CA,6CAFG9E,E=A?E=F:+45:,@FGGGG9FCE,CEFGFGDGDFDFFC<AFCCFG++9F?,,,A?<4C9@,>,,=DAE,6C,@;D8EF=;ECFC=FGFFA@FA=,@@6==+3+=D+22,3ED,E7;,@F67+=?F;;FF:B500:6*3B@C*;>43>=9-)6(-55@2278>CE;2;?@1)1<3((.37())).)6(,((-4,41(-(44).)(-(-9;>F?DFF??6(-4::256
@M04999:289:000000000-L3R54:1:1101:26728:8233 2:N:0:426
AAGACTACTAGGGTATCTAATCCTGTTCGCTCCCCACGCTTTCGCTCCTCAGCGTCAGTGACGGCCCAGAGACCTGCCTTCGCCATCGGTGTTCTTCCCGATATCTACACATTCCACCGTTACACCGGGAATTCCAGTCTCCCCTACCGCACTCCAGTCCGCCCGTACCCGGCGCCGATCCACCGTTAAGCGATGGACTTTCACACCAGACGCGACGAACCGCCTACGAGCTCTTTACGCCCAATAAATCCGGATAACGCTTGCACCCTACGTATTACCGCGGCTGCTGGCAGGTAGTTGG
+
CCCCCGGGGGGGGGGGGGGGGGGGGGGGGGGGGGGGGGGGGGGGGGGGGGGGGGGGGGGGGGGGGGGGGGGGGGGGGGGGGGGGGGGGGGGGGGGGGGGGGGGGGGGGGGGGGGGGGGGGGGGGGGGGGGGGGGGGGGGGGGGGGGGGGGGGGGGGGGGGGGGGGGGGGGGGGGGGFGFGGGGGGGGGFGGG=FGGGGFGFFFFFFFF?;@FFE>>>FFFE>FFFF??<BB>FA<>45<EFF<?F?ADFAFF>08?D>6(18?6<DFF?0((().446<6((,(((-.:>?(((.:34-)(
@M04999:289:000000000-L3R54:1:1101:14617:8254 2:N:0:426
GACTACTGGGGTATCTAATCCTGTTCGCTCCCCACGCTTTCGTCCATCAGCGTCAATCGGTATTTAGTAACCTGCCTTCGCAATCGGGGTTCTGTGTAATATCTATGCATTTCACCGCTACACTACACATTCCAGCTACTTCAATACTATTCAAGATTAACAGTATCAACGGCAGTTCTACAGTTAAGCTGCAGGTTTTCACCGCTGACTTATCAACCCGCCTACGGACCCTTTAAACCCAATAAATCCGGATAACGCTCGCATCCTCCGTATTACCGCGGCTGCTGGCACGGAGTTAGCC
+
CCCCCGGFGGGGGGGGGGGGGGGGGGGGGGGGGGGGGGGGGGGGG@FGGGGGGGGGGGGGGDGGGGGGGGGGGGGGGGGGGGEGGGGGGGGGGGGGGGGGGGGGGGGGGGGGGGGGGGGGGGGGGGGGGGGGGGGGGFGGGGGGGGGGGGGGGGGGGGGFGGFGGGGGGGGGDGGGFGFGGGGGGGGGGGGGGGFFGGGGFFFFFFFAFFFFFFF6>>A>FFFFF@22>@FDF6>EFFFBDFF;@ECEE;9;@<FF;B@0(40:>FFFFFF?::4<<?B>6697??:?:3<B;00112)64
@M04999:289:000000000-L3R54:1:1101:16086:8289 2:N:0:426
GGACTACAAGGGTATCTAATCCTTTTCGCTCCCCACGCTTTCGTCCATCAGCGTCAATCGGTATCTAGTAACCTGCCTTCCCACTCGGGGTTCTGTGTAATATCTATCCATTTCACCGCTACACTACACATTCCCGCTACTTCAATACTATTCAAGCCTAACAGTATCAACGGCAGTTCTACAGTTAACCTGCAGTTTTTCACCGCTGACTTATCAACCCGCCTCCGGACCCTTTAAACCCAATAAATCCGGATAACTCTCCCCTCCTCCGTCTTACCACGGCTGCTGCCACGGTTTTAGC
+
BCC,,,;;,C,,C,,<,CE,C,,-<;,@7,CBC7,@+FFGFG7C@,,6C9FG7@:,,<6:@C,C,@EA<,EFFG86,?,,,:A,,@,:@+FB8<?9,A,,,:,:4@,5,CFF,A,9,=+6++9EC,,,9<F,C;9@+>+@@,=D3;CCG8EDEGG;,+6@@@8D>@FFFFGGCEGDFCFF9=7=EF;C,@,5;,9+?+?CFAF9**0@=50;5==97A/>*:5<(-8@2=2256..).4A6(,()/)6)6(.62,/7))15(((4:B0(.(4(,(645),,.410:::)4)436(-(().)
@M04999:289:000000000-L3R54:1:1101:23021:8307 2:N:0:426
CGACTACTGGGGTATCTAATCCTGTTCGCTCCCCACGCTTTCGTCCATCAGCGTCAATCGGTATTTAGTAACCTGCCTTCGCAATCGGGGTTCTGTGTAATATCTATGCATTTCACCGCTACACTACACATTCCAGCTACTTCAATACTATTCAAGATTAACAGTATCAACGGCAGTTCTACAGTTAAGCTGCAGGTTTTCACCGCTGACTTATCAACCCGCCTACGGACCCTTTAAACCCAATAAATCCGGATAACGCTCGCATCCTCCGTATTACCGCGGCTGCTGGCACGGAGTTAGC
+
CCCCCGGGG8FGGGGGGGGGGGGGGGGGGGGEGGCGGGGGGGGGGGGGGGGGGGEFFFGGEGGGGGGGGGGGGGGGGGGGGGG+FGGGGGGGGGGGGGFGFGGGGGGFFGGGGGGGGGGGGGGGGFGFGGGGGGG9EGDGGFGGEFGGGCGGFFEF9DD8=FFCGGGGFGF6+CDGFGFGGGGGGGGGFGEFGGGGFFGGFFFF>AE>AFFF@FFFFFF=?AA@5>@2@>@FFFFF*7;;?<6;;)7??;1(3(6>E;6;D>BBFF:>B?>B:?7<AB0;9(60;??23:27:4(44844.
@M04999:289:000000000-L3R54:1:1101:14247:8322 2:N:0:426
GGAGACTACAGGGGTATCTAATCCTGTTTGCTACCCACGCTTTCGAGCATGAACGTCAGTGTTATCCCAGGAGGCTGCCTTCGCCATCGGTATTCCTCCACATCTCTACGCATTTCACTGCTACACGTGGAATTCTACCTCCCTCTGACACACTCTAGTTAGACAGTTTCAAATGCACGTCCCAAGTTGAGCTCGGGGATTTCACATCTGACTTATCTAACCGTCTGCGCTCGCTTTACGCCCAGTAATTCCGATTAACGCTCGCACCCTACGTATTACCGCGTCTGCTGGCACGTATTT
+
CCCCCGGGGGFGGGGGGGGGGGGGGGGGGGGGFGGGGGGGGGGGG8FGGGGGGGGGGGGGGGGGGGGGGGGGGGGGGGGGGGGGGGGGCCFGGGGGGGGGGGGGGGGGGGGGGGGGGGGGGGGGGGGGGGGGGGGGGGGGGGGGG8FCFGGFGFFGGGGGGGGGGGGGGGGGGGGGFGDGGGGDFCFFED8DACEGCDDGFFFFFAFCEC@CEFFFFFFEFF2<AD:C=AADFBFDF4CAD>11=@<5<CEC(6<<DCC;;?D(62;6?B?BB?<:?F<>(4>1(344<>067<02()54
@M04999:289:000000000-L3R54:1:1101:4226:8352 2:N:0:426
TGAGGGACTACCCGGGGTATCTAATCCTGTTTGCTCCCCACGCTTTCGCATCTCAGCGTCAGTATCTGTCCAGAAGGCCGCCTTCGCCACCGGTATTCCTCCACATCTCTACGCATTTCACCGCTACACGTGGGATTCTACCTTCCTCTACAATACTCTAGTTAACCAGTTTTAAGTGCAATTCCTAGGTTGAGCCCAGGGCTTTCACACCTAACTTAATTATCCGCCTACATGCCCTTTACGCCCAGTCATTCCGATTAACGCTCGCACCCTCCGTATTCCCGCGGCTGCTGGCACGG
+
CCCCCGEGGGFFGGGGGGGGGGFGGGGGGGGGGGGGGGGGGGGGGGGGGGGGGGGGGGGGGGGGGGGGGGGGGGGGGGGGGGGGGGGGGGGGGGGGGGGGGGGGGGGGGGGGDGGGGGGGGGGGGGGGGGGGGGGGGGGGGGGGGGGGGGGGGGGGFGGGGGGFDGDDFEGGGGGGFGFGGGGGGGGG?AFGFGGGGGGGFFFFFFFFEFFFFFFFFFFFFFFF?@DDDFFEEC@;@;@F4C@F9@F6EEFF?ECE;0?FF>?9?B9>06;4<B?98:082))424661;<B08?0)33
@M04999:289:000000000-L3R54:1:1101:9598:8371 2:N:0:426
CTGGACTACCCGGGTATCTAATCCTGTTTGCTCCCCACGCTTTCGCATCTCAGCGTCAGTATCTGTCCAGAAGGCCGCCTTCGCCACCGGTATTCCTCCACATCTCTACGCATTTCACCGCTACACGTGGAATTCTACCTTCCTCTACAATACTCCAGATAACCAGTTTTAATTGCAGTTCCCAGTTTGAGCCCTGGGCTTTCACACCTAACTTAATTATCCGCCTACATGCCCTTTACGCCCATTCATTCCGATTAACGCTCGCCCCCTCCGTATTACCGCTGCTCCTGGCCCGGATTTT
+
CCCC<FGDGFFEF+@:EEGG9CEFGFFGGGGGGG@FEE:FGGFGCFCFFGGGCF@FCE@FDGGG,CFE@89<E8@EC=FEGGFGCECFF+@=FGFGGGGGGEDEFAFAB<7CGGGG9DE@@EEFFDBFF7C9FGGGAFDEFEFE8EFFCAEA=CFF8D8D88EFC?DFGGGF@FFBF+<;?C99,,<D@9+<AD;>**0;FFFAF>F*@>30AA*+;B6AC6)-5>(5(>*)75==:*9)(3(,(/7).77)(,/48)1(,6((((-4(-(-3:0132).(-,(,4),8)((((-(((-2)
@M04999:289:000000000-L3R54:1:1101:7044:8379 2:N:0:426
ATCGACTACTCGGGTATCTAATCCTGTTCGCTCCCCACGCTTTCGTCCATCAGCGTCAATCGGTATTTAGTAACCTGCCTTCGCAATCGGGGTTCTGTGTAATATCTATGCATTTCACCGCTACACTACACATTCCAGCTACTTCAATACTATTCAAGATTAACAGTATCAACGGCAGTTCTACAGTTAAGCTGCAGGTTTTCACCGCTGACTTATCAACCCGCCTACGGACCCTTTAAACCCAATAAATCCGGATAACGCTCGCATCCTCCGTATTACCGCGGCTGCTGTCACGGAGTT
+
CCCCCGGGGGGGGGGGGGGGGGGGGGGGGGGGGGGGGGGGGGFGGGGGGGGGGGGGGGGGGGGGGGFGGGGGGGGGGGGGGGGGGGGGGGGGGGGGGFFFGGGGGGGGFGGGGGGGGGGGGGGGGGGGGGGGGGGGGGGGFGFFGGFFGGCGGFGGGGGGGGGGGGGGGFGGGDDDFDFGGGGGGGGGEFFGGGGGGC=FF>FFFAB5@AAF=EFAAFFFAAFB@D@FD29@9@DFFFFFF@DD7;E)9?CEB0;;?AFDF??299BFF<>7(3(34:A9<>F;09;<04))64<6>0(.
@M04999:289:000000000-L3R54:1:1101:23538:8418 2:N:0:426
GTCCGACTACCCGGGTATCTAATCCTGTTCGCTCCCCACGCTTTCGTCCATCAGCGTCAATCGGTATTTAGTAACCTGCCTTCGCAATCGGGGTTCTGTGTAATATCTATGCATTTCACCGCTACACTACACATTCCAGCTACTTCAATACTATTCAAGATTAACAGTATCAACGGCAGTTCTACAGTTAAGCTGCAGGTTTTCACCGCTGACTTATCAACCCGCCTACGGACCCTTTAAACCCAATAAATCCGGATAACGCTCGCATCCTCCGGATTACCGCGGCTGCTGGCCCGGAGTT
+
CCCCCEGGGGGGGGGGGGGGGGGGGGGGGGGGCFGGGGGGGGGGGGGGGGGGGGGGGGGEGGGGFGG9FGGGGGFGGGGGFGGGGGCFFGGGGEGGGGGGGGGGGGGGGGGGGGFFGGGGGGGGGGGGGGGGGGGGGGGGGGGGGGGGCGGGGCFGGGGCDFGGGGGGGGFGFGDGEGFFGGFGGGGGGGGGGGGFFFF;F>AFCF5BAAABFACFEFFEFB@@BFFFF@FDFFD;DFF6CE@?D<@EE3?<439D;6A719107>B?BF3),3(,(:?)6,3;>611-4??(((,314:4
@M04999:289:000000000-L3R54:1:1101:3736:8424 2:N:0:426
CGCGTGACTACAAGGGTATCTAATCCTGTTTGCTACCCACGCTTTCGAGCATGAACGTCAGTGTTATCCCAGGAGGCTGCCTTCGCCATCGGTATTCCTCCACATCTCTACGCATTTCACCGCTACACGTGGAATTCTACCTTCCTCTACAATACTCCAGATAACCAGTTTTAAGTGCAGTTCCCAGGTTGAGCCCGGGGCTTTCACACCTAACTTAATTATCCCCCTACCTGCCCTTTACGCCGAGTCTTTCCGATTAACGCTCGCCCCCTCCGTTTTCCCGCGGCTGTTGGCCTGGGGT
+
<6ABCEEDC,@CEEGGECCEEG9@FFFCFGGDFF9FG<FCC@FG@ECFAFCE<,6CCCCEGGFCCCFFGFE<@FGEFGDGEGFFGGC:FCEGG8FFGFEFGGF<=?D9E9EC@?FGCE;EDE7>+44A@FFCF9EDFGC>,@,A=FFG,6;2@,8=9=DD,4@3E?EFGGFFF=8EF8CGG=FAD8DFFFFF=DF6DD9+9@FFAFFF@A@@39B6*+4*=9A6):)6(2(>3>B=ED:662@B9.((()1.947@2;<)/((-23>0:>1(3((,).,)54:>;60(-()5.(.)-4((-
@M04999:289:000000000-L3R54:1:1101:21983:8472 2:N:0:426
TATTGACTACAAGGGTATCTAATCCTGTTTGCTCCCCACGCTTTCGCATCTCAGCGTCAGTATCTGTCCAGAAGGCCGCCTTCGCCACCGGTATTCCTCCACATCTCTACGCATTTCACCGCTACACGTGGAATTCTACCTTCCTCTACAATACTCTAGTTAACCAGTTTTAAGTGCAATTCCTAGGTTGAGCCCAGGGCTTTCACACCTAACTTAATTATCCGCCTACATGCCCTTTACGCCCAGTCATTCCGATTAACGCTCGCACCCTCCGTATTACCGCGGCTGCTGGCACGGAGTT
+
CCCCCGGGGGGGGGGGGGGGGGGGGGGGGGGGGGGGGGGGGGGGGGGGGGGGGGGGGGGGGGGGGGGGGGGGGGGGGGGDGGGGGGGGGGGGGGGGGGGGGGGGGGGGGGGGGGGGGGGGGGGGGGGGGGGGGGGGGGGGGGGGGGGGGGGGGGGGGGGGGGGGGGGGGGGGGGGGFGFGGGGGDGGGGGGGGGGGGGGDFFFFFFFFFFFFFFFFFFFFFFF9BDFFFFFFFFFFFFEFFFFFFBEFFFFFFFFFFFFF?F?169FBF??0896:?BFFB?>F9BFFF?0:?8?F9B>F<
@M04999:289:000000000-L3R54:1:1101:21571:8474 2:N:0:426
GTCGGACTACCCGGGTATCTAATCCTGTTCGCTACCCATGCTTTCGAACCTCAGCGTCAGTTACAGACCAGAGAGCCGCCTTCGCCACTGGTGTTCTTCCATATATCTACGCATTCCACCGCTACACATGGAGTTCCACTCTCCTCTTCTGCACTCAAGAAAAACAGTTTCAGCTGCACTTCCCCGGTTAAGCCGAGGGCTTTCACAGCTGACTTGTTCTCCCGCCTGCGTTCGCTTTACGCCCAATAAATCCGGACAACGCTTGCCACCTACGTATTACCGCGGCTGCTGGCACGTAGTT
+
CCCCCGGGGGGGGGGGGGGGGGGGGGGGGGGGGGGGGGGGGGGGGGGGGGGGGGGGGGGGGGGGGGGGGGGGGGGGGGGGGGGGGGGGGGGGGGGGGGGGGGGGFGGGGGGGGGGGGGGGGGGGGGGGGGGGGGGGFGGGGDFGGGGGGGGGGGGGGGDGFGFDEGGGGGGEGGGGFGFGGGGDGGEGGGFAFGGCCDDDFFFFFFFFDFE=DFFFFFFEF@D2>BFFFFFD@FFFFFFF?FB@F6:)<ABB00(,19BFF>F?:F?A??F032?FFFFFAB>>FB>FFF?F68<?8::B<
@M04999:289:000000000-L3R54:1:1101:22258:8498 2:N:0:426
GCCAGACTACCCGGGTATCTAATCCTGTTTGCTCCCCACGCTTTCGCATCTCAGCGTCAGTATCTGTCCAGAAGGCCGCCTTCGCCACCGGTATTCCTCCACATCTCTACGCATTTCACCGCTACACGTGGAATTCTACCTTCCTCTACAATACTCTAGTTAACCAGTTTTAAGTGCAATTCCTAGGTTGAGCCCAGGGCTTTCACACCTAACTTAATTATCCGCCTACATGCCCTTTACGCCCAGTCATTCCGATTAACGCTCGCACCCTCCGTATTACCGCGGCTGCTGGCACGGAGTT
+
BCCCCGGGGGGGGGGEGGGGGGGGGGGGGGGGGGGGGGGGGGGGGGGGGGGGGGGGGGGGGDFGGGGGGGGGGGGDFGEGGGGGGGGGGGGGGGGGGGGGFGGCGFGGGGGGGGGGGFGGGGGGGGGGGGGEGFFGGFGGGGGGGGGGGGGGAFGGGGGGGGGGGGGDGGGGFFFGFGFGGGGGFGGGGFGCFCFFGGGGFFFFFFFFFFFFFFFF=FFCFEE2>=??B@?<=3BEFEEFFF@2;;/7)97CFF<@?04>;;3/.-(4>BFBFB((.4<<44;B99B;122(1()4,96:8
@M04999:289:000000000-L3R54:1:1101:4808:8547 2:N:0:426
GACTACTCGGGTATCTAATCCTGTTCGCTACCCATGCTTTCGAACCTCAGCGTCAGTTACAGACCAGAGAGCCGCCTTCGCCACTGGTGTTCTTCCATATATCTACGCATTCCACCGCTACACATGGAGTTCCACTCTCCTCTTCTGCACTCAAGAAAAACAGTTTCAGCTGCACTTCCCCGGTTAAGCCGAGGGCTTTCACAGCTGACTTGTTCTCCCGCCTGCGTTCGCTTTACGCCCAATAAATCCGGACAACGCTTGCCACCTACGTATTACCGCCGCTGCTGGCACGTAGTTAGCC
+
CCCCCEE,FGG@:@C@@FA<F9ECFE@C;@FGGGFCF6FFFGC<EF<CCAECFCFEGGG@FEC6FFFEFFGCFCCEGG@FFGGGFFGEFEFEFF?FFEFFF<<?EFGGDGGDEFCFFE@=FGGAF9FFEEFDAFE;E9DFACDDFFGGGFDE8=FG8E8=CFFFFGGFFGFEFGGGF=DGCDDGG6@;;A4:E8CCCDGGF@A+9*;A7*:6:BFFEFFFD@2(7//87?>(6?CE<?BFFF1)=4?9@6>F>B:0(7(811?FF?15>0,.4>)4>:0(2((,4))8?F2?1.3:<26),
@M04999:289:000000000-L3R54:1:1101:19125:8565 2:N:0:426
GGAGGGACTACTCGGGTATCTAATCCTGTTCGCTCCCCACGCTTTCGTCCATCAGCGTCAATCGGTATTTAGTAACCTGCCTTCGCAATCGGGGTTCTGTGTAATATCTATGCATTTCACCGCTACACTACACATTCCAGCTACTTCAATACTATTCAAGATTAACAGTATCAACGGCAGTTCTACAGTTAAGCTGCAGGTTTTCACCGCTGACTTATCAACCCGCCTACGGACCCTTTAAACCCAATAAATCCGGATAACGCTCGCATCCTCCGTATTACCGCGGCTGCTGGCACGGAGT
+
CCCCCEEFGGGGGGGGGGGGGGGGGGGGGGGDGGGGGGGGGGGGGGGGGGGGGGGGGGGEGGGGEGFGGGGGGGFGGGFGGGGGGGEGGGGGGGGGGGFFFFGGCFGGGGGGGGGGGGGGGGGGGGGGGGGGGGGGGGFGGGGGGGGGGGGGGGGGGGGGGGGGGGGGGGGGAFGGEGFGGGGGFGGGGGGGGGGGFGDGAFFFFFFFAAFAFFFFFFFEFB@AFBFFFFDD?FFFFFFACFFF?6D@@43CFEFB168@8:1??09>B>FFFFB:?::<D<66>>>B9?F0::?D?0>0-
@M04999:289:000000000-L3R54:1:1101:11289:8571 2:N:0:426
CTCGTGACTACTAGGGTATCTAATCCTGTTCGCTACCCATGCTTTCGAACCTCAGCGTCAGTTACAGACCAGAGAGCCGCCTTCGCCACTGGTGTTCTTCCATATATCTACGCATTCCACCGCTACACATGGAGTTCCACTCTCCTCTTCTGCACTCAAGAAAAACAGTTTCAGCTGCACTTCCCCGGTTAAGCCGAGGGCTTTCACAGCTGACTTGTTCTCCCGCCTGCGTTCGCTTTACGCCCAATAAATCCGGACCACGCTTGCCACCTACGTTTTCCCGCCGCTGCTGGCACGTAGT
+
CCCCCGGGGGGGGGGGGGGGGGFGGGGGGGGGGGGGGGGGGGGGGGGGGGGGGGGGGGGGGGGGGGFGGGGFDGGGGGGGGGGGGGGGGGGGGGGGGGGGGGGGGGGGGGGGGGGGGGGGGGGGGGGGGGGCFGGGGGFGGGGGGGGGGGGEGFGGGFF?,D8DDGGCGDFGFGGGFGFGGFGGGGGCEEC7EEGCDD*@BFFFFFFF4>EEEFFF3CFFFEFF2=@@>B2<DF6>FFD6>0<@BD?F3@4?5410(1(-:04<1(4744:12?68(.4))319(-4>0;3):<12((,.-
@M04999:289:000000000-L3R54:1:1101:23230:8572 2:N:0:426
CGCTTGACTACTCGGGTATCTAATCCTGTTCGCTCCCCACGCTTTCGTCCATCAGCGTCAATCGGTATTTAGTAACCTGCCTTCGCAATCGGGGTTCTGTGTAATATCTATGCATTTCACCGCTACACTACACATTCCAGCTACTTCAATACTATTCAAGATTAACAGTATCAACGGCAGTTCTACAGTTAAGCTGCAGGTTTTCACCGCTGACTTATCAACCCGCCTACGGACCCTTTAAACCCAATAAATCCGGATAACGCTCGCATCCTCCGTATTACCGCGGCTGCTGGCACGGAGT
+
CCCCCGGGGGGGGGGGGGGGGGGGGGGGGGGGGGGGGGGGGGGGGGGGGGGGGGGGGGGGGGGGGGGGGGGGGGGGGGGGGGGGGGGGGGGGGGGGGGGGGGGGGGGGGGGGGGGGGGGGGGGGGGGGGGGGGGGGGGGGGGGGGGGGGGGGGGGGGGGGGGGGGGGGGGGGGFGGFGFGGGGGGGGGGFGGGGGGGGGGFFFFFFFFFFFFFFFFFFFFFFFFBFF@?FF@FFFFFFFFFFFDDD?DEF>?FEF9@F@F@?BF<9;>FFF?A<F:1??<AFF6>;>FFBFF??:DFF>>8
@M04999:289:000000000-L3R54:1:1101:10110:8574 2:N:0:426
ATCATGACTACACGGGTATCTAATCCTGTTTGCTCCCCACGCTTTCGCATCTCAGCGTCAGTATCTGTCCAGAAGGCCGCCTTCGCCACCGGTATTCCTCCACATCTCTACGCATTTCACCGCTACACGTGGAATTCTACCTTCCTCTACAATACTCTAGTTAACCAGTTTTAAGTGCAATTCCTAGGTTGAGCCCAGGGCTTTCACACCTAACTTAATTATCCGCCTACATGCCCTTTACGCCCAGTCATTCCGATTAACGCTCGCACCCTCCGTATTACCGCGGCTGCTGGCACGGAGT
+
CCCCCGFGGGGGGGEGGGGGGGGGGGGGGGGGGGGGGGGGGGGGGGCEGGGGGGGGGGGGGGGGGGFGCFGFFGGGGGGEGGGG@FEGGGGGGEFGGGGGGGGGGGGGGGGGGGGGGGGGGDGGDGGGGGFGGFFGGGFDGGGGGGGGDGGGGGGGGGDDEFAAFGGFGGGGGGGG9FFFGGGGGG7:DF4<7A?F6D755CFFFFCFEDD56>CF=9=EAA?C)5@D>D9E4>BBFFF6C(5>012;EFFFFEE<;@DFF0;??9@F13?B?F14(4>24<(41(3;>??0(4(.4((-4
@M04999:289:000000000-L3R54:1:1101:4788:8577 2:N:0:426
TTCCGACTACACGGGTATCTAATCCTGTTCGCTACCCATGCTTTCGAACCTCAGCGTCAGTTACAGACCAGAGAGCCGCCTTCGCCACTGGTGTTCTTCCATATATCTACGCATTCCACCGCTACACATGGAGTTCCACTCTCCTCTTCTGCACTCAAGAAAAACAGTTTCAGCTGCACTTCCCCGGTTAAGCCGAGGGCTTTCACAGCTGACTTGTTCTCCCGCCTGCGTTCGCTTTACGCCCAATAAATCCGGACAACGCTTGCCACCTACGTATTACCGCGGCTGCTGGCACGTAGTT
+
CCCCCGGGGGGGGGGGGGGGGGGGGGGGGGGGGGGGGGGGGGGGGGGGGGGGGGGGGGGGGGGGGGGGGGGGGGGGGGGGGGGGGGGGGGGGGGGGGGGGGGGGGGGGGGGGGGGGGGGGGGGGGGGGGGGGGGGGGGGGGGGGGGGGGGGGGGGGGGGDGGGGGGGGGGFGGGGGFGFGGGGGGGGGGGGFFGGGGGGDFFFFFFFFFEEB:F8BEAFFFFFFFFFFFFFFFFFFD?EFFF@F<13?FBDF?F>FF>?F>>?:?<BDFFF?>BFFFFFFFF;(9BFF0)3(38>F?8:66
@M04999:289:000000000-L3R54:1:1101:28701:8596 2:N:0:426
ATGGACTACTAGGGTATCTAATCCTGTTCGCTACCCATGCTTTCGAGCCTCAGCGTCAGTAACAGACCAGAGAGCCGCCTTCGCCACTGGTGTTCTTCCATATATCTACGCATTTCACCGCTACACATGGAGTTCCACTCTCCTCTTCTGCACTCAAGTCTCTCAGTTTCCGATGCTCTTCCTCAGTTAAGCTGAGGGCTTTCACATTCAGACTTAAAAGACCGCCTGCGCTCCCTTTACGCCCAATAAATCCGGACAACGCTTGCCACCTACGTATTACCGCGGCTGCTGGCACGTAGTT
+
CCCCCGGGGGGGGGGGGGGGGGGGGGGGGGGGCGGGGGGGGGGGGGGGGGGGGGGGGGGGGGGGGGGGGGGGGGGGGGGGGGGGGGGGGGGGGGGGGGGGGGGGDGGGGGGGGGGGGGGGGGGGGGGGGGGGGGGGGGGGGGGGGGGGGFGGGGFFGGGGGGGGG?EEGGGDCEGGFGFGGGGGCFGFDFFGGGGGGDGGFFFFFFFFFFFCEFFFFFFFFFFFABFDFFFFFF9BFFFF@?F9@FFFFEFF;@011301>9?:<::48?B??0()).6AA?;>469BFB)2624?47:?9
@M04999:289:000000000-L3R54:1:1101:24078:8596 2:N:0:426
TGACTACAAGGGTATCTAATCCTGTTCGCTCCCCACGCTTTCGCTCCTCAGCGTCAGTGACGGCCCAGAGACCTGCCTTCGCCATCGGTGTTCTTCCCGATATCTACACATTCCACCGTTACACCGGGAATTCCAGTCTCCCCTACCGCACTCCAGTCCGCCCGTACCCGGCGCCGATCCACCGTTAAGCGATGGACTTTCACACCAGACGCGACGAACCGCCTACGAGCTCTTTACGCCCAATAAATCCGGATAACGCTTGCACCCTACGTATTACCGCGGCTGCTGGCACGTAGTTAGC
+
CCCCCGGGGGGGGGGGGGGGGGGGGGGGGGGGGGGGGGGGGGGGGGGGGGGGGGGGGGGGGGGGGGGGGGGGGGGGGGGGGGGGGGGGGGGGGGGGGGGGGGGGGGGGGGGGGGGGGGGGGGGGGGGGGGGGGGGGGGGGGGGGGGGGGGGGGGGGGGGGGGGGGGGGGGGGGGGGFGFGGGGGGGGGGGGGGGGGGGGGFFFFFFFFFFFFFFFDBFE>>BF?F??B?B;?FF>AFFFFFFFFFABFFFFFB:?9B<9::<FFF?BF??F<?FFA>BFF>>FFB??B?FFFB:BF?5<<6
@M04999:289:000000000-L3R54:1:1101:11060:8607 2:N:0:426
TGGACTACCCGGGTATCTAATCCTGTTCGCTACCCATGCTTTCGACCCTCAGCGTCAGTTACAGACCAGAGAGCCGCCTTCGCCACTGGTGTTCTTCCATATATCTACGCATTCCACCGCTACACATGGAGTTCCACTCTCCTCTTCTGCACTCAAGAAAAACAGTTTCAGCTGCACTTCCCCGGTTAAGCCGAGGGCTTTCACAGCTGACTTGTTCTCCCGCCTGCGTTCGCTTTACGCCCAATAAATCCGGACAACGCTTGCCACCTACGTATTACCGCGGCTGCTGGCACTTAGTT
+
CCCCCGGGGGDGGGGGGGGGGGGGGGGGGGGG>FGGGFGGGGGGG7FGGGGGGGGGGGGGGGGGGGGGGFGGGGGGGGGGGGGGGGGGGGGGGGGGGGGGGGGGGGGGGGGGGGGGGGGGGGGGGGGEFFGGGGGGGGGGGGGGGGGGGGGGGGGGGGGFGGGGGGGGGG=FGGGGFGFGGGGGGGGDFFGGGEEDGDGGFFFFFFFFFFFFFFFFFFFFFB@FF1=923;DB;;DCFFFFFF;@@>9AFF>>?BBF:BFFF?FFFFFFFFFFFFFDFA0007961:>2><:).5)-6<
@M04999:289:000000000-L3R54:1:1101:15669:8627 2:N:0:426
CCAATGACTACTAGGGTATCTAATCCTGTTCGCTACCCATGCTTTCGAGCCTCAGCGTCAGTAACAGACCAGAGAGCCGCCTTCGCCACTGGTGTTCTTCCATATATCTACGCATTTCACCGCTACCCATGGAGTTCCACTCTCCTCTTCTGCACTCAAGTCTCTCAGTTTCCGATGCTCTTCCTCAGTTAAGCTGAGGGCTTTCACATTCAGACTTAAAAGACCGCCTGCGCTCCCTTTACGCCCAATAAATCCGGACAACGCTTGCCATCTACGTATTACCGCGGCTGCTGGCACGT
+
CCCCCGGGGGGGGGGGGGGGGGGGGGGGGGGGGGGGGGGGFFGGGGFGGGGGGGFGGGGGGGGGGGGGGGGGFGGGGGEGGGGGGGGGGGGGGGGGGGGGGGGGGGGGGGGGGGGGGGGGGGGGGGGGGGGGFGGGGGGGGGGGGGGGGGGGGGGGGGGGGGGGGGGGGGGGGGGGFGFGGGGGGGGGGGGGFGGGGGGDEFFFFFFFFFEEEAFFFFFEA5>D9>ABF9B>B=@FFFFFEF9@B@F0=3AEEEF;0;1>1;@BB?<<FBF79AF?BFFF2>B2>(4;>>BF?:04<BF
@M04999:289:000000000-L3R54:1:1101:7958:8653 2:N:0:426
CGACTACTAGGGTATCTAATCCTGTTCGCTACCCATGCTTTCGAGCCTCAGCGTCAGTACCAGACCAGAGAGCCGCCTTCGCCACTGGTGTTCTTCCATATATCTACGCATTTCACCGCTACACATGGAGTTCCACTCTCCTCTTCTGCACTCAAGTCTCTCAGTTTCCGATGCTCTTCCTCAGTTAAGCTGAGGGCTTTCACATTCAGACTTAAAAGACCGCCTGCGCTCCCTTTACGCCCAATAAATCCGGACAACGCTTGCCACCTACGTATTACCGCGGCTGCTGGCACGTAGTT
+
CCCCCGGGGGGGGGGGGGGGGGGGGGGGGGGGGGGGGGGGGGGGGGGGGGGGGGGGGGGGGGGGGGGGGGGGGGGGGGGGGGGGGGGGGGGGGGGGGGGGGGGGGGGGGGGGGGGGGGGGGGGGGGGGGGGGGGGGGGGGGGGGGGGGGGGGGGGGGGGGGGGGGGGGGGGGGGGGFGFGGGGGGGFGGFGGGGGGGGGGFFFFFFFFFFEFFFFFEFFFFFFFFFFFFFFBFFFFEFDFBFF@DEFFFFFF0<>FF<BFFFFF>DFFFFB??DABFFFF>B6>32:DF8:????(,4<
@M04999:289:000000000-L3R54:1:1101:25984:8655 2:N:0:426
ACTGACTACTCGGGTATCTAATCCTGTTTGCTCCCCACGCTTTCGCATCTCAGCGTCAGTATCTGTCCAGAAGGCCGCCTTCGCCACCGGTATTCCTCCACATCTCTACGCATTTCACCGCTACACGTGGAATTCTACCTTCCTCTACAATACTCCAGATAACCAGTTTTAAGTGCAGTTCCCAGGTTGAGCCCGGGGCTTTCACACCTAACTTAATTATCCGCCTACATGCCCTTTACGCCCAGTCATTCCGATTAACGCTCGCACCCTCCGTATTACCGCGGCTGCTGGCACGGAGTTT
+
CCCCCGGGGGGGGGGGGGGGGGGGGGGGGGGGGGGGGGGGGGGGGGGGGGGGCGDGGGGGGGGGGGGGGGGGGGGGGGGGGGGGGGGGGGGGGGGGGGGGGGGGGGGGGGGGGGGGGGGGGGGGGGGGGGGGGFGGGGGGGGGGGGGGGGGGGGGGGGGGGGGGGGGGGGFGGGGGFGFGGGGGGGGGGGGGGGGGGDGGFFFFFFFFFFFFFFFFFFFFFFDBDFFFFFFFFFFFFEFFFFFF@EFFFFFFEFFFFFFFF?FF>>>>FFBBBB?FFF<A:>09>F>??BFF7)(9>B?B)
@M04999:289:000000000-L3R54:1:1101:16967:8667 2:N:0:426
GGTGGACTACCGGGGTATCTAATCCTGTTCGCTACCCACGCTTTCGAGCCTCAGCGTCAGTTACTAGCCAGTCAGCCGCCTTCGCCACTGATGTTCTTCCATATATCTACGCATTTCACCGCTACACATGGAGTTCCACTGACCTCTCTAGCACTCAAGTCTTACAGTTTCTGATGCACGTCCATATTTGAGCTATTACCTTTCACATCAGACTTATTAAACCGCCTGCCCTCCCTTTACGCCCAATAATTCCGGCCAACGCTCGCCACCTACTTATTACCTCGGCCGCTGGCCCGTAGTT
+
CCCCCFGGGGGGGGGGGGGGGGGGFGGGGGGGGGFGFEFGGGGFF,CFGEGGGGGC,6@CFGC@EE@FFGGFGGGGCGG7FGGFFC:4BFBFDECGGGG9FG9?A5ECFC=BFGGEE9FF@@E:B,E9EF<:=FDF,9@=64DFGF,=EEDF8D?EC@?79@FC;D8EFDEC=DF87+++6=DGF;,@;7342;:F+<CDFF>C6+?AEB@@89AFEFAA6>@A==>42(53>D9=E=4B>@FFD0@;<E5<E;;((.,61>0?9B08?18::)).664A9)322(,(436((((,(((-.
@M04999:289:000000000-L3R54:1:1101:13423:8696 2:N:0:426
CGACTACCGGGGTATCTAATCCTGTTTGCTCCCCACGCTTTCGCATCTCAGCGTCAGTATCTGTCCAGAAGGCCGCCTTCGCCACCGGTATTCCTCCACATCTCTACGCATTTCACCGCTACACGTGGAATTCTACCTTCCTCTACAATACTCCAGATAACCAGTTTTAAGTGCAGTTCCCAGGTTGAGCCCGGGGCTTTCACACCTAACTTAATTATCCGCCTACATGCCCTTTACGCCCAGTCATTCCGATTAACGCTCGCACCCTCCGTATTACCGCGGCTGCTGGCACGGAGTTAGC
+
CCCCCGGGGGGGGGGGGGGGGGGGGGGGGGGGGGGGGGGGGGGGGGGGGGFGGGGGGGGGGGGGGGGGGGGGGGGGGGGGGGGGGGGGG>FGGGGGGGGGGGGGGGGGGGGGGGGGGGGGGGGGGGFGGGGGGGGGGGGGGGGGGGGGGGGGGGGGGGGGGGGGGGGGGGGGGGGGFGFGGGFGGGGG?FGGG5@DC?GGFFFFFFFFBDFFEFFFCFFF>BFFFFFFFFFFF@;EEDDFFF0@FFFFFFFFFFFFB:BB?99>BF<::6>?B:BAFF(249;FFFFB>0?BF04>BBBF>
@M04999:289:000000000-L3R54:1:1101:28709:8719 2:N:0:426
CTGACTACTCGGGTATCTAATCCTGTTTGCTACCCACGCTTTCGAGCATGAACGTCAGTGTTATCCCATGAGGCTGCCTTCGCCATCGGTATTCCTCCACATCTCTACGCATTTCACTGCTACACGTGGAATTCTACCTCCCTCTGACACACTCTAGTTAGACAGTTTCAAATGCACGTCCCAAGTTGAGCTCGGGGATTTCACATCTGACTTATCTAACCGTCTGCGCTCGCTTTACGCCCAGTAATTCCGATTAACGCTCGCACCCTACGTATTACCGCGGCTGCTGGCACGTAGTT
+
CCA<CCFD@FGGDFGGCCFGGGFGFGGGGGGEDGGG@@@FGFEBC<FCFFF<@6DF:@FEFGAFGGGC,CFGEFFGFFGGFDGGDCBF@@8FC9E<?EDGF<FGFFGFDCEFGGFEFFDFE,=EFFEEEGFGEF9AGGDGF>FGGGCF?FFEDFFCBFFA@AECD8DDFGA,=ADFF8D=CGFD8EF==@FDFEE+++=DCAFFFFA;5;8A=FBFFF6>?9=-5:A=9AD52=@/@C2BF=D;@CC?EEEE@DF@F<604269>@F6?7((.,-4)4-(4316(,()).34)81.24<
@M04999:289:000000000-L3R54:1:1101:24843:8745 2:N:0:426
GACTACTGGGGTATCTAATCCTGTTTGCTCCCCACGCTTTCGCATCTCAGCGTCAGTATCTGTCCAGAAGGCCGCCTTCGCCACCGGTATTCCTCCACATCTCTACGCATTTCACCGCTACACGTGGAATTCTACCTTCCTCTACAATACTCCAGATAACCAGTTTTAAGTGCAGTTCCCAGGTTGAGCCCGGGGCTTTCACACCTAACTTAATTATCCGCCTACATGCCCTTTACGCCCAGTCATTCCGATTAACGCTCGCACCCTCCGTATTACCGCGGCTGCTGGCACGGAGTTAGTC
+
CCCCCGGGGGGGGGGGGGGGGGGGGGGGGGGGGGGGGGGGGGGGGGGGGGGGGGGGGGGGGGGGGGGGGGGGGGGGGGGGGGGGGGGGGGGGGGGGGGGGGGGGGGGGGGGGGGGGGGGGGGGGGGGGGGGGGGGGGGGGGGGGGGGGGGGGGGGGGGGGGGGGGGGGGGGGGGCFFGFGGG?GGFGGGGGGGGCGGGGGFFFFFFFFFEEFFFFFFFF>FFFFFFFFBFFFFFFF<DFFF;;EEFFFFFF07@C>1:@FFFFFFFBFFFF6BFBFA:>F>>>>??0??0<F9-7:?9A<2
@M04999:289:000000000-L3R54:1:1101:28595:8809 2:N:0:426
GGGACTACCCGGGTATCTAATCCTGTTCGCTCCCCACGCTTTCGCTCCTCAGCGTCAGTGACGGCCCAGAGACCTGCCTTCGCCATCGGTGTTCTTCCCGATATCTACACATTCCACCGTTACACCGGGAATTCCAGTCTCCCCTACCGCACTCCAGTCCGCCCGTACCCGGCGCCGATCCACCGTTAAGCGATGGACTTTCACACCAGACGCTATGAACCGCCTACGAGCTCTTTACGCCCCATAAATCCGGATAACGCTTGCACCCTACGTATTACCGCGGCTGCTGGCACGTAGTTAC
+
-@CCCGCEGFGGGCGGEGGGGGGFECFAFFFCEGGGGGGGGGCCEFGGEGGFGGGGGGGFFGG+@@FEFF8FGGGAFGGGGGDGGGG?FECBFGBFFGGGDGDEFFGGGGGGGGFGGGCFGDC;EEE7F@FDD;FGFGGGGGGDFGGGEECECEGGC7DF6CDEEDECEGEGD*?EE48DG=DE:*=88+<75EEDCG*;FF6@7F5>:166>).<4B=<F66>137<?(6(56<A<A47>>(-4445<4:69<06<2(--46()5(4((4(()).4<A69(7B>0:),82()(,..-69.
@M04999:289:000000000-L3R54:1:1101:13483:8893 2:N:0:426
GGACTACAGGGGTATCTAATCCTGTTTGCTACCCACGCTTTCGAGCATGAACGTCAGTGTTATCCCAGGAGGCTGCCTTCGCCATCGGTATTCCTCCACATCTCTACGCATTTCACTGCTACACGTGGAATTCTACCTCCCTCTGACACACTCTAGTTAGACAGTTTCAAATGCACGTCCCAAGTTGAGCTCGTGGATTTCACCTCTGACTTATCTAACCGTCTGCGCTCGCTTTACGCCCAGTAATTCCGATTAACGCTCGCACCCTACGTATTACCGCGGCTGCTGGCACGTAGTTAGC
+
CCCCCFGGGGGGGDFFFGGGGGGCGGGGGGGGGGGGGGGGGGGFDFCFDFFGGGGGGGCFFDGGGGGEFFDFDF@FGGGGGDECGGGGGFGFEFFGGGGAFFFGGGGFG7FEGG<FGFGG9EFGGGCCFFGGGFFFFGGFEGGG?DFGGDGGGGGAFGC=D=FGGGGGA@DF99=DFGFGG7=AFG8@FGADG8ACGGGGFFC5:FF9:=@EFFFFEFFF*8=@>E9AA>=4>BB6:(8D262>*9??7913;<F?C(:7@B>F9>@::B?B2426>>0;0(6(12:2:??F<1328<<<2
@M04999:289:000000000-L3R54:1:1101:10592:8917 2:N:0:426
GACTACTCGGGTATCTAATCCTGTTCGCTACCCATGCTTTCGAGCCTCAGCGTCAGTAACAGACCAGAGAGCCGCCTTCGCCACTGGTGTTCTTCCATATATCTACGCATTTCACCGCTACACATGGAGTTCCACTCTCCTCTTCTGCACTCAAGTCTCTCAGTTTCCGATGCTCTTCCTCAGTTAAGCTGAGGGCTTTCACATTCAGACTTAAAAGACCGCCTGCGCTCCCTTTACGCCCAATAAATCCGGACAACGCTTGCCACCTACGTATTACCGCGGCTGCTGGCACGTAGTTAGC
+
CCCCCGGGGGDGGGGGGGGGGGGGGGGGGGGGGGGGGGGGGGGGGGGGGGGGGGGGGGGGGGGFGGGGGGGGGGGGGGGGGGGGGGGGGGGGGGGGGGGGGGGGGGGGGGGGGGGGGGGGGGGGGGGGGGGGGGGGGGGGGGGGGGGGGGGGGGGGGGGGGGGGGGGGGGGGGGGGFGFGGGGGGGGGGGGGGGGGGGGGFFFFFFFFFFFFFFFFFFFFFFFFFBBFFFFFFFFCFFFFFFFFFFFFFFF033;DF;B@FFFFFFFFFFFB<A0ABA6>929>FFFFFFFFFF::BFAB<
@M04999:289:000000000-L3R54:1:1101:8602:8926 2:N:0:426
CTGACTACTCGGGTATCTAATCCTGTTCGCTCCCCACGCTTTCGCTCCTCAGCGTCAGTGACGGCCCAGAGACCTGCCTTCGCCATCGGTGTTCTTCCCGATATCTACACATTCCACCGTTACACCGGGAATTCCAGTCTCCCCTACCGCACTCCAGTCCGCCCGTACCCGGCGCCGATCCACCGCTAAGCTATGGACTTTCACACCAGACGCGACGAACCGCCTACGAGCTCTTTACGCCCAATAAATCCGGATAACGCTTGCACCCTACGTATTACCACGGCTGCTGGCACTTAGTT
+
C-CCCGFCFGCGGGGGGGFFFG,CFEF<BCFG:FGFGG+B6F<6FFGGF<F8<FEG::EF<DGGG>CC<FGGGGGD@FBFE<===F=B,8?4BFFEG9?:BCFDGFG,9EFEG95@F84>?>?FGGEFC@FGCD,7,@EFG,AEGD?@+C6@EGC?:CC,+89++;C:9CCCEGD>0?BCGFGG**/:568+<<?DGDDGFFFF+9.==?=6B7:;0)89>2>>B0:14(473)4:9A:F>(144)8)6444,-2:9<:;:B??)4:?(.3142)56<9<?89991?FF3:7)()-.<A
@M04999:289:000000000-L3R54:1:1101:27232:9022 2:N:0:426
TTGAGACTACCGGGGTATCTAATCCTGTTTGCTCCCCACGCTTTCGCATCTCAGCGTCAGTATCTGTCCAGAAGGCCGCCTTCGCCACCGGTATTCCTCCACATCTCTACGCATTTCACCGCTACACGTGGAATTCTACCTTCCTCTACAATACTCTAGTTAACCAGTTTTAAGTGCAATTCCTAGGTTGAGCCCAGGGCTTTCACACCTAACTTAATTATCCGCCTACATGCCCTTTACGCCCAGTCATTCCGATTAACGCTCGCACCCTCCGTATTACCGCGGCTGCTGGCACGGAGTT
+
CCCCCGGGGGGGGGGGGGGGGGGGGGGGGGGGGGGGGGGGGGGGGGGGGGGGGGGGGGGGGGGGGGGGGGGGGGGGGGGGGGGGGGGGGGGGGGGGGGGGGGGGGGGGGGGGGGGGGGGGGGGGGGGGGGGGGGGGGGGGGGGGGGGGGGGGGGGGGGGGGGGGGGGGGGGGGGGGFGFGGGGGFGGGGGGGGGGGGGGGFFFFFFFFFFFFFFFFFFFFFFFFBFFFF@FFEFFFFFEF;@BFFFFFFFFFEE@DF;C<0:;/34(29?FBFB10:BA<>61>912(4?::::B?904,.
@M04999:289:000000000-L3R54:1:1101:10191:9029 2:N:0:426
GACTACAGGGGTATCTAATCCTGTTTGCTCCCCACGCTTTCGCATCTCAGCGTCAGTATCTGTCCAGAAGGCCGCCTTCGCCACCGGTATTCCTCCACATCTCTACGCATTTCACCGCTACACGTGGAATTCTACCTTCCTCTACAATACTCTAGTTAACCAGTTTTAAGTGCAATTCCTAGGTTGAGCCCGGGGCTTTCACACCTAACTTAATTATCCGCCTACATGCCCTTTACGCCCAGTCATTCCGATTAACGCTCGCACCCTCCGTATTACCGCGGCTGCTGGCACGGAGTTAGCC
+
CCCCCGGGGGGGGGGGGGGGGGGGGGGGGGGGGGGGGGGGGGGGGGGGGFGGGGGGGGGGGGGGGGGGGGGGGGGGGGGGGGGGGGEGGGGGGGGGGGGGGGGGGGGGGGGGGGGGGGGGGGGGFFGGGGGGGGGGGGGGGGGGGGGGGGGGGFGGGFGGGGFFFGGGGGGFGGGGFGFGFF+EFCFFGGGGGGGGGGGGFFFFBFFFFFFFEFFFFFFDFDFFFFFFEEFFFFEFF@BFF0@EEEEFFEF@F?EE?@;;9FFF>BFFBB??F>4ABF9>39>BFFFF?:?017;:2<<<3
@M04999:289:000000000-L3R54:1:1101:12172:9072 2:N:0:426
ATAGACTACTAGGGTATCTAATCCTGTTTGCTCCCCACGCTTTCGCATCTCAGCGTCAGTATCTGTCCAGAAGGCCGCCTTCCCCACCGTTTCTCCTCCACATCTCTACGCATTTCACTGCTACACGTGGAATTCTACCTCCCTCTGACACACTCTAGTTTGACAGTTTCAAATGCACTTCCCAAGTTGAGCTCGGGGATTTCACATCTGACTTATCTAACCGCCTGCGCTCCCTTTACGCCCATTAATTCCGATTAACGCTCGCACCCTACGTATTACGCCGGCTGCTGGAACGTATTT
+
6A@666C6CF9FG?C@C,CFC<F-<EFGGC,C@FFG8@@@FGDC,BB,+;EA@C+8:@:C<E,EF@F@DE,6E6@:>C4C:<,BB,C8C9?,99A,:EDEE,55,,9,9?:=FFEE<EF===4=AF7FGDG,=9>E,9,>DG+9,9,6E,@=88,,7@@4=D,6;+6@,=EG,=68D8++ADDE?8EA,=,2,=@D6++3A*9=;+=A7;0*:6B@A++0<54)-7)-)0(0(-:B0/6)8@0((/<?C)144(/2;342(63;099>04(3(..<>AA(,122121(8>(((.38().)
@M04999:289:000000000-L3R54:1:1101:24869:9077 2:N:0:426
ATACCGACTACAGGGGTATCTAATCCTGTTTGCTCCCCACGCTTTCGCATCTCAGCGTCAGTATCTGTCCAGAAGGCCGCCTTCGCCACCGGTATTCCTCCACATCTCTACGCATTTCACCGCTACACGTGGAATTCTACCTTCCTCTACAATACTCCAGATAACCAGTTTTAAGTGCAGTTCCCAGGTTGAGCCCGGGGCTTTCACACCTAACTTAATTATCCGCCTACATGCCCTTTACGCCCAGTCATTCCGATTAACGCTCGCACCCTCCGTATTCCCGCGGCTGCTGGCACGGAGT
+
CCCCCGGGGGGGGGGGGGGGGGGGGGGGGGGGGGGGGGGGGGGGGGGGGGGGGGGGGGGGGGGGGGGGGGGGGGGGGGGGGGGGGGGGGGGGGGGGGGGGGGGGFGGGGGGGGGGGGGGGGGGGGGGGGGGGE?9FGGGGGGGGGGFGGGGGGGGGGGGGGG9FGGGGGFGGGGGGFGFGGGGGGGGGGGGG?FGFGGGGEFFFFFFFFFFFFFFF=CFFFFEF=>@FFFFFFFFFFFE=C1?9>DFFEFFC?C@DFB:<AF>B?FF02;?F?F>::::)6)49B09>F68).((.(9(3-
@M04999:289:000000000-L3R54:1:1101:19428:9142 2:N:0:426
GACTACCGGGGTATCTAATCCTGTTTGCTACCCACGCTTTCGAGCATGAACGTCAGTGTTATCCCAGGAGGCTGCCTTCGCCGTCGGTATTCCTCCACATCTCTACGCATTTCACTGCTACACGTGGAATTCTACCTCCCTCTGACACACTCTAGTTAGACAGTTTCAAATGCACGTCCCAAGTTGAGCTCGGGGATTTCACATCTGACTTATCTAACCGTCTGCGCTCGCTTTACGCCCAGTAATTCCGATTAACGCTCGCACCCTACGTATTACCGCGGCTGCTGGCACGTAGTTAGCC
+
CCCCCGGGGGGGGGGGGGGGGGGGGGGGGGGGGGGGGGGGGGGGGGGGGGGGGGGGGGGGGGGGGGGGGGGGGGGGGGGGGGGGGGGGGGGGGGGGGGGGGGGGGGGGDGGGGGGGGGGGGGGGGGGGGGGGGGGGGGGGGGGGGGGGGGGGGGGGGGGFGGGFGGGGGGGGGGGGFGFGGGGGGGGGGCGGGGDGGGGGFFCFFFFFFFEFFFFFFFFBE?DFFFFFFFFFFFFFFF@FFFEFEFFF?1;D@FFFFFFFFFFFBFB<BFFF>BFF2:BBFB09<8B0<:>:3:?FFFFF?
@M04999:289:000000000-L3R54:1:1101:8658:9145 2:N:0:426
GACTACAGGGGTATCTAATCCTGTTTGCTCCCCACGCTTTCGCATCTCAGCGTCAGTATCTGTCCAGAAGGCCGCCTTCGCCACCGGTATTCCTCCACATCTCTACGCATTTCACCGCTACACGTGGAATTCTACCTTCCTCTACAATACTCCAGATAACCAGTTTTAAGTGCAATTCCCAGGTTGAGCCCGGGGCTTTCACACCTAACTTAATTATCCGCCTACATGCCCTTTACGCCCAGTCATTCCGATTAACGCTCGCACTCTCCGTATTACCGCGGCTGCTGGCACGGAGTTAGCC
+
CCCCCGGGGGGGGGGGGGGGGGGGGGGGGGGGGGGGGGGGGGGGGGGGGGGGGGGGGGGGGGGGGGGGGGGGGGGGGGGGGGGGGGGGGGGGGGGGGGGGGGGGGGGGGGGGGGGGGGGGGGGGGGGGGGGGGGGGGGGGGGGGGGGGGGGGGGGGGGGGGGGGGGGGGGGGGGGGFGFGGGGGGGGGGGGGGGGGGGGGFFFFFFFFFFFFEFFFFFF?F>DDFFEEF=DFF;4CF@6A@F;@FEFFFF?@FFEF@FFFFFFF>:9?BF<<?FA<BFF9B>FFFFFFFFFBB99F?FAA7
@M04999:289:000000000-L3R54:1:1101:7797:9169 2:N:0:426
GAGACTACTGGGGTATCTAATCCTGTTTGCTCCCCACGCTTTCGCATCTCAGCGTCAGTATCTGTCCAGAAGGCCGCCTTCGCCACCGGTATTCCTCCACATCTCTACGCATTTCACCGCTACACGTGGAATTCTACCTTCCTCTACAATACTCCAGATAACCAGTTTTAAGTGCAGTTCCCAGGTTGAGCCCGGGGCTTTCACACCTAACTTAATTATCCGCCTACATGCCCTTTACGCCCAGTCATTCCGATTAACGCTCGCACCCTCCGTATTACCGCGGCTGCTGGCACGGAGTT
+
CCCCCGGGGGGGGGGGGGGGGGGGGGGGGGGGGGGGGGGGGGGGGGGGGGGGGGGGGGGGGGGGGGGGGGGGGGGGGGGEGGGGGGGGGGGGGGGGGGGGGGGGGGGGGGGGGGGGGGGGGGGGGGGGGGGGGFFDGGGGCGGGGGGGGGGGGGGGGGGGGGGGFFGGGGFGGGGGFGFGGGGGGGGGGGGGGGCGGGG7A4FFFFFFFFFFEAFFFFFEF@DD2@FFFFFEDFFFCFFFFBD?FFFEFFE@@F?FFFF>FFBFFB;<?FFFBBB>4<AF>>66>BBFF::(.4699::
@M04999:289:000000000-L3R54:1:1101:9887:9178 2:N:0:426
TGGGACTACTAGGGTATCTAATCCTGTTTGCTCCCCACGCTTTCGCATCTCAGCGTCAGTATCTGTCCAGAAGGCCGCCTTCGCCACCGGTATTCCTCCACATCTCTACGCATTTCACCGCTACACGTGGAATTCTACCTTCCTCTACAATACTCTAGTTAACCAGTTTTAAGTGCAATTCCTAGGTTGAGCCCAGGGCTTTCACACCTAACTTAATTATCCGCCTACATGCCCTTTACGCCCAGTCATTCCGATTAACGCTCGCACCCTCCGTATTACCGCGGCTGCTGGCACGGAGTT
+
CCCCCGGGGGGGGGGGGGGGGGGGGGGGGGGGGGGGGGGGGGGGGGGGGGGGGGGGGGGGGGGGGGGGGGGGGGGGGGGGGGGGGGGGGGGGGGGGGGGGGGGGGGGGGGGGGGGGGGGGGGGGGGGGGGGGGGGGGGGGGGGGGGGGGGGGGGGGGGGGGGGGGGGGGGGGGGGGFGFGGGGGGGGGGGGGGGGFGGGGFFFFFFFFFFFFFFFFFFFFFFF2@AABBFCEFFEDEEFFFFFD>7@EEEFFED@DFFFFFFF99BB>FFF<346:>BD64>FFFF9FFFFF7><4-(48
@M04999:289:000000000-L3R54:1:1101:11597:9206 2:N:0:426
AGGAGACTACAGGGGTATCTAATCCTGTTTGCTCCCCACGCTTTCGCATCTCAGCGTCAGTATCTGTCCAGAAGGCCGCCTTCGCCACCGGTATTCCTCCACATCTCTACGCATTTCACCGCTACACGTGGAATTCTACCTTCCTCTACAATACTCTAGTTAACCAGTTTTAAGTGCAATTCCTAGGTTGAGCCCAGGGCTTTCACACCTAACTTAATTATCCGCCTACATGCCCTTTACGCCCAGTCATTCCGATTAACGCTCGCACCCTCCGTATTACCGCGGCTGCTGGCACGGAGTT
+
CCCCCGGGGGGGGGGGGGGGGGGGGGGGGGGGGGGGGGGGGGGGGGGGGGGGGGGGGGGGGGGGGGGGGGGGGGCGGGGGGGGGGDFGGGGGGGGGGGGGGGGGGGGGGGGGGGGGFGGGGGGEGGGGGGGGGGGGGGGGGGGGGGGGGGGGCFGGGGGGGGGGGGGGGGGGGGGGFGFGGGFGGGGGGGGGGGGGGGDGFFFFFFFFFDEFDFFFFFFFFECFFFA=BFEFFFD@DFFFFFF@FFFFFEFFFF?DDFEE?>D6>B9>BFBFFF1<BFFFA(7>;>FFFFF:6BFBF;;?4
@M04999:289:000000000-L3R54:1:1101:28825:9223 2:N:0:426
TGGGACTACTAGGGTATCTAATCCTGTTCGCTCCCCACGCTTTCGTCCATCAGCGTCAATCGGTATTTAGTAACCTGCCTTCGCAATCGGGGTTCTGTGTAATATCTATGCATTTCACCGCTACACTACACATTCCAGCTACTTCAATACTATTCAAGATTAACAGTATCAACGGCAGTTCTACAGTTAAGCTGCAGGTTTTCACCGCTGACTTATCAACCCGCCTACGGACCCTTTAAACCCAATAAATCCGGATAACGCTCGCATCCTCCGTATTACCGCGGCTGCTGGCACGGAGTT
+
CCCCCGGGGGGGGGGGGGGGGGGGGGGGGGGGGGGGGGGGGGGGGGGGGGGGGGGGGGGGGGGGGGGCGGGGGGGGGGGGGGGGCFBFGGGGGGGGGGGGGGGGGGGGGGGGGGGGGGGGGGGGGGGGGGGGGGGGGGGGGGGGGGFGGGGGGGGGGGGGGGGGGGGGGGGGGGGGFGFFGFGGGGGGGGFFGGGGCDFGFFFFFFFFFAAFFFFFFFFBFFABFFFFF?DFFFFFFFEFFF?FF@EFEFFFB9DFFFEFFFF@FFFFFFA:B:6:BAA6496104(3?:B??F0469??
@M04999:289:000000000-L3R54:1:1101:14325:9235 2:N:0:426
ATTAGACTACAAGGGTATCTAATCCTGTTCGCTACCTATGCTTTCGAACCTCAGCGTCAGTTACAGACCAGAGAGCCGCCTTCGCCACTGGTGTTCTTCCATATATCTACGCATTCCACCGCTACACATGGAGTTCCACTCTCCTCTTCTGCACTCAAGAAAAACAGTTTCAGCTGCACTTCCCCGGTTAAGCCGAGGGCTTTCACAGCTGACTTGTTCTCCCGCCTGCGTTCGCTTTACGCCCAATAAATCCGGACAACGCTTGCCACCTACGTATTACCGCGGCTGCTGGCACGTAGTT
+
CCCCCGGGGGGGGGGGGGGGGGGGGGGGGGGGGGGGGGGGGGGGGGGGGGGGGGGGGGGGGGGGGGGGGGGGGGGGGGGGGGGGGGGGGGGGGGGGGGGGGGGGGGGGGGGGGGGGGGGGGGGGGGGGGGGGGGGGGGGGGGGGGGGGGGGGGGGGGGGGGGGGGGGGGGGGGGGGFGFGGGGGGGGGGGGGGGDDGGGGFFFFFFFFFFFFFFFFFFFEFEDFFFFFFFFFFFFFFFFFFD;9DFFFE3CCFB>F>>B?F>FFFBFBF?BBF?:?FFFFFBB1>FBBFFF>FFD??3(2.
@M04999:289:000000000-L3R54:1:1101:19331:9253 2:N:0:426
TTGGACTACACGGGTATCTAATCCTGTTTGCTCCCCACGCTTTCGCATCTCAGCGTCAGTATCTGTCCAGAAGGCCGCCTTCGCCACCGGTATTCCTCCACATCTCTACGCATTTCACCGCTACACGTGGAATTCTACCTTCCTCTACAATACTCCAGATAACCAGTTTTAAGTGCAGTTCCCAGGTTGAGCCCGGGGCTTACACACCTAACTTAATTATCCGCCTACATGCCCTTTACGCCCAGTCATTCCGATTAACGCTCGCACCCTCCGTATTACCGCGGCTGCTGGCACGGAGTT
+
CCCCCGGGGGGGGGGGGGGGGGGGGGGGGGGGGGGGGGGGGGGGGGGGGGGGGGGGGGGGGGGGGGGGGGGGGGGGGGGGGGGGGGGGGGGGGGGGGGGGGGGGGGGGGGGGGGGGGGGGGGGGGGGGGGGGGGGGGGGGGGGGGGGGGGGFGGGFGGGGFGGGGGGEGGGGGGGGFGFGGGGGGDFGGGGGGGGCGGGGFFFFFFFFFFFFFFBF4CFFFE?DFF?DFFFFEFFFFFEFF:@FFEFFFFF?EDFD;BF?BFBBFFFFFFFFB::??FFB?B;9>;>:),5:BFBB9>:(
@M04999:289:000000000-L3R54:1:1101:6907:9258 2:N:0:426
CAGACTACCGGGGTATCTAATCCTGTTTGCTCCCCACGCTTTCGCATCTCAGCGTCAGTATCTGTCCAGAAGGCCGCCTTCGCCACCGGTATTCCTCCACATCTCTACGCATTTCACCGCTACACGTGGAATTCTACCTTCCTCTACAATACTCCAGATAACCAGTTTTAAGTGCAGTTCCCAGGTTGAGCCCGGGGCTTTCACACCTAACTTAATTATCCGCCTACATGCCCTTTACGCCCAGTCATTCCGATTAACGCTCGCACCCTCCGTATTACCGCGGCTGCTGGCACGGAGTT
+
-BCCCGGGGGGGGGGGAFGEFGAAEGF,CCFGGGGGGEEGGGFEEC:FGGGGGGGGGGFGGGGGFGGFGGGGFG@FGCF7FFGGGGFF@>=FFFAAFGFGGGFAEFGDGEGGGFGGGGGEGGGGGGGGGGGG?FGGGGGGGGGGGGDEDFFFDFC?FFGFGGGGGGGFFGF9FFDFFGFGGGGGEFCFGGGGFGEDC*C4AFFFFFFFFFBEFFAF5F67+-9>=;;4.)6@1@DEC.(:@03047>E?E?E((2<BBF>FFFFFFFFFF09?B:B<B<213(4;B:?F?B042((,48
@M04999:289:000000000-L3R54:1:1101:3490:9275 2:N:0:426
CAGACTACCGGGTTATCTAATCCTGTTTGCTACCCACGCTTTCGAGCATGAACGTCAGTGTTATCCCAGGAGGCTGCCTTCGCCATCGGTATTCCTCCACATCTCTACGCATTTCACTGCTACACGTGTAATTCTACCTCCCTCTGACACACTCTAGTTAGACAGTTTCAAATGCACGTCCCAAGTTGAGCCCGGGGATTTCACATCTGACTTATCTAACCGTCTGCGTTCGCTTTACGCCCATTAATTCCGATTAACTCTCGCACCCTACGTACTACCGCGGCTGCTGGCCCTTAGTTAT
+
CCCCCGG<FFDGGCFFFGFGGEFA@FFCEFFFCEFCFFGGGGGEEGGDEG9FADFGGEEAFFGFF<EEFGGEEGEGCFGGGG:C:FE@GGFGFGGFE@AFG<EFFAFFGGGGGGAGGGGGGGGGGDEG,9AFFGGGGADD==DF?E8EFC8E,AG8EGG8@D2=D2@=:=CDFGG9+0;??CFC,7E,DFF8@EEG66C99@FF>FFB@7E5=F>AEAF9>)7>BBFF(//(-:@B4C()(.((.)9?<5)(/(,2;E)4;4/24>>BF::23)((641990(((4:))((((,(.3:<-)
@M04999:289:000000000-L3R54:1:1101:10318:9319 2:N:0:426
GGACTACCAGGGTATCTAATCCTGTTCGCTACCCATGCTTTCGAACCTCAGCGTCAGTTACAGACCAGAGAGCCGCCTTCGCCACTGGTGTTCTTCCATATATCTACGCATTCCACCGCTACACATGGAGTTCCACTCTCCTCTTCTGCACTCAAGAAAAACAGTTTCAGCTGCACTTCCCCGGTTAAGCCGAGGGCTTTCACAGCTGACTTGTTCTCCCGCCTGCGTTCGCTTTACGCCCAATAAATCCGGACAACGCTTGCCACCTACGTATTACCGCGGCTGCTGGCACGTAGTTAGC
+
CCCCCGGGGGGGGGGGGGGGGGGGGGGGGGGGGGGGGGGGGGGGGGGGGGGGGGGGGGGGGGGGGGGGGGGGGGGGGGGGGGGGGGGGGGGGGGGGGGGGGGGGGGGGGGGGGGGGGGGGGGGGGGGGGGGGGGGGGGGGGGGGGGGGGGGGGGGGGGGGGGGGGGGGGGGGGGGGFGFGGGGGGGGGGGGGDEEGGGGGFFFA8AFFFFFEEFFFEFFFFFFFFFFFFFFFFFFFFFFFFF;@EFFFFFFF?FFFFFFFBBB?FFFBFFFFBFFFFFFFBFFFF?:BFFFBFFFF?<AA9
@M04999:289:000000000-L3R54:1:1101:13932:9365 2:N:0:426
GGACTACTCGGGTATCTAATCCTGTTCGCTACCCATGCTTTCGAACCTCAGCGTCAGTTACAGACCAGAGAGCCGCCTTCGCCACTGGTGTTCTTCCATATATCTACGCATTCCACCGCTACACATGGGGTTCCACTCTCCTCTTCTGCACTCAAGAAAAACAGTTTCAGCTGCACTTCCCCGGTTAAGCCGAGGGCTTTCACAGCTGACTTGTTCTCCCGCCTGCGTTCGCTTTACGCCCAATAAATCCGGACAACGCTTGCCACCTACGTATTACCGCGGCTGCTGGCACGTAATTAGC
+
CCCCCGGGGGGGGGGGGGGGGGGGGGGGGGGGGGGGGGGGGGGGGGGGGGGGGGGGGGGGGGGGGGGGFGGGGGGGGGGGGGGGGGGGGGGGGGGGGGGGGGGGGGGGGGGGGGGGGGGGGGGGGGGGGGGGGGGGGGGGGGGGGGGGGGGGGGGGGGGFGGGGGGGGGGGGGGGGFGFGGGGGGGGCFGGGGGGGGGGGF>FFFFFFE=AEFFFFFFFFFFFFFF9FDF?FFFFCF?7B>F?F;A<?<B90:BB?639?FFFB<?B?FFFF?FBFFF:99(49>:22:<:?04((,69?:
@M04999:289:000000000-L3R54:1:1101:22062:9385 2:N:0:426
CTTGGACTACAGGGGTATCTAATCCTGTTCGCTCCCCACGCTTTCGTCCATCAGCGTCAATCGGTATTTAGTAACCTGCCTTCGCAATCGGGGTTCTGTGTAATATCTATGCATTTCACCGCTACACTACACATTCCAGCTACTTCAATACTATTCAAGATTAACAGTATCAACGGCAGTTCTACAGTTAAGCTGCAGGTTTTCACCGCTGACTTATCAACCCGCCTACGGACCCTTTAAACCCAATAAATCCGGATAACGCTCGCATCCTCCGTATTACCGCGGCTGCTGGCACGGGGTT
+
C<CCCEEFEG@FGGGGGGEGGDFGFGGGGGEGGGGGGGGC@FGFGEFGGGGGGGGGGEC:E@FE:F@CFEEGGGGGGGGFGGGGGG7FGGGGGGFFGF,EFGGGGEGGFGFFEFGFGGGGGGGEGC=CEDGGCGGGGGGGDAFFGFFDEFGG;EFGGFF=EAF8EFGGFGGGGGGEADEG=DDFGGGGGGFFFFGGFGFGFFFFFFFA=AA=CFF>EFFEFF)7=4@DFFFDFB>B@E<73=;@6(/4<CEFFB6((3;@70;?FFB<9?BF?B??::A>4-12((-,::?B:14:((394
@M04999:289:000000000-L3R54:1:1101:11458:9435 2:N:0:426
GACTACCAGGGTATCTAATCCTGTTTGCTCCCCACGCTTTCGCATCTCAGCGTCAGTATCTGTCCAGAAGGCCGCCTTCGCCACCGGTATTCCTCCACATCTCTACGCATTTCACCGCTACACGTGGAATTCTACCTTCCTCTACAATACTCTAGTTAACCAGTTTTAAGTGCAATTCCTAGGTTGAGCCCAGGGCTTTCACACCTAACTTAATTATCCGCCTACATGCCCTTTACGCCCAGTCATTCCGATTAACGCTCGCACCCTCCGTATTACCGCGGCTGCTGGCTCGGAGTTAGCC
+
CCCCCGGGGGGGGGGGGGGGGGGGGGGGGGFGGGGGGGGGGGGGGGGGFFGGGGGGGGGGGGGGGGGGGGGGGGGGGGGGGGGGGDGGGGGGGGGGGGGFGGGGGGGGGGGGGGGGGGDGGGGGGGGG9FGGGGGGGGGGGGGGGGGGGGGGGGGGGGGGGGGGGGGGGGGGF,DFFFFDC?DGGGGGGGGGGGGGGGGGFFFFDFFFBCE5EFFFEFFDF<==@EFC6=@EDFFC2=2)(80*8C7EF;<@FF39(1;;69(196(4<B:(4:AAA(2((16>?DF01(47(-4:0)4:4
@M04999:289:000000000-L3R54:1:1101:24454:9437 2:N:0:426
AGCGACTACTGGGGTATCTAATCCTGTTCGCTACCCATGCTTTCGAACCTCAGCGTCAGTTACAGACCAGAGAGCCGCCTTCGCCACTGGTGTTCTTCCATATATCTACGCATTCCACCGCTACACATGGAGTTCCACTCTCCTCTTCTGCACTCAAGAAAAACAGTTTCAGCTGCACTTCCCCGGTTAAGCCGAGGGCTTTCACAGCTGACTTGTTCTCCCGCCTGCGTTCGCTTTACGCCCAATAAATCCGGACAACGCTTGCCACCTACGTATTACCGCGGCTGCTGGCACGTAGTT
+
CCCCCGGGGGGGGGGGGGGGGGGGGGGGGGGGGGGGGGGGGGGGGGGGGGGGGGGGGGGGGGGGGGGGGGGGGGGGGGGGGGGGGGGGGGGGGGGGGGGGGFGFFGGGGGGGGGGGGGGGGGGGGGGGGGGGGGGGGGGGGGGGGGGGGGGGGGGGGGGGGGGGGGGGGGGGGGGGFGFGGGGGGGGGGDAFGGGGGGGGFFFFFFFFFFFFFFFFFAFEFFFFFFFFFFFDDB@FFFFFF;>FDF8@A9B>B9(3(4:>FFF??FB??FFFBFD<BBDF099B>>9630,:048:21:9
@M04999:289:000000000-L3R54:1:1101:13716:9479 2:N:0:426
TAAGACTACAGGGGTATCTAATCCTGTTTGCTCCCCACGCTTTCGCATCTCAGTGTCAGTATCTGTCCAGAAGGCCGCCTTCGCCACCGGTATTCCTCCACATCTCTACGCATTTCACCGCTACACGTGGAATTCTACCTCCCTCTGACACACTCTAGTTAGACAGTTTCAAATGCACGTCCCAAGTTGAGCTCGGGGATTTCACATCTGACTTATCTAACCGTCTGCGCTCGCTTTACGCCCAGTAATTCCGATTAACGCTCGCACCCTACGTATTACGTCGGCTGCTGGCACGTAGTTT
+
CCCCCGGGGGGGGGGGGGGGGGGGGGGGGGGGGGGGGGGDGGGGDGGGGFGGGGGGGGGGGGGGGGGGGGGGGGGGGGGGGGGGGGGGGGGGGGGGGGGGGGGGGGGGGGGGGGGGGGGGGGGGGGGFGGGGGGGGGGGGGGGGGGGFCGGFGGGGGGFFGFGGGGGGGGGGGFGFFFFDDDDCFCFFA7DGAE7DDGCDFFFFFFFFEFFFFFFFFFF;BB4>DDBE@>(8=4<?<CFA@F61(6475CC3=0(64EF01812902;<:(8??2)4:4(,490;<>0?B((()-8<2:A)
@M04999:289:000000000-L3R54:1:1101:3993:9507 2:N:0:426
CTGACTACACGGGTATCTAATCCTGTTTGCTACCCACGCTTTCGAGCATGAACGTCAGTGTTATCCCAGGAGGCTGCCTTCGCCATCGGTATTCCTCCACATCTCTACGCATTTCACTGCCACACGTGGAGTTCTACCTCCCTCTGACACACTCTAGTTTGACAGTTTCAAATGCACGTCCCAAGTTGAGCTCGGGGATTTCACATCTGACTTATCTAACCGTCTGCGCTCGCTTTACGCCCAGTAATTCCGATTAACGCTCGCACCCTACGTATTACCGCGGCTGCTGGCACGTAGTT
+
CCCCCGGGGGGGGGGGGGGGGGGGGGGGGGGGGGGGGGGGGGGGGGGGGGGGGGGGGGGGGGGGGGGGGGGGGGGGGGGGGGGGGGGGGGFGGGGGGGGGGGGGGGGGGGGGGGGGGGGGGGGGGGGGGGGGGGGFGGGGGGGGGGGGGGGGGFGGGGGGGGGGGGGGGGGGGGGGFGFGGGGGGGEFFGGGGEGCDGGGFFFFFFFFFEE@EFFFFFFFFAFFBFCAA>FBFFBBEF@DFFFFFF?CFFFFFFFFFFF>D?FFF9>?F?FFFFF?ABBFF;166;0?D>BF?0,80-6
@M04999:289:000000000-L3R54:1:1101:5951:9514 2:N:0:426
GAGACTACACGGGTATCTAATCCTGTTCGCTCCCCACGCTTTCGCTCCTCAGCGTCAGTGACGGCCCAGAGACCTGCCTTCGCCATCGGTGTTCTTCCCGATATCTACACATTCCACCGTTACACCGGGAATTCCAGTCTCCCCTACCGCACTCCAGTCCGCCCGTACCCGGCGCCGATCCACCGTTAAGCGATGGACTTTCACACCAGACGCGACGAACCGCCTACGAGCTCTTTACGCCCAATAAATCCGGATAACGCTTGCACCCTACGTATTACCGCGGCTGCTGGCACGTAGTT
+
CCCCCGGGGGGGGGGGGGGGGGGGGGGGGGGGGGGGGGGGGGGGGGGGGGGGGGGGGGGGGGGGGGGGGGGGGGGGGGGGGGGGGGGGGGGGGGGGGGGGGGGGGGGGGGGGGGGGGGGGGGGGGGGGGGGGGGGGGGGGGGGGGGGFGGGGEGGGGGGGGGGGGGCEGGGGGGGGFGEC<8FGEFGGGFGG=FGCGFGGFFAAFFFFDF?>F>EF>>BFFF9B?:??149BFFA9><<DB;06?>2<DAFF96<6AD?9???BBFFF<BF:??AFFFFF>099(13?F4::FFFF6?F
@M04999:289:000000000-L3R54:1:1101:8954:9533 2:N:0:426
CATGACTACAGGGGTATCTAATCCTGTTTGCTCCCCACGCTTTCGCATCTCAGCGTCAGTATCTGTCCAGAAGGCCGCCTTCGCCACCGGTATTCCTCCACATCTCTACGCAGTTCACCGCTACACGTGGAATTCTACCTTCCTCTACAATACTCCAGATAACCAGTTTTAAGTGCAGCTCCCAGGTTGAGCCCGGGGCTTTCACACCTAACTTAATTATCCGCCTACATGCCCTTTACGCCCAGTCATTCCGATTAACGCTCGCACCCTCCGTATTACCGCGGCTACTGGCAAGGAGTTT
+
CCCCCGGGGGGGGGGGGGGGGGGGGGGGGGGGGGGGDGGGGGGFGGGEGGEGGGGGEGGGGGGGGGGGDGEGDFDGGCGGGGGGGFFFEGGDGGFG9FGFGGGGGGGGGGDGGGGGGFGGGDEGFGGFFEEGG?AFGFGCFGGGGGGGGGGGFG9FFFFF9DFGGGFFFCFGGGGDFFBFDGC,>DDCFFGGFFGD5DD*?>F@BEFDFEF<AFABE+=8B?===D=@EFCEFF@@EFE>;FF<74.7?CECED01(;E<>?6,-(11(:<BF01(,6AA?>>6>>BFF>FF0),((4(4.
@M04999:289:000000000-L3R54:1:1101:22580:9539 2:N:0:426
GACTACCAGGGTATCTAATCCTGTTTGCTCCCCACGCTTTCGCATCTCAGCGTCAGTATCTGTCCAGAAGGCCGCCTTCGCCACCGGTATTCCTCCACATCTCTACGCATTTCACCGCTACACGTGGAATTCTACCTTCCTCTACAATACTCTAGTTAACCAGTTTTAAGTGCAATTCCTAGGTTGAGCCCAGGGCTTTCACACCTAACTTAATTATCCGCCTACATGCCCTTTACGCCCAGTCATTCCGATTAACGCTCGCACCCTCCGTATTACCGCGGCTGCTGGCACGGAGTTAGCC
+
CCCCCGGGGGGGGGGGGGGGGGGGGGFGGGGGGGGGGGGGGGGGGGGGGGGGGGGGGGGGGGGGGGGGGGGGGGGGGGGGGGGGGGGGEGGGGGGGGGGGDGGGGGGGGGGGGGGGGGGGGGGGGGGFFGGGGGGGGGGGGGGGGFGGFGGGGGGGGGGGFGGFGGGGGFGFGGGGFGFGG7DEGGGGGGGGGCEDFGGGFFFFFFFFFFFFFFFFFAFDFFFDFEEFE@DFFBEEFDFFFFFFFFFFFFFFF?FFFFFD@>9@FD?:,9:BF?FFFFFFF99>B?42:B?:912:362)4
@M04999:289:000000000-L3R54:1:1101:25956:9553 2:N:0:426
GGTTGACTACTAGGGTATCTAATCCTGTTTGCTCCCCACGCTTTCGCATCTCAGCGTCAGTATCTGTCCAGAAGGCCGCCTTCGCCACCGGTATTCCTCCACATCTCTACGCATTTCACCGCTACACGTGGAATTCTACCTCCCTCTACAGTACTCCAGACGACCAGTTTTAAGTGCTATTCCCAGGTTGAGCCCGGGGCTTTCACACCTAACTTAATCATCCGCCTACATGCCCTTTACGCCCAGTCATTCCGATTAACGCTCGCACCCTCCGTATTACCGCGGCTGCTGGCACGGAGTT
+
CCCCCGGGGGGGGGGGGGGGGGGGGGGGGGGGGGGGGGGGGGGGGGGGGGGGGGGGGGGGGGGGGGGGGGGGGGGGGGGGGGGGGGGGGGGGDGGGGGGGGGGGGGFGGGGGGGGGGGGGGGGGGGGGGGGGFGGGGGGGGGGGGGGGGGGGGGGGGGGGGGGGGGGDFFGGGGGGFGFGGGGGGGGEGGGGGFGGGDGGFFFFFFFFFFFFFFFFFFFFFFF2BD?;DFFFF;D@@EFFFFFFFFFFE?CFFF6;(8AB(9<<>>BF9:6??BFF<BFFFFF6>0(4?F:0((.1((-,.
@M04999:289:000000000-L3R54:1:1101:12804:9562 2:N:0:426
GACTACCAGGGTATCTAATCCTGTTTGCTCCCCACGCTTTCGCATCTCAGCGTCAGTATCTGTCCAGAAGGCCGCCTTCGCCACCGGTATTCCTCCACATCTCTACGCATTTCACCGCTACACGTGGAATTCTACCTCCCTCTACAGTACTCCAGACGACCAGTTTTAAATGCTATTCCCAGGTTGAGCCCGGGGCTTTCACACCTAACTTAATCATCCGCCTACATGCCCTTTACGCCCAGCCATTCCGATTAACGCTCGCACCCTCCGTATTACCGCGGCTGCTGGCACGGAGTTAGCC
+
CCCCCGGGGGGGGGGGGGGGGGGGGGGGGGGGCFGGGGGGGGGGGGGGGGGGGGGGGGGGGGGGGGGGGGGGGGGGGGGGGGGGGGGGGGGGGGGGGGGGGGGGGGGGGGGGGGGGGGGGGGGGGGGGGGGGGGGGGGGGGGGGGGGGGGGGGGGGGGGGGGGFFGGGGGGGGGGGFGFGGGCFGGG?FGGGGEEGGGGGFFFFFFFFFFFFFFFFFFF>F@FFF@FEFFFFFFFF@D@D<2?FFAFFEF@FFBAA26?F>FFFFB:<B><:?:AFFFFFF>FFFF:?FBF?B>>F?AFF>
@M04999:289:000000000-L3R54:1:1101:4068:9562 2:N:0:426
GACTACAGGGGTATCTAATCCTGTTCGCTACCCATGCTTTCGAACTTCAGCGTCAGTTACTGACCAGAGAGCCGCCTTCGCCACTGGTGTTCTTCCATATATCTACGCATTCCACCGCTACACATGGAGTTCCACTCTCCTCTTCTGCACTCAAGAAAAACAGTTTCAGCTGCACTTCCCCGGTTAAGCCGAGGGCTTTCACAACTGTCTTCTTCTCCCGCCTGCGTTCGCTTTACGCCCACTAAATCCGGACAACGCTTGCCACCTACGTATTGCCGCGTCTGCTGGCCCGTATTTGTCT
+
C<C8C,C6C;@@C@DFECFG9E9@E@FF@:C@F@,C@FFGG@,C8,6,CBECFGG:CEDF,CFE@@,6CAC@EFGDGCD7?@CFG8FC8E=@FF<AEE<FG5,5@<:FFCB;?9FGGGE4FBF?E@4A4AFFGGGG8@F4,@,8E,@8366@E,2@,4=DEGGGGFF8E,7=D8=EFG8D?C+@8+E,,4CG+5**4@C8BF+*/;6+1>E1*=9BB+;7>=22B25222:?<24>@;3)/,(/663?;@((-((.,1:?0326)(((43?)6()))40((4114603((-4,(,(.)).)
@M04999:289:000000000-L3R54:1:1101:24580:9570 2:N:0:426
GACTACTCGGGTATCTAATCCTGTTCGCTCCCCACGCTTTCGTCCATCAGCGTCAATCGGTATTTAGTAACCTGCCTTCGCAATCGGGGTTCTGTGTAATATCTATGCATTTCACCGCTACACTACACATTCCAGCTACTTCAATACTATTCAAGATTAACAGTATCAACGGCAGTTCTACAGTTAAGCTGCAGGTTTTCACCGCTGACTTATCAACCCGCCTACGGACCCTTTAAACCCAATAAATCCGGATAACGCTCGCATCCTCCGTCTTACCGCGGCTGCTGGCACGGAGTTAGCC
+
CCCCCGGGGGGGGGGGFFGGGGGGGGEGEGGGGGGGGGGGGGGGGGGGGFGGGGGGGGGGGDGGGFGGGGFGGGGGGGGGGEEGGGGGGGGGGGGFGEEGGFGGCEFGGGGGFAEGGGGGGGGGGGGGGGGGGGGGGFGGGGFGFGGGGGGGGFGGGFGGGGFFGGGGGGGGGGGGFGFGGGGGGGGGFGGGFFGGCCGFF?FDFFFB@;EFFFFFFAAAFFFDFF(6=B>BFB=CEE@)37@E@FFF(.(6?FFE0;?FFFFB>BBBB(4(,4<9(369(746282(11,(,604(6A44
@M04999:289:000000000-L3R54:1:1101:13196:9571 2:N:0:426
GGACTACCAGGGTATCTAATCCTGTTTGCTCCCCACGCTTTCGCATCTCAGCGTCAGTATCTGTCCAGAAGGCCGCCTTCGCCACCGGTATTCCTCCACATCTCTACGCATTTCACCGCTACACGTGGAATTCTACCCTCCTCTACAATACTCTAGTTAACCAGTTTTAAGTGCAATTCCTAGGTTGAGCCCAGGGCTTTCACACCTAACTTAATTATCCGCCTACATGCCCTTTACGCCCAGTCATTCCGATTAACGCTCGCACCCTCCGTATTACCGCGGCTGCTGGCACGGAGTTAGC
+
CCCCCGGGGGGGGGGGGGGGGGGGGGGGGGGGFGGGGGGGGGGGGGGGGGGGGGGGGGGGGGGGGGGGGGGGGGGGGGGGGGGGGGGGGGGGGGGGGGGGGGGGGGGGGGGGGGGGGGGGGGGGGGGGGGGGGGGGGGGGGGGGGGGGGGGGFGGGGGGGGGGGGGGGGGGGGGGGFGFGGCFFGGGGGGGGGGGGGGGGFFFFFDFFFFFEFFFFFFFEDDFFFFEEEF3@EFBEFFFFF@9BEEFCEF;<FFFFF?BDF;B@@FF?06>:03:><9(41(,27(5>(4<?24(24:9A:
@M04999:289:000000000-L3R54:1:1101:7063:9586 2:N:0:426
ACGAATACGTGACTGGAGTTCAAACCTGAGCTCTCGACTAACGGGGGATCTAATGCTTTTTGCTCCCCACGCTTTCTCATCTCATCTTCAACCACTGTTTAGCAGGGCGCCTCCGACCCCCGTGTTCCTCCCCCTCTCTACGCATCTCACCGCTTCGCGCGGTATTCCACCTCCCCTTTCAATACTCCACATAACCCGTTTCAATTCGCGTTACCAGGTGTAGTCCAGGTGTATTCCATCTGATTTCTTTATCCGCCTATCAGCCCGTTACTCTCACTTCTTGCGACTAACTCTCGCACCC
+
C@<CCD,;,E86,,,;,;,;,6,66,,;,,,<,6CC,76@,;,8B@7:,,,<,6,C,,,6C6,<@C,,,@+@,=,<C?<B,9,C,,5,9,,5,,,,,5,,,5:,=@+?+4CF+A+6+++8++++A,,A,9F+C63+,6=;D++++1,,,3A6:;+3+34*3****5,,5=>C,1**)*)1++4:C,A8,,,,,,+**)*00)+3+:+)(.((()/+))0,*)...))).)(4)-)))))15)-)).)))-)6))((,(().)-).(-,(--<A)2)-.))))))-((((.(.46?(-(-(-
@M04999:289:000000000-L3R54:1:1101:7953:9598 2:N:0:426
ACGTGACTACCGGGGTATCTAATCCTGTTTGCTCCCCACGCTTTCGCATCTCAGCGTCAGTATCTGTCCAGAAGGCCGCCTTCGCCAGCGGTATTCCTCCACATCTCTACGCATTTCACCGCTACACGTGGAATTCTACCTTCCTCTACAATACTCTAGTTAACCAGTTTTAAGTGCAATTCCTAGGTTGAGCCCAGGGCTTTCACACCTAACTTAATTATCCGCCTACATGCCCTTTACGCCCAGTCATTCCGATTAACGCTCGCACCCTCCGTATTACCGCGGCTGCTGGCACGGAGTT
+
CCCCCGGGGGGGGGGGGGGGGGGGGGGGGGGGGGGGGGGGGGGGGGGGGGGGGGGGGGGGGFGGGGGGGGGGGGGGGGGGGGGGGGGGGGGGGGGGGGGGGGGGGGGGGGGGGGGGGGGGGGGGGGFGGGGGGGGGGEGGGGGGGGGGGGGGGGGGGGGGGGGGGGGGGGGGFGGGFGFGGGGGFFGGGGFGGGGGGGGGFFFFFFFFFDBEBFFFFFFEAEC@DFFFFEF*57BFFFEC<DFBD;;@AFFFEEFF@FC<0>FF9B>>>FFBFB?BBFAF409>B919?:20:3<B0(4:4
@M04999:289:000000000-L3R54:1:1101:23575:9609 2:N:0:426
TGACTACTAGGGTATCTAATCCTGTTCGCTACCCATGCTTTCGAACCTCAGCGTCAGTTACAGACCAGAGAGCCGCCTTCGCCACTGGTGTTCTTCCATATATCTACGCATTCCACCGCTACACATGGAGTTCCACTCTCCTCTTCTGCACTCAAGAAAAACAGTTTCAGCTGCACTTCCCCGGTTAAGCCGAGGGCTTTCACAGCTGACTTGTTCTCCCGCCTGCGTTCGCTTTACGCCCAATAAATCCGGACAACGCTTGCCACCTACGTATTACCGCGGCTGCTGGCACGTAGTTAGC
+
CCCCCGGGGGGGGGGGGGGGGGGGGGGGGGGGGGGGGGGGGGGGGGGGGGGGGGGGGGGGGGGGGGGGGGGGGGGGGGGGGGGGGGGGGGGGGGGGGGGGGGGGGGGGGGGGGGGGGGGGGGGGGGGGGGGGGGGGGGGGGGGGGGGGGGGGGGGGGFGGGGGGGGGGGGGGGGGGFGFGDGGEGGGFGGGGGGGGGFGFFFFFFFFFFFEFBFFFFFFBF@FFFFBFFFFFFFFFFDFD@FFFEFFFFE@>;>9?FFFFFFFFFFFFFFBB7AFAA>0;046>FF?FFF77:61??:AA4
@M04999:289:000000000-L3R54:1:1101:18407:9639 2:N:0:426
AGGACTACCCGGGTATCTAATCCTGTTCGCTCCCCACGCTTTCGTCCATCAGCGTCAATCGGTATTTAGTAACCTGCCTTCGCAATCGGGGTTCTGTGTAATATCTATGCATTTCACCGCTACACTACACATTCCAGCTACTTCAATACTATTCAAGATTAACAGTATCAACGGCAGTTCTACAGTTAAGCTGCAGGTTTTCACCGCTGACTTATCAACCCGCCTACGGACCCTTTAAACCCAATAAATCCGGATAACGCTCGCATCCTCCGTATTACCGCGGCTGCTGGCACGGAGTT
+
CCCCCGGGGGGGGGGGGGGGGGGGGGGGGGGGGGGGGGGGGGGGGGGGGGGGGGGGGGGGGGGFGGGGGGGGGGGGGGGGGGGGGGGGGGGGGGGGGGGGGGGGGGGGGGGGGGGGGGGGGGGGGGGGGGGGGGGGGGGGGGGGGGGAFGGGGGGGGDF8FGGGGGGGGGGGGGGGFGFGCFGGGGGGFGGGGGGGGGGGFFFFFFDFFFFFEFFFFFFF>ABFFFFF@FFFFFFEFFEF;DDF@8EEFFFFFFFFFFFFFFFF;?F??BB>BBF?AFA?917>1;BDFBF?<B>9(:<
@M04999:289:000000000-L3R54:1:1101:16873:9641 2:N:0:426
GGTAGACTACCCGGGTATCTAATCCTGTTTGCTCCCCACGCTTTCGCATCTCAGCGTCAGTATCTGTCCAGAAGGCCGCCTTCGCCACCGGTATTCCTCCACATCTCTACGCATTTCACCGCTACACGTGGAATTCTACCTTCCTCTACAATACTCTAGTTAACCAGTTTTAAGTGCAATTCCTAGGTTGAGCCCAGGGCTTTCACACCTAACTTAATTATCCGCCTACATGCCCTTTACGCCCAGTCATTCCGATTAACGCTCGCACCCTCCGTATTACCGCGGCTGCTGGCACGGAGTT
+
CCCCCGGGGGGGGGGGGGGGGGGGGGGGGGGGGGGGGGGGGGGGGDGEGGGGGGGGGGGGEFGGGGGGGGGGGGGGGGGGGGGGGGGGGGGGGGGGGGGGGGGEFGFGGGGGGGGDGGGGGGGGGGGGGGGGGGDFGGGGGGGGGGGGGGFFEFFGGGGGGGGGGGFAFGGGFCDFFCFGGGGGGGFGGGFGCFFF6DGGFFFFFFFF=DFFFFF>EF>AAEF>BFFFFFFE9EBB:BFFFF9BDFFEEFEECFDDDDEE1>D;;>B>(8BB?FFF<BFDAFF>0413:?B?B:??F023.
@M04999:289:000000000-L3R54:1:1101:15664:9647 2:N:0:426
GGACTACTGGGGTATCTAATCCTGTTCGCTCCCCACGCTTTCGTCCATCAGCGTCAATCGGTATTTAGTAACCTGCCTTCGCAATCGGGGTTCTGTGTAATATCTATGCATTTCACCGCTACACTACACATTCCAGCTACTTCAATACTATTCAAGATTAACAGTATCAACGGCAGTTCTACAGTTAAGCTGCAGGTTTTCACCGCTGACTTATCAACCCGCCTACGGACCCTTTAAACCCAATAAATCCGGATAACGCTCGCATCCTCCGTATTACCGCGGCTGCTGGCACGGATTTAGC
+
CCCCCGGGGGGGGGGGGGGGGGGGGGGGGGGGGGGGGGGGGGGGGGGGGGGGGGGGGGGGGGGGGGGGGGGGGGGGGGGGGGGGGGGGGGGGGGGGGGGFGGGGGGGGGGGGGGGGGGGGGGGGGGGGGGGGGGGGGGGGGGGGGGGGGGGGGGGGGGGGGGGGGGGGGGGGGGGGFGFGGGGGGGGGGGGGGGGGGGGGFFFFFFFFFFFFFFFFFFFFFFFFAFF2@BFFFFFFCEFFFFDFFAEFFFFFFDFF@FFFF>2>FFBFFBFFBFF>AFFB>6BFFFB:::<?:BF(,8A94
@M04999:289:000000000-L3R54:1:1101:25003:9658 2:N:0:426
ATGCTGCCTACCGGGGTATCTAATCCTGTTCGCTACCCCTGCTTTCGAGCCTCAGCGTCAGTAACCGACCAGAGAGCCTTCTTCGCCACTGGTGTTCCTCCATATACCTACGCATTCCACCGCTACACATGGAGATCCACCCTCCTCTTCTCCACTCAATAAAAACAGTTTCAGCTGCACTTCCCCTGTTAAGCCGAGGGCTTTCACAGCTTACTAGCTCTGCCTCCTGCGTTCGCTTTACGCCCAATACATCCGCATAACGCTTGCCACGTACGTATCACCGCTGCTGCTGGCACTTCGT
+
8BC,CC,CF,CF:++@:@,,;6CE<F<FGG,,6,8+66,:66C6E@@<<,+CFC,F:FG7,6,6@,@BF@FF@,FBFA,,:5,:,,B,8=F89EGGF5,?,A,,9E@<,,94>FG+5,4C,4>@F@AFGG,,:D,,646@,38D6=@=8E8,=7,@F8,,7,,@>88,6@8C,E+@*+;:<;+,63,*523,591;*0**3/*?++=B4>)**/81*/+9:*3>*8>B3;@DF1((,3;+;(1((/66@?2<)88(,((-((43(((.)4(-46(,42(-..,9(--:?F?)(-,4(.)(.
@M04999:289:000000000-L3R54:1:1101:5754:9698 2:N:0:426
CTGTGACTACTGGGGTATCTAATCCTGTTTGCTACCCATGCTTTCGAGCCTCAGCGTCAGTGACAGACCAGAGAGCCGCCTTCGCCACTGGTGTTCTTCCATATATCTACGCATTTCACCGCTACACATGGAGTTCCACTCTCCTCTTCTGCACTCAAGTTAAACAGTTTCCGTTGCAATTCCTCAGTTTAGCTGCGGGCTTTCACATCCCAGCCTTATTGAACCGCCTGCGCTCCCCTTACGCCAAATACATCCGCACAACGCTTGCCACCCACATACTGCCGCTGCTCCTGTGACTTGC
+
CCBCCC9<EEF,C8BBFFFGAAFFGGGEE9CEFC@FFFFFGAD<9F,CCF@F<CFC@F:B66,C@FGGCE@8,@CFD:F=F:ECGC@7EECEFDFC,EEGG<EB;,EA=ED@FG,EFFFE:EC:=E8<?F8B=D,EDGG9=AE8D?DDGGAFEFGGF?==,,6D93,@3=DDEF6=52+?82DFFE?DF,DAF,6+69C6@F6<B6@A))10:*:>9A6A+764)79@(6-((/(6((,))(/(42((774)<?;D(.6,18012(((4.83,(,()-.4)-(((,((,).576)))).))
@M04999:289:000000000-L3R54:1:1101:11774:9708 2:N:0:426
TAGTGACTACTAGGGTATCTAATCCTGTTCGCTCCCCACGCTTTCGTCCATCAGCGTCAATCGGTATTTAGTAACCTGCCTTCGCAATCGGGGTTCTGTGTAATATCTATGCATTTCACCGCTACACTACACATTCCAGCTACTTCAATACTATTCAAGATTAACAGTATCAACGGCAGTTCTACAGTTAAGCTGCGGGTTTTCACCGCTGACTTATCAACCCGCCTACGGACCCTTTAAACCCAATAAATCCGGATAACGCTCGCATCCTCCGTATTACCGCGGCTGCTGGCACGGGGTT
+
CCCCCGGGGGGGGGGGGGGGGGGGGGGGGGGGGGGGGGGGGGGGGGGGGGGGGGGGGGGGGGGGGGGGGGGGGGGGGGGGGGGGGGGGGGGGGGGGGGGGGGGGFGGGGGGGGGGGGGGGGGGGGGGGGGGGGGGGGGGGGGGGGGGGGGGGGGGGGGGGGGGGGGGGGGGGGGGGDGFGGGGGGGGGGGGGGGCGDGDGBEFFFFFFFA=BFFFFFFFFFFA>BFFDFFF@FFFFFFFCEFFF<D1;@CEE@B;F?FFFFBFFFFFFFFFF?;FBB8AFBFF6;>69?FFFF:7<619>3
@M04999:289:000000000-L3R54:1:1101:24437:9718 2:N:0:426
CGTGACTACTGGGGTATCTAATCCTGTTTGCTACCCACGCTTTCGAGCATGAACGTCAGTGTTATCCCAGGAGGCTGCCTTCGCCATCGGTATTCCCCCACATCTCTACGCATTTCACTGCTACACGTGGAATTCTACCTCCCTCTGACACACTCTAGTTAGACAGTTTCAAATGCACGTCCCAAGTTGAGCTCGGGGATTTCACATCTGACTTATCTAACCGTCTGCGCTCGCTTTACGCCCAGTAATTCCGATTAACGCTCGCACCATACGTATTACCTCGGCCGCTGGCACTTAGTTT
+
CCCCCGGGGGGGGGGGGGGDGGGGGGGGGGGGGGGGGGGGGGGGGGGGGGGGGGGGGGGGGGGGGGGGGGGGGGGGGGGGGGGGGGGGGGG8FGGGGGGGGGGGGGGGDFGGGGGGGGGGGGGGFGGGGD7FGGFGGGGGGGGGGGGGGGGGGGGGGG;FGGGFFGGGGGFFFGCEFGFFGGGGGGFGGGGGGGEDGGG>FFFFFFCFFFEEEFFFEFFEFBFFFDFEFBFF>9@BD=CB<;>D?;>5<CFF1218;?E1(3696663.)5::?>2:4<A)38?0((2;178:2(,.5)6-
@M04999:289:000000000-L3R54:1:1101:15987:9756 2:N:0:426
CAAGACTACCGGGGTATCTAATCCTGTTTGCTCCCCACGCTTTCGCATCTCAGCGTCAGTATCTGTCCAGAAGGCCGCCTTCGCCACCGGTATTCCTCCACATCTCTACGCATTTCACCGCTACACGTGGAATTCTACCTTCCTCTACAATACTCTAGTTAACCAGTTTTAAGTGCAATTCCTAGGTTGAGCCCAGGGCTTTCACACCTAACTTAATTATCCGCCTACATGCCCTTTACGCCCAGTCATTCCGATTAACGCTCGCACCCTCCGTATTACCGCGGCTGCTGGCACGGAGTT
+
CCCCCGGGGGGGGGGGGGGGGGGGGGGGGGGGGGGGGGGGGGGGGGGGGGGGGGGGGGGGGGGGGGGGGGGGGGGGGGGGGGGGGGGGGGGGGGGGGGGGGGGGGGGGGGGGGGGGGGGGGGGGGGGGGGGGGGGGGGGGGGGGGGGGGGGGGGGGGGGGGGGGGGGGGGGGGGGGFGFGGGGGGFGGGGGGGGGGGGGGFFFFFFFFFFFFFFFFFFFFFFFDFFFFFFFFFFFFFFFFFFBFFFFFFFFFF;?@FF<2:@FBFFFFF:6?FFF?FFFF?>B>>F>FFFF<<?<F9>6(
@M04999:289:000000000-L3R54:1:1101:16595:9810 2:N:0:426
GCGTGACTACACGGGTATCTAATCCTGTTCGCTACCCATGCTTTCGAGCCTCAGCGTCAGTAACAGACCAGAGAGCCGCCTTCGCCACTGGTGTTCTTCCATATATCTACGCATTTCACCGCTACACATGGAGTTCCACTCTCCTCTTCTGCACTCAGGTCTCTCAGTTTCCGATGCTCTTCCTCAGTTAAGCTGAGGGCTTTCACATTCAGACTTAAAAGACCGCCTGCGCTCCCTTTACGCCCAATAAATCCGGACAACGCTTGCCACCTACGTATTACCGCGGCTGCTGGCACGTAGT
+
CCCCCGGGGGGGGGGGGGGGGGGGGGGGGGGGGGGGGGGGGGGGGGGGGGGGGGGGGGGGGGGGGGGGGGGGGGGGGGGGGGGGGGGGGGGGGGGGGGGGGGGGGFFGGGGGGGGGGGGGGGGGGGGGGGGGGGGGGGGGGGGGGGGGGGGGGGGGGGGGGGGGGGGGGGGGGGGGFGFGGGGGGGGGGGGGGGGGGGGGFFFFFFFFFFCE@FFFEFFFF>BDFFFFFFFF>@>DD@@=C@FFFF6;@E4CFEF(2:@@BB>F?F??FFFF?BFBFFFFFF?FF69BFFFFF?BFB670-
@M04999:289:000000000-L3R54:1:1101:22653:9813 2:N:0:426
GGCAGACTACCGGTGTATCTAATCCTGTTGGCTCCCCACGCTTTCGCCTCCCAGCGTTATTATCTGTCCAGCAGGCCGCCTTCGCCACCAGTCTTCCTCCACACCTCTACGCATTCCACCGCTACACGTGCAATTCTACATCCCTCTACCACACTCTAGTTACCTACTTTTATGTGCAATTCTTACGTTGATCCACCCGCTTTCACACCTACTTTCACTACTCGTCTACATGCGCTTGCCGCCACGTCATCCCGATTCACGCTCGCCCCATCTGTATTTGCTGCCCCTCTATCTCCGTGTT
+
6-6@8CF,@CFB@6+8;6,C6,6-66CFF,,EAF@,B;C+@CF@EF7,@8,,,,,+8,8@,<<,,,66C@<,,B,:@F:@,?E,,=F:6,B,,C@,5,C99E<,@,EFFD<+6+C,,CA@:8+@F<EF,,+8,,,7,,7,461@FGG,,,2,6@@FB9A:,7,,32,,7=:,,,2,+2=;;++@3,+4,,4,@7,***3*099+==FF)):.*4++*+:8**.((0(/9>*0)((0,/(0,20(((/48,/4((,.(.:.(((((((--(((6)64)))).4)),,((,(.))).)-((..
@M04999:289:000000000-L3R54:1:1101:12083:9827 2:N:0:426
TAGACTACCGGGGTATCTAATCCTGTTTGCTCCCCACGCTTTCGCATCTCAGCGTCAGTATCTGTCCAGAAGGCCGCCTTCGCCACCGGTATTCCTCCACATCTCTACGCATTTCACCGCTACACGTGGAATTCTACCTTCCTCTACAATACTCTAGTTAACCAGTTTTAAGTGCAATTCCTAGGTTGAGCCCAGGGCTTTCACACCTAACTTAATTATCCGCCTACATGCCCTTTACGCCCAGTCATTCCGATTAACGCTCGCACCCTCCGTATTACCGCGGCTGCTGGCACGGAGTT
+
CCCCCGGGGGGGGGGGGGGGGGGGGGGGGGGGGGGGGGGGGGGGGEGGGGGGGGGGGGGGGGGGGGGGGGGGGGGGGGGGGGGGGGGGGGGGGGGGGGGGGGGGGGGGGGGGGGGGGGGGGGGGGGGGGGGGGGGGGGGGGGGGGGGGGGGGGGGGGGGGGGGGGGGGGGGGGGDFFGFGGGGGGGGGGGGGGGGGGGGGFFFFFFFFFFFFFFFFFFFFFFDDFFF=EEFFFFFFFFDFFFFFFEFFFFFFDFFFEFD@@DF>FFFFFFFFFF7?BFF69239B>BF?>BFF:996::
@M04999:289:000000000-L3R54:1:1101:21793:9828 2:N:0:426
AGACTACCGGGGTATCTAATCCTGTTCGCTACCCATGCTTTCGAACCTCAGCGTCAGTTACAGACCAGAGAGCCGCCTTCGCCACTGGTGTTCTTCCATATATCTACGCATTCCACCGCTACACATGGAGTTCCACTCTCCTCTTCTGCACTCAAGAAAAACAGTTTCAGCTGCACTTCCCCGGTTAAGCCGAGGGCTTTCACAGCTGACTTGTTCTCCCGCCTGCGTTCGCTTTACGCCCAATAAATCCGGACAACGCTTGCCACCTACGTATTACCGCGGCTGCTGGCACGTAGTTAGC
+
CCCCCGGGGGGGGGGGGGGGGGGGGGGGGGGGGGGGGGGGGGGGGGGGGGGGGGGGGGGGGGGGGGGGGGGGGGGGGGGGGGGGGGGGGGGGGGGGGGGGGGGGGGGGGGGGGGGGGGGGGGGGGGGGGGGGGGGGGGGGGGGGGGGGGGGGGGGGGCFGGGGGGGGGGGFGGGGGFGFGGGGGGGGGGGGGGGGGGGGGFFFFFFFFFFF?:CFFFFFBFFFFFF>FFFF9<@FFF@F>BF8??AAAAB07:>;6<0768?B8A?FFFFFF2A?BBDFB99>FBFFFFFFF?2,4:<2A6
@M04999:289:000000000-L3R54:1:1101:5378:9837 2:N:0:426
CGGACTACTGGGGTATCTAATCCTGTTCGCTACCCATGCTTTCGAACCTCAGCGTCAGTTACAGACCAGAGAGCCGCCTTCGCCACTGGTGTTCTTCCATATATCTACGCATTCCACCGCTACACATGGAGTTCCACTCTCCTCTTCTGCACTCAAGAAAAACAGTTTCAGCTGCACTTCCCCGGTTAAGCCGAGGGCTTTCACAGCTGACTTGTTCTCCCGCCTGCGTTCGCTTTACGCCCAATAAATCCGGACAACGCTTGCCACCTACGTATTACCGCGGCTGCTGGCACGTAGTT
+
CCCCCGGGGGGGGGGGGGGGGGGGGGGGGGGGGGGGGGGGGGGGGGGGGGGGGGGGGGGGGGGGGGGGGGGGGGGGGGGGGGGGGGGGGGGGGGGGGGGGGGGGGGGGGGGGGGGGGGGGGGGGGGGGGFGGGGGGGGGGGGGGGGGGGGGGGGGGGGGGGGGGGGGGGGGGGGGGFGFGGGGGGGGGCFGGGGGGGGGGFFFFFFFFFEFFFABFFFFFFFFFFDFB;@FFFFFFEFDEF@D6@FFFFE8;;<BBFFB9:?BBBF>:<??FFFFFFFF:>96>>(4:7???D?:B?FF
@M04999:289:000000000-L3R54:1:1101:17602:9848 2:N:0:426
GGACTACCAGGGTATCTAATCCTGTTTGCTCCCCACGCTTTCGCATCTCAGCGTCAGTATCTGTCCAGAAGGCCGCCTTCGCCACCGGTATTCCTCCACATCTCTACGCATTTCACCGCTACACGTGGAATTCTACCTCCCTCTACAGTACTCCAGACGACCAGTTTTAAATGCTATTCCCAGGTTGAGCCCGGGGCTTTCACACCTAACTTAATCATCCGCCTACATGCCCTTTACGCCCAGTCATTCCGATTAACGCTCGCACCCTACGTATTACCGCGGCTGCTGGCACGTAGTTAGC
+
CCCCCGFGGGGGGGGGGGGGGGGGGGGGGGGGGGGGGGGGGGGGGGGGGGGGGGGGGGGGGGGGGGGGGGGGGGGGGGGGGGGGGGGGGGGGGGGGGGGGGGGGGGGGGGGGGGGGGGGGGGGGGGGGGGGGGGGGFDGGGGGFGGGGFGGGGGGGGGGGGGGGGGGGGGGGGGGGFGFGGGGGGGGGGDGGGDGGGGGFFFFFFEFFEFFF9A8FEFFFFFF9?@EFFF5;;FE44?FFB(36=9CC<CF?FFFFFFF:BF417(43<??BFF79<BF99;>04:5)4(()447?FFAA<
@M04999:289:000000000-L3R54:1:1101:24525:9869 2:N:0:426
GGAGACTACTAGGGTATCTAATCCTGTTCGCTACCCACGCTTTCGAGCCTCAGCGTCAGTTACTAGCCAGTCAGCCGCCTTCGCCACTGATGTTCTTCCATATATCTACGCATTTCACCGCTACACATGGAGTCCCACTGACCTCTCTAGCACTCAAGTCTTACAGTTTCTGATGCACGTCCATAGTTGAGCTATGACCTTTCACATCAGACTTATTAAACTGCCTGCGCTCCCTTTACGCCCAATAATTCCGGACCACGCTCGCCACCTACGTATTACCGCGGCTGCTGGCCCGTCTTTT
+
@@BC,,CCDF,;CFGGGGFGGFFGGGE<FBFF:@FGGG@FGDFGG<FCGGGC,E@FFEEEFFGGCFGF,CFGFBFB=CCGGGGGGGGGGGGGFGFGGGGGDAE,9E,9=?FCGGGGGGGEGGDFGGD8=FGGD,9DAF,D,DDA?EFGF,E=DDFECFCD8==FF+@DFGFFGF+,+A5=6C6@@,7@@FGFG,@CGD?FF8B77EF?C**@E9FFEFFAFEC=)*3)))-7@)<><;CD9(6>(:.5<CEC22?9(626971:;@@?;;:?08><>DF>?96(39(4)5(01((--((-)
@M04999:289:000000000-L3R54:1:1101:16141:9874 2:N:0:426
TCGACTACAAGGGTATCTAATCCTGTTTGCTCCCCACGCTTTCGCATCTCAGCGTCAGTATCTGTCCAGAAGGCCGCCTTCGCCACCGGTATTCCTCCACATCTCTACGCATTTCACCGCTACACGTGGAATTCTACCTTCCTCTACAATACTCTAGTTAACCAGTTTTAAGTGCAATTCCTAGGTTGAGCCCAGGGCTTTCACACCTAACTTAATTATCCGCCTACATGCCCTTTACGCCCAGTCATTCCGATTAACGCTCGCACCCTCCGTATTACCGCGGCTGCTGGCACGGAGTTAC
+
CCCCCGGGGGGGGGGGGGGGGGGGGGGGGGGGGGGGGGGGGGGGGGEGGGGGGGGGGGGGGGGGGGGGGGGGGGGGGGGGGGGGGGDGGGGGGGGGGGGGGGGGGGGGGGGGGGGGGGGGGGGGGGGGGGGGGGGGGGGGGGGGGGGGGGGGGGGGGGGGGGGGGGGGGGGGGGGGFGFGGGGGFGGGGGGGGGGFGGGGFFFFFFFFFFFFFFFFFFFFFFFFADFFFFFFBBDFFFFFFFFDFEEFFFFFDF<FFFFFFDFFFFF01?FFB?07AFFF>9;696?FF?B:?B9;((4<)
@M04999:289:000000000-L3R54:1:1101:28514:9927 2:N:0:426
GACTACACGGGTATCTAATCCTGTTTGCTACCCATGCTTTCGAGCCTCAGCGTCAGTGACAGACCAGAGAGCCGCCTTCGCCACTGGTGTTCTTCCATATATCTACGCATTTCACCGCTACACATGGAGTTCCACTCTCCTCTTCTGCACTCAAGTTAAACAGTTTCCGTTGCAATTCCTCAGTTGAGCTGAGGGCTTTCACATCCCAGACTTATTTAACCGCCTGCGCTCCCTTTACGCCCAATAAATCCGGACAACGCTTGCCACCTACGTATTACCGCGGCTGCTGGCACGTAGTT
+
CCCCCGFGGGGGGGGGGGGGGGGGGGGGGGGFGGGGGGGGGGGGGGGGGGGGGGGGGGGGGGGGGGGGGGGGGGGGGGGGGGGGGGGFGGGGGGGGGGGGGGGGGGGGGGGGGGGGGGGGGGGGGGGFGGGGGGGGGGGGGGGGGGGGGGGGGGFGGGGFGGGFGGGGGGGGGGGGFGFGGGGGGG8DGGFGGGGGGGGGFFFFFFFFFBDFFFFFFFFFFFFB>DBFFFFFFFFFFFDF@BDD3=7<E?@@9DBBFFB0;D;659??FFBF?2<:<F4090;B;6??BB?(3??31-6
@M04999:289:000000000-L3R54:1:1101:21684:9934 2:N:0:426
TCGGACTACTCGGGTATCTAATCCTGTTTGCTCCCCACGCTTTCGCATCTCAGCGTCAGTATCTGTCCAGAAGGCCGCCTTCGCCACCGGTATTCCTCCACATCTCTACGCATTTCACCGCTACACGTGGAATTCTACCTTCCTCTACAATACTCTAGTTAACCAGTTTTAAGTGCAATTCCTAGGTTGAGCCCAGGGCTTTCACACCTAACTTAATTATCCGCCTACATGCCCTTTTCGCCCAGTCCTTCCGATTAACGCTCGCACCCTCCGTATTACCGCGGCTGCTGGCACGGAGTTT
+
C@C8B@+@CFC@CEGGGGGFCGGGDEGGFFFGGFFGDEGG,BF9@FG,FEF@<FEGGGDG<EFGDFFGCG,CFF<B>FE:CFFGGGFGGDCF@EFFGF@<BCGGGGGGF@GGC=FAFGFCEDGGFGE??=+AE8;EABFGGGF;E,@=D@DEGD2D,=@F8FCCFCEEFFADGGDGF+;DGFDFGFGGC7:FC3A+7CC?AAFFFFAAC)@DFFF9/=B?@C=D>D(534553(.-0*022(66(/7)16@F01?2<C<802;0>B9-4(8<>(4(.).6,(4,7>>(3)4:17:609:()
@M04999:289:000000000-L3R54:1:1101:7829:9938 2:N:0:426
GCGACTACTAGGGTATCTAACCCTGTTCGCTCCCCACGCTTTCGTCCATCAGCGTCAATCGGTATTTAGTAACCTGCCTTCGCAATCGGGGTTCTGTGTAATATCTATGCATTTCACCGCTACACTACACATTCCAGCTACTTCAATACTATTCAAGATTAACAGTATCAACGGCAGTTCTACAGTTAAGCTGCAGGTTTTCACCGCTGACTTATCAACCCGCCTACGGACCCTTTAAACCCAATAAATCCGGATAACGCTCGCATCCTCCGTATTACCGCGGCAGCTGGCACGGAGTT
+
CCCCCGGGGGGGGGGGGGGGGGGGGGGGGGGGGGGGGGGGGGGGGGGGGGGGGGGGGGGGGGGGGGGGGGGGGGGGGGGGGGGGGGGGGGGGGGGGGGGGGGGGGGGGGGGGGGGGGGGGGGGGGGGGGGGGGGGGGGGGGGGGGGGGGGGGGGGGGGGGGGGGGGGGGGGGGGGGFGFGGGGG=EFFFGGGGGGGGGGDFFFCFFFFFFFFFFFFFFFFEFFFFFFFF@>FFFFFFEFFF;;DD@8E?E@F9?FFFED;D;>FFFBF>A<>60?BAFFF;BBF>04?B7?:2:>>118
@M04999:289:000000000-L3R54:1:1101:4188:9939 2:N:0:426
CGACTACAGGGGTATCTAATCCTGTTTGCTCCCCACGCTTTCGCATCTCAGCGTCAGTATCTGTCCAGAAGGCCGCCTTCGCCACCGGTATTCCTCCACATCTCTACGCATTTCACCGCTACACGTGGAATTCCACCTTCCTCTACAATACTCCAGATAACCAGTTTTAAGTGCAATTCCCAGGTTGAGCCCGGGGCTTTCACACCTAACTTAATTATCCGCCTACATGCCCTTTACGCCCAGTCATTCCGATTAACGCTCGCACCCTCCGTATTACCTCGGCTGCTGGCACGTAGTTGGC
+
CCCCCGGGGGGGG6E@FGGGGFFGGGGGGFGGFGGGGGGGGGGGGD@EAFGGGEGGGGGGDGGGGGGGGGGFFGGGGGGGGGGGGFGE>CFEGF<AFFGGGGFGGGGGGGGGGGGGGGFGGGGGGGGGG=FDEGGGG8FGGFGGGGFGGFGC8FGG9EGGGGFGGGGFGGGGGGFGFGFDGCFCFFDCCFGGG>ED5CFGAFFFFFFFFBFAEFFFFFFF4B@?DFFFFBBFFFFFFFFFF;DE<>36CEE;31;EC?(227>F>FF:?BF?FF>262))-(-23().503<:,((45)(,
@M04999:289:000000000-L3R54:1:1101:15516:9948 2:N:0:426
TGACTACACGGGTATCTAATCCTGTTCGCTCCCCACGCTTTCGCTCCTCAGCGTCAGTGACGGCCCAGAGACCTGCCTTCGCCATCGGTGTTCTTCCCGATATCTACACATTCCACCGTTACACCGGGAATTCCAGTCTCCCCTACCGCACTCCAGTCCGCCCGTACCCGGCGCCGATCCACCGTTAAGCGATGGACTTTCACACCAGACGCGACGAACCGCCTACGAGCTCTTTACGCCCAATAAATCCGGATAACGCTTGCACCCTACGTATTACCGCGGCTGCTGGCACGTAGTTAGC
+
CCCCCGGGGGGGGGGGGGGGGGGGGGGGGGGGGGGGGGGGGGGGGGGGGGGGGGGGGGGGGGGGGGGGGGGGGGGGGGGGGGGGGGGGGGGGGGGGGGGGGGGGGGGGGGGGGGGGGGGGGGGGGGGGGGGGGGGGGGGGGGGGGGGGGGGGGGGGGGGGGGGGGGGGGGGGGGGGFGADGGFGGGGGFFGDGEGGGGGGFFFFFFFFFFFFBBFFFFFFFFFBFFBFFFFFFFFFF?<EFFBFFFDFFFFFFB?DFFF:BFFF?FFB?B?7<<:496((3029>FFB:<:DF8<66AA94
@M04999:289:000000000-L3R54:1:1101:14569:9952 2:N:0:426
TGACTACTCGGTATCTAATCCTGTTCGCTCCCCATGCTTTCGAACCTCAGCGTCAGTTACAGACCAGAGAGCCGCCTTCGCCACTGGTGTTCTTCCATATATCTACGCATTCCACCGCTACACATGGAGTTCCACTCTCCTCTTCTGCACTCAAGAAAAACAGTTTCAGCTGCACTTCCCCGGTTAAGCCGAGGGCTTTCACAGCTGACTTGTTCTCCCGCCTGCGTTCGCTTTACGCCCAATAAATCCGGACAACGCTTGCCACCTACGTATTACCGCGGCTGCTGGCACGTAGTTAGCC
+
6CCCCGGGFECGD@FGFGGGGFEGGGGGE,@EGGEF<E<EFB,;CFCFE@FGGCGGDECFEEFDCCEFFGGFGGECGCD@:@FGGGGGF=FDFGFGFGGGGGGGFGGGGGGGGGGGGGGGGGGGGGGGFGGGGGGGGGGGGGGGGGGGGGFGGGGGGGGGGGGGGGGGGGGGGGGGFGFGGGGDGEGGGGGGGGGGGGGGFFFFFFFFFFEEFAFFFFA@FFFD=@@F?7;FFFFE?@FFFF1=EFFEE>@?FFF?60?:??:A<08??B?BBF<<>F>,3(4><2>7((2:B714<)):.
@M04999:289:000000000-L3R54:1:1101:8255:9994 2:N:0:426
GACTACACGGGTATCTAATCCTGTTCGCTCCCCACGCTTTCGTCCATCAGCGTCAATCGGTATTTAGTAACCTGCCTTCGCAATCGGGGTTCTGTGTAATATCTATGCATTTCACCGCTACACTACACATTCCAGCTACTTCAATACTATTCAAGATTAACAGTATCAACGGCAGTTCTACAGTTAAGCTGCAGGTTTTCACCGCTGACTTATCAACCCGCCTACGGACCCTTTAAACCCAATAAATCCGGATAACGCTCGCATCCTCCGTATTACCGCGGCTGCTGGCACGGAGTTAGCC
+
CCCCCGFGGGGGGGGGGGGGGGGGGGGGGGGGGGGGGGGGDGGGGGGGGGGGGGGEGGGGGGFGGGGGGGGGGGGGGGGGGGEDGGFGGGGGGGGGGGGGGGGGGGGGGGGGGGGGGGGGGGGGGGGGGGGGGGGGGGGGGGGGGGGGGGGGGFGGGAFGGGGGGGGGGGGGDGGGFGFFFGGGGGGGFFFFFGGGGFGGFFFFFDFFFFFFFFFFFFBABFFFFFFF>BFFF@CCEF@B@@FFFFFFFFFFFFE<;9DFFFFFFB<<B>?F<0<ABF>BBBFFFDF??F<?9B>?0>BA7
@M04999:289:000000000-L3R54:1:1101:17744:10013 2:N:0:426
CGACTACTCGGGTATCTAATCCTGTTCGCTACCCATGCTTTCGAACCTCAGCGTCAGTTACAGACCAGAGAGCCGCCTTCGCCACTGGTGTTCTTCCATATATCTACGCATTCCACCGCTACACATGGAGTTCCACTCTCCTCTTCTGCACTCAAGAAAAACAGTTTCAGCTGCACTTCCCCGGTTAAGCCGAGGGCTTTCACAGCTGACTTGTTCTCCCGCCTGCGTTCGCTTTACGCCCAATAAATCCGGACAACGCTTGCCACCTCCTTATTACCGCGCCTTCTGGACCGTAGGTAGC
+
CCCCCGGGGGCGGGGGGGCEFGGGGGGGGGGGGGGGGGGFGGG@DFGGGGGGGCGGGCEFFGGCGFGGGGDEGGGGGGGGGG=EGGGGGGFGGGGGGGFGGGFGGGGGGGGGGFGGG=F@BEGFGDFFEFFEFFGGDGGGGGDF8EGAFGGGGGFG9DF8FEE=FDFGGA8,61?FF6;DFFD68CECFGGDC8E>>FG>4:B@>>FF@=E6=BACEFFF>@@=DF=<;@@164;E3?7>9?(6=);C64(3299<F9BF3<B:A??0(,()64<FF4193((((.))).(((--((.-),
@M04999:289:000000000-L3R54:1:1101:18472:10020 2:N:0:426
TTTACGACTACCCGGGTATCTAATCCTGTTCGCTACCCATGCTTTCGAACCTCAGCGTCAGTTACAGACCAGAGAGCCGCCTTCGCCACTGGTGTTCTTCCATATATCTACGCATTCCACCGCTACACATGGAGTTCCACTCTCCTCTTCTGCACTCAAGAAAAACAGTTTCAGCTGCACTTCCCCGGTTAAGCCGAGGGCTTTCACAGCCGACTTGTTCTCCCGCCTGCGTTCGCTTTACGCCCAATAAATCCGGACAACGCTTGCCACCTACGTATTACCGCGGCTGCTGGCACGGAGT
+
CCCCCGGGGGGGGGGGGGGGGGGGGGGGGGGGGGGGGGGGGGGGGGGGGGGGGGGGGGGGGGGGGGGGGGGGGGGGGGGGGGGGGGGGGGGGGGGGGGGGGGGGGGGGGGGGGGGGGGGGGGGGGGGGGGGGGGGGGGGGGGGGGGGGGGGGGGGGGGGGGGGGGGGGGGGGGGGGFGFGGGGGGGGGGGGGGGGGGGGGFFFFFFFFFFFFFFFFFFFFFFFFFFFFFFFFFFFFFFFFFFFFF?672ADFFFFFFFFFFFFFFFFFAFFF?B???FBFFFF>9>FFFFFF011<?F9>,
@M04999:289:000000000-L3R54:1:1101:2083:10047 2:N:0:426
ATGACTACCAGGGTATCTAATCCTGTTTGCTCCCCACGCTTTCGCATCTCAGCGTCAGTATCTGTCCAGAAGGCCGCCTTCGCCACCGGTATTCCTCCACATCTCTACGCATTTCACCGCTACACGTGGAATTCTACCTCCCTCTACAGTACTCCAGACGACCAGTTTTAAATGCTATTCCCAGGTTGAGCCCGGGGCTTTCACACCTAACTTAATCATCCGCCTACATGCCCTTTACGCCCAGTCATTCCGATTAACGCTCGCACCCTCCGTATTACCGCGTCTGCTGGCACGGAGTT
+
CCCCCGGGGGGGGGGGGGGGGGGGGGGGGGGGGGEGGGGGGGGGGGGGGGGGGGGGGGGGGGGGGGGGGGGGGFGGGGGGGGGGGGGGGFGGFGGGGGGGGGGGGGGGGGGGGGGGGGGGGGGGGGDGGGGGGGGGGGGGFGGGGGGFGGGGGGC=8@EEGE=EGDGFFGGGGGGGFFFGGGGGFGGFGGGGGGGGGGGGF49BFFFFFFFFFFFFFFFE=DBDFDFFEFFEFEFFFF?EF;3=;@EFFFC@FDB146:6?F;639>241:BBB?F<<BB1;,46:9:,4?1??99((4
@M04999:289:000000000-L3R54:1:1101:4057:10076 2:N:0:426
AAATTGACTACACGGGTATCTAATCCTGTTTGCTACCCACGCTTTCGAGCATGAACGTCAGTGTTATCCCAGGAGGCTGCCTTCGCCATCGGTATTCCTCCACATCTCTACGCATTTCACTGCTACACGTGGAATTCTACCTCCCTCTGACACACTCTAGTTTGACAGTTTCAAATGCACGTCCCAAGTTGAGCTCGGGGATTTCACATCTGACTTATCTAACCGTCTGCGCTCGCTTTACGCCCAGTAATTCCGATTAACGCTCGCACCCTACGTATTACCTCGGCTGCTGGCACTTAGT
+
CCCCCGGGGGGGGGGGGGGGGGGGGGGGGGGGGGGGGGGGGGGGGGGGGGGGGGGGGGGGGGGGGGGGGGGGGGGGGGGGGGGGGGGGGGGGGGGGGGGGGGGGGGGGGGGGGGGGGGGGGGGGGGGGGGGGGGFGGGGGGGGGGGGGGGFGGGGGGGGGGGGGGGGGGGGGGGGGFGFGFGFGGGGGGGAFGCFFCDG>>DFFFFFFF@ECCCFFFFFFFFFFFFD2)AAFF9>92B=6@FFFFFD@ECECFF@DFFFFE@BDF;;>BB1:BF::2)5:AA)8?((46:?F0:?F().6.
@M04999:289:000000000-L3R54:1:1101:6719:10105 2:N:0:426
GGGACTACCAGGGCATCTAATCCTGTTCGCTACCCATGCTTTCGAACCTCAGCGTCAGTTACAGACCAGAGAGCCGCCTTCGCCACTGGTGTTCTTCCATATATCTAAGCATTCCACCGCTACACATGGAGTTCCACTCCCCTCTTCTGCACTCAAGAAAAACAGTTTCAGCTGCACTTCCCCGGTTAAGCCGAGGGCTTTCACAGCTGACTTGTTCTCCCGCCTGCGTTCGCTTTACGCCCAATAAATCCGGACAACGCTTGCCACCTACGTCATACCGCGGCTGCTGGCACGTAGTGAC
+
AC<6AC@<FCEC6,:F@6@FFCEGG<FGEBFG@FACFF?AEEDB8,@76B,E,@,8@@CF,,,C<CF<F8<C@FE:@=@:<@@FECGFGFD?7FAF9FGDAD5<F<F,4FGCE<5E<<FC@+:?:E:5,,4A4@@FGAF,==9=,,@FC8,D3ADG9D8883+=>3=C,73,7@CCFDF+==F>EC++3,,<++4079?F>A+=BFFF)6266*+4*++8?2(-62>B/3(,6,,()./51(6(:);))95(((,(.4((,-14())..28:?((.-6(,,,(292<B7?02.6?(.4())
@M04999:289:000000000-L3R54:1:1101:17403:10117 2:N:0:426
GACTACCCGGGTATCTAATCCTGTTCGCTACCCATGCTTTCGAACCTCAGCGTCAGTTACAGACCAGAGAGCCGCCTTCGCCACTGGTGTTCTTCCATATATCTACGCATTCCACCGCTACACATGGAGTTCCACTCTCCTCTTCTGCACTCAAGAAAAACAGTTTCAGCTGCACTTCCCCGGTTAAGCCGAGGGCTTTCACAGCTGACTTGTTCTCCCGCCTGCGTTCGCTTTACGCCCAATAAATCCGGACAACGCTTGCCACCTACGTATTACCGCGGCTGCTGGCACGTAGTTAGCC
+
CCCCCGGGGGGGGGGGGGGGGGGGGGGGGGGGGGGGGGGGGGGGGGGGGGGGGGGGGGGGGGGGGGGGGGGGGGGGGGGGGGGGGGGGGGGGGGGGGGGGGGGGGGGGGGGGGGGGGGGGGGGGGGGGGGGGGGGGGGGGGGGGGGGGGGGGGGGGGGGGGGGGGGGGGGGGGGGGFGFGGGGGGGGGGGGGGGGGGGGGFFFFFFFFFFFFFFFFFFFFFFFFFFFFFFFFFFFFFFFFDFFEFEFFBFFFFFFFF>BB?B?FFFFFBFFFFFBBB?FF>BB9B?FFFBBBB?FFBFB24
@M04999:289:000000000-L3R54:1:1101:5227:10120 2:N:0:426
CAGGACTACGGGTATCTAATCCTGTTTGCTACCCATGCTTTCGAGCCTCAGCGTCAGTGACAGACCAGAGAGCCGCCTTCGCCACTGGTGTTCTTCCATATATCTACGCATTTCACCGCTACACATGGAGTTCCACTCTCCTCTTCTGCACTCAAGTTAAACAGTTTCCGTTGCAATTCCTCAGTTGAGCTGAGGGCTTTCACATCCCAGACTTATTTAACCGCCTGCGCTCCCTTTACGCCCAATAAATCCGGACAACGCTTGCCACCTACGTATTACCGCGGCTGCTGGCACGTAGTTT
+
CCCCCGGGGGGGGGGGGGGGGGGGGGGGGGGGGGGGGGGGGGGGGGGGGGGGGGGGGGGGGGGGGGGGGGGGGGGGGGGGGGGGGGGGGGGGGGGGGGGGGGGGGGGGGGGGGGGGGGGGGGGGGGGGGGGGGGGGGGGGGGGGFGGFGGGGGGGGGGGGGGGGGGGGGGGGGGGGFGFGGGGGGGGCFGGGGGGGGGGGFFFFFFFFBFBBEFFFFFFFFEFFFFF=BFFFFFFFFEF?DBBFF@@84CE;@B;@B?FF017=;:AFF<>7:?FFFFFF<>F7>;9677?:??62,:25)
@M04999:289:000000000-L3R54:1:1101:22522:10125 2:N:0:426
TGACTACAGGGGTATCTAATCCTGTTCGCTCCCCACGCTTTCGCTCCTCAGCGTCAGTGACGGCCCAGAGACCTGCCTTCGCCATCGGTGTTCTTCCCGATAACTACACATTCCACCGTTACACCGGGAATTCCAGTCTCCCCTACCGCACTCCAGTCCGCCCGTACCCGGCGCCGATCCACCGTTAAGCGATGGACTTTCACACCAGACGCGACGAACCGCCTACGAGCTCTTTACGCCCAATAAATCCGGATAACGCTTGCACCCTACGTATTACCGCGGCTGCTGGCACTTAGTTAGC
+
CCCCCGGGGGGGGGGGGGGGGGGGGGGGGGGGGGGGGGGGGGGGGGGGGGGGGGGGGGGGGGGGGGGGDGGGGGGGGGGGGGGGDGGGGGGGGGGGGGGGGGGGGGGGGGGGGGGGGGGGGGGGGGGGGGGGGGGGGGGGGGGGGGGGGGGGGGGGGGGGGGGGGGGGGGGEEGGGEGFGGGGGGGGGCGGGFG=DGGGGFFFFFEFFFFFBFBBF1BB>@;FBFFF?BFBFFF>DFFBEFBBF?A><B?BFB:04<:961?FF7?FBFFFF24:AAB?((,(,(23:>F:)(,64))-.)
@M04999:289:000000000-L3R54:1:1101:5491:10133 2:N:0:426
TGGACTACTGGGGTATCTAATCCTGTTCGCTCCCCACGCTTTCGTCCATCAGCGTCAATCGGTATTTAGTAACCTGCCTTCGCAATCGGGGTTCTGTGTAATATCTATGCATTTCACCGCTACACTACACATTCCAGCTACTTCAATACTATTCAAGATTAACAGTATCAACGGCAGTTCTACAGTTAAGCTGCAGGTTTTCACCGCTGACTTATCAACCCGCCTACGGACCCTTTAAACCCAATAAATCCGGATAACGCTCGCATCCTCCGTATTACCGCTGCTGCTGGCACGGAGTTAC
+
CCCCCGGGGGGGGGGGGGGGGGGGGGGGGGGGGGGGGGGGGGGGGGGGGGGGGGGGGGGGGGGGGGGGGGGGGGGGGGGGGGGGGGGGGGGGGGGGGGGGGGGGGGGGGGGGGGGGGGGGGGGGGGGGGGGGGGGGGGGFGGGGGGGGGGGGGGGGGGGGGGGGFGGGGGGGGGGGFGFGGGGGGGGGGGGGGGGGGGGGFFFFFFFFBBFFEAFFFFFF>>A>@@FFFFFF95:BEFEFF<FFFFFECE@;F<;?@@60/7(09:>??DBF43:0>><:0(-242<?22((334991<<)
@M04999:289:000000000-L3R54:1:1101:16273:10146 2:N:0:426
GAGTGACTACCAGGGTATCTAATCCCGTTTGCTCCCCACGCTTTCGCATCTCAGCGTCAGTATCTGTCCAGAAGGCCGCCTTCGCCACCGGTATTCCTCCACATCTCTACGCATTTCACCGCTACGCGTGGAATTCTACCTTCCTCTACAATACTCTAGTTAACCAGTTTTAAGTGCAATTCCTAGGTTGAGCCCAGGGCTTTCACACCTAACTTAATTATCCGCCTACATGCCCTTTACGCCCAGTCATTCCGATTAACGCTCGCACCCTCCGTATTACCGCGGCTGCTGGCACGGGGTT
+
CCCCCGGGGGGGGGGGDFGGGGGGGGGGGGGGGGGGGGGGGGGGGGGGGGGGGGGGGGGGGGGGGGGGGGGGGGGGGGGGGGGGGGGGGGGGGGGGGGGGGGGGGGGGGGGGGGGGGGGGGGGGGGGGGGGGGGGGGGGGGGGGGGGGGGGGGGGGGGGGGGGGGGGGGGGGGGGGFGFGGGGGGGGGGGGGGGGGGGGGFFFFFFFFFFFFFFFFFFFFFEEFDFFFFFFEE=BFFFFFDFFFFFFFE?CFFE0;D@EE?FFFFFBF;FFFF03:??BF9:1-(79BFF2?:(869(469
@M04999:289:000000000-L3R54:1:1101:26429:10174 2:N:0:426
GAAGTGACTACAGGGGTATCTAATCCTGTTCGCTACCCATGCTTTCGAACCTCAGCGTCAGTTACAGACCAGAGAGCCGCCTTCGCCACTGGTGTTCTTCCATATATCTACGCATTCCACCGCTACACATGGAGTTCCACTCTCCTCTTCTGCACTCAAGAAAAACAGTTTCAGCTGCACTTCCCCGGTTAAGCCGAGGGCTTTCACAGCTGACTTGTTCTCCCGCCTGCGTTCGCTTTACGCCCAATAAATCCGGACAACGCTTGCCACCTACGTATTACCGCGCCTGCTGGCCCGTAGT
+
CCCCCGFGGGGGGGGGGGGGGG@CEFGGGGGGGGGGGGGGGGGGGGGGGGGGGGGGGGGGGGGGGGGGGGGGGGGGGGGGGGGGGGGGGGGGFGGGGGGGGGGGGGGGGGGGGGGGGGGGGGGGGGGGFGGGCGGGFGGGGGGGGGGGGGGGGGGGGGGGGGGGGGGGFGGGFGGGFGBFG6DFFFGDGGGGGFGGGDDGFFAFFFFFEFBFBFFFFFFFFCB:9@>@BBB<D??BD;DAEDF9@@<F@3>EE?>929B?((4?B<67<D?3036:>A89<9<9>24<B<:?(((,476(-
@M04999:289:000000000-L3R54:1:1101:11904:10208 2:N:0:426
GACTACACGGGTATCTAATCCTGTTCGCTACCCATGCTTTCGAACCTCAGCGTCAGTTACAGACCAGAGAGCCGCCTTCGCCACTGGTGTTCTTCCATATATCTACGCATTCCACCGCTACACATGGAGTTCCACTCTCCTCTTCTGCACTCAAGAAAAACAGTTTCAGCTGCACTTCCCCGGTTAAGCCGAGGGCTTTCACAGCTGACTTGTTCTCCCGCCTGCGTTCGCTTTACGCCCAATAAATCCGGACAACGCTTGCCACCTACGTATTACCGCGGCTGCTGGCACGTAGTTAGCC
+
CCCCCGGGGGGGGGGGGGGGGGGGGGGGGGGGFGGGGGGGGGGGGGGGGGGGGGGGFGGGGGGGGGGGGGGGGGGGGGGGGGGGGGGGGFGGGGGGGGGGGGGGGGGGGGGGGGGGGGGGGGGGGGGGGGGGGGGGGCFDGGGGGGFGGGGGGGGGGGGGGGGGGGGGGCGGGFGGFGFGGGGEGGFEGGEGEGEGGGGGFFFFFFFFFFEEFFFFEAFFFFFFB9;?@FB1;FFE;DBFF?FFF9CEEBF?>B??BB?BB?:97:??73:<B?AD<?4B06331?B???):,4<:5:.<2
@M04999:289:000000000-L3R54:1:1101:9904:10231 2:N:0:426
ATGTGGACTACAAGGGTATCTAATCCTGTTCGCTCCCCACGCTTTCGTCCATCAGCGTCAATCGGTATTTAGTAACCTGCCTTCGCAATCGGGGTTCTGTGTAATATCTATGCATTTCACCGCTACACTACACATTCCAGCTACTTCAATACTATTCAAGATTAACAGTATCAACGGCAGTTCTACAGTTAAGCTGCAGGTTTTCACCGCTGACTTATCAACCCGCCTACGGACCCTTTAAACCCAATAAATCCGGATAACGCTCGCATCCTCCGTATTACCGCGGCTGCTGGCACGGAGT
+
CCCCCGGGGGGGGGGGGGGGGGGGGGGGGGGGGGGGGGGGGGGGGGGGGGGGGGGGGGGGGGGGGGGGGGGGGGGGGGGGGGGGGGGGGGGGGGGGGGGGGGGGGGGGGGGGGGGGGGGGGGGGGGGGGGGGGGGGGGGGGGGGGGGGGGGGGGGGGGGGGGGGGGGGGGGGGGGGBGFGGGGGGGGGGGGGGGGGGGGGFFFFFFFFFBFFFFFFFFFFFFFFBFFFFFFFFFFFFFFFF3EFDFDFEFCFFFF@?DFFFFBFFFFFFFFFFFFFBFFBFFF9;;911:D>7((,8003-
@M04999:289:000000000-L3R54:1:1101:3540:10238 2:N:0:426
CGACTACCAGGGTATCTAATCCTGTTCGCTCCCCACGCTTTCGCTCCTCAGCGTCAGTGACGGCCCAGAGACCTGCCTTCGCCATCGGTGTTCTTCCCGATATCTACACATTCCACCGTTACACCGGGAATTCCAGTCTCCCCTACCGCACTCCAGTCCGCCCGTACCCGGCGCCGATCCACCGTTAAGCGATGGACTTTCACACCAGACGCGACGAACCGCCTACGAGCTCTTTACGCCCAATAAATCCGGATAACGCTTGCACCCTACGTATTACCGCGGCTGCTGGCACGTAGTTAGC
+
CCCCCGGGGGGGGGGGGGGGGGGGGGGGGGGGGGGGGGGGGGGGGGGGGGGGGGGGGGGGGGGGGGGGGGGGGGGGGGGGGGGGGGGGGGGGGGGGGGGGGDGGGGGGGGGGGGGGGGGGGGGGGGGGGDGGGGGGGGGGGGGGGGGGGGGGGGGGDGGGGGGGGGGDFEGGGGGGFG>DGGGGBEGGGGGGGGGGGGGGFFFFFFFAFFBBF@EF9BDBE9BBB7?6?9()6AAFFF?FB?FF:AF><:>B:?FAFFF:?FFFBFB??FF?FA7>>A?F9BB>;?:FBFFF<:7?FFFFA
@M04999:289:000000000-L3R54:1:1101:9774:10256 2:N:0:426
GTCTGACTACTCGGGTATCTAATCCTGTTTGCTCCCCACGCTTTCGCATCTCAGCGTCAGTATCTGTCCAGAAGGCCGCCTTCGCCACCGGTATTCCTCCACATCTCTACGCATTTCACCGCTACACGTGGAATTCTACCTTCCTCTACAATACTCCAGATAACCAGTTTTAAGTGCAGTTCCCAGGTTGAGCCCGTGTCTTTCACACCTAACTTAATTATCCGCCTACATGCCCTTTACGCCCAGTCATTCCGATTAACGCTCGCACCCTCCGTATTACCGCGGCTGCTGGCACGGAGTT
+
CCCCCGGGGGGGGGGGGGGGGGGGGFGGGGAGGGCGGFGGGGGGGGGGGGGGGGFGGGGGGGGFGGGGGGGGEGGGGGGGGGGGGEFEFGDGEGGGFFFGGGGGGGGGGFGC?FEGFGGGGGGGGGGGGG@CFDFGGGGEFGGFGGGDF9@DFFFGGDGFF8AE8DFGFGGGGFGEFGFGGGGGGGGGFGGEGGGG0C0?FF6<9BFC8CE3>FAFEABAB<C@DFF9@2:>3;=>=B=65@>08?3<A3653.3<;@CEFB7;:992-3:<:6807BFFBF0>96;;FF200(5?(9>F8
@M04999:289:000000000-L3R54:1:1101:3361:10261 2:N:0:426
GGGACTACACGGGTATCTAATCCTGTTCGCTACCCATGCTTTCGAGCCTCAGCGTCAGTAACAGACCAGAGAGCCGCCTTCGCCACTGGTGTTCTTCCATATATCTACGCATTTCACCGCTACACATGGAGTTCCACTCTCCTCTTCTGCACTCAAGTCTCTCAGTTTCCGATGCTCTTCCTCAGTTAAGCTGAGGGCTTTCACATTCAGACTTAAAAGACCGCCTGCGCTCCCTTTACGCCCAATAAATCCGGACAACGCTTGCCACCTACGTATTACCGCGGCTGCTGGCACGTAGTT
+
CCCCCGGGGGGGGGGGGGGGGGGGGGGGGGGGGGGGGGGGGGGGGGGGGGGGGGGGGGGGGGGGGGGGGGGGGGGGGGGGGGGGGGGGFFGGGGGGGGGGGGGGGGGGGGGGGGGGGGGGGGGGGGGGGGGGGGGGGGGGGGGGGGGGGGGGGGGGGGGGGGGGGGGGGGGGGGGGFGFGC9FGGGGGGGGGGGDGGGGGFFFFFFFFFFCEFFFFFFFFFF2AFFDFFFFFFFFFEFFB?FFFFFEFEEE@9@?FFDFF;?:?<FBF<?F>0,4>?FF),3909;><?FFF()4:3(4<
@M04999:289:000000000-L3R54:1:1101:4509:10279 2:N:0:426
GTCCGGACTACCGGGGTATCTAATCCTGTTCGCTACCCATGCTTTCGAGCCTCAGCGTCAGTAACAGACCAGAGAGCCGCCTTCGCCACTGGTGTTCTTCCATATATCTACGCATTTCACCGCTACACATGGAGTTCCACTCTCCTCTTCTGCACTCAAGTCTCTCAGTTTCCGATGCTCTTCCTCAGTTAAGCTGAGGGCTTTCACATTCAGACTTAAAAGACCGCCTGCGCTCCCTTTACGCCCAATAAATCCGGACAACGCTTGCCACCTACGTATTACCGCGGCTGCTGACACGTAT
+
CCCCCGGGGGGGGGGGGGGGGGGGGGGGGGGGGGGGGGGGGGGGGGGGGGGGGGGGGGGGGGGGGGGGGGGGGGGGGGGGGGGGGGGGGGGGGGGGGGGGGGGGGGGGGGGGGGGGGGGGGGGGGGGGGGGGGGGGGGGGGGGGGGGGGGGGGGGGGGGGGGGGGGGFGFFGGGGGFGFGGGGGAFEGGGGGFA9CFFCGFFFFFFFFEFFFCFFFFFFFFE=B=@>@D>=BFBFFFFFFFCFDFFD15@E7EEFFFFBFF?>BFFFB04?:BFF??FA?FFF0>F022>??F).83::<.
@M04999:289:000000000-L3R54:1:1101:23857:10310 2:N:0:426
TGGAGACTACTCGGGTATCTAATCCTGTTCGCTCCCCACGCTTTCGTCCATCAGCGTCAATCGGTATTTAGTAACCTGCCTTCGCAATCGGGGTTCTGTGTAATATCTATGCATTTCACCGCTACACTACACATTCCAGCTACTTCAATACTATTCAAGATTAACAGTATCAACGGCAGTTCTACAGTTAAGCTGCAGGTTTTCACCGCTGACTTATCAACCCGCCTACGGACCCTTTAAACCCAATAAATCCGGATAACGCTCGCATCCTCCGTATTACCGCGGCTGCTGGCACGGAGTT
+
CCCCCGGGGGEFEGEGGGGGGGGFGGGFFFEGGGGGGFEGGGGGGGGGGGGGGGGGGGGGCCGGGGGGFGGGGGGGGGGGGGGGGE7CFGGGGFGCGGFFDFFGA?DFGGGGGGGGGGGGGG@GGGGGGGGGDGGGGGGGGGGGFGGEFGGGGGGGFDEGCFGGEFGGGGGGGGDGEGFGG@FGGGFEGGGGGGGD?FGFFFFFFFFBA@>ADAFFFFFFFF2@=@FDF@FFF@DB@EEFFFFFFF@FF47?;BFFFDF8?>FF;>969383:>3?F:BF98(,7013?B?BFB<:29614
@M04999:289:000000000-L3R54:1:1101:14878:10313 2:N:0:426
GACTACAGGGGTATCTAATCCTGTTTGCTCCCCACGCTTTCGAGCATGAACGTCAGTGTTATCCCAGGAGGCTGCCTTCGCCATCGGTATTCCTCCACATCTCTACGCATTTCACTGCTACACGTGGAATTCTACCTCCCTCTGACACACTCTAGTTAGACAGTTTCAAATGCACGTCCCACGTTGAGCTCGGGGATTTCACATCTGACTTATCTAACCATCTGCGCTCGCTTTACGCCCAGTAATTCCGATTAACGCTCGCACCCTACGTATTACCGCGGCTGCTGGCACGTAGTTAGCC
+
CCCCCGGGGGGGGGGGGGGGGGGGGGGGG9FGGGGGGGGGGGGGGGGGGGGGGGGGGGGGGGGGGGGGGGGGGGGGGGGGGGGGGGGGGGGGGGGGGGGGGGGGGGGGGGGGGGGGGGGGGGGGGGGGGGGGGGGGGGGGGGGGGGGGGGGGGGGGGGGGGGGFGGGGGGGGGGGGFGFGG+=DEGGGGFCEGGGGGGGGFFFFFFFFEFFFEFFFFFFFFFFEFA)/:@29BDEFDFF>;?E<EFFFCE<3@DFFD><?@B9B93:7??8<ABF<939>0>BFFFF:F07:2.,(6<AF:
@M04999:289:000000000-L3R54:1:1101:16320:10320 2:N:0:426
GGACTACAGGGGTATCTAATCCTGTTTGCTCCCCACGCTTTCGCATCTCAGCGTCAGTATCTGTCCAGAAGGCCGCCTTCGCCACCGGTATTCCTCCACATCTCTACGCATTTCACCGCTACACGTGGAATTCTACCTTCCTCTACAATACTCCAGATAACCAGTTTTAAGTGCAATTCCCAGGTTGAGCCCGGGGCTTTCACACCTAACTTAATTATCCGCCTACATGCCCTTTACGCCCAGTCATTCCGATTAACGCTCGCACCCTCCGTATTACCGCGGCTGCTGGCACGGAGTTAGC
+
CCCCCGGGGGGGGGGGGGGGGGGGGGGGGGGGGGGGGGGGGGGGGGGGGGGGGGGGGGGGGGGGGGGGGGGGGGGGGGGGFGGGGGGGGGGGGGGGGGGGDFAFGGGGGGGGFGGGGGGGGGGGGGGGGGGGGGGGGGGGGGGGGGGGGGGGGGGGFGGGGGGG@@8DGGGGGGGGFGFGGGGFGGGGGGGGGGGDGGFFFFFFFFFFFFFFFFFFFFFFFFDDFFFEEFFFF@EEF@@B@;@;@AEECE;<;73CC3186;(-7;F:BFBFFFFFF>:BB9>296??F?:4(1(4:7)))
@M04999:289:000000000-L3R54:1:1101:24234:10334 2:N:0:426
GACTACCCGGGTATCTAATCCTGTTTGCTACCCACGCTTTCGAGCATGAACGTCAGTGTTATCCCAGGAGGCTGCCTTCGCCATCGGTATTCCTCCACATCTCTACGCATTTCACTGCTACACGCGGAATTCTACCTCCCTCTGACACACTCTAGTTAGACAGTTTCAAATGCACGTCCCAAGTTGAGCTCGGGGATTTCACATCTGACTTATCTAACCGTCTGCGCTCGCTTTACGCCCAGTAATTCCGATTAACGCTCGCACCCTACGTATTACCGCGGCTGCTGGCACGTAGTTAGCC
+
CCCCCGGGGGGGGGGGGGGGGGGGGGGGGEFGGGGGGGGGGGGGGGGGGGGGGGGGGGGGGGGGGGGGGGGGGGGGGGGGGGGGGGGGGGGGGGGGGGGGGGGGGGGGGGGGGGGGGGGGGGGGGGGGGGGGGGGGGGGGGGGGGGGGGGGGGGFGGGGGGGGGGFGGGGGGGGGGFGFGGFFGGGGGGGGGDGGGGGGGFFFFAFFFFEFFFFFFFFFFFFFFFFBBDFFFFFFFFFFFFFFFFCCEFFFFFFFABFFFFFFFFFF0???F2:>FA?>;>>91?FFFF:2?:<FBFFAA:
@M04999:289:000000000-L3R54:1:1101:15376:10363 2:N:0:426
GACTACCAGGGTATCTAATCCTGTTCGCTCCCCACGCTTTCGTCCATCAGCGTCAATCGGTATTTAGTAACCTGCCTTCGCAATCGGGGTTCTGTGTAATATCTATGCATTTCACCGCTACACTACACATTCCAGCTACTTCAATACTATTCAAGATTAACAGTATCAACGGCAGTTCTACAGTTAAGCTGCAGGTTTTCACCGCTGACTTATCAACCCGCCTACGGACCCTTTAAACCCAATAAATCCGGATAACGCTCGCATCCTCCGTATTACCGCGGCTGCTGGCACGGAGTTAGCC
+
CCCCCCG8F;@FFEGGAFGFGGGFFFEG7FC@@CFEGBFGGEEFF7E9FFGGGGGCFGG7F@FCFGGGGGGGGGGGFFC?F@+@FD7FGGGGGGFFFC<EFEGAF<;BFGFDFG<FEEFEGGGGCEGG?E<A=DFGFACD8DFGGGGGGGG==EFFFFFGGGGGF@=F,@E6CECGCFFGG9DGCCDGGDG?GGG77?FF?F??DE59=8A*5BFFF*:>DADFBF29@=DD=@EC=E(:;;;@3C9.66>68?E<7>;?9>>?;?28190((,:><13>(4>((.)46(4(306-:A242
@M04999:289:000000000-L3R54:1:1101:20559:10366 2:N:0:426
GCGGACTACTCGGGTATCTAATCCTGTTCGCTACCCATGCTTTCGAGCCTCAGCGTCAGTAACAGACCAGAGAGCCGCCTTCGCCACTGGTGTTCTTCCATATATCTACGCATTTCACCGCTACACATGGAGTTCCACTCTCCTCTTCTGCACTCAAGTCTCTCAGTTTCCGATGCTCTTCCTCAGTTAAGCTGAGGGCTTTCACATTCAGACTTAAAAGACCGCCTGCGCTCCCTTTACGCCCAATAAATCCGGACAACGCTTGCCACCTACGTATTACCGCGGCTGCTGGCACGTAGTT
+
CCCCCGGGGGGGGGGGGGGGGGGGGGGGGGGGGGGGGGGGGGGGGGGGGGGGGGGGGGGGGGGGGGGGGGGGGGGGGGGGGGGGGGGGGGGGGGGGGGGGGGGGGGGGGGGGGGGGGGGGGGGGGGGGGGGGGGGGGGGGGGGGGGGGGGGGGGGGGGGGGGGGGGGGGGGGDGGGFGFGGGGGGGGFGCGGGGGGGGGGFFFFFFFFFFCEFFFFFFFE>DBFBFFF=9BB@FBFEFFFFFFFF@FFF<EF@@BFFFFFF>B<FFFFFBFBFFFDFFFF<?BFFFBF:7256:<04:<B:
@M04999:289:000000000-L3R54:1:1101:9386:10372 2:N:0:426
CACGAGACTACAGGGGTATCTAATCCTGTTCGCTACCCACGCTTTCGAGCCTCAGCGTCAGTTACTAGCCAGTCAGCCGCCTTCGCCACTGATGTTCTTCCATATATCTACGCATTTCACCGCTACACATGGAGTTCCACTGACCTCTCTAGCACTCAAGTCTTACAGTTTCTGATGCACGTCCATAGTTGAGCTATGACCTTTCACATCAGACTTATTAAACCGCCTGCGCTCCCTTTACGCCCAATAATTCCGGACAACGCTCGCCACCTACGTATTACCGCGGCTGCTGGCACGTAGT
+
CCCCCGGGGGGGGGGGGGGGGGGGGGGGGGGGGGGGGGGGGGGGGGGGGGGGGGGGGGGGGGGGGGGGGGGGGGGGGGGGGGGGGGGGGGGGGGGGGGGGGGGGGGGGGGGGGGGGGGGGGGGGGGGGGGGGGGGGGGGGGGGGGGGGGGGFGGGGGGGGGGGGGGGGGGGGGFGGFGFGGGGGGGGGGGGGGGGGGGGGFFFFFFFFFFFFFFFFFFFFFFFFFFFFFFF@@D>FFFFFF2@9@FF@EEFEFFF6?>FFF96;@FFFFFF??FFBF<?BFFBF9>9>>FF??F:<0:?B4
@M04999:289:000000000-L3R54:1:1101:15745:10409 2:N:0:426
GACGACTACAGGGGTATCTAATCCTGTTCGCTACCCATGCTTTCGAACCTCAGCGTCAGTTACAGACCAGAGAGCCGCCTTCGCCACTGGTGTTCTTCCATATATCTACGCATTCCACCGCTACACATGGAGTTCCACTCTCCTCTTCTGCACTCAAGAAAAACAGTTTCAGCTGCACTTCCCCGGTTAAGCCGAGGGCTTTCACAGCTGACTTGTTCTCCCGCCTGCGTTCGCTTTACGCCCAATAAATCCGGACAACGCTTGCCACCTACGTATTACCGCGGCCGCTGGCACGTAGTT
+
CCCCCGGGGGGGGGGGGGGGGGGGGGGGGGGGGGGGGGGGGGGGGFGGGGGGGGGFGGGGGGFGGGGGGGGGGGGGGGGGGGFEGGGGGGGGGGGGGGGGGGGGFEFGGGGGGGGGGGGGGEGGGGGGGGGGGGGGGGGGGGGGGGGGFFGGGDFGGGGGGGGGGGGGGEFGGGFFFGFGGGGGGGGGDGGGGEEDGDDFFF>AFFFFF=EFFF4BEF878>29@2(86;DF6>;?FF9)6>B@08);4>ABBF(,4:B;B88:BF>BB?F:6<?FFAA9:9694((4>903(5???B:A
@M04999:289:000000000-L3R54:1:1101:9291:10414 2:N:0:426
ACTAGGACTACTAGGGTATCTAATCCTGTTCGCTCCCCACGCTTTCGTCCATCAGCGTCAATCGGTATTTAGTAACCTGCCTTCGCAATCGGGGTTCTGTGTAATATCTATGCATTTCACCGCTACACTACACATTCCAGCTACTTCAATACTATTCAAGATTAACAGTATCAACGGCAGTTCTACAGTTAAGCTGCAGGTTTTCACCGCTGACTTATCAACCCGCCTACGGACCCTTTAAACCCAATAAATCCGGATAACGCTCGCATCCTCCGTATTACCGCGCCTGCTGGCACGGAGT
+
CCCCCGGGGGGGGGGGGGGGGGGGGGGGGGGGGGGGGGGGGGGGGGGGGGGGGGGGGGGGGGGGGGGGGGGGGGGGGGGGGGGGGGGGEGGGGGGGDGGGGGGGGGGGGGGGGGGGGGGGGGGGEGGGFFGGGGGGGGGGGGGGGGGGGFGGGGGGGGGGDGEGEGGGGGGGGGGGFGFGGFGGGGGGGGGGGGGGGGGGFFFFFFFFFBBBFFFFFFFFFFFFBBBFFF=@=B@FFDFFFFFFFF?@3;4?CEFBFD;3;?B@;>FFFFBFF?BFF((6>A034(--2<7B?B,46>278
@M04999:289:000000000-L3R54:1:1101:17940:10420 2:N:0:426
AGACTACCCGGGTATCTAATCCTGTTTGCTCCCCACGCTTTCGCATCTCAGCGTCAGTATCTGTCCAGAAGGCCGCCTTCGCCACCGGTATTCCTCCACATCTCTACGCATTTCACCGCTACACGTGGAATTCTACCTTCCTCTACAATACTCCAGATAACCAGTTTTAAGTGCAGTTCCCAGGTTGAGCCCGGGGCTTTCACACCTAACTTAATTATCCGCCTACATGCCCTTTACGCCCAGTCATTCCGATTAACGCTCGCACCCTCCGTATTACCGCGGCTGCTGGCACGGAGTTAGC
+
CCCCCGGGGGGGFCGGGGGGGFFFGGGGGGGGGEGGGGFGGGGGGGGFGGG?FEGGGGGGGGGGGGGGGGGGGGGGGGGGGGGGGGGGGGGGGGGGGGGGGGGGGGGGGGGGGGGGGGGGGGGGGGGGGGGGEFGGGGGGGGGGGGGGGGGGGGFGGGGGGGGGDDFAEEGGGDGGFFCFGGGGDFFGDEGGGGGGDDGGFFFFFEFFFFFCEFFFCA@CDDF2@FFFFFFFFFFE<?DFFFFE@E?CEEEF7@?C<B;0099>0401<?FFB7>>DF06>(71663:(-828B>>?BFA<
@M04999:289:000000000-L3R54:1:1101:2919:10444 2:N:0:426
AGGACTACACGGGTATCTAATCCTGTTTGCTCCCCACGCTTTCGCATCTCAGCGTCAGTATCTGTCCAGAAGGCCGCCTTCGCCACCGGTATTCCTCCACATCTCTACGCATTTCACCGCTACACGTGGAATTCTACCTTCCTCTACAATACTCCAGATAACCAGTTTTAAGTGCAGTTCCCAGGTTGAGCCCGGGGCTTTCACACCTAACTTAATTATCCGCCTACATGCCCTTTACGCCCAGTCATTCCGATTAACGCTCGCACCCTCCGTATTACCGCGGCTGCTGGCACGGAGTACG
+
CCCCCGGGGGGGGGGGGGGGGGGGGGGGGGGGGGGGGGGGGGGGGGGGGGGGGGGGGGGGGGGGGGGGGGGGGGGGGGGGGGGGGGGGGGGGGGGGGGGGGGGGGGGGGGGGGGGGGGGGGGGGGGGGGGGGGGGGGFGGGGGGGGGGGGGGGGGGGDGGGGGGGFGAFGGGGGGGFGFGG6FGGGGGGGGGGGGGDGGGFAEFFFFFFFFFFFFFEFFFA@BFFFFFFFE@;@@EEEFB>@DDFFFF?EEE@F17?<?9?B>B9>22:?:>0(344<2(9;0196?FFFFFF?3(43(.,
@M04999:289:000000000-L3R54:1:1101:24506:10475 2:N:0:426
CTCGACTACTAGGGTATCTAATCCTGTTTGCTACCCACGCTTTCGAGCATGAACGTCAGTGTTATCCCAGGAGGCTGCCTTCGCCATCGGTATTCCTCCACATCTCTACGCATTTCACTGCTACACGTGGAATTCTACCTCCCTCTGACACACTCTAGTTAGACAGTTTCAAATGCACGTCCCAAGTTGAGCTCGGGGATTTCACATCTGACTTATCTAACCGTCTGCGCTCGCTTTACGCCCAGTAATTCCGATTAACGCTCGCACCCTACGTATTACCGCGGCTGCTGGCACGTAGTT
+
CCCCCGGGGGGGGGGGGGGGGGGGGGGGGGGGGGGGGGGGGGGGGGGGGGGGGGGGGGGGGGGGGGGGGGGGGGGGGGGGGGGGGGGGGGGFGGGGGGGGGGGGGGFGGGGGGGGGGGGGGGGGGGGGGGGGGFGGGGGGGGGGGGGGGGGGGGGGGGGFGFFGGGFGGGGGGGGGFGFGGGGGGGGGGGGGFGGGGGGGFFFFFFAFFFFFEFFACAFEFDFFFFFEAFAFFFFFBFEA@BFFFFCEEEECFFFD?EFF;?;B;6B9324<:BBB?<AA1>B>BBFF:??B??FF0?FF
@M04999:289:000000000-L3R54:1:1101:11566:10481 2:N:0:426
GGAGACTACAGGGGTATCTAATCCTGTTTGCTCCCCACGCTTTCGCATCTCAGCGTCAGTATCTGTCCAGAAGGCCGCCTTCGCCACCGGTATTCCTCCACATCTCTACGCATTTCACCGCTACACGTGGAATTCTACCTTCCTCTACAATACTCCAGATAACCAGTTTTAAGTGCAGTTCCCAGGTTGAGCCCGGGGCTTTCACACCTAACTTAATTATCCGCCTACATGCCCTTTACGCCAAGTCATTCCGATTAACGCTCGCACCCCCCGTATTACCGCGCCTGCTGGCACGGAGTTT
+
CCCCCFGGGFGFEEGGGGGGC<EFGGEEGGGGCFGGGCBFEGFAGGCCCEGGFGGCEEFFEE<FGCAFC@6F<FGCFGGGFGFG:=??>FGCDCEBEFGGGGFG9FCFGGGGGG9EFFFGCGGGGGGF8F>:FCFGGGGFDFGFFG9D9E=ADFGGG8=EGFGGDD9=DFEGA7?9=DBFCEA6DGD6DCC,,++0@5@/3996=@A>:5.:CFA6>+8586@2>@@D30*6)/(,.//.42(62@;55CEE@;<<@FFFFFB409B0(((-4<,((6A<1(4(((-,(,4:0)--(-4..
@M04999:289:000000000-L3R54:1:1101:21252:10495 2:N:0:426
GGACTACAAGGGTATCTAATCCTGTTTGCTCCCCACGCTTTCGCATCTCAGCGTCAGTATCTGTCCAGAAGGCCGCCTTCGCCACCGGTATTCCTCCACATCTCTACGTATTTCACCGCTACACGTGGAATTCTACCTTCCTCTACAATACTCTAGTTAACCAGTTTTAAGTGCAATTCCTAGGCTGAGCCCAGGGCTTTCACACCTAACTTAATTATCCGCCTACATGCCCTTTACGCCCAGTCATTCCGATTAACGCTCGCACCCTCCGTATTACCGCGGCTGCTGGCACGGAGTTAGC
+
CCCCCGGGGGGGGGGGGGGGGGGGGGGGGGGGGGGGGGGGGGGGGGGGGGGGGGGGGGGGGGGGGGGGGGGGGGGGGGGGGGGGGGGGGGGGGGGGGGGGGGGGGGGGGGGGGGGGGGGGGGGGGGGGGGGGGGGGGGGGGGGGGGGGGGGGGGGGGGGGGGGGFGGGGGFGGGGGCGFGFGGGGGFGGGGGGGGGGGGGFFFFFFFFFFEFFFFFFFFFFFFFFFFFFFFFFFFFFF@EB@FFEEFFFFFF<FFFFFFD@@9>B@FDDF>FF?:9>F?B;9>>>6?F?F<FF79>402<9
@M04999:289:000000000-L3R54:1:1101:26169:10519 2:N:0:426
AGTGACTACCGGGGTATCTAATCCTGTTCGCTACCCACGCTTTCGAGCCTCAGCGTCAGTTACTAGCCAGTCAGCCGCCTTCGCCACTGATGTTCTTCCATATATCTACGCATTTCACCGCTACACATGGAGTTCCACTGACCTCTCTAGCACTCAAGTCTTACAGTTTCTGATGCACGTCCATAGTTGAGCTATGACCTTTCACATCAGACTTATTAGACCGCCTGCGCTCCCTTTACGCCCAATAATTCCGGACAACGCTCGCCACCTACGTATTACCGCGGCTGCTGCCACGTAGTTT
+
CCBCCGGGGGGGGGGGGGGFEFEGFEGGFGGG@GG@FGGG:FCFGGGGGGGGGCG:CFG@FGGGEFGGGGFFFGGGGGFGGGG>CCFFGGFGGFGGFGGGGFGFEGGGGGEGFGGGGGGGCEEGCGGGGGGFFGGGFGGGCGFAGGGGGFGGGGGG?DFGGGGFFGGADAFGGGGGFGFDFGGGCEFGGGGFGGGGGGFGFFFFFFF**66C:FF>EC6695:>BABD>>-8>BB=ECEADFF0?F)3??C3;;(31,=@91((-4:?:<:0(.8A22<A<;>19,(()5)()4((((--)
@M04999:289:000000000-L3R54:1:1101:25427:10526 2:N:0:426
GAGACTACTCGGGTATCTAATCCTGTTTGCTCCCCACGCTTTCGCATCTCAGCGTCAGTATCTGTCCAGAAGGCCGCCTTCGCCACCGGTATTCCTCCACATCTCTACGCATTTCACCGCTACACGTGGAATTCTACCTTCCTCTACAATACTCCAGATAACCAGTTTTAAGTGCAGTTCCCAGGTTGAGCCCGGGGCTTTCACACCTAACTTAATTATCCGCCTACATGCCCTTTACGCCCAGTCATTCCGATTAACGCTCGCACCCTCCGTATTACCGCGGCTGCTGGCCCGGAGTT
+
CCCCC<FFFGDGGFGGGGGGFGGFDFGGFGGGGDGGGGGGGGGGGE7CCGGFFGGGGGFGGGGGFGFGGGGFGGGGGGGGG?GFGGFFGGDFGAFGGFGGGGG<FCFGGGGGGGGGGGGGGGGGGGEGGGGGGGGGGFFEGGGGFGGGGG8EGCFGFGFGFGGGGDDGGGGGFFGGFGFF?FFGGGFGGGGGFGGGGGD>FFFFFFFFEFBCEFFFEF8CF@FFF@FECEEFD;8;EE0A9>;<4);??EEE??;;ECD;:<929>>6::8>34(8A9<266>>96<FF(1(--4(4??
@M04999:289:000000000-L3R54:1:1101:9629:10549 2:N:0:426
CGACTACACGGGTATCTAATCCTGTTCGCTCCCCACGCTTTCGTCCATCAGCGTCAATCGGTATTTAGTAACCTGCCTTCGCAATCGGGGTTCTGTGTAATATCTATGCATTTCACCGCTACACTACACATTCCAGCTACTTCAATACTATTCAAGATTAACAGTATCAACGGCAGTTCTACAGTTAAGCTGCAGGTTTTCACCGCTGACTTATCAACCCGCCTACGGACCCTTTAAACCCAATAAATCCGGATAACGCTCGCATCCTCCGTATTACCGCGGCTGCTGGCACGGAGTTAGC
+
CCCCCGGGGGGGGGGGGGGGGGGGGGGGGGGGGGGGGGGGGGGGGGGGGGGGGGGGGGGGGGGGGGGGGGGGGGGGGGGGGGGGGGGGGGGGGGGGGGGGGGGGGGGGGGGGGGGGGGGGGGGGGGGGGGGGGGGGGGGGGGGGGGGGGFGGGGGGGGGGGGGGGGGGGGGGGGGGFGFGGGGGGGGGGGGGGGGFGGGGFFFFFFFFFFFFFFFFFFFFFFFFFFFFFFFFF@FFEFF;@FFF@ACEFFFF@FFFFDFFBFFFB6:>DFFFFB?25AFF;B>B>BFD0<7<B>>>F:<B:
@M04999:289:000000000-L3R54:1:1101:9561:10571 2:N:0:426
TCGACTACAAGGGTATCTAATCCTGTTTGCTCCCCACGCTTTCGCATCTCAGCGTCAGTATCTGTCCAGAAGGCCGCCTTCGCCACCGGTATTCCTCCACATCTCTACGCATTTCACCGCTACACGTGGAATTCTACCTTCCTCTACAATACTCTAGTTAACCAGTTTTAAGTGCAATTCCTAGGTTGAGCCCAGGGCTTTCACACCTAACTTAATTATCCGCCTACATGCCCTTTACGCCCAGTCATTCCGATTAACGCTCGCACCCTCCGTATTACCGCGGCTGCTGGCACGGAGTT
+
CCCCCGGGGGGGGGGGGGGGGGGGGGGGGGGGGGGGGGGGGGGGGEGGGGGGGGGGGGGGGGGGGGGGGGGGGGGGGGGGGGGGGGGGGGGGGGGGGGGGGGGGGGGGGGGGGGGGGGDGGGGGGGGGGGGGGGGGGGGGGGGGGGGGFGGGGGGFGGGFGGGGGGGGGGGGGGGGFGFGGGGGGGGGGGGGGGGGGGGGFFFFFFFFFFFFFFFFFFFFFDFFFDFFFEFEFFDFFFFFFFDFFFAEFFFFFFFFFFDFFDFFF;>?28<FBFBFFFFF9(0216?>03??BB0(,,8
@M04999:289:000000000-L3R54:1:1101:8738:10595 2:N:0:426
GGTGACTACTGGGGTATCTAATCCTGTTTGCTCCCCACGCTTTCGCATCTCAGCGTCAGTATCTGTCCAGAAGGCCGCCTTCGCCACCGGTATTCCACCACATCTCTACGCATTTCACCGCTACACGTGGAATTCTACCTTCCTCTACAATACTCTAGTTAACCAGTTTTAAGTGCAATTCCTAGGTTGAGCCCAGGGCTTTCACACCTAACTTAATTATCCGCCTACATGCCCTTTACGCCCAGTCATTCCGATTAACGCTCGCACCCTCCGTATTACCGCGGCTGCTGGCACGGAGTTT
+
CCCCCGGGGGGGGGGGGGGGGGGGGGGGGGGGGGGGGGGGGGGGGGGCGGGGGGGGGGGGGGGGGGGGGGGGGGGGGGGGGGGGGGGGGGGGGGGGFGGGGGGGGGGGGGGGGGGGGGGGGGGGGGGFGGGGGGGGGGGGDFGGGGGGGCFGGGGGGGE8FFGGGGGDGCFGGGGGFGFGGGGGGGGGGGGGGGFCGGDGFAFFFFFDBFFBEFFFCFFF>4>DFFFFEFFE3@FBFEFFF@FF@EEFFEFEF?;1;EE@@D066>@>::?B>B???2><(6>03;>BF?>FBB?29(3,)
@M04999:289:000000000-L3R54:1:1101:21654:10622 2:N:0:426
GACTACTGGGGTATCTAATCCTGTTCGCTACCCATGCTTTCGAACCTCAGCGTCAGTTACAGACCAGAGAGCCGCCTTCGCCACTGGTGTTCTTCCATATATCTACGCATTCCACCGCTACACATGGAGTTCCACTCTCCTCTTCTGCACTCAAGAAAAACAGTTTCAGCTGCACTTCCCCGGTTAAGCCGAGGGCTTTCACAGCTGACTTGTTCTCCCGCCTGCGTTCGCTTTACGCCCAATAAATCCGGACAACGCTTGCCACCTACGTATTACCGCGGCTGCTGGCACGTAGTTAGCC
+
CCCCCGGGGGGGGGGGGGGGGGGGGGGGGGGGGGGGGGGGGGGGGGGGGGGGGGGGGGGGGGGGGGGGGGGGGGGGGGGGGGGGGGGGGGGGGGGGGGGGGGGGGGGGGGGGGGGGGGGGGGGGFGGGGGGGGGGGGGGGGGGGGGGGGGGGGGGGGGGGGGGGGGGGGGGGGGGGFGFGGGGGGGFGGGGGGGGGGGGGFFFFFFFF=BAFFFFFEFFFFFFBDFD@@FFFFFFFFFFFF:DFFEEE@96<>>B?9><(43?FF?FFFF?DFF<<A09>>>B6:>2??:3:,::059:<4
@M04999:289:000000000-L3R54:1:1101:18509:10663 2:N:0:426
CAGACTACCCGGGTATCTAATCCTGTTCGCTCCCCACGCTTTCGTCCATCAGCGTCAATCGGTATTTAGTAACCTGCCTTCGCAATCGGGGTTCTGTGTAATATCTATGCATTTCACCGCTACACTACACATTCCAGCTACTTCAATACTATTCAAGATTAACAGTATCAACGGCAGTTCTACAGTTAAGCTGCAGGTTTTCACCGCTGACTTATCAACCCGCCTACGGACCCTTTAAACCCAATAAATCCGGATAACGCTCGCATCCTCCGTATTACCGCGGCTGCTGGCACGGAGTT
+
CCCCCGG8FFGEGGGGGGGGGGCEEFGGGGGGGGGGGGGGCGGGGGGGGFFGGGGGGGGGGGGGGFGGGEFGFFFFGGGG@FGE@CCEGGGGGGGFGGGGGFF<F9FGGGFDGDAFGFEGGCGGGFGGGGGGGGGGEFGGFC;FGGGCGGGGGGGFGGGGGGGGGGGGGG:DECGCBDFGGGCCFGGFFGFGGCFGGFFCFFAA59?BAABEEFAFFFFFDBFFD=32@FFFFFFE<?EFD?<?@E4CEF(631(2>EDF?044>?FBFA<>80,(6<<?>;,(36<B?B60)8,,-4:
@M04999:289:000000000-L3R54:1:1101:11029:10663 2:N:0:426
CAAGACTACCAGGGTATCTAATCCTGTTTGCTTCTCACGCTTTCGCATCTCAGCGTCAGTATCTGTCCAGAAGGCCGCCTTCTCCACCGGTATTCCCCCACATCTCTACGCTTTTCACCGCTACACGTGGAGTTCTACCTTCCTCTACAATACTCCAGATAACCAGTTTTAAGTGCAGTTCCTAGGTTGATCCCGTGGCTTTCACACCTAACTTAATCATCCGCCTACATGTCCTTTACGCTCAGTCATCCCGACTAACGCTCGCACCCTCCGTATTACCGCGGCTGCGCGCACGGAGCTT
+
CCCCC8C<6@@66,;666@EAD@<,;;C<,F,,<,C,C@6CF,F7B:@+C@,6C:FGG,<6EFG@<C8C6FC66<FF:BF,C,CA@F,+@86BAEF,94+48<E,9,@,AF,,4,,C,,4CCGG:<@FG+=,4DFGE=4>DF8===DCF=,@8=E8>86=6@=@,6E9E8=,EF9==D<9+?+,3DAD@8===DG090;DFFFF>FAD5@)=519=;+?*;*):-59>E;<*9A*9*0/)6(69(9EE5*871((..4=(((,,,:9>F(:0(-:(()69(3;1(-(-((,-1960(4(3,
@M04999:289:000000000-L3R54:1:1101:4576:10676 2:N:0:426
GGGTGACTACTCGGGTATCTAATCCTGTTTGCTCCCCACGCTTTCGCATCTCAGCGTCAGTATCTGTCCAGAAGGCCGCCTTCGCCACCGGTATTCCTCCACATCTCTACGCATTTCACCGCTACACGTGGAATTCTACCTTCCTCTACAATACTCCAGATAACCAGTTTTAAGTGCAGTTCCCAGGTTGAGCCCGGGGCTTTCACACCTAACTTAATTATCCGCCTACATGCACTTTACGCCCAGTCATTCCGATTAACGCTCGCACCCTCCGTATTACCGCGGCTGCTGGCACGGAGTT
+
CCCC8CA@FEFFCEGCFFGFGFGGGGFFGGGGGGGGDFGGDFCGCGEEF@DGGGGGGGGGGGGGGGGGGGGG8@FGGGGGGGDFGGGG<FCGGGFGGFGGGGG<FDEFGGGGGGFGGGGGGGGGFDGGGFGDGGGGGFGFDGGGGGGGGGGGGFE?CDCDGGGGGGFE9FGGGFFFBFFFDD7=FCGFGC?6C6@CC55CEFFFFFFFFFB5BFAAE68@6<E=22@?FF?C))7>@=CFD?9(22;@<E6<CF@@(219266?39146<18:04::?<4<1>B69,6:?)(-44?,(-(.
@M04999:289:000000000-L3R54:1:1101:22820:10690 2:N:0:426
TGGGGACTACTCGGGTATCTAATCCTGTTTGCTACCCACGCTTTCGAGCATGAACGTCAGTGTTATCCCAGGAGGCTGCCTTCGCCATCGGTATTCCTCCACATCTCTACGCATTTCACTGCTACACGTGGAATTCTACCTCCCTCTGACACACTCTAGTTAGACAGTTTCAAATGCACGTCCCAAGTTGAGCTCGGGGATTTCACATCTGACTTATCTAACCGTCTGCGCTCGCTTTACGCCCAGTAATTCCGATTAACGCTCGCACCCTACGTATTACCGCGGCTGCTGGCACGTAGTT
+
CCCCCGGGGGGGGGGGGGGGGGGGGGGGGGGGGGGGGGGGGGGGGGGGGGGGGGGGGGGGGGGGGGGGGGGGGGGGGGGGGGGGGGGGGGGGGGGGGGGGGGGGGGGGGGGGGGGGGGGGGGGGGGGGGGGGGGGGGGGGGGGGGGGGGGGGGGGGGGGGGGGGGGGGGGGGGGGGFGFGGGGGFGGGGGGGGFFGCGDCEFFFFFFFFFFEFFFFFFF@FEDBFDFFFBFFFFF@BFFFFFFB<?EFFFFFEFFFFDFCD>?39904;?B(387<9:<29?6-4((,4>?0((.1(((-6
@M04999:289:000000000-L3R54:1:1101:4109:10707 2:N:0:426
GACTACCGGGGTATCTAATCCTGTTTGCTACCCACGCTTTCGAGCATGAACGTCAGTGTTATCCCAGGAGGCTGCCTTCGCCATCGGTATTCCTCCACATCTCTACGCATTTCACTGCTACACGTGGAATTCTACCTCCCTCTGACACACTCTAGTTAGACAGTTTCAAATGCACGTCCCAAGTTGAGCTCGGGGATTTCACATCTGACCTATCTAACCGTCTGCGCTCGCTTTACGCCCAGTAATTCCGATTAACGCTCGCACCCTACGTATTACCGCGGCTGCTGGCACGTAGTTAGCC
+
CCCCCEFCGGGGGGGGGGGGGGGGGGGGGGGFGGGGGGGGGGFGGGGGGGGGGGGGGGGGGGGGGGGGGGGDGGGGGGGGGGGGGGGGGGGGGGGGGGGGGGGGGGGGGGGGGGGGGGGGGGGGGGGGGGFFFGGGGGGGGGGGEFGDFGGGGFGGGGGGGGGGGDFFFGGGGGGGFGFGGGGGGGGGGGGGGDGGGFGDFFFFFFFAEFFFFF>CFF47?AB@E>@2:@F@FFFFFFBFF;;<CEEFEEFFF;467>FFFFFBF?F(4??DBFAB28>B(46BB:?3((.2:423<<AB>
@M04999:289:000000000-L3R54:1:1101:6974:10768 2:N:0:426
TGACTACTCGGGTATCTAATCCTGTTTGCTCCCCACGCTTTCGCATCTCAGCGTCAGTATCTGTCCAGAAGGCCGCCTTCGCCACCGGTATTCCTCCACATCTCTACGCATTTCACCGCTACACGTGGAATTCTACCTCCCTCTACAGTACTCCAGACGACCAGTTTTAAATGCTATTCCCAGGTTGAGCCCGGGGCTTTCACACCTAACTTAATCATCCGCCTACATGCCCTTTACGCCCAGTCATTCCGATTAACGCTCGCACCCTCCGTATTACCGCGGCTTCTGGCACGGAGTTAGC
+
CCCCCGGGGGGGGGGGGGGGGGGGGGGGGGGGGGGGGGGGGGGGGGGGGGGGGGGGGGGGGGGGGGGGGGGGGGGGGGGGGGGGGGGGGGGGGGGGGGGGGGGGGGGGGGGGGGGGGGGGGGGGGGGGGGGGGGGGGGGGGGGDFGGGGGGGGGGGGGGGGGGGFGGGGGGGGGGGFGFGGGGGGGGGGGGGGGD?9CFFFFFFFFFFFFFFFFCFFFFFFFFFFFEC?@EDFFFFE@FFF<DFFEFEFFFDF(8AA49B<BF;>0<?F?(-6::ABBBF>B>93.))48(44366(2664
@M04999:289:000000000-L3R54:1:1101:23357:10768 2:N:0:426
GCTGACTACCCGGGTATCTAATCCTGTTTGCTCCCCACGCTTTCGCATCTCAGCGTCAGTATCTGTCCAGAAGGCCGCCTTCGCCACCGGTATTCCTCCACATCTCTACGCATTTCACCGCTACACGTGGAATTCTACCTTCCTCTACAATACTCCAGATAACCAGTTTTAAGTGCAGTTCCCAGGTTGAGCCCGGGGCTTTCACACCTAACTTAATTATCCGCCTACATGCCCTTTACGCCCAGTAATTCCGATTAACGCTCGCACCCTACGTATTACCGCGGCTGCTGGCACGTAGTT
+
CCCCCGGGGGGGGGGGGGGGGGGGGGGGGGGGGGGGGGGGGGGGGGGGGGGGGGGGGGGGGGGGGGGGGGGGGGGGGGGGGGGGGGGGGGGGGGGGGGGGGGGGGGGGGGGGGGGGGGGGGEFGGGGGGGGGGFGGGGGGGGGGGGGGGGGFGGGGFFGGGGGGGGGAFGGGGGGGFGFGGGGGGGGGGGGGFGGGGGGDFFFFFFFFDFFFFFFFFFFFFEFBF>>BEFEF@;E@FFFBDBFF;3<ECFCC@@@DDFBBFF?>FFBFFBB<:?7A>A<61390099B?>?:??:??<2A
@M04999:289:000000000-L3R54:1:1101:12196:10773 2:N:0:426
TGACTACTCGGGTATCTAATCCTGTTCGCTCCCCACGCTTTCGTCCATCAGCGTCAATCGGTATTTAGTAACCTGCCTTCGCAATCGGGGTTCTGTGTAATATCTATGCATTTCGCCGCTACACTACACATTCCAGCTACTTCAATACTATTCAAGATTAACAGTATCAACGGCAGTTCTACAGTTAAGCTGCAGGTTTTCACCGCTGACTTATCAACCCGCCTACGGACCCTTTAAACCCAATAAATCCGGATAACGCTCGCATCCTCCGTATTACCGCGGCTGCTGGCACGGAGTTAGC
+
CCCCCGGGGGGGGGGGGGGGGGGGGGGGGGGGGGGGGGGGGGGGGGGGGGGGGGGGGGGGGGGGGGGGGGGGGGGGGGGGGGGGGGGGGGGGGGGGGGGGGGGGGGGGGGGGGGGGGGGGGGGGGGGGGFGGGGFGGGGGGGGGFGGGGGGGGGGGDFGFFGGGGGGGGGGGGGGGFGFGGGGGGGGGGGGGGGGGGGGGFFFFFFFFFFEFFFFFEFAAFFFFFFFFF=>FFFFFFFFFFFFDFFEEFEFFFF@FFFFFFFFFFF?DFFBFFBBFB9?B99>F>0,)4:?2:996:?FF9
@M04999:289:000000000-L3R54:1:1101:17916:10775 2:N:0:426
GTAGACTACAAGGGTATCTAATCCTGTTCGCTCCCCACGCTTTCGTCCATCAGCGTCAATCGGTATTTAGTAACCTGCCTTCGCAATCGGGGTTCTGTGTAATATCTATGCATTTCACCGCTACACTACACATTCCAGCTACTTCAATACTATTCAAGATTAACAGTATCAACGGCAGTTCTACAGTTAAGCTGCAGGTTTTCACCGCTGACTTATCAACCCGCCTACGGACCCTTTAAACCCAATAAATCCGGATAACGCTCGCATCCTCCGTATTACCGCGGCTGCTGGCAAGGAGTT
+
CCCCCGGGGGGGGGGGGGGGGGGGGGGGGGGGGGGGFFGGGGGGGFFGGGGGGGGGGGGGGGGGGFFFGGGGGGGGGGGGGGGDGGDCGGGGGGGGGFFGGGGCFGGGGGGGGGGGGGFGGGGGGGGGGGGGGGGGGGGGGGGGGGGFGGGGGGGGGGGGAAFFGGGGGGGGGGGGFGFGGGGGGGGGGGGGGGGGGGGGFFFCF9>DBFFF@FFFEFFFFDF)>=DFFFF2@F=BFCEFEDFDFFE<45<E@@?;@EFFBD?>>9047<<:>?B?0<<<B01>>231:7:(()(42?20
@M04999:289:000000000-L3R54:1:1101:5241:10826 2:N:0:426
GACTACCAGGGTATCTAATCCTGTTCGCTACCCATGCTTTCGAGCCTCAGCGTCAGTAACAGACCAGAGAGCCGCCTTCGCCACTGGTGTTCTTCCATATATCTACGCATTTCACCGCTACACATGGAGTTCCACTCTCCTCTTCTGCACTCAAGTCTCTCAGTTTCCGATGCTCTTCCTCAGTTAAGCTGAGGGCTTTCACATTCAGACTTAAAAGACCGCCTGCGCTCCCTTTACGCCCAATAAATCCGGACAACGCTTGCCACCTACGTATTACCGCGGCTGCTGGCACGTAGTTAGC
+
CCCCCFGGGGGGGGGGGGGGGGGGGGGGGGGGGGGGGGGGGG8CFEGGGGGGGGGGGGGGGGGGGGFGGGGGGGGGGGGGGGGGGGFFGGGGGGGGGGGGGGGGGGGGGGGGFDGGGGGGGGGGGGGGGGGGCEGGGGGGGGGGGGGGGGGGGGGGGFGGGGGGGGFGGGGGGGGGFGFFGG6AGGAFA,,6AFGGGGGGFFFFFFFFEFFFFFFFEFFFFFFFBB29@2=BDFFCE@=EFD;@E)9?CE9@DFF?6>603:BFFFF:?F0:):?2>>19>0(39:BF???FF?0.265<9
@M04999:289:000000000-L3R54:1:1101:16528:10869 2:N:0:426
AGGACTGCCAGGGTATCTAATCCTGTTCGCTACCCATGCTTTCGAGCCTCAGCGTCAGTAACAGACCAGAGAGCCGCCTTCGCCACTGGTGTTCTTCCATATATCTACGCATTTCACCGCTACACATGGAGTTCCACTCTCCTCTTCTGCACTCAAGTCTCTCAGTTTCCGATGCTCTTCCTCAGTTAAGCTGAGGGCTTTCACATTCAGACTTAAAAGACCGCCTGCGCTCCCTTTACGCCCAATAAATCCGGACAACGCTTGCCACCTACGTATTACCGCGGCTGCTGGCACGTAGTT
+
CCCCCGGGGGGGGGGGGGGGGGGGGGGGGGGGGGGGGGGGGGGGGGGGGGGGGGGGGGGGGGGGGGGGGGGGGGGGGGGGGGGGGGGGGEGGGGGGGGGGGGGGGGGGGGGGGGGGGGGGGGGGGGGGGDFGGGGGGGGGGGGGGGGGGGGGGGGGGGGGGGFGGGFGGGDGGGGGFGFGGGGGGGGGGGGGGFGGGGGGFFFFFFFFFCEFFFFFEFFFFF9AFFF=BFFFFFFFFCEFFFFFDFFFFFFFFF;BF@09>FFF:B>?BFFF<?FFFF<AB99>B>F<77>?BB?811:4
@M04999:289:000000000-L3R54:1:1101:6803:10869 2:N:0:426
GACTACTAGGGTATCTAATCCTGTTTGCTCCCCACGCTTTCGCATCTCAGCGTCAGTATCTGTCCAGAAGGCCGCCTTCGCCACCGGTATTCCTCCACATCTCTACGCATTTCACCGCTACACGTGGAATTCTACCTTCCTCTACAATACTCCAGATAACCAGTTTTAAGTGCAATTCCCAGGTTGAGCCCGGGGCTTTCACACCTAACTTAATTATCCGCCTACATGCCCTTTACGCCCAGTCATTCCGATTAACGCTCGCACCCTCCGTATTACCGCGGCTGCTGGCACGGAGTTAGCC
+
CCCCCGGGGGGGGGGGGGGGGGGGGGGGGGGGGGGGGGGGGGGGGGGGGGGGGGGGGGGGGGGGGGGGGGGGGGGGGGGGGGGGGGGGGGGGGGGGGGGGGGGGGGGGGGGGGGGGGGGGGGGGGGGGGGGGGGGGGGGGGGGGGGGGGGGGGGGGGGGGGGGGGGGGGGGGGGGGFGFGGGGGFGGGGGGGGGGGGGGGFFFFFFFFFFF=C9FFEFFDFFFFFFFFFFFFF3>ED63>D?EFFFFFFFDFFFEEFFFF>6>>F?:<:>F???FFA:BF(9;>:>B(4<<BBB;FB<AF:
@M04999:289:000000000-L3R54:1:1101:24927:10897 2:N:0:426
TGACTACTAGGGTATCTAATCCTGTTTGCTCCCCACGCTTTCGCATCTCAGCGTCAGTATCTGTCCAGAAGGCCGCCTTCGCCACCGGTATTCCTCCACATCTCTACGCATTTCACCGCTACACGTGGAATTCTACCTCCCTCTACAGTACTCCAGACGACCAGTTTTAAATGCTATTCCCAGGTTGAGCCCGGGGCTTTCACACCTAACTTAATCATCCGCCTACATGCCCTTTACGCCCAGTCATTCCGATTAACGCTCGCACCCTCCGTATTACCGCGGCTGCTGGCACGGAGTTAGC
+
CCCCCGGGGGGGGGGGGGGGGGGGGGGGGGGGGGGGGGGGGGGGGGGGGGGGGGGGGGGGGGGGGGGGGGGGCGGGGGGGGGGDFGGGGGGGGGGGGGGGGGGGGGGGGGGGGGGGGGGGGGGGGGGGGFAFGGGGFFGFGGGGGGGGDGFFGGGGF@EEEGGGGGDFFFGGGGGGFGFGGGGGGGGGGGGGG5CDGGGDBFFFFBFFF@FFEAF>;8B4B=@@?FEFFF@;8@=ECFFA>?@EEFFFFE@@@F?A<BF?(((4;>F<1:><:3:)<4:2>02;>??F7?723(39<BFFA
@M04999:289:000000000-L3R54:1:1101:6039:10898 2:N:0:426
TCTATGACTACTGGGGTATCTAATCCTGTTCGCTACCCATGCTTTCGAACCTCAGCGTCAGTTACAGACCAGAGAGCCGCCTTCGCCACTGGTGTTCTTCCATATATCTACGCATTCCACCGCTACACATGGAGTTCCACTCTCCTCTTCTGCACTCAAGAAAAACAGTTTCAGCTGCACTTCCCCGGTTAAGCCGAGGGCTTTCACAGCTGACTTGTTCTCCCGCCTGCGTTCGCTTTACGCCCAATAAATCCGGACAACGCTTGCCACCTACGTATTACCGCGGCTGCTGGCACGTAGT
+
CCCCCGGGGGGGGGGGGGGGGGEFFGGGGGGGGGGGGGGGGGGGGGGFGGGGGGGGGGGGGGGGGGGGGGGGGGGGGGGGGGGGGGGGGGGGGGGGGGGGGGGGGGGGGGGGGGGGGGGGGGGGGGGGGGGGGGGGGGFGGGGGGGGGGGGFGGGGGGGGGGGGGGGGGGGGGGGGFGFGGGGGGGGGGGGFFGGGDGGGFFFFAFFFFFFFEFFFEFFFFE@5@FFFFFFFFFFFFFDFFFFFFFF@;A36C@BFFB>1:B>?BFFFFFB?3>BF?D?BBA0;29199?:5:???B(30-
@M04999:289:000000000-L3R54:1:1101:19854:10898 2:N:0:426
TGACTACTAGGGTATCTAATCCTGTTTGCTCCCCACGCTTTCGCATCTCAGCGTCAGTATCCGTCCAGAAGGCCGCCTTCGCCACCGGTATTCCTCCACATCTCTACGCATTTCACCGCTACACGTGGAATTCTACCTCCCTCTACAGTACTCCAGACGACCAGTTTTAAATGCTATTCCCAGGTTGAGCCCGGGGCTTTCACACCTAACTTAATCATCCGCCTACATGCCCTTTACGCCCAGTCATTCCGATTAACGCTCGCACCCTCCGTATTACCGCCGCTGCTGGCACGGAGTTCGC
+
CCCCCFFGGGGGGGGGGGGGFGFGGGCGGGGGGEGGGGFEGGEGG:BAFGGGGEGGGGFFAEEFDFCGG?CFGGGGGECFGD@EFGGECEGFFGGFGGGGGGGGGGFGEGEEFGGGCEDCFGGGGGGCCFFEFEFGGGFGGGGGGFGGFGFEFGGFGGGEGGGGA6@EFGFGFGGFFGFCCGFCFGEGGGGGG5@CDGFFFFFFFFFFEDCEB68FFFFFBBF08;1??E;1/6@)713>B?;3;A3CFFF10,:A>1(-8>FFF;?:F?BF:,3)6<0,(-(((-4.4:048((-,4),(
@M04999:289:000000000-L3R54:1:1101:10729:10915 2:N:0:426
CTGATGACTACAAGGGTATCTAATCCTGTTCGCTACCCACGCTTTCGAGCCTCAGCGTCAGTTACTAGCCAGTCAGCCGCCTTCGCCACTGATGTTCTTCCATATATCTACGCATTTCACCGCTACACATGGAGTTCCACTGACCTCTCTAGCACTCAAGTCTTACAGTTTCTGATGCACGTCCATAGTTGAGCTATGACCTTTCACATCAGACTTATTAAACCGCCTGCGCTCCCTTTACGCCCAATAATTCCGGACAACGCTCGCCACCTACGTATTACCGCGGCTGCTGGCACGTAGT
+
CCCCCGGGGGGGGGGGGGGGGGGGGGGGGGGGGGGGGGFGGGGGGGGGGGGGGGGGGGGGGGGGGGGGGGGGCGGGGGGGGGGGGGGGGGGGGGGGGGGGGGGGGGFGGGGGCFGGGGGGGGGGGGGGGGGGGGGGGGGGGGGGGGGGGGGGGGGGGGGGGGGGGFGGGGGGGGGGFFFGGGGGDGGGGGFGGGCGGFGDFFFFFFFFEFEEEFFFFFFEFFEFFFFFFFFFFFFFFFFFF?FF@@BF8<EFFFF@D@@D7>06;;F>FFFFBFB?>A?AAB?99B9>FFFD?<??F???4
@M04999:289:000000000-L3R54:1:1101:23893:10920 2:N:0:426
CTAGACTACTCGGGTATCTAATCCTGTTTGCTCCCCACGCTTTCGCATCTCAGCGTCAGTATCTGTCCAGAAGGCCGCCTTCGCCACCGGTATTCCTCCACATCTCTACGCATTTCACCGCTACACGTGGAATTCTACCTTCCTCTACAATACTCCAGATAACCAGTTTTAAGTGCAGTTCCCAGGTTGAGCCCGGGGCTTTCACACCTAACTTAATTATCCGCCTACATGCCCTTTACGCCCAGTCATTCCGATTAACGCTCGCACCCTCCGTATTACCGCGGCTGCTGGCACGGAGTT
+
CCCCCGGGGGGGGGGGGGGGGGGGGGGGGGGGGGGGGGGGGGGGGGGGGGGGGGGGGGGGGGGGGGGGGGGGGGGGGGGGGGGGGGGGGGGGGGGGGGGGGGGGGGGGGGGGGGGGGGGGGGGGGGGGGGGGFGGGGGGGGGGGGGGGGGGGGGGFFGGGGGGGGGGGGGGGGGGGFGFGDDGGGGGGGGGGGGGGGGGGFFFFFFFF=EFFFFFFFFFFFEFFFFFBEFFFFFFFFFFDFFFF?@FFEC<C;?0;DEC096:19;99B11<B2:0:44<(346>1>FBDFF??:>9B0:
@M04999:289:000000000-L3R54:1:1101:12885:10922 2:N:0:426
GTGGACTACACGGGTATCTAATCCTGTTCGCTACCCATGCTTTCGAACCTCAGCGTCAGTTACAGACCAGAGAGCCGCCTTCGCCACTGGTGTTCTTCCATATATCTACGCATTCCACCGCTACACATGGAGTTCCACTCTCCTCTTCTGCACTCAAGAAAAACAGTTTCAGCTGCACTTCCCCGGTTAAGCCGAGGGCTTTCACAGCTGACTTGTTCTCCCGCCTGCGTTCGCTTTACGCCCAATAAATCCGGACAACGCTTGCCACCTACGTATTACCGCGGCTGCTGGCACGTAGTT
+
CCCCCGGGGGGGGGGGGGGGGGGGGGGGGGGD8@CCFGGGGGGGG<FGGGGGGGGGGGGGGGGGGGGGGGGGGGGGGGGGGGGGGGGGGGGGGGGGGGGGGGGGEFGGFGGGGGGGGGGGGGGGGGGGGGGGGGGGGGGGGGGGGGGGGGGGGFGGGGGGGFGGGGGGGGGGGGGGFGFGGGGGGCEGGGFFGEEGGDGGFFFFFFFFFFFFFFFFFFFEFB9=BFFFB?;;;>FFDFFFFFFFDFFFFFF?B0:9BFFB6618:BFF?B?:(2>B?<A>?999B>0(78:::?FB7:6B
@M04999:289:000000000-L3R54:1:1101:13003:10940 2:N:0:426
TTGCTGACTACACGGGTATCTAATCCTGTTTCCTACCCACGCTTTCGAGCATGAACGTCAGTGTTATCCCAGGAGGCTGCCTTCGCCATCGGTATTCCTCCACATCTCTACGCATTTCACTGCTACACGTGGAATTCTACCTCCCTCTGACACACTCTAGTTTGACAGTTTCAAATGCACGTCCCAAGTTGAGCTCGGGGATTTCACATCTGACTTATCTAACCGTCTGCGCTCGCTTTACGCCCAGTAATTCCGATTAACGCTCGCCCCCTACGTATTCCCGCGCCTGCTGGCCCGTAGT
+
CCCCCFD8CEFDFGG@FB@@FGC9FDF,FGF<<@FGGGEEE:FGFF@FGG7FDC<E<F<CFGGGCEFGGDEFFFGDFD=F=F<<BF@@FEG7FDFFF,9EFGC<,,9,CECD=4FGD<AFG;,,49A<FAFBF,EDFGCGG9FG6@,,=,@D8=1@4=4@=,EFAFDGGG8EDGDF@8?7=0==@,3@D=,C1@,AGGGG5@6C>+B+*:;A*98@8>FAF;EBA/-5)/5A@D@(:D9B45<B>115>)<.7;@F@0;93((6339(3(-3(((..6().4((424<8((4(4((,(-(-
@M04999:289:000000000-L3R54:1:1101:3428:10966 2:N:0:426
GACTACTGGGGTATCTAATCCTGTTTGCTACCCATGCTTTCGAGCCTCAGCGTCAGTGACAGACCAGAGAGCCGCCTTCGCCACTGGTGTTCTTCCATATATCTACGCATTTCACCGCTACACATGGAGTTCCACTCTCCTCTTCTGCACTCAAGTTAAACAGTTTCCGTTGCAATTCCTCAGTTGAGCTGAGGGCTTTCACATCCCAGACTTATTTAACCGCCTGCGCTCCCTTTACGCCCAACAAATCCGGACAACGCTTGCCACCTACGTATTACCGCGGCTGCTGGAACGTAGTT
+
CCCCCGGGGGGGGGGGGGGGGGGGGGGGGGGGGGGGGGGGGGFGGGGGGGGGGGGGGGGGGGGGGGGGGGGGGGGGGGGGGGGGGGGGGGGGGGGGGGGGGGGGGGGGGGGGGGGGGGGGGGGGGGGGGGGGGGGGGGGGGGGGGGGGGGGFEFGGGGGGGGGGGGGGGGGGGGFGFGFGGGGGGGFFGGGGGGDGGGGGFFFFFFFFFFF@EF+?@FFFA59AFF=@5>9@BB=E=C26=@22<?FFFF;;FFFFFFFFFFDF=4<6:24:<79?FFA:09>FBBFF::((,42?<?<
@M04999:289:000000000-L3R54:1:1101:19294:10994 2:N:0:426
GATGACTACCCGGGTATCTAATCCTGTTCGCTCCCCACGCTTTCGTCCATCAGCGTCAATCGGTATTTAGTAACCTGCCTTCGCAATCGGGGTTCTGTGTAATATCTATGCATTTCACCGCTACACTACACATTCCAGCTACTTCAATACTATTCAAGATTAACAGTATCAACGGCAGTTCTACAGTTAAGCTGCAGGTTTTCACCGCTGACTTATCAACCCGCCTACGGACCCTTTAAACCCAATAAATCCGGATAACGCTCGCATCCTCCGTATTACCGCGGCTGCTGGCACGGAGTT
+
CCCCCGGGGGGGGGGGGGGGGGGGGGGGGGGGGGGGGGGGGGGGGGGGGGGGGGGGGGGGGGGGGGGGGGGGGGGGGGGGGGGGGGGGGGGGGGGGGGGGGGGGGGGGGGGGGGGGGGGGGGGGGGGGGGGGGGGGGGGDGGFGGGGGGGGGGGGGGGGGGGGGGGGGGGGGGGGGFGFGGGGGGGGGGGGGGGGGGGGGFFFFFFFFFFFFFFFACFFFF>AA>>@DF@FFFFFF@F?FE@FDFFFFE<CEFF@?DEF;>??FFFFFFFBB921:8>FDFFFFFFFB::7<B<0439?1
@M04999:289:000000000-L3R54:1:1101:16197:11024 2:N:0:426
GACTACAGGGGTATCTAATCCTGTTTGCTCCCCACGCTTTCGCATCTCAGCGTCAGTATCTGTCCAGAAGGCCGCCTTCGCCACCGGTATTCCTCCACATCTCTACGCATTTCACCGCTACACGTGGAATTCTACCTTCCTCTACAATACTCTAGTTAACCAGTTTTAAGTGCAATTCCTAGGTTGAGCCCAGGGCTTTCACACCTAACTTAATTATCCGCCTACATGCCCTTTACGCCCAGTCATTCCGATTAACGCTCGCACCCTCCGTATTACCGCGGCTGCTGGCACGGAGTTAGCC
+
CCCCCGGGGGGGGGGGGGGGGGGGGGGGGGGGGGGGGGGGGGGGGGGGGGGGGGGGGGGGGGGGGGGGGGGGGGGGGGGGGEFGGGGGGGGGGGGGGGGGGGGGGGGGGGGGGGGGGGGGGGGGFFFGGGFFGFGGFGGGGGGGGGGGGGGGGGGGFGGGGFCDEFGGGGGGGGFGFGFGGGGGADEGG?FGGCEDFGGGFFFFFFFFDCEEEFFFEABA>9AF@:EFFEDBFFFE?@5A==@BACEFEF?FDFFE;9@FF;B>F?FB?FFF:>DFFFF9;14>?>D(38>:0(4824<24
@M04999:289:000000000-L3R54:1:1101:22063:11043 2:N:0:426
TAGACTACAAGGGTATCTAATCCTGTTCGCTCCCCACGCTTTCGTCCATCAGCGTCAATCGGTATTTAGTAACCTGCCTTCGCAATCGGGGTTCTGTGTAATATCTATGCATTTCACCGCTACACTACACATTCCAGCTACTTCAATACTATTCAAGATTAACAGTATCAACGGCAGTTCTACAGTTAAGCTGCAGGTTTTCACCGCTGACTTATCAACCCGCCTACGGACCCTTTAAACCCAATAAATCCGGATAACGCTCGCATCCTCCGTATTACCGCGGCTGCTGGCACGGAGTT
+
CCCCCGGGGGGGGGGGGGGGGGGGGGGGGGGGGGGGGGGGGGGGGGGGGGGGGGGGGGGGGGGGGFGGGGGGGGGGGGGGGGGGGGGGGGGGGGGGGGGGGGGGGGGGGGGGGGGGGGGGGGGGGGGGGGGGGFGGGGGGGGDGGGDGGGFGGGGEGGGGGGGGGGGGGGGGGGGGEGFGGGGGFGGGGGGGGGGGGGGGFFFFFEFFFAFFFFFFFFFFBBFBADFFFFFFF9B3CCFFFFFFF@AEFCE96;D@EEDFFD;B66>BFFFF???0:A62962>BB?FF76???>>4?:
@M04999:289:000000000-L3R54:1:1101:18543:11057 2:N:0:426
CTGACTACCGGGGTATCTAATCCTGTTTGCTCCCCACGCTTTCGCATCTCAGCGTCAGTATCTGTCCAGAAGGCCGCCTTCGCCACCGGTATTCCTCCACATCTCTACGCATTTCACCGCTACACGTGGAATTCTACCTTCCTCTACAATACTCTAGTTAACCAGTTTTAAGTGCAATTCCTAGGTTGAGCCCAGGGCTTTCACACCTAACTTAATTATCCGCCTACATGCCCTTTACGCCCAGTCATTCCGATTAACGCTCGCACCCTCCGTATTACCGCGGCTGCTGGCACGGAGTT
+
CCCCCGGGGGGGGGGGGGGGGGGGGGGGGGGGGGGGGGGGGGGGGGGGGGGGGGGGGGGGGGGGGGGGGGGGGGGGGGGGGGGGGGGGGGGGGGGGGGGGGGGGGGGGGGGGGGGGGGGGGGGGGGGGGGGGGGGGGGGGGGGGGGGGGGFGGGGGGGGGGGGGGGGGGGGGGGGGFGFGFGGGGGFGGGGGGGGGGG5FFFFFFFFFFFFFCFFFFFFFFFFFD=BEFFFFFFFFEFFFFFFFEEFFFFFFFFFFFF?BFFFFFFFF:?B;<BFBFFFFFF;9;>?FFBFBFFFBF<<
@M04999:289:000000000-L3R54:1:1101:10468:11062 2:N:0:426
CGGACTACTAGGGTATCTAATCCTGTTTGCTCCCCACGCTTTCGCATCTCAGCGTCAGTATCTGTCCAGAAGGCCGCCTTCGCCACCGGTATTCCTCCACATCTCTACGCATTTCACCGCTACACGTGGAATTCTACCTTCCTCTACAATACTCTAGTTAACCAGTTTTAAGTGCAATTCCTAGGTTGAGCCCAGGGCTTTCACACCTAACTTAATTATCCGCCTACATGCCCTTTACGCCCAGTCATTCCGATTAACGCTCGCACCCTCCGTATTACCGCGGCTGCTGGCACGGAGTC
+
CCCCCEGGGGGGGGGGGGGGGGGGGGGGGGGGGGGGGGGGGGGGGGGGGGGGGGGGGGGGGGGGGGGGGGGGGGGGGGGGGGGGGGGGGGGGGGGGGGGGGGGGGGGGGGGGGGGGGGGGGGGGGGGGGGGGGGGGGGGGGGGGGGGGGGGGGGGGGGGGGGGGGGGGGGGGGGGGFGFGGGGGGGGGGGGFGGGGGGGGFFFFFFFFFFFFFFFF@FFFFDFFFFFFEEEFBFFFFF?FFBFFFFFFFFFF;?;?EFF;;6@B99BFFB?BB?07AB<-9BB9BFFF22::<<BB><:
@M04999:289:000000000-L3R54:1:1101:20845:11106 2:N:0:426
GCGCGACTACAAGGGTATCTAATCCTGTTTGCTCCCCACGCTTTCGCATCTCAGCGTCAGTATCTGTCCAGAAGGCCGCCTTCGCCACCGGTATTCCTCCACATCTCTACGCATTTCACCGCTACACGTGGAATTCTACCTTCCTCTACAATACTCCAGATAACCAGTTTTAAGTGCAGTTCCCGGGTTGAGCCCGGGGCTTTCACACCTAACTTAATTATCCGCCTACATGCCCTTTACGCCCAGTCATTCCGATTAACTCTCGTACCCTCCGTATTACCCCGGCTGCTGGCCCGGAGTT
+
CCCCCGGGGGGGGGGGGGGGGGGGGFGGFGGGGFDGGFGEGGGGGGGG7@FGGGGGFEEGGGGGGGGGGGFCEE8FFCGGGCG@B@FGF@C:CFCFGGGGGFFFGDEFGF@FGGGGGFGFFCFFGGGEE@GBFGGGGAFGDGGGGGGGGAFFEG8DCDGG9DA=DGFE9DEFFFG=CGFGGGF<+:;4:@8<@6C>5C*;BFFF8CFFFFEFBFAF6A8CAC)3101;@EEFFE16,6.;71>9;6@E)6<AAFF10(4<))65(((-(.4:?>6<0324)(-((,,68)52((-4(((-.
@M04999:289:000000000-L3R54:1:1101:22465:11106 2:N:0:426
GACTACTGGGGTATCTAATCCTGTTTGCTCCCCACGCTTTCGCATCTCAGCGTCAGTATCTGTCCAGAAGGCCGCCTTCGCCACCGGTATTCCTCCACATCTCTACGCATTTCACCGCTACACGTGGAATTCTACCTCCCTCTACAGTACTCCAGACGACCAGTTTTAAATGCTATTCCCAGGTTGAGCCCGGGGCTTTCACACCTAACTTAATCATCCGCCTACATGCCCTTTACGCCCAGTCATTCCGATTAACGCTCGCACCCTCCGTATTACCGCGGCTGCTGGCACGGAGTTAGCC
+
CCCCCGGGGGGGGGGGGGGGGGGGGGGGGGGGGGGGGGGGGGGGGGGGGGGGGGGGGGGGGGGGGGGGGGGGGGGGGGGGGGGGGGGGGGGGGGGGGGGGGGGGGGGGGGGGGGGGGGGGGGGGGGEGGGGGGGGGGGGGGGGGGGGGGGGGGGGFGGGGGGGGGGGGGGGGGGGGFGFGGGGGGGGGGGGGGECDGGGGFFAAEFFFFFFFEFFFFFFFF9@DFFF?3@@FFFFFFF;A?<;@E<)<EE;<?FFFF>BFFF((76:?0(,(.82<A?09099,(.22:7?F>F080).5.
@M04999:289:000000000-L3R54:1:1101:12893:11109 2:N:0:426
GGTGAGACTACAAGGGTATCTAATCCTGTTTGCTCCCCACGCTTTCGCATCTCAGCGTCAGTATCTGTCCAGAAGGCCGCCTTCGCCACCGGTATTCCTCCACATCTCTACGCATTTCACCGCTACACGTGGAATTCTACCTTCCTCTACAATACTCCAGATAACCAGTTTTAAGTGCAGTTCCCAGGTTGAGCCCGGGGCTTTCACACCTAACTTAATTATCCGCCTACATGCCCTTTACGCCCAGTCATTCCGCTTATAGCTCGCACCCTCCGTATTACCGCGGCTGCTGGCACGGCGT
+
CCCCCCCGGGGFFG8;FFGCGGGGGGCCFFFGEGGGFEFGGEEGGGG@CFGGGGGGGGGGGFGEGGGGFGCF<BDFFCGD:FGGD@FE7E@FF7DGGGGGG<EFFGGGGGGGEFGGGGGGGGGGGGEG+9<4??EECFD=DGFGDFEGFFDGGGGGGGGGCDFCCGGGDDGA:=DDFGFFGGGGFGDCFFGCGGG6CG5*@DFFFFCA)->>BFFAE+B<FECEDB=D9>=C4)>BF1=6;6<@FF0(.)777)/(/31)).9?619((12:0(130:8))6(-((-(-434>BFF4>(,.
@M04999:289:000000000-L3R54:1:1101:25509:11145 2:N:0:426
GCGGCGACTACCAGGGTATCTAATCCTGTTCGCTACCCATGCTTTCGAACCTCAGCGTCAGTTACAGACCAGAGAGCCGCCTTCGCCACTGGTGTCCTTCCATCTATCTACGCATTCCACCGCTACTCATGGAGTTCCACCCTCCTCTTCTGCACTCAAGAAAAACAGTTTCAGCTGCACTTCCCCGGTTAATCCGCGGGCTTTCACAGCTGACTTGTCCCCCCGCCTGCGTTCGCTTTACGCCCAATAAATCCGGACACCGCTTGCCACCTACGTATTACCTCGCTCCCTGGCACGTGGC
+
9CC8,8+@C@F,C<B7EFFF,@66,<CE6CFCGE,FFGCF8D@EFFC,CEGCCGFGGGG@@CFFGFFECF8E<@B,?<=FFF,F,8=,8B9<,?A,CDGGEEF,A9,C;F<?=:?+EAEEE+F=>F,AFGG9,486>;,@,3+6A=?FEFD8GGGGGGF8=,,,,8,9EC;<<;@FAFFF77C<,@CEC7@C,2BD*/*):0=FFFFF)(6/7.;1;1*9*/26(4>?60,46449(-(9:<:9>(-(..4>A012.41(-4>6(-(.)8((.,-()).).4)42((((-3:6<7<1,(-(
@M04999:289:000000000-L3R54:1:1101:22777:11163 2:N:0:426
CAATGACTACCAGGGTATCTAATCCTGTTTGCTCCCCACGCTTTCGCATCTCAGCGTCAGTATCTGTCCAGAAGGCCGCCTTCGCCACCGGTATTCCTCCACATCTCTACGCATTTCACCGCTACACGTGGAATTCTACCTTCCTCTACAATACTCCAGATAACCAGTTTTAAGTGCAGTTCCCAGGTTGAGCCCGGGGCTTTCACACCTAACTTAATTATCCGCCTACATGCCCTTTACGCCCAGTCATTCCGATTAACGCTCGCACCCTCCGTATTGCCGCGGCTGCTGGCACGGAGTT
+
CCCCCGGGGGGGGGGGGGGGGGGGGGGGGGGGGGGGGGGGGGGGGGGGGGGGGFGGGGGGGGGGGGGGGGGGGGGGGGGGGGGGGGGGGGGGGGGGGGGGGGGGGGGGGGGGGGGGGGGGGGGGGGFEGGGGGGGGGGGGGGGGGGGGGGFGGGGGGGGGGGGGGGGGGGGGGGGGFGFGGGGGGGGGGGGGGGGGGGGGEFFFFFFFFFFFFFFFEFFFFFFFF@FFFEFFFFFBD@EF?D:;DFFFFEEEE@;;D?CEFBFFFFF>>?B?:>BFFF2<B;B>(476?:230(,30(4??
@M04999:289:000000000-L3R54:1:1101:23332:11163 2:N:0:426
TAGACTACCCGGGTATCTAATCCTGTTCGCTCCCCACGCTTTCGTCCATCAGCGTCAGTAACAGACCAGAGAGCCGCCTTCGCCACTGGTGTTCTTCCATATATCTACGCATTTCACCGCTACACATGGAGTTCCACTCTCCTCTTCTGCACTCAAGTCTCTCAGTTTCCGATGCTCTTCCTCAGTTAAGCTGAGGGCTTTCACATTCAGACTTAAAAGACAGCCTGCGCTCCCTTTACGCCCAATAAATCCGGACAACGCTTGCCACCTACGTATTACCGCGGCTGCTGGTACGTAGTT
+
A<C@BFGGCFFFGGGGGGGFEEFGDE@F@FFFEFEFGCEEEFGGGGGGGGGFGGGGGGGGFFFFGGGGAFFFCDFGG@=FEFGDECFGGGGFEFGGGGFGFGC<=FGDFGDGEG<?FAFGGEF=FGG<<<FG:9@EGDFFDGFGGAFGGDFGGG8DEDA=EF,@>DGGGGCGGGG,9@58=8DFGGGGGGGGGFCFD7CG59++B9EFCCEEBCFFFFF=A)-):)->>@F=9BDBF==BD17@<8;;CEEFFF@B9?2(9?01(44)42:??:>406<ABBB9916?F?0(4404)4?<
@M04999:289:000000000-L3R54:1:1101:17775:11181 2:N:0:426
GTTGACTACTCGGGTATCTAATCCTGTTCGCTCCCCACGCTTTCGTCCATCAGCGTCAATCGGTATTTAGTAACCTGCCTTCGCAATCGGGGTTCTGTGTAATATCTATGCATTTCACCGCTACACTACACATTCCAGCTACTTCAATACTATTCAAGATTAACAGTATCAACGGCAGTTCTACAGTTAAGCTGCAGGTTTTCACCGCTGACTTATCAACCCGCCTACGGGCCCTTTAAACCCAATAAATCCGGATAACGCTCGCATCCTCCGTATTACCGCGGCTGCTGGCACGGAGTT
+
CCCCCGGGGGGGGGGGGGGGGGGGGGGGGGGGGGGGGGGGGGGGGGGGGGGGGGGGGGGGGGGGGGGGGGGGGGGGGGGGGGGGGGGGGGGGGGGGGGGGGGGFGGGGGGGGGGGGGGGGGGGGGGGGGGGGGGGGGGGGFGGGGGGGGGGGGFFGGFGGGGGGGGGGGGGGGGGGFGFGGGGGFGGGGGFGFFDGGGGGFFFFFFFFFBADFFFCEFFFFFFFBDFF@D5>2@F@ECEFFFDF;8@FCEF;@F;<;AE@6:B9>>FFFDBF961?>>A<:>F66>;BB?71(88((4:,
@M04999:289:000000000-L3R54:1:1101:18639:11203 2:N:0:426
GGACTACAGGGGTATCTAATCCTGTTTGCTCCCCACGCTTTCGCATCTCAGCGTCAGTATCTGTCCAGAAGGCCGCCTTCGCCACCGGTATTCCTCCACATCTCTACGCATTTCACCGCTACACGTGGAATTCTACCTTCCTCTACAATACTCTAGTTAACCAGTTTTAAGTGCAATTCCTAGGTTGAGCCCAGGGCTTTCACACCTAACTTAATTATCCGCCTACATGCCCTTTACGCCCAGTCATTCCGATTAACGCTCGCACCCTCCGTATTACCGCGGCTGCTGGCACGGAGTTAGC
+
CCCCCGGGGGGGGGGGGGGGGGGGGGGGGGGGGGGGGGGGGGGGGGGGGGGGGGGGGGGGGGGGGGGGGGGGGGGGGGGGGGGGGGGGGGGGGGGGGGGGGGGGGGGGGGGGGGGGGGGGGGGGGGGGGGGGFGGGGGGGGGGGGGGFGGGGGGGGGGGGGGGGGGGGGFGGGGGGFGFGGGGGGGGGGGGGGFGGGGGGFFFFFFFFFFFFFBFFFFFFFFFFD@BEFFFDFFFFFF?F@>D@EEFFFFFF;F@EEFFF?FFFFF?3:B;:??:AFA?B017>F:?>7<BB(,36??A>5
@M04999:289:000000000-L3R54:1:1101:11764:11206 2:N:0:426
CGTGACTACAAGGGTATCTAATCCTGTTTGCTCCCCACGCTTTCGCATCTCAGCGTCAGTATCTGTCCAGAAGGCCGCCTTCGCCACCGGTATTCCTCCACATCTCTACGCATTTCACCGCTACACGTGGAATTCTACCTTCCTCTACAATACTCCAGATAACCAGTTTTAAGTGCAGTTCCCAGGTTGAGCCCGGGGCTTTCACACCTAACTTAATTATCCGCCTACATGCCCTTTACGCCCAGTCATTCCGATTAACGCTCGCACCCTCCGTATTACCGCGGCTGCTGGCACGGAGTTT
+
CCCCCGGGGGFGGGGGGGGGGGGGGGGGGGGGGGGGGGGGGGGGGGGEGGGGGGGGGGGGGGGGGGGGGGGGGGGGGGGGGGGGGGGGGGGDGGGGGGGGGGGGGGGGGGGGGGGGGGGGGGGGGGEGGGGGGGGGGGGGGGGGGGGGGGGGGGGGGGGGGGGGGGGGGGGGGGGGFGFFGGGGGGGGFFEFFFGGGDGGFFFFFFFFFFFFFABFFBFEFFFFFFFFEFFFEFFFFFEDFF>D@FF@E<C?;@?0;C3(68:B97;>?BFF0-624-6969901--(8>0:BFF933:2)
@M04999:289:000000000-L3R54:1:1101:5651:11212 2:N:0:426
AATGACTACCCGGGTATCTAATCCTGTTTGCTCCCCACGCTTTCGCATCTCAGCGTCAGTATCTGTCCAGAAGGCCGCCTTCGCCACCGGTATTCCTCCACATCTCTACGCATTTCACCGCTACACGTGGAATTCTACCTTCCTCTACAATACTCTAGTTAACCAGTTTTAAGTGCAATTCCTAGGTTGAGCCCAGGGCTTTCACACCTAACTTAATTATCCGCCTACATGCCCTTTACGCCCAGTCATTCCGATTAACGCTCGCACCCTCCGTATTACCGCGCCTGCTGGCACGGAGTTC
+
CCCCCGGGGGGGGGGGGGGGGGGGGGGGGGGGGGGGGGGGGGGGGGGGGGGGGGGGGGGGGGGGGGGGGGGGGGGGGGGGGGGGGFGGEGGGGGGGGGGGGGGGGGGGGGGGGGGGGGGDEGGGGGGGGGGGGFGGGGGGGGGGGGGGGGGGGGGGGGGGGGGGGGGGGGGGGGGGFGFGGGGGFDFGGGGGGGGGCDGGFFFFFFFFF@EFFFFFFFFFFFAFAD@BBECEFFFBEEF>DFF@FF<>?55C@(/6<CC09?6@B;63:BFF;86??269?;>(-2((8:72:??;(487)
@M04999:289:000000000-L3R54:1:1101:19081:11249 2:N:0:426
AGACTACTAGGGTATCTAATCCTGTTCGCTACCCATGCTTTCGAACCTCAGCGTCAGTTACAGACCAGAGAGCCGCCTTCGCCACTGGTGTTCTTCCATATATCTACGCATTCCACCGCTACACATGGAGTTCCACTCTCCTCTTCTGCACTCAAGAAAAACAGTTTCAGCTGCACTTCCCCGGTTAAGCCGAGGGCTTTCACAGCTGACTTGTTCTCCCGCCTGCGTTCGCTTTACGCCCAATAAATCCGGACACCGCTTGCCACCTACGTATTACCGCGGCTGCTGGCACGTAGTTAGC
+
CCCCCGGGGGGGGGGGGGGGGGGGGGGGGGGGGGGGGGGGGGGFFGGGGGGGGGGGGGGGGGGDGFGGGGGGGGGGGGGGG:CGGGGGGGGGGGGGGGGFFFGGGFGGGGGGGGGGGEGGGGGGGGGDGFGFGGFGGFFGFGGGGGGAFGGGGGGGFGFECEFGGGFFGGGGG?8DFFFGGGG>ECEC9FGGCEC>DGGGFFFA4*?FE@@EFFF>AFFB>@69BFFFDFD>DD?3C<@F9??@EFFFF;B@FFF3:9(486:(6<1222:2<A.)62((4,34(3.7(1()((,.42-46
@M04999:289:000000000-L3R54:1:1101:9759:11270 2:N:0:426
GACTACACGGGTACCTAATCCTGTTCGCTCCCCACGCTTTCGTCCATCAGCGTCAATCGGTATTTAGTAACCTGCCTTCGCAATCGGGGTTCTGTGTAATATCTATGCATTTCACCGCTACACTACACATTCCAGCTACTTCAATACTATTCAAGATTAACAGTATCAACGGCAGTTCTACAGTTAAGCTGCAGGTTTTCACCGCTGACTTATCAACCCGCCTACGGACCCTTTAAACCCAATAAATCCGGATAACGCTCGCATCCTCCGTATTACCGCGGCTGCTGGCACGGAGTAAGCC
+
CCCCCGGGGGGGG,FGGGGGGGGGGGGGGGGGGGGGGGGGGGGGGGGGGGGGGGGGGGGGGGGGGGGGGGGGGGGGGGGGGGGGGGGGGGGGGGGGGGGGGGGGGGGGGGGGGGGGGGGGGGGFGGGGGGGGGGGGGFGGGGGGGGGGGGGGGGFFGGGGGGGGGGFGGGGCEGGFFGFGGGGGGGGGGGGGGGGGGGGGFFFDDEFEFEFFFFFFFFEBFFFFF@F=@>FBDEFEC@DFFDFFFEFFE91<@DFE((:<>>BFF:?F<BF6<?<A>:>F7>>9??7??7?B;(,4(-:<2
@M04999:289:000000000-L3R54:1:1101:10253:11272 2:N:0:426
TGGTAGACTACTCGGGTATCTAATCCTGTTTGCTACCCATGCTTTCGAGCCTCAGCGTCAGTGACAGACCAGAGAGCCGCCTCCGCCACTGGTGTTCTTCCATATATCTACGCATTTCACCGCTACACATGGAGTTCCACTCTCCTCTTCTGCACTCAAGTTAAACAGTTTCCGTTGCAATTCCTCAGTTGAGCTGAGGGCTTTCACATCCCAGACTTATTTAACCGCCTGCGCTCCCTTTACGCCCAATAAATCCGGACAACGCTTGCCACCTACGTATTACCGCGGCTGCTGGCACGT
+
CCCCCGGGGGGGGGGGGGGGGGGGGGGGGGGGGGGGGGGGGGGGGGGGGGGGGGGGGGGGGGGFGGGGGGGGGGGGGGEGGGGGGGFEGGGGGGGGGGGGGGGGGGGGGGGGGGGGGGGGGGGGGGGGGGGGCFGGGFGGGGFFGGGGGGGGGGGGGGGGGGGGGGGGGFGFGGGGFGF7DFGGGGGGGGGGGCFFGFGGEFFFFFFFFFBCCA?FFFFEAEFCEFFF2@5BF@FFFFFFEEFFF=9@8@;@39CEF679B;7067?FFBFB?BFFF:2<0<46<>>9>;B02)4(,5:6
@M04999:289:000000000-L3R54:1:1101:6753:11291 2:N:0:426
CTAAGGACTACACGGGTATCTAATCCTGTTTGCTACCCATGCTTTCGAGCCTCAGCGTCAGTGACAGACCAGAGAGCCGCCTTCGCCACTGGTGTTCTTCCATATATCTACGCATTTCACCGCTACACATGGAGTTCCACTCTCCTCTTCTGCACTCAAGTTAAACAGTTTCCGTTGCAATTCCTCAGTTGAGCTGAGGGCTTTCACATCCCAGACTTATTTAACCGCCTGCGCTCCCTTTACGCCCAATAAATCCGGCCAACGCTTGCCACCTACGTCTTACCGCGGCTGCTGGCACGTT
+
-6ACCEAFCEGFFGEDFGGGGFF@CFG9FFEFGGDGCGF8<FGADGG<EFGFGFGCEFFEGGCCFD<AFGGGFGCEGGGDECFGGGGGGGGGGGFFGGFAEGGFGCGCDFGGGCFDGGGGGEFGGGGGFDFGCD8FGF8EGGEGGGGGGGGGGCFGGGFC7@DCFGFFGFFFGDGGBDF7ED@D;9@@FGGCFGFGGGDD>F?AFFF>AC=@C5CF96BE+;;*:67@B=BDFFFF=239.0>25.3?188<>5?@B6(((/22>113:><>0?:0(((,3).2(((,(((48,5<<4((.
@M04999:289:000000000-L3R54:1:1101:7753:11318 2:N:0:426
GGAGAGACTACTAGGGTATCTAATCCTGTTTGCTCCCCACGCTTTCGCATCTCAGCGTCAGTATCTGTCCAGAAGTCCGCCTTCGCCACCGGTATTCCTCCACATCTCTACGCATTTCACCGCTACACGTGGAATTCTACCTTCCTCTACAATACTCTAGTTAACCAGTTTTAAGTGCAATTCCTAGGTTGAGCCCAGGGCTTTCACACCTAACTTAATTATCCGCCTACATGCTCTTTACGCCCTGTCATCCCGATTAACGCTCGCACCCTCTGTATTACCGCGTGTTCGGGCACGGTGG
+
@B<CCF<E@CFCFG@8FFGGEC<<,CEDEFCCFFFGGGGG7CGFFGGGDGGCFGGC7C@@FG<<CF<CAFGGGGD6?FC+=CEFCBB@CBFGGE<EEGAEEFFGGGGGFEGEGEGCCEF=:C7FFGFFDBFD7=EB;EGGAEDDFGG8@DFFD,EEC8EEDFDCFFFGGCC::=D=F8;@CDCFGA,,@DD8DGGGFG++:??6AFFA@@50>A>A8FF=CEE582):=B=;A:*/A36CE2922(()0*8*8(/,6/()>(6<?B;;;(:61(,:)-5--661(4(,()(((-40(4,((
@M04999:289:000000000-L3R54:1:1101:2106:11318 2:N:0:426
GACTACCGGGGTATCTAATCCTGTTTGCTACCCACGCTTTCGAGCATGAACGTCAGTGTTATCCCAGGAGGCTGCCTTCGCCACCGGTATTCCTCCACATCTCTACGCATTTCACCGCTACACGTGGAATTCTACCTTCCTCTACAATACTCCAGATAACCAGTTTTAAGTGCAGTTCCCAGGTTGAGCCCGGGGCTTTCACACCTAACTTAATTATCCGCCTACATGCCCTTTACGCCCAGTCATTCCGATTAACGCTCGCACCCTCCGTATTACCGCGGCTGCTGGCACGGAGTTAGCC
+
CCCCCGFCGGGGGGGFDGFGGGGGGGGFGDGFGGGGGGGGGEGGG7EFGGGGFEGGGGFGFGGEGGGGFEGGGFGGFGGGGGGGCFGGEDFFGF<AFFGFGGGCFGGGGGGGGGGGGGG@FGGCGGDC@FGGGGGGF;8FFGGGGGGAEDEEECEFGCDF@ECEGFGFFFFFGGGFFGFFGGGGGGGGGFGCC*@7DGGGFFFFFAAFBEFFCB@F<CFDFFFFBEFFF:DFFFEF;DFB?1;@FC36E@(37;CF<BF(39>FF63<?BF2<BFFB19>>3((6?34<7>290(-8))63
@M04999:289:000000000-L3R54:1:1101:26593:11382 2:N:0:426
AAGACTACTCGGGTATCTAATCCTGTTTGCTCCCCACGCTTTCGCATCTCAGCGTCAGTATCTGTCCAGAAGGCCGCCTTCGCCACCGGTATTCCTCCACATCTCTACGCATTTCACCGCTACACGTGGAATTCTACCTTCCTCTACAATACTCTAGTTAACCAGTTTTAAGTGCAATTCCTAGGTTGAGCCCAGGGCTTTCACACCTAACTTAATTATCCGCCTACATGCCCTTTACGCCCAGTCATTCCGATTAACGCTAGCACCCTCCGAATTACCGCGCCTGCTGTCACGGATTT
+
<CCCCGFGGGGGCFG<FGFAEE<;CCFFGFFFGF:<@BFECFAB@F,6EED<BBFGGGGFC9C<<C@99EE<F8@F7=?CFG@@BBEFGG:<F<E?FGCGGGGGG<;FGGE?@FGEEG7>FGFFG7A?+8=B:DC9E4==8DGFF9FE?99FG?FFFDFAFCDGFGGCAGGGGGDFDFFF9DD=83EFF6?CGF6?3:?@6@FFFFFFBED=AF6BCFAC8)<@DFFFFFFBDFFFFF@FF22BEEFE)1)612;1C632;((5;4=((/32((4(2.9<0(((,(,5:.4)524(((.
@M04999:289:000000000-L3R54:1:1101:16434:11417 2:N:0:426
AATGACTACTAGGGTATCTAATCCTGTTCGCTCCCCACGCTTTCGTCCATCAGCGTCAATCGGTATTTAGTAACCTGCCTTCGCAATCGGGGTTCTGTGTAATATCTATGCATTTCACCGCTACACTACACATTCCAGCTACTTCAATACTATTCAAGATTAACAGTATCAACGGCAGTTCTACAGTTAAGCTGCAGGTTTTCACCGCTGACTTATCAACCCGCCTACGGACCCTTTAAACCCAATAAATCCGGATAACGCTCGCATCCTCCGTATTACCGCTGCTGCTGGCACGGAGTT
+
CCCCCGGGGGGGGGGGGGGGGGGGGGGGGGGGGGGGGGGGGGGGGGGGGGGGGGGGGGGGGGGGGGGGGGGGGGGGGGGGGGGGGGGGGGGGGGGGGGGGGGGGGGGGGGGGGGGGGGGGGGGGGGGGGGGGGGGGGGGGGGGGGGGGGGGGGGGGGGGGGGGGGGGGGGGGGGDGFGFGGGGGGFFGGGGFFFFFGCC7FFFFFFEFFBBFFFFFFFFF6>@>FDFFFD@BFFBFBFFFEF6@?@;A9<CEFF;21@@F68799149(<A?>:037<A<:;(792>27>7?<7<(-4::
@M04999:289:000000000-L3R54:1:1101:2175:11424 2:N:0:426
TTTGCGACTACTGGGGTATCTAATCCTGTTCGCTACCCACGCTTTCGAGCCTCAGCGTCAGTTACTAGCCAGTCAGCCGCCTTCGCCACTGATGTTCTTCCATATATCTACGCATTTCACCGCTACACATGGAGTTCCACTGACCTCTCTAGCACTCAAGTCTTACAGTTTCTGATGCACGTCCATAGTTGAGCTATGACCTTTCACATCAGACTTATTAGACCGCCTGCGCTCCCTTTACGCCCAATAATTCCGGACAACGCTCGCCACCTACGTATTACCGCGGCTGCTGGCACGTCGT
+
CCCCCGGGGGGGGGGGGGGGGGEGFGGGGGGGGGGGGGGGGGGGGGGGGGGGGGFGGEGEGFFFGGGGGFGGGGGGGGGDGGGGGGFGGGFGGGFGGGGGGGGGGCAEFFGGGGGGGGGGGGGGGGFCFFGCEGGFGGGFGGGG@DF88ECC9EGGGDGGGFFG9DGGFGGFFCFFFGFGGGFEDFGFAEF,@C,:9+2=FAF>FFFFEEE5>FFF*1?5@A@@2A29=BFFFFFFF@F64;@BB;DF@3<E))4;;90=@BF<FFF>?BFFFFFF2:(.:4:9(226>BFF4?B<:4(-,
@M04999:289:000000000-L3R54:1:1101:5239:11444 2:N:0:426
GTATAGACCACACGGGTATCTAATCCTGTTCGCTACCCATGCTTTCGAGCCTCAGCGTCAGTAACAGACCAGAGAGCCGCCTTCGCCACTGGTGTTCTTCCATATATCTACGCATTTCACCGCTACACATGGAGTTCCACTCTCCTCTTCTGCACTCAAGTCTCTCAGTTTCCGATGCTCTTCCTCAGTTAAGCTGAGGGCTTTCACATTCAGACTTAAAAGACCGCCTGCGCTCCCTTTACGCCCAATAAATCCGGACAACGCTCGCCACCTACGTATTACCCCGGCTGCTGGCACGT
+
CCCCCGGGGGGGGGGGGGGGGGGGGGGGGGGGGGGGGGGGGGGGGGGGGGGGGGGGGGGGGGGGGGGGGGGGGGGGGGGGGGGGGGGGGGGGGGGGGGGGGGGGGGEGGGGGGGGGGGGGGGGGGGGGGGGGFGGFGGGGGGGGGGGGEFGDFGGGGGGGGGGGGGFGGGGGGGGGFG5FGGGGGFGGGGFFFFGFF6CDAFFFFFFFFFFFFAFFFF+>8A)->AA>@DF@>@FFDDFAE91;6;@68;)9?6=62/624<>F:?>>B((1383(,,6(6<.(,-(,49?F?01(28?
@M04999:289:000000000-L3R54:1:1101:8507:11453 2:N:0:426
AAGACTACTAGGGTATCTAATCCTGTTTGCTCCCCACGCTTTCGCATCTCAGCGTCAGTATCTGTCCAGAAGGCCGCCTTCGCCACCGGTATTCCTCCACATCTCTACGCATTTCACCGCTACACGTGGAATTCTACCTTCCTCTACAATACTCCAGATAACCAGTTTTAAGTGCAGTTCCCAGGTTGAGCCCGGGGCTTTCACACCTAACTTAATTATCCGCCTACATGCCCTTTACGCCCAGTCATTCCGATTAACGCTCGCACCCTCCGTATTACCGCGGCTGCTGGCACGGAGTT
+
CCCCCGGGGCFGGFGGGGGGGGGGGFGGGGGGGGGAFGGGGGGCGGGGGGGGGGGGGGGFGGGGGGGGDGGGGGGGGGGGGGDFCFFEDFDGGGFFFGGGGGGGGCGGGGEGGGGGGGGGGGGGGGGGGEGDEFDGGFDFGGEGAEFCDFGGGGGGGGGFGGFGGD9AFGGGFFGGFFFGGGG?FGGFGGGGGEGG5DDFA>FFCF4;@EFFFFFFFA+:>==@FDDEFEF>B=:@CFFA;BDFEE@?)9.637;<EE@9@;>FFFB?2:F0:1:7A<A:;206;;<:::B0<142438
@M04999:289:000000000-L3R54:1:1101:7816:11483 2:N:0:426
AAGGACTACTGGGGTATCTAATCCTGTTTGCTCCCCACGCTTTCGCATCTCAGCGTCAGTATCTGTCCAGAAGGCCGCCTTCGCCACCGGTATTCCTCCACATCTCTACGCATTTCACCGCTACACGTGGAATTCTACCTTCCTCTACAATACTCTAGTTAACCAGTTTTAAGTGCAATTCCTAGGTTGAGCCCAGGGCTTTCACACCTAACTTAATTATCCGCCTACATGCCCTTTACGCCCAGTCATTCCGATTAACGCTCGCACCCTCCGTATTACCGCGGCTGCTGGCACGGAGTT
+
CCCCCGGGGGGGGGGGGGGGGGGGGGGGGGGGGGGGGGGGGGGGGGGGGGGGGGGGGGGGGGGGGGGGGGGGGGGGGGGGGGGGGFGGGGGGGGGGGGGGGGGGGGGGGGGGGGGGGGGDGGGGGGGGGGGGGGGFGGGGGGGGGGGFFGGGGGGGGGGGGFGGGGDGGGGGGGGGF?7DFFGGGGGGGGGGGGGGGGGGFFFFFFFFDFFFFFFFCFFFFFFF=DFFFFFFFFFFFFFFFFB?DFE<EFFFFFDF;?EF9DFF;>;41:?B;,8?FFB>?>F;>>1:4526?71(-4?:
@M04999:289:000000000-L3R54:1:1101:26450:11494 2:N:0:426
GACTACAAGGGTATCTAATCCTGTTCGCTACCCATGCTTTCGAACCTCAGCGTCAGTTACAGACCAGAGAGCCGCCTTCGCCACTGGTGTTCTTCCATATATCTACGCATTCCACCGCTACACATGGAGTTCCACTCTCCTCTTCTGCACTCAAGAAAAACAGTTTCAGCTGCACTTCCCCGGTTAAGCCGAGGGCTTTCACAGCTGACTTGTTCTCCCGCCTGCGTTCGCTTTGCGCCCAATAAATCCGGACAACGCTTGCCACCTACGTATTACCGCGGCTGCTGGCACGTAGTTAGCC
+
CCCCCGGGGGGGGGGGGGGGGGGGGGGGGGGGGGGGGGGGGGFFFGGGGGGGGGGGGGGGGGGGGGGGGGGGGGGGGGGGGGGGGGGFGGGGGGGGGGGGGGGGGGGGGGGGGGGGGGGGGGGGGGGGGGGGGGGGGGGGGGGGGGGGGGGGGFFGGGGGGGGGGGGGGGGGGGGGFGFGGG>EGGGGGGGGGGGGGGGFFFFFFFFFFFEFFFAAEFFFFFFDDFFFFFFFF6AFFFFF?@F@A7CCEB9BF>FFFFFFFF7BFF?BFBFFFFAF46>>>FFFFFF7687::??04>FF?
@M04999:289:000000000-L3R54:1:1101:8043:11499 2:N:0:426
GACTACTCGGGTATCTAATCCTGTTCGCTCCCCATGCTTTCGAACCTCAGCGTCAGTTACAGACCAGAGAGCCGCCTTCGCCACTGGTGTTCTTCCATATATCTACGCATTCCACCGCTACACATGGAGTTCCACTCTCCTCTTCTGCACTCAAGAAAAACAGTTTCAGCTGCACTTCCCCGGTTAAGCCGAGGGCTTTCACAGCTGACTTGTTCTCCCGCCTGCGTTCGCTTTACGCCCAATAAATCCGGACAACGCTTGCCACCTACGTATTACCGCGGCGGCTGGCACGTACTTAGCC
+
CCCCCGGGGGEGGGGGFFGGGFGFGGGGG,FCFFGGGGGGGGGGGGGGGFGGGGGGFGGGGGGGGGFGGFFFGGGGGEGFECEGGGGGGFGGGGGGGGGGGGAEFGGGGGGG9FGEEGGGGGGGGGGGGFGGGGGGGGGGGFCGFGF8EDFGGFDGCGFGGGGGFGFGCDGGGCDGFDFFGGDGGEGGDFGCGEGCFFF;FFFFAFFFFFEFCAFFFFFFFFFFF257@DF@D;E<@DBBF0=E<6?54396>B?FFF?FFF>A>?FFF08))4)6422(-((-426(3224?:((.-.),
@M04999:289:000000000-L3R54:1:1101:3925:11501 2:N:0:426
TGACTACCCGGGTATCTAATCCTGTTCGCTCCCCACGCTTTCGTCCATCAGCGTCAATCGGTATTTAGTAACCTGCCTTCGCAATCGGGGTTCTGTGTAATATCTATGCATTTCACCGCTACACTACACATTCCAGCTACTTCAATACTATTCAAGATTAACAGTATCAACGGCAGTTCTACAGTTAAGCTGCAGGTTTTCACCGCTGACTTATCAACCCGCCTACGGACCCTTTAAACCCAATAAATCCGTCTAACGCTCGCATCCTCCCTATTACCGAGCCTGCTGGCACGGAGTTCGC
+
CCCCCGGGGG7CFFFGGGGGGGF9FFEFG7ECFGFGGGEFGGDFGG><F9AFFGGG@FEFCGCF9@EFGC9FFGGGGGGGG7,4BF7FEDEGGGGGGEAEFFGFFFFCFGGGGFGGGGEE7EFDAD@=E<FGG;EED>DDFFGCEGFFGGG;;=EGDFD9EGF,E9DF8EFECEGCDGDFGFGGEEAFCF;CF8EC7D+;+;;AE5??9CA46=+9AAF23:==2(2955297:)95CEF033@33C?739((/3))(((/(70,(4,)2(424<FF<2((--.(.(),((.4((-::)-(
@M04999:289:000000000-L3R54:1:1101:21941:11533 2:N:0:426
GGGACTACCAGGGTATCTAATCCTGTTTGCTCCCCACGCTTTCGTCCATCAGCGTCAATCGGTATTTAGTAACCTGCCTTCGCAATCGGGGTTCTGTGTAATATCTATGCATTTCACCGCTACACTACACATTCCAGCTACTTCAATACTATTCAAGATTAACAGTATCAACGGCAGTTCTACAGTTAAGCTGCAGGTTTTCACCGCTGACTTATCAACCCGCCTACGGACCCTTTAAACCCAATAAATCCGGATAACGCTCGCATCCTCCGTATTACCGCGGCTGCTGGCACGGAGTTAC
+
CCCCCGGGGGGGGGGGGGGGGFGFGGGGGGGGGGGGGGGGGGGGGGGGGGCGGEGEEGGGGGFFDGGGGGGGGGGGGGFFGGGGDGGGGGDGGGFGGGGGGGFAC@EDFGGGGF9FFGEGGGGGGDFGGGGGGGDGGGGGGGGFGFEAFGGGDFE=DGFGGGGGGGFGGGGGGC6CA=DGGFDGGGGGGAEFGGFG7CGGFFFFFFE55>FEFF6BEFF:9AABAFFFA?266>DFEFFFF@@FF3;>EE@>>DFFE<?BF;9FF66:7<BFFB7><AA:BF603308?0:0<?6(-2:F)
@M04999:289:000000000-L3R54:1:1101:24057:11534 2:N:0:426
TTACGACTACTCGGGTATCTAATCCTGTTCGCTACCCATGCTTTCGAACCTCAGCGTCAGTTACAGACCAGAGAGCCGCCTTCGCCACTGGTGTTCTTCCATATATCTACGCATTCCACCGCTACACATGGGGTTCCACTCTCCTCTTCTGCACTCAAGAAAAACAGTTTCAGCTGCACTTCCCCGGTTAAGCCGAGGGCTTTCACAGCTGACTTGTTCTCCCGCCTGCGTTCGCTTTACGCCCAATAAATCCGGACAACGCTTGCCACCTACGTATTACCGCGGCTGCTGGCACGTAGTT
+
CCCCCGGGGGGGGGGGGGGGGGGGGGGGGGDGGGGGGGGGGGGGGGGGGGFGGGGGGDGGGGGGGGGGGGGGGCEGGGGGGGGGGEGFGGGGGFGGGGGGGGGGGFGGGGGGGGFGGGGGGGEGGGGGGGGFECGGGGGGGGGFGGGGGGGGGGEGGGGGGGGGEGCFFGGGGGGGFFFGGGGGGEGEEGFGGGG>7DCDFFFFFFFBBEBEFFFFEFFEFED=@9@DF0;;D06@@FEFDFFF<1?B29AFBBB0>FF<91<6:?BDB??07BFFA>BBA09(424(,5).3(<?:1(2.
@M04999:289:000000000-L3R54:1:1101:16660:11550 2:N:0:426
GCTAGACTACTGGGGTATCTAATCCTGTTCGCTACCCATGCTTTCGAACCTCAGCGTCAGTTACAGACCAGAGAGCCGCCTTCGCCACTGGTGTTCTTCCATATATCTACGCATTCCACCGCTACACATGGAGTTCCACTCTCCTCTTCTGCACTCAAGAAAAACAGTTTCAGCTGCACTTCCCCGGTTAAGCCGAGGGCTTTCACAGCTGACTTGTTCTCCCGCCTGCGTTCGCTTTACGCCCAATAAATCCGGACAACGCTTGCCACCTACGTATTACCTCGGCTGCTGGCACGTAGTT
+
CCCCCGGGGGGGGGGGGGGGGGGGGGGGGGGGGGGGGGGGGGFGGGGGGGGGGGGGGGGGFGGGGGGGGGGGGGGGGGGGGGGGGGGGGGGGGGGGGGGGGGGGGFGGGGGGGGGGGGGGGGGGGGGGGGGGGGGGGGGGGGGFGGGGGGGGGGGGGGGDFGGGGGGGGGGGGGFGFGFFGFGGGECEGGGFGGGDCDC5AFFFFFFFDF@EFBFBFFFFFF=2>>>BD>F@FFF@0;;A?@>FD@8@EFFFFFFFFF?B>BB0(4:9??BFF:B?2>FFF283?624?),,3<7:4:?B<
@M04999:289:000000000-L3R54:1:1101:23883:11554 2:N:0:426
CTTGACTACCAGGGTATCTAATCCTGTTCGCTACCCATGCTTTCGAGCCTCAGCGTCAGTAACAGACCAGAGAGCCGCCTTCGCCACTGGTGTTCTTCCATATATCTACGCATTTCACCGCTACACATGGAGTTCCACTCTCCTCTTCTGCACTCAAGTCTCTCAGTTTCCGATGCTCTTCCTCAGTTAAGCTGAGGGCTTTCACATTCAGACTTAAAAGACCGCCTGCGCTCCCTTTACGCCCAATAAATCCGGACAACGCTTGCCACCTACGTATTACCGCGGCTGCTGGCACGTAGTT
+
CCCCCGGGGGGGGGGGGGGGGGGGGGGGGGGGGGGGGGGGGGGGGGGGGGGGGGGGGGGGGGGGGGGGGGGGGGGGGGGGGGGGGGGGGGGGGGGGGGGGGGGGGGGGGGGGGGGGGGGGGGGGGGGGGGGGGGGGGGGGGGGGGFFFGGGGGGGGGFGGGGGGGGGGGGGGGGDGFGFGFGGGGGGGGFDFDD6FGGGGFFFFFFFAEFE5CFFFFAF5FD@2>9ABFAF@FFFFF3CFFFFFF6;@37<?E(60:67;9B;:BBB<FFBFF:??A>B<)4>0299>F?B:2?<-.3(:5
@M04999:289:000000000-L3R54:1:1101:23766:11554 2:N:0:426
CCAGACTACTGGGGTATCTAATCCTGTTCGCTCCCCACGCTTTCGTCCATCAGCGTCAATCGGTATTTAGTAACCTGCCTTCGCAATCGGGGTTCTGTGTAATATCTATGCATTTCACCGCTACACTACACATTCCAGCTACTTCAATACTATTCAAGATTAACAGTATCAACGGCAGTTCTACAGTTAAGCTGCAGGTTTTCACCGCTGACTTATCAACCCGCCTACGGACCCTTTAAACCCAATAAATCCGGATAACGCTCGCATCCTCCGTATTACCGCGGCTGCTGGCACGGAGTT
+
CCCCCGGGGGGGGGGGGGGGGGGGGGGGGGGGGGGGGGGGGGGGGGGGGGGGGGGGGGGGGGGGGDFGGGGGGGGGGGGGGGGGGEGGGGGGGGGGGGGGGGGGGGGGGGGGGGGGGGGGGGGGGGGGGGGGGGGGGGGGGGFGGGGGGGGGFFGGFGGCFGGGGGGGGGGGGGGGFGFGGGGGGGGGGGGFGGFDFGGGFFFFFFFFFFFFFFFFFFFFFFFFFFFFFD=FFF=BBEFFE@?F@;EFFE?EFFFFFEEFFFFFF>(4:<<<>BB??24<:;9>;23:BBFB?FB096BF
@M04999:289:000000000-L3R54:1:1101:16280:11572 2:N:0:426
GTGACTACTAGGGTATCTAATCCTGTTTGCTCCCCACGCTTTCGCATCTCAGCGTCAGTATCTGTCCAGAAGGCCGCCTTCGCCACCGGTATTCCTCCACATCTCTACGCATTTCACCGCTACACGTGGAATTCTACCTTCCTCTACAATACTCCAGATAACCAGTTTTAAGTGCAATTCCCAGGTTGAGCCCGGGGCTTTCACACCTAACTTAATTATCCGCCTACATGCCCTTTACGCCCAGTCATTCCGATTAACGCTCGCACCCTCCGTATTACCGCGGCTGCTGGCACGGAGTT
+
CCCCCGGGGGGGGGGGGGGGGGGGGGGGGGGGGGGGGGGGGGGGGB@FFGFGGGGGGGGGGGGGGGGGGGGGGGGGGGECGGGGGGFGGGGGGGGGGGGGGFGGGGGGGGGGGGGGGGGGGGGGGGFGEFGGGGGDGGGGGGGGGGGGGGGGGGCGEFGGGGGGGD=,CFDFFGGGFGFGFGGFGGCFGFGGGGC6CD>CFF6FFFFFF=BEEF6BEFAAF=BDDFFB><E>BE=;CC;:>F@?;@FFFFCE0;@<CFDFF?0;BFFF0??9<?<>B>A:0(4;19B>F??78:9(3<?
@M04999:289:000000000-L3R54:1:1101:15435:11584 2:N:0:426
TTACAGACTACCCGGGTATCTAATCCTGTTCGCTCCCCACGCTTTCGTCCATCAGCGTCAATCGGTATTTAGTAACCTGCCTTCGCAATCGGGGTTCTGTGTAATATCTATGCATTTCACCGCTACACTACACATTCCAGCTACTTCAATACTATTCAAGATTAACAGTATCAACGGCAGTTCTACAGTTAAGCTGCAGGTTTTCACCGCTGACTTATCAACCCGCCTACGGACCCTTTAAACCCAATAAATCCGGATAACGCTCGCATCCTCCGTATTACCGCGGCTGCTGGCACGGAGT
+
CCCCCGGGGGGGGGGGGGGGGGGGGGGGGGGGGGGGGGGGGGGGGGGGGGGGGGGGGGGGGGGGGGGGGGGGGGGGGGGGGGGGGGGGGGGGGGGGGGGGGGGGGFGGGGGGGGGGGGGGGGGGGGGGGGGGGGGGGGGGGGGGGGGGGGGGGGGGGGGGGGGGGGFCFGGGGGGGFGFGGGGGGGGGGGGGGGGGGGGGFFFFFFFFFFFFFFFFFFFFFFFFFFFFDFF@DFFFFFFFEFFFFFF;;EC?C@FFFFFFE:;FBFF>FF:?>BFFFB?<ABB>>99>BBFBB??F?FF94
@M04999:289:000000000-L3R54:1:1101:23033:11590 2:N:0:426
CGGAGACTACTGGGGTATCTAATCCTTTTTGCTCCCCACGCTTTCGCATCTCAGCGTCAGTATCTGTCCAGAAGGCCGCCTCGCCACCGGTATTCCTCCACATCTCTACGCATTTCACCGCTACACGTGGAATTCTACCTTCCTCTACAATACTCTAGTTAACCAGTTTTAAGTGCAATTCCTAGGTTGAGCCCAGGGCTTTCACACCTAACTTAATTATCCGCCTACATGCCCTTTACGCCCGGTCATCCCGATTAACGCTCGCACCTTCTGTATTACGCCGGCTCCTGGCACGAGTTAC
+
@CCC@7,,6C@FG8+@;FE9@CC-CF,CF,6FEFGEG@F++B,9CFFEEGCF@F8:8B@B@6@C<,69@6C,:BAFG:++8BCGGG:6C=F7FFF?EG@FG?<AED99?+=4CFED<FGED8+@F=7=FC7=F8FGCAE,4@===D9F==DC2==C=E==:,E,3=,@:8=DGGGF9=E6DC9CG8EF,<:CG69?FDGGFFFFFFF>58>:AA>CFFCEFEFFFAD@(><:=76::6*)6=(((6417)/2(,(6<9630:?>9(4;(83)).)69AA((,((46,27:(387:((42))
@M04999:289:000000000-L3R54:1:1101:2401:11591 2:N:0:426
TGTGGGACTACTAGGGTATCTAATCCTGTTCGCTCCCCACGCTTTCGTCCATCAGCGTCAATCGGTATTTAGTAACCTGCCTTCGCAAGCGGGGTTCTGTGTAATATCTATGCATTTCACCGCTACACTACACATTCCAGCTACTTCAATACTATTCAAGATTAACAGTATCAACGGCAGTTCTACAGTTAAGCTGCAGGTTTTCACCGCTGACTTATCAACCCGCCTACGGACCCTTTAAACCCAATAAATCCGGATAACGCTCGCATCCTCCGTATTACCGCGGCTGCTGGCACGGAGT
+
CCCCCGFGGGFFE<CAFFGFADFGGFGFGG<@F@FCD:<@FGG>FGGCCCFFGG@FFBF:FFFGG:EGGGGGGGGFFGCFG9CFDG7@+,B=+>FGGFCEAFGCEGGGCDF;9<F<FEGFDGGGGG?B9BE=EFGGGGGFGGFGGGGGGAFGFGGFC:FFFFGFG?DGFDCFFGFGEDDCGC9FAECFEGFACG7?CCC7;AF?FFFF9=AA9FFAECF?FB35>2@@@@07,.3;;@)6)).586833=)75(601(3<2:91:2>BFB04)424:32)).49(4>FB6:7??,2,366,
@M04999:289:000000000-L3R54:1:1101:27000:11606 2:N:0:426
GCGACTACACGGGTATCTAATCCTGTTCGCTACCCATGCTTTCGAACCTCAGCGTCAGTTACAGACCAGAGAGCCGCCTTCGCCACTGGTGTTCTTCCATATATCTACGCATTCCACCGCTACACATGGAGTTCCACTCTCCTCTTCTGCACTCAAGAAAAACAGTTTCAGCTGCACTTCCCCGGTTAAGCCGAGGGCTTTCACAGCTGACTTGTTCTCCCGCCTGCGTTCGCTTTACGCCCAATAAATCCGGACAACGCTTGCCACCTACGTATTACCGCGGCTGCTGGCACGTAGTT
+
CCCCCGGGGGGGGGGGGGGGGGGGFGGGGGGGGGGGGGGGGGGGGGGGGGGGGGGGGGFGGGGGDGGGGGGGEGGGGGGGGGGGGGGGGGGGGGGGGGGGGGGGGGGGGGGGGGGGGGGGGGGGGGGGGGGGGGGGGGGGGGGGGGGGGGGGFGGGGCFGGGGGGGGGGGGGGGGGFGFGFGFE6EGGGAFGGG>DGGGGFFFFFFFFFFFFFFF=EFFFFFFFFFFFDFD?F0;;E<0>@>DFFEA:<B?09?BFFFFFBF<BFFFFFFBFFDF:ABFFFFF62>FFF:BFF6<B(3<
@M04999:289:000000000-L3R54:1:1101:18821:11636 2:N:0:426
ATGGGACTACCAGGGTATCTAATCCTGTTTGCTCCCCACGCTTTCGCATCTCAGCGTCAGTATCTGTCCAGAAGGCCGCCTTCGCCACCGGTATTCCTCCACATCTCTACGCATCTCACCGCTACACGTGGAATTCTACCTCCCTCTACAGTACTCCAGACGACCAGTTTTAAATGCTATTCCCAGGTTGAGCCCGGGGCTTTCACACCTAACTTAATCATCCGCCTACATGCCCTTTACGCCCAGTCATTCCGATTAACGCTCGCACCCTCCGTATTACCGCGACTGCTGGCACGCGGTT
+
CCCC@FFFGGGGGGEGGGEFCFGGFGCFFFGF9EAGEGGEGGGGGGECFGFGGGGDECFFFEFFGGFFFFFFGFGFGGGGGDGGG>FGCGDFFF,FECGDEFFGFFGGGFGG===EFE=E?7F=FCGDGGEGFDFGGGGGFAF8DFDEFGCFFGDFG?FFGG>>EDGGG,EF6CGFCGFFCFGFGG6@:F<EFCCDGGGDFA48@B>A9@EB:8B84C>CF<EDB;((6=C<E3(/6@CF;@>01=4@AF).?204<?A),4:?9;;>16(1,23.3>49)(9099,-2:228(4:(((-(
@M04999:289:000000000-L3R54:1:1101:6354:11655 2:N:0:426
TCAGACTACCGGGGTATCTAATCCTGTTTGCTCCCCACGCTTTCGCATCTCAGCGTCAGTATCTGTCCAGAAGGCCGCCTTCGCCACCGGTATTCCTCCACATCTCTACGCATTTCACCGCTACACGTGGAATTCTACCTTCCTCTACAATACTCTAGTTAACCAGTTTTAAGTGCAATTCCTAGGTTGAGCCCAGGGCTTTCACACCTAACTTAATTATCCGCCTACATGCCCTTTACGCCCAGTCATTCCGATTAACGCTCGCACCCTCCGTATTACCGCGGCTGCTGGCACGGAGTTT
+
CCCCCGGGGGGGGGGGGGGGGGGGGGGGGGGGGGGGGGGGGGGGGGGGGGGGGGGGGGGGGGGGGGGGGGGGGGGGGGGGGGGGGGGGGGGGGGGGGGGGGGGGGGGGGGGGGGGGGGGGGGGGGGGGGGGGGGGGGGGGGGGGGGGGGGGGGGGGGGGGGGGGGGGGGGGGGGGGFGFGGGGGGGGGGGGGGGGFGDGFFFFFFFFEFFFFFFFFFFFFFFFBFFFFEFFFEFFFFFFFFFFFDFFAEFECFDFFFCEFFF?>>FB>BF?<943:?BFF?FFF>023:7?::?216>?B)
@M04999:289:000000000-L3R54:1:1101:25517:11667 2:N:0:426
GTGACTACTGGGGTATCTAATCCTGTTCTCTCCCCACGCTTTCGTCCATCAGCGTCAATCGGTATTTAGTAATCTGCCTTCGCTCTCGGGGTTCTGTGTAATATCTATGCATTTCACCGCTACACTACACATTACAGCTACTTCAATACTTTTCAATATTAACAGTCTCAACGGCAGTTCTACAGTTACGCTGCAGGTTTTCACCGCTGACTTATCAACCCGTCTACGGACCCTTTAAACCAAATAACTCCGGATCACGCTCACCCCCTCCGTTATACCGCCGCTTCTGGCACGGTGTTAC
+
C@6,,;E@<FG?:F;F<@,C;,<E,6CE,C<FG@F,F+6C6968C86,<,6C,78,,,6;,,B6F<C6C6,6,6669,,,C@4,,::CG7:+@8FGGAE5EF9FFGFCB,?F9,C55C7=>EG9=?FGG,944,,,,49,,4,9,@;,9@,93@3E,764=E,44?,73,,6=+013++2=DC,,,376+==+3,3;FGFCFA7C*39))0*;++40+@):4)-/0*))/82(:(.8/6?0(-7*/.))..((/((,6:@DD()(((-,,-,3)(.).54,((((-4<4-84)(-((--))
@M04999:289:000000000-L3R54:1:1101:10530:11687 2:N:0:426
GACTACACGGGTATCTAATCCTGTTTGCTCCCCACGCTTTCGCATCTCAGCGTCAGTATCTGTCCAGAAGGCCGCCTTCGCCACCGGTATTCCTCCACATCTCTACGCATTTCACTGCTACACGTGGAATTCTACCTCCCTCTGACACACTCTAGTTAGACAGTTTCAAATGCACGTCCCAAGTTGAGCTCGGGGATTTCACATCTGACTTATCTAACCGTCTGCGCTCGCTTTACGCCCAGTAATTCCGATTAACGCTCGCACCCTACGTATTACCGCGGCTGCTGGCACGTAGTTTGCC
+
CCCCCG<@;@7@B@CFGGA<EFDFGFGGA<@F66@FFFGGGGGEGGGGGGGGG:@FGEFGGCFF@FEFGGFCEFFFCFGG7FGGGC@FFFF9?FGBAFGGGGGGFFFGGG7FGFGGFGGGGGGEGGGEGGGEEFFFGGGGGGGDFGGGFEGGGG87EFGCFFFGGCDDF,DDAFFGFG*8=F6FADGGGC?>6@E59CFCCAAFCF6F;AF6AF6BCFF=9@DBEBF>2527<DECD;BB@F1C?E<CC;6;DFECFF?69((43?<??62<A?FFAB>B(70(().4:()18::22)64.
@M04999:289:000000000-L3R54:1:1101:8198:11733 2:N:0:426
AATTAGACTACCAGGGTATCTAATCCTGTTTGCTCCCCACGCTTTCGCATCTCAGCGTCAGTATCTGTCCAGAAGGCCGCCTTCGCCACCGGTATTCCTCCACATCTCTACGCATTTCACCGCTACACGTGGAATTCTACCTTCCTCTACAATACTCTAGTTAACCAGTTTTAAGTGCAATTCCTAGGTTGAGCCCAGGGCTTTCACACCTAACTTAATTATCCGCCTACATGCCCTTTACGCCCAGTCATTCCGATTAACGCTCGCACCCTCCGTATTACCGCGGCTGCTGGCACGGAGT
+
CCCCCGGGGGGGGGGGGGGGGGGGGGGGGGGGGGGGGGGGGGGGGGGGGGGGGGGGGGGGGGGGGGGGGGGGGGGGGGGGGGGGGGGGGGGGGGGGGGGGGGGGFGGGGGGGGGGGGGGGGGGGGGGGGGFGEGGGGGGGGGGGGGGGGGGGCGGGGGGGGGGGGGGGGGGGGGGGFGFGGGGGGGGGGGGGGGFFGGGGEFFFFFFFFFFFFFFFFFAEFFEFFFFFFFFFFFEDFFFFFFFFBD?EFFFFFFFD;1;;C;BF@F@BFF6((4>?:?FFFFFFF(3>;:?:???<:>>;-
@M04999:289:000000000-L3R54:1:1101:12994:11762 2:N:0:426
CGGACTACTCGGGTATCTAATCCTGTTCGCTCCCCACGCTTTCGTCCATCAGCGTCAATCGGTATTTAGTAACCTGCCTTCGCAATCGGGGTTCTGTGTAATATCTATGCATTTCACCGCTACACTACACATTCCAGCTACTTCAATACTATTCAAGATTAACAGTATCAACGGCAGTTCTACAGTTAAGCTGCAGGTTTTCACCGCTGACTTATCAACCCGCCTACGGACCCTTTAAACCCAATAAATCCGGATAACGCTCGCATCCTCCGTATTACCGCGGCTGCTGGCACGGAGTT
+
CCCCCGGGGGGGGGGGGGGGGGGGGGGGGGGGGGGGGGGGGGGGGGGGGGGGGGGGGGGGGGGGGGGGGGGGGGGGGGGGGGGGGGGGGGGGGGGGGGGGGGFGGGGGGGGGGGGGGGGGGGGGGGGGGGGGGGGGGGGGGGGGGGGGGGGGGGGGGGGGGGGGGGGGGGGGGGGGFGFGGGGGGGGGGGGGGGGGGG6FFFFFFFFFFFFFFFFFFFFFF=BFFFFF2@BFFBFF<53ADFF<;;EECEFFFFDFFFFFF<FFFFFFFFFBF?FFAFFF;>4>F>BFF:B?7?;>(8?
@M04999:289:000000000-L3R54:1:1101:4845:11778 2:N:0:426
AGGAGACTACACGGGTATCTAATCCTGTTTGCTACCCACGCTTTCGAGCACGAACGTCAGTGTTATCCCAGGAGGCTGCCTTCGCCATCGGTATTCCTCCACATCTCTACGCATTTCACTGCTACACGTGGAATTCTACCTCCCTCTGACACACTCTAGTTAGACAGTTTCAAATGCACGTCCCAAGTTGAGCTCGGGGATTTCACATCTGACTTATCTAACCGTCTGCGCTCGCTTTACGCCCAGTAATTCCGATTAACGCTCGCACCCTACGTATTACCCCGGCTGCGGGCACGGAGTT
+
CCCCCGGGGGFGGGGGGGGGGGGGGGGGGGGGGGGGGGGGGGGGGGGGGGGGGGGGGGGGGGGGGGGGGGGGGGGGGGGGGGGGGGGGGGGGGGGGGFGGGGGGGGGGGGGGGGGGGGGGGGFGGG?FGGGGFFGGGGAFCFGGGFFGGFGGGGGGGGFEFGGGGDFFGGGGGGGGFGFGGGGGGGGGFGGGGAFGGGGGFFFFCFFFFFF?AFFAACFFBE=@@D=B4:62>@FD18>F6?BF<@EE3<59?8;D?66CD9209FFFFFBB?BF76(5:9((4390>:((496??(,4::
@M04999:289:000000000-L3R54:1:1101:26250:11792 2:N:0:426
GCGGTGACTACTCGGGTATCTAATCCTGTTTGCTACCCACGCTTTCGAGCATGAACGTCAGTGTTATCCCAGGAGGCTGCCTTCGCCATCGGTATTCCTCCACATCTCTACGCATTTCACTGCTACACGTGGAATTCTACCTCCCTCTGACACACTCTAGTTAGACAGTTTCAAATGCACGTCCCAAGTTGAGCTCGGGGATTTCACATCTGACTTATCTAACCGTCTGCGCTCGCTTTACGCCCAGTAATTCCGATTAACGCTCGCACCCTACGTATTACCGCGGCTGCTGGCACGTAGT
+
CCCCCGGGGGGGGGGGGGGGGGGGGGGGGGGGGGGGGGGGGGGGGGGGGGGGGGGGGGGGGGGGGGGGGGGGGGGGGGGGGGGGGGGGGGGGGGGGGGGGGGGGGGGGGGGGGGGGGGGGGGGGGGGGGGGGGGGGGGGGGGGGGGGGGGGGGGGGGGGGGGGGGGGGGGGGGGGGFGFG?FGGGGEGGGGGGGCGGGGGFFFFFFFFFEFFFFFFFFFFFFFFFFFFBEABFDFFFB>FF@DFBDFFFFFFEFFFFFFFEFBDF>BFBBFB?F:(5AF><A?((,399:>F?03>:12(-
@M04999:289:000000000-L3R54:1:1101:8030:11840 2:N:0:426
ATTGCGACTACCGGGGTATCTAATCCTGTTTGCTCCCCACGCTTTCGCATCTCAGCGTCAGTATCTGTCCAGAAGGCCGCCTTCGCCACCGGTATTCCTCCACATCTCTACGCATTTCACCGCTACACGTGGAATTCTACCTTCCTCTACAATACTCCAGATAACCAGTTTTAAGTGCAGTTCCCAGGTTGAGCCCGGGGCTTTCACACCTAACTTAATTATCCGCCTACATGCCCTTTACGCCCAGTCATTCCGATTAACGCTCGCACCCTCCGTATTACCGCGGCTGCTGGCACGGATT
+
CCCCCGGGGGFGGGGGGGGGGGGGGGGGGGGGGGGGGGGGGG>FGGGGGGGEGGGGGGGGGGAGGGGGGGGGGGGGGGGGGGGGGGGGGGGGGGGGGGGGGGGGGGGGGGGGGGGGGGGGGGGGGGGGGGGGGGGGGGGGGGGFFFGGGGGFGFGGGGGGGGGGGGGGGGGGGGGGFGF7FFGGGFG5FFGGGGGGGGD>46FAFFFFF@BFFFFFBFFFF?E3?F(:@FE95=EDFFFFF0;B;?@FDFFAAA:0::?AB:0::BBBFB--88032<2>F9(((,(-(,:33684:0((-
@M04999:289:000000000-L3R54:1:1101:23180:11874 2:N:0:426
AGATGACTACCGGGGTATCTAATCCTGTTCGCTCCCCACGCTTTCGTCCATCAGCGTCAATCGGTATTTAGTAACCTGCCTTCGCAATCGGGGTTCTGTGTAATATCTATGCATTTCACCGCTACACTACACATTCCAGCTACTTCAATACTATTCAAGATTAACAGTATCAACGGCAGTTCTACAGTTAAGCTGCAGGTTTTCACCGCTGACTTATCAACCCGCCTACGGACCCTTTAAACCCAATAAATCCGGATAACGCTCGCATCCTCCGTATTACCGCGGCTGCTGGCACGGAGTT
+
CCCCCGGGGGGGGGGGGGGGGGGGGGGGG9FFGFGGGGGGGGGGGGD:FGGGGGCGGGGCGFGCBDGGGGGGGGAFGGGGGGGGGGGGGGGGGGGGGAAFGEEGFGGGGGGGGGGGGGGGGGDGGGGGGGGGGGGGGG8FFGGEGGFG8,=E8,CFGGGGFFFAFGGGGGGGGGD6BDAGGFGGGFGGGFGFGFGGF79*;CFFFFA?AFFFFFFFEFFEFFFFBF@FFF@@>BDFFFFFFFFFFFFFFFFF@@>@DDB??6:629;<9:22:><FF?4A9(7BFB>FB?0:104:699::
@M04999:289:000000000-L3R54:1:1101:16660:11914 2:N:0:426
ATCATGACTACTCGGGTATCTAATCCTGTTCGCTCCCCACGCTTTCGTCCATCAGCGTCAATCGGTATTTAGTAACCTGCCTTCGCAATCGGGGTTCTGTGTAATATCTATGCATTTCGCCGCTACACTACACATTCCAGCTACTTCAATACTATTCAAGATTAACAGTATCAACGGCAGTTCTACAGTTAAGCTGCAGGTTTTCACCGCTGACTTATCAACCCGCCTACGGACCCTTTAAACCCAATAAATCCGGATAACGCTCGCATCCTCCGTATTACCGCGGCTGCTGGCACGGAGT
+
CCCCCGGGGGGGGGGGGGGGGGGGGGGGGGGGGGGGGGGGGGGGGGGGGGGGGGGGGGGGGGGGGGGGGGGGGGGGGGGGGGGGGGGGGGGGGGGGGGGGGGGGGGGGGGGGGGGGGGGGGGGGGGGGGGGGGGGFGGGGGGGGFGGGGGGGGGGGGGGGGGGGGGGGGGGGGGFGFGFGFGGGGGGGGGGGGGGGGGFGFFFFFFCF>FFFAFFFFFFFFFF2>BFFFFF?F>FF@DEFFEFDF?FFEEFFFFFF@DFFF?FFFFFFF>?<<?>:?:2AAA?>9;;;>FF0:::?6>BB4
@M04999:289:000000000-L3R54:1:1101:10853:11916 2:N:0:426
TGACTACCCGGGTATCTAATCCTGTTCGCTCCCCACGCTTTCGTCCATCAGCGTCAATCGGTATTTAGTAACCTGCCTTCGCAATCGGGGTTCTGTGTAATATCTATGCATTTCACCGCTACACTACACATTCCAGCTACTTCAATACTATTCAAGATTAACAGTATCAACGGCAGTTCTACAGTTAAGCTGCAGGTTTTCACCGCTGACTTATCAACCCGCCTACGGACCCTTTAAACCCAATAAATCCGGATAACGCTCGCATCCTCCGTATTACCGCGGCTGCTGGCACGGAGTTAGC
+
CCCCCGGGGGGGGGGGGGGGGGGGGGGGGGGGGGGGGGGGGGGGGGGGGGGGGGGGGGGGGGGGGGGGGGGGGGGGGGGGGGGGGGGGGGGGGGGGGGGGGGGGGGGGGGGGGGGGGGGGGGGGGGGGGGGGGGGGGGGGGGGGGGGGGGGGGGGGGGGGGGGGGGGGGGGGGGGGFGFGGGGGGGGGGGGGGGGGFGGFFFFFEFFFFFFFEFFFFFFDEF@F@FFFFFBFF@FFFFFFFFDDFFFFFEFF?@FFFFFFFFFFFFFFF?61?FFFFFF;BFFFFF7273(.4436?BBB9
@M04999:289:000000000-L3R54:1:1101:18737:11917 2:N:0:426
TCGACTACAGGGGTATCTAATCCTGTTTGCTCCCCACGCTTTCGCATCTCAGCGTCAGTATCTGTCCAGAAGGCCGCCTTCGCCACCGGTATTCCTCCACATCTCTACGCATTTCACCGCTACACGTGGAATTCTACCTTCCTCTACAATACTCCAGATAACCAGTTTTAAGTGCAGTTCCCAGGTTGAGCCCGGGGCTTTCACACCTAACTTAATTATCCGCCTACATGCCCTTTACGCCCAGTCATTCCGATTAACGCTCGCACCCTCCGTATTACCGCGGCTGCTGGCACGGAGTT
+
CCCCCGGGGGGGGGGGGGGGGGGGGGGGGGGGGGGGGGGGGGGGGGGGGGGGGGGGGGGGGGGGGGGGGGGGGGGGGGGGGGGGGGGGGGGGGGGGGGGGGGGGGGGGGGGGGGGGGGGGGGGGGGGGGGGGGGGGGGGGGGGGGGGGGGGGGGGGGGGGGGGGGGGGGGGGGGGGFGFGGGGGGGGGGGGGGGGGGGGGFFFFFFFFFFFFFFFFFFFFFF=DFFFFFFF@@EDEFFFFFFFFFFFFFFFFD<<F?E@BFFFFFFF?BFBFF?B?<>ABF6>;>>(233:???>B;6:
@M04999:289:000000000-L3R54:1:1101:27275:11920 2:N:0:426
GAAGACTACAAGGGTATCTAATCCTGTTTGCTCCCCACGCTTTCGCATCTCAGCGTCAGTATCTGTCCAGAAGGCCGCCTTCGCCACCGGTATTCCTCCACATCTCTACGCATTTCACCGCTACACGTGGAATTCTACCTCCCTCTACAGTACTCCAGACGACCAGTTTTAAATGCTATTCCCAGGTTGAGCCCGGGGCTTTCACACCTAACTTAATCATCCGCCTACATGCCCTTTACGCCCAGTCATTCCGATTAACGCTCGCACCCTCCGTATTACCGCGGCTGCTGGCACGGAGTT
+
CCCCCGGGGGGGGGGGGGGGGGGGGGGGGGGGGGGGGGGGGGGGGGGGGGGGGGGGGGGGGGGGGGGGGGGGGGGGGGGGGGGGGGGGGGGGGGGGGGGGGGGGGGGGGGGGGGGGGGGGGGGGGGGGGGGGGGGGGGGGGGGGGGGGGGGGGGGGGGGGGGGGGGGGGGGGGGGGFGFGGGGGGGGGGGGGGGGGGGGGFFFFFFFEFFFFCFFFFFFFFFDFFF?FEFFFFFFFFEFBDBFFFFFFFFFF@7??:<A?;?F>;>BFB??F;::<BABA16>FFF>?FF?B042941,1
@M04999:289:000000000-L3R54:1:1101:2093:11925 2:N:0:426
TTGGACTACTCGGGTATCTAATCCTGTTCGCTACCCATGCTTTCGAACCTCAGCGTCAGTTACAGACCAGAGAGCCGCCTTCGCCACTGGTGTTCTTCCATATATCTACGCATTCCACCGCTACACATGGAGTTCCACTCTCCTCTTCTGCACTCAAGAAAAACAGTTTCAGCTGCACTTCCCCGGTTAAGCCGAGGGCTTTCACAGCTGACTTGTTCTCCCGCCTGCGTTCGCTTTACGCCCAATAAATCCGGACAACGCTTGCCACCTACGTATTACCGCGTCTGCTGGCAGGTAGTT
+
CCCCCGGFGGGG>EGGGGGGGGGGGGFGGGGGGGGGGGGCFDGCF,FFFGGGGFGGGGGGGGGFGGGGGGFGGG?FCE+?:FFE7FCFCGF8FFGGFF,EFGGGGGGGGGDEGDEGGGGGGGGGGGFFCGFCFGGGGDFGGGGGFGGFFCGFFFFFCD8D?DDE8=@DC=AFDFFFFGBCFGFDEEEGGFGGF>ECDG5*949B>>AAE46=EFFF48:/8>29@?9B=71;;>;2(99A?9;@FDFEFE?@91:BFF?BB<,:B?<?:(((-4347BBB226-6<0):)413((.4,.4
@M04999:289:000000000-L3R54:1:1101:13016:11931 2:N:0:426
AAGTGACTACAAGGGTATCTAATCCTGTTCGCTACCCATGCTTTCGAACCTCAGCGTCAGTTACAGACCAGAGAGCCGCCTTCGCCACTGGTGTTCTTCCATATATCTACGCATTCCACCGCTACACATGGAGTTCCACTCTCCTCTTCTGCACTCAAGAAAAACAGTTTCAGCTGCACTTCCCCGGTTAAGCCGAGGGCTTTCACAGCTGACTTGTTCTCCCGCCTGCGTTCGCTTTACGCCCAATAAATCCGGACAACGCTTGCCACCTACGTATTACCGCGGCTGCGGGCACGTAGTT
+
CCCCCGGGGGGGGGGGGGGGGGGGGGGGGGGGGGGGGGGFFGGGGGGGGGGGGGGGGGGGGGGGGGGGGGGGGGGGGGGGGGGGGGGGGGFGGGGGGGFGEFDFAEGGGGGGGGEGGGGGGGGGGGGGGGGGFFGGGCFDGFG8EFGDFGGCFC=DGGFGGGGGGGGGGGGGGGGGFFFG?DDGGGGGGCFC:FGDGGGDFFAAFFFFFFEEFFFFFFFCCEBFFFFBB@@((6372?<FFFB1;@@EE)9C@F9B>F?(7>?(-822??FFF??2A7AB41;1614;0((-(42:?BB:6
@M04999:289:000000000-L3R54:1:1101:18836:11933 2:N:0:426
CAAGACTACTGGGGTATCTAATCCTGTTCGCTACCCATGCTTTCGAACCTCAGCGTCAGTTACAGACCAGAGAGCCGCCTTCGCCACTGGTGTTCTTCCATATATCTACGCATTCCACCGCTACACATGGAGTTCCACTCTCCTCTTCTGCACTCAAGAAAAACAGTTTCAGCTGCACTTCCCCGGTTAAGCCGAGGGCTTTCACAGCTGACTTGTTCTCCCGCCTGCGTTCGCTTTACGCCCAATAAATCCGGACAACGCTTGCCACCTACGTATTACCGCGGCTGCTGGCACGTAGTTT
+
CCCCCGGGGGGGGGGGGGGGGGGGGGGGGGGG@@CECGGGGGGGGGGGGGGGGGGGGGGGGGGGGGGGGGGGGGGGGGGGGGGGGGGGGGGGGGGGGGGGGGGGGGGGGGGGGGGGGGGGGGGGGGGGGFGGGGGGGGGGGGGGGGGGGGGGGGGGGGGGGGGGGGGGGGGGGGGGFGFGGGGGGDGGGGGGGGGGGGGGFFFFFFFFFFEFFFFFFFFFFFFFFFFFFFFFFFFFFFFFFFFFFFF8CFFFFFFFFFF>>FFFFFAFBFFFFB2:?BFAFFFF;;>BBF?B???:1:?B)
@M04999:289:000000000-L3R54:1:1101:2507:11947 2:N:0:426
CGACTACTGGGGTATCTAATCCTGTTCGCTCCCCACGCTTTCGTCCATCAGCGTCAATCGGTATTTAGTAACCTGCCTTCGCAATCGGGGTTCTGTGTAATATCTATGCATTTCACCGCTACACTACACATTCCAGCTACTTCAATACTATTCAAGATTAACAGTATCAACGGCAGTTCTACAGTTAAGCTGCAGGTTTTCACCGCTGACTTATCAACCCGCCTACGGACCCTTTAAACCCAATAAATCCGGATAACGCTCGCATCCTCCGTATTACCGCGGCTGCTGGCACGGAGTTAGC
+
CCCCCGGGGGGGGGGGGGGGGGGFGGGGGEGGGGGGGGGGGGGGGGGGGGGGGGGGGGGFEGGEFFGFGGGGGGGGGGGGGGGCGGGGGDGGGGDGGFGFGGGGGGGGGGGGGGGGGGGGGGGGGGGGGGGGGGGGGGGGGFGGGGFGGGGGFGGGFEFGGGGGGGGGGGGGCGGGFGFGGGGFGGFFGGFCGGGGGGGGFFFFBEFBBCE@EFFFFFFA>AFF=B@FFF@FFFFFC<EFD@08@EFFF;>:@;DAE@0(49;>FFF?A:14(4>BFF?>F>9>B<?FFF???366?FBA<
@M04999:289:000000000-L3R54:1:1101:25277:11960 2:N:0:426
CCGGACTACTCGGGTATCTAATCCTGTTTGCTCCCCACGCTTTCGCATCTCAGCGTCAGTATCTGTCCAGAAGGCCGCCTTCGCCACCGGTATTCCTCCACATCTCTACGCATTTCACCGCTACACGTGGAATTCTACCTTCCTCTACAATACTCCAGATAACCAGTTTTAAGTGCAGTTCCCAGGTTGAGCCCGGGGCTTTCACACCTAACTTAATTATCCGCCTACATGCCCTTTACGCCCAGTCATTCCGATTAACGCTCGCACCCTCCGTATTACCGCGGCTGCTGGCACGGAGTT
+
CCCCCGGGGGGGGG<FGGGGGGGGGGGGGGGGGGGDGGGGGGGGGGGGGGGGGGGGGGGGGGGGGGGGFGFDFGGGGGGGGGGGGGGGGGGDGGGFGGGGGGFGGGGGGG>CFDEFGGGGGGGGGGGGGEGGFGFGEGGGFGGGGGGGGGGGGGGGGGCFGGGFGGDEFGGGGGGGFGFGGGFGGGGGGGGGGGDDGGGGFFAFFFFFFEEDFFFFEAACFEFB>@@=@CF;E@48@CE>?F9??;@9<<CCE61;?AA?B?040(49018:(-((4>B<192((((28?28:<?B(,41
@M04999:289:000000000-L3R54:1:1101:23962:11971 2:N:0:426
GACTACAAGGGTATCTAATCCTGTTTGCTACCCACGCTTTCGAGCATGAACGTCAGTGTTATCCCAGGAGGCTGCCTTCGCCATCGGTATTCCTCCACATCTCTACGCATTTCACTGCTACACGTGGAATTCTACCTCCCTCTGACACACTCTAGTTAGACAGTTTCAAATGCACGTCCCAAGTTGAGCTCGGGGATTTCACATCTGACTTATCTAACCGTCTGCGCTCGCTTTACGCCCAGTAATTCCGATTAACGCTCGCACCCTACGTATTACCGCGGCTGCTGGCACGTAGTTAGCC
+
CCCCCFFFGGGGGGGGGGGGGGGGGGGGGGGGGGGGGGGGGGGGGGGGGGGGGGGGFGGGGGGGGGGGGGGGGGGGGGGGGGGGGGGGGGGGGGGGGGGGGGGGGGGGGGGGGGGGGGGGGGGGGGGGGGGGGGGGGGGGGGGFGGGGGGGGGGGGGGGGGGGGGFGGGFGGGGGGFGEGGFGGGGGGGFGEGGGGDFGGFFFFFFFFFFFFFFFFFFFB>A9BF@B>>AFFF>EFFFBEFFEEFFFFC47?FFFFFFFF>>B>03:1:BF<A?ABAFFFBF09?>B((8<18134<<AB7
@M04999:289:000000000-L3R54:1:1101:7273:11999 2:N:0:426
GACTACCGGGGTATCTAATCCTGTTTGCTCCCCACGCTTTCGCATCTCAGCGTCAGTATCTGTCCAGAAGGCCGCCTTCGCCACCGGTATTCCTCCACATCTCTACGCATTTCACCGCTACACGTGGAACTCTACCTTCCTCTACAATACTCCAGATAACCAGTTTTAAGTGCAGTTCCCAGGTTGAGCCCGGGGCTGTCACACCTAACTTAATTATCCGCCTACATGCCCTTTACGCCCAGTCATTCCGATTAACGCTCGCACCCTCCGTATTACCGCGGCTGCTGGCACGGAGTTAGCC
+
CCCCCGGEGGGGGGGGGGGGGGGFGGGCFFGFEGEGGGDGGEEG@FEGFGGGGGGGGGGGGGGGGFEFFGGGGGGGGEGGGEFGGEFE7?FGGGGGGGGGGGGGGFGGG@F;FEDAEGEEGGGEFFC7FGEFGGGGGGGGGGGGFGGGGGGGGFDDGGGGGGGDDGGGGGGGGGFAFCCFFFDFFGGGGGGGCEEC?*;FACFFFFFFFF<BEFFFFF69>D9?;@EFFEFFFFF9;?BF@6/7A<CE)(8?(8<A(1<:B67;>FFFF6:?0:5A<:F(,(4,-4:?0(3<(41:<AA9)
@M04999:289:000000000-L3R54:1:1101:14522:12022 2:N:0:426
GACTACTAGGGTATCTAATCCTGTTCGCTACCCATGCTTTCGAACCTCAGCGTCAGTTACAGACCAGAGAGCCGCCTTCGCCACTGGTGTTCTTCCATATATCTACGCATTCCACCGCTACACATGGAGTTCCACTCTCCTCTTCTGCACTCAAGAAAACCAGTTTCAGCTGCACTTCCCCGGTTAAGCCGAGGGCTTTCACAGCTGACTTGTTCTCCCGCCTGCGTTCGCTTTACGCCCAATAAATCCGGACAACGCTTGCCACCTACGTATTACCGCGGCTGCTGGCACGTAGTTAGCC
+
CCCCCGGGGGGGGGGGGGGGGGGGGGGGG>GGGGGGGGGGGGGGGGGGGGGGGGGGGGGGGGGGGGGGGGGGGGGGGGGGGGGGGGGGGGGGGGGGGGGGGGGGGGGGGGGGGGGGGGGGGGGGGGGGGGGGGGGGGGGGGGGGGGGGGGGGGGGGGGGGGGGGGGGGGGGGGGGGFGFGGGGGGGGGGGGGGGGGGGGGFFFFFFFFFFFFFFFFFFFFFFFFFFFFFFFFFFFFFFFFDDFFFFFEE96?FFFFFFF?FFFFFB?BFBFFFBBFDF>FBFFFBBFFF:?6?::(4:<<4
@M04999:289:000000000-L3R54:1:1101:7717:12043 2:N:0:426
GACTACCCGGGTATCTAATCCTGTTCGCTACCCATGCTTTCGAACCTCAGCGTCAGTTACAGACCAGAGAGCCGCCTTCGCCACTGGTGTTCTTCCATATATCTACGCATTCCACCGCTACACATGGAGTTCCACTCTCCTCTTCTGCACTCAAGAAAAACAGTTTCAGCTGCACTTCCCCGGTTAAGCCGAGGGCTTTCACGGCTGACTTGTTCTCCCGCCTGCGTTCGCTTTACGCCCAATAAATCCGGACAACGCTTGCCACCTACGTATTACCGCGGCTGCTGGCACGTAGTTAGCC
+
CCCCCGCGGGGGGGGGGGGGGGGGGGGGG:FGGGGGGGGGGGGGGGGGGGGGGGGGGGGGGGGGGGGGGGGGGGGGGGGGGGGGGGGGGGGGGGGGGGGGGGGGGGGGGGGGGGGGGGGGGGGGGGGGGGGGGGGGGGGGGGGGGGGGGGGGGGGGFGFGGGGGGGGGGGGGGGGGFGFGGG>EGGGGGGGGGGGDFGGGFFFFFFFFFB?EEFFFFFFFFFFFFFFFFFFFFFCC@D;:@:?FAAFBFB><>;??>FB<?B?ABBFBFFF?A0)6A?>B0,(38?FF???03<:844444
@M04999:289:000000000-L3R54:1:1101:14589:12087 2:N:0:426
GGGCGACTACTAGGGTATCTAATCCTGTTCGCTACCCATGCTTTCGAACCTCAGCGTCAGTTACAGACCAGAGAGCCGCCTTCGCCACTGGTGTTCTTCCATATATCTACGCATTTCACCGCTACACATGGAGTTCCACTCTCCTCTTCTGCACTCAAGTCTCTCAGTTTCCGATGCTCTTCCTCAGTTAAGCTGAGGGCTTTCACATTCAGACTTAAAAGACCGCCTGCGCTCCCTTTACGCCCAATAAATCCGGACAACGCTTGCCACCTACGTATTACCGCGGCTGCTGGCACGTAGT
+
CCCCCGGGGGGGGGGGGGGGGGGGGGGGGGGGGGGGGGGGGGGGGGFGGGGGGGGGGGGGGGGGGGGGGGGGGGGGGGGGGGGGGGGGGGGGGGGGGGGGGGGGGGGGGGGGGGGGGGGGGDGGGGGGGGGGGGGGGGGGGGGGGGGGGGGGGGGGGGGGGGGGGGGGGGGGGEDGFGFGGGGGGGGGGGGGGGGGGGGGFFFFFFFFFEFFFFFFEFFFFFFFFFFFFFFF>DFFFFFFFF;BFFFFFFFFFFFFFFFFFFFFFFFFFFFFFFFFFFFA><?FB9>BFFFF(8??:?BB4
@M04999:289:000000000-L3R54:1:1101:9656:12108 2:N:0:426
GACTACCGGGGTATCTAATCCTGTTTGCTCCCCACGCTTTCGCATCTCAGCGTCAGTATCTGTCCAGAAGGCCGCCTTCGCCACCGGTATTCCTCCACATCTCTACGCATTTCACCGCTACACGTGGAATTCTACCTTCCTCTACAATACTCCAGATAACCAGTTTTAAGTGCAGTTCCCAGGTTGAGCCCGGGGCTTTCACACCTAACTTAATTATCCGCCTACATGCCCTTTACGCCCAGTCATCCCGATTAACGCTCGCACCCTCCGTATTACCGCGGCTGCTGGCACGGAGTTAGCC
+
CCCCCGGGGGGGGGGGGGGGGGGFGGFGGGGGEGGGGFGGGGGGGGFGFGGGGGGGFGGGGGGFGGGGGGGGGGGGGGGGGGGGGGGGGGGFGGGGGGGGFFGDFG7FFGDGGFGGGGGGGGGGGGFGGGGGGGGGGGGGGGFGGGGGGGFFGDGGGGGGGGGGFGFA=EFGGGGGFG??FFCEC6CGGF5@CEEGGCCFFFAFFFF;BE?E4BCF?F8@FFF>D@EFF6;E@FEEFFFF6=4<9EFEFFF>8?AFBBBB90(74<BBF06(4:2)<:;(49>>?F?(4:4<>((,(.)64
@M04999:289:000000000-L3R54:1:1101:19850:12136 2:N:0:426
GACTACCAGGGTATCTAATCCTGTTCGCTACCCATGCTTTCGAACCTCAGCGTCAGTTACAGACCAGAGAGCCGCCTTCGCCACTGGTGTTCTTCCATATATCTACGCATTCCACCGCTACACATGGAGTTCCACTCTCCTCTTCTGCACTCAAGAAAAACAGTTTCAGCTGCACTTCCCCGGTTAAGCCGAGGGCTTTCACAGCTGACTTGTTCTCCCGCCTGCGTTCGCTTTACGCCCAATAAATCCGGACAACGCTTGCCACCTACGTATTACCGCGGCTGCTGGCACGTAGTTAGCC
+
CCCCCGGGGGGGGGGGGGGGGGGGGGGGGGGGFGGGGGGGGGGGGGGGGGGGGGEGGGGGGGGGGGGGGGGGGGGGGGGGGGGGGGGGGGGGGGGGGGGGGDFFGGGGGGGGGGGGGGGGGGGGGGGGCFFGGGGGGGGGGGGGGGGGGGFGGFGGGGGGGGGGGGGGGGGGGGGGFGFGGGGGGGFGGGCEGGGGGGGGFFFFFFFFDBEFFFFFFFFFFFFDB>DDD@;<F@F<@F>A@684AFFF@>BFFFF?>FFFFF?<D?:2>?(5<05>9?>B9>FFF?B?<72<<<?:<DB>2
@M04999:289:000000000-L3R54:1:1101:8029:12156 2:N:0:426
CGGACTACCCGGGTATCTAATCCTGTTTGCTACCCACGCTTTCGAGCATGAACGTCAGTGTTATCCCAGGAGGCTGCCTTCGCCGTCGGTATTCCTCCACATCTCTACGCATTTCACTGCTACACGTGGAATTCTACCTCCCTCTGACACACTCTAGTTAGACAGTTTCAAATGCACGTCCCAAGTTGAGCTCGGGGATTTCACATCTGACTTATCTAACCGTCTGCGCTCGCTTTACGCCCAGTAATTCCGATTAACGCTCGCACCCTACGTATTACCGCGGCTGCTGGCACGTAGTT
+
CCCCCGGGGGGGGGGGGGGGGGGGGGGGGGGGGGGGGGGGGGGGGGGGGGGGGGGGGGGGGGGGGGGGGGGGGGGGGGGGGGGGGGGGGGGGGGGGGGGGGGGGGGGGGGGGGGGGGGGGGGGGGGGGGGGGGGGGGGGGGGGGGGGGGGGGGGGGGGGGGGGGGGGGGGGGGGGGFGFGGGGGGGGGGGGGGGGGGGGGFFFFFFFFFFFFFFFFEFFFABFFFFFF@FFFFFFF<EFFFBFDFFFEFFFFFDD@FF?FBF9B>;BBBFFF:)6:BBDFB>>9>>??F:?BD?:(485
@M04999:289:000000000-L3R54:1:1101:9976:12214 2:N:0:426
GACTACTAGGGTATCTAATCCTGTTCGCTACCCATGCTTTCGAACCTCAGCGTCAGTTACAGACCAGAGAGCCGCCTTCGCCACTGGTGTTCTTCCATATATCTACGCATTCCACCGCTACACATGGAGTTCCACTCTCCTCTTCTGCACTCAAGAAAAACAGTTTCAGCTGCACTTCCCCGGTTAAGCCGAGGGCTTTCACAGCTGACTTGTTCTCCCGCCTGCGTTCGCTTTACGCCCAATAAATCCGGACAACGCTTGCCACCTACGTATTACCGCGGCTGCTGGCACGTAGTTAGCC
+
CCCCCGGGGGGGGGGGGGGGGGGGGGGGGGGGGGGGGFGGGGGGGGGGGGGGGGGGFGGGGGGGGGGGGGGGGGGGGGGGGGGGGGGFGFGGGGGGGGGFGGGGGGGGGGGGGGGGGGGGGGGGGGGGGGGGGGGGGGGGGGGGGGGGGGGGGGGGFGGGGGGGGGGGGGGGGGGGFGFDGGGGGGGGGGGGGGGGGGGGFFFFFFFADE9BCFFFFFFBFBDFF2:@DFF?;<E<?F:B@0;@E;E?@FB?F;0116BBBF?9??BFFBFFA(<>9:F6BB>9?FFBF<<::?:6><:44
@M04999:289:000000000-L3R54:1:1101:20060:12219 2:N:0:426
CAGACTACCGGGGGATCTAATCCTGTTTGCTCCCCACGCTTTCGCATCTCAGCGTCAGTATCTGTCCAGAAGGCCGCCTTCGCCACCGGTATTCCTCCACATCTCTACGCATTTCACCGCTACACGTGGAATTCTACCTTCCTCTACAATACTCTAGTTAACCAGTTTTAAGTGCAATTCCTAGGTTGAGCCCAGGGCTTTCACACCTAACTTAATTATCCGCCTACATGCCCTTTACGCCCAGTCATTCCGATTAACGCTCTCACCCTCCGTATTACCGCGGCTGCGTGCACGGAGTTAT
+
CCCCCFG@,@+@F+@FGGFEEEF<CFGGFG<F,6FFGF@CFFECGGEFAFE@@C:BCCF9FCFCC6<9EF<E<,B=FB:FEDGCEG<>7@EG<EAFG@CFGGGGGGGA?FECCFCFGGEECB:FGF:>++>FFFFGGGGGFGGGGGD96EAFAFGGFF,=@F9,:5,@CF<CEFC=+=?B;FC7CCGC:,>?FFC>@*;9ABFFFFEF:==C?F++*4+918:3<<(619@;@(3=<<7>.4,6(7).9)95181:6-47:?(.))44,8?9(4:?2<BBB>F>;0((,-(4A1(((((..
@M04999:289:000000000-L3R54:1:1101:27504:12232 2:N:0:426
GGACTACAAGGGTATCTAATCCTGTTTGCTCCCCACGCTTTCGCATCTCAGCGTCAGTATCTGTCCAGAAGGCCGCCTTCGCCACCGGTATTCCTCCACATCTCTACGCATTTCACCGCTACACGTGGAATTCTACCTTCCTCTACAATACTCCAGATAACCAGTTTTAAGTGCAGTTCCCAGGTTGAGCCCGGGGCTTTCACACCTAACTTAATTATCCGCCTACATGCCCTTTACGCCCAGTCATTCCGATTAACGCTCGCACCCTCCGTATTACCGCGGCTGCTGGCACGTAGTTAGC
+
CCCCCFGGGGGGGGGGGGGGGGGGGGGGGGGGGGGGGGGGGGGGGGGGGGGGGGGGGGGGGGGGFGGGGGGGGGGGDGGGGDGGGGGGGGGGGGGGGGGFFGGGGGGGGGGGGGGGGGGGGGGGGGGGGGGGGGGGGGGGGGGGGGGFGGGGGGFGGGGGGGGGFFGGGGGGGGGGFGFFGGGGGGGGGGGGGGGGGGGGFFFFFFFFFFFFFFFFEFFFF==9@BEFFEFFEFFFC<<B>FF;<EFFFEEFFFFFFF6<:>BFFFF(122<?:?AFF(((39>03)27<:2882(4>FA6
@M04999:289:000000000-L3R54:1:1101:9785:12273 2:N:0:426
GTGGACTACAAGGGTATCTAATCCTGTTCGCTACCCATGCTTTCGAACCTCAGCGTCAGTTACAGACCAGAGAGCCGCCTTCGCCACTGGTGTTCTTCCATATATCTACGCATTCCACCGCTACACATGGAGTTCCACTCTCCTCTTCTGCACTCAAGAAAAACAGTTTCAGCTGCACTTCCCCGGTTAAGCCGAGGGCTTTCACAGCTGACTTGTTCTCCCGCCTGCGTTCGCTTTACGCCCAATAAATCCGGACAACGCTTGCCACCTACGTATTACCGCGGCTGCTGGCACGTAGTTT
+
CCCCCGGGGGGGGGGGGGGGGGGGGGGGGGGGGGGGGGGGGGGGG@EGGGGGGGGGGGGGGGGGGGGGGGGGGGGGGGGGGGGGGGGGGGEEGGGGGGGGGGGGGGGGGGGGGGGGGGGGGGGGGGGGGGGGGGGGGGGGGGGGGGGFGEGGGGGGFGGCGGGGGGGGGGGGGGGGFGBGGGGGGGGGGGFGGGGGGDGGFFFFFFFFFFFFFFFFFFFFABBFFDBFFDDDFBFFFFFFFFF;;@FFFFFF@1:>FFFFFFB?6?FF672:?F?D8BD><>;0699628?FB21(444<2
@M04999:289:000000000-L3R54:1:1101:2818:12343 2:N:0:426
GACTACTGGGGTATCTAATCCTGTTTGCTCCCCACGCTTTCGCACCTCAGCGTCAGTATCTGTCCAGAAGGCCGCCTTCGCCACCGGTATTCCTCCACATCTCTACGCATTTCACCGCTACACGTGGAATTCTACCTTCCTCTACAATACTCCTGATAACCAGTTTTAAGTGCAGTTCCCAGGTTGAGCCCGGGGCTTTCACACCTCACTTAATTATCCGCCTACATGCCCTTTACGCCCAGTCATTCCGATTAACGCTCGCACCCTCCGTCTTACCGCGCCCGCCGGCACGGACTTAGTC
+
CCCBCF<,C@@@CFGGGA<CFAEEFGGAFG<F@FGDG:,CFEED+@FGDGC@B,@FG,CCF9FE@FFFEDGGGCEGGEGGC:FEGCEGC,BCEFGDEGFCEFFFG<A:FG?AF?AA44>+>9A@=E:7F9=FEFGG,4DFGGDE;AFGFCD,=EFGDFCF@@?97CD:EF,,,=DE<+;222+53D::,:6@+*@D*CD8+=:A>**;>FFF=FFFEFF9A@25@2/8BE=4(6)13(7DF?(7@<?E?17((/.770,27>BF9?(,:(4,.,:A>?;,(,(-2(-4946?9(((.-6))
@M04999:289:000000000-L3R54:1:1101:13932:12384 2:N:0:426
TTTGACTACTCGGGTATCTAATCCTGTTTGCTCCCCACGCTTTCGCATCTCAGCGTCAGTATCTGTCCAGAAGGCCGCCTTCGCCGCCGGTATTCCTCCACATCTCTACGCATTTCACCGCTACACGTGGAATTCTACCTTCCTCTACAATACTCTAGTTAACCAGTTTTAAGTGCAATTCCTAGGTTGAGCCCAGGGCTTTCACACCTAACTTAATTATCCGCCTACATGCCCTTTACGCCCAGTCATTCCGATTAACGCTCGCACCCTCCGTATTACCGCGGCTGCTGGCACGGAGTTT
+
CCCCCGGGGGGGGGGGGGGGGGGGGGGGGGGGGGGGGGGGGGGGGGGGGGGGGGGGGGGGGGGGGGGGGGGGGGGGGGGGGGGGGGGGGGGGGGGGGGGGGGGGGGGGGGGGGGGGGGGGGGGGGGGGGGGGGGGGGGGGGGGGGGGGGFG8FGGGGGGGGGGGGGGGGGGGFGGGFGFGGGGGGGGGGGGGGGGGGGGGFFFFFFFFDFEFFFFFFFFFFFFFFF?BEFFFFFFFF6CEFFFFFFFFFFF<;@FDF))6;DF09;>>FFFFFBFFFADA04;>>>;044??(,(433?B)
@M04999:289:000000000-L3R54:1:1101:21342:12420 2:N:0:426
CGACTACCCGGGTATCTAATCCTGTTTGCTCCCCCACGCTTTCGCATCTCGGCGTCAGTATCTGTCCAGAAGGCCGCCTTCGCCACCGGTATTCCTCCACATCTCTACGCATTTCACCGCTACACGTGGAATTCTACCTTCCTCTACAATACTCTAGTTAACCAGTTTTAAGTGCAATTCCTAGGTTGAGCCCAGGGCTTTCACACCTAACTTAATTATCCGCCTACATGCCCTTTACGCCCAGTCATTCCGATTAACGCTCGCACCCTCCGTATTCCCGCGGCTGCTGGCACGGAGTT
+
CCCCCGGGGGGGGGGGGGGGGGGGGGGGGGGGGGGGGGGGGGGGG>FGGGGGGFFGGGGFGGGGGGGGGGGGGGGGGGGGGGGGGGGGGGGGGGGGGGGGGGGCFGGGGGGGGGGGGGGGGGGGGGGGGGGGGFGGGGGGFFGGGGGGDGGGFGGGGEGGGGGGGGCFFGGGGGGGFGFFGGGGGGGGGGGGGGGGGGGGFFFFFFFFFFFFFFAFEFFFFFFFFFFFC5B;=EFFFFFFBFFFEEE??ECE07?FCFFB6?F>B;BF6?F>6<?F))429B0>BBBFFBF0389(4(,
@M04999:289:000000000-L3R54:1:1101:10889:12441 2:N:0:426
TACTGACTACTCGGGTATCTAATCCTGTTCGCTCCCCACGCTTTCGTCCATCAGCGTCAATCGGTATTTAGTAACCTGCCTTCGCAATCGGGGTTCTGTGTAATATCTATGCATTTCACCGCTACACTACACATTCCAGCTACTTCAATACTATTCAAGATTAACAGTATCAACGGCAGTTCTACAGTTAAGCTGCAGGTTTTCACCGCTGACTTATCAACCCGCCTACGGACCCTTTAAACCCAATAAATCCGATTAACGCTCGCACCCTACGTATTACCGCGGCTGCTGGCACGTAGTT
+
B@CCCGEFGGGGGGGGGGGGGFAEGGGGGGGGGGGGGGGGGGGGGGGGGGGGGGGGGGGED<FGFGGAFGFFGGGGGGGGGGGGGDCCF@FEGFFGGGFFGFFFFCGGGGGGGGGGGFGEGGGGEFGGGGGGGGGGGGGFFGGFGGGFGGGCFGDDE=EGCGGGG?FFGGGFGGGGDDDFFDFFGFEEGGFGGGGCCFG?FFFCFFAA==@>DFFFCFFEFFFFBF>>B2=@>B=3>4CF7<@?F?34<>9CEFF<<64)8@@;>69(2<FB6<.4<:<A<?FB>>;60?D>0346621(.
@M04999:289:000000000-L3R54:1:1101:29513:12446 2:N:0:426
CGTGGACTACCGGGGTATCTAATCCTGTTCGCTCCCCACGCTTTCGTCCATCAGCGTCAATCGGTATTTAGTAACCTGCCTTCGCAATCGGGGTTCTGTGTAATATCTATGCATTTCACCGCTACACTACACATTCCAGCTACTTCAATACTATTCAAGATTAACAGTATCAACGGCAGTTCTACAGTTAAGCTGCAGGTTTTCACCGCTGACTTATCAACCCGCCTACGGACCCTTTAAACCCAATAAATCCGGATAACGCTCGCATCCTCCGTATTACCGCGGCTGCTGGCACGGAGTT
+
CCCCCGGGGGGGGGGGGGGGGGGGGGGGGGGGGGEGGGGGGGGGGGGGGGGGGGGGGGGGGGGGEGGGGGGGGGGGGGGGGGGGGGGGGGGGGGGFGGGGGGGGGGGGGGGGGGGGGGGGGGGGGGGGGGGGGGGGGGGGGGGGGGGGGGGGGGGGGGGGGGGGGGGGGGGGFGG8AGFGGGGGGGGGGGGGGGGGGGGGFFFFFFFFFFFFFFFFFFFFFFFFFFD2>?@0>FFF@FEFFFF00=D@FFFF;B6<FFAFF>4:;>>?F?FFFFF?F?><<06;>>>BB77??7?02>>B8
@M04999:289:000000000-L3R54:1:1101:16234:12447 2:N:0:426
TCGACTACCGGGGTATCTAATCCTGTTCGCTACCCACGCTTTCGAGCCTCAGCGTCAGTTACTAGCCAGTCAGCCGCCTTCGCCACTGATGTTCTTCCATATATCTACGCATTTCACCGCTACACATGGAGTTCCACTGACCTCTCTAGCACTCAAGTCTTACAGTTTCTGATGCACGTCCATAGTTGAGCTATGACCTTTCACATCAGACTTATTAGACCGCCTGCGCTCCCTTTACGCCCAATAATTCCGGACAACGCTCGCCACCTACGTATTACCGCGGCTGCTGGTACGTAGTTAC
+
CCCCCGGGGGGGGGEGGGGGGGGGGAFGGGGGGGGGGGGGGGGGGGGDGGGGGGGGGGGGGGGGGGGGGGGGGGGGGGGGGGGGGGGGGGGGGGGGGGGGGGGGGGGGGGGGGGGGGGGGGGGGGGGGGGGGFGGGGGGGGGFGGGGGGGGGGGGGGGGGGGGGGGGGGGGGFGGGFGFGGGGGGGGGGGGGGGGGGGGGFFFFFFFFBEFFEFFFFFFFFFFFFFFF>(59>FFFEC<F>BFD@FFFEFFF>0>FFDBBB647>BFFF:?F72<:<99466;9>><?B:8>A((5(-44)
@M04999:289:000000000-L3R54:1:1101:23190:12451 2:N:0:426
GGACTACAAGGGTATCTAATCCTGTTTGCTCCCCACGCTTTCGTGCATGAGCGTCAGTATCGGCCCAGGGGGCTGCCTTCGCCATCGGTATTCCTCCACATCTCTACGCATTTCACTGCTACACGTGGAATTCTACCCCCCTCTGCCGTACTCTAGTCGTGCAGTCACAAATGCAGTTCCCAGGTTGAGCCCGGGGATTTCACATCTGTCTTGCACAACCGCCTGCGCACGCTTTACGCCCAGTAATTCCGATTAACGCTCGCACCCTACGTATTACCGCGGCTGCTGGCACGTAGTTAGC
+
CCCCCGGGGGGGGGGGGGGGGFGGGGGGGGGGGGGGGGGGGGGGGGGGGGGGGGGGGGGFGDGGGGGGGGGGGGGGGGGGGGGGGGGGFDFGGGGGGGGGGGFGGGGFGCGGGGGGGGGGFGGGGGGGGGGGEEGGGGGGGGGCFGGGGGGGGFGGEFGGDEFGGGFGGFGGGGGGFGFGGGGGGGGGGGGGGGGGGGGGFFFFCFFF?CF?>AFFFFFFFFFFFF0909BF?FF<<BBFF:?2<4AA2:?FFB<2)(((49>BF48(4:2?4<02<>BF>7(29<0>?B0,8,211<A<2
@M04999:289:000000000-L3R54:1:1101:22950:12471 2:N:0:426
GGACTACTCGGGTATCTAATCCTGTTCGCTACCCATGCTTTCGAACCTCAGCGTCAGTTACAGACCAGAGAGCCGCCTTCGCCACTGGTGTTCTTCCATATATCTACGCATTCCACCGCTACACATGGAGTTCCACTCTCCTCTTCTGCACTCAAGAAGAACAGTTTCAGCTGCACTTCCCCGGTTAAGCCGAGGGCTTTCACAGCTGACTTGTTCTCCCGCCTGCGTTCGCTTTACGCCCAATAAATCCGGACAACGCTTGCCACCTACGTATTACCGCGGCTGCTGGCACGTAGTTAGC
+
CCCCCGGGGGGGGGGGGGGGGGGGGGGGGGGGGGGGGGGGGGGGGGGGGGGGGGGGGGGGGGGGGGGGGGGGGGGGGGGGGGGGGGGGGGGGGGGGGGGGGGFGGGGFGGGGGGGGGGGGGGGGGGGGGGGGGGGGGGGGGGGGGGGGGGGGGGGGGGGGGGF8EFFGGGGGGGGGFGFGGGGGGGGGGGGGEGGGGGGGFFFFFFFFFFFFFFFFEAFDEFFFDB=DFFFFFFFFFFFEBF@D;EEFF@6:?FF<?>BFFFF:<?67:?0,4:?BFF?;9;>FFFFFFFF?<?(((.<B>
@M04999:289:000000000-L3R54:1:1101:5399:12475 2:N:0:426
GTAGACTACAAGGGTATCTAATCCTGTTTGCTCCCCACGCTTTCGCATCTCAGCGTCAGTATCTGTCCAGAAGGCCGCCTTCGCCACCGGTATTCCTCCACATCTCTACGCATTTCACCGCTACACGTGGAATTCTACCTCCCTCTACAGTACTCCAGACGACCAGTTTTAAATGCTATTCCCAGGTTGAGCCCGGGGCTTTCACACCTAACTTAATCATCCGCCTACATGCCCTTTACGCCCAGTCATTCCGATTAACGCTCGCACCCTCCGTATTACCGCGGCTGCTGGCACGGAGTTT
+
CCCCCGGGGG@ADGGGGGGGGGGGGGGGGGFGGDGGGGGGGGGGGGGEGGGGDGEFGGGGGGGGGGGGGGFGGGGGGGGGGGGGGGGGGGGGGFGGGGGGGGGGGGGGGGGGGDGGGGGGGGGGGGGEFG??FEGFEFGGGFGFFCGGGGGGGDGGFGGGGGGGGGFCFFGGGGGGFGFGGGGFGGGGGGGGGGGGGCCGFFFFFFFDFFFFFFFFFFFEFFDBFFFF@EE;E@E@FEFF@BBD?EEFC6?EF@02:BFFFFFF0(9911?01(4?:AA48(2,243?B0(,()(--,-3-
@M04999:289:000000000-L3R54:1:1101:26702:12477 2:N:0:426
GCCGACTACTGGGGTATCTAATCCTGTTCGCTCCCCACGCTTTCGTCCATCAGCGTCAATCGGTATTTAGTAACCTGCCTTCGCAATCGGGGTTCTGTGTAATATCTATGCATTTCACCGCTACACTACACATTCCAGCTACTTCAATACTATTCAAGATTAACAGTATCAACGGCAGTTCTACAGTTAAGCTGCAGGTTTTCACCGCTGACTTATCAACCCGCCTACGGACCCTTTAAACCCAATAAATCCGGATAACGCTCGCATCCTCCGTATTACCGCGGCTGCTGGCACGGAGTTT
+
CCCCCGEGGGGGGGGGGGGGGGGGGGGGGGEGGGGGGGGGGGGGGGGGGGGGGGGGGGGGGGGGFCCFC@FDFGGGGGGGGGGGGFEFDFGGGGGGGFGGAFFFGGGGGGGGGGGGGGGGGGGGGGGFFGGGCFGFFFCGDGGFGGGGGGGGGEGGGGGCDGGGGGGGGGGGFEDGEGBGGGGGGGGGGGGGGCFGFGGFFFFFFF>DFFFFFFFFEFF5ADA=@FFFF@DF9?;8EFEFADF113)7)<C@F@@;?)4:;?FFF0(-54<:0((,5:ABBFFFF>>??23:B?B>4038)
@M04999:289:000000000-L3R54:1:1101:24161:12495 2:N:0:426
GACTACACGGGTATCTAATCCTGTTCGCTACCCATGCTTTCGAACCTCAGCGTCAGTTACAGACCAGAGAGCCGCCTTCGCCACTGGTGTTCTTCCATATATCTACGCATTCCACCGCTACACATGGAGTTCCACTCTCCTCTTCTGCACTCAAGAAAAACAGTTTCAGCTGCACTTCCCCGGTTAAGCCGAGGGCTTTCACAGCTGACTTGTTCTCCCGCCTGCGCTCGCTTTACGCCCAATAAATCCGGACAACGCTTGCCACCTACGTATTACCGCGGCTGCTGGCACGTAGTTAGCC
+
CCCCCGGGGGGGGGGGGGGGGGGGGGGGGGGGGGGGGGGGGGFGGGGGGGGGGGGGGGGGGGGGGGGGGGGGGGGGGGGGGGGGGGGGGGGGGGGGGGGGGGFFGGGGGGGGGGGGEGGGGGGGGGFGGEGGGGGGGGGGGGGGGGGGGGGGGGGGGGGGGGGGGGGGGGGGGGGGFGFGGGGGGGGFGGGDGGGGGGGGFFFFFFFFFFE=EFFFFFFFFFFFFFF6?BFD@?EE<D>EFFFFEFFF?9>FF>BFFFFF?F?BFB???BFF<>9A>?FF6>>BF?F2:8<?BBB14A244
@M04999:289:000000000-L3R54:1:1101:8533:12495 2:N:0:426
TGTGACTACCGGGGTATCTAATCCTGTTTGCTACCCACGCTTTCGAGCATGAACGTCAGTGTTATCCCAGGAGGCTGCCTTCGCCATCGGTATTCCTCCACATCTCTACGCATTTCACTGCTACACGTGGAATTCTACCTCCCTCTGACACACTCTAGTTAGACAGTTTCAAATGCACGTCCCAAGTTGAGCTCGGGGATTTCACATCTGACTTATCTAACCGTCTGCGCTCGCTTTACGCCCAGTAATTCCGATTAACGCTCGCACCCTACGTATTACCGCGGCTGCTGGCACGTAGTT
+
CCCCCGGGGGGGGGGGGGGGGGGGGGGGGGGGGGGGGGGGGGGGGGGGGGGGGGGGGGGGGGGGGGGGGGGGGGGGGGGGGGGGGGGGGGGGGGGGGGGGGGGGGGGGGGGGGGGGGGGGGGGGGGGGGGGGGGGGGGGGGGGGGGGGGGGGGGGGGGGGGGGGGGGGGGGGGGGGFGFGGGGGGGFGGGGGGGGDGGGDFFFFFFFFFFCEFFFFFFFFFFFFFFFFFFFFFFFF(3>F@1>@=EFFFFFEFDFFFFFFFFFFFF>>FFFFFFFFFFFDFFF>>10<DFF<F?F????<
@M04999:289:000000000-L3R54:1:1101:13358:12501 2:N:0:426
GCAAAGACTACTCGGGTATCTAATCCTGTTCGCTACCCATGCTTTCGAGCCTCAGCGTCAGTAACAGACCAGAGAGCCGCCTTCGCCACTGGTGTTCTTCCATATATCTACGCATTTCACCGCTACACATGGAGTTCCACTCTCCTCTTCTGCACTCAAGTCTCTCAGTTTCCGATGCTCTTCCTCAGTTAAGCTGAGGGCTTTCACATTCAGACTTAAAAGACCGCCTGCGCTCCCTTTACGCCCAATAAATCCGGACAACGCTTGCCACCTACGTATTACCGCGGCTGCTGGCACGT
+
CCCCCGGGGGGGGGGGGGGGGGGGGGGGGGGGGGGGGGGGGGGGGGGGGGGGGGGGGGGGGGGGGGGGFFGGGGFGGGGGGGGGGGGGGGGGGGGGGGGGGGGGGGGGGGGGGGGGGFGGGGGGGGGGGGGGGGGGGGGGGGGGGGGGGGGGGGGGGGGGGGGG9FGFGGGGGGGGEGDGGGGCCGGGGGGGFGGGDGGDFFFFFFFFFEFFFFFFFFFEFEDFBAFBF9299(2>BDF443(69BF=DF<3CCEFB;;@((((40(:29B(4>:???>5AFF069;FFFFF)(41,8:
@M04999:289:000000000-L3R54:1:1101:25024:12537 2:N:0:426
GGACTACTCGGGTATCTAATCCTGTTCGCTACCCATGCTTTCGAACCTCAGCGTCAGTTACAGACCAGAGAGCCGCCTTCGCCACTGGTGTTCTTCCATATATCTACGCATTCCACCGCTACACATGGAGTTCCATTATCCTCTTCTGCACTCAAGAAAAACAGTTTCAGCTGCACTTCCCCGGTTAAGCCGAGGGCTTTCACAGCTGACTTGTTCTCCCGCCTGCGTTCGCTTTACGCCCAATAAATCCGGACAACGCTTGCCACCTACGTGTTACCGGCGCTGCTGGCACGGAGTTAGC
+
CC8CC8FGFGEGEFFFGC@FEFG<FEFFDGGGFA9CFGGGCFCF,E:FGGGGGFGEEFFGF@EEE@FFFGC@FGEG@FGEE@@?CFG@F<?FEFDFGCFFFGCC;FEF7CE=E<<FE=BEGG9FFGFFF@9FEFG,@,9EDF9BAFEF8=DCGGF?DFFFGGGGFFGFAF,=@,+636DF?DGGGGCE,2D>CCCCGFDGF+=>FF*@>BEFEF>B6B>5A:=:->-691;061=<C6(:,/(,6);5)3:6((-:?9>B((384?((.402(5:)44(-(-,91()).4(8:((,-(:)-
@M04999:289:000000000-L3R54:1:1101:19491:12541 2:N:0:426
CGACTACTAGGGTATCTAATCCTGTTCGCTCCCCACGCTTTCGTCCATCAGCGTCAATCGGTATTTAGTAACCTGCCTTCGCAATCGGGGTTCTGTGTAATATCTATGCATTTCACCGCTACACTACACATTCCAGCTACTTCAATACTATTCAAGATTAACAGTATCAACGGCAGTTCTACAGTTAAGCTGCAGGTTTTCACCGCTGACTTATCAACCCGCCTACGGACCCTTTAAACCCAATAAATCCGGATAACGCTCGCATCCTCCGTATTACCGCGGCTGCTGGCACGGAGTTAGC
+
CCCCCGGGGGGGGGGGGGGGGGGGGGGGGGGGGGGGGGGGGGGGGGGGGGGGGGGGGGGGGGGGGGGGGGGGGGGGGGGGGGGGGGGGGGGGGGGGGGGGFGGGGGGGGGGGGGGGGGGGGGGGGGGGGGGGGGGGGGGGGGGGGGGGGGGGGGGGGGGGGGGGGGGGGGGGEGCEFGFGGGGGGGGGGGGGGGGGGGGGFFFFFFFFFFFFFFFFFFF@BFFFFFFFDF>DFFFF?EFFFFFF@EFEEFFF;DFEFFFFFFBFFF>BA?FFF?BFFAFF29>>>?B>:0()44618BAD>
@M04999:289:000000000-L3R54:1:1101:6932:12542 2:N:0:426
AGACTACTGGGGTATCTAATCCTGTTTGCTCCCCACGCTTTCGCATCTCAGCGTCAGTATCTGTCCAGAAGGCCGCCTTCGCCACCGGTATTCCTCCACATCTCTACGCATTTCACCGCTACACGTGGAATTCTACCTTCCTCTACAATACTCCAGATAACCAGTTTTAAGTGCAGTTCCCAGGTTGAGCCCGGGGCTTTCACACCTAACTTAATTATCCGCCTACATGCCCTTTACGCCCAGTCATTCCGATTAACGCTCGCACCCTCCGTAGTACCGCGGCTGCGTGCACGGAGTTAGC
+
CCCCCGGGGGGGGGGGGGGGGGGGGGGGGGGGFCFGGGGGGGGGGCGGGGGGGGGGGGGGGGGGGGGGGGGCGGGGGGGGGG@FGGGGFGGGGGGGGGCFCGGGGGGGDGEGGGGGFEGDGGGGG<FFGGGGGGFFGGGGFGGGGDGFGCEFGFGGGGGGGGGGBFGFFGGCFGGFFGFGCGFDFGG?GGGGGC9CGDFF8F6=F>AFBBCEB6F9AFFFED@9=BEFE@37BBFFEFFFFF@;@EFFE53;7(:CE?>BFFFFB6?1??6:0(4<A4<6269>>6((-1-<?0(,20<<2
@M04999:289:000000000-L3R54:1:1101:4339:12550 2:N:0:426
CTAGTGACTACTCGGGTATCTAATCCTGTTCGCTACCCATGCTTTCGAGCCTCAGCGTCAGTAACAGACCAGAGAGCCGCCTTCGCCACTGGTGTTCTTCCATATATCTACGCATTTCACCGCTACACATGGAGTTCCACTCTCCTCTTCTGCACTCAAGTCTCTCAGTTTCCGATGCTCTTCCTCAGTTAAGCTGAGGGCTTTCACATTCAGACTTAAAAGACCGCCTGCGCTCCCTTTACGCCCAATAAATCCGGACAACGCTTGCCACCTACGTATTACCGCGGCTGCTGACACGT
+
CCCCCGGGGGGGGGGGGGGGGGGGGGGGGGGGGGGGGGGGGGGGGGGGGGGGGGGGGGGGGGGGGGGGGGGGGGGGGGGGGGGGGGGGGGGGGGGGGGGGGGGGGGGGGGGGGGGGGGGGGGGGGGGGCFGGGGGGGGGGGGGGGGGGGGGGGGGGGGGGGGGGGGGGGGGGGGGGEGFGGGGGAFGGGGFGGGGGFGGGEFFFFFFFFEFFFAFFFAFFF55::A45ADDB9(88BBFACEDDB>@FFEEEEE;@><>>DFFFFF??>D<?(3>6?>A7>A419;>(441:?)4526(
@M04999:289:000000000-L3R54:1:1101:14900:12555 2:N:0:426
GACTACCGGGGTATCTAATCCTGTTCGCTACCCATGCTTTCGAACCTCAGCGTCAGTTACAGACCAGAGAGCCGCCTTCGCCACTGGTGTTCTTCCATATATCTACGCATTCCACCGCTACACATGGAGTTCCACTCTCCTCTTCTGCACTCAAGAAAAACAGTTTCAGCTGCACTTCCCCGGTTAAGCCGAGGGCTTTCACAGCTGACTTGTTCTCCCGCCTGCGTTCGCTTTACGCCCAATAAATCCGGACAACGCTTGCCACCTACGTATTACCGCGGCTGCTGGCACGTAGTTAGCC
+
CCCCCGGGGGGGGGGGGGGGGGGGGGGGG:FGGGGGGGGGGGGGGGGGGGGGGGGGGGGGGGGGGGGGGGGGGGGGGGGGGGGGGGGGGGGGGGGGGGGGGGGGGGGGGGGGGGGGGGGGGGGGGGGGGGGGGGGGGGGGGGGGGGGGGGGGGFFGGFGGGGGGGGGGGGGGGGGGFGFGGGGGGEGGGGGGGGGGGGGGFFFFFFFFFFFFFFFFFFFFFFFFD@DFFFFFFFFFFFFB;DF:><>AB>FF9;FB;>?FFBBFFBFFF?BFA?24<<B>>>96::BFF0>:B???FABD?
@M04999:289:000000000-L3R54:1:1101:8233:12589 2:N:0:426
TAAGACTACTGGGGTATCTAATCCTGTTTGCTCCCCACGCTTTCGCATCTCAGCGTCAGTATCTGTCCAGAAGGCCGCCTTCGCCACCGGTATTCCTCCACATCTCTACGCATTTCACCGCTACACGTGGAATTCTACCTCCCTCTACAGTACTCCAGACGACCAGTTTTAAATGCTATTCCCAGGTTGAGCCCGGGGCTTTCACACCTAACTTAATCATCCGCCTACATGCCCTTTACGCCCAGTCATGCCGATTAACGCTCGCACCCTCCGTATTACCGCGGCTGCTGGCACGGAGTT
+
CCCCCGGGGGGGGGFFGGGGGGGGGGGGGGGFGGGGGGGG>FGGGGGCGGGGGFGGGGGGGGGGGFFGGGGGFGCFFEGGEGGGEGGDCEFF?FGGGGGGGGFFGGGGGGGGFGGGFGGGGDGGGGGFGG7EFFGGGGGFGCEFGGGGGGGGGGGFGGGGEECGED=@=AEFEFDFAFFGGGGGGGE6@EGFCEGGGGDGF6FFFFFBDEFB=FFACFFF6@?FFFFFFCFF;@E;3;C:@B>67(;>C))699>(:AF69?FF99>F?638>1(3:AFF01,1>9>0)40<FB?32((.
@M04999:289:000000000-L3R54:1:1101:7796:12600 2:N:0:426
GGATAGACTACACGGGTATCTAATCCTGTTTGCTCCCCACGCTTTCGCATCTCAGCGTCAGTATCTGTCCAGAAGGCCGCCTTCGCCACCGGTATTCCTCCACATCTCTACGCATTTCACCGCTACACGTGGAATTCTACCTTCCTCTACAATACTCCAGATAACCAGTTTTAAGTGCAGTTCCCAGGTTGAGCCCGGGGCTTTCACACCTAACTTAATTATCCGCCTACATGCCCTTTACGCCCAGTCATTCCGATTAACGCTCGCACCCTCCGTATTACCGCGGCTGCTGGCACGGAGT
+
CCCCCGGGGGGGGGGGGGGGGGGGGGGGGGGGGGGGGGGGGGGGFGGGGGGGGGGGGGGGGGGGGGGGGGGGGGGGGGGGGGGGGGGGGGGGGGGGGGGGGGGGGGGGGGGGGGGGGGGGGGGGGGGGGGGGGGGGGGGGGGGGGGGGGGGGGGGGGGGGGGGGGGGGDFGGG?DFFGFGGGGGGGGEFGGGGGGGGGGDDBFFFFFFFDFFFFFFFFFFFEFF9BFFFFFFFF;DF;;CEDF@61:@@FFFFEF07?DFD?FFFFFB>BBFFFFF0?BBDB(149;11<FB(4,30(31-
@M04999:289:000000000-L3R54:1:1101:4579:12605 2:N:0:426
GGGACTACTGGGGTATCTAATCCTGTTTGCTACCCACGCTTTGGAGCATGAACGTCAGTGTTATCCCAGGAGGCTGCCTTCGCCATCGGTATTCCTCCACATCTCTACGCATTTCACTGCTACACGTGGAATTCTACCTCCCTCTGACACACTCTAGTTAGACAGTTTCAAATGCACGTCCCAAGTTGAGCTCGGGGATTTCACATCTGACTTATCTAACCGTCTGCGCTCGCTTTACGCCCAGTAATTCCGATTAACGCTCGCACCCTACGTATTACCGCGGCTGCTGGCACGTAGTT
+
CCCCCGGGGGGGGGGGGGGGGGGGGGGGGGGGGGGGGGGGGG,FEGGGGGGGGGGGGGGGGGGGGGGGGGGGGGGGGGGGGGGGGGGGGGGGGGGGGGGGGGGGGGGGGGGDGGGGGGGGGGGGGGGGGGFAFGGGGGGGGGGGGGGGGGGGGGGGFFGCFGGGFGGGGGGGGGFFFGFGDGGGFFAFDFGFGGGGG>DGFFFFFFAFF@EFEFFFFF8CFAFA=BF=A>DAFF(5>82A>291;6<3?568;6?D3)(637909>;??FF0:297BAAF>>036;BFF>::21<B?(4
@M04999:289:000000000-L3R54:1:1101:9476:12615 2:N:0:426
TGTTGACTACCGGGGTATCTAATCCTGTTCGCTCCCCACGCTTTCGTCCATCAGCGTCAGTCGGTATTTAGTTACCTGCCTTCGCAATCGGGGTTCTGTGTAATATCTATGCATTTCACCGCTACACTACACGTTCCAGCTACTTCAATACTATTCAAGATTAACAGTATCAACGGCAGTTCTACAGTTAAGCTGCAGGTTTTCACCGCTGACTTATCAACCCGCCTACGGACCCTTTAAACCCAATAAATCCGGATAACGCTCGCATCCTCCGTATTACCGCGGCTGCTGGCACGGAGTT
+
CCCCCGGGGGGGGGGGGGGGGGGGGGGGGGGGGGGGGGGGGGGGGGGGGGGGGGGGGGGGGGGGGGGGGGGGGGGGGGGGGGGGGGGGGGGGGGGGGGGGGGGGGGGGGGGGGGGGGGGGGGGGGGGGGGGGGGGGGGGGGGGGGGGGGGGGGGGGGGGGGGGGGGGGGGGGGGGGFGFGGGGGGGGGGGGGGGGGGGGGFFFFFFFFFFFFFFFFFFFFFFFFFFFFFF??FFFFFFFFEFFDFFFFFFFFEBFFFBF?:>BFFF;:>BF<B>???FAAFFF>FF1>FFF::<DF>B>F?
@M04999:289:000000000-L3R54:1:1101:9642:12631 2:N:0:426
GGACTACTAGGGTATCTAATCCTGTTCGCTCCCCACGCTTTCGCTCCTCAGCGTCAGTGACGGCCCAGAGACCTGCCTTCTCCATCGGTGTTCTTCCCGATATCTACACATTCCACCGTTACACCGGGAATTCCAGTCTCCCCTACCGCACTCCAGTCCGCCCGTACCCGGCGCCGATCCACCGTTAAGCGATGGACTTTCACACCAGACGCGACGAACCGCCTACGAGCTCTTTACGCCCAATAAATCCGGATAACGCTTGCACCCTACGTATTACCGCGGCTGCTGGCCCGTAGTTAGC
+
@CCCCFGFGFGGGGGGGCGGCGFFGGDFFECGGGGEGGGGGFFGEFGFD<EFFFGGGGGFEDFG7FCFFGGGGCEFGGGF9FGGGGGGGG@FCFGGGGDEGEEFAEGCGEGGGC@FGEDEGGGGGGGGGGCFFGFF=DDGGGG8?FGEGGGEGGGGFGGDGEDGGGGEGGGGECC?5DEGGGGGCCDGGC=:CGE48>FGFCFFF>>ADF69;>@@B3>0)49:0::66>>?D2<>ABFEFFF??FFFFF>BF4:A32;B?FFD???0280(5:>BFA?;F(4-9:04?2(466((-.<A4
@M04999:289:000000000-L3R54:1:1101:25225:12639 2:N:0:426
TGACTACCCGGGTATCTAATCCTGTTCGCTCCCCACGCTTTCGTCCATCAGCGTCAATCGGTATTTAGTAACCTGCCTTCGCAATCGGGGTTCTGTGTAATATCTATGCATTTCACCGCTACACTACACATTCCAGCTACTTCAATACTATTCAAGATTAACAGTATCAACGGCAGTTCTACAGTTAAGCTGCAGGTTTTCACCGCTGACTTATCAACCCGCCTACGGACCCTTTAAACCCAATAAATCCGGATAACGCTCGCATCCTCCGTCTTACCGCGGCTGCTGGCACGGAGTTAGC
+
CCCCCGGGGGGGGGGGGGGGGGGGGGGGGGGGGGGGGGGGGGGGGGGGGGGGGGGGGGGGGGGGGGGGGGGGGGGGGGGGGGGGGGGGGGGGGGGGGGGGGGGGGGGGGGGGGGGGGGGGGGGGGGGGGGGGGGGGGGGGGGGGGGGGGGGGGGGGGGGGGGGGGGGGGGGG>EDGFGFGGGGGGGGFGGGGGGGGGGFGFFFFFFFFBFFFFFFFFFFFFFFFFFFFFFFFFFEFFFFFD?F@;EFFFEFFFFDFFF>FFFFBB>B?FFFB(23<<:<FBB>>1<??(38>?FF>B04<4
@M04999:289:000000000-L3R54:1:1101:5172:12655 2:N:0:426
GCACGACTACCAGGGTATCTAATCCTGTTTGCTCCCCACGCTTTCGCATCTCAGCGTCAGTATCTGTCCAGAAGGCCGCCTTCGCCACCGGTATTCCTCCACATCTCTACGCATTTCACCGCTACACGTGGAATTCTACCTTCCTCTACAATACTCTAGTTAACCAGTTTTAAGTGCAATTCCTAGGTTGAGCCCAGGGCTTTCACACCTAACTTAATTATCCGCCTACATGCCCTTTACGCCCAGTCATTCCGATTAACGCTCGCACCCTCCGTATTACCGCGGCTGCTGGCACGTAGTT
+
CCCCCGGGGGGGGGGGGGGGGGGGGGGGGGGGGGGGGGGGGGGGGEGGGGGGGGGGGGGGFGGGGGGGGGGGGGFGGGGGGGGGGGGGGEGFDGGGGGGGGGGCGFGGGGGGGGGGGGGGGGGGGGGGGGGGGGGGGGGGGGGGGGFGGGGGFFFGGGGGGGGGFCGGGGGGGGGGFGFGGGGGGGGGGGGGGGFGGGGGFFFFFFFFFFEEFFFFFFFFF?4>DAAFFFFFFFBEB@EFFFBFFF@EFFCEEF;DFFFFFF@DFFFFB??<4;?FFF><<:9;9146?)):612:.((46
@M04999:289:000000000-L3R54:1:1101:15849:12711 2:N:0:426
GACTACTGGGGTATCTAATCCTGTTCGCTACCCATGCTTTCGAACCTCAGCGTCAGTTACAGACCAGAGAGCCGCCTTCGCCACTGGTGTTCTTCCATATATCTACGCATTCCACCGCTACACATGGAGTTCCACTCTCCTCTTCTGCACTCAAGAAAAACAGTTTCAGCTGCACTTCCCCGGTTAAGCCGAGGGCTTTCACAGCTGACTTGTTCTCCCGCCTGCGTTCGCTTTACGCCCAATAAATCCGGACAACGCTTGCCACCTTCGTATTACCGCGGCTGCTGGCACGTAGTTAGCC
+
CCCCCGGGGGGGGGGGGGGGGGGGGGGGGCFGGGGGGGGGGEFGGGGGGGGGGGGGFGGCFGGGGGFGGGECFGEGGGGGEBCFCGFEFGGGGFGGDFFGGGFCGGGGGEFGGFGGGGGG7DFGGGGGGFGGGFGGGADDGGGGGCFGGGDGGFFFF@@FGFGGGGGGGGF?ECFFFGFGGGGGGGFGGGGGGCECFF5DFFFFFFFFFEEFEFFFE46>EF@=F9@=(;>DDFEFF@FFD<;E39?CE(((((4:>F:<?F:B>2:),(.3?:<><B;B>F>2:>?:0(4:?7:(5:<A?
@M04999:289:000000000-L3R54:1:1101:24643:12723 2:N:0:426
GGTATCTAATCCTGTTTGCTACCCACGCTTTCGAGCATGAACGTCAGTGTTATCCCAGGAGGCTGCCTTCGCCATCGGTATTCCTCCACATCTCTACGCATTTCACTGCTACACGTGGAATTCTACCTCCCTCTGACACACTCTAGTTAGACAGTTTCAAATGCACGTCCCAAGTTGAGCTCGGGGATTTCACATCTGACTTATCTAACCGTCTGCGCTCGCTTTACGCCCAGTAATTCCGATTAACGCTCGCACCCTACGTATTACCGCGGCTGCTGGCACGTGGTTAGCCGGCGCTTAT
+
CCCCCGGGGGGGGGGGGGGGGGGGGGGGGGGGGGGGGGGDFGGGGGGGGGGGGGFGGGGGGGGGGGGGGGGGGGGGGGGGGGGGGGGGGGGGGGGGGGGGGGGGGGGFFGGGGGGGGGGGGGGGGGGGGGDGGGGCGGGGGFGGGGGGGGGGGGGGGGGCEGFGGGGGGGGGGGFGFGFCFFGGGGGGGGGGGGGGGGGGFFFFFFFFFFB5>AFFFFFFFFFD=4A>@F>D=>CEEFFFFF=@@FF@@7;699;>D;3;1(.::6AA:>>FB32:::(4(,2,(--8-(4590(44;:::
@M04999:289:000000000-L3R54:1:1101:26588:12732 2:N:0:426
AGACTACCCGGGTATCTAATCCTGTTCGCTCCCCACGCTTTCGTCCATCAGCGTCAATCGGTATTTAGTAACCTGCCTTCGCAATCGGGGTTCTGTGTAATATCTATGCATTTCACCGCTACACTACACATTCCAGCTACTTCAATACTATTCAAGATTAACAGTATCAACGGCAGTTCTACAGTTAAGCTGCAGGTTTTCACCGCTGACTTATCAACCCGCCTACGGACCCTTTAAACCCAATAAATCCGGATAACGCTCGCATCCTCCGTATTACCGCGGCTGCTGGCACGGAGTTAGC
+
CCCCCGAFGGGGGGGGGGGGGGGFGGGGGGGGGGGGGGGGGGCFGGGGGGGGGGGGEGGGGGGGGGGGGGGFGFGGGGGGCGGGGGGGGGGGGGGGGGGGGGGGGFGGGGGGGGGGGGGGGGGGGGGGGGGGGGGGGGGGGAFGGGGGGGGGGFGGGGGGGGGGGGGGGGGGGGGEFGFGGGGGGGGGGGGFGGGGGGGGFFFFFBE>BCEEFFA68FFDEFF@@B@@FF@@DF;CEC<F?F@@;<;C5;>:?;1A@<23<BBFF1?7A09BFFF2<6:>996>FFF?22033>1427544
@M04999:289:000000000-L3R54:1:1101:22736:12775 2:N:0:426
CGGACTACAAGGGTATCTAATCCTGTTCGCTACCCATGCTTTCGAGCCTCAGCGTCAGTAACAGACCAGAGAGCCGCCTTCGCCACTGGTGTTCTTCCATATATCTACGCATTTCACCGCTACACGTGGAATTCTACCTTCCTCTACAATACTCTAGTTAACCAGTTTTAAGTGCAATTCCTAGGTTGAGCCCAGGGCTTTCACACCTAACTTAATTATCCGCCTACATGCCCTTTACGCCCAGTCATTCCGATTAACGCTCGCACCCTCCGTATTACCGCGGCTGCTGGCACGGAGTT
+
CCCCCGGGGGEGGGGGGGGGGGGFGFFCGGGGGGGGGGGGGGGGGGGGGGCFGGGGGGGCGGGGGGGFGGGGGGCFFGDFGGGGGGGGFGGGGGGGGGGGGGGGGGGGGGGGDFGGGGDEGGGGGGGGDEGGGGGGGFGGGFGGGGGGGGGGGGGGGGFGGGGGFFFGDCDDDC=FFGFGFCEECFGFF?FGGGGF>CCFFFFFFF>AEE@EEFFFFFFEFACDDFB=ECE=>EBFEF@F>F=BE>4*<??3;<@DFFFBDF0>9>B<6;?>(1.86AA49>9013:?8:<8?60(,48
@M04999:289:000000000-L3R54:1:1101:12244:12778 2:N:0:426
GACTACCGGGGTATCTAATCCTGTTTGCTCCCCACGCTTTCGCATCTCAGCGTCAGTATCTGTCCAGAAGGCCGCCTTAGCCACCGGTATTCCTCCACATCTCTACGCATTTCACCGCTACACGTGGAATTCTACCTTCCTCTACAATACTCTAGTTAACCAGTTTTAAGTGCAATTCCTAGGTTGAGCCCAGGGCTTTCACACCTAACTTAATTATCCGCCTACATGCCCTTTACGCCCAGTCACTCCGATTAACGCTCGCACCCTCCGTATTACCGCGCCTGCTGGCACGGAGTTAGCC
+
<CCCCGGECF:@6CFGGDGGCFGG9,EAFEGFCF:FG,,CF:FB:FAFEGFCFGGGGFGGGGGGFGGFEEEGGG7FE>,FGG=49FGFGGCFGEAECFFEF?FEFGGGDCGGGCDEGGGGGFGGGFDGF98FFGGGGGGGGGGGG9?FFE=DCE=@,EFGGFGD3+@DCGFGGA7DFC?E?FFGFF6<DGGGF@EDGF7FFFFFAF9FC=C:EFAFFFAAF>AFFBEE==BF=EC92>5)2,3=4)7>@DF71?EF793696699?4:B><617ABA<,1(,80((,20,<B90,-0)54)
@M04999:289:000000000-L3R54:1:1101:23634:12786 2:N:0:426
AGCATGACTACCCGGGTATCTAATCCTGTTTGCTCCCCACGCTTTCGCATCTCAGCGTCAGTATCTGTCCAGAAGGCCGCCTTCGCCACCGGTATTCCTCCACATCTCTACGCATTTCACCGCTACACGTGGAATTCTACCTCCCTCTACAATACTCTAGTTAACCAGTTTTAAGTGCATTTCCTAGGTTGAGCCCAGGGCTTTCACACCTAACTTACTTATCCGCCTACATGCCCTTTACGCCCAGTCATTCCCATTAACGCCCGCACCTTCAGTCTTACCGCGTCTGCTGGCATGGAGC
+
@<@B8<,C6CFDGGC7FEGGG,CFC9F6EFEGGGGCF,6@:BCGGGEEGDGG9<<<@@CEG@CEE@C9EDFFCEF88EF>FG@FC=,?@<CC@4DF?,,CF8E,,??FGGFFEFBCFGA;F8:FFEGGBE@+4@FFFFDFCGGGGEGDFGGGG8ECFDAF=D=DD?8@FGC:C?DFBFF+?+5,@CDEACFCFF6C7***:A9CBB9;@)52)?BA3+4>1818)5>==B=/>>EDF@@=C2(69(((7755)).../.)),((.(3;0-(,5))..<252,,77(--(6-8:11)3,)((
@M04999:289:000000000-L3R54:1:1101:9667:12787 2:N:0:426
AGTGACTACAGGGGTATCTAATCCTGTTCGCTCCCCACGCTTTCGCTCCTCAGCGTCAGTGACGGCCCAGAGACCTGCCTTCGCCATCGGTGTTCTTCCCGATATCTACACATCCACCGTTACACCGGGAATTCCAGTCTCCCCTACCGCACTCCAGTCCGCCCGTACCCGGCGCCGATCCACCGTTAAGCGATGGACTTTCACACCAGACGCGACGAACCGCCTACGAGCTCTTTACGCCCAATAAATCCGGATAACGCTTGCACCCTACGTATTACCGCGGCTGCTGGCACGTAGTT
+
CCCCCGGGGGGGGGGGGGGGGGGGGGGGGGGGGGGGGGGGGGGGGGGGGGGGGGGGGGGGGGGGGGGGGGGGGGGGGGGGGGGGGGGGGGGGGGGGGGGGGGGGGGGGGGGGGGGGGGGGGGGGGGGGGGGGGGGGGGGGGGGGGGGGEGGGGGGGGGGGGGGGGGGGGGGGGGGGFGFGGGGGGFGG5FGGDGGGGGGGFFFFFFFFF@FFFFFFFFEFEF9B<FFF?FFBFFFA<AFFFFFFFFFA2<?B>0:BA??>B?FB7?1:?:6::>A?A2<?011,493)5:B:>:1??FF
@M04999:289:000000000-L3R54:1:1101:4253:12791 2:N:0:426
AGACTACCAGGGTATCTAATCCTGTTCGCTACCCATGCTTTCGAACCTCAGCGTCAGTTACAGACCAGAGAGCCGCCTTCGCCACTGGTGTTCTTCCATATATCTACGCATTCCACCGCTACACATGGAGTTCCACTCTCCTCCTCTGCACTCAAGAAAAACAGTTTCAGCTGCACTTCCCCGGTTAAGCCGAGGGCTTTCACAGCTGACTTGTTCTCCCGCCTGCGTTCGCTTTACGCCCAATAAATCCGGACAACGCTTGCCACCTACGTATTACCGCGGCTGCTGGCACATAGTTAGC
+
CCCCCGGGGGGGGGGGGGGGGGGGGGGGGGGGGGGGGGGGGGGGGGGGGGGGGGGGGGGGGGGGGGGGGGGGGGGGGGGGGGGGGGGGGGGGGGGGGGGGGGGGGGGGGGGGGGGGGGGGGGGGGGGGGGGGGDGGGGGGGGGGGGFFGGGGGGGGGGGGGGDFGGGCFGGGGGGGFGFGFGGGGGGGFFFE>CEGDGGGBFCFFFFFBFF4*BBCEFF=DF@=BFBFFDDFFFFCE@DFFF=@@ECEFFFBFBFFFFFFFFF84?BF:BFFFAB29>:F>21;><???0(<?9<26<A24
@M04999:289:000000000-L3R54:1:1101:18981:12819 2:N:0:426
GACTACTGGGGTATCTAATCCTGTTCGCTACCCATGCTTTCGAACCTCAGCGTCAGTTACAGACCAGAGAGCCGCCTTCGCCACTGGTGTTCTTCCATATATCTACGCATTCCACCGCTACACATGGAGTTCCACTCTCCTCTTCTGCACTCAAGAAAAACAGCTTCAGCTGCACTTCCCCGGTTAAGCCGAGGGCTTTCACAGCTGACTTGTTCTCCCGCCTGCGTTCGCTTTACGCCCAATAAATCCGGACAACGCTTGCCACCTACGTATTACCGCGGCTGCTGGCACGTAGTTAGCC
+
CCCCCGGG,EFGGGGGGGGGGGGGGGGGGGGGGGGGGGGGGGGGGGGGGGGGGGGGGGGGGGGGGGFFGGCFGGGGGGGGGGGGGGGFFGGGGGGGGGGGGGGGGGGGGGGGFGGGGGDEGGGDGGGGGGGGGGGGGGGGGGGGGGGGGGFGGFGGGGDFGFGGGGGGGGGGGGGGFGFGGGGGGDFECGEGCDGGGGGGFFFFFFFFFFEFFFFACA?@EBFDFFF;3;><(=CEFDB;?@@EECFFFFBB>BBFF>??:BFFFFFBFF?)4>4<9((-3>96??:?02<8B03<BFFF:
@M04999:289:000000000-L3R54:1:1101:28866:12839 2:N:0:426
GTGACTACTCGGGTATCTAATCCTGTTTGCCCCCCACGCTTTCGCATCGCAGCGTCAGTATCTGTCCAGAAGGCCGCCTTCGCCACCGGTATTCCTCCACATCTCTACGCATGTCACCGCTACACGTGGAATTCTACCTTCCTCTACAATACTCTAGTTAACCAGTTTTAAGTGCAATTCCTAGGTTGAGCCCAGGGCTTTCACACCTAACTTAATTATCCGCCTACATGCCCTTTACGCCCAGTCATTCCGATTAACGCTCGCACCCTCCGTATTACCGCGGCTGCTGGCGCGGTGTT
+
CCCC<,;C,EF7FE@@@C@CF,<@,C6C<F<FFGGEF::FFFGCCF@C,8@:@@FGGGF,FGGE@E,@<@,:<@FCF@G=?DF:=FE+FFC4,,EFFDFFFGG<;9AF7FGE+9?AE=:C+>F:EGEFC7,3DFGFFG99D=DGGDGGDGFDDFGGA,=:EGFGDF8;:EFC;AFDAFF??DFGFGG6D7,@ECGFGDDGFF99B95FBEBAC4+89AF489>25@F=C<E@DED@94?BB9?FEFEECE?@0((6;62;1(((-796:61430(.)))-429BF>67031(((-(-4(
@M04999:289:000000000-L3R54:1:1101:6236:12862 2:N:0:426
TTGTGACTACCCGGGTATCTAATCCTGTTCGCTACCCATGCTTTCGAACCTCAGCGTCAGTTACAGACCAGAGAGCCGCCTTCGCCACTGGTGTTCTTCCATATATCTACGCATTCCACCGCTACACATGGAGTTCCACTCTCCTCTTCTGCACTCAAGAACAACAGTTTCAGCTGCCCTTCCCCGGTTAAGCCGAGGGCTTTCACAGCTGCCTTGTTCTCCCGCCTTCGTTCGCTTTACGCCCAATAAATCCGGACAACGCTTGCCACCTACGTATTACCGCGGCTGCTGCCAGCTAGTT
+
B@C@6CCFFEFGGGDGG<;<<FFGFG<FFDF7:@@FG<F@CDFCFGG8FG@EFCE@6B:CFAEFFCFF7<FD@FDFGEFGGC=FG77CFG,:4A?FG<FFFGGG,CFCFGGGGGGAA,EFC8@7F9EEFF@:DEEFGFDE8=D8F=DFEGCC8@3DG=DG8,6,==@CD:F:AEDD5+0=+00@F>:ECE7,E84C9CD7?F>9CFA>446((;B?CF67>EFFFF?(333;7(1;;<<A08922,8EE)1<0,4:96(.(9<8<?2)8(8:7?22>?<).-9;6(-48)7)43)(.-,52
@M04999:289:000000000-L3R54:1:1101:12894:12871 2:N:0:426
TTGACTACTCGGGTATCTAATCCTGTTTGCTACCCATGCTTTCGAGCCTCAGCGTCAGTGACAGACCAGAGAGCCGCCTTCGCCACTGGTGTTCTTCCATATATCTACGCATTTCACCGCTACACATGGAGTTCCACTCTCCTCTTCTGCACTCAAGTTAAACAGTTTCCGTTGCAATTCCTCAGTTGAGCTGAGGGCTTTCACATCCCAGACTTATTTAACCGCCTGCGCTCCCTTTACGCCCAATAAATCCGGACAGCGCTTGCCACCTACGTATTACCGCGGCTGCTGTCACGTAGTT
+
CCCCCGGGGGGGGGGGGGGGGGGGGGGGGGGGGGGGGGGGGGGGGGGGGGGGGGGGGGGGGGGGGGGGGGGGGGGGGGGGGGGGGGGGGGGGGGGGGGGGGGGGGGGGGGGGGGGGGGGGGGGGGGGGGGGGGGGGGGGGGGGGGGGGGGGGGGGGGAFGGGGGGGGGGGGGGGGGFDFGGGGGGGGFFGGGGGGGGGGGFFFFFFFFFBFFFFFFFFFFFFFFB>FF=AA9@BFFFEEFFFFFFFFEEFFFFB>;9BDFFF@6=??A?FBBFFF?ABFFB609>931?BD))).88?F?6
@M04999:289:000000000-L3R54:1:1101:14662:12881 2:N:0:426
AGGACTACAGGGGTATCTAATCCTGTTTGCTACCCATGCTTTCGAGCCTCAGCGTCAGTGACAGACCAGAGAGCCGCCTTCGCCACTGGTGTTCTTCCATATATCTACGCATTTCACCGCTACACATGGAGTTCCACTCTCCTCTTCTGCACTCTAGTTAAACAGTTTCCGTTGCAATTCCTCAGTTGAGCTGAGGGCTTTCACATCCCAGACTTATTTAACCGCCTGCGCTCCCTTTACGCCCAATAAATCCGGACAACGCTTGCCACCTACGTATTACCGCGGCTGCTGGCACGTAGGT
+
CCCCCGGGGGGGGGGGGGGGGGGGGGGGGGGGGGGGGGGGGGGGGFGGGGGGGGGGGGGGGGGGGGGGGGGGGGGGGGGGGGGGGGGGGGGGGGGGGGGGGGGGGGGGGGGGGGGGGGGGGGGGGGGGGGGGGGGGGGGGGGGGGGGGGGGGGG8EGGGGGGGGGGGGGGGGGGGGFGFGGGGGGGGGGGGGGGGCGGGGFFFFFFFFFFFDFFFFFFFFFF@A=BFDFFFFFFF@EFFFF@>@?0;@F9C?EFF?>FF@B@FFFFFFFFFFFFF<<>FFFFF>B;;6??B>?1<F?:((.
@M04999:289:000000000-L3R54:1:1101:11308:12885 2:N:0:426
TAGTGACTACAAGGGTATCTAATCCTGTTCGCTCCCCACGCTTTCGTCCATCAGCGTCAATCGGTATTTAGTAACCTGCCTTCGCAATCGGGGTTCTGTGTAATATCTATGCATTTCACCGCTACACTACACATTCCAGCTACTTCAATACTATTCAAGATTAACAGTATCAACGGCAGTTCTACAGTTAAGCTGCAGGTTTTCACCGCTGACTTATCAACCCGCCTACGGACCCTTTAAACCCAATAAATCCGGATAACGCTCGCATCCTCCGTATTACCGCGGCTGCTGGCACGGAGTT
+
CCCCCGGGGGGGGGGGGGGGGGGGGGGGGGGGGGGGGGGGGGGGGGGGGGGGGGGGGGGGGGGGGGGGGGGGGGGGGGGGGGGGGGCGGGGGGGGGGGGGGGGGGGGGGGGGGGGGGGGGGGGGGGGGGGGGGGGGGGGGGGGGGGGGGGGGGDGGGGGGGGGGGGGGGGGGGGGGEGFGGGGGGGGGGGGGGGGGGGGGAFFFFFFAFFFADFFFFFFFFF>AFFFFFF(:@F?FDE=FEFFFD;DFFFFFFFF;D?EFFFFFFFFFBBFFFF??<?FBA0939>69:::B?:?F9>FB4
@M04999:289:000000000-L3R54:1:1101:26270:12895 2:N:0:426
AGACTACTAGGGTATCTAATCCTGTTTGCTCCCCACGCTTTCGCATCTCAGCGTCAGTATCTGTCCAGAAGGCCGCCTTCGCCACCGGTATTCCTCCACATCTCTACGCATTTCACCGCTACACGTGGATTCCTACCTTCCTCTACAATACTCTAGTTAACCAGTTTTAAGTGCAATTCCTAGTTTGAGCCCAGGGCTTTCACACCTAACTTAATTATCCGCCTACATGCCCTTTACGCCCAGTCATTCCGACTAACGCGCGCCCCCTCCGTATTATCGCGGCTGCTGGCCCGGAGTTAGC
+
@6ACCGG9EFD8FF8C@CCA9,6C@F,C<CFFD,,@@@FG8EF7@@+,C@<C6BCC,,,CFFFFGE,C,6F8FECFCF,:,C,FCEE+C:DG9,5C,EF,,:,94CEA:FEC,99CD7+++89EE9:+?5E,C>;DF>,,=;D,2E;E8D?==,=9@,3@D3?,7+E:=CD,39+2=+==9+==>8DCCF6?64:++AC++?1+;@FF5=C5*8;4;9B=BDD==B=**;67>B3*45@B29=6=E?7@)612((;8((((.(,-72,46>1(:244),436((4:?F0-(,,,(,4()))
@M04999:289:000000000-L3R54:1:1101:5887:12909 2:N:0:426
TCGAGACTACCGGGGTATCTAATCCTGTTTGCTACCCACGCTTTCGAGCATGAACGTCAGTGTTATCCCAGGAGGCTGCCTTCGCCATCGGTATTCCTCCACATCTCTACGCATTTCACTGCTACACGTGGAATTCTACCTCCCTCTGACACACTCTAGTTAGACAGTTTCAAATGCACGTCCCAAGTTGAGCTCGGGGATTTCACATCTGACTTATCTAACCGTCTGCGCTCGCTTTACGCCCAGTAATTCCGATTAACGCTCGCACCCTACGTATTACCGCGGCTCCTGGCCCGTAGTT
+
C@CCCGGGGGGGGGGGGGGGGAFGGCFGGGGGG<FFAEECGEGGFGFGGDGCGGGGFGGGGGGGGFGGGGGGGGGEGFGGGAE7B:FGGGGGFGGGGGGGGGDEFDFFFEFDCFGGGFGFFGGFGCECFFDF9DBFD;EGFFDEGGG@AFGGGGCFGGGF8DF3=DGGGGGGGAEGFFFFGGDGGDFEDCC<FCFD6?C5?A>999BAEFE<EFFAEFFFFE>ADAD(>>B(:(58?<362?FB;(6637<5;4?;1(9;1(-8279>0<1(:?<FB0)).(46(29((.5(((-3>9<1>
@M04999:289:000000000-L3R54:1:1101:24487:12918 2:N:0:426
GACTACCGGGGTATCTAATCCTGTTTGCTCCCCACGCTTTCGCATCTCAGCGTCAGTATCTGTCCAGAAGGCCGCCTTCGCCACCGGTATTCCTCCACATCTCTACGCATTTCACCGCTACACGTGGAATTCTACCTTCCTCTACAATACTCTAGTTAACCAGTTTTAAGTGCAATTCCTAGGTTGAGCCCAGGGCTTTCACACCTAACTTAATTATCCGCCTACATGCCCTTTACGCCCAGTCATTCCGATTAACGCTCGCACCCTCCGTATTACCGCGGCTGCTGGCACGGAGTTAGCC
+
CCCCCFFGGGGGGGGGGGGGGGGGGGGGGGGGGGGGGGGGGGGGGGGGGGGGGGGGGGGGGGGFGGGGGGGGGGGGGGGGGGGGFGGGGGGGGGGGGGGGGGGGGGGGGGGGGGGGGGGGGGGGGGGDGGGGGGGGGGGGGGGGGGGGGGGGGGGGGGGGGGGGGGGGGGGGGGGGFGBGGGGGGFGGGGGGGGCDGGGGFFFFEFFFFFFFFFFFFFFFFF?FF@FFBEFFD=:EFFBEFFFEFFFFC@FFFFFFFFFFFF>>F?<<<>FB??FFAFF2>FFF??>B??FFF>B3:AAB?
@M04999:289:000000000-L3R54:1:1101:6938:12927 2:N:0:426
AGACTACCGGGGTATCTAATCCTGTTCGCTACCCATGCTTTCGAACCTCAGCGTCAGTTACAGACCAGAGAGCCGCCTTCGCCACTGGTGTTCTTCCATATATCTACGCATTCCACCGCTACACATGGAGTTCCACTCTCCTCTTCTGCACTCAAGAAAAACAGTTTCAGCTGCACTTCCCCGGTTAAGCCGAGGGCTTTCACAGCTGACTTGTTCTCCCGCCTGCGTTCGCTTTACGCCCAATAAATCCGGACAACGCTTGCCACCTACGTATTACCGCGGCTGCTGGCCCGTAGTTAGC
+
CCCCCGGGGGGGGGGGGGGGGGGGGGGGGGGGGGGGGGGGGGGGGGGGGGGGGGGGGGGGGGGGGGGGGGGGGGGGGGGGGGGGGGGGGGGGGGGGGGGGGGGGGGGGGGGGGGGGGGGGGGGGGGGGGGGGGGFGGGGGGGGGGGGGGGGGGGGGGGGGDEGGGGGGGGGGGGGGFGFGGGGGGGGGGGGGGGGGGGGGFFFFFFFF@=EFFFFFFFFFFFBFFFFFD@FFDFFFFFFFFF=1)8A<9?BF?>FFF;BBF?F?BFF1??6(,6:ADD0((309>12402(-(-386<<:9
@M04999:289:000000000-L3R54:1:1101:19308:12951 2:N:0:426
ATGACTACACGGGTATCTAATCCTGTTCGCTCCCCACGCTTTCGTCCATCAGCGTCAATCGGTATTTAGTAACCTGCCTTCGCAATCGGGGTTCTGTGTAATATCTATGCATTTCACCGCTACACTACACATTCCAGCTACTTCAATACTATTCAAGATTAACAGTATCAACGGCAGTTCTACAGTTAAGCTGCAGGTTTTCACCGCTGACTTATCAACCCGCCTACGGACCCTTTAAACCCAATAAATCCGGATAACGCTCGCATCCTCCGTATTACCGCGGCTGCTGGCACGGAGTT
+
CCCCCGGGGGGGGGGGGGGGGGGGGGGGGGGGGGGGGGGGGGGGGGGGGGGGGGGGGGGGGGGFGGGGGGGGGGGGGGGGGGGGGGGGGGGGGGGGGGGGGGGGGGGGGGGGGGGGGGGGGGGGGGGGGGGGGGGGGGGGGFGGGGGGGGFGGGGGGFGGGFGGGGGGGGGGGEGGFGFGGGGGGGGGGGCEFFGGFGGGFFFFFAEDFAFFFFABEFFBAAFFFFFFF@B@=DFEEFCFDDFF;@A9?FFF>0?FFF6;@?9;;BF?<>B93678<>A09(7969?:20(48(111:?
@M04999:289:000000000-L3R54:1:1101:6775:12969 2:N:0:426
ATTGACTACACGGGTATCTAATCCTGTTCGCTCCCCACGCTTTCGTCCATCAGCGTCAATCGGTATTTAGTAACCTGCCTTCGCAATCGGGGTTCTGTGTAATATCTATGCATTTCACCGCTACACTACACATTCCAGCTACTTCAATACTATTCAAGATTAACAGTATCAACGGCAGTTCTACAGTTAAGCTGCAGGTTTTCACCGCTGACTTATCAACCCGCCTACGGACCCTTTAAACCCAATAAATCCGGATAACGCTCGCATCCTCCGTATTACCGCGGCTGCTGGCACGGAGTTT
+
CCCCCGGGGGGGGGGGGGGGGGGGGGGGGGGGGGGGGGGGGGGGGGGGGGGGGGGGGGGGGGGGGGGGGGGGGGGGGGGGGGGGGGGGGGGGGGGGGGGGGGGGGGGGGGGGGGGGGGGGGGGGGGGGGGGGGGGGGGGGGGGGGGGGGGGGGGGGGGGGGGGGGGGGGGGGGGGGFGFGGGGGGGGGGGGGGGGGGGGGFFFFFFFFFFFFFFFFFFFFFFFFFFFD?2@FFFFFFFFFFFFF?FFFFFFFFF;6?F<0(21;>FF>?FB?>?6?FFFA?B90139<BFFFFF67>>F0)
@M04999:289:000000000-L3R54:1:1101:26807:12976 2:N:0:426
CGACTACAAGGGTATCTAATCCTGTTCGCTCCCCACGCTTTCGTCCATCAGCGTCAATCGGTATTTAGTAACCTGCCTTCGCAATCGGGGTTCTGTGTAATATCTATGCATTTCACCGCTACACTACACATTCCAGCTACTTCAATACTATTCAAGATTAACAGTATCAACGGCAGTTCTACAGTTAAGCTGCAGGTTTTCACCGCTGACTTATCAACCCGCCTACGGACCCTTTAAACCCAATAAATCCGGATAACGCTCGCATCCTCCGTATTACCGCGGCTGCTGGCCCGGAGTTAGC
+
CCCCCGGGGGGGGGGGGGGGGGGGGGGGGGGGGGGGGGGGGGGGGGGGGGGGGGGGGGGGGGGGGGGGGGGGGGGGGGGGGGGEGGGGGGGGGGGGGGGGGGGGGGGGGGGGGGGGGGGGGGGGGGGGGGGGGGGGGGGGGGGGGFFGGFGGGGGGGGGFGGGGGGGGFGGDEGGGFGFGGGGGGGGGGGGGGGGGGGGGFFFFFFFFFFFFFFFFFFFFFF:AAFF9@FBFFFFEFFFFDDDFFEEEFFF@;<<FE6@FF@BBBFFFFB><2<?AFFF;>99>6?BFB?(((149:26>9
@M04999:289:000000000-L3R54:1:1101:13809:12989 2:N:0:426
ATACGACTACCCGGGTATCTAATCCTGTTTGCTCCCCACGCTTTCGCGTCTCAGCGTCAGTATCTGTCCAGAAGGCCGCCTTCGCCACCGGTATTCCTCCACATCTCTACGCATTTCACCGCTACACGTGGAATTCTACCTCCCTCTACAGTACTCCAGACGACCAGTTTTAAATGCTATTCCCAGGTTGAGCCCGGGGCTTTCACACCTAACTTAATCATCCGCCTACATGCCCTTTACGCCCAGTCATTCCGATTAACGCTCGCACCCTCCGTATTACCGCGGCTGCTGGCACGGAGTT
+
6C@CCGGGGGGGGGEFCFGGFEFGFGGGGGFCA@FGGGDFE7FGFGEGGGGEFECGGGEEGGGDFDFGG@EDEFFGG@FEGGFFGEGG@CCGEG<FGF<FDGGDGC=EEFGGGGGA?FG9FGECF<FCFFGE:E=,CDGFGC==DFG9FC2@FFEFGGG8=6CE@7EFGGECGDEFAGFG;<F9CGFDFC6@,:7*9C/:?AAAFFFF@5E@DFFFEF6.@C91;DDD@FCCFF@@@8EF?F92:2?F>DBF<?6(8:49?>F01(4701:6<>:<FFFA2:90992;?:>(4:7:369:4
@M04999:289:000000000-L3R54:1:1101:12832:13021 2:N:0:426
GAGTGACTACAAGGGTATCTAATCCTGTTTGCTCCCCACGCTTTCGCATCTCAGCGTCAGTATCTGTCCAGAAGGCCGCCTTCGCCACCGGTATTCCTCCACATCTCTACGCATTTCACCGCTACACGTGGAATTCTACCTTCCTCTACAATACTCTAGTTAACCAGTTTTAAGTGCAATTCCTAGGTTGAGCCCAGGGCTTTCACACCTAACTTAATTATCCGCCTACATGCCCTTTACGCCCAGTCATTCCGATTAACGCTCGCACCCTCCGTATTACCGCGGCTGCTGGCACGGAGTT
+
CCCCCGGGGGGGGGGGGGGGFGGGGGGGGGGGGGGGGGGGGGGGGGGGGGGGGGGGGGGGGGGGGGGGGGGGGGGGGGGGGGGGGGGGGGGGGGGGGGGGGGGGGGGGGGGGGGGGGGGGGGGGGGGGGGG@FGGGGGGGGGGGGGGGGGGGGGGGGGGGGGGGGGGGGGGGGGGGFGFGGGGGEGGGGGGGGGGGGGGGFFFFFFFFFFEECFFFFFFFFFFDDFFFF=EFBBFEDFEFFDBFFFFFFFFFFF;;DFFF6@??BFBBB0?BF>?6:BABA?;669>BFF>??BBF>>9?4
@M04999:289:000000000-L3R54:1:1101:28423:13031 2:N:0:426
GCAGACTACCGGGGTATCTAATCCTGTTCGCTACCCATGCTTTCGAACCTCAGCGTCAGTTACAGACCAGAGAGCCGCCTTCGCCACTGGTGTTCTTCCATATATCTACGCATTCCACCGCTACACATGGAGTTCCACTCTCCTCTTCTGCACTCAAGAAAAACAGTTTCAGCTGCACTTCCCCGGTTAAGCCGAGGGCTTTCACAGCTGACTTGTTCTCCCGCCTGCGTTCGCTTTACGCCCAATAAATCCGGACAACGCTTGCCACCTACGTATTACCGCGGCTGCTGGCACGTAGTT
+
CCCCCGGFGGGGGGGGGGGGGGGGGGGGGGGGGGGGGGGGGGGGGGGGGGGGGGGGGGGGGGGGGGGGGGGGGGGGGGGGGGGGGGGGGGGGGGGGGGGGGGGGGGGGGGGGGGGGGGGGGGGGGGGGGGGGGGGGGGGGGGGGGGGGGGGGGGGGGGGGGGGGGGFGCGGFGGGGFGFGGGGGGGGGGFFGGEGDCCDFFFFFFFFFFE3BEABFFFFFFFFFFFFF;;@FFFFFFEFFFBFF1::>>BAB>B?BF?BB>?BFF?9<FFFF?BD<2:BF?F>>F9>?DF:?<?6?:?BF
@M04999:289:000000000-L3R54:1:1101:17867:13066 2:N:0:426
TGGCGACTACCGGGGTATCTAATCCTGTTCGCTCCCCACGCTTTCGTCCATCAGCGTCAATCGGTATTTAGTAACCTGCCTTCGCAATCGGGGTTCTGTGTAATATCTATGCATTTCACCGCTACACTACACATTCCAGCTACTTCAATACTATTCAAGATTAACAGTATCAACGGCAGTTCTACAGTTAAGCTGCAGGTTTTCACCGCTGACTTATCAACCCGCCTACGGACCCTTTAAACCCAATAAATCCGGATAACGCTCGCATCCTCCGTATTACCGCGGCTGCTGGCACGGAGTT
+
CCCCCGGGGFGGGGGGGGGGGGGGGGGGGGGGEGGGGGGGGGGGGGGGGGGGGGGGGGGGGGGGFGGGGGGGGGGGGGGGGGGGGGGGGGGGGGGGGGGGGGGGGGGFGGGGGGGGGGGGGGGDGGGGGGGGGGFGGGGGGGGGGGGGGGGGGGFGGGGGGGGGGGGGGGGGGGGGFGFGGGGGFGEGGGGGGGGGGGGGFFFFFFF>>FFFFFFFFFFEFFDFF>@=D?@FBFFDFFCF9AFFF6@346?C;9BFF?FF?6:8(19:B8?<?B::??4AFFBB>191(5:??(5?999B8
@M04999:289:000000000-L3R54:1:1101:25519:13084 2:N:0:426
GTGCGACTACAAGGGTATCTAATCCTGTTCGCTACCCATGCTTTCGAGCCTCAGCGTCAGTAACAGACCAGAGAGCCGCCTTCGCCACTGGTGTTCTTCCATATATCTACGCATTTCACCGCTACACATGGAGTTCCACTCTCCTCTTCTGCACTCAAGTCTCTCAGTTTCCGATGCTCTTCCTCAGTTAAGCTGAGGGCTTTCACATTCAGACTTAAAAGACCGCCTGCGCTCCCTTTACGCCCAATAAATCCGGACAACGCTTGCCACCTACGTATTACCGCGGCTGCTGGCACGTAGT
+
CCCCCGGGGGGGGGGGGGGGGGGGGGGGGGGGGGGGGGGGGGGGGGGGGGGGGGGGGGGGGGGGGGEFGGGGGGGGGGGGGGGGGGGGGGGGGGGGGGGGGGGGG9FGGGGGGGGGGGGGGGGGGGGGGGG?DFGGGFGGGGGGGGGGGGEFGGGGGGGGGGGEFGGGGFFDEGGCDGF?=F7@FE?FGCGAFGGGGG69A5;FCFFCEFFFFFFAEFFFFFFFFFA25B>5-6@==BE6;;;B>?8@8EECFF;06;>;@>9B3:?BFF1,441,))44<)--((,49?F::??<:??B8
@M04999:289:000000000-L3R54:1:1101:10796:13095 2:N:0:426
CTGTGACTACCAGGGTATCTAATCCTGTTCGCTCCCCACGCTTTCGTCCATCAGCGTCAATCGGTATTTAGTAACCTGCCTTCGCAATCGGGGTTCTGTGTAATATCTATGCATTTCACCGCTACACTACACATTCCAGCTACTTCAATACTATTCAAGATTAACAGTATCAACGGCAGCTCTACAGTTAAGCTGCAGGTTTTCACCGCTGACTTATCAACCCGCCTACGGACCCTTTAAACCCAATAAATCCGGATAACGCTCGCATCCTCCGTATTACCGCGGCTGCTGGCACGGAGTT
+
CCCCCGGGGGGGGGGGGGGGGGGGGGGGGGGGGGGGGGGGGGGGGGGGGGGGGGGGGGGGGGGGGGGFGGGGGGGGGGGGGGGGGGGGGGGGGGGFGGGGGGGGGGGGGGGGGGGGGGGGGGGGGGGGGGGGGGGGGGGGGGGGGGGGGGGGGGGGGFGGGGGGGGGGGGGGGGGGFGFGFGGGGGGGGGGGGGGGGGGFFFFFFFFEFF>AFFFFFFFEFFFFFFFFFFFFB@FFFFEFEFFFFFFFEFFFFFF@FFFFFFFFFFFFFFFF<B66:7<AAFF1;>BBBFFFBBF641>F<
@M04999:289:000000000-L3R54:1:1101:1976:13096 2:N:0:426
AGACTACTCGGGTATCTAATCCTGTTTGCTCCCCACGCTTTCGCATCTCAGCGTCAGTATCTGTCCAGAAGGCCGCCTTCGCCACCGGTATTCCTCCACATCTCTACGCATTTCACCGCTACACGTGGAATTCTACCTTCCTCTACAATACTCTAGTTAACCAGTTTTAAGTGCAATTCCTAGGTTGAGCCCAGGTCTTTCACACCTAACTTAATTATCCGCCTACATGCCCTTTACGCCCAGTCATTCCGATTAACGCTCGCACCCTCCGTATTACCGCGGCTGCTGGCACGTAGTTAGC
+
CCCCCGGGGGGGGGGDEGFGGGGGGGGGGGGGFGGGGGGGGGGGGGGGGDDGGGGGGGGGGGGGGGGGEDGFGGGGGCFFGGGGGGD7@FGGGCGGFFFGDFGFGGGFGFGGFGGGGGGGGGGGGGGGCEEFGGGGFFCFFGGGGGFGGGGGGGGGGGGDDEDCFGGGGGC:E8DFFGFGGGGCFA,:CE6@FFG+=7CG7BFFFFFFEF@EF6@BEFF;9B>5:72AC37BFFF:C(5?@22>@=5)9?31<;63>31@@(39@FFBFFFB0109<<-7,16>9(5)360,1,,(8)--)
@M04999:289:000000000-L3R54:1:1101:26442:13102 2:N:0:426
AGTGAGACTACTGGGGTATCTAATCCTGTTCGCTACCCATGCTATCGAACCTCAGCGTCAGTTACAGACCAGAGAGCCGCCTTCGCCACTGGTGTTCTTCCATATATCTACGCATTCCACCGCTACACATGGAGTTCCACTCTCCTCTTCTGCACTCAAGAAAAACAGTTTCAGCTGCACTTCCCCGGTTAAGCCGAGGGCTTTCACAGCTGACTTGTTCTCCCGCCTGCGTTCGCTTTACGCCCAATAAATCCGGACAACGCTTGCCACCTACGTATTACCGCGGCTGCTGGCACGTAGT
+
CCCCCGFGGGGGDGGGGGGGGGGGGGGGGGGGGGGGGGGGGG9FGGGGGGGGGGGGGGGGGGGGGGGGGGGGGGGGGGGGEGGGGGGGGGFGGGGGGGCFGGGGFGGGGGGGGGGGGGGGGGGGGGGGGGAF:FFGGGGGGGGGGGGGGGGGGGGGGGGGCCDFGDEGGGGGGGGGFGFGGCFGGGGDGDECFGGDDG>?AAAFFFFFFFFFFFFF@FFEFEEB@FFFFD;;?FFFF(:8C?DB><2=EF3CEFFB60(1:0>?F??543:??FBB2<2AAF?>>96>9??,20:?0,1(-
@M04999:289:000000000-L3R54:1:1101:13344:13110 2:N:0:426
GACTACAGGGGTATCTAATCCTGTTCGCTCCCCACGCTTTCGAGCCTCAGCGTCAGTTACTAGCCAGTCAGCCGCCTTCGCCACTGATGTTCTTCCATATATCTACGCATTTCACCGCTACACATGGAGTTCCACTGACCTCTCTAGCACTCAAGTCTTACAGTTTCTGATGCACGTCCATAGTTGAGCTATGACCTTTCACATCAGACTTATTAGACCGCCTGCGCTCCCTTTACGCCCAATAATTCCGGACAACGCTCGCCACCTACGTATTACCGCGGCTGCTGGCACGTAGTTAGCT
+
CCCCCGGFGGGGDGGGGGGGGGGGGGGGG,CCCGGGGGGGGGGGGGGGGGGGGGGGGGGGGGGGGGGGGGGGGGGGGGGGGGGGGGGGGGGGGGGGGGFGGGGGGGGGGGGGGGGGGGGGGGGGGGGGGGGGGGGGGFGGGGGGGGGGGGGGGGGFGGGGGGGGGGGGGGGGGGGGFGFGGCDGGGGGGGGGGGGGGGGGFFFFFFFFEFFFFFFFFFFAAAFFFFFFFFFFFFFFFFFFFFDFEEEEEF066961>FDF9>66?FFFFFFFF:BDFBF>F;9>FF?F?1<:472:<B<:)
@M04999:289:000000000-L3R54:1:1101:17131:13135 2:N:0:426
GGTGGACTACTGGGGTATCTAATCCTGTTCGCTACCCATGCTTTCGAACCTCAGCGTCAGTTGCAGACCAGAGAGCCGCCTTCGCCACTGGTGTTCTTCCATATATCTACGCATTCCACCGCTACACATGGAGTTCCACTCTCCTCTTCTGCACTCAAGAAAAACAGTTTCAGCTGCACTTCCCCGGTTAAGCCGAGGGCTTTCACAGCTGACTTGTTCTCCCGCCTGCGTTCGCTTTACGCCCAATAAATCCGGGCAACGCTCGCCACCTCCGTATTACCGCGGCTGCTGGCACGTAGGT
+
CCCCCGGGGGGFFGGGGGGGGGGGGGGGGGGGGCGGGGFGGGGGGG8EFGGGGGGGGGGGGGGGGGGGGGGGGGDGGGGEGGGGGGGGGGGGGGGGCGGGGFGGGGGGGGGGGGGFFFFFGGGGGGG9FGGFFFGGGFGGGGGFFGGGGGEGGGGGFFFF,DD@CDFFGGADFGFGFGFCFFFFGGGGGED7EGG*CCCDFFFF>+9?>E=3<FC@>AFC8>:2@@9(9(46(/11,=)68;:1<?(;;EECE>0(,(41(,8(,76(46?(((-128)).-249,(-14)8(.4(.22(-
@M04999:289:000000000-L3R54:1:1101:29336:13149 2:N:0:426
AGACTACTGGGGTATCTAATCCTGTTCGCTACCCATGCTTTCGAGCCTCAGCGTCAGTAACAGACCAGAAAGCCGCCTTCGCCACTGGTGTTCTTCCATATATCTACGCATTTCACCGCTACACATGGAGTTCCACTTTCCTCTTCTGTACTCAAGTTTTGTAGTTTCCACTGCACTTCCTCAGTTGAGCTGAGGGCTTTCACAGCAGACTTACAAAACCGCCTGCGCTCGCTTTACGCCCAATAAATCCGGACAACGCTTGCCACCTACGTATTACCGCGGCTGCTGGCACGTAGTTAGC
+
CCCCCGGGGGGGGGGGGGGGGGGGGGGGGGGGGGGGGGGGGGGGGGGGGGGGGGGGGGGGGGGGGGGGGGGGGGGGGGGGGGGGGFGGGGGGGGGGGGGGGGGGGGGGGGGGGGGGGGGGGGGGGGGFGGGGGGGGGGGGGGGGGGGGGGGGGGGGGGGGGGGGGGGGGGGGGGGGFGFGGGFFGGGGGGGFGGGGGGGGFFFFFFFFFFFC5AFFFFFFFBBFFD9AFFBFFF=E==DFFFDF@EEFFFF0;BFFFF1?;:??AFF?>>:??>?BBABFBF>B6???FF<?<:14:<AF9
@M04999:289:000000000-L3R54:1:1101:8166:13153 2:N:0:426
ATGACTCTCCGGGGGTCTAATTCCGGTTTGTTCCCACCCCTTTGAGCATTAACGGCAGTGTTTTTCCCAGAGGGTGCCTTTCCCCACGGTGTTTCTCCCCCTTCCCTCCGAATTTTCTCCCTTACCTCGGAATTCCACTCCCTCCCTCCCCCCTTAGCTTGTACATTTTTAATTTACGTTCCCAGTTTGGCGCCCGGGGTTTTCACCTGTCTTTGTTCACCCCTTGTGTTCGCCTTTCGCCCCCTCAATTCTATATACGCGCTCACCCGTCCTCTTACCGCGCCCCTCTGCTCTTAGATTC
+
868,8,,,;;+7C7+66,,<,,<<,+8C,,,;CFF,A6,@DF,,,6,,,,,6,,+8++9C6,,6=6,<,:C,6,8,79,9,,,:4,+7@9B48,,5,E,44+,9,,,9++++8A,,98,,,,,46,,,36+3A83,,6,@DF,=++6,+++1++4,,,3@,3,,,+7@,7@9,7+5949*3A*4,>,2>*,****)))))2).+1+**(1))111+,++)2(,((())((.(((-3-)(0-:(--(().--).))--.(2(,(4(634(((-,)69-6:(22(,((-4())-)).))).6)
@M04999:289:000000000-L3R54:1:1101:19032:13161 2:N:0:426
CCGGACTACAGGGGTATCTAATCCTGTTCGCTCCCCACGCTTTCGTCCATCAGCGTCAATCGGTACTTAGTAACCTGCCTTCGCAATCGGGGTTCTGTGTAATATCTATGCATTTCACCGCTACACTACACATTCCAGCTACTTCAATACTATTCAAGATTAACAGTATCAACGGCAGTTCTACAGTTAAGCTGCAGGTTTTCACCGCTGACTTATCAACCCGCCTACGGACCCTTTAAACCCAATAAATCCGGATAACGCTCGCATCCTCCGTATTACCGCGGCTGCTGGCACGGAGTTT
+
CCCCCGGGGGGGGGGGGGGGGGGGGGGGGGGGGGGGGGGGGGGGGGGGGGGGGGGGGGGGGGGGGGGGGGGGGGGGGGGGGGGGGGGGGGGGGGGGGFGGGGGGGGGGGGGGGGGGGGGGGGGGGGGGGGGGGGGGGGGGGGGGGGFGGGGGGGGGGGGGGGGGGGGGGGGGGGGDAGFGGGGGGGGGGGGGGGGGGFGGFFFFFFFFFFFFEFFFEFFFFF==>D=:9@DBFFFFFFEFFF@;8@FE3?EE;9D?@EF<>BF6>F?BF<A?FB0125<A?B;032((8?>:?2:>>631)
@M04999:289:000000000-L3R54:1:1101:26960:13188 2:N:0:426
TCGACTACCGGGGTATCTAATCCTGTTCGCTACCCATGCTTTCGAACCTCAGCGTCAGTTACAGACCAGAGAGCCGCCTTCGCCACTGGTGTTCTTCCATATATCTACGCATTTCACCGCTACACGTGGAATTCTACCTTCCTCTACAATACTCCAGATAACCAGTTTTAAGTGCAGTTCCCAGGTTGAGCCCGGGGCTTTCACACCTAACTTAATTATCCGCCTACATGCCCTTTACGCCCAGTCATTCCGATCAACGCTCGCACCCTCCGTATTACCGCGGCTGCTGGCACGGAGTT
+
CCCCCGGGGGGGGGGGGGGGGGGGGGGGGGGGGGGGGGGGGGEGGGGGGGGGGGEEGFFGGGGGGGGGGGGGGGGEGGGGGGGGGGGGGGGGGGGGGGGGGGGGGGGGGGGGGGGGGGGGGGGGGGFGG+FGGGGFFEGGGFGGGGGGGGGGGGGGGGDEGGFGGGGGGGGGGGGGFGFGG6?CGGFCFFFGFGCC5CGGAAAFFFFFEEDFE4BCEFFE=@DFD@FFFE@EDF;EEFDF>BDFFFFF<CF@23(43?66?:9;6>>BFF:><FF?F<<6;2>BFFFF?:14<B01133
@M04999:289:000000000-L3R54:1:1101:14957:13245 2:N:0:426
GCTGACTACCCGGGTATCTAATCCTGTTCGCTACCCATGCTTTCGAGCCTCAGCGTCAGTAACAGACCAGAGAGCCGCCTTCGCCACTGGTGTTCTTCCATATATCTACGCATTTCACCGCTACACATGGAGTTCCACTCTCCTCTTCTGCACTCAAGTCTCTCAGTTTCCGATGCTCTTCCTCAGTTAAGCTGAGGGCTTTCACATTCAGACTTAAAAGACCGCCTGCGCTCCCTTTACGCCCAATAAATCCGGACAACTCTTGCCACCTACGTATTACCGCGGCTGCTGTCACGTAGTT
+
C-ACC@FCFFGFEEEGDFGGGCFGGFFF,BFGGGGGCDGGF@FFFCGGGDFG<CCF,CCFGGGGGGFG,,9F@CGFGGDFCFF:@GGFGFBEGGGGE?E?AFFB;?EFGGEE7?FA,CFCG@FCF8EE<C@FFCFGCDEF9FGFGF9AGGGGGGG8BGGC:D==B=@FGFF+=CCE+D@D@=DFGGGGGGGGGF,=C;DC6AAFFFFA5;;AEAFF@@=C5>B=BBFFFF>25@(:5@EC(11:71=@4)<?16((.61,..:4<4()4(4,817727<B2(,(-13(-8?6))68,(,(.
@M04999:289:000000000-L3R54:1:1101:22123:13248 2:N:0:426
ACGAGAAAACAGGAGGTTTTAACACTTTTTTTCCCCCCCCTTTCTCTCTACCCGGGGTATTTATCCTCAAGGACGCCCTCGCCCCCCCCGCTTCTCCTCCACCTCTCTCCCCATTTCCCCCCTCGCCGCCGGTATTCCTCCTCCTCTATACACCATCCAACACCCCGTTTTTAGATGTATCCTCCGGTGCACGCGGCGGTGTTACCACCCTTAAATGTATTTCTCCCTACACCCTCCTCGCCCCCCCTACCATCATATATATCCTCCCCCTCACTCTTCCCGCCGCCGCTTGTCGAGTAAT
+
--8@,+,;;,,,,,6,6,6,6;,-6CFDEC++,C,CC@FCF6,,,,,::,<,,8++8+,9C6,<,,6,,69E<,7@C:+9+4++8@87+4+@++,7A,,3,,,,,,38>B,+,,9,9=,>>77****51*****6;2,>;5,4,,4,,,1+++**3+*0>8;***)*2*<E****+/2*****3*:*2**+2***977>).876=6*)(,((,**0)**)*.:)62((),(((4(4(,4)4(((3(,(((())())))).))6)).(-,31(.,))))))(-,((((-((((.)((-).))
@M04999:289:000000000-L3R54:1:1101:1874:13249 2:N:0:426
GTTGGACTACCAGGGTATCTAATCCTGTTCGCTACCCATGCTTTCGAACCTCAGCGTCAGTTACAGACCAGAGAGCCGCCTTCGCCACTGGTATTCCTCCATATATCTACGCATTCCACCGCTACACATGGAGTTCCACTCTCCTCTTCTGCACTCAAGAAAAACAGTTTCAGCTGCACTTCCCCGGTTAAGCCGAGGGCTTTCACAGCTGACTTGTTCTCCCGCCTGCGTTCGCTTTACGCCCACTAAATCCGTACAACTCTTGCCACCTACGTATTACCGCGGCTGCTGGCACGTAGTT
+
CCCCCGGGGGGGGGGGGGGGGGGGGGGGFFFGGGGGGGGGGGGGGGFGGGGGGGGGGGGGGGGGGGGGGGGGGGGGGGGGGGGGGGGGGGGGCFGGGGGGGGGGGGGGGGGGGFGGGGGGGGGGGGGGGGGDFGGGGGGGGFGGGGGGGGGGGGGGGGGFGGGFEGGGGGGGGGGGFGFGGGGGGGCEGGGGGFGCDCDDFFFFFFF>>EFFFFFFFFFFFFF=@FFFF>D6@DFFFFFF;;>>?(3@EEFEFF(8??B?).5<AFB><B?78(4>ABAF<:>>07;BB?:>??<?3341.
@M04999:289:000000000-L3R54:1:1101:26677:13255 2:N:0:426
GGTCGACTACAGGGGTATCTAATCCTGTTTGCTCCCCACGCTTTCGCATCTCAGCGTCAGTATCTGTCCAGAAGGCCGCCTTCGCCACCGGTATTCCTCCACATCTCTACGCATTTCACCGCTACACGTGGACTTCTACCTTCCTCTACAATACTCCAGATAACCAGTTTTAAGTGCAGTTCCCAGGTTGAGCCCGGGGCTTTCACACCTAACTTAATTATCCGCCTACATGCCCTTTACGCCCAGTCATTCCGATTAACGCTCGCACCCTCCGTATTACCGCGGCTGCTGGCACGGAGTT
+
CCCCCGGFGGGGGGGGGGGGGGGGGGGGGGGFGFEGGGGGGG7@EFGGGGGGGFGGGGGGFGGGGGGGGGGFGGGGGEGGGGGGGGGGGEGGGGGGGGGGGGGGGGGGGGGGGGGGGGGGGCFGGGGGGGGD,EEGGGGGGGGGGGGGGGEAGFGGGGGGGCFFDFC9AEFG?=62<DFGGGGGDFGFG??FFFFGC7>D>AFFFFFFDBE3>FF=CAAEFE459@@(/5?<E;@E1=91,3392;@@E5<?C;(3?<<<(9:3(34666(-(,,4(3924(4(3(3(02>(:18161>6:
@M04999:289:000000000-L3R54:1:1101:9215:13272 2:N:0:426
GCGGGACTACCAGGGTATCTAATCCTGTTCGCTACCCATGCTTTCGAACCTCAGCGTCAGTTACAGACCAGAGAGCCGCCTTCGCCACTGGTGTTCTTCCATATATCTACGCATTCCACCGCTACACATGGAGTTCCACTCTCCTCTTCTGCACTCAAGAAAAACAGTTTCAGCTGCACTTCCCCGGTTAAGCCGAGGGCTTTCACAGCTGACTTGTTCTCCCGCCTGCGTCCGCTTTACGCCCAATAAATCCGGACAACGCTTGCCACCTACGTATTACCGCGGCTGCTGGCACGTAGTT
+
CCCCCGGGGGGGGGGGGGGGGGGGGGGGGGGGGGGGGGGGGGGGGGFGGGGGGGGGGGGGGGGGGGGGGGGGGGGGGGGGGGGGGGGGGGGGGGGGGGGGGGGGFGGGGGGGGGGGGGGFFGGGGGGGGGGGGGGGGGGGGGGGGGGGGGGGGGGGGGGGGGGGGGGGGGGGGGGGFGFGGGFGGGGGGGGGGGGGGGGGFFFFFFFFFFFFFFFFFFFFFFFFFFFFFFFF>FFF<;CF;@@FF??>DAAFFBBF>>?F9(-8:??DFF?7::?<9?FFF?>F969BF7044(.:4:B:A
@M04999:289:000000000-L3R54:1:1101:12161:13294 2:N:0:426
GACTACCCGGGTATCTAATCCTGTTTGCTCCCCACGCTTTCGCATCTCAGCGTCAGTATCTGTCCAGAAGGCCGCCTTCGCCACCGGTATTCCTCCACATCTCTACGCATTTCACCGCTACACGTGGAATTCTACCTTCCTCTACAATACTCTAGTTAACCAGTTTTAAGTGCAATTCCTAGGTTGAGCCCAGGGCTTTCACACCTAACTTAATTATCCGCCTACATGCCCTTTACGCCCAGTCATTCCGATTAACGCTCGCACCCTCCGTATTACCGCGGCTGCTGGCACGGAGTTAGCC
+
CCCCCGGGGGGGGGGGGGGGGGGGGGGGGGGGGGGGGGGGGGGGGGGGGGGGGGGGGGGGGGGGGGGGGGGGGGGGGGGGGGGGGGGGGGGGGGGGGGGGGGGGGGGGGGGGGGGGGGGGGGGGGGGFGGGGGGGGGGGGGGGGGGGGGGGGGGGGGGGGGGGGGGGGGGGGGGGGFGFGGGFGGGGGGGGFGGGGGGGGFFFFBFFFFFFFFFFFEFFFF@DDBEFFFFFEFFEFFFF>01;@@CEEFF@D0;CCDBFD>B616?06<>32?F<9ABFF9>B>044(-28?>96,:AA).
@M04999:289:000000000-L3R54:1:1101:9269:13302 2:N:0:426
GACTACACGGGTATCTAATCCTGTTTGCTCCCCACGCTTTCGCATCTCAGCGTCAGTATCTGTCCAGAAGGCCGCCTTCGCCACCGGTATTCCTCCACATCTCTACGCATTTCACCGCTACACGCGGAATTCTACCTTCCTCTACAATACTCTAGTTAACCAGTTTTAAGTGCAATTCCTAGGTTGAGCCCAGGGCTTTCACACCTAACTTAATTATCCGCCTACATGCCCTTTACGCCCAGTCATTCCGATTAACGCTCGCACCCTCCGTATTACCGCGGCTGCTGGCACGGAGTCAGCC
+
CCCCCGGGGGGGGGGGGGGGGGGGGGGGGGGGGGGGGGGGGGGGGGGGGGGGGGGGGGGGGGGGGGGGGGGGGGGGGGGGGGGGGGGGGGGGGGGGGGGGGGGGGGGGGGGGGGGGGGGGGGGGGGGGGGGGGGGGGGGGGGGGGGFGFGGGGGDGGFGGGGGGGGGGGGGCGGGGFGFGDCGFEDFGGFGGGGCDGGGGFFFFFFFFFFFE=FFAEFA>>@F@DEEEBFFFFEFFFD>ADFFFFFFFFE;?DFEFF0:BF69>>BFFFFF6?:<<4:9;1999??)4?0.:6(3<(6)).
@M04999:289:000000000-L3R54:1:1101:20975:13311 2:N:0:426
TGACTACCGGGGTATCTAATCCTGTTCGCTACCCATGCTTTCGAGCCTCAGCGTCAGTAACAGACCAGAGAGCCGCCTTCGCCACTGGTGTTCTTCCATATATCTACGCATTTCACCGCTACACATGGAGTTCCACTCTCCTCTTCTGCACTCAAGTCTCTCAGTTTCCGATGCTCTTCCTCAGTTAAGCTGAGGGCTTTCACATTCAGACTTAAAAGACCGCCTGTGCTCCCTTTACGCCCAATAAATCCGTACAACGCTTGCCACCTACGTATTACCGCGGCTGCTGCCTCTTAGTT
+
CCCCCGGGGGGGGGGGGGGGGGGGGGGGGGGGFGGGGGGGGGGGGGGGGGGGGGGGGGGGGGGGGGGGGGGEGGGGGGGGGGGGGGGGGGGGGGGGGGGGGGGGGGGGGGGGGGGGGGGGGGGGGGGGGGGGGGGGGGGGGGGGGGGGGGGGG8?GGGGFGGGGGGGGGGEGGGGGFGF:DGGFGGDGGFGGGGFGGGGGFFFFAFFFFFFFFFFFCFFDFFAFFFFFCE4>9BBFEFDFFFD?=37CECEB(1;??E@BFFFF>AB??F?B??BFFF>(490999<FD)())(..)66
@M04999:289:000000000-L3R54:1:1101:19611:13346 2:N:0:426
CGACTACCAGGGTATCTAATCCTGTTCGCTCCCCACGCTTTCGTCCATCAGCGTCAATCGGTATTTAGTAACCTGCCTTCGCAATCGGGGTTCTGTGTAATATCTATGCATTTCACCGCTACACTACACATTCCAGCTACTTCAATACTATTCAAGATTAACAGTATCAACGGCAGTTCTACAGTTAAGCTGCAGGTTTTCACCGCTGACTTATCAACCCGCCTACGGACCCTTTAAACCCAATAAATCCGGATAACGCTCGCATCCTCCGTATTACCGCGGCTGCTGGCACGGAGTTAGC
+
CCCCCGFGGGGGGGGGGGGGGGGGGGGGGGGGGGGGGGGGGGGGGGGGGGGGGGGGEGGGGGGGFGGGGGGGGGGGGGGGGGGGGFGGGGGGGGGGGGGGGGGGGFGGGGGGGGGGFGGGGGGGGGGGGGGGGGGGGGGGGGGGGGGGGGGGGGGGGGGGGGGGGGGGGFGGGGGGFGFGGGGGGGGGGGGGGGGGGGGGFFFFFFFEFFFFFFFFFF6<?BFFFFF=DFFFFFFFFFEA@FFFFF3?CEF@FFDFF?FDDF>>BFFFFFF<?7?AABFF691,4:?FFBFFFFF;1:AF<
@M04999:289:000000000-L3R54:1:1101:19927:13348 2:N:0:426
GGACTACCGGGGTATCTAATCCTGTTTGCTCCCCACGCTTTCGCATCTCAGCGTCAGTATCTGTCCAGAAGGCCGCCTTCGCCACCGGTATTCCTCCACATCTCTACGCATTTCACCGCTACACGTGGAATTCTACCTTCCTCTACAATACTCTAGTTAACCAGTTTTAAGTGCAATTCCTAGGTTGAGCCCAGGGCTTTCACACCTAACTTAATTATCCGCCTACATGCCCTTTACGCCCAGTCATTCCGATTAACGCTCGCACCCTCCGTATTACCGCGGCTGCTGGCACGGAGTTAGC
+
CCCCCGGGGGGGGGGGGGGGGGGGGGGGGGGGGGGGGGGGGGGGGGGGGGGGGGGGGGGGGGGGGGGGGGGGGGGGGGGGGGGGGGGGGGGGGGGGGGGGGGGGGGGGGGGGGGGGGGGGGGGGGGGGGGGGGGGGGGGGGGGGFGGGGGGGGGGGGGGGGGGGGGGGGCFGGGGGFGFGGGGGGGFGGGGGGDCGGGGG>FFFFFFFFFFFFFFFFFAE>DFFFFBC?E=DFFFEFFFFFF0=@F<<EC@0;3?EF09@@BFFF0:1:2><0:?FFAFFF96BFFFF:<0<6009FFAA6
@M04999:289:000000000-L3R54:1:1101:2193:13360 2:N:0:426
ACGAAGACTACTGGGGTATCTAATCCTGTTCGCTCCCCACGCTTTCGTCCATCAGCGTCAATCGGTATTTAGTAACCTGCCTTCGCAATCGGGGTTCTGTGTAATATCTATGCATTTCACCGCTACACTACACATTCCAGCTACTTCAATACTATTCAAGATTAACAGTATCAACGGCAGTTCTACAGTTAAGCTGCAGGTTTTCACCGCTGACTTATCAACCCGCCTACGGACCCTTTAAACCCAATAAATCCGGATAACGCTCGCATCCTCCGTATTACCGCGGCTGCTGGCACGTAGT
+
CCCCCG@FGGGGGGGGGGGGGGFFGGGAFGGCFGGCGGCGEEGE@EGGDECGGGGGG@@CFGGFGGGGGFGGGGGGGGGGGGFGGGEFEGFEGGGGGGGGGGGGGGGGGGGGGGGGFGGGGDGGGGGFGGGGGGGGGGGGGGGFDFGGAAEGFFFGGGGGGGGGFFGGGGGF==D+<CDGGFGGFGF?FF,CAFGGGGFFFFCFFFFFDFFFBFFFF>AC9>DFFBBFDF(6@F=D;;@ACEEFDF6@;AC<E@B(1;;@E@>B<1>>BF7).:2?F??)46?>06>>>?F>0:B?:.(88
@M04999:289:000000000-L3R54:1:1101:14502:13438 2:N:0:426
GCGACTACTGGGGTATCTAATCCTGTTTGCTCCCCACGCTTTCGCATCTCAGCGTCAGTATCTGTCCAGAAGGCCGCCTTCGCCACCGGTATTCCTCCACATCTCTACGCATTTCACCGCTACACGTGGAATTCTACCTTCCTCTACAATACTCTAGTTAACCAGTTTTAAGTGCAATTCCTAGGTTGAGCCCAGGGCTTTCACACCTAACTTAATTATCCGCCTACATGCCCTTTACGCCCAGTCATTCCGATTAACGCTCGCACCCTCCGTATTACCGCGGCTGCTGGCACGGAGTT
+
CCCCCGGGGGGGGGGGGGGGGGGGGFFGGGGGGGGGGGGGGGGGG@@FEFFCFGGGGGGFGGGGGGGGFFGGGGGGG7FGGGGGGGGGGGDFGGGGFGGGGGGEGGGGGGGGEGGGGFGG:EEGGDFFGG=FFGGGGGGGGGCFGGGGGGGGGFGGGGFGGGFGGGGGF8AFGGFGFGFGFGGGCFGFGFGGGGFGGCFF>BFCFFFFEEFFEFFCEFFCFFFDFFBEEFFFDEBF=EFFBF7=4=EFEE?80?07CFF>?FBFBF6:?<F>6<?BA>2,6;09>>::?762<0(((33
@M04999:289:000000000-L3R54:1:1101:27215:13441 2:N:0:426
CTAGACTACTGGGGTATCTAATCCTGTTTGCTCCCCACGCTTTCGCATCTCAGCGTCAGTATCTGTCCAGAAGGCCGCCTTCGCCACCGGTATTCCTCCACATCTCTACGCATTTCACCGCTACACGTGGAATTCTACCTTCCTCTACAATACTCTAGTTAACCAGTTTTAAGTGCAATTCCTAGGTTGAGCCCAGGGCTTTCACACCTAACTTAATTATCCGCCTACATGCCCTTTACGCCCAGTCATTCCGATTAACGCTCGCACCCTCCGTATTACCGCGTCTGCTGGCACGGAGTTT
+
CCCCCGGGGGGGGGGGGGGGGGGGGGGGGGGGGGGGGGGGGGGGGGGGGGGGGGGGGGGGGGGGGGGGGGGGGGGGGGGGGGGGGGGGGGGGGGGGGGGGGGGGGGGGGFGEGGGGGGGGGGGGGGDGGGGGGGGGGGGGGGGGGGGGFGGGGGGGGGGGGGGGGGGGGGGGCGGGFGFGGGGGGFGGFGGGGGGGGGGGFFFFFFFFFFBFFFFFEFFFFEABDAAFFFFFB:;BBCCFDB>?=;EFFFFFFFFFD?CDFFF>F>BBBFFFBB6?B2<<FFF2931<DF033>1946?8)
@M04999:289:000000000-L3R54:1:1101:25354:13443 2:N:0:426
ATGAAGACTACCAGGGTATCTAATCCTGTTCGCTCCCCACGCTTTCGTCCATCAGCGTCAATCGGTATTTAGTAACCTGCCTTCGCAATCGGGGTTCTGTGTAATATCTATGCATTTCACCGCTACACTACACATTCCAGCTACTTCAATACTATTCAAGATTAACAGTATCAACGGCAGTTCTACAGTTAAGCTGCAGGTTTTCACCGCTGACTTATCAACCCGCCTACGGACCCTTTAAACCCAATAAATCCGGATAACGCTCGCATCCTCCGTATTACCGCGGCTGCTGGCGCGGAGT
+
CCCCCGGGGGGGGGGGGGGGGGGGGGGGGGGGGGGGGGGGGGGGGGGGGGGGGGGGGGGGGGGGGGGGGGGGGGGGGGGGGGGGGGGGGGGGGGGGGGGGGGGGGFGGGGGGGGGGGGGGGGGGGGGGGGGGGGGGGGGGGGGGGGGGGGGGGGGGGGGGGGCFFGGGGGGGGGGDFCEGGGGFFGGGGGGGGGGGGGGGFFFFFFFFFFFAFFFFFFFFFFF9ABFDFFF?2@BFFDFFFEFFFFFFFFEEF@BBFF?AF<BDFFFFFFFFFBBB?BFFFF<>BB9>F?F:2:6:B9BF:
@M04999:289:000000000-L3R54:1:1101:5272:13471 2:N:0:426
CAGTGACTACCGGGGTATCTAATCCTGTTCGCTACCCATGCTTTCGAACCTCAGCGTCAGTTACAGACCAGAGAGCCGCCTTCGCCACTGGTGTTCTTCCATATATCTACGCATTCCACCGCTACACATGGAGTTCCACTCTCCTCTTCTGCACTCAAGAAAAACAGTTTCAGCTGCACTTCCCCGGTTAAGCCGAGGGCTTTCACAGCTGACTTGTTCTCCCGCCTGCGTTCGCTTTACGCCCAATAAATCCGGACAACGCTTGCCACCTACGTATTACCGCGGCTGCTGGCACGTAGTT
+
CCCCCGGGGGGGGGGGGGGGGGGGGGGGGGGGGGGGGGGGGGGGGGGGGGGGGGGGGGGGGGGGGGGGGGGGGGGGGGGGGGGGGGGGGGGGGGGGGGGGGGGGGGGGGGGGGGGGGGGGGGGGGGGGGGGGGFGGGGGGGGGGGGGFGGGGGGGGGGGGGDGGGFGGGGGGGGGGFGBGCFGGGGGGGGGGGGGGGGGGFFFFFFFFFFFFDAFFFFFEFFFFFFFFFFFFFFFF@FCADFF>FB<?FBFFFF9:60:<>>?B233<>::2>BFB98<>A?BF6>B>BF0:0,52.4<:6
@M04999:289:000000000-L3R54:1:1101:28032:13504 2:N:0:426
GATGAGACTACAAGGGTATCTAATCCTGTTTGCTCCCCACGCTTTCGCATCTCAGCGTCAGTATCTGTCCAGAAGGCCGCCTTCGCCACCGGTATTCCTCCACATCTCTACGCATTTCACCGCTACACGTGGAATTCTACCTTCCTCTACAATACTCTAGTTAACCAGTTTTAAGTGCAATTCCTAGGTTGAGCCCAGGGCTTTCACACCTAACTTAATTATCCGCCTACATGCCCTTTACGCCCAGTCATTCCGATTAACGCTCGCACCCTCCGTATTACCGCGGCTGCTGGCACGGAGT
+
C<CCCGFGGGGGGGGGGGGGGGGGGGGGGGGGGGGGGGGGGGGGGGGGGGGGGGGGGGGGGGGGGGGGGGGGGGGGGGGGGGGGGGGGGGEDGEGGGGGGGGGGGGGGGGGGGEGGGGGGGGGGGGGGGFGECFGGGGGGGGGGGFGFGGG8AFGFGGGGGGGGGGGGGGGGGFGGFGFGGGGGGGFFGGGFGGGGFGG6BAFFFFFFEFD@EFFCE698BEFCDDFFFFFFEFEFFFFFE>@>B2@EEFEEEE@F62?6C;@DF>FFF9:6?:>FB<B<FF:9>9BFF??B:?:?B01(-
@M04999:289:000000000-L3R54:1:1101:16680:13525 2:N:0:426
CTAGACTACAAGGGTATCTAATCCTGTTCGCTACCCATGCTTTCGAACCTCAGCGTCAGTTACAGACCAGAGAGCCGCCTTCGCCACTGGTGTTCTTCCATATATCTACGCATTCCACCGCTACACATGGAGTTCCACTCTCCTCTTCTGCACTCAAGAAAAACAGTTTCAGCTGCACTTCCCCGGTTAAGCCGAGGGCTTTCACAGCTGACTTGTTCTCCCGCCTGCGTTCGCTTTACGCCCAATAAATCCGGACAACGCTTGCCACCTACGTATTACCGCGGCTGCTGGCACGTAGTTT
+
CCCCCGGGGGGGGGGGGGGGGGGGGGGGGGGGGGGGGGGGGGGGG8FGGGGGGGGGGGGGGGGGGGGGGGGGGGGGGGGGGGGGGGGGGGGGGGGGGGGGGGGGGGGGGGGGGGGGGGGGGGGGGGGGGGGGGGGGGGGGGGGGGGGGGGGGGGGGGDGGGGGGGGGGGGGGGGGGFGFGGGGGGDGGGGGGGGGGGGGGFFFFFFFFFFFFEFFFFFFFFFFFFFFF>@FF;B@?DECFFFFDDFF;CEFFF;FBFFFFFBBFF?D?FF?B?B?AF<9A:BBFB99<?5:B<>B?F:?F)
@M04999:289:000000000-L3R54:1:1101:25623:13528 2:N:0:426
GCGGACTACAAGGGTATCTAATCCTGTTCGCTACCCATGCTTTCGAGCCTCAGCGTCAGTAACAGACCAGAGAGCCGCCTTCGCCACTGGTGTTCTTCCATATATCTACGCATTTCACCGCTACACATGGAGTTCCACTCTCCTCTTCTGCACTCAAGTCTCTCAGTTTCCGATGCTCTTCCTCAGTTAAGCTGAGGGCTTTCACATTCAGACTTAAAAGACCGCCTGCGCTCCCTTTACGCCCAATAAATCCGGACAACGCTTGCCACCTACGTATTACCGCTGCTGCTGGCACGTAGTT
+
CCCCCGGGGGGGGGGGGGGGGGGGGGGGGGGGGGGGGGGGGGGGGCFGGGGGGGGGGGGGGGGGGGGGFGGGGGGGGGGGGGGGGGGGGGGGGGGGGGGGGGGFGGGGGGGGGGGGGGGGGGGGGGGGGGGGGGFGGGGGGCFGGGFGGGGGGGGGGGGGGGGGGGGGGGGGGGGG5DFFGGGGGGGGFGGGGGGGF@DGFFFAEFCFFFFFFFFFF>CEFF=FFFFFD@B>FF=@@EFF;DFBDDFFF<CC@9;D>@=F9;F<?F?B>:?BFB176>F942;(468:BFFB6?<04144:
@M04999:289:000000000-L3R54:1:1101:18945:13530 2:N:0:426
TAGGACTACTGGGGTATCTAATCCTGTTCGCTCCCCACGCTTTCGTCCATCAGCGTCAATCGGTATTTAGTAACCTGCCTTCGCAATCGGGGTTCTGTGTAATATCTATGCATTTCACCGCTACACTACACATTCCAGCTACTTCAATACTATTCAAGATTAACAGTATCAACGGCAGTTCTACAGTTAAGCTGCAGGTTTTCACCGCTGACTTATCAACCCGCCTACGGACCCTTTAAACCCAATAAATCCGGATAACGCTCGCATCCTCCGTATTACCGCGGCTGCTGGCACGGCGTTT
+
CCCC@EGFGGGG?@F;FFFGGCEFG9F,FCFGGGDGFGCGG:FFGFGCGGGFG?GGEG7FGGGGGGGFE<F@EFFEEGEGCFFFB7FF,FC+>FGG<ECFGCG9=A@FE?FFGGCGGGGGEEEFDGFGGFGGFEGGCFFGAE8EFGF8FGGGGCFEF8,@@EGGCCFGCDFA8ECEDDFGGGGCD@D8<E;,:6?C7DCC+?AFFFEB@>5)1?<:>AFF*<)5792>>92>9@:(>9)17623/(.))7CFF@??DEE01?DFB>FB>?2:9B?(:>A2299;;(10:,4::2(4((,1-
@M04999:289:000000000-L3R54:1:1101:16583:13555 2:N:0:426
GGACTACCGGGGTATCTAATCCTGTTTGCTACCCACGCTTTCGAGCATGAACGTCAGTGTTATCCCAGGAGGCTGCCTTCGCCATCGGTATTCCTCCACATCTCTACGCATTTCACTGCTACACGTGGAATTCTACCTCCCTCTGACACACTCTAGTTAGACAGTTTCAAATGCACGTCCCAAGTTGAGCTCGGGGATTTCACATCTGACTTATCTAACCGTCTGCGCTCGCTTTACGCCCAGTAATTCCGATTAACGCTCGCACCCTACGTATTACCGCGGCTGCTGGCACGTAGTTAGC
+
CCCCCGGGGGGGGGGGGGGGGGGGGGGGGGGGGGGGGGGGGGGGGGGGGGGGGGGGGGGGGGGGGGGGFGGGGGGGFGGGGGGGGGGGGGGGGGGGGGGGFGGGGGFGGGGGGGGGGFGGFGGGGGGGGGGGGGGGGGGGGGGGGGFFFGGGGGGGFGGG8EFCGGGGGGGGGGGGFGFGGGGFFGGGGGFGGGGGGDGGFFFFFFFFFC@EEFFFECFFFFFFBFF2(9@BFFFEFFFFF@<@<?E5C3@?@@<CE(3;32>0>BFB0((.):()6<:979>>;?3:?61)(..(,6<42
@M04999:289:000000000-L3R54:1:1101:16463:13567 2:N:0:426
TGGCGGACTACAGGGGTATCTAATCCTGTTTGCTACCCACGCTTTCGAGCATGAACGTCAGTGTTATCCCAGGAGGCTGCCTTCGCCATCGGTATTCCTCCACATCTCTACGCATTTCACTGCTACACGTGGAATTCTACCTCCCTCTGACACACTCTAGTTAGACAGTTTCAAATGCACGTCCCAAGTTGAGCTCGGGGATTTCACATCTGACTTATCTAACCGTCTGCGCTCGCTTTACGCCCAGTGATTCCGATTAACGCTCGCACCCTACGTATTACCGCGGCTGCTGGCACGTAGT
+
CCCCCGGGGGGGGGGGGGGGGGGGGGGGGGGGGGGGGGGGGGGGGGGGGGGGGGGGGGGGGGGGGGGGGGGGGGGGGGGGGGGGGGGGGGGGGGGGGGGGGGGGGGGGGGGGGGGGGGGGGGGGGGGGGGGGGGGGGGGGGGGGGGGGGGGGGGGGGGGGFGGGGGGGEGGGGGGGFGFGGGGCGGGGGGGGGGGGGGGGFFFFFFFFFFFFFFFFEFFFFFFFFFFDBFFFFFFFFFFFCFF@FFFF@EFFEEFFFFFA<09?:>F>BB?<BFBFFDBFFF?FFFFFFF?:?B:?B::(-
@M04999:289:000000000-L3R54:1:1101:2673:13567 2:N:0:426
GGGACTACTAGGGTATCTAATCCTGTTCGCTACCCATGCTTTCGAACCTCAGCGTCAGTTACAGACCAGAGAGCCGCCTTCGCCACTGGTGTTCTTCCATATATCTACGCATTCCACCGCTACACATGGAGTTCCACTCTCCTCTTCTGCACTCAAGAAAAACAGTTTCAGCTGCACTTCCCCGGTTAAGCCGAGGGCTTTCACAGCTGACTTGTTCTCCCGCCTGCGTTCGCTTTACGCCCAATAAATCCGGACAACGCTTGCCACCTACGTATTACCGCGGCTGCTGGCACGTAGTT
+
CCCCCGGGGGGGGGGGGGGGGGGGGGGGGGGGGGGGGGGGGGGGGGGGGGGGGGGGGFFFGGGGGGGGGGGGGGGGGGGGGGGDFGGGGGGGGGGGGGGGGGGFGGGGGGGGGGGGGGGGGGGGGGGGGGGGGGFFGGGGGGGGGGGGGGGGGGGGGGGCGGGGFGGGGGGGGGGGFGFGGGGGGGGGGGGGGGGGGGGGFFFFFFAFFBFEFFFFFFFFFFFFFFFF>><FFF@?E<<>BFD<D3EFFFFF9?>>?BB6<?FFFAF?F:71<2>BADDF((4(,-(43::?<<?B:?F
@M04999:289:000000000-L3R54:1:1101:16302:13584 2:N:0:426
GACTACAAGGGTATCTAATCCTGTTCGCTACCCATGCTTTCGAACCTCAGCGTCAGTTACAGACCAGAGAGCCGCCTTCGCCACTGGTGTTCTTCCATATATCTACGCATCCCACCGCTACACATGGAGTTCCACTCTCCTCTTCTGCACTCAAGAAAAACAGTTTCAGCTGCACTTCCCCGGTTAAGCCGAGGGCTTTCGCAGCTGACTTGTTCTCCCGCCTGCGTTCGCTTTACGCCCAATAAATCCGGACAACGCTTGCCACCTACGTATTACCGCGGCTGCTGGCACGTAGTTAGCC
+
<CCCCGGGFFEFEGFFGGGGGGGGGGGGGGGGGFGGGFGGGC@EGFFGCGGGFFECCFFEFFFGGGGGFGGGGGGGGGFFEGDFGGGGGEFGFDFAFD<FFFGEGGFEGGGFFGGEFGGGGGGGEEC8AFFGGGGFG9EGFGGGGGGCDGGGGD99DFGGGGGGCFDFGGGFGFFGFFB?FDGEEEFFGGEG5@10CGGGEBEEFFFFFF?7;4C:EFFFD=?FB><@<<;@F<EFDF6>DF@@8EEBF69(324?BFB6<?448BB2?087BFFFFF(1037;:420:7<(..2:4)6).
@M04999:289:000000000-L3R54:1:1101:20818:13588 2:N:0:426
GTGACTACTAGGGTATCTAATCCTGTTTGCTACCCACGCTTTCGAGCATGAACGTCAGTGTTATCCCAGGAGGCTGCCTTCGCCATCGGTATTCCTCCACATCTCTACGCATTTCACTGCTACACGTGGAATTCTACCTCCCTCTGACACACTCTAGTTAGACAGTTTCAAATGCACGTCCCAAGTTGAGCTCGGGGATTTCACATCTGACTTATCTAACCGTCTGCGCTCGCTTTACGCCCAGTAATTCCGATTAACGCTCGCACCCTACGTATTACCGCGGCTGCTGGCACGTAGTT
+
CCCCCGGGGGGGGGGGGGGGGGGGGGGGGGGGGGGGGGGGGGGGGGGGGGGGGGGGGGGGGGGGGGGGGGGGGGGGGGGGGGGGGGGGGGGGGGGGGGGGGGGGGGGGGGGGGGGGGGGGGGGGGGGGGGGGGGGGGGGGGGGGGGGGGGGEFGGGFGGGGGGGGFGGGGGGGGGGFGFGGGG?FGGGGGGGGGGGGCDGFFFFFFFFFFFEFFFFFFFFF>=DFDFFFAFFFFDFEEFBFFFBEFFF7?CFFFFFCED6?D@FFFFFFF?:8<:0<<<:9;BF9;?>?BFBFFF7(4<
@M04999:289:000000000-L3R54:1:1101:12102:13623 2:N:0:426
TGTTGGACTACCAGGGTATCTAATCCTGTTCGCTCCCCACGCTTTCGTCCATCAGCGTCAATCGGTATTTAGTAACCTGCCTTCGCAATCGGGGTTCTGTGTAATATCTATGCATTTCACCGCTACACTACACATTCCAGCTACTTCAATACTATTCAAGATTAACAGTATCAACGGCAGTTCTACAGTTAAGCTGCAGGTTTTCACCGCTGACTTATCAACCCGCCTACGGACCCTTTAAACCCAATAAATCCGGATAACGCTCGCATCCTCCGTATTACCGCGGCTGCTGGCACGGAGT
+
CCCCCGGGGGGGGGGGGGGGGGGGGGGGGGGGGGGGGGGGGGGGGGGGGGGGGGGGGGGGGGGGGGGGGGGGGGGGGGGGGGGGGGGGGGGGGGGGGGGGGGGGGGGGGGGGGGGGGGGGGGGGGGGGGGGGGGGGGGGGGGGGGGGGGGGGGGGGGGGGGGGGGGGGGGGGGGGGFGFGGGGGGGGGGGGGGGGGGGGGFFFFFFFFFFFFFFFFFFFFFFFFFFFFFFFFFFFFDDEFFFFFFFFF;EEFF119;DFFFFB<?B>9:9??BFFFBFF>AF:>;BB>><BFFFFF?BB0-
@M04999:289:000000000-L3R54:1:1101:4165:13626 2:N:0:426
GGGAAGACTACAAGGGTATCTAATCCTGTTTGCTCCCCACGCTTTCGCATCTCAGCGTCAGTATCTGTCCAGAAGGCCGCCTTCGCCACCGGTATTCCTCCACATCTCTACGCATTTCACCGCTACACGTGGAATTCTACCTTCCTCTACAATACTCTAGTTAACCAGTTTTAAGTGCAATTCCTAGGTTGAGCCCAGGGCTTTCACACCTAACTTAATTATCCGCCTACATGCCCTTTACGCCCAGTCATTCCGATTAACGCTCGCACCCTCCGTATTACCGCGGCTGCTGGCACGGAGT
+
CCCCCGGGGGGGGGGGGGGGGGGGGGGGGGGGGGGGGGGGGGGGGGGGGGGGGGGGGGGGGGGGGGGGGGGGGGGGGGGGGGGGGGGGGGGGGGGGGGGGGGGGGGGGGGGGGGGGGGGGGGGGGGGGGGGGCFGGGGGGGGGGGGGGGGGGGGGGGGGGGGGGGGGGFGGGGGGGFGFGGGGGGGGGGGGGGGGGGGFG>FFFFFFFFDFFFFFFFFFFFFCCF==24>EFFFEBFDFFED?25=?FEEFFF)=:@<0C7/:DF9>FB9BFFFFFBBBAF9,((16BBFF0708??BB0-
@M04999:289:000000000-L3R54:1:1101:17975:13672 2:N:0:426
TCCCAGACTACAAGGGTATCTAATCCTGTTTGCTCCCCACGCTTTCGCATCTCAGCGTCAGTATCTGTCCAGAAGGCCGCCTTCGCCACCGGTATTCCTCCACATCTCTACGCATTTCACCGCTACACGTGGAATTCTACCTTCCTCTACAATACTCCAGATAACCAGTTTTAAGTGCAATCCCCGGGTTGAGCCCGGGGCTTTCACACTTAACTTAATTATCGCCCTACATGCCCTTTAAGCCCATTCATCCCGATTAAGCCTCGCACCTTCGGTATACCCGCGCTTCTTGCAACGGATT
+
9-BCBC@@A<,6CFG;C66;@F<-F<C6FFE<6CFGG:@@:+CFC@@@:,6,;@,C:8@F7CF@6;,C,6C,CFG,,A:F4F,54B:86<F7>+A95CF,A,<4:9499,9A4+CF<?AFD=+@76:A?,9+@6C,CFFG8==@8A=;2==,3,2@=8=,,3@9E+==@F,6EGG:+23+++62++4@EG561D,@?D**/@FA++=8;-*9*0B8B+4*1*90(62((,(9364(6@3+))7;(6().19);(3<>,3).)(.,1((491,:(((,4)-)(((-(((()-6))).40((-
@M04999:289:000000000-L3R54:1:1101:8076:13677 2:N:0:426
GTGACTACCAGGGTATCTAATCCTGTTTGCTCCCCACGCTTTCGCATCTCAGCGTCAGTATCTGTCCAGAAGGCCGCCTTCGCCACCGGTATTCCTCCACATCTCTACGCATTTCACCGCTACACGTGGAATTCTACCTTCCTCTACAATACTCTAGTTAACCAGTTTTAAGTGCAATTCCTAGGTTGAGCCCAGGGCTTTCACACCTAACTTAATTATCCGCCTACATGCCCTTTACGCCCAGTCATTCCGATTAACGCTCGCACCCTCCGTATTACCGCGGCTGCTGGCACGGATTT
+
CCCCCGGGGGGGGGGGGGGGGGGGGGGGGGGGGGGGGGGGGGGGGGGGGGGGGGGGGGGGGGGGGGGGGGGGGGGGGGGGGGGGGGGGGGGGGGGGGGGGGGGGGGGGGGGGGGGGGGGGGGGGGGGGGGGGGGGGGGGGGGGGGGGGGGGGGGGCGGGGGGGGGGGGGGGGGGGGFGFGGGGGGGGGGGFGGGGGGGFGFFFFEAB>5CCFFFFFFFFFFFFDFFFFEFFFFFFFFFDFFFF==EFFFFFF??D@EF@9@D>@99BFFFFB?6??>B93>>>09968240(<BFF(87
@M04999:289:000000000-L3R54:1:1101:12567:13709 2:N:0:426
GCGACTACAAGGGTATCTAATCCTGTTTGCTACCCACGCTTTCGAGCATGAACGTCAGTGTTATCCCAGGAGGCTGCCTTCGCCATCGGTATTCCTCCACATCTCTACGCATTTCACCGCTACACGTGGAATCCTACCTTCCTCTACAATACTCTAGTTAACCAGTTTTAAGTGCAATTCTTAGTTTGAGCCCAGGGCTTTAACACTTAACTTAATTATCCGCTTACATGCCCTTAACGCCCAGCCACCCCGTTTAACTCTCGCACCCTCCGTATTCCCGCGCTGCCTGCCCCGGAGTTAC
+
CCCCCGGGGGGGGGGGGGGGGGGGGGGGGGGGGG@E:@:FGDCC<<:6;6FF,CCCBFC<F,C,FF<@F,6C,,66@AFFE@EF@7AF,8BFEFFEF8<<4A954@A<=>?FG??@F<B8:B=F==?F:F=F94,,C4@,@,@A=,@DCD,===,,6E=FAF8=>=E8,@89=:+@9D0@++6B,@==,@DF8,@D++AC5++++5*0:76E7A+?0<9A+:8)))3.7*:@):=)**)37((/((52(85((//6.)).).6(6:@,(6,2/(,()..(((((((,.4.((,-(((-.-)
@M04999:289:000000000-L3R54:1:1101:3802:13730 2:N:0:426
TGACTACTCGGGTATCTAATCCTGTTTGCTCCCCACGCTTTCGCATCTCAGCGTCAGTATCTGTCCAGAAGGCCGCCTTCGCCACCGGTATTCCTCCACATCTCTACGCATTTCACCGCTACACGTGGAATTCTACCTTCCTCTACAATACTCTAGTTAACCAGTTTTAAGTGCAATTCCTAGGTTGAGCCCAGGGCTTTCACACCTAACTTAATTATCCGCCTACATGCCCTTTACGCCCAGTCATTCCGATTAACGCTCGCACCCTCCGTATTACCGCGGCTGCTGGCACGGAGTTAGC
+
CCCCCFGGGGGGGGGGGGGGGGGGGGGGGGGGGGGGGGGGGGGGGEGGGGGGGGGGGGGGGGGGGGGGGGGGGGGGGGGGGGGGGGGGGGGGGGGGGGGGGGGGGGGGGGGGGGGGGGGGGGGGGGGGGGGGFGGGGGGGGGGGGGGGGGGGGGGGGGGGGGGGEFFGCGGGGGGGFGFGGGGGGGGGGGGGGGGGGGGFFFFFFFFFFFFFFFFFFFFFFFFFFFEEF@3>E:E:C@FFF@9;EEFEEC@;0<;?CDFFFBF6>BFFFFFF6?FAF9?BBBF>(8:B?F0<F;FB18.).
@M04999:289:000000000-L3R54:1:1101:3777:13744 2:N:0:426
TAGACTACCCGGGTATCTAATCCTGTTCGCTACCCATGCTTTCGAACCTCAGCGTCAGTTACAGACCAGAGAGCCGCCTTCGCCACTGGTGTTCTTCCATATATCTACGCATTCCACCGCTACACATGGAGTTCCACTCTCCTCTTCTGCACTCAAGAAAAACAGTTTCAGCTGCACTTCCCCGGTTAAGCCGAGGGCTTTCACAGCTGACTTGTTCTCCCGCCTGCGTTCGCTTTACGCCCAATAAATCCGGACAACGCTTGCCACCTACGTATTACCGCGGCTGCTGGCACGTAGTT
+
CCCCCGGGGGGGGGGGGGGGGGGGGGGGGGGGGGGGGGGGGGGGGGGGGGGGGGGGGGGGGGGGGGGGGGGGGGGGGGGGGGGGGGGGGGGGGGGGGGGGGGGGGGGGGGGGGGGGGGGEGDGGGGGGGGGGGGGGGGGGGGGGGGGGGGGGGGGGGGGGGGGGGGGGGGGGGGGGFGFGGGGGEGGGFFGGDEGGGGG4AAFFFFFFEEFFFFFFFFFFFBFFFFFFFFFFF<@FFFFFF@D?@5<9<>B6B?>;?FF>?BFFFD>??>BFF<A?FFFB41;>F6:>???BBB?7:?F
@M04999:289:000000000-L3R54:1:1101:24851:13767 2:N:0:426
GGACTACAGGGGTATCTAATCCTGTTCGCTCCCCACGCTTTCGTCCATCAGCGTCAATCGGTATTTAGTAACCTGCCTTCGCAATCGGGGTTCTGTGTAATATCTATGCATTTCACCGCTACACTACACATTCCAGCTACTTCAATACTATTCAAGATTAACAGTATCAACGGCAGTTCTACAGTTAAGCTGCAGGTTTTCACCGCTGACTTATCAACCCGCCTACGGACCCTTTAAACCCAATAAATCCGGATAACGCTCGCATCCTCCGTATTACCGCGGCTGCTGGCACGGAGTTAGC
+
CCC@CFGGGGGGGDGGGFGGGG9FGGFGGCFFGGGGGGGGGFEGGGCFGFGGGGGDGGCEFEEFGGFGGGGGGEFGGCGGDF:@CFGGGCFGGGFGGGFFEGCE,ADFGGGGGGGGGGGGFGGGFGGGGGGGGGFGGGGGGAFGFGFGGDDFDFFGGGGFFFFGGGGGFGGDCGGGFGFGFGGGGGGGGFGGGGGGGFGFAAFFEE>?BFEFFFFFCFFFFFFF?FD?FFFDDFEEF68FFFDFF34?CF9BFFFEEDF?D9128>F2AB;?07?FFFF>02>>B?04:??F?>FF?F2<2
@M04999:289:000000000-L3R54:1:1101:15945:13787 2:N:0:426
CGCTGGACTACCGGGGTATCTAATCCTGTTTGCTCCCCACGCTTTCGCATCTCAGCGTCAGTATCTGTCCAGAAGGCCGCCTTCGCCACCGGTATTCCTCCACATCTCTACGCATTTCACCGCTACACGTGGAATTCTACCTTCCTCTACAATACTCCAGATAACCAGTTTTAAGTGCAGTTCCCAGGTTGAGCCCGGGGCTTTCACACCTAACTTAATTATCCGCCTACATGCCCTTTACGCCCAGTCATTCCGATTAACGCTCGCACCCTCCGTATTACCGCGGCTGCTGGCACGGAGT
+
CCCCCGGGGGGGGGGGGGGGGGGFGGGGGGGGGGGGGGGGGGGGGGGGGDGGGGDGGEGGGGGGFGGGGGGGGGGGGGGGGGGGGGGGGGGGGGGGGGGGGGGGCFFGGGGGGGGGFGFGGGGGGGGGGGGGGGGGGGGGGGFGGGGGFGGGGGGGGGGGGFGGGGGGGGGGGGGGFGFGGGGGGGGGGEFGFGGGGGGGFFFFBFFFFFFEBFFFEAFEFEE*:?DF@FFFFFFFFFFFEDFFBFFEFFE?EF:<?B?A<:6339939>1:6?FBBF?FF9<093(19BFF5:1<:;01-
@M04999:289:000000000-L3R54:1:1101:22836:13817 2:N:0:426
TGACTACAAGGGTATCTAATCCTGTTTGCTCCCCACGCTTTCGCATCTCAGCGTCAGTATCTGTCCAGAAGGCCGCCTTCGCCACCGGTATTCCTCCACATCTCTACGCATTTCACCGCTACACGTGGAATTCTACCTTCCTCTACAATACTCCAGATAACCAGTTTTAAGTGCAGTTCCCAGGTTGAGCCCGGGGCTTTCACACCTAACTTAATTATCCGCCTACATGCCCTTTACGCCCAGTCATTCCGATTAACGCTCGCACCCTCCATATTACCGCGGCTGCTGGCACGGAGTTAGC
+
CCCCCGGGGGGGGFGGGGGGGGGGGGGGGGGGGGGGGGGGFGFGGGGGGGGGGGGGGGGGGGFGGGGGGGGGGGGGGGGGEGGGGGGGGDGGGGGGGGGGGGGGGFGGGGGGGGGGGGGGDGGFGGGGGGFFGFFGGGGGGGGGGGGGGGGGGGGGFGGGGGGGGGGGG?FGCFDADF7=FGGGDEDEFGFGGGEGGGGGFFFFFFFFFDCA:FFFEFF482@9@F@EEFFDE=EFC?<EBDFFE@CC5CE0(/;E4;;8@B9;>>:1:139):>FA9:03(2(41427<()2(-362:A<
@M04999:289:000000000-L3R54:1:1101:13162:13821 2:N:0:426
TTGGGACTACCAGGGTATCTAATCCTGTTCGCTACCCATGCTTTCGAACCTCAGCGTCAGTTACAGACCAGAGAGCCGCCTTCGCCACTGGTGTTCTTCCATATATCTACGCATTCCACCGCTACACATGGAGTTCCACTCTCCTCTTCTGCACTCAAGAAAAACAGTTTCAGCTGCACTTCCCCGGTTAAGCCGAGGGCTTTCACAGCTGACTTGTTCTCCCGCCTGCGTTCGCTTTACGCCCAATAAATCCGGACAACGCTTGCCACCTACGTATTACCGCGGCTGCTTGCACGTAGTT
+
CCCCCGGGGGGGGGGGGGGGFFGG@FGFFGGGGGGGG@GFGGGGGGC<FGGFGGGGGGGGGGGFCEGGGGGGDGFGG@FCCEFCGF7CFGGFGGGFGDFDGGDGGDEGGD<FGGGGGGA>BCCCDFGGGGG8EEGGFGGGG8=DFGGGFF8EGGGGD=?FFFDFEGGFGGFGGGGCDCFFFGDGGGGGGC9FFFE>C>C>>6*@FAFFDE@EFFFA6=CE8E2@FBFBFB?DD@02<69F66316<@@<>5E1>6:BFB<>>B<-3:AF6?2?0.,6?2>2(761660(,)51?2(.(3,.
@M04999:289:000000000-L3R54:1:1101:8291:13853 2:N:0:426
AGACTACCAGGGTATCTAATCCTGTTTGCTCCCCACGCTTTCGCATCTCAGCGTCAGTATCTGTCCAGAAGGCCGCCTTCGCCACCGGTATTCCTCCACATCTCTACGCATTTCACCGCTACACGTGGAATTCTACCTTCCTCTACAATACTCCAGATAACCAGTTTTAAGTGCAGTTCCCAGGTTGAGCCCGGGGCTTTCACACCTAACTTAATTATCCGCCTACATGCCCTTTACGCCCAGTCATTCCGATTAACGCTCGCACCCTCCGTATTACCGCGGCTGCTGGCACGGAGTTAGC
+
CCCCCGGGGGGGGGGGGGGGGGGGGGGGGFGGGGGGGGGGGGGGGGGGGGGGGGGGGGGGGGGGGGGGGGGGGGGGGGGGGGGGGGGGGGGGGGGGGGGGGGGGGGGGGGGGGGGGGGGGGGGGGGGGGGGGGGGGGGGGGGGGGGGGGFGGGGGGGGGGGGGGGGGGGGGGGGGGFGFGGGGGGGGGGGGGGDGGG>FFFFFFFEFFEDF?EBFFFFFFFF??FFEEFFFF9BEECDDEF?F@EFFFF?E;(1;?CD@DFFFFF>B?B:BFFB?FA2211>F>9:?DFBFBB99B67<A9
@M04999:289:000000000-L3R54:1:1101:10488:13854 2:N:0:426
TTTATGACTACTAGGGTATCTAATCCTGTTCGCTCCCCACGCTTTCGTCCATCAGCGTCAATCGGTATTTAGTAACCTGCCTTCGCAATCGGGGTTCTGTGTAATATCTATGCATTTCACCGCTACACTACACATTCCAGCTACTTCAATACTATTCAAGATTAACAGTATCAACGGCAGTTCTACAGTTAAGCTGCAGGTTCTCACCGCTGACTTATCAACCCGCCTACGGACCCTTTAAACCCAATAAATCCGGATAACGCTCGCATCCTCCGTATTACCGCTGCTGCTGGCACGGAGT
+
CCCCCGGGGGGGGGGGGGGGGGGGGGGGGGGGGGGGGGGGGGGGGGGGGGGGGGGGGGGGGGGGGGGGGGGGGGGGGGGGGGGGGGGGGGGGGGGGGGGGFGGGGGGGGGGGGFGGGGGGGGGGGGGGGGGGGGGGGGGGGGGGGGGGGGGGGGGGGGGGGGGGGGGGGGGGGGGDFGFGGGGGCFGGGGGGGGFGGGGGFFFFFFFFFFFFAFFFEFCEFFFDF=AFFD@DFFFFFFFFFFFFFFFFFAFFFFF>??@EEFF@@B09FBFFFBFFFFFFFABF(315?FB>><(5?;90-
@M04999:289:000000000-L3R54:1:1101:7605:13860 2:N:0:426
GACTACCGGGGTATCTAATCCTGTTCGCTCCCCACGCTTTCGCTCCTCAGCGTCAGTGACGGCCCAGAGACCTGCCTTCGCCATCGGTGTTCTTCCCGATATCTACACATTCCACCGTTACACCGGGAATTCCAGTCTCCCCTACCGCACTCCAGTCCGCCCGTACCCGGCGCCGATCCACCGTTAAGCGATGGACTTTCACACCAGACGCGACGAACCGCCTACGAGCTCTTTACGCCCAATAAATCCGGATAACGCTTGCACCCTACGTATTACCGCGGCTGCTGGCACGTAGTTAGCC
+
CCCCCGGGGGGGGGGGGGGGGGGGGGGGGGGGGGGGGGGGGGGGGGGGGFGGGGGGGGGGGGGGGGGGGGGGGGGGGGGGGGGGGGGGGGGGGGGGGGGGGGGGGGGGGGGGGGGGGGGGGGGGGGGGGGGGGGGGGGGGGGGGGGGGGGGGGGGGGGGGGGGGDGGGGEGGGGGGFGFGGGGGGEF7@ECGGDFGGGGGFFFFFFF:?BFFFED@>7:9BFF?<?BFFFFAFFF<6?>F??F:B99>BF9?F<AFFFFFF:<?1:::BF?FFFAB4(14,2,28?B0272((22?94><3
@M04999:289:000000000-L3R54:1:1101:23535:13862 2:N:0:426
GACTACCAGGGTATCTAATCCTGTTTGCTCCCCACGCTTTCGCATCTCAGCGTCAGTATCTGTCCAGAAGGCCGCCTTCGCCACCGGTATTCCTCCACATCTCTACGCATTTCACCGCTACACGTGGAATTCTACCTTCCTCTACAATACTCTAGTTAACCAGTTTTAAGTGCAATTCCTAGGTTGAGCCAGGGCTTTCACACCTAACTTAATTATCCGCCTACATGCCCTTTACGCCCAGTCATTCCGATTAACGCTCGCACCCTCCGTATTACCGCGGCTGCTGGCACGGAGTTAGCCG
+
CCCCCGGGGGGGGGGGGGGGGGGGGGGGGGGGGGGGGGGGGGGGGGGGGGGGGGGGGGGGGGGGGGGGGGGGGGGGGGGGGGGGGGGGGGGGGGGGGGGGGGGGGGGGGGGGGGGGGGGGGGGGGGGGGGGGGGGGGGGGGGGGGGGGGGGGGGGGGGGGGGGGGGGGGGGGGGGGFGFGGGGGGGGGGGGGGGGGGGGGFFFAFFFFFFFFFFFFFFDFFDFFFFFFEDEFFFFFF>BBFEFFCEFFFFFFFFFFFFFBFFF3?<DFFFFB:BB4?FF>>>FFFF(::FF903:BA<<?0
@M04999:289:000000000-L3R54:1:1101:15276:13901 2:N:0:426
GACTACCGGGGTATCTAATCCTGTTCGCTCCCCATGCTTTCGAGCCTCAGCGTCAGTAACAGACCAGAGAGCCGCCTTCGCCACTGGTGTTCTTCCATATATCTACGCATTTCACCGCTACACATGGAGTTCCACTCTCCTCTTCTGCACTCAAGTCTCTCAGTTTCCGATGCTCTTCCTCAGTTAAGCTGAGGGCTTTCACATTCAGACTTAAAAGACCGCCTGCGCTCCCTTTACGCCCAATAAATCCGGACAACCCTTGCCACCTACATATTACCGCGGCTGCTGGCCAGTTGTTAGC
+
CCCCC@F:BCEGGGGGGAFGFGFGGGCFE,@FFGDEFGCFGGEFEEDG8EDGECCCFGGGGFGGGDEFGFGFGGGGFGDGGGEGFFEFGGGEGGGGDFFGGGGGGFGGGCFF9,FG=FG7FEGGC=FEEFGFE9EDGGGGFGFFAF;DDFGFC8=@E8E=EC:FFFGGE688?=@FFGC?CC+@E,@=CC6E?FDG7>F+1?>FCFFF<@5ACF6+:?F>*:B?FF(((8>BFFF))(/>@018;3737;9636(8((-412274>::(5(.)6<<<A(3709>>6.).:(((,).),...
@M04999:289:000000000-L3R54:1:1101:3834:13923 2:N:0:426
CGCGGACTACTCGGGTATCTAATCCTGTTTGCTCCCCACGCTTTCGCATCTCAGCGTCAGTATCTGTCCAGAAGGCCGCCTTCGCCATCGGTATTCCTCCACATCTCTACGCATTTCACTGCTACACGTGGAATTCTACCTCCCTCTGACACACTCTAGTTAGACAGTTTCAAATGCACGTCCCAAGTTGAGCTCGGGGATTTCACATCTGACTTATCTAACCGTCTGCGCTCGCTTTACGCCCAGTAATTCCGATTAACGCTCGCACCCTACGTATTACCGCGGCTGCTGGCACGTAGTT
+
CCCCCGGGGGGGGGGGGGGGGGGGGGGGGGGGGGGGGGGGGGGGGGGGGGGGGGGGGGGGGGGGGGGGGGGGGGGGGGGGGGGGGGGGGGGGGGGGGGGGGGGGGGGGGGGGGGGGGGGGGGGGGGGGGGGGGGGGGGGGGGGGGGGFGGGGGGFGGGGGGGGGGGGGGFGGGGGGFGFGGGGGGGFGGFGGGFGGGDGGFFFFFFFFEECEFFFFFFFFFEF>FFFFF@FFFFFFFFFF@@FB61@EFEFFEFD??:<<6>FFF966;B?:F?7<DFFF>BB90;(-82)8:<B?<(,4:
@M04999:289:000000000-L3R54:1:1101:4062:13932 2:N:0:426
AGACTACTCGGGTATCTAATCCTGTTTGCTCCCCACGCTTTCGCATCTCAGCGTCAGTATCTGTCCAGAAGGCCGCCTTCGCCACCGGTATTCCTCCACATCTCTACGCATTTCACCGCTACACGTGGAATTCTACCTTCCTCTACAATACTCTAGTTAACCAGTTTTAAGTGCAATTCCTAGGTTGAGCCCAGGGCTTTCACACCTAACTTAATTATCCGCCTACATGCCCTTTACGCCCAGTCATTCCGATTAACGCTCGCACCCTCCGTATTACCGCGGCTGCTGGCCCGGAGTTAGC
+
CCCCCGGGGGGGGGGGGGGGGGGGGGGGGGGGGGGGGGGGGGGGGGGGGGGGGGGGGGGGGGGGGGGGGGGGGGGGGGGGGGGGGGGGGGGFGGGGGGGGGGGGGGGFGGGGGGGGGGGGGGGGGGGGGGGGGGFGGFGGFGGGGGGGGFGGGGGGGGGGGGGGEGGGGGFGGGGGFGFGGGGGFGGFGGGGGGGGGGGGFFFFFFFFEFFFFFFFFFFF>DDFFF@EFFFFFFF=:@@E>=>=<>CCEFFFFFFFE6>FFFFFF;<2??FF??FFFFF>F9>>>?:)50(,7(,-4:45.
@M04999:289:000000000-L3R54:1:1101:5063:13942 2:N:0:426
GAACGACTACCCGGGTATCTAATCCTGTTCGCTCCCCACGCTTTCGTCCATCAGCGTCAATCGGTATTTAGTAACCTGCCTTCGCAATCGGGGTTCTGTGTAATATCTATGCATTTCACCGCTACACTACACATTCCAGCTACTTCAATACTATTCAAGATTAACAGTATCAACGGCAGTTCTACAGTTAAGCTGCAGGTTTTCACCGCTGACTTATCAACCCGCCTACGGACCCTTTAAACCCAATAAATCCGGATAACGCTCGCATCCTCCGTATTACCGCGGCTGCTGGCACGGAGGT
+
CCCCCGGGGGGGGGGGGGGGGGGGGGGGGGDGGGFGEGGEGGGGGGGGGGGGGGGGGGGGGGGGFGGGGGGGGGGGGGGGGGGGGGGGGGGGGGGGGGFGGGGGGGGGGGGGGGGGGGGGGGGGGGGGGGGGGGGGGGGGGGGFGGGGGGGGGGGDGGGGGGGGGGGGGGGGGGGGEGF6CGGGFGGGFGGCEGGGGGG9;CFFFFFEFFFFFFFF?+=CFF@>FFFFFFFF>FFFFEEFCE;;@D@EFFFFF>FF@?A?008?6>;69?2>(44???FF28>9>>6B<3:???DF(2((-
@M04999:289:000000000-L3R54:1:1101:3441:13949 2:N:0:426
TTGACTACTGGGGTATCTAATCCTGTTCGCTCCCCACGCTTTCGTCCATCAGCGTCAATCGGTATTTAGTAACCTGCCTTCGCAATCGGGGTTCTGTGTAATATCTATGCATTTCACCGCTACACTACACATTCCAGCTACTTCAATACTATTCAAGATTAACAGTATCAACGGCAGTTCTACAGTTATGCTGCAGGTTTTCACCGCTGACTTATCAACCCGCCTACGGACCCTTTAAACCCAATAAATCCGGATAACGCTCGCATCCTCCGTATTACCGCGGCTGCTGCCACGGAGTT
+
CCCCCGGGGGGGGGGGGGGGGGGGFGGGGGGGGGGGGGGGGGGGGGGGGGGGGGGGGGGGGEGGGGGGGGGGGGGGGCGGGGGGDGGGGGDGEGGGGGGGGFGFGGGGGGGGGGGGGFGGGGGGGGGGGGGGGGFGGFGFGGGGGGGGGGGGDEGGGGGGGGGFGGGGGGGGGGGGFGFGGGGFBFGGGGGGGGGGFGGG?FFFFFFFFADFFFFFFFFF>AFB9DFF25=@DFFEFEFFFFF;DFEE56;9;0,8E@<12;996:F:?BFFB??BFBF2((41>1???)(),39(,80
@M04999:289:000000000-L3R54:1:1101:18195:13988 2:N:0:426
GACTACCCGGGTATCTAATCCTGTTTGCTCCCCACGCTTTCGCATCTCAGCGTCAGTATCTGTCCAGAAGGCCGCCTTCGCCACCGGTATTCCCCCACATCTCTACGCATTTCACCGCTACACGTGGAATTCTACCTTCCTCTACAATACTCTAGTTAACCAGTTTTAAGTGCAATTCCTAGGTTGAGCCCAGGGCTTTCACACCTAACTTAATTATCCGCCTACATGCCCTTTACGCCCAGTCATTCCGATTAACGCTCGCACCCTCCGTATTACCGCGGCTGCTGGCACGGAGTTAGCC
+
CCCCCFFGGGGGGGGGGGGFGAEFGGGFGGGCEFGGGGGGGEGGGGGGGGGGGGGGGGGGGGGGGGGGGGGGEGEGGGGGDC?FEGFCEGGCFGGGGGGGGGGGGFGGGGCFGFGGGGGGGGGGGGGEGGGFGFGGGGFGGGGGFFFFGGGFGDFFDFGGFGGFGGGEFGFGGGGFFGFGGGFGGGGG?F?EGGDGGGFGAFAABFFFFFFFFFFFFFC=9>?DBFE?EEDFDEC=@@6A?@@FFFF?6@DF?FECDFFFBBFB6??6<6?FBBAAFFF1;BFFFFF??B<:>>>?<AA43
@M04999:289:000000000-L3R54:1:1101:26743:14054 2:N:0:426
TTGACTACCGGGGTATCTAATCCTGTTTGCTCCCCACGCTTTCGCATCTCAGCGTCAGTATCTGTCCAGAAGGCCGCCTTCGCCACCGGTATTCCTCCACATCTCTACGCATTTCACCGCTACACGTGGAATTCTACCTTCCTCTACAATACTCCAGATAACCAGTTTTAAGTGCAGTTCCCAGGTTGAGCCCGGGGCTTTCACACCTAACTTAATTATCCGCCTACATGCCCTTTACGCCCAGTCATTCCGATTAACGCTCGCACCCTCCGGATTACCGCGGCTGCTGGCCCGTAGTT
+
CCCCCGGGFGGGFGGFGGGGGGGGGGGGGGGGGGGGGGGGGGGDGGGGGGGGGGGGGGGGGGGGGGGGGGGGGGGGGGGGGGGGGGGGGGGGGGGGGGGGGGGGGGGGGGGGGGGGGGGGGGGGGGGGGGGGGGGGGGGGGGGGGGGGGGGGGGGGGDFAFGFGFFGGGGFGGGGDFFFGGFFGGGGFG7EEGGGGGGGGFFFFFFFFEBFFCFCFEFF?=2B=?DDEEEEE8@(;CF1BB@D?FEEC3CE8(6(:4<:34:((49;6(22(--4388)4907;>9BFF0(,42((42)
@M04999:289:000000000-L3R54:1:1101:16203:14127 2:N:0:426
CAGACTACCAGGGTATCTAATCCTGTTTGCTCCCCACGCTTTCGCATCTCAGCGTCAGCATCTGTCCAGAAGGCCGCCTTCGCCACCGGTATTCCTCCACATCTCTACGCATTTCACCGCTACACGTGGAATTCTACCTTCCTCTACAATACTCCAGATAACCAGTTTTAAGTGCAGTTCCCAGGTTGAGCCCGGGGCTTTCACACCTAACTTAATTATCCGCCTACATGCCCTTTACGCCCGTTCATTCCACTTACCGCTCGCACCCCCGGTATTACGGCGGCTGCTGGCACGGGGTT
+
CCCCCGGGGGGGGGGGGGGGGGGGGGGGGGGGGGGGGGGGGGGGG7CGGGGGGGGGGGGGGGGGGGGGGGGGGGGGGGGGGGGGGGGGGGGGGGGGGGGGGGGCGGGGGGGGGDGGGGEGCEFFGGGGGGGGGGGGGFGGGGGGGGGGGFGGGFGGGFCGGFGGGFGGGGGGGGGGFGFGFDFGFEGGFGGGFGGGGGGGFFFFFFD*<>BECFCC<FFE@5B==DF.*/7;(5@4)>;A@;(((/.9/?5))179)((.:9;(49>6(4((-(-.-6((-4(,7(23>?0()40((,-
@M04999:289:000000000-L3R54:1:1101:23381:14146 2:N:0:426
TGACTACTGGGGTATCTAATCCTGTTTGCTACCCATGCTTTCGAGCCTCAGCGTCAGTGACAGACCAGAGAGCCGCCTTCGCCACTGGTGTTCTTCCATATATCTACGCATTTCACCGCTACACATGGAGTTCCACTCTCCTCTTCTGCACTCAAGTTAAACAGTTTCCGATACTCTTCCTCAGTTAAGCTGAGGGCTTTCACATTCAGACTTAAAAGACCGCCTGCGCTCCCTTTACGCCCAATAAATCCGGACAACGCTTGCCACCTACGTATTACCGCGGCTGCTGGCACGTAGTT
+
CCCCCGGGGGGGGGGGGGGGGGGGGGGGGGGGGGGGGGGGGGGGGGGGGGGGGGGGGGGGGGGGGGGGGGGGGGGGGGGGGGGGGGGGGGGGGFGGGGGGGGGGGGGGGGGGGGGGGGGGGGGGGGGGGGGFGGGGGGGGGGGGGGGGGGGGGGGGGGGGGGGGGGGGGGGGGGGGFGFGGGGGGGGGGGGGGGCGCGGGFFFFFFAFEFFBFFFFFFFFFFFFFFDFFFFFFBFFEEFFFFF;DFFFFF8>6;>B6;>FF??B?FFFFFF?BB27<BF?B>>>F;??F:(440:?BFA
@M04999:289:000000000-L3R54:1:1101:25024:14169 2:N:0:426
GGGACTACTCGGGTATCTAATCCTGTTTGCTACCCACGCTTTCGAGCATGAACGTCAGTGTTATCCCAGGAGGCTGCCTTCGCCATCGGTATTCCTCCACATCTCTACGCATTTCACTGCTACACGTGGAATTCTACCTCCCTCTGACACACTCTAGTTTGACAGTTTCAAATGCACGTCCCAAGTTGAGCTCGGGGATTTCACATCTGACTTATCTAACCGTCTGCGCTCGCTTTACGCCCAGTAATTCCGATTAACGCTCGCACCCTACGTATTACCGCGGCGTCTGGCACGTAATT
+
CCCCCGGGGGGGGGGGGGGGGGGGGGGGGGGGGGGGGGGGGGGGGGGGGGGGGGGGGGGGGGGGGGGGGGGGGGGGGGGGGGGGGGGGGGGGGGGGGGGGGGGGGGGGGGGGGGGGGGGGGGGGGGGDGCGGDGGGGGGGGGGGGGGGGGGGFGGGGGGGGGGGGFGGGFGGGGGGFGFFGGGGGGGGGGGEFGGGGGGFFFFFFFFFFFFBFFFFEFFEFFFFB>=97ADFFFFFFFDA=BFDFCEEEFFE6@FFFFF>?0;911><:24:??>?<4)(-390((--81?B?F?B(,6
@M04999:289:000000000-L3R54:1:1101:9137:14169 2:N:0:426
GTGACTACACGGGTATCTAATCCTGTTTGCTCCCCACGCTTTCGCATCCCAGCGTCAGTATCTGTCCAGAAGGCCGCCTTCGCCACCGGTATTCCTCCACATCTCTACGCATTTCACCGCTACACGTGGAATTCTACCTTCCTCTACAATACTCCAGATAACCAGTTTTAAGTGCAGTTCCCAGGTTGAGCCCGGGGCTTTCACACCTAACTTAATTATCCGCCTACATGCCCTTTACGCCCAGTCATTCCGATTAACGCTCGCACCCTCCGCATTACCGCCGCTGCTGGCACGGAGTT
+
CCCCCGGGGGGGGGGGGGGGGGGGGFGGGFFGGFGGGGGGGGGEGGDG,EFFGGGGGGGGGGGGGGGGG9FGGGGGGEGGGGGGGGGGGFEFGGGGGGGFGGGGGGGGGGGGGGGGGGGGGGGGGGAFGCFDEGGGGGGGGGGGCGGFGGGGGGGGGGGGGGGGGGF:E:EFDGFGFGFGGCFGC8:FFGGGGGGGGD>DFFFF9FFFFEDEFF6ACC+8B@BDDFFB?E;;1=@;CC<E>081=@3CEFC@12@DFF?B??((4;B?028((-(446<1((-2396))(84)(3,4<?
@M04999:289:000000000-L3R54:1:1101:16993:14175 2:N:0:426
GGACTACTGGGGTATCTAATCCTGTTTGCTACCCATGCTTTCGAGCCTCAGCGTCAGTGACAGACCAGAGAGCCGCCTTCGCCACTGGTGTTCTTCCATATATCTACGCATTTCACCGCTACACATGGAGTTCCACTCTCCTCTTCTGCACTCAAGTTAAACAGTTTCCGTTGCAATTCCTCAGTTGAGCTGAGGGCTTTCACATCCCAGACTTATTTAACCGCCTGCGCTCCCTTTACGCCCAATAAATCCGGACAACGCTTGCCACCTACGTATTACCGCGGCTGCTGGCACGTAGTG
+
CCCCCGGGGGGGGGGGGGGGGGGGGGGGGGGGGGGGGGGGGGG?FGGGGGGGGGGGGGGGGGGGGGGGGGGGGGGGGGGGGGGGGGGGGGGGGGGGGGGGGGGGGGGGGGGGGGGGGGGGGGGGGGGGGGGGGGGGGGGGGGGGGGGGGGGGGGGGGGGG;EGGGGGGGGGGGGGGFGFGGGGGGGCFGGFFCGGGGGGGFFFFFFFF@ECD5EFFE>CEFF==BFFFBBAAF>BEFFFDF>9@D@8447?EB21(2=?@(/;2=EFBFFBFF:)674<611>19;61???B<<:?7?:(
@M04999:289:000000000-L3R54:1:1101:3109:14178 2:N:0:426
AGCGGACTACTCGGGTATCTAATCCTGTTCGCTACCCATGCTTTCGAACCTCAGCGTCAGTTACAGACCAGAGAGCCGCCTTCGCCACTGGTGTTCTTCCATATATCTACGCATTCCACCGCTACACATGGAGTTCCACTCTCCTCTTCCGCACTCAAGAAAAACAGTTTCAGCTGCACTTCCCCGGTTAAGCCGAGGGCTTTCACAGCTGACTTGTTCTCCCGCCTGCGTTCGCTTTACGCCCAATAAATCCGGACAACGCTTGCCACCTACGTATTACCGCGGCTGCTGGCGCGTAGGT
+
CCCCCGGGGGGGGGGGGGGGGGGGGGGGGGGGDGGGGGGGGGGGGGFGGGGGGGFG:FEGGGGGGGFGFFGGGGGDGGGDGGGF:FEFFGGGGGGGGGGGFGGGGGCGGGGCCCFGGGGGGGEGGGGGGGGGGFFDAEGGGGGGGGGFGGEGGGEGGGGGGGGGGFGGFDEFGG7CA7FC?DDFDEGGGCEFFGGGGGGD>46BCAFF9BE@D4BFCFFCCEFF997?FF@7?;9?;?EFDF;B681:<2<909;FBFBFF0((3<BFFF<72(:<A?F<A?0>0319<)4:0(((-,((.
@M04999:289:000000000-L3R54:1:1101:24605:14218 2:N:0:426
ACAGACTACAGGGGTATCTAATCCTGTTTGCTCCCCACGCTTTCGCATCTCAGCGTCAGTATCTGTCCAGAAGGCCGCCTTCGCCACCGGTATTCCTCCACATCTCTACGCATTTCACCGCTACACGTGGAATTCTACCTTCCTCTACAATACTCTAGTTAACCAGTTTTAAGTGCAATTCCTAGGTTGAGCCCAGGGCTTTCACACCTAACTTAATTATCCGCCTACATGCCCTTTACGCCCAGTCATTCCGATTAACGCTCGCACCCTCCGTATTACCGCGGCTGCTGGCACGGAGTT
+
CCCCCGGGGGGGGGGGGGGGGGGGGGGGGGGGGGGGGGGGGGGGGGGGGGGGGGGGGGGGGGGGGGGGGGGGGGGGGGGGGGGGGGGGGGGEGGGGGGGGGGGGGGGGGGGGGGGGGGGGGGGGGGGGGGGGGGGGGGGGGGGGGGGGGGGGGGGGGGGGGGGGGGGGGGGGGGGGFGFGGGGGGGGGGGGGFGGGGDGGFFFFFFFFFFFFFFFFFFFFFCDFFFFFFFFFBFFBEECBFFFFFF@AFCCEFDFFFFFFBD@FF>B>6<BFB?BFBBFD69>;>FFFB?F:7<<1791:
@M04999:289:000000000-L3R54:1:1101:6334:14219 2:N:0:426
GTGGACTACTCGGGTATCTAATCCTGTTCGCTACCCACGCTTTCGAGCCTCAGCGTCAGTTACTAGCCAGTCAGCCGCCTTCGCCACTGATGTTCTCCCATATATCTACGCATTTCACCGCTACACATGGAGTTCCACTGACCTCTCTAGCACTCAAGTCTTACAGTTTCTGATGCACGTCCATAGTTGAGCTATGACCTTTCACATCAGACTTATTAAACCGCCTGCGCTCCCTTTACGCCCAATAATTCCGGACAACGCTCGCCACCTACGTATTACCGCGGCTGCTGGCACGTAGTT
+
CCCCCGGGGGGGGGGGGGGGGGGGGGGGGGGGGGGGGGGGGGGGGGGGGGGGGGGGGGGGGGGGGGGGGGGGGGGGGGGGGGGGGGGGGFGGGGGGGGGGGGGDFGGGGGGGGGGGGGGGGGGGGGGGGGGGGGGGGGGGGGGGGGGGGGGGGGGGGGGGGGGGGGGGGGGGGGGGFGFGGGGGGGGGGGGGGGGGGGGGFFFFFFFFFFEFFFFFFFFEFCFFBFFDFABDFFFFECEFFFFF?@EFFFFFF;;BFDDBFFFFBFFFFF??44?AFFFF0>9B>>>0:????FFFF::A
@M04999:289:000000000-L3R54:1:1101:20136:14228 2:N:0:426
TACCGACTACCGGGGTATCTAATCCTGTTCGCTCCCCACGCTTTCGTCCATCAGCGTCAATCGGTATTTAGTAACCTGCCTTCGCAATCGGGGTTCTGTGTAATATCTATGCATTTCACCGCTACACTACACATTCCAGCTACTTCAATACTATTCAAGATTAACAGTATCAACGGCAGTTCTACAGTTAAGCTGCAGGTTTTCACCGCTGACTTATCAACCCGCCTACGGACCCTTTAAACCCAATAAATCCGGATAACGCTCGCATCCTCCGTATTACCGCGGCTGCTGGAACGGAGTT
+
<B@CCEGGGGFGG:E:CFGGGFGF<6EGFGGE7FC@EECC@@FCGD<,BFCFGGGFGGC,FFF@8CFFEFECAFGGGCEGGGEFGD+B,?=7CG=F,EFCGCEFF9F9FFCGFDFFF<FFEGB@F?F94A<FG?FG9EED?CG88,EGAEGFGFGG==ECEEFA;?F=FADGDCDCEDB7<DFF,=:EFFFACFG**;?C5=*=9=/9)/:>BA9C<+@?F(:@@5@F@?(;6@D@@8<CC4@D;(334CC3;(24(4224>0:(69(72,)(-(3::))68>901(32543((5:?0>,.
@M04999:289:000000000-L3R54:1:1101:20633:14358 2:N:0:426
GCGAGACTACTAGGGTATCTAATCCTGTTCGCTACCCATGCTTTCGAACCTCAGCGTCAGTTACAGACCAGAGAGCCGCCTTCGCCACTGGTGTTCTTCCATATATCTACGCATTCCACCGCTACACATGGAGTTCCACTCTCCTCTTCTGCACTCAAGAAAAACAGTTTCAGCTGCACTTCCCCGGTTAAGCCGAGGGCTTTCACAGCTGACTTGTTCTCCCGCCTGCGTTCGCTTTACGCCCAATAAATCCGGACAACGCTTGCCACCTACGTATTACCGCGGCTGCTGACACGTGGTT
+
CCCCCGGFGGGGGGGGGGGGGGGGGGGGGGGGGGGGGGGGGGGGGGGGGGGGGGGFGGGGGGGGGGGGGGGGGGGGGGGGGGGGGGGGGGGGGGEGGGGFGGFGFEFGGGGGEGGGGGGGGGGGGGGGGGGGGGGGGGGGG8D?FGGGGGGGDFAGFDFGGGF=>DGFGCGGGGGGFGFGFF7FFGDGGGCGGGGDGGD5FFFFFFFFF@FEDFC*>+=5B;B2@>@9BBF?FFFFF=<F;<B;;36@ECEFE>;?>BB<99F8<FFFD???:?BDF:AA<<09>00(,54)44233(((-
@M04999:289:000000000-L3R54:1:1101:26589:14440 2:N:0:426
GGGGCGACTACTCGGGTATCTAATCCTGTTTGCTCCCCACGCTTTCGCATCTCAGCGTCAGTATCTGTCCAGAAGGCCGCCTTCGCCACCGGTATTCCTCCACATCTCTACGCATTTCACCGCTACACGTGGAATTCTACCTTCCTCTACAATACTCCAGATAACCAGTTTTAAGTGCAGTTCCCAGGTTGAGCCCGGGGCTTTCACACCTAACTTAATTATCCGCCTACATGCCCTTTACGCCCAGTCATTCCGATTAACGCTCGCACCCTCCGGATTACCGCGGCTGCTGGCACGGAGT
+
CCCCCGGGGGGGGGGGGGGGGGGGGGGGGGGGGGGGGGGGGGGGGGGGGGGGGGGGGGGGGGFGGGGGGGGGGGGFFGGGGGGGGGGGGGGGGDGGGGGGGGGGFGGGGGGGGGGGGGGGGGGGGGGGGGGGGGGGGGGGGGGGGGGGGGGGGGGGGGGGGGGGGGGGGFGGGGGGFGFGFGGGGGGGGGGGGGFGGGGGFFFFFFFFEFFFFFFFFFFFFFEFFFFD<@@FFFFDEFFCE?D>BF0(5999AAFFFFFFF:9BB6>;BF6:??0(,3:7AA0039779?BF(4<B09>(,
@M04999:289:000000000-L3R54:1:1101:9497:14451 2:N:0:426
TGACTACTGGGATATCTAATCCTGTTCGCTCCCCACGCTTTCGCATCTCAGCGTCAGTATCTGTCCAGAAGGCCGCCTTCGCCACCGGTATTCCTCCACATCTCTACGCATTTCACCGCTACACGTGGAATTCTACCTTCCTCTACAATACTCTAGTTAACCAGTTTTAAGTGCAATTCCTAGGTTGAGCCCAGGGCTTTCACACCTAACTTAATTATCCGCCTACATGCCCTTTACGCCCAGTCATTCCGATTAACGCTCGCACCCTCCGTATTACCGCGGCTGCTGGCACGTAGTTAGC
+
CCCCCGGGGGGGGGGGGGGGGGGGGGGGGGGGGGGGGGGGGGGGGGGGGGGGGGGGGGGGGGGGGGGGGGGGGGGGGGGGGGGGGGGGGGGGGGGGGGGGGGGGGGGGGGGGGGGGGGGGGGGGGGGGGGGGGGGGGGGGGGGGGGGGGGGGGGGGGGGGGGGGGGGGGGGGGGGGFGFGGFGGGGFGGGGGGGGGGGGGFFFFFFFFEFFFFFFFFFFFBDAAFFFFCE=DFFEFFFFFFFFFEAE?CFEF<DFFF<>6?BFFBF??B?9BBB?B9A:BB>B;9::?F?BFF(1.3<AB<
@M04999:289:000000000-L3R54:1:1101:12912:14468 2:N:0:426
AGACTACAAGGGTATCTAATCCTGTTCGCTACCCACGCTTTCGAGCCTCAGCGTCAGTTACTAGCCAGTCAGCCGCCTTCGCCACTGATGTTCTTCCATATATCTACGCATTTCACCGCTACACATGGAGTTCCACTGACCTCTCTAGCACTCAAGTCTTACAGTTTCTGATGCACGTCCATAGTTGAGCTATGACCTTTCACATCAGACTTATTAAACCGCCTGCGCTCCCTTTACGCCCAATAATTCCGGACAACGCTCGCCACCTACGTATTACCGCGGCTGCTGGCACGTAGTTAGC
+
CCCCCGGGGGGGGGGGGGGGGGGGGGGGGGGGGGGGGGGGGGGGGGGGGGGGGGGGGGGGGGGGGGGGGGGGGGGGGGGGGGGGGGGGGGGGGGGGGGGGGGGGGGGGGGGGGGGGGGGGGGGGGGGGGGGGGGGGGGGGGGGGGGGGGGGGGGGGGGGGGGGGGGGGGGGGGGGGFGFGGGGGGGGGGGGGGGGGGGGGFFFFFFFFFFFFFFFFFFFBFFFFFFFBFFFFFFFFFFFDFFFFEFFFFFF;DBBFFFFFFFFFBFF<BFFFFB?AFFFF>0>0>??:?FFF??:<?FAF<
@M04999:289:000000000-L3R54:1:1101:26285:14475 2:N:0:426
AGACTACTGGGGTATCTAATCCTGTTTGCTCCCCACGCTTTCGCATCTCAGCGTCAGTATCTGTCCAGAAGGCCGCCTTCGCCACCGGTATTCCTCCACATCTCTACGCATTCCACCGCTACACGTGGAATTCTACCTTCCTCTACAATACTCCAGATAACCAGTTTTAAGTGCAGTTCCCAGGTTGAGCCCGGGGCTTTCACACCTAACTTAATTATCCGCCTACATGCCCTTTACGCCCAGTCATTCCGATTAACGCTCGCACCCTCCGTATTACCGCGGCTGCTGGCACGGAGTTAGC
+
CCCCCGGGGGGGGGGGGGGGGGGGGGGGGGGGGGGGGGGGGGGGGGGGGGGGGGGGGGGGGGGGGGGGGGGGGGGGGGGGGGGGGGGGGGGGGGGGGGGGGGGGGGGGGGGGGGGGGGGGGGGGGGGGGGGGGGGGGGGGGGGGGGGFGGGGGGGGGGGGGGGGGGGGGGGGGGGGFGFGGGCFGGGGGGGGGCEGGCGGFFFFFFFFFFFFFFFFFFFEFFFFFFFFFFEFFFFEF;DFFFFFEFFEFFFFFFFCCFFFBFFFF080:BBBFFF9AA:BBF9BBFFF?B1>?(,3:84).
@M04999:289:000000000-L3R54:1:1101:14069:14482 2:N:0:426
TGACCGACTACAAGGGTATCTAATCCTGTTCGCTACCCATGCTTTCGAACCTCAGCGTCAGTTACAGACCAGAGAGCCGCCTTCGCCACTGGTGTTCTTCCATATATCTACGCATTCCACCGCTACACATGGAGTTCCACTCTCCTCTTCTGCACTCAAGAAAAACAGTTTCAGCTGCACTTCCCCGGTTAAGCCGAGGGCTTTCACAGCTGACTTGTTCTCCCGCCTGCGTTCGCTTTACGCCCAATAAATCCGGACAACGCTTGCCACCTACGTATTACCGCGGCTGCTGGCACGTAGT
+
CCCCCGGGGGGGGGGGGGGGGGGGGGGGGGGGGGGGGGGGGGGGGGGGGGGGGGGGGFGGGGGGGGGGGGGGGGGGGGGGGGGGGGGGGGGGGGGGGGGGGGGGGGGGGGGGGGGGGGGGGGGGGGGGGGGGGGGGGGGGGGGGGGGGGGGGCDGGGGGGGGGGGGGGGGGGGGGGFGFGGGGGGGGGGGGGGGGGGGGGFFFFFFFFFFFFFFFFFFFFFFFFFFFFFFFFFFFFFFFFFDFFFFBFBABFF?FFBF>?F>>BFFF?FF?<4??FFFFFF<?0>1;3>B?DF?FF?6?1-
@M04999:289:000000000-L3R54:1:1101:2393:14533 2:N:0:426
AGACTACAAGGGTATCTAATCCTGTTTGCTACCCACGCTTTCGAGCATGAACGTCAGTGTTATCCCAGGAGGCTGCCTTCGCCATCGGTATTCCTCCACATCTCTACGCATTTCACTGCTACACGTGGAATTCTACCTCCCTCTGACACACTCTAGTTAGACAGTTTCAAATGCACGTCCCAAGTTGAGCTCGGGGACTTCACATCTGACTTATCTAACCGTCTGCGCTCGCTTTACGCCCAGTAATTCCGATTAACGCTCGCACCCTACGTATTACCGCGGCTGCTGGCACGTAGTTAGC
+
CCCCCGGGGGGGGGGGGGGGGGGGGGGGGGGGGGGGGGGGGGGGGGGGGGGGGGGGGGGGGGGGGGGGGGGGGGGGGGGGGGGGGGGGGGGGGGGGGGGGGGGGGGGGGGGGGGGGGGGGGGGGGGGGGGGGGGGGGGGGGGGGGGGGGGGGGGGFGGGGGGGGGGGGGGGGGGGGFGFDGGFGDFGGFGFFGGGGGGFGFFFFCFFFFFF@CFFFF>FFFFFFFF99):5>FFFFE@FFFD;@CCEFFEFFFFFFF?6;@@;BB;?FFFFB<>>FB2(71>;>B:))3,(8:2(,,6)44
@M04999:289:000000000-L3R54:1:1101:19501:14543 2:N:0:426
ATTTGACTACTCGGGTATCTAATCCTGTTCGCTCCCCACGCTTTCGTCCATCAGCGTCAATCGGTATTTAGTAACCTGCCTTCGCAATCGGGGTTCTGTGTAATATCTATGCATTTCACCGCTACACTACACATTCCAGCTACTTCAATACTATTCAAGATTAACAGTATCAACGGCAGTTCTACAGTTAAGCTGCAGGTTTTCACCGCTGACTTATCAACCCGCCTACGGACCCTTTAAACCCAATAAATCCGGATAACGCTCGCATCCTCCGTATTACCGCGGCTGCTGGCACGGAGTT
+
CCCCCGGGGGGGGGGGGGGGGGGGGGGGGGGGGGGGGGGGGGGGGGGGGGGGGGGGGGGGGGGGGGGGGGGGGGGGGGGGGGGGGGGGGGGGGGGGGGGGGGGGGGGGGGGGGGGGGGGGGGGGGGGGGGGGGGGGGGGGGGGGFGFFGGGGGGGGGGGGGGGGGGGGGGGGGGGEEGFGGGGGGGGGGGGGGGGGFGFFFFFFFFAD>BFFDFBFFFFFFFABB>@DFDFFFFFFDFFFFFFF@=D@FFFF4;3<@FFEF@@:BFFFFF24:BFFB0AFA29BF>>FB?D?<2>B;>;:4
@M04999:289:000000000-L3R54:1:1101:2375:14556 2:N:0:426
TGGTGACTACTGGGGTATCTAATCCTGTTTGCTCCCCACGCTTTCGCATCTCAGCGTCAGTATCTGTCCAGAAGGCCGCCTTCGCCACCGGTATTCCTCCACATCTCTACGCATTTCACCGCTACACGTGGAATTCTACCTTCCTCTACAATACTCCAGATAACCAGTTTTAAGTGCAGTTCCCAGGTTGAGCCCGGGGCTTTCACACCTAACTTAATTATCCGCCTACATGCCCTTTACGCCCAGTCATTCCGATTAACGCTCGCACCCTCCGTATTACCGCGGCTGCTGACCCGGAGTT
+
CCCCCGGFGGFFGGGGGFGGGGGGGGGGFGGGFGGFGDFFGGEGGGDGGGGGGFGGGGGFGGGGGGFGGGGGGGGGGGGGGCGGGG7CFGGEGGGGGGGGGGGGGGGGGGGGGGGGGGCFGGGGGGGGGFGEFGFGFEGGGFGFFGFGGGGGGGGGGFFCEGGGGFFAFG:EGGGGFGFGGGGG9DCGGGFFEFFD>D>DDFFFFFFFFFFFFFFFE6BE+7*8B==DBEFEE3;;@@EF709211;EFFFFC;?17;C<01:?109696?B?B6(4:266-(-277>154).(.(,(((,
@M04999:289:000000000-L3R54:1:1101:9974:14560 2:N:0:426
GAGACTACAGGGGAATCTAATCCTGTTTGCTCCCCACGCTTTCGCATCTCAGCGTCAGTATCTGTCCAGAAGGCCGCCTTCGCCACCGGTATTCCTCCACATCTCTACGCATTTCACCGCTACACGTGGAATTCTACCTTCCTCTACAATACTCTAGTTAACCAGTTTTAAGTGCAATTCCTAGGTTGAGCCCAGGGCTTTCACACCTAACTTAATTATCCGCCTACATGCCCTTTACGCCCAGTCATTCCGATTAACGCTCGCACCCTCCGTATTACCGCGGCTGCTGGCACGGAGTT
+
CCCCCGGGGGGGGGGGGGGGGGGGGGGGGGGGGGGGGGGGGGGGGGGGGGGGGGGGGGGGGGGGGGGGGGGGGGGGGGGGGGGGGGGGGGGGFGGGGGGGGGGFGGGGGGGGGGGGGGGGGGGGGGGGGGFGGGGGGGGGGGGGGGGGGGGGGGGGGFGGGGGGGGGGGGGGGGGGFDFGGGGGGGGGGGGGGGFFDGGGFFFFFFFFFFFFFFFFFFFF6>BADFFFF?EE2>DFEC9B=9=6;@A?EFFF;DDFFFDFFDFFFFF<??BB<314:AA:0269B9:F::(.8:;(4?F
@M04999:289:000000000-L3R54:1:1101:9829:14582 2:N:0:426
TGGTGGACTACCAGGGTATCTAATCCTGTTCGCTACCCATGCTTTCGAGCCTCAGCGTCAGTAACAGACCAGAGAGCCGCCTTCGCCACTGGTGTTCTTCCATATATCTACGCATTTCACCGCTACACATGGAGTTCCACTCTCCTCTTCTGCACTCAAGTCTCTCAGTTTCCGATGCTCTTCCTCAGTTAAGCTGAGGGCTTTCACATTCAGACTTAAAAGACCGCCTGCGCTCCCTTTACGCCCAATAAATCCGGACAACGCTTGCCACCTACGTATTACCGCGGCTGCTGGCACGT
+
9ACCCGGFEAGFGDDFFEFCEFGAAFCFEDF7FGGGGGDGFGFFFGGFGGGFFCGGGGGGGFGGFGGGGGFGGGGGGGGGGGGGGGGGGGFFGGFGGGGGGGFFGFFGFGGFGGGGGGG=4BGGGGGGGGGGFGFGGGGGCGGGGGGGGGG8FGGFGFGGGF@D;DGCFGGGGGGEFGFGGGGGGGGGFGGGDFCFGGG+@;AF+BFFEE5A@FFFFFA8CECFFAFF=:=>B@FFD==FFEFF@BF@@3;CEFF>0<;@0=;FBF?FF<237?FF?FB:>A<?F0(42>:48,8,,81
@M04999:289:000000000-L3R54:1:1101:1884:14591 2:N:0:426
GACTACTAGGGTATCTAATCCTGTTCGCTCCCCACGCTTTCGTCCATCAGCGTCAATCGGTATTTAGTAACCTGCCTTCGCAATCGGGGTTCTGTGTAATATCTATGCATTTCACCGCTACACTACACATTCCAGCTACTTCAATACTATTCAAGATTAACAGTATCAACGGCAGTTCTACAGTTAAGCTGCAGGTGTTCACCGCTGACTTATCAACCCGCCTACGGACCCTTTAAACCCAATAAAACCGGAGAACGCTGGCATCCTCCGTAGTACCGCGGCTGCTGGCACGTAGTTAGCC
+
A@6,AFGGG@GEAEFDEDF<CFEEF,,+B,C,CFGGDF,CFCGG,,@FGGFGEG@:C@F7@<D,9CFFG<A<<EFGCFFCF,4BFEF7@+@=FGF<FADF9,CEE<@?A,@4AE<F7C:+@9==AFF<9,@4,9@D8DA8EA;DE8,@AFAF=8==9=EDF=DEF+=E=E?+@8@@<F7CGFGG93@,,=DECDF?7:?@F7A5BEA*)*2*;@F@C;94@A24>2(/(-5:B=E*8*767=;;<6)//(((((/6,((,(318(.34?041,4AA<(44;>(46?:?6:)4((4-4--6)
@M04999:289:000000000-L3R54:1:1101:6102:14591 2:N:0:426
AGGACTACCCGGGTATCTAATCCTGTTTGCTCCCCACGCTTTCGCATCTCAGCGTCAGTATCTGTCCAGAAGGCCGCCTTCGCCACCGGTATTCCTTCACATCTCTACGCATTTCACCGCTACACGTGGAATTCTACCTTCCTCTACAATACTCCAGATAACCAGTTTTAAGTGCAGTTCCCAGGTTGAGCCCGGGGCTTTCACACCTAACTTAATTATCCGCCTACATGCCCTTTACGCCCAGTCATTCCGATTAACGCTCGCACCCTCCGTATTACCGCGGCTGCTGGCACGGATTTAC
+
CCCCCGGGGGGGGGGGGGGGGGGGGGGGGGGGGFGGGGGGGGGGGGGGGGGGGGGGGGGGGGGGGGGGGGGGGGGGGGGGGGGGGGGGGGGGGGGGGGGGGGGCFGGGGGGGGGGGGGGGGGGGGGGGGGD:FGGGGGGGGGGGGGGGGGGGGGGGG8EGGGGGGGGGGGG9ECFGFCFGGGGGGGGGGGGGGGEDGGGGFFFFFFFFFFFFFFFFFFFFFFFFFFDFFEEE@E@FCC;AB92?5<EEEFFF06<6?<?>F?BF>F08(4<B:?0:ABB:0611111?D(4:<02(,-4-)
@M04999:289:000000000-L3R54:1:1101:5052:14595 2:N:0:426
AGGGGACTACTCGGGTATCTAATCCTGTTTGCTCCCCACGCTTTCGCATCTCAGCGTCAGTATCTGTCCAGAAGGCCGCCTTCGCCACCGGTATTCCTCCACATCTCTACGCATTTCACCGCTACACGTGGAATTCTACCTTCCTCTACAATACTCCAGATAACCAGTTTTAAGTGCAGTTCCCAGGTTGAGCCCGGGGCTTTCACACCTAACTTAATTATCCGCCTACATGCCCTTTACGCCCAGTCATTCCGATTAACGCTCGCACCCTCCGTATTACCGCGGCTGCTGGCACGGAGTT
+
CCCCCGGGGGGGGGGGGGGGGGGGGGGGGGGGGGGGGGGGGGGGGGGGGGGGGGGGGGGGGGGGGGGGGGGGGGGGGGGGGGGGGGGGGGGGGGGGGGGGGGGGGGGGFFGGGGGGGGGGGGGGGGGGGGGGGGGGGGGGGGGGGGGGGGFGGGGGGGGGGGGGGGGGGGGGGFFGFGFGGGGFFGCGGGGGGGGGGGGGFFFAFFFFFFF@@CFFFFFEFFEFFFFFFFFFFFFFFFFFFFFFF<1=EFFFEF;?(36A?B??>9>B0:??<FFFFFFFF6>F>;34<?:?:(5:69>4.
@M04999:289:000000000-L3R54:1:1101:22761:14608 2:N:0:426
TTGACTACTCGGGCATCTAATCCTGTTCGCTACCCATGCTTTCGACCCTCAGCGTCAGTTACAGACCAGGGAGCCGCCTTCGCCACTGGTGTTCTTCCATATATCTACGCATTCCACCGCTACACATGGAGTTCCACTCTCCTCTTCTGCTCTCATGAAAAACAGTTTCAGCTGCACTTCCCCGGTTAAGCCGAGGTCTTTCACAGCTGACTTGTTCTCCCGCCTGCGTTCGCTTTACGCCCAATAAATCCGGACAATGCTTGCCACCTACGTATTACCGCGGCTCCTGGCACGTAGTTAT
+
@9C@CF<ECF;@@+@FFGCEFCFFFGGF7CFD@EF<FC,EDE,C8@C@,D8FFC:F7@,C@,,9F@@CFF,C,@FG>EF:9,,8:CFFFGF87@5?9,<@5C<,CFEEC@FDCD,C?F7++8@,,5F@8,?F,@BFEDF9?D8FGCFFGG,,@DA,,,,,3DCEE9FA,=DDG8C80=*=+==?+@E+5@;CECCC;DFG+=++=;695:BE**=+*4@:A@(6(57>;??040=;3.4;@214())1))61221(882()).649>0(,4((46(5>469>669(4(),,()(,((,).)
@M04999:289:000000000-L3R54:1:1101:20997:14653 2:N:0:426
ATAGGACTACTCGGGTATCTAATCCTGTTTGCTACCCATGCTTTCGAGCCTCAGCGTCAGTGACAGACCAGAGAGCCGCCTTCGCCACTGGTGTTCTTCCATATATCTACGCATTTCACCGCTACACATGGAGTTCCACTCTCCTCTTCTGCACTCAAGTTAAACAGTTTCCGTTGCAATTCCTCAGTTGAGCTGAGGGCTTTCACATCCCAGACTTATTTAACCGCCTGCGCTCCCTTTACGCCCAATAAATCCGGACAACGCTTGCCACCTACGTATTACCGCGGCTGCTGTCACGT
+
CCCCCGGGGGGGGGGGGGGGGGGGGGGGGGGGGCGGGGGGGGGGGGGGGGGGGGGGGGGGGGGGGGGGGGGGGGGGGGGGGGGGGGGGGGGGGGGGGGGGGGGGGGGGFGGGGGGGGGGGGGGGGGGGGGFGGGGGGGFGGGFGGGGGGGGGGGGGGGGGGGGCBFGGGGGFGGGGFGFGGGFGGGGGGGGGGGGFCGGGFFFFFFFF@CCEF5?FEFFFFFFFFFFFFFBAFBFFFFFF=ED@@@F2@E3CEEFB@FF9@;6@FF?BFADFFFBFF?ABABF<F909B>F?F)4:4:B
@M04999:289:000000000-L3R54:1:1101:4507:14683 2:N:0:426
TTGGACTACCGGGGTATCTAATCCTGTTCGCTACCCATGCTTTCGAGCCTCAGCGTCAGTAACAGACCAGAGAGCCGCCTTCGCCACTGGTGTTCTTCCATATATCTACGCATTTCACCGCTACACATGGAGTTCCACTCTCCTCTTCTGCACTCAAGTCTCTCAGTTTCCGATGCTCTTCCTCAGTTAAGCTGAGGGCTTTCACATTCAGACTTAAAAGACCGCCTGCGCTCCCTTTACGCCCAATAAATCCGGACAACGCTTGCCACCTACGTATTACCGCGGCTGCTGGCACGTAGTT
+
CCCCCGGGGGGGGGGGGGGGGGGGGGGGGGGGGGGGGGGGGGGGGGGGGGGFGGGGGGGGGGGGGGGFGGGGFGGGGGGGGGGGGGGGGGGGGGGFGGGGGGGGFGGGGGGGGGGGGGGGGGGGGGGGGGGGFFGGGGGGGGGGGGFFGGGGGGGGGGGGGGGGGCGGGGGCEGGGFGFGGFFGGFGF7CEFGGGGGDGFFFFFFFFFF@EFF4BFEF=CFBFAFFFFFB>FFFFFE;4C0733??18=CCF=>B;@BFF06:2:6:226:??,42<?A><?149>1>?B:0:18(.:(,.
@M04999:289:000000000-L3R54:1:1101:20006:14696 2:N:0:426
TCGTAGACTACTAGGGTATCTAATCCTGTTTGCTCCCCACGCTTTCGCATCTCAGCGTCAGTATCTGTCCAGAAGGCCGCCTTCGCCACCGGTATTCCTCCACATCTCTACGCATTTCACCGCTACACGTGGAATTCTACCTTCCTCTACAATACTCTAGTTAACCAGTTTTAAGTGCAATTCCTAGGTTGAGCCCAGGGCTTTCACACCTAACTTAATTATCCGCCTACATGCCCTTTACGCCCAGTCATTCCGATTAACGCTCGCACCCTCCGTATTACCGCGGCTGCTGGCACGGAGT
+
C@CCCF:EFCEFFGGGGFGFGG,@FGCGGGGGGGG<FECGEGG7CFGGGEF<<CFGGGCEFGECEFGECCF@F<EDAFGCCFEFG>BCEGCECFFGGAEGAFFGFEEFFGDGDEGDGGGEAEFD:FGGGGGGCBEFCGFFFFGFGFGGFGE,DFFGGGEG:FGDGGGGAFGGGGGFDF96==D,;EFGD7<F6D9;77@+@6A5FCCA@@BE:FA;=A6<9A4*:><>AFEFFE)7.:78;@FFFFF;4)9<56=@@(;C9(7;4299@0::B4>1:?:9<<09>F139::>:61)299;3
@M04999:289:000000000-L3R54:1:1101:12012:14732 2:N:0:426
GGAGAGACTACCCGGGTATCTAATCCTGTTTGCTACCCACGCTTTCGAGCATGAACGTCAGTGTTATCCCAGGAGGCTGCCTTCGCCATCGGTATTCCTCCACATCTCTACGCATTTCACTGCTACACGTGGAATTCTACCTCCCTCTGACACACTCTAGTTAGACAGTTTCAAATGCACGTCCCAAGTTGAGCTCGGGGATTTCACATCTGACTTATCTAACCGTCTGCGCTCGCTTTACGCCCAGTAATTCCGATTAACGCTCGCACCCTCCGTATTACCGCGGCTGCTGGCACGGAGT
+
CCCCCGGGGGGGGGGGGGGGGGGGGGGGGGGGGGGGGGGGGGGGGGGGGGGGGGGGGGGGGGGGGGGGGGGGGGGGGGGGGGGGGGGGGFGGGGGGGGGGGGGGFGGGGGGGGGGGGGGGGGGGGGGGGGGDGGGGGGGGGGGGGGGGGGGFGGGGGGGGGGGGFGGGGGGGGGGGFGFGGGGGGGGGGGGGGGGGGGGGF>FFFFFFEFFFEFFFFFFFFFEF=AAFDEFFFFFFFDBFFFFBF0<@EFECEE@?D?DFE;>FFF>>B>FFFFFFBF04A23(4((496:>BF734119-
@M04999:289:000000000-L3R54:1:1101:28604:14754 2:N:0:426
TTTGACTTACACGGGTATCTAATCCTGTTTGCTACCCACGCTTTCGAGCATGAACGTCAGTGTTATCCCAGGAGGCTGCCTTCGCCATCGGTATTCCTCCACATCTCTACGCATTTCACTGCTACACGTGGAATTCTACCTCCCTCTGACACACTCTAGTTAGACAGTTTCAAATGCACGTCCCAAGTTGAGCTCGGGGATTTCACATCTGACTTATCTAACCGTCTGCGCTCGCTTTACGCCCAGTAATTCCGATTAACGCTCGCACCCTACGTATTACCGCGGCTGCTGGCACGTAGTT
+
CCCCCGGGGGGGGGGGGGGGGGGGGGGGGGGGGGGGGGGGGGGGGGGGGGGGGGGGGGGGGGGGGGGGGGGFGGGGGGGGGGGGGGGGGGGGGGGGGGGGGGGGGGGGGGGGGGGGGGGGGGGGGGGGGGGGGGGGGGGGGGGGGGGGGGGGGGGGGGGGGGGGGGGGGGGGG:DFFGFGGGGGGGGGGGGFGGGGGGDC@AFAFFFFFEEEEBAFEFFFFFFFFFFDCFFFFFF>BFFF=91:DFE<ECEEFED?;DCE?BDDB>FB>BFFB??BFFFFF(119623?>0:0428:04?6
@M04999:289:000000000-L3R54:1:1101:19672:14764 2:N:0:426
TTGACTACTAGGGTATCTAATCCTGTTCGCTACCCATGCTTTCGAGCCTCAGCGTCAGTAACAGACCAGAGAGCCGCCTTCGCCACTGGTGTTCTTCCATATATCTACGCATTTCACCGCTACACATGGAGTTCCACTCTCCTCTTCTGCACTCAAGTCTCTCAGTTTCCGATGCTCTTCCTCAGTTAAGCTGAGGGCTTTCACATTCAGACTTAAAAGACCGCCTGCGCTCCCTTTACGCCCAATAAATCCGGACAACGCTTGCCACCTACGTATTACCGCGGCTGCTGGCACGTAGTT
+
CCCCCGGGGGGGGGGGGGGGGGGGGGGGGGGGGGGGGGGGGGGGGGGGGGGGGGGGGGGGGGGGGGGGGGGGGGGGGGGGGGGGGGGGGGGGGGGGGGGGGGGGGGGGGGGGGGGGGGGGGGGGGGGGGGGGGGGGGGGGGGGGGGGGGGGGGGGGGGGGGGGGGGGGGGGGGGGGFGFGGGGGGFGGGGGGGGGGGGGGFFFFFFFFFFEEFFFFFFFFFFFFFFFFF=9>BB==@CFFF=@FF@FEEFFFBF@B67<991;?BFFF?FFFFBBFFF9>BFFFF69BFBFF?<8:2469
@M04999:289:000000000-L3R54:1:1101:1983:14773 2:N:0:426
GACTACTAGGGTATCTAATCCTGTTCGCTCCCCACGCTGTCGTCCATCAGCGTCAATCGGTATTTAGTAACCTGCCTTCGCAATCGGGGTTCTGTGTAATATCTATGCATTTCACCGCTACACTACACATTCCAGCTACTTCAATACTATTCAAGATTAACAGTATCAACGGCAGTTCTACAGTTAAGCTGCAGTTTTTCATCGCGGACTTATCAACCGGCCTACGGATCCTTTAAACCGAATAAATCCGGATAACGCCCGCATCCTCCGACTTACCGCGTCTGCTGCCACGGAGTTGGCC
+
CCBCCGGGF<CGFGC9<<ECFFFCF@F@@@F,B<FFCF,@,CFFBC<FE6FEFEC@9@D7FFDFEECCFC@FFFGGGEFB,,4,FB4:F>FEFGD<F<<F?,,CE5E,@A?4,95E=CFGF9F=FFG=9EDFCCFFCC=8EFGFC3=DG8E3,,6@=FD84;E@;@:C,@6C68C,=CFDFGDFAD,@=E?C7E552C?7;+;??*0*0574E8B9);3/8@2:>(8((//7<5.))78)(,/6C))..1,4(3;@14(-3(((40,4:2(7(-.),,74,,,4<242())((-4:()(2)
@M04999:289:000000000-L3R54:1:1101:24273:14811 2:N:0:426
GCTTGGACTACACGGGTATCTAATCCTGTTCGCTCCCCACGCTTTCGTCCATCAGCGTCAATCGGTATTTAGTAACCTGCCTTCGCAATCGGGGTTCTGTGTAATATCTATGCATTTCACCGCTACACTACACATTCCAGCTACTTCAATACTATTCAAGATTAACAGTATCAACGGCAGTTCTACAGTTAAGCTGCAGGTTTTCACCGCTGACTTATCAACCCGCCTACGGACCCTTTAAACCCAATAAATCCGGATAACGCTCGCATCCTCCGTATTACCGCGGCTGCTGGCACGGAGT
+
CCCCCGFGGGGGGGGGGGGGGGFGGGGGGGGGGGGGGGGGGGGEGGGGGGGGGGGGGGGGGGGGGGDGGGGGGGGGGFFGGGGGGGC@FGGGGGGGGFFFFGGGGGGGGGAEGGGGGGGGGGGGGGGGGGGGGGGGGGGGGGGGGGGGGGGGGGGGGGCF8EDAFGGGGCEFGGGDEGFCD9EFFGGGGGFGFFDGGGG69AFFFFFFAAFBAFFAEFFF9BFFBFBD@@=6>FFDDFEFECEF;D@FFF<CF;BFF@FFED>?:6;>29:B<<;2(:><FFBF69;990:::(4<:>FF:
@M04999:289:000000000-L3R54:1:1101:18799:14851 2:N:0:426
TGACTACTCGGGTATCTAATCCTGTTCGCTACCCATGCTTTCGAGCCTCAGCGTCAGTAACAGACCAGAGAGCCGCCTTCGCCACTGGTGTTCTTCCATATATCTACGCATTTCACCGCTACACATGGAGTTCCACTCTCCTCTTCTGCACTCAAGTCTCTCAGTTTCCGATGCTCTTCCTCAGTTAAGCTGAGGGCTTTCACATTCAGACTTAAAAGACCGCCTGCGCTCCCTTTACGCCCAATAAATCCGGACAACGCTTGCCACCTACGTATTACCGCGGCTGCTGGCACGTAGTT
+
CCCCCGGGGGGGGGGGGGGGGGGGGGGGGGGGGGGGGGGGGGGGGGGGGGGGGGGGGGGGGGGGGGGGGGGGGGGGGGGGGGGGGGGGGGGGGGGGGGGGGGGGGGGGGGGGGGGGGGGGGGGGGGGGGGGGGGGGGGGGGGGGGGGGGGGGGGGGGGGGGGDFGGGGGGGGGGGGFGFGGGGGGGGGGGFGFGGGGGGGFFFFFFFFFFEEFFFFFFFFF9AFFFFFFFFFFFF=4E@FFFFF@@FFFFFB@DF6?D9@BB:BBFFFF:B?F>A?FF<?B(31396:041050:B6?A
@M04999:289:000000000-L3R54:1:1101:27062:14919 2:N:0:426
GAGGACTACAGGGGTATCTAATCCTGTTCGCTACCCATGCTTTCGAACCTCAGCGTCAGTTACAGACCAGAGAGCCGCCTTCGCCACTGGTGTTCTTCCATATATCTACGCATTCCACCGCTACACATGGAGTTCCACTCTCCTCTTCTGCACTCAAGAAAAACAGTTTCAGCTGCACTTCCCCGGTTAAGCCGAGGGCTTTCACAGCTGACTTGTTCTCCCGCCTGCGTTCGCTTTACGCCCAATAAATCCGGACAACGCTTGCCACCTACGTATTACCGCGGCTGCTGGCACGTAGTTT
+
[truncated: 26,698,979 more chars]
