# Supplementary material for: Dynamics of the hindgut microbiota of the Japanese honey bees (Apis cerana japonica) throughout the overwintering period
Source: PeerJ. 2025 Oct 13;13:e20050. doi: 10.7717/peerj.20050 (PMC12530201; doi:10.7717/peerj.20050)
Supplement: Supplemental Information 54 [file peerj-13-20050-s054.gz › peerj-13-20050-s054]

@M04999:289:000000000-L3R54:1:1101:12539:1628 2:N:0:429
TTCTCTCCTTTTTTTTCTATTCCTTTTCTCTTCCCTTTCTTTCTTTCCTCTTCTTCTTTTTCTTTCCTTTTTTCCTCCTTCTCCTCTTTTTTTCTTCCTTTTTTCTTCTCTTTCCTCCTCTTCTCTTTTTTTTCCTCTCTCCTCTTCTTCTCTCTTTTTTTTCTTTTTCTTCTTCTCTTCCCCTTTTTTTCCTTTTTCCTTCTCTTCTTTCTTTTTCTCCCCCCTTCTTTCTCTTTTCTCCCTTTTTTTCCTTTCTTCTCTTCCCTCCTCCTTTTTTCCCCCTCTCCTTTCTCTTTTTTTT
+
-8,,,6,6,,,,,7+7,6,,66,6,6@66,<,;6,,;,,;@@,,,,,,66,,,,6,,,6C,,,,,,,,,,,,+,,,,,99,,,,,,9,9@@@=,95,,,5,5,+,5,,,,,9?,,,54,,4,,,,,4,9,+444,,,44,,,3,333=,,,332,,,,,+++6,36=9,,3,6,2,0515+3+,6@;,**3,,,,*3**54+*++++4/**2/+1/)11*)(((-(0*/).))//.).)+)(())))(..))/)))).))..)).).,,(,(.).4(.-),((,,((.))-).)-)).3((
@M04999:289:000000000-L3R54:1:1101:12377:1700 2:N:0:429
TTTTTCTTCCTTTTTTTCTATTCCTTTTTTCTCCCCTCTCTTTTTCTTCTCTTCTTCTTTTTCTTTCCTCTTTTCCTCCTTCTCCTCTTTTTTTCCTCCTCTTCTCTTCTCTTTTCTCCTCTTCTCTTCTTCTTCTTCCTTCCTCTTCTTTTCTCCTTTTCTCCTTTTTTTTTTCCTTTTCCCTTTTTTTTCCCTTTTTTTTCACTCCTCTCTTTTTTCTCCCCCTTCTTTCCTTTTTCTCCCTTTCTTTCCTCTTCCCTCTCTCTCCCTCCTTTTTCCCGCTTCTTCTTTCTCTTTTTTT
+
-66,,6;,6,,,,,;+86<,,;,-<,;6C+,;C,66,,,,6C<,,,,<666,,66;,,,6,;,;,6,,,,,,,,,6,,,955,5,,4,:<9,4>,5@,4,,,5,4,9,,,,,955,,,,,99,4,,,,,,,,49,9,,494413==,,,,9,,,,,,,,9,,9,,+326=+++6+,++422+2,63==3++1,,,+*2*335*+1+0*1)*(01++./)/+*((,,(/)1))))./.)(+)),().)).)/)1)..)),),41)4).(.,,-..)-.(..(((,,--..))))).)).43(
@M04999:289:000000000-L3R54:1:1101:20966:1708 2:N:0:429
TCCTTTCCTACTCTGTTTTCTCTTCCTTTTTTCTCCCCTCTCCTTCTCCTCTCATCTTCTTTTTCTTTCCTTTTTTCCTCCTTCTCCTCCTTTCTTCCTCCTCTTCTCTTCTCCTTTCACCTCTTCTCTTTTTTTTCTCCCTTCCTCTCCCATCCTCCTTCTAACCTTTTTTTATTTCTTTTCCCTTTTTTCTCCCTTTTCTTTCTCTCCTTCCTTTCTTTTCCTCCTTCTTTCCCTTTCCTCCCTTTCTTTCCTCTTACCTCTCCCACCCTCCTTTTTACCTCTCTTTCTTCCACTTTTT
+
--6,8,,;6,6,6,,,6,;;@,,666;,;;C+;;6<@,,,,,,;66,6,6,6,,,6,;6,,<,66;,66,,,,,,+9,,,4:5:,5,,,,,6:,9955554,4,,9959,,,,,9559,4,,44,5,5,9,,,+644>,4,99919,9,4,,3,99,4,,,4,,40,,366=+,+7+3++6+32,,,,32+,,326++++143=++3+3)9***31*+30+0***0)8*3*3****1..+1*1--)*.1*1//.***0**0*..((-(7-/28(())..(./)))().)17)).).1))..
@M04999:289:000000000-L3R54:1:1101:14910:1735 2:N:0:429
TTTTCTACTCTTGTATCTAATCCTTTTTTCTCCCCACTCTTTCTCATCTCATCTTCTTTATCTTTCCTTTTTTCCGCCTTCTCCTCCTTTTTTCCTCCACTTCTCTACTCTTTTCTCCTCTACACTTTTTATTCTTCCTTCCTCTACATTTCTCCTTTTTCCCTTTTTTTTTTTCTTTTCCCTTTTTTTTCCCTTTTCTTTCTCTCCTATCTTTTTTTTCCGCCTACATTCCCTTTTCTCCCCTTCCTTCCCTTTCACTCTCGCCCCCTCCTTTTTTCCGCCTCTCCTTTCTCTTATTTAT
+
-8,,6<,<C@,,,;,C@C,,<;,;,;C@+,C6;,6,6,,;@C,,;,<6C6,,,,;6,,<,<,<,6,6,,,,,+,,,,7???,,5,4,,,@,9@,5?54,4,959,5,9,,,9@?,,55,49,9,9,9,,,,99,9,9,4944@9=,9,,9,3==3,,,9,,42,,2=@>+++6+0,+632+++,,6=++1,24,,**+5<=1+3+3*4**037++3/*/.*((//(((1*)1)/73)1)1.(((/((/.)/()./))/)./)(((-,,-41(-)..(5)(,((,5((6)-.).)))-.4))
@M04999:289:000000000-L3R54:1:1101:17366:1738 2:N:0:429
TACTTCTAGGTTATCTAATCCTTTTTTCTCCCCACGCTTTCTCACCTCATCTTCATTTTCTTTCCTTTTTTCCTCCTTCTCCACCTTTTTTCCTCCACTTCTCTTCGCATTTCTCCTCTACACTTTTTATTCTACCTTCCTCTACACTACTCCATTTTACCATTTTTATGTTCATTTCCCTTTTTTTTCCCGTTTCTTTCACTCCTAACTTATTTTTCCTCCTACATTCCCTTTTCTCCCCTTCTTTCCTTTTACCTCTCTCCCCCTCCGTATTCCCTCCGCTGCTGCCTCTTTTTTTTCC
+
--88,6;,,,,<,;6C,,<@<C,6C@+,C,6;@,8+6@@C,,,,,6;6,,6,<6,,;,<6C,6,6,,,,,6,6,969?,,,9,:4,,9,:@,5@A4,:,599,A,9,,,88E5,5,,9A,9,9,9,,,,9@9@,94=>8,9==,9,,9,9=2,,,,9,,99,,9>CD,,,7,6,+7;9+2+++6@=++,2,+,,,2=B=++++005*+3:;**4;+0*0*408*3)1*000:95*0****-0-0*1//.**2.**.*007*.(-65(//,/(/4))7)3(((/((./)()/()))/,((.-
@M04999:289:000000000-L3R54:1:1101:20874:1775 2:N:0:429
CTCTTCTACCCGGGTATCTAATCCTTTTTTCTCCCCTCTCTTTCGCCTCTCTTCGTCCTTTTCTTTCCATTATTCCTCCTTCTCCACCTTTTTTCCTCCACATCTCTTCGCTTTTCACCTCTACACGTTGTATTCTCCCTTCCTCTACAATACTCCTCTTCTCCTTTTTTAAGTTCTTTTCCCTTTTTTCTCCCGTTTCTTTCACCCCTAACTTCTTTCTCCTCCTTCTTTCCCTTTTCCCCCTCTCTTTCCTCTTATCTCTCTCCTCCTCCGTTTTACCGCTTCTTCTTGCTCCTTGTTT
+
--,,,6;,;;C+++=+C@E,,<66C,;C@+;;C@<@,6,,;@C@,6,88@@,,6,;,,,<,;6@,966,,,,,,9,,949A@,55,9,,,:,:@,?@?=,:,5949A,4,,,99??,99,A>,C,4+9,,+,99,>,944=8==@=,9,,9,93,6,,,7,,7,,+76==,,,7+6++46626,,,6=+,,726++++258=<+1**38))30<++31+0+1*308*3*1****.15*1**)/)(-0*//*.**/0**0*//0*0()///(/(/)/()/4((((,/)/1))))/)()).-(
@M04999:289:000000000-L3R54:1:1101:20450:1795 2:N:0:429
TAGACGACTACCAGGGTATCTATTCCTGTTTGCTCCCCTCTCTTTCGCATCTCATCGTCATTATCTTTCCATTAGTCCGCCTTCTCCACCTTTATTCCTCCACATCTCTACGCATTTCACCGCTACACGTGGAATTCTACCTTCCTCTACAATACTCCAGCTAACCAGTTTTAAGTTCAATTCCTATTTTGAGCCCATTTCTTTCACACCTAACTTACTTATCCGCCTACATTCCCTTTACTCCCCGTCATTCCGATTAACGCTCCCACCCTCCGTATTACCGCGTCTGCTGTCACTGTGT
+
--,,8,+8B7@@<,;,C,CFF<,66;@,;CE,CCEC@:,,,6CCEE,8,@@@A,,6,:C,,<,<;C,;66,,,,,,:5,+7@=@,55,,,,,:,:C<EE@A,:,49=?E,5,4,6?A@,94,4>+>,9+9,++,9>@D,4=@DE=DEF89,,9,=C9=,,,6,,66,,7@=@,,+7+6++6==9>,,,6=,++316++++3?@@D+4+88@))33<*+51+58;)0)8):);***38>5+1*1.)))/:)0:49((/5(*/((-0((//(3=;236(35)54((((-4()6).4)-)))..
@M04999:289:000000000-L3R54:1:1101:10349:1814 2:N:0:429
TGCCTTACTACCAGGTTATCTATTCCTTTTCGCTCCCCTCTCTTTCTTCCATCATCTTCAATCTGTATTTATTAACCTTCCTTCTCTTTTTTGGTTCTGTGTTATATCTATTCATTTCACCGCTACACTACACATTCCATCTACTTCAATTCTATTCTTTTTTAACTGTATCATCTGCAGTTCTTCTTTTAAGCTTCATTTTTTCACCGCTTACTTATCACCCCGCCTACTTACCCTTTCAACCCTATCAATCCGTATATCTCTCCCATCCTCCGTATTACCTCGTCTGCTTGCACTGTGT
+
--,6A,,;C9C@,,,,;,CEE9,;6,<,CE<+6@E@,8,,66CCEC,<C@,C@,,,,<6,,<6,,<,;CC,,C,,;5A,,;A@@,5,,<,,+++:AAE<B,C,,4,9?A,A,9,CED?,,9,8>+8,49,9,4,9>;,,,9=,9===,,@,9@,==>,,,,96,,6,,9,==,,6,++++6==@,,,,7=,,,,7+6+++<;D>?+40)085)04=*21*+)0)))18)8***30)8=8+**10)))0***11))))0)*1*//.(-(0-/735(6(5=)14/.(,,8()/))()/).))1
@M04999:289:000000000-L3R54:1:1101:21013:1838 2:N:0:429
TGACTACAAGGGTATCTAATCCTGTTCTCTCCCCACGCTTTCTTCCATCAGCGTCAATCGGTATTTAGTAACCTGCCTTCGCACTCGTGTTTCTGTGTAATATCTATGCATTTCACCGCTACACTACACATTCCAGCTACTTCAATACTATTCACGATTAACAGTATCAACGTCAGTTCTACAGTTAATCTGCAGGTTTTCACCGCTGACTTATCAACCCGCCTACGGACCCTTTATACCCAATCAATCCGGATAACGCTCGCATCCTCCGTATTACCGCGGCTGCTGCCACTGAGTTTGC
+
--,6A,C,,68,EAFDF9,EFGE-;C<,,CFCEF8@+:@CB,,<CF,CF9,@:CB,,<C6,B,:CF,,<,,6CF,B?FDB,@,+7B,,,,:@EE<E<E,,:,:@=,9,:,AEA@,A?,4B+@,AE8A,E9FEFB,,9D,=DFE,,9,@E8EFE8,,+99+,96,7+@=,,6++6++4?=F8=+,7D,,,6@,@:,+6=BDF+C;*9?@):CC*?B+*5:8*18>58)))0-7<>66**137*)0()0085--(0-*8(28?01(6:;7<;0==3@5<429(44696??)(.5()))64)))
@M04999:289:000000000-L3R54:1:1101:12998:1879 2:N:0:429
CCAGACTACAGGGGTATCTAATCCTGTTTGCTCCCCACTCTTTCGCATCTCAGCGTCAGTATCTGTCCAGAAGGCCGCCTTCGCCACCTTTATTCCTCCACATCTCTACGCATTTCACCGCTACACGTGGAATTCTACCTTCCTCTACAATACTCCAGATATCCAGTTTTAAGTGCACTTCCCTGTTTTAGCCCGTTGCTTTCACACCTAACTTAATTATCCGCCTACATGCCCTTTACGCCCAGTCATTCCTATTACCGCTCGCACCCTCCGTATTACCCCGTCTGCTGGCACTGTGTTT
+
68,,,:C,E<8<@CGGGFEC,E@6C,CCE6@EFFFF,7,;CEEA,@,8@FE,,,+B@,8C,E<E,<C6,,,,,,,,4++?C<,,4,8,,,:,CFE9EE,,9,=<??F,4,+6CCFF9,9+>C:C9=+A4:+,CE=B;44>DE=DFF8=8,@8=3=8,,,4,,73,+@BFGA,,@+3?+<==+0,,,7=3,,7=@+++++5=CA+9+?9C550>>*+31+;10)1)<)7):*05)6:=*/)/(0-(07*9<<7**/9)).6(1((,(,.,/,6.434:):>(4(((,4)6)(((..()).31
@M04999:289:000000000-L3R54:1:1101:22470:1891 2:N:0:429
TGACTACACGGGTATCTAATCCTGTTCGCTACCCATGCTTTCGAGCCTCAGCGTCAGTAACAGACCATAAAGCCGCCTTCGCCACTGGTGTTCTTCCATATATCTACGCATTTCACCGCTACACATGTAGTTCCACTTTCCTCTTCTGTACTCAAGTTTTTTAGTTTCCACTGCACTTCCTCAGTTTATCTGATGGCTTTCACAGCAGACTTACACAACCGCCTTCGCTCTCTTTACTCCCAATAAATCCGTCCAACTCTTGCCACCTACGTATTACCGCGGCTGCTGGCACTTAGTTAGC
+
--,8B,C8FBCCGGGGGFCGGGE-CC@,@FCFFE<F,CEDE<,,66@EFD,@:FC,,C,<@,,,:C,,,,,,9B7@FFGD,C=,8?,,B,BFEFFEFDG,A,@A=,=,@7CEFC9E<+4B7B9E9A,,,,CEED,9CBD;DFFGFGF=E;EF8,,,77=@+6=8DEFAA,=D,=+=<FDDDD+,7=,,,7@,5,,+3@?FF+C++0**):>=59+***385:=A)742:5(75@C*9*1;>2(033*853((((()6(77;)7//;85(50@37@)<473703>9(.).((4(.).692<2
@M04999:289:000000000-L3R54:1:1101:23299:1949 2:N:0:429
TACTACTGGGGTATCTAATCCTGTTTGCTCCCCACGCTTTCGCATCTCAGCGTCAGTATCTGTCCAGAAGGCCGCCTTCGCCACCGGTATTCCTCCACATCTCTTCGCATTTCACCGCTACACGTGGAATTCTACCTTCCTCTACAATACTCCAGATAACCAGTTTTAAGTGCAATTCCCAGGTTGAGCCCGGGGCTTTCACACCTAACTTAATTATCCGCCTACATGCCCTTTACGCCCAGTCATTCCGATTAACGCTCGCACCCTCCGTATTACCGCGGCTGCTGGCACGGAGTTAGCC
+
-8@B8CACFGGGGGGGGGGGGGAEED,E@EFGGGGGCFEFA,@F@FCDGGFGGGCCF9FFF9E@E<D,,@EE<FEECGC7:@7CB>+>:FF<FGFG8EF=,A<A,9D:@CFGCFEFEFEEFFGGFFGDEFGGGGF=EFFBFDFCAA,E9FF8A,=8>8@@=,@DBFGDDFFFF8DGFF7DD++6@,,<34@1@@CGGFGFF9CAA9>42*>@=:B>?A=>FD@>BE?73>BFFE<)302A;=.43<5C5@0;2;6>;>1:99B14::136??B2:4A1;>>B>>?7:38(<?021:?)-),
@M04999:289:000000000-L3R54:1:1101:15994:1956 2:N:0:429
TGACTACTAGGGTATCTAATCCTGTTTGCTCCCCACGCTTTCGCATCTCAGCGTCAGTATCTGTCCAGAAGGCCGCCTTCGCCACCGGTATTCCTCCACATCTCTACGCATTTCACCGCTACACGTGGAATTCTACCTTCCTCTACAATACTCCAGATAACCAGTTTTAAGTGCAGTTCCCAGGTTGAGCCCGGGGCTTTCACACCTAACTTAATTATCCGCCTACATGCCCTTTACGCCCAGTCATTCCGATTAACGCTCGCACCCTCCGTATTACCGCGGCTGCTGGCACGGAGTTAGC
+
<8@BCCGGGGGGGGGGGGGGGGGFFGG@FGGGGGGGCFGGGG7FCFGGGGEDEGGGGGFGGGGGFGD<AEFF@FFGGGGGDEEGEF@7F7FFGGGGGGGCFDFGGCFCEGGGGGGGFCFGEEGGCGG7FGGGGGCEAFGFGGGGFGF8EGGGGGDC,@9,@8EFGGGGGGFG,@9DFGFGC768DF,,,5DFG+7*;CDFFFFFFEFFEDEEFFCFEBC?AB>D@F@ECE=BFFB/84,=11((.)9CEE87<;1C9((613>0;9?(2?>B::BAB4,471(37(542?7<:>(-,8<A2
@M04999:289:000000000-L3R54:1:1101:8763:1979 2:N:0:429
TACTACTCGGGTATCTAATCCTGTTCGCTACCCATGCTTTCGAACCTCAGCGTCAGTTACAGACCAGAGAGCCGCCTTCGCCACTGGTGTTCTTCCATATATCTACGCATTCCACCGCTACACATGGAGTTCCACTCTCCTCTTCTGCACTCAAGAAAAACAGTTTCAGCTGCACTTCCCCGGTTAAGCCGAGGGCTTTCACAGCTGACTTGTTCTCCCGCCTTCGTTCGCTTTACGCCCAATAAATCCGGACAACGCTTGCCACCTACGTATTACCGCGGCTGCTGGCACGTAGTTAGCC
+
-6BCCFGGGGGGGGGGGGGGGGAEFF76FFGFFGGGGGGGA7,CEGGGFE<FGEEEFGGFCFAFFGC@FFCCFECGGGG7,C:FCE,E8FEEGGGGFFGGFFAE9A?CCGGG99AFEGGEFEFFGEE8FGGGGGEDFEE8EGGGGGGGGFFGG8,@,D,=A8@DEFFFAFGGGGGGFG?FD8CEC?,,5<EC7*;CFGG7=BF?FFFFBFF*:BFF?FA5B@@(8(75>@>@?F).230>06;);3<6=608>9??01:?:?(.4:7?>:?BAFFA43;;329BF:??B<???B(-6))6)
@M04999:289:000000000-L3R54:1:1101:7933:2043 2:N:0:429
GACTACCGGGGTATCTAATCCTGTTCGCTCCCCACGCTTTCGTCCATCAGCGTCAATCGGTATTTAGTAACCTGCCTTCGCAATCGGGGTTCTGTGTAATATCTATGCATTTCACCGCTACACTACACATTCCAGCTACTTCAATACTATTCAAGATTAACAGTATCAACGGCAGTTCTACGGTTAAGCTGCAGGTTTTCACCGCTGACTTATCAACCCGCCTACGGACCCTTTAAACCCAATAAATCCGGATAACGCTCGCATCCTCCGTATTACCGCGGCTGCTGGCACGGCGTTAGCC
+
-ACCCGFGGGGGGGGGGGGGGGGGGGGGGGGGEGGGGGGGGGGGGGGGGGGGGGGFGGGGGGGGGGGGGGGGGGGGGGGGGGDGCGGGGGGGGGFGFGGGGGGGCGGGGGGGGGGGGGGGGGGGGGGGGGGGGGGGGGGGGGGGGGGGGGGGEGGAFGGFGCGGGGGFGGGG>EGGFGFGGGGGGGGFGGGFGGGGGDGFFFFFFFFFFFE=EFFFFADFFFFDFF2=;BF@F;ECEF;A6;DFFF?E.2;8@FFFF9?0>9B09??7:>?B:79A<06>99>FF::??:<?0((,4(:A8
@M04999:289:000000000-L3R54:1:1101:19540:2068 2:N:0:429
ATGACTACTGGGGTATCTAATCCTGTTTGCTCCCCACGCTTTCGCGCCTCAGCGTCAGTCATGAGCCAGGTTGCCGCCTTCGCCACCGGTGTTCTTCCCAATATCTACGAATTTCACCTCTACACTGGGAATTCCACAACCCTCTCTCACACTCTAGTCTAAACGTATCAAATGCCGTCCCAGGGTTGAGCCCCGGATTTTCACATCTGACTGTCTAAACCGCCTACGCGCCCTTTACGCCCAGTCATTCCGAGCAACGCTAGCCCCCTTCGTATTACCGCGGCTGCTGGCACGTATTT
+
9CCCCGGGGGGGGGGGGGGGGGGGGGGGGGGGGGGGGGGGGGGGGGGGGGGGGGGGGGGGGGGGGGGGGGGGGGGGGGGGGGGGGGGGGGGGGGGGGGGGGGGGGGGGGGGGGGGGGGGGGGGGGGGGGGGGGGGGGGGGGGGGGGGGGGGGGGGGGGGGGGGGGGGGGGGGGGGGEGFGGGGGGGGDGGGGGGGGDDDGFFFFFFFFFEFFFFFFFFFFF@FFFFFFFF;BFBF@CE?A>BFFFF<BBA>B:BB9BF>BFB>?F?<;>276:<B?BFABF>9>6(437:?:<??0).6
@M04999:289:000000000-L3R54:1:1101:21800:2069 2:N:0:429
TGACTACAGGGGTATCTAATCCTGTTTGCTCCCCACGCTTTCGCATCTCAGCGTCAGTATCTGTCCAGAAGGCCGCCTTCGCCACCGGTATTCCTCCACATCTCTACGCATTTCACCGCTACACGTGGAATTCTACCTTCCTCTACAATACTCTAGTTAACCAGTTTTAAGTGCAATTCCTAGGTTTAGCCCAGGGCTTTCACACCTAACTTAATTATCCGCCTACATGCCCTTTACGCCCAGTAATTCCGATTAACGCTAGCACCCTCCGTATTACCGCGGCTGCGGGCACGGAGTTTGC
+
-<CCCFGFCCGGG;FEFGGGGGCFGGGCFGFGGGGGGE@FBC@@:CF<FFGDGGGGGFGGFFGGGGGGFGGGGGGEGCFEFGGGGGGGFDGGGGCEEFFGF,E?454DCEFGGGGGGGGGGGGDFFDFGGGGAGGDEEFFGGEFEF8EFF?DF:EFDFFFF8DD@DFCGF62:ACF;FBGGGGGGG,,5,@FC,7+:7FFFFFFFBFFEBC;*BEF*BAEEBD>=D2:>EEFFB5*959DF?(.*))1/93((4;7<3(/(6(.):;((,(,(..<AF0(((,060((14(,-(((-().)
@M04999:289:000000000-L3R54:1:1101:21146:2085 2:N:0:429
TAAGGACTACCAGGGTATCTAATCCTGTTTGCTACCCACGCTTTCGAGCATGAACGTCAGTGTTATCCCAGGAGGCTGCCTTCGCCATCGGTATTCCTCCACATCTCTACGCATTTCACTGCTACACGTGGAATTCTACCTCCCTCTGACACACTCTAGTTAGACAGTTTCAAATGCACGTCCCAAGTTGAGCTCGGGGATTTCACATCTGACTTATCTAACCGTCTGCGCTCGCTTTACGCCCAGTAATTCCGATTAACGCTCGCACCCTACGTATTACCGCGGCTGCTGGCACGTAGTT
+
-6BCCFFFGGGGGGGGGGGGGGGFGGGGGGGGGGGGGGGGFGCCEGGGGGGGFGGGGGGGGGGGGGGGGGGGGGGGFGGGGGGGFF@GGGGGGGCFGFGGGGGGGGGFGGFEEGGGGGGGGGGGGGGGGGCGGGGGGGGGFGCCFGGCFGGGGGGDGDD=;AFGGGGDGGFGGGGGFGFFFGGG9D,@DFGGGDFGGGD>5FFFFFFFFFECEFFF<FAECA5:AFB=EAA=FF@FDFEF2@BF28(96?5?CE;03?EE?@;<;@9>>??128:7A?FFD<BB>6(6(52,((.8::1:.
@M04999:289:000000000-L3R54:1:1101:16128:2106 2:N:0:429
TGAGGACTACCCGGGTATCTAATCCTGTTTGCTCCCCACGCTTTCGCATCTCAGCGTCAGTATCTGTCCAGAAGGCCGCCTTCGCCACCGGTATTCCTCCACATCTCTACGCATTTCACCGCTACACGTGGAATTCTACCTTCCTCTACAATACTCCAGATAACCAGTTTTAAGTGCAATTCCCAGGTTGAGCCCGGGGCTTTCACACCTAACTTAATTATCCGCCTACATGCCCTTTACGCCCAGTCATTCCGATTAACGCTCGCACCCTCCGTATTACCGCGGCTGCTGGCACGGAGTT
+
CCCCCGGGGGGGGGGGGGGGGGGGGGGGGGGGGGGGGGGGGFGGGGGGGGGGGGGGGGGGGGGGGGGGGGGGGGGGGGGGGGGGGGGGGGGGGGGGGGGGGGGGGGGGGGGGGGGFGGGGGGGGGGGGGGGGGGGGGGGGGGGGGGGGGGGGGGGGGFGGGGGGFDGFGGGGFGGGFGFGGGGFFGEGGGGGGGGDGDGG4AFFFFFFFFFFFFFFFFFFFFE2BFFFFEFFE@D@13CFDF>@F?FEF?E?EF;@?BB<?>?BFFBB;602<91314>A<:>;9;9B?DB:?F<6-4>?3
@M04999:289:000000000-L3R54:1:1101:12005:2169 2:N:0:429
CAGACTACACGGGTATCTAATCCTGTTTGCTCCCCACGCTTTCGCATCTCAGCGTCAGTATCTGTCCAGAAGGCCGCCTTCGCCACCGGTATTCCTCCACATCTCTACGCATTTCACCGCTACACGTGGAATTCTACCTTCCTCTACAATACTCCAGATAACCAGTTTTAAGTGCAGTTCCCAGGTTGAGCCCGGGGCTTTCACACCTAACTTAATTATCCGCCTACATGCCCTTTACGCCCAGTCATTCCGATTAACGCTCGCACCCTCCGTATTACCGCGGCTGCTGGCACGGAGTT
+
CCCCCGFGGGGGGGGGGGGGGGGGGGGGGGGGGGGGGGGGGGGGGGGGCGGGGGGGGGGGGGGGGGGGGGGGGGGGGGGGGGGGGGGGGGGGGGGGGGGGGGGGGGGGFGGGGGGGGGGGGGGGGGGGGGGGFFFFGFGGGFGGGADGGGGGGGGGGGGGGGGGGGGGGGGGGGDFDFFGGGGGGGGGGFGGGGGGGGG4A>FFFFFFEFFFEFFFEFFFFFFF@FFFCEFE;;DFFFFFFF17@EACCCEEDF?DEFFBBFFFBF;03::1,(,4:A<69>1412(4:00(8<>>9:(
@M04999:289:000000000-L3R54:1:1101:17713:2212 2:N:0:429
GGAGACTACCAGGGTATCTAATCCTGTTCGCTACCCATGCTTTCGAACCTCAGCGTCAGTTACAGACCAGAGAGCCGCCTTCGCCACTGGTGTTCTTCCATATATCTACGCATTCCACCGCTACACATGGAGTTCCACTCTCCTCTTCTGCACTCAAGAAAAACAGTTTCAGCTGCACTTCCCCGGTTAAGCCGAGGGCTTTCACAGCTGACTTGTTCTCCCGCCTGCGTTCGCTTTACGCCCAATAAATCCGGACAACGCTTGCCACCTACGTATTACCGCGGCTGCTGGCACGGTGTT
+
CCCCCGGGGGGGGGGGGGGGGGGGGFFGGEGGGGGGGGGGGGGFGGGGGGGGGGGGGGGGGGGGGGGGGGGGGGGGGGGGDGGGGGGCGGEFGGC9?FGGGGGGGGGGGGDGEGGGGGGGGGGGGGGGCEGFFGFGGAEEFGGGGGGGGGGGGGFGGGGEFFFGGGCGGADFGGCFFGFGGFGGGGGECGGGGD6D>9>>AAFFFFFF3;:=EFFFEFFFFFFFF=BB>@0@F91?D9CEFFBFFF)7C3CE>F(-(,11><?14>2):?2::?<>:A24(-(1,(,(.)4<()-(---3
@M04999:289:000000000-L3R54:1:1101:15179:2224 2:N:0:429
TGACTACTCGGGTATCTAATCCTGTTTGCTCCCCACGCTTTCGCATCTCAGCGTCAGTATCTGTCCAGAAGGCCGCCTTCGCCACCGGTATTCCTCCACATCTCTACGCATTTCACCGCTACACGTGGAATTCTACCTTCCTCTACAATACTCCAGATAACCAGTTTTAAGTGCAATTCCCAGGTTGAGCCCGGGGCTTTCACACCTAACTTAATTATCCGCCTACATGCCCTTTACGCCCAGTCATTCCGATTAACGCTCGCACCCTCCGTATTACCGCGGCTGCTGGCACGGAGTTAGC
+
CCCCCGGGGGGGGGGGGGGGGGGGGGGGGGGGGGGGGGGGGGGGGGGGGGGGGGGGGGGGGGGGGGGGGGGGGGGGGGGGGGGGGGGGGGGGGGGGGGGGGGGGGGGGGGGGGGGGGGGGGGGGGGGGGGGGGGGGGGGGGGGGGGGGGGGGCGGGGGGGGGGGGGFFFGGFGGGGFGFGGGGGGGGGEGGGGGGGGGGGFFFFFFFFFFFFEFFFFFFEEFFFFFFFFEEFFFFFFFFB>?@@@<?EEEE6;DFFFF>B?FFBFFF:?FFF:<?DFA?>>>FF>::??FFB(107?FF<.
@M04999:289:000000000-L3R54:1:1101:11969:2238 2:N:0:429
TGACTACCCGGGTATCTAATCCTGTTCGCTCCCCACGCTTTCGTCCATCAGCGTCAATCGGTATTTAGTAACCTGCCTTCGCAATCGGGGTTCTGTGTAATATCTATGCATTTCACCGCTACACTACACATTCCAGCTACTTCAATACTATTCAAGATTAACAGTATCAACGGCAGTTCTACAGTTAAGCTGCAGGTTTTCACCGCTGACTTATCAACCCGCCTACGGACCCTTTAAACCCAATAAATCCGGATAACGCTCGCATCCTCCGTATTACCGCGGCTGCTGGCACGGAGTTAGC
+
CCCCCFGGGGEGGGGGGGGGGGGGFFGGGGGEGGGGGGGGGGGGGGGGGGGGGGGGGGGGGGGGGGGGGGGGFGGGGGGGGGEGGGFEGGGGFFGFGGGGGGGGGGGGGGGGGFGDEFGGGGGFGGGGGGGGGFGGF8EGG8FCDFFGGFFGGGGGCD=EFFGGGGGGGGGGGGGE;DFGGGFGGGGEFGGGGGGGG6CDCFA85>?EFFFFFFFFFFAAEFF?FFD=@B@F(3)97>AF0??@@E9CEFF6<0/4<?>0<>F>FF?2A0>11:>4:4:91194;60::?74:9>>64).-
@M04999:289:000000000-L3R54:1:1101:9862:2263 2:N:0:429
ATTGGACTACCCGGGTATCTAATCCTGTTTGCTCCCCACGCTTTCGCATCTCAGCGTCAGTATCTGTCCAGAAGGCCGCCTTCGCCACCGGTATTCCTCCACATCTCTACGCATTTCACCGCTACACGTGGAATTCTACCTTCCTCTACAATACTCCAGATAACCAGTTTTAAGTGCAATTCCCAGGTTGAGCCCGGGGCTTTCACACCTAACTTAATTATCCGCCTACATGCCCTTTACGCCCAGTCATTCCGATTAACGCTCGCACCCTCCGTATTACCGCGGCTGCTGGCACGGAGTT
+
CCCCCGGGGGGGGGGGGGGGGGGGGFGGGGGGGGGFGGGGGGGGGGGGDGGGGGGGGGGGGGGGGGGGGGGGGGGGGGGGGGGGGGGGGGGGGGGGGGGGGGGGGGGGGGGGGGGGGGGGGGGDGGGGGGGGGGFFGGGGGGGGGGGGGGGGGGGGGGGGGGGGEG?FFEGGGGGCFFFFFGGCFGGFFFGGGGGGGG>C?AFFCFFFFFFFFFFFEFFFF?EFFFFF@FFEFED8@@CF6<BF;((74?5CC1(;@F99<62<BFB>>221<0:?BBFF2040(,39B:::<7),-,-:(
@M04999:289:000000000-L3R54:1:1101:16201:2376 2:N:0:429
TCTGACTACAGGGGCATCTAATCCTGTTTGCTCCCCACGCTTTCGCATCTCAGCGTCAGTATCTGTCCAGAAGGCCGCCTTCGCCACCGGTATTCCTCCACATCTCTACGCATTTCACCGCTACACGTGGAATTCTACCTTCCTCTACAATACTCCAGATAACCAGTTTTAAGTGCAATTCCCAGGTTGAGCCCGGGGCTTTCACACCTAACTTAATTATCCGCCTACATGCCCTTTACGCCCAGTCATTCCGATTAATGCTCGCATCCTCCGTATTACCGCGGCTGCTGGCACGGTGTT
+
B@@CCGF@EGGGCE+6CEFFFGFFFFG<FC<FG?CFFB+FF:DG@@F7FCFGGFCFG>FGCFCGAEA,@CDFFFG<F7BFGFFEGCCGDGC4,CFG9FEGFG8A?BAFFGCCEDGGGF=CGGGGCGG,A@@AB8EFGFGDCGGGGGGGGCFGGGF8DFDFEFDEF?EDE:F?96=E?D9D7+=CGGCFGG:9E8>C>D4;6/+=@E>AB@E)>+187=@?BE29@@DFF474)(683)/5366;;53;?E5C;2:(,7)9-))--(((,.8:>B0749:9:97;>06:2:(,4362(-(-
@M04999:289:000000000-L3R54:1:1101:16487:2403 2:N:0:429
CTGACTACCCGGGTATCTAATCCTGTTCGCTACCCATGCTTTCGAGCCTCGGCGTCAGTAACAGACCAGAAAGCCGCCTTCGCCACTGGTGTTCTTCCATATATCTACGCATTTCACCGCTACACATGGAGTTCCACTTTCCTCTTCTGTACTCAAGTTTTGTAGTTTCCACTGCACTTCCTCAGTTGAGCTGAGGGCTTTCACAGCAGACTTACAAAACCGCCTGCGCTCGCTTTACGCCCAATAAATCCGGACGACGCTTGCCACCTACGTATTACCGCGGCTGCTGGCACGTAGTT
+
CCCCCGGEGGGGGGGGGGGGGGGGGGGGGGGGGGGGGGGGGGGGGGGGGGGGGGGGGGGGGGGGGGGGGGGGGGGGGCGGGGGEGGGGGGGGGGGGGGGGGGGGGCGGGGGGGGGGGGGGGGGGGGGGGGFGGGFGGGGGGGGGGGGGGGGGGGGGGFGGGFGGGGGGGGGGGGDGFGFGGDFFGGGGGFGFGGGGGDCGFFFFFFFFBFFBEFFFEFF9?2=>=BFFF>99>@7;EFFB6BF<3@E>EC@>@;>9799B?68<:A?<:B??4)5(<>4<;;B096:44(4723??064
@M04999:289:000000000-L3R54:1:1101:23024:2446 2:N:0:429
TGACTACACGGGTATCTAATCCTGTTTGCTCCCCACGCTTTCGCATCTCAGCGTCAGTATCTGTCCAGAAGGCCGCCTTCGCCACCGGTATTCCTCCACATCTCTACGCATTTCACCGCTACACGTGGAATTCTACCTTCCTCTACAATACTCCAGATAACCAGTTTTAAGTGCAATTCCCAGGTTGAGCCCGGGGCTTTCACACCTAACTTAATTATCCGCCTACATGCCCTTTACGCCCAGTCATTCCGATTAACGCTCGCACCCTCCGTATTACCGCGGCGGCTGGCACGGAGTTAGC
+
CCCCCGGGGGGEFEGGGGGGGFGGGGGGFGAFGGEFEEGEGGGGGGGGGGGG7FFG7FFAGFGGGGGGGGGFFGGGGGCGGGCFGFGEGCEEEFFGGGGGFGGGADFGGGGGGDGGCEGGCGGGCAFGG95AFEFGDCGGGGGGGGGGGDFDFGGG9ECFGGGF>DCFGG8,:DFGFGFGGFGGCFEGFGGGGGGGGG4CAAF69@4?=BCEFFCFFFFFFB@25=EEC5;;18ECFF?:>D6;4<C<CEEFFFFFF0(3?90(4;1(2:>30:244<:(,(((,((13208:034:0<A6
@M04999:289:000000000-L3R54:1:1101:9704:2588 2:N:0:429
ATGGACTACCCGGGTATCTAATCCTGTTTGCTCCCCACGCTTTCGCATCTCAGCGTCAGTATCTGTCCAGAAGGCCGCCTTCGCCACCGGTATTCCTCCACATCTCTACGCATTTCACCGCTACACGTGGGATTCTACCTTCCTCTACAATACTCCAGATAACCAGTTTTAAGTGCAATTCCCAGGTTGAGCCCGGGGCTTTCACACCTAACTTAATTATCCGCCTACATGCCCTTTACGCCCAGTCATTCCGATTAACGCTCGCACCCTCCGTATTACCGCGGCTGCTGGCACGGAGTT
+
CCCCCGGGGGGGGDCECGGGGGGGGGGGGGGGFG8FEFGGGCFGGGEGGGGGFGGGGGGGGGGGGGGGGFGGGGGGGGGGGGGGGGGFGEGGGGGGGGGGGGEGEFGGGGGGEGCEGGGGGGGGGGGFGGGGFGGGGFGGGGGFGCEGGGGGGFGFGFFGGGGGGGGFFFGGGGGGFGCGFCGGGGFGGGGF?GGG>DG4AFFFFFF>BEBBEFFFFFFFFF>2>DDFFFF@3=4@@EFF;;:;1474C575@;(8<>BF((,,-27;?B?FF43::<FA<69>;;FFFBFB<70;12:<
@M04999:289:000000000-L3R54:1:1101:8647:2624 2:N:0:429
GACTACAGGGGTATCTAATCCTGTTTGCTCCCCACGCTTTCGCATCTCAGCGTCAGTATCTGTCCAGAAGGCCGCCTTCGCCACCGGTATTCCTCCACATCTCTACGCATTTCACCGCTACACGTGGAATTCTACCTTCCTCTACAATACTCCAGATAACCAGTTTTAAGTGCAGTTCCCAGGTTGAGCCCGGGGCTTTCACACCTAACTTAATTATCCGCCTACATGCCCTTTACGCCCAGTCATTCCGATTAACGCTCGCACCCTCCGTATTACCGCGGCTGCTGGCACGGAGTTAGCC
+
CCCCCGGGGGGEGGGGGGGGGGGGGGGGGGGGEFGGGGGGGGGGGGGGGGGGGGGGGGGGGGGGGGGGGGGGGGGGGGGGGGGGGGGGGGGGGGGGGGGGGGGFFGGGGGGGGGGGDGDGGGGGGGGGGGGGGGGGGFGFGGGGGGDDGGGGGGGGGGGGGGGGGGFGGGGGGGGGFGFGGGGGEGGGGFGGGGGGGGGGFFFFFFFFFEEFFFFFFFF@FD=DDFFFE===>@EC@?;BD@3@ACE3?@06(:47;>:069FFFFFFF;(3274A2<F>BF>9644200),(79:1)6<2
@M04999:289:000000000-L3R54:1:1101:12857:2706 2:N:0:429
TGAGACTACTAGGGTATCTAATCCTGTTTGCTCCCCACGCTTTCGCATCTCAGCGTCAGTATCTGTCCAGAAGGCCGCCTTCGCCACCGGTATTCCTCCACATCTCTACGCATTTCACCGCTACACGTGGAATTCTACCTTCCTCTACAATACTCCAGATAACCAGTTTTAAGTGCAATTCCCAGGTTGAGCCCGGGGCTTTCACACCTAACTTAATTATCCGCCTACATGCCCTTTACGCCCAGTCATTCCGATTAACGCTCGCACCCTCCGTATTACCGCGGCTGCTGGCACGGAGTTG
+
CCCCCGGGGGGGGGGFGGGGGGGGGGGGGGGGGGCGGEGDGGGGGGGGGGGGGGGGGGGGGGGGGGFGFFGGGG?FGGGGGGGGGGGGGGGGGFGGGGGGGGEF9FGGGG>FEFGGGGGGGGGGGFGFGGGC9DFFDEFGGGGGGGFDFGFGGDFGFGGGGGGGFGGCFGGEFGFGFGFAFGGGGF=DFG6F,DEDGDGG5AFFFFFFBEF:CFFFFFFFFF@DF2>:EFFF@>E2)6CDDFF;@;EFC3CE1;@;8?C@>??B>F>B<<8(44:04-<<?;;(729B)432(,293(,()
@M04999:289:000000000-L3R54:1:1101:8862:2869 2:N:0:429
GACTACAAGGGTATCTAATCCTGTTCGCTCCCCACGCTTTCGCTCCTCAGCGTCAGTGACGGCCCAGAGACCTGCCTTCGCCATCGGTGTTCTTCCCGATATCTACACATTCCACCGTTACACCGGGAATTCCAGTCTCCCCTACCGCACTCCAGTCCGCCCGTACCCGGCGCCGATCCACCGTTAAGCGATGGACTTTCACACCAGACGCGACGAACCGCCTACGAGCTCTTTACGCCCAATAAATCCGGATAACGCTTGCACCCTACGTATTACCGCGGCTGCTGGCACGTAGTGAGCC
+
CCCCCGGGGGGGGGGGGGGGGGGGGGGGGGGGGGGGGGGGGGGGGGGGGGGGGGGGGGGGGGGGGGGGGGGGGGGGGGGGGGGGGGGGGGGGGGGGGGGGGGGGGGGGGGGGGGGGGGGGGGGGGGGGGGGGGGGGGGGGGGGGGGGGGGGGGGGFGGGGGGGGGGGGGGGGGGGGFDEGGGGGGGGGGGGGGEFFGFGGFFFFFFFFF@BFFEFBBFEFFFFF<F<?FBFBFAAAFF;EF??:A22<?>1(4:ABF>B6:07?FF<:?F()62AB<?BF47;FB0:?B:<:4<<?(5<?2
@M04999:289:000000000-L3R54:1:1101:9173:2908 2:N:0:429
TGACTACCCGGGTATCTAATCCTGTTTGCTACCCACGCTTTCGAGCATGAACGTCAGTGTTATCCCAGGAGGCTGCCTTCGCCATCGGTATTCCTCCACATCTCTACGCATTTCACTGCTACACGTGGAATTCTACCTCCCTCTGACACACTCTAGTTAGACAGTTTCAAATGCACGTCCCAAGTTGAGCTCGGGGATTTCACATCTGACTTATCTAACCGTCTGCGCTCGCTTTACGCCCAGTAATTCCGATTAACGCTCGCACCCTACGTATTACCGCGGCTGCTGGCACGTAGTTAGC
+
CCCCCGGGGGGGGGGGGGGGGGGGGGGGGGGGGGGGGGGGGGGFGGGGGGGGGGGGGGGGGGGGGGGGGGGGGGGGGGGGGGGGGGGGGGGGGGGGGGGGGGGGGGGGGGGGGGGGGGGGGGGGGGGGGGGGGGGGF9FFGGGGGFGGGGGGGGGGGFFGGGGGAFGGGGGGGFGGFGFDGGGGGGGGGGGGGGGGGGFGFFFFFFFFFF5EFFFFEFFDFFFFFFFB>DFF6@BEFFF>@<DFFFFEEEFF;6?EFFFF;>>>F>F02?B?FBFB9AFFF>B6;B>:?:BFFB<1-5A2-
@M04999:289:000000000-L3R54:1:1101:6353:2918 2:N:0:429
GACTACCGGGGTATCTAATCCTGTTTGCTCCCCACGCTTTCGCATCTCAGCGTCAGTATCTGTCCAGAAGGCCGCCTTCGCCACCGGTATTCCTCCACATCTCTACGCATTTCACCGCTACACGTGGAATTCTACCTTCCTCTACAATACTCCAGGTAACCAGTTTTAAGTGCAGTTCCCAGGTTGAGCCCGGGGCTTTCACACCTAACTTAATTATCCGCCTACATGCCCTTTACGCCCAGTCATTCCGATTAACGCTCGCACCCTCCGTATTACCGCGGCTGCTGGCACGACGTTAGCC
+
<@CCCGFGGGCFGGGFCEGDFGGFFGGGGGGFFGGGDGEFFG@FGGFGCFGGCGGGEGFFGGGFFFGEGGGCFFGGGDGGDEGEFEEF:DGCFGGCEF8EFBCFEDFDGE7FFEAFGGGCFGGG?=:+AEFGFAFGFA,DGFGFF===EG8DG8E8>FDEFFGG;+:=?EECACFAFF<2A7@C9,@@CF5C7C5;49F7:9@AAFFA=:E34BABCF+54>@=@@?C;/6;8)7)(665,(/;@CCEC;(244>DF04:9((-7?6<?0:(,()))-3>(41(-.5(4()4(4((,42),
@M04999:289:000000000-L3R54:1:1101:8992:2930 2:N:0:429
GACTACCGGGGTATCTAATCCTGTTTGCTCCCCACGCTTTCGCATCTCAGCGTCAGTATCTGTCCAGAAGGCCGCCTTCGCCACCGGTATTCCTCCACATCTCTACGCATTTCACCGCTACACGTGGAATTCTACCTTCCTCTACAATACTCCAGATAACCAGTTTTAAGTGCAATTCCCAGGTTGAGCCCGGGGCTTTCACACCTAACTTAATTATCCGCCTACATGCCCTTTACGCCCAGTCATTCCGATTAACGCTCGCACCCTCCGTATTACAGCGGCTGCTGGCACGGAGTTAGCC
+
CCCCCGGGGGGFGGGGGGGGGGGGGGGGGGGGGGGGGGGGGGGGGGGGGGGGGGGGGGGGGGGGGGGGGGGGGGGGGGGGGGGGGGGGGGGGGGGGGGGGGGGGGGGGGGGGGGGGGGGGGGGGGGGGGGGGGGGGGGGGGGGGGGGGGGGGGGGGGFGGGGGGGFGGGGGGGGGGFGFGGG?FGGGGGGGDGGGGGFGFFFFFBAFFBFFFEABFFFFFFF=DFFFFFEDEDEFFFFBFFFEEEEFFFEFF?BFF:;BFBFFFBFFF:BB?F>AA)5>>(13>?>??FFFF0323?4AF2
@M04999:289:000000000-L3R54:1:1101:12665:2978 2:N:0:429
CGACTACAGGGGTATCTAATCCTGTTTGCTCCCCACGCTTTCGCATCTCAGCGTCAGTATCTGTCCAGAAGGCCGCCTTCGCCACCGGTATTCCTCCACATCTCTACGCATTTCACCGCTACACGTGGAATTCTACCTTCCTCTACAATACTCCAGATAACCAGTTTTAAGTGCAATTCCCAGGTTGAGCCCGGGGCTTTCACACCTAACTTAATTATCCGCCTACATGCCCTTTACGCCCAGTCATTCCGATTAACGCTCGCACCCTCCGTATTACCGCGGCTGCTGGCACGGAGTTAGC
+
CCCCCGGGGGGGGGGGGGGGGGGGGGGGGGGG,FGGGGGGGFGGGGGGGGGGGGGGGGGGGGGGGGGGGGGGGGGGGGGGGGGEGGGGGGGGGGGGGGGGGGGGGGGGGGGGGGGGGGGGGGGGGFGGGGGGGGGGGGGGGGGGGGGGGGGGGGGGGGGGGGGGGGGGGGGFGGGGFGFGGGFGFGGFGGFGGDGGGDFGFFFFFFFFFFFCEFFFEFFFFFFFFFFFFFBFFFFFEF@:;;D4<<?3<?@@0;?EFFFFFFFBFF?:?FFF1?FBF<B>(3>;9?BFF?B?:>>91<FF4
@M04999:289:000000000-L3R54:1:1101:11032:2993 2:N:0:429
TTGTTGACTACTCGGGTATCTAATCCTGTTCGCTACCCATGCTTTCGAACCTCAGCGTCAGTTACAGACCAGAGAGCCGCCTTCGCCACTGGTGTTCTTCCATATATCTACGCATTCCACCGCTACACATGGAGTTCCACTCTCCTCTTCTGCACTCAAGAAAAACAGTTTCAGCTGCACTTCCCCGGTTAAGCCGAGGGCTTTCACAGCTGACTTGTTCTCCCGCCTGCGTTCGCTTTACGCCCAATAAATCCGGACAACGCTTGCCACCTACGTATTACCGCGGCTGCTGGCACGTAGT
+
@@BCCGGGGGGGGGGGGGGGGGGGGGGGGGGGGGGGGGGGFGGGGGGGGGGGGGGGGGGGGGGGGGGGGGGGGGGGGGGGGGDGGGGGGGGGGGGGGGCGGGGGGFAEFFGFGGGGGGGGGGGD:@FGFGGDGFFGGGGGGEFGFGGFGGGGGGFCFGGFFCFFGGGCGGGAEFGGFGFGGFFGFFGGGGGGGGGGGGG55FFFFFFF=B>=3@FCEFFEAFEB9@BF(7;FFFD98??AEFFBFF1@EFFCCFF619>:?F>?<FFFFFFFF>68?42<<4:B>69>21:72(422886-
@M04999:289:000000000-L3R54:1:1101:10574:2994 2:N:0:429
TGCGGACTACACGGGTATCTAATCCTGTTCGCTACCCATGCTTTCGAACCTCAGCGTCAGTTACAGACCAGAGAGCCGCCTTCGCCACTGGTGTTCTTCCATATATCTACGCATTCCACCGCTACACATGGAGTTCCACTCTCCTCTTCTGCACTCAAGAAAAACAGTTTCAGCTGCACTTCCCCGGTTAAGCCGAGGGCTTTCACAGCTGACTTGTTCTCCCGCCTGCGTTCGCTTTACGCCCAATAAATCCGGACAACGCTTGCCACCTACGTATTACCGCGGCTGCTGGCACGTAGTT
+
CCCCCGGGGGGGGGGGGGGGGGGGGGGGGGGGGGGGGGGGGGGGGGGGGGGGGGGGGGGGGGGGGGGGGGGGGGGGGGGGGGGGGGGGGGGFGGGGGGGGGGGGGGGGGGGGGGGGGGGGGGGGGGGGGGGGGGGGGGGGGGGGGGGGGGGFGGGGGGGGGGGGGGGGGGGGGGGGFGFGGGGGGGGGGGGGGGGGGGGGFFFFFFFFFFEFFFFFFFFFFFBFBFFFFFFFFDFFDFFFFFBF?BBFFFFFFFFFF>FFBFFFBFB<<:B:BF?2<7<A619;;BFF0:B?B<?F(4<2-
@M04999:289:000000000-L3R54:1:1101:17962:3048 2:N:0:429
AGACTACTAGGGTATCTAATCCTGTTTGCTCCCCACGCTTTCGCATCTCAGCGTCAGTATCTGTCCAGAAGGCCGCCTTCGCCACCGGTATTCCTCCACATCTCTACGCATTTCACCGCTACACGTGGAATTCTACCTTCCTCTACAATACTCCAGATAACCAGTTTTAAGTGCAATTCCCAGGTTGAGCCCGGGGCTTTCACACCTAACTTAATTATCCGCCTACATGCCCTTTACGCCCAGTCATTCCGATTAACGCTCGCACCCTCCGTATTACCGCGGCTGCTGGCACGTAGTTAGC
+
CCC<CEGGEFFGGGGGGGGGCGGGAFGGGGGGGGGEGGCFGGDEGGGGGEGGGBFGGGGFFGGEGCGFFFGGGGEGDEGGFG:CE@FGCG<FGGGGGGGG<FCFFFGGGDGGGFEGG=FGGGFFGDFCGGFGGGGGGGFGGGGGGFFEGGGCF?E?9EAFG8EC@=:EGGGGGFDGFDFGGFFGGGGGGGGGGGGGDD;CB@FFFFFFEBF?ECFCE99C;B25@B@?5=3@EBEF:;?.:<;3;EF)1?;(8(:?<D@1;1;>B9??FFFB0:B2><?FB,(91607??()4(.,4<:A2
@M04999:289:000000000-L3R54:1:1101:21775:3077 2:N:0:429
GGACTACCAGGGTATCTAATCCTGTTCGCTACCCATGCTTTCGAACCTCAGCGTCAGTTACAGACCAGAGAGCCGCCTTCGCCACTGGTGTTCTTCCATATATCTACGCATTCCACCGCTACACATGGAGTTCCACTCTCCTCTTCTGCACTCAAGAAAAACAGTTTCAGCTGCACCTCCCCGGTTAAGCCGAGGGCTTTCACAGCTGACTTGTTCTCCCGCCTGCGTTCGCTTTACGCCCAATAAATCCGGACAACGCTTGCCACCTACGTATTACCGCGGCTGCTGGCATGTAGTTAGC
+
CCCCCGGGGGGGGGGGGGGGGGGGGGGGGGGGGGGGGGGGGGGGGGGGGGGGGGGGGGGGGGGGGGGGGGGGGGGGGGGGGGGGGGGGGGDGGGGGGGGGGGGGGGGGGGGGGGGGGGGGGGGGGGGGGGGGGGGGGGGGGGGGGGGGGGGFGGGGGGGGGGGGGGGGGGCEGFGGFFFGGGGGGGGGGGGGGGGGGGGGFFFFFFAFFFF<=FFFFFF=4>@FFFF=DFDFF;=EFFF>>FD@EE;?CF;919B6:>B?F?B?<D:03:?:2A:4444((3161627>6()..)4646A<
@M04999:289:000000000-L3R54:1:1101:19187:3080 2:N:0:429
GGGACTACTAGGGTATCTAATCCTGTTTGCTCCCCACGCTTTCGCATCTCAGCGTCAGTATCTGTCCAGAAGGCCGCCTTCGCCACCGGTATTCCTCCACATCTCTACGCATTTCACCGCTACACGTGGAATTCTACCTTCCTCTACAATACTCCAGATAACCAGTTTTAAGTGCAATTCCCAGGTTGAGCCCGGGGCTTTCACACCTAACTTAATTATCCGCCTACATGCCCTTTACGCCCAGTCATTCCGATTAACGCTCGCACCCTCCGTATTACCGCGGCTGCTGGCACGGAGTT
+
CCCCCGGGGGGGGGGGGGGGGGGGGGGGGGGGGGGGGGGGGGGGGGGGGGGGGGGGGGGGGGGGGGGGGGGGGGGGGGGGGGGGGGGGGGGGGGGGGGGGGGGGGGGGGGGGGGGGGGGGGGGGGGGGGGGGFGGGGGGGGGGGGGGGGGGGGGGGGGGGGGGGGGGGGGGGFGGGFGFCFFGFGGFDGFFGGGGGGGGFFFFFFFFFFFFFFFFFEFF<B@B@FFFFFFEEFBDECCDBFFFF5).3.7C@<0?F?C;>04(-7>>F6661(,43AAFFF;92(4(8?21,.-3(((,
@M04999:289:000000000-L3R54:1:1101:23287:3097 2:N:0:429
GACTACAAGGGTATCTAATCCTGTTCGCTACCCATGCTTTCGAACCTCAGCGTCAGTTACAGACCAGAGAGCCGCCTTCGCCACTGGTGGTCTTCCATATATCTACGCATTCCACCGCTACACATGGAGTTCCACTCTCCTCTTCTGCACTCAAGAAAAACAGTTTCAGCTGCACTTCCCCGGTTAAGCCGAGGGCTTTCACAACTGACTTGTTCCCCCGCCTGCGTTCGCTTTACGCCCAATAAATCCGGACAACGCTTGCCACCTACGTATTACCGCGGCTGCTGGCACGGAGTTAGCC
+
CCCCCGGGGGGCGGGGGGGGGGGEGGGGGCFGGGGGGGGGGGGGGGGGGGGGGGGGGGGGGGGGGGGGGGGGGGGGGGGGGGGGGGGEG,BFFGGGGGGGGGGGGGGGGGGGFFGGGGGGGGGGGGGGGFGFFGGGGFFE=DGGGGGGGGGGGGFGGGGGGGGEGFGGGGGGGGGGFGFGGGGGGGGGGGGGGGGGGGGGFFFFFFFFFBEFFFFFFFDFFFFBF91;?DB1<DEFFFFFFF1;E>3)46;<99?6;>6<:B0ADB04?FF?A><D2(,7309>F008?FFF(-((.6AA7
@M04999:289:000000000-L3R54:1:1101:19349:3137 2:N:0:429
GAGTGACTACTAGGGTATCTAATCCTGTTTGCTCCCCACGCTTTCGCATCTCAGCGTCAGTATCTGTCCAGAAGGCCGCCTTCGCCACCGGTATTCCTCAACATCTCTACGCATTGCACAGCTACACGTGGAATTCTACCCTCCTCTACAATCCTCCAGCTAACAAGCTTTAAGTGCAGTTCCCAGGTTGAGCCCCGGGTTTTCACACGTAACTCAATTATCCACCTACAGGCCCTTTACGCCCAGTCATCCCGTTTCACGTTCGGACCCTCCGACTTACCGCGCCTTCTGTCACGGAGTT
+
@-AC@CFFGGA9<,66<,,,C<FG,,C<,6C<@6C,BFBFF76,6,,,,@<F9C,@,CB7FEGG9F;FE,E,,:,BFG+F=,:FGG:==F764=CF<?A,=F,,4,A,@<7B7+@,C54,AFE9F9,CFF+@:,,@;=,=,6@686=9F;2E,=,,@=,,3@,=,=D8,=9D@A6@DF9=D92D,@=FE8,,9DE+++;*<@5B++B5)<5>4:+;@916EEE*)0(038)(((893)*4/(((//6@A))738((6)1<((/570((7(,44(((,-.)58(422(()).).)-(-((-,
@M04999:289:000000000-L3R54:1:1101:24053:3146 2:N:0:429
GTAGACTACACGGGTATCTAATCCTGTTTGCTCCCCACGCTTTCGCATCTCAGCGTCAGTATCTGTCCAGAAGGTCGCCTTCGCCACCGGTATTCCTCCACATCTCTACGCATTTCACCGCTACACGTGGAATTCTACCTTCCTCTACAATACTCCAGATAACCAGTTTTAAGTGCAATTCCCAGGTTGAGCCCGGGGCTTTCACACCTAACTTAATTATCCGCCTACATGCCCTTTACGCCCAGTCATTCCGATTAACGCTCGCACCCTCCGTATTACCGCGGCTGCTGGCACGGAGTT
+
CCCCCGGFGGFGGGGGGGGGGGGGFEGFAFFGGGGGGGCGGEFGGGGGGGGGGGGGDGGGGGGGGGGGGGGGGGGGGDGFGGGGGGGGGGGGGGGGGGGGGGGGGGGFGGGGGFGGGGGGGGGGGGGGGGDFFFGGGFGGGGGGGGGGGGGGGDGDE@CFGGFCGGGGGGGGFDFGFGFCGGGGGFGGGGGGGGGGG>DCFF4FFFFFFFBFFFFFCFFEFFFFFF?DE49=EBFD;CEEF>@??EFE?CEFED;?D3>;;0<29;B;:(8:><(4(<>240;>B990)4(247?(,3(4
@M04999:289:000000000-L3R54:1:1101:11905:3147 2:N:0:429
CTATGACTACTGGGGTATCTAATCCTGTTCGCTACCCATGCTTTCGAACCTCAGCGTCAGTTACAGACCAGAGAGCCGCCTTCGCCACTGGTGTTCTTCCATATATCTACGCATTCCACCGCTACACATGGAGTTCCACTCTCCTCTTCTGCACTCAAGAAAAACAGTTTCAGCTGCACTTCCCCGGTTAAGCCGAGGGCTTTCACAGCTGACTTGTTCTCCCGCCTGCGTTCGCTTTACGCCCAATAAATCCGGACAACGCTTGCCACCTACGTATTACCGCGGCTGCTGGCACGTAGTT
+
CCCCCGGFFGGGGGGGGGGGGGDGGGGGGGGGGGGGGGGGGGGGGGGGGGGGGGGGGGGGFGGGGGGGGGGFGGGGGGGCEGEEGEGGGGGGGFGGGGGGGCGGGAFGGGGGGGGGGGGGGGGGG,EFFGGGGGGGGGGGGGGGGGGGGGGGGGGGGGGFGDFGGGFGGGGGGGGGFGFGGGGGGEEGEEGCGGGDDGGGAAFFFFFFFFEFFFFFFFF?CE=@F@9BFBDDFFF0=84@1<FB@68E<EEFEB9?FF?BBFF<??FB?0?F0:?F9?2--8>B;>9168:0:04<0:6<4
@M04999:289:000000000-L3R54:1:1101:20890:3205 2:N:0:429
TTGTGACTACCAGGGTATCTAATCCTGTTCGCTCCCCACGCTTTCGTCCATCAGCGTCAATCGGTATTTAGTAACCTGCCTTCGCAATCGGGGTTCTGTGTAATATCTATGCATTTCACCGCTACACTACACATTCCAGCTACTTCAATACTATTCAAGATTAACAGTATCAACGGCAGTTCTACAGTTAAGCTGCAGGTTTTCACCGCTGACTTATCAACCCGCCTACGGACCCTTTAAACCCAATACATCCGGATAACGCTCGCATCCTCCGTATTACCGCGGCTGCTGGCACGGAGTT
+
CCCCCGGGGGGGGGGGGGGGGGGGGGGGGGGGGGGGGGGGGGGGGGGGGGGGGGGGGGGFGGGDG?DFGGGGGGGGGGGFGGFGGFFGGGGGGGGGGGFGGGGGGGGGGGGGGGGGGGGGGGGGGGGGGGGGGGEFGGGGGFFFGGGFF;DGGGGGGGGGGFGGGCGGFGGGGGGD5=?GFGGGGGGGFFGGGFCFFF6CACFFF?F*==A=CFFFEFFEFBFFFFFFFF??FF@FB3CF4=@277;E3<CC;6>D@F9@;(60((38>?DAF2:1:?BF281;609>1):2?:<BB9>?4
@M04999:289:000000000-L3R54:1:1101:23320:3237 2:N:0:429
GGGATGACTACCCGGGTATCTAATCCTGTTCGCTACCCATGCTTTCGAACCTCAGCGTCAGTTACAGACCAGAGAGCCGCCTCCGCCACTGGCGTTCCTCCATATATCTACGCACTCCACCGCTACACATGGAACACCACTCTCCTCTTCTGCACTCAAGAAAAACAGTTTCAGCTGCACTGCCCAGGTTAAGCCGAGGGCTTCCACAGCTGACTTGTTCTCCCGCCTGCGTTCGCTTTACGCCCAATAAATCCGGACAAGGCCTGCCACCTACGCATTACCGACGCTGCTGGCATGTAGT
+
CCCCCGFGGFFGGC+@@F<E,,6-6CCDG<C,CE,+AEFC8<9@FEF<C68,BFDFDCFFF<6<FFGDGDG8C<,CF8:F=4,BFF,+,,B8,@F:=,:EFF9,,99A,9,+@:@+99FFE8F+8F@FGF,,,,,,8@=@D,3=,,1,6@:8EFD=,@@,@,,@DD@DF,<,,,2BF6*=++5,,55D89,,731;*7?***//;8AA@DF23;8BE8+/+18(6:0(1,(,,48;0((+9;<0((1(3)-4>71(273:((,()-44))(,5(3(28?6<<,((-(,(280((.).6)--
@M04999:289:000000000-L3R54:1:1101:23307:3262 2:N:0:429
GAAGACTACTCGGGTATCTAATCCTGTTTGCTCCCCACGCTTTCGCATCTCAGCGTCAGTATCTGTCCAGAAGGCCGCCTTCGCCACCGGTATTCCTCCACATCTCTACGCATTTCACCGCTACACGTGGAATTCTACCTTCCTCTACAATACTCCAGATAACCAGTTTTAAGTGCAATTCCCAGGTTGAGCCCGGGGCTTTCACACCTAACTTAATTATCCGCCTACATGCCCTTTACGCCCAGTCATTCCGATTAACGCTCGCACCCTCCGTATTACCGCGGCTGCTGGCACGGAGTT
+
CCCCCGGGGGGGGGGGGGGGGGGGGGGGGGGGGGGGGGGGGGGGGGGGGGGGGGGGGGGGGGGGGGGGGGGGGGGGGGGGGGGGGGGGGGGGGGGGCGFGGGGGGGGGGGGGGGGGGGGGGGGGGGGGGGGGFGGGGGGGGGGGGGGGGGGGGGGGGGGGGGGGGGGGFGGGGGGGFGFGGFFFGGGGGFGGGGGGGGGG>FAFAFFFFFFFFFFFCFFFFF@=>DFFFFFFE@;@;E<:0>FFD8@EE?<EFFD?FEED9?:>>F>921,(7(31?FD),7;7>>>B),4178?>6((1
@M04999:289:000000000-L3R54:1:1101:22807:3411 2:N:0:429
ACTGACTACCCGGGTATCTAATCCTGTTCGCTACCCATGCTTTCGAACCTCAGCGTCAGTTACAGACCAGAGAGCCGCCTTCGCCACTGGTGTTCTTCCATATATCTACGCATTCCACCGCTACACATGGAGTTCCACTCTCCTCTTCTGCACTCAAGAAAAACAGTTTCAGCTGCACTTCCCCGGTTAAGCCGAGGGCTTTCACAGCTGACTTGTTCTCCCGCCTGCGTTCGCTTTACGCCCAATAAATCCGGACAACGCTTGCCACCTACGTATTACCGCGGCTGCTGGCACGTAGTT
+
CCCCCGGGGGGGGGGGGGGGGGGGGGGGGGGGGGGGGGGGGGGGGGGGGGGGGGGGGGGGGGGGGGGGGGGGGGGGGGGGGGFGGGGGGGGGGGGGFGGGGGGGFGGGGGGGGGGGGGGGGGGGGGGGGGGGGGGGGGGGGGGGGGGGGGGGGFGGFEFGGFDEGGGGGCCGGGGGFGFGGFGGGGGGGGGGGGGGGGDGFFFFFFFFFFFFFFFFEAFFFFFFFFFFFFFFFFFF69CBDFBFFFFFFFBFFFFFFFB>33::?8>??F:?FF2:?FB<<6;FB>933:0317(..4:A
@M04999:289:000000000-L3R54:1:1101:18449:3424 2:N:0:429
TGGGACTACTAGGGTATCTAATCCTGTTCGCTACCCATGCTTTCGAACCTCAACGTCAGTATCTGTCCAGAAGGCCGCCTTCGCCACCGGTATTCCTCCACATCTCTACGCATTTCACCGCTACACGTGGAATTCTACCTTCCTCTACAATACTCCAGATAACCAGTTTTAAGTGCAGTTCCCAGGTTGAGCCCGGGGCTTTCACACCTAACTTAATTATCCGCCTACATGCCCTTTACGCCCAGTCATTCCGATTAACGCTCGCACCCTCCGTATTACCGCGGCTGCTGGCACGGCGTT
+
CCCCCGGGGGGGGGGGGGGFFGGGGGGGGGGGGGGGGGGGGGGGGGGGGGGGGGGGGGGGGGGGGGGGGGGGGGGGGGGGGGGGGGGGGEGGGGGGGGGGGGGGGGGGGGGGGGGGGGGGGGGGGGGGGGGGGGGGGGGGGGGGGGGGGGGGGGGGGGGGGGGGGGGGGGGGGGGGFGFGDGGGGGGGDFEFFGGGGGGDFFFFFFFFFFFFFFFFCFFFFFFFFFFFFFFE@@EF9CC:?FF@;EFFFEFF@;?FFFFF@009;99>?B08;?:F?FFFBF>0;BB<0),3343;(49>
@M04999:289:000000000-L3R54:1:1101:9606:3430 2:N:0:429
AGGTAGACTACCCGGGTATCTAATCCTGTTTGCTCCCCACGCTTTCGCATCTCAGCGTCAGTATCTGTCCAGAAGGCCGCCTTCGCCACCGGTATTCCTCCACATCTCTACGCATTTCACCGCTACACGTGGAATTCTACCTTCCTCTACAATACTCCAGATAACCAGTTTTAAGTGCAATTCCCAGGTTGAGCCCGGGGCTTTCACACCTAACTTAATTATCCGCCTACATGCCCTTTACGCCCAGTCATTCCGATTAACGCTCGCACCCTCCGTATTACCGCTGCTGCTGGCACGGAGT
+
CCCCCGGGGFGFGGGGGGGGGGGGFGGFGGGGGGGGGGGGGEEFFGGGGGGGGGGGGFGGGGGGGFGGGGGGGGFGGFGGGGDFFGGGGG7CGGGGGGGGFGGGFFFGGGGDGGEGGGGGGGGGGGFGGGFEGGGGGGFGGGGGGGFGGGFGGGGFGGGGFGFGGFGFGGDFCFFEFFBFGGGGGFFGFGGGGGGGGD>>>BAFFFFFFFBEBAFCB=FE6C<E@DFD>@1C?EF@4@@C<DDFFFF;EEF?E<;;@229<BF??692>1::1313(,:49>10(((,.3))((.5(0(4(
@M04999:289:000000000-L3R54:1:1101:15582:3444 2:N:0:429
AATCGACTACCGGGGTATCTAATCCTGTTTGCTCCCCACGCTTTCGCATCTCAGCGTCAGTATCTGTCCAGAAGGCCGCCTTCGCCACCGGTATTCCTCCACATCTCTACGCATTTCACCGCTACACGTGGAATTCTACCTTCCTCTACAATACTCCAGATAACCAGTTTTAAGTGCAGTTCCCAGGTTGAGCCCGGGGCTTTCACACCTAACTTAATTATCCGCCTACATGCCCTTTACGCCCAGTCATTCCGATTAACGCTCGCACCCTCCGTATTACCGCGGCTGCGTGCACGGAGTT
+
CCCCCGGGGGFGGGGGGGFDGFFFFFFGGFGGFGGGGGGGGGGFFFGGGGCGGGFEFGFGGGGGFGGGGCDFGGGGGGGGG7F=FDF@FFGGDGGGFDGFGGFGGGFGGGFEEFEGFDFDCECGGGGGGGGGGGCGFFGGGGGGGFFGGCFAFGFGFGFFGFAFGDFCD,DC?FGFFGCFCFC?AFFGGG?FCEGDGDDDEFFFFFFFFFF9>FFF=@ACA@C@D?;@;;?CE@@E;;C+(,417@E@@FEF2761::BFFF?<69(7>?B0:9?0(84>>:(1;049?(,3((5:(((-(
@M04999:289:000000000-L3R54:1:1101:24526:3496 2:N:0:429
TTTATGACTACAAGGGTATCTAATCCTGTTCGCTACCCATGCTTTCGAACCTCAGCGTCAGTTACAGACCAGAGAGCCGCCTTCGCCACTGGTGTTCTTCCATATATCTACGCATTCCACCGCTACACATGGAGTTCCACTCTCCTCTTCTGCACTCAAGAAAAACAGTTTCAGCTGCACTTCCCCGGTTAAGCCGAGGGCTTTCACAGCTGACTTGTTTTCCCGCCTGCGTTCGCTTTACGCCCAATAAATCCGGACAACGCTTGCCACCTACGTATTACCGCGGCTGCTGGCACGTAGT
+
CCCCCGGGGGGGGGGGGGGGGGGGGGGGGGGGGGGGGGGGGGGGGGDGGGGGGGGGGGGGGGGGGGGGGGGGGGGGGGGGGGGGGGGGGGGGGGGGGGGGGGGGGFFGGGGGGGGGGGGGGGGGGGGGGGFGGGGGGGGFGFGGGGGGGGGGGGGGGGGGFGGCFGGGGGGGFGFGFGFGGFGG8DEEGGACGDGGDGGGFFFFFFAFFBE=EFFFFFF5AE@=2@@@DF>;@FFFFD;FC@;@F@<F;E3?EFF6:>>FB61?42?>BD(147?B?<?BFA?FBB>920:>>6:?0:?2-
@M04999:289:000000000-L3R54:1:1101:8257:3499 2:N:0:429
ACATGGACTACTGGGGTATCTAATCCTGTTCGCTACCCATGCTTTCGAACCTCAGCGTCAGTTACAGACCAGAGAGCCGCCTTCGCCACTGGTGTTCTTCCATATATCTACGCATTCCACCGCTACACATGGAGTTCCACTCTCCTCTTCTGCACTCAAGAAAAACAGTTTCAGCTGCACTTCCCCGGTTAAGCCGAGGGCTTTCACAGCTGAATTGTCCTCCCGCCTGCGTTTGCTTTACGCCCAGTAAATCCGGACAATGCTTGCCACCTACGTATTACGGCGGCTGCTGGCCCGGAGG
+
CCCCCGGGGCF96<F@GGGFDGGGGFGGFGGGGGGGGGGGGGD<C9FGGGGCFFFGFGGGGGFFGGGAADEFEEFGGFGGGFF@FGGGGFCF?<F=FE<?FGGGFGECFGGGDEFGGGGF:C=>>FFFFFGGDGGFGGFG,,7@EFDFFCFC8;@E4@F?E=?EGGGG@3,ECA7,;=DF?+D,3=C::1:,@;C799DGFA>AFAAE4BF)6*:BE++*485(-82>=D901(/;?<E662,,(;(6737)9;90(((()-.)-)-5921((((,5)(:4((---2(4<))4,,(4690(
@M04999:289:000000000-L3R54:1:1101:18768:3532 2:N:0:429
GGTGACTACTGGGGTATCTAATCCTGTTTGCTCCCCACGCTTTCGCATCTCAGCGTCAGTATCTGTCCAGAAGGCCGCCTTCGCCACCGGTATTCCTCCACATCTCTACGCATTTCACCGCTACACGTGGAATTCTACCTTCCTCTACAATACTCCAGATAACCAGTTTTAAGTGCAATTCCCAGGTTGAGCCCGGGGCTTTCACACCTAACTTAATTATCCGCCTACATGCCCTTTACGCCCAGTCATTCCGATTAACGCTCGCACCCTCCGTATTACCGCGGCTGCTGGCACGGTGTT
+
CCCCCGGG8FGGFGGGGGGGFGGGGGGGGGGGGGGGFEGGGGGGGFGCFGGGGGGGGGGGCFGGGGGGGFE8FFGGGDGGGGGGGGGGGGGGFGGGCGFGGGEFFFGGGGGGGEFGGGEEGGGGGGGFGDG,EFFGGGGFGGGGGGGFGFFGGGGGGGDDDFGGGGGFFGFGFGGG7+?DF=?DFGGGF6@FEFED5DCCFAFFFAF>407>EFFFFAFFFE29929==4CB==83;EEEF@F?@FFFCC?3;DF??F<DBB13624(::?03?:?FFF)(264919:7???74:9,4:(
@M04999:289:000000000-L3R54:1:1101:23800:3555 2:N:0:429
ACTGACTACTAGGGTATCTAATCCTGTTCGCTCCCCACGCTTTCGTCCATCAGCGTCAATCGGTATTTAGTAACCTGCCCTCGCAATCGGGGTTCTGTGTAATATCTATGCATTTCACCGCTACACTACACATTCCAGCTACTTCAATACTATTCAAGATTAACAGTATCAACGGCAGTTCTACAGTTAAGCTGCAGGTTTTCACCGCTGACTTATCAACCCGCCTACGGACCCTTTAAACCCAATAAATCCGGATAACGCTCGCATCCTCCGTATTACCGCGGCTGCTGGCACGGAGTT
+
CCCCCGGGGGGGGGGGGGGGGGGGGGGGGGGGGGGGGGGGGGGGGGGGGGGGGGGGGGGGGGGGGGGGGGGGGGGGGGGGGGGGGGGGGGGGGGGGGGGGGGGGGGGGGGGGGGGGGGGGGGGGGGGGGGGGGGGGGGGGGGGGGGGGGGGGGGGGFGGFGGGGGGGGGGGFGGGGFDDGGGGGGGGGGGGGGGFFGGGGFFFFFFFD>B9CEFFFFFFFFFFFFDDFDDFFFFFBFFFFFFF@?DFECE?EFFFFFFFD9<@BFF?B:2)8>?:<?BFF<>FB>BF::?FB1<:(49?<
@M04999:289:000000000-L3R54:1:1101:17357:3579 2:N:0:429
CGGACTACTCGGGTATCTAATCCTGTTCGCTCCCCACGCTTTCGTCCATCAGCGTCAATCGGTATTTAGTAACCTGCCTTCGCAATCGGGGTTCTGTGTAATATCTATGCATTTCACCGCTACACTACACATTCCAGCTACTTCAATACTATTCAAGATTAACAGTATCAACGGCAGTTCTACAGTTAAGCTGCAGGTTTTCACCGCTGACTTATCAACCCGCCTACGGACCCTTTAAACCCAATAAATCCGGATAACGCTCGCATCCTCCGTATTACCGCGGCTGCTGGCACGGAGTT
+
CCCCCGGGGGGGGGGGGGGGGGGGGGGGGGGGGGGGGGGGGGGGGGGGGGGGGGGGGGGGGGGGGGGGGGGGGGGGGGGGGGGGGGGGGGGGGGGGGGGGGGGGGGGGGGGGGGGGGGGGGGGGGGGGGGGGGGGGGGGGGGGGGGGGGGGGGGGGGGGGGGGGGGGGGGGGGGGGFGFGGGGGGGGGGGGGGGGFGGGGF?FFFFFFFFFEFFFFFFFFFBBB@FFFF9@BDFF;EFFFD?FFF@EEFF(2670;@@@F;BFFF:>??77>?:B?AFF696;9BBFF:??:?B607?F
@M04999:289:000000000-L3R54:1:1101:21534:3625 2:N:0:429
CAGACTACTGGGGTATCTAATCCTGTTTGCTCCCCACGCTTTCGCATCTCAGCGTCAGTATCTGTCCAGAAGGCCGCCTTCGCCACCGGTATTCCTCCACATCTCTACGCATTTCACCGCTACACGTGGAATTCTACCTTCCTCTACAATACTCCAGATAACCAGTTTTAAGTGCAATTCCCAGGTTGAGCCCGGGGCTTTCACACCTAACTTAATTATCCGCCTACATGCCCTTTACGCCCAGTCATTCCGATTAACGCTCGCACCTTCCGTATTACCGCGGCTGCTGGCACGGAGTT
+
CCCCCGGGGGGGGGGGGGGGGGGGGGGGGGGGGGGGGGGGGGGGGGFGGGGGGGGGGGGGGGGGGGGGGGGGGGGGGGGGGGGGGGGGGGGGGGGGGGGGGGGGGGGGGGGGGGGGGGGGGGGGGGGGGGGGGGGGGGGGGGGGGGGGFGGGGGGGGGGEGGGGGGGGGGGGGGGGFGFGGGGGFGGGGGGGGGGGGGGFFFFFFFFFEFDFFF8BCFFFFFBFFDFFFFFEFFFFFFFFF(3?@@AEFFFE<?;?EFF>:?>;6;><?FFFF?FFFFA?BFFF;9??F7617(,,4:?
@M04999:289:000000000-L3R54:1:1101:17982:3647 2:N:0:429
GAAGACTACTGGGGTATCTAATCCTGTTCGCCCCCCACGCTTTCGTCCATCAGCGTCAATCGGTATTTAGTAACCTGCCTTCGCAATCGGGGTTCTGTGTAATATCCATGCATTTCACCGCTACACTACACATTCCAGCTACTTCAATACTATCCAAGACTAACAGTATCAACGGCAGTTCTACAGTTAAGCTGCAGGTCTTCACCGCTGACTTATCAACCCGCCTACCGACCCTTTAAACCCAATAAATCCGGATAACGCTCGCACCCTCAGTATTACCGCGGGTGCTGGCACGGAGTTT
+
6A8@,E6C8,,CFC@78F96CF9F,<CC,B:,6CFFCG:F@FFCG<,@@FC9E8:@FCEGGGC,6,6C,CFGGGAF,AF,?F9?,44?FDG+@FFGAF<9,EC<=F,C=EBA9FG,CEFC:+4=EF,9,,AF=FFF;=FC888=EC3CFFFA:,@,,,@,7E9EF7,=DEDG888E5+5?C==,38EFG7,E2,,7CFF5BF+=9A/*)):<6BF+:1:()82/685((,/46:,=3)6+/6?0=8)79)).(4--(6),-,49>F04<6:(.6<A<A2449(-(,(())5::<(((44:)
@M04999:289:000000000-L3R54:1:1101:23499:3670 2:N:0:429
GACTACACGGGTATCTAATCCTGTTCGCTCCCCACGCTTTCGTCCATCAGCGTCAATCGGTATTTAGTAACCTGCCTTCGCAATCGGGGTTCTGTGTAATATCTATGCATTTCACCGCTACACTACACATTCCAGCTACTTCAATACTATTCAGGATTAACAGTATCAACGGCAGTTCTACAGTTAAGCTGCAGGTTTTCACCGCTGACTTATCAACCCGCCTACGGACCCTTTAAACCCAATAAATCCGGATAACGCTCGCATCCTTCGTATTACCGCGGCTGCTGGCACGGAGTTAGCC
+
CCCCCGGGGGGGGGGGGGGGGGGGGGGGGGGGGGGGGGGGGGGGGGGGGGGGGGGGGFGGGGGGGGGGGGGGGGGGGGGGGGGGGGGGGGGGGGGGGGGGGGGGGGGGGGGGGGGGGGGGGGGGGGGGGGGGGGGGGGGFGGGGGDGGGFGGAEGGEEEGGGDGGGGGGGGDGGGFFFFGGGGGGGGGGGGGGGGFGFFGFFF>DEB?@BEE*BFFDFEFDA5>BDFDBBDFF>EFCE1>;1;@EECE;;@DF@FFF@@<>BFFF?FAAF1:?>AAFF96>>B2:4>>?B?BB;>B8>9A5
@M04999:289:000000000-L3R54:1:1101:9748:3697 2:N:0:429
GAGACTACAAGGGTATCTAATCGTGTTTGCTCCCCACGCTTTCGCATCTCAGCGTCAGTATCTGTCCAGAAGGGCGCCTTCGCCACCGGTATTCCTCCACATCTCTACGCATTTCACCGCTACACGTGGAATTCTACCTTCCTCCACAATACTCCAGATAACCAGGTTTAAGTGCAATTCCGAGGTTGAGCCCGGTGCCTTCACACCAAACTTAATTATCCGCCTACATGCTCTTGACGCCCACTCCTTTCGATTAGTGCTCGACCCCTCAGTAGTACCGCCGCTGCTTGCACCGAGCT
+
<A@6,6@CC,CF@C<C@C;6F<FC,C6C<E,6C<@<FCGD:DCBC@:F<<@C8@FF@:F<C@C6,<,,,CC66,,7@7:CF<,8==,7>66?FF9?FGFGG<FA;9E<FG7?:FFFCGG8:4C:EF,4++=A?FF9E9,=,6==,681,,@=@EGFDG86E9D=8+26,6EF8:D=9@FGG7@CCEG,49@FG*@*33*2=*;*+3/*)0:66FF+98+8+8(82(75C?E)>5.))/35(3(((5())).,,/9(.)-.)-(,,47<(3(,.)).4)6<>(-(-(3))444)(((4(2
@M04999:289:000000000-L3R54:1:1101:20111:3705 2:N:0:429
TGACTACTGGGGTATCTAATCCTGTTTGCTCCCCACGCTTTCGCATCTCAGCGTCAGTATCTGTCCAGAAGGCCGCCTTCGCCACCGGTATTCCTCCACATCTCTACGCATTTCACCGCTACACGTGGAATTCTACCTTCCTCTACAATACTCCAGATAACCAGTTTTAAGTGCAGTTCCCAGGTTGAGCCCGGGGCTTTCACACCTAACTTAATTATCCGCCTACATGCCCTTTACGCCCAGTCATTCCGATTAACGCTCGCACCCTCCGTATTACCGCGGCTGCTGGCACGGAGTTAGC
+
CCCCCGGGGGGGGGGGGGGGGGGGGGGGGGGGGGGGGGGGGGGGGGGGGGGGGGGGGGGGGGGGGGGGGGGGGGGGGGGGGGGGGGGGGGGGGGGGGGGGGGGGCFGGGGDGGGGGGGGGGGGGGGGGGGGGGGGGGFGGGGGGGGGGGGGGGGGGGGGGGGGGGGGGGGGGGGGGFGFG6DGGEGGGGGGGGGGGGDGFFFFFFDFFFF4A3BFFFFFFBDFFFFEFFFFBEFF<3?DFF@;EEFFEFFFFFFFEF;(6:66>>>:?BF91(38>AA?FF9;FBBBFBFF719(74:AF2
@M04999:289:000000000-L3R54:1:1101:19209:3706 2:N:0:429
AATGACTACTGGGGTATCTAATCCTGTTTGCTCCCCACGCTTTCGCATCTCAGCGTCAGTATCTGTCCAGAAGGCCGCCTTCGCCACCGGTATTCCTCCACATCTCTACGCATTTCACCGCTACACGTGGAATTCTACCTTCCTCTACAATACTCCAGATAACCAGTTTTAAGTGCAATTCCCAGGTTGAGCCCGGGGCTTTCACACCTAACTTAATTATCCGCCTACATGCCCTTTACGCCCAGTCATTCCGATTAACGCTCGCACCCTCCGTATTACCGCGGCTGCTGGCACGGAGTT
+
CCCCCGGGGGGGGGGGGGGGGGGGGGGGGGGGGGGGGGGGGGGFDGGGGGGGGGGGGGGGGGGGGGGGGGGGGGGGGGGGGGGGGGGGGGGGGGGGGGGGGGGGGGGGGGGGGGGGGGGGGGGGGGGGGGGGGGGGGGGGGGGGGGGGGGGGGGGGGGFGGGGGGGGGGGCEFGGG7DFFGGGGGCGFDGGGGGGGGGDDFFFFCFFF=BFFFFFFEFFFFFDDFFDFEFE=3:4@;EF36@:0;;EAFEFF@FFFFFFFFB?9>96>B?:?>??F:<A91907>B1<?:BF<<:07(-2
@M04999:289:000000000-L3R54:1:1101:25977:3738 2:N:0:429
TGGACTACCAGGGTATCTAATCCTGTTTGCTCCCCACGCTTTCGCATCTCAGCGTCAGTATCTGTCCAGAAGGCCGCCTTCGCCACCGGTATTCCTCCACATCTCTACGCATTTCACCGCTACACGTGGAATTTTACCTTCCTCTACAATACTCCAGATAACCAGTTTTAAGTGCAGTTCCCAGGTTGAGCCCGGGGCTTTCACACCTAACTTAATTATCCGCCTACATGCCCTTTACGCCCAGTCATTCCGATTAACGCTCGCACCCTCCGTATTACCGCGGCTGCTGGCACGGAGTT
+
CCCCCGGGGGGGGGGGGGGGGGGGGGGGGGGGGGGGGEGGGGGGG7CGGGGGGGGGGGGGGGGGGGGGGGGGGGGGGGGGGGGGGGGGGGGGGGGGGGGGGGGGGGGGGGGGGGGGGGCGGGGGGGGGGGGGGGGGGGGGGGGGGGGGGGGGGGGGGGGGGGGGGGGFGGGGGGGGFGFGGGGGGGGGGGGGGGGGGCGGFFFFFFFFFEBEEFFFFFFFFFFF=@DEE<>3>EFEFFFE;BF;EEFF<EFFF@FFFE09;:0,-99?:6?08015AFA(((-472474(3882;1,(.
@M04999:289:000000000-L3R54:1:1101:22710:3745 2:N:0:429
TTATGACTACCGGGGTATCTAATCCTGTTTGCTCCCCACGCTTTCGCATCTCAGCGTCAGTATCTGTCCAGAAGGCCGCCTTCGCCACCGGTATTCCTCCACATCTCTACGCATTTCACCGCTACACGTGGAATTCTACCTTCCTCTACAATACTCCAGATAACCAGTTTTAAGTGCAATTCCCAGGTTGAGCCCGGGGCTTTCACACCTAACTTAATTATCCGCCTACATGCCCTTTACGCCCAGTCATTCCGATTAACGCTCGCACCCTCCGTATTACCGCGGCTGCTGGCACGGAGTT
+
CCCCCGGGGGGGGGGGGGGGGGGGGGGGGGGGGGGFGGGGGGGGGDGGGGGGGGGGGGGGGGGGGGGGGGGGGGGGGGGGGGGGGGGGGGGGGGGGGGGGGGGGGGGGGGGGGGGGGGGGGGGGGGGGGGGGGGGGGGGG?EFGGGFGGGGGGGGGGGGGGGGGGGGGGGGGGGGGFGFFGGGGGGGGGGFFFGGGGGGGFFFFFFFFF=:=BFFFCFFFFFFF>=DFDEFEFF@EFECFFFFFFD;@EF?CEE<:04>AFFF((,199<?<BFF??2<><:(199(4073514)((((-.
@M04999:289:000000000-L3R54:1:1101:14546:3840 2:N:0:429
GACTACCCGGGTATCTAATCCTGTTTGCTCCCCACGCTTTCGCATCTCAGCGTCAGTATCTGTCCAGAAGGCCGCCTTCGCCACCGGTATTCCTCCACATCTCTACGCATTTCACCGCTACACGTGGAATTCTACCTTCCTCTACAATACTCCAGATAACCAGTTTTAAGTGCAGCTCCCAGGTTGAGCCCGGGGCTTTCACACCTAACTTAATTATCCGCCTACATGCCCTTTACGCCCAGTCATTCCGATTAACGCTCGCACCCTCCGTATTACCGCGGCTGCTGGCACGGAGTTAGCC
+
CCCCCGGGGGGEGGGGGGGGGGGGGGGGGGGGGGGGGGGGGGGGGGGGGGGGGGGGGGFGGGGGGGGGGGGGGGGGGGGGGGGGGGGGDGGGGGGGGGGFGGGGGGGGGGGGGGGGGGGGGGGGGGGGGGGGGGGGGGGGGGGGGGGGGGGGGGGGGGGGGGGGGGGGGGGGGGGDF?FGGGGGDFGGGGGGGGEGGFGFFFFFBFFFFFFFFFFFCFFDFFFFFFFF@;@E8@EFDF@FFF@EFFFFFFFFD?FA?>F:9>>991?BFB?B:>A4-39BF>>;?:?::?BFF>9(12<B0
@M04999:289:000000000-L3R54:1:1101:14248:3852 2:N:0:429
CCGGACTACTCGGGTATCTAATCCTGTTCGCTACCCATGCTTTCGAACCTCAGCGTCAGTTACAGACCAGAGAGCCGCCTTCGCCACTGGTGTTCTTCCATATATCTACGCATTCCACCGCTACACATGGAGTTCCACTCTCCTCTTCTGCACTCAAGAAAAACAGTTTCAGCTGCACTTCCCCGGTTAAGCCGAGGGCTTTCACAGCTGACTTGTTCTCCCGCCTGCGTTCGCTTTACGCCCAATAAATCCGGACAACGCTTGCCACCTACGTATTACCGCGGCTGCTGGTACGTAGTT
+
CCCCCGGGGGGGGGGGGGGGGGGGGGGGGGGGGGGGGGGGGGGGGGGGGGGFGGGGGGGFGGGGGGGGGGGGGGGGGGGGGGDGGGGGGFFGGGGGGGGGGGGGGGGGGGGGGGGGGGGGGGGGGGGGGFCGFGGGGGGGGGGGGGGGGGGGGCGGCGFGFFFGGGFGGGGGGGGGFDFGGGGGGEGGGFGGGGGGGDGGFFFFFFFFFFBFFFFFFFFFFFFF>@D?>FFF<>;D?<>>?>FFFDFFFFB>6B?>B<?F9?F?BFFF?03>8,)-5>F922(3;07<>D7(.:?(8:4>
@M04999:289:000000000-L3R54:1:1101:17661:3862 2:N:0:429
GACTACTGGGGTATCTAATCCTGTTCGCTACCCATGCTTTCGAACCTCAGCGTCAGTTACAGACCAGAGAGCCGCCTTCGCCACTGGTGTTCTTCCATATATCTACGCATTCCACCGCTACACATGGAGTTCCACTCTCCTCTTCTGCACTCAAGAAAAACAGTTTCAGCTGCACTTCCCCGGTTAAGCCGAGGGCTTTCACAGCTGACTTGTTCTCCCGCCTGCGTTCGCTTTACGCCCAATAAATCCTGCCTACGCTTGCCACCTACGTATTACAGAGGATGGTTGCACTTACTTAGCC
+
-<@CC@FGCCCBF,CFGCFGF@@CFEFGE7@6EAF?<FGGGE<EFD@FGGGGCCF@;EFF@FFCF@@<AFGGGEEG:?ABE,484?<B<=7EEFGGGCFGDC9FF?DEECFE9DE<:+F@@DFFDCFFG,FF;;,EG9DFD?,@EF=;ECFGCD?C,D=D>F8==DA=376=EF6A52;8D68C8:,,3189CCG5CCFF9BFAFFFABEEB6F8+:+2/)5==B2>913>0(=>3<0::<6@3AFC)4)/(().439<::8?>22::?:,4.8<D2).44((5(-)412<2).6-6:44.
@M04999:289:000000000-L3R54:1:1101:24898:3873 2:N:0:429
TTTGGACTACCGGGGTATCTAATCCTGTTTGCTCCCCACGCTTTCGCATCTCAGCGTCAGTATCTGTCCAGAGGCCGCCCTCCGCAACCGGAATTCTCCCACACCCCTCGGCATTTCACGCCACACCTTGGATTCTTCCTTTCTCTTACATACTCCAGATAACCAGGTTTTAGTGCCATTTCCCGGTTGGCCCCGGGGCCTTCACACCTAAACTAATTAATCCGCTACCTTCCCCTTTCGGCCAAGTCTTCCGCTTTACCGCTGGCCCCTCCCGAATCACGCGGCCTGCTGGCCAGGTTTT
+
CCCCCGGGGGGGGGGGGGGGGGGGGGGGGGGGGGFGGGGGGGGGGGGGGGGGGGGGGGGGGGGGGGGG8,,C,B,D@+@7C,,+B++@,@+++:5A,,C,,4+++++++++++@F,,,C,,+++,++,,C,A,@,6,,@7E=E:,22,2=2,,2,6,,6,,52@,0+@9E+<37+,+=4=+?F,*@5C**52=C*95D52:A/**+):((6)(;894A+.17).6(((())(4((3:0-)(41,((-))..64(-4(.5)((((-(,49((-,9((-(-5(,,((,(,,(4(-.(((.).-
@M04999:289:000000000-L3R54:1:1101:8387:3876 2:N:0:429
GACTACAAGGGTATCTAATCCTGTTTGCTCCCCACGCTTTCGCATCTCAGCGTCAGTATCTGTCCAGAAGGCCGCCTTCGCCACCGGTATTCCTCCACATCTCTACGCATTTCACCGCTACACGTGGAATTCTACCTTCCTCTACAATACTCCAGATAACCAGTTTTAAGTGCAATTCCCAGGTTGAGCCCGGGGCTTTCACACCTAACTTAATTATCCGCCTACATGCCCTTTACGCCCAGTCATTCCGATTAACGCTCGCACCCTCCGTATTACCGCGGCTGCTGGCACGGAGTTAGCC
+
CCCCCGGGGGGGGGGGGGGGGGGGGGGGGGGGGGGGGGGGGGGGGGEGGGGGEGGGGGGFGGGGGGGGGGFGGGGGGGGGGGGGGGGCEGGGGFGGGGGGGGGGFGGGGGGGGGGGGGGGGGGGGGGGGFEGGGGGGCDGGGGFGGFGGGGGGGGGGGGGGGGA@DGGCFF,AFGGFGFGGGGGGGGGGGCEDEEDDGGGFFFFFFFFFFEFFF9FEFFF>@>@B=*53@FFFFFFFFFFFD8EFEEFF@0;<@E<;;61>21(,::?:>2?F?FFFFF;016>(44?F020411,(6)-.
@M04999:289:000000000-L3R54:1:1101:13006:3877 2:N:0:429
GCAAGACTACTCGGGTATCTAATCCTGTTCGCTACCCATGCTTTCGAACCTCAGCGTCAGTTACAGACCAGAGAGCCGCCTTCGCCACTGGTGTTCTTCCATATATCTACGCATTCCACCGCTACACATGGAGTTCCACTCTCCTCTTCTGCACTCAAGAAAAACAGTTTCAGCTGCACTTCCCCGGTTAAGCCGAGGGCTTTCACAGCTGACTTGTTCTCCCGCCTGCGTTCGCTTTACGCCCAATAAATCCGGACAACGCTTGCCACCTACGTATTACCGCGGCTGCTGGCACGTAGTT
+
CCCCCGGGGGFGGGGGGGGGGGGGGGGGGGGGGGGGGGGGGGGGGGGGGGGGGGGGGGGGGGGGGGGGGGGGGGGGGGGGGGGGGGGGGGGGGGGGGGGGGGGGGGGGGGGGGGGGGGGGGGGGGGGGGGFFGGGGGGGGGGGGGGGGGGGGGGGGGGGGGGGFGGGGGGGGGGGGFGFDFFGGGGGGGGGGGFGGDD7DFFFFFFFFFFFBDFFFFAFFFF=BFFD>B@FF0<@0;<EF?@BF?;;@EF?<>>>6>9<FFFF6<F7<FFFFF?:?F?BF91(((492:D7767<:2??16
@M04999:289:000000000-L3R54:1:1101:11419:3888 2:N:0:429
TGACTACCCGGGTATCTAATCCTGTTCGCTACCCATGCTTTCGAACCTCAGCGTCAGTTACAGACCAGAGAGCCGCCTTCGCCACTGGTGTTCTTCCATATATCTACGCATTCCACCGCTACACATGGAGTTCCACTCTCCTCTTCTGCACTCAAGAAAAACAGTTTCAGCTGCACTTCCCCGGTTAAGCCGAGGGCTTTCACAGCTGACTTGTTCTCCCGCCTGCGTTCGCTTTACGCCCAATAAATCCGGACAACGCTTGCCACCTACGTATTACCGCGGCTGCTGGCACGTAGTTAGC
+
CCCCCGG?FGGGGGGGGDDFGGGGGGGGGGGGGGGGGGGGGGGGGGGCGGFGGCGGGGGGGDEDGGFGGGGGGGGGGGGFGGEGGGGG?FEGGGEGGGGGGGGGGG;FGGGGGGFFACEC7EGGF@FFGGG8EDGEFC9F=9D=DFGCFF?9??,@9=8DFGGGFGGGGCFFGGGFB6DDGGDEEGGGGGFCEGGGGCFCFFFFFFFFFDFCFFAF?FFBBBF?>B16?1/3;1=E3??E9;03@3CCF?210(21<B6(-(434??:BF?:3>,6<<:>09139?FB04:26.2122)6)
@M04999:289:000000000-L3R54:1:1101:5568:3919 2:N:0:429
GACTACTGGGGTATCTAATCCTGTTCGCTCCCCACGCTTTCGTCCATCAGCGTCAATCGGTATTTAGTAACCTGCCTTCGCAATCGGGGTTCTGTGTAATATCTATGCATTTCACCGCTACACTACACATTCCAGCTACTTCAATACTATTCAAGATTAACAGTATCAACGGCAGTTCTACAGTTAAGCTGCAGGTTTTCACCGCTGACTTATCAACTCGCCTACGGACCCTTTAAACCCAATAAATCCGGATAACGCTCGCATCCTCCGTATTACCGCGTCTGCTGGCACGGAGTTAGCC
+
CCCCCGGGGGGEGGGGGGFFAGGGGGGGGG7<6@CGGGGGGGGGGGFGGGG@GGGGGGG@CFFFFGGFFGGGFF?FFFGGGGDGGGDGGGGGFEEEGFFGF<FFGGGAFGGFGGGGGGGGGGGGGGGGGGGGGFCFGCEF;DEDFFEGGFGEGGFGGFFADFGGGGGGGGGG6@DGF+;EGGDFGGD9FE@ECG?DCFGGFFFFFFFFD@=AEFFFF+9::@AFFDF@2:(5>E=C=@5?@883<E?C@F9@@?<E?@6<299<>5<70;3(.8BF241((4,(465>62<?(2(-()6A2
@M04999:289:000000000-L3R54:1:1101:7914:4007 2:N:0:429
ACAGACTACTAGGGTATCTAATCCTGTTCGCTCCCCACGCTTTCGTCCATCAGCGTCAATCGGTATTTAGTAACCTGCCTTCGCAATCGGGGTTCTGTGTAATATCTATGCATTTCACCGCTACACTACACATTCCAGCTACTTCGATACTATTCAAGATTAACAGTATCAACGGCAGTTCTACAGTTAAGCTGCAGGTTTTCACCGCTGACTTATCAACCCGCCTACGGACCCTTTAAACCCAATAAATCCGGATAACGCTCGCATCCTCCGTATTACCGCGGCTGCTGGCACGGAGTT
+
CCCCCGGGGGGGGGGGGGGGGGGGGGGGGGGGGGGGGGGGGGGGGGDGGGGGGGGGGGGGGGGEGGGGGGGGGGGGGGGGGGGGGGGGGGGGGGGGGFGGGGGGGGGGGGGGGGGGGGGGGGGGGGGGGGGGGGGGGGGGGGGGGGGGGEGGGFFGGGGGGGGGGGGGGGGGGGGGFGFGGGGGGGGGGGGGGGGGGGGGFFFFFFFFFFFFFFFFFFFFADFAA@FFFFFF@FB@BCFFF@DF;3;EFFC;9B03;;@DFD0>>><9?773;?0?8AFA4>BB9;06:??B?2379>F?
@M04999:289:000000000-L3R54:1:1101:7948:4026 2:N:0:429
GACTACTTGGGTATCTAATCCTGTTTGCTCCCCACGCTTTCGCATCTCAGCGTCAGTATCTGTCCAGAAGGCCGCCTTCGCCACCGGTATTCCTCCACATCTCTACGTATTTCACCGCTACACGTGGAATTCTACCTTCCTCTACAATACTCAAGATAACCAGTTTTAAGTGCAGTTCCTAGGTTGAGCCCGGGGCTTTCGCACCTAACTTAATTATCAGCCTACATGCCCTTTACGCCCAGCCATTCCGATTACCGCTCGCTCCCTCGGTATTACCGCGCCTGCTGGCACGTACGTCGCC
+
-8CC@F,6;@,CE<FGGFG<FGFFC,E9@66,BFGDEC@FC@7:@@FEFFGEFEGGGCECFCF9@@CF6@CF,@:FGEGGGCF,EF7=7AA<9A?E8EGC??EFD97AE,<E<5CCF:=CFF,:,,+?F?EGC,@E,=DCF;=,6=9@8@FD;8,6,EDED=D=BF,=A,@AEC799?9+=+DG,36,3=DE+@+;?CGC*33:**3;BC86*4BCEF+9A2>=BEECB>3==;@E(6(2(/(3(4)9<1,((,)/104490((,303(,40(4)64(47031(34)3142<,(((.(-,(
@M04999:289:000000000-L3R54:1:1101:14703:4032 2:N:0:429
GACTACTCGGGTATCTAATCCTGTTTGCTCCCCACGCTTTCGCATCTCAGCGTCAGTATCTGTCCAGAAGGCCGCCTTCGCCACCGGTATTCCTCCACATCTCTACGCATTTCACCGCTACACGTGGAATTCTACCTTCCTCTACAATACTCCAGATAACCAGTTTTAAGTGCAATTCCCAGGTTGAGCCCGGGGCTTTCACACCTAACTTAATTATCCGCCTACATGCCCTTTACGCCCAGTCATTCCGATTAACGCTCGCACCCTCCGTATTACCGCGGCTGATGGCACGGAGTTAGCC
+
@CCCCGGGGGGEGGGGGFGGGGGGGDGGGGGGGFEEGGEGGDEG>FEGGGGGGGGGGGGGGGGGGGGFFGGGGGGGGGGGDDFGGGGGGGGGGGGGGGGFGGGGGGGGGGGGGGFGGGGGGGGGGGEF?FGGGEGCGFGGGGGGGGGGGGGFGFGFGGGGGGGFGGGGGGGGFGGFFG?GGGGGGFGGGDGGGGGG>DFCFFFFFFFFDCCB6B@FEF+:FF=@FFFF@ED@BFCF@F>A0;.;)/)6?=;;?FEEFB<?06>9(46:<93:?():)-2>0((,(-:):7??2(7(.)-4,
@M04999:289:000000000-L3R54:1:1101:10324:4052 2:N:0:429
TGACTACCAGGGTATCTAATCCTGTTCGCTACCCATGCTTTCGAGCCTCAGCGTCAGTAACAGACCAGAGAGCCGCCTTCGCCACTGGTGTTCTTCCATATATCTACGCATTTCACCGCTACACATGGAGTTCCACTCTCCTCTTCTGCACTCAAGTCTCTCAGTTTCCGATGCTCTTCCTCAGTTAAGCTGAGGGCTTTCACATTCAGACTTAAAAGACCGCCTGCGCTCCCTTTACGCCCAATAAATCCGGACAACGCTTGCCACCTACGTATTACCGCGGCTGCTGGCACGTAGTT
+
CCCCCGGGGGGGGGGGGGGGGGGGGGFGGGGGGGGFGGGGGGGGGGGGFFGGGGGGGGGGGGGGGGGGGGGGGGGGGGGGGGGGGGGGEGGGGGGGGGGGGGGGFFGGGGGGGGGGGGGGGGGGGGGGGGGGGGGGAFGGGGGGGGGCEFGFGGGGGGFFGFGGGGGGGGGGGGFGFGFDGGGGGGGGGG9EG??DDGGGF?CAA7CFFFFFFFFFF>9);==ADD>BFF@>DFFFCC2?BFFDFFEEEFFF(1((6=>>?;:0()<<734?B74:-5AB>1191(-8B202)41:13<
@M04999:289:000000000-L3R54:1:1101:12459:4087 2:N:0:429
TTTCGGACTACTCGGGTATCTAATCCTGTTTGCTCCCCACGCTTTCGCATCTCAGCGTCAGTATCTGTCCAGAAGGCCGCCTTCGCCACCGGTATTCCTCCACATCTCTACGCATTTCACCGCTACACGTGGAATTCTACCTTCCTCTACAATACTCCAGATAACCAGTTTTAAGTGCAGTTCCCAGGTTGAGCCCGGGGCTTTCACACCTAACTTAATTATCCGCCTACATGCCCTTTACGCCCAGTCATTCCGATTAACGCTCGCACCCTCCGTATTACCGCGGCTGCTGGCACGGAGT
+
CCCCCGGGGFGGGGGGGGGGGGGGGGGGGGGGGGGGGGGGGGGGGGGGGGGGGGGGGGGGGGGGGGGGGGGGGGGGGGGGGGGGGGGGGGGGGGGGGGGGGGGGGGGGGGGGGGGGGGGGGGGGGGGGGGGGGGGGGGGGGGGGGGGGGGGGGGGGGGGGGGGGGGGGGGGGGGGGFGFGGGGGCGGGGGGGGGGGGGGGFEFFFFFFFFFEEFFFFFFFF?EEFFFFFFFFFFF;@DEFE;6>BFF=@@FEFFFFFF?FFFFFFFFFF>?BF?B6?:06AAFFFB>BB67>BF:3:B(9,
@M04999:289:000000000-L3R54:1:1101:12483:4113 2:N:0:429
CTCAGACTACCGGGGTATCTAATCCTGTTTGCTACCCACGCTTTCGAGCATGAACGTCAGTGTTATCCCAGGAGGCTGCCTTCGCCATCGGTATTCCTCCACATCTCTACGCATTTCACTGCTACACGTGGAATTCTACCTCCCTCTGACACACTCTAGTTTGACAGTTTCAAATGCACGTCCCAAGTTGAGCTCGGGGATTTCACATCTGACTTATCTAACCGTCTGCGCTCGCTTTACGCCCAGTAATTCCGATTAACGCTCGCACCCTACGTATTACCGCGGCTGCTGGCACGTAGTT
+
CCCCCGGGGGGGGGGGGGGGGGGGGGGGGGGGGGGGGGGGGGFGGGGGGGGGGGGGGGGGGGGGGGGGGGGGGGGGGGGGGGGGGGGGGGGGGGGGGGGGGGGFGGGGGGGGGGDGGGGGGGGGGGGGFFGGGGGGGGGGGGGGGGGGGGGGGGDGGGGFGCGGGGGGGFGGGGGGFGFFFGGGGGGGGGGGGFGGGGGGFFFFFFFFFFE@EFFFEFFFFE=BFFFFFFF>?FFFF6CFFDFFFFFEFEFFCE?6;?C<?9<6;BFFF?:B?67?F:>><<219039?:?4332344?1-
@M04999:289:000000000-L3R54:1:1101:6349:4119 2:N:0:429
TATAGACTACTAGGGTATCTAATCCTGTTTGCTCCCCACGCTTTCGCATCTCAGCGTCAGTATCTGTCCAGAAGGCCGCCTTCGCCACCGGTATTCCTCCACATCTCTACGCACTTCACCGCTACACGTGGAATTCTACCTTCCTCTACAATGCTCCAGATAACCAGTTTTAAGTGCAGTTCCCAGGTTGAGCCCGGGGCTTTCACACCTAACTTAATTATCCGCCTACATGCCCTTTACGCCCAGTCATTCCGATTAACGCTCGCACCCTCCGTATTACCGCGGCTGCTGGCAAGGCGTT
+
CCCCCGGGGGGGGGGFGGGGGGGGGGGGGGGGFGGGGGGGGGGGGDGGCCGGGGGGGGGGGGGGGGGGGGGGGGGGGGGGGGGGGEEGGGGGGGGGGGGGGGGFGGGGGGGDGGGGGGGGGGGGGGGGGGGDGGGFGGGGGGGGGGGGGGGGGGGGFGGGGGGGGGGGGAFGGGGD97DFCFDFEGGCECCFGGFGGGDGAFFAFFFFFFEF=FAF4:6*+98@B(6>=:@EB=23=3<FDFFB?@387?C??E@?FF9C0><:6>B9(33?B6(,3496<BF0;0(40),41()((,-:-
@M04999:289:000000000-L3R54:1:1101:19482:4124 2:N:0:429
GCACTGACTACCCGGGTATCTAATCCTGTTCGCTCCCCACGCTTTCGTCCATCAGCGTCAATCGGTATTTAGTAACCTGCCTTCGCAATCGGGGTTCTGTGTAATATCTATGCATTTCACCGCTACACTACACATTCCAGCTACTTCAATACTATTCAAGATTAACAGTATCAACGGCAGTTCTACAGTTAAGCTGCAGGTTTTCACCGCTGACTTATCAACCCGCCTACGGACCCTTTAAACCCAATAAATCCGGATAACGCTCGCCTCCTCCGTATTACCGCGGCTGCTGGCACGGAGG
+
C-6BCEEFFGDFFCFEEGGGGGGGGGGGGGGGGEGFGFGDDEGGGGGGEF:FF@EFGGGEGFCFEE8FGCFFGFBEGGGGGGGGGGFFFGGG7FFDGFFGAFA?EEFGGGFGGGGFGGGGGDGGGGGGGGGGGGGGGGGFG8DFGGGDFGGGGCFFDFFGFFCGGG,,@:==,@=C5C5C8;CCCFGGFGF:CC9CGD?CA6CFF9BA=):9AFF9;B66+:-49>2>2@=?9@BD;;8A<)7(:@DF))7))/(.;;DE@69?B90,8?B??BF?::()6<6>>;>F>??F0:?>0924(
@M04999:289:000000000-L3R54:1:1101:24495:4167 2:N:0:429
AAGACTACCGGGGTATCTAATCCTGTTTGCTCCCCACGCTTTCGCATCTCAGCGTCAGTATCTGTCCAGAAGGCCGCCTTCGCCACCGGTATTCCTCCACATCTCTACGCATTTCACCGCTACACGTGGAATTCTACCTTCCCCTACAATACTCCAGATAACCAGTTTTAAGTGCAGTTCCCAGGTTGAGCCCGGGGCTTTCACACCTAACTTAATTATCCGCCTACATGCCCTTTACGCCCAGTCATTCCGATTAACGCTCGCACCCTCCGTATTACCGCGGCTGCTGGCACGGAGTT
+
CCCCCGGGFGGGGGGGGGGGGGGGGGGGGGGGGFEGFGGGGGGGGFGGGGGGGGGGGGGGGGGGGGGGGGGGGGGGGGGGGGGGGGGGGGGGGGGGGGGGGGGGGGGGGGGGGGGGGGGGGGGGGGGGGGGFGGGCFGGGGG=DCGGGGGGGGGGGGGGGGGGGGGGGCFGFGGGGFGFGGGDEGGGGC?CGFGGGDGCFFFFFFFFFEFFFCFFFEFFFFF=DDFFFFFF)63=3<EDF>;DF47ACCFFE0?B:<ABFFFBBFFFFFFFF<0<:AA<BFF>0906B?BFBFF>9((,
@M04999:289:000000000-L3R54:1:1101:17740:4181 2:N:0:429
TCAGGACTACTCGGGTATCTAATCCTGTTCGCTCCCCACGCTTTCGTCCATCAGCGTCAATCGGTATTTAGTAACCTGCCTTCGCAATCGGGGTTCTGTGTAATATCTATGCATTTCACCGCTACACTACACATTCCAGCTACTTCAATACTATTCAAGATTAACAGTATCAACGGCAGTTCTACAGTTAAGCTGCAGGTTTTCACCGCTGACTTATCAACCCGCCTACGGACCCTTTAAACCCAATAAATCCGGATAACGCTCGCATCCTCCGTATTACCGCGGCTGCTGGCACGGAGTT
+
CCCCCGGGGGGGGGGGGGGGGGGGGGGGGGGGGGGGGGGGGGGGGGGGGGGGGGGGGGGGGGGGGGGGGGGGGGGGGGGGGGGGGGGGGGGGGGGGGGGGGGGGGGGGGGGGGGGGGGGGGGGGGGGGGGGGGGGGGGGGGGGGGGGGGGGGGGGGGGGGGGGGGGGGGGGGGGGEFGFDGGGGGGGGGGGGGGGGGGGGFFFFFFFEFFFBFFFFFFFFFFFFBFF@FDD@>BFDFFCFFFF?D;;EEFFF86>@D@EFFFF<FBFFFFFFF>F08B>>>0999>>FFF0:<B<?>>>B1
@M04999:289:000000000-L3R54:1:1101:24339:4189 2:N:0:429
AAGCTTACTAGGGTACCTAATCCTGTTTGCTCCCCACGCTTTCGCATCCCAGCGTCAGTATCTGCCCAGAAGGCCGCCTTCGCCACCGGTATTCCTCCACATCCCTACGCATTTCACCGCTACACGTGGAATTCTACCTTCCTCTACAATACTCCAGATAACCAGTTTTAAGTGCAATTCCCAGTTTGACCCCGGGGCTTTCACACCTAACTTAATTCTCGGCCTACATGCCCTTTACGCCCAGTCCTTCCGATCAACGCTGCCACCCTCCGTATTACCGCGGCTGCTGGCACGGAGTC
+
<@B,,,6CF,C,EFGC,,,,6C@-CCC6@FGG<FB@++@,@@,C,,,66@<,E7,BF,CC,,<F,C@C,,C@6E@@F+,,59@,B,4=:86:,C,FEGGGC=F,,=,9:=7FBE,@E,+@=+8E=:A4@=,EF;A9FFC;=F8DA,,3,77@=EGG?=9@EF8AD89==E?EGAF8FC0=+67C,@;EG,EFDE79*;>*/99F>A*9>3:;688A*++1)2>=2>2(9*7;DE8EFC037(((./.5?@@D(3(4)4(2?13022<?6?B;-(4(.:4119116(-5)(,34(,4(-(
@M04999:289:000000000-L3R54:1:1101:17921:4276 2:N:0:429
GACTACACGGGTATCTAATCCTGTTCGCTCCCCACGCCTTCGCATCTCAGCGCCAGGACCTGTGCAGAAGGCCGCCCTCGCCACCGGTATTCCTCTACATCTCTACGCATTTCATCGCTCCACGTGGAATCCCACACTCCCCTACAATACTCTAGACAACCAGATTAAAGTGCAGTGCCCAGGTTGAGCCCGGCGCTTTCATACCTAACTTAACTAACCGCCTACATGACCTTCACGTCCACCCAATCCGATCAGCGCTCGCACCCCCCGTATCACCGCGGCGTCTCGCTCGGAGTTAGCC
+
BC<<@,,,,++6+;6,,CEFEFCF9,,6BEB<C@FGD86,;,,,BC,C6C,++68+,,6,66:6,9E,<6,66+6@+=?+C>FG,=C>=+5,B,A,AA5?<E?,4?:EE=:9EF,,4@4,@,A74?++5C,=,@=++3@D,+1+6,2=D8,2,@,,,@D8+5,,,+,27@;,,7+2*++**33@E,@D6,5*;8?488*+++++;++638<34+;1)/;(590(/4./)//63(7=7,,02)(-((,,4,(3(1))(((49;(19(((4-(,((-),,,3(1(-,((.-((-41((())))
@M04999:289:000000000-L3R54:1:1101:14504:4300 2:N:0:429
GATCGACTACAAGGGTATCTAATCCTGTTTGCTCCCCACGCTTTCGCATCTCAGCGTCAGTATCTGTCCAGAAGGCCGCCTTCGCCACCGGTATTCCTCCACATCTCTACGCATTTCACCGCTACACGTGGAATTCTACCTTCCTCTACAATACTCCAGATAACCAGTTTTAAGTGCAATTCCCAGGTTGAGCCCGGGGCTTTCACACCTAACTTAATTATCCGCCTACATGCCCTTTACGCCCAGTCATTCCGATTAACGCTCGCACCCTCCGTATTACCGCGGCTGCTGTCACGGAGTT
+
CCCCCGGGGGGGGGGGGGGGGGGGGGGGGGGGGGGGGGGGGGGGGGGGGGGGGGGGGGGGGGGGGGGGGGGGGGGGGGGGGGGGGGCFGFGGGGGGGGGGGGGGGGGGGGGGGGGGGGGGGGGGGGGGGGGGGGGGGGGGGGGGGGGGGGGFGGGGGGGGGGGGGGGGGGGGGGGGFGFGGGGGFGGGGGGGGGGGGGGGFFFFFFFFFFFFFFFFFFFEA4@@F@=@FFFFFFFEFFFFFFFFFFFFFFFFFF;?DFC<69??FF>FFFFBFFF??FDDA?BF9B99F?B)5>BFBFFF1
@M04999:289:000000000-L3R54:1:1101:12039:4306 2:N:0:429
GTAAGACTACCGGGGTATCTAATCCTGTTCGCTCCCCACGCTTTCGTCCATCAGCGTCAATCGGTATTTAGTAACCTGCCTTCGCAATCGGGGTTCTGTGTAATATCTATGCATTTCACCGCTACACTACACATTCCAGCTACTTCAATACTATTCAAGATTAACAGTATCAACGGCAGTTCTACAGTTAAGCTGCAGGTTTTCACCGCTGACTTATCAACCCGCCTACGGACCCTTTAAACCCAATAAAACCGGATAACGCTCGCATCCTCCGTATTACCGCGGCTGCTGGCACGGAGTT
+
@<C<CFGGGGGGGGE:;CFGF<EFGGGACFFGEG@GGGGG7B:CFEGGGGGGDEFG@CC@FGGEBFFA<<EFAEFEFFGGGDGBFG7?AFDGG>+=AFGEGGCEF,EFCFFGGAE@FGFGGGGCFFGGGFGGGC;EC=@F@FDGGFFC=AFGFC:=DFGCEGF8;99EG8==EDG89CEFGFGGG9CGGFAF,9@FCF>C98CACF55A=>=BB:>CF97ADD>@F@=B9@2.1((33.:>8331(:6<4)7(4(.,84>(7<30(-49?<ABB0244)64(1469,134:7:4>BB19?,
@M04999:289:000000000-L3R54:1:1101:6611:4310 2:N:0:429
AGCATTAAGGGACTGGGCAGTCCAGGTGTGGTCTCCCCCCACGGGGCTCTAATTCTATTACCTACCCACTTTGTCGGCCCCCCACCTCATGTTCTACCTAACAAGCCTACATCCCGCCTGGGGGTCTTCCCTCTCTCTACCCCATTCACACCTACCCATTAATCTTCCCCCTCCCCTTTCTCACCCCCCCATACACGATTTCACCTCATCCGCCCCGGTGCTCCCCAGTCGTGCTTCACTCCACTGCTTCCCCGCCAGCGTGCGTCTACTGCCCACTGCTCACGGCGTGCCATGCGCACCC
+
AC,6@,;66;,,,,;=;,,,,6,6,,;,;6,,66,,;,+8+++8+8@@,,,<<,,,,<9,,6,9,:C<,,,,,,,,++,447:++,,,,,,<,@,,9?,,,,9,,,+,,9,,,,A++@++4+44+38A57=D,3,,83,6@,6=@,6,,3@+1,,,6,,,,7,,35,2,,****3***0+52+5,,**4:8,,,,*2/**)1++*00))))((288(..-))-)(,.-.)((-(().-,*)()())))))),((3(((-(4(((,-(()-))(.),(),)))),-((,((-.-)(((((,,
@M04999:289:000000000-L3R54:1:1101:5889:4382 2:N:0:429
TGCGCGACTACCCGGGTATCTAATCCTGTTTGCTCCCCACGCTTTCGCATCTCAGCGTCAGTATCTGTCCAGAAGGCCGCCTTCGCCACCGGTATTCCTCCACATCTCTACGCATTTCACCGCTACACGTGGAATTCTACCTTCCTCTACAATACTCCAGATAACCAGTTTTAAGTGCAATTCCCAGGTTGAGCCCGGGGCTTTCACACCTAACTTAATTATCCGCCTACATGCCCTTTACGCCCAGTCATTCCGATTAACGCTCGCACCCTCCGTATTACCGCGGCTGCTGGCACGGATT
+
CCCCCGGGGGGGGGGGGGGGGGGGGGGGGGGGGGGGGGGGGGGGGGGGGGGGGGGGGGGGGGGGGGGGGGGGGGGGGGGGGGGGGGGGGGGGGGGGGGGGGGGGGGGGGGGGGGGGGGGGGGGGGGGGGGGGGGGGGGGGGGGGGGGGGGGGGGGFFFGGGGGGGGGGGGGGGGGGFGFFGGGGGGGGGGGGGGGGGGGGFFFFFFFFFFFFFFFFFFCEFFC?@@DFFFFFFFFFFFFF<7?FF?6?FFFFFFFF?BB>A<FF:6>BB>FFFF93:BFFF<:6>0299BFFB:1>6>>((
@M04999:289:000000000-L3R54:1:1101:14244:4400 2:N:0:429
GTGGACTACACGGGTATCTAATCCTGTTTGCTCCCCACGCTTTCGCATCTCACCGTCAGTATCTGTCCAGAAGGCCGCCTTCGCCACCGGTATTCCTCCACATCTCTACGCATTTCACCGCTACACGTGGAATTCTACCTTCCTATACAATACTCCAGATAACCAGATTTAAGTGCAATTTCCAGGTTGACCCCGGGGCTTTAACACCTACCTTAAGTATCCGCCAACATGCCCTTTAAGCCCAGGCATTCCGATTACGGCTCGCACCCCCGGAATTACGCCGCCGACTGGCACGAGGTG
+
A8C<86,C,6;FGE@@,CCF,6E@,CFA<@<6EFG7,7:CFGC<:CB67,66,,,6868;<C69FG<<9CFG8B,A4C4F,:A,??F,C+7+B,5,EB4EF,,94<A@A?++CFD9?FE+>8+44=?,44FEA,87,4,646,3,,7@3EA,,,2,6,36==E,3+,@,,@,7,+2?6D8++?,E6@,:?,@1ACD***3;*+3=+A4)<))7+?0*+1*=/(8/(/(26..;(61)9.+7=(,((((/)9)6;0(64((((-4(3424(2,(((,)).(-(2(,((((-(((,2(,(-(
@M04999:289:000000000-L3R54:1:1101:6970:4410 2:N:0:429
GACTACTCGGGTATCTAATCCTGTTTGCTACCCACGCTTTCGAGCATGAACGTCAGTGTTATCCCAGGAGGCTGCCTTCGCCATCGGTATTCCTCCACATCTCTACGCATTTCACTGCTACACGTGGAATTCTACCTCCCTCTGACACACTCTAGTTAGACAGTTTCAAATGCACGTCCCAAGTTGAGCTCGGGGATTTCACATCTGACTTATCTAACCGTCTGCGCTCGCTTTACGCCCAGTAATTCCGATTAACGCTCGCACCCTACGTATTACCGCGGCTGCTGGGACGTAGTTAGCC
+
CCCCCGGGGGGGGGGGGGGGGGGGGGGGGGGGGGGGGGGGGGGGGGGGGGGGGGGGGGGGGGGGGGGGGGGGGGGGGGGGGGGGGGGGGGGGGGGGGGGGGGGGGGGEGGGGGGGGGGGGGGGGGGGGGGFGFGGGGGGGGGGGGGGGGGGGGGGGGGFFGGGGGGGGGGGGGGGGFGFGGGGGGGGGGGGGGGGGDFGFFFFFFFFFFEEEFFFFFFFFFFFFFFFFABFFFFFFFFFFDDEEFFFFFF?<<<CCD;2?F@03;?60232<B:>A.(426>F9:0)(((.,-3<626>A7
@M04999:289:000000000-L3R54:1:1101:11620:4433 2:N:0:429
GGAGACTACTCGGGTATCTAATCCTGTTTGCTCTCCACGCTCTCGCACCTCAGCGTCAGTATCTCTCCAGAAGGCCGCCTCCGCCACCGTTATTCCCCCACATCTCTACGCATTTCACCGCTACACGTGGAATTCTACCTTCCCCTACAATACTCCAGATCACCAGTTTTACGTGCAAGTCCCAGGTTGAGCCCCGGGCGTTCACACCTACCTTAATTATCCGCCTACATGCCCTTTACGCCCAGTCATTCCGATTAACGCTCGCACCCCCCGCATTACCGCGGCGGCGGGCACGGAGTT
+
--@,,:,,6;@6,FE+C9F,66C-,,=,C8EEF9FFDG7F:,C,,B+++,B,AAFB,,66,6C<,,,:C,CC,BFE=F=4,:+C,@F@:,8,B@?,,:@@F?,5AFF,4DF74+C,5FE7FC+4CFC,9C+,7,,@@D=,@D,,@DE8DF,@2,@,3,==,6@=E6292E8,=,@+02*=+=CAFGC38CFF?F*0*/@*3:6?@FFF25(0*1;AC:B?F;;1(((5;)<;)5((/97=;093(/774))6(-161))(7?:0229>B((-,(,(46)),1966(42(((-(4:((3-1
@M04999:289:000000000-L3R54:1:1101:9394:4436 2:N:0:429
TTGGACTACTAGGGTATCTAATCCTGTTTGCTCCCCACGCTTTCGCATCTCAGCGTCAGTATCTGTCCAGAAGGCCGCCTTCGCCACCGGTATTCCTCCACATCTCTACGCATTTCACCGCTACACGTGGAATTCTACCTTCCTCTACAATACTCCAGATAACCAGTTTTAAGTGCAATTCCCAGGTTGAGCCCGGGGCTTTCACACCTAACTTAATTATCCGCCTACATGCCCTTTACGCCCAGTCATTCCGATTAACGCTGGCACCCTCCGTCTTACCGCGGCTGCTGGCACGGAGTT
+
CCCCCGGGFFFGGGFGGGGFEFGFGGGGGGGGGGGGDGFGGGGGGGGGEEFGGGGFGGGGGGGGGGGGGGGGGGGGGGGGEGGGGGGGGGGGGGGEFGDFGGGGFGGGGGGGGGFCFGGGGGDGFGGGGGGGGCFGGFGGGGGGGGGFEFGFG89=EFGGGGGGGGGGGGGGGGGGFGFGGGFFGGGGGGGGGGGGGDDDFFFFFFFF:BFFFFFF4FF?FF>BDFFFECFFFFFFFFFFFF@@06<E?EFFFF027CFFFF(,,7?BFB1:91(,,<B?07(3939?:07B???19,8(
@M04999:289:000000000-L3R54:1:1101:23101:4457 2:N:0:429
TGACTACAGGGGTATCTAATCCTGTTTGCTCCCCACGCTTTCGCATCTCAGCGTCAGTATCTGTCCAGAAGGCCGCCTTCGCCACCGGTATTCCTCCGCATCTCTACGCATTTCACCGCTACACGTGGAATTCTACCTTCCTCTACAATACTCCAGATAACCAGTTTTAAGTGCAATTCCCAGGTTGAGCCCGGGGCTTTCACACCTAACTTAATTATCCGCCTACATGCCCTTTACGCCCAGTCATTCCGATTAACGCTCGCACCCTCCGTATTACCGCGGCTGCTGGCACGGAGGTAGC
+
CCCCCGGGGGGGGGGGGGGGGGGGGGGGGGGGGGGGGGGGGGGGGGGGGGGGGGGGGGGGGGGGGGGGGGGGGGGGGGGGGGGGGGGGGGGGGGFGGGGGGGGGGGGGGGGGGGGGGGGGGGGGGGGFGGGGGGGGD9EGGGGGGGGGGGGFGGGGGGGGGGGGGGGGGGG,EGGGFFFGFGGGGFFGGGGGGGGGDG>GFFFFAEFFEBECEFFFFFFCBF@FFFFFFF=@F@EEFDFFF??;EFC3?7;(;@FEFFFFFFFFF>?1?49,1(2.443(4;B>F?7:?BB26414(-5<0
@M04999:289:000000000-L3R54:1:1101:25838:4500 2:N:0:429
GGGACTACTCGGGTATCTAATCCTGTTCGCTCCCCACGCTTTCGTCCATCAGCGTCAATCGGTATTTAGTAACCTGCCTTCGCAATCGGGGTTCTGTGTAATATCTATGCATTTCACCGCTACACTACACATTCCAGCTACTTCAATACTATTCAAGATTAACAGTATCAACGGCAGTTCTACAGTTAAGCTGCAGGTTTTCACCGCTGACTTATCAACCCGCCTACGGACCCTTTAAACCCAATAAATCCGGATAACGCTCGCATCCTCCGTATTACCGCGGCTGCTGGCCCGGAGTTAC
+
CCCCCCGGFDGGGGGGGGGGGGGFGGGFGG7FFGGGGEGGGGGGFFGGFFGGDFGGGGGFGGGG7@FGGGGGGGCFGFEGGFGGGGGFCGGCFGF<FEEFGGGGG9FFFC9FFFGFFGEEE@GGGGGGGGGGFGGGFFCDFFFDFGGGGGFG8DC@D,EFCFCCEGCCDDFFGECEFF9DGGDDFGFGGGGC?FGGGFGGFFFFF5@5=AC@CFFFEFFFBBFFF925>>@@FF==3<.6=D<2@@49).43(1(67@@9<FF>9,28<<0(-13>9AFF(4,(1,4:?:B((39(-81<)
@M04999:289:000000000-L3R54:1:1101:12663:4502 2:N:0:429
GAGACTACTGGGGTATCTAATCCTGTTCGCTACCCATGCTTTCGAACCTCAGCGTCAGTTACAGACCAGAGAGCCGCCTTCGCCACTGGTGTTCTTCCATATATCTACGCATTCCACCGCTACACATGGAGTTCCACTCTCCTCTTCTGCACTCAAGAAAAACAGTTTCAGCTGCACTTCCCCGGTTAAGCCGAGGGCTTTCACAGCTGACTTGTTCTCCCGCCTGCGTTCGCTTTACGCCCAATAAATCCGGACAACGCTTGCCACCTACGTATTACCGAGGCTGCTGGCAAGTAGTT
+
CCCCCFFFFGGGGGGGGGGGGGGGGGGGGGDEGGGGGGGGGGGGGGGGGGGGGGGGGGGGGGGGGGGGGGGGGGGGGGGCGGGCEGGGG?FFGGGFGGGGGGGFGCFGGGGGGGGGGGFGGGGGGGGGGGGGGGGGGGGAFGCFGGFFGGGGDFGGGGGGGGGGFGGFGGECDEDGFGFGGGGGGGGGGFGGGDGGDG>FFFFFFF>AEEDBEFFFFFFFF@FB?FFF=?<FFF01CCDE6>@@;;A3)9@>6?F>FB99:<:<BA?::?76?BA?>A4((4-(.3(8?((()(.-664
@M04999:289:000000000-L3R54:1:1101:14303:4530 2:N:0:429
TGACTACCGGGGTATCTAATCCTGTTCGCTCCCCACGCTTTCGTCCATCAGCGTCAATCGGTATTTAGTAACCTGCCTTCGCAATCGGGGTTCTGTGTAATATCTATGCATTTCACCGCTACACTACACATTCCAGCTATTTCAATACTATTCAAGATTAACAGTATCAACGGCAGTTCTACAGTTAAGCTGCAGGTTTTCACCGCTGACTTATCAACCCGCCTACGGACCCTTTAAACCCAATAAATCCGGATAACGCTCGCATCCTCCGTATTACCGCGGCTGCTGGCACGGAGTTAGC
+
CCCCCGGGGGGGGGGGGGGGGGGGGGGGGGGGGGGGGGGGGGGGDGGGGGGGGGGGGGGGGGGEGGGGGGGFGGGGGGGGGGGGGGGGGGFGGGGFEFGGGGGGGGGGGGGGGGGGAFGGGGGGGGGGGGGGG;FFGGGGFGGFGGGCCGGGGGGGGGGGGGGGGGGGGGGGGGGGFGFGGGGGGGGGGGGGGGGGFFGGFFFFFFFFFFEFFFFCE9FAF=@DDFF@?B>?DF;C3<AFFFF@EF9CEEFB@@FFFBBBBFFF09>?<?BFFF?FFF?FB>BF96:BFFF?F;0;?7AB)
@M04999:289:000000000-L3R54:1:1101:13630:4538 2:N:0:429
CGGGACTACTAGGGTATCTAATCCTGTTTGCTCCCCACGCTTTCGCATCTCAGCGTCAGTATCTGTCCAGAAGGCCGCCTTCGCCACCGGTATTCCTCCACATCTCTACGCATTTCACCGCTACACGTGGAATTCTACCTTCCTCTACAATACTCCAGATAACTAGTTTTAAGTGCAGTTCCCAGGTTGAGCCCGGGGCTTTCACACCTAACTTAATTATCCGCCTACATGCCCTCTACGCCCAGTCATTCCGAGTAACGCTCGCACCCTCCGTATTACCGCGTCTGCTGGCACGGAGTTC
+
CCCCCEFFECFFGFF8F<FGGGECDFFGFGGFGGGGGGGCEGGGGGGGGGGGGGG@@FCECAFFCFE@CDF8FFGGG7FGEGFDFG7<FGGGFFCABABFFGGFFCFGGFEBFCFFGGGGGCFGFCC=<:+F,>EE9EADDGDDFGGDEFGA?,@,D,@?EFG,===:D=FFG=C82=DDFG?CD64,<6DFF+:DC**0*3;:96994>.:CAFF*4+1=6(-5@F@3*/8.(0(,)75;(21(.)).1..3((//6?;@FFFF6>(4(,,7?0,(6<A<B;(4(().44:.4:((-(,)
@M04999:289:000000000-L3R54:1:1101:10935:4591 2:N:0:429
GACTACTCGGGTATCTAATCCTGTTTGCTCCCCACGCTTTCGCATCTCAGCGTCAGTATCTGTCCAGAAGGCCGCCTTCGCCACCGGTATTCCTCCACATCTCTACGCATTTCACCGCTACACGTGGAATTCTACCTTCCTCTACAATACTCCAGATAACCAGTTTTAAGTGCAATTCCCAGGTTTAGCCCGGGGCTTTCACACCTAACTTAATTATCCGCCTACATGCCCTTTACGCCCAGACATTCCGATTAACGCTCGCCACCTCCGTATTACCGCGCCTGCTGGCACGGAGTTAGCC
+
CCCCCGGFGDGECFDE<EFGGGGGGGGFFGGFFFGEECFF9CCFCC<FGGGGEGGGFGFCDFFGGGFGGGFGFGGGGGGG7FGGGD7@:?FCFFGFCGG<AEFB;FFCB+?;<FGGGGC8FFGCF<FFFEGFG9FGCCFGGFC9EDF,==DDFFGGGDGGDGGF9+EFFGAFGFDDDGBG?FGC9,@CFCFDC5EGCFFCFFFAB49F=CEEEFFF<@FFFD>@BEEE3BF:>ECE62;E<,(6=;)65;;(6;EE?0,27(((-13:B942(,6<4136(-(4:0541:>?9(4-4<).,
@M04999:289:000000000-L3R54:1:1101:26696:4605 2:N:0:429
GACTACCAGGGTATCTAATCCTGTTTGCTCCCCACGCTTTCGCATCTCAGCGTCAGTATCTGTCCAGAAGGCCGCCTTCGCCACCGGTATTCCTCCACATCTCTACGCATTTCACCGCTACACGTGGAATTCTCCCTTCCTCTACAATACTCCAGCTAACCAGTTTTAAGTGCAATTCCCAAGTTGAGCCCGGGGCTTTCACACCTAACTTAATTATTCGCCTACATGCCTTTGACGCCCAGCCATTCGGATTAACGCTCTCACCCGCCGTCTTACCGCGGCTGCTGGCACGGAGTTAGCC
+
-@<@@CF@G7;F8CFD@FA@<<ACFCF9<F@66@F:F:6F<6FGEE,;<FGEFF:@C6CFGAFGEC@<CFGGFEECFEGF?74@FBCGE@EFG,CF8<8,A5CFFGG=F=FEAFF,?CC+>E,?A<C7CE<EE,,4E9?@FFD=D;9D=8AFGGF,DD,@,61=E8=ED936==+7+=+A++0,73,,@,DEEEDDDGF7ABFF*6;9-6*6*+41A+=-?@@=B3@?))*03*8;DF1):6(60>4))((((779;:<-())).((413,(36))033>>B(2:42(:1<(-(,4()6:4
@M04999:289:000000000-L3R54:1:1101:18381:4636 2:N:0:429
CGCAAGACTACACGGGTATCTAATCCTGTTTGCTCCCCACGCTTTCGCATCTCAGCGTCAGTATCTGTCCAGAAGGCCGCCTTCGCCACCGGTATTCCTCCACATCTCTACGCATTTCACCGCTACACGTGGAATTCTACCTTCCTCTACAATACTCCAGATAACCAGTTTTAAGTGCAATTCCCAGGTTGAGCCCGGGGCTTTCACACCTAACTTAATTATCCGCCTACATGCCCTTTACGCCCAGTCATTCCGATTAACGCTCGCACCCTCCGTATTACCGCGGCTGCTGGCACGGAGT
+
CCCCCGGGGGGGGGGGGGGGGGGGGGGGGGGGGGGGGGGGGGGGGGGGGGGGGGGGGGGGGGGGGGGGGGGGGGGGGGGGGGGGGDGFGGGGGEGFGGGGGGGGGGGGFGGFGGGGGGGGGGFGGGGGGGGGGGGGGGGGGGGGGGGGGGGGGGGGGGGGEFFGGGGGGGGGGGGGFGFGFFGGGGGGGGGGGGC7DGGGFDFFFFFFEFFFFFFFFFFFFFFEDFD=;@EFF;@@FDFFFDF;FDD@EEFFF?;7??:>DB913;>>9>?6?FF:?::F<BBFFB;9BF?0>BF58>;B(
@M04999:289:000000000-L3R54:1:1101:11960:4655 2:N:0:429
GGACTACAGGGGTATCTAATCCTGTTCGCTACCCATGCTTTCGAACCTCAGCGTCAGTTACAGACCAGAGAGCCGCCTTCGCCACTGGTGTTCTTCCATATATCTACGCATTCCACCGCTACACATGGAGTTCCACTTTCCTCTTCTGCACTCAAGAAAAACAGTTTCAGCTGCACTTCCCCGGTTAAGCCGAGGGCTTTCACAGCTGACTTGTTCTCCCGCCTGCGTTCGCTTTACGCCCAATAAATCCGGACAACGCTTGCCACCTACGTATTACCGCGGCTGCTGGCACGTAGTTAGC
+
CCCCCGGGGGGGGGGGGGGGGGGGGGGGGGGGGGGGGGGGGGGGGGGCFGGGGFGGGFGGGGGGGGGGGGGGGGGGGGGGGGGGGGGGGGAFFGGGGGGGGGGGGGGGGGGGFGGGGGGGGGGGFCGGGGGGGGGGFGGGGGGGGGGGGGGGGGGGGGGFGGGGDFFAFGGGGGGGFDFGGGGEGGDGGGGGGGEDDDFGFFFFF4FFFFFE>FBFFFADF>>>DDB@FFFF?=;CFFF3;@?DEAFEE8>B:BB6?BFF<BFFFB:(28?B2>0<A90;99>FF0)8:(.<?<0822>A:
@M04999:289:000000000-L3R54:1:1101:22851:4692 2:N:0:429
GACTACTCGGGTATCTAATCCTGTTCGCTACCCATGCTTTCGAACCTCAGCGTCAGTTACAGACCAGAGAGCCGCCTTCGCCACTGGTGTTCTTCCATATATCTACGCATTCCACCGCTACACATGGAGTTCCACTCTCCTCTTCTGCACTCAAGAAAAACAGTTTCAGCTGCACTTCCCCGGTTAAGCCGAGGGCTTTCACAGCTGACTTGTTCTCCCGCCTGCGTTCGCTTTACGCCCAATAAATCCGGACAACGCTTGCCACCTACGTATTACCGCGGCTGCTGGCACGTAGTTAGCC
+
CCCCCGGGGGGGGGGGGGGGGGGGGGGGGCGGGGGGGGGGGGGGGGGGGGGGGGGGGGGGGGGGGGGGGGGGGGGGGGGGGGGGGGGGGGGGGGGGGGGGGGGGGGGGGGGGGGGGGGGGGGGGGGGGGGGGGGGGGFGGGGGGGGGGGGGGGGGGGGGGGGGGGGGGGGGGGGGGFGFGGGGGGGGGGGGGGGGGGGGGFFF8FFFFFFFFFFFFFFFFFFFFFFFF?DFFFFFFFD0>@;@EFE?<@09:BBFFFF?BF:44?<?>B?FBA:)54(46>F603:?F?:BFF:<4>AAA8
@M04999:289:000000000-L3R54:1:1101:6852:4696 2:N:0:429
AGGAGACTACAGGGGTATCTAATCCTGTTCGCTACCCATGCTTTCGAGCCTCAGCGTCAGTAACAGACCAGAAAGCCGCCTTCGCCACTGGTGTTCTTCCATATATCTACGCATTTCACTGCTACACATGGAGTTCCACTTTCCTCTTCTGTACTCAAGTTTTGTAGTTTCCACTGCACTTCCTCAGTTTAGCTGAGGGCTTTCACAGCAGACTTACAAACCCACCTACGCTCGCTTAACGCCCAATAAATCGGGACAACGCTTCCCACCTACTTCTTCCCGCGGCTGCTGACAGGTAGTT
+
B@C8<;C@AECEFG7CCE<EDCEFA9CFFFEE7:FFFGF8FFF,C:DCF@EF@ED@FEECE<<<<CF,9EED8E@,4CFFGF9@7F7FEF,B<?FGFE<?FFDFG9EFFCFGGGGFGGGG;9FFE?FGA<,:,DEE,DFGF,;AD==AFGFEGAGG;DF=;,@4@=;6=E,,7==85A?FFGGGF88FF,@6E9A??D6CFFA++53+855C<A9+*<90*8))1)0)8-:52))7((/?9(/(5(8@@))7((,(31112(/;()()/3((())).6):(,3;1(41(5,).))(.-..)
@M04999:289:000000000-L3R54:1:1101:4858:4699 2:N:0:429
GGAGACTACACGGGTATCTAATCCTGTTCGCTCCCCACGCTTTCGTCCATCAGCGTCAATCGGTATTTAGTAACCTGCCTTCGCAATCGGGGTTCTGTGTAATATCTATGCATTTCACCGCTACACTACACATTCCAGCTACTTCAATACTATTCAAGATTAACAGTATCAACGGCAGTTCTACAGTTAAGCTGCAGGTTTTCACCGCTGACTTATCAACCCGCCTACGGACCCTTTAAACCCAATAAATCCGGATAACGCTCGCATCCTCCGTATTACCGCGGCTGCTGGCACGGAGTT
+
CCCCCGGGGGGGGGEGGGGGGGGGGGGGGGGGGEGGGGGGGGGGGGGGGGGGGGGGGGGGGGGGGGGFGGGGGGGGGFGGGGGGGGGGGGGGEGGGGGGGGGGFGGGGGGGGFGGGGGGGGGGGGGGGGGGGGGGGGGGGEGFDFGFGGGGFFGGGGGGGGGGGGGGGGGGGG>DEFGFGGGGGGGGGGGGFGGGG?F:?8FFFFFEEBFFFFFFFFFFFADBFFFFF25@@BFF@@FFFFFFF@F@ACCEF>@;<;E@01:619>19??<BB?B<>AFF699(4231:3??77:639F:
@M04999:289:000000000-L3R54:1:1101:20716:4727 2:N:0:429
TCAGAGACTACACGGGTATCTAATCCTGTTCGCTACCCATGCTTTCGAACCTCAGCGTCAGTTACAGACCAGAGAGCCGCCTTCGCCACTGGTGTTCTTCCATATATCTACGCATTCCACCGCTACACATGGAGTTCCACTCTCCTCTTCTGCACTCAAGAAAAACAGTTTCAGCTGCACTTCCCCGGTTAAGCCGAGGGCTTTCACAGCTGACTTGTTCTCCCGCCTGCGTTCGCTTTACGCCCACTACATCCGGACAACGCTTGCCACCTACGTATTACCTCGGCTGCTGGCACGTAGT
+
CCCCCGGGGGGGGGGGGGGGGGGGGGGGGGGGGGGGGGGGGGGGFGGGGGGGGGGGGGGGGFGGGGGGGGGGGGGGGGGGGGGGGGGGGGGGGGGGGGGGGGGGGGGGGGGGGGGGGGGGGGGGGGGGGGGGGGGGGGGGGGGGGGGGGGGGGGGGGGGGGGGGFGGGGGGGGGGGFGFGGFGFGGGGGGGGGGGDDGGGFFFFFFFFFFFFFFFFFFFEFFED>BFFFFFFFFFFFDFFFFFFFF(3=>?A506341;?BFFF<FFFB2:?BFF<2<?BFF)41:BF93::0:?FF???4
@M04999:289:000000000-L3R54:1:1101:21050:4744 2:N:0:429
GACTACTCGGGTATCTAATCCCATTCGCTCCCCTAGCTTTCGTCTCTCAGTGTCAGTGTCGGCCCAGCAGAGTGCTTTCGCCGTTGGTGTTCTTTCCGATCTCTGTGCATTTCACCGCTCCACCGGAAATTCCCTCTGCCCCTACCGTACTCCAGCTTGGTAGTTTCCACCGCCTGTCCAGGGTTGAGCCCTGGGATTTGACGGCGGACTTAAAAAGCCACCTACAGACGCTTTACGCCCAATCATTCCGGATAACGCTTGCATCCTCTGTATTACCGCGGCCACTGGCACAGAGTTAGCC
+
CCCCCGGGGGGGGGGGGGGGGGGGGGGGGGGGGGGGGGGGGGGGGGGGGGGGGFFGGGGGGGGGGGGGGGGGGGGGGGGGGGGGEGGGGGGGGGGGGGGGGGGGGDGGGGGGGGGGGGEGGGGGGGGGGGGGGGGGGGGGGGGGGGGGGGGFGGGGGGGGFFGGGGFFGGGGGGGFFGFGGGDGGEGGEGG67FF>CCFF>FBEBEFFB;EFEFAA?FFFFFD@FE@<FFF;??2ABFFFBBFFFFADFFFF??>B?9(,(-54>8))).-)6AAA<609B>(2:2)10(4(2((.4:64.
@M04999:289:000000000-L3R54:1:1101:12316:4753 2:N:0:429
AAGACTACAGGGGTATCTAATCCTGTTTGCTCCCCACGCTTTCGCATCTCAGCGTCAGTATCTGTCCAGAAGGCCGCCTTCGCCACCGGTATTCCTCCACATCTCTACGCATTTCACCGCTACACGTGGAATTCTACCTTCCTCTACAATACTCCAGATAACCAGTTTTAAGTGCAATTCCCAGGTTGAGCCCGGGGCTTTCACACCTAACTTAATTATCCGCCTACATGCCCTTTACGCCCAGTCATTCCGATTAACGCTCGCACCCTCCGTATTACCGCGGCTGCTGGCACGGAGTT
+
CCCCCGGGGGGGGGGGGGGGGGGGGGGGGGGGGGGGGGGGGGGGGGGGGGGGGGGGGGGGGGGGGGGGGGGGGGGGGGGGGGGGGGGGGGGGGGGGGGGGGGGGGGGGGGGGGGGGGGGGGGGGGGFGGGGGGGGGGCGGGGGGGGGGGGGGGGGGGGGGGGGGGGGGGGGGGGGGFDFGGGGGGG6EGGGGGGGGGGGGAFFFFFFFFFFFFFFFCFFFFFBDDFFFFFFFFFFFFF<>>6;@EFEFEFFFF;@DEF@FFFFBFFFFFF<>027?FF93999>96?7:BFFFF9;78:
@M04999:289:000000000-L3R54:1:1101:11980:4774 2:N:0:429
GATGGACTACTGGGGTATCTAATCCTGTTTGCTCCCCACGCTTTCGCATCTCAGCGTCAGTATCTGTCCAGAAGGCCGCCTTCGCCACCGGTATTCCTCCACATCTCTACGCATTTCACCGCTACACGTGGAATTCTACCTTCCTCTACAATACTCCAGATAACCAGTTTTAAGTGCAATTCCCAGGTTGAGCCCGGGGCTTTCACACCTAACTTAATTATCCGCCTACATGCCCTTTACGCCCAGTCATTCCGATTAACGCTCGCACCCTCCGTATTACCGCGGCTGCTGGCACGGAGTT
+
CCCCCGGGGGGGGGGGGGGGGGGGGGGGGGGGGGGGGGGGGGGGGGGGGGGGGGGGGGGGGGGGGGGGGGGGGGGGGGGEGGGGGGGGFGGGGGGGGDGGGGGGGGGGGGGGGGGGGGGGGGGGGGGGGGGGGGGGGGGGGGGGFGGGGGGGGGGGGGGGGGGGFGGGFGGGGGGGFGFFGGFGGGGGGGGGGGGGDGGGFFFFFFFFFFFFFFFFEFFFFFF?BFF@FEEFFFFFDEFFFD@BDFEEEC?EFF;;0<ECFFFFB91;BFFF?FBF:BFF<?BFFB9>F?FB<:?F>9>,.
@M04999:289:000000000-L3R54:1:1101:20279:4784 2:N:0:429
AGGGACTACCCGGGTATCTAATCCTGTTCGCTCCCCACGCTTTCGTCCATCAGCGTCAATCGGTATTTAGTAACCTGCCTTCGCAATCGGGGTTCTGTGTAATATCTATGCATTTCACCGCTACACTACACATTCCAGCTACTTCAATACTATTCAAGATTAACAGTATCAACGGCAGTTCTACAGTTAAGCTGCAGGTTTTCACCGCTGACTTATCAACCCGCCTACGGACCCTTTAAACCCAATAAATCCGGATAACGCTCGCATCCTCCGTATTACCGCGGCTGCTGGCACGGAGTT
+
CCCCCGGGGGGGGGGGGGGGGGGGGGGGGGGGGGGGGGGGGGGGGGGGGGGGGGGGGGGGGGGGGGGGGGGGGGGGGGGGGGGGGGGGGGGGGGFGGGGGGGGGGGGGGGGGGGGGGGGGGGGGGGGGGGGGGGGGGGGGGGGGGGGGGGGGGCGGGGGGGGGGGGGGGGGGGGGGFGFGGGGGGGGGGGGGGGGGGGGGCFFFFFFFFAFFFFFFFFFFFFFFFFFFF>@F>DFFFFFFFFFFFFFFFFF@FF@FFFFFFFFFFFFFFFF<9:?:?FFFFFFFFBB<DFFFBF?>B>BF
@M04999:289:000000000-L3R54:1:1101:12949:4871 2:N:0:429
GACTACTGGGGTATCTAATCCTGTTTGCTCCCCACGCTTTCGCATCTCAGCGTCAGTATCTGTCCAGAAGGCCGCCTGCGCCACCGGTATTCCTCCACATCTCTACGCATTTAACCGCTACACGTGGAATTCTACCGTCCTATCCAATACTCCAGATAACCAGTATTAAGTGCAGTGTCCAGGTTGAGCCCGGGGCTCTCACACCTAACTTAATTATCCCCCTACATGCCCTTTACGCCCAGTCATTCCGAGTAACGCTCGCACCCACCGTATAACGGCCGCTCCTGGCACGGAGTAGTCC
+
@-68AEC9C8:+,C<,6EF9,EE6CC<,F,6D@,FF7,@,<B,:F@,F,EA@@,BF;C,,C,6,,6CC<C,,,@@FE7,4+BFEFFGFCB@FGC<FEG,?,,C?F9,7F++C,C,C7==+>=?FEF++CE<?AFGG+D+6@,,,@,==AF,2,,,3EEGG8,@6,+,,,7D,,,=E*23?DF6@DC,@F6+*::*7C***48AF*?9A:C7**=8A44B3?(/(/(1<4.3((/6),69D0(()/.9))(((/()6<208>9((-,3:B><(3)-)(((,,(((-(,((,.(,((-(-6<2
@M04999:289:000000000-L3R54:1:1101:21770:4872 2:N:0:429
GTGCTGACTACTCGGGTATCTAATCCTGTTTGCTCCCCACGCTTTCGCATCTCAGCGTCAGTATCTGTCCAGAAGGCCGCCTTCGCCACCGGTATTCCTCCACATCTCTACGCATTTCACCGCTACACGTGGAATTCTACCTTCCTCTACAATACTCCAGATAACCAGTTTTAAGTGCAATTCCCAGGTTGAGCCCGGGGCTTTCACACCTAACTTAATTATCCGCCTACATGCCCTTTACGCCCAGTCATTCCGATTAACGCTCGCACCCTCCGTATTACCGCGGCTGCTGGCACGGAGG
+
C@BCCGGGGGGGGGGGGGFGGGGGGGGGGGGGGGGGGGGGGGFFGGGGGGGFGGFGGCGGGGGGGGGGGGGGGFFGGGGDGGGGGGGGGGGGEGGGGGGGGGGGFGGGGGGGGGGGGGFGGGGGGGGGGGGGGGGGGGGGGGGGGGGGFGGGGGGGGGGGGGGGGGGGFGGGGFGGFGFGGGGGGGGGGGGGGFGGGGDGFFFFFFFFFDFFFFFFFFFFACCC@FFFFFFFFF@F@8@FFFFF;DF;;A<?EEE((683C?FBFB9>>;<61?>::<:>ADFF>B0>><057:()(-42,
@M04999:289:000000000-L3R54:1:1101:8824:4883 2:N:0:429
TAGACTACCAGGCTATCTAATCCTGTTTGCTCCCCACGCTTTCGCATCTCAGCGTCAGTATCTGTCCAGAAGGCCGCCTTCGCCACCGGTATTCCTCCACATCTCTACGCATTTCACCGCTACACGTGGAATTCTACCTTCCTCTACAATACTCCAGATAACCAGTTTTAAGTGCAGTTCCCAGGTTGAGCCCGGGGCTTTCACACCTAACTTAATTATCCGCCTACATGCCCTTTACGCCCAGTCATTCCGATTAACGCTCGCACCCTCCGTATTACCGCGGCTGCTGGCACGGAGTT
+
CCCCCGGGGGGGGGGGGGGGGGGGGGGGGGGGGGGGGGGGGGGGGGGGGGGGGGGGGGGGGGGGGGGGGGGGGGGGGGGGGGDGFGGGGGGGGGGGGGGGGGGGGGGGGGGGGGGGGGGGGGGGGGGGEGGGFGGGGGGGFFGFFEFGGGGGGGGGGGGGGGGGGGFFFFFGEFGGF+B9DFGGEGGGGGGGCGGDGGGFAFFFFF>AEFFFFFFFFFFEC@=@F?FFFFEBD2BEFFFF6>FFE<))?EFFFFF;CE@@6(3;66>??F:>2,43>BFF016;9>?:>B??FFFF;<B
@M04999:289:000000000-L3R54:1:1101:22516:4895 2:N:0:429
AGCGACTACACGGGTATCTAATCCTGTTCGCTACCCATGCTTTCGAACCTCAGCGTCAGTTACAGACCAGAGAGCCGCCTTCGCCACTGGTGTTCTTCCATATATCTACGCATTCCACCGCTACACATGGAGTTCCACTCTCCTCTTCTGCACTCAAGAAAAACAGTTTCAGCTGCACTTCCCCGGTTAAGCCGAGGGCTTTCACAGCTGACTTGTTCTCCCGCCTGCGTTCGCTTTAAGCCCAATAAATCCGGACAACGCTTGCCACCTACGTATTACCGCGGCTGCTGGCACGTAGTT
+
CCCCCGGGGGGGGGGGGGGGGGGGGGGGGGGGGGGGGGGGGGGGGGGGGGGGGGGGGGGFGGGGGGGGGGGGGGGGGGGGGGGGGGGGGGGGGGGGGGGGGGGGGGGGGGGGGGGGGGGGGGGGGGGGGGGGGGGGGGGGGGGGGGGGGGGGGGGGGGGGGGGGGGGGGGGGGGGGFGFGGGGGGGGGGGGGGGGGGGGGFFFFFFFFFFFFFFFFFFFFFFFFFFF@;DFFFFFFFFFFFFFD<@FFEFFF>>FFF8:>BF03?7<?:?BFF7?ABFFA019>>6760:0(8>?B?FBA
@M04999:289:000000000-L3R54:1:1101:13295:4898 2:N:0:429
CGACTACCCGGGTATCTAATCCTGTTTGCTCCCCACGCTTTCGCATCTCAGCGTCAGTATCTGTCCAGAAGGCCGCCTTCGCCACCGGTATTCCTCCACATCTCTACGCATTTCACCGCTACACGTGGAATTCTACCTTCCTCTACAATACTCCAGATAACCAGTTTTAAGTGCAATTCCCAGGTTGAGCCCGGGGCTTTCACACCTAACTTAATTATCCGCCTACATGCCCTTTACGCCCAGTCATTCCGATTAACGCTCGCACCCTCCGTATTACCGCGGCTGCTGGCCCGGAGTTAGC
+
CCCCCGGGGGGGGGGGGGGGGGGGGGGGGGGGGGGGGGGGGGGGGGGGGGGGGGGGGGGGGGGGGGGGGGGGGGDGDGGGGGGGGGGGGGGGGGGGGGGGFFGGAEGGGGGGGGGGGGGGGGGGGGGGGGGGGGGGGGGGGGGGFFFGGGGGGGGGGGGFGGGGGGGGGGGGGG7D7DFGGGGGGFGGGGGGGGGGGCFFFFFFFEFF@@:EFCFAEFFFDFFFFFFEEFFFE@EFE@FFFFF4<E?EFCFF@?FFFF>:<>FFBBF::348(4:ABB?F099>(358?6(,((-98?FF<
@M04999:289:000000000-L3R54:1:1101:26086:4970 2:N:0:429
GTAGACTACCGGGGTATCTAATCCTGTTCGCTCCCCACGCTTTCGCTCCTCAGCGTCAGTGACGGCCCAGAGACCTGCCTTCGCCATCGGTGTTCTTCCCGATATCTACACATTCCACCGTTACACCGGGAATTCCAGTCTCCCCTACCGCACTCCAGTCCGCCCGTACCCGGCGCCGATCCACCGTTAAGCGATGGACTTTCACACCAGACGCGACGAACCGCCTACGAGCTCTTTACGCCCAATAAATCCGGATAACGCTTGCCCCCTACGTCTTACCGCGGCTGCTGGCACGTAGTT
+
CCCCCGGGGGCGGGGGGGGGGGGGGGGGGGGGGGGGGGGGGGGGGGGGGGGGGGGGGGGGGGGGGGGGGGGGGGGGGGGGGGGGGGEGGGGGGGGGGGCGGGGGGGGGGGGGGGGGGGGGGGGGGGGGGGGGGGFGGGFCDFFGCEFGFGGGGDFFGCEGGGGGGGEGGGGGDGGGFGDDDGGGFGGGGGFGE55CD*;DFAFFFFFFF?6:>FD>BF>0>>9B>2(1-(3;4?FA>A<DB>B<(,4<<B>F>00(-6<B9:?F:(32621:01(4:<BFF12,4-(3:7:??D??(3:D
@M04999:289:000000000-L3R54:1:1101:26822:4986 2:N:0:429
GGACTACAGGGGTATCTAATCCTGTTTGCTCCCCACGCTTTCGCATCTCAGCGTCAGTATCTGTCCAGAAGGCCGCCTTCGCCACCGGTATTCCTCCACATCTCTACGCATTTCACCGCTACACGTGGAATTCTACCTTCCTCTACAATACTCCAGATAACCAGTTTTAAGTGCAGTTCCCAGGTTGAGCCCGGGGCTTTCACACCTAACTTAATTATCCGCCTACATGCCCTTTACGCCCAGGCATTCCGATTAACGCTTGCACCCTCCGTATTACCGCGGCTGCTGGCAAGGATTTAGC
+
@CCCCGGGGGGGGGGGGGGGGGGGGGFGGGGGGGGGGGGGGGGGGEGGGGGGGGGGGGGGGGGGGGGGGGGGGGGGGGGGGGGGGGGGGGGGGGGGGGFGFFGGGGGGGGGGGGGGGGGGGGGGGFFEGFGGGGCFGG8EFGGGGGGGGGGGGGGGGFFD9EGGGGGGGGG=DGGC?FFG?D6CFGGGGGGG9EGDDDFGF>69>>4@EBFFFFFFFFFE?@>F>B=?CFEDFFFCED;=@F((6(64?EE;;@6?E@(((-32<:?(469:24:59A06(490(4)4>B()(,.).):54
@M04999:289:000000000-L3R54:1:1101:23962:5005 2:N:0:429
TCGTGACTACTCGGGTATCTAATCCTGTTCGCTACCCATGCTTTCGAACCTCAGCGTCAGTTACAGACCAGAGAGCCGCCTTCGCCACTGGTGTTCTTCCATATATCTACGCATTCCACCGCTACACATGGAGTTCCACTCTCCTCTTCTGCACTCAAGAAAAACAGTTTCAGCTGCACTTCCCCGGTTAAGCCGAGGGCTTTCACAGCTGACTTGTTCTCCCGCCTGCGTTCGCTTTACGCCCAATAAATCCGGACAACGCTTGCCACCTACGTATTACCGCGGCTGCTGGCACGTAGTT
+
CCCCCGGGGGGGGGGGGGGGGGGGGGGGGGGGGGGGGGGGGGGGGGGGGGGGGGGGGGGGGGGGGGGGGGGGGGGGGGGGGGGGGGGGGGGGGGGGGGGGGGGGGGGGGGGGGGGGGGGGGGGGGGGGGGGGGGGGFGGGGGGGGGGGGGGGGGGGGGGGGGGGGGGGGGGGGGGGFGFGGGGGGGGGGGGGGGGGGGGGFFFFFFFFFFFFFFFFFFFFFFFFFFDFFFFF@FFD?FFF@DFFD6@F7>EFFFFFFFFFFFF<:B?FB?78?:1)6?DFFF>BFFBFFBFF:.):8:?16
@M04999:289:000000000-L3R54:1:1101:10638:5008 2:N:0:429
ACGACTACTAGGGTATCTAATCCTGTTTGCTCCCCACGCTTTCGCATCTCAGCGTCAGTATCTGTCCAGAAGGCCGCCTTCGCCACCGGTATTCCTCCACATCTCTACGCATTTCACCGCTACACGTGGAATTCTACCTTCCTCTACAATACTCTAGTTAACCAGTTTTAAGTGCAATTCCTAGGTTGAGCCCAGGGCTTTCACACCTAACTTAATTATCCGCCTACATGCCCTTTACGCCCAGTCATTCCGATTAACGCTCGCACCCTCCGTATTACCGCGGCTGCTGGCACGGAGTT
+
CCCCCGGGGGGGGGGGGGGGGGGFGGGGGGGGGGGGGGGGGGGGGGGGGGGGGGFGGGGGGGGGGGGGGGGGGGGGGGGGGGGGGGGGGFGGGGGGGGGGGGGGGGFGGGGGGGGGGFGGGGGGGGGGGGGGFGGGGGGGGGGGGGGGFGFGCFDFGFGGGGGGGGFEGGGGGGGGFGFFFGGGGGGGGGGGGGGGGGFGFFFFFFFFEFFFFFFFFF=ECDFFFFFF4AEEBFF94C=EF>=B@E>EEFFFDFFFF<?9@@>9@0@??FF>????ADFF>>B>9;:,::<12179><:
@M04999:289:000000000-L3R54:1:1101:8596:5019 2:N:0:429
GACTACAAGGGTATCTAATCCTGTTCGCTACCCATGCTTTCGAACCTCAGCGTCAGTTACAGACCAGAGAGCCGCCTTCGCCACTGGTGTTCTTCCATATATCTACGCATTCCACCGCTACACATGGAGTTCCACTCTCCTCTTCTGCACTCAAGAAAAACAGTTTCAGCTGCACTTCCCCGGTTAAGCCGAGGGCTTTCACAGCTGACTTGTTCTCCCGCCTGCGTTCGCTTTACGCCCAATAAATCCGGACAACGCTTGCCACCTACGTATTACCGCGGCTGCTGGCACGTAGTTAGCC
+
CCCCCGGGGGGGGGGGGGGGGGGGGGGGGGGGGGGGGGGGGGGFFGGGGGGGGGGGFGGGGGGGGGGGGGGGGGGGGGGGGGGGGGGGGFEFFGGGGGGGGFGFGGGGGGGGGGFGGGGGGGGGGGGGGGGGGGGGGFGGGGGDGGGGFGGGGCGGGFGGGGGGFGGGGGGGGGGGFFFCGGGGGGG9EFCEECEGGGGGFFFAAFFFFF79A0B6>FFF>@FFFF@DF?B?FF<<;69>@@@EAFCCEF66>>??>BB:BFFFBF:?BFF24:9<BF99-49>?),.4<><?0<:44:95
@M04999:289:000000000-L3R54:1:1101:25617:5128 2:N:0:429
CGAGACTACCCGGGTATCTAAGCCTGTTTGCTCCCTACGCTTCCGCATCTCAGCGTCAGTTTCTGTCCAGAAGGCGGCCTTCGCCACCGGTATTCCTTCACATCGCTACGCATTTCACCGCTACACGTGGAATTCTACCTTCCTCTACAATACTCCAGATAACCAGTTTTAAGTGCAATTCCCAGGTTGAGCCCGGGTCTTTCACACCTAACTTAATTATCCGCCTACATGCCCTTTACGCCCAGTGATTCCGATTAACGTTCGCACCCTCCGTATTACCGCGGCTCCGGGCACGGAGTTT
+
@<,8CEGGFGGCCCC@E<EFC,<CE<EF9,@ED@D6,667FC,,8@+BFA<,C<F8@FCF,,<,6E<8C,C,,6B+++4,AB,?8FB,CBCF7E<AE,9C?<FC+?ECEGC=:+CE@?4+>+@CFFG?,@=FG,@>CA,6==8BE,92E,7=,@9DFDEG=A2,6+75,5<CF;97CFF7<8?F8*@E@<3A@@EC*/3A@AFFAFA)7>3BC6A+>8:7C/-(/483;)6))/((66>BD@@(6())).9?4((4<9A?,40(-11(6<613?:7:4<)1341;0(((((4211-(4,()
@M04999:289:000000000-L3R54:1:1101:25953:5172 2:N:0:429
CGACTACCGGGGTATCTAATCCTGTTCGCTCCCCACGCTTTCGCATCTCAGCGTCAGTATCTGTCCAGAAGGCCGCCTTCGCCACCGGTATTCCTCCACATCTCTACGCATTTCACCGCTACACGTGGAATTCTACCTTCCTCTACAATACTCCAGATAACCAGTTTTAAGTGCAATTCCCAGGTTGAGCCCGGGGCTTTCACACCTAACTTAATTATCCGCCTACATGCCCTTTACGCACAGTCATTCCGATTAACGCTCGCACCCTCCGTACTACCGCGGCTGCTCGCACGGAGTTCGC
+
C96CC@CFE+@6@FFFGF<FE9<FCAFGGD<F<FFGCEDECF7@:,@<FEGC:FGECG9FGGGGAEFF<FCFGGGGGDBFCG7FFFGEEF7ECF<AF8DF,AFGFFGFDC:@<FEA9FGC=E9FEGF7FFCFGGGGG9:DD8FDAEGGGGGF,6,,==AFFDFGG9:<AFGGGG?C7C7;CFGGGG>C6@FGGG5>7CC0;8=BF5A6;5653B6BC@A48@(3;@;7)))638373(1)(657@3<3658(,4:22(--4966;(8:0((,3(44<1299(39>?B)31123((280422
@M04999:289:000000000-L3R54:1:1101:25979:5245 2:N:0:429
GCGACTACTGGGGTATCTAATCCTGTTCGCTCCCCACGCTTTCGCTCCTCAGCGTCAGTGACGGCCCAGAGACCTGCCTTCGCCATCGGTGTTCTTCCCGATATCTACACATTCCACCGTTACACCGGGAATTCCAGTCTCCCCTACCGCACTCCAGTCCGCCCGTACCCGGCGCCGATCCACCGTTAAGCGATGGACTTTCACACCAGACGCGACGAACCGCCTACGAGCTCTTTACGCCCAATAAATCCGGATAACGCTTGCACCCTACGTATTACCGCGGCTGCTGGCACGTAGTT
+
CCCCCGGGGGGGGGGGGGGGGGGGGGGGGGGGGGGFGGGGGGGGGGGGGGGGGGGGGGGGGGGGGGGGGGGGGGGGGGGGGGGGGGGGGGGFEGGGGGGGGGGGFGGGGGGGGGGGGGGFGGGGGGGGGGGGFGGGGGGFFGGGGGGGGGGGGGGGGAFGGGGGGGGDGGGGGDGGFGFGGGGGGGECFFCEGFGGGGCFFFFFCF>>DFFFF>DFFFFFFFFFFFFF??>>FFFFFFBDFBB:BFFFFBB0166?B?BBF??:?F:????1144?BFB:922>>18>000152,3:89
@M04999:289:000000000-L3R54:1:1101:21339:5291 2:N:0:429
CGACTACTCGGGTATCTAATCCTGTTTGCTCCCCACGCTTTCGCATCTCAGCGTCAGTATCTGTCCAGAAGGCCGCCTTCGCCACCGGTATTCCTCCACATCTCTACGCATTTCACCGCTACACGTGGAATTCTACCTTCCTCTACAATACTCCAGATAACCAGTTTTAAGTGCAATTCCCAGGTTGAGCCCGGGGCTTTCACACCTAACTTAATTATCCGCCTACATGCCCTTTACGCCCAGTCATTCCGATTAACGCTCGCACCCTCCGTATTACCGCGGCTGCTGGCACGGAGTTAGC
+
CCCCCGGGGGGGGGGGGGGGGGGGGGGGGGGGGGGGGGGGGGGGGGGGGGGGGGGGGGGGGGGGGGGGGGGGGGGGGGGGGGGGGGGGGGGGGGGGGGGGGGGGGGGGGGGGGGGGGGGGGGGGGGGGGGGGGGGGGGGGGGGGGGGGGGGGGFGGGGGGGGGGGGGGGGEFGCGGFGFGGFGFGFGGFGGGGGEGGDGGBFFFFFFFFFFEEFF=EFFF4=@>@FFFEB3@88@FF@FFBFF@@FFC3CEF0?FEE@F:?FFF>FF<:BBF<0>9A<FFF999BB7BFFF??(3(,8<95
@M04999:289:000000000-L3R54:1:1101:23617:5313 2:N:0:429
GCGCCGACTACACGGGTATCTAATCCTGTTTGCTCCCCACGCTTTCGCATCTCAGCGTCAGTATCTGTCCAGAAGGCCGCCTTCGCCACCGGTATTCCTCCACATCTCTACGCATTTCACCGCTACACGTGGAATTCTACCTTCCTCTACAATACTCCAGATAACCAGTTTTAAGTGCAATTCCCAGGTTGAGCCCGGGGCTTTCACACCTAACTTAATTATCCGCCTACATGCCCTTTACGCCCAGTCATTCCGATTAACGCTCGCACCCTCCGTATTACCGCGGCTGCTGGCACGGAGT
+
CCCCCBEFGFFFGGGCFGFFGF<FGGGGEFGGGDFGGEGGGGEGGGGGGGGGGGEGECFEGGGCEGGECFGGGGGFGGEGFGDFFD:FFEFEG7DFCDFGGG=FAFCEGFGGGGGFGGGGGED7FFGGFGFGDGGGGGGFGGDFGGGGGGG8EGGGF?8DAGGGCFGCAC<EGFGFFGFGG?FGGF?5DFDFG?FCCCGCD>FFA8FAB@DFBFFFEFC?F?34;@;DFFFFFFFFFFEFC7<396?EB)6<>F>1,8B<>?>?F>B0;>:?:?><<BB)64?99(2>6:B?(,232>044
@M04999:289:000000000-L3R54:1:1101:6939:5313 2:N:0:429
CCTGACTACCAGGGTATCTAATCCTGTTCGCTACCCATGCTTTCGAACCTCAGCGTCAGTTACAGACCAGAGAGCCGCCTTCGCCACTGGTGTTCTTCCATATATCTACGCATTCCACCGCTACACATGGAGTTCCACTCTCCTCTTCTGCACTCAAGAAAAACAGTTTCAGCTGCACTTCCCCGGTTAAGCCGAGGGCTTTCACAGCTGACTTGTTCTCCCGCCTGCGTTCGCTTTACGCCCAATAAATCCGGACAACGCTTGCCACCTACGTATTACCGCGGCTGCTGGCACGTAGTT
+
CCCCCGGGGGGGGGGGGGGGGGGGGGGGGGGGGGGGGGGGGGGGGGGGGGGGGGGGGGGGGGGGGGGGGGGGGGGGGGGGGGGGGGGGGGGGGGGGGGGGGGGGFGGGGGGGGGGGGGGGGGGGGGGGGGGGGGGGGGFGGFGGGGFGGGGGGGGGGGGGGGGGGGGGGGGGGGGGFGFGGGGGGGGGEGGGGGEGDDGGFFFFFFFFFFFFFFFF=FFEFFFFFFFFFF;?FF6@D<CEFFFDF@EE3<C@FFFFFFFFFF:?FBF?FFFFB?<BBAF96>FBFBB0:?>B?DB?:??9
@M04999:289:000000000-L3R54:1:1101:15338:5343 2:N:0:429
CGACTACAGGGGTATCTAATCCTGTTCGCTCCCCACGCTTTCGTCCATCAGCGTCAATCGGTATTTAGTAACCTGCCTTCGCAATCGGGGTTCTGTGTAATATCTATGCATTTCACCGCTACACTACACATTCCAGCTACTTCAATACTATTCAAGATTAACAGTATCAACGGCAGTTCTACAGTTAAGCTGCAGGTTTTCACCGCTGACTTATCAACCCGCCTACGGACCCTTTAAACCCAATAAATCCGGATAACGCTCGCATCCTCCGTATTACCGCGGCTGCTGGCACGGAGTTAGC
+
CCCCCGGGGGGGGGGGGGGGGGGGGGGGGGGGGGGGGGGGGGGGGGGGGGGGGGGGGGGGGGGGGGGGGGGGGGGGGGGGGGGGGGGGGGGGGGGGGGGGGGGGGGGGGGGGGGGGGGGGGGGGGGGGGGGGGFGGGGGGGGGGGGGGGGGGGGGGGGGGGGGGGGGGGGGGGGGGFGFGGGGGGGGGGGGGGGGGGGGGFFFFFFFFFFFEFFFFFFFFFFFFFFFD?>BDFFFFFFFFDFF@FAFFFFFFFFFF<<>?@F9;6>??B?(48?FADAFF>;;19:D?>??FF>02<BAA.
@M04999:289:000000000-L3R54:1:1101:19131:5395 2:N:0:429
CGACTACCCGGGTATCTAATCCTGTTCGCTCCCCACGCTTTCGTCCATCAGCGTCAATCGGTATTTAGTAACCTGCCTTCGCAATCGGGGTTCTGTGTAATATCTATGCATTTCACCGCTACACTACACATTCCAGCTACTTCAATACTATTCAAGATTAACAGTATCAACGGCAGTTCTACAGTTAAGCTGCAGGTTTTCACCGCTGACTTATCAACCCGCCTACGGACCCTTTAAACCCAATAAATCCGGATAACGCTCGCATCCTCCGTATTACCGCGGCTGCTGGCACGTAGTTAGC
+
CCCCCGGGGGGGGGGGGGGGGGGGGGGGGGGGGGGGGGGGGGGGGGGGGGGGGGGGGGGGGGGGGGGGGGGGGGGGGGGGGGGGGGGGGGGGGGGGGGGGGGGGFGGGGGGGGGGGGGGGGGGGGGGGGGGGGGGGGGGGGFGGGGGGGFGCGGGGGGGGGGGGGGGGGGGGDGGGFGFGGGGGGGGGGGGGGGGGGGGGFFFFEFFFFFEFFFFFFFFF>BF?FF=DFFFD@DE7CEEF<D?DFAEFFEF;0(6AFFF?FFFB(9?424213<?9AAF1916>;:?F?::B642<:<DB4
@M04999:289:000000000-L3R54:1:1101:16343:5403 2:N:0:429
GCGACTACTGGGGTATCTAATCCTGTTCGCTCCCCACGCTTTCGCTCCTCAGCGTCAGTGACGGCCCAGAGACCTGCCTTCGCCATCGGTGTTCTTCCCGATATCTACACATTCCACCGTTACACCGGGAATTCCAGTCTCCCCTACCGCACTCCAGTCCGCCCGTACCCGGCGCCGATCCACCGTTAAGCGATGGACTTTCACACCAGACGCGACGAACCGCCTACGAGCCCTTTACGCCCAATAAATCCGGATAACGCTTGCACCCTACGTATTACCGCGGCTGCTGGCACGTAGTT
+
CCCCCGGGGGGGGGGGGGGGGGGGGGGGGGGGGGGGGGGGGGGGGGGGGGGGGGGGGGGGGGGGGGGGGGGGGGGGGGGGGGGGGGGGGGGGGGGGGGGGGGGGGGGGGGGGGGGGGGGGGGGGGGGGGGGGGGGGGGGGGGGGGGGGGGGGGGGGGGGGGGGGGGGGGGGGGGGEDC?GGGGGEECEC9EE=*=<DF==CFFFFFFFDFF>>FFFF3>>FFFFB<BFF6>(8??:DF:BF>?BF?AF>>7>9?FBAFBF?F83<?0124(,,<A7><<:6((3(-24.(:?D((.484
@M04999:289:000000000-L3R54:1:1101:16960:5439 2:N:0:429
GACTACTGGGGTATCTAATCCTGTTCGCTACCCATGCTTTCGAACCTCAGCGTCAGTAACAGACCAGAGAGCCGCCTTCGCCACCGGCGTTCTTCCATATATCTACGCATTTCACCGCTACACGTGTAATTCTACCTTCCTCTACAATACTCTAGATAACCAGTTTTAAGTGCAGTTCCCAGTTGGAGCCCGGGGCTTTCACTCATACCTTAATTATCGGCCTACATGCCCTTAACGCCCAGTCATTCCGATAAACCCTCGCACCCTCGGATTTACCTCGGCCGCTAGCACGGTGTTACCC
+
CCCCCGF<FEEGGGGGGEGGGGGFG,CFE7FDGD,CEGGGGG,,C+C,FFGGGCGGF,CFFGCFGFGCD6CF,CCEGCFDCEC7,@C74FEFDFFGGGFFGGGGGFFCEGGGGGGG7FFEGGG+FE4F?FFFC9E9,,@DEGGFDG9=A?EG,EFCEECGFGFF9D,2==6EFGGGA?+22;9A,,,,,@@E5:*9C4451++4*+1+-97**++B<F)(22(5>2)<=@@@()).,293;2;)).)66(60(4))((4-4-3>(2(-(((-,4-44).8-,(((((-())-,-,-())).
@M04999:289:000000000-L3R54:1:1101:24738:5455 2:N:0:429
CATGGACTACCGGGGTATCTAATCCTGTTTGCTCCCCACGCTTTCGCATCTCAGCGTCAGTATCTGTCCAGAAGGCCGCCTTCGCCACCGGTATTCCTCCACATCTCTACGCATTTCACCGCCACACGTGGAATTCTACCTTCCTCTACAATACTCCAGATAACCAGTTTTAAGTGCAGTTCCCAGGTTGAGCCCGGGGCTTTCACACCTAACTTAATTATCCGCCTACATGCCCTTTACGCCCAGTCATTCCGATTCACGCTCGCACCCTCCGTATTACCGCGGCTGCTGGCACGGAGTT
+
BCCC8<FFGFFCDE:FGC@E9<FE<6FCF@FGD9CFE@CCFFGGFCGGGE,CF<,CGGGEG9FGGGG9@FGC8FFG8@FGCCCFGFGGGGD@:DEFABDGGGGGGGGGGFDGEG@EF,A>CCEFGGGDFAE7,@8DFFGGGGGGG882==D9EFGGFGGFFGGG8DCFF:D;:FCFFGFC;=99ECGE?7E67E79D*;C>>ABFCFFFFB=:FFFFFB?1889?0:1@@6<;),4(6.A0;701(637EE3)4??B<:4:F:B999>90408(,(.(:6.,42((-4:??(,,,413(-,
@M04999:289:000000000-L3R54:1:1101:5107:5503 2:N:0:429
TGACTACCGGGGTATCTAATCCTGTTTGCTCCCCACGCTTTCGCATCTCAGCGTCAGTATCCGTCCAGAAGGCCGCCTTCGCCACCGGTATTCCTCCACATCTCTACGCATTTCACCGCTACACGTGGAATTCTACCTTCCTCTACAATACTCCAGATAACCAGTTTTAAGTGCAATTCCCAGGTTGAGCCCGGGGCTTTCACACCTAACTTAATTATCCGCCTACATGCCCTTTACGCCCAGTCATTCCGATTAACGCTCGCACCCTCCGTATTACCGCGGCTGCTGGCACGGAGTTAGC
+
CCCCCCGGGGGGCEFFGGFGGGFFGGGGG9FGGCFECEGGGGGGGGG9FEGGGGGGGGGFFGGGGGGGGGGCEFFEGGDGD=FGGCFGF7FFFGF9?FF@<ECAE@F7:?FGGGFGE7FGGGGGGDGFGFGGGGGGFFGCGFGGGGFFGCFFGGGGGGGGFDFGGGGGGCGG7EFGA+=BFDC6FFGG8FGG>GGGC?FFFFAAFFFF=BCEFFAF4@8?4=;?081C3@E@FF;CF;?D@?;3@@))1<;01066469??FB>F6B:FF6:(33<<B090-42(().4?(,31,-81)-.
@M04999:289:000000000-L3R54:1:1101:20641:5525 2:N:0:429
GGACTACTGGGGTATCTAATCCTGTTTGCTCCCCACGCTTTCGCATCTCAGCGTCAGTATCTGTCCAGAAGGCCGCCTTCGCCACCGGTATTCCTCCACATCTCTACGCATTTCACCGCTACACGTGGAATTCTACCTTCCTCTACAATACTCCAGATAACCAGTTTTAAGTGCAGTTCCCAGGTTGAGCCCGGGGCTTTCACACCTAACTTCATTATCCGCCTCCATCCCCTTTACGCCCAGCCATTCCGCTTAACGCTCGACCCCTCCTTATTACCGCGGCGGCTGGCACGGAGTGAGC
+
CCCCCGGGEEEE@;EEFE<FE9FCCFGFFGDGCE8FF@GEGG7:F:@CEFFGG@FFCEECGFCCCFFGAFGFGFGGGEBGCCGGGGC7F=FGGEGGGCGB<=E?AFG?F@FCAEDFG7FCCGFGCFGEGFEGEFFGGFDDDFGFDFC=8@FGGGF?F?=EG8F?3+6E=D,@EG?FFGF+=DDEC6,6,,:;7@C*977996=+9AAF)0/8*+B+7BF4/9@2(7-4*(-:@;4;)67A(,6((64)<64(:019410-,((((-80:B()))6<2<:(,41(,19;:6130.(4:.),(
@M04999:289:000000000-L3R54:1:1101:8963:5528 2:N:0:429
AAAGGACTACCAGGGTATCTAATCCTGTTTGCTCCCCACGCTTTCGCATCTCAGCGTCAGTATCTGTCCAGAAGGCCGCCTTCGCCACCGGTATTCCTCCACATCTCTACGCATTTCACCGCTACACGTGGAATTCTACCTTCCTCTACAATACTCCAGATAACCAGTTTTAAGTGCAATTCCCAGGTTGAGCCCGGGGCTTTCACACCTAACTTAATTATCCGCCTACATGCCCTTTACGCCCAGTCATTCCGATTAACGCTCGCACCCTCCGTATTACCGCGGCTGCTGGCACGGAGTT
+
CCCCCGGGGGGGGGGGGGGGGGGGGGGGGGFGGGGGGGGGGGGGGGGGEGGGGGGGGGGGGGGGGGGGGGGGGGFGGGGGGGGGGGGGGGFGDGGGGGGGGGGGG9FGGGGGGGGGGGGCGGGGGGGGEG7:FGGGFFGGGGGGGGGGGGGGFGGGGGGGGGGGCFGGGFGCGFDEDD?=DFDEFGGGGGGGGGGGGGGGFFAFFFFFFF@BFFAFE8BCBF4>>>2>@EFEEB@FF8<A?FF9DDE@;<<CEFFF;??77>BFF>>BB?6<<F:0839A<8,3106>22:?2(5?(7>?1
@M04999:289:000000000-L3R54:1:1101:14185:5541 2:N:0:429
GGGACTACTGGGGTATCTAATCCTGTTTGCTCCCCACGCTTTCGCATCTCAGCGTCAGTGTCTGTCCAGAAGGCCGCCTTCGCCACCGGTATTCCTCCACATCTCTACGCATTTCACCGCTACACGTGGAATTCTACCTTCCTCTACAATACTCCAGATAACCAGTTTTAAGTGCAATTCCCAGGTTGAGCCCGGGGCTTTCACACCTAACTTAATTATCCGCCTACATGCCCTTTACGCCCAGTCATTCCGATTAACGCTCGCACCCTCCGTATTACCGCGGCTGCTGGCACGGAGTT
+
CCCCCGGGGGGGGGGGGGGGGGGGGGGGGGGGGGGGGGGGGGGGGGDDGGGGGGGGGGGGGGGGGFGGGGGGGGGGGGGGGGGGGGGGGGEGGGGGGGGGGGGGGGGGGGGEGGFGGGGGGGGGGGEFGGGGGGGFGFGGGGGGGGGFGGGGGGGGGGGGGGGGFFCFGGGGGGGGFGFFFF7?EGCFGGGFGGGG>DGGFFFFFFFFE=)6AAF>?FFFFDFD=@FFEEEF2=DFFFFFFFFF(/;C?EFFF?DDFCF;:(-13;;?00104(4(<A)(-419666?D02()(70;::
@M04999:289:000000000-L3R54:1:1101:4833:5609 2:N:0:429
GAGACTACCAGGGTATCTAATCCTGTTCGCTACCCATGCTTTCGAGCCTCAGCGTCAGTAACAGACCAGAAAGCCGCCTTCGCCACTGGTGTTCTTCCATATATCTACGCATTTCACCGCTACACATGGAGTTCCACTTTCCTCTTCTGTACTCAAGTTTTGTAGTTTCCACTGCACTTCCTCAGTTGAGCTGAGGGCTTTCACAGCAGACTTACAAAACCGCCTGCGCTCGCTTTACGCCCAATAAATCCGGACAACGCTTGCCACCTACTTATTACCGAGGCTGCTGGCACGTGTGT
+
CCCCCGGGGGGGGGGGGGGGFGGGGGGFGGGGGGGGGEFGGGGGGGGGGGGGGGGGGGGGGGGGGGGGGGGGGGFGGGGGGGGGGGGGGGGGGGGGGGGGGGGFGFGGGGGGGGGGGGGGGGGGGGGGGGGFFGGGGGGGGGGGGGFGGGGGGGGG?=FEGGGGGGGGGGGGGFGGF89FFCGG8EFCEDFGGGGGCDGFF59EFAFFF@DEFFFFCAFFD=AFA=B2>:AFFFD9*6@FFF?@FEFFFFEB0;@FFFFB<;??FFF?7:2).6A2>F9(((2(,.()8(28?:<(.(.
@M04999:289:000000000-L3R54:1:1101:10352:5629 2:N:0:429
GACTACTCGGGTATCTAATCCTGTTTGCTCCCCACGCTTTCGCATCTCAGCGTCAGTATCTGTCCAGAAGGCCGCCTTCGCCACCGGTATTCCTCCACATCTCTACGCATTTCACCGCTACACGTGGAATTCTACCTTCCTCTACAATACTCCAGATAACCAGTTTTAAGTGCAATTCCCAGGTTGAGCCCGGGGCTTTCACACCTAACTTAATTATCCGCCTACATGCCCTTTACGCCCAGTCATTCCGATTAACGCTCGCACCCTCCGTATTACCGCGGCTGCTGGCACGGAGTTAGCC
+
CCCCCGGGGGGGGGGGGGGGGGGFGGGGGGGGGGGGGGGGGGGGGGGGGGGGGGGGGGGGGGGGGGGGGGGGGGGGGGGGGGGGGGGGGGGGGGGGGGGFGGGGGGGGGGGGGGGGGGGGGGGGGFGGGGGGGGGGGGGGGGGGGGGGGGGGGGGGGFGGGGGFFFGGGGGGGGGFFGFGGGGGGGGGGGGGGGDGGGGGFFFFFFFFDFEFFFFFFFADFF=@DBFFFFFFFEC<@F@EFFFFFFEC?E030;CFDFFFFFFFFFB?FFFF(4AFFFFF1;FFBFFBF:?BF>FBB<A<3
@M04999:289:000000000-L3R54:1:1101:14698:5636 2:N:0:429
AGACTACTCGGGTATCTAATCCTGTTTGCTCCCCACGCTTTCGCATCTCAGCGTCAGTATCTGTCCAGAAGGCCGCCTTCGCCACCGGTATTCCTCCACATCTCTACGCATTTCACCGCTACACGTGGAATTCTACCTTCCTCTACAATACTCCAGATAACCAGTTTTAAGTGCAATTCCCAGGTTGAGCCCGGGGCTTTCACACCTAACTTAATTATCCGCCTACATGCCCTTTACGCCCAGTCATTCCGATTAACGCTCGCACCCTCCGTATTACCGCGGCTGCTGGCACGGAGTTAGC
+
CCCCCGGGGGGGGGGGGGGGGGGGGGGGGGGGGGGGGGGGGGGGGGGGGGGGGGGGGGGGGGGGGGGGGGGGGGGGGGGGGGGGGGGGGGGGGGGGGGGGFGGGGGGGGGGGGGGGGGGGGGGGGGGGGGGGGGGGGGGGGGGGGGGGGGGGGGGGGGGGGGGGGGGGGGCFGGGGFGFGGGGGFGGGGGGGGGGGGGGGFFFFFEFFFFFEFFFFFFFFFFFFFFFFFE@FEFFFFFF>>;DFFFFEEEFFF?6CFFB?F>61>9B?<BB::07<<AFFB9>6;FFFFFFFF602:BFF9
@M04999:289:000000000-L3R54:1:1101:17009:5726 2:N:0:429
GACTACTCGGGTATCTAATCCTGTTTGCTCCCCACGCTTTCGCATCTCAGCGTCAGTATCTGTCCAGAAGGCCGCCTTCGCCACCGGTATTCCTCCACATCTCTACGCATTTCACCGCTACACGTGGAATTCTACCTTCCTCTACAATACTCCAGATAACCAGTTTTAAGTGCAATTCCCAGGTTGAGCCCGGGGCTTTCACACCTAACTTAATTATCCGCCTACATGCCCTTTACGCCCAGTCATTCCGATTAACGCTCGCACCCTCCGAATTACCGCGGCTGCTGGCACGGAGTTAGCC
+
CCCCCGGGGGGEGGGGGGGGGGGCGFFGGGGGGGGGGGGFGDGGGGGGGGGGGDGGFGGGGGGGGGGCFFFDGGGGGGGGGGGGGGGGGGGGGGGGGGCEGEFGGGGEEGGGGDFGGGGGGGFFFFEG@FGGGGGGGGFGGFFFFE?AFGGGGFGDGGGGGG?F9DGADEGGFGDFFFFGGGGGDFGFGGGD6:@5DCCFC>96@FFF=A9*/+=BEFFFFF2(5@FFFEFEFFFE;D>D?(/37C.5<E06;19>262866199B:?<0(((-:A<191(4>364>0(()--39::>>A3
@M04999:289:000000000-L3R54:1:1101:3956:5773 2:N:0:429
ATTGACTACCCGGGTATCTAATCCTGTTTGCTCCCCACGCTTTCGCATCTCAGCGTCAGTATCTGTCCAGAAGGCCGCCTTCGCCACCGGTATTCCTCCACATCTCTACGCATTTCACCGCTACACGTGGAATTCTACCTTCCTCTACAATACTCTAGTTAACCAGTTTTAAGTGCAATTCCTAGGTTGAGCCCAGGGCTTTCACACCTAACTTAATTATCCGCCTACATGCCCTTTACGCCCAGTCATTCCGATTAACGCTCGCACCCTCCTTATTACCGCGGCTGCTGGCCCGGAGTTT
+
CCCCCGGGGGGGGGGGGGGGGGGGGGGGGGGGGGGGGGGGGGGGGGGGGGGGGGGGGGGGGGGGFGGGGGGGGGGGGGGGGGGGGGGGGGGDGGGGGGGGGGGGGGGGGGGGGGGCFGGGGGFGGGGGGGGGGFGGGGGGGGGGGGGGGGGDFFFEGFGGGDGGGGGGGGGC9FFGFGFGGGGGGGFGGGGGCF679CGGFFFBFFFFFF3BFF*=EE>AFEFFDF==:??3=BBF=:=59902?;E@?65<((68@9<;9@7(0(793(1<()-)62>A06>9B>>0>:?0(-,-((-4)
@M04999:289:000000000-L3R54:1:1101:24710:5791 2:N:0:429
CGACTACTCGGGTATCTAATCCTGTTCGCTCCCCACGCTTTCGTCCATCAGCGTCAATCGGTATTTAGTAACCTGCCTTCGCAATCGGGGTTCTGTGTAATATCTATGCATTTCACCGCTACACTACACATTCCAGCTACTTCAATACTATTCAAGATTAACAGTATCAACGGCAGTTCTACAGTTAAGCTGCAGGTTTTCACCGCTGACTTATCAACCCGCCTACGGACCCTTTAAACCCAATAAATCCGGATAACGCTCGCATCCTCCGTATTACCGCGGCTGCTGGCACGGAGTTAGC
+
CCCCCGGGGGGGGGGGGGGGGGGGGGGGGGGGGGGGGGGGGGGGGGGGGGGGGGGGGGGGGGGGGGGFFFFGGGGGGGGGGDECGFGGGGGGGGGGGGGGGGGGGGGFDFGGGGGGGGGGEEGGFFFGGFGGGFGDGGGGGGGGFGGGGGGGGFCFCGGGGGGGFGGGGDGGEDDGFGFFDGG8DFFGGGGGGCFGGGGFFFFFFFEFFF@EEFFFFFFDE>FFFF9==@2@DDFEEFFFDFFF3=<CE170;,2434912799?BFB7?BF(8?AFFFF947>9?B>3:?D013,-4426
@M04999:289:000000000-L3R54:1:1101:15147:5791 2:N:0:429
GACTACACGGGTATCTAATCCTGTTTGCTCCCCACGCTTTCGCATCTCAGCGCCAGTATCTGTCCAGAAGGCCGCCTTCGCCACCGGTATTCCTCCACATCTCTACGCATTTCACCGCTACACGTGGAATTCTACCTTCCTCTACAATACTCCAGATAACCAGTTTTAAGTGCAATTCCCAGGTTGAGCCCGGGGCTTTCACACCTAACTTAATTATCCGCCTACATGCCCTTTACGCCCAGTCATTCCGATTAACGCTCGACCCCTCCGTATTACCGCGGCTGCTGGCACGGAGTTGGCC
+
CCCCCGGGGGGGGGGGGGGGGGGGGGGGGGGGGGGGGGGGGGGGGGGGGGGGGGGGGGGGGFGGGGGGGGGGGGGGGGGGGGGGGGGGDGGGGGGGGGGGGGGGGGGGGGGGGGGGGGGGGGGGGGGGGGGGGGGGGGGGGGGFGGGGGGGGGGGGGGGGGGGGCFGGGF=EGGGGFCFDFFGGGGGGGGGGGGGGG*;;AAAFFFAFDFFEEFFFCFFDAFDFD@ECEED;@ECE61@A02=EF?C??EFD2<FF<>1(((((4(,34(-4.849A<9((2(90))4(()4((,,4)(5,
@M04999:289:000000000-L3R54:1:1101:24188:5818 2:N:0:429
CTAATGACTACTCGGGTATCTAATCCTGTTTGCTCCCCACGCTTTCGCATCTCAGCGTCAGTATCTGTCCAGAAGGCCGCCTTCGCCACCGGTATTCCTCCACATCTCTACGCATTTCACCGCTACACGTGGAATTCTACCTTCCTCTACAATACTCCAGATAACCAGTTTTAAGTGCAATTCCCAGGTTGAGCCCGGGGCTTTCACACCTAACTTAATTATCCGCCTCCATGCCCTTTACGCCCAGTCATTCCGATTAACGCTCGCACCCTCCGTATTACCGCGGCTGCTGGCACGGTGT
+
CCCCCGGGGGGGGGGGGGGGGGGGGGGGGGGGGGGFGGGGGGGGGGGGGGGGGGGGGGGGGGGGGGGGGGGGGGGGGGGGGGGGGGGGGGGGGGGGGGGGGGGGGGGGGGGGGGGGGGGGGGGGGGGGGGGGEGGGGGGGGGGGGGGGDGGGGGGGFGGGGGGGGGGGGGGGGGGGFGFGFFGGGGEGGGGFGGGGGDGGFFFFFFFFF>4BFFFFFFFFFFFFFB?@(5>?EF@DFFFFFFFFFFFEF3?EEEF7@2<EEFFB69966>FFFFF?FFB24<<9>0336?FB06:??>(4-
@M04999:289:000000000-L3R54:1:1101:23579:5836 2:N:0:429
CGACTACAAGGGTATCTAATCCTGTTTGCTCCCCACGCTTTCGCATCTCAGCGTCAGTATCTGTCCAGAAGGCCGCCTTCGCCACCGGTATTCCTCCACATCTCTACGCATTTCACCGCTACACGTGGAATTCTACCTTCCTCTACAATACTCCAGATAACCAGTTTTAAGTGCAATTCCCAGGTTGAGCCCGGGGCTTTCACACCTAACTTAATTATCCGCCTACATGCCCTTTACGCCCAGTCATTCCGATTAACGCTCGCACCCTCCGTATTACCGCGGCTGCTGGCACGGAGTTAGC
+
CCCCCGGGGGGGGGGGGGGGGGGGGGGGGGGGGGGGGGGGGGGGGGGGGGGGGGGGGGGGGGGGGGGGGGGGGGGGGGGGGGGGGGGGGGGGGGGGGGGGGGGGGGGGGGGGGFGGGGGGGGGGGGGGGGGGGGGGGGGGGGGGGGGGGGGGGGGGGGGGGFGFGGGGGGGGGGGGFGFGCGGGGGG6<CGGGDGGGGGGFFFFFFFFFFFEFFFFFFFEFFFFFFFFFFEFE@@<E@FFFFF1;9CFFFF@FFDFFFFFFFF9>BFFFF>::?F4><?F>69B>?>D>FFFF;;04?AB<
@M04999:289:000000000-L3R54:1:1101:22810:5841 2:N:0:429
TGGGCGACTACTGGGGTATCTAATCCTGTTTGCTCCCCACGCTTTCGCATCTCAGCGTCAGTATCTGTCCAGAAGGCCGCCTTCGCCACCGGTATTCCTCCACATCTCTACGCATTTCACCGCTACACGTGGAATTCTACCTTCCTCTACAATACTCCAGATAACCAGTTTTAAGTGCAATTCCCAGGTTGAGCCCGGGGCTTTCACACCTAACTTAATTATCCGCCTACATGCCCTTTACGCCCAGTCATTCCGATTAACGCTCGCACCCTCCGTAGTACCGCGGCTGCTGGCACGGAGT
+
@CCCCGGGGGGGGGGGGGGGGGGGGGGGGGGGGGGGGGGGGGDGCGGGGGGGGFGGGGGGGGGGGGGGGGFGGFGGGEGGGGGGGGGGGGGDGDFGGGFGGGGGGGFGGGGGGGGGFGGGGGGGGGGGGGG>:FGGGGDGGGGGGGGGGGGGFGGGGGGGGGGGGGEGDFGGGGGGF798FFGGGG6CFGG?7FGGD5?DDAFAFFFA=>BBBFFFFFFFFFFFFD@F;DFEC34=@3=6>D@FBD?FFFCF5?@<B?6AAF9381-4;FBFFF9(((46A<:>F6;99?2:2<BF?BF6(
@M04999:289:000000000-L3R54:1:1101:4457:5871 2:N:0:429
GACTACCAGGGTATCTAATCCTGTTTGCTCCCCACGCTTTCGCATCTCAGCGTCAGTATCTGTCCAGAAGGCCGCCTTCGCCACCGGTATTCCTCCACATCTCTACGCATTTCACCGCTACACGTGGAATTCTACCTTCCTCTACAATACTCCAGATAACCAGTTTTAAGTGCAATTCCCAGGTTGAGCCCGGGGCTTTCACACCTAACTTAATCATCCGCCTACATGCCCTTTACGCCCAGTCATTCCGATTAACGCTCGCACCCTCCGGATTACCCCTGCTGCTGGCACGGAGTTAGCC
+
CCCCCGGGGEGGGGGGGGGGGGGGGGGGGGFGGCCEGGGGGEGGEGFGGGGGGGGDFGEFGGGFFGGFFGGGGGGGGGGGGDFGGDGCFGGGGGGGGDGGGGGGGGGGGEGGGFGGGGGGGGGFGG7FGGCFFGGEG;DFGGGEGG8EGGGG?F?=EDE?FGGGGFGGGGGGGGGFF7?DD?DGG88CF@F76:5CCD5>AFAF>>9*7A*1*9+=*=82FDD>B289>:::BE<E<62><6=EAEFE<E<D;@99@908(93>0<???7((-(,<)(((,((,504:<?D?;2(-().).
@M04999:289:000000000-L3R54:1:1101:22318:5909 2:N:0:429
TCCGACTACCAGGGTATCTAATCCTGTTTGCTCCCCACGCTTTCGCATCTCAGCGTCAGTATCTGTCCAGAAGGCCGCCTTCGCCACCGGTATTCCTCCACATCTCTACGCATTTCACCGCTACACGTGGAATTCTACCTTCCTCTACAATACTCCAGATAACCAGTTTTAAGTGCAATTCCCAGGTTGAGCCCGGGGCTTTCACACCTAACTTAATTATCCGCCTACATGCCCTTTACGCCAAGTCATTCCGATTAACGCTCGCACCCTCCGTATTACCGAGGCTGCTGGCACGGAGTT
+
CCCCCGGGGGGGGGGGGGGGGGGGGGGGGGGGGGGGGGGGGGGGEGGEGFGGGGGEEGGGGGGGGFGGGGGGGGGGGGGGGFGGGGGGGGGGGGGF9FFFGGGF,CDGGGGGGDGGGGGGDGGGGGGGGGGGGGGGEGGGEGGGFGGGGGGGFEFFCGGGGFGFGGFGFGGGCEDFFDFFGF?FGGGGGCFGGGGDG7CDFFA99AA?BBEBEAFBC=B?F*5>552B@C5@FFFFF<;BFF(6(/;CE?EF@D?D?3.4(4:BFFF>:(88;:0?:>B6(-4790(-.4,6?<699>B?
@M04999:289:000000000-L3R54:1:1101:13454:5913 2:N:0:429
TCACTGACTACTGGGGTATCTAATCCTGTTTGCTCCCCACGCTTTCGCATCTCAGCGTCAGTATCTGTCCAGAAGGCCGCCTTCGCCACCGGTATTCCTCCACATCTCTACGCATTTCACCGCTACACGTGGAATTCTACCTTCCTCTACAATACTCCAGATAACCAGTTTTAAGTGCAGTTCCCAGGTTGAGCCCGGGGCTTTCACACCTAACTTAATTAACCGCCTACCTGCCCTTTACGCCCAGCCATTCCGATTAACGCTCGCACCCTCCGTATTACCGCGGCTGCTGGCACGGAGT
+
CC8<CGFAECA@ACE@FGGGGGGGGGGGGGFFFGFGG:EE@FGF@FEGGCGGGGF8@@CBBFAFGGFFFGDGGGGCCFEGCEFG<F@FEEFE>F<AFEFFEFFG@F;F=FGCFGGFFFGGGG>CFEGGDFF77FFFGGFFFEFCDDFDGGAFEFEFGGG8,=9DFFDFDFGGDEF=FGFGGFFD?EG8DE@GGGFFGGCC>E6AFAAA;9==BAA9B6B4=*9>2@25@(())6/84@EFE;<B6(((//;656@;;,364(,3(4>299((:(((,3().64,-4>67<0)04(2296(-
@M04999:289:000000000-L3R54:1:1101:3817:5952 2:N:0:429
CAAGGACTACTCGGGTATCTAATCCTGTTTGCTCCCCACGCTTTCGCCTCTCAGCGTCAGTATCTGTCCAGAAGGCCGCCTTCGCCACCGGTATTCCTCCACATCTCTACGCATTTCACCGCTACACGTGGAATTCTACCTTCCTCTACAATACTCCAGATAACCAGTTTTAAGTGCAATTCCCAGGTTGAGCCCGGGGCTTTCACACCTAACTTAATTATCCGCCTACATGCCCTTTACGCCCAGTCATTCCGATTAACGCTCGCACCCTCCGTATTACCGCTGCTGCTGTCACGCAGTT
+
CCCCCGFGGGAGGDGEEGGCGGGGGGGGGGGGGGGFGGGGGGGGGGG@FGGGFEGGGGGGGGGGGGGGGGCFEGGGGGGGGGGFGGGGGGFCFGGDEGGGGGEDG<FGGGGGGCGGFGG9FGGGGGGGGFD@FGGGFFGGGG8FFG8FFAFFGGGG8AFCF8DFFGFFGGFCG9DEFFBE=DGCFFGGG68CCCE75?>DDF*;FFCA9:E4=F6A*+456<@DF@D27=48@EFF36;A??B@?F@E9ECF?4(6;;CF:;?B11--(44?6331:?<A440(397:<??-<<A:(,-86
@M04999:289:000000000-L3R54:1:1101:9264:5975 2:N:0:429
ATTTTGACTACTCGGGTATCTAATCCTGTTTGCTCCCCACGCTTTCGCATCTCAGCGTCAGTATCTGTCCAGAAGGCCGCCTTCGCCACCGGTATTCCTCCACATCTCTACGCATTTCACCGCTACACGTGGAATTCTACCTTCCTCTACAATACTCCAGATAACCAGTTTTAAGTGCAGTTCCCAGGTTGAGCCCGGGGCTTTCACACCTAACTTAATTATCCGCCTACATGCCCTTTACGCCCCGTCATTCCCATTAACGACCGCCCCACCCATATTACCGCGTCCGCTGGCCCGGGGT
+
C<CCCGGGGGGGGGGGGGGGGGFDGGGGGGG<FFGGGG?FEGFGGDFGGGGGGGFGGEGGGGGFGGFGFFFGGFEGGGCFGCGGGGGGGG=B+@DFGGGGGGGGGGGGGGGGGGGEGGGGGDGEFGFCFG<FFFA?FGGGGDAFGGGGCEFGDFFFGGFFGFGEGGGFAFFGFE8@CFFGGGGGGFFGFF69,@CGGG7C>DFFFFF+):26>FAF3==8BCCC@B2(/>=C4=;D@@;6C2<>.(((/63??<).7446)(((--,((4((,1-((.666)(-(,--(-3(,((((,-(,
@M04999:289:000000000-L3R54:1:1101:6277:6004 2:N:0:429
GGGGACTACTGGGGTATCTAATCCTGTTTGCTACCCACGCTTTCGAGCATGAACGTCAGTGTTATCCCAGGAGGCTGCCTTCGCCATCGGTATTCCTCCACATCTCTACGCATTTCACTGCTACACGTGGAATTCTACCTCCCTCTGACACACTCTAGTTAGACAGTTTCAAATGCACGTCCCAAGTTGAGCTCGGGGATTTCACATCTGACTTATCTAACCGTCTGCGCTCGCTTTACGCCCAGTAATTCCGATTAACGCTCGCACCCTACGTATTACCGCGGCTGCTGGCACGTAGTT
+
CCCCCGGGGGGGGGGGGGGGGGGGGGGGGGGGGGGGGGGGGGGGGGGGGGGGGGGGGGGGGGGGGGGGGFGGGGGGGGGGGGGGGGGGGGGGGGGGGGGGGGGGGGGGGGGGGGGGGGGGGGGGGGGGFGGGGGFGGGGGGGGGGGGGGGGGGGGGGGGGGGGFGGGGGGGGGGGGFGFGGGGGEGGGGGGGGGGGGGGGFFFFFFFFFFFFFFFFFFFFFFFFFFFCF99>BFFBBCFFFB@1=@CEFFFF8?FDFECDF713>9>9:<<B:?BBFFAB2;>1;>B?B7:BBBB?<026
@M04999:289:000000000-L3R54:1:1101:20311:6011 2:N:0:429
GGTATCTAATCCTGTTCGCTACCCATGCTTTCGAACCTCAGCGTCAGTTACTAGCCAGTCAGCCGCCTTCGCCACTGATGTTCTTCCATATATCTACGCATTTCACCGCTACACATGGAGTTCCACTGACCTCTCTAGCACTCAAGTCTTACAGTTTCTGATGCACGTCCATAGTTGAGCTATGACCTTTCACATCAGACTTATTAGACCGCCTGCGCTCCCTTTACGCCCAATAATTCCGGACAACGCTCGCCCCCTACGTATTACCGCGGCTGCTGGCACGTAGTTAGCCGTGACTTCC
+
CCCCCGGGGGGGGGGGGGGGGGGGGGGGGGGGGGGGGGGGGGGFGDFGGGGGGGGGGGGGGGGGGGGGGGGGGGGGG9FGGGGGFGGGGGGGGGGGGGGGEGGGGGGGGGGGGGGGGGGGGGGFFFGGGGGGGGGGGGGGGGGGGGGGGGGGGGGGGGGFDGGGGGGGGDCFGDGGBGFGFGGGGGGGGGGFGGFGGDCGFFFFF7C7C):>AEFFAEEFFFFBE=EADA4A2>=>FFFFB@FFFFFFFFF136((6:018:?48AFA?>;BB;>B8??F<)8?FB:96).8629??AF<3
@M04999:289:000000000-L3R54:1:1101:20007:6020 2:N:0:429
TGAGACTACACGGGTATCTAATCCTGTTTGCTCCCCACGCTTTCGCATCTCAGCGTCAGTATCTGTCCAGAAGGCCGCCTTCCCCACCGGTATTCCTCCACATCTCTACGCATTTCACCGCTACACGTGGAATTCTACCTTCCTCTACAATACTCCAGATAACCAGTTTTAAGTGCAATTCCCAGGTTGAGCCCGGGGCTTTCACACCTAACTTAATTATCCGCCTACATGCCCTTTACGCCCAGTCATTCCGATTAACGCTCGCACCCTCCGTATTACCGCGGCTGCTGGCACGGAGTT
+
CCCCCGGGGGGGGGFGFGGGGGGGGGGGGGGGGGGGGGGGGGGGGGGDFGGGFGDFGGGGGGGGGFGGGGGGGGGGGGGGGFGGGFGCGEGGGGGGGGGGGGFGCGGGGGDBFGGGGGGGGGGGFGGGGGGGGGGGGGGGGGGGGGGGGFGGFDFFGGGGGGGGGGGGGGGGGGGGFGFFGGGFG+@CCFGGGGGGGGGGFFFFFFFF@BEFFFFF?=CEFEDB?DDFFF<@E6=@;EEFF;BF@;@AE?CC@0;?73;19<<1229>?0(31((4:<<>:B166190,5467<:39(3:
@M04999:289:000000000-L3R54:1:1101:18481:6050 2:N:0:429
CGACTACCCGGGTATCTAATCCTGTTTGCTCCCCACGCTTTCGCATCTCAGCGTCAGTATCTGTCCAGAAGGCCGCCTTCGCCACCGGTATTCCTCCACATCTCTACGCATTTCACCGCTACACGTGGAATTCTACCTTCCTCTACAATACTCCAGATAACCAGTTTTAAGTGCAATTCCCAGGTTGAGCCCGGGGCTTTCACACCTAACTTAATTATCCGCCTACATGCCCTTTGCGCCCAGTCATTCCGATTAACGCTCGCACCTTCCGTATTACCGCGGCTGCTGGCACGGAGTTAGC
+
CCCCCGGGGGGGGGGGGGGGGGGGGGGGGGGGGGGGGGGGGGGGGEGGGGGGGGGGGGGGGGGGGGGGGGGGGGGGGGGGGGGGGGGGGGGGGGGGGGGGFGGGGGGGGGGGGGGGGGGGGGGGGGGGGGGGGGGGGGGGGGGGGGGGGGGGGGGGGGFGGGGGGGGGGGGGGGGGFGFGGGGGGGGGGGGGGGGGGGGGFFFFFFFFFFFCEFFFFFFCFBFFFFEEFE@@@FEFFFFDFFFEEF?6?EFF@(:<>:;BBF9BFF????0)44:<<AFFFFFFFBFB(41<B9>>??AF5
@M04999:289:000000000-L3R54:1:1101:19178:6067 2:N:0:429
TGACTACTCGGGTATCTAATCCTGTTTGCTCCCCACGCTTTCGCATCTCAGCGTCAGTATCTGTCCAGAAGGCCGCCTTCGCCACCGGTATTCCTCCACATCTCTACGCATTTCACCGCTACACGTGGAATTCTACCTTCCTCTACAATACTCCAGATAACCAGTTTTAAGTGCAGTTCCCAGGTTGAGCCCGGGGCTTTCACACCTAACTTAATTATCCGCCTACATGCCCTTTACGCCCAGTCATTCCGATTAACGCTCGCACCCTCCGTATTACCGCGGCTGCTGGCACGGTGTTAGC
+
CCCCCGGGGGGGGGGGGGGGGGGGGGGGGGGGGGGGGGGGGGGGG:FFGGGGGGGGGGGGGGGGGGGGGGGGGGGGGGGGGGGGGGGGGGGGGGGGGGGGGGGGGGGGGGGGGGGGGGGGGGGGGGGGGGGGGGGGGGGGGGGGGFGGGGGGGGGGFGFDFFGGFFCGGGGGGGGGFGFGGGGGGGGGFGGGGEGGGGGGFFFFFFFFBFFFFFFFFACEFFFFFFFFEEE@E@FF;:<FFF@;=EC<CE;@;7?EE07::006>>6(2:;?:?BAF<(413>FBBBF?B<>FB(-:1:9-
@M04999:289:000000000-L3R54:1:1101:21151:6091 2:N:0:429
AGACTACTGGGGTATCTAATCCTGTTCGCTACCCATGCTTTCGAGCCTCAGCGTCAGTAACAGACCAGAAAGCCGCCTTCGCCACTGGTGTTCTTCCATATATCTACGCATTTCACCGCTACACATGGAGTTCCACTTTCCTCTTCTGTACTCAAGTTTTGTAGTTTCCACTGCACTTCCTCAGTTGAGCTGAGGGCTTTCACAGCAGACTTACAAAACCGCCTGCGCTCGCTTTACGCCCAATAAATCCGGACAACGCTTGCCACCTACGTATTACCGCGGCTGCTGGCACGTAATTAGC
+
CCCCCGGGGGGGGGGGGGGGGGGGGGGGGGGGGGGGGGGGGGGGGGGGGGGGGGGGGGGGGGGGGGGGGGGGGGGGGGGGGGGGGGGGGGGGGGGGGGGGGGGGGGGGGGGGGGGGGGGGGGGGGGGGGGGGGGGGGGGGGGGGGGGGGGGGGGGGGGGGGGGGGGGGGGGGGGGGFGFGGGGGGGGGGGGGGGGGGGGGFFFFFFFFFFFFFFFFFFFFDBFFFFFBADF999@CE?@F9;@F;ECECE9BFBBF@>9;;FFFFFF?:>??)4:4<ABF>9>99??F:31?B32((6AB4
@M04999:289:000000000-L3R54:1:1101:24569:6098 2:N:0:429
TCGAACCCGGGTATCTAATCCTGTTCGCTCCCCACGCTTTCGCTCCTCAGCGTCAGTGACGGCCCAGAGACCTGCCTTCGCCATCGGTGTTCTTCCCGATATCTACACATTCCACCGTTACACCGGGAATTCCAGTCTCCCCTACCGCACTCCAGTCCGCCCGTACCCGGCGCCGATCCACCGTTAAGCGATGGACTTTCACACCAGACGCGACGAACCGCCTACGAGCTCTTTACGCCCAATAAATCCGGATAACGCTTGCACCCTACGTATTACCCCGGCTGCTGGCACGTAGTTAGCC
+
CCCCCGGGGGGGGGGGGGGGGGGGGGGGGGGGGGGDGGGGGEGGGGGGGGGGGGGGGGGGGGGGGGGGGGGGGGGGGGGGGGGGGGGGDGGGGGGGGGGGGGGGGGFFGGGGGGGGGGGGGGGGGGGGGGGGGGFGGGGGGGGGGGGGGGGGGGGGGGGGGGGGGGGGGGGGGGGG>D56FGD5BEDEFEECEECGGGGG=AFFFF@FBFF;9FFFFFFFFF:BF06291?A<9)66?>EF:7?<AA<B>6??69?:B???<><?:0(3:?>4()6<(-(-433(2::204:21:?<A2>:
@M04999:289:000000000-L3R54:1:1101:12458:6130 2:N:0:429
GGAGACTACCGGGGTATCTAATCCTGTTCGCTCCCCACGCTTTCGCTCCTCAGCGTCAGTGACGGCCCAGAGACCTGCCTTCGCCATCGGTGTTCTTCCCGATATCTACACATTCCACCGTTACACCGGGAATTCCAGTCTCCCCTACCGCACTCCAGTCCGCCCGTACCCGGCGCCGATCCACCGTTAAGCGATGGACTTTCACACCAGACGCGACGAACCGCCTACGAGCTCTTTACGCCCAATAAATCCGGATAACGCTTGCACCCTACGTATTACCCCGGCTGCTGGCACGTAGTGT
+
CCCCCGGGGGGGGGGGGGGGGGGGGGGGGGGGCEGGGGGGGGFGGG@FGGGGGCGFGGGGGGGDFGEGGGGGGGGGGG?FFGGGGGGCEECGGGGGGGGGEGDGDGGGGGGGGGGGGGGDGDFGGGGGGGGGGFFFD;=DDGFEEGGFGEED6+@DCGFG?CEGGGE7EEGEGGGG?CDDDGFGGDCCEF77:55CCG4CAFF?BFFFB?016:5<>FFFFF6>>:02388023:>DB<B:91::1326)-42(8(44>:>0((4???FF::138A7)).(,4,2303??B?1>0.(48(.
@M04999:289:000000000-L3R54:1:1101:25091:6132 2:N:0:429
TTGACTACCAGGGTATCTAATCCTGTTCGCTACCCATGCTTTCGAACCTCAGCGTCAGTTACAGACCAGAGAGCCGCCTTCGCCACTGGTGTTCTTCCATATATCTACGCATTCCACCGCTACACATGGAGTTCCACTCTCCTCTTCTGCACTCAAGAAAAACAGTTTCAGCTGCACTTCCCCGGTTAAGCCGAGGGCTTTCACAGCTGACTTGTTCTCCCGCCTGCGTTCGCTTTACGCCCAATACATCCGGACAACGCTTGCACCCTACGTATTACCGCGGCTTCTGGCACGTAGTCAC
+
-@CCCGGGGGGCCGGCFGGGGGGGGGGGGGGGGEGGGGGGGGGGF@F@CFFFCGFGGGGGGGGGGGGGG<FGGGGGGGGGGGGGGGGGGEGFFFGGGGGGGGGGGGGGGEGEGGGGFGGGGGGFCFFG@FGEEFA;=>DBFGGGC,@EFG;FGGGGDGG,DDC?FFGFDGGGCFFCFG?DGGFGEGGCGGGGE>E>*79CCFAFF>AFBBDBEBFFEFFF4@B@DFDFFF?363@<EEFBF>?1;E3=<C;;6299??(4:?B<)),-,:<?1<A025)-27,((,34<),()-,.(4).)
@M04999:289:000000000-L3R54:1:1101:20962:6142 2:N:0:429
GCGACTACTCGGGTATCTAATCCTGTTTGCTCCCCACGCTTTCGCATCTCAGCGTCAGTATCTGTCCAGAAGGCCGCCTTCGCCACCGGTATTCCTCCACATCTCTACGCATTTCACCGCTACACGTGGAATTCTACCTTCCTCTACAATACTCCAGATAACCAGTTTTAAGTGCAATTCCCAGGTTGAGCCCGGGGCTTTCACACCTAACTTAATTATCCGCCTACATGCCCTTTACGCCCAGTCATTCCGATTAACGCTCGCACCCTCCGTATTACCGCGGCTGCTGGCACGGATTTTG
+
CCCCCGGGGGGGGGGGGGGGGGGGGGGGGGGGGGGGGGGGGGGGGGGGGGFGGGGGGGGDGGGGGGGGGGFGGGGGGGGGGGGGGGGGGGGGGGGGGGGGGGGGGGGGGGGGGGGGGGGGGGGGGGGGGCGGGGGFGGGGGGGGGGGGGGGGGGGGGGGGGGGGFFGGGGGGGGGFFGFGGGGGGGGGFGGFGGGGGDDGFACFFFFFF3@EEFAFCFFFFFFF@FDE??E;@EF87CFFF;1(=@FFFFFFFFF0CCFF??>>169?FF<>?088>F>6>>01016),4:()23(,(.))
@M04999:289:000000000-L3R54:1:1101:19722:6144 2:N:0:429
ATTGACTACTAGGGTATCTAATCCTGTTTGCTACCCACACTTTCGAGCCTCAACGTCAGTTGCAGTCCAGTAAGCCGCCTTCGCCACTGGTGTTCTTCCATATATCTACGCATTCCACCGCTACACATGGAGTTCCACTTACCTCTACTGCACTCAAGTTGCCCAGTTTCCAAAGCCATTCCACAGTTGAGCTGTGGGCTTTCACTTCAGACTTAAGCAACCGTCTGCGCTCGCTTTACGCCCAATAAATCCGGATAACGCTCGGGACATACTTATTACCGGGGCTGCTGGCACGTATTT
+
CCCCCGGGGGGGGGGGGGGGGGGGGGGGGGGGGGGGGGGGGGGGGGGGGGGGGGGGGGGGGGGGFGGGGGGGGGGGGGGGGGGGGGGGGGGGGGGGGGGGGGGGGGGGGGGGGGGFGGGGGGGGGGGGGFGGGGGGGGGGGGGGGGGGGGGGGFGGGGGGGGGGGGGGGGGGGFDFFGFGGFGG?CDDEGGGGGGGGCGGFFFFFFFFEFCEFFFBEFFFF9805):AAAFFFFFFBFFFFFFF==@==CEFF;(((7<D;DFFB066;A9)))5<AABA0((-01:?DB:0,.83(6:6
@M04999:289:000000000-L3R54:1:1101:23937:6160 2:N:0:429
CGTCGGACTACCGGGGTATCTAATCCTGTTTGCTCCCCACGCTTTCGCATCTCAGCGTCAGTATCTGTCCAGACGGCCGCCTTCGCCACCGGTATTCCTCCACATCTCTACGCATTTCACCGCTACACGTGGAATTCTACCTTCCTCTACAATCCTCCAGATAACCAGTTTTAAGTGCAATTCCCAGGTTGAGCCCGGGGCTTTCACACCTACCTTAATTCTCCGCCTACATGCCCTTTACGCCCAGTCATTCCGATTAACGCTCCCCCCCTCCGTCTTACCGCGGCTGCTGGCCCGCAGC
+
CC6@B@7@7CFF:F:68BCFF9<96CEEFG,,F6CFFGDC@EFCFF7:B6@,BEDFEFFCFFFEFGDEGGGGF,@@CC7FGF:F@GFGGGDDF7D<FGGGGGFE,EAF;AF:FE::,74CFGG7CFFGGGGGEFG?FGDFFFGGGCFG8DA9E,@FGGCDE,,7E+24,2=C;@CCFGF+;:<E9D6;4<,<7FFD44C)8?/8?+BAEF@E3AF74A+6+177.4;?1884.;;;;836;(:>;?08>)6<<<2,-(,5:03(-(4(44>93:(-.(,))516(((,,1)),4((-(,2(
@M04999:289:000000000-L3R54:1:1101:12839:6184 2:N:0:429
TATAGGACTACAGGGGTATCTAATCCTGTTCGCTACCCATGCTTTCGAACCTCAGCGTCAGTTACAGACCAGAGAGCCGCCTTCGCCACTGGTGTTCTTCCATATATCTACGCATTCCACCGCTACACATGGAGTTCCACTCTCCTCTTCTGCACTCAAGAAAAACAGTTTCAGCTGCACTTCCCCGGTTAAGCCGAGGGCTTTCACAGCTGACTTGTTCTCCCGCCTGCGTTCGCTTTACGCCCAATAAATCCGGACAACGCTTGCCACCTACGTATTACCGCGGCTGCTTGCACGTAGT
+
CCCCCGGGGGGGGGGGGGGGGGGGGGGGGGGGGGDGFGEEGGGGGGGGGGGGGGGGGGGGGGGGGGGGGGGGGGGGGGGGGGGGGGGGGGGGGDFFGFGGGGGFGFGGGGGGGDGGGGGGGGGGGGGGGGGGGGGGGGGGGGFGGGGGGGGEGGGGGGGGGGCGGGGGGGGGGGGGFGFGGGGGGGGGGD6FGGGGGGGGDFFFFFFFFFFFFFFFFFFCFFFFFFFFFB@?@FFF6?1@C08>96?@E8C)/4(7:06:?60<:68:<?F?:383<A>A<>?B>>0>064)504<:31:-
@M04999:289:000000000-L3R54:1:1101:3771:6193 2:N:0:429
TGACTACTGGGGTATCTAATCCTGTTTGCTCCCCACGCTTCCGCATCTCAGCGTCAGTATCTGTCCAGAAGGCCGCCTTCGCCACCGGTATTCCTCCACATCTCTACGCATTTCACCGCTACACGTGGAATTCTACCTTCCTCTACAATACTCCAGATAACCAGTTTTAAGTGCAATTCCCAGGTTGAGCCCGGGGCTTTCACACCTAACTTAATTATCCGCCTACATGCCCTTTACGCCCAGTCATTCCGATTAACGCTCGCACCCTCCGTATTACCGCGGCTGCTGGCACGGAGTTAGC
+
CCCCCGGGGGGGGGGGGGGGGGGGGGGGGGGGGGGG7FGGGG@FGGGFGGGGGGGGGGGGGGGGGGGFGGGGGGGGGGGGGGGGGGGGGGGGGGGGGGGGFGGGGGGGGGGGGGGGGGGGGGGGGGEFGGGGGGGGGGGGGGGGGGFFGGGGGGGGGGGGGGGGGGGGGGGGGFGGFGFGGGGGGGGGGFEGGDGGGGCFFAAFFFFFFFEE=89BEFFFFDFFFF=E?EFBFF3CEFFA9;(;=@E<<CE?DD@EC<B?B6>07><14?B:637):>:>B>;BFFB???<BF0>B??FF>
@M04999:289:000000000-L3R54:1:1101:25409:6201 2:N:0:429
GAGACTACTCGGGTATCTAATCCTGTTTGCTCCCCACGCTTTCGCATCTCAGCGTCAGTATCTGTCCAGAAGGCCGCCTTCGCCACCGGTATTCCTCCACATCTCTACGCATTTCACCGCTACACGTGGAATTCTACCTTCCTCTACAATACTCCAGATAACCAGTTTTAAGTGCAATTCCCAGGTTGAGCCCGGGGCTTTCACACCTAACTTAATTATCCGCCTACATGCCCTTTACGCCCAGTCATTCCGATTAACGCTCGCACCCTCCGTATTACCGCGGCTGCTGGCACGGAGTT
+
CCCCCGGGGGGGGGGGGGGGGGGGGGGGGFGGGFGGGGGGGGGDGC:FGGGGGGGGGEGFGGGGGGGGGGFGGGGGGFGGGGGGGGGGGFFGGGFFFGGGGGGFFFFGGEGGGGGGGGGGGGGGGGGGGGGGGGGGGGGGGGGGGGCGGGGGGGGGFFGGGGGGGFGGGGGFGGGGFGFGGDGGCGGGG,D7FG7D9CDG>9ACFFFFFFFFF4AFEFBEA5=@29BFFE=EB@=EFE<EFF;@44>E3<<EF?DDC9;>F<BFFFFB<2:6161:BBBF9>FFB>?8?0<BB036047
@M04999:289:000000000-L3R54:1:1101:21248:6229 2:N:0:429
TTTGCGACTACCAGGGTATCTAATCCTGTTTGCTCCCCACGCTTTCGCATCTCAGCGTCAGTATCTGTCCAGAAGGCCGCCTTCGCCACCGGTATTCCTCCACATCTCTACGCATTTCACCGCTACACGTGGAATTCTACCTTCCTCTACAATACTCCAGATAACCAGTTTTAAGTGCAATTCCCAGGTTGAGCCCGGGGCTTTCACACCTAACTTAATTATCCGCCTACATGCCCTTTACGCCCAGTCATTCCGATTAACGCTCGCACCCTCCGTATTACCGCGGCTGCTGGCACGGAGT
+
CCCCCGGGGGGGGGGGGGGGGGGGGGGGGGGGGGGGGGGGGGGGGGDGGGGGGGGGGGGGGGGGGGGGGGGGGCGGGFGGGGCGGGGGGGGGGGGGGGGGGGGGGGGGGGGCGGGGGGGGFBFGGGGGGGGGGDGGGGGGGGGGGGGGGGDGGGGGGGGGCFGFGGGGGGGGGGGGBFFGFFFGGGGECE?C6EGG>DGC>B?FFFFFEFFF:FFFF:BC8CEC@B9@DF(9<;EFF;;@C@@F9214;)95CE;(4:(6>:>BF0>FFB::1:>:<BBBD<(991(911204(,5:11(-
@M04999:289:000000000-L3R54:1:1101:25197:6243 2:N:0:429
GGTGACTACCCGGGTATCTAATCCTGTTCGCTACCCATGCTTTCGAACCTCAGCGTCAGTTACAGACCAGAGAGCCGCCTTCGCCACTGGTGTTCTTCCATATATCTACGCATTCCACCGCTACACATGGAGTTCCACTCTCCTCTTCTGCACTCAAGAAAAACAGTTTCAGCTGCACTTCCCCGGTTAAGCCGAGGGCTTTCACAGCTGACTTGTTCTCCCGCCTGCGTTCGCTTTACGCCCAATAAATCCGGACAACGCTTGCCACCTACGTATTACCGCGGCTGCTGGCACGTAGGT
+
CCCC8FFG@FGEGGCFGGGFGGGGGGFGCFGGGGGGGFFGGFGEGFGGGGGGGGGGGGGGGGGGGGGGGGGGGGGFGGGGGGGG:FGGGGGGEFGGFGGGGGGGCGGGGGGGGGGGGGGGGGGGGGGGG8EFA=EB;ECF=F?FFFGGGEGGG8DGG9EFDGGGGCGFGGDGGDFCFGFGGGGGGEGGEGGGGCCDGDGGFFFFFFFFFB@F=8AFEF>CFF==@=>;>FF@@FF@6>C5;9@;;@F3<>>039:B>FFFFBFB?BBFFFB018?FBDBFF(47(,46:?FF<7?::6(.
@M04999:289:000000000-L3R54:1:1101:14916:6262 2:N:0:429
TGACCGACTACACGGGCATCTAATCCTGTTTGCTCCCCACGCTTTCGCATCTCAGCGTCAGTATCTCTCCAGAAGGCCGCCTTCGCCACCGGTCTTCCTCCACACCTCTACGCATTTCACCGCTACACGTGGAATTCTACCTTCTTCTACACTACTCCAGATAACCAGTTTTAAGTGCAATTCCCAGGTTGAGCCCGGGTCTTTCACACCTACCTTAATTATCCGCCTACATGCTCTTTACGCCCAGTCCTTCCGATTAACGCTCGCCCCCTCCGTATTGCCGCTGCTGCTGCCACGGTAT
+
-6A@C6FFGECCCB::++,;F,,C@CFAF,F8F<F,F:,66@@8:E7F@6@9F<6E:C,B:966E@,,CCFC@@,@FG7+@C4F7FBCBAF7FCGGGGCB<4A,++9F?554+4445C@E,4F=+@==FBA++,C=@E8,@@DF,2E=CAF,@=DA@DC=D3,,43@9C,@::<+:C?+25;DG?3,@,@,47,,3*/*;9/=B@+B>>935.;A84FF5+9CE(2;?@@177=).97?8>(37(((/))1.42(:((--)(-(((,,(47,(40:(.,).)3>(-07:),))())(-,((
@M04999:289:000000000-L3R54:1:1101:24497:6288 2:N:0:429
GCCGGACTACCAGGGTATCTAATCCTGTTTGCTACCCACGCTTTCGAGCATGAACGTCAGTGTTATCCCAGGAGGCTGCCTTCGCCATCGGTATTCCTCCACATCTCTACGCATTTCACTGCTACACGTGGAATTCTACCTCCCTCTGACACACTCTAGTTAGACAGTTTCAAATGCACGTCCCAAGTTGAGCTCGGGGATTTCACATCTGACTTATCTAACCGTCTGCGCTCGCTTTACGCCCAGTAATTCCGATTAACGCTCGCACCCTACGTATTACCGCGGCTGCTGGCACGTAGTT
+
CCCCCGGGGGGGGGGGGGGGGGGGGGGGGGGGGGGGGGGGGGGGGGGGGGGGGGGGGGGGGGGGGGGGGGGGGGGGGGGGGGGGGGGGGGGGGGGGGGGGGGGGGGGGGGGGGGGGGGGGGGGGGGGGGGGGGGGGGGGGGGFGGGGGGGGGGGGGGGGGGGGGGGGGGGGGGGGAFFFGGGGGGGGGGFGGGFFDGGGGFFFFFFFFFFFCFFF>EFFF>B9AAFFDFFFFFFB@FFFFDFFFD@FFCEFFEE0;@DEF602?BBF9>?B:B<?BBFFFF:;09>FFFFFB????::<?>
@M04999:289:000000000-L3R54:1:1101:23086:6341 2:N:0:429
GTCGGACTACCCGGGTATCTAATCCTGTTTGCTCCCCACGCTTTCGCATCTCAGCGTCAGTATCTGTCCAGAAGGCCGCCTTCGCCACCGGTATTCCTCCACATCTCTACGCATTTCACCGCTACACGTGGAATTCTACCTTCCCCTACAATACTCCAGATAACCAGTTTTAAGTGCAATTCCCAGGTTGAGCCCGGGGCTTTCACACCTAACTTAATTATCCGCCTACATGCCCTTTACGCCCAGTCATTCCGATTAACGCTCGCACCCTCCGTCTTACCGCGGCTGCTGGCACGGAGTT
+
CCCCCEEGGGGGGGGGGGGGGGGGGGGGGGGGGGGGGGGGGGGGGGGGDGGGGGGGGGGGGGGGGGGGGGGGGGGGGGGGGGGGGGGGGGGGGGGGGGGGGGGGGFGGGGGGGGGGGGGFGGGGGGGGGGGGFGFGGGGGGGGFGGGGGGGGGGGGGGGGGGGGDG8EFGGGGGGGFFFC?FGGGGGGGGGGGGGGGCDGFFFFFFFF?DFFBFFFFFFFFFFFFFFFFFFEEFFEFFFFFF@6705@EFEF<((66?2<:B<F>>19FFFF6(((.4:<(231960,3).:BB?F10-44
@M04999:289:000000000-L3R54:1:1101:18990:6359 2:N:0:429
GACTACACGGGTATCTAATCCTGTTTGCTCCCCACGCTTTCGCATCTCAGCGTCAGTATCTGTCCAGAAGGCCGCCTTCGCCACCGGTATTCCTCCACATCTCTACGCATTTCACCGCTACACGTGGAATTCTACCTTCCTCTACAATACTCCAGATAACCAGTTTTAAGTGCAGTTCCCAGGTTGAGCCCGGGGCTTTCACACCTAACTTAATTATCCGCCTACATGCCCTTTACGCCCAGTCGTTCCGATTAACGCTCGCACCCTCCGTATTACCGCGGCTGCTGGCACGGAGTTAGCC
+
CCCCCGGGGGGGGGGGGGGGGGGGGGGGGGGGGGGGGGGGGGGGGGGGFFGGGGGGGGGGGGGGGGGFGGGGGGGGGGGGGGGGGGGGEGGGGGGGGGGGGGGGGGGGGGGGGGGGGGGGGGGGGFGDGGGGGGGGGGGGGGGGGGGGGGGGGG?=FEGGGGGGGGGGGDFFGGFGFGFGGF6EGGFDFGGGGGECDGGGFFFFFFFFFFF=EFFFFFFFFFFFFFFFFEFFFFCEFFFED<;@@DFFFF01<(653928>FFF>BFFF6?6??FF21;09>;BF?>FF(<:0-3(844>:
@M04999:289:000000000-L3R54:1:1101:27381:6363 2:N:0:429
GACTACTGGGGTATCTACTCCTGTTTGCTCCCCACGCTTTCGCATCTCAGCGTCAGTATCTGTCCAGAAGGCCGCCTTCGCCACCGGTATTCCTCCACATCTCTACGCATTTCACCGCTACACGTGGAATTCTACCTTCCTCTACAATACTCCAGATAACCAGTTTTAAGTGCAATTCCCAGGTTGAGCCCGGGGCTTTCACACCTAACTTAATTATCCGCCTACATGCCCTTTACGCCCAGTCATTCCGATTAACGCTCGCACCCTCCGTATTACCGCGGCTGCTGGCACGGAGTTAGAC
+
CCCCCGGGGGGGGGGGGGGGGGGGGGGGGGGFGGGGGGGGGGGGGGFGGGGGGGGGGGGGGGGGGGGGGGGGGGGGGGGGGGGGGGGGGGGGGGGGGGGGGGGGGFGGEGGGGGGGGGGEGGGGGGGGGGGGGGGGGGGGGGGGGGFGGGGFGGGGGGGGGFGGGGGFFFGGGGFGFFF6=FGGGG?FFGGGGGGGGFGFFFFFFFFFFFFFFFFFFFF2FFDFFFFE=E=@>3>EDDBB01;EEFFEFFFFF?FEF01(4421>FFF<F?0::A<>11,4>B03775,04:67(3?9<).
@M04999:289:000000000-L3R54:1:1101:17414:6387 2:N:0:429
CTGACTACTAGGGTATCTAATCCTGTTTGCTCCCCACGCTTTCGCATCTCAGCGTCAGTATCTGTCCAGAAGGCCGCCTTCGCCACCGGTATTCCTCCACATCTCTACGCATTTCACCGCTACACGTGGAATTCTACCTTCCTCTACAATACTCTAGTTAACCAGTTTTAAGTGCAATTCCTAGGTTGAGCCCAGGGCTTTCACACCTAACTTAATTATCCGCCTACATGCCCTTTACGCCCAGTCATTCCGATTAACGCTCGCACCCTCCGTATTACCGCGGCTGCTGGCATGGAGTT
+
CCCCCGGGGGGGGGGGGGGGGGGGGGGGGGGGGGGGGGGGGGGGGGGGGGGGGGGGGEGGGGGGGGGGFGGGGGGGGGGGGGGGGGGGGGGGGGGGGGGGGGGGGGGGGGGGGGGGGGGGGGGGGGGGGGGGGGGGGGGGGGGGGGGGGGGGGGGGGGGAFGGGGGGGGGGGGGGGFGFGGGGF8FGG8EFGGGGGDGGGFFFFFFEF@EFFFFFFFFFFF4@AAA@BFEEF@@@FEF@F@F@DEEEFFFFFFF@@CE;67@@F9B@;11:FF?B2<DB?1(3>BF<?F?B?)17:(47
@M04999:289:000000000-L3R54:1:1101:10395:6394 2:N:0:429
TTCGACTACCGGGGTATCTAATCCTGTTTGCTCCCCACGCTTTCGCATCTCAGCGTCAGTATCTGTCCAGAAGGCCGCCTTCGCCACCGGTATTCCTCCACATCTCTACGCATTTCACCGCTACACGTGGAATTCTACCTTCCTCTACAATACTCCAGATAACCAGTTTTAAGTGCAATTCCCAGGTTGAGCCCGGGGCTTTCACACCTAACTTAATTATCCGCCTACATGCCCTTTACGCCCAGTCATTCCGATTAACGCTTGCCCCCTCCGTATTACCGCGGCTGCTGGCACGGAGTT
+
CCCCCGGGGGGGGGGGGGGGGGGGGGGGGGGGGGGGGGGGGGGGGGGDGGGGGGGGGGGGGFGGGGGGGGGGGGCFGGGGGGGGGGGCFGGGGGGGGGFFGGGGGGGGGGGGGGGGGGGEGGGGGG@FFGGGGGGGGGFGGGGGGGFGGFGGGGGEGGFGGGGGCGGGGGFGDGFGFGFGGGGGGGGGGFCGEFDGGGGGFFFFFAFFBFFFFFF6>BFFFFFFFFFF=EE@EFFFFFF>D>F@FFFFFFEFF0,:0<A:>:1:6(5813?BB??:?DFB24701(7?3?(63>B909BB
@M04999:289:000000000-L3R54:1:1101:6500:6407 2:N:0:429
GACTACCGGGGTATCTAATCCTGTTCGCTCCCCATGCTTTCGAACCTCAGCGTCAGTTACAGACCAGAGAGCCGCCTTCGCCACTGGTGTTCTTCCATATATCTACGCATTCCACCGCTACACATGGAGTTCCACTCTCCTCTTCTGCACTCAAGAAAAACAGTTTCAGCTGCACTTCCCCGGTTAAGCCGAGGGCTTTCACAGCTGACTTGTTCTCCCGCCTGCGTTCGCTTTACGCCCAATAAATCCGGACAACGCTTGCCACCTACGTATTACCGCGGCTGCTGGCACGTAGTTAGCC
+
CCCCCGGGGGGGGGGGGGGGGGGGGGGGG8FGGGGGGGGGGGGGGGGGGGGGGGGGGGGGGGGGGGGGGGGGGGGGGGGGGGGGGGGGGGGGGGGGGGGGGGGGGGGGGGGGGGGGGGGGGGGFGGGGGGGGGGGGGGGGGGGGGGGGGGGGGGGGGGGGGGGGGGFCFGGGGGGGFGFGGGDGGGGFFGGEDGG>FGGG9AFFFFF=BF?EFFFFFFF>EFF<;;DDFFFD@FEEDDFF@,:?DFFFFFFF>><BFFFFFFFFFFFFBFFBB7AAA<F>FF0032)5::318??BBF>A:
@M04999:289:000000000-L3R54:1:1101:24735:6459 2:N:0:429
TTCTGACTACAAGGGTATCTAATCCTGTTTGCTCCCCACGCTTTCGCATCTCAGCGTCAGTATCTGTCCAGAAGGCCGCCTTCGCCACCGGTATTCCTCCACATCTCTACGCATTTCACCGCTACACGTGGAATTCTACCTTCCTCTACAATACTCCAGATAACCAGTTTTAAGTGCAATTCCCAGGTTGAGCCCGGGGCTTTCACACCTAACTTAATTATCCGCCTACATGCCCTTTACGCCCAGTCATTCCGATTAACGCTCGCACCCTCCGTATTACCGCGGCTGCTGGCACGGAGTT
+
CCCCCGGGGGGGGGGGGGGGGGGGGGGGGGGGGGGGGGGGGGGGGGGGGGGGGGGGGGGGGGGGGGGGGGGGGGGGGGGGGGGGGGGGGGGGGGGGGGGGGGGGGGGGGGGGGGGGGGGGGGGGGGGGGGGGGGGGGGGGGGGGGGGGGGGGGGGGGGGGGGGGGGGGGGGGGGGGFGFGGGGGGGGGGGGGGGGGGDGGFFFFFFFFAFFFFFFFFFFFFEFDD@FFFEFFFFFFFFEFDF2>D<@EFFFFFFF@FFEF?FFFFFFFBFFBFFFFFF9>B:>BF;>>?F?7?02379>B8
@M04999:289:000000000-L3R54:1:1101:23996:6460 2:N:0:429
GTTTTGACTACACGGGTATCTAATCCTGTTTGCTCCCCACGCTTTCGCATCTCAGCGTCAGTATCTGTCCAGAAGGCCGCCTTCGCCACCGGTATTCCTCCACATCTCTACGCATTTCACCGCTACACGTGGAATTCTACCTTCCTCTACAATACTCTAGTTAACCAGTTTTAAGTGCAATTCCTAGGTTGAGCCCAGGGCTTTCACACCTAACTTAATTATCCGCCTACATGCCCTTTACGCCCAGTCATTCCGATTAACGCTCGCACCCTCCGTATTACCGCGGCTGCTGGCACGGAGT
+
CCCCCGGGGGGGGGGGGGGGGGGGGGGGGGGGGGGGGGGGGGGGGGGGGEGGGGGGGGGGGGGGGGGGGGGGGGFGGGGGGGGGGGGGGGGGGGGGGGGGGGGGGGGGGGGGGGGGGGGGGGGGGGGGGFFGGGGGGGGGGGGGGGGGGGGGGGGGGGGGGGGGGGGGGGGGGGGGFGFGGFGGGGGGGGGGGGGGDGCDFFFFFFFFFFCEFFFFFFFFFFFFFDFF=BFFCEFDFFFFEF@FF;0=EFF??<;((/6EC(1;?FFFF,::06>FFB?AFFFFF79B>???>:<??0((-
@M04999:289:000000000-L3R54:1:1101:21996:6484 2:N:0:429
ATATGACTACACGGGTATCTAATCCTGTTTGCTCCCCACGCTTTCGCATCTCAGCGTCAGTATCTGTCCAGAAGGCCGCCTTCGCCACCGGTATTCCTCCACATCTCTACGCATTTCACCGCTACACGTGGAATTCTACCTTCCTCTACAATACTCCAGATAACCAGTTTTAAGCGCAATTCCCAGGTTGAGCCCGGGGCTTTCACACCTAACTTAATTATCCGCCTACATGCCCTTTACGCCCAGTCATTCCGATTAACGCTCGCACCCTCCGTATTACCGCGGCTGCTGGCACGGAGTT
+
CCCCCGGGGGGGGGGGGGGGGGGGGGGGGGGGGGGGGGGGGGGGGGGGGGGGGGGGGGGGGGGGGGGGGGGGGGGGGGGGGGGGGGGGGGGGGGGGGGGGGGGGGGGGGGGGGGGGGGGGGGGGGGGGGGGGGGGGGGGGGGGGGGGGGGGGGGGGGGFFGGGGGGGGGGGGGFGGDDFGGGGGGGGGGGGGGGGGGGGGEFFFFFFFFFFFFFF8CFFFFFFFFFFFFFFFFFFF@FFF;?:BFFF@EFEFF;:?FFFFFFFF;B>>><BFFFF1?BAFFFF9B>>>B>:?<<B?029:4
@M04999:289:000000000-L3R54:1:1101:11270:6497 2:N:0:429
ACAGACTACTGGGGTATCTAATCCCATCCGCTCCCCTAGCTTTCGTCTCTCAGTGTCAGTGTCGGCCCAGCAGAGTGCTTTCGCCGTTGGTGTTCTTTCCGATCTCTACGCATTTCACCGCTCCACCGGAAATTCCCTCTGCCCCTACCGTACTCCAGCTTGGTAGTTTCCACCGCCTGTCCAGGGTTGAGCCCTGGGATTTGACGGCGGACTTAAAAAGCCACCTACAGACGCTTTACGCCCAATCATTCCGGATAACGCTTGCATCCTCTGTCTTACCGCTGCTGCTGGCACAGAGTT
+
CCCCCGGGGGFGGGGGGGGGGGGGGGGGGGGGGGGGGGGGGGGGGGGGGGGGGGGGGGGGGGGG@FGGGGGGGGGGGGGGGGGGGGGGEGGGGGGGGGGGGGGGGGGGGGGGGGGGGGGGGGGGGGGGGGGGGGGGGGGGGGGGGGGGGGGFGGGGGGGGGGGGC9FGGGGGGGDGFGFGGGGGEGGGGGGGGGGFFGFGFFFFFFBE97>B;FCCC6A<FFDDFFFFFE<BFFFFFFF):B9?BBFFFAFBB0:?2A??>FF<F<FFFFFB:5AFF2<:?9(7>BFFFF>6()(44(6<
@M04999:289:000000000-L3R54:1:1101:17323:6538 2:N:0:429
GACTACAGGGGTATCTAATCCTGTTTGCTCCCCACGCTTTCGCATCTCAGCGTCAGTATCTGTCCAGAAGGCCGCCTTCGCCACCGGTATTCCTCCACATCTCTACGCATTTCACCGCTACACGTGGAATTCTACCTTCCTCTACAATACTCCAGATAACCAGTTTTAAGTGCAGTTCCCAGGTTGAGCCCGGGGCTTTCACACCTAACTTAATTATCCGCCTACATGCCCTTTACGCCCAGTCATTCCGATCAACGCTCGCACCCTCCGTATTACCGCGGCTGCTGGCACGGAGTTAGCC
+
CCCCCGGGFGDFGGFGC@EFGGEGGAEFGFFFGDGGGGGGG7:CCFFGGGGGGGGE@FGGGGF<FFFCFGGGDFEGCEEFCCFGGDEF7FFFGGGG<EFEGGDEEFFGGG=FFG<FFFGGGGFGGFCGFGFGGFGGGGGDGFGEG88ECFGGGGCFGGGGGGGED@DGG9CFCEFFFG?DDFCFGFDEG?FCE5C*99CFA@9A5FFA56961=B@5=82;@FD@29@=BFF@E4<;D9EF?4@FC1<3407(/)(/92<F991431(:>3644<<A:19(-71())(31<?3((,(4<92
@M04999:289:000000000-L3R54:1:1101:22817:6580 2:N:0:429
AAAGACTACACGGGTATCTAATCCTGTTCGCTACCCATGCTTTCGAACCTCAGCGTCAGTTACAGACCAGAGAGCCGCCTTCGCCACTGGTGTTCTTCCGTATATCTACGCATTCCACCGCTACACATGGAGTTCCACTCTCCTCTTCTGCACTCAAGAAAAACAGTTTCAGCTGCACTTCCCCGGTTAAGCCGAGGGCTTTCACAGCTGACTTGTTCTCCCGCCTGCGTTCGCTTTACGCCCAATAAATCCGGACAACGCTTGCCACCTACGTATTACCGCGGCTGCTGGCACGTAGTT
+
CCCCCGGGGGGGGGGGGGGGGGGGGGGGGGGGGGGGGGGGGGGGGGGGGGGGGGGGGGGGGGGGGGGGGGGGGGGGGGGFGGGGGGGGGGGGGGGGGGGGGGGGGGGGGGGGGGGGGGGGGGGGGGGGGGGGGDGGGGGGGGGGGGGGGGGGGGGGGGGGGGGGGGGGGGGGGGGFFGFGGGGGGGGGGGGGGGCCGDDDFFFFFFFFFFFFFFFFFFFFFDFFFFFFFFFFF@FFFFFFF>9@;8;A6>BFF9<BFFFFBFFFFFF??FF?BF?F?94<:9>FB;>0:?0<??347?<A
@M04999:289:000000000-L3R54:1:1101:23962:6584 2:N:0:429
CGACTACCAGGGTATCTAATCCTGTTTGCTCCCCACGCTTTCGCATCTCAGCGTCAGTATCTGTCCAGAAGGCCGCCTTCGCCACCGGTATTCCTCCACATCTCTACGCATTTCACCGCTACACGTGGAATTCTACCTTCCTCTACAATACTCCAGATAACCAGTTTTAAGTGCAGTTCCCAGGTTGAGCCCGGGGCTTTCACACCTAACTTAATTATCCGCCTACATGCCCTTTACTCCCAGTCATTCCGATTAACGCTCTCAACCTCCGTTTTACCGCCGCTGCTGGCCCGGAGTTAGC
+
CC8CC@A,CCFGFGGFGFFFFCA-FFGCCEF,DFFGCGCBFFCGEGGCGEFCF@F:6C<FDC9CFFFCF8FD8B@FC4FFDFC7FGB+CFFFG9FFEEEE<FGFF,EFC@??FFCGCFGGEEDGEEFGGGGGAACFG9FDF8BEFDG?FDFGGGD=9=ECFF8CBDFAFCEEFFF84DF7DD?DG,,,@6DFEGDDDD7DFFFFFFAF356<*=B+2+BC>BF>?D(/*7>B33./65>61(.(7;)937(31(2?31311(.)).((..(-),,-))(-(-(,-2)824((-1(4::<2)
@M04999:289:000000000-L3R54:1:1101:23755:6590 2:N:0:429
CATCTGACTACCCGGGTATCTAATCCTGTTTGCTCCCCACGCTTTCGCATCTCAGCGTCAGTATCTGTCCAGAAGGCCGCCTCCGCCACCGGTATTCCCCCACCTCCCTACGCATTTCACCGCTACACGTGGAACTCTACCTTCCTCTACAATACTCCACACAACCAGTTTTAAGTGCAATTCCCAGGTTGAGCCCGGGGCTTCCACACCTTACTTAATTGTCCGCCTACATGCCCTTTACGCCCAGTCATTCCGATCAACGCTCGCACCCACCGGATCACCGCGGCTGCTGGCACGGAGT
+
66BBCGAEF@FFGG>FGGACD<6C6C,EEAFFGGGC@@<@:FC@F,C:F@@,6F,C7,C,B,69E9E@F@E6,EE8F<:FEF,?:F:6B,@=+8<A,C,BFFG7,A44,,A7:+@@A<FEFBF@>>CECF,4+@,8E,EGGG,11,@=@=,A=9D=@=D,3+1@C7EEC;C:D98EACF8FFGF99DCF<876@9DG4**)?));B8A525)886BC+A<+1<)3032<;;3)6)/63=FC(7(6((.4)))6).(-(-,.14(2-26,4:(2:4((4(,(.19,4(-,3))(38?10(,(
@M04999:289:000000000-L3R54:1:1101:19056:6605 2:N:0:429
AGAGACTACCGGGGTATCTAATCCTGTTTGCTCCCCACGCTTTCGCATCTCAGCGTCAGTATCTGTCCAGAAGGCCGCCTTCGCCACCGGTATTCCTCCACATCTCTACGCATTTCACCGCTACACGTGGAATTCTACCTTCCTCTACAATACTCCAGATAACCAGTTTTAAGTGCAATTCCCAGGTTGAGCCCGGGGCTTTCACACCTAACTTAATTATCCGCCTACATGCCCTTTACGCCCAGTCATTCCGATTAACGCTCGCACCCTCCGTATTACCGCGGCTGCTGGCACGGAGTTT
+
CCCCCGGGGGGGGGGGGGGGGGGGGGGGGGGGGGGGGGGGGGGGGGGGGGGGGGGGGGGGGGGGEFFGGGGGCFGGGGGGGGGGGGGGGGGDGGGGGGGGGGGGGGGGGGGGGGGGGGGDFGFGGGGGGGGGGGGFEFGGGFGGGGFGGGGGGGGGGGGGFGGGGGGGGGGFFGFGFGFGGGGGGGGGGGGFGG>GDGGDFFFFFFFFFEFFFFFFFFFFFF@FF@0;5CEEFFFFF<EADBF<;@FFFEF34/8BBFFB>?F099B>B<:<9<?72):<?>>F;9>B?72<05(429BF)
@M04999:289:000000000-L3R54:1:1101:18333:6624 2:N:0:429
GGCGACTACTAGGGTATCTAATCCTGTTTGCTCCCCACGCTTTCGCATCTCAGCGTCAGTATCTGTCCAGAAGGCCGCCTTCGCCACCGGTATTCCTCCACATCTCTACGCATTTCACCGCTACACGTGGAATTCTACCTTCCTCTACAATACTCCAGATAACCAGTTTTAAGTGCAATTCCCAGGTTGAGCCCGGGGCTTTCACACCTAACTTAATTATCCGCCTACATGCCCTTTACGCCCAGTCATTCCGATTAACGCTCGCACCCTCCGTATTACCGCGGCTGCTGGCACGGAGTT
+
CCCCCGGGGGGGGGGGGGGGGGGGGGGGGGGGGGGGGGGGGGGGGGGGGGGGGGGGGGGGGGGGGGGGGGFGGGGGGDGGGGGGGGGGGGGGGCGGGGGGGGGGGGGGGGGGGGGGGGGGGGGGGGGGGGGGGGGGGGGGGGGGGGGGGGGGGGGGGGGGGGGGGGGGGGGGGGGGFGFGGFFCGGGGGGGGGGG>DGGDFFFFFFFFFFFFFFFFFFFFFFFFFFFFBFFFFFFFFEFFFF@;@EFFFFFFE;?@F4)8>63499;BFFBF>01:?A>A?F>FB>>0::?::30129?F
@M04999:289:000000000-L3R54:1:1101:6390:6626 2:N:0:429
GGAGGACTACCAGGGTATCTAATCCTGTTCGCTCCCCACGCTTTCGTCCATCAGCGTCAATCGGTATTTAGTAACCTGCCTTCGCAATCGGGGTTCTGTGTAATATCTATGCATTTCACCGCTACACTACACATTCCAGCTACTTCAATACTATTCAAGATTAACAGTATCAACTGCAGTTCTACAGTTAAGCTGCAGGTTTTCACCGCTGACTTATCAACCCGCCTACGGACCCTTTAAACCCAATAAATCCGGATAACGCTCGCATCCTCCGTATTACCGCGGCTGCTGGCACGGAGTT
+
CCCCCGGGGGGFGGGGGGGGGGGGGGGGGGGGGGGGGGGGGGGGGGGFDEGGGGGGGGGDGGG:FGGDDGGGGGGGGGGGGGGGGFGCFGG:CFGGGFABFFGGFGGGGGGGGGGGGGGGGGGGGGGCDFGGGGGGFGFGGGGGGGGGCGGGGAGGFDGGGFGFGGGGGGFGFG+DFFDGFGFGFAGGGGGGGGDCDFG66B?FFFFFBF==CFFFEA>EFFFFFFFFF225@FFFFF:B>EFFFFF;A9CE1991:?EE<BFF0>F092<AFFBF7?<AF0>69>;(48).:02<102<?
@M04999:289:000000000-L3R54:1:1101:9168:6628 2:N:0:429
CTAGACTACCGGGGTATCTAATCCTGTTCGCTCCCCACGCTTTCGTCCATCAGCGTCAATCGGTATTTAGTAACCTGCCTTCGCAATCGGGGTTCTGTGTAATATCTATGCATTTCACCGCTACACTACACATTCCAGCTACTTCAATACTATTCAAGATTAACAGTATCAACGGCAGTTCTACAGTTAAGCTGCAGGTTTTCACCGCTGACTTATCAACCCGCCTACGGACCCTTTAAACCCAATAAATCCGGATAACGCTCGCATCCTCCGTATTACCGCGGCTGCTGGCACGGAGTT
+
CCCCCGGGGGGGGGGGGGGGGGGGGGGGGGGGGGGGGGGGGGGGGGGGGGGGGGGGGGGGGGGGGGGGGGGGGGGGGGGGGGGGGGGGGGGGGGGGGGGGGGGGGGGGGFGGGGGGGGGDGGGGGGGGGGGGGGGGGAEGFGGGGGGGGGGGGGGGGGGGGGGGGGGGGGGGGDGGDDFGGGGGGFGGFGGGGFGGGGGGFFFFFFEFFFBFFFFFFFFFFFFFFFFF@9@FFFFFFFEFFFFDFFEEFFFFFBFDFAF?F??06>B>BFFFFF0??FFB3>03>64?F>BF02:6(1:0
@M04999:289:000000000-L3R54:1:1101:5562:6716 2:N:0:429
TGACTACAGGGGTATCTAATCCTGTTTGCTCCCCACGCTTTCGCATCTCAGCGTCAGTATCTGTCCAGAAGGCCGCCTTCGCCACCGGTATTCCTCCACATCTCTACGCATTTCACCGCTACACGTGGAATTCTACCTTCCTCTACAATACTCTAGTTAACCAGTTTTAAGTGCAATTCCTAGGTTGAGCCCAGGGCTTTCACACCTATCTTAATTATCCGCCTACATGCCCTTTACGCCCAGTCATTCCGATTAACGCTCGCACCCTCCGTATTACCGCGGCTGCTGGCACGGAGTTAGC
+
CCCCCGGGGGGGGGGGGGGGGGGGGGGGGGGGGGGGGGGGGGGGGGGGGGGGGGGGGGGGGGGGGGGGGGGGGGGGGGGGGGCFEGGGGGGGGGGGGGGGGGGGGGGGGGGGGGGGGGGGGGGGGGGGGGGGGGGGGGGGGGGGGGGGGGGGGGGGGGGGGGGGGGGGGFGGGGGGFGFGGGGGGGGGGGGFGDGGGFGGFFFFFFFFFEFFFFFFFFFCFFFDDDEE4=EFFFE=>D?EB=26;EEEEFE1<D@?<@>@DF;>>@?FFFFB:0:>A4697>>>>:7??<:?B339B09<2
@M04999:289:000000000-L3R54:1:1101:23333:6718 2:N:0:429
GACTACTAGGGTATCTAATCCTGTTTGCTCCCCACGCTTTCGCATCTCAGCGTCAGTATCTGTCCAGAAGGCCGCCTTCGCCACCGGTATTCCTCCACATCTCTACGCATTTCACCGCTACACGTGGAATTCTACCTTCCTCTACAATACTCCAGATAACCAGTTTTAAGTGCAATTCCCAGGTTGAGCCCGGGGCTTTCACACCTAACTTAATTATCCGCCTACATGCCCTTTACGCCCAGTCATTCCGATTAACGCTCGCACCCTCCGTATTACCGCGGCTGCTGGCACGGAGTTAGCC
+
CCCCCGGGGGGGGGGGGGGGGGGGGGGGGGGGGGGGGGGGGGGGDGGGGGGGGGGGGGGGGGGGGGGGGGGGGGGGGGGGGEGFGGGGGGGGGGGGGGGGGGGGGGGGGGGGGGGGGGGGGGGGGGGGGGDGGGGGGGGGGGGGGGGGGGGGGGGFGGGGGGGGG=FGGGGDFGGGFGFGFGGGGGGFGGGG>EEGCGGGFFAFEFFFFFEFFFFFEFFFADF@F@CFFFFFFFFFF@(8;;@@<EEC?E<7<;997@<?B6690324<9?:10)6.(,7192(45)8?(5:37((.6<A>
@M04999:289:000000000-L3R54:1:1101:3826:6724 2:N:0:429
GACTACAGGGGTATCTAATCCTGTTCGCTCCCCACGCTTTCGTCCATCAGCGTCAATCGGTATTTAGTAACCTGCCTTCGCAATCGGGGTTCTGTGTAATATCTATGCATTTCACCGCTACACTACACATTCCAGCTACTTCAATACTATTCAAGATTAACAGTATCAACGGCAGTTCTACAGTTAAGCTGCAGGTTTTCACCGCTGACTTATCAACCCGCCTACGGACCCTTTAAACCCAATAAATCCGGATAACGCTCGCATCCTCCGTATTACCGCGGCTGCTGGCACGGAGTTAGCC
+
CCCCCGGGGGGGGGGGGGGGGGGGGGGGGGGGGGGGGGGGGGGGGGGGGGGGGGGGGGGGGGGGGGGGGGGGGGGGGGGGGGGGGGGGGGGGGGGGGFGGGGGGGGGGGGGGGGGGGGGGGGGGGGGGGGGGGGGGGGGGGGGGGGGGFFGGG8FFGGGGGGGGGGGGGGGGDGGGFGFGGGGGGGGGGGGGGGGGGGGGFFFDFFFFFFFCFFFFFFFFFFFFFFFFFFD=BEFEFFFFFDFFFCEFE@><@@EFF9D?>FFFFFDF?FFB?FFFFF;F9;0>040>B?F?>(181)<>4
@M04999:289:000000000-L3R54:1:1101:23314:6729 2:N:0:429
CCGGGACTACCAGGGTATCTAATCCTGTTTGCTCCCCACGCTTTCGCATCTCAGCGTCAGTATCTGTCCAGAAGGCCGCCTTCGCCACCGGTATTCCTCCACATCTCTACGCATTTCACCGCTACACGTGGAATTCTACCTTCCTCTACAATACTCCAGATAACCAGTTTTAAGTGCAATTCCCAGGTTGAGCCCGGGGCTTTCACACCTAACTTAATTATCCGCCTACATGCCCTTTACGCCCAGTCATTCCGATTAACGCTCGCACCCTCCGTATTACCGCTGCTGCTGGCACGGAGTT
+
CCCCCGGGGGGGGGGGGGGGGGGGGG9FFGGGFGGGGGGGGGGFGGGGDGGGGGGGGGGGGGFGGGGGGGGGGGGGGGGGGGGGGDGGGGGGGGGGGGGGGGGGGGGGFGGGGGGGGCFGGGGDEFGGGGGGFGGGGGGGGGGGGGGGGGGDGGGGGGFDFDFGFGFFGGGGFGGGFGFGGCFGGGGGGGGGGGGGGGGGEFFFFFFFFFFFFFFFF+=EA?CFFFF>BECC@EFF;ECA;;1>??EF<<?EEFFFF?-6813<9>>B96?F<3414>9A916(12:0?:726(.4((9:4
@M04999:289:000000000-L3R54:1:1101:23883:6734 2:N:0:429
CGTTGGACTACCGGGGTATCTAATCCTGTTTGCTCCCCACGCTTTCGCATCTCAGCGTCAGTATCTGTCCAGAAGGCCGCCTTCGCCACCGGTATTCCTCCACATCTCTACGCATTTCACCGCTACACGTGGAATTCTACCTTCCTCTACAATACTCCAGATAACCAGTTTTAAGTGCAATTCCCAGGCTGAGCCCGGGGCTTTCACACCTAACTTAATTATCCGCCTACATGCCCTTTACGCCCAGTCATTCCGATTAACGCTCGCACCCTCCGTATTACCGCGGCTGCTGGCACGGAGT
+
CCCCCGGGGGGGGGGGGGGGGGGGGGGGGGGGGGGGGGGGGGGGGGGGGGGGGGGGGGGGGGGGGGGGGGGGGGGGGGGGGGGGGGGGGGGGGGGGGGGGGGGGGGFGGGGGGGGGGGGGGGGGGGGGGGGGGGGGGGGGGGGGGGGGGGGGGGGGGGGGGGGGGGGGGGGGGGGGFGFGGGGFGGGGGGGGGGGGGGGGFFFFFFFFFFFFFFFFFFFCFFFC?DFF@FFFFFFFFFFFFFFFFFFFEFF)5<:F?FFFFB>BFFFFFBBFFFF:?77)<ABFFF9>B?B003<21;04,
@M04999:289:000000000-L3R54:1:1101:19799:6742 2:N:0:429
CCGACTACAAGGGTATCTAATCCTGTTCGCTCCCCACGCTTTCGTCCATCAGCGTCAATCGGTATTTAGTAACCTGCCTTCGCAATCGGGGTTCTGTGTAATATCTATGCATTTCACCGCTACACTACACATTCCAGCTACTTCAATACTATTCAAGATTAACAGTATCAACGGCAGTTCTACAGTTAAGCTGCAGGTTTTCACCGCTGACTTATCAACCCGCCTACGGACCCTTTAAACCCAATAAATCCGGATAACGCTCGCATCCTCCGTATTACCGCGGCTGCTGGCACGGAGTT
+
CCCCCGGGGGGGGGGGGGGGGGGGGGGGGGGGGGGGGGGGGGGGGGGGGGGGGGGGGGGGGGGGGGGGGGGGGGGGGGGGGGGGGGGGGGGGGGGGGGGGGGGGGGGGGGGGGGGGGGGGGGGGGGGGGGGGGGGGGGGGGGGGGGGDGGGGGGGGGGGGGGGGGGGGGGGGGDGGFGFGGGGGFGGFGGGGGGGGGGGGFFFFFFEDA=FFFFFFFFFF4@FBDFFFD?FBFFFFFFFFFFFFFFFEFFFF38DDFFFFFFFFFFFFFF7BFFFF>A<<BFBFFFFF?2:FF?F99<B
@M04999:289:000000000-L3R54:1:1101:8527:6758 2:N:0:429
GGCGTGACTACTGGGGTATCTAATCCTGTTTGCTCCCCACGCTTTCGCATCTCAGCGTCAGTTACAGACCAGAGAGCCGCCTTCGCCACTGGTGTTCTTCCATATATCTACGCATTCCACCGCTACACATGGAGTTCCACTCTCCTCTTCTGCACTCAAGAAAAACAGTTTCAGCTGCACTTCCCCGGTTAAGCCGAGGGCTTTCACAGCTGACTTGTCCTCCCGCCTGCGTTCGCTTTACGCCCAATAAATCCGGACAACGCTTGCCACCTACGTATTACCGCGGCTGCTGGCACGTAGT
+
CCCCCGGGGGGGGGGGGGGGGGGGGGGGGGGGGGGGGGGGGGGGGGGGGGGGGGGGGGGGGGGGGGGGGGGGGGGGGGGGGGGGGGGGGGGGGGGGGGGGGGGGGGGGGGGCEGGGGGGGGGGGGGGGGGGFGGGGGGGGGGGGGGGGGGGGGGGGGGGGGGGGGGGGGGGGGGGGFGFGGGGGGGGGGGGGGGGGGGGDFFFFFFFFFFFEFFFFFFFEFFDDFB@FDFBFDFFFF?F@CDFFFFFF35AFFF>0:>>??>>FF013<?FF7?FF?9:<AA099(706?43.2731:,8-
@M04999:289:000000000-L3R54:1:1101:15247:6774 2:N:0:429
GTGACTACTCGGGTATCTAATCCTGTTTGCTCCCACGCTTTCGCATCTCAGCGTCAGTATCTGTCCAGAAGGCCGCCTTCGCCACCGGTATTCCTCCACATCTCTACGCATTTCACCGCTACACGTGGAATTCTACCTTCCTCTACAATACTCCAGATAACCAGTTTTAAGTGCAGTTCCCAGGTTGAGCCCGGGGCTTTCACACCTGACTTAATTATCCGCCTACATGCCCTTTACGCCCAGTCATTCCGATTAACGCTCGCACCCTCCGTATTACCGCGGCTGCTGGCACGGAGTTAGC
+
CCCCCGGGGGGGGGGGGGGGGGGGGGGGFFGGGGGGGGGGGGGGGGGGGGGGGGGGGGFGGGFGGG9EFEFFFGGGGGGGGGGGGGGCGEGGGGFGGGGGGFFGGFGGGGGGGGGGGGGGGGGGGGGGGGGGGG=FFGGGGGGGGGGGGGFGGGGGFGGGGGGGGGGGGFGGFGFGFGFGGGGGGGGD6FGGG6:CGGGGFCFFFFFF=EFEA6BFEFFFDFFFDFF?EFFFFFFEEDDF;;0474?CEF;80?@FF;@FF6;(77?1<<03:??9AB:>0(2,-40)20(.(((,4(-:<
@M04999:289:000000000-L3R54:1:1101:17151:6855 2:N:0:429
TTGGGGACTACAGGGGTATCTAATCCTGTTTGCTCCCCACGCTTTCGCATCTCAGCGTCAGTATCTGTCCAGAAGGCCGCCTTCGCCACCGGTATTCCTCCACATCTCTACGCATTTCACCGCTACACGTGGAATTCTACCTTCCTCTACAATACTCCAGATAACCAGTTTTAAGTGCAATTCCCAGGTTGAGCCCGGGGCTTTCACACCTAACTTAATTATCCGCCTACATGCCCTTTACGCCCAGTCATTCCGATTAACGCTCGCACCCTCCGTATTACCGCGGCTGCTGCCACGGAGT
+
CCCCCEGGGGGGGGGGGGGGGGGGGGGGGGGGGGGGGGGGGGGGGGGGGGGGGGGGGGGGGGGGGGFGGGGGGGGGGGGGGGGGGGGGGGGGGGGGGGGGGGGGGGGGGGGGGGGGGGGGGGGGGGGGGGGGGGGGGGGGGGGGGGGGGGGGGGGGGGGFGGEGGGGGGGGGGGGGFGFGGGGGGGGGGGGGGGDGGDGGFFFFFFFF@DFFFFFF:BFFFFF?@=@@9@EEEEFFFFFFF<<BB@;EE9CEFFF6<??<BF(:86;>B>0(4<B6:<>A<A?B0213(8?D).4?F6(44
@M04999:289:000000000-L3R54:1:1101:23686:6857 2:N:0:429
GGACTACCGGGGTATCTAATCCTGTTCGCTACCCATGCTTTCGAACCTCAGCGTCAGTTACAGACCAGAGAGCCGCCTTCGCCACTGGTGTTCTTCCATATATCTACGCATTCCACCGCTACACATGGAGTTCCACTCTCCTCTTCTGCACTCAAGAAAAACAGTTTCAGCTGCACTTCCCCGGTTAAGCCGAGGGCTTTCACAGCTGACTTGTTCTCCCGCCTGCGTTCGCTTTACGCCCAATAAATCCGGACAACGCTTGCCACCTACGTATTACCGCGGCTGCTGGCACGTAGTTAGC
+
CCCCCGGGGGGGGGGGGGGGGGGGGGGGGGGGGGGGGGGGGGGGGGGGGGGGGGGGGGGGGGGGGGGGGGGGGGGGGGGGGGGGGGGGGGGGGGGGGGGGGGGGGGGGGGGGGGGGGGGGGGGGGGGGGGGGGGGGGGGGGGGGGGGGGGGGGGGGGGGGGGGGGGGGGGGGGGGGFGFGGGGGGGGGGGGGGGGGGGGGFFFFFFFFFFFFFFFFFFFFFFFFFFFDDFFFFFFEEFFF9?F?FBFFFFFFFF>FFFFFFFBFFFFF7:?F<AF2>>?>;>FBFFFFFFFFFFF:?AFF9
@M04999:289:000000000-L3R54:1:1101:10194:6873 2:N:0:429
ACCGACTACCAGGGTATCTAATCCTGTTCGCTACCCATGCTTTCGCACCTCAGCGTCAGTTACAGACCAGAGAGCCGCCTTCGCCACTGGTGTTCTTCCATATATCTACGCATTCCACCGCTACACATGGAGTTCCACTCTCCTCTTCTGCACTCAAGAACAACAGTTTCAGCTGCACTTCCCCGGTTAAGCCGAGGGCTTTCACAGCTGACTTGTTCTCCCGCCTGCGTTCGCTTTACGCCCAATAAATCCGGACAACGCTTGCCACCTACGTATTACCGCGGCTGCTGGCACGTAGTT
+
CCCCCGGGGGGGGGGGGGGGGGGGGGGGGGGGGGFGGGGGGGGGG,FGGGGGGGGGGGGGGGGGGGGGGGGGGGGGGGGGGGGGGGGGGGGGGGGGGGGGGGGGGGGGGGGGGGGGGFGGGGGGGGGGGGGGGGGGGGGGGGGGGGGGGGGGGGGGGGGG,@FGGGGGGGGGGGGGFGFGGGGGGGGGGGCGG8EDGGGGFFFFFFFFFEEFFFFFFFFFFF@@BF=DBFFFFFFFFFFFFFFF?@@EFAAF>B6BBFFBFFF?FFFB?:?7?FFA?FAA:9((4(4:B??<()387?F<
@M04999:289:000000000-L3R54:1:1101:12606:6879 2:N:0:429
TGACTACTCGGGTATCTAATCCTGTTCGCTACCCATGCTTTCGAACCTCAGCGTCAGTTACAGACCAGAGAGCCGCCTTCGCCACTGGTGTTCTTCCATATATCTACGCATTCCACCGCTACACATGGAGTTCCACTCTCCTCTTCTGCACTCAAGAAAAACAGTTTCAGCTGCACTTCCCCGGTTAAGCCGAGGGCTTTCACAGCTGACTTGTTCTCCCGCCTGCGTTCGCTTTACGCCCAATAAATCCGGACAACGCTTGCCACCTACGTATTACCGCGGCTGCTGGCACGTAGTTAGC
+
CCCCCGGGGGGGGGGGFGGGGGGGGGFGGGEGFGGGGGGGGGCFGGGGGDGGGGGDGGGGGGFGGGFGGGGCGGGGGGGGGGGGGGGGGGGGGFGGGGGFGFGGDFGCGGGGGGDGGGGGGGGGGG:EFFFGEGFGFGGFGGGGGGGGGFGFGGFFGGGGFEGFGGGGGGGGFF8EFGFGGGD+BE>F7FGG+@EGGGGGFFFAFFFAE9BEFFFFFFFB:@F@>B>FFF79DFF3>0<E9@DD8=E?CE9B<1-4?9;?F12:AFF73?FF228)49<>44>F(3.8:?(48<??:54).
@M04999:289:000000000-L3R54:1:1101:8677:6896 2:N:0:429
TGACTACCGGGGTATCTAATCCTGTTTGCTACCCACGCTTTCGAGCATGAACGTCAGTGTTATCCCAGGAGGCTGCCTTCGCCATCGGTATTCCTCCACATCTCTACGCATTTCACTGCTACACGTGGAATTCTACCTCCCTCTGACACACTCTAGTTAGACAGTTTCAAATGCACGTCCCAAGTTGTGCTCGTGGATTTCACATCTGACTTATCTAACCGTCTCCGCTTGCTTTACGCCTAGTAATTCCGATTAACCCTCGCCCCCTACGTTTTACCCCGGCTGCTCGCCTGTAGTTAGC
+
-A66A,C6@@+CFGECFGF<<CCFC,C;EF<@FEC,8C@:D@F,FC@CF,CFFC66@@6CCEDFGE<C,C:,@@,CBFGE?E,@FF=F?B6C,:F,,494AFECF?,?F@FEE,9AFAFF,EFF+AEC7?FFFAGGGGG,8DFF8,322DEGFGCE6E=AF9@8DDAFGGFFAA+6*=5+6=+@FF:,+,@FG3,=+=F+=C=+B91+;**0*3+?;+059>5@)1-)<)4>F4?>4>=5(0798?CCE3((,/2)))((6(6((6(6<B?B((-).3(---749:3)-(((--)).656)
@M04999:289:000000000-L3R54:1:1101:5815:6910 2:N:0:429
TGGGACTACCCGGGTATCTAATCCTGTTCGCTACCCATGCTTTCGAACCTCAGCGTCAGTTACAGACCAGAGAGCCGCCTTCGCCACTGGGGTTCTTCCATATATCTACGCATTCCACCGCTACACATGGAGTTCCACTCTCCTCTTCTGCACTCAAGAAAAACAGTTTCAGCTGCACTTCCCCGGTTAAGCCGAGGGCTTTCACAGCTGACTTGTTCTCCCGCCTGCGTTCGCTTTACGCCCAATAAATCCGGACAACGCTCACCACCTACGTATTACCGCGGCTGCTGGCACGTAGTTT
+
CCCCCGGCGGGGGGGGGGGGGGGGGGGGGCGGGGGGGGGGGGGFE,EEGGGFGFGGGGGFFFGGGFEGDGGGGGGGGGGGGGCGEGGGDG,=FGGGGGGDGFGFFGGGGD7CFGGGGGGGGGGGGGGFFE<FFGDGDDGFFGGGGGGGG8EGGDGFF8EF8DGED8=DGGFDFGDDBF+=FDFGG>EGC<AFGEEC9449AFFFFFFFFEE@ECFFFFF5ABB=@?@F9;?DDFFF@<CFFFFF03)8<44?>>?B(:<9><(1<82:4?(4??)64:A>:9>(276().:62?((.439)
@M04999:289:000000000-L3R54:1:1101:18540:6934 2:N:0:429
GCTGGACTACTAGGGTATCTAATCCTGTTCGCTACCCATGCTTTCGAGCCTCAGCGTCAGTAACAGACCAGAGAGCCGCCTTCGCCACTGGTGTTCTTCCATATATCTACGCATTTCACCGCTACACATGGAGTTCCACTCTCCTCTTCTGCACTCAAGTCTCTCAGTTTCCGATGCTCTTCCTCAGTTAAGCTGAGGGCTTTCACATTCAGACTTAAAAGACCGCCTGCGCTCCCTTTACGCCCAATAAATCCGGCCAACGCTTGCCACCTACGTATTCCCGCGGCTGCTGGCACGTAGT
+
CCCCCFGGGGGGFGGGGGGGGGGGGGGGGGGDEGGGGGGGGGGGGEGEGGGGGGGGGGGGGGGGGGDFGAEFGFEGGEGDGGGGCFEEGGGGFAFFGCGGGGGGFFGFGGGGGGGGGGGGGGGGGGGGGFG8EDGGGGGGGGGGGGGGGGDFGGGGFGGGGFGGGFGGGGFFGC=EFGFFGGGGG8DDFFGCG,@??CCDFFFFFFFAEEEA7AFFEA>EA>C8>>=AB=@@2@FF=EB6@2>@6?(8@<4C?@0((((,6(6711:8AD?<>FFB?>:22)2;63((14>>5:183:2?4
@M04999:289:000000000-L3R54:1:1101:15701:6945 2:N:0:429
GGTGACTACTCGGGTATCTAATCCTGTTCGCTCCCCACGCTTTCGTCCATCAGCGTCAATCGGTATTTAGTAACCTGCCTTCGCAATCGGGGTTCTGTGTAATATCTATGCATTTCACCGCTACACTACACATTCCAGCTACTTCAATACTATTCAAGATTAACAGTATCAACGGCAGTTCTACAGTTAAGCTGCAGGTTTTCACCGCTGACTTATCAACCCGCCTACGGACCCTTTAAACCCAATAAATCCGGATAACGCTCGCATCCTCCGTATTACCGCGGCTGCTGGCACGGAGTT
+
CCCCCGGGGGGGGGGGGGGGGGGGGGGGGGGGGGGGGGGGGGGGGGGGGGGGGGGGGGGGGGGGGGGGGGGEGGGGGGGGGGGGGFGGGGGGGGGGGGGGGGGGGGGGGFGGGGGGGGGGGGGGGGGGGGGGGGGGGFFGEGGGGGGGGGGGGGGGGGGGGGGGGGGGGGGGGGCGFGFGGGGGGDFGFGGGGFGGGGGGFFFFFFAEFFBFFFFFFFFFFFABFD?FF(6@FFFFFF3AEDFF6@F8ECCEF;?DF<EFFFF>B>FFFFFFFB0<?2>B?9BB>>FF02:??D6409?F
@M04999:289:000000000-L3R54:1:1101:23323:6956 2:N:0:429
GTCCGGACTACTAGGGTATCTAATCCTGTTCGCTCCCCACGCTTTCGTCCATCAGCGTCAATCGGTATTTAGTAACCTGCCTTCGCAATCGGGGTTCTGTGTAATATCTATGCATTTCACCGCTACACTACACATTCCAGCTACTTCAATACTATTCAAGATTAACAGTATCAACGGCAGTTCTACAGTTAAGCTGCAGGTTTTCACCGCTGACTTATCAACCCGCCTACGGACCCTTTAAACCCAATAAATCCGGATAACGCTCGCATCCTCCGTATTACCGCGGCTGCTGGCACGGAGT
+
CCCCCGGGGGGGGGGGGGGGGGGGGGGGGGGGGGGGGGGGGGGGGGGGGGGGGGGGGGGGGGGGGGGGGGGGGGGGGGGGGGGGGGGGGGGGGGGGGGGGGGGFGGGGGGGGGGGGGGGGGGGGGGGGGGGGGGGGGGGGGGGGGGGGGGGGGGGGGGGGGGGGGGGGGGGGGGGGFGFGGGGGGGGGGGGGGGGGGGGGFFFFFFFFFABFFFFFFFFFFFFFFFFFFF>DFFFFFFFFE9E@DDFDEEFFFFFF1;?AFFFFBFFFF>?FF<FF:F?A>>BBB>0996:33:?F?F694
@M04999:289:000000000-L3R54:1:1101:5683:6979 2:N:0:429
GTTGGACTACTGGGGTATCTAATCCTGTTCGCTACCCATGCTTTCGAACCTCAGCGTCAGTTACAGACCAGAGAGCCGCCTTCGCCACTGGTGTTCTTCCACATATCTACGCATTCCACCGCTACACATGGAGTTCCACTCTCCTCTTCTGCACTCAAGAAAAACAGTTTCAGCTGCACTTCCCCGGTTAAGCCGAGGGCTTTCACAGCCGACTTGTTCTCCCGCCTGCGTTCGCTTTACGCCCAATAAATCCGGACCACGCTTGCCACCTACGTATTACCGCGGCTGCTGGCACGTAGTT
+
CCCCCGGGGGGFGFGGGGGGGGGGGGGGGGGGGGGGGGGCFGGGGGGGGGFG8FFGFGDGGGGGGGGGGGGGGGGGGGGGGGGGGGGGGGGGGGGFGGGGGGGGGFGGGGGGGGGGGGGGGGGGGGGGGGGGGGGGGGGGGGGGGGGGGGGGGGGGGGGGGGCDEGFFFGFGGGGGFGFGGGGGGGGGGGGGFGGGDG>D4@AFFFFFB=AAFBFFF8AEFED>293=<(,8D?@DFF<F;22>:6??FFFA?09?F((41>??:??AFF??B13,)4<9>0023(7;?B>0:4<<816:<
@M04999:289:000000000-L3R54:1:1101:7483:6980 2:N:0:429
CTGATGACTACTGGGGTATCTAATCCTGTTTGCTCCCCACGCTTTCGCATCTCAGCGTCAGTATCTGTCCAGAAGGCCGCCTTCGCCACCGGTATTCCTCCACATCTCTACGCATTTCACCGCTACACGTGGAATTCTACCTTCCTCTACAATACTCCAGATAACCAGTTTTAAGTGCAATTCCCAGGTTGAGCCCGGGGCTTTCACACCTAACTTAATTATCCGCCTACATGCCCTTTACGCCCAGTCATTCCGATTAACGCTCGCACCCTCCGTATTACCGCGGCTGCTGGCACGGAGT
+
CCCCCGGGGFGGGGGGGGGGGG@CCFEGGGGGGGGGGGGGGGGGGGGGGGEGGGGGGGGGGGGGGGGGGFGGGFGFGDCC:FGGGGFGGGGGGFGGGGGGGGGGGGGFGGGGGGGGGGGGGGGGG@EGGGGGGGGGFEE>DFGGGCGGGGGGGGFGGGGGGGGGGGGGGFGGGFGGFGFGGGGG9E?FEFGFCF7DDCDDBDFF9CFFBA>EFFFFFFF<FFFED2@@D@BFF==6=DFACFF961=EFFFFE?;1;?;E9;>BB9F9>6<BBF>F:<:A<<?>69969:>B01<38>9(,
@M04999:289:000000000-L3R54:1:1101:5518:6991 2:N:0:429
GGCGGACTACTCGGGTATCTAATCCTGTTTGCTCCCCACGCTTTCGCATCTCAGCGTCAGTATTTGTCCAGAAGGCCGCCTTCGCCACCGGTATTCCTCCACATCTCTACGCATTTCACCGCTACACGTGGAATTCTACCTTCCTCTACAATACTCCAGATAACCAGTTTTAAGTGCAGTTCCCAGGTTGAGCCCGGGGCTTTCACAACTAACTTAATTATCCGCCTACATGCCCTTTACGCCCCGTCATTCCGGTTAACGCTCCCACCCCCCGTATTACCGCGGCCGCTGGCACGGAGTT
+
ACC<CECEEF<EFGGFEFFFEFEFGGCEFGFGE@FGGGG+BCFGGCCEEGA@E<<CCFDCF,FDFFECFFGG<FCFFFFFGGGFEGCEGFFGEGGFGG<B<,A8:EEFCFGCB=FGFGGGDCEEC,?FBDEFGGFGEDEGGF8DDDFDFAA33AF@FGFDDFGFDC?ADFGGFC?FFCAFCGCFGGGCFDECF?C**;9CBFFAFFF*2>=5@CFFEA8@BCF@B9//:@E<;4@E1@EF;DF>((/3;1<4>2((4:9<(4-1(,47,4>>69:67(:><(((-,(290660()8107?1
@M04999:289:000000000-L3R54:1:1101:23962:7031 2:N:0:429
GTGACTACTAGGGTATCTAATCCTGTTTGCTCCCCACGCTTTCGCATCTCAGCGTCAGTATCTGTCCAGAAGGCCGCCTTCGCCACCGGTATTCCTCCACATCTCTACGCATTTCACCGCTACACGTGGAATTCTACCTTCCTCTACAATACTCCAGATAACCAGTTTTAAGTGCAATTCCCAGGTTGAGCCCGGGGCTTTCACACCTAACTTAATTATCCGCCTACATGCCCTTTACGCCCAGTCATTCCGATTAACGCTCGCACCCTCCGTATTACCGCGGCTGCTGGCACGGAGTT
+
CCCCCGGGGGGGGGGGGGGGGGGGGGGGGGGGGGGGGGGGGGGGGGCFGGGGGGGGGGGGGGGGGGGGGGGGGGGGGGGGGGGGGGGGGGGGGGGGGGGGGGGGGGGGGGGGGGGGGFGGGGGGGGGGGGGGGFGGGGGGGGGGGGGGGGGGGGGGGGGGGGGGGGFGGGGGGGGGFGFGGGGGGGGGGGGFGEGGDGDFFFFFFFFFFFFFFFFFFFFFFFF=DFFEEFFFFFFFFEFFFFFF;EFFFFF1(,:?EED0;;>FFF9?:<?B?:7:BAA2>FB0(4::?(8721997?F
@M04999:289:000000000-L3R54:1:1101:15113:7074 2:N:0:429
AGACTACAGGGGTATCTAATCCTGTTTGCTCCCCACGCTTTCGCATCTCAGCGTCAGTATCTGTCCAGAAGGCCGCCTTCGCCACCGGTATTCCTCCACATCTCTACGCATTTCACCGCTACACGTGGAATTCTACCTTCCTCTACAATACTCCAGATAACCAGTTTTAAGTGCAATTCCCAGGTTGAGCCCGGGGCTTTCACACCTAACTTAATTATCCGCCTACATGCCCTTTACGCCCAGTCATTCCGATTAACGCTCGCACCCTCCGTATTACCGCGGCTGCTGGCACGGAGTTAGC
+
CCCCCGGGGFGGGGGGGGGGGGGGGGGGGGGGGGGGGGGGGGCGGFGGGGFGDGGGGGGGGGEGGGGFGGGGGGGGGGGGGGGGGGGDGDFFGGGGGGGFGGGGGGGGGGGDGGGGGCFG:EGGDFD7:<FFGG9F9FGFGGGGAGGGGGGGGGGDGGGGGFFDFFGGGG8=,@EEFGFGFGFCEFFFFGGGGDCDGDGGFFFAF5FF)>CC@9EFEFFE;@@F@F2C>@6BFFFCC0;D((6.;AEFFE@02<DE<(62?>933>00261,(4:4:9<69479;022.1(41-3(40)<5
@M04999:289:000000000-L3R54:1:1101:14982:7088 2:N:0:429
CGCTTGACTACTGGGGTATCTAATCCTGTTCGCTCCCCACGCTTTCGTCCATCAGCGTCAATCGGTATTTAGTAACCTGCCTTCGCAATCGGGGTTCTGTGTAATATCTATGCATTTCACCGCTACACTACACATTCCAGCTACTTCAATACTATTCAAGATTAACAGTATCAACGGCAGTTCTACAGTTAAGCTGCAGGTTTTCACCGCTGACTTATCAACCCGCCTACGGACCCTTTAAACCCAATAAATCCGGATAACGCTCGCATCCTCCGTATTACCGCGGCTGCTGGCACGGAGT
+
CCCCCGGGGGGGGGGGGGGGGGGGGGGGGGGGGGGGGGGGGGGGGGGGGGGGGGGGGGGGGGGGGGGGGGGGGGGGGGGGGGGGGGGEGGGGGGGGGGGGDFGFFGGGGGGGGGGGGGGGGGGGGGGGGGGGGGGGGGGGGGGGGGGGGGGGGGGGGGFFCFGGCGGGGGGGGGGGFGFGGGGGGGGGGGGGGGGGGFG+;AFFFFFFFFFAAFFFAFFFFFBF=B@DDFD@?FFDB@8AECEFFF@F3@CEE@@>??(><1(2:>FFFF><DFB:1??ABB0>F09>;FFF(((4<>;94
@M04999:289:000000000-L3R54:1:1101:26586:7089 2:N:0:429
GGGGACTACTAGGGTATCTAATCCTGTTCGCTCCCCATGCTTTCGAACCTCAGCGTCAGTTACAGCCCAGAGAGCCGCCTTCGCCCCTGGTGTTCTTCAATATATCTACGCATTCCACCCCTACACATGGAGTTCACCTCTCTCCTCCTCCACCCAAGCAAACAAGTTCCAGTTGCAATTCCCGGGTTGAGCCTACGGCTTACACAGCCGACTTGTTCCCACGCCCGCGTTCGCTTCCCGCCCAAAAAATCCGGACACCTCTTGCCCCACACATTTTTCCGCGCCCTCGGGCTCGGAGTTC
+
@<C<,6,6;@@FGG,,6@,E,,C@6CFGFC:C<FF,,;6CEFE,@C,E6,6C@8@6,8BF@6;6F,C:6,CCE6FB+=+@,:?B,,@,D,:=F7FC,C,,,,9?,54,,4++@FG9,C,+4++4,,AAF8F@F8E,94,,,@,,,7,,1,16,,+@>6+6D,,,30@=,@E=,,6,0+3+222+++@3+4,2A,2**3*3@*@FFA4*)-0-(/;1*++8*:(5((6;6,,4:1;1,)/).((,-(28((,(((,(4(((,,)39?)((((((,.-))(.8,((-((((,,4--(((--()
@M04999:289:000000000-L3R54:1:1101:9636:7094 2:N:0:429
GACTACACGGGTATCTAATCCTGTTCGCTACCCATGCTTTCGAACCTCAGCGTCAGTTACAGACCAGAGAGCCGCCTTCGCCACTGGTGTTCTTCCATATATCTACGCATTCCACCGCTACACATGGAGTTCCACTCTCCTCTTCTGCACTCAAGAAAAACAGTTTCAGCTGCACTTCCCCGGTTAAGCCGAGGGCTTTCACAGCTGACTTGTTCTCCCGCTTGCGTTCGCTTTACGCCCAGTAAATCCGGACAACGCTTGCCACCTACGTATTACCGCGGCTGCTGGCACGTAGTTAGCC
+
CCCCCGGGGGGGGGGGGGGGGGGGGGGGGGGGGGGGGGGGGG@EGGGGGGGGGGGGGGGGGGGGGF@EFGCGGGFGGGGFGGGGGGGGGGGGGGGGGGFGGGGGGGGGGGGGGGGGGGGGGGGGGGGGGGGGGGGGGGGGGGGGGGGGGGGGGGGGFGGGGGFFFGGGFGGGGGGGFGFGGG+CGEDAFGGGGGEDGGGGFFFFAFF4=EFFFFFCEFF9D@D=B9>D@;@FFFFFDDFF;0=9<7?EF@;BFFBF0>??0::BFBFB::B7A?<<A49(47>9:70((.7:B<<?)).64
@M04999:289:000000000-L3R54:1:1101:6895:7105 2:N:0:429
GGGGTGACTACTGGGGTATCTAATCCTGTTCGCTCCCCACGCTTTCGTCCATCAGCGTCAATCGGTATTTAGTAACCTGCCTTCGCAATCGGGGTTCTGTGTAATATCTATGCATTTCACCGCTACACTACACATTCCAGCTACTTCAATACTATTCAAGATTAACAGTATCAACGGCAGTTCTACAGTTAAGCTGCAGGTTTTCACCGCTGACTTATCAACCCGCCTACGGACCCTTTAAACCCAATAAATCCGGATAACGCTCGCATCCTCCGCATTACCGCGGCTGCTGGCACGGAGT
+
CCCCCGGGGGGGGGGGGGGGGGECFGGGGGGGGGGGGGGGGGGGGGGGGGGGGGGGGGGGGGGGGGGGGGGGGGGGGGGGGGGGGGGGGGGGGGGGGGGGGGGGGGGGGGGGGGGGGGGGGGGGGGGGGGGGGGGGGGGGGGFGGGGGGGGGGGGGGGGGGGGGGGGGGGGGGGGGDGFGGGGGGGGGGGGGGGGGGGGGFFFFFFFFFFFFFFFFFFFFFFFFFFFFFFFFFFFFF@FFFEFFFFDDEFFFFFFFFFDE@;>?FFF>BFFFAFFFBFFFFFF;;6>>>6:0:B:?FF094
@M04999:289:000000000-L3R54:1:1101:19090:7109 2:N:0:429
GCTAGACTACTAGGGTATCTAATCCTGTTTGCTCCCCACGCTTTCGCACCTCAGCGTCAGTATCTGTCCAGAAGGCCGCCTTCGCCACCGGTATTCCTCCACATCTCTACGCATTTCACCGCTACACGTGGAATTCTACCTTCCTCTACAATACTCCAGATAACCAGTTTTAAGTGCAATTCCCAGGTTGAGCCCTGGGCTTTCACACCTAACTTAATTATCCGCCTACATGCCCTTTACGCCCAGTCATTCCGATTAACGCTCGCACACTCCGCATTACCGCGGCTGCTGGCACGGAGTT
+
9@ABCGGGGGE@FFFFGGGGGGGGGGDGF<FGGGGGGFGGGGGGGDGG++BFEGGGGGGGGGGGG,EFGGGG@ECFEEGGFEFFGGG:BCDG>?FGFGGE,FB59FFFFFFFGGGFFCDFFGGGGGG:9,:CFGFGFC,DFEFFFFGGGDGGGGGGGFF8ADEGGFFD9:A:@FDEFD79FG7=,D83@,:@FCE+3?;?CFFF6<;FACBEDFFBAABA6EE==ADFF=EC=:DFBE>=@995@=;7A?EFFFD1<09>D6?2:691(4811((,4694A010196>FBF0134(((.88
@M04999:289:000000000-L3R54:1:1101:17684:7145 2:N:0:429
GACTACCCGGGTATCTAATCCTGTTTGCTCCCCACGCTTTCGCATCTCAGCGTCAGTATCTGTCCAGAAGGCCGCCTTCGCCACCGGTATTCCTCCACATCTCTACGCATTTCACCGCTACACGTGGAATTCTACCTTCCTCTACAATACTCCAGATAACCAGTTTTAAGTGCAGTTCCCAGTTTGAGCCCGGTGCTTTCACACCTAACTTAATTATCCGCCTACATGCCCTTTACGCCCTGTCATTCCGATTAACGCTCGCACCCTCCGTACTACCGCGCCTGCTGGCACGGAGTTAGCC
+
CCCCCFGFBFGEGGFFGFGGGGGGGGCGGA@FGFECFGEFG76F:FCGGGGDGGGGFGCFFGE<CF8<,F@FGGFGEGGC,4@FFCE@FFGGGGGGFFF<EFGGGFGGG7FFFG9EFCFEG?FEFFCFFGF;EDEEGGG?GGGFF899DGGEGGE8EGCFD?FF,?D8,,@@9E+7?F?6?F+=FCF8C??C>3@CFBFCAAAF>FFA=C;>6E9B7=+:*5@=DE?CE=BEFF=E20;E(3/6<CEEC@02:??3(,2<327>92:?:>8:(8>BF6(,(-43:(5?:12((,,4(-)53
@M04999:289:000000000-L3R54:1:1101:20313:7149 2:N:0:429
GACTACTGGGGTATCTAATCCTGTTCGCTCCCCACGCTTTCGTCCATCAGCGTCAATCGGTATTTAGTAACCTGCCTTCGCAATCGGGGTTCTGTGTAATATCTATGCATTTCACCGCTACACTACACATTCCAGCTACTTCAATACTATTCAAGATTAACAGTATCAACGGCAGTTCTACAGTTAAGCTGCAGGTTTTCACCGCTGACTTATCAACCCGCCTACGGACCCTTTAAACCCAATAAATCCGGATAACGCTCGCATCCTCCGTATTACCGCGGCTGCTGGCACGGAGTTAGCC
+
CCCCCGGGGGGGGGGGGGGGGGGGGGGGGGGGGGGCFGGGGFGGGGGGGGGGGGGGGGGGGGGGGGFFGGGGGFGGGGGGGGGGGGGGGGGGGGGGGGGGGGGGGGGGGGGGGGGGGGGGGGGGGGGGGGGGGGGGGGGGGGGGGGGGGGGGGGACGGGGGGGGGFGGGGGCGGGGFGFGGGGGGFFGGGGGFGGGGGGGFFFDFFFFFFFFFFFFFFFAFFFFFF@FFFFFFFFFFFFFFFFF8EFFFF@FFFFFF@7?FFFFF7?ABBF:?BADB:B(9;BBB?FFBFFB21(4:<BF7
@M04999:289:000000000-L3R54:1:1101:19120:7199 2:N:0:429
GGACTACTAGGGTATCTAATCCTGTTTGCTCCCCACGCTTTCGCATCTCAGCGTCAGTATCTGTCCAGAAGGCCGCCTTCGCCACCGGTATTCCTCCACATCTCTACGCATTTCACCGCTACACGTGGAATTCTACCTTCCTCTACAATACTCCAGATAACCAGTTTTAAGTGCAGTTCCCAGGTTGAGCCCGGGGCTTTCACACCTAACTTAATTATCCGCCTACATGCCCTTTACGCCCAGTCATTCCGATTAACGCTCGCACCCTCCGTATTACCGCGGCTGCTGGCACGGAGTTAGC
+
CCCCCGGGGGGGGGGGGGGGGGGGGGGGGGGGGGGGGGGGGGGGGGGGGGGGGGGGGGGGGGGGGGGGGGGGGGGGGGGGGGGGGGGGGGGGGGGGGGGGGGGGGGGGGGGGGGGGGGGGGGGGGGGEGGGGGGGGGGFGGGGGGGGGGGGGGGGGFGGGGFGGGGGGGGGGGGGFFGFGGGCFGGGCFGGGDEEDGGGGFFFFFFFFFFFFFFFFFFFE;BFFFFFF<=EBFFFFFFFFFF;EEEFFFFFFFF?EC@@FF>FBFFF:?:BFFBF24<8;1>66163200(50((,-844.
@M04999:289:000000000-L3R54:1:1101:10913:7261 2:N:0:429
GACTACAAGGGTATCTAATCCTGTTTGCTCCCCACGCTTTCGTCCATCAGCGTCAATCGGTATTTAGTAACCTGCCTTCGCAATCGGGGTTCTGTGTAATATCTATGCATTTCACCGCTACACTACACATTCCAGCTACTTCAATACTATTCAAGATTAACAGTATCAACGGCAGTTCTACAGTTAAGCTGCAGGTTTTCACCGCTGACTTATCAACCCGCCTACGGACCCTTTAAACCCAATAAATCCGGATAACGCTCGCATCCTCCGTATTACCGCGGCTGCTGGCACGGAGTTAGCC
+
CCCCCGGGGGGGGGGGGGGGGGGGGGGGGGGGGGGGGGGGGGGGG:FGGGGGGGGGGGFGGGGGGGDFGCFGGGGGGGGGG,CFGGGGGGGGGGGGGGGGDGGGGGGGGGGGGGGGGGGGGGGGGGGGGGGGGGGGGGGGGGGGGGGGGGGGGGGGGGGGGGGGGGGGGGD>EEGGFGFGGG6EGGGGGGCGGFFFGGGGFFFBEFFFFFFEFFFFFFF>FFFFF=)5@@DFFFFFEFFFFFFE@CFFFB@DFFEEFFF;1923>?DAFFF0:?BF<?FF09>>B???:?B8619?FADA:
@M04999:289:000000000-L3R54:1:1101:6735:7305 2:N:0:429
GGACTACCGGGGTATCTAATCCTGTTCGCTACCCATGCTTTCGAGCCTCAGCGTCAGTAACAGACCAGAGAGCCGCCTTCGCCACTGGTGTTCTTCCATATATCTACGCATTTCACCGCTACACATGGAGTTCCACTCTCCTCTTTTGCACTCAAGTCTCTCAGTTTCCGATGCTCTTCCTCAGTTAAGCTGAGGGCTTTCACATTCAGACTTAAAAGACCGCCTGCGCTCCCTTTACGCCCAATAAATCCGGACAACGCTTGCCACCTACGTATTACCGCGGCTGCTGGCACGTAGTTAC
+
CCCCCGGGGGGGGGGGGGGGGGGGGGGGGGGGGGGGGGGGGGGGGGGGGGGGGGGGGGGGGGGGGGGGGGGGGGGGGGGGGGGGGGGGGGGGGGGGGGGGGGGGGGGGGGGGGGGGGGGGGGGGGGGGGGGGGGGGGGGGGGGGGGGGGGGGGGGFGGGGFGGFGGGGFGGDGGGGFGFGGGGGGGGGGGGGFFGGGGGGFFFFFFFFEEF5EFFFFFFFFBB@FFBFF@DBDFFFEFDE6>F?;8=)<EFF6;BBFF6>FFFFFFFFFFBFBB<?<9ABFF(((,4:20((,((38<>F)
@M04999:289:000000000-L3R54:1:1101:10735:7323 2:N:0:429
GACTACACGGGTATCTAATCCTGTTTGCTCCCCACGCTTTCGCATCTCAGCGTCAGTATCTGTCCAGAAGGCCGCCTTCGCCACCGGTATTCCTCCACATCTCTACGCATTTCACCGCTACACGTGGAATTCTACCTTCCTCTACAATACTCCAGATAACCAGTTTTAAGTGCGATTCCCAGGTTGAGCCCGGGGCTTTCACACCTAACTTAATTATCCGCCTACATGCCCTTTACGCCCTGTCATTCCGCTTAACGCTCGCACCCTCCGTATTACCGCGGCTGCTGGCACGGAGTTAGCC
+
CCCCCGGGGGGGGGGGGGGGGGGGGGFGGG<FGFG@FGGFFGGEGGFGGAFGGGEGFGGCGGGGGGGGG<EFG@FGGGGCEGGGGG7FGGGGGGGGGF=<FGGGGGGGGGGGFFGGGGGGGGGGGDFGGGGGGGGGGGGGGGGGGGDFGDGGFCFGGEGGGFDFFGGGDGDFG+=EF?1=CFFGGC:DEFGED>CDGGGGFFFF>>FFBE?>=FFCCAF>>@5>D:C)5;;E;;4CDF@A@(/5EEFF<;(2<FFB?(4(-4B,314:(1:?1(.:<B6(-(110)4:?(537(,8(-6A2
@M04999:289:000000000-L3R54:1:1101:23723:7336 2:N:0:429
GTCATGACTACAGGGGTATCTAATCCTGTTCGCTACCCATGCTTTCGAACCTCAGCGTCAGTTACAGACCAGAGAGCCGCCTTCGCCACTGGTGTTCTTCCATATATCTACGCATTCCACCGCTACACATGGAGTTCCACTCTCCTCTTCTGCACTCAAGAAAAACAGTTTCAGCTGCACTTCCCCGGTTAAGCCGAGGGCTTTCACAGCTGACTTGTTCTCCCGCCTGCGTTCGCTTTACGCCCAATAAATCCGGACAACGCTTGCCACCTACGTATTACCGCGGCTGCTGGCACGTAGT
+
CCCCCGGGGGGGGGGGGGGGGGGGGGGGGGGGGGGGGGGGGGGGGGGGGGGGGGGGGFGGGGGGGGGGGGGGGGGGGGGGGGGGGGGGGGGGGGGGGGGGGGGGGGGGGGGGGGGGGGGGGGGGGGGGGGGGGGGGGGGGGGGGGGGGGGGGGGGGGGGGGGGGGGGGGGGGGGGGFGFGGGGGGGGGGGGGAFGGGGGGDFFFFFFFFFFFFFFFFFFFFCEFFFFFB@>DFFFFFFFFEFF>>D@D@F9?C?F9F>>FFF>FFFFB<<1::?6:2<:ADA?FFBFBF33).122(4,1-
@M04999:289:000000000-L3R54:1:1101:18530:7342 2:N:0:429
GCCGACTACCGGGGTATCTAATCCTGTTCGCTACCCATGCTTTCGAACCTCAGCGTCAGTTACAGACCAGAGAGCCGCCTTCGCCACTGGTGTTCTTCCATATATCTACGCATTCCACCGCTACACATGGAGTTCCACTCTCCTCTTCTGCACTCAAGAAAAACAGTTTCAGCTGCACTTCCCCGGTTAAGCCGAGGGCTTTCACAGCTGACTTGTTCTCCCGCCTGCGTTCGCTTTACGCCCAATAAATCCGGACAACGCTTGCCACCTACGTATTACCGCGGCTGCTGGCACGTAGTT
+
CCCCCGGGGGGGGGEGGGGGGGGGGGGGGGGGGGGGGGGGGGGGGGGGGGGGGGGGGGGGGGGGGGGGGGGGGGGGGGGGGGGGGGGGGGGGGGGGGGGGGGGFGGGGGGGGGGGGGGGGGGGGGGFGFGFFFGGGGGGGGGGGGGGGGGGGGGGGGFG?FCEGGGGGGGGGFGGGFGFGGGGGGGGECFFGGGGGGGGGFFFFFF+AEFFF=CFFFFFFFF>9@FFF@FFFFFFFFEFDD;B?F?4>A:<F>0699?FFBFBFFFB?FFFF<F2>?<BB?>;>BB>FD27??B:::?:>
@M04999:289:000000000-L3R54:1:1101:6781:7348 2:N:0:429
CAAGACTACTGGGGTATCTAATCCTGTTTGCTCCCCACGCTTTCGCATCTCAGCGTCAGTATCTGTCCAGAAGGCCGCCTTCGCCACCGGTATTCCTCCACATCTCTACGCATTTCACCGCTACACGTGGAATTCTACCTTCCTCTACAATACTCCAGATAACCAGTTTTAAGTGCAATTCCCAGGTTGAGCCCGGGGCTTTCACACCTAACTTAATTATACGCCTACATTCCCTTTACGCCCAGTCATTCCGATTAACGCTCGCACCCTCCGTATTACCGCGGCTCCTGGCATGGACTTT
+
CCCCCGGFGFFFGGEEGFFGGGGGGGGGGFGGGGGDGGGGGGGGGGGGDFAFGGGGGEGGGGFGGGGGGGGGFCGGGGGGGGG7@FFFGGFGFGAEFGGGGGGFGGGFGCGGGGGGGFGEGGGEFGGGFGGGGGGFGGGGGGGGGGF;DF9FGGFGGGFGGFGGFGEFFAFCDC7DFGFGFCFG=DFFGGFFFGCDG>D4AAFFFFFE@EFFFFFFFCF<+9>@2@?@2?C?<=EEE))2111(/477<?CC;0331?E?9B0319>96?BFF?:14AB93619(4(4:0(,2)(.)).3)
@M04999:289:000000000-L3R54:1:1101:3808:7358 2:N:0:429
AGGGACTACCCGGGTATCTAATCCTGTTTGCTCCCCACGCTTTCGCATCTCAGCGTCAGTATCTGTCCAGAAGGCCGCCTTCGCCACCGGTATTCCTCCACATCTCTACGCATTTCACCGCTACACGTGGAATTCTACCTTCCTCTACAATACTCCAGATAACCAGTTTTAAGTGCAATTCCCAGGTTGAGCCCGGGGCTTTCACACCTAACTTAATTATCCGCCTACATGCCCTTTACGCCCAGTCATTCCGATTAACGCTCGCACCCGCCGTATTACCGCGCCTGCTGGTCCGGAGTTT
+
CCC,@FGGGGGGGGFGGFGGGGGGFGFFGGGGGGDGGGFEGGGGGGGGEFFGFGGGGGGGGGGFGGGGGGCEGGGGGGGGGGFGGGEBFEC:DGGGGGGGGGEFGGGGGGGEDGFDAFGGGGFGFGGFBCCFFDFGGFGGFCGGGGFFCFGFCFDGGFD?FFGGGF8EFGFDF=DFB@FGGGFCFGGGFFGGGGGC7CCDFFFF99FDD5)0>FFFEF>CFEFDDF(8(.?@E@E8;4>566322=EE?EF3(,6(8>21(4399069?,((49(.8A>)-3((436((57()8>6(-41)
@M04999:289:000000000-L3R54:1:1101:23040:7406 2:N:0:429
ATGACTACCCGGGTATCTAATCCTGTTCGCTACCCATGCTTTCGAACCTCAGCGTCAGTTACAGACCAGAGAGCCGCCTTCGCCACTGGTGTTCTTCCATATATCTACGCATTCCACCGCTACACATGGAGTTCCACTCTCCTCTTCTGCACTCAAGAAAAACAGTTTCAGCTGCACTTCCCCGGTTAATCCGAGGGCTTTCACAGCTGACTTGTTCTCCCGCCTGCGTTCGCCTTACGCCCAATAAATCCGGACAACGCTTGCCACCTACGTATTACCGCGGCTGCTGGCACGGAGTTCG
+
CCCCCGGGGGGGGGGGGGGGGGGGGGGGGGGGGGGGGGGGGGGEFGGGGGGGGGGGGGGGGGGGGGGGGGGGGGGGGGGGGGGGGGGGGGGGGGGGGGGGGGGGGGGGGGGGGGGGGGGGGCGGGGGFGFGGGGGGGGGGGGGGGGGGGGGGGGGGFGFFGGGGGGGGGGGGGGGGFGFGGGGGCGGGG,@;C8CCGGGGFFFFFFFFFEFFEFFFFFFF;BFFF22(:@F6;@D?@F<EF>F0==;EFFFFF0790.06:?<??A<6B?B24?FFFFB20(47>26BF?B??B29(-3--
@M04999:289:000000000-L3R54:1:1101:14948:7407 2:N:0:429
ATGACTACAGGGGTATCTAATCCTGTTCGCTCCCCACGCTTTCGTCCATCAGCGTCAATCGGTATTTAGTAACCTGCCTTCGCAATCGGGGTTCTGTGTAATATCTATGCATTTCACCGCTACACTACACATTCCAGCTACTTCAATACTATTCAAGATTAACAGTATCAACGGCAGTTCTACAGTTAAGCTGCAGGTTTTCACCGCTGACTTATCAACCCGCCTACGGACCCTTTAAACCCAATAAATCCGGATAACGCTCGCATCCTCCGTATTACCGCGGCTGCTGGCACGGCGTT
+
CCCCCGGGGGGGGGGGGGFFGGGGGGGG>FGGGGGGGGGGGGGGGGGGGGGGGGGGG@FGFGGGGGGGFFGGGGGGGGGGGFGFGGGGGGGGGGGGGGGGGGGGGGDGGGGGGGGGGGGGGGEGGGFGGGGGGGF;>EGEGGGGCEFDGGCGGGFGGCFE;CEGFGGGGGGGEGGGFGFGGCGG?FGFGGGGGGGGGGGGFFFFF5@EABCF<+BFCFFFFFFFFDF@?>BFFBDFCCEFFFF?@@7<EE3>9;DDFEDBFD1>>?BBFFBFF:<>9B<?(2,790:?D:?B7:0(-7>
@M04999:289:000000000-L3R54:1:1101:13189:7411 2:N:0:429
TATGGACTACCCGGGTATCTAATCCTGTTCGCTCCCCACGCTTTCGTCCATCAGCGTCAATCGGTATTTAGTAACCTGCCTTCGCAATCGGGGTTCTGTGTAATATCTATGCATTTCACCGCTACACTACACATTCCAGCTACTTCAATACTATTCAAGATTAACAGTATCAACGGCAGTTCTACAGTTAAGCTGCAGGTTTTCACCGCTGACTTATCAACCCGCCTACGGACCCTTTAAACCCAATAAATCCGTATAACGCTCGCATCCTCCGTATTACTGCGGCTGCTGGCACGGAGTT
+
CCCCCGGGGGGGGGGGGGGGGGGGGGGGGGGGDGGGGGGGGGGGGGGGGGGGGGGGGGGEGGFEGGGGGGGFEFGGGGGGGGGGGGGGGGEGCGGGGGGGGGFGGFGGGGEFGFGGGGGGGGGGGGGGGGGGGGGGGGGGGFGGGGGFGFGFFAFF;FCFGGFGGGGGGGGGGGGGDG>=FGGGGGCGGG@,<E@C76CDFFFCAAFFFF9A=FF>EFFEFFAB@@F2>@29@FDFF@);C<1;;?D@F)7<31(,()16;9;1(79?>?F<?1,1:?AA))6:(491<BB011?(((443
@M04999:289:000000000-L3R54:1:1101:28396:7456 2:N:0:429
TTGACTACCCGGGTATCTAATCCTGTTTGCTCCCCACGCTTTCGCATCTCAGCGTCAGTATCTGTCCAGAAGGCCGCCTTCGCCACCGGTATTCCTCCACATCTCTACGCATTTCACCGCTACACGTGGAATTCTACCTTCCTCTACAATACTCCAGATAACCAGTTTTAAGTGCAATTCCCAGGTTGAGCCCGGGGCTTTCACACCTAACTTAATTATCCGCCTACATGCCCTTTACGCCCAGTCATTCCGATTAACGCTCGCACCCTCCGTATTACCGCGGCTGCTGGCACGGACTT
+
CCCCCFFGGGCFGGGCFFAFGGFGGGGG<EGGAGGGGGGGGGGGEFEGGGG9E@FGGCFGGFGDFGGG<FG<FGG>FFGFFFGCFEF7CFGFGGGGGGGGF?FFGGFFDFGGGFFFGGGEC8FGF:FFBFFGGFGGGGGGGGGGGFGDFGGGGGGGEEEDGFFF8DD,=CF9ECFA?FFFG?F<FCFGG?CFFC5CC?>FFFFAFFFFEFFFFF=CCFFFF>29@DFFFF@EF@@@)41BBB?(67@<?ECE<(3;?>?>::6;01;?1(-74(,(:>B04(37,-2))(0(,(41--<
@M04999:289:000000000-L3R54:1:1101:19673:7470 2:N:0:429
GGATGACTACCGGGGTATCTAATCCTGTTCGCTCCCCACGCTTTCGTCCATCAGCGTCAATCGGTATTTAGTAACCTGCCTTCGCAATCGGGGTTCTGTGTAATATCTATGCATTTCACCGCTACACTACACATTCCAGCTACTTCAATACTATTCAAGATTAACAGTATCAACGGCAGTTCTACAGTTAAGCTGCAGGTTTTCACCGCTGACTTATCAACCCGCCTCCGGACCCTTTAAACCCAATAAATCCGGATAACGCTCGCATCCTCCGTATTACCGCGGCCGCTGGCACGGAGTT
+
CCCCCGGGGGGGGGGGGGGGGFGGGGGGGGGGGGGGGGGGGGGGGGGGGGGGGGGGGGGGGGGGGGGGGGGGGGGGGGGGGGGGGGCGGGGGGGGGGGGFGGGGGGGGGGGGGGGGGGGGGGGGGGGGGGGGGGGGGGGGGGGGGGGFGGGGEGGGGGA=DFGGGGGFAFGGGG>EBGEGGGGGGGGGGFGEFGFGGGFGFFFFFFFDFFFFFFFFFFFEFFDFFF?(72609BFFFE4A6=DD@FFF);?EFF@;:?A?B>BB>FFBFFFBFFB?B?BAFFF>0439BF>9F0<?1>9:8
@M04999:289:000000000-L3R54:1:1101:14606:7488 2:N:0:429
TGGGGGACTACTCGGGTATCTAATCCTGTTTGCTCCCCACGCTTTCGCATCTCAGCGTCAGTATCTGTCCAGAAGGCCGCCTTCGCCACCGGTCTTCCTCCACATCTCTACGCATTTCACCGCTACACGTGGAATTCTACCTTCCTCTACAATACTCCAGATAACCAGTTTTAAGTGCAATTCCCAGGTTGAGCCCGGGGCTTTCACACCTAACTTAATTATCCGCCTACATGCCCTTTACGCCCAGTCATTCCGATTAACGCTCGCACCCTCCGTATTACCGCGGCTGCTGGCACGGAGT
+
CCCCCGGGGGGGGGGGGGGGGGGGGGGGGGGGGGFGGGGGGGGGGGGGGGGGGGGGGGGGGGGGGGFGGGGGGGGGGGGGGGGGGGGGGGGGG7FGGGGGGGGGGGGGGGGGGGGGGGGGGGGGDGGGGGGGGGGGGGGGGGGGGGGGGGGGGGGGGGGFGGGGGGGFFFGGGGFGFGFFGGGGGGCGGGGGGGGGGGDGEFFFFFFFFDFFFFFFFFFF=EFE0?@@@FFFEFFFFFFFE3?>>72=84CEFFF:<?BFB?;FF>9(9>BFFB>B0:?<BA:BF(36>FF>?F073(21-
@M04999:289:000000000-L3R54:1:1101:12296:7499 2:N:0:429
GGACTACTGGGGTATCTAATCCTGTTCGCTACCCATGCTTTCGAGCCTCAGCGTCAGTAACAGACCAGAGAGCCGCCTTCGCCACTGGTGTTCTTCCATATATCTACGCATTTCACCGCTACACATGGAGTTCCACTCTCCTCTTCTGCACTCAAGTCTCTCAGTTTCCGATGCTCTTCCTCAGTTAAGCTGAGGGCTTTCACATTCAGACTTAAAAGACCGCCTGCGCTCCCTTTACGCCCAATAAATCCGGACAACGCTTGCCACCTACGTATTACCGCGGCTGCTGGCCCGTAGTT
+
CCCCCGGGGGGGGGGGGGGGGGGGGGGGGGGGGGGGFGGGGGEDFGGGGGGGGGGGGGGGGGFGGGGGGGG:FGGGGGGGGGGGGGGGGGGGGGGGGGGGGGGGGGGGGGGGGGGGGDGGFGGGGGCEGGGGGGGGGGGGGGGGGGGGGGGGGGGDFGGGGGGGGGGGGGGGDGFGFGFGGGGGGGFFGGGGF8C6DGGFF9FFFFFF5EEFFFFAEFFFFFFFFBF>BBF=BDFFCC2B9>D@@;ECCEFB;?BF@;9F@FBFBAB<?BF?B2>B2<<?B9-4016??06(33904:4
@M04999:289:000000000-L3R54:1:1101:24918:7501 2:N:0:429
CGACTACTCGGGTATCTAATCCTGTTCGCTCCCCACGCTTTCGTCCATCAGCGTCAATCGGTATTTAGTAACCTGCCTTCGCAATCGGGGTTCTGTGTAATATCTATGCATTTCACCGCTACACTACACATTCCAGCTACTTCAATACTATTCAAGATTAACAGTATCAACGGCAGTTCTACAGTTAAGCTGCAGGTTTTCACCGCTGACTTATCAACCCGCCTACGGACCCTTTAAACCCAATAAATCCGGATAACGCTCGCATCCTCCGTATTACCGCGGCTGCTGGCACGGAGTTAGC
+
CCCCCDGGGGGGGGGGGGGGGGGGGGGGGGGGGGGGGGGGGGGGGGGGGGGGGGGGGGGGGGGGGGGGGGGGGGGGGGGGGGGGGGGGGGGGGGGGGGGGGFGGGFGGGGGGGGGGGGGGGGGGGGGGGGGGGGGGGGGGGGGGGGGGGGGGGGGCFGGGGGGGGGGGGFGEGGGGFGFGGGGEGGGGGGGCFGG6CFGGFFFFAEFFFC;E7EFFFFFFFBFF9B?9=@@=DFFF<<EFFDFFEECEE@9BFFF9@@FFFFFF?FFFF00<:?BFFFFBB>B;F?????(),-71?4AD9
@M04999:289:000000000-L3R54:1:1101:22062:7512 2:N:0:429
TTCTGACTACCGGGGTATCTAATCCTGTTCGCTACCCATGCTTTCGAACCTCAGCGTCAGTTACAGACCAGAGAGCCGCCTTCGCCACTGGTGTTCTTCCATATATCTACGCATTCCACCGCTACACATGGAGTTCCACTCTCCTCTTCTGCACTCAAGCAAAACAGTTTCAGCTGCACTTCCCCGGTTAAGCCGAGGGCTTTCACAGCTGACTTGTTCTCCCGCCTGCGTTCGCTTTACGCCCAATAAATCCGGACAACGCTTGCCACCTACGTCTTACCGCGGCTGCTGGCACGTAGTT
+
CCCC<EFGGGGGGGGGGGGGGGGGGGGGGGGGGGGGGFGGGGGGGGGGGGGGGFGGGGGEFGGGFFGGEFGGGGGGGCFGGGGGGGGGGGGGGGGGGGGGGGEFGGGGGGGGGGGGGGGFGGGGGGG,EFDFGGGGGGGGGGGGGGGGGGGF,AFGFG?,6=@8DD=FGGGGGG78:DFDFFGGGGGGCEC<CG50;>CDFFFA9FFA@E@@FFF=C8FEF=:8>9;@D>DFD<>23;3C<DFFF((2).<4?09091?2;F?<(4:AF:?:?04(,246:30(-3-(140482<<:??<4
@M04999:289:000000000-L3R54:1:1101:7959:7512 2:N:0:429
CTGACTACACGGGTATCTAATCCTGTTTGCTCCCCACGCTTTCGCATCTCAGCGTCAGTATCTGTCCAGAAGGCCGCCTTCGCCACCGGTATTCCTCCACATCTCTACGCATTTCACCGCTACACGTGGAATTCTACCTCCCTCTACAGTACTCCAGACGACCAGTTTTAAATGCTATTCCCAGGTTGAGCCCGGGGCTTTCACACCTAACTTAATCATCCGCCTACATGCCCTTTACGCCCAGTCATTCCGATTAACGCTCGCACCCTCCGTATTACCGCGGCTGCTGGCACGGAGTT
+
CBCCCGGGFEGGGGGGGGGGGGGGGGGGGGGGGGGGGGGGGGGGGC:FGGGGGGGGGGGGGGGFGGGGGFGGGGGGGGGGGFGGGGFGGGDGGGFGGGGGGGGGGGGGGGGGGGGGGGGGGGGGGDFGGGGGGGFFGCFGGGGGGGGGGGGGGGGGGGGGGGGGGGFGFGFFGGGFFGFGGGGGGGGGGGGGGCGGGGGGFFFFAFDF:EFFFFFFCFFFF>FF?@D@?EF;;EDFECFFFFFFFEFFFFF?BF0?F>?FF?F>;>>F<0:BFFF?FF<<F;9>>;BFF:?0<?01(:?
@M04999:289:000000000-L3R54:1:1101:25707:7523 2:N:0:429
AAGGACTACTGGGGTATCTAATCCTGTTCGCTCCCCACGCTTTCGTCCATCAGCGTCAATCGGTATTTAGTAACCTGCCTTCGCAATCGGGGTTCTGTGTAGTATCTATGCATTTCACCGCTACACTACACATTCCAGCTACTTCAATACTATTCAAGATTAACAGTATCAACGGCAGTTCTACAGTTAAGCTGCAGGTTTTCACTGCTAACTTAATTATCCGCCTACATGCCCTTTACGCCCAGTCATTCCGATTAACGCTCGCACCCTCCGTATTACCGCGGCTTCTGTCACGGAGTTT
+
CCCCCGGGGGGGFGGGGGGGGGFGAFF9EEGGGFFGFG+FF@FGGGGDGGGGFGGGGGCEFGEGGGFEAFFFFGGGGGEGGGFGE@EGGCEG@FFGGGGGCGGGGGGGGGGGGGGGGG9EGGGGGGGGGGGGG9E9EFGFGGGGGGGGGGGGGFEG,@AFGGFFGGFFGGGGGG6EADFFGGFC;8DFCEFCFGGGFCCGACFF61?FCEFFFFF+;FFCF7ADDF>=4EEFF@BB=4;5@252=:E4@5*/51?<17903@F9B0(67?1:9B??BFFA:>>BF>(1<944).(:(,,()
@M04999:289:000000000-L3R54:1:1101:20820:7573 2:N:0:429
TCGACTACCAGGGTATCTAATCCTGTTTGCTCCCCACGCTTTCGCATCTCAGCGTCAGTATCTGTCCAGAAGGCCGCCTTCGCCACCGGTATTCCTCCACATCTCTACGCATTTCACCGCTACACGTGGAATTCTACCTTCCTCTACAATACTCCAGATAACCAGTTTTAAGTGCAATTCCCAGGTTGAGCCCGGGGCTTTCACACCTAACTTAATTATCCGCCTACATGCCCTTTACGCCCAGTCATTCCGATTAACGCTCGCACCCTCCGTATTACCGCGGCTGCTGGCACGGAGGT
+
CCCCCGGGGGGGGGGGGGGGGGGGGGGGGGGGGGGGGGGGGGGGGGGGGGGDGGGGGGGGGGGGGGGFGGGGFGGGGGGGGGGGGGGGDGGGGGGGGGGGGGGGGGGGGGGGGGGGGGGGGGGGGDFFEGFGGGGFGGGGGGGGGGGGGGGGGGGGGGGGGGGFGGGGGGGDGFGDFGFGGGGGCFGGGGGGGGGGGGGGFFFFFFFFFFFFFFAFFFFFF=DFD?FFE?EEFFFFCF<EFF;@@FEEFFEE@F<;?E;6?B;>>B9:?FFB?0?FFF9?;;;BFFFFB:<(42,(-(4
@M04999:289:000000000-L3R54:1:1101:24093:7579 2:N:0:429
AGGACTACCCGGGTATCTAATCCTGTTTGCTCCCCACGCTTTCGCATCTCAGCGTCAGTATCTGTCCAGAAGGCCGCCTTCGCCACCGGTATTCCTCCACATCTCTACGCATTTCACCGCTACACGTGGAATTCTACCTTCCTCTACAATACTCCAGATAACCAGTTTTAAGTGCAGTTCCCAGGTTGAGCCCGGGGCTTTCACACCTAACTTAATTATCCGCCTACATGCCCTTTACGCCCAGTCATTCCGATTAACGCTCGCACCCTCCGTATTACCGCGGCTGCTGGCACGGAGTT
+
CCCCCGGGGGGGGGGGGGGGGGGGGGGGGGGGGGGGGGGGGGGGGGGGGGGGGGGGGGGGGGGGGGGGGGGGGGGGGGGGGGGGGGGGGGGGGGGGGGGGGGGGGGGGGGGGGGGGGGGGGGGGGGGGGGGGGGGGGGGGGGGGGGGGGGGGGFFGGFGGGGGGGGGGGGGGGGGFFGFGGGGGGGGGGGGGGGGGGGGGFFFFFFBFFFFFFFFFEFFFFFFFFFDFFFFFFFFFCF@FFB13@E<EFFFE02<DAD:6??>9(9>F?B6><6?:)4606>(76;?B????B<B1181
@M04999:289:000000000-L3R54:1:1101:12693:7589 2:N:0:429
TAGGACTACTCGGGTATCTAATCCTGTTTGCTACCCACGCTTTCGCATCTCAGCGTCAGTATCTGTCCAGAAGGCCGCCTTCGCCACCGGTATTCCTTCACATCTCTACGCATTTCACCGCTACACGTGGAATTCTACCTTCCTCTACAATACTCCAGATAACCAGTTTTAAGCGCAATTCCCAGGTTGAGCCCGTGGCTTTCACACCTAACTTAATTATCCGCCTACATGCCCTTTACGCCCATTCATTCCGATTAACGCTCGCACCCTCCGTATTACCGCGGCTGCTGGCCCGGAGTTC
+
CCC8CFEEFGGGGGE+CFGGFGGDGGGGGGGGAF,EFGGGGGFGGG7FFEGF,FGGGGDGFGGGEFEFFFGGGCFFGGGGGGGGGCFFGGFFG9FFFGF<FFFF=FGCFFGCBFAEFEFEGECFCFCFEFGFGGFGGGFGGDE=DG,E==DFD=@,,,@=,=E3@6,@FGGG8A8EBDECBC7C6:AC69:7@C*0<@7CFFBCFFFEF@E44B4@AF6A>C=B9@=D5?*8BFE=39C5;(61(;CC<ECE;(66(9)(320-20113360,,(.:<A<000(4,30:>,4((,3(((()
@M04999:289:000000000-L3R54:1:1101:21307:7642 2:N:0:429
AATGACTACAGGGGTATCTAATCCTGTTTGCTCCCCACGCTTTCGCATCTCAGCGTCAGTGACGGCCCAGAGACCTGCCTTCGCCATCGGTGTTCTTCCCGATATCTACACATTCCACCGTTACACCGGGAATTCCAGTCTCCCCTACCGCACTCCAGTCCGCCCGTACCCGGCGCCGATCCACCGTTAAGCGATGGACTTTCACACCAGACGCGACGAACCGCCTACGAGCTCTTTACGCCCAATAAATCCGGATAACGCTTGCACCCTACGTATTACCGCGGCTGCTGGCACGTAGTT
+
CCCCCGGGGGGGGGGGGGGGGGGGGGGGGGGGGGGGGGGGGGGGGGGGGGGGGGGGGGGGGGGGEGGGGGGGGGGGGGGGGGGGGGGGGGGGGGGGGGGGGGGGGGGGGGGGGGGGGGGGGGEGGGGGGGGGGEGGGGGGGGGGGGGGGGGGGGGGGGGGGGGCEGGEGGGGGGGGFGDGGGGGGGGGGCCFGDGGGFFFFFFFFFFEFF@FBFEEFDBFFFFFFFBB???FFFFAA94>B>BFB<2>B>9:2(4?0AFFFFFFBFFFBFBFFF?>74>9169BF048:324121:<1:9
@M04999:289:000000000-L3R54:1:1101:6467:7660 2:N:0:429
GGACTACCCGGGTATCTAATCCTGTTCGCTACCCATGCTTTCGAACCTCAGCGTCAGTTACAGACCAGAGAGCCGCCTTCGCCACTGGTGTTCTTCCATATATCTACGCATTCCACCGCTACACATGGAGTTCCACTCTCCTCTTCTGCACTCAAGAAAAACAGTTTCAGCTGCACTTCCCCGGTTAAGCCGAGGGCTTTCACAGCTGACTTGTTCTCCCGCCTGCGTTCGCTTTACGCCCAATAAATCCGGACAACGCTTGCCACCTACGTATTACCGCGGCTGCTGGCACGTAGTTAGC
+
CCCCCGGGGGGGGGGGGGGGGGGGGGGGGGGGGGGGGGGGGGGFGGGGGGGGGGGGGGGGGGGGGGGGGGGGFGGGGGGGGGGGGGGGGGGGGGGGGGGGGGGGGGGGGGGGGGGGGGGGGGGGGGGFGGGGGGGGGGGGGGGGGGGGGGGGGGGGGGGGGGGGGGGGGFGGGGGGFF?DGGGDGGGGGGGGGGCDGGGGFFFFFFFFFF=C3CFFFFFF;@F=BD9<(3;B?DFFFFFBBFFFFFCFFFF9BFB01,9<:?F?AFBFB?B<?>:<BF0>B(49>FB32::?((.(,.<).
@M04999:289:000000000-L3R54:1:1101:17488:7662 2:N:0:429
GGACTACTGGGGTATCTAATCCTGTTTGCTCCCCACGCCTTCGTCCATCAGCGTCAATCGGTATTTAGTAACCTGCCTTCGCAATCGGGGTTCTGTGTAATATCTATGCATTTCACCGCTACACTACACATTCCAGCTACTTCAATACTATTCAAGATTAACAGTATCAACGGCAGTTCTACAGTTAAGCTGCAGGTTTTCACCGCTGACTTATCAACCCGCCTACGGACCCTTTAAACCCAATAAATCCGGATAACGCTCGCATCCTCCGTATTACCGCGGCTGCTGGCACGGAGTTAGC
+
CCCCCCGGGGGGGGGGGGGGGGGGGGGGGGGGGGGGGGGGGGGGGGGGGGGGGGGGGGGGGGGGGGGGGGGGGGGGGGGGGGGCGGGGGGGGGGGGGGGGGGGGGGGGGGGGGGGGGGGGGGGGGGGGGGGGGGGGGGGGGGGGGGGGGFGGGGGFFGGFGGGFGGGGGGGG>EDEDCFGGGGGGGGFGGGFGGGGGGGGFFFFFFFFFFFEEFFFFFFF>BFFDFF2@BFDBDFFFFFFFFF@E<CEFFFB;62AFFFFF9@BB92<A<BB?:?FFABF99>B96?:B0183(4(-2)<5
@M04999:289:000000000-L3R54:1:1101:20639:7678 2:N:0:429
GTGACTACCCGGGTATCTAATCCTGTTTGCTCCCCACGCTTTCGCATCTCAGCGTCAGTATCTGTCCAGAAGGCCGCCTTCGCCACCGGTATTCCTCCACATCTCTACGCATTTCACCGCTACACGTGGAATTCTACCTTCCTCTACAATACTCCAGATAACCAGTTTTAAGTGCAATTCCCAGGTTGAGCCCGGGGCTTTCACACCTAACTTAATTATCCGCCTACATGCCCTTTACGCCCAGTCATTCCGATTAACGCTCGCACCCTCCGTATTACCGCTGCTGCTGGCACGGATTTAC
+
CCCCCGGGGGGGGGGGGGGGGGGGGGGGGGGGGGGGGGGGGGGGGGGGGGGGGGGGGGGGGGGGGGGGGGGGGFGGGGGFGGGGDGGGDGCFGFGGGGGGGGGGGGGGGGGGGGGGGGGGGGGGGGGDEGGGGGGFGGGGGGGGGGGGCFGGGGGGGGEDFFGGEGGGGGGFGFGGFGFGGCFGGGGF?FG7@E9CDDDGFFFFAFFFEBFFFFCFFFFEFDB@@?F2:)43@FFFCF;EF98;;EEF5EC;06164<(,8?1;;FFB<?B9:03?<D<(1(,1:77>7:((.-(,(33))
@M04999:289:000000000-L3R54:1:1101:21555:7693 2:N:0:429
GTGGAGACTACCGGGGTATCTAATCCTGTTTGCTCCCCACGCTTTCGCATCTCAGCGTCAGTATCTGTCCAGAAGGCCGCCTTCGCCACCGGTATTCCTCCACATCTCTACGCATTTCACCGTTACACGTGGAATTCTACCTTCCTCTACAATACTCCAGATAACCAGTTTTAAGTGCAATTCCCAGGTTGAGCCCGGGGCTTTCACACCTAACTTAATTATCCGCCTACATGCCCTTTACGCCCAGTCATTCCGATTAACGCTCGCACCCTCCGTATTCCCGCGGCTGCTGGCACGGAGT
+
CCCCCGGGGGGGGGGGGGGGGGGGFGGGGGGGGGGGGGGGGGGGGGGGGGGGGGGGGGGGGGGGGGFGGGGGGGGGGGGGGGGGGGGGGGGGGGGGGGGGGGGGGGGGGGGGGFGGGFGGEEGFGGGGGGGGGGGGGGFGGGGGGGGGGGGFFGGGFGGGGGGGGGGGGGGGGGGGFGFGGGGGGFFGGFE7CFGGDDGGFFFFFFFFFFFEFFFFBFFEFEEC9BFFFF8?CE;@FFFFEDFFBF;EFEECEE@??BBFB?BF?269>1<B??BB:::).,(41(499?B):10361134
@M04999:289:000000000-L3R54:1:1101:3337:7733 2:N:0:429
GTTGGACTACAGGGGTATCTAATCCTGTTTGCTCCCCACGCTTCGCATCTCAGCGTCAGTATCTGTCCAGAAGGCCGCCTTCGCCACCGGTATTCCTCCACATCTCTACGCATTTCACCGCTACACGTGGAATTCTACCTTCCTCTACAATACTCCAGATAACCAGTTTTAAGTGCAATTCCCAGGTTGAGCCCGGGGCTTTCACACCTAACTTAATTATCCGCCTACATGCCCTTTACGCCCAGTCATTCCGATTAACGCTCGCACCCTCCGTATTACCGCGGCTGCTGGCACGGAGTTT
+
CCCCCGGGGGGGGGGGEFGGGGGGGGGGGGGGGGGGGGGGGGEGGGGGGGGGEGGGGGGGGGGGGGGGGGGGGGGGGGGGGGGGGGGGGGG7FGCFGGGFGGGGGGGFFGG7FFFGGGGGGGGGFGGGGGG9FFGGFGGGGGGGGGGGGGGGGGF=DFGGGFGGGGGGGGGFGGGGFGFGGG?FFCDFEGGGGGGDGGGGFFFFFFAEFEEFFFFFEFFEFCF=DFFF2453)543;9<:?FF<F@EEFEEEE@D<DFC:9??1;>>9?<BFFF(87>99-121907?D??0(.,304(.)
@M04999:289:000000000-L3R54:1:1101:17918:7743 2:N:0:429
CTGACTACTGGGGTATCTAATCCTGTTTGCTCCCCACGCTTTCGCATCTCAGCGTCAGTATCTGTCCAGAAGGCCGCCTTCGCCACCGGTATTCCTCCACATCTCTACGCATTTCACCGCTACACGTGGAATTCTACCTTCCTCTACAATACTCCAGATAACCAGTTTTAAGTGCAATTCCCAGGTTGAGCCCGGGGCTTTCACACCTAACTTAACTATCCGCCTACATGCCCTTTACGCCCAGTCATTCCGCTTAACGCTCGCACCCTCCGTATTACCTCGGCTTCTGGCCCGTAGTT
+
CCCCCGGGGGFGGGGGGGGGGGGGGGGGGGGGGGGGGGGGGGGGGGGGGGGGGGGGGGGGGGGGGGGGGGGGGGGGGGGGGDGEGGGGGGGGGGGGGGGGGGGGGGGGFGGGGGGGGGGGGEGGGGGGGGGGGGGGGGGGGGGGGGGGFGGGGGGGGDD=EFGGGGGGGGGGGFGGFGFGGGDFFGGGGGGGGGGGDDGGFBFFFFFFF@5CCF6ACFFFF=B@@@F=C8>E=FFF4>;B;@6(6;>E<C?1(6;0>A;>B?3;;B9:6<?13(8?9>A)326::(.<A)4(4>(,(--
@M04999:289:000000000-L3R54:1:1101:22965:7779 2:N:0:429
AGACTACCGGGGTATCTAATCCTGCTCGCTCCCCACGCTTTCGTCCATCAGCGTCAATCGGTACTTAGTAACCTGCCTTCGCAATCGGGGTTCTGTGTAATATCTATGCATTTCACCGCTACACTACACATTCCAGCTACTTCAATACTATTCAAGATTAACAGTATCAACGGCAGTTCTACAGTTAAGCTGCAGGTTTTCACCGCTGACTTATCAACCCGCCTACGGACCCTTTAAACCCAATAAATCCGGATAACGCTCGCCTCCTCCGTATTACCGCGGCTGCTGGCACGGAGTTCGC
+
-C<CCAFF@:CBF@FGGAFGGGGCFGFGG7FCCC<F@FFEFGCCBE7FEFGGGGEC,@F@CF<FEFFGG9CEFFEFGFFGGGG7FG7?+CFGGFGA@FBFG9FGCGFFGGGDEEEEFDFGGCGGGFFFFGGGGGG,EDGGGGGFEEFGG8DFEF8DEGG9FGGDG9FF8:F6+@CDFFFG7+@<CCCAFGG?7DE>09+@><@F?AFAABEFFFFACFFAA2>DDFD@9;9@FF;<3>EF7<D=377<?@9;(3;2<(7:6(-(31:0:?2:(48>A>?;>0;1>??>0(18039(40)3,
@M04999:289:000000000-L3R54:1:1101:18269:7860 2:N:0:429
GACTACCGGGGTATCTAATCCTGTTTGCTCCCCACGCTTTCGCATCTCAGCGTCAGTATCTGTCCAGAAGGCCGCCTTCGCCACCGGTATTCCTCCACATCTCTACGCATTTCACCGCTACACGTGGAATTCTACCTTCCTCTACAATACTCCAGATAACCAGCTTTAAGTGCAATTCCCAGGTTGAGCCCGGGGCTTTCACACCTAACTTAATTATCCGCCTACATGCCCTTTACGCCCAGTCATTCCGATTAACGCTCGCACCCTCCGTATTACCGCGGCTGCTGGCACGGCGTTAGCC
+
CCCCCGGGGGCGGGGGGGGGGGGGGGGGGGGGGGGGGGGGGGGGGGGGGGGGGGGGGGGGGGGGGGFGGGGGGGGGGGGGGGGGGGGGDGGGGGGGGGGGGGGGGGGGGGGGGGGGGGGGGGGGGGGGGGGGGGGGGGGGGGGGGFGGGGGGGGGFGCFGGGGGGGGGGDEGGGGGFGFGGGDGGGGGGGGGGCGGGGGGFFFFFFFFFFFEFFFFFFF?FFFFD@FCEFFF@F9C;DFEF?EFAFFFFE(14<A2(14:9>FFFBFFF6:BFF2:<?FF>>FFF?F(:4<6>(,46((63
@M04999:289:000000000-L3R54:1:1101:5850:7866 2:N:0:429
GCGGGACTACCGGGGTATCTAATCCTGTTTGCTCCCCACGCTTTCGCATCTCAGCGTCAGTATCTGTCCAGAAGGCCGCCTTCGCCACTGGTGTTCTTCCATATATCTACGCATTCCACCGCTACACATGGAGTTCCACTCTCCTCTTCTGCACTCAAGAAAAACAGTTTCAGCTGCACTTCCCCGGTTAAGCCGAGGGCTTTCACAGCTGACTTGTTCTCCCGCCTGCGTTCGCTTTACGCCCAATAAATCTGGACAACCCTTGCCACCTACGTATTACCGCGGCTGCTTGCACGTAAGT
+
@@C,@FFGGFEGEDE@@FGGFCFGEFFFEGFGGGGGGGGGGECFFFGC@FEFGAFGBCGEGGGGGDFFGGGDG,BFGC+>:CGGGGGGGGGGD<FGFFFGGFDFECGGGG@EGGFF,,EE>@C=C@FDEGFFCGGGGCFAFGGCFEF@EFC,,@=DDDFDF8DD>?,26@D2E<FCA9CCFF?C@;C>EE7CGFGGG49?/;)0=::AB533BFF=C8=5+):9>B@DD03(60(3807A2:6(4:?22<AF)))-4,1,(-.382>)8?F2>:?>),)64(3-49123)).())-(,((.
@M04999:289:000000000-L3R54:1:1101:16038:7886 2:N:0:429
TTAGTGACTACTCGGGTATCTAATCCTGTTTGCTCCCCACGCTTTCGCATCTCAGCGTCAGTATCTGTCCAGAAGGCCGCCTTCGCCACCGGTATTCCTCCACATCTCTACGCATTTCACCGCTACACGTGGAATTCTACCTTCCTCTACAATACTCCAGATAACCAGTTTTAAGTGCAATTCCCAGGTTGAGCCCGGGGCTTTCACACCTAACTTAATTATCCGCCTACATGCCCTTTACGCCCAGTCATTCCGATTAACGCTCGCACCCTCCGTATTACCGCGGCTGCTGGCACGGCGT
+
CCCCCGGGGGGGGGGGGGGGGGGGGGGGGGGGGGGGGGGGGGGGGGGGGGGGGGGGGGGGGGGGGGGGGGGCGGGFGGGGGGGGGGGGGGGGGEFGGGGGGGGGGGGGGGGGGGGGGGGGGDGGGGGGGGGGDCGGGGGGGGGGGGGGGGGGGGGGGGGGGGGGGGGGGGGGGGCGFGFGGGGGGGGCGGFGFFGGGDGDEFFFFFFFFFFF:FFFEFFFFEFEDBFDFFFFEFFFFDFFFFFFFFDFFFFFFFE<<?FFFFBFF>>1;9BB?FFFB0::>>?F;91>>??>03<?19(7-
@M04999:289:000000000-L3R54:1:1101:19819:7901 2:N:0:429
TGATGACTACTGGGGTATCTAATCCTGTTTGCTCCCCACGCTTTCGCATCTCAGCGTCAGTATCTGTCCAGAAGGCCGCCTTCGCCACCGGTATTCCTCCACATCTCTACGCATTTCACCGCTACACGTGGAATTCTACCTTCCTCTACAATACTCCAGATAACCAGTTTTAAGTGCAATTCCCAGGTTGAGCCCGGGGCTTTCACACCTAACTTAATTATCCGCCTACATGCCCTTTACGCCCAGTCATTCCGATTAACGCTCGCACCCTCCGTATTACCGCGGCTGCTGGCACGGAGTT
+
CCCCCGGGGGGGGGGGGGGGGGGGGGGGGGFGGGGGGGGGGGGGGGGGGGGGGGGGGGGGGGGGGFGGGGGGGGGGGGGGGGGGGGGGGGGGGGGGGGGGGGGFGGGGGGGGGGGGG9FGGGGGGGG:EFEGGFGGGGGGGGFGGGGGGGGFGGGFDGFFEFGGGGGGGGGGGDGEFFFFFFFGGCFGGFFFGGGGGD>DFFFFFFFF2<@BBBF4CFF?C4@@=@FFFFEFB:@F@;CF;@9311@@FECF?;;;DF3;29??BFFFB:<B?>B1<7ABFBF0(43,3?)(34<(33(-4
@M04999:289:000000000-L3R54:1:1101:12091:7907 2:N:0:429
GGCGAGACTACCGGGGTATCTAATCCTGTTTGATCCCCACGCTTTCGCATCTCAGCGTCAGTATCTGTCCAGAAGGCCGCCTTCGCCACCGGTCTTCCTCCACATCTCTACGCATTTCACCGCTACACGTGTAATTCTACCTTCCTCTACAATACTCCAGATAACCAGTTTTAAGTGCAATTCCCAGGTTGAGCCCGGGGCTTTCACACCTAACTTAATTATCCGCCTACATGCCCTTTACGCCCAGTCATTCCGATTAACGCTCGCACCCTCCGTATTACCGCGGCTGCTGGCTCGGACC
+
A<CCCEGGFGGGEG@@F,CE<F9FFEFFGGG,;ECF<@,C:CC:9666CCGAEGGGCEFG,EFGGGEFDAF8F<FEFG@@F=?F@:4=FE:BF++9?F?FFGFFFGFGG9?@E+FGC<EEGCFCCFGGGCE,ADFGGG,CAF:=EFGFEFE8F=FFGD,=,=,9ED?8E9@CA<DC7?9CFGG7:F8*DC3,<EF5*@C*99);8@FCFFF==FFF=:FCA5?C1;@;@@@F33.=@F467;16>7;6;4?ADF0(-13)6170221(4-3:<13:::5)64(4((((36:,3:(,((-((
@M04999:289:000000000-L3R54:1:1101:21296:7940 2:N:0:429
CTACGACTACCGGGGTATCTAATCCTGTTCGCTCCCCACGCTTTCGTCCATCAGCGTCAATCGGTATTTAGTAACCTGCCTTCGCAATCGGGGTTCTGTGTAATATCTATGCATTTCACCGCTACACTACACATTCCAGCTACTTCAATACTATTCAAGATTAACAGTATCAACGGCAGTTCTACAGTTAAGCTGCAGGTTTTCACCGCTGACTTATCAACCCGCCTACGGACCCTTTAAACCCAATAAATCCGGATAACGCTCGCATCCTCCGTATTACCGCGGCTGCTGGCACGGAGTT
+
CCCCCGGGGGGGGGGGGGGGGGGGGGGGGGGGGGGGGGGGGGGGGGGGGGGGGGGGGGGGGGGGGEGGGGGGGGGGGGGGGGGGGGGGGGGGGGGGGGGGGGGGFGGGGGGGGGGGGFGGDGGGGGGGGGGGGGGGGGGGGGGGGGGGGGGGGDGGGGGFGGGGGGGGGGGGGGGGFGFGGGGGGGGGGGGGGGGGGGGGFFFFFFFFFFFFFFFFFFFFFBFF@BDDF=8?FFFFFFFFFFFF@FFFE)<?;;>6:?>D<;:39BFBFF?BFFFFF?AF46796919?FFBF:>?B9;?<
@M04999:289:000000000-L3R54:1:1101:15900:7945 2:N:0:429
GGTGGACTACTCGGGTATCTAATCCTGTTTGCTCCCCACGCTTTCGCATCTCAGCGTCAGTATCTGTCCAGAAGGCCGCCTTCGCCACCGGTATTCCTCCACATCTCTACGCATTTCACCGCTACACGTGGAATTCTACCTTCCTCTACAATACTCCAGATAACCAGTTTTAAGTGCAATTCCCAGGTTGAGCCCGGGGCTTTCACACCTAACTTAATTATCCGCCTACATGCCCTTTACGCCCAGTCATTCCGATTAACGCTCGCACCCTCCGTATTACCTCGGCTGCTGGCACGGAGTT
+
CCCCCGGAGFGGGGGGGGGGGGGGGGGGGGGGGGGGGGGGGGGGGGGGGGGGGGGGGGGGGGGGGGGGGGGGGGFGGGGGGGGGGGGGGGGG@FGGGGGGGGGCF<FGGGGGGGGGGGGGGGGGGGGGGGDGFGGGGGGGGGGGGGGGGGGFGGGCGGFFGGGGEGGGGGGGGGGFFDFGGGGGGFGFGECCCFFGGGCDBAFFFFFFFFFB=CFFCFFE>?E9BFFFFFFFF;@F@@.;0?B97?F@FFF?E30;;(;E1>BF;B>6BF<6?;43(.5>A)512:07:4:?:2<0(,14.
@M04999:289:000000000-L3R54:1:1101:13356:7983 2:N:0:429
GACTACTCGGGTATCTAATCCTGTTCGCTCCCCACGCTTTCGTCCCTCAGCGTCAATCGGTATTTAGTAACCTGCCTTCGCCATCGGGGTTCTGTGTAATATCTATGCATTTCACCGCTACACTACACATTCCAGCTACTTCAATACTATTCAAGATTAACAGTATCAACGGCAGTTCTCCAGTTAAGCTGCAGGTTTTCACCGCTGACTTATCAACCCGCCTACGGACCCTTTAAACCCAATAAATCCGGATAACGCTCGCATCCTCCGTATTACCGCGGCTGCCTGCACGGAGTTAGCC
+
CCCB@EFEGGGGFFFCDFGAFE@FFC;FCFGGGGEEGGGGGEFGG:FEDFGEF:6FCE7@BFGFCE9FGGGGGECGDFFFG,=CFEGGCCFCF<FBE<FDFFEFGGD,CFFGGADFDFGEGGGGFFFGGGGGGCGGGDDCE===@;=D,@DA=DFFBDFFGAFGGFFAFGD+@EDEDFFGCFGGGC@CFG,AC:C+=8C?AFF9?BBEFFFCEFAA=49=B@>9@2((55:>DF=4;<;><D@@FEF?E@02<2>8?F;?2>>(28<AFFF???<><0,,(((-4()5?(2(((4<49)54
@M04999:289:000000000-L3R54:1:1101:6707:7992 2:N:0:429
ATGGACTACTCGGGTATCTAATCCTGTTCGCTACCCATGCTTTCGCACCTCAGCGTCAGTTACAGACCAGAGAGCCGCCTTCGCCACTGGTGTTCTTCCATATATCTACGCATTCCACCGCTACACATGGAGTTCCACTCTCCTCTTCTGCACTCAAGAAAAACAGTTTCAGCTGCACCTCCCCGGTTAAGCCGAGGGCTTTCACAGCTGACTTGTTCTCCCGCCTGCGTTCGCTTTACGCCCAATAAATCCGGACAACGCTTGCCACCTACGTATTACCGCGGCTGCTGGCACGTAGGT
+
CCCCCGGGGGGGGEGGGGGGGGGGGGGGGGGGGGGGGGFGGGGGG,BFGGGGGGGGGGGGGGGGGGGGGGGGGGGGGGGDEGGGGDGGG8FFGGGGGFFFFGGGFGGGGGGGGGGGGGGGGGGGGGGGGGFGEFGGGGGGGGGGGGGGGGGGGGGGGGGGGGGGGFFFFGGGGFGGFGFGFGGGGGGGGGGGGGGGDGGGFFFFFFFF55>BBAFFFFFF==9@FFFD97;?FFFFD9EFFB;;8@@EF26(,26>F?B>BBFFFFA?<1(40?BA><49?6(79;B??8>B2)-.(4(.
@M04999:289:000000000-L3R54:1:1101:28091:8014 2:N:0:429
GCCATGACTACCGGGGTATCTAATCCCATTCGCTCCCCTAGCTTTCGTCTCTCAGTGTCAGTGTCGGCCCAGCAGAGTGCTTTCGCCGTTGGTGTTCTTTCCGATCTCTGTGCATTTCACCGCTCCACCGGAAATTCCCTCTGCCCCTACCGTACTCCAGCTTGGTAGTTTCCACCGCCTGTCCAGGGTTGAGCCCTGGGATTTGACGGCGGACTTAAAAAGCCACCTACAGACGCTTTACGCCCAATCATTCCGGATAACGCTTGCATCCTCTGTATTACCGCGGCTACTGGCACAGAGT
+
CCCCCGGGGGGGGGGGGGGGGGECFGGGGGGGGGGGGGGGGGGGGGGGGGGGGGGGGGGGGGGGGGGGGGGGGGGGGGGGGGGGGGGGGGGGGGGGGGGGGGGD@EFGGGGGGGGGGGGGGGGDGGGGFGEG@EGGGGGGGGGGFGFGGGGDGGGGGGGFGGGGGGFGGGGGGGGGFGBDCFGGCGGDF>@F?FGGFFFF*;A>F9CEFFF>(:>FCFFF6;DDFF@;1@FFAF0;FFFFFFB9>F1?:0A29<72:??>7(9?:?B<ADB22>FDF><9>A?F>9>>0::?0((428?:6
@M04999:289:000000000-L3R54:1:1101:12759:8038 2:N:0:429
AGACTACACGGGTATCTAATCCTGTTTGCTCCCCACGCTTCCGCATCTCAGCGTCAGTATCTGTCCAGAAGGCCGCCTTCGCCACCGGTATTCCTCCACATCTCTACGCATTTCACCGCTACACGTGGAATTCTACCTTCCTCTACAATACTCCAGATAACCAGTTTTAAGTGCAATTCCCAGGTTGAGCCCGGGGCTTTCACACCTAACTTAATTATCCGCCTACATGCCCTTTACGCCCAGTCATTCCGATTAACGCTCGCACCCTCCGTATTACCGCGGCTGCTGGCACGGAGTTAGC
+
CCCCCGGGGDGGGGGGGGGGGGGGGGGGGGGGGGGGGGGGGGGGGGGGGGFGGGGGGGGGGGGGGGGFGGGGGGGGGGGGGGGGGGGGGGGGGGGGGGGGGGGGGGGGGGGGGGGGGGGGGGGGGGGGGGGGGGGGGGGGGGGGGGGGGGGGGGGGGGGGGGGGGGGGGGGG8FGGFGFGGGGGGGGGGGGGGCEDGDGGFFFFFFFFFDEF=8FF?FFF>DFFFFFFFFFFFDFCC@FA>?@EFEFFFC@FFFFEC?B?BBFFF088<?BF?:?AFA:B;09>><?BF?BFB27>BB925
@M04999:289:000000000-L3R54:1:1101:24496:8067 2:N:0:429
GACTTCACGGGCTCCTAATCCTGTTTGCCCCGCATCCGTTCCCATGTCAGGGTCATTATTCTCCCAGAAGGCCGCCTTCGCCACCCTTATGTCTCCAAATCCCTCCGCAATTCACCGCTACCACATGCACTCTACCTACCTCCACAATACTACAGGTTACCCGCTTTAAGCGCAATTCCCAGGTCGGGCTCAGGGCTTTTTTCCCTTACTTAATCATCCGCCTCAGTGCCCTTTCCGCCCCGTCCTTCCGCTTAACCCCCGCGTCCTCCGCGTTACACCCGCCTCTGTTACGGAGTCAGTC
+
A-,A,C,;,6@++,8;C,,,,6CF9E<E,CD+++,+;,CF@,C<<,C6,F,,BD,,<,@,C<,,6EE,,,,,C+++8?,F,C,CF,,6BE,,,,A<,,:55AF,,@+@+4+9A,CB+4:+6>,,,,C,,,,,,,@,,4=DFF,6@8=6,=3,,,,3@,@D=,13@DG2@,,+4+++*=++++046@*3***,=,,9*****//46++23;C?*1++*4+(:320(./)))/584)7(/6>(,-(((.6:(-(((.4)4(49(((4((.4(((,4(,.)((--(--(5)))6((((-(4)))
@M04999:289:000000000-L3R54:1:1101:28465:8074 2:N:0:429
AGTGACTACCGGGGTATCTAATCCTGTTCGCTCCCCACGCTTTCGTCCATCAGCGTCAATCGGTATTTAGTAACCTGCCTTCGCAATCGGGGTTCTGTGTAATATCTATGCATTTCACCGCTACACTACACATTCCAGCTACTTCAATACTATTCAAGATTAACAGTATCAACGGCAGTTCTACAGTTAAGCTGCAGGTTTTCACCGCTGACTTATCAACCCGCCTACGGACCCTTTAAACCCAATAAATCCGGATAACGCTCGCATCCTCCGTATTACCGCGGCTGCTGGCACGGCGTTT
+
@CCBCFGEGGGGGGGEGGEFFGFGCFGGGGGGGGFGGGGCF:CFEGEEGGGGGCCFGGGGGGGGGGGFGGGGGGGGFGGFGGGGEFGGGDEGBFEGFGGGGGFGEFGGCFDFGGGGGGGGGGGGGGGGGGGGFFGFFDGFFFFAFGGGGGGGGGGGD8FFGFGGEGGGDGGGGGDGFGAFCFCGFFGGGFGFFFGFGFF>FFFFFF5D>BABEFFF;F>49>@>@?DF>@?B9@@F3>?F8=D;@;3<CCEFF0;D;<><>?FFBF:>FB7?63:??AAF<>FFF>(2:?:FFF60(446,
@M04999:289:000000000-L3R54:1:1101:9318:8100 2:N:0:429
TGGGACTACTGGGGTATCTAATCCTGTTTGCTCCCCACGCTTTCGCATCTCAGCGTCAGTATCTGTCCAGAAGGCCGCCTTCGCCACCGGTATTCCTCCACATCTCTACGCATTTCACCGCTACACGTGGAATTCTACCTTCCTCTACAATACTCCAGATAACCAGTTTTAAGTGCAATTCCCAGGTTGAGCCCGGGGCTTTCACACCTAACTTAATTATCCGCCTACATGCCCTTTACGCCCAGTCATCCCGATTAACGCTCGCACCCTCCGTATTACCGCGGCTCCTGTCACGGATTTT
+
C<BCCFFFFCC8F7FFFGGGFAEDFGGGG?FGG,F:@FGGGEFDGCBFDEGAFD78C@@EACCF<FFGCFGG@EFACD@E@@CFGG@AFGGGGFGFGG<FFC?FFGGAEFEGGEGGGGGGGGGDFGGG8:CFF8;EE,9E=FGGGGGF897=F:FFF8ADCEEGCDGGCEGC=DFGB+CF9D+@D@@E:7DFF6+0;*C4AFF9FFFFF9:BFFF+@ABEB;>@2>5:5;*8>DEFFE4;06B66;E<<).,67(4(79(40:9>0>94-26;3183)).-,1(21(4::)2:A?(((,5-
@M04999:289:000000000-L3R54:1:1101:20149:8140 2:N:0:429
GTAGTGACTACTCGGGTATCTAATCCTGTTTGCTCCCCACGCTTTCGCATCTCAGCGTCAGTATCTGTCCAGAAGGCCGCCTTCGCCACCGGTATTCCTCCACATCTCTACGCATTTCACCGCTACACGTGGAATTCTACCTTCCTCTACAATACTCCAGATAACCAGTTTTAAGTGCAATTCCCAGGTTGAGCCCGGGGCTTTCACACCTAACTTAATTATCCGCCTACATGCCCTTTACGCCCAGTCATCCCGATTAACGCTCGCACCCTCCGTATTACCGCGGCTGCTGGCCCGGAGT
+
CCCCCGGGGGGGGGGGGGGGGGGGGGGGGGGGGGGGGGGGGGGGGGGGGGGGGGGGGGGGGGGGGGGGGGGGGGGGGGGGGGGGGGGGGGDGGGGGGGGGGGGGGGGGGGGGGGGGGGGGGGGGGGGGGGGGEGGGGGFGGGGGGGGGGGGGGGGGGGFFDGGGGGGGFGGGFGDF7DFGGGGGGGGGGGGGGGFGGGGGFEFFFFFFFFFFFFFFF8CFFFEE@FFFFFFEEEFFED@FE?DBFD@3=EEFADF6>?DFF?F?279(39:?FFFBB7?AF<19269BF???2<(-,4(4-
@M04999:289:000000000-L3R54:1:1101:7611:8170 2:N:0:429
GACTACCGGGGTATCTAATTCTGTTTGCTCCCCACGCTTTCGCACCTCAGCGTCAGTATCTGTCCAGAAGGCAGCCTGCGCCACCGATATTCCTTCACATCTCTACGCATGTCTCCGCTCCACATGGAATTCTACCTTCCTCTACCATTCTTCATATAACCAGTCTTAAGTGCAATTCGCACGTTGAGCCCGCGGCTTGCACTCCTAACTGACTTATCCGCCTACATACCCTTTACGCACACCCAATCCGTTTAACTCACGCACCCTCCGTACTACTTCGGCTGCTGGCACGGAATGAGTC
+
CC<@,,C++7666;,CF,6,;6,;CFF9FG<F,,@@F,6,C,86+7CF,6B:8,,BF@,9C6<99E,,69E,,,BFG,E++4+,B4+8++5,5E,C5,,,,5:CA?++@F:4,,95+484+49,45,,C,5EB,=E4,,@DA3,9,@=,33,6,,,,7,6=,6,,+77=2,6,262+6*+++3433+,,1*@5*=DC7/***+2);/+8>*7(8@FFF6(8?((63?)7(()().)6(,:3((38(4((,()(--))))5::(7(8((4(4((,.))-)(-,(460)5?()-((-(..-))
@M04999:289:000000000-L3R54:1:1101:10217:8171 2:N:0:429
TGACTACTCGGGTATCTAATCCTGTTCGCTCCCCACGCTTTCGTCCATCAGCGTCAATCGGTATTTAGTAACCTGCCTTCGCAATCGGGGTTCTGTGTAATATCTATGCATTTCACCGCTACACTACACATTCCAGCTACTTCAATACTATTCAAGATTAACAGTATCAACGGCAGTTCTACAGTTAAGCTGCAGGTTTTCACCGCTGACTTATCAACCCGCCTACGGACCCTTTAAACCCAATAAATCCGGATAACGCTCGCATCCTCCGTATTACCGCGGCTGCTGGCACGGAGTTAGC
+
CCCCCGGGGGGGGGGGGGGGGGGGGGGGGGGGGGGGGGGGGGGGGGGGGGGGGGGGGGGGGGGGGGGGGGGGGGGGGGGGGGGGGGGGGGGGGGGGGGGFFGGGGGGGGGGGGGGGGGGGGGGGGGGGGGGGGGGGGGGGGGGGGGGGGGGGGGGGCGGGGFGGGGGGGGGGGGGGFGFGGGGFGGFGGGGFGEFGGGGGFFFFFFFFADFFEFFFFFFFE=AADF?@?BFFFFFFFEFFFFFFE3>5CE96;<FEFDB@DFFF?>BBFFFFBFFFFA?>07620<B>F?FF0990<?)6.
@M04999:289:000000000-L3R54:1:1101:28293:8186 2:N:0:429
GACTACACGGGTATCTAATCCTGTTTGCTCCCCACGCTTTCGCATCTCAGCGTCAGTATCTGTCCAGAAGGCCGCCTTCGCCACCGGTATTCCTCCACATCTCTACGCATTTCACCGCTACACGTGGAATTCTACCTTCCTCTACAATACTCCAGATAACCAGTTTTAAGTGCAGTTCCCAGGTTGAGCCCGGGGCTTTCACACCTAACTTAATTATCCGCCTACATGCCCTTTACGCCCAGTCATTCCGATTAACGCTCGCACCCTCCGTATTACCGCGGCTGCTGGCACGGAGTTAGCC
+
CCCCCGGGGGGGGGGGGGGGGGGGGGGGGGGGGGGGGGGGGGGGGGGGGGGGGGGGGGGGGGGGGGGGGGGGGGGGGGGGGGGGGGGGCGGGGGGGGGGGGGGGGGGGGGGGGGGGGGGGGGGGGGGGGGGGGGGGGGGGGGGGGGGGGGGGGGGGGGGGGGGGGGGGGGGGGGGGFGFGGGGGGGGGGGGGGGGGGGGGFFFFFFFFFEFEEFFFEFFFFFFFFEFFFEFFFFFFFFFF?FEE<EEFFEDDD0;C@FFFF019>3116>BF?B>A<B>>FBBBB??:?72(20(41:<A:
@M04999:289:000000000-L3R54:1:1101:25371:8198 2:N:0:429
TTGACTACCGGGGTATCTAATCCTGTTCGCTCCCCACGCTTTCGCTCCTCAGCGTCAGTGACGGCCCAGAGACCCGCCTTCGCCATCGGTGTTCTTCCCGATATCTACACATTCCACCGTTACGCCGGGAATTCCAGTCTCCCCTACCGCACTCCAGTCCGCCCGTACCCGGCGCCGATCCACCGTTAAGCGATGGACTTTCACACCAGACGCGACGAACCGCCTACGAGCTCTTTACGCCCAATAAATCCGGATAACGCTTGCACCCTACGTATTACCGCGGCTGCTGGCACGTAGTT
+
CCCCCGGGGGGGFGGGGGGGGGGGFEGGGGGGGGGGGGGGGFGGDFGGGGGGGGGGGGGGGGGDGGGGGGGGGGGGGGGGGGGGGGGGGGGGGGGGGGFGGGGGEFFGGGGGGGGGGGGGGGGEGGGEGGGGGGGGGGD9EGGGGGG?EGGGGGGGGGGGGGGGGGGGGFGGGGGGFDBC<DGGGFGGGFFEGF5DDGGF48@FFFDFFFF917<@F@B>EBF0048?3661:AFA<A?FFB6217>9<>?F0-8?BB(3<0(-.8:?B08(,,-4<9<4;>>>6(1))(.8??B0024
@M04999:289:000000000-L3R54:1:1101:11047:8209 2:N:0:429
GGACTACACGGGTATCTAATCCTGTTCGCTACCCATGCTTTCGAACCTCAGCGTCAGTTACAGACCAGAGAGCCGCCTTCGCCACTGGTGTTCTTCCATATATCTACGCATTCCACCGCTACACATGGAGTTCCACTCTCCTCTTCTGCACTCAAGAAAAACAGTTTCAGCTGCACTTCCCCGGTTAAGCCGAGGGCTTTCACAGCTGACTTGTTCTCCCGCCTGCGTTCGCTTTACGCCCAATAAATCCGGACAACGCTTGCCACCTACGTATTACCGCGGCTGCTGGCACGTAGTTAGC
+
CCCCCGGGGGGGGGGGGGGGGGGGGGGGGGGGGGGGGGGGGGGGGGGGGGGGGGGGGGGGGGGGGGGFGGGGGGGGGGGGGGGGGGGGGGGGGGGGGGGGGGGGGGGGGGGGGGGGGGGGGGGGGGFGGGGGGGGGGGGGGGGGGGGGGGGGGGGGGG8FFGFCGGGGGGGGGGGGFGFGGGC+BGEADFGECC>GGGGGFFFFFAFA3<BFEFFFCFFFAFBF=BFFFF;BF?DEC?DFFF?FEEEFF@F1:>F6:1>BB?FFAFFFFFFFFFFAAB6B96>>0:>?(24?0:<(4.696
@M04999:289:000000000-L3R54:1:1101:23995:8217 2:N:0:429
ACGGACTACTGGGGTATCTAATCCTGTTCGCTACCCATGCTTTCGAACCTCAGCGTCAGTTACAGACCAGAGAGCCGCCTTCGCCACTGGTGTTCTTCCATATATCTACGCATTCCACCGCTACACATGGAGTTCCACTCTCCTCTTCTGCACTCAAGAAAAACAGTTTCAGCTGCACTTCCCCGGTTAGGCCGAGGGCTTTCACAGCTGACTTGTTCTCCCGCCTGCGTTCGCTTTACGCCCAATAAATCCGGACAACGCTTGCACCCTCCGTATTACCGCGGCTGCTGGCCCGGTGTGT
+
CCCCCGECEAC@@F@FGGGFEFE<D@FGE@E:@@FGCECFF,FA@FDGDEGGGGGC:@BEC@<<<CFC8<FGFGFC+C==?<=F=:FFB<FGG>DFEE?9A?@FGGGCA<F@CBE@@FFCFGGCGGG@E<=EE>E;@FAFGGF9FGC=A@DF88==D,@=,===@DECGF==8EF=DGBFGFGGGGC?87DCC850*;7*9AB6FF4A=;;45>AB.+47B=(6=2-293(6?BF26.7>;>>F0@@3<5<:1;:07:B6;((4()42<16<938?B<AD(471127??)((.(-1(4,(.
@M04999:289:000000000-L3R54:1:1101:5357:8270 2:N:0:429
TGACTACACGGGTATCTAATCCTGTTTGCTCCCCACGCTTTCGCATCTCAGCGTCAGTATCTGTCCAGAAGGCCGCCTTCGCCACCGGTATTCCTCCACATCTCTACGCATTTCACCGCTACACGTGGAATTCTACCTTCCTCTACAATACTCCAGATAACCAGTTTTAAGTGCAATTCCCAGGTTGAGCCCGTGGCGTTCACACCTAACTTAATTATCCGCCTACATGCCCTTTACGCCCAGTCATTCCGATTAACGCTCGCACCCTCCGTATTACCGCCTCTGCTGTCACGGAGTTAGC
+
CCCCCGGCGE@@CFEFGGCGGFGGEEFF9FGGCF8FFGECFFF7F7CFGGFGGFFG:EEA<EFGCEFFAFGGGGDGGGEF7F@CEC:7:C<FCFGGGGGFFCEFGGD+@?FFDDFFGFF@FEED7===CFGFFGCAEGDFGGGGGGFF=CFGFFFGGFGFF8?FG+=ED8DA,@=B?FDD8FGGFGGGGGGF@*A90*<C>>1=FDFFFFC?=:E6AAF48@FD>F=:CF3>2>EF3;0A@F(53@F??E;;1(66)2((,369;9(,4:94(:24)43(((42772?-844(,(4?<<A2
@M04999:289:000000000-L3R54:1:1101:2910:8275 2:N:0:429
GTCTCGACTACCCGGGTATCTAATCCTGTTCGCTACCCATGCTTTCGAACCTCAGCGTCAGTTACAGACCAGAGAGCCGCCTTCGCCACTGGTGTTCTTCCATATATCTACGCATTTCACCGCTACACGTGGAATTCTACCTTCCTCTACAATACTCCAGATAACCAGTTTTAAGTGCAATTCCCAGGTTGAGCCCGGGGCTTTCACACCTAACTTAATTATCCGCCTACATGCCCTTTACGCCCAGTCATTCCGATTAACGCTCGCACCCTCCGTATTACCGCGGCTGCTGGCACGGAGT
+
CCCCCGGGGGGGGGGGGGGGGGEFGGGGGGGGGGGGGGGGGGGGGGGFGGGGGGGGGGGGGGGGGGGGGFGGGGGGGGGGGGGGGGGGGGGGGGGGGFGGGGGGGGGGGGGGGGGGGGGGGGGGGGGGGGGDCEGGCFFGGGGGFGGGGGGGGGGGGGGGGGGGGGGGGGGGGGGGFGFFDFGGGGGGGGGGFGGGGGGDFF4AFFFFFFFFFFFFFFF?F?EEFFFFFFEEFEEFFFFFFFF;BDDF@EFCFEFF@F?C>BBF?>F9B90:?01:0:B999(3;(439BF:>67<<6124
@M04999:289:000000000-L3R54:1:1101:15281:8310 2:N:0:429
CCGACTACCCGGGTATCTAATCCTGTTCGCTCCCCACGCTTTCGCTCCTCAGCGTCAGTGACGGCCCAGAGACCTGCCTTCGCCATCGGTGTTCTTCCCGATATCTACACATTCCACCGTTACACCGGGAATTCCAGTCTCCCCTACCGCACTCCAGTCCGCCCGTACCCGGCGCCGATCCACCGTTAAGCGATGGACTTTCACACCAGACGCGACGAACCGCCTACGAGCTCTTTACGCCCAATAAATCCGGATAACGCTTGCACCCTACGTGTTACCGCGGCTGCTGGCACGTAGTT
+
CCCCCGGGGGGGGGGGGGGGGGGGGGGGGGGGGGGGGGGGGGGGGGGGGGGFGGGGGGGGGGGGGGGGGGGGGGGGGGGGGGGGGGGGGGGGGGGGGGGGGGGGGGGGGGGGGGGGGGGGGCGGGGEG@CGGGGGFAFGGGGGGGGGGGGGGGGGFGGGGGGGGGGGGGGGGGGGGFGFGGGGGE=EEFEGGDF=DFGGGFFCCFFEFF??6953>>;EBFBFFF:<<?49>FFFF2<3B>B?2::ABF22096??A?F;<?FF?FF?:FFB:(589BA094>>>6:7:?F0><?B:?<
@M04999:289:000000000-L3R54:1:1101:24061:8315 2:N:0:429
GACTACCGGGGTATCTAATCCTGTTTGCTCCCCACGCTTTCGCACCTCAGCGTCCAGTATGAGCCAGTGAGCCGCCTTCGCCACTGGTGTTCTTCCGAATATCTACGAATTTCACCTCTACACTCGGAATTCCACTCACCTCTCTCACCTGCTAGCCTCTCAGTCTCAAAGGCAATTCCGGAGTTGAGCTCCGGGCTTTCACCTCTGACTTGAAGGGCCGCCTACGTGCGCTTTACGCCCAGTAATTCCGAACAACGCTAGCCCCCTCCGTATTACCGCGGCTGCTGGCACGGAGTTAGCC
+
CCCCCGGGEGGFEGGGGGGGGFGGGGGGGGGGGGGGGGGGGGGGGGGGGFGGGGEGGFECF<FGFGGGGGGGGGGGGEGF>FCFGFGGGGGGFGGFEGEC?FDE;FEEFGFEGGGDEFEFGGGDEGC:FGGGGGF;EGFGE@8=2DFGGG?FGAEF8,@,@FGFFGGGGGGDFGGGFGAC97DGGGG6A9EFGG5DGGGGFFF>AFFFEAEBFF>66BF@FBFFF@FFD@FFFFFFF?9B;<?BD<BDFF6?FFFFBFFFB?B0?B2<61?FF0:<<?>(3;(3().56??F(,(32<>>7
@M04999:289:000000000-L3R54:1:1101:18200:8317 2:N:0:429
CGAGACTACTAGGGTATCTAATCCTGTTCGCTACCCATGCTTTCGAACCTCAGCGTCAGTTACAGACCAGAGAGCCGCCTTCGCCACTGGTGTTCTTCCATATATCTACGCATTCCACCGCTACACATGGAGTTCCACTCTCCTCTTCTGCACTCAAGAAAAACAGTTTCAGCTGCACTTCCCCGGTTAACCCGAGTGCTTTCACAGCTGACTTGTTCTCCCGCCTGCGTTCGCTTTACGCCCAATAAATCCGGACAACGCTTGCCACCTACGTATTACCGCGTCTGCTTGCACGTCGTTT
+
@C8C?EGGGGFA<FGGGGGGGF<FGGFFGGGGG@GFFGFGGFFGGF@@@FFFGGG@FEGCFAFFGGGCGF8<EFFGEECCEFCGGD@FDFGGCGGGGGGGCAFFCFGDFFCCEGGCFCF8FG>EFFGG9?,?A8EF9FFFDGGGGGDGFGF,D=@=B=E,@,,A8=FFFADE8E?FFGFCGFDD8>EGEF,@:C6?*3BCCFFAF++;C):BFCAFEF>*;<9>9@B>20/>9@22=>4)6:9;036=7?)6,(3:1(:B91<:FFBBFF?F?:)64>92<9>(30,))))-).(4,243(
@M04999:289:000000000-L3R54:1:1101:3040:8371 2:N:0:429
GACTACTAGGGTATCTAATCCTGTTTGCTCCCCACGCTTTCGCATCTCAGCGTCAGTATCTGTCCAGAAGGCCGCCTCCGCCACCGGTATTCCTCCACATCTCTACGCATTTCACCGCTACACGTGGAATTCTACCTTCCTCTACAATACTCCAGATAACCAGTTTTAAGTGCAGTTCCCAGGTTGAGCCCGGGGCTTTCACACCTAACTTAATTATCCGCCTACATGCCCTTTACGCCCAGTCATTCCGATTAACGCTCGCACCCTCCGTATTACCGCGGCTGCTGGCCCGGAGTTAGCC
+
CCCCCGGGGGGGGGGGGGGGGGGGGGGGGGGGGGGGGGGGGGGGGGFGGGGGGGGGGGGGGGGGGGGGGGGGGGGGGGGGGGGGGGGGFFGGGGGGGGGGGGGGGGGGGGGGGGGGGGGGGGGGGGEGGGGGGGGGGGGGGGGGGGGGGGGGGGCGGFGGGGGDFFGGGGGGGGGGFGFGGGGGGGGGGGGGGGGGGGGGFFFFFFFFFFFFCFFFFFFFFFDDBBEEE=DFFFFFDDFEDFE@FFFFFF@D@??C(9<D>9BFF:::B91(4:AB<:79(9>>::0(2(-(-(,,49)63
@M04999:289:000000000-L3R54:1:1101:2803:8386 2:N:0:429
CTTCGACTACCGGGGTATCTAATCCTGTTCGCTCCCCACGCTTTCGTCCATCAGCGTCAATCGGTATTTAGTAACCTGCCTTCGCAATCGGGGTTCTGTGTAATATCTATGCATTTCACCGCTACACTACACATTCCAGCTACTTCAATACTATTCAAGATTAACAGTATCAACGGCAGTTCTACAGTTAAGCTGCAGGTTTTCACCGCTGACTTATCAACCCGCCTACGGACCCTTTAAACCCAATAAATCCGGATAACGCTCGCATCCTCCGTATTACCGCGGCTGCTGGCACGGAGTT
+
CCCCCDEFEGAFGGGGGGGGGGFAFGGGGGGGGGEGGGGGGGGFDFGGGGGGGFGGGGEGFGGGGGGGGGFFGFFGGGGGGGGGGG@F?FFGEB>FGGAFGGAFFEFFDFGGGGGGDFFFFGGGGGGGCGGGDGGGFGGFGGGFFGGGGGGGFGC8D=EFGGGGDFGFGCCAFGGGF69@DGFGGCFGFCCFFGFG7F>0;C5<;9>4=@ABFFFFFFFFFFFB2@DFF?3;@FFFFFFFFFD?@034;.6C;>B;:<<2:084(21:>B8<?BFF02>DB019;>F9?:3(-()-3(-41
@M04999:289:000000000-L3R54:1:1101:11032:8386 2:N:0:429
AAGACTACTCGGGTATCTAATCCTGTTCGCTCCCCACGCTTTCGTCCATCAGCGTCAATCGGTATTTAGTAACCTGCCTTCGCAATCGGGGTTCTGTGTAATATCTATGCATTTCACCGCTACACTACACATTCCAGCTACTTCAATACTATTCAAGATTAACAGTATCAACGGCAGTTCTACAGTTAAGCTGCAGGTTTTCACCGCTGACTTATCAACCCGCCTACGGACCCTTTAAACCCAATAAATCCGGATAACGCTCGCATCCTCCGTATTACCGCGGCTGCTGGCACGGAGTT
+
CCCCCGGGGGGGGGGGGGGGGGGGGGGGGGGGDGGGGGGGGGGGGGGGGGGGGGGGGGGGGGGGGGGGGGGGGGGGGGGGGGGGGGGGGGGGGGGGGGGGGGGGGGGGGGGGGGGGGGGGGGGGGGGGGGGGGGGGGGGGGGGGGGGGGGGGGGGFGFGGGGGGGGGGGGGGGGCEBGFGGGGGFFGGGGGGGGGGGGGGFFFFFFFFFFFFFFFFFFFFFFABDFFFDDF@FFFEFFFFF6@@@;FFFFFF>0;FFFFB;;BBFFFFFFFF<2?FAFFFF>9099:B?(123:;;9:1
@M04999:289:000000000-L3R54:1:1101:23498:8414 2:N:0:429
CGACTACTGGGGTATCTAATCCTGTTTGCTCCCCACGCTTTCGCATCTCAGCGTCAGTATCTGTCCAGAAGGCCGCCTTCGCCACCGGTATTCCTCCACATCTCTACGCATTTCACCGCTACACGTGGAATTCTACCTCCCTCTACAGTACTCCAGACGACCAGTTTTAAATGCTATTCCCAGGTTGAGCCCGGGGCTTTCACACCTAACTTAATCATCCGCCTACATGCCCTTTACGCCCAGTCATTCCGATTAACGCTCGCACCCTCCGTATTACCGCGGCTGCTGGCACGGAGTTAGC
+
CCCCCGGGGGGGGGGGGGGGGGGGGGGGGGGGGGGGGGGGGGGGGDGGGGGGGGGGGGGGGGGGGGGGGFGGGGGGGGGGGGGGGGGGGGGGGGGGGGGGGGGGGGGGGGGGGGGGGGGGGGGGGGGGGFGFGGGGFGGGGGGGGGGGFGGGGGFGFGGGGGGG=DFAFGGGGGGGFDFGFGGGGFFGGGGGGGGGGGGGFFFFFFFFFFEFFFFFFFFF>DFFFFFCFFFF@;EEFDDEFDFFEFECFFFF??0<ABF:?FF>B9?B::;F:B?BFAFF16;70<3?B?BB?(7><FAD<
@M04999:289:000000000-L3R54:1:1101:9546:8440 2:N:0:429
CGGGGACTACAAGGGTATCTAATCCTGTTCGCTCCCCACGCTTTCGTCCATCAGCGTCAATCGGTATTTAGTAACCTGCCTTCGCAATCGGGGTTCTGTGTAATATCTATGCATTTCACCGCTACACTACACATTCCAGCTACTTCAATACTATTCAAGATTAACAGTATCAACGGCAGTTCTACAGTTAAGCTGCAGGTTTTCACCGCTGACTTATCAACCCGCCTACGGACCCTTTAAACCCAATAAATCTGGATAACGCTCGCATCCTCCGTATTACCGCGGCTGCTGGCACGGAGTT
+
CCC,@CCFGGFECF7EEGEFGGGGFGGGGGGGGGGGGGGDGGGGGCGEGGGGGGFEFGGGGGD,CFFGGGAFFGGGGGFGGGGGGDEGGGC:CFGGGGGGGGGGGFAGFGEGGGGGGGGGDEGDGGGGFGGGGGGGGFEFGFGGGGG8EGGGGGGGGFAAEGGGGG,EEFGFFF>C>DDGGGGGGGCFFAF9CF?FDF6CFFFFFFFBFFA==FC6EFA*A=944:>=B9(5-5>DFF<=443;(6;3))96C?<3>?4329?@02;B04?>FB??:?A49,40(4>-:?006(58((--.
@M04999:289:000000000-L3R54:1:1101:6971:8451 2:N:0:429
GGACTACTGGGGTATCTAATCCTGTTTGCTCCCCACGCTTTCGCATCTCAGCGTCAGTATCTGTCCAGAAGGCCGCCTTCGCCACCGGTATTCCTCCACATCTCTACGCATTTCACCGCTACACGTGGAATTCTACCTTCCTCTACAATACTCTAGTTAACCAGTTTTAAGTGCAATTCCTAGGTTGAGCCCAGGGCTTTCACACCTAACTTAATTATCCGCCTACATGCCCTTTACGCCCAGTCATTCCGATTAACGCTCGCACCCTCCGTATTACCGCGGCTGCTGGCACGGAGTTAGC
+
CCCCCGGGGGGGGGGGGGGGGGGGGGGGGGGGGGGGGGGGGGGGGDGGGGGGGGGGGGGGGGGGGGGGGGGGGGGGGGGGGGGGGGGGGGGGGGGGGGGGGGGGGGGFGGGGGGGGGGGGGGGGGGGGGFGGFGGGGGGGGGGGGFEGGGGGGGGGGGGGGGGGGGGGGGGGGGGGFGFGGDFGGGGGGGGFGGGGGGFGFFFFFFFFFFFFFFFFEFFE>BADFF=EFFEFFFFFFFFEF?FFFFFCEFEDFFFFFDFD<>F999<?BF6:1284<A?FFFF93?:?::??<04(-4<94
@M04999:289:000000000-L3R54:1:1101:20763:8451 2:N:0:429
GGGACTACTAGGGTATCTAATCCTGTTCGCTCCCCACGCTTTCGTCCATCAGCGTCAATCGGTATTTAGTAACCTGCCTTCGCAATCGGGGTTCTGTGTAATATCTATGCATTTCACCGCTACACTACACATTCCAGCTACTTCAATACTATTCAAGATTAACAGTATCAACGGCAGTTCTACAGTTAAGCTGCAGGTTTTCACCGCTGACTTATCAACCCGCCTACGGACCCTTTAAACCCAATAAATCCGGATAACGCTCGCATCCTCCGTATTACCGCGGCTGCTGGCACGGAGTT
+
CCCCCGGGGGGGGGGGGGGGGGGGGGGGGGGGGGGGGGGGGGGGGGGGGGGGGGGGGGGGGGGGGGGGFFGGGGGGGFGGGGGG:FGGGGGGGGGGGGGGGGGGGGGGGGGGGGGGGGGGGGGGGGGGGGGGFGGGGGGGGGGGGGGGGGGGGGGGGGGGGGGGGGGGGGGGG6CGFGFGGGGG8FGGFGGGGF?FGGGGFFFFFFDFBFFFFFFFFFFFFABBDADD25@BFFFFEFFFFD@FDEECCE;BB<66>ED9;;6>FFBF?FF(,(4:AA68B>09>BB::7:?2:77187
@M04999:289:000000000-L3R54:1:1101:10959:8462 2:N:0:429
TTGACTACCCGGGTATCTAATCCTGTTTGCTCCCCACGCTTTCGCATCTCAGCGTCAGTATCTGTCCAGAAGGCCGCCTTCGCCACCGGTATTCCTCCACATCTCTACGCATTTCACCGCTACACGTGGAATTCTACCTTCCTCTACAATACTCCAGATAACCAGTTTTAAGTGCAATTCCCAGGTTGAGCCCGGGGCTTTCACACCTAACTTAATTATCCGCCTACATGCCCTTTACGCCCAGTCATTCCGATTAACGCTCGCACCCTCCGTATTACCGCGGCTGCTGGCACGGATTT
+
CCCCCGGGGGGGGGGGGGGGGGGGGGGGGGGGGGGGGGGGGGGGG7BFGGGGGGGGGGGGGGGGGGGGGGGGGGGGGGGGGGGGGGGGGGGGGGGGGGGGGGGGGGGGGGGGGGGGGGGGGGGGGGGGGGGGGGGGGGGGGGGGGGGGGGGGGGGGGGGGGDGGCFGGGGGFGFGGFGFGGGGGCFGGGCGFGDDDGGGGFFFFFFFFFFFFFFFFFFFFF?BFF?FFFEF@@EDFFFFF>F@?EFFFFEEE;;@FFF6BFBF>BB>FBB?(-,48AFF?9,9>B>:??0:346>>2:7
@M04999:289:000000000-L3R54:1:1101:21408:8497 2:N:0:429
GGACTACCCGGGTATCTAATCCTGTTCGCTCCCCACGCTTTCGTCCATCAGCGTCAATCGGTATTTAGTAACCTGCCTTCGCAATCGGGGTTCTGTGTAATATCTATGCATTTCACCGCTACACTACACATTCCAGCTACTTCAATACTATTCAAGATTAACAGTATCAACGGCAGTTCTACAGTTAAGCTGCAGGTTTTCACCGCTGACTTATCAACCCGCCTACGGACCCTTTAAACCCAATAAATCCGGATAACGCTCGCATCCTCCGTATTACCTCGGCTGCTGGCACGGAGTTAGC
+
CCCCCGGGGGGGGGGGGGGGGGGGGGGGGGGGGGGGGGGGGGGGGGGGGGGGGGGGGGGGGGGGGGGGGGGGGGGGGGGGGGGGGGGGGGGGGGGGGGGGGGGGGGGGGGGGGGGGGGGGGGGGGGGGGGGGGGGCGGFGGGGGGGGGGGGGGGGGGGGGGGGGGGGGGGGG6CCGFGFGGGGFGGGFEGGFGDC?FGGGFFFFBEFFFFFFFFFFFFFF4@FDFFD==BBFFFFFFFFFFF;@FA3?E@99DFF<@1:?FF>9BFF<BFF?6?F4>>).38::>B?DFFFFB(,-:<FB9
@M04999:289:000000000-L3R54:1:1101:7483:8509 2:N:0:429
GACTACACGGGTATCTAATCCTGTTTGCTCCCCACGCTTTCGCATCTCAGCGTCAGTATCTGTCCAGAAGGCCGCCTTCGCCACCGGTATTCCTCCACATCTCTACGCATTTCACCGCTACACGTGGAATTCTACCTTCCTCTACAATACTCTAGTTAACCAGTTTTAAGTGCAATTCCTAGGTTGAGCCCAGGGCTTTCACACCTAACTTAATTATCCGCCTACATGCCCTTTACGCCCAGTCATTCCGATTAACGCTCGCACCCTCCGTATTACCGCGGCTGCTGGCACGGAGTTAGCC
+
CCCCCGGGGGGGGGGGGGGGGGGGGGGGGGGGGGGGGGGGGGGGGGGGGGGGGGGGGGGGGGGGGGGGGGGGGGGGGGGGGGGGGGGGGGGGGGGGGGGGGGGGGGGGGGGGGGGGGGGGGGGGGGGGGGGGGGGGGGGGGGGGGGGGFGGGGGGGGGGGGGGGGGGGFGGGGGGGFGFGGGGGGGGGGGGGGGGGGGGGFFFFFFFFFFFFFFFFFF:=FDAFFFFFFFFFFFEFFF@FF@FEFFFFFFFFF@ECFFFFF69BFFFF:08?BBFFF6>9B>>FB7036<??1-147<AA:
@M04999:289:000000000-L3R54:1:1101:19962:8517 2:N:0:429
GGACTACCGGGGTATCTAATCCTGTTTGCTCCCCACGCTTTCGCATCTCAGCGTCAGTATCTGTCCAGAAGGCCGCCTTCGCCACCGGTATTCCTCCACATCTCTACGCATTTCACCGCTACACGTGGAATTCTACCTTCCTCTACAATACTCCAGATAACCAGTTTTAAGTGCAGTTCCCAGGTTGAGCCCGGGGCTTTCACACCTAACTTAATTATCCGCCTACATGCCCTTTACGCCCAGTCATTCCGATTAACGCTCGCACCCTCCGTATTACCGCGGCTGCTGGCACGGAGTTAGC
+
CCCCCGGGGEGGGGGGGGGGGGGGGGGGGGGGGGGGGGGGGGEGGGGGGGGGGGGGGGGGGGGGGGGGGGGGGGGGGGGGGGGGGGGFGDGGGGGGGGGGGGGGGGGFGGGGGGGGGEGGGGGGGGG7FFGGGGGGGGGGGGGGGGGFGGGGGGGGDGFGGGGGGGGGGGFGGGGGFGFGGGD7DGFCGGGGGECGGGGGFFFFFFFFEFFFFFFFFFFF:BFFF@EECFFFFFFFFFFFF?1@EEC<CEE@DB?FB0;6?F>9;>?6<?>B::?FAB:>>FFBFF?F?B:??627<B<B4
@M04999:289:000000000-L3R54:1:1101:4704:8518 2:N:0:429
TTTGCGACTACCCGGGTATCTAATCCTGTTTGCTCCCCACGCTTTCGCATCTCAGCGTCAGTATCTGTCCAGAAGGCCGCCTTCGCCACCGGTATTCCTCCACATCTCTACGCATTTCACCGCTACACGTGGAATTCTACCTTCCTCTACAATACTCCAGATAACCAGTTTTAAGTGCAATTCCCAGGTTGAGCCCGGGGCTTTCACACCTAACTTAATTATCCGCCTACATGCCCTTTACGCCCAGTCATTCCGATTAACGCTCGCACCCTCCGTATTACCGCGGCTGCTGGCACGGAGT
+
CCCCCGGGGGGGGGGGGGGGGGGGGGGGGGGGGGGGGGGGGGGGGGGGGGGGGGGGGGGGGGGGGGGGGGGGGGGGGGGGGGGGGGGGGGGGE:FGGGGGGGGGGGGGGGGGGGGGGGGGGGGGGGGGGGGGGGGGGGGGGGGGGGGGGGGGGGGGGGGGDGGGGGGGGGGGGGGGFGFGGGGGGGGGGGGGGGGGGGGGFFFFFFFFFFFFFFFFFFFEFFFF?DDFFFFFF@;@FFFA<1?FFF<3=AFEBFFF??BFFFFFBFFBFB006<BBFFFADFFF66999??B8??2:9;B8
@M04999:289:000000000-L3R54:1:1101:10512:8546 2:N:0:429
TGACTACAAGGGTATCTAATCCTGTTCGCTCCCCACGCTTTCGCTCCTCAGCGTCAGTGACGGCCCAGAGACCTGCCTTCGCCATCGGTGTTCTTCCCGATATCTACACATTCCACCGTTACACCGGGAATTCCAGTCTCCCCTACCGCACTCCAGTCCGCCCGTACCCGGCGCCGATCCACCGTTAAGCGATGGACTTTCACACCAGACGCGACGAACCGCCTACGAGCTCTTTACGCCCAATAAATCCGGATAACGCTTGCACCCTACGTATTACCGCGGCTGCTGGCACGTAGTTAGC
+
CCCCCGGGGGGGGGGGGGGGGGGGGGGGGGGGGGGGGGGGGGGGGGGGGGGGGGGGGGGGGGGGGGGFGGGGGGGGGGGGGGGGGGGEGGGGGGGGGGGEGGGGGGGGGGGGGGGGGGGGEGGGGGGGGGGGGGGGGGGGGGGGFGGGGGGGGGGGGGGGGGGGGGGGGGGGGGGGFGFGGGG=FGD5CFGGGGGGGGGGFFFFFFFFDFFFFEFFFFFFFFFB?F?BBF>BFFFBFFFFFFFF:<FFFF06-3:AFFFFFFFFF?FF7:BF?)89AAB09;>FFFF???:F?1:?<AFF9
@M04999:289:000000000-L3R54:1:1101:9305:8588 2:N:0:429
TAATGACTACAGGGGTATCTAATCCTGTTCGCTACCCATGCTTTCGAACCTCAGCGTCAGTTACAGACCAGAGAGCCGCCTTCGCCACTGGTGTTCTTCCATATATCTACGCATTCCACCGCTACACATGGAGTTCCACTCTCCTCTTCTGCACTCAAGAAAAACAGTTTCAGCTGCACTTCCCCGGTTAAGCCGAGGGCTTTCACAGCTGACTTGTTCTCCCGCCTGCGTTCGCTTTACGCCCAATAAATCCGGACAACGCTTGCCACCTACGTATTACCGCGGCTGCTGGCACGTAGTT
+
CCCCCFGGGGGGGGGGGGGGGGGGGGGGGGGGGGGGGGGGGGGGGEGGGGGGGFGGGGGGGGGGGGGGGGGGGGGGGEGGGGGGGGDGGGGGGGGGGGGGGGGGGGGGGGFGGGGGGGGGGGGDGGGGGGDGGGGGGGGGGGGGGGGGGGGGGGGGGGGF@8DFEGGGGGGFAGGFFGFGGGGFGECEGCCCGGGGDGGGFFFFFFFBFFFFFFFFEFFFFFDBBFD==9DFFFFF?FCF??9@?;@;=EF?EB>09>06(4<B8?BF<:??F02,<?<<48>0;>>BFFF7?:?<40:?:
@M04999:289:000000000-L3R54:1:1101:5035:8597 2:N:0:429
GGGGACTACTGGGGTATCTAATCCTGTTTGCTACCCACGCTTTCGAGCATGAACGTCAGTGTTATCCCAGGAGGCTGCCTTCGCCATCGGTATTCCTCCACATCTCTACGCATTTCACTGCTACACGTGGAATTCTACCTCCCTCTGACACACTCTAGTTAGACAGTTTCAAATGCACGTCCCAAGTTGAGCTCGGGGATTTCACATCTGACTTATCTAACCGTCTGCGCTCGCTTTACGCCCAGTAATTCCGATTAACGCTCGCACCCTACGTATTACCGCGGCTGCTGGCACGTAGTTT
+
CCCCCGGGGGGGGGGGGGGGGFGGGGGGGGGGGGGGGGGDGGGGGGGGGGGGGGGGDGGGGGGGGGGGGGGGGGGGGGGGGGFGGGGGGGGGGGGGGGGGGGFGGGGGGGGGGGFGGGGGGGGGGGGGFGGGGGGGFFGGGGGGGGGGGGGGGGGGGGGGGGGGGGFACFGGGGGGFGFGGGGGGGGGGGFE,@CD>DD6AFFFFFFFEFFFFFFFFFFFCDFFFDBF>=@@@B@9BC=A>B@DF1>EFF<CFF61;E<D;<?FFFF>:(4<??F2:<F<<;FFF>9F?:4(,.(42<<<-
@M04999:289:000000000-L3R54:1:1101:23195:8632 2:N:0:429
CCATGGACTACAGGGGTATCTAATCCTGTTCGCTCCCCACGCTTTCGCTCCTCAGCGTCAGTGACGGCCCAGAGACCTGCCTTCGCCATCGGTGTTCTTCCCGATATCTACACATTCCACCGTTACACCGGGAATTCCAGTCTCCCCTACCGCACTCCAGTCCGCCCGTACCCGGCGCCGATCCACCGTTAAGCGATGGACTTTCACACCAGACGCGACGAACCGCCTCCGAGCTCTTTACGCCCAATAAATCCGGATAACGCTTGCCCCCTACGTTTTAACGCCGCTGCTGGCACGTAGT
+
CCCCCGGGGGGGGGGGGGGGGGFFFGGGGGGGGEGGGGGGGGGGGGGGGDGGGGGGGGGGGGGGGGGGGGGGFGGGFGAFFGGGFGGGGGGGFCFGGGGGDGGDEGGGGFGGGGGFGGEGGGGGDGGFFGGGGGCGFGGFGGCGGDEDGGGGG>E>FE?EFGGEGGGGG5EGGEGGFGA5:DDGCCGEFEEG9CGGCD55AAF6@FF8@<0665>D9.5()49B>F66(4((-2;7>D<043:>>0:?08))4>123:1))((,3,-(4(4((.14(,4)).(((-(((,5,3:15(,.(-
@M04999:289:000000000-L3R54:1:1101:20152:8700 2:N:0:429
ACGACTACAAGGGTATCTAATCCTGTTTGCTCCCCACGCTTTCGCATCTCAGCGTCAGTATCTGTCCAGAAGGCCGCCTTCGCCACCGGTATTCCTCCACATCTCTACGCATTTCACCGCTACACGTGGAATTCTACCTTCCTCTACAATACTCCAGATAACCAGTTTTAAGTGCAGTTCCCAGGTCGAGCCCGGGGCTTTCACACCTAACTTAATTATCCGCCTACATGCCCTTTACGCCCAGTCATTCCGATTAACGCTCGCACCCTCCGTATTACCGCGGCTGCTGGCACGGAGTT
+
CCCCCGGGGGGGGGGGGGGGGGGGGGGGGGGGGGGGGGGGGGGGGGGGGGGGGGGGGGGGGGGGGGGGGGGGGGGGGGGGGGGGGGGGGGDGGCGGGGGGGGGGGGGGGGGGGGGGGGGGGGGGGGGEEGGGGGGGGGGGGGGGGGGGFGGGGGGGGCFDGGGGGGGGGGGGGGGGFGFGGGCCFFGGGGGGG>5?79DDFFFFFFFFFFFFFFFFEFFFF=BFD=BFFFFEFFFFCF6DFFF<FEFFFEFF0;@?AF<B??024>;BFFF><0:?BD21024;BFFFB??7<?909:7
@M04999:289:000000000-L3R54:1:1101:11516:8717 2:N:0:429
CGCGACTACCGGGGTATCTAATCCTGTTTGCTCCCCACGCTTTCGCATCTCAGCGTCAGTATCTGTCCAGAAGGCCGCCTTCGCCACCGGTATTCCTCCACATCTCTACGCATTTCACCGCTACACGTGGAATTCTACCTTCCTCTACAATACTCCAGATAACCAGTTTTAAGTGCAATTCCCAGGTTGAGCCCGGGGCTTTCACACCTAACTTAATTATCCGCCTACATGCCCTTTACGCCCAGTCATTCCGATTAACGCTCGCACCCTCCGTCTTACCGCGGCTGCTGGCACGGAGTT
+
CCCCCGGGGGEGGGGGGGGGGGGGGGGGGGGGFGGGFGGGGGGGGGGGGGGGGGGGGGGGGGGGGGGGGGGGGGGGGCGGGGGGGGGGGGGGGFGGGGGFGGGGFGGFGFGGGGGGGGGGGGCEGGGGGGGGGGGGGGCGFFGGGGGGFGFGGGGGGGGDDFGGGGGFCGGGCC7EFG7FGGGGGGGGFG@CGFEGCDGDFFFFFFA8@=BFEFBFFFFFFFFFFFFF1C<EFFFFFECEFFF(7=>BFFFFF??<:<A:>:?9;>FFFFFFF6(4:5<?<B>B699B::2?(48((,4:
@M04999:289:000000000-L3R54:1:1101:13206:8743 2:N:0:429
GGGACTACTAGGGTATCTAATCCTGTTTGCTCCCCACGCTTTCGTCTCTCAGCGTCAGTATCTGTCCAGAAGGCCGCCTTCGCCACCGGTATTCCTCCACATCTCTACGCATTTCACCGCTACACGTGGAATTCTACCTTCCTCTACACTACTCTAGTTAACCAGTTTTAAGTGCAATTCCTAGTTTGAGCCCAGGGCTTTCACACCTCACTTATTTATCCGCCTACTTGCCCTGTACGCCCAGTCATTCTGATTAATGCTCGCACCCTCCGTATTACCGCAGCTGCTGTCACGAAGTT
+
C9B@8@CFG<<,CFGCCAECAFFGF,CC,@FG,FEEFBF,@8,@,,6;<ED,F@@FG,6CC<AFGG8@;,C<EFGCF@FGGFGC4BE7@C6BF@,CFF=,:=F9FEB,A=,C+?55AAEEG7F9B+?,?7<E,@EDF9EFF?=EFFGG,,6136E,,86,@,23@3,:CE?,@FD=9=+=9C9,33E9,1,,4,,;77:900;+1*<F)3)>76+?7+3=+)7>A2B*/86):B(0*7(:92(/7=8C4C))).)67))67E(6((.((/((,(/;72)(((44?7:BB))))((((-)
@M04999:289:000000000-L3R54:1:1101:18860:8775 2:N:0:429
ACGACTACTGGGGTATCTAATCCTGTTTGCTCCCCACGCTTTCGCATCTCAGCGTCAGTATCTGTCCAGAAGGCCGCCTTCGCCACCGGTATTCCTCCACATCTCTACGCATTTCACCGCTACACGTGGAATTCTACCTTCCTCTACAATACTCTAGTTAACCAGTTTTAAGTGCAATTCCTAGGTTGAGCCCAGGGCTTTCACACCTAACTTAATTATCCGCCTACATGCCCTTTACGCCCAGTCATTCCGATTAACGCTCGCACCCTCCGTATTACCGCGGCTGCTGGCCCGGAGTT
+
CCCCCGGGGGGGGGGGGGGGGGGGGGGGGGGGGGGGGGGGGGGGGGGGGGGGGGGGGGGGGGGGGGGGGGGGGGGGGGGGGGGGGGGGGGGGGGGGGGGGGGGGGGGGGGGGGGGGGGGGGGGGGCFFGGGGGGGGGGGGGGGGGGGGGGGGGGGGGGGGGGGGGGGGGGCFGGGGFGFGGGGG?FFGGFGGGGFG6CFGFFFFFFDFFFFFFFAFCFFFFAFFDFFFFFFFFFFBEFFFFF?(;@EFFFF@0;1;4>(62<9>61;?<F?(-,2:29A6>>>(-18?F:6(((-(-47
@M04999:289:000000000-L3R54:1:1101:11431:8780 2:N:0:429
TGACTACACGGGTATCTAATCCTGTTTGCTCCCCACGCTTTCGCATCTCAGCGTCAGTATCTGTCCAGAAGGCCGCCTTCGCCACCGGTATTCCTCCACATCTCTACGCATTTCACCGCTACACGTGGAATTCTACCTTCCTCTACAATACTCCCGATAACCAGTTTTAAGTGCAGTTCCCAGGTTGAGCCCGTGGCTTTCCCACCTACCTTAATTATCCGCCTACATGCCCTTTACGCCCAGTCATTCCGATTAACTCTCGCACCCTCCGTATTACCCCTGCTGCTGGCCCCGGGTTATC
+
CCCCCD8EFF:CF7CCE9FEEG,@FGGGGE,;CF@E@FCFGGC:@EGCC,CECFE@BE<EFGFGDFCFCG,,EE+7FCFF?FG=FF>FG:DF<FAEFCC8F=D?4<A+@@:FF,,CF+CC+@,A4A::FGDFEF=FFGF8EE;32@D8DAD==E,=3@+6EF,=EFGG8D@DDF7EFF9CF??7BE,,8CFE93@DGFFG;+9*3@FF)-1AA888CFAC)/5@(7(6*)733@E4)(/>>03@<A??CE;/1634)17;711((7?08?(34:?49<2,((.4)4430(((((((-3())
@M04999:289:000000000-L3R54:1:1101:6521:8791 2:N:0:429
GCGACTACACGGGTATCTAATCCTGTTCGCTACCCATGCTTTCGAACCTCAGCGTCAGTTACAGACCAGAGAGCCGCCTTCGCCACTGGTGTTCCTCCACATCTCTACGCATTTCACCGCTACACGTGGAATTCTACCTTCCTCTACAATACTCCAGATAACCAGTTTTAAGTGCAATTCCCAGGTTGAGCCCGGGGCTGTCACACCTAACTTAATTATCCGCCTACATGCCCTTTACTCCCACTCATTCCGATTAACGCTCGCCCCCTCCGTAGTACCGCGGCTGCTGGCACGGAGGT
+
<C,,A+@CFG;F7@FGGGECFFGFDFGAFG7@CFDGB<F9FFCCG<CFGFF<FEFECCFFF<CA6ECE8EFGCCFEEG=FG=C:FEGFFAA<?F?BFGCFG@GFFFFGGGDEFFGCFF78+@FGF:49?CA,8DFFGGDBEFFGADDD?,=DEFFFFG,,=EF9=2=,2E?E,EF:DCFGG?DD6DCF8?FFGCCC7C>*339966>>7>@66=FFCA+<F255/5>28*..(.,;EE)+/38(63397?C1;12?3;(:31(4((-40<B9:0(,)6<<F(23,36:2(2:2,((41:
@M04999:289:000000000-L3R54:1:1101:12802:8828 2:N:0:429
TGAGGACTACCGGGGTATCTAATCCTGTTCGCTACCCATGCTTTCGAACCTCAGCGTCAGTTACAGACCAGAGAGCCGCCTTCGCCACTGGTGTTCTTCCATATATCTACGCATTCCACCGCTACACATGGGGTTCCACTCTCCTCTTCTGCACTCAAGAAAAACAGTTTCAGCTGCACTTCCCCGGTTAAGCCGAGGGCTTTCACAGCTGACTTGTTCTCCCGCCTGCGTTCGCTTTACTCCCAATCATTCCGGACAACGCTTGCCACCTACTTCTTACCGCGTCTGCTGTCACGTAGTT
+
CCC@CCGGGGGG7CGGGGFAEFGGGDGGGFE7BCD,BF@CFGGGGG8FFGGGGFGGGGECCFFGAFFG@FC8EFEGGGGGEE@FEG@GFGFAF9FFEDFGGGDDG,FFGGCFGGEGCDGG=CCEFGGGGB<=+6BFGFGAECGG8,EFGFFCFE9E=F9=3==,@D8=EGGG,26<5C?C7CF7D8*@E5@,@EDDC4*;FFFFFC68(7(*7AAFEAFEFE1((.37<1(6;;@@<<38)9(6:(8(5)6<2(409(,11161(48)8?:((,)).5)),((-(-4()55))).(.((-.
@M04999:289:000000000-L3R54:1:1101:15207:8836 2:N:0:429
CGACTACCCGGGTATCTAATCCTGTTTGCTCCCCACGCTTTCGCATCTCAGCGTCAGTATCTGTCCAGAAGGCCGCCTTCGCCACCGGTATTCCTCCACATCTCTACGCATTTCACCGCTACACGTGGAATTCTACCTTCCTCTACAATACTCCAGATAACCGGTTTTAAGTGCAGTTCCCAGGTTGAGCCCGGGGCTTTCACACCTAACTTAATTATCCGCCTACATGCCCTTTACGCCCAGTCATTCCGATTAACGCTCGCACCCTCCGTATTACCGCGGCTGCTGGCACGGATTTCGC
+
CCCCCGGGGGGGGGGGGGGGGGGGGGGGGGGGGGGGGGGGGGFGGGGGGGGGGGGGGGGGGGGGGGGGGGGGGGGGGGGGGGGGGGGGGGGGGGGGGGGGGGGGGGGGGGGGGGGGGGGGGGGGGGGEGGGGGGGGGGGGGGGGFGFGGGGGGGGGGGFGGGDGGGGGFGFFAFFGFGFGGGGGGGFF?FGGG5ECGGGFAFFAFFFFEFFFEFFFFFFF;BFF@@EFEFFFFFF<E@FBF?@FFFE?CFF:BFF<A0>BFFB6>4<?FF>B(4?4<<<>16>69?:::B0>?634(.).-
@M04999:289:000000000-L3R54:1:1101:7198:8846 2:N:0:429
GGACTACTAGGGTATCTAATCCTGTTTGCTCCCCACGCTTTCGCATCTCAGCGTCAGTATCTGTCCAGAAGGCCGCCTTCGCCACCGGTATTCCTCCACATCTCTACGCATTTCACCGCTACACGTGGAATTCTACCTTCCTCTACAATACTCCAGATAACCAGTTTTAAGTGCAATTCCCAGGTTGAGCCCGGGGCTTTCACACCTAACTTAATTATCCGCCTACATGCCCTTTACGCCCAGTCATTCCGATTAACTCTCTCACCCTCCGTATTACCGCGTCTGCTGGCACGGAGTTAGC
+
-A@C@CF9EEEC@FFDGGGGGGAFFG,CFGG8F:;FFEG:8FFEFGGEF@FGCBC@C<CFFFAFGGGGGGGGGGGGC7FED:FE7@F@FGGAFGGAEDGG,?AE9FG<+FC@FCGFG+=ECB:FEGCE:FF84EG;AGFFFGGFGE,@8DFCGGG8BFDGGGGGGC8CF?DGGF@FFFDD2ADFFGDCFG8EE6+0?7*98;E9FE*A4>4EE6FCEFFF)>=@>F3><:50;B:=42<DFD;@=@<)9<42(32?654CE)3)9:FBBBF1(((-66((((-(,5))5282((((-:4))
@M04999:289:000000000-L3R54:1:1101:21108:8872 2:N:0:429
TGACTACTGGGGTATCTAATCCTGTTCGCTCCCCACGCTTTCGTCCATCAGCGTCAATCGGTATTTAGTAACCTGCCTTCGCAATCGGGGTTCTGTGTAATATCTATGCATTTCACCGCTACACTACACATTCCAGCTACTTCAATACTATTCAAGATTAACAGTATCAACGGCAGTTCTACAGTTAAGCTGCAGGTTTTCACCGCTGACTTATCAACCCGCCTACGGACCCTTTAAACCCAATAAATCCGGATAACGCTCGCATCCTCCGTATTACCTCGGCTGCTGGCACGGAGTTAGC
+
CCCCCGGGGGGGGGGGGGFGGGGGGGGGGGGGGGGGGGGGGGGGGGGGGGGGGGGGGGGGGGGFGGGGGGGGFGGFGGGGGGGGGGGGGGGGGGGGGGGGFGGGGGGGGGGGGGGGGGGGGGGGGGGDGGGGGGGDFGGGGGGGGGEFGGGGGGGAEGGDGGGGGDFFFFGG68=EFGFGGGFGGGFADGFFGFGG?CFGFFFFAEFAACEFCFFFFFFF>9@AFD=@>BB@FFFC?4<FD?0@47;6?32;0;?>E(,:@B9>?;:77?>:32:BFF)383:?>:2:?:3>66(7<B246
@M04999:289:000000000-L3R54:1:1101:23868:8901 2:N:0:429
GTGACTACTGGGGTATCTAATCCTGTTCGCTACCCATGCTTTCGAACCTCAGCGTCAGTTACAGACCAGAGAGCCGCCTTCGCCACTGGTGTTCTTCCATATATCTACGCATTCCACCGCTACACATGGAGTTCCACTCTCCTCTTCTGCACTCAAGAAAAACAGTTTCAGCTGCACTTCCCCGGTTAAGCCGAGGGCTTTCACAGCTGACTTGTTCTCCCGCCTACGTTCGCTTTACGCCCAATAAATCCGGACACCGCTTGCCACCTACGTATTACCGCGGCTGCTGGCACGTAGTT
+
CCCCCGGGGGFFGGGGGGCFGGGFGGGGGGGGGGFFFFGGFGGGDFGECGGGGGGGGFEGGGFFAFGGGCGGGGGGGGGGGGGGCFFGGGGGGGGGDFGFFGGGGGGGGGGGGGGGGGGGGGGGGGGFFFGGGGFGGGGFGGEGFGFGGGGGGGGDFFGFGGGFGGFGGGFGGGGGFGFG?FGGEEGEGGGGD6CD9CGCFFFFFFFFFEDEFFFFFFFEFFFFFDFD@BDDF@<;CF;E9BF;@@FE)5;>(1;;(,12;??F?FB?B(4?74<(6)9:(2(4112>???1?0((.()
@M04999:289:000000000-L3R54:1:1101:8368:8910 2:N:0:429
TACTGGGGTATCTAATCCTGTTTGCTCCCCACGCTTTCGCATCTCAGCGTCAGTATCTGTCCAGAGGGCCGCCTTCGCCACCGGTATTCCTCCACATCTCTACGCATTTCACCGCTACACGTGGAATTCTACCTTCCTCTACAATACTCCAGATAACCAGTTTTAAGTGCAGTTCCCAGGTTGAGCCCGGGGCTTTCACACCTAACTTAATTATCCGCCTACATGCCCTTTACGCCCAGTCATTCCGATTAACGCTCGCACCCTCCGTATCACCGCGGCTGCTGGCACGGGCTTACCCGGG
+
CCCCC<<:@FFGGGGGGGGCFF<EFG<CFC<FCG,BFGGG@FGFG,C8FGGGEFEGGGGGGGFGDG@7CCCFGGGGGGD4CFFCBCFFGGGGG8E,,?F<F<F?:?:7,9AE,8F>FC:EBFFGECGGGGGGFFAFGFGFE;;==3AGGE888=ADGGGDFFD:CFGG8FF9EGGGFF5=;60@EFFGGEC5EGE4CFGC6@AA>AFA=AE*9>CFFFEFDBEF8B9==;@C4:1((6,)74<67?E@;013;@9:2(431(3,(43,44(.6:02((--4::D(,3<12((435).5(,(
@M04999:289:000000000-L3R54:1:1101:7813:8917 2:N:0:429
CCTTGACTACCCGGGTATCTAATCCTGTTTGCTCCCCACGCTTTCGCATCTCAGCGTCAGTATCTGTCCAGAAGGCCGCCTTCGCCACCGGTATTCCTCCACATCTCTACGCATTTCACCGCTACACGTGGAATTCTACCTTCCTCTACAATACTCCAGATAACCAGTTTTAAGTGCAATTCCCAGGTTGAGCCCGGGGCTTTCACACCTAACTTAATTATCCGCCTACATGCCCTTTACGCCCAGTCATTCCGATTAACGCTCGCACCCTCCGTATTACCGCGGCTGCTGGCACGGAGTT
+
CCCCCGGGGGGGGGGGGGGGGGGGGGGGGGGGGGGGGGGGGGGGGGGGGGGGGGGGGGGGGGGGGGGGGGGGGGGGGGGGGGGGGGGGGGGGGGGGGGGGGGGGGGGGGGGGGGGGGGGGGGGGGGGGGGGGGGGGGGGGGGGGGGGGGGGGGGGGGGGFGGGGGGGGGGGGGGGGFGFGGGGGGGGGGGGGGGGGGCDGFF>AFFFFFFFEFFFFFFFFFEEDFFFFFFFFFF@FFFEFDD@FD6@EFFFEC@1?1<FFBFB<9>9>;13<B>10:?<BA(49929;6327287?(,184
@M04999:289:000000000-L3R54:1:1101:14368:8959 2:N:0:429
GACTACACGGGTATCTAATCCTGTTCGCTCCCCATGCTTTCGAGCCTCAGCGTCAGTAACAGACCAGAAAGCCGCCTTCGCCACTGGTGTTCTTCCATATATCTACGCATTTCACCGCTACACATGGAGTTCCACTTTCCTCTTCTGTACTCAAGTTTTGTAGTTTCCACTGCACTTCCTCAGTTGAGCTGAGGGCTTTCACAGCAGACTTACAAAACCGCCTGCGCTCGCTTTACGCCCAATAAATCCGGACAACGCTTGCCACCTACGTATTACCGCGGCTGCTGGCACGTAGTTAGCC
+
CCCCCGGGGGGGGGGGGGGGGGGGGGGGG8FGGGGGGGGGGGFGGGGGGGGGGGGGGGGGGGGGGGFGGGGGGGGGGGGGGGGGGGGGGGGGGGGGGGGGGGGGGGGGGGGGGGGGGGGGGGGGGGCFGGGGGGGGGGGGGGGGGGGGGGGGGFEFGGGGGGGGGGGGGGGGGGGGFGFGGGDGGCAFGGGGGGGGGGGGFFFFFFFFFFFFFFFFDFEFFFFFBBA@D>BFFBEEFFFFF?8@F>EFE9B?BFFD:23::??>23?:??:?)5AB2:09199>FFF2<:<6:7<?FBBF?
@M04999:289:000000000-L3R54:1:1101:8617:8965 2:N:0:429
GGGACTACCGGGGTATCTAATCCTGTTCGCTACCCATGCTTTCGACCCTCAGCGTCAGTTACAGACCAGAGAGCCGCCTTCGCCACTGGTGTTCTTCCATATATCTACGCATTCCACCGCTACACATGGAGTTCCACTCTCCTCTTCTGCACTCAAGAAAAACAGTTTCAGCTGCACTTCCCCGTTTAAGCCGAGGTCTTTCACAGCTGACTTGTTCTCCCGCCTGCGTTCGCTTTACGCCCAATAAATCCGGACAACGCTTGCCACCTACGTATTACCGCGGCTGCTCGCACTTTGTT
+
BCCCCGGGFGG>FFEFGGGGGGGGEFGGGGCFGCECFADFFDGFF,@FGGGGFGFEGGCCFCFC<FDFACF?@,F@7+@=FF7F7CF?FGCEFGG9D,FFGGAFGEFGGDDGDFGGFCCEBEGGC=FEF@8,8=E;=FGGDFGGGGGGAF3DAF?83A?@?FEC,CA=FF,99,==:D?FGFG63:DE,9CG54770*BCFF@B6A*@@:>6A@FFEFF=F=@B99=96?<F(:614C?B;B2;35;47)670:>3<F>(,-4??4)3:2:(3<2(6<<66(4;0602)479>()).-4
@M04999:289:000000000-L3R54:1:1101:21399:8970 2:N:0:429
AGGCGGACTACTGGGGTATCTAATCCTGTTCGCTCCCCACGCTTTCGTCCATCAGCGTCAATCGGTATTTAGTAACCTGCCTTCGCAATCGGGGTTCTGTGTAATATCTATGCATTTCACCGCTACACTACACATTCCAGCTACTTCAATACTATTCAAGATTAACAGTATCAACGGCAGTTCTACAGTTAAGCTGCAGGTTTTCACCGCTGACTTATCAACCCGCCTACGGACCCTTTAAACCCAATAAATCCGGATAACGCTCGCATCCTCCGTATTACCGCGGCTGCTGGCACGGAGT
+
CCCCCGEGGGGGGGGGGDGGGGGGGGGGGGGGGGGGGGGGGGGFGGGGGGGGGGGGGGGGGGGGGGGGGGGGGGFFGGGFGFFGGGEEGGFGGGEGGGDGGGGEFGGGGGFGGGGGGGGGGDGGEGGGGFGGGGGGFGGEFFADGGGGGG:EFGFEGGCFGGCFCGGDF:EFFFGGFG>>?CGGGFFGGFGGFGGGCGFGFFFFFFFFFFFB9AFF=FFEABBD@=@@FF<2?FBFFF;A<>@@?;2=;<<CE@;(46<AB11??96>13?D4<>?BB?B<<?FFF0((8)44::?B>(4-
@M04999:289:000000000-L3R54:1:1101:26880:8979 2:N:0:429
ATCGACTACTAGGGTATCTAATCCTGTTTGCTCCCCACGCTTTCGCATCTCAGCGTCAGTATCTGTCCAGAAGGCCGCCTTCGCCACCGGTATTCCTCCACATCTCTACGCATTTCACCGCTACACGTGGAATTCTACCTTCCTCTACAATACTCCAGATAACCAGTTTTAAGTGCAGTTCCCAGGTTGAGCCCGGGGCTTTCACACCTAACTTAATTATCCGCCTACATGCCCTTTACTCCCAGTCATTCCGATTAACGCTGGCCCCCTCCGTATTACCGCGTCTGCTGGCACCAAGTTT
+
6BB,,86CCEDCF8;6CF@<;F,<66;CFGCE@FFE8FBF@:FC,6:,CEBE<ECBFBCF<<@9CCACF<F<C,9BCB+@=FB74B?EEGEF7<59@FGGGG<FBEFGGGG:4?FFDFGGGG:B:FFEA+@4C,=>EGED8D8D=;A===8EFEFFG83E,DD=?F=,=CFGGGCGFGDFGG6==@FG?FFGGGEGG*9*;>999B>5:74>AAAF5FF?8499@DD3(8?EFFE(6C<+948(/5=;?EE352(3;;4((6((-(-4>38?;:?0()6)(2(((--624(((.(((.4).
@M04999:289:000000000-L3R54:1:1101:27726:8997 2:N:0:429
GGACTACTGGGGTATCTAATCCTGTTTGCTCCCCACGCTTTCGCATCTCAGCGTCAGTATCTGTCCAGAAGGCCGCCTTCGCCACCGGTATTCCTCCACATCTCTACGCATTTCACCGCTACACGTGGAATTCTACCTTCCTCTACAATCCTCCAGATAACCAGTTTTAAGTGCAATTCCCAGGTTGAGCCCGGGGCTTTCACACCTAACTTAATTATCCGCCTACATGCCCTTTACCCCCAGTCATTCCGCTTAACGCTCCCACCCCCCTTATTCCCCCGGCTGCTGTCCCGGAGTTAGC
+
C<8<C8FC,CFFF7ACACFAFFE-EFGD9,EFDFCF+CEFGGBEG,@6EAFF7CFDDFGCEGFGGGFFFFGGGGGFGC@E,CG@EG@BF7DFGGGGGCF,,5<CB<F<FEGGGGFFG7:8CC,ECED@:AE?FD9DFGCGGDD,,332;,66,6DDG9AFFGG=DGFDC,E@@=7@7FBFGGFFGGF83@6:C8C9D799+++4;>9A45AEEBF><>FF)2955>26*7.(6@@EE)4>>90=)7?65?;((/(9>((,4(,38?<(36(()..).5(,(-(166)4)5).(,-(,32--
@M04999:289:000000000-L3R54:1:1101:7014:8997 2:N:0:429
GGAGACTACCCGGGTATCTAATCCTGTTCGCTACCCATGCTTTCGAACCTCAGCGTCAGTTACAGACCAGAGAGCCGCCTTCGCCACTGGTGTTCTTCCATATATCTACGCATTCCACCGCTACACATGGAGTTCCACTCTCCTCTTCTGCACTCAAGAAAAACAGTTTCAGCTGCACTTCCCCGGTTAAGCCGAGGGCTTTCACAGCTGACTTTTTCTCCCGCCTGCGTTCGCTTTACGCCCAATAAATCCGGACCACGCTTGCCACCTACTTATTACCGCGGCTGCTGGCATGTTGTTT
+
9C<@C8A<CEFE7@C@EGFCFFEEGGGGGGGGGDFGGFEFGFAFG,C@FGFFEFEGGC,<CDFCEGCFGGGGFGGGGGGGEGFEE@=F<EFGFGDFEFFFGFGC9A@FFDFFG?FEDGFED7FEFGGGGG,AEBFGGGGFEDEFG;E;F7BEDDFF,3D836AED6ED=DF2E,+=9D88FDDF6+3@C9AEEC**09CGAAAF9B8A@):>@++456=8;:@292(6,6821(17?4C):4;?D(/-69AB1((1((,46?(-6:<)88::))))599960-4969??)(4().6)6:.2
@M04999:289:000000000-L3R54:1:1101:4322:9010 2:N:0:429
GGACTACAGGGGTATCTAATCCTGTTTGCTCCCCACGCTTTCGCATCTCAGCGTCAGTATCTGTCCAGAAGGCCGCCTTCGCCACCGGTATTCCTCCACATCTCTACGCATTTCACCGCTACACGTGGAATTCTACCTTCCTCTACAATACTCCAGATAACCAGTTTTAAGTGCAGTTCCCAGGTTGAGCCCGGGGCTTTCACACCTAACTTAATTATCCGCCTACATGCCCTTTACGCCCAGTCATTCCGATTAACGCTCGCACCCTCCGTATTGCCGCAGCTGCTGGCACGGTGTTAGC
+
CCCCCGGGGGGEGGGGGGGGGGGGGGGGGGGGCFGGGDCBFGGGDFEAFEFFGEGDGGGGGGGGCGGGDEFFGGGGGGGEFGGDFGGDECFGGGGGGGGGGGGGGGG@FD:FGGGGGGGGGEGGGGGGGGFGGGGGGGGGGGGGGGGGFGGGGFE8BFEGGG?D99E8E?FGGGD8DGFGG7DCFGG6?FGGE+**9CFGFAFFF9A9EFFAB:FC?AFC?5(2::@E?6;=E@;43(6AB@D@EEFFCE@,47@EC0:2?BBBF128?4(-,82))59B17023:2>(-(,(((((,-64
@M04999:289:000000000-L3R54:1:1101:7704:9015 2:N:0:429
CGTGCGACTACCCGGGTATCTAATCCTGTTTGCTCCCCACGCTTTCGCATCTCAGCGTCAGTATCTGTCCAGAAGGCCGCCTTCGCCACCGGTATTCCTCCACATCTCTACGCATTTCACCGCTACACGTGGAATTCTACCTTCCTCTACAATACTCCAGATAACCAGTTTTAAGTGCAGTTCCCAGGTTGAGCCCGGGGCTTTCACACCTAACTTAATTATCCGCCTACATGCCCTTTACGCCCAGTCATTCCGATTAACGCTCGCACCCTCCGTATTACCGCGGCTGCTGGCACGGAGT
+
CCCCCGGGGGGGGGGGGGGGGGCCFFGGGGGGGGGGGGGGGGGGGGGGGGGGGGGGGGGGGGGGGGGGGGGGGGGGGGGGGGGGGGGGGGGGGGGGGGGGGGGGGGGGGGGGGGGGGGGGGGGGGGGGGGGGGFFGGGGGGGGGGGGGGGGGGGGGGGGGGGGGGGGGGGGGFGFGFGFGGGGGGGGGGGGGGGGGGGGGFFFFFFFFFFFBEFFCEFFFFFFF6?@;(38CEFFFFFFFF;DFBFFFFFFF>>?6?F:242;?:B>;F0:?F:94<:BBFA:;9;>>9B?F(1(56;>>3
@M04999:289:000000000-L3R54:1:1101:9380:9034 2:N:0:429
TGGCTGACTACCCGGGTATCTAATCCTGTTTGCTCCCCACGCTTTCGCATCTCAGCGTCAGTATCTGTCCAGAAGGCCGCCTTCGCCACCGGTATTCCTCCACATCTCTACGCATTTCACCGCTACACGTGGAATTCTACCTTCCTCTACAATACTCCAGCTAACCAGTTTTAAGTGCAATTCCCAGGTTGAGCCCGGGGCTTTCACACCTAACTTAATTATCCGCCTACATGCCCTTTACGCCCAGTCATTCCGATTAACGCTCGCACCCTCCGTATTACCGCGGCTGCTGGCACGGAGT
+
CCCCCEFGGGGGGCGCFGGGGGGGGGGGGGGFFGGGGGG:FGGGGG,FGGGGGFFG@GGGGGCGCFEGGGGGCGGGGGGGGGGGGGGGG@@:F+DFFGFCEFGFFGGGGGGEGGGGGGGGGGGGCGGGGGG>CGGGGGFGGGGFGGGGGGGCFFFF?FF8,@EFGFFGGGGGCGGG9CC2CCFG9EDCFFDGGFGG*?*/5*;AFAFAB@FFFFFA3+=?AC?C=>9=0=1C5@EFFF@+90(3;?(677CEE?E0::?9A<281(((4(4:(304(8?)66(4(,,41:0?7?:7(,(4,
@M04999:289:000000000-L3R54:1:1101:11126:9063 2:N:0:429
ACATGACTACTGGGGTATCTAATCCTGTTTGCTCCCCACGCTTTCGCATCTCAGCGTCAGTATCTGTCCAGAAGGCCGCCTTCGCCACCGGTATTCCTCCACATCTCTACGCATTTCACCGCTACACGTGGAATTCTACCTTCCTCTACAATACTCCAGATAACCAGTTTTAAGTGCAATTCCCAGGTTGAGCCCGGGGCTTTCACACCTAACTTAATTATCCGCCTACATGCCCTTTACGCCCAGTCATTCCGATTAACGCTCGCACCCTCCGTATTACCGCGGCTGCTGGCACGGAGTT
+
CCCCCGGGGGGFGGGGGGGGGGGGGGGGFGGGGGGGGGGGGGGGGGGGGGGGGGGGGGGGGGGGGGGGGGGGGGCFFFGGGGGGGGGGGGGGGGGGGGGGGGGGGGGGGGGGGGGGGGGGGGGGGGGEGGGGGGGGGGGGGGGGGGGGGGFGGGGGGGGCGGGGGGGEFGGGG8D:DFBGGGGGGGCFGFG,@EFDCCGDEAFFFFFFFFFEDFFB4FFFFFFFDFF@DFC?E>FFFFFF;@>>F0@FEFFFFEFDF@FF09??>>>>BFFFFF:07?<:>?B96>>>?>::?0<630;:.
@M04999:289:000000000-L3R54:1:1101:25889:9081 2:N:0:429
TTGGACTACTCGGGTATCTAATCCTGTTTGCTCCCCACGCTTTCGCATCTCAGCGTCAGTATCTGTCCAGAAGGCCGCCTTCGCCACCGGTATTCCTCCACATCTCTACGCATTTCACCGCTACACGTGGAATTCTACCTTCCTCTACAATACTCCAGATAACCAGTTTTAAGTGCAATTCCCAGGTTGAGCCCGGGGCTTTCACACCTAACTTAATTATCCGCCTACATGCCCTTTACGCCCAGTCATTCCGATTAACGCTCGCACCCTCCGTCTTACCGCGGCTGCTGGCACGGAGTTT
+
CCC8CFGFGCGGGGGGGGGGGGGGFEGGGCGGGGGGGGGGGGGFGGGGGGBFG?FFGGGGGGGGGGGGGGDFGGFGEEGGGGFEGGGFGGG7FGGGGGGGGG@EDFGGFGGGGGCFFGGGGGGGGGGFC=:FF?FFGF8DDGGGGGGGG?FGGGGGGC9FAA=DEGGGGGGFGGDFF?FCDFGGGGGGGGGGCEEDGG>*;AFFFAFDFFFFCF4B?FF?BE=DFF@B(47>>;E@FCF3?@FFD;EECFC?;6;1?C<@FF?>FB>>B(3:92(.8A<F:>B>11(4?:3<??:966:()
@M04999:289:000000000-L3R54:1:1101:3754:9101 2:N:0:429
GACAAGACTACACGGGTATCTAATCCTGTTTGCTCCCCACGCTTTCGCATCTCAGCGTCAGTATCTGTCCAGAAGGCCGCCTTCGCCACCGGTATTCCTCCACATCTCTACGCATTTCACCGCTACACGTGGAATTCTACCTTCCTCTACAATACTCCAGATAACCAGCTTTAAGTGCAATTCCCAGGTTGAGCCCGGGGCTTTCACACCTAACTTAATTATCCGCCTACATGCCCTTTACGCCCAGTCATTCCGATTAACGCTCGCACCCTCCGTATTACCGCGGCTGCTGGCACGGAGT
+
<ACCCEGGGGGGGGEEEGGGGG<FGFGGGGGGGFGGGGFGEGGEDG>7FC@FGGFFGGG>@EEEFGFGGGGGF,6@EFEGCCEGGGGGGDGGG+DFFGGFGGGGFFGFFGGDGCFCFGF;=C@EEGGGGF@C+>EDEEDGGG8?FFGGFGAE@8DGGFDF9DGDFGGF,@@AEFDF77<22;@CGGG?F?8E?8FCCCD*9@?AFAFF9AFE:ACFEC65B05?2>>@@@;4)6383(=+9:D1:@@4@<E6.)/2(;B24:>20(40(9<B<?18((,).41(4(,-(,52(-1<0(06(
@M04999:289:000000000-L3R54:1:1101:21519:9105 2:N:0:429
GACTACCCGGGTATCTAATCCTGTTCGCTACCCATGCTTTCGAACCTCAGCGTCAGTTACAGACCAGAGAGCCGCCTTCGCCACTGGTGTTCTTCCATATATCTACGCATTCCACCGCTACACATGGAGTTCCGCTCTCCTCTTCTGCACTCAAGAAAAACAGTTTCAGCTGCACTTCCCCGGTTAAGCCGAGGGCTTTCACAGCTGACTTGTTCTCCCGCCTGCGTTCGCTTTACGCCCAATAAATCCGGACAACGCTCGCACCCTCCGTATTACCGCGGCTGCTGGCCCGGACTTAGCC
+
CCCCCGGGGEGGGGGGGFGGGGGGGFGGGGGFGEFFGGGGGGGGFEGGFFGGGGGGGGGGC@EFGEFFGGDGGGGGGGGGGGCFGGGGGGGGGGGG9FGFFFGGGGGGGGG9EGGGGGECFFGGG9BEFFGGGGGEGGGGFGGGGGGGGGFGGFGAFF@8EGGCDFGGGGGEGGGDFFFGGGGGECEDGGDEECEGFFFFFFFBAAFADFFEC8FFE?A2?BD?;1;DFFFDDFFFF@6DF08)8<><?3;?>9:?B>?:>B9>FF<?FF?<:B94)-73(3-((,,.:1(---(4.))).
@M04999:289:000000000-L3R54:1:1101:22591:9113 2:N:0:429
CTAGACTACAGGGGTATCTAATCCTGTTCGCTACCCATGCTTTCGAACCTCAGCGTCAGTTACAGACCAGAGAGCCGCCTTCGCCACTGGTGTTCTTCCATATATCTACGCATTCCACCGCTACACATGGAGTTCCACTCTCCTCTTCTGCACTCAAGAAAAACAGTTTCAGCTGCACTTCCCCGGTTAAGCCGAGGGCTTTCACAGCTGACTTGTTCTCCCGCCTGCGTTCGCTTTACGCCCAATAAATCCGGACAACGCTTGCCACCTACGTATTACCGCGGCTGCTGGCACGTATGTC
+
CCBCCFGGGGGCECFFGGGGGGGDGGGGGGGGCGGGCFAFFFGGDCEGGGGG@GECFG:FDEEF<FFGGGGFCFFG>CFEGGG7:BCFGFGGGGFEGGGDGCFECEGCFDCCFGGGGGFGGECGGGGGEEADFDGFGG=FGGGGGGGGGGC;EDGGDFGFFGGGGFCDFG:DGGGGDDFGGDDFEEGGG7;AFEGG7DDDA6AFFFAFEE6BE>*=8F><FF2>@D9=2;3?707??CE3;6;8=@47<?6;1709;01(33:1??ADF?7?:??9(-69?;29>;>BB77???(:76(6)
@M04999:289:000000000-L3R54:1:1101:12831:9114 2:N:0:429
GGACTACTGGGGTATCTAATCCTGTTCGCTACCCATGCTTTCGAGCCTCAGCGTCAGTAACAGACCAGAAAGCCGCCTTCGCCACTGGTGTTCTTCCATATATCTACGCATTTCACCGCTACACATGGAGTTCCACTTTCCTCTTCTGTACTCAAGTTTTGTAGTTTCCACTGCACTTCCTCAGTTGAGCTGATGGCTTTCACAGCAGACTTACAAAACCGCCTGCCCTCGCTTTACGCCCAATAAATCCGGACAACGCTTGCCACCTACGTATTACCGCGGCTGCTTGCACGTAGTTATC
+
@CACBFGGFFDFFFFFF<EECFDEGG9F7FGD,;CEEFFGC<6DCFDEAECF@@FGGGGGGDC8FFF@8EDAFF:F@=CFCEEGGDF?FGABF<AFFFGFGFGGGFGGGEF:EF9FFEGEBCFF9FF,,99B=EG9EFC94EFEGGGFA;EGGGC,@E;EGGFFGGGGGGFGF8AEFDFGGGCEGEF8DDE8D,2+=9FGFCF?+@6A)8@C@FFFF5AA>A25)>):.:5==DF=E>D>(((055<3?E1(37>00(61?7@3@<,3(41:)68)5>(1(-722:0)4())4::0(64.6
@M04999:289:000000000-L3R54:1:1101:11973:9131 2:N:0:429
CGCGACTACTCGGGTATCTAATCCTGTTTGCTACCCACGCTTTCGCATCTCAGCGTCAGTATCTGTCCAGAAGGCCGCCTTCGCCACCGGTATTCCTCCACATCTCTACGCATTTCACCGCTACACGTGGAATTCTACCTTCCTCCACAATACTCCAGATAACCAGTTTTAAGTGCAATTCCCAGGTTGAGCCCGGGGCTTTCACACCTAACTTAATTATCCGCCTACATGCCCTTTACGCCCAGTCATTCCGATCAACGCTCGCACCCTCCGTATTACCGCGGCTGCTGGCACTGAGTTT
+
@CCCCGGGGGGGGGACFGGGGGGGGGGGGGGG<F@FBF@FG@EGGGGGGFGGGGGGGGGGFGGGFFFE<FEEEFGBFEFEFGGGGGGGGGGGGGGGGGGGGGGGGGFGDFEGFFGGGGGGGGGGGGGFGGGGGGGGGGGFFGGGGGGEGCFG?CDGGGGGGGGGGGGGGGGGGFGGFFFGG?FFDGFGGGG?F>ECGGGG4@AFFCFDFFFFFFFFCFFEF?DF>2;;@FF@@;;;EFFDFFF7;@EA77?CE?FFF>?B>:2>BF;;BBB0;???FF<41(7196(3,)2((.(.-5-5)
@M04999:289:000000000-L3R54:1:1101:23515:9141 2:N:0:429
GCGGGGACTACAGGGGTATCTAATCCTGTTTGCTCCCCACGCTTTCGCATCTCAGCGTCAGTATCTGTCCAGAAGGCCGCCTTCGCCACCGGTATTCCTCCACATCTCTACGCATTTCATCGCTACACGTGGAATTCTACCTTCCTCTACAATACTCTAGTTAACCAGTTTTAAGTGCAATTCCCAGGTTGAGCCCGGGGCTTTCACACCTAACTTAATTATCCGCCTACATGCCCTTTACGCCCAGTCATTCCGATTAACGCTCGCACCCTCCGTATTACCGCGGCTGCTGGCACGGAGT
+
CCCCCGGGGGGGGGGGGGGGGGGGGGGGGGGGGGGGGGGGGGGGGGGGGGGGGGGGGGGGGGGGGGGGGGGGGGGGGGGGGGGGGGGGGGGGGGGGGGGGGGGGGGGGGGGGGGGGGGGGGGGGGGGGGGGGGGGGGGGGGGGGGGGGGGGGGFGGGGGGGGGFGGEGGGGGGGGGFGFGGGGGGGGGFGGGGGGGGGGGFFFFFFFFFFFFFFFF3FFFFFFC;@FFFFFFFE38EFEFE<;BBFFFFFFFFFF:B<FBFF9BF096>>FBBBFFF3?999:;19B>FFF0::B?:9;6-
@M04999:289:000000000-L3R54:1:1101:7312:9141 2:N:0:429
TTCGAGACTACTAGGGTATCTAATCCTGTTTGCTCCCCACGCTTTCGCATCTCAGCGTCAGTATCTGTCCAGAAGGCCGCCTTCGCCACCGGTATTCCTACACATCTCTACGCATTTCACCGCTACACGTGGAATTCTACCTTCCTCTACAATACTCCAGATAACCAGTTTTAAGTGCAATTCCCAGGTTGAGCCCGGGGCTTTCACACCTAACTTAATTATCCGCCTACATGCCCTTTACGCCCAGTCATTCCGATTAACGCTCGCACCCTCCGTATTACCGCGGCTGCTGTCACGGATT
+
CCCCCGGGGGGGGFGFGGGGGGFFEGGGGGGGGGGFGGGFGGGGGGGGGGGGGGFGGGGFGGCFGGGGGGGGGGGGGGGGGGGGGGGGGGGGGGFFGGGAFFGGGGGGGGGGGGEGGGAFEEGGGGGGGGGGDFGGGGGGGGGGFGGGEGGGGGGFDFG8DFGGGCDGGGGGGGGGFFFFFFGGGCFGGGFGFGGGGGGGFEA>FFCF:2)7;FFFFFFFFFFFFDFD>BEFEE=B@@E6><FF9<DFFFCEF6@FFFDFE06??1>F19<0?F1:1?BBFA?6>19>9:)4).).(36(,
@M04999:289:000000000-L3R54:1:1101:21178:9222 2:N:0:429
GTGGACTACTGGGGTATCTAATCCTGTTTGCTCCCCACGCTTTCGCATCTCAGCGTCAGTATCTGTCCAGAAGGCCGCCTTCGCCACCGGTATTCCTCCACATCTCTACGCATTTCACCGCTACACGTGGAATTCTACCTTCCTCTACAATACTCCAGATAACCAGTTTTAAGTGCAGTTCCCAGGTTGAGCCCGGGGCTTTCACACCTAACTTAATTATCCGCCTACATGCCCTTTACGCCCAGTCATTCCGATTAACGCTCGCACCCTCCGTATTACCGCGGCTGCTGGCACGGAGTT
+
CCCCCGGGGGGGGGGGGGGGGGGGGGGGGGGGGGGGGGGGGGGGGGGGGGGGGGGGGGGGGGGGGGGGGGGGGGGGGGGGGGGGGGGGGGGGGGGGGGGGGGGGGGGGGGGGGGGGGGGGGGGGGGGGGGGGGGGGGGGGGGGGGGGGGGGGGGGGGGGGGGGGGGGGFGFFGGFGFGFGGGGGGGGGFGGGGFGDCDGGAFFFFFFEDBFFFFFFFFFFFCFBF??DFFFFFFFFFEEFFFFDDEFEFFFEE17;<EFFFFFB>BB;?:?FF??FBFFFBFFB>>9BF?BFFB6>61::
@M04999:289:000000000-L3R54:1:1101:11056:9224 2:N:0:429
CGTGAGACTACCAGGGTATCTAATCCTGTTTGCTCCCCACGCTTTCGCATCTCAGCGTCAGTATCTGTCCAGAAGGCCGCCTTCGCCACCGGTATTCCTCCACATCTCTACGCATTTCACCGCTACACGTGGAATTCTACCTTCCTCTACAATACTCCAGATAACCAGTTTTAAGTGCAATTCCCAGGTTGAGCCCGGGGCTTTCACACCTAACTTAATTATCCGCCTACATGCCCTTTACGCCCAGTCATTCCGCTTAACGCTCGCACCCTCCGTATTACCGCGGCTGCTGGCACGGAGT
+
CCCCCGGGGGGGGGGGGGGGGGGGGGGGGGGGGGGGGGGGGGGGGGGGGGGGGGGGGGGGGGGGGGGGGGGGGFGGFDGGGGGGGGGGGGFGG>FGGGGGGGGGFGGGGGGGGGGGGGGGGGGGGGGGGGGGGGGGGGGGGGGGGGGGGGGGGGGGGGGGGGGGGGGGGGGGGGGGFGFFGGDEEFFFGGGGGGGGGGGGEEFFFFFFF9B=EFFF@FFEFEF?@9@D@B@CEFB1=DFFE<F:;?FFFEFCCF;(/38E409??(((266:B:>?B:?B4<?>FFFB1?>?FF38?0;63
@M04999:289:000000000-L3R54:1:1101:4936:9242 2:N:0:429
GTGGGACTACCAGGGTATCTAATCCTGTTTGCTCCCCACGCTTTCGCATCTCAGCGTCAGTATCTGTCCAGAAGGCCGCCTTCGCCACCGGTATTCCTCCACATCTCTACGCATTTCACCGCTACACGTGGAATTCTACCTTCCTCTACAATACTCCAGATAACCAGTTTTAAGTGCAATTCCCAGGTTGAGCCCGGGGCTTTCACACCTAACTTAATTATCCGCCTACATGCCCTTTACGCCCAGTCATTCCGATTAACGCTCGCACCCTCCGTATTACCGCGGCTGCTGGCACGGAGTT
+
CCCCCGGGGGGGGGGGGGGGGGGGGGGGGGGGGGGGGGGGGGGGGGGGGGGGGGGGGGGGGGGGGGGGGGGGGGGGGGGGGGGGGGGGGGGGGGGGGGGGGGGGGFGGGGGGGGGGGGGGGGGGGGGGGGGGGGGGGGGGGGGGGGGGGGGGGGGGGGFGGGGGGGGGGGGGGGGGFGFGGGGGGGGGGGGGGGGGDDGGFFFFFFFFFFFFFFFFEFFFFFEDF@DDDFFFFF@EFEFF@DFF@DFFFF?EE@;1<;CEF>??>FFFF:(1608:?:>DA:>FF;7BBBB?BF??99>B:
@M04999:289:000000000-L3R54:1:1101:27476:9263 2:N:0:429
TGTAAGACTACCGGGGTATCTAATCCTGTTTGCTCCCCACGCTTTCGCATCTCAGCGTCAGTATCTGTCCAGAAGGCCGCCTTCGCCACCGGTATTCCTCCACATCTCTACGCATTTCACCGCTACACGTGGAATTCTACCTTCCTCTACAATACTCCAGATAACCAGTTTTAAGTGCAATTCCCAGGTTGAGCCCGGGGCTTTCACACCTAACTTAATTATCCGCCTACATGCCCTTTACGCCCAGTCATTCCGATTAACGCTCGCACCCTCCGTATTACCGCGGCTGCTGGCACGGAGT
+
CCCCCGGGGGGGGGGGGGGGGGCCEFGGGGGGGGGGGGGGGGGGGGGGGGGGGGGGGGGGGGGGGGGGGGGGGGGGGGGGGGGGGGGGGGGGGGGGGGGGGGGGGGGGGGGGGGGGGGGGGGGGGGGGGGGGGGGGGGGGGGGGGGGGGGGGGGGGGGGGGGGGGGGGGGGGGGGGFGFGGGGGGGGGGGGGGGGGGGGGFFFFFFFFF@FFFFFFFFFFFFFFDF?DFFFFEFFFFFFFFFFFFFFFFFFEEEF??FFFBFBBFBFB6>BBF?F?633AAABFB;0>FF7>0?BF?>>B4
@M04999:289:000000000-L3R54:1:1101:27148:9263 2:N:0:429
TAGACTACAAGGGTATCTAATCCTGTTTGCTCCCCACGCTTTCGCATCTCAGCGTCAGTATCTGTCCAGAAGGCCGCCTTCGCCACCGGTATTCCTCCACATCTCTACGCATTTCACCGCTACACGTGGAATTCTACCTTCCTCTACAATACTCCAGATAACCAGTTTTAAGTGCAATTCCCAGGTTGAGCCCGGGGCTTTCACACCTAACTTAATTATCCGCCTACATGCCCTTTACGCCCAGTCATTCCGATTAACGCTCGCACCCTCCGTATTACCGCGGCTGCTGGCACGGAGTT
+
CCCCCFFDCFGGGGFGGGGGFGFGGGGGFGGFEGEGGGGGGGFGGGGGGGGGGGGGGGGGGGGGGGGGGGGGGGGGGGGGGGGGGGGGGGGGDGGGGGGGGGGFFGGGFGGGCFGGGGGGGGGGGGGGGGGGGGGGGGGGF8DFFGGFGFGGGGGGGA99EGFGDFFFGGGGDGD:DGF?==DCFGGGFFGGGGG>CGGGFFFFCFFFFFBFFFBFCFFFF=BDF@238*>EB25>7E?DB@@DFFFFFF33/:(3CF;BD8199;6::6?06:FFAA>((49991(.47(()49B04(
@M04999:289:000000000-L3R54:1:1101:18531:9268 2:N:0:429
TTCGACTACAGGGGTATCTAATCCTGTTTGCTCCCCACGCTTTCGCATCTCGGCGTCAGTATCTGTCCAGAAGGCCGCCTTCGCCACCGGTATTCCTCCACATCTCTACGCATTTCACCGCTACACGTGGATTTCTACCTTCCTCTACAATACTCCAGATAACCAGTTTTAAGTGCAATTCCCAGGTTGAGCCCGGGGCTTTCACACCTAACTTAATTATCCGCCTACATGCCCTTTACGCCCAGTCATTCCGATTAACGCTCGCACCCTCCGTATTACCGCGGCTGCTGGCACGTAGTTT
+
CCCCCGGGGGGGGGGGGGGGGGGGGGGGGGGGGGGGGGGGGGGGGGGGGGGGGGGGGGGGGGGGGGGGGGGGGGGGGGGGGGGGGGGGGGGGGGGGGGGGGGGGGGGGGGGGGGGGGGGGGGGGGGGGGGEGGGGGGGGGGGGGGGGGGGGGGGGFGGGGGGGGGGGGGGGGGGGGFGFGGGGGGGGGGGGGGGGGGGGGFFFFFFFDF@FFFFBBCAFEFFFF;@@FEEE@8DFD3CFFFFFF?EEFFFFFE0:?FFBF0?<007BFB?:?93:?:<D><>BFBF2::>B?<??1,2:A)
@M04999:289:000000000-L3R54:1:1101:5279:9271 2:N:0:429
GACTACAAGGGTATCTAATCCTGTTCGCTCCCCACGCTTTCGCTCCTCAGCGTCAGTGACGGCCCAGAGACCTGCCTTCGCCATCGGTGTTCTTCCCGATATCTACACATTCCACCGTTACACCGGGAATTCCAGTCTCCCCTACCGCACTCCAGTCCGCCCGTACCCGGCGCCGATCCACCGTTAAGCGATGGACTTTCACACCAGACGCGACGAACCGCCTACGAGCTCTTTACGCCCAATAAATCCGGCTAACGCTTGCACCCTACGTATTACCGCGGCTGCTGGCACGTAGTTAGCC
+
CCCCCGGGGGGGGGGGGGGGGGGGGGGGGGGGGGGGGGGGGEGGGGGGGGGGGGGGGGGGGGGGGGGGGGGGGGGGGGGGGGGGGGGGGGGGGGGGGGGGGGGGGGGGGGGGGGFGGGGGGGGGGGGGGGGGGGGGGGGGGGGGGGGGGGGGGGGGGFGGGGGGGGGGGGGGGGGGFGEGGGGFGEFFGGD>CEGGFCGGFFFFFFFF@@@9;EBDFF>>EFF?B?FFF;?<>AAFFF9BB(82>2>>0;9(,4:?B0:6:??B?F?2<:?><84<<:B>6>>9:?:(142((.((.-.).
@M04999:289:000000000-L3R54:1:1101:17459:9273 2:N:0:429
AGGACTACCAGGGTATCTAATCCTGTTTGCTCCCCACGCTTTCGCATCTCAGCGTCAGTATCTGTCCAGAAGGCCGCCTTCGCCACCGGTATTCCTCCACATCTCTACGCATTTCACCGCTACACGTGGAATTCTACCTTCCTCTACAATACTCCAGATCACCAGTTTTAAGTGCAGTTCCCAGGTTGAGCCCGGGGCTTTCACACCTAACTTAATTATCCGCCTACATGCCCTTTACGCCCAGTCATTCCGATTAACGCTCGCACCCTCCGTATTACCGCGGCTGCTGGCCCGGATGTAC
+
C@CCCAF<FF<@FFFFCFGGGFGGGGGGFGGGFGE<FGECBFEEECGGCFFGFE@CFCFECFFFFFFFGFFFCFGGGGEE<@FGGEAFGGGG?FGEGCGGDCFFFAGGGGGEBF?GGFGGGEGGGGFCFEFGFGGFFEE;=FFDGGC;=FCFC=F8=D8,@DFGGF,@DEAEF=FFFGFGCC+=FGGG?6??7:@DC9DFFFFFFA5?4;@FFF6B<F>7C>B9=(73*85@3;83>C?D6(/0;EAE?EE@6@31?E@FF?90((,4-307,4(56<422(3114<>??6(-,((,(5>)
@M04999:289:000000000-L3R54:1:1101:19134:9284 2:N:0:429
GTTGACTACCGGGGTATTAATCCTGTTCGCTCCCCACGCTTTCGTCCATCAGCGTCAATCGGTATTTAGTAACCTGCCTTCGCAATCGGGGTTCTGTGTAATATCTATGCATTTCACCGCTACACTACACATTCCAGCTACTTCAATACTATTCAAGATTAACAGTATCAACGGCAGTTCTACAGTTAAGCTGCAGGTTTTCACCGCTGACTTATCAACCCGCCTACGGACCCTTTAAACCCAATAAATCCGGATAACGCTCGCATCCTCCGTATTACCGCGGCTGCTGGCACGGAGTT
+
CCCCCGGGGGGGGGGGGGGGGGGGGGGGGGGGGGGGGGGGGGGGGGGGGGGGGGGGGGGGGGGGGGGGGGGGGGGGGGGGGGGGGGGGGGGGGGGGGGGGGGGGGGGGGGGGGGGGGGGGGGGGGGGGGGGGGGGGGGGFGGGGGGGGGGGGGGGGGGGGGGGGGGGGGGGGGDGEDGFDFGGGDGGGFDFGGGGGGGGGFFFFFAEFFFFFFFFFFFFFF=@BFFFF@DFFFFFFFFFFFFFFFEE9CEF>BDFFFFFF?FFFBFBBBFFFFBBBFDF?B02(2(47:??BFFBFB<F
@M04999:289:000000000-L3R54:1:1101:12658:9306 2:N:0:429
GTGTCGACTACCGGGGTATCTAATCCTGTTCGATACCCATGCTTTCGAGCCTCAGCGTCAGTAACAGACCAGAGAGCCGCCTTCGCCACTGGTGTTCTTCCATATATCTACACATTCCACCGTTACACCGGGAATTCCCGTCTCCCCTACCGCACTCCAGTCCGCCCGTACCCGGCGCCGATCCACCGTTAAGCGATGGACTTTCACACCAGACGCGACGAACCGCCTACGAGCTCTTTACGCCCAATATATCCGGATAACGCTTGCACCCTACGTATTACCGCGGCTGCTGGCACGTAGT
+
CC8CC,,@;@CE+C6@@FAFGCF-;;CCFEFGF,;CECCA<@@C<@F,EF:CEFF8:BF:6CFAEE9DFDDDF@F,FF>=FCCFDG7FE=EG?4A=F<9EFGG<,EEF=EGBE==,5C;=:494=FFFEGGCFC==,@,8DC,12@6=@=D@EC>CD8DCFFC3+37CC*@*5@;7?*9CCD<EEFCEFG8CFGGGF35CA6/;A=:84313255@B>>>0637>;6(-4((49(,)8A*::<1211(8)..-<19(8(922;?F:1)8??63:<B):(54<1(1(,(4??7((8<0,3:-
@M04999:289:000000000-L3R54:1:1101:27497:9315 2:N:0:429
ATGACTACCCGGGTATCTAATCCTGTTTGCTCCCCACGCTTTCGCATCTCAGCGTCAGTATCTGTCCAGAAGGCCGCCTTCGCCACCGGTATTCCTCCACATCTCTACGCATTTCACCGCTACACGTGGAATTCTACCTTCCTCTACAATACTCCAGATAACCAGTTTTAAGTGCAGTTCCCAGGTTGAGCCCGGGGCTTTCACACCTAACTTAATTATCCGCCTACATGCCCTTTACGCCCAGTCATTCCGATTAACGCTCGCACCCTCCGTATTACCGCGGCTGCTGGCACGGAGTT
+
C@C@@FEE<FEFGECGGGFECFCECFFGGDCF<FGGGFGEGGG7FC@:,EF<EFGGGEGFCFAEFGGGFGGD@EFGECEFGGGDGGGG+@:F,5AFEFGGF@CGGGGGGGCEFGFGGDGGGEGGGGGGDEEGFFFGGBFGGCCDGDDG?EAEFG8DFDDCGCFGGDAFFG,EDEGGF=DFGFFFGCCEFG6EFGGGGGGGAFAFFF>FFFFFFF6@CFAE=DFD?@FFCFF;D;D8C92B@BDD4<AC3C);8(6;4<013(2(-4>B:68;46?BA<9?>;>FF902,(,8<61392(
@M04999:289:000000000-L3R54:1:1101:23494:9330 2:N:0:429
GACTACTCGGGTATCTAATCCTGTTTGCTCCCCACGCTTTCGCATCTCAGCGTCAGTATCTGTCCAGAAGGCCGCCTTCGCCACCGGTATTCCTCCACATCTCTACGCATTTCACCGCTACACGTGGAATTCTACCTTCCTCTACAATACTCCAGATAACCAGTTTTAAGTGCAATTCCCAGGTTGAGCCCGGGGCTTTCACACCTAACTTAATTATCCGCCTACATGCCCTTTACGCCCAGTCATTCCGATTAACGCTCGCACCCTCCGTATTACCGCGGCTGCTGGCACGGAGTTAGCC
+
CCCCCGGGGGGGGGGGGGGGGGGGGGGGGGGGGGGCGGGGGGGGGGGGGGGGGGGGGGGGGGGGGGGGGGGGGGGGGGGGGGGGGGGGGGGGGGGGGGGGGGGGGGGGGGGGGGGGGGGGGGGGGGGGGGGGGGGGGGGGGGGGGGGGGGGGGGCGGGGGGGGGGGGGGGGGGGGGFGFGGGGGGGGGGFGGEGGGGGGGFFFFFFFFFFFFFFFFFFF?FFFDFFC4>7@BDFFE?FFD7(;@FFFFFFF@@6EF;BBFFFF>1?6:?>B???AB<B>B>BFFFF:?:?>39(68<FFA8
@M04999:289:000000000-L3R54:1:1101:15446:9350 2:N:0:429
GACTACCGGGGTATCTAATCCTGTTCGCTCCCCATGCTTTCGAACCTCAGCGTCAGTTACAGACCAGAGGGCCGCCTTCGCCACTGGTGTTCTTCCATATATCTACGCATTCCACCGCTACACATGGAGTTCCACTCTCCTCTTCTGCACTCAAGAAAAACAGTTTCAGCTGCACTTCCCCGGTTAAGCCGAGGGCTTTCACAGCTGACTTGTTCTCCCGCCTGCGTTCGCTTTACGCCCAATAAATCCGGACAACGCTTGCCACCTACGTATTACCGCGGCTGCTGGCACGTAGTTAGCC
+
CCCCCGGGGGGGGGGGGGGGGGGGGGGGG,FGEGGGGGGGGGFGGGGGGGGGGGDGFGGGGGGGGGGGGGGGGGGGGGGGGGGGGGGGGGGGGGGGGGGGGGGGGGGGGGGGGGGGGGGGGGGGGFGGGGGGGGGGGGGGGGGGGGGGGGGGGGGGGFGGGGGGGGGGGGGGGGGGFGFGGGGGGEGFGGGCGEGGGGGGFFFFFFFFFFFFEFFFCFFFFFFFFFFFFFF?D@FC;@>FF6::A<BFFF><9>(39>?6?F?FFFFFBF?FAF>AF<>0>>>1::?00(.4<04:4AFA2
@M04999:289:000000000-L3R54:1:1101:25803:9368 2:N:0:429
TTGACTACACGGGTATCTAATCCTGTTTGCTCCCCACGCTTTCGCATCTCAGCGTCAGTATCTGTCCAGAAGGCCGCCTTCGCCACCGGTATTCCTCCACATCTCTACGCATTTCACCGCTACACGTGGAATTCTACCTTCCTCTACAATACTCCAGATAACCAGTTTTAAGTGCAGTTCCCAGGTTGAGCCCGGGGCTTTCACACCTAACTTAATTATCCGCCTACATGCCCTTTACGCCCAGTCCTTCCGATTAACGCTCGCCCCCTCCGTATTACCGCGGCTGCGGGCACGGAGTTAC
+
CCCCCGGGGGECFFGGGGGGGGGGGGGGGGFGGGGGGGGGGGGGGGGGGGGGGGGGEEFFGGGGGGGGG9EFFGGGGGGGGFGGGGGGGGDGGGGFGGGGGFGGGFFGGGGGGGGGGFGGEGGGGGGGGGGGFDFGGG?FC8EAEGGGGGGGFGGGGGGGGGGGGGGCAF,EFDFFFFFGGGGG8DFCCFFGGGGGGDDGFF9A9A9F=EFEEFFFFFFFF>BF>(0(69EFDE@F<CDB901(//)95@3?6(,(62(3(-(((436,46>:(3(<A44;F(460(((-2((-((,4()-
@M04999:289:000000000-L3R54:1:1101:25097:9378 2:N:0:429
TTGGACTACTGGGGTATCTAATCCTGTTTGCTCCCCACGCTTTCGCATCTCAGCGTCAGTATCTGTCCAGAAGGCCGCCTTCGCCACCGGTATTCCTCCACATCTCTACGCATTTCACCGCTACACGTGGAATTCTACCTTCCTCTACAATACTCCAGATAACCAGTTTTAAGTGCAATTCCCAGGTTGAGCCCGGGGCTTTCACACCTAACTTAATTATCCGCCTACATGCCCTTTACGCCCAGTCATTCCGATTAACGCTCGCACCCTCCGTATTACCGCGGCTGCTGGCACGGAGTTT
+
CCCCCGGGGGGGGGGGGGGGGGGGGGGGGGGGGGGGGGGGGGGGGGGGGGGGGGGGGGGGGGGGGGGGGGGGGGGGGGGGGGGGGGGGGGGGGGGGGGGGGGGGGGGGGGGGGGGGGGGGGGGGGGGGGGEFGGGGGGGGGGGGGGGGGFGGGGGGGGGGGGGGGGGGGGGGGGGGFGFGGGGGGGGGGGGGGGGGGGGGFFFFFFFBFFFFFFFFFFFFFF9B=DF@BFEFFFEFFFEDF>B?<EEF?EFFFFFDFFFF9,-42(37-2800:?BFFFFFFBF6296::?FFFFF>911)
@M04999:289:000000000-L3R54:1:1101:6880:9383 2:N:0:429
GGAAGACTACTAGGGTATCTAATCCTGTTTGCTCCCCACGCTTTCGCATCTCAGCGTCAGTATCTGTCCAGAAGGCCGCCTTCGCCACCGGTATTCCTCCACATCTCTACGCATTTCACCGCTACACGTGGAATTCTACCTTCCTCTACAATACTCCAGATAACCAGTTTTAAGTGCAATTCCCAGGTTGAGCCCGGGGCTTTCACACCTAACTTAATTATCCGCCTACATGCCCTTTACGCCCAGTCATTCCGATTAACGCTCGCACCCTCCGTATTACCGCGGCTGCTGGCACGGAGTT
+
CCCCCGGGGGGGGGGGGGGGGGGGGGGGGGGGGGGGGGGGGGGGGGGGGGGGGGGGGGGGGGGGGGGGGGGGGGGGGGGGGGGGGGGGGGGGGGGGGGGGGGGGGGGGGGGGGGGGGGGGGGGGGGGGGGDGGGGGGGGGGGGGGGGGGGGGGGGGGGGGGGGGGGGGGGGGGGGGFFFGGGGFGGCFGGGGGGGGGGGGFAFFFFFFDFFBFFFACFFFFCC?FFFFB@4@FFFFFFFFFF9BF?;EFFFFFF@DFDFF1:?<FBBBF?FFFFFFBBBF9(--3;>>?FFBF0<?B31<:
@M04999:289:000000000-L3R54:1:1101:2332:9437 2:N:0:429
TTCGACTACTCGGGTATCTAATCCTGTTCGCTCCCCACGCTTTCGTCCATCAGCGTCAATCGGTATTTAGTAACCTGCCTTCGCAATCGGGGTTCTGTGTAATATCTATGCATTTCACCGCTACACTACACATTCCAGCTACTTCAATACTATTCAAGATTAACAGTATCAACGGCAGTTCTACAGTTAAGCTGCAGGTTTTCACCGCCGACTTATCAACCCGCCTACGGACCCTTTAAACCCAATAAATCCGGATACCGCTCGCATCCTCCGTATTACCGCGGCTGCTGTCACGGTGTT
+
CCCCCGGDGCEGGEFGGGGGGGGGGCGFGGGGGGGGGGEEGGDFGGGGEFGGDGCFDGDE9FGFFGGGGCFEGFFFGCFGFGGGGFDGGCEEGGGGG<EFFBFCFFGFGGFCGGGGGGDEGEGGFGFFGGGGGFGG;DGECFFDEGGGGGGGGGGGCFGGGGGGDDGGGGGGGGD>BDDC?F+@,@EFGGCFGGGGG6CCFFFFF9>EFF2@9?6+99B5?@2(:((85671:18@;<FA@;(6=@EA3CE;@(:01).,-(,41;?9??DF;?B?>AF<B9;B>>96?0-5<5:<0(,4
@M04999:289:000000000-L3R54:1:1101:29073:9438 2:N:0:429
CAACGACTACTAGGGTATCTAATCCTGTTCGCTACCCATGCTTTCGAACCTCAGCGTCAGTTACAGACCAGAGAGCCGCCTTCGCCACTGGTGTTCTTCCATATATCTACGCATTCCACCGCTACACATGGAGTTCCACTCTCCTCTTCTGCACTCAAGAAAAACAGCTTCAGCTGCACTTCCCCGGTTAAGCCGAGGGCTTTCACAGCTGACTTGTTCTCCCGCCTGCGTTCGCTTTACGCCCAATAAATCCGGACAACGCTTGCCACCTACGTATTACCGCGGCTGCTGGCACGTAGTT
+
CCCCCGGGGGDGFGGGGGGGGGGGGGGGGGGGGGGGGGGGGGGGGGGGGGGGGGGGGGGGFGGGGFGGGGGGGGGGGGGGGGGGCGGGGGGG<EFGGGGGGGGGG<FGGGGFGGGGGGGGGGGGGGGGGGGGFGG,EGGGGGGGGGFGGGGGGGFGGGGGGDGGGGGGGGGGGGGGFGFGFGGGGGGGGGGGGGGGGGGGFFFFFFFFFFEFFFFFFFAEFFFFFFFFFFFF0;9DF@EFDFFFF18E<CED?9BFFFFF>>F::F0<?FFB???F>BFF616(-96>FF?((43:47<:6
@M04999:289:000000000-L3R54:1:1101:3807:9457 2:N:0:429
TGGCTGACTACCAGGGTATCTAATCCTGTTTGCTCCCCACGCTTTCGCATCTCAGCGTCAGTATCTGTCCAGAAGGCCGCCTTCGCCACCGGTATTCCTCCACATCTCTACGCATTTCACCGCTACACGTGGAATTCTACCTCCCTCTACAATACTCCAGATAACCAGTTTTAAGTGCAATTCCCAGGTTGAGCCCGGGGCTTTCACACCTAACTTAATTATCCGCCTACATGCCCTTTACGCCCAGTCATTCCGATTAACGCTCGCACCCTCCGTATTACCTCGGCTGCTGGCACTGAGT
+
CCCCCGGGGGGGGFCGGGGGGFEGEFGGFFFFFGCFFGGGEGGGGGDEGGGGFGGGGGGGGGGGGGGGGGGGABFFGGEGGGGGGGGGGGGGGGGGEGGGFGGFGGGGGGGGEGGGGCFFGGGGGGGFGGGGGGGGGGEGGGG?EGFGGGGGDGGGGGGG8EEGGGDFFDGGCGGGFGFGGFFG9EFGGGGGGFGGGD5>9?FFFFFFFFFFFFFFE6BC:??:2BFFDFBF4;3(4=866(6902(4;@F3<51(31<C<(44?B>(71-4(2>6??:2>A)-((-:0<D?B0(.40.))
@M04999:289:000000000-L3R54:1:1101:4717:9460 2:N:0:429
GACTACTCGGGTATCTAATCCTGTTCGCTCCCCACGCTTTCGTCCATCAGCGTCAATCGGTATTTAGTAACCTGCCTTCGCAATCGGGGTTCTGTGTAATATCTATGCATTTCACCGCTACACTACACATTCCAGCTACTTCAATACTATTCAAGATTAACAGTATCAACGGCAGTTCTACAGTTAAGCTGCAGGTTTTCACCGCTGACTTATCAACCCGCCTACGGACCCTTTAAACCCAATAAATCCGTATAACGCTCGCATCCTCCGTATTACCGCCGCTGCTGGCACGGAGTTAGCC
+
9<BC@FEGGGGD:EGCAFFCGGGEFE;BCCFGEECFEEFGGGGG>FDGFGGCFGEGCECE@F,FF<CFFGAEFEFGGGFDEEEEGGGC+6@?FFFEEDGGFFG9@AEFGGFGFGGGGGGGGGGFFFFGFGGAFFGGGFDBDFGCFDEFFFG;6=CEDADDFCEFGGFGGDGECCDGDDF=F?8FGGGFGGGFGFGG?FGGFFF*@EBDFFEFEFFF)3@9>@DF:>929255:==@:@3=D;(47)7657((()1>;@?DFF0697))89B(1(644(0(4149>022:22616,33<<44
@M04999:289:000000000-L3R54:1:1101:20875:9476 2:N:0:429
TCGACTACCGGGGTATCTAATCCTGTTCGCTCCCCACGCTTTCGTCCATCAGCGTCAATCGGTATTTAGTAACCTGCCTTCGCAATCGGGGTTCTGTGTAATATCTATGCATTTCACCGCTACACTACACATTCCAGCTACTTCAATACTATTCAAGATTAACAGTATCAACGGCAGTTCTACAGTTAAGCTGCAGGTTTTCACCGCTGACTTATCAACCCGCCTACGGACCCTTTAAACCCAATAAATCCGGATAACGCTCGCATCCTCCGTATTACCGCGGCTGCTGGCACGGAGTT
+
CCCCCGGGGGGGGGGGGGGGGGGGGGGGGGGGGGGGGGGGGGGGGGGGGGGGGGGGGGGGGGGGGGGGGGGGGGGGGGGGGGGGGGGGGGGGGGGGGGGGGGGGGGGGGGGGGGGGGGGGGGGGGGGGGGGGGGGGGGGGGGGGGGGGGGGGGGGGGGGGGGGGGGFGGGGGDGGGFGFGGGGGGGGGGGGGGGGGGGGGFFFFFEAEFFFFFFFFEFFDFFFFFFFFD@FFFFFFF<CFFFF?D;EFFFFFFFFFFF:B809;>BFFFA?FF?:>AFF:B>9>>><F2?B?FFB;3,3
@M04999:289:000000000-L3R54:1:1101:24832:9482 2:N:0:429
TTTGACTACTCGGGTATCTAATCCTGTTCGCTCCCCACGCTTTCGTCCATCAGCGTCAATCGGTATTTAGTAACCTGCCTTCGCAATCGGGGTTCTGTGTAATATCTATGCATTTCACCGCTACACTACACATTCCAGCTACTTCAATACTATTCAAGATTAACAGTATCAACGGCAGTTCTACAGTTAAGCTGCAGGTTTTCACCGCTGACTTATCAACCCGCCTACGGACCCTTTAAACCCAATAAATCCGGATAACGCTCGCATCCTCCGTATTACCGCGGCTGCTGGCACGGAGTT
+
CCCCCGGGGGGGGGGGGGGGGGGGGGGGGGGGGGGGGGGGGGGGGGGGGGGGFGGGGGGGGGGGGGGGGGGGGGGGGGGGGGGGGGGGGGGGGGGGGGGGGGGCGGGGGFGGGGGGGGGGGGGGGGGGGGGGGGGGGGGGGGFGFGFGCFGGGGGGGGGGGGGGGGGGGGGGGDGDFGFGGGGGGGGGGFFFGGGGGGFGFFFFFFD>BA=FFFFFCFFDFFBFBDDFF2@BBFFDFFFFFF?D?DE@;CEE>98?DEF?0;69>;FFFFF?B03::2<4(33(19>:?02:BF?049<?
@M04999:289:000000000-L3R54:1:1101:15937:9489 2:N:0:429
GTTGACTACCCGGGTATCTAATCCTGTTCGCTACCCATGCTTTCGAACCTCAGCGTCAGTTACAGACCAGAGAGCCGCCTTCGCCACTGGTGTTCTTCCATATATCTACGCATTCCACCGCTACACATGGAGTTCCACTCTCCTCTTCTGCACTCAAGAAAAACAGTTTCAGCTGCACTTCCCCGGTTAAGCCGAGGGCTTTCACAGCTGACTTGTTCTCCCGCCTGCGTTCGCTTTACGCCCAATAAATCCGGACAACCCTTGCCACCTACGTATTACCGCGGCTGCTGGCACGCAGTTT
+
CCCCCGEFGGGGGEBCFGGGGGGGGGGGGGGGGGGGFGGGGGGFGCEFEEEFGGGEGDGCFGGGFGGGGFGGGGGGGGGGGGGGGGGGGGGGFFGGGGEGFGFG=FGGGFEGGGGGGGGGGGGFGGGGF=<FFC;EGGAB=DFGFE8,E@FGG8DEGGG88D838=FGGGC=CDGGBFFGFGGG:@EGCF;AF8C5?DDGFAB99:9A@:6>EF8=48BCFBB>29(66;;?D@FD;9;5;>11=83=<))46((-(,.(-4:BFB)3??02:B?9:<<<6>939;(,,80((5((-(-6)
@M04999:289:000000000-L3R54:1:1101:12503:9510 2:N:0:429
GACCTGACTACACGGGTATCTAATCCTGTTTGCTCCCCACGCTTTCGCATCTCAGCGTCAGTATCTGTCCAGAAGGCCGCCTTCGCCACCGGTATTCCTCCACATCTCTACGCATTTCACCGCTACACGTGGAATTCTACCTTCCTCTACAATACTCCAGATAACCAGTTTTAAGTGCAATTCCCAGGTTGAGCCCGGGGCTTTCACACCTAACTTAATTATCCGCCTACATGCCCTTTACGCCCAGTCATTCCGATTAACGCTCGCACCCTCCGTATTACCGCGGCTCCTGGCACGGAGT
+
CCCCCG?EGFGFGG@CFGGGGEFEDFGGGGFFGFG,DCC@CF@FGGGGGGGGGF<FGGGGGGGGGDFFDFGCAF<EGGGGGGDEGGFGEFEEECEFFGGFGFGCFGGFG<E7FGGFGGGGCEGG7FFGGGFFCD9EFGFGFFGGGG9CFGAFDGGGG@DFDGEECDFGEFG8A=FDBD?CFFGF>AF+@EFCFGGC7C5*9@9FFFFFFFDBEFFFF+BCF?CEDF299@(7)4@FF8);C@F;>;(.;)?7?E@(61124?0(4-4(-328:6>B?F0AF92(3-3((-4?(30436>((
@M04999:289:000000000-L3R54:1:1101:3782:9531 2:N:0:429
CACTGGACTACCGGGGTATCTAATCCTGTTTGCTCCCCACGCCTTCGCATCTCAGCGTCAGTATCTGTCCAGAAGGCCGCCTTCGCCACCGGTATTCCTCCACATCTCTACGCATTTCACCGCTACACGTGGAATTCTACCTTCCTCTACAATACTCCAGATAACCAGTTTTAAGTGCAATTCCCAGGTTGAGCCCGGGGCTTTCACACCTAACTTAATTATCCGCCTACATGCCCTTTACGCCCAGTCATTCCGATTAACGCTCGCCCCCTCCGTATTACCGCGGCTGCTGGCACGGCGG
+
CCCCCGGGGGGGGGGGGGGGGGFGGGGGGGGGGGGGGGGGGGGGGGGGGGGGGGGGGGGGGGGGGGGGGGGGGGGGGGGGGGGGGGGGGGGEGGGGGGGGGGGGFGGGGGGGGGGGGGGGGGGGGGGGGGGGGGGGGGGGGGGGGGGFGGGGG,DFCGGGGFFGGGGFFGGGGE7CFGFGGGGGFGCCFGGGGGGGG>7C?A6AAFFFF?B=BFFFFFF?@?CE>D?@33;ECF3(6@@FFFFFF@7=E<ECCE134((.6<6<660(((-108(43?B>26269(((447).((.(((,(
@M04999:289:000000000-L3R54:1:1101:15046:9534 2:N:0:429
GACTACACGGGTATCTAATCCTGTTTGCTCCCCACGCTTTCGCATCTCAGCGTCAGTATCTGTCCAGAAGGCCGCCTTCGCCACCGGTATTCCTCCACATCTCTACGCATTTCACCGCTACACGTGGAATTCTACCTTCCTCTACAATACTCCAGATAACCAGTTTTAAGTGCAATTCCCAGGTTGAGCCCGGGGCTTTCACACCTAACTTAATTATCCGCCTACATGCCCTTTACGCCCAGTCATTCCGATTAACGCTCGCACCCTCCGTATTACCGCGGCTGCTGGCACGGTGTTAGCC
+
CCCCCGGGGGGGGGGGGGGGGGGGGGGGGGGGGGGGGGGGGGGGGGGGGGGGGGGGGGGGGGGGGGGGGGGGGGGGGGGGGGGGGGGGGGGGGGGGGFGGGFGGCFGGGGGGGGGGGGGGGGGCFGGCGGGGGGGGDFGGGGGGFGGGGGGGGGGFGGGGFGGGGGGGDDEGGGGGFGF+ACCFGGGCDFFGEGEDGGGGAF6ABFAFFFC=@FFFEFF=F?@2>>?E=E;EDEEEDF@>(,6<<EE?FF;;@DFF091:9>BFFFBFF9????A9AB9691(4:?:(4:239(4,32)),
@M04999:289:000000000-L3R54:1:1101:6501:9539 2:N:0:429
GTGGACTACCCGGGTATCTAATCCTGTTCGCTCCCCACGCTTTCGCTCCTCAGCGTCAGTGACGGCCCAGAGACCTGCCTTCGCCATCGGTGTTCTTCCCGATATCTACACATTCCACCGTTACACCGGGAATTCCAGTCTCCCCTACCGCACTCCAGTCCGCCCGTACCCGGCGCCGATCCACCGTTAAGCGATGAACTTTCACACCAGACGCGACGAACCGCCTACGAGCTCTTTACGCCCAATAAATCCGGATAACGCTTGCACCCTACGTATTACCGCGGCTCCTGGCACGTCGTTC
+
CCCCCGGGGGGGGGGGGGGGGGGGGGGGGGGGGGGGGGGGGGGGGGGGGGGFGGGGGGGGGGGGGGGGGGGGGGGGGGGGGGGGGDEGGGGGGGGGGGGGGGGGGGGGGGGGGGDGGGGGGGGGGGGGGGFG8DGGGGGG9FGGGGEGGEEGGEGGG?DEGGGCGGEGGGGGGG4CDDB<DDGGGGGGGGGGGCEG1:CGAACAFFFFF?FFBFD)4>BBE69>FB<FB??B>FA7BAA)3146027<A<AF>F((,),40(4::77??BB6((.4.)..379>6((4::(.4)(.,470(
@M04999:289:000000000-L3R54:1:1101:10527:9544 2:N:0:429
CGGACTACCAGGGTATCTAATCCTGTTTGCTCCCCACGCTTTCGCATCTCAGCGTCAGTATCTGTCCAGAAGGCCGCCTTCGCCACCGGTATTCCTCCACATCTCTACGCATTTCACCGCTACACGTGGAATTCTACCTTCCTCTACAATACTCCAGATAACCAGTTTTAAGTGCAATTCCCAGGTTGAGCCCGGGGCTTTCACACCTAACTTAATTATCCGCCTACATGCCCTTTACGCCCAGTCATTCCGATTAACGCTCGCACCCTCCGTATTACCGCGGCTGCTGGCACGGAGTT
+
CCCCCGGGGGGGGGGGGGGGGGGGGGGGGGGGGGGGGGGGGGGGGDGGGGGGGGGGGGGGGGGGGGGGGGGGGGGGGGGGGGGGGGGGGGGGGGGGGGGGGGGGGGGGGGGGGGGGGGGGGGGGGGGGGGGGGGGGGGGGGGGGGGGGGGGGGGGGGGGGGGGGGGGGGGGGGFGGFGFGGGGGFGGGGGGGGGGGGGDGFFFFFFFFFEFFFFFFFFFEF@FFFFFFFEFFFF@@FEDF;FFFFEEF<EEFFDFFFFF;?F>FFFFF:BFFFF::AFF0;6>B9;??:B?FFFB9B?:
@M04999:289:000000000-L3R54:1:1101:26488:9564 2:N:0:429
GACTACCGGGGTATCTAATCCTGTTTGCTCCCCACGCTTTCGTCCATCAGCGTCAATCGGTATTTAGTAACCTGCCTTCGCAATCGGGGTTCTGTGTAATATCTATGCATTTCACCGCTACACTACACATTCCAGCTACTTCAATACTATTCAAGATTAACAGTATCAACGGCAGTTCTACAGTTAAGCTGCAGGTTTTCACCGCTGACTTATCAACCCGCCTACGGACCCTTTAAACCCAATAAATCCGGATAACGCTCGCATCCTCCGTATTACCGCGGCTGCTCGCACGGAGTTAGCC
+
CCCCCGGGGGGGGGGGGGGGGGGGGGGGGGGGGGGGGGGGGGGGGGGGGGGGGGGGGGGGGGGGGGGGGGGGGGGGGGGGGEGGGGGGGGGGGGGFGGGGCGGGGGGGFGFFGGGGGGGGGGGGGGEFGGGGGGGGGGGGGGG8CFGG8FDFGFGFGGGGGGCFCGGF:FGG+@CFFGFGGGGGFGGGFGFCCECDFFGGFCFFFEF>@EC;EFFF@AD@BFF==D@FFF@BFECCEFFFF?D@FCFE1(,47;AE06(:>B;B>7?F?>23?>954((4(699??)3631(,,42(.)63
@M04999:289:000000000-L3R54:1:1101:9543:9569 2:N:0:429
GGGACTACAAGGGTATCTAATCCTGTTCACTACCCATGCTTTCGAACCTCAGCGTCAGTTACAGACCAGAGAGCCGCCTTCGCCACTGGTGTTCTTCCATATATCTACGCATTCCACCGCTACACATGGAGTTCCACTCTCCTCTTCTGCACTCAAGAAAAACAGTTTCAGCTGCACTTCCCCGGTTAAGCCGAGGGCTTTCACAGCTGACTTGTTCTCCCGCCTGCGTTCGCTTTACGCCCAATAAATCCGGACAACGCTTGCCACCTACGTATTACCGCGGCTGCTGGCACTTAGTTAC
+
CCCCCGGGGGFGGGGGGGGGGGGGGGGGGGGFGGGCFEAAFGGGFFGEFFGGDGEGGGGGGGGFCGGFEGFFGGGGGGEGGGGGCGGGGGGGGGGGGGGGGGGGFGGGGGGGGGGGGGDEGGGGGGGFFDDGGGGGGGGCGGFGGGGGGGGGGGGD9DEFFFGGGGCDFFEFGFFFFDFGGGGGGGGD7EFGGGGGGGGGFFFFFFFFFE=AEAFFFFFFFAFFFFFBF=@FFDFFFFDF@BF<DFAC?6;;9(69:<96(42:8)).:(3(()-4:<633;6934832>?12()6-:)6)
@M04999:289:000000000-L3R54:1:1101:4717:9590 2:N:0:429
GTCAGACTACCAGGGTATCTAATCCTGTTTGCTCCCCACGCTTTCGCATCTCAGCGTCAGTATCTGTCCAGAAGGCCGCCTTCGCCACCGGTATTCCTCCACATCTCTACGCATTTCACCGCTACACGTGGAATTCTACCTTCCTCTACAATACTCCAGATAACCAGTTTTAAGTGCAATTCCCAGGTTGAGCCCGGGGCTTTCACACCTAACTTAATTATCCGCCTACATGCCCTTTACGCCCAGTCATTCCGATTAACGCTCGCACCCTCCGTATTACCGCTGCTGCTGTCACGTAGTT
+
CCCCCGGFGGGGGGGFGGGGFFFGGGCFGGFF@FGGEFEFGGGFGEFGEGFGGEFDFFGDFGGGGFDEGGFEECFGGGEGGEFBCFGGGGGFGGGGGFGGEGF8EAFGFGGCC:@EFGGAEG@FGFGGFCC7,>EEFFGGDGGGGGGGGFGCEFAFFG8AEFGG8DCFFGGFFDFCF?+==FFFF?CDGG,<@8CCD*9**3;@6FFAD@=@DFFFFFACC?E(69(58(8*0)5533CFD?B91=;<<CEFC1;?0;36(3(47B029?B?F983((6>4<>096:?>:>)..63(.32)
@M04999:289:000000000-L3R54:1:1101:25310:9595 2:N:0:429
AGGACTACAAGGGTATCTAATCCTGTTTGCTCCCCACGCTTTCGCATCTCAGCGTCAGTATCTGTCCAGAAGGCCGCCTTCGCCACCGGTATTCCTCCACATCTCTACGCATTTCACCGCTACACGTGGAATTCTACCTTCCTCTACAATACTCCAGATAACCAGTTTTAAGTGCAGTTCCCAGGTTGAGCCCGGGGCTTTCACACCTAACTTAATTATCCGCCTACATGCCCTTTACGCCCAGTCATTCCGATTAACGCTCGCACCCTCCGTATTACCGCGGCTGCTGGCACGGAGTT
+
CCCCCGGGGGGGGGGGGGGGGGGGGGGGGGGGGGGGGGGGGGGGGGCGGGGGGGGGGGGGGGGGGGGGGGGGGGGGGGGGGGGGGGGGGGGGGGGGGGGGGGGGGGGGGGGGGGGGGGGGGGGGGGGGGGGGGGGGGGGGGGGGGGGGGGGGGGGGGGGGGGFGGGGGGGGGGGGGFGFGGGGGGGGGGGGGGGGGGGGGFFFFFFFFFFFFFFFFFFFFFDFFFDFFFFFFFFFFFEFFFFFFFFFFCECE@FFFEC<>??9>FFFFFFFF<1:8AF202;(49;BD?,4(8B0(13:
@M04999:289:000000000-L3R54:1:1101:4553:9601 2:N:0:429
TTTTAGACTACCAGGGTATCTAATCCTGTTTGCTCCCCACGCTTTCGCATCTCAGCGTCAGTATCTGTCCAGAAGGCCGCCTTCGCCACCGGTATTCCTCCACATCTCTACGCATCTCACCGCTACACGTGGAATTCTACCTTCCTCTACAATACTCCAGATAACCAGTTTTAAGTGCAATTCCCAGGTTGAGCCCGGGGCTTTCACACCTAACTTAATAATCCGCCTACATGCCCTTTACGCCCAGTCATTCCGATTAACGCTCGTACCCTCCGTATTACCGCGGCTTCTGGCACGGAGT
+
CCCCCGGGGGGGGGGGGGGGGGFGGGGGGGGGGGGGGGGGGGGGGGGGGGGGGGGGGGGGGGGGGFGGGGGGGGFGFGGGGGGGGGGGGGGGGCGGGGGGGGGGGGGGGGGGGGGGGGGGGGGGGGGGGGGGGFGGGGGGGGGDGGGGGGGFGGGGGGGGFDGGGGGGGGGGGGGGFGFGGDGGFGGGGGGGCDFGGGCDFFFFFFFFFFFFFFFFFFFE=@7?(9@@2=FFF3;DFDFFE@DBFFF4<EFFFC@0;;<4403:<BB<?B<7<:BBB::4<9?F(421(14<<B1,27;B3
@M04999:289:000000000-L3R54:1:1101:26052:9615 2:N:0:429
GACTACAGGGGTATCTAATCCTGTTCGCTCCCCACGCTTTCGTCCATCAGCGTCAATCGGTATTTAGTAACCTGCCTTCGCAATCGGGGTTCTGTGTAATATCTATGCATTTCACCGCTACACTACACATTCCAGCTACTTCAATACTATTCAAGATTAACAGTATCAACGGCAGTTCTACAGTTAAGCTGCAGGTTTTCACCGCTGACTTATCAACCCGCCTACGGACCCTTTAAACCCAATAAATCCGGATAACGCTCGCATCCTCCGTATTACCGCGGCTGCTGGCACGGAGTTAGCC
+
CCCCCGGGGGGGGGGGGGGGGGGGGGGGGGGGGGGGGGGGGGGGGGGGGGGGGGGGGGGGGGGGGGGGGGGGGGGGGGGGGGGGGGGGGGGGGGGGGGGGGGGGGGGGGGGGGGGGGGGGGGGGGGGGGGGGGGGGGGGGGGGGGGGGGGGGGGGGGGGGGGGGGGGGGGGGGGGGFGFGGGGGGGGGGGGGGGGGGGGGFFFFFFFFFFFEFFFFFFFFEFFFFDFFFFFFFFFFFFFFFD@@EFFFFB;DFFFFDFFFBFBF>F?>?BFFFFFFFF>>BFFFFFF??BFFF;>?FFBD4
@M04999:289:000000000-L3R54:1:1101:8496:9626 2:N:0:429
AGGCTGACTACTCGGGTATCTAATCCTGTTTGCTCCCCACGCTTTCGCATCTCAGCGTCAGTATCTGTCCAGAAGGCCGCCTTCGCCACCGGTATTCCTCCACATCTCTACGCATTTCACCGCTACACGTGGAATTCTACCTTCCTCTACAATACTCCAGATAACCAGTTTTAAGTGCAGTTCCCAGGTTGAGCCCGGGGCTTTCACACCTAACTTAATTATCCGCCTACATGCCCTTTACGCCCAGTCATTCCGATTAACGCTCGCACCCTCCGTATTACCGCGGCTGCTGGCACGGAGT
+
CCCCCGGGGGGGGGGGGGGGGGGGGGGGGGGGGGGGGGGGGGGGGGGGGGGGGGGGGGGGGGGGGGGGGGGGGGGGGGGGGGGGGGGGGGGGGGGGGGGGGGGGGGGGGGGGGGGGGGGGGGGGGGGGGGGGGGGGGGGGGGGGGGGGGGGGGGGGGGGGGGGGGGGGGGGGGGGGFGFGGGGGFGGGGGGGGGGGDG>CEFFFFFFFEFFFFFFFFFFCCEFEFDDD2BFFFFF@@DFFE;@@FFFFFFEEF<E<7<DE416?B;>9>><6?FF007:AFAFFBBB92:?4:(44:0(,-
@M04999:289:000000000-L3R54:1:1101:25567:9648 2:N:0:429
GAGACTACCGGGGTATCTAATCCTGTTCGCTCCCCACGCTTTCGCTCCTCAGCGTCAGTGACGGCCCAGAGACCTGCCTTCGCCATCGGTGTTCTTCCCGATATCTACACATTCCACCGTTACACCGGGAATTCCAGTCTCCCCTACCGCACTCCAGTCCGCCCGTACCCGGCGCCGATCCACCGTTAAGCGATGGACTTTCACACCAGACGCGACGAACCGCCTACGAGCTCTTTACGCCCAATAAATCCGGATAACGCTTGCACCCTACGTATTACCGCGGCTGCTGGCACGTAGTT
+
CCCCCGGGGGGGGGGGGGGGGGGGGGGGGGGGGGGGGGGGGGGGGGGGGGGGGGGGGGGGGGGGGGGGGGGGGGGGGGGGGGGGGGGGGGGGGGGGGGGGDGGGGGGGGGGGGGGGGGGGGGGGGGGGGGGGGGGGCFGGGGFGGGGFGGGGGGG?FGGGGGEGGGDGGGGGGGGGBG>7DGGGGFGECEFE5EEGFDCGFA=AFFBFBFFFFEFFF>E>>;BFF6:6?6;97AFDFFFEBBB?:B<AAFBF;??BBFF9:?B:>D?:2?0(,5484A)-44-196?F7:(47((48?<
@M04999:289:000000000-L3R54:1:1101:21179:9704 2:N:0:429
CATTAGACTACACGGGTATCTAATCCTGTTTGCTCCCCACGCTTTCGCATCTCAGCGTCAGTATCTGTCCAGAAGGCCGCCTTCGCCACCGGTATTCCTCCACATCTCTACGCATTTCACCGCTACACGTGGAATTCTACCTTCCTCTACAATACTCCAGATAACCAGTTTTAAGTGCAATTCCCAGGTTGAGCCCGGGGCTTTCACACCTAACTTAATTATCCGCCTACATGCCCTTTACTCCCAGTCATTCCGATTAACGCTCGCACCCTCCGTATTACCGCGGCTGCTGGCACGGAGT
+
CCCCCGGGGGGGGGGGGGGGGGGGGGGGGGGGGGGGGGGGGGGGGGGGGGGGGGGGGGGGGGGGGGGGGGGGGGGGGGGGGGGGGGGGGGGGGDGGGGGGGGGGDGGGGGGGGGGGGGGGGGGGGGGGGGGGGCFGGGGGGGDGGGGGGGGFGCGGGGGGGGGGGGGGGGGGGGGGFGFGGGGGFGGGGGGGFGGGGGGGFBFFFFFFFFFEEFFFFFFFF?E?@DFF=@=;?EFFFFEFE).4;@8E<EFCE<@;DF?EF@>?B>B(36?FFFFF0:8<>42>99>B0,8:7?:D:020-
@M04999:289:000000000-L3R54:1:1101:18952:9735 2:N:0:429
GTCGACTACCGGGGTATCTAATCCTGTTTGCTCCCCACGCTTTCGCATCTCAGCGTCAGTATCTGTCCAGAAGGCCGCCTTCGCCACCGGTATTCCTCCACATCTCTGCGCATTTCACCGCTACACGTGGAATTCTACCTTCCTCTACAATACTCCAGATAACCAGTTTTAAGTGCAATTCCCAGGTTGAGCCCGGGGCTTTCACACCTAACTTAATTATCCGCCTACATGCCCTTTACGCCCAGTCATTCCGATTAACGCTCGCACCCTCCGTATTCCCGCGGCTGCTGGCACGGAGTTT
+
CCCCCGGGGGGGGGGGGGGGGGGGGGGGGGGGGGGGGGGGGGGGGGGGGGGGGGGGGGGGGGGGGGGGGGGGGGGGGGGGGGGGGGGGGGGGGGGGGGGGGGGGGGGGGGGGGGGGGGGGGGGGGGGGGGGGGGGGGGGGGGGGGGGGGGGGGGGGGGGGGGGGGGGGGGGGGGGGFGFGGGGGGGGGGGGGGGGCDGGDFFBFFFFEFFFFEFFF5AACAEFDFFFFFFCEFFFDF9CEFB>?6E@<C9<<31?BFDFF9:BBB9>9?<F?2:0<7)6?06990;(,).8?()(-((3:)
@M04999:289:000000000-L3R54:1:1101:27588:9745 2:N:0:429
GACTACACGGGTATCTAATCCTGTTCGCTCCCCACGCTTTCGTCCATCAGCGTCAATCGGTATTTAGTAACCTGCCTTCGCAATCGGGGTTCTGTGTAATATCTATGCATTTCACCGCTACACTACACATTCCAGCTACTTCAATACTATTCAAGATTAACAGTATCAACGGCAGTTCTACAGTTAAGCTGCAGGTTTTCACCGCTGACTTATCAACCCGCCTACGGACCCTTTAAACCCAATAAATCCGGATAACGCTCGCATCCTCCGTATTACCGCGGCTGCTGGCACGGAGTTAGCC
+
CCCCCGGGGGGGGGGGGGGGGGGGGGGGGGGGGGGGGGGGGGGGGGGGGGGGGGGGGGGGGGGGGGGGGGGGGGGGGGGGGCGGGGGGGGGGGGGGGGGGGGGGGGGGGGGGGGGGGGGGGGGGGGGGGGGGGGGGGGGGFGGGGGGGGGFGGGGGGFGGGGFGGGGGGGGGGGGGFGFGGGGGGGFGGGGGGGGGGGGGFFFFFFFFFFFFEFFFFFAADA@FFFFF@FFF2>E5>E;D@DFFE<ECE9B<F?EFFB;DFB06>F?AB>:?B:4<>6;496>FFBB38??B>13(26<4.
@M04999:289:000000000-L3R54:1:1101:20788:9779 2:N:0:429
TCGACTACAAGGGTATCTAATCCTGTTCGCTCCCCACGCTTTCGTCCATCAGCGTCAATCGGTATTTAGTAACCTGCCTTCGCAATCGGGGTTCTGTGTAATATCTATGCATTTCACCGCTACACTACACATTCCAGCTACTTCAATACTATTCAAGATTAACAGTATCAACGGCAGTTCTACAGTTAAGCTGCAGGTTTTCACCGCTGACTTATCAACCCGCCTACGGACCCTTTAAACCCAATAAATCCGGATAACGCTCGCATCCTCCGTATTACCGCGGCTGCTGGCACGGAGTT
+
CCCCCGGGGGGGGGGGGGGGGGGGGGGGGGGGGGGGGGGGGGGGGGGGGGGGGGGGGGGGGGGGGGGGGGGGGGGGGGGGGGGGEGGGGGGGGGGGGGGGGGGGGGGGGGGGGGGGGGGGGGGGGGGGGGGGGGGGGGGGGGGGGGGGGGGGGGGGGGGGGGGGGGGGGGGGGGGGFGFGGGGGGGGGGGGGGGGGGGGGFFFFFFFFFFFFFFFFFFFFFBFFDFFFFFFFFFFFFC<FF?F0=3ECFFFF>DFFE@06?FFFF<9:?BF9???FFF<?>;9B>F?FFFBBFFB>08:
@M04999:289:000000000-L3R54:1:1101:23189:9795 2:N:0:429
TAGACTACCAGGGTATCTAATCCTGTTCGCTACCCATGCTTTCGAGCCTCAGCGTCAGTAACAGACCAGAAAGCCGCCTTCGCCACTGGTGTTCTTCCATATATCTACGCATTTCACCGCTACACATGGAGTTCCACTTTCCTCTTCTGTACTCAAGTTTTGTAGTTTCCACTGCACTTCCTCAGTTGAGCTGAGGGCTTTCACAGCAGACTTACAAAACCGCCTGCGCTCGCTTTACGCCCAATAAATCCGGACAACGCTTGCCACCTACGTATTACCGCGGCTGCTGGCACGTAGTTAC
+
CCCCCGGGGGGGGGGGGGGGGGGGGGGGGGGGGGGGGGGGGGGGGGGGGGGGGGGGGGGGGGGGFGGGGGGGGGGGGDGGGGGGGGGGGGGGGGGGGGGGGGGGGGGGGGGGGGGGGGGGGGGGGGGGGGGGGGGGGGGGFGGGGGGGGGGGGGGGGGGGGGGGGGGGGGGGGFGFFGFGGGGGGGGGGGFCFGGGGD?FFFFFFFFFFFFFFFFFFF5CB5>BFFFF>AAFFDFFFFFFBB60@EFEC3@B9;;BF?FFFF:?:<?F??B:82<?<AA:>97>9>:B00:73047::AA)
@M04999:289:000000000-L3R54:1:1101:24256:9845 2:N:0:429
CGACTACTGGGGTATCTAATCCCATTCGCTCCCCCAGCTTTCGTCTCTCAGTGTCAGTGTCGGCCCAGCAGAGTGCTTTCGCCGTTGGTGTTCTTTCCGACCTCTACGCACTTCACCCCTCCACCGGAAATTCCCTCCGCCCCTATCGTTCTCCATCTTGGTAGCTTCCACCGCCTGTCCAGCGTTGAGTCCTGGGTTTTGACGGCGGACTTAAAAAGCCACCTACAGACGCCTTACGCCCAATCACTCCGGATAACGCTTGCATCCCCTCTCTTACCGCTGCCGCCTGCTGAGAGTTAGC
+
CCC8AC@CF@,@@7EFGAFF,@<C<,,@7F,@DC+@6,;66,@FCDD,C<FEFC<EGEF<E77CGGECGACFD<<ED,CF=,8:7BFFGF6FC<FF9,@,+4+A,C?7+@+@EFD<C,6+8BDAAF7+@:FCCF,=E++@8CC1@,@6D,@82@A,@,@EF==,,52@7:FG+4;*35;>FF*@B***>22,,5A***3*)2=?;5)5191.7A+3).8()68:(,(82:>0(((.4,1.401(4?(6)4040((.306?(,8)-.5:0,(4.,.6.(,((,(,-(-(40()),)..-)6)
@M04999:289:000000000-L3R54:1:1101:4817:9859 2:N:0:429
AGACTACAGGGGTATCTAATCCTGTTCGCTCCCCACGCTTTCGCTCCTCAGCGTCAGTGACGGCCCAGAGACCTGCCTTCGCCATCGGTGTTCTTCCCGATATCTACACATTCCACCGTTACACCGGGAATTTCAGTCTCTCCTACCGCACTCCAGTCCGCCGGTACCCGGCGCCGACCCACCGTTAAGCGATGGACTTTCACACCAAACGCGTCGAACGGCCTACGAGCCCTTTACGCCCAATAAACCGGGAAAACGCTAGCACCTTACGAATTACCGCGGCGGCTGCCACGTGGTTAGC
+
CCCCCCEGFGGGB,EEFG,CE<,CFFE;7,FEFEFGG>FGFEEDGGF<<F@F@@,:7CFFAF77FBFCEFFFG,9EFEEEFG7=,BC=?FC:FG,FEEE7@EFFF,,?AAFFG9AEF+F@:@FG:FD=C>@,,3:>EE,>,@=DFG8+16+=@,,,@,<>EE+8CC576;@C>*7=6)6CCGCCCCGF+=:**:5*0CC>A+:8;.>)4(316.85>>F0)4(((.((((,,4?>AB(4>960(4)4)3(443(4(3((((((.46()),(((.())6(-,(((-((4((,),4((--624
@M04999:289:000000000-L3R54:1:1101:19910:9872 2:N:0:429
CGAGACTACTAGGGTATCTAATCCTGTTCGCTCCCCACGCTTTCGTCCATCAGCGTCAATCGGTATTTAGTAACCTGCCTTCGCAATCGGGGTTCTGTGTAATATCTATGCATTTCACCGCTACACTACACATTCCAGCTACTTCAATACTATCCAAGATTAACAGTATCAACGGCAGTTCTGCAGTTAAGCTGCAGGTTTTCACCGCTGACTTATCAACCCGCCTACGGACCCTTTAAACCCAATAAATCCGGATAACGCTCGCATCCTCCGTATTACCGCGGCTGCTGGCACGGAGTT
+
CCCCCGGGGGGGGGGGGGGGGGGGGGGGGGGGGGGGGGGGGGGGGGGGGGGGGGGGGGGGGGGGGGGGGGGGGGGGGGGGGGGGGGGGGGGGGGGGGGGGGGGGGGGGGGGGGGGGGGGGGGGGGGGGGGGGGGGGGGGGGGGGGGGGGGGGGDFD?DGGFGFGGGGGGGGGGGGDFGFGGGGGGGGGGGGGGGGGGGFGFFFF?C>>BBFF@FFFFFFFFDBBBA@D@DFFFFFBB=ECFDF;@@F8EFF;B>DDDE@DF<FF>>FB??A?><610<A9309;>F;?F?>6:>?>0;<1
@M04999:289:000000000-L3R54:1:1101:11657:9883 2:N:0:429
GACTACAAGGGTATCTAATCCTGTTTGCTCCCCACGCTTTCGCATCTCAGCGTCAGTATCTGTCCAGAAGGCCGCCTTCGCCACCGGTATTCCTCCACATCTCTACGCATTTCACCGCTACACGTGGAATTCTACCTTCCTCTACAATACTCCAGATAACCAGTTTTAAGTGCAGTTCCCAGGTTGAGCCCGGGGCTTTCACACCTAACTTAATTATCCGCCTACATGCCCTTTACGCCCAGTCATTCCGATTAACGCTCGCACCCTCCGTATTACCGCGGCTGCTGGCACGGAGTTAGCC
+
CCCCCGGGGGGGGGGGGGGGGGGGGGGGGGGGCGGGGGGGGGGGGGGGGGGGGGGGGGGGGGGGGGGGGGGGGGGGGGGGGGGGGGGGGGGGGGGGGGGGGGGGGGGGGGGGGGGGGGGGGGGGGGGGGGGGGGGGGGGGGGGGGGGGGGGGGGGFGGGGGGGGGGGGGGGGGGGGFGFGGGGGGGFGGGGGGCGGGGGGFFFFFFFFFFFFFFFFFFFFFFFFFEFFF3:EFFFFFFFFFFFEFC?EEFFDFFFFF6?DFFFFFFB:8B?<08>4.496>FF>B??BB??0434??DBF?
@M04999:289:000000000-L3R54:1:1101:13104:9888 2:N:0:429
ATGACTACTGGGGTATCTAATCCTGTTTGCTCCCCACGCTTTCGCATCTCAGCGTCAGTATCTGTCCAGAAGGCCGCCTTCGCCACCGGTATTCCTCCACATCTCTACGCATTTCACCGCTACACGTGGAATTCTACCTTCCTCTACAATACTCCAGATAACCAGTTTTAAGTGCAATTCCCAGGTTGAGCCCGGGGCTTTCACACCTAACTTAATTATCCGCCTACATGCCCTTTACGCCCAGTCATTCCGATTAACGCTCGCACCCTCCGTATTACCGCGGCTGCTGGCACGGAGTT
+
CCCCCGGGGGGGGGGGGGGGGGGGGGGGGGGGGGGGGGGGGGGGGCGGGGGGGGGGGGGGGGGGGGGGGGGGGGGGGGGGGGGGGGGGGGGGGGGGGGGGGGGGGGGGGGGGGGGGGGGGGGGGGGGGGGGGGGGGGGGGGGGGGGGGGGGGGGGGGGGGGGGGGGGGGGGFGGGGFGFGGGGGGGGGGGGGGGGGGGGGFFFFFFEFFEFFEFFFFFFFFFDFFFFEFFFFFFFFEEDFFF?FFEAFFFEF@@DFFFFB?B>B>BF??FF9B?FFBDB?FFFFFFFF:B:?B6>;0:F
@M04999:289:000000000-L3R54:1:1101:9914:9900 2:N:0:429
GGTGGGACTACCCGGGTATCTAATCCTGTTCGCTCCCCACGCTTTCGCATCCCAGCGTCAGTATCTGTCCAGAAGGCCTCCTTCGCCACCGGTATTCCTCAACATCTCTACGCATTTCACCGCTACACGTGGAATTTTACCTTCCTCTACAATACTCCAGTTAACCAGTTTTAAGTGCAATTCCCAGCTTGAGCCCGGGGCTTTCACCCCTAACTTAATTATCCGCTTACATGCTCTTTACGCCCAGTCATTCCGATTAACGCTCGCCCCCACCGTAGTACGGCCGCGGCTGGCACGCTGT
+
AC@,B+C,;CFC<@CF6:EFGDE9FGG<CC,,@8<@9C8BF7BFC,BFFE+,6,CEEB@,:C@FGFF<,,9C9E,9=?,,A,E5D=BFFF=:FCGCEDD<,,AECFGAA??DCC@=<A,,EC:CCF9F74=B+@,=,@EGC8,,,7=32372E367B?8D,@2@DD,,@E,E=6+85++=D7+2>DD,4E,C,@,;D5*/3:F>;9B*)(82-)+=7+1/1>?;(6(,,4)//))1/7)+1(((.2(/=<)5<?1(312)62(((((((-4(-2;(((4))((((,(((,,(0(3)4(((-
@M04999:289:000000000-L3R54:1:1101:2653:9922 2:N:0:429
TTCGGGACTACAGGGGTATCTAATCCTGTTTGCTCCCCACGCTTTCGCATCTCAGCGTCAGTATCTGTCCAGAAGGCCGCCTTCGCCACTGGTGTTCTTCCATATATCTACGCATTCCACCGCTACACATGGAGTTCCACTCTCCTCTTCTGCACTCAAGAAAAACAGTTTCAGCTGCACTTCCCCGGTTAAGCCGAGGGCTTTCACAGCTGACTTGTTCTCCCGCCTGCGTTCGCTTTACGCCCAATAAATCCGGACAACGCTTGCCACCTACGTATTACCGCGGCTGCTGGCACGTAGT
+
CCCCCGGGGGGGGGGGGGGGGGGGGGGGGGGGGGGGGGGGGGGGGGGGGGGGGGGGGGGGGGGGGGGGGGGGGGGGGGGEGGGGGGGGGGGGGGGGGGGGGGGGGGGGGGGGGGGGGGGGGGGGGGGGGGGDEGGGGGGGGGGGGGGGGGGGGGGGGGGGGGG8FGGGGGGGGGGGFGFGGGGGGGGEGGGGFGGGGGGGFFFFFFFFFFFFFFFFFFFEFFFFBFFFFFFFFFFFFFFFFFFFFFDBFA>AFF>F:B6??>>FFFF?D?FFFFF?<<?<2)4;B9;9>F??:??B????4
@M04999:289:000000000-L3R54:1:1101:4845:9944 2:N:0:429
GACTACCGGGGCATCTAATCCTGTTTGCTCCCCACGCTTTCGCATCTCAGCGTCAGTATCTGTCCAGAAGGCCGCCTTCGCCACCGGTATTCCTCCACATCTCTACGCATTTCACCGCTACACGTGGAATTCTACCTTCCTCTACAATACTCCAGATAACCAGTTTTAAGTGCAGTTCCCAGGTTGAGCCCGGGGCTTTCACACCTAACTTAATTATCCGCCTACATGCCCTTTACGCCCAGTCATTCCGATTAACGCTCGCACCCTCCGTATTACCGCGGCTGCTGGCACGGAGTTAGCC
+
CCCCCGGGGGGGGGGGGGGGGGGGGGGGGGGGGGGGGGGGGGGGGGGGGGGGGGGGGGGGGGGGGGGGGGGGGGGGGGGGGGGGGGGGGGGGGGGGGGGGGGGGGGGGGGGGGGGGGGGGGGGGGGGGGGGGGGGGGGGGGGGGGGGGGGGGGGGGGGGGGGGGGGGGGGGFGGGGFGFCFGCFFGDGGGGGGGGGGGGGAAFFFFFFBFE@EFFFFFF@F@DFFFFCFEFFFEEFFFFEFFEFFFFFF13?<?F>2(4:>>BF4<:::;B:<B>ABF>>>;BFF>D:B:)19(-41:5),
@M04999:289:000000000-L3R54:1:1101:26801:9959 2:N:0:429
GACTACTCGGGTATCTAATCCTGTTCGCTCCCCACGCTTTCGTCCATCAGCGTCAATCGGTATTTAGTAACCTGCCTTCGCAATCGGGGTTCTGTGTAATATCTATGCATTTCACCGCTACACTACACATTCCAGTTACTTCAATACTATTCAAGATTAACAGTATCAACGGCAGTTCTACAGTTAAGCTGCAGGTTTTCACCGCTGACTTATCAACCCGCCTACGGACCCTTTAAACCCAATAAATCCGGATAACGCTCGCATCCTCCGTATTACCGCGGCTGCTGGCACGGAGTTAGCC
+
CCCCCGGGGGGGGGGGGGGGGGGGGGGGGGGGGGGGGGGGGGGGGGGGGGGGGGGGGGGGGGGGGGGGGGGGGGGGGGGGGEGGGGGGGGGGGGGGGGGGGGGGGGGGGGGGGGGGGGGGGGGGGGGGGGGGGGGGGGGGGGGGGGGGGGGGCFGFGGGGFGGGFGGAEGGGGDGGFGFGGGFGGGGGFGGGGGGGGGGGFFFEFFFFFFFFFFFFFFFFFFDFB@@F=@FF9@FEFB;>6@@;E3<EEFF61(>@F@@FF>>BFFBFFB004?)<901;;9(7?70>??D?B9F:B<AB:
@M04999:289:000000000-L3R54:1:1101:22067:9979 2:N:0:429
ATCGACTACTGGGGTATCTAATCCTGTTTGCTCCCCACGCTTTCGCATCTCAGCGTCAGTATCTGTCCAGAAGGCCGCCTTCGCCACCGGTATTCCTCCACATCTCTACGCATTTCACCGCTACACGTGGAATTCTACCTTCCTCTACAATACTCCAGATAACCAGTTTTAAGTGCAATTCCCAGGTTGAGCCCGGGGCTTTCACACCTAACTTAATTATCCGCCTACATGCCCTTTACGCCCAGTCATTCCGATTAACGCTCGCACCCTCCGTATTACCGCGGCTGCTGGCACGGAGTT
+
CCCCCGGGGGGGGGGGGGGGGGGGGGGGGGGGGGGGGGGGGGGGGGGGGGGGGGGGGGGGGGGGGGGGGGGGGGGGGGGGGGGGGGGGGGGGGGGGGGGGGGGGGGGGGGGGGGGGGGGGGGGGGGGGGGGGGGGGGGGGGGGGGGGGGGGGGGGGGGGGGGGGGGGGGGGGGGGGFGFGGGGGGGGGGGGGGGGGGGGGFFFFFFFEBBEFFFFFFFFFFFF>DDFFEFFFEFFFFEEEF>BF;;EFFFFFF?;?DEEBBF?0(4>9?FFFFFFFFFA9-49;>FBFF:??FFFFF6::
@M04999:289:000000000-L3R54:1:1101:9100:9981 2:N:0:429
CGTCTGACTACTCGGGTATCTAATCCTGTTTGCTCCCCACGCTTTCGCATCTCAGCGTCAGTATCTGTCCAGAAGGCCGCCTTCGCCACCGGTATTCCTCCACATCTCTACGCATTTCACCGCTACACGTGGAATTCTACCTTCCTCTACAATACTCCAGATAACCAGTTTTAAGTGCAGTTCCCAGGTTGAGCCCGGGGCTTTCACACCTAACTTAATTATCCGCCTACATGCCCTTTACGCCCAGTCATTCCGATTAACGCTCGCACCCTCCGTATTACCGCGGCGTCTGGCACGGAGT
+
CCCCCGGGGGGGGGGGGGGGGGGGGGFFGGGGGGGGGGGGGGFGGGGGGGGGGGGGGGGGGGGGGGGGGGGGGGGGCFGGGGGGFGEGFGGGGGFGAFCEGEFEFGFGGGFGGGGGFGGGGGGGGGGGGGGEEFGG9FGGAFGGGCGDFFFFFGFFGGGGGGGGFGGGFFGGGGGGFGFFFGFGFEFGGGGGGGGGDDDGD>FFFFFFF==@@FFFFABCFCCCF9=@@FBFF88@F@E=>@<0>F?EEEFFFF1(6209<3>?B166>,:<::6:(44))621((-(--4:02(3-(((-
@M04999:289:000000000-L3R54:1:1101:12616:10001 2:N:0:429
GACTACTGGGGTATCTAATCCTGTTTGCTCCCCACGCTTTCGCATCTCAGCGTCAGTATCTGTCCAGAAGGCCGCCTTCGCCACCGGTATTCCTCCACATCTCTACGCATTTCACCGCTACACGTGGAATTCTACCTTCCTCTACAATACTCCAGATAACCAGTTTTAAGTGCAATTCCCAGGTTGAGCCCGGGGCTTTCACACCTAACTTAATTATCCGCCTACATGCCCTTTACGCCCAGTCATTCCGATTAACGCTCGCACCCTCCGTATTACCGCGGCTGCTGGCACGGAGTTAGCC
+
CCCCCGGGGGGGGGGGGGGGGGGGGGGGGGGGGGGGGGGGGGGGGGGGGGGGGGGGGGGGGGGGGGGGGGGGGGGGGGGGGGGGGGGGGGGGGGGGGGGGGGGGGFGGGGGGGGGGGGGGGGGGGGGGGGGGGGGGGGGGGGGGGGGGGGGGGGGGGGGGGGGGGGGGGGFGGGGGFGFGGGGGGGGGGGGGGGGGGGGGFFFFFFFFFFFFFFFFFFF@FFFFFFFFF=BF=EEFFFFFFF4<EEFFFFF<FFFE@FF:9;>BBFBBBFF?BB9ABFF>F>BF:?BF2<D09;;6:<A<2
@M04999:289:000000000-L3R54:1:1101:12391:10019 2:N:0:429
TTCCGACTACACGGGTATCTAATCCTGTTCGCTACCCATGCTTTCGAACCTCAGCGTCAGTTACAGACCAGAGAGCCGCCTTCGCCACTGGTGTTCTTCCATATATCTACGCATTCCACCGCTACACATGGAGTTCCACTCTCCTCTTCTGCACTCAAGAAAAACAGTTTCAGCTGCACTTCCCCGGTTAAGCCGAGGGCTTTCACAGCTGACTTGTTCTCCCGCCTGCGTTCGCTTTACGCCCAATAAATCCGGACAACGCTTGCCACCTACGTATTACCGCGGCTGCTGGCACGTAGTT
+
CCCCCGGGGGGGGGGGGGGGGGGGGGGGGGGGGGGGGGGGGGGGGGGGGGGGGGGGGGGGGGGGGGGGGGGGGGGGGGGGGGGGGGGGGGGGGGGGGGGGGGGGGGGGGGGGGGGGGGGGGGGGGGGGGGGGGGGGGGGGGGGGGGGGGGGGGGGGGGGGGGGGGGGGGGGGGGGGFGFGGGGGGGGGGGGGGGGGGGGGFFFFFFFFFFFFFFFFFFFFFFFFFFFFFFFFFFFDFDFFDFFFD(8?BFFFFFFFFFF?BFFFF?BDF<00:28?A>DFF6;06;>>?FF?0(4<2<FFA
@M04999:289:000000000-L3R54:1:1101:23001:10023 2:N:0:429
CGACGACTACTAGGGTATCTAATCCTGTTTGCTCCCCACGCTTTCGCATCTCAGCGTCAGTATCTGTCCAGAAGGCCGCCTTCGCCACCGGTATTCCTCCACATCTCTACGCATTTCACCGCTACACGTGGAATTCTACCTTCCTCTACAATACTCCAGATAACCAGTTTTAAGTGCAATTCCCAGGTTGAGCCCGGGGCTTTCACACCTAACTTAATTATCCGCCTACATGCCCTTTACGCCCAGTCATTCCGATTAACGCTCGCCCCCCCCGGATTACCGCGGCTGCTGGCACGGTGTT
+
CCCCCEGCCGAEGGGGGGGGFFGGGFFGGFEGGGGFFDFDGGGF9FGG@FEEEFGCF:CFEGGFFCFEGCE<E@F8EFGDG@GFCGG:FFGGEF<,E?FGGGG@FFGFGGGCCFGGGGGGGGGGGFFGBDCFABEF9DFGEGGGGGGG,3@EGFCGGGGGFF=FGGFAAFGGGGGGF7DG+C@FFFGFD6DCGGGGGG*;*;4499EAA=EEF6AFEF8@6>?=BD@@=19<;E@(6@6@2;>6;;=E355).4:1;6991,(((-(-4(((4(((((.4<09;90((-3)((38((((43
@M04999:289:000000000-L3R54:1:1101:18865:10044 2:N:0:429
CGGACTACTAGGGTATCTAATCCTGTTTGCTCCCCACGCTTTCGCGCCTCAGCGTCAGTCATGAGCCAGGTTGCCGCCTTCGCCACCGGTGTTCTTCCCAATATCTACGAATTTCACCTCTACACTGGGAATTCCACAACCCTCTCTCACACTCTAGTCTAAACGTATCAAATGCCGTCCCAGGGTTGAGCCCCGGATTTTCACATCTGACTGTCTAAACCGCCTACGCGCCCTTTACCCCCAGTCATTCCGAGCAACGCTAGCCCCCTTCGTATTACCGCGGCTGGTGGCACGAACTTAC
+
CCCCCGGGGGFGGFFGGGGGGGGGGGGGGGGGGGGGGGGGGGGGGGGGGGGGGGGGGGGGGGGGGGGGGGGGGGGGGGGGGGGGGGGGDGGGGGGGGGGGFGGGGGGGGGGGGGGGGGGGGGGGGFGGGGGGGGGGGGGGGGGGGGGG9FGGGGGGGFGGGGGGEGGGGCGFGAGGFGBGGGGGGGGGE??CFGGGDGGGFFFFFCACC6AEE9BACAA@FB=>@5@?F>F0:0@@EF)0(69:?DF24<<86(43??90:?FF0:<BF<:14<BBFFF:44(4(-(.8321<2(,((67-
@M04999:289:000000000-L3R54:1:1101:3930:10056 2:N:0:429
TGACTACTCGGGTATCTAATCCTGTTTGCTCCCCACGCTTTCGCATCTCAGCGTCAGTATCTGTCCAGAAGGCCGCCTTCGCCACCGGTATTCCTCCACATCTCTACGCATTTCACCGCTACACGTGGAATTCTACCTTCCTCTACAATACTCCAGATAACCAGTTTTAAGTGCAATTCCCAGGTTGAGCCCGGGGCTTTCACACCTAACTTAATTATCCGCCTACATGCCCTTTACGCCCAGTCGTTCCGATTAACGCTCGCACCCTCCGTATTACCGCTGCTGCTGGCACGGAGTTAGC
+
CCCCCGGGGGGGGGGGGGGGGGGGGGGGGGGGGGGGGGGGGGGGGGGGGGGGGGGGGGGGGGGGGGGGGGGGGGGGGGGGGGGGGGGGGGGGGGGGGGGGGGGGGGGGGGGGGGGGGGGGGGGGGGGGDDFGGGGGGGGGGGGGGGGGGGGGGGGGGGGGGGFGGGGGGGGGGGGGFGFDGGFGGGGCFGGGGGGGGCFGFFFFFFFFFFEFFFFFFFFFFDFFFFFFEFFFFFFFFF@>@D<;=1@??@D@?D?EFF00(4;B9;FF??F:08?AFF?6(-2:BF0)3:B<?691:?>92
@M04999:289:000000000-L3R54:1:1101:18209:10084 2:N:0:429
CGGTAGACTACCAGGGTATCTAATCCTGTTTGCTCCCCACGCTTTCGCATCTCAGCGTCAGTATCTGTCCAGAAGGCCGCCTTCGCCACCGGTATTCCTCCACATCTCTACGCATTTCACCGCTACACGTGGACTTCTACCTTCCTCTACAATACTCCAGATAACCAGTTTTAAGTGCAATTCCCAGGTTGAGCCCGGGGCTTTCACACCTAACTTCATTATCCGCCTACATGCTCTTTACGCCCAGTCATTCCGATTCACGCTCCCACCATCCGTATTACGGCTGCTGCTGGCACGTAGT
+
CCCC<CCF<6F,CC@FFGCF<FD96CDEE<ECFGG@F@E+@C6BC@FC@7F<FECFBCGCFEDEDGGGGAFEEF<EC=:CCGGGGG7:?BBEEF,CFGGCGFC8AFEE;A?@CCF@FBFG4BFF>FFFGFEG74E9>FGFGGF88=EFFDG9=EDF,6@=E,7E3=?89=,@DF7EF7+=98D8@@,D8E8@CF,:697C55>AFF9=29))5?CF6:B?=CE4@=??FFEC83*.5.?=4(4264=;.3<<C<36,,/)//=<F02(,2(),.((.3(6)((,(,2:5?:7(((.81.((
@M04999:289:000000000-L3R54:1:1101:16419:10094 2:N:0:429
GACTACAAGGGTATCTAATCCTGTTTGCTCCCCACGCTTTCGCATCTCAGCGTCAGTATCTGTCCAGAAGGCCGCCTTCGCCACCGGTATTCCTCCACATCTCTACGCATTTCACCGCTACACGTGGAATTCTACCTTCCTCTACAATACTCCAGATAACCAGTTTTAAGTGCAATTCCCAGGTTGAGCCCGGGGCTTTCACACCTAACTTAATTATCCGCCTACATGCCCTTTACGCCCAGTCATTCCGATTAACGCTCGCACCCTCCGTATTACCGCGGCTGCTGGCACGGAGTTAGCC
+
CCCCCGGGGGGGGGGGGGGGGGGGGGGGGGGGGGGGGGGGGGGGGGGGGGGGGGGGGGGGGGGGGGGGGGGGGGGGGGGGGGGGGGGGGGGGGGGGGGGGGGGGGGGGGGGGGGGGGGGGGGGGGGGGGGGGGGGGGGGGGGGGGGGG9DGGGGGGGGGGGGGGGGGGGGGGGGGGFGFGGGGGFGGGGGGGGGGGDGGGFFFFFFFFFFFFEFFFFFFFFFFFBBEEFFFEFFCE@D>FDFFFFFFFEF;D@FFEDFFD>;>FFFFFFFFF?FAAABFB>FFFFFF?<?FFF96<:D<2.
@M04999:289:000000000-L3R54:1:1101:2898:10097 2:N:0:429
CTAGCGACTACCCGGGTATCTAATCCTGTTTGCTCCCCACGCTTTCGCATCTCAGCGTCAGTATCTGTCCAGAAGGCCGCCTTCGCCACCGGTATTCCTCCACATCTCTACGCATTTCACCGCTACACGTGGAATTCTACCTTCCTCTACAATACTCCAGATAACCAGTTTTAAGTGCAGTTCCCAGGTTGAGCCCGGTGCTTTCACACCTAACTTAATTATCCGCCTACATGCCCTTTACGCCCAGTCATTCCGATTAACGCTCGCACCCTCCGTATTACCGCGGCTGCTGGCACGGAGT
+
@@CCCGGGGGGFGGGG@CDGGG9FFFGGGFGGGGGFGGG@@F:FFDGGGCEGGG<FGGEGG@AFEAAFGGFGCCBFFF@EGDCFFGCFFFEGG7FGGGGFGFGF,ADDGGFD:EFCBFFG9CFFGCGGGGF776@FGGGGGGGGFFGGEFGGFFGGGGEDFDFDF6@D@ECFFGGAFFA?GGFG9A:FFGFGCFFGGG/;5;1=AFFFBFB)7AFFEFFC8CFFFFFFF24?C;./6@E=E?F@@D?;@EF)7<;@1(<)4:6(,41414<B?B>BB0(.<)(47>1-9<8::<:319194
@M04999:289:000000000-L3R54:1:1101:11400:10124 2:N:0:429
TGACTACACGGGTATCTAATCCTGTTTGCTCCCCACGCTTTCGCATCTCAGCGTCAGTATCTGTCCAGAAGGCCGCCTTCGCCACCGGTATTCCTCCACATCTCTACGCATTTCACCGCTACACGTGGAATTCTACCTTCCTCTACAATACTCCAGATAACCAGTTTTAAGTGCAATTCCCAGGTTGAGCCCGGGGCTTTCACACCTAACTTAATTATCCGCCTACATGCCCTTTACGCCCAGTCATTCCGATTAACGCTCGCACCCTCCGTATTACCGCGGCTGCTGGCACGGAGTTAGC
+
CCCCCGGGGGGGGGGGGGGGGGGGGGGGGGGGGGGGGGGGGGGGGGGGGGGGGGGGGGGGGGGGGGGGGGGGGGGGGGGGGGGGGGGGGGGGGGGGGGGGGGGGGGGGGGGGGGGGGGGGGGGGGGGGGGGGGGGGGGGGGGGGGGGGGGGGGGGGGGGGGGGGGGGGGGGGGGGGFGFGGGGGGGGGGGGGGGGGGGGGFFFFFFFFFFFFFAFFEFFEF>DFFFFFFFE@ED@;EFFFFFFF@FEFFFFF<@FFF;BFFF>BF>B?BFFFF?FFFFF>>;BF(2:?(84<B>BF?B>D<
@M04999:289:000000000-L3R54:1:1101:22629:10128 2:N:0:429
GGGACTACTAGGGTATCTAATCCTGTTCGCTCCCCACGCTTTCGTCCATCAGCGTCAATCGGTATTTAGTAACCTGCCTTCGCAATCGGGGTTCTGTGTAATATCTATGCATTTCACCGCTACACTACACATTCCAGCTACTTCAATACTATTCAAGATTAACAGTATCAACGGCAGTTCTACAGTTAAGCTGCTGGTTTTCACCGCTGACTTATCAACCCGCCTACGGACCCTTTAAACCCAATAAATCCGGATAACGCTCGAATCCCCCATATTCCCGCGGCTGCTGGCACGGAGTTAC
+
CC88B,6E<FGGFFFGGG@;FFDFFECFGD6EFDGFGCGGDGGGFGGCFGGEGGGG:@FGGGGG,EA<EEEGFDG@FFFCFEGG4:EFGGG:>EGG@@EBFF9FFD;AEG<FCFG<FFDGGGGGGGFGGGCECDEF;D=EFCGFF3=FFGFADGCD=8=FCEDC9=:EECFG6C>>?=DCE99F8=:@EFGFGGGCF?FFFFFFF>EFA5CECA9BEBFBB>BFFAFF8-95@D2)*16AD;D0(//)7/316;?F9E0961((()(.)--(.(.6)).49(3,(-432:?07?>((-(.)
@M04999:289:000000000-L3R54:1:1101:2061:10154 2:N:0:429
ACGACTACAGGGGTATCTAATCCTGTTCGCTCCCCACGCTTTCGCTCCTCAGCGTCAGTGACGGCCCAGAGACCTGCCTTCGCCATCGGTGTTCTTCCCGATATCTACACATTCCACCGTTACACCGGGAATTCCAGTCTCCCCTACCGCACTCCAGTCCGCCCGTACCCGGCGCCGATCCACCGTTAAGCGATGGACTTTCACACCAGACGCGACGAACCGCCTACGAGCTCTTTACGCCCAATAAATCCGGATAACGCTTGCACCCTACGTGTTACCGCGGCTGCTGGCACGTAGTT
+
CCCCCGGGGGGGGGGGGGGGGGGGGGGGGGGGGGGGGGGGGGGGGGGGGGGGGGGGGGGGGGGGGGGGGFGGGGGGGGGGGGGGGGGGGGGGGGGGGGGGGGGDGGGGGGGGGGGGGGGFGGGGGGGDGGGGGGGGGGGGGD?EGGGGGCGGEGGGEGGFGG6CCCCGGGGGGEGEFGFGGGGGGGGGGGGGEGEGFFGFFFFFFFFF6<?995<;>>DFEBF9?FFF?BBFFF>FBD<B>>F:1:A2>FFFFF?FFFFFF:??FFFFBFF?((8?FAA?>>;6>B?BF01(5(4<:6<
@M04999:289:000000000-L3R54:1:1101:22168:10181 2:N:0:429
TGGACTACCCGGGTATCTAATCCTGTTTGCTCCCCACGCTTTCGCATCTCAGCGTCAGTATCTGTCCAGAAGGCCGCCTTCGCCACCGGTATTCCTCCACATCTCTACGCATTTCACCGCTACACGTGGAATTCTACCTTCCTCTACAATACTCCAGATAACCAGTTTTAAGTGCAATTCCCAGGTTGAGCCCGGGGCTTTCACACCTAACTTAATTATCCGCCTACATGCCCTTTACGCCCAGTCATTCCGATTAACGCTCGCACCCTCCGTATTACCGCGGCTGCTGGCACGGAGTT
+
CCCCCGGGGGGGGGGGGGGGGGGGGGGGGGGGGGGGGGGGGGGGGGGGGGGGGGGGGGGGGGGGGGGGGGGGGGGGGGGGGGGGGGGGGGGGGGGGGGGGGGGGGGGGGGGGGGGGGGGGGGGGGGGGGGGGGGGGGGGGGGGGGGGGGGGGGGGGGGGGGGGGGGGGGGGGGGGGFGFGGGGGGGGGGGGGGGGGGGGGFFFFFFFFFFFFFFFFFFFFFFFFFFFFFFFFFEFEEFFF>BFFFFFFFFFFFFFFFB:>FBFFFFFF<0<>?BFFFFFBFF90>BFFF>B???96-3:
@M04999:289:000000000-L3R54:1:1101:26263:10204 2:N:0:429
GACTACAGGGGTATCTAATCCTGTTTGCTCCCCACGCTTTCGCATCTCAGCGTCAGTATCTGTCCAGAAGGCCGCCTTCGCCACCGGTATTCCTCCACATCTCTACGCATTTCACCGCTACACGTGGAATTCTACCTTCCTCTACAATACTCCAGATAACCAGTTTTAAGTGCAATTCCCAGGTTGAGCCCGGGGCTTTCACACCTAACTTAATTATCCGCCTACATGCCCTTTACGCCCAGTCATTCCGATTAACGCTCGCACCCTCCGTATTACCGCGGCTGCTGTCACGGAGTTAGCC
+
CCCCCGGGGGGGGGGGGGGGGGGGGGGGGGGGGGGGGGGGGGGGGGFGGGGGGGGGGGGGGGGGGGGFGGGGGGGGGGGGGGGGGGGGGGGGGGGGGGGGGGGGGGGGGGGGGGGGGGGGGGGGGGGGFGGGGGGGGGGGGGGGGGGDGGGGGGGGGGGGGGGGGGGGGGGGGGFGFGFFGG6CGG6EEGGGEEEDDGGGFFFFFFFFDFFFFFFFFFFFFF@DD=:EBFF2@FFFFFFF@@EFFFFCFF0;@FFFFFFBB6199:1<?320:(444:192;BB?:?)5::?:17<06994
@M04999:289:000000000-L3R54:1:1101:13903:10207 2:N:0:429
GACTACTGGGGTATCTAATCCTGTTCGCTCCCCACGCTTTCGTCCATCAGCGTCAATCGGTATTTAGTAACCTGCCTTCGCAATCGGGGTTCTGTGTAATATCTATGCATTTCACCGCTACACTACACATTCCAGCTACTTCAATACTATTCAAGATTAACAGTATCAACGGCAGTTCTACAGTTAAGCTGCAGGTTTTCACCGCTGACTTATCAACCCGCCTACGGACCCTTTAAACCCAATAAATCCGGATAACGCTCGCATCCTCCGTATTACCGCGGCTGCTGGCACGGAGTTAGCC
+
CCCCCGGGFGGGGGGGGFGGFGGGGGGGGFGFGGGGGGGGGGGGG,@FGFGEGGGCECFGGEGGGGGGGGFGGGGGGGGGGGGDGGGCGGGGGGBEGFFGGGGGGGGGGFGGGGGGDGGGGFGDFGFGGGGFBD>DFDGGGGFFFFFFGFADCFFFEDA=DFGGFGGGGGGED6DGB7?FGGFGGGGGGFGGGGGCFGGFFFFDFFFF@EAFFFFFD9?AFF>9B=@?9@=BFEECCEFBDDD8A4<E;F6?D?E@F((,.(219:?AFF:6(5AA9:>,410;?FF?<0),(2,-14425
@M04999:289:000000000-L3R54:1:1101:12961:10220 2:N:0:429
GGACTACCCGGGTATCTAATCCTGTTTGCTCCCCACGCTTTCGCATCTCAGCGTCAGTATCTGTCCAGAAGGCCGCCTTCGCCACCGGTATTCCTCCACATCTCTACGCATTTCACCGCTACACGTGGAATTCTACCTTCCTCTACAATACTCCAGATAACCAGTTTTAAGTGCAATTCCCAGGTTGAGCCCGGGGCTTTCACACCTAACTTAATTATCCGCCTACATGCCCTTTACGCCCAGTCATTCCGATTAACGCTCGCACCCTCCGTATTACCGCGGCTGCTGGCACGGAGTTAGC
+
CCCCCGGGGGGGGGGGGGGGGGGGGGGGGGGFFFGGGDGGGGGGGDGFGGGFGGEGGGGGGGGGGGGGGGGGGGGGGGGGGDGGGGGGGGGFGGGGGGGGFGGGGGGFDGGGGGGGGGGGGGGGGGGGCFFFGGGGGGDFEGGFGGGGGGGGGGGGCDCGGGGGGGFFGGGGGFGGFDFGGGGGGGGGGGGGGGGGD>FGFFFFFEFFEFE<BAFFFFFFEFFFFFFEE@@@EDEEFF?DF@;63>E?EFF;;0??ABFB0(,(4;?6:693?FBFAA?>(;>69?422(18<>;0:<)56
@M04999:289:000000000-L3R54:1:1101:4349:10253 2:N:0:429
CTTGACTACTCGGGTATCTAATCCTGTTTGCTCCCCACGCTTTCGCATCTCAGCGTCAGTATCTGTCCAGAAGGCCGCCTTCGCCACCGGTATTCCTCCACATCTCTACGCATTTCACCGCTACACGTGGAATTCTACCTTCCTCTACAATACTCCAGATAACCAGTTTTAAGTGCAATTCCCAGGTTGAGCCCGGGGCTTTCACACCTAACTTAATTATCCGCCTACATGCCCTTTACGCCCAGTCATTCCGATTAACGCTCGCACCCCCCGTATTACCGCGGCTGCTGGCACGGAGTTT
+
CCCCCGGGGGGGGGGGGGGGGGGGGGGGGGGGGGGGGGGGGGGGGGGGGGGGGGGGGGGGGGGGGGGGGGGGGGGGGGGGGGGGGGGGGGGGGGGGGGGGGGGGGGGGGGGGGGGGGGGGGGGGGGGGGGGGGGGGGGGGGGGGGGGGGGGGGGGGGGGGGGGGGGGGGGGGGGGGFGFGGGGGGGGGGGGGGGGGGGGGFFFFFFFFFFFFFFFFFFFFFF>DFFFDBCCBE@EFFFFFFFFD;@FAEFFFFFF;<CC?9??BFF;0:6>F9:6<BFFFBB;096>FFFF??>?F(,:?)
@M04999:289:000000000-L3R54:1:1101:27551:10277 2:N:0:429
CCGACTACTCGGGTATCTAATCCTGTTCGCTACCCATGCTTTCGAACCTCAGCGTCAGTTACAGACCAGAGAGCCGCCTTCGCCACTGGTGTTCTTCCATATATCTACGCATTCCACCGCTACACATGGAGTTCCACTCTCCTCTTCTGCACTCAAGAAAAACAGTTTCAGCTGCACTTCCCCGGTTAAGCCGAGGGCTTTCACAGCAGACTTACAAAACCGCCTGCGCTCGCTTTACGCCCAATAAATCCGGACAACGCTTGCCACCTACGTATTACCGCGGCGGCTGGCACGTAGTT
+
CCCCCFGGGGGGGGEFFGGG9FFGGGGGGGGGGGGGGGCGGGGGGGGEEGGGGGGGGEFGGGGGGGGGGGGGGGGGGGG>FGGGGGGGGFFGGGGGGGGGGGG<EFGFGGFGGGCGGFE7FGGGGFFGFGFGEGGGGGGGGFFFGFGGGGGFGFGGG8EGGGEFEFGGGGFCC@CDFG?FFGGGGGGGCFGGGGGGDGGGFFFFF>*;>BDECFFAEFFFFF>2:?DF((/707?149@FF9@12>BAFABF0(4>B?>>F38??FFBB0:<7?BB942-9>6,(-(,3(4<?BBB<?9
@M04999:289:000000000-L3R54:1:1101:8614:10285 2:N:0:429
CGTGACTACACGGGTATCTAATCCTGTTTGCTCCCCACGCTTTCGCATCTCAGCGTCAGTATCTGTCCAGAAGGCCGCCTTCGCCACTGGTATTCCTCCACATCTCTACGCATTTCACCGCTACACGTGGAATTCTACCTTCCTCTACAATACTCCAGATAACCAGTTTTAAGTGCAATTCCCAGGTTGAGCCCGGGGCTTTCACACCTAACTTAATTATCCGCATACATGCCCTTTACGCCCAGTCATTCCGATCAACGCTCGCACCCTCCGTATTACGGCGCCTGCTGGCACGCAGTT
+
-A8AC86CC<FC7:6:FFF9C<FEFFFE<EFEECFFGGDCGGFGEFC7@EAFFGGGGGEE<FGGE,CFFEED,B,FFGGGF<B@=CG,BEF?FEFG9EA?FEDEGGD<F<FDE@@AFGCEGCCGEGGCFEE=EFFFGF,@EFGFFGEEGGFGGGF8>DAEFFGGGFGFGGA@=EGG79@FG?CEE8=DEFCGG6E++**3*03=B99>44.>=>FF?F+:BC@>((/8.9*).5(756;)613(24<<E66).(;(2=@(.4?>99B9:1((-,3(,-)((44((-4?F?(,(.2-(4::
@M04999:289:000000000-L3R54:1:1101:11268:10288 2:N:0:429
GAAGACTACCCGGGTATCTAATCCTGTTTGCTCCCCACGCTTTCGCATCTCAGCGTCAGTATCTGTCCAGAAGGCCGCCTTCGCCACCGGTATTCCTCCACATCTCTACGCGTTTCACCGCTACACGTGGAATTCTACCTTCCTCTACAATACTCCAGATAACCAGTTTTAAGTGCAATTCCCAGGTTGAGCCCGGGGCTTTCACACCTAACTTAATTATCCGCCTACATGCCCTTTACGCCCAGTCATTCCGATTAACGCTCGCACCCTCCGTATTACCGCGGCTGCTGGCACGGAGTTT
+
CCCCCGGGGGGGGGGGGGGGGGGGGGGGGGGGGGGGGGGGGGGGGGGGGGGGGGGGGGGGGGGGGGGGGGGGGGGGGGGGGGGGGGGGGGGGGGGGGGGGGGGGGGGGGGGGGGGGGGGGGGGGGGGGGGGGGGGGGGGGGGGGGGGGGGGGGGGGGGGGGGGGGGGGGGGGFGGGFGFGGGGGGGGGGGGGGGGDDGGGFFFFFFFFFFEFFFFFFFFFFEFFFFFFFF?@EFFFFFFFFF@F?=EFFFEE?8:?64>B;FF;9BB9F??BBF?0>B<<(92;>>FF7)3<<?FF>FFF2
@M04999:289:000000000-L3R54:1:1101:22823:10290 2:N:0:429
GATAGACTACTGGGGTATCTAATCCTGTTTGCTACCCACGCTTTCGAGCATGAACGTCAGTGTTATCCCAGGAGGCTGCCTTCGCCATCGGTATTCCTCCACATCTCTACGCATTTCACTGCTACACGTGGAATTCTACCTCCCTCTGGCACACTCTAGTTAGACAGTTTCAAATGCACGTCCCAAGTTGAGCTCGGGGATTTCACATCTGACTTATCTAACCGTCTGCGCTCGCTTTACGCCCAGTAATTCCGATTAACGCTCGCACCCTACGTATTACCGCGGCTGCTGGCACGTAGTT
+
CCCCCGGGGGGGGGGGGGGGGGGGGGGGGGGGGGGFGGGGGGGGGGGGGGGGGGGGGGGGGGGGGGGGGGGGGGGGGGGGGGGGGGGGGGGGGGGGGGGGGFCFGGGGGGGGGGGFFGGGGGGGG?FGGGGGGGGGGGGGGG?EDGGGGGGGGGGGGGGGGGGFGGGFFCGGGGGGBFDGGGGCFFGGGFGGG8DDDGGGDFFFFCAEEFF5AABAEFFFFFBFFFFFFABFFFFFFFEFFF=0??3C<CFE?=@0;;CC7;1,,6216::?B0,2<744<?6>27,(4,).-(3(..4:<
@M04999:289:000000000-L3R54:1:1101:16300:10299 2:N:0:429
TACGACTACCCGGGTATCTAATCCTGTTCGCTCCCCACGCTTTCGTCCATCAGCGTCAATCGGTATTTAGTAACCTGCCTTCGCAGTCGGGGTTCTGTGTAATATCTATGCATTTCACCGCTACACTACACATTCCAGCTACTTCAATACTATTCAAGATTAACAGTATCAACGGCAGTTCTACAGTTAAGCTGCAGGTTTTCACCGCTGACTTATCAACCCGCCTACGGACCCTTTAAACCCAATAAATCCGGATAACGCTCGCATCCTCCGTATTACCGCGGCTGCTGGCACGGAGTT
+
CCCCCGGGGGGGGGEGGGGGGGGGGGGGGGGGGGGGGGGGGGGGGGGGGGGGGGGGGGGGGGGGGGGGGGGGGGGGFFGGGGGGGGFGGGGGGGGGFGGGGGGGAFGGGFFFGGGGGGGGGGGGGGGGGGGGGGGGGGGGGGGGGGGFGGGGGCFGFGGFFGFGGFGGGGGGGGGGFGFGGGGGGGCFFFCDEFGGGDFGFFFFFFFFFFFFFFFAEFFFFF@=@DFFFDFFFFF@FFFFFFFFFFFFFFEFFFFFFAFF94?FFF0>FFFFFBB:0<ABF>>B;>B<??B0:BFF>BFF
@M04999:289:000000000-L3R54:1:1101:13270:10329 2:N:0:429
AAGACTACAGGGGTATCTAATCCTGTTCGCTCCCCACGCTTTCGTCCATCAGCGTCAATCGGTATTTAGTAACCTGCCTTCGCAATCGGGGTTCTGTGTAATATCTATGCATTTCACCGCTACACTACACATTCCAGCTACTTCAATACTATTCAAGATTAACAGTATCAACGGCAGTTCTACAGTTAAGCTGCAGGTTTTCACCGCTGACTTATCAACCCGCCTACGGACCCTTTAAACCCAATAAATCCGGATAACGCTCGCATCCTCCGTATTACCGCGGCTGCTGGCACGGAGTT
+
CCCCCGGGGGGGGGGGGGGGGGGGGGGGGGGGDGGGGGGGGGGGGGGGGGGGGGGGGGGGGGGGGGGFFGGGGGGGGGGGGGGGGGGGGGGGGGGGGGGGGGGGGGGGGGGGGGGGGGGGGGGGGGGGGGGGGGGGGGGGGGGGGGGGGGGGGGGGGGGGGGGGGGGGGGGGGGGGFGFGGGGGGGGFGGGGGGGGGGGGFFFFFFFFFFFFFFFFFFFFFFFFFFFFFFFFFFFFFFFFFFFF@EFFFFFF@??DFFFBFFFFFFFFFFFF3:?FFFAF69>963?DF8?F<<FB9::
@M04999:289:000000000-L3R54:1:1101:20075:10336 2:N:0:429
AGACTACACGGGTATCTAATCCTGTTCGCTACCCATGCTTTCGAACCTCAGCGTCAGTTACAGACCAGAGAGCCGCCTTCGCCACTGGTGTTCTTCCATATATCTACGCATTCCACCGCTACACATGGAGTTCCACTCTCCTCTTCTGCACTCAAGAAAAACAGTTTCAGCTGCACTTCCCCGGTTAAGCCGAGGGCTTTCACAGCTGACTTGTTCTCCCGCCTGCGTTCGCTTTACGCCCAATAAATCCGGACAACGCTTGCCACCTACGTATTACCGCGGCTGCTGGCACGTAGTTAGC
+
CCCCCGGGGGGGGGGGGGGGGGGGGGGGGGGGGGGGGGGGGGGGGGGGGGGGGGGGGGGGGGGGGGGGGGGGGGGGGGGGGGGGGGGGFGGGGGGGGGGGGGGGGGGGGGGGGGGGGGGGGGGGGGGGGGGGGGGGGGGGGGGGGGGGGGGGGGGGGGGGGGGGGGGGGGGGGFGGFGFGGGGGGGGGGGGGGGGGGGGGFFFFFFFFFFFFFFFFFFFFFFFFFFFFF@DFFFFFFFFDFF18E<CEFFF;FBF??6>B?BF?FFFF:>BFFA?AFA:F;;>F6<?FBFFFF31??AFA6
@M04999:289:000000000-L3R54:1:1101:16379:10339 2:N:0:429
CCGACTACAGGGGTATCTAATCCTGTTTGCTCCCCACGCTTTCGCATCTCAGCGTCAGTATCTGTCCAGAAGGCCGCCTTCGCCACCGGTATTCCTCCACATCTCTACGCATTTCACCGCTACACGTGGAATTCTACCTTCCTCTACAATACTCCAGATAACCAGTTTTAAGTGCAATTCCCAGGTTGAGCCCGGGGCTTTCACACCTAACTTAATTATTCGCCTACATGCCCTTTACGCCCAGTCATTCCGATTAACGCTCGCACCCTCCGTATTACCGCGGCTGCTGGCACGGAGTT
+
C@CCCGGGGGGGGGGGGGGGGGGGGGGGGGGGGGGGGGGGGGGGGGEGGGGGGGGGGGGGGGGGGGGGGGGGGGGGGGGGGGGGGGGGGGGGGGGGGGGGGGGGGGGGGGGGGGGGGGGGGGGGGGGGGGGGGGGGGGGGGGGGGGGGGGGGGGGGGGGGGGGGGGGGGGGGGGGGFGFGGGGGGGGGGGGGGGGGGGGGFFFFFFFFFFFFFFFFFFFFFFFFDFFFFFFFFFFFFFFFFFFFFFFEFEFE;;@FFF6;?FBF9>F1::B92<::5A4?;2;994(8??:(5179(-4
@M04999:289:000000000-L3R54:1:1101:8571:10345 2:N:0:429
GTTGGGACTACTCGGGTATCTAATCCTGTTTGCTCCCCACGCTTTCGCATCTCAGCGTCAGTATCTGTCCAGAAGGCCGCCTTCGCCACCGGTATTCCTCCACATCTCTACGCATTTCACCGCTACACGTGGAATTCTACCTTCCTCTACAATACTCCAGATAACCAGTTTTAAGTGCAATTCCCAGGTTGAGCCCGGGGCTTTCACACCTAACTTAATTATCCGCCTACATGCTCTTTACGCCCAGTCATTCCGATTAACGCTCGCACCCTCCGTATTACCGCGGCTGCTGGCACGGAGT
+
CCCCCGGGGGGGGGGGGGFGGGGGGGGGGGGGGGGGGCCFGGG@DDGGGDGFGGGFEFDGEGGFGGGGFFFGGFG8FGGGGGGGGGDEGGGEGE7FGGGGGGGGGGGGGGFGGGGGGGGGGEE:FGGFGFDFEGGGGGDGFGFGFGGGDFEFGGGFGGGGFGGGGGGGGADDGGGC?D@F9DGE?FGDGGGGGGGC>7CG>>9AFFFFEFB=68CFEFFEFE?CF(5>DFF3<;)9C@?FFDF;B<D1495?CCE((:@<>104<BFBF103(,38((,4<A:;9;B14<048::34;>6(
@M04999:289:000000000-L3R54:1:1101:4803:10351 2:N:0:429
GGACTACCGGGGTATCTAATCCTGTTCGCTCCCCACGCTTTCGTCCATCAGCGTCAATCGGTATTTAGTAACCTGCCTTCGCAATCGGGGTTCTGTGTAATATCTATGCATTTCACCGCTACACTACACATTCCAGCTACTTCAATACTATTCAAGATTAACAGTATCAACGGCAGTTCTACAGTTAAGCTGCAGGTTTTCACCGCTGACTTATCAACCCGCCTACGGACCCTTTAAACCCAATAAATCCGGATAACGCTCGCATCCTCCGTATTACCGCGGCTGCTGGCACGGAGTTAGC
+
CCCCCGFGGGGGGGGGGGGGGGGGGGGGGGGGGGGGGGGGGGGGGGGGGGGGGGGGGGGGGGGGGGFGGGGGGGGGGGGFFGGGGGGGGGFGGGEGGGGFGGGGGGGGGGGGGGGGGGGGGGGGGGGGGFFFFFGGGGGGGGCGGFGGGGGGGGFGGGGGGGGGFGGGGGGGGGGCFFFGGGGGGGFGGGGGFCCC;CFGFFCFFEFD9BBFEFFFFFFFEFFDDFF>FFFFF@EFFFFFFFFFF3>EF@>:;DDAEF>BB;FF:65)4<><<?F9ABFFB;>F>B?DF17>:(31-3<B:
@M04999:289:000000000-L3R54:1:1101:7817:10368 2:N:0:429
TGACTACCAGGGTATCTAATCCTGTTTGCTACCCCCGCTTTCGTGTCTCAGCGTCAGTTTCTGGCCAGGATGCCGCCTTCGCCACCGGTATTCCACCACATCTCTACGCATTTCACCGCTACACGTGGAATTCTACCTTCCTCTACCGTACTCAAGATCACCAGTCTGAAGTGCAATTTTCCGGTTGAGCCCCGCACTTTCACACCTAACTTAATTATCCACCTACAGGCCCTTTACGCCCAATCATTCCGTTTGACGCTCGAACACTCCGTATTACCGCGGCTTCTGGCTCGGATGTAGC
+
@-66,,;,,6,,6,C,,;E,,CFG<,,;6F<<F6,8FE:,@F76,;,6C<FE@66,8C,,,6,,:C,D,6,9C<:++,,,44,8,9FGEE<,FD,C,<<,5A5E;F,4@F+4C,F<,6C+=+99+9,+@CF8F,,44,76D=,,@,,+@6C@F8,=,,,6@DFF=+=,2EA,6BDF7+++5++45@3,,,<C7*73?DGGF+33*3**.747.86+9+8@6(-52@2)(8(,(6)9;,,:9(6(/.)/9CE33/(1>(3:<>03.(.)41(4:(44<441-(49(3))42(,,-,(((-))
@M04999:289:000000000-L3R54:1:1101:6432:10394 2:N:0:429
GTGACTACTCGGGTATCTAATCCTGTTCGCTACCCATGCTTTCGAACCTCAGCGTCAGTTACAGACCAGAGAGCCGCCTTCGCCACTGGTGTTCTTCCATATATCTACGCATTCCACCGCTACACATGGAGTTCCACTCTCCTCTTCTGCACTCAAGAAAAACAGTTTCAGCTGCACTTCCCCGGTTAAGCCGCGGGCTTTCACAGCTGACTTGTTCTCCCGCCTGCGTTCGCTTTACGCCCAATAAATCCGGACAACGCTTGCCACCTACGTATTACCGCTGCTGCTGGCACGTAGTTAC
+
CCCCCGGGGGGGGGGGGGGGGGGGGFFFGGGGGGGGGGGGGGGGGFGGGGGFGGGGGGGGGGEFFGGGGGFFGGGGGGGGGGGGGGGGGFFGGGGDGGGDFFGDFFGGGEGGCGG9FGEGGGGGGGGF8AFA,>FGGDF9DFGGGGGGGGGGFGFFDGG8D@EFFGF8CFGFGDFFFGFGGGGG6@>AFFG?C*@C>DGFF8BAF=FFFEFFFFFFEFFA51;@F2?1<77<90;D)6?EBBF<7BB26A:>0:BFB<49B16::)2287><?BA?2<AFF(40,8?F5(12<(,31?>:)
@M04999:289:000000000-L3R54:1:1101:14228:10430 2:N:0:429
CGACTACACGGGTATCTAATCCTGTTTGCTCCCCACGCTTTCGCATCTCAGCGTCAGTATCTGTCCAGAAGGCCGCCTTCGCCACCGGTATTCCTCCACATCTCTACGCATTTCACCGCTACACGTGGAATTCTACCTTCCTCTACAATACTCCAGATAACCAGTTTTAAGTGCAATTCCCAGGTTGAGCCCGGGGCTTTCACACCTAACTTAATTATCCGCCTACATGCCCTTTACGCCCAGTCATTCCGATTAACGCTCGCACCCTCCGTCTTACCGCGGCTGCTGGCACGGAGTTAGC
+
CCCCCGGGGGGGGGGGGGGGGGGGGGGGGGGGGGGGGGGGGGGGGGGGGGGGGGGGGGGGGGGGGGGGGGGGGGGGGGGGGGGGGGGGGGGGGGGGGGGGGGGGGGGGGGGGGGGGGGGGGGGGGGGGGGGGGGGGGGGGGGGGGGGGGGGGGGGGGGGGGGGGGGGGGGGGGGGGFGFGGGGGGGGGGGGGGGGGGGGGFFFFFFFFFFFFEFFFFFFFFFFFFFFFFFFFFFFEEFFDFFFFFFFFFFFDF@DFFFBFFFFFFFFFBBFF(2:<AFF>B69>F?DFB???F>FBFBA>4
@M04999:289:000000000-L3R54:1:1101:10490:10437 2:N:0:429
CAGACTACCAGGGTATCTAATCCTGTTCGCTACCCATGCTTTCGAACCTCAGCGTCAGTTACAGACCAGAGAGCCGCCTTCGCCACTGGTGTTCTTCCATATATCTACGCATTCCACCGCTACACATGGAGTTCCACTCTCCTCTTCTGCACTCAAGAAAAACAGTTTCAGCTGCACTTCCCCGGTTAAGCCGAGGGCTTTCACAGCTGACTTGTTCTCCCGCCTGCGTTCGCTTTACGCCCAATAAATCCGGACAACGCTTGCCACCTACGTATTACCGCGGCTGCTGGCACGTAGTT
+
CCCCCGGGGGGGGGGGGGGGGGGGGGGGGGGGGGGGGGGGGGGGGGGGGGGGGGGGGGGGGGGGGGGGGGGGGGGGGGGGGGGGGGGGGGGGGGGGGGGGGGGGGGGGGGGGGGGGGGGGGGGGGGGGGGGGGGGGGGGGGGGGGGGGGGGGGGGGGGGGGGGGGGGGGGGGGGGGFGFGGGGGGGGGGGGGGGGGGGGGFFFFFFFFF=BE?FFFFFFFFFFFFFF>>?D@FFDFECFFBF;38;AEFE17:?>BB010:?FFFFFFFFFFFF22>DB:BF>F>9?F?B?FFFBFFBF
@M04999:289:000000000-L3R54:1:1101:2325:10460 2:N:0:429
GACTGACTACCCGGGTATCTAATCCTGTTTGCTCCCCACGCTTTCGCATCTCAGCGTCAGTATCTGTCCAGAAGGCCGCCTTCGCCACCGGTATTCCTCCACATCTCTACGCATTTCACCGCTACACGTGGAATTCTACCTTCCTCTACAATACTCCAGATAACCAGTTTTAAGTGCAATTCCCAGGTTGAGCCCGGGGCTTTCACACCTAACTTAATTATCCGCCTACATGCCCTTTACGCCCAGTCATTCCGATTAACGCTCGCACCCTCCGTATTACCGCGGCTTCTGGCCCGGATTT
+
@-6@,C@<C@CCFGEG@FADEC<EFG<FF,CFAGGFGGGCCF@FE7F@FGBFEF8@@@@:F<<DFCEEECFFFF<@EF:CCFGCCG7:E:FFF???F9F@FFGGGGF9E9AB=C=EFFEGECCFGA:FFE4:,@EFFCGE9@DFGGGGGGFA8D:CDE@,=DFGGF?FD=DFEDDFFG7C:C@@@D+DFC,@F89DDDC4??*;>FAF>BE@DB@F*4=?BCCDD?F=D;6C;@51=;9F20;>17;@<?)));((/(<A:0:?B>96>F61?231:?>><1;F>90(4)))..(47((44
@M04999:289:000000000-L3R54:1:1101:26316:10494 2:N:0:429
GACTACTCGGGTATCTAATCCTGTTTGCTCCCCACGCTTTCGCACCTCAGCGTCCAGTATGAGCCAGTGAGCCGCCTTCGCCACTGGTGTTCCTCCGAATATCTACGAATTTCACCTCTACACTCGGAATTCCACTCACCTCTCTCACCTGCTAGCCTCTCAGTCTCAAAGGCAATTCCGGAGTTGAGCTCCGGGCTTTCACCTCTGACTTGAAGGGCCGCCTACGTGCGCTTTACGCCCAGTAATTCCGAACAACGCTAGCCCCCCCCGTATTACCGCGGCTGCTGGCACGGAGTTAGCC
+
CCCCCGGGGGGGGGGGGGGGGGGGGGGGGGGGGGGGGGGGGGGGGGGGGGGGGGGGGGGGGGGGGGGGGGGGGGGGGGGGDEGGGGFGGGGGGGGGGGGGGGGGGGGGGGGGGGGGGGGGGGGFGGGGGFGGGGGGGGGGGGGFGGGGGGGGGFF8DGGCGGGGGGFD=FGFFGGGFGFFG6DGGGFFDAEFGGGGGGGGFFFFFFF+>EEFF>BAAFE>FFF?F@FDFFFFDFFC;;>>;D4C)<CCEFF?FFBFFF<?>??:F7(169?0::BF2191(136?:?(8()(-(,124-42
@M04999:289:000000000-L3R54:1:1101:26898:10524 2:N:0:429
GACTACACGGGTATCTAATCCTGTTTGCTCCCCACGCTTTCGCATCTCAGCGTCAGTATCTGTCCAGAAGGCCGCCTTCGCCACCGGTATTCCTCCACATCTCTACGCATTTCACCGCTACACGTGGAATTCTACCTTCCTCTACAATACTCCAGATAACCAGTTTTAAGTGCAATTCCCAGGTTGAGCCCGGGGCTTTCACACCTAACTTAATTATCCGCCTACATGCCCTTTACGCCCAGTCATTCCGATTAACGCTCGCACCCTCCGTATTACCGCGGCTGCTGGCACGGAGTTAGCC
+
CCCCCGGFFEGFEEFFGGGGGGGGGGGGGGGGDGEFEGGGGGGGGGGGGGGGGFGGGAFFFGFGFGDFGGGFGGEGGGGGGGGGGCGGGGGGGFFFGFGCGGGFGGGGGGGGGGFGGGGGGGG7FGEEGFGGDGGFGGGCFGGGGGGGFGGGGCFCFCDFGGCDFGGGGFD8DGFGF7DGGGFGGFGFDGEGGEDDD4;FFFFF>AAFFACEEFFF4>+/?@?=:;?E=)5=;ECC@09B?2;E@?6C?8037;E;((((496>1114?B2(,(64204219,3:0.(((.4701((44>7
@M04999:289:000000000-L3R54:1:1101:27274:10533 2:N:0:429
GGTGGACTACAAGGGTATCTAATCCTGTTTGCTCCCCACGCTTTCGCATCTCAGCGTCAGTATCTGTCCAGAAGGCCGCCTTCGCCACCGGTATTCCTCCACATCTCTACGCATTTCACCGCTACACGTGGAATTCTACCTTCCTCTACAATACTCCAGATAACCAGTTTTAAGTGCAATTCCCAGGTTGAGCCCGGGGCTTTCACACCTAACTTAATTATCCGCCTACATGCCCTTTACGCCCAGTCATTCCGATTAACGCTTGCACCCTCCGTATTACCGCGGCTGCTGGCACGGAGTT
+
ACCCCGGGGGGGGGGGGGGGGGFGGGGGGGGGGGGGGGGGGGGGGGGG7FGGGGGGGGGGGGGGGGGGGGGFGGGGGGGGGGGGGGGGCGGGGGGGGGGGGFGGGGGGGGGGGGGGGGGGGGGGGGGGGGDGCGFGGGGGGGFFFGGGGGGGGGGGGGGGGGGGGGGGGFGGGGGGFGBF+=FCFGGGGGGGGGGGGGGDEF>AFFFAD==BFFFFFFFFAEEFF>DFF2;EB3:@DFFC6<B038@@ACC3CE1;?0?>DFF:<:????::(2213462649>3;(,:7:><74011424
@M04999:289:000000000-L3R54:1:1101:25826:10551 2:N:0:429
GACTACTCGGGTATCTAATCCTGTTCGCTCCCCACGCTTTCGTCCATCAGCGTCAATCGGTATTTAGTAACCTGCCTTCGCAATCGGGGTTCTGTGTAATATCTATGCATTTCACCGCTACACTACACATTCCAGCTACTTCAATACTATTCAAGATTAACAGTATCAACGGCAGTTCTACAGTTAAGCTGCAGGTTTTCACCGCTGACTTATCAACCCGCCTACGGACCCTTTAAACCCAATAAATCCGGATAACGCTCGCATCCTCCGTATTACCGCGGCTGCTGGCACGGAGTTAGCC
+
CCCCCGGGGGGGGGGGGGGGGGGGGGGGGGGGGGGGGGGGGGGGGFFGGGGGGGGGGGGGGGGGGGGGGGGGGGGGGGGGGGGGGGGGGGGGGGGGGGGGGGGGGGGGGGGGGGGGGGGGGGGGGGGGGGGGGGGGGGGGGGGGGGGGGGGGGGGGGGGGGGGGGGGGGGGGDGGGFGFGGGGGGGGGGGGGDGEGGGGCFFFEDE>EFFFFFFFFFFFFDFFFFF26@FFDFFFFFFFFFFFFFFEEF>FF@?FFF>??6;;(2544:>FFFFBFAFF9>>19:2).((4:6>FFFF<A7
@M04999:289:000000000-L3R54:1:1101:10195:10567 2:N:0:429
ATGACTACACGGGTATCTAATCCTGTTCGCTCCCCACGCTTTCGTCCATCAGCGTCAATCGGTATTTAGTAACCTGCCTTCGCAATCGGGGTTCTGTGTAATATCTATGCATTTCACCGCTACACTACACATTCCAGCTACTTCAATACTATTCAAGATTAACAGTATCAACGGCAGTTCTACAGTTAAGCTGCAGGTTTTCACCGCTGACTTATCAACCCGCCTACGGACCCTTTAAACCCAATAAATCCGGATAACGCTCGCATCCTCCGTATTACCGCGGCTGCTGGCACGGAGTT
+
CCCCCGGGGGGGGGGGGGGGGGGGGGGGGGGGGGGGGGGGGGGGGGGGGGGGGGGGGGGGGGGGGGGGGGGGGGGGGGGGGGGGGGGGGGGGGGGGGGGGGGGGGGGGGGGGGGGGGGGGGGGGGGGGGGGGGGGGGGGGGGGGGGGGGGGGGGGGGGGGGGGGFGGGGGGGGGGGFGFGGGGGFGGGGGGGGGGGGGGGFFFFFFFFFFFCCFFFCFFFFFFAD=DFFDFFFFFFFFEFFDF;@EFF<?E;;@?@43?0,89BBFFB<DFB?:<>AAB:>>FBF>FB2022?FFF342
@M04999:289:000000000-L3R54:1:1101:20585:10641 2:N:0:429
GGGTGACTACCGGGGTATCTAATCCTGTTTGCTCCCCACGCTTTCGCATCTCAGCGTCAGTATCTGTCCAGAAGGCCGCCTTCGCCACCGGTATTCCTCCACATCTCTACGCATTTCACCGCTACACGTGGAATTCTACCTTCCTCTACAATACTCCAGATAACCAGTTTTAAGTGCAATTCCCAGGTTGAGCCCGGGGCTTTCACACCTAACTTAATTATCCGCCTACATGCCCTTTACGCCCAGTCATTCCGATTAACGCTCGCACCCTCCGTATTACCGCGGCTGCTGGCACGGAGTT
+
CCCCCGGGGGGGGGGGGGGGGGGGGGGGGGGGGGGGGGGGGGGGGGGGGGGGGGGGGGGGGGGGGGGGGGGGGGGGGGGGGGGGGGGGGGGGGGGGGGGGGGGGGGGGGGGGGGGGGGGGGGGGGGGGGGGGGGGGGGGGGGGGGGGGGGGGGGGGGGGGGGGGGGGFGGGGGGGGFGFGGGFGGGGGGGGGGGGGCD7CDFFFFFFFFFFFFFFFEFFFFFEFFFFFFFFFFF@EFFEFFF6>;DEEE3CFEFFFFF<A<FFBFBFF>FFFFFB?F0::4?>9>B>9?B?027??;(4?<
@M04999:289:000000000-L3R54:1:1101:20809:10703 2:N:0:429
ACCGACTACACGGGTATCTAATCCTGTTTGCTCCCCACGCTTTCGCATCTCAGCGTCAGTATCTGTCCAGAAGGCCGCCTTCGCCACCGGTATTCCTCCACATCTCTACGCATTTCACCGCTACACGTGGAATTCTACCTTCCTCTACAATACTCTAGTTAACCAGTTTTAAGTGCAATTCCTAGGTTGAGCCCAGGGCTTTCACACCTAACTTAATTATCCGCCTACATGCCCTTTACGCCCAGTCATTCCGATTAACGCTTGCACCCTCCGTATTACCGCGGCTGCTGGCACGGAGTT
+
CCCCCGGGGGGGGGGGGGGGGGGGGGGGGGGGGGGGGGGGGGGGGGGGGGGGGGGGGGGGGGGGGGGGGGGGGGGGGGGGGGGGGGGGGGGGGGGGGGGGGGGGGGGGGGGGGGGGGGGGGGGGGGGGGGGGGGGGGGGGGGGGGGGGGFGGGGGGGGGGGGGGGGGGGGGGGGGGFGFGGGGGGGGGGGGGGGGGFGGGFFFFFFFFFFFFFFFFEFFFFFFFF?=BFFFFFFFFFFEDDFFFFFFFFEFE@71<DEFD@?:@?<??FFFF>BF?FAD<?>FF696<>?0<B?89(7?F
@M04999:289:000000000-L3R54:1:1101:5438:10722 2:N:0:429
GCAGACTACACGGGTATCTAATCCTGTTTGCTCCCCACGCTTTCGCATCTCAGCGTCAGTATCTGTCCAGAAGGCCGCCTTCGCCACCGGTATTCCTCCACATCTCTACGCATTTCACCGCTACACGTGGAATTCTACCTTCCTCTACAATACTCCAGATAACCAGTTTCAAGTGCAATTCCCAGGTTGAGCCCGGGGCTTTCACACCTAACTTAATTATCCGCCTACATGCCCTTTACGCCCAGTCATTCCGATTAACGCTCGCACCCTCCGTATTACCGCGCCTCCTGGCACGGAGTTT
+
CCCCCGGGGGGGGGGGGGGGGGGGGGGGGGGGGGGGGGGGGGGGGGGGGGGGGGGGGGGGGGGGGGGGGGGGGGGGGGGGGGGGGGGGGGGGGGGGGGGGGGGGGGGGGGGGGGGGGGGGGGGGGGGGGGGGGGGGGGGGGGGGGGGGGGGGGGGGGGGGGGGGGGFEE,EFGFGGFGFGGGGGGGGGGGGGGGGGGGDGFFFFFFFFFFEFCFFFFFA?C?@DFFFFECEEFFF@E96>@FB6157<??ECF02<FCC:9<?FB>BFB?:?;<B34:>B349(43(18)501<1239:?)
@M04999:289:000000000-L3R54:1:1101:21066:10758 2:N:0:429
GGGGACTACTAGGGTATCTAATCCTGTTCGCTCCCCACGCTTTCGTCCATCAGCGTCAATCGGTATTTAGTAACCTGCCTTCGCAATCGGGGTTCTGTGTAATATCTATGCATTTCACCGCTACACTACACATTCCAGCTACTTCAATACTATTCAAGACTAACAGTATCAACGGCAGTTCTACAGTTAAGCTGCAGGTTTTCACCGCTGACTTATCAACCCGCCTACGGACCCTTTAAACCCAATAAATCCGGATAACGCTCGCATCCTCCGTATTACCGCGGCTGCTGACACGGAGTTT
+
CCCCCGGGGGGGGGGGGGGGGGGGGGGGGGGGGGGGGGGGGGGGGGGGGGGGGGGGGGGGGGGGGGFGGGGGGGGGGGGGGGGGGGGGGGGGGGGGGGGGGGGGGGGGGGGGGGGGGGGGGGGGGGGGGGGGGGGGGGGGGGGGGGGGGGGGGGGGGGGGGGGGGGGGGGGGGGGGFGFFGGGGGGGGGGGGGFGGGGFGFFFFFFFDFB5CEFFFFFFFFFFFFFFF@?@@FFDFFFFFF@@F734A9?<;>@67?EF<9?FFFFBBFFFB>??<F2<.4990;99BBFFFFFFF>F<:)
@M04999:289:000000000-L3R54:1:1101:5560:10808 2:N:0:429
TGGACTACCCGGGTATCTAATCCTGTTCGCTACCCATGCTTTCGAACCTCAGCGTCAGTTACAGACCAGAGAGCCGTCTTCGCCACTGGTGTTCTTCCATATATCTACGCATTCCACCGCTACACATGGAGTTCCACTCTCCTCTTCTGCACTCAAGAAAAACAGTTTCAGCTGCACTTCCCCGGTTAAGCCGAGGGCTTTCACAGCTGACTTGTTCTCCCGCCTGCGTTCGCTTTACGCCCAATAAATCCGGACAACGCTTGCCACCTACGTATTACCGCTGCTGCTGGCACGTAGTTAC
+
CCCCCGGGGGGGGGGGGGGGGGGGGGGGGGGGGGGGGGGGGGGGFGGGGGGGGGGGGGGFGGGGGGGGGGGGGGGGGGGGGGGGGGGGFGGGGGGGGGGGGGGGGGGGFGGGGGGGGGGGGGGGGGFGFGGGGGFGGGGGGGGGGGGGGFGGGGGGGGGGGGGGGFGGFGGGFGGGFGFGGCDEGEEGAEGGEGGGGGGGFFFFFFFFFFFFFFFFEFFFFFF>@F=B<<F?BFFFEE@F91<0833>EEF;9326<B63:?FF?<7(37:642<?FFA4>(63?7B70(((.43:034))
@M04999:289:000000000-L3R54:1:1101:20953:10811 2:N:0:429
ATGACTACCGGGGTATCTAATCCTGTTTGCTCCCCACGCTTTCGCATCTCAGCGTCAGTATCTGTCCAGAAGGCCGCCTTCGCCACCGGTATTCCTCCACATCTCTACGCATTTCACCGCTACACGTGGAATTCTACCTTCCTCTACAATACTCCAGATAACCAGTTTTAGGTGCAATTCCCAGGTTGAGCCCGGGGCTTTCACACCTAACTTAATTATCCGCCTACATGCCCTTTACGCCCAGTCATTCCGATTAACGCTCGCACCCTCCGTATTACCGCGGCTGCTGGCACGGAATTAC
+
CCCCCGGGGGGGGGGGGGGGGGGGGGGGGGGGGGGGGGGGGGGGGGGGGGGGGGGGGGGGGGGGGGGGGGGGGGGGGGGGGGGGGGGGGGGGGGGGGGGGGGGGGGGGGGGGGGGGGGGGGGGGGGGGGGGGGGGGGGGGGGGGGGGGGGGGGGGGGGGGGG@GGGGGGGGGGGGGFGFGGGGGGGGGGGGGGGGGGDGGFFFFFFFFFFFFFFFFEFFF=59@FFFFFFF;@FD;EC4ABFFFFFFFFFFF?BF?BB096:>606>??(491(8>4<969>(43(4>?:?B?BF(((5))
@M04999:289:000000000-L3R54:1:1101:16906:10815 2:N:0:429
TGTGACTACTCGGGTATCTAATCCTGTTTGCTCCCCACGCTTTCGCATCTCAGCGTCAGTATCTGTCCAGAAGGCCGCCTTCGCCACCGGTATTCCTCCACATCTCTACGCATTTCACCGCTACACGTGGAATTCTACCTTCCTCTACAATACTCCAGATAACCAGTTTTAAGTGCAGTTCCCAGGTTGAGCCCGGGGCTTTCACACCTAACTTAATTATCCGCCTACATGCCCTTTACGCCCAGTCATTCCGATTAACGCTCGCACCCTCCGTATTACCGCGGCTGCTGGCACGGAGTTT
+
CCCCCGGGGGGGGGGGGGGGGGGGGGGGGGGGGGGGGGGGGGGGGGGGGGGGGGGGGGGGGGGGGGGGGGGGGGGGGGGGGGGGGGGGGGGGGGGGGGGGGGGGGGGGGGGGGGGGGGGGGGGGGGGGGGGGGGGGGGGGGGGGGGGGGGGGGGGGGGGGGGGGGGGGGGGGGGGGFGFGGGGGGGGGGGGGGGGGGGGDFFFFFFFFFFFFFFFFFFFFFFFFFFFFFFFFFFFFFEEEFFBDFEEFFFFFFDFFDE9;0:?>>9;BF?:14:0?FA<A6>>09>9B?F:?<?64>B08)
@M04999:289:000000000-L3R54:1:1101:4027:10817 2:N:0:429
GACTACACGGGTATCTAATCCTGTTTGCTCCCCACGCTTTCGCATCTCAGCGTCAGTATCTGTCCAGAAGGCCGCCTTCGCCACCGGTATTCCTCCACATCTCTACGCATTTCACCGCTACACGTGGAATTCTACCTTCCTCTACAATACTCCAGATAACCAGTTTTAAGTGCAGTTCCCAGGTTGAGCCCGGGGCTTTCACACCTAACTTAATTATCCGCCTACATGCCCTTTACGCCCAGTCATTCCGATTAACGCTCGCACCCTCCGTATCACCGCGGCTGCTGGCACGGAGTTAGCC
+
CCCCCGGGGGGCEGGGGGGGGGGGGGGGGGGGGGGGGGGGGGGGGGFFGGGGGGGGGGGGGGGGGGGGGGGGGGGGGGGGGGGGGGEGGGGGGGGGGGGGGFGGGGGGGGGGGGGGGGGGGGGGGGGGGGGGGGGGGGGGGGGGGFGGGGGGGGGGGGGGGGGGGGGGGGGGGGGGFGFGGGGGGGGGGGGGGGGGGGG>EFFFFFFFDFE=AFB>EFFFFFFFFFFFFE@FFFFE(17AD05@@EFFEE;D<D?E;B?6>>>FB<2?F6:38(-6<:>F19(36>7::1>B307?74>>:
@M04999:289:000000000-L3R54:1:1101:11308:10832 2:N:0:429
CTGAGGACTACCCGGGTATCTAATCCTGTTCGCTACACATGCTTTCGAACCTCAGCGTCAGTTACAGACCAGAGAGCCGCCTTCGCCACTGGTGTTCTTCCATATATCTACGCATTCCACCGCTACACATGGAGTTCCACTCTCCTCTTCTGCACTCAAGAAAAACAGTTTCAGCTGCACTTCCCCGGTTAAGCCGAGGGCTTTCACAGCTGACTTGTTCTCCCGCCTGCGTTCGCTTTACGCCCAATAAATCCGGACAACGCTTGCCACCTACGTATTACCGCTGCCGCTGGCACGTAGT
+
@@CCC@FFGGGGGGGDFGGGGGEFEFFCEFF@FGEGFFAFFGAFGGGGGGEGGCFGGC@@FCFFFFFGGGGCAFCGCFCEC@CFDEFC6ADFCAE4??<FGGG,@FAFGGFC7=?FCECGGGGEGGFFEF=::D==>FFF=DEFCGGGGGG9,EGCFF@=,=E@FGGG==DCFCGGFGB?G6D=>C:+@EEF9FGCC5**:96FFF>F@=EE@FFC>FFEFC@=BF@;@F68;;04(;@AC7;99;D<?2>A-((,(446?BFB,3::BB?::B?:?)4<542;(4(,((4-4:2<:BB:-
@M04999:289:000000000-L3R54:1:1101:20123:10866 2:N:0:429
GTGACTACAAGGGTATCTAATCCTGTTCGCTCCCCACGCTTTCGCTCCTCAGCGTCAGTGACGGCCCAGAGACCTGCCTTCGCCATCGGTGTTCTTCCCGATATCTACACATTCCACCGTTACACCGGGAATTCCAGTCTCCCCTACCGCACTCCAGTCCGCCCGTACCCGGCGCCGATCCACCGTTAAGCGATGGACTTTCACACCAGACGCGACGAACCGCCTACGAGCTCTTTACGCCCAATAAATCCGGATAACGCTTGCACCCTACGTATTACCGCGGCTGCTGGCACGTAGTT
+
CCCCCGFFGGFGCFFFGGG9FFED<FFFGGGGGGCGGGGEFFEGCFF@CFGGGGGGGGFGGGGEGEEFF@ECFGFFGGGGGGGGGDFEGFEFFFGGGGGG:CFGGGFGG?=FFFGFFGEFGGGGGGGEGEGDFGGGDGGGGG8C?FGGGGGGE8FGGGGGGGGGGGGGGGGGGGGGFGFGG4?F>FCEGGCCEFGGDGGGFAFFFFFFD<?FFBBF>>.479>1,-8:04>(8>7<<245;BB17?A>FFBBFBF:4>:20-(83)(-84??73>0:>),9(,49>(248?(33,4364
@M04999:289:000000000-L3R54:1:1101:17742:10874 2:N:0:429
ATTCGACTACTGGGGTATCTAATCCTGTTTGCTCCCCACGCTTTCGCATCTCAGCGTCAGTATCTGTCCAGAAGGCCGCCTTCGCCACCGGTATTCCTCCACATCTCTACGCATTTCACCGCTACACGTGGAATTCTACCTTCCTCTACAATACTCCAGATAACCAGTTTTAAGTGCAATTCCCAGGTTGAGCCCGGGGCTTTCACACCTAACTTAATTATCCGCCTACATGCCCTTTACGCCCAGTCATTCCGATTAACGCTCGCACCCTCCGTATTACCGCGGCTTCTGGCACGGAGTT
+
CBCCCGGGGGGGGGGGGGGGGGGGGGGGGFGGGGGGGGGGGGGGGGGGGGGGGFGGGGGGFGFGGGGECFGGGGFGGGGEGGGGGGGGGGGGGGGGGGGGGGGGGGGGGGGGGGGGGGGGGGDGGGGGGGG@AACGGGGGGGGGGGGGFGCGGGFGEGGGDGFGFGGGGGGGG9DFFGF?DGCCEFEGF??EFGCDGGGGF>AFFFFFFFFFFFFFFAFFFFFFB@DDFFFEF@@E@FEFFDFFFDFEFF?EF;(603CC<>BFFFBBFFFFF>?6?:9A43041;0,44544?2:7>0,4
@M04999:289:000000000-L3R54:1:1101:23873:10883 2:N:0:429
TGGTAGACTACAGGGGTATCTAATCCTGTTCGCTACCCATGCTTTCGAACCTCAGCGTCAGTTACAGACCAGAGAGCCGCCTTCGCCACTGGTGTTCTTCCATATATCTACGCATTCCACCGCTACACATGGAGTTCCACTCTCCTCTTCTGCACTCAAGAAAAACAGTTTCAGCTGCACTTCCCCGGTTAAGCCGAGGGCTTTCACAGCTGACTTGTTCTCCCGCCTGCGTTCGCTTTACGCCCAATAAATCCGGACAACGCTTGCCACCTACGTATTACCGCGGCTGCTGGCACGTAGT
+
CCCCCGGGGGGGGGGGGGGGGGGGGGGGGGGGGGGGGGGGGGGGGGGGGGGGGGGGGGGGGFGGGGGGGGGGGGGGGGGGGGGGGGGGGGGGGGGGGGGGGGGGGGGGGGGGGGGGGGGGGGGGGGGGGGGGGGGGGGGGGGGGGGGGGGGGGGGGGGGGGGGGGGGGGGGGGGGGFGFGGGGGGGGGGGGGGGGGGGGGFFFFFFFFFFFFFFFFFFFEFFFFFFFFFFFFFFFFFDFFEDD@>?@F@@FFFFF>FFF?FFFF0?FFFF<BBBB<?FFAB2:>B0;9BFFFF<B??BFF8
@M04999:289:000000000-L3R54:1:1101:23482:10909 2:N:0:429
GACTACCGGGGTATCTAATCCTGTTCGCTCCCCACGCTTTCGTCCATCAGCGTCAATCGGTATTTAGTAACCTGCCTTCGCAATCGGGGTTCTGTGTAATATCTATGCATTTCACCGCTACACTACACATTCCAGCTACTTCAATACTATTCAAGATTAACAGTATCAACGGCAGTTCTACAGTTAAGCTGCAGGTTTTCACCGCTGACTTATCAACCCGCCTACGGACCCTTTAAACCCAATAAATCCGGATAACGCTCGCATCCTCCGTATTACCGCGCCTGCTGGCACGGAGTTAGCC
+
CCCCCGGGGGGGGGGGGGGGGGGGGGGGGGGGGGGGGGGGGGGGGGGGGGGGGGGGGGGGGGGGGGGGGGGGGGGGGGGGGFGGGGGGGGGGGGGGGGGGGGGGGGGGGGGGGGGGGGGGGGGGGGGGGGGGGGGGGGGGGGGGGGGGGGGGGGGFGGGGGGGGGGGGGGGDGGGGFGFGGGGGGGGGGGGGGGGGFGGGFFFFFFFFFFFFFFAFFFF=ABDFFF=DBFF@F;EC9;658(6@E;EFEB>6@@FFFFF?BF>FF??ABFBF0:AB9?09(((3:?>:6<>B10(33AFB:
@M04999:289:000000000-L3R54:1:1101:22761:10914 2:N:0:429
ACGACTACTCGGGTATCTAATCCTGTTTGCTCCCCACGCTTTCGCATCTCAGCGTCAGTATCTGTCCAGAAGGCCGCCTTCGCCACCGGTACTCCTCCACATCTCACGCATTTCACCGCTACACGTGGAATTCTACCTTCCTCTACAATACTCCAGATAACCAGTTTTAAGTGCAATTCCCAGGTTGAGCCCGGGGCTTTCACACCTAACTTAATTATCCGCCTACATGCCCTTTACGCCCAGTCATTCCGATTAACGCTCGCACCCTCCGTATTACCGCGGCTGCTGGCACGGAGTTAGC
+
CCCCCGGGGGGGGGGGGGGGGGGGGGGGGGGGGGGGGGGGGGGGGGGGGGGGGGGGGGGGGGGGGGGGGGGGGGGGGGGGGGGGGGGGGGGGGGGGGGGGGGGGGGGGGGGGGGGGGGGGGGGGGGGGGGGGGGGGGGGGGGGGGGGGGGGGGGGGGGGGGGGGGGGGGGGGGGFGFGFGGGGGGGGGGGGGGGGGGGFGFFFFFFFFFFFFFFFFFFFFFFFFFFFFFFF8EDFFFFFFFDFEFFFFFFFFFFFFFBFF:9>B>FFFB?BFF:84<A6>9>FFFFB??FFDBBF6<BFF<
@M04999:289:000000000-L3R54:1:1101:16685:10931 2:N:0:429
TATGGGACTACTCGGGTATCTAATCCTGTTCGCTCCCCACGCTTTCGTCCATCAGCGTCAATCGGTATTTAGTAACCTGCCTTCGCAATCGGGGTTCTGTGTAATATCTATGCATTTCACCGCTACACTACACATTCCAGCTACTTCAATACTATTCAAGATTAACAGTATCAACGGCAGTTCTACAGTTAAGCTGCAGATTTTCACCGCTGACTTATCAACCCGCCTACGGACCCTTTAAACCCAATAAATCCGGATAACGCTCGCATCCTCCGTATTACCGCGGCTGCTGGCACGGAGT
+
CCCCCGGGGGGGGGGGGGGGGGGGGGGGGGGGGGGGGGGGGGGGGGGGGGGGGGGGGGGGGGGGGGGGGGGGGGGGGGGGGGGGGGGGGGGGGGGGGGGGGGGGGGGGGGGGGGGGGGGGGGGGGGGGGGGGGGGDGGGGGGGGGGGGGGGGGGGGGGGGGGGGGGFGGGGGGGGGFGFGGGGGGGGGFGGGGGGGGGGGFFFFFFFFFFFFFFFFFFFFFFFFFFFFFFFFFF@2B1;FEEAFDF?@@EFEEFFFFFFFF;@@<BFFFFFF77>:6:FBAFB;FFBFFF??BFF?B>FF4
@M04999:289:000000000-L3R54:1:1101:8472:10960 2:N:0:429
GGACTACTAGGGTATCTAATCCTGTTTGCTCCCCACGCTTTCGCATCTCAGCGTCAGTATCTGTCCAGAAGGCCGCCTTCGCCACCGGTATTCCTCCACATCTCTACGCATTTCACCGCTACACGTGGAATTCTACCTTCCTCTACAATACTCCAGATAACCAGTTTTAAGTGCAATTCCCAGGTTGAGCCCGGGGCTTTCACACCTAACTTAATTATCCGCCTACATGCCCTTTACGCCCAGTCATTCCGATTAACGCTCGCACCCTCCGTATTACCGCGGCTGCTGGCACGGAGTTAGC
+
CCCCCGGGGGGGGGGGGGGGGGGGGGGGGGGGGGGGGGGGGGGGGEGGGGGGGGGGGGGGGGGGGGGGFGGGGGGGGGGGGGGFGGGGGGGGGGGGGGGGGGGGGGGGGGGGGGGGGGGGGGGGGGGGGGGGGGGGGGGGGGGGGGGGGFGGFGGGGGGGGGGGGGGGCFGGGGGGFGFGGGFGGGGGGGGGGGGDGGGGFFFFFFFF@BFFFFFFFFFEFD@FFFFFEEEFFFFFF<0B92;4;)<?EFFFF@D9C?F;32229BF6??0:0?0:AA,(4,13((4:(4?B?1(-8:4A<
@M04999:289:000000000-L3R54:1:1101:20783:11010 2:N:0:429
GACTACCCGGGTATCTAATCCTGTTCGCTACCCATGCTTTCGAACCTCAGCGTCAGTTACAGACCAGAGAGCCGCCTTCGCCACTGGTGTTCTTCCATATATCTACGCATTCCACCGCTACACATGGAGTTCCACTCTCCTCTTCTGCACTCAAGAAAAACAGTTTCAGCTGCACTTCCCCGGTTAAGCCGAGGGCTTTCACAGCTGACTTGTTCTCCCGCCTGCGTTCGCTTTACGCCCAATAAATCCGGACAACGCTTGCCACCTACGTCTTACCGCGGCTGCTGGCACGTAATTAGCC
+
CCCCCGGGGGGGGGFGGGGGGGGGGGCEGGGGGGGFGGGGGGFGGGGGGGGGGGGGGGGGGGGGGGGFFF7FGDGGGGGGGG@FGGGFGGGGGGGGGGGGDEGGGGGGGGGD@FGGGG7>FF?AEDFFGGGAEFGFGFEGGFGGGGEECGGGGG8EGGGGG??=FGFGGGFF8@FGFGF+DG>>EEGCAC89EGDGCCGGFFFFAAA6:6A==8FFEFF9?@225(;1;((/=7;E?D0=6?3..7CE?>FBB6??FFFF?<0<>:7020,2,24-539B09,2(,,:21<(37(2))382
@M04999:289:000000000-L3R54:1:1101:28680:11030 2:N:0:429
CGGTGGACTCCCCGGGTATCTAATCCTGTTTGCTCCCCACGCTTTCGCATCTCAGCGTCAGTATCTGTCCAGAAGGCCGCCTTCGCCACCGGTATTCCTCCACATCTCTACGCATTTCACCGCTACACGTGGAATTCTACCTTCCTCTACAATACTCCAGATAACCAGTTTTAAGTGCAATTCCCAGGTTGAGCCCGGGGCTTTCACACCTAACTTAATTATCCGCCTACATGCCCTTTACGCCCAGTCATTCCGATTAACGCTCGCACCCTCCGTATTACCTCGGCTGCTGGCACGGCGT
+
CCCCCG?F<,C,87+++6CC@FC6;@<@CFGGGGGGGGGGGGGGGGGGGGGGGGDFGGGGGGGGGGFFCFGGGGGDGG7CCFFGGGGGGGGGG>FCFFGGGGGGGGGFGGGGGGDEFGGGGGGGGGGGGGGGGGGDEGGGGCGGGGGFGGGDGGGGG?FGGGFFFFEGFGGGGGGGFGFFGGGGGGGFGGGGGGGC*9DDE>FFFFFFFFF@EFFC3BFEFEFEDBF;03;?EEF8;14AE(/.61((7>E3)961(-224((2(-271>(4:?71(356<)))((-4((,.2(()440(-
@M04999:289:000000000-L3R54:1:1101:2649:11053 2:N:0:429
GGGGACTACCGGGGTATCTAATCCTGTTTGCTCCCCACGCTTTCGCATCTCAGCGTCAGTATCTGTCCAGAAGGCCGCCTTCGCCACCGGTATTCCTCCACATCTCTACGCATTTCACCGCTACACGTGGAATTCTACCTTCCTCTACAATACTCCAGATAACCAGTTTTAAGTGCAGTTCCCAGGTTGAGCCCGGGGCTTTCACACCTAACTTAATTATCCGCCTACATGCCCTTTACGCCCAGTCATTCCGTTTAACGCTCGCACCCTCCGTATTACAGAGGCTTCTTGCTCGGAGTT
+
<CC@<FG@GGF:@:@FDF9FEDGDGGGGGFEECFDGGFDGFC8ECEC:FCFFGGDCGEEGFFGAE@FG<FFFCGGFFFG7:?FGGGGCE:4CDFF<ED,BFF8E?FGGGG@+?F9AF9=CE@CGG<:FF>G=FEFGGCDGGD?C8EGGGGGGFAF?FDFDEDGG,?7,,@FCCFGGF705?79EGGCCGG,@EFGC5C**;;FF+8;4>;=(46;:7C>EF?=>(661.).;)5;@3)187(.;7=EF?5<C6.526).((-37>0116(,:032(45A).).((.,,)).)))44(9-3
@M04999:289:000000000-L3R54:1:1101:26438:11053 2:N:0:429
CGGACTACTGGGGTATCTAATCCTGTTTGCTCCCCACGCTTTCGCATCTCAGCGTCAGTATCTGTCCAGAAGGCCGCCTTCGCCACCGGTATTCCTCCACATCTCTACGCATTTCACCGCTACACGTGGAATTCTACCTTCCTCTACAATACTCCAGATAACCAGTTTTAAGTGCAATTCCCAGGTTGAGCCCGGGGCTTTCACACCTAACTTAATTATCCGCCTACATGCCCTTTACGCCCAGTCATTCCGATTAACGCTCGCACCCTCCGTATTACCGCGGCTGCTGGCACGGAGTT
+
CCCCCGGGGGGGGGGGGGGGGGGGGGGGGGGGGGGGGGGGGGGGGGGGGGGGGGGGGGGGGGGGGGGGGGGGGGGGGGGGGGGGGGGGGGGGGGGGGGGGGGGGGGGGGGGGGGGGGGGGGGGGGGGGGGGGGGGGGGGGGDGGGGGGGGGGGGGGGGFGGGGGGGGGGGCGGGGGFGFGGGFGGGGGCFGCDGGGGGGGFFFFFFFFEFFFFFFFEFFFF?D@@DDFFFFE@FFFFFFFF@1?EEFFEECE0<?FFFFFFFF>>>B:???B42:?9AA<99>>F9(,5:??FFBF>B:
@M04999:289:000000000-L3R54:1:1101:13505:11074 2:N:0:429
GGGGGGACTACCGGGGTATCTAATCCTGTTTGCTCCCCACGCTTTCGCATCTCAGCGTCAGTATCTGTCCAGAAGGCCTCCTTCGCCACCGGTATTCCTCCACATCTCTACGCATTTCACCGCTACACGTTGACTTCTACCTTCCTCTACAATACTCCAGATAACCAGTTTTAAGTGCAGTTCCCAGGTTGAGCCCGGGTCTTTCCCACCTAACTTAATTATCCACCTACATGCTCTTTACGCCCAGTCCTTCCAATTATCGCTCGCACCCTCCGTCTTCCCCCGCCTGCTCGCACGTAGT
+
CC@@,+6@@C@9:7+6@FEDC,CFEAFGFFE<CCAG<F@C+CBFFG:::?B???@<:F=:CF9FFF?@F<FG9=F<AD,A=FAD=CC>>B+>3+:C,3:8>FF<C7@>3@<+><<*@=,5,33@5>,?*3,2:2;2>FGGGG?FC114,>9,9C?F9EGGGGG7<*070++2<++1++3+;7:430>8>?=++>0*)))/8)/9****(4<2?F@F)/=)06A)).(,5?:>)4).)-.1:-(((4,4?)4)-.)..-)).41(8,149((,(((((.4-)((,-,-,8?0)43990:0(-
@M04999:289:000000000-L3R54:1:1101:24560:11094 2:N:0:429
GACTACAGGGGTATCTAATCCTGTTTGCTCCCCACGCTTTCGCATCTCAGCGTCAGTATCTGTCCAGAAGGCCGCCTTCGCCACCGGTATTCCTCCACATCTCTACGCATTTCACCGCTACACGTGGAATTCTACCTTCCTCTACAATACTCCAGATAACCAGTTTTAAGTGCAATTCCCAGGTTGAGCCCGGGGCTTTCACACCTAACTTAATTATCCGCCTACATGCCCTTTACGCCCAGTCATTCCGATTAACGCTCGCACCCTCCGTATTACCGCCGCTGCTGGCACGGAGTTAGCC
+
CCCCCGGGGGGGGGGGGGGGGGGGGGGGGGGGGGGGGGGGGGGGGGGGGGGGGGGGGGGGGGGGGGGGGGGGGGGGGGGGGGGGGGGGGGGGGGGGGGGGGGGGGGGGGGGGGGGGGGGGGGGGGGGGGGGGGGGGGGGGGGGGGGGGGGGGGGGGGGGGGGGGGGGGGGGGGGGGFGFGGFGGGGDGGGGGGGGGDGGGFFFFEFFFFFFFFFFFFFFFFFFFFFFFFFB=@EFFFFFFFFFFFFCCFF;?FFFEFFF?F09162:<FFFF?FFFBB6((3;FB::7?:?BFBB<?F<23
@M04999:289:000000000-L3R54:1:1101:11100:11109 2:N:0:429
TCGACTACAAGGGTATCTAATCCTGTTTGCTCCCCACGCTTTCGCATCTCAGCGTCAGTATCTGTCCAGAAGGCCGCCTTCGCCACCGGTATTCCTCCACATCTCTACGCATTTCACCGCTACACGTGGAATTCTACCTTCCTCTACAATACTCCAGATAACCAGTTTTAAGTGCAATTCCCAGGTTGAGCCCGGGGCTTTCACACCTAACTTAATTATCCGCCTACATGCCCTTTACGCCCAGTCATTCCGATTAACGCTCGCACCCTCCGTATTACCGCGGCTGCTGGCACGGATTT
+
CCCCCGGGGGGGGGGGGGGGGGGGGGGGGGGGGGGGGGGGGGGGGEGGGGGGGGGGGGGGGGGGGGGGGGGGGGGGGGGGGGGGGGGGGGGGGGGGGGGGGGGGGGGGGGGGGGGGGGGGGGGGGGGGGGGGGGGGGGGGGGGGGGGGGGGGGGGGGGGGGGGGGGGGFGGGGGGGFGFGGGGGGGGGGGGGGEGGGGGGFFFFFFFFFFFEEFFFFFFFFFFFFFFFFFEFFFFFFF?EBB@FEEFF35CF;;;DFFF>:?BF>FBF6(403,32>BB:>;03;BBB>BF?FFF9((.
@M04999:289:000000000-L3R54:1:1101:23203:11125 2:N:0:429
GACTACTCGGGTATCTAATCCTGTTCGCTCCCCACGCTTTCGTCCATCAGCGTCAATCGGTATTTAGTAACCTGCCTTCGCAATCGGGGTTCTGTGTAATATCTATGCATTTCACCGCTACACTACACATTCCAGCTACTTCAATACTATTCAAGATTAACAGTATCAACGGCAGTTCTACAGTTAAGCTGCAGGTTTTCACCGCTGACTTATCAACCCGCCTACGGACCCTTTAAACCCAATAAATCCGGATAACGCTCGCATCCTCCGTATTACCGCGGCTGCTGGCACGGAGTTAGCC
+
CCCCCGGGGGGGGGGGGGGGGGGGGGGGGGGGGGGGGGGGGGGGGGGGGGGGGGGGGGGGGGGGGGGGGGGGGGGGGGGGGEGGGGGGGGGGGGGGGGGGGGGGGGGGGGGGGGGGGGGGGGGGGGGGGGGGGGGGGGGGGGGGGGGGGGGGGGGGGGGGGGGGGGGGGGGGGGGGFGFGGGGGGGGGGGFGGGGGGGGGFFFFFFFFFFFFFFFFDFFFFFD>FDFFFFFFFFEEFFFFF?@@F<EEEFFFFFFFFFF019BBF>?ABB?0<:>BBF>999-(3:3:<08601112-:A7
@M04999:289:000000000-L3R54:1:1101:23588:11127 2:N:0:429
ACTGACTACAGGGGTATCTAATCCTGTTTGCTCCCCACGCTTTCGCATCTCAGCGTCAGTATCTGTCCAGAAGGCCGCCTTCGCCACCGGTATTCCTCCACATCTCTACGCATTTCACCGCTACACGTGGAATTCTACCTTCCTCTACAATACTCCAGATAACCAGTTTTAAGTGCAATTCCCAGGTTGAGCCCGGGGCTTTCACACCTAACTTAATTATCCGCCTACATGCCCTTTACGCCCAGTCATTCCGATTAACGCTCGCACCCTCCGTATTACCGCGGCTGCTGGCACGGAGTTT
+
CCCCCGGGGGGGGGGGGGGGGGGGGGGGGGGGGGGGGGGGGGGGGGGGGGGGGGGGGGGGGGGGGGGGGGGGGGGGGGGGGGGGGGGGGEGGGGGGGGGGGGGGGGGGGGGGGGGGGGGGGGGGGGGGGGGGGGGGGGGGGGGGGGGGGGGGGGGGGGGGFGGGGGGGGGGGGGFGFDFGGGGGGGGGGGGGGGGGGGGGFFFFFFFFFBEFFFFFCFFFFFFFFFDF@CCFF;@FEEC339@DFFFFFFFFF<@0@FF?BFF99>>;?FBFFFFFFFFFF>11112?F?>?0>?;61?0)
@M04999:289:000000000-L3R54:1:1101:8097:11142 2:N:0:429
GAGTGGACTACTAGGGTATCTAATCCTGTTCGCTCCCCACGCTTTCGTCCATCAGCGTCAATCGGTATTTAGTAACCTGCCTTCGCAATCGGGGTTCTGTGTAATATCTATGCATTTCACCGCTACACTACACATTCCAGCTACTTCAATACTATTCAAGATTAACAGTATCAACGGCAGTTCTACAGTTAAGCTGCAGGTTTTCACCGCTGACTTATCAACCCGCCTACGGACCCTTTAAACCCAATAACTCCGGATAACGCTCGCATCCTCCGTATTACCGCGGCTGCTGTCACGGAGT
+
C-CCC<<FGCGDAACEEEFFEF<CEFFGGCGGE@@FEGGCG7@@@FFE@@FFFCF?:FECFGGDEFFFC@FGGFGGG<E,=@FGGGG:FFG@FGFEFGGGGFCF;FBFFFC@FA<FEFFG9CCFE=FGEAFGGG@FFF=DFFGG?;EFDFDF=;DADFA;A83@;DFGGGGFFCFGAGFG?FGGFGG?DFDFEFGFGGGGFF+<9CFFFFBFFFFF@FFE>@2/7959@320>@@@B@BFECF186/5@<)/7=6(3?0>E@(4;699:1:DFF9-3?09A),4>0(4>6??)594-612-
@M04999:289:000000000-L3R54:1:1101:28439:11154 2:N:0:429
GGTAGACTACACGGGTATCTAATCCTGTTCGCTCCCCACGCTTTCGTCCATCAGCGTCAATCGGTATTTAGTAACCTGCCTTCGCAATCGGGGTTCTGTGTAATATCTATGCATTTCACCGCTACACTACACATTCCAGCTACTTCAATACTATTCAAGATTAACAGTATCAACGGCAGTTCTACAGTTAAGCTGCAGGTTTTCACCGCTGACTTATCAACCCGCCTACGGACCCTTTAAACCCAATAAATCCGGATAACGCTCGCATCCTCCGTATTACCGCGGCTGCTGGCACGGAGTT
+
CCCCCGGGGGGGGGGGGGGGGFGGGGGGGGDEGGGGGGGGGGGGGGGGGGGGGGGGGGGGGGGGGGGGGGGGGGGGGGFGGGGCFGGGGGGGGGGGGGGGGGGGGGGGGGGGGGGGGGGGGGGGGGGGGGGGGGGGFAFGGGGGGGGGGGGGGGGGGGGGGGGGGGDFGGGGGGDEFGFGGFFGGGCFGGGGGGGGGGFGFFFFFFFFFFFFFFFFFFFFFDAFFFFFFF@FBFDFFFFFEFFF@?@@EEFF8@BFFF4<@@<:9>FFF0?D?BB<B>DFF?;069>16B:0???B((4:4
@M04999:289:000000000-L3R54:1:1101:29523:11154 2:N:0:429
GACTACCGGGGTATCTAATCCTGTTCGCTCCCAATGCTTTCGAACCTCAGCGTCAGTTACAGACCAGAGAGCCGCCTTCGCCACTGGTGTTATTCCATATATCTACGCATTCCACCGCTACACATGGAGTTCCACTCTCCTCTTCTGCACTCAAGAAAAACAGTTTCAGCTGCACTTCCCCGGTTAAGCCGAGGGCTTTCACAGCTGACTTGTTCTCCCGCCTGCGTTCGCTTTACGCCCAATAAATCCGGACAACGCTTGCCACCTACGTATTACCGCGGCTGCTGGCCGCTAGTTAGCC
+
<<8CCG@@+6@68@F@EAFAFGFEGABCG,@@6,C8;,,<E@@F@FAFGGGEFF@FCECCCA9F@<@@<CFCFGGG@CFB@FGG=FE?F,B5FGGGFG<?F9B@9F4>B7:=?EFG:FG7FEFFEFEFF=A;,@FGCAFFAEFGGGG8:88==E,6D?8=+3@,6+=:,@8188=DFFBFC=CGE+5@F6E7*:EC7?9;A9BAA9;6:45;@FFFFFFFFF?@D6(/,4>;1,)/(1;BF(3;B<-:494((-123((,,,:A<1,8:1.82?B49<>9;F>9:825((((,(-2-6)).
@M04999:289:000000000-L3R54:1:1101:16017:11184 2:N:0:429
GTTAGGACTACCAGGGTATCTAATCCTGTTTGCCCCCCACGCTTTCGCATCTCACCGTCAGTATCTGTCCAGAAGGCTGCCTTCGCCACCGGTATTCCTCCACACCTCCACGCATTTCACCGCTACACGTGGAATTCTACCTTACTCTACAATCCTCCAGTGAACCAGTTTTAAGTGCAATACCCAGGTTGAGCCCGGGGCTTTCACACCTAACTTAATTATTCGCCTACATGCCCTTTACGTCCAGTCATTCCTCTTAACGCTCGCACTCTCCGTATTACCGAGGCGTCTGGCACGGAGT
+
AC,,A,,,66,E,6B@,6,,,;,<;6,,66CFA,CF+66@6F68C,,886C6,C,,6CFCBF,,<966<,66F,9BF,44,C,C,,8=8,@F=+AE@,55A=ED,@,4,,4@F+8+CFGC?++4C::<4AA7+,864=,@,4@,6E8,77,=36D,,6@@,,7@,0,@,,@E:D8ED++=?+2,49DGFF6C7,A9**<**:6*+=++0<DE:F8+71:?FC07-5959;3?).534,):92,630)//)9).9)))))9>@(-,(4(4((6302:(14)4>?0(4,(,--(().)((-44
@M04999:289:000000000-L3R54:1:1101:17087:11189 2:N:0:429
GACTACAGGGGTATCTAATCCTGTTCGCTCCCCACGCTTTCGTCCATCAGCGTCAATCGGTATTTAGTAACCTGCCTTCGCAATCGGGGTTCTGTGTAATATCTATGCATTTCACCGCTACACTACACATTCCAGCTACTTCAATACTATTCAAGATTAACAGTATCAACGGCAGTTCTACAGTTAAGCTGCAGGTTTTCACCGCTGACTTATCAACCCGCCTACGGACCCTTTAAACCCAATAAATCCGGATAACGCTCGCATCCTCCGTATTACCGCGGCTGCTGGCACGGAGTTAGCC
+
CCCCCGGGGGGGGGGGGGGGGGGGGGGGGGGGGGGGGGGGGGGGGGGGGGGGGDGGGGGEGGGGGGFFGGGGGGGGGGGGGGEDGGGGGGGGGGGGGDFGGGGGGGGGGGGGGGGGGGGGGGGGGGGGGGGGGGFGGGGGGGGGFFGGGGGGGFGGGGGGGGGGGGGGGGGGGGGGFGFGGGGGGGGGGGGGGGGFFGGFFFFBEFFFFFFFFFFFFFFBFFDFFF=2=@DFDFE<CE8AD<D;<EFCEB>@@DEFF(3796;FF:<AF9?:<FAAA(4039>F??B:?3>:017:?A<B:
@M04999:289:000000000-L3R54:1:1101:4964:11198 2:N:0:429
CCACTGACTACTCGGGTATCTAATCCTGTTCGCTACCCATGCTTTCGAACCTCAGCGTCAGTTACAGACCAGAGAGCCGCCTTCGCCACTGGTGTTCTTCCATATATCTACGCATTCCACCGCTACACATGGAGTTCCACTCTCCTCTTCTGCACTCAAGAAAAACAGTTTCAGCTGCACTTCCCCGGTTAAGCCGAGGGCTTTCACAGCTGACTTGTTCTCCCGCCTGCGTTCGCTTTACGCCCAATAAATCCGGACAACGCTTGCCACCTACGTATTACCGCGGCTGCTGGCACGTAGT
+
CCCCCGGGGGGGGGGGGGGGGGGGGGGGGGGGGGGGGGGGGGGGGGGGGGGGGGGGGGGGGGGGGGGGGGGGGGGGGGGGGGGGGGGGGGGGGGGGGGGGGGGGGGGGGGGGGGGGGGGGGGGGGGGGGGGGGGGGGGGGGGGGGGGGGGGGGGGGGGGGGGGGGGGGGGGGGGGGFGFGGGGGGGGGGGEFFGGGGGGGFFFFFFFFFBFFFFFFFFFFFF@D@FFFFFFFFFFFFFFFFFFFFDFFFFEFFBFBFFFFFFFFFFB?BDFFFFFFBFB<<<<F9>B62??:??07144?:
@M04999:289:000000000-L3R54:1:1101:7975:11255 2:N:0:429
ACCGACTACTCGGGTATCTAATCCTGTTTGCTCCCCACGCTTTCGCATCTCAGCGTCAGTATCTGTCCAGAAGGCCGCCTTCGCCACCGGTATTCCTCCACATCTCTACGCATTTCACCGCTACACGTGGAATTCTACCTTCCTCTACAATACTCCAGATAACCAGTTTTAAGTGCAATTCCCAGGTTGAGCCCGGGGCTTTCACACCTAACTTAATTATCCGCCTACATGCCCTTTACGCCCAGTCATTCCGATTAACGCTCGCACCCTCCGTATTACCGCGGCTGCTGGCACGGAGTTT
+
CCCCCGGGGGGGGGGGGGGGGGGGGGGFGGGGGGGGGGGGGGGGGGGGGGGGGGGGGGGGGGGGGGGGGGGGGGGGGGGGGGGGGGGGGGGGGGGGGGGGGGGGGGGGGGGGGGGGGGGGGGGGGGGGGGGGGGGGGGGGGGGGGGGGGGGGGGGGGGGGGGGGGGGGGGGGGGGGFGFGGGGGGGGGGGGGGGGGGCCDFFFFFFFFFEEBFFFFEFFF6?=BFFDFFFEEFFFF@FFFF>@DF@<AFFC3637DFDA:B??1>FFF:<B?>2?0:>FF0>B69B>?????05(499?F)
@M04999:289:000000000-L3R54:1:1101:24584:11259 2:N:0:429
GGAGTGACTACTCGGGTATCTAATCCTGTTTGCTCCCCACGCTTTCGCATCTCAGCGTCAGTATCTGTCCAGAAGGCCGCCTTCGCCACCGGTATTCCTCCACATCTCTACGCATTTCACCGCTACACGTGGAATTCTACCTTCCTCTACAATACTCCAGATAACCAGTTTTAAGTGCAATTCCCAGGTTGAGCCCGGGGCTTTCACACCTAACTTAATTATCCGCCTACATGCCCTTTACGCCCAGTCATTCCGATTAACGCTCGCACCCTCCGTATTACCGCTGCTGCTTGCACGGAGT
+
CCCCCGFGGGGGGGGGGGGGGGEGGGGGGGGGGGGGGGGGGGGGGGGGGGGGGGGGGGGGGGGGGGGFGGGGGGGFGGGGGGGGGGGGGGGEG=FGGGGGGGGGGGGGGGGGGGGGGGGGGGGGGGGGGGGEGDGFGGGGGGGGGGGGGGGGG8D=EFGGFGGGGGGGGGGGGGGFCFFDGGGFGFGEFGFCCG?FGGCDBEFFFFAAEFFBFFFFFFA?BCEF=2@@@BBE<E)8EFF6C1;BF@;EFFF3?)3,,6<EE03,4((,,-8??:>2?2:)).-((-42:70)56)4(462-
@M04999:289:000000000-L3R54:1:1101:27094:11263 2:N:0:429
GACTACCGGGGTATCTAATCCTGTTTGCTCCCCACGCTTTCGCATCTCAGCGTCAGTATCTGTCCAGAAGGCCGCCTTCGCCACCGGTATTCCTCCACATCTCTACGCATTTCACCGCTACACGTGGAATTCTACCTTCCTCTACAATACTCCAGATAACCAGTTTTAAGTGCAGTTCCCAGGTTGAGCCCGGGGCTTTCACACCTAACTTAATTATCCGCCTACATGCCCTTTACGCCCAGTCATTCCGATTAACGCTCGCACCCTCCGTATTACCGCGGCTGCTGGCACGGAGTTAGCC
+
CCCCCGGGEGGGGGGGGGGGGGGGGGGGGGGGGGGGGGGGGGGGGGGGGGGGGGGGGGGGGGGGGGGGGGGGGGGGGGGGGGGGGGGGGGGGGGGGGGGGGGGGGGGGGGGGGGGGGGGGGGGGGGGGGGGGGGGGGGGGGGGGGGGGGGGGGGGGFGGGGGGFFGGGGGGCFGGGFGFGFCFGGGGGFGGGEGGG47DFFFFF9FFFFFFFFFFFFFFDFD96@;EEFEF;@@E91?FFDFFFFFFFF;@07<<D?FFFFFF>F??0:9F6??DFFF999>FFF772<12:;00<8AAB2
@M04999:289:000000000-L3R54:1:1101:20442:11289 2:N:0:429
TGGACTACACGGGTATCTAATCCTGTTTGCTCCCCACGCTTTCGCATCTCAGCGTCAGTATCTGTCCAGAAGGCCGCCTTCGCCACCGGTATTCCTCCACATCTCTACGCATTTCACCGCTACACGTGGAATTCTACCTTCCTCTACAATACTCCAGATAACCAGTTTTAAGTGCAGTTCCCAGGTTGAGCCCGGGGCTTTCACACCTAACTTAATTATCCGCCTACATGCCCTTTACGCCCAGTCATTCCGATTAACGCTCGCACCCTCCGTATTACCGCGGCTGCTGGCACGGAGTTAC
+
CCCCCGGGGGGGGGDFGGGGGGGGGGGGGGGGFGGGGGGGGGGGGGGGGGGGGGGGGGGCGGGGGGGGGGGGGGGGGGGGGFGGGGGG>FGGGGGGGGGGFGGGGGGGGGGGGGGGGGGGGGGGGGGGGGGGGGGGGGGGGGGGGGGGGGGGGGGGGGFGGGGGGGGGGGEGGFGGFGFGGGGFGGFGG6EGGGGGDGGGFFFFFFFFFEFFFFFFEFF?A(5>>==EEFFFFEF@EFFFF9?<@@FFEFEF<D@FCCFFFF;>9>F??BBB1:?7<<>04>(7>;:05(4<?3991??B)
@M04999:289:000000000-L3R54:1:1101:10638:11309 2:N:0:429
TAGACTACACGGGTATCTAATCCTGTTCGCTCCCCACGCTTTCGTCCATCAGCGTCAATCGGTATTTAGTAACCTGCCTTCGCAATCGGGGTTCTGTGTAATATCTATGCATTTCACCGCTACACTACACATTCCAGCTACTTCAATACTATTCAAGATTAACAGTATCAACGGCAGTTCTACAGTTAAGCTGCAGGTTTTCACCGCTGACTTATCAACCCGCCTACGGACCCTTTAAACCCAATAAATCCGGATAACGCTCGCATCCTCCGTATTACCGCGGCTGCTGGCACGGAGTT
+
CCCCCGGGGGGGGGGGGGGGGGGGGGGGGGGGGGGGGGGGGGGGGGGGGGGGGGGGGGGGGGGGGGGGGGGGGGGGGGGGGGGGGGGGGGGGGGGGGGGGGGGGGGGGGGGGGGGGGGGGGGGGGGGGGGGGGGGGGGGGGGGGGGGGGGGGGGGGGGGGGGGGGGGGGGGGGGGGFGFGGGGGGGGGGGGGGGGGGGGGFFFFFFFFFFFBEFFFFFFFFFFFFFFFFFFFFFFFFFFFFD?@D;EFEEFF@FFFFFFBDF>B>FFFFBBFFFFFF<<?9299BBFFFBFBF?BB0?F
@M04999:289:000000000-L3R54:1:1101:24202:11323 2:N:0:429
ATTGGACTACCAGGGTATCTAATCCTGTTCGCTCCCCACGCTTTCGTCCATCAGCGTCAATCGGTATTTAGTAACCTGCCTTCGCAATCGGGGTTCTGTGTAATATCTATGCATTTCACCGCTACACTACACATTCCAGCTACTTCAATACTATTCAAGATTAACAGTATCAACGGCAGTTCTACAGTTAAGCTGCAGGTTTTCACCGCTGACTTATCAACCCGCCTACGGACCCTTTAAACCCAATAAATCCGGATAACGCTCGCATCCTCCGTATTACCGCGGCTGCTGGCACGGAGTT
+
CCCCCGFFGGGGGGGGGGGGGGGGGGGFGGGGGGGGGGGDGGFGFGGGGGGGFGGGGGGGGGGGGGGGGGGGGGGGGGGGGGGGGGFGFGGGGCFGGGGGGGGG9FFGGGGGGGGGGGGGGGGGGGGGGGGGGGGGGGFGFGGGGGGGGGGGGGCGFDGFCFFGFFGGGDFFGGDEEDEGGGGGGFGGGGGGGGGGGGGGFFFFFFFEFFFFFFCFEFFFADAAAF>2:@D?>>DF=BC@<@@03=@;EF35/7;(2(43,111,30:FFF<?98<B0>F6<BFF>FB?FF>:?<?(39?<
@M04999:289:000000000-L3R54:1:1101:25868:11366 2:N:0:429
TGACTACAGGGGTATCTAATCCTGTTCGCTCCCCACGCTTTCGCTCCTCAGCGTCAGTGACGGCCCAGAGACCTGCCTTCGCCATCGGTGTTCTTCCCGATATCTACACATTCCACCGTTACACCGGGAATTCCAGTCTCCCCTACCGCACTCCAGTCCGCCCGTACCCGGCGCCGATCCACCGTTAAGCGATGGACTTTCACACCAGACGCGACGAACCGCCTACGAGCTCTTTACGCCCAATAAATCCGGATAACGCTTGCACCCTACGTATTACCGCGGCTGCTGGCACGTAGTTAGC
+
CCCCCGGGGGGGGGGGGGGGGGGGGGGGGGGGGGGGGGGGGGGGGGGGGGGGGGGGGGGGGGGGGGGGGGGGGGGGGGGGGGGGGGGGGGGGGGGGGGGGGGGGGGGGGGGGGGGGGGGGGGGGGGGDEGGGGGGFGGGGGGGGGGGGGGGGGGGGGGGDGGGGGGGGGGGGGDGGFDEGCGGGGGGFGGGGGGGGGFCGFFFFFFFF<?BF>>>DF3>9DB910:?08>FFFFFFFFFFF:(40<25ABFF:<?D>B;BF01<?F01.8:44<?FBBFFF((7913>2((.88<?BB<A>
@M04999:289:000000000-L3R54:1:1101:23846:11375 2:N:0:429
CAGACTACAAGGGTATCTAATCCTGTTCGCTCCCCACGCTTTCGTCCATCAGCGTCAATCGGTATTTAGTAACCTGCCTTCGCAATCGGGGTTCTGTGTAATATCTATGCATTTCACCGCTACACTACACATTCCAGCTACTTCAATACTATTCAAGATTAACAGTATCAACGGCAGTTCTACAGTTAAGCTGCAGGTTTTCACCGCTGACTTATCAACCCGCCTACGGACCCTTTAAACCCAATAAATCCGGATAACGCTCGCATCCTCCGTATTACCGCGGCTGCTGGCACGGAGTT
+
CCCCCGGGGGGGGGGGGGGGGGGGGGGGGGGGGGGGGGGGGGGGGGGGGGGGGGGGGGGGGGGGGGGGGGGGGGGGGGGGGGGGGGGGGGGGGGGGGGGGGGGGGGGGGGGGGGGGGGGGGGGGGGGGGGGGGGGGGGGGGGGGGGGGGGGGGGGGGGGGGGGGGGGGGGGGGDGGFGFGGGGGGGGGGGGGGGGGGGGGFFFFFEFFFFFEFFFFFFFDFFFFFFF@@FBFFFFFFFFF@FF@DFFFFFFFF;?DFFFFFFFBF?FFFFFFF6<:9A<:>;;;>014>>1<BFB>>BB
@M04999:289:000000000-L3R54:1:1101:13732:11404 2:N:0:429
GACTACAGGGGTATCTAATCCTGTTTGCTCCCCACGCTTTCGCATCTCAGCGTCAGTATCTGTCCAGAAGGCCGCCTTCGCCACCGGTATTCCTCCACATCTCTACGCATTTCACCGCTACACGTGGAATTCTACCTTCCTCTACAGTACTCCAGATAACCAGTTTTAAGTGCAATTCCCAGGTTGAGCCCGGGGCTTTCACACCTAACTTAATTATCCGCCTACATGCCCTTTACGCCCAGTCATTCCGATTAACGCTCGCACCCTCCGTATTACCGCGGCTGCTGGCACGGAGTTAGCC
+
CCCCCGGGGGGGGGGGGGGGGGGGGGGGGGGGGGGGGGGGGGGGGGGGGGGGGGGGGGGGGGGGGGGGGGGGGGGGGGGGGGGGGGGGGGGGGGGGGGGGGGGGGGGGGGGGGGGGGGGGGGGGGGGGGGGGGGGGGGGGGGGGGG8DGGGGGGGGGGGGGGGFGGGGFGGGGGGGFGFGGGFGGGGGGGGGGGGGGGGGFFFFFFFFFFF:EFFFFFFDFFFFF@CCEEFFFFFFD?FBFFFEAEEFFFFFF<EFDF??BFFFF::??F:1??BFF?;9(79>?B:731<<299<:BFF8
@M04999:289:000000000-L3R54:1:1101:2020:11474 2:N:0:429
GACTACCCGGGTATCTAATCCTGTTTGCTCCCCACGCTTTCGCATCTCAGCGTCAGTATCTGTCCAGAAGGCCGCCTTCGCCACCGGTATTCCTCCACATCTCTACGCATTTCACCACTACACGTGGAATTCTACCTTCCTCTACAATACTCTAGTTAACCAGTTTTAAGTGCAATTCCTAGGTTGAGCCCAGGGCTTTCACACCTAACTTAATTATCCGCCTACATGCCCTTTACGCCCAGTCAGTCCGATTAACGCTCGCACCCTCCGTCTTACCGCGTCTGCTGGCACGGAGTTAGCC
+
BCCCCGGGGGGFFFCFGGGCGGGGGCEGGFCFDGGGGGGGGGGGGGGGGGGGGGGGGGGFGGGFCFGGFFFFFGGGEGGGGGGCCGDGGGGGGGG@GGFGGFFGFGGCGGGGGGFFGGGDGGGGGGEGGGF,CBFGCGGGGGGGGGGGGGGGGFFGGGGGFFEGGGGGGGFGFFFFF?FGGGGGGG8EFGGFGFD>FFGG+<EADFFFC;CCEFFFFFFFFFFADEC?@:>BB@EF2>5?=5>=@)9.6;12;??E?637@FFBF:0(433(43<47666(431<<.282346(240)6).
@M04999:289:000000000-L3R54:1:1101:25324:11552 2:N:0:429
TGACTACTGGGGTATCTAATCCTGTTTGCTCCCCACGCTTTCGCATCTCAGCGTCAGTATCTGTCCAGAAGGCCGCCTTCGCCACCGGTATTCCTCCACATCTCTACGCATTTCACCGCTACACGTGGAATTCTACCTTCCTCTACAATACTCCAGATAACCAGTTTTAAGTGCAGTTCCCAGGTTGAGCCCGGGGCTTTCACACCTAACTTAATTATCCGCCTACATGCCCTTTACGCCCAGTCATTCCGATTAACGCTCGCACCCTCCGTATTACCGCGGCTGCTGGCACGGAGTTAGC
+
CCCCCGGGGGGGGGGGGGGGGGGGGGGGGGGGGGGGGGGGGGGGGGGGGGGGGGGGGGGGGGGGGGGGGGGGGGGGGGGGGGGGGGGFGGGGGGGGGGGGGGGGGGGGGGGGGGGGGGGGGGGGGGGGGGGGGGFGGGGGGGGGGGGGGGGGGGGGGGGGGGGGFGGGGGGGGGGFFGFGGGGCFFFGGGGGGGGGGGGGFFFFFBFFEFFFFFFFFFFFFFFFDFEFFFFFEFFFFFFFFDFEFA?FFFF<?FFFF0>D:;0299B6<?B?B:BFFF?F9;>F;62:7<B?1(32:?2<4
@M04999:289:000000000-L3R54:1:1101:9139:11594 2:N:0:429
TGACTACTAGGGTATCTAATCCTGTTCGCTACCCATGCTTTCGAACCTCAGCGTCAGTTACAGACCAGAGAGCCGCCTTCGCCACTGGTGTTCTTCCATATATCTACGCATTCCACCGCTACACATGGAGTTCCACTCTCCTCTTCTGCACTCAAGAAAAACAGTTTCAGCTGCACTTCCCCGGTTAAGCCGAGGGCTTTCACAGCTTACTTGTTCTCCCGCCTGCGTTCGCTTTACGCCCAATAAATCCGGACAACGCTTGCCACCTACGTATGACCGCGGCTGCTGGCACGTCGTTAGC
+
CCCBCFGGCEFGGGGGGGDEFEGGF@FBEGGEGGFGCGFCF<F<CDCGGCEFGGGG:CEFFCFGGGCC<FFEFF:FEEGGGG=FGFFG?FFCFFGCGD9AFA??EE;BEBFEB<<FFEFGCEAFGFFG<FF:A,@E,DF,=DFGFFG=EC?D?=D=D88=E+==FCFA88=EFGGGF?F+DDDGGGG9<FGE6@E0*;CFAFFFBA>*:5;AABFFFAF2A9@F29@9@5,13=?E<?F5(6(34AF)7;108>BFBF9BBBB:9?B<B?<??6(64:;6961>9182(:(.(.(-4((-4
@M04999:289:000000000-L3R54:1:1101:14458:11607 2:N:0:429
GACTACTAGGGTATCTAATCCTGTTTGCTCCCCACGCTTTCGCATCTCAGCGTCAGTATCTGTCCAGAAGGCCGCCTTCGCCACCGGTATTCCTCCACATCTCTACGCATTTCACCGCTACACGTGGAATTCTACCTTCCTCTACAATACTCCAGATAACCAGTTTTAAGTGCAATTCCCAGGTTGAGCCCGGGGCTTTCACACCTAACTTAATTATCCGCCTACATGCCCTTTACGCCCAGTCATTCCGATTAACGCTCGCACCCTCCGTATTACCGCGCCTGCTGGCACGCAGTTAGCC
+
@<CCCGCEDCDCFGGGGFGGGGCFGGDGGGCF7DEFEGGGFEGG,7,,EEFEFFCFEGGFDFFDGGGCFFGGGGGGC=EFEGDEGE@6>BFGFGGGGGC8EFFGGGEEE:FEGGGGEEGCGGGEF@CECGGGFGCD=,@FDDAF;;9ECEDF8,=@>FCD@FGG=D8=AACFGFGFFD@CFFDF9?FGGF6CEGGGGGGGFFCA>FF6=CE=4BBF<9==;@@FFBEFBE=B=BFF@@;ED04;@FECC@6;<<9C00;;9>619?::?(-3(4<B4,6((,(-3(.237<0(-(3)4425
@M04999:289:000000000-L3R54:1:1101:13380:11658 2:N:0:429
GTTGCGACTACCAGGGTATCTAATCCTGTTCGCTCCCCACGCTTTCGTCCATCAGCGTCAATCGGTATTTAGTAACCTGCCTTCGCAATCGGGGTTCTGTGTAATATCTATGCATTTCACCGCTACACTACACATTCCAGCTACTTCAATACTATTCAAGATTAACAGTATCAACGGCAGTTCTACAGTTAAGCTGCAGGTTTTCACCGCTGACTTGTCAACCCGCCTACGGACCCTTTAAACCCAATAAATCCGGATAACGCTCGCATCCTCCGTATTACCGCGGCTGCTGGCAGGGAGT
+
CCCCCGGGGGGGGGGGGGGGGGGGGGGGGGGGGGGGGGGGGGGGGGGGGGGGGGGGGGGGGGGGGGDFFGGGGGGGGGGGGGGGGGGGGGGGGGEDGGGGGGGCFCGGGGGGGGFGGGGGGGGGEGGGGGGGGGGGGGGGGGGGGGFFGGGGGGGGGGDAFGGFGGGGGGGGGGGGADFGGFFGGFFGGGGGG7FGGGGCFFFFFFFF=BBFFFFFFFFFFFFF@BBD@FF?2@>@DFFFC9EDF0?DF<ECC3664(;47?F:<;BF?BF<A:1(4:?AAA(9;9;;B:?F:B(,(((--
@M04999:289:000000000-L3R54:1:1101:19192:11706 2:N:0:429
GACTACTAGGGTATCTAATCCTGTTCGCTACCCATGCTTTCGAACCTCAGCGTCAGTTACAGACCAGAGAGCCGCCTTCGCCACTGGTGTTCTTCCATATATCTACGCATTCCACCGCTACACATGGAGTTCCACTCTCCTCTTCTGCACTCAAGAAAAACAGTTTCAGCTGCACTTCCCCGGTTAAGCCGAGGGCTTTCACAGCTGACTTGTTCTCCCGCCTGCGTTCGCTTTACGCCCAATAAATCCGGACAACGCTTGCCACCTACGTATTACCGCTGCTGCTGGCACGTAGTTAGCC
+
CCCCCGGGGGGGGGGGGGGGGGGGGGGGGGGGGGGGGGGGGGGGGGGGGGGGGGGGGGGGGGGGGGGGGGGGGGGGGGGGGGGGGGGGGGGGGGGGGGGGGGGGGGGGGGGGGGGGGGGGGGGGGGGGGGGGGGGGGGGGGGGGGGGGGGGGGGGGGGGGGGGGGGGGGGGGGGGGFCD8FGDGGGGFFGGGGGEGGGGGFFFAFFAFDFFEFFFFCFFFFF?BBBFFFFFD@@CF@FFFF2;@EFCEEB609>?:;BFB??FFFFF:FFFFFFADDBB(9>:BF?7>?FF??:<B.5>F>
@M04999:289:000000000-L3R54:1:1101:3925:11706 2:N:0:429
GGTGCGACTACCGGGGTATCTAATCCTGTTCGCTACCCATGCTTTCGAACCTCAGCGTCAGTTACAGACCAGAGAGCCGCCTTCGCCACTGGTGTTCTTCCATATATCTACGCATTCCACCGCTACACATGGAGTTCCACTCTCCTCTTCTGCACTCAAGAAAAACAGTTTCAGCTGCACTTCCCCGGTTAAGCCGAGGGCTTTCACAGCTGACTTGTTCTCCCGCCTGCGTTCGCTTTACGCCCAATAAATCCGGACAACGCTTGCCACCTACGTATTACCGCTGCTGCTGGCACTGAGT
+
CCCCCGGGGGGGGGGGGGGGGGGGGGGGGGGGGGGGGGGGGGGFFFGGGFGGCGGGGGGGGGGGGGGGGGGGDGFGGGGGGGGGGGG7FGGGGGEGGGGGGGGGGEGFGGGGGGGGGGFCGGGGGGGGFFGGF?EFGGGGGGGGGGGGFGFEGCGGGGGFGGGCFGGGGGGGGGGGFGFGGGGGFGGGGGGFGGGGGGGDFFFFFFFFFF@EEFFFEF8CA5;@F>BD<DBFFFDB;=D=EDB63:(23<)6>BB01796<>6?BFBF>267(4<BBABFF<?B-79:??F0((..(()).
@M04999:289:000000000-L3R54:1:1101:5722:11733 2:N:0:429
TGACTACTGGGGTATCTAATCCTGTTCGCTACCCATGCTTTCGAACCTCAGCGTCAGTTACAGACCAGAGAGCCGCCTTCGCCACTGGTTTTCTTCCATATATCTACGCATTCCACCGCTACACATGGAGTTCCACTCTCCTCTTCTGCACTCAAGAAAAACAGTTTCAGCTGCACTTCCCCGGTTAAGCCGAGGGCTTTCACAGCTGACTTGTACTCCCGCCTGCGTTCGCTTTACGCCCAATAAATCCGGAAAACGCTTGCCACCTACGTATTACCGCGGCTGCTGGCACGGAGTTAGC
+
CCCCCAFEDCFGCCEEFEGFEGACCF@@C:@FGGEFFCFGFEF@EFG<F8EEF@:@EFFEGFDCFFFEEDGFFFEFFEGFCCG@EFGGE,,BAE<<FFFFE,559???FFGGA@<FFCE4@84A=FGG,A=F=F9E;,9DGFCFGGGAFFFF?=@,>8D8DEC@3DF8,@CD,,+6@+;2=DD>EGEGFGGGCGGDDGGGFFFF9AFFFFFF3B+94865;@F@2BF(3;19D<@CCDFFFF;;3@C?35>>B((819;,(,8?44:<02:B2<?2<>6>096>>0872<082(47,2<<4
@M04999:289:000000000-L3R54:1:1101:11791:11740 2:N:0:429
TGGCCTACCCCCGTATGTAACCCTGTTGTCTCTCCATGCCTTCGCATCTCAGCGTCCGCACCTGCCCAGTAGGCCGCCTCCGCTACCGGGACTCCTCCACAACCCTCCGCCTTTTACGGCTACACGTCGTCTTCTACCTTCATCTACAATCCCCCACCTACCCAGGTTCAAGTGCAATTCCCAGGTTGAGCCCGGGGCTTTCACACCCAACTTAATTATGCGCCTACATTCCCTTTCCCCCCACCCATTCCTATTAACGCTAGCACCCTCCGTAGTACCGCGACTGCTCGCACTGAGTTAC
+
-6A,,66C,,,+=FF8,,,,,=,-;66,666C,C,,,,C;,C6F,,8CF<A,B+BF+++6++,:,C<8<6E6,:,+@+@,,+84++,+8+4+4A?E8F,F4,@+4,4++6+@=5,5A++4C+88,+A+3++A+7CFGG8,D,,@F,2,,,,@,=++++,,3@1,6+@<,2,2@ECFBF*++*4,*52,,,29?*4)/95*;=4:+8>)6,(()/3+1@:)82(,(((69)6C)<>?)6)7966((-((-6))6)4244,48((,))431114-((-)66((-(-,20>)4;F0(,)).).)
@M04999:289:000000000-L3R54:1:1101:6232:11742 2:N:0:429
CTAGGACTACACGTATCTAATCCTGTTTGCTCCCCACGCTTTCGCATCTCAGCGTCAGTATCTGTCCAGAAGGCCGCCTTCGCCACCGGTATTCCTCCACATCTCTACGCATTTCACCGCTACACGTGGAATTCTACCTTCCTCTACAATACTCCAGATAACCAGTTTTAAGTGCAATTCCCAGGTTGAGCCCGGGGCTTTCACACCTAACTTAATTATCCGCCTACATGCCCTTTACGCCCAGTCATTCCGATTAACGCTCGCACCCTCCGTATTACCGCGGCTGCTGTCACGGAGTT
+
CCCCCGGGGGGGGGGGGGGGGGGGGGGGGGGGGGGGGGGGGGGGGGGGGGGGGGGGGGGGGGGGGGGGGGGGGGGGGGGGGGGGGGGGGGGGGGGGGGGGGGGGGGGGGGGGGGGGGGGGGGGGGGGGGGGGGGGGGGGFGGFGGGGGGGGGGGGGGGGGGGGGFGGGGGGGGFGDFGFGFFGGGGGGGGGGGGGGGGGGFFFFFFFFFFFFFFFFFFF?FDFFFFFFFEF>BEDFFFFFFFF?;@AEFFFFFFFDEFFFF?FF>FBFFFFF:<B><AA:>FF9BF?FF)5<>(2(3:<
@M04999:289:000000000-L3R54:1:1101:28456:11766 2:N:0:429
GTGACTACCAGGGTATCTAATCCTGTTCGCTCCCCACGCTTTCGTCCATCAGCGTCAATCGGTATTTAGTAACCTGCCTTCGCAATCGGGGTTCTGTGTAATATCTATGCATTTCACCGCTACACTACACATTCCAGCTACTTCAATACTATTCAAGATTAACAGTATCAACGGCAGTTCTACAGTTAAGCTGCAGGTTTTCACCGCTGACTTATCAACCCGCCTACGGACCCTTTAAACCCAATAAATCCGGATAACGCTCGCATCCTCCGTATTACCGCGGCTGCTGGCACGGAGTT
+
CCCCCGGGGGGGGGGGGGGGGGGGGGGGGGGGGGGGGGGGGGGGGGGGGGGGGGGGDGGGGGGFGGGGGGGGGGGGFDGGGGGGGGGGGGGGGGGGGGGGGGGGGGGGGFGGGGGGGGGGGGGGGGGGGGGGGGFGFFGGGGGGFFFGGGGGFGGGDGFFDGFGGGGGFDFGGDCCDFFGGGGGGFFGGGGGGCGG?FGGFFFFFBEFBFFFCFFCC6?B>AF=29B===@BDB(7CEEFF;?1:;EFFFF661(247<>D;((,4>4<B?F61:?95>:091>B6:B3(,8?F((,48
@M04999:289:000000000-L3R54:1:1101:9794:11778 2:N:0:429
GGCGACTACTAGGGTATCTAATCCTGTTTGCTCCCCACGCTTTCGCATCTCAGCGTCAGTATCTGTCCAGAAGGCCGCCTTCGCCACCGGTATTCCTCCACATCTCTACGCATTTCGCCGCTACACGTGGAATTCTACCTTCCTCTACAATACTCTAGTTAACCAGTTTTAAGTGCAATTCCTAGGTTGAGCCCAGGGCTTTCACACCTAACTTAATTATCCGCCTACATGCCCTTTACGCCCAGTCATTCCGATTAACGCTCGCACCCTCCGTATTACCTCGGCTGCTGGCACGGAGTTT
+
CCCCCGGGGGGGGGGGGGGGGGGGGGGGGGGGGGGGGGGGGGGGGGGGGGGGGGGGGGGGGGGGGGGGGGGGGGGGGGGGGGGGGGGGGGGGGGGGGGGGGGGGGGGGGGGGGGGGGGGGGGGG9FGGGGGGGGGGGGGGGGGGGGGGGGGGGGGGFGGGGGGGGGGGGGGEFDGGFGFGGGGGGGGGGGGGGGGGFDDGFFFFFFFFDEBDFFFAECFFF;4BD@>DEE?EFFFFFFFFFFF?;4;>C?EC;6;DF3;7>;D;9>F93<?FFFFBBFFA4--::6>B???BFF?9(4:3)
@M04999:289:000000000-L3R54:1:1101:25615:11781 2:N:0:429
GATGACTACAAGGGTATCTAATCCTGTTCGCTCCCCACGCTTTCGTCCATCAGCGTCAATCGGTATTTAGTAACCTGCCTTCGCAATCGGGGTTCTGTGTAATATCTATGCATTTCACCGCTACACTACACATTCCAGCTACTTCAATACTATTCAAGATTAACAGTATCAACGGCAGTTCTACAGTTAAGCTGCAGGTTTTCACCGCTGACTTATCAACCCGCCTACGGACCCTTTAAACCCAATAAATCCGGATAACGCTCGCATCCTCCGTATTACCGCGGCTGCTGGCACGGAGTT
+
CCCCCGGGGGGGGGGGGGGGGGGGGGGGGGGGGGGGGGGGGGGGGGGGGGGGGFGGGGGGGGGGGFGGGGGGGGGGGGGGGGGGGFGGGGGGGGGGGGGGGGGGGGGGGGGGGGGGGGGGGGGGGGGGGGGGGGGGGGGGGGGGGGGGGGGGGGGGGGGGFGGGGGGGGGGGGGGGFGFGFGGGGGGGGGGGGFGGGGGGFFFFFFEFBFFDFFFFFFFFFAFFFFFFFF?FBFB=BEF83;0;?F)7>CC;;>FDDFFDF;09;BB>28A?;?:1:2444;>((1((),5?F<666>:?
@M04999:289:000000000-L3R54:1:1101:21057:11837 2:N:0:429
CAGACTACCCGGGTATCTAATCCTGTTCGCTCCCCACGCTTTCGTCCATCAGCGTCAATCGGTATTTAGTAACCTGCCTTCGCAATCGGGGTTCTGTGTAATATCTATGCATTTCACCGCTACACTACACATTCCAGCTACTTCAATACTATTCAAGATTAACAGTATCAACGGCAGTTCTACAGTTAAGCTGCAGGTCTTCACCGCTGACTTATCAACCCGCCTACGGACCCTTTAAACCCAATAAATCCGGATAACGCTCGCATCCTCCGTATTACCGCGGCTGCTGGCACGGAGTT
+
CCCCCGGGGGGGGGGGGGGGGGGGGGGGGGGGGGGGGGGGGGGGGGGGGGGGGGGGGGGGGGGGGGGGGGGGGGGGGGGGGGGGGGGGGGGGGGGGGGGGGGGGGGGGGGGGGGGGGGGGGGGGGGGGGGGGGGGGGGGGGGGGGGGGGGGGGGGGGGGGGGGGGGEGGGGGGGGGFGFGGGGGGGGGGGGGGGGGGGGGFFFFFFFFFFFFFFFFFAFDFFFFFFFFFFFFFFFFEFEF8<FDDEFFFFFF06;;EF?>BFFB9?BBFFFF:2:?AAA?>BFFF>?D??BB?6943:?
@M04999:289:000000000-L3R54:1:1101:15480:11931 2:N:0:429
GACTACCAGGGTATCTAATCCTGTTTGCTCCCCACGCTTTCGCATCTCAGCGTCAGTATCTGTCCAGAAGGCCGCCTTCGCCACCGGTATTCCTCCACATCTCTACGCATTTCACCGCTACACGTGGAATTCTACCTTCCTCTACAATACTCCAGATAACCAGTTTTAAGTGCAATTCCCAGGTTGAGCCCGGGGCTTTCACACCTAACTTAATTATCCGCCTACATGCCCTTTACGCCCAGTCATTCCGATTAACGCTCGCACCCTCCGTATTACCGCGGCTGCTGGCACGGAGTTAGCC
+
C@CCCGGGDGGFFGEFFFGGGCEFFGGDFGGGGFGGDCGGGGGGGG@<<BFEGEGGGGGGGGGGGFGGGGGGGEGGGGGGGGGGGGGGGGGDFGGGGGGGGGFDFFGGGGFGGGGGGGGGGGGGDFGGGGGE4EFGGGGGGGGF8=AFFGGGCCDFFDCGGGGGFGGGGGFCDGGGFGFFGGGGC8@DCCGGGCEGDFD+9=+@BFFFFFFF4FFFEFF2A@FD=>C?=BDBDF4;?@FF<?;3;EFE<12(3;EFFFF19>;FBFFBFFF?024<4(7(4939?:??6(.,((-38>)65
@M04999:289:000000000-L3R54:1:1101:19026:12001 2:N:0:429
TGACTACCCGGGTATCTAATCCTGTTCGCTCCCCACGCTTTCGTCCATCAGCGTCAATCGGTATTTAGTAACCTGCCTTCGCAATCGGGGTTCTGTGTAATATCTATGCATTTCACCGCTACACTACACATTCCAGCTACTTCAATACTATTCAAGATTAACAGTATCAACGGCAGTTCTACAGTTAAGCTGCAGGTTTTCACCGCTGACTTATCAACCCGCCTACGGACCCTTTAAACCCAATAAATCCGGATAACGCTCGCATCCTCCGTATTACCGCGGCTGCTGGCACGGAGTTAGC
+
CCCCCGGGGGGGGGGGGGGGGGGGGGGGGGGGGGGGGGGGGGGGGGGGGGGGGGGGGGGGGGGGGGGGGGGGGGGGGGGGGGGGGGGGGGGGGGGGGGGGGGGGGGGGGGGGGGGGGGGGGGGGGGGGGGGGGGGGGGGGGGGGGGGGGGGGGGGGFGGGGGGGGGGGGFGG>EGGFGFGGGGFFGGGFGGGGGGFFGGGFFFFDDDFFFFFFFFFFFFFFFFFDFFFFFFFFFFFEEF;;F;@;AFC?@B76;@E479:B>F9197)-3>?:B>A<4:BF09B>??F(20),496:BA<<
@M04999:289:000000000-L3R54:1:1101:9914:12020 2:N:0:429
GGACTACCGGGGTATCTAATCCTGTTCGCTCCCCACGCTTTCGTCCATCAGCGTCAATCGGTATTTAGTAACCTGCCTTCGCAATCGGGGTTCTGTGTAATATCTATGCATTTCACCGCTACACTACACATTCCAGCTACTTCAATACTATTCAAGATTAACAGTATCAACGGCAGTTCTACAGTTAAGCTGCAGGTTTTCACCGCTGACTTATCAACCCGCCTACGGACCCTTTAAACCCAATAAATCCGGATAACGCTCGCATCCTCCGTATTACCGCGGCTGCTGGCACGGAGTTAGC
+
CCCCCGGGGGGGGGGGGGGGGGGGGGGGGGGGGGGGGGGGGGGGGGGGGGGGGGGGGGFGGGGGGGGGGGGGGGGGGGGGGGGGGGGGGGGGGGGGGGGGGGGGGGGGGGGGGGGGGGGGGGGGGGGGGGGGGGGGGGGGGGGGGGGGGGGGGGGGGGGGGGGFGGGGGGGGGGGGFGFGGGGGGGGGGGGGGGGC@FGGFFFFFFFFFFFEFFFFFFFDFFFF@F?FFFFDFDFFFEFADFFFFFFFE@F77;;<EBFBFF>;BFF?BFF?B?72<),46>F(-,4:0:0<?((,416><
@M04999:289:000000000-L3R54:1:1101:5595:12091 2:N:0:429
GACTACCAGGGTATCTAATCCTGTTCGCTCCCCACGCTTTCGTCCATCAGCGTCAATCGGTATTTAGTAACCTGCCTTCGCAATCGGGGTTCTGTGTAATATCTATGCATTTCACCGCTACACTACACATTCCAGCTACTTCAATACTATTCAAGATTAACAGTATCAACGGCAGTTCTACAGTTAAGCTGCAGGTTTTCACCGCTGACTTATCAACCCGCCTACGGACCCTTCAAACCCAATAAATCCGGATAACGCTCGCATCCTCCGTATTACCGCGGCTGCTGGCACGGAGTTAGCC
+
CCCCCCFGGGEFFGGFFGAFGGGGGGECFG@F@FGGDCFFFEG7@F<FFGFDF@EFFDFDCFD@FFGGGGGGGGGGFCGGGGGGFGGDEGEGFEGGGF<F9FGEGGE9FAEGGGGGGGDGGGFEEGGGGGEFFGCFGGGGGGGGFFFFGFGGGCFGFAFGGGCFGFFGGGGE6ECFFGFGGDGGGGFGGGFGGG,57@DFFFAE>BEE@AA5;FFFBFEAE=AA=2(>BB?DF(86<>(=?7@EA3<<E021(2AFD>DFB>B?BBFFF61((3)-466(((3,(5:(41<011(4.546)
@M04999:289:000000000-L3R54:1:1101:8855:12104 2:N:0:429
AGGTGGACTACAAGGGTATCTAATCCTGTTCGCTACCCATGCTTTCGAACCTCAGCGTCAGTTACAGACCAGAGAGCCGCCTTCGCCACTGGTGTTCTTCCATATATCTACGCATTCCACCGCTACACATGGAGTTCCACTCTCCTCTTCTGCACTCAAGAAAAACAGTTTCAGCTGCACTTCCCCGGTTAAGCCGAGGGCTTTCACAGCTGACTTGTTCTCCCGCCTGCGTTCGCTTTACGCCCAATAAATCCGGACAACGCTTGCCACCTACGTATTACCGCGGCTGCTGGCACGTAGG
+
CCCCCFGGGGGCFFGCGGGGAFAFD<EFFGGGGFEGFG<FFGG9EFEFCFEEFFEGEGGGGFFFGGGGGGGGDFGGF<FGGF=EEGCECFFGEDFCGGDGGGGDFG9FCG<7FGFCDFGFF8FFFGGGGF9FGDEFGGFGCFA?D8DE=EGCFFGGFF?FFGFFEDGF=@EAFDFFFGFGGFGG?FEGCCGG,EFG>DC9AF4FB96B@DFBEF8CEB8C8CE@>B@=9BBFF18972(A78?1>;@1;@4<C;94(49:(7>?01:5A7::B?0.,4:94<,,7(3>01428(24(4:<(
@M04999:289:000000000-L3R54:1:1101:22139:12116 2:N:0:429
GGACTACACGGGTATCTAATCCTGTTTGCTCCCCACGCTTTCGCATCTCAGCGTCAGTATCTGTCCAGAAGGCCGCCTTCGCCACCGGTATTCCTCCACATCTCTACGCATTTCACCGCTACACGTGGAATTCTACCTTCCTCTACAATACTCCAGATAACCAGTTTTAAGTGCAATTCCCAGGTTGAGCCCGGGGCTTTCACACCTAACTTAATTATCCGCCTACATGCCCTTTACGCCCAGTCATTCCGATTAACGCTCGCACCCTCCGTATTACCGCGGCTGCTGGCACGGAGTTAGC
+
CCCCCGGGFGGGGGGGGGGGGGGGGGGGGGGGGGGGGGGGGGGGGGGGGGGGGGGGGGDGGGGGGGGGGGGGGGGGGGGGGGGGGGGGGGGGGGGGGGGGGG9FDGGGGGGGGGGGGGGGGGGGGGGGGGGGGGGGGGGGGGGGGGGGGGGGGGGGGFGGGGGGGGGGGGGGGGGGFGFGGGGGGGGGGGGGGGGGGGGFFFFFFEFFFFFFFFFFFFFFFFDFFFF?CE8@F;;EFDD:;<?FFFEFF3;<6;;EE@FFF9BFFFF:?6B::30).4:(331-7847?B:<:196<:)--
@M04999:289:000000000-L3R54:1:1101:25030:12118 2:N:0:429
CACGACTACAGGGGTATCTAATCCTGTTCGCTCCCCACGCTTTCGTCCATCAGCGTCAATCGGTATTTAGTAACCTGCCTTCGCAATCGGGGTTCTGTGTAATATCTATGCATTTCACCGCTACACTACACATTCCAGCTACTTCAATACTATTCAAGATTAACAGTATCAACGGCAGTTCTACAGTTAAGCTGCAGGTTTTCACCGCTGACTTATCAACCCGCCTACGGACCCTTTAAACCCAATAAATCCGGATAACGCTCGCATCCTCCGTATTACCGCGGCTGCTGGCACGGAGTT
+
CCCCCGGGGGGGGGGGGGGGGGGGGGGGGGGGGGGGGGGGGGGGGGGGGGGGGGGGGGGGGGGGGGGGGGGGGGGGGGGGGGGGGGGGGGGGGGGGGGGGGGGGGGGGGGGGGGGGGGGGGGGGGGGGGGGGGGGGGGGGGGGGGGGGGGGGGGGGGGGGGGGGGGGGGGGGGGGGFGFGGGGGGGGGGGGGGGGGGGGGFFFFFFFFFFFFFFFFFFFFFFFFFDFFFDFFFFFFFFF=EFFFFD;F<CEEBFFFFFFFF?F>BF?>?BFFFF0?FF26:>BFB6>FF:??BD?B0>B:
@M04999:289:000000000-L3R54:1:1101:25977:12127 2:N:0:429
TGGATGACTACAGGGGTATCTAATCCTGTTTGCTCCCCACGCTTTCGCATCTCAGCGTCAGTATCTGTCCAGAAGGCCGCCTTCGCCACCGGTATTCCTCCACATCTCTACGCATTTCACCGCTACACGTGGAATTCTACCTTCCTCTACAATACTCCAGATAACCAGTTTTAAGTGCAGTTCCCAGGTTGAGCCCGGGGCTTTCACACCTAACTTAATTATCCGCCTACATGCCCTTTACGCCCAGTCATTCCGATTAACGCTCGCACCCTCCGTATTCCCGCGCCTGCTGGCACGGATT
+
CCCCCGGGGGGFGGGGGGGGGGGGGGGGGGGGGFGGGGGGGGGGGGGGG@FFGGFFGGGGGGCFGGGGGGGGCFGGGGGGEGGGGGGGGFGGGGGFFGGGGGGGGGGGGGGGDEGGGCFGGGDFGGGGGGFFGFGDFGGGGFDDFGEGEGGGFDFFGFFD8=FGGDGGGGGGGGGGFGFGGFGGG7FGGDFFGGGGDGGCB?FAFFFFFFFFFFFFF=B48*849259@DFE/3;(6:@F4,8>(/3/74?357;01;??<B04:;F9FF1:0:632:().)((4((4?6?F:074691(-
@M04999:289:000000000-L3R54:1:1101:18578:12135 2:N:0:429
GGACTACTGGGGTATCTAATCCTGTTTGCTCCCCACGCTTTCGCATCTCAGCGTCAGTATCTGTCCAGAAGGCCGCCTTCGCCACCGGTATTCCTCCACATCTCTACGCATTTCACCGCTACACGTGGAATTCTACCTTCCTCTACAATACTCCAGATAACCAGTTTTAAGTGCAATTCCCAGGTTGAGCCCGGGGCTTTCACACCTAACTTAATTATCCGCCTACATGCCCTTTACGCCCAGTCATTCCGATTAACGCTCGCACCCTCCGTATTACCGCGGCTGCTGGCACGGAGTTAGC
+
CCCCCGGGGGGGGGGGGGGGGGGGGGGGGGGGGGGGGGGGGGGGGGGGGGGGGGGGGGGGGGGGGGGGGGGGGGGGGGGGGGGGGGGGGGGGGGGGGGGGGGGGGGGGGGGGGGGGGGGGGGGGGGGGGGGGGGGGFGGGGGGGGGGFGGGGGGGGGGGGGGGGGGGGGFFGGGGGFFFGGGGGGGGGGGGGGGGGGGGGFFFFFFFFFFFFFAFCEFFFDF@FFFFFFFFFFFFFEFFFFFF8=EEFEEF?F@;ECD9?FF;BFFF06?>??B:24>?39>6(415:0:()(316??AA4
@M04999:289:000000000-L3R54:1:1101:14190:12150 2:N:0:429
GGCAGACTACCGGGGTATCTAATCCTGTTCGCTACCCATGCTTTCGAACCTCAGCGTCAGTTACAGACCAGAGAGCCGCCTTCGCCACTGGTGTTCTTCCATATATCTACGCATTCCACCGCTACACATGGAGTACCACTCTCCTCTTCTGCACTCAAGAAAAACAGTTTCAGCTGCACTTCCCCGGTTAAGCCGAGGGCTTTCACAGCTGACTTGTTCTCCCGCCTGCGTTCGCTTTACGCCCAATTAATCCGGACAACGCTTGCCACCTACGTATTACCGCGGCTGCTGGCACGTAGTT
+
CCCCCGGGGGGGGGGGGGGGGGGGGGGGGGGGGGGGGGGGGGGGGGGGGGGGGGGGGGGGGGGGGGGGGGGGGGGGGGGGGGGGGGGGGGGGGGGGGGGGGGGGGGGGGGGGGGGGGGGGGGGGGGGGGGGGGGGGGGGGGGGGGGGGGGGGGGGGGGGGGGGGGGGGGGGGGGGGFGFGGGGGGGGGGGGGGGGDGGGGFFFFFFFFFFFFFFFFFFFFFFBBFFFFFFFDDFFFFFFF?FFFFFBAFFFFFFFFFF?FFFBBFF:AFF?:>:1>BFFFBFFFB>9BFFFF6?B?4?4:6
@M04999:289:000000000-L3R54:1:1101:7849:12157 2:N:0:429
CGCAGACTACTGGGGTATCTAATCCTGTTTGCTCCCCACGCTTTCGCATCTCAGCGTCAGTATCTGTCCAGAAGGCCGCCTTCGCCACCGGTATTCCTCCACATCTCTACGCATTTCACCGCTACACGTGGAATTCTACCTTCCTCTACAATACTCCAGATAACCAGTTTTAAGTGCAATTCCCAGGTTGAGCCCGGGGCTTTCACACCTAACTTAATTATCCGCCTACATGCCCTTTACGCCCAGTCATTCCGATTAACGCTCGCACCCTCCGTATTACCGCGGCTGCTGGCACGGAGTT
+
CCCCCGGGGGGGGGGGGGGGGGGGGGGGGGGGGGGGGGGGGGGGGGGGGGGGGGGGGGGGGGGGGGGGGGGGGGGGGGGGGGGGGGGGGGGGGGGGGGGGGGGGGGGGGGGGGGGGGGGGGGGGGGGGGGGGGGGGGGGGGGGGGGGGGGGGGGGGGGGGGGGGGGGGGFGGGFGGFGFGGGGFGGEFGGGGGGGGGGGGFFFFFFFFFFEFFFFFFFFFFC4@>@DFFFEFFFF@D@CFFFFFDD@EEFFFFFFFFF?CF9:?FFFF6<?F0>FFFFAD639BF>FB?>?:??4339B?4
@M04999:289:000000000-L3R54:1:1101:21871:12177 2:N:0:429
TGACTACAGGGGTATCTAATCCTGTTTGCTCCCCACGCTTTCGCATCTCAGCGTCAGTATCTGTCCAGAAGTCCGCCTTCGCCACCGGTATTCCTCCACATCTCTACGCATTTCACCGCTACACGTGGAATTCTACCTTCCTCTACAATACTCCAGATAACCAGTTTTAAGTGCAATTCCCAGGTTGAGCCCGGGGCTTTCACACCTAACTTAATTATCCGCCTACATGCCCTCTACGCCCAGTCATTCCGATTAACGCTCGCACCCTCCGTATTACCGCGGCTGCTGGCACGGAGTTAGC
+
CCCCCGGGGGGGFGGGFGGGGGGGGGGGGGGGGEGGDGGGGGCGG:FEEGGGGFGGGGGGGFGGGGGGGGE,CFGEE7FGGE7FEGG7CEEFGGGGGGGGGGGGFGGDCFCB,CFGGGGGGGGGGFFCGFCFGGGGGGECGCFGGGGGGGGGGFGGGGFGGGGGFCGGFGGGFFFFFDFG6D+=D,@EFFDFGG@DGGCGFFFFFEFF9BCEF>CF?C>*:4@@2>>EFF@D:(73>B0566==<A7C?3;1062C3;;(2;0(7(42:11?(34):9:B>(((40))(::4:(61,14:4
@M04999:289:000000000-L3R54:1:1101:16425:12211 2:N:0:429
CCGACTACCAGGGTATCTAATCCTGTTTGCTCCCCACGCTTTCGCATCTCAGCGTCAGTATCTGTCCAGAAGGCCGCCTTCGCCACCGGTATTCCTCCACATCTCTACGCATTTCACCGCTACACGTGGAATTCTACCTTCCTCTACAATGCTCCAGATAACCAGTTTTAAGTGCAATTCCCAGGTTGAGCCCGGGGCTTTCACACCTAACTTAATTATCCGCCTACATGCCCTTTACGCCCAGTCATTCCGATTAACGCTCGCACCCTCCGTATTACCGCGGCTGCTGGCACGGAGTT
+
CCCCCGGG<FGGGGGGGGGGGGGGGGGGGGGGGGGGGGGGGGGGG7BFGGGGGGGGGGGGGGGGGGGFGGGGGGGGGCGGGGGGGGGGGGGGGGGGGGGGGGGGGGGGGGGGGGGGGCGGGGGGGGGGGGFGGGGGGGGGGGGFGGGGGGGGGGGGGG9EGGGDDDGGGFGGGGGGFGFGGGGGEGFGGFGGGGGG5CGGFFFFFFEFEEFFFFFFFFFFFFFF@=3>??EFFE@83;<D@1;0@34<CFE@;67<EC<66?B>9>>B?F:><0:?AF2?9B42,4:BF:60<:;>FFF
@M04999:289:000000000-L3R54:1:1101:10874:12238 2:N:0:429
ACGACTACTAGGGTATCTAATCCTGTTCGCTACCCATGCTTTCGAACCTCAGCGTCAGTTACAGACCAGAGAGCCGCCTTCGCCACTGGTGTTCTTCCATATATCTACGCATTCCACCGCTACACATGGAGTTCCACTCTCCTCTTCTGCACTCAAGAAAAACAGTTTCAGCTGCACTTCCCCGGTTAAGCCGAGGGCTTTCACAGCTGACTTGTTCTCCCGCCTGCGTTCGCTTTACGCCCAATAAATCCGGACAACGCTTGCCACCTACGTATTACCGCGGCTGCTGGCACGTAGTTAC
+
CCCCCGGGGGGGGGGGGGGGGGGGGGGGGGGGGGGGGGGGGGGGGGGGGGGGGGGGEGFGGGGGGGGGGGGGGGGGGGGGGGGGGGGGGGGGGGGGGGGGGGGFGGGGGGGGGGGGGGGGGGGGGGGGGGGGGGGGGGGGGGGGGGGGGGGGGGGGGGGFGGGGGGGGGGGGGGGGFGFGGGGGEEGGGGGGGGGGCGGGFFFFFFFFFFFFFFFFFFFFFFFFFFFF@DFDB@FFFFFFF9FFDFEFFF;9><>B?66>FFBF0<DB?0211)6?BF)-4>>FFFFFF?F:,,.::?BA)
@M04999:289:000000000-L3R54:1:1101:2904:12249 2:N:0:429
AGGGCGACTACACGGGTATCTAATCCTGTTTGCCCCCCACGCTTTCGCATCTCAGCGTCAGTATCTGTCCAGAAGGCCGCCTTCGCCACCGGTATTCCTCCACATCTCTACGCATTTCACCGCTACACGTGTAATTCTACCTTCCTCTACAATACTCCAGATAACCAGTTTTAAGTGCAGTTCCCATGTTGAGCCCGGGGCTTTCACACCTAACTTAATTATCCGCCTACATGCCCTTTACGCACAGTCATTACGATTAACGCGCGCACCCTCCGTATTCCCGCGCTTGCTGGCACGGAGT
+
<CCC867@+@,CFFC7FFFFGC<C6,EE;ECEF,CD:@B+@FBCCEFGGEECAEFFECE6BE,@FFE<<FEFGGGGG=:@=FFF=FEDB8CFG74E<E,,:F,E:FF9,@EF7+++CEF9CBE+@FFC>6A3,38>=D8D99,6==A2,72EA=FA,,@?F:FF9+<122,2E,:21+4+52=C,93@=:,2A86/*@*9)2)2AFFA(820666AA:F)+176:;?@;;().))/(546;(6(6908<2)))-((((4-54((-(,((431869?203)6,2(4((((().,24310(7(
@M04999:289:000000000-L3R54:1:1101:27730:12262 2:N:0:429
TATTCGACTACTCGGGTATCTAATCCTGTTTGCTCCCCACGCTTTCGCATCTCAGCGTCAGTATCTGTCCAGAAGGCCGCCTTCGCCACCGGTATTCCTCCACATCTCTACGCATTTCACCGCTACACGTGGAATTCTACCTTCCTCTACAATACTCCAGATAACCAGTTTTAAGTGCAATTCCCAGGTTGAGCCCGGGGCTTTCACACCTAACTTAATTATCCGCCTACATGCCCTTTACGCCCAGTCATTCCGATTAACGCTCGCACCCTCCGTATTACCGCGGCTGCTGGCACGGAGT
+
CCCCCGGGGGGGGGGGGGGGGGGGGGGGGGGGGGGGGGGGGGGGGGGGGDGGGGGGGFEGGGGGGGGGGGGGGGGGGGGGDGGGGGGGGGGGG7FFGGAFGGGGGGGGFGGGGGGGGGGGFEGGGGFGGGGGGGGGGGGFGGGGGGGFGGGFGGGGFFEGEGGGGGGGGFGFGGGGFGFFGGGGEGGGFGGGGGGGDDDGFFAFFFFF=DBE=FFFFFFFFCEE@BFFDFFFC338;DFA>FFF@FF@<<E5C3@0;D:>4?BFBFF9>0?6:?F<<0:ADF?>;6>BFFF?74173999,
@M04999:289:000000000-L3R54:1:1101:23452:12267 2:N:0:429
GGGACTACCCGGGTATCTAATCCTGTTTGCTCCCCACGCTTTCGCATCTCAACGTCAGTATCTGTCCAGAAGGCCGCCTTCGCCACCGGTATTCCTCCACATCTCTACGCATTTCACCGCTACACGTGGAATTCTACCTTCCTCTACAATACTCTAGCTAACCAGTTTTAAGTGCAATTCCTAGGTTGAGCCCAGGGCTTTCACACCTAACTTAATTATCCGCCTACATGCCCTTTAAGCCCAGTCATTCCGATTAACGCTGGCACCCTCCGTATTACCGCGGCTGCTGGCACGGAGTT
+
CC?CCFFFCCFECGGGFEDFEGCD<FGGGCFGEGGGGG7FFGFGE7@B,C6FFCCCC,C6<EFC@EDF<FCFGGGGGGGGFFC=CCGGDCCFG9FGG=FFF??,9AFCG@CFGGGGGCEEG8CG:FGGGGEGFDF9EGCGFEFDDDFF?FFG=D8,=,@=9FF98AFG8FC8@DD8=F8D9;EGE;FEG6FCFGFG5DDD*<FC9FFFFFFCAFF9E69AFFF5<9>(645B2>F=**046@D?437<)9?@;D2;?<2(,((((7;03<?9:(444<A:119;>B?B0(,()-4(-32
@M04999:289:000000000-L3R54:1:1101:20749:12374 2:N:0:429
CCCGGACTACCAGGGTATCTAATCCTGTTCGCTACCCATGCTTTCGAACCTCAGCGTCAGTTACAGACCAGAGAGCCGCCTTCGCCACTGGTGTTCTTCCATATATCTACGCATTCCACCGCTACACATGGAGTTCCACTCTCCTCTTCTGCACTCAAGAAATACAGTTTCAGCTGCACTTCCCCGGTTAAGCCGAGGGCTTTCACAGCTGACTTGTTCTCCCGCCTGCGTTCGCTTTACGCCCAATAAATCCGGACAACGCTTGCCACCTACGTATTACCGCGGCTGCTGGCACGTAGTT
+
CCCCCEGFGGFGGGGGGGGGGGGGGGGGGGGGGDGGGGGGGGGGGGGGGGGGGGGGGGGGGGGGGGGGGGGGGGGGGGGGGGGGGGGGCGGGGGGGGGGGGGGGGGGGGGGGGGFGGGGGGGGGGGGGGGGGCEFFGGGGGGGGGGGGGGFGGGGGGGGGGGGGGGGGGGGGGGGGFGFGGGGGGEEEGGCGFCEGGGGGFFFFFFFFDFFFFFAFFFFFFFF@FFFFFFFFD<><;1;A;DF0<;;EFFCBFB><>>B:BFFFFFFFBF?B??BFFFBFFF9;09;9:8346<7?48?B6
@M04999:289:000000000-L3R54:1:1101:12297:12422 2:N:0:429
GACTACTAGGGTATCTAATCCTGTTTGCTCCCCACGCTTTCGCATCTCAGCGTCAGTATCTGTCCAGAAGGCCGCCTTCGCCACCGGTATTCCTCCACATCTCTACGCATTTCACCGCTACACGTGGAATTCTACCTTCCTCTACAATACTCCAGATAACCAGTTTTAAGTGCAATTCCCAGGTTGAGCCCGGGGCTTTCACACCTAACTTAATTATCCGCCTACATGCCCTTTACGCCCAGTCATTCCGATTAACGCTCGCACCCTCCGTATTACCGCGGCTGCTGGCACGTAGTTAGCC
+
CCCCCGGFGGGGGGGGFGGGGGGGGGGGGGGGGGGGGGGGGGGGGGGGGGGGGGGGGGGGGGGGGGGGGGGGGGGGGGGGGGGGGGGGGGGGGGGGGGGGGGGFEGGGGGGGGGGGGGGGGGGGGGGGGGGGGGGGGGGGGGGGGGGFGGGFGGGGGGFGGGGEGGGGGGGGGGGGFGFGGGGGGGGGGGGGGGEGGGGGFFFFFFFA=EFFFFFFFFFFFFFFFFFFFFFFFFEEDFFFFFFFFFFFFFFFFFEEFFDFFF9>FFBF?02:??FFF:;6366>B0:2((5:(((--.:A2
@M04999:289:000000000-L3R54:1:1101:23468:12429 2:N:0:429
GACTACTCGGGTATCTAATCCTGTTTGCTCCCCACGCTTTCGCATCTCAGCGTCAGTATCTGTCCAGAAGGCCGCCTTCGCCACCGGTATTCCTCCACATCTCTACGCATTTCACCGCTACACGTGGAATTCTACCTTCCTCTACAATACTCCAGATAACCAGTTTTAAGTGCAATTCCCAGGTTGAGCCCGGGGCTTTCACACCTAACTTAATTATCCGCCTACATGCCCTTTACGCCCAGTCATTCCGATTAACGCTCGCACCCTCCGTATTACCGCGGCTGCTGGCACGGAGTTAGCC
+
CCCCCGGGGGGGGGGGGGGGGGGGGGGGGGGGGGGGGGGGGGGGGGGGGGGGGGGGGGGGGGGGGGGGGGGGGGGGGGGGGGGGGGGGGGGGGDGGGGGGGGGGGGGGGGGGGGGGGGGGGGGGGGGGGGGGGGGGGGGGGGGGGGGGGGGGGGGGGGGGGGGGGGGGGGGGGGGGFGFGGGGGGFFFGGGGGGGGGDFDFFFFFFFFFFFFFFFFFFF=A@2=BEFFFBFB9;9EFF>FFFEFFF?CEFFF??FED6?B>BFF><FFFFF?B5>AA?>>69>92:?:?:<<61(34A2>:
@M04999:289:000000000-L3R54:1:1101:27609:12431 2:N:0:429
GACTACTCGGGTATCTAATCCTGTTTGCTCCCCACGCTTTCGCATCTCAGCGTCAGTATCTGTCCAGAAGGCCGCCTTCGCCACCGGTATTCCTCCACATCTCTACGCATTTCACCGCTACACGTGGAATTCTACCTTCCTCTACAATACTCCAGATAACCAGTTTTAAGTGCAATTCCCAGGTTGAGCCCGGGGCTTTCACACCTAACTTAATTATCCGCCTACATGCCCTTTACGCCCAGTCATTCCGATTAACGCTCGCACCCTCCGTATTACCGCGGCTGCTGGCACGGAGTTAGCC
+
CCCCCGGGGGGGGGGGGGGGGGGGGGGGGGGGGGGGGGGGGGGGGGGGGGGGGGGGGGGGGGGGGGGGGGGGGGGGGGGGGGGGGGGGGGGGGGGGGGGGGGGGGGGGGGGFGGGGGGGGGGGGGGGGGGGGGGGGGGGGGGGGGGGGFGGGGGGGGGGGGGGGFGGGGGGGGGGGFGFGFGGFGGGGGGGGGGGGGGGGFFFFFFFFFFEFFFFFFFFFFFF=DFECB3:BFE9>DDFFFFFFFFFFCE?@DFFFFFFFF>BF90,4<F?F:?FF>09B>FBBB:2:B:?:;B>F?2<A7
@M04999:289:000000000-L3R54:1:1101:29184:12442 2:N:0:429
TGACTACTCGGGTATTTAATCCTGTTTGCTCCCCACGCTTTCGCATCTCAGCGTCAGTATCTGTCCAGAAGGCCGCCTTCGCCACCGGTATTCCTCCACATCTCTACGCATTTCACCGCTACACGTGGAATTCTACCTTCCTCTACAATACTCCAGATAACCAGTTTTAAGTGCAATTCCCAGGTTGAGCCCGGGGCTTTCACACCTAACTTAATTATCCGCCTACATGCCCTTTACGCCCAGTCATTCCGATTAACGCTCGCACCCTCCGTATTACCGCGGCTGCTGGCACGGAGTTAGC
+
CCCCCGGGGGGGGGGGGGGGGGGGGGGGGGGGGGGGGGGGGGGGGGGGGGGGGFGGGGGGGGGGGGGGGGGGGGGGGGGGGGGGGGGGGGGGGGGGGGGGGGGGGGGGGGGGGGGGGGGGGGGGGGGGGGGGGGGGGGGGGGGGGFGFGGGGGGGGGGGGGGGGGGFGGGCEGGGGFGFGGGCCFFGCGGGGGGGGGG5CFFFFF?FFFFEEBFFFFFFFFF@FDFBEFFFFFFFFF<;:;FF;EFFCFFFFF;@FE?@??;B69>??FFBF0<F<AAFFBB>>FF>:?(,.2((((.4:2
@M04999:289:000000000-L3R54:1:1101:19451:12455 2:N:0:429
GACTACACGGGTATCTAATCCTGTTTGCTCCCCACGCTTTCGCATCTCAGCGTCAGTATCTGTCCAGAAGGCCGCCTTCGCCACCGGTATTCCTCCACATCTCTACGCATCTCACCGCTACACGTGGAATTCTACCTTCCTCTACAATACTCCAGATAACCAGTTTTAAGTGCAATTCCCAGGTTGAGCCCGGGGCTTTCACACCTAACTTAATTATCCGCCTACATGCCCTTTACGCCCAGTCATTCCGATTAACGCTCGCACCCTCCGTATTACCGCGGCTGCTGGCACGGAGTTAGCC
+
CCCCCGGGGGGGGGGGGGGGGGGGGGGGGGGGGGGGGGGGGGGGGGGGGGGGGGGGGGGGGGGGGGGGGGGGGGGGGGGGGGGGGGGGGGGGGGGGGGGGGGGGGGGGGGGGGGGGGGGGGGGGGGGGGGGGGGGGGGGGGGGGGGGGGGGGGGGFGGGGGGGGGGGGGGGGGGGGFG;DGGGGGGGGGGGGGGGGGGGGFFFFFFFFFFFFFFFFFFFFFFFFFFFFFF@E@EFFFFFF@FE@EFFC?ED@FFEFD96:BBFFFFFFFF:?7>9AAB9>9B9BFFFBB(42(((8<AAF>
@M04999:289:000000000-L3R54:1:1101:27402:12475 2:N:0:429
TGACTACTGGGGTATCTAATCCTGTTTGCTCCCCACGCTTTCGCATCTCAGCGTCAGTATCTGTCCAGAAGGCCGCCTTCGCCACCGGTATTCCTCCACATCTCTACGCATTTCACCGCTACACGTGGAATTCTACCTTCCTCTACAATACTCCAGATAACCAGTTTTAAGTGCAATTCCCAGGTTGAGCCCGGGGCTTTCACACCTAACTTAATTATCCGCCTACATGCCCTTTACGCCCAGTCATTCCGATTAACGCTCGCACCCTCCGTATTACCGCGGCTGCTGGCACGAAGTTAGC
+
CCCCCGGGGGGGGGGGGGGGGGGGGGGGGGGGGGGGGGGGGGDEEEFFGGGGGGGGGGGGGGGGGGGGGGGGGGGGGGGGGGEGGGGGGGG9FCGGGGGGGGGGGGGGGGGDGGFGFGGGGGGGGGGGGGGGGGGGGGGGGGGGGGGGGGGGGGGGGGGGGGGGGGGGGFFGGFGGFGFGGGGGGCFGGGGGGGGGDGGDFFFFFFFFEDCEBFFFF>FEFF@@FFFFFFFFFD37CDFFFDFFEFFFFFFF<?DFFFF?6>BF>>?FBFF??0:A<AF>F>61;<BF:::<1(41:4AA4
@M04999:289:000000000-L3R54:1:1101:20325:12482 2:N:0:429
TTCTGACTACCAGGGTATCTAATCCTGTTTGCTCCCCACGCTTTCGCATCTCAGCGTCAGTATCTGTCCAGAGGCCGCCTTCGCCACCGGTATTCCTCCACATCTCTACGCATTTCACCGCTACACGTGGAATTCTACCTTCCTCTACAATACTCCAGATAACCAGTTTTAAGTGCAATTCCCAGGTTGAGCCCGGGGCTTTCACACCTAACTTAATTATCCGCCTACATGCCCTTTACGCCCAGTCATTCCGATTAACGCTCGCACCCTCCGTATTACCGCGGCTGCTGGCACGGAGTT
+
CCCCCGGGGGGGGGGGGGGGGGGGGGGGGGGGGGGGGGGGGGGGGGGGGGGGGGGGGGGGGGGGGGGGGGGGGGGGGGGGGGGGGGGGGGGDGGGGGGGGGGGGGGGGGGGGGGGGGGGGGGGGGGGGGGGGGGGGGGGGGGGGGGGGGGGGGGGGGGGGGGGGGGGGGGGGGGGGFGFGGGGGFGGGGGGGGGGGGDDGFFFFFFFFFFFFFFFFFFFFFFFF@FFFFFFFFFFFFFFBFFFF@EFFECEE;@@FFFEFBBFB>BF>FFFFFFB?BBFFFFF>916?F?::7?:;>(4<
@M04999:289:000000000-L3R54:1:1101:26857:12492 2:N:0:429
GAGTGACTACCGGGGTATCTAATCCTGTTTGCTCCCCACGCTTTCGCATCTCAGCGTCAGTATCTGTCCAGAAGGCCGCCTTCGCCACCGGCATTCCTCCACATCTCTACGCATTTCACCGCTACACGTGGAATTCTACCTTCCTCTACAATACTCCAGATAACCAGTTTTAAGTGCAATTCCCAGGTTGAGCCCAGGGCTTTCACACCTAACTTAATTATCCGCCTACATGCCCTTTACGCCCAGTCATTCCGATTAACGCTCGCACCCTCCGTATTACCGCGGCTGCTGGCACGGAGTT
+
CCCCCCGGGGGGGGGGGFFFFCEGGGGGGGGGFFE<FFGGGGGGGGGGCCAFG@EGGGEGGGGGGGGGGGGFEGGGGEEGGEFGGGEFGGGDEGGGAEGGGGGFG9;FFGGGGGEFGGGEFGGGGGGGGGGGGGGGGGFEGGGGGGGGGGEGGGGGGGGDFGGGGGGFGGGGGFEFFCFGGGGGGF6FGFGFGGGGGDDGFFFFFFFFFFEBFFFFFFFFF?C=D@?DF:C?)7BF@;9+;;B@??@37CCEEE(318))3(30(,79938:(7,,::546:>BB(,4:B0((1)(-(442
@M04999:289:000000000-L3R54:1:1101:5815:12515 2:N:0:429
CGGGACTACACGGGTATCTAATCCTGTTCGCTCCCCACGCTTTCGTTCATCAGCGTCAATCGGTATTTAGTAACCTGCCTTCGCAATCGGGGTTCTGTGTAATATCTATGCATTTCACCGCTACACTACACATTCCAGCTACTTCAATACTATTCAAGATTAACAGTATCAACGGCAGTTCTACAGTTAAGCTGCAGGTTTTCACCGCTGACTTATCAACCCGCCTACGGACCCTTTAAACCCAATAAATCCGGATAACGCTCGCATCCTCCGTATTACCGCGGCTGCTGGCACGGAGTTT
+
CCCCCGGGGGGGGGGGGGGGGGGGGGGGGGGGGGGGGGGGGGGGGGGGGGGGGGGGGGGGGGGGGGGGGGGGGGGGGGGGGGGGGGGGGGGGGGGGGGGGGGGGGGGGGGGGGGGGGGGGGGGGGGGGGGGGGGGGGGGGGGGGGGGGGGGFGGGGGGGGGGGGGGGGGGGGGGGGFGFGGGGGGGGGGGGGGGGGGGGGFFFFFF>FFFFFFFFFFFFFFAFFFFFB=@FF>@@@EC?FFDFF@F;E<FF@@@?@D9=?B?BFF>BFB2)49:?12<A<60>(299??7:BFF?;16?<)
@M04999:289:000000000-L3R54:1:1101:6570:12520 2:N:0:429
GCACGACTACTGGGGTATCTAATCCTGTTCGCTCCCCACGCTTTCGTCCATCAGCGTCAATCGGTATTTAGTAACCTGCCTTCGCAATCGGGGTTCTGTGTAATATCTATGCATTTCACCGCTACACTACACATTCCAGCTACTTCAATACTATTCAAGATTAACAGTATCAACGGCAGTTCTACAGTTAAGCTGCAGGTTTTCACCGCTGACTTATCAACCCGCCTACGGACCCTTTAAACCCAATAAATCCGGATAACGCTCGCATCCTCCGTATTACCGCGGCTGCTGGCACGGAGTT
+
CCCCCGGGGGGGGGGGGGGGGGGGGGGGGGGGGGGGGGGGGGGGGGGGGGGGGGGGGGGGGGGGGGGGGGGGGGGGGGGGGGGGGGGGGGGGGGGGGGGGGGGGGGGGGGGGGGGGGGGGGGGGGGGGGGGGGGGGGGGGGGGGGGGGGGGGGGGGGGFGFGGGGGGGGGGGGGGGFGFGGGGGGGGGGGFGGGFGFGGGFFFFFFFFFFFFFFFFFFFFFFFFFB=@FFFFBFFF@EFFFFF?@@D37CEEFFFDFFFFFB:BF>6?BF>FFF81<>)-639;9>>BB:B7:020-7(,,
@M04999:289:000000000-L3R54:1:1101:7950:12553 2:N:0:429
GCTGGACTACTCGGGTATCTAATCCTGTTCGCTCCCCACGCTTTCGCTCCTCAGCGTCAGTGACGGCCCAGAGACCTGCCTTCGCCATCGGTGTTCTTCCCGATATCTACACATTCCACCGTTACACCGGGAATTCCAGTCTCCCCTACCGCACTCCAGTCCGCCCGTACCCGGCGCCGATCCACCGTTAAGCGATGGACTTTCACACCAGACGCGACGAACCGCCTACGAGCTCTTTACGCCCCATAAATCCGGATAACGCTTGCACCTTAGTTAGTACCCCGGCGCCTGGCACGTGTTT
+
CCCCCGCFGGEGGGGGGGFGGFGGCGGGGGGGEGGGGGGGGGGGGGG7F:<FC@FGGGGGGGAFGGGGGGGGGGGGGFGDFEGFGGGGGGGGGG,FGFFGGEGEGDFGAFCGGGGGGGGGCFC@GFGFCF@:FFFFF;=@E9EGGGGGFGGDE?@DFF,@CFGEGGGG59C?*@D59C>))9DGDC?F*:@1:8>*574;AF+:+;8):=?2:)554<7>3;699>??:,2(-(5)56)91<>(((,326)4421,(44)(--14328?()))))-)-)6))-3((-(-(,((()-.((((
@M04999:289:000000000-L3R54:1:1101:3585:12576 2:N:0:429
TGCAAGACTACCAGGGTATCTAATCCTGTTTGCTCCCCACGCTTTCGCATCTCAGCGTCAGTATCTGTCCAGAAGGCCGCCTTCGCCACCGGTATTCCTCCACATCTCTACGCATTTCACCGCTACACGTGGAATTCTACCTTCCTCTACAATACTCCAGATAACCAGTTTTAAGTGCAATTCCCAGGTTGAGCCCGGGGCTTTCACACCTAACTTAACTATCCGCCTACATGCCCTTTACGCCCAGTCATTCCGATTAACGCTCGCACCCTCCGTATTACCGCGGCTGCTGGCACGGAGT
+
CCCCCGGGGGGGGGGGGGGGGGGGGGGGGGGGGGGGGGGGGGGGGGGGGGEGGGGFGGGGGGGGGGGGGGGGGGGGGGGGGGGGGGGGGGGEGG7FGGGGGGGGCGGGGGGGGEGGGGGGGGGGGGGGGGGGGGGGGGGGGGGGGGGGGGGGGGGFFGGGFGGGGFFGGGCFG8DEFGDCFGFFGGGGGC<9CGGGG5CGFFFF4:FFFFFFFFFFEFFC6EFEFF==2>E?C=@DE@8A<3067;(6=E?<CE@<;@F9.303?>;BFFFBFFB6?77<A>?;B(4>>6?)428>B4(4-
@M04999:289:000000000-L3R54:1:1101:16598:12596 2:N:0:429
GACTACCAGGGTATCTAATCCTGTTTGCTCCCCACGCTTTCGTCCATCAGCGTCAATCGGTATTTAGTAACCTGCCTTCGCAATCGGGGTTCTGTGTAATATCTATGCATTTCACCGCTACACTACACATTCCAGCTACTTCAATACTATTCAAGATTAACAGTATCAACGGCAGTTCTACAGTTAAGCTGCAGGTTTTCACCGCTGACTTATCAACCCGCCTACGGACCCTTTAAACCCAATAAATCCGGATAACGCTCGCATCCTCCGTATTACCGCGGCTGCTGGCACGGAGTTAGCC
+
CCCCCGGGGGGGGGGGGGGGGGGGGGGGGGGGGGGGGGGGGGGGG:FGGGGGGGGCGGGGGGGFGGGGGGGGGGGGGGGGGGGGGGGGGGGGGGGGGGGGGGGGGGGGGGGGGGGGGGGGGGGGGGGGGGGGGGGGGGGGGGGGGGGGGGGGGGGGGGGGGGGGGGGGGGGGGGGGFGFGGGGGGGGGGGGGFGGGFFGGFFBFEFFFFFFFEFFFFFFFFFFFFFFD@FFDFFFFFFBF@DFFFEFFFFF<FFFFFF?<0;B?FBFFFBFBFF>AFF>>BFF>FB?:BFFFF021,:AA:
@M04999:289:000000000-L3R54:1:1101:19709:12611 2:N:0:429
AGACTACAGGGGTATCTAATCCTGTTTGCTCCCCACGCTTTCGCATCTCAGCGTCAGTATCTGTCCAGAAGGCCGCCTTCGCCACCGGTATTCCTCCACATCTCTACGCATTTCACCGCTACACGTGGAATTCTACCTTCCTCTACAATACTCCAGATAACCAGTTTTAAGTGCAATTCCCAGGTTGAGCCCGGGGCTTTCACACCTAACTTAATTATCCGCCTACATGCCCTTTACGCCCAGTCATTCCGATTAACGCTCGCACCCTCCGTATTACCGCGGCTGCTGGCACGGAGTTAGC
+
CCCCCGGGGGGGGGGGGGGGGGGGGGGGGGGGGGGGGGGGGGGGGGGGGGGGGGGGGGGGGGGGGGGGGGGGGGGGGGGGGGGGGGGGEGGGGGGGGGGGGGGGGGGGGGGGGGGGGGGGGGGGGGGGGGGGGGGGGGGGGGGGGGGFGGGGGGGGGGGGGGGGFGGGGGFGGGGGFGFGGGGGGGGGGGGGGGGGGGGGFFFFFFFFFFFFFFFFFFFFBDFFFFFFFFFFEFFFFFFB>FFFFF<?ECED;<??F?FFFFFFFFFFFFF<B(5>A9?>6>B>B??FFBFF06>BFFAF>
@M04999:289:000000000-L3R54:1:1101:12570:12624 2:N:0:429
TAGATGACTACCAGGGTATCTAATCCTGTTTGCTCCCCACGCTTTCGCATCTCAGCGTCAGTATCTGTCCAGAAGGCCGCCTTCGCCACCGGTATTCCTCCACATCTCTACGCATTTCACCGCTACACGTGGAATTCTACCTTCCTCTACAATACTCCAGATAACCAGTTTTAAGTGCAATTCCCAGGTTGAGCCCGGGGCTTTCACACCTAACTTAATTATCCGCCTACATGCCCTTTACGCCCAGTCATTCCGATTAACGCTCGCACCCTCCGTATTACCGCGGCTGCTGGCACGGAGT
+
CCCCCGGGGGGGGGGGGGGGGGGGGGGGGGGGGGGGGGGCGGGEGDGGGGGEGFGGGGDEGFFGGGGFFCGFGFGGGGDGGGGGGDFEGGGGGGGGGGGGGGGGDGGGGGGGGGGGGGGGGGGGGEGGGGGDGFFGGGGGGGGGGGGGGGGGGGF=EDGGGGGGGGFGGEFGGGGGFGFGGGGGCD@GFGGGGGGGGGGGFFFFFFFFFDFEEFFFEFFFFF?C2=@@FFFFFFFB;@EAE<@>9;13=AEFFFF627?ECFF:(999>F:1??B6(3?A2<:B>(-4;:??2(4?:>3-,
@M04999:289:000000000-L3R54:1:1101:24580:12704 2:N:0:429
CAGATGACTACTCGGGTATCTAATCCTGTTCGCTCCCCACGCTTTCGCTCCTCAGCGTCAGTGACGGCCCAGAGACCTGCCTTCGCCATCGGTGTTCTTCCCGATATCTACACATTCCACCGTTACACCGGGAATTCCAGTCTCCCCTACCGCACTCCAGTCCGCCCGTACCCGGCGCCGATCCACCGTTAAGCGATGGACTTTCACACCAGACGCGACGAACCGCCTACGAGCTCTTTACGCCCAATAAATCCGGATAACGCTTGCACCCTACGTATTACCGCGGCTGCTGGCACGTAGT
+
CCCCCGGGGGGGGGGGGGGGGGGGGGGGGGGGGGGGGGGGGGGGGGGGGGGGGGGGGGGGGGGGGGGGGGGGGGGGGGGGGGGGGGGGGGGGGGGGGGGGGGGGFGGGGGGGGGGGGGGGGGGGGGGGGGGGGGGGGGGGGGGGGGGGGGGDGEGGGGGGGGGGGGGGGGGGGGGGFGFGDDCGGGGGGGG5EGGGGDGGFFFFFFFA8;?@FFFFBFF9BBBFF9B:BFF??BFF92A=<?FFFF6:0<<A>?BFF??F?0(,((().302:?BB2AFFFFFF>B>>FFB)2::?B???4
@M04999:289:000000000-L3R54:1:1101:11134:12725 2:N:0:429
ATTAGACTACTGGGGTATCTAATCCTGTTTGCTCCCCACGCTTTCGCATCTCAGCGTCAGTATCTGTCCAGAAGGCCGCCTTCGCCACCGGTATTCCTCCACATCTCTACGCATTTCACCGCTACACGTGGAATTCTACCTTCCTCTACAATACTCCAGATAACCAGTTTTAAGTGCAGTTCCCAGGTTGAGCCCGGGGCTTTCACACCTAACTTAGTTATCCGCCTACATGCCCTTTACGCCCAGTCATTCCGATTAACGCTCGCACCCTCCGTATTACCGCGGCTGCTGGCACGGAGTT
+
CCCCCGGGGGGGGGGGGGGGGGGGGGGGGGGGGGGGGGGGGGGGGGGGGGGGGGGGGGGGGGGGGGGGGGGGGGGGGGGGGGGGGGGGGGGGGGGGGGGGGGGGGGGGGGGGGGGGGGGGGGGGGGGGGGGGGGGGGGGGGGGGGGGGGGGGGGGGGGGGGGGGGGGGGGFFFGGGFGFGGGGGGGGGGFFFGFFCGGGGFFFFFFFFFFFFFFFFFFFEFFFFDFFFFFFFFFFFFFCFFFFFFF13<C?3?E06@@EC;BFBBF>>90?FFF?:FFB29?FFFFB9BFF41,5:>96?:
@M04999:289:000000000-L3R54:1:1101:28200:12734 2:N:0:429
GACTACCAGGGTATCTAATCCTGTTTGCTCCCCACGCTTTCGCATCTCAGCGTCAGTATCTGTCCAGAAGGCCGCCTTCGCCACCGGTATTCCTCCACATCTCTACGCATTTCACCGCTACACGTGGAATTCTACCTTCCTCTACAATACTCCAGATAACCAGTTTTAAGTGCAATTCCCAGGTTGAGCCCGGGGCTTTCACACCTAACTTAATTATCCGCCTACATGCCCTTTACGCCCAGTCATTCCGATTAACGCTCGCACCCTCCGTCTTACCGCGGCTGCTGGCACGGAGTTAGCC
+
CCCCCGGGGGGGGGGGGGGGGGGGGGGGGGGGGGGGGGGGGGGGGGGGGGGGGGGGGGGGFGGGGGFFGGGGGGGGGDGGGGEFGGDFFGGGGGGGGGGGGGGGGGGGGGGGGGGGGGGGGGGGGGCFFGGGGGGGGGGGGGFGGGGGGGGGGGGGGGGGGGGFG@FGGFFGGGGGFGFGGGGGGFGGGGGCGEEDGFGFFFFFBFFFFFFFEFFFFFFFF@9@FFFEFFBBF949?DFFFD@EACCFE;FFFFFFF04;BFFF98?B:9((40)>:1;9>B>BBFFFB03:1(4<(6)63
@M04999:289:000000000-L3R54:1:1101:21019:12822 2:N:0:429
CGTGACTACTCGGGTATCTAATCCTGTTTGCTCCCCGCGCTTTCGCATCTCAGCGTCAGTATCTGTCCAGAAGGCCGCCTTCGCCACCGGTATTCCTCCACATCTCTACGCATTTCACCGCTACACGTGGACTTCTACCTTCCTCTACAATACTCCAGATAACCAGTTTTAAGTGCAGTTCCCAGGTTGAGCCCGGGGCTTTCACACCTAACTTAATTATCCGCCTACATGCCCTTTACGCCCAGTCATTCCGATTACCGCTAGCCCCCCCCGTATTACCGCCTCCAGTGTCCGGGTTGTC
+
CCAC<CE96CFC;+;+66C,,;CCCCF@FAF<<,,B+C@@FBCF7F::@B@C,EFGGG7C6FEG@CC<,,6,9,9FFF7F:5,B4?F<:FF=BF<FC??AF<<E?BF<F7FFFEEFEF:BECFF:FGEF7+,8EF;E;D?=D==ADF=DCEDFC=,,3,3=EGGGFE9,2==C;+,3+<=?C=,D6D@8,49,81<*7/CFFF+B>;5:==BE8?@?CFFFE(6271((.944346;CC3:3,30()46?EEE0:(1)6299((((4(3(-(4-4:0))4:1,(-(.(-4-.)(,-(((-)
@M04999:289:000000000-L3R54:1:1101:15025:12852 2:N:0:429
TGACTACTAGGGTATCTAATCCTGTTTGCTCCCCACGCTTTCGCATCTCAGCGTCAGTATCTGTCCAGAAGGCCGCCTTCGCCACCGGTATTCCTCCACATCTCTACGCATTTCACCGCTACACGTGGAATTCTACCTTCCTCTACAATACTCCAGATAACCAGTTTTAAGTGCAATTCCCAGGTTGAGCCCGGGGCTTTCACACCTAACTTAATTATCCGCCTACATGCCCTTTACGCCCAGTCATTCCGATTAACGCTCGCACCCTCCGTATTACCGCGGCTGCTGGCACGGAGTTAGC
+
CCCCCGGGGGGGGGGGGGGGGGGGGGGGGGGGGGGGGGGGGGGGGGGGGGGGGGGGGGGGGGGGGGGGGGGGGGGGGGGGGGGGGGGGGGGGGGGGGGGGGGGGGGGGGGGGGGGGGGGGGGGGGGGGGGGGGGGGGGGGGGGGGGGGGGGGGGGGGGGGGGGGFGGGGGGGGGGGFFFGGGGGGGGGGGGGGGGGGGGGFFFFFFFFFFFFFFFFFFFFFFFFFFFFEFFFFFFFFFFFFFFFFECEFFFF?7DFF@FFFB>>BB??BFFF:B:AFBFFF>;>F?D?B?B?BF09?<AD9
@M04999:289:000000000-L3R54:1:1101:17604:12867 2:N:0:429
TGACTACAGGGGTATCTAATCCTGTTCGCTCCCCACGCTTTCGTCCATCAGCGTCAATCGGTATTTAGTAACCTGCCTTCGCAATCGGGGTTCTGTGTAATATCTATGCATTTCACCGCTACACTACACATTCCAGCTACTTCAATACTATTCAAGATTAACAGTATCAACGGCAGTTCTACAGTTAAGCTGCAGGTTTTCACCGCTGACTTATCAACCCGCCTACGGACCCTTTAAACCCAATAAATCCGGATAACGTTCGCATCCTCCGTATTACCGCGGCTGCTGGCACGGAGTTAGC
+
CCCCCGGGGGGGGGGGGGGGGGGGGGGGGGGGGGGGGGGGGGGGGGGGGGGGGGGGGGGGGGGGGGGGGGGGGGGGGGGGGGGGGGGGGGGGGGGGGGGGGGGGGGGFCFGGGGGGGGGGGGGGGGGGGGGFGGGG?FGGGGGGGFGGGGGGGGGGFGFGFGGGGGGGGGGGDGGGFGFGGGGGGGGGGGGGGGGGGGGFFFFFEBFFBFFFFFFFFFFAFFFFFFD@F@FFFFFFFFEF@FDFFECCFE@@<FDFFFF@FFFF<F()8:>??F>FFFF09>BF61:B>:(3:(43:BFB<
@M04999:289:000000000-L3R54:1:1101:14767:12885 2:N:0:429
GACTACCCGGGTATCTAATCCTGTTTGCTCCCCACGCTTTCGCATCTCAGCGTCAGTATCTGTCCAGAAGGCCGCCTTCGCCACCGGTATTCCTCCACATCTCTACGCATTTCACCGCTACACGTGGAATTCTACCTTCCTCTACAATACTCCAGATAACCAGTTTTAAGTGCAATTCCCAGGTTGAGCCCAGGGCTTTCACACCTAACTTAATTATCCGCCTACATGCCCTTTACGCCCAGTCATTCCGATTAACGCTCGCACCCTCCGTATTACCGCGGCTGCTGGCACGGAGTTAGCC
+
CCCCCCFFEGGF@FGAFFFGGGGGFGGFGGGGGGGGGBFF9BFEFCGGDGGEFEGGGGGGGGG<FGGFFFGCGGGGGGGGGGCGGCEGCFG,ECFFFG<?BEFEGEDGGGGFGGGGGGGGGGGGGGEGGGGGFFGGGGGGGGGGDFFCFFF??ECGCGGGGGGGCGGFF8FGGCFGFGFFGF?GFGGFGGGGGGC5;CFGFBFFEFFFFCEEFFFFFF@@FFF9@;EC)>33(7>E@DFFFF4<ACEE3=11<@FFD6(/:0,762(4<0((,56<>090(,,3(.500:??>(--(66>3
@M04999:289:000000000-L3R54:1:1101:13495:12913 2:N:0:429
CAGAGACTACTAGGGTATCTAATCCTGTTTGCTCCCCACGCTTTCGCATCTCAGCGTCAGTATCTGTCCAGAAGGCCGCCTTCGCCACCGGTATTCCTCCACATCTCTACGCATTTCACCGCTACACGTGGAATTCTACCTTCCTCTACAATACTCCAGATAACCAGTTTTAAGTGCAATTCCCAGGTTGAGCCCGGGGCTTTCACACCTAACTTAATTATCCGCCTACATGCCCTTTACGCCCAGTCATTCCGATTAACGCTTGCACCCTCCGTATTACCGCGGCTGCTGTCACGGAGTT
+
@@@8C<ACAEFFGCGGGGGGGG9EFFG6@FAFGGEGGFFEGGCDFE@CFGFFGAFD@FECCFFGG@,C<FEFGDEFGEGECCFCFCCBE:CFG,AFFFFGGGGGGCEFFFGGGGGGGGDFGGCEEFGGGFC+,@ECFGGGGGGGGGGGD;=;EGGGGGFCEDFG?FCFGGGGDFGCF=FG?F=@BE8F@CG?FGFGG*9DD5AFFF@69BFEDFFFFFCA8?8@=29>35C5>E:.3;6;08;6??8;ECE?EE;(27;;;60(,33)8(46(--2204-6(797(43??26<)683((-.
@M04999:289:000000000-L3R54:1:1101:14838:12939 2:N:0:429
GTGCGACTACCGGGGTATCTAATCCTGTTTGCTCCCCACGCTTTCGCATCTCAGCGTCAGTATCTGTCCAGAAGGCCGCCTTCGCCACCGGTATTCCTCCACATCTCTACGCATTTCACCGCTACACGTGGAATTCTACCTTCCTCTACAATACTCCAGATAACCAGTTTTAAGTGCAATTCCCAGGTTGAGCCCGGGGCTTTCACACCTAACTTAATTATCCGCCTACATGCCCTTTACGCCCAGTCATTCCGATTAACGCTCGCACCTTCCGTATTACCGCGGCTGCTGGCACGGAGTT
+
CCCCCGGGGGGGGGGGGGGGGGGGGGGGGGGGGGGGGGGGGGGGGGGGGGGGGGGGGGGGGGGGGGGGGGGGGGGGGGGGGGGGGGGGGGGGGGGGGGGGGGGGGGGGGGGGGGGGGGGGGGGGGGGGGGGGGGFGGGGGGGGGGGGGGGGGGGGGGGGGGGGGGGGGGGGGGGGDFGFGGGGGGGGGGGGGGGGDCGGGFAFFFFFFFFFFFFFFFFFFFFFD@FFFDEFEEFFFFFFFDFFFF<EEFFBF:?0<FB9<?;?<>9>BF(.:::??BFAF4:0;B;;>FFF:6(.2(4>B:
@M04999:289:000000000-L3R54:1:1101:26058:12994 2:N:0:429
GACTACTGGGGTATCTAATCCTGTTTGCTCCCCACGCTTTCGTCCATCAGCGTCAATCGGTATTTAGTAACCTGCCTTCGCAATCGGGGTTCTGTGTAATATCTATGCATTTCACCGCTACACTACACATTCCAGCTACTTCAATACTATTCAAGATTAACAGTATCAACGGCAGTTCTACAGTTAAGCTGCAGGTTTTCACCGCTGACTTATCAACCCGCCTACGGACCCTTTAAACCCAATAAATCCGGATAACGCTCGCATCCTCCGTATTACCGCGGCTGCTGGCACGGAGTTAGCC
+
CCCCCGGGGGGGGGGGGGGGGGGGGGGGGGGGGGGGGGGGGGGGGEFFCGGGGGGFGFFDGG@FCGGGGGGGGGGGGGGGGGGGGGGGGGGGGGGFFFGGGGGGGFCGGGGGGGGCFGGGGGGGGGGGGGGGFFEGGGGGFGGG8EGGGAEFFFFGGFGGGGGGGGFGGGGGGGGGFGFGGGGGGGFGGA?FDFF3?CFGFA9BDDFFFFECFFFFDFDAFFAFD=DDF>@:BEC<=@-?9?DFFEEEF@>;0;E<DFF?FF631:BF261:0>ADFF699((48::BB:?04(4<49:A7
@M04999:289:000000000-L3R54:1:1101:15180:12999 2:N:0:429
GTAGGACTACCGGGGTATCTAATCCTGTTCGCTCCCCACGCTTTCGTCCATCAGCGTCAATCGGTATTTAGTAACCTGCCTTCGCAATCGGGGTTCTGTGTAATATCTATGCATTTCACCGCTACACTACACATTCCAGCTACTTCAATACTATTCAAGATTAACAGTATCAACGGCAGTTCTACAGTTAAGCTGCAGGTTTTCACCGCTGACTTATCAACCCGCCTACGGACCCTTTAAACCCAATAAATCCGGATAACGCTCGCATCCTCCGTATTACCGCGGCTGCTGGCACGGAGTT
+
CC<BCEFFGGDEGGGGGGGGDAFGFGGGGGGGGGGGGGGDGGEGGGGGGGGGGGFGGGGFGFGGGGGGGGGGFGGGGGGGGGF7FEFEGGCCFGGGGGGGGGFFEEFGGGFGGGGGGGGGGEGGGFGGGGGG@FFGGGGFGFFFGGGGCGGGGFGGGGGCEFFDFFGGGFGEFGG@>DECFFCFGF?FFGGGGCFD;C57AFFFFFFB>BBAFFFFFC9<AD(9@5=2=2>D9>F@;@<FEF1;D03)7>EC569;729)3(3<>;1194<A1911449944699044:33.,446424?3
@M04999:289:000000000-L3R54:1:1101:11699:13036 2:N:0:429
AGACTACTAGGGTATCTAATCCTGTTTGCTCCCCACGCTTTCGCATCTCAGCGTCAGTATCTGTCCAGAAGGCCGCCTTCGCCACCGGTATTCCTCCACATCTCTACGCATTTCACCGCTACACGTGGAATTCTACCTTCCCCTACAATACTCTAGTTAACCAGTTTTAAGTGCAATTCCTAGGTTGAGCCCAGGGCTTTCACACCTAACTTAATTATCCGCCTACATGCCCTTTACGCCCAGTCATTCCGATTAACGCTCGCACCCTCCGTATTACCGCGGCTGCTGGCACGGAGTTAGC
+
CCCCCGGGGGGGGGGGGGGGGGGGGGGGGGGGGGGGGGGGGGGGGGGGGGGGGGGGGGGGGGGGGGGGGGGGGGGGGGGGGGGGGGGGGGGGGGGGGGGGGGGGGGGGGGGGGGGGGGGGGGGGGGGGGGGGGGGGGGGGGGGGGGGCGGGGGGGGGGGGGGGGGGGGFGGGGGGGFGFGGGGGGGGGGGGGGGGGGGFFFFFFFFAFFFFFFFFFFFFFDFFDFFE?EF=BBDEEEDFFFF=>>=?EFFE6DFFFEDBDFFFFFFFFFFBFB<?FFFFF099>BF:7?F0>B99>??A<4
@M04999:289:000000000-L3R54:1:1101:27991:13046 2:N:0:429
GTGGACTACTGGGGTATCTAATCCTGTTTGCTCCCCACGCTTTCGCATCTCAGCGTCAGTATCTGTCCAGAAGGCCGCCTTCGCTACCGGTATTCCTCCACATCTCTACGCATTTCACCGCTACACGTGGAATTCTACCTTCCTCTACAATACTCCAGATAACCAGTTTTAAGTGCAATTCCCAGGTTGAGCCCGGGGCTTTCACACCTAACTTAATTATCCGCCTACATGCCCTTTACGCCCAGTCATTCCGATTAACGCTCGCACCCTCCGTATTACCGCGGCTGCTGGCACGGAGTTT
+
CCCCCGGGGGGGGGGGGGGGGGGGGGGGGGGGGGGGGGGGGGGGGGGGGGGGGGGGGGGGGGGGGGGGGGFGGGGGGGGGGGGGGGGGGGGGGGGGGGGGGGGGGGGGGGGGGGGGGGGGGGGGGGDGGGGFGGGGGGGGGGFGGGGGGGGGGGGGGGGGDAFFGGGGGGGGGGGGFFFGGGGGGGGGFGGGFGGGDGGGFFFFFFFFFF3>CF4FEFFCF?@FFFDFFFFEFBFFFEEFD@;?@8EFFCFE@2;;<EEFF?<9(3>;<??FB?1:2ABA?BFB;19B>:21172(,3:?)
@M04999:289:000000000-L3R54:1:1101:2800:13051 2:N:0:429
TTTCCGACTACTAGGGTATCTAATCCTGTTTGCTCCCCACGCTTTCGCATCTCAGCGTCAGTATCTGTCCAGAAGGCCGCCTTCGCCACCGGTATTCCTCCACATCTCTACGCATTTCACCGCTACACGTGGAATTCCACTCTCCTCTTCTGCACTCAAGAAAAACAGTTTCAGCTGCACTCCCCCGGTTAAGCCGAGGGCTTTCACAGCTGACTTGTTCTCCCGCCTGCGTTCGCTTTACGCCCAATAAATCCGGACAACGCTTGCCACCTACGTATTACCGCGGCTGCTGGCACGTAGT
+
CCCCCFGGGGGGGGGGGGGGGGGGGGGGGGGGGGGGGGGGGGGGGGCGGGGGGGGGGFGGGGGGGGFGGGGGGGGFFGGGGGGGGGGGGGEGGGGGGGGGGGGGGGGGGGGGGGGGGGGGGGGGGGGGCA<BCFGGGGGGGGGGGGGFFGGFFFFFGGGGGGGGFGGGGGGGGGGGFGFGDGCEEECGGGEGGGEGD**9?FFFFFFFEBFEFFFFBCFF+9.=@BF06=BFFD7>@1;FFF<BFFFFFFFFAB628BBBF9>??0:09BFF7?(8<<B2<<0;9>>>91.35<FF?<:64
@M04999:289:000000000-L3R54:1:1101:3374:13057 2:N:0:429
TGACTACAGGGGTATCTAATCCTGTTTGCTCCCCACGCTTTCGCATCTCAGCGTCAGTATCTGTCCAGAAGGCCGCCTTCGCCACCGGTATTCCTCCACATCTCTACGCATTTCACCGCTACACGTGGAATTCTACCTTCCTCTACAATACTCCAGATAACCAGTTTTAAGTGCAATTCCCAGGTTGAGCCCGGGGCTTTCACACCTAACTTAATTATCCGCCTACATGCCCTTTACGCCCAGTCATTCCGATTAACGCTCGCACCCTCCGTATTACCGCGTCTGCTGGCACGGAGTTAGC
+
CCCCCGGGGGGGGGGGGGGGGGGGGGGGGGGGGGGGGGGGGGEGGGGGGGGGGGGGGGGGGGGGGGGGGGGGGGGGGGGGGGGGGGGGGGGGGGGGGGGGGGGGGGGGGGGGGGGGGGGGGGGGGGGGGGGGGGGGGGGGGGGGGGGGFGGGGGGGFFFGGGGGGGGGGGGGGGGGFGFGGGGGGGGGGGGGG6EDGGGGFACFFFFFFFFFFFFFFFFFFFDFFFFFFEEFEFFFFFFFFF<FE@EEFFFFFFFFFF@FFFF9912:0?;:<<FFFFFB6(9<BFF?BB:22(37??AF<
@M04999:289:000000000-L3R54:1:1101:1858:13088 2:N:0:429
CGTAGACTACTGGGGTATCTAATCCTGTTTGCTCCCCACGCTTTCGCATCTCAGCGTCAGTATCTGTCCAGAAGGCCGCCTTCGCCACCGGTATTCCTCCACATCTCTACGCATTTCACCGCTACACGTGGAATTCTACCTTCCTCTACAATACTCCAGATAACCAGTTTTAAGTGCAGTTCCCAGGTTGAGCCCGGGGCTTTCACACCTAACTTAATTATCCGCCTACATGCCCTTTACGCCCAGTCATTCCGATTAACGCTCGCACCCTCCGTATTACCGCGGCTGCTGGCACGTAGTT
+
CCCCCGGGGGGGGGGGGGGGGGGGGGGGGGGGGGFGGGGGGGGGGGGGGGGGGGGGGGGGGGGGGGGGDGGGGGGGGGDGCGGGEGCFECCGGGGGGGGGGGGGGGGFGGGGGGGGGGGGGGGGGGGGGGG>EGGGGGGEGGGFGGFDFGGGGFGCECFGGGGGGGGGGGGGGGGFFFFGGC9DEGFFGGFGG?GGDGCGFFAFFFAAD@EEDFAA=FFFFFF@D9@@FBEEF9@@@EEF;?FFD?6;@EC5C@?2<@4>@9147>;>926<,-2:?FA996(41;>1(4),(,34,1(-6
@M04999:289:000000000-L3R54:1:1101:22677:13090 2:N:0:429
TAGGGGACTACTCGGGTATCTAATCCTGTTCGCTACCCATGCTTTCGAACCTCAGCGTCAGTTACAGACCAGAGAGCCGCCTTCGCCACTGGTGTTCTTCCATATATCTACGCATTCCACCGCTACACATGGAGTTCCACTCTCCTCTTCTGCACTCAAGAAAAACAGTTTCAGCTGCACTTCCCCGGTTAAGCCGAGGGCTTTCACAGCTGACTTGTTCTCCCGCCTGCGTTCGCTTTACGCCCAATAAATCCGGACAACGCTTGCCACCTACGTATTAACGCGGCTGCTGGCACGTAGT
+
CCCC@:@BCEFGG;FGGEFFDFCFGGFGGGGGEGGGGGGFCGGDGGCFDC7FFDFFEFC@CEFEFEE9FEFFGGC:@4@ECCCGGDGGGGGG?=F:EFCFFFF,CB9,AFE@FGGCFGCFB@FGGCEGGGGG8DE8=DCGDGGEFFFD=,=,@=D=8@FFGF?FFGGGGGCCGDFFDFDFDDDGC,@CGDGFGDGC9;7C>>64461+*5>EEFFFFC=;A44@2@B?1?>D6?0611=A;@19787;2<4:2716<9(,(46::??>D?BB78025-2)).8(37(-9:?>408<63(3-
@M04999:289:000000000-L3R54:1:1101:24088:13098 2:N:0:429
GACTACCGGGGTATCTAATCCTGTTTGCTCCCCACGCTTTCGCATCTCAGCGTCAGTATCTGTCCAGAAGGCCGCCTTCGCCACCGGTATTCCTCCACATCTCTACGCATTTCACCGCTACACGTGGAATTCTACCTTCCTCTACAATACTCCAGATAACCAGTTTTAAGTGCAATTCCCAGGTTGAGCCCGGGGCTTTCACACCTAACTTAATTATCCGCCTACATGCCCTTTACGCCCAGTCATTCCGATTAACGCTCGCACCCTCCGTATTACCGCGGCTGCTGGCACGGAGTTAGCC
+
CCCCCGGGGGGGGGGGGGGGGGGGGGGGGGGGGGGGGGGGGGGGGGGGGGGGGGGGGGGGGGGGGGGGFGGGGGGGEFGGGGGGGGEFGGGGGGGGGGGGGGGGGGGGGGGGGGGGGGGGGGGGGGGGGGGGGGGGGGGGGGGGGGGGGGGFGGGFGGGGGGGFGGGGGGGGGGGGFGFGGGGGGGGGGGGGGGGGGGGGFFFFFFFFFFFFFFFFCFF=FF?9@EFFEFFF@EFFDFFFF;;EEFCFFFDD:?DFF603906;>F::BFFB:4<BAB61-6;6:22>((8?B09<(64>7
@M04999:289:000000000-L3R54:1:1101:20796:13105 2:N:0:429
TTGACTACTCGGGTATCTAATCCTGTTTGCTCCCCACGCTTTCGCATCTCAGCGTCAGTATCTGTCCAGAAGGCCGCCTTCGCCACCGGTATTCCTCCACATCTCTACGCATTTCACCGCTACACGTGGAATTCTACCTTCCTCTACAATACTCCAGATAACCAGTTTTAAGTGCAATTCCCAGGTTGAGCCCGGGGCTTTCACACCTAACTTAATTATCCGCCTACATGCCCTTTACGCCCAGTCATTCCGATTAACGCTCGCACCCTCCGTATTACCGCGGCTGCTGGCACGGAGTT
+
CCCCCGGGGGGGGGGGGGGGGGGGGGGGGGGGFGGGGGGGGGGGGGGGGGGGGGGGGGGGGGGGGGGGGGGGGGGGGGGGGGGGGGGGGGGGGGGGGGGGGGGGGGGGGGGGGGGGGGGGGGGGGGGGGGGGGGGGGGGGGDGGGGGGGGGGGGGGCGGGGGGGGGGGGGGGGDDGFGFGGGGGGGGFFGGGGGGDGGGGFFFF6AAFF=BEFFFFFFFFFFFFFFF=EEFFFF@EFFFF0:D<E@E<EECE;@0337<>FFFFFF1???F02(4?4<B6616>9B:247?:??B7(4<
@M04999:289:000000000-L3R54:1:1101:28133:13142 2:N:0:429
AGACTACAAGGGTATCTAATCCTGTTCGCTACCCATGCTTTCGAACCTCAGCGTCAGTTACAGACCAGAGAGCCGCCTTCGCCACTGGTGTTCTTCCATATATCTACGCATTCCACCGCTACACATGGAGTTCCACTCTCCTCTTCTGCACTCAAGAAAAACAGTTTCAGCTGCACTTCCCCGGTTAAGCCGAGGGCTTTCACAGCTGACTTGTTCTCCCGCCTGCGTTCGCTTTACGCCCAATAAATCCGGACAACGCTTGCCACCTACGTATTACCGCGGCTGCTGGCACGTAGTTAGC
+
CCCCCGGGGGGGGGGGGGGGGGGGGGGGGGGGGGGGGGGGGGDEFGGGGGGGGGGGGGGGGGGGGGGFGGGGGGGGGGGGGGGGGGGGGGGGGGGGGGGGGGGGGGGGGGGGGGGGGGGGGGGGGGFGGGGGGGGGGGGGGGGDFFGGGGGGGGGGGFGGGGGGGDGFGGGFGGGGFGFGGGGDGGGGGGGDEEGDGGGGFFFFFFFFFFFFFFFFFFFDEFFFFFFFFFFFFFFFEFFF@FFDEEFFFF>;(49BB>BF:BF?9?B??B:?B<BFFAB;BFFFF?D?3?FB::1,44<><
@M04999:289:000000000-L3R54:1:1101:13967:13196 2:N:0:429
GACTACTGGGGTATCTAATCCTGTTCGCTCCCCACGCTTTCGTCCATCAGCGTCAATCGGTATTTAGTAACCTGCCTTCGCAATCGGGGTTCTGTGTAATATCTATGCATTTCACCGCTACACTACACATTCCAGCTACTTCAATACTATTCAAGATTAACAGTATCAACGGCAGTTCTACAGTTAAGCTGCAGGTTTTCACCGCTGACTTATCAACCCGCCTACGGACCCTTTAAACCCAATAAATCCGGATAACGCTCGCATCCTCCGTATTACCGCGGCTGCTGGCACGGAGTTAGCC
+
CCCCCGGGGGGGGGGGGGGGGGGGGGGGGGGGGGGGGGGGGGGGGEGGGGGGGGGGGGGGGGGGGGGGGGGGGGGGGGGGGGGGGGGGGCGGGGGGGGGGGGGGGGGGGGGGGGGGGGGGGGGGGGGGGGGGGGGGGGGGGGGCFGGGGGGGGGGGGGGGGGGGGGGGGGGGGGGGFFFGGGGGGGGGGGGGGGGGCFGFFFF>EFFFFFFFFFFFFFFFFFFFFF2@@FFBDFFFFFDEDF@E@FFFEB>FDFFF?@??F>>BF:?BBB1<?B2AA(91;B>;B2???BFF>;>?:2<A8
@M04999:289:000000000-L3R54:1:1101:27497:13214 2:N:0:429
GATGACTACTGGGGTATCTAATCCTGTTTGCTCCCCACGCTTTCGCATCTCAGCGTCAGTATCTGTCCAGAAGGCCGCCTTCGCCACCGGTATTCCTCCACATCTCTACGCATTTCACCGCTACACGTGGAATTCTACCTTCCTCTACAATACTCCAGATAACCAGTTTTAAGTGCAATTCCCAGGTTGAGCCCGGGGCTTTCACACCTAACTTAATTATCCGCCTACATGCCCTTTACGCCCAGTCATTCCGATTAACGCTCGCACCCTCCGTATTACCGCGGCTGCTGGCACGGAGTTT
+
CCCCCGGGGGGGGGGGGGGGGGGGGGGGGGGGGGGGGGGGGGGGGGGGGGGGGGGGGGGGGGGGGGGGGGGGGGGGGGGGGGGGGGGGGGGGGGGGGGGGGGGGGGGGGGGEGGGGGFGGGGGGGGEGGGGGGGGGGGGGGGGFEGGGGGGGGGGGGGGGGGGFGGGGFFGGFGGGFGFDGGDEEFGFFFGFGDECDCGGF>FAFFF?BE3>FFBFEBFFF*559@@FEFFFFFFFFFFFD@930@@EFCEFF0?7?39;9:?F>>>>,(38;((4>>><:>B9B>1:D?>F:<?609:0)
@M04999:289:000000000-L3R54:1:1101:15695:13220 2:N:0:429
TTGACTACAGGGGTATCTAATCCTGTTTGCTCCCCACGCTTTCGCATCTCAGCGTCAGTATCTGTCCAGAAGGCCGCCTTCGCCACCGGTATTCCTCCACATCTCTACGCATTTCACCGCTACACGTGGAATTCTACCTTCCTCTACAATACTCCAGATAACCAGTTTTAAGTGCAATTCCCAGGTTGAGCCCGGGGCTTTCACACCTAACTTAATTATCCGCCTACATGCCCTTTACGCCCAGTCATTCCGATTAACGCTCGCACCCTCCGTATTACCGCGGCTGCTGGCACGGAGTT
+
CCCCCGGGGGGGGGGGGGGGGGGGGGGGGGGGGGGGGGGGGGGGGECFGGGGGGGGGGGGGGGGGGGGGGGGGGGGGDGGGGGGGGGGGGGGGGGGGGGGGGGGGGGGGGGGGGGGGGGGGGGGGGGGGGGGGGGGGGGGGGCFGGFFGGGGGGGGGGGGGGGGFDGGGGGGGGGGFFFGGGGGGFCFFGGGGGGGGGGGFFFFFFEFFEFFFFFF?FFFFFFFFFFFFFBEFFFFFFFFBFD0=@>EEFFED<@FEF?>?<;;>BFFF?B1:<?:BFF10(41>>FFFBFFF?F0,(3
@M04999:289:000000000-L3R54:1:1101:24674:13227 2:N:0:429
GGCGACTACCCGGGTATCTAATCCTGTTTGCTCCCCACGCTTTCGCATCTCAGCGTCAGTATCTGTCCAGAAGGCCGCCTTCGCCACCGGTATTCCTCCACATCTCTACGCATTTCACCGCTACACGTGGAATTCTACCTTCCTCTACAATACTCCAGATCACCAGTTTTAAGTGCAATTCCCAGGTTGAGCCCGGGGCTTTCACACCTAACTTAATTATCCGCCTACATGCCCTTTACGCCCAGTCATTCCGATTAACGCTCGCACCCTCCGTATTACCGCGGCTGCTGGCACGGCGTT
+
CCCCCGGGGGGGGGGGGGGGGGGGGGGGGGGGGGGGGGGGGGGGGGGGGGGGGGGGGGGGFGGGGGGGGGEC8FGGGGGGGGGGGGGGGGGGGGGGGGGGGGGGFGGGGGGGGGGGGFGGGGGGFGGGFCGEAFGEEFFFGFFFFGCDDEFEGGGFGGFG,DFG?DEEGGFFFFFFCFFD7CDFFC@FGC<CFGGGGDDGF>BBFFF/:BEFEFFAEAA5FC@D28?DEFEFE;EDEEFE?BB@(;@3CECE@04:<444(,-4962-4<B?>F?BB<A)-4(7B;96))5:0.-((-46
@M04999:289:000000000-L3R54:1:1101:20385:13243 2:N:0:429
TGCGGACTACTCGGGTATCTAATCCTGTTTGCTCCCCACGCTTTCGCATCTCAGCGTCAGTATCTGTCCAGAAGGCCGCCTTCGCCACCGGTATTCCTCCACATCTCTACGCATTTCACCGCTACACGTGGAATTCTACCTTCCTCTACAATACTCCAGATAACCAGTTTTAAGTGCAATTCCCAGGTTGAGCCCGGGGCTTTCACACCTAACTTAATTATCCGCCTACATGCCCTTTACGCCCAGTCATTCCGATTAACGCTCGCACCCTCCGTATTACCGCGGCTGCTGGCACGGAGTT
+
CCCCCGGGGGGGGGGGGGGGGGGGGGGGGGGGGGGGGGGGGGGGGGGGGGGGGGGGGGGGGGGGGGGGGGGGGGGGGGGGGGGGGGGGGGGGGGGGGGGGGGGFGGGGGGGGGGGGGGGGGGGGGGGGGGGGGGGGGGGGGGGGGGGGGGGGGGGGGGGGGGGGGGGGGGGFGGGGFGFGGGGGGGGGGGGGGGGGGGGGEFFFFFFFFFE@BFFFFFFFFFF>D=DDFFEFFF@FFEEFFFF0;;3=EF<?).213?F<<((-(-47>:6BFF:(2(644(.(49>6222(4:?:BB9<:
@M04999:289:000000000-L3R54:1:1101:27220:13246 2:N:0:429
AGACTACCGGGGTATCTAATCCTGTTCGCTACCCATGCTTTCGAACCTCAGCGTCAGTTACAGACCAGAGAGCCGCCTTCGCCACTGGTGTTCTTCCATATATCTACGCATTCCACCGCTACACATGGAGTTCCACTCTCCTCTTCTGCACTCAAGAAAAACAGTTTCAGCTGCACTTCCCCGGTTAAGCCGAGGGCTTTCACAGCTGACTTGTTCTCCCGCCTGCGTTCGCTTTACGCCCAATAAATCCGGACAACGCTTGCCACCTACGTATTACCGCGGCTGCTGGCCCGTAGTTAGC
+
CCCCCGGGGGGGGGGGGGGGGGGGGGGGGGGGGGGGGGGGGGDCGGGGGGGGGGGGGGGGGGGGGGGGGGGGGGGGGGGGGGGGGGGGGGGGGGGGGGGGGGGGGGGCGGGGGGGGGGGGGGGGGGGGGGGGGGGGGGGGGGGGGGGGGGGGGGGGGGGFGGGDGGGGDFGGGGGGDGFGCFGGGGGGGGGDGGGGGGGGFAAABFFFFFFFFFF6CFFFEFFFFF@DFFFFFFFFE?;EFF@FBF92:BF>?B>B?;FFFB124?<:7???BFFBF>?F>>(290)44:(4927?<5<>6
@M04999:289:000000000-L3R54:1:1101:16231:13271 2:N:0:429
ACAGGACTACAAGGGTATCTAATCCTGTTCGCTACCCATGCTTTCGAACCTCAGCGTCAGTTACAGACCAGAGAGCCGCCTTCGCCACTGGTGTTCTTCCATATATCTACGCATTCCACCGCTACACATGGAGTTCCACTCTCCTCTTCTGCACTCAAGAAAAACAGTTTCAGCTGCACTTCCCCGGTTAAGCCGAGGGCTTTCACAGCTGACTTGTTCTCCCGCCTGCGTTCGCTTTACGCCCAATAAATCCGGACAACGCTTGCCACCTACGTATTACCGCGGCTGCTGGCACGTAGTT
+
CCCCCGGGGGGGGGGGGGGGGGGGGGGGGGGGGGGGGGGGGGGGGGFGGGGGGGGGGGGGGGGGGGGGGGGGGGGGGGGGGGGGGGGGGGGGGGGGGGGGGGGGGGGGGGGGGGGGGGGGGGGGGGGGG?FCFGGGGGGGGGGGGGGGGGGGCFGGGGGGGGGGGGGGGGGGGGGGFGFGGGGGGGGGGGGGGGGGDGGGFFFFFFFFFFFFFFFFFFFCFBB2>>@DF>FFFFFFFFFFFFBF768;AEFFFFFF>>BFFFFB:?FDB?:4??<<<?FF<:92,9>41::2(1<0.(416
@M04999:289:000000000-L3R54:1:1101:5392:13341 2:N:0:429
GAAGAGACTACAAGGGTATCTAATCCTGTTCGCTACCCATGCTTTCGAACCTCAGCGTCAGTTACAGACCAGAGAGCCGCCTTCGCCACTGGTGTTCTTCCATATATCTACGCATTCCACCGCTACACATGGAGTTCCACTCTCCTCTTCTGCACTCAAGAAAAACAGTTTCAGCTGCACTTCCCCGGTTAAGCCGAGGGCTTTCACAGCTGACTTGTTCTCCCGCCTGCGTTCGCTTTACGCCCAATAAATCCGGACAACGCTTGCCACCTACGTATTACCGCGGCTGCTGGCACGTAGT
+
CC@CCGGFGGGGGGGGGGGGGGGGGGGGGGGGGGGGGGGGGGGFGGGGGGGGGGGGGGGGGGGGGGGGGGGGGGGG?FEGGGGGGGGGGGGGGGFGGGGGGGGGGGGGGGGGGGGGGGGGGGGGGGGGGGG:FGGGGFGGFGGGGGGGGGGGFGGGGGGGGGGDGGGGGCFAFGGGFGFGGGGGGGGGGGGGGGGGDGDDBFFAFFFFF27:*9FFEFF?FF45>BFFFFBF;<DBFF@FC?<6;;0:)73<C@FB?>9<:>B?(42:A?6?B??B2:2>9A<1007996BF(4:?,8?<,
@M04999:289:000000000-L3R54:1:1101:26380:13347 2:N:0:429
ACTGGACTACTGGGGTATCTAATCCTGTTTGCTCCCCACGCTTTCGCATCTCAGCGTCAGTATCTGTCCAGAAGGCCGCCTTCGCCACCGGTATTCCTCCACATCTCTACGCATTTCACCGCTACACGTGGAGTTCTACCTTCCTCTACAATACTCCAGATAACCAGTTTTAAGTGCAATTCCCAGGTTGAGCCCGGGGCTTTCACACCTAACTTAATTATCCGCCTACATGCCCTTTACGCCCAGTCATTCCGATTAACGCTCGCACCCTCCGTATTACCCCGGCTGCTGGCCCGGCGTT
+
CCCCCGGGGGGGGGGGGGGGGGGGGGGGGGFGGGFGGGGGGG,CFGGGGGGGGFGGGGGGGGGGGGGGGGGGGGGGDCGGGGGGGDGGG7CFGGGGGFGGGGG8FFGGGGGGGGDGGGGGGGGGGGGGGGECFFGGGGGGGGGGGGGGGGCEFFGGGGGFGGGGGGGGFFCGCDDGFGFFGGGGGGFGGDCGGGGD>CGG>AAAFFFFFFFEDF>*8>FEFFEF>@@FFEFF@4=81@CFDF0>@0@FFFE<C;67(:47:0-19BB>6<B1:93077AA)(--22;B:??((3((((---
@M04999:289:000000000-L3R54:1:1101:19464:13361 2:N:0:429
GATTTGACTACCCGGGTATCTAATCCTGTTCGCTCCCCACGCTTTCGCTCCTCAGCGTCAGTGACGGCCCAGAGACCTGCCTTCGCCATCGGTGTTCTTCCCGATATCTACACATTCCACCGTTACACCGGGAATTCCAGTCTCCCCTACCGCACTCCAGTCCGCCCGTACCCGGCGCCGATCCACCGTTAAGCGATGGACTTTCACACCAGACGCGACGAACCGCCTACGAGCTCTTTACGCCCAATAAATCCGGATAACGCTCGCACCCTACGTATTACCGCGGCTGCTGGCCCGTAGT
+
CCCCCGGGGGGGGGGGGGGGGGGGGGGGGGGGGGGGGGGGGGGGGGGGGGGGGGGGGGGGGGGGGGGGGGGGGGGGGGGGGGGGGGGGGGGGGGGGGGEGGGGGGGGGGGGGGFGGFGGGGGGGGGGGGGGFGGGGGGGFFGCFFCGGGGGGGGGGGGGEEGGGGDGGGGGGGGDEFGFCDGGEEGGGGGGGFGE8CGGGFFFFFFFFFFFB?FD>6@F1)7;FF>>F0?F(4994A<>FA2?FF?:72>>>BF;08<?2<?>?(39;>4:?:??7?9?BF.89>6>F9::7::6:90904
@M04999:289:000000000-L3R54:1:1101:24894:13363 2:N:0:429
GACTACACGGGTATCTAATCCTGTTCGCTCCCCACGCTTTCGTCCATCAGCGTCAATCGGTATTTAGTAACCTGCCTTCGCAATCGGGGTTCTGTGTAATATCTATGCATTTCACCGCTACACTACACATTCCAGCTACTTCAATACTATTCAAGATTAACAGTATCAACGGCAGTTCTACAGTTAAGCTGCAGGTTTTCACCGCTGACTTATCAACCCGCCTACGGACCCTTTAAACCCAATAAATCCGGATAACGCTCGCATCCTCCGTATTACCCCGGCTGCCGGCCCGGAGTTAGCC
+
CCCCCGGGGGGGDGGGGGGGGGGGGGGGGGGGGGGGGGGGGGFFGGGGGGGGGDDCGGGGGGGGGGGGGGGGGGGGGGGGGDEGGGDGGFGGGGGGGDDFGGGDGGEGGGGGGGGGGGGGGGGGGFAD@EFGGGAFGFGGGGDFFGGGGGGGFFC8DE9EGGGGGGCAFGGGE8>6BFFFGGGGGGGGGGFCFGGFF@?9FFFFFD55=EFFEFFCBFAAB52@D2@?FF=D=@4?EEFF@@@3<)93=91<;@936>,((-(-4>2310(1:?)-.((-(-,(,,((((-(-7((.64.4
@M04999:289:000000000-L3R54:1:1101:17129:13376 2:N:0:429
AGAGACTACCAGGGTATCTAATCCTGTTTGCTCCCCACGCTTCCGCATCTCAGCGTCAGTATCTGTCCAGAAGGCCGCCTTCGCCACCGGTATTCCTCCACATCTCTACGCATTTCACCGCTACACGTGGAATTCTACCTTCCTCTACAATACTCCAGATAACCAGTTTTAAGTGCAATTCCCAGGTTGAGCCCGGGGCTTTCCCACCTAACTTAATTATCCGCCTACATGCCCTTTACGCCCAGTCTTTCCGATTAACGCTCGCACCCTCCGAATTACCCCGGCTGCTGCACCGGAGTTT
+
CCCCCGGFGG8FGGGGGGGCAFGGCFGGGFGGGGGD<CFGGGGGGG@@FFGGGEF@FC@EFEGGCFGGGGGGFA,B=FEGEGGGE:CFF7C+FFEF5FGCC8AE,5;@E,@:CC?EFFFEGD:+,A@AF=C,C=EFE;9F,DDFGD8BF,==,,@=@DD9=@?FFCE,@CD?9F9ADFD=F?FDF+@9@,,@98>+;95/;*4+*;A4>=@FFFFF<8>7>*(:>2(-(1*8B(/8EEC5<>B70.))/76.6632;.)(,4-31(32((-2((-4,.6>0--,32,087)(..,6(4:1.
@M04999:289:000000000-L3R54:1:1101:2818:13386 2:N:0:429
GATATGACTACAAGGGTATCTAATCCTGTTTGCTCCCCACGCTTTCGCATCTCAGCGTCAGTATCTGTCCAGAAGGCCGCCTTCGCCACCGGTATTCCTCCACATCTCTACGCATTTCACCGCTACACGTGGAATTCTACCTTCCTCTACAATACTCCAGATAACCAGTTTTAAGTGCAGTTCCCAGGTTGAGCCCGGGTCTTTCACACCTAACTTAATTATCCGCCTACATGCCCTTTACGCCCAGTCATTCCGATTAACGCTCGCACCCTCCGTATTACCGTGGCGTCTGGCACGGAGT
+
BCC<CEGGEGGGGFDDGGGFGG,CFGGFGGG8EFFGGGDFGGCGGFGEGGGGGGGGGE@FEGFCGGEFGGGGFGGGGG7FGGFFCEFBEFFG=4DFGGED?FFGGGGGGGGC7??FGFGGGEFFEGFF+A9+=9FFGGGGGGGGGGGGGGFGCCGF,DD,EECC?FFC9EEGGFGG9=D7DFFA=,=D8CCCFFFC>9D9*@+9=E<EE=B=B?FFF:=<FACA<22>?FFE43353BFFF6(69@FE<<C??E@7?(3)9@;2<(4(3>(--4((,(.-:A<(,((423((,)(.((66,
@M04999:289:000000000-L3R54:1:1101:25005:13398 2:N:0:429
CGAGACTACCAGGGTATCTAATCCTGTTTGCTCCCCACGCTTTCGCATCTCAGCGTCAGTATCTGTCCAGAAGGCCGCCTTCGCCACCGGTATTCCTCCACATCTCTACGCATTTCACCGCTACACGTGGAATTCTACCTTCCTCTACAATACTCCAGATAACCAGTTTTAAGTGCAGTTCCCAGGTTGAGCCCGGGGCTTTCACACCTAACTTAATTATCCGCCTACATGCTCTTTACGCCCAGTCATTCCGATTAACGCTCGCACCCTCCGTATTACCGCGGCTGCTGGCACGGAGTTT
+
CCCCCGGGGGGGGGGGGGGGGGGGGGGGGGGGGGGGGGGGGGGGGGGGGGGGGGGGGGGGGGGGGGGGGGGGGGGGGGGGGGGGGGGGGGGGGGGGGGGGGGGGGGGGGGGGGGGGGGGGGGGGGGGGGGGGGGGGFGGGGGGGGGGGGGGGGGGGGGGGGGGGGGGGDFGGGGGGFGFGFGGGGGGGGGFGGGGGGGGDFFFFFFFEFFFFFFFFFFFFFFFFFFFFEFFFFEFEEFF>D6>?@FEFFEFFE0;?FFCF9<1>709>FF?FF?FB?99>19B;B>>FF::?7??B9><1)
@M04999:289:000000000-L3R54:1:1101:20386:13462 2:N:0:429
TCGACTACCCGGGTATCTAATCCTGTTTGCTCCCCACGCTTTCGCATCTCAGCGTCAGTATCTGTCCAGAAGGCCGCCTTCGCCACCGGTATTCCTCCACATCTCTACGCATTTCACCGCTACACGTGGAATTCTACCTTCCTCTACAATACTCCAGATAACCAGTTTTAAGTGCAATTCCCAGGTTGAGCCCGGGGCTTTCACACCTAACTTAATTATCCGCCTACATGCCCTTTACGCCCAGTCATTCCGATTAACGCTCGAACCCTCCGTATTACCGCGGCTGCTGGCACGGAGTTAC
+
CCCCCGGGGGGGGGGGGGGGGGGGGGGGGGGGGGGGGGGGGGGGGGGGGGGGGGGGGGGGGGGGGGGGGGGGGGGGGGGGGGGGGGGGGGGGGGGGGGGGGGGGFGGGGGGGGGGGGGGGGGGGGGGGGGGGGGGGGGGGGGGGGGGGGGGGGGGGGGGGGFFGGGGGGGGGGGGGFGFGGGGGGGGGGFFGGGDG9DGGFFFFFFEFF=DF?FFFFFFFFDFDFF@(9?E@;EDFFFFFFB@?EEFF?ECE;DFFFA<>:?0(.:>246323(17AFFBFB9699?>D(4:7399-47))
@M04999:289:000000000-L3R54:1:1101:28160:13495 2:N:0:429
ATTGACTACCGGGGTATCTAATCCTGTTCGCTACCCATGCTTTCGAACCTCAGCGTCAGTTACAGACCAGAGAGCCGCCTTCGCCACTGGTGTTCTTCCATATATCTACGCATTCCACCGCTACGCATGGAGTTCCACTCTCCTCTTCTGCACTCAAGAAAAACAGTTTCAGCTGCACTTCCCCGGTTAAGCCGAGGGCTTTCACAGCTGACTTGTCCTCCCGCCTGCGTTCGCTTTACGCCCAATAAATCCGGACAACGCTTGCCACCTACGTATTACCGCGGCTGCTGGCACGTAGTT
+
CCCCCGGGGGGGGGFFGGGGGGGGGGGGGGGGGGGGGGGGGGGGGGGGGGGGGGGGGGGGGGGGGGGGGGFGGGGGGGGGGGGGGGGGGGGGGGGGGGGGGGGGGGGGGGGGGGGGFGGGGGGGGGGGGGGGGGGGGGGGGGGGGGGGGGGGGGGGGGGGGGGGGGGGGGGGGGGGFGFGGGGGGGGGEGACGGGGGGGGFFFFFFFFBFFFFFFFFFFFFFFFFFFF>@@??FD@DFFFFFFFBF?AAFAFFFFB>6?>BFFFF59?FFFFF:F<:AFBBB0607;?FFFFFF:8018A
@M04999:289:000000000-L3R54:1:1101:29409:13508 2:N:0:429
GACTACACGGGTATCTAATCCTGTTCGCTCCCCACGCTTTCGTCCATCAGCGTCAATCGGTATTTAGTAACCTGCCTTCGCAATCGGGGTTCTGTGTAATATCTATGCATTTCACCGCTACACTACACATTCCAGCTACTTCAATACTATTCAAGATTAACAGTATCAACGGCAGTTCTACAGTTAAGCTGCAGGTTTTCACCTCTGACTTATCAACCCGCCTACGCACCCTTTACACCCAATAAATCCGGATAACGCTCGCATCCTCCGTATTACCGCGGCTGCTGGCACGTAGTTAGCC
+
CCCCCGG<FGGGGGGGGGGGGGGGGDFGGGGGGGGGGGGGG@FBEEGGGGGGGGG:DF<,6:C<<FGGGGGG<FGGGGGGGCG,BFGDGGGGGGE5CBFD9FGGGCGFGGGGGGGGDGEGGGGGGFDGGGGGGE,8>DE4EFCC=8DFGFFG,CGGE8E9DFGGCDCFGG6EGEG=?D99=9DFGGGGGF8<<E,3=DGGFFC*;F*=EEF@;A+?86DFDBDFFF2@@@FFFFC*/8BF?(:@.;??@FFF1<@ED@;16;9(4:72:9?F77ABFBF99;F9:)4::723.(.8<9>D?
@M04999:289:000000000-L3R54:1:1101:11470:13518 2:N:0:429
TCAGGACTACAGGGGTATCTAATCCTGTTTGCTCCCCACGCTTTCGCATCTCAGCGTCAGTATCTGTCCAGAAGGCCGCCTTCGCCACCGGTATTCCTCCACATCTCTACGCATTTCACCGCTACACGTGGAATTCTACCTTCCTCTACAATACTCCAGATAACCAGTTTTAAGTGCAATTCCCAGGTTGAGCCCGGGGCTTTCACACCTAACTTAATTATCCGCCTACATGCCCTTTACGCCCAGTCATTCCGATTAACGCTCGCACCCTCCGTATTACCGCGGCTGCTGGCACGGAGTT
+
CCCCCGGGGGGGGGGGGGGGGGGGGGGGGGGGGGGGGGGGGGGGGGGGGGGGGGGGGGGGGGGGGGGGGGGGGGGGGGGGGGGGGGGGGGGGGGGGGGGGGGGGGGGGGGGGGGGGGGGGGGGGGGGGGGGGGGGGGGGGGGGGGGGGGGGGGGGGGGGGGGGGGGGGGGGGGGGGFGFGGGGGGGGGGFGGGGGGGGGGAFFFFFFFFFEFFFFAEFFFFFFFFFF?DEFFFFFFFFFFFFFFD6@FEE?CE;0;@DFE<;?:0>>99?FFFFF0<?FF6:;>9>BFF?7>BB<?2;0:8
@M04999:289:000000000-L3R54:1:1101:23071:13574 2:N:0:429
TAAGGACTACAGGGGTATCTAATCCTGTTCGCTCCCCACGCTTTCGTCCATCAGCGTCAATCGGTATTTAGTAACCTGCCTTCGCAATCGGGGTTCTGTGTAATATCTATGCATTTCACCGCTACACTACACATTCCAGCTACTTCAATACTATTCAAGATTAACAGTATCAACGGCAGTTCTACAGTTAAGCTGCAGGTTTTCACCGCTGACTTATCAACCCGCCTACGGACCCTTTAAACCCAATAAATCCGGATAACGCTCGCATCCTCCGTATTACCGCGGCTGCTGGCACGGAGTT
+
CCCCCCGGGGGGGGGGGGGGGGGGGGGGGGGCFGGFGGGGGGGGGGGGGGGGGGGGGGGGGGGGGGGGGGGGGGGGGGGGGGGGGGGGGGGGGGGGGGGGGGGGGGGGGGGGGGGGGGGGGGGGGGGGGGGGGGGGGGGGGGGGGGGGGGGGGGGGGGAFGCFFGGGGGFGGGGGGFGFGGGGGGGGGGGGGGGGGGFGCAFFFFFFFFFFFDFFFFFFEFDABAB@?D?DDFFFB;EFFFFFFFFFEFCFFFFBFF;<ED@FF>>FFF:>FB;::?0<AA:>09906?FFFBB7?B0;?8
@M04999:289:000000000-L3R54:1:1101:14333:13580 2:N:0:429
TGGGACTACCGGGGTATCTAATCCTGCTTGCTCCCCACGCTTTCGCATCTCAGCGTCAGTATCTGTCCAGAAGGCCGCCTTCGCCACCGGTATTCCTCCACATCTCTACGCATTTCACCGCTACACGTGGAATTCTACCTTCCTCTACAATACTCTAGTTAACCAGTTTTAAGTGCAATTCCTAGGTTGAGCCCAGGGCTTTCACACCTAACTTAATTATCCGCCTACATGCCCTTTACGCCCAGTCATTCCGTTTAACGCTCGCACCCTCCGTATTACCGCGCCTGCTGGCACGTGTTT
+
CCC<8FGDGGGCEC@@FGFGGGGAFGGFEGGGCFDGGGGCF7FC@@:FF@FFGF@FGGFGDGGGGG9FFGDEFBGGG7F?BDGGGG@FGEECFGGF<EFGGF=FFFFGGGGG+FEGGGGGGEEGGGGGFED==,EDEFGCFGGGDGGGD9EDGDFA=E,6EDGGBF9=DCFDGDFGACCFGDFFGGGGG7<CGGFF>DGGF5C<BFF4BBF2A>>FE6=ACFDB292(.><;)8E>E48;?1(63@FFE)7)/)/(76):0(6129;>:03:612:(6A<?B>(4803?0:6?FB(((.4
@M04999:289:000000000-L3R54:1:1101:23221:13616 2:N:0:429
GAAGACTACACGGGTATCTAATCCTGTTTGCTCCCCACGCTTTCGCATCTCAGCGTCAGTATCTGTCCAGAAGGCCGCCTTCGCCACCGGTATTCCTCCACATCTCTACGCATTTCACCGCTACACGTGGAATTCTACCTTCCTCTACAATACTCCAGATAACCAGTTTTAAGTGCAGTTCCCAGGTTGAGCCCGGGGCTTTCACACCTAACTTAATTATCCGCCTACATGCCCTTACGCCCAGTCATTCCGATTAACGCTCGCACCCTCCGTATTACCGCGGCTGCTGGCACGGAGTT
+
CCCCCGGGGGGGGGGGGGGGGGGGGGGGGGGGGGGGGGGGGGGGGGGGGGGGGGGGGGGGGGGGGGGGGGGGGGGGGGGGGGGGGGGGGGGGGGGGGGGGGGGGGGGGGGGGGGGGGGGGGGGGGGGGGGGGGGGGFGGGGGGGGGGGGGGGGGGGGGGGGFGGGGGGGGGGGGGGFGFGGGGGGGFGFGGGGGGGGGGDFFFFFFFEBFFFFFFFEFFFFFFBDFFFFFEF@FFDFFFFFFFFF@EEEEFFFFDDEFF6?:>>F>F?BBFB:0?F<BAFF67>9;?FFFF??<969?F
@M04999:289:000000000-L3R54:1:1101:4346:13664 2:N:0:429
GGGACTACCCGGGTATCTAATCCTGTTTGCTCCCCACGCTTTCGCATCTCAGCGTCAGTATCTGTCCAGAAGGCCGCCTTCGCCACCGGTATTCCTCCACATCTCTACGCATTTCACCGCTACACGTGGAATTCTACCTTCCTCTACAATACTCCAGATAACCAGTTTTAAGTGCAATTCCCAGGTTGAGCTCGGGGCGTTCACACCTAACTTAATTATCCGCCTACATGCCCTTTACGCCCAGTCATTCCGATTAACGCTCGCACCCTCCGCATTACCGCAGCTGCTGTCACGGAGGTAT
+
CC@C@EGGCGC@F@FCFFGFDFFGDFGGGGFE,,,C@F>FFFGGDGGEGGFAEFFEDFEDGFFFFD6E,C,CECFEGCGGGFGGGGG774>FEAFFFFFFFAF<FFFFGEGE+?FEFFDDGGGGGFE=F@FGFDGGGGFGGGGGFGGGG8CEFFFGGFE9EG?FD6EEFFGGEFFFFC5CDGFF+5,3<<6,@CE5>>*3:56@CFFFEF=EFFFF78+9+6(2;;3;?EE)=@@FFC@>@B1;@?>9>>97(4:62<06::09>9>?1?FF(4::AB<?1(((3:?:)-4:6?014(42)
@M04999:289:000000000-L3R54:1:1101:16740:13699 2:N:0:429
CGACTACAGGGGTATCTAATCCTGCTTGCTCCCCACGCTTTCGCATCCCAGCGTCAGTATCTGTCCAGAAGGCCGCCTTCGCCACTGGTGTTCTTCCATATATCTACGCATTCCACCGCTACACATGGAGTTCCACTCTCCTCTTCTGCACTCAAGAAAAACAGTTTCAGCTGCACTTCCCCGGTTAAGCCGAGGGCTTTCACAGCTGACTTGTTCTCCCGCCTGCGTCCGCTTTACGCCCAATAAATCCGGACAATGCTTGCCACCTACGTATTACCGCTGCTGCTGGCATGTAGTTAGC
+
AC@,6+ECECEGGGGGGG<DGGGGGCF<FFGEF@C@FG7:DCF7B@F,CFBFE@F:@CFEAEF@F@E8<FC@CE+FCF@F@E=?B<FGDF6?FFGGGFF9FFEGGFCD>:F@F<FEEFGC@EGGF<?=8EFGGFGE9=D8DE=FF=;@D;EEF81@DGGGCEFGGCCGGC8,3AD,<=DFFFD>EGCF7C8EE8C*9C?99@A9A*;A*5:*7FFFEAF:BBB?B>F@(71(;/(7>D0),//,6344-(,4(463)4:2>>?B<).:0:087<7<FFF0((,))52>BF(),-).64<A)
@M04999:289:000000000-L3R54:1:1101:13902:13743 2:N:0:429
TTGGGACTACACGGGTATCTAATCCTGTTTGCTCCCCACGCTTTCGCATCTCAGCGTCAGTATCTGTCCAGAAGGCCGCCTTCGCCACCGGTATTCCTCCACATCTCTACGCATTTCACCGCTACACGTGGAATTCTACCTTCCTCTACAATACTCCAGATAACCAGTTTTAAGTGCAATTCCCAGGTTGAGCCCGGGGCTTTCACACCTAACTTAATTATCCGCCTACATGCCCTTTACGCCCAGTCATTCCGATTAACGCTCGCACCCTCCGTATTACCGCCGCTGCTGGCACGGAGTT
+
CCCCCEGCFGGFGEGGGGGGGGGGGGFGGCEGDGGGGGGGGGGGGGGGGGFGGGGEFFCBFFFFGFECG@FGFFGGGG7FCGGGGGGGFGGGGFFAG?EFGFGGGGGADFGC:FEGGGGGEGEEGGGGGGGGDFDGDD;EFGFGGGGGGGF,=DGGECCCFFGGF8?FG:EFGGF8FD9=CFFGFCC?CFE7CF?5CCDDFF48FFFFFFFF@FFFEFFF>?E?D@DFF8;CEF38;4>F1;91?;;4EE<5?;@028BA<64<>F09;3<?<1?FF3<DA?>(39,(-,),2:>?99033
@M04999:289:000000000-L3R54:1:1101:22430:13769 2:N:0:429
TTCGACTACCGGGGTATCTAATCCTGTTCGCTCCCCACGCTTTCGTCCATCAGCGTCAATCGGTATTTAGTAACCTGCCTTCGCAATCGGGGTTCTGTGTAATATCTATGCATTTCACCGCTACACTACACATTCCAGCTACTTCAATACTATTCAAGATTAACAGTATCAACGGCAGTTCTACAGTTAAGCTGCAGGTTTTCACCGCTGACTTATCAACCCGCCTACGGACCCTTTAAACCCAATAAATCCGGATAACGCTCGCATCCTCCGTATTACCGCTGCTGCTGGCACGTAGTTT
+
CCC8,@@F<FCCFG@7E@EFEGFGGC@FEDG@DGGCFGGGGGGGGG,BFBFFF<7@FC@FFFEFG7<F,<FE9FFGC,9CFGF77CC,?FCC=7EEFEFF<FC<;A,FAGGF<?FEACGCC8EFGGC@D<FGA>FEEE?DFG?DEG,EGFFA=@FAEGF,==DFADDFEGGGCE>69D9CGCFGGFGGGA<CCC69C>;CFFFFF0?AFF9B;6B6CCF9FDF@>@?=>@12((5;34CFF@?1334=)?EE@0(8?2<014?>6(497)-27:(22>B66;019:02:::233,(((4))
@M04999:289:000000000-L3R54:1:1101:18142:13775 2:N:0:429
GACTACCCGGGTATCTAATCCTGTTTGCTCCCCACGCTTTCGCATCTCAGCGTCAGTATCTGTCCAGAAGGCCGCCTTCGCCACCGGTATTCCTCCACATCTCTACGCATTTCACCGCTACACGTGGAATTCTACCTTCCTCTACAATACTCCAGATAACCAGTTTTAAGTGCAATTCCCAGGTTGAGCCCGGGGCTTTCACACCTAACTTAATTAACCGCCTACATGCCCTTTACGCCCAGTCATTCCGATTAACGCTCGCACCCTTCGGATTTCCGCAGCTGCTGGCACGGAGTTAGCC
+
<6A@@EGD@FG@@<C@<FEEFEFCFGEE@,CFGGECCCFGGE@F@F<FFGFC@@BFC<F@FGEGGGGFEFGGGEFGDGFECFEGGCFEEGGEGAFFDGB?E?E9EAD:CFFGAFFGGG=8CF??FBF?EFF9=@BF9DGGFDD9DFC98D=DECFFE,6DFCD@E7EGD2==EDFFFFFF??FGG?D:CFGCEGG4@FF>@=999*9;26@=EC+B*=A@5>(53.?<EF3.5@6.3;BF0=.7;6E?E(;<F?FA(,((--(,9:((.(((4:2<A,((,-((4))(41<3;(4?,))42
@M04999:289:000000000-L3R54:1:1101:29455:13783 2:N:0:429
CGACTACTAGGGTATCTAATCCTGTTTGCTCCCCACGCTTTCGCATCTCAGCGTCAGTATCTGTCCAGAAGGCCGCCTTCGCCACCGGTATTCCTCCACATCTCTACGCATTTCACCGCTACACGTGGAATTCTACCTTCCTCTACAATACTCCAGATAACCAGTTTTAAGTGCAATTCCCAGGTTGAGCCCGGGGCTTTCACACCTAACTTAATTATCCGCCTACATGCCCTTTACGCCCAGTCATTCCGATTAACGCTCGCACCCTCCGTATTACCGCGGCTGCTGGCACGGAGTTAGC
+
CCCCCGGGGGGGGGGGGGGGGGGGGGGGGGGGGGGGGGGGGGGGGGGGGGGGGGGEGGGGGGGGGGGGGGGGGGGGGGGGGGGGGGGGGGGGGGGGGGGGGGGGGGGGGGGGGGGGGGGGGGGGGGGGGGGGGGGGGGGGGGGGGGGCGGGGGGGGGGGGGGGGGGCFGGGGGGGGFGFGGGGGGGFGGGGGGGGDDGCGFFFFFFFFFFFFFFFFFFFFFFFFFDFFFFFFFFFFF@FF9;;@@EFFFFFFFDFF<7@DFFFFFFFFF?FFF<BBF9?F96;>BFFFBFFFF0>BFBBB<
@M04999:289:000000000-L3R54:1:1101:21923:13783 2:N:0:429
TATCTAATCCTGTTCGCTCCCCACGCTTTCGTCCATCAGCGTCAATCGGTATTTAGTAACCTGCCTTCGCAATCGGGGTTCTGTGTAATATCTATGCATTTCACCGCTACACTACACATTCCAGCTACTTCAATACTATTCAAGATTAACAGTATCAACGGCAGTTCTACAGTTAAGCTGCAGGTTTTCACCGCCGACTTATCAACCCGCCTACGGACCCTTTAAACCCAATAAACCCGGATAACGCCCGCATCCCCCGTATTACCGCGGCAGCAGGCACGGAGTTAGCCGGTGCTTATTC
+
9C@CCCE@C<EEFFF;7,,@F6C@@E7,CFFEFGCEG@@F@F:C7,,:,F8CFFGGGFF<FC<FG<@EFEE+B@DC7@@:F?9EEGF9BFFG9E5CFF@FAFF<ECE+C7A,,AFFGGGEFFFFF=:F=FGF=;=DEGD@DD==8,@,EGCE=C=EECCC8+6@8DGGGFFGF8F,=DBD6=F?DEC3=FGFEGEG*<C7@FFFFF>@:44/7A4ADFFDA(;C5;EF((:@))7)/3(8(/47<(.,7>0-((((49(8(42<AF?B04(((((,(4(4402131)..59(316ABA2))
@M04999:289:000000000-L3R54:1:1101:29539:13791 2:N:0:429
GTGGACTACTCGGGTATCTAATCCTGTTTGCTCCCCACGCTTTCGCATCTCAGCGTCAGTATCTGTCCAGAAGGCCGCCTTCGCCACCGGTATTCCTCCACATCTCTACGCATTTCACCGCTGCACGTGGAATTCTGCCTTCCTCTACAATACTCCAGATAACCAGTTTTAAGTGCAATTCCCAGGTTGAGCCCGGGGCTTTCCCACCTAACTTAATTATCCGCTTACATGCCCTTTACGCCCTGCCATTCCGATTAACTCTCGCACCCTCCTTATTCCCCGCGCTGCTGGCCCGGCGTTC
+
BCCCCGGGGGGGGGGGGGGGGGGGGGGGGGGGGGGGGGGGGGGGGGGGGDFGGGGGGGGGGFGGGGGGGGFFGGGGGGGGGGGCFGGGGGGFGGGGGGGGGGGGGGGGGGGGGGGGGGFGGGGGGFGGGDF?D?4=,E=EFDC@6@=FG?EFEAFGFD,9EFG?>DGGGGG?,EFAF9??DFFCDFGGCGCEF+:@C**;>A80/*;9)))-:9A85+=5B*5B(-(0.8*5@;;@;460;91(((//44<76(66<3;).))(-(-416:0()-)-).)((((((((.,.(.(,(-,,-(
@M04999:289:000000000-L3R54:1:1101:2107:13791 2:N:0:429
GACTACAGGGGTATCTAATCCTGTTTGCTCCCCACGCTTTCGCATCTCAGCGTCAGTATCTGTCCAGAAGGCCGCCTTCGCCACCGGTATTCCTCCACATCTCTACGCATTTCACCGCTACACGTGGAATTCTACCTTCCTCTACAATACTCCAGATAACCAGTTTTAAGTGCAATTCCCAGGTTGAGCCCGGGGCTTTCACACCTAACTTAATTATCCGCCTACATGCCCTTTACGCCCAGTCATTCCGATTAACGCTCGCACCCTCCGTATTACCGCGCCTGCTTGCGCGGAGTTAGCC
+
CCCCCGGGGGGGGGGGGGGDGGGGGGCGGDGEEGGGGGGGGGGGGGAFGGGGG@FGGGGGGGGGGGGGGFGGGGGGGGGGGGGGGGGGGGGFGGGGGGFFEEEFGGGGEGEFFDGGGGE>FFGGGGGGGGGGGDGGEFGGGGGGGGGGGGGGG8?FGFGGGGGGGGGGGGGFFFGGFGFF?DFGGCDCFGF>CGC>>FGG619>9>AFFFF3EFFFCFF@FD=5BBE*6=@:@@EEFDFF;71;@CE5?@;03<3C0(22411;>?06?FF6:?AA)(,((,(-1,)5(((-((-43).63
@M04999:289:000000000-L3R54:1:1101:15459:13800 2:N:0:429
ACGACTACTCGGGTATCTAATCCTGTTCGCTACCCATGCTTTCGAACCTCAGCGTCAGTTACAGACCAGAGAGCCGCCTTCGCCACTGGTGTTCTTCCATATATCTACGCATTCCACCGCTACACATGGAGTTCCACTCTCCTCTTCTGCACTCAAGAAAAACAGTTTCAGCTGCACTTCCCCGGTTAAGCCGAGGGCTTTCACAGCTGACTTGTTCTCCCGCCTGCGTTCGCTTTACGCCCAATAAATCCGGACAACGCTTGCCACCTACGTATTACCGCGGCTGCTGGCACGTAGTT
+
CCCCCGGGGGGGGGGGGGGGGGGGGGGGGGGGGGGGGGGGGGGGGEEFFGGGGGGGGGGGGGGGGGGGGGGGGGGGGGGGGGGGGGGGGGGGGGGGGGGGGGGGGGGGGGGGGGGGGGGGGGGGGGGGGGGGGGGGGGGGGGGGGGGGGGGGGGGGGGGGGGGGDGGGGGGGGGGGFGFFGFGGGEGGGGGGGGGGGGGGFFFFFFFFFFFEFFFFEFFFFFBF=(:BD?DFFFFFFF@FFFF?==<>EF@6(22(4:F;:BFFFBFFB?BB<2979AA<>B63;;:?:?F<<(4:<?A
@M04999:289:000000000-L3R54:1:1101:5665:13823 2:N:0:429
CGACTACAAGGGTATCTAGTCCTGTTTGCTCCCCACGCTTTCGCATTTCAGCGTCAGTATCTGTGCAGAAGGCCGCCTTCGCCACCGGTATTCCTCCACACCTCTACGCATTTCACCGCTACACGTGGAATTCTACCTTCCTCTACAATACTCCAGATAACTAGTGTTAAGTGCAGTTCCCAGGTTGAGCCCGGGGCAGTCACACCTACCTTAATTATTCGCCTACATGCCCTTTACGCCCCGTCATTCCGATTACCGCTCGCACCCTCCGTATTACCGCTGATGCTCGCGCGTGTCTCGC
+
CC<@<+,,,,;8;,;CF,,<;6,;C,66E,6,6B6F7@C:FF@6@,,,<C,,6BFG:C<DGGC6,6;66:,6,,@FCF:??,,4C,@F::<,,C5,A4A<,,49,944@+84,9E59CC84@EF@AF+@5AFFA,669;8,@EA9B;E,@@=E888,36,,,633+6@2EDG89=EFD9+=D=?@E,DFFG7C8*****3*;B+6/@*):*78A+B*++1/:((/7(*/..5(6))91().(,/6(3.)).;@(3)6((,4119B9?B142<67?A)4<((((.-4))((-3(,(-(6)4(
@M04999:289:000000000-L3R54:1:1101:25861:13823 2:N:0:429
AGATGACTACCAGGGTATCTAATCCTGTTCGCTACCCATGCTTTCGAACCTCAGCGTCAGTTACAGACCAGAGAGCCGCCTTCGCCACTGGTGTTCTTCCATATATCTACGCATTCCACCGCTACACATGGAGTTCCACTCTCCTCTTCTGCACTCAAGAAAAACAGTTTCAGCTGCACTTCCCCGGTTAAGCCGAGGGCTTTCACAGCTGACTTGTTCTCCCGCCTGCGTTCGCTTTACGCCCAATAAATCCGGACAACGCTTGCCACCTACGTATTACCGCGGCTGCTGGCACGTAGTT
+
CCCCCGGGGGGGGGGGGGGGGGGGGGGGGGGGGGGGGGGGGGGGGGGGGGGGGGGGGGGGGGGGGGGGGGGGGGGGGGGGGGGGGGGGGGGGGFFGGGGGGGFGGAGGGGGGGGGGGGGGGGGGGGGGGGGGGGGGGGGFGGGGGGGGGGGGGGGGGGGFGGGCGGGGGGGGGGGGFGFGGGGCFGDGGGGGGGGGGGGGFFFFFFF>BEEEFFFFFFFFFFDFF=@FFFFFFFFFFFFFFF@@;6;;FCEFFF9?BFFFFFFBF?FFB?FBFFBBFFFFABFBFFFFFFF?018:?<??6
@M04999:289:000000000-L3R54:1:1101:14524:13868 2:N:0:429
CAGGGACTACTAGGGTATCTAATCCTGTTTGCTCCCCACGCTTTCGCATCTCAGCGTCAGTATCTGTCCAGAAGGCCGCCTTCGCCACCGGTATTCCTCCACATCTCTACGCATTTCACCGCTACACGTGGAATTCTACCTTCCTCTACAATACTCCAGATAACCAGTTTTAAGTGCAGTTCCCAGGTTGAGCCCGGGGCTTTCACACCTAACTTAATTATCCGCCCACATGCCCTTTACGCCCAGTCATTCCGATTAACGCTCGCACCCTCCGTATTACCGCGGCTGCTGGCACGGAGTT
+
CCCCCGGGGGGGGGGGGGGGGGGGGGGGGGGGGGGGGGGGGGGGGGGGCGGGGGGGGGGGGGGGGGGGGGGGGGGGGGGGGGGGGGGGFGGGGGGGGGGGGGGGGGGGGGGGGGGGGGGGGGGGGGGGGGGGGGGGGGGGGGGGGGGGGGGGGGGGGGGGGGGGGGGGGFGGGGGGFGFGGGGGGGGGGGFGGGGGGGGGFFFFFFFFFFEEFFFFFFF?CFFFDFBF@@FBFFFFFFFFFFFFF@E@FFFFFFFDFFEFFFFBBFBFFFFF?B:FFFFFFF919;91?FBFB:<?B>>F?
@M04999:289:000000000-L3R54:1:1101:7457:13926 2:N:0:429
GGGTATCTAATCCTGTTCGCTACCCATGCTTTCGAACCTCAGCGTCAGTTACAGACCAGAGAGCCGCCTTCGCCACTGGTGTTCTTCCATATATCTACGCATTCCACCGCTACACATGGAGTTCCACTCTCCTCTTCTGCACTCAAGAAAAACAGTTTCAGCTGCACTTCCCCGGTTAAGCCGAGGGCTTTCACAGCTGACTTGTTCTCCCGCCTGCGTTCGCTTTACGCCCAATAAATCCGGACAACGCTTGCCACCTACGTATTACCGCGGTTGCTGGCACGTAGTTAGCCGTGACTTT
+
CCCCCGGGGGGGGGGGGGGGGGGGGGGGGGGGGGGGGGGGGGGGGGGGGGGGGGGGGGGGGGGGGGGGGGGGGGGGGGGGGGGGGGGGGGGGGGGGGGGGGGGGGGGGGGGGGGGGGGGGGGGGGGGGGFGGGGGGGGGGGGGGGGGGGGGDEGGGGGGGGGGGGGGGGGGEGGGEEGFGGGGDGGGGGGGGGGGGGGGGFFFFFFFFFFFBFFFFFFFFFFFFFFFEFFFFF:@F<EFFFFFDFFFF9BFFFBFFFFF?B<83<?54A?>>1>9B?BA??(,(48<?AABF36?B:?D<:
@M04999:289:000000000-L3R54:1:1101:17585:13927 2:N:0:429
GACTACAGGGGTATCTAATCCTGTTTGCTCCCCACGCTTTCGTCCCTCAGCGTCAATCGGTATTTAGTAACCTGCCTTCGCAATCGGGGTTCTGTGTAATATCTATGCATTTCACCGCTACACTACACATTCCAGCTACTTCAATACTATTCAAGATTAGCAGTATCAACGGCAGTTCTACAGTTAAGCTGCAGGTTTTCACCGCTGACTTATCAACCCGCCTACGGACCCTTTAAACCCAATAAATCCGGATAACGCTCGCATCCCCCGTATTACCGCGCCTGCGGCCACGCAGTAGGCC
+
C@CC<EEFGGGF@@CC@FE<FCCCFGDCFEGGGGD7@@FGFCCFCBFGGGFCCB@,C<CFB8CEEE<CF@FGCF,FFFEECG=F@<FF7>F<EAFFBAFFF9A,AFF,CFGGC<?FGGGCEC=9BFDBFCFFGGDFG,EBFF=BCEFG8=;=AFGDEFFD8@DEFGFFFFGECE>DFGFGGGGCFFCF8DGGCECGGFF<?+40@>>>CBAEFFFFFF5=D)7):>29@==BD=*94>B521:@./5?1(367<4),(6(,4;19((-49:>F2)6<60>(,((.(-(,(,4(,(,))).(
@M04999:289:000000000-L3R54:1:1101:23124:13942 2:N:0:429
GGGCGGACTACAAGGGTATCTAATCCTGTTCGCTACCCATGCTTTCGAACCTCAGCGTCAGTTACAGACCAGAGAGCCGCCTTCGCCACTGGTGTTCTTCCATATATCTACGCATTCCACCGCTACACATGGAGTTCCACTCTCCTCTTCTGCACTCAAGAAAAACAGTTTCAGCTGCACTTCCCCGGTTAAGCCGAGGGCTTTCACAGCTGACTTGTTCTCCCGCCTGCGTTCGCTTTACGCCCAATAAATCCGGACAACGCTTGCCACCTACGTATTACCGCGGCTGCTGGCACGTAGT
+
CCCCCGGGGGGGGGGGGGGGGGGGGGGGGGGGGGGGGGGGGGGGGGGGGGGGGGGGGGGGGGGGGGGGGGGGGGGGGGGGGGGGGGGGGGGGGGGGGGGGGGGGGGGGGGGGGGGGGGGGGGGGGGGGGGGGGGGGGGGGGGGGGGGGGGGGGGGGGGGGGG8FGGGGGGGGGGGGFGFGGGGGGGGGGGGGGGGGGGGGFFFFFFFFFFFFEFFFBFFEFEEF>F>FFF>FDFFFFF?FAFFFFFBFFFFFFFF;:6>F<(7?:?FFFFFF:7<:7<BAFF?>B9B6>F??F6:>??8,-
@M04999:289:000000000-L3R54:1:1101:28829:13946 2:N:0:429
GTGACTACCCGGGTATCTAATCCTGTTTGCTCCCCACGCTTTCGCATCTCAGCGTCAGTATCTGTCCAGAAGGCCGCCTTCGCCACCGGTATTCCTCCACATCTCTACGCATTTCACCGCTACACGTGGAATTCTACCTTCCTCTACAATACTCCAGATAACCAGTTTTAAGTGCAATTCCCAGGTTGAGCCCGGGGCTTTCACACCTAACTTAATTATCCGCCTACATGCCCTTTACGCCCAGTCATTCCGATTAACGCTCGCACCCTCCGTGTTACCGCGGCTGCTGGCACGGAGTT
+
CCCCCGGGGGGGGGGGGGGGGGGGGGGGGGGGGGGGGGGGGGGGGGGGGGGGGGGGGGGGGGGGGGGGGGGGGGGGGGGGGGDEGGGGGGGGGGGGGGGGGGGGGGGGGGGGGGGGGGGGGGGGGGGGGGGGGGFDFGGGGGGGGGGGGGGGGGGGGGGGGGGGGGGGGGGGFGGGFGFGGGGGGGGGGGGGGEGCGGGGFFFFFFFFFFFFFFFFFCFFCDBFFFFEEEEEDFFFFFFFFFF@EFFFEFFF;DFDFF09FF>>BFB??B<BF:?FFFB1>F0>FBBFF(4:?BFB9:1
@M04999:289:000000000-L3R54:1:1101:2859:13960 2:N:0:429
GACTACTAGGGTATCTAATCCTGTTCGCTCCCCACGCTTTCGTCCATCAGCGTCAATCGGTATTTAGTAACCTGCCTTCGCAATCGGGGTTCTGTGTAATATCTATGCATTTCACCGCTACACTACACATTCCAGCTACTTCAATACTATTCAAGATTAACAGTATCAACGGCAGTTCTACAGTTAAGCTGCAGGTTTTCACCGCTGACTTATCAACCCGCCTACGGACCCTTTAAACCCAATAAATCCGGATAACGCTCGCATCCTCCGTATTACCGCGGCTGCTGGCACGGAGTTAGCC
+
CCCCCGGGGGGGGGGGGGGGGGGFGFEEFFG8FGGGGEGGGGGGG@FGGGGGGGGCFGGGGGGFGGGGGGGGGGGFGDGFEFGGGGEGGGDDGGFGGGGGGGGGGFGGGGGGGGFGGGGGGFGGGGGGGGGGGFGGFFGGGGGGGGGGGGGGGCFFGGGGGGGGGGGGDGGGGGGFFGFGGGGGGGDFGGGGGGGGGGGCFFFBD>EFFEFFFFFFFFD>?AFFFF??FFFBB>4@EFFFF06EFFFEEF;@;@A@@6;;>BF?2??ABF?1??244:>09B9>?DF(14?F;FFF7>>A8
@M04999:289:000000000-L3R54:1:1101:4085:13971 2:N:0:429
GACTACCGGGGTATCTAATCCTGTTTGCTCCCCACGCTTTCGCATCTCAGCGTCAGTATCTGTCCAGAAGGCCGCCTTCGCCACCGGTATTCCTCCACATCTCTACGCATTTCACCGCTACACGTGGAATTCTACCTTCCTCTACAATACTCCAGATAACCAGTTTTAAGTGCAGTTCCCAGGTTGAGCCCGGGGCTTTCACACCTAACTTAATTATCCGCCTACATGCCCTTTACGCCCAGTCATTCCGATTAACGCTCGCACCCTCCGTATTACCGCGGCTGCTGGCACGGAGTTAGCC
+
CCCCCGGGGGGGGGGGGGGGGGGGGGGGGGGGGGGGGGGGGGGGGGGGGGGGGGGGGGGGGGGGGGGGGGGGGGGGGGGGGGGGGGGGEGGGGGGGGGGGGGGGGGGGGGGGGGGGGGGGGGGGGGGGGGGGGGGGGGGGGGGGGGGGGGGGGGGGGGGGGGGGGGGGGGGGGGGGFGFGGCCGGGFGGGGGGGGDGGGGFFFFFFFFFFFFFFFFE>FD>DD@DFEF@@FFFFFF?@BFFFE@FFFEFF1??B<A:;BFFFFF9?FFFFF02:9A<:>9,4>B?FBF18>?;6>?04<A:
@M04999:289:000000000-L3R54:1:1101:17515:13975 2:N:0:429
TGGACTACTCGGGTATCTAATCCTGTTTGCTACCCATGCTTTCGAGCCTCAGCGTCAGTGACAGACCAGAGAGCCGCCTTCGCCACTGGTGTTCTTCCATATATCTACGCATTTCACCGCTACACATGGAGTTCCACTCTCCTCTTCTGCACTCAAGTTAAACAGTTTCCGTTGCAATTCCTCAGTTGAGCTGAGGGCTTTCACATCCCAGACTTATTTAACCGCCTGCGCTCCCTTTACGCCCAATAAATCCGGACAACGCTTGCCACCTACGTATTACCGCGGCTGCTGGCACGTAGTT
+
CCCCCGGGGGGGGGGGGGGGGGGGGGGGGGGGGGGGGGGGGGGGGGGGGGGGGGGGGGGGGGGGGGGGGGGGGGGGGGGGGGGGGGGGFFGGGGGGGGGGGGGFGGGGGGGGGGGGGGGGGGGGGGGGGGGGGGGGGGGGGGGGGGGGGGGGGGGGGGGGGGGGGGFGGFGGGGDGFGFGGGGGGGGFDGGGGGGGGGGGFFFFFFFFFFFFFFFFFFFFFFFF>ADBDBFFFFFF=BFFFFFFFFFEFFFFFBFFFFF?>FFDFFFF?6?FFBFF<?A<<?FB>>>B<???:02:<?(16
@M04999:289:000000000-L3R54:1:1101:15997:14005 2:N:0:429
AGACTACTCGGGTATCTAATCCTGTTCGCTCCCCACGCTTTCGTCCATCAGCGTCAATCGGTATTTAGTAACCTGCCTTCGCAATCGGGGTTCTGTGTAATATCTATGCATTTCACCGCTACACTACACATTCCAGCTACTTCAATACTATTCAAGATTAACAGTATCAACGGCAGTTCTACAGTTAAGCTGCAGGTTTTCACCGTTGACTTATCAACCCGCCTACGGACCCTTTAAACCCAATAAATCCGGTTAACGCTCGCACCCTCCGTATTACCGCGGTGGCTGGCACGGATTAAGC
+
CCCCCGGCFGGCFCA<CFDAGDD<FGCF7:FGGGFGE@FGGGGGGGG,FCBEBCFG@FGGG@@FGFCEFGGGFGFGDG9FB@FEDGGDGCGCEDEGGEG<F?EAEEGAE?FGAAFGF=:BEEGFGDF@EAF;FFGB,@DFGFGGEFFGGGGCDFCD,,@@AF:=D+=AFGFG8CDEF?DDGGD8EDGA9E<,7670@FG67CFF9*0300;0>98B<FF2*55555585@F9DF=EF*7FDF13/=6).4:6((6)91((,366(-((4,2,(3()6<0490(,(((-,1(,4,,((.)).
@M04999:289:000000000-L3R54:1:1101:18132:14098 2:N:0:429
GCTAGACTACCGGGGTATCTAATCCTGTTCGCTACCCATGCTTTCGAACCTCAGCGTCAGTTACAGACCAGAGAGCCGCCTTCGCCACTGGTGTTCTTCCATATATCTACGCATTCCACCGCTACACATGGAGTTCCACTCTCCTCTTCTGCACTCAAGAAAAACAGTTTCAGCTGCACTTCCCCGGTTAAGCCGAGGGCTTTCACAGCTGACTTGTTCTCCCGCCTGCGTTCGCTTTACGCCCAATAAATCCGGACAACGCTTGCCACCTACGTATTACCGCGGCTGCTGGCACGTAGTT
+
CCCCCGGGGGGGGGGGGGGGGGGGGGGGGGGGGGGGGGGGGGGGGGGGGGGGGGGGFGGGGGGGGGGGGGGGGGGGGGGGGGGGGGGGGGGGGGGGGGGGGGGGGGGGGGGGGGGGGGGGGGGGGGGGGGGGGGGGGGGGGGGGGGGGGGGGGGGGGGGGGGGGGGGFGGGGGGGGFGFGGGGGGGGGGDGGGGGDGGGGFFFFF+=FDFFBDFFFFFFEFEBFFFFFFFFFFF@?;19FFFF;B??:<AFBBBB:;(26>FFBBFFFFBFFFFFD906A2?>BFF6>:?776?<:,,2:6
@M04999:289:000000000-L3R54:1:1101:2792:14102 2:N:0:429
AGACTACCAGGGTATCTAATCCTGTTTGCTCCCCACGCTTTCGCATCTCAGCGTCAGTATCTGTCCAGAAGGCCGCCTTCGCCACCGGTATTCCTCCACATCTCTACGCATTTCACCGCCACACGTGGAATTCTACCTTCCTCTACAATACTCCAGATAACCAGTTTTAAGTGCAGTTCCCAGGTTGAGCCCGGGGCTTTCACACCTAACTTGATTATCCGCCTACATGCCCTTTACGCCCAGTCATTCCGATTAACGCTCGCACCCTCCGTATTACCGCGGCTGCTGGCACGGAGTTAGC
+
CCCCCGFGFGCCGCFGFEGFGGGFFFGGGFGG@FCGGGFFGGGGGBFFFGGGGCFECEFGGGEGGGGGGEGGGGGGGFGGGGGGGGG>GGGGGGGGGGGFFGFGGGGDGGECFGGGGGGGGGGGGEFCFFGDFGEGGCFDGGGFFFFFGGGGFFGGFGGGGGGG9?EGFGGAEFDFFCFGGCF6>EEEFG6:CGDGGGC49A@FFEFFEBFFEFFCECFFABFF>DB*/83@EFFCC@@FF;DFFF<EECE08;3;3<>?009>BBB6:B>3:04AB9?093;9>??DFBFDB((4?B2))
@M04999:289:000000000-L3R54:1:1101:5764:14129 2:N:0:429
GCAGACTACTGGGGTATCTAATCCTGTTCGCTACCCATGCTTTCGAACCTCAGCGTCAGTTACAGACCAGAGAGCCGCCTTCGCCACTGGTGTTCTTCCATATATCTACGCATTCCACCGCTACACATGGAGTTCCACTCTCCTCTTCTGCACTCAAGAAAAACAGTTTCAGCTGCACTTCCCCGGTTAAGCCGAGGCCTTTCACAGCTGACTTTGTCTCCCGCCTGCGTTCGCTTTACGCCCAATAAATCCGGACAACGCTTGCCACCTACGTATTACCTCTGCTGCTGGCACGGAGTTC
+
9CCCCGGGGGGGFGGGGGGGFGFGGGGGGGGGEGGFGGFDFGGGGGGGGGGGG8FFCEFFGGGGGGGGGGGGGGGGGDGGGGGCCFDFGCCAFFGGGGGGGGGGGGGGGGGGGGGGGGGGGGGGGGGG<FFFGFGGGGGGGGCEGGGGGFFGFAFGGGFGCFGGGGGGGGGGDFGCFDFGGFFGDCGG>F7CF@59D*996986EFFFFEFDFA++2==E==59@DD2-/:<@BF089C:<99;<13;.6<1(1092:1,2:6:?7)31(54(.5<:AA2..)52))))).31,4,17(()
@M04999:289:000000000-L3R54:1:1101:23814:14152 2:N:0:429
GACTACAGGGGTATCTAATCCTGTTTGCTCCCCACGCTTTCGCATCTCAGCGTCAGTATCTGTCCAGAAGGCCGCCTTCGCCACCGGTATTCCTCCACATCTCTACGCATTCCACCGCTACACGTGGAATTCTACCTTCCTCTACAATACTCCAGATAACCAGTTTTAAGTGCAATTCCCAGGTTGAGCCCGGGGCTTTCACACCTAACTTAATTATCCGCCTACATGCCCTTTACGCCCAGTCATTCCGATTAACGCTCGCACCCTCCGTATTACCGCGGCTGCTGGCCCGGAGTTAGCC
+
CCCCCGGGGGGGGGGGGGGGGGGGGGGGGGGGGGGGGGGGGGGGGGGGGGGGGGGGGGGGGGGGGGGGGGGGGGGGGGGGGGGEFGGGGGGGGGGGGGGGGGGGGGFGGGGCGGGGGGGGGGGGFGGGGGGGGGGGGGGGFGGGGGGGGGGG?FGDEGGGGGGFFGGGGGFGGGGGFGF6D?DGGGGDGFGCGGGGGGG>9CFFDFFFDFFFFFFFFFFFFFF@BBEFFFDEDFFC?FFFFFFFFFFFFFFF<;CE@9:<>>B6>08??FF(,596<<6>(3;9:22(((-4(49?7)6<:
@M04999:289:000000000-L3R54:1:1101:21697:14191 2:N:0:429
GATGGACTACTCGGGTATCTAATCCTGTTCGCTACCCATGCTTTCGAACCTCAGCGTCAGTTACAGACCAGAGAGCCGCCTTCGCCACTGGTGTTCTTCCATATATCTACGCATTCCACCGCTACACATGGAGTTCCACTCTCCTCTTCTGCACTCAAGAAAAACAGTTTCAGCTGCACTTCCCCGGTTAAGCCGAGGGCTTTCACAGCTGACTTGTTCTCCCGCCTGCGTTCGCTTTACGCCCAATAAATCCGGACAACGCTTGCCACCTACGTATTACCGCGGCTGCTGGCACGGAGTT
+
CCCCCGGCGGGGGGGGGGGGGGGGGGGGGGGGGGGGGGGGGGGGGGGGGGGGGGGGGGGGGGGGGGGGGGGGGGGGGGGGGGGGGGGGGGGGGGGGGGGGGGGGGFEGGGGGGGGGGGGFGGGGGGGGGGGGGGGGGGGGGGGGGGGGGGGGGGGGGGGGGGGGEGGGGGGGGGGGFGFGGGGGGEGGGGGGGGGGGGDGFAFFFFFFFEEBFFFFFFFFFFFFFFFFFFFDFFFFFFFFFFFF?2@@AEEF@FF:028?;FFFFFFF?B?BBFFFA?DF2<099621:::>B7>F76144
@M04999:289:000000000-L3R54:1:1101:24328:14200 2:N:0:429
TGACTACTAGGGTATCTAATCCTGTTCGCTACCCATGCTTTCGAACCTCAGCGTCAGTTACAGACCAGAGAGCCGCCTTCGCCACTGGTGTTCTTCCATATATCTACGCATTCCACCGCTACACATGGAGTTCCACTCTCCTCTTCTGCACTCAAGAAAAACAGTTTCAGCTGCACTTCCCCGGTTAAGCCGAGGGCTTTCACAGCTGACTTGTTCTCCCGCCTGCGTTCGCTTTACGCCCAATAAATCCGGACAACGCTTGCCACCTACGTATTACCGCGGCTGCTGGCACGTAGTTAGC
+
CCCCCGGGGGGGGGGGGGGGGGGGGGGGGGGGGGGGGGGGGGGGGGGGGGGGGGGGGGGGGGGGGGGGGGGGGGGGGGGGGGGGGGGGGGGGGGGGGGGGGGGGGGGGGGGGGGGGGGGGGGGGGGGGGGGGGGGGGGGGGGGGGGGGGGGGGGGGG8FGGGGGGGGGGGGGGGGGFGFGGGGGGGDGGGGGGGGGGGGGFFFFFFFFFFFFFFFFFFFFFFFFFF=@FFFFF0=<EFFFFFFFFFEFFFFFD6;:?>BFF<?FA??F?FFFFFB4<BBFFBFFBFD>B?FFF???0<2).
@M04999:289:000000000-L3R54:1:1101:18028:14220 2:N:0:429
CCTGACTACAGGGGTATCTAATCCTGTTTGCTCCCCACGCTTTCGCATCTCAGCGTCAGTATCTGTCCAGAAGGCCGCCTTCGCCACCGGTATTCCTCCACATCTCTACGCATTTCACCGCTACACGTGGAATTCTACCTTCCTCTACAATACTCCAGATAACCAGTTTTAAGTGCAATTCCCAGGTTGAGCCCGGGGCTTTCACACCTAACTTAATTATCCGCCTACATGCCCTTTACGCCCAGTCATTCCGATTAACGCTCGCACCCTCCGTATTACCGCGGCTGCTGGCACGGAGTT
+
CCCCCGGGGGGGGGGGGGGGGGGGGGGGGGGGGGGGGGGGGGGGGGGEGGGGGGGGGGGGGGGGGGGGGGDGGGGGGGGGGGGGGGGGGGGGGGGGGGGGGFFCFGGGGGGEEGGGEGGGGGGGGGGGGGGGGGGGFGGGGGGGGGGCGGFEDFGGGGGFGGGFGGGGGGGFGGGFFGFGGGGGFGGGGGGFFGGGGGDGFFFFFFFFFFEFFFFFFFFFFFFB>FFFFFF@E8EDFF<EF;9<;@3>EC3<;6;6?EED;B<>BF>9286:4?FF>44632441,-2>BBF()((-(47
@M04999:289:000000000-L3R54:1:1101:10446:14239 2:N:0:429
GACTACAGGGGTATCTAATCCTGTTCGCTCCCCACGCTTTCGTCCATCAGCGTCAATCGGTATTTAGTAACCTGCCTTCGCAATCGGGGTTCTGTGTAATATCTATGCATTTCACCGCTACACTACACATTCCAGCTACTTCAATACTATTCAAGATTAACAGTATCAACGGCAGTTCTACAGTTAAGCTGCAGGTTTTCACCGCTGACTTATCAACCCGCCTACGGACCCTTTAAACCCAATAAATCCGGATAACGCTCGCATCCTCCGTATTACCGCGGCTGCTGGCACGGAGTTAGCC
+
CCCCCGGGGGGGGGGGGGGGGGGGGGGGGGGGGGGGGGGGGGGGGGGGGGGGGGGGGGGGGGGGGGGGGGGGGGGGGGGGGGEGGGGGGGGGGGGGGGGGGGGGGGGGGGGGGGGGGGGGGGGGGGGGGGGGGGGGGGG8FGGGGGGGGGGGGGGGGGGGGGGGGGGGGGGGGGGGFGFGGGGGGGFGGGGGGGGGGGGGFFFFFFFFFFFFFFFFFFFBFFFFFFFD>BFF@EFEFFFFFFFFFFEFFFFFFFFFF9<@FFFFFFFFFFFFF:DFFB>B(9;FB?DF???696;F?AFF>
@M04999:289:000000000-L3R54:1:1101:2307:14240 2:N:0:429
AGGACTACTAGGGTATCTAATCCTGTTCGCTCCCCACGCTTTCGTCCATCAGCGTCAATCGGTATTTAGTAACCTGCCTTCGCAATCGGGGTTCTGTGTAATATCTATGCATTTCACCGCTACACTACACATTCCAGCTACTTCAATACTATTCAAGATTAACAGTATCAACGGCAGTTCTACAGTTAAGCTGCAGGTTTTCACCGCTGACTTATCAACCCGCCTACGGACCCTTTAAACCCAATAAATCCGGATAACGCTCGCATCCTCCGTATTACCGCGGCTGCTGGCACGGAGTT
+
CCCCCFGGGGGGGGGGGGGGGGGGGGGGGGGGGGGGGGGGGGGGEFGGGGGGGGGGGGGCGGGGGGGGGGGFFFGGGGGGGGGGGGFGGGDGGFGGGFEFGGGGGGGGGGGGGGGGGGGCFGGGGGGGCFGGGGGGGGGFGGGGGGGGGGGGFFFGGGGGGGFGGGGGGGGGE6CGFGFGGGGGEGFGFAFGGGGFC?CGFFFAFBEFFAFE@CFFFFF=B=495>B=?92@FFBE98/;-;?;;3<CEEF99;DFEFD6;@B;14;:42763:0?A<<:06;9440578?(,(42-4:
@M04999:289:000000000-L3R54:1:1101:3711:14242 2:N:0:429
GGACTACAGGGGTATCTAATCCTGTTTGCTCCCCACGCTTTCGCATCTCAGCGTCAGTATCTGTCCAGAAGGCCGCCTTCGCCACCGGTATTCCTCCACATCTCTACGCATTTCACTGCTACACGTGGAATTCTACCTTCCTCTACAATACTCCAGATAACCAGTTTTAAGTGCAATTCCCAGGTTGAGCCCGGGGCTTTCACACCTAACTTAATTATCCGCCTACATGCCCTTTACGCCCAGTCATTCCGATTAACGCTCGCACCCTCCGTATTACCGCGGCTGCTGGCACGGAGTTAGC
+
CCCCCGGGGGGGGGGGGGGGGGGGGGGGGGGGGGGGGGGGGGGGGGGGGGGGGGGGGGGGGGGGGGGGGGGGGGGGGGGGGGGGGGGGGGGGGGGGGGGGGGGGGGGFGGGGGGGGGGGGGGGGGGGGGGGGGGFGFGGGGGGGGGGGGGGGDGGGGGGGGGGGGGAFGGFGGGGGFGFGGGGGGGFGGGGGGGGGGGGGFFFFFFFFFFFFFFFFFFFFFB=@@FFFFFEFEDEECDFFF<FE@FFEEF@6DDDE>;B?FF029>FFFFFF?BFFFF09>FB>BFFF:B:>B09>?FFB4
@M04999:289:000000000-L3R54:1:1101:21902:14269 2:N:0:429
CGGACTACTGGGGTATCTAATACTGTTTGCTCCCCACGCTTTCGCATCTCAGCGTCAGCATCTGTCCAGAAGGCCGCCTTCGCCACCGGTATTCCTCCACACCTCTACGCATTTCACCGCTACACGTGGAATTCTACCTTCCTCTACAATACTCCAGATAACCAGTTTTAAGTGCAATTCCCAGGTTGAGCCCGGGGCTTTCACACCTAACTTAATGATCCGCCAACATGACCTTTAGGCCCTGTACTTCTGATTAACCCTCCCACCCTCCGCATTACCGCGGCTGCCGTCTCTGCCTTAC
+
-686,@<FGG8;@7,6CFGF<,<E<FFFDF<6,:6<@+7,BFGE@,F@F<ECFG6,,6,,6;6C6,6<69,E,,,68@=FGG:,BFG:77@FF,A,EA4EF,FF:C4FC:4F4AE<F?FE=CCCF=FG++C,87,6=@D98=DA9EA3EAAC:E?=6,=,7=D8BFG:2E==7==DB+D+D+A@>D,,,43@CGD>**9*3A+++*/;.5:8/8CA*+=81892(/52@()).9).))))/(((.).)97);C)7.6;343(-44<<:(-(4(4((456-4603020(23>(())))5:4(
@M04999:289:000000000-L3R54:1:1101:7549:14288 2:N:0:429
GACTACTCGGGTATCTCATCCTGTTTGCTCCCCACGCTTTCGCATCTCAGCGTCAGTATCTGTCCAGAAGGCCGCCTTCGCCACCGGTATTCCTCCACATCTCTACGCATTTCACCGCTACACGTGGAATTCTACCTTCCTCTACAATACTCCAGATAACCAGTTTTAAGTGCAGTTCCCAGGTTGAGCCCGGGGCTTTCACACCTAACTTAATTATCCGCCTACATGCCCTTTACGCCCAGTCATTCCGATTAACGCTCGCACCCTCCGTATTACCGCGGCTGCTGGCACGGAGTTAGCC
+
CCCCCGGGGGGGGGGGGGGGGGGGGGGGGGGGGGGGGGGGGGGGGGGGGGGGGGGGGGGGGGGGGGGGGGGGGGGGGGGGGGGGGGGGGGGGGGGGGGGGGGGGGGGGGGGGGGGGGGGGGGGGGGGGGGGGGGGGGGGGGGGGGGGGGGGGGGGGGGGGGGGGGGGGGGGFGGGGFGFGGGGGGGGGGGGGGEEGGGGGFFFFFFFFFFFFFFFFFFF?FFFFFFFFFEFFFFFFFFFFFFFFFFEFFE@F@FFFDF?FFFFF9BFFFBF67?FF6:>19>BF?F?::3<?B(421:<23
@M04999:289:000000000-L3R54:1:1101:21452:14290 2:N:0:429
ATGACTACCAGGGTATCTAATCCTGTTTGCTCCCCACGCTTTCGCATCTCAGCGTCAGTATCTGTCCAGAAGGCCGCCTTCGCCACCGGTATTCCTCCACATCTCTACGCATTTCACCGCTACACGTGGAATTCTACCTTCCTCTACAATACTCCAGATAACCAGTTTTAAGTGCAATTCCCAGGTTGAGCCCGGGGCTTTCACACCTAACTTAATTATCCGCCTACATGCCCTTTACGCCCAGTCATTCCGATTAACGCTCGCCCCCTCCGTATTACCGCGGCTGCTGGCACGGAGTT
+
CCCCCGGGGGGGGGGGGGGGGGGGGGGGGGGGGGGGGGGGGGGGG>FGGGGGGGGGGGGGGGGGGGGGGGGGGGGGGGGGGGGGGGGGGGGGGFGFFGGGGGGGGGGGGGGGGGGGGGGGGGGGGGGGDGGGGGGGGGGGGGGGGGGGGGGGGGGGC8EFFGGGGGFGGGGFGGGGFGDFDFFGFGFGCFGGGGGGDGGGFFFFFFF>>EFFFFFFFFFFFDFFFFFFFCEB@F=@)4(87>F<;@EFE<C@?DFDEFFFD0((((-79BF>F0(4<<A(39;9;;B0322(51161:?
@M04999:289:000000000-L3R54:1:1101:25024:14375 2:N:0:429
GAGACTACAGGGGTATCTAATCCTGTTTGCTCCCCACGCTTTCGCATCTCAGCGTCAGTATCTGTCCAGAAGGCCGCCTTCGCCACCGGTATTCCTCCACATCTCTACGCATTTCACCGCTACACGTGGAATTCTACCTTCCTCTACAATACTCCAGATAACCAGTTTTAAGTGCAATTCCCAGGTTGAGCCCGGGGCTTTCACACCTAACTTAATTATCCGCCTACATGCCCTTTACGCCCAGTCATTCCGATTAACGCTCGCACCCTCCGTATTACCGCGGCTGCTGGCACGGTACT
+
9ACCCGGGFF<@FBCDFGGGGGAFGGECFEEGG@CFE:FC@FFGGEDF,CFA@FCGGDGEGGGGGGG<F<EECEFDCF@FGGGGGCEFGCEDFGCGEEFGGA<,EEGGGDE:F<<FDGF7=C=EEFB8FGEBFAE;E@DBD=DFCAE;E8=EGFGGFAFC9,6=86@2==AEEACF+C:=DFGGGCF,DEGGGEGD*0@4AAFAAF4>=4@6A4BC*=CCA2>22@DFF<EEB(53)./)6@@D5@.7CC552(/8?9;0,399((2446(2,31:>D2,(-(((-:DF(4:7,(,((.
@M04999:289:000000000-L3R54:1:1101:5085:14388 2:N:0:429
TGGACTACTCGGGTATCTAATCCTGTTTGCTCCCCACGCTTTCGCATCTCAGCGTCAGTATCTGTCCAGAAGGCCGCCTTCGCCACCGGTATTCCTCCACATCTCTACGCATTTCACCGCTACACGTGGAATTCTACCTTCCTCTACAATACTCCAGATAACCAGTTTTAAGTGCAGTTCCCAGGTTGAGCCCGGGGCTTTCACACCTAACTTAATTATCCGCCTACATGCCCTTTACGCCCAGTCATTCCGATTAACGCTCGCACCCTCCGTATTACCGCGGCTGCTGGCACGGAGTT
+
CCCCCGGGGGGGGGGGGGGGGGGGGGGGGGGGGGGGGGGGGGGGGGGGGGGGGGGGGGGGGGGGGGGGGGGGGGGGGGGGGGGGGGGG@FGGGGGGGGGGGGGGGGGGGGGGGGGGGGGGGGGGGGGGGGGGGGGGGGGGGGGGGGGGGGGGGGGGGGGGGGFGGGGFGGGGGG7=FDFGGFDGFFFCFGGDGGGGGGGGFFFFFFFFFFFFFFFFFFFFFFFFFFFFEEBBFE@@EE?E@@F;EFFFFFFF?F@FFFFFFF>>BF>?FFFFFF<?BFF:;09996<?0?B?F?B((-.
@M04999:289:000000000-L3R54:1:1101:23476:14396 2:N:0:429
GACTACAAGGGCATCTAATCCTGTTTGCTCCCCACGCTTTCGCATCTCAGCGTCAGTATCTGTCCAGAAGGCCGCCTTCGCCACCGGTATTCCTCCACATCTCTACGCATTTCACCGCTACACGTGGAATTCTACCTTCCTCTACAATACTCCAGATAACCAGTTTTAAGTGCAGTTCCCAGGTTGAGCCCGGGGCTTTCACACCTAACTTAATTATCCGCCTACATGCCCTTTACGCCCAGTCATTCCGATTAACGCTCGCACCCTCCGTATTACCGCGGCTGCTGGCACGGAGTTAGCC
+
CCCCCGGGGGGGGGGGGGGGGGGGGGGGGGGGGGGGGGGGGGGGGGGGGGGGGGGGGGGGGGGGGGGAFGGFGFGGGGGGGGGGGGGGGGGGGGGGGGGGGFGGGGGGGGGGGGGGGGGGGGGGGGGGGGGGGGGGGGGGGGGGGGGGGGGGGGGGGGGGFGGFGGGGGGF8FGGGFGFGGDFFGGFFGGGG@EEDGGGGFFFFFFFFFFFFFFFFFFFFFFFFFFEEF:BFFFFFFFBBF@EFECFFFFFF6<EE03??>0499??B?BB?FFFF46>B3>BFFFFFF<?:6(434ABF:
@M04999:289:000000000-L3R54:1:1101:13758:14399 2:N:0:429
TATTAGACTACTAGGGTATCTAATCCTGTTTGCTCCCCACGCTTTCGCATCTCAGCGTCAGTATCTGTCCAGAAGGCCGCCTTCGCCACCGGTATTCCTCCACATCTCTACGCATTTCACCGCTACACGTGGAATTCTACCTTCCTCTACAATACTCCAGATAACCAGTTTTAAGTGCAATTCCCAGGTTGAGCCCGGGGCTTTCACACCTAACTTAATTATCCGCCTACATGCCCTTTACGCCCAGTCATTCCGATTAACGCTCGCACCCTCCGTATTACCGCGGCTGCTGGCACGGAGT
+
CCCCCGGGGGGGGGGGGGGGGGGGGGGGGGGGGGGGGGGGGGGGGGGGGGGGGGGGGGGGGGGGGGGGGGGGGGGGGGGGGGGGGGGGGGGGGGGGGGGGGGGGGGGGGGGGGGGGGGGGGGGGGGGGGGGGGGGGGGGGGGGGGGGGGGGFGGGGGGGGGGGGGGGGGGGGGGGGFGFGGGGGGGGGGGGGGGGGGGGGFEFFFFFFFFFFFFFFEFFEFFFFDBD@FFEFFF=BB@FFFF?FFFDFFFFEFFFDF6@FFD;FFFFFF;?FF?F??:BFA<0;6;BFFFFF?BFF<F192
@M04999:289:000000000-L3R54:1:1101:8447:14407 2:N:0:429
GGACTACTAGGGTATCTAATCCTGTTCGCTCCCCACGCTTTCGTCCATCAGCGTCAATCGGTATTTAGTAACCTGCCTTCGCAATCGGGGTTCTGTGTAATATCTATGCATTTCACCGCTACACTACACATTCCAGCTACTTCAATACTATTCAAGATTAACAGTATCAACGGCAGTTCTACAGTTAAGCTGCAGGTTTTCACCGCTGACTTATCAACCCGCCTACGGACCCTTTAAACCCAATAAATCCGGATAACGCTCGCATCCTCCGTATTACCGCGGCTGCTGGCACGGAGTTAGC
+
@CCCCFFGGFCFFEGFGGFEFGFEDCFE+B<C<FFGGG:FDGGGGGE,EFGGGCFG7CFFFFADEFCGFEFGGGFFCFDFG7BF@FGDEGFGF9FGFGGGG<<?CFGGGGGGFGEFFGGEGGDFGGGGGGGFFFCCGGGGGGGGGFGGGGGGGGGGGGGEGGFGCFFGAEGE+@DGFGFDDDGFFGCDFGGGGGGFCGFDF???BFFFFFFEFFFCEAFADAAFFFFF@FFDFB.>?C=F;??;E86)91(12;;E<0613:B61>??<BF:?00<F)(726222<B00(2404631(6<<
@M04999:289:000000000-L3R54:1:1101:21321:14445 2:N:0:429
GACTACCCGGGTATCTAATCCTGTTTGCTCCCCACGCTTTCGCATCTCAGCGTCAGTATCTGTCCAGAAGGCCGCCTTCGCCACCGGTATTCCTCCACATCTCTACGCATTTCACCGCTACACGTGGAATTCTACCTTCCTCTACAATACTCCAGATAACCAGTTTTAAGTGCAATTCCCAGGTTGAGCCCGGGGCTTTCACACCTAACTTAATTATCCGCCTACATGCCCTTTACGCCCAGTCATTCCGATTAACGCTCGCACCCTCCGTATTACCGCTGCTGCTGGCACGGAGTTAGCC
+
C@CCCEDGGGGFCFGGGDEFGFFGDFGGGGGFDGGCDBCFFEGGCGGGGGGGFGGGFGGGGGGGGGGGGGGFGGCFGEGGGDGGGDFGEGGD<FFGGGGF<BFGGGGGGFGG9FGAFGGGGGGCECGGGGGGGGGGG9DGGGGGFGCFFGGFECFFGGGGGGFD;9=DFGFG8C=FFF9CGFDFGFGGGGGGEE5DD4CFFA>FF4;;BEFEEA@>5AA@F=@DFEC?F35;@FFF<D6B@DFFECCEF;0<0<?E:>FBFF179:((:>1:0:D>D62(,-238:222<??0,(,24)..
@M04999:289:000000000-L3R54:1:1101:4536:14457 2:N:0:429
TGGGGACTACTAGGGTATCTAATCCTGTTCGCTACCCATGCTTTCGAACCTCAGCGTCAGTTACAGACCAGAGAGCCGCCTTCGCCACTGGTGTTCTTCCATATATCTACGCATTCCACCGCTACACATGGAGTTCCACTCTCCTCTTCTGCACTCAAGAAAAACAGTTTCAGCTGCACTTCCCCGGTTAAGCGGAGGGCTTTCACAGCTGACTTGTTCTCCCGCCTGCGTTCGCTTTACGCCCAATAAATCCGGACAACGCTTGCCACCTACGTATTACCGCGGCTGCTGGCACGTAGTT
+
CCCCCDGGGGGGGGGGGGGGGGGGGGGGGGGGGGGGGGGGGGGGFGGGGGGGGGGGGGGGGGGGGGGGGGGGGGGGGGGGGGGGGGGGGGGGGGGGGCFGGGGGGGGGGGGGGGGGGGGGGGGGGGGGGGGGGFGGGGGGGGGGGGGGGGGGGGGGGGGGGGGGGGGGGGGGGGGGFGFGDGGGGGGEEEGGGGGGGGGGFFFFFFF4@EFEFFFFFFFFFFFFF>DFFFDFFFFFFFFFFF>FDD@@EFEE7>9B>>FBFBB??B:A<<BB:FFBF?FB2309>F>>??FFF?D::(.86
@M04999:289:000000000-L3R54:1:1101:28567:14459 2:N:0:429
CGTTAGACTACTCGGGTATCTAATCCTGTTCGCTCCCCACGCTTTCGTCCATCAGCGTCAATCGGTATTTAGTAACCTGCCTTCGCAATCGGGGTTCTGTGTAATATCTATGCATTTCACCGCTACACTACACATTCCAGCTACTTCAATACTATTCAAGATTAACAGTATCAACGGCAGTTCTACAGTTAAGCTGCAGGTTTTCACCGCTGACTTATCAACCCGCCTACGGACCCTTTAAACCCAATAAATCCGGATAACGCTCGCATCCTCCGTATTACCGCGGCTGCTGACACGGAGT
+
CCCCCGGGGGGGGGGGGGGGGGGGGGGGGGGGGGGGGGGGGGGGGGGGGGGGGGGGGGGGGGGGGGGGGGGGGGGGGGGGGFGGGGGGGGGGGGGGGGGGGGGGFGGGGGGGGGGGGGDGCEGGGGGGGGGGGGGGGGGGGGGGGGGGGGGGGCGGGCDFAFGGDFGGGGGGGGGG5CAGGGGGGGGGFGGGGGGGCGDFFFFFFFFFFFFAAFFFFFFEFFFFFFFDDDD@>@FFFF4AEFFFFF<3@FFFFE>6;DDF<69(1119B>B?B8>1??F<6ABFF;F9;6??)3>?(4(,-
@M04999:289:000000000-L3R54:1:1101:7517:14483 2:N:0:429
ACGACTACCGGGGTATCTAATCCTGTTTGCTCCCCACGCTTTCGCATCTCAGCGTCAGTATCTGTCCAGAAGGCCGCCTTCGCCACCGGTATTCCTCCACATCTCTACGCATTTCACCGCTACACGTGGAATTCTACCTTCCTCTACAATACTCCAGATAACCAGTTTTAAGTGCAATTCCCAGGTTGAGCCCGGGGCTTTCGCACCTAACTTAATTATCCGCCTACATGCCCTTTACGCCCAGTCATTCCGATTAACGCTCGCACCCTCCGTATTACCGCGGCTGCGGGCACGGATTTAC
+
CCCCCGGGGGGGGGEGGGGGGGGGGGGGGGGGGGGGGEEGGGGGGGGGGGGGGGGGGGGGGGGGGGGGGGGGGGGGGGGGGGGGGGGGGGGGGGGGGGGGGGGGGGGGGGGGGGGGGGGGGGGGGGGGGGGGGGGGGGGGGGGGGGGGGGGGGFGGGGFFGGGGGGFGGGGGCCFGFGFGGGGCGGGGCFGGFGGGGGGGFFFEEF>FFBFFEFFA<AB?FF?FDDFFFFF@DF@4<E?FFFFFEFB255)8:?F:ADB;?B02(4(3(2<;8<::AFA:0799(-3(((,((43-4(4))
@M04999:289:000000000-L3R54:1:1101:4823:14495 2:N:0:429
CGGACTACAAGGGTATCTAATCCTGTTTGCTCCCCACGCTTTCGCATCTCAGCGTCAGTATCTGTCCAGAAGGCCGCCTTCGCCACCGGTATTCCTCCACATCTCTACGCATTTCACCGCTACACGTGGAATTCTACCTTCCTCTACAATACTCCAGATAACCAGTTTTAAGTGCAATTCCCAGGTTGAGCCCGGGGCTTTCACACCTAACTTAATTATCCGCCTACATGCCCTTTACGCCCAGTCATTCCGATTAACGCTCGCACCCTCCGTATTACCGCGGCTGCTGGCCCGGAGTT
+
CCCCCGGGGGGGGGGGGGGGGGGFGGGGGGGGGGGGGGGGGGGGGGGGGGGGGGGGGGGGGGGGGGGGGGGGGGGGGGGGGGGGGGGGD@FGGGGGGFGGGFGGGGGGGGGGGGGGGGGGGDGGGGGGGGGGGGGGGFGGGGGGGGGGGGGGGFGGGGGGGGGGGGGGGGGGGGGGFF57??DGFGGGGGGGGEGGGDGGFFFFFFFF4>>AE>CFEFFFFFFFFFF=;83B@B@EEEFFFFFFFFF?5<3;;;<FEEF>06>F9>>::BFBB1::>D>:B>>>B>0))(.(-,7;1?:
@M04999:289:000000000-L3R54:1:1101:26651:14516 2:N:0:429
GACTACTCGGGTATCTAATCCTGTTTGCTCCCCACGCTTTCGCATCTCAGCGTCAGTATCTGTCCAGAAGGCCGCCTTCGCCACCGGTATTCCTCCACATCTCTACGCATTTCACCGCTACACGTGGAATTCTACCTTCCTCTACAATACTCCAGATAACCAGTTTTAAGTGCAATTCCCAGGTTGAGCCCGGGGCTTTCACACCTAACTTAATTATCCGCCTACATGCCCTTTACGCCCAGTCATTCCGATTAACGCTCGCACCCTCCGTATTACCGCGGCTGCTGGCACGGAGTTAGCC
+
CCCCCGGGGGGGGGGGGGGGGGGGGGGGGGGGGGGGGGGGGGGGGGGGGFGGGGEGGGGGGGFGGGGGGGGGGGGGGGGGGGGGGGGGGGGGGGGGGGGGGGGGGGGGGGGGGGGGGGGGGGGGGGGGGGGGGGGGGFGGGGGGGFFGGGGGFFGGGGGGCFGGGGGGFFFGGGGGFGFGGGGEFFGGGCCCDECGGGGGFFFF>FFFFFF=EFFFFFF9?@?FFEFE=B>=BE<C1;BDFFFFAECEE;<@??EEFF?BB0(3;<::?BB?1>9<A?;0466>B)50,47<1((-.))64
@M04999:289:000000000-L3R54:1:1101:24483:14536 2:N:0:429
GACTACCCGGGTATCTAATCCTGTTTGCTCCCCACGCTTTCGCATCTCAGCGTCAGTATCTGTCCAGAAGGCCGCCTTCGCCACCGGTATTCCTCCACATCTCTACGCATTTCACCGCTACACGTGGAATTCTACCTTCCTCTACAATACTCCAGATAACCAGTTTTAAGTGCAATTCCCAGGTTGAGCCCGGGGCTTTCACACCTAACTTAATTATCCGCCTACATGCCCTTTACGCCCAGTCATTCCGATTAACGCTCGCACCCTCCGTATTACCGCGGCTGCTGGCACGGAGTTAGCC
+
CCCCCGGGGGGGGGGGGGGGGGGGGGGGGGGGGGGGGGGGGGGGGGGGGGGGGGGGGGGGGGGGGGGGGGGGGGGGGGGGGGGGGGGGGGGGGGGGGGGGGGGGGGGGGGGGGGGGGGGGGGGGGGGGGGGGGGGGGGGGGGGGGGGGGGGGGGFGGGGGGGGFGGGGGGGGGGGGFGFGGGGFFGGGGGGGGGGGGGFGFFFFFFFFFFF=EFFFFFFDFFFFDFFFF;DF@;EFFFFEDFFFFEFFFFF;DFFF06BF99>;>FFFFFF:??F9ABB;9>9BFD?76(48>0384>>>4
@M04999:289:000000000-L3R54:1:1101:13922:14537 2:N:0:429
CGGGGACTACACGGGTATCTAATCCTGTTCGCTCCCCACGCTTTCGCTCCTCAGCGTCAGTGACGGCCCAGAGACCTGCCTTCGCCATCGGTGTTCTTCCCGATATCTACACATTCCACCGTTACACCGGGAATTCCAGTCTCCCCTACCGCACTCCAGTCCGCCCGTACCCGGCGCCGATCCACCGTTAAGCGATGGACTTTCACACCAGACGCGACGAACCGCCTACGAGCTCTTTACGCCCAATAAATCCGGATAACGCTTGCACCCTCCGTATTACCGCGGCTGCTGGCACGGAGTT
+
BCC<CCE@FGFFGGECFGGGGGGGFDFFGGGGGGGGFGGGGGGGGGGGGGGGGGGGGGGGGGGGGGGGCFGGGGGGGGGGGGGGGGGGGGGGGGGGGGGGGGGGCCFFGGGGGGFGGGGGGGGGGGGGGGGCFGFGGGGGGGGGGGGGGGGGGGGGGGGGGFEGGGGGEGGGGGGGFGDDG<39+AEFEGGGGGGGGGGGAFFFFFFFB0:?FFFFFFBBFF>>FBFFF0(42489AB>*,466?0.24<<58>>:B29B:><B6?D<??FFFFF(38ABA09>9>9B?:4:?<8<((-(.
@M04999:289:000000000-L3R54:1:1101:21248:14548 2:N:0:429
CTAGACTACAAGGGTATCTAATCCTGTTCGCTCCCCACGCTTTCGTCCATCAGCGTCAATCGGTATTTAGTAACCTGCCTTCGCAATCGGGGTTCTGTGTAATATCTATGCATTTCACCGCTACACTACACATTCCAGCTACTTCAATACTATTCAAGATTAACAGTATCAACGGCAGTTCTACAGTTAAGCTGCAGGTTTTCACCGCTGACTTATCAACCCGCCTACGGACCCTTTAAACCCAATAAATCCGGATAACGCTCGCATCCTCCGTATTACCGCGTCTGCTGGCACGGAGTT
+
CCCCCGGGGGFGGGGGGGGGGFGGGGGGFGGGGGGGGGGGGGGGGFGG>FGGGGGGGGFFGFGEFF9FGGGFGGGFGFCGFGGG@E,BFGGGGGGGGE,AFFGGGGGGFGAFGGGGGGGGGGGGGGGGGGGGGGGGGEGGFFDGGGFDCFGC8@DDEG9D;DGGGGGFGGFFGDGGFGFGGGGGCGGGGGFFC8FGGGFGFFFFFFDEBFFFFFF9AFFDFFFFFFAFF2@@FFFFFEFFFFDF?@;EFFF@B012;)7;FD@FF96>??A?FF08:ABF009-4:122>B???B(-,8:
@M04999:289:000000000-L3R54:1:1101:7111:14549 2:N:0:429
GACTACCCGGGTATCTAATCCTGTTTGCTCCCCACGCTTTCGCATCTCAGCGTCAGTATCTGTCCAGAAGGCCGCCTTCGCCACCGGTATTCCTCCACATCTCTACGCATTTCACCGCTACACGTGGAATTCTACCTTCCTCTACAATACTCCAGATAACCAGTTTTAAGTGCAATTCCCAGGTTGAGCCCGGGGCTTTCACACCTAACTTAATTATCCGCCTACATGCCCTTTACGCCCAGTCATTCCGATTAACGCTCGCACCCTCCGTATTACCGTGGCTGCTGGCACGGATTTAGCC
+
CCCCCGGGGGGGGGGGGGGGGGGGGGGGGGGGGGGGGGGGGGGGGGGGGGGGGGGGGGGGGGGGGGGGGGGGGGGGGGGGGGGGGGGGGGGGGGGGGGGGGGGGGGGGGGGGGGGGGGGGGGGGGGGGGGGGGGGGGGGGGGGGGGGGGGGGGGGGGGGGGGGGGGGGGGGGGGGGFGFGGGGGGGGGGGGGGGGGGGGGFFFFFFFFFFFFCFFFFFC@FDFFFF?CE;DEFEEEFFF>;;;EFECFCF??D@FFFB6:>F>BFF2:<9::BF2AD0163;?02))(2(.49>(15>4<2
@M04999:289:000000000-L3R54:1:1101:25166:14576 2:N:0:429
TGACTACAGGGGTATCTAATCCTGTTTGCTCCCCACGCTTTCGCATCTCAGCGTCAGTATCTGTCCAGAAGGCCGCCTTCGCCACCGGTATTCCTCCACATCTCTACGCATTTCACCGCTACACGTGGAATTCTACCTTCCTCTACAATACTCCAGATAACCAGTTTTAAGTGCAATTCCCAGGTTGAGCCCGGGGCTTTCACACCTAACTTAATTATCCGCCTACATGCCCTTTACGCCCAGTCATTCCGATTAACGCTCGCACCCTCCGTATTACCGCGGCTGCTGGCACGGAGTTAGC
+
CCCCCGGGGGGGGGGGGGGGGGGGGGGGGGGGGGGGGGGGGGGGGGGGGGGGGGGGGGGGGGGGGGGGGGGGGGGGGGGGGGGGGGGGGGGGGGGGGGGGGGGGGGGGGGGGGGGGGGGGGGGGGGGGGGGGGGGGGGGGGGGGGGGGGGGGGGGGGGGGGGGGGGGGGGGGGGGGFGFGGGGGGGGGGGGGGCGGGGGGFFFFFFFFFFFFFFFFFFFFFFFFFFFE?EFFFFFEFFFFFFFFFFFFFFFFFF?FFFFBF;BFFFF<BFFFFFFFFF66B0>19FF?FB???7;BFFAB<
@M04999:289:000000000-L3R54:1:1101:22959:14579 2:N:0:429
GACTACAGGGGTATCTAATCCTGTTCGCTCCCCACGCTTTCGTCCATCAGCGTCAATCGGTATTTAGTAACCTGCCTTCGCAATCGGGGTTCTGTGTAATATCTATGCATTTCACCGCTACACTACACATTCCAGCTACTTCAATACTATTCAAGATTAACAGTATCAACGGCAGTTCTACAGTTAAGCTGCAGGTTTTCACCGCTGACTTATCAACCCGCCTACGGACCCTTTAAACCCAATAAATCCGGATAACGCTCGCATCCTCCGTATTACCGCGGCTGCTGGCACGGAGTTAGCC
+
CCCCCGGGGGGGGGGGGGGGGGGGGGGGGGGGGGGGGGGGGGGGG:FGGGGGGGGGGGGGGGGGGGGGGGGGGGGGGGGGGGGGGGGGGFGGGFGGGGGGGGGGGGGGGGGGGGGGGGGGGGGGGGGGGGGGGGGGGGGGGGGGGGGGGGGGGGGFGGGGGGGGGGGGGGGGGGGGFGFGGGGGGGGGGGGGGGGGGGGGFFFFFFFFFFFFFFFFFFFFFFFADFDFFFDFDFFFFFFFFFF37>C<E;:<@FFFFF6820087:<A:9:01>A<>6>>>FFFFFF0:??:9(1:?FAA3
@M04999:289:000000000-L3R54:1:1101:22157:14634 2:N:0:429
TAGAGACTACTCGGGTATCTAATCCTGTTTGCTCCCCACGCTTTCGCATCTCAGCGTCAGTATCTGTCCAGAAGGCCGCCTTCGCCACCGGTATTCCTCACATCTCTACGCATTTCACCGCTACACGTGGAATTCTACCTTCCTCTACAATACTCCAGATAACCAGTTTTAAGTGCAGTTCCCAGGTTGAGCCCGGGGCTTTCACACCTAACTTAATTATCCGCCTACATGCCCTTTACGCCCAGTCATTCCGATTAACGCTCGCACCCTCCGTATTACCGCGGCTGCTGGCACGGAGTT
+
CCCCCGGGFEGGGGGFGGGGGGGGGGGEFGGGGGGGGGGGGGGGGGGG7FGGFFGGGGGGGGGGGEFFGGGGGGFGGGGGGGGGGCGGGEEFCGGGGGGFGGFGEGGGGGGGGGGGGGFCGGGGGGGEGGGGFFGFGGGGCGGFGG8DDFDDFDFGGFGGEGGCGFD8AFGGFGGAFCDFFGFGGGAEFGGGGGGGGGGGFFBF>FFAFF3>C9FFFFFEFEFFDFFBEFFEF;183>EEF2(1(6396CE?@@;27CFFFFFFFFF>F6681-37(-6-((--139??F03:<60(,4(
@M04999:289:000000000-L3R54:1:1101:5108:14706 2:N:0:429
GACTACTGGGGTATCTAATCCTGTTTGCTCCCCACGCTTTCGCATCTCAGCGTCAGTATCTGTCCAGAAGGCCGCCTTCGCCACCGGTATTCCTCCACATCTCTACGCATTTCACCGCTACACGTGGAATTCTACCTTCCTCTACAATACTCCAGATAACCAGTTTTAAGTGCAATTCCCAGGTTGAGCCCGGGGCTTTCACACCTAACTTAATTATCCGCCTACATGCCCTTTACGCCCAGTCATTCCGATTAACGCTCGCACCCTCCGTATTACCGCGGCTGCTGGCACGGAGTTAGCC
+
CCCCCGGGGGGGGGGGGGGGGGGGGGGGGGGGGGGGGGGGGGGGGGGGGGGGGGGGGGGGGGGGGGGGGGGGGGGGGGGGGGGGGGGGGGGGGGGGGFGGGGGGGGGGGGGGGGGGGGGGGGGGGGGGGGGGGGGGGGGGGGGGGGGGGGGGGGGGGGGGGGGGGGGGGGGGGGGFFGFGGGGGGGGGGGFGGGGGGGG7BCFFFFFFFFFFEFFFFFF>FFDFFFFFFFF==ECEDFBEFFFEAEEFFF<@;29CFFFF9>>B>BFBFF:?1:9<<09B(7;>?>?4:?B?;;BFFA2:3
@M04999:289:000000000-L3R54:1:1101:18859:14706 2:N:0:429
TTGGACTACAGGGGTATCTAATCCTGTTCGCTACCCATGCTTTCGAACCTCAGCGTCAGTTACAGACCAGAGAGCCGCCTTCGCCACTGGTGTTCTTCCATATATCTACGCATTCCACCGCTACACATGGAGTTCCACTCTCCTCTTCTGCACTCAAGAAAAACAGTTTCAGCTGCACTTCCCCGGTTAAGCCGAGGGCTTTCACAGCTGACTTGTTCTCCCGCCTGCGTTTGCTTTACGCCCAATAAATCCGGACAACGCTTGCCACCTACGTATTACCGCGGCTGCTGGCACGTAGTT
+
CCCCCGGGGGGGGGGGGGGGGGGGGGGGGGGG@CCFFGGGGGGGGGGGGGGGGGGGGGGGGGGGGGGGGGGGGGGGGGGGGGGGGGGGGGFGGGGGGGGGGGGGGGGGGGGGGGGGGGGGGGGGGGGGGGG8FGGGGGGGGGGGGGGGGEGGGGGGGGGGGGGGGGGGGGGGGGGGFGFGGGGGGGGGGGGGGGGGGGDGFFAFFFFFFFEFFFFFFFFEFFBFFFFFFFFFFFCFCEFEFFFF<@EFE5?F>049BF?09:6::BBBFB?7(4?FFFAA69;FB67:>>?2(4823846
@M04999:289:000000000-L3R54:1:1101:28487:14719 2:N:0:429
GACTACAAGGGTATCTAATCCTGTTTGCTCCCCACGCTTTCGCATCTCAGCGTCAGTATCTGTCCAGAAGGCCGCCTTCGCCACCGGTATTCCTCCACATCTCTACGCATTTCACCGCTACACGTGGAATTCTACCTTCCTCTACAATACTCCAGATAACCAGTTTTAAGTGCAATTCCCAGGTTGAGCCCGGGGCTTTCACACCTAACTTAATTATCCGCCTACATGCCCTTTACGCCCAGTCATTCCGATTAACGCTCGCACCCTCCGTATTACCGCGGCTGCTGGCACGGAGTTAGCC
+
CCCCCGGGGGGGGGGGGGGGGGGGGGGGGGGGGGGGGFGGGGGGGGGGGFGGGEGGGGGGGGGGGGGGGGGGGGGGDGG@FFEGGGCCEGCFFGGGGGGGFGGGFGEGGGGGGGGGGGGGGGGGGFCFCFGGGFGGGGGGGGGGGGGFGGFGGFFGGCFGGGGGGGGGEGGFGFFGFGFGD6CGFGDFGGGGEGGGGFGGFFAFFFF6=CEFCFFFEFA9F@@FFEEEFFFF2@=C0;2A<=@<E<CCE;@<DFEC;9DFFFF>624??>FFFF2:B139(793188:????(90329<23
@M04999:289:000000000-L3R54:1:1101:15472:14723 2:N:0:429
ATTGACTACCAGGGTATCTAATCCTGTTCGCTACCCATGCTTTCGAACCTCAGCGTCAGTTACAGACCAGAGAGCCGCCTTCGCCACTGGTGTTCTTCCATATATCTACGCATTCCACCGCTACACATGGAGTTCCACTCTCCTCTTCTGCACTCAAGAAAAACAGTTTCAGCTGCACTTCCCCGGTTAAGCCGAGGGCTTTCACAGCTGACTTGTTCTCCCGCCTGCGTTCGCTTTACGCCCAATAAATCCGGACAACGCTTGCCACCTACGTATTACCGCGGCTGCTGGCACGTAGTT
+
CCCCCGGGGGGGGGGGGGGGGGGGGGGGGGGGGGGGGGGGGGGGGGGGGGGGGGGGGGGGGGGGGGGGGEEGEGGGGGGGGGGGEEGGGFFGGGGGFGGGGGGGCFGGGGGGGGGGGGGGGGGGGGGGGDGGGGGGGGGGGGGGGGGGGGGGGGGGGGGF8FFEFGGFGGGGGGGGFGFGGGGGGGGGCFCGGE>7DDGGFFFFFFFFFF@DFFFFFFFFFBBFF2@FF@;?DFF?<>CEFFFF@F3;75<EBFF221(-9?F0(844:<>??B7ABA<A(42;>9>BFD?F:B1:B0:4
@M04999:289:000000000-L3R54:1:1101:2007:14738 2:N:0:429
TATGACTACCGGGGTATCTAATCCTGTTCGCTACCCATGCTTTCGAACCTCAGCGTCAGTTACAGACCAGAGAGCCGCCTTCGCCACTGGTGTTCTTCCATATATCTACGCATTCCACCGCTACACATGGAGTTCCACTCTCCCCTTCTGCACTCAAGAAAAACAGTTTCAGCTGCACTTCCCCGGTTAAGCCGAGGGCTTTCACAGCTGACTTGTTCTCCCGCCTGCGTTCGCTTTACGCCCAATAAATCCGGACAACGCTTGCCACCTACGTATTACCGCTGCGCCTGGCATGTAGTT
+
CCCCCGGGGGGGGGGGGGGGGGGGGGGGGGGGGGGFGGGGGGGGGFGECGGGGGGGGGGFGGGGGGGGGGGGGGGGGGGGGGGGGDGGGGGGGGGGGGGGGGGGGGGGGGGGGGCGGGGGGGGGGGGGGGGGGGGGGGGGGGGGGGGGGGGGGGGFDFFEGGGGG?FGGFGGGGGGFGFFGGFGGGGGGGCGGGGGGGGFFAFFFFFFEFBDEFFFEA>EFFFF@<D;,4;DF@DD<CFFFBF?B?DFFFA?9>(91<FF>BBFF?9>FF>B:?<BF<>)(((-24(4?FF0.)(-5:AB
@M04999:289:000000000-L3R54:1:1101:15208:14752 2:N:0:429
GTATCTAATCCTGTTCGCTCCCCACGCTTTCGTCCATCAGCGTCAATCGGTATTTAGTAACCTGCCTTCGCAATCGGGGTTCTGTGTAATATCTATGCATTTCACCGCTACACTACACATTCCAGCTACTTCAATACTATTCAGGATTAACAGTATCAACGGCAGTTCTACAGTTAAGCTGCAGGTTTTCACCGCTGACTTATCAACCCGCCTACGGACCCTTTAAACCCAATAAATCCGGATAACGCTCGCATCCTCCGTATTACCGCGGCTGCTGGCACGGAGTTAGCCGATGCTTATT
+
CCCCCGGGGGGGGGGGGGGGGGGGGGGGGGGGGGGGGGGGGGGGGEGGGGGGGGGGGGGGGGGGGGGGGGGGGGGGGGGGGGGGGGGGGGDGGGGGGGGGGGGGGGGGGGGGGGGGGGGGGGGGGGGGGGGGGGGGGGGGGGGGGFGGGGGGGGDGGGGGG6EEGGGGGGGGGGGGFGFFGGGGGFGAFGGGGGGGGGGGFFFFFFFFFFFFFDFFFFFFFFFFEFFE9=9>D@ECEFFD>;<?AFDFFFFFFDBFFFFFF?BF4<>:B>047;?DFFF0<?B9(,,:AFFFF9:BFFFF<
@M04999:289:000000000-L3R54:1:1101:7820:14768 2:N:0:429
AGTCCGACTACTGGGGTATCTAATCCTGTTCGCTACCCATGCTTTCGAACCTCAGCGTCAGTTACAGACCAGAGAGCCGCCTTCGCCACTGGTGTTCTTCCATATATCTACGCATTCCACCGCTACACATGGAGTTCCACTCTCCTCTTCTGCACTCAAGAAAAACAGTTTCAGCTGCACTTCCCCGGTTAAGCCGAGGGCTTTCACAGCTGACTTGTTCTCCCGCCTGCGTTCGCTTTACGCCCAATAAATCCGGACAACGCTTGCCACCTACGTATTACCGCGGCTGCTGGCACGTAGT
+
CCCCCGGGGGGGGGGGGGGGGGGGGGGGGGGGGGGGGGGGGGGGGGGGGGGGGGGGGGGGGGGGGGGGGGGGGGGGGGGGGGGGGGGGGGGGGGGGGGGGGGGGGGGGGGGGGGGGGGGGGGGGGGGGGGGGGGGGGGGGGGGGGGGGGGGGGGGGGGGGGGGGGGGGGGGGGGGGFGFGGGGFGGGGGGGGGGGGGGGGEFFFFFFFFFFFFF=CBFFFFEFB2@BFFFFFFFDFF@@FE?F@BF;:BBAAAB9>FF>FF>BFB???AF?BBBB8<B>4>419B96>;B?:BF:?FF::,
@M04999:289:000000000-L3R54:1:1101:22646:14773 2:N:0:429
AACTACCGGGGTATCTAATCCTGTTTGCTCCCCACGCTTTCGCATCTCAGCGTCAGTATCTGTCCAGAAGGCCGCCTTCGCCACCGGTATTCCTCCACATCTCTACGCATTTCACCGCTACACGTGGAATTCTACCTTCCTCTACAATACTCCAGATAACCAGTTTTAAGTGCAATTCCCAGGTTGAGCCCGGGGCTTTCACACCTAACTTAATTATCCGCCTACATGCCCTTTACGCCCAGTCATTCCGATTAACGCTCGCACCCTCCGTATTACCGCGGCTGCTGGCACGGAGTTAGCC
+
CCCCCGGGGGGGGGGGGGGGGGGGGGGGGGGGGGGGGGGGGGGGGGGGGGGGGGGGGGGGGGGGGGGGGGGGGGGGGGGGGGGGGGGGGGGGGGGGGGGGGGGGGGGGGGGGGGGGGGGGGGGGGGGGGGGGGGGGGGGGGGGGGFFGGGGGGGGGGGGGGGGGGGGGGGFAFGGGFGFGGGFFGGFGGGCGGGGGGFGFCFFFEFFAFFFFFFFFFFFFFFFFFFFFFFFF@EFFFF@FF?FFFFEFFF??8?ABB>B?B;>F,::?36<?F?FFFFBF(4>9?FFFFFF:>>(4.6<A:
@M04999:289:000000000-L3R54:1:1101:7629:14786 2:N:0:429
GAGGGACTACCGGGGTATCTAATCCTGTTTGCTCCCCACGCTTTCGCATCTCAGCGTCAGTATCTGTCCAGAAGGCCGCCTTCGCCACCGGTATTCCTCCACATCTCTACGCATTTCACCGCTACACGTGGAATTCTACCTTCCTCTACAATACTCCAGATAACCAGTTTTAAGTGCAATTCCCAGGTTGAGCCCGGGGCTTTCACACCTAACTTAATTACCCGCCTACATGCCCTTTACGCCCAGTCATTCCGATTAACGCTCGCACCCTCCGTCTTACCGCGGCTGCTGGCACGGAGTT
+
A<,,,BDE8CE+6++@F,;<@,<<,CF6C<FFFE,6B<@:F77,6,@7,+<9<6CFFFCGFF,CAAFF,EF9,B8E<7@=?F<??:B:?+=@+A,A,5AAFC@DC<;EF<ABC+8AEEEEDEEFFCEF@4F:E>,7=AEGGDD89ECFGFCD8DDGG8DG?FGD=DDAFAEAC:=,+5++8:89>@DF698FGGFD5C4CEF>FFFFADF(8BFA8@A85+005:712@3CC))5;3@);7<63(6;E;24<23:(4<9<B;BF(49(96?11(-(.3)4.(,4(-43(,4(3728279:7
@M04999:289:000000000-L3R54:1:1101:7258:14801 2:N:0:429
AGACTACCCGGGTATCTAATCCTGTTTGCTCCCCACGCTTTCGCATCTCAGCGTCAGTATCTGTCCAGAAGGCCGCCTTCGCCACCGGTATTCCTCCACATCTCTACGCATTTCACCGCTACACGTGGAATTCTACCTTCCTCTACAATACTCCAGATAACCAGTTTTAAGTGCAGTTCCCAGGTTGAGCCCGGGGCTTTCACACCTAACTTAATTATCCGCCTACATGCCCTTTACGCCCAGTCATTCCGATTAACGCTCGCACCCTCCGTATTACCGCGTCTGCTGGCACGGAGTGAGC
+
CCCCCGGGGGGGGGGGGGGGGGGGGGGGGGGGGGGGGGGGGGGGGGGGGGGFGGGGGGGGGGGGGGGGGGGGGGGGGGGGGGGGGFGGGGGGGGGGGFGGFFGGGGGGGGGGGGGGGGGGGGGGGGFGGGGGGGGGGGGGGGGGGGGGGGGGGGGGFFGGGGGGGGGGGGGGGGGGFGFGGGG6CE?EGGGGG*@9DGFFBAFFFFFFFFEEECFFEFFFFF>2=B>C<3)33@EFC3@:@F0.7AEC57@?D?FFCFFFFFFFFBF?F?0(4:2<AB?FF,3:?BA7??0>04(48()5(
@M04999:289:000000000-L3R54:1:1101:7552:14825 2:N:0:429
CGACTACTGGGGTATCTAATCCTGTTTGCTCCCTACGCTTTCGCATCTCAGCGTCAGTATCTGTCCAGAAGGCCGCCTTCGCCACCGGTATTCCTCCACATCTCTACGCATTTCACCGCTACACGTGGAATTCTACCTTCCTCTACAATACTCCAGATAACCAGTTTTAAGTGCAGTTCCCAGGTTGAGCCCGGGGCTTTCACACCTAACTTAATTATCCGCCTACATGCCCTTTACGCCCAGTCATTCCGATTAACGCTCGCACCCTCCGTATTACCGCTGCTGCTTGCACGGAGTTAGC
+
CCCCCGGGGGGGGGGGGGGGGGGGGGGGGGGGGGGGGGGGGGGGGGGGGGGGGGGGGGGGGGGGGGGGGGGGGGGGGGGGGGGGGGGGGGGGGGGGGGGGGGGGGGGGGGGGGGGGGGGGGGGGGGGGGGGGGGGGGGGGGGGGGGGFGGGGGGGGGGGGGGCDGGGGG8EGGGGGFGFGGGGCDEFCFGGGGGGGGGGGFFFFFFFABDFFFFFFFFFFEB@FFFFFFFFF@FFEF@;37:?@EFCFFFF7;??EFFFFF99>FFFFB?BF:04)).23(-1..4)-3<B226>04<A42
@M04999:289:000000000-L3R54:1:1101:6500:14825 2:N:0:429
AAGGACTACTCGGGTATCTAATCCTGTTTGCTCCCCACGCTTTCGCATCTCAGCGTCAGTATCTGTCCAGAAGGCCGCCTTCGCCACCGGTATTCCTCCACATCTCTACGCATTTCACCGCTACACGTGGAATTCTACCTTCCTCTACAATACTCCAGATAACCAGTTTTAAGTGCAGTTCCCAGGTTGAGCCCGGGGCTTTCACACCTAACTTAATTATCCGCCTACATGCCCTTTACGCCCAGTCATTCCGATTAACGCTCGCACCCTCCGTATTACCGCGGCTGCTGGCACGGAGTTT
+
CCCCCGGGGGGGGGGGGGGGGGGGGGGGGGGGGGGGGGGGGGGGGGGGGGGGGGGGGGGGGGGGGGGGGGGGGGGGGGGGGGGGGEGGGGGGGGGGGGGGGGGGGGGGGGGGGGGGGGGGGGGGGGGGGG>CGGGGGGGGGGGGGGGGGGGGGGGGGGGGGGGGGGGGGGGGGGGGFGFGGGGGGGGGFGEGGGGGGGGGFAFFFFFFFFFFFFFFFFFFFF=B@FFFFFEFEFFFFFFFFB>D;EEECFFFF<@DFFFFFFFFFFF9?<BFF<:BFAF<(99(139BB:?::D:631:7)
@M04999:289:000000000-L3R54:1:1101:4455:14836 2:N:0:429
CCTAGACTACCGGGGTATCTAATCCTGTTCGCTCCCCACGCTTTCGTCCATCAGCGTCAATCGGTATTTAGTAACCTGCCTTCGCAATCGGGGTTCTGTGTAATATCTATGCATTTCACCGCTACACTACACATTCCAGCTACTTCAATACTATTCAAGATTAACAGTATCAACGGCAGTTCTACAGTTAAGCTGCAGGTTTTCACCGCTGACTTATCAACCCGCCTACGGACCCTTTAAACCCAATAAATCCGGATAACGCTCGCATCCTCCGTATTACCGCGGCTGCTGGCACGGAGTT
+
CCCCCGGGGGGGGGGGGGGGGGGGGGGGGGGGGGGGGGGGGGGGGGGGGGGGGGGGGGGGGGGGFGGGGGGGGGGGGGGGGGGGGGGGGGGGGGGGGGGGGGGGGGGGGGGGGGGGGGGGGGGGGGGGGGGGGGGGGGGGGGGGGGGFGGGGGGGGGGGFGGGGGGGGGGGGGGGGFGFGGGGGGGGGGGGGGGGGGGGGFFFFFFFFFFFFFFFFFFFFFFFFFFDFFFDFFF@FDEFFFFFF@63;EFFFFF@01?>BFFF?BFFFBBD>:>BFFFFFF?F9;9;BF:3(403<-3>?4
@M04999:289:000000000-L3R54:1:1101:20879:14865 2:N:0:429
GACTACTGGGGTATCTAATCCTGTTCGCTACCCATGCTTTCGAACCTCAGCGTCAGTTACAGACCAGAGAGCCGCCTTCGCCACTGGTGTTCTTCCATATATCTACGCATTCCACCGCTACACATGGAGTTCCACTCTCCTCTTCTGCACTCAAGAAAAACAGTTTCAGCTGCACTTCCCCGGTTAAGCCGAGGGCTTTCACAGCTGACTTATTCTCCCGCCTGCGTTCGCTTTACGCCCACTAAATCCGGACAACGCTTGCCACCTACGTATTACCGCCGCCGCCGGCACGTAGTTAGAC
+
CCCCCGGGGF>FGGGGGGGGGGGGGGGCFGGG8CFGGFFGGGFGGGFGGGGGGGEGGGGFF,FFEFGGECGGGGGGCFF?7B:?==E6BEFFGFEFFGDFFGFFEGGGGGGFGGAFGGGGGGFFD?:,?EAFGDEDGBFGGGGDFGGGGGGG88,,@DDFGG,@,=@==8A?F8+@*=?6==+;C>@A914@9**3CFGF6B+;**3/:66**=+49F;@FF?=>(>@FFFF;3))(3:B<08;/67<(,.(-11((4(,4:(-.4.(5(47)564436(((((-((46((381:,6)6))
@M04999:289:000000000-L3R54:1:1101:23856:14889 2:N:0:429
TGTCGGACTACTAGGGTATCTAATCCTGTTTGCTCCCCACGCTTTCGCATCTCAGCGTCAGTATCTGTCCAGAAGGCCGCCTTCGCCACCGGTATTCCTCCACATCTCTACGCATTTCACCGCTACACGTGGAATTCTACCTTCCTCTACAATACTCCAGATAACCAGTTTTAAGTGCAATTCCCAGGTTGAGCCCGGGGCTTTCACACCTAACTTAATTATCCGCCTACATGCCCTTTACGCCCAGTCATTCCGATTAACGCTCGCACCCTCCGTATTACCGCGGCTGCTGGCACGGAGT
+
CCCCCGGGGGGGGGGGGGGGGGGGGGGGGGGGGGGGGGGGGGGGGGGGGGGGGGGGGGGGGGGGGGGGGGGGGGGGGGGGGGGGGGGGGGGGGCGGGGGGGGGGGGGGGGGGGGGGGGGGGGGGGGGGGGGGGGGGGGGGGGGGGGGGGGGGGGGGGGGGGGGGGFGGGGGGGGGGFGFGFGGGGFGGGGGGGGGGGGGGFFFFFFFFFFFFFFFFFFFFFFFF2B>DFFEFEEFF@FFFFFFFFFFFEFFFFFFFFFFF>BFFFB>>FFBFF?BB0:BFFFFFFFF00:??7???F>(24
@M04999:289:000000000-L3R54:1:1101:8470:14895 2:N:0:429
AGGACTACCCGGGTATCTAATCCTGTTCGCTCCCCACGCTTTCGCTCCTCAGCGTCAGTGACGGCCCAGAGACCTGCCTTCGCCATCGGTGTTCTTCCCGATATCTACACATTCCACCGTTACACCGGGAATTCCAGTCTCCCCTACCGCACTCCAGTCCGCCCGTACCCGGCGCCGATCCACCGTTAAGCGATGGACTTTCACACCAGACGCGACGAACCGCCTACGAGCTCTTTACGCCCAATAAATCCGGATAACGCTTGCACCCTACGTATTACCGCGGCTGCTGGCACGTAGTTAC
+
CCCCCGGGGGGGGGGGGGGGGGGGGGGGGGGGGGGGGGGGGGGGGGGGGGGGGGGGGGGGGGGGGGGGGGGGGGGGGGGGGGGGGGGGGGGGGGGGGGGGGGGGGGGGGGGGGGGGGGGGGGGGGGGGGGGFGGGGGGGGGGGGGGGGGGGGGGGGGGGGGGGGGGGGGGGGGGGGFGFGGGGGGGDGGCGGEGGGGGGGFFFFFFFFFFFFFFEEFF>1@BFFFFFFBFFFFFFF>41>>BFFF?B5<4:9>FBFFF?FFFFFFF?F:BFFFFAFFBF?FFB9B;:?FB?FB0(4(845)
@M04999:289:000000000-L3R54:1:1101:25806:14907 2:N:0:429
TAAAGACTACTCGGGTATCTAATCCTGTTTGCTCCCCACGCTTTCGCATCTCAGCGTCAGTATCTGTCCAGAAGGCCGCCTTCGCCACCGGTATTCCTCCACATCTCTACGCATTTCACCGCTACACGTGGAATTCTACCTTCCTCTACAATACTCCAGATAACCAGTTTTAAGTGCAATTCCCAGGTTGAGCCCGGGGCTTTCACACCTAACTTAATTATCCGCCTACATGCCCTTTACGCCCAGTCATTCCGATTAACGCTCGCACCCTCCGTATTACCGCGGCTGCTGGCACGGAGTT
+
CCCCCGGGFGEECEGFGGGGGFGGGDFGGGGGGGGEGGGGGGGGGGGGGGGGGGGGGGDGGDDGFGGG8FFFGGGGGGGGG@FGGGEGFGGGGGGGGGGGGGGFGAFGGGGGGGGGGGGCFEGGGGGGGFDGGGFGGDGGGFFFDGGGGGGFDFAFGGFDFFGGGGGGGGGG8DGGCFFFFFF9;E?E<98CFGGGGGGGE*;8BB667:=>BFFFFFFFAEEFD2(-7=ECE;3=@ECF0<B@F?FF9<.99;3?0;?C7>:?BFF9>?B?06?6?(:2<36090(7BFB2((5?>(448
@M04999:289:000000000-L3R54:1:1101:22588:14974 2:N:0:429
GTGGACTACAGGGGTATCTAATCCTGTTCGCTACCCATGCTTTCGAACCTCAGCGTCAGTTACAGACCAGAGAGCCGCCTTCGCCACTGGTGTTCTTCCATATATCTACGCATTCCACCGCTACACATGGAGTTCCACTCTCCTCTTCTGCACTCAAGAAAAACAGTTTCAGCTGCACTTCCCCGGTTAAGCCGAGGGCTTTCACAGCTGACTTGTTCTCCCGCCTGCGTTCGCTTTACGCCCAATAAATCCGGACAACGCTTGCCACCTACGTATTACCGCGGCTGCTGGCACGTAGTTT
+
CCCCCGGGGGGGGGGGGGGGGGGGGGGGGGGGGGGGGGGGGGGGGCFGGGGGGGGGGGGGGGGGGGGGGGGGGGGGGGGGGGGGGGGGGGGGGEGGGGGGGGGGFGGGGGGGEGGGGGGGGGDGGGGGGG8FGGEGGGGGGGFGGGGGGGGGGGGGGGG8FFFGGGGGGFGFGGGGFGFGGFGGGDGGGADGGGGDDGGGFFFFFFFFFFFFF6AFFAACFBBB@FD9>@DDDBFDF3CA@F@DFF87C?CEF92;(434;:(4??>><F>>:?F>?4AA1;>;((,4?:0:1)4410-6)
@M04999:289:000000000-L3R54:1:1101:23239:14993 2:N:0:429
TTGACTACCGGGGTATCTAATCCTGTTTGCTCCCCACGCTTTCGCATCTCAGCGTCAGTATCTGTCCAGAAGGCCGCCTTCGCCACCGGTATTCCTCCACATCTCTACGCATTTCACCGCTACACGTGGAATTCTACCTTCCTCTACAATACTCCAGATAACCAGTTTTAAGTGCAATTCCCAGGTTGAGCCCGGGGCTTTCACACCTAACTTAATTATCCGCCTACATGCCCTTTACGCCCAGTCATTCCGATTAACGCTCGCACCCTCCGTATTACCGCGGCTGCTGGCACGGAGTT
+
[truncated: 25,312,463 more chars]
