# Supplementary material for: Dynamics of the hindgut microbiota of the Japanese honey bees (Apis cerana japonica) throughout the overwintering period
Source: PeerJ. 2025 Oct 13;13:e20050. doi: 10.7717/peerj.20050 (PMC12530201; doi:10.7717/peerj.20050)
Supplement: Supplemental Information 59 [file peerj-13-20050-s059.gz › peerj-13-20050-s059]

@M04999:289:000000000-L3R54:1:1101:22016:1905 2:N:0:423
TACCGACTACAGGGGTATCTAATCCTGTTCGCTCCCCACGCTTTCGTCCATCAGCGTCAATCGGTATTTAGTAACCTGCCTTCGCAATCTGTGTTCTGTGTAATATCTATGCATTTCACCGCTACACTACACATTCCAGCTACTTCAATACTATTCAAGATTAACAGTATCAACGGCAGTTCTACAGTTAAGCTGCAGGTTTTCACCGCTGACTTATCAACCCGCCTACGGACCCTTTAAACCCAATAAATCCGGATAACGCTCGCATCCTCCGTATTACCGCGGCTGCTGGCACGGAGTT
+
6-8@,,@B@FC<FCGGGGGGGGE@<E,CFFBFFGGGE,7+6BCFF7FCF:FF9@<+FC@:FA7,B,DEE9,C,,C@E<<=FFF@:4+8=,,,5:EEGDF9A,,9,AFEEG9??FEFG9@E7CEDE9FEFFCFDGDED9,8D9DGFC8AFCEFFADA,,,,66@8@88@=D:=,@>+:6*=@FG8>,,7=87,@F7?DC6=AFFFFCF5=A9):?>6;A6A9>2495>>76((/56>B:*+*734;(544)7?4670(()736<;0902;37A:9:60:FA<<09(4242:?(204((-(,.
@M04999:289:000000000-L3R54:1:1101:9852:1938 2:N:0:423
TGACTACTGGGGTATCTAATCCTGTTCGCTACCCATGCTTTCGAACCTCAGCGTCAGTTACAGACCAGAGAGCCGCCTTCGCCACTGGTGTTCTTCCATATATCTACGCATTCCACCGCTACACATGGAGTTCCACTCTCCTCTTCTGCACTCAAGAAAAACAGTTTCAGCTGCACTTCCCCGGTTAATCCGAGGGCTTTCACAGCTGACTTGTTCTCCCGCCTGCGTTCGCTTTACGCCCAATAAATCCGGACAACGCTTGCCACCTACGTATTACCGCGGCTGCTGGCACGTAGTTAGC
+
6-ACCFFGFFEEGGGGGGGGGGGCFFA;CGCGFGGGFFGFGC,,CEFGGC,<FGF>@FGGGA<,F<8<8@<@CECFFGGFFEC@BF8,??EEGGGGGFG9FAEEF<EC@@CGAE<EE7BECE@G9EDC8FGGFG,9@DF8@EEFGGGFFEDFED8,4,,,,6D8EFGFCFCG=FCGFGFG?=6+@C+,,7@:+@7*CCFGF+?68*6;3<AA3BA88BA@)999222>@=(:?<D>4(6;@;(5@8>C<;30((,(((-3<?6?4<1(,2(.8<BFAA:71((1122?01(3,,4(,6)))
@M04999:289:000000000-L3R54:1:1101:20335:1992 2:N:0:423
CACTACAGGGGTATCTAATCCTGTTCGCTACCCATGCTTTCGAACCTCAGCGTCAGTTACAGACCAGAGAGCCGCCTTCGCCACTGGTGTTCTTCCATATATCTACGCATTCCACCGCTACACATGGAGTTCCACTCTCCTCTTCTGCACTCAAGAAAAACAGTTTCAGCTGCACTTCCCCGGTTAAGCCGAGGGCTTTCACAGCTGACTTGTTCTCCCGCCTGCGTTCGCTTTACTCCCAGTCATTCCGATTAACGCTCGCACCCTCCGTATTACCGCGGCTGCTGGCACGGAGTTATCC
+
--BCCFFCGGGGGGGGGGGGGGCFFF,:F6CFGGGGGGGGGC,EFGGGGGGGGGDEGFFGFFCFFFD8FCF?FGGGGGGFCFEGEF?FDFGGGGGGGGGGDDDFCEFCGGGGGFFF7EGGGGGGGGG,AFFGGG9=D>D?EGGGGGFGFGGGG?F,>,,=>8DFFGGFCGGGGDFFFFFFGC>@E8,,<,CC5C*@CFGGFFFB4F44@EF3C?FBCAA=?=@2B9><@FBFFF)9)150(/.74?EECE(32;?9(1,-,((-7<2(4(81<?AFF03331;>1257???60344:9))-
@M04999:289:000000000-L3R54:1:1101:22188:2126 2:N:0:423
TCGCGACTACCGGGGTATCTAATCCTGTTTGCTCCCCACGCTTTCGCATCTCAGCGTCAGTATCTGTCCAGAAGGCCGCCTTCGCCACCGGTATTCCTCCACATCTCTACGCATTTCACCGCTACACGTGGAATTCTACCTTCCTCTACAATACTCCAGATAACCAGTATTAAGTGCAATTCCCAGGTTGAGCCCGGGGCTTTCACACCTAACTTAATTATCCGCCTACATGCCCTTTACGCCCAGTCATTCCGATTAACGCTCGCACCCTCCGTATTACCGCGGCTGCTGGCACGGAGTT
+
CCCCCGGGGGGGGGDGGCGGGGGFFFFFFGGGGGGGEGGCFEEFGEFGEEFGGFGGGGGGGGDFGGGGGGFGGGGGG@CGC=FGGFFEFGCGCAFGGGFFGGGFGFFGGFFGFGEEGGGGGEFFGFGGFFCFFFCEFGGGGGGGGGGGFEGGGGG?FFGGCFFFCGCG7;C<CGGFF;BGFG@FC6EFCFDFGFGGDC>DB8);CFFFFFFBDFCFCFFEFEC?FFFFFFC5@E@E@;9FDF1::?772:<4<B?0(3<4,902(49632:??0,8:2:<A?;9>(-9BF?(((.1,(-,.
@M04999:289:000000000-L3R54:1:1101:14444:2185 2:N:0:423
GACTACCGGGGTATCTAATCCTGTTCGCTACCCATGCTTTCGAACCTCAGCGTCAGTTACAGACCAGAGAGCCGCCTTCGCCACTGGTGTTCTTCCATATATCTACGCATTCCACCGCTACACATGGAGTTCCACTCTCCCCTTCTGCACTCAAGAAAAACAGTTTCAGCTGCACTTCCCCGGTTAAGCCGAGGGCTTTCACAGCTGACTTGTTCTCCCGCCTGCGTTCGCTTTACGCCCAATAAATCCGGACAACGCTTGCCACCTACGTATTACCGCGGCTGCTGGCACGTGGTTAGCC
+
CCCCCGGGGGGGGGGGGGGGGGGGGGGGGGGGGGGGGGGGGGGGGGGGGGGGGGGGGGGGGGGGGGGGGGGGGGGGGGGGGGGGGGGGGGGGGGGGGGGGGGGGGGGGGGGGGGGGGGGGGGGGGGGGGGGGGGGGGGGGGGGFGGGGGGGGGGGGGGGGGGGGGGGFGGGGGGGGFGFGGGGGGGGGGGGGGGDGGGGGFFFFFFFFFFFFFFFFFFFFFFFFFF@FFFFFFFFFF<9BD22?FFFFFFFFFFFFFFFFFFFF7?F>?FFFFFFFBBFF9>FFFBFB::??B?B:(4:A2
@M04999:289:000000000-L3R54:1:1101:22487:2201 2:N:0:423
GACTACTCGGGTATCTAATCCTGTTTGCTCCCCACGCTTTCGCATCTCAGCGTCAGTATCTGTCCAGAAGGCCGCCTTCGCCACCGGTATTCCTCCACATCTCTACGCATTTCACCGCTACACGTGGAATTCTACCTTCCTCTACAATACTCCAGATAACCAGTTTTAAGTGCAATTCCCAGGTTGAGCCCGGGGCTTTCACACCTAACTTAATTATCCGCCTACATGCCCTTTACGCCCAGTCATTCCGATTAACGCTCGCACCCTCCGTATTACCGCGGCTGCTGGCACGGAGTTAGCC
+
6CCCCEEGGGGGGGGGGGGGGGGGGGGGGGGGCGGGGGGGGGGC,@EFGGGGGGGGGGGGGCGGGGGFGGGGFGGGGGGGGCFEGGGCFF<EFGGGGGGFGGGGGDGEGGGGGGGFGGGGGGGGGGG:E?FGFGGGGGGGGGGGGGFGGGGGGGGGDGGGGFFGEGGGGCFGGGGGFGBDGGGGGGFG?FGCEECDGGFDFF+@>?AFFEC3EFFF4BA2?@@=DFFFF3=EF39C1<BFFF3=ACE?EE@0?@C><9??>>F19F?:F182<44A<:>(-024<70:B(419(((.)6),
@M04999:289:000000000-L3R54:1:1101:7657:2241 2:N:0:423
GTGACTACCAGGGTATCTAATCCTGTTTGCTCCCCACGCTTACGCACCTCAGCGTCAGTATCGAGCCAGTGAGCCGCCTTCGCCACTGGTGTTCCTCCGAATATCTACGAATTTCACCTCTACACTCGGAATTCCACTCACCTCTCTCGAACTCCAGACTGATAGTTTTGAAGGCAGTTCCGAGGTTGAGCCCCGGGATTTCACCCCCAACTTTCCAGTCCGCCTACGTGCGCTTTACGCCCAGTAATTCCGAACAACGCTAGCCCCCTCCGTATTACCGCGGCTGCTGGCACGGACTTAC
+
CCCCCGGGGGGGGGGGGGGGGGGGGGGGGGGGGGGGGGGGGGGGGGGGGGGGGGGGGGGGGGGGGGGGGGGGGGGGGGGGGGGGGGGGGGGGGGGGGGGGGGGGGGGGGGGG?FGGFDGGGGGGGFCFFEGGGGGGGGGGGGGGGGGGGGGGGGGGGGGGGCFGGGGGGGGFGFGGFDDDGDDGGGGGCCFGGGGGC4CGFFAFFFEFFFFFFFFFFFFFFFFFFFDFFDFFFF;?442A@>/1(.).464>60,(43(7?0>:8B196BFF??:?AFA4>F9BBBBFB((()(46(,.))
@M04999:289:000000000-L3R54:1:1101:17986:2266 2:N:0:423
GACTACTCGGGTATCTAATCCTGTTTGCTCCCCACGCTTTCGCATCTCAGCGTCAGTATCTGTCCAGAAGGCCGCCTTCGCCACCGGTATTCCTCCACATCTCTACGCATTTCACCGCTACACGTGGAATTCTACCTTCCTCTACAATACTCTAGTTAACCAGTTTTAAGTGCAATTCCTAGGTTGAGCCCAGGGCTTTCATACCTAACTTACTTATCCGCCTACATGCCCTTTACGCCCAGTCATTCCGATTAACGCTCGCACCCTCCGTATTCCCTCGGCTGCCGGCCCGGACTTAGCC
+
CCCCCGGDGGGGGGGGGFFGCEEGFGGGGFFGEGGGGG:DGGGDCGGGGGGGGGGGGGFGGGGGGGGGFCFFEGEGEGGGGCGGGGDC+BEFFGFGEG?FFEGGGGGDGDG9FDFF@EFDEGCF:DG@5CABC,,@F9=BFGGD;=FFCGGC=DEEA=DFFFGFGGEFF8@CEEDC;9DGG9?=FGGGC@FF7@CC77>F6+4B>BF>CECC*BFF@>=@F>A2>EFF4>D=:=*15(:;6>>=4<<3?E01(6?3(.,22>9(6((,,(((.8)6,).3(421:(((((-(-,((.6)4.
@M04999:289:000000000-L3R54:1:1101:8203:2306 2:N:0:423
CGACTACTGGGGTATCTAATCCTGTTCGCTACCCATGCTTTCGAACCTCAGCGTCAGTTACAGACCAGAGAGCCGCCTTCGCCACTGGTGTTCTTCCATATATCTACGCATTCCACCGCTACACATGGAGTTCCACTCTCCTCTTCTGCACTCAAGAAAAACAGTTTCAGCTGCACTTCCCCGGTTAAGCCGAGGGCTTTCACAGCTGACTTGTTCTCCCGCCTGCGTTCGCTTTACGCCCAATAAATCCGGACAACGCTTGCCACCTACGTATTACCGCGGCTGCTGGCACGTATTTAGC
+
@CCCCEGGGFGGFEGGGGGGFGGGGGGFGGGGGGGGGGGFFGGGGGGGGGGGGGDGGEFGGGGGGCGGEFGGFGGEGEGGGEEGGCFE9FFCGGGGGECFGGGGGGGF7CFGFF@BFGGDGGGGGGEFEFFGGGEGGFFFGGFGGFGGCGFCEFGGGGGDGGGGGGGGGGGGGGGGBDBGGDDGGGGFGGGGDEGDDGGGFFFFFFFFEB;EFFFFFFF2BBFFF>@6<?DBFDFCCFDE9;83=E39?4111((4(((460(5<?8077<:>4?FF2<0449>9:4:02(384()(6:5.
@M04999:289:000000000-L3R54:1:1101:13320:2366 2:N:0:423
GATGACTACTGGGGTATCTAATCCTGTTCGCTACCCATGCTTTCGAACCTCAGCGTCAGTTACAGACCAGAGAGCCGCCTTCGCCACTGGTGTTCTTCCATATATCTACGCATTCCACCGCTACACATGGAGTTCCACTCTCCTCTTCTGCACTCAAGAAAAACAGTTTCAGCTGCACTTCCCCGGTTAAGCCGAGGGCTTTCACAGCTGACTTGTTCTCCCGCCTGCGTTCGCTTTACGCCCAATAAATCCGGACAACGCTTGCCACCTACGTATCACCGAGGCTGCTGGCACGTAGTT
+
CCCCCGGGGGGGGGGGGGGGGGGGGGGGGGGGGGGGGGGGGGGGGGGGGGGGGGGGGGGGGGGGGGGGGGGGGGGGGGGGGGGGGGGGGGGGGGGGGGGGGGGGGGGGGGGGGGGGGGGGGGGGGGGGGGGGGGGGGGGGGGGGGGGFGGGGGGGGFGGCGGGGGGGGGGGGGGGG5DDFGGGGGEGGGCCCFG5CDGGDFFFFFFFFFFFFFFFFFFFFFFFFF?FFFFF@F@<<@C<>@6>;;1;E7<?@09?B;BFFBF:?FBDFFFFFF7<),6A:6(((4.3::?F0(.42:<(:
@M04999:289:000000000-L3R54:1:1101:19331:2437 2:N:0:423
GCGGACTACTGGGGTATCTAATCCTGTTTGCTACCCACGCTTTCGAGCATGAACGTCAGTGTTATCCCAGGAGGCTGCCTTCGCCATCGGTATTCCTCCACATCTCTACGCATTTCACTGCTACACGTGGAATTCTACCTCCCTCTGACACACTCTAGTTTGACAGTTTCAAATGCACGTCCCAAGTTGAGCTCGGGGATTTCACATCTGACTTATCTAACCGTCTGCGCTCGCTTTACGCCCAGTAATTCCGATTAACGCTCGCACCCTACGTATTACCGCGGCTGCTGGCCCGTAGTT
+
CCCCCGGGGGGGGGGGGGGGGGGGGGGGGGGGGGGGGGGGGGGGGDGGGGGGGGGGGGGGGGGGGGGGGGGGGGGGGGGGGGGGGGGGGGGGGGGGGGGGGGGGGGGGGGGGGGGGGGGGGGGGGGGGGGGGGFGGGGGGGGGGGGGGGGGGG?FGGGGGAFEGGGGGGGGFFFGGFGFGGGGG8DFGGGGGAFGGGG6DFFFFFFFFFFFFFFFFFFFFFBAFFFFFFFFFFFFFD::D?@BF;33CEFFE8;?6?EF691;96>>FFFB?<:7<:<A>FFFFF>>1:>>,,2(1((,6
@M04999:289:000000000-L3R54:1:1101:20474:2441 2:N:0:423
TAGACTACAAGGGTATCTAATCCTGTTTGCTCCCCACGCTTTCGCATCTCAGCGTCAGTATCTGTCCAGAAGGCCGCCTTCGCCACCGGTATTCCTCCACATCTCTACGCATTTCACCGCTACACGTGGAATTCTACCTTCCTCTACAATACTCCAGATAACCAGTTTTAAGTGCAATTCCCAGGTTGAGCCCGGGGCTTTCACACCTAACTTAATTATCCGCCTACATGCCCTTTACGCCCAGTCATTCCGATTAACGCTCGCACCCTCCGTATTACCGCGGCTGCTGGCACGGAGTT
+
CCCCCGGGGGGGGGGGGGGGGGGGGGGGGGGGGGGGGGGGGGGGG@FGGGGGGGGGGGGGGGGGGGGGGGGGGGGGGGGGGGGGGGGGDGDGGGGGGGGGGGGGGGGGGGGGGGGGGGGGGGGGGGGGGGGGGGGGGGGGGGGGGGGGGGGGGGGGGGGGGGGGGGGGGGGGGGGGFGFGGGGGGGGGGGGGGGGGGGDGFFFFFFFFFFFFFFAFFFFCC@DFFFBEFFEFDFFECFFFFFFFFFFFFFFF(1(:?C63<BFBFFFF?::>FF<>BFFFFBFFB>?D?011>?F((41
@M04999:289:000000000-L3R54:1:1101:22073:2468 2:N:0:423
ATGACTACTAGGGTATCTAATCCTGTTCGCTACCCATGCTTTCGAACCTCAGCGTCAGTTACAGACCAGAGAGCCGCCTTCGCCACTGGTGTTCTTCCATATATCTACGCATTCCACCGCTACACATGGAGTTCCACTCTCCTCTTCTGCACTCAAGAAAAACAGTTTCAGCTGCACTTCCCCGGTTAAGCCGAGGGCTTTCACAGCTGACTTGTTCTCCCGCCTGCGTTCGCTTTACGCCCAATAAATCCGGACAACGCTTGCCACCTACGTATTACCGCGGCTGCTGGCACGTAGTT
+
CCCCCGGGGGGFFGGGGGGGGGGGGGGGGGGGGGGGGGGGGGEGGEFFCGGGGGGGEGGGGGGGGGGGGGGGGGGGGGGGGGGGGGGGGGGGFGGFFGFGGGGGGFGGGGGGGGGGGGGGGGGGGGFGDFDE8FGGGGGGGGGGGGFGGCEGDGGFFGFG?FGGGGGGGGGGGGGGFFFCDGGGGGGGECFGGGCDGGGGFFF:CFFA=EF=EFFFFFFAFFFFFFBFDD9?BFFDC9252>?D;EFF3).707>;?F>BFFBFFF?FF???F<A?DFFF6696>>??BBF(4:3:?FF
@M04999:289:000000000-L3R54:1:1101:10752:2518 2:N:0:423
GACTACAAGGGTATCTAATCCTGTTCGCTCCCCACGCTTTCGTCCATCAGCGTCAATCGGTATTTAGTAACCTGCCTTCGCAATCGGGGTTCTGTGTAATATCTATGCATTTCACCGCTACACTACACATTCCAGCTACTTCAATACTATTCAAGATTAACAGTATCAACGGCAGTTCTACAGTTAAGCTGCAGGTTTTCACCGCTGACTTATCAACCCGCCTACGGACCCTTTAAACCCAATAAATCCGGATAACGCTCGCATCCTCCGTATTACCGCGGCTGCTGGCACGGAGTTAGCC
+
CCCCCGFGGGGGGGGGGGGGGGGGGGGGGGGGGGGGGGGGGGGGGGGGGGGGGGGGGGGGGGGGGGGGGGGGGGGGGGGGGGGGGGGGGGGGGGGGGGGGGGGGGGGGGGGGGGGGGGGGGGGGGGGGGGGGGGGGFFGGCFGFFGGGGGGGGGGGGGGGGGGGGGGGGGGGGGGGFGFGGGGGGGGFA9DFGGGFF?GCFFFAF>EFF@7CEFFFFFEADFDFFFFD=@DFB=EECFB:7;DEEFFFFF;F;;@E@FF;:>FBF??<4>F?04>29?F9901>(2::??F:;(-4()<A4
@M04999:289:000000000-L3R54:1:1101:14185:2549 2:N:0:423
TCTGACTGTATCTAATCCTGTTTGCTCCCCACGCTTTCGCATCTCAGCGTCAGTATCTGTCCAGAAGGCCGCCTTCGCCACCGGTATTCCTCCACATCTCTACGCATTTCACCGCTACACGTGGAATTCTACCTTCCTCTACAATACTCCAGATAACCAGTTTTAAGTGCAGTTCCCAGGTTGAGCCCGGGGCTTTCACACCTAACTTAATTATCCGCCTACATGCCCTTTACGCCCAGTCATTCCGATTAACGCTCGCACCCTCCGTATTACCGCGGCTGCTGGCACGGAGTTAGCCGGG
+
CC@CCGGGGGGGGGGGGGGGGGGGGGGGGGGGGGGGGGGGGGGGGGGGGGGGGGGGGGGGDFGGGGGGGGGGGGGGGGGGGGGGFGFGFGGGGCFGGGGGGGGGGGGDFGGGGGGDEGGGGGGGDGFGGFGGFGGGGGGGGGGGGGGGGGFFFGGGGGGGGGFFGGGGGGGGGGFGFGFGGFFGGGG?EGGG5*@DFGFGF56FFFCF6AE4AFFBDFFDFFFFEEFD2@B==@?BB@F;EFF)9C82@FFE<DFFDBFFF>?(,89-8:BFB>B>BBB66?FFB035?>1(-8<FB8;>0
@M04999:289:000000000-L3R54:1:1101:24130:2559 2:N:0:423
CTTTAGACTACTCGGGTATCTAATCCTGTTTGCTCCCCACGCTTTCGCATCTCAGCGTCAGTATCTGTCCAGAAGGCCGCCTTCGCCACCGGTATTCCTCCACATCTCTACGCATTTCACCGCTACACGTGGAATTCTACCTTCCTCTACAATACTCTAGTTAACCAGTTTTAAGTGCAATTCCTAGGTTGAGCCCAGGGCTTTCACACCTAACTTAATTATCCGCCTACATGCCCTTTACGCCCAGTCATTCCGATTAACGCTCGCACCCTCCGTATTACCGCGGCTGCTGGCACGGAGT
+
CCCCCGGGGGGGGGGGGGGGGGCFGGGGGGGGGGGGGGGGGGFGGGGGGGGGGGGGGGGGGGGGGGGGGGGGGGGGGGGEGGGGGGGGGGGGG@FFGGGGGGGG8FFGGGGGGGEECGFGGGGGGGGGGGGGGGGGGGGGGGGGGGGGGGG?FFGGGGGGGGGGGFGGGGGGGGGGFGFGGGGFGGGGGGGGGGGGFDGDEFF>FFFC@ADFFFFFFAFCFFFFFFDFAFFC?EFFEBEFEFF>FDFE<AEEEC@;?;;C6<@;,(,,76??0<BF?B?A<2?;B>>FFFB:260<?F;>,
@M04999:289:000000000-L3R54:1:1101:11975:2601 2:N:0:423
GACTACACGGGTATCTAATCCTGTTTGCTCCCCACGCTTTCGCATCTCAGCGTCAGTATCTGTCCAGAAGGCCGCCTTCGCCACCGGTATTCCTCCACATCTCTACGCATTTCACCGCTACACGTGGAATTCTACCTTCCTCTACAATACTCCAGATAACCAGTTTTAAGTGCAGTTCCCAGGTTGAGCCCGGGGCTTTCACACCTAACTTAATTATCCGCCTACATGCCCTTTACGCCCACCCATCCCAATAAACGCTCGCACCCCCCGTATAACCGCGCCGCTGGGCACGCGGTGAGCG
+
CCCCCFGGGGGFGGGGGCFFFGFGGGGDFF,FEGGGGECFGEGEEEAFGEFGF@CFFGGGFGGE@FGGDGFGFFGGGGGGGDGGGGGFCFFFGGGFGGFGGGGGGFGGE>FGGFGGGGGGGGFGFFEGCGFGGFGGFFGGGGGGDGGFGGGFFGGGGGGGGGGD,?FFGGADFDD8D7?FGG7@>@CGGGFEDGDGG4CFBFFF4?AFFC?EE8>ACFA@FFFFBF48578;63))/6>),(/((/,1(),6.7))(4(,4602>((--(,(4)).44((--((,(4((((4(((4,,(.(
@M04999:289:000000000-L3R54:1:1101:7994:2655 2:N:0:423
GTAGACTACTGGGGTATCTAATCCTGTTTGCTCCCCACGCTTTCGCATCTCAGCGTCAGTATCTGTCCAGAAGGCCGCCTTCGCCACCGGTATTCCTCCACATCTCTACGCATTTCACCGCTACACGTGGAATTCTACCTTCCTCTACAATACTCCAGATAACCAGTTTTAAGTGCAGTTCCCAGGTTGAGCCCGGGGCTTTCACACCTAACTTAATTATCCGCCTACATGCCCTTCACGCCCAGTCATTCCGATTAACGCTCGCCCGCTCCGTATTACCGCGGCTGCTGGCACGGATGT
+
CACCCFEE,FCC8@@FFFFGDFEFGDGGGGGG<,CBFBCEFGGGGEGG@FFGEGGECEGEEFFGGGGFFEAAFF@EFGG:EGECFCGGGDG7FEA@FFDGFGFG;FDEGFC774@EEFGCFEEGGDEFFG@:FDEEEEFDEGGDFECEF?FGEF?FG8@9DFG8D=@E:8DD===DFG?=F+2@>D<AE6<66:CDDCG<9A9>BA94BE4>E9>6A8C?A4>9D>276;CEE3./()7A?((/26=3.9C?E0(:(;4;@::99((-(-49-3:::)5-(44(429?7:(((,41((-.
@M04999:289:000000000-L3R54:1:1101:14653:2675 2:N:0:423
AGACTACCCGGGTATCTAATCCTGTTCGCTCCCCACGCTTTCGTCCATCAGCGTCAATCGGTATTTAGTAACCTGCCTTCGCAATCGGGGTTCTGTGTAATATCTATGCATTTCACCGCTACACTACACATTCCAGCTACTTCAATACTATTCAAGATTAACAGTATCAACGGCAGTTCTACAGTTAAGCTGCAGGTTTTCACCGCTGACTTATCAACCCGCCTACGGACCCTTTAAACCCAATAAATCCGGATAACGCTCGCATCCTCCGTATTACCGCGGCTGCTGGCACGGAGTTAGC
+
CCCCCGGGGGGGGGGGGGGGGGGGGGGGGGGGGGGGGGGGGGGGGGGGGGGGGGGGGGGGGGGGGGGGGGGGGGGGGGGGGGGGGGGGGGGGGGGGGGGGGGGGGGGGGGGGGGGGGGGGGGGGGGGGGGGGGGGGGGGGGGGGGGGGGGGGGGGGGGGGGGGGGGGGGGGGGGGGFGFGGGGGGGGGGGGGGGGGGGGGFFFFFFFFFFFFFFFFFFFFFFF@FFF@@FBFF@ECCEFFFFDFFFFC?@9@FFFFFFFFFF;BBFFFBF>:::?9BFFFF9;6>F?FBF?26969(4<A)
@M04999:289:000000000-L3R54:1:1101:18650:2709 2:N:0:423
CGACTACTAGGGTATCTAATCCTGTTTGCTCCCCACGCTTTCGCATCTCAGCGTCAGTATCTGTCCAGAAGGCCGCCTTCGCCACCGGTATTCCTCCACATCTCTACGCATTTCACCGCTACACGTGGAATTCTACCTTCCTCTACAATACTCCAGATAACCAGTTTTAAGTGCAGTTCCCAGGTTGAGCCCGGGGCTTTCACACCTAACTTAATTATCCGCCTACATGCCCTTTACGCCCAGTCATTCCGATTAACGCTCGCACCCTCCGTATTACCGCGGCTGCTGGCACGGAGTTAGC
+
CCCCCGGGGGGGGGGGGGGGGGGGGGGGGGGGGGGGGGGGGGGGGEGGGGGGGGGGGGGGGGGGGGGGGGGGGGGGGGGGGGGGGGGGGGGGGGGGGGGGGGGGGGGGGGGGGGGGGGGGGGGGGGGGGGGGGGGGGGGGGGGGGGGGGGGGGGGGGGGGGGGGGGGGGGGGGGGGFGFGGGGGGGGGGGGGGGGGGGGGFFFFFFFFFFFFFFFFFFFFFDFFFFFFFFFFFFFFC07BFFFEEEEFEEED@FFFFFFFF>BFFFB?BFB6(03<ADBF>FFFFB?BF?FFFFFFBFFF9
@M04999:289:000000000-L3R54:1:1101:12988:2723 2:N:0:423
GCTTTGACTACTAGGGTATCTAATCCTGTTCGCTCCCCACGCTTTCGTCCATCAGCGTCAATCGGTATTTAGTAACCTGCCTTCGCAATCGGGGTTCTGTGTAATATCTATGCATTTCACCGCTACACTACACATTCCAGCTACTTCAATACTATTCAAGATTAACAGTATCAACGGCAGTTCTACAGTTAAGCTGCAGGTTTTCACCGCTGACTTATCAACCCGCCTACGGACCCTTTAAACCCAATAAATCCGGATAACGCTCGCATCCTCCGTATTACCGCGCCTGCTGGCACGGAGT
+
CCCCCGGGGGGGGGGGGGGGGGGGGGGGGGGEFGGGGGGGGGGGGGGGGGEGGGGGGGGGGGGGGGGGFGGGGGGGGGGGGGGGGGGGEGGGGGFGGGGGGGGGGGGGGGGGGGGGGGGGGGGGGGGGGGGGGGGGGGGGGGGFFGDGCFGGGGGGDCFGGGGGGGGGGGGGGGFGBDFGGFGGGGGGGGGGGGGGGGFGFF?FFFFFFFAAFFFFFFFE=@BAFBFD=B=(9=@@B:BF?4;@??@@37>ECE@FF;D>@0967>;>0>:?D:0-0:2<BF?>903(,237((4?B60(-
@M04999:289:000000000-L3R54:1:1101:21662:2743 2:N:0:423
GGACTACCCGGGTATCTAATCCTGCTCGCTACCCATGCTTTCGAACCTCAGCGTCAGTTACAGACCAGAGAGCCGCCTTCGCCACTGGTGTTCTTCCATATATCTACGCATTCCACCGCTACACATGGAGTTCCACTCTCCTCTTCTGCACTCAAGAAAAACAGTTTCAGCTGCACTTCCCCGGTTAAGCCGAGGGCTTTCACAGCTGACTTGTTCTCCCGCCTGCGTTCGCTTTACGCCCAATAAATCCGGACAACGCTTGCCACCTACGTATTACCGCGGCTGCTGGCACGTAGTTAGC
+
CCCCCGGGGGGGGGGGGGGGGGGGGGGGGGGGGGGGGGGGGGGGGGGGGGGGGGGGGGGGGGGGGGGGGGGGGGGGGGGGGGGGGGGGGGGGGGGGGGGGGGGGGGGGGGGGGGGGGGGGGGGGGGGGGGGGGGGGGGGGGGGGGGGGGGGGGGFGGGGGGGGGGGGGGGGGGGDGFGFGGGGDGGGGGGGGE8CDGGGGFFFFFFFFFFFEEFFFFFFFFFFFBFFFF;;;FFFFFFF3@F@FEE<AF:>FFFFBFFBBBFFFF?B0>FFFF<:AFFF61,32>?BFF?77:3?:6<>F4
@M04999:289:000000000-L3R54:1:1101:14283:2746 2:N:0:423
CGGACTACTCGGGTATCTAATCCTGTTCGCTACCCATGCTTTCGAACCTCAGCGTCAGTTACAGACCAGAGAGCCGCCTTCGCCACTGGTGGTCTTCCATATATCTACGCATTCCACCGCTACACATGGAGTTCCACTCTCCTCTTCTGCACTCAAGCAAAACAGTTTCAGCTGCACTTCCCCGGTTAATCCGAGGGCTTTCACAGCTGACTGCTTGTCCCGCCGGCGTTCGCTTTACGCCCAATAAATCCGCAAAACACGTGCCACCCACGTATTACCGCGGCCGCTGGCACGTAGAGCG
+
@CC?C+CFEGF7@F@FCFAAFGGGGGGGEGGGE,EEECEFGDFG8E<F,;8FCF@FEC<E<D6@E<CFFGGG77@FEGG>F<FCF:B8=B,,CDGGGFFGDCEFCCFF7F@7+5A?EFEE+BF,4=,C,A==AD;,EEF,6DFGEDAFAGAF==@?,,68DFC,3?==@D,E,,=DFGDDD?0C6@6+,,7<C8775*?5@AFFFF>;@.>B**+3*/;:FF>B(:9@.32(626()/,)(18??:A-).((270(.((.(446().4(30,-(.,).489((((-((-48,,33((())-
@M04999:289:000000000-L3R54:1:1101:19998:2747 2:N:0:423
GGCTGACTACAGGGGTATCTAATCCTGTTCGCTCCCCACGCTTTCGTCCATCAGCGTCAATCGGTATTTAGTAACCTGCCTTCGCAATCGGGGTTCTGTGTAACATCTATGCATTTCACCGCTACACTACACATTCCAGCTACTTCAATACTATTCAAGATTAACAGTATCAACGGCAGTTCGACAGTTAAGCTGCAGGTTTTCACCGCTGACTTATCAACCCGCCTACGGACCCTTTAAACCCAATAAATCCGGATAACGCTCGCATCCTCCGTATTACCGCGGCGGCTGGCACGGAGTT
+
BC?8AFGFF<AGFD7866CFDFGF,C9F<,@F,F@F7C6@+68:E66@FGGGC@FD:@6C,,F:BE<6EFGGGGGGAF8A?5F@E:B,,B,++7@F<FECFG<,99A9AEGA,C?,C<F,=EFEGGF?FA=BFF;E==DGE8EG8FA=,EGGG,,4@,=D8,@=;6=@:=:@=DCED8:=DC+1>6C4E7E7A7CFG6>C5<5EAFFE5=@)486BEC>?94@=@@2>@@2(-,,33)11)73(4?@E89)7(21(61)7(3-1(3101:<A1(4:((6<21(74(,(43-8(.4:(428.
@M04999:289:000000000-L3R54:1:1101:15035:2912 2:N:0:423
TCGACTACCAGGGTATCTAATCCTGTTCGCTACCCATGCTTTCGAACCTCAGCGTCAGTTACAGACCGGAGAGCCGCCTTCGCCACTGGTGTTCTTCCATATATCTACGCATTCCACCGCTACACATGGAGTTCCACTCTCCTCTTCTGCACTCAAGAAAAACAGTTTCAGCTGCACTTCCCCGGTTAAGCCGAGGGCTTTCACAGCTGACTTGTTCTCCCGCCTGCGTTCGCTTTACGCCCAATAAATCCGGACAACGCTTGCCACCTACGTATTACCGCGGCTGCTGGCACGTAGTT
+
CCCCCGGGGGGGGGGGGGGGGGGGGGGGGGGGGGGGGGGGGGGGGGGGGGGGGGGGGGGGGGGGGGGGGGGEGGGGGGGGGFGGGGGGGGGGGGGGGGGGGGGGGGGGGGGGGGGGGGGGGGGGGGGGGGGGGGGGGGGGGGGGGGGGGGGGGGGGGGFGGGGGF?FGGGGGGGGGFGFGGGGGGGGGGGGGGDGGGDGCFFFFFFFFBEFF?FF=CFFEFFFFD?FFFFFFFF;DEFFFF;7??FFFFFF>BFFFF?BFFFFB:A?1::??FB<?94A:160291(,2(4:>601(,6
@M04999:289:000000000-L3R54:1:1101:11054:2988 2:N:0:423
AGCTGACTACTCGGGTATCTAATCCTGTTTGCTCCCCACGCTTTCGCATCTCAGCGTCAGTATCTGTCCAGAAGGCCGCCTTCGCCACCGGTATTCCTCCACATCTCTACGCATCTCACCGCTACACGTGGAATTCTACCTTCCTCTACAATACTCCAGATAACCAGTTTTAAGTGCAGTTCCCAGGTTGAGCCCGGGGCTTTCACACCTAACTTAATTATCCGCCTACATGCCCTTTACGCCCAGTCATTCCGATTAACGCTCGCCCCCTCCGTATTACCGCGGCTGCTGGCACGGAGTT
+
CCCCCGGGGGGGGGGFCGGGGGGDGFG;FGGGFGGGGGG:CFDFGGGGGGGGGGGGEFDGGFCGGGFGGGGGGGGGGGGGGGGGGGEGGGGGEFGGGGGGGGGGCFFGFGCECFEFGGGGGGEGCFFGEDGGFGGGGF=EGCFEDEG8D=EFGGGGGFGDEGGGG8=FGGGG?FGCFCFDC7FGBFGGGFFGGGGG5>DD>FFFBFFF=:>EDFFFFFF<ACFF=DFD=:44)6(5@F4:02>@07@@E739?(/:((1>B9:?0((41;102214134AA?919B>F00:08(8:99087
@M04999:289:000000000-L3R54:1:1101:14475:2989 2:N:0:423
GACTACTCGGGTATCTAATCCTGTTTGCTCCCCACGCTTTCGCATCTCAGCGTCAGTATCTGTCCAGAAGGCCGCCTTCGCCACCGGTATTCCTCCACATCTCTACGCATTTCACCGCTACACGTGGAATTCTACCTTCCTCTACAATACTCCAGATAACCAGTTTTAAGTGCAGTTCCCAGGTTGAGCCCGGGGCTTTCACACCTAACTTAATTATCCGCCTACATGCCCTTTACGCCCAGTCATTCCGATTAACGCTCGCACCCTCCGTATTACCGCGCCTGCTGTCACGGAGTTAGCC
+
CCCCCFGGGGGEGGGGGGGGGGFCEF@EFGGDEGGGGG>FGDGGDG9EFGGGGGGGEFFCFFGGGGCFGGGGGGGDGCF@FGGGACGFEGDGFFGFFGG@GGGGGGGGGG@EEEGGEGGGGGGGFFGGGGGGFCGAF9DD@;,@FG8FGGFFGGGGFGFGFGGD,=DDFG:CADF9<@ED?GGG9@?FGFFCEGCCG>CFFFFABFFF:CE=814988C>FD?@DEE<:3B234343(2>;26;9E5?C13((17>606:>0196??::3(<(44<A:>>(4(-80>).6<(,-4:0:<B0
@M04999:289:000000000-L3R54:1:1101:24382:3062 2:N:0:423
GACTACTGGGGTATCTAATCCTGTTCGCTCCCCACGCTTTCGTCCATCAGCGTCAATCGGTATTTAGTAACCTGCCTTCGCAATCGGGGTTCTGTGTAATATCTATGCATTTCACCGCTACACTACACATTCCAGCTACTTCAATACTATTCAAGATTAACAGTATCAACGGCAGTTCTACAGTTAAGCTGCAGGTTTTCACCGCTGACTTATCAACCCGCCTACGGACCCTTTAAACCCAATAAATCCGGATAACGCTCGCATCCTCCGTATTACCGCGGCTTCTGGCACGGAGTTAGCC
+
CCCCCGGGGFGGGGGGGGGGGDFFGGGGGGGGFGGGGGGGGDGGG,EFGGGGGGGDFGGDGGGGDFGGGGFGGGGGGGGGGGGDGGGGDGGGGGGGGGCAGGFGGGGFGGGGGGFFGGGGGGGFFGGGGGGGGFGGGGGGGFGEFGGGGGGCF;GGGGFGGGGGGGGGGGGGDEDFFGFGGGFCCGGGCFGGGFF:FGFFF?AEF>59@CEFECFFFF4>DADFF@FFFF@FFFF?E3;DD(,)77CE3;1;039;;01;;9017?7>?>-(84)).-(3(30(())52841(,-,89443
@M04999:289:000000000-L3R54:1:1101:18056:3092 2:N:0:423
GACTACCAGGGTATCTAATCCTGTTCGCTACCCATGCTTTCGAACCTCAGCGTCAGTTACAGACCAGAGAGCCGCCTTCGCCACTGGTGTTCTTCCATATATCTACGCATTCCACCGCTACACATGGAGTTCCACTCTCCTCTTCTGCACTCAAGAAAAACAGTTTCAGCTGCACTTCCCCGGTTAAGCCGAGGGCTTTCACAGCTGACTTGTTCTCCCGCCTGCGTTCGCTTTACGCCCAATAAATCCGGACAACGCTTGCCACCTACGTATTACCGCGGCTGCTGGCACGTAGTTAGCC
+
CCCCCFGGGGGGGGGGGGGGGGGGGGGGGCGGGGGGGGGGGGGGGGGGGGGGGGGGGGGGGGGGGGGGGGGGGGGGGGGGGGGGGGGFGGGGGGGGGGGGGGGGGGGGGGGGDGGGGGGGGGGGGGGGGGGGGGGGGGGGGGGFGGGDFGGGGGGGGGGGGGGAFGGGGFDGGGGGFGFGGGDGGGGGGGGGGGGGGGGGFFFFFFFFFFFFF8FFEFF@FFFFF@FFFFFFFFFFFFFFF<@EE7?EEFFFFF?BF>B??B?FFB?BBB?FABAABB>F>B>;F>??0:DB:3:B<BAA3
@M04999:289:000000000-L3R54:1:1101:9816:3103 2:N:0:423
GAGACTACTGGGGTATCTAATCCTGTTCGCTACCCATGCTTTCGAACCTCAGCGTCAGTTACAGACCAGAGAGCCGCCTTCGCCACTGGTGTTCTTCCATATATCTACGCATTCCACCGCTACACATGGAGTTCCACTCTCCTCTTCTGCACTCAAGAAAAACAGTTTCAGCTGCACTTCCCCGGTTAAGCCGAGGGCTTTCACAGCCGACTTGTTCTCCCGCCTGCGTTCGCTTTACGCCCAATAAATCCGGACAACGCTTGCCACCTACGTATTACCCGGGCTCCTGGCACGTAGTT
+
C@CCCF@EFFFGGGGGGAFGFFG<D@F,BC@@CFGGGGG9EFA@FFFE<FFFFG@BFGFGGGGGGEFGF8FGGGGDFEEGFF@GGDE?F,:BFA5AFFDB<FA,CCEGFFEFGDFDGGCEC@ECGFD=FFFFGDFGG,@FFG88;EEADFCGAEGFFGGCFGGGGCDGFDEA,1==DFFDFFGGGEG8,@FG:;EGGG>FAFFFFAFF):A==8+4/==8F@@F;;1(,68(337=<C@FFF;3(.8AFA?9>B04::101<?FFAF<,223126()6)(((41,((40200<:(41()
@M04999:289:000000000-L3R54:1:1101:21388:3133 2:N:0:423
AGACTACTAGGGTATCTAATCCTGTTCGCTCCCCACGCTTTCGTCCATCAGCGTCAATCGGTATTTAGTAACCTGCCTTCGCAATCGGGGTTCTGTGTAATATCTATGCATTTCACCGCTACACTACACATTCCAGCTACTTCAATACTATTCAAGATTAACAGTATCAACGGCAGTTCTACAGTTAAGCTGCAGGTTTTCACCGCTGACTTATCAACCCGCCTACGGACCCTTTAAACCCAATAAATCCGGATAACGCTCGCATCCTCCGTATTACCGCGGCTGCTGGCACGGAGTTAGC
+
CCCCCGGGGGGGGGGGGGGGGGGGGGGGGGGGGGGGGGGGGGGGGGGGGGGGGGGGGGGGGGGGGGGGGGGGGGGGGGGGGGGDGGGGGGGGGGGGGGGGGGGGGGGGGGGGGGGGGGGGGGGGGGGGGGGGGGGGGGGGGGGGGGGGGGGGGGGGFCECFGGGGGGGGGGGGGGGFGFGGGGGGGGGGGGGGGGGGGGGFFFFFFFFFFEFFFFFCFFDDFFFFFD@DFFD2B>EFFFFFF@8EE99<E>9;?FFFDF@FBF>BB7)-:>?01:AB<0>06>96(.30(47?;B61(.4.
@M04999:289:000000000-L3R54:1:1101:9991:3133 2:N:0:423
ATGACTACCAGGGTATCTAATCCTGTTCGCTCCCCACGCTTTCGTCCATCAGCGTCAATCGGTATTTAGTAACCTGCCTTCGCAATCGGGGTTCTGTGTAATATCTATGCATTTCACCGCTACACTACACATTCCAGCTACTTCAATACTATTCAAGATTAACAGTATCAACGGCAGTTCTACAGTTAAGCTGCAGGTTTTCACCGCTGACTTATCAACCCGCCTACGGACCCTTTAAACCCAATAAATCCGGATAACGCTCGCATCCTCCGTATTACCGCGGCTGCTGGCACGGAGTT
+
CCCCCGGGGGGGGGGGGGGGGGGGGGGGGGGGGGGGGGGGGGGGGGGGGGGGGGGGGGGGGGGGGGGGGGGGGGGGGGGGGGGGGGGGGGGGGFGGGGGGGGGGGGGGGGGGGGGGGGGGGGGGGGGGGGGGGGGGGGGGGGGGGGGGGGGGGGGGGGGGGGGGGGGGGGGGGGGGFGFGGGGGGGGGGGGGGFGGGGGGFFFFFFFFFFFBEFAFFFFFFFFF>FFFFFFFFFFFFEEFF?D;@E<CCF@@>@F6EEFB@FF9B:6:?A?>4?:7BFFF>;FFFFFFFFFFFFFF>(8
@M04999:289:000000000-L3R54:1:1101:16085:3311 2:N:0:423
ATGACTACCGGGGTATCTAATCCTGTTTGCTCCCCACGCTTTCGCATCTCAGCGTCAGTATCTGTCCAGAAGGCCGCCTTCGCCACCGGTATTCCTCCACATCTCTACGCATTTCACCGCTACACGTGGAATTCTACCTTCCTCTACAATACTCCAGATAACCAGTTTTAAGTGCAGTTCCCAGGTTGAGCCCGGGGCTTTCACACCTAACTTAATTATCCGCCTACATGCCCTTTACGCCCAGTCATTCCGATTAAAGCTCACACCCTCCGTATTACCGCGGCTGCGGGCACGGAGTT
+
CCCCCGGGGGGGGGGGGGGGGGFFGGGGGGGGGGGGGGGGGGGGGGGGGGGGFGGGGGGGGGGGGGGGGGGGGGGGCEGEFGGGCDFGEFGFGGGGGGGGGGGFGGGGGGGGGGGFGGGGDGGGGGGGD>FGGFGGGGGGGGGGGGGDGGGGGGGGGFEEFGGGGDDFAFFGGGGGFFFGGGGGGGGGGGGGGGGGGGGGAAFFA>>F3;:>@FFFCBCEFFB>>?F@93;;8EDEEFDDF081@@<EEE3((((26)-442,68?23(466(,(.).6:(319BF0((466:?;42,(
@M04999:289:000000000-L3R54:1:1101:8095:3314 2:N:0:423
GACTACCCGGGTATCTAATCCTGTTTGCTCCCCACGCTTTCGCATCTCAGCGTCAGTATCTGTCCAGAAGGCCGCCTTCGCCACCGGTATTCCTCCACATCTCTACGCATTTCACCGCTACACGTGGAATTCTACCTTCCTCTACAATACTCCAGATAACCAGTTTTAAGTGCAATTCCCAGGTTGAGCCCGGGGCTTTCACACCTAACTTAATTATCCGCCTACATGCCCTTTACGCCCAGTCATTCCGATTAACGCTCGCACCCTCCGTATTACCGCGGCTGCTGGCACGGAGTTAGCC
+
CCCCCGGGGGGGGGGGGGGGGGGGGGGGGGGGGGGGGGGGGGGGGGGGGGGGGGGGGGGGGGGGGGGGGGGGGGGGGGGGGGGGGGGGGGFGGGGGGGGFGGGGGGGGGGGGGGGGGGGGGGGGGGGGFGGGGFGFFGGGGGGGGGGGGGGGGGGFGGGGGGGGGGGGGGGGGGGGFGFGGGGGGGGFFGGGGGGDCFDFFFFFFFFFFFFFFFFFFF6=FFF=DEFFF;@F@@FFFF9EDDFFEFCEFEFFFFFCBF?<;99>FFFFFFBFFFAFA?>>99;BBBF??(33>031(.6<3
@M04999:289:000000000-L3R54:1:1101:15239:3417 2:N:0:423
GACTACAGGGGTATCTAATCCTGTTTGCTCCCCACGCTTTCGCATCTCAGCGTCAGTATCTGTCCAGAAGGCCGCCTTCGCCACCGGTATTCCTCCACATCTCTACGCATTTCACCGCTACACGTGGAATTCTACCTTCCTCTACAATACTCCAGATAACCAGTTTTAAGTGCAATTCCCAGGTTGAGCCCGGGGCTTTCACACCTAACTTAATTATCCGCCTACATGCCCTTTACGCCCAGTCATTCCGATTAACGCTCGCACCCTCCGTATTACCGCGGCTGCTGGCACGGAATTAGCC
+
CCCCCGGGGGGGGGGGGGGGGGGGGGGGGGGGGGGGGGGGGGGGGGGGGGGGGGGGGGGGGGGGGGGGGGGGGGGGGGGGGGGGGGGGCGGGGGGGGGGGGGGGGGGGGGGGGGGFGGGGGGGGGGGGGGFGGGGGGGGGGGGGGGGGGGGGGGGGGGGGGGGGGGGGGGGGGGGGFGFGGGGGGGGGGGGGGGGG>F7FFFFFBAFFDFFFEFFFFFFFFFF?DFFFFFFFFFCFFDFFFFEFE35?FF?DDDFF00:6>6(7>0<?BFF:<:BB62699>FFFFFFFFB<,(((.6425
@M04999:289:000000000-L3R54:1:1101:11995:3459 2:N:0:423
GACTACCAGGGTATCTAATCCTGTTTGCTACCCACACTTTCGAGCCTCAACGTCAGTTGCAGTCCAGTAAGCCGCCTTCGCCACTGGTGTTCTTCCATATATCTACGCATTCCACCGCTACACATGGAGTTCCACTTACCTCTACTGCACTCAAGTTAACCAGTTTCCAATGCAATTCCGGAGTTGAGCTCCGGGCTTTCACATCAGACTTAATAAACCGTCTGCGCTCGCTTTACGCCCAATAAATCCGGATAACGCTCGGGACATACGTATTACCGCGGCTGCTGGCACGTATTTAGCC
+
CCCCCGGGGGGGGGGGGGGGGGGGGGGGGGGGGGGGGGGGGGGGGGGGGGGGGGGGGGGGGGGGGGGGGGGGGGGGGGGGGFGGGGGGGGGGGGGGGGGGGGGGGGGGGGGGGGGGGGGGGGGGGGGGGGGGGGGGGGGGGGGGGGGGGGGGGFGGGGGGGGGGGGGGGGGGFGGGFGFGGCGEGGGGGGGGGGGGGGGGFFFFFFFFFFFFFFFFFFAA@>=BCAFA9=2=DFFEFFB4>8@EFFFFEB>DDFFEF>D?@F09>1ABFF??F?)69<9B9;;;<0:??:3318<29><<.
@M04999:289:000000000-L3R54:1:1101:23759:3481 2:N:0:423
CCTCCGACTACCGGGGTATCTAATCCTGTTCGCTACCCATGCTTTCGAGCCTCAGCGTCAGTAACAGACCAGAGAGCCGCCTTCGCCACTGGTGTTCTTCCATATATCTACGCATTTCACCGCTACACATGGAGTTCCACTCTCCTCTTCTGCACTCAAGTCTCTCAGTTTCCGATGCTCTTCCTCAGTTAAGCTGAGGGCTTTCACATTCAGACTTAAAAGACCGCCTGCGCTCCCTTTACGCCCAATAAATCCGGACAACGCTTGCCACCTACGTATTACCGCGGCTGCTGGCACGT
+
CCCCCGGGGGGGGGGGGGGGGGFGGGGGGGGGGGGGGGGGGGGGGGGGGGGGGGGGGGGGGGGGGGGGGGGGGGGGGGGGDGGGGGGGGGGGGGGGGGGGGGGGGGGGGGGGGGGGGGGGGGGGGGGGGGGGGGGGGGGGGGGGGGGGGGGGGGGGGGGGGGGGFFGGGGGGGGGGFGFGGGGGFGGGGGGGGGGFGGGGFFFFFFFFFFFFFFFFFFFFFED9:B>@@DF@F>@FFFFFFF?FFFFFFEECEFE9B:>BFF>>B??F?F?F?:?::2:3-:A?>;>>>>?DF?<?FFF
@M04999:289:000000000-L3R54:1:1101:9143:3482 2:N:0:423
GTACAACTACTGGGGTATCTAATCCTGTTTGCTCCCCACGCTTTCGCATCTCAGCGTCAGTATCTGTCCAGAAGGCCGCCTTCGCCACCGGTATTCCTCCACATCTCTACGCATTTCACCGCTACACGTGGAATTCTACCTTCCTCTACAATACTCTAGTTAACCAGTTTTAAGTGCAATTCCTAGGTTGAGCCCAGGGCTTTCACACCTAACTTAATTATCCGCCTACATGCCCTTTACGCCCAGTCATTCCGATTAACGCTCGCACCCTCCGTATTACCGCGGCTGCTGGCACGGAGTT
+
CCCCCGGGGGGGGGGGGGGGGGGGGGGGGGGGGGGGGGGGGGGGGGGGDGGGGGGGGGGGGGGGGGGGGGGGGGGGGGGGGGGGGGGGGGGGGGGGGGGGGGGFGCGGGGFGGGGGGGGGGGGGGGGGGGGGGFGGGGGGGGGGGGFGGFGFFGGGGGGGGGGGGGGGGGGGGGGAFGFGGGGGGGGGFCDFGGGGGGGGFFFFFFFFFDEFFFFFFFFFFFFDFFFAFFFFFFB@FEFFFFFBFFEFFFFFFF<D@F)9;9;0139>FB:FB>8:F?AF<:BFBBFB0)346<?F9B63.
@M04999:289:000000000-L3R54:1:1101:10812:3534 2:N:0:423
GACTACAGGGGTATCTAATCCTGTTCGCTCCCCACGCTTTCGTCCATCAGCGTCAATCGGTATTTAGTAACCTGCCTTCGCAATCGGGGTTCTGTGTAATATCTATGCATTTCACCGCTACACTACACATTTCAGCTACTTCAATACTATTCAAGATTAACAGTATCAACGGCAGTTCTACAGTTAAGCTGCAGGTTTTCACCGCTGACTTATCAACCCGCCTACGGACCCTTTAAACCCAATAAATCCGGATAACGCTCGCATCCTCCGTATTACCGCGGCTGCTGGCACGGAGTTAGCC
+
CCCCCGGGGGGGGGGGGGGGGGGGGGGGGGGGGGGGGGGGGGGGGGGGGGGGGGGGGGGGGGGGGGGGGGGGGGGGGGGGGGGGGGGGGGGGGGGGGGGGGGGGGGGGGGGGGGGGGGGGGGGGGGGGGGGGGGGGGGGGGGGGGGGGGGGGGGGGGGGFGGGGGGGGGGGGGGGGFGFGGGGGGGGGGGGGGGGGGFGGFFFEFFEFFEECFFFFFFBFFFDDFF@FFBFF=EFF=B;D?@FFFECCEFFFFFFFF9<@FBFFF7?DFF<B:?FFA?BF9>>>B?D0:?FFFF>6:AFF4
@M04999:289:000000000-L3R54:1:1101:9659:3545 2:N:0:423
ATGACTACCAGGGTATCTAATCCTGTTTGCTCCCCACGCTTTCGCATCTCAGCGTCAGTATCTGTCCAGAAGGCCGCCTTCGCCACCGGTATTCCTCCACATCTCTACGCATTTCACCGCTACACGTGGAATTCTACCTTCCTCTACAATACTCCAGATAACCAGTTTTAAGTGCAGTTCCCAGGTTGAGCCCGGGGCTTTCACACCTAACTTAATTATCCGCCTACATGCCCTTTACGCCCAGTCATTCCGATTAACGCTCGCACCCTCCGTATTACCGCGGCTGCTGGCACGGAGTT
+
CCCCCGGGGGGGGGGGGGGGGGGGGGGGGGGGGGGGGGGGGGGEGGGGGGGGGGGGGGGGGGGGGGGGGGGGGGGGGGGGGGGGGGGGGGGGGGGGGGGGGGGFGGGGGGGGGGGGGGGGGGGGGGGGGGGGGGFGGGGGGGGGGGGGGGGGGGFGGGGGGGGGGGGFGGGGGFGGFGFGG6DGGGGGGGGGGGGDGCDCFF>CFFFAEFFFFFFFFFFCF@FFFFFFFF@@DF(=EE@FB9DFFEE??E?E6@;DEFFFF:>FFF;?<129::?0<AA?F609B>::BF?B<:616,(
@M04999:289:000000000-L3R54:1:1101:15523:3666 2:N:0:423
TTCTGGATTACCCGGGTATCTAATCCTGTTTGCTCCCCACGCTTTCGCATCTCAGCGTCAGTATCTGTCCAGAAGGCCGCCTTCGCCACCGGTATTCCTCCACATCTCTACGCATTTCACCGCTACACGTGGAATTCTACCTTCCTCTACAATACTCCAGATAACCAGTTTTAAGTGCAGTTCCCAGGTTGAGCCCGGGGCTTTCACACCTAACTTAATTATCCGCCTACATGCCCTTTACGCCCAGTCATTCCGATTAACGCTCGCACCCTCCGTATTCCCGCGGCTGCTGGCACGGAGT
+
CCCCCGGGGGGGGGGGGGGGGGGGGGGGGGGGGGGGGGGGGGGGGGGGGGGGGGAFDGGGGGGGGGGGGGGGGGGGGGGGGGGGGGDGGGGGEGGGGGGGGGGGGGGGGGGGGGEDGGGGGGGGGGGGGGGGGGGGGGGGGGGGGGGGGGGFGGGGGGGGGGGGGGGGGGGGGGGGFGFGGGGGGGGGGGGGFFGGGGGGFFFFFCFFBFFFFFFFFAFFFFFF@BFDFFFFFFFF@@E69;@>;?@EE@EFEFF0:(8AB<>6:>B9>6:?F?(,4??)<)3407>FFFF??:1<<9>92
@M04999:289:000000000-L3R54:1:1101:16353:3688 2:N:0:423
GTGCGACTACTAGGGTATCTAATCCTGTTCGCTACCCATGCTTTCGAACCTCAGCGTCAGTTACAGACCAGAGAGCCGCCTTCGCCACTGGTGTTCTTCCATATATCTACGCATTCCACCGCTACACATGGAGTTCCACTCTCCTCTTCTGCACTCAAGAAAAACAGTTTCAGCTGCACTTCCCCGGTTAAGCCGAGGGCTTTCACAGCTGACTTGTTCTCCCGCCTGCGTTCGCTTTACGCCCAATAAATCCGGACAACGCTTGCCACCTACGTATTACCGCGGCTACTGGCACGTAGTT
+
CCCCCGGGGGGGGGGFGGGGGGGGGGGGGGGGGGGGGGGGGGGGGGGGGGGGGGGGGGGGGGGGGGGGGGGGGGGGGGGGGGGGGGGGGGGGGGGGGGGGGGGGGFGGGGGGGGGGGGGGGGGGGGGGGGGGGGGGGGGGGGGGGGGGGGGGGGFGGGGGGGGGGGGFGGGGGGGGFGFGGGGGGGGGGGGGGGGGGGGGFFFFFFFFFFFFFFFFFFFFFFF@@B>BFFDFFFFF<D<F?FF;?DFFEFFF?B6(-4?FFFF<BFFAFFBB?<??ABAFAFF99BF?::27:()(.,::4
@M04999:289:000000000-L3R54:1:1101:25601:3776 2:N:0:423
AAGGACTACAGGGGTATCTAATCCTGTTTGCTCCCCACGCTTTCGCATCTCAGCGTCAGTATCTGTCCAGAAGGCCGCCTTCGCCACCGGTATTCCTCCACATCTCTACGCATTTCACCGCTACACGTGGAATTCTACCTTCCTCTACAATACTCCAGATAACCAGTTTTAAGTGCAATTCCCAGGTTGAGCCCGGGGCTTTCACACCTAACTTAATTATCCGCCTACATGCCCTTTACGCCCATTCATTCCGCTTAACGCTCGCACCCTCCGTATTACCCCGGCTGCTGGCACGGAGTTT
+
CCCCCGGFFGGGGGEEGGGGGGGGGGGGGGGGGGGGFGGGGGGGGGGGGGGGGGGGGGGGFGGGFGGGGGGGGCGGGDGGGGGGGGGDFGGGGGGGFGGGGGGGGGGGGGGGGGGGGGGGGGEDFGDGGDCFGFGGCG9@CFFGGGGGGGGG?,?8DFGGGFGGGGFFGFGGGGGGFGFFGG6@DFG9,<DECFGGGDGGFFFFFFFE=E55<69@EFC4=@@BFF9@>ECE@@FF3<C>DB@F(.96CCFFE(38<EE@(-2;6242:0:B9:(44492(-,3;(((5???0.81(-8?)
@M04999:289:000000000-L3R54:1:1101:14061:3822 2:N:0:423
GCCGGACTACTAGGGTATCTAATCCTGTTCGCTCCCCACGCTTTCGTCCATCAGCGTCAATCGGTATTTAGTAACCTGCCTTCGCAATCGGGGTTCTGTGTAATATCTATGCATTTCACCGCTACACTACACATTCCAGCTACTTCGATACTATTCAAGATTAACAGTATCAACGGCAGTTCTACAGTTAAGCTGCAGGTTTTCACCGCTGACTTATCAACCCGCCTACGGACCCTTTAAACCCAATAAATCCGGATAACGCTCGCATCCTCCGTATTACCGCGGCTGCTGGCACGGAGTT
+
CCCCCGGGGGGGGGGGGGGGGGGGGGGGGGGGGGGGGGGGGGGGGGGGGGGGGGGGGGGGGGGGGGGGGGGGGGGGGGGGGGGGGGGGGGGGGGGGGGGGGGGGGCGGGGGGGGGGGGGGGGGGGGGGGGGGGGGGGGGGGFGGGGGGGGGGGGGGGGGGGGGGGGGGGGGGGGGEDGFGGGGGGGGGGGGGGGGGFGGGFFFFFCFEFBBFFFFFEFFFFBDBFFFF=22:>>FFD));;AFFFFFFFFFFFF0?<@AEF9<FBBB038?A?BF?F?AAA?B>09>;FFFBB<DF9>BF:
@M04999:289:000000000-L3R54:1:1101:13154:3850 2:N:0:423
TGACTACTGGGGTATCTAATCCTGTTCGCTACCCATGCTTTCGAACCTCAGCGTCAGTTACAGACCAGAGAGCCGCCTTCGCCACTGGTGTTCTTCCATATATCTACGCATTCCACCGCTACACATGGAGTTCCACTCTCCTCTTCTGCACTCAAGAAAAACAGTTTCAGCTGCACTTCCCCGGTTAAGCCGAGGGCTTTCACAGCTGACTTGTTCTCCCGCCTGCGTTCGCTTTACGCCCAATAAATCCGGACAACGCTTGCCACCTACGTATTACCGCGGCTGCTGGCACGTAGTTAGC
+
CCCCCGGGGGGGGGGGGGGGGGGGGGGGGGGGGGGGGGGGGGGGGGGGGGGGGGGGGGGGGGGGGGGGCGGGGGGGGGGGGGGGGGGGGGGGGGGGGGGGGGGGGGGGGGGGGGGGGGGGGGGGGFGGGGGGGGGGGGGGGGGFGGGGGGGGGGGGGGGGGGGGGGGGGGFEGGFGFGFGGGGGGGGGCFGGGGEGGGGGFFFFFFFF=FFFFABFEFF@DFFFFFFFFD?FF@29>@FEFFFDEFCEE@B0<B>:BBFBF:?(),43:???BA?4:AFFF0(-3(5:BFB?FF?((.:A4
@M04999:289:000000000-L3R54:1:1101:9489:3924 2:N:0:423
ATGACTACTGGGGTATCTAATCCTGTTTGCTCCCCACGCTTTCGCATCTCAGCGTCAGTATCTGTCCAGAAGGCCGCCTTCGCCACCGGTATTCCTCCACATCTCTACGCATTTCACCGCTACACGTGGAATTCTACCTTCCTCTACAATACTCCAGATAACCAGTTTTAAGTGCAGTTCCCAGGTTGAGCCCGGGGCTTTCACACCTAACTTAATTATCCGCCTACATGCCCTTTACGCCCAGTCATTCCGATTAACGCTCGCACCCTCCGTACTACCGCGGCTGCTGGCACGGAGGT
+
CCCCCGGGGGGGGGGGFGGGGGGFGGGGGGGGGGGGGGGGGGGEGEDGCFGGGGGGGGGCFGGGGGFGGFGFGFGGGGGGGGGEGGGDGGEGGCFGGGGGGGGGGFGGGGGGGGGGGGGGGGGGGGGGGCFGGGGGGGGGC8FFGGGGFGGGGGGCFGGGGGGGGCDA8EFGGGGGFGFGGGGGGGGGGGGGGGGGGDCFAFAFFFFFFFBEC8FFEFFEB/5@D>DEFFF3:>@EFF<:;9?DEEEFFFFF;(2?FE6910379,70-41;(((()68;>>BFFFBF?:??281(-((
@M04999:289:000000000-L3R54:1:1101:16862:3942 2:N:0:423
GAGACTACCAGGGTATCTAATCCTGTTTGCTCCCCACGCTTTCGCATCTCAGCGTCAGTATCTGTCCAGAAGGCCGCCTTCGCCACCGGTATTCCTCCACATCTCTACGCATTTCACCGCTACACGTGGAATTCTACCTTCCTCTACAATACTCCAGATAACCAGTTTTAAGTGCAATTCCCAGGTTGAGCCCGGGGCTTTCACACCTAACTTAATTATCCGCCTACATGCCCTTTACGCCCAGTCATTCCGATTAACGCTCGCACCCTCCGTATTACCGCGGCTGCTGGCACGGGGTT
+
CCCCCGGGGGGGGGGGGGGGGGGGGGGGGGGGGGGGGGGGGGGGGGGGGGGGGGGGGGGGGGGGGGGGFFGGGGGGGGGGGGGGGGGGGGGGGGGGGGGGGGGGGGGGGGGGGGGGGGGGGGGGGGGGGG<FGGGGGGGGGGGGGGGGGFGGGGGGGGGGGGGGGGGGGGGGGGGGFGFGGGGGGGGGGGGGGGGGGGCFFFFFFFFFE@DFEFFFFFFEF@D22>BB?CFFFFFE<E<DFFFFFFFFFFFFDF7?E>20,396(244,1:F?0:?2))--70;>66?:::72:9((-3
@M04999:289:000000000-L3R54:1:1101:8243:4028 2:N:0:423
CTCGACTACCGGGGTATCTAATCCTGTTTGCTCCCCACGCTTTCGCATCTCAGCGTCAGTATCTGTCCAGAAGGCCGCCTTCGCCACCGGTATTCCTCCACATCTCTACGCATTACACCGCTACACGTGGAATTATACCCTCCTCTACAATACTCCAGATAACCAGTTTTAAGTGCAATTCCCAGGTTGAGCCGGGGGCTTGCAGACCTAACTAAATGAAACGCCTACATGCCCTTTACGCCCAGACATTCCGACAAACGCTCGCCCCACACGTACAACCGCGGCCGGTGGCACGGCATTG
+
-8BCCGGCFGEG77@FFFGGDCGGGGGFD8EEFF@:EGDCFF6<FF7CC<EFFG:@@CGFFA,@6,<EF<<F@FDGG+CF,CBCBF7,@F@C7E<<?FAEF@EFCF;BEF76FC,9A<EED7F=FED,8:@F,@,3EC:,3=CC8DE9EGE=E2,=DEC,==,DFDA;,,@CFE?FCB9:7++2,;<4@,579*@C>5C74)51*;8)/4;@C+=;?+;)+/66((//.)95)(53><2),(4<0(-(4))).-3(411?1:B>9(,4(((--.1(()),70(3((-,42(42)-2((--.
@M04999:289:000000000-L3R54:1:1101:14865:4036 2:N:0:423
GACTACAGGGGTATCTAATCCTGTTCGCTACCCATGCTTTCGAACCTCAGCGTCAGTTACAGACCAGAGAGCCGCCTTCGCCACTGGTGTTCTTCCATATATCTACGCATTCCACCGCTACACATGGAGTTCCACTCTCCTCTTCTGCACTCAAGAAAAACAGTTTCAGCTGCACTTCCCCGGTTAAGCCGAGGGCTTTCACAGCTGACTTGTTCTCCCGCCTGCGTTCGCTTTACGCCCAATAAATCCGGACAACGCTTGCCACCTACGTATTACCGCGGCTGCTGGCACGTAGTTAGCC
+
CCCCCGG<FGGGGGGGGGGGGGGGGGGGGEGGGGFGGGGGGG<FGGFGGGGGGGGGGGGGFGGGGGGGGGGGGGDGGGGGGGGGGGFFGGGGGGGGGFGGGFGGGGGGGGGFGGGGEGGGGGGAFFCFFGGGGGGGG@FGGGGGGGFGGGGGFGGGFCGFGGFE;DGGGGGGGGGGFGF8DGGGGGFFGGECGGGDGGGGFFAFFFFFFFF@EFFCEFA@FBDBD>@DFFFDFFFF<D:DF@8;@FFF@>6<>F?69>FBB044467((,8<<8)4)(,71;99:228((.4(4:4>D<-.
@M04999:289:000000000-L3R54:1:1101:25316:4039 2:N:0:423
CGAATGACTACCCGGGTATCTAATCCTGTTCGCTACCCATGCTTTCGAACCTCAGCGTCAGTTACAGACCAGAGAGCCGCCTTCGCCACTGGTGTTCTTCCATATATCTACGCATTCCACCGCTACACATGGAGTTCCACTCTCCTCTTCTGCACTCAAGAAAAACAGTTTCAGCTGCACTTCCCCGGTTAAGCCGAGGGCTTTCACAGCTGACTTGTTCTCCCGCCTGCGTTCGCTTTACGCCCAATAAATCCGGACAACGCTTGCCACCTACGTATTACCGCGGCTGCTGGCACGTAGT
+
CCCCCGGGGGGGGGGGGGGGGGGGGGGGGGGGGGGGGGGGGGGGGGGGGGGGGGGGGGGGGGGGGGGGGGGGGGGGGGGGGGGGGGGGGGGGGGGGGGGGGGGGGGGGGGGGGGGGGGGGGGGGGGGGGGGGGGGGGGGGGGGGGGGGGGGFFCGGGGGGGGGGGGGFGGGGGGGGFGFGGGGGGGGGGGGGGGGGDCDGFFFFFFFFFFFFFFFFFFFFFFFDFFFFFFFFDFFFFFFFE;<@FFFFFAFFFF9FFFFF09><<0<?AFFFFFF:242>DFFFFFB66:022:<??1(3-
@M04999:289:000000000-L3R54:1:1101:11300:4224 2:N:0:423
GGGACTACTGGGGTATCTAATCCTGTTTGCTCCCCACGCTTTCGCATCTCAGCGTCAGTATCTGTCCAGAAGGCCGCCTTCGCCACCGGTATTCCTCCACATCTCTACGCATTTCACCGCTACACGTGGAATTCTACCTTCCTCTACAATACTCCAGATAACCAGTTTTAAGTGCAGTTCCCAGGTTGAGCCCGGGGCTTTCACACCTAACTTAATTATCCGCCTACATGCCCTTTACGCCCAGTCATTCCGATTAAAGCTCGCACCCTCCGTATTACCGCGGCTGCTGGCACGGAGTT
+
CCCCCGGGGGGGGGGGGGGDFGFDGFGAFGGGGGGGGGGGCFGGGEGGFGGGGGGGGGGGGGFFGGGGDGGGGGGGGGGBFFGEFGGGGEFGGGGGGGGGGFGGGGGGGGGGFGGGGGGGGGGGGGEEGGGGGGGGGGFGGFGGGFFFGG9FGDD=DC?DFGGGGGEDFGGGFFCCDGFGFCFGGGGGGGGGFGED*;D?ABFFFFFFEFFECFCBEFFCA(95=DFEEEE3>EFF37@DFB?;EFEF3)7;11;64))7;8?F>9;1(8?B<:?FFFB?9(16>>B??:0(,276-4(
@M04999:289:000000000-L3R54:1:1101:20600:4428 2:N:0:423
TACGACTACAAGGGTATCTAATCCTGTTTGCTCCCCACGCTTTCGCATCTCAGCGTCAGTATCTGTCCAGAAGGCCGCCTTCGCCACCGGTATTCCTCCACATCTCTACGCATTTCACCGCTACACGTGGAATTCTACCTTCCTCTACAATACTCCAGATAACCAGTTTTAAGTGCAGTTCCCAGGTTGAGCCCGGGGCTTTCACACCTAACTTAACTATCCGCCTACATGCCCTTTACGCCCAGTCATTCCGATTAACGCTCGCACCCTCCGTATTACCGCGGCTGCTGGCACGGAGTT
+
CCCCCGGGGGGGGGGGGGGGGGGGGGGGGGGGGGGGGGGGGGGGGGGGGGGGGGGGGGGGGGGGGGGGGGGGGGGGGGGGGGGGGGGGGGGGGGGGGGGGGGGGGGGGGGGGGGGGGGGGGGGGGGGGGGGGGGGGGGGGGGGGGGGGGGGGGGGGGGGGGGGGGGGGDFGGGGGGFGFGGGGGGGGGGGGGGGGGGDGGFFFFFFFFFFEFFFFFFFFFFFFFFDFFFEEFFFFDFFFFFFBDFF@><7?CE;?3<9>1962996>;?BBBFBB084A>FFFFFF>::?BFFF?619?B
@M04999:289:000000000-L3R54:1:1101:22119:4451 2:N:0:423
GACTACCGGGGTATCTAATCCTGTTTGCTCCCCACGCTTTCGCATCTCAGCGTCAGTATCTGTCCAGAAGGCCGCCTTCGCCACCGGTATTCCTCCACATCTCTACGCATTTCACCGCTACACGTGGAATTCTACCTTCCTCTACAATACTCCAGATAACCAGTTATAAGTGCAGTTCCCAGGTTGAGCCCGGGGCTTTCACACCTAACTTAATTATCCGCCTACATGCCCTTTACGCCCAGTCATTCCGATTAACGCTCGCACCCTCCGTATTACCGCGGCTGCTGGCACGGAGTTAGCC
+
CCCCCGGGGGGFGGGGGGGGGGGGGGGGGGGGGGGGGGGGGGGGGGGGGGGGGGGGGGGGGGGGGGGGGGGGGGGGGGGGGGGGGGGGGGGGGGGGGGGGGGGGGGGGGGGGGGGGGGGGGGGGGGGGGGGGGGGGGGGGGGGGGGGGGGGGGGGGGGGGGGGGGGGGGGGGGGGGFGFGGGGGGGGGGGGGGGGGGGFGFFFFFFFFFFFFFFFFFFFFFFFFFFFF@FDFFFEFFFFFF@8@FFFFCE??(:9<?B??(4>FFFFFFFFFFF94A:039;9BF77>?(2:919<0<BB:
@M04999:289:000000000-L3R54:1:1101:11851:4600 2:N:0:423
TGACTACAAGGGTATCTAATCCTGTTCGCTACCCATGCTTTCGAACCTCAGCGTCAGTTACAGACCAGAGAGCCGCCTTCGCCACTGGTGTTCTTCCATATATCTACGCATTCCACCGCTACACATGGAGTTCCACTCTCCTCTTCTGCACTCAAGAAAAACAGTTTCAGCTGCACTTCCCCGGTTAAGCCGAGGGCTTTCACAGCTGACTTGTTCTCCCGCCTGCGTTCGCTTTACGCCCAATAAATCCGGACAACGCTTGCCACCTACGTATTACCGCGGCTGCTGGCACGTAGTTAGC
+
CCCCCGGGGGGGGGGGGGGGGGGGGGGGGGGGGGGGGGGGGGGGGGGGGGGGGGGGGGGGGGGFGGGGGGGGGGGGGFGGGGGGGGGGFGGGGGGGGGGGGGGGGGGGGGGGGGGGGGGGGGGGGGGGGGGGGGGGCGGGGGCGFGGGGGGGGGGGGGGGGGGGGFEGGGGGGGGGFGFGGGGGGGGGCFG>EGGDGDGDAAFFFFFF34B<BFFFFFFFFFBFFB9@DFF@DF6CE?@A@?,,6=7)?=BF6>>??FFF??FFFFB?F?:18AFABF6>>0>69<?>(:28?B??4AA<5
@M04999:289:000000000-L3R54:1:1101:18354:4623 2:N:0:423
TCGACTACCCGGGTATCTAATCCTGTTTGCTCCCCACGCTTTCGCATCTCAGCGTCAGTATCTGTCCAGAAGGCCGCCTTCGCCACCGGTATTCCTCCACATCTCTACGCATTTCACCGCTACACGTGGAATTCTACCTTCCTCTACAATACTCCAGATAACCAGTTTTAAGTGCAATTCCCAGGTTGAGCCCGGGGCTTTCACACCTAACTTAATTATCCGCCTACATGCCCTTTACGCCCAGTCATTCCGATTAACGCTCGCACCCTCCGTATTACCGCGGCTGCTGGCACGGAGTT
+
CCCCCGGGGGGGGGGGGGGGGGGGGGGGGGGGGGGGGGGGGGGGGGGGGGGGGGGGGGGGGGGGGGGGGGGGGGGGGGGGGGGGGGGGGGGGGGGGGGGGGGGGGGGGGGGGGGGGGGGGGGGGGGGGGGFGFGGGGGGGGGGGGGGGGGGGGGGGGGGGGGGGGGGGGGGGGGGGFGFGGGGGGGGGGGGGGDEDDGDFFFFFFFFFEFFFFFFFFFFCF@FFFFFFFFEF@E@;EFFF@>DFFFF55?FE1;DFFFFBFFFFFFFB(8<B??FFFFFF>>FFB>?::??BBB01;B0
@M04999:289:000000000-L3R54:1:1101:13083:4663 2:N:0:423
AAAAGACTACAGGGGTATCTAATCCTGTTTGCTCCCCACGCTTTCGCATCTCAGCGTCAGTATCTGTCCAGAAGGCCGCCTTCGCCACCGGTATTCCTCCACATCTCTACGCATTTCACCGCTACACGTGGAATTCTACCTTCCTCTACAATACTCCAGATAACCAGTTTTAAGTGCAGTTCCCAGGTTGAGCCCGGGGCTTTCACACCTAACTTAATTATCCGCCTACATGCCCTTTACGCCCAGTCATTCCGATTAACGCTCGCACCCTCCGTATTACCGCGGCTGCCGCCACGGAGTT
+
CCCCCGGGGGGGGGGGDGGGGGGGGGGGGGGGGGGGGGGGGGGGGGGGGGGGGGGGFGGGFGGGFGGGGGGGGFGGGGDDGGGGDGGGGGGGGGGGGGGGGGGFGCFGGGGGGGCEGGGGGGGGGFGGGGGGGGGFGGGGGFG8EFCFGGGGGGGGGGGFDGGGGGGGG8DGGFFGFGFFGGDFDFF<D7CFFFFDGGDC9994EFFFAB=EBFFFEF6CAEFDBFD==2?5;;@38@CF@DFFF;EFFE3<CE;@;;?C?9(346,4>B0(4;2?7(:<A1>F9B60:B>(39124((-,
@M04999:289:000000000-L3R54:1:1101:14016:4671 2:N:0:423
CGGACTACACGGGTATCTAATCCGGTTCGCTCCCCACGCTTTCGTGCCTTAGCGTCAGAAATGGTCCAGTAGCCTGCCTACGCTATTGGTGTTCCTTCTAATATCTACGGATTTCACTCTTACACTAGAAATTCCAGCTACCCCTACCATTCTCGAGCTCGCCAGTTCAGATAATAGCCACAATGGTTGAGCCACGTGATTTCACTATCTGCTTAACGAGCCGCCTACGCAACTCTTTACGCCCAGTCACTCCGGATAACGCTTGGGTCCTACGTATGACCGCGGCTGCTGGCACGTAGTT
+
CCCCCEGGGGGGGGGGGGGGGGGEGGGGGGDGGGGGGGGGGGGGGGGGGFGGGGGGGGGGGGGGGGGGGGGGGGGGGGGGGGGGGGGGGGGGGGGGGGGGGGGGGDFGGGGGGGGGGGGGGGGGGGGGGGGGGGGGGGGGGFGGGGGCFFGGGGGGGGGGGGGGGFGGGGGFGGGAFGBGGGFGGEFG6EEGGGGGGGGGFFFFFFFACEFFFFFFFFFFFFFFFFFD9@DFFFFFFF5A<DF@;;;F<3<E14>,3:<B?93<?FFFFB>DD?:?A?ABF629>0(,-740::BB0((()
@M04999:289:000000000-L3R54:1:1101:18852:4701 2:N:0:423
TTTGACTACCGGGGTATCTAATCCTGTTCGCTACCCACGCTTTCGAACCTCAGCGTCAGTTACAGACCAGAGAGCCGCCTTCGCCACTGGTGTTCTTCCATATACCTACGCATTCCACCGCTACACATGGAGTTCCACTCTCCTCTTCTGCACTCAAGAAAAACAGTTTCAGCTGCACTTCCCCGGTTAAGCCGAGGGCTTTCACAGCTGACTTGTTCTCCCGCCTGCGTTCGCTTTACGCCCAATAAATCCGGACAACGCTCGCAACCTACGTATTACCGCGGCTGCTGTCACGCAGTT
+
AC@CCGGGGGGGGGGEGGGGGGGGGGGGGGGGGGGGGGGGGGGGGFDGEFFGGGGEGGGGGGGGGGGGGGDFCFGGGGG:7FGGGGGDFGGGGGGGGGGGCGFFGGGGGGGGDCEGFG:EGGGGFGF@<FGGG8FAEGFGFGDFEGDGFCFGGCFGFFA=?FGG8CDDFGGGGGGGFGF?F?FGG>EGGG7ECCEDDCDGF49FBFFFE=EFF1?FEFFCA;>>B6;D@;@FFFF?;<CD01,4(.8<42<>>>?B9?<B>0(,4((,4(:::3)6(.4><909FF6(),))).-((-,.
@M04999:289:000000000-L3R54:1:1101:22575:4703 2:N:0:423
TCTAGGACTACTCGGGTATCTAATCCTGTTTGCTCCCCACGCTTTCGCATCTCAGCGTCAGTATCTGTCCAGAAGGCCGCCTTCGCCACCGGTATTCCTCCACATCTCTACGCATTTCACCGCTACACGTGGAATTCTATCTTCCTCTACAATACTCTAGTTAACCAGTTTTAAGTGCAATTCCTAGGTTGAGCCCAGGGCTTTCACACCTAACTTAATTATCCGCCTACATGCCCTTTACGCCCAGTCATTCCGATTAACGCTCGCACCCTCCGTATTACCGCGGCTGCTGGCACGGAGT
+
CCCCCGGGGGGGGGGGGGGGGGGGGGGGGGGGGGGGGGGGGGGGGGGGGGGGGGGGGGGGGGGGGGGGGGGGGGGGGGGGGGGGGGGGGGGGGGGGGGGGGGGGGGGGGGGGGGGGGGGGGGGGGGGGGGGGGGGGGGGGGGGGGGGGGGGGGGGGGGGGGGGGGGGGGGGGGGGGFGFGGGGGGGGGGGGGGGGGGGGGFAFFFFFFFFFFFFFFFFFFFFFF>FFFFFFFFEFDEFFFFFF@@??EEFFFFFF@6;DFCDFD<>9@F;0(3:B???F2><<>F999;?:?BF(4:>>>-
@M04999:289:000000000-L3R54:1:1101:10428:4780 2:N:0:423
CGATGACTACACGGGTATCTAATCCTGTTTGCTCCCCACGCTTTCGCATCTCAGCGTCAGTATCTGTCCAGAAGGCCGCCTTCGCCACCGGTATTCCTCCACATCTCTACGCATTTCACCGCTACACGTGGAATTCTACCTTCCTCTACAATACTCCAGATAACCAGTTTTAAGTGCAGTTCCCAGGTTGAGCCCGGGGCTTTCACACCTAACTTAATTATCCGCCTACATGCCCTTTACGCCCAGTCATTCCGATTAACGCTCGCACCCTCCGTATTACCGCGGCTGCTGGCACGGAGTT
+
CCCCCGGGGGGGGGGGGGGGGGGGGGGGGGGGGGGGGGGGGGGGGGGGGGGGGGGGGGGGGGGGGGGGGGGGGGGGGGGGGGGGGGGGGGGGGGGGGGGGGGGGGGGGGGGGGGGFGGGGGGGGGGGGGGGGGGGFGGGGGGGGGGGGGGGGGGGGGGGGGGGGGGGFGFGGGGGGFGFGGGGGGGCGGGGGGGGGGGGGDAAFFFFFFFFFFFFFFFFF@?EFF@@DFEFFFEFFFFFFF?FB@D(7@<EEEFF;<@FAF6:BFFFFBFF?:1-::B9A)29;>66>FF?>10<61;;:4
@M04999:289:000000000-L3R54:1:1101:11766:4783 2:N:0:423
TTCGACTACGGGGTATCTAATCCTGTTCGCTACCCATGCTTTCGAACCTCAGCGTCAGTTACAGACCAGAGAGCCGCCTTCGCCACTGGTGTTCTTCCATATATCTACGCATTCCACCGCTACACATGGAGTTCCACTCTCCTCTTCTGCACTCAAGAAAAACAGTTTCAGCTGCACTTCCCCGGTTAAGCCGAGGGCTTTCACAGCTGACTTGTTCTCCCGCCTGCGTTCGCTTTACGCCCAATAAATCCGGACAACGCTTGCCACCTACGTATTACCGCGGCTGCTGGCACGTAGTT
+
CCCCCGGGGGGGGGGGGGGGGGGGGFGGGGGGGGGGGGGGGGGGGGGGGGGGGGGGGGGGGGGGGGGGGGGGGGGGGGGGGGGGGGGGGGGGGGGGGGGGGGGGGGGGGGGGGGGGGGGGGGGGGGEGGGGGGGGGGGGGGGGGGGGGGGGGGGGGGGGGGGGGGGGGGGGCAFGGFGFGGGGGGGGGGDGGGGGGDGGGFFFFFFFFF==@FFFBFFFFFFFFFFDBF?@<9D?@E<DFFFFDDFBD<D?F904>?B;9B?FFBFFFFFFF77A2ABABBB>699?:>00<??:?F:>
@M04999:289:000000000-L3R54:1:1101:13395:4808 2:N:0:423
GAGACTACTCGGGTATCTAATCCTGTTTGCTCCCCACGCTTTCGCATCTCAGCGTCAGTATCTGTCCAGAAGGCCGCCTTCGCCACCGGTATTCCTCCACATCTCTACGCATTTCACCGCTACACGTGGAATTCTACCTTCCTCTACAATACTCCAGATAACCAGTTTTAAGTGCAGTTCCCAGGTTGAGCCCGGGGCTTTCACACCTAACTTAATTATCCGCCTACATGCCCTTTACGCCCAGTCATTCCGATTAACGCTCGCACCCTCCGTATTACCGCGGCTGCTGGCACGGAGTT
+
CCCCCGGGGGGGGGGGGGGGGGGGGGGGGGGGGGGGGGGGGGGGGGGGGGGGGGGGGGGGGGGGGGGGGGGGGGGGGGGGGGGGGGGGGGGFGGGGGGGGGGGGGGGGGGGGGGGGGGGGGGGGGGGGGGGGGFGGGGGGGGGGGGGGGGGGGGGGGGGFGGGGGGGGGGGGFGGGFGFGGGGGGGGGGGGGGGGDGG5;ABFFFFFF@FFFFFFFFFFCF@FF=>=ECE=EFF8@C<1;>FDD@EFE?EC@6??DFF<BF?FFFFF?1:<>:?7?BFA?>91;11<23:B?<1704:1
@M04999:289:000000000-L3R54:1:1101:22732:4843 2:N:0:423
ACAGGACTACTGGGGTATCTAATCCTGTTCGCTCCCCACGCTTTCGTCCATCAGCGTCAATCGGTATTTAGTAACCTGCCTTCGCAATCGGGGTTCTGTGTAATATCTATGCATTTCACCGCTACACTACACATTCCAGCTACTTCAATACTATTCAAGATTAACAGTATCAACGGCAGTTCTACAGTTAAGCTGCAGGTTTTCACCGCTGACTTATCAACCCGCCTACGGACCCTTTAAACCCAATAAATCCGGATAACGCTCGCATCCTCCGTATTACTGCGGCTGCTGGCACGGAGTT
+
CCCCCFGFGGFGGDGGGGGGGGGFFGGFGGGGEFCCGCEGGGFGCGFGGGGGFFGGGGGGGGGEFG<AFGGGGFGGGCFAEEGGGGGGGGGDGGGGGGGFGFFGGAFFEGDGGGGGGFGGGGGGGGFFGGGGGGGGD>FGGGGGGGGFFGFGGFFGGFFGGGGGGGGFFGGGGGGG>DEGGG7FFG6EECGFGGGGG?D;?F?AAFFDBFFBDFC>EAFC6>@ABBDFFDFFFFFF=EEFFFDF<DD3=<<C;;>0<<@E<B149>9:9:?D(((4:?4A)))3114>B)),17??(,21.
@M04999:289:000000000-L3R54:1:1101:16292:4862 2:N:0:423
TAGACTACCGGGGTATCTAATCCTGTTTGCTCCCACGCTTTCGCATCCCAGCGTCAGTATCTGTCCAGAAGGCCGCCTTCGCCACCGGTTTTCCTCCACATCCCTACGCATTCCACCGCTACACGTGGAATTCTACCTTCCTCTACACTACTTCAGATAACAAGTTTCAAGTGCAGCTCCCAGTTTGAGCCCGGGGCTTTCCCACCTAACTTACTTACCCGCCTACATCCCCTTAACGCCCGTGCATCCCGATAAACGTTGTCACCCTCCGAATACCCGCGCTTGCTGGCCCGATTGTAGC
+
-A66,;C@EFGEDG@GAA@,,,,C,EE,,C@FG@FE:+FG8@66,,7,;6,678:B,CF<C@C<FA9,F8<,,96+7F,54BFBFEE7:+B=BF?FGFC,9,,,954+@+CG99,C<4444B:FGFG7C,A,AC=E,E:EC8,,=BF,7,=2,7,,7E8,=,,6EFD,22<@FGG,*=FFGGGCC;,;*@3*@8E**;F*++*8)?)?.-9*0+11>+;()6((,6.))/8038).)(65((-(,,6-:0247(444,((((.<A71(3((((--)5(((-,(((()-4(((-,((()))4
@M04999:289:000000000-L3R54:1:1101:6832:4894 2:N:0:423
AAGACTACTCGGGTATCTAATCCTGTTCGCTACCCATGCTTTCGAGCCTCAGCGTCAGTAACAGACCAGAGAGCCGCCTTCGCCACTGGTGTTCTTCCATATATCTACGCATTTCACCGCTACACATGGAGTTCCACTCTCCTCTTCTGCACTCAAGTCTCTCAGTTTCCGATGCTCTTCCTCAGTTAAGCTGAGGGCTTTCACATTCAGACTTAAAAGACCGCCTGCGCTCCCTTTACGCCCAATAAATCCGGACAACGCTTGCCACCTACGTATTACCGCGGCTGCTGGCACGTAGTT
+
CCCCCGGGGGGGGGGGGGGGGGGGGGGGGGGGGGGGGGGGGGGGGGGGGGGGGGGGGGGGGGGGGGGGGGGGGGGGGGGGGGGGGGGGGGGGGGGGGGGGGGGGGGGGGGGGGGGGGGGGGGGGGGGGGGGGGGGGGGGGGGGGGGGGGGGGGGGGGFCC=CFGGGGGGGGGGGGGFGFG@FGGGGGGGGGGGGGGGGGGFFFFFFFFFFFFFA1BCFFBFFFAFFFFFF@DFFDFFFFDFFFD<DEEFFFFF@<BFFFF9<:6?2><:?>:::?B:4<<1(9>FBFF>B:?B<:B74?A
@M04999:289:000000000-L3R54:1:1101:23608:4914 2:N:0:423
GGGACTACTGGGGTATCTAATCCTGTTCGCTCCCCACGCTTTCGTCCATCAGCGTCAATCGGTATTTAGTAACCTGCCTTCGCAATCGGGGTTCTGTGTAATATCTATGCATTTCACCGCTACACTACACATTCCAGCTACTTCAATACTATTCAAGATTAACAGTATCAACGGCAGTTCTACAGTTAAGCTGCAGGTTTTCACCGCTGACTTATCAACCCGCCTACGGACCCTTTAAACCCAATAAATCCGGATAACGCTCGCATCCTCCGTATTACCGCGGCTGCTGGCACGAGGTT
+
CCCCCGGGGGGGGGGGGGGGGGGGGGGGGGGGGGGGGGGGGGGGGGGGGGGGGGGGGGGGGGGGGGGGGGGGGGGGGGGGGGGGGGGGGGGGGGGGGGGGGGGGGGGGGGGGGGGGGGGGGGGGGGGGGGGGGGGGGGGGGGGGGGGGGGGGGGGGGGGGGGGGGGGGGGGGGDGGEFFGGGGGGGGGGGGGGGGGGFDFFFFFFFFFFFFFFFFFFFFFBA>AAFFFFFF@FBBECEFFF?@;@FEE??FB90;@4710;?BFF?F?FF?>???B2>9(7;2694:F:4?F7:(((-4
@M04999:289:000000000-L3R54:1:1101:19866:4922 2:N:0:423
TTTGACTACCGGGGTATCTAATCCTGTTCGCTCCCCACGCTTTCGTCCATCAGCGTCAATCGGTATTTAGTAACCTGCCTTCGCAATCGGGGTTCTGTGTAATATCTATGCATTTCACCGCTACACTACACATTCCAGCTACTTCAATACTATTCAAGATTAACAGTATCAACGGCAGTTCTACAGTTAAGCTGCAGGTTTTCACCGCTGACTTATCAACCCGCCTACGGACCCTTTAAACCCAATAAATCCGGATAACGCTCGCATCCTCCGTATTACCGCGGCTGCTGGCACGGAGTT
+
CCCCCGGGGGGGGGGGGGGGGGGGGGGGGGGGGGGGGGGGGGGGGGGGGGGGGGGGGGGGGGGGGGGGGGGGGGGGGGGGGGGGGGGGGGGGGGGGGGGGGGGGGGGGGGGGGGGGGGGGGGGGGGGGGGGGGGGGGGGGGGGGGGGGGGGGGGGGGGGGGGGGGGGGGGGGGGGGFGFGGGGGGGGGGGGGGGGGFGFGFFFFFFFFFFFFFFFFFFFFFFF9@DDDFDFFFFD@EFFFFFFFFFFFFFFFFFFFFFFF9:109BFFFFFFFF?BFBAF?>FFF99:BFFF?>B099?7
@M04999:289:000000000-L3R54:1:1101:17216:4987 2:N:0:423
TGACTACCAGGGTATCTAATCCTGTTTGCTCCCCACGCTTTCGCATCTCAGCGTCAGTATCTGTCCAGAAGGCCGCCTTCGCCACCGGTATTCCTCCACATCTCTACGCATTTCACCGCTACACGTGGAATTCTACCTTCCTCTACAATACTCCAGATAACCAGTTTTAAGTGCAATTCCCAGGTTGAGCCCGGGGCTTTCACACCTAACTTAATTATCCGCCTACATGCCCTTTACGCCCAGCCATTCCGATTAACGCTCGCACCCTCCGTATTACCGCGGCTGCTGGCACGGAGTTAGC
+
CCCCCGGGGGGGGGGGGGGGGGGGGGGGGGGGGGGGGGGGGGGGGGGGGGGGGGGGGGGGGGGGGGGGGGGGGGGGGGGGGGGGGFGGGGGGGGGGGGGGGGGGGGGGGGGGGGGGGGGGGGGGGGGGEGGGGGGGGGFGGGGGGGGGGGGGGGGGFGGGGGGGGGGGGGGFGGGGFGFG?DGGGGGGGGGGGGDGGGGG8@FFFFFFFFFEFACFFFFFFFFFFFFEEFF@EFFFFFFFFFF?DFE<CE;(3(6CEFFFF>FFFBFBFB>3:034<FBF;>FF0(3??<?FF1344?9B5
@M04999:289:000000000-L3R54:1:1101:17548:5061 2:N:0:423
GCAGACTACTGGGGTATCTAATCCTGTTCGCTACCCATGCTTTCGAACCTCAGCGTCAGTTACAGACCAGAGAGCCGCCTTCGCCACTGGTGTTCTTCCATATATCTACGCATTCCACCGCTACACATGGAGTTCCACTCTCCTCTTCTGCACTCAAGAAAAACAGTTTCAGCTGCACTTCCCCGGTTAAGCCGAGGGCTTTCACAGCTGACTTGTTCTCCCGCCTGCGTTCGCTTTACGCCCAATAAATCCGGACAACGCTTGCCACCTACGTATTACCGCGGCTGCTGGCACGGAGTT
+
CCCCCGGGGGGGGGGGGGGGGGGGGGGGGGGGGGGGGGGGGGGGGGGGGGGGGGGGGGGGGGGGGGGGGGGGGGGGGGGGGGGGGGGFGGEFGGGGGGGGGGGGGGGGGGGGGGGGGGGGGGGGGGGGGGGGGGGGGGGGGGGGGGGGGGGGGGGGGGGGGFEDGGGGGGGGGGGGFGFDDGGGGGGGGGGGGGGCDC5DFFFFFFFFFBBBFBAFBFFF4>5@FFFFFD;;@F?@;EEB;9>D@@E<95CEF;FF>FBFBB?FBBF??F?FF:2449A9:BB;0431))41:<(((48?
@M04999:289:000000000-L3R54:1:1101:25124:5162 2:N:0:423
CGACTACAGGGGTATCTAATCCTGTTTGCTCCCCACGCTTTCGCATCTCAGCGTCAGTATCTGTCCAGAAGGCCGCCTTCGCCACCGGTATTCCTCCACATCTCTACGCATTTCACCGCTACACGTGGAATTCTACCTTCCTCTACAATACTCCAGATAACCAGTTTTAAGTGCAGTTCCCAGGTTGAGCCCGGGGCTTTCACACCTAACTTAATTATCCGCCTACATGCCCTTTACGCCCAGTCATTCCGATTAACGCTCGCACCCTCCGTATTACCGCGGCTGCTGGCACGGAGTTAGC
+
CCCCCGGGGGGGGGGGGGGGGGGGGGGGGGGGGGGGGGGGGGGGGGGGGGGGGGGGGGGGGGGGGGGGGGGGGGGGGGGGGGGGGGGGGGGGGGGGGGGGGGGGGGGGGGGDGGGGGGGGGGGGGGGGEGGGGGAFGGGGGFGFGGGGGGGGGGGGGGGGGGGGGGGGGGGGGGGGFGFGGGGGGGGGGGGGGGGGGGGGFFFFFFFFFFFFFFFFFFFEFFFFFFFFFFFFFDEFFFFFF<@@FFFEFC@;?DFFFFFFFFB>FFFBB?>?0<2A9ABF;;BBF?FF?F??F446??<<4
@M04999:289:000000000-L3R54:1:1101:5575:5184 2:N:0:423
ACTACTCGGGTATCTAATCCGGTTTGCTCCCCACGCTTTCGCATCTCCGCGTCAGTATCTGTCCAGAAGGCCGCATTCGCCACCGGTATTCCTCCACATCTCTACGCATTTCACCGCTACACGTGGAATTCTACCTTCCTCTACAATACTCCAGATAACCAGTTTTAAGTGCAATTCCCAGGTTGAGCCCGGGGCTTTCACACCTAACTTAATTATCCGCCTACATGCCCTTTACGCCCAGCCATTCCGATTAACTCTCGCACCGTCCGTATTACCGCGGCTGCTGGCCCGGAGTTAGCCG
+
CCCC8C,BBBF7FF@<F@FG@BCF;FGCFC@@;F:FGCGFGGE@FGC,@FB@F:CF9FFGGGGCEFCFGG8C:F+,@EF=,B:FG7FCEGDAEFG@?<,B?FEGG7BGCFA,A@?FEE44FD+EAF+<FEFGFFEDE,@DA,@=,9B==@?FG8A967=DGGCE,?E=FGF7,@E7BC92;+A<38DDF7C**8;49*+5=B95AAFF=EB6C>CF5B?BD?@88C)5)68=)7)4;,:B((63>)<53:82-46)6)5(1,,4((4(43::(6)62(,,((445)51,(,71,4.66).,
@M04999:289:000000000-L3R54:1:1101:26127:5199 2:N:0:423
GGAGACTACCCGGGTATCTAATCCTGTTTGCTCCCCACGCTTTCGCATCTCAGCGTCAGTATCTGTCCAGAAGGCCGCCTTCGCCACCGGTATTCCTCCACATCTCTACGCATTCCACCGCTACACGTGGAATTCTACCTTCCTCTACAATACTCTAGTTAACCAGTTTTAAGTGCCATTCCTAGGTTGAGCCCAGGGCTTTCACACCTAACTTAATTATCCGCCTACATGCCCTTTACGCCCAGTCATTCCGATTAACGCTCTCACCCTCCGTATTACCGCGGCTGCTGGCACGGCGTTT
+
CCCCCGGGGGFGGGGGGGGGGGGGGGGGGGGGGGGGGGGGGGGGGGGDFGGGGGGGGGGGGGFGGF@DFFGGGGGGGDGGGGFFEGGGGGG@FGEGGGGGGGFEFGGGGGGGGGFCFGGGGEECFGGFGGGGGGGGGGGGGGGGFDEGD?FGGCFFGDGCFFGGGGGGGGGGGFFC+==DFF=A9:FCCEFGGGGFG>>FFFFCFFFF5<EFFFBFF9FEF?2:=>FF=ECFEFF@EEC4>@FDF@))/6<C3(/87C3(((6,=;9?B2??F62:>))4301(79;60).22)4-((-,(
@M04999:289:000000000-L3R54:1:1101:26867:5213 2:N:0:423
CGACTACACGGGTATCTAATCCTGTTTGCTCCCCACGCTTTCGCATCTCAGCGTCAGTATCTGTCCAGAAGGCCGCCTTCGCCACCGGTATTCCTCCACATCTCTACGCATTTCACCGCTACACGTGGAATTCTACCTTCCTCTACAATACTCCAGATAACCAGTTTTAAGTGCAATTCCCAGGTTGAGCCCGGGGCTTTCACACCTAACTTAATTATCCGCCTACATGCCCTTTACACCCAGTCATTCCGATTAACGCTCGCACCCTCCGTATTACCGCGGCTGCTGTCACGGAGTTACC
+
CCCCCFC@FGGGFGGGGGGGGFEFGGGCG@FDGGGGDGBCFFBEE7FFFFFGGFGEGGAFFGGGGGGGFFGCFGEECGGD7F=FGGGD@@FDF,?EFGGGFGGGGGGEGGEEGGGGGGGGGEGGGFFEEFG?FF@FFGGGGGGFGGGFGGGFF?FFGGGAFFG?>DFGGGGGGGGFD8@=CGGF?9,<DFEGECCCD4CGFFFEFEFAEBA<3B:A?AFCDB>((8@CFFEFE1;96?EA>;@;3;CC57E0(,:3>06?:9>B>BF0::B::<(5<<?BF03(,44:).):2(4133>).
@M04999:289:000000000-L3R54:1:1101:15183:5393 2:N:0:423
GACTACAGGGGTATCTAATCCTGTTCGCTACCCATGCTTTCGAACCTCAGCGTCAGTTACAGACCAGAGAGCCGCCTTCGCCACTGGTGTTCTTCCATATATCTACGCATTCCACCGCTACACATGGAGTTCCACTCTCCTCTTCTGCACTCAAGAAAAACAGTTTCAGCTGCACTTCCCCGGTTAAGCCGAGGGCTTTCACAGCTGACTTGTTCTCCCGCCTGCGTTCGCTTTACGCCCAATAAATCCGGACAACGCTTGCCACCTACGTATTACCGCGGCTGCTGGCACGTAGTTAGCC
+
CCCCCGGGGGGGGGGGGGGGGGGGGGGGGGGGGGGGGGGGGGGGGGGGGGGGGGGGGGGGGGGGGGGGGGGGGGGGGGGGGGGGGGGGGGGGGGGGGGGGGGGGGGGGGGGGGGGGGGGGGGGFGGGGGGGGGGGGGAFGFGGGGGDGFGGGGGGGGGGGGGGGGGGGGGGGGGGGFGFGGGGGGGGGGGEGGGGGGGGGFFFFFFFFFFFFFFFFFFFFFFFF59@FFFFFFFFFFFBFFFFFFFFFFF06;>F?FFB?6??9?6?B:BB?A?26<?B>(3(4:2.(3<?B?:0:94<A4
@M04999:289:000000000-L3R54:1:1101:20998:5413 2:N:0:423
CGACTACTAGGGTATCTAATCCTGTTTGCTCCCCACGCTTTCGCATCTCAGCGTCAGTATCTGTCCAGAAGGCCGCCTTCGCCACCGGTATTCCTCCACATCTCTACGCATTTCACCGCTACACGTGGAATTCTACCTTCCTCTACAATACTCCAGATAACCAGTTTTAAGTGCAGTTCCCAGGTTGAGCCCGGGGCTTTCACACCTAACTTAATTATCCGCCTACATGCCCTTTACGCCCAGTCATTCCGATTAACGCTCGCACCCTCCGTATTACCGCGGCTGCTGGCACGGCGTTATC
+
CCCCCGGGGGGGGGGGGGGGGGGGGGGGGGGGGGGGGGGGGGFGGEGGGGGGGGGGGGGGGGGGGGGGGGGGGGGGGGGGGGGGGGGGGGGGGGGGGGGGGGGGGGGGEGGGGGGGGGGGGGGGGGGGGGGFFGGGFGGGGGGGFFGFGGGGGGGFGGGGGGGGGGGGGGGGFGGGFGFGGFC?FFFGGGGGGG6CCDGCFFFFFFFFFFFFFFFFFFFFFFFFFFFFFFEFFFF4CFFF@FFE@EEECEF@FD@FE(7@?;>>BBF:BBFF:FF2>>?FFBF>604?((4389(((-(()
@M04999:289:000000000-L3R54:1:1101:25776:5421 2:N:0:423
AGACTACCCGGGTATCTAATCCTGTTCGCTCCCCACGCTTTCGTCCATCAGCGTCAATCGGTATTTAGTAACCTGCCTTCGCAATCGGGGTTCTGTGTAATATCTATGCATTTCACCGCTACACTACACATTCCAGCTACTTCAATACTATTCAAGATTAACAGTATCAACGGCAGTTCTACAGTTAAGCTGCAGGTTTTCACCGCTGACTTATCAACCCGCCTACGGACCCTTTAAACCCAATAAATCCGGATAACGCTCGCATCCTCCATATTACCGCGGCTGCTGGCACGGAGTTAGC
+
CCCCCGGGGGGGGGGGGGGGGGGGGGGGGGGGGGGGGGGGGGGGGGGGGGGGGGGGGGGGGGGGGGFGGGGGGGGGGGGGGGGGGGGGGGGGGGGGGGGGGGGGGGGGGGGGGGGGGGGGGGGGGGGGGGGGGGGGGGGGGGGGGFGGGGGGGGGGGGGGGGGGGFGFGGGGGGGGFGFGGGGGGGGGGGGGGGFGFGGGFFFFFFFFFFFFFFFAA?4>DFFFFFFFF@BFFFFFFFFFFFDFFFFFEFFFFF?<E<>F<FF;6;:2<::46A2>DABF>>>FB???:?:?BF;>8:AA9
@M04999:289:000000000-L3R54:1:1101:17315:5458 2:N:0:423
TGACTACCGGGGTATCTAATCCTGTTCGCTACCCATGCTTTCGAACCTCAGCGTCAGTTACAGACCAGAGAGCCGCCTTCGCCACTGGTGTTCTTCCATATATCTACGCATTCCACCGCTACACATGGAGTTCCACTCTCCTCTTCTGCACTCAAGAAAAACAGTTTCAGCTGCACTTCCCCGGTTAAGCCGAGGGCTTTCACAGCTGACTTGTTCTCCCGCCTGCGTTCGCTTTACGCCCAATAAATCCGGACAACGCTTGCCACCTACGTATTACCGCGGCTGCTTGCACGGAGTTAGC
+
CCCCCGGGGGGGGGGGGGGGGGGGGGGGGGGGGGGGGGGGGGGGGGGGGGGGGFGGGGGGGGGGGGGGGGFGGGGGGGGGGGGGGGGGGGGGGGGGGGGGGGGGGGGGGGGGGFFGGGGGGGGGGGGGGGGGGGGGGGGGGG?FGGGGGGGGGGGFFGFGGGGGGGFGGGGGGGGGFGDFFFC>EGGGGGGDG8EGGGGGFFFFFFFFB:B>=AF=<AFBDFFFF@@FF?16?FFE<8@BFF(.5>49A207066(4(7124:8AF?<:??:>A?A4)3>906(264),().,((,,4<<5
@M04999:289:000000000-L3R54:1:1101:17110:5468 2:N:0:423
GCTGACTACCCGGGTATCTAATCCTGTTTGCTCCCCACGCTTTCGCATCTCAGCGTCAGTATCTGTCCAGAAGGCCGCCTTCGCCACCGGTATTCCTCCACATCTCTACGCATTTCACCGCTACACGTGGAATTCTACCTTCCTCTACAATACTCCAGATAACCAGTTTTAAGTGCAGTTCCCAGGTTGAGCCCGGGGCTTTCACACCTAACTTAATTATCCGCCTACATGCCCTTTACGCCCAGTCATTCCGATTAACGCTCGCACCCTCCGTATTACCGCGGCTGCTGGCACGGAGTT
+
CCCCCGGGGGGGGGGDGGGGGGGGGGGGGGGGGGGGGGGGGGFGGGGGGGGGGGGGGGGGGFGGGGGGGGGGGGGGGGGGGGGGGGGGGGGGGGGGGGGGGGFGFGGGGGGGGG?FGGFGGGGGGGGGFEGFGGGGGGFGGGGGGGGGGFGGGGGGGGDGGGG8FDFF,@F@FGGC?9<DGGGG6DEFFCCFE+:CD5DD9?FCA>AEFFFFFFF8CFFEF:>=@@FFEECFFFE88;C>@F@0=834CEEE@<1;;49:(:<B9>>96(46>22:7-6)39(29126)2((.,<9;(-4
@M04999:289:000000000-L3R54:1:1101:8591:5477 2:N:0:423
GAAAGACTACTGGGGTATCTAATCCCATTTGCTCCCCTAGCTTTCGTCTCTCAGTGTCAGTGTCGGCCCAGCAGAGTGCTTTCGCCGTTGGTGTTCTTTCCGATCTCTACGCATTTCACCGCTCCACCGGAAATTCCCTCTGCCCCTACCGTACTCCAGCTTGGTAGTTTCCACCGCCTGTCCAGGGTTGAGCCCTGGGATTTGACGGCGGACTTAAAAAGCCACCTACAGACGCTTTACGCCCAATCATTCCGGCTAACGCTTGCATCCTCTGTATTACCGCGGCTGCTGGCACAGAGTT
+
CCCCCGGGGGGGGGGGGGGGGGGGGGGGGGGGGGGGGGGGGGGGGGGGGGGGGGGGGGGGGGGGGGGGGGGGGGGGGGGGGGGGGGGGGGGGGGGGGGGGGGGGGGGGGGGGEGGGGGGGGG7CEGGGGGGGGGGGGGGGGGGGGGGFGGGGGGGGGGGGGGGGCDAFFFFGGGGGFG5DGGGGGGGGG>6EFGGGGGCCFFFFFFB4>@26;DAF<F=<3=;8@D@1;;@E29B?BFF=6<>FB:08:4<A689(,87??>B?FFF24(34<FDAB245>:9>FB(26?DF63<048?A)
@M04999:289:000000000-L3R54:1:1101:25085:5562 2:N:0:423
CGGATACCGGGGTATCTAATCCTGTTTGCTCCCCACGCTTTCGCATCTCAGCGTCAGTATCTGTCCAGAAGGCCGCCTTCGCCACCGGTATTCCTCCACATCTCTACGCATTTCACCGCTACACGTGGAATTCTACCTTCCTCTACAATACTCCAGATAACCAGTTTTAAGTGCAGTTCCCAGGTTGAGCCCGGGGCTTTCACACCTAACTTAATTATCCGCCTACATGCCCTTTACGCCCAGTCATTCCGATTAACGCTCGCACCCTCCGTATTACCGCGGCTGCTGGCACGGAGTGAGC
+
CCCCCGGGGGGGEGGGGGGGFGGGGGGGGGGGGGGGGGGGGGGGGGGGGGGGGGGGGGDGGGGGGGGGGGGGGCFGGGGGGGGGGGGGGGGGGGGGGGGGGGGGGGGGGGDGFFGGGGGGGGFGGGGG:EFFFGEGGGGGGGGGGGGGGGGGGGGFFFGGGGGGFGGGGGGFGGGGFGFGGGGGGGGGGGFGGEGGGGGGFFFFFFFFFDECEFFFFF6??B558;1?E;EFE;EEF<?DB<747@?EEE@D?6::<:96:BB96>8:?FF62(4>FAFFB9;B;?B?>:(,<6>>:0)83
@M04999:289:000000000-L3R54:1:1101:20290:5572 2:N:0:423
TGACTACAGGGGTATCTAATCCTGTTTGCTCCCCACGCTTTCGCATCTCAGCGTCAGTATCTGTCCAGAAGGCCGCCTTCGCCACCGGTATTCCTCCACATCTCTACGCATTTCACCGCTACACGTGGAATTCTACCTTCCTCTACAATACTCCAGATAACCAGTTTTAAGTGCAATTCCCAGGTTGAGCCCGGGGCTTTCACACCTAACTTAATTATCCGCCTACATGCCCTTTACGCCCAGTCATTCCGATTAACGCTCGCACCCTCCGTATTACCGCGGCTGCTGGCACGGAGTTAGC
+
CCCCCGGGGGGGGGGGGGGGGGGGFGGGGGGGGGGGGGGGGGGGGGGGGGGGGGGGGGFGFGFGGGGGGGGGGGGGGGGGGFGGGGGGGEGGGGGGGFGGGGGGGGGGGGGGGFGGGGGGGGGGGGGEEGGFFGGGGGGGGFGGGGGGGGFEGGG8EFGGGCEGFF=FGGDEFFFFFGFGGFGCDFGGGFGGGGGDDDFFF+9EFFFFEDFFFFCA?=A?;BF?FB3:?B=FFFFEFFFFFFF13>E35?;2;@;CE21:B>>BFF:6?:61:7(:AF?0,4>9>?>:2::72(9>B7466
@M04999:289:000000000-L3R54:1:1101:21534:5576 2:N:0:423
CTGACTACACGGGTATCTAATCCTGTTTGCTCCCCACGCTTTCGCATCTCAGCGTCAGTATCTGTCCAGAAGGCCGCCTTCGCCACCGGTATTCCTCCACATCTCTACGCATTTCACCGCTACACGTGGAATTCTACCTTCCTCTACAATACTCCAGATAACCAGTTTTAAGTGCAGTTCCCAGGTTGAGCCCGGGGCTTTCACACCTAACTTAATTATCCGCCTACATGCCCTTTACGCCCAGTCATTCCGATTAACGCTCGCACCCTCCGTATTACCGCGGCTGCGGGAACGGAGTT
+
BCCCCGGGGGGGGGGGGGGGGGGGGGGFGGGGGGGGGDGGEGGGGG@FEGG<FGGGGGGGFFGFGGGGGGGGGGGGGGGGGGGGGGGGGFEFGGGGGGGGGGGGGGGGGGGGGGGGGGGGGGGGFGGFFGGGGGGGGGGGGGGGGGGGGGCFGG=FFGFAFFFFCDGGGFFFF:FGFFFGGGGGCCEFGG8FCCCDDC4@FB>A66?9BBFE?FCC<FFFFDDFDDB=CFFEDF8@EFFBB9;D@@FC<<56@68;?422,49>FF32-811(,4244<:>09>9B?((((,4,8:3:0
@M04999:289:000000000-L3R54:1:1101:23553:5611 2:N:0:423
CGACTACCCGGGTATCTAATCCTGTTTGCTCCCCACGCTTTCGCATCTCAGCGTCAGTATCTGTCCAGAAGGCCGCCTTCGCCACCGGTATTCCTCCACATCTCTACGCATTTCACCGCTACACGTGGAATTCTACCTTCCTCTACAATACTCCAGATAACCAGTTTTAAGTGCAATTCCCAGGCTGAGCCCGGGGCTTTCACACCTAACTTAATTATCCGCCTACATGCCCTTTACGCCCAGTCATTCCGATTAACGCTCGCACCCTCCGTATTACCGCGGCTGCTGGCACGGAGTTAGC
+
CCCCCGGGGGGGGGGGGGGGGGGGGGGGGGGGGGGGGGGGGGGGGGGGGGGGGGGGGGGGGGGGGGGGGGGGGGGGGGGGGGGGGGGGGGGGGGGGGGGGGGGGGGGGGGGGGGGGGGGGGGGGGGGGGGGGGGGGGGGGGGGGGGGGGGGGGGGGGGGGGDCGGGGGGGGGEGGGFGFGGGGGGGGGGGGGGGGGGGG>FFFFFEFFEFFFFFFCEFFEFF@@FFFFCE3@EDEEEF@E;DF@@FFCCEEFFF:D9?>BF9;>BBFF:<0-:B?2>660>BBB>:,:?F:>?0(2:2<4.
@M04999:289:000000000-L3R54:1:1101:26829:5628 2:N:0:423
TCGACTACCCGGGTATCTAATCCTGTTCGCTACCCATGCTTTCGACCCTCAGCGTCAGTTACAGACCAGAGAGCCGCCTTCGCCACTGGTGTTCTTCCATATATCTACGCATTCCACCGCTACACATGGAGTTCCACTCTCCTCTTCTGCACTCAAGAAAAGCAGTTTCAGCTGCACTTCCCCGGTTAAGCCGAGGGCTTTCACAGCTGACTTGTTCTCCCGCCTGCGTCCGTTTTACGCCCAAAAACTCAGGACAACGCTTGCCACCCACGTATTACCGCGGCTGCGGACATGTCTGTCC
+
CCCCCGGGEGGGGGEGGGGFGGFGGGGGDGEGEEF<EFCGGGGG8:FEFGGGGGGGG7FFGF@CC<CFGGGGGGGFGGGGGGDG,=FFEE8B?EGGGGGGGGFFGFGFGGCC@FFFFF=CGGGEGGG9,,=AAFF=EFFFFEFGF,3=9E8EAFE8BC,,@8F8?DADFE8EC?F8DFBFDCDCEGGGC,@<73@***;79?CFF4AFE=BE8;B4@@>*;8>@?(/,/((((//,7=0>>FD(((-(.5)304::?<(22118:.24(-81:843).6((4(7(,4(((-().).).6))
@M04999:289:000000000-L3R54:1:1101:7574:5726 2:N:0:423
GATAGACTACCCGGGTATCTAATCCCATTTGCTCCCCTAGCTTTCGTCTCTCAGTGTCAGTGTCGGCCCAGCAGAGTGCTTTCGCCGTAGGTGTTCTTTCCGATCTCTACGCATTTCACCGCTCCACCGGAAATTCCCTCTGCCCCTACCGTACTCCAGCTTGGTAGTTTCCACCGCCTGTCCAGGGTTGAGCCCTGGGATTTGACGGCGGACTTAAAAAGCCACCTACAGACGCTTTACGCCCAATCATTCCGGATAACGCTTGCATCCTCTGTATTACCGCGTCTGCTGGCACAGAGTT
+
CCCCCGGGGGGGGGGGGGGGGGGGGGGGGGGGGGGGGGGGGGGGGGGGGGGGGGGGGGGGGGGGGEGGGGGGGGGGGGGGGGGGGGGGGGGGGGGGGGGGGGGGGGGGGGGGGGGGGGGGGGGGGGGGGGGCGGGGGGGFGGGGGGGGGGGGGGGGGGGGGGGEGDGGGGGFEGGGFGFGGGGGGGEF>EGGGGGGGGCDAFFFFF>ABF>@>FFF38F<D;@DFF@EEF@<?>>(4:28?FFBBBFFFFBFFB>2:8><?F6?:02<<BBDA:A2:256A66((-26AA>7?:474(.66
@M04999:289:000000000-L3R54:1:1101:25325:5728 2:N:0:423
TGGACTACTGGGGTATCTAATCCTGTTCGCTACCCATGCTTTCGAGCCTCAGCGTCAGTTACAGACCAGAGAGCCGCCTTCGCCACTGGTGTTCTTCCATATATCTACGCATTCCACCGCTACACATGGAGTTCCACTCTCCTCTTCTGCACTCAAGAAAAACAGTTTCCGCTGCACTTGCTCGGTTAAGCCGAGGGCTTTCACAGCTGACTTGTTCTCCCGCCTGCGTTCGCTTTACGCCCAATAAATCCGGACAACGCTTGCCACGTACGTATCACCGGCGCTGCCGGCACGTAGTT
+
-6<A,ECGGG86+@7EFFGA6CCF<FEFGGE:6,6CFEE<FCFFG,B7EE@EBFB@,BFEEF<@6E<FE@E8F<ACFB7FC7=7:F,=,AEFCC<FGCBFGDA<=FDG7FGE:,F5AECEGBF9:<4EFD899=@FGF=A8DDD;DA==D;D==6=EF=F,8?DF=DF,,@8@@6,*=;+6+2+@;C+<,,<+@>5**A@FF9++;>F:7>BE>F8C=B=4229=BB>71?@FFF136152:(:8E8)9CE((43((,((--3:46<(4<BF?)6():8,((,(46((,-4(,,,..,6
@M04999:289:000000000-L3R54:1:1101:27371:5753 2:N:0:423
TGGACTACCAGGGTATCTAATCCTGTTCGCTACCCATGCTTTCGACCCTCAGCGTCATTTACAGACCAGAGAGCCGCCTTAGCCACTGGTGTTCTTCCATATATCTACGCATTCCACCGCTACACATGGAGTTCCACTCTCCTCTTCTGCACTCAAGAAAAACAGTTTCAGCTGCACTTCCCCGGTTAAGCCGAGGGCTTTCACAGCTGACTTGTTCTCCCGCCTGCGTTCGCTTTACGCCCAACAAATCCGAACAACGCTTGCCACTTACGTATTACCGCTGCTGCTGGCACGTAGTTAT
+
<@CC@@CGEFE7FGGEFGA@,CCFGFCE,6FE@FFFGGGFEGGG@,@FFGBFF@@FG,6E,EE<@F@CA8EF@FD7F@F7,CF@@ADG,6BB:,CFGGGGFGC<FFGFF7=FCCFGGFGE>>+CAEGD=<F=EFFGGGC>EGDCF=DFFGFDADDD9AD8ECCGGF8=D:FCFCG?DGFG6A==+C;C;AFGGGG>59?F6?ACAFFF@9B*/8AFFFFE9@=@=2((-((,3(/=3),8:;D;(((64@;0(4;B(8908?1:?D?()646(2:(6AB02(,2:22)8?2(8:,(.4<2.
@M04999:289:000000000-L3R54:1:1101:17957:5754 2:N:0:423
TTGACTACAAGGGTATCTAATCCTGTTCGCTACCCATGCTTTCGAACCTCAGCGTCAGTTACAGACCAGAGAGCCGCCTTCGCCACTGGTGTTCTTCCATATATCTACGCATTCCACCGCTACACATGGAGTTCCACTCTCCTCTTCTGCACTCAAGAAAAACAGTTTCAGCTGCACTTCCCCGGTTAAGCCGAGGGCCTTCACAGCTGACTTGTTCTCCCGCCTGCGTTCGCTTTACGCCCAATAAATCCGGACAACGCTTGCCACCTACGTATTACCGCGGCTGCTGGCACTGAGTTA
+
CCCCCGGGGGGGGGGGGGGGGGGGGGGGGGGGGGGGGGGGGGGGGGGGGGGGGGGGGGGGGGGGGGGGGGGGGGGGGGGGGGGGGGGGGGGFGGGGGGGGGGGGGGGGGGGGGGGGGGGGGGGGGGGGGGGGGGGGGGGGGGGGGGGGGGGGFGFGGGGGGGGGGGGGGGGGGGGGFGFGGGGGCCGGGDFFGGGGGGGGFFFFFFFFFFFBEFA8ACF4ABFFFF=BDDDFFF<DFE0>79DDDFFCEFFFFFF9:?FFF:?BFF48:?B6?<6(6<23;9>>66<F)0:<?(45.).6
@M04999:289:000000000-L3R54:1:1101:4595:5777 2:N:0:423
GCTAGACTACTCGGGTATCTAATCCTGTTCGCTACCCATGCTTTCGGCCCTCAGCGTCAGTTACAGACCAGAGAGCCGCCTTCGCCACTGGTGTTCTTCCATATATCTACGCATTCCACCGCTACACATGGAGTTCCACTCTCCTCTTCTGCACTCAAGAAAAACAGTTTCAGCTGCACTTCCCCGGTTAAGCCGAGGGCTTTCACAGCTGACTTGTTCTCCCGCCTGCGTTCGCTTTACGCCCAATAAATCCGGACAACGCTTGCCACCTACGTATTACCGCGGCTGCGGGCACGTAGTT
+
CCCCCGGGGGGGGGGGGGGGGGGGGGGGGGGGGGGGGGGGGGGGGGD7FEGGFFGGGGGGGGGGGGGGGGGGGGEGGGGGGGGGGGGGGGGGFGGGGGGGGGGGGGGFFGGGGGGGGGGGGGGGGGGGGDFGDGGGGGGGGGGGGGGGGGGGGGGGG8EGGGGGGGDFFGGGDFGGFGFGGGGGGGEGGGCFGGEGGGGGFFFFFFFABEE=BF6BEFFECEB=@FF=7138;8>D?DFFFFF>@<1;EBDFFF7?F><?69BBBBF>D?122((,6:AF9:>B>(-28((-39184((-6
@M04999:289:000000000-L3R54:1:1101:5990:5781 2:N:0:423
GGCGACTACTCGGGTATCTAATCCTGTTCGCTACCCATGCTTTCGAACCTCAGCGTCAGTTACAGACCAGAGAGCCGCCTTCGCCACTGGTGTTCTTCCATATATCTACGCATTCCACCGCTACACATGGAGTTCCACTCTCCTCTTCTGCACTCAAGAAAAACAGTTTCAGCTGCACTTCCCCGGTTAAGCCGAGGGCTTTCACAGCTGACTTGTTCTCCCGCCTGCGTTCGCTCTACGCCCAATAAATTCGGACAACGCTTGCCACCTACGTATTAGCGCGGCTGCTGGCCCGTAGGT
+
@9,ACCCGGGGGEGGGGGGFGCEFAFFEGECG:FGGCFFGGFGGG,6CFFGGCCEEGGCCFGGGG,FFFE@6E@D<FGGG7FFGE=:ECFFGFFG,F@FEFGGAEGGGGG:FGGFGGGGEFGGGGGA,E,FEFGGGGGGG8DGCEGCFG8EFF8FDFFGCGGFDFGAD:EDGABF8DFF=AGGFCECE8FDGG8E5@DCGFFB>FFAAEF3B884B4@FC8>2(>5=;B?7176;(6)4>637?08@)-6-)-,313?009(2:?0AD<1((,444(4)(-((((--4,4(-((((,,(6
@M04999:289:000000000-L3R54:1:1101:21555:5784 2:N:0:423
AGACTACCGGGGTATCTAATCCTGTTCGCTACCCATGCTTTCGAGCCTCAGCGTCAGTAACAGACCAGAGAGCCGCCTTCGCCACTGGTGTTCTTCCATATATCTACGCATTTCACCGCTACACATGGAGTTCCACTCTCCTCTTCTGCACTCAAGTCTCTCAGTTTCCGATGCTCTTCCTCAGTTAAGCTGAGGGCTTTCACATTCAGACTTAAAAGACCGCCTGCGCTCCCTTTACGCCCAATAAATCCGGACAACGCTTGCCACCTACGTATTACCGCGGCTGCTGGCACGTAGTT
+
CCCCCGGGGGGGGGGGGGGGGGGGGGGGGGGGGGGGGGGGGGGGGGGGGGGGGGGGGGGGGGGGGGGGGGGGGGDGGGDGGGGGGGGGFGGGGGGGGGGGGGGGGGGGGGGGGGGGGGGGGGGGGGFGGGGGGGGGGGGGGGGGGGGGGGGGGGGGFGGGGGGGGGGGGGGGGGGGFGFGGGGGFGGGGGGGGDGGDGFGFFFFFFFFFFFFFFFFCFFFFF=BDBBFF@@9B@AEFFFFFFF@FE)77?EFFFFF:B>FFF::>>FFF(3:4<2:AA9:;>9BBF?)541?F?(4436
@M04999:289:000000000-L3R54:1:1101:23140:5820 2:N:0:423
CCGACTACTAGGGTATCTAATCCTGCTTGCTCCCCACGCTTTCGCATCTCAGCGTCAGTATCTGTCCAGAAGGCCGCCTTCGCCACCGGTATTCCTCCACATCTCTACGCATTTCACCGCTACACGTGGAATTCTACCTTCCTCTACAATACTCCAGATAACCAGTTTTAAGTGCAATTCCCAGGTTGAGCCCGGGGCTTTCACACCTAACTTAATTATCCGCCTACATGCCCTTTACGCCCAGTCATTCCGATTAACGCTCGCACCCTCCGTATTACCGCGGCTGCTGGCACGGAGTT
+
CCCCCGGGGGGGGGGGGGGGGGGGGGGGGGGGGGGGGGGGGGGGGGDGFGGGGGGGGGGGGGGGGGGGGGGGGGGGGGGGGGGGEGGGGGGGGGGGGGGGGGGGGGGGGGGGGGGGGGGGGGGFGGGGGGGGGGGGGGGGGGGGGGGGGGGGCFGFGGGGGGGGGGGGGGFFFGGGFGFGGGGGGGGGGGGGGGGGGDGGFFF>FFFFFFFF<FFFEF>58>BD@FFFFFFFF;@FFFFE66@?8@E??FEE@0<FFFF6<4((12;3(-8;:BF:>AA<904>>9?BF??:?<9(,8(
@M04999:289:000000000-L3R54:1:1101:7090:5859 2:N:0:423
GGGGACTACCGGGGTATCTAATCCTGTTCGCTCCCCACGCTTTCGTCCATCAGCGTCAATCGGTATTTAGTAACCTGCCTTCGCAATCGGGGTTCTGTGTAATATCTATGCATTTCACCGCTACACTACACATTCCAGCTACTTCAATACTATTCAAGATTAACAGTATCAACGGCAGTTCTACAGTTAAGCTGCAGGTTTTCACCGCTGACTTATCAACCCGCCTACGGACCCTTTAAACCCAATAAATCCGGATAACGCTCGCATCCTCCGTATTACCGCGGCTGCTGGCACGGAATTT
+
CCCCCGGGGGGGGGGGGGGGGGGGGGGGGGGGGGGGGGGGGGGGGGGGGGGGGGGGGGGGGFGEGGGGGGGGGGGGGGGGGGGGDGGGGGGGGGFGGGGGGGGGGFGGGGGFGGGGGGGGGGGGGGGGGGGGGGGGFGGEGGFGGFFDGGGFFGGGGGGG8FGGGGFGGGGGGGGGDGFGGGGGGDGGGGGCF6?FGFGCFFFFFFDDFAA:ACFFEFF@FF@>@DFD@(8>;FFFFEEF<@7?<F@EE?C@;9DF?42:68?;BBFF?<<?>:6??DA)(,4(1416:2,6:>(1,((.)
@M04999:289:000000000-L3R54:1:1101:27461:5875 2:N:0:423
GACTACACGGGTATCTAATCCTGTTTGCTCCCCACGCTTTCGCATCTCAGCGTCAGTATCTGTCCAGAAGGCCGCCTTCGCCACCGGTATTCCTCCACATCTCTACGCATTTCACCGCTACACGTGGAATTCTACCTTCCTCTACAATACTCCAGATAACCAGTTTTAAGTGCAATTCCCAGGTTGAGCCCGGGGCTTTCACACCTAACTTAATTATCCGCCTACATGCCCTTTACGCCCAGTCATTCCGATTAACGCTCGCACCCTCCGTATTACCGCGGCTGCTGGCACGGAGTTAGCC
+
CCCCCGGGGGGGGGGGGGGGGGGGGGGGGGGGGGGGGGGGGGGGGGGGGGGGGGGGGGGGGGGGGGGGGGGGGGGGGGGGGGGGGGGGGFGGGGGGGGGGGGGGGGGGGGGGGGGGGGGGGGGGGGGGGGGGGGGGGGGGGGGGGGGGGGGGGGGGGGGGGGGGGGGGGGGGGGGGFGFGGGGGGGGGGGGGGGGGGGFGFFFFFFFFDEEFFFFFFFFFFFD@FFFF=EFFFFFFFFFFFDFFFEFFFFDF?@FFFFFFFFFFFFB?FFF<B224<(12>FBFB?BF?(.8160:BAAB?
@M04999:289:000000000-L3R54:1:1101:19925:5880 2:N:0:423
CCGACAACTCGGGTATCTAATCCTGTTTCCTCCCCCCCCTTTCGCCTCCAAGCGTCAGTAACTTTCCAGAAGGCCGCCTTCGCCACCGGTTTTTCTCCCCATCCCTACGAATTTCCCCCCTACACGCGGAATTCTACCTTCCTCTACAATACTCTAAATAACCAGTTTTAAGTGCAATTCCCAGGTTGGGCCCGGGGCTTTACCACCTAACTTTATTATCCCCCTACCTGCCCTTTAACCCCAGTCTTTCCGATTAACGCTCGCCCCCCCGGTTTTACCGCGGCGCATGGCACGGAGTTAC
+
AC8,6+6;@<FG76+,,,C6,C@@,C;C,6,CFG@+8+8@F<AC,,,6,,,,,B8,BF@F,,@,<E9CDFGG=8A6@CE:5,,8BF8B+8+B++9ECF,+,,,,9A=A++4AA?,5C8++6+,8A+++8:++@E;,5>,3@:,=<2E<@5,4,,,7DA,,@@C<,2=:<EF72,+=1:*++4:=5E,=**,=?8>CD<DD61+;AF))/)67)+;89B*57)-4((.().4415:)5)-9?F??:2)-5<46(((,4-((43-1-106,4((-(4:48)((,,-((-((,..,(,49?()-
@M04999:289:000000000-L3R54:1:1101:8119:5893 2:N:0:423
TTGGACTACTGGGGTATCTAATCCTGTTTGCTCCCCACGCTTTCGCATCTCAGCGTCAGTATCTGTCCAGAAGGCCGCCTTCGCCACCGGTATTCCTCCACATCTCTACGCATTTCACCGCTACACGTGGAATTCTACCTTCCTCTACAATACTCCAGATAACCAGTTTTAAGTGCAGTTCCCAGGTTGAGCCCGGGGCTTTCACACCTAACTTAATTATCCGCCTACATGCCCTTTACGCCCAGTCATTCCGATTAACGCTCGCACCCTCCGGATTACCGCGGCTGCTGGCACGGAGTTT
+
BCCCCGGGGGGGGGGGGGGGGGGGGGGGGGGGGGGGGGGDGGGFGGGGGGGGGGGEEGGGGGGGGGGGGGGGGGGGGGGGGGGGGGGGGGGGGGGGGGGGGGGFEFGEFGGDGGGGGGGGGGGGGGGG@FFGGGGGGGGGGGGGGGGGGGFFGGFGGGGGGGGGFGDDFGGGGACA++@FGGFGGGGGCCGGGGGGDDD9FFFFFFA>BFFFFFFFEFF?FEFFFD?FFEEBEF;=EFFDDBBD?()7?E?CFFF?DC<,9B?B04>>FFBF9(,:6?A<,,4796>?:??08??4-78:)
@M04999:289:000000000-L3R54:1:1101:6587:5957 2:N:0:423
ACGGTGACTACTAGGGTATCTAATCCCGTTCGCTCCCCATGCTTTCGCACTCCAGCGTCGGTAGGGACCCAGAGAGCTGCCTTCGCTTTTGGCGTTCCTTCGTAGATCTTAGGATTTCACCCCTACACACGAAATTCCACTCTCCTCTGTCTCACTCAAGTGAATTGGTTTCGAGAGCATTCCACCAGTTTTTGGCGACTTTCGCTTTCAACCCGATTCACCGCCTACGTGCCCTTTACGCCTAGTCATTCCGAAGAACACTTTCCCCCCCCGTCTTACCGCGGCTGCTGGCACGGAGTTT
+
CCCCCGGGGGGGGGGGGGGGGGGGGGGGGGGGGGGGGGGGGGGGGGGGGGGGGGGGGGGGGGGGGGGGGGGGGGGGGGGGGGGGGGDGGGGGGGGGGGGGGGGGGGGGGGGGGGGGGGGGGGGGGGGGGGGGGGGGGGGGGGGGGGGGGGGGGGGGGGGGGGGGGGGFGGGGGGGGFGFGGGGGGGDGFFGGGGGGG5DGFFFFFFFFFFFFBFE4@4BCFFF@9D6@FFFFFFFDE34BD>F;1<EFEFFEB?021??FFD2)66?06>>>(-4?<BDF<>16>;;<F2>BFDFF(44:)
@M04999:289:000000000-L3R54:1:1101:21188:5981 2:N:0:423
GACTACTAGGGTATCTAATCCTGTTCGCTACCCATGCTTTCGAACCTCAGCGTCAGTTACAGACCAGAGAGCCGCCTTCGCCACTGGTGTTCTTCCATATATCTACGCATTCCACCGCTACACATGGAGTTCCACTCTCCTCTTCTGCACTCAAGAAAAACAGTTTCAGCTGCACTTCCCCGGTTAAGCCGAGGGCTTTCACAGCTGACTTGTTCTCCCGCCTGCGTTCGCTTTACGCCCAATAAATCCAGACAACGCTTGCCACCTACGTCTTACCGCGGCTGCTGGCACGTATTTAGCC
+
CCCCCGGGGGGGGGGGGGGGGGGFGGGGGCGGFGGGGGGGGGGGGGGGGGGGGGGGGGGGGGGGGGGGGGGGGGGGGGGGGGGGGGGGGFGGGGGGGGGGGGGGGGGGGDGGGGGGGGGGGGGGGGGGGGGGGGGGGGGGGGGGGGGGGGGGGGGGGGGGGGGGFGGGGGGGGGGGFGFGGGGGGGCFGGGGGGGGGGGGF6BFFFFABEC=E>AFFFFFFFFFDFF2=?9012<C?DFFD?@EEFFFEE<<?@DFFBFFB60AF<:7?(((.49>??>96;;6()48?(4?F7)..))6.
@M04999:289:000000000-L3R54:1:1101:19667:5986 2:N:0:423
GGGACTACTCGGGTATCTAATCCTGTTTGCTCCCCACGCTTTCGCATCTCAGCGTCAGTATCTGTCCAGAAGGCCGCCTTCGCCACCGGTATTCCTCCACATCTCTACGCATTTCACCGCTACACGTGGAATTCTACCTTCCTCTACAATACTCTAGTTAACCAGTTTTAAGTGCAATTCCTAGGTTGAGCCCAGGGCTTTCACACCTAACTTAATTATCCGCCTACATGCCCTCTACGCCCAGTCATTCCGATTAACGCTCGCACCCTCCGTATTACCGCGGCTGCTGGCACGGAGTT
+
CCCCCGGGGGGGGGGGGGGGGGGGGGGGGGGGGGGGGGGGGGGGGGGGGGGGGGGGGGGGGGGGGGGGGGGGGGGGDGFGGGGGGGGGGGGGGGGGGGGGGGGGGGGGGGGGGGGGGGGGGGGGGGGGGGGGGGGGGGGGFGDFFGGGGGGGGGGFGGGGGGGGGGGGAFGGGGGGFGFGGGGGGGGDGGGGGGGGGGGGFFFFFFFAEFFFFF8FEFFEF2BFFFFFFFF>BBFB38BFFFFFFFFF?EF8DFDDEE;2@FFBFFFFFB?FFF0?FF><>F9;99?>B??FFBFF>18
@M04999:289:000000000-L3R54:1:1101:5599:6032 2:N:0:423
TGGTGACTACTGGGGTATCTAATCCTGTTCGCTACCCATGCTTTCGAGCCTCAGCGTCAGTAACAGACCAGAGAGCCGCCTTCGCCACTGGTGTTCTTCCATATATCTACGCATTTCACCGCTACACATGGAGTTCCACTCTCCTCTTCTGCACTCAAGTCTCTCAGTTTCCGATGCTCTTCCTCAGTTAAGCTGAGGGCTTTCACATTCAGACTTAAAAGACCGCCTGCGCTCCCTTTACGCCCAATAAATCCGGACAACGCTTGCCACCTACGTATTACCGCGGCTGCTGGCACGTAGT
+
CCCCCGGGGGGGGGGGGGGGGGGGGGGFGGGGGGGGGGGGGGGGGGGGGGGGGGGGGGGGGGGGGGGGGGGGGGDGGGGGGGGGGGGGGGGGGGGGGGGGGGGGGGGGGGGGGGGGGGGGGGGGGGGGGGGGGEFGGGGGGGGGGGFGGGGGGGGGGGGGGGGGGGGGGGGGGGGGFGFGGGGGGGGGGGGAFGGGFGGGAFFFFFFFFEFCFFFFFFFFFF@DFFFFFFFFFFFFFFFFFDF9B@3=;<>EEFF969;FFF66?FFFF???04<8?>?BF>F0>130;BFFB6<?121:-
@M04999:289:000000000-L3R54:1:1101:24366:6079 2:N:0:423
CGACTACAGGGGTATCTAATCCTGTTCGCTCCCCACGCTTTCGTCCATCAGCGTCAATCGGTATTTAGTAACCTGCCTTCGCAATCGGGGTTCTGTGTAATATCTATGCATTTCACCGCTACACTACACATTCCAGCTACTTCAATACTATTCAAGATTAACAGTATCAACGGCAGTTCTACAGTTAAGCTGCAGGTTTTCACCGCTGACTTATCAACCCGCCTACGGACCCTTTAAACCCAATAAATCCGGATAACGCTCGCATCCTCCGTATTACCGCGGCTGCTGGCACGGAGTTAGC
+
CCCCCGGGGGGGGGGGGGGGGGGGGGGGGGGGGGGGGGGGGGGGGGGGGGGGGGGGGGGGGGGGGGGGGGGGGGGGGGGGGGGGGGGGGGGGGGGGGGGGGGGGGGGGGGGGGGGGGGGGGGGGGGGGGGGGGGGGGGGGGGGGGGGGGGGGGGGGGGGGGGGGGGGGGGGGGGGGFGFGGGGGGGGGGGGGGGGGGGGGFFFFEFFFFDFFFFFFFFFFFFFFFFFFF>@FFFFFEFFFFFFF@FFCEE6>?FFFF@FF0199FFFFFFF?BFFFFFB>>F>6>??DF?:>?>0>FB<A9
@M04999:289:000000000-L3R54:1:1101:5556:6141 2:N:0:423
GCTAGACTACTGGGGTATCTAATCCTGTTCGCTCCCCACGCTTTCGTCCATCAGCGTCAATCGGTATTTAGTAACCTGCCTTCGCAATCGGGGTTCTGTGTAATATCTATGCATTTCACCGCTACACTACACATTCCAGCTACTTCAATACTATTCAAGATTAACAGTATCAACGGCAGTTCTACAGTTAAGCTGCAGGTTTTCACCGCTGACTTATCAACCCGCCTACGGACCCTTTAAACCCAATAAATCCGGATAACGCTCGCATCCTCCGTATTACCGCGGCTGCTGGCACGGAGTT
+
CCCCCGGGGGGGGGGGGGGGGGGGGGGGGGGGGGGFGFGEDGGGGGGGGGGGGFGGGGGGGGGEFGGFGGGGGGGGGGGGGGGGGGGGGGGGGGGGGGGGGGGGGGGGGGGGGGGGGGGGGGGGEGGGGGFGGGGGGGGGGGGGGGGGGGGGGGGGGGGGGGCDFGGGGFFFGGGGBGAGDGGGGGEFGGFFGGGGGFFFF7FFFFFFFFFAFF>8ECAEFDAAAB9>B>@>FB?BD=EFCFFF;6337CEFEF07;DFF?9DD>FFFFFFF:;F6?:<BA?9>;>F66?7:B??F(49?4
@M04999:289:000000000-L3R54:1:1101:22028:6198 2:N:0:423
GCATGGACTACTGGGGTATCTAATCCTGTTTGCTCCCCACGCTTTCGCATCTCAGCGTCAGTATCTGTCCAGAAGGCCGCCTTCGCCACCGGTATTCCTCCACATCTCTACGCATTTCACCGCTACACGTGGAATTCTACCTTCCTCTACAATACTCCAGATAACCAGTTTTAAGTGCAGTTCCCAGGTTGAGCCCGGGGCTTTCACACCTAACTTAATTATCCACCTACATGCCCTTTACGCCCAGTCATTCCGATTAACGCTCGCACCCTCCGTATTACCGCGGCTGCTGGCACGGAGT
+
CCCCCGGGGGGGGGGGGGGGGGGFGGGGGGGGGGGGGGGGGGGGGGGGGGGGGGGGGGGGGGGGGGGGGGGGGGGCGGGGGGFGGGGGGGGGGGGGGGGGGGGGGGGGGGGGGGGGGGGGGGGGGGGGGGGGDFFGGGGGGGGGGGGGGGGGGGGGGGGGGGGGGGGGGFGGGGGDFFFGGGGGGCGGGGGGFGGDDDDDFFFFFFFFFAFFFFFF>FF?CCFFFFFFFFFFFFFD=@8AE<DFF@;;@@C??E@2?DFE6?F<6>B>>B18109:<7:<29(,49;>FFF?F?FF0030-
@M04999:289:000000000-L3R54:1:1101:23434:6206 2:N:0:423
TTTCGGACTACAGGGGTATCTAATCCTGTTCGCTACCCATGCTTTCGAACCTCAGCGTCAGTTACAGGCCAGAGAGCCGCCTTCGCCACTGGTGTTCTTCCATATATCTACGCATTCCACCGCTACACATGGAGTTCCACTCTCCTCTTCTGCACTCAAGAGAAACAGTTTCAGCTGCACTTCCCCGGTTAAGCCGAGGGCTTTCACAGCTGACTTGTTCTCCCGCCTGCGTTCGCTTTACGCCCAATAAATCCGGACAACGCTTGCCACCTACGTATTACCGCGGCTGCTGGCACGGAGT
+
CCCCCGGGGGGGGGGGGGGGGGFEFGGGGGGGGGGGGFGGGFGGGGGGGGGGGGGGGGGGGGGGGGGGGGGGGGGGGGGDGGGFGDEGGGGGGGGDGGGGGGAFCFGGGGGGGGGGGGGGGGCFGGGGG8EEFGGGGGGGGGCFGGGGGGGGGGGGGGGGGGGCGGGGGG=DFGCEFGFGGFGDC8EEGGDF7DFDGGGDEFFFAFFFF9>B9A=F=81@8CFFFBFF@FB@;DFF?F<FC@@BBF22?A>AFFF009>:?F>:?62>A?4<?FB<?FBFFA6>139>9?D70:()((-34
@M04999:289:000000000-L3R54:1:1101:11513:6269 2:N:0:423
TCGACTACAAGGGTATCTAATCCTGTTCGCTACCCATGCTTTCGAACCTCAGCGTCAGTTACAGACCAGAGAGCCGCCTTCGCCACTGGTGTTCTTCCATATATCTACGCATTCCACCGCTACACATGGAGTTCCACTCTCCTCTTCTGCACTCAAGAAAAACAGTTTCAGCTGCACTTCCCCGGTTAAGCCGAGGGCTTTCACAGCTGACTTGTTCTCCCGCCTGCGTTCGCTTTACGCCCAATAAATCCGGACAACGCTTGCCACCTACGTATTACCGCGGCTGCTGGCACGTAGTT
+
CCCCCGGGGGFGGGGGGGGGGGGGGGGGGGGGGGGGGGGGGGGFG,EFGGGGGGGGGGGGGGGGGGGGGCGCGGGGGGGGGGGGGGGGGGGGGGGGGGGGGGGGGGGGGGGGGGGGGGGGGGGGGFGFFFGGGGGGGGGGGGGGGGGGGGGGGGGGGGGGGGGGGGGGGGGGGGGGFGFGGGGGEGGEGGGGGCCDGDGGFFFFFFFFFFFFFFFBEFFFF=BFF9BFFDFFF?@FEFFFFFF0=@<CEFFF0-2;B?BF?::?BFFFBFFFF)5>A<9<>09>FFFF?????0:48?4
@M04999:289:000000000-L3R54:1:1101:20547:6274 2:N:0:423
CGACTACTGGGGTATCTAATCCTGTTTTCTCCCCACGCTTTCGCATCTCAGCGTCAGTATCTGTCCAGAAGGCCGCCTTCGCCACCGGTATTCCTCCCCATCTCTACGCATTTCACCGCTACACGTGGAATTTTCCCTTCCCTTCCACTACTCCAGATACCCAGTTTTAATTGCAGTTCCCAGGTTGAGCCCGTGGCTTTCACCCCTGACTTATTTATCCCCCTACTTCCCCCTTTCCCCCCGTTCATCCCATTAACCCCTCCCCCCCTCGTTTTCCCCGGGCTTCCTGACCGGACTTTGC
+
9C@@8+C;6<FEEGCE9,EE,F@EEFE,,66CFGEFDG,BBC@C,FF@@<@FBF:66FEF@@FGEF<CC,F@CF7CF:F,A@FGGGGG:>DFEEGDG7FFFFF?=,F7=7CFGBE?F7:CEEDG7FG>FGAF,,,64E,6@,,,,6,,7@,,6@@,,@=@=DD,@BFGA?,7E8+6<@2CDC+1DF:,,5::+3;>59CF<++*;**35=.2143=*1=/*59((0***00((8-)/)7;>.((((()//(..)/7C4(,((((396((-,((-3).3,((,((.()).),3,-,((4)))
@M04999:289:000000000-L3R54:1:1101:25919:6285 2:N:0:423
GTGGGGACTACTCGGGTATCTAATCCTGTTTGCTCCCCACGCTTTCGCATCCCAGCGTCAGTATCTGTCCAGAAGGCCGCCTTCGCCACCGGTATTCCTCCACATCTCTACGCATTTCACCGCTACACGTGGAATCCTACCCTCCTCTACAATACTCTAGCCAACCAGTTTTAAGTGCAATTCCTAGGTTGAGCCCAGTGCTTTCACACCTAACTTAATTACCCGCCTACAGCCCCTTTACGCCCAGTCATTCCGATTAACGCTCGCACCCACCGTATTCCCGCGGCTGCTGGCACGGCGT
+
C6CCCG7@C@<E<;F7F@<@C@C-FFDFEGEGF,@FG:FGGDE@,ECEG,@,;C,;FCEE@FECAACEFFGF,,B,EF++4B?F=FGGDBFEG>@<F9,EF8?=4<,5,9,=F7@F,C;FA8++6@:FGAF+:,=,EDDFD,,@C,@FF,,6,,66D,=D,,6D8+61=,<C72825?95=8C,E:DEFG>76DFDF;**+4B9F+=F4ADF)3B+>++2=*0;9=@==:35)-:3=DE69;D93@0;37?)??;1(6;4)1((,(4(4>,(3,3((.(-:)-33(((((),(-82:>(-3
@M04999:289:000000000-L3R54:1:1101:7885:6287 2:N:0:423
TGACTACCAGGGTATCTAATCCTGTTTGCTCCCCACGCTTTCGCATCTCAGCGTCAGTATCTGTCCAGAAGGCCGCCTTCGCCACCGGTATTCCTCCACATCTCTACGCATTTCACCGCTACACGTGGAATTCTACCTTCCTCTACAATACTCTAGTTAACCAGTTTTAAGTGCAATTCCTAGGTTGAGCCCAGGGCTTTCACACCTAACTTAATTATCCGCCTACATGCCCTTTACGCCCAGTCATTCCGATTAACGCTCGCACCCTCCGTATTACCGCGGCTGCTGGCACGGAGTTAGC
+
CCCCCGGGGGGGGGGGGGGGGGGGGGGGGGGGGGGGGGGGGGGGGGGGGGGGGGGGGGGGGGGGGGGGGGGGGGGGGGGGGGGGGGGGGGGGGGGGGGGGGGGGGGGGGGGGGGGGGGGGGGGGGGGGGGGGGGGGGGGGGGGGGGGGGGGGGGGGGGGGGGGGGGGDGGGGGGGGFGFGGGGGGGGGGGGGGGGGGGGGFFFFFBFFEFFFFFFFFFFF>DAAFFEFFEEFFFFFFFFFF29@@>?EFEEDFFFFE6@@FFFFF@F?FFFFF0:4>A?F6>BFBBF0?0(4:193:7))4
@M04999:289:000000000-L3R54:1:1101:18483:6289 2:N:0:423
CGACTACTGGGGTATCTAATCCTGTTTGCTCCCCACGCTTTCGCATCTCAGCGTCAGTATCTGTCCAGAAGGCCGCCTTCGCCACCGGTATTCCTCCACATCTCTACGCATTTCACCGCTACACGTGGAATTCTACCTTCCTCTACAATACTCCAGATAACCAGTTTTAAGTGCAGTTCCCAGGTTGAGCCCGGGGCTTTCACACCTAACTTAATTATCCGCCTACATGCCCTTTACGCCCAGTCATTCCGATTAACGCTCGCACCCTCCGTATTACCGCGGCTGCTGGCACTTAGTTAGC
+
CCCCCGGGGGGGGGGGGGGGGGGGGGGGGGGGGGGGGGGGGGGGGGGGGGGGGGGGGGGGGGGGGGGGGGGGGGGGGGGGGGGGGGGGGFGGGGGGGGGGGGGGGGGGGGGGFFGGGGGGGGGGGGFGCFGGGGGGGGGGGGGGGGGGGGGGGGGGFGGAFGGGGGGGGFGFGGGGFGFGFGFFFGGGGGGGGDGDC5DC4FFFFFFFFFFF3BFF?FFFAB9=9=EFFFFFFFEEE<DFFD05EEFFFEE?<@@)>;1:1;;BFFF:??F?47:AF9?>>116B?738::D(.6)669A<
@M04999:289:000000000-L3R54:1:1101:23720:6331 2:N:0:423
GACTACACGGGTATCTAATCCTGTTCGCTACCCATGCTTTCGAACCTCAGCGTCAGTTACAGACCAGAGAGCCGCCTTCGCCACCGGTGTTCTTCCATATATCTACGCATTCCACCGCTACACATGGAGTTCCACTCTCCTCTTCTGCACTCAAGAAAAACAGTTTCAGCTGCACTTCCCCGGTTAAGCCGAGGGCTTTCACAGCTGACTTGCTCTCCCGCCTGCGTTCGCTTTCCGCCCAATAAATCCGGACAACGCTTGCCACCTCCGTATTACCGCGGCTGCTGGCCCCTAGTTAGCC
+
CCCCCGD,=67F@EDFGGGGGGGEFGGG@BF,EEEFGFEFGC@FG>FDGGGGGGDCE<CFAFDGFFG,EDCGFEGGDCGFEFCE,@@CCFGGFGGGGGGG<,F<FGCFGCC9@?EFGE:CFCGF:FEAEF,A@=E9@,@FFGFFFGFG8DGGF?C=B8E,AD?,EFGGFCFEFGGGFGF?FG>EEC9EF?59@8?DCGGG@FA>4AAFFFE>*1;87;FBFFFFFF;?@FFF<?4<D@F313??FD44:>9B996<BFF0:<062:?(:186(4<AA00(907>00302(((-48:4<4A:
@M04999:289:000000000-L3R54:1:1101:6623:6361 2:N:0:423
GACTACCAGGGTATCTAATCCTGTTTGCTCCCCACGCTTTCGCATCTCAGCGTCAGTATCTGTCCAGAAGGCCGCCTTCGCCACCGGTATTCCTCCACATCTCTACGCATTTCACCGCTACACGTGGAATTCTACCTTCCTCTACAATACTCCAGATAACCAGTTTTAAGTGCAGTTCCCAGGTTGAGCCCGGGGCTTTCACACCTAACTTAATTATCCGCCTACATGCCCTTTACGCCCAGTCATTCCGATTAACGCTCGCACCCTCCGTATTCCCGCGGCTGCTGGCACGGAGTTAGCC
+
CCCCCGGGGGGGGGGGGGGGGGGGGGGGGGGGGGGGGGGGGGGGGGGGGGGGGGGGGGGGGGGGGGGGGGGGGGGGGGGGGGGGGGGGGGGGGGGGGGGGGGGGGGGGGGGGGGGGGGGGGGGGGGGGGGGGGGGGGGGGGGGGGGGGGGGGGGGGGGGGGGGGGGGGGGGGGGGGFGFGGGCFFGCFGGGGGGGGGGFFFFFFFFFFDFFFFFFFFFFDFFFFFFFFFFFFFFEFFFFFFFFFEEFFFF;DFFFFFFF@>>FBF???B6?1??)67((7,99>?DF??(3?091??)-54
@M04999:289:000000000-L3R54:1:1101:17091:6401 2:N:0:423
GAGACTACTGGGGTATCTAATCCTGTTTGCTCCCCACGCTCTCGCATCTCAGCGTCAGTATCTGTCCAGAAGGCCGCCTTCGCCACCGGTATTCCTCCGCATCTCTACGCATTTCACCGCTACACGTGGAATTCTACCTTCCTCTACAATACTCCAGATAACCAGTTTTAAGTGCAGTTCCCAGGTTGAGCCCGGGGCTTTCACACCTAACTTAATTATCCGCCTACATGCCCTTTACGCCCAGTCATTCCGATTAACGCTCGCACCCTCCGTATTACCGCGGCTGCTGGCACGGAGTT
+
CCCCCGGGGGFGGGGGGGGGGGGGGGGGGGGGGGGGGGGGGGGGGEFFGGGGGGGGGGGGGGGGGGGGGFFFGGGGGGGGGGGGGGGGGGDGGGGGGGGGGGGGGGGGGGGGGGGGGGGGGGGGGGGGGGGFGGGFFGGGGGGGGGGGGGGGGGGFFGGFGGGGGGGGGGGGEGGGFGFGGGGGFGFGGGGFGGGGDGGGFFFFFFFFFFFFFFFFFFFE=2>D@FFFFFFFFFFFFE@D>;@FEE4CEEF@<FF?BF(0:?(7>>B:1::02(3():489;BF>FFFFFBF?,((4:0
@M04999:289:000000000-L3R54:1:1101:14548:6434 2:N:0:423
TAGTGACTACTGGGGTATCTAATCCTGTTTGCTCCCCACGCTTTCGCATCTCAGCGTCAGTATCTGTCCAGAAGGCCGCCTTCGCCACCGGTATTCCTCCACATCTCTACGCATTTCACCGCTACACGTGGAATTCTACCTTCCTCTACAATACTCCAGATAACCAGTTTTAAGTGCAGTTCCCAGGTTGAGCCCGGGGCTTTCACACCTAACTTAATTATCCGCCTACATGCCCTTTACGCCCAGTCATTCCGATTAACGCTCGCACCCTCCGTATTACCGCGGCTGCTGGCCCGTAGTT
+
CCCCCFF@EFGGGGGEGGGGGGGCCGFGGFFGGGGGGGGCGGGGGG7FGGGGGGGGGGEGGFGGGGGFGGGFGFCGGGGGGGGGECEEF:BFDDGGGGGGGFFGGGGGGGGDGGDGGGGGGGGGGGGGGGCGFFFGG98DA=8FGGGADDFEFGFEG?,,@EAF8FFGFGFFCGDC?FFF?F796D6DF68,,4ADGCCCEFFFFFAFAF=E2C@AE6@5C4?=25@@=3CEFF=E;@FF?DFFF<;E<<9CE1,6;24>(4?:>;0466?<B>6:(34<4(9(36168:B.(((4((-85
@M04999:289:000000000-L3R54:1:1101:8123:6502 2:N:0:423
AGACTACCAGGGTATCTAATCCTGTTTGCTCCCCACGCTTTCGCATCTCAGCGTCAGTATCTGTCCAGAAGGCCGCCTTCGCCACCGGTATTCCTCCACATCTCTACGCATTTCACCGCTACACGTGGAATTCTACCTTCCTCTACAATACTCCAGATAACCAGTTTTAAGTGCAGTTCCCAGGTTGAGCCCGGGGCTTTCACACCTAACTTAATTATCCGCCTACATGCCCTTTACGCCCAGTCATTCCGCTTAACGCTCGCACCCTCGTGATTACCTCGCCTGCTGGCACGGATTTAGC
+
CCCCCGFGDFEDF@FFFFGGGGFGFGEEAFDFGGDCFGGCFGCEFGGGGGGFGGCGEGGGGGFGFGCGG<EEGGGEGFGGGGGGFGEGGGGAFGGF@FG?FGGGEEFGGGEGGGFGGGGG7CCFGGGE@FGCFGFGGGGGGDGFGGFCDAFGGG88,6=EGGCGEFFFGGGDDDDDFD;DDGG?DGCFFFGGEEGCGGF?FFFFFBFF3<;?EFFAEFFF4=@DFDBC53;B==:)./(..,((/)1.978(48(9A(6<?>>99>((4(-,(.62>A)3:(4:03(5.:(),(-132)))
@M04999:289:000000000-L3R54:1:1101:12849:6538 2:N:0:423
CGCGACTACCGGGGTATCTAATCCTGTTTGCTCCCCACGCTTTCGCATCTCAGCGTCAGTATCTGTCCAGAAGGCCGCCTTCGCCACCGGTATTCCTCCACATCTCTACGCATTTCACCGCTACACGTGGAATTCTACCTTCCTCTACAATACTCCAGATAACCAGTTTTAAGTGCAGTTCCCAGGTTGAGCCCGGGGCTTTCACACCTAACTTAATTATCCGCCTACATGCCCTTTACGCCCAGTCATTCCGATTAACGCTCGCACCCTCCGTATTACCGCGGCTGCTGGCACGGAGTTT
+
CCCCCGGGGFEGGGGGGGGGGGGGGGGGGGGGGGGGGGGGGGGGGGGGGGGGGGGGGGGGGGGGFGGGGGGGGGGGGGGGGGGGEGGGGGGGGGGGGGGGGGGGGGGGGGGGGGGGGGGGGGGGGGGGGGGFFGGGGGGGGGGGFGGFFGGGGGGGGDGGGGGGGGGGGGFG9FGDFCFGGGGGCGGGG6CGGGED4>DGAFFFAFFFFFEBFFFFEFFFF?;=;@FFEFFFFFFFFFFFFFFF0;?AFAAB?:<<8AA:9616;(49B6B?63(8?9AF06>(4((,57(87?6;40(4)
@M04999:289:000000000-L3R54:1:1101:11098:6541 2:N:0:423
GACTACTCGGGTATCTAATCCTGTTTGCTCCCCACGCTTTCGCATCTCAGCGTCAGTATCTGTCCAGAAGGCCGCCTTCGCCACCGGTATTCCTCCACATCTCTACGCACTTCACCGCTACACGTGGAATTCTACCTTCCTCTACAATACTCCAGATAACCAGTTTTAAGTGCAGTTCCCAGGTTGAGCCCGGGGCTTTCACACCTAACTTAATTATCCGCCTACATGCCCTTTACGCCCAGTCATTCCGATTAACGCTCGCACCCTCCGTATTACCGCGGCTGCTGGCACGGAGTTAGCC
+
<CCCCGGGGG:EGGGGGGGGGGGGGFGGGGDG>FGGGGGGGGGGGGGGFEFGGGGGGGGGGGGGGGCDFGGGGGGGGGGGGGEGGECFEFGGGFGGGGGDGCGGGGGCFGGGGGGG@FGGGGGGGGG7FGGGGCGGGGGGGGFGGGGCGGGGGGGFDCFGGGGFGGGGGGGGFGDAFGF=F86CCC?EFCGGGCCGGCGDFFA6?FFFFFC@;@CCFF6-?@?@DE?8==BF;EFFFFBDD@@EAE?C?E;;@<?>;F<:2>BF;B:0:>1?:2<B23>(49B6223:<3?:0(348><A>
@M04999:289:000000000-L3R54:1:1101:6317:6544 2:N:0:423
GACTACTCGGGTATCTAATCCTGTTTGCTCCCCACGCTTTCGCATCTCAGCGTCAGTATCTGTCCAGAAGGCCGCCTTCGCCACCGGTATTCCTCCACATCTCTACGCATTTCACCGCTACACGTGGAATTCTACCTTCCTCTACAATACTCCAGATAACCAGTTTTAAGTGCAGTTCCCAGGTTGAGCCCGGGGCTTTCACACCTAACTTAATTATCCGCCTACATGCCCTTTACGCCCAGTCATTCCGATTAACGCTCGCACCCTCCGTATTACCGCGGCTGCTGGCACGGAGTTAGCC
+
CCCCCGGGGGGGGGGGGGGGGGGGGGGGGGGGGGGGGGGFGGGGGGGGGGGGGGGGGGGGGGGGGGGGGGGGGGGGGGGGGGGGGGGGDGGGGGGGGGGGGGGGGGGGGGGGGGGGGGGGGGGGGGGGGGGGGGGGGGGGGGGGGG?FGGGGEGGGGGGGGGFFFGFGGGGGGGDEFGFGGGGGGGFGGGGDCGDG7FGC9FFFFFFFFFFEFFFFEFFFFDDF=ECEFFFEFFEEFFFB<<;E3<3?EE@D;D44;>;(-1(49?BFFFF??:AAAF>F1;6;?>::?3<?6>(48<<B7
@M04999:289:000000000-L3R54:1:1101:13087:6544 2:N:0:423
GACTACAGGGGTATCTAATCCTGTTCGCTCCCCACGCTTTCGTCCATCAGCGTCAATCGGTATTTAGTAACCTGCCTTCGCAATCGGGGTTCTGTGTAATATCTATGCATTTCACCGCTACACTACACATTCCAGCTACTTCAATACTATTCAAGATTAACAGTATCAACGGCAGTTCTACAGTTAAGCTGCAGGTTTTCACCGCTGACTTATCAACCCGCCTACGGACCCTTTAAACCCAATAAATCCGGATAACGCTCGCATCCTCCTTATTACCGCGCCTGCTGGCACGGAGTTAGCC
+
CCCCCFGFFGGGGGGGGFGGGGGGGGGGGGGGGGGGGGGGGGGGG7FGGGGGGGGGGGFGGGGGGE,CCFGGGGGGGGGGG4CCGEEGGGGGGGGGGGGGGGGGGGGGGGGGGGGGGDGGGGGGFGGGGGGGFGGGG>FGGGGGGGGGGGGGGFEGGGGGFGGGGGGGGGGGDEGFFGFFGC=FGG8DFGEGGGCDGGGGFFF@>B@ADFCCECFFFFFFDFFFFF=9BBDBFFC?CEFEDD@48459@;@07(7@1>7<90><>?3<7(6>AABFB?B1((1<F::(:?D:012:32:<3
@M04999:289:000000000-L3R54:1:1101:19089:6552 2:N:0:423
GACTACTCGGGTATCTAATCCTGTTCGCTCCCCACGCTTTCGTCCATCAGCGTCAATCGGTATTTAGTAACCTGCCTTCGCAATCGGGGTTCTGTGTAATATCTATGCATTTCACCGCTACACTACACATTCCAGCTCCTTCATTACTCTTCAAGATTAACAGTATCAACGGCCGTTCTACAGTTAAGCTGCCGGTTTTCACCGCTGACTTATCAACCCGCCTACGGACCCTTTAACCCCCATAAATCCGGATAACGCTCGCATCCTCCGTATTTCCGCGGCTGCTTGCACGGAGTTAGCC
+
-AB@8<CFGGG<6CC<,CC6F@,;E@,@,,@FGDC@:,CFE@FFB@<<;@<:B@:CA,,,8:C6C,<EF9CC@,BF,E=A=8+8,4B=:@FE?BF5:5,95:?5=EEE,AFFG<?F?>++8,,49=,AFEG;FB9@F4,,=E2,6,ED,4,,,376@E,,E,EFDDG:,@6+6+0@:F:D=F7EFA,@9@47,47*CDG7++A955@>:=6**++=)9?:BBF(7@@F>6(/3;7C))4>(:83)>E?36><::248>:,(49:BF243(-(3:))-,-32,,4:>)8()4((--8:A2<:
@M04999:289:000000000-L3R54:1:1101:22813:6556 2:N:0:423
GCAAGACTACCAGGGTATCTAATCCTGTTCGCTCCCCACGCTTTCGTCCATCAGCGTCAATCGGTATTTAGTAACCTGCCTTCGCAATCGGGGTTCTGTGTAATATCTATGCATTTCACCGCTACACTACACATTCCAGCTACTTCAATACTATTCAAGATTAACAGTATCAACGGCAGTTCTACAGTTAAGCTGCAGGTTTTCACCGCTGACTTATCAACCCGCCTACGGACCCTTTAAACCCAATAAATCCGGATAACGCTCGCATCCTCCGTATTACCGCGGCTGCTGGCACGGAGTT
+
CCCCCGGGGGGGGGGGGGGGGGGGGGGGGGGGGGGGGGGGGGGGGGGGGGGGGGFGGGGGGGFGGFGGGGGGFGGGFGGGGGGGGGFGGGGGGGGGGGGGGGDGAFGGGGGGFGGGGGGGGGGGGFGGGGGGGFGGFGGGGGGGGGGGGGGGFFGGGGDCGGFGGGGGFGGFGGDEF>BFGGGFGGGFGGDCFGGGGG?FFFFFFFFBABFBFFF+;FFEFBFFFFFFFF52@9>DF:>CE@;;67@;8CCFEBF6;2AEF9DF>>B04>FFFFF::?2>B03-(31;?:24::2:719<?
@M04999:289:000000000-L3R54:1:1101:27041:6650 2:N:0:423
CCTTCGACTACTCGGGTATCTAATCCTGTTCGCTACCCATGCTTTCGAACCTCAGCGTCAGTTACAGACCATAGAGCCGCCTTCGCCACTGGTGTTCTTCCATATATCTACGCATTCCACCGCTACACATGGAGTTCCACTCTCCTCTTCTGCACTCAAGAAAAACAGTTTCAGCTGCACTTCCCCGGTTAAGCCGAGGGCTTTCACAGCTGACTTGTTCTCCCGCCTGCGTTCGCTTTACGCCCAATAAATCCGGACAACGCTTGCCACCTACGTATTACCGCGGCTGCTGGCACGTAGT
+
-@CCCGCFGGGGGGGGGGGGGGDCFFGFGGFEGGGGGGGGG@GGGGGCFGGGCCFFGF:CFFEGGGCF8FF,:@B<FFG>EGGGDCGB:A=EFFD:@FGGGFGGGGFGFAGFCCFEFECGGGGGGEFCFGFGFFGGG;;=FFGG,@8EEGGEDD?FCG??==D8@>=DGAFFGGGGB??8D?DGEGG>EGGG7EFGGG5DBAFAAAFFEF=E3A>B@AFFFFE@9@BD226;0;0>?;;6>?;:(,,65;;<4(29?09:?9;03844<?BB>??:79:4<437>(469?2)502)3((,-
@M04999:289:000000000-L3R54:1:1101:6204:6678 2:N:0:423
TCTGGACTACCCGGGTATCTAATCCTGTTTGCTCCCCACGCTTTCGCATCTCAGCGTCAGTATCTGTCCAGAAGGCCGCCTTCGCCACCGGTATTCCTCCACATCTCTACGCATTTCACCGCTACACGTGGAATTCTACCTTCCTCTACAATACTCCAGATAACCAGTTTTAAGTGCAATTCCCAGGTTGAGCCCGGGGCTTTCACACCTAACTTAATTATCCGCCTACATGCCCTTTACGCCCAGTCATTCCGATTAACGCTCGCACCCTCCGTATTACCGCGGCCGCTGGCACGGAGTT
+
CCCCCGGGGGGGGGGGGGGGGGGGGGGGGGGGGGGGGGGGGGGGGGGGGGGGGGGGGGGGGGGGGGGGGGGGGGGGGGGGGGGGGGGGGGGG>FGGGGGGGGGGGGGGGGGGGGGGGGGGGGGGGGGGGGGCFGGGGGGGGGGGGGGGGGGGGGGGGGGGGGGGGGGAEGGGGGGGFGFGGGGGFGGGGF8EFGGGGGGGBFFFFFFFFFFFFFFFFFFEF?EFB@F?@@EFFFFFFECFFF;B6?FFFFFFFFF;?BFFFFF?>69>BF?666<?<BDF<123>>F;0>16??<:>71<4
@M04999:289:000000000-L3R54:1:1101:17871:6720 2:N:0:423
GACTACCCGGGTATCTAATCCTGTTTGCTCCCCACGCTTTCGCATCTCAGCGTCAGTATCTGTCCAGAAGGCCGCCTTCGCCACCGGTATTCCTCCACATCTCTACGCATTTCACCGCTACACGTGGAATTCTACCTTCCTCTACAATACTCCAGATAACCAGTTTTAAGTGCAGTTCCCAGGTTGAGCCCGGGGCTTTCACACCTAACTTAATTATCCGCCTACATGCCCTTTACGCCCAGTCATTCCGATTAACGCTCGCACCCTCCGTATTACCGCGTCTACTGGTACGGAGTTAGCC
+
C@CCCGGGGGGGGGGGGGGGGGGGGGGGGGGGGGGGGGGGGGGGGGGGGGGGGGGGGGGGGGGGGGFGGGGGGGGGGGGGGGGGGGGGEGGGGGGGGGGGGGGGGGGGGGGGGGGGGGGGGGGGGGGGGGGGGGGGGGGGGGGGGGGGGGGGFGGCGGCGGGFGGGGGGGGFGGGGFGFGGG+@FG?:DCG77CCGGGGGFFFFFFFFFFFE=FFFFFF9F@@DDEC<EEFF@EEC0;9:3643<?CEF11;D1?<19?399>>4?<?BBB?BBFD2:9B(4:BAF7)--.36,(48<)<3
@M04999:289:000000000-L3R54:1:1101:12710:6745 2:N:0:423
TTGACTACCGGGGTATCTAATCCTGTTCGCTACCCATGCTTTCGAACCTCAGCGTCAGTTACAGACCAGAGAGCCGCCTTCGCCACTGGTGTTCTTCCATATATCTACGCATTCCACCGCTACACATGGAGTTCCACTCTCCTCTTCTGCACTCAAGAAAAACAGTTTCAGCTGCACTTCCCCGGTTAAGCCGAGGGCTTTCACAGCTGACTTGTTCTCCCGCCTGCGTTCGCTTTACGCCCAATAAATCCGGACAACGCTTGCCACCTACGTATTACCGCGGCTGCTGGCACTTCGTT
+
CCCCCGGGGGGGGGGGGGGGGGGGGGGGGGGGGGGGFFGGGGGGG,FGGGGGGGGGGGGGGGGGGGGGGGFGGGGGGGGGGGGGDGGGGGGGGGGGGGGGGGGGGGGGGGGGGGGGGGGGGGGGGGGFFDGFEGGFGGGCFGGGGGGGGGGGGGGDGFCE8DGGGGGGGGGGGGGGFGFG7FGGCEGDDEFGGCCC?CFGFFFFFFFFBF=ECFFFFFFF62=>FDDFF;@F@FFF3>6BB>F???FAAFFF0(321:03<?:::<<015(2,).:ABBB6;10696:)(((.())-41
@M04999:289:000000000-L3R54:1:1101:13695:6765 2:N:0:423
CGGGACTACTAGGGTATCTAATCCTGTTCGCTACCCATGCTTTCGAACCTCAGCGTCAGTTACAGACCAGAGAGCCGCCTTCGCCACTGGTGTTCTTCCATATATCTACGCATTCCACCGCTACACATGGAGTTCCACTCTCCTCTTCTGCACTCAAGAAAAACAGTTTCAGCTGCACTTCCCCGGTTAAGCCGAGGGCTTTCACAGCTGACTTGTTCTCCCGCCTGCGTTCGCTTTACGCCCACTAAATCCGGACAACGCTTGCCACCTACGTATTACCGCGGCTGCTGGCACGTAGTT
+
CCCCCGGFFGFGGGGFGGGGGGGGGGGGGGGGGGGGGGGGGGGGG<FGGGGGGGGGGGGGGGGGGGGGGGGGGGGGGGGGGGGGGGGGGGGGGGGGGGGGGGGFGGGGGGGGGGGGGGGGGGGGGGGGGGGGGFGGGGGGGGGGGGGGGFGGGGGGGFFGGGCGGGGGGGGDFGGGFGFGGGGFC6CG>ECGGGDGCDGGFFF9:EFFFF=BFFFFFF@4A@(5>D@DFDFFDFFFFFF:@>B?(6@E3?E@10?BFFF>B?F??BA>FB(3132)84>A<91(1201:)(8,818:?65
@M04999:289:000000000-L3R54:1:1101:25685:6778 2:N:0:423
GTGACTACCGGGGTATCTAATCCTGTTTGCTCCCCACGCTTTCGCATCTCAGCGTCAGTATCTGTCCAGAAGGCCGCCTTCGCCACCGGTATTCCTCCACATCTCTACGCATTTCACCGCTACACGTGGAATTCTACCTTCCTCTACAATACTCTAGTTAACCAGTTTTAAGTGCAATTCCTAGGTTGAGCCCAGGGCTTTCACACCTAACTTAATTATCCGCCTACATGCCCTTTACGCCCAGTCATTCCGATTAACGCTCGCACCCCCCGTATTACCGCCGCTGCTGGCACGGAGTTAC
+
CCCCCGGFFGEGGGGGGGGGGGGDFGGG8EGGGGGGGFGG@FAFGEEGFGFGDGGGFGFGGGGFGGGDFGFFFGGCFG:FG?FEGGGGGEGGGGFFGGGGGGGGGGFGGGEGCGGGGGGG7CFGGEFFEEGGGG=FEFDDFFGGFGCBDEGG:FG8EDF8EFG8DGGGGG8EED?CFGFGGGGFC@FFCFEFGGGFGDGGFFFFFFEA@EFE?F69AFFCA95=@=>BC<3):>=@C4(::B;;3<<)/968(/817C6@<DF>BFBF(-,7441(.2<<>(399644?:6(24(328?F2
@M04999:289:000000000-L3R54:1:1101:7602:6793 2:N:0:423
AAGAGACTACAAGGGTATCTAATCCTGTTCGCTCCCCACGCTTTCGTCCATCAGCGTCAATCGGTATTTAGTAACCTGCCTTCGCAATCGGGGTTCTGTGTAATATCTATGCATTTCACCGCTACACTACACATTCCAGCTACTTCAATACTATTCAAGATTAACAGTATCAACGGCAGTTCTACAGTTAAGCTGCAGGTTTTCACCGCTGACTTATCAACCCGCCTACGGACCCTTTAAACCCAATAAATCCGGATAACGCTCGCATCCTCCGTATTACCGCGGCTGCTGGCACGGAGTT
+
CCCCCGGGGGGGGGGGGGGGGGGGGGGGGGGGGGGGGGGGGGEGGGGGGGGGGGGGGGGGGGGGGGGGGGGGGGGGGGGGGGGGGGGGGGGGGGGGGGGGGGGGGGGGGGGGGGGGGGGGGGGGGGGGGGGGGGGGGGGGGGGGGGGGGGGGGFGGGGGGGGGGGGGGFGGGGGGGFGFGGGGGGGFGGGGGGGGGGGGGFFFFFFFFFFFFFFFFFFFFFFFFFFFFFFF>=BFF3>EFFFFFF@DF8CEEE;B?@FFFFFFDFFFFFBFFFBF0:BFA<(79B;(((837??<:796<:
@M04999:289:000000000-L3R54:1:1101:20778:6818 2:N:0:423
AGACTACCGGGGTATCTAATCCTGTTTGCTCCCCACGCTTTCGCATCTCAGCGTCAGTATCTGTCCAGAAGGCCGCCTTCGCCACCGGTATTCCTCCACATCTCTACGCATTTCACCGCTACACGTGGAATTCTACCTTCCTCTACAATACTCTAGTTAACCAGTTTTAAGTGCAATTCCTAGGTTGAGCCCAGGGCTTTCACACCTAACTTAATTATCCGCCTACATGCCCTTTACGCCCAGTCATTCCGATTAACGCTCGCACCCTCCGTATTACCGCGGCTGCTGGCACGGAGTTAGC
+
CCCCCGGGGGGGGGGGGGGGGGGGGGGGGGGGGGGGGGGGGGEGGGGGGGGGGGGGGGGGGGGGFGGGGGGGGGGGGGGGGGGGGGGGGDGGGGGGGGGGGGGGGGGGGGGGGGGGGGGGGGGGEGG7BFGGGGGGGGGGGGGGGGGGGCGGGGGGGGGGGGGFFGGGGGGGCGGGFGFFGGGGGGFGGGGGDFF>DGGGFFFCFFFFEFFFFFFFFFFFAD2@DFEE4BFDFFFFF=>D@<@EFAFFFF@;;@;EE;@FFBB;BF?12?FFFFF<4<?9;;9>9::3323?(-(18:ABA
@M04999:289:000000000-L3R54:1:1101:12219:6876 2:N:0:423
AGGACTACAAGGGTATCTAATCCTGTTTGCTCCCCACGCTTTCGCCTCTCAGCGTCAGTATCTGTCCAGAAGGCCGCCTTCGCCACCGGTATTCCTCCACATCTCTACGCATTTCACCGCTACACGTGGAATCCTACCTTCCTCTACAATACTCCAGATAACCAGTTTTAAGTGCAGTTCCCAGTTTGAGCCCGGGTCTTTCACACCTAACTTAATTATCCGCCTACATGCTCTTTACGCCCTGTCATTCCGATTAACGCTCGCACCCCCCGTATTACCGCCGCTGCTGGCACGGAGTTAC
+
CC@8CEFGGDE<FGFGFCCE@F<F<CC<@EEFEFGFG:+BC@F:F,FFFFGGCEEG@CFAFGCF6F8F<EF@D8E@@:@FG7FF,BAF7F+=F,C,FCGCFGGGFAFGF76@C?E<EE:@CCGEGGGGCC5C,DGCF,@4DFGG8EGGCD8DFGFGFAF88DECE?D,EFFC=FFEBF;DFGF,6,@D,:F7CEED00;C6B>F659;)40179=FCF+7BA259>@@478*/9*/9C9?2:(,../.)19=(1((.9(6;?B9(9(4(-(38,,(649:-((-,((..08,),4((-.)-
@M04999:289:000000000-L3R54:1:1101:4749:6902 2:N:0:423
ATGACTACTGGGGTATCTAATCCTGTTCGCTACCCATGCTTTCGAACCTCAGCGTCAGTTACAGACCAGAGAGCCGCCTTCGCCACTGGTGTTCTTCCATATATCTACGCATTCCACCGCTACACATGGAGTTCCACTCTCCTCTTCTGCACTCAAGAAAAACAGTTTCAGCTGCACTTCCCCGGTTAAGCCGAGGGCTTTCACAGCTGACTTGTTCTCCCGCCTGCGTTCGCTTTACGCCCAATAAATCCGGACAACGCTTGCCACCTACGTATTACCGCGGCTGCTGGCACGGAGTT
+
CCCCCGGGGFGGGGGGGGGGGGGGGGGGGGGGGGGGGGGGGGGGFGGGGGGGGGGGGGGAFFCGEGGGGGGGGGGGGGGGGGGGGG=FGGGGGGGGGGF,CFGGGGGGGGGGGGGGGGGGGGGGGG:FGGGGGGGG9EGGGGGGGGGDGGGGGGCGGA,@8DEGGGAFGGGGGFGGDFFGGGGGGGGGGGGFCEGGDDGGFFFFF4A>@FF;>F89618>FFFFFBBF61;1>F@FFFFFFF;06@@EFF@FFFFFFFFFFFFF44??FFFFFB>?FBFF>FBFFF<FF?F??1(1233
@M04999:289:000000000-L3R54:1:1101:18979:6938 2:N:0:423
GCCTTGACTACACGGGTATCTAATCCTGTTCGCTACCCATGCTTTCGAGCCTCAGCGTCAGTAACAGACCAGAGAGCCGCCTTCGCCACTGGTGTTCTTCCATATATCTACGCATTTCACCGCTACACATGGAGTTCCACTCTCCTCTTCTGCACTCAAGTCTCTCAGTTTCCGATGCTCTTCCTCAGTTAAGCTGAGGGCTTTCACATTCAGACTTAAAAGACCGCCTGCGCTCCCTTTACGCCCAATAAATCCGGACAACGCTTGCCACCTCCGTATTACCGCGGCTGCTGGCCCGT
+
CCCCCFGGGGGGGGGGGGGGGGGGGGGGGGGGGGGGGGGGGGGGGGGGGGGGGGGGGGGGGGGGGGDGGGGGGGGGGGGGGGGGGGGGGGGGGGGGGGGGGGGGGGGGGGGGGGGGGGGGGDGGGGGGGGGGGGGGGGGGGGGGGGGGGGGGGGGGGGGGGGGGGGGFGGGGGEGGFGFGGGGGGGGGGGCFAFGCG6FGDFFFFFFFFFFEEFFFFFF@F=DFFFFFDDFFFBFFFFFF<F6?@FFFF@E9CFF00;>B?@>FFFFF?AB0(,(181??2<A:>92((-1424(,((-
@M04999:289:000000000-L3R54:1:1101:25568:6951 2:N:0:423
TGACTACACGGGTATCTAATCCTGTTTGCTCCCCACGCTTTCGCATCTCAGCGTCAGTATCTGTCCAGAAGGCCGCCTTCGCCACCGGTATTCCTCCACATCTCTACGCATTTCACCGCTACACGTGGAATTCTACCTTCCTCTACAATACTCTAGTTAACCAGTTTTAAGTGCAATTCCTAGGTTGAGCCCAGGGCTTTCACACCTAACTTAATTATCCGCCTACATGCCCTTTACGCCCAGTCATTCCGGTTAACGCTCGCACCCTCCGTATTACCGCGGCTGCTGGCACGGAGTTAGC
+
CCCCCGGGGGGGGGGGGGGGGGGGGGGGGGGGGGGGGGGGGGGGGGGGGGGFGGGGGGGGGGGGGGGGGGGGGGGGGGGGGGGGGGGGGGGGGGGGGGGGGGGGGGGGGGGGGGGGGGGGGGGGGGGGGGGGGGGGGGGGGGGGGGGGGGGGGFGGGGGGGGGGGGGGGGGGGGGGFGFGGGGGGGGGGGGGGGGGDGGGFFFFFFFFFFFFFFFFFFFFFF=DFFFFFFFFFFFFFDFEBFFFFFFFFC@FFFFFFDBFFFFFFBF?FFFF:::2<AF6>9>B>FFF?BF<:32218>B4
@M04999:289:000000000-L3R54:1:1101:19947:7005 2:N:0:423
GCGACTACAGGGGTATCTAATCCTGTTTGCTCCCCACGCTTTCGCATCTCAGCGTCAGTATCTGTCCAGAAGGCCGCCTTCGCCACCGGCATTCCTCCACATCTCTACGCATTTCACCGCTACACGTGGAATTCTACCTTCCTCTACAATACTCCAGATAACCAGTTTTAAGTGCAGTTCCCAGGTTGAGCCCGGGGCTTTCACACCTAACTTAATTATCCGCCTACATGCCCTTTACGCCCAGTCATTCCGATTAACGCTCGCCCCCTCCGTATTACCGCGGCTGCTGGCACGGATTT
+
CCCCCGGGFFFGGGGGGGGGGGGGGGGGGGGGGGGGGGGGGGGGGGGGGGGGGGGGGGGGGGGGGGGGGGGGGGGGGEGGGFGGDGGGGGDGGGGGGGGGGGGGGGGGGGGGGGGGGGGGGGGGGGGCFEFGGGGGGGGGGGGGGGFFFGFGGGGGGGGGGGGGGGGGGGGGGGGGFGFGGGCGEGFGFGGGGEEGGGGGFFFFFFFFEEFFFFFFFFFFFFFFFFF;ECFFFFFE4C?FFFF?EFEFCEEF;D@FFB?>FB09(49>>FFBB?BFABA:>BFF;>F???F1??0((-5
@M04999:289:000000000-L3R54:1:1101:27954:7011 2:N:0:423
ATGTGACTACCCGGGTATCTAATCCTGTTTGCTCCCCACGCTTTCGCATCTCAGCGTCAGTATCTGTCCAGAAGGCCGCCTTCGCCACCGGTATTCCTCCACATCTCTACGCATTTCACCGCTACACGTGGAATTCTACCTTCCTCTACAATACTCCAGATAACCAGTTTTAAGTGCAGTTCCCAGGTTGAGCCCGGGGCTTTCACACCTAACTTAATTATCCGCCTACATGCCCTTTACGCCCAGTCATTCCGATTAACGCTCGCTCCCTCCTACCTACCCCGGCTGCTGGCAGGGACTT
+
CC@B8FFGGF<E:++FFCEAD,C-,C,;C,CF<CFGG8F:FGGGGGG@@F,;A,;@FGGGGFGAF9FDFG@EFFCFF7FGEFFCFBFGFDG>+AAF,AFCGCFEFDFEFFF@+@B?FGCE:C@FG?FC<8C@9D8DGGG9F,,@9F92E==9EFG?3==FGFE?FDF9@=EGGGGGF916++5@>DGFGCG,9:CC*@CDB*/@BBCFDBE)(86A4@1>8@;5>@923.))/.3((.7A1(.,4(;<@5?<<1237(5<:;4:69(47,,(-())(.).4(,(,(2(()4(-((((,((.
@M04999:289:000000000-L3R54:1:1101:20202:7054 2:N:0:423
GACTACTCGGGTATCTAATCCTGTTCGCTCCCCACGCTTTCGCATCTCAGCGTCAGTATCTGTCCAGAAGGCCGCCTTCGCCACCGGTATTCCTCCACATCTCTACGCATTTCACCGCTACACGTGGAATTCTACCTTCCTCTACAATACTCCAGATAACCAGTTTTAAGTGCAGTTCCCAGGTTGAGCCCGGGGCTTTCACACCTAACTTAATTATCCGCCTACATGCCCTTTACGCCCAGTCATTCCGATTAACGCTCGCACCCTCCGTATTACCGCGGCTGCTGGCACGGAGTTAGCC
+
CCCCCGGGGGGGGGGGGGGGGGGGGGGGGGGGGGGGGGGGGGGGGGGGGGGGGGGGGGGGGGGFFGGGGGGGGGDGGGFGGEFGGGDFGGGGGGGGGGGGGGGGGGGGGGGGGGGGDGGGGGGGGFGDGGGGGFGGGGGGGGGGGGGGGGGGCGGDFGGGGGGFEFGGFGGGGGGGFGFGGG?EGGGFFGGGGDGGGGGGFAFFEFFFBCCFFFFFFFFFFFFFFFCFEEDEFEEF;@BF<@@EFFEFFE@?DDFF:03?B(29;::??FBB:2>><:B>B392073>:05((-(48A)44
@M04999:289:000000000-L3R54:1:1101:20370:7055 2:N:0:423
GACTACTAGGGTATCTAATCCTGTTTGCTCCCCACGCTTTCGCATCTCAGCGTCAGTATCTGTCCAGAAGGCCGCCTTCGCCACCGGTATTCCTCCACATCTCTACGCATTTCACCGCTACACGTGGAATTCTACCTTCCTCTACAATACTCTAGTTAACCAGTTTTAAGTGCAATTCCTAGGTTGAGCCCAGGGCTTTCACACCTAACTTAATTATCCGCCTACATGCCCTTTACGCCCAGTCATTCCGATTAACGCTCGCACCCTCCGTATTACCGCGGCTGCTGGCACGGAGTTAGCC
+
CCCCCGGGGGGGGGGGGGGGGGGGGGGGGGGGGGGGGGGGGGGGGGGGGGGGGGGGGGGGGGGGGGFGGGGGGGGGGGGGGGGGGGGGEGGGGGGGGGGGGGGGGGGGGGGGGGGGGGGGGGGGGFGGFFGGGGGGGGGGGGGGGGFEFGGGGGFGGGGGGGGGGGGGGGGGCFFGFGFGGGDGGGGGGCFGGE7DFGGGFFFFDFFF@CCFFFFFFFA=AAFD=EEFBB=EFFFF?@58>=EFFFEFC@?@D?EE@;FF>BFB>DFFF6:3?BA><:>01(49BDF(4:><03(4?><<7
@M04999:289:000000000-L3R54:1:1101:13952:7074 2:N:0:423
TCCAGACTACCCGGGTATCTAATCCTGTTCGCTACCCATGCTTTCGAACCTCAGCGTCAGTTACAGACCAGAGAGCCGCCTTCGCCACTGGTGTTCTTCCATATATCTACGCATTCCACCGCTACACATGGAGTTCCACTCTCCTCTTCTGCACTCAAGAAAAACAGTTTCAGCTGCACTTCCCCGGTTAAGCCGAGGGCTTTCACAGCTGACTTGTTCTCCCGCCTGCGTTCGCTTTACGCCCACTAAATCCGGACAACGCTTGCCACCTACGTATTACCGCGGCTGCTGGCCCGTGTTT
+
CCCCCGGGGGGGGGGGGGGGGGGGGGGGGGGGGGGGGGGFFGGGGGGGGGGGGGGGGGGGGGDGGEGGGGGGGGDGGGGGGGGGGGGGGGGGGGGGGGGGGGGGGGGGGGFGGGGGGGGGEGGGGGGGGGGGGGGGGGGGGGGGGGGGGGGGGGGGGGFFGGGGGGGGGGGGAFGGFGFGGGGGGG6EE6AAFGG7*<DGFFFFFFFFDFBBDFF=CFFEFEF(5>D;@@@FFFFFFF3A;@FFF(687>BFFF08>B:89BBB0:?A>?B?B:??::49<(,((-39FFF766?F;(((.
@M04999:289:000000000-L3R54:1:1101:17973:7074 2:N:0:423
TAGACTACTGGGGTATCTAATCCTGTTTGCTCCCCACGCTTTCGCATCTCAGCGTCAGTATCTGTCCAGAAGGCCGCCTTCGCCACCGGTATTCCTCCACATCTCTACGCATTTCACCGCTACACGTGGAATTCTACCTTCCTCTACAATACTCCAGATAACCAGTTTTAAGTGCAGTTCCCAGGTTGAGCCCGGGGCTTTCACACCTAACTTAATTATCCGCCTACATGCCCTTTACGCCCATTCATTCCGATTAACGCTCGCACCCTCCGTATTACCGCGGCTGCTGGCACGGATTTAC
+
CCCCCGGGGGCFGGGGGFFEEGCFGGFGGGGGDFEGGGGGGGCF7F@7CFFCGGGGGGGGGGGGGGGGG9FEFFGGGGGGGGGGFGFFGCFFD9FFGGGGGGGCFGFFFGGGGGGGGGGGGEGGG7BFBFGGBEFDFGGFGGGGG8=,EAFGGGDFGCC,EDCFG+B:EGGGDA9=FDDGGDD88ACCCFFCC:6*0?DDFFAC+64A=EFF?@FF6F>E=5=@@?BFFEFFFF1;C>0>@FF(7?EF3?3@23<1;C02??FF>>F?<?<0,3.8--)(-((399(44(8(5(9((4,))
@M04999:289:000000000-L3R54:1:1101:19085:7090 2:N:0:423
ATGCGACTACACGGGTATCTAATCCTGTTCGCTCCCCACGCTTTCGTCCATCAGCGTCAATCGGTATTTAGTAACCTGCCTTCGCAATCGGGGTTCTGTGTAATATCTATGCATTTCACCGCTACACTACACATTCCAGCTACTTCAATACTATTCAAGATTAACAGTATCAACGGCAGTTCTACAGTTAAGCTGCAGGTTTTCACCGCTGACTTATCAACCCGCCTACGGACCCTTTAAACCCAATAAATCCGGATAACGCTCGCATCCTCCGTATTACCGCGGCTGCTGGCACGGAGTT
+
CCCCCGGGGGGGGGGGGGGGGGGGGGGGGGGGGGGGGGGGGGGGGGGGGGGGGGGGGGGGGGGGGCFGGGGGGGGGGGGGGGGGGGFGGGGGGGGGGGGDGGGGGGGGGGGGGGGGGGGGDGGGGGGGGGGGGGGGGGGGGGGGGGGGGCGFFGGGGGC9EFGFGGFGCGGGGGG>BC?FFGGGGGGGGGGFGGEGGGGGFFFFFFFFFFFBBFFFFFFFFFF@BBD2>@9@FFFFFFEFEA@F;2@E<EEFE@F0;D@F?>FFBFFFFFFF?FFFFFBFB<9>699>FFB>?(51;9B??
@M04999:289:000000000-L3R54:1:1101:14979:7172 2:N:0:423
ATTTCGACTACTCGGGTATCTAATCCTGTTTGCTCCCCACGCTTTCGCATCTCAGCGTCAGTATCTGTCCAGAAGGCCGCCTTCGCCACCGGTCTTCCTCCACATCTCTACGCATTTCACCGCTACACGTGGAATTCTACCTTCCTCTACAATACTCCAGATAACCAGTTTTAAGTGCAGTTCCCAGGTTGAGCCCGGGGCTTTCACACCTAACTTAATTATCCGCCTACATGCCCTTTACGCCCAGTCATTCCGATTAACGCTCGCACCCTCCGTATTACCGCGGCTGCTGGCACGGAGT
+
CCCCCGGGGGGGGGGGGGGGGGGGGGGGGGGGGGGGGGGGGGGGGGEGGGGGGG9FGGGGGGCGGGGGFGGGGGGGGGDGGGGGEGGGGGGGG7FGGGGGGGGGGGGGGGGGGGGGGGGGGGGGGGGGGGGGDGGGGGFGGGGGGGGGGGGDGFGGGGGDCEFGGGGGGFGGGGGGCGFGGGGGGGGGGGGGDFFFDGG*:BAFFFFAEFFF=FFFE=FFFEEC2BDFFFFFFEF@EFFFFFFF>F0@EFFFF<@0?:0<926?BBFBFFBFFBBF:?B<DB(3(32>6<D0::1>0>064
@M04999:289:000000000-L3R54:1:1101:19304:7268 2:N:0:423
TGCATGACTACTAGGGTATCTAATCCTGTTTGCTCCCCACGCTTTCGCATCTCAGCGTCAGTATCTGTCCAGAAGGCCGCCTTCGCCACCGGTATTCCTCCACATCTCTACGCATTTCACCACTACACGTGGAATTCTACCTTCCTCTACAATACTCCAGATAACCAGTTTTAAGTGCAATTCCCAGGTTGAGCCCGGGGCTTTCACACCTAACTTAATTATCCGCCTACATGCCCTTTACGCCCAGTCATTCCGATTAACGCTCGCACCCTCCGTATTACCGCGGCTGCTGGCACGGAGT
+
CCCCCFGGGGGGGGGGGGGGGGGGGGGGGGGGGGGGGGGGGGGGGGGGGGGGGGGGGGGGGGGGGGFGGGGGGGFGGGGGGGGGGGGGGGGGGGGGGGGGGGGGGGGGGFGGGGGGGGGGGGGGGGGGDGGGFGGGGGGGGGGGGGGGGGGGG9EGGGG8=EAFGGGGDGGGGF=CBFFGGGGGGGGGGGGCCGGGDD+CAFFFFAFFFFFEEFFFECFE6AEE):@F?D;EEFFFBFF8C-:9@D?8E3CEFF@;@D6CE;9?D9BBF>?FFB(3(.5)692>>>>>BBD2(48?89(2-
@M04999:289:000000000-L3R54:1:1101:21659:7279 2:N:0:423
GATACGACTACTGGGGTATCTAATCCTGTTCGCTCCCCACGCTTTCGTCCATCAGCGTCAATCGGTATTTAGTAACCTGCCTTCGCAATCGGGGTTCTGTGTAATATCTATGCATTTCACCGCTACACTACACATTCCAGCTACTTCAATACTATTCAAGATTAACAGTATCAACGGCAGTTCTACAGTTAAGCTGCAGGTTTTCACCGCTGACTTATCAACCCGCCTACGGACCCTTTAAACCCAATAAATCCGGATAACGCTCGCATCCTCCGTATTACCGCGGCTGCTGGCACGGAGT
+
CCCCCGGGGGGGGGGGGGGGGGGGGGGGGGGGGGGGGGGGGGGGGGGGGGGGGGGGGGGGFGGGGGGGGGGGGGGGGGGGGGGGFGGGGGFGGGGGGGGGGGGGGGGGGGGGGGGGGGGGGGGGGGGGGGGGGGGGFFGFGGGGGGGGGGFGGGGGGGGGGGGGGGGGGGGGGGGGEGFGGGGGGGGFGGGFFGGGFGGGFFFFFFFFAFFFFFFFFFFFFFFF=@FFDD>2@26@FFFFFFFFF@6;@A<CFFB@@<;@EFFFF;9;?F?FFFFF(8:9AB?FFB97>:?7::(2(990-
@M04999:289:000000000-L3R54:1:1101:8264:7321 2:N:0:423
GACTACCCGGGTATCTAATCCTGTTTGCTCCCCACGCTTTCGCATCTCAGCGTCAGTATCTGTCCAGAAGGCCGCCTTCGCCACCGGTATTCCTCCACATCTCTACTCATTTCACCGCTACACGTGGAATTCTACCTTCCTCTACAATACTCCAGATAACCAGTTTTAAGTGCAATTCCCAGGTTGAGCCCGGGCCTTTCACACCTAACTTAATTATCCGCCTACATGCCCTCTACCCCCAGCCATTCCGATTAACGCTCGCACACCACGTAACACCGCGGCCGCTGCTACGGTCTTAGCC
+
ACCC8@8C7@FGGGGCC,,6C<,CFGGGGCC<FFGGGFG@F:F@F7FFCEFFGCCGE,EAF99,,C,:CCA<FCCF:FADDGECGG+6+B55@55,:A=EE9EE9F,A9FFGDEFGDFGEGGG:FG:CE<FGGGGGFGG?DEGFFA?83,6=EFD9D,,EF?@FGGC:FCFF,:6EF++=?=6=:8@<69F1@E*;*2:C+?A64**;@46*>99B*9@/@9@(:3*/35>@(-01*/:=>D(4(;3?EE(((,))(3;79627(.,(-((.((-5:,4(((((-2(()).(,,(-)64<2
@M04999:289:000000000-L3R54:1:1101:15376:7377 2:N:0:423
AATGACTACAAGGGTATCTAATCCTGTTTGCTCCCCACGCTTTCGCCTCTCAGCGTCAGTATCTGTCCAGAATGCCGCTTTCGCCACCGGTATTCCTCCACATCTCTACGCATTTCACCTCTACACTTGGTCTTCTTCCTTCCTCTACAATACTCCACATAACCATTTTTAATTGCTATTCCCATTTTGAGCCCGGGGCTTTCACTCCTACCTTAATTATCCCCCTTCATGCCTTTTCCGCCCCGTCATTCCTATTAACTTTCCCCCCCTCCGGCTTCCCCCTGCCACTGGTACTATGTTC
+
--@<<FGGCAEFA7E8ECF9EE<FF9FCFEACFFFG,F::F6FFE@,B@CF9,688,@C,EEGGCE,69E9<,6CFFG+7:@:7:CF6++@+49?AEFDGGGGGGEGFG<F,@,9A<EF9BDFGF,,995,9CDFC9,@E,91E=,2=@ED8CED,6,,@,,@DF8FF8=,,3@+3++4+6++@,3@AD+@8=+6+++3C**++4+<;*88)3=A+;>+/1>=)-))0.;A*7**8*8*)0-((,(((/55?))/6)7)).)1)/(,4(3:1(((--(4((((44(),()()))))-)6))
@M04999:289:000000000-L3R54:1:1101:24216:7390 2:N:0:423
GACTACTAGGGTATCTAATCCTGTTTGCTCCCCACGCTTTCGCATCTCAGCGTCAGTATCTGTCCAGAAGGCCGCCTTCGCCACCGGTATTCCTCCACATCTCTACGCATTTCACCGCTACACGTGGAATTCTACCTTCCTCTACAATACTCCAGATAACCAGTTTTAAGTGCAGTTCCCAGGTTGAGCCCGGGGCTTTCACACCTAACTTAATTATCCGCCTACATGCCCTTTACGCCCAGTCATTCCGATTAACGCTCGCACCCTCCGTATTACCGCGGCTGCTGGCACGGAGTTAGCC
+
CCCCCGGGGGGGGGGGGGGGGGGGGGGGGGGGGGGGGGGGGGGGGGGGGGGGGGGGGGGGGGGGGGGGGGGGGGGGGGGGGGGGGGGFCFGGGGGGGGGGGGGGGGGGGGGGGGGGGGGGGGGGGGGGGGGGGGGGGGGGGGFGGGGGGGGGGGGGGGGGGGGGGGGGGGGGGGDGFGFGGGGGGGGGGGFEGGGGGGCFFFFFBFFFFEFBCFFFFCFDFFFDFFFFFFFFFEEE?FFFF@FEEF?ECFF6;DEEF6;6>B>B>FBF?;?::?FF2:BB>12>F:7>?05391(((6<A4
@M04999:289:000000000-L3R54:1:1101:7977:7457 2:N:0:423
AGCCAGACTACTGGGGTGTCTAATCCTGTTTGCTCCCCACGCTTTCACATCTCGGCGTCAGTATCTGTCCAGAAGGCCGCCTTCGCCACCGGTATTCCTCCACATCTCTACGCATTTCACCGCTACACGTGGAATTCTACCTTCCTCTACAATACTCCAGATAACCAGTTTTAAGTGCAGTTCCCAGGTTGAGCCCGGGGCTTTCACACCTAACTTAATTATCCGCCTACATGCCCTTTACGCCCAGTCATTCCGATTAACGCTCGCACCCTCCGTATTACCGCGGCTGCTGGCACGGAGT
+
CCCCCGGGGGGGGGGGGGGGGGDEFGGGGGGGGGGGGGGGGGGGGGGGGGGGGGGGGGGGGGGGGGGGGGGGGGGGGGGGGGGGGGGGGGGGGDGGGGGGGGGGGGGGGGGGGGGGGGGGGGGGGGGGGGGGGGGGGGGGGGFGGGGGGGGGGGGGGGGGGGGGGGGGGGGGGGGGFGFGGGGGGGGGGGGGGGGGG5DGDEFFFFFFE@FFEFFFFFFEFFFEDDDFFDFFFEFFFDFFFDFB9DFFFFFFFFFBF?BB9:BBF9B;FFFF0<>:B(5<AA0999>FF:B?0?(83;6;4
@M04999:289:000000000-L3R54:1:1101:20924:7458 2:N:0:423
GTGGACTACAGGGGTATCTAATCCTGTTTGCTCCCCACGCTTTCGCATCTCAGCGTCAGTATCTGTCCAGAAGGCCGCCTTCGCCACCGGTATTCCTCCACATCTCTACGCATTTCACCGCTACACGTGGAATTCTACCTTCCTCTACAATACTCCAGATAACCAGTTTTAAGTGCAGTTCCCAGGTTGAGCCCGGGGCTTTCACACCTAACTTAATTATCCGCCTACATGCCCTTTACGCCCAGTCATTCCGATTAACGCTCGCACCCTCCGTATTACCCCGACTGCTGGCACGGAGTTT
+
CCCCCGGGGGGGGGGGGGGGGGGGGGGGGGGGGGGGGGGGGGGGGGGGGGGGGGGGGGGGGGGGFFGGGFGGGGGGGGGGGGGGGGGGGGGEGGGGGGGGGGGGGGGGGGGGGGGGGGGGGGGGGGGGFGGGGGGGEGGGGGGGGGFGGGGGGGGGGG=E9EGGGGGGGGG89FFGFGFGGGGF,DEGGGGFGGGDC5CDFFFFFFFFFFEFFFFFFFFFFF=DFFFD=EFEF@FFF<EFF0;;1;</9)9C;(38;;EFBFF9>9>BFFFF;4644>B2(--249,(4,,2044((-87.
@M04999:289:000000000-L3R54:1:1101:8589:7501 2:N:0:423
CAAGACTACTCGGGTATCTAATCCTGTTCGCTACCCATGCTTTCGAACCTCAGCGTCAGTTGCAGACCAGAGAGCCGCCTTCGCCACTGGTGTTCTTCCATATATCTACGCATTCCACCGCTACACATGTAGTTCCACTCTCCTCTTCTGCACTCAAGAAAAACAGTTTCAGCTGCACTTCCCCGGTTAAGCCGAGGGCTTTCACAGCTGACTTGTTCTCCCGCCTGCGTTCGCTTTACGCCCAATAAATCCGGACAACGCTTGGCACCTACGTATTACCGCGTCTGCTGGCACGTAGTTT
+
CCCCCFGCGGGEGGGGGGGGGGGGGGGFFFGEGGGGFGGGGGGGG,CFGFGGGGGGGG7FFGCEG,EFGGGG<FFFCFGGGGGGGCFGG?FGGCFGGGGGGCFG;AFGG7FCFGGGGGGGGGEEGGFGFFE9FFEFGFFGGGGGGGGGGGFGG8?FFFC,6D8EGGGGGGGGGGG?DGFFGGGGCGGGDFDFG+@*9*C>FFAFFFFFF=FBEF4CBFFEFB9@F@BB2??@;@FFFEE:;>B;(64).76@B009614>FFF6::282,(5612<B2<)-33(,,469706<<(.(.3))
@M04999:289:000000000-L3R54:1:1101:6489:7525 2:N:0:423
AGACTACCGGGGTATCTAATCCTGTTTGCTCCCCACGCTTTCGCATCTCAGCGTCAGTATCTGTCCAGAAGGCCGCCTTCGCCACCGGTATTCCTCCACATCTCTACGCATTTCACCGCTACACGTGGAATTCTACCTTCCTCTACAATACCCCAGATAACCAGTTTTAAGTGCAGTTCCCAGGTTGAGCCCGGGGCTTTCACACCTAACTTAATTATCCGCCTACATGCCCTTTACGCCCAGTCATTCCGATTAACGCTCGCACCCTCCGTATTACCGCGGCTGCTGGCACGGAGTTAGC
+
CCCCCGGGGGGGGGGGGGGGGGGGGGGGGGGGGGGGGGGGGGGGGGGGGGGGGGGGGGGGGGGGGGGGGGGGGGGGGGGGGGGGGGGGGGGGGGGGGGGGGGGGGGGGGGGGGGGGGGGGGGGGGGFGGGGGGGGGGGGGGGGGGGGGGGGGGGGGGGGGGGGGFGGGGGGGFGGGFGFGGGGGGGGGGGGGGGEGGGGGFFFFFFFF@BEFFFFFFF6??>@;<@;CEEFFF@FFC6<EFFFFE@?EFFE;?FFFF0>:?>F;02<?B?>1?B>AFA?99(47>B>FFFFFF>B0,4AD<
@M04999:289:000000000-L3R54:1:1101:21032:7542 2:N:0:423
TGACTACAGGGGTATCTAATCCTGTTTGCTCCCCACGCTTTCGCATCTCAGCGTCAGTATCTGTCCAGAAGGCCGCCTTCGCCACCGGTATTCCTCCACATCTCTACGCATTTCACCGCTACACGTGGAATTCTACCTTCCTCTACAATACTCCAGATAACCAGTTTTAAGTGCAATTCCCAGGTTGAGCCCGGGGCTTTCACACCTAACTTAATTATCCGCCTACATGCCCTTTACGCCCAGTTATTCCGATTAACGCTCGCACCCTCCGTATTACCGCGGCTGCTGGCACGGACTTAGC
+
CCCCCGGGFCGGCFGAF9CFGGFFGGGEFEGFGGDEFGGGGFCGCCFGGFCFGGE7:FDEFGEFCGFFGGGFFFEFFGGGGEFEGGEEF7FGGGCFGFGGFGGGG?FGG:FEGGGGGGG8>EGFFG:C:FGCFF@EGEGCGAFDDG,=DEGG?FFGE@@DDFGGDFGGF?EG:EFFFFFGGG8EBE:6:CFGGDEDDDFFACFCFFF>3>EE7+BF?F8;)5@F5B(8*>6:;@F>C??FF0:6)19C5C;;;;34)/:?F0(-39F:?B032<:>2A(7(329(4).43,4(((((5.).
@M04999:289:000000000-L3R54:1:1101:17916:7696 2:N:0:423
GGACTACCCGGGTATCTAATCCTGTTTGCTCCCCACGCTTTCGCATCTCAGCGTCAGTATCTGTCCAGAAGGCCGCCTTCGCCACCGGTATTCCTCCACATCTCTACGCATTTCACCGCTACACGTGGAATTCTACCTTCCTCTACAATACTCCAGATAACCAGTTTTAAGTGCAATTCCCAGGTTGAGCCCGGGGCTTTCACACCTAACTTAATTATCCGCCTACATGCCCTTTACGCCCAGTCATTCCGATTAACGCTCGCACCCTCCGTATTACCGCGGCTGCTGGCACGGAGTTAGC
+
CCCCCGGGGGDGGEGGGGGGGGGGGGGGGGGGGGGGGGGGGGGGGGGGGGGGGGGGGGGGGGGGGGGGGGGFGGGGGGGGGGGGGGGGFCGGGGGGGGGGGGGGGGG@FFGGGGGGGGGGGGGGGGGEGGGGGGGGGGGGGGGGGGFCFGGGGGGGGGGGGGGGGGGGGGGGFFGGFGFGGGGGGGGDCFGGCCGGGGGGFFFFFFFFFDFFFAFFFFFC5@=F>BFF<8@DFF@CFF@EF;<FFACEFFF6@DF35(4?:0>B>;?B??>B087>4>:B077;1<?:23:B(4(44:>24
@M04999:289:000000000-L3R54:1:1101:14659:7773 2:N:0:423
TTGGACTACTGGGGTATCTAATCCTGTTTGCTCCCCACGCTTTCGCATCTCAGCGTCAGTATCTGTCCAGAAGGCCGCCTTCGCCACCGGTATTCCTCCACATCTCTACGCATTTCACCGCTACACGTGGAATTCTACCTTCCTCTACAATACTCCAGATAACCAGTTTTAAGTGCAGTTCCCAGGTTGAGCCCGGGGCTTTCACACCTAACTTAATTATCCTCCTACATGCCCTTTACGCCCATTCATTCCGATTACCGCTCGCCCCCTCCGTATTACCGCGGCTGCTGGCACGGTGTTT
+
CCCCCFGCEFCCEFFCFGGGGGFGFGFFGGGGGGFGGGGGGGGGDGECCFGFAF7CFGCGCFGGFGEFGFGFE8EGDGGGGGGGGGGA=FGGDFGGGGGGGFFGGGGEGFGDGGGGGGAEGGEGGGGF@:+4CFFG9EEF=EFGGGGGG?FEFFGFG8DDAAEGGCE@FFFGCDFGF=?FGGGAE6FG8,5AFGEDDDGGFFFFFFFFF4)5AEBB?F6*89/>@D@=06*8@D@B@:C):2,((>?CC???60318))2:34(4((46166>:22,5<>16((-2(2852,4<(((412(
@M04999:289:000000000-L3R54:1:1101:23181:7778 2:N:0:423
GACTACTCGGGTATCTAATCCTGTTTGCTCCCCACGCTTTCGCATCTCAGCGTCAGTATCTGTCCAGAAGGCCGCCTTCGCCACCGGTATTCCTCCACATCTCTACGCATTTCACCGCTACACGTGGAATTCTACCTTCCTCTACAATACTCCAGATAACCAGTTTTAAGTGCAGTTCCCAGGTTGAGCCCGGGGCTTTCACACCTAACTTAATTATCCGCCTACATGCCCTTTACGCCCAGTCATTCCGCTTAACGCTCGCACCCTCCGCTTTACCGCGGCTGCTGGCCCGGCGTTAGCC
+
CCCCCGGGGGGFGGGGGGGGGGGGGGCGGGGGGGEGGGGDECGG:FFGGGGGFGGGGGGGGFGFGGGFEGGGGGGGDEFGGGGGGGGC+BEFFGGGGGGGGFDFFGGGGGGGGFGGCCE7FCGEG8@7F9FFFFDDFFGG;E=,E8EGFGGGGFG=FFGFDCFG;DGGC9EFFCFDDGDCDG6FGC?DFGC7@CEGDFFF9>9A4>46467.8A=BCFF?F@=>B=EFE):35=6>81:B;((/76CFF@(6/:6A(,,49F>1;<(4,4(((,6<2,139;19:70,:6(43((,,2(.4
@M04999:289:000000000-L3R54:1:1101:15240:7846 2:N:0:423
CTTGACTACTGGGGTATCTAATCCTGTTTGCTCCCCACGCTTTCGCATCTCAGCGTCAGTATCTGTCCAGAAGGCCGCCTTCGCCACCGGTATTCCTCCACATCTCTACGCATTTCACCGCTACACGTGGAATTCTACCTTCCTCTACAATACTCCAGATAACCAGTTTTAAGTGCAATTCCCAGGTTGAGCCCGGGGCTTTCACACCTAACTTAATTATCCGCCTACATGCCCTTTACGCCCAGTCATTCCGATTAACGCTCGCACCCTCCGTATTACCGCGGCTGCTGGCACGGAGTTT
+
CCCCCGGGGGGFGGGGGGGGGGGGGGGGGGGGGGGGGGGGGGGGEFFGGGGGGGGGGGGGGGGGGGGGGGGGGGGGGGGGGGFGGGGGFEGGGGGGGGGGGGGGGGGFGFGGGGGGGGGGGGGGGGCGGGEGGGGGDGGGGGGGGGFGGGFGGGGFGD9FCFGGGGGGGGGGDG7FF7EGGGGGGFGGGFCGGG9DDGGGFFFFFFFFFFFBFFA8CFFFFE@FFF=BBF?EFFFFFFFBDBB<;EFFFFFFE0?D@EC?B??6>1;>BFFF><07?9A9190;996?FF:B:7246;?7)
@M04999:289:000000000-L3R54:1:1101:16102:7919 2:N:0:423
TGACTACAAGGGTATCTAATCCTGTTTGCTCCCCACGCTTTCGCATCTCAGCGTCAGTATCTGTCCAGAAGGCCGCCTTCGCCACCGGTATTCCTCCACATCTCTACGCATTTCACCGCTACACGTGGAATTCTACCTTCCTCTACAATACTCCAGATAACCAGTTTTAAGTGCAATTCCCAGGTTGAGCCCGGGGCTTTCACACCTAACTTAATTATCCGCCTACATGCCCTTTACGCCCAGTCATTCCGATTAACGCTCGCACCCTCCGTATTACCGCGGCTGCTGGCACGTATTTAGC
+
CCCCCGGGFFGGGGGGEAFGGGGGGFGGGFEGFGFGGGEGGGFGECGFCGGGGGGGGGCGGGCGFGDGGGGGGGGGGGGGGGGGGGGGEFGFGGGGGGGGFGEFFGGDGFFGFCEGGGGGGGGGGFDECFFFGGCGGFEGGGGFAFFGGGGGGFCCEGDGGGGGGGGGFDDF,EDGFGFGG7DFFEC::FGGG+@DDCGD>>FFFFFFEBEF=8@A<FFF)5@>@BEFC=EF@DFEE6;81(/64)??5?17;;0;9<9<;6;>>FF1??B:((.5>A:>6(317??08(32(.,)(.).-
@M04999:289:000000000-L3R54:1:1101:24550:7930 2:N:0:423
AGAGCGACTACAGGGGTATCTAATCCTGTTTGCTCCCCACGCTTTCGCATCTCAGCGTCAGTATCTGTCCAGAAGGCCGCCTTCGCCACCGGTATTCCTCCACATCTCTACGCATTTCACCGCTACACGTGGAATTCTACCTTCCTCTACAATACTCCAGATAACCAGTTTTAAGTGCAATTCCCAGGTTGAGCCCGGGGCTTTCACACCTAACTTAATTATCCGCCTACACGCCCTTTACGCCCAGTCATTCCGATTAACGCTCGCACCCTCCGTATTACCGCTGCTGCTTGCACGGAGT
+
CCCCCGGGGGGGGGGGGGGGGGGGGGGGGGGGGGGGGGGGGGGGGGGGGGGGGGGGGGGGGGGGGGGGGGGGGGGGGGGDGGGGFGGGGGGGGGGGGGGGGGGGCGGGGGGGGGGGGGGGGGGGGGGGGGGGGGGGGGGGGGGGGGGGGGGGGFGGGGGGGGFGGGGFGGGGG?CFFGFGGGGGGGGGGGGGGGGGGGGGEEFFFFFFFFFFEFFFFFFEFFFE?FFD0=E@0>;>;@EFFFF>>(,;EBF9<)((2,8<ABF6:BB6>9?1:6(4:2:<<2(((((4).)).-2<(4374
@M04999:289:000000000-L3R54:1:1101:3607:7952 2:N:0:423
AAGCAGACTACTGGGGTATCTAATCCTGTTTGCTCCCCACGCTTTCGCATCTCAGCGTCAGTACCTGTCCAGAAGGCCGCCTTCGCCACCGGTATTCCTCCACATCTCTACGCATTTCACCGCTACACGTGGAATTCTACCTTCCTCTACAATACTCCAGATAACCAGTTTTAAGTGCAGTTCCCAGGTTGAGCCCGGGGCTTTCACACCTAACTTAATTATCCGCCTACATTCCCTTTACGCCCAGTCATTCCACTTAACGCTCTCACCCTCCGTATTACCGCGTCTGCTGCCACGGTGT
+
CCCCCGGGGGGGGFCDGEGGGGCFGGGFGGGECFGGGG<CFGGEDF7FGGGGGGGGEGC@FGGFGGGGGFGGGGG,AFCECCEFFGDGGAFGG+AFGG9F?FCFGGGGGGGGGDGGFEFFC8FFEGGFG<97C?FGGCFGGGFGGGGGG=BFAEGFFCFD9D9EF??ED,@8=@=@9DD9=DGG9,@+@,8CCFC+9*0@*969AFFFE=B20@++*18@6??C25@@2358)157;<4A;(/:((/6;3<)7))).7>CE@(--(.)..(48,(-(.()6630(,--22)))().1((,-
@M04999:289:000000000-L3R54:1:1101:10953:7977 2:N:0:423
AGGACTACCGTGGTATCTAATCCTGTTCGCTACCCATGCTTTCGAGCCTCAGCGTCAGTAACAGACCAGCGAGCCGCCTTCGCCACTGTTGTTCTTCCATATATCTACGCATTTCACCGCTACACATGGAGTTCCACTCTCCTCTTCTGCACTCAAGTCTCTCAGTTTCCGATGCTCTTCCTCAGTTAAGCTGAGGGCTTTCACATTCAGACTTACAAGACCTCCTTCGCTCCCTCTACGCCCATTAACTCCGGACAACGCTTGCCACATACGTATTACCGCTGCTGCTCGCACGTAGTT
+
--88AFEG<F,,696,@FFFF@EF<FGA,@,@+;6;E,@CFGG:FG>@FFF8EFGC@FGA9;;,,C<F8,8C+6@:@FFFGG74BF<,,<BFFGC?FD,EFDE,EA4FA@:FBAF?DA+CC@:==,9C=5AFB=ECCD49DGC8@9FF=FA=861=EF8=F,E9637=@E6++++@DD?DFGGG6D;@@97E6?6:+09@*+;3?9F>*;;@C9<8A+3)9>3<B@*.<@>B(6:(07@)9@9?845))/>;(.,(.,6.2?F1=>22(,62(.4<8-:A?F((450<?)4((((,,,-)
@M04999:289:000000000-L3R54:1:1101:15616:8046 2:N:0:423
GGACTACTCGGGTATCTAATCCTGTTTGCTCCCCACGCTTTCGCATCTCAGCGTCAGTATCTGTCCAGAAGGCCGCCTTCGCCACCGGTATTCCTCCACATCTCTACGCATTTCACCGCTACACGTGGAATTCTACCTTCCTCTACAATACTCCAGATAACCAGTTTTAAGTGCAGTTCCCAGGTTGAGCCCGGGGCTTTCACACCTAACTTAATTATCCGCCTACATGCCCTTTACGCCCAGTCATTCCGATTAACGCTCGCACCCTCCGTCTTACCGCGGCTGCTGGCACGGAGTTAGC
+
CCCCCGGGGGGGGGGGGGGGGGGGGGGGGGGGGGGGGGGGGGGGGGGGGGGGGGGGGGGGGGGGGGGGGGGGGGGGGGGGGGGGGGGGGEGGGGGGGGGGGGGGGGGGGGGGGGGGGDGGGGGGGGGEDGGGGGDGGGGGGGGGGGGFGGGGGCGCGFGGGGGGGGGGGGDFCDGGFGFCGGFFGGGGCFGGGCCGGGGGFFFFFBFF@DFFFFFFEFFFFB@F?BEE<@EFF8EEFFFB@D2=;EEEFC;;@@?FF(:?BB>B>FF?:612(4:<A039;09>>B?2:0(433(-216:4
@M04999:289:000000000-L3R54:1:1101:27253:8067 2:N:0:423
CTGACTACTGGGGTATCTAATCCTGTTTGCTCCCCACGCTTTCGCATCTCAGCGTCAGTATCTGTCCAGAAGGCCGCCTTCGCCACCGGTATTCCTCCACATCTCTACGCATTTCACCGCTACACGTGGAATTCTACCTTCCTCTACAATACTCTAGTTAACCAGTTTTAAGTGCAATTCCTAGGTTGAGCCCAGGGCTTTCACACCTAACTTAATTATCCGCCTACATGCCCTTTACGCCCAGTCATTCCGATTAACGCTCGCACCCTCCGTATTACCGCGGCTGCTGGCACGGAGTT
+
CCCCCGGGGGGGGGGGGGGGGGGGGGGGGGGGGGGGGGGGGGGGGGGGGGGGGGGGGGGGGGGGGGGGGGGGFFGGGGGGGGGGGGGGGGGGGGGGGGGGGGGGGGGGGGGGGGGGGGGGGGGGGGGGGGDGGGGGGGGGGGGGGGGGFGGGGGGGGGGFFGGGGFGGGGGGGFGGFFFGGGGGGGGGGGGGGGGGGGGGFFFFFFFFFFFFFAFFEFFEFFDFFFFFFABEFFFFCFFF>B?DEEF36CE@D@?DCEFFFF>>@FFFFF0-,(.54:9:>(99>B<??>BB7B(47?F
@M04999:289:000000000-L3R54:1:1101:21168:8089 2:N:0:423
ACGACTACTAGGGTATCTAATCCTGTTCGCTCCCCACGCTTTCGTCCATCAGCGTCAATCGGTATTTAGTAACCTGCCTTCGCAATCGGGGTTCTGTGTAATATCTATGCATTTCACCGCTACACTACACATTCCAGCTACTTCAATACTATTCAAGATTAACAGTATCAACGGCAGTTCTACAGTTAAGCTGCAGGTTTTCACCGCTGACTTATCAACCCGCCTACGGACCCTTTAAACCCAATAAATCCGGATAACGCTCGCATCCTCCGTATTACCGCGGCTGCTGGCACGGAGTT
+
CCCCCGGGGGGGGGGGGGGGGGGGGGGGGGGGGGGGGGGGGGGGGGGGGGGGGGGGGGGGGGGGGGGGGGGGGGGGGGGGGGGGEGGGGGGGGGGGGGGGGGGGGGGGGGGGGGGGGGGGGGGGGGGGGGGGGGGGGGGGGGGGGGGGGGGGGGGGGGGGGGGGGGGGGGGGGGGGFGFGGGGGGGGGGDGGGGGGGGGGFFFFFFFFFFFFFFFFFFFFF9AFFDDF>FFFFFFEFCFFFFDF@8<EFFFFFFF@FF;>DFFFFF>F?DFFB:<BAD>:>>;FFBBFFB::?:>93:0
@M04999:289:000000000-L3R54:1:1101:4617:8106 2:N:0:423
TGACTACCGGGGTATCTAATCCTGTTCGCTCCCCACGCTTTCGTCCATCAGCGTCAATCGGTATTTAGTAACCTGCCTTCGCAATCGGGGTTCTGTGTAATATCTATGCATTTCACCGCTACACTACACATTCCAGCTACTTCAATACTATTCAAGATTAACAGTATCAACGGCAGTTCTACAGTTAAGCTGCAGGTTTTCACCGCTGACTTATCAACCCGCCTACGGACCCTTTAAACCCAATAAATCCGGATAACGCTCGCATCCTCCGTATTACCGCGGCTGCTGGCACGAAGTTAGC
+
CCCCCGGFGGGGGEGGGGFGGGGGGGGGGGGGGGGGGGGGGGGGGGGGGGGGGGGD@FGGGGGFGFFGGGEGGGGGGGGGGGGGGGGGGEGGGGGGFGGEFCFFFGGDGGGGGGGGGGGGGGGGGGGGGGGEFGGFCFFGGGGGFFGGGGGGGGGGFGGFGGGGGGGGGGFEEGDGFGFGGGGGFGGGGGGGGGGGGGGFFFFFFF>AAFEEEF:AEA6AEFF?DF=@2>6@FF@EC3=FFD?1;777?3;F;;7EF?63<>>;?FF77:98:?BA<9:>>(-29??F?B:)4(,4:)6A<
@M04999:289:000000000-L3R54:1:1101:14114:8131 2:N:0:423
GGACTACCGGGGTATCTAATCCTGTTTGCTCCCCACGCTTTCGCATCTCAGCGTCAGTATCTGTCCAGAAGGCCGCCTTCGCCACCGGTATTCCTCCACATCTCTACGCATTTCACCGCTACACGTGGAATTCTACCTTCCTCTACAATACTCCAGATAACCAGTTTTAAGTTCAGTTCCCAGGTTGAGCCCGGGGCTTTCACGCCTAACTTAATTATCCGCCTACATGCCCTTTACGCCCAGTCATTCCGATTAACGCTCGCACCCTCCGTATTACCGCGGCTGCTGGCACGGAGTTAGC
+
CCCCCGGGGGGGGGGGGGGGGGGGGGGGGGGGGGGGGGGGGGGGGGGGGGGGGGGGGGGGGGGGGGGGGGGGGGGGGGGGGGGGGGGGGGGGGGGGGGGGGGGGGGGFGGGGGGGGGGGGGGGGGGGGGGGGGGEGGGGGGGGGGGGGGGGGGGGGGFFGGGGGGGGGGGGG,EEC9CEFGGCFGGGGCFFGC55DGGGFFFFFFFFFFDFF=6@BCFFEBDFF@DFFF@EFF@EEFFFFF?FFFFFFFFFFFFFFF?BFFFF>FFFFFFFFFBB<54(((-47>?:BF?7>09>0?<A<9
@M04999:289:000000000-L3R54:1:1101:23130:8163 2:N:0:423
TTTAGGACTACCCGGGTATCTAATCCTGTTTGCTCCCCACGCTTTCGCATCTCAGCGTCAGTATCTGTCCAGAAGGCCGCCTTCGCCACCGGTATTCCTCCACATCTCTACGCATTTCACCGCTACACGTGGAATTCTACCTTCCTCTACAATACTCCAGATAACCAGTTTTAAGTGCAGTTCCCAGGTTGAGCCCGGGGCTTTCACACCTAACTTAATTATCCGCCTACATGCCCTTTACGCCCAGTCATTCCGATTAACGCTCGCACCCTCCGTATTACCGCGGCTGCTGGCACGGAGT
+
CCCCCGGGGGGGGGGGGGGGGGFFGGGGGGGGGGGGGGGGGGGGGGGGGGGGGGGGGGGGGGGGGGGGGGGGGGGGGGGGGGGGGGGGGGGGGFFFGGGGGGGGGGGGGGGGGGGGGGGGGGGGGGGGGGGGGGGGGGGGGGGGGFGGGGGGGGGGG?FCFGGGGGGGGGGGGGGGFFFGGGGG?CFGEGGGGGGGGDGGFBFFFFFFFFB@EFFFFFFFFFFFFDFD<@EC?;EDE3=A<0;,3;?EFFF7CCF@6<?A<?>B<9>>948::6>B0<?><)4;069>9?FF217>1>>F2
@M04999:289:000000000-L3R54:1:1101:7929:8165 2:N:0:423
GGGACTACTAGGGTATCTAATCCTGTTCGCTACCCATGCTTTCGAACCTCAGCGTCAGTTACAGACCAGAGAGCCGCCTTCGCCACTGGTGTTCTTCCATATATCTACGCATTCCACCGCTACACATGGAGTTCCACTCTCCTCTTCTGCACTCAAGAAAAACAGTTTCAGCTGCACTTCCCCGGTTAAGCCGAGGGCTTTCACAGCTGACTTGTTCTCCCGCCTGCGTTCGCTTTACGCCCAATAAATCCGGACAACGCTTGCCACCTACGTATTACCGCGGCTGCTGGCACGTAGTTAT
+
CCCCCFFGGGFGGCGGGGGGGGGGGGGGGGGEEGGGGGGGGGGGG8FFFGGGGGGGGGGGGGDGGGGGGCFFGGGGGGGGGGGGGGGGGGFGGGGGGGGGFGGFGFGGGGGGGGGGFGGGGGGGGGFGGFFFGGGGGGGGGGGGGGGGGGGGGDGFGAC=@FGFDFGGGGFCACDFFFDDGGGG+@EEAA9CE6CGGGDGFFFFCFFFFFFBEFFFFFA*)(8=?B=B9=D?>1@FEFFFFFF(6@EECFFBF:991:9>BF?0>D<<??7:B<4?9AA39201003)5?17?4(3<<:<)
@M04999:289:000000000-L3R54:1:1101:10083:8179 2:N:0:423
TGTGACTACCGGGGTATCTAATCCTGTTTGCTCCCCACGCTTTCGCATCTCAGCGTCAGTATCTGTCCAGAAGGCCGCCTTCGCCACCGGTATTCCTCCACATCTCTACGCATTTCACCGCTACACGTGGAATTCTACCTTCCTCTACAATACTCCAGATAACCAGTTTTAAGTGCAATTCCCAGGTTGAGCCCGGTGCTTTCACACCTAACTTAATTATCCGCCTACATGCCCTTTACGCCCAGTCATTCCGATTAACGCTCGCACCCTCCGTATTACCGCGGCTGCTGGCACTCTGTTT
+
CCCCCFGGGFGG7:@CGCGFFGGGGGGGGFGGGGGGBGFFGGGGCCFGEGGF@E7FGGEGGGGGGGGG<FCF8EFF:F@FEEGGFFGEF+CFFGGFGFGGGFGGFGGFD<FEGGGGGGG7FG@FC=4EFF:=:DGGFFGGGGGGGGDFFEEFGFG,=D,6,=EGFFGGFGA@FDDAC:CGGFGD,+5E,<8@C8C**3;FFFF+4=A>=EF5CFA>EC6?84-89@>B;CC=):@3@<>:6>0(64=7?E)93(6?;3;(2:<1>69(3,-3041::2:411(((,,(5).,(2(())66)
@M04999:289:000000000-L3R54:1:1101:9131:8189 2:N:0:423
CTTTGACTACCAGGGTATCTGATCCTGTTTGCTCCCCACTCTTTCGCATCTCAGCGTCAGTATCTGTCCAGAAGGCCGCCTTCGCCACCGGTATTCCTCCACATCTCTACGCATTTCACCGCTACACGTGGAATTCTACCTTCCTCTACAATACTCCAGATAACCAGTTTTAAGTGCAGTTCCCAGGTTGAGCCCGGGGCTTTCACACCTAACTTAATTATCCGCCTACATTCCCTTTACGCCCAGTCATTCCGATTAACGCTCGCACCCTCTGTATTACGGCGGCTGCTGGCACGGAGTC
+
CC@CCG<EFGC@F;CGGGFFFFFE<FGEFFFGCCGFGA:,BEEEGGDEEGFGFFFGG@F@FFCFFFGGFGGFFG8F<+CFFEF@:BBFFC+@FGFFFFF=FEDFF<F<F9,+,?CEE9D9:8>F=ECFE=+4,@,@FAFFGE8=D=ECA,==AFG8D,3=88EG8?D,9EGDD3?=+=+6=CFF,=DFE,@7C3;C++0<99CA+?96@D2>BFAFE69A=:>)52>(>(**19**8@4C=;66?7@@)<CC<;;10;?.6080(((-9<:B(,---)).(((,(37>??)32:2,(((-(
@M04999:289:000000000-L3R54:1:1101:8642:8260 2:N:0:423
TTGACTACTCGGGTATCTAATCCTGTTTGCTCCCCACGCTTTCGCATCTCAGCGTCAGTATCTGTCCAGAAGGTCGCCTTCGCCACCGGTATTCCTCCACATCTCTACGCATTTCACCGCTACACGTGGAATTCTACCTTCCTCTACAATACTCCAGATAACCAGTTTTAAGTGCAGTTCCCAGGTTGAGCCCGGGGCTTTCACACCTAACTTAATTATCCGCCTACATGCCCTTTACGCCCAGTCATTCCGATTAACGCTCGCACCCTCCGTATTACCGCGGCTGCTGGCACTGAGTTAT
+
CCCCCGGGGGGGGGGGGGGGGGGGGGGGGGGGGFGEGGGGGGGGG7F@FGGADGGGGGGGGGGGGGGGGGGGGGGGGGGGGGGGGGGGGGGGGGGGGFFGGGGGGGGGGGEGGFEGGGGGGGGGGGGFDGGFGGGGGFEGGGGGGGGGGGGGGGFEGGGGGGFGGGGGGGGDFEDDFGFGFFDE8DFGGGGFC>>GDGG>FFFFFFFFFBBFFFAC?FFFF9B>@FF=@5@@BFFFFF;E671(6;A<CFFF(/4<6;;0;@9;9BB?F::961<:<B9:>9B>>91):(41,(5334-))
@M04999:289:000000000-L3R54:1:1101:4372:8468 2:N:0:423
ACTCGGACTACCGGGGTATCTAATCCTGTTCGCTCCCCACGCTTTCGTCCATCAGCGTCAATCGGTATTTAGTAACCTGCCTTCGCAATCGGGGTTCTGTGTAATATCTATGCATTTCACCGCTACACTACACATTCCAGCTACTTCAATACTATTCAAGATTAACAGTATCAACGGCAGTTCTACAGTTAAGCTGCAGGTTTTCACCGCTGACTTATCAACCCGCCTACGGACCCTTTAAACCCAATAAATCCGGATAACGCTCGCATCCTCCGTATTACCGCGGCTGCTGGCACGGAGT
+
CCCCCGGGGGGGGGGGGGGGGGGGGGGGGGGGGGGGGGGGGGGGGGGGGGGGGGGGGGGGGGGGGGGGGGGGGGGGGGGGGGGGGGGGGGGGGGGGGGGGGGGGGGGGGGGGGGGGGGGGGGGGGGGGGGGGGGGGGGGGGGGGGGGGGGGGGGFGGGGGGGGGGGGGGGGGGGGEDCEGGFDGGGGGGGGGGGGGGGFGAFFFFFFFAFFFFFFFFFFFFFFDF>>FFFFFFBFFF8EFFFF;?@F@E<EFFE@BFFFFF?F??FF>?>2<ABF6(47BFDF>9>99B:>D:B?BF6(--
@M04999:289:000000000-L3R54:1:1101:25172:8515 2:N:0:423
TGGCCGACTACCAGGGTATCTAATCCTGTTCGCTACCCATGCTTTCGAACCTCAGCGTCAGTTACAGACCAGAGAGCCGCCTTCGCCACTGGTGTTCTTCCATATATCTACGCATTCCACCGCTACACATGGAGTTCCACTCTCCTCTTCTGCACTCAAGAAAAACAGTTTCAGCTGCACTTCCCCGGTTAAGCCGAGGGCTTTCACAGCTGACTTGTTCTCCCGCCTGCGTTCGCTTTACGCCCAATAAATCCGGACAACGCTTGCCACCTACGTATTACCGCGGCTGCTGGCACGTAGT
+
CCCCCGGGGGGGGGGGGGGGGGGGGGGGGGGGGGGGGGGGGGGGGGGGGGGGGGGFGGGGGGGGGGGGGGGGGGGGGGGGGGGGGGGGGGGGGGGGGGGGGGGGGGGGGGGGGGGGGGGGGGGGGGGGGGGGGGGGGGGGGGGGGGGGGGGGGGGGFGGGFGGGGGGGGGGGGGGGFGFGGGGGGGGGGGGGGGGGGGGGFFFA>FFFFDFFEFFFFFFFFFFFFFFFFFFFFFFFF@?FEFFFFF::>A<AFF>>FFFF?B>?:B?22231(5?<DF?FBFFB>6>B;?FF:11<:<B0-
@M04999:289:000000000-L3R54:1:1101:24424:8529 2:N:0:423
GGCGGACTACTGGGGTATCTAATCCTGTTTGCTCCCCACGCTTTCGCATCTCAGCGTCAGTATCTGTCCAGAAGGCCGCCTTCGCCACCGGTATTCCTCCACATCTCTACGCATTTCACCGCTACACGTGGAATTCTACCTTCCTCTACAATACTCCAGATAACCAGTTTTAAGTGCAGTTCCCAGGTTGAGCCCGGGGCTTTCACACCTAACTTAATTATCCGCCTACATGCCCTTTACGCCCAGTCATTCCGATTAACGCTCGCACCCTCCGTATTACCGCGGCTGCTGGCACGGAGTT
+
CCCCCGGGGGGGGGGGGGGGGFGGGGGGGGGGGGFGGGGGGGGGGGGGGGGGGGGGGGGGGGGGGGGGGGGFGGGGGGGGGGGGGGGGGEGGCGGGGGGGGGG@DGGGGGGGGGGGGGGGGGGGGGGGGGGGGGGGGGGGGGGGGGGGGG8EFFGGGFGGGGGGGGGGGGGGGGGGFGFGGGGGGGGGGGGGFFGDDDGG>FFFFFFFDFF@DFFFEFFEFF@DDFDFFFFFFFFFFE3@(:1(((6@EECEEFFFFFAABFFFFFFB;06<<>?0:FFF<22;(4>B:7:2??<?(-(-.
@M04999:289:000000000-L3R54:1:1101:28705:8567 2:N:0:423
GGTTAGACTACTAGGGTATCTAATCCTGTTTGCTCCGCACGCTTTCGCATCTCAGCGTCAGTATCTGTCCATAAGGCCGCCTTCGCCACCGGTATTCCTCCACATCTCTACGCATTTCACCGCTACACGTGGAATTCTACCTTCCTCTCCAATACTCCAGATAACCCGTTTTAAGTGCCGTTCCCCGGTTGAGCCCATGCCTTTCACACCTAAATTAATTATCCGCCTACATGTCCTCTACGCCCAGTCATTCCCATTCACGCCCTCACCCACCCTATTACCGCTGCTTCATGCACGTCAT
+
6-8,A@FGGGFGD9<CFFFF9,@-CEFGE<F8CFF<,8+8+6@FFDFGGGCFGGFFGEF@FGGE,C,<,,,9,,6<AF+7FE:<FCEFGG=6C+4EFGGEFFDFFGGFGFG7FFCCCGFEG7GG+49E+4A+4=@EGGECG86@8=DG,39,@,=DD=?=D,,3@+,1==@CDEFC<F++3:6@3,3*31*4@,@D*39*9=BFA6BF=)50)3=B7+=*+70*(-:=>B3**.)/1)9*9001(6///7/))))/7).)7(((-(3(.(4((-(4,34):4<>1005)6)))-5><:((.
@M04999:289:000000000-L3R54:1:1101:16381:8569 2:N:0:423
GTATGACTACTAGGGTATAATCCTGTTCGCTACCCATGCTTTCGAGCCTCAGCGTCAGTAACAGACCAGAGAGCCGCCTTCGCCACTGGTGTTCTTCCATATATCTACGCATTTCACCGCTACACATGGAGTTCCACTCTCCTCTTCTGCACTCAAGTCTCTCAGTTTCCGATGCTCTTCCTCAGTTAAGCTGAGGGCTTTCACATTCAGACTTAAAAGACCGCCTGCGCTCCCTTTACGCCCAATAAATCCGGACAACGCTTGCCACCTACGTATTACCGCGGCTGCTGGCACGTAGTT
+
CCCCCGGGGGGGGGGGGGGGGGGGGGGGGGGGGGGGGGGGGGGGGGGGGGGGGGGGGGGGGGGGGGGGGGGGGGGGGGGGGGGGGGGGGGGGGGGGGGGGGGGFGFGGGGGGGGGGGGGGGGGGGGGFGGGGGGFGGGGGGGGGGGGGGGGGGGGGGGGGGGGGGGGGGGGGGGGGFGFGGGGGDGGAFFGGGGGCDGFGFFFFFFFFFFFFFFFFC=FBFD=ABF>B=A2>@FFFE4CDFBF03@E@96<390;96@D@FF@-:?2<6<70(.54:<FF:9>B96;082((.5,(4682
@M04999:289:000000000-L3R54:1:1101:18612:8578 2:N:0:423
GGGACTACTCGGGTATCTAATCCTGTTCGCTCCCCACGCTTTCGCATCTCAGCGTCAGTATCTGTCCAGAAGGCCGCCTTCGCCACCGGTATTCCTCCACATCTCTACGCATTTCACCGCTACACGTGGAATTCTACCTTCCTCTACAATACTCCAGATAACCAGTTTTAAGTGCAGTTCCCAGGTTGAGCCCGGGGCTTTCACACCTAACTTAATTATCCGCCTACATGCCCTTTACGCCCAGTCATTCCGATTAGCGCTCGCACCCTCCGTATTACCGCGGCTGCTGGCCCGGAGTT
+
@CCCCCEGGGGGGGGGGGFGGGCFGGGGGGGGGGEGGGGE@FGGGEFGGGFGGGGGGGFFGFGGGGGGGGGGGGFEGGGGGGGGGE8FCGGFGGGGGGGGGGGGGFGGCGGGGGGGGGGGGEEFGGGGGGCF8DFGGGGCGGGGGGGGGGGGGGGFGGGGGGGGGGGGGGGCD8DFFFFGGGGG6DE@67@CC>*;*?>F>AFFCFEFFFFF4A6ACA8?FDF@F>BEEEEFFF;@EE;>>BF(;@ECEFF1(81;?7(9:?19>B>0?FFFFFF><A<:11120-6:?:6(42(4(43
@M04999:289:000000000-L3R54:1:1101:23953:8592 2:N:0:423
TCGGACTACTAGGGTATCTAATCCTGTTTGCTCCCCACGCTTTCGCATCTCAGCGTCAGTATCTGTCCAGAAGGCCGCCTTCGCCACCGGTATTCCTCCACATCTCTACGCATTTCACCGCTACACGTGGAATTCTACCTTCCTCTACAATACTCCAGATAACCAGTTTTAAGTGCAGTTCCCAGGTTGAGCCCGGGGCTTTCACACCTAACTTAATTATCCGCCTACATGCCCTTTACGCCCAGTCATTCCGATTAACGCTCGCACCCTCCGTATTACCGCGGCTGCTGGCACGGAGTT
+
CCCCCGGGGGGGGGGGGGGGGGGGGGGGGGGGGGGGGGGGGGGGGGGGGGGGGGGGGGGGGGGGGGGGGGGGGGGGGGGGGGGGGGGGGGGGGGGGGGGGGGGGGGGGGFGGGDGGGGGGGGGGGGGGGGGFGGGGGGGGGGGGGGGGGGGGGGGFGGGGGGGGGGGGGGGGGGGGFGDGGGGGGGGGCFFGGGGGGGGGAAF>FFFFFFFFFFFFFFFFFFFD=?2BE?EEEDFFFFFBD>BD?;EF3<CCF??FDEFFF?<9>B>3:?F?F?00:DFA?04(04(43?BF14136;3:
@M04999:289:000000000-L3R54:1:1101:22081:8641 2:N:0:423
GCAGACTACCCGGGTATCTAATCCTGTTTGCTCCCCACGCTTTCGCATCTCAGCGTCAGTATCTGTCCAGAAGGCCGCCTTCGCCACCGGTATTCCTCCACATCTCTACGCATTTCACCGCTACACGTGGAATTCCACCTTCCTCTACAATACTCCAGATAACCAGTTTTAAGTGCAATTCCCAGGTTGAGCCCGGGGCTTTCACACCTAACTTAATTATCCGCCTACATGCCCTTTACGCCCAGTCGTTCCGATTAACGCTCGCACCCTCCGTATTACCGCGGCAGCTGGCACGGAGTTC
+
CCCCCGGGGGFGGGGGGGGGGGFGGGGGGGGGGGGGGGGGGCFGGGGGGFFGGFGFCFGGGGGFGGEFFGGGGGGGG>CCGGGGGGGGGGGD?F<F<FFGGFGGGGGGGG>FBCGGGGFEEGEGGGGGGGGGCDGFGGGGDGGGGGGFGGFGGFGFF8FGGGGGGGAFFGGGCFDGF?FCGGGGFGCGGGGG9DE9?D>CAFFFFFFFFFFFF=F6<CFEF?>B@FFFFECFFFF@;EFB<FFFF;@DD;D131?F<AB<0:?69>>;0(419-,34)-.31321(-2::?:?F?;(767)
@M04999:289:000000000-L3R54:1:1101:7517:8665 2:N:0:423
GACTACTCGGGTATCTAATCCTGTTTGCTCCCCACGCTTTCGCATCTCAGCGTCAGTATCTGTCCAGAAGGCCGCCTTCGCCACCGGTATTCCTCCACATCTCTACGCATCTCACCGCTACACGTGGAATTCTACCTTCCTCTACAATACTCCAGATAACCAGTTTTAAGTGCAGTTCCCAGGTTGAGCCCGGGGCTTTCACACCTAACTTAATTATCCGCCTACATGCCCTTTACGCCCAGTCATTCCGATTAACGCTCGCACCCTCCGTATTACCGCGGCTGCTGGCACGGAGTTAGCC
+
CCCCCGGGGGGGGGGGGGGGGGGGGGGGGGGGGGGGGGGGGGGGGGGGGGGGGGGGGGGGGGGGGGGGGGGGGGGGGGGGGGGGGGGGEGGGGGGGGGGGGGGGGGGGGGGGGGGGGGGGGGGGGGGGGGFGGGGGGGGGGGGGGGFGGGGGGGGGGGGGGGGGGGGCFGGGGGGGFGFGGFFGGGGGGGGGGGGGDFGFFFFFFFFFFFFFEFFFFFFDF>@DFFFFEEFFFFFFFFBBD<@EFFFEEEFFFFFCFFFFFBFF>???FFB0:?>>F:>926>9?B?(((.(19018>A97
@M04999:289:000000000-L3R54:1:1101:2524:8689 2:N:0:423
TGACTACTCGGGTATCTAATCCTGTTTGCTACCCACGCTTTCGAGCATGAACGTCAGTGTTATCCCAGGAGGCTGCCTTCGCCATCGGTATTCCTCCACATCTCTACGCATTTCACTGCTACACGTGGAATTCTACCTCCCTCTGACACACTCTAGTTAGACAGTTTCAAATGCACGTCCCAAGTTGAGCTCGGGGATTTCACATCTGACTTATCTAACCGTCTGCGCTCGCTTTACGCCCAGTAATTCCGATTAACGCTCGCACCCTACGTATTACCGCGGCTGCTGGCACGTAGTTAGC
+
CCCCCGGGGGGGGGGGGGGGGGGGGGGGGGGGGGGGGGGGGGGGGGGGGGGGGGGGGGGGGGGGGGGGGGGGGGGGGGGGGGGGGGGGGGGGGGGGGGGGGGGGGGGGGGGGGGGGGGGGGGGGGGGGDGGGGGGGGGGFEGGGGGGGGFGGGGGGGGGGGGGGFFGGGGGGGGGGFGFGGGGGGGGCFGFGGGGGGDFFFFFFFFFFFEFFFFFFFFFFFDFBBFFAA=9=?DFFFFFFFFFFFEEEFEFFFD@3>?B6;99>F(8<??FF7ABFFFF0>(49>?23:?B?6.(48A2)4
@M04999:289:000000000-L3R54:1:1101:9593:8705 2:N:0:423
ATGACTACCCGGGTATCTAATCCTGTTTGCTCCCCACGCTTTCGCATCTCAGCGTCAGTATCTGTCCAGAAGGCCGCCTTCGCCACCGGTATTCCTCCACATCTCTACGCATTTCACCGCTACACGTGGAATTCTACCTTCCTCTACAATACTCCAGATAACCAGTTTTAAGTGCAATTCCCAGGTTGAGCCCGGGGCTTTCACACCTAACTTAATTATCCGCCTACATGCCCTTTACGCCCAGTCATTCCGATTAACGCTCGCACCCTCCGTATTACCGCCGCTGCTGTCACGGAGTT
+
-ACCCGGGGGECGGGGGGGDGGGGFGGGGGGGGGGGGGGGGGGEG,CFGDGFGGGGGEGGGGGGGFFFFEF8FDGGGGGGGGGGGGGGEGDGGGGGGGGGGGGGGGGFCGCGGGGGGGGGGGEGGGG8CEFGGGGGGFGGGFGGGGGGFGGGGGGGG8DCCDDGFGGGGG8=F=DDFGFGGGGC+DF861DFG*1?CCGGFFFFFFBFFEDFFF6B7BFEA(9@FFD@?7@3@FF;EC1>203(6@4?36<(23;0?A214:9109;?<BF02(::<B<66((396>BF),4<00((4<
@M04999:289:000000000-L3R54:1:1101:13743:8759 2:N:0:423
ATTAGACTACTCGGGTATCTAATCCTGTTTGCTCCCCACGCTTTCGCGTCTCAGCGTCAGTATCTGTCCAGAAGGCCGCCTTCGCCACCGGTATTCCTCCACATCTCTACGCATTTCACCGCTACACGTGGAATTCTACCTTCCTCTACAATACTCCAGATAACCAGTTTTAAGTGCAGTTCCCAGGTTGAGCCCGGGGCTTTCACACCTAACTTAATTATCCGCCTACATGCCCTTTACGCCCAGTCATTCCGATTAACGCTCGCACCCTCCGTATTACCGCGGCTGCTGGCACGTATTT
+
CCCCCGGGGGGGGGGGGGGGGGGGGGGGGGGGGGGGGGGGGGGGGGGGGGGGGGGGGGGGGGGGGGGGGGGGGGFGGGGGGGGGGGGGGGGGGGGGGGGGGGGGGGGGGGGGGGGGGGGGGGGGGGGGGGGGGGGGGGGGGGGGGGGGGGGGGGGGGGFGGGGGGGGGGGGGGGGGFGFGGGGGGGGGGGGGGGGGGGGGFFFFFFFFFFFFFFFFCFFEFEF=BFFF@@FFFF;@DFFFFFF0<0EFFFFFEEDFFFFDB9??6B6214:F?FB0:?>A<1>>>>F>BF7231)4,()..
@M04999:289:000000000-L3R54:1:1101:11981:8761 2:N:0:423
GACTACAGGGGTATCTAATCCTGTTCGCTCCCCACGCTTTCGTCCATCAGCGTCAATCGGTATTTAGTAACCTGCCTTCGCAATCGGGGTTCTGTGTAATATCTATGCATTTCACCGCTACACTACACATTCCAGCTACTTCAATACTATTCAAGATTAACAGTATCAACGGCAGTTCTACAGTTAAGCTGCAGGTTTTCACCGCTGACTTATCAACCCGCCTACGGACCCTTTAAACCCAATAAATCCGGATAACGCTCGCATCCTCCGTATTACCGCGGCTGCTGGCACGGAGTTAGCC
+
CCCCCGGGGGGGGGGGGGGGGGGGGGGGGGGGGGGGGGGGGGGGG7FGGGGGGGGGGGGGGGGGGGEFGGGGGGGGGGGGG7FGGGGGDGGGGGGGGGGGCGGGGGGGGGGGGGGGGGGGGGGGGGGGGGGGGGGGGGGGGGGGGGGGGGGGGGGDGGGGGGGGGGGGGGGEGGG=DGFGGGGGGGGGGGGGGDGGGCFGFFADEDFFDEFFFFFFFFFFDFFFFD?=@BFFF==EEE@F?6=8<>EE8;0(67>@04;;>;FFF.)33;F?B?FFA6>963>>F?:??<D?F9>?4AAA5
@M04999:289:000000000-L3R54:1:1101:2976:8772 2:N:0:423
GACTACTGGGGTATCTAATCCTGTTTGCTCCCCACGCTTTCGCATCTCAGCGTCAGTATCTGTCCAGAAGGCCGCCTTCGCCACCGGTATTCCTCCACATCTCTACGCATTTCACCGCTACACGTGGAATTCTACCTTCCTCTACAATACTCCAGATAACCAGTTTTAAGTGCAGTTCCCAGGTTGAGCCCGGGGCTTTCACACCTAACTTAATTATCCGCCTACATGCCCTTCACGCCCAGTCATTCCGATTAACGCTCGCACCCTCCGTATTACCGCGGCTGCTGGCACGGAGTAAGCC
+
CCCCCGGGGGGGGGGGGGGGGGGGGGGGGGGGGGGGGGGGGGGGGGGGGGGGGGGGGGGGGGGGGGGGGGGGGGGGGGGGGGEGGGGGGGGFGGGGGGGGGGGGGGGGGGGGGGGGGGGGGGGGGGGGGGGGGGGGGGGGGGGGGGGGGFGGGGFFGGGGGGGGGGGFFGGGGGGGFGFCGGFGGGGGGGCGGEGGGFGGFF9AE>FFFFFEFFFFC8@@FD>>DEF<BEDF9(7;3??ED@@FFFFFFF02;;;C89<29;B>BF63138014454:920039BF0>::)(404((.)),
@M04999:289:000000000-L3R54:1:1101:14233:8778 2:N:0:423
GATGGGACTACCCGGGTATCTAATCCTGTTTGCTCCCCACGCTTTCGCATCTCAGCGTCAGTATCTGTCCAGAAGGCCGCCTTCGCCACCGGTCTTCCTCCACATCTCTACGCATTTCACCGCTACACGTGGAATTCTACCTTCCTCTACACTACTCCAGATAACCAGTTTTAAGTGCAGTTCCCAGGTTGAGCCCGGGGCTTTCACACCTAACTTAATTCTCCGCCTACATGCCCTCTACGCCCAGTCATTCCGATTAACGCTCGCCTCCTCCGTAGTACCGCGGCTGCTGTCACTGTGT
+
CCCCCFGGCFGFFGGGFEGGGFGGGGGGGGGFFFGFGGCCF@CGGGCEC@:EF9EFGC@7FFEFGGFCCEFFDGGGGEECFEGGGG7BFAC7C+CFGGGGFFGG:EGGGFEF>7?=A?FGFGGGCCEGCAFD749DFGF9AFGGGGGGAFGCFEF=@DG,,==EGF88A9FFGC72=+?FGGGG9A@+DFFCGC,3;?C*@?A*;9BFED@B;6B8.BAE+>*.:=;<;;4754.6=(6=E((6(6454735?<(4120590(-4((((44?1(,8((-..-(441269?B?))).)6)..
@M04999:289:000000000-L3R54:1:1101:27185:8787 2:N:0:423
GGTTGACTACACGGGTATCTAATCCTGTTTGCTCCCCACGCTTTCGCATCTCAGCGTCAGTATCTGTCCAGAAGGCCGCCTTCGCCACCGGTATTCCTCCACATCTCTACGCATTTCACCGCTACACGTGGAATTCTACCTTCCTCTACAATACTCCAGATAACCAGTTTTAAGTGCAGTTCCCAGGTTGAGCCCGGGGCTTTCACACCTAACTTAATTATCCGCCTACATGCCCTTTACGCCCAGTCATTCCGATTAAAGCTCGCACCCTCCGTATTACCGCGGCTGCTGGCACGGAGTT
+
CCCCCGGGGGGGGGGGGGGGGGGGGGGGGGGGGGGGGGGGGGGGGGGGDGGGGGGGGGGGGGGGGGGGGGGGGGGGGGGGGGGGGGGGGGGGGGGGGGGGFGGGGGGGGGGGGGCFGGGGGGGGGGGGGGGGGGGGGGGGGGGGGGGGGGGGGGGGGGGFFGGGGGGGGGGGGGGGFGFGGGGGGGGGGGGGGGGGGGGGEAAFFFFFD@E@FFFFFFFFFEC@9@DFD=CCEF@@DFCFFFFFFFEEECEFEF6@DF?)6)))49>>BFBFFF0::?4AA69>FF648??80(.8(,48,
@M04999:289:000000000-L3R54:1:1101:8982:8821 2:N:0:423
TGACTACTCGGGTATCTAATCCTGTTCGCTACCCGTGCTTTCGAGCCTCAGCGTCAGTAACTGACCAGAGAGCCGCCTTCGCCACTGGTGTTCTTCCATATATCTACGCATTTCACCGCTACACATGGAGTTCCACTCTCCTCTTCTGCACTCAGGTCTCTCAGTTTCCGATGCTCTTCCTCAGTTAAGCTGAGGGCTTTCACATTCAGACTTAAAATACCCCCCGCTCTCCCTTTACGCCCACTAAATCCGGACAACGCTTGCCACCTCCTTATTACTGCGGCTCCTGGCCGTTAGTCTG
+
CCCCCGGGGGGGGGGGGGGGGGGGGG9FFGGGGGGCGGGGGGGCAFGGGGGGGGGGGGGGG,C,EFGFFGFGGGEGGGGGGGGGGCGGGCFGG9FGGGFEFEFGGGG7FFGGGGFGGGGGGGGGEGG8=<FGGCFFGCGFGGGFAFE,,DEGGF?=D8@,3EFGGGGF:=+@@>7@FFFF99DFGGC:AFC9,379DGCFF>AAF+1?5AEEFF>67++13):--(5-6(7@5=F;4),=9@F(84;))95((/7903,((42:().(2(,,)).-)6))-((-4((3)((((((-,6)))
@M04999:289:000000000-L3R54:1:1101:3719:8861 2:N:0:423
TTTGACTACTCGGGTATCTAATCCTGTTTGCTCCCCACGCTTTCGCATCTCAGCGTCAGTATCTGTCCAGAAGGCCGCCTCCGCCACCGGTATTCCTCCACATCTCTACGCATTTCACCGCTACACGTGGAATTCTACCTTCCTCTACAATACTCCAGATAACCAGTTTTAAGTGCAGTTCCCAGGTTGAGCCCGGGGCTTTCACACCTAACTTAATTATCCGCCTACATGCCCTTTACGCCCAGTCATTCCGATTAACGCTCGCACCCTCCGTATTACCGCGGCTGCTGGCACGGAGTTT
+
CCCCCGGGGGGGGGGGGGGGGGGGGGGGGGGGGGGGGGGGGGGGGGGGGGGGFGGGGGGGGGGGGGGGGGGGGGGGGGGGGGGGGGGGGGGGGGGGGGGGGGGGGGGGGGGGGGGGGGGGGGGGGGGGGGGGGGGGFGGGGGGGGGGGGGGGGGGGGGACFGGGGGGGGGGGGGFGFGFGGGGGGGGGGGGGGGGGGGGGFFFFFFFFFFFFFFF6CFFCFCFDFFFFECEFEDF@FFCA;BFFD@@E?<ECE07?DEFFF??69969?B:6>?0<?AB2236>B>0:BF0:1<132(-,)
@M04999:289:000000000-L3R54:1:1101:14905:8943 2:N:0:423
GACTACTCGGGTATCTAATCCTGTTTGCTCCCCACGCTTTCGCATCTCAGCGTCAGTATCTGTCCACAAGGCCGCCTTCGCCACCGGTATTCCTCCACATCTCTACGCATTTCACCGCTACACGTGGAATTCTACCTTCCTCTACACTACTCCAGATAACCAGTTTTAAGTGCAGTTCCCAGGTTGTGCCCGGGGCTTTCACACCTAACTTAATTATCCGCCTACATGCTCTTTACGCCCACTCATTCCGATTAACGCTCGCACCCTCCGTATTACCCCGCCTCCTGGCGCGGCGTTAGCC
+
<CCC<EEG;6FECF9F9CE<<<,CFG@FGGFGGEGEGB7F<,BB,8,E9<@FGDCC<,EEC6E<FA,CEAC@CC@FG:E,?BCGDF@F:FF99<E8AF=E<FDGDCDGEE?F<EGF4FC+@DFC:4=@FFAAF=EEEFG8AEA=,E,,1DDE8@=EE8=E@=,==DFA=9EGGD+7DF+A?8=29,+5@,DC+*:<5/;79EFFDA637C6*6BA+88B2;29((76@=*983?))(6.>2((5(;))/.((,:)7(60:(,(9(80<1>F0:8426(4;(4((.42(.(,3--,((-(6,
@M04999:289:000000000-L3R54:1:1101:10378:8949 2:N:0:423
TTCGGACTACACGGGTATCTAATCCTGTTCGCTACCCATGCTTTCGAACCTCAGCGTCAGTTACAGACCAGAGAGCCGCCTTCGCCACTGGTGTTCTTCCATATATCTACGCATTCCACCGCTACACATGGAGTTCCACTCTCCTCTTCTGCACTCAAGAAAAACAGTTTCAGCTGCACTTCCCCGGTTAAGCCGAGGGCTTTCACAGCTGACTTGTTCTCCCGCCTGCGTTCGCTTTACGCCCAATAAATCCGGACAACGCTTGCCACCTACGTATTACCGCGGCTGCTGGCACGTAGTT
+
CCCCCGGGGGGGGGGGGGGGGGGGGGGGGGGGGGGGGGGGGGGGGGGGGGGGGGGGGGGGGGGGGGGGGGGGGGGGGGGGGGGGGGGGGGGGGGGGGGGGGGGGGGGGGGGGGGGGGGGGGGGGGGGCDGGGGGGGGGGGGGGGGGGGGGGGGGGGGFGGGGGGGGGGGGGGFGGGFGFGGGGGGGGGGGFCGGGGGGGGFFFFFFFFFFFFFFFFFFFFF@FFFFFFF@FFFFFFFFEA0<BFD(()89A9:(46;>62606?<:BFFBFB?FB>BF2<AFF>BFB><7)5?F7(.,4?6
@M04999:289:000000000-L3R54:1:1101:27712:8985 2:N:0:423
GTGACTACCCGGGTATCTAATCCTGTTCGCTACCCATGCTTTCGAACCTCAGCGTCAGTTACAGACCAGAGAGCCGCCTTCGCCACTGGTGTTCTTCCATATATCTACGCATTCCACCGCTACACATGGAGTTCCACTCTCCTCTTCTGCACTCAAGAAAAACAGTTTCAGCTGCACTTCCCCGGTTAAGCCGAGGGCTTTCACAGCTGACTTGTTCTCCCGCCTGCGTTCGCTTTACGCCCAATAAATCCGGACAACGCTTGCCACCTACGTATTACCGCGGCTGCTGGCAAGTAGTTAC
+
CCCCCGGGFFGGGGGGGGGGGG9FGGGGGGGGGGGGGFGGGFFFGGFGGGGGGGGGGGEFGCFGGGGGFGGGGDGGGGGGGGGGGGGGGGGGGGGGGGGGGGGFGCGGGGGGGGGFGGGGGGGGGGGGGFGGFGGGGEFDGGFFECGGGGGDFGGGGFECGGGGCGGGGGGGGGGGFG6DGGGGDGGGGGGCEGGGDGGGFFFFFFFAEFFFFFAAEFFE6=BFD@?6;<FDBD<1>E;)77@6(53;<<B>;0224:B91??6>AFF?????2:?4>B<966>>9?>04<()(.6))..)
@M04999:289:000000000-L3R54:1:1101:15077:9012 2:N:0:423
GACTACCCGGGTATCTAATCCTGTTCGCTCCCCACGCTTTCGTCCATCAGCGTCAATCGGTATTTAGTAACCTGCCTTCGCAATCGGGGTTCTGTGTAATATCTATGCATTTCACCGCTACACTACACATTCCAGCTACTTCAATACTATTCAAGATTAACAGTATCAACGGCAGTTCTACAGTTAAGCTGCAGGTTTTCACCGCTGACTTATCAACCCGCCTACGGACCCTTTAAACCCAATAAATCCGGATAACGCTCGCATCCTCCGTATTACCGCTGCTGCTGGCAAGGAGTTAGCC
+
CCCCCGGGGGGEGGGGGFGGGGFGGGGGGGGGGGGGGGGGGGGGG7FGGGGGGGGGGGGGGGGGGFFFFGEGGGGGGGGGGGGGGGGGGGGGGGGGGGGGGGGGGGGGGGGGGGGGGGGGGGGGFFGFGGGGGGGGGGGGGGCEFFGGGGGGGGDFGGG8EGEFFGGGGGG6CED=FGFGGGGGGGGCFGGGF<:FGGGGFFFFFFDBFFFFEFFABF4AA@>@F?29@FFFF@3?<A@BD;@@3CEFE(64;@A<?>@F9>>BBBD2:B???FAFD1;00(,)).)46()(-.1:4.-)5
@M04999:289:000000000-L3R54:1:1101:12367:9018 2:N:0:423
ACGAGACTACCAGGGTATCTAATCCTGTTTGCTCCCCACGCTTTCGCATCTCAGCGTCAGTATCTGTCCAGAAGGCCGCCTTCGCCACCGGTATTCCTCCACATCTCTACGCATTTCACCGCTACACGTGGAATTCTACCTTCCTCTACAATACTCCAGATAACCAGTTTTAAGTGCAGTTCCCAGGTTGAGCCCGGGGCTTTCACACCTAACTTAATTATCCGCCTACATGCCCTTTACGCCCAGTCATTCCGATTAACGCTCGCACCCTCCGTATTACCGCGGCTGCTGGCACGGAGTT
+
CCCCCGGGGGGGGGGGGGGGGGGGGGGGGGGGGGGGGGGGGGGGGGGGGGGGGGGGGGGGGGGGGGGFGGGGGGGGGGGGGGGGGGGGGGDGGGGGGGGGGGGFGGGGGGGGGGGGGGGGGGGDGGGEGGGGGGGGGFGGGGGGGGGGGGGGGGGGGGGFFGGGGGGGGGGGGGGGFGFGGGFGGGFGGGGFEGGDGG>DFFFFFFFFFFEFFFFFFFFEFFF?FFFDFFEEF@FF@FFFDFFFD0=E9EEFEFD0;@EE;>FFFBFB>?FFFF?F:?BB><>0(366:?52:1<13(4:4
@M04999:289:000000000-L3R54:1:1101:28667:9032 2:N:0:423
GGACTACTGGGGTATCTAATCCTGTTTGCTCCCCACGCTTTCGCATCTCAGCGTCAGTATCTGTCCAGAAGGCCGCCTTCGCCACCGGTATTCCTCCACATCTCTACGCATTTCACCGCTACACGTGGAATTCTACCTTCCTCTACAATACTCCAGATAACCAGTTTTAAGTGCAATTCCCAGGTTGAGCCCGGGGCTTTCACACCTAACTTAATTATCCGCCTACATGCCCTTTACGCCCAGTCATTCCGATTAACGCTCGCACCCGCCGTATTCCCGCGGCTGCTGGCACGGAGTTAGC
+
CCCCCGGGGGGGGGGGGGGGGGFEGGGGGGGGGGGGGGGGGGGGGGGGGGGGGGGGGGGGGGGGGGGFGGGGGGGGGGGGGGGGGGGCFFGGGGGGGGGGGGGGGGGGDGGGGGGGGGGGGGGGGGGCGFFFGGGGGGFGGGGGGGGGGGGGGFGGGGGGGGGGGGGGGGGGCFGGFGFGGGGDGGFGGGGGGGCCDGGGFFFFFFFFFFFE=FFFFFFFEBFD@DFE7=)72=;CC?FFF<?F@EC?CEE68(;63/,12(799>:((29><<?)-8:;02149:>)8<<2(,-(,2<9:
@M04999:289:000000000-L3R54:1:1101:17631:9073 2:N:0:423
GGTGACTACTAGGGTATCTAATCCTGTTCGCTACCCATGCTTTCGAACCTCAGCGTCAGTTACAGACCAGAGAGCCGCCTTCGCCACTGGTGTTCTTCCATATATCTACGCATTCCACCGCTACACATGGAGTTCCACTCTCCTCTTCTGCACTCAAGAAAAACAGTTTCAGCTGCACTTCCCCGGTTAAGCCGAGGGCTTTCACAGCTGACTTGTTCTCCCGCCTGCGTTCGCTTTACGCCCAATAAATCCGGACAACGCTTGCCACCTACGTATTACCGCGGCTGCTGGCACTTAGTT
+
CCCCCGGGGGGGGGGGGGGGGGGGGGGGGGGGGGGGGGGGGGGGGGGGGGGGGGGGGGGGGGGGGFGGGGGGGGGGGGGGGGGGGGGGGGGGGGGGGGGGGGGFGGGFGGGGGGGGGGGGGGGGGGGGGGGGGGGGFGGGGGGGGGGGGGGGGGGGGGGDGGGGGGGGGGFGFF?FFGFFGGGGGGGGEEAEGCECDGGGFFFFFFAFFFFFFFFFEFFFFFFFFFDF@FDFFFD@@FFB@0;DF@@FFFEFF@6>28?>>BF2?FA?BFB?6339:<FB69>090>??>?B(,(,.)).
@M04999:289:000000000-L3R54:1:1101:28125:9090 2:N:0:423
GGACTACTAGGGTATCTAATCCTGTTTGCTCCCCACGCTTTCGCATCTCAGCGTCAGTATCTGTCCAGAAGGCCGCCTTCGCCACCGGTATTCCTCCACATCTCTACGCATTTCACCGCTACACGTGGAATTCTACCTTCCTCTACAATACTCCAGATAACCAGTTTTAAGTGCAATTCCCAGGTTGAGCCCGGGGCTTTCACACCTAACTTAATTATCCGCCTACATGCCCTTTACGCCCAGTCATTCCGCTTAACGCTCGCACCCTCCGTATTACCGCGGCTGCTGGCACGGAGTTAGC
+
CCCCCGGGGGGGGGGGGGGGGGGGGGGGGGGGGGGGGGGGGGGGGGGGGGGGGGGGGGGGGGGGGGGGGGGGGFGGGGGGGGGGGGGGGGGGGGGGGGGGDFFGGCFFGGGGGGGGGGGCGGGGGGGGGGGGGGCGGGGGGGGGFGF?FGGGGFGFGGDGGGGGGGGGCEDF8FGGFFFGGGGGG?CGGGGGGGGGGGGGFFFFFFFFFFFFFFFFCAFEEFD@@F2?4EFFFFFEF(,86;;@<393?CE(2;;))(.301>(4>:((49??08-:9(-309>9<::0<0,(-4-4:)44
@M04999:289:000000000-L3R54:1:1101:21611:9105 2:N:0:423
GACTACACGGGTATCTAATCCTGTTTGCTCCCCACGCTTTCGCATCTCAGCGTCAGTATCTGTCCAGAAGGCCGCCTTCGCCACCGGTATTCCTCCACATCTCTACGCATTTCACCGCTACACGTGGAATTCTACCTTCCTCTACAATACTCTAGTTAACCAGTTTTAAGTGCAATTCCTAGGTTGAGCCCAGGGCTTTCACACCTAACTTAATTATCCGCCTACATGCCCTTTACGCCCAGTCATTCCGATTAACGCTCGCACCCTCCGTATTACCGCGGCTGCTGGCACGGAGTTAGCC
+
CCCCCGGGGGGGGGGGGGGGGGGGGGGGGGGGGGGGGGGGGGGGGGGGGGGGGGGGGGGGGGGGGGGGGGGGGGGGGGGGGGGGGGGG@FGGGGGGGGGGGGGGGGGGGGGGGGGGGGGGGGGGGCGEGGGGGGGGGGGGGGGFGGGGGGGGGGGGFDGGGGGGGGGGGGGGGGGGFGFGGGCFGGCFGGGGCCEGGGGGFAFFFFFFFFFFFFFFFFFFFFFFFFFFBEBFDFFF=DFE=?FF<EFFE;0;@;E<?03;BFFF>FBFBFFF??AFF?>01379?>::<1>?04(,,6:A7
@M04999:289:000000000-L3R54:1:1101:28077:9120 2:N:0:423
CGACTACAGGGGTATCTAATCCTGTTTGCTCCCCACGCTTTCGCATCTCAGCGTCAGTATCTGTCCAGAAGGCCGCCTTCGCCACCGGTATTCCTCCACATCTCTACGCATTTCACCGCTACACGTGGAATTCTACCTTCCTCTACAATACTCTAGTTAACCAGTTTTAAGTGCAATTCCTAGGTTGAGCCCAGGGCTTTCACACCTAACTTAATTATCCGCCTACATGCCCTTTACGCCCAGTCATTCCGATTAACGCTCGCACCCTCCGTATTACCGCGGCTGCTGGCACGGAGTTAGC
+
CCCCCGGGGGGGGGGGGGGGGGGGGGGGGGGGGGGGGGGGGGFGGGGGGGGGGGGGGGGGGGGGGGGGGGGGGGGGGGGGGGGGGGGCGGGGGGGGGGGGGGGGGGGGGGGGGGGGGGGGGGGGGGGGGGGGGGGGGGGGGGGGGGGGGGGGGGGGGGGGGGGFGGGGGGGGGGGGFGFGGGG,ECGGGGGGGGGGGGGGFFFFFEFFFFEFEBFFFFFFFFFA>BEFFFFFFDFEE9@?BD<@E@FFECFFD?FFF?BFFF9:FFFBFF686?F<<>29B002602?B??>?2;>?<>44
@M04999:289:000000000-L3R54:1:1101:2456:9127 2:N:0:423
GTTTGACTACCCGGGTATCTAATCCTGTTCGCTCCCCACGCTTTCGTCCATCAGCGTCAATCGGTATTTAGTAACCTGCCTTCGCAATCGGGGTTCTGTGTAATATCTATGCATTTCACCGCTACACTACACATTCCAGCTACTTCAATACTATTCAAGATTAACAGTATCAACGGCAGTTCTACAGTTAAGCTGCAGGTTTTCACCGCTGACTTATCAACCCGCCTACGGACCCTTTAAACCCAATAAATCCGGATAACGCTCGCATCCTCCGTATTACCGCGGCTGCTGGCACGGAGTT
+
CCCCCGGGGGGGGGCFCCFFGCCFFFFGGGGEGGGGGGGGGGGGGGGGGDGGG9FGFGG@FGGGGFGGGGGGGGGGGGGCGGGGGGCEGGGGGGGGGGFGGGCFGGGAGGGGFGGGGGGGEDEGGGGGGGGGGGCF94DFFDGGGGGFGGGGGGGFGADEGGGFGC9EGGFF:DD+:DBFGGGGGF,@CFDC7DCGGFFGFFFFFFFB9@@==AAFFFFFFF=>2@@@F?DDFF<FD@C=CE@@;6@EFFCE36;7?D@81>BFB2,27?BA21-4,.)6)-(-12-36:>0(,4?90(84
@M04999:289:000000000-L3R54:1:1101:9599:9135 2:N:0:423
AGACTACAAGGGTATCTAATCCTGTTTGCTACCCACGCTTTCGAGCATGAACGTCAGTGTTATCCCAGGAGGCTGCCTTCGCCATCGGTATTCCTCCACATCTCTACGCATTTCACTGCTACACGTGGAATTCTACCTCCCTCTGACACACTCTAGTTTGACAGTTTCAAATGCACGTCCCAAGTTGAGCTCGGGGATTTCACATCTGACTTATCTAACCGTCTGCGCTCGCTTTACGCCCAGTAATTCCGATTAACGCTCGCACCCTACGTATTACCGCGGCTGCTGGCACGTAGTTAGC
+
CCCCCGGGGGGGGGGGGGGGGGGGGGGGGGGGGGGGGGGGGGGGGGGGGGGGGGGGGGGGGGGGGGGGGGGGGGGGGGGGGGGGGGGGGGGGGGGGGGGGGGGGGGGGGGGGGGGGGGGGGGGGGGGGDGGGGGGGGGGGGGGGGGFGGGGGGGGGGGGGGGGGGGFGGGGGGGGGFGFGGGGGGGGGGGGGGGGGGGGGFFFFFFFFFFFFFFFFFFFFFFFFFFFABFFFFFFFFFFFF@BEEFEFFE;2?DF9432?@F@FBFFFFFFB?DFFFAFF09>((822:?BDFF:(-4424
@M04999:289:000000000-L3R54:1:1101:22524:9223 2:N:0:423
GCTGGACTACCCGGGTATCTAATCCTGTTCGCTACCCATGCTTTCGAACCTCAGCGTCAGTTACAGACCAGAGAGCCGCCTTCGCCACTGGTGTTCTTCCATATATCTACGCATTCCACCGCTACACATGGAGTTCCACTCTCCTCTTCTGCACTCAAGAAAAACAGTTTCAGCTGCACTTCCCCGGTTAAGCCGAGGGCTTTCACAGCTGACTTGTTCTCCCGCCTGCGTTCGCTTTACGCCCAATAAATCCGGACAACGCTTGCCACCTACGTATTACCGCGGCTGCTGGCACGTAGTT
+
CCCCCGGGGGGGGGGGGGGGGGGGGGGGGGGGGEGGGGGGGGGGGGGGGGGGGGGGGGGGGGGGGGGGGGGGGGGGGGGGGGGGGGGGGGGGGGGGGGGGGGGGGGGGGGGGCFFFGGGGGGGGGGG@FGGGGGGGGGGGGGGGGGGGGGGGGGGGGGGGGGGGGGGGGGGFGGGGFGFGGGGGGGEGEGFGGGGGGGGGFFFFFFCFFFFFFFFFEFFFFFF>B@7@FFF;6;>F@D3FDFFFFF@F7>BDFFF?>BB?BBF0:?FFFFF?2088236A6(41612904:(-3333(.8<
@M04999:289:000000000-L3R54:1:1101:28079:9265 2:N:0:423
CGTGGACTACTGGGGTATCTAATCCTGTTCGCTACCCATGCTTTCGAACCTCAGCGTCAGTTACAGACCAGAGAGCCGCCTTCGCCACTGGTGTTCTTCCATATATCTACGCATTCCACCGCTACACATGGAGTTCCACTCTCCTCTTCTGCACTCAAGAAAAACAGTTTCAGCTGCACTTCCCCGGTTAAGCCGAGGGCTTTCACAGCTGACTTGTTCTCCCGCCTGCGTTCGCTTTACGCCCAATAAATCCGGACAACGCTTGCCACCTACGTATTACCGCGGCTGCTGGCACGTCGTT
+
CCCCCGGGGGGFGGGGGGGGGGGGGGGGGGGGGGGGGGGGGGGGGGGGGGGGGGGGGGGGGGGGGGGGGGGGGGGGGGGGGGGGGGGGGGGGGGGGGGGGGGGGGGGGGGGGGGGGGGGGGGGGGGGGGGGGGGGGGGGGGFGGGGGGGGGGGGGGGGGGGGGGGGFGGGGGGGFGFGFGFGGGGGGGGGGGGGD7CDGGFFFFFFFFFFFFFFFFFFF58>D>FFFFF@??011;;@>A;D>BF?=;EFFEE9(49>?BFF?:?FFF?::(:?BBA069>BF>06996?????>:2(((-
@M04999:289:000000000-L3R54:1:1101:17172:9320 2:N:0:423
ATGGACTACCGGGGTATCTAATCCTGTTCGCTACCCATGCTTTCGAACCTCAGCGTCAGTTACAGACCAGAGAGCCGCCTTCGCCACTGGTGTTCTTCCATATATCTACGCATTCCACCGCTACACATGGAGTTCCACTCTCCTCTTCTGCACTCAAGAAAAACAGTTTCAGCTGCACTTCCCCGGTTAAGCCGAGGGCTTTCACAGCTGACTTGTTCTCCCGCCTGCGTTCGCTTTACGCCCAATAAATCCGGACAACGCTTGCCACCTACGTATTACCGCGGCTGCTGGCACGTAGTT
+
CCCCCGGGGGGGGGGGGGGGGGGGGGGGGGGGGGGGGGGGGGGGGGGGGGGGGGGGGGGGGGGGGGGGGGGGGGGGGGGGGGGGFGGGGGGGGGGGGGGGGGGGGGGGGGGGGGGGGGGGGGGGGGGGGGGGGGGGGGGGGGGGGGGGGGGGGGGGGGFGGGGGGGGGFGGGGGGGFGFGGGGGGGGGGCCEGGGGGGGFFFFFFFBFFF@=BFFFFFFFFF9@BF?DFFFFFFFFFEFFF@FF0::DFFFBFF?FFFFFBFFFFFFFBFFFF?8A?FB<BB9>>>>?277?:<0473?<
@M04999:289:000000000-L3R54:1:1101:26212:9335 2:N:0:423
ATGTGACTACTGGGGTATCTAATCCTGTTCGCTCCCCACGCTTTCGTCCATCAGCGTCAATCGGTATTTAGTAACCTGCCTTCGCAATCGGGGTTCTGTGTAATATCTATGCATTTCACCGCTACACTACACATTCCAGCTACTTCAATACTATTCAAGATTAACAGTATCAACGGCAGTTCTACAGTTAAGCTGCAGGTTTTCACCGCTGACTTATCAACCCGCCTACGGACCCTTTAAACCCAATAAATCCGGATAACGCTCGCATCCTCCGTATTACCGCGGCTGCTGGCACGGAGTT
+
CCCCCGGGGGGGGGGGGGGGGGGGGGGGGGGGGGGGGGGGGGGGGGGGGGGGGGGGGGGGGGGGGGGGGGGGGGGGGGGGGGGGGGGGGGGGGGGGGGGGGGGGGGGGGGGGGGGGGGGGGGGGGGGGGGGGGGGGGGGGGGGGGGGGGGGGGGGGGGGGGGGGGGGGGGGGGGGEFGFFGGGGGGGGGGFGGFGFGGGGFFFFFFFFBFFFFFFFFFFEFFFFBADDF@@FFBFFDFEFFFFFFFFFFFFFFF6?@DFFFF??FFBBBFFB:>BFFFBF<:6;>>;>6))(4.8:((3:4
@M04999:289:000000000-L3R54:1:1101:12351:9342 2:N:0:423
GGAGCGACTACCGGGGTATCTAATCCTGTTCGCTACCCATGCTTTCGAACCTCAGCGTCAGTTACAGACCAGAGAGCTGCCTTCGCCACTGGTGTTCTTCCATATATCTACGCATTCCACCGCTACACATTGAGTTCCACTCTCCTCTTCTGCACTCAAGAAAAACAGTTTCAGCTGCACTTCCCCGGTTAAGCCGAGTGCTTTCACAACTGTCTTGTTCTCCCGCCTGCTTTCGCTTTACGCCCAATAAACCCGGACAACGCTCGCCACCTTCGTATGACCGCGGCTGCTGCCACGTAGT
+
A-,886CC@@66++++@FFG9@CF,@F@FAFCFG:+F8,C6CC6,E@,F6:<,<CCCFEBB@FEGGGG8<@A,E,B<,,:F9,EFC=,,B=4,,46CF?,:?59C,CFE??4FG@=,C44FBFC=F:<FF,4444@E4@EGGGGGGG,@AF9FFGGG8?D,DC8>0=A=@ED8,=AFGFDFDD7,@EC;@*<;FF***//19@+4@FF*/6)*43+*1+9+545=@((8@(97)((,(3+9,(4>(63)77)(,:9(,-3(-18((,4(-(.)((,.,3)6((3((49(4))).).3((.-
@M04999:289:000000000-L3R54:1:1101:22167:9410 2:N:0:423
TGACTACAGGGGTATCTAATCCTGTTTGCTCCCCACGCTTTCGCATCTCAGCGTCAGTATCTGTCCAGAAGGCCGCCTTCGCCACCGGTATTCCTCCACATCTCTACGCATTTCACCGCTACACGTGGAATTCTACCTTCCTCTACAATACTCTAGTTAACCAGTTTTAAGTGCAATTCCTAGGTTGAGCCCAGGGCTTTCACACCTAACTTAATTATCCGCCTACATGCCCTTTACGCCCAGTCATTCCGATTAACGCTCGCACCCTCCGTATTACCGCGCCTGCTGGCACGGAGTTAGC
+
CCCCCGGGGGGGGGGGGGGGGGGGGGGGGGGGGGGGGGGGGGGGGGGGGGGGGGGGGGGGGGGGGGGGGGGGGGGGGGGGFGGGGGGGGDGGGGGGGGGGGGGGGGGGGGGGGGGGGGGGGGGGGGGGGGGGGGGG=FFGGGGGGGGFGGGGGGDCFGGGGGGGFGFFCFGFGGGGFGFGGGGEGGGGGGGGGGGGGGGFFFFFFFFFFFFFFFAFEFFFFFFFDDFFF@;BFFFFFDF?B@FFEAC?CF;?F00?E?FDD(:9B>?:?07::??DB46>6(-(,.53(37??(4(40:<<
@M04999:289:000000000-L3R54:1:1101:19784:9411 2:N:0:423
CAGACTACCAGGGTATCTAATCCTGTTTGCTCCCCACGCTTTCGCATCTCAGCGTCAGTATCTGTCCAGAAGGCCGCCTTCGCCACCGGTATTCCTCCACATCTCTACGCATTTCACCGCTACACGTGGAATTCTACCTTCCTCTACAATACTCCAGATAACCAGTTTTAAGTGCAGTTCCCAGGTTGAGCCCGGGGCTTTCACACCTAACTTAATTATCCGCCTACATGCCCTTTACGCCCAGTCATTCCGATTAACGCTCGCACCCTCCGTATTACCGCGGCTGCTGGCACGGAGTC
+
CCCCCGGGGGGGGGGGGGGGGGGGGGGGGGGGGGGGGGGGGGGGGGGGGGGGGGGGGGGGGGGGGGGGGGGGGGGGGGGGGGGGGGGGGGGGGGGGGGGGGGGGGGGGGGGGGGGGGGGGGGGGGGGGGGGGGGGGGGGGGGGGGGGGGGGGGGGGGGGFGGFGGGGGGGGGGGGGFGFGGGGGGGGGGGGGGGGGDGGGFAFFFFFFFFFFFAFFFFFFFDFFFDDFFFEBDFFFFEDFFFF6@FFFFFFF<DDFFC6@FBBB>FFFFFFFFFF7ABA:>699>>BFF2?7?09192:
@M04999:289:000000000-L3R54:1:1101:9228:9429 2:N:0:423
ATGAAGACTACCCGGGTATCTAATCCTGTTTGCTCCCCACGCTTTCGCATCTCAGCGTCAGTATCTGTCCAGAAGGCCGCCTTCGCCACCGGTATTCCTCCACATCTCTACGCATTTCACCGCTACACGTGGAATTCTACCTTCCTCTACAATACTCCAGATAACCAGTTTTAAGTGCAGTTCCCAGGTTGAGCCCGGGGCTTTCACACCTAACTTAATTATCCGCCTACATGCCCTTTACGCCCAGTCATTCCGATTAACGCTCGCACCCTCCGTTTTACCGCGGCTGCTGTCACGGAGT
+
CCCCCGGGGGGGGGGGGGGGGGGGGGGGGGGGGGGGGGGGGGGGGGGGGGGGGGGGGGGGGGGGGGGGGGGGGGGGGGGGGGGGGGGGGGGGGGGGGGGGGGGGGGGGGGGGGGGGGGGGGGGGGGGGGGGGGGGGGGGGGGGGFFGGGGGGGGGGGGGGGGGGGGGGGGGGGG?FFFFGGGGGCGGGG98FGFGGGGGGDBFFFFFFFFFFFFFFEFFEFEFFFFFFDFFFEEEFFFFFFFFBFFFFFFECFFF(6<?9<0((-3;(9>?:<B>:)58))-(((-07(17?)))548(4-
@M04999:289:000000000-L3R54:1:1101:10433:9433 2:N:0:423
TTGACTACAAGGGTATCTAATCCTGTTTGCTCCCCACGCTTTCGCATCTCAGCGTCAGTATCTGTCCAGAAGGCCGCCTTCGCCACCGGTATTCCTCCACATCTCTACGCATTTCACCGCTACACGTGGAATTCTACCTTCCTCTACAATACTCCAGATAACCAGTTTTAAGTGCAGTTCCCAGGTTGAGCCCGGGGCTTTCACACCTAACTTAATTATCCGCCTACATGCCCTTTACGCCCAGTCATTCCGATTAACGCTCGCACCCTCCGTATTACCGCGGCTGCTGGCACGGAGTT
+
CCCCCGGGGGGGGGGGGGGGGGGGGGGGGGGGGGGFEGGFGGFGGGGGGGGGGGGGGGGGGGGGGGGGGGGGGGGGGGGGGGGGGGGGGGGGGGGGGGGGGGGGGGGGGGGGGGGGGGGGGGGGGGGGGGGGGGGGGGGGGGGGGGGGGGGGGGGGGGGGGGGGGGGGGGGGGG?CFGFGGGGCEGGGGGGGGGGGGGCFFFFFFFFFFFFFFFFFEFFFFFFFFFFFFEBFBEDEFFFFFFDFFE3CCEE@1;71C<?>@:>>9;2:??0,4(4>AAFBB>BFFB?738(()(41-,8
@M04999:289:000000000-L3R54:1:1101:28205:9486 2:N:0:423
GACTACTGGGGTATCTAATCCTGTTTGCTCCCCACGCTTTCGCATCTCAGCGTCAGTATCTGTCCAGAAGGCCGCCTTCGCCACCGGTATTCCTCCACATCTCTACGCATTTCACCGCTACACGTGGAATTCTACCTTCCTCTACAATACTCCAGATAACCAGTTTTAAGTGCAGTTCCCAGGTTGAGCCCGGGGCTTTCACACCTAACTTAATTATCCGCCTACATGCCCTTTACGCCCAGTCATTCCGATTAACGCTCGCACCCTCCGTATTACCGCGGCTGCTGGCACGGAGTTAGCC
+
CCCCCGGGGGGGGGGGGGGGGGCFGGGGGGGGGGGGGGGGGGGGGGGGGFGGGGGGGGGGGGGGGGGGGGGGGGGGGGGGGGFGGGGGDGGGGGGGGGGGGGGGGGGGGGGGGGGGGGGGGGGGGGGGGGGGGGGGGGGGGGGGGGGGGGGGGGGFGGGGGGGGGGGGGGGGGGGGFGFDGGGGGGGGGGGGGGGGGGGC9:FFFFFFFFFFFFFFFFFFFFFFFEFFFFFFDFFFF?:E@D@FEFEEEF0?@??E6>009BBFFF?F<>B???AB2<B>9>FFF028?1>B0(928A263
@M04999:289:000000000-L3R54:1:1101:28412:9493 2:N:0:423
TGACTACTCGGGTATCTAATCCTGTTCGCTACCCATGCTTTCGAACCTCAGCGTCAGTTACAGACCAGAGAGCCGCCTTCGCCACTGGTGTTCTTCCATATATCTACGCATTCCACCGCTACACATGGAGTTCCACTCTCCTCTTCTGCACTCAAGAAAAACAGTTTCAGCTGCACTTCCCCGGTTAAGCCGAGGGCTTTCACAGCTGACTTGTTCTCCCGCCTGCGTTCGCTTTACGCCCAATAAATCCGGACAACGCTTGCCACCTACGTATTACCGCGGCTGCTGGCCCGTAGTTAGC
+
CCCCCGGGGGGGGGGGGGGGGGGGGGGGGGGGGGGGGGGGGGGGGGGGGGGGGGGGGGGGGGGGGGGGGGGGGGGGGGGGGGGGGGGGGGGGGGGGGGGGGGGGGGGGGGGGGGGGGGGGGGGGGGGGGGGGGGGGGGGGGGGGGGGGGGGGGGGGGGGGGGGGGGGGGGGGGGGGFGFGGGGGGGGGGGGGGGGGGGGGFFFFFFFFFFFFFFFFFFFBFFFFFFBFFFFFFFFEFFFF>FFFE<<CCFFFFF62?9>FF?::AFFFBFF?BFFFFFFF9999>FBF?B(-44>1(.6>4
@M04999:289:000000000-L3R54:1:1101:15263:9500 2:N:0:423
TGACTACCGGGGTATCTAATCCTGTTCGCTCCCCACGCTTTCGTCCATCAGCGTCAATCGGTATTTAGTAACCTGCCTTCGCAATCGGGGTTCTGTGTAATATCTATGCATTTCACCGCTACACTACACATTCCAGCTACTTCAATACTATTCAAGATTAACAGTATCAACGGCAGTTCTACAGTTAAGCTGCAGGTTTTCACCGCTGACTTATCAACCCGCCTACGGACCCTTTAAACCCAATAAATCCGGATAACGCTCGCATCCTCCGTATTACCGCGGCTGCTGGCACGGAGTTAGC
+
CCCCCGGGGGGGGGGGGGGGGGGGGGGGGGGGGGGGGGGGGGGGGGGGGGGGGGGGGGGGGGGGGGGGGGGGGGGGGGGGGGGGGGGGGGGGGGGGGGGGGGGGGGGGGGGGGGGGGGGGGGGGGGGGGGGGGGGGGGGGGGDGGGGGGGGGGGGGGGGGGGGGGGGGGGGGGGGEFGFGGGGFGGGGGGGGGGGGGGGGFFFFFFFFFFEFCFFFFFFFFFFF?@>==BFFF@EFFFFFFFDFF@FFFFFFFFFFFFB?BFF>FFFBF?F?1?FAFABFBB;9>6>FFB??196;:?FFA
@M04999:289:000000000-L3R54:1:1101:22557:9522 2:N:0:423
CATGGACTACACGGGTATCTAATCCTGTTCGCTCCCCACGCTTTCGTCCATCAGCGTCAATCGGTATTTAGTAACCTGCCTTCGCAATCGGGGTTCTGTGTAATATCTATGCATTTCACCGCTACACTACACATTCCAGCTACTTCAATACTATTCAAGATTAACAGTATCAACGGCAGTTCTACAGTTAAGCTGCAGGTTTTCACCGCTGACTTATCAACCCGCCTACGGACCCTTTAAACCCAATAAATCCGGATAACGCTCGCATCCTCCGTATTACCGCGGCTGCTGGCACGGAGTT
+
CCCCCGGGGGGGGGGGGGGGGGGGGGFGGGGGGGGGGGGGGGGGGEGEGGGGGGGGGGGEGGGGCGGGGGGGGFFGGGGGGGGGGGGGGGGGGEEGGGGGGGGGGGGGGGGGGGGGGGGGGGGGGGGGGGGGGGGGGGGGGGGGFGGGGGGGGGGGGDFGGGGGGGGGGGGGGGGGFGF?FGGCCFGFGGGFFGFGGGGD?AFFFFFABFFBF>FFFFF<FBA=AFFFF??DFFDFFFFACEF0;?FFFEFFF>FDFD4;?68:916?BFFFB;FB1>DFFF9BFFF>?FF(48<3341:4
@M04999:289:000000000-L3R54:1:1101:12172:9559 2:N:0:423
TCCGCGACTACCGGGGTATCTAATCCTGTTTGCTCCCCACGCTTTCGCATCTCAGCGTCAGTATCTGTCCAGAAGGCCGCCTTCGCCACCGGTATTCCTCCACATCTCTACGCATTTCACCGCTACACGTGGAATTCTACCTTCCTCTACAATACTCCAGATAACCAGTTTTAAGTGCAATTCCCAGGTTGAGCCCGGGGCTTTCACACCTAACTTAATTATCCGCCTACATGCCCTTTACGCCCAGTCATTCCGATTAACGCTCGCACCCTCCGTATTACCGCGGCTGCTGGCACGGAGT
+
CCCCCGGGGGGGGGGGGGGGGGGGGGGGGGGGGGGGGGGGGDGGGGGGGGGFGGGGGGGGGGGGGGGGGGGGFGGGGGGGGGGGGGGGGGGGGCFGGGGGGGGGGGGGGGGGGGGGGGGGGGGGGGGGGFF7FGGGGGGGGGGGGGGGGGGGCFGGGGGGGGGGGGGGFGGGGGFGFGFGGGG7@EFGFGGGGGGFGGDDEFAFFFFFFFFF;FFFFFFFFFFF6?FF231;<@;@EFEFFFFF>BBBFFBAB9?B0:?FF01289>>>9:::BF<FFFF4>16>239BFF?>BB?:;B98
@M04999:289:000000000-L3R54:1:1101:18854:9622 2:N:0:423
AGACTACCGGGGTATCTAATCCTGTTCGCTACCCATGCTTTCGAACCTCAGCGTCAGTTACAGACCAGAGAGCCGCCTTCGCCACTGGTGTTCTTCCATATATCTACGCATTCCACCGCTACACATGGAGTTCCACTCTCCTCTTCTGCACTCAAGAAAAACAGTTTCAGCTGCACTTCCCCGGTTAAGCCGAGGGCTTTCACAGCTGACTTGTTCTCCCGCCTGCGTTCGCTTTACGCCCAATAAATCCGGACAACGCTTGCCACCTACGTATTACCGCGGCTGCTGGCACGTAGTTAGC
+
CCCCCGGGGGGGGGGGGGGGGGGGGGFGGGGGGGGGGGGGGGGGGGGGGGGGGGGGGGGGGGDGGGGGGGGGGGGGGGGGGDGGGGGGGGGGGGGGGFGGGDDF;EFEEGGGGFGGGGGGGDGGGGGGGGGGGGFGGGGGGFGGGGGGGGGGGGGGGGGGGGGGGGGGGGGGFGGGFGFGGGGGGGGGFGGGDGGGGGGGFFFFFFFFEDFFFFFFFFFBDFB?1?;D@FFFDFF<C3(8>FF:>AFFBB>9062<FFFFFFF7ABF0???<?BF9)9?>96939<)58??B:,44(-5-4
@M04999:289:000000000-L3R54:1:1101:25402:9653 2:N:0:423
TGGGACTACCAGGGTATCTAATCCTGTTTGCTCCCCACGCTTTCGCATCTCAGCGTCAGTATCTGTCCAGAAGGCCGCCTTCGCCACCGGTATTCCTCCACATCTCTACGCATTTCACCGCTACACGTGGAATTCTACCTTCCTCTACAATACTCCAGATAACCAGTTTTAAGTGCAGTTCCCAGGTTGAGCCCGGGGCTTTCACACCTAACTTAATTATCCGCCTACACGCCCTTTACGCCCAGTCATTCCGATTAACGCTCGCACCCTCCGTATTACCGCGGCTGCTGGCACGGAGTT
+
CCCCCGGGGGGGGGGGGGGGGGGGGGGGGGGGGGGGGGGGGGGGGGGGGGGGGGGGGGGGGGGGGGGGGGGGGGGGGGGGGGGGGGGGGGGGGGGGGGGGGGGGGGGGGGGGGGGGGGGGGGGGGGGGGGGGGGGGGGGGGGGGGGGGGGGGGGGGGGGGGGGGGGGGGGGGGGFGFGFGGGGGGCFFGGGGGGGGGDGCFFFFFFFFFFFFFFFFFFFFFCFFFFFFEBD9DF>@EEFAFBFFDFF@ECFFEFF?7AF?618;;9B>FFB?;3(.4ADF?;>0>BBFFD?F:<?>F(3(
@M04999:289:000000000-L3R54:1:1101:14957:9674 2:N:0:423
TGGTAGACTACTAGGGTATCTAATCCTGTTCGCTCCCCACGCTTTCGTCCATCAGCGTCAATCGGTATTTAGTAACCTGCCTTCGCAATCGGGGTTCTGTGTAATATCTATGCATTTCACCGCTACACTACACATTCCAGCTACTTCAATACTATTCAAGATTAACAGTATCAACGGCAGTTCTACAGTTAAGCTGCAGGTTTTCACCGCTGACTTATCAACCCGCCTACGGACCCTTTAAACCCAATAAATCCGGATAACGCTCGCATCCCCCGTATTACCGCGGCTGCTGGCACGGAGT
+
BCCCCGGGGGGGGGGGGGGGGGGGGGGGGGGGGGGGGGGGGGGGGGGGGGGGGGGGGGGGGGGGGGFGGGGGGGGGGGGGGGGGGGGGGGGGGGGGGGGGGGGGGGGGGGGGGGGGGGGGGGGGGGGGGGGGGFGGGGGGGGGDGGGGGGGGGGGGGGGGGGGGGGGGGGGGGGGGFGFGGGGGGGDFGGGGGGGGFGG6FFFFFFFFFFABAFFFEFFFFBDDFF)<ADD@D@FFDFFFC4=@?;?@EFC?E;>;?@@AEDB6;9>>61:?BF9F9:B2<<6((,369<DF?BF??>>B:
@M04999:289:000000000-L3R54:1:1101:25908:9687 2:N:0:423
TGACTACCCGGGTATCTAATCCTGTTCGCTCCCCACGCTTTCGTCCATCAGCGTCAATCGGTATTTAGTAACCTGCCTTCGCAATCGGGGTTCTGTGTAATATCTATGCATTTCACCGCTACACTACACATTCCAGCTACTTCAATACTATTCAAGATTAACAGTATCAACGGCAGTTCTACAGTTAAGCTGCAGGTTTTCACCGCTGACTTATCAACCCGCCTACGGACCCTTTAAACCCAATAAATCCGGATAACGCTCGCATCCTCCGTATTACCGCGGCTGCTGGCACGGAGTTAGC
+
CCCCCGGGFGGGGGGGGGGGGGGGGGGGGGFGGGFGGGGGGDGGGGGGGGGGGGGEGGGGGGGGGDGGGGGGGGGGGGGGGDGDGGGGGGGGGGGGFGGGFFFGGGGGGGGGGGGFGGGGGGGGGGGGGGGGGCAFGGGGGGGGGDFFGGGGGGFGGGFGGGGGGGGGGGGGGGGGFGFGGGGGGGGGGC@CGGGGCGGGFFFFEFBE>DECE6BAAFF=BBF2@D=2>@>=D=;C?CEFDF;DFE<EF;9B6<DEFFBB?>B>?B724?0(3(526<?B09916?20.8033(4-47)4-
@M04999:289:000000000-L3R54:1:1101:27631:9694 2:N:0:423
ACTCTGACTACCCGGGTATCTAATCCTGTTTGCTCCCCACGCTTTCGCATCTCAGCGTCAGTATCTGTCCAGAAGGCCGCCTTCGCCACCGGTATTCCTCCACATCTCTACGCATTTCACCGCTACACGTGGAATTCTACCTTCCTCTACAATACTCCAGATAACCAGTTTTAAGTGCAGTTCCCAGGTTGAGCCCGGGGCTTTCACACCTAACTTAATTATCCGCCTACATGCCCTTTACGCCCAGTCATTCCGATTAACGCTCGCACCCTCCGTATTACCGCGGCTGCTGGCACGGAGT
+
CCCCCGGGGGGGGGGGGGGGGG@CFGGGGGGGGGGGGGGGGGGGGGGGGGGGGGGGGGGGGGGGGGGGGGGGGGGGGGGGGGGGGGGGGGGGGDFGGGGGGGGGGGGGGGGGGGGGGGGGGGGGGGGGGGGGGGGFGGGGGGGGGGGGGGGGGGGGGGGGGGGGGGGFFGGGGGGGFGFGGGGGGGGGGGGGGGGGGGGDFFFFFFFFFFFFEFFFFFFFFEEC2BF??FEF34=@E@FFF@?;1?;EFFFFFFFFDDFFF?>FBBFFFF?:BBFFFFBFFAFFFB919?B70:1>?>>>2
@M04999:289:000000000-L3R54:1:1101:17735:9696 2:N:0:423
GACTACTAGGGTATCTAATCCTGTTTGCTCCCCACGCTTTCGCATCTCAGCGTCAGTATCTGTCCAGAAGGCCGCCTTCGCCACCGGTATTCCTCCACATCTCTACGCATTTCACCGCTACACGTGGAATTCTACCTTCCTCTACAATACTCCAGATAACCAGTTTTAAGTGCAATTCCCAGGTTGAGCCCGGGGCTTTCACACCTAACTTAATTATCCGCCTACATGCCCTTTACGCCCAGTCATTCCGATTAACGCTCTCCCCCTCCGTATTACCGCCGCTGCTTGCACGTAGTTAGCC
+
CCCCCGGGGFGGGGGGGCFG@FEEGGGGGG@FEFFEGGGGGGGGGG9FDECGGEEEFFGGGGGGGGD@DFG?FCFEGGGGGGGGFGDBFFFFEFF@FGCFGFGGGGFGGDEGG5EFGGDECGFFE@EFGGGCA>FEGGFGFFDADGG,@FGGGGG3@FGG8E?@F@FFFGFFGGDFF?DDGGFGGG8EE,@+@EGGGDFD6FFABFFFFE66<F+BE>FFFF=@BB:?=EDFF=E4(69>(,/=<E?3<;(2;<9907@F(5((491::((3.4>94,4(4;FFB?4)(4?:4(44256<:
@M04999:289:000000000-L3R54:1:1101:14485:9699 2:N:0:423
CAGACTACTGGGGTATCTAATCCTGTTTGCTCCCCACGCTTTCGCATCTCAGCGTCAGTATCTGTCCAGAAGGCCGCCTTCGCCACCGGTATTCCTCCACATCTCTACGCATTTCACCGCTACACGTGGAATTCTACCTTCCTCTACAATACTCCAGATAACCAGTTTTAAGTGCATTTCCCAGGTTGAGCCCGGGGCTTTCACACCTCACTTAATTATCCGCCTACATTCCCTTTACGCCCAGTCATTCCGATTAACGCTCGCACCCTCCGTATTACCGCGTCTGCTGGCACGGAGTT
+
-8ACCGGGGGG@EGGGGGFCFGGGDGGFC@FG<F@EF:CGEGEGC@FG@@AFFEFC@CGGGFCEEG@EC66C@EE@@CFEFGFF:CFGEG7FFG,EFFGGC=,9=FGGGC=?FDEFFF?EFECEF>B<=@FGGFG9C,6E8,@FG2=@D9EGFG8=,ED99EECFFFGGCE,@,6=+6??FG888DDD64<F68CD>7CCAFC>=AB>)<BEFA8B4=1>AD>(555;@*6<@E>4))3>92(2477CCEEFDF(,7)/(:2>>0(414(4(-4:2)6-(---(-(4<:(-44:9BBBF
@M04999:289:000000000-L3R54:1:1101:19402:9731 2:N:0:423
ACGGTGACTACACGGGTATCTAATCCTGTTTGCTCCCCACGCTTTCGCATCTCAGCGTCAGTATCTGTCCAGAAGGCCGCCTTCGCCACCGGTATTCCTCCACATCTCTACGCATTTCACCGCTACACGTGGAATTCTACCTTCCTCTACAATACTCCAGATAACCAGTTTTAAGTGCAGTTCCCAGGTTGAGCCCGGGGCTTTCACACCTAACTTAATTATCCGCCTACATGCCCTTTACGCCCAGTCATTCCGATTAACGCTCGCACCCTCCGTATTACCGCGGCTGCTGGCACGGAGT
+
CCCCCGGGGGGGGGGGGGGGGGGGGGGGGGGGGGGGGGGGGGGGGGGGGGGGGGGGGGGGGGGGGGGGGGGGGGGFGGGGGGGGGGGGGGGGGGGGGGGGGGGGGGGGGGGGGGGGGGGGGGGGGGGGGGGGGDGGGGGGCFGGGGGGGFFGGFGAFFGGGGGGGGGGFFFGGGGGFGFGGGGFCGGGGGGGGGGGGGGGEFFFFFFFFFFFFFFFEBFFFFFFFBFDFFFFFFFFF@@FF;?69;=@EFFEFCFDFFFA>?02<-7124(2<BB?F0><FFF9>>99>BB??:248>>;4
@M04999:289:000000000-L3R54:1:1101:3541:9738 2:N:0:423
CAGACTACCGGGGTATCTAATCCTGTTTGCTCCCCACGCTTTCGCATCTCAGCGTCAGTATCTGTCCAGAAGGCCGCCTTCGCCACCGGTATTCCTCCACATCTCTACGCATTTCACCGCTACACGTGGAATTCTACCTTCCTCTACAATACTCCAGATAACCAGTTTTAAGTGCAGTTCCCAGGTTGAGCCCGGGGCTTTCACACCTAACTTAATTATCCGCCTACATGCCCTTTACGCCCAGTCATTCCGTTTCACGCTCGCACCCTCCGTTTCACCGCGGCTTCTGGCACGGATTTAC
+
CCC@<@FFGGGDEGGGGGGFE@FGGGGFFGGGFFGGGG@FFGGGEGGGGGFGE@FC:CGGGGGGGGGGGGGCFGGGGC=FFEFCGEFFGGGCEFDCEFGG<EGGGGGGGGGGCGGGGGGEBEGFGDF8@CGFFGEGGDAEDGGGGGGGGGGGGED==9EFC==F8F=:EEDGECCEA?8CGGGC?:FGFGCFGGG5*;CCAF66+;B43@3E?FFACCFFFF2@F;886?E33;@@CE?EF01(57<<EEFF)4=)-906?<>>6;9?18:,4),).:3344(3((,.)-5()(-48,,--
@M04999:289:000000000-L3R54:1:1101:26903:9766 2:N:0:423
TGTCGACTACCAGGGTATCTAATCCTGTTTGCTCCCCACGCTTTCGCATCTCAGCGTCAGTATCTGTCCAGAAGGCCGCCTTCGCCACCGGTATTCCTCCACATCTCTACGCATTTCACCGCTACACGTGGAATTCTACCTTCCTCTACAATACTCCAGATAACCAGTTTTAAGTGCAATTCCCAGGTTGAGCCCGGGGCTTTCACACCTAACTTAATTATCCGCCTACATGCCCTTTACGCCCAGTCATTCCGATTAACGCTCGCACCCTCCGTATTACCGCGGCTGCTGGCACGGAGTT
+
CCCCCGGGGGGGGGGGGGGGGGGEGGGGGGGGGGGGGGGGGGGGFGGGGGGGGFGGGGGGGGGGGGGGGGGGGGGGGDGGGGGGGGGGGGGGCGGGGGGGGGGGGGGGGGGGGGGGGGGGGGGGGGGGGGGCGGGGGGGGGGGGGGGGGGGGGGGGGGGGGGGGGGGGGGGGGGGGFGFDFGGGGGGGGGGGGGGGGGGGFFFFFFFFFFFFFFFFFFFFFFEDFFFFFFFFEFFF;@3ADF@F6;EFAFFEFF;@F0CE?FFFFFFF9:?B:>?1:?<DAFF;>326<?B?::??0((44
@M04999:289:000000000-L3R54:1:1101:25683:9769 2:N:0:423
GAGGACTACTCGGGTATCTAATCCTGTTTGCTCCCCACGCTTTCGCATCTCAGCGTCAGTATCTGTCCAGAAGGCCGCCTTCGCCACCGGTATTCCTCCACATCTCTACGCATTTCACCGCTACACGTGGAATTCTACCTTCCTCTACAATACTCCAGATAACCAGTTTTAAGTGCAGTTCCCAGGTTGAGCCCGGGGCTTTCACACCTAACTTAATTATCCGCCTACATGCCCTTTACGCCCAGTCATTCCGATTAACGCTCGCACCCTCCGTATTACCGCGGCTGCTGGCACGGAGTTT
+
CCCCCGGGGGGGGGGGGGGGGGGGGGGGGGGGGGGGGGGGGGGGGGGGGGGGGGGGGGGGGGGGGGGGGGGGGGGGGGGGGGGGGGGGEGGEGGGGGGGGGGFGFGGEGGGGGGGGGGGGGDGGGGGGGDEGGGGGGGGGGGGGGGGGFGGGGGDGGGGGCFFGGGGGGGGGGGCGFGFFGGGGGGFGGGGGGG6DGDGGFFFFFCFFFFFFFFFFFFFFFF@FFFDFFFFB=@E38>EFFFFDD;<AEEFF@377D?EFB046(,99BB<:>?67249A?BF>>2((47>F7><((((.)
@M04999:289:000000000-L3R54:1:1101:18202:9770 2:N:0:423
GTTGGGACTACCGGGGTATCTAATCCTGTTCGCTCCCCACGCTTTCGTCCATCAGCGTCAATCGGTATTTAGTAACCTGCCTTCGCAATCGGGGTTCTGTGTAATATCTATGCATTTCACCGCTACACTACACATTCCAGCTACTTCAATACTATTCAAGATTAACAGTATCAACGGCAGTTCTACAGTTAAGCTGCAGGTTTTCACCGCTGACTTATCAACCCGCCTACGGACCCTTTAAACCCAATAAATCCGGATAACGCTCGCATCCTCCGTATTACCGCGGCTGCTGGCACGGACT
+
CCCCCGEGGGGGGGGGGGGGGGGGGGGGGGGGGGGGGGGGGGGGGGGGGGGGGGGGGGGGGGGGGGGGGGGGGGGGGGGGGGGGGGGGGGGGGGGGGGGGGGGGGFFGGGGGGGGGGGGGGGGGGGGGGGGGGGGGGGGGGGGGGGGGGFGGGGFGGGGGGGGGGGGGGGGGGGGGBGFGGGGGGGGGGGGGGGGGGGGFAFFFFFFFFFFFFFFFFFFEFFFFFFFFFFFDFFFFFFFFFFFF@?DFEFECE@@>?FFFFBF??>>F?1:<AF>F6?>BBFFF09B>6?F?:B?FB>>2-
@M04999:289:000000000-L3R54:1:1101:11816:9784 2:N:0:423
GGACTACTCGGGTATCTAATCCCATTTGCTCCCCTAGCTTTCGTCTCTCAGTGTCAGTGTCGGCCCAGCAGAGTGCTTTCGCCGTTGGTGTTCTTTCCGATCTCTACGCATTTCACCGCTCCACCGGAAATTCCCTCTGCCCCTACCGTACTCCAGCTTGGTAGTTTCCACCGCCTGTCCAGGGTTGAGCCCTGGGATTTGACGGCGGACTTAAAAAGCCACCTACAGACGCTTTACGCCCAATCATTCCGGATAACGCTTGCATCCTCTGTATTACCGCGGCTGCTGGCACAGCTTTAGC
+
CCCCCGGGGGGGGGGGGGGGGGGGGGGGGGGGGGGGGGGGGGGGGGGGGGGGGGGGGGGGGGGGGGGGGGGGGGGGGGGGGGGGGGGGGGGGGGGGGGGGGGGGGGGGGEGGGGGGGGGGGGGGGGGGGGGGGGGGGGGGFGGGGGGGGGEGGGGGGGGGGGGGGGGGGGGGGGGGFFAGGGGGGGEF?FGGGGGGGGGGFFFDB?BE@@BFFFFF<DFFFD;@FFF;;@@FFFFAA?FEFFFFFFD):6?;6:BA??BFFF036<(2<AB<4)))6<?>07>;60380::?1(()..)66
@M04999:289:000000000-L3R54:1:1101:13943:9808 2:N:0:423
CGACTACTCGGGTATCTAATCCTGTTTGCTCCCCACGCTTTCGCATCTCAGCGTCAGTATCTGTCCAGAAGGCCGCCTTCGCCACCGGTATTCCTCCACATCTCTACGCATTTCACCGCTACACGTGGAATTCTACCTTCCTCTACAATACTCCAGATAACCAGTTTTAAGTGCAATTCCCAGGTTGAGCCCGGGGCTTTCACACCTAACTTAATTATCCGCCTACATGCCCTTTACGCCCAGTCATTCCGATTAACGCTCGCACCCTCCGTATTACCGCGGCTGCTGGCACGGAGTTAGC
+
CCCCCGGGGGGGGGGGGGGGGGGGGGGGGGGGGGGGGGGGGGGGGDGFGGGGGGGGGGGGGGGGGGGGGGGGGGGGGGGGGGGGGGGEFFGGFGGGGGGGEFFGGGGGGGDDGGGGGGGGGGGGGGGGGGGGGGGGGGGGGGGGGGGGDFGGGGGGGGGGGGGFGFDFGGGFGGGGFGFGGGCCEGGGGGGGGGGGGGFGFFFFA?FFBFFEFFFFFFFFDDDF@FFEEEEFF;EFFFFEF6?E;EF3CEE6<@;CE;9(49B;;;?01<B<03><AA(3-,2(42)3>:BB0103424<<
@M04999:289:000000000-L3R54:1:1101:4948:9812 2:N:0:423
GACTACTGGGGTATCTAATCCTGTTTGCTCCCCACGCTTTCGCATCTCAGCGTCAGTATCTGTCCAGAAGGCCGCCTTCGCCACCGGTATTCCTCCACATCTCTACGCATTTCACCGCTACACGTGGAATTCTACCTTCCTCTACAATACTCCAGATAACCAGTCTTAAGTGCAGTTCCCAGGTTGATCCCGGGGCTTTCACACCTAACTTAATTATCCGCCTACATGCTCTTTACGCCCAGCCATTCCGATCAACGCTCGCACCCTCCCTATTACCGCGGCATTTGGCTCGGAGTTAGCC
+
CC@<@CC9F;@C;FECFF9,CFGCADEDFFFF:@FFDB:FEC,6B@6F<FEFCF@EFFEFE6CEFGGA,:,FGEC@:,5=:FF:BFGGG@FGGGG@FG8,A<F@FFD+?:CF<E9F@C+++=:7EF++<E?B;DEC,6@F;DEFD,2=9DA,,,?D,=FGGGFE,6=:FG:,3:=@9D7=+6=?FE87;FG>4+1<9CFG6+3;?AAFBE976=9B<9B=595(8@CC@:4*775:@(.8(/(/().<E;(/(()/(678;0(4-:(4:((.)--52-19(((()))).,.,(4(44)).,
@M04999:289:000000000-L3R54:1:1101:21489:9828 2:N:0:423
TTTCAGACTACACGGGTATCTAATCCTGTTCGCTACCCATGCTTTCGAACCTCAGCGTCAGTTACAGACCAGAGAGCCGCCTTCGCCACTGGTGTTCTTCCATATATCTACGCATTCCACCGCTACACATGGAGTTCCACTCTCCTCTTCTGCACTCAAGAAAAACAGTTTCAGCTGCACTTCCCCGGTTAAGCCGAGGGCTTTCACAGCTGACTTGTTCTCCCGCCTGCGTTCGCTTTACGCCCAATAAATCCGGACAACGCTTGCCACCTACGTATTACCGCGGCTGCTGGCACGTAGT
+
CCCCCGGGGGGGGGGGGGGGGGGGGGGGGGGGGGGGGGGGGGGGGGGGGGGGGGGGGGGGGGGGGGGGGGGGGGGGFGGGGGGGGGGGGGGGGGGGGGGGGGGGGGGGGGGGGGGGGGGGGGGGGGGGGGGGGGGGGGGGGGGGGGGGGGGGGGGGGGFGGGGGGGGGGGGGGGGGFGFGGGGGGGGGGGGGGGGGGGGGFFFFFFFFFFFFFFAFFFFFFFFFFFFFFFFF7@FFFFFFFFFFF?7;EE4AB7,7:B>B?B>F?0<?F<1:?BBFB<BFF>66>B6>>FF:7:(,,(41-
@M04999:289:000000000-L3R54:1:1101:14026:9837 2:N:0:423
GGACTACAAGGGTATCTAATCCTGTTTGCTCCCCACGCTTTCGCATCTCAGCGTCAGTATCTGTCCAGAAGGCCGCCTTCGCCACCGGTATTCCTCCACATCTCTACGCATTTCACCGCTACACGTGGAATTCTACCTTCCTCTACAATACTCCAGATAACCAGTTTTAAGTGCGGTTCCCAGGTTGAGCCCGGGGCTTTCACACCTAACTTAATTATCCGCCTACATGCGCTTTACGCCCAGTCATTCCGATTAACGCTCGCACCCTCCGTATTACCGCGGCTGCTGGCACGGAGTTAGC
+
CCCCCGGGGGGGGGGGGGGGGGGGGGGGGGGGGGGGGGGGGGGGGDGGGGGGGGGGGGGGGGGGGGGGGGGGGGGGGGGGGGGGGGGGEFGGGGGGGGGGGGGGGGGGGGGGGGGGGGGGGGGGGGGGGGGGGGGGFGGGGGGGGGGFFGGGFFGGGGGGGGGGGGGGGGGGGGGGFGFGGGGFGGGGGGGGGGGGGGGGFFFFFFFFFFFFFFFFFFFFFFFFFDFFFEFFFDD9EFFE@;?EFFEEEEFF;?BAAFBFFFFFB9?:B?FF:??>A)13109>>B?4>1(30929?BBDA
@M04999:289:000000000-L3R54:1:1101:26609:9867 2:N:0:423
TGCCTGACTACAAGGGTATCTAATCCTGTTCGCTCCCCACGCTTTCGTCCATCAGCGTCAATCGGTATTTAGTAACCTGCCTTCGCAATCGGGGTTCTGTGTAATATCTATGCATTTCACCGCTACACTACACATTCCAGCTACTTCAATACTATTCAAGATTAACAGTATCAACGGCAGTTCTACAGTTAAGCTGCGGGTTTTCACCGCTGACTTATCAACCCGCCTACGGACCCTTTAAACCCAATAAATCCGGATAACGCTCGCATCCTCCGTATTACCGCGGCTGCTGGCACGGAGT
+
CCCCCGGGGGGGGGGGGGGGGGEEFGGGGGGGGGGGGGGGGGGGGGGGGGGGGGGGGGGGGGGGGGGGGGGGGGGGGGGGGGGGGGGGGGGGGGGGGGGGGGGGGFGGGGGGGGGGGGGGGGGGGGGGGGGGGGGGGGGGGGGGGGGGGGGGGGGGGGGGGGGGGGGGGGGGGGGGFGFGGGGGGGGGGGGGGGGFGGDGFFFFFFFFFFFFFFFFFFFFFFFFBFFDDFFFFF>DFFFFCEFFFDFDFEFFFFFB?BFFFBFFFFFFFFBFFFFFBFFFF4?6>FFFFFF?04<?:BF>4
@M04999:289:000000000-L3R54:1:1101:8220:9918 2:N:0:423
AGACTACTCGGGTATCTAATCCTGTTTGCTCCCCACGCTTTCGCATCTCAGCGTCAGTATCTGTCCAGAAGGCCGCCTTCGCCACCGGTATTCCTCCACATCTCAACGCATTTCACCGCTACACGTGGAATTCTACCTTCCTCTACAATACTCCAGATAACCAGTTTTAAGTGCAGTTCCCAGGTTGAGCCCGGGGCTTTCACACCTAACTTAATTATCCGCCTACATGCCCTTTACGCCCAGTCATTCCGATTAACGCTCGCACCCTCCGTATTACCGCGGCTGCTGGCACGTAGTCAGC
+
CCCCCGGGGGEGCEEAFGGFGGGGGGFGGCF<F:FEGGCGFGDEGGGGGFGGGGGDDFFCFFGEFGGGGGG@FCCGGGGGGGGGGGGGGGGGGGFF8?FG,A<FFGGGGGEFAFFGGEDEGGGGEFFGGCE=AFFFGF=CEFGFGGGGGGEGGGGFFFGCFGGF>DEFEDEDGFDF?GFGGGGG:EGGFC8CG5@>CDCFF99B9?AF:2;AEF8+@=B>)>>?FFF49EE1;6;3>8@52;;EE@C6?E@D0;@EEF>(:9;102:1:BB,81>DF2<>9B02422?B:()-,((-))-)
@M04999:289:000000000-L3R54:1:1101:25685:9919 2:N:0:423
TCGACTACTGGGGTATCTAATCCTGTTTGCTCCCCACGCTTTCGCATCTCAGCGTCAGTATCTGTCCAGAAGGCCGCCTTCGCCACCGGTATTCCTCCACATCTCTACGCATTTCACCGCTACACGTGGAATTCTACCTTCCTCTACAATACTCCAGATAACCAGTTTTAAGTGCAATTCCCAGGTTGAGCCCGGGGCTTTCACACCTAACTTAATTATCCGCCTACATGCCCTTTACGCCCAGTCATTCCGATTAACGCTCGCACCCTCCGTATTACCGCGGCTGCTGGCACGGATTT
+
CCCCCGGGGGGGGGGGGGGGGGGGGGGGGGGGGGGGGGGGGGGGGGEGGGGGGGGGGGGGGGGGGGGGGGGGGGGGGGGGGGGGGGGGGGG7FGGGGGGGGGGGGGGGGGGGGGGGGGGGGGGGGGGGGGGGFGGGGGGGGGGGGGGGGCGGGGGGGGGGGGGGGGGGGGFCECGGFGFGGDGG6DGGGFGGFGDGDGGGA8:@FFEFEBFFEFFFFFFEF=DD?FFFFFFEFFFFEFFFFFFFE@AFFFFFFFDFFFDBF09>BB>?BFFFFFFFFFFF>FFFBFFBDBF?>F(3(-2
@M04999:289:000000000-L3R54:1:1101:20201:9968 2:N:0:423
GACTACTGGGGTATCTAATCCTGTTTGCTACCCACGCTTTCGAGCATGAACGTCAGTGTTATCCCAGGAGGCTGCCTTCGCCATCGGTATTCCTCCACATCTCTACGCATTTCACTGCTACACGTGGAATTCTACCTCCCTCTGACACACTCTAGTTTGACAGTTTCAAATGCACGTCCCAAGTTGAGCTCGGGGATTTCACATCTGACTTATCTAACCGTCTGCGCTCGCTTTACGCCCAGTAATTCCGATTAACGCTCGCACCCTACGTATTACCGCGGCTGCTGGCACGTAGTTAGCC
+
CCCCCGGGGGGGGGGGGGGGGGGGGGGGGGGGGGGGGGGGGGGGGGGGGGGGGGGGGGGGGGGGGGGGGGGGGGGGGGGGGDGGGGGGGGGGGGGGGGGGGGGGGGGEGGGGGGGGGGGGGGGGGGGGGGGGGFGGGGGGGGGGGGGGGGDFFGGGGDGGGGGGGDGGGGGGGGGGFGFGGFFGGGFGGFGGGDGGGGGDFF@FFFFFFFEACFFFFFFFEFFFFFFFFFFFDF=C?DF?2?@EFFFCFF680?FE@B?DFFFFFFFF<0824:))4:B>9B19???:6()(.((4<A<44
@M04999:289:000000000-L3R54:1:1101:22166:9995 2:N:0:423
GACTACTCGGGTATCTAATCCTGTTTGCTCCCCACGCTTTCGCATCTCAGCGTCAGTATCTGTCCAGAAGGCCGCCTTCGCCACCGGTATTCCTCCACATCTCTACGCATTTCACCGCTACACGTGGAATTCTACCTTCCTCTACAATACTCTAGTTAACCAGTTTTAAGTGCAATTCCTAGGTTGAGCCCAGGGCTTTCACACCTAACTTAATTATCCGCCTACATGCCCTTTACGCCCAGTCATTCCGATTAACGCTCGCACCCTCCGTATTACCGCGGCTGCTGGCACGGAGTTAGCC
+
CCCCCGGGGGGGGGGGGGGGGGGGGGGGGGGGGGGGGGGGGGGGGGGGGGGGGGGGGGGGGGGGGGGGGGGGGGGGGGGGGGGGGGGGGGGGGGGGGGGGGGGGGGGGGGGGGGGGGGGGGGGGGGGGGGGGGGGGGGGGGGGGGGFGGGGGGGGGFGGGGGGGGGGGGGGGGGGGFGFGGGGDFGGGGGGGGGGGGGGCFFFFFFFFFFFFFFFFFFFFFFDFFFFFFFFEBBCEFFFDDF@=EFFFFF@D?FFF;BF0;B@B>?BF?F?:0>DFA:1>9>BBFFDBB?BF>90(,6AB4
@M04999:289:000000000-L3R54:1:1101:7486:10086 2:N:0:423
AGCGACTACCCGGGTATCTAATCCTGTTCGCTCCCCACGCTTTCGTCCATCAGCGTCAATCGGTATTTAGTAACCTGCCTTCGCAATCGGGGTTCTGTGTAATATCTATGCATTTCACCGCTACACTACACATTCCAGCTACTTCAATACTATTCAAGATTAACAGTATCAACGGCAGTTCTACAGTTAAGCTGCAGGTTTTCACCGCTGACTTATCAACCCGCCTACGGACCCTTTAAACCCAATAAATCCGGATAACGCTCGCATCCTCCGGAGTACCGCCGCTGCTGGCACGGAGTTT
+
C<CCCGEGGGGGGGE@CEFDFF9@FCFGFGGCEFGGFFCGCFGF@CFEGGGDGGCFBEGGFFGCGDAFFFGGGGGA<EFGGGFGDCCG@FGD=FF<FG?FFGF9FEF<DGGGGGGCFFFEEEFEFGEFGGGCFAGDFGGFAFGE@A=FGGG8D=3=FFGFFGGGGGDEGF8DE6=+03;CFFGGFGGGAFCCCFGG*9CF6:4BCFD>)55B;BFFEFCB*:>>@F=((85,:@DFECF+.57;@;;);5?E(,(((6<<0((-9014(,3:((((48>A19(4;096.:2(3)(-((-..
@M04999:289:000000000-L3R54:1:1101:5447:10112 2:N:0:423
GACTACAAGGGTATCTAATCCTGTTCGCTACCCATGCTTTCGAACCTCAGCGTCAGTTACAGACCAGAGAGCCGCCTTCGCCACTGGTGTTCTTCCATATATCTACGCATTCCACCGCTACACATGGAGTTCCACTCTCCTCTTCTGCACTCAAGAAAAACAGTTTCAGCTGCACTTCCCCTGTTAAGCCGAGGGCTTTCACAGCTGACTTGTTCTCCCGCCTGCGTTCGCTTTACGCCCAATAAATCCGGACAACGCTTGCCACCTACGTATTACCGCGGCTGCTGGCACGTAGTTAGCC
+
CCCCCGGCFFFGGGGGFGFGDDFFGFGGGGCCADDFFGEFGG<FF7@EFGGGGGGDEFGGGGGGDCFGGGGGGGGGGGGGGEGGGGCFGFGGGFGGGGFFGCG<FGGGGGCFFGDFGEEEGGGGGGGGGFGGFGGGF9D?AGGGFCFGFGGGGGGFGGGFGGFFFGGGGFEFGFGGFGF+DFGF9DAEF=EEEG>DGGGGAFFAAFFFDFA68ABBCFFAEFDD5@D2:@=F293>D?9E;,5=<;?E819?F>?FBFF?FB()581:BF:?<2A9642-200917:>?:?F3:?:2)-..
@M04999:289:000000000-L3R54:1:1101:17831:10134 2:N:0:423
GACTACTCGGGTATCTAATCCTGTTCGCTACCCATGCTTTCGAACCTCAGCGTCAGTTACAGACCAGAGAGCCGCCTTCGCCACTGGTGTTCTTCCATATATCTACGCATTCCACCGCTACACATGGAGTTCCACTCTCCTCTTCTGCACTCAAGAAAAACAGTTTCAGCTGCACTTCCCCGGTTAAGCCGAGGGCTTTCACAGCTGACTTGTTCTCCCGCCCGCGTTCGCTTTACGCCCAATAAATCCGGACAACGCTTGCCACCTACGTATTACCGCGGCTGCTGGCACGTAGTTAGCC
+
CCCCCGGGGGGGGGGGGGGGGGGGGGGGGGGGGGGGGGGGGGGGGGGGGGGGGGGGGGGGGGGGGGGGGGGGGGGGGGGGGGGGGGGGGGGGGGGGGGGGGGGGGGGGGGGGGGGGGGGGGGGGGGGGGGGGGGGGGGGGGGGGGGGGGGGGGGGGGGGGGGGGGGGGGGGGGGGGFGFGGGGGGGGGGGGGGGGGGGGGFFFFFFFFFFFFFFFFFFFFFFFFFFFBFFFDFFFFFFFFF<FFFAFFFFFFFFFFF>BFFFFFFFFFFFF<>?BFFFFF>FFFFF?7<BFFFBBBFFBF?
@M04999:289:000000000-L3R54:1:1101:5097:10153 2:N:0:423
TGCTGCCTCCCGTAGGAGTCTGTGCCGTATCTCAGTCCCACTGTGGCCGTACACCCTCTCAGGCCAGCTATGCCTCGCCGCCTCGGTGGGCCCTTACCCCACCACCTAGCTAATCACCCCTGAGCTCGTCCTACCACGCACCCCCCTTCCACCACACACAATAAAGTTCAGTCCTACTTCTCCGTTTACCCCGGGTCCCTGACATATTCCCCATTCCTCGGCCCTTCTCCCCCACATTACTCACACATTCGCCACTCGACTGCCCTGCCACCATTTACCGTCTGTTCGTGTTCGAATTGAT
+
A-ACA,<6E8@EC@,@C<@,C;,6<9+8,CEFF,,<,;CC,C<F<,C67@6B,,C:FFGFC<,,,,,C,,,,,,<9@+C7FE:=77F7+:<,7=F59AF7,++,+?,,4454CA,,9A8+++,A,5A+@++4,44,@+++++1++6+@,=8,6:7,+++A+,,53+7725@@,,+,**+5++51>D>C,4<C***)/1;*))1*+4+1).)/,)++)++(),((/(()/)6(,(((.))/).),)(-)).6:(,((.2(((,(.((.((.).(.)))))((((,..-((,(.)(((.()))
@M04999:289:000000000-L3R54:1:1101:21144:10158 2:N:0:423
CCGACTACTGGGGTATCTAATCCTGTTTGCTCCCCACGCTTTCGCATCTCAGCGTCAGTATCTGTCCAGAAGGCCGCCTTCGCCACCGGTATTCCTCCACATCTCTACGCATTTCACCGCTACACGTGGAATTCTACCTTCCTCTACAATACTCCAGATAACCAGTTTTAAGTGCAGTTCCCAGGTTGAGCCCGGGGCTTTCACACCTAACTTAATTATCCGCCTACATGCCCTTTACGCCCAGTCATTCCGATTAACGCTCGCACCCTCCGTATTACCGCGGCTGCTGGCACGGAGTT
+
CCCCCGGGGGGGGGGGGGGGGGGGGGGGGGGGGGGGGGGGGGGGGGGGGGGGGGGGGGGGGGGGGGGGGGGFGGGGGGGGGGGGGGGGGGGGGGGGGGGGGGGGGGGGGGGGGGGGGGGGGGGGGGEGGGGGGGGGGGGGGGGGGGGGGGGGGGGGGGGGGGGGGGGGGGGGGGGGFGFGGGFGFGGGGGGGGGGGGGGGAAFFFFFFFEFEFFFFCFFFF?DDFFFFFEFFFFFFEEFFFFFFFFFFFFEFFD737C?>??FBFB>BF??;8<?FFF>:BF>>>9?BF??7?614;?3
@M04999:289:000000000-L3R54:1:1101:15622:10225 2:N:0:423
CTGGGACTACCGGGGTATCTAATCCTGTTTGCTCCCCACGCTTTCGCGTCTCAGCGTCAGTATCTGTCCAGAAGGCCGCCTTCGCCACCGGTATTCCTCCACATCTCTACGCATTTCACCGCTACACGTGGAATTCTACCTTCCTCTACAATACTCCAGATAACCAGTTTTAAGTGCAATTCCCAGGTTGAGCCCGGGGCTTTCACACCTAACTTAATTATCCGCCTACATGCCCTTTACGCCCAGTCATTCCGATTAACGCTCGCACCCTCCGTATTACCGCGGCTGCTGGCACGGAGTT
+
CCCCCGGGGGGGGGGGGGGGGGGGGGGGGGGGGGGGGGGGGGGGGGGGGGGGGGGGGGGGGGGGGGGGGGGGGGGGGGGGGGGGGGGGGGGGGGGGGGGGGGGGGGGGGGGGGGGGGGGGGGGGGGGGGGGEGGGGGGGGGGGGGGGGGGGGGGGFGGGGGFGGGGGGGGGGGGGGFDFGGGGFFGGGGGGGGGGGGGGGFFFFFFFFFFFEFFFBEFFFFF?FDFFFF@FFFFFFFFEFFFFFDFFFFBBFFF?:??2903137>>;1:F?F9808?2AA0>BFF61?0)4:02099;6.
@M04999:289:000000000-L3R54:1:1101:25428:10227 2:N:0:423
GGACTACAGGGGTATCTAATCCTGTTTGCTACCCACGCTTTCGAGCATGAACGTCAGTGTTATCCCAGGAGGCTGCCTTCGCCATCGGTATTCCTCCACATCTCTACGCATTTCACTGCTACACGTGGAATTCTACCTCCCTCTGACACACTCTAGTTAGACAGTTTCAAATGCAAGTCCCAAGTTGAGCTCGGGGATTTCACATCTGACTTATCTAACCGTCTCCGCTCGCTTTACTCCCAGTAATTCCGATTACCGCTCGCACCCTACGTATTACCGCGGCTGCTGGCACGGAGTTAGC
+
CCCCCFFGGFGGFEFGGGGGGGGGGGEFGEEFGFFGGGGGGGG?FGDG9E<FGGGGCC<CFCFAGGCCGGGGGFEGF<<B=FGGGBEGGGGGGGG,AEFGGDFGFGGFGGGEGGGFBCFGGGGGG?:7CFGFGGCFGGGGGGGGC;DF?8EGGGGGG,EA,=@DD+@@AFCC8,+,3=9F?D+@EFD:DF9DGGCD9D?DFCFFFFF7*>8AC+=FFFFB518>).)/>BFBFFD>**/9>BE5C<CC/*/1(,:)/;;09BFF9>1-8<BF7:?FF<2(((3(4-)57?(21(4437<4)
@M04999:289:000000000-L3R54:1:1101:15618:10253 2:N:0:423
ATGACTACTAGGGTATCTAATCCTGTTTGCTCCCCACGCTTTCGCATCTCAGCGTCAGTATCTGTCCAGAAGGCCGCCTTCGCCACCGGTATTCCTCCACATCTCTACGCATTTCACCGCTACACGTGGAATTCTACCTTCCTCTACAATACTCCAGATAACCAGTTTTAAGTGCAGTTCCCAGGTTGAGCCCGGGGCTTTCACACCTAACTTAATTATCCGCCTACATGCCCTTTACGCCCAGTCATTCCGATTAACGCTCGCACCCTCCGTATTACCGCGGCTGCTGGCACGGAGTT
+
CCCCCGGGGGGGGGGGGGGGGGGGGGGGGGGGGGGGGGGGGGGGGGGGGGGGGGGGGGGGGGGGGGGGGGGGGGGGGGGGGGGGGGGGGGGGGGGGGGGGGGGGGGGGGGGGGGGGGGGGGGGGGGGGGCGGGGGGGGGGGGGGGGGGGGGGFGGGGDFFGGGGGGGGGGGGGGGGFGFGGGGGCFGGGGGGGGGGGGGGFBFFFFFFFFFFFFFFFFFFFDFFFFFFFFFFFE@BEFFFFFFDEEFFFFFF?DFDFFFFFFFFFFFFFFFF?FBB4AFB0;;>((3>D:?:<?6>;6?
@M04999:289:000000000-L3R54:1:1101:3665:10268 2:N:0:423
GACGACTACCGGGGTATCTAATCCTGTTCGCTCCCCACGCTTTCGTCCATCAGCGTCAATCGGTATTTAGTAACCTGCCTTCGCAATCGGGGTTCTGTGTAATATCTATGCATTTCACCGCTACACTACACATTCCAGCTACTTCAATACTATTCAAGATTAACAGCATCAACGGCAGTTCTACAGTTAAGCTGCAGGTTTTCACCGCTGACTTATCAACCCGCCTACGGACCCTTTAAACCCAATAAATCCGGATAACGCTCGCATCCTCCGTATTACCGCGGCTGCTGGCACGGAGTTT
+
CCCCCGGGGGGGGGGGGGGGGGGGGGGGGGGGGGGGGGGGGGGGGGGGGGGGGGGGGGGGGGGGGGGGGGGGFGGGGGGGGGGGGGGGGGGGGGGGGGGGGGGGGGGGGGGGGGGGGGFGGGGGGGGGGGGGGDGGGGGGGGFGGGGGGGGGGGGGGGGGGGGGGGGGGGGGGDGGFGFGGGGGGFGGGGGGGGGGGGFGFFFFFFFFFFFFFFFFCFFDFFBF>DFF;@FFFF@1@<?FFDFFFFEFFFFFB2:?FFFF>B?FF>FFF>71(,37?AF)(-64666(,286133249<?)
@M04999:289:000000000-L3R54:1:1101:10988:10283 2:N:0:423
GGACTACAAGGGTATCTAATCCCGTTTGCTCCCCACGCTTTCGCATCCCAGCGTCAGTATCTGTCCAGAAGGCCGCCTTCGCCACCGGTATTCCTCCACATCTCTACGCATTTCACCGCTACACGTGGAATTCTACCTTCCTCTACAATACTCCAGATAACCAGTTTTAAGTGCAATTCCCAGTTTGAGCCCGGGTCTTTCACACCTAACTTAATTATCCGCCTACATGCCCTTTACGCCCAGTCACTCCGAGTAACGCTCGCACCCTCCGTATTACCGCGGCTGCTGGCACAGAGGTAGC
+
@CCCCGFFGGGGGECCFG<,66EFF8FFEGGFDGEE:@FF<CF7:@F,CEFEC@FG>FCFFFFEGFGCFEGF8@FGCGCC<FFFF=F>@E=,AFA9FFG8?FEFFFGFGGFECEDDFCGG7EGFDAE7BF<=C;ECEB4D=EF,EDFD9,@EGGCFDCGEG?D=@D,@EFF=A,DGFCDGFFG1,@=9CGGGGCE0;?C9;BA6;5AF;BE?>F>9A=B459@(9:B:*6>(>:64:>FB042/3>)773?0(4(7?(6(6>F>B>:1(,4(82())<B9((-71:0:0(42((.(().80
@M04999:289:000000000-L3R54:1:1101:13514:10305 2:N:0:423
GGAGACTACTGGGGTATCTAATCCTGTTTGCTCCCCACGCTTTCGCATCTCAGCGTCAGTATCTGTCCAGAAGGCCGCCTTCGCCACCGGTATTCCTCCACATCTCTACGCATTTCACCGCTACACGTGGAATTCTACCTTCCTCTACAATACTCTAGTTAACCAGTTTTAAGTGCAATTCCTAGGTTGAGCCCAGGGCTTTCGCACCTAACTTAATTATCCGCCTACATGCCCTTTACGCCCAGTCATTCCGATTAACGCTCGCACCCTCCGTATTACCGCGGCTGCTGGCACGGAGTT
+
CCCCCGGGGGGGGGGGGGGGGGGGGGGGGGGGGGGGGGGGGGGGGGGGGGGGGGGGGGGGGGGGGGGGGFGGGGGGGGGGGGGGGFGGGDGGGGGGGGGGGGGGGGGGGGGGGGGGGGGGGGGGGGGGGGGGGGGGGGGGGGGGGGGFGGGDGGGGGGGGGGGGGGGGGGGGGGGGFGFGGGGGGGGGGGGGGGGGGGGGFFFFFFFFFFFFFFFFEFFFFCDFFFFFEFFFEBFFFFFDF>>?FEFFFFFFF0<@FFFFFFFFFFFFBBBFF??7>A<A:B69>BFFFFFF?D(4(237
@M04999:289:000000000-L3R54:1:1101:4236:10370 2:N:0:423
GGGCTGACTACTCGGGTATCTAATCCTGTTTGCTCCCCACGCTTTCGCATCTCAGCGTCAGTATCTGTCCAGAAGGCCGCCTTCGCCACCGGTATTCCTCCACATCTCTACGCATTTCACCGCTACACGTGGAATTCTACCTTCCTCTACAATACTCCAGATAACCAGTTTTAAGTGCAGTTCCCAGGTTGAGCCCGGGGCTTTCACACCTAACTTAATTATCCGCCTACATGCCCTTTACGCCCAGTCATTCCGATTAACGCTCGCACCCTCCGTATTACCGCGGCTGCTGGCACGGAGT
+
CCCCCGGGGGGGGGGGGGGGGGGGGGGGGGGGGGGGGGGGGGGCFGGGGGGGGGGGGGG@FGGGCFGGGGGGGFGGGGGGGGGGGGGGGGGGG@FFGGGGGGGGGGGGGGGGGGEGFGGGGGGGGGGGGGGGGGGGGGGGGGGGGGGGGGG?FGGGGGGGFGGDFGGGGFGGGGGGFC+BDFGGGAEF?9DGGGGGCD5D@BAFFFFFEA@@EFFFFFAE><CED=>D=DEEC3;@EFEFFF@BFFF;3.7)<?1;D32;>:>?FFF9;>FFB?;B0:3<ADF>0;;>>?04(,(.4>(7-
@M04999:289:000000000-L3R54:1:1101:15978:10413 2:N:0:423
AGAAGACTACCGGGGTATCTAATCCTGTTTGCTCCCCACGCTTTCGCATCTCAGCGTCAGTATCTGTCCAGAAGGCCGCCTTCGCCACCGGTATTCCTCCACATCTCTACGCATTTCACCGCTACACGTGGAATTCTACCTTCCTCTACAATACTCTAGTTAACCAGTTTTAAGTGCAATTCCTAGGTTGAGCCCAGGGCTTTCACACCTAACTTAATTATCCGCCTACATGCCCTTTACGCCCAGTCATTCCGATTAACGCTCGCACCCTCCGTATTACCGCGGCTGCTGGCACGGAGTT
+
CCCCCGGGGGGGGGGGGGGGGGGGGGGGGGGGGGGGGGGGGGGGGGGGGGGGGGGGGGGGGGGGGGGGGGGGGGGGGGGGGGGGGGGGGGGGGGGGGGGGGGGGGGGGGGGGGGGGGGGGGGGGGGGGGGGGGGGGGGGGGGGGGGGGGGGGFGGGGGGGGGGGGGGGDGGGDGGGFGFGGGGGGGGGGGGGGFGCGGGGFFFFFFFFFFFEDFFFFFFEFEEFDFF@FEFFFFFFBB=F@FFFFFEFFFFEEE1;;;CE69?FFFF;;?FBFF?1?BFF<(426>>0:B0>B:?F((4::
@M04999:289:000000000-L3R54:1:1101:21236:10415 2:N:0:423
GTGACTACTAGGGTATCTAATCCTGTTTGCTCCCCACGCTTTCGCATCTCAGCGTCAGTATCTGTCCAGAAGGCCGCCTTTGCCACCGGTATTCCTCCACATCTCTACGCATTTCACCGCTACACGTGGAATTCTACCTTCCTCTACAATACTCTAGTTAACCAGTTTTAAGTGCAATTCCTAGGTTGAGCCCAGGGCTTTCACACCTAACTTAATTATCCGCCTACATGCCCTTTACGCCCAGTAATTCCGATTAACGCTCGCACCCTCCGTATTACCGCGGCTGCTGGCCCGGAGTT
+
-8ACCGGGGD@DEFEFFGGGFGGDFGGGGGGGGGGFGEGGGGGGCCCCCEGGGGGGGDFAFFGFCC8FG,C@CCGFGGGE<EF9FGGGGGEGGGC9BCFGGGFAFFGGGGGGGGGFGGGGGGGGGGFDE>EFFGFCFFD;DGGGGGG;DGGFGGEAF=;EFG,=D=DDFFGCDFGGFGB=FGFFGGGGGEGDFFFDC>CC5<CCFFFFC=CFFF@AEA+AF>CFDFDE49@3>@BFFC(:@B>B=*9*9<4>8(:D4>6>?<B;26(6@F;>1(34<964>09>B>028:((-4(,3((
@M04999:289:000000000-L3R54:1:1101:10898:10438 2:N:0:423
TGACTACTCGGGTATCTAATCCTGTTCGCTCCCCACGCTTTCGTCCATCAGCGTCAATCGGTATTTAGTAACCTGCCTTCGCAATCGGGGTTCTGTGTAATATCTATGCATTTCACCGCTACACTACACATTCCAGCTACTTCAATACTATTCAAGATTAACAGTATCAACGGCAGTTCTACAGTTAAGCTGCAGGTTTTCACCGCTGACTTATCAACTCGCCTACGGACCCTTTAAACCCAATAAATCCGGATAACGCTCGCATCCTCCGTATTACCGCGGCTGCTGGCACGGAGTTAGC
+
CCCCCGGGGGGGGGGGGGGGGGGGGGGGGGGG8FFGGGGGGGGGGGGFGGGGGGGGGGGGGGGGGGGGGGGGGGGGGGGGGGGGCGGGGGGGGGGGGGGGGGGGFGGGGGGGGGGGGGD7FGGGGGGGGGGGGGGGGGGGGGGGGGGGGGGGGGFGGGGGGGGGGGGGGGGGGGGGFGFGGGGGGGGGGGGGGGG6?+DFFFFFFEEBAFEEEFFFCFA=>>BF=DD@FFFFF=:EFFFFFD6@EFFECE9;D67@<;><@BFF(4328?;::7?AAA?BF>B0(2:BF??2:1>(,4:))
@M04999:289:000000000-L3R54:1:1101:22003:10452 2:N:0:423
GGAAAGACTACCCGGGTATCTAATCCCATTTGCTCCCCTAGCTTTCGTCTCTCAGTGTCATTGTCGGCCCAGCAGAGTGCTTTCGCCGTTGGTGTTCTTTCCGATCTCTACGCATTTCACCGCTCCACCGGAAATTCCCTCTGCCCCTACCGTACTCCAGCTTGGTAGTTTCCACCGCCTGTCCAGGGTTGAGCCCTGGGATTTGACGGCGGACTTAAAAAGCCACCTACAGACGCTTTACGCCCAATCATTCCGGATAACGCTTGCATCCTCTGTATTACCGCGGCTGCTGGCACAGAGT
+
CCCCCGGGGGGGGGGGGGGGGGGGGGGGGGGGGGGGGGG,FFGGGGGGGGGGGGGGGGGGGGGGGGGGGGGGGGGGGGGGGGGGGGGGGGGGGGGGGGGGGGGGGGGGGGGGGGGGGGGGGGGGGGGGGGGGGGGGGGGGGGGGGGGGGGGGGGGGGGGGGGGGGGGGGGGGFFCGDGFGGGGGGGGEFGGGGGGGGGGGFFAAFFFFFBFFFFEFFFFFFFFF@F;;EFE3>BBBFFFFF?<F6?:7:?A)49?B0(8A?BF6:2:?BBFFB>7><BFAB<:;9>90(4>0:<:220(4)
@M04999:289:000000000-L3R54:1:1101:2190:10460 2:N:0:423
TGACTACTGGGGTATCTAATCCTGTTTGCTCCCCACGCTTTCGCATCTCAGCGTCAGTATCTGTCCAGAAGGCCGCCTTCGCCACCGGTATTCCTCCACATCTCTACGCATTTCACCGCTACACGTGGAATTCTACCTTCCTCTACAATACTCCAGATAACCAGTTTTAAGTGCAGTTCCCAGGTTGAGCCCGGGGCTTTCACACCTAACTTAATTATCCACCTACATGCCCTTTACGCCCAGTCATTCCGATTAACGATCGCACCCTCCGTATTACCGCGGCTGCTGGCACGGAGTGAGC
+
CCCCCGGGGFFEFDEFGGDGGFGGEFGGCFGFGEGGGGG7FG@BF@EGGGGFGCGGGGG9@FEFEFFCAEFGFFGGGGDGG>FFGGECF:=EFFGGGGGFGECGGGGFCGG:@F?FACFEGGGGGFFDCFGCEGFGGFDGGGGGFFDFFGGGF?=EFGFFG8ED==,@=FDE7@DFFFFG???=DCE@6AFCEGGGGCF44996ABFAEBAA*=ACFFF9+7:>@@(87;65@@BC4;@B0;1/)7?)?EE6672?E((/6>?11;61<:9?(48A<4:>196(4(,5?F??62628(4)(
@M04999:289:000000000-L3R54:1:1101:18367:10466 2:N:0:423
CGACTACACGGGTATCTAATCCTGTTTGCTCCCCACGCTTTCGCATCTCAGCGTCAGTATCTGTCCAGAAGGCCGCCTTCGCCACCGGTATTCCTCCACATCTCTACGCATTTCACCGCTACACGTGGAATTCTACCTTCCTCTACAATACTCCAGATAACCAGTTTTAAGTGCAGTTCCCAGGTTGAGCCCGGGGCTTTCACACCTAACTTAATTATCCGCCTACATGCCCTTTACGCCCAGTCATTCCGATTAACGCTCGCACCCTCCGTCTTACCGCGGCTGCTGGCACGGAGTTAGC
+
CCCCCGGGGGGGGGGGGGGGGGGGGGGGGGGGGGGGGGGGGGGGGGGGGGGGGGGGGGGGGGGGGGGGGGGGGGGGGGGGGGGGGGGGGGGGGGGGGGGGGGGGGGGGGGGGGGGFGGGGGGGGGGGGGGGGGGGGGGGGGGGFGGGGGGGGGGGGGGGGGGGGGGGGGGGGGGGGFGFGGGGGGGGGGGGGGGDGGDFGFFFFFFFFFFFEEFFFFFFFFFFD@DEEE@EFFFFEF?DFBF@@EFFCFE1<@DD?38>?119>>FFFFB>?(4<<B:?BFFFFFFFFF?2?F6076:<<9
@M04999:289:000000000-L3R54:1:1101:23382:10487 2:N:0:423
GAGAGACTACTGGGGTATCTAATCCTGTTCGCTACCCATGCTTTCGAACCTCAGCGTCAGTTACAGACCAGAGAGCCGCCTTCGCCACTAGTGTTCTTCCATATATCTACGCATTCCACCGCTACACATGGAGTTCCACTCTCCTCTTCTGCACTCAAGGAAAACAGTTTCAGCTGCACTTCCCCGGTTAAGCCGAGGGCTTTCACAGCTGACTTGTTCTCCCGCCTGCGTTCGCTTTACGCCCAATAAATCCGGACAACGCTTGCCACCTACGTATTACCGCGGCTGCTGCCACGTAGTT
+
CCCC@FG@EFGGFCG7@F9EFGGFAFGEGGEGDGGGGFGGCECEGGGGFGCF?FGGGGGG6FEGGGGGGGGGG@FGGGCFCFGFDGE=FGGGGGFG9AEFFD<FDFEEF<<7FFCFFFGGGGG7C<DCAFGGBD=;EFGGG,6@EGGGGG==FCAF?@@@F8@F8DDFFFGGGGGF?8D=FFF8?6ECGEFGFGEG5D5C?A4@9CFF2>B=BBFFCACFFFF9@FF>@@5,(49@6@>FDFF6@683<<??F@>?29:B>>0(3289?F7421:D23>9A?B07;0402:)3:89<?,4.
@M04999:289:000000000-L3R54:1:1101:16986:10511 2:N:0:423
CACAGGACTACTCGGGTATCTAATCCTGTTTGCTCCCCACGCTTTCGCATCTCAGCGTCAGTATCTGTCCAGAAGGCCGCCTTCGCCACCGGTATTCCTCCACATCTCTACGCATTTCACCGCTACACGTGGAATTCTACCTTCCTCTACAATACTCCAGATAACCAGTTTTAAGTGCAATTCTCAGGTTGAGCCCGGGGCTTTCACACCTAACTTAATTATCCGCCTACATGCCCTTTACGCCCAGTCATTCCGATTAACGCTCGCACCCTCCGTATTACCGCGGCTGCTGGCACGGATT
+
CCCCCGGGGGGGGGGDGGGGGGGGGGGGGGGGGGGGGGGGGGGGGGGGGGGGGGFGGGGGGGGGGGGGGGGGGGGGGGGGGGGGGGGGGGGGGGGGGGGGGGGGFGGGGGGGGGGGGGGGGGGGGGGGGGGGGGGEGGGGGGGGGGGGGGGGGGGGGGGGGGFGGGGGGFGGGGGGFGFGGGGCFGGGGGFGGGGGGGGGDBFABFFFF2<BFFF6>FFCFFFFFFFF=B@?CF@@F@FFE<DFFD@@EAF?EF102;?E>?633;B9BF<???F:3?:464(4217>3<77:?:7:>0(-
@M04999:289:000000000-L3R54:1:1101:11196:10521 2:N:0:423
TCTGACTACCCGGGTATCTAATCCTGTTCGCTCCCCACGCTTTCGTCCATCAGCGTCAATCGGCATTTAGTAACCTGCCTTCGCAATCGGGGTTCTGTGTAATATCTATGCATTTCACCGCTACACTACACATTCCAGCTACTTCAATACTATTCAAGATTAACAGTATCAACGGCAGTTCTACAGTTAAGCTGCAGGTTTTCACCGCTGACTTATCAACCCGCCTACGGACCCTTTAAACCCAATAAATCCGGATAACGCTCGCATCCTCCGTATTACCGCGGCTGCTGGCACGGAGTTT
+
CCCCCGGGGGGGGGGGGGGGGGGGGGGGGGGG@FGGGGGGGGGGGGGGGGGGGGGGGGGGGGGGGGGGGGGGGGGGGGGGGGGGGGGGGGGGGGGGGGGGGGGGGGGGGGGGGGGGGGGGGGGGGGGGGGGGGGGGGGGGGGGGGGGGGGGGGGGGGGGGGGGGGGGGGGGGGGGGFGFGGDGGGGGGGGGGGGGGGGGFFFFFFFFFFFFFFFFFFFFFFFFFFFFFD>@FFFFFFEEFFFFDDFFEFFCFFFFFDEEBBF:29>BF77A?BF<BFFFFFFFFFBFFFFFFFF?17>B:)
@M04999:289:000000000-L3R54:1:1101:23313:10524 2:N:0:423
TGTGACTACCCGGGTATCTAATCCTGTTTGCTCCCCACGCTTTCGCATCTCAGCGTCAGTATCTGTCCAGAAGGCCGCCTTCGCCACCGGTATTCCTCCACATCTCTACGCATTTCACCGCTACACGTGGAATTCTACCTTCCTCTACAATACTCCAGATAACCAGTTTTAAGTGCAATTCCCAGGTTGAGCCCGGGGCTTTCACACCTAACTTAATTATCCGCCTACATGCCCTTTACGCCACGTCATTCCGATTAACGCTCGCACCCTCCGTATTACCGCGGCTGCTGGCCCGAAGGTT
+
CCCCCGFFFGGDGGGGGGGGGGGGGGFGGGGGFGGGGGGGGGGGGGGEGGGGFGEGGGFGCFGGGGGGGGGGGGGGEEGEGGGEEGGGGGG7=EEFDGGGGGGGFGGGFGGGGGGGGGGGGCGGGGFFGGGGGGGGFGGGFGGGGGGFG?DGGGGG8DAFAEGCFGGGGGGGGGGGFGCFGGGGFGGGF,DCAE5?DCGGFFFFFFFED=BBCFFF<FFFFFFFFF>@BFCEFFFD;3C>(6((./=@;63?E213(42((,-(41;B?0(87:??>444<6290191)5>0(((((((.-
@M04999:289:000000000-L3R54:1:1101:20203:10533 2:N:0:423
GACTACACGGGTATCTAATCCTGTTCGCTCCCCACGCTTTCGTCCATCAGCGTCAATCGGTATTTAGTAACCTGCCTTCGCAATCGGGGTTCTGTGTAATATCTATGCATTTCACCGCTACACTACACATTCCAGCTACCTCAATACTATTCAAGATTAACAGTATCAACGGCAGTTCTACAGTTAAGCTGCAGGTTTTCACCGCTGACTTATCAACCCGCCTACGGACCCTTTAAACCCAATAAACCCGGATAACGCTCGCATCCTCCGTATTACCGCGGCTGCTGGCACGGAGTTAGCC
+
CCCCCGGGGGGGGGGGGGGGGGGGGGGGGGGGGGGGGGGGGGGGGGGGGGGGGGGGGGGGGGGGGGGGGGGGGGGGGGGGGGGGGGGGGGGGGGGGGGGGGGGGGGGGGGGGGGGGGGGGGGGGGGGGGGGGGGGGGGGGGGGGGGGGGGGGGGGGGGGGGGGGGGGGGGGGGGGGFGFGGGGGGGGGGGGGGGGGGGGFFFFFFFFFFBEFFFFFFFEFFFFFFFFFFFFFFFFFFFDFFFFFFCE@DFFFFDEE?;?F93><B?FFF;BF?FFFFFFBBFBFF>?F?FFFFB0:?24<8
@M04999:289:000000000-L3R54:1:1101:25950:10535 2:N:0:423
GTGATGACTACTAGGGTATCTAATCCTGTTTGCTCCCCACGCTTTCGCATCTCAGCGTCAGTATCTGTCCAGAAGGCCGCCTTCGCCACCGGTATTCCTCCACATCTCTACGCATTTCACCGCTACACGTGGAATTCTACCTTCCTCTACAATACTCCAGATAACCAGTTTTAAGTGCAGTTCCCAGGTTGAGCCCGGGGCTTTCACACCTAACTTAATTATCCGCCTACATGCCCTTTACGCCCAGTCATTCCGATTAACGCTCGAACCCTCCGTATTACCGCGCCTGCTGGCACGCGTT
+
CCCCCGFGGGGGGCFEFFFGGGGGGGGGGGGGGGGGGGGGGGFFGGGGG7BFGGGGGGGGGGGFGCFFGGGGGGFGGFGGGGGGGGGEFEGGGGBFGGGGGGGGCGCGGGGGGGGGGGGGGGGGGGGGGGBFEFGGEFFGGFGGGGGGGGGCGGGGGGGGEGAEGG?FDD8@FCFGFGFFDFGGGGGFFFGGDGEGGGGGFFFFFFFFFFFFFFFFE6EAFCEF@B@@9=E?C:3B2=EAE??96(1;831)./.(,,6.)(,-1-(.40:0:6;367().9?;1((((.(8(((,2((((
@M04999:289:000000000-L3R54:1:1101:7569:10567 2:N:0:423
GCTGACTACCGGGGTATCTAATCCTGTTTGCTCCCCACGCTTTCGCATCTCAGCGTCAGTATCTGTCCAGAAGGCCGCCTTCGCCACCGGTATTCCTCCACATCTCTACGCATTTCACCGCTACACGTGGAATTCTACCTTCCTCTACAATACTCTAGTTAACCAGTTTTAAGTGCAATTCCTAGGTTGAGCCCAGGGCTTTCACACCTAACTTAATTATCCGCCTACATGCCCTTTACGCCCAGTCATTCCGATTAACGCTCGCACCCTCCGTATTACCGCGGCTGCTGGCACGGAGTA
+
CCCCCGGGGGGGGGGGGGGGGGGGGGGGGGGGGGGGGGGGGGGGGGGGGGGGGGGGGGGGGGGGGGGGGGGGGGGGGGGGGGGGGGGGGDGGGGGGGGGGGGGGGGGGGGGGGGGGGGGGGGGGGGGGGGGGGGGGGGGGGGGGGGGGGGGGGGGGGGGFGGGGGGFGGGGGGGGGFFCFGGGGG?FGGGGGGGGGGGGG>FFFFFFFF@4>EFFFCF>EFEAF>9@FFEFE;BEDEEEFFFFF;;4<E396=080<CC;@<@;BFF>?BF:B01<?DA4-9>>B>>028(41??>(31(
@M04999:289:000000000-L3R54:1:1101:9363:10606 2:N:0:423
GACTACTAGGGTATCTAATCCTGTTTGCTCCCCACGCTTTCGCATCTCAGCGTCAGTATCTGTCCAGAAGGCCGCCTTCGCCACCGGTATTCCTCCACATCTCCACGCATTTCACCGCTACACGTGGAATTCTACCTTCCTCTACAATACTCCAGATAACCAGTTTTAAGTGCAGTTCCCAGGTTGAGCCCGGGGCTTTCACACCTAACTTAATTATCCGCCTACATGCCCTTTACGCCCAGTCATTCCGATTAACGCTCGCACCCTCCGTATTACCGCGGCTGCTGGCACGGAGTTAGCC
+
CCCCCGGGGGGGGGGGGGGGGGGGGGGGGGGGGGGGGGGGGGGGGGGGGGGGGGGGGGGGGGGGGGGGGGGGGGGGGGGGGGGGGGGGGGGGGGGGGGGCGGGGFGGGGGGGGGGGGGGGGGGGGGGDGGDGGGGFFGGGGGGGGGGGGGGGGFGGGGGGGGGGGFFFFGGGGGGGFFFGFFDGGGGGGGGGGEGGCFFCFFFFFFFFF=A3CAFFFFF>4@FFBEC?E@BEDBFFD<BFF?(4>C56CEFFFFFE0(6,3121-3,8?>1,4:AAA:(7(999????F<<(34287BFB>
@M04999:289:000000000-L3R54:1:1101:10640:10659 2:N:0:423
GACTACCAGGGTATCTAATCCTGTTCGCTACCCATGCTTTCGAACCTCAGCGTCAGTTACAGACCAGAGAGCCGCCTTCGCCACTGGTGTTCCTCCATATATCTACGCATTCCACCGCTACACATGGAGTTCCACTCTCCTCTTCTGCACTCAAGAAAAACAGTTTCAGCTGCACTTCCCCGGTTAAGCCGAGGGCTTTCACAGCTGACTTGTTCTCCCGCCTGCGTTCGCTTTACGCCCAATAAATCCGGACAACGCTTGCCACCTACGTATTACCGCGGCTGCTGGCACGTAGTTAGCC
+
CCCCCGGGGGGGGGGGGGGGGGGGGGGGGGGGGGFGGGGGGGGGGGGGGGGGGGGGGGGGGGGGGGGGGGGGGGGGGGGGGGGGGGGGGGGGGGGGGGGGGGGGGGGGGGGGFFGGGGGGGGFGGGGGGFGGGGGDGGGGGGGGGGGFFGCDGCGGGGGGGGGGGGGFFFGGGGGGFGFGGGGGGGGGFG67EGEGGGGFFFFAFFFA==EEFFFFFFFFFFFFFF2@@@@F;@CEFFFFD@@EEEEFFB(:>;:?FF?BFB>FFF???B0<2(5<BB>FF99>67??6(5<(8<196A44
@M04999:289:000000000-L3R54:1:1101:6257:10672 2:N:0:423
GACTACCAGGGTATCTAATCCTGTTTGCTCCCCACGCTTTCGCATCTCAGCGTCAGTATCTGTCCAGAAGGCCGCCTTCGCCACCGGTATTCCTCCACATCTCTACGCATTTCACCGCTACACGTGGAATTCTACCTTCCTCTACAATACTCCAGATAACCAGTTTTAAGTGCAGTTCCCAGGTTGAGCCCGGGGCTTTCACACCTAACTTAATTATCCGCCTACATGCCCTTTACGCCCAGTCATTCCGATTAACGCTCGCACCCTCCGTATTACCGCGGCTGCTGGCACGGCGTTAGCC
+
CCCCCGGGGGGGGGGGGGGGGGGGGGGGGGGGGGGGGGGGGGGGGGGGGGGGGGGGGGGGGGGGGGGGGGGGGGGGGGGGGGGGGGGGGGGGGGGGGGGGFGGGGGGGGGGGGGGGGGGGGGGGGGGGGGGGGGGGGGGGGGGGGGGGGGGGFGGGGGGGGGGGGDGGGGGGGGGGFGFGGG?FGGGGGGGGGEGGGGGGFFFFFFFFFFEEFFFFFFFFFFFFFFFFFFFFFFFEDDFE;3@@FFCEF10;?FE>?@DDFB0;>BFF?;6?BFAFF<1>6249?B3>:(<?1((-,4?A?
@M04999:289:000000000-L3R54:1:1101:27706:10673 2:N:0:423
GGTTTGACTACCCGGGTATCTAGTCCTGTTTGCTCCCCACGCTTTCGCATCTCAGCGTCAGTATCTGTCCAGAAGGCCGCCTTCGCCACCGGTATTCCTCCACATCTCTACGCATTTCACCGCTACACGTGGAATTCTACCTTCCTCTACAATACTCCAGATAACCAGTTTTAAGTGCAGTTCCCAGGTTGAGCCCGGGGCTTTCACACCTAACTTAATTATCCGCCTACATGCCCTTTACGCCCAGTCATTCCGATTAACGCTCGCACCCTCCGTATTACCGCGGCTGCTGGCACGGAGT
+
CCCCCGGGFFGGGGGGGGGGGGFGGGGGGGFGGGGGGGGGGGGGGGGGGCGGGGFGGGGGGGGGGGGGGGGGFGGGGGGGGGGGGDGFGGGGC+DEFGGGGGGGFGGGGGFGEGGGGGGGGGGGGGFGGEGGGGGGGGGGGGFGGDGGGGFGFGGGGGGGGFGFGGGGFFFDFCDFFGFFGGGGG,DEGGGGGGGGGGGDEAFFFFFFEADBEFFF=AFCFEC?DFFFFDE?EE;@@@EFFFFFFFF1=3<<CCEF?205>BFBFF>>FFF?FF>(873<AFFBBF9;><??7(,2?604-
@M04999:289:000000000-L3R54:1:1101:16267:10721 2:N:0:423
CCGAGACTACCCGGGTATCTAATCCTGTTCGCTCCCCACGCTTTCGTCCATCAGCGTCAACCGGCATTTAGTAACCTGCCTTCGCAATCGGGGTTCTGTGTATTATCTATGCATTTCACCGCTACACTACACATTCCAGCTACTTCAATACTATTCAAGATTAACAGTATCAACGGCAGTTCTACAGTTAAGCTGCAGGTTTTCACCGCTGACTTATCAACCCGCCTACGGACCCTTTAAACCCAATAAATCCGTCTATCGCTCGCATCCTCCGTATTACTGCGGCTGCTGGCACGGAGTT
+
-ACCCEG,CFGGGG7FCEEFCFGCFFFFFGGDEG+D,6@@+,8,CCEB@@,EFFGG8@@E,,@++@@EF,CEFGDA9FFG@<FGGD::<FE@FGCE?,5@,A,,CEF9F9<,5?FFGGCGD+8CC<?A=<EFFGGGGFFF8DGFGGF8EDFGF,3EFC8AFF89EC8E:,EDAFC>?G>;+=+53ECCCG3EFGFGFFG*9A*?+1;*:74A=FFF4+6@FFFF(6>-,6((69?@3;CC645,:0(5A9)9=>-(44)-((,3029(78)417((4342))-,(-(4<:0(-()4(3((,
@M04999:289:000000000-L3R54:1:1101:2447:10762 2:N:0:423
GACTACCCGGGTATCTAATCCTGTTTGCTCCCCACGCTTTCGCATCTCAGCGTCAGTATCTGTCCAGAAGGCCGCCTTCGCCACCGGTATTCCTCCACATCTCTACGCATTTCACCGCTACACGTGGAATTCTACCTTCCTCTACAATACTCCAGATAACCAGTTTTAAGTGCAATTCCCAGGTTGAGCCCGGGGCTTTCACACCTAACTTAATTATCCGCCTACATGCCCTTTACGCCCAGTCATTCCGATTAACGCTCGCACCCTCCGTATTACCGCGGCTGCTGGCACTGAGTTACCC
+
CCCCCGGGGGGGGGGGGGGGGGGGGGGGGGGGGGGGGGGGGGGGGGGGGGGGGGGGGGGGGGGGGGGGGGGGGGGGGDGGGGGGGGGGGCGGGGGGGGGGGGGGGGGGGGGGGGGGGGEGGGGGGGGGGGGGGGGGGGGGGGGGGGGGGGGGGGGGGFFGGGGE;7AFGGGGGGGGFGF?FGGGGGFFFGGGG5@CGGGGF6+3?FFFFFE=EFFFFFF25@F@DEFEE3=@@;C>;@F)6@;@9<<?E@@F@?CE(4:3(79>>0,(47,(4:>AFB;02;;0344:<0?(52)6<4-67
@M04999:289:000000000-L3R54:1:1101:7175:10816 2:N:0:423
GACTACACGGGTATCTAATCCTGTTCGCTCCCCACGCTTTCGTCCATCAGCGTCAATCGGTATTTAGTAACCTGCCTTCGCAATCGGGGTTCTGTGTAATATCTATGCATTTCACCGCTACACTACACATTCCAGCTACTTCAATACTATTCAAGATTAACAGTATCAACGGCAGTTCTACAGTTAAGCTGCAGGTTTTCACCGCTGACTTATCAACCCGCCTACGGACCCTTTAAACCCAATAAATCCGGATAACGCTCGCATCCTCCGTATTACCGCGGCTGCTGGCACGGAATTAGCC
+
CCCCCGGGGGGGGGGGGGGGGGGGGGGGGGGGGGGGGGGGGGGGGCEFFGGGGGGGGGGGGGGGGFGGGGGGGGGGGGGGGGEFFGGCGGGGGGGGGGGGGGFGGGGGGGGGGGGGGGGGGGGGGGGGGGGGGGGGGGGGGGGGDGGFGGGGGFGGG8DFGGGFGGGGEGGGGGGG7FDFFGGGGGAFGGGGGG??9CFGCFFFB>?EFFE@<FFFFFFFFFFDD@2>BBFF=@CEEFFFFDD@4696@3(217EEDB1<>00:B422812287<B<:>6BB>>?:?((,.8>(((.:BB?
@M04999:289:000000000-L3R54:1:1101:20990:10846 2:N:0:423
TAGAGACTACTCGGGTATCTAATCCTGTTCGCTACCCATGCTTTCGAACCTCAGCGTCAGTTACAGACCAGAGAGCCGCCTTCGCCACTGGTGTTCTTCCATATATCTACGCATTCCACCGCTACACATGGAGTTCCACTCTCCTCTTCTGCACTCAAGAAAAACAGTTTCAGCTGCACTTCCCCGGTTAAGCCGAGGGCTTTCACAGCTGACTTGTTCTCCCGCCTGCGTTCGCTTTACGCCCAATAAATCCGGACAACGCTTGCCACCTACGTATTACCGCGGCTGCTGGCACGTAGTT
+
CCCCCGGGGGGGGGGGGGGGGGGGGGGGGGGGGGGGGGGGGGGGGGGGGGGGGGGGGGGGGGGGGGGGGGGGGGGGGGGGGGGGGGGGGGGGGGGGGGGGGGGGGGGGGGGGGGGGGGGGGGGGGGGD@FGGGGGGGGGGGGGGGGGGGGGGGGFGFGGGGGGGGGGGGGGGGGGGFFFDFGGGGGGGGGGGGGGGGGGGFFFFFFFFFBEFDAFB>FFFFFD>=BFFFFF@@FFF06CFFFBF<4;EEEE<E>BFBF?B69BFFF?DFFBBFFFFBFFAF:BF;B69B?0::021318?<
@M04999:289:000000000-L3R54:1:1101:22705:10852 2:N:0:423
TAAGACTACTGGGGTATCTAATCCTGTTTGCTCCCCACACTTTCGCATCTCAGCGTCAGTATCTGTCCAGAAGGCCGCCTTCGCCACCGGTATTCCTCCACATCTCTACGCATTTCACCGCTACACGTGGAATTCTACCTTCCTCTACAATACTCCAGATAACCAGTTTTAAGTGCAGTTCCCAGGTTGAGCCCGGGGCTTTCACACCTAACTTAATTATCCGCCTACATGCCCTTTACGCCCAGTCATTCCGATTAACGCTCGCACCCTCCGTATTACCGCGGCTGCTGGCACGGAGTT
+
CCCCCGGGGGGGGGGGGGGGGGGGGGGGGGGGGGGGGGGGGGGGGGGGGGGGGGGGGGGGGGGGGGGGGGGGGGGGGGGGGGGGGGGGGGGGGGGGGGGGGGGGGGGGGGGGGGGGGGGGGGGGGGGGGGGGGGGGGGGGGGGGGGGGGGGFGGGGGGGGGGGGGGGGFGGGGGGGFGFGGGGGGGGGGGGGGGGGGGGGFFFFFFFFFFFFFFFFEFFFFF(9>@@B=EEFFFEFFFF><>FFFFEFFEFEFDFDFEF?BDFFFFFFFFFF>8:?BAF<1>B>212<B??B?F:6(9?F
@M04999:289:000000000-L3R54:1:1101:21270:10852 2:N:0:423
GACTACTGGGGTATCTAATCCTGTTTGCTCCCCACGCTTTCGCATCTCAGCGTCAGTATCTGTCCAGAAGGCCGCCTTCGCCACCGGTATTCCTCCACATCTCTACGCATTTCACCGCTACACGTGGAATTCTACCTTCCTCTACAATACTCCAGATAACCAGTTTTAAGTGCAGTTCCCAGGTTGAGCCCGGGGCTTTCACACCTAACTTAATTATCCGCCTACATGCCCTTTACGCCCAGTCATTCCGATTAACGCTCGCACCCTCCGTATTACCGCGGCTGCTGTCACGGAGTTAGCC
+
@CCCCGGGGGGGGGGGFDGGGGGFGGGFGGCGGGGGDFGGFGGG,FEFFFGGGGGGGGFGGFGGGGCFGGGGGGGGEGGGGGGGEE@FEGGFGGGFGGGFFEGGGGGGGGGGGGGGEGGC7BE:E=@E<FFGGGF9,@DEGGGGGGF8EFGGGGFF>,@FEEDDFGGGGGGFEGGGDDFFG8?FFGGGGFGGDE>D5DFFFFF*@>4ABFF3*=ACAFFFFFD(538<33>=56><(60BF0/;><6?CEDFD@EED60(4>6>1??FB9:04:<46(706>>0(33),).((4(-4<)63
@M04999:289:000000000-L3R54:1:1101:12718:10884 2:N:0:423
GACTACTGGGGTATCTAATCCTGTTTGCTCCCCACGCTTTCGCATCTCAGCGTCAGTATCTGTCCAGAAGGCCGCCTTCGCCACCGGTATTCCTCCACATCTCTACGCATTTCACCGCTACACGTGGAATTCTACCTTCCTCTACAATACTCTAGTTAACCAGTTTTAAGTGCAATTCCTAGGTTGAGCCCAGGGCTTTCACACCTAACTTAATTATCCGCCTACATGCCCTTTACGCCCAGTCATTCCGATTAACGCTCGCACCCTCCGTATTACCGCGGCTGCTGGCACGGAGTTAGCC
+
CCCCCGGGGGGGGGGGGGGGGGGGGGGGGGGGEGGGGGGGGGGGGGGGGGGGGGGGGGGGGGGGGGGGGGGGGGGGGGGGGGGGGGGGGGGGGGGGGGGGGGGGGGGGGGGGGGGGGGGGGGGGGGGGGGGGGGGGGGGGGGGGGGGGGGGGGGGGGGGGGGGGGGGGGGGGGGGGFGFGGGDGFGGGGFGGGF:6?CFGFFFFBAAACFFFFFFFFABFFF94>@CEFBFFF@C>DFF>5BFBEE?EFF;??DEEF@@DF06@@:?FFFB6:0<BBF99>BFB::DFBF?092(-,66A3
@M04999:289:000000000-L3R54:1:1101:3843:10886 2:N:0:423
AATAGTCCTCTATTGTTTCGTATCCTGTTCGCTCCCCCAGTTTTCACGTGTCCGTGTCACTCTCGTTCCCTACTCCCCCCTTCTCCCCCTGTAGTCCAGTACACATATCCCCATCCCCCCGCTCCACCTCTCTTTCCTCCCTTCCCTCCCCTTCCTCACCCACCACTCGTGAGGTGCATCTCCCGTCTTCAGCCCCCTGCATACACTCTCCTACCCCCGTGCCTCGTCGTCTCCCTTCCTCCCCCACTCATCCCTTGCATCTCCTGCCGCCGCTTCTCCCCCCGTTCACGTCCACCTCTCT
+
6-,,,,,,,,,,<<<=,;,,,,,-,<CEFA7+,;+:,86B;,CCE,,,,66;,8,,;6,,<,,,,,,,6CE,:,,6:,4+49A,9,,,8+6:,:CEF,,,99C,,,,,,59,,9,,,,++++++@,9EFD,87,4>4,,,4,,,6,,61=6=,6D,6,,6,+66,6,6+1,,+,+4*++2+++434*,4,,,7:@******++/;9+**0-***))(:?/)/4)41((((,(/.(()((+)(((((,(,(-.)().(,))-)).))4(((((-1,-)))(-(((,((,.(.((,5((,).)
@M04999:289:000000000-L3R54:1:1101:21343:10936 2:N:0:423
GTTTGACTACCAGGGTATCTAATCCTGTTTGCTCCCCACGCTTTCGCATCTCAGCGTCAGTATCTGTCCAGAAGGCCGCCTTCGCCACCGGTATTCCTCCACATCTCTACGCATTTCACCGCTACACGTGGAATTCTACCTTCCTCTACAATACTCCAGATAACCAGTTTTAAGTGCAGTTCCCAGGTTGAGCCCGGGGCTTTCACACCTAACTTAATTATCCGCCTACATGCCCTTTACGCCCAGTCATTCCGATTAACGCTCGCACCCTCCGTATTACCGCGGCTGCTGGCACGGAGTT
+
CCCCCGGGGGGGGGGGGGGGGGGGGGGGGGGGGGGGGGGGGGGGGGGGGGGGGGGGGGGGGGGGGGGGGGGGGGGGGGGGGGGGGGGGGGGGDGGGGGGGGGGFGGGGGGGGGGGGGGGGGGGGGGGGAECCEFGGGGGGGGGGGGGGGGGFFFGGGGGFGGGGGGGGGGGG?FGGFGFGGGGCFGGGGGFGGGGDGGDDDFFFFFFFAFFFFFAACF98CFEDB@FFFEEEBBFFFFFFFD07@05<4)9C)40;77CED9669BF9;FFB:9<B:?<><096(39120)(,(,((-334
@M04999:289:000000000-L3R54:1:1101:13576:10967 2:N:0:423
CGGGACTACTGGGGTATCTAATCCTGTTTGCTCCCCACGCTTTCGCATCTCAGCGTCAGTATCTGTCCAGAAGGCCGCCTTCGCCACCGGTATTCCTCCACATCTCTACGCATTTCACCGCTACACGTGGAATTCTACCTTCCTCTACAATACTCCAGATAACCAGTTTTAAGTGCAGTTCCCAGGTTGAGCCCGGGGCTTTCACACCTAACTTAATTATCCGCCTACATGCCCTTTACGCCCAGTCATTCCGATTAACGCTCGCACCCTCCGGATTACCGCGGCTGCTGGCACGGAGTT
+
CCCCCGGGGGGGGGGGGGGGGGGGGGGGGGGGGGGGGGGGGGGGGGGGGGGGFGGGGGGGGGGGGGGGGGGGGGGGGGGGGGGGDGGDGBFDGGGGFGGGGGGGGGGGGGGGGGGGGGGGGGGGGGGGGGGGGDFGGGGGGGGGGGGGGFGGGGGGGGGGGGGCGGFFGGGGGFDDFGF?FGGGGGGGGFGGGGGGDG>9AFFFFFFD@E3BEFFFFFFFFFFF@FFFEFEE6@E@EFFE;>>;;6=7CE35;16(3?<:;<?791;BF?:<1(4847A<?>0>;22?BB2:7<6900,:
@M04999:289:000000000-L3R54:1:1101:3607:10969 2:N:0:423
TCGACTACTAGGGTATCTAATCCTGTTTGCTCCCCACGCTTTCGCATCTCAGCGTCAGTATCTGTCCAGAAGGCCGCCTTCGCCACCGGTATTCCTCCACATCTCTACGCACTTCACCGCTACACGTGGAATTCTACCTTCCTCTACAATACTCCAGATAACCAGTTTTAAGTGCAGTTCCCAGGTTGAGCCCGGGGCTTTCACACCTAACTTAATTATCCGCCTACATGCCCTTTACGCCCAGTCATTCCGATTAACGCTCGCACCCTCCGTATTACCGCGGCTGCTGGCACGGATTT
+
CCCCCGGGGGGGGGGGGGGGGGGGGGGGGGGGGGGGGGGGGGGGGGGGGGGGGGGGGGGGGGGGGGGGGGGGGGGGGGGGGFGGGGGGGGEFGGGGGGGGGGGGGGGGGGGGGGGGGGGGGGGGGGGGGGGGGGGGGGGGGGGGGGGGDFGGGGGFGGGGGGDGGGGGGGGDDFDFFGFGGGGGGGGGGGGGGGGDGGCG9FFFFFFFFFFFFFFCCFC?B@=9>@DFFFB@D4@FEFFF@@D?(3>CEFFE@FD?39;9209032>B0??B:?33):48;0(7>>B:F0:8421,(()
@M04999:289:000000000-L3R54:1:1101:17754:11043 2:N:0:423
GACTACAGGGGTATCTAATTCTGTTCGCTCCCCACGCTTTCGTCCATCAGCGTCAATCGGTATGTAGTAACCTGCCCTCGCAATCGGGGTTCTGTGTAATATCCATGCATTTCACCGCCACACTACACATTCCAGCTACTTCAATACTATTCAAGATTAACAGTATCAACGGCAGTTCTACAGTTAAGCTGCAGGTTTTCACCGCTGACTTATCAACCCGCCTACGGACCCTTTAAACCCAATAAATCCGGATAACGCCCGCATCCTCCGTATTACCGCGGCTGCTGGCACGGAGTTAGCC
+
8B@6,;;;<@:,@FFC,EE,CFEFFE@+8C@F:@CGC,B@FFG:7F9C<F<FCC6@A,,@@EG,E,CCFF96C,A@,A<+++4BFFGGG+@E<?FEA@EE<,:,A9,4CAAFFG,E+++84,84AFAEFCE,EFCDD,@@,73=;=DF,=,=,@FA39@=FGGGG+=D:D6E=C86<+?DDD7EC7D7,EFG?D?9+=CFFFA>***38A?/:9AABFF9D>9=:29>=2@@FFEC3A387;343>EEF@@?677@;9(,,41(,5)4(,4:18AFFB((-369B::::B<B66,4.):A:
@M04999:289:000000000-L3R54:1:1101:24304:11049 2:N:0:423
AGGGACTACTAGGGTATCTAATCCTGTTTGCTCCCCACGCTTTCGCATCTCAGCGTCAGTATCTGTCCAGAAGGCCGCCTTCGCCACCGGTATTCCTCCACATCTCTACGCATTTCACCGCTACACGTGGAATTCTACCTTCCTCTACAATACTCCAGATAACCAGTTTTAAGTGCAGTTCCCAGGTTGAGCCCGGGGCTTTCACACCTAACTTAATTATCCGCCTACATGCCCTTTACGCCCAGTCATTCCGATTAACGCTCGCACCCTCCGTATTACCGCGGCTGCTGGCACGGAGTT
+
CCCCCGGGGGGGGGGGGGGGGGGGGGGGGGGGGGGGGGGGGGGGGGGGGGGGGGGGGGGGGGGGGGGGGGGGGGGGGGGGGGGGGGGGGGEEGGGGGGGGGGGGGGFGGGGGGGGGGGGDGGGGGGGGGGGGGGGGGGGGGGGGGGGGGGGFGGGGGGGGGGGGGGGGGFG?EF7EFGFGGGGGGCFGG,@CFCEGG5C7>FFFFFFDBFFFFFFFCFFFFE(>DFFF@FFEEFFFF9CAFFB?FFEFFFF?676;0CF;((,(41;9??080<FF?ABF(330621??B:?:B66(3,:
@M04999:289:000000000-L3R54:1:1101:8151:11050 2:N:0:423
TGGACTACTCGGGTATCTAATCCTGTTCGCTCCCCACGCTTTCGTCCATCAGCGTCAATCGGTATTTAGTAACCTGCCTTCGCAATCGGGGTTCTGTGTAATATCTATGCATTTCACCGCTACACTACACATTCCAGCTACTTCAATACTATTCAAGATTAACAGTATCAACGGCAGTTCTACAGTTAAGCTGCAGGTTTTCACCGCTGACTTATCAACCCGCCTACGGACCCTTTAAACCCAATAAATCCGGATAACGCTCGCATCCTCCGTATTACCGCGGCTGCTGGCACGGCGTT
+
CCCCCGGGGGGGGGGGGGGGGGFGGGGGGGGGGGGGGGGGGGGGGGGGGGGGGGGGGGGGGGGGGGGGGGGGGGGGGGGGGGGGGGGGGGGGGGGGGGGGGGGGGGGGGGGGGGGGGGGGGGGGGGGGGGGGFGGGGGGGGGGGGGGGGGGGGGGGGGGGGGGGGGGGGGGGGGGGFGFGFFGGGGGGGGGGGGGGGFFFFFFFFFFFFADEFFFFEFFFFFF=>@FF>DFFDFFEEFFFF;?;@@FEEF3>((1;>@D>D;>FF?97>DF>6?7?AF9:(4(4>>FBD:<?)44((42
@M04999:289:000000000-L3R54:1:1101:4395:11082 2:N:0:423
TCCCAGACTACCCGGGTATCTAATCCTGTTTGCTCCCCACGCTTTCGCATCTCAGCGTCAGTATCTGTCCAGAAGGCCGCCTTCGCCACCGGTATTCCTCCACATCTCTACGCATTTCACCGCTACACGTGGAATTCTACCTTCCTCTACAATACTCCAGATAACCAGTTTTAAGTGCAGTTCCCAGGTTGAGCCCGGGGCTTTCACACCTAACTTAATTATCCGCCTACATGCCCTTTACGCCCAGTCATTCCGATTAACGCTCGCACCCTCCGTATTACCGCGGCTGCTGGCACGGTGT
+
ACCCCGGGGGGGGGGGGGGGGGGGGGGGGEGFGGGGGEEGGGGEGGGGGGDGGGGGGGGGGGGGGGGGFGGFGGFFFGGGGGGGGGGGGEGEGEGGGGGGGGGGGGGGGGGGGGGGGGGGGGGGGGGGDGGGGGGGGGGGGGGGGGGGGFG=EFGFCFFFFGGGGGGGDFGGFFGGFGFGGGGGGEGFFGFDGGGGD*CDBDFFFFFFE>BEFFFFEFF<CCEE?F@FDDEFF@FF;1;CE@?>B@D@E<?CC?@F;:1<<?FFF9041;::43;1:<BAFF?>3(4((42?:8(.29-,,
@M04999:289:000000000-L3R54:1:1101:10987:11094 2:N:0:423
CTGACTACCCGGGTATCTAATCCTGTTTGCTCACCACGCTTTCGCATCTCAGCGTCAGTATCTGTCCAGAAGGCCGCCTTCGCCACCGGTATTCCTCCACATCTCTACGCATTTCACCGCTACACGTGGAATTCTACCTTCCTCTACAATACTCCAGATAACCAGTTTTAAGCGCAGTTCCCAGGTTGAGCCCGGGGCTTTCACACCTAACTTAATTATCCGCCTACATGCCCTTTACGCCCATTCATTCCGATTAACGCTCGCACCCTCCGTATTACCGCGGCTGCTAGCACGGAGTT
+
CCCCCGGGE8FGG:FDDFGFGGFGGGFFDEGG9EEGGGGGGGG@7,B@EFGCCFGGEFFGFGAFGCFGGCFGFGGFG7C@FFCGGGFGDGGGGGDGGFGDFGGF;EFGBEGGBFFEFGGGFGGEFDFF@FCFCFFEGD?4@DFEFFEDFAEGGG88>DFFGGFGCGDFGGDFGGGGE7=+9+=?CGFFCCEG>87?DGGGFFF9AFFFFB:47AFC48+78(8>27@3734EDF33><@BF(3()163?CEE626:>236(-2(7(41(46131:BF<<099;6,313>4>7273((-3
@M04999:289:000000000-L3R54:1:1101:6652:11113 2:N:0:423
GGACTACGAGGGTATCTAATCCTGTTTGCTCCCCACGCTTTCGCATCTCAGCGTCAGTATCTGTCCAGAAGGCCGCCTTCGCCACCGGTATTCCTCCACATCTCTACGCATTTCGCCGCTACACGTGGAATTCTACCTTCCTCCACAATACTCCAGATAACCAGTTTTAAGTGCAATTCCCAGGTTGAGCCCGGGGCTTTCACACCTAACTTAATTATCCGCCTACATGCCCTTTACGCCCAGTCATTCCGATTAACGCTCGCACCCTCCGTAGTACCGCGGCTGCTGGCACTGAGTTAGC
+
<C<BCEGEBGGDFCFFGGGGGFCFFGGGGFD@FFGGGGCCDFCFGGEGGFGGG7FGDEGGGFGCE<@EACFG@EFEEGGFG=F:FF:=F7FFBEFFG<FFFF9FAEF7EEFE,FGEGDDCCGGFGGGG:FE,CEGGFBF?8FDFGCEGGFC:EGE=DFGFGGGG@9DECCE:A,<CCC+?CD?6@:FGGGG5:*49DG**;@FAFDAAEF*97BA6<F+06@D0((/)543(.(6>E((02(8@<<??CCE:6(14<B0,39((-4((221:B04<<443(27B9?:?7(()(()).6))-
@M04999:289:000000000-L3R54:1:1101:15962:11171 2:N:0:423
ACCGGGGTATCTAATCCTGTTTGCTCCCCACGCTTTCGCATCTCAGCGTCAGTATCTGTCCAGAAGGCCGCCTTCGCCACCGGTATTCCTCCACATCTCTACGCATTTCACCGCTACACGTGGAATTCTACCTTCCTCTACAATACTCTAGTTAACCAGTTTTAAGTGCAATTCCTAGGTTGAGCCCAGGGCTTTCACACCTAACTTAATTATCCGCCTACATGCCCTTTACGCCCAGTCATTCCGATTAACGCTCGCACCCTCCGTATTACCGCGGCTGCTGGCACGGAGTTAGCCGGTG
+
CCCCCGGGGGGGGGGGGGGGGGGGGGGGGGGGGGGGGGGBGGGGGGGGGGGGGGGGGGGGGGGGGGGGGGGGGGGGGGGGGGGGGGGGGGGGGGGGGGGGGGGGGDFGGGGGGGGGGGGGGGGDGFGGGGGGGGGGGGFFGGGGGGGGGGGGGGGGGGGGGFFFGGGGGGGGGGGGFGFGFGGGGG?FGGCEGGGGGGGGFFFFFFFFFECEFFFFBEEFFFFEEEFFFFFFFFF=@DEFFF?CE@0;?FF<6;;<@B147::BF0((4:AB<?BFF>FB:>??:77BF99::>2>229B0
@M04999:289:000000000-L3R54:1:1101:26246:11218 2:N:0:423
TAGACTACTGGGGTATCTAATCCTGTTCGCTACCCATGCTTTCGAACCTCAGCGTCAGTTACAGACCAGAGAGCCGCCTTCGCCACTGGTGTTCTTCCATATATCTACGCATTCCACCGCTACACATGGAGTTCCACTCTCCTCTTCTGCACTCAAGAAAAACAGTTTCAGCTGCACTTCCCCGGTTAAGCCGAGGGCTTTCACAGCTGACTTGTTCTCCCGCCTGCGTTCGCTTTACGCCCAATAAATCCGGACAACGCTTGCCACCTACGTATTACCGCGGCTGCTGGCACGTAGTT
+
CCCCCGGGGGGGGGGGGGGGGGGGGGGGGGGGGGGGGGGGGGGGFGGGGGGGGGGGGGGGGGGGGGGGGGGGGGGGGGGGGGGGGGGGGGGGGGGGGGGGGGGGGGGGGGGGGGGGGGGGGGGGGGGGGGGGGGGGGGGGGGGGGGGGGGGGGGGGGGGFGGGGGGGGGGGGGGGGFGFGGGGGGGGGGGGGGGGGGGGGFFFFFFFFFFFEFFFFFFFFFFF>@FFFFFFFFFFDECFFBF@88EEEEC@BF:9BFFF;B?FFFD?(4:>028BB9>B?29>;>>??04:????F?BA
@M04999:289:000000000-L3R54:1:1101:15080:11237 2:N:0:423
GCGGACTACACGGGTATCTAATCCTGTTCGCTCCCCACGCTTTCGTCCATCAGCGTCAATCGGTATTTAGTAACCTGCCTTCGCAATCGGGGTTCTGTGTAATATCTATGCATTTCACCGCTACACTACACATTCCAGCTACTTCAATACTATTCAAGATTAACAGTATCAACGGCAGTTCTACAGTTAAGCTGCAGGTTTTCACCGCTGACTTATCAACCCGCCTACGGACCCTTTAAACCCAATAAATCCGGATAACGCTCGCATCCTCCGTATTACCGCGGCTGCTGGCACGGAGTT
+
CCCCCGGGGGGGGGGGGGGGGGGGGGGGGGGGGGGGGGGGGGGGGFGGGGGGGGGGGGCFGFGGGGFGGCFGFGGGGGGGGGGGG7FGGDCEGGGGGFGGGDGGFGGGGGGGGGGGEGGGGGGGGGGGGGGGGGF=EDGGGGGGGGGGGGGGGGGGGC8DGGGFGGGGGGGFFEGDFGAC7CGGGGGGGAFFGGGGGGFGFFFFFFFFFF4=EFFFE9B4A>BFFF=D@@=@FFDFFC?FE@DF7@@;C<3839;<<A<<66:>F6190<32>F??><<A?996;602:)(:721(,-:B
@M04999:289:000000000-L3R54:1:1101:28743:11253 2:N:0:423
TGTGACTACTCGGGTATCTAATCCTGTTCGCTACCCATGCTTTCGAACCTCAGCGTCAGTTACAGACCAGAGAGCCGCCTTCGCCACTGGTGTTCTTCCATATATCTACGCATTCCACCGCTACACATGGAGTTCCACTCTCCTCTTCTGCACTCAAGAAAAACAGTTTCAGCTGCACTTCCCCGGTTAAGCCGAGGGCTTTCACAGCTGACTTGTTCTCCCGCCTGCGTTCGCTTTACGCCCAATAAATCCGGACAACGCTTGCCACCTACGTATTACCGCGGCTGCTGGCACGTAGTTT
+
CCCCCGGGGGGGGGGGGGGGGGGGGGGGGGGGGGGGGGGGGGGGGDFFGGGGGGGGGGGFGCGGGFGGGGGGGGGGGGGGGGGGGGGGFGFDEEGGGGGGGGGGGGGGGGGGGGGGDFGGGGGGGGGGGGDFGGGGGGGGGGGGGGGGGGGGGGGGGGGDGGGGGGGGGGGGGGGGFGFGGGGGGGGEEFGGGGGGGCDGFFFFFFFFFEBBEFFC@AAEFF9@BFDBBFFFFFDFFFFFF>>F08@3>EEEF6?;>B:;B:?BFFFF??:?68<>>AFF39>1;16??7:8?B0:::?B)
@M04999:289:000000000-L3R54:1:1101:4325:11322 2:N:0:423
GGACTACACGGGTATCTAATCCTGTTCGCTCCCCACGCTTTCGTCCATCAGCGTCAATCGGTATTTAGTAACCTGCCTTCGCAATCGGGGTTCTGTGTAATATCTATGCATTTCACCGCTACACTACACATTCCAGCTACTTCAATACTATTCAAGATTAACAGTATCAACGGCAGTTCTACAGTTAAGCTGCAGGTTTTCACCGCTGACTTATCAACCCGCCTACGGACCCTTTAAACCCAATAAATCCGGATAACGCTCGCATCCTCCGTATTACCGCGGCTGCTGGCACGGAGTTAGC
+
CCCCCGGGGGGGGGGGGGGGGGGGGGGGGGGGGGGGGGGGGGGGGGGGGGGGGGGGGGGGGGGGGGGGGGGFGGGGGGGGGGGEGGGGGGGGGGGGGGGGGGGGGGGGGGGGGGGGGGGGGGGGGGGGGGGGGGGGGGGGGGGGGGGGGGGGGGGGGGGGGGGFGDFFGGGGDGGGFGFGGGGFGGGGGGGGGGGGFGGGFFFFFFFFFFFFFFFFFFFFFFFFFFFF>BF=DFEEFFFFFFFFFAEECEBF?@;EFFFFF>>FFFFFFFFB077ADD6B>;>BFFFFFFFFF097:<9<2
@M04999:289:000000000-L3R54:1:1101:15301:11382 2:N:0:423
GGACTACTAGGGTATCTAATCCTGTTCGCTACCCATGCTTTCGAACCTCAGCGTCAGTTACAGACCAGAGAGCCGCCTTCGCCACTGGTGTTCTTCCATATATCTACGCATTCCACCGCTACACATGGAGTTCCACTCTCCTCTTCTGCACTCAAGAAAAACAGTTTCAGCTGCACTTCCCCGGTTAAGCCGAGGGCTTTCACAGCTGACTTGTTCTCCCGCCTGCGTTCGCTTTACGCCCAATAAATCCGGACAACGCTTGCCACCTACGTATTACCGCGGCTGCTGGCACGTAGTTATC
+
CCCCCGGGGGGGGGGGGGGGGGGGGGGGGGGGGGGGGGGGGGGGGGGGGGGGGGGGGGGGGGGGGGGGGGGGGGGGGGGGGGGGGGGGGGGGGGGGGGGGGGGGGGGGGGGGGGGGGGGGGGGGGGGGGGGGGGGGGGGGGGGGGGGGGGGGGGGGGGCEGGGGGGGGGGGCGFCFFGFGGGGGGGGGGFGGDGGGGGFGFFFFAFFFEF69=FFFCFBBEFFFFF>DFFFFFFFF96?D@FFFFFCC?@09;9>02;;BFF:?<?6:??:<26:AAFB9906>00??52182?76<).).
@M04999:289:000000000-L3R54:1:1101:18205:11393 2:N:0:423
GATGGACTACAGGGGTATCTAATCCTGTTCGCTCCCCACGCTTTCGTCCATCAGCGTCAATCGGTATTTAGTAACCTGCCTTCGCAATCGGGGTTCTGTGTAATATCTATGCATTTCACCGCTACACTACACATTCCAGCTACTTCAATACTATTCAAGATTAACAGTATCAACGGCAGTTCTACAGTTAAGCTGCAGGTTTTCACCGCTGACTTATCAACCCGCCTACGGACCCTTTAAACCCAATAAATCCGGATAACGCTCGCATCCTCCGTATTACCGCGGCTGCTGGCACGGAGTT
+
CCCCCGGFFGGGGGGGGGGGGGGGGGGGGGGGEGGGGGGGGGGGGGGGGGGGGGGGGGGGGGGGGGGGGGGGGGGGGGFGGGGGEFGGGGGGDGGFGGFFF9FAFGGGGGGGGGGGGGGGGGGGGGGGGGGGFGGGGGGFGGGGGGGFFGGGCFFGGCF8DDGGGGGGGGGGGGGGDGFGGGC8AF3ECFCCGGGGGGGFAFFFFFADFFA5@FFFEFFFFBFFFFFDF?>@F=DDDECFFEFFF?DE3C<CFB1610>@;B019BB0(5?DBB:024<>A?>>,2911>3?B0)4(4(34
@M04999:289:000000000-L3R54:1:1101:21030:11406 2:N:0:423
CTGGACTACCGGGGTATCTAATCCTGTTTGCTCCCCACGCTTTCGCATCCCAGCGTCAGTATCTGTCCAGAAGGCCGCCTTCGCCACCGGTATTCCTCCACATCTCTACGCATTTCACCGCTACACGTGGAATTCTACCTTCCTCTACAATACTCCAGATAACCAGTTTTAAGTGCAGTTCCCAGGTTGAGCCCGGGGCTTTCACACCTAACTTAATTATCCGGCTACATGCCCTTTACGCCCAGTCATTCCGATTAACGCTCGCACCCTCCGTATTACCGCCGCTGCTGGCACGGAGTTT
+
CCCCCGGGGGGGGGGGGGGGGGGGGGGGGGGGGGGGGGGGGGGGGGGGGGGGGGGGGGGGGGGGGGGGGGDFGGGGGGGGGGGGGGGGGGGGGGGGGGGGGGGGGGGGGGGGGGGGGGGGGGGGGGGGGGCFFGGGCGGGGGGGGGGGGFGFGGGGGFEF9EFEFGFDGGGGGGGGFGFGGGGGGFGGG6FFEGGGD4*CFFFFFFFFF25BCFBFEFCEFF@>BFFFFFEFFFF@;>C>;>B?DFF@ECAF:1:??<>06::12(33?FBBF:1<?9<439(4;>>0:7(:8>3>(280)
@M04999:289:000000000-L3R54:1:1101:21509:11485 2:N:0:423
GATGGACTACAAGGGTATCTAATCCTGTTTGCTCCCCACGCTTTCGCATCTCAGCGTCAGTATCTGTCCAGAAGGCCGCCTTCGCCACCGGTATTCCTCCACATCTCTACGCATTTCACCGCTACACGTGGAATTCTACCTTCCTCTACAATACTCCAGATAACCAGTTTTAAGTGCAATTCCCAGGTTGAGCCCGGGGCTTTCACACCCAACTTAATTATCCGCCTACATGCCCTTTACGCCCAGTCATTCCGATTAACGCTTGCACCCTCCCGATTACCCCGGCTGCTGGCCCGGAGTT
+
CCC<<EFEFG@<FGGGGGG<6FF<FCCEFGCGEFGGGGG@:@FGFGF:@FFFCAFBFFFEG<FC@FFGGGGEGGGGFGGFBGFFFFFEGGGGGGGFGGAFFGGGGGF?=FEEGGGGC<EG7CCF7<DCFFFC:9E=6>EG8AFG;;;,E,@,6@E8DGFA,@DFG?@AEEG8ED22<=DGGFGGGGGFG?,4@CF66CDDAFA99F6*-))/79F8>A8@+89(6>99B(@EFFF;@FCF(,1:7;3@F3?CC8/(,(9/(1((-(,5:B(--(((-4(32((-(-(-(.,(3((49>0:1
@M04999:289:000000000-L3R54:1:1101:26660:11491 2:N:0:423
AGACTACCGGGGTATCTAATCCTGTTCGCTCCCCACGCTTTCGTTCATCAGCGTCAATCGGTATTTAGTAACCTGCCTTCGCAATCGGGGTTCTGTGTAATATCTATGCATTTCACCGCTACACTACACATTCCAGCTACTTCAATACTATTCAAGATTAACAGTATCAACGGCAGTTCTACAGTTAAGCTGCAGGTTTTCACCGCTGACTTATCAACCCGCCTACGGACTCTTTAAACCCAATAAATCCGGATAACGCTCGCATCCTCCGTATTACCGCGGCTGCTGGCACGGAGTTAGC
+
CCCCCGGGGGGGGGGGGGGGGGGGGGGGGGGGGGGGGGGGGGGGGGGGGGGGGGGGGGGGGGGGGGGGGGGGGGGGGGGGGGGGGGGGGGGGGGGGGGGGGGGGGGGGGGGGGGGGGGGGGGGGGGGGGGGGGGGGGGGGGGGGGGGGGGGGGGGGGGGGGGGGGGGGGGGGGGGGFGFGGGGFGGGGGGGGGGGGGGGGFFFFFEFFFFFEFFFFFFFFFFFF@BDF2>@DEFFFFFFFFF@DF<CCEFBFF@FFFF@:<>FFFFFBA?FFFFBAAA:BF(3;BBFFFF?BF>B>FFFA<
@M04999:289:000000000-L3R54:1:1101:11965:11563 2:N:0:423
TCCAAGACTACTAGGTTATCTAATCCTGTTTGCTCCCCACGCTTTCGCATCCCAGCGTCAGTATCTGTCCAGAAGGCCGCCTTCGCCACCGGTATTCCTCCACATCTCTACGCGTTCCACCGCTACACGTGGAATTCTACCTTCCTCTACAATCCTCTAGTTAACCAGTTTTAAGTGCAATTCCTAGGTTGAGCCCAGGGCTTTCACACCTAACTTAATTATCCGCCTACATGCCCTTTCCCCCCAGTCATCCCGATTAACGCTTGCACCCTCCGTATTACCGCGCCCGCTGCCACGGAGT
+
CCCCCFGFE@F,EFD6,6CFCG,CE@FCFFGFFF@F@@,CFGG7,,8@B,@,;CF8:B:FGGGGGDEGA,6CFFEFFFGGEE:F4,,?:,=@F74,CF,EBF@44,,CF<,A:+@F7<AFFEGDEEFCGAF>FCFGGC=EDF,6,@EDAE9,@,=,=E,@F:DGGC,,EE:CAEFGD?7C9C7,,;=,@:,,@DFC5DGG>6?><FA13<))03BF*+4/1;<;AD2@=B@ECB:@=B5+5*-(6;6(7;?).,(/1;3)7((4((-).32::112(.5)).209(1(,(113()3((4((
@M04999:289:000000000-L3R54:1:1101:23735:11570 2:N:0:423
GAGGGACTACCGGGGTATCTAATCCTGTTCGCTACCCATGCTTTCGAACCTCAGCGTCGGTTACAGACCAGAGAGCCGCCTTCGCCACTGGTGTTCTTCCATATATCTACGCATTCCACCGCTACACATGGAGTTCCACTCTCCTCTTCTGCACTCAAGAAAAACAGTTTCAGCTGCACTTCCCCGGTTAAGCCGAGGGCTTTCACAGCTGACTTGTTCTCCCGCCTGCGTTCGCTTTACGCCCAATAAATCCGGACAACGCTTGCCACCTACGTATTACCACGGCTGCTGGCACGTAGTT
+
CCCCCGGGGGGGGGGGGGGGGGGGGGGGGGGGGGGFGGGGGGGFGGGFFFGGGGGGGGGGGGGGGGGGGGGGGGGGGGGGGGGGGGGGGGGGGGGGGGGGGGGGGFFGGGGGGGGFGGGGGGGGGGGGGGGGGGGGGGGGGGGGGGGGGGGGGGGGGGGGGGGGGGGGGGGGGGGGFGFG7FGGGGGEEGFGGGCDGGDGFFFFFFFFFFFF=FFFFFF?FE;>@@FFFBD(6?@@0:>FFB9BF???FD<DB>>:>>B2,18?:BB228028??FFBFFF>2(,34267081032.4<?6
@M04999:289:000000000-L3R54:1:1101:9842:11615 2:N:0:423
GGACTACCAGGGTATCTAATCCTGTTCGCTACCCATGCTTTCGAACCTCAGCGTCAGCTACAGACCAGAGAGCCGCCTTCGCCACTGGTGTTCTTCCATATATCTACGCATTCCACCGCTACACATGGAGTTCCACTCTCCTCTTCTGCACTCAAGAAAAACAGTTTCAGCTGCACTTCCCCGGTTAAGCCGAGGGCTTTCACAGCTGACTTGTTCTCCCGCCTGCGTTCGCTTTACGCCCAATAAATCCGGACAACGCTTTCCACCTACGTATTACCGCGCCTGCTGTCACGTAGTTGTC
+
CCCCCFFDFEGGGGGGGGGGGGGFGGGEGGGGGGGFGGGFFFF@FGGFGGFGGGEGGFGGGGGGGGEFGGGGGGGGGEEFFGFFGGGCFCGGGGFDGFGGGGGGGGDFGEGEAEGGFCGGGGGGGGGF?FFDEE=EFGFFFGGGFFGFGCGFEE?DFF8DDCGFGGGGFD=EFFDFDDFDFGGDEGGFFGGG6EDG>?FGFFFFFFFFEBEEFF8BEFF=?>:259=@@FFF?FF643;E@@FFFF3773111;><<>B<:(64))22(.-4<F?<BA09>(9<,(53-24<24((--)..
@M04999:289:000000000-L3R54:1:1101:3574:11706 2:N:0:423
GGAATGACTACTAGGGTATCTAATCCTGTTTGCTCCCCACGCTTTCGCATCTCAGCGTCAGTATCTGTCCAGAAGGCCGCCTTCGCCACCGGTATTCCTCCACATCTCTACGCATTTCACCGCTGCACGTGGAATTCTACCTTCCTCTACAATACTCCAGATAACCAGTTTTAAGTGCAATTCCCAGGTTGAGCCCGGGGCTTTCACACCTAACTTAATTATCCGCCTACATGCCCTTTACGCCCAGTCATTCCGATTAACGCTCGCACCCTCCGTATTACCGCGGCTGCTGGCACGGAGT
+
CCCCCGGGGGGGGGGGGGGGGGGGGGGGGGGGGGGGGGGGGGGGGGGGGGGGGFGGGGGGGGGGGGGGFGGGGGGGGGGGGGGGGGGGGGGGGGGGGGGGGGGGGGGGGGGGGGGGGGGGGGGGGGGGGGGGGGGGGGGGGGGGGGGGGGGGGGGGGGGGGGCGGGGGGGGGGGGGFGFDFGGCGGGGGGGGGGGGGGGGFFFFFFFFFFBFFFFFFFFFCFE42=@FFFFFCBBFEDFFFDFFFFD@FEFEEEF;D0;F<?9<B9069BB:06;6?<>AAA660449><FB7?<D<>(2-
@M04999:289:000000000-L3R54:1:1101:1954:11742 2:N:0:423
GACTACTGGGGTATCTAATCCTGTTTGCTCCCCACGCTTTCGCATCTCAGCGTCAGTATCTGTCCAGAAGGCCGCCTTCGCCACCGGTATTCCTCCACATCTCTACGCATTTCACCGCTACACGTGGAATTCTACCTTCCTCTACAATACTCCAGATAACCAGTTTTAAGTGCAGTTCCCAGGTTGAGCCCGGGGCTTTCACACCTAACTTAATTATCCTCCTACTTGCCCTTTACGCCCCGTCATTCCGCTTAACGCTCTCACCCTCCGTATTACCTCGGCTGCTGTCACGGAGTGATCC
+
CCCCCGGFGFGFFGGGGFGGFGEGGA@FGFFEGGGGGGGGG,BFEGGGGGGGCGGGGDGFFCFECFGFGGFGDGEGDGGF@FGGGC@FGGGCEGGFEGFFFFGGFGFGGEEFFFFGGGGGGGGGFGGGFGGGFFGGGGGGGGGGF8DCGGGCFE8DGFGGGGGG9=E:D,7,,@?=?@76?86AFG,,ACGG6CD77CFDFF6AEA**59;*1B6=EAF*;@@;B*9*8(6;=EC*(,:D(,,3(8))//,2(6772>?(-3<<03(4408013).9)51(--448?).)54(,-8(4)..
@M04999:289:000000000-L3R54:1:1101:25362:11795 2:N:0:423
GGACTACTCGGGTATCTAATCCTGTTTGCTCCCCACGCTTTCGCATCTCAGCGTCAGTATCTGTCCAGAAGGCCGCCTTCGCCACCGGTATTCCTCCACATCTCTACGCATTTCACCGCTACACGTGGAATTCTACCTTCCTCTACAATACTCTAGTTAACCAGTTTTAAGTGCAATTCCTAGGTTGAGCCCAGGGCTTTCACACCTAACTTAATTATCCGCCTACATGCCCTTTACGCCCAGTCATTCCGATTAACGCTCGCACCCTCCGTATTACCGCGGCTGCTGGCACGGAGTTAGC
+
CCCCCGGGGGGGGGGGGGGGGGGGGGGGGGGGGGGGGGGGGGGGGCGGGGGGGGGGGGGGGGGGDFGGGGGGGGGGGGGGGGGGGFGGGGGGGGGGGGGGGGGGGGGGGGGGGGGGGGGGGGGGGGGGGGGGGFFGGGGFGGGGGGFGDGGGGGGGGGGGGGGGGGFGGGGGGGGGFGFGGGFGGGGGGDFGGCFGDFGGFFFFFFFAFFFFFFF6EFFFFFDFADEFF=@DEFFFFFFFFFD=@FFEE<@FF;;).8(6?>B(7>6:FBBB?7?FFA:FBF9BB?>4>??DF6>042A<<
@M04999:289:000000000-L3R54:1:1101:14130:11796 2:N:0:423
GGACTACTCGGGTATCTAATCCTGTTCGCTACCCATGCTTTCGAACCTCAGCGTCAGTTACAGACCAGAGAGCCGCCTTCGCCACTGGTGTTCTTCCATATATCTACGCATTCCACCGCTACACATGGAGTTCCACTCTCCTCTTCTGCACTCAAGAAAAACAGTTTCAGCTGCGCTTCCCCGGTTAAGCCGAGGGCTTTCACAGCTGACTTGTTCTCCCGCCTGCGTTCGCTTTACGCCCAATAAATCCGGACAACGCTTGCCACCTACGTATTACCGCGGCTGCCGGCACGTAGTTAGC
+
CCCCCGGFGGGCFGGGGGGGGGGGGGGGDGCFG@EGGGGFFGG8EFEFFGGCGFGGGGGGGGGGGGGGCGGGGGGGGGGGGFEEGGGGGGGGGFGCGGGGFGGGGGGGGGGGGGGGGGGGDGFFGGGG8EFFGGGFFGGGGGGGFGDCGFGGGG,EFFGFGGGGGGGGGGGGGGGDBGDGCFDEEGGGFEFGGGC?DGGFFFFFFFFF=BBC@8AF@FF:B@@DFF>2;FFFFF?F<@FFB@@FFFFA:?B(:;FB?>9::3:2>?F0??FF?<0:BBF>19B19:2(390124:6894)-
@M04999:289:000000000-L3R54:1:1101:27721:11806 2:N:0:423
TTAAGACTACAGGGGTATCTAATCCCGTTTGCTCCCCACGCTTTCGCATCTCAGCGTCAGTATCTGTCCAGAAGGCCGCCTTCGCCACCGGTATTCCTCCACATCTCTACGCATTTCACCGCTACACGTGGAATTCTACCTTCCTCTACAATACTCCAGATAACCAGTTTTACGTGCAGTTCCCAGGTTGAGCCCGGGGCTTTCACACCTAACTTAATTATCCGCCTACATGCCCTTTACGCCCAGTCATTCCGATTAACGACCGCACCATCCGTACTACCGCGGCTGCTGTCACGGAGTT
+
CCACCCEFGCEGGCGCB@,;C<@FG,CGGGE9,,CDFDF7:FCC,6@F7+<FF9E:FG,@96CF,EFG,FC,CBFG,>FCE@,:F4:BAF7@FGC,?EFCBFG8F,,@;F4@?==,9FFC7C=:C=A:FCD@9=@EG=8@94A,6,==FDD,==D8EE8=,,D?,=8D8=EF,@D?5==+<C799?FC<,:<<:13*<?D>>A9BFFFDB2=2++*8B8<A@*:9-->;@).4)5;DEFFD01;7467AE?5E@08122)4((,-(270,5>6?1:((6)(,2(4(,76)))).)--6624
@M04999:289:000000000-L3R54:1:1101:22124:11844 2:N:0:423
GAAACGACTACAGGGGTATCTAATCCTGTTTGCTCCCCACGCTTTCGCATCTCAGCGTCAGTATCTGTCCAGAAGGCCGCCTTCGCCACCGGTATTCCTCCACATCTCTACGCATTTCACCGCTACACGTGGAATTCTACCTTCCTCTACAATACTCCAGATAACCAGTTTTAAGTGCAATTCCCAGGTTGAGCCCGGGGCTTTCACACCTAACTTAATTATCCGCCTACATGCCCTTTACGCCCAGTCATTCCGATTAACGCTCGCACCCTCCGTATTACCGCTGCTGCTGGCACGGAGT
+
CCCCCGGGGGGGGGGGGGGGGGGGGGGGGGGGGGGGGGGGGGGGGGGGGGGGGGGGGGGGGGGGGGGGGGGGGGGGGGGGGGGGGGGGGGGGGGGGGGGGGGGGGGGGGGGGGGGGGGGGGGGGGGGGGGGGGGGGGGGGGGGGGGGGGGGGGGGGGGGGGGGGGGGGGGGGGGGGFGFGGGGGGGGGGGGGGGGGGGGGFFFFFCFFFFFEFFFFFFFFFFFFFFFFFFFFFF@@FFFF<7;@F?D;EEEEEFF?@F0<B:9BFB>;FBFFFFFFFF:DF<:>(43>FFFF(40<?>>;<
@M04999:289:000000000-L3R54:1:1101:14041:11846 2:N:0:423
TGACTACTAGGGTATCTAATCCTGTTTGCTCCCCACGCTTTCGCATCTCAGCGTCAGTATCTGTCCAGAAGGCCGCCTTCGCCACCGGTATTCCTCCACATCTCTACGCATTTCACCGCTACACGTGGAATTCTACCTTCCTCTACAATACTCTAGTTAACCAGTTTTAAGTGCAATTCCTAGGTTGAGCCCAGGGCTTTCACACCTAACTTAATTATCCGCCTACATGCCCTTTACGCCCAGTCATTCCGATTAACGCTCGCACCCTCCGTATTACCGCGGCTGCTGGCACGGAGTTAGC
+
CCCCCGGGGGGGGGGGGGGGGGGGGGGGGGGGGGGGGGGGGGGGGGGGGGGGGGGGGGGGGGGGGGGGGGGGGGGGGGGGGGGGGGGGGGGGGGGGGGGGGGGGGGGGGGGGGGGGGGGGGGGGGGGGGGGGGGGGGGGGGGGGGGGGGGGGGGGGGGGGGGGGFGFGGGGGGGGGFGFGGGFGGGGGGGGGGGG6CFGGFFFFFDFFFFFFFBFFEFFEFBFFFFFFFFEDFDEFFF@FFFFEFFFFEE@DF<DEFDFDFFFBFFFFFFFBFFBDFD?FB>F;9::?B:08(,,4?F<A9
@M04999:289:000000000-L3R54:1:1101:21720:11924 2:N:0:423
GGGACGACTACCCGGGTATCTAATCCTGTTTGCTCCCCACGCTTTCGCATCTCAGCGTCAGTATCTGTCCAGAAGGCCGCCTTCGCCACCGGTATTCCTCCACATCTCTACGCATTTCACCACTACACGTGGAATCCTACCTTCCTCTACAATACTCCAGATAACCAGTTTTAAGTGCAATTCCCAGGTTGAGCCCGGGGCTTTCACACCTAACTTAATTATCCGCCTACATGCCCTTTACGCCCAGTCATTCCGATTAACGCTCGCACCCTCCGTATTACCGCGGCTGCGTGCACGGAGT
+
CCCCCGGGGGGGGGGGGGGGGGGGGGGGGGGGGGGGGGGGGGGGGGGGGGGGGGGGGGGGGGGGGGGGGGGGGGGGGGGGGGGGGGGGGGGGGGGGGGGGGGGGGGGGGGGGGGGGGGGGGGGGGGGGGGGGGGGGGGGGGGGGGGGGGGGGGGGGGGGGGGGGGGGGGGGGGGGGFGFF?FGGFGGGGGGGGGGGGCGGFFFFBFFFFFFFFFFFFFFFFEFFFFFFFFEEFFEFFF@AEFFB9@D@@FFFFF??FFFFA6>?B9>99>:?FBFFFF:4<A(2110(48(-441413;0-
@M04999:289:000000000-L3R54:1:1101:11971:11928 2:N:0:423
TTTTGACTACTCGGGTATCTAATCCCATTTGCTCCCCTAGCTTTCGTCTCTCAGTGTCAGTGTCGGCCCAGCAGAGTGCTTTCGCCGTTGGTGTTCTTTCCGATCTCTACGCATTTCACCGCTCCACCGGAAATTCCCTCTGCCCCTACCGTACTCCAGCTTGGTAGTTTCCACCGCCTGTCCAGGGTTGAGCCCTGGGATTTGACGGCGGACTTAAAAAGCCACCTACAGACGCTTTACGCCCAATCATTCCGGATAACGCTTGCATCCTCTGTATTACCGCGGCGGCTGGCCCAGAGTT
+
CCCCCGGGGGGGGGGGGGGGGGGGGGGGGGGGGGGGGGGGGGGGGGGGGGGGGGGGGGGGGGGGGGGGGGGFGGFGGGGGGGGGGGGGGGGGGGGGGGGGGGGGGGGGGGGGGGGGGGGGGGGGGGGGGGGGDGGGGGGGGGGGFGGGGGDGGGGGGGGGGGGGGGGGGGGGGGGGEGBFGGGGGG6FFGFEFGGGGGGFF>FFFFFFAFF;BDFFFFFEFD5@D@;EEFFC?F@?BFBFBFF6??B<>9<<A?F:?FF?0>B(4:>96>FFFBFA2:94689>6(((39>:((,(.3<-.
@M04999:289:000000000-L3R54:1:1101:11487:11939 2:N:0:423
TTTGACTACAAGGGTATCTAATCCTGTTTGCTCCCCACGCTTTCGCATCTCAGCGTCAGTATCTGTCCAGAAGGCCGCCTTCGCCACCGGTATTCCTCCACATCTCTACGCATTTCACCGCTACACGTGGAATTCTACCTTCCTCTACAATACTCCAGATAACCAGTTTTAAGTGCAATTCCCAGGTTGAGCCCGGGGCTTTCACACCTAACTTAATTATCCGCCTACATGCCCTTTACGCCCAGTCATTCCGATTAACGCTCGCACCCTCCGTATTACCGCGGCTGCTGGCACGGAGTT
+
CCCCCGGGGGGGGGGGGGGGGGGGGGGGGGGGGGGGGGGGGGGGGGGGGGGGGGGGGGGGGGGGGGGGGGGGGGGGGG7FGGGGGGGGGGGGGGGGGGGGGGGGGGGGGGGGGGGGGGGGGGGGGGGGGGGGGGGGGGGGGGGGGGGGGGGGGGGGGGGGGGGGGGGGGGGGGGGGFGFGGGGGGGGGGGGGGGGDGGGGFFFFFFFFFFFFFFFFFFFCFFDFFF@:EFFFFFFFFFFDF9B?@FFFFFFFF?DFDF9<;?FFFFF>FBFF9::?FFFFFFF>>02:>>:B??B6(-3?
@M04999:289:000000000-L3R54:1:1101:4221:12016 2:N:0:423
GACTACTGGGGTATCTAATCCTGTTTGCTCCCCACGCTTTCGCATCTCAGCGTCAGTATCTGTCCAGAAGGCCGCCTTCGCCACCGGTATTCCTCCACATCTCTACGCATTTCACCGCTACACGTGGAATTCTACCTTCCTCTACAATACTCCAGATAACCAGTTTTAAGTGCAATTCCCAGGTTGAGCCCGGGGCTTTCACACCTAACTTAATTATCCGCCTACATGCCCTTTACGCCCAGTCATTCCGATTAACGCTCGCACCCTCCGTCTTACCCCGGCTGCTGTCACGTAGTTAGCC
+
CCCCCGFGGFFGGGGGGGFFGGGGGFGCFFFGEFGEGGGGGGGGGDGGGGGGGGGGGFECFCGGGGGGGGGG?FFFGGGGGDCFGGGG7AFDFGGGGEEFFFFGGGGCEFGFGGEGGGEGGGGGFFGFECCGGGEGGAFFGGGGGGGGGGGGFGDCFGGGGGGGGDGGGFGGA=9CFDBGGGGGF?EGCGGEEGGGGFGC+9BFEFFA5A?BAA+@EA=94=@@@(0*.83;>EEEFF>5;04@EC6CFF6<0<EFFF<(((,3338:6;((.4<AF(24-(-9BB7)5<),((.--)6<:
@M04999:289:000000000-L3R54:1:1101:10172:12050 2:N:0:423
GGATGGACTACCAGGGTATCTAATCCTGTTTGCTCCCCACGCTTTCGCATCTCAGCGTCAGTATCTGTCCAGAAGGCCGCCTTCGCCACCGGTATTCCTCCACATCTCTACGCATTTCACCGCTACACGTGGAATTCTACCTTCCTCTACAATACTCCAGATAACCAGTTTTAAGTGCAGTTCCCAGGTTGAGCCCGGGGCTTTCACACCTAACTTAATTATCCGCCTACATGCCCTTTACGCCCAGTCATTCCGATTAACGCTCGCACCCTCCGTATTACCGCGGCTGCTGGCACGGAGT
+
CCCCCGGGGGGGGGGDEGGGGGGGGGGGGGGGGGGGGGGGGGGGGGGGGGGGGGGGGEGGGGGGGGGGGGGGGGGGFGGGGGGGGGGGGGGGGGGFGGGGGGGGCFGGGGGGGGGGGGGGFBEGGGGGGGGGGGGFEFFGGGFGGGGGGGGGGGGGGGGGGFGGGDFGFGGGGGGGFGFCGFGGDFG8EGFFFGGGD7CCEEFFAFFCE9BE=9FFEFFCFFFFFFD@(5@EEFF;E;EF<??>F;1(.)7<<54,;<?).69::,16;>6?F?>B6?>DFA6109;>0:?B????:9098
@M04999:289:000000000-L3R54:1:1101:15170:12092 2:N:0:423
GACTACCAGGGTATCTAATCCTGTTCGCTCCCCACGCTTTCGTCCATCAGCGTCAATCGGTATTTAGTAACCTGCCTTCGCAATCGGGGTTCTGTGTAATATCTATGCATTTCACCGCTACACTACACATTCCAGCTACTTCAATACTATTCAAGATTAACAGTATCAACGGCAGTTCTACAGTTAAGCTGCAGGTTTTCACCGCTGACTTATCAACCCGCCTACGGACCCTTTAAACCCAATAAATCCGGATAACGCTCGCATCCTCCGAATTACCGCGGCTGCTGGCAGGGAGTAAGCC
+
CCCCCGGGGGGGGGGGGGGGGGGGGGGGGGGGGGGGGGGGGGGGGGGGGGGGGGGGGGGGGGGGGGGGGGGGGGGGGGGGGGGGGGGGGGDGGGGGGGGGFGGGGGGGGGGGGGGGGGGGGGGGGGGGGGGGGGGGGFGDGGGFGGGGGGFGGFGGGGGDGGCEGGFFGFGGGGGGFGBGGF=EDGGGFFGGGGGGGGGCFFFFBABFFF57A>FFCFAFDFFAD@((8>=DFEC?EFF:D1(3<;35110,6;9)1670((4:;>?F?1((-3<<<B09((((().(((((--(4(.)..
@M04999:289:000000000-L3R54:1:1101:16950:12142 2:N:0:423
GGCGACTACCCGGGTATCTAATCCTGTTCGCTACCCATGCTTTCGAACCTCAGCGTCAGTTACAGACCAGAGAGCCGCCTTCGCCACTGGTGTTCTTCCATATATCTACGCATTCCACCGCTACACATGGAGTTCCACTCTCCTCTTCTGCACTCAAGAAAAACAGTTTCAGCTGCACTTCCCCGGTTAAGCCGAGGGCTTTCACAGCTGACTTGTTCTCCCGCCTGCGTTCGCTTTACGCCCAATAAATCCGGACAACGCTTGCCACCTACGTATTACCGCGGCTGCTGGCACGTAGTT
+
CCCCCGGGGGGGGGGGGGGGGGGGGGGGGGGGGGGGGGGGGGGGG,EFGGGGGGGGGGGGGGGGGGGGGGGGGGGGGGGGGGGGGGGGGGGGGGGGGGGGGGGGGGGGGGGGGGGGGGGGGGGGGGGGGGGGGGGGGGGGFGGGGGGGGGGGGGGGGGGGGGGGGGGGGGGGGGGGFGFGGGGGGGGGCFGGGGGDGGGGFFFFFFFFFFFFFFFFFAFFFFFFFFFFFFFFFFDFDEEEFFFFBFDFFA<BF;:9>BB(33:?FFAB18:7::7ABAF<:BFF>041::00()-41?B>
@M04999:289:000000000-L3R54:1:1101:13563:12144 2:N:0:423
ATGTGACTACCGGGGTATCTAATCCTGTTTGCTCCCCACGCTTTCGCATCTCAGCGTCAGTATCTGTCCAGAAGGCCGCCTTCGCCACCGGTATTCCTCCACATCTCTACGCATTTCACCGCTACACGTGGAATTCTACCTTCCTCTACAATACTCCAGATAACCAGTTTTAAGTGCAGTTCCCAGGTTGAGCCCGGGGCTTTCACACCTAACTTAATTATCCGCCTACATGCCCTTTACGCCCAGTCATTCCGATTAACGCTCGCACCCTCCGTATTACCGCGGCTGCTGGCACGGAGTT
+
CCCCCGGGGGGGGGGGGGGGGGGGGGGGGGGGGGGGGGGGGGGGGGGGGGGGGGGGGGGGGGGGGGGGGGGGGGGGGGGGGGGGGGGGGGGGGGGGGGGGGGGFGGGGGGGGGGGGGGGCGGGGGGGGGGGGGGGGGGGGGGGGGGGGGGGGGGGGGGGGGGGGGGGFGGGGGGGGFGFGGGGGGGFGGCFFGGGGG7DDFFFFFFFFFFFEFFFFFFFFFFFFFFF@;EFFFFFFF@EFF;@FFFFF<ECCC@@FFFAAF96:F;>BFFFF6(8:7?AF9<>9>>013>??((46((-84
@M04999:289:000000000-L3R54:1:1101:22516:12249 2:N:0:423
GACTACTCGGGTATCTAATCCTGTTTGCTCCCCACGCTTTCGCATCTCAGCGTCAGTATCTGTCCAGAAGGCCGCCTTCGCCTCCGGTATTCCTCCACATCTCTACGCATTTCACCGCTACACGTGGAATTCTACCTTCCTCTACAATACTCCAGATAACCAGTTTTAAGTGCAGTTCCCAGGTTGAGCCCGGGGCTTTCACACCTAACTTAATTATCCGCCTACATGCCCTTTACGCCCAGTCATTCCGATTAACGCTCGCACCCTCCGTATTACCGCGGCTGCTGGCCCGGAGTTAGCC
+
CCCCCGGGGGGGGGGGGGGGGGGGGGGGGGGGGGGGGGGGGGGGGGGGGGGGGGGGGGGGGGGGGGGGGGGGGGGGGGGGGGGGGGGGGGGGGGGGGGGGGGGGGGGGGGGGGGGGGGGGGGGGGGGGGGGGGGGGGGGGGGGGGGGGGGGGGGGGGGGGGGGGGGGFGGGGGGGGFGFGGGGFGGGGGGGGGGGGGFFFFFFFFFFFFFFFFFFFEFF>FFFFFFFEBEFFFFFFDFFF@FFFFFFFFFF@DDFFD@DFBFFF>:?FFFFB?BBFF(969>;9FFDFF(,279(((-6<7
@M04999:289:000000000-L3R54:1:1101:10432:12252 2:N:0:423
GGTGACTACAGGGGTATCTAATCCTGTTTGCTCCCCACGCTTTCGCATCTCAGCGTCAGTATCTGTCCAGAAGGCCGCCTTCGCCACCGGTATTCCTCCACATCTCTACGCATTTCACCGCTACACGTGGAATTCTACCTTCCTCTACAATACTCCAGATAACCAGTTTTAAGTGCAATTCCCAGGTTGAGCCCGGGGCTTTCACACCTAACTTAATTATCCGCCTACATGCCCTTTACGCCCAGTCATTCCGATTAACGCTCGCACCCTCCGTATTACCGCGGCTGCTGGCACGGAGTT
+
C<ACCGGGGGGGGGGGGGGGGGGGGGGGGGGGGGGGGGGGGGGGGDE7FFGGGGGGGG,CCFGGGG9<EF<FFCG,CGFGDGGGGE=FGGBFFGGFGGDEGGGFFGGGCGGGGGGGGGGGGGGGGGGGFDEFGGGGGGGGFFFGGGGCFGGGCGGGGGGFDFGGGGGGGAFGFGGGFFFGG7AFFDFGCEGD:+:CDG*@FFFFFFFFFFEBEFFCEBF?FEFFFFFF=C?B@@EF;EFADFFFF;3@C)<C1/:;<9C6>?BFF0471:BF93(4:AFA<669041<BF?<0260,4<7
@M04999:289:000000000-L3R54:1:1101:6193:12265 2:N:0:423
GAATTGACTACAGGGGTATCTAATCCTGTTTGCTCCCCACGCTTTCGCATCTCAGCGTCAGTATCTGTCCAGAAGGCCGCCTTCGCCACCGGTATTCCTCCACATCTCTACGCATTTCACCGCTACACGTGGAATTCTACCTTCCTCTACAATACTCTAGTTAACCAGTTTTAAGTGCAATTCCTAGGTTGAGCCCAGGGCTTTCACACCTAACTTAATTATCCGCCTACATGCCCTTTACGCCCAGTCATTCCGATTAACGCTCGCACCCTCCGTATTACCGCTGCTGCTGGCACGGAGT
+
CCCCCGGGGGGGGGGGGGGGGGGGGGGGGGGGGGGGGGGGGGGGGGGGGGGGGGGGGGGGGGGGGGGGGGGGGGGGGGGGGGGGGGGGGGGGGGGGGGGGGGGGGGGGGGGGGGGGGGGGGGGGGGGGGGGGGGGGGGGGGGGGGGGGGGGGGGGGGGGGGGGGGGGGGGGGGGGGFGFGGGGGGGGGGGGGGGGGGDGGFFFFFFFFFFFFFFFFFCFFFFFFADFFAFFEFB>BEFFFFFF@FDFFFFFCEFF<<F@ECFFDFFFFFF?FFFFB?F?<AA16(412?FDB06<??;(4-
@M04999:289:000000000-L3R54:1:1101:24836:12326 2:N:0:423
TGGACTACACGGGTATCTAATCCTGTTTGCTCCCCACGCTTTCGCATCTCAGCGTCAGTATCTGTCCAGAAGGCCGCCTTCGCCACCGGTATTCCTCCACATCTCTACGCATTTCACCGCTACACGTGGAATTCTACCTTCCTCTACAATACTCCAGATAACCAGTTTTAAGTGCAGTTCCCAGGTTGAGCCCGGGGCTTTCACACCTAACTTAATTATCCGCCTACATGCCCTTTACGCCCAGTCATTCCGATTAACGCTCGCACCCTCCGTATTACCGCGGCTGCTGGCACGGAGTT
+
CCCCCGGGGGGGGGGGGGGGGGGGGGGGGGGGGGGGGGGGGGGGGGCFGGGGGGGGGGGGGGGGGGGGGGGGGGGGGGGGGGGGGGGGGGGGGGGGGGGGGGGGGGGGGGGGGGGGGGGGGGGGGGGGGGGGGGGGGGGGGGGGGGGGGGGGGGGGGGGGGGGGGGGGGGGGGGGGFGFGGFGFEFGGGGGGGGGGGGGGFFFFFFFFFFFFFFFFFFFFFFFFFFFFFFFE@;@ECFFFFFFFF@FFFECFFFFFFE?FFFF>0>>:FF?FFBF0AF<:>9>;>BF>:2(1>?(4((4
@M04999:289:000000000-L3R54:1:1101:13191:12334 2:N:0:423
GTAGACTACTGGGGTATCTAATCCCATTTGCTCCCCTAGCTTTCGTCTCTCAGTGTCAGTGTCGGCCCAGCAGAGTGCTTTCGCCGTTGGTGTTCTTTCCGATCTCTACGCATTTCACCGCTCCACCGGAAATTCTCTCTGCCCCTACCGTACTCCAGCTTGGTAGTTTCCACTGCCTGTCCAGGGTTGAGCCCTGGGATTTGCCGGCGGACTTAAAAAGCCACCTACAGACGCTTCACGCCCAATCATTCCGGGTAACGCTTGCATCCTCGGTATTCCCGTGGTTGCTGCCACGGAGTTC
+
CCCC<EFDFFG<E+FFFGGGDCFC<CF<@EA<FFGGF8,,CFEEBF:,C@A<9C@FGGCC<FG@+@CFFGF@6,6B<E,9:@=FG>+BFFC@F,FFGGGGE@GFCEF9E,>@CBFAFFFGGGGDFGECCG@BF=E,86EFCG8DGFFFGGD+@=E83=DFGCEFGGGFGF,EA,+2:DDDG6CECCEC+,,@@*10?*;;A*3+;9?>=@@BFA66>+=<4(,;@1(61)7;31,4()/.4?B6((4:A):-47(--(,((-,2(3<<0)5(-,4,))-5(((((,,.-)).2)((,71.)
@M04999:289:000000000-L3R54:1:1101:25072:12364 2:N:0:423
GAATCGACTACTCGGGTATCTAATCCTGTTCGCTACCCATGCTTTCGAACCTCAGCGTCAGTTACAGACCAGAGAGCCGCCTTCGCCACTGGTGTTCTTCCATATATCTACGCATTCCACCGCTACACATGGAGTTCCACTCTCCTCTTCTGCACTCAAGAAAAACAGTTTCAGCTGCACTTCCCCGGTTAAGCCGAGGGCTTTCACAGCTGACTTGTTCTCCCGCCTGCGTTCGCTTTACGCCCAATAAATCCGGACAACGCTTGCCACCTACGTATTACCGCGGCTGCTGGCACGTAGT
+
CCCCCGGGGGGGGGGGGGGGGGGGGGGGGGGDGGGGGGGGGGGGGGGGGGGGGGGGGGGGGGGGGGGGGGGGGGGGGGGGGGGGGGGGGGGGGGGGFFFGGGGGGGFGGGGGGGGGGGGGGGGGGGGGGFGCFGGGGGGGGGGGDGGGGGGGGGGEGFEFGGGGGGGGGGGGGGGGFGFGGFGGGGGCEGGGFGGCGGDGEFFFFFFFFBF@EFFFEFFEFFFB=@FDFFFD;DD@?;DFFFF@BDDDFABBFF9BF>FF:BFB<<B:AF??BBFFFFFFFA?BB>079:),4?<502(2-
@M04999:289:000000000-L3R54:1:1101:15422:12378 2:N:0:423
GTTGACTACTAGGGTATCTAATCCTGTTTGCTCCCCACGCTTTCGCATCTCAGCGTCAGTATCTGTCCAGAAGGCCGCCTTCGCCACCGGTATTCCTCCACATCTCTACGCATTTCACCGCTACACGTGGAATTCTACCTTCCTCTACAATACTCCAGATAACCAGTTTTAAGTGCAGTTCCCAGGTTGAGCCCGGGGCTTTCACACCTAACTTAATTATCCGCCTACATGCCCTTTACGCCCAGTCATTCCGATTAACGCTCGCACCCTCCGTATTACCGCGGCTGCTGGCACGGAGTT
+
CCCCCGGGGGGGGGGGGGGGGGGGGGGGGGGGGGGGGGGGGGGGGGGGGGGGGGGGGGGGGGGGGGGGGEGGGGGGGGGGGGGGGGGGGGGGGGGGGGGGGGGGGGGGGGGGGGGGGGGGGGGGGGGGGGGGGGGGGGGGGGGGGGGGGGGGGGGGGGCFGGGGGGGGGGGGGGFGFGFGGGGGGGGGGGGGGGCGGGGGFFFFFFFBDEEFCFAFFFFFFFFFFFDFEF?BFFFFFCEBF@FFFEFF<<CEF0;;D3<;>@F1;9>BFFFFFF<?:ADB?9B;BF>??::??B:>>663
@M04999:289:000000000-L3R54:1:1101:5438:12385 2:N:0:423
TATGACTACTGGGGTATCTAATCCTGTTCGCTACCCATGCTTTCGAACCTCAGCGTCAGTTACAGACCAGAGAGCCGCCTTCGCCACTGGTGTTCTTCCATATATCTACGCATTCCACCGCTACACATGGAGTTCCACTCTCCTCTTCTGCACTCAAGAAAAACAGTTTCAGCTGCACTTCCCCGGTTAAGCCGAGGGCTTTCACAGCTGACTTGTTCTCCCGCCTGCGTTCGCTTTACGCCCAATAAATCCGGACAACGCTTGCCACCTACGTATTACCGCGGCTGCTGGCACGTAGTT
+
CCCCCGGGGGFFFGGGGGGGGGGGGGGGGGGGGGFGGGFGGGFGEGFFGGGGGFGGGGGGGGGGGGGGGGFGGGGGGGGGGGGGGGGGG8CFGGEGGGGGGGGGFGGGGFGDGGFGFGGGGGGGGGFGGFGGEGGGGGFFGGGGGGGGGGGGGG?8>FFFGGGGGGGGEFGGGGGGFGFGGGGGGGGGDFGGGCD>>DDGFFFFFFFFFEFFFFFF4FCFFF=B@FFFB?FFFFFF@<EF@>9DD@E@;CE;9B:;>0,39::6076<?F0>BBFFFA>9?9BF>9>65::0(58:74(.
@M04999:289:000000000-L3R54:1:1101:22871:12387 2:N:0:423
GAGTGACTACCCGGGTATCTAATCCTGTTCGCTACCCATGCTTTCGAACCTCAGCGTCAGTTACAGACCAGAGAGCCGCCTTCGCCACTGGTGTTCTTCCATATATCTACGCATTCCACCGCTACACATGGAGTTCCACTCTCCTCTTCTGCACTCAAGAAAAACAGTTTCAGCTGCACTTCCCCGGTTAAGCCGAGGGCTTTCACAGCTGACTTGTTCTCCCGCCTGCGTTCGCTTTACGCCCAATAAATCCGGACAACGCTTGCCACCTACGTATTACCGCGGCTGCTGGCACGTAGTT
+
CCCCCGGGGGGGGGGGGGGGGGGGGGGGGGGGGGGGGGGGGGGGGGGGGGGGGGGGGGGGGGGGGGGGGGGGGGGGGGGGGGGGGGGGGGGGGGGGGGGGGGGGDFGGGGGGGGGGGFGGGGGGGGGGGGGGGGGGGGGGGGGGGGGGGGGGGGGGGGGGGGGGGGGGGGGDCGGGFGFGDGGGGGECGGFGGGCCDGGG>FAFFFFABFFEFFFBCFFFFF@@BF@DDBDF?;BFFFCFFFF>FDFFFAFD:BF?;FFF>;?F??BFFFFF?18490-<211(1729F0256(3(.,,26
@M04999:289:000000000-L3R54:1:1101:5720:12417 2:N:0:423
TCGGACTACACGGGTATCTAATCCTGTTCGCTACCCATGCTTTCGAACCTCAGCGTCAGTTACAGACCAGAGAGCCGCCTTCGCCACTGGTGTTCTTCCATATATCTACGCATTCCACCGCTACACATGGAGTTCCACTCTCCTCTTCTGCACTCAAGAAAAACAGTTTCAGCTGCACTTCCCCGGTTAAGCCGAGGGCTTTCACAGCTGACTTGTTCTCCCGCCTGCGTTCGCTTTACGCCCAATAAATCCGGACAACGCTTGCCACCTACGTATTACCGCGGCTGCTGGCACGTAGGT
+
CCCCCGGGGGGGGGGGGGGGGGGGGGGGGGGGGGGGGGGGGGGGGGGGGGGGGGGGGGGGGGGGGGGGGGGGGGGGGGGGGGGGGGGGGGGGGGGGGGGGGGGGFGGGGGGGGGGGGGGGGGGGGGGGGGGGGGGGGGGGGGGGGGGGGGGGGGGGGGFGGGGGGGGGGGGGGGGGFGBGGGGGGGGGGGGGGGEGGGGGFABFFFFFFFFFFFFFFFFFFFFFFFFFFFFFFFFFFFFFF;BFFFEA4<B>FBBFFFF>;?BFFB4<:?:?FBBFF<BDFFFF>6>B7>FFB2:3:.(6
@M04999:289:000000000-L3R54:1:1101:22726:12423 2:N:0:423
ATTAGGACTACTAGGGTATCTAATCCTGTTCGCTACCCATGCTTTCGAACCTCAGCGTCAGTTACAGACCAGAGAGCCGCCTTCGCCACTGGTGTTCTTCCATATATCTACGCATTCCACCGCTACACATGGAGTTCCACTCTCCTCTTCTGCACTCAAGAAAAACAGTTTCAGCTGCACTTCCCCGGTTAAGCCGAGGGCTTTCACAGCTGACTTGTTCTCCCGCCTGCGTTCGCTTTACGCCCAATAAATCCGGACAACGCTTGCCACCTACGTATTACCGCGGCTGCTGGCACGTAGT
+
CCCCCGGGGGGGGGGGGGGGGGGFFGGGGGGGGGGEGGGGGGGGGGGGGGGGGGGGGGGGGDGGGGGGGGGGGGGEGGGGGGGGGGGGGGGGAEFFGGGGGGGGGGGGGGGGGGEGGGGGGGDGGGGGGGGEFGGGGGGGGGGGFFGGGGGGGGGGGFGGGGGFGGGGGGGGGGGGFGFGGDFGFGGGGG6EFGGGGGGGFFFFFFFFFFEEEFFFFFFFFFFBFFFFFFF=0609@@FFFFFFFFFFFFCEE;9>F>BF?9>:??B:AF??2>F?72.6AB:06>>09:::>6?2<?:?<
@M04999:289:000000000-L3R54:1:1101:13789:12509 2:N:0:423
CGGACTACCCGGGTATCTAATCCTGTTCGCTCCCCACGCTTTCGTCCATCAGCGTCAATCGGTATTTAGTAACCTGCCTTCGCAATCGGGGTTCTGTGTAATATCTATGCATTTCACCGCTACACTACACATTCCAGCTACTTCAATACTATTCAAGATTAACAGTATCAACGGCAGTTCTACAGTTAAGCTGCAGGTTTTCACCGCTGACTTATCAACCCGCCTACGGACCCTTTAAACCCAATAAATCCGGATAACGCTCGCATCCTCCGTATTACCGCGGCTGCTGGCACGGAGTTAT
+
CCCCCGGGGGGGGGGGGGGGGGGGGFGGGGGGGGGGGEGGGGGGGGGGGGGGGGGGGGGGGGGDGFEFFGGGGGGGGGGGGGGCCFGGGGGGGGGGGGGFGGGGGDGGGGGGGGGGGGGGGGGGGGGGGGGGGGGGGGGGGGGGGGGGGGGGGGGGGGGGGFGGGFGGGGGGGGGGFFDFGGGGGGGGGGGGGDF7CDF>AFFAFDFABB=FFFFFFFFDFFF@==BF=@F=;8@EFFEFFDD7@E<7?E@@0;;@@@?F::>FFFFF733780::9A90942>636??(27??(22(45-
@M04999:289:000000000-L3R54:1:1101:12908:12532 2:N:0:423
ATGTGACTACAAGGGTATCTAATCCTGTTTGCTCCCCACGCTTTCGCATCTCAGCGTCAGTATCTGTCCAGAAGGCCGCCTTCGCCACCGGTATTCCTCCACATCTCTACGCATTTCACCGCTACACGTGGAATTCTACCTTCCTCTACAATACTCCAGATAACCAGTTTTAAGTGCAATTCCCAGGTTGAGCCCGGGGCTTTCACACCTAACTTAATTATCCGCCTACATGCCCTTTACGCCCAGTCATTCCGATTAACGCTCGCACCATCCGTATTACCGCGGCTGCTGGCACAGAGTT
+
CCCCCGGGGGGGGGGGGGGGGGGGGGGGGGGGGGGGGGGGGGGGGGGGGGGGGGGGGGGGGGGGGGGGGGGGGGGGGGGGGGGGGGGGGGGGGGGGGGGGGGGGGGGGGGGGGGGGGGGGGGGGGGGGGGGGGFGGGGGGGCFGGGGGGGGGGGGGGGGGGGGGGGGGGGGGGGGGFGFGGGGGGGGGGGGGGGGGGGGGEFFFAFFFFFFFFFFFFFFFFEFFFFDFFFFEEFFF@FEFFFFFF?;EFFCFFFD?02CC?FFFFFFFF(-441,4::>FA(-26((-4??7?:213(5>:
@M04999:289:000000000-L3R54:1:1101:24387:12545 2:N:0:423
TTGGGACTACTAGGGTATCTAATCCTGTTCGCTACCCATGCTTTCGAACCTCAGCGTCAGTTACAGACCAGAGAGCCGCCTTCGCCACTGGTGTTCTTCCATATATCTACGCATTCCACCGCTACACATGGAGTTCCACTCTCCTCTTCTGCACTCAAGAAAAACAGTTTCAGCTGCACTTCCCCGGTTAAGCCGAGGGCTTTCACAGCTGACTTGTTCTCCCGCCTGCGTTCGCTTTACGCCCAATAAATCCGGACAACGCTTGCCACCTACGTATTACCGCGGCTGCTGGCACGTAGTT
+
CCCCCGGGGGGGGGGGGGGGGGGGGGGGGGGGGGGGGGGGGGGGGGGGGGGGGGGGGGGGGGGGGGGGGGGGGGGGGGGGGGGGGGGGGGGGGGGGGGGGGGGGGGGGGGGGGGGGGGGGGGGGGGGGGGGGGGGGGGGGGGGGGGGGGGGGGGGGGGGGGGGGGGFGGGGGGGGGFGFGGGGGGGGGGGGGGGGDGGGGFFFFFFFFBBE@@FFFFFFFFFFFF>DFFFFFFFFFF;CF?;;BF@DFFFFFFFF<>9??F>BFFFFFFFFFFF04:2<B4:>>>;;9:7)(347(4<?F<
@M04999:289:000000000-L3R54:1:1101:13182:12589 2:N:0:423
TGACTACACGGGTATCTAATCCTGTTTGCTCCCCACGCTTTCGCATCTCAGCGTCAGTATCTGTCCAGAAGGCCGCCTTCGCCACCGGTATTCCTCCACATCTCTACGCATTTCACCGCTACACGTGGAATTCTACCTTCCTCTACAATACTCCAGATAACCAGTTTTAAGTGCAGTTCCCAGGTTGAGCCCGGGGCTTTCACACCTAACTTAATTATCCGCCTACATGCCCTTTACGCCCAGTCATTCCGATTAACGCTCGCACCCTCCGTATTACCGCGGCTGCTGGCACGGAGTTAGC
+
CCCCCGGDFGGGGGGGGGGGGGGGGGGGGGGGGGFEFGGGGGGDGGGGGGDGGGGGG@<<CEFEGGGGFCFFGCE:FG,AF@FEGGEEGDGGGGDEGDEFGGGGGFGGEEGFGGFFGGGGDGGGCEFGGFEFEFDGGGGGGGGGGGCFFFGGGGGE3=EDEGGGFGFFG?=F8EGFF=2==8DCF9E8,ACFGGGD*;CGFFF>FD4FFFEEF6@B48BCEB>DFB(4*7.:ED@4><FFF@FFFE?EF<;?,61)4066?9>>99?6?FB6(..444391(2((453:?04?16>:(6-4
@M04999:289:000000000-L3R54:1:1101:16516:12593 2:N:0:423
AGACTACAGGGGTATCTAATCCTGTTCGCTACCCATGCTTTCGAACCTCAGCGTCAGTTACAGACCAGAGAGCCGCCTTCGCCACTGGTGTTCTTCCATATATCTACGCATTCCACCGCTACACATGGAGTTCCACTCTCCTCTTCTGCACTCAAGAAAAACAGTTTCAGCTGCACTTCCCCGGTTAAGCCGAGGGCTTTCACAGCTGACTTGTTCTCCCGCCTGCGTCCGCTTTACGCCCAATAAATCCGGACAACGCTTGCCACCTACGTATTACCGCCGCTGCTGGCACGTAGTTAGC
+
CCCCCEFE8D@CFGDGGGGDFFGF;<CFECGCCFF,EFEEFGFDDG+,<FFG@CFEFECFG<CEGFFGFFGGGGDGGEEDA@CGG=FGFGFGEGGFGFFGGG@F9FGC7F=?EFDFDEDBF@ECG8F88F?DFCFGDF@DD,@,3=@8A8=DEF@FFFFF8EG?@DDFFGDCDFF88=DGG+8+4@E;99@7EGC7DC9DFA+99?96>@*>6AAA4BFFF2>=@D@F29B>DF1C.60>B;=DEFFEFFB207;1:>F(626?DFF07:?:2424<9?1(((,494?F0(.3183(692)
@M04999:289:000000000-L3R54:1:1101:2153:12617 2:N:0:423
CGACTACAGGGGTATCTAATCCTGTTTGCTCCCCACGCTTTCGCATCTCAGCGTCAGTATCTGTCCAGAAGGCCGCCTTCGCCACCGGTATTCCTCCACATCTCTACGCATTTCACCGCTACACGTGGAATTCTACCTTCCTCTACAATACTCCAGATAACCAGTTTTAAGTGCAATTCCCAGGTTGAGCCCGGGGCTTTCACACCTAACTTAATTATCCGCCTACATGCCCTTTACGCCCAGTCATTCCGATTAACGCTCGCACCCTCCGTATTACCGCGGCTGCTGGCACGTAGTTAGC
+
CCCCCGGGGGGGGGGGGGGGGGGGGGGGGGGGGGGGGGGGGGGGGGGGGGGGGGGGGGGGFGGGGGGGGGGGGGGGGGGGGDFGGGGGGGGGGGGGGGGGGGGGGGGGGGGGGGGGGGGGGGGGGGGDGGGGGGGGGGGGGGGGGGGGGGGGGGGGGGGGGGGGGGGFGGGGGGGGFGFFGGGGGGGGGGGGGGGG>749FFFFFFFF9BEE@FFFFFFEFFFFFFFF@EEFFF@>>?051(;EFEE?CC10;;;?<@0126129>?<??B1(424<AF;09;>BFBB76<B?,(.,-4:.
@M04999:289:000000000-L3R54:1:1101:18963:12720 2:N:0:423
GACTACCAGGGTATCTAATCCTGTTTGCTCCCCACGCTTTCGCATCTCAGCGTCAGTATCTGTCCAGAAGGCCGCCTTCGCCACCGGTATTCCTCCACATCTCTACGCATTTCACCGCTACACGTGGAATTCTACCTTCCTCTACAATACTCCAGATAACCAGTTTTAAGTGCAGTTCCCAGGTTGAGCCCGGGGCTTTCACACCTAACTTAATTATCCGCCTACATGCCCTTTACGCCCAGTCATTCCGATTAACGCTCGCACCCTCCGTATTACCGCGGCTGCTGGCACGGAGTTAGCC
+
CCCCCGGGGGGGGGGGFGGGGGGFGGGGGGGGGGGGGGGGGGGGFFGGGGFGGGGGGGGGGGGGGGFGGGGGGGGGGGGGGGGGGDEG:FGGGGGGFGGGGGGGGFGGGGGGGGGGEGGGGGGGGGGGGGGGGFGGGGGGGGGGFDFGGGGGGGG8DFDFGGGFFGGGGGGGAFGGFCF?DGGGGGFGGGGGEEGDCFD7;=FFFF4A@=EBAABFEFF2FFF2@;C*>37;@EECDFFFFF4;AF???;D0;;E<112;3>9>7?1:B6,38()6),-(-70460),4143(((4.)):7
@M04999:289:000000000-L3R54:1:1101:18652:12746 2:N:0:423
TAGGGGACTACCCGGGTATCTGATCCTGTTCGCTACCCATGCTTTCGAACCTCAGCGTCAGTTACAGACCAGAGAGCCGCCTTCGCCACTGGTGTTCTTCCATATATCTACGCATTCCACCGCTACACATGGAGTTCCACTCTCCTCTTCTGCACTCAAGAAAAACAGTTTCAGCTGCACTTCCCCGGTTAAGCCGAGGGCTTTCACAGCTGACTTGTTCTCCCGCCTGCGTTCGCTTTACGCCCAATAAATCCGGACAACGCTTGCCACCTACGTATTACCGCGGCTGCTGGCACGTAGT
+
CCCCCGGGGGGGGGGGGGGGG<FFGGGGGGGGGGGGGGGGGGGGGGGGGGGGGGGGGGGGGGGGGGGGGGGGGGGGGGGGGGGGGGGGGGGGGGGGGGGGGGGGGGGGGGGGGGGGGGGGGGGGGGGGGGGAFGGGGGGGGGGGGGGGGGGGGGGGGGGGGGGGGGGGGGGGGGGGFGFGGGGGGGGGGGGGGGGGGGGGEFFFFFFFFFFFFFFF@FFEFFBDBFFFFFBDDFFFFFFFFF@FFFBFFABBA?FB0,(4<>BB:6:>BDFF026:BF04>911(-3>>BF>B6:204064
@M04999:289:000000000-L3R54:1:1101:1768:12780 2:N:0:423
GACTACTGGGGTATCTAATCCTGTTCGCTACCCATGCTTTCGAACCTCAGCGTCAGTTACAGACCAGAGAGCCGCCTTCGCCACTGGTGTTCTTCCATATATCTACGCATTCCACCGCTACACATGGAGTTCCACTCTCCTCTTCTGCACTCAAGAAAAACAGTTTCAGCTGCACTTCCCCGGTTAAGCCGAGGGCTTTCACAGCTGACTTGTTCTCCCGCCTGCGTTCGCTTTACGCCCAATAAATCCGGACAACGCTTGCCACCTACGGATTACCGCGGCTGCTGGCCCGGAGTTAGTC
+
@CCCCGFEGGGGGDGGGGGFGGGGFGGGGGGGGGGGGGGGGGGGGEDGGGGGGGGGGGGGGGGGGGGGFGGGGGGGGGGGGGGGGGGGGFGFGFF?EF<FGGGGGGGGGGEG<FFFFGGGGGGG?E:=FFGGGGGGGGGGGGFGCFFG8=D@D=EED?=FGFCEF@=FGCF8?DFFFG8?FGGGGGGGFFGGGEEGGDGG>FCFFFF9=EEFCFFFFA?>>@FF>BFFF71?DFFF?<6;?;@3AC<?;;0306BBB91(260).47:B:0((4.4<BF;>BBF?:B0-((((,(-244).
@M04999:289:000000000-L3R54:1:1101:26337:12815 2:N:0:423
GGACTACTGGGGTATCTAATCCTGTTTGCTCCCCACGCTTTCGCATCTCAGCGTCAGTATCTGTCCAGAAGGCCGCCTTCGCCACCGGTATTCCTCCACATCTCTACGCATTTCACCGCTACACGTGGAATTCTACCTTCCTCTACAATACTCCAGATAACCAGTTTTAAGTGCAATTCCCAGGTTGAGCCCGGGGCTTTCACACCTAACTTAATTATCCGCCTACATGCCCTTTACGCCCAGTCATTCCGATTAACGCTCGCACCCTCCGTATTACCGCGGCTGCTGGCATGGATTTAAC
+
CCCCCGGGGGGGGGGGGGGGGGGGGGGGGGGGGGGGGGGGGGGGGGGGGGGGGGGGGGGGGGGGGGGGGGGGGGGGGGGGGGGGGGGGGGGGGGGGGGGGGGGGGGGGGGGGGGGGGGGGGGGGGGGGGGGGGGGGGGGGGGGGGGGGGGGGGGGGGGGGGGGFGGGGGFGGGGGGFGFG=FGFGGFFGGGGGGGDGGGGFFFFFFFFEFECBFFFFFFFFFFFFFFFFE=DFFFFEFFF6;DE;;CEEFFFFFFFEFFF?>FBB>B:BF>6???):>(,49919?:?4:07<()-.84)-
@M04999:289:000000000-L3R54:1:1101:18778:12910 2:N:0:423
ATGTTGACTACCGGGGTATCTAATCCTGTTTGCTCCCCACGCTTTCGCATCTCAGCGTCAGTATCTGTCCAGAAGGCCGCCTTCGCCACCGGTCTTCCTCCACATCTCTACGCATTTCACCGCTACACGTGGAATTCTACCTTCCTCTACAATACTCCAGATAACCAGTTTTAAGTGCAGTTCCCAGGTTGAGCCCGGGGCTTTCACACCTAACTTAATTATCCGCCTACATGCCCTTTACGCCCAGTCATTCCGATTACCGCTCGCACCCTCCGTATTCCCGCGGCTGCTGCAACGCGGT
+
CCCCCFFFEEGGCFECFGGGGG9FFGG@EFGGGGGGFG@FCEFGGGGEGGCFFCFGCBFF>FDEFGCFGGFGFGGGGEGG@FFEFC?CC@CEF+@EFDFGGGGG8FEGGGGGGG@FGGGGGGGGEEGGEFG+?EGGFGGGGGGGGADDFAD9FC8FEGGDFD8DFFFEDAFAFFGGFGFCFCGGECFG:?GCFG?FGDD>@3AFAFFABFFF=AFFFF+58C>:9213<;@9?EFFFFFAE@DF6;;EFEFCFFF6(,4)-8034966;>6<:?0((3()62((,(-9;F?7)(),2(((-
@M04999:289:000000000-L3R54:1:1101:2533:12913 2:N:0:423
GACTACAAGGGTATCTAATCCTGTTTGCTCCCCACGCTTTCGCATCTCAGCGTCAGTATCTGTCCAGAAGGCCGCCTTCGCCACCGGTATTCCTCCACATCTCTACGCATTTCACCGCTACACGTGGAATTCTACCTTCCTCTACAATACTCTAGTTAACCAGTTTTAAGTGCAATTCCTAGGTTGAGCCCAGGGCTTTCACACCTAACTTAATTATCCGCCTACATGCCCTTTACGCCCAGTCATTCCGACTAACGCTCGCACCCTCCGTATTACCGCGGCTGCTTGCACGGCGTTAGCC
+
CCCCCGFFGGCEFGGGGGGGGGEGGGGGGGFG@FBFGGGGGGGEFFGGGGGGGGGGG9E,EFGEEEGGGGGFFGGGGGGG7@CGGGGGGGGGGGGGFEG=FGFGGGGGGGGGG@FFFGEGGGGGGGD@9E@E==EAFDFFGGGGGDFFGCDGGGFGGGGGGGGGGGGFGGGCGGG8FFFGGGGGGG,@E?FFF6C6DFGGFFA6@FF6CEC@ACFFEF+>FDADBBE<@)<:@E9*92=459.>>CCC51:(6>EFFBD002:9@?(,(7-.::)<)8>9;BBFF0)48,80>(((-(-42
@M04999:289:000000000-L3R54:1:1101:25974:12913 2:N:0:423
GGACTACTGGGGTATCTAATCCTGTTCGCTCCCCACGCTTTCGTCCATCAGCGTCAATCGGTATTTAGTAACCTGCCTTCGCAATCGGGGTTCTGTGTAATATCTATGCATTTCACCGCTACACTACACATTCCAGCTACTTCAATACTATTCAAGATTAACAGTATCAACGGCAGTTCTACAGTTAAGCTGCAGGTTTTCACCGCTGACTTATCAACCCGCCTACGGACCCTTTAAACCCAATAAATCCGGATAACGCTCGCATCCTCCGTATTACCGCGGCTGCTGGCACGGAGTTAGC
+
CCCCCGGGFFGGGGGGGGGGGGGGGGGGGGGEFGGGGGEGGGGGGGGGGGGGGFGGGGGGGFGGGGGGGGGGGGGGGGGGGGGGFGGGGGFGFGEFGGGGGGGGGGGGGGGGGGGGGGGGGGGGGGGGGGGGGGGGGGGGGGAFGFGGGGGGGGEG9DFGGGGFGGGGGGGGGGGGFGFGGGGGGGGGGGGGGGGCFGGGFFF5BFFFAFFEFCFFEFFFFFFADDF=@F>9BB@CC=EFDFFFFEEFFFF6?DFFFF9@?>>9:FFFF?FFF0:AF9?FFB9B>BFFFFFF19>;<BA24
@M04999:289:000000000-L3R54:1:1101:10054:12936 2:N:0:423
ACGGACCACTGGGGTATCTAATCCTGTTTGCTCCCCACGCTTTCGCATCTCAGCGTCAGTATCTGTCCAGAAGGCCGCCTTCGCCACCGGTATTCCTCCACATCTCTACGCATTTCACCGCTACACGTGGAATTCTACCTTCCTCTACAATACTCCAGATAACCAGTTTTAAGTGCAGTTCCCAGGTTGAGCCCGGGGCTTTCACACCTAACTTAATTATCCGCCTACATGCCCTTTACGCCCAGTCATTCCGATTAACGCTCGCACCCTCCGTATTACCGCGGCTGCTGGCACGGAGTTT
+
CCCCCGGGGGGGGGGGGGGGGGGGGGGGGGGGGGGGGGGGGGGGGGGGGGGGGGGGGGGGGGGGGGGGGGGGGGGGGGGGGGGGGGGGGGGGGGGGGGGGGGGGGGGGGGGGGGGGGGGGGGGGGGGGGGGGGGGGGGGGGGGGGGGGGGGGGGGGGGGGGGGGGGGGGGGGGGGGFGFGGGGGGGGGFGGGGGGGGGDGFFFFFFFFFFFFFFFFEFFFFEFFFFFDEFCEEFEDFFFAFBFFFFFFFFFF@1;?<AB?FBF011;66?F?(11:>AAA61;BB>;:>F?F:<?F16?(.
@M04999:289:000000000-L3R54:1:1101:28966:12946 2:N:0:423
GTGGCGACTACCCGGGTATCTAATCCTGTTTGCTCCCCACGCTTTCGCATCTCAGCGTCAGTATCTGTCCAGAAGGCCGCCTTCGCCACCGGTATTCCTCCACATCTCTACGCATTTCACCGCTACACGTGGAATTCTACCTTCCTCTACAATACTCCAGATAACCAGTTTTAAGTGCAATTCCCAGGTTGAGCCCGGGGCTTTCACACCTAACTTAATTATCCGCCTACATGCCCTTTACGCCCAGTCATTCCGATTAACGCTCGCACCCTCCGTATTACCGCGGCTGCTGGCACGGAGT
+
CCCCCGGGGGGGGGGGGGGGGGGGGGGGGGGGGGGGGGGGGGEGGGGGGGGGGGGGGGGGGGGGGGGGGGGGGGGGGGGGGGGGGGGGGGGGGGGGGGGGGGGGGGGGGGGGGGGGGGGGGGGGGGGGGGGGBFFGGGGGGGGGGGGGCGGGGGGGGGGGGGGGGGGDGGGFCGGGFGFGGFGGFGGGFGFGGG?FGDGDEFFFFFFFFFFE=FFFEFCEFCF4<DD;?@EFFEFFF@FFED;39DFFFEBBFAFFFB<2:?B?<>>99BFFFFFFFFFFFF?F>>>FFFFDFB:2:0(4-
@M04999:289:000000000-L3R54:1:1101:27601:12957 2:N:0:423
CGGACTACTCGGGTATCTAATCCTGTTCGCTACCCATGCTTTCGAACCTCAGCGTCAGTTACAGACCAGAGAGCCGCCTTCGCCACTGGTGTTCTTCCATATATCTACGCATTCCACCGCTACACATGGAGGTCCACTCTCCTCTTCTGCACTCAAGAAAAACAGTTTCAGCTGCACTTCCCCGGTTAAGCCGAGGGCTTTCACAGCTGACTTGTTCTCCCGCCTGCGTTCGCTTTACGCCCAATAAATCCGGACAACGCTTGCCACCTACGTATTACCGCGGCTGCTGGCACGTAGTT
+
CCCCCGGGGGGGGGGGGGGGGGGGGGGGGGGGGGGGGGGGGGGGGGGGGGGGGGGGGGFGGGGGGGGGGGGGGGGGGGGGGGGGGGGGGGGGGGGGGGGGGGGGGGGGGGGGGGGGGGGGGGGGGGGGGGGGGGGGGGGGGGGGGGFGGGGGGGGGGGGGGGGGGGGGGGGGGGGGFGFFFGDGGGGGGGGGGGGGDDGGAFFFFFFFEFF>EFFFEFFFFFFFFFFFDDFFFFF<EEFF@B<7;EECCAF>>FFFF?>FBF?<?AFFF>?B?DFFFF<?B0;>9>?FFFFBFFF0:8A
@M04999:289:000000000-L3R54:1:1101:13990:13004 2:N:0:423
GACGACTACCCGGGTATCTAATCCTGTTTGCTCCCCACGCTTTCGCATCTCAGCGTCAGTATCTGTCCAGAAGGCCGCCTTCGCCACCGGTATTCCTCCACATCTCTACGCATTTCACCGCTACACGTGGAATTCTACCTTCCTCTACAATACTCCAGATAACCAGTTTTAAGTGCAGTTCCCAGGTTGAGCCCGGGGCTTTCACACCTAACTTAATTATCCGCCTACATGCCCTTTACGCCCAGTCATTCCGATTAACGCTCGCACCCTCCGTATTACCGCGGCTGCTGGCACGGAGTT
+
CCCCCGGGGGGGGGGGGGGGGGGGGGGGGGGGGGGGGGGGGGGGGGGGGGGGGGGGGGGGGGGGGGGGGGGGGGGGGGGGGGGGGGGGGGGEFGGGGGGGGGGGGGGGGGGGGGGGGGGGGGGGGGGGGG:FFDGGGGGGGGGGGGGGGGGGGGGGGGGGGGGGGGFGGGGGGGGGFGFGGGCGGGGGGGGGGGGDGGGGFFFFFFFFFFFFFFFFFFFFFFFBDFFFFFFF@F@@FFFF@>FFFFFFFEFFFFF664<0;<?FFFFB?FFFF?BF?AA>?BFFFFF:>?FFFFFF(4?(
@M04999:289:000000000-L3R54:1:1101:8158:13024 2:N:0:423
TAGACTACCGGGGTATCTAATCCTGTTTGCTCCCCACGCTTTCGCATCTCAGCGTCAGTATCTGTCCAGAAGGCCGCCTTCGCCACCGGTATTCCTCCACATCTCTACGCATTTCACCGCTACACGTGGAATTCTACCTTCCTCTACAATACTCCAGATAACCAGTTTTAAGTGCAGTTCCCAGGTTGAGCCCGGGGCTTTCACACCTAACTTAATTATCCGCCTACATGCCCTTTACGCCCAGTCATTCCGATTAACGCTCGCACCCTCCGTATTACCGCGGCTGCTGGCACGGAGTTAC
+
<CCCCGGGGGEEDBBFGGGGGGGGFGGGGGFGFGGGGGGGGGGGGGGGGGGGGGGGGGGGGGGGFGGFFGGGGDFGGGGGGGGGGGGGGGGGECEGGFGFGDGGGGGGGGGGFFGEGFEGGGGGGGGGGGGGFFCEGGGGGGGGGGGGG8D8DGGGGFFGGGGGGFGFEGGG=:FGFGFGG?FGF<,D:ECGGGCD4CGGFAAFFFDA=EBEEFFFCAFFFFDFF;@(.7@;;@34CFDF>11(.4;C3<C17;?BAB(4611>>;(38??B,(,5ADFF0799B1??)48148>002.<)
@M04999:289:000000000-L3R54:1:1101:19377:13070 2:N:0:423
CGCGGGACTACACGGGTATCTAATCCTGTTTGCTCCCCACGCTTTCGCATCTCAGCGTCAGTATCTGTCCAGAAGGCCGCCTTCGCCACCGGTATTCCTCCACATCTCTACGCATTTCACCGCTACACGTGGAATTCTACCTTCCTCTACAATACTCCAGATAACCAGTTTTAAGTTCAGTTCCCAGGTTGAGCCCGGGCCTTTCACACCTAACTTAATTATCCGCCTACATGCCCTTTACGCCCATTCATTCCGATTAACGCTCGCCCCCTCCGTAGTACCGCCGCTGCTGGCACGGGGT
+
BCC<@@@FFGGGGGB:FGGGCEEFEEGEGGFFGEGEGCDCCFFFGFGFGCFFFDEG@@FECGCFGGGGGGGGGGE<<9@EGFFFBECGGC@:@7CFGGFFFGGFFGGGGG<:FG78FF;EGEGGGGGGGGG7FF9BFG,@DFGFFFFDCGC,@EGDF,=8,=E,@+,5@CECFGGA+?C+?CD<,;88@C>FCFFCG//**99FCBCFF(>EEFACB61*8*94(1(68;1?).)6463+)61161()1)5)1).(4(4).4314(,((,(-2((4((-.:41((-((-3)8213<36(((
@M04999:289:000000000-L3R54:1:1101:27597:13094 2:N:0:423
GTATTGACTACTAGGGTATCTAATCCTGTTTGCTCCCCACGCTTTCGCATCTCAGCGTCAGTATCTGTCCAGAAGGCCGCCTTCGCCACCGGTCTTCCTCCACATCTCTACGCATTTCACCGCTACACGTGGAATTCTACCTTCCTCTACAATACTCCAGATAACCAGTTCTAAGTGCAATTCCCAGGTTGAGCCCGGGGCTTTCACACCTAACTTAATTATCCGCCTACATGCCCTTTACGCCCAGTCATTCCGATTAACGCTCGCACCCTCCGTATTACCGCGGCTGTTGGCACGGAGT
+
CCCCCGGGGGGGGGGGGGGGGGGGGGGGGGGGGGGGGGGGGGGGGGGGGGGGGGGGGGGGGGGGGGGGGFGGGGGGGGFEGGGGGG7FFFEBF+CAFG9FGGGGGGFGDGGGGGEGGGGGGGGGEGFFGDCEEGGGGGGGGFGGGG;EGGCFGGGGGGGFGGGGGGGGGFFGGFGGFGFGGGG8D9=DDF?F?DFFG6CD>>AFFFFFFFFBEFFFFFFCFFFE?=>?>FEFC3@@E;@FF@?>>1757;CCEF@?7;FCE(::?099>>046:>?007>B210706B1())(.428(7((
@M04999:289:000000000-L3R54:1:1101:28299:13105 2:N:0:423
GGTAAGACTACCAGGGTATCTAATCCTGTTTGCTCCCCACGCTTTCGCATCTCAGCGTCAGTATCTGTCCAGAAGGCCGCCTTCGCCACCGGTATTCCTCCACATCTCTACGCATTTCACCGCTACACGTGGAATTCTACCTTCCTCTACAATACTCCAGATAACCAGTTTTAAGTGCAATTCCCAGGTTGAGCCCGGGGCTTTCACACCTAACTTAATTATCCGCCTACATGCCCTTTACGCCCAGTCATTCCGATTAACGCTCGCACCCTCCGTATTACCGCGGCTGCTGCCACGGAGT
+
CCCCCGGGGGGGGGGGGGGGGGGGGGGGGGGGGGGGGGGGGGGGGGGGGGGGGGGGGGGGGGGGGGGGGGGGGGGGGCGGGGGGGGGGGGGGGCGGGGGGGGGGGGGGGGGGGGGGGGGGGGGGGGGGGGGGGGGGGGGGGCF8FGGGGGGGGGGGGGGGGGGFGGGGFFGGGFCFFGFGGGGGGGGGGGDGGGGG6CCDEAAFFFCFFAFEFFFFFFFFFCFEDFF??BBFF=BDFFFFEFF9;?F8<@CFFEED03<EFFFFF>1(490,4<>:?0:FBFFF;>062?:>).)57>134
@M04999:289:000000000-L3R54:1:1101:16918:13123 2:N:0:423
CGACTACACGGGTATCTAATCCTGTTTGCTCCCCACGCTTTCGCATCTCAGCGTCAGTATCTGTCCAGAAGGCCGCCTTCGCCACCGGTATTCCTCCACATCTCTACGCATTTCACCGCTACACGTGGAATTCTACCTTCCTCTACAATACTCCAGATAACCAGTTTTAAGTGCAATTCCCAGGTTGAGCCCGGGGCTTTCACACCTAACTTAATTATCCGCCTACATGCCCTTTACGCCCAGTCATTCCGATTAACGCTTGCACCCTCCGTATTACCGCGGCTGCTGGCACGGAGTTAGC
+
CCCCCGGGGGGGGGGGGGGGGGGGGGGGGGGGGGGGGGGGGGGGGGGGGGGGGGGGGGGGGGGGGGGGGGGGGGGGGGGGGGGGGGGGGGGGGGGGGGGGFGGGGCGGGGGGGGGGGGGGGGGGGGGGGGGGGGGGGGGGGGGGGGG?FGGGGGGFGFGGGGGGGGGGGFGGGGGGFGFGGGGGGGGGGGGGGGGCGGFGFFFFF>FFEDFFEFFFFFFE:BDF9DFFE3@@ED@FE;@FF02;@EE<EFFFFFFCF<(((--4?:?6<?9<11:AF<?>09>6;?F?:B(,(439:7449
@M04999:289:000000000-L3R54:1:1101:7405:13162 2:N:0:423
CGAGACTACTCGGATATCTAATCCTGTTTGCTCCCCACGCTTTCGCATCTCAGCGTCAGTATCTGTCCAGAAGGCCGCCTTCGCCACCGGTATTCCTCCACATCTCTACGCATTTCACCGCTACACGTGGAATTCTACCTTCCTCTACAATACTCCAGATAACCAGTTTTAAGTGCAGTTCCCAGGTTGAGCCCGGGGCTTTCACACCTAACTTAATTATCCGCCTACATGCCCTTTACGCCCAGTCATTCCGATTAACGCTCGCACCCTCCGTATTACCGCGGCTGCTGGCACGGAGTT
+
CCCCCGGGGGGGGGGGGGGGGGGGGGGGGGGGGGGGGGGGGGGGGGGGGGGGGGGGGGGGGGGGGGGGGGGGGGGGGGGGGGGGGGGGGGGGGGGGGGGGGGGGGGGGGGGGGGGGGGGGGGGGGGGGGGGGGGGGGGGGGGGGGGGGGGGGGGGFGGCGGGGGGGGFGGGGGGGGFGFGGG6FFDGGGGGGGGG5DGGGAFFFFFFFFF3<CFFFF=FFFEFDF@@DEFFE56;@FFFFF>90:6=AEFFFF0;@@EC<>B06>9F;FBFFB(4:?AFF(,9(12(-::2<?FFF1,-4
@M04999:289:000000000-L3R54:1:1101:24512:13193 2:N:0:423
GGGACTACTGGGGTATCTAATCCTGTTCGCTACCCATGCTTTCGAACCTCAGCGTCAGTTACAGACCAGAGAGCCGCCTTCGCCACTGGTGTTCTTCCATATATCTACGCATTCCACCGCTACACATGGAGTTCCACTCTCCTCTTCTGCACTCAAGAAAAACAGTTTCAGCTGCACTTCCCCGTTTAAGCCGAGGGCTTTCACAGCTGACTTGTTCTCCCGCCTGCGTTCGCTTTACGCCCAATAAATCCGGCCAACGCTTGCCACCTACGTATTACGCCGGCTCCTGGCCCGTAGTTAC
+
CCCCCGGGGGGCGGGGGGGGGGGGGGGGGGGGGGGGGFGGGGGGGGGGGGGGGGGGGGGFFA<E,CC<,9C66FF@FGG7=<FFBB,B=?6FCAD9F,9<<EA<=,,5A=FFEGEEFE++:8=FD<FGFFDFEFGGFFF4D,@@F9BD=8DFGGGDFGGGGGGFBCF==::9DED,;A9?FGCE8DGFA,EFC+9C**CFF5AAFAAA:*5A6*=+1=BA>9>2@525==5((6=<6),>>9D(6;E<??81(.-3?(,(43(8(-5(,,3(3,62)6-,-((-(-14.,(((--((,)))
@M04999:289:000000000-L3R54:1:1101:16524:13198 2:N:0:423
TGAGACTACACGGGTATCTAATCCTGTTTGCTCCCCACGCTTTCGCATCTCAGCGTCAGTATCTGTCCAGAAGGCCGCCTTCGCCACCGGTATTCCTCCACATCTCTACGCATTTCACCGCTACACGTGGAATTCTACCTTCCTCTACAATACTCCAGATAACCAGTTTTAAGTGCAGTTCCCAGGTTGAGCCCGGGGCTTTCACACCTAACTTAATTATCCGCCTACATGCCCTTTACGCCCAGTCATTCCGATTAACGCTCGCACCCTCCGTATTACCGCGGCTGCTGCCAGTGAGTTC
+
CCCCCDGFGGGGGGGGGGGGGFFGGGGGGGGGGGGDGGEGGGGGGGGGGGGGGGGGGGEGGGFGGGGGGGGGGGGGGGGGGGGGEFGGGGEEGGGGGGGGGGGG9FGGGGGGGGFGGGFGGDCFGGGGGGDFGFGGGGGDFFFGGGGGGGGGF:EGGGGGGFGCFGGG8AFGGGGGFGFGGGGGGGFEGGGFFFGGGDGDFAAFFFFFDFBDFFFCECCCF>9==@>=BC<E@(3=@CFF;;90;.73C375=@@7?C4(-3?FFFF>::?6(4,4849-(42(,3(1),).))).)).))
@M04999:289:000000000-L3R54:1:1101:18974:13215 2:N:0:423
ATTTGACTACCGGGGTATCTAATCCTGTTTGCTCCCCACGCTTTCGCATCTCAGCGTCAGTATCTGTCCAGAAGGCCGCCTTCGCCACCGGTATTCCTCCACATCTCTACGCATTTCACCGCTACACGTGGAATTCTACCTTCCTCTACAATACTCCAGATAACCAGTTTTAAGTGCAATTCCCAGGTTGAGCCCGGGGCTTTCACACCTAACTTAATTATCCGCCTACATGCCCTTTACGCCCAGTCATTCCGATTAACGCTCGCACCCTCCGTATTACCGCGGCTGCTGGCACGGAGTT
+
CCCCCGGGGGGGGGGGGGGGGGGGGGGGGGGGGGGGGGGGGGGGGGGGGGGGGGGGGGGGGGGGGGGGGGGGGGGGGGGGGGGGGGGGGGGGEGGGGGGGGGGGGGGGGGGGGGGGGGGGGGGGGGGEGGGGGGGGGGGGGGGGGGGGGGGGGGGGGGGGGGGGGGGGGGGGGGGGFGFGGGGGGGGGGGGGGGGGGGGCBAFFFFFFFFFFFFFFFFFFF4?(8@FF@@ECFF@E@ECFF?FFFDFFFFFF33?FF6AD02(,(-199BBF<((,87<BAFF;;90>B72:?:?F>(,44
@M04999:289:000000000-L3R54:1:1101:4315:13222 2:N:0:423
TTGTAGACTACTCGGGTATCTAATCCCGTTTGCTCCCCTTGCTCTCGCGCCCCAGCGTCAGGTAAAAACTAGAAAGTCGCTTTCGCCACTTGTATTCTTCCACATATCTACTCATTTCACCGCTACACATGGCATTCCACTTTCTCCGTCCATCCTCTAGATAATGAGTTTCAAATGCAGCCGCTAGGTTGAGCCCAGAGATTTCACATCTTACTTACTTATCCGCCTACGCTCTCTTTACGCTCAATAAATCCGATTAATGCTTGCACCCTACGTATTACCTCAGCTGCTCGCACGCAGT
+
CC<8@<EECE@FE;;6EF8CCE<-6,CFCF<@FC<E6FFGFGAE,F:,@::+8,666F@F:,CCFFFEGGGG@BC<:,@FF,=?=,8B6,,995CFF?F9,CEEFGG@@F,,9F?5AA,4A=CF:=C<FG<,,@=,E;DG8E9=EF=>E8=+3@,DFGG9EDCA,3,@@CDD:,?=DD9DC?+1++6:<B,<<E76++0+*<=9<B+1*);*@AFFEF+;:/A*:>>===DB(/(7*08AC(5(6>EF?))))/(660())9>6C)23=D0=(,(//),))---,())5::2:0;>0(3(-
@M04999:289:000000000-L3R54:1:1101:7131:13310 2:N:0:423
CGACTACCGGGGTATCTAATCCTGTTTGCTCCCCACGCTTTCGCATCTCAGCGTCAGTATCTGTCCAGAAGGCCGCCTTCGCCACCGGTATTCCTCCACATCTCTACGCATTTCACCGCTACACGTGGAATTCTACCTTCCTCTACAATACTCCAGATAACCAGTCTTAAGTGCAGTTCCCAGGTTGAGCCCGGGGCTTTCACACCTAACTTAATTATCCGCCTACATGCCCTTTACGCCCAGTCATTCCGATTAACGCTCGCACCCTCCGTATTACCGCGGCGGCTGGCACGGAGTGAGC
+
CCCCCGFGGCGGFFGGGGGGGGGGGGGGGGGGGGGGGGGEGGGGGGGGGGGGGGGGGGGGGGGGGGGGGGGGGGGGGGGGGGGGGGGGGGGGGGGGGGGGGGGGGGCFEFEGGGGGGGGGGGGGGGFGDFGGFGCGGGGGGGGGGGGDGGGGGGGDGGGGGGGGFGGGGGGGGGGGFGFCGGGGGFGFFGGGGGGGGGGGF9FFFBFF3@E<7FFCEAF?DFFFFD;C?E;@EFFEE?@BF<D;@>EEFC@0(86BF:>FB>9>>>828:1?6?B)69619(402,7;?B(4:791:(6<0
@M04999:289:000000000-L3R54:1:1101:14827:13373 2:N:0:423
CATAGACTACTGGGGTATCTAATCCTGTTCGCTACCCATGCTTTCGAACCTCAGCGTCAGTTACAGACCAGAGAGCCGCCTTCGCCACTGGTGTTCTTCCATATATCTACGCATTCCACCGCTACACATGGAGTTCCACTCTCCTCTTCTGCACTCAAGAAAAACAGTTTCAGCTGCACTTCCCCGGTTAAGCCGAGGGCTTTCACAGCTGACTCGTTCTCCCGCCTGCGTTCGCTTTACGCCCAATAAATCCGGACAACGCTTGCCACCTACGTATTACCGCGGCTGCTGGCACGTAGTT
+
CCCCCGGGGGGGGGGGGGGGGGGGGGGGGGGGGGGGGGGGGGGGGG?FGGGGGGGGGGGGGGGGGGGGGGGGGGGGGGGGGGGGGGGGGGGGGGGGGGGGGGGGGGGGGGGGGGCGGGGGGGGGGGGGGGGGFGGGGFGGGGGGGGGGGGGGGGGGGEG8?DFDGGGGGGGGGGGGFGFGGGGGGGGGGDFGGGEDDGGGFFFFFFFF=BBFBFA5B?ABFEFFFFFFB>D;?FFFDFFFFF96?(6@<CFDF9>BB;BF10<:BB:<?FFBFF?FF2<AB?>9(7>;0?05<:30,(.-)
@M04999:289:000000000-L3R54:1:1101:28193:13398 2:N:0:423
AAAGACTACACGGGTATCTAATCCTGTTCGCTACCCATGCTTTCGAACCTCAGCGTCAGTTACAGACCAGAGAGCCGCCTTCGCCACTGGTGTTCTTCCATATATCTACGCATTCCACCGCTACACATGGAGTTCCACTCTCCTCTTCTGCACTCAAGAAAAACAGTTTCAGCTGCACTTCCCCGGTTAAGCCGAGGGCTTTCACAGCTGACTTGTTCTCCCGCCTGCGTTCGCTTTACGCCCAATAAATCCGGACAACGCTTGCCACCTACGTATTACCGCGGCTGCTGGCACGTAGTT
+
CCCCCFGGGGGGCE:FGGGGGGGGGGGGGGGGGGGGGGGGGGGFFDGGGGGGGGGGGGGGGGGGGG@FFFGGGGGGGGGGGGGGEGGGGGEFGEGGGGGGGGGGGGGGGGGGGGGGGGGGGGGGGGGGGFG@F8EFGGGGGGFFGGGGGFCFGGFGGGGGGFGGGGGGECEGGGGGFGFCGGDFGC8CGGGGGGGG>DGGFA496BFFEEEFF=BFFFF*;:2>=?BFBFFF@6;??)787;08@@FFE3>?B>0796:>BF:0?(44132:6().4<AB(-,-7762:)(4:<1(10()
@M04999:289:000000000-L3R54:1:1101:21046:13447 2:N:0:423
GTTGACTACCAGGGTATCTAATCCTGTTTGCTCCCCACGCTTTCGCATCTCAGCGTCAGTATCTGTCCAGAAGGCCGCCTTCGCCACCGGTATTCCTCCACATCTCTACGCATTTCGCCGCTACACGTGGAATTCTACCTTCCTCTACAATACTCCAGATAACCAGTTTTAAGTGCAGTTCCCAGGTTGAGCCCGGGGCTTTCACACCTAACTTAATTATCCGCCTACATGCCCTTTACGCCCAGTCATTCCGATTAACGCTCGCACCCTCCGTCTTACCGCGGCTGCTGGCACGGAGTT
+
CCCCCGGGGGGGGGGGGGGGGGGGGGGGGGGGGGGGGGDGGGGGGGGGGGGGGGGGGGGGGGGGGGGGGGFFGGGGGGGGGGGGGGGFG7FGGGGGGGGGGFGGGFFGGGGGGGGGGGGGGGGGGGGGGGGGDGGGFGGGFGGGGGGGFGGGGGGGGD8=AFFFFFEFGGFC96CF@FFGGGGF?FFGGCFGGGGGGDGGFFFFFFFFFF)5CFFFFFAEFFFB@?@@EFE34=@@;CF3?F6(6;EAFEFFF??6<AA<>0,(,(99BFFFFB(.424:002(201:)).8(,33(-2:
@M04999:289:000000000-L3R54:1:1101:16839:13492 2:N:0:423
GCAGACTACCCGGGTATCTAATCCTGTTCGCTCCCCACGCTTTCGTCCATCAGCGTCAATCGGTATTTAGTAACCTGCCTTCGCAATCGGGGTTCTGTGTAATATCTATGCATTTCACCGCTACACTACACATTCCAGCTACTTCAATACTATTCAAGATTAACAGTATCAACGGCAGTTCTACAGTTAAGCTGCAGGTTTTCACCGCTGACTCACCACCCCGCCTACGGACCCTTTAAACCCAATAAATCCGGATAACGCTCGCATCCTCCGTATTACCGCTGCTGCTGGCACGGACTCC
+
CCCCCGGFFGGGGG@CEEG<<FFFEEF<E@FBFGGF,@FD,B,EC6BFGDFFCFFCFGGGGGG69@EGGGG@@FGDFFGGAFFG@CCGGE7=4>FDF<?FF9@A=E=FE9FCE<,C<FF@FC4C:FC9FFG,9,CE,4@8,EFFGCFCEFG,63ED@,@66=@EF7,@DDEFGDC650*+?=+ECC;E,7,7:6CC6=:*1*?+?*0@585@F+3/<9*7@A9@B9@>(/(69@1(/))17@@00().)1<@0(,,34<198:3>(,4?)3:2-.((-66(4((,),520(3(<1(-(-(.
@M04999:289:000000000-L3R54:1:1101:8666:13514 2:N:0:423
CGACTACCGGGGTATCTAATCCTGTTCGCTCCCCATGCTTTCGCATCTCAGCGTCAGTATCTGTCCAGAAGGCCGCCTTCGCCACCGGTATTCCTCCACATCTCTACGCATTTCACCGCTACACGTGGAATTCTACCTTCCTCTACAATACTCCAGATAACCAGTTTTAAGTGCAATTCCCAGGTTGAGCCCGGGGCTTCCACACCTAACTTAATTATCCGCCTACATGCCCTTTACGCCCAGTCATTCCGATTAACGCTCGCACCCTCCGTATTACCGCGGCTTCCGGCACGGAGTTAGC
+
CCCCCGGGGGGCFGGGGGGGFGGGGGCGGGGGGEGGGGGFFF@FE@F<FCFGGGGGGGFGGGGGGFGGGGGGGGGGGGGGGG:FCGEGC:FFEFGFGG@EGGGGGFEB@FGEAFFGAFGGGGFFGFGDE9F?FGGFGGGDGGEGFFGDGGGGFGF8E@GGG8FFDFGGGFFGFGGCFCFG6CCCCGGGG6D>EDGCDD>94+;ABBFF3@C?E8@@CB:405@@?;@FCEE1;@;><;;FF@F3=@EFFFE(4,4><130<9>BBBB???>B((5<B<(4((-,(()-,9091463,8>A9
@M04999:289:000000000-L3R54:1:1101:19078:13521 2:N:0:423
TGACTACACGGGTATCTAATCCTGTTTGCTCCCCACGCTTTCGCATCTCAGCGTCAGTATCTGTCCAGAAGGCCGCCTTCGCCACCGGTATTCCTCCACATCTCTACGCATTTCACCGCTACACGTGGAATTCTACCTTCCTCTACAATACTCCAGATAACCAGTTTTAAGTGCAATTCCCAGGTTGAGCCCGGGGCTTTCACACCTAACTTAATTATCCGCCTACATGCCCTTTACGCCCAGTCATTCCGATTAACGCTCGCACCCTCCGTCTTACCGCGGCTGCTGGCACGGAGTTAGC
+
CCCCCGGGGGGGGGGGGGGGGGGGGGGGGGGGGGGGEEGGGGGGGGGGGGFFEGGGGGGGGGGGGGGGGGGGGGGGGGGGGGGGGGGGGGGGGGGGGGGGGGGGGGGGGGGGGGGGGGGGGGGGGGGGGFGGGGGGFGGGGGGGGGGGGGGGGGGGGGFGGGGGFFGGGGGGGFGGFGFGGGGDGGGGGCGGGEGGGGGGFFFFFFFFFDFF@FFFEFFEFFFF@FFFE9=@EFFEFDFFBF;=@@CCEC@7?FF4CDFFF069B>?::?>:(.:2>:(7>1336(.4(87?F014:1494
@M04999:289:000000000-L3R54:1:1101:21763:13535 2:N:0:423
CTACTCGGGTATCTAATCCTGTTTGCTCCCCACGCTTTCGCATCTCAGCGTCAGTATCTGTCCAGAAGGCCGCCTTCGCCACCGGTATTCCTCCACATCTCTACGCATTTCACCGCTACACGTGGAATTCTACCTTCCTCTACAATACTCCAGATAACCAGTTTTAAGTGCAGTTCCCAGGTTGAGCCCGGGGCTTTCACACCTAACTTAACTATCCGCCTACATGCCCTTTACGCCCAGTCATTCCGATTAACGCTCGCACCCTCCGTATTACCGCGGCTGCTGGCACGGAGTTAGCCGG
+
CCCCCGGGGGGGGGGGGGGGGGGGGGGGGGGGGGGGGGGGG@FGGGGGGGGGGGGGGGGGGGGGGGGGGGGGGGGGGCGGGGGGGGGGGGGGGGGGGGGGGGGGGGGGGGGGGGGGGGGGGGGGGGGGGGGGGGGGGGGGGGGGGGGGGGGGGGGGGGGGGGEGGGGGGGGGGGGGFGFGGGGGGGGGGGGGGGGGGGGGFFFFFFFFFFFFFFAA3?FFFFFFFFBEBBDE3>DFF9656EEE<?5;;?FFEEFFD:>FFFFBBB:;?(8?<BABFF999>?FFB<<?F91>??BFB?F0
@M04999:289:000000000-L3R54:1:1101:10722:13576 2:N:0:423
GGACTACCGGGGTATCTAATCCTGTTTGCTCCCCACGCTTTCGCATCTCAGCGTCAGTATCTGTCCAGAAGGCCGCCTTCGCCACCGGTATTCCTCCACATCTCTACGCATTTCACCGCTACACGTGGAATTCTACCTTCCTCTACAATACTCCAGATAACCAGTTTTAAGTGCAATTCCCAGGTTGAGCCCGGGGCTTTCACACCTAACTTAATTATCCGCCTACATGCCCTTTACGCCCAGTCATTCCGATTAACGCTCGCACCCTCCGTATTACCGCGGCTGCTGGCACGGAGTTAGC
+
CCCCC8FGGGGGGGGGGGGGGGGGGGGGGGGGGGGGGGGGGGGGGGGGGGGGGGGGGGGGGGGGGGGGGGGGGGGGGGGGGGGGGGGGGGGGGGGGGGGGGGGGGGGFEGGGGGGGGGGGGGGGGGGGGGGGGGGGAFGGGGGGGGGGGGGGGGGGFGGGGGGGFFGGGGGGGGGGFCAGGGGGGGGGGGGGGGGGGGGGFFFFFFFFEBEFEFFFEFFFFFFF;DFFFFEFFDEFF?;AB@?@EFFEFFF;D?FAA?9?FFFF>FFBBFB<0?FFFF6>F>>B;?B7?F0<?1((-8424
@M04999:289:000000000-L3R54:1:1101:1825:13619 2:N:0:423
ACATGACTACTAGGGTATCTAATCCTGTTTGCTACCCACGCTTTCGAGCATGAACGTCAGTGTTATCCCAGGAGGCTGCCTTCGCCATCGGTATTCCTCCACATCTCTACGCATTTCACTGCTACACGTGGAATTCTACCTCCCTCTGACACACTCTAGTTAGACAGTTTCAAATGCACATCCCAAGTTGAGCTCGGGGATTTCACATCTGACTTATCTAACCGTCTGCGCTCGCTTTACGCCCAGTAATTCCGATTAACGCTCGCACCCTACGTATTACCGCGGCTGCTGGCCCGTAGTT
+
CCCCCGGGGGGGGGGGGGGGGGGGGFGGGGGGGGGCGGGGGGGGGGGGGGGGGGGGGGGGGGGGGGGGGGGGGGGGGGGGGGGGGGGGGGGGGGGGGGGFGGGGGGGGGGGGGGGGGGGGGGGGGGGGGGGGGGGGGGGGFGGGGGGGGGGGGGGGGGGGGGGGGGGGGGGGGGGGFFFFGGFGGGGGGGGGGGGG6DDDBFFFFFFF<AECEFFFEFFCAE@BFFFDEA9>AAF@F=:A@?FFFDFCFC<??E;D;DFE?B?<66>B08?<?68?FBA)<(14(3,(45)83(,27(1:6
@M04999:289:000000000-L3R54:1:1101:18428:13644 2:N:0:423
GACTACTGGGGCATCTCATCCCATTTGCTCCCCTAGCTTTCGTCTCTCAGTGTCAGTGTCGGCCCAGCAGAGTGCTTTCGCCGTTGGTGTTCTTTCCGATCTCTACGCATTTCACCGCTCCACCGGAAATTCCCTCTGCCCCTACCGTACTCCAGCTTGGTAGTTTCCACCGCCTGTCCAGGGTTGAGCCCTGGGATTTGACGGCGGACTTAAAAAGCCACCTACAGACGCTTTACGCCCAATCATTCCGGATAACGCTTGCATCCTCTGTATTACCGCGGCTGCTGGCACAGAGTTAGCC
+
CCCCCGGGGGGGGGGGGGGGGGGGGGGGGGGGGGGGGGGGGGGGGGGGGGGGGGGGGGGGGGGGGGGGGGGGGGGGGGGGGGGGGGGGGGGGGGGGGGGGGGGGGFGGGGGGGGGGGGGGGGGGGGGGGGGGGGGGGGGGGGGGGGGGGGGGGGGGGGGGGGGGGGGAEGGGGGGGFGFGGGDCFGGGGGGGGGGGGGGGFFFFFEFFF9<CFFFFFFFFFD13;8;CFFFFFFFFFF>E?:<BFBABFFF6:BFFFFFFFFFFFFFF9?A9AADFFFF6BBFFFFFFF0>(8:?BAAA<>
@M04999:289:000000000-L3R54:1:1101:5055:13665 2:N:0:423
GATCTGACTACCCGGGTATCTAATCCTGTTCGCTACCCATGCTTTCGAACCTCAGCGTCAGTTACAGACCAGAGAGCCGCCTTCGCCACTGGTGTTCTTCCATATATCTACGCATTCCACCGCTACACATGGAGTTCCACTCTCCTCTTCTGCACTCAAGAAAAACAGTTTCAGCTGCACTTCCCCGGTTAAGCCGAGGGCTTTCACAGCTGACTTGTTCTCCCGCCTGCGTTCGCTTTACGCCCAATAAATCCGGACAACGCTTGCCACCTACGTATTACCGCGGCTGCTGGCACGTAGT
+
CCCCCGFGGGGGGGGGGGGGGGGGGGGGGGGGGGGGGGGGGGGGGGDGFGGFGGGFGGGGGGGGGGGGGGGGGGGGGGGGGGGGGGGGGGGGGFGGGGGGGGGGGGGGGGGGGGGGGGGGGGGGGGGGGGGGGGGGGFGGGGGGFGGGGGGGGGGGGGGFGGGGGGGFFGGGGGGGFGFGGGGGGGGGGGGGFGGGGG>DFFFFFFFFFFFFFFFFFFFFFFFFFF=;8;BF?DFFF@DFEFFFFFF8?AABFFFF?B>?19BFFBFFB??F0((32<:A9<?>FF6(3:B??F3?B2(1-
@M04999:289:000000000-L3R54:1:1101:16941:13668 2:N:0:423
CGACTACTCGGGTATCTAATCCTGTTTGCTCCCCACGCTTTCGCATCTCAGCGTCAGTATCTGTCCAGAAGGCCGCCTTCGCCACCGGTATTCCTCCACATCTCTACGCATTTCACCGCTACACGTGGAATCCTACCTTCCTCTACAATACTCCAGATAACCAGTTTTAAGTGCAGTTCCCAGGTTGAGCCCGGGGCTTTCACACCTAACTTAATTATCCGCCTACATGCCCTTTACGCCCAGTCATTCCGATTAACGCTCGCACCCTCCGTATTACCGCGGCTGCCGGCACGGAGTTAGC
+
CCCCCGGGGEGEECFGGGGGGGDGGFDGCGGGFGGGGGGEFGGGEEGAFFGDGGGGGGCFGGGGFGGGCEFFEFGCFEGGGGGGEFGG@FFGGGGEGGGGGFAFGGGGGCCGGGFFGGGGGGGGGFG@GGGGGGGGGGFFGGG,EFFGGDCGGGGCDEC=FG=FED=:ECGDGGGEDF@FGDFGGGFFCEGFGD5DGGF4FA99AAFABBC?3=FCFFFF>=@D@@FFC3=(;;EE9;6BFF?=<<EEEE317;?C90903>FBF;BF??(-(4?F<BF>09>9;2((,499:(29(34>>
@M04999:289:000000000-L3R54:1:1101:3393:13677 2:N:0:423
AAGGGGACTACTGGGGTATCTAATCCTGTTTGCTCCCCACGCTTTCGCATCTCAGCGTCAGTATCTGTCCAGAAGGCCGCCTTCGCCACCGGTATTCCTCCACATCTCTACGCATTTCACCGCTACACGTGGAATTCTACCTTCCTCTACAATACTCCAGATAACCAGTTTTAAGTGCAATTCCCAGGTTGAGCCCGGGGCTTTCACACCTAACTTAATTATCCGCCTACATGCCCTTTACGCCCAGTCATTCCGATTAACGCTCGCACCCTCCGTATTACCGCGGCTGCTGGCACGGAGT
+
CCCCCGEGGGFGFFECGGGGFCAEDCF<FFGGGGGFG@C6@FC@EGGFFGGGCCFGGGGGEGGGGGGGGGFGGFFGFDCGGGGGFGGGGF:=@F7AA?<FGDGFDGGGGGGGGGGFGGCGGGGGGGGGEGFC+9>FGGFG,6==DGGGGGFGFGCFG8DD8AFGD?FGDGGFFGGGFGFFGGGD9EGGCCCFFGGG7C>>5@AAFA1=;>BEFFFCEB>CA<4*:9@DFDEF<6@@FFEF<3<@B(6=@AEC?5@D03()63;??1((4(4:0002,:04:9:>9991(,)3:<??(((,-
@M04999:289:000000000-L3R54:1:1101:6431:13690 2:N:0:423
GAGACTACCGGGGTATCTAATCCTGTTTGCTACCCACGCTTTCGAGCATGAACGTCAGTGTTATCCCAGGAGGCTGCCTTCGCCATCGGTATTCCTCCACATCTCTACGCATTTCACTGCTACACGTGGAATTCTACCTCCCTCTGACACACTCTAGTTTGACAGTTTCAAATGCACGTCCCAAGTTGAGCTCGGGGAATTCACATCTGACTTATCTAACCGTCTGCGCTCGCTTTACGCCCAGTAATTCCGATTAACGCTCGCACCCTACGTATGACCGCGGCGGCTGTCACGTAGTTAT
+
CCCCCDECGC:FG@BFFCFGDFGCD6FFGGC@FGGG@FGGGGGGGGGDDG9FFFE<CCFGEAEEC@FGFGGEEGGF@FGGFFDGGGCCG?D,E?FGFBFGDF??E9EFFCFFGGCFFFGFGFGGGEFFGGG:FFFGGECCGGGGCFFG9EFGDF8=ADFFFADFE?FFGGGGGGGGFGFD>DF8@9=:8=8,5CEGGD*9@9BC919@EC=A5+4B*=8A;>-7>B*59(>@@52>3663(6<64>CF)))6((174609?6(13132:116339()-3-23(-4(4-3,)).,(3(,)-.
@M04999:289:000000000-L3R54:1:1101:10344:13698 2:N:0:423
TGACTACCCGGGTATCTAATCCTGTTTGCTCCCCACGCTTTCGCATCTCAGCGTCAGTATCTGTCCAGAAGGCCGCCTTCGCCACCGGTATTCCTCCACATCTCTACGCATTTCACCGCTACACGTGGAATTCTACCTTCCTCTACAATACTCCAGATAACCAGTTTTAAGTGCAGTTCCCAGTTTGAGCCCGGGGCTTTCACACCTAACTTAATTATCCGCCTACATGCCCTTTACGCCCAGTCATCCCGATTAACGCTCGCACCCTCCGTATTACCGCGGCTGCTGGCACGGAGTTAGC
+
CCCCCGGGGG@FFCGFGGGGGGGGGGEFFGFGGGGGGGGGGGEGGGGFFGGGGGGGC@FFFGGEFGFECGGGGGGGGGEGCCGGGGGE>CFFGFFGGGGCFFAA=FGFGGGCFGGGGGGGGGGGGGFFGGGEFGGGAD=FEGGDGGEGCFGGGGGFDFGFCDFG9=DGGGFD@DDFFDF+;CF,@;E9:CCFGC5;CGGD8FAFFE6FE517;6>:<@B?B=@?F=>C*7@1=@)948@F;;(/73?)7?6(,,6C4:>2<1339;:8:?>08B4AAD069(4(4440:?72(-(-4.64)
@M04999:289:000000000-L3R54:1:1101:24903:13708 2:N:0:423
GACGACTACCGGGGTATCTAATCCTGTTCGCTACCCATGCTTTCGAACCTCAGCGTCAGTTACAGACCAGAGAGCCGCCTTCGCCACTGGTGTTCTTCCATATATCTACGCATTCCACCGCTACACATGGAGTTCCACTCTCCTCTTCTGCACTCAAGAAAAACAGTTTCAGCTGCACTTCCCCGGTTAAGCCGAGGGCTTTCACAGCTGACTTGTTCTCCCGCCTGCGTTCGCTTTACGCCCAATAAATCCGGACAACGCTTGCCACCTACGTATTACCGCGGCTGCTGGCACGTAGTT
+
CCCCCGGGGEGGGGGGGGGGGGGGGGGGGGGGGGGGGGGGGGGGGFGGGGGGGGGGGGGGGGGGGGGGGGGGGGGGGGGGGGGGGGGGGGGGGGGGGGGGGGGGFGGGGGGGGGGGFGGGGGGGGGGGGGGGGGGGGGGGGGGGGGGGGGGGGGGFFCGFGGGGGGGGGGGGGGGGFGFGGGGGGGGGEFAEFEDGGGGGFFFFFFFFF=FFFFACEFFEFFFFFDF?F@FF@BDFFFFEDFB?6728><<BB0?B96?FF?:BF?B?FFFFBB?9?>B<<>>;919<B5??:464.1(-
@M04999:289:000000000-L3R54:1:1101:25399:13726 2:N:0:423
TAGACTACTCGGGTATCTAATCCTGTTCGCTACCCATGCTTTCGAACCTCAGCGTCAGTTACAGACCAGAGAGCCGCCTTCGCCACTGGTGTTCTTCCATATATCTACGCATTCCACCGCTACACATGGAGTTCCACTCTCCTCTTCTGCACTCAAGAAAAACAGTTTCAGCTGCACTTCCCCGGTTAAGCCGAGGGCTTTCACAGCCGACTTGTTCTCCCGCCTGCGTTCGCTTTACGCCCAATAAATCCGGACAACGCTTGCCACCTACGTATTACCGCGGCTGCTGGCACGTAGTTAC
+
CCCCCGGGGGGGGGGGGGGGGGGGGGGGGGGGGGGGGGGGGGGGGGGGGGGGGGGGGGGGGGGGGGGGGGGGGGGGGGGGGGGGGGGGGGGGGGGGGGGGGGGGGGGGGGGGGGGGGGGGGGGGGGGGGGGGGGGGGGGGGGGGGGGGGGGGGGGGGGGGGGGGGGGGGGGGGGGGFGFGGGGGEGGGGGGGGECDDGGGFFFFFFFFFFFFFFFFFFFFF@FFFDFFFFFFFFFFC<3;@@D0=B74):89012>039FB?:?F9BBF:?<?8<BAD<<;F;92;B32:(4<02:0?B<)
@M04999:289:000000000-L3R54:1:1101:16902:13758 2:N:0:423
AGACTACTGGGGTATCTAATCCTGTTCGCTACCCATGCTTTCGAACCTCAGCGTCAGTTACAGACCAGAGAGCCGCCTTCGCCACTGGTGTTCTTCCATATATCTACGCATTCCACCGCTACACATGGAGTTCCACTCTCCTCTTCTGCACTCAAGAAAAACAGTTTCAGCTGCACTTCCCCGGTTAAGCCGAGGGCTTTCACAGCTGACTTGTTCTCCCGCCTGCGTTCGCTTTACGCCCAATAAATCCGGACAACGCTTGCCACCTACGTATTACCGCGGCTGCTGGCACTTAGTTAGC
+
CCCCCGFGGGGGGGGGGGGGGGGGGGGGGGGGGGGGGGGGGGGGGGGGGGGGGGGGGGGGGGGGGGGGGGGGGGGGGGGGGGGGGGGGGGGGGGGGGGGGGGGGGGGGGGGGGGGGGGGGGGGGFGGGFGGGGGGGGGGGGGGGGGGGGGGGGGGGGGGGGEGGGGGGGGGGGGGGFGFGGGGGEGDGGGGGGGGGGGGGFFFFFFFFFFFEFFFFFFFFF>FFBFFF@DDB<;?CFFFFFD?FEF7<C;BF:9>:?>9?1(44)3:2:?:72<7AFA<>1>>>>?>FB0()()6:<24)6
@M04999:289:000000000-L3R54:1:1101:20895:13763 2:N:0:423
AGACTACTGGGGTATCTAATCCTGTTCGCTCCCCACGCTTTCGTCCATCAGCGTCAATCGGTATTTAGTAACCTGCCTTCGCAATCGGGGTTCTGTGTAATATCTATGCATTTCACCGCTACACTACACATTCCAGCTACTTCAATACTATTCAAGATTAACAGTATCAACGGCAGTTCTACAGTTAAGCTGCAGGTTTTCACCGCTGACTTATCAACCCGCCTACGGACCCTTTAAACCCAATAAATCCGGATAACGCTCGCATCCTCCGTATTACCGCGGCTGCTTGCACGGCGTTAGC
+
CCCCCGGGGGFGGGGGGG<FGGGGGGFF@EE@,BFF@7F:FGGFGEGGGGGGGGGC@FCDFEFGFCFGGGGGFGGDGGGGGGG@CEFGGG@C@F<FFFFGGFFFGFFGC9CFEG<AFCCGFGDFGEGGGGGGFFECFGFGFEGFFFFD;DGC8=EF,E8EADFGGFDFDFGGCECE6=DFGCDGFEGGGFFFC8@CGG?GAFFFFFB9@FAACF6</;?=ABFDABD=@>@=B@EE4/;)(6;3;3>CE((212277893<(1741(55:6???F9<>?>((322(,),4))-((--3414
@M04999:289:000000000-L3R54:1:1101:14063:13770 2:N:0:423
TGGGGACTACCGGGGTATCTAATCCTGTTTGCTCCCCACGCTTTCGCATCTCAGCGTCAGTATCTGTCCAGAAGGCCGCCTTCGCCACCGGTATTCCTCCACATCTCTACGCATTTCACCGCTACACGTGGAATTCTACCTTCCTCTACAATACTCCAGATAACCAGTTTTAAGTGCAGTTCCCAGGTTGAGCCCGGGGCTTTCACACCTAACTTAATTATCCGCCTACACGCCCTTTACGCCCAGTCATTCCGATTAACGCTCGCACCCTCCGTATTACCGCGGCTGCGGGCACGGAGTT
+
CCCCCGGGGGGGGGGGGGGGGGGGGGGGGGGGGGGGGGGGGGGGGGGGGGGGGGGGGGGGGGGGGGGGGGGGGGGGGGGGGGGGGGGGGGGGGGGGGGGGGGGGGGGGFGGGGGGGGGGGGGGGGGGGGGGGGGGGGGGGGGGGGGGGGGGGGGGGGGGGGGGG?DEGGGGGGFDGFGFGGGGGGGFGGGGGGGGGGGGGAFFAFFFFFFFBFFFFFFFFFFFDFFFFFF8@FF@;DFFFFFBBFF:?AAFFF?(:?F<BF>FFFFFFFBF::3-1(449AB>B(((4,(32((-12((44
@M04999:289:000000000-L3R54:1:1101:13250:13807 2:N:0:423
TTGAAGACTACTGGGGTATCTAATCCTGTTTGCTCCCCACGCTTTCGCATCTCAGCGTCAGTATCTGTCCAGAAGGCCGCCTTCGCCACCGGTATTCCTCCACATCTCTACGCATTTCACCGCTACACGTGGAATTCTACCTTCCTCTACAATACTCTAGTTAACCAGTTTTAAGTGCAATTCCTAGGTTGAGCCCAGGGCTTTCACACCTAACTTAATTATCCGCCTACATGCCCTTTACGCCCAGTCCTTCCGATTAACGCTCGCACCCTCCGTATTACCGCGGCTGCTGGCACGGATT
+
CCCCCCFGGEGFEEC@F@EFGGDFGGFGGFFGGGGGGGGGCFFEGGGGEEFEGFGGGCEGGGCGGGGGGGGGGFGEFF7@FC:FGGGEGGGGECDFGFGGGGGGDGGGGGGFECCEGC=FFGGGGGFFGGFD+EFDFGAFFF=FECG;DFGGGFGFGFFGGGGGG?FGFF=DGGGGF7FDGGDFGGGDFG8CGGFFF:FGEFFFFFAFFFDBCFF>=6+:=EEE=9>ADD@C5@EBEFFFF>@>@<0/7)9<3=<@6D;)7;>?@(:9936?F:B??B2<A)42((4;2:::((,,(-,(-
@M04999:289:000000000-L3R54:1:1101:3378:14063 2:N:0:423
GACTACTGGGGTATCTAATCCTGTTCGCTCCCCACGCTTTCGTCCATCAGCGTCAATCGGTATTTAGTAACCTGCCTTCGCAATCGGGGTTCTGTGTAATATCTATGCATTTCACCGCTACACTACACATTCCAGCTACTTCAATACTATTCAAGATTAACAGTATCAACGGCAGTTCTACAGTTAAGCCGCAGGTTTTCACCGCTGACTTATCAACCCGCCTACGGACCCTTTAAACCCAATAAATCCGGATAACGCTCGCATCCTCCGTATTACCGCGGCTGCTGGCACGGAGTGAGCC
+
CCCCCGGGGGGGGGGGGGGGGGGGGGGGGGGGDFGGGFGGGGGGGGGGGGGGGGGGGGGDGCFGGGGGGGFGGGGGGGGGDCG7EFGGGGCGGGGGGGGGFGGGGGGCFGGGGGGFFDGGGGGGGGGGGG<FFFAFGGGCFGGFGGGGGGFGFGGGGDACFDFGGGFCEFGGDGGDF=FDGGFDFDFFG,@6EGG>DGGFFC*<AEFE@BE4EFFFFAEAA=>D=(05=5;@8=EECEFF?31=@EEFF6(/,247<;6B>FFFF?2449??:())6,9(,273:2)4:<F?0;61(6>74
@M04999:289:000000000-L3R54:1:1101:1861:14131 2:N:0:423
TCTAGACTACTGGGGTATCTAATCCTGTTCGCTACCCATGCTTTCGAACCTCAGCGTCAGTTACAGACCAGAGAGCCGCCTTCGCCACTGGTGTTCTTCCATATATCTACGCATTCCACCGCTACACATGGAGTTCCACTCTCCTCTTCTGCACTCAAGAAAAACAGTTTCAGCTGCACTTCCCCGGTTAAGCCGAGGGCTTTCACAGCTGACTTGTTCTCCCGCCTGCGTTCGCTTTACGCCCAAGAAATCCGGACAACGCTTGCCACCTACGTATTACCGCGGCTGCTGGCACGTAGTT
+
CCCCCGGGGGGGGGGGGGGGGGGGGGGGGGGGGGGGGGGFGGGGGGFGGDFGGGGGGGGGFGGGGGGGGGGGGGGGGGGGGGGGGGGGFGGGGGGEFGGFFGGGGFGGGFFCFEFGGGGGGDGGGDFFGGFGGFBFGFGGGGGGFGGGGGGGGC,DFG=8DGCGGGGA==FGGGDD?FFF=FGGGGC:CECGGGEGGGCGFF4?+:9ABEEFFFFFEFF<CEDBFBFFF=?;D<9?F?)+6;99;((6@1>C1331(4(4>>::?F:<F?1((-,))(-4-((,49;(().(((,-418?6
@M04999:289:000000000-L3R54:1:1101:25443:14148 2:N:0:423
GTATGACTACAAGGGTATCTAATCCTGTTCGCTACCCATGCTTTCGAACCTCAGCGTCAGTTACAGACCAGAGAGCCGCCTTCGCCACTGGTGTTCTTCCATATATCTACGCATTCCACCGCTACACATGGAGTTCCACTCTCCTCTTCTGCACTCAAGAAAAACAGTTTCAGCTGCACTTCCCCGGTTAAGCGGAGGGCTTTCACAGCTGACTTGTTCTCCCGCCTGCGTTCGCTTTACGCCCAATAAATCCGGACAACGCTTGCCCCCTACGTATTACCGCGGCTGCTGGCACGTAGTT
+
CCCCCGGGGGGGGGGGGGGGGGGGGGGGGGGGGGGGGGGGGGGGGGGGGGGGGGGGFGGGFFFFGGGGGGGGEAFGGGGGGDGGGGFFGGGAAFGGGGGGGGGGGGGGFGFFGEGEGFGGGGGGGGGGGGGFFGGGGGGDGGGGGDDGGGGGFGGGGFFGF@DFGGFGF:EFFGF?FGFG??D=FGEEGGGAA67?CGGGFFFFFFFFF=@EDFFFFFFFFED>@@22=BF;<;>6DF);;@>F@<FFE;<3;((-3-3,6;BF61:)(49(4:?<AF4)61;9>;6;:?23:0)(..3,-
@M04999:289:000000000-L3R54:1:1101:26288:14176 2:N:0:423
GGAGACTACCCGGGTATCTAATCCTGTTTGCTCCCCACGCTTTCGCATCTCAGCGTCAGTATCTGTCCAGAAGGCCGCCTTCGCCACCGGTATTCCTCCACATCTCTACGCATTTCACCGCTACACGTGGAATTCTACCTTCCTCTACAATACTCCAGATAACCAGTTTTAAGTGCAGTTCCCAGGTTGAGCCCGGGGCTTTCACACCTAACTTAATTATCCGCCTACGTGCCCTTTACGCCCAGTCATTCCGATTAACGCTCGCACCCTCCGTATTACCGCGGCTGCTGGCACGGAGTT
+
CCCCCGGGGGGGEGFGGGGGGGGGGGGGGGGGGGGGGGGGDCCFGGGGGFGGGGGGGGEFGGGGGGGGGGGGGGGGGGGGGGGGGGGGGGGGGGGGGGGGGGFGDGFGGGDGDGGGGGACGEGGGFGGGEGGGFFGGGGCFGGGGGGGGGGGGFGFFFD?=FFGGGFDDFGGGGGFBDFFGGGDGGEFFGFGGGGGDGGGFAFFFFABDFBFFF=CCFF4B4>B29@=;DFF;@(=3CFFF;9(3(7>?CCE@?<::DFFFF?66190B18(4-38(66A4930603?B:::?5(,(-4(
@M04999:289:000000000-L3R54:1:1101:20161:14191 2:N:0:423
GGACTACAAGGGTATCTAATCCTGTTCGCTACCCATGCTTTCGAACCTCAGCGTCAGTTACAGACCAGAGAGCCGCCTTCGCCACTGGTGTTCTTCCATATATCTACGCATTCCACCGCTACACATGGAGTTCCACTCTCCTCTTCTGCACTCAAGAAAAACAGTTTCAGCTGCACTTCCCCGGTTAAGCCGAGGGCTTTCACAGCTGACTTGTTCTCCCGCCTGCGTTCGCTTTACGCCCAATAAATCCGGACAACGCTTGCCACCTACGTATTACCGCGGCTGCTGGCACGTAGTTAGC
+
CCCCCGGGGGFGFEGGGGGGGFFGGFGGGGEGFGGGGGGFFGGGFGGFGGGGGGGGGGGGGGGFFGGGFGGGGGGGGGGGGGGGGGGGGGGGGGGGGGGGFGGGGGGGGGGGGGDGGGGGGGGGGDECGFFFGFGGGGGGGGGGGGFGGFGGGGGGGGGEGGGGGDFCFGGGGGGGFGFCDCGGGGEGGGGDEEGGDFGGFFFFFFFFFFE<BFFFEFFFF=BDDFFFDFDFDFFC<?<DBD;@;;.<CEFF?61<?061(-8:A<?:FF<12<BADA?F9>((1604::0)461(-)-:5
@M04999:289:000000000-L3R54:1:1101:9484:14196 2:N:0:423
GTATGACTACCGGGGTATCTAATCCTGTTTGCTCCCCACGCTTTCGCATCTCAGCGTCAGTATCTGTCCAGAAGGCCGCCTTCGCCACCGGTATTCCTCCACATCTCTACGCATTTCACCGCTACACGTGGAATTCTACCTTCCTCTACAATACTCCAGATAACCAGTTTTAAGTGCAGTTCCCAGGTTGAGCCCGGGGCTTTCACACCTAACTTAATTATCCGCCTACATGCCCTTTACGCCCAGTCATTCCGATTAACGCTCGCCCCCCCCGTATTACCGCGGCTGCTGGCTCGTGGTT
+
CCCCCGGGGGGGGGGGGGGGGGGGGGGGGGGGGGGGGGGGGGGGGGGC@FGGGGGGGGGGGGGGGGGAFGGGGGGGGGGGGGGGGGGGGGGGGGGFFGGGFGGGGGGGGGGGCFGGGGGGGGGGGGGGGGGGCDEGGGGGGGGGGGGGGGGFGFDEGGGEGGGGGGGFDEFGGGGFCFADFGGGFGD@DCFGFC*9*;;7@F4AFFFF>=E)-:BFEFFFFEF29(6(=33)633;D@3:(:9>02@<A???6(8<:?AA61??09((3(,(334(..)6)11>(-(41),(8()-(((,-
@M04999:289:000000000-L3R54:1:1101:15430:14220 2:N:0:423
GACTACTCGGGTATCTAATCCTGTTCGCTCCCCACGCTTTCGTCCATCAGCGTCAATCGGTATTTAGTAACCTGCCTTCGCAATCGGGGTTCTGTGTAATATCTATGCATTTCACCGCTACACTACACATTCCAGCTACTTCAATACTATTCAAGATTAACAGTATCAACGGCAGTTCTACAGTTAAGCTGCAGGTTTTCACCGTTGACTTATCAACCCGCCTACGGACCCTTTAAACCCAATAAATCCGGATAACGCTGGCATCCTCCGTATTACCGCGGCTGCTGGCACGGAGTTACCC
+
@ACCCGC8CC7;@<FEGGGGF<FCEFGEEFG<FGDFCCFFGGGGGD,EEFD@@FDFGG?>@C,F<@FFCFGG9B@FFF@FG:=FFGC@EGGGGFGFE?EGG9FFFEGDC,FEEEFFEFCGGGFF=FF8<AFGAEDCFFG=A=AFGGGCG;EGADC=@=EFFAFFGFGGCFCGEGDFFCEGFGCFF:C9@9,,<<CD?FGG<CAD*3<>8;A=E=B9@CBA?B957A(625@:@E48C>DEF0@8<>CE;>;0(,;3262((63.(..<<98?1:49<B69(4(4:)4((.521((44A)).
@M04999:289:000000000-L3R54:1:1101:7249:14244 2:N:0:423
GACTACTAGGGTATCTAATCCTGTTTGCTCCCCACGCTTTCGCATCTCAGCGTCAGTATCTGTCCAGAAGGCCGCCTTCGCCACCGGTATTCCTCCACATCTCTACGCATTTCACCGCTACACGTGGAATTCTACCTTCCTCTACAATACTCCAGATAACCAGTTTTAAGTGCAGTTCCCAGGTTGAGCCCGGGGCTTTCACACCTAACTTAATTATCCGCCTACATGCCCTTTACGCCCAGTCATTCCGATTAACGCTCGCACCCTCCGTATTACCGCGGCTGCTGGCACGGAGTTAGCC
+
CCCCCGGGGGGGGGGGGGGGGGGGGGGGGGGGGGGGGGGGGGGGGGGGGGGGGGGGGGGGGGGGGGFFGGGGGGGGGGGGGGGGGGGGGGGGGGFGGGGGGGGGGGGGGGGGGGGGGGGGGGGGGGGGGGGGGGGGGGGGGGGGGGGGGGGGGGGGGGGGGGGGGGGGFGGGGGGGFGFGGGGGGGGGGGGGGGGGGGGGFFFFFFFFFFFFFFFFFFFFFFFFFFFF3>DFFF4@;F@EFDFEE?EFFE<FFFFFFFFDB>BB>?BFFFFFBFAFFFFF(3>FFFFFF0?F229?8A<>:
@M04999:289:000000000-L3R54:1:1101:7827:14253 2:N:0:423
GACTACCCGGGTATCTAATCCTGTTTGCTCCCCACGCTTTCGCATCTCAGCGTCAGTATCTGTCCAGAAGGCCGCCTTCGCCACCGGTATTCCTCCACATCTCTACGCATTTCACCGCTACACGTGGAATTCTACCTTCCTCTACAATACTCCAGATAACCAGTTTTAAGTGCAGTTCCCAGGTTGAGCCCGGGGCTTTCACACCTAACTTAATTATCCGCCTACATGCCCTTTACGCCCAGTCATTCCGATTAACGCTCGCACCCTCCGTATTACCGCGTCTGCTGGCACGGAGTTAGCC
+
CCCCCFFGGGGGGGGGGGGGGGGGGGGGGGGGGGGGGGGGGGGGGGGGGGGGGGGGGGGGGGGGGGGGGGGGGGGGGGGGGGGGGGGG@FGGGGGGGGGGGGGGGGGGGGGGGGGGGGGGGGGGGGDGGGGGGGGGGGGGGGGGGGF8EGFGGGGGGGGGGFGFGFGGGFGGGGGGFGFGCGGCFFFGGGGGGGGDCGFGFFFFEAFFFFEF*B>FEFFFF@?9BEFF=@;@DEFFFF6B<63=<CEFEE;D@?EF:6??F6;B>?:?B>F:(44:)((-(41:94:?((,444(-4AAF0
@M04999:289:000000000-L3R54:1:1101:3195:14279 2:N:0:423
TGACTACTAGGGTATCTAATCCTGTTTGCTCCCCACGCTTTCGCATCTCAGCGTCAGTATCTGTCCAGAAGGCCGCCTTCGCCACCGGTATTCCTCCACATCTCTACGCATTTCACCGCTACACGTGGAATTCTACCTTCCTCTACAATACTCCAGATAACCAGTTTTAAGTGCAGTTCCCAGGTTGAGCCCGGGGCTTTCACACCTAACTTAATTATCCGCCTACATGCCCTTTACGCCCAGTCATTCCGATTAACGCTCGCACCCTCCGTATTACCGCGGCTGCTGGCACGGAGTTAAC
+
CCCCCGGGGGGGGGGGGGGGGGGGGGGGGGGGGGGGGGGGGGGGGGGGGGGGGGGGGGGGGGGGGGGGGGGGGGGGGGGGGGGGGGGGGGGGGGGGGGGGGGGGGGGGGGGGGGGGGGGGGGGGGGGGGGGGGGGGFGGFGGGGGGGGGGGGGGGGGGGGGGGGGGFGGGGGFGGGFGFGGGGGGGGGGGGFGGGGGGGGFFFFFFFFEFE6BFFFFFFEEFFFDFEFF@>DFFFFF?@EFF?3@FECCEE01;FFF@FDFFFFFFFFFF>1<::BFAF990>>>60>0<:BFF62-:)))
@M04999:289:000000000-L3R54:1:1101:11543:14294 2:N:0:423
ACGACTACCGGGGTATCTAATCCTGTTTGCTCCCCACGCTTTCGCATCTCAGCGTCAGTATCTGTCCAGAAGGCCGCCTTCGCCACCGGTATTCCTCCACATCTCTACGCATTTCACCGCTACACGTGGAATTCTACCTTCCTCTACAATACTCTAGTTAACCAGTTTTAAGTGCAATTCCTAGGTTGAGCCCAGGGCTTTCACACCTAACTTAATTATCCGCCTACATGCCCTTTACGCCCAGTCATTCCGATTAACGCTCGCACCCTCCGTATTACCGCGGCTGCTGGCACGGAGTT
+
CCCCCGGGGGGGGGGGGGGGGGGGGGGGGGGGGGGGGGGGGGGGGGGGGGGGGGGGGGGGGGGGGGGGGGGGGGGGGGGGGGGGGGGGGGGGGGGGGGGGGGGGGGGGGGGGGGGGGGGGGGGGGGGGGGGGGGGGGGGGGGGGGGGGGGGGGGGGGGGGGGGGGGGGGGGGGGGGFGFGGGDGGGGGGGGGGGGGGGGGFFFFFFFFFFFFFFFFFFAEF=DFFFFFF<BFFFB@EFFFFFFFFFFFFFF1<?FFFFFFDDBB;>F?FFFB?03?>AF1>FFF>BF?00::?B01441
@M04999:289:000000000-L3R54:1:1101:8113:14335 2:N:0:423
GGCAGACTACAGGGGTATCTAATCCTGTTCGCTCCCCACGCTTTCGTCCATCAGCGTCAATCGGCATTTAGTAACCTGCCTTCGCAATCGGGGTTCTGTGTAATATCTATGCATTTCACCGCTACACTACACATTCCAGCTACTTCAATACTATTCAAGATTAACAGTATCAACGGCAGTTCTACAGTTAAGCTGCAGGTTTTCACCGCTGACTTATCAACCCGCCTACGGACCCTTTAAACCCAATAAATCCGCATAACGCTCGCATCCCCCGTATTACCGCGGCTGATGGCACGGTGTC
+
CCCCCGGGGGFFDFFGGC<C<FGEFFEE@CF76C:EE@C:FFEDGG@CEEGGGGDEFCED@@C@+6CDFGGGGGAEEFFC?,CFG7+,6F76FFFGG?@<FGFEC9;?E9@?EEFEGGGGGD@FC@FGGGGGGFFDGGAEGFGG8=D8;D?FA=DFFE:9DEF=A@=FECEGGGG@>DA89DGGGAAE7<DCADF6+?C@F6C99=>9@552=F916BA*;42:@>52395@5(631@C+.;33?(6;E99?;6(4(4)6;;?:>00(4((((7<(((-.)-46(4((().).(,,(,--)
@M04999:289:000000000-L3R54:1:1101:8367:14396 2:N:0:423
GGGACTACCAGGGTATCTAATCCTGTTTGCTCCCCACGCTTTCGCATCTCAGCGTCAGTATCTGTCCAGAAGGCCGCCTTCGCCACCGGTATTCCTCCACATCTCTACGCATTTCACCGCTACACGTGGAATTCTACCTTCCTCTACAATACTCCAGATAACCAGTTTTAAGTGCAGTTCCCAGGTTGAGCCCGGGGCTTTCACACCTAACTTAATTATCCGCCTACATGCCCTTTACGCCCAGTCATTCCGATTAACGCTCGCACCCTCCGTATTACCGCGGCTGCTGGCACGGAGTT
+
CCCCCGGGGGGGGGGGGGGGGGGGGGGGGGGGGGGGGGGGGGGGGCGGGGGGGGGGGGGGGGGGGGGGGGGGGGGGGGGGGGDGGGGGGGGGGGGGGGGGGGGGGGGGGGGGGGGGGGGGGGGGGGGGGGFGGGGGGGGGGGGGGGGGGGGGGGFGGGGGGGGGGGGGGGGGGGGGFGFGGGGGFGGGGDFGGGDDGGGGFFFFFFFFFFFFFFFFFFFFFFFFFFDEFFFFFFFEFFFFF@DFFEEFCEFF@@FFF;@6:?6;;>FBFFF>::1:9BA:B690(-4?:?F??:>92?B
@M04999:289:000000000-L3R54:1:1101:5400:14418 2:N:0:423
GAAGACTACAGGGGTATCTAATCCTGTTTGCTCCCCACGCTTTCGCATCTCAGCGTCAGTATCTGTCCAGAAGGCCGCCTTCGCCACCGGTATTCCTCCACATCTCTACGCATGTCACCGCTACACGTGTAATTCTACCTTCCTCTACAATACTCCAGATAACCAGTTTTAAGTGCAATTCCCAGGTGGAGCCCGGGGCTTTCACACCTAACTTAATTATCCGCCTGCATGCCCTCTACGCCCAGTCTTTCCCATTAACGCTCGCACCCTCCCGATTCCCGCGGCTCCTGGCTCGGGGTTT
+
CCCC<FF<,E6<F:@6CCFGAAD<6@FEGFG9EF@FFG@@F7DFFG@E+CAF9EFGEE@<,EDFCF@<E,F<66EF=F=CFFFGFCFC+@::F,?F,F=EFEAFEFFEFDEG@+C?EF98FB+>FF79?,?,9@EF9FD,,@,3@A9;A9=8D8F,8,@,9==FF0=2:D=,@==EB+?+=+=DB?D,+:E,@D+***0**3+1=EF>:<4=4+@+5+=7C*-69@((7/>7)66(/)122::((//)))17)34>?931(,4(3(44((2(,(((()).((-20((-48(((21(((---
@M04999:289:000000000-L3R54:1:1101:15595:14423 2:N:0:423
AGACTACACGGGTATCTAATCCTGTTCGCTCCCCACGCTTTCGTCCATCAGCGTCAATCGGTATTTAGTAACCTGCCTTCGCAATCGGGGTTCTGTGTAATATCTATGCATTTCACCGCTACACTACACATTCCAGCTACTTCAATACTATTCAAGATTAACAGTATCAACGGCAGTTCTGCAGTTAAGCTGCAGGTTTTCACCGCTGACTTATCAACCCGCCTACGGACCCTTTAAACCCAATAAATCCGGATAACGCTCGCATCCTCCGTATTACCGCGGCTGCTGGCACGGAGTTAGC
+
CCCCCGGGGGGGGGGGGGGGGGGGGGGGGGGGGGGGGDGGGGGGGGGGGGGGGGGGGGGGGGGGGGGGGGGGGGGGGGGGGGGGGGGGGGGGGGGGGGGGGGGGGGGGGGGGGGGGGGGGGGGGGGGGGGGGGGGGGGGGGGGGGGGGGGGGGGGGDFGGGGGGGGGGGGGGGGGGFGFGGGGGGGGGGGGGGGGGGGGGFFFFEEFFFFFEF>CFFFFFFFFFFFF@FFFFFF;3CEFF0;6@F<CEE8>9;@1)3;0<?>FFB>FFFFF?03:AADF>F09BF:5?BB?>?B>FFBAA9
@M04999:289:000000000-L3R54:1:1101:11443:14438 2:N:0:423
AGACTACCAGGGTATCTAATCCTGTTTGCTCCCCACGCTTTCGCATCTCAGCGTCAGTATCTGTCCAGAAGGCCGCCTTCGCCACCGGTATTCCTCCACATCTCTACGCATTTCACCGCTACACGTGGAATTCTACCTTCCTCTACAATACTCCAGATAACCAGTTTTAAGTGCAGTTCCCAGGTTGAGCCCGGGGCTTTCACACCTAACTTAATTATCCGCCTACATGCCCTTTACGCCCAGCCATCCCGATTAACGCTCGCACCCTCCTTATTACCGCGGCTGCTGGCCCGGATTTAGC
+
CCCCCGGGGGGGGGGGGGGGGGGGGGGGGGGGGGGGGGGGGGGGGG@CGGGGGGGGGGGGGGGGGGGGGGGGGGGGGGGGGGGGGGGGGGGGGGGGGGEGGGGGCCFGGGGGGGDGGEGGGGGGCFCGGCGGGGGGGDGGGGGGGGFFFFGGGGGGCGGGGGGGFFFGFFGGGGF2<=ED?D6FGGFGGGFF>6>9DGGGFFFFFFA9>:CFBFFFF69@>B??5=3;?=BFEDE3CFFA@?((/:;(6=4273;EE@B?F9(3;>F??4(.).4:<<602((-(4)40((-,((--3)-)
@M04999:289:000000000-L3R54:1:1101:17812:14453 2:N:0:423
GACTACCAGGGTATCTAATCCTGTTCGCTCCCCACGCTTTCGTCCATCAGCGTCAGTTACAGACCAGAGAGCCGCCTTCGCCACTGGTGTTCTTCCATATATCTACGCATTCCACCGCTACACATGGAGTTCCACTCTCCTCTTCTGCACTCAAGAAAAACAGTTTCAGCTGCACTTCCCCGGTTAAGCCGAGGGCTTTCACAGCTGACTGGTTCTCCCGCCTGCGTTCGCTTTACGCCCAATAAATCCGGACAACGCTTGCCACCTACGTATTACCGCGGCTGCTGGCACGTAGTTAGCC
+
CCCCCGGGGGGGGFGGGGGGGGGGGGGGGGGGEGGGGEGGGGFGG7FFGGGGGEEFFFGGGFFGFGGGGGGGGEGGGGGGGDGGGECGGGGGGFGFGGGGGGGFGGGGGGGGFFGGGEGGEGGFFGGFGGFGGGFFGGGGGGGGGGGAEDC8DDFGGGFFGGGGGGFFGGGGGGGGFCFDDGGGGCEGGGECEG5CFCCC>=BFF>AFFF*->BFBFFF@FFFFD>@@DFB<;DFC0;BFF?8;@EFFE6-49;??9B0:1:297?FFF<:?ABFF2:>>;;9BB72(-7??F::?AA264
@M04999:289:000000000-L3R54:1:1101:17684:14455 2:N:0:423
GTCGACTACTGGGGTATCTAATCCTGTTCGCTACCCATGCTTTCGAACCTCAGCGTCAGTTACAGACCAGAGAGCCGCCTTCGCCACTGGTGTTCTTCCATATATCTACGCATTCCACCGCTACACATGGAGTTCCACTCTCCTCTTCTGCACTTAAGAAAAACAGTTTCAGCTGCACTTCCCCGGTTAAGCCGAGGGCTTTCACAGCTGACTTGTTCTCCCGCCTGCGTTCGCTTTACGCCCAATAAATCCGGACAACGCTTGCCACCTACGTATTACCGCGGCTGCTGGCACGTAGTT
+
CCCCCGGGGGGGGGGGGGGGGGGGGGGGGGGGGGGGGGGGGGGGG,EGGGGGGGGGGGGFGGGGGGGGGGCFGGGGGGGGGGGGGGGGGGDGGGGGGGGGGGGGGFGGGGGGGDFGGGGGGGGGGGGFFGG@FFGGGGGGGGGGGGGGGGGGGGGGGFGGGGGGGGGGGGGGFCFGFGFGGGGGGGGGGGCFFECDGDGDFFFFFFFFFFE=;68FBFFCFB>B>DFFF@DFFFF;DFFFFFFD;(;A66C7>><B>1:>>FFBB7>??<BFF??B?FBBBFFFF6;F?F>F:<???<?D
@M04999:289:000000000-L3R54:1:1101:5862:14470 2:N:0:423
GGAGACTACCGGGGTATCTAATCCTGTTCGCTACCCATGCTTTCGAACCTCAGCGTCAGTTACAGACCAGAGAGCCGCCTTCGCCACTGGTGTTCTTCCATATATCTACGCATTCCACCGCTACACATGGAGTTCCACTCTCCTCTTCTGCACTCAAGAAAGACAGTTTCAGCTGCACTTCCCCGGTTAAGCCGAGGGCTTTCACAGCTGACTTGTTCTCCCGCCTGCGTTCGCTTTACGCCCAATAAATCCGGACAACGCTTGCCACCTACGTATTACCGCGGCTGCTGGCACGTAGTT
+
CCCCCGGGGGGGGGGGGGGGGGGGGGGGGGGGGGGGGGGGGGGGGGGGGGGGGGGGGGGGGGGGGFGGGGGGGGGGGGGGGGGGGGGGGGGGGGGGGGGGGGGGFGGGGGGGGGGGGFGGGGGGGGGGGGFGGGGGGGGGGGGGGGGGGGGGGFGGFGGGG8?FGFGGGGGGGGGFFGFGGGDFD+@EGGFGGG>DGGGGFFFFFFFFFFFB:FFF=CFEFF2=9@081;7;?@F@F3;BDBFFFBDF>>4?>>:>9??BBFFFFFBB?BBF?17475)48>FF99;<FB00(48:?:()
@M04999:289:000000000-L3R54:1:1101:26119:14485 2:N:0:423
TGACTATCGGGGTATCTAATCCTGTTTGCTCCCCACGCTTTCTCACCTCAGCGTCAGTATCTGTCCAGAAGGCCGCCTTCGCCACCGGTATTCCTCCACATCTCTACGCATTTCACCGCTCCACGTGGAATTCTACCTTCCTCTACAATACTCCAGATAACCAGTTTCACGTGCAATTCCCAGGTTGTGCCCGGGGCTTTCACACCTAACTTAATTATCCGCCTACATGCCCTTTACGCCCAGTCATTCCGATTAACGCTCGCACCCTCCGTATTACCGCGGCTGCTGGCACGGAGTTATC
+
B9,A,,,68+6C@CFAF@,;C66;C6E<,CF,CFCF7:6,B6,C<,;,C66CFB:B:6,CCF,CCE6,CC@E@FCF@4FD<F8,CA=78+95,9,C<=FFFBFFG,,4@:+4E9,CA:FC++4A@99+4C<=AE,E4,@F8,@B=,,,@=F8F,63ECFDFDGD==@F8,31=8=22=+2:++4DFC+5,3;;EEGGDDD>+=BF5;6.:;7*4B+1:8>>B?2(3@?EB)6@/;34((2:(((/4755918@D@C.,434(39>1<(4(,-,.8)-6(2(4>23(4)(-.201-,((.)-
@M04999:289:000000000-L3R54:1:1101:3438:14512 2:N:0:423
CGACTACTGGGGTATCTAATCCTGTTTGCTCCCCACGCTTTCGCATCTCAGCGTCAGTATCTGTCCAGAAGGCCGCCTTCGCCACCGGTATTCCTCCACATCTCTACGCATTTCACCGCTACACGTGGAATTCTACCTTCCTCTACAATACTCCAGATAACCAGTTTTAAGTGCAGTTCCCAGGTTGAGCCCGGGGCTTTCACACCTAACTTAATTATCCGCCTACATGCCCTTTACGCTCAGTCATTCCGACTAACGCTCGCACCCCCCGTATTACCGCGGCTGCTGGCACGAAGTTAGC
+
-A,,A@FGE<6@F@@CFGFFG<CFF<6F<E<E@FGE@FC7@E:@@:@6EBE8@8C7@F9FGAFGGGFG<6C@FGG7F=:EFGG@4?F:6CF<F,,9?AF<,=5CEGG7CBFFFC,A<FGECEFCGGD+F<?,C=FCG9AFGGGFGFC?F9ED=DE?33D8FFCG===:DFE@EA9B<D+6D8FCEC@8:AFGC6;?7DG*@1:BFDF6EBE*1BEFFFF?59=@2BB**07BF,347(()/6(9C47.<C;((((/.,(-4(,(7>:(90-21:.56<0>9;BB9<3)5((5:((((.6-)
@M04999:289:000000000-L3R54:1:1101:27558:14578 2:N:0:423
GCTGACTACTGGGGTATCTAATCCTGTTTGCTCCCCACGCTTTCGCATCTCAGCGTCAGTATCTGTCCAGAAGGCCGCCTTCGCCACCGGTATTCCTCCACATCTCTACGCATTTCACCGCTACACGTGGAATTCTACCTTCCTCTACAATACTCCAGATAACCAGTTTTAAGTGCAATTCCCAGGTTGAGCCCGGGGCTTTCACACCTAACTTAATTATCCGCCTACATGCCCTTTACGCCCAGTCATTCCGATTAACGCTCGCACCCTCCGTATTACCGCGGCTGCTGGCACGGAGTT
+
CCCCCGGGCFGGGGFEGGGGGGGGFCEFGDFCFGGFGGGGGGFGGGGEGGGGCDFGGCEGGDFGGGGGGGGGGGGFEGFGGGGGGGGCGGGGGDEEACFFGGFFFGGGGGGGEGGGGGGGGDGEGGGEFGGFGEFGCDCGGGGGFAF==FCDFFCDGGGGGGFFGDAFGFGGGFGGFGFFFGGGGGFGCECFGGGGGGGDAAAFFFFEFF3:ECF>CFCFFE@FFFFFFFFE=51=@EFF@3>D66;A59?3;;08(;>D01<99;>FFFF:><::0)9<1;B1,(((547:7<396047
@M04999:289:000000000-L3R54:1:1101:10118:14622 2:N:0:423
TGACTACAGGGGTATCTAATCCTGTTTGCTCCCCACGCTTTCGCATCTCAGCGTCAGTATCTGTCCAGAAGGCCGCCTTCGCCACCGGTATTCCTCCACATCTCTACGCATTTCACCGCTACACGTGGAATTCTACCTTCCTCTACAATACTCCAGATAACCAGTTTTAAGTGCAATTCCCAGGTTGAGCCCGGGGCTTTCACACCTAACTTAATTATCCGCCTACATGCCCTTTACGCCCAGTCATTCCGATTAACGCTCGCACCCTCCGTATTACCGCGGCTCCTGGCCCGGAGTTAGC
+
CCCCCGGGGGGGGGGGGGGGGGGGGGGGGGGGGGGGGGGGGGGGGGGGGGGGGGGGGGGGGGGGGGGGGGGGGGGGGGGGGGGGGGGGGGGGGGGGGGGGGGGGGGGGGGGGGGGGGGGGGGGGGGGGGGGGGGGGGGGGGGGGGGGFGGGGGGGGGGGGGGGGGGGGGGGGGGGGFGFGGGGGGGGGGGGGGGGGGGFGFFFFFFFFFFFFFFFFFFF@6>=@@DFC?EBBEFEFFFF>F;3@EEECE?.21;D9)19?B;F9BFF(:<>B?BFFFA0(,139(,.83(((333187>))
@M04999:289:000000000-L3R54:1:1101:16892:14693 2:N:0:423
GGACTACCCGGGTATCTAATCCTGTTTGCTCCCCACGCTTTCGCATCTCAGCGTCAGTATCTGTCCAGAAGGCCGCCTTCGCCACCGGTATTCCTCCACATCTCTACGCATTTCACCGCTACACGTGGAATTCTACCTTCCTCTACAATACTCCAGATAACCAGTTTTAAGTGCAGTTCCCAGGTTGAGCCCGGGGCTTTCACACCTAACTTAATTATCCGCCTACATGCCCTTTACGCCCAGTCATTCCGATTAACGCTCGCACCCTCCGTATTACCGCGGCTGCTGGCACGGATTTCGC
+
C@CCCG<FGGGGGGGGGGGGGGGGFGGGGGGGGGGGGGGGGGGGG@FFGGFGGGGGGFFFGGGGGGG<@FCFDGGGGGGGF7@FCFEFEBDEFGGGGGGFEGGFGGGGDGGCFDGGGGGGGGGGGFEF@9?EFEEG9E;EF8FGGFAEFGGDFG?89FFGGCG?=DADA,EFFGF89FF7=87+6@@?:7@C>EG*;?CFFFFFAAFFFBCEFAFFE=F*?9@FF:3CF@;@E3@9C??>@;1@@FC)5?@<DF?FE(3::>663903:,2(37(.<)4;3(((4082(,(,2(4(-))(,
@M04999:289:000000000-L3R54:1:1101:12057:14706 2:N:0:423
TTTAGACTACAAGGGTATCTAATCCTGTTCGCTCCCCACGCTTTCGTCCATCAGCGTCAATCGGTATTTAGTAACCTGCCTTCGCAATCGGGGTTCTGTGTAATATCTATGCATTTCACCGCTACACTACACATTCCAGCTACTTCAATACTATTCAAGATTAACAGTATCAACGGCAGTTCTACAGTTAAGCTGCAGGTTTTCACCGCTGACTTATCAACCCGCCTACGGACCCTTTAAACCCAATAAATCCGGATAACGCTCGCATCCTCCGTATTACCGCGGCTGCTGGCACGGAGTT
+
CCCCCGGGGGGGGGGGGGGGGGGGGGGGGGGGGGGGGGGGGGGGGGGGGGGGGGGGGGGGGGGGGGGGGGGGGGGGGGGGGGGGGGGGGGGGGGGGGGGGGGGGGGGGGGGGGGGGGGGGGGGGGGGGGGGGGGGGGGGGGGGGGGGGGGGGGGGGGGGGGGGGGGGGGGGGGGGGFGFGGGGGGGGGGGGGGGGGGGGGFFFFFFFFFFFFFFFFFFFFFFFABFFFFF=@BFFFFFFFCEFFFFD3ECEFFFFFFDFFFBFFFFFFBFFFFFFBFBFF9?0>9;9BFF:?:B??9(184
@M04999:289:000000000-L3R54:1:1101:5327:14724 2:N:0:423
TGTAGACTACTCGGGTATCTAATCCTGTTTGCTCCCCACGCTTTCGCATCTCAGCGTCAGTATCTGTCCAGAAGGCCGCCTTCGCCACCGGTATTCCTCCACATCTCTACGCATTTCACCGCTACACGTGGAATTCTACCTTCCTCTACAATACTCCAGATAACCAGTTTTAAGTGCAATTCCCAGGTTGAGCCCGGGGCTTTCACACCTAACTTAATTATCCGCCTACATGCCCTTTACGCCCAGTCATTCCGATTAACGCTCGCCCCCTCCGTATTACCGCGGCTGCCGGCACGGAGTT
+
CCCCCGGGGGGFGGDGGGGGF9FFEEFFFGFGDF8CFF@:@FEGGGGG7FGGDAEGGGFFGGFGGGGGCFGGDFGGE:CFGCFG>=CCEC+@FFGGGGFFEF@=DAEEGC<@:FC9EFGAFGGGGGGGCEC+,@EEGEDGGGGGGFGFGADDDFFD?FGGFGGG,?,@DFGGFA?E?99DFGCC9D;@<@,7CGGGC>7D>FAFFFF*:@)7>BBF=C8CFF:@BDFFF:C7).8.=;4C20:(,=;<A3)56.1((()./9((3;((496?(-3:129A)(34((39B(1((,(2(-,,.
@M04999:289:000000000-L3R54:1:1101:20607:14756 2:N:0:423
AAGATGACTACCAGGGTATCTAATCCTGGTTGCTCCCCACGCTTTCGCATCTCAGCGTCAGTATCTGTCCAGAAGGCCGCCTTCGCCACCGGTATTCCTCCACATCTCTACGCATTTCACCGCTACACGTGGAATTCTACCTTCCTCTACAATACTCCAGATAACCAGTTTTAAGTGCAGTTCCCAGGTTGAGCCCGGGGCTTTCACACCTAACTTAATTATCCGCCTACATGCCCTTTACGCCCAGTCATTCCGATTAACGCTCGCACCCTCCGTATTACCGCGGCTGCTGGCCCGGAGT
+
CCCCCGGGGGGGGGGGGGGGGGGGGGGGGGGGGGGGGGGGGGGGGGGGGGGGGGGGGGGGGGGGGGGGGGGGGGGGGGGGGGGGGGGGGGGGGEFGGGFGGGGGGGGGGGGGGGGEFGGGGGGGGGGGGGG@FGGGGGGGGGGGGGGGGGGGFGGGGGGGGGGGGGGGGGGGGGGGFGFFGGGGFGGGGFFGGFGGGGGC>5A4?EFFF>DFEFFFFFFFA?EE?DFF?BBFEFBFFFFFFFDFFFFFFFFFFF;(:0;4;@>FF6;>62-4(49(872<A96>>9;FFF?F(((-30(4-
@M04999:289:000000000-L3R54:1:1101:27390:14786 2:N:0:423
GACTACCCGGGTATCTAATCCTGTTTGCTCCCCACGCTTTCGCATCTCAGCGTCAGTATCTGTCCAGAAGGCCGCCTTCGCCACCGGTATTCCTCCACATCTCTACGCATTTCACCGCTACACGTGGAATTCTACCTTCCTCTACAATACTCCAGATAACCAGTTTTAAGTGCAGTTCCCAGGTTGAGCCCGGGGCTTTCACACCTAACTTAATTATCCGCCTACATGCCCTTTACGCCCAGTCATTCCGATTAACGCTCGCACCCTCCGTATTACCGCGGCTGCTGGCACGGAGTTAGCC
+
CCCCCGGGGGGGGGGGGGGGGGGGGGGGGGGGGGGGGGGGGGGGDGGGGGGGGGGGGGGGGGGGGGGGGGGGGGGGGGGGGGGGGGEGGGGGGGGGGGGGGGGGGGGGGGGGGGGGGGGGGGGGGGCGGGGGGGGGGGGGGGGGGGGGGGGGGGGDGGGGGGGGGGGGGGGGGGCEFGFGGDFGGGGGGGGGGCGD>FGGFFFFFFAFFFF3CFAFCF6@AFFFFBEC@6@F@E<EFFFFF@;EFF<EEE;6<?FFFFF?9BFFFBFFFF?B?FFFA?F(41;>?D7(3(,(260::A4:3
@M04999:289:000000000-L3R54:1:1101:24766:14833 2:N:0:423
ATGACGACTACCCGGGTATCTAATCCTGTTCGCTACCCATGCTTTCGAACCTCAGCGTCAGTTACAGACCAGAGAGCCGCCTTCGCCACTGGTGTTCTTCCATATATCTACGCATTCCACCGCTACACATGGAGTTCCACTCTCCTCTTCTGCACTCAAGAAAAACAGTTTCAGCTGCACTTCCCCGGTTAAGCCGAGGGCTTTCACAGCTGACTTGTTCTCCCGCCTGCGTTCGCTTTACGCCCAATCAATCCGGACAACGCTTCCCACCTTCGTATTACCGCGGCTGCTAGCACGTAGT
+
CCCCC7BFB:FGGGCGGGGGGGFGGGGAFFF:FF@FFGAECFEGEFE@FBCFF,CFFBC:CCF<CEF,9CFF,BECDEEEFCCGGEFCEGGGFDFGGGGGG,C,C?FGGGA=FGCGGGFFFGGGGGGGGC98,>8>EG8@,6,@DFGGGGG,B=EGGD89A,D,6==8CFFEDC+@96ADDGGC>FGGCEC,,<7C*;4*@*/?FFFA;2>;*;887FA8AEEB@B90;006746><18642;6;2(.().:A0,(49(,2((-4(332::0)2:F(83.6<<>BB9>(())),.-4?1(-
@M04999:289:000000000-L3R54:1:1101:2538:14861 2:N:0:423
GGGAAGACTACAGTGGTATCTAATCCCATTTCCTCCCCTAGCTTTCGTCTCTCATTGTCAGTGTCGGCCCAGCAGACTGCTTCCGCAGGTGTTCTTCTTTCTGTTCTCGACGCACTTCACCGCTCCACCGTTAATTCCCTCTGCCCCTACCGTACTCCAGCTTGGTATTTTCCACAGCCTGTCCGTGGCTGTGCCCTGTTACTCGACGGCGTATCTACAACGCCTCCTACCGACTCTCTGCGCGCAATCACTCCGGATGACGCTTGCATCCTTTGTATCACCTCGTCTCGCGCACATGTGT
+
-A,A,,CFGC,,C<,,6,6CF,,C,6,,C6E,C6E,B66,,,,,C;B;@,6,CC;,,<6C,CE6F7+@6+8,,B,6,5,?5@,@F,++6BF@C,?E<FCAA9,,,,9C,,++++64,9,C4+@+44FFG+,++444C,99@,2@8===D8D+@=@D,,,6@,@6>?E,,76=6,=,3+9A+222+4+++@+,,,@9+*;+++++03@*52)8(/)+*+=3AB=B1(3834(((((,)/4+.6@16(423?()-(((-(-.)(((((424)5246).6)))),),((.((((((((()))-.
@M04999:289:000000000-L3R54:1:1101:24037:14890 2:N:0:423
ACTAGACTACAGGGGTATCTAATCCTGTTTGCTCCCCACGCTTTCGCATCTCAGCGTCAGTATCTGTCCAGAAGGCCGCCTTCGCCACCGGTATTCCTCCACATCTCTACGCATTTCACCGCTACACGTGGAATTCTACCTTCCTCTACAATACTCTAGTTAACCAGTTTTAAGTGCAATTCCTAGGTTGAGCCCAGGGCTTTCACACCTAACTTAATTATCCGCCTACATGCCCTTTACGCCCAGTCATTCCGATTAACGCTCGCACCCTCCGTATTACCGCGGCTGCTGGCACGGAGTT
+
CCCCCGGGGGGGGGGGGGGGGGGGGGGGGGGGGGGGGGGGGGGGGGGGGGGGGGGGGGGGGGGGGGGGGGGGGGGGGGGGGGGGGGGGGGGGGGDGGGGGGGGGGGGGGGGGGGGGGGGGGGGGGGGGGGGGGGGGGGGGFGGGGGGGGGGGFGFGGGGGGGGGGGGGGGGGGGGGFGFGGGGGGGGGGGGGGGGGGGGDFFFFFFFFFFFFFFFFFFFFFFA=DAFDFFFFF@DFFFFFDFF@D?@EEF?E?;;DFFFFFBF<@0;>FF?64><6?:AFFFFFFFBFF??>B:48999<4
@M04999:289:000000000-L3R54:1:1101:5069:14915 2:N:0:423
CTTGACTACCCGGGTATCTAATCCTGTTCGCTACCCATGCTTTCGAACCTCATCGTCAGTTACAGACCAGAGAGCCGCCTTCGCCACTGGTGTTCTTCCATATATCTACGCATTCCACCGCTACACATGGAGTTCCACTCTCCTCTTCTGCACTCAAGAAAAACAGTTTCAGCTGCACTTCCCCGGTTAAGCCGAGGGCTTTCACAGCTGACTTGTTCTCCCGCCTCCGTTCGCTTTACGCCCAATAAATCCGGGCAACGCTTGCCACCTACGTATTACCGCGGCTGCTGCCACGGAGTT
+
CCCCCGGCFGFEEGGGGGGGGGGFGGGFGGGEG@FF9FEDFGGGGCGGGFGG,EE@FGGFFAEEFGDGGGGGGGFGGGE=FGGGGGEFGGEF,CFFGGF5FGG?@FGFFCGGEFFGGGGGEGGGFGG?EBEDFFGG=BCDGGDFFGCFDE;DF8,@DDD@FGG>FFA==CE=DFDFFGBCFDFFEGCEGGDF937C097*9;AA@AFFFFFFFFFFE61>8>(:9@(8:143;9@(3).)(2:;=1;<C5?179,224:60:0((,-.(.(.483>:944(49(39,-:0)())((,7,:
@M04999:289:000000000-L3R54:1:1101:17124:14949 2:N:0:423
ATTGAGACTACCCGGGTATCTAATCCTGTTTGCTCCCCACGCTTTCGCATCTCAGCGTCAGTATCTGTCCAGAAGGCCGCCTTCGCCACCGGTATTCCTCCACATCTCTACGCATTTCACCGCTACACGTGGAATTCTACCTTCCTCTACAATACTCCAGATAACCAGTTTTAAGTGCAATTCCCAGGTTGAGCCCGGGGCTTTCACACCTAACTTAATTATCCGCCTACATGCCCTTTACGCCCAGTCATTCCGATTAACGCTCGCACCCTCCGTATTACCGCGGCTGCTGGCACGGAGT
+
CCCCCGGGGGGGGGGGGGGGGGGGGGGGGGGGGGGGGGGGGGGGGGGGGGGGGGGGGGGGGGGGGGGGGGGGGGGGGGGGGGGGGGGGGGGGGGGGGGGGGGGGGGGGGGGGGGGGGGGGCGGGGGGGGGGDFGGGGGGGGGGGGGGGGGGGGGGGGGGGGGGGGGGGGGGGGGGGFGFGGGFGGGGGGGGGFGGGGG>GDDFFFFFFFFFEFFFFEFFFFFFCD=@@@DEE?;EFFFFFE0;B@;?@FAECEF;(3<?AF?FFF60(4>F??FBF<BBFF9?>FF>11??F(33?39((-
@M04999:289:000000000-L3R54:1:1101:26707:14973 2:N:0:423
GGGACTACCAGGGTATCTAATCCTGTTTGCTCCCCACGCTTTCGCATCTCAGCGTCAGTATCTGTCCAGAAGGCCGCCCTCGCCACCGGTATTCCTCCACATCTCTACGCATTTCACCGCTACACGTGGAATTCTACCTCCCTTTACAATACTCCAGATAACCAGTTTTCAGTGCAGATCCCAGGTTGAGCCCGGGGCTTTCACACCTAACTTAATTATCCGCCTACATGCCCTTTACGCCCAGTCATTCCGATTAACGCTCGCACCCTCCGTATTACCGCGGCTGCTGGCACGCATTTAC
+
BCC@,,6CF,,BFDCCFA@F<,C<,;CF<C,;CFGEB@+CCG,B@,,FFFG<@7,B@:C,;;C9,<FG<<@CEAF7=>+@E@FEEC<:>B7?E,C,CE<=F8,?;,9,++@BFGA,@FCE+@C,?+AFE+==E;4,C>=,4@A,,,=@=D88:,EC8,@E=EG9,=FFF,@E3,67++;DG+;@CFGGFFGGG:557*;CFFFF6*:*0.:=7A=8<F8?F2@@@=BE)133@@D).67DF;@,6))??CE(,36;490,4((4(4(8?0?9?(,3):4(((,,608408:7?6(,(,6))
@M04999:289:000000000-L3R54:1:1101:6242:15025 2:N:0:423
TTACGACTACCAGGGTATCTAATCCTGTTTGCTCCCCACGCTTTCGCATCTCAGCGTCAGTATCTGTCCAGAAGGCCGCCTTCGCCACCGTTATCCCTCCACATCTCTACGCATTTCACCGCTACACGTGGAATTCTACCTTCCTCTACAATACTCCAGATAACCAGTTTTAAGTGCAGTTCCCAGGTTCAGCCCGGGTCTTTCACACCTAACTTAACTACCCGCCTCCCTGCCCTTTACGCCCAGTCATTCCGATTAACGCTCGCACCCTCCGTATTACCGCGGCTGCTGGCCCGGAGTT
+
CCCCCDCEFGGCFG,FGDFEF9FE,<CCE<CFGGGGG8@@FGDFGG7:C7E<E@FGGCF@FGGGFDGGCE<<9F,E=+@BEFFDGCGEF:6,4F,5<FFEFF,AF,??FC7+4F:<,<E>?7++C9:@<,=F,E,@C,@EGA?8EDA9DA8==@CFFGFFFGDG888@A:EEFFFFBD+6+6D?BGCGD,,2@@+3@D9CF8;+3?B67B;)79=?*+4A*:5995>(((-0-5>;3;)1,/34?;;;753)/=03(479;1822;(494,(--2((.):)36>6(-,424.((((((4-(
@M04999:289:000000000-L3R54:1:1101:13634:15058 2:N:0:423
CTGCGGACTACCCGGGTATCTAATCCTGTTCGCTCCCCACGCTTTCGTCCATCAGCGTCAATCGGTATTTAGTAACCTGCCTTCGCAATCGGGGTTCTGTGTAATCTCTATGCATTTCACCGCTACACTACACATTCCAGCTACTTCAATACTATTCAAGATTAACAGTATCAACGTCAGTTCTACAGTTAAGCTGCAGGTTTTCACCGCTGACTTATCAACCCGCCTACGGACCCTTTAAACCCAATAAATCCGGGTAACGCTCGCATCCTCCGTATTACCGCGGCTGCTGGCACTGCGT
+
CC@8A@@FGGGGFDGGFGGGGGFGGGGGFGGGG@FCFFFGEEGGGCFGGCFGGEFF:B@CFFGGEFCFDGGFFFFGGGFFGGGBFGGGGGGEDDGGFBFBDF9AF,CFGFGGGGCFFGFGGGGGEGGGGDGFGGF9FFE;DDFDEGGFDAFGGAFGGGGFGGGC=DGGGGGGFA8@*=@D?F@FGGGGGGEGFGGGGFGCAAAFF6B5@=BAFFFFFACECB=@F=>DFB((9=>D@DEFF34@DD38;AECE;>FFF>(8:9<F>BF?F?8289-4:?9<A1>6(40304??1:<,8)--
@M04999:289:000000000-L3R54:1:1101:27171:15087 2:N:0:423
AACCGACTACAAGGGTATCTAATCCTGTTTGCTCCCCACGCTTTCGCATCTCAGCGTCAGTATCTGTCCAGAAGGCCGCCTTCGCCACCGGTATTCCTCCACATCTCTACGCATTTCACCGCTACACGTGGAATTCTACCTTCCTCTACAATACTCCAGATAACCAGTTTTAAGTGCAGTTCCCAGGTTGAGCCCGGGGCTTTCACACCTAACTTAATTATCCGCCTACATGCCCTTTACGCCCAGTCATTCCGATTAACGCTCGCACCCTCCGTATTACCGCGGCTGCTGGCACGGAGTT
+
CCCCCGGGGGGGGGGGGGGGGGGGGGGGGGGGGGGGGGGGGGGGGGGGGGGGGGGGGGGGGGGGGGGGGGGGGGGGGGGGGGGGGGGGGGGGGFGGGGGGGGGGGGGGGGGGGGGGGAFGEGGGGGGGGGGGGGGGGGGGGGGGGGGGGGGGGGGGEGGDGGGGGGGGGGGGGGGGFGFGGGFGGGGGGGGGGGGGDGDGFFFFFFFFFFBFFFBBEFFFFEC=DFF@FEE5EF;EDFFFD@F;?FFFFCEFEEDFD:AA<9?FFF>B9?<2:>F<:BAFBF>B9>BFFFB,813<(,13.
@M04999:289:000000000-L3R54:1:1101:6176:15087 2:N:0:423
GGCGCGACTACCGGGGTATCTAATCCTGTTTGCTCCCCACGCTTTCGCATCTCAGCGTCAGTATCTGTCCAGAAGGCCGCCTTCGCCACCGGTATTCCTCCACATCTCTACGCATTTCACCGCTACACGTGGAATTCTACCTTCCTCTACAATACTCCAGATAACCAGTTTTAAGTGCAATTCCCAGGTTGAGCCCGGGGCTTTCACACCTAACTTAATTATCCGCCTACATGCCCTTTACGCCCAGTCATTCCGATTAACGCTCGCACCCTCCGTAGTACCGCGGCTGCTGGCCCGGATT
+
CCCCCGGGGGGCEGGGGGGGGGGGGGGGGGGGGGGFGDGGGGGGGGDGGGGGGGGGGGGGGGGGGGGGGGGGGGGGCFGGGGGGGGGGGGGGGGGGGGGGGGGGGGGGGFGFGGFFFGGGGGGGGGGGGGGGGGGGGGGGGGGGGGGGGFGFGGGGGGGFFGGGFGGGFFFGGGGGFFFGGGGG9DEGGGGFGGGGGDG4>>FAFFFFFFFFFFFFFFFFFFF);6;<;@8C5@@;;@;6>123;?62?FFF<FB1:816>?B<B>>9>>?<B(121(464<(14(,41:)).(,(((,((
@M04999:289:000000000-L3R54:1:1101:22962:15131 2:N:0:423
TTGACTACACGGGTATCTAATCCTGTTCGCTCCCCACGCTTTCGTCCATCAGCGTCAATCGGTATTTAGTAACCTGCCTTCGCAATCGGGGTTCTGTGTAATATCTATGCATTTCACCGCTACACTACACATTCCAGCTACTTCAATACTATTCACGATTAACAGTATCAACGGCAGTTCTACAGTTAAGCTGTAGGTTTTCACCGCTGACTTATCAACCCGCCTACGGACCCTTTAAACCCAATAAATCCGGATAACGCTCGCATCCTCCGTATTACCGCGCCTGCTGGCACGGAGTT
+
CCCCCGGGGGGGGGGGGGGGGGGGGGGGGGGGGGGGGGGGGGGGGGGGGGGGGGGGGGGGGDGGGGGGGGGGGGGGGGGGGGGEGGGGGGGGGGGGGGGGGGGGGGGGGGGGGGGGGGGGGGGGGGGGGGGGGG9EFGGGGDFGGGF8DGEGGGGGFGFGGGGGDGFGGFGG6=DGEGFGFGGGFGFFCACFGGGGGGGDFFFFFEFFA=DEEFFF7AFDF9>>@=BF925>@DFF3?4A@@F;D;ACFF@B01<@4@DFF?>9>BFF<<?;<03:>AF<>>09::6:451(2(-(48?
@M04999:289:000000000-L3R54:1:1101:9127:15136 2:N:0:423
TAGTGACTACTAGGGTATCTAATCCTGTTCGCTCCCCACGCTTTCGTCCATCAGCGTCAATCGGTATTTAGTAACCTGCCTTCGCAATCGGGGTTCTGTGTAATATCTATGCATTTCACCGCTACACTACACATTCCAGCTACTTCAATACTATTCAAGATTAACAGTATCAACGGCAGTTCTACAGTTAAGCTGCAGGTTTTCACCGCTGACTTATCAACCCGCCTACGGACCCTTTAAACCCAATAAATCCGGATAACGCTCGCATCCTCCGTATTACCGCGGCTGCTGGCACGGAGTT
+
CCCCCGGGGGGGGGGGGGGGGGGGGGGGGFGGGGGGGGGGGGGGGGGGGGGGGGGGGGGGGGGGGGGFFGGGGGGGGGGGGGGGGGGEGGGGGGGGGGFGGGGGGGGGGGGGGGGGGGGGGGGGGGGGGGGGGGGGGGGGGGGGGGFFGGGGGADGGGGGGGGGGGGGGGGGGGGCBGFGGGGGGGFGGGGGGC6FDGDFFFFFFFFEFFAFDFFFEFFFFFFFBBFFFF695==FBE4CEFFFF;@@@CEE;>@FFFFF<9D:;BFB>?FF?;BF?FBBFBF;;BFFFFBBF?>?>;9B:
@M04999:289:000000000-L3R54:1:1101:4258:15140 2:N:0:423
TGACTACTCGGGTATCTAATCCTGTTTGCTCCCCACGCTTTCGCATCTCAGCGTCAGTATCTGTCCAGAAGGCCGCCTTCGCCACCGGTATTCCTCCACATCTCTACGCATTTCACCGCTACACGTGGAATTCTACCTTCCTCTACAATACTCCAGATAACCAGTTTTAAGTGCAATTCCCAGGTTGAGCCCGGGGCTTTCACACCTAACTTAATTATCCGCCTACATTCCCTTTACGCCCAGTCATTCCGATTAACGCTCGCACCCTCCGTATTACCGCCGCTGCTGGCCCCGAGTTATC
+
CC8,@9FFGF@FGGGFGDGC,CFFEFGFCFG8F@@CEG7CFCF>EFGFGAEGCCF@:6,,6E9EFEDF9E,CEE@FGDEF,8,BFFEGGCB6@FGFGGG<8F<DCEF7C=FEGAAFF@CE+@FFDF8:+=B:EAECFC;FGAFD,=D269A:=FF83@9@FC?DDCAEAFGCCC+=?=+DFFG6>E?6,@FG9CDGDGGFF6BFFBAFEFC?>FFF*+=?>BD@FDBC*95345=<321.4(65<3?)5<E((6(9C(2;B09(79:(31(((.3)-.42(246(42,5((-(,3((-5))
@M04999:289:000000000-L3R54:1:1101:12228:15170 2:N:0:423
GACTACAAGGGTATCTAATCCTGTTTGCTCCCCACGCTTTCGCATCTCAGCGTCAGTATCTGTCCAGAAGGCCGCCTTCGCCACCGGTATTCCTCCACATCTCTACGCATTTCACCGCTACACGTGGAATTCTACCTTCCTCTACAATACTCCAGATAACCAGTTTTAAGTGCAATTCCCAGGTTGAGCCCGGGGCTTTCACACCTAACTTAATTATCCGCCTACATGCCCTTTACGCCCAGTCATTCCGATTAACGCTCGCACCCTCCGTATTACCGCGGCTGCTGGCACGGCGTTAGCC
+
CCCCCGGCFGEGGGGGGGGGGGGGGGGFGGGGFGGGGGGGGGGGGGGGGGGGGGEFGGGGGGGDGGGGFGGGGGGGGGCFGGGGGGFC@FGFFEFGGGFFGGFGGGDGGGCGGGGFEGGGGGGGFEFGGGGGGGGFGGGGGGGGGFGGGGGGGGFGCFGGGGFGGGGF=DGGGGGGFGFGFCFFGE8FGGGGDGCGGDGGAFFFFFFFFFFFFFFFFF>DFFFFFFCF3>=E@:>FFF;377@E3<3.<(6?07CED@@((49>FB:<:B?B?BA:)319>29(08:>3:726((490:A2
@M04999:289:000000000-L3R54:1:1101:19847:15186 2:N:0:423
CATGACTACCAGGGTATCTAATCCTGTTTGCTTCCCACGCTTTCGCATCTCAGCGTCAGTATCTGTCCAGAAGGCCGCCTTCGCCACCGGTATTCCTCCACATCTCTACGCATTTCACCGCTACACGTGGAATTCTACCTTCCTCTACAATACTCCAGATAACCAGTTTTAAGTGCAGTTCCCAGGTTGAGCCCGGGGCTTTCACACCTAACTTAATTATCCGCCTACATGCCCTTTACGCCCAGTCATTCCGATTAACGCTCGCACCCTCCGTATTACCGCGGCTGCTGGCACGGAGTTT
+
CCCCCGGGGGGGGGGGGGGGGGGGGGGGGGGGGGGGGGGGGGGGGGGGGGGGGGGGGGGGGGGGGGGGGGGGGGGGGGGGGGGGGGGGGGGGGGGGGGGGGGGGGGGGGGGGGGGGGGGGGGGGGGGGGGGGGGGGGGGGGGGGGGGGGGGGGGGGGGGGGGGGGGFGGGGGGGGGFGFGGGGGGGGGGGGGGGGGGGGGFFFFFFFFFFEFFFFFCFFFFF=BDFDF>CEFEFFFFFFFFF037@@EEFFE8?;6@E<D9(,4;9B9?FBBF:1:?BDD(9>9(13:8)24(5(0-7<:)
@M04999:289:000000000-L3R54:1:1101:19764:15194 2:N:0:423
GGAAGACTACCGGTGTATCTCTGCCCGTTTGCTCCGCACGCGTTCGCATCTCAGCGTCAGTATCTGTTCAGAAGGCCGCCTTCTCCACCGGCATTCCTCCACCTCTCTATGTAATCCCCCGCTACCCGATGAATTCTACCTTCCTCCACAATACTCCAGATAACCTGTTGTAAGTTCAGTCCCCAGGTTTAGCCCTGTTCATCCCTACCTAACTTACTTACCCGCCTACCCTCTCCTCTCACCCAGTCATTCCGACTCACGCTTCCCCCCTCCGACCTCCCCCCGTGGCAGGCAGTTAGCC
+
C@,86CE,,CE+76+BE,,6,,,-,,8+C,,CCFF,B+7+@+@7BC+,B+<6A,6+BBCFFGG9F,6,CF6<,B,EE=F@:,E,B,?,4+>+++C,,,:4F<,94AEEF,C49,9,9,+++8+:=,4+++3,,,6@D;E,D,A,@D,,@86,=D,9,,,34E,,,+,7@,,,5,+7+5+2+**,,5*,,,3,<>,**32D:9++****:>*73+=8*+41+7((6,31@(,.((/(.()2).(//,/;)).)/(/,2()5((((()(.-(-4,((((,).(-((-(-((((((((..))))
@M04999:289:000000000-L3R54:1:1101:12520:15203 2:N:0:423
GGACTACTCGGGTATCTAATCCTGTTTGCTCCCCACGCTTTCGCATCTCAGCGTCAGTATCTGTCCAGAAGGCCGCCTTCGCCACCGGTATTCCTCCACATCTCTACGCATTTCACCGCTACACGTGGAATTCTACCTTCCTCTACAATACTCCAGATAACCAGTTTTAAGTGCAATTCTCAGGTTGAGCCCGGGGCTTTCACACCTAACTTAATTATCCGCCTACATGCCCTTTACGCCCAGTCATTCCGATTAACGCTCTCCCCCTCCGTATTACCGCGGCTTCTGGCCCGGAGTTAGC
+
CCCCCGE9DFCBF7FFGGGGGFFGFGGGGGGG@FDFGGGEFFCGGGFCDGGGGGGGDG9FGG<EGCEFCCAFGCFFGG,ECFCEGG7FG=FGFGFGGGGG,EFGGAFFGEGBFFGGDEGGGGGGGGGECFCEFD=DA=FGGGGGGGGGGCGGFGGGCF,DD8EFEG,@CEEA@DFGFFF+?FDFFCF?E6@FGDE5*37CF+=944AAEFFC=6BF<+84829@D=@47@>DE2;C<;DEF;1@@3.939;(/6/;9(6;6()(.29(--(3(,444A01,-11(.-).).,,(,((.)62
@M04999:289:000000000-L3R54:1:1101:5854:15212 2:N:0:423
GACTACCCGGGTATCTAATCCTGTTTGCTCCCCACGCTTTCGCATCTCAGCGTCAGTATCTGTCCAGAAGGCCGCCTTCGCCACCGGTATTCCTCCACATCTCTACGCATTTCACCGCTACACGTGGAATTCTACCTTCCTCTACAATACTCCAGATAACCAGTTTTAAGTGCAATTCCCAGGTTGAGCCCGGGGCTTTCACACCTAACTTAATTATCCGCCTACATGCCCTTACGCCCAGTCATTCCGCTTAACGCTCGCACCCTCCGTATTACCGCGGCTGCTGGCCCGGTTGTAACCC
+
CBCCCGG@GGGGCFGGGGGGGFCFGFGGGGEEGGG7FE@FGGGGDGGGGGGGGGGEGDGGGFGGEFCFFGGGGGGGGEGDFGFGGF:F:FGFDFGGGGEFGGGDEFFGGEFEFDDFGGDEGGGGGGGEDFFDEEGGGFGGFGGGGCGGGGG8FCDEF8AFGFGGGGFC?FGGGGGCF7D7CC+2,:8689:@5CEGCFGG>FFFEFFABEF3@F+=?@+24>@DF@C7@EFF8.;2?B>58@E<?6C<;04(4)/(,3?99,(-441:0-(,,6AD:2((,413>)2(((-(,,34-)))(
@M04999:289:000000000-L3R54:1:1101:12564:15227 2:N:0:423
TGACTACTAGGGTATCTAATCCTGTTTGCTCCCCACGCTTTCGCATCTCAGCGTCAGTATCTGTCCAGAAGGCCGCCTTCGCCACCGGTATTCCTCCACATCTCTACGCATTTCACCGCTACACGTGGAATTCTACCTTCCTCTACAATACTCCAGATAACCAGTTTTAAGTGCAGTTCCCAGGTTGAGCCCGGGGCTTTCACACCTAACTTAATTATCCGCCTACATGCCCTTTACGCCCAGTCATTCCGATTAACGCTCGCACCCTCCGTATTACCGCGGCTGCTGGCACGGAGTTAGC
+
CCCCCGGGGGGGGGGGGGGGGGGGGGGGGGGGGGGGGGGGGGEGGGGGGGGGGGGGGGGGGGGGGGGGGGGGGGGGGGGGGGGFGGGGGGGGGGGGGGGGGGGGGGGGGGGGGGGGGGGGGGGGGGGGGGGGGGGGGGGGGGGGGFGGGGGGGFGFGGGGGGGGGGGGGGGGGGGGFGFGGGGGGGGGGGGGGGGGGGGGFFFFFFFFFFFFFFFFFFFFFFFFFDBEEFFFFFEF=D@FFF;;;3CCEFE1@?D9E@@;070999?31?FBF??A<AF6;9>FB::F>:378((-4<AA9
@M04999:289:000000000-L3R54:1:1101:15940:15228 2:N:0:423
GGACTACTCGGGTATCTAATCCTGTTTGCTCCCCACGCTTTCGCATCTCAGCGTCAGTATCTGTCCAGAAGGCCGCCTTCGCCACCGGTATTCCTCCACATCTCTACGCATTTCACCGCTACACGTGGAATTCTACCTTCCTCTACAATACTCCAGATAACCAGTTTTAAGTGCAGTTCCCAGGTTGAGCCCGGGGCTTTCACACCTAACTTAATTATCCGCCTACATGCCCTTTACGCCCAGTCATTCCGATTAACGCTCGCACCCTCCGTATTACCGCGGCTGCTGGCACGGAGTTAGC
+
CCCCCGGFGGGGGGGGGGGGGGGGGGGGGGGGGGGGGGGGGGGGGGGGGGGGGGGGGGGGGGGGGGGGGGGGGGGGGGGGGGGGGGGGGGGGGGGGGGGGGGGGGGGGGGGGGGGGGGGGGGGGGGGGGGGGGGGGGGGGGGGGGGGGGGGGGGGGGGGGGGGGFGFGGGGGGGGGFGFGGGGGGGGGGGGGGGGGGGGGFFFFFFFFFFFFFFFFFFFFFFFF=DFFFFFFFFFFF<DFFFF@@EFECEF2;61EFFF6?FF9FBFF?FB?6:>AFF?FB;9>>FFF7?7<<0(-4?AA<
@M04999:289:000000000-L3R54:1:1101:18694:15249 2:N:0:423
GTGACTACAAGGGTATCTAATCCTGTTCGCTACCCATGCTTTCGAACCTCAGCGTCAGTTACAGACCAGAGAGCCGCCTTCGCCACTGGTGTTCTTCCATATATCTACGCATTCCACCGCTACACATGGAGTTCCACTCTCCTCTTCTGCACTCAAGAAAAACAGTTTCAGCTGCACTTCCCCGGTTAAGCCGAGGGCTTTCACAGCTGACTTGTTCTCCCGCCTGCGTTCGCTTTACGCCCAATAAATCCGGACAACGCTTGCCACCTACGTATTACCGCTGCTGCTGGCACGTAGTTAC
+
CBCCCGGGGGGGGGGGGGGGGGGGGGGGGGGGCGGFGGGGGGFGFFCGGGGGGGFGGGGGGGGGGGG?DFGGGGGDEEGEGGGGGGGGGGGGGGGGGGGGGGGGGGGCEGGGEFDGGGGGGGGGGGGGF,EEBFFGGGGGGGGGGGGGGGGGFFGGGGGGFGGGGFGGGDGGFCGCFGFGGGFG6EGEGFFGG6CD;9DFFFFCFFFFB@BEFFFF6BF6A2@B@5=BDFFFFF6;99@FF9@2@@A39342907>017>F02?5>?1,(5:1745544((((48:72),,.8028?:AA)
@M04999:289:000000000-L3R54:1:1101:12990:15263 2:N:0:423
GACTACCAGGGTATCTAATCCTGTTTGCTCCCCACGCTTTCGCATCTCAGCGTCAGTATCTGTCCAGAAGGCCGCCTTCGCCACCGGTATTCCTCCACATCTCCACGCATTTCACCGCTACACGTGGAATTCTACCTTCCTCTACAATACTCCAGATAACCAGTTTTAAGTGCAGTTCCCAGGTTGAGCCCGGGGCTTTCACACCTAACTTAATTATCCGCCTACATGCCCTTTACGCCCAGTCATTCCGATTAACGCTCGCACCCTCCGTATTACCGCGGCTGCTGGCACGGAGTTAGCC
+
CCCCCGGGGGGGGGGGGGGGGGGGGGGGGGGGGGGGGGGGGGGGGGGGGGGGGGGGGGGGGGGGGGGGGGGGGGGGGGFGGGGGGGGGGGGGGGGGGGGGGGGGGGGGGGGGGGGGGGGGGGGGGGGGGGGGGGGGGGGGGGGGGGGGGGGGGDCGGGFDGGGGGGFGGGGDFGCFFGFGFGFFGGGGGGGGCGGGGGGGFFFFFFFFFFFECCFFFFFFFDF>BBFFFEDFFEFEDFFFDDEEEFFF<@1?D?CC?@@<9>>FF<6??>BFFF9BF06>1;>((5)::?7?9>(-(-6A7
@M04999:289:000000000-L3R54:1:1101:15851:15278 2:N:0:423
TCGGTGACTACTGGGGTATCTAATCCTGTTTGCTCCCCACGCTTTCGCATCTCAGCGTCAGTATCTGTCCAGAAGGCCGCCTTCGCCACCGGTATTCCTCCACATCTCTACGCATTTCACCGCTACACGTGGAATTCTACCTTCCTCTACAATACTCCAGATAACCAGTTTTAAGTGCAGTTCCCAGGTTGAGCCCGGGGCTTTCACACCTAACTTAATTATCCGCCTACATGCCCTTTACGCCCAGTCATTCCGATTAACGCTCGCACCCTCCGTATTACCGCGGCTGCTGGCACGGAGT
+
CCCCCGGGGGGGGGGGGGGGGGFGGGGGGGGGGGGGGGGGGGGGGGGGGGGGGGGGGGGGGGGGGGGGGGGGGGGGGGGGGGGGGGGGGGGGG+DGGGGGGGGGGGGGGGGGGGGGGGGGGGGGGGGGGGGGGGGGGGGGGGGGGGGGGGGGGGFCGGGGGGGGGGGGGGGGGGGGFGFGFGGGGGGGGGGGFGGGGGGGFFFFFFFFFFFFFFFFFFFFFFFC@DDF@F=?CF@FF;EFF@DFF@FEFFE?FF@7@@FFF6BF?B99BF:6:0>BFFFADFB>>(396?FD?BFFF>094
@M04999:289:000000000-L3R54:1:1101:2537:15382 2:N:0:423
GACTACCAGGGTATCTAATCCTGTTTGCTCCCCACGCTTTCGCATCTCAGCGTCAGTATCTGTCCAGAAGGCCGCCTTCGCCACCGGTATTCCTCCACATCTCTACGCATTTCACCGCTACACGTGGAATTCTACCTTCCTCTACAATACTCCAGATAACCAGTTTTAAGTGCAGTTCCCAGGTTGAGCCCGGGGCTTTCACACCTAACTTAATTATCCGCCTACATGCCCTTTACGCCCAGTCATTCCGATTAACGCTCGCACCCTCCGTATTACCGCTGCTGCTGGCACGGAGTTAGCC
+
CCCCCGGGGGGGGGGGGGGGGGGGGGGGGGGGGGGGGGGGGGGGGGGGGGGGGGGGGGGGGGGGGGGGGGGGGGGGGGGGGGGGGGGGGGGGGGGGGGGGGGGGGGGGGGGGGGGGGGGGGGGGGGGGGGGGGGGGGGGGGGGGGGGGGGGGGGGGGFGGGGGGGGGGGGGGGGGGFGFGGGGGGGDGGGGGGGGGGGGGFFFFFF>FFFFFEFFFFFF>FFF9BFFFFFFEFBEE<DBDFFEFFFFEEEFFFFFFFBF;BFFFFB??FFFF:BFFBF9(40:??>?FF08<;(7<(:AB>
@M04999:289:000000000-L3R54:1:1101:14586:15382 2:N:0:423
GACTACAGGGGTATCTAATCCTGTTCGCTACCCATGCTTTCGAACCTCAGCGTCAGTTACAGACCAGAGAGCCGCCTTCGCCACTGGTGTTCTTCCATATATCTACGCATTCCACCGCTACACATGGAGTTCCACTCTCCTCTTCTGCACTCAAGAAAAACAGTTTCAGCTGCACTTCCCCGGTTAAGCCGAGGGCTTTCACAGCTGACTTGTTCTCCCGCCTGCGTTCGCTTTACGCCCAATAAATCCGGACAACGCTTGCCACCTACGTATTACCGCGGCTGCTGGCACGTAGTTAGCC
+
CCCCCGGFGGGGGGGGGGGGGGGGGGGGG>FGGGGGGGGGFFGGGGGGGGGGGGGGGGGGGGGGGGGGGGGGFGFGGGGGGGGGGGGGGGGGGGGGGGFFFEAEFGGGGGGGFFGGGGGGGGGGGGGFGGGFGGGGFGFFGGGGGGGGGGFFFFGGGGGGGGGGGGGGGGGGGFGGFGF?FGGGGEGFGGGGGDGGGGGGFFFFFFFFFF?ECFFFEFFFFB9BBBD<@DFFF@CE746AD?@FFEE?EF6<>BFFBFFFFFFFFFF(8<F79>A<4(-(,4((4))(2(,(((44)6.),
@M04999:289:000000000-L3R54:1:1101:20126:15385 2:N:0:423
TAGGACTACACGGGTATCTAATCCTGTTTGCTCCCCACGCTTTCGCATCTCAGCGTCAGTATCTGTCCAGAAGGCCGCCTTCGCCACCGGTATTCCTCCACATCTCTACGCATTTCACCGCTACACGTGGAATTCTACCTTCCTCTACAATACTCCAGATAACCAGTTTTAAGTGCAGTTCCCAGGTTGAGCCCGGGGCTTTCACACCTAACTTAATTATCCGCCTACATGCCCTTTACGCCCAGTCATTCCGATTAACGCTCGCACCCTCCGTATTACCGCGGCTGCTGGCACGGAGTTT
+
CCCCC<FCECGEGGGGGFFG@CFG@FEGGCFFGGGGGEEGGGFFGDG>F<FF<FG@FGGCC<<CFFGGGECFGFDFEGFG7FDFFGGGGGGGG9F?FCGGGGFF=FGF9DE@FGCEFGFEGGFGFFGGGC@DEEGGGGDGGGG8DFFFGGF9EF==,@=DFGG89DGFGGE,@===3=DCGCC2@DF6@CGFCCGDD>4?A99BFAFF)<==>FA8C6AEFEFF>=?=ECEE;;@1=CEB0:68=EF<C65?@033@3-,4(,-1(32?:??0(,42ADA(,3(,-((.4(-(,-2((,4-
@M04999:289:000000000-L3R54:1:1101:12792:15389 2:N:0:423
TATGCGACTACTGGGGTATCTAATCCTGTTCGCTCCCCACGCTTTCGTCCATCAGCGTCAATCGGTATTTAGTAACCTGCCTTCGCAATCGGGGTTCTGTGTAATATCTATGCATTTCACCGCTACACTACACATTCCAGCTACTTCAATACTATTCAAGATTAACAGTATCAACGGCAGTTCTACAGTTAAGCTGCAGGTTTTCACCGCTGACTTATCAACCCGCCTACGGACCCTTTAAACCCAATAAATCCGGATAACGCTCGCATCCTCCGTATTACCGCGGCTGCTGGCACTGAGT
+
CCCCCGGGGGGGGGGGGGGGGGGGGGGGGGGGGGGGGEFGGGGGGGGFGGGGGGGGGGGGGGGGGGGGGGGGGGFGGGGGGFGGGGG@GGGGGGGGGGGGGGGGGGGGGGGGGGGGGGGGGGGGGGGGGGGGGGGGGGGGGGGGGGGFGGGGGGGGGGGGGGGGGGGGGGGGGGFCBDEGGCFAFFCGGGGGGDFGFGGGFFF>9FFF9AFF>FFFCFFCB=5)5=@29BFF@FB6@D@FCEE=@<D@8<;ECEF@6?FEF?;:<B>B?BF27:>??FFFFFFFB6239?::3:0)(,4>6
@M04999:289:000000000-L3R54:1:1101:17642:15423 2:N:0:423
CGACTACAGGGGTATCTAATCCTGTTTGCTCCCCACGCTTTCGCATCTCAGCGTCAGTATCTGTCCAGAAGGCCGCCTTCGCCACCGGTATTCCTCCACATCTCTACGCATTTCACCGCTACACGTGGAATTCTACCTTCCTCTACAATACTCCAGATAACCAGTTTTAAGTGCAATTCCCAGGTTGAGCCCGGGGCTTTCACACCTAACTTAATTATCCGCCTACATGCCCTTTACGCCCAGTCATTCCGATTAACGCTCGCACCCTCCGTATTACCGCGGCTGCTGGCACGGAGTTAGC
+
CCCCCGGGGGGGGGGGGGGGGGGGGGGGGGGGGGGGGGGGGGGGGGGGGGGGGGGGGGGGGGGGGGGGGGGGGGGGGGGGGGGGGGGGGGGGGGGGGGGGFGGGGGGGGGGGGGGGGGEGGGGGGGGGGFGGGGGGFGGGGGGGGGGFFGGGGGGGGGGGGGGGGGGGGGFGGGG8@FFGGGGGGGFFGGGGGGGDGGFGFFFFFFFFEFFFFFFFFFFFFFDFDFFFEBBDFFE3>;<D>??;77?CFF@84;27><>??F669>B<<<9?B<F2:ABF69;99<?FB01<146;??))-
@M04999:289:000000000-L3R54:1:1101:17773:15455 2:N:0:423
TACAGACTACTCGGGTATCTAATCCTGTTTGCTCCCCACGCTTTCGCATCTCAGCGTCAGTATCTGTCCAGAAGGCCGCCTTCGCCACCGGTATTCCTCCACATCTCTACGCATTTCACCGCTACACGTGGAATTCTACCTTCCTCTACAATACTCCAGATAACCAGTTTTAAGTGCAGTTCCCAGGTTGAGCCCGGGGCTTTCACACCTAACTTAATTATCCGCCTACATGCCCTTTACGCCCAGTCATTCCGATTAACGCTCGCACCCTCCGTATTACCGCGGCTGCTGGCACGGAGTT
+
CCCCCGGGGGGGGGGGGGGGGGGGGGGGGGGGGGGGGGGGGGGGGGGGGEGGGGGGGGGGGGGGGGGGGGGGGGGGGGGGGGGGGGGGGGGGGGGGGGGGGGGGGGGGGGGGGGGGGGGGGGGGGGGGGGGGGGGGGGGFGGGGGGGGGGCGGGGGGGGFFGGGFFGFGGGGGGFGFGFGGGGFGGCGGGGGGGGGGGDGFFFFFFFFFFFFFFFF=AFFFFF@BFF@@BECEE8;@EFFFFBFFF;EFFFCCF01@FEEF0?<29>>96BFFFFFB:ADFF029999:?::0,43-7;?7
@M04999:289:000000000-L3R54:1:1101:21554:15465 2:N:0:423
CTCAGACTACCAGGGTATCTAATCCTGTTCGCTACCCATGCTTTCGAACCTCAGCGTCAGTTACAGACCAGAGAGCCGCCTTCGCCACTGGTGTTCTTCCATATATCTACGCATTCCACCGCTACACATGGAGTTCCACTCTCCTCTTCTGCACTCAAGAAAAACAGTTTCAGCTGCACTTCCCCGGTTAAGCCGAGGGCTTTCACAGCTGACTTGTTCTCCCGCCTGCGTTCGCTTTACGCCCAATAAATCCGGACACCGCCTGCCACCTACGTATTACCGCGGCTGCTGGCACGTAGTT
+
9BCCCGGGGGGGGGGEDFFGGGGGGGGGFDGGEDGGFFGGCEFGGEGGGGFGGCGGFEGEAFGGGGFGGGGGGGGGGGGGGGGGGGGGGGGGGGGGGGGGGCCEGDGGFFFGDGGGGGG8FGGGCFFGFGG@ED>FFFGFGGGFGGGGGGGGGF@FGGFGGFGGGGGGGGDCGGGGFGFFFGGGGGCCE>,9CFEDDGDGFFFFFFFFD@BEFFAFEFFEAEFF>@?FD=F0;;171<FFFD61?;DFA;CE@;>BFF(47>6(-2<3224476<<6:DF46;9924>?0706:<6414(.
@M04999:289:000000000-L3R54:1:1101:11388:15528 2:N:0:423
AGCCTACAACGGTATCTAATCCTGCTTGCTCCCCACGCTTTCGCATCTCAGCGTCAGTATCTGTCCAGAAGGCCGCCTTCGCCACCGGTATTCCTCCACATCTCTACGCATTTCACCGCTACACGTGGAATTCTACCTTCCTCTACAATACTCCAGATAACCAGTTTTAAGTGCATTTCCTATGTTGAGCCCGTGGCTTTCACTCCTAACTTAATTATCCGACTACATGCCCTTTACGCTCAGTCATTCCGATCAACGCTCTCATCCTCCGTATTACTGCGCGTGCTGGTTCGAAGTTAGC
+
<C,,86E,,,+@FGD@<@,,,<CE,,;;CFF,D:,66C,,@6F,B:C,;,,C+,B,6<,6,EF@F<@6,C,6F<:FCFCB<F,44446@7,95@EAF8F<8F?EF,4A=:F+,,C<<:F8+@:?6E,++,844EFGG9E8E;,,6,326@FA,,,,@,@,@,E8@=:=,6,262C,+2+2+?+,,7,34@,+@41*<0*;5+3++*3*08A4*+4+/+=**))//7B?/>3B2>6*/(8)41(.9/9<E3(((,,)((.6((/)).728,,117().)-)(,(4,425(()-((,24:-))
@M04999:289:000000000-L3R54:1:1101:11111:15544 2:N:0:423
TCGGGACTACCCGGGTATCTAATCCTGTTTACTCCCCACGCTTTCGCATCTCAGCGTCAGTATCTGTCCAGAAGGCCGCCTTCGCCACCGGTATTCCTCCACATCTCTACGCATTTCACCGCTACACGTGGAATTCTACCTTCCTCTACAATACTCCAGATAACCAGTTTTAAGTGCAATTCCCAGGTTGAGCCCGGGGCTTTCACACCTAACTTAATTATCCGCCTACATGCCCTTTACGCCCAGTCATTCCGATTAACGCTCGCACCCTCCGTATTACCGCGGCTGCTGGCACGGAATT
+
CCCCCGGGGGGGGGGGGGGGGGGGGGGGGGGGGGGGGGGGGGGGGGGGGGGGGGGGGGGGGGGGGGGGGGGGGGGGGGDGGGGGGGGGGGGGGGGGGGGGGGGGGGGGGGGGGGGGGGGGGGGGGGGGGGGGGGGGCDGGFGGGGGGGGGGGGGGGGGGGGGGGGGGGGGGGGGGGFGC78CGGGFGFGGG7CGFGGGGGFFFFFFFAFFFFDAFFFFFFFFFFDF@?FFF<@@1555CFFFF@DD@)4????6,:?6<B(4(89BF>FFBB?;B0422:ABB2(3(,(45762<1>0((.
@M04999:289:000000000-L3R54:1:1101:3964:15643 2:N:0:423
ACGACTACTAGGGTATCTAATCCTGTTTGCTACCCACACTTTCGAGCCTCAACGTCAGTTGCAGTCCAGTAAGCCGCCTTCGCCACTGGTGTTCTTCCATATATCTACGCATTCCACCGCTACACATGGAGTTCCACTTACCTCTACTGCACTCAAGTTAACCAGTTTCCAATGCAATTCCGGAGTTGAGCTCCGGGCTTTCACATCATACTTAATAAACCGTCTGCGCTCGCTTTACGCCCAATAAATCCGGATAACGCTCGGGACATACGTATTACCGGGTCTTCTGGCACGTATTTAC
+
CCCCCGGGFFEDFGFGGGGGGGGGFFFEGFFGGFGFG@FGCFF:FGGGGFFE<FFG7CGCECGFFGGGGGGGGGGFCGGGGGGGCE<FCFGGEGGGFGGGCFGFGGGGFGGGG9EFGG@C>EGGGFCCE@<?4DFFGG8=FGGGCDFGCFGGDF8,ED,EDFF9D=7EFGF8@FFFF9DFGGGEEGC98EGCE3@>7+=DFFFFFAF>*;7*;BCFEFCFFFF>D26@BAF>BF(5:*>B@@DFD83>??;160;D3<((/139((3(-68(.5)(.)4(((,-.6)-4<)()-,8B8>2)
@M04999:289:000000000-L3R54:1:1101:7281:15674 2:N:0:423
GTTGACTACTAGGGTATCTAATCCTGTTCGCTCCCCACGCTTTCGTCCATCAGCGTCAATCGGTATTTAGTAACCTGCCTTCGCAATCGGGGTTCTGTGTAATATCTATGCATTTCACCGCTACACTACACATTCCAGCTACTTCAATACTATTCAAGATTAACAGTATCAACGGCAGTTCTACAGTTAAGCTGCAGGTTTTCACCGCTGACTTATCAACCCGCCTACGGACCCTTTAAACCCAATAAATCCGGATAACGCTCGCATCCTCCGTATTACCGCGGCTGCTGGCACGGAGTTT
+
CCCCCGGGGGGGGGGGGGFFGGEFGGGGGCGEFGGGGGGGGGGGGFGGGGGGGGEGGGGGGGGGGGGGGGGGGGGGGGGGGGGGGEGGGGGGGGGGGGGGGGGGGGGFGGGGGGGGGGGGGGGGGGGGGGGGGGGGGGGGGGGGGGGGGGCAAFGFGGGGGGGGEFGGGGGFFEGGBD:DFFGGGGGGCGFGGGGGGGGGFFFFFFFD=A=CEFFFFFFCFDF=AADF??@B99DFEF<FEDDF@F;ACECFFF@DDFFDF<;>BB?>BBFF>FF7?44A:9(141967>?F?B:;6><<)
@M04999:289:000000000-L3R54:1:1101:6636:15695 2:N:0:423
CTGTGACTACAGGGGTATCTAATCCTGTTTGCTCCCCACGCTTTCGCATCTCAGCGTCAGTATCTGTCCAGAAGGCCGCCTTCGCCACCGGTATTCCTCCACATCTCTACGCATTTCACCGCTACACGTGGAATTCTACCTTCCTCTACAATACTCTAGTTAACCAGTTTTAAGTGCAATTCCTAGGTTGAGCCCAGGGCTTTCACACCTAACTTAATTATCCGCCTACATGCCCTTTACGCCCAGTCATTCCGATTAACGCTCGCACCCTCCGTATTACCGCGGCTGCTGGCACGGAGTT
+
CCCCCGGGGGGGGGGGGGGGGGGGGGGGGGGGGGGGGGGGGGGGGGGGDGGGGFFGGGGGGGGGGGGGGGGGGGGGGGGGGGGGGGGGGGGGGGGGGGGGGGGFGGGGGGGGGGGGGGFFGGGGGGGGGGGGGGGGGGGGGGGGGGGGGEDGGGGGGGGGFGGGGGGGFGGGGGGGFGFFGGGFGFDFCGGFGGFDCDDGFFFFFFFFFFEECFFFEFFEFFC=BFFFFFECF@B=B=EFFF>@DF;@<EFFFF0<?DC;;9@@9BFFBF:<(438B><<-36>F>BFFFBB02<:1192(
@M04999:289:000000000-L3R54:1:1101:21978:15703 2:N:0:423
GGGACTACCGGGGTATCTAATCCTGTTTGCTCCCCACGCTTTCGCATCTCAGCGTCAGTATCTGTCCAGAAGGCCGCCTTCGCCACCGGTATTCCTCCACATCTCTACGCATTTCACCGCTACACGTGGAATTCTACCTTCCTCTACAATACTCCAGATAACCAGTTTTAAGTGCAATTCCCAGGTTGAGCCCGGGGCTTTCACACCAAACTTAATTATCCGCCTACATGCCCTTTACGCCCAGTCATTCCGATTAACGCTCGCACCCTCCGTATTACCGCGACTGCTGGCACGGAGTT
+
CCCCCGGGGGGGGGGGGGGGGGGFGGGGGGGGGGGGGGGGGGGGGCEGGGGGGGGGGGGFGGGGGGGGGGGGGGGGGGGGGGGGGGGGGGGGCGGGGGGGGFGGGGGGGGGG7FGGGGGGGEGGGGGCECFGGGGGGGGGGGGGGGGGGGGGGGGGGGGGGGGGGDGGGGGGCFDGFGFGFDFGDGGGFGFCGGGGGGGFFFFFFFFFFFFFEFFFFFFF=@DFD;@FFFFEFF1=EC;FFF08;@EEFFFF(::<AA<BFF92(96?F:<94:724A91>B(3(,3<4:FFF:;B1(2
@M04999:289:000000000-L3R54:1:1101:28593:15714 2:N:0:423
TTGACTACACGGGTATCTAATCCCATTTGCTCCCCTAGCTTTCGTCTCTCAGTGTCAGTGTCGGCCCAGCAGAGTGCTTTCGCCGTTGGTGTTCTTTCCGATCTCTACGCATTTCACCGCTCCACCGGAAATTCCCTCTGCCCCTACCGTACTCCAGCTTGGTAGTTTCCACCGCCTGTCCAGGGTTGAGCCCTGGGATTTGACGGCGGACTTAAAAAGCCACCTACAGACGCTTTACGCCCAATCATTCCGGATAACGCTTGCATCCTCTGTATTACCGCGGCTGCTGGCACAGAGTTGG
+
CCCCCGGGGGGGGGGGGGGGGGGGGGGGGGGGGGGGGGGGGGGGGGGGGGGGGGGGGGGGGGGGGGGGGGGGGGGGGGGGGGGGGGGGGGGGGGGGGGGGGGGGGGGGGGGGGGGGGGGGGGGGGGGGGDGGGGGGGGGGGGGGGGGGGGGGGGGGGGGGGGGCCDGGGGGGGGGG?GFGGCFG6:EGFFDFGCGGGGGGFFFFFEFEBFF;E=+;)AE@F@@DFFE@;<DFB?:?FBFFFFFFFBFFABAFFFFB<>:0802:<>AFFFA:A<2<<A<?>>01;>?BB>61500(()4)(
@M04999:289:000000000-L3R54:1:1101:19691:15795 2:N:0:423
ATGACTACTGGGGTATCTAATCCTGTTCGCTACCCATGCTTTCGAACCTCAGCGTCAGTTACAGACCAGAGAGCCGCCTTCGCCACTGGTGTTCTTCCATATATCTACGCATTCCACCGCTACACATGGAGTTCCACTCTCCTCTTCTGCACTCAAGAAAAACAGTTTCAGCTGCACTTCCCCGGTTAAGCCGAGGGCTTTCACAGCTGACTTGTTCTCCCGCCTGCGTTCGCTTTACGCCCAATAAATCCGGACAACGCTTGCCACCTACGTATTACCGCGGCTGCTGGCACGTAGTT
+
CCCCCGGGGGGGGGGGGGGGGGGGGGFGGGGGGFGGGGGGGGGEGGGGFGGGGGGGGGGGGGCGGGGGGGGGGGGGGGGGGGGGGGGGGGGGGGGGGGGGGGGGGGGGGGGGDGGGDGGGGGGGGGFGGGFGGGGGGGGGGGGGGGGGGGGGGGGGGGGGGGGGGGFGGGEGFGGGFGFGFGGGGGGGGFGGGGGGDDDGFFFFFFFFB===4FFFFCFFF=BB@2>=5(6;98?D<EFFFFF0;EF<EE3>039118>BF?FFFAF<:4?BFFFFBFA:>BFF01<FF:?:>161:<)
@M04999:289:000000000-L3R54:1:1101:20478:15812 2:N:0:423
ATAGACTACTAGGGTATCTAATCCTGTTTGCTCCCCACGCTTTCGCATCTCAGCGTCAGTATCTGTCCAGAAGGCCGCCTTCGCCACCGGTATTCCTCCACATCTCTACGCATTTCACCGCTACACGTGGAATTCTACCTTCCTCTACAATACTCTAGTTAACCAGTTTTAAGTGCAATTCCTAGGTTGAGCCCAGGGCTTTCACACCTAACTTAATTATCCGCCTACATGCCCTTTACGCCCAGTCATTCCGATTAACGCTCGCACCCTCCGTATTACCGCGGCTGCTGGCACGGAGTT
+
CCCCCGGGGGGGGGGGGGGGGGGGGGGGGGGGGGGGGGGGGGGGGGGGGGGGGGGGGGGGGGGGGGGGGGGGGGGGGGGGGGGGGGGGGGGGGGGGGGGGGGGGGGGGGGGGGGGGGGGGGGGGGGGGGGGGGGGGGGGGGGGGGGGGGGGGGGGGGGGGGGGGGGGGFGGGGGGGFGFGGGGGGGGGGGGGGGGGGGGGFFFFFFFFFEFFFFFFFFFFFFFDFFFDFFFFFFFFFFFFFBFFF=>EFFFEFFFFFFFFFFFFFBF@6??FFFBFBFFF<F>626;FF)8?:3:>0;<?
@M04999:289:000000000-L3R54:1:1101:27979:15861 2:N:0:423
TCTACGTGCGGCCTTTTTCGTTCTTTTCCCTCCCTCCTCTCCCACCCCTCCTTTTCCCTTCTCATCCCGGCGCCCCCCCCTCCCCCGGGTTCCCCTTTGCCTCACCACCCCTCTCGTACCCCCCATTTCACTTCGTACTTTCTCACCTCAACCACCTACTAAGATTTAACCATTCCGCTCGAACAACCCGCCCGTACTATGCCCCGTTTACCTTCACGACCCCCCTCCCACATCTCACACCCCCCCCTCGCACTCCCCCACACACCCCCCCCACTCACCCACCCCCCCGCACACGCCCGCC
+
--,,,,,,,++8+,;C,,,+C,CC@,;CF,E@@,,;,,,,,,,,;6,69@B,,;,,;9,,6CF,9:,C,+66+@++++8+++++B++++6+,,:E,4,:,,C,,847+@+++88A+++8+,++3+,,333@,,,+3,34@,3@;,:@<9,,4;***,,1>,,,,,5,,1,1,5,+444)9))0*3*/3*=55**/1**23+*17))...()-)/01)0)()-(-((-(((.())..).)9(-4-(,((-,(,,(,,403>((((444(((-(-3(4(5.<30((--,((42((.((,,((3
@M04999:289:000000000-L3R54:1:1101:23880:15896 2:N:0:423
GGCGACTACCCGGGTATCTAATCCTGTTCGCTACCCATGCTTTCGAACCTCAGCGTCAGTTACAGACCAGAGAGTCGCCTTCGCCACTGGTGTTCTTCCATATATCTACGCATTCCACCGCTACACATGGAGTTCCACTCTCCTCTTCTGCACTCAAGAAAAACAGTTTCAGCTGCACTTCCCCGGTTAAGCCGAGGGCTCTCACAGCTGACTTGTTCCCCCGCCTGCGTTCGCTTTACGCCCAATAAATCCGGACAACGCTTGCCACCTACGTATTACCGCGGCTGCTGGCACGTAGTC
+
CCC@CGEBEFGGGGCEGGGGGFGCFAFFCGE,CCFFFFG@EAFGG@EFDFFGGGCFE@CEEGGG@<FFGGGGCFF9@7@FFGGG7CCGGGGFEFFD?FGF9F9EFGDGGG74F6EEGGGGGDGGGGFE@E8E44@EEFFGAFGGGGF;D8DFG8FGFGGGGGFC8DD8CFFFG8DGFFF?FGG,@EGGGG9FGGGGGG49*3?AFFFF=27:4B/+.B+7?@BF@?FFF?2@02:67EF>;;><F??F464299096?(323,(,8)5<7:8?F>2(.:6:9>B646::731:>(,((,)
@M04999:289:000000000-L3R54:1:1101:6030:15927 2:N:0:423
ATGAGACTACCGGGGTATCTAATCCTGTTTGCTCCCCACGCTTTCGCATCTCAGCGTCAGTATCTGTCCAGAAGGCCGCCTTCGCCACCGGTATTCCTCCACATCTCTACGCATTTCACCGCTACACGTGGAATTCTACCTTCCTCTACAATACTCCAGATAACCAGTTTTAAGTGCAGTTCCCAGGTTGAGCCCGGGGCTTTCACACCTAACTTAATTATCCGCCTACATGCCCTTTACGCCCAGTCATTCCGATTAACGCTCACACCCTCCGTATTACCGCGGCTGCTGGCACGGAGTT
+
CCCCCGGGGGGGGGGGGGGGGGGGGGGGGGGGGGGGGGGGGGGGGGGGGGGGGGGGGGGGGGGGGGGGGGGGGGGGGGGGGGGGGGGGGGGGGGGGGGGGGGGGGGGGGGGGGGGGGGGGGGGGGGGGGGGGGGGGGGGGGGGGGGGGGGGGGGGGGGGGGGGGGGGGGGGGGGGGFGFGGGGGGGGFGGGGGFFDGDGGFFFFFFFFFFBFFFFFFFCEFFFFFFFFFFFFFFDE@FEFFFFBFDFFFFFFFEB0:6A>F0221<BB?FFF?FB?FFDFA6>>6;>9<>FBF()2-,4<:
@M04999:289:000000000-L3R54:1:1101:12885:15962 2:N:0:423
TTTGACTACCCGGGTATCTAATCCTGTTTGCTCCCCACGCTTTCGCATCTCAGCGTCAGTATCTGTCCAGAAGGCCGCCTTCGCCACCGGTATTCCTCCACATCTCTACGCATTTCACCGCTACACGTGGAATTCTACCTTCCTCTACAATACTCCAGATAACCAGTTTTAAGTGCAGTTCCCAGGTTGAGCCCGGGGCTTTCACACCTAACTTAATTATCCGCCTACATGCCCTTTACGCCCAGTCATTCCGATTAACGCTCGCACCCTCCGTATTACCGCGGCTGCTGGCACGCAGTTT
+
CCCCCFGFGCGGEGGGGGGGFFGGGGGGGGGGGAFGGDFGFGGGEGGGEGGGGGGGGGGGGGGGGGGGGFAFGFFGGG=FFGGGGGGGGGGGGGABFGGGGGGGGGGGAFD7CFGCGGGGEGGGGGGFGGGGGGFGFGGGGGGGGGGAF=FGGGGGGGGGEFCEEDFGFGDDFEGGFGFGGG+CEGGGGGGFGGEG*?DGFFF@FFA?=BE=EFFACFFEF?DFF@DD>EFFFFF@FFF>D>;;<;=EFCEEFDF0;2<BFBF249>9<?:63:?::599:9>9((-(4.21(41(,-,:-
@M04999:289:000000000-L3R54:1:1101:17483:15977 2:N:0:423
GACTACTAGGGTATCTAATCCTGTTTGCTCCCCACGCTTTCGCATCTCAGCGTCAGTATCTGTCCAGAAGGCCGCCTTCGCCACCGGTATTCCTCCACATCTCTACGCATTTCACCGCTACACGTGGAATTCTACCTTCCTCTACAATACTCCAGATAACCAGTTTTAAGTGCAGTTCCCAGGTTGAGCCCGGGGCTTTCACACCTAACTTAATTATCCGCCTACATGCCCTTTACGCCCAGTCATTCCGATTAACGCTCGCACCCTCCGTATTACCGCGGCTGCTGGCACGGAGTTAGCC
+
CCCCCGGGGGGGGGGGGGGGGGGGGGGGGGGGGGGGGGGGGGGGGGGGGGGGGGGGGGGGGGG<FGGGGGGGGGGGGGGGGGGGGGGGGGGGGGGGGGGGGGGGGGGGGGGGGGGGGGGGGGGGGGGGGGGGGGGGGGGGGGGGGGGGGGGGDFFGGGGGGGGGGGGGGGGFFGGGFGFGGGGGGGGGGGGGGGGGGGGCFFFFFFFFFFFFEFFFFFFFFFDFFFFFFEDBFFE=F?BD??FFEFCCFF?F?FFEF9;;>FFFB::6?B?63?FFFB>1>0;FF?22187,44(-4ABFB
@M04999:289:000000000-L3R54:1:1101:28418:15993 2:N:0:423
AGACTACCCGGGTATCTAATCCTGTTTGCTCCCCACGCTTTCGCATCTCAGCGTCAGTATCTGTCCAGAAGGCCGCCTTCGCCACCGGTATTCCTCCACATCTCTACGCATTTCACCGCTACACGTGGAATTCTACCTTCCTCTACAATACTCTAGTTAACCAGTTTTAAGTGCAATTCCTAGGTTGAGCCCAGGGCTTTCACACCTAACTTAATTATCCGCCTACATGCCCTTTACGCCCAGTCATTCCGATTAACGCTCGCACCCTCCGTATTACCGCGGCTGCTGGCACGGAGTTAGC
+
CCCCCGGGGGGGGGGGGGGGGGGGGGGGGGGGGGGGDGGGGGGGGGGGGGGGGGGGGGGGGGGGGGGGGGGGGGGGGGGGGGGGGGGGGGGGGGGGGGGGGGGGGEGDGGGGGGGGGGEGEGGGGGGGGGGGGGGGFGGGGGGGGGFGG8DGGGGGGGGGGGGGGGGGGGGFGGGGFGFGGGGCFGEGFFGGFGGDGGGGFFFFFFF>CBCEBFFFCFFF>9>AFFFFFFFFFFFCEFFFFFFEEFFFFFF60<@?<0>FD9>19>B:6?98<BF2)42>BBB>>B>:?61701(4<14<<
@M04999:289:000000000-L3R54:1:1101:11941:16014 2:N:0:423
CGACTACCCGGGTATCTAATCCTGTTTGCTCCCCTTGCTCTCGCGCCTCAGCGTCAGGTAAAAACTAGAAAGTCGCTTTCGCCACTGGTATTCCTCCACATCTCTACGCATTTCACCGCTACACGTGGAATTCTACCTTCCTCTACAATACTCCAGATAACCAGTTTTAAGTGCAATTCCCAGGTTGAGCCCGGGGCTTTCACACCTAACTTAATTATCCGCCTACATGCCCTTTACGCCCAGTCATTCCGATTAACGCTCGCACCCTCCGTATTACCGCGGCTGCTGGCACGGAGTCAGC
+
CCCCCGGGGGGGGGGGGGGGGGGGGGGGGGGCGGGGGGGGGGGGGGGGGGGGGGGGGGGGGGGGGGGGGGGGGGGGGGGGGGGGGGGGGGGGGGGGGGGGFGGGGGGGGGGGGGGGGGGGGGGGGGGGEGGGGGGGFGGGGGGGGGGFGGGGGFGGGGGGGGGGGGGGGGGGGGGGFGFG?FGGGGCFGGGGGGGGGGGFFFFFFFFFFFFFFFFF8FF;?BFD9=BFFEFD@BE=EFFFF?F;=FEE5932<@FE6697;B>>B9F::?0-0:B<<9?>91(39?0)4-4<?0;F:?<42
@M04999:289:000000000-L3R54:1:1101:3777:16016 2:N:0:423
GATTGACTACAGGGGTATCTAATCCTGTTCGCTACCCATGCTTTCGAACCTCAGCGTCAGTTACAGACCAGAGAGCCGCCTTCGCCACTGGTGTTCTTCCATATATCTACGCATTCCACCGCTACACATGGAGTTCCACTCTCCTCTTCTGCACTCAAGAAAAACAGTTTCAGCTGCACTTCCCCGGTTAAGCCGAGGGCTTTCACAGCTGACTTGTTCTCCCGCCTGCGTTCGCTTTACGCCCAATAAATCCGGACAACGCTTGCCACCTACGTATTACCGCGGCTGCTGGCACGTAGTT
+
CCCCCGGGGGGGGGGGGGGGGGGGGGGGGGGGGGGGGGGGGGGGGGGGGGGGGGGGGGGGGGGGGGGGGGGGGGGGGGGGGGGGGGGGGGGGGGGGGGGGGGGGGGGGGGGGGGGGGGGGGGGGGGGGGGGGFDGGGGGGGFGGGGGGGGGGGGGGGGFFGGGGGGGGGGGGDGGGFGFGFGGGGGGGGGFGGGGGGGGGFFFFFFF9BFEFDFFFFFFFFEFFFFFFFFFF?6@FFFCFF@;BDF8@F<EFFFB?FB0<>BFFF?B>?4:??FFFF?BFFFFF9>>FFBF08??FB7<?6
@M04999:289:000000000-L3R54:1:1101:12702:16018 2:N:0:423
AAGACTACCGGGGTATCTAATCCTGTTTGCTCCCCACGCTTTCGCATCTCAGCGTCAGTATCTGTCCAGAAGGCCGCCTTCGCCACCGGTATTCCTCCACATCTCTACGCATTTCACCGCTACACGTGGAATTCTACCTTCCTCTACAATACTCCAGATAACCAGTTTTAAGTGCAGTTCCCAGGTTGAGCCCGGGGCTTTCACACCTAACTTAATTATCCGCCTACATGCCCTTTACGCCCAGTCATTCCGATTAACGCTCGCACCCTCCGTATTACCGCGGCTGCTGGCACGGAGTT
+
CCCCCGGGGGGGGGGGGGGGGGGGGGGGGGGGGGGGGGGGGGGGGEFGGGGGGGGGGGGGGGGGGGGGGGGGGGGGGGDGGGGGGGGGGGGGGGGGGGGGGGGGGGGGGGGGGGGGGGGGGGGGGGGGGGGGGGGGGGGGGGGGGGGGGGGGGGGGGGGGGGGGGFGGGGGGGGGGFGFGGGGGGFGGGGGGGGGGDDGGFFFFFFFFFFFFFFFFFFFFFFFFFFFECCEFFFFF9),=>BDFFEFEFCE;(6?FFFFB??1>B>FF?BF>:??7<AF(0(399;03:??<<12((-4
@M04999:289:000000000-L3R54:1:1101:23661:16024 2:N:0:423
GCGACTACCGGGGTATCTAATCCTGTTCGCTCCCCACGCTTTCGTCCATCAGCGTCAATCGGTATTTAGTAACCTGCCTTCGCAATCGGGGTTCTGTGTAATATCTATGCATTTCACCGCTACACTACACATTCCAGCTACTTCAATACTATTCAAGATTAACAGTATCAACGGCAGTTCTACAGTTAAGCTGCAGGTTTTCACCGCTGACTTATCAACCCGCCTACGGACCCTTTAAACCCAATAAATCCGGATAACGCTCGCATCCTCCGTATTACCGCGGCTGCTGGCACGGAGTT
+
CCCCCGGFGGGGGCFGGGGFFGGGGGGGGGGGGG:FGGGGGFGGGGGGGGGGGGGGGGA<CFGGFGGGGGGGGGGFGEGFGFGG7FEGGGGGGGGGGGGFFGGEA@FGCDFGGGGGGFGGGGGGGGGGGGGGGGCGGFGGGGGFGGFFGGCGGGGGGGGFFGGGEGGGGGGGGGGGF:BCFGGGFGGGEFGGFGFGGFFGFFFFFFFD29=B4B>AEFFFFB2@=>DF@?@FFF;3>57BDF;?;;)>7CEF;(/,98?0,(-(,362)8162:7:56<:96;>1(,87:?F7:60-4(
@M04999:289:000000000-L3R54:1:1101:24082:16059 2:N:0:423
CGACTACTGGGGTATCTAATCCTGTTTGCTCCCCACGCTTTCGCATCTCAGCGTCAGTATCTGTCCAGAAGGCCGCCTTCGCCACCGGTATTCCTCCACATCTCTACGCATTTCACCGCTACACGTGGAATTCTACCTTCCTCTACAATACTCTAGTTAACCAGTTTTAAGTGCAATTCCTAGGTTGAGCCCAGGGCTTTCACACCTAACTTAATTATCCGCCTACATGCCCTTTACGCCCAGTCATTCCGATTAACGCTCGCACCCTCCGTATTACCGCGGCTGCTGGCACGGATGTAGC
+
C<@@CCGDAFGGGFGGEEFFCGFAFFGFGGGGGGGGGG>FGCFFGEGFEFGGGCEGGGGGGGCF9FFGGFGGGFGGGFGCFFGGGGGGGGGGFGGDGGGGGFGFFEGGGGGGGFGGGGGDCGGGGG=FGGCDEGFGGGGFGGGGFFEGFGGGFFCFFFFGGGGGGG,@EFGGGGGGFGFGGGGGGGGGFGGGGFGCCFGGFFFFFFAFCFFFFFFFC>CEBFF>>DFE?E>:=D@EFFFFFFF@3;?EFEEFDF?EC;910:9@FBF6?BF?B084A>11,9>>6?::7??F?09((()--
@M04999:289:000000000-L3R54:1:1101:18756:16068 2:N:0:423
GACTACTAGGGTATCTAATCCTGTTCGCTACCCATGCTTTCGAACCTCAGCGTCAGTTACAGACCAGAGAGCCGCCTTCGCCACTGGTGTTCTTCCATATATCTACGCATTCCACCGCTACACATGGAGTTCCACTCTCCTCTTCTGCACTCAAGAAAAACAGTTTCAGCTGCACTTCCCCGGTTAAGCCGAGGGCTTTCACAGCTGACTTGTTCTCCCGCCTGCGTTCGCTTTACGCCCAATAAATCCGGACAACGCTTGCCACCTACGTATTACCGCGGCTGCTGGCACGTAGTTAGCC
+
CCCCCGGGGGGGGGGGGGGGGGGGGGGGGGGGGGGGGGGGGGGGGGGGGGGGGGGGGGGGGGGGGGGFGGGGGGGGGGGGGGGGGGGGGGGGGGGGGGGGGGGGGGGGGGGGGGGGGGGGGGGGGGGGGGGGGGGGGGGGGGGGGGGGGGGGGGGGFGGFGGGGGGGGGGGGGGGGFGFGGGGGGGGGGGGGGGGGGGGGFFFFFFFFFFFFFFFFFFFFFFF>BFFDFFFFFF34;@FF@?@FF<FF@FB<BFFFFFF:?FBA?<BBFFFFFFBFFFFF,27;:7?:B:<?????A<DF?
@M04999:289:000000000-L3R54:1:1101:5713:16081 2:N:0:423
GACTACCGGGGTATCTAATCCTGTTTGCTCCCCACGCTTTCGCATCTCAGCGTCAGTATCTGTCCAGAAGGCCGCCTTCGCCACCGGTATTCCTCCACATCTCTACGCATTTCACCGCTACACGTGGAATTCTACCTTCCTCTACAATACTCCAGATAACCAGTTTTAAGTGCAGTTCCCAGGTTGAGCCCGGGGCTTTCGCACCTAACTTAATTATCCGCCTACATGCCCTTTACGCCCAGTCATCCCGATTAACGCTCGCACCCTCCGTATTACCGCGGCTGCTGGCACGGAGTTAGCC
+
CCCCCGGGGGGGGGGGGGGGGGGGGGGGGGGGGGGGGGGGGGGGGGGGGGGGGGGGGGGGGGGGGGGGGGGGGGGGGGGFGGGGGGGGDGGGGGGGGGGGGGGGGGGGGGGGGGGGGGGGGGGGGGGGGGGGGGGGGGGGGGGGGGGGGFFGGGGAFGGGGGGGGGGGGGGGFGGGFGFGGGGFBFGGGGFEEDGGCFDFEFFFFFFFFFFFFFFFEFF@FFFFFF?CEEFFD;>C;;BE<FEEEFEE@<?>FFAF?BB:09916(((:><?FFFBAF9499>1122(2828>144?)625
@M04999:289:000000000-L3R54:1:1101:27488:16136 2:N:0:423
TAGTGACTACTCGGGTATCTAATCCTGTACGCTCCCCACGCTTTCGTCCATCAGCGTCAATCGGTATTTAGTAACCTGCCTTCGCAATCGGGGTTCTGTGTAATATCTATGCATTTCACCGCTACACTACACATTCCAGCTACTTCAATACTATTCAAGATTAACAGTATCAACGGCAGTTCTACAGTTAAGCTGCAGGTTTTCACCGCTGACTTATCAACCCGCCTACGGACCCTTTAAACCCAATAAATCCGGATAACGCTCGCATCCTCCGTATTACCGCGGCTGCTGACACGGAGTT
+
CCCCCGGGGGGGGGGGGGGGGGGGGGGGGGGGGGGGGGGGGGGGGGGGGGGGGGGGGGGGGGGGGGGGGGGGGGGGGGGGGGGGGGGGGGGGGGGGGGGGGGGGGGGGGGFGGGGGGGGGGGGGGGGGGGGGGGGGGGGGGGGGGGGGGGGGGGGGGGGGGGGGGGGGGGGGGGGGFGFGGGGGGGGGGGGGGGGGGGGGFFFFFFFBBFFFFFFFFFFFFF=FFFFFFFF=B>@DF3C7CFFF@@@EEEFFF(9DF@AEFFD<>BFF;?2A2,:?:BAB4(39901;?:05:?D?F>>?8
@M04999:289:000000000-L3R54:1:1101:12832:16204 2:N:0:423
TGACTACACGGGTATCTAATCCTGTTTGCTCCCCACGCTTTCGCATCTCAGCGTCAGTATCTGTCCAGAAGGCCGCCTTCGCCACCGGTATTCCTCCACATCTCTACGCATTTCACCGCTACACGTGGAATTCTACCTTCCTCTACAATACTCCAGATAACCAGTTTTAAGTGCAGTTCCCAGGTTGAGCCCGGGGCTTTCACACCTAACTTAATTATCCGCCTACATGCCCTTTACGCCCAGTCATTCCGATTAACGCTCGCACCCTCCGTATTACCGCGGCTGCTGGCACGGTGTTAGC
+
CCCCCFFGGGGGGGGGGGGGGGGGGGGGFGGGGGGGGGGGGGGGGGGGGGGGGGGEGFGGGGGGFGGGGGGGGGGGGGGGGGGGGGGGFGGG9FGGGGGGGGGGGGGGGGGGFGGGGGGGGGGGGGGGGFGGGGGGGGGGGGGGGGGFGGGGGGFFDF9EDGGGGGGFGDGGGGGGFGFGGGGDFGEGFG?CGGGGGGGGFFFFF>FFF2;EFFFFFFFE49@F@=EE?E>@FD@EFFF8;F@@EFC5CCE?06@FFFFF10;FF>?1(36:<<:AFFF>>B>FB144:B0,,4(-43):9
@M04999:289:000000000-L3R54:1:1101:9458:16266 2:N:0:423
CGGGTATCTAATCCTGTTTGCTCCCCACGCTTTCGCATCTCAGCGTCAGTATCTGTCCAGAAGGCCGCCTTCGCCACCGGTATTCCTCCACATCTCTACGCATTTCACCGCTACACGTGGAATTCTACCTTCCTCTACAATACTCTAGTTAACCAGTTTTAAGTGCAATTCCTAGGTTGAGCCCAGGGCTTTCACACCTAACTTAATTATCCGCCTACATGCCCTTTACGCCCAGTCATTCCGATTAACGCTCGCACCCTCCGTATTACCGCGGCTGCTGGCACGGAGTTAGCCGGTGCTT
+
CCCCCEGGGGGGGFGGGGGGDFGGGGGGGGGGGGGDGGGGGGGGGGGGGGGGGGGGGGGGGGGGGGGGGGGGGGGGGGGGGGGFFGGGGGGGGFGGGGGGGGGDFGGGGGGGGGGGGGFGDFGGGGFGGGGGGGGGGGGFGGGGGGGGGGGGGGGGGGGGFFFGGGGGGGGGGGGGFGFFGGGGGGGGGGGGGGGGG6DGFFFFFFFFFFFEFFBFFFFFFFEFEFFFFAA9=@F:EFCFFEB9@@DEF6@D?@FF>;F;((,6::?FFF:BF099;2>?><??6026??2.<07272(2)
@M04999:289:000000000-L3R54:1:1101:26300:16283 2:N:0:423
TTAGACTACCCGGGTATCTAATCCTGTTTGCTCCCCACGCTTTCGCATCTCAGCGTCAGTATCTGTCCAGAAGGCCGCCTTCGCCACCGGTATTCCTCCACATCTCTACGCATTTCACCGCTACACGTGGAATTCTACCTTCCTCTACAATACTCTAGTTAACCAGTTTTAAGTGCAATTCCTAGGTTGAGCCCAGGGCTTTCACACCTAACTTAATTATCCGCCTACATGCCCTTTACGCCCAGTCATTCCGATTAACGCTCGCACCCTCCGTATTACCGCGGCTGCTGGCACGGAGTT
+
CCCCCGGGGGGGGDCEGGGGGGGGGFFGGGGGGGGGGGGGGGGGGGG@FGGGGGGGGGGGGGGGGGGGGGGGGGGFFGGGGGGC@CFEFGGGGGGGGGGGGGGGDFGGGGGGGGGGGGGGGDGGGGGGGGGGFFGGGGGGGGFGGGGGCGGGGGFGGGFFGGCFGGFF8EGGGGGGFGFGGGGGGGGGGGGFFFFGFG>>FAFFFFFDDFFFFFFF?FFFF?@DFADB=EE9BDFDFFFF?@F?FEFFFFF3@F(6;CCDFF?@>>F7??B091(35AFFB1339>>0,38?FB(49(4:
@M04999:289:000000000-L3R54:1:1101:15395:16379 2:N:0:423
GACTACCCGGGTATCTAATCCTGTTTGCTCCCCACGCTTTCGCATCTCAGCGTCAGTATCTGTCCAGAAGGCCGCCTTCGCCACCGGTATTCCTCCACATCTCTACGCATTTCACCGCTACACGTGGAATTCTACCTTCCTCTACAATACTCCAGATAACCAGTTTTAAGTGCAATTCCCAGGTTGAGCTCGGGGCTTTCACACCTAACTTAATTATCCGCCTACATGCCCTTTACGCCCAGTCATTCCGATTAACGCTCGCACCCTCCGTATTACCGCGGCTGCTGGCACGGAGTTAGCC
+
CCCCCGGGGGGGGGGGGGGGGGGGGGGGGGGGGGGGGGGGGGGGGGGGGGGGGGGGGFFFGGGGGGGGGGGGGGGGGGGGGGGGGGGGGGGGGGGGGGGGGGGGGGGGGGGGGGGGGGGGGGGGGGGFGGGGGGGGGGGGGGGGGGGGGGGGGGGGGFGGGGGGGGGGGGGGGGGGFGFGGGGGGGGGGGGGGGGGGGGGFFFF>FFFFFFFFFFFFFFDFFF?FFFFBEFFBFFFFF9ED?@EFFEFFFD?<?ECDF?B>FFF9:<?FFFFFFAB>B>F(4>>?D?((28:>3(34:>A3
@M04999:289:000000000-L3R54:1:1101:13975:16399 2:N:0:423
GACTACTAGGGTATCTAATCCTGTTCGCTACCCATGCTTTCGAACCTCAGCGTCAGTTACCGACCAGAGAGCCGCCTTCGCCACTGGTGTTCTTCCATATATCTACGCATTCCACCGCTACACATGGAGTTCCACTCTCCTCTTCTGCACTCAAGAAAAACAGTTTCAGCTGCACTTCCCCGGTTAAGCCGAGGGCTTTCACAGCCGACTTGTTCTCCCGCCTGCGTTCGCTTTACGCCCAATAAATCCGGACAACGCTTGCCACCTACGTATTACCGCGGCTGCTGGCACGTAGTTAGCC
+
CCCCCGGGGGGGGGGGGGGGGGGGGGGGGFGGGGGGGGGGGGFGGGGGGGGGGGGGGGGGGGGGGGGGGGGGGGGGGGGGGGGGGGGGGGGGGGGGGGGGGGGGGGGGGGGGGFGGGGGGGGGGGGGGGGGGGGGGGGGGGGGGGGGGGGGGGGGGEGGGGGGGGGGGGGGGGGGGFGFGGGDGGGGGGGGGGGGGGFG>BFFFFFFFFFDEEFFFFFFFFFFFFFFFFFFDD079@<>>?8:BF>AFF9>BFBB:BBF:?<3A<BFFB04>A?ADFFF>69>>::?:((5:21<3<:4<4
@M04999:289:000000000-L3R54:1:1101:23111:16405 2:N:0:423
GTGCGACTACTGGGGTATCTAATCCTGTTTGCTCCCCACGCTTTCGCATCTCAGCGTCAGTATCTGTCCAGAAGGCCGCCTTCGCCACCGGTATTCCTCCACATCTCTACGCATTTCACCGCTACACGTGGAATTCTACCTTCCTCTACAATACTCCAGATAACCAGTTTTAAGTGCAGTTCCCAGGTTGAGCCCGGGGCTTTCACACCTAACTTAATTATCCGCCTACATGCCCTTTACGCCCAGTCATTCCGATTAACGCTCGCACCCTCCGTATTACCGCGGCTGCTGGCACGGAGTT
+
CCCCCGGGGGGGGGGGGGGGGGGGGGGGGGGGGGFGGGEEGGGGGGGGGGGGGGGGGGGGGGGGGGGGGGGGGGGGGGGGGGGGGGGGGGGGGGFGGGGGGGGGGGGGGFGGGGGGGGGGGGGGGGGGGGGGGGGGGGGGGGGGGGGGGGGGGGG?FFGGGGGGGGGDFFFGGGGGFGFGGGGCFGGGGFGGGGGGGGGGEFFBFFFFFFFFDFFB@FFCAEE@B=@>@EFFF88@1;EFFFBBDFFFFFFEE11;0:<AF>6<>FB>B0<:19803:AAA6>9(,,424:BB02-7>FF1
@M04999:289:000000000-L3R54:1:1101:13707:16449 2:N:0:423
GACTACCAGGGTATCTAATCCTGTTTGCTCCCCACGCTTTCGCATCTCAGCGTCAGTATCTGTCCAGAAGGCCGCCTTCGCCACCGGTATTCCTCCACATCTCTACGCATTTCACCGCTACACGTGGAATTCTACCTTCCTCTACAATACTCCAGATAACCAGTTTTAAGTGCAGTTCCCAGGTTGAGCCCGGGGCTTTCACACCTAACTTAATTATCCGCCTACATGCCCTTTACGCCCAGTCATTCCGATTAACGCTCGCACCCCCCGTATTACCGCGGCTGCTGGCACGGACTTAGCC
+
ACCCCGFEDFGGGGGGGGGFGGGGGGGGGGGGGGGGDFGGGGGGGGFGGGGGGGGGGGGGGGGGGGGGGGF8FGGGGGGGGGGGGGCFEEGFGGGGGGGFFGGGGGGGGGGGGGGGGGGGGGGGFGEGGFFDFFFGGDFGGGG8EGCDFGG?AEGGFF=FEGGGBFCCC8@:DDDFFGFF?88@EGFGGCGGGGEGGCGFAFFFDAFFBFCEFFFFEF>94@DDF=C557:@-8EFFFFFFF@FFF?CC1;?D13>;@,2199>;:(-,,4>??)6<(--,,,70))23(,4(,(-4A>>0
@M04999:289:000000000-L3R54:1:1101:20836:16463 2:N:0:423
TCGCGGACGGGTATCTAATCCTGTTTGCTCCCCACGCTTTCGCATCTCAGCGTCAGTATCTGTCCAGAAGGCCGCCTTCGCCACCGGTATTCCTCCACATCTCTACGCATTTCACCGCTACACGTGGAATTCTACCTTCCTCTACAATACTCCAGATAACCAGTTTTAAGTGCAGTTCCCAGGTTGAGCCCGGGGCTTTCACACCTAACTTAATTATCCGCCTACATGCCCTTTACGCCCAGTCATTCCGATTAACGCTCGCACCCTCCGTATTACCGCGGCTGCTGGCACGGAGTTAGCC
+
C@C8CE:FGGGFGFGGGGGGGGGGGGGGGGGGGFEGGCGGGGGGGGGGGGGGGDGGGFGGGGGGFFGFGGGFEFGGGGGGEGGGGGDGCGGFFFGGCFGFGGGGGGGGGGE9FEFGGGGGFGFEGGGC<<FDAGDFGGGGGGGGGGEGGGFGGGFGFGGGGGFFAFGGGGGGGACEFGFGGGGGGGCFCGGEGGGGGGCGFFFFAFFFFECECF:FEFFD>1?;@FF?EEFF1;E67?;)6@?2<:<BFFB?01:>?><0(49>;:::B>?61(5>48;(76;>::??:7BF037?1<AA2
@M04999:289:000000000-L3R54:1:1101:10661:16499 2:N:0:423
GACTACTAGGGTATCTAATCCTGTTTGCTCCCCACGCTTTCGCATCTCAGCGTCAGTATCTGTCCAGAAGGCCGCCTTCGCCACCGGTATTCCTCCACATCTCTACGCATTTCACCGCTACACGTGGAATTCTACCTTCCTCTACAATACTCCAGATAACCAGTTTTAAGTGCAATTCCCAGGTTGAGCCCGGGGCTTTCACACCTAACTTAATTATCCGCCTACATGCCCTTTACGCCCAGTCATTCCGATTAACGCTCGCACCCTCCGTATTACCGCGGCGGCTGGCACGGAATTAGCC
+
CCCCCGGGGGD@EFGFEGGGGGGGFGGAAFGEFGGGDFGGGGGGCCGGGGGGGGGGFGGGGGGFFDFGGGGGGGGGGEGGDECGGG>CGGGGGGGGFGFCGFDFGGGGGGGFGFFGGGGGGGGGF<CCFGGGGFGGCD8@FGDGGCGCGFFDGCFADGGGFGGFEFGGGGECGGGGFGFFGGGGDGCFCGFGGDGGD5CF;<BAFFFFFFEFFFFFFFFFFFFFFE?<EEFF@)9616BFDF.)>C<?<;@@@?FF01?FF;9>9<1<6(4:??F964>1(1(41(((8(.-(((-):747
@M04999:289:000000000-L3R54:1:1101:16149:16529 2:N:0:423
TGACTACAGGGGTATCTAATCCGGTTCGCTCCCCACGCTTTCGTGCCTTAGCGTCAGAAATGGTCCAGTAGCCTGCCTACGCTATTGGTGTTCCTTCTAATATCTACGGATTTCACTCCTACACTAGAAATTCCAGCTACCCCTACCATTCTCGAGCTCGCCAGTTCAGATAATAGCCACAATGGTTGAGCCACGTGATTTCACTATCTGCTTAACGAGCCGCCTACGCAACTCTTTACGCCCAGTCACTCCGGATAACGCTTGGGTCCTACGTATGACCGCGGCTGCTGGCACGTAGTT
+
CCCCCGGGGGGGGGGGGGGGGGGGGGGGGGGDGGGGGGGGGGGGGGGGGGGGGGGGGGGGGGGGGGGGGGGGGGGGGGGGGGGGGGGGGGGGGGGGGGGGGGGGGGGGGGGGCFGGGGGGGGGGGGGGGGGGGGGGGGGGGGGGGGGGGGGGGGGGGGGGGGGEEGGGGDFGGCFGFGFGGFFG8FDGGGGGGGGGGGGGFFFFFFFFEECACFFFFEFB4@BFFFFFBDFFFFEEFEFFFF;?;;8EEEFFFBFFFFFB>??B6??<:BFFFFF2:AA:;92>96;??4?B<76(3(4<
@M04999:289:000000000-L3R54:1:1101:8873:16535 2:N:0:423
CTCCGACTACACGGGTATCTAATCCTGTTCGCTACCCATGCTTTCGAGCCTCAGCGTCAGTAACAGACCAGAGAGCCGCCTTCGCCACTGGTGTTCTTCCATATATCTACGCATTTCACCGCTACACATGGAGTTCCACTCTCCTCTTCTGCACTCAAGTCTCTCAGTTTCCGATGCTCTTCCCCAGTTAAGCTGAGGGCTTTCACATTCAGACTTAAAAGACCGCCTGCGCTCCCTTTACGCCCAATAAATCCGGACAACGCTTGCCACCTACGTATTACCGCGGCTGCTGGCACGTAGT
+
CCCCCGGGGGGGGGGGGGGGGGGGGGGGGGGGGGGGGGGGGGGGGGGGGGGGGGGGGGGGGGGGGGGGGGGGGGGGGGGGGGGGGGGGGGGGGGGGGGGGGGGGGFGGGGGGGGGGGGGGGGGGGGGGGGGGGGGGGGGFGGGGGGGGGGGGGGGGGGGGGGGGGGFGGGCFGGGGFGFGFGGGGGGGGGCGGGGF>FGGFFFFFFFFEFFEFFFFFFFFFFFDFFFDFF>=BFFFFFFAEDFFFFFF8E<3<@F0(99BB>FF::?:A<BF0:BFFFF2:96>>06BFFFF01:<04:?4
@M04999:289:000000000-L3R54:1:1101:17958:16537 2:N:0:423
GACTACAGGGGTATCTAATCCCATTTGCTCCCCTAGCTTTCGTCTCTCAGTGTCAGTGTCGGCCCAGCAGAGTGCTTTCGCCGTTGGTGTTCTTTCCGATCTCTACGCATTTCACCGCTCCACCGGAAATTCCCTCTGCCCCTACCGTACTCCAGCTTGGTAGTTTCCACCGCCTGTCCAGGGTTGAGCCCTGGGATTTGACGGCGGACTTAAAAAGCCACCTACAGACGCTTTACGCCCAATCATTCCGGATAACGCTTGCATCCGCTGCATTACCGCGGCTGCTGGCACAGAGTTAGCC
+
<C@CC8FFGGGFCEDFGA@FGFGGGGGDFGGGCFGCFGGFGGFGGFGGGGGGGG9FFAEAE:FCGDEC@G8FGDFGGCGB,B:F,BEF<@BFFFGGA?@FGEFFEFG7,B@EGF,<C7FE:EA:FFGDE,AF;EF8>8D4D4@EEFE+ACD=@A=DD8=E=9D9E78@FGGD697F9C:9?7=C,@FECEF?FF*;>*9FFFE??BA;29EC9ACA7)5;FF@((/4)/.2(2:)40:058:0,)6)).(4(-4A?(3:<B:?F<2(((((,).)-.1(01(3(144(,,)((.,.).)).
@M04999:289:000000000-L3R54:1:1101:21392:16608 2:N:0:423
GACTACCCGGGTATCTAATCCTGTTTGCTCCCCACGCTTTCGCATCTCAGCGTCAGTATCTGTCCAGAAGGCCGCCTTCGCCACCGGTATTCCTCCACATCTCTACGCATTTCACCGCTACACGTGGAATTCTACCTTCCTCTACAGTACTCCAGATAACCAGTTTTAAGTGCAGTTCCCAGGTTGAGCCCGGGGCTTTCACACCTAACTTAATTATCCGCCTACATGCCCCTTACGCCCAGTCATTCCGATTAACGCTCGCACCCTCCGTATTACCGCGGCTGCTGGCACGGCGTTAGCC
+
CCCCCGFGGGGGGGGGGGGGGGGGGGGGGGGGGGGGGGGGGGGGGGGGGGGGGGGGGGFGGGGGGGGGGGGGGGGGGGGGGGGGGGGCFGGGGGGGGGGGGGGGGGGGGGGGGGGGGGGGGGGGFGGGGGGGGGGGGGGGGGGGGGGGGGGGGGGGGGGGGGGGGGFFGGGGGGGGFGFGGC?CFGGGGGGGEGGGGGGGFFFFFFFFFCEFFFFFFFF=FFF@=EEEFFFFFFEEFFFF6@EFECCFFFF@?DEE:>B?F>B9BFFFF9411?B<A(71-42>FFD:1(4:((4;>B?<:
@M04999:289:000000000-L3R54:1:1101:20617:16617 2:N:0:423
GGACTACCGGGGTATCTAATCCTGTTTGCTCCCCACGCTTTCGCATCTCAGCGTCAGTATCTGTCCAGAAGGCCGCCTTCGCCACCGGTATTCCTCCACATCTCTACGCATTTCACCGCTACACGTGGAATTCTACCTTCCTCTACAATACTCCAGATAACCAGTTTTAAGTGCAATTCCCAGGTTGAGCCCGGGGCTTTCACACCTAACTTAATTATCCGCCTACATGCCCTTTACGCCCAGTCATTCCGATTAACGCTCGCACCCTCCGTGTTACCGCGGCTGCTGGCACGGAGTTAGC
+
CCCCCGGGGGGGGGGGGGGGGGGGGGGGGGGGGGGGGGGGGGGGGGGGGGGGGGGGGGGGGGGGGGGGGGGGGGGGGGGGGGGGGGGGGGGGGGGGGGGGGGGGGGGGGGGGGGGGGGGGGGGGGGGGGGGGGGGGGGGGGGGGGGGGGGGGGFGGGGGGGGGGGGGGGGGGGGGGFGFGGGG7DFGGGGGGGGGGGGGGFFFFFEFFFFFFFFFFFFFEEDFFFF@CEFEFFFFFC?FFFF@5=EFFE<@@7:BBBB;B?>>9>B12::62(484<>313;;69<?>((.72(71<:425
@M04999:289:000000000-L3R54:1:1101:16936:16630 2:N:0:423
GACCTGACTACAAGGGTATCTAATCCTGTTCGCTACCCATGCTTTCGAACCTCAGCGTCAGTTACAGACCAGAGAGCCGCCTTCGCCACTGGTGTTCTTCCATATATCTACGCATTCCACCGCTACACATGGAGTTCCACTCTCCTCTTCTGCACTCAAGAAAAACAGTTTCAGCTGCACTTCCCCGGTTAAGCCGAGGGCTTTCACAGCTGACTTGTTCTCCCGCCTGCGTTCGCTTTACGCCCAATAAATCCGGACAACGCTTGCCACCTACGTATTACCGCGGCTGCTGGCACGTAGT
+
CCCCCGGGGGGGGGGGGGGGGGGGGGGGGGGGGGGGGGGGGGGGGGEFGGGGGGGGGGGGGFGGGGGGGGGGGGGGGGGGGGEGGGGGGGGGGGGGGGGGGGGGGGGGGGGGGGGGGGGGGGGGGGGGGGGGGGCGGFCGGGFFGGGGGGGGGGGGGGGGGFGGGGGFGGGGGGGGFGFGGFGGGGGEGGGGFGGGGGGGEFFFFFFFFFFFFFAFBFFFFFBBFFFFFFFDDFFFFFDFFFFBFFDFFEC<CEBFFFFF<BFFF??:A?B?F>?:2A7A-6(((7;9>6?:0<8):?01-
@M04999:289:000000000-L3R54:1:1101:9116:16642 2:N:0:423
TAGACTACCCGGGTATCTAATCCTGTTCGCTACCCATGCTTTCGAGCCTCAGCGTCAGTAACAGACCAGAGAGCCGCCTTCGCCACTGGTGTTCTTCCATATATCTACGCATTTCACCGCTACACATGGAGTTCCACTCTCCTCTTCTGCACTCAAGTCTCTCAGTTTCCGATGCTCTTCCTCAGTTAAGCTGAGGGCTTTCACATTCAGACTTAAAAGACCGCCCGCGCTCCCTTTACGCCCAATAAATCCGGACAACGCTTGCCACCTACGTATTCCCGCGGCGTCTGGCACGTAGTTT
+
CCCCCGGGGGGGGGGGGGGGGGGGGGGGGGGGGGGGGGGGGGGGGGGGGGGGGGGGGGGGGGGGGGGGGGGGGGGGGGGGGGGGGGGGGGGGGGGGGGGGGGGGGGGGGGGGGGGGGGGGGGGGGGGFCGGGGGGGGGGGGGGGGGGGGGGGGGGGGGGGGGGGGGGGGGGGGGGGFGFGGGGGGGGFFGGFFGGGGGGGFFFFFFFFFF5@EFFFEFFFFDFFFFFF>FFFFFDFFFEBFBFF@FFFFFFFF;;>FF:09?FBFFFFFB>>(42AB)4<609>9((4:(12()18?<BB)
@M04999:289:000000000-L3R54:1:1101:16136:16650 2:N:0:423
GACTACAGGGGTATCTAATCCTGTTTGCTCCCCACGCTTTCGCATCTCAGCGTCAGTATCTGTCCAGAAGGCCGCCTTCGCCACCGGTATTCCTCCACATCTCTACGCATTTCACCGCTACACGTGGAATTCTACCTTCCTCTACAATACTCCAGATAACCAGTTTTAAGTGCAGTTCCCAGGTTGAGCCCGGGGCTTTCACACCTAACTTAATTATCCGCCTACATGCCCTTTACGCCCAGTCATTCCGATTAACGCTCGCACCCTCCGTATTTCCGCGGCTGCTGTCACGGAGTTAGCC
+
CCCCCGGGGGGGGGGGGGGGGGGGGGGGGGGGGGGGGGGGGGGGGGGGGGGGGGGGGGGGGGGGGGGGGGGGGGGGGGGGGGGGGGGGGGGGGGGGGGGGGGGGGGGGGGGGGGGGGGGGGGGGGGGGGGGGGGGGGGGGGGGGGGGFGGGGGGGGGGGGGGGGGGGGGGGGGGGGFGFGGGGGGGGGGGGGGDGGGGGGFFFFFFFFFFFFFF6F<FFFFFFFFFFFFFFFFFFFFFFDDFF@@E?CFF6;?FFF;@FB>BFFB???FF:<08AAF?FFF>9(:?B)5)6<6((48>DD>
@M04999:289:000000000-L3R54:1:1101:11099:16687 2:N:0:423
CTGGACTACTGGGGTATCTAATCCTGTTTGCTCCCCACGCTTTCGCATCTCAGCGTCAGTATCTGTCCAGAAGGCCGCCTTCGCCACCGGTATTCCTCCACATCTCTACGCATTTCACCGCTACACGTGGAATTCTACCTTCCTCTACAATACTCCAGATAACCAGTTTTAAGTGCAATTCCCAGGTTGAGCCCGGGGCTTTCACACCTAACTTAATTATCCGCCTACATGCCCTTTACGCCCAGTCATTCCGATTAACGCTCGCACCCTCCGTATTACCGCGGCTGCTGGCACGTAGTTT
+
CCCCCGGGGGGGGGGGGGGGGGGGGGGGGGGGGDGGGGGGGEGGGGGDGGGGGGGGGGGGGGGGGGGGGGGGFGGGGGGCGGGGGGGGGGGGGGGGDGFGGGGGGGGGGGGGGGGGGGGGGGGGGGGGGGGGGGGGFGGG8DFGGGGGGGFGGGGGGGGGGGGGGGGAAEF?DFGGF75DGGGGGGGGGGGGFFEGDGGDAAFFFFFF@FFFFFFAE@FEF?@>?D?FF4CE:;E3@4>ADFFF?8EEECC.47@@FCE@><<(2199B66-768??2<939>(12,33::?()1,((-2)
@M04999:289:000000000-L3R54:1:1101:26593:16751 2:N:0:423
GACTACCCGGGTATCTAATCCTGTTTGCTCCCCACGCTTTCGCATCTCAGCGTCAGTATCTGTCCAGAAGGCCGCCTTCGCCACCGGTATTCCTCCACATCTCTACGCATTTCACCGCTACACGTGGAATTCTACCTTCCTCTACAATACTCTAGTTAACCAGTTTTAAGTGCAATTCCTAGGTTGAGCCCAGGGCTTTCACACCTAACTTAATTATCCGCCTACATGCCCTTTACGCCCAGTCATTCCGATTAACGCTCGCACCCTCCGTATTACCGCGGCTGCTGGCACGGAGTTAGCC
+
CCCCCGEGGGGGGGGGGGGGGGGGGGGGGGGGGGGGGGGGGGGGGGGGGGGGGGGGGGGGGGGGGGGGGGGGGGGGGGGGGGGGGGGGGGGGGGGGGGGGGGGGGGGGGGGGGGGGDGGGGGGGGGGGGCDGGGGGGGGGGGGGGGGGGGFGGGGGGGGGEGGFGFCGGGFFFGGGFGDFGFCGGGFCGGFEFGGGGGGGFFFFF566@EFFEFFFEFF>FADDBFE4=BBEDBFFFF@E<?;=AECE?@??63)):1<DFFB>>FFFFFFFFFB>AFFB(3>0(845?:>1((-8:2:42
@M04999:289:000000000-L3R54:1:1101:9483:16774 2:N:0:423
TAGGACTACCAGGGTATCTAATCCTGTTCGCTACCCATGCTTTCGAACCTCAGCGTCAGTTACAGACCAGAGAGCCGCCTTCGCCACTGGTGTTCTTCCATATATCTACGCATTCCACCGCTACACATGGAGTTCCACTCTCCTCTTCTGCACTCAAGAAAAACAGTTTCAGCTGCACTTCCCCGGTTAAGCCGAGGGCTTTCACAGCTGACTTGTTCTCCCGCCTGCGTTCGCTTTACGCCCAATAAATCCGGACAACGCTTGCCACCTCCGTATTACCGCGGCCGCTGGCCCGTAGTTC
+
CCCCCGGGGGGGEGGGGGGGGGGGGGGGGGGGGGFGGGGGGGGGGCFGGGFGGGGGGGGGGGGGGGGGGGGGFGGGGGGGFGCGGGGGGGGGGGGGGGGGGGGGGGGGGGGGGGGGGGGGGGGGGGGGGGGGGGGGGGGGFGGGGFGGGGGGGGFGGGGGGGGGGGGGGGFGGGGGFG?DCCGGGDGGDGGGGGGGD>CDAAAFFFFFE:BBFFFF6BCEA==@F9@DB=?DDFFFFEC><B>F6@EFF?3439<>F1039<<:?F922:,42<::?A<464((3(-1196?(,3;1646)
@M04999:289:000000000-L3R54:1:1101:7113:16788 2:N:0:423
CGACTACTAGGGTATCTAATCCTGCTCGCTACCCATGCTTTCGAACCTCAGCGTCAGTTACAGACCAGAGAGCCGCCTTCGCCACTGGTGCTCTTCCATATATCTACGCATTCCACCGCTACACATGGAGTTCCACTCTCCTCTTCTGCACTCAAGAAAAACAGTTTCAGCTGCACTTCCCCGGTTAAGCCGAGGGCTTTCACAGCTGACTTGTTCTCCCGCCTGCGTTCGCTTTACGCCCAATAAATCCGGACAACGCTTGCCACCTACGTATTACCGCGGCTGCTGGCACGGAGTTAGC
+
CCCCCGGGGGGGGGGGGGGGGGGGGGGGGGGG?FGGGGGDGGEDF@FFGGGGGGGGGGGGGGGGGGGGGGGGGGGGGDGGGDGGGGGGGGFGGGGEFGGCGGFFCFGGGGGGGDEGGGGGGGGGGGF8FGGGFGGGAF8DFGGDFGG8FFGCFF?GFGGFGGCFC9@DFDGFFF?C<FF=GGGGGGCDCGGGEC>>CFGCFB998FFF@=AA;A99EFFF:6>=2>9/66/6??6>C?FFBF1=@F<?E;(314((.290100:AB<(540(5)8A<>?>0(399<:47(3)((4(8?992
@M04999:289:000000000-L3R54:1:1101:21834:16791 2:N:0:423
TGACTACCCGGGTATCTAATCCTGTTCGCTACCCATGCTTTCGAGCCTCAGCGTCAGTAACAGACCAGAGAGCCGCCTTCGCCACTGGTGTTCTTCCATATATCTACGCATTTCACCGCTACACATGGAGTTCCACTCTCCTCTTCTGCACTCAAGTCTCTCAGTTTCCGATGCTCTTCCTCAGTTAAGCTGAGGGCTTTCACATTCAGACTTAAAAGACCGCCTGCGCCCCCTTTACGCCCAATAAATCCGGACAACGATTGCCACCTACGTATTACCGCGGCTGCTGGCACGTAGTTAC
+
C9AB@EFGGGFGEGFGGGGGFG9CFE<FGDFGGGAFFGGFGGFFFGGGGF8E@@BCCGGGFEFGEGFGFGGG,ECEFFFGFECC@<<@,BFGG9F,CA?ECFGG=FFCEG:FEFFGG@F+@EGGF<=FEFFGFGGGFG8DG9A,@EDAFGGFFCGG,==E@F9=E8EGGDG6=ECFBDFG@F7=FGGGFG99F8@>C?CFFAAA9FFF5;@CA@FCFCFDF=AFABD9@((5@9=8C>7D>67(:;E.))693,39??((,42<<22::??(4).5>DB?>031(347::B7?03?(4)))
@M04999:289:000000000-L3R54:1:1101:26816:16842 2:N:0:423
GCCGACTACTCGGGTATCTAATCCTGTTTGCTCCCCACGCTTTCGCATCTCAGCGTCAGTATCTGTCCAGAAGGCCGCCTTCGCCACCGGTATTCCTCCACATCTCTACGCATTTCACAGCTACACGTGGAATTCTACCTTCCTCTACAATACTCCAGATAACCAGTTTTAAGTGCAATTCCCAGGTTGAGCCCGGGGCGTTCAGACCTAACTTAATTATCCGCCTACATGCCCTTTAAGCCCAGTCATTCCGATTAACGCTAGCCCCCACCGTATAAACAAGGCTGCTGGATCGGACTT
+
C?CCCGBGGGGGGFEGGGGGCCFGGGEFG<AFFFGG8:FCEFGF@:F@CFFDA6@FGGGGAFGDFFGFCFE<<E<@CFEECGFF@F:AF7C7F,:,C9=?EFCEFEFFA<7+@FE9FG,>=EFGGGEG=CFFGCGA;>=9;68=@AD8FG9=D:==@=,@9EFD,=3@,E,6666@F9D8@9DFDC<6<E:6,+@C*;5*3?);++1:=*75*1A+9C8?+)/442<D@F<@=3(63/)24(6=;(7<?/9538<6(:A:(4(,(((-,(,((.(4)-)4-(42(,((,,.())(-(((.
@M04999:289:000000000-L3R54:1:1101:28901:16862 2:N:0:423
TACTACCGGGGTATCTAATCCTGTTCGCTCCCCACGCTTTCGTCCATCAGCGTCAATCGGTATTTAGTAACCTGCCTTCGCAATCGGGGTTCTGTGTAATATCTATGCATTTCACCGCTACACTACACATTCCAGCTACTTCAATACTATTCAAGATTAACAGTATCAACGGCAGTTCTACAGTTAAGCTGCAGGTTTTCACCGCTGACTTATCAACCCGCCTACGGACCCTTTAAACCCAATAAATCCGGATAACGCTCGCATCCTCCGTATTACCGCGGCTGCTGGCACGGAGTTAGCC
+
88888=CFFGGGGGGGGGGGGGGGGGGGGGGGGGGGGGGGGGGGGGGGGGGGGGGDGGGGGGGGGGGGGGGGGGGGGGGGGEGGGGGGGGGGGGGGGGGGGGGFGGGGGGGGGGGGGGGGGGGGGGGGGGGGGGFGGFGGGGGGGGGGGGGGGGG8FGGGGGGGGGGGGGGGGGGGFGFGGGFFGGGGGGGGGGGFGGGGFFFFFFFDFECFFFFA@AB>EF?FFFFF=>FFFFFFFFD>D?FF<EFFFF76@F3@FFFB>BFFFF?FBFFBFF2<AB906>BFFF?3:221>>(,3<)-4
@M04999:289:000000000-L3R54:1:1101:24998:16957 2:N:0:423
GCGTGACTACACGGGTATCTAATCCTGTTTGCTCCCCACGCTTTCGCATCTCAGCGTCAGTATCTGTCCAGAAGGCCGCCTTCGCCACCGGTATTCCTCCACATCTCTACGCATTTCACCGCTACACGTGGAATTCTACCTTCCTCTACAATACTCCAGATAACCAGTTTTAAGTGCAATTCCCAGGTTGAGCCCGGGGCTTTCACACCTACCTTAGTAACCCGCCTCAATCCCATTTCCTCCCAGCCATTCCGCTTAACGTCCCCCCCCTCCGCTTACGCGCGGCTCCTGCACCTAGGTT
+
<<C@CCGCEGFGGE:@FFEGF<@C<FFFFEEFGGGD@FGDDFGDFECGCCFFGFGGEF>FFGG9CFEGGCEFGFGFG7C:FCFFC=FBEEGF@,,@CAFGCFG<:BFEGADC=FGFEEFGGGGGE=FFB<C:ED@;EFCGC;=EDEGFA36BFEDGGF?,,@9DGGGFFACEEGF:?+=F7FDEFG6@AF8EGGFG5C7C4A44BAFFDBE(58+8*=+/+0(/:(((()))/6))./.+1.81()(2=)755((/(3)-,((-(((-69901(--(()(((,-(,(,-5)((((((.(-.
@M04999:289:000000000-L3R54:1:1101:29077:16957 2:N:0:423
CAGCGGGGTATCTAATCCTGTTCGCTCCCCACGCTTTCGTCCATCAGCGTCAATCGGTATTTAGTAACCTGCCTTCGCAATCGGGGTTCTGTGTAATATCTATGCATTTCACCGCTACACTACACATTCCAGCTACTTCAATACTATTCAAGATTAACAGTATCAACGGCAGTTCTACAGTTAAGCTGCAGGTTTTCACCGCTGACTTATCAACCCGCCTACGGACCCTTTAAACCCAATAAATCCGGATAACGCTCGCATCCTCCGCATTACCGCGGCTGCTGGCACGGAGTTAGCCGAT
+
CCCCCGGGGGGGGGGGGGGGGGGGGGGGGGGGGGGGGGGGGGGGGGGGGGGGGGGGGGGGGGGGGFGGGGGGGGGGGGG+CFGGGGGGGGGGGGGGGGGGGGGGGGGGGGGGGGGGGGGGGGGGGGGGGGGGGGGGGGGGGGGGGGGGGGGGGGGGGGGGGGGGGGGGDDGGGGGGFGFGGGGECGGGGGGGGGGGGGGGFEFE>FFAAEFFEFFDBFFFFFD@D>FDF@EFFEFFFDFFFFFFF;99BBFA?F6(496;:>:?7?FFB:?FF>6>BB0(3:?:>BFB?F01:<<9AFFF(
@M04999:289:000000000-L3R54:1:1101:22048:16972 2:N:0:423
CTGGGACTACTCGGGTATCTAATCCTGTTTGCTCCCCACGCTTTCGCATCTCAGCGTCAGTATCTGCCCAGAAGGCCGCCTTCGCCACCGGTATTCCTCCACATCTCTACGCATTTCACCGCTACACGTGGAATTCTACCTTCCTCTACAATACTCCAGATAACCAGTTTTAAGTGCAATTCCCAGGTTGAGCCCGGGGCTTTCACACCTAACTTAATTATCCGCCTACATGCCCTTTACGCCCAGTCATTCCGATTAACGCTCGCACCCTCCGTATTACCGCGGCTGCTGGCACGGAGTT
+
CCCCCGGGGGGGGGGGGGGGGGGGGGGGGGGGGGGGGGGGGGGGGGGGGGGGGGGGGGGGGGGGGGGGGGGGGGGGGGGGGGGGGGGGGGGGGGGGGGGGGGGGGGGGGGGGGGGGGGGGGGGGGGGGGGGGGGGGGGGGGGGGGGGGGGGGGGGGGFGGGGGGGGGGGGGGGGGGFGFGGGGGGGGGGGDGGGGGGGGGFFFFFFFFFFFFDFFFE=AEFFEFFFFFBB?C3@DEFFFFFFFFF@FEEEFEFF676@FFFF??;>FB>?1(4;?:(4:AF:>>;>;9??F0?7<020484
@M04999:289:000000000-L3R54:1:1101:15626:16982 2:N:0:423
CGGACTACTCGGGTATCTAATCCTGTTTGCTCCCCACGCTTTCGCATCTCAGCGTCAGTATCTGTCCAGAAGGCCGCCTTCGCCACCGGTATTCCTCCACATCTCTACGCATTTCACCGCTACACGTGGAATTCTACCTTCCTCTACAATACTCCAGATAACCAGTTTTAAGTGCAGTTCCCAGGTTGAGCCCGGGGCTTTCACACCTAACTTAATTATCCGCCTACATGCCCTTTACGCCCAGTCATTCCGATTAACGCTCGCACCCTCCGTATTCCCGCGGCTGCTGTCACGGAGGT
+
CCCCCGGGGGGGGGGGGGGGGGGGGGGGDGGGGGGGGEGGGGGGGDFGGGGGGGGGGGGGGGGGGGGGGGGGGGGGGGGGGGGGGG?FGGGGGGGGGGGGGGGGGGGGGGGGGGGGGGGEGGGGGGGGGGGGGFFGGGGGGGGGGGGGGGDGGGFGGGGGGGGGGGGGGGGGG89AFGFGGGGGGGGGGGGGGGGGCDGGFFFF9AEFFEBFFFFFFFFC====DDFFF?EFFFFFFFFFF;0;=@9EFFFF?;DFFF;>::090>F:?FF0-48:)6>6;19>>1:??..)6:?(-(-
@M04999:289:000000000-L3R54:1:1101:5596:16991 2:N:0:423
TGGACTACAGGGGTATCTAATCCTGTTCGCTACCCATGCTTTCGAACCTCAGCGTCAGTTACAGACCAGAGAGCCGCCTTCGCCACTGGTGTTCTTCCATATATCTACGCATTCCACCGCTACACATGGAGTTCCACTCTCCTCTTCTGCACTCAAGAAAAACAGTTTCAGCTGCACTTCCCCGGTTAAGCCGAGGGCTTTCACAGCTGACTTGTTCTCCCGCCTGCGTTCGCTTTACGCCCAATAAATCCGGACAACGCTTGCCACCTACGTATTACCGCGGCTGCTGGCACTTAGTT
+
CCCCCGGGGGGGGGGGGGGGGGGGGGGGGGGGGGGGGGGGGGGGGGFGGGGGGGGGGGGGGGGGGGGGFGGGGGGGGGGGGGGGGGGGGGGGGFGGGGGGGGGGGGGGGGGGGGFGGGGGGGGGGGGGGGGGGGGGGGGGGGGGGGGGGGGGGGGD=FFDGFGGGGGGGCDGFFGGFGFGGGGGEGGGGFGGGGGGGDGGFFFFFFFFFFDEFFFFFFFFFB@F@>BB?0?D><=<EFFFB018@EF;CFEF023;6:BFF?FB:DF6((41:<AFFAF699>F>FF?2,(,,()).:2
@M04999:289:000000000-L3R54:1:1101:14621:17031 2:N:0:423
ATTGACTACACGGGTATCTAATCCTGTTCGCTACCCATGCTTTCGAACCTCAGCGTCAGTTACAGACCAGAGAGCCGCCTTCGCCACTGGTGTTCTTCCATATATCTACGCATTCCACCGCTACACATGGAGTTCCACTCTCCTCTTCTGCACTCAAGAAAAACAGTTTCAGCTGCACTTCCCCGGTTAAGCCGAGGGCTTTCACAGCTGACTTGTTCTCCCGCCTGCGTTCGCTTTACGCCCAATAAATCCGGACAACGCTTGCCACCTACGTATTACCGCGGCTGCTGGCACGTAGTT
+
CCCCCGGGGGGGGGGGGGGGGGGGGGGGGGGGGGGGGGGGGGGGG8FGGGGGGGGGGGGGGGGGGGGGGGGGGGGGGGGGGGGGGGGGGGGGGGGGGGGGGGGGGGGGGGGGGGGGGGGGGGGGGGGGGGGGGGGGGGGGGGGGGGGGGGGGGGGGGGGGGGGGGGGGGGGGGGGGFGFGGGGGGGGGEGGGGGDGGGGGFFFFFFFFFFFFFFFFFFFFFF@FBFFFFFFFFFFFFFFFFBF?;;@EFFFFF;?BFFBFFFFFFBF>?FFBFF?BFA9439>F969::74234::0:?A
@M04999:289:000000000-L3R54:1:1101:20998:17032 2:N:0:423
GACTACCGGGGTATCTAATCCTGTTTGCTCCCCACGCTTTCGCATCTCAGCGTCAGTATCTGTCCAGAAGGCCGCCTTCGCCACCGGTATTCCTCCACACCTCTACGCATTTCACCGCTACACGTGGAATTCTACCTTCCTCTACAATACTCCAGATAACCAGTTTTAAGTGCAATTCCCAGGTTGAGCCCGGGGCTTTCACACCTAACTTAATTATCCGCCTACATGCCCTTTACGCCCAGTCATTCCGATTAACGCTCGCACCCTCCGTATTACCGCGGCTGCTGGCACGTCGTTAGCC
+
CCCCCGGGGGGGGGGGGGGGGGGGGGFGGGGGGGGGGGGGGGGGGGGGGGGGGGGGGGGGGGGGGGGGGGGGGGGGGGGGGGGGGGGGGGGGGGGGGGGGGGGGGGGGGGGGGGGGGGGGGGGGGGG7FGGGGGGGGGGGGGDFGGGGGGGGGGGDFFDFGFGGGGGGGGGGGGGGFGFGFGFGGGGGGGFGGGGGGGGGFFFFFFAFDEE=EFFFEFF=F@FFFFFEFFFFFFFE;?FFDF;@<EC3<8(4:0<A<92:69B>>?0?FBFF0:9AF?F>0999?:27?:BF0,,9(3:>4
@M04999:289:000000000-L3R54:1:1101:20317:17114 2:N:0:423
CATGTGACTACCCGGGTATCTAATCCTGTTTGCTCCCCACGCTTTCGCATCTCAGCGTCAGTATCTGTCCAGAAGGCCGCCTTCGCCACCGGTATTCCTCCACATCTCTACGCATTTCACCGCTACACGTGGAATTCTACCTTCCTCTACAATACTCCAGATAACCAGTTTTAAGTGCAGTTCCCAGGTTGAGCCCGGGGCTTTCACACCTAACTTAATTATCCGCCTACATGCCCTTTACGCCCAGTCATTCCGATTAACGCTCGCACCCTCCGTATTACCGCGGCTGCTGGCCCGGAGT
+
CCCCCGGGGGGGGGGGGGGGGGGGGGGGGGGGGGGGGGGGGGGGGGGGGGGGGGGGGGGGGGGGGGGGGGGGGGGGGGGGGGGGGGGGGGGGGGGGGGGGGGGGGGGGGGGGGGGGGGGGGGGGGGGGGGGGGGGGGGGGGGGGGGGGGGGGGGGGGGGGGGGGGGGGFGGGGGGGCGFGGGGGGGGGGGGGGGGGGGGGEFFFFFFFFFFFEFFFEFFFFFFEFF@FF@8CCEF@E@3FFFFFFD6@EAFEFE@@<@FFF?BFFFFFFFFFBF>B:?B<BA?>906>660221((,4768
@M04999:289:000000000-L3R54:1:1101:8806:17126 2:N:0:423
GGACTACTCGGGTATCTAATCCTGTTTGCTCCCCACGCTTTCGCATCTCAGCGTCAGTATCTGTCCAGAAGGCCGCCTTCGCCACCGGTATTCCTCCACATCTCTACGCATTTCACCGCTACATGTGGAATTCTACCTTCCTCTACAATACTCCAGATAACCAGTTTTAAGTGCAGTCCCCAGGTTGAGCCCGGGGCTTTCACACCTAACTTAATTATCCGCCTACATGCCCTTTACGCCCAGTCATTCCGATTAACGCTCGCACCCTCCGTATTACCCCGGCTGCTGGCACGGAGTTATC
+
CCCC<FGEFGGEFCFFGGFFGEDCFGGGGGGGGGGGGDGGGGGGGCFFGFFGDGGGEGGGGGGEFGFFFGGGGGGGGGEGGGGGGGGDE7FFGGFFFFGFBEEEEGEDFEGEGGFGF7CEEGGGFGGGG@GFEFCFGGGG8DDCAEGEEFFCGGGCDGCDGFFGGG,EFFFFEDF8<=DFGFGCGG6<?C@C6C>75CFFFFFAFFAA54CFFFA>74BC6B2@?33C9>B(6BE<E(;D903=<3757?@011:?>1(;?;B9>B?0<B9<(4:<A)(46(309?D?(-1<0>>((,.)6
@M04999:289:000000000-L3R54:1:1101:18723:17128 2:N:0:423
CTCGCGACTACTCGGGTATCTAATCCTGTTCGCTACCCATGCTTTCGAACCTCAGCGTCAGTTACAGACCAGAGAGCCGCCTTCGCCACTGGTGTTCTTCCATATATCTACGCATTCCCCCGCTACACATGGAGTTCCACTCTCCTCTTCTGCACTCAAGAAAAACAGTTTCAGCTGCACTTCCCCGGTTAAGCCGAGGGCTTTCACAGCTGACTTGTTCTCCCGCCTGCGTTCGCTTTACGCCCAATAAATCCGGACAACGCTTGCCCCCTACGTATTCCCGGCGCTGCGGGCACCTATT
+
C<CCCEEEEEGGGGGDEG8EEGGCGGGAFFFGGGDGGGGGGGGGGGDCEFFEAC<FFEGDGGFGGGGFGDFGDGGEGEFGGGGDCG:,CFGGEFGEGGGGGGFGGG;FE9ECGGFGG9,@FEGGCBDFEFF,?FGGGGAD9FDGFDFCA8:9EFD9DFDF8DF88CC?FGGFGA7A99*:?+=7D@CCE>*7BFGDD*358A?)8CF==>30*)++)+2):<<D1(((/62(33(33::66:?14108>-:)).7((,(,4,9:(30(,49;(.-()-.)621((,,(-((((-31(((..
@M04999:289:000000000-L3R54:1:1101:7988:17128 2:N:0:423
AATCGACTACCAGGGTATCTAATCCTGTTTGCTCCCCACGCTTTCGCATCTCAGCGTCAGTATCTGTCCAGAAGGCCGCCTTCGCCACCGGTATTCCTCCACATCTCTACGCATTTCACCGCTACACGTGGAATTCTACCTTCCTCTACAATACTCCAGATAACCAGTTTTAAGTGCAATTCCCAGGTTGAGCCCGGGGCTTTCACACCTAACTTAATTATCCGCCTACATTCCCTTTACGCCCAGTCATTCCGATTAACGCTCGCACCCTCCGTATTACCGCGGCTGCTGTCACGGATGT
+
C@CCCGGGGGGGGGGGGGGGGGGGGGGGGGGGGGGGGGGGGGGGGEGGGGGGGFGGGGGFGGGGFFGGGGGGGGGGGGGGGGGGGGEGGGEFDFCGGGGGGGGGGFGGGGGGGGGGGGGGGGGGGGFFGGGCEFEDGGGGGGGGGGCDDGFGFGGEGFGGGGGGGGDGGFD:DA=CFGFGGGGDGGGGGGGGGGGGD5CD>?48>FFF=BFEDFFF=FFFACC=B@FDBFE*9C8A<;CF7?B@F7@E9EFFC;?3?DCC((239;9BF2:?:0,(8>DF>(((,(49B02).658(3((.
@M04999:289:000000000-L3R54:1:1101:5925:17150 2:N:0:423
GCGCGACTACCAGGGTATCTAATCCTGTTCGCTCCCCACGCTTTCGTCCATCAGCGTCAATCGGTATTTAGTAACCTGCCTTCGCAATCGGGGTTCTGTGTAATATCTATGCATTTCACCGCTACACTACACATTCCAGCTACTTCAATACTATTCAAGATTAACAGTATCAACGGCAGTTCTACAGTTAAGCTGCAGGTTTTCACCGCTGACTTATCAACCCGCCTACGGACCCTTTAAACCCAATAAATCCGGATAACGCTCGCATCCTCCGTATTACCGCGGCTGCTGGCACGGAGTT
+
CCCCCGGGGGGGGGGGGGGGGGGGGGGGGGGGGGGGGGGGGGGGGGGGGGGGGGGGGGGGGGGGGGGGGGGGGGGGGGGGGGGGGGGGGGGGGGGGGGGGGGGGGGGGGGGGGGGGGGGGGGGGGGGGGGGGGGGGGGGGGGGGGGGGGGGGGGGGGGGGGGGGGGGGFGGCFGGDEGFGGGGFGG?FGGGGGDFGGGGGFFFFFFFEFFFFFFFFFFFFFFFFFB?FDDD>BFFFDFFFFFFFDFFFECFFFF9DFFFFBFBFFFFFFFBF?>FBBFAB4?6>>66(,5:212<BBF(,4
@M04999:289:000000000-L3R54:1:1101:24426:17155 2:N:0:423
TCATAGACTACTGGGGTATCTAATCCCATTTGCTCCCCTAGCTTTCGTCTCTCAGTGTCAGTGTCGGCCCAGCAGAGTGCTTTCGCCGTTGGTGTTCTTTCCGATCTCTACGCATTTCACCGCTCCACCGGAAATTCCCTCTGCCCCTACCGTACTCCAGCTTGGTAGTTTCCACCGCCTGTCCAGGGTTGAGCCCTGGGATTTGACGGCGGACTTAAAAAGCCACCTACAGACGCTTTACGCCCAATCATTCCGGATAACGCTTGCATCCTCTGTATTACCGCGGCTGCTGGCACAGAGT
+
CCCCCGGGGGGGGGGGGGGGGGGGGGGGGGGGGGGGGGGGGGGGGGGGGGGGGGGGGGGGGGGGGGGGGGGGGGGGGGGGGGGGGGGGGGGGGGGGGGGGGGGGGGGGGGGGGGGGGGGGGGGGGGGGGGGGGGGGGGGGGGGGGGGGGGGGGGGGGGGGGGGGGGGGGGGFGGGGBGFGGGGGGGGGGGGGGGGGC>DDFFFFFFFFFFFFBEEAEF=EFFFFFFFFEE@ECDFFFFFBBFFFFFFFF?AAABFFFFFF??>BB<:<DAFFF>?>B<<9<BFB099B><BBBF72,:7>.
@M04999:289:000000000-L3R54:1:1101:16047:17177 2:N:0:423
ATCGACTACCGGGGTATCTAATCCTGTTTGCTCCCCACGCTTTCGCATCTCAGCGTCAGTATCTGTCCAGAAGGCCGCCTTCGCCACCGGTATTCCTCCACATCTCTACGCATTTCACCGCTACACGTGGAATTCTACCTTCCTCTACAATACTCCAGATAACCAGTTTTAAGTGCAATTCCCAGGTTGAGCCCGGGGCTTTCACACCTAACTTAATTATCCGCCTACATGCCCTTTACGCCCAGTCATTCCGATTAACGCTCGCACCCTCCGTATTACCGCGGCTGCTGGCACGGAGTTT
+
CCCCCGGGGGGGGGGGGGGGGGGGGGGGGGGGGGGGGGGGGGGGGGGGGGGGGGGGGGGGGGGGGGGGGGGGGGGGGGGGGGGGGGGGGGGGGGGGGGGGGGGGGGGGGGGGGGGGGGGGGGGGGGGGGGGGGGGGGGGGGGGGGGGGGGGGGGGGGGGFGGGGGGDGGGGGGGGGFGFGGGFFGGGGGGGGGGGGGGGCFFFFFFFFFFFFFFFFFFFFFFFFFFFFFFFEFFFFFFEADFF;?@FEEEFCBFFFFBA:;B<39BFBB:BFB?<FBFBF?F>>>60??F:BFF(2(4<?)
@M04999:289:000000000-L3R54:1:1101:22377:17190 2:N:0:423
CGGACTACTCGGGTATCTAATCCTGTTCGCTACCCATGCTTTCGAACCTCAGCGTCAGTTACAGACCAGAGAGCCGCCTTCGCCACTGGTGTTCTTCCATATATCTACGCATTCCACCGCTACACATGGAGTTCCACTCTCCTCTTCTGCACTCAAGAAAAACAGTTTCAGCTGCACTTCCCCGGTTAAGCCGAGGGCTTTCACAGCTGACTTGTTCTCCCGCCTGCGTTCGCTTTACGCCCAATAAATCCGGACAACGCTTGCCACCTACGTATTACCGCGGCCGCTGGCACGTAGTTCG
+
CCCCCGGGGGDGGGEFGGGGGGGGGGGGGGGGGGGGGGGGGGGGGGGGGGGGGGGGGGGFGGGGFGGGGGGGGGGGGGGGGGGGGGGGGGGGGGGGGGGGGGGGGGGGGGGGGGGGGGGGGGGGGGGGGECFFGGFGGGGGGGGGGGGGGGGGFGGG9EGFGGFGGGGGGGGGGGGFGFGDFGGGGGG<AFGGGDGDGGGFFFFFFFFFFFFFFFFFFFFF@BFFDFFFFFFFF13))(.:@D08@E<??EB34;6:?11-4(47)5((4304)6:BF<399B>(39>9-2(),,48?F)(
@M04999:289:000000000-L3R54:1:1101:18119:17215 2:N:0:423
GACTACAAGGGTATCTAATCCTGTTCGCTCCCCACGCTTTCGTCCATCAGCGTCAATCGGTATTTAGTAACCTGCCTTCGCAATCGGGGTTCTGTGTAATATCTATGCATTTCACCGCTACACTACACATTCCAGCTACTTCAATACTATTCAAGATTAACAGTATCAACGGCAGTTCTACAGTTAAGCTGCAGGTTTTCACCGCTGACTTATCAACCCGCCTACGGACCCTTTAAACCCAATAAATCCGGATAACGCTCGCATCCTCCGTATTACCGCGGCTGCTGGCACGGAGTTAGCC
+
CCCCCGGGGGGGGGGGGGGGGGGGGGGGGGGGGGGGGGGGGGGGGGGGGGGGGGGGGGGGGFGGGGGGGGGGGGGGGGGGGGGGGGGGGGGGGGGGGGGFGGGGGGGGGGGGGGGGGGGGGGGGGGGGGFGGFGGGGGGGGGGGGGGGGGGGGFGGGGFGGGGGGGGGGGGGGGGGFGF=?DDFGGGGGGGGGGGCFCFGFFFEFFFFFEEECFFFFFFFFFFFFFFFFFFFF@CEEEBA@@DEEFFFFF9;<@FFFF;<9>9BFF<<?FF?08<BAF;;9>;1(34?FFFFFF;B<ADA:
@M04999:289:000000000-L3R54:1:1101:3111:17287 2:N:0:423
GATAGACTACTCGGGTATCTAATCCTGTTCGCTACCCATGCTATCGAGCCTCAGCGTCAGTAACAGACCAGAGAGCCGCCTTCGCTACTGGTGTTCTTCCATATATCTACGCATTTCACCGCTACACATGGAGTTCCACTCTCCTCTTCTGCACTCAAGTCTCTCAGTCTCCGATGCTTGTCCTCAGTTAAGCTGAGGTCTCTCACATTCTGACTTAAAAGACTGCCTGCGCTTCCTTTACGCCCAATAAATCCGGACAACGCTTGCCACCTACGCATTACCACTGCCGCTTGTACGTAGT
+
-8BC<<@,;,CF@F7,:@E,CEGEFGDEFDE7,BCC,;;CFG,EC@@DFG,C@C<@BF:BF6E@@@CE,@FF<FCBA:=F,:FC:,47B98<??8AFCEGFCGADAA9FFGD,BCGGD=DBB+CF@,A,?=F@,94,,9,@,6,6=DF;D;EGGADEF9CA,=D9=DFGAFEE>8=?+++6AF=@3DFGGCCGA?CFG+3+++59FFFE5*3;FFB><+*+0)*0>BFF)/--/0)**9=*(/--:@(44)))/((/6;;72,331;4)7(,84((((-..)),())(-,33((.:(.,((
@M04999:289:000000000-L3R54:1:1101:18729:17316 2:N:0:423
GACTACCGGGGTATCTAATCCTGTTTGCTCCCCACGCTTTCGCATCTCAGCGTCAGTATCTGTCCAGAAGGCCGCCTTCGCCACCGGTATTCCTCCACATCTCTACGCATTTCACCGCTACACGTGGAATTCTACCTTCCTCTACAATACTCCAGATAACCAGTTTTAAGTGCAGTTCCCAGGTTGAGCCCGGGGCTTTCACACCTAACTTAATTATCCGCCTACATGCCCTTTACGCCCAGTCATTCCGATTAACGCTCGCACCCTCCGTATTACCGCGGCTGCTGGCGCGGAGTTAGCC
+
CCCCCGGGGGGGGGGGGGGGGGGGGGGGGGGGGGGGGGGGGGGGGGFGGGGGGGGGGGGGGGGGGGGGGGGGGGGGGGGGGGGGGGGGGFGGGGGGGGGGGGGGGGGGGGGGGGGGGGGGGGGGGGGGGGGGGGGGGGGGGGGGGGFGGGGGGGGGGGGGFFGEGGGGGGGGGGGGFGFGGGGGGGGGGGGGDGGGGGFGFFFFFFFFFFFFFFFFEFFFFFFFFFFFFFFFFFFFDFFFFFFEFFCEE@1(6:FF:>:?FFFF6?83:0,,:?AFAFF;>0,1:3.8:9:01,(426422
@M04999:289:000000000-L3R54:1:1101:18481:17328 2:N:0:423
GACTACTGGGGTATCTAATCCTGTTTGCTCCCCACGCTTTCGCATCTCAGCGTCAGTATCTGTCCAGAAGGCCGCCTTCGCCACCGGTATTCCTCCACATCTCTACGCATTTCACCGCTACACGTGGAATTCTACCTTCCTCTACAATACTCTAGTTAACCAGTTTTAAGTGCAATTCCTAGGTTGAGCCCAGGGCTTTCACACCTAACTTAATTATCCGCCTACATGCCCTTTACGCCCAGTCATTCCGATTAACGCTCGCACCCTCCGTATTACCGCGGCTGCTGGCACGGAGTTAACC
+
CCCCCGGEGGGGGGGGGGGGGGGGGGGGGGGGGGGGGGGGGGGGDGGGGGGGGGGGGGGGGGGGGGGGGGGGGGGGGGGGGGGGGGGGGGGGGGGGGGGGGEGGGGGGGGGGGGGGGGGGGGGGGGGGFGGGGGGGGGGGGGGGGGGGGGGGGGGGGGGGGGGGGGGGGGGGGGGFFGFGFG6FGFGGGGGGFGGGGGGGFFFFFFFFFFFBEFFFEFFDFDFFFFFFFE@B@EEFFFFF@>BB@?E<)43;;@;74:@62.,6;??FB9:BFF246(,(3((212?8?:>4(((42))..
@M04999:289:000000000-L3R54:1:1101:14000:17406 2:N:0:423
CGTGACTACTCGGGTATCTAATCCTGTTCGCTACCCATGCTTTCGAACCTCAGCGTCAGTTACAGACCAGAGAGCCGCCTTCGCCACTGGTGTTCTTCCATATATCTACGCATTCCACCGCTACACATGGAGTTCCACTCTCCTCTTCTGCACTCAAGAAAAACAGTTTCAGCTGCACTTCCCCGGTTAAGCCGAGGGCTTTCACAGCTGACTTGTTCTCCCGCCTGCGTTCGCTTTACGCCCAATAAATCCGGACAACGCTTGCCACCTACGTATTACCGCGGCTGCTGGCACGTAGTT
+
CCCCCGGGGGGGGGGGGGGGGGGGGGGGGGGGGGGGGGGGGGGGG<FGGGGGGGGGGGGGGGGGGGGGGGGGGGGGGGGGGGGGGGGGGGGFGGGGGGGGGGGGGGGGGGGGGGGGGGGGGGGGGGGGGGGGGGGGGGGGGGGGGGGGGGGGGGGGGGGGGFFGGGGGGGGGGGGGD8FFGGGGGGGGGGGGGGGGGGDGFFFFFFFFFFFFFFFFFFFFFF>=BFFFBFFFF@:;DFFFFFFF?F3=>EFFFB?F;:BFFFBB?FFFFF???:?ABFA98>19B>9:>?????14(48>
@M04999:289:000000000-L3R54:1:1101:15258:17428 2:N:0:423
GTGACTACTGGGGTATCTAATCCTGTTTGCTCCCCACGCTTTCGCATCTCAGCGTCAGTATCTGTCCAGAAGGCCGCCTTCGCCACCGGTATTCCTCCACATCTCTACGCATTTCACCGCTACACGTGGAATTCTACCTTCCTCTACAATACTCCAGATAACCAGTTTTAAGTGCAGTTCCCAGGTTGAGCCCGGGGCTTTCACACCTAACTTAATTATCCGCCTACATGCCCTTTACGCCCAGTCACTCCGATTAACGCTCGCACCCTCCGTATTACCGCGGCTGCTGGCACGGCGTT
+
CCCCCGGGGGGGGGGGGGGGGGGGGGGGGGGGGGGGGGGGGGGGG7FEGGGGGGGGGGGGGGGGGGGGGCFGGGGGGGGGGGGGGGGGGGGGGGGFGGGGGGGGGGGGGGGGGGGGGGGGGGGGGGGGGGGGGGGGFFFFGGGGGGGGFGGGGGGGGGGGGGEGGFGGGGDGGGGGFGFGGGGGGGGF?FGGGGGGGGGGFFFFFFFFF@DFEFFFFFFEF=@?D?DFEFF=BB@EEFD:9@FFFEAEFFFF>;2??629??>F6>FFFFFFFBBFAFF0901991670:BF3<2((,-
@M04999:289:000000000-L3R54:1:1101:6022:17429 2:N:0:423
AGACTACAAGGGTATCTAATCCTGTTCGCTACCCATGCTTTTGAACCTCAGCGTCAGTTACAGACCAGAGAGCCGCCTTCGCCACTGGTGTTCTTCCATATATCTACGCATTCCACCGCTACACATGGAGTTCCACTCTCCTCTTCTGCACTCAAGAAAAACAGTTTCAGCTGCACTTCCCCGGTTAAGCCGAGGGCTTTCACAGCTGACTTGTTCTCCCGCCTGCGTTCGCTTTACGCCCAATAAATCCGGACAACGCTTGCCACCTACGTATTACCGCCGCTGCTGGCACGTAGGTAGC
+
CCCCCGGGGFGGFGGGGGGGFGGGGGCEDGDGGGGGFGEFFGE:F@FGGDCFGFGGGGGFGCGCFG@FFGGGDGGGGGGGF7EGGBFEFG<FFGGGGGGGGGDFGFFGGGGGF9FGGED@@EGGGFGGFGDFFFFGFGDEFFG;EFGFGGGGGG,EGG88DGGFFGC=DFFFDGGGFFFGGGDECEEGGGG6E>CCDGG5+3;BCFFFBBEF@FFFFFB=?@F?=D=@5>@B<<<CC0;ABFD(4AEFC@(681(.:96(4:?06<?:0?(,)67):>?>0;1(31,)5:()(..,(.).)
@M04999:289:000000000-L3R54:1:1101:12611:17485 2:N:0:423
GGACGACTACAGGGGTATCTAATCCTGTTTGCTCCCCACGCTTTCGCATCTCAGCGTCAGTATCTGTCCAGAAGGCCGCCTTCGCCACCGGTATTCCTCCACATCTCTACGCATTTCACCGCTACACGTGGAATTCTACCTTCCTCTACAATACTCCAGATAACCAGTTTTAAGTGCAGTTCCCAGGTTGAGCCCGGGGCTTTCACACCTAACTTAATTATCCGCCTACATGCCCTTTACGCCCAGTCATTCCGATTAACGCTCGCACCCTCCGTATTACCGCGGCTGCTGGCACGGAGTT
+
<C@CCGG>EGGGEGGGGGGCEGF9EFGGGGGGFGGGGGGGGGGGEGGFEGFGGGGGFGGGFCFCFGGGGGGGGGGGGGGGGGGGGGGGGCEFEFGGGGGGGGG@FFGGGGFGGGGGFGGGGGDGGGGDEFGGGGGFGGGGGCFGGGDFFGFFFGFDGGGGGGGGGGGEFGGGGGGGFGFCCCGGFGFFFCFGGGGGCDCDEFFFF>FF2:=EFFAA88BCFEED=>(;@;?FE@@@8E<F@D6;?<;@9CEF<@23,:>F6;?B>;FFFFFF02:?034:A0396037???4:7<(4242(
@M04999:289:000000000-L3R54:1:1101:26562:17590 2:N:0:423
GAGACTACTGGGGTATCTAATCCTGTTTGCTCCCCACGCTTTCGCATCTCAGCGTCAGTATCTGTCCAGAAGGCCGCCTTCGCCACCGGTATTCCTCCACATCTCTACGCACTTCACCGCTACACGTGGAATTCTACCTTCCTCTACAATACTCTAGTTAACCAGTTTTAAGTGCAATTCCTAGGTTGAGCCCATGGCTTTCACACCTAACTTAATTATCCGCCTACATGCCCTTTACGCCCAGTCATTCCGATTAACGCTCGCACCCTCCGTATTACAGCGGCTGCTGGCACGGAGTT
+
<-ACCGGGGCGGGGGGGGGGGGG9FGG9FGGGGGG8FGGGGGGGGG,FGGGGGGGGGGD,6EC<FFGGG9F<@F<FGGGGGGG@F:?FGG7FFG<FGGC=FGGGGGGGGGG7FFGGGGGGGCGGG@9EFG<FGGDGB=EFGGGGGG,,676AFGFGGG:E:EGGGGGGGC,,3,+,+?DG+?+@=FG,@EGG7@,=0+C9AFFF;9?*@CFFEFF+2B+:=>FFF2B5AAE3:3>E4CDD@FF=>3>FFEEF6(,6)419;D>F0>FFF02>:???DFF)47669(,4)8?15<(3(42
@M04999:289:000000000-L3R54:1:1101:24868:17603 2:N:0:423
ATTTAGACTACAGGGGTATCTAATCCTGTTCGCTACCCATGCTTTCGAACCTCAGCGTCAGTTACAGACCAGAGAGCCGCCTTCGCCACTGGTGTTCTTCCATATATCTACGCATTCCACCGCTACACATGGAGTTCCACTCTCCTCTTCTGCACTCAAGAAAAACAGTTTCAGCTGCACTTCCCCGGTTAAGCCGAGGGCTTTCACAGCTGACTTGTTCTCCCGCCTGCGTTCGCTTTACGCCCAATAAATCCGGACAACGCTTGCCACCTACGTATTACCGCGGCTGCTGGCACGTAGT
+
CCCCCGGGGGGGGGGGGGGGGGGGGGGGGGGGGGGGGGGGGGGGGGGGGGGGGGGGGGGGGGGGGGGGGGGGGGGGGGGGGGGGGGGGGGGGGGGGGGGGGGGGGGGGGGGGGGGGGGGGGGGGGGGGGGGGGGGGGGGGGGGGGGGGGGGGGGGGGGGGGGGGGGGGGGFGGGGGFGFGGGGGGGGGGGGCFGG57DDDEFFFFFFFFFE@EFFFFFFFFEFFFFFFFFFFF?FF@FFFFFFFFFDFFF3???>FBF;??FFFFFBFA<??:BFB?FBBFB?B>F>B>?FF0:<>1:?<4
@M04999:289:000000000-L3R54:1:1101:10271:17661 2:N:0:423
GCAACGACTACTCGGGTATCTAATCCTGTTTGCTCCCCACGCTTTCGCATCTCAGCGTCAGTATCTGTCCAGAAGGCCGCCTTCGCCACCGGTATTCCTCCACATCTCTACGCATTTCACCGCTACACTACACATTCCAGCTACTTCAATACTATTCAAGATTAACAGTATCAACGGCAGTTCTACAGTTAAGCTGCAGGTTTTCACCGCTGACTTATCAACCCGCCTACGGACCCTTTAAACCCAATAAATCCGGATAACGCTCGCATCCTCCGTATTACCGCGGCTGCTGGCACGGAGT
+
CCCCCGGGGGGGGGGGGGGGGGGGGGGGGGGGGGGGGGGGGGGGGGGGGGGGGGGGGGGGGGGGGGGGGGGGGGGGGGGGGGGGGGGGGGGGGGGGGGGGGGGGGGGGGGGGGGGGGGGGGGGGGGGGGGGGGGGGGGGGGGGGGGGGGGGGGGGGGGGGGGGGGGGGFGGGGGGGFGFGGGGGGGGGGGGG7FGGGGFGFFFFFFFFFFFFFFFFFFFFFFFFFFFF=BDF?BFFFF=FECEFFFF@EEFFFFFFFFFFBBF:89BFFFFFFF>:0(4AA>F9>9>;>BF??:<DF>993
@M04999:289:000000000-L3R54:1:1101:11271:17706 2:N:0:423
AGTGCGACTACCAGGGTATCTAATCCTGTTTGCTCCCCACGCTTTCGCATCTCAGCGTCAGTATCTGTCCAGAAGGCCGCCTTCGCCACCGGTATTCCTCCACATCTCTACGCATTTCGCCGCTACACGTGGAATTCTACCTTCCTCTACAATACTCCAGATAACCAGTTTTAAGTGCAATTCCCAGGTTGAGCCCGGGGCTTTCACACCTAACTTAATTATCCGCCTACATGCCCTTTACGCCCAGTCATTCCGATTAACGCTCGCACCCTCCGTATTACCGCGGCTGCTGGCACGGAGT
+
CCCCCGGGGGGGGGGGGGGGGGGGGGGGGGGGGGGGGGGGGGGGGGGGGGGGGGGGGGGGGGGGGGGGGGGGGGGGGGGGGGGGGGGGGGGGGGGGGGGGGGGGGGGGGGGGGGGGGGGGGGGGGGGGGGGGGGGGGGGGGGGGGGGGGGGGGGGGGGGGFGFGGGGGGGGGGGGGFGFGGGGGGGFGGGGGGGGGGGGGFBFFFFFFFFFFFFFFFFFFFFFFFF@@FFFFFFFF@@FFFDFB><FFFA<EEAFBBF?BFBFFFBBFFFBFFFFF??BBAA:>9>;07BFB(21?FF19-
@M04999:289:000000000-L3R54:1:1101:22729:17725 2:N:0:423
GGGATGACTACCCGGGTATCTAATCCTGTTCGCTACCCATGCTTTCGAACCTCAGCGTCAGTTACAGACCAGAGAGCCGCCTTCGCCACTGGTGTTCTTCCATATATCTACGCATTCCACCGCTACACATGGAGTTCCACTCTCCTCTTCTGCACTCAAGAAAAACAGTTTCAGCTGCACTTCCCCGGTTAAGCCGAGGGCTTTCACAGCTGACTTGTTCTCCCGCCTGCGTTCGCTTTACGCCCAATAAATCCGGACAACGCTTGCCACCTACGTATTACCGCGGCTGCTGGCACGTAGT
+
CCCCCGGGGGGGGGGGGGGGGGGGGGGGGGGGGGGGGGGGGGGGGGGGGGGGGGGGGGGGGGGGGGGGGGGGGGGGGGGGGGGGGGGGGGGGGGGGFGGGGGGFGGGGGGGGGGGGGGGGGGGGGGGGGGGGGGGGGFGGGGGGGGGGGGGGGGGGGGGGGGGGFGGGGGGGGGGGFGFGGGFFGGGGGGG77DEDGGGGFFFFFFFFFFFFFFF==FFFFFFD>FFF?6,8@FFFDFDAC?DB><8:BFFFFFF;FFFF?>FFFFFBFF<?0>?B<D:AFAFBFFF3(4?:(8?>63::-
@M04999:289:000000000-L3R54:1:1101:16786:17744 2:N:0:423
GGACTACCGGGGTATCTAATCCTGTTTGCTCCCCACGCTTTCGCATCTCAGCGTCAGTATCTGTCCAGAAGGCCGCCTTCGCCACCGGTATTCCTCCACATCTCTACGCATTTCACCGCTACACGTGGAATTCTACCTTCCTCTACAATACTCCAGATAACCAGTTTTAAGTGCAATTCCCAGGTTGAGCCCGGGGCTTTCACACCTAACTTAATTATCCGCCTACATGCCCTTTACGCCCAGTCATTCCGATTAACGCTCGCACCCTCCGTATTACCGCGGCTGCTGGCACGGAGTTAGC
+
CCCCCGGGGGGGGGGGGGGGGGGGGGGGGGGGGGGGGGGGGGGGGGGGGGGGGGGGGGGGGGGGGGGGGGGGGGGGGGGGGGGGGGGGGGGGGGGGGGGGGGGGGGGGGGGGGGGGGGGGGGGGGGEGGGGGGGGGGGGGGGGGGGGGGGGGGGGGGGGGGGGGGGFGGEGFFGGGFGFGGGGFGGDFGGGGGGGGGGGGFFFFFFFFFFFFFFFFFFFFFFFFFDFFCFFFFFFFFFFFFFFFEFFFFFFDFFFFFFFFB76>>9:6?FF?08>AAB?;029;(8???BFF?;BFFFB).
@M04999:289:000000000-L3R54:1:1101:16139:17760 2:N:0:423
ATTGACTACTCGGGTATCTAATCCTGTTCGCTCCCCACGCTTTCGTCCATCAGCGTCAATCGGTATTTAGTAACCTGCCTTCGCAATCGGGGTTCTGTGTAATATCTATGCATTTCACCGCTACACTACACATTCCAGCTACTTCAATACTATTCAAGATTAACAGTATCAACGGCAGTTCTACAGTTAAGCTGCAGGTTTTCACCGCTGACTTATCAACCCGCCTACGGACCCTTTAAACCCAATAAATCCGGATAACGCTCGCATCCTCCGTATTACCGCGGCTGCTGGCACGGAGTT
+
CCCCCGGGGGGGGGGGGGGGGGGGGGGGGGGGGGGGGGGGGGGGGGGGGGGGGGGGGGGGGGGGGGGGGGGGGGGGGGGGGGGGGGGGGGGGGGGGGGGGGGGGGGGGGGGGGGGGGGGGGGGGGGGGGGGGGGGGGGGGGGGGGGGGGGGGGGGGGGGGGGGGGGGGGGGGGGGGFGFGGGGGGGGGGGGGGGGGGGFCFAFFFFFFFFFFFFFFFFFFAFFFFFFFFFFFFFFFFFFFFFFF?@FEFFCFFFFFFFFFFDDF>FF>BDFFFFF??AAAF>90209BFFFFF?099>BB
@M04999:289:000000000-L3R54:1:1101:22075:17765 2:N:0:423
AGGTAGACTACACGGGTATCTAATCCTGTTTGCTCCCCACGCTTTCGCATCTCAGCGTCAGTATCTGTCCAGAAGGCCGCCTTCGCCACCGGTATTCCTCCACATCTCTACGCATTTCACCGCTACACGTGGAATTCTACCTTCCTCTACAATACTCCAGATAACCAGTTTTAAGTGCAGTTCCCAGGTTGAGCCCGGGGCTTTCACACCTAACTTAATTATCCGCCTACATGCCCTTTACGCCCAGTCATTCCGATTAACGCTCGCACCCTCCGTATTACCGCGGCTGCTGGCACGGAGT
+
CCCCCGGGGGGGGGGGGGGGGGGGGGGGGGGGGGGGGGGFGGGGGGGGGGGGGGGGGGGGGGGGGGGGGGGGGGGGGGGGEGGGGGGGGGGGG:FGGGGGGGGGGGGGGGGGGGGGGFGGGGGGGGGGGGGGEGGFFGFGFGGGGGGGGGGGGGGGGGGGGGGGGGGGFGGGGGGGFGFGGFGGGGGGGGGFGGGGGGGGFDFFFFFFFF@FFFFFEF=?FFFFDFFFFFFEFFEFFDEFFF;19;753;?CCCF;(;069193:9F9>BFFFFB:1?>ABFFF1619F?FF7:7<119;2
@M04999:289:000000000-L3R54:1:1101:16651:17782 2:N:0:423
TTTTAGACTACCCGGGTATCTAATCCTGTTTGCTCCCCACGCTTTCGCATCTCAGCGTCAGTATCTGTCCAGAAGGCCGCCTTCGCCACCGGTATTCCTCCACATCTCTACGCATTTCACCGCTACACGTGGAATTCTACCTTCCTCTACAATACTCCAGATAACCAGTTTTAAGTGCAATTCCCAGGTTGAGCCCGGGGCTTTCACACCTAACTTAATTATCCGCCTACATGCCCTTTACGCCCAGTCATTCCGATTAACGCTCGCACCCTCCGTATTACCGCGGCTGCTGGCACGGAGT
+
CCCCCGGGGGGGGGGGGGGGGGGGGGGGGGGGGGGGGGGGGGGGGGGGGGGGGGGGGGGGGGGGGGGGGGGGGGGGGGGGGGGGGGGGGGGGGGGGGGGGGGGGGGGGGGGGGGGGGGGGGGGGGGGGGGGGGGGGGGGGGGGGGGGGGGGGGGGGGGGGGGGGGFGGGGGGGGGGFGFGGGGGGGGGGGGGGGGGGGGGFFFFFFFFFFFFFFFFFFFFFFFF@FF>?DEFF@FFF@@F91;B@6233)?CCC1;F0?DA2,247>9>FB?B:(((48A24?079914?D?FB<>B1(,-
@M04999:289:000000000-L3R54:1:1101:20998:17820 2:N:0:423
TAGACTACCGGGGTATCTAATCCTGTTCGCTACCCATGCTTTCGAACCTCAGCGTCAGTTACAGACCAGAGAGCTGCCTTCGCCACTGGTGTTCTTCCATATATCTGCGCACTCCACCGCTACACATGGAGTTCCACTCTCCTCTCCTGCACTCAAGAAAAACAGTTTCAGCTGCACTTCCCCGGTTAAGCCGAGGGCTTTCACAGCTGACTTGTTCTCCCGCCTGCGTGCGCTGTACGCCCACTAAATCCGGACAACGCTTGCCACCTACGTATTACCGCGGCTGCTGTCACGTAGTT
+
<@ABCGG?,@FGGGGGGGFGGGGD<FGEBFGG:FE@,CEGGGGG,,;@FFGFFFG,,CFFAA,96@FFF8EFCD,,A,9C<BF4BFFGDEGE7@C,A?AF<EAFFECD4F7==FEFGFGC:+@EEE:<A8,A8,,44EFG8@8EG,6AFGGF=D@,,,6,,6A,DDGGFGE,=DDGF+9?8=F6+@+33;CCEGG7*;C*3A699+4*(8:*/4BF:FCB?@BB1==9((3,:6(6<5=BBBB:0:(.64,09?(-2(-98((4:4?:<2,244).<<A((4(399<24).4<(41(44
@M04999:289:000000000-L3R54:1:1101:23184:17820 2:N:0:423
GATGACTACAAGGGTATCTAATCCTGTTTGCTCCCCACGCTTTCGCATCTCAGCGTCAGTATCTGTCCAGAAGGCCGCCTTCGCCACCGGTATTCCTCCACATCTCTACGCATTTCACCGCTACACGTGGAATTCTACCTTCCTCTACAATACTCCAGATAACCAGTTTTAAGTGCAGTTCCCAGGTTGAGCCCGGGGCTTTCACACCTAACTTAATTATCCGCCTACATGCCCTTTACGCCCAGTCATTCCGCTTAACGCTCGCACCCTCTGTATTACCGCGGCTGCTGGCACGGAGTTT
+
@@,<A<@FGFEF@;CFGGAF@C@FGFDEFD@9@6FGCGGG@BFEEEG7+,;C6<@FGECGG<@@,C,;CFF@F8,A@F=@BF@G:FFFC7@=FAEAFFDFGGEGGGGGGFC:4@EB?5F8C@=FGDFG<:=FFB=;=D99D@=AFFF;EE;ED:,,,3,@9EE,,63,7C=?=EFFF+362=D8@F=3:CF65DECDGC*9AAFFFFBBBE=EFFFEFFE84(82@FD:?>BF:EF=4CEF(6;6.77<.<C1(6609)/(,490((-3(-(,.5:A2).(2(1(-(1).:((.4(((4()
@M04999:289:000000000-L3R54:1:1101:17928:17853 2:N:0:423
GGACTACTGGGGTATCTAATCCTGTTTGCTCCCCACGCTTTCGCATCTCAGCGTCAGTATCTGTCCAGAAGGCCGCCTTCGCCACCGGTATTCCTCCACATCTCTACGCATTTCACCGCTACACGTGGAATTCTACCTTCCTCTACAATACTCTAGTTAACCAGTTTTAAGTGCAATTCCTAGGTTGAGCCCAGGGCTTTCACACCTAACTTAATTATCCGCCTACATGCCCTTTACGCCCAGTCATTCCGATTAACGCTCGCACCCTCCGTATTACCGCGGCTGCTGGCACGGAGTTAGC
+
CCCCCGGGGGGGGGGGGGGGGGGGGGGGGGGGGGGGGGGGGGGGGGGGGGGGGGGGGGGGGGGGGGGGGGGGGGGGGGCGGGEGGGGGGGGGGGGGGGGGFDGGGGGGGGGGGGGGGGGGGGGGGGGGGGGGGGGGGGGGGGGGGGGGGGGGGGGGGGGGGGGGGGGGGGGGGFGGFGFGGGGGGGGGGGGGGFGGGGGGFFFFFFFFFFFFFCFFFFFFFFDFFBE?<>FFFFFCFFF;@DFEEFEEC?@<@?DFF?9@FFB>>B0:<:>?6:0)-41>>9>616:DBF7.,(4981><5
@M04999:289:000000000-L3R54:1:1101:26026:17895 2:N:0:423
GGAGGACTACTAGGGTATCTAATCCTGTTTGCTCCCCACGCTTTCGCATCTCAGCGTCAGTATCTGTCCAGAAGGCCGCCTTCGCCACCGGTATTCCTCCACATCTCTACGCATTTCACCGCTACACGTGGAATTCTACCTTCCTCTACAATACTCCAGATAACCAGTTTTAAGCGCAATTCCCAGGTTGAGCCCGGGGCTTTCACACCTAACTTAATTATCCGCCTACATGCCCTTTACGCCCAGTCATTCCGATTAACGCTCGCACCCTCCGTATTACCGCGTCTGCTGGCACGGAGTT
+
@CCCCGGGGGGGGGGGGGGGGGGGGGGGGGGGGGGGGGGGGGGGGGGGGGGGGGGGGGGGGGGGGGGGGGGGGGGGGGGGGGGGGGEGFGGGGGGGGGGGGGGGGGGGGGGGGGGGGGGGDGGCCGGGGGGGGGGGGGGGGAFGGGGGCGGGGGGFGGGFGFAEDFDFFG8EGA7CB>ADGGGGFCGGG6FFGFGC75CGFFFFFFFFAFF;BFFFFFFCFFEFDFFFFFFCF@8@DFFFDFFFF(/.4<CFEF6;?BAA?>?:9>F;B??123?21>BB66;>4;::BFBF?<8:(2614
@M04999:289:000000000-L3R54:1:1101:21605:17956 2:N:0:423
CGGGGGACTACACGGGTATCTAATCCTGTTTGCTCCCCACGCTTTCGCATCTCAGCGTCAGTATCTGTCCAGAAGGCCGCCTTCGCCACCGGTATTCCTCCACATCTCTACGCATTTCACCGCTACACGTGGAATTCTACCTTCCTCTACAATACTCCAGATAACCAGTTTTAAGTGCAGTTCCCAGGTTGAGCCCGGGGCTTTCACACCTAACTTAATTATCCGCCTACATGCCCTTTACGCCCAGTCATTCCGATTAACGCTCGCACCCTCCGTATTACCCCGGCTGCTGGCACGGAGT
+
CCCCCG@F@CFEE@++87EACFG<CFFFFFGFFGGGGGGGGGGGGGGGGGGGGGGGGGGGGGGGFGGGGGGGGGGGGGGDEGGGGGGGGGGGGDGGGGFGGGGGGGGGGGGGGGGGGGGGCGGCEEGGGGGGCDCFGCGGGGFGFFFGGGGGGGGGGGGGGGGGGGGGGGGFFGGGFGFGGGGGGGGGGGGGGGGGGG4<DFFAFFFF@FDEEAFA36A31)9?2=(,63()).4(61/67444(((.2.44)551,(4<4,(-4-(7;;(,2-(,8?():)((((376<702:08?111-
@M04999:289:000000000-L3R54:1:1101:3796:17963 2:N:0:423
GACTACTCGGGTATCTAATCCTGTTTGCTCCCCACGCTTTCGCATCTCAGCGTCAGTATCTGTCCAGAAGGCCGCCTTCGCCACCGGTATTCCTCCACATCTCTACGCATTTCACCGCTACACGTGGAATTCTACCTTCCTCTACATTACTCCAGATAACCAGTTTTAAGTGCAGTTCCCAGGTTGAGCCCGGGGCTTTCACACCTAACTTAACTATCCGCCTACATGCCCTTTACGCCCAGTCATTCCGATTAACGCTCGCACCCCCCGTAGTACCGCGGCTTCTGGTACGGAGTTAGCC
+
CCCCCFDEEFF8CFFGFGF@FGGFGF<EFGCGD8FGECEDFC,@@FFGGGFCCE@C<E,<CCF<E@FCAEGFFFC@CFGGGGG:,CFGECFFG9F<EGGEGFG?FFDGGG@FFGGEEECEEFGGF8:4AFFG9EGFE;DE=ADDGA,,3E===8E9=,9EFGFG9D==DFGDDEFGC9+6AFG?F8D,6C8+@@E5DCGGFFCF*/3/0AE6A+1B?AFFFFD-7=*93)((75CCD(:03<@4<CEFFE;421CC0:BFF>;FB6(-3(,-(-):A?(2,23(49>2).6<(,((4)6),
@M04999:289:000000000-L3R54:1:1101:3521:18023 2:N:0:423
CAGGTGACTACCAGGGTATCTAATCCTGTTCGCTACCCATGCTTTCGAACCTCAGCGTCAGTTACAGACCAGAGAGCCGCCTCCGCCACTGGTGTTCTTCCATATATCTACGCATTCCACCGCTACACATGGAGTTCCACTCTCCTCTTCTGCACTCAAGAAAAACAGTTTCAGCTGCACTTCCCCGGTTAAGCCGAGGGCTTTCACAGCTGACTTGTTCTCCCGCCTGCGTTCGCTTTACGCCCAATAAATCAGGACAACGCTTGCCACCTACGTATTACCGCGGCTGCTGTCACGTAGT
+
CCCC@CCFGG<CF<B;FFDECFFAE6CEEFGEGFGGGEFECGFECFGDGCGGGGGGGGGEFFG9EGGG?FGGFGGGGFGD7FEGEGDFGG<AFFCEA9FFG?FFG9FGGGDEGFEEGGGGGGGGGGGGEGGG?D4@EFGGGGGFFFG8DFGGFGFGGCDF8D8?FDFFGGGAFGGGFFFGGFGACCCEGGEFGGC5DDD7BFFFABFFB=E=3?A=6=?CFF4(595@FB;7@??F;;DFCF0:B1(,4.679).323::BB9::?006?0<F(44)-84<A(76(4(2:B?)).62(46(
@M04999:289:000000000-L3R54:1:1101:17929:18039 2:N:0:423
CGACTACCCGGGTATCTAATCCTGTTTGCTCCCCACGCTTTCGCATCTCAGCGTCAGTATCTGTCCAGAAGGCCGCCTTCGCCACCGGTATTCCTCCACATCTCTACGCATTTCACCGCTACACGTGGAATTCTACCTTCCTCTACAATACTCCAGATAACCAGTTTTAAGTGCAGTTCCCAGGTTGAGCCCGGGGCTTTCACACCTAACTTAATTATCCGCCTACATGCCCTTTACGCCCAGTCATTCCGATTAACGCTCGCACCCTCCGTATTACCGCGGCTGCTGGCACGGAGTTAGC
+
CCCCCGGGGGGGGGGGGGGGGGGGGGGGGGGGGGGGGGGGGGGGGGGGGGGGGGGGGGGGGGGGGGGGGGGGGGGGGGGGGGGGGGGGGGGGGGGGGGGGGGGGGGGGGGGGGGGGGGGGGGGGGGGGGGGGGGGGGGGGGGGGGGGGGGGGGFFGGGGGGGGGGGGGGGGGGGGGFGF7CGGGGGGGGGGGGGGGGDGGFFFFFFFFFFFFFFFFFFFFFFFFFFFEEFE@FFFFF<0BFFFFFE?CFFFFF?@FA?>12;BF>FBBFBFB?BFFFF<B0>>>FFFF7:BFFF09:?AA4
@M04999:289:000000000-L3R54:1:1101:10878:18167 2:N:0:423
GACTACCAGGGTATCTAATCCTGTTTGCTCCCCACGCTTTCGCATCTCAGCGTCAGTATCTGTCCAGAAGGCCGCCTTCGCCACCGGTATTCCTCCACATCTCTACGCATTTCACCGCTACACGTGGAATTCTACCTTCCTCTACAATACTCCAGATAACCAGTTTTAAGTGCAGTTCCCAGGTTGAGCCCGGGGCTTTCACACCTAACTTAATTATCCGCCTACATGCCCTTTACGCCCAGTCATTCCGATTAACGCTCGCACCCTCCGTATTACCGCGGCTGCTGGCACGGAGTTAGCC
+
CCCCCDGGGGGFGGGGGGGGGGGGGGGGGGGGCFGGGGGGGGGGGGGGGGGGGGGGGGGGGGGGGGGGGGGGGGGGGGGGGGGG@FGGGGGGGGGGGGGGGGGGGGGGGGGGGGGGGGGGGGGGGGGGGGGGGGGGEGGGFFDGGGGGGGGFFE8D?GGGGFGGADFGGGGCGGGGFGFGGGGGGFGGGCFGGDD>>CGFFFFFBFFFFEFFFCBFFFFF:5=2:74?=EB=>FFFFF05?F@)47<?EFDD60?E69<@91>BF04:?FFFF:FB),9>1069::0380):((34(6<A:
@M04999:289:000000000-L3R54:1:1101:28375:18171 2:N:0:423
TTGACTACAGGGGTATCTAATCCTGTTCGCTCCCCACGCTTTCGTCCATCAGCGTCAATCGGTATTTAGTAACCTGCCTTCGCAATCGGGGTTCTGTGTAATATCTATGCGTTTCACCGCTACACTACACATTCCAGCTACTTCAATACTATTCAAGATTAACAGTATCAACGGCAGTTCTACAGTTAAGCTGCAGGTTTTCACCGCTGACTTATCAACCCGCCTACGGACCCTTTAAACCCAATAAATCCGGATAACGCTCGCATCCTCCGTATTACCGCGGCTGCTGGCACGGAGTT
+
CCCCCGGGGGGGGGGGGGGGGGGGGGGGGGGGGGGGGGGGGGGGFGGGGGGFFGGGGGGGGGGGGGGGGGGGGFGGGGGGGGGGEGGGGGGGGCGGGGGGGGGGGGGGGGGGGGGGGGGGGGGGGGGGGGGGGGGGGGGFGGGGGGGGGGGGFGGGGGGGGGGGGGGGGGGGGGGGFGFGGGGGGGGGGGGGGGGGGGGG?FFFFEFFFFFFFFFFEFFFFFFFFFFFFFFFFFFEEEFFDFFFDEAFFEF@>@??FFFB<B9(3<FBBB<>:?:>FFF02;>B6>BB>>?FB(143-3
@M04999:289:000000000-L3R54:1:1101:18935:18222 2:N:0:423
TGGACTACGGTATCTAATCCTGTTTGCTCCCCACGCTTTCGCATCTCAGCGTCAGTATCTGTCCAGAAGGCCGCCTTCGCCACCGGTATTCCTCCACATCTCTACGCATTTCACCGCTACACGTGGAATTCTACCTTCCTCTACAATACTCCAGATAACCAGTTTTAAGTGCAATTCCCAGGTTGAGCCCGGGGCTTTCACACCTAACTTAATTATCCGCCTACATGCCCTTTACGCCCAGTCATTCCGATTAACGCTCGCACCCTCCGTATTACCGCGTCTGCTTGCACGGAGTTAGCCG
+
CCCCCGGGGGGFGGGGGGGGGGGGGGGGGGGGGGDEGGGGGGGGGGGGGGGGGGGGGGGGGGGGGFFDFGGGGGGGGGGGGGGGGGGGGGGGGGGGGGGGGGGGGGGGGGGGGGGGGGGGGGGGGGGEGGGGGGGGGGGGGGGGGFGGGFFFGFFGGGGGGGGCFGGGGGFFGGFGFGBG?FFGGGGCFGGGGEGGGGGGFFF>FFFFFFFEEFFFFFDBE>6:BEFB=DFB6=EDFFFFF88)9?CEE;DF0?9;022>99B>FBBFFF:<3>>23;>-4(,66))-<?F(16:7454?(
@M04999:289:000000000-L3R54:1:1101:16208:18329 2:N:0:423
TGACTACCGGGGTATCTAATCCTGTTCGCTCCCCACGCTTTCGTCCATCAGCGTCAATCGGTATTTAGTAACCTGCCTTCGCAATCGGGGTTCTGTGTAATATCTATGCATTTCACCGCTACACTACACATTCCAGCTACTTCAATACTATTCAAGATTAACAGTATCAACGGCAGTTCTACAGTTAAGCTGCAGGTTTTCACCGCTGACTTATCAACCCGCCTACGGACCCTTTAAACCCAATAAATCCGGATAACGCTCGCATCCTCCGTATTACCGCGCCTGCTGGCACGGAGTTAGC
+
CCCCCGGGGGGGGGGGGGGGGGGGGGGGGGGGGGGGGGGGGGGGGGGGGGGGGGGGGGGGGGGGFGGGGGGGGGGGGGGGGGGDFFGGGGGCFGGGGGGGGGGGGGGGGGGGGGGGGGGGGGGGGGGGGGGFGGGGGCGGCEGFGFGGGGDGGGGGG8DCFGGGGGGGGGGGEEGGFGFGGGGGGGGGGGGGGGGGFGGGFFFFFEEB2>4AEBFFAAAAEFF=@BF@FFFF1@EEEFFFFFFFF<EFF8390<@FFF;1:>FF:B?2<?>:1824AAFFF(3366:0>BBFF0994::>5
@M04999:289:000000000-L3R54:1:1101:22927:18379 2:N:0:423
TTTTGGACTACAGGGGTATCTAATCCTGTTTGCTCCCCACGCTTTCGCATCTCAGCGTCAGTATCTGTCCAGAAGGCCGCCTTCGCCACCGGTATTCCTCCACATCTCTACGCATTTCACCGCTACACGTGGAATTCTACCTTCCTCTACAATACTCCAGATAACCAGTTTTAAGTGCAGTTCCCGGGTTGAGCCCGGGGCTTTCACACCTAACTTAATTATCCGCCTACATGCCCTTTACGCCCAGTCATTCCGATTAACGCTCGCACCCTCCGTATTACCGCGGCTGCTGGCACGGAGT
+
CCCCCGGGGGGGGGGGGGGGGGGGGGGGGGGGGGGGGGGGGGGGGGGGGGGGGGGGGGGGGGGGGGGGGGGGGGGGGGGGGGGGGGGGGGGGG:FGGGGGGGGGGGGGGGGGGGGGGGGGGGGGGGFFGGGGGGFGGGGGGGGGGGGGFGGGGGGGGGGGGGGGGGGGGGGGGGGGFGFGGGGFGGGGGGGGGGGGGGGGAA>FFFFFFFFEEFFFEFFFFFFF?DFFDDFFFFE@FFFFFFFBFF7EE<EEEEF6:1?DFFB:?999BFB<?BB<F:?<DF<999;FFFF?FF?F29(4-
@M04999:289:000000000-L3R54:1:1101:19017:18461 2:N:0:423
TGACTACCGGGGTATCTAATCCTGTTCGCTACCCATGCTTTCGAACCTCAGCGTCAGTTACAGACCAGAGAGCCGCCTTCGCCACTGGTGTTCTTCCATATATCTACGCATTCCACCGCTACACATGGAGTTCCACTCTCCTCTTCTGCACTCAAGAAAAACAGTTTCAGCTGCACTTCCCCGGTTAAGCCGAGGGCTTTCACAGCTGACTTGTTCTCCCGCCTGCGTTCGCTTTACGCCCAATAAATCCGGACAACGCTTGCCACCTACGTATTACCGCGGCTGCTGGCACGTATTTAGC
+
CCCCCGGGGGGGGGGGGGGGGGGGGGGGGGGGGGGGGGGGGGGGGGGGGGGGGGGGGGGGGGGGGGGGGGGGGGGGGGGGGGGGGGGGGGGCFGGGGGGGGGGGGGGGGGGGGGGGGGGGGGGGGGGGGGGGGGGGGGGGGGGGGGGGGGGGGGGGGGGGGGGFDFGGGGGGGGGGFGFGGGGGGGGCAFGGGGGCCFGGFFFFFFF;=DFCEFFFCFFD;@26??BFFD;@7=6<<;DFFFF?7ABBD>;(((44<99?6?BB>B??FF<8)<:246:9161>9<>?FFFB?<(),.646
@M04999:289:000000000-L3R54:1:1101:19668:18506 2:N:0:423
AGACTACTGGGGTATCTAATCCTGTTTGCTCCCCACGCTTTCGCATCCCAGCGTCAGTATCTGTCCAGAAGGCCGCCTTCGCCACCGGTATTCCTCCACATCTCTACGCATTTCACCGCTACACGTGGAATTCTACCTTCCTCTACAATACTCTAGTTAACCAGTTTTAAGTGCAATTCCTAGGTTGAGCCCAGGGCTTTCACACCTAACTTAATTATCCGCCTACATGCCCTTTACGCCCAGTCATTCCGATTAACGCTCGCACCCTCCGTATTACCGCGGCTGCTGGTACGGAGTTAGC
+
CCCCCGGGGGGGGGGGGGGGGGGGGGGGGGGGGGGGGGGGGGGGGGGGGGGGGGGGGGGGGGGGGGGGGGGGGGGGGGGGGGGFFGGGGGGGGGGGGGGGGGGGGGGGGGGGGGGGGGGGGGGGGGGGGGGGGGGGGGGGGFGGGGGGGGGGGGGGGGGGGGGGGGGGGGGGGGGGFGFGGGGFGGGGGGGGGGGGGFGGFFFFFFFFFFFFFFFFEFFFFFFDDDEFFF@BEDF=EFFEFD@FFFEEEEE<<@DFFF9DF@>>F;B?FBFFFFF9AB?BF19>BBFFFB<AB9?6<BBF9
@M04999:289:000000000-L3R54:1:1101:25853:18508 2:N:0:423
TCATGACTACTCGGGTATCTAATCCTGTTTGCTCCCCACGCTTTCGCATCTCAGCGTCAGTATCTGTCCAGAAGGCCGCCTTCGCCACCGGTATTCCTCCACATCTCTACGCATTTCACCGCTACACGTGGAATTCTACCTTCCTCTACAATACTCCAGATAACCAGTTTTAAGTGCAGTTCCCAGGTTGAGCCCGGGGCTTTCACACCTAACTTAATTATCCGCCTACATGCCCTTTACGCCCAGTCATTCCGATTAACGCTCGCACCCTCCGTATTACCGCGGCTGCTGGCACGGAGTT
+
CCCCCGGGGGGGGGGGGGGGGGGGGGGGGGGGGGGGGGGGGGGGGGGGGGGGGGGGGGGGGGGGGGGGGGGFGGGGGGGGGGGGGGFGDGGEGGFGGGGGGGGGGGGGGGGGGGGFGGGGGGGGGGGGFGGGGGGGGGGGGGGGGGGGGGGGGGGGCGGFFGGGGGGGGFGGGGGGFGFGGGGCFCGECCCGGGGGGGGGFF4AFFFFFFEFFFFFFFFFFEEFFFFFFFEEB3@F@FFFFFB9?;4@E<CFFF?FFFFFFBBFFF99>BF?F>4<((64>?FBF97>?FF:((5?9>F?3
@M04999:289:000000000-L3R54:1:1101:25464:18529 2:N:0:423
GGACTACTGGGGTATCTAATCCTGTTCGCTCCCCACGCTTTCGTCCATCAGCGTCAATCGGTATTTAGTAACCTGCCTTCGCAATCGGGGTTCTGTGTAATATCTATGCATTTCACCGCTACACTACACATTCCAGCTACTTCAATACTATTCAAGATTAACAGTATCAACGGCAGTTCTACAGTTAAGCTGCAGGTTTTCACCGCTGACTTATCAACCCGCCTACGGACCCTTTAAACCCAATAAATCCGGATAACGCTCGCATCCTCCGTATTACCGCGGCTGCTGGCACGGAGTTAGC
+
CCCCCGGGGGGGGGGGGGGGGGGGGGGGGGGGGGGGGGGGGGGGGGGGGGGGGGGGGGGGGGGGGGGGGGGGGGGGGGGGGGGGGGGGGGGGGGGGGGGGGGGGGGGGGGGGGGGGGGGGGGGGGGGGGGGGGGGGGGGGGGGGGGGGGGGGGGGGFGGGGGGGGGGGGGGGCGGGFGFGGGGGGGFGGGGGGGGG;C@FFFFFFFFFFFFFFFFFEFFFFFFFFFDFFF@FDFFFFFFF;DFFEEFFFFF><?DEFFBDFFFFFFFFF?>FFBFFFFFFBF930:>?BFFFF>>FFB<94
@M04999:289:000000000-L3R54:1:1101:7792:18535 2:N:0:423
GACTACTCGGGTATCTAATCCTGTTCGCTACCCATGCTTTCGAACCTCAGCGTCAGTTACAGACCAGAGAGCCGCCTTCGCCACTGGTGTTCTTCCATATATCTACGCATTCCACCGCTACACATGGAGTTCCACTCTCCTCTTCTGCACTCAAGAAAAACAGTTTCAGCTGCACTTCCCCGGTTAAGCCGAGGGCTTTCACAGCTGACTTGTTCTCCCGCCTGCGTTCGCTTTACGCCCAATAAATCCGGACAACGCTTGCCACCTACGTATTACCGCGGCTGCTGGCACGTAGTTAGCC
+
CCCCCGGGGGGGGGGGGGGGGGGGGGGGGGGGGGGGGGGGGGGGGGGGGGGGGGGGGGGGGGGGGGGGGGGGGGGGGGGGGGGGGGGGGGGGGGGGGGGGGGGGGGGGGGGGGGGGGGGGGGGGGGGGGGGGGGGGGGGGGGGGGGEFGGGGGGGGGGGGGGGGGGGGGGGGGGGGFGFGGGCGGGAFGGEGGGGGGGGGFFFFFFFFFFFFEFFFFFFFFFFFFF@FFFFFFFFFFFFFFFFF3<EFE>0?FFFB>F<?FFFA>:?:B<B?AFDF<BFB199BB?2??B???B<1444>4
@M04999:289:000000000-L3R54:1:1101:15246:18551 2:N:0:423
TAAGGACTACCCGGGTATCTAATCCTGTTCGCTACCCATGCTTTCGAACCTCAGCGTCAGTTACAGACCAGAGAGCCGCCTTCGCCACTGGTGTTCTTCCATATATCTACGCATTCCACCGCTACACATGGAGTTCCACTCTCCTCTTCTGCACTCAAGAAAAACAGTTTCAGCTGCACTTCCCCGGTTAAGCCGAGGGCTTTCACAGCTGACTTGTTCTCCCGCCTGCGTTCGCTTTACGCCCAATAAATCCGGACAACGCTTGCCACCTACGTATTACCGCGGCTGCTGGCACGTAGTT
+
CCCCCGGGGGGGGGGGGGGGGGGGGGGGGGGGGGGGGGGGGGGGGGGGGGGGGGGGGGGGGGGGGGGGGGGGGGGGGGGDGGGGGGGGGGGGGGGGGGGGGGGGGGFGGGGGGGGGGGGGGGGGGGGGGGGGGGGGGGGGGGGGGGGGGGGGGGGGGGGGGGGGGGGGGGGGGGGGFGFGGGGDGGEGGGGGGGGDGGGGFFFFFFFFFFFFFFFFFFFFFFFF@BFFFFFFFFBFFFFFFFFFDFDDFFFFFFFFFFB:>BFF?FFFFFFFB<?3ABFFF(4(491>BFBF?:?:(3:<6
@M04999:289:000000000-L3R54:1:1101:5005:18554 2:N:0:423
CCCAGACTACCGGGGTATCTAATCCTGTTTGCTCCCCACGCTTTCGCATCTCAGCGTCAGTATCTGTCCAGAAGGCCGCCTTCGCCACCGGTATTCCTCCACATCTCTACGCATTTCACCGCTACACGTGGAATTCTACCTTCCTCTACAATACTCCAGATAACCAGTTTTAAGTGCAGTTCCCAGGTTGAGCCCGGGGCTTTCACACCTAACTTAATTATCCGCCTACATGCCCTTTACGCCCAGTCATTCCGATTAACGCTCGCACCCTCCGTATTACCGCTGCTGCTGGCACGCGGGT
+
CCCCCGGGGFGGGGGGGGGGGGGGGGGFGGDEGGFGGGGGGGGGGGGGGGGGGGGGCFGGGEEGGFGFGFGGGFGFGGDGGEGFGDCCCFGCCGGGGFFFDGGFGGGGGGGGGDGGGGGGGGDGGGGGECGEGFFG=>EGGGDGFGGGGGGGGGGGGGCDGGFDEGF@DEFDCFD7BFFGGGGG;EGC6CCEGFGGGGDC>96FAAFAD@EEBFFFFFFC+@49B0?;@@EFEEFF@FFFF@FB?@E345?CEE?B?69<BF:89>>B>?<B:0(2149<>02(494:?::2(,5:((((-
@M04999:289:000000000-L3R54:1:1101:28164:18571 2:N:0:423
CTGTGACTACCGGGGTATCTAATCCTGTTTGCTCCCCACGCTTTCGCATCTCAGCGTCAGTATCTGTCCAGAAGGCCGCCTTCGCCACCGGTATTCCTCCACATCTCTACGCATTTCACCGCTACACGTGGAATTCTACCTTCCTCTACAATACTCCAGATAACCAGTTTTAAGTGCAATTCCCAGGTTGAGCCCGGGGCTTTCACACCTAACTTAATTATCCGCCTACATGCCCTTTACGCCCAGTCATTCCGATTAACGCTCGCACCCTCCGTATTACCGCGGCTGCTGGCACGGAGTT
+
CCCCCGFGGGGGGCGGGGGGGGGGGGGGGGGGGGGGGGGGGEGGGGGGGGGGGGGGGGGGGGGGGGGGGGGGGFFGGGGGGGGFGGGGGEGGGGFGGGGGGGGGGGGGGGGGGGGGGGGGGGGGGGGFGGGGGGGGGGGGGGGFGGGGGGGCFGGGFFG8ECGGGGGG=EGGGGGGFGFGGGCGGG6DFAFGDCGGDDCDE>ABFAFF@BFBFFFFF68CFE?@B@FFFE?)3@;;8@3A@?@>@067;6<<EE7:??DA?>?F(909>::?432(.5>FA:;>>0190:?708<01((44
@M04999:289:000000000-L3R54:1:1101:22199:18592 2:N:0:423
GGACTACTGGGGTATCTAATCCTGTTCGCTACCCATGCTTTCGAACCTCAGCGTCAGTTACAGACCAGAGAGCCGCCTTCGCCACTGGTGTTCTTCCATATATCTACGCGTTCCACCGCTACACATGGAGTTCCACTCTCCTCTTCTGCACTCAAGAAAAACAGTTTCAGCTGCACTTCCCCGGTTAAGCCGAGGGCTTTCACAGCTGACTTGTTCTCCCGCCTGTGTTCGCTTTACGCCCAATAAATCCTGACAACGCTTGCCACCTACGTATTACCGCGGCTGCTGGCACGTAGTTAGC
+
CCCCCGGGGGGGGGGGGGGGGGGGGGGGGGGGGGGGGGGGGGGGGGGGGGGGGGGGGFFGGGGGGGGGGGGGGGGGGGGGFGGGGGGGGGGGGGGGGGGGGGFGGGGGGDFGGFGGGGGGGGGGGGGGGGGGGFGGGGGGGGGGGGGGGGGGGGGFGCGGGGGGGGGGGGGGGGGGFFFFGGGGEGDGGGGGGGGGGGGGAFFFFFFFFFFEEFFFEFFFBB@F@EFFFFFFFFDEF?DFBF?@EEEEE@)3<:DF<BFFFBFBFFFB(46:<AB2>FBBF09;6:78:FF??22::49<<
@M04999:289:000000000-L3R54:1:1101:16501:18631 2:N:0:423
GTGACTACCGGGGTATCTAATCCTGTTCGCTACCCATGCTTTCGAACCTCAGCGTCAGTTACAGACCAGAGAGCCGCCTTCGCCACTGGTGTTCTTCCATATATCTACGCATTCCACCGCTACACATGGAGTTCCACTCTCCTCTTCTGCACTCAAGAAAAACAGTTTCAGCTGCACTTCCCCGGTTAAGCCGAGGGCTTTCACAGCTGACTTGTTCTCCCGCCTGCGTTCGCTTTACGCCCAATAAATCCGGACAACGCTTGCCACCTACGTATTACCGCGGCTGCTGGCACGTAGTT
+
CCCCCGGGGGGGGGGGGGGGGGGGGGGGGGGGGGGGGGGGGGGGGGGGGGGGGGGGGGGGGGGGGGGGGGGGGGGGGGGGGGGGGGGGGGGGGGGGGGGGGGGGGGGGGGGGGGGGGGGGGGGGGGGGGGGGGFGGGGGGGGGGGGGGGGGGGFGGGGGCGGGGGGGGGGGGGGGGFGFGGGGGGGGGFGGGGGGGGGGGFFFFFFFFBEFFFFFFFFF=FBFFFFFFFFFFFFFFFE?FFFF??FADBFFF>19>B?9>F??FF)8:?0:::>22)690006;(-4::((3<B??284
@M04999:289:000000000-L3R54:1:1101:18827:18658 2:N:0:423
GACTACAGGGGTATCTAATCCTGTTCGCTACCCATGCTTTCGAACCTCAGCGTCAGTTACAGACCAGAGAGCCGCCTTCGCCACTGGTGTTCTTCCATATATCTACGCATTCCGCCGCTACACATGGAGTTCCACTCTCCTCTTCTGCACTCAAGAAAAACAGTTTCAGCTGCACTTCCCCGGTTAAGCCGAGGGCTTTCACAGCTGACTTGTTCTCCCGCCTGCGTTCGCTTTACGCCCAATAAATCCGGACAACGCTTGCCACCTACGTATTACCGCGGCTGCTGGCACGTAGTTAGCC
+
CCCCCGGGGGGGGGGGGGGGGGGGGGGGGGGGGGGGGGGGGGGGGGGGGGGGGGGGGGGGGGGGGGGGGFGGGGGGGGGGGGGGGGGGGGGGGGGGGGGGGGGGGGGGGGGGGGGGGGGGGGGGGGGGGGGGGGGGGGGGFGFGGGGGGGGGGGGGDGGGGGFGGGGGGGGGGGGGFGFGGGGGGGGGGGGEGDGGGGGGFFFFFFFFFFFFFFFFFFFFFFFDFFFF;39?18EEFFFFFFDFF)4989><FF?BBFF02:?A?<B(((,5>FFFF6641>BB??>F?171,4::AFFA3
@M04999:289:000000000-L3R54:1:1101:5210:18659 2:N:0:423
CGACTACCCGGGTATCTAATCCTGTTCGCTCCCCATGCTTTCGAACCTCAGCGTCAGTTACAGACCAGAGAGCCGCCTTCGCCACTGGTGTTCTTCCATATATCTACGCATTCCACCGCTACACATGGAGTTCCACTCTCCTCTTCTGCACTCAAGAAAAACAGTTTCAGCTGCACTTCCCCGGTTAAGCCGAGGGCTTTCACAGCTGACTTGTTCTCCCGCCTGCGTTCGCTTTACGCCCAATAAATCCGGACAACGCTAGCCACCTACGTATTACCGCTGCTGCTGGCACGTAGTTAGC
+
CCCCCGGCFGGECFGGGGFGGGGFFFGGGG,@FED<BFGGGGGGEGCFGGGGGGGGGDEFGAFGD@FGGGGEFGGCFGGG@FGGCFGCGDBEE@9FFFGGGGGGFGDGDFEFFGDGGCEEGGFGGGGCFFEGDFGGGGG8FGGGFGFD,@DFGFCFG8=EDEGGGDFGFGFG=EGGFGFGFGGGGG>DD7EGECG7;>CCBFFFFFF4B3;C==ACEF4(:@B?FF@@?;?1;7@FEDFD;D?@;;>9>?;;:>>16;(,((.:??078?F??A0<BF66((4:?F???FFF?4018<2).
@M04999:289:000000000-L3R54:1:1101:16974:18688 2:N:0:423
ACTACCGGGGTATCTAATCCTGTTTGCTCCCCACGCTTTCGCATCTCAGCGTCAGTATCTGTCCAGAAGGCCGCCTTCGCCACCGGTATTCCTCCACATCTCTACGCATTTCACCGCTACACGTGGAATTCTACCTTCCTCTACAATACTCCAGATAACCAGTTTTAAGTGCAGTTCCCAGGTTGAGCCCGGGGCTTTCACACCTAACTTAATTATCCGCCTACATGCCCTTTACGCCCAGTCATTCCGATTAACGCTCGCACCCTCCGTATTACCGCGGCTGCTGCCACGGAGTTAGCCG
+
CCCCCGGGGGGGGGGGGGGGGGGGGGGGGGGGGGGGGGGGGGGGGGGGGGGGGGGGGGGGGGGGGGGGGGGGGGGGGGGGGGGGGGGGGGGGGGGGGGGGGGGGGGGGGGGGGGGGGGGGGGGGGGGGGGGGFGGGGGGGFGGGGGGGGGGGGGGGGGGGGGGGGGGGGGGGGGGGFGFGGGGGGGFGGGGGGGGGGFGGFFFEFFFFFFFEFFFFFFFFFF?BEEFFFFFFFFFFDFFE;@@E<CEFF<D@FFF<FF<>133>:8?F68??>2>BBFF>031(37)(),11398:<<FF0
@M04999:289:000000000-L3R54:1:1101:28006:18749 2:N:0:423
GACTACCGGGGTATCTAATCCTGTTTGCTCCCCACGCTTTCGCATCTCAGCGTCAGTATCTGTCCAGAAGGCCGCCTTCGCCACCGGTATTCCTCCACATCTCTACGCATTTCACCGCTACACGTGGAATTCTACCTTCCTCTACAATACTCCAGATAACCAGTTTTAAGTGCAGTTCCCAGGTTGAGCCCGGGGCTTTCACACCTAACTTAATTATCCGCCTACATGCCCTTTACGCCCAGTCATTCCGATTAACGCTCGCACCCTCCGTATTACCGCGGCGGCTGGCACGGAGTACGCC
+
CCCCCGGGGGGGGGGGGGGGGGGGGGGGGGGFGGGGGFGGGGGGEGDGGGGGGGCFGGGGGGGGGGGGGGGGGGGGGGGGGGGGGGCFGGGGGGGGGGGGGGGGGGGGGGGGGGGGDEGGGGGGFGEGGGGGGGGGFGFFGGGGGGGGGGGG?EEGGCFGGGG9@FGGGFCFFGGGFGFFF7+@EFGGGGFEGGEGG37CBFFFFFFFDEF9CF6FFFF@FFFF@FFEF3=E8@FFFFF=?DFEEC<EEE<;D:BB?F?FFFBFB044496:72>B439706((4>910:?<9(-4()-24
@M04999:289:000000000-L3R54:1:1101:16224:18835 2:N:0:423
GACTACCCGGGTATCTAATCCTGTTTGCTACCCACGCTTTCGAGCATGAACGTCAGTGTTATCCCAGGAGGCTGCCTTCGCCATCGGTATTCCTCCACATCTCTACGCATTTCACTGCTACACGTGGAATTCTACCTCCCTCTGACACACTCTAGTTAGACAGTTTCAAATGCACGTCCCAAGTTGAGCTCGGGGATTTCACATCTGACTTATCTAACCGTCTGCGCTCGCTTTACGCCCAGTAATTCCGATTAACGCTCGCACCCTACGTATTACCGCGGCTGCTGTCACGTAGTTAGCC
+
CCCCCGGGGGGGGGGGGGGGGGGGGGGGGGGGGGGGGGGGGGGGGGGGGGGGGGGGGGGGGGGGGGGGGGGGGGGGGGGGGGGGFGGGGGGGGGGGGGGFGGGGGGEGGGGGGGGGGGGGGGGGGGGGGGGGGGGGGGGGGGGGFGDFGGGGGGGGGGGGGGGGGGGGGFGGGGGGFGADCDGGGG:FGDFGCEGGGGGGFFFFFFFFFFF@EFFFFFFFFFFBEAFFF@F9@BCEFFFD?F;C<EEFF;@;DFEFFFFF9>9BBF?BFFB<<BAAA<04172;BBD).-6?B7?<<B>A7
@M04999:289:000000000-L3R54:1:1101:21529:18836 2:N:0:423
GCGGGACTACCGGGGTATCTAATCCTGTTCGCTCCCCACGCTTTCGTCCATCAGCGTCAATCGGTATTTAGTAACCTGCCTTCGCAATCGGGGTTCTGTGTAATATCTATGCATTTCACCGCTACACTACACATTCCAGCTACTTCAATACTATTTAAGATTAACAGTATCAACGGCAGTTCTACAGTTAAGCTGCAGGTCTTCACCGCTGACTTATCAACCCGCCTACGGACCCTTTAAACCCAATAAATCCGGATAACGCTCGCATCCTCCGTATTACCGCGGCTGCTGGCACGGAGTT
+
CCCCCGGGGGGGGGGGGGGGGGGGGGGGGGGGGGGGGGGGGGGGGGGGGGGGGGGGGGGGGGGGGGGGGGGGGGGGGGGGGGGGGGGGGGGGGGGGGGGGGGGGGGGGGGGGGGGGGGGGGGGGGGGGGGGGGGGGGGGGGGGGGGGGGGGGGGGGGGGGGGGGGGGGGGGGGGGGFGFGGGGGGGGGGGGGGGGGGGGGFFFFFFFFFFFFFFFFEFFFFFFFFFFFF?DDFFD@8@CFFFFFFFF@EEFFFF>?F<AFBFB?FFB?FFFB?>B6?BAFFF>09>;FFFF:B?F?B>B?<
@M04999:289:000000000-L3R54:1:1101:11625:18862 2:N:0:423
GGCGGGACTACCCGGGTATCTAATCCTGTTTGCTCCCCACGCTTTCGCATCTCAGCGTCAGTATCTGTCCAGAAGGCCGCCTTCGCCACCGGTATTCCTCCACATCTCTACGCATTTCACCGCTACACGTGGAATTCTACCTTCCTCTACAATACTCTAGTTAACCAGTTTTAAGTGCAATTCCTAGGTTGAGCCCAGGGCTTTCACACCTAACTTAATTATCCGCCTACATGCCCTTTACGCCCAGTCATTCCGATTAACGCTCGCACCCTCCGTATTACCGCGGCTGCTGGCACGGAGT
+
CCCCCGGGGGGGGGGGGGGGGGGGGGGGGGGGGGGGGGGGGGGGGGGGGGGGGGGGGGGGGGGGGGGGGGGGGGGGGGGGGGGGGGGGGGGGGDGGGGGGGGGGGGGGGGGGGGGGGGGGGGGGGGGGGGGGGGGGGGFGGGGGGGGGGGGCGFGFGGGGGFGGGGGGGGGGGGGGFGFGGGGGGGFGGGGGGGFGCDDDEF6AFFFCEDFFB6BC@8AEFCEF9?;<@F;EFFE@;@FFF@<>@D;@@EF?C>7:?68>B6(34>BFFFFF(8>F(4()44-7(169>?>:(6:<:>69-
@M04999:289:000000000-L3R54:1:1101:24720:18932 2:N:0:423
GACTACTGGGGTATCTAATCCTGTTCGCTACCCATGCTTTCGAACCTCAGCGTCAGTTACAGACCAGAGAGCCGCCTTCGCCACTGGTGTTCTTCCATATATCTACGCATTCCACCGCTACACATGGAGTTCCACTCTCCTCTTCTGCACTCAAGAAAAACAGTTTCAGCTGCACTTCCCCGGTTAAGCCGAGGGCTTTCACAGCTGACTTGTTCTCCCGCCTGCGTTCGCTTTACGCCCAATAAATCCGGACAACGCTTGCCACCTACGTATTACCGCGGCTGCTGGCACGTAGTTAGCC
+
CCCCCGGGGGGGGGGGGGGGGGGGGGGGGGGGGGGGGGGGGGGGGGGGGGGGGGGGGGGGGGGGGGGGGGGGGGGGGGGGGGGGGGGGGGGGGGGGGGGGGGGGGGGGGGGGGGGGGGGGGGGGGGGGGGGGGGGGGGGGGGGGGGAFGGGGG8?G8DCGGGGGGGGGGGGGGGGGFGFGGGGGGGAEGGGGGGGGGGGGFFFFFFFFBEEFFFFFFFFFFFFFFFFFFDBDD@EFFF@F;;@@F9CFF@9?FFBF>BFBFFFBFFFFF?FFFFFFABBF(9BFFFF:?7??3:<<AFBF7
@M04999:289:000000000-L3R54:1:1101:28381:18937 2:N:0:423
GGACTACAGGGGTATCTAATCCTGTTTGCTCCCCACGCTTTCGCATCTCAGCGTCAGTATCTGTCCAGAAGGCCGCCTTCGCCACCGGTATTCCTCCACATCTCTACGCATTTCACCGCTACACGTGGAATTCTACCTTCCTCTACAATACTCCAGATAACCAGTTTTAAGTGCAGTTCCCAGGTTGAGCCCGGGGCTTTCACACCTAACTTAATTATCCGCCTACATGCCCTTTACGCCCAGTCATTCCGATTAACGCTCGCACCCTCCGTATTACCGCGGCTGCTGGCACGGAGTTAGC
+
CCCCCGGGGGGGGGGGGGGGGGGGGGGGGGGGGGGGGGGGGGGGGGGGGGGGGGGGGGGGGGGGGGGGGGGGGGGGGGGGGGGGGFGGFEGGGGGGGGGFFGGGGGGGGGGGGGGGGGGGGGGGGGGGGGGGGGGGGGGGGGGGGGFFGFGGGFGGGGGFGEGGGGGGGGF=ECFCFDFGGGGGGGGGGGGGGGEGCDG>BFFFFFFFEDEFFFFFEFFFBFDFFFFF?=EBBFEC9?FFFF?@E<EFE?@?07?);19BFFFFFF?:B?(((,226669B;>FB()),2(8<(4;BB2<4
@M04999:289:000000000-L3R54:1:1101:10611:19013 2:N:0:423
TGACTACTAGGGTATCTAATCCTGTTCGCTACCCATGCTTTCGAACCTCAGCGTCAGTTACAGACCAGAGAGCCGCCTTCGCCACTGGTGTTCTTCCATATATCTACGCATTCCACCGCTACACATGGAGTTCCACTCTCCTCTTCTGCACTCAAGAAAAACAGTTTCAGCTGCACTTCCCCGGTTAAGCCGAGGGCTTTCACAGCTGACTTGTTCTCCCGCCTGCGTTCGCTTTACGCCCAATAAATCCGGACAACGCTTGCCACCTACGTATTACCGCGGCTGCTGGCACGTAGTTAGC
+
CCCCCGGGGGCFGGFFGGGGGGGAFGGGGEGEFGFGGGGGGGGGFFCGGGGGGGGGGFGFGGGGGDFGGGGGGGGGGGGGGCCFGGFGAFEFFGGGFFGGGFGGGGGGGGGGGGGGFEGGGGGGGFE@EBFGGGGFFGFEEGFGGGGGGGGGGGGGG?FDGGFCFFGGGGGGGFGFFGFGGGGDGGE7;EGGEEE5CGGCFFFFF469BDEEFFFFAA8@D==@=>@DF?@FDFF<;(2)(628==95C13217;?B;9<:8?FFD??27?F?42ADAB>0;9>667?:(44:((.,6.62
@M04999:289:000000000-L3R54:1:1101:3214:19037 2:N:0:423
TAATGACTACCAGGGTATCTAATCCTGTTCGCTCCCCACGCTTTCGTCCATCAGCGTCAATCGGTATTTAGTAACCTGCCTTCGCAATCGGGGTTCTGTGTAATATCTATGCATTTCACCGCTACACTACACATTCCAGCTACTTCAATACTATTCAAGATTAACAGTATCAACGGCAGTTCTACAGTTAAGCTGCAGGTTTTCACCGCTGACTTATCAACCCGCCTACGGACCCTTTAAACCCAATAAATCCGGATAACGCTCGCATCCTCCGTATTACCGCGGCTGCTGGCACGGAGTT
+
CCCCCGGGGGGGGGGGGGGGGGGGGGGGGGGGGGGGGGGGGGGGGGGGGGGGGGGGGGGGGGGGGGGGGGGGGGGGGGGGGGGGGGGGGGGGGGGGGGGGGGGGGGGGGGGGGGGGGGGGGGGGGGGGGGGGGGGGGGGGGGGGGGGGGGGGGGGGGGGGGGGGGGGGGGGGGGGGFGFGGFGGGGGGGGGGGGGFGGGCFFFFFFFFFFFBDFFFFFFFADFF94=DFFF9>>@F=@FC3)=?FFFFE35C@FFDFF3)4>;DFFFFBFBA<>?BFF9A2?699037044><:?B61114
@M04999:289:000000000-L3R54:1:1101:18961:19064 2:N:0:423
GGGGGACTACAAGGGTATCTAATCCTGTTTGCTCCCCACGCTTTCGCATCTCAGCGTCAGTATCTGTCCAGAAGGCCGCCTTCGCCACCGGTATTCCTCCACATCTCTACGCATTTCACCGCTACACGTGGAATTCTACCTTCCTCTACAATACTCCAGATAACCAGTTTTAAGTTCAGTTCCCAGGTTGAGCCCGTGGCTTTCACACCTAACTTAATTATCCGCCTACCTGCCCTTTACGCCCAGTCATTCCAATTCACGCTCGCCACCTCCTTTCTCCCGCCGCTGCTGGCACGTAGTT
+
CCBCCCEFFFCFDEDGGDEE@CFEEGGEGFFGCFGEFECCFGFGGDCCCC<C@CCFGGGCFCFGGFGGFFGA<F<F8:F:CCABFEEEEEDC+DEFFGFGGF<F@<;EGEE7=?F?E5EFCECFGFGE=<C:9E>EFGGGGFGE,@D9FF,@=8=F>FG9AEDDBDGD9EFCFGE,?+;CCFFCDCGED,:7@,C5;9DGFFFFFFFFFDEFBFFF4+B<9E;525@=@(>*-:BFF=*;?@9((6@7//7CE)7;<))1,31?(1((-..(3()-.:)).(((-(-49>)8812<((.,)
@M04999:289:000000000-L3R54:1:1101:5020:19106 2:N:0:423
TGCGACTACTAGGGTATCTAATCCTGTTTGCTCCCCACGCTTTCGCATCTCAGCGTCAGTATCTGTCCAGAAGGCCGCCTTCGCCACCGGTATTCCTCCACATCTCTACGCATTTCACCGCTACACGTGGAATTCTACCTTCCTCTACAATACTCCAGATAACCAGTTTTAAGTGCAGTTCCCAGGTTGAGCCCGGGGCTTTCACACCTAACTTAATTATCCGCCTACATGCCCTTTACGCCCAATAAATCCGGACAACGCTTGCCACCTACGTATTACCTCGGCTGCTGGCACGTAGTT
+
CCCCCGGEGGGGFFGGGGCFGGGGGFGFGGGGGFGGGGDFGGGDEFGGGFGGGC@CFEGGGFFGDFDFEGFCF8FFGDEGEFCFECEG@CEGGAF,??FFFGFFGGGGG7CEGEAGCFF@FGGGFG@EFCGGGGGGGGFGGG,@FGGGGGFGGGGFGGGGDFCGCFFGGFGDCFFFFG8+==DFCCD:CFGFFGC@CD>7A4+BFFFDDE@DEAF6C@AC809(52@DBEC3)33@@CCE1696?FEAC35((.3:;2(,,43::(<2,37??7792>A2)4300:;04).(4.4,(.4:
@M04999:289:000000000-L3R54:1:1101:27092:19159 2:N:0:423
GGACTACTAGGGTATCTAATCCTGTTCGCTCCCCACGCTTTCGTCCATCAGCGTCAATCGGTATTTAGTAACCTGCCTTCGCAATCGGGGTTCTGTGTAATATCTATGCATTTCACCGCTACACTACACATTCCAGCTACTTCAATACTATTCAAGATTAACAGTATCAACGGCAGTTCTACAGTTAAGCTGCAGGTTTTCACCGCTGACTTATCAACCCGCCTACGGACCCTTTAAACCCAATAAATCCGGATAACGCTCGCATCCTCCGTATTACCGCGGCTGCTGGCACGGAGTTAGC
+
CCCCCGGGGGGGGGGGGGGGGGGGGGGGGGGGGGGGGGGGGGGGGGGGGGGGGGGGDGGGGGGGGGGGGGGGGGGGGGGGGGGGGGGGGGGGGGGGGGGGGGFGGGGGGGGGGGGGGGGGGGGGGGGGGGGGGGGGGGGGFGGGFGDGGGGGGGGGGGGGGGGGGCEGGGGDEGGGFGFGGGGGGGGGGGGGGGGCFGGGFFFFEFFFFFFF;FFFFFFFFFFFDFF2@B@D=@ECEFFFFFFFF)>CEFFFFFF9@?FFDF>;FBBBFF1:(:?>A<22;61>BBF?FFFFB9>>FBFFA
@M04999:289:000000000-L3R54:1:1101:8807:19195 2:N:0:423
ATGACTACAAGGGTATCTAATCCTGTTCGCTCCCCACGCTTTCGTCCATCAGCGTCAATCGGTATTTAGTAACCTGCCTTCGCAATCGGGGTTCTGTGTAATATCTATGCATTTCACCGCTACACTACACATTCCAGCTACTTCAATACTATTCAAGATTAACAGTATCAACGGCAGTTCTACAGTTAAGCTGCAGGTTTTCACCGCTGACTTATCAACCCGCCTACGGACCCTTTAAACCCAATAAATCCGGATAACGCTCGCATCCTCCGTATTACCGCGGCTGCTGGCACGGAGTT
+
CCCCCGGGGGGGGGGGGGGGGGGGGGGGGGGGGGGGGGGGGGGGGGGGGGGCFGGGGGGGGGGGGGGGGGGGGGGGGGGGGGGGGGGGFGGGGGGGGGGGGGGGGGGGGGGGGGGGGGGGGGGGGGGGGGGGGGGGGGGGGGGGGGGFGGGGGGGGGGGGGGGGGGFGGGGGGGDGFGFGGGGGFGGGGGGGFGGGFGGGFFFFFFFFFFFFFFAFFFFFDBFAFFFFF@FFFDBE4<EFFFFF@EFFFFFF9007EFFFF6@FFFFFFF?231:?FF<?F(219>??F:6:?:;;(34
@M04999:289:000000000-L3R54:1:1101:3569:19311 2:N:0:423
TGTGACTACAGGGGTATCTAATCCTGTTTGCTCCCCACGCTTTCGCATCTCAGCGTCAGTATCTGTCCAGAAGGCCGCCTTCGCCACCGGTATTCCTCCACATCTCTACGCATTTCACCGCTACACGTGGAATTCTACCTTCCTCTACAATACTCCAGATAACCAGTTTTAAGTGCAATTCCCAGGTTGAGCCCGGGGCTTTCACACCTAACTTAATTATCCGCCTACATGCCCTTTACGCCCAGTCATTCCGATTAACGCTCGCACCCTCCGTCTTACCGCGGCTGCTGGCGCGGAGTTT
+
CCCCCGGGGGEFGGGGGGGGGGGGGGGGGGGGGGGGGGGGGGGGGGGGGGGGAFGGGGGGGGGGGGGGGGGGGGGGGGGGGGGGGGGGGGGGGGGGGGGGGGGGGGGGGGGGGGGGGGGGGGGGGGGGGGGDEFGGFGGGGGGGGGGGGDGGGGGGGGGGGGGGGGGGGGFGGCGFFGFGGGGGFGGGFGCFGGGGG597AFFFFFFE)56BEFF=CFAEFE2B>DFFFFFFBFF3=CE>?9>6;;<)6EFEF?F<6EC;>BF0>9>FBF??3((434<>3;16>>>F:?0(((-1(42:)
@M04999:289:000000000-L3R54:1:1101:10250:19315 2:N:0:423
GGAGGGACTACAAGGGTATCTAATCCCATTTGCTCCTCTAGCTTTCGTCTCTCAGTGTCAGTGTCGGCCCAGCAGAGTGCTTTCGCCGTTGGTGTTCTTTCCGATCTCTACGCATTTCACCGCTCCACCGGAAATTCCCTCTGCCCCTACCGTACTCCAGCTTGGTAGTTTCCACCGCCTGTCCAGGGTTGAGCCCTGGGATTTGACGGCGGACTTAAAAAGCCACCTACAGACGCTTTACGCCCAATCATTCCGGATAACGCTTGCATCCTCTGTATTACCGCGGCTGCTGGCACAGAGT
+
CCCCCGGGGGGGGGGGGGGGGGGGGGGGGGGGGGGGGGGGGGGGGGGGGGGGGGGGGGGGGGGGGGGGGGGGGGGGGGFGGGGGGGGGGGGGGGGGGGGGGGGGDGGGGGGGGGGGGGGFGGGGGGGGFFEGGGGGGGGGGGGGFCGGGGGGGGGGGGGGGFGGGGGGGGGGGGGGFGFGGGGGGGGGGGGGGGGGGGGFFFFFFFFFABFFFFEFC66;*/;DDFDD1@@3CDFFF??FAFF>B?FFFF2:<<>B0(4<?BBF??BDD4278<?FFBFFFAB09>1(-,32:17?::(,-
@M04999:289:000000000-L3R54:1:1101:11667:19343 2:N:0:423
GACTACCCGGGTATCTAATCCTGTTCGCTCCCCATGCTTTCGAACCTCAGCGTCAGTTACAGACCAGAGAGCCGCCTTCGCCACTGGTGTTCTTCCATATATCTACGCATTCCACCGCTACACATGGAGTTCCACTCTCCTCTTCTGCACTCAAGAAAAACAGTTTCAGCTGCACTTCCCCGGTTAAGCCGAGGGCTTTCACAGCTGACTTGTTCTCCCGCCTGCGTTCGCTTTACGCCCAATAAATCCGGACAACGCTTGCCACCTACGTATTACCGCGGCTGCTGGCACGTAGTTAGCC
+
CCCCCGGGGGGGGGGGGGGGGGGGGGGGG8FFGGGGGGGGGGGGGGGGGGGGGGGGGGGGGGGGGGGGGGGGGGGGGGGGGGGGGGGGGGGGGGGGGGGGGGGGGGGGGGGGGGGGGGGGGGGGGGGGGGGGGGGGGGGGGGGGGGGGGGGGFFGGGGGGGGGGGGGGGGGGGGGGFGFGGGGGGGGFGGGGGGGGCCFGFFFFFFFFFFFEFFFFFFFFFFFFFFFFFFBFDDFFFFFFFFFFA<6/02>B>BB?FFF60:?A?BFBBFFBFFFFF:60>0(2:7:>?:???B:4AA443
@M04999:289:000000000-L3R54:1:1101:15652:19371 2:N:0:423
GATGACTACAAGGGTATCTAATCCTGTTCGCTACCCATGCTTTCGAACCTCAGCGTCAGTTACAGACCAGAGAGCCGCCTTCGCCACTGGTGTTCTTCCATATACCTACGCATTCCACCGCTACACATGGAGTTCCACTCTCCTCTTCTGCACTCAAGAAAAACAGTTTCAGCTGCACTTCCCCGGTTAAGCCGAGGGCTTTCACAGCTGACTTGTTCTCCCGCCTGCGTTCGCTTTACGCCCAATAAATCCGGACAACGCTTGCCACCTACGTATTACCGTGGCTGCTGGCACGTAGTTC
+
CCCCCFGGGGGGGGGGGGGGGGFGGGGGGGGGGGGGGGGGGGGGG,CEGGGGGGGGGGGCFFGGGGGGGGFGFGGGGGGGGGGGGGGGGGGGFEGFFFFGGGGGGGGGGGGGGGFGGGGEDEGGGGGGGGGF=FFGGGFFFGGGGGGGGGGGGGG8DFGFGGGGGGEEFFFGGGGGFGFGGGGGGGGGGGGGGG+7>DG>AAFF>FF4BEBD=F4BEFFEFF>@BF(22>DFF9<DFFEAFBFF;(574C3@@>B>(3:B018?F>4<67:??77<BAA<?,(4086B:)(-4<48?B64)
@M04999:289:000000000-L3R54:1:1101:3704:19406 2:N:0:423
ATGACTACCCGGGTATCTAATCCTGTTTGCTCCCCACGCTTTCGCATCTCAGCGTCAGTATCTGTCCAGAAGGCCGCCTTCGCCACCGGTATTCCCCCACATCTCTACGCATTTCACCGCTACACGTGGAATTCTACCTTCCTCTACAATACTCTAGTTAACCAGTTTTAAGTGCAATTCCTAGGTTGAGCCCAGGGCTTTCACACCTAACTTAATTATCCGCCTACATGCCCTTTACGCCCAGTCATTCCGATTAACGCTCGCACCCTCCGTATTACCGCGGCTGCTGGCACGGCGTTAC
+
CCCCCGGGGGGGGGGGGGGGGGGGGGGGGGGGGGDGGGGGGGGGGDGGGGGGGGGGGGGGGGGGGGGGGGGGGGGGGGGGGGGGGGGG7FGGGGGGGGGGGGGGGGGGGGGGGGGGGGGGGGGGGGGGGEFGGGGGGGGGGGGGGGGGGGGGGGGGGGGGGGFGGGGCGG?9FFGGFGFGGGGGEGGFFGGGGGGFGCFGFFFFFFFFEFFFFFFFFFFFF=B9@@FEF4B3=EFFEFDDB0<0@EFFFFE@DFF6?E?0<D>>>FFB:(-7:8?79>6:061>F>??D>?0<:((,37?(
@M04999:289:000000000-L3R54:1:1101:11053:19445 2:N:0:423
GACTACAGGGGTATCTAATCCTGTTTGCTCCCCACGCTTTCGCATCTCAGCGTCAGTATCTGTCCAGAAGGCCGCCTTCGCCACCGGTATTCCTCCACATCTCTACGCATTTCACCGCTACACGTGGAATTCTACCTTCCTCTACAATACTCCAGATAACCAGTTTTAAGTGCAATTCCCAGGTTGAGCCCGGGGCTTTCACACCTAACTTAATTATCCGCCTACATGCCCTTTACGCCCAGTCATTCCGATTAACGCTCGCACCCTCCGTATTACCGCGCCTGCTGGCACGGAGTTATCC
+
CCCCCGGGGGGGGGGGGGGGGGGGGGGGGGGGGGGGGGGGGGGGGGGGGGGGGGGGGGGGGGGGGGGGGGGGGGGGGGGGGGGGGGFGGGGGGGGGGGGGGGGGGGGGGGGGGGGGGGGGGGGGGGGGGGGGGGGGGGGGGGGGGGGGGGGGGGGGGGGGGGGGGGGGGGGGDGGGFGFGGGGGGGGGGGGGGGGGGGGGFFFF?FFFFFEFFFFFFFFFFFFFFFFFFFFF@@EEFFFFF6=EEFFFFFFFF;CEFFB?>FFF>FFFFFF1:?FFABFF(4<6?BB>B08?FFFB4)))-
@M04999:289:000000000-L3R54:1:1101:14599:19469 2:N:0:423
AGCTGACTACCGGGGTATCTAATCCTGTTTGCTCCCCACGCTTTCGCATCTCAGCGTCAGTATCTGTCCAGAAGGCCGCCTTCGCCACCGGTATTCCTCCACATCTCTACGCATTTCACCGCTACACGTGGAATTCTACCTTCCTCTACAATACTCTAGTTAACCAGTTTTAAGTGCAATTCCTAGGTTGAGCCCAGGGCTTTCACACCTAACTTAATTATCCGCCTACATGCCCTTTACGCCCAGTCATTCCGATTAACGCTCGCACCCTCCGTATTACCGCGGCTGCTGGCACGGAGTT
+
CCCCCFGGGGGGGGEGGGGGGGGGGGFGGGGGGGGGGGGGGGGGGGGGGGGGGGGGGGGGGGGGGGGGFFGGGGGGGGGCGGGGGG=CBFFBFGFGGGGGGGGGGGGGGGGGGGGGGGGGGGGGGGGGGGG7FFGGGGGGFGGGGGGGGGGFFGFGGGGGGGGGFGGGGGGGGGGGFG?FFGFFGGGGGGGFGGGGGGCDF>9AFFFA9DEFBFFFEFBEFEF@DFDDBBEFE5BE:EFF@F@@?FFFFFE<3/6;@<?7;(632311((-439::B?><4,23(44-82:>?023((-,.
@M04999:289:000000000-L3R54:1:1101:9984:19499 2:N:0:423
CGACTACTCGGGTATCTAATCCTGTTTGCTCCCCACGCTTTCGCATCTCAGCGTCAGTATCTGTCCAGAAGGCCGCCTTCGCCACCGGTATTCCTCCACATCTCTACGCATTTCACCGCTACACGTGGAATTCTACCTTCCTCTACAATACTCTAGTTAACCAGTTTTAAGTGCAATTCCTAGGTTGAGCCCAGGGCTTTCACACCTAACTTAATTATCCGCCTACATGCCCTTTACGCCCAGTCATTCCGATTAACGCTCGCACCCTCCGTATTACCGCGGCTGCTGGCACGGAGTTAGC
+
CCCCCGGGGGGGGGGGGGGGGGGGGGGGGGG@FGGGGGGGFGGGGDGFGGGGGGGDGGGGGGGGGGGGGFGGGGGGGGGGGGGGGGGGGGGGGFGGGGGGGGGGGGFFGGGGGGCGFGGGGEGGFFEGGGFFFFFGGDFFGGGGGGGGGGGGGGDFFFDGGGGGGGGGGGFFGGFDFDFDGGGGGGFFGGGGGGFD>FFGFFFFF?FFFFFFFFF6AFFED=AAAFBFFF:@=BEEE5@B@?0=84C)9C@1;<?EE@FFF01>B>:(4:>?81,4>FF;21996::3:0031,((-,)52
@M04999:289:000000000-L3R54:1:1101:21248:19511 2:N:0:423
GTGACTACTAGGGTATCTAATCCTGTTTGCTCCCCACGCTTTCGCATCTCAGCGTCAGTATCTGTCCAGAAGGCCGCCTTCGCCACCGGTATTCCTCCACATCTCTACGCATTTCACCGCTACACGTGGAATTCTACCTTCCTCTACAATACTCCAGATAACCAGTTTTAAGTGCAATTCCCAGGTTGAGCCCGGGGCTTTCACACCTAACTTAATTATCCGCCTACATGCCCTTTACGCCCAGTCATTCCGATTAACGCTCGCACCCTCCGTATTACCGCGGCTGCTGGCACGGAGTTAC
+
CCCCCGGGGGGGGGGGGGGGGGGGGGGGGGGGGGGGGGGGGGGGGGGGGGGGGGGGGGGGGGGGGGGGFGGGGGGGGGGGGGGGGGGGGGGGGGGGGGGGGGGGGGGGGGGGGGGGGGGGGGGGGGGGGDGGGGGGGGGGGGGGGGGGGGGGGGGGGGGGGGGGGGGGGGGGGGGGFGFGDFGDFGGGFGGFGGGGGGGFFFFFFFFFF=DCCFFFFFFEFFF@DDBEF?EFFFFFFFFD@FFDFF@EFECF@FD?EE;FFF>>;>;?:?B>?6??AFB0>;>BF>:?:BB73(9>F??F)
@M04999:289:000000000-L3R54:1:1101:19395:19536 2:N:0:423
TAGTTGACTACAAGGGTATCTAATCCTGTTTGCTCCCCACGCTTTCGCATCTCAGCGTCAGTATCTGTCCAGAAGGCCGCCTTCGCCACCGGTATTCCTCCACATCTCTACGCATTTCACCGCTACACGTGGAATTCTACCTTCCTCTACAATACTCCAGATAACCAGTTTTAAGTGCAATTCCCAGGTTGAGCCCGGGGCTTTCACACCTAACTTAATTATCCGCCTACATGCCCTTTACGCCCAGTCATTCCGATTAACGCTCGCACCCTCCGTATTACCGCGGCTGCTGGCACGGAGT
+
CCCCCCEGGGGGGGGGGGGGGGGGGGGGGGGGGGGGGGGGEGGGGGDGGGGGGGGGGGGGGGGGGGGGGGGGGGGGGGGGGGGGGGGGGFGDGFGGGG9FGGGG?EFGGGGGGGGGGGGGGGGGGGGGGGGDGGGGGGGGGGGGGGGGGGGGGGGFFGGGGGGGGGGGFGGGFGGGFGFFGGFDFGGGGGDGGGGGGDGGFFFFFFFFFABEEFFFEFFFFFFF>DFD=FFFF9BBF@FFC@D>9@<3@EEEE?EF@0@EEF6(199>F9?FFFF?B::A>D<F61991?BF0(44(223-
@M04999:289:000000000-L3R54:1:1101:15376:19577 2:N:0:423
CTGTGACTACCGGGGTATCTAATCCTGTTCGCTACCCATGCTTTCGAACCTCAGCGTCAGTTACAGACCAGAGAGCCGCCTTCGCCACTGGTGTTCTTCCATATATCTACGCATTCCACCGCTACACATGGAGTTCCACTCTCCTCTTCTGCACTCAAGAAAAACAGTTTCAGCTGCACTTCCCCGGTTAAGCCGAGGGCTTTCACAGCTGACTTGTTCTCCCGCCTGCGTTCGCTTTACGCCCAATAAATCCGGACAACGCTTGCCACCTACGTATTACCGCGGCTGCTGGCACGTAGTT
+
CCCCCGGGGGGGGGGGGGGGGGGGGGGGGGGGGGGGGGGGGGGGGGGGGGGGGGGGGGGGGGGGGGGGGGGGGGGGGGGGGGFGGGGGGGGGGGEFGGGGGGFGGGGGGGGGGGGGGGGGGGGGGGGGGGGFGGGGGGGGGGGGGGGGGGGGGGGGGGGA?GFDGGGEEGGGGGGGFGFGGGGGGGGGGGFC9FGGGGGGFFFFFFFFFFF=BFFFFFFECFFF@FFFF>;?DDFFFFFFFD;9BF1>7><>:>>B>>:B>>FFF<(478<::1:<A:BFF?BF>BB>B::(2<28<7:B6
@M04999:289:000000000-L3R54:1:1101:20741:19658 2:N:0:423
GACTACCAGGGTATCTAATCCTGTTCGCTACCCATGCCTTCGAACCTCAGCGTCAGTTACAGACCAGAGAGCCGCCTTCGCCACTGGTGTTCTTCCATATATCTACGCATTCCACCGCTACACATGGAGTTCCACTCTCCTCTTCTGCACTCAAGAAAAACAGTTTCAGCTGCACTTCCCCGGTTAAGCCGAGGGCTTTCACAGCTGACTTGTTCTCCCGCCTGCGTTCGCTTTACGCCCAATAAATCCGGACAACGCTTGCCACCTCCGTATTACCGCGGCTGCTGGCACGTAGTTAGCC
+
CCCCCGGFGGGGGGGGGGGGGGGGGGGGDGGGGGFGGGGGGGEEFGGGGGGGGGGGGDFFFFCE6EF<CFCG,FEGGGGCEEGGDFG?FGGGG??FDFFFGGGGG<FGGGGCGGGGGGGGGGGEF<F,<FFGGGD;>>E>DE=EFFC,3=DEGGGGG?FFGGGGFFGGCG=FGGGGFG88FGGGGGGGGCE+4*@7FGGFCF>FFFFFFFF6C@96>AF=DFF(>@>?=3>6=D<CDF6EF?1@EFCCE@.32;:FFBF21::-<<?(3>?<?:)-4(396;69::8>B0211(46AAA24
@M04999:289:000000000-L3R54:1:1101:3603:19675 2:N:0:423
GGCGACTACTGGGGTATCTAATCCTGTTTGCTCCCCACGCTTTCGCATCTCAGCGTCAGTATCTGTCCAGAAGGCCGCCTTCGCCACCGGTATTCCTCCACATCTCTACGCATTTCACCGCTACACGTGGAATTCTACCTTCCTCTACAATACTCCAGATAACCAGTTTTAAGTGCTATTCCCAGGTTGAGCCCGGGGCTTTCACACCGAACTTAATTATCCGCCTCCATGCCCTTTACGCCCAGTCATTCCGATTAACGCTCGCACCCTCCGTATTACCGCTGCTTCTGGCACGGATTTT
+
CC@CCCCCDGE,@FFGFGGAFGFFEGGGGGFGG8FEDGCGGGGGGGGDEG<FFGGGGGGGGGDGGFFGGGGGGCFGGEDGGDCCFGGG:FGCGGGGGGGGGGGGGGGAAEGFEGGGFD?CGGGGCFGFGEC9A8FFDAFGGGGCGGGGGFDGGFF?F=8DFGGGGCDEGFGGFFFA+=FGGG?FG6EGF7DCFDG*;<DGAFFFAFFE)595>CFFEFFECEF240(33C)(6@F(=CCA@(:;0@E9EEFEEBF:1).(4??BF39>?:0371(.,64)-3(((5)64)).,802((,).
@M04999:289:000000000-L3R54:1:1101:11337:19709 2:N:0:423
GACTACCAGGGTATCTAATCCTGTTTGCTCCCCACGCTTTCGCATCTCAGCGTCAGTATCTGTCCAGAAGGCCGCCTTCGCCACCGGTATTCCTCCACATCTCTACGCATTTCACCGCTACACGTGGAATTCTACCTTCCTCTACAATACTCCAGATAACCAGTTTTAAGTGCAGTTCCCAGGTTGAGCCCGGGGCTTTCACACCTAACTTAATTATCCGCCTACATGCCCTTTACGCCCAGTCATTCCGATTAACGCTCGCACCCTCCGTCTTACCGCGGCTGCTGGCACGGAGTTAGCC
+
CCCCCGC<EEDFGGGGCFGGCGFFGGGGFFG<BC@FCCCFFGGDGEGGGFGGGGGGGGGGGGGGG@FFGGFGGBFEGGGFGGGGG:F=FEGGF<EFDFE=F?FFFGGGGGCFGFFGCEEGGGGGGGEGGA59CFGGGCDFGGFCFFFAAFGFG8EF?DFGDFE=DFCFFGAGGGGGFGEGGGGGGGC6E7CGD>EDDGFGFFF6@AFABFEFFF>>4@+6A26(056@3333(64>;@3>D?F<A59)9;((6(96;;D699>F2?44:980?()6:461((43<>40:3<(,6(-(-.),
@M04999:289:000000000-L3R54:1:1101:23203:19712 2:N:0:423
GGACTACCCGGGTATCTAATCCTGTTTGCTCCCCACGCTTTCGCATCTCAGCGTCAGTATCTGTCCAGAAGGCCGCCTTCGCCACCGGTATTCCTCCACATCTCTACGCATTTCACCGCTACACGTGGAATTCTACCTTCCTCTACAATACTCCAGATAACCAGTTTTAAGTGCAATTCCCAGGTTGAGCCAGGGGCTTTCACACCTAACTTAATTATCCGCCTACATGCCCTTTACTCCCAGTCATTCCGATTAAAGATCGCACCCTCCGTATTACCGCGGCTTCTGGCACGTAGTTAGC
+
CCCCCGGGFGGGGGGGGGGGGGFFFFGGGGGGGGGGGGGDGGGEG,CFGGGGGGGGGGGGFGFGFGGGGGGGGFFGGGEGE7CFGGGEGEGGGGGGGGGGFGGGGG;DEGGGGGGGGEC7CEGGGEF:CFGGGGGGGGGGGGGCFG9FGGGF9DEGGFGGGGGF9+6EFGCEDFDFCFBDFFF+76<DEFG?E8>DG*0003=BFFFFBBF8@AFFEFF?>B?FDB;E?EEFE2>4=*8A;()(7>5?EFE;,3?F)))).43(:6;;:<16(42.:<:>1>>((())521,8(.419AD2
@M04999:289:000000000-L3R54:1:1101:8490:19732 2:N:0:423
GTTGGACTACTAGGGTATCTAATCCTGTTCGCTACCCATGCTTTCGAACCTCAGCGTCAGTTACAGACCAGAGAGCCGCCTTCGCCACTGGTGTTCTTCCATATATCTACGCATTCCACCGCTACACATGGAGTTCCACTCTCCTCTTCTGCACTCAAGAAAAACAGTTTCAGCTGCACTTCCCCGGTTAAGCCGAGGGCTTTCACAGCTGACTTGTTCTCCCGCCTGCGTTCGCTTTACGCCCAATAAATCCGGACAACGCTTGCCACCTACGTATTACCGCGGCTGCTGGCACGTAGTT
+
CCCCCGGFGGGGGGGGGGGGGGGGGGGGGGGGGGGGGGGGGGGGGGGGGGGGFGGGGGGGGGGGGGGGGGGGGGGGGGDGGGGGGGGGGGGGGGGGGGGGGGGGGGGGGGGGGGGGGGGGGDGGGGGGGGGGGGGGGGGGGGGGGGGGGGGGGGGGGFGGGGGGGGGGGGGGGGGGFGDCFGGGFGGGGGEEGGGGDDGG>FFFFFFFFFFFFFFFEFFFFF@2@FFFF=@D;@6;?FFFFFBF?;DEFCCFFFF296<:B9??BF?BFBFFF:(<4:><>B(17;06?>:?(.5:2???6
@M04999:289:000000000-L3R54:1:1101:5556:19745 2:N:0:423
GGGACTACCCGGGTATCTAATCCTGTTCGCTACCCATGCTTTCGAACCTCAGCGTCAGTTACAGACCAGAGAGCCGCCTTCGCCACTGGTGTTCTTCCATATATCTACGCATTCCACCGCTACACATGGAGTTCCACTCTCCTCTTCTGCACTCAAGAAAAACAGTTTCAGCTGCACTTCCCCGGTTAAGCCGAGGGCTTTCACAGCTGACTTGTTCTCCCGCCTGCGTTCTCTTTACGCCCAATAAATCCGGACAACGCTTTCCACCTACGTATTACCGCGGCGGCTTGATCTTATTATT
+
C@CC@FGGGGC@F@@FDGGEFGDFGGGFCF@FGGGGGFGEFGGC<EEGFEE@FGGEDGG,CFGGGGGGGGGGGG8@FEFGG7FEEGGG8CFE7EFFGGGFGGGGGGFFFE7CFGFGG,+BFGGGGG,AE,<AAFACFGGGGGGGGDFGFCDF9DDF@E,@EGGG@C8=:E:DCFF89DF?FFFC6@E:AC,@C8E5CD>GFF>FA@6*.*(878@94AA@F(>@F27@?6<0<?EFCE?D6@0(33;43.42,8(4<?(4<0,9A<A:(((-4).4)<<((0(4(-(-((()...6)6)).
@M04999:289:000000000-L3R54:1:1101:11932:19787 2:N:0:423
GACTACCGGGGTATCTAATCCTGTTTGCTCCCCACGCTTTCGCATCTCAGCGTCAGTATCTGTCCAGAAGGCCGCCTTCGCCACCGGTATTCCTCCACATCTCTACGCATTTCACCGCTACACGTGGAATTCTACCTTCCTCTACAATACTCCAGATAACCAGTTTTAAGTGCAGTTCCCAGGTTGAGCCCGGGGCTTTCACACCTAACTTAATTATCCGCCTACATGCCCTTTACGCCCAGTCCTTCCGATTAACGCTCGCACCCTCCGTATTACCGCGGCTGCTGGCACGGAGTTAGCC
+
CCCCCGFGGGGGGGGGGGGGGGGGGGGGGGGGGGGGGGGGGGGG>FGGGGGGGGGGGGGGGGGFGGGDFFGGGGGGGGGGGGGEGGGGGGGGGGGGGGGGGGGGGGGGGGGGGGGGGGGGGGGGFECEGGGGFGGGGGGGFGGGGGGGGFGGGGGCFFGGGGGG99EGGGFGGGGGFG?:CGGGFDFGCFGGGGGGGGGFFFFFFFFFFFFFEFFF?FFFF@D>F;EFF@DFFFFE<D93;(;4)/6>1:63:?A<6(4<19109:3<BFF?:3:AAB9B>;>BB>8??7761043:4992
@M04999:289:000000000-L3R54:1:1101:6838:19799 2:N:0:423
CGCGACTACCGGGGTATCTAATCCTGTTTGCTCCCCACGCTTTCGCATCTCAGCGTCAGTATCTGTCCAGAAGGCCGCCTTCGCCACCGGTATTCCTCCACATCTCTACGCATTTCACCGCTACACGTGGAATTCTACCTTCCTCTACAATACTCCAGATAACCAGTTTTAAGTGCAGTTCCCAGGTTGAGCCCGGGGCTTTCACACCTAACTTAATTATCCGCCTACATGCCCTTTACGCGCAGTCATTACGATTAACGCTCGCACCCTCCGTATTACCGCGCCTGCTGGCACGGGGTGT
+
CCCCCCEEEGC@FGGGFGGGGFGGCFGCGCFAFCGGGGGGGGGGGGD7FGGGFGGGGGGEFGGGGGGGGGGGFCEGGGCGEGGG:CGF@EBFF9?BDF8FFGDGGGGFCFGGG7FCBFFGGEGDGGGFGEGGGGGGGGGFGGFCDGGGGFGGGDDDFG=FGGGGGFEFGGF?75?E;=ADFGDCEFGGDG:FGGGD;CD58;AFFFFDDFFFF+;BE189F9;;;6;1.7?;8@E1;<4)6(640474<>)6:(42?<>B>((,3>9(41:?F1:(())6((3((-(,().(1)(3(,,(-
@M04999:289:000000000-L3R54:1:1101:21904:19803 2:N:0:423
TGGACTACACGGGTATCTAATCCTGTTCGCTCCCCACGCTTTCGTCCATCAGCGTCAATCGGTAGTTAGTAACCTGCCTTCGCAATCGGGGTTCTGTGTAATATCTATGCATTTCACCGCTACACTACACATTCCAGCTACTTCAATACTATTCAAGATTAACAGTATCAACGGCAGCTCTACAGTTAAGCTGCAGGTTTTCACCGCTGACTTATCAACCCGCCTACGGACCCTTTAAACCCAATAAATCCGGATAACGCTCGCATCCTCCGTATTACCGCGGCTGCTGACACGGAGTTAC
+
CCCCCFCEGGGGGFGGGGGGGGGGGGGGGGGGGGGGGG>CCEFGGGDFGGGGGGGGGGGGGGGGGGGGGGGGGGGGGGGGGGGGCGGGG7F=FGGCEFFGGGGGGDGGGGDEFFGGGGGGDGGGGGGGGGGGEGGCFGGGGGGGGGGGGGGACFGFGGCDFGGGCGFGGGGGGDDEE+:DFGGGGGGGGGFGGGGGFFGGFFFFFDEB>AFFFFFFFFF@>54@DFFF269=?DD3C3>F@<7=;EFCCCE@6?D?4@;(-40;F2;07>?6(470):20219(--()32:72-4118:A2
@M04999:289:000000000-L3R54:1:1101:21818:19803 2:N:0:423
CATCTGACTACTCGGGTATCTAATCCTGTTCGCTACCCATGCTTTCGAACCCCAGCGTCAGTTACAGACCAGAGAGCCGCCTTCGCCACTGGTGTTCTTCCATATATCTACGCATTCCACCGCTACACATGGAGTTCCACTCTCCTCTTCTGCACTCAAGAAAAACAGTTTCAGCTGCACTTCCCCGGTTAAGTCGAGGGCTTTCACAGCTGACTTGTTCTCCCGCCTGCGTTCGCTTTACGCCCAATAAATCCGGACAACGCTTGCCACCTACGTATTACCGCGGCTGCTGGCACGTAGT
+
9@C@BFGGGGGGGGGEGGFGGGFGGGGFGGGGGGGGEGD6FFFAFGGGGGGGGGGGGGGGFFFGGGFFFDGDCBFGGGGGGC:EF:CFG<F<FE?FA?,CFGGGGGCFFGCFGGGGGGFGGGGGGGGGGGFCFGEGGAACFC82DGGGGGGFA:D=FGGGGGGGCDGGGFEFGAF9DGFGFGGGDFGGEGGGGGGDDC57*;?4AFFFFFFBFFFFEFFCFF=D@F9@DDBF?606;(,@E??BFF@@;@9EE4121996?9BF:4:?AF<1?BF??>(:<B<114;990:),-()46064
@M04999:289:000000000-L3R54:1:1101:5290:19881 2:N:0:423
TTTAAGACTACTCGGGTATCTAATCCTGTTTGCTCCCCACGCTTTCGCATCTCAGCGTCAGTATCTGTCCAGAAGGCCGCCTTCGCCACCGGTATTCCTCCACATCTCTACGCATTTCACCGCTACACGTGGAATTCTACCTTCCTCTACAATACTCCAGATAACCAGTTTTAAGTGCAGTTCCCAGGTTGAGCCCGGGGCTTTCTCACCTAACTTAATTATCCGCCTACATGCCCTTTACGCCCAGTCATTCCGATTAACGCTCGCACCCTCCGTATTACCGCGGCTGCTGGCCCGGAGT
+
CCCCCGGGGGGGGGGGGGGGGGGGGGGGGGGGGGGGGGGGGGGGGGGGGGGGGGGGGGGGGGGGGGGGGGGGGGGGGGGGGGGGGGGGGGGGGGGGGGGGGGGGGGGGGGGGGGGGGGGGGGGGGGGGGGGGGGGGGGGGGGGGGGGGGGGGGGGGGGGGGGGGGGGGGGGGGGGGFGFGGGGGGGGGGGGGGGGGGGGGFFFFFFFFFFEFFFFFFFFEFFC:@9@FFFFFFF;DFFFFFFFFFFFEFEEFFFEFF?@;;@B?:>BFFFFFFB>81:7<AB:9(399>FF)5(((22163
@M04999:289:000000000-L3R54:1:1101:11314:19936 2:N:0:423
TGGTGGACTACTCGGGTATCTAATCCTGTTTGCTCCCCACGCTTTCGCATCTCAGCGTCAGTATCTGTCCAGAAGGCCGCCTTCGCCACCGGTATTCCTCCACATCTCTACGCATTTCACCGCTACACGTGGAATTCTACCTTCCTCTACAATACTCCAGATAACCAGTTTTAAGTGCAGTTCCCAGGTTGAGCCCGGGGCTTTCACACCTAACTTAATTATCCGCCTACATGCCCTTTACGCCCAGTCATTCCGATTAACGCTCGCACCCTCCGTATTACCGCGGCTGCTGGCACGGAGT
+
CCCCCGFGFGGGGGGGGEGGGGGGGGGGGGGGGGGGGGGGGGGGGGGGGGGGGGGGGGGGGGGGGGGGGGGGGGGGGGGGGGGGGGGGGGGGGDGGGGGGGGGGGGGGGGGGGGGGGGGGGGGGGGGGGGGGGGGGGGGGGGGGGGGGGGGGGGGGGGGGFFFGGGGGGGFGGGFFBFFGGGGGGGGGGGGGGGGGGGGGFF>FFFFFFFFFFFFF=FFFFFFEFBFFFFFFFFFFFFFFC@DBBDDEFFF3CEFDFF@CA?F?<>90;9B?F?081:>FA)29B>9BF(,24::DFB04-
@M04999:289:000000000-L3R54:1:1101:13188:19955 2:N:0:423
CAGACTACCGGGGTATCTAATCCTGTTTGCTCCCCACGCTTTCGCATCTCAGCGTCAGTATCTGTCCAGAAGGCCGCCTTCGCCACCGGTATTCCTCCACATCTCTACGCATTTCACCGCTACACGTGGAATTCTACCTTCCTCTACAATACTCCAGATAACCAGTTTTAAGTGCAGTTCCCAGGTTGAGCCCGGGGCTTTCACACCTAACTTAATTATCCGCCTACATGCCCTTTACGCCCAGTCATTCCGATTAACGCTCGCACCCTCCGTATTACCGCTGCTGCTTGCACGGAGTTAC
+
CCCCCGGGGGGGGGGGGGGGGGGGGGGGGGGGGGGGGGGGGGGGGGGGGGGGGGGGGGGGGFGGGGGGGFGGGGGGGGGGGGGGEGGGGGGGGGGGGGGGGGGGGGGGGGGGGGGGGGGGGGGGGGGGGGGGGFGGGGGFGGGGGGGGGGGGGGGGGEGGGFCGGFGGFGFDGGGGFGFGGGGGGGGGGGGGFGDD4DG7AAFFFFFFEFFEEFFFEFFFF@>>@DDEFEFFFFDFFFFFBBFFFFEFEFEED<1:<<?FFF>;>BF?6:06::?0<AA?F01(:0)))),),(-(-4:2)
@M04999:289:000000000-L3R54:1:1101:5599:19975 2:N:0:423
TGACTACTAGGGTATCTAATCCTGTTCGCTCCCCATGCTTTCGAACCTCAGCGTCAGTTACAGACCAGAGAGCCGCCTTCGCCACTGGGGTTCTTCCATATATCTACGCATTCCACCGCTACACATGGAGTTCCACTCTCCTCTTCTGCACTCAAGAAAAACAGTTTCAGCTGCACTTCCCCGGTTAAGCCGAGGGCTTTCACAGCTGACTTGTTCTCCCGCCTGCGTGCGCTTTACGCCCAATAAATCCGGACAACGCTTGCCACCTACGTATTACCGCGGCTGCTGGCACGTAGTTTGC
+
CCC<CAF9FGGG<<CCFFEECGFG<FAFCC,@FGGFE@FFGFC<EEG@8FE<:6,BCFGF<FF<FGF8ECEFDG7CGGFFC@FCEF@G,+6@FFFE<FGCGFCDEFFCEFFGCA?DGCFGGGGGF<EFG8FF;F=DEFCFGGGFGGDAFGG88@GDDFCD,=DEDFFGG=8=DD?D8?6DDCGEEECEFGG9@8CCG5CFBFFA84A46>@?3B9ACFF@?==-595<(((62;<CE7<DF?DF@EEF)6(1(-31((,,4(,82)41(51?24:)<AB14(,((-),4:7.(..((.)-)
@M04999:289:000000000-L3R54:1:1101:27197:20036 2:N:0:423
CCGGACTACCCGGGTATCTAATCCTGTTTGCTCCCCACGCTTTCGCATCTCAGCGTCAGTATCTGTCCAGAAGGCCGCCTTCGCCACCGGTATTCCTCCACATCTCTACGCATTTCACCGCTACACGTGGAATTCTACCTTCCTCTACAATACTCCAGATAACCAGTTTTAAGTGCAATTCCCAGGTTGAGCCCGGGGCTTTCACACCTAACTTAATTATCCGCCTACATGCCCTTTACGCCCAGCCATTCCGATTAACGCTCGCACCCTCCGTCTTACCGCGGCTGCTGGAACGGAGTT
+
CBCCCDFG8EE:CE:BCE<FGGGGGGGGGEFFF8FGGGD7FEGFCFDEEEGGGGECEFE,FFFGFG9EEF<FG@8B:@FBFFGG@FEFEGGCCFGGFFGGGGGGDCFFGFGGGGFFGG98:EEGFECAEECC?FGC;AFGCDFFF,==9EFGGFCCB==ECEFGGGG9DFCEA=CC9CFGGC?E6D:FGGGFCFGGGGDDA4FAAFFFFEBBCFF@?AA?B?=B@F6@FF?@EFE@;CEE@6@@1181>ECE@2?80>A:(((41;96::B6>3,36<<?0;10996?24(((.-311((
@M04999:289:000000000-L3R54:1:1101:12250:20059 2:N:0:423
CCTGACTACAGGGGTATCTAATCCTGTTTGCTCCCCACGCTTTCGCATCTCAGCGTCAGTATCTGTCCAGAAGGCCGCCTTCGCCACCGGTATTCCTCCACATCTCTACGCATTTCACCGCTACACGTGGAATTCTACCTTCCTCTACAATACTCCAGATAACCAGTTTTAAGTGCAGTTCCCAGGTTGAGCCCGGGGCTTTCACACCTAACTTAATTATCCGCCTACATGCCCTTTACGCCCAGTCATTCCGATTAACGCTCGCACCCTCCGTATTACCGCGGCTGCTGGCACGGAGTT
+
CCCCCGGGGGGGGGGGGGGGGGGGGGGGGGGGGGGGGGGGGGGGGGGGGGGGGGGGGGGGGGGGDGGGGGGGGGGGGGGGGGGGGGGGGGGGGGGGGGGGGGGGGGGGGGGGGGGGGGGGGGGGGGGGGGGGGGGGGGGGGGGGGGGGGGGGGGGGGGGGGGGGGGGGGGGGGGGGFGFGGGGGGGGGGGGGGGGGGGGGFFFFFFFFFFFFFFFFFFFFFFFFDD@FFFFFFFFFFFFFFFFF@EFFE?FFE0;FFC<<9:?FFBFF:::<F<61:BA90>>(7>004:2???1939B0
@M04999:289:000000000-L3R54:1:1101:21765:20091 2:N:0:423
AGGACTACACGGGTATCTAATCCTGTTCGCTACCCATGCTTTCGAACCTCAGCGTCAGTTACAGACCAGAGAGCCGCCTTCGCCACTGGTGTTCTTCCATATATCTACGCATTCCACCGCTACACATGGAGTTCCACTCTCCTCTTCTGCACTCAAGAAAAACAGTTTCAGCTGCACTTCCCCGGTTAAGCCGAGGGCTTTCACAGCTGACTTGTTCTCCCGCCTGCGTTCGCTTTACGCCCAATAAATCCGAACAACGCTTGCCACCTACGTATTACCGCCGCTGCTGGCCCGTAGTT
+
CCCCCGGGGGGEGGGGGGGGGGGGGGGGGGGGGGGGGGGGGGDGGGGGGGGGGGGGGGGGGGGGGGGGGGGGGGGGGGGGGGGGGGGGGGGGGGFGGGGGGGGGGGGGGGGGGGGGGGGGGDGGGGGGGGGGGGGGGGGDGGGGGGFGGGGGCFGFGGGGGGGGGGGGGGGGGGGGFGFGGGGGDEGGGGGGGGGGGGGGFFA@FFA>BFFFE4AFEFFFFFFFFFD@@<D@BDD;EFFFFFF?FFF>CEB9((-4::9>FFBBFFDB<BF<:7<BDFF0((-7>>9??30(-((--()
@M04999:289:000000000-L3R54:1:1101:13044:20104 2:N:0:423
GACTACTGGGGTATCTAATCCTGTTCGCTCCCCATGCTTTCGAACCTCAGCGTCAGTTACAGACCAGAGAGCCGCCTTCGCCACTGGTGTTCTTCCATATATCTACGCATTCCACCGCTACACATGGAGTTCCACTCTCCTCTTCTGCACTCAAGAAAAACAGTTTCAGCTGCACTTCCCCGGTTAAGCCGAGGGCTTTCACAGCTGACTTGTTCTCCCGCCTGCGTTCGCTTTACGCCCAATAAATCCGGACAACGCTTGCCACCTACGTATTACCGCGGCTGCTGGCACGTAGTTAGCC
+
CCCCCGGFGGGGGGGGGGGGGGGGGGGGG<FGGGGGGGGGGGGGGGGGGGGGGGGGGGGGGGGGGGGGGGGGGGGGGGGGGGGGGGGGGGGGGGGGGGDGGGGGGGGGGGGGGGGGGGGGGGGGGFGDGGGGFGGGGFGGGGGGGGGGGGGGGGGGGGGFGGGGGGGGGGGGGGGGFDFGGGGGGG7FFGGGD>EGGFGGFFFFFFFFFFF=CFFFFFF@EFDFFFF@@FFFFFEFFF>FD0@EF<EEFFFB9>B?>BFFFFFF?<F?FFFFFFFFF60910(402).(.4:?BF<496<:
@M04999:289:000000000-L3R54:1:1101:14429:20111 2:N:0:423
CTACCCGGGTATCTAATCCTGTTCGCTACCCATGCTTTCGAACCTCAGCGTCAGTTACAGACCGGAGAGCCGCCTTCGCCACTGGTGTTCTTCCATATATCTACGCATTCCACCGCTACACATGGAGTTCCACTCTCCTCTTCTGCACTCAAGAAAAACAGTTTCAGCTGCACTTCCCCGGTTAAGCCGAGGGCTTTCACAGCTGACTTGTTCTCCCGCCTGCGTTCGCTTTACGCCCAATAAATCCGGACAACGCTTGCCACCTACGTTTTACCGCGGCTGCTGGCACGTAGTTAGCCGT
+
CCCC8EFGGGGGGGGGGGGGFGGGEGGGGGGGFGGGGGGGCEEGGGFFGGGGGFFGEGGGAFGGGDGEGGCF@FCFGGGGGGGGD<=AFGGGGGGFCFFFGG@FGGGGDGGGFGGGGGGGG?:?EAFGGGFFCGD9EEDDGGGGGGGGCFCCDF=FGFEGDFGGGGGGGGGGGGGG5?AGD7CGDGGCEGG:=CFGGGGGFFFFA=A=CFEBE>FA@DE@D@D63<0((388<C(316BF1>2><<?>1?B9?2,7181:><?::BBB.(.(-45663>9,1:08(2(.14:13).)626(
@M04999:289:000000000-L3R54:1:1101:9709:20129 2:N:0:423
GACTACCAGGGTATCAAATCCTGTTTGCTCCCCACGCTTTCGCATCTCAGCGTCAGTATCTGTCCAGAAGGCCGCCTTCGCCACCGGTATTCCTCCACATCTCTACGCATTTCACCGCTACACGTGGAATTCTACCCTCCTCTACAATACTCCAGATAACCAGTTTTAAGTGCAGTTCCCAGGTTGAGCCCGGGGCTTTCACACCTAACTTAATTATCCGCCTACATGCCCTTTACGCCCAGTCATTCCGATTAACGCTCGCACCCTCCGTATTACCGCGCCTGCTGGCACGTAGTTAGCC
+
CCCCCGAFGGGGGGGGGGGGGGGGGGGGGGGGGGGGGGGGGGGGEGGGGGGGGGGGGGGGGGGGGGGGGGGGGGGGGGGGGGGGGGGGGGGGGGGGGGGGGGGGGFGGGGGGGGGGGGGGGGGGGGGGGGGGGGGFFFGGGGGGGGC,EGGGGGGGFGGGGGGGGGGGGGGGGGGGFGFDGGGGGGGGGGGGGGGGGGGGFF@65AFFFFFBFFFFCFC@F=D2>EF4=)(>;@FFFFFE?((/7C)5?EFFFFEF;BB?9;19B?BFFB?F<?9A<:6>(7??BFF5?F<?6((4))-4,
@M04999:289:000000000-L3R54:1:1101:20126:20135 2:N:0:423
GAGACTACCGGGGTATCTAATCCTGTTTGCTCCCCACGCTTTCGCATCTCAGCGTCAGTATCTGTCCAGAAGGCCGCCTTCGCCACCGGTATTCCTCCACATCTCTACGCATTTCACCGCTACACGTGGAATTCTACCTTCCTCTACAATACTCCAGATAACCAGTTTTAAGTGCAGTTCCCAGGTTGAGCCCGGGGCTTTCACACCTAACTTAATTATCCGCCTACATGCCCTTTACGCCCAGTCATTCCGATTAACGCTCGCACCCTCCGTATGACCGCGGCTGCTGGCACGGAGTT
+
CCCCCGGGGGGGGGGGGGGFFFEFFGGGGGGGGGGGGGGGEGGGG:FEEFGGGGGGEGFGFAFCFFGGGGGGGGGGGGGGGGGGGGGGGGGGGCEAFFGGGFGGGGGGGGGGGGGGGGGGGGGGGGGGGGGGDGGGGDFGGGGGGGGGGGGFGG8DFGFFGGGGGGGGGGFGFGGGCCFGGGGGGGFGGGFEGEGDDGDFFFFFFFFFFFFF4A687B>CFFFDDFFFCEE3@1;@CEDF>;F1@EF3?EFE;B<BFA00:BBFFFFF16?F<?7()::>B>22,(4?2?:?2:(4;::
@M04999:289:000000000-L3R54:1:1101:18082:20306 2:N:0:423
GACTACGGGGGTATCTAATCCTGTTCGCTACCCATGCTTTCGAACCTCAGCGTCAGTTACAGACCAGGGAGCCGCCTTCGCCACTGGTGTTCTTCCATATATCTACGCATTCCACCGCTACACATGGAGTTCCACTCTCCTCTTCTGCACTCAAGAAAAACAGTTTCAGCTGCACTTCCCCGGTTAAGCCGAGGGCTTTCACAGCTGACTTGTTCTCCCGCCTGCGTTCGCTTTACGCCCAATAAATCCGGACAACGCTCGCCACCTACGTATTACCGCGGCTGCTGGCACGTATGTAGCC
+
CCCCCGGEGGGGGGGGGGGGGGGGGGGGGGGGGGGGGGGGGGGGGGGGGGGGGGGGGGGGGGGGGGGGGGGGGGGGGGGGGGGGGGGGGGGGGGGGGGGGGGGGGGGGGGGGGGGGGGGGGGGGGGGGGGGGGGGGGGGGGGGGGGGGGGGGFGGGGGGGGGGGGGGGGGGGGGGGFGFGGGGGGGGGGGGGGGGGGGGGFFFFFFFFFFFFFFFFFFFFFFFFFFFFFFF?BFFFFFFF?FFF>A9AB99<9>FF;;::;9>FBFBFF:??4:<AAB;;BF9;F:0>FF?FF0),64.:7
@M04999:289:000000000-L3R54:1:1101:12412:20411 2:N:0:423
GTGGTGACTACAAGGGTATCTAATCCTGTTTGCTCCCCACGCTTTCGCATCTCAGCGTCAGTATCTGTCCAGAAGGCCGCCTTCGCCACCGGTATTCCTCCACATCTCTACGCATTTCACCGCTACACGTGGAATTCTACCTTCCTCTACAATACTCCAGATAACCAGTTTTAAGTGCAGTTCCCAGGTTGAGCCCGGGGCTTTCACACCTAACTTAATTACCCGCCTACGTTCCCTTTACGCCCAGTCATTCCGATTAACGCTCGCACCCTCCGTATTACCGCGGCTGCTGGCACGGAGT
+
CCCCCGFGGGGGGGGGGGGGGGGGGGGGGGGGGGGGGGGGGGEGGGGGGGGGGGGGGGGGGGGGGGGGGGGGGGGGGGGGGGGGGGGGGGGGGGGGGGGGGFGGGGGGGGGGGGDGGGGGGGGGGGGGGGDECFFGGGGGFGFGGGGGGGFFCGGGGGGDGGFFGGFGG8FGGGGGFFFGFGGF?FGGGGGGGGFGGGG9>B>FFFFFFAFFEFFAEFFFFF==@F25>B@D1@;@E);;;@FFFF;=8>CCCEF;@?<AF?B??(69>>??F<926:7<<93;>0>690):>?:<?;(((
@M04999:289:000000000-L3R54:1:1101:17914:20431 2:N:0:423
GGGACTACTCGGGTATCTAATCCTGTTCGCTACCCATGCTTTCGAACCTCAGCGTCAGTTACAGACCAGAGAGCCGCCTTCGCCACTGGTGTTCTTCCATATATCTACGCATTCCACCGCTACACATGGAGTTCCACTCTCCTCTTCTGCACTCAAGAAAAACAGTTTCAGCTGCACTTCCCCGGTTAAGCCGAGGGCTTTCACAGCTGACTTGTTCTCCCGCCTGCGTTCGCTTTACGCCCAATAAATCCGGACAACGCTTGCCACCTACGTATTACCGCGGCTGCTGGCACGTAGTT
+
CCCCCGGGGGGGGGGGGGGGGGGGGGGGGGGGGGGGGGGGGGGGGGGGGGGGGGGGGGGGGGGGGGGGGGGGGGGGGGGGGGDGGGGGGGGGGGGGGGGGGGGGGGGGGGGGGGGGGGGGGGGGGGGGGGGGGGGGGGGGGGGGGGGGGGGGGGGGGGGFGGGGGGGGGGGGGGGGFGFGGGGGGGGGGFGGDEEDDGGGFFFFFFFFFFFFFFFFFFFFFFF@FFFFFFDFFFDFECFD99<=;@E>EFF>>B;>FFFBF<:?8ADFFFFFFFAF<94469B>9;B:00:7<?:?FFF
@M04999:289:000000000-L3R54:1:1101:22669:20432 2:N:0:423
TGACGACTACCAGGGTATCTAATCCTGTTTGCTCCCCACGCTTTCGCATCTCAGCGTCAGTATCTGTCCAGAAGGCCGCCTTCGCCACCGGTATTCCTCCACATCTCTACGCATTTCACCGCTACACGTGGAATTCTACCTTCCTCTACAATACTCCAGATAACCAGTTTTAAGTGCAGTTCCCAGGTTGAGCCCGGGGCTTTCACACCTAACTTAATTATCCGCCTACATGCCCTTTACGCCCAGTCATTCCGATTAACTCTCGCACCCTCCGTATTACCGCGGCTGCTGGCCCGGAGTT
+
CCCCCGGGGGGGGGGGGGGGGGGGGGGGGGGGGGGGGGGGGGGGGGGGGGGGGGGGGGGGGGGGGGGGGGGGGGGGGGGGGGGFDGGGGGGGGGGGGGGGGGGGGGFFGGGGGGGGGGGGGGGGGGGGGGGGGFGGGGGFGGGGGGGGGGGGGGGGGGGGGGGGGGGGGGGGCGGGFGFGGGGGGG?8@F?FGFGGGG>D>FFFFFFF2BF9@FFAEFF?FEEFF=D@FEECE;=;@E9C?FB01=EFFECC6;D@F?92)6::?10991:::9B?B?4:<1>96(3;F?03(((--1(-.
@M04999:289:000000000-L3R54:1:1101:18304:20450 2:N:0:423
CGACTACACGGGTATCTAATCCTGTTCGCTCCCCACGCTTTCGTCCATCAGCGTCAATCGGTATTTAGTGACCTGCCTTCGCAATCGGGGTTCTGTGTAATATCTATGCATTTCACCGCTACACTACACATTCCAGCTACTTCAATACTATTCAAGATTAACAGTATCAACGTCAGTTCTACAGTTAAGCTGCAGGTTTTCACCGCTGACTTATCAACCCGCCTACGGACCCTTTAAACCCAATAAATCCGGATAACGCTCGCATCCTCCGTATTACCGCGGCTGCTGGCACGTAGTTAGC
+
9CCC<@FGGGGGGGGEDEGGFGFGGG9FDF<FFGGGGGEFGFCFGGGGFEGGEGEGGG9FFFGGGGCFGGGEFFFGGGG@DFF+BFFGGDEFEFFGGGGGGGG@@<FEFGGGGAFGGGGEEGFFGG:EGGGGGGGGGGGGCFGGFGGGGGGGDFFFGGGGGGGFGGGGFGFG3@CECFFGGGGGGGGGGGCFGFGG9;FGFA7FBD>BAD@ECFFFEF@AEAAAD=2@26=DDDFEFC>F@D?3@3;C559B@0,>E7916:>016>2)862,14.4<?0(((((383:((),((.--5<)
@M04999:289:000000000-L3R54:1:1101:11778:20459 2:N:0:423
AGGACTACTGGGGTATCTAATCCTGTTCGCTCCCCACGCTTTCGTCCATCAGCGTCAATCGGTATTTAGTAACCTGCCTTCGCAATCGGGGTTCTGTGTAATATCTATGCATTTCACCGCTACACTACACATTCTAGCTACTTCAATACTATTCAAGATTAACAGTATCAACGGCAGTTCTACAGTTAAGCTGCAGGTTTTCACCGCTGACTTATCAACCCGCCTACGGACCCTTTAAACCCAATAAATCCGGATAACGCTCGCATCCTCCGTATTACCGCGGCTGCTGGCACGGAGTTAC
+
CCCCCGGGGGGGGGGGGGGGGGGGGGGGGGGGGGGGGGGGGGGGGGGGGGGGGGGGGGGGGGGGGGGGGGGGGGGGGGGGGGGGGGGGGGGGGGGGGGGGGGGGGGGGGGGGGGGGGGGGGGGGGGGGGGGGGG9EFGGGGGGGGGGGGGGGGGGGGGGGGGGGGFGGGGGGGGGGFGFGGGGGGGGGGGGGGGFGFGGGFFFFFFFFFFFFEFFFFFFDFFBFFFF@>DF>@=@EFEEFFFFFF3<CEEE;>0;D@@DBFFFFFFFB7A:666?:DFFFF>FBB>0)3>:B?:924:?<)
@M04999:289:000000000-L3R54:1:1101:12430:20502 2:N:0:423
CTCCAGACTACTAGGGTATCTAATCCTGTTTGCTCCCCACGCTTTCGCATCTCAGCGTCAGTATCTGTCCAGAAGGCCGCCTTCGCCACCGGTATTCCTCCACATCTCTACGCATTTCACCGCTACACGTGGAATTCTACCTTCCTCTACAATACTCCAGATAACCAGTTTTAAGTGCAGTTCCCAGGTTGAGCCCGGGGCTTTCACACCTAACTTAATTATCCGCCTACATGCCCTTTACGCCCAGTCATTCCGATTAACGCTCGCACCCTCCGTATTACCGCGGCTGCTGCCACGGAGT
+
8B@CCFG<FGGGGGEDFGGFFFFGFCFAF<ECFGGGGCFCFGCF8FEEE,@@FFDF@FFGC,,<EFGEFDFCCFEFFGEGEEFG@EBE?8>CFF,AFGGGGGGGFC;EFEFDEDF@@9BFGGG7:>FECDFG+9EEFEEGGGFGCGGFGAA9E=EFGGDGCF,@E8E?F=DDFFD=EF;D=DDEFGG63E,9CFFC+9D>9BA*+3=94>DE);BAEFFE=C?C99@D27(/93)56@;+136(:;7444<65)(((6197<FFB>F>F6<2(433,4(:9436;0(-1<>?)(.214(((
@M04999:289:000000000-L3R54:1:1101:21221:20510 2:N:0:423
ATGACTACAGGGGTATCTAATCCTGTTTGCTCCCCACGCCTTCGCATCTCAGCGTCAGTATCTGTCCAGAAGGCCGCCTTCGCCACCGGTATTCCTCCACATCTCTACGCATTTCACCGCTACACGTGGAATTCTACCTTCCTCTACAATACTCCAGATAACCAGTTTTAAGTGCAGTTCCCAGGTTGAGCCCGGGGCTTTCACACCTAACTTAATTATCCGCCTACATGCCCTTTACGCCCAGTCATTCCGATTAACGCTCGCACCCTCCGTATTACCGCGCCTGCTGGCACGGAGTTAT
+
CCCCCGGGGGGGGGGGGGGGGGGGGGGGGGGGGGGGGGGGGGGGGGEFGGGGGGGGGGGGGGGGGGGGGGGGGGGGGEGGGGGGGGGGGFGGFGGGGGGGGGGGGGGGGGGGGGGGGGGGGGGGGGGGGGGGGGGGGGGGGGGGGGGGGGGGGGGGGFGGGGGGGGGGGGGGGGGGFGFGG?FGFGGGGGGGGGGGDGGGAA>AAFEF@EFFFFAFF8+@82>FFFFFF<@EDF;ECFDFFFFF;@EF<E<E7@@FFFF@FF0(2366(43>:87>5<A109(,43(,22:8B:4(-4..)
@M04999:289:000000000-L3R54:1:1101:27180:20551 2:N:0:423
GACTACCCGGGTATCTAATCCTGTTTGCTCCCCACGCTTTCGCATCTCAGCGTCAGTATCTGTCCAGAAGGCCGCCTTCGCCACCGGTATTCCTCCACATCTCTACGCATTTCACCGCTACACGTGGAATTCTACCTTCCTCTACAATACTCTAGATAACCAGTTTTAAGTGCAATTCCTAGGTTGAGCCCAGGGCTTTCACACCTAACTTAATTATCCGCCTACATGCCCTTTACGCCCAGTCATTCCGATTAACGCTCGCACCCTCCGTATTACCGCGGCTGCTGGCACGGAGTTAGCC
+
CCCCCGEGGGGGGGGGGGGGGGGGGGGGGGGGGGGGGGGGGGGGGGGGGGGGGGGGGGGGGGGGGGGGGGGGGGGGGGGGGGGGGGCFEGGGGGGGGGGGGGGGGGGGGGGGGGGGGGGGGGGGGGGGGGGGGGGGGGGGGGGGGGGGGGGGGGG,>DFF=ECFGGGGGGGGGGGGFGFGGGFGGGGGGGGGGGGGGGGGFFFFFFFFFFFFEFFFFFFFFADFFFFCFEFFFECEFF>>D<=@EEFE3=6?<DEE(:;@B@9>;?BFBFFF?F9AAF>F>66>BB???B?F614:4AAA4
@M04999:289:000000000-L3R54:1:1101:26041:20639 2:N:0:423
AAAGACTACTGGGGTATCTAATCCTGTTCGCTACCCATGCTTTCGAACCTCAGCGTCAGTTACAGACCAGAGAGCCGCCTTCGCCACTGGTGTTCTTCCATATATCTACGCATTCCACCGCTGCACATGGAGTTCCACTCTCCTCTTCTGCACTCAAGAAAAACAGTTTCAGCTGCACTTCCCCGGTTAAGCCGAGGGCTTTCACAGCCGACTTGTTCTCCCGCCTGCGTTCGCTTTACGCCCAATAAATCCGGACAACGCTTGCCACCTACGTATTACCGCGGCTGCTGGCACGTAGTT
+
CCCCCGGGGGGGGGGGGGGGGGGGGGGGGGGGGGGGGGGGGGGGGGGGGGGGGGGGGGGGGGGGGGGGGGGGGGGGGGGGGGGGGGGGGGGGGGGGGGGGGGGGGGGGGGGGGGGGGGGGGGGGGGGGGGGGGGGGGFGGGGGGGGGGGGGGGGGGGGGGGGGGGGGGGGGGGGGGFGFGGGGFGDEGGGGGGGGGGGGCFFFFFFFFFFFFF4BFBFFFFF@FBF?F;FFFFB?<@FFFFF0?(67BDFFBFFFFFFF>;B<?F?DFB:?:04?A>DBA09>F>13?BFF:??F?1:06
@M04999:289:000000000-L3R54:1:1101:5759:20641 2:N:0:423
TCATGACTACAGGGGTATCTAATCCTGTTTGCTCCCCACGCTTTCGCATCTCAGCGTCAGTATCTGTCCAGAAGGCTGCCTTCGCCACCGGTATTCCTCCACATCTCTACGCATTTCACCGCTACACGTGGAATTCTACCTTCCTCTACAATACTCCAGATAACCAGTTTTAAGTGCAATTCCCAGGTTGAGCCCGGGGCTTTCACACCTGACTTAATTATCCGCCTACATGCCCTTACGCCCAGTCATTCCGATTAACGCTCGCACCCTCCGTATTACCGCGGCTGCTGGCACGGAGTT
+
CCCCCGGGGGGGGGGGGGGGGGGGGGGGGGGGGGGGGGGGGGGGGDGGGGGGGGGGGGGGGGGGGGGGGGGGFGGGGGGGGGGGGGGGGGGGGFDGGGGGGGGGGGGGGGGGGDGGGGGGGGGGGGGGGGGGGGGGGGGGGGGGGGGGGGGGGGGFFFGGGGGGGGGGGGGGEGGGFGFGGGGGGG6DGGGGGFGGG6DGEFFFFFFF2>E=BFFFFCFFFCCAB@@@BBFF9BDFFE=FFB@@FFFFFFFFF?@DFFF06DDFFFB>?:BBF?1::5A920;2(7904:(2(442(-84
@M04999:289:000000000-L3R54:1:1101:9222:20724 2:N:0:423
TTAGACTACCGGGGTATCTAATCCTGTTTGCTCCCCACGCTTTCGCATCTCAGCGTCAGTATCTGTCCAGAAGGCCGCCTTCGCCACCGGTATTCCTCCACATCTCTACGCATTTCACCGCTACACGTGGAATTCTACCTTCCTCTACAATACTCCAGATAACCAGTTTTAAGTGCAGTTCCCAGGTTGAGCCCGGGGCTTTCACACCTAACTTAATTATCCGCCTACATGCCCTTTACGCCCAGTCATTCCGATTAACGCTCGCACCCTCCGTATTACCGCGGCTGCTGGCACGGAGTT
+
CCCCCGGGGGGGGGGGGGGGGGGGGGGGGGGGGGGGGGGGGGGGGGGGGGGGGGGGGGGGGGGGGGGGGGGGGGGGGGGGGGGGGGGGGFGGGGGGGGGGGGGGGGGGGGGGGGGGGGGGGGGGGGGGGGGGGGGGCFGGGGGGGGGGGGGGGGGGGGGGGGGGGGGGGGGGGGGGFGFGGGGGGGGGGDGGFGGGGGGDFFFFFFAEFEEDFFFFEFFCFEFBFFFDFFEFF@EFFFFFF@FDDEF<EEFE10<:BB<<9BFFF>>>FFFFFF<<BFFD1>>2719<F:B::2:90(3:
@M04999:289:000000000-L3R54:1:1101:6991:20769 2:N:0:423
GGGGGACTACTGGGGTATCTAATCCTGTTCGCTCCCCACGCTTTCGTCCATCAGCGTCAATCGGTATTTAGTAACCTGCCTTCGCAATCGGGGTTCTGTGTAATATCTATGCATTTCACCGCTACACTACACATTCCAGCTACTTCAATACTATTCAAGATTAACAGTATCAACGGCAGTTCTACAGTTAAGCTGCAGGTTTTCACCGCTGACTTATCAACCCGCCTACGGACCCTTTAAACCCAATAAATCCGGATAACGCTCGCATCCTCCGTATTACCGCGGCTGCTGGCACGGAGTT
+
CCCCCGGGGGGFGGGGGGGGGGGGGGGGGGGGGGGGGGGGGGGGGGGGGGGGGGGGGGGGGGGGGGGGGGGGGGGGGGGGGGGGGGGGGGGGGGGGGGGGGGGGGGGGGGGGGGGGGGGGGGGGGGGGGGGGGGGGGGGGGGGGGGGGGGGGGGGGGGGGGGFFFGGGGGGGGGGGFGFGFDFFGGGGGGFGFGGGGGGC*BFFFFFFBFFFFFFFFFFEADDAFFF?B=2>@;DDFFEFFFFFF@@FFFFC;>@?DFFFFFFBBFFF>7<BFBB1?:AA9:BB>FFBFF07<1<:(-724
@M04999:289:000000000-L3R54:1:1101:16898:20821 2:N:0:423
ATGACTACTGGGGTATCTAATCCTGTTTGCTCCCCACGCTTTCGCATCTCAGCGTCAGTATCTGTCCAGAAGGCCGCCTTCGCCACCGGTATTCCTCCACATCTCTACGCATTTCACCGCTACACGTGGAATTCTACCTTCCTCTACAATACTCCAGATAACCAGTTTTAAGTGCAGTTCCCAGGTTGAGCCCGGGGCTTTCACACCTAACTTAATTATCCGCCTACATGCCCTTTACGCCCAGTCATTCCGATTAACTCTCGCACCCTCCGTATTACCGCGGCTGCTGGCACTGAGTTAC
+
CCCCCGGGGGGGGGGGGGGGGGGGGGGGGGGGGGGGGDGGGGGGGGGGGGGGGGGGGGGGGGGGGGGGGGGGGGGGGGGGGGGEFGGGGGGGGGGGGGGGGGGGGFDGGGGGGGGGGGGGGGGGGGGGGDGGGGGFFCGGGGGGGGGGGGGGGGGGFFGGGGGGGGGGGGGGGGGGFGFGG6DGEGFGFFGGFGDDCGGGFFFFFFFFFFBFFFAC<CFFA?B=9=DBFEFEFFFFCEFFF@;2.79?E?6;;<@@C<))1)-31998?B?B?0::49AF((13(4:??><7)(().-)6)
@M04999:289:000000000-L3R54:1:1101:15151:20826 2:N:0:423
ACCGTGACTACAAGGGTATCTAATCCTGTTTGCTCCCCACGCTTTCGCATCTCAGCGTCAGTATCTGTCCAGAAGGCCGCCTTCGCCACCGGTATTCCTCCACATCTCTACGCATTTCACCGCTACACGTGGAATTCTACCTTCCTCTACAATACTCCAGATAACCAGTTTTAAGTGCAGTTCCCAGGTTGAGCCCGGGGCTTTCACACCTAACTTAATTATCCGCCTACATGCCCTTTACGCCCAGTCATTCCGATTAACGCTCGCACCCTCCGTATTACCTCGGCTGCTGGCACGGAGT
+
CCCCCFGGGGGGGGGGGGGGGGGGGGGGGGGGGGGGGGGGGGGGGFGGDGGGGGGGGGGGGGGGGGGGGGGGGGGDF8FDEGGGGGGGGGGGGGGGGGGGGGGGGGGGGGGGGGGGGGGGGGGGGGGGGGGGDGGGGGGGGGGGGGGGFGGGFGGGG=DGDGDFGFGGFFFGGCFGFGFDGGGGGGFFGGCCGGGGGGGGBFAF>@BFFFBB:AFFEFF488?E?F=D2>EE<E>3@DF=EFFFFF;E@FCCFF@;D@<EF66??>>>F96?13>???FFAA)5?0<?F0:D:?FF(1(4-
@M04999:289:000000000-L3R54:1:1101:27440:20829 2:N:0:423
GGACTACTGGGGTATCTAATCCTGTTCGCTACCCATGCTTTCGAACCTCAGCGTCAGTTACAGACCAGAGAGCCGCCTTCGCCACTGGTGTTCTTCCATATATCTACGCATTCCACCGCTACACATGGAGTTCCACTCTCCTCTTCTGCACTCAAGAAAAACAGTTTCAGCTGCACTTCCCCGGTTAAGCCGAGGGCTTTCACAGCTGACTTGTTCTCCCGCCTGCGTTCGCTTTACGCCCAATAAATCCGGACAACGCTTGCCACCTACGTATTACCGCGGCTGCTGGCACGTAGTTAGC
+
CCCCCGGGGGGGGGGGGGGGGGGGGGGGGGGGGGGGGGGGGGGGGGGGGGGGGGGGGFGGGGGGGGGGGGGGGGEEGGGGGGGGGGGGGGGGGFGGGGGGGGGGGGGGGGGGGGGGGGFGGGGGFGDGGGGGGGGGGGGGGGGGGGGGGGGGGGFGGGGGGGGGGGGGGGGCGGGGFGFGCGGGGGGGGGGGGGCGGGGGFFFFFFFFEFEEFFFCFFF=BFBFFFFFFFFFFFF<C;@EFFFF@E3?C@0>BFF?0(4:??0>A??7((43?AB<DAFB(7;9>?BFF61<:34(--6<6
@M04999:289:000000000-L3R54:1:1101:7886:20874 2:N:0:423
CAGACTACTAGGGTATCTAATCCTGTTTGCTCCCCACGCTTTCGCATCTCAGCGTCAGTATCTGTCCAGAAGGCCGCCTTCGCCACCGGTATTCCTCCACATCTCTACGCATTTCACCGCTACACGTGGAATTCTACCTTCCTCTACAATACTCCAGATAACCAGTTTTAAGTGCAGTTCCCAGGTTGAGCCCGGGGCTTTCACACCTAACTTAATTATCCGCCTACATGCCCTTTACGCCCAGTCATTCCGATTAACGCTCGCACCCTCCGTATTACCGCGGCTGCTGGCACGGAGTT
+
CCCCCGGGGGGGGGGGGGGGGGGGGGGGGGGGGGGGGGGGGGGGGGGGGGGGGGGGGGGGGGGGGGGGGGGGGGGGGGGGGGGGGGGGGGEGGGGGGGGGGGGGGGGGGGGGGGGGGGGGGGGGGGGGGCFGGGGGGGGGGGGGGGGGGGCFGGFFGGGGGGFGGGFGGFGDGGGGFGFGGFGG6DFGGGGGGGEGGGGGFFFFFFFFFE>;EACAEFFFF9BFFFFFFFFEB9BFFFFFFF?FFFFFEFFE@?FD9E<10;>B2968:08;::?F2AFFB6>BFFFFF44:?(4(,4?
@M04999:289:000000000-L3R54:1:1101:13715:20899 2:N:0:423
TCGACTACCCGGGTATCTAATCCTGTTTGCTCCCCACGCTTTCGCCTCTCAGCGTCAGTATCTGTCCAGAAGGCCGCCTTCGCCACCGGTATTCCTCCACATCTCTACGCATTTCACCGCTACACGTGGAATTCTACCTTCCTCTACAATACTCTAGTTAACCAGTTTTAAGTGCAATTCCTAGTTTGAGCCCAGGGCTTTCACACCTAACTTAATTATCCGCCTACATGCCCTTTACGCCCAGTCATTCCGATTAACGCTCGCACCCTCCGTATTACCTCGGCTGCTGGCACGGAGTTAT
+
CCCCCGGGGGEGGGGGGGGGGGGGGGGGGGGGGGDGGGGGGGGGG,BFGGFFCFEGGGGGGGGGGGGGGGGGGGGGGGGGGGGGGGGGGGGGGGGGGGGGGGGGGFGGGGGGGGGGGGGGGGGGGGGGGGCFFGGFGGGDGGGGGFGE=EFGFGFFGGGGGGGGGGGGGFGGGGFGFGFGGGCF,7EGGGGFGGGGGGGGFFFF6F>FEFFFF>+=AFFEFDFA@@DEFFE9@EF3**-:>>@;47>?7CFF;DF@FFF08D;>009:??FFF?BB24<))(((,217>:BB<B0,14(4)
@M04999:289:000000000-L3R54:1:1101:13016:20917 2:N:0:423
TAGGGACTACCGGGGTATCTAATCCTGTTCGCTACCCATGCTTTCGGACCTCAGCGTCAGTTACAGACCAGAGAGCCGCCTTCGCCACTGGTGTTCTTCCATATATCTACGCATTCCACCGCTACACATGGAGTTCCACTCTCCTCTTCTGCACTCAAGAAAAACAGTTTCAGCTGCACTTCCCCGGTTAAGCCGAGGGCTTTCACAGCTGACTTGTTCTCCCGCCTGCGTTCGCTTTACGCCCAATAAATCCGGACAACGCTTGCCACCTACGTCTTACCGCGGCTGCTGGCACTTAGTT
+
CCCCCGGGGGGGGGGGGGGGGGGGGGGGGGGGGGGGGGGGGGGGGGGGGGGGGGGGGGGGGGGGGGGGGGGGGGGGGGGGGGGFEGGGGGGGGGEFFGGGGGGGCFGGGGGGGGGGGGGGGGGGGGGGGGGGGGGGGGGGGGGGFGGGGGGGGFGGGGGGCDDGGGGGGGAGGDGGFFFFFFGGFGGGEDCGGGGGGGGGFFFFFFFFFFEBFFFFFFFFA@BFBFF;0(6;@FFF@FFFF;64:(:><)5:.(7?>;BB96?F8:7AFFF>F61(.2>DB?B0(2643:2((().)-)..
@M04999:289:000000000-L3R54:1:1101:27156:20921 2:N:0:423
CGTAGACTACCGGGGTATCTAATCCTGTTTGCTCCCCACGCTTTCGCATCTCAGCGTCAGTATCTGTCCAGAAGGCCGCCTTCGCCACCGGTATTCCTCCACATCTCTACGCATTTCACCGCTACACGTGGAATTCTACCTTCCTCTACAATACTCCAGATAACCAGTTTTAAGTGCAGTTCCCAGGTTGAGCCCGGGGCTTTCACACCTAACTTAATTATCCGCCTACATGCCCTTTACGCCCAGTCATTCCGATTAACGCTGGCACCCTCCGGCTTACCCGGGCGGCTGGCACGGAGTC
+
CCCCCGGGGGGGGGG:CFGGGGGGGGGGGGGGGGGGGGGGGGGGGGGGGGGGGGGDGGGGGGGGGGGGGGGGGGGGGGGGGGGGGGGGGGGGGGGGGCGGGGGGGGGGGFGGGGGGGGGGGGGGGGGGGGGGF9EEFEGG8EFGGGGFFGGGFDFGG==EFGFGF8EGGGFGGFDGFGFGCCFGGGGFGG?FGFFGGGGGFAA+BFFF2(7:BFFFFFA?AC?D=??0/1??;@D@;EEF<6966;;<ECEEC;46?BA2,(1(((,5?B?B?0((-4:?(((-((((-(,1(()43492.
@M04999:289:000000000-L3R54:1:1101:15010:20954 2:N:0:423
GACTACAGGGGTATCTAATCCTGTTTGCTCCCCACGCTTTCGCATCTCAGCGTCAGTATCTGTCCAGAAGGCCGCCTTCGCCACCGGTATTCCTCCACATCTCTACGCATTTCACCGCTACACGTGGAATTCTACCTTCCTCTACAATACTCCAGATAACCAGTTTTGAGTGCAATTCCCAGGTTGAGCCCGGGGCTTTCACACCTAACTTAATTATCCGCCTACATGCCCTTTACGCCCAGTCATTCCGATTAACGCTCGCACCCTCCGTATTACCGCGTCTGCTTGCCCGGAGTTAGCC
+
CCCCCGGGGGGGGGGGGGGGGGGGGFGGGGGGGGGGGGGGGGDG7FFGGGGGGGGGGFGGGGGGGGG9C@FGGGGGGGGGGGGGGGGEFFGGGGFGGFFFFFGGGGGGGGGGGGGGGGGGGGGGGGGGFGGGGFGCGFGGGGGGGGDFCDFGGFFDEDD?DFFGGGGGGGGGGA?FFGFDFGGGGGGDGCFCGGGGGCFDFFC6BFFFDEF==F8@?FFDFDF?D;CCFEFFFE).(6>E;<EEACFFE;6720?<D6:096;>9:???6?0<3:<)11--4416:)5((46>0680:A<0
@M04999:289:000000000-L3R54:1:1101:10243:20973 2:N:0:423
TAATGACTACTAGGGTATCTAATCCTGTTTGCTCCCCACGCTTTCGCATCTCAGCGTCAGTATCTGTCCAGAAGGCCGCCTTCGCCACCGGTATTCCTCCACATCTCTACGCATTTCACCGCTACACGTGGAATTCTACCTTCCTCTACAATACTCCAGATAACCAGTTTTAAGTGCAGTTCCCAGGTTGAGCCCGGGGCTTTCACACCTAACTTAATTATCCGCCTACATGCCCTTTACGCCCAGTCATTCCGATTAACGCTCGCACCCTCCGTATTACCGCGGCTGCTGGCACGGATTT
+
CCCCCGGGGGGGGGGGGGGGGGGGGGGGGGGGGGGGGGGGGGGGGGGGGGGGGGGGGGGGGGGGGGGGGGGGGGGGGGGGGGGGGGGGGGGGGGGGGGGGGGGGGGGGGGGGGGGGGGGGGGGGGGGGGGGGFGGFGGGGGGGGGGGGGGGGGGGGGGGGGGGGGGGGGGGGGGGGFGFGGGGGGGGGGGGGGFFGGGGGFFFFFFFFADEFFFFFFFFFFFFDFFFDFFFFFFFFFFEF6@FFFFFEFFFEF@<??;EEDFF:B>;>9:01:B?<??DAA?6>696>FF?:B?BF99(,5
@M04999:289:000000000-L3R54:1:1101:22300:21004 2:N:0:423
GGTAGACTACTCGGGTATCTAATCCTGTTTGCTCCCCACGCTTTCGCATCTCAGCGTCAGTATCTGTCCAGAAGGCCGCCTTCGCCACCGGTATTCCTCCACATCTCTACGCATTCCACCGCTACACGTGGAATTCTACCTTCCTCTACAATACTCCAGATAACCAGTTTTAAGTGCAGTTCCCAGGTTGAGCCCGGGGCTTTCACACCTAACTTAATTATCCGCCTACATGCCCTTTACGCCCAGTCATTCCGATTAACGCTCGCACCCTCCGTATTACCGCGTCTGCTGGCACGGAGTT
+
CCCCCGGGGGGGGGGGGGGGGGGGGGGGEGGGGGGGGFGGGGGGGGGGGGGGGGGGGGGGGGGGGGGGGGGCCFGGGGGGGGGGGGGGGGGGGGGGGGGFEGGGGEFGGG@GFGGGGFGGGGGGGGGGGGGGGGGGGGGGGGGGGGGGGGFG=FGFGGGGGGGGGF?AFFGGG8DFFGFGFGG9EFFGGGFGGFFCG5?>B>AFFFFFAF==BFFFFFFFF4/(:DFFFFEFFE;1=E<F;6>97<4;3577?ED@DFF909::1;>>2??F:0,.(4):<:B9(-((4::((.46-99F1
@M04999:289:000000000-L3R54:1:1101:4876:21037 2:N:0:423
GACTACCAGGGTATCTAATCCTGTTTGCTCCCCACGCTTTCGCATCTCAGCGTCAGTATCTGTCCAGAAGGCCGCCTTCGCCACCGGTATTCCTCCACATCTCTACGCATTTCACCGCTACACGTGGAATTCTACCTTCCTCTACAATACTCCAGATAACCAGTTTTAAGTGCAGTTCCCAGGTTGAGCCCGGGGCTTTCACACCTAACTTAATTATCCGCCTACATGCCCTTTACGCCCAGTCATTCCGATTAACGCTCGCACCCTCCGTATTACCGCGGCTGCTGGCACGTAGTTAGCC
+
CCCCCGGGGGGGGGGGGGGGGGGGGGGGGGGGGGGGGGGGGGGGGGGGGGGGGGGGGGGGGGGGGGGGGGGGGGGGGGGGGGGGGGDGGGGGGGGGGGGGGGGGGGGGGGGGGGGGGGGGGGGGGGGGGGGGGGGGGGGGGGGGGGGGGGGGGGGAFEGGGGGGGFGGGGFGGGGGFGFGDF@FGD6DFGGGGGGGCG>FFFFFEFAFFFFFEFFFEFFFFF@@BEFFFFFFFFFFD@BB@DFEFFFEEE?F?DEE06?1>>>>,86?BF:07:AF9<(7169>02>:?<??.(24>):<4
@M04999:289:000000000-L3R54:1:1101:8768:21046 2:N:0:423
GACTACCAGGGTATCTAATCCTGTTTGCTACCCACACTTTCGAGCCTCAACGTCAGTTGCAGTCCAGTAAGCCGCCTTCGCCACTGGTGTTCTTCCATATATCTACGCATTCCACCGCTACACATGGAGTTCCACTTACCTCTACTGCACTCAAGTTAACCAGTTTCCAATGCAATTCCGGAGTTGAGCTCCGGGCTTTCACATCAGACTTAATAAACCGTCTGCGCTCGCTTTACGCCCAATAAATCCGGATAACGCTCGGGACATACGTATTACCGCTGCGGCTGGCACGTAGTTAGCC
+
CCCCCGFGGGGGGGGGGGGGGGGGGGGGGGGGGGGGGGGGGGGGGGGGFGGGGGGGGGGGGGGGGGGGGGGGGGGGGGGGGGGGGGGGGFGGGGGGGGGFGGGGGGGGGGGGGGGGGGGGGGGGGGGGGGGGGGGGGGGGGGGGGGGGGGGGGGGGGGGGGGGGGGGGGGGGGGGGFG@FG>DGGGGGGFFGGGEDGGGGFFFFFFF5@EEECFFFFFFFDA=DEAAFFFFFFFFFD@>BD(3)4;EFF6;@<;AE<@FFF@>;BFDDF?BFFFFF<21(4(((,49(,1<1(((4.-6<4
@M04999:289:000000000-L3R54:1:1101:25727:21076 2:N:0:423
TAGACTACACGGGTATCTAATCCTGTTCGCTCCCCACGCTTTCGTCCATCAGCGTCAATCGGTATTTAGTAACCTGCCTTCGCAATCGGGGTTCTGTGTAATATCTATGCATTTCACCGCTACACTACACATTCCAGCTACTTCAATACTATTCAAGATTAACAGTATCAACGGCAGTTCTACAGTTAAGCTGCAGGTTTTCACCGCTGACTTATCAACCCGCCTACGGACCCTTTAAACCCAATAAATCCGGATAACGCTCGCATCCTCCGTATTACCGCGGCTGCTGGCACGGATTTAC
+
CCCCCGGGGGGGGGGGGGGGGGGGGGGGFGGGGGGGGGGGGGGGGGGGGGGGGGGGGGGGGGG?FGGGGGGGGGGGGGGGGGGGGGGGGGGGGGGGGGGGGGGGGGGGGGGGGGGGGGGGGGGGGGGGGGGGGGGGGGGGGGGGGGFGGGFGGGGGGGGGGGGGGGGGGGGGGDGGFGFFGGGGGGGGGGGGGGGGGGGGFCFFFFFFFFFFF6BFFFFFBFFFFFF@D9=>D=@FEFFFFFFFFE3>C54(6;@DEF<FFFFF>:BB?F?B:1??AAA6;B>1>6:B0.8?<<;2(-8A)
@M04999:289:000000000-L3R54:1:1101:4965:21080 2:N:0:423
GGACGGACTACTCGGGTATCTAATCCTGTTCGCTCCCCACGCTTTCGTCCATCAGCGTCAATCGGTATTTAGTAACCTGCCTTCGCAATCGGGGTTCTGTGTAATATCTATGCATTTCACCGCTACACTACACATTCCAGCTACTTCAATACTATTCAAGATTAGCAGTATCAACTGCAGTTCTACAGTTAAGCTGCAGGTTTTCACCGCTGACTTATCAACCCGCCTACGTACCTGTTAAACCCATTAAATCCGCATAACGCTGGCATCCTCCGCATTACCGCGGCTGCTGGCACTGAGT
+
CB@<BF7@F@@FGGGCFGGGGGGGFGCEGGEGEGGGGGEGGGE7FGFCCFGGGGFFEGGEEFGFGCAFGFFGGGGGGGFFCFFGGGCFGF@CGGGGGGGG9FGG;ECFGCFGG<FEGG=@EEGGECFGDDFGGGCG,EEFFFFGGGGAFGGGFFGGDDFA=EFF,?999EGAFGG8DGFFFGGFFGGGGGGGGGGGCFFC9A+<+CF5@9=@86>9>=BEFD2::A2/8-9(*-5**98B?<:@@;()/))<<3:((,(7.69((,6/).(.5:;0(-4).)-11((((-),21()(.)..
@M04999:289:000000000-L3R54:1:1101:7884:21140 2:N:0:423
CCGACTACTAGGGTATCTAATCCTGTTTGCTCCCCACGCTTTCGCATCTCAGCGTCAGTACCTGTCCAGAAGGCCGCCTTCGCCACCGGTATTCCTCCACATCTCTACGCATTTCACCTCTACACGTGGAATTCTACCTTCCTCTACAATACTCCAGATAACCAGTTTTAAGTGCAGTTCCCAGGTTGAGCCCGGGGCTTTCACACCTAACTTAATTATCCGCCTACATGCCCTTTACGCCCAGTCATTCCGATTAACGCTCGCACCCTCCGTATTACCGCGGCTGCTGGCACGGAGTT
+
CCCCCGGGGGGGGGGGGGGGGGGGGGGGGGGGGGGGGGGGGGGGGGEGGGGGGGGGGGGGGGGGGGGGGGGGGGGGGGGGGGGGGGGGGGGGGGGGGGGGGGGGGGGGGGGGG?FGGGGGGGGGGGGGGGGGGGGGGGGGGGGGGGGGGGGGGGGGGGGGGGGGGGGGGGGGGGGGFGFGGGGGGGGGGGGGGGGGGGGGFFFFFFFFFFFFFFFFFFFFFFFFFFFFFFEFFFFFFF@FFFF?EFFFEEFE0;<FFFFFFFBF969?BBFFB?BFBFFFF>9BFFFF:>:<?B0(4?B
@M04999:289:000000000-L3R54:1:1101:19336:21164 2:N:0:423
TGACTACCGGGGTATCTAATCCTGTTTGCTCCCCACGCTTTCGCATCTCAGCGTCAGTATCTGTCCAGAAGGCCGCCTTCGCCACCGGTATTCCTCCACATCTCTACGCATTTCGCCGCTACACGTGGAATTCTACCTTCCTCTACAATACTCCAGATAACCAGTTTTAAGTGCAGTTCCCAGGTTGAGCCCGGGGCTTTCACACCTAACTTAATTATCCGCCTACATGCCCTTTACGCCCAGTCATTCCGATTAACGCTCGCACCCTCCGTATTACCGCGGCGGCTGGCACCGAGTTAGC
+
CCCCCGGGGGGGGGGGGGGGGGGGGGGGGGGGGGGGGGGGGGGGGGGGGGGGGGGGGGGGGGGGGGGGGGGGGGGGGGGGGGGGGGGGGGGGGGGGGGGGFGGFGGGGGGGGGGGGGGGGGGGGGGFGGGGGGGGGGGGGGGGGGGGGGGGGGGGGGGGGGGGGGGGGGGGGCGGGFGFGGGGGGGGGGGGGGGGDGGGGFFFFFFFF9=EEFCFFCFFF378;0;;C53@FFFFFFDFFFFF34AEEFA:6(2:>B?>-4,((49:2?FB:(8>)66:B(91((411(4()(-,(4:999
@M04999:289:000000000-L3R54:1:1101:12321:21194 2:N:0:423
[truncated: 17,074,848 more chars]
