# Supplementary material for: Dynamics of the hindgut microbiota of the Japanese honey bees (Apis cerana japonica) throughout the overwintering period
Source: PeerJ. 2025 Oct 13;13:e20050. doi: 10.7717/peerj.20050 (PMC12530201; doi:10.7717/peerj.20050)
Supplement: Supplemental Information 60 [file peerj-13-20050-s060.gz › peerj-13-20050-s060]

@M04999:289:000000000-L3R54:1:1101:18541:1893 2:N:0:416
CTTGACTACTCGGGTATCTAATCCTGTTTGCTCCCCACGCTTTCGCATCTCAGCGTCAGTATCTGTCCAGAAGGCCGCCTTCGCCACCGGTATTCCTCCACATCTCTACGCATTTCACCGCTACACGTGGAATTCTACCTTCCTCTACAATACTCCAGATAACCAGTTTTAAGTGCAGTTCCCAGTTTTAGCCCGGGGCTTTCACACCTAACTTGATTATCCGCCTACATGCCCTTTACGCCCAGTCATTCCGATTCACGCTCGCACCCTCCGTATTACCGCGTCTGCTGGCACGTTGTTT
+
6AA,,;E,CFFCCFGGGGGGFGA@F9EFF@FGGFFF8C++BCFD,B,@@FE9,@+B@,,C,EFG9CCE9,,,,,9:+4>CCE,4?B==++8+BFEFGGF,?,9==AF9E+C+CFGFCEB7FE7C9E@A=:+,CD>E,=@DFGDDDF8=;8@=DDD@8,,6,,@=,=@@FG8,,@+9+7<B@==,,,7@,,42@:++**3@FAB=9+99B2)0:A>*:@+9B8(-5@2:3?*5)5;@E9>)3,3((6@)67C51(62)/902;<(7(--4-332803:6<62(,-711<<5(3224(((-((
@M04999:289:000000000-L3R54:1:1101:16730:1897 2:N:0:416
TACTACTTGGGTATCTAATCCTTTTCGCTCCCCACGCTTTCTTCCATCAGCTTCAATCGGTTTTTATTAACCTGCCTTCTCTTTCGTGTTTCTGTGTAATTTCTATGCATTTCACCTCTACTCTACACATTCCATCTACTTCTATTCTATTCACGCTTATCAGTATCTACGGCTGTTCTACAGTTATTCTGCATTTTTTCACCTCTGTCTTATCAACCCTCCTACCGACCCTTTAAACCCTATATATCCGGATACCGCTCGCATCCTCCGTATTACCGCGGCTGCTGGCACTTAGTTAGCC
+
--8A,C9<=@,BEFFFE,@C,C,66;+,B666@,7+68@FE9E,C,C@,C@,A@,,<;,,B,BDF,,9,,,69,,9??C,,,,5:,,,6A9@F<:,:,,5,C,?,5,,,C?AE,59,9A4A,?=;?,495@?,,49C,9@E=,,3,9=,=DD,,,,64+,,,,@,6@,,9+++++@:CB8=++@A,,,3@3,,,,36=60224+36*+2;>>01++)*0)*10*8)))0:5=CE5***13)).***2*;))))-)0-(55/-(/31///366;395;(,6((,((.3(,(42)-..46):3
@M04999:289:000000000-L3R54:1:1101:23741:1927 2:N:0:416
TTCGACTACCGGGGTATCTAGTCCTTTTTGCTCCCCACGCTTTCGCATCTCAGCGTCAGTATCTGTCCAGAAGGCCGCCTTCGCCACCGTTATTCCTCCACATCTCTACGCATTTCACCGCTACACGTGGAATTCTACCTTCCTCTACAATACTCCAGATAACCAGTTTTAAGTGCAGTTCCCATTTTTAGCCCTTGTCTTTCACACCTAACTTAATTATCCGCCTACATGTCCTTTACGCCCACTCATTCCGATTAACGCTCTCCCCCTCCGTATTACCGCGGCTGCTGTCACGGCTTTT
+
-88,,BB:FFFCFGGGGGGGFE6;C,<EC7EFFFGG8@+@B@DE7B7C@E@,,C7CC,,E9FEF,CFC9,,,,,:A+4@?FE,88??=+,8,BFFFGGG8?,<=;?=<=<::BFFECAE+@C7>:F:EA:C,CF>>,===DEGGC=9E8=@9FC=@,,,6,,6@,+7@AF88,=+@9+5;;CC,,,5@,,579D,*4+;=BAC+1+30-5)099*+233/1:):-627(>*>8?CC8@;)653((//(9?3?((4,6)16033()(/499221::<?A>A17(--0(38462):(((((4)
@M04999:289:000000000-L3R54:1:1101:12834:1948 2:N:0:416
TACTACAAGGGTATCTAATCCTGTTCGCTCCCCACGCTTTCGTCCATCAGCGTCAATCGGTATTTAGTAACCTGCCTTCGCAATCGGGGTTCTGTGTAATATCTATGCATTTCACCGCTACACTACACATTCCAGCTACTTCAATACTATTCAAGATTAACAGTATCAACGGCAGTTCTACAGTTAAGCTGCAGGTTTTCACCGCTGACTTATCAACCCGCCTACGGACCCTTTAAACCCAATAAATCCGGATAACGCTCGCATCCTCCGTATTACCGCGGCTGCTGGCACGGAGTTAGCC
+
--ACCFG9FGGGGGGGGGGGGGDEFECBFGGGGGGGGGGGFFGFGDGGGGGGGGEEGGFFGFEGGGCFECEEFGFFGGGFCF7F@D7C+FFEGGGGGFEFFGGGCEGFGGGGGGFFFCGGGFGGGGFFGGGGGG9DG9EFGGGGFFGGGGGGDCG,EDA8=CFGFGGGFFE=CCGGFGFGGFFFGD8,8DDGEFEFGGGGFFFEBBA>CFFCEFAFCA5>A>DAFD2@@@@FFFEC4>=43(=)74CF;9;;;@EE1;@0;>BFFB?<BBFF<FFFBFFFF(4;BF72:(8:00(8:<:A7
@M04999:289:000000000-L3R54:1:1101:23404:2012 2:N:0:416
TGACTACTCGGGTATCTAATCCTCTTCGCTCCCCACGCTTTCGTCCATCAGCGTCATTCGGTATTTAGTAACCTGCCTTCGCAACCGGTGTTCTGTGTAATATCTTTGCATTTCACCGCTACACTACACATTCCTGCTCCTTCAATACTATTCAAGATTAACAGTATCAACGGCAGTTCTACAGTTATTCTGCAGGTTTTCACCGCTGACGATCAACCCGCCTACGGACCCTTTAAACCCACTAAATCCGGATAACGCTCGCATCCTCCGTATTACCGCGCGCGCTGGCACGGAGTTAGCC
+
--,,8CFGDEE@<6@CF@FG,CF-6C9,,B,8,FEG7:6,666CFC,6EE9F7BF,,6,C,89CF,,CFG9,6<FG,:5E4,4@@8>+8FCF?FF?5:5,C,@,4,9,=A?,9@,9A?FC=EAA9F=ECE<F;4,,@>,,@@DF;;==;FGGG8,,D8,=8=F9E8,,@3D6+@8E9+;D+29,==:,,76@E;1C?:8;++4;*<>5@8)189*@BF*7AA59B229@25(8)*/0)(2;(,4=4CE11>(/(7469(87>6?9?3>F;<?(()).(36-(((,-79?(,-,328155.,
@M04999:289:000000000-L3R54:1:1101:18210:2018 2:N:0:416
TACTACCGGGGTATCTAATCCTGTTTGCTCCCCACGCTTTCGCATCTCAGCGTCAGTATATGTCCAGAAGGCCGCCTTCGCCACCGGTATTCCTCCACATCTCTACGCATTTCACCGCTACACGTGGAATTCTACCTTCCTCTACAATACTCCAGATAACCAGTTTTAAGTGCAATTCCCAGGTTGAGCCCGGGGCTTTCACACCTAACTTAATTATCCGCCTACATGCCCTTTACGCCCAGTCATTCCGATTAACGCTCGCACCCTCCGTATTACCGCGGCTGCTGGCACGGAGTTAGCC
+
-6BCCGGGGGGGGGGGGGGGGGGGGGGGGGGGGGGGGGGGDCEGGGGGGGGGGDGGGGG9FGGGGGGGGGGGGGGGGGGGGGGGCF>FGGGFGGGGGGFGFFGGFEFDFGGGGGGGGGGGGGGGGGGDGGGGGGGGGGGGGGGGGGGGGGGGGGG8E8EDEFGGGGGGGGGGGGGGFGAFCCF?F:6:D7CEGGGGDGGF>FFFFFFFFEFFFFAAC=A@F@FFFFFCEF@EFE94311:4(634?51)(67<FFA?F3(4239>61?BF?:BFA<9163>BFFF?DBBBBF>6>??<AD2
@M04999:289:000000000-L3R54:1:1101:13462:2019 2:N:0:416
TAGACTACTAGGGTATCTAATCCTGTTTGCTCCCCACGCTTTCGCATCTCAGCGTCAGTATCTGTCCAGAAGGCCGCCTTCGCCACCGGTATTCCTCCACATCTCTACGCATTTCACCGCTACACGTGGAATTCTACCTTCCTCTACAATACTCCAGATAACCAGTTTTAAGTGCAGTTCCCAGTTTGAGCCCGGGGCTTTCACACCTAACTTAATTATCCGCCTACATGCCCTTTACTCCCCGTCATTCCGATTAACGCTCGCACCCTCCGTATTACCGCGGCTGCTGGCACGGATTT
+
-6@CCGGGGGGGGGGGGGGGGGGGFGGGFGGGGGGGFFCGGGGGGGGGGGGGGGGGGGGGGGGGGGGGGFGGGFGGGGGGGGGEEGCFCGCFFGGGGGGGGGCFEGGGGGGGGGGGGGGGGGGGGGG?GGGGGGGCFDFFFGGGGGGGGGGGGGG8DEDCA,8DFGGGGGGGGGGGFGFGGGGC,=EA86D6++@>CGDGFFFFFFFFFEBEEFCFEAFEFFD?@@FEF4=E@EFE*>3AE0(6;<DF?5<E0@D?FF133;(412;216?BFB7:42<2033>642:?00(,499?()
@M04999:289:000000000-L3R54:1:1101:19262:2065 2:N:0:416
CTTAGACTACAGGGGTATCTAATCCTGTTCGCTCCCCACGCTTTCGTCCATCAGCGTCAATCGGTATTTAGTAACCTGCCTTCGCAATCGGGGTTCTGTGTAATATCTATGCATTTCACCGCTACACTACACATTCCAGCTACTTCAATACTACTCAAGATTAACAGTATCAACGGCAGTTCTACAGTTAAGCTGCAGGTTTTCACCGCTGACTTATCAACCCGCCTACGGACCCTTTAAACCCCATAAATCCGGATAAACCTCGCATCCTCCGTACTAACCTCGCCTCTGGCACGGAGTT
+
-AC@AE<6@@,C6FFC@EC@CF@9E6CEF@C+,CFGEFC@CEGGC@@F6,AE@ED:FG7FFDC7BC<666CEFFFE?=EF=FF7C:+8E,?FCCFDCCG<@,:A;?BB9A5A?EFGFEFGEE+8@E899=?FGGF;FAD?GADD;E,3=,@EE,@D9,,@,,@3EF,,:E==,,=+9+50DF+,@=DFF:E,:37C+;D;6B>BFFF>)008C>F+81+:605)-6((7>9@9@>:@F)@)/5;;2,(44.160(,,17;),((((((-533.2(((45)5()(4(,-(()).()-7(,(.
@M04999:289:000000000-L3R54:1:1101:10907:2091 2:N:0:416
GTTCAGACTACCCGGGTATCTAATCCTGTTTGCTCCCCACGCTTTCGCATCTCAGCGTCAGTATCTGTCCAGAAGGCCGCCTTCGCCACCGGTATTCCTCCACATCTCTACGCATTTCACCGCTACACGTGGAATTCTACCTTCCTCTACAATACTCCAGATAACCAGTTTTAAGTGCAGTTCCCAGGTTGAGCCCGGGGCTTTCACACCTAACTTAATTATCCGCCTACATGCCCTTTACGCCCAGTCATTCCGATTAACGCTCGCACCCTCCGTATTACCGCGGCTGCTGGCACGGAGT
+
-CCCCGGGGGGGGGGGGGGGGGGGGGGGGGGGGGGGGGGGCEGGGGGGGGGGGGGGGGGGGGGGGGGGGGGGGGGGGGGGGGGGGGGGGGGGGGGGFGGGGGGGGGGGGGGGGGGGGGGGGGGGGGGGGGGGGGGFGGGGGGGFGGGGGGGGGGGFFGGGFFGGGGGGGGDGGGGGFGFGGGGGGGGGGGGGFCFGGGGGFBFFFFFFFFF=BFFFEFFFFCEF@FFFFD@EC;EFE@EFED;>FF@;47<CEEF<@F:641;?F;BBB9<:B?63:3:<A43((30>9:??>008:((4-
@M04999:289:000000000-L3R54:1:1101:11367:2124 2:N:0:416
GGACTACTGGGGTATCTAATCCTGTTTGCTCCCCACGCTTTCGCATCTCAGCGTCAGTATCTGTCCAGAAGGCCGCCTTCGCCACCGGTATTCCTCCACATCTCTACGCATTTCACCGCTACACGTGGAATTCTACCTTCCTCTACAATACTCCAGATAACCAGTTTTAAGTGCAATTCCCAGGTTGAGCCCGGGGCTTTCACACCTAACTTAATTATCCGCCTACATGCCCTTTACGCCCAGTCATTCCGATTAACGCTCGCACCCTCCGTATTACCGCGGCTGCTGGCACGGAGTTAGC
+
-CCCCGGGGGGGGGGGGGGGGGGGGGGGGGGGGGGGGGGGGGGGGGGGGGGGGGGGGGGGGGGGGGGGGFGGGGGGGGGCGGGGGGGCFGGGGGGGGGGGGGGGGGGFGGGGGGGGGGGGGEGGGFFECFFECFGGGGGGGGGGGGGGGGGGFFFGFGGGGGGGGGGGGGGGGGGGFGFGGGGDDFGFGGFGGGGDGDGGBFFFFA4ABDEFFFFFEFCFEDDDDB@ECFFBFFFFEF6):;<6=AF?<EFDDF67E@6:<0>B>93::?FF?:7<6)2(2((79?)),307<(,(436-.
@M04999:289:000000000-L3R54:1:1101:17101:2166 2:N:0:416
CTACAGGGGTATCTAATCCTGTTTGCTCCCCGCGCTTTCGCATCTCAGCGTCAGTATCTGTCCAGAAGGCCGCCTTCGCCACCGGTATTCCTCCACATCTCTACGCATTTCACCGCTACACGTGGAATTCTACCTTCCTCTACAATACTCCAGATAACCAGTTTTAAGTGCAGTTCCCAGGTTGAGCCCGGGGCTTTCACACCTAACTTAATTATCCGCCTACATGCCCTTTACGCCCAGTCATTCCGCTTAACGCTCGCACCCCCCGTATTACCGCGGCTGCTGGCACGGAGTTAGCCGG
+
CCCCCGGGGGGGGGGGGGGGGGGGGGGGGGGGGGGGGGGGGGGGGGGGGGGGGGGGGGGGGGGGGGGGGGGGGGGGGGGGGGGGGGGGGGGGGGGGGGGGGGGGGGGGGGGGGGGGGGGGGGGGGGGGGGGGGGGGGGGGGGGGGGGGGFGGGGGFFGGGGGGGGGGGGGGGGGGGFGFFCFGFDGGGGGGGGGGGGGGGFFFFFFFFFFFEFFFFFFFFFFFFFCE@DEFF<C<DB6;FEFEFF?E1(/(4698;?6;9(09?((,--(8:AFDB1340913:3??<28129::A<-466
@M04999:289:000000000-L3R54:1:1101:12321:2188 2:N:0:416
GAACGACTACTCGGGTATCTAATCCTGTTTGCTCCCCACGCTTTCGCGTCTCAGCGTCAGTATCTGTCCAGAAGGCCGCCTTCGCCACCGGTATTCCTCCACATCTCTACGCATTTCACCGCTACACGTGGAATTCTACCTTCCTCTACAATACTCCAGATAACCAGTTTTAAGTGCAGTTCCCAGGTTGAGCCCGGGGCTTTCACACCTAACTTAATTATCCGCCTACATGCCCTTTACGCCCAGTCATTCCGATTAACGCTCGCACCCTCCGTATTACCGCGGCTGCTGGCACGGAGTT
+
CCCCCGGGGGGGGGGGGGGGGGGGGGGGGGGGGGGGGGGGGGGGGGGGGGGGGGGGGGGGGGGGGGGGGGGGGGGGGGGGGGGGGGGGGGGGGGGGGGGGGGGGGGGGGGGGGGGGGGGGGGGGGGGGGGGGGGGGGGGGGGGG8FGGGGGGGGGGGGGGGGGGDGGDFFGGGGGGFGFGGGGGGGGGGGGGGFFGGGGGFFAFFFFFF@BFFFFFFFFFFFFFDFDFFFFFEFFEFFEFDFFFFFFFEFFFCEFF?<ADBF??FFFFFFBFFFFFFFFFFFF9;>>FFF0:?82?>6>?4
@M04999:289:000000000-L3R54:1:1101:8464:2265 2:N:0:416
TCAGACTACTCGGGTATCTAATCCTGTTTGCTCCCCACGCTTTCGCATCTCAGCGTCAGTATCTGTCCAGAAGGCCGCCTTCGCCACCGGTATTCCTCCACATCTCTACGCATTTCACCGCTACACGTGGAATTCTACCTTCCTCTACAATACTCCAGATAACCAGTTTTAAGTGCAATTCCCAGGTTGAGCCCGGGGCTTTCACACCTAACTTAATTATCCGCCTACATGCCCTTTACGCCCAGTCATTCCGATTAACGCTCGCACCCTCCGTATTACCGCGGCTGCTGGCACGGAGTT
+
CCCCCGGGGGGGGGGGGGGGGGGGGGGGGGGGGGGGGGGGGGGGGGGGGGGGGGGGGGGGGGGGGGGGGGGGGGGGGGGGGGGGGGGGGGGGGGGGGGGGGGGGGGGGGGGGGGGGGGGGGGGGGGGGGGGGGGGGGGGGGGGDGFGGGGGGGGGGGGGGGGGGGGGGGGGGG=DCFFFGGGGGGGGFGG@FGGG>DGGGFFFFFFFFFFBBFFFFFFF5C:>BF@DFEEFFFFF;@C4807;;?3<9E37C@?6;?CC73:1>>>F9(-4<>BFBFF<FB06990;0))54(.4349:2
@M04999:289:000000000-L3R54:1:1101:15365:2287 2:N:0:416
GACTACTGGGGTATCTAATCCTGTTTGCTCCCCACGCCTTCGCATCTCAGCGTCAGTATCTGTCCAGAAGGCCGCCTTCGCCACCGGTATTCCTCCACATCTCTACGCATTTCACCGCTACACGTGGAATTCTACCTTCCTCTACAATACTCCAGATAACCAGTTTTAAGTGCAGTTCCCAGGTTGAGCCCGGGGCTTTCACACCTAACTTAATTATCCGCCTACATGCCCTTTACGCCCAGTCATTCCGATTAACGCTCGCACCCTCCGTATTACCGCGCCTGCTGGCACGGAGTTAGCC
+
CCCCCGGGGGGGGGGGGGGGGGGGGGGGGGGGGGGGGGGGGGGGGGGGGGGGGGGGGGGGGGGGGGGGGGGGGGGGGGGGGGGGGGGGGGGGGGGGGGGGGGGGGGGGGGGGGGGGGGGGGGGGGGGDGGGGGGGFGGGGGGGGGGGGGGGGGGGDFGGGGGGGGGGGGGGGGGGGFGFGGGGGGGGGFGGDGEGGGGGGFFFFFFFFFFFEEFFFFFFFFFFFFFFFF@D@DEFFDF@EFFFFFFFFFFFFF6EF?F<?>FFF>?FF?>F:::<AF?9>(4:?FB:FF?DF>B><<AAB2
@M04999:289:000000000-L3R54:1:1101:14304:2287 2:N:0:416
GACTACCAGGGTATCTAATCCTGTTTGCTCCCCACGCTTTCGCATCTCAGCGTCAGTATCTGTCCAGAAGGCCGCCTTCGCCACCGGTATTCCTCCACATCTCTACGCATTTCACCGCTACACGTGGAATTCTACCTTCCTCTACAATACTCTAGTTAACCAGTTTTAAGTGCAATTCCTAGGTTGAGCCCAGGGCTTTCACACCTAACTTAATTATCCGCCTACATGCCCTTTACGCCCAGTCAGTCCGATTAACGCTCGCACCCTCCGTATTACCGCGGCTGCTGGCACGGAGTTAGCC
+
CCCCCGGGFGGGGGGGGGGGGGGGGGGGGDGGGGGGGGGGGGGGGGGGGGGGGCGGGFFGFGGGGGGGGGFFGGGGGGGGGGGGGGGGGGGGGGGGGGGCFGGGGGGGGGGGGGGGGGGGGGGGGGGGGFGGFGGGGGGGGGGFGGGGGGGGGGGDFAFGGGDDGFGGGGDGGGG8DGCGGGCDECFG?FGFGGE7FG6+=@FFFFFFCAEFCFCAAFFFF=DFDEEFFFD@BEFCD@=A9>=>;C?3@@0?@DE419;86@BF6::BF>B?F>9<909B67>0?2:24(.4(9>(4<4.,
@M04999:289:000000000-L3R54:1:1101:24008:2318 2:N:0:416
GACTACCCGGGTATCTAATCCTGTTCGCTACCCATGCTTTCGAACCTCAGCGTCAGTTACAGACCAGAGAGCCGCCTTCGCCACTGGTGTTCTTCCATATATCTACGCATTCCACCGCTACACATGGAGTTCCACTCTCCTCTTCTGCACTCAAGAAAAACAGTTTCAGCTGCACTTCCCCGGTTAAGCCGAGGGCTTTCACAGCTGACTTGTTCTCCCGCCTGCGTTCGCTTTACGCCCAATAAATCCGGACAACGCTTGCCACCTCCGTATTACCGCGGCTGCTGGCACGTAGTTAGCC
+
CCCCCGGGGGGGGGGGGGGGGGGGGGGGGGGGGGGGGGGGGGGGGGGGGGGGGGGGGGGGGGGGGGGGGGGGGGGGGGGGGGGGGGGGGGGGGGGGGGGGGGGGGGGGGGGGGGGGGGGGGGGGGGGGGGGGGGGGGFGGGGGGGGGGGGGGGGGGGGGFE8?FFDCFGGGGGGGGFGFGGGGGGGFGGGGGGGGGGGGDFFFFFFFFFEFBEFFFFFFFFFFFFFF@DDF@;?>>;DBEF<DF8CEF>FFBBF??FBBBBB0>?B?1:>?FF?24461>>BFB67:??B<?FBFBFABA4
@M04999:289:000000000-L3R54:1:1101:7725:2357 2:N:0:416
CAGACTACACGGGTATCTAATCCTGTTTGCTCCCCACGCTTTCGCATCTCAGCGTCAGTATCTGTCCAGAAGGCCGCCTTCGCCACCGGTATTCCTCCACATCTCTACGCATTTCACCGCTACACGTGGAATTCTACCTTCCTCTACAATACTCCAGATAACCAGTTTTAAGTGCAATTCCCAGGTTGAGCCCGGGGCTTTCACACCTAACTTAATTATCCGCCTACATGCCCTTTACGCCCAGTCATTCCGATTAACGCTCGCACCCTCCGTATTACCGCGGCTGCTGGCCCGGATTT
+
CCCCCGGGGGGGGGGGGGGGGGGGGGGGGGGGGGCEGEGGGGGGGGGGGGGGGGGGGGGGGFFFFFGGGGGGGGGGGEGGGGGGGCFGGGGGGGGGGGGGGGGGGGGGGDEGGGGGGGEEGGGGGGGGGGGGGGGGGGGGGGGGGGGGGFGGGDFGGFCGGGGGCGDGGFGGC,?EFFFGFGGG6CFFGGGGCEGDGGGDFFFFFFFFFBFFFFFFF6BEFF99@2>=>?EFFFFEFC6DFB2<;@)9??C;((/37C(-8699>F008??BF:03:<9?B999((-58(4(4404(-.
@M04999:289:000000000-L3R54:1:1101:9520:2367 2:N:0:416
TTGACTACACGGGTATCTAATCCTGTTTGCTACCCACGCTTTCGAGCATGAACGTCAGTGTTATCCCAGGAGGCTGCCTTCGCCATCGGTATTCCTCCACATCTCTACGCATTTCACTGCTACACGTGGAATTCTACCTCCCTCTGACACACTCTAGTTAGACAGTTTCAAATGCACGTCCCAAGTTGAGCTCGGGGATTTCACATCTGACTTATCTAACCGTCTGCGCTCGCTTTACGCCCAGTAATTCCGATTAACGCTCGCACCCTACGTATTACCGCGGCTGCTGGCACGTAGTT
+
CCCCCGGGGGGGGGGGGGGGGGGGGGGGGGGGGGGGGGGGGGGGGGGGGGGGGGGGGGGGGGGGGGGGGGGGGGGGGGGGGGGGGGGGGGGGGGGGGGGGGGGGGGGGGGGGGGGGGGGGGGGGGGGGGGGGGGGGGGGGGGGGGGGGGFGGGGGGGGGGGGGGGGGGGGGGGGGGFGFGGGGGGGGGFFGGGGGGGGGGFFFFFC>FEFEFFFFFFFFFFBFFFFFAFB@BBFBBCEF>>BFFF9CFFFFFFFFFFEFBFF6>>FFFBF?BFFF?FAAF0;;91712:02:?F?7BFF
@M04999:289:000000000-L3R54:1:1101:12536:2396 2:N:0:416
AGACTACCAGGGTATCTAATCCTGTTTGCTCGCCACGCTTTCGCATCTTAGCGTCAGTATCTGTCCAGAAGGCCGCCTTCGCCACCGTTATTCCTCCACATCTCTACGCATTTCACCGCTACACGTGGAATTCTACCTTCCTCTACAATACTCCAGATAACCAGTTTTAAGTGCAGTTCCCAGGTTGAGCTCGGGGCTTTCACACCTAACTTAATTATCCGCCTACATGCCCTTTACGCCCAGTCATTCCGATTAACGCTCGCACCCTCCGTATTACCGGGGCTGCTGGCCCGGAGTTAGC
+
CCCCC@,C6E76FE8FA6F<6E9<;CCFG9F,+@6F:F@@FF:FG@+,,<CFC6B66;;,EF9FGE@FC<FFG8:FF,=598?CCF:6B:,@@<AFGFA85E<CBFGDFG7FE,C5,8+8C@EGG4FFFD5AFF;@FGD8DFA==FFCDFGGGFFDEGG9F?9F>DG8EGD27,?E0B7@FG?+6:@C8<,97EEDCDGC8A++@4AFB9;E@6B:6B+*/<@@D538*6)(6-)18>;:320()7.7?7(,,(,/.29(41((-7:(8:6-(,5))44(-(1(3(),,4((,4(,((64)
@M04999:289:000000000-L3R54:1:1101:16221:2418 2:N:0:416
AAGAGACTACTGGGGTATCTAATCCTGTTTGCTCCCCACGCTTTCGCATCTCAGCGTCAGTATCTGTCCAGAAGGCCGCCTTCGCCACCGGTATTCCTCCACATCTCTACGCATTTCACCGCTACACGTGGAATTCTACCTTCCTCTACAATACTCCAGATAACCAGTTTTAAGTGCAGTTCCCAGGTTGAGCCCGGGGCTTTCACACCTAACTTAATTATCCGCCTACATGCCCTTACGCCCAGTCATTCCGATTAACGCTCGCACCCTCCGTATTACCGCGGCTGCTGGCACGGAGTT
+
CCCCCGGGGGGGGGGGGGGGGGGGGGGGGGGGGGGGGGGGGGGGGGGGGGGGGGGGEGGGGGGGGGGGGGGGGGGGGGGGGGGGGGGGGGGGGGGGGGGGGGGGGGGGGGGGGGGGGGGGGGGGGGGGGGGGGGGGGGGGGGGGGGGGGGGGGGGGGGGGGGGGFGGGGGGGGGGFFGFGGGGGFGGGGGGGGGGGGGGGFFFFFFFFFBFFFFFFFFFFFFE==D@FFFFFFFFFFFFFFFFF=@FFFFFFFFFF<EE1>BFFFFFB<<B?FFBF?DFFFFFF(37?0>BFFBBBB;,:
@M04999:289:000000000-L3R54:1:1101:24630:2426 2:N:0:416
GGTGACTACACGGGTATCTAATCCTGTTTGCCCCCCACGCTTTCGCATCTCAGCGTCAGTATCTGTCCAGAAGGCCGCCTTCGCCACCGGTATTCCTCCACATCTCTACGCATTTCACCGCTACACGTGGAATTCTACCTTCCTCTACAATACTCTAGTTCACCAGTTTTAAGTGCAATTCCTAGGTTGAGCCCAGGGCTTTCACACCTAACTTACTTATCCGCCTACATGCCCTTTACGCCCAGTCATTCCGATTAACGCTCGCACCCCCCGTATTACCGCGTCTGCTGGCACGGAGTT
+
CCCCCFGFGFCGGFGGGGGGGFE@GFGGEDGFGGGGGG:FGCFGGGGGGGGGGGGGGCFGGGFG<FGAGGGGG8EF7FCEFFCF=?C=>FGC,E<EEFGDBGGGGGGGGFEEFGFFGDF@CEGGFCEGC>C,?EEFGGG?GFGGGGGFFFC9EEF:9AD:3@DCFFGGGGGGGCCC=FFCC?CAE8EC8EGGGGGG>DCCF;+:E9A?@=@=;FA44BF48>9B@@2536<=E@FFF93.;@F<(/74?3C)5<(6<ECDFF116(7;:(4(3:1<FAA-211(3(16<:(4446(2712
@M04999:289:000000000-L3R54:1:1101:12179:2457 2:N:0:416
CGACTACTGGGGTATCTAATCCTGTTTGCTCCCCACGCTTTCGCATCTCAGCGTCAGCATCTGTCCAGAAGGCCGCCTTCGCCACCGGTATTCCTCCACATCTCTACGCATTTCACCGCTACACGTGGAATTCTACCTTCCTCTACAATACTCCAGATAACCAGTTTTAAGTGCAATTCCCAGGTTGAGCCCGGGGCTTTCACACCTAACTTAATTATCCGCCTACATGCCCTTTACGCCCAGTCATTCCGATTAACGCTCGCACCCTCCGTATTACCGCGGCTGCTGGCACGGAGTTAGC
+
CCCCCGGGGGGGGGGGGGGGGGGGGGGGGGGGGGGGGGGGGGFGGGGGGGGGGGGGGGGGGGGGGGGGGGGGGGGGGGGGGGGGGGGGGGGGGGGGGGGGGFGGGGGGGGGGGGGGGGGGGGGGGGGGGGGGGGGGGGGGGGGGGGGGGGGGGGFGGGGGGGGGGGFGGGGGFGGGFGFGFGGGGGGGGFFGGGGGGGGGFFFFFFFFFDEFFAFFFFFFFFF2@FFEFF=@FDFFFFFF>D@;=EF<EFFFFFFEEF0,-46>FFB<?:(-8?F<A<?9(-14708>:B<><>FB3:25-
@M04999:289:000000000-L3R54:1:1101:17518:2517 2:N:0:416
TGATGACTACTGGGGTATCTAATCCTGTTTGCTCCCCACGCTTTCGCATCTCAGCGTCAGTATCTGTCCAGAAGGCCGCCTTCGCCACCGGTATTCCTCCACATCTCTACGCATTTCACCGCTACACGTGGAATTCTACCTTCCTCTACAATACTCCAGATAACCAGTTTTAAGTGCAATTCCCAGGTTGAGCCCGGGGCTTTCACACCTAACTTAATTATCCGCCTACATGCCCTTTACGCCCAGTCATTCCGATTAACGCTCGCACCCTCCGTATTACCGCGGCTGCTGGCACGGAGTT
+
CC@CCGGGGGGGGGGGGGGGGGGGGFGGGGGGGGGFGGGGGGGGGGGGDGGGGGGGGGGGGFGGGGGGGGGCEGGGGEGGGEGGGGEG8FGFFCGGGGGGGGGG8EFGGGGDGGEGGGGGGGGGGGGGGGGG@FEGGGGGGGFFAGGDGFFGGGGGGGGA@EFEBDDF2CEGGGGGFG?D?FG8EFGGGGGEFFGG7DDGDFFFFFFF@FE=BFFFE=ACCEF=@@DFFECEEF8EFFC63?10(((/7?ECC;01;;9>;>02(,24021213-1:0>DFBBFF93902702:<:204(.
@M04999:289:000000000-L3R54:1:1101:24636:2602 2:N:0:416
TTTGGGACTACTCGGGTATCTAATCCTGTTTGCTCCCCACGCTTTCGCATCTCAGCGTCAGTATCTGTCCAGAAGGCCGCCTTCGCCACCGGTATTCCTCCACATCTCTACGCATTTCACCGCTACACGTGGAATTCTACCTTCCTCTACAATACTCTAGTTAACCAGTTTTAAGTGCAATTCCTAGGTTGAGCCCAGGGCTTTCACACCTAACTTAATTATCCGCCTACATGCCCTTTACGCCCAGTCATTCCGATTAACGCTCGCACCCTCCGTATTACCGCGTCTGCTGGCACGGAGT
+
CCCCCGGGFGGGFGGGFGGGGGFEGGGGGGGGGFG@FGGGGGGGGGGGEEEFGEAFGGEGGEGGGGGGGGGGGGGGGGGGGGGGGGFFGEGGGGGGGGGGFGGGCFFGGGFGGDC@ECAF=EGG7FGGGEFGF?,=EAFGGGGGGFFFGGGCGAFGGGAFGGGGEFG?=DEFFGGGFGFDDGGGGGGGCGGFGGCGGGFC>FFFFFFFCDFFFFF>EFF*B6EEF>FA=@248=@BFFEFC@@@B?<E@)<EC<=;;03)),((33((,4<??6,-..(6<4(-4-4814AF?:0369>3-
@M04999:289:000000000-L3R54:1:1101:11554:2630 2:N:0:416
GACTACTCGGGTATCTAATCCTGTTCGCTACCCATGCTTTCGAACCTCAGCGTCAGTTACAGACCAGAGAGCCGCCTTCGCCACTGGTGTTCTTCCATATATCTACGCATTCCACCGCTACACATGGAGTTCCACTCTCCTCTTCTGCACTCAAGAAAAACAGTTTCAGCTGCACTTCCCCGGTTAAGCCGAGGGCTTTCACAGCTGACTTGTTCTCCCGCCTGCGTTCGCTTTACGCCCAATAAATCCGGACAACGCTTGCCACCTACGTATTACCGCGGCTGCTGGCACGTAGTTAGCC
+
CCCCCGGGGGGGGGGGGGGGGGGGGGGGGGGGGGGGGGGGGGGGGGGGGGGGGGGGGGGGGGGGGGGGGGGGGGGGGGGGGGGGGGGGGGGGGFGGGGGGGGGGGGGGGGGFGGGGGGGGGGGGGGGGGGGGGGGGGGGGGGGGGGGGGGFGGGGGFGGGGGGGGGGGGGGGGGGGFGFGGGGGGGGGGGGGGGGGGGGFFFFFFFFFFFFFFFFFFFFBFF@FFFFF;@BF?FFFFF6>;;;EFFCCEFFF>B?FFFBF:<:9?6?BFF124>AAF:BF>B06?B7?F:?BF0(864AA4
@M04999:289:000000000-L3R54:1:1101:16767:2674 2:N:0:416
CCGACTACCCGGGTATCTAATCCTGTTTGCTCCCCACGCTTTCGCATCTCAGCGTCAGTATCTGTCCAGAAGGCCGCCTTCGCCACCGGTATTCCTCCACATCTCTACGCATTTCACCGCTACACGTGGAATTCTACCTTCCTCTACAATACTCCAGATAACCAGTTTTAAGTGCAGTTCCCAGGTTGAGCCCGGGGCTTTCACACCTAACTTAATTATCCGCCTACATGCCCTTTACGCCCAGTCATTCCGATTAACGCTCGCACCCTCCGTATTACCGCGGCTGCTGGCACGGAGTT
+
CCCCCGGGGGGGGGGGGGGGGGGGGGGGGGGGGGGGGGGGGGGGGGGGGGGGGGGGGGGGGGGGGGGGGGGGGGGGGGGGGGGGGGGGGGGGGGGGGGGGGGGGGGGGGGGGGGGGGGGGGGGGGGGGGGGGGGGGGGGGGGGGFGGGGGGGGGGGGGGGGGGGGGGGGGGGFFGGFGFGGGGGFGGGE6FFGGEGGGGGFFFFFFFFFEFEFFFFFFFF=@FDFFFF?6EFFFF;)94DFFFFFFFFFFCE;@DFB>:>?BFFFFBF:?:>FF0:9AA(19(39>BFF:((,(2(,(.
@M04999:289:000000000-L3R54:1:1101:22802:2684 2:N:0:416
GGTTAGACTACAAGGGTATCTAATCCTGTTCGCTACCCATGCTTTCGAACCTCAGCGTCAGTTACAGACCAGAGAGCCGCCTTCGCCACTGGTGTTCTTCCATATATCTACGCATTCCACCGCTACACATGGAGTTCCACTCTCCTCTTCTGCACTCAAGAAAAACAGTTTCAGCTGCACTTCCCCGGTTAAGCCGAGGGCTTTCACAGCTGACTTGTTCTCCCGCCTGCGTTCGCTTTACGCCCAATAAATCCGGACAACGCTTGCCACCTACGTATTACCGCGGCTGCTGGACCGTAGG
+
CCCCCGGGGGGGGGGGGGGGGGGGGGGGGGGGGGGGGGGGGGGGGGGGGGGGGGGGGEGGGGGGGGGGGGGGGGGGGGGGGGGGGGGGGGGGGGGGGGFGGGGGGGGFGGGGGGGGGGGGGGGGGGGGGGF8,@FEGGCGFGGGFGGFGGGFGGEFGGGGGGFFFGGGGGGGGAFFFFFGGGGGGFGDGGGGGGGGGGGGFFFFFFFFFFBEFFAF@FFCFEEF@BFFFFFF@FF0(21FEFFFB?;;3@F<<@B60614296<62649<<12::2<B:44<?>2403104?:(((,--4(
@M04999:289:000000000-L3R54:1:1101:21403:2722 2:N:0:416
GACTACTAGGGTATCTAATCCTGTTTGCTCCCCACGCTTTCGCATCTCAGCGTCAGTATCTGTCCAGAAGGCCGCCTTCGCCACCGGTATTCCTCCACATCTCTACGCATTTCACCGCTACACGTGGAATTCTACCTTCCTCTACAATACTCCAGATAACCAGTTTTAAGTGCAGTTCCCAGGTTGAGCCCGGGGCTTTCACACCTAACTTAATTATCCGCCTACATGCCCTTTACGCCCAGTCATTCCGATCAACGATCGCACCCTCCGTATTACCTCGGCTGCCGGCACGGCGTTAGCC
+
CCCCCGGCEFG,ECFGGGGCFFD-EFGCF@FGCEFEG@@DF@7@:C,CFFGEFEEGGGFFGGGGFGGFGFFDFFCF=:FF:@FEGCC=>76?EF<FAEF=FFGEGBDCFEEDGF,ACEBC@@@CA=+B=<<;=4@F9>D88EA==D?DFGA?FGGDGG=FFGG=;DFD8,:EFGGGFG?=??FECG86<,DE+@9DD*0<<A9AE9A6BC?=EFFF91=9F@9>BECCF=B:(6>40(7B;1/746CEE3:2(6=1(((66<639?1::04,3:229))((,,40((-3090(((,,-,-.
@M04999:289:000000000-L3R54:1:1101:17701:2728 2:N:0:416
GATGGACTACCGGGGTATCTAATCCTGTTTGCTCCCCACGCTTTCGCATCTCAGCGTCAGTATCTGTCCAGAAGGCCGCCTTCGCCACCGGTATTCCTCCACATCTCTACGCATTTCACCGCTACACGTGGAATTCTACCTTCCTCTACAATACTCCAGATAACCAGTTTTAAGTGCAGTTCCCAGGTTGAGCCCGGGGCTTTCACACCTAACTTAATTATCCGCCTACATGCCCTTTACGCCCAGTCATTCCGATTAACGCTCGCACCCTCCGTATTACCGCGGCTGCTGTCACGGAGTT
+
CCCCCGGGGGGGGGGGGGFFGGGGGGGGGGGGGGGGGGGGGGGGGGGGGGGGGGGGGGGGGCGGGGGGGGGGGGGGGGGGDEFGGGGGGECFECGGGGGGGGGCGFGGGGGGGGGGGGGFGDFGGGGGGFEGGFGGGGGGGGGGGGGFGGGGGGGEFGGC@A@F8DG2@DFGGA=FFGFGCF?FGGG8EGGFGCGD597?B4AFFFFF9:=:3FFA=A@CFFEFF=@6@@?EE43=1;3F(8@>D?4;<C?.?FFF:?FA09::9;992?BF<;1<:(:A4699B0(4??F-4:9?8>9:.
@M04999:289:000000000-L3R54:1:1101:11419:2768 2:N:0:416
TTGTTGACTACCCGGGTATCTAATCCTGTTCGCTCCCCACGCTTTCGTCCATCAGCGTCAATCGGTATTTAGTAACCTGCCTTCGCAATCGGGGTTCTGTGTAATATCTATGCATTTCACCGCTACACTACACATTCCAGCTACTTCAATACTATTCAAGATTAACAGTATCAACGGCAGTTCTACAGTTAAGCTGCAGGTTTTCACCGCTGACTTATCAACCCGCCTACGGACCCTTTAAACCCAATAAATCCGGATAACGCTCGCATCCTCCGTATTACCGCGGCTGCTGGCACGGAGT
+
CCCCCGGGGGGFFGGGGGGGGGGGGGDFGGDGGGGGGGGGGGGGGGGGGGGGGGGGGGGGDFGGGGDGGGGGFGGGGGGGGGGGGGGG7<FECFGGGGGGFGGGGGGGGFFFGGGGGGGGFGGGGGGGGGGGGGGGFFGGGGGGGGGG;EGGGAGGGGGGGGGAFDEFGFGGG8CEB696DGGGGGGGGGFFGGFD6FFGAF8FFFFFFF595AFAA+9<FFBD4@9>D@?@FF>DFDFF3>E;;DD84@4<<;;17D?EF?BFBB6>:BFF)1666?0><>200,(43:?7>082-910-
@M04999:289:000000000-L3R54:1:1101:15470:2831 2:N:0:416
AGACTACTAGGGTATCTAATCCTGTTTGCTCCCCACGCTTTCGCATCTCAGCGTCAGTATCTGTCCAGAAGGCCGCCTTCGCCACCGGTATTCCTCCACATCTCTACGCATTTCACCGCTACACGTGGAATTCTACCTTCCTCTACAATACTCTAGTTAACCAGTTTTAAGTGCAATTCCTAGGTTGAGCCCAGGGCTTTCACACCTAACTTAATTATCCGCCTACATGCCCTTTACGCCCAGTCATTCCGATTAACGCTCGCACCCTCCGTATTACCGCGGCTGCTGGCACGGAGTTAGC
+
CCCCCGGGGGGGGGGGGGGGGGGGGGGGGGGGGGGGGGGGGGGGGGGGGGGGGGGGGGGGGGGGGGGGGGGGGGGGGGGGGGGGGGDGGGGGGGFGGGGGGGGGGGGGGGGGGGGGGGGGGGGGGGGGGGGGGGGGGGGGGGGGGGGGGGGGGDFFGGGGGGGGFGGGGGGGGGGGF8?FGGG?DAFGGFGFFGFGGGGGFFFFF>AFEDEEEA>BEFFFAB@9@FFFEFBBEDBCC>@E@FB(5;5CC?@D;?FFF;>?@FFFFFFDB?;<BB>BF9?>B>>0;02??BB?:1(7:1)6)
@M04999:289:000000000-L3R54:1:1101:8135:2902 2:N:0:416
GACTACACGGGTATCTAATCCTGTTCGCTCCCCACGCTTTCGTCCATCAGCGTCAATCGGTATTTAGTAACCTGCCTTCGCAATCGGGGTTCTGTGAAATATCTATGCATTTCACCGCTACACTACACATTCCAGCTACTTCAATACTATTCAAGATTAACAGTATCAACGGCAGTTCTACAGTTAAGCTGCAGGTTTTCACCGCTGACTTATCAACCCGCCTACGGACCCTTTAAACCCAATAAATCCGGATAACGCTCGCATCCTCCGTATTACCGCGGCTGCTGGCACGGAGTTAGCC
+
CCCCCGGGGGGGGGGGGGGGGGGGGGGGGGGGGGGGGGGGGGGGGGGGGGGGGGGGGGGGGGGGGFGGGGGGGGGGGGGGGGGEGGGGGGGGGGGGGGGAFFGGGGGGGGFGFDFGGGGGGGGGGGGGGGGGGGGGGGGGGGGGGGGGGGGGGGGGGGGGGGGGGGGGGGGGDGGGFGFGGGGGGGGEFGGFFGGGGGGGFFFFFFFFF@EEFFF>>FEFEBFFFDFFB>DFFEFEEEFEDFFEF36C;B0;D;9;;12<B964;FFD:6101599<<009>>FFB??BF>F909?1<FF?
@M04999:289:000000000-L3R54:1:1101:11909:2933 2:N:0:416
GGAGACTACTCGGGTATCTAATCCTGTTTGCTCCCCACGCTTTCGCATCTCAGCGTCAGTATCTGTCCAGAAGGCCGCCTTCGCCACCGGTATTCCTCCACATCTCTACGCATTTCACCGCTACACGTGGAATTCTACCTTCCTCTACAATACTCCAGATAACCAGTTTTAAGTGCAGTTCCCAGGTTGAGCCCGGGGCTTTCACACCTAACTTAATTATCCGCCTACATGCCCTTTACGCCCAGTCATTCCGATTAACGCTCGCACCCTCCGTATTACCGCGGCTGCTTGCACGGAGTT
+
CCCCCGGGGGGGGGGGGGGGGGGGGGGGGGGGGGGGGGGGGGGGGGGGGGGGGGGGGGGGGGGGGGGGGGGGGGGGGGGGGGGGGGGGGGGGGGGGGGGGGGGGGGGGGGGG:FFGGGGGGGGGGGGGGGDGCFGGGGGGGGGGGGGGGGGGGGGGGGGFGGGGGGFGCGGGGFGGFC8DFGGGGFC6FFDFGFGDGGGGFFFFFFFFDFFFFFFFEFFEFEFDDFF@EFFFEFFDFC<>;267?;@A))9?;/32749;0<BFB139:2<?F::(3::>4116>69BF)5:B?B09,2,
@M04999:289:000000000-L3R54:1:1101:15532:2980 2:N:0:416
CAGACTACCGGGGTATCTAATCCTGTTCGCTCCCCACGCTTTCGTCCATCAGCGTCAATCGGTATTTAGTAACCTGCCTTCGCAATCGGGGTTCTGTGTAATATCTATGCATTTCACCGCTACACTACACATTCCAGCTACTTCAATACTATTCAAGATTAACAGTATCAACGGCAGTTCTACAGTTAAGCTGCAGGTTTTCACCGCTGACTTATCAACCCGCCTACGGACCCTTTAAACCCAATAAATCCGGATAACGCTCGCATCCTCCGTATTACCGCGGCTGCTGGCACGGAGTT
+
CCCCCGGGGGGGGGGGGGGGGGGGGGGGGGGGGGGGGGGGGGGGGGGGGGGGGGGGGGGGGGGGGGGGGGGGGGGGGGGGGGGGGGGGGGGGGGGGGGGGGGGGGGGGGGGGGGGGGGGGGGGGGGGGGGGGGGGGGGGGGGGGGGGGGGGGGGGGGGGGGGGGGGGGGGGGGGGGFGFGGGGGGGGGGGGGGGGGGGG>FFFFAEFFFFFEFFFFEFFBF@FF?DFF@DFFF@DEFFEFFD@FDEFFFFFF>(1<EFBFFFFFFFFFFF79B:77AFFF;;B>99(),4(4??BB6??
@M04999:289:000000000-L3R54:1:1101:16834:2997 2:N:0:416
GGTGTGACTACTAGGGTATCTAATCCTGTTTGCTCCCCACGCTTTCGCATCTCAGCGTCAGTATCTGTCCAGAAGGCCGCCTTCGCCACCGGTATTCCTCCACATCTCTACGCATTTCACCGCTACACGTGGAATTCTACCTTCCTCTACAATACTCCAGATAACCAGTTTTAAGTGCAATTCCCAGGTTGAGCCCGGGGCTTTCACACCTAACTTAATTATCCGCCTACATGCCCTTTACGCCCAGTCATTCCGATTAACGCTCGCACCCTCCGTATTACCGCGGCTGTGGGCACGGAGT
+
CCCCCGGGGGGGGGGGGGGGGGGDGFGGGGGGGGGGGGGGGGGGGGGGGGGFGGFGGGGGGEFFGGGGGDGGGDGDF=>F:F:@DF7FGGG+@=FBF<,EAFGGFA;,CED?+6CFDFFG=4==+8AE79F:B9E8E,4E6=EF,,=,AFGGF,@DGFG?A8D9FFGGGGCEGFFFED;DFFFG9=8@CFDCEFGCGGGC*<A49:=AE>=;5AF6>>@CFC4>9B?>@FEFCEEFFF3A4(2:6175=<))77;7?DD?43(-3107>B0?::>1(.(6A9(37;6(4((4204(8;9>1
@M04999:289:000000000-L3R54:1:1101:7581:3068 2:N:0:416
TTGACTACACGGGTATCTAATCCTGTTTGCTCCCCACGCTTTCGCATCTCAGCGTCAGTATCTGTCCAGAAGGCCGCCTTCGCCACCGGTATTCCTCCACATCTCTACGCATTTCACCGCTACACGTGGAATTCTACCTTCCTCTACAATACTCCAGATAACCAGTTTTAAGTGCAGTTCCCAGGTTGAGCCCGGGGCTTTCACACCTAACTTAATTATCCGCCTACATGACTTTCACGCCCAGTCATTACGCTTAACGCTCGCACCCTCCGCATTACCGCGGCTGCTGGCACGGAGTTAT
+
CCC<CFEG@C@@@++6<EECEFGG<FGGGGDC6C6666@FFCGCBFGFFCCE@FF:66E<C,6C69CFE,CF8,66=FEGGGCFFGGEECFFD9E<FE8<F?FCFFFGGGCCFFGDGD:EFGGGGCFGGD9F:,,4CDFAFFFGGFGGG8F=DFGGC,=DEGFGF+=FFFG2@F7FFFFGG6:?C@FGC<6C6EDGG>*;FFFFAFA455>FFFFA5@FCF=BFF=@B4@*6)96)1<@F?((/;;)9<)70(60;E<;>0:0969>?2?69(,,8>4>:(2349,3?)(3:7-6093())
@M04999:289:000000000-L3R54:1:1101:19815:3109 2:N:0:416
GAGGACTACTGGGGTATCTAATCCTGTTCGCTACCCATGCTTTCGAACCTCAGCGTCAGTTACAGACCAGAGAGCCGCCTTCGCCACTGGTGTTCTTCCATATATCTACGCATTCCACCGCTACACATGGAGTTCCACTCTCCTCTTCTGCACTCAAGAAAAACAGTTTCAGCTGCACTTCCCCGGTTAAGCCGAGGGCTTTCACAGCTGACTCGTTCTCCCGCCTGCGTTCGCTTTACGCCCAATAAATCCGGACAACGCTTGCCACCTACGTATTACCGCGGCTGCTGGCACGTAGTTT
+
<CC8BCEGAFEFGGBGGFEFGGGCFFEGGGGGEFAFGGGGGGGGGFEG@FGGFGGGGGGEAFGFEGGGGGGGFGFGGGGG>FGGFCGGGGGGFGGGC,AAFGGG,EFFDCGECGG9FGE=+>FCECF8FE<?EDGFFCFFGGGGGFGFG,@FF,@F=99?8DGGFFGGGGGGD8DGBFDGGGGGGGEGGEGGGGGDDDD>FFFFFFFF9@:BE+:A(AF?BB==@FFF0<6<7@;1;EFEFFFF<;;<CFA?B9?FB?F;B03(3(),448:1,5)44>96609130:?00<()-,80-5)
@M04999:289:000000000-L3R54:1:1101:11706:3111 2:N:0:416
TGGACTACTGGGGTATCTAATCCTGTTTGCTCCCCACGCTTTCGCATCTCAGCGTCAGTATCTGTCCAGAAGGCCGCCTTCGCCACCGGTATTCCTCCACATCTCTACGCATTTCACCGCTACACGTGGAATTCTACCTTCCTCTACAATACTCCAGATAACCAGTTTTAAGTGCAGTTCCCAGGTTGAGCCCGGGGCTTTCACACCTAACTTAATTATCCGCCTACATGCCCTTTACGCCCAGTCATTCCGATTAACGCTCGCACCCTCCGTATTACCGCGGCTGCTGGCACGGAGTT
+
CCCCCGGGGGGGGGGGGGGGGGGGGGGGGGGGGGGGGGGGGGGGGGGGGGGGGGGGGGGGGGGGGGGGGGGGGGGGGGGGGGGEGGGGGGGGGGGGGGGGGGGGGGGGGGGGGGGGGGGGGGGGGGGGGGGGGGGGGGGGGGGGGGGGGGGGGGGGGGGGGGGGGGGGGGGGGGGGFGFGGGGGGGGGGGGGGGGGGG>FAFFFFFFFFFFFFFFFFFFFF@DFDFFFFFFFDFFEEFFFFFFFEEFFFFFEFFDDC<;6?BFBFBFFBFFFBB72-:AB>9,21-8??::1)(---1.
@M04999:289:000000000-L3R54:1:1101:7486:3130 2:N:0:416
CGACTACCGGGGTATCTAATCCTGTTTGCTCCCCACGCTTTCGCATCTCAGCGTCAGTATCTGTCCAGAAGGCCGCCTTCGCCACCGGTATTCCTCCACATCTCTACGCATTTCACCGCTACACGTGGAATTCTACCTTCCTCTACAATACTCCAGATAACCAGTTTTAAGTGCAATTCCCAGGTTGAGCCCGGGGCTTTCACACCTAACTTAATTATCCGCCTACATGCCCTTTACGCCCAGTCATTCCGATTAACGCTCGCACCCCCCGTATTACCGCGGCTGCTGGCACGGAGTTATC
+
CCCCCG<FFGGGGEFCDFGGGGFGFGGFFFFFFGGGGDEGGGECF7FAFFFGGEEGGFGGCFGGGGGFFEFFFGGCGEGFFCGFFFGGFGEGEGGGGGGFEFFGGGFFF@:CGFGGGE@EGGGFFGGGGG9FFGFGGDFFFF9ADFGG89=DEEGGFGGGGGGGFG8E:FE=:EFGFGFCCFFGGGGGGGGGGGGGD*;DFFFFAEFF=5*9>FAAEAA?ABFFF@;393@@FFFCC@DFF006;7)79?;;1:?D2:;<B11>>;F0(46<01><9AF>(390>:,)5:17601,-36))
@M04999:289:000000000-L3R54:1:1101:16217:3217 2:N:0:416
GACTACCCGGGTATCTAATCCTGTTTGCTCCCCACGCTTTCGCATCTCAGCGTCAGTATCTGTCCAGAAGGCCGCCTTCGCCACCGGTATTCCTCCACATCTCTACGCATTTCACCGCTACACGTGGAATTCTACCTTCCTCTACAATACTCCAGATAACCAGTTTTAAGTGCAGTTCCCAGGTTGAGCCCGGGGCTTTCACACCTAACTTAATTATCCGCCTACATGCCCTTTACGCCCAGTCATTCCGATTAACGCTCGCACCCTCCGTATTACCGCGGCTGCTGGCACGGAGTTAGCC
+
CCCCCGGGGGGGGGGGGGGGGGGGGGGGGGGGGGGGGGGGGGGGGGGGGGGGGGGGGGFGGGGGGGGGGGGGGGGGGGGGGGGGGGGGGGGGGGGGGGGGGGGGGGGGGGGGGGGGGGGGGGGGGGGGGGGGGGGGGGGGGGGFGGGGGGGGGGGGGGGFGGGGGGGGGGGGGGFGFGFGGGGGGFGGGGGDEEDDGDGGFFFFFFFFFFC=EFFFFFADF?=(7BEEFFFEFFFC?DBFF@EEFFFFC@D@DD?>10126119FF::?;B:(5)6<<;09>3;6)4(2<?FFF(-(6<<4
@M04999:289:000000000-L3R54:1:1101:19120:3227 2:N:0:416
TGCTAGACTACCAGGGTATCTAATCCTGTTTGCTCCCCACGCTTTCGCATCTCAGCGTCAGTATCTGTCCAGAAGGCCGCCTTCGCCACCGGTATTCCTCCACATCTCTACGCATTTCACCGCTACACGTGGAATTCTACCTTCCTCTACAATACTCTAGTTAACCAGTTTTAAGTGCAATTCCTAGGTTGAGCCCAGGGCTTTCACACCTAACTTAATTATCCGCCTACATGCCCTTTACGCCCAGTCATTCCGATTAACGCTCGCACCCTCCGTATTACCGCGGCTGCTGGCACGGAGG
+
CCCCCGGGGGGGGGGGGGGGGGGGGGGGGGGGGGGGGGGGGGGGGGGGGGGGGGGGGGGGGGGGGGGGGGGGGGGGGGGGGGGGGGGGGGGGGGGGGGGGGGGGGGGGGGGGGGGGGGGGGGGGGGGGGGGGGGGFGGGGGGGGGGGGGGGGGCGGGGGGGGGGGGGFFFGGGGGGFGFGGGGGGGGGGGFFGGGGGGGGFFFFFFFFFFBFEFFFFFFFFFFEFFFFFFFFEBEBFFFFFFFFF@?@EAFFFFF<D?DEC;9D?;;B994<??62(4?DFA:B16>FFB))5??B299>,
@M04999:289:000000000-L3R54:1:1101:18335:3233 2:N:0:416
GACTACCAGGGTATCTAATCCTGTTTGCTCCCCACGCTTTCGCATCTCAGCGTCAGTATCTGTCCAGAAGGCCGCCTTCGCCACCGGTATTCCTCCACATCTCTACGCATTTCACCGCTACACGTGGAATTCTACCTTCCTCTACAATACTCCAGATAACCAGTTTTAAGTGCAGTTCCCAGGTTGAGCCCGGGGCTTTCACACCTAACTTAATTATCCGCCTACATGCCCTTTACGCCCAGTCATTCCGATTAACGCTCGCACCCTCCGTATTACCGCGGCTGCTGGCACGGAGTTAGCC
+
CCCCCGGGGGGGGGGGGGGGGGGGGGGGGGGGGGGGGGGGGGGGEGGGGGGGGGGGGGGGGGGGGGGGGGGGGGGGGGGGGGGGGGGGGGGGGGGGGGGGGGGGGGGGGGGGGGGGGGGGGGGGGGFGGGGGGGGGGGGGGGGGGGGGGGGGFGGGGGGGGGGFGGGGGGGCGFFGFGFGGGGGCFGGGGGGGGGGGCFFFFFFFFFFFEEFEFFFFFA>FFFFDF4@==DF=EFE;@>>DF@EFF335;0;8@F<;60<>F9;FFBB?9367:4<9<9B99>>004:618<>03:74<94
@M04999:289:000000000-L3R54:1:1101:7353:3254 2:N:0:416
GACTACCGGGGTATCTAATCCTGTTCGCTACCCATGCTTTCGAACCTCAGCGTCAGTTACAGACCAGAGAGCCGCCTTCGCCACTGGTGTTCTTCCATATATCTACGCATTCCACCGCTACACATGGAGTTCCACTCTCCTCTTCTGCACTCAAGAAAAACAGTTTCAGCTGCACTTCCCCGGTTAAGCCGAGGGCTTTCACAGCTGACTTGTTCTCCCGCCTGCGTTCGCTTTACGCCCAATAAATCCGGACAACGCTTGCCGCCTACGTATTACCGCGGCTGCTGGCACGTAGTTAGCC
+
CCCCCGFGGGGGEGGGGGGGGGGGGFGGGGGGGFGGGGGGGGGGG>FGGGGGGCEGFGGGGGGGGGFGGGGFGGGGGGGGGCFEGGGFGGGGGGGGGGGGGGGGGGGGGGGGGGGGGGGGGGGGGGGGGGGCFGGGGGGFDGGGGGGGGGGGGFGGGGGGGGGGGGGGGGGGGGGGFGFFFGGGEGGGGGGDEEGG>FGGFFFFFFFFF@C@FFFFFFF@A@0=?@DD?DFFFFFFF<0>;;DFA2<A?;FBF>B?9B??BBFF>BF:?BF7>3AD>?B9>BFF?:?FBF??:?0-:24>0
@M04999:289:000000000-L3R54:1:1101:11859:3262 2:N:0:416
TTAAGACTACTGGGGTATCTAATCCTGTTCGCTCCCCACGCTTTCGTCCATCAGCGTCAATCGGTATTTAGTAACCTGCCTTCGCAATCGGGGTTCTGTGTAATATCTACGCATTTCACCGCTACACTACACATTCCAGCTACTTCAATACTATTCAAGATTAACAGTATCAACGGCAGTTCTACAGTTAAGCTGCAGGTTTTCACCGCTGACTTATCAACCCGCCTACGGACCCTTTAAACCCAATAAATCCGGATAACGCTCGCATCCTCCGTATTACCGCGGCGGCTGGCACGGAGTT
+
CCCCCGGGGGGGGGGGGGGGGGGGGFGGGGGGGGGGGGGGGGGGGGGGGGGGGGGGGGGGGGGGGGGGFGGGGGGGGGGGGGGGGGGGGGGGGGGGGGGGGGGGGGGGGGGGGGGGGGGGGGGGGGGGGGGGGGGGGGGGGGGGFGGGGGGGG8DGGGGGGGFFFFGGGGGGGGGEBGFGGGGGGGGCFFGGGGGGGGGFFFFCFFFBFBBFFFFFAFFEF@4@@@2>BFF>>>F@FEFAEE@F;6@F8<?7;BFFD@A@F01,369:>:?2:6??:B<<9:9>40(-29>0?:)((39:,
@M04999:289:000000000-L3R54:1:1101:11718:3269 2:N:0:416
TGACTACAGGGGTATCTAATCCTGTTCGCTACCCATGCTTTCGAGCCTCAGCGTCAGTAACAGACCAGAGAGCCGCCTTCGCCACTGGTGTTCTTCCATATATCTACTCATTTCACCGCTACACATGGAGTTCCACTCTCCTCTTCTGCACTCAAGTCTCTCAGTTTCCGATGCTCTTCCTCAGTTAAGCTGAGGGCTTTCACATTCAGACTTAAAAGACCGCCTGCGCTCCCTTTACGCCCAATAAATCCGGACAACGCTCGCCACCTACGTATTACCGCGGCTGCTGGCACGTAGTT
+
CC<@CCFGGGGGGGGGGGGGGGGGGGGGGGGGGGFGFFGGGGGGGGEGGGGFGGGGGGGFGGGGGGGGGGGGGGGGDGGGGGFGGGGGGGGGGGCFGGGGGGEEFGFEGGGGFCFGGGDEEGGGGGGGGGGGGGGGGGGGGGFGGGGDFGFFGGFFDAEF;=DFGGFGGGGGGGGGFFFGGGGGGGGGFGCFFGGDGGGGFFFFAF79EEFF@FFAEFFFCAF=>BFFF9@@-38;C>:EF6;;@EFEEEE;9?B@1=6><(-26:B???2223A:A><<B999(4(44:(488:3.,:
@M04999:289:000000000-L3R54:1:1101:22825:3285 2:N:0:416
TCGAGACTACCCGGGTATCTAATCCTGTTTGCTCCCCACGCTTTCGCATCTCAGCGTCAGTATCTGTCCAGAAGGCCGCCTTCGCCACCGGTATTCCTCCACATCTCTACGCATTTCACCGCTACACGTGGAATTCTACCTTCCTCTACAATACTCCAGATAACCAGTTTTAAGTGCAGTTCCCAGGTTGAGCCCGGGGCTTTCACACCTAACTTAATTATCCGCCTACATGCCCTTTACGCCCAGTCATTCCGATTAACGCTCGCACCCTCCGTATTACCGCGGCTGCTGGCACGGGGTG
+
CCCCCGGGGGGGGGGGGGGGGGGGGGGGGGGGGGGGGGGGGGGGGGGGGGGGGGGGGGGGGGGGGGGGGGGGGGGGGGGGGGGGGGGGGGGGGGGGGGGGGGGFGGGGGGGGGGFGGGGGGGGGGGGGGGGGGGGGGGGGGGGGGGGGGGGGGGGGGGGGGGGGGGGGGGGGGGGFFGFGGGGGGG?EGGGGGGGGGGDGFFAFFFFFFFFFFFFFFFFFFFFFF26<DEFFFEFFFFFFDF>F@FFFEF3?CEFF?BBFFFFBB9;>9BFFF9<?B7<A>:0391(30327<:??7((((
@M04999:289:000000000-L3R54:1:1101:10418:3300 2:N:0:416
TACTGACTACAGGGGTATCTAATCCTGTTCGCTCCCCACGCTTTCGTCCATCAGCGTCAATCGGTATTTAGTAACCTGCCTTCGCAGTCGGGGTTCTGTGTAATATCTATGCATTTCACCGCTACACTACACATTCCAGCTACTTCAATACTATTCAAGATTAACAGTATCAACGGCAGTTCTACAGTTAAGCTGCAGGTTTTCACCGCTGACTTATCAACCCGCCTACGGACCCTTTAAACCCAATAAATCCGTATAACGCTCGCATCGTCAGGATTACCGCGGCGGCTGGCACGGAGTT
+
CCCCCFFGGGGGGGGGGGGGGGGGGGGDFGDGGGGGGGGGDEFGGGGCCFGGGCFGGGGGGGGGCFF<CFFFGCEFCCCGCGFGGGEFFGGGGGDF9FGFFGGFDFGGGGDG<<<EG9FEEEGGGGGAFGGFG8EGGFGGGGGGCFGGAFFGG,,@DFAAF=EGGCEFGEGGGGGGEGFGGG7EGG8ECGGFC9<CFGGFF?9B13;?>ABFFF9BEF9AFB2@29(8BDD=299B@FFFF<3(6/3)7)./(.,,3./72;0(417(((4:1:((5:>293091,(-4(34043:92(,(
@M04999:289:000000000-L3R54:1:1101:17526:3300 2:N:0:416
TGACTACTCGGGTATCTAATCCTGTTTGCTCCCCACGCTTTCGCATCTCAGCGTCAGTATCTGTCCAGAAGGCCGCCTTCGCCACCGGTATTCCTCCACATCTCTACGCATTTCACCGCTACACGTGGAATTCTACCTTCCTCTACAATACTCTAGTTAACCAGTTTTAAGTGCAATTCCTAGGTTGAGCCCAGGGCTTTCACACCTAACTTAATTATCCGCCTACATGCCCTTTACGCCCAGTCATTCCGATTAACGCTCGCACCCTCCGTATTACCGCGGCTGCTGGCACGGAGTTAGC
+
CCCCCGGGGGGGGGGGGGGGGGGGGGGGGGGGGGGGGGGGGGGGGGGGGGGGGGGGGGGGGGGGGGGGGGGGGGGGGGGGGGGGEGGGEGGGGGGGGGGGGGGGGGGGGGGGGGGGGGGGGGGGGGGGDFGGFGGGGGGGGGGGGGGGGGGGGGGGGFFGGGGGGGGGGGGGGFGGFGFGGGGGGGGGGGGGGFGGGGGGFFFFFFFF@BEEBFFEEFFFFFFFFFEFFFEBFFFFFFFF@F2;;>CEE?E08@@?3<B@DF;BF9?<:16?6?B249:6>9FFFFF7:63<<9B>BB))-
@M04999:289:000000000-L3R54:1:1101:6522:3310 2:N:0:416
GACTACTAGGGTATCTAATCCTGTTTGCTCCCCACGCTTTCGCATCTCAGCGTCAGTATCTGTCCAGAAGGCCGCCTTCGCCACCGGTATTCCTCCACATCTCTACGCATTTCACCGCTACACGTGGAATTCTACCTTCCTCTACAATACTCCAGATAACCAGTTTTAAGTGCAATTCCCAGGTTGAGCCCGGGGCTTTCACACCTAACTTAATTATCCGCCTACATGACCTTTACGCCCAGTCATTCCGATTAACGCTCGCACCCTCCGTATTACCGCGGCTGCTGGCACGGAGTTAGCC
+
C<CCCGGGGGGGGGGGGGGFGGGGGGGGGGEGCGGGGGGGGGGEGGGGGGGGGFGGEEFFGGGFEG@FEGC<CCGGGGGGECCGGDGFEGFECFG8FFGGGGGGGGGGCFCFGGGGGGGEGGGGGGGDGGGGFFGFFGGGGGGGGGGGGFGGGGG8DAFGGGGGGGDGGGGGGGGGFGFGGGGGFG8CEGGGGGGGGGFGFFFFFFFFBFFFFFFFFFCAFD>@B@EE*6>/7>EE@@BF?DE@3<EF?@DDFFFCFFF;012>>?<?F>2(,44<4127-,3(0,4(,.<6>(((.6590
@M04999:289:000000000-L3R54:1:1101:15151:3318 2:N:0:416
AGGACTACAAGGGTATCTAATCCTGTTTGCTCCCCACGCTTTCGCATCTCAGCGTCAGTATCTGTCCAGAAGGCCGCCTTCGCCACCGGTATTCCTCCACAACTCTACGCATTTCACCGCTACACGTGGAATTCTACCTTCCTCTACAATACTCCAGATAACCAGTTTTAAGTGCAATTCCCAGGTTGAGCCCGGGGCTTTCACACCTAACTTAATTATCCGCCTACATGCCCTTTACGCCCAGTCATTCCGATTAACGCTCGCACCCTCCGTATTACCGCGGCTGCTGGCACGGAGTT
+
CCCCCGGGGGGGGGGGGGGGGGGGGGGGGGGGGGGGGGGGGGGGGGGGGGGGGGGDGGGGGGGGGGGGGGGGGGGGGGGGGGGGGGGGGGGGGGGFGGGGGGGGGGGGGGGGGGGGGGGGGGGGGGGGGGGGCFGFFGGGGGGGGGGGGGGFGG?FGDFGGGGGGGF,=EECFGGGFGDGGGGGDGFGGGGGGGGGGGGFFFFFFFEFFFFFFFFFFFFE+5>9@DFFEE9>@EDF9<DDBBD(57;E?CCE7@FFFFFF819>F99??:?9?<?:DF4(39>>103335825699>?4
@M04999:289:000000000-L3R54:1:1101:19172:3323 2:N:0:416
TTCGACTACTCGGGTATCTAATCCTGTTTGCTCCCCACGCTTTCGCATCTCAGCGTCAGTATCTGTCCAGAAGGCCGCCTTCGCCACCGGTATTCCTCCACATCTCTACGCATTTCACCGCTACACGTGGAATTCTACCTTCCTCTACAATACTCCAGATAACCAGTTTTAAGTGCAGTTCCCAGGTTGAGCCCGGGGCTTTCACACCTAACTTAATTATCCGCCTACATGCCCTTTACGCCCAGTCGTTCCGATTAACGCTCGCACCCTCCGTATTACGGCGGCTGCTGGCACGCAGTT
+
CCC@<FFGGGGGDEEGFGFDGGFFFDFFGGGGGEC@DGGGCGFFGGGE@EFDFCCFGGGGGGFGGFFGGFGGGGGGG7FEGGGFEGE<FGFCFFEFDFGGGGEFCFGGGGGGGGGGGGGGGGFGGFED8F:CCFGAEFEGG,AFGGGFFCCFFGEGFG8DEDFGGGGGGGFFFC7F?F<?@CCGF6<?FG869;C59CD7?6AFF9A?=@B=CF4=8+BCF?2(:@DFFFFF@138))/>D@FF?33(/(((616(4<DF61:,1,990??1(((,(.5(,40(3720,421(42(-7<)
@M04999:289:000000000-L3R54:1:1101:9104:3334 2:N:0:416
ATGACTACCGGGGTATCTAATCCTGTTTGCTCCCCACGCTTTCGCATCTCAGCGTCAGTATCTGTCCAGAAGGCCGCCTTCGCCACCGGTATTCCTCCACATCTCTACGCATTTCACCGCTACACGTGGAATTCTACCTTCCTCTACAATACTCCAGATAACCAGTTTTAAGTGCAATTCCCAGGTTGAGCCCGGTGCTTTCACACCTAACTTAATTATCCGCCTACATGCCCTTGACGCCCAGTCATTCCGATTAACGCTCGCACCCTCCGTATTACCGCGGCTGCTGGCACGGAGTT
+
CCCCCGGGGGGGGFGGGGGGGGFFGFCFGGGGGGGGGGGGGGGGEGGGGGGGGGGGGGGGGGGGFGGGGGGGGGGGGGGGGGGGEGGGGGGGGFFGGGGGGGGGGGGGGGGGD9FGFGGGGGGGGGGGEFGCFCGGGGGGGGCEFCDGGDFGGGGEDEGDCFFFGD8ECGGGFFFFFCAGDD??FGGGGGGGG>7*<D*=9F9AFFBAFEBA<4=C?FFCADD@FFBEFFF3>8;()/3392?28EA6?3?;138239?>6?F;>>921:(71:BFBF<:>>66>6??72(.)294((4
@M04999:289:000000000-L3R54:1:1101:14312:3344 2:N:0:416
TGTAGACTACCCGGCTATCTAATCTTGATCGCTACCCATGCTCACGAACCCCAGCGTCAGTTACAGATCAGAGAGCCGCCTTCGCCACTGTCGTCCTTCAATATACCAACGCATTCCACCGCCACACATGGAGCTCCACCTTCCTCTTCTGCACTCAAGAACAACAGTTTCATCCGCATTTCTCTGGTTAAGCCGATGGCCTCCACATCTGACTTGTTATCCCGCCTGCGTTCGCTTGACATCCAAGAATTCCGGACAATGCTGGCCACAAATGTATTTGAGCGACCGCCGGCTCGTAGCG
+
8A,,66@F@FE,+@68B,,,CEFF,,C,6@FC<,@<F@,,B6,,,,6++66B@,CF,B7,,6<F<F,,C@F,6@,@FC@F7?,:B@,8,B,,4:4@49?,,:CEF9F,AF7+++@9EF,@>4+8@,+@B<,AF,@,4@@,,6=E=3,,,3,@8=@D,39=D8,=>+=,27@:,66@?6*++2+,,,4@3=,2@3:D**379A*9**3/)1***9+8*;+0B432(52(((61;?0((((2.)/(6))(,).16((6>(..-54)((((,((.))).-6)-)-5(((-((,((((,,442((
@M04999:289:000000000-L3R54:1:1101:9038:3396 2:N:0:416
GACTACACGGGTATCTAATCCTGTTTGCTCCCCACGCTTTCGCATCTCAGCGTCAGTATCTGTCCAGAAGGCCGCCTTCGCCACCGGTATTCCTCCACATCTCTACGCATTTCACCGCTACACGTGGAATTCTACCTTCCTCTACAATACTCCAGATAACCAGTTTTAAGTGCAATTCCCAGGTTGAGCCCGGGGCTCTAACACCTAACTTAATTATCCGCCTACATTCCCTTTACGCCCAGCCATTCCGATTAACGATCGCACCCTCAGTATTACCGCGGCTGCTGGTCCGGAGTTAGGC
+
CCCCCGGFGGGGGGGGGGGGGGGGGGGGGGGGGCFEGGGGGGGGGGGGGGGGGGGGGGGGGGGGGGGGGGGGGGGGGGGGGGGGGGGEEFGGGGGGGGFEGFGGGGGGGGGGGGGGGGGGGGGGGFEFGDFGGFFGGGGGGGGGGGGGDFGEGGFFGGGG?FFGFF8FGGGFGGGGFGBDDGGGE@FGGGGGGGGG>CC+=FAFD4FF=6C:CFBFECFD;>@=2:***>BF<EFFFFBF?;(2;A>?EF@;,3?9((-44(226???((.)64:AAB;>(99>::>:(),-(1;(42)(,
@M04999:289:000000000-L3R54:1:1101:23055:3410 2:N:0:416
AGCGCGACTACACGGGTATCTAATCCTGTTTGCTCCCCACGCTTTCGCATCTCAGCGTCAGTATCTGTCCAGAAAGCCGCCTTCGCCACCGGTATTCCTCCACATCTCTACGCATTTCACCGCTACACGTGGAATTCTACCTTCCTCTACAATACTCCAGATAACCAGTTTTAAGTGCAGTTCCCAGGTTGAGCCCGGGGCTTTCACACCTAACTTAATTATCCGCCTACATGCCCTTTACGCCCAGTCATTCCGATTAACGCTCGCACCCTCCGTATTACCGCGGCTGCTGGCACGGAGT
+
BCCCCFFFGGGGGGGGGGGGGGFGGGGGGGFGGFGAFFGGGGGGGGGGGGGGGGGGGGGGGFGGGGGFCGGGGFGGGGGGGGGGGGGGGFGGGGGGGGGGGGGGFGGDFEDFGGGGGGGFGGGGDFGGGGGGGDDGGGGGDFGGGDGGAFGGGDGGGFGGFGGGGG?FFGGGGGGGFGFGFGGGFGGGFGGGGFGCDGDGA;;AFFFAEDDFFAFCEFA?FC?C<DD0(65ECE@=@DE=>;D;@(=EFAFABFF??::4-26?FF9909((((32((466<?92(0((4:?:?F7?>1,-
@M04999:289:000000000-L3R54:1:1101:19060:3506 2:N:0:416
GGGACTACTCGGGTATCTAATCCTGTTTGCTCCCCACGCTTTCGCATCTCAGCGTCAGTATCTGTCCAGAAGGCCGCCTTCGCCACCGGTATTCCTCCACATCTCTACGCATTTCACCGCTACACGTGGAATTCTACCTTCCTCTACAATACTCCAGATAACCAGTTTTAAGTGCAGTTCCCAGGTTGAGCCCGGGGCTTTCACACCTAACTTAATTATCCGCCTACATGCCCTTTACGCCCAGTCATTCCGATTAACGCTCGCACCCTCCGTATTACCGCGGCTGCTGGCACGGAGTT
+
CCCCCGGGGGGGGGGGGGGGGGGGGGGGGGGGGGGGGGGGGGGGGDGGGGGGGGGGGGGGGGGGGGGGGGGGGGGGGGGGGGGGGGGGGGEGGGGGGGGGGGGGGGGFGGGGGGGGGGGGGGGGGGGGGD9FGGGGGFGGGGGGGDGC@DGGGGGGGGGGGGGGGGCFFCFFGGGFFGFGGGFGGGGFGGGGGGGGGGGGFFFFFFFFBBFFF4+=*BCFFFFFF>BBE*>7:@@E;CFFFF@?;3).9CC@3167ECFFF(3((-4::281:18?AB<6,(-2>>?3)4:2389>((4
@M04999:289:000000000-L3R54:1:1101:13603:3588 2:N:0:416
TAGACTACACGGGTATCTAATCCTGTTTGCTCCCCACGCTTTCGCATCTCAGCGTCAGTATCTGTCCAGAAGGCCGCCTTCGCCACCGGTATTCCTCCACATCTCTACGCATTTCACCGCTACGCGTGGAATTCTACCTTCCTCTACAATACTCTAGTTAACCAGTTTTAAGTGCAATTCCTAGGTTGAGCCCAGGGCTTTCACACCTAACTTAATTATCCGCCTACATGCCCTTTACGCCCAGTCATTCCGGTTAACGCTCGCACCCTCCGTATTACCGCGGCTGCTGGCACGGAGTT
+
CCCCCGGGGGGGGGGGGGGGGGGGGGGGGGGGGGGGGGGGGGGGGGGGGGGGGGGGGGGGGGGGGGGGGGGGGGGGGGGGGGGGGGGGGGGGGGGGGGGGGGGGGGGGGGGGGGGGGGGGGGGGGGGGGGGGGGGGGGGGGGGGGGGGGGGGGGGGGGGGGGGGGGGGGGGGGGGGFGFGGGGG6FGGGGGGGGGGGGFGFFFFFFDFFFFFFFFFFFFFF?FFFFFFFFFFDFFFFFFFFFFFFFFFFEFE9;>FFFFFFFFFFFFFFF?FF?BBFFFFFFFFFFFFFB?7?0927?8
@M04999:289:000000000-L3R54:1:1101:9264:3622 2:N:0:416
GCGTGACTACAGGGGTATCTAATCCTGTTCGCTACCCATGCTTTCGAACCTCAGCGTCAGTTACAGACCAGAGAGCCGCCTTCGCCACTGGTGTTCCTCCATATATCTACGCATTCCACCGCTACACATGGAGTTCCACTCTCCTCTTCTGCACTCAAGAAAAACAGTTTCAGCTGCACTTCCCCGGTTAAGCCGAGGGCTTTCACAGCTGACTTGTTCTCCCGCCTGCGTTCGCTTTACGCCCAATAAATCCGGACAACGCTTGCCACCTACGTATTACCGCGGCTGCTGGCACGTAGTT
+
CCCCCGGGGGGGGGGGGGGGGGGGGGGGGGGGGGGGGGGGGGGGGGGGGGGGGGGGGGGGGGGGGGGGG<FGGDFGGGGGGGGGGGGGGGGFGGGGGGGGGGGGGGGGGFGGGGGGGGGGGGGGGGGGGGGGGGGGFGGGGFGGGGGGGGGGGGGGGFGGGGGGGGGGGGGGGGGGFGFGGGGGFGGGGGGFGGGGGGGDAFFFFFFFFFFFFFFFEFFFFFFBBBFFFFFFFFFFFFFFF@FFF;DEFFFFBFFF>F:?B6::??FA?FFFFF?FAFFFFFB0>BF;FDB?6?FFFB11)
@M04999:289:000000000-L3R54:1:1101:24442:3644 2:N:0:416
GACTACAGGGGTATCTAATCCTGTTTGCTCCCCACGCTTTCGCATCTCAGCGTCAGTATCTGTCCAGAAGGCCGCCTTCGCCACCGGTATTCCTCCACATCTCTACGCATTTCACCGCTACACGTGGAATTCTACCTTCCTCTACAATACTCCAGATAACCAGTTTTAAGTGCAATTCCCAGGTTGAGCCCGGGGCTTTCACACCTAACTTAATTATCCGCCTACATGCCCTTTACGCCCAGTCATTCCGATTAACGCTCGCACCCTCCGTATTACCGCGGCTGCTGGCACGGAGTTAGCC
+
@CCCCGGGGGGGGGGGGGGGGFGGGGGGGGGGGGGGGGGGGGGGGGGGGGGGGGGGGGGGGFGGGGGGGGGGGGGGGGGGGGFGGGGGGGGGGGGGGGGGGGGGGGGGGGGGGGGGGGGGGGGGGGGGFFGGGGGGGGGGGGGGGGGFGGGGGGGGGGGGGGGGGFGGGGGGFFGGFGDDD?FGGGGGGGGGGGGGGFG>AFFFDFFFFFEFFFAFEFFFFFFFFFCFEEDEFFFFFD;B0?;<EFECCEDF6<?CDFFFFFFF9B?<:B1?BFFB<0;9(49>:2:00086((,38AAB>
@M04999:289:000000000-L3R54:1:1101:10955:3678 2:N:0:416
TAAGACTACCGGGGTATCTAATCCTGTTCGCTACCCATGCTTTCGAACCTCAGCGTCAGTTACAGACCAGAGAGCCGCCTTCGCCACTGGTGTTCTTCCATATATCTACGCATTCCACCGCTACACATGGAGTTCCACTCTCCTCTTCTGCACTCAAGAAAAACAGTTTCAGCTGCACTTCCCCGGTTAAGCCGAGGGCTTTCACAGCTGACTTGTTCTCCCGCCTGCGTTCGCTTTACGCCCAATAAATCCGGACAACGCTTGCCACCTACGTATTACCGCGGCTGCCGGCACGTAGTT
+
CCCCCGGGGGGGGGGGGGGGGGGGGGGGGGGGGGGGGGGGGGGGGGGGGGGGGGGGGGGGGGGGGGGGGGGGGGGGGGGGGGGGGGGGGGGGGGGGGGGGGGGGGGGGGGGGGGGGGGGGGGGGGGGGGGGGGGGGGGGGGFGFGGGGGGFGGGGGGGGCGGGGGDFGAGGGGGGGFGFFGGGGGGGGGGGGGGGDDDGGFFFFFFFFFFFFEFFFFFFEFBB@>FFFFFDFFF?FFE<)6>9??B:AFAABB9?FBFFBFF<BFBFDF<?BF?240<A64>(69>;0629>FBB???BD
@M04999:289:000000000-L3R54:1:1101:5984:3751 2:N:0:416
GACTACCAGGGTATCTAATCCTGTTTGCTCCCCACGCTTTCGCATCTCAGCGTCAGTATCTGTCCAGAAGGCCGCCTTCGCCACCGGAATTCCTCCACATCTCTACGCATTTCACCGCTACACGTGGAATTCTACCTTCCTCTACAATACTCCAGATAACCAGTTTTAAGTGCAGTTCCCAGGTTGAGCCCGGGGCTTTCACACCTAACTTAATTATCCGCCTACATGCCCTTTACGCCCAGTCATTCCGATTAACGCTCGCACCCTCCGTATTACCGCGGCTGCTGGCACGGAGTTAGCC
+
CCCCCGGDGGGGGGGGGGGGGGGGGGGGGGGGEGGGGEGGGGGGGGGGGGGGGGGGGGGGGCGGFGGGGGGGGGGGG@EGGGGGGGGGGGGGGGGGGGGGGGGGGGGGGGGGGGGGGGGGGGGGGGGGGGGGGGGGGGGFGGGGGGGGGGGGGGGDGFGGGGGGGGGGGGG8FGGGFGFGGGFGGGGGGGEEGD57>FGGFFFFBFFA@FFFEFFFF6F@FDFFF=ECFEFFFF34;6>3;@FF@CEEFEF<DDECDFFFFB>FFF??BBFFFFFF28>>(404<???13706;2?FFFB7
@M04999:289:000000000-L3R54:1:1101:11306:3769 2:N:0:416
GGACTACCCGGGTATCTAATCCTGTTCGCTCCCCACGCTTTCGTCCATCAGCGTCAATCGGTATTTAGTAACCTGCCTTCGCAATCGGGGTTCTGTGTAATATCTATGCATTTCACCGCTACACTACACATTCCAGCTACTTCAATACTATTCAAGATTAACAGTATCAACGGCAGTTCTACAGTTAAGCTGCAGGTTTTCACCGCTGACTTATCAACCCGCCTACGGACCCTTTAAACCCAATAAATCCGGATAACGCTCGCATCCTCCGTATTACCGCGGCTGCTGGCACGGAGTTAGC
+
CCCCCGGGGGGGGGGGGGGGGGGGGGGGGGGGGGGGGGGGGGGGGGGGGGGGGGGGGGGGGGGGGGGGGGGGGGGGGGGGGGGGGGGGGGGGGGGGGGGGGGGGGGGGGGGGGGGGGGGGGGGGGGGGGGGGGGGGGGGGGGGFGGGGGGGGGGGGCCGFGGGGGGGGGGGGGGGGFGFGGG7CGGGGGGDFCFGCGGGGFFFFFBEFFFFFFFFFFFFFFFFFFFD2=BFFFF;CCFEFDFFFFFEEFFB12?FFFFFFF0;B?BF<A:><?BFAFF:;>>6>BF:??FFFF;;9339A9
@M04999:289:000000000-L3R54:1:1101:20839:3778 2:N:0:416
TGACAACCCGGGTATCTAATCCTGTTCGCTCCCCACGCTTTCGTCCATCAGCGTCAATCGGTATTTAGTAACCTGCCTTCGCAATCGGGGTTCTGTGTAATATCTATGCATTTCACCGCTACACTACACATTCCAGCTACTTCAATACTATTCAAGATTAACAGTATCAACGGCAGTTCTACAGTTAAGCTGCAGGTTTTCACCGCTGACTTATCAACCCGCCTACGGACCCTTTAAACCCAATAAATCCGGATAACGCTCGCATCCTCCGTATTACCGCGGCTGCTGGCACGGAGTTAGC
+
CCCCCGGGGGGGGGGGGGGGGGGGGGGGGGGGGGGGGGGGGGGGGGGGGGGGGGGGGGGGGGGGGGGGGGGGGGGGGGGGGGGGGGGGGGGGGGGGGGGGGGGGGGGGGGGGGGGGGGGGGGGGGGGGGGGGGGGGGGGGGGGGGGGGGGGGGGGGGGGGGGGGFGFFCFGD>EDGFGFFGGGGGGGGGGGGGGGGGGGGFFFFDEEF>DFEFFFFFFFFFBBDFFF=DBFF;DF3CE8F616@E84?CEFFFFFEF00413>BFFFD702:((2<ABF>>04,(238?BFFFB9>1?A96
@M04999:289:000000000-L3R54:1:1101:14150:3791 2:N:0:416
TTATGGACTACTAGGGTATCTAATCCTGTTCGCTCCCCACGCTTTCGTCCATCAGCGTCTATCGGTATTTAGTAACCTGCCTTCGCAATCGGGGTTCTGTGTAATATCTATGCATTTCACCGCTACACTACACACTCCAGCTACTTCAATACTATTCAAGATTAACAGTATCAACGGCAGTTCTACAGTTAAGCTGCAGGTTTTCACCGCCGACTTATCAACCCGCCTACGGACCCTTTAAACCCAATAAATCCGGATAACGCTCGCATCCTCCGTATTACCGCGGCTGCTGGCACGGAGT
+
CCCCCGGGGGGGGGGGGGGGGGGGGGGGGGGGGGGGGGGGGGGGGGGGGGGGGGGGGGGGGGGGGGGGGGGGGGGGGGGGGGGGGGGFGFGGGFGGGGGFGGGGGGGGGGGGGGGGGGGGGGGGGGGGGGGGGGGGGGGGGGGGGGGGGFGGGGGGFGGGGGGGGGGGGGGGGGGGFG>GDFGGGGGGGGGGGGGGGGGGFFFFFFFFFFFFFFFFFFF?FDFFB925>BFF@FFFFFFF)9;@0;FD@@C<C@BFF;8<DFF?0;>9:9:DF71?FB>AFFFFF>>FFB?:7:B2(449-
@M04999:289:000000000-L3R54:1:1101:24278:3794 2:N:0:416
GAGACTACCGGGGTATTTAATCCTGTTTGCTCCCCACGCTTTCGTCCATCAGCGTCAATCGGTATTTAGTAACCTGCCTTCGCAATCGGGGTTCTGTGTAATATCTATGCATTTCACCGCTACACTACACATTCCAGCTACTTCAATACTATTCAAGATTAACAGTATCAACGGCAGTTCTACAGTTAAGCTGCAGGTTTTCACCGCTGACTTATCAACCCGCCTACGGACCCTTTAAACCCAATAAATCCGGATAACGCTCGCATCCTCCGTATTACCGCGGCTGCTGGCACGGAGTTAT
+
CCCCCGGGGGGGGGGGGGGGGGGGGGGGGGGGGGGGGGGEGGGGGGGGGGGGGGGGGCFGGGGGGGGGFFGGGGDFGGGGGGGGGGGGGGGGEGGGGGGGEGCGGGGGGGGGGGGGGGDGGGGGGGGGGGGGFGGGGGGGGDGGGGGCGGGFGFEG9FGGGGGGGGGGGGGGGGGGFGFGCDFCGFGCGGGGGGGGFFGGFFFFF>EFFFFF48FFCFFFDBFFF?@D?=9@@D@FFFFFFFFFFFECEE;160?F;@09??>BFFFF?A7>FBF?9>)409>>;>BF:76236031812)
@M04999:289:000000000-L3R54:1:1101:10718:3835 2:N:0:416
GACTACACGGGTATCTAATCCTGTTCGCTCCCCACGCTTTCGTCCATCAGCGTCAATCGGTATTTAGTAACCTGCCTTCGCAATCGGGGTTCTGTGTAATATCTATGCATTTCACCGCTACACTACACATTCCAGCTACTTCAATACTATTCAAGATTAACAGTATCAACGGCAGTTCTACAGTTAAGCTGCAGGTTTTCACCGCTGACTTATCAACCCGCCTACGGACCCTTTAAACCCAATAAATCCGGATAACGCTCGCATCCTCCGTATTACCGCGGCTGCTGGCACGGAGTTAGCC
+
CCCCCFFFGGGGGFGGGGGGGGGGGGGEFGGGGGGGGGGGGGGFFGGGGGGGGGGGGGGGGEFFGGGGGGGGFFGGGGGGGGG7FGEGGGGGGGGGGGGGGDGGGGGGGGGGGGGGGGGGGGGGGGCACGGGGGGGGGGGGGGGGFFGGGGGGFGGEFFGGGGGGGGGGGGGGEGGFGFGGGGGGGCGGGGGGGGDFGDGF>FDDFFEDFFFFF+B@FFAFA@FF@@FFFF@=EE<;8@FFDFFFE7?;96;;;E@;6(6,36:17.5?B:214<A2?F>,(-((.4023<81(34,)-4,
@M04999:289:000000000-L3R54:1:1101:18225:3842 2:N:0:416
AGAGACTACTAGGGTATCTAATCCTGTTCGCTACCCATGCTTTCGAACCTCAGCGTCAGTTACAGACCAGAGAGCCGCCTTCGCCACTGGTGTTCTTCCATATATCTACGCATTCCACCGCTACACATGGAGTTCCACTCTCCTCTTCTGCACTCAAGAAAAACAGTTTCAGCTGCACTTCCCCGGTTAAGCCGAGGGCTTTCACAGCTGACTTGTTCTCCCGCCTGCGTTCGCTTTACGCCCAATAAATCCGGACAACGCTTGCCACCTACGTATTACCGCGGCTGCTGGCACGACGTT
+
CCCCCGGGGGGGGGGGGGGGGGGGGGGGGGGGGGGGGGGGGGGGGGGGGGGGGGGGGGGGGGGGGGGGGGFGGGGGGGGGGGGGCGGGGGGGGGGGGGGGGGGGGGGGGGGGGGGGGGGGGGGGGGGGFGGGGGGGGGGGGGGGGGGGGGGGGFFFGGGGGGGGGGGGGGGGGGGGFGFGGGGGGGGGGEFGGGGGGGDGFFFFFFFFFFFFEFFFFFFFFD9>FF==B@9?DFFFFFE3;BFDDDEFFCCE;;BBF<BB9:<FBFFFFF0:<?FBF9AB?>09;96?DF?B?B6((-4:
@M04999:289:000000000-L3R54:1:1101:16253:3864 2:N:0:416
GACTACCGGGGTATCTAATCCTGTTTGCTCCCCACGCTTTCGCATCTCAGCGTCAGTATCTGTCCAGAAGGCCGCCTTCGCCACCGGTATTCCTCCACATCTCTACGCATTTCACCGCTACACGTGGAATTCTACCTTCCTCTACAATACTCTAGTTAACCAGTTTTAAGTGCAATTCCTAGGTTGAGCCCAGGGCTTTCACACCTAACTTAATTATCCGCCTACATGCCCTTTACGCCCAGTCATTCCGATTAACGCTCGCACCCTCCGTATTACCGCGGCTGCTGGCACGGAGTTAGCC
+
CCCCCGGGGGGGGGGGGGGGGGGGGGGGGGGGGGGGGGGGGGGGEGGGGGGGGGGGGGGGGGGGGGFFFGGGGGGGGGGCEEDGGGGGGGGGGGGGGGGGGGGGFGGGGGGGGGGGGGGGGGGGGGGGGGCEGFGGGGGGGGGGGGGCFGGGGGGGGGGGGGGGGCFGGGGGGGGDFFFGFG+EF6@FDGGGFEDDGGFGFFFFFFFFFF?EEFFFEFC4F4>2(3?<BFFBF5:=2@@:<6;@4CEFEF1?;?FF0;@F0909>F?F?FF??:<>B?>909BF??B0(8<19(((.)463
@M04999:289:000000000-L3R54:1:1101:21747:3894 2:N:0:416
GCTGGACTACAGGGGTATCTAATCCTGTCCGCTCCCCACGCTTTCGTCCATCAGCGTCAATCGGTATTTAGTAACCTGCCTTCGCAATCGGGGTTCTGTGTAATATCTATGCATTTCACCGCTACACTACACATTCCAGCTACTTCAATACTATTCAAGATTAACAGTATCAACGGCAGTTCTACAGTTAAGCTGCAGGTTTTCACTGCTGACTTATCAACCCGCCTACGGACCCTTTAAACCCAATAAATCCGGATAACGCTCGCATCCTCCGTATTACCGCGGCTGCTGGCACGGAGTT
+
CCCCCGGGGGGGGGGGGGGGGGGGGGGGGGGGGGGGGGGGGGGGGGGGGGGGGGGGGGGGGGCGFGGGGGGGGGGGGGGGGGGGGGGGGGGGGGGGGGGGGGGGGGGGGGGGGGGGGGGGGGGGGGGGGGGGGGGGGGGGGGGGGGGGGGGGGFGGGGGFGGGGGGFGGGGGGGDGFGFGGGGGGGGGFGGGGGGGGGGDCFFFFFFFFFFFFFFFFFFFFD=AFFFFFF2@BFFF==CCE@@@7<D@AFFF(7117<>@@>1;>FF?FFFFFFFF?:<BFBF>,3;>BFB031<?(-3,.
@M04999:289:000000000-L3R54:1:1101:25404:3909 2:N:0:416
CGAGACTACCGGGGTATCTAATCCTGTTCGCTACCCATGCTTTCGAACCTCAGCGTCAGTTACAGACCAGAGAGCCGCCTTCGCCACTGGTGTTCTTCCATATATCTACGCATTCCACCGCTACACATGGAGTTCCACTCTCCTCTTCTGCACTCAAGAAAAACAGTTTCAGCTGCACTTCCCCGGTTAAGCCGAGGGCTTTCACAGCTGACTTGTTCTCCCGCCTGCGTTCGCTTTACGCCCAATAAATCCGGACAACGCTTGCCACCTACGTATTACCGCGGCTGCTGGCACGTAGTT
+
CCCCCGGGGGGGGGGGGGGGGGGGGGGGGGGGGGGGGGGGGGGGG8FGGGGGGGGGGGGGGGGGGGGGGGGGGGGGGGGGGGGGGGGGGGGGGGGGGGGGGGGGGGGGGGGGGGGGGGGGGGGGGGGGGGGGGGGGGGGGGGGGGGGGGGGGGGGGGGGGGGGGGGGGGGGGGGGGFGFGGGGGGGGGGFGGGGGGCGGGFFFFFFFFFFEFFFFFFFFFFB=@@FFFFF@FFFFFD)9:DBF??BFD<AA>BB:BFFFFFF??F:<?B:::<:?DFFF>:B9(9>FB?2>??>BF:::9
@M04999:289:000000000-L3R54:1:1101:20240:3913 2:N:0:416
TGGGGGACTACTGGTCTAATCCTGTTTGCTCCCCACGCTTTCGCATCTCAGCGTCAGTATCTGTCCAGAAGGCCGCCTTCGCCACCGGTATTCCTCCACATCTCTACGCATTTCACCGCTACACGTGGAATTCTACCTTCCTCTACAATACTCTAGTTAACCAGTTTTAAGTGCAATTCCTAGGTTGAGCCCAGGGCTTTCACACCTAACTTAATTATCCGCCTACATGCCCTTTACGCCCAGTCATTCCGATTAACGCTCGCACCCTCCGTATTACCGCGGCTGCTGGCACGGAGTTAGC
+
CCCCCGGGGGGGGGGGGGGGGGGGGGGGGGGGGGGGGGGGGGGGGGGGGGGGGGGGGGGGGGGGGGGGGGGGGGGGGGGGGGGGGGGGEGGGGGGGGGGGGGGGGGGGGGGCGGGGGGGGGGGGGGGDGGGFEFGGGFGGGAFGGGGFGGGGGGGGGGGGGGGGGGGGGGGGGGGGFGFGGGGGGGGGGDFGGGGGGGGGFFFFFFFFFDCAEFFFCFFFFFFFF=EFFF==FF==4@D8;D;EEFFFFEF;DDFFEFF;<BBFFFF6<?>(1:><BABF122-76:FBFF?8>F9?(69.
@M04999:289:000000000-L3R54:1:1101:21015:3921 2:N:0:416
CTGGGACTACACGGGTATCTAATCCTGTTTGCTCCCCACGCTTTCGCATCTCAGCGTCAGTATCTGTCCAGAAGGCCGCCTTCGCCACCGGTATTCCTCCACATCTCTACGCATTTCACCGCTACACGTGGAATTCTACCTTCCTCTACAATACTCCAGATAACCAGTTTTAAGTGCAATTCCCAGGTTGAGCCCGGGGCTTTCACACCTAACTTAATTATCCGCCTACATGCCCTTTACGCCCAGTCATTCCGATTAACGCTCGCACCCTCCGTATTACCGCGGCTGCTGGCACGGAGTT
+
CCCCCGGGGGGGGGGGGGGGGGGGGGGGGGGGGGGGGGGGGGGGGGGGGGGGGGGGGGGGGGGGGGGGGGGGGGGGGGGGGGGGGGGGGGGGGGGGGGGGGGGGGGGGGGGGGGGGGGGGGGGGGGGGGGGGFFGGGGGGGGGGGGGFGGFGGGGGGGGGGGGGGGGGGGGGGGGGFCFGGGGGGGGGGFFGGGGGGGGGFFFFFFFFADFFFFFFFFCEFFFFFFDFDEFFFF@EFFCFFFFBD?FE<??EFF6<FFFF?BFF>BBB9BB::922,:<AFFB9>F0>:?::B(5:69284
@M04999:289:000000000-L3R54:1:1101:17902:3965 2:N:0:416
ATAGGACTACACGGGTATCTAATCCTGTTTGCTCCCCACGCTTTCGCATCTCAGCGTCAGTATCTGTCCAGAAGGCCGCCTTCGCCACCGGTATTCCTCCACATCTCTACGCATTTCACCGCTACACGTGGAATTCTACCTTCCTCTACAATACTCCAGATAACCAGTTTTAAGTGCAGTTCCCAGGTTGAGCCCGGGGCTTTCACACCTAACTTAATTATCCGCCTACATGCCCTTTACGCCCAGTCATTCCGATTAACGCTCGCACCCTCCGTATTACCGCGGCTGCTGGCACGGAGTT
+
CCCCCGGGGGGGGGGGGGGGGGGGGGGGGGGGGGGGGGGGGEGGGGGGGGGGGGGGGGGGFEDGGGGGGGFFGGGGGGGGGGGGGGGGGGGGGGGGGGGGGGGGGFGGGGGGGGGGGGGGGGEGGGGGGGGGFGGGGGGGGGGGGGFGGGGGGGCFGGFGFDGFFGGGGGGGGGGGFGFFGGGGGGGCFGGGGGG>D?DGFFFFFFFFFFF95AFFCFFFFFFFBDFDFFFFFFFF@F<A0?BFD6;FEC3??E;1;1<B:92(,1(26:0(89:((54>40(-492((43(41.-70-44
@M04999:289:000000000-L3R54:1:1101:13825:3989 2:N:0:416
TCGACTACTGGGGTATCTAATCCTGTTTGCTCCCCACGCTTTCGCATCTCAGCGTCAGTATCTGTCCAGAAGGCCGCCTTCGCCACCGGTATTCCTCCACATCTCTACGCATTTCACCGCTACACGTGGAATTCTACCTTCCTCTACAATACTCCAGATAACCAGTTTTAAGTGCAATTCCCAGGTTGAGCCCGGGGCTTTCACACCTAACTTAATTATCCGCCTACATGCCCTTTACGCCCAGTCATTCCGATTAACGCTCGCACCCTCCGTATTACCGCGGCTGCTGGCACGGAGTT
+
CCCCCGGGGGGGGGGGGGGGGGGGGGGGGGGGGGGGGGGGGGGGGGGGGGGGGGGGGGGGGGGGGGGGGGGGGGGGGGGGGGGGGGGGGGGGGGGGGGGGGGGGGGGGGGGGGGGGGGGGGGGGGGGGGGGGGGGGGGGGGGGGGGGFGGGGGGGGGGGGGGGGGGGGGGGGFCDGFGFFGGGC68EEGGGGGGGGGGDFFBAFCFFFFFFFFFFFCFFFFFFFFFFFECEFF@FFFFFFFFFF4=E37CCF<???FE;>B069BF;?FFFF0(4:<ABFF(7072(8>((.4-,(((.
@M04999:289:000000000-L3R54:1:1101:22875:4017 2:N:0:416
CGGGGGACTACCCGGGTATCTAATCCTGTTCGCTCCCCACGCTTTCGTCCATCAGCGTCAATCGGTATTTAGTAACCTGCCTTCGCAATCGGGGTTCTGTGTAATATCTATTCATTTCACCGCTACACTACACATTCCAGCTACTTCAATACTATTCAAGATTAACAGTATCAACGGCAGTTCTACAGTTAAGCTGCAGGTCTTCACCGCTGACTTATCAACTCGCCTACGGACCCTCTAAACCCAATAAATCCGGATAACGCTCGCATCCTCCGTATTACCGAGTCTGCTGGCACGAAGT
+
CCC,A@CF8FF<C+@C:FGGC<FEFGGFFGGFGG88D@@@:@FFCFGF@EE<@CED7B:7@<,C:?FD?,ECFFFG<D4AEECGGF7@CEDCB+CCEEFGCFC,,,,CFFG=FGG?EFCGG7FF+8FGF=DFEGFGAFA;D@DGG==89,@F8EGDDDCFFGC=DD=EC<,@,CC:>C>*;<CE><@67:,AFECC4;74**14BFFA9(5@>FF8@+BECB*752(13@;;0((63((*154(,62,8<<AA0(,((-6<:B:<BFB0(53>1233(,-.96((-(.465:B?(34((((
@M04999:289:000000000-L3R54:1:1101:22478:4090 2:N:0:416
AGACTACAGGGGTATCTAATCCTGTTCGCTCCCCACGCTTTCGTCCATCAGCGTCAATCGGTATTTAGTAACCTGCCTTCGCAATCGGGGTTCTGTGTAATATCTATGCATTTCACCGCTACACTACACATTCCAGCTACTTCAATACTATTCAAGATTAACAGTATCAACGGCAGTTCTACAGTTAAGCTGCAGGTTTTCACCGCTGACTTATCAACCCGCCTACGGACCCTTTAAACCCAATAAATCCGGATAACGCTCGCATCCTCCGTATTACCGCGGCTGCTGGCACGGAGTTAGC
+
CCCCCGGGGGGGGGGGGGFGGGGGGGGGGDGGGGGGGGGGGGGGGCGGGGGGGGGFGGGGGGGGGGGGGGGGGGGGGGGGGGGGGGGGGGGGGGGGGFGGGGGGGGDFFG9FGGFFFGGGGGGGGGGGGGGCGFGGGGGGGGGGFAFGGDFFFGCFGGGGGGGGFGGGGGGGGGGGDFDGGGGGGFFFGGGCEFGD;FFFFFFFBFFFFF@EEFAFEFFFFBBA@DF9@F@FFF)6EEFF(;@;E@E<?@(4;;@E@<>@@BB>690)),34<2(.6)4(7(47B?)43:(,,((((,.5-
@M04999:289:000000000-L3R54:1:1101:15468:4135 2:N:0:416
AGGACTACTCGGGTATCTAATCCTGTTTGCTCCCCACGCTTTCGCATCTCAGCGTCAGTATCTGTCCAGAAGGCCGCCTTCGCCACCGGTATTCCTCCACATCTCTACGCATTTCACCGCTACACGTGGAATTCTACCTTCCTCTACAATACTCCAGATAACCAGTTTTAAGTGCAGTTCCCAGGTTGAGCCCGGGGCTTTCACACCTAACTTAATTATCCGCCTACATGCCCTTTACGCCCAGTCATTCCGATTAACGCTCGCACCCTCCGTATTACCGCGGCTGCTGGCACGGGGTT
+
CCCCCGGGGGGGGGGGGGGGGGGGGGGGGGGGGGGGGGGGGGGGGGGGGGGGGGGGGGGGGGGGGGGGGGGGGGGGGGGGGFGGGGGGGGGGGGGGGGGGGGGGGGGGGGGGGGGGGGGGGGGGGGGGGGGGGGGGGGGGGGGGGGGGFGGGGGGGGGGGGGGGGFGFGGGGGGGGFGFGGGFGGGGGGGGGGGGGGGGGFFFFFFFF=EFCEFFFFFFEFDFFFFFFFFBBBFFEFEDFFFFFFE93?EEF?@0;EEDBFFFFBBFF??B>B1:BAAF?B>FB696?D::()((((-7
@M04999:289:000000000-L3R54:1:1101:24552:4233 2:N:0:416
GACTACCAGGGTATCTAATCCTGTTCGCTACCCATGCTTTCGAGCCTCAGCGTCAGTAACAGACCAGAGAGCCGCCTTCGCCACTGGTGTTCTTCCATATATCTACGCATTTCACCGCTACACATGGAGTTCCACTCTCCTCTTCTGCACTCAAGTCTCTCAGTTTCCGATGCTCTTCCTCAGTTAAGCTGAGGGCTTTCACATTCAGTCTTAAAAGACCCCCTGCGCTCCCTTTACGCCCACTACATCCGGACAACGCTTGCCACCTACGTATTAACGCGGCTGCTGGCACGTAGTTAGC
+
CCCCCEGCFF@FFFGEAGFFF,CCFEFE;:@6CEE<FFFFG79CB@CCFFGGGEECC@<F<@<F@<C<C,BFEFF7F,?=BB:@=FDGGFGGFDFGCF<,5,:AFGF@F@GA?,A?@7CBFGFFFGGEFA=;,>=D@D?=E==FCFE;DG8D,A,67D=4@=FFGGCD86AC+3==F7+2+6@EEGA9=E8,ADE9FGFGFAF+=F9+*9;;7@FF55;1*::->)59@9(55>=:@@=)(-(/;(/?<3(479(8?(32?0?34.((,.8?2:?A)5,74(7(3:).2:(5((,24<<24
@M04999:289:000000000-L3R54:1:1101:22292:4235 2:N:0:416
GTGACTACCGGGGTATCTAATCCTGTTCGCTCCCCACGCTCTCGTCCATCAGCGTCAATCGGTATTTAGTAACCTGCCTTCGCAATCGGGGTTCTGTGTAATATCTATGCATTTCACCGCTACACTACACATTCCAGCTACTTCAATACTATTCAAGATTAACAGTATCAACGGCAGTTCTACAGTTAAGCTGCAGGTTTTCACCGCTGACTTATCAACCCGCCTACGGACCCTTTAAACCCAATAAATCCGGATAACGCTCGCATCCTCCGTATTACCGCGGCTGCTGCCACGGAGTT
+
CCCCCGGGGGGGGGGGGGGGGGGGGGGGGGGGGGGGGGGGEGGGGGGGGGGGCGGGGGGGGEBFGFEGGGFGGGGGGGGGGGGGG7=FGGGEGGFG?@FGGGGGGGG9FGGGGGGGGGGGGGGGGGGGGGGGGGGGFG8FGCFGDAFGGFGCFGGGG8EFGGGGGGGGGGGGGGGGA6B=@FGFGGCFEFFAF?ECCCCCFAFFFA>@@2:49FFFCFF=>>>8@25@5@@6?FF=C)9F@7<1=@FE65;>201;342(4(,7;(9(.5:>B?B79AFB>20((,(,52(5496>FF7
@M04999:289:000000000-L3R54:1:1101:18578:4237 2:N:0:416
GGTGACTACTGGGGTATCTAATCCTGTTTGCTCCCCACGCTTTCGCATCTCAGCGTCAGTATCTGTCCAGAAGGCCGCCTTCGCCACCGGTATTCCTCCACATCTCTACGCATTTCACCGCTACACGTGGAATTCTACCTTCCTCTACAATACTCTAGTTAGCCAGTTTTAAGTGCAATTCCTAGGTTGAGCCCAGGGCTTTCACACCTAACTTAATTATCCGCCTACATGCCCTTTACGCCCAGTCATTCCGATTAACGCTCGCACCCTCCGTATTACCGCGGCTGCTGGCACGGAGTT
+
CCCCCGGGGGGGGGGGGGGGGFGGGGGGGGGGGGGGGGGGGGGGGGGEGGGGGGGGGGGGGGGGGGGGGGGGGGGGGGGGGGGGGGGGGGGGGGGGGGGGGF@FFGGGGGGGGDGGGGGGGGGGGGGGGGGGGGGGGGGGGGGFGGGGGGGGGFGGGGGGGGGGGGGGGGGFDGGGFFDGGGGGGGGGGGGGGGGGGDGGFFFFFFFDFEEFFFAFC=AEFEFFAFFFFFFEFDFFFFFFFFFFBF@FF?EFFFFFFFFFFF;>FFF0<??FF?:?BFFFFFFFBB>FFFFFFB:>FBB0
@M04999:289:000000000-L3R54:1:1101:18405:4246 2:N:0:416
GAGTTGACTACAAGGGTATCTAATCCTGTTTGCTCCCCACGCTTTCGCATCTCAGCGTCAGTATCTGTCCAGAAGGCCGCCTTCGCCACCGGTATTCCTCCACATCTCTACGCATTTCACCGCTACACGTGGAATTCTACCTTCCTCTACAATACTCCAGATAACCAGTTTTAAGTGCAGTTCCCAGGTTGAGCCCGGGGCTTTCACACCTAACTTAATTATCCGCCTACATGCCCTTTACGCCCAGTCATTCCGATTAACGCTCGCACCCTCCGTATTACCGCGGCTGCTGGCACGGAGT
+
CCCCCGGGGGGGGGGGGGGGGGGFFGGGGGGGGGGGGGGGEGGGGGGGGGGGGGGGGGGGGGGGGGFGGGGGGGGGGGGGGGGGGGGGGGGGG7FFGGGGGGGGGGGFGGGGGGGGGGGGGGGGGGGGGGGGGGGGGGGGGGGGGGGGGGG?FEGGG8FFGGGFGGGF,@FGCGFGFGFGGFGFGGFGGGGGGGGGDCCGE>FFFFFFEFF=5AFFFFFFFFEFDDF=@FFFFF=B8@EFEFFB;FF;<4C?ECED?0?7.668?FFFFF6??09<02?)6<:>036,7?:?70<FB019(
@M04999:289:000000000-L3R54:1:1101:14596:4249 2:N:0:416
TGACCACAAGGGTATCTAAGCCTGTTTGCTCCCCACGCTTTCGCATCTCAGCGTCAGTACCTGTCCAGAAGGCCGCCCTTGCCACCGGTAGTCCTCCACACCTCCACGCATTTCACCGCTACACGTGGAATTCTACCTCCCTCCACAATACTCCAGATAACCAGTTGTAAGTGCAGTTCCCAGGCTGAGCCCGGGGCTTTCACACCTAACTTAATTATCCGCCAACATGCCCTTTACGCCCAGTCATTCCGATTAACCCCCGCACCCCCCGTATTACCGCGGCTGCCTGCACGGAGTTAGC
+
B9A@,,,,=C6,CCEE@<E,,;CFCEAEA,@CC7CCC:,,BC6BCB@<ECGGEFG,,<,,C<CCEC9E9,@EGGC+=+7,,:ABEFEEG7,BAE<,AEGG,C,A,AA++@+=F9?,C=++@+,9@<9?+=?,CA;=FG8,=8,1=DFC,=,E,AF8@8DFGGG,7=,7:A:,@AFA05=92==++:D,,1,@CC*/@4*0+4B:ADFFB=477@815+=/0(8(3=2(.36(43.76,(86<(5<E)77).((,(-)),((4(1(7(((((-((()).49(,-346())(25(,4-(,.6)
@M04999:289:000000000-L3R54:1:1101:26040:4377 2:N:0:416
GAGGACTACAAGGGTATCTAATCCTGTTCGCTCCCCACGCTTTCGTCCATCAGCGTCAATCGGTATTTAGTAACCTGCCTTCGCAATCGGGGTTCTGTGTAATATCTATGCATTTCACCGCTACACTACACATTCCAGCTACTTCAATACTATTCAAGATTAACAGTATCAACGGCAGTTCTACAGTTAAGCTGCAGGTTTTCACCGCTGACTTATCAACCCGCCTACGGACCCTTTAAACCCAATAAATCCGGATAACGCTCGCATCCTCCGTATTACCGCGGCTGCTGGCACGGAGTT
+
CCCCCGGGGGGGGGGGGGGGGGGGGGGGGGGGGGGGGGGGGGGGGGGGGGGGGGGGGGGGGGGGGGGGGGGGGGGGGGGGGGGGGGGGGGGGGGGGGGGGGGGGGGGGGGGGGGGGGGGGGGGGGGGGGGGGGGGGGGGGGGGGGGDGGGGFGGGGGGGGGGGGGGGGGGGGGGGGFGFGGGGGGGGGGGGGGGGGGGFGFFFFFFFFFFFFFFFFFFFFFFFFFFFFFDFFFFFFFFFAE;@FF@F<CEE@BF@DDA<?FFFFFFFFFFBBFB07?BBF?F6BFFF?FBFB:><6,(-4
@M04999:289:000000000-L3R54:1:1101:22384:4475 2:N:0:416
CTGACTACCGGGGTATCTAATCCTGTTCGCTCCCCACGCTTTCGTCCATCAGCGTCAATCGGTATTTAGTAACCTGCCTTCGCAATCGGGGTTCTGTGTAATATCTATGCATTTCACCGCTACACTACACATTCCAGCTACTTCAATACTATTCAAGATTAACAGTATCAACGGCAGTTCTACAGTTAAGCTGCAGGTTTTCACCGCTGACTTATCAACCCGCCTACGGACCCTTTAAACCCAATAAATCCGGATAACGCTCGCATCCTCCGTATTACCGCGGCTGCTGGCACGGAGTT
+
CCCCCGGGGGGGGGGGGGGGGGGGGGGGGGGGGGGGGGGGGGGGGGGGGGGGGGGGGGGGGGGGGGGGGGGGGGGGGGGGGGGGGGGGGGGGGGGGGGGGGGGGGGGGGGGGGGGGGGGGGGGGGGGGGGGGGGGGGGGGGGGGGGGGGGGGGGGGGGGGGGGGGGGGGGGGGGGGFGFGGGGGGGGGGGGGGGGGCCGGFFFFFFFFFFFFFFFFFFFFFFFFFFFFFFFFFFFFFFFF@<DFFFFFFFFF9?;;48<>BBB9BFFF?F<>B:<BABFFBFB0>>?DF5:?DFFF>B?
@M04999:289:000000000-L3R54:1:1101:24961:4543 2:N:0:416
TGACTACCGGGGTATCTAATCCTGTTTGCTCCCCACGCTTTCGCATCTCAGCGTCAGTATCTGTCCAGAAGGCCGCCTTCGCCACCGGTATTCCTCCACATCTCTACGCATTTCACCGCTACACGTGGAATTCTACCTTCCTCTACAATACTCCAGATAACCAGTTTTAAGTGCAGTTCCCAGGTTGAGCCCGGGGCTTTCACACCTAACTTAATTATCCGCCTACATGCCCTTTACGCCCAGTCATTCCGATTAACGCTCGCACCCTCCGTATTACCGCGGCTGCTGGCACGGAGTTAGC
+
CCCCCGGGGGGGGGGGGGGGGGGGGGGGGGGGGGGGGGGGGGGGGGGGGGGGGGGGGGGGGGGGGGGGGGGGGGGGGGGGGGGGGGGGGGGGGGGGGGGGGGGGGGGGGGGGGGGGFGGGGGGGGGGGGGGGGGGGGGGGGGGGGGGGGGGGGGGGGGGGGGGGGGGGFGGFGFGGFGFFGFFFGGFFGCF5CECCGGGGFFFFFFFFFFEEFFF>@FFEDB@FFFFF?E@@FDE9C<FBB@;(.>EFFFF?DFBAD?61:>FFFFF?:?;??F0AAD<>(710604?061?(3408(.5.
@M04999:289:000000000-L3R54:1:1101:23780:4585 2:N:0:416
TCGACTACAAGGGTATCTAATCCTGTTTGCTCCCCACGCTTTCGCATCTCAGCGTCAGTATCTGTCCAGAAGGCCGCCTTCGCCACCGGTATTCCTCCACATCTCTACGCATTTCACCGCTACACGTGGAATTCTACCTTCCTCTACAATACTCCAGATAACCAGTTTTAAGTGCAGTTCCCAGGTTGAGCCCGGGGCTTTCACACCTAACTTAATTATCCGCCTACATGCCCTTTACGCCCAGTCATTCCGATTAACGCTCGCACCCTCCGTATTACCGCGTCTGCTGGCACGGAGTT
+
C@CCCEGGDGA<FGG8@FGFGGGGFEFEGGGGCGGGEGG,CFDF7BFGGGFCGGGGGG@CEECFEEGFGCFFFCCGGDGFFDF@BEFD7@@FGF9FGGGGG,F<FFFFGCBF7F<FFFGGGDFG@?FFE:EFEFGGGFCAFGDGGDDFGGGGGGC=F8EFFGDFGGGGGF8DGFGCBFB9C?FF+DCC?6:CFEGDGGCGF89FAFD>>BBC?*=B?FF?8@26=9B@C>E3((6;EF?ABFD14<>C3C?;?D?DCE090:007;>?FFBF?B:?FAA016(41(4<?06:2<(4,8(
@M04999:289:000000000-L3R54:1:1101:18961:4599 2:N:0:416
TTGTTGACTACCCGGGTATCTAATCCTGTTTGCTCCCCACGCTTTCGCATCTCAGCGTCAGTATCTGTCCAGAAGGCCGCCTTCGCCACCGGTATTCCTCCACATCTCTACGCATTTCACCGCTACACGTGGAATTCTACCTTCCTCTACAATACTCCAGATAACCAGTTTTAAGTGCAATTCCCAGGTTGAGCCCGGGGCTTTCACACCGAACTTAATTATCCGCCTACATGCCCTTTACGCCCAGTCATTCCGATTAACGCTCGCACCCTCCGTACTACCGCGGCTGCTGGCAAGGAGT
+
@CCCCGGGGGGFECEEGG@CDE9C<CAFFFEFFFFGGGGE@EGEGGGGGGGGFGDFGGGGGGGCFFFGGFEGGCFFGECFCCCCEGGGGGGD@FFGGGGFFGGG8FGG,C5=FGD79FF;9C=+CFGFGFFGC?=DFGFGGC,18@D8AFGG8EGG9DFCF,=EDDD=A832@?G,2=+<CC?GFFGFCCFC7AFGGDGGFE4AF9FF=9(59DFFEFFF=CFFDD07?11/7@E@@8367(;(.4;F<A3?CA?26(1<>0--4;F9B(3(4<B<<(,6).((((-7>?2)36(),4(1.
@M04999:289:000000000-L3R54:1:1101:10772:4629 2:N:0:416
GATGACTACCGGGGTATCTAATCCTGTTCGCTCCCCACGCTTTCGTCCATCAGCGTCAATCGGTATTTAGTAACCTGCCTTCGCAATCGGGGTTCTGTGTAATATCTATGCATTTCACCGCTACACTACACATTCCAGCTACTTCAATACTATTCAAGATTAACAGTATCAATGGCAGTTCTACAGTTAAGCTGCAGGTTTTCACCGCTGACTTATCAACCCGCCTACGGACCCTTTAAACCCAATAAATCCGGATAACGCTCGCATCCTCCGGATTACCGCGGCTGCTGGCACGGAGTT
+
CCCCCGGGGGGGGGGGGGGGGGGGGGGGGEGGGGGGGGGGGGDGGGGGGGGGGGGGGGGGGGGGGGCFGGGGGGGGDGFDFGGGGCEFGGGGGGGGGFGFGGGGDGGGGGGGGFGGGGGGGGGGGGGGGGGGGEGFGDFGGGGGGGGGGGFFG8FFEGDFFGFGGGGGGFGFAFFGFGF?FGFGGGEDFFGGFGGFGFFGFFFFFF>?ABFFFCAFECFDFFFFFFDFF@FFF>=DFFFFEF@FFFFFEEFFBB@@<;ED08?>1;?9:,4:1(-(-48<006-4(1,)323?23((460
@M04999:289:000000000-L3R54:1:1101:23550:4661 2:N:0:416
TGTGGACTACCGGGGTATCTAATCCTGTTTGCTCCCCACGCTTTCGCATCTCAGCGTCAGTATCTGTCCAGAAGGCCGCCTTCGCCACCGGTATTCCTCCACATCTCTACGCATTTCACCGCTACACGTGGAATTCTACCTTCCTCTACAATACTCCAGATAACCAGTTTTAAGTGCAATTCCCAGGTTGAGCCCGGGGCTTTCACACCTAACTTAATTATCCGCCTACATGCCCTTTACGCCCAGTCATTCCGATTAACGCTCGCACCCTCCGTATTACCGCGGCTGCTGGCACGGAGTT
+
CCCCCGGGGGGGGGGGGGGGGGGGGGGGGGGGGGGGGGGGGGGGGGGGGGGGGGGGGGGGGGGGGGGGGGGGGGGGGGGGGGGGGGGGGGGGGGGGGGGGGGGGGGGGGGGGGGGGGGGGGGGGGGGGGGGGGGGGGGGGGGGGAEGGGGGGGGGGGGGGGGGGGGGEGGGGGGFGFGFGGGGGGGGGFGGGGGGGGGGGAA4AFFFFFFEFFFFFFFFE=8C@FDF?FEEE;3@EDFFFDFF;D@EEAC7C5@BB(3<<62407;;>B<BFFF2:?:AFD?BFB>9>F??:BFBF2148,
@M04999:289:000000000-L3R54:1:1101:24814:4682 2:N:0:416
GACTACTGGGGTATCTAATCCTGTTCGCTACCCATGCTTTCGAACCTCAGCGTCAGTTACAGACCAGAGAGCCGCCTTCGCCACTGGTGTTCTTCCATATATCTACGCATTCCACCGCTACACATGGAGTTCCACTCTCCTCTTCTGCACTCAAGAAAAACAGTTTCAGCTGCACTTCCCCGGTTAAGCCGAGGGCTTTCACAGCTGACTTGTTCTCCCGCCTGCGTTCGCTTTACGCCCAATAAATCCGGACAACGCTTGCCACCTACGTATTACCGCGCCTGCTGGCACGTGTTTACCC
+
CCCCCGGGGGGGGGGGGGGGGGGGGGGGGGGGGGGGGGGGGGGGGGFGGGGGGGGGGGGGGGGGGG?FFFGGFGGGGGGGGCBCEFFB=FFEFGGGGGGGGFCGGFGDEGGGFGGFGGGEGGGGGGGGCE<FGGGGGFGFFFGGGGGGGGGGF?DGFDGGGFFFGFAA8EGGGFGGFGFGGGCECGGFGGGGGG*<DGFGFFFFFFFFFFF:C9++:AA@FFDB22-((69DF@3)(81)3((=;36<(:(,3;066;:04824?:?>7(.,)4).96>>040(4::.1:7<((,.44).,
@M04999:289:000000000-L3R54:1:1101:17148:4871 2:N:0:416
CCGGACTACAGGGGTATCTAATCCTGTTCGCTACCCATGCTTTCGAACCTCAGCGTCAGTTACAGACCAGAGAGCCGCCTTCGCCACTGGTGTTCTTCCATATATCTACGCATTCCACCGCTACACATGGAGTTCCACTCTCCTCTTCTGCACTCAAGAAAAACAGTTTCAGCTGCACTTCCCCGGTTAAGCCGAGGGCTTTCACAGCTGACTTGTTCTCCCGCCTGCGTTCGCTTTACGCCCAATAAATCCGGACAACGCTTGCCACCTACGTATTACCGCGGCTGCTGGCACGTAGTT
+
CCCCCGGGGGGGGGGGGGGGGGGGGGGGGGGGGGGGGGGGGGGGGGGGGGGGGGGGGGGGGGGGGGGGGGGGGGGGGGGGGGGGGGGGGGGGGGGGGGGGGGGGGGGGGGGGGGGGGGGGGGGGGGGGGGFGGGGGGGGGGGGGGGGGGGGGGGGFFGGDGGFGGGGGGGGGGGGGFGFFGGGGGDGGGGGGGGGGDD>GFFFFFFFFFFFFF>FFBFFEFFFFF@DDBD@@FBF?<EFF@@B?6;EFFFF?>F?;9??03?<FFFBDF:B?B:56><BA:;BB>92:DF?10,<(.4:)
@M04999:289:000000000-L3R54:1:1101:24432:4882 2:N:0:416
TACTGACTACACGGGTATCTAATCCTGTTTGCTCCCCACGCTTTCGCATCTCAGCGTCAGTATCTGTCCAGAAGGCCGCCTTCGCCACCGGTATTCCTCCACATCTCTACGCATTTCACCGCTACACGTGGAATTCTACCTTCCTCTACAATACTCCAGATAACCAGTTTTAAGCGCAATTCCCAGGTTGAGCCCGGGGCTTTCACACCTAACTTAATTATCCGCCTACATGCCCTTTACGCCCCGTCATTCCGATTAACGCTCGCACCCTCCGTATTACCGCGGCTGCTGCCACGGCGTT
+
C@<BCGGGGGEGGGGGGGGGGGGGGGGGFGGGC9FGGGGGGEGGGGEGGGFFFGGGGGEGFFGGFGGGGGGGGCFGGGGGEFGFGGGGGGGGGGGGGGGGGFGGGGGGGGGG+@FFGGGGGGDEGGGC8FFGGGGGFFFCEGDFGGGGG9F,@EGGFGGFG9DGGGGGGGGGFGGDADFDG+=FGGGGGGFGGGGGGDDGFFFFA88A2(6>58F4*8=C8CCFBD;1(.)9@3@83=983;>F((6???AFA?<(3,:A?BB:(1(39?((,(-.8?<AD:9>(((4<27)().2((,70
@M04999:289:000000000-L3R54:1:1101:7523:4896 2:N:0:416
GATAGACTACTAGGGTATCTAATCCTGTTTGCTCCCCACGCTTTCGCATCTCAGCGTCAGTATCTGTCCAGAAGGCCGCCTTCGCCACCGGTATTCCTCCACATCTCTACGCATTTCACCGCTACACGTGGAATTCTACCTTCCTCTACAATACTCCAGGTAACCAGTTTTAAGTGCAGTTCCCAGGTTGAGCCCGGGGCTTTCACACCTAACTTAATTATCCGCCTACATGCCCTTTACGCCCAGTCATTCCGATTAACGCTCGCACCCTCCGTATTACCGCGGCTGCCGGCACGGAGTT
+
CCCCCGFGGGGGGGGGGGGGFGGGGGGGGGGGGG@FEGGFGGGGGGGGGGGGGGGGGGDGFG9FGGFCGFGGGGGGGGGGGGGGDGGGGGGGEFGGFEGGGGGFGGGFGGFGGGGGGCFGGG7@FGGGFFGGFDE;EGGGGGGFGGFGFFCFGGFGGG=88EGGG?EFFAGGGFFGFGBA=FGGGGFFGDFGGDGDDGGGBF48AFFFDFEBBFFF4@FFCEC>F@25@:4*7>5>=E<FFF028;3<>C<5?(8??F);0033196>>??6?;:(48<<)4;2(796:(,(-(3:((-4.
@M04999:289:000000000-L3R54:1:1101:20812:4987 2:N:0:416
TGGACTACTCGGGTATCTAATCCTGTTTGCTCCCCGCGCTTTCGCATCTCAGCGTCAGTATCTGTCCAGAAGGCCGCCTTCGCCACCGGTATTCCTCCACATCTCTACGCATTTCACCGCTACACGTGGAATTCTACCTTCCTCTACAATACTCCAGATAACCAGTTTTAAGTGCAATTCCCAGGTTGAGCCCGGGGCTTTCACACCTAACTTAATTATCCGCCTACATGCCCTTTACGCCCAGTCATTCCGATTAACGCTCGCACCCTCCGTATTACCGCGGCTGCTGGCACGGAGTT
+
CCCCCGGGGGGGGGGGGGGGGGGGGGGGGGGGGGGGGGGGGGGGGEGGGGGGGGGGGGGGGGGGGGGGGGGGGGGGGGGGGGGGGGGGGGGGGGGGGGGGGGGFGGGGGGGGGGGGGGGGGGGGGGGGGGGGGGGGGGGGGGGGGGGGGGGGGGGGGGGGGGFGGGGGGGGGGGGGFGFGGGGGGGGGGGGGGGGGCDGGFFFFFFFFFFFFFFFFFFFFFDFFFFFFFFFF@;@;EFFFB;;1@EFFFFFEFBFFFFF>??19BFFFF:?;::77<<A?>2119;07:2<:??>>12:
@M04999:289:000000000-L3R54:1:1101:11644:4993 2:N:0:416
CGGACTACAAGGGTATCTAATCCTGTTCGCTCCCCACGCTTTCGTCCATCAGCGTCAATCGGTATTTAGTAACCTGCCTTCGCAATCGGGGTTCTGTGTAATATCTATGCATTTCACCGCTACACTACACATTCCAGCTACTTCAATACTATTCAAGATTAACAGTATCAACGGCAGTTCTACAGTTAAGCTGCAGGTTTTCACCGCTGACTTATCAACCCGCCTACGGACCCTTTAAACCCAATAAATCCGGATAACGCTCGCATCCTCCGTATTACCGCGGCTGCTGGCACGGAGTT
+
CCCCCGGGGGGGGGGGGGGGGGGFGGGGGGGGGGGGGGGGGGGGGGGGGGGGGGGGGGGGGGGGGGGGGGGGGGGGGGGGGFGGGGGGGEGGGGGGGGGGFGGGGFGGGGGGGGGGGGGGGGGGGGGGGGGGFGGGGGGGGGGGGGGGGGGGGGGGGGGGGGGGCFGGGGGGGGGGFGFGGGGGGGGGGGGGGGGGGGGGFFFFFFFFFFFE@FFFFFFFFFFFF@FFFFFFFF@EEFFFFFF;@EEFFFF@B?@FFFDF@7969:FB?>:BFFB>FFABB99BF>?FF:?<DF>F-44
@M04999:289:000000000-L3R54:1:1101:11968:4994 2:N:0:416
GACTACAGGGGTATCTAATCCTGTTTGCTCCCCACGCTTTCGCATCTCAGCGTCAGTATCTGTCCAGAAGGCCGCCTTCGCCACCGGTATTCCTCCACATCTCTACGCATTTCACCGCTACACGTGGAATTCTACCTTCCCCTACAATACTCCAGATAACCAGTTTTAAGTGCAATTCCCAGGTTGAGCCCGGGGCTTTCACACCTAACTTAATTATCCGCCTACATGCCCTTTACGCCCAGTCATTCCGATTAACGCTCGCACCCTCCGTATTACCGCGGCTGCTGGCACGGAGTTAGCC
+
CCCCCGGGGGGGGGGGGGGGGFGGGGGGGGGGGGGGGFGGGGGG:FFGGGGGGGGGGFFDFDFFFGGFGGGFGGGGGGGGGGGGGGFGEFGGGGGGGGF<<FFFGGGGGGGGGGGGGGGGGGGGDGGGGGGGGGGGG9DGFGGG8DE9FGGGGGGFGGGGGGGG9FGGGGDGGGGGFGFGGGGGFGGGGGFGGCCDCFGGFFFFFFFFFFEEFFFFFFFFFFFFFFECFFFFFEFFFF>FFDE37)9CCEF@;?FEF>BBBBBFBB03:>?07(-66?B9(421:22:((8869143A2:5
@M04999:289:000000000-L3R54:1:1101:25406:5036 2:N:0:416
GGGGACTACTCGGGTATCTAATCCTGTTTGCTCCCCACGCTTTCGCATCTCAGCGTCAGTATCTGTCCAGAAGGCCGCCTTCGCCACCGGTATTCCTCCACATCTCTACGCATTTCACCGCTACACGTGGAATTCTACCTTCCTCTACAATACTCTAGTTAACCAGTTTTAAGTGCAATTCCTAGGTTGAGCCCAGGGCTTTCACACCTAACTTAATTATCCGCCTACATGCCCTTTACGCCCAGTCATTCCGATTAACGCTCGCACCCTCCGTATTACCGCGGCTGCTGGCACGGAGTT
+
CCCCCGGGGGGGGGGGGGGGGFGGGGGGGGGGGGGGFGGGGGGGGGGGGGGGGGGGGGGGGGGGGGGGGGGGGGGGGGGGGGGGGGGGGGGGGGGGGGGGGGGGGGGGGGGGGGGGGGGGGGGGGGGGGGGGFFGGGGFGGGGFGGGGGGGGGFGGFGGGGGGGGGGGGGGGGGGGFGFGGFGGGGGGGGGGFGGGGGGGFFFFFFFEFFFFFFFFFFFFFFFFF>FFEFFFFFFDEFFDFFBFFEEFFFFFFFF@FC3;9DF>FFFFFBF:;:??0AA<:BBB9;BBFFFFF?847;?F
@M04999:289:000000000-L3R54:1:1101:25626:5054 2:N:0:416
CCGACTACTCGGGTATCTAATCCTGTTCGCTCCCCACGCTTTCGTCCATCAGCGTCAATCGGTATTTAGTAACCTGCCTTCGCAATCGGGGTTCTGTGTAATATCTATGCATTTCACCGCTACACTACACATTCCAGCTACTTCAATACTATTCAAGATTAACAGTATCAACGGCAGTTCTACAGTTAAGCTGCAGGTTTTCACCGCTGACTTATCAACCCGCCCACGGACCCTTTAAACCCAATAAATCCGGATAACGCTCGCATCCTCCGTATTACCGCGGCTGCTGGCACTGAGTT
+
CCCCCGGFGGGGGGGGGGGGGGGGGGGGGGGGGGGGGGGGEGGGGGGGGGGGGGGGGGGGGGGGGGGGGGGGGGGGGGGGGGGGGGGGGGGGGGGGGGGGGFGGFFGGGGGGGGGFGGGGGGGGGFGGGGGGGGGGGGGGGFGGGGFGGGGGFGG8FGGGGGGGGGGGGGGGG8DGFC@DGGGGGGGFGGGGGFGG?CCFFFFFFEFFFFFAEF>CFFFFAAAFFFFFF92>DFDFFFFFFFFFFFFFFFF@>?D?E@FFFF>FFF>?227>:6?>FFAFBFFFFBFF?:BF?(545>A
@M04999:289:000000000-L3R54:1:1101:9269:5111 2:N:0:416
CGACTACCAGGGTATCTAATCCTGTTTGCTCCCCACGCTTTCGCATCTCAGCGTCAGTATCTGTCCAGAAGGCCGCCTTCGCCACCGGTATTCCTCCACATCTCTACGCATTTCACCGCTACACGTGGAATTCTACCTTCCTCTACAATACTCCAGATAACCAGTTTTAAGTGCAATTCCCAGGTTGAGCCCGGGGCTTTCACACCTAACTTAATTATCCGCCTACATGCCCTTTACGCCCAGTCATTCCGATTAACGCTCGCACCCTCCGTATTACCGCGGCTGCTGGCACGGAGGTAGC
+
CCCCCGGGGGGGGGGGGGGGGGGGGGGGGGGGGGGGGGGGGGGGGGGFGGGGGGGGEGGGGGGGGGGGGGGGGGGGGGGGGGGGGGGGGGGGGGGGGGGGFGGGCGGGGGGGGGGGGGGGGGGGGGGGGGGGGGFGGGGGGGGGGGGGGGGGGGGGGGGGGGGGEFGFGGGGGGGGFGFGGGGGGGGGGGGGGEGDD>CGFFFFFFFFFFFFFFFFEBFFFF@?@BFFF@==EFEFFFF8>?@5=A3<CFFFFFFEFFFFFFFFFFB0?BF?<7?BFAF072(241,23:(.(42>(4<3,
@M04999:289:000000000-L3R54:1:1101:12018:5297 2:N:0:416
GTCATGACTACAAGGGTATCTAATCCTGTTCGCTCCCCACGCTTTCGTCCATCAGCGTCAATCGGTATTTAGTAACCTGCCTTCGCAATCGGGGTTCTGTGTAATATCTATGCATTTCACCGCTACACTACACATTCCAGCTACTTCAATACTATTCAAGATTAACAGTATCAACGGCAGTTCTACAGTTAAGCTGCAGGTTTTCACCGCTGACTTATCAACCCGCCTACGGACCCTTTAAACCCAATAAATCCGGATAACGCTCGCATCCTCCGTATTACCGCGGCTGCTGGCACGGAGT
+
CCCCCGGGGGGGGGGGGGGGGGGGGGGGGGGGGGGGGGGGGGFFGGGGGGGGGGGGGGGGGGGGGGGGGGGGGGGGGGGGGGGGGGGGGGGGGECEFFGGGGGGGGGFGGGGGGGGFGGGGGGGGGGGGGGGGGGFGGGGGFGGGGGGGGGGGFGGGGGGGGGGGGGGGGGGGGGGFGFGGGGGGGGGGGGGGGGGFFGGFFFFFFFFFFFFFFFFFFFFFFF=AFFFFFFFFFFF=BEFCFFFFFF1;AFEE49;DF;>@?>?DFFFFFB?F?>2?BBAAAF9B0699B?B:BFFB0(4,
@M04999:289:000000000-L3R54:1:1101:13062:5321 2:N:0:416
TCGAGACTACCCGGGTATCTAATCCTGTTTGCTCCCCACGCTTTCGCATCTCAGCGTCAGTATCTGTCCAGAAGGCCGCCTTCGCCACCGGTATTCCTCCACATCTCTACGCATCTCACCGCTACACGTGGAATTCTACCTTCCTCTACAATACTCCAGATAACCAGTTTTAAGTGCAATTCCCAGGTTGAGCCCGGGGCTTTCACACCTAACTTAATTATCCGCCTACATGCCCTTTACGCCCAGTCATTCCGATTAACGCTCGCACCCTCCGTATTACCGCGGCTGCTGGCACGGAGTT
+
CCCCCGGGGGGGGGGGGGGGGGGGGGGGGGGGGGGGGGGGGGGGGGGGGGGGGGGGGGGGGGGGGGGGGGGGGGGGGGGGGGGGGGGGGGGGGGGGGGGGGGGGGGGGGGGGGGGGGGGGGGGGGGGGGGGGGGGGGGGGGGGGGGGGGGGGGGGGGGGGGGGGGGGGGGGGGGGGFGFGGGGGGGGGGGGGGGGGGGGGFFFFFFFFFFFEFFFFFFFFFFFDFFFFFFFFFEFFFFFFFFFFFFE@AE???EF0:<2::0??>>;>FFB?6;:B:>BFF?F>B>4;?:??6:??216((
@M04999:289:000000000-L3R54:1:1101:24763:5337 2:N:0:416
GAGGACTACTAGGGTATCTAATCCTGTTTGCTCCCCACGCTTTCGCATCTCAGCGTCAGTATCTGTCCAGAAGGCCGCCTTCGCCACCGGTATTCCTCCACATCTCTACGCATTTCACCGCTACACGTGGAATTCTACCTTCCTCTACAATACTCTAGTTAACCAGTTTTAAGTGCAATTCCTAGGTTGAGCCCAGGGCTTTCACACCTAACTTAATTATCCGCCTACATGCCCTTTACGCCCAGTCATTCCGATTAACGCTCGCACCCTCCGTATTACCGCGGCTGCTGGCACGGAGTTT
+
CCCCCGGGGGGGGGGGGGGGGGGGFGGGGGGGGGGGGGGGGGGGGGGEFCGGGGGGGGGGGGGGGGGGGGCGFGGGGDGGGGGGGGGGGGGGGGG9EFGGGGGGGGGGGGGGGGGGGGFEGEEGGGGGGGEFFGGGGGGGFGGGGGGGG=FFGGGGFGGFEEGGGGGGFGEEDFGGFFBDGGFGF?DFGGGGGFGG?DDGFFFFFFFFFFFFFFFFFFFFFEFDDF==<AEFFFFFFFC>@FBF>@EE??EE@0(:;;C<9;@0379>:-1:9FBBFF461960>B0:BF>B721906?0)
@M04999:289:000000000-L3R54:1:1101:20683:5372 2:N:0:416
AGACTACCGGGGTATCTAATCCTGTTTGCTCCCCACGCTTTCGCATCTCAGCGTCAGTATCTGTCCAGAAGGCCGCCTTCGCCACCGGTATTCCTCCACATCTCTACGCATTTCACCGCTACACGTGGAATTCTACCTTCCTCTACAATACTCCAGATAACCAGTTTTAAGTGCAGTTCCCAGGTTGAGCCCGGGGCTTTCACACCTAACTTAATTATCCGCCTACATGCCCTTTACGCCCAGTCATTCCGATTAACGCTCGCACCCTCCGTATTACCGCGGCTGCTGGCACGGAGTTAGC
+
CCCCCGGGGGGGGGGGGGGGGGGGGGGGGGGGGGGGGGGGGGGGGGGGGGGGGGGGGGGGGGGGGGGGGGGGGGGGGGGGGGGGGGGGGGGGGGGGGGGGGGGGGGGGGGGGGGGGGGGGGGGGGGGGGGGGGGGGGGGGGGGGGGGGGGGGGGGGFGGGGGGGGGGGGGGGGGGGFGFGGGGGGGGGGGGGGGGGGGGGFFFFFFFFFFE?FCFFCFFCEFF@0;4778EDFFFCFFF>B@FFFEEEF?3;?8:FFFFFF0(16160?FFFF?>4-649>>B;13:?BB()((,(-.644
@M04999:289:000000000-L3R54:1:1101:7713:5383 2:N:0:416
AGACTACCCGGGTATCTAATCCTGTTTGCTCCCCACGCTTTCGCATCTCAGCGTCAGTATCTGTCCAGAAGGCCGCCTTCGCCACCGGTATTCCTCCACATCTCTACGCATTTCACCGCTACACGTGGAATTCTACCTTCCTCTACAATACTCCAGATAACCAGTTTTAAGTGCAATTCCCAGGTTGAGCCCGGGGCTTTCACACCTAACTTAATTATCCGCCTACATGCCCTTTACGCCCAGTCATTCCGATTAACGCTCGCACCCTCCGTATTACCGCGGCTGCTGGCACGTAGTTAGC
+
CCCCCGGGGGGGGGGGGGGGGGGGGGGGGGGGGGGGGGGGGGGGGGGGGGGGGGGGGGGGGGGGGGGGGGGGGGGGEGGGGGGGGGGGGGGGGGGGGGGGGGGGGGGGGGGGGGGGGGGGGGGGGGGGGGGFGGGGGGGGGGGGGGGCGGGGGGGGGGGGGFGGFGFGGGGGGGFFFGFGGGGFFFGGGG6EGGGGGGGGFFFFFFFFFFFE3FFFFFF?5>@9>B5CFFF@E@@CF?FFF<D@F<CFEFE?03<CEFF??FFFFFF?::B?0:?FF9?B6B90;?::>1(8B1(444<)-
@M04999:289:000000000-L3R54:1:1101:24470:5414 2:N:0:416
AGAGACTACAAGGGTATCTAATCCTGTTCGCTCCCCACGCTTTCGTCCATCAGCGTCAATCGGTATTTAGTAACCTGCCTTCGCAATCGGGGTTCTGTGTAATATCTATGCATTTCACCGCTACACTACACATTCCAGCTACTTCAATACTATTCAAGATTAACAGTATCAACGGCAGTTCTACAGTTAAGCTGCAGGTTTTCACCGCTGACTTATCAACCCGCCTACGGACCCTTTAAACCCAATAAATCCGGATAACGCTCGCATCCTCCGTATTACCGCGGCTGCTGGCACGGAGTT
+
CCCCCGGGGGGGGGGGGGGGGFGGGGGGGGGGGGGGGGGGGGGGGGGGGGGGGGGGGGGGGGGGGGFGGGGGGGGGGGGGGGGGGGGGGGCGGGGGGGGGGGGGGGGGGGGGGGGGGGGGGGGGGGGGGGGGGGGGGGGGGGGGGGFGGGGGGGGGGGGGGGGGGGGGGGGGGGGGFGFGDGGGGGGGGGGGGGGGGG7FFFFFFFFFFFFDFFFFEFFFFFFFFAAFFDFFFFFFFCFFFFFFF@F<E?EE>6;@DAED>DDBFFFFFFFFFF?BFFAA1;BFFB38?BF<??FBBBFF
@M04999:289:000000000-L3R54:1:1101:24326:5415 2:N:0:416
AGGGGACTACACGGGTATCTAATCCTGTTTGCTCCCCACGCTTTCGCATCTCAGCGTCAGTATCTGTCCAGAAGGCCGCCTTCGCCACCGGTATTCCTCCACATCTCTACGCATTTCACCGCTACACGTGGAATTCTACCTTCCTCTACAATACTCCAGATAACCAGTTTTAAGTGCAGTTCCCAGGTTGAGCCCGGGGCTTTCACACCTAACTTAATTATCCGCCTACATGCCCTTTACGCCCAGTCATTCCGATTAACGCTCGCACCCTCCGTATTACCGCGGCTGCTGGCACGGAGTT
+
-A<,BEGGGGGG@FDFGGDFC6FGGCFGGGFGGG,@:FGG@FCGFGGCCEGGGGGEGGGDFCDF<EF<EFE9<E8FFE7CGCFFEGGGGGDCEGGCFCFEGGCFGAFGGGFGGGGFGGGEGEGGGGGGGFD:9=EEF;FGCD8EFAF8FDGGGGGGGGFGFFGGGGC=@AE=EED=D+=:+?CEGGGGFF6@EFFG*9*;?AFFAFAADB=BDFF4/B8>>58(5-6>;;3))635;@<82@F9@<E=<EC5<@3(((.<06?B>F>B>3:(11:1(2-59:9(42(3(5>0:(5((723:
@M04999:289:000000000-L3R54:1:1101:24260:5452 2:N:0:416
GCTAAGACTACTCGGGTATCTAATCCTGTTTGCTCCCCACGCTTTCGCATCTCAGCGTCAGTATCTGTCCAGAAGGCCGCCTTCGCCACCGGTATTCCTCCACATCTCTACGCATTTCACCGCTACACGTGGAATTCTACCTTCCTCTACAATACTCCAGATAACCAGTTTTAAGTGCAGTTCCCAGGTTGAGCCCGGGGCTTTCACACCTAACTTAATTATCCGCCTACATGCACTTTACGCCCAGTCATTCCGATTAACGCTCGCACCCTCCGTATTACCGCGGCTGCTGGCACTGAGT
+
68ACCGGGGGGGGGGGGGGGGGEGGGGGGGGGGGGGGGGGGGGGGGGGG,FFGGG,FGGGGGGGGFGGGGGG9,BF8FGGGGGGGGGGG@FGG7FFGGGCGFEFGGGGGGGGGGGGGGGGGGGGGGGGEEFEGGGGGGGGGF=FGGGGGGGFGGGGGGGGC=AD3DFGGGGGAFCFDFF7DDDGGFGFGGGGGGCFDDGGFFFFFFFF)<)7>FFFBF8*:/945@DD@B3*/5./>@EFFFDF>?6;@EFFFFFFF@F3;<FF(-9>>-4:?6>?FB:AFBF>17079074:6<D(5)..
@M04999:289:000000000-L3R54:1:1101:17430:5461 2:N:0:416
TGACTACCCGGGTATCTAATCCTGTTTGCTCCCCACGCTTTCGCATCTCAGCGTCAGTATCTGTCCAGAAGGCCGCCTTCGCCACCGGTATTCCTCCACATCTCTACGCATTTCACCGCTACACGTGGAATTCTACCTTCCTCTACAATACTCTAGTTAACCAGTTTTAAGTGCAATTCCTAGGTTGAGCCCAGGGCTTTCACACCTAACTTAATTATCCGCCTACATGCCCTTTACGCCCAGTCATTCCGATTAACGCTCGCACCCTCCGTATTACCGCGGCTGCTGGCCCGGAGTTAGC
+
CCBCCGG8EGGGFGGGG9FFDFEFGGGGGGGGGGFGGDGGGGCECFGGGGCGGGEGGGGFGGFGGGGGGGGGGG@FEGGGGGGGGFGCGGGFGGGGFFGGGGGGGGGGGGGGGGGGGGGGGGGGGFGEDGGGGGCGFGGGEFGGGGCFFFGFG899EFGGGGFGDFF,EGGG8FGGFGFGGGGGGGGCCFGGGDFGDGG>AFFAFBFFEFFCFFAAEFFE>D>AFBB??3>5>BEFFFFF>D?(44)<?3;;??;C3<((,1(364?F,4(((4:A>ABF>011(-)45,((-,4B12)).
@M04999:289:000000000-L3R54:1:1101:21533:5520 2:N:0:416
GACTACACGGGTATCTAATCCTGTTTGCTCCCCACGCTTTCGCATCTCAGCGTCAGTATCTGTCCAGAAGGCCGCCTTCGCCACCGGTATTCCTCCACATCTCTACGCATTTCACCGCTACACGTGGAATTCTACCTTCCTCTACAATACTCCAGATAACCAGTTTTAAGTGCAGTTCCCAGGTTGAGCCCGGGGCTTTCACACCTAACTTAATTATCCGCCTACATGCCCTTTACGCCCAGTCATTCCGATTAACGCTCGCACCCTCCGTATTACCGCGGCTGCTGGCACGGAGTTAGCC
+
CCCCCGGGGGGGGGGGGGGGGGGGGGGGGGGGGGGGGGGGGGGGGGGGGGGGGGGGGGGGGGGGGGGGGGGGGGGGGGGGGGEGFGGGGGGGGGGGGGGGGGGGGGGGGGGGGGGGGGGGGGGGGFGGGGGGGGGGGGGGGGGGGGGGGGGGDFGGGGGGGGGGGGGGGGGGGGGGFGBFFGGGGGGGGGGGGGGGGGGGFFFFFFFFFEFFFFFFFFF2F@F=B:EFFFFFFFFFFFFFF@@EEEEEF@<D(3698>FFB0((4<??:>::BFAAA609BFFFF>0707<<90(,,44>:
@M04999:289:000000000-L3R54:1:1101:10596:5563 2:N:0:416
CGAGACTACTCGGGTATCTAATCCTGTTCGCTCCCCACGCTTTCGTCCATCAGCGTCAATCGGTATTTAGTAACCTGCCTTCGCAATCGGGGTTCTGTGTAATATCTATGCATTTCACCGCTACACTACACATTCCAGCTACTTCAATACTATTCAAGATTAACAGTATCAACGGCAGTTCTACAGTTAAGCTGCAGGTTTTCACCGCTGACTTATCAACCCGCCTACGGACCCTTTAAACCCAATAAATCCGGATAACGCTCGCATCCTCCGTATTACCGCGGCTGCTGGCACGGAGTT
+
CCCCCGGGGGGGGGGGGGGGGGGGGGGGGGGGGGGGGGGGGGGGGGGGGGGGGGGGGGGGGGGFFGGGGGGGGGGGGGGGGGGGGGGGGGGGGFGGGGGGGGGGDFGGGGGGGGGGGGGGGGGGGGGGGGGGGGGGGGGGGGGGGGGGGGGDGCGGGGGGGGGGGGGGGGGGGGGGFGFGGGGGGGGGGGGGGGGGGGGGFFFFFFFFFFFFFFFFFFFFFFFFFFFFFFFFFFFFFFFFFFFFF@FFFFFFBF;?FEFFFFFFFBFFFFFB9?::?FF<:>FFFF>B?>BFFFFFF>:?
@M04999:289:000000000-L3R54:1:1101:15021:5564 2:N:0:416
GGCGACTACAGGGGTATCTAATCCTGTTTGCTCCCCACGCTTTCGCATCTCAGCGTCAGTATCTGTCCAGAAGGCCGCCTTCGCCACCGGTATTCCTCCACATCTCTACGCATTTCACCGCTACACGTGGAATTCTACCTTCCTCTACAATACTCCAGATAACCAGTTTTAAGTGCAATTCCCAGGTTGAGCCCGGGGCTTTCACACCTAACTTAATTATCCGCCTACATGCCCTTTACGCCCAGTCATTCCGATTAACGCTCGCACCCCCCGTATTACCGCGGCTGCTGGCACGGAGTTT
+
CCCCCGGGGGGGGGGGGGGGGGGGGGGGGGGGGGGGGGGGGGGGGGGGGGGGGGGGGGGGGGGGGGGGGGGGGFGGDGGGGGGGGGGGGGGEGGGGGGGGGGGGGGGFGGGGGGFGGGGGGGGGGGGGGGDGGGGGAGGGGGGGGGGGGGGGGGGGGGGGGGGGDFGGGFFEGF7ADFFFGGGGGGEF6C?CFGEGDGGDAAF6CFFFF9>BFFAFEFFE6:@BFFFFEFFE@@FFEFFF;>F@04@E?CCEEDFD?BF0(4<01>FB-((4(26<?<A>((-3(27<002332:6991<)
@M04999:289:000000000-L3R54:1:1101:17073:5573 2:N:0:416
CGACTACCGGGGTATCTAATCCTGTTTGCTACCCACGCTTTCGAGCATGAACGTCAGTGTTATCCCAGGAGGCTGCCTTCGCCATCGGTATTCCTCCACATCTCTACGCATTTCACTGCTACACGTGGAATTCTACCTCCCTCTGACACACTCTAGTTAGACAGTTTCAAATGCACGTCCCAAGTTGAGCTCGGGGATTTCACATCTGACTTATCTAACCGTCTGCGCTCGCTTTACGCCCAGTAATTCCGATTAACGCTCGCACCCTACGTGTTACCGCGGCTGCTGGCACGTAGTTAGC
+
CCCCCGGGGGGGGGGGGGGGGGGGGGGGGGGGGGGGGGGGGGGGGGGGGGGGGGGGGGGGGGGGGGGGDFGGGGGGGGGGGGGGGGGGGGGGGGGGGGGGGGGGGGGGGGGGGGGGGGGGGGGGGGGGGGGGGGGGGGGGGGGGGGGGGGGGGGGGGGGGGGGGGGGGGGGGCDGGFFFGGGGGGGGGGGGGGGGGGDGFFFFFFFFFF@@AFFFFF6?BFFFFFFFFFFBFFFFEFFFFFD@;CEC?EFEDFFFFC;9DBF>BF>F:1?<:??FDF4?>229>FFF?:?:)4:7(46AA4
@M04999:289:000000000-L3R54:1:1101:20034:5610 2:N:0:416
GACTACAGGGGTATCTAATCCTGTTTGCTCCCCACGCTTTCGCATCTCAGCGTCAGTATCTGTCCAGAAGGCCGCCTTCGCCACCGGTATTCCTCCACAACTCTACGCATTTCACCGCTACACGTGGAATTCTACCTTCCTCTACAATACTCCAGATAACCAGTTTTAAGTGCAATTCCCAGGTTGAGCCCGGGGCTTTCACACCTAACTTAATTATCCGCCTACATGCCCTTTACGCCCAGTCATTCCGATTATCGCTCGCACCCTCCGTATTACCGCGGCTGCTGGCACGGAGTTAGCC
+
CCCCCGGGGGGGGGGGGGGGGGGGGGGGGGGGGGGGGGGGGGGGGGGGGGGGGGGGGGGGGGGGGGGGGGGGGGGGGGGGGGGGGGGGGGGGGGGGGGGGGGGGGGGGGGGGGGGGGGGGGGGGGGGGGGGGGGGGGGGGGGGGGGGGGGGGGGGGGGGGGGGGFGGGGGGGGGGGFGFGGGGGGGGGGGGGGGGGGGGGFFFFFFFFFFFFFFFFFFFFFFDFFFFFFFFFFFFCFFFFF?FFFFFFEFFFFFFF;<:?FFFFF?FFF0??BF9A>:>FB>;><)434<2:0((-84A>.
@M04999:289:000000000-L3R54:1:1101:8116:5615 2:N:0:416
GCCTGACTACAAGGGTATCTAATCCTGTTCGCTCCCCACGCTTTCGTCCATCAGCGTCAATCGGTATTTAGTAACCTGCCTTCGCAATCGGGGTTCTGTGTAATATCTATGCATTTCACCGCTACACTACACATTCCAGCTCCTTCAATACTATTCAAGATTAACAGTATCAACGGCAGTTCTACAGTTAAGCTGCAGGTTTTCACCGCTGACTTATCAACCCGCCTACGGACCCTTTAAACCCAATAACTCCGGATAACGCTCGCATCCTCCGTATTACCGCGGCTGCTGGCACTGAGTT
+
C<CCCGGGGGGGGCECCGAFFCFFGFFEFF7FGG>FFDFGGGF<EFFGGGGGG9<FFGGCCAFCFDFFGCFGEGDEFG8FGFEFEC@@E<FGGGGGGGBEFGGG=EFGGGGDFGFFGGGCGEGGGGGFGGGFFGGG;DEGGFF8@FG8FGGGGFGGGD8A9EF8;9DFGGGFGFG+9C>AFFFGD,6@FGCECFGG77+99F?FFFFF5:@)5+<+;=@6>4:5>@DDF(62=/:>58>7>EFFF@;8<)6AE@6(68)):6(8;3;<>(,4(-(3:0)))-(,2(--4)).,()(.)).)
@M04999:289:000000000-L3R54:1:1101:18543:5657 2:N:0:416
TTTGGACTACTCGGGTATCTAATCCTGTTCGCTACCCATGCTTTCGAACCTCAGCGTCAGTTACAGACCAGAGAGCCGCCTTCGCCACTGGTGTTCTTCCATATATCTACGCATTCCACCGCTACACATGGAGTTCCACTCTCCTCTTCTGCACTCAAGAAAAACAGTTTCAGCTGCACTTCCCCGGTTAAGCCGAGGGCTTTCACAGCTGACTTGTTCTCCCGCCTGCGTTCTCTTTACGCCCAATAAATCCGGACAACGCTTGCCACCTACGTATTACCGCGGCTGCTGGCACGTAGTT
+
CCCCCGGGGGGGGGGGGGGGGGGGGGGGGGGGGDGGGGGGGGGGGGFGGGGGGGGGGGGGFGGGDFGGGGGGGGGGGGGGGGG?FFGGGGGGFGGGGCGFFGGGGFGGGFGGEGDGGGGCEGE>CFGGFGG84@EFGGGGGGGGGGGFGGGFGFGGGGCEFGCG6=DFGGGCFGGG?=DFDG?==EEEE7D,E8EGGD5?@AFFAFFFBFF@>BC8@B@?8E5=BFDFB@?01(9C3C<F1(60;03.7CEFF@6(490:B108<BBAF((,41:)63A9)--19>(6?:)4<?20((4:6
@M04999:289:000000000-L3R54:1:1101:16388:5666 2:N:0:416
TGACTACCCGGGTATCTAATCCTGTTCGCTACCCATGCTTTCGAACCTCAGCGTCAGTTACAGACCAGAGAGCCGCCTTCGCCACTGGTGTTCTTCCATATATCTACGCATTCCACCGCTACACATGGAGTTCCACTCTCCTCTTCTGCACTCAAGAAAAACAGTTTCAGCTGCACTTCCCCGGCTAAGCCGAGGGCTTTCACAGCTGACTTGTTCTCCCGCCTGCGTTCGCTTTACGCCCAATAAATCCGGACAACGCTTGCCACCTACGTATTACCGCGGCTGCTGGCACGTAGTTAGC
+
CCCCCGGF@GGGGGGGGGGGGGGGGGAGCE@FCFG<@FFDFGG8<FFGGGGGGGGGGGCEGFGCFFGF,6CFGGGGGGGGGGGGGFFGGGGGGGCFFGFGGGFGGGFGGGGGGGGGGGGGGGGF:8=,5AAFFFEEE?,@FFGA,@8D8D=FGGFGB3@DG>FDD8EGC,EDFGG8DFDDF?6CEE?FFGFC5ECDDCFGFFA+;AFFFFFE=BA6@C4>DFF=(:1,,(6>DF?EC(6>@F13;@EEFBFF<29?FFF?1?F(6<8:,50.4<:AFFFB6;>F><)4:?:>64(43<A>6
@M04999:289:000000000-L3R54:1:1101:26616:5695 2:N:0:416
TATTCGACTACCCGGGTATCTAATCCTGTTTGCTCCCCACGCTTTCGCATCTCAGCGTCAGTATCTGTCCAGAAGGCCGCCTTCGCCACCGGTATTCCTCCACATCTCTACGCATTTCACCGCTACACGTGGAATTCTACCTTCCTCTACAATACTCTAGTTAACCAGTTTTAAGTGCAATTCCTAGGTTGAGCCCAGGGCTTTCACACCTAACTTAATTATCCGCCTACATGCCCTTTACGCCCAGTCATTCCGATTAACGCTCGCACCCTCCGTATTACCGCGGCTGCTGGCACGGAGT
+
@B<<AEEGGGGFGEGGGGGGFGDCFGFGGGGFGGGGGGGGGGGGGGE7F:@F@FGGEFGGGGGFFD,CFFGFC<EEG8@FGGGGGGGE,BFCF=FEFG?9FGG,AFGGGGGGGGGGGGGGGGGGDC9FEGG++9EFGG8@C,@FGGGGGF89EFGGGGFG:=:DF+9@FGA=8EGGFGF8DGGGGGGDFG@ECFD>>CF<*@FFABFFEA=6)9BB:++9E<EE=D@F=@=:5@=DF@BCE9?@;@@E<><ECEFFFF;EC?>7((,3;9(8(8(-:<:<BD11;(14>FD?BF:,36((-
@M04999:289:000000000-L3R54:1:1101:25480:5706 2:N:0:416
CGACTACAGGGGTATCTAATCCTGTTCGCTCCCCACGCTTTCGTCCATCAGCGTCAATCGGTATTTAGTAACCTGCCTTCGCAATCGGGGTTCTGTGTAATATCTATGCATTTCACCGCTACACTACACATTCCAGCTACTTCAATACTATTCAGGATTAACAGTATCAACGGCAGTTCTACAGTTAAGCTGCAGGTTTTCACCGCTGACTTATCAACCCGCCTACGGACCCTTTAAACCCAATAAATCCGGATAACGCTCGCATCCTCCGTATTACCGCGGCTGCTGGCACGGAGTTAGC
+
CCCCCGGGGGGGGGGGGGGGGGGGGGGGGGGGGGGGGGGGGGGGGGGGGGGGGGGGGGGGGGGGGGGGGGGGGGGGGGGGGGGEGGGGGGGGGGGGGGGGGGGGGGGGGGGGGGGGGGGGGGGGGGGGGGGGGGGGGGGGGGGGGGGGGGGGGGGGGGGGGGGGGGGGGGGGEGGGFGFGGGGGGGGGGGGGGGGFGFGGFFFFEFFFFFFFCFFFFFFFFFFF@F@=2=@F=DBCF9<A?@?@FECEE@FF0;?FE0;@FF>>F>?<B<9:<?BFBB16>>;>FFFB?:1>64((87:BA
@M04999:289:000000000-L3R54:1:1101:6014:5723 2:N:0:416
TGACTACCGGGGTATCTAATCCTGTTCGCTCCCCACGCTTTCGTCCATCTGCGTCAATCGGTATTTAGTAACCTGCCTTCGCAATCGGGGTTCTGTGTAATATCTATGCATTTCACCGCTACACTACACATTCCAGCTACTTCAGTACTATTCAAGATTAACAGTATCAACGGCAGTTCTACAGTTAAGCTGCAGGTTTTCACCGCTGACTTATCAACCCGCCTACGGACCCTTTAAACCCAATAAATCCGGATAACGCTCGCATCCTCCGTATTACCGCGGCTGCTGGCACGGAGTTAGC
+
CCCCCGGGGGGGGGGGGGGGGGGGGGGGGGGGGGGGGGGGGGGGGGGGG,FGGGGGGGGGGGGGGGGGGGGGGGGGGGGGGGGGGGGGGGGGGGGGGGGGGGGGGGGGGGGGGGGGGGGGGGGGGGGGGGGGGGGGGGGGGGGGFGGGGGGGGGGGGGGGGGGGGGGGGGGGDGGGFGFGGGGGGGGGGGGGGGGGGGGGFFFFFFFFFFFFFAFFFFFFEFFFFFFF@FFFDFFFEEFFFFF@@EFFFFFBFFDFFBB?F9>>BB??BFFFFFFFF9<;999B;::?00080(7>??<A:
@M04999:289:000000000-L3R54:1:1101:11343:5726 2:N:0:416
CTAGTGACTACCCGGGTATCTAATCCTGTTTGCTCCCCACGCTTTCGCATCTCAGCGTCAGTATCTGTCCAGAAGGCCGCCTTCGCCACCGGTATTCCTCCACATCTCTACGCATTTCACCGCTACACGTGGAATTCTACCTTCCTCTACAATACTCCAGATAACCAGTTTTAAGTGCAATTCCCAGGTTGAGCCCGGGGCTTTCACACCTAACTTAATTATCCGCCTACATGCCCTTTACGCCCAGTCATTCCGATTAACGCTCGCACCCTCCGTATTACCGCGGCTGCTGGCACGGAGT
+
CCCCCGGGGGGGGGGGGGGGGGGGGGGGGGGGGGGGGGGGGGGGGGGGGGGGGGGGGGGGGGGGGGGGGGGGGGGGGGGGGGGGGGGGGGGGGGGGGGGGGGGGGGGGGGGGGGGGGGGGGGGGGGGGGGGGGGGGGGGGGGGFGGGGGGGGGGGGGGGGGGCGGGGGGGGGGGFGFGFGGGGGGGGGGGGGGGGGGGGGFFFFFFFFFFFFFFFFFFFFFFFF?DFFFFFFEFFFEFFFF<?B1<FEEEFEFFFFFF:AA?B<?>>>FFFFFFFB0:B<A><9;BFBFFF:4(1<<0992
@M04999:289:000000000-L3R54:1:1101:6135:5759 2:N:0:416
GTGGACTACCGGGGTGTCTAATCCTGTTCGCTACCCATGCTTTCGAACCTCAGCGTCAGTTACAGACCAGAGAGCCGCCTTCGCCACTGGTGTTCTTCCATATATCTACGCATTCCACCGCTACACATGGAGTTCCACTCTCCTCTTCTGCACTCAAGAAAAACAGTTTCAGCTGCACTTCCCCGGTTAAGCCGAGGGCTTTCACAGCTGGCTTGTTCTCCCGCCTGCGTTCGCTTTACGCCCAATAAACCCGGACAACGCTTGCCACCTACGTATTACCGCGGCGTCTGGCACGTAGTTT
+
CCCCCGGGGGGGGGGDFGGGGGGGGGGGGGGGDG8FGGFFGGGGGGDFEFCFGFEGGGGFCFGFEGGFGGGGGGGGGGGGGGGGGGGFGGG8FFGGGGGGAGGG,FFGFFGGGG9FGGGDGGGGGGAGFCF86D;FGGFGDFGGGGCFGDGGC7@EGFFG?GGGG=FGG8DFGGGGFFA?FCFEE5EGE77AGGGGD79FFFFAA6B;@E@2:4;F4B6CAF02>D?FF<7?2(3(69>5:90:<?02.).((119;00,9:0-8BFFB?:.48))()))(,707477?670(),,((-6)
@M04999:289:000000000-L3R54:1:1101:22604:5803 2:N:0:416
TAAGGACTACCAGGGTATCTAATCCTGTTTGCTCCCCACGCTTTCGCATCTCAGCGTCAGTATCTGTCCAGAAGGCCGCCTTCGCCACCGGTATTCCTCCACATCTCTACGCATTTCACCGCTACACGTGGAATTCTACCTTCCTCTACAATACCCCAGATAACCAGTTTTAAGTGCAATTCCCAGGTTGAGCCCGGGGCTTTCACACCTAACTTAATTATCCGCCTACATGCCCTTTACGCCCAGTCATTCCGATTAACGCTCGCACCCTCCGTATTACCGCGGCTGCTGGCACGGAGTT
+
CCCCCGGGGGGGGGGGGGGGGGGGGGGGGGGGGGGGGGGGGGGGG7FGGGGGGFGGGGGGGGFGFGGGGFFFGGGGGGGGGGGGGGGGGGEGE=FFFGGGGFGGGGGGGGGGGGGGGGGGGGGGGGGGGGGECAEFGGGFFFDFFDGDFFGGGGC@FEGGGGGFGGGGGEGGGGDAD?DCDFFGFFGGFFGGGGCGGGDDFFFFAFFFD@BE2BFFEF8<AEEFFFFFDF4?@;@F146A?6918@@@A3))9@(11;?3(2::>>>>FFF??B?::?2<4?0,703>17?3:?D?>7(((
@M04999:289:000000000-L3R54:1:1101:26828:5811 2:N:0:416
TTCGACTACACGGGTATCTAATCCTGTTTGCTCCCCACGCTTTCGCATCTCAGCGTCAGTATCTGTCCAGAAGGCCGCCTTCGCCACCGGTATTCCTCCACATCTCTACGCATTTCACCGCTACACGTGGAATTCTACCTTCCTCTACAATACTCCAGATAACCAGTTTTAAGTGCAGTTCCCAGGTTGAGCCCGGGGCTTTCACACCTAACTTAATTATCCGCCTACATGCCCTTTACGCCCAGTCATTCCGATTAACGCTCGCACCCTCCGTATTACCGACGCTCCTGGCACGGTGTTC
+
CCCCCGGGGGGGGGGGGGGGGGGGGGGGGGGGGGGGGGGGGGGGGGGGGGGFGGGGGGGGGGGGGGGGGGFGGGGGGGGGDGGGGGGGGGGEGGGGGGGGGGGGDGEGGGGGGGGGGGGGGGGGGGGGGGGGGGGFFCFFGGFGGGGGGGGGGGFDFGGGGGGGGGGGFGFDGGCGFGFGCCCFC8DFFFFFGGGGGGGGFFFAFFFBBEEFFFFCEFFFFCDDFFFB;E3=@@EDFFFFF@B<DFF<C6??13;@<<<1((3>3,,3,43:;B6<7)6),((-04((:>(12<19(((4)
@M04999:289:000000000-L3R54:1:1101:18936:5866 2:N:0:416
AGACTACCAGGGTATCTAATCCTGTTCGCTCCCCACGCTTTCGTCCATCAGCGTCAATCGGTATTTAGTAACCTGCCTTCGCAATCGGGGTTCTGTGTAATATCTATGCATTTCACCGCTACACTACACATTCCAGCTACTTCAATACTATTCAAGATTAACAGTATCAACGGCAGTTCTACAGTTAAGCTGCAGGTTTTCACCGCTGACTTATCAACCCGCCTACGGAACCTTTAAACCCAATAAATCCGGATAACGCTCGCATCCTCCGTATTACCGCGGCTGCTGGCACGGAGTTAGC
+
CCCCCGGGGGGGGGGGGGGGGGGGGGGGGGGGGGGGGGGGGGGGGGGGGGGGGGGGGGGGGGCGGGGGGGGGGGGGGGGGGGGGGGGGEGGGGGGGGGGGGGGGGGGGGGGGGGGGGGGGGGGGGGGGGGGFGGGGGGGGGGGGGGGGGGGGGGFFGGGGGGGGGGGGGGGGGDGGFGFGGGGGGGGGCFGGGGGGGGGGFFFFDFFFFFFFFFFFEF6AFF2=DFF?==@BFF=:CFFFFFFFEFEFEFF>FFFFF06;;@FFFF?<A?B?<??AAA:991(1(8:D:??<:>9>?B<A-
@M04999:289:000000000-L3R54:1:1101:21513:5913 2:N:0:416
GTGACTACTCGGGTATCTAATCCTGTTTGCTCCCCACGCTTTCGCATCTCAGCGTCAGTATCTGTCCAGAAGGCCGCCTTCGCCACCGGTATTCCTCCACATCTCTACGCATTTCACCGCTACACGTGGAATTCTACCTTCCTCTACAATACTCTAGTTAACCAGTTTTAAGTGCAATTCCTAGGTTGAGCCCAGGGCTTTCACACCTAACTTAATTATCCGCCTACATGCCCTTTACGCCCAGTCATTCCGATTAACGCTCGCACCCTCCGTATTACCGCGGCTGCTGGCACGGCGTT
+
CCCCCGGGGGGGGGEGGGGGGGGGGGGGGGGGGGGGGGGGGGGGGGGGGGGGGGGGGGGGGDGGGGGGGGGGGGGGGGGGGGGGFEFGGGGGGGGGGGGGGFGGGGGGGGGGGGGGGGGGGGGGGGGGFGGGGGGGGGGGGGGGGGGGGGGGGGGGGGGGGGGGGGGCFGGGGGGGFGFGGGGGGGGGGGGGGGGGCDFGFFFFFFEFFEFFCFFFFFFA==FFFFFFFFFE=EB@FF=F@FFFFFFFFFEFF@FFFFD021:9(19442((-4::2<<0((,9;;:?B022<:(-((,
@M04999:289:000000000-L3R54:1:1101:14324:5980 2:N:0:416
ACAGGACTACCAGGGTATCTAATCCTGTTCGCTACCCATGCTTTCGAACCTCAGCGTCAGTTACAGACCAGAGAGCCGCCTTCGCCACTGGTGTTCTTCCATATATCTACGCATTCCACCGCTACACATGGAGTTCCACTCTCCTCTTCTGCACTCAAGAAAAACAGTTTCAGCTGCACTTCCCCGGTTAAGCCGAGGGCTTTCACAGCTGACTTGTTCTCCCGCCTGCGTTCGCTTTACGCCCAATAAATCCGGACAACGCTTGCCACCTACGTATTACCGCGGCTGCTGGCACGTAGTT
+
CCCCCGGGGGGGGGGGGGGGGGGGGGGGGGGGGGGGGGGGGGGGGGGGGGGGGGGGGGGGGGGGGGGGGGGGGGGGGGGGGGGGGGEGGGGGGGGGGGGGGGGGGGGGGGGGGGGGGGGGGGGGGGGGGGGGGGGGGGGGGGGGGGGGGGGGGGGGGGGGFGGGGGGGGGGGGGGGFGFGGGGGGGGGGGGGGGGGGGGGFFFFFFFFFFFFFFFFFFFFFFFFFFFFF>FFF79@F?<FFFFFF=@EF<EFFFFFFFBBF;?6:?BFFFF?FB?FFFFFB?BBFB>BFFFB:<>BB?B?2
@M04999:289:000000000-L3R54:1:1101:10905:5990 2:N:0:416
AGTGGGACTACTAGGGTATCTAATCCTGTTCGCTACCCATGCTTTCGAACCTCAGCGTCAGTTACAGACCAGAGAGCCGCCTTCGCCACTGGTGTTCTTCCATATATCTACGCGTTCCACCGCTACACATGGAGTTCCACTCTCCTCTTCTGCACTCAAGAAAAACAGTTTCAGCTGCACTTCCCCGGTTAAGCCGAGGGCTTTCACAGCTGACTTGTTCTCCCGCCTACGTTCGCTTTACGCCCAATAAATCCGGACAACGCTTGCCACCTACGTATTACCGCGGCTGCTGGCACGTAGT
+
CCCCCGGGGGGGGGGGGGGGGGGGGGGGGGGGGGGGGGGGGGGGGGGGGGGGGGGGGGGGGGGGGGGGGGGGGGGGGGDEGGGGGGGGGGGGGGFGGGGGGGGGGGGGGGGGGGGGGGGGGGGGGGGGGGFGGGGGGGGGGG8DFGGFGGGCFFGGGGGGGGGGGGGGGGFGGGGGFGFGGFGGGGGGGGGGGGGGGG7CEFFFFFFFFFFFFFFCBFFEFFEBF@FDDFFFFF@>FF<FE@DBFFDFFFFFBFF9:;9<?;>F0:B?AFFBFF08<2:ADF699(-32:?0413?0<B<3
@M04999:289:000000000-L3R54:1:1101:18611:6000 2:N:0:416
TTCGACTACACGGGTATCTAATCCTGTTCGCTCCCCACGCTTTCGTCCATCAGCGTCAATCGGTATTTAGTAACCCGCCTTCGCAATCGGGGTTCTGTGTAATATCTATGCATTTCACCGCTACACTACACATTCCAGCTACTTCAATACTATTCAAGATTAACAGTATCAACGGCAGTTCTACAGTTAAGCTGCAGGTTTTCACCGCTGACTTATCAACCCGCCTACGGACCCTTTAAACCCAATAAATCCGGATAACGCTCGCATCCTCCGTATTACCGCGGCTGCTGGCACGGAGTT
+
CCCCCGGGGGGGGGGGGGGGGGGGGGGGGGGGGGGGGGGGGGGGGGGGGGGGGGGGGGGGGGGGGGGGGGGGGGGGGGGGGGGGGGGGGGGGGGGGGGGGGGGGGGGGGGGGGGGGGGGGGGGGGGGGGGGGGGGGGGGGGGGGGGGGGGGGGFGGGGGGGGGGGGGGGGGGGGGGFGFGGGGGGGGGGGGGGGGGGGF5=>BFFFFEBBABBFFFEAFFFFFFF@>DF=FBFF;DFCCAEFFFFF8@FFEEBBFFFFF:;6:>>F:>:<A7>2:?BA><(499>9BB0)48(,(4(414
@M04999:289:000000000-L3R54:1:1101:4592:6029 2:N:0:416
TTGGACTACCAGGGTATCTAATCCTGTTCGCTCCCCACGCTTTCGTCCATCAGCGTCAATCGGTATTTAGTAACCTGCCTTCGCAATCGGGGCTCTGTGTAATATCTATGCATTTCACCGCTACACTACACATTCCAGCTACTTCAATACTATTCAAGATTAACAGCATCAACGGCAGTTCTACAGTTAAGCTGCAGGTTTTCACCGCTGACTTATCAACCCGCCTACGGACCCTTTAAACCCAATAAATCCGGATAACGCTCGCATCCTCCGTATTACCGCGGCTGCTTGCACGGAGTT
+
CCCCCGGGGGGGGGGGGGGGGGGGGGGGGGGGGGGGGGGGGGGGGGGGGGGGGGGGGGGGGGGGFGGGGGGGGGGGGGGGGGGGGGGGGFGGGGGGGGGGGGGGGGGGGGGGGFDGGGGGGGGGGGGGGGGGGGGGGGGGGGGFGGFGGGGGGGGGGGFGGFGGGGGGGGGCD6CGFGFFGGGGGGGGGGDFGGGGGDCGFFFFFFFFFA@DEFFFFFFBFDFA2>DFFFFFFFF@E<CAE14@@FEEFEFF01<DDE<1(48>FB?BF?2?1(.42<DB:((-462(8).4<?:>60,(
@M04999:289:000000000-L3R54:1:1101:4202:6079 2:N:0:416
TACGCGACTACAAGGGTATCTAATCCTGTTCGCTACCCATGCTTTCGCACCTCAGCGTCAGTTACAGACCAGAGAGCCGCCTTCGCCACTGGTGTTCTTCCATATATCTACGCATTCCACCGCTACACATGGGGTTCCACTCTCCTCTTCTGCACTCAAGAAAAACAGTTTCAGCTGCACTTCCCCGGTTAAGCCGAGGGCTTTCACAGCTGACTTGTTCTCCCGCCTGCGTTCGCTTTACGCCCAATAAATCCGGACAACGCTTGCCACCTACGTATTACCGCGGCTGCTGGCACGTAGT
+
CCCCCGGGGGGGGGGGGGGGGGGGGGGGGGGGGGGGFFEGGGGFGGG>FGGGGGGGGGGGGGGGGGGGGGGGGGB@F=CFGGGGGGGGGGFGGGGGGGGGGGGFGGGGGGGGGGGGGGGGFGGGEGGGGGFGF+BEGGGGGGGGGGGGFGGGGGGGGGGGADEGGGCFA@;@DEGF?FAFGGGGGGEGGGEAFGGCCDDC?FFFAFFF=B@.*)4B*=8?FE<=9@BFDFF;6;261=;F<1?>FFBB:A<AF:7(49>1167:48?7AF?F??8(.634AA((3(430:04:((523:?4
@M04999:289:000000000-L3R54:1:1101:16649:6080 2:N:0:416
GACTACCCGGGTATCTAATCCTGTTTGCACCCCACGCTTTCGCATCTCGGCGTCAGTATCTGTCCAGAAGGCCGCCTTCGCCACCGGTATTCCTCCACATCTCTACGCATTTCACCGCTACACGTGGAATTCTACCTTCCTCTACAATACTCCAGATAACCAGTTTTAAGTGCAGTTCCCAGGTTGAGCCCGGGGCTTTCACACCTAACTTAATTATCCGCCTACATGCCCTTTACGCCCAGTCATTCCGATTAACGCTCGCACCCTCCGTATTACCGCGGCTGCTGGCACGGAGTTAGCC
+
CCCCCGGGGGGGGGGGGGGGGGGGGGGGGGGGGGGGGGGGGGGGGGGGGGGGGGGGGGGGGGGGGGGGGGGGGGGGGGGGGGGGGGGGGGGGGGGGGGGGGGGGGGGGGGGGGGGGGGGGGGGGGGGGGGGGGGGGGGGGGGGGGGGGGGGGGGGGGGGGGGGGGGGGGGGGGGGGFGFGGGFGGGGGGGGGGGGGGGGGFFFFFFFFFFEFFFFFFFFFFFFFFFFFFFFFFFFFDD9EDF@@EFFFFF??FFFFFFFF6>BF9??FFFF::?DFFFFF>;>;0:>3:<B<2-4?09AA.
@M04999:289:000000000-L3R54:1:1101:23423:6114 2:N:0:416
GACTACTCGGGTATCTAATCCTGTTCGCTCCCCACGCTTTCGTCCATCAGCGTCAATCGGTATTTAGTAACCTGCCTTCGCAATCGGGGTTCTGTGTAATATCTATGCATTTCACCGCTACACTACACATTCCAGCTACTTCAATACTATTCAAGATTAACAGTATCAACGGCAGTTCTACAGTTAAGCTGCAGGTTTTCACCGCTGACTTATCAACCCGCCTACGGACCCTTTAAACCCAATAAATCCGGATAACGCACGCATCCTCCGTATTACTGCGCCGGCTGGCACGGAGTTAGCC
+
CCCCCGGCECFGGGGGGFGGGGGDGAFEEGGGEFGEGBC@FEGGGEFFFFFDF@FCGGEDGF@A<EGFGGFFFC@GGAFGEFEFGFDEF>CFEFA?FG9<F<FGGFGFGGFFC?,A=CCGGGF;FEEFEDGFF4@FFGG?AEGFCGGDFEFFFCDC@==A8DEFGGD:EFEC+@D@1=9CFGGGGE=A7:@67DGCG8CF9995503?CF@C789@<6*55:4AFF2558>3(7676<=343(;AEEF86;(((/78>(64((,37)8814:(8AB))6?(3(,(,423(42(-44(.<2.
@M04999:289:000000000-L3R54:1:1101:24955:6175 2:N:0:416
TAGACTACCGGGGTATCTAATCCTGTTTGCTCCCCACGCTTTCGCATCTCAGCGTCAGTATCTGTCCAGAAGGCCGCCTTCGCCACCGGTATTCCTCCACATCTCTACGCATTTCACCGCTACACGTGGAATTCTACCTTCCTCTACAATACTCCAGATAACCAGTTTTAAGTGCAGTTCCCAGGTTGAGCCCGGGGCTTTCACACCTAACTTAATTATCCGCCTACATGCCCTTTACGCCCAGTCATTCCGATTAACGCTCGCACCCTCCGTATTACCGCGGCTGCTGGCACGGAGTT
+
CCCCCGGGFGGGGGGGGGGGGGGGGGGGGGGGGGGGGGGGGGGGGGGGGGGGGGGGGGGGGGGGGGGGGGGGGGGGGGGGGGGGGGGGCFDGGGGGGGGGGGGGGGGGGGGGGGGGGGGGGGGGGGGGGGGGEFGGGGGGGGGGGGGFFGGGGGGGGGGGGGGGGGGGGGGDEDGFFGFGGGGGFGGGGGFGGGGGGGGGFFFFFFFFFFFFEFCFFFFFF@FFF;DFE6@EFFF@CFDBFFD<4<AC<C?@@@FFFFF>:<99>>F?B??0<1?B<AF:604>0,4:?06:?0>;9BF
@M04999:289:000000000-L3R54:1:1101:24969:6203 2:N:0:416
AGGACTACCGGGGTATCTAATCCTGTTCGCTCCCCACGCTTTCGTCCATCAGCGTCAATCGGTATTTAGTAACCTGCCTTCGCAATCGGGGTTCTGTGTAATATCTATGCATTTCACCGCTACACGTGGAATTCTACCTTCCTCTACAATACTCCAGATAACCAGTTTTAAGTGCAATTCCCAGGTTGAGCCCGGGGCTTTCACACCTAACTTAATTATCCGCCTACATGCCCTTTACGCCCAGTCATTCCGATTAACGCTCGCACCCTCCGTATTCCCGCGGCTCCTGGCACGGAGTT
+
CCCCCGGGGGGGGGGGGGGGGGGGGGGGGGGGGGGGGGGGGGGGGGGGGGGGGGGGGGGGGGGGGGGGGGGGGGGGGGGGGGGGGGGGCEGEEFGGGGGGGGGGGGGGGGGGGGGGGGDGGGGFGGGGGGGGGGGGGGGGGGGGGGGGFGGGGGGGGGGGGGFGGGGGGGFGFFGGFGFGGGGGFFGGGGGDG+@5DGGCA4@FFFFFFFFFFBFFFFFFFFDDF?FEFCEFFFFFEFDFF>DFFFFFFFEF6??;CE(4<?BFFB(4:?FF6<:5)67(3(((4((.:>8?24((,3.
@M04999:289:000000000-L3R54:1:1101:5192:6206 2:N:0:416
TGGACTACTGGGGTATCTAATCCTGTTTGCTCCCCACGCTTTCGCATCTCAGCGTCAGTATCTGTCCAGAAGGCCGCCTTCGCCACCGGTATTCCTCCACATCTCTACGCATTTCACCGCTACACGTGGAATTCTACCTTCCTCTACAATACTCCAGATAACCAGTTTTAAGTGCAATTCCCATGTTGAGCCCGGGGCTTTCACACCTAACTTAATTATCCGCCTACATGCCCTTTACGCCCAGTCATTCCGATTAACGCTCGCACCCTCCGTATTACCGCGGCTGCTGGCACGGAGTTAC
+
CCCCCGGGGGGGGGGGGGGGGGGGGGGGEGGGGGGGGFGGGGGGGGGGGGGGGGGGGGGGGGGFGGGGGGGDGGGGGGGGGGGGGGGGCFGFGGGGGGGGGGGGGGGGGGGGGGGGGGGGGGGGGGGGDCFGGFGFGGGGGGGGGGGCFGGGGGGGGGGGGGFGGGGGGGGGGGGGFGFGGGG,DFGFGGGGGGGGGD>F>FFFFFFFEEFEFFFAEFFFFDFFFFFFE4BEFF98)>3ABFF0@EFEEFF=;;:@FF003:(9>>FFBFFF1(.52<A8;799>9??FFF0)(4;0:?F)
@M04999:289:000000000-L3R54:1:1101:15268:6244 2:N:0:416
AGACTACAAGGGTATCTAATCCTGTTTGCTCCCCACGCTTTCGCATCTCAGCGTCAGTATCTGTCCAGAAGGCCGCCTTCGCCACCGGTATTCCTCCACATCTCTACGCATTTCACCGCTACACGTGGAATTCTACCTTCCTCTACAATACTCCAGATAACCAGTTTTAAGTGCAGTTCCCAGGTTGAGCCCGGGGCTTTCACACCTAACTTAATTATCCGCCTACATGCCCTTTACGCCCAGTCATTCCGATTAACGCTCGCACCCTCCGTATTACCGCGGCTGCTGGCACGGAGTTAGC
+
CCCCCGGGGGGGGGGGGGGGGGGGGGGGGGGGGGGGGGGGGGGGGGGGGGGGGGGGGGFGGGGGGGGGGGGFGGGGGGGGGGGGGGGGGGGGGGGGGGGGGGGGGGGGGGGGGGGGGGGGGGGGGGGDGFGGGGGGGGGGGGGGGGGGGGGGGGG?EGGGGGGGGGGGFFFGDGGGFGFGGGFFGGGGGGGGGEGGGGGGFFFFFFFF=BFFB6EFFFFFFBFF?FFFCFFFEFF=E<DFFF;;@AFFFEF<F?DEF6@FF>FFF;FFBFFF67:AFF?F69F>;?DB?F??(4(,40:<<
@M04999:289:000000000-L3R54:1:1101:4827:6253 2:N:0:416
GACTACTCGGGTATCTAATCCTGTTTGCTCCCCACGCTTTCGCATCTCAGCGTCAGTATCTGTCCAGAAGGCCGCCTTCGCCACCGGTATTCCTCCACATCTCTACGCATTTCACCGCTACACGTGGAATTCTACCTTCCTCTACAATACTCCAGATAACCAGTTTTAAGTGCAGTTCCCAGGTTGAGCCCGGGGCTTTCACACCTAACTTAATTATCCGCCTACATGCCCTTTACGCCCAGTCATTCCGATTAACGCTCGCACCCTCCGTATTACCGCGGCTGCTGGCACGGAGTTAGCC
+
CCCCCGGGGGGGGGGGGGGGGGGGGGGGGGGGGGGGGGGGGGGGGGGGGGGGGGGGGGGGGGGGGGGGGGGGGGGGGGGGGGGGGGGGGGGGGGGGGGGGGGGGGGGGGGGGGGGGGGGGGGGGGGGGGGGGGGGGGGGGGGGGGGGGGGGFFFGGGGGGGGGGGGGGGGGGGGGGFGFGGGGGGGGGGGGGGGGGGGGFFFFFFFFFFFFFFFFFFFA@FDD@DEFFFFFFFFFFFFFFFFEFFEFFFF0;;@FFD9<:B>FFB62:?>?<0>4<A?B>6>B9?:07?1>:;9B:72<B:
@M04999:289:000000000-L3R54:1:1101:22036:6254 2:N:0:416
GACTACACAGACATCTAATTATTTTTGCTACCCACGCTCTCTAGCCTGAGTGACCGTTACTAGCCCGTCGGCCGCCTTCGTTCCCGATGTTCTTCCTTCTATCTACGCATTTATTTCCTCCCCACAGAGTTACACTGACCTTTCTTGCACTCACTTCTTACATTTTCTTTTGCATGTCCATCGTTGAGCTATGCCCTTTCATTTCAGACTTATTTAACCGCCTGCCCTCCCTTCCCTCCCAACCATTCCATACAGCTCACGCCCGCCCCTTCTTACCTCCGCCGCCTGCTTGTACGTCGTC
+
6BC<,C,,,,,,6,6EF@,,,,,-,,=,C<,6,CF6F@,:E,,,C,,,6,,,,6,@F6F,C,CF,,+8B+87F+C+C,E,,,,,,BCF,9,5,E5F,A,5,,:CF5,+@+4,,,,,,,4,,++9++,,,9,,9,,,,4,@=,,@33=3,,,@F8,,3,3,@,,,36,@,,,,6,+@=F72D=+6,@+3,2@E,,2=+++=+++13++15@58*?+?A>08B@4)<))):2>=*((08(5)5(((0*90/**16))))6))40=(((((6(,())).())((-(,(((44.)..))-,(,(,
@M04999:289:000000000-L3R54:1:1101:22496:6261 2:N:0:416
GAGGGGACTACTCGGGTATCTAATCCTGTTTGCTCCCCACGCTTTCGCATCTCAGCGTCAGTATCTGTCCAGAAGGCCGCCTTCGCCACCGGTATTCCTCCACATCTCTACGCATTTCACCGCTACACGTGGAATTCTACCTTCCTCTACAATACTCCAGATAACCAGTTTTAAGTGCAATTCCCAGGTTGAGCCCGGGGCTTTCACACCTAACTTAATTATCCGCCTACATGCCCTTTACGCCCAGTCATTCCGATTAACGCTCGCACCCTCCGTATTACCGCGGCTGCTGGCACGGAGT
+
CCCCCGGGGGGGGGGGGGGGGGGGGGGGGGGGGGGGGGGGGGGGGGGGGGGGGGGGGGGGGGGGGGGGGGGGGGGCFGGGGGGGGGGGGGGGGGGGGGGGGGGGGGGGGGGGGGGGGGGGG8FGGGGGGGGGEDFGGGCGGGGGGGGGGGGGGGGGGGGGGGGGGGGGGGGGGGGGFCFGGGGGGDFGGGFEFGGGG5DGEFFFFFFF@@F:BFFFEFFEFFEF=D@=DDFFFEEFFFFFEFFBFFDEEFFFFF;?B:?FF:>FF>FBFFBFBFF:428<A<<>176>FFB0??<?F0994
@M04999:289:000000000-L3R54:1:1101:6635:6264 2:N:0:416
GTCTGACTACTCGGGTATCTAATCCTGTTTGCTCCCCACGCTTTCGCATCTCAGCGTCAGTATCTGTCCAGAAGGCCGCCTTCGCCACCGGTATTCCTCCACATCTCTACGCATTTCACCGCTACACGTGGAATTCTACCTTCCTCTACAATACTCCAGATAACCAGTTTTAAGTGCAGTTCCCAGGTTGAGCCCGGGGCTTTCACACCTAACTTAATTATCCGCCTACATGCCCTTTACGCCCAGTCATTCCGATTAACGCTCGCACCCTCCGTATTACCGCGGCCGCTGGCACGGAGTT
+
CCCCCGGGGGGGGGGGGGGGGGGGGGGGGGGGGGGGGGGGGGGGGGGGGGGGGGGGFEGGGGGGGGGFGGGGGGGGGGGGGGGGGGGGGGGGGGGGGGGGGGGGGGGGGGGGGGGGGGGGGGGGGGGGGGGGGFFGGGGGGGGGGGGGGGGGGGGGGGGGGGGFGGGGGGGGGGGGFFFGGGCCEFDFGGGGGGGGGG5CEFFFFFFFFFFFFFFFFFFFF?EF>D@@FFFFFFFFFFFF?<>@DFE@FFFFFF6@;DFFFFFFFFFF28?FFF6?<:BAA?9>696;9>6>FF<?9>;8.
@M04999:289:000000000-L3R54:1:1101:4638:6282 2:N:0:416
TGACTACAAGGGTATCTAATCCTGTTTGCTCCCCACGCTTTCGCATCTCAGCGTCAGTATCTGTCCAGAAGGCCGCCTTCGCCACCGGTATTCCTCCACATCTCTACGCATTTCACCGCTACACGTAGAATTCTACCTTCCTCTACAATACTCCAGATAACCAGTTTTAAGTGCAGTTCCCAGGTTGAGCCCGGGGCTTTCACACCTAACTTAATTATCCGCCTACATGCCCTTTACGCCCAGTCATTCCGATTAACGCTCGCACCCTCCGTATTACCGCGGCTGCTGGCACGGAGTTAGC
+
CCCCCGGGGGGGGGGGGGGGGGGGGGGGGGGFFFGGGGGGGGGGGGGGGGGGGGGGGGGGGGGGGGGGGGGGGGGGGGGGGGGGGGGGGGGGGGGGGGGGGGGGGGGGGGGGGGGGGGGGGGGGGGGGCGGFEFGFGGGGGGGGGGFGGFFGGGGGCGGGGGGGGFGGGGGGGGGGFGFG6FGGGGGGGGGGGGGDGCFGFFFFFA4F=DEFFFFFFFFEBD>FFF=4?=EBFD=*97;EBFFFE<E?CE@;@;@4;?>@F1(4;2??FF18:844:<039B9B66::02?DF9>B:3)44
@M04999:289:000000000-L3R54:1:1101:17042:6284 2:N:0:416
GACTACTGGGGTATCTAATCCTGTTTGCTCCCCACGCTTTCGCATCTCAGCGTCAGTATCTGTCCAGAAGGCCGCCTTCTCCACCGGTATTCCTCCACATCTCTACGCATTTCACCGCTACACGTGGAATTCTACCTTCCTCTACAATACTCCAGATAACCAGTTTTAAGTGCAATTCCCAGGTTGAGCCCTGGGCTCTCACACCTAACTTAATTATCCCCCTACATGCCCTTTACTCCCAGTCTTTCCGCTTAATGCTCGCACCCTCCGTCTTACCACGGCGGCTGTCACGGAGTTAACC
+
-CCCCFGFD8:FE8EFE9FFGGGG<@FFGAF@CGE@+CBF@FGCB:FFFFFGG:::CFFDEEF<FE@FF8FDF7CFC:E,CEDFDC+CFGF<FDGGGG8FAEFG;FGGGG@FGDGFGGGCFGG@F?FECF,AF;CDE;FG;EG9@,A;8DFG,,1@EA,DF?89,?DC,7@,7,6@DGDD+A+D98=D6FC,@8CFC+?CA?*;@FAFFC=:AFAEAFA):2:=B):AEE=E=ECF*9(8(..0*77*8((,(,)))/)7(6(.,;==D(/((4):().((((,4(,(.)68(((-4)).)
@M04999:289:000000000-L3R54:1:1101:8317:6295 2:N:0:416
GACTACTCGGGTATCTAATCCTGTTTGCTCCCCACGCTTTCGCATCTCAGCGTCAGTATCTGTCCAGAAGGCCGCCTTCGCCACCGGTATTCCTCCACATCTCTACGCATTTCACCGCTACACGTGGAATTCTACCTTCCTCTACAATACTCCAGATAACCAGTTTTAAGTGCAATTCCCAGGTTGAGCCCGGGGCTTTCACACCTAACTTAATTATCCGCCTACATGCCCTTTACGCCCAGTCATTCCGATTAACGCTCGCACCCTCCGTATTACCGCGGCTGCTGGCACGGAGTTAGCC
+
CCCCCGGGGGGGGGGGGGGGGGGGGGGGGGGGGGGGGGGGGGGGGGGGGGGGEGGGGGGGGGGGGGGGGGGGGGGGGGGGGGGGGGGGGGGGGGGGGGGGGGGGGGGGGGGGGGGGGGGGGGGGGGGGGGGGGGGGGGGGGGGGGGGGGGGGGGFDFGGGGGGGGFGGGGGGGGGGFGFGGGGGGGGGGGGGGGGGGGGGFFFFFFFFFFC==FFF<BF@FFFFFECFFBDFFEFF;DFFFFFF<?CEEF6<1?ECDB?FFFFFF?:?BF?B?BFFFF;B202>:27?F:>6;BFFF94:5
@M04999:289:000000000-L3R54:1:1101:25407:6311 2:N:0:416
CGACTACTCGGGTATCTAATCCTGTTCGCTACCCATGCTTTCGAACCTCAGCGTCAGTTACAGACCAGAGAGCCGCCTTCGCCACTGGTGTTCTTCCATATATCTACGCATTCCACCGCTACACATGGAGTTCCACTCTCCTCTTCTGCACTCAAGAAAAACAGTTTCAGCTGCACTTCCCCGGTTAAGCCGAGGGCTTTCACAGCTGACCTGTTCTCCCGCCTGCGTTCGCTTTACGCCCAATAAATCCGGGCAACGCTTGCCACCTACGTATTACCGCGGCTGCTGGCACGTAGTTAGC
+
CCCCCGGGGGGGGGGGGGGGGGGGGGGGGGGGGGGGGGGGGGGGGGGGGGGGGGGGGGGGGGGGGGGGGGGGGGGGGGGGGGGGGGGGGGGGGGGGFGGGGGGGGGGDGFGGGGGGGGGGGGGGGGGGGGGGGGGGGGGGGGGGGGGGGGGGGGGGFGGGGGGGGGGGGGGGGGGGFGFGFGGCGGGGCGGGDGGGGGGGFFFFAFF>EFEFFFFFFFFF>@@FBBBFFFFBFFFFF7@E@F2@@FEEE@;F09FFFBFFFBF?AFFF7:082>F<<A0039;1,4:>FFF>BB:?BAA<2
@M04999:289:000000000-L3R54:1:1101:12333:6344 2:N:0:416
GAGTGACTACTGGGGTATCTAACCCTGTTTGCTCCCCACGCTTTCGCATCTCAGCGTCAGTATCTGTCCAGAAGGCCGCCTTCGCCACCGGTATTCCTCCACATCTCTACGCATTTCACCGCTACACGTGGAATTCTACCTTCCTCTACAATACTCCAGATAACCAGTTTTAAGTGCAGTTCCCAGGTTGAGCCCGGGGCTTTCACACCTAACTTAATTATCCGCCTACATGCCCTTTACGCCCAGTCATTCCGATTAACGCTCGCACCCTCCGTATTACCGCGGCTGCTGGCACGGAGTT
+
CCCCCGGGGGGFGGGGGGGGGGGGGGGGGGGGGGGGGGGGGGGGGGGGGGGGGGGGGGGGGGGGGGGGGGGGGGFGFGGGGGGGGGGGGGGGGGGGGGGGGGGGGGGGGGGGGGGGGGGGGGGGGGGGGGGGGGGGGGGGGGGGGGGGGGGGGGGGGGGFGGGGGGGGGGGGGGGGFGFGGGGGGGGGF6EGGGGDGGGGFFFFFFFFFFFFFFFF=FFFFF?@B@FFFFFEEFDF@;<FFFBF67@FFFEFE@D?08ECFB?<0364>03::BF?FFAF<(4;>>>BFFFB:()1(31(.
@M04999:289:000000000-L3R54:1:1101:11553:6444 2:N:0:416
CGACTACAGGGGTATCTAATCCTGTTTGCTCCCCACGCTTTCGCATCTCAGCGTCAGTATCTGTCCAGAAGGCCGCCTTCGCCACCGGTATTCCTCCACATCTCTACGCATTTCACCGCTACACGTGGAATTCTACCTTCCTCTACAATACTCCAGATAACCAGTTTTAAGTGCAGTTCCCAGGTTGAGCCCGGGGCTTTCACACCTAACTTAATTATCCGCCTACATGCCCTTTACGCCCATTCATTCCGATTAACGCTCGCACCCTCCGTATTACCTCGCCTGCTGGCACGGAGTTAGC
+
C@CCCGGCEF7CG@FEFGFGGGGGGDFGGGFFCFGGDGEGGG7C@@FFFGG8FCGDGGEFFGGGGGFGA<EGGEGGGGGGGGEGGGGCEFEFGGGGGGGF<EFGGGGGGG>FFGEGB@EEEGGDG=A:B9EDFGCFFEFGGGGGFGGFF8=FGFE8>CGFF?FCBDDFGGFG8FGGFG?F8D++6@DFGC8@C:7CDDGGFFFFFFFF=>AAF+BB5:BC)8>?=B=EEF=B@/46><FFF(647?C3?E@07:<EE?9??6996>B(3:(81,,66<)48(7B2<??F?F?6,-(4<)54
@M04999:289:000000000-L3R54:1:1101:10002:6488 2:N:0:416
TTGACTACCAGGGTATCTAATCCTGTTCGCTACCCATGCTTTCGAGCCTCAGCGTCAGTAACAGACCAGAGAGCCGCCTTCGCCACTGGTGTTCTTCCATATATCTACGCATTTCACCGCTACACATTGAGTTCCACTCTCCTCTTCTTCACTCAAGTCTCTCAGTTTCCGATGCTCTTCCTCAGTTAAGCTGAGGGCTTTCACATTCATACTTAAAAGACCGCCTGCGCTCCCTTTACGCCCAATAAATCCGAACAACGCTTGCCACCTACGTATTACCGCGGCTGCTGGCACGTAGTT
+
CCCCCCFGGE@FEGEF<C<FGFGFFFFEEGC@+EF,E@CCFGA@<6CGGAEEDEFEEGGGGGGGFGGFCA6,:@E@FF@FDD:F:CFEFE8FFFFEFG?EBF?AF,4AAECEGGF<EF7@46CFF9:,9,,CFBF9F;4=DFFGGGGF,@C98==@DFFG;FG9DFGG8F>6=+=3BDDGGFF8=FG8@DD9@,,;>DCFFFFFFFFFE*;EEFF6AA8)9CAFFAB>B2(8=BDFFCCDFFF@1=3<)<C;@(/,:;@F@D@DD8AB(32>B??2>9A>19>9629BBF(2(51.1(,6
@M04999:289:000000000-L3R54:1:1101:16155:6489 2:N:0:416
CAGGCGTATCTAATCCTGTTCGCTACCCCTGCTTTCGAACCTCAGCGTCAGTTACAGACCAGAGAGCCGCCTTCGCCACTGGTGTTCTTCCATATATCTACGCATTCCACCGCTACACATGGAGTTCCACTCTCCTCTTCTGCACTCAAGGAAAACAGTTTCAGCTGCACTTCCCCGGTTAAGCCGAGGGCTTTCACAGCTGACTTGTTCTCCCGCCTGCGTTCGCTTTACGCCCAATAAATCCGGACAACGCTTGCCACCTACGTATTACCGCGGCTGCTGGCACGTAGTTAGCCGTGAC
+
CCC8BFFEGGGGGGGGGGGFGGD@BFGG,FFGFGFGGGGEGGGGGFGGGGGFGGGGFCFGFGFFGDGGGGGGGGGGGDEGGF?FEFGGGGCGGAF<EGGGGGGGGGG<FGFGGEFGGGGGGGFGGGGGGGGGGGGGGGGGGGGFGGGGGFG?8DGGGFFGFFGFFGGGGGGGGGGGB6:DCF?GGGGEG5??FEGFGGGGFF4AF>AFF?EFBF>D@FABA@>@@FF??E<1;BF;3@;FEC55;0;;>1<F>BF(27AFB?FFB:29:4A4190403>B07:0,<,:B(4<>9<:6?FB6
@M04999:289:000000000-L3R54:1:1101:20558:6491 2:N:0:416
TGACTACCGGGGTATCTAATCCTGTTTGCTACCCACGCTTTCGAGCATGAACGTCAGTGTTATCCCAGGAGGCTGCCTTCGCCATCGGTATTCCTCCACATCTCTACGCATTTCACTGCTACACGTGGAATTCTACCTCCCTCTGACACACTCTAGTTAGACAGTTTCAAATGCACGTCCCAAGTTGAGCTCGGGGATTTCACATCTGACTTATCTAACCGTCTGCGCTCGCTTTACGCCCAGTAATTCCGATTAACGCTCGCACCCTACGTATTACCGCGGCTGCTGGCACGTAGTTAGC
+
C<CCCGGGGGGGGGGGGGGGGGGGGGGGGGGGGGGGGGGGGGGGGGGGGGGGGGGGGGGGGGGGGGGGGFDGGGGGGGGGGGGGGGGGGGGGGGGGGGGGGGGGGGGGGGGGGGGGGGGGGGGGGGGECFGCEGGGGGGGGGGGGGGGGGGGGGGGGGGGGGGGGGGGGGFEFGGGFGFGGGGGGGFGGGGGGGEGGGGGFFFFFFFFFFFCFFFFFFFFADFB@C@@BFBBFFB4>@F:@;;E<?CCFFFFF?;CFDFFF0999112:BFB?A:<<DF>01641()4:??FFB12:4-4.
@M04999:289:000000000-L3R54:1:1101:25222:6492 2:N:0:416
TTTATGACTACTGGGGTATCTAATCCTGTTCGCTCCCCACGCTTTCGTCCATCAGCGTCAATCGGTATTTAGTAACCTGCCTTCGCAATCGGGGTTCTGTGTAATATCTATGCATTTCACCGCTACACTACACATTCCAGCTACTTCAATACTATTCAAGATTAACAGCATCAACGGCAGTTCTACAGTTAAGCTGCAGGTTTTCACCGCTGACTTATCAACCCGCCTACGGACCCTTTAAACCCAATAAATCCGGATAACGCTCGCATCCTCCGTATTACCGCGGCTGCTGGCACGGAGT
+
CCCCCGGGGGGGGGGGGGGGGGGGGGGGGGGGGGGGGGGGGGGGGGGGGGGGGGGGGGGGGGGGGGGGGGGGGGGGGGGGGGGGGGGGGGGGGGGGGGGGFGGGGGGGGGGGGGGGGGGGGGGGGGGGGGGGGGGGGGGGGGGGGGGGGGGGGGGGGGGGGGGGFGGGGGGGGGGGFGFGGGGGGGGGGGGGGGGGGGGGFFFFFFFFFFFFFFFFFFFFFFFFFFBDFFDFFFFFFFFFFFFFFFFFFFFECFBF<7;EE<>629BFFF:?B73((42AFF?F>>;(4:FBB<1)11(2-
@M04999:289:000000000-L3R54:1:1101:16060:6516 2:N:0:416
TGCGTGACTACTCGGGTATCTAATCCTGTTCGCTCCCCACGCTTTCGTCCATCAGCGTCAATCGGTATTTAGTAACCTGCCTTCGCAATCGGGGTTCTGTGTAATATCTATGCATTTCACCGCTACACTACACATTCCAGCTACTTCAATGCTATTCAAGATTAACAGTATCAACGGCAGTTCTACAGTTAAGCTGCAGGTTTTCACCGCTGACTTATCAACCCGCTTACGGACCCTTTAAACCCAATAAATCCGGATAACGCTCGCATCCTCCGTATTCCCGCGTCTGCTGCCACGGAGT
+
CCCCCGFCEC,;CFGCFC<C@FA9FDE@FGFFCEGGGG<CC:FGFGCGEGCEEDCAB@CC,FF<CF,C,CCFEFGGFGFG,A,@<CF@CAF7FDG7FGA@<FFFEEFCFCF=FDFGFDEFC4=C7CDFFGGGD>FDFGG,=D3EGFA;A=DFG8E;DF=:D9EFFGGDF::FEFGG5C*66?FF,=7,@CFF7EFGGGGGFFF5++?A5=)103@:6@B4E@BAA>(-->9(:@B@@@5+))7@033;@E4)96>0,/(738(1149>0132<,(-(832442(--(-,6:?2<?2(4((-
@M04999:289:000000000-L3R54:1:1101:13797:6521 2:N:0:416
TCGACTACCAGGGTATCTAATCCTGTTTGCTCCCCACGCTTTCGCATCTCAGCGTCAGTATCTGTCCAGAAGGCCGCCTTCGCCACCGGTATTCCTCCACATCTCTACGCATTTCACCGCTACACGTGGAATTCTACCTTCCTCTACAATACTCCAGATAACCAGTTTTAAGTGCAGTTCCCAGGTTGAGCCCGGGGCTTTCACACCTAACTTAATTATCCGCCTACATGCCCTTTACGCCCAGTCATTCCGATTAACGCTCGCACCCTCCGTATTACCGCGGCTGCTGGCACGGAGTT
+
CCCCCGGGGGFGGGGGGGGGGGGGGGGGCFGGGGGGGGGGGGGGGEGGGGGGGGGGGGGGGGGGGGGGGGGGFGGGGGGGGFGGGGGGCGGGGGGGGGGGGGGGGGGGGGGGGGGGGGGGGGGGGGGGCFGGGGGGGGGGGGGGGGGGGGGGGGGGGGGDGGGGGGGGGGGFGGGGFGFFGGGGGGGFFGGGGGGGGGGGFFFFFFFFFFFFFFAFEFFFF9BFFFFFC8BFDFFFFFDF>B<<=@EFFEFFDF@FEF<FFFBF99B?F??FF::>44>12-4;>>?F282:>09043.
@M04999:289:000000000-L3R54:1:1101:26051:6561 2:N:0:416
AAGGGACTACACGGGTATCTAATCCTGTTTGCTCCCCACGCTTTCGCATCTCAGCGTCAGTATCTGTCCAGAAGGCCGCCTTCGCCACCGGTATTCCTCCACATCTCTACGCATTTCACCGCTACACGTGGAATTCTACCTTCCTCTACAATACTCTAGTTAACCAGTTTTAAGTGCAATTCCTAGGTTGAGCCCAGGGCTTTCACACCTAACTTAATTATCCGCCTACATGCCCTTTACGCCCAGTCATTCCGATTAACGCTCGCACCCTCCGTATTACCGCGGCTGCTGGCACGGGGTT
+
CCCCCGGGGGGGGGGGGGGGGGGGGGGGGGGGGGGGGGGGGGGGGGGGGGGGGGGGGGGGGGGGGGGGGGGGGGGGGGGGGGGGDGGGGGGGGGGGGGGGGGGFGFGGGGGGGGGGGGGGGGGGGGGGGGGEDFFGGGGGFFGGGGGGGGGGGGGGGGGGGGGGGGGGG:FGGGGGFGFFFGGGGFFEGGGGGGCFDGGGFFFFFFFFFFFFFFFFCFFFFF?A=AFFFF?CEE25@EFFFFFFDDFEFCEFFF?@DD?>;@F2(7>>;?F08(-40?FF4:99BBFFF:441?381((--
@M04999:289:000000000-L3R54:1:1101:17821:6637 2:N:0:416
TTAACGACTACTCGGGTATCTAATCCTGTTCGCTCCCCACGCTTTCGTCCATCAGCGTCAATCGGTATTTAGTAACCTGCCTTCGCAATCGGGGTTCTGTGTAATATCTATGCATTTCACCGCTACACTACACATTCCAGCTACTTCAATACTATTCAAGATTAACAGTATCAACGGCAGTTCTACAGTTAAGCTGCAGGTTTTCACCGCTGACTTATCAACCCGCCTACGGACCCTTTAAACCCAATAAATCCGGATAACGCTCGCATCCTCCGTATTACCGCGGCTGCTGGCACGGAGT
+
CCCCCGGGGGGGGGGGGGGGGGGGGGGGGGGGGGGGGGGGGGGGGGGGGGGGGGGGGGGGGGGGDGGGGGGGGGGGGGGGGGGGGGGGGGGGGGGGGGGGGGGGGGGGGGGGGGGGGGGGGGGGGGGGGGGGGGGGGFGGGGGGGGGGGGGGGGGGGGGGGGGGGGGGGGGGGGGGFGEGGGGGGGGGGGGGGGGGGGGGFFFFFFFFDBFFFFFFFFFFFFFFFFFFFF@95@FFFFFFFFF@;@FFFF<CEEB0;<?>@F6??FBFFFF<ABFFF??FB>?FB906>??F:??FF>>B4
@M04999:289:000000000-L3R54:1:1101:13166:6671 2:N:0:416
TGAATGACTACTCGGGTATCTAATCCTGTTCGCTCCCCACGCTTTCGTCCATCAGCGTCAATCGGTATTTAGTAACCTGCCTTCGCAATCGGGGTTCTGTGTAATATCTATGCATTTCACCGCTACACTACACATTCCAGCTACTTCAATACTATTCAAGATTAACAGTATCAACGGCAGTTCTACAGTTAAGCTGCAGGTTTTCACCGCTGACTTATCAACCCGCCTACGGACCCTTTAAACCCAATAAATCCGGATAACGCTCGCATCCTCCGTATTACCTCGGCTGCTGGCACGGAGT
+
CCCCCGGGGGGGGGGGGGGGGGGGGGGGGGGGGGGGGGGGGGGGGGGGGGGGGGGGGGGGGGGGDGGGGGGFGGGGGGGGGGGGGGGEGGGGGGGGGGGGGGGGFGGGGGGGGGGGGGGGGGGGGGGGGGGGGGGGGGGGGGGGGGGGFGGGGGGGGGFFFGGCGGGGGFGGGGGG>DDGGGGGGGGGGGFGGGGGGGCFFFFFFFFFFFFFFFFFFFFFFFFF=AFFFFF29@@FFFEFCFFF?FFFE3>EFFBFFF@EE09D?BFBFFBB7?BFFFF)6A)43:<<;BF:?<(53>>>4
@M04999:289:000000000-L3R54:1:1101:13899:6690 2:N:0:416
GACTACAGGGGTATCTAATCCTGTTCGCTCCCCACGCTTTCGAGCCTCAGCGTCAGTTACTAGCCAGTCAGCCGCCTTCGCCACTGATGTTCTTCCATATATCTACGCATTTCACCGCTACACATGGAGTTCCACTGACCTCTCTAGCACTCAAGTCTTACAGTTTCTGATGCACGTCCATAGTTGAGCTATGACCTTTCACATCAGACTTATTAAACCGCCTGCGCTCCCTTTACGCCCAATAATTCCGGACAACGCTCGCCACCTACGTATTACCGCGGCTGCTGGCACGTAGTTAGCC
+
CCCCCGG<FGGGGGGGGGGGGGGGGGGGG8FGGGGGGGGGGGGGGGGGGGGGGGGGGGGGGFFGGGGGGGGGGGGGGGGFGGGGGGFGGGGGGGGGGGGGGGGGGGGGGGGGGGGGGGGEGGGGGG@FFGGGGGGGFGGGGGGGGGGGGGGGGGCGGGGGGGGGGGGGGFGGGGGGFGFGGDFGGGGGGGFGGGGGGGGGFAFFFFAFEFFEFFFFFFFAFFF<D9AFFFFFFE=CFFFBD=B8@EFFFF;@FFFDFFFFFFF?BFB??:?7A?AF<:>F69>2<?FFF0<?BF:?B2.:4
@M04999:289:000000000-L3R54:1:1101:17386:6706 2:N:0:416
GGGTCGACTACTAGGGTATCTAATCCTGTTTGCTCCCCACGCTTTCGCATCTCAGCGTCAGTATCTGTCCAGAAGGCCGCCTTCGCCACCGGTATTCCTCCACATCTCTACGCATTTCACCGCTACACGTGGAATTCTACCTTCCTCTACAATACTCCAGATAACCAGTTTTAAGTGCAGTTCCCAGGTTGAGCCCGGGGCTTTCACACCTAACTTAATTATCCGCCTACATGCCCTTTACGCCCAGTCATTCCGATTAACGCTCGCACCCTCCGTATTACCGCGGCTGCTGGCACGGCGT
+
CCCCCGGGGGGGGGGGGGGGGGGGGGGGGGGGGGGGGGGGGGGGGGGGGGGGGGGGGGGGGGGGGGGGGGGFGGGCFGGDGGGGCGGGGGG:FCFGGGGGGGGGGGGGGGGGGGGGGGGGGEGGGGGGGGGGGGGGGGCGEFGFGGGGGGGDFFFGGGFCEGGGGGGGGGGGGGGGFGFFGGGGGGGGFFGGGGGGGGD>E4AFBAFFFFFFBAFFFFF<CECC@B>DFFEFF@@@@1;A4,2>FD;3@<EEFFE00;BFB?B:21>0;,124<B6?B:)<921>04>FFFD(((,2(---
@M04999:289:000000000-L3R54:1:1101:4089:6766 2:N:0:416
CGGACTACTGGGGTATCTAATCCTGTTCGCTCCCCACGCTTTCGTCCATCAGCGTCAATCGGTATTTAGTAACCTGCCTTCGCAATCGGGGTTCTGTGTAATATCTATGCATTTCACCGCTACACTACACATTCCAGCTACTTCAATACTATTCAAGATTAACAGTATCAACGGCAGTTCTACAGTTAAGCTGCAGGTTTTCACCGCTGACTTATCAACCCGCCTACGGACCCTTTAAACCCAATAAATCCGGATAACGCTCGCATCCTCCGTATTACCGCGGCTGCTGGCACGGAGTT
+
CCCCCGGGGGGGGGGGGGGGGGGGGGGGGGGGGGGGGGGGGGGGGGGGGGGGGGGGGGGGGGGGGGGGGGGGGGGGGGGGGGGGGGGGGGGGGGGGGGGGGGGGGGGGGGGGGGGGGGGGGGGGGGGGGGGGGGGGFGGGGGGGGCFFGGGGGGGGGGGGFGGGGGGGGGGGGGGGFGFGGGGGGGGGGGGGGGGGGGGGFFFFFFFFFBFFFFFA?FFFFFFFFFFFDF>@FF==FFFFFFFFFFFFFF@FFFFFFFFF<(39>FFFFFFF1(:>4AAFF>9>69<?07?B<(7;9??
@M04999:289:000000000-L3R54:1:1101:11864:6805 2:N:0:416
TCTTGACTACAAGGGTATCTAATCCTGTTCGCTCCCCACGCTTTCGTCCATCAGCGTCAATCGGTATTTAGTAACCTGCCCTCGCAATCGGGGTTCTGTGTAATATCTATGCGTTTCACCGCTACACTACACATTCCAGCTACTTCAATACTATTCAAGATTAACAGTATCAACGGCAGTTCTACAGTTAAGCTGCAGGTTTTCACCGCTGACTTATCAACCCGCCTACGGACCCTTTAAGCCCAATAAATCCGGATAACGCTCGCATCCTCCGTATTACCGCGGCTGCTGGCACGGAGTT
+
CCCCCGGGGGGGGGGGGGGGGGGGGGGGGGGGGGFGGGDCEFGGGGGGGGGGFEGGGGGGGGGGGGGGGGGFGGGGGFFGGGGGGDGGGGD7CFGGGGGGGGFCFDGGGGGCGFGGGGGAFGGGGGGGGGGFFGGGFA8DFFGGGGGFGGGGFGGGGGFFG=FDFGDEFGGFEGGG>DAGGGGFGGGGGGGGGGGG??7DFFFFFFFFFFFFFFFFEFFFFDD9@>FFF259@6?D@;CFEF4<F;@37;CFFFB0;D)7;>?FFF;<97><<>?(3()66(,406;BFF??17>?0(44.
@M04999:289:000000000-L3R54:1:1101:3352:6811 2:N:0:416
TCGGACTACCGGGGTATCTAATCCTGTTCGCTCCCCACGCTTTCGTCCATCAGCGTCAATCGGTATTTAGTAACCTGCCTTCGCAATCGGGGTTCTGTGTAATATCTATGCATTTCACCGCTACACTACACATTCCAGCTACTTCAATACTATTCAAGATTAACAGTATCAACGGCAGTTCTACAGTTAAGCTGCAGGTTTTCACCGCTGACTTATCAACCCGCCTACGGACCCTTTAAACCCAATAAATCCGGATAACGCTCGCATCCTCCGTATTACCGCGGCTGCTGGCACGGAGTTT
+
CCCCCGGGGGGGGGGGGGGGGGGGGGGGGGGGGGGGGGGGGGGGGGGGGGGGGGGGGGGGGGGGGGGGGGGGGGGGGGGGGGGGGGGGGGGGGGGGGGGGGGGGGGGGGGGGGGGGGGGGGGGGGGGGGGGGGGGGGGGGFFGGGGGGGGGGGGGGEFGGGGGGGGGGGGFGGGGGFDFGGGGGGGGGGFFGGDGGGCGGFFFFFFDFFF2=BFFFFFFFFFB@BDDF@@FFFFDFFFFFFFFF@@FFFFCEF@0<?4)46?<BFFFFFBABBFF07:A>?69(9;BBF???:>?B114:)
@M04999:289:000000000-L3R54:1:1101:12531:6814 2:N:0:416
TAGACTACTGGGGTATCTATCCTGTTCGCTCCCCACGCTTTCGTCCATCAGCGTCAATCGGTATTTAGTAACCTGCCTTCGCAATCGGGGTTCTGTGTAATATCTATGCATTTCACCGCTACACTACACATTCCAGCTACTTCAATACTATTCAAGATTAACAGTATCAACGGCAGTTCTACAGTTAAGCTGCAGGTTTTCACCGCTGACTTATCAACCCGCCTACGGACCCTTTAAACCCAATAAATCCGGATAACGCTCGCATCCTCCGTATTACCGCGGCTGCTTGCACGGAGTTAGC
+
CCCCCGGGGGFGGGGGGGGGGGGGGGGGGGGGCFGGGGGGGGGGGGGGGGGGGGGGGGGGGGGGGGGGGGGGGGGGGGGGGGGGGGGGGGGGGGGGGGGGGGGGGGGGGGGGGGGGGGGGGGGGGGGGGGGGGGGGGGGGGGGGGGFGGGGGGGGFCGGGGGGCFGGGGGGG>EGGFFFGGGGGGGGGFFGGGGF?CGGFEFFF>EFFFFFFFFFFEFFF4>BFFF2>DFFDB>EFCFFFFD;@@<EFE;B((6?>E;9;1(226>:?D:9?F12<><1>B0(19??)5:))4(-4<B2<<
@M04999:289:000000000-L3R54:1:1101:5377:6821 2:N:0:416
ATGGGGACTACCCGTGTATCTAATCCTGTTTGCTCCCCACGCTTTCGCATCTCAGCGTCAGTATCTGTCCAGAAGGCCGCCTTCGCCACCGGTATTCCTCCACATCTCTACGCATTTCACCGCTACACGTGGAATTCTACCTTCCTCTACAATACTCCAGATAACCAGTTTTAAGTGCAGTTCCCAGGTTGAGCCCGGGGCTTTCACACCTAACTTAATTATCCGCCTACATGCCCTTTACGCCCAGTCATTCCGATTAACGCTCGCACCCTCCGCATTACGCCGCCTGCTGGCACGGAGT
+
BCCC8CFFGFFEFG6BFGGGGGCFFGEFFGFGGGFGFGG@+FC@FGGDGGCFGFAFGGGG>CEFGGCGGCEFFGGFCEDFCFEFFEEC=E==C7DEGGDGAEEFFGEGGGE?F:FCFEF;FEGFEGBFF=BF7FFD>DGFGCA8@8E=DGGF8EGGGGGGGGF8>?ED=D=EFGGGFDF=D7CE?FG88FGGFCCDD577:@9@FF9@EF4:BFC:EFFEFF?*(-59=:33648@;(66>@0(6@;@@<3)9?EF;(8A4<>::6>0194:?07(4(1<A(,(4((8<?B07??2((,4,
@M04999:289:000000000-L3R54:1:1101:7420:6825 2:N:0:416
AATCCTGTTCGCTACCCACGCTTTCGAGCCTCAGCGTCAGTTACTAGCCAGTCAGCCGCCTTCGCCACTGATGTTCTTCCATATATCTACGCATTTCACCGCTACACATGGAGTTCCACTGACCTCTCTAGCACTCAAGTCTTACAGTTTCTGATGCACGTCCATAGTTGAGCTATGACCTTTCACATCAGACTTATTAGACCGCCTGCGCTCCCTTTACGCCCAATAATTCCGGACAACGCTCGCCACCTACGTATTACCGCGGCTGCTGGCACGTAGTTAGCCGTGACTTCCTCGTTA
+
CCCCCGGGGGGGGGGGGGGGGGGGGGGGGGGGGGGGGGGGGGGGG9FDGGGGGGFGGGGGGGGGGGGGGGGGGFFFGGGGGGGGGFGGGGGGDGGGGGGGGGGGGGGGFFGGGGGGGGGGFGGGGGGGGGGGGGGGGGGGGGGGGGGGFGGGGGGGGGGGGGGGGCDFGGFGGGGGFGFGGGGGGGGF8FGFGGCFGGGGFFFFEFF>CBFFFFFFFFFFFFFF>B=EBFFFEF>FBF=F@F;DFB9DFDF3;0:;>;CE94900799B2).((4<<((,6242:;FB(:AD<<))2<B<
@M04999:289:000000000-L3R54:1:1101:22279:6867 2:N:0:416
CCCAGGACTACTAGGGTATCTAATCCTGTTTGCTCCCCACGCTTTCGCATCTCAGCGTCAGTATCTGTCCAGAAGGCCGCCTTCGCCACCGGTATTCCTCCACATCTCTACGCATTTCACCGCTACACGTGGAATTCTACCTTCCTCTACAATACTCCAGATAACCAGTTTTAAGTGCAATTCCCAGGTTGAGCCCGGGGCTTTCACACCTAACTCAATTATCCGCCTACATGCCCTTTACGCCCAGTCATTCCGATTAACGCTCGCACCCTCCGTATTACCGCGGCTGCTGGCACGGATT
+
CCCCCGGGGGGGGGGGGGGGGGGGGGGGGGGGGGGGGGGGGGGGGGGGGGGGGGGGGGGGGGGGGGGGGGGGGGGGGGGGGGGGGGGGGGGGGGGGGGGGGGGGGGGGGGGGGGGGGGGGGGGGGGGGGGGGGGGGGGGGGGGGGGGGGGGGGGGGGGGGGGFGGGGGGGGGGGGGFGFGGGGGGGGGGGEGGGGGGGGGFFFFFFFFFFDEFFFFFFFEAEFE@FFFFFFFFFEFFFFFF?DBFFFFEFEFFFFFDD@FFFFF?BB09722?BFFF:89<9?BFFF29??B:?22:>6(,
@M04999:289:000000000-L3R54:1:1101:16519:6899 2:N:0:416
GACTACACGGGTATCTAATCCTGTTCGCTCCCCACGCTTTCGTCCATCAGCGTCAATCGGTATTTAGTAACCTGCCTTCGCAATCGGGGTTCTGTGTAATATCTATGCATTTCACCGCTACACTACACATTCCAGCTACTTCAGTACTATTCAAGATTAACAGTATCAACGGCAGTTCTACAGTTAAGCTGCAGGTTTTCACCGCTGACTTATCAACCCGCCTACGGACCCTTTAAACCCAATAAATCCGGATAACGCTCGCATCCTCCGTATTACCGCGGCTGCTGGCACGGAGTTAGCC
+
CCCCCGGGGGGGGGGGGGGGGGGGGGGGGGGGGGGGGGGGGGGGGGGGGGGGGGGGGGGGGGGGGGFFFGGGGGGGGGGGGGGGGGGGGGGGGGGGGGGGGGGGGGFGGGGGGGGGGGGGGGGGGGGGGGGGGG9FGGGGGGGGGGGGGGGGGGG8FGGGGGGGFFGGGGGDDGGGFGFGGGGGGGFGFGGFGGGGGGGGFFAEBFFFFFFFFFFFFFFF>BFFFFDFFFFFFFCFFED>DFFFFFFFF>B?@@FF<9;DF>F:282<?9:F<:<AA<>>009>:::.:<BF09088<4<5
@M04999:289:000000000-L3R54:1:1101:6871:6914 2:N:0:416
CGACTACTAGGGTATCTAATCCTGTTCGCTCCCCACGCTTTCGTCCATCAGCGTCAATCGGTATTTAGTAACCTGCCTTCGCAATCGGGGTTCTGTGTAATATCTATGCATTTCACCGCTACACTACACATTCCAGCTACTTCAATACTATTCAAGATTAACAGTATCAACGGCAGTTCTACAGTTAAGCTGCAGGTTTTCACCGCTGACTTATCAACCCGCCTATGGACCCTTTAAACCCAATAAATCCGGATAACGCTCGCATCCTCCGTATTACCGCGGCTGCTGGCACGGAGTTAGC
+
CCCCCGGGGGGGGGGGGGGGGGGGGGGGGGGGGGGGGGGGGGGGGGGGGGGGGGGGGGGGGGGGGGGGGGGGGGGGGGGGGGGGGGGGGGGGGGGGGGGGGGGGGGGGGGGGGGGGGGGGGGGGGGGGGGGGGGGGGGGGGGGGGGFGGGGGGGFGGGFGGGGGGGGGGGGGGEDGFGFGGGGGGFGGGGGGGGGGGGGGFFFFFFBBAFEEFFFFFFFFEFFFFFFFEFFFFBEFFFFFFFFFEFFE?@91?@DFF6;;;BFFFFFFFFFFFFBFFFF91>B>13>?FF:>:BB9?<BF4
@M04999:289:000000000-L3R54:1:1101:25330:6923 2:N:0:416
GGCGTGACTACCCGGGTATCTAATCCTGTTCGCTCCCCACGCTTTCGTCCATCAGCGTCAATCGGTATTTAGTAACCTGCCTTCGCAATCGGGGTTCTGTGTAATATCTATGCATTTCACCGCTACACTACACATTCCAGCTACTTCAATACTATTCAAGATTAACAGTATCAACGGCAGTTCTACAGTTAAGCTGCAGGTTTTCACCGCTGACTTATCAACCCGCCTACGGACCCTTTAAACCCAATAAATCCGGATAACGCTCGCATCCTCCGTATTACCGCGGCTGCTGGCAGGGATT
+
CCCCCGGGGGFGGGGGGGGGGGCFFGGGGGGGGGGGFGGGGGF7FGGGGGEFGGGGGBGGDFGGGGFGAF<FGGGFGGGGGGFGGGEEE@FGGGFGGGGGDEGECFGGGGFFFGGGGGGGGGCGGGFFFFGGGGEFGGGGGGGGFFFFFGGGFGGGGG:FGGGGGGGGGGGGGGGGFCBDD8?FGGGGGGGGGGGGFFFGFFFFFFFBDABFAF4BAFFCFFD9=@99@FF951:<DDFF?C@@FFF14=EEC17112;E7?><?>>;?F77710(874)-6(401((408::0,4((-(,
@M04999:289:000000000-L3R54:1:1101:21803:7009 2:N:0:416
GCTCGACTACTAGGGTATCTAATCCTGTTCGCTCCCCACGCTTTCGTCCATCAGCGTCAATCGGTATTTAGTAACCTGCCTTCGCAATCGGGGTTCTGTGTAATATCTATGCATTTCACCGCTACACTACACATTCCAGCTACTTCAATACTATTCAAGATTAACAGTATCAACGGCAGTTCTACAGCTAAGCTGCAGGTTTTCACCGCTGACTTATCAACCCGCCTACGGACCCTTTAAACCCAATAAATCCGGATAACGCTCGCATCCTCCGTATTACCGCGGCTGCTGGCACGGAGTT
+
CCCCCGGGGGGGGGGGGGGGGGGGGGGGGGGGGGGGGGGGGGGGGGGGGGGGGGGGGGGGGGGGGGGGGGGGGGGGGGGGGGGGGGCGGGGGGGGGGGGGGGGGFGGGGGGGGGGGGGGGGGGGGGGGGGGGGGGGGGGGGFGGGGGGGGGGGGGGGGF8EG8DGGGGGGGGGGGGFDFGGGGFGGFFGGGGGGGGGGGFFFFFFFFFFFFBFFFFFFFCFFFFA@@DFF2@FFFFD@FFFFFFFF@FFFFFF;B@DFFEFFFFFFFFFFFFFF?F??9A906>(7>>?FF???2:109B8
@M04999:289:000000000-L3R54:1:1101:24097:7027 2:N:0:416
GTAGGACTACTAGGGTATCTAATCCTGTTCGCTCCCCACGCTTTCGTCCATCAGCGTCAATCGGTATTTAGTAACCTGCCTTCGCAATCGGGGTTCTGTGTAATATCTATGCATTTCACCGCTACACTACACATTCCAGCTACTTCAATACTATTCAAGATTAACAGTATCAACGGCAGTTCTACAGTTAAGCTGCAGGTTTTCACCGCTGACTTATCAACCCGCCTACGGACCCTTTAAACCCAATAAATCCGGATAGCGCTCGCATCCTCCGTATTACCGCGGCTGCTGGCACGGAGTT
+
CCCCCGGGGGGGGGGGGGGGGGGGGGGGGGGGGGGGGGGGGGGGGGGGGGGGGGGGGGGGGGGGGGGGGGGGGGGGGGGGGGGGGGDFGGGGGGGGGGFGGGGFFFGGGGGGGGGGGGGGGGGGGGGGGGGGGGGGGGGFGGGGGGGGGGGGGFGGGGGFGGGGGGCGGFA:EFG6BDFGDGGGGGGGGGGGGGGGGGGGFFFFFFFFF>B=@FFFFFFEFF>@AAADFFFFFFDFDEEFFFFFFFFFAE<<(:11;?;3>98@FFF:F?FF8;?FFFBB48;>FB9><>?7:7>?F6;<3
@M04999:289:000000000-L3R54:1:1101:26577:7044 2:N:0:416
ATTCGACTACTGGGGTATCTAATCCTGTTTGCTCCCCACGCTTTCGCATCTCAGCGTCAGTATCTGTCCAGAAGGCCGCCTTCGCCACCGGTATTCCTCCACATCTCTACACATTTCACCGCTACACGTGGAATTCTACCTTCCTCTACAATACTCTAGTTAACCAGTTTTAAGTGCAATTCCTAGGTTGAGCCCAGGGCTTTCACACCTAACTTAATTATCCGCCTACATGCCCTCTACGCCCAGTCATTCCGATTAACGCTCGCACCCTCCGTATTACCGCGGCTGCTGGCACGGATTT
+
CCC<@FGGFGG<FFFFCGFFGGGGGFGGFGGGFGGFGGC:FGGGGEGG>FFGGFFGGGGEGGGGGGGGGGGGEFGEEGCGGGGGGGGEGGEGGGGGGGGGFGGEGFGFGGGGGDGGGFGGGGGGGGFEGGGDEFGGF;DGGFGFFGGGGCDF,=GGGGFGGGFFDCGDDCFGGG==9E9EFGFGGA,@EC6,73+;CFCCFFFFFF+;8):58=@FFFFEF*:4)<2@FEFFBBBEF@EF==@@(:@<9CCFFF<;<D)97>DFF@99933<(4:0<34<9?B7>;91<0.4<2<67((,.
@M04999:289:000000000-L3R54:1:1101:21346:7055 2:N:0:416
GACTACAAGGGTATCTAATCCTGTTTGCTCCCCACGCTTTCGCATCTCAGCGTCAGTATCTGTCCAGAAGGCCGCCTTCGCCACCGGTATTCCTCCACATCTCTACGCATTTCACCGCTACACGTGGAATTCTACCTTCCTCTACAATACTCCAGATAACCAGTTTTAAGTGCAATTCCCAGGTTGAGCCCGGGGCTTTCACACCTAACTTAATTATCCGCCTACATGCCCTTTACGCCCAGTCATTCCGATTAACGCTCGCACCCTCCGTATTACCGCGGCTGCTGGCACGGAGTTAGCC
+
CCCCCGGGGGGGGGGGGGGGGGGGGGGGGGGGGGGGGGGGGGGGGGGGGGGGGGGGGGGGGGGGGGGGGGGGGGGGGGGGGGGGGGGGCGGGGGGGGGGGGGGGGGGGGGGGGGGGGGGGGGGGGGGGGGGGGGGGGGGGGGGGGFGGGGGGGGGGGGGGGGGGGGGGGGGGGGGGFGFFGF6DGGCFGGGEECCDDFGGFFFFFFFFFFFFEFFFEFF=>>DFFFFFFE@EDFE=DFFDFF@FFFFFEF@FFFFFF01;B>FF>63:69?::BFFB?B9,46048??B03179(-.<22.
@M04999:289:000000000-L3R54:1:1101:6340:7060 2:N:0:416
TCTAGACTACCCGGGTATCTAATCCTGTTCGCTACCCATGCTTTCGAACCTCAGCGTCAGTTACAGACCAGAGAGCCGCCTTCGCCACTGGTGTTCTTCCATATATCTACGCATTCCACCGCTACACATGGAGTTCCACTCTCCTCTTCTGCACTCAAGAAAAACAGTTTCAGCTGCACTTCCCCGGTTAAGCCGAGGGCTTGCACAGCTGACTTATTCTCCCGCCTGCGTTCGCTTTACGCCCAATAAATCCGGACAACGCTTTCCACCTACGTATTACCGCGGCTGCTGGCACGTAGTT
+
CCCCCFGGFGE8FGGBFGEGEG<EFFFFFFCE@FCGGGGGFGGG9@@FEFDFEGGGFCCGGGFFGGFGGGGFGGGGFGGGECGGGGEGFFGGGGGGGG<?DFFGGGGGGGGGEGGCFGGGEGG=FGFFGFFGGGGGGGCCGGGEF8DEFEEGFGF8>=9DDFGGDDCAFGC=3@DEFDFC8DGG6:>EGE99CFGDCDGGFF*:FAAA>==EDFFFF>ACF;@B>B;=@21;1;0(4=<=6?1(633).6>B3>;46>?0(1:?(6<<D:?>BFF>BFF)43((47;((52:(,<3:032.
@M04999:289:000000000-L3R54:1:1101:9874:7068 2:N:0:416
CAGACTACAGGGGTATCTAATCCTGTTTGCTCCCCACGCTTTCGCATCTCAGCGTCAGTATCTGTCCAGAAGGCCGCCTTCGCCACCGGTATTCCTCCACATCTCTACGCATTTCACCGCTACACGTGGAATTCTACCTTCCTCTACAATACTCCAGATAACCAGTTTTAAGTGCAATTCCCAGGTTGAGCCCGGGGCCTTCACACCTAACTTAATTATCCGCCTACATGCCCTTTACGCCCAGTCATTCCGATTAACGCTCGCACCCTCCGTATTACCGCGGCTGCTGGCACGGAGTTAC
+
@<B8CGGGCEEGGGGGGGGGGGGGGGG<FEGCFGGGGGGGGGGGE,6@FGGGFGGGGGG9EFFFGGGGF9@CFD@FGGGGGGGCGCGB:CFFGG,EFF8<FG@DFGGFGGGGGGGGGGEGGGGFGCF,FGGGDFFAFF,6DFGGGGG8=FGGGGCGGG?,3EGGGGGG8CF,EE=EFGFG?++A+@FEEFFFC8+0*<*3;AAFFFFF:EFFFFFF4AFFA(8@@>D>:*)>@EFFE48E@@F(/./77CF1,8?F?CDFB<>;>99?:161-,45>:9?;>0;F9?D?:B??:92(442)
@M04999:289:000000000-L3R54:1:1101:7668:7069 2:N:0:416
CGACTACCGGGGTATCTAATCCTGTTCGCTCCCCACGCTTTCGTCCATCAGCGTCAATCGGTATTTAGTAACCTACCTTCGCAATCGGGGTTCTGTGTAATATCTATGCATTTCACCGCTACACTACACATTCCAGCTACTTCAATACTATTCAAGATTAACAGTATCAACGGCAGTTCTACAGTTAAGCTGCAGGTTTTCACCGCTGACTTATCAACCCGCCTACGGACCCTTTAAACCCAATAAATCCGGATAACGCTCGCATCCTCCGTATTACCGCGGCTGCTGGCACGGAGCTAGC
+
CCCCCGFGGG>FGGGGGGGGGGGGGGFGGEDGGGFGGGGEGGGGGGGGGGGGGGGGGGGGGGGGGGGGGGGGGGGGFGGGGGFGDG<FGGGGGGGGGGGGGGGGGGGGGGGGGAFGGGGGGGGGGGGGGGGGGGGGGGGGFDGGDGGGGGGGGGDGADFGGGGGGGGGGFGG>EGGFGFGGGFCFFGGGGGGD@FG9CCGFFF;9BEF>D=EFFFF?AF2?5929@@FDFF0(6;EC47AD17;;3<??8(6;@;@D?B:?299?;F<AB;:6?:2)9?06(7(4??FFF?<?076(.-)(
@M04999:289:000000000-L3R54:1:1101:26737:7091 2:N:0:416
TCGACTACTAGGGTATCTAATCCTGTTTGCTCCCCACGCTTTCGCATCTCAGCGTCAGTATCTGTCCAGAAGGCCGCCTTCGCCACCGGTATTCCTCCACATCTCTACGCATTTCACCGCTACACGTGGAATTCTACCTTCCTCTACAATACTCCAGATAACCAGTTTTAAGTGCAATTCCCAGGTTGAGCCCGGGGCTTTCACACCTAACTTAATTATCCGCCTACATGCCCTTTACGCCCAGTCATTCCGATTAACGCTCGCACCCTCCGTATTACCGCGGCTGCTGGCACGGAGTT
+
CCCCCGGGGGGGGGGGGGGGGGGGGGGGGGGGGGGGGGGGGGGGGGGGGGGGGGGGGGGGGGGGGGGGGGGGGGGGGGGGGGGGGGGGGGGGGGGGGGGGGGGGGGGGGGGGGGGGGGGGGGGGGGGGGGGGGGGGGGGGGGGGGGGGGGGGGGGGGGGGGGGGGFGGGGGGGGGGFGFGGGGGGGGGDGGGGGGGGGGGFFFFFFFFFFFFFFFFFFFFFFFFF?FECEFEFFFFEEFDBFDFFFFFFFFFFFFFFFF9??BF09BF?FFF?0:09AB?F6>BB>B?081028((-4?
@M04999:289:000000000-L3R54:1:1101:20645:7091 2:N:0:416
GCCGACTACCGGGGTATCTAATCCTGTTTGCTCCCCACGCTTTCGCATCTCAGCGTCAGTATCTGTCCAGAAGGCCGCCTTCGCCACCGGTATTCCTCCACATCTCTACGCATTTCACCGCTACACGTGGAATTCTACCTTCCTCTACAATACTCTAGTTAACCAGTTTTAAGTGCAATTCCTAGGTTGAGCCCAGGGCCTTCACACCTACCTTAATTATCCGCCTACATGCCCATTACGCCCACTCATTCCGATTAACCCTCGCCCCCTCCGTATTACCGCGTCTGCTGGCCCGGAGTTC
+
9<CC<FF:EEECF7@@FEFD,EFCFFFFFFFAEGFDAFEG:FGFCGC,@FG<AFCFG:@FEEFGDECCE<F,6@F<FCFGGGFECE=,7>F+9,A<,EC<FG8E;FGFFGG+:+9EAFGGGG>C9FEE<7+,4,@A@FE9FDDDDFG,,,6@FCF:@A@=,@=39?E87=@,@@;CC?AGGGGD,5@9,7DCEGGF>*0*/*;4AFAA@;74>C4AEF@?CE2BD>2>:/7573)(/7>)((./((/6))1)(/1(6?))((40123791<:(4(48).419((4(42<:(((((-(--4)
@M04999:289:000000000-L3R54:1:1101:14561:7094 2:N:0:416
GACTACTCGGGTATCTAATCCCATTCGCTCCCCTAGCTTTCGTCTCTCAGTGTCAGTGTCGGCCCAGCAGAGTGCTTTCGCCGTTGGTGTTCTTTCCGATCTCTACGCATTTCACCGCTCCACCGGAAATTCCCTCTGCCCCTACCGTACTCCAGCTTGGTAGTTTCCACCGCCTGTCCAGGGTTGAGCCCTGGGATTTGACGGCGGACTTAAAAAGCCACCTACAGACGCTTTACGCCCAATCATTCCGGATAACGCTTGCATCCTCTGTATTCCCGCGTCTGCTGGCACAGAGTTAGCC
+
CCCCCGGGGDGGGGGGGGGGGGGGGGGGGGGGGGFGGGGGGGGGGGGGGGGGGGGGGGGG>CEGGGDGGGGGGGGGGGGGGGGGGGGGGGGGGGGGGGGGGGGGGGGGGGGGGGGGDGGGGGGGGGDEGGGGGGGGGGGFGGGGGGGGGGGGGG8FGGG6ECFGGGGGGGGGGGGGFGFGCGGGGGGGGGGGGGCFGFF8FF4>DD4ABFFFC@FA@FA@FDFEE@;<FB@F?FFFFFFFB<BB7AAB>?>FB?BB?B??FF?A<??BFDFFB>)6>1;B(7<2<>?2:04(2.8<A)664
@M04999:289:000000000-L3R54:1:1101:8992:7098 2:N:0:416
ACGACTACCCGGGTATCTAATCCTGTTTGCTCCCCACGCTTTCGCATCTCAGCGTCAGTATCTGTCCAGAAGGCCGCCTTCGCCACCGGTATTCCTCCACATCTCTACGCATTTCACCGCTACACGTGGAATTCTACCTTCCTCTACAATACTCCAGATAACCAGTTTTAAGTGCAGTTCCCAGGTTGAGCCCGGGGCTTTCACACCTAACTTAATTATCCGCCTACATGCCCTTTACGCCCAGTCATTCCGATTAACGCTCGCACCCTCCGTATTACCGCGGCTGCTGGCACGGAGTTAC
+
CCCCCGGGGGGGGGGGGGGGGGGGGGGGGGGGGGGGGGGGGGGGG,FGGGGGGGGGGGGGGGGGGGGGGGGGGGGGGGGGGGGGGGGGGGGGGGGGGGGGGGGGGGGGGGGGGGGGGGGGGGGGGGGGGGGGGGGFGGGGGGGGGGGGGGGGGGGGFGGGGGGGGGGGGGGFGGGGFGFGGGGG?FGGGGGGGGDGGGGGFFFFFFFFFFFFFFFFCFFFFFDDFFFFFF@EFFFFFFFFF@F6E@A<CEFF;DF0<BF>BFF916>66?<68:7?BFF:>>>FF6<)4>:3>?F69:7A)
@M04999:289:000000000-L3R54:1:1101:19375:7134 2:N:0:416
GACTACAAGGGTATCTAATCCTGTTCGCTCCCCACGCTTTCGTCCATCAGCGTCAATCGGTATTTAGTAACCTGCCTTCGCAATCGGGGTTCTGTGTAATATCTATGCATTTCACCGCTACACTACACATTCCAGCTACTTCAATACTATTCAAGATTAACAGTATCAACGGCAGTTCTACAGTTAAGCTGCGGGTTTTCACCGCTGACTTATCAACCCGCCTACGGACCCTTTAAACCCAATAAATCCGGATAACGCTCGCATCCTCCGTATTACCGCGGCTGCTGGCACGGAGTTAGCC
+
CCCCCGGGGCEGGGGGGGGGGGGGGGGGGGGGGGGGGGGGGGGGGGGGGGGGGGGGGGGGGGGGGFEGGGGGGGGGGGGGGGDGGGGGGGGGGGGGGGGGGGGGGGGGGGGGGGGGGGGGGGGGGGGGGGGGGGGGGGGGGGGGGGGGGGGGGGFGGGGGGGGGGGGGGGGDGGGGFGFGGGGGGGFGGGGGC@7DGDGGFFFFFFFFFFFFFFFFFFFBB>DDD?FFFFF@FFFEFFFFFFD;EEFFEF6;;(>@BFBFFFFFBFFF?>:03><AAFFF>BBFFF):BBF<>9>F<4AF:
@M04999:289:000000000-L3R54:1:1101:27407:7158 2:N:0:416
CAGGACTACAGGGGTATCTAATCCTGTTTGCTCCCCACGCTTTCGCATCTCAGCGTCAGTATCTGTCCAGAAGGCCGCCTTCGCCACCGGTATTCCTCCACATCTCTACGCATTTCACCGCTACACGTGGAATTCTACCTTCCTCTACAATACTCCAGATAACCAGTTTTAAGTGCAATTCCCAGGTTGAGCCCGGGGCTTTCACACCTAACTTAATTATCCGCCTACATGCCCTTTACGCCCAGTCATTCCGATTAACGCTCGCACCCTCCGTATTACCGCGGCCGCTGGCACGGAGTT
+
CCCCCGGCGGGGGGGGGGGGGG9FGGGGGGGGGGFGGGGGGGGFGGGGGGGGGGGGGGGGGGGGGGDFFGGGGGGGGGGGGGGGGGGGGGGGGGFGFGGGGGGGFGGGGGDGGGGGGGGGGGGGGGGGFGGCFGGGGGGGACFGGGGGGGFGGGFFGGF?CFGGGGGGFGGFGGGGFFFGGGDACFGGGFFGGGGGDDGDA>AFFFFEBFEFFFFF48ACF?@DFDFDBE?BF;E@@3>>@0::@EFF?EFCE04<@FFF0:8>0399??B<><(406A9399;>(331;2:?B?B0((3
@M04999:289:000000000-L3R54:1:1101:15806:7167 2:N:0:416
CTAAGACTACTAGGGTATCTAATCCTGTTTGCTCCCCACGCTTTCGCATCTCAGCGTCAGTATCTGTCCAGAAGGCCGCCTTCGCCACCGGTATTCCTCCACATCTCTACGCATTTCACCGCTACACGTGGAATTCTACCTTCCTCTACAATACTCCAGATAACCAGTTTTAAGTGCAATTCCCAGGTTGAGCCCGGGGCTTTCACACCTAACTTAATTATCCGCCTACATGCCCTTTACGCCCAGTCATTCCGATTAACGCTCGCACCCTCCGTATTACCGCGGCTGCTGGCACGGACTT
+
CCCCCGGGGGGGGGGGGGGGGGGGGGGGGGGGGGGGGGGGGGGGGGGGGGGGGGGGGGGGGGGGGFFGGGGGGGGGGGGGGGGGGGGGGGGGGGGGGGGGGGGGGGGGGGGGGGGGGGGGDGGGGGG7EGGGGFFGGGGGGGGGGGGGGGGGGGGGGGGGGFGGFFFGGFGGGGGGFGFGGGFGGGGGGGGGGGGGGGGGFFFFFFFFFFF=DFFFFFFEFEE=DDFFD@FEEFFFFF<F@DFF0/=EEFFFFF?D@6EFF@FFF;02;BF?:(4(3?<BF0>F0297<0?01(21(((-.
@M04999:289:000000000-L3R54:1:1101:10765:7200 2:N:0:416
GACTACTGGGGTATCTAATCCTGTTCGCTCCCCACGCTTTCGTCCCTCAGCGTCAATCGGTATTTAGTAACCTGCCTTCGCAATCGGGGTTCTGTGTAATATCTATGCATTTCACCGCTACACTACACATTCCAGCTACTTCAATACTATTCAAGATTAACAGTATCAACGGCAGTTCTACAGTTAAGCTGCAGGTTTTCACCGCTGACTTATCAACCCGCCTACGGACCCTTTAAACCCAATAAATCCGGATAACGCTCGCATCCTCCGTATTACCGCTCCTCCTGGCACGGATTTAGCC
+
ACCCCGG9FGDGGGGGGGGGGGGGGGGGGGGGGGGGGGGGGGGFG:FGGGGGGGGEFGDCFED<FF<EGGC<EGGGGGGGG7E:FGGG@FFG<DE?E<FGFGGGG<FGGGGGGGGGGGGGGGGGGGGGGGGGGGGFGGGGGGF;CFGGGCFD=;D8D@F8EGGGGGGDGG8>C?D,59DFGF6FFCEGGG6C7,,=FFGCFFF@BEFA5CEEFCAFFF>)9)7->255@>5@D=>?4<;5<(()7;CFFB(60;E@6(61(3;:1(55<9?:726<9:9((-(,(.4(((566;(15:9<3
@M04999:289:000000000-L3R54:1:1101:10836:7215 2:N:0:416
GGAAGACTACTCGGGTATCTAATCCTGTTTGCTCCCCACGCTTTCGCATCTCAGCGTCAGTATCTGTCCAGAAGGCCGCCTTCGCCACCGGTATTCCTCCACATCTCTACGCATTTCACCGCTACACGTGGAATTCTACCTTCCTCTACAATACTCCAGATAACCAGTTTTAGGTGCAATTCCCAGGTTGAGCCCGGGGCTTTCACACCTAACTTAATTATCCGCCTACATGCCCTTTACGCCCAGTCATTCCGATTAACGCTCGCACCCTCCGTATTACCGCGGCTGCTGGCACGGAGTT
+
CCCCCGGGFGGGGDGGGGGGGGGGGGGGGGGGGGGGGGGGGGGGGGGGGGGGGDGGGGGGGGGGGGGGGGFGGGDGGGGGGGGGEFGGGGDGGGGGGGGGGGGGGGGGGGGGGGGGGGGGGGGGGGGGGGGGGGGGGGGGGGGGGGGGGGGGFGGGGGGDGGGGGGGGGGGGFEDGFG?CFGFGGGGGGGGFGGGG7CDGFFFFFFFFFFEFFFFAEFFCFF?@BFFFFFFFF;DF;=CC;DFB<?FFFFEFFEDFFFCFFFFF;BFFFB?BFFF?FFF<6:>9BB>>FB???BF:9>BF:
@M04999:289:000000000-L3R54:1:1101:20631:7229 2:N:0:416
GTGTCGACTACTCGGGTATCTAATCCTGTTTGCTCCCCACGCTTTCGCATCTCAGCGTCAGTATCTGTCCAGAAGGCCGCCTTCGCCACCGGTATTCCTCCACATCTCTACGCATTTCACCGCTACACGTGGAATTCTACCTTCCTCTACAATACTCCAGATAACCAGTTTTAAGTGCAATTCCCAGGTTGACCCCGGGGCTTTCACACCTAATTTAATTATCCGCCTACATGCCCTTCACGCCCAGTCATTCCGATTACCGCTCGCACCTTCCGTATTCCCGCGGCTGCTCGCACGTAGT
+
@CCCCECGEEGGGEEGF@FFCCFF<<FGGG<EFEGGFGFGCFGEGGGGGGGFD<FGGGD>FG@FFFFFCFGGDG88DFFGGGGGCDEGGF=FFCFCFG9FFGGGGGGGCFFF@FF=EFGFG+:+@CFGGGFE79,>EEAGD9,,@EE8,@,@DFFGGFCDFFCCB=D?=AFDCEGF7DD8C8DFCCF6DCD,,55?C7?*:@*;?FF926BF3+==<++9+056@2552=@;6;@(68(*7(616;(67)97C<3(24()63;0343076(,8:(.(.4)..-9((4(7:0)-(329((3(
@M04999:289:000000000-L3R54:1:1101:13646:7255 2:N:0:416
ATTGACTACCGGGGTATCTAATCCTGTTCGCTCCCCACGCTTTCGCTCCTCAGCGTCAGTGACGGCCCAGAGACCTGCCTTCGCCATCGGTGTTCTTCCCGATATCTACACATTCCACCGTTACACCGGGAATTCCAGTCTCCCCTACCGCACTCCAGTCCGCCCGTACCCGGCGCCGATCCACCGTTAAGCGATGGACTTTCACACCAGACGCGACGAACCGCCTACGAGCTCTTTACGCCCAATAAATCCGGATAACGCTTGCACCCTACGTATTACCGCGGCTGCTGGCACGTATTTT
+
CCCCCGGFGGDEGGGGGGGGGGGGGGGGGGGGGGGGGGGGGGGGCFGGGGGGFGGGGGGGGGGGEGGGGGGGGGGFEFGGGGFGGGGGGCF:FFGGGGGG7CFGGGGCGGGGGGGGGGGGGEGGGGGEGGG7FFGGD>FGCFGGGGGGGGGGECCECEFGGGGGGGGGGGGGGG>EE<>DDGGGGGFEG*>E7?F:<<CGFFF7FFFFFB023BB>>3@9>B199?020-,7(3<BFAF@?BB(4<:<B<)4-236?AD6914:32)3?181(.457)66(4>003;FFF?2:B023-4<-
@M04999:289:000000000-L3R54:1:1101:9252:7325 2:N:0:416
TGGGACTACTGGGGTATCTAATCCTGTTCGCTCCCCACGCTTTCGTCCATCAGCGTCAATCGGTATTTAGTAACCTGCCTTCGCAATCGGGGTTCTGTGTAATATCTATGCATTTCACCGCTACACTACACATTCCAGCTACTTCAATACTATTCAAGATTAACAGTATCAACGGCAGTTCTACAGTTAAGCTGCAGGTTTTCACCGCTGACTTATCAACCCGCCTACGGACCCTTTAAACCCAATAAATCCGGATAACGCTCGCATCCTCCGTATTACCGCGGCTGCTGGCACGGAGTT
+
CCCCCGGGGGEEFGGGGGGGGGGGGGGGGGGGGGGGGGGGGGGGGGGGGGGGGGGGGGGGGGGGFGGGFAFFGGGGGGGGGGGGGCFGFGGGGGGGGGGGGGGGGGGGGGGGGGGGGGGGGGDGGGGGGGGGGGGGG,=FEGGGGGFGGGGGGFGGCFCFGGGGGGGGGGGGGCDEFDFGGGGGGFGFCF;EFGGGFFGGFFFFFF>DFFFFFFFFFFFFFFFFFFFF?2>@FFFFFFCCEFFDF@F@CEFF@0;DFFFFFF;>>FFFF?A?0-3(8AFF090;67>BBB?6:3:>>>?:
@M04999:289:000000000-L3R54:1:1101:16049:7341 2:N:0:416
AACGACTACTAGGGTATCTAATCCTGTTTGCTCCCCACGCTTTCGCATCTCAGCGTCAGTATCTGTCCAGAAGGCCGCCTTCGCCACCGGTATTCCTCCACATCTCTACGCATTTCACCGCTACACGTGGAATTCTACCTTCCTCTACAATACTCTAGTTAACCAGTCTTAAGTGCAATTCCTAGGTTGAGCCCAGGGCTTTCACACCTAACTTAATTATCCGCCTACATGCCCTTTACGCCCAGTCATTCCGATTAACGCTCGCACCCTCCGTATTACCGCGGCTGCTGGCACGGAGTT
+
CCCCCGGGGGGGGGGGGGGGGGGGGGGGGGGGGGGGGGGGGGGGGGGGGGGGGGGGGGGGGGGGGGGGGFFEGFGGGGGGGGGGGGGGGGGGGGGGGGGGGGGGGGGGGFGGGGGGGGGGGGGGGGGGGGGGGGGGGGGGGGGGGGGGGGGEGGGGGGGGGFGGGGGGGGGGFGGGFGFGGGGFFEGGGGGGGGGGFGDGFFFFFFFFBFFFFFFFFFFFF?ADFFFF:ECEFFFFFEFEF=B=DFFAEFFF@(:?;CC<B;7;F;91<:??BBBBFFFF66>6;B60)22::?F>90:?
@M04999:289:000000000-L3R54:1:1101:7277:7354 2:N:0:416
GACTACCAGGGTATCTAATCCTGTTTGCTCCCCACGCTTTCGCATCTCAGCGTCAGTATCTGTCCAGAAGGCCGCCTTCGCCACCGGTATTCCTCCACATCTCTACGCATTTCACCGCTACACGTGGAATTCTACCTTCCTCTACAATACTCCAGATAACCAGTTTTAAGTGCAGTTCCCAGGTTGAGCCCGGGGCTTTCACACCTAACTTAATTATCCGCCTACATGCCCTTTACGCCCAGTCATTCCGATTAACGCTCGCACCCTCCGTATTACCGCGGCTGCTGGCACGGAGTTAGCC
+
CCCCCGGGGGGGGGGGGGGGGGGGGGGGGGGGGGGGGGGGGGGGGGGGGGGGGGGGGGGGGGGGGGGGGFGGGGGGGGGGGGGGGGGGGGGGGGGGGGGGGGGGGGFGGGGGGGGG7FFDGGGCFGGEGGFGFBFGGGFGGGGFGG9DFGGGGGGDGGGGGGGGGFFGFCG8DFFGFGFGGFDF,@CC,AFEDEDD>FF>EFFFEFAFFFFFE6BFEFA@FDDDBF?C3:3B@EFC;;9>;;@@E<3CEE0<?63619@?;>;>>B?B?6143244A090((314:0,1(4:049:059>0
@M04999:289:000000000-L3R54:1:1101:21468:7357 2:N:0:416
TATGACTACAAGGGTATCTAATCCTGTTTGCTCCCCACGCTTTCGCATCTCAGCGTCAGTATCTGTCCAGAAGGCCGCCTTCGCCACCGGTATTCCTCCACATCTCTACGCATTTCACCGCTACACGTGGAATTCTACCTTCCTCTACAATACTCTAGTTAACCAGTTTTAAGTGCAATTCCTAGGTTGAGCCCAGGGCTTTCACACCTAACTTAATTATCCGCCTACATGCCCTTTACGCCCAGTCATTCCGATTAACGCTCGCACCCTCCGTATTACCGCGGCTGCTGGCACGGAGTT
+
C<CCCGGGGGGGGGGGGGGGGGGGGGGGGGGGGGGGGGGGGGGGGGGGGGGGGGGGGGGGGGGGGGGGGGCGGFGGGGGGGGGGGGGGGGGGFGGGGGGGGGGGGGGGGGGDGGGGGGGGGGGGGGDGGGGFGGGGEGGGGGGGGGGGCGFFGGGGADAEFCFGGGGGGGGFGGGGFGFGGGGAEFGG8C8EFFG?CDDGFFFFFFF?DEBFFFFFFFFFCEABAFFFEFFFEDEDFEE?9@F9BBE)?CECE2;?DEEDFF<0903128?233?F?)6<133(3046:331()4640(.
@M04999:289:000000000-L3R54:1:1101:18919:7369 2:N:0:416
AGGACTACTGGGGTATCTAATCCTGTTCGCTCCCCACGCTTTCGTCCATCAGCGTCAATCGGTATTTAGTAACCTGCCTTCGCAATCGGGGTTCTGTGTAATATCTATGCATTTCACCGCTACACTACACATTCCAGCTACTTCAATACTATTCAAGATTAACAGTATCAACGGCAGTTCTACAGTTAAGCTGCAGGTTTTCACCGCTGACTTATCAACCCGCCTACGGACCCTTTAAACCCAATAAATCCGGACAACGCTCGCATCCTCCGTATTACCGCGGCTGCTGGCACGGAGTT
+
<@CCCGGGGFFGGGGGGGGGGGGGGGGGGGGGGGGGGGGGGGGGGGGGGGGGGGGGGGGGGGGFGGGGGGGGGGGGGGGGGGGG7FGGGGGGGGGGGGGFGGGGGGGGGGGGGGGGGGGGGEGGGGGGGGGGGGGGGGGEGGGGGCFGGGGGGGGGFDGGGGGGGG8FGGCG6ECEEFF?FDGGGGGGFFGCCFGGFGGGFFFFFEFFABFFFFFFFFFBFAAB@DFD5@B2@BFFE<EFFFF08@<4CF=@9091;D;;<F>>F6028A?2,4:B2))(-3(49282231:?F>0244
@M04999:289:000000000-L3R54:1:1101:26228:7374 2:N:0:416
ACTTAGACTACTGGGGTATCTAATCCTTTTTGCTCCCCACGCTTTCGCATCTCAGCGTCAGTATCTGTCCAGAAGGCCGTCTTCGCCACCGGTATTCCTCCACATCTCTACGCATTTCACCGCTACACGTGGAATTCTACCTTCCTCTACAATACTCCATATCACCAGTTTTAAGTGCAGTTCCCAGGTTGAGCCCGGCGCTTTCACACCTAACATAATTATCCGCCTACATGCTCTTTACGCCCAGTCATTCCGATTAACGCTCGCCCCCTCCTTATTACCGTCGCTGCTCGCACGGTGT
+
8-66AFDG9FFAFG@CF@EFDAFC,CE6EAA:F<FGGGF@6+B,CE@7:@C,CC@F:@6CEC6C6C@69,C6,6,:EF++8,:C@@EF7<C7F@49FF,5AAA<4AFCAFGC7+8+,EAFF+>:B:,,@=<C+@,@EDFCE9AFGG;=FG,@3@AA,=D,3,,,6+2,7=,:,6A=DD+2226,,,3@@CG6,@,+=D*;*<*9;>F+))0).3*4*8BC+*9@2(5((30**0*1<)/390,4(/,/.))7).(,(/6C>164:0;(8(49:0(6)).):4<(((((-(,)(40(--1(-
@M04999:289:000000000-L3R54:1:1101:14385:7421 2:N:0:416
AAACTGACTACCAGGGTATCTAATCCTGTTCGCTCCCCACGCTTTCGTCCATCAGCGTCAATCGGTATTTAGTAACCTGCCTTCGCAATCGGGGTTCTGTGTAATATCTATGCATTTCACCGCTACACTACACATTCCAGCTACTTCAATACTATTCAAGATTAACAGTATCAACGGCAGTTCTACAGTTAAGCTGCAGGTTTTCACCGCTGACTTATCAACCCGCCTACGGACCCTTTAAACCCAATAAATCCGGATAACGCTCGCATCCTCCGTATTACCGCGGCTGCTGGCACGGAGT
+
CCCCCGGGGGGGGGGGGGGGGGGGGGGGGGGGGGGGGGGGGGGGGGGGGGGGGGGGGGGGGGGGGGFGGGGGGGGGGGGGGGGGGGGGGGGGGGGGGGGGDFGEGGGGGGGGGGGGGGGGGGGGGGGGGGGGGGGGGGGGGGFGGGGGGGGGGGGGGGGFFGGGFGGGGGGGGGGGFGFGGGGGGGGGGGFFGGGFGGGGFFFFFFCF9AFFFFFFCFFFFDDFFFFF=D@2@FFFFFFFEEEFDF683.>?CEB0?D@FFFF@F0>>F;?FFFFFBFFADDB9>BBFFFF:?B:??6198
@M04999:289:000000000-L3R54:1:1101:8572:7486 2:N:0:416
GACTACTGGGGTATCTAATCCTGTTTGCTCCCCACGCTTTCGCATCTCAGCGTCAGTATCTGTCCAGAAGGCCGCCTTCGCCACCGGTATTCCTCCACATCTCTACGCATTTCACCGCTACACGTGGAATTCTACCTTCCTCTACAATACTCCAGATAACCAGTTTTAGGTGCAGTTCCCAGGTTGAGCCCGGGGCTTTCACACCTAACTTAATTATCCGCCTACATGCCCTTTACGCCCAGTCATTCCGATTAACGCTCGCACCCTCCGTATTACCGCGGCTGCTGTCACGGAGTTAGCC
+
CCCCCGGGGGGGGGGGGGGGGGGGGGFGGGGGGGGGGGGGGGGGGGGGGGGGGGGGFGGGGGGGGGFGGDGGGGGGGGGFGGGGGGCFEFGGGGGGFGDFGGGGGGGGGGGGGGGGGGGGGGGFFEEGGGGGGGGGGGGGGGGFFFGGGGGGGGGGGGGGGGFGGGGFGGE8EGFFFGFFGGCFFD6DGGGGDGGGGGGGFFAFFFAABEE36FFFFFF=FFF@DBEF=@FFFEFFFFBB6(;@9EF3?E1;((9>298?11;>9?18?B:1(7<<A696(993:7?)4)<01(3,,6><8
@M04999:289:000000000-L3R54:1:1101:8369:7573 2:N:0:416
CGGGACTACTAGGGTATCTAATCCTGTTTGCTCCCCACGCTTTCGCATCTCAGCGTCAGTATTTGTCCAGAAGGCCGCCTTCGCCACCGGTATTCCTCCACATCTCTACGCATTTCACCGCTACACGTGGAATTCTACCTTCCTCTACAATACTCTAGTTAACCAGTTTTAAGTGCAATTCCTAGGTTGAGCCCAGGGCTTTCACACCTAACTTAATTATCCGCCTACATGCCCTTTACGCCCAGTCATTCCGATTAACGCTCGCACCCTCCGTATTACCGCGGCTGCTGGCACGGAGTT
+
CCCCCGGGGGGGGGGGGGGGGGGGGGGGGGGGGGGGGGGGGGGGGGGGGGGGGGGGGGGGGGGGFGDGGGGGGGFGGGGGGGGGGGGGGGGGGGGGGGGGGGGGGGGGGGGGGGGGGGGGGGGGGGGGFG@GGGGGGGGGGGGGGGGGGGGGGGGGFGGGGGGGGGGGGGGGGGGGFGFGGGGFG8EGGGGCGGGGGGGGFFFFFFFFFFFBEFFFFFFEF49BFDDFBFEEFFFFFFFFFFFF=;<;EEFC;DFD<C;(6?FFBFF9FBFFB<<BFAA93917243304711??(3,48
@M04999:289:000000000-L3R54:1:1101:8279:7581 2:N:0:416
GGGGACTACCAGGGTATCTAATCCTGTTTGCTCCCCACGCTTTCGCATCTCAGCGTCAGTATCTGTCCAGAAGGCCGCCTTCGCCATCGGTATTCCTCCACATCTCTACGCATTTCACCGCTACACGTGGAATTCTACCTTCCTCTACAATACTCCAGATAACCAGTTTTAAGTGCAATTCCCAGGTTGAGCCCGGGGCTTTCACACCTAACTTAATTATCCGCCTACATGCCCCTTACGCCCAGTCATTCCGATTAACGCTCGCACCCTCCGTATTACCGCGGCTGCTGGCACGGAGTT
+
CCCCCGGGGGGGGGGGGGGGGGGGGGGGGGGGGGGGGGGGGGGGGGGGGGGGGGGGGGGGGGGGGGGGGGGGGGGGGGGGGGGGGGGGGGGGGGGGGGGGGGGGGGGGGGGGGGGGGGGGGGGGGGGGGGGGGGGGGGGGGGGGGGGGGGGGGGGGGGGGGGGGGGGGGGGGGGGGFGFGGGGGGGGFFGGGGGGGGGGGFFFFFFFFFFEFFAFFFFFEFEFB@DFFFFFF=BFFFFFFFFFF;4;AE?CEEDF<;EFDFFFFFFB>FFFFFFBBB):AF9>F>76?B2>:(486>>FF
@M04999:289:000000000-L3R54:1:1101:22098:7598 2:N:0:416
AGACTACCGGGGTATCTAATCCTGTTTGCTACCCACGCTTTCGAGCATGAACGTCAGTGTTATCCCAGGAGGCTGCCTTCGCCATCGGTATTCCTCCACATCTCTACGCATTTCACTGCTACACGTGGAATTCTACCTCCCTCTGACACACTCTAGTTAGACAGTTTCAAATGCACGTCCCAAGTTGAGCTCGGGGATTTCACATCTGACTTATCTAACCGTCTGCGCTCGCTTTACGCCCAGTAATTCCGATTAACGCTCGCACCCTACGTATTACCGCGGCTGCTGGCACGTAGCTAGC
+
C@CCCGGGGGGGGGGGGGFGGGGGGGGGGGGGGGGGGGGGGGGGGGGGGGGGGGGGGGGGGGGGGGGG7FGFGGGGGGGGGGGGGGGGGGGGGGGGGGGGGGGGFGGGGGGGGGGGGGGGGGGGGGGEGFGGGGFGCFGGGGGGGGGGGGGGGGGGGGGGGGGGGGGGGFGGGGGGFGFGGGFFFGEFGGGGGGGDGGGGFFFFFFFFFFFFFFFFFFFFBAFF9A@BFFFBFFF>E;DA;7=;9EEFFC@08D6E<@1:@>FFBFFBFFFF):4)6A(441;1,:34:B:??F::09)<5
@M04999:289:000000000-L3R54:1:1101:24592:7604 2:N:0:416
TGACTACTCGGGTATCTAATCCTGTTCGCTCCCCACGCTTTCGTCCATCAGCGTCAATCGGTATTTAGTAACCTGCCTTCGCAATCGGGGTTCTGTGTAATATCTATGCATTTCACCGCTACACTACACATTCCAGCTACTTCAATACTATTCAAGATTAACAGTATCAACGGCAGTTCTACAGTTAAGCTGCAGGTTTTCACCGCTGACTTATCAACCCGCCTACGGACCCTTTAAACCCAATAAATCCGGATAACGCTCGCATCCTCCGTATTACCGCGGCTGCTGGCACGGAGTTAGC
+
CCCCCGGGGGGGGGGGGGGGGGGFGGGGGGGGGGGGDGGGGGGGGGGGGGFGGGGGFGGGGG?FFGGGGGGGGGDGGGGGGGGGGGGGGGGGGGGFGGGGGGFGGGGGGGGGGGGGGGGGGGGGGGGGGGGGGGGGGGGGGGGGGCFGGAFGGGGFCFGGGGGGGGGGGGGGDGGDDDFGFGGFGGGGGGGGGDFDCFGGFFFFEFFFFFFFFFFFFFFFFFFF2@=99@@DFFFF56@FD(23@@<EFEB91<DFFFFF?B993;?BA?1?BFFAAFF026;>2:447?:DBBFBF7<A6
@M04999:289:000000000-L3R54:1:1101:22027:7643 2:N:0:416
GACTACTAGGGTATCTAATCCTGTTCGCTCCCCACGCTTTCGTCCATCAGCGTCAATCGGTATTTAGTAACCTGCCTTCGCAATCGGGGTTCTGTGTAATATCTATGCATTTCACCGCTACACTACACATTCCAGCTACTTCAATACTATTCAAGATTAACAGTATCAACGGCAGTTCTACAGTTAAGCTGCAGGTTTTCACCGCTGACTTATCAACCCGCCTACGGACCCTTTAAACCCAATAAATCCGGATAACGCTCGCATCCTCCGTATTACCGCGGCTGCTGGCACGGAGTTAGCC
+
CCCCCGGGGFCGGGGGGGGGGGGGGGGGGGGGGGGGGGGGGGGGGGGGGGGGGGGGGGGGGGGGGG9FFFGGGGGGGGGGGGCGGGGGGGGGGGGGGGGGGGGGGGGGGGGGGGGGGGGGGGGGGGGGGGGGGGGGGGGGGGGGGFGGDGGGGGEFGGGGFGGGGGGGGGG>E>DGFFFGGGCGGGFGGGFGG?FFGGGGFFF>FFE?CFFFFFFFFFD>BAADFD=9@=>FDECE4@BFF0;@<9EEF>>@D;<E0;2?BBFFFB3<?BFFF?FFFFB>619B??D???F?>9>(3:4A7
@M04999:289:000000000-L3R54:1:1101:9884:7677 2:N:0:416
GACTACTAGGGTATCTAATCCTGTTCGCTCCCCACGCTTTCGTCCGTCAGCGTCAATCGGTATTTAGTAACCTGCCTTCGCAATCGGGGTTCTGTGTAATATCTATGCATTTCACCGCTACACTACACATTCCAGCTACTTCAATACTATTCAAGATTAACAGTATCAACGGCAGTTCTACAGTTAAGCTGCAGGTTTTCACCGCTGACTTATCAACCCGCCTACGGACCCTTTAAACCCAATAAATCCGGATAACGCTCGCATCCTCCGTATTACCGCGGCTGCTGGCACGGATTTAGCC
+
CCCCCGGGGGGGGGGGGGGGGGGGGGGGGGGGGGGGGGGGGGGGGGGGGGGGGGGGGGGGGGGGGGEFEEGGGGGGGGGGGGGGGGGGGGGGGGGGGGGGGGGGGGGGGGGGGGGGGGGGGGGGGGGGGGGGGGGGGGGGGGGGGFGGGGGGGGGGGGGDFGFGGGGGGGGCEEGGFGFGGGGGGGDFGGCGFECGCGGGFFFFEFDFFFFEFFFFFFBBBFFAD59>BFFDFEFFFFFFF;364>??E;B<DDEF?B1<>B6?9B22:3808.-<A<6609FB<000:(511(((.-.62
@M04999:289:000000000-L3R54:1:1101:22284:7677 2:N:0:416
TGACTACTCGGGTATCTAATCCTGTTTGCTCCCCACGCTTTCGCATCCCAGCGTCAGTATCTGTCCAGAAGGCCGCCTTCGCCACCGGTATTCCTCCACATCTCTACGCATTTCACCGCTACACGTGGAATTCTACCTTCCTCTACAATACTCCAGATAACCAGTTTTAAGTGCAATTCCCAGGTTGAGCCCGGGGCTTTCACACCTAACTTAATTATCCGCCTACATGCCCTTTACGCCCAGTCATTCCGATTAACGCTCGCACCCTCCGTATTACCGCGGCTGCTGGCACGGAGTTAGC
+
CCCCCGGGGGGGGGGGGGGGGGGGGGGGGGGGGGGGGGGGGGDGGGGGGGGGGGGGGGGGGGGGGGGGGGGDGGGGGGGGGGGGGGGGGDFGGGGGGGGGGGGGGGGGGGGGGGGGGGGGGGGGGGGGGGGGGGGGGGGGGGGGGGGGGGGGGGGGGGFGGGGGGGGGGGCGFGGGFGFGGGGGGGGFGGGGCEGGGGGGFFFFFFFFEFFFFFFFEFFF)>@DFDEFCFEFFFFFFFFEBFFFFEFFFFFFFFFFF;9BFFF;9>F?B?9660:9>6:BF96>FFFFFBBB?(163?<<6
@M04999:289:000000000-L3R54:1:1101:24636:7690 2:N:0:416
AGACTACCAGGGTATCTAATCCTGTTTGCTCCCCACGCTTTCGCATCTCAGCGTCAGTATCTGTCCAGAAGGCCGCCTTCGCCACCGGTATTCCTCCACATCTCTACGCATTTCACCGCTACACGTGGAATTCTACCTTCCTCTACAATACTCCAGATAACCAGTTTTAAGTGCAATTCCCAGGTTGAGCCCGGGGCTTTCACACCTAACTTAATTATCCGCCTACATGCCCTTTACGCCCAGTCATTCCGATTAACGCTCGCACCCTCCGTATTACCGCGGCTGCTGGCACGGAGTTAGC
+
CCCCCGGDFFGEFGFFGGGGGGGGGGGGGGGFGEGGDGGGGGGGGGGGFGGGGGGGGFGGGGGGGGGGFFGGGGGGGGGGGGGGGGGGGGGGGGGGAEFGFGGGGEGGGEGGGGGGGGDGGGEFCGGG:FCCFGGGFGGGGGGGGGGGGGGGGGGGEFGGGGFGGGGGGGDGGGGGFGFGFGGGGGGGGGFGGGC5CGGGFFFFFFFFEBEEEACFEFFFEBF>2>=FCEFDFDF4C?F>>0=343<7C?E;;32CE2;;:966B0::?BB4::?26A6>1024>?:>?63?221;F?<A9
@M04999:289:000000000-L3R54:1:1101:13496:7770 2:N:0:416
GACTACTCGGGTATCTAATCCTGTTTGCTCCCCACGCTTTCGCATCTCAGCGTCAGTATCTGTCCAGAAGGCCGCCTTCGCCACCGGTATTCCTCCACATCTCTACGCATTTCACCGCTACACGTGGAATTCTACCTTCCTCTACAATACTCCAGATAACCAGTTTTAAGTGCAATTCCCAGGTTGAGCCCGGGGCTTTCACACCTAACTTAATTATCCGCCTACATGCCCTTTACGCCCAGTCATTCCGATTAACGCTCGCACCCTCCGTATTACCGCTGCTGCTGGCACGTAGTTAGCC
+
C@CCCGGGGGGGDGGGGGGGGGFEFGGGGGGGECGDGGGGGGGGGGGGGGGGGGGGGCFGGFGGGGGFGGGGGEGGGGGGGGCCGFCFFGGGGGGGGGGGGFFGGGGDGGGGGGGGGFGDEGGCEFGCFFGGGCFGGGGGGGGGGG,EFFGGGGF9FGFGGF8@FGGGGCF89=CGFGFGG??FFCFCEFGGE*7CGGGG6:9AEFAF@CC6AFFACFF2AD=@D5@*>E@BFF9E<;(0/(6<<?E??3(/37CEDF::09(-7:B?F>::0:9B9(((,2:BF>:2<(.1.,4<A<5<3
@M04999:289:000000000-L3R54:1:1101:24132:7819 2:N:0:416
ATCGGACTACAGGGGTATCTAATCCTGTTTGCTCCCCACGCTTTCGCATCTCAGCGTCAGTATCTGTCCAGAAGGCCGCCTTCGCCACCGGTATTCCTCCACATCTCTACGCATTTCACCGCTACACGTGGAATTCTACCTTCCTCTACAATACTCCAGATAACCAGTTTTAAGTGCAATTCCCAGGTTGAGCCCGGGGCTTTCACACCTAACTTAATTATCCGCCTACATGCCCTTTACGCCCAGTCATTCCGATTAACGCTCGCACCCTCCGTATTACCGCGGCTGCTGGCACGGAGTT
+
CCCCCGGGGGGGGGGGGGGGGGGGGGGGGGGGGGGGGGGGGGGGGGGGGGGGGGGGGGGGGGGGGGGGGGGGGGGGGGGGGGGGGGGGGGGG@FGGGGGGGGGGFGGGGGGGGGGGGGGGGGGGGGGGGGGGGGGGGGGGGGGGGGGGGGGGGGGGGGGGGGGGGGGGGGGGGGGGFG@DFGGFGFGGGGGGGGGGGGDGFFFFFFFFFFFFFFFFFFFFFEFFDFFFFFFEFFFFFFCFFF>96;=EAECFFFFD8(6:?>:(39B>FFFF:031<BFF9:>;99694:??01??-43?4
@M04999:289:000000000-L3R54:1:1101:3224:7861 2:N:0:416
GCTTGACTACAAGGGTATCTAATCCTGTTTGCTCCCCACGCTTTCGCATCTCAGCGTCAGTATCTGTCCAGAAGGCCGCCTTCGCCACCGGTATTCCTCCACATCTCTACGCATTTCACCGCTACACGTGGAATTCTACCTTCCTCTATAATACTCCAGATAACCAGTTTTAAGTGCAGTTCCCAGGTTGAGCCCGGGTCTTTCACACCTAACTTAATTATCCGCCCACATGCTCTTTACGCCCAGTCATTCCGATTAACGCTCGCACCCTCCGTATTACCCCGGCTGCTGGCACGTAGTT
+
CCCCCGGGGGFFGGGGGGGGGGGGGGGGGGGGGGGGGCFCFEGGGGGGCEGGFFGGGGGGGGGGGFGGGGGGGGGGF@CGGGGGGGGGGC:FGGGGGGGGGGGFECAFFFCGEGGGGGGGGGGGGGGFGGD@CGGGGGFGGGGGGGGGCAEFFFFGGFGGFGGGGGDGGGGGGC+2+6+=9FG,3=EGFCCGGDFG6C9DFFFFC9=CFB2>BFFFEFFCCFE4==@DD2@:E*9EF??F>D>FF?@<)<5CE1(6;;4;<B<1:0(412:<((403:AA)(4,111>0)5:?0,2(,4:.
@M04999:289:000000000-L3R54:1:1101:5056:7862 2:N:0:416
GACTACTGGGGTATCTAATCCTGTTCGCTACCCATGCTTTCGAACCTCAGCGTCAGTTACAGACCAGAGAGCCGCCTTCGCCACTGGTGTTCTTCCATATATCTACGCATTCCACCGCTACACATGGAGTTCCACTCTCCTCTTCTGCACTCAAGAAAAACAGTTTCAGCTGCACTTCCCCGGTTAAGCCGAGGGCTTTCACAGCTGACTTGTTCTCCCGCCTGCGTTCGCTTTTCGCCCAATAAATCCGGACAACGCTTGCCACCTGCGTATTACCGCGGCTGCTGGCACGTAGGTAGCC
+
CCCCCGGCGGGFGGGGFGGGGGGGGGGGGGGGGGGGGGGGGGFGGGGGGGGGGGGGGGGGGGGGGGGGGGGGGGGGGGGGGGGGGGGGGGGGGGGGGGGGGGGGFGGGGGGGGFFGGGGCGGGGGDFGGGGGGFGGCFGGGGGGGGGGGGGGFGGGG8?FGGGGGGGFGGGFF8DFFGBCFGGGGGGFGGGEGDDGGGGGFFF+?FFABFFFFFFFFFFFB@@BFFFFFFFFFFF?6?FFF;DFFEFFFF0:66?:>FB6??>ADBB(39BFFFBFFF;91>>>??F0??FFF<0(.4<?3
@M04999:289:000000000-L3R54:1:1101:8180:7867 2:N:0:416
CTGACTACCCGGGTATCTAATCCTGTTTGCTCCCCACGCTTTCGCATCTCAGCGTCAGTATCTGTCCAGAAGGCCGCCTTCGCCACCGGTATTCCTCCACATCTCTACGCATTTCACCGCTACACGTGGAATTCTACCTTCCTCTACAATACTCCAGATAACCAGTTTTAAGTGCAATTCCCAGGTTGAGCCCGGGGCTTTCACACCTAACTTAATTATCCGCCTACATGCCCTTTACGCCCAGTCATTCCGATTAACGCTCGCACCCTCCGTATTACCGCGGCTTCTGGCACGGAGTT
+
CCCCCGGGGGGDGGGGGGGGGGFGGGGGGGGGGGGGGGGGGGGGGEGGGGGGGGGGGGGGGGGGGGGGGGGGGGGGGGGGGGGGGGGGGGGGGGGGGGGGGGGGGGGGGGGGGGGGGGGGGGGGGGGGGGGGGGGGGGGGGGGGFGGFGGGGGGGGGGGFGGGGGGGGGGFGGGGGFFFGGGGGEFFGGGGGGGGGGGG7FAFFAAAFFFBECFFFCFFFFFF?DFB2635=1;@EFF;ABB<?@@956CFE;?;?FFB136009>B0(4<;?1::4<>?B6(43(4)65:1<B>9043
@M04999:289:000000000-L3R54:1:1101:9545:7896 2:N:0:416
TCCGACTACAGGGGTATCTAATCCTGTTTGCTACCCACGCTTTCGAGCATGAACGTCAGTGTTATCCCAGGAGGCTGCCTTCGCCATCGGTATTCCTCCACATCTCTACGCATTTCACTGCTACACGTGGAATTCTACCTCCCTCTGACACACTCTAGTTTGACAGTTTCAAATGCACGTCCCAAGTTGAGCTCGGGGATTTCACATCTGACTTATCTAACCGTCTGCGCTCGCTTTACGCCCAGTAATTCCGATTAACGCTCGCACCCTACGTATTACCGCGGCTGCTGGCACGTAGTTT
+
CCCCCGGGGGDCFEFGGGGGGGGGGGGGGGGGGGGGGGGGGGGGF,CFGGFEGGGGGGGGGGGGGGFGGGGFGCGGGGGGGGGGGGGGGCFGGGGGGGGGGGGGGGGFGGGGGGGGGGGGGGGGGGGGFGGGGGGGFGGGGGGGGGGGGGGGGGGGGCGGG8BFGGGGGGGG8DDFFGFGGGGG?EFGGF?FGGDC>DD>FFFFFFACEEAEEFFFFFFFFF=ADD)8)5@F=BF2@CEA;13;;@EEFFF?@0<@D36;6@FF>>F0:?7<::)-84><(49;>>66>?0<FF::((-:)
@M04999:289:000000000-L3R54:1:1101:13595:7902 2:N:0:416
TGGTAGACTACTAGGGTATCTAATCCTGTTTGCTCCCCACGCTTTCGCATCTCAGCGTCAGTATCTGTCCAGAAGGCCGCCTTCGCCACCGGTCTTCCTCCACATCTCTACGCATTTCACCGCTACACGTGGAATTCTACCTTCCTCTACAATACTCCAGATAACCAGTTTTAAGTGCAATTCCCAGGTTGAGCCCGGGGCTTTCACACCTAACTTAATTATCCGCCTACATGCCCTTTACGCCCAGTCATTCCGATTAACGCTCGCACCCTCCGTATTACCGCGGCTGCTGGCACGGAGT
+
CCCCCGGGGGGGGGGGGGGGGGGGGGGGGGGGGGGGGGGGGGGGGGGGGGGGGGGGGGGGGGGGGGFGGGGFFGGGGGGGGGGGGGGGGGGGG+CFGGGGGGGGGGGGGGGGGGGGGGGGGGGGGGGGGGGGGGGGGGGGGGGGGGGGGGGGGGGGGGGGCGDFGGGGGGGGGGGGFGFGGGGGGGGGGGGGGGGGGGG5@EAFFFFFFFFFEFFFFFFFFFFF>DDF?F=?*5BFFFFFF;DF@@<EE@CEFF@@2;(;C066:2>>>FFBFFFFF:?69<21(4326??0(4(8161(-
@M04999:289:000000000-L3R54:1:1101:21329:7957 2:N:0:416
GACTACAAGGGTATCTAATCCTGTTCGCTCCCCACGCTTTCGTCCATCAGCGTCAATCGGTATTTAGTAACCTGCCTTCGCAATCGGGGTTCTGTGTAATATCTATGCATTTCACCGCTACACTACACATTCCAGCTACTTCAATACTATTCAAGATTAACAGTATCAACGGCAGTTCTACAGTTAAGCTGCAGGTTTTCACCGCTGACTTATCAACCCGCCTACGGACCCTTTAAACCCAATAAATCCGGATAACGCTCGCATCCTCCGTATTACCGCGGCTGCTGGCACGGAGTTAGCC
+
ACCCCGGGGGGGGGGGGFGGGGGGGGGGGGGGGGGGGGGGGGGGGGGGGGGGGGGEGFGGGGGGGGGFFDFGGGGGGGGGGCEGGGGGGGGGGGGGGFGGGGGGGG9EGGGGGGGFEGGGGGGGGGGGGGGGGGGGGGGGGGGGFGGGGGGGGGGGGGCEGGCGFGGGGGD>GGGGFGFGGGGGGGFAFG?GFFDGGGGGFFF>BDBFFFF;EFFFFFF=DADAFDFDBFFFFE4@6@BB<13)797<8(4;?17@@@;?@B9B>BFFF92:?>>AB?>>6>BFF:>2((46903::BAB4
@M04999:289:000000000-L3R54:1:1101:14270:7961 2:N:0:416
GACTACCGGGGTATCTAATCCTGTTTGCTCCCCACGCTTTCGCATCTCAGCGTCAGTATCTGTCCAGAAGGCCGCCTTCGCCACCGGTATTCCTCCACATCTCTACGCATTTCACCGCTACACGTGGAATTCTACCTTCCTCTACAATACTCTAGTTAACCAGTTTTAAGTGCAATTCCTAGGTTGAGCCCAGGGCTTTCACACCTAACTTAATTATCCGCCTACATGCCCTTTACGCCCAGTCATTCCGATTAACGCTCGCACCCTCCGTATTACCGCGGCTGCTGGCACGGAGTTAGCC
+
CCCCCGGEGEGGGGGGGGGGGGGGGGGGGGGGGGGGGGGGGGGGGGGGGDGGGGGGGGGGGGGGGGGGGGGGGGGGGGGGGGGGGGGGGGGGGGGGGGGGGGGGGGGGGGGGGGGGGGGGGGGDGGGDGGGGGGGGGGGGGGGGGGGGGGGGGGFGGGGGGGFGGGGGGFGGGGGGFGFGGF?FGGGGGGGGFGDGGGGGFFFFFFFADEFFCFFAEFFFFFFDFFEFF9DFDFCEDFFD@<EFFFCEF@D@D@FF6@FFFF;>9<6:?FFFFF<DF?BB0>29B?B8:<?B>133:9A:4
@M04999:289:000000000-L3R54:1:1101:14055:7977 2:N:0:416
ATGGACTACCAGGGTATCTAATCCTGTTCGCTACCCATGCTTTCGAACCTCAGCGTCAGTTACAGACCAGAGAGCCGCCTTCGCCACTGGTGTTCTTCCATATATCTACGCATTCCACCGCTACACATGGAGTTCCACTCTCCTCTTCTGCACTCAAGAAAAACAGTTTCAGCTGCACTTCCCCGGTTAAGCCGAGGTCTTTCACAGCTGACTTGTTCTCCCGCCTGCGTTCGCTTTACGCCCAATAAATCCGGACAACGCTTGCCACCTACGTATTACTGCGGCTGCTGGCACGTAGTTT
+
<CCCCGFGGGGEFEFGGGGGGGGGGGGGGDGEFEGGEGGGGGGGG,EFEGG8FGCFGDC@FFGFGGFDGGGG?FFGGGGGGF@FGEEGGGGFGGGGGG9FF9FEDGGFGGGGGGGGGFFGGGGGGGFGGG8FFFF9;DGGGGFGFGGGGGE;FGGG?,43DDDGFGFFFFAD8EFFFGFDGF8F+;CGGC7EGGCDD3CFFFFFFAF4>>3@EFFFBFFE8@29=D5B2@D206;DDE<)6(70(/4)9<9=3((39(369::?F?2<:?FB:?74:4A))6((2-(,74((83:::(4:)
@M04999:289:000000000-L3R54:1:1101:21771:7981 2:N:0:416
TGGGGACTACCAGGGTATCTAATCCTGTTTGCTCCCCACGCTTTCGCATCTCAGCGTCAGTATCTGTCCAGAAGGCCGCCTTCGCCACCGGTATTCCTCCACATCTCTACGCATTTCACCGCTACACGTGGAATTCTACCTTCCTCTACAATACTCCAGATAACCAGTTTTAAGTGCAGTTCCCAGGTTGAGCCCGGGGCTTTCACACCTAACTTAATTATCCGCCTACATGCCCTTTACGCCCAGTCATTCCGATTAACGCTCGCACCCTCCGTATTACCGCGGCTGCTGGCACGGGGTT
+
CCCCCGGGGGGGGGGGGGGGGGGGFGGGGGGGGGGGGGGGGGGGGGGGGGGFGGGGGGGGGGGGGGGGGGGGGFGGGEGGGGGCGGGGGGGGGGGGGGGGGGGGGGGGGGGGGGGGGGGGGGGGGGGGGGGGGFGGGGGGGGGGGGGGGFGGGGGGG8=8FFGGGGGGGGGGFGGGFFFGGGGDGGGGGFFFFGGGCDDDEFFFFFFFDF@EFFFFFFFCFEF=B>>=B=EE=@D;@EEFFFFF;1=E4?FCE34?7;EC@>?:>FFFF?F??9?:?:AD<?19;069???261?11(---
@M04999:289:000000000-L3R54:1:1101:14736:8008 2:N:0:416
GTGACTACCCGGGTATCTAATCCTGTTCGCTCCCCACGCTTTCGTCCATCAGCGTCAATCGGTATTTAGTAACCTGCCTTCGCAATCGGGGTTCTGTGTAATATCTATGCATTTCACCGCTACACTACACATTCCAGCTACTTCAATACTATTCAAGATTAACAGTATCAACGGCAGTTCTACAGTTAAGCTGCAGGTTTTCACCGCTGACTTATCAACCCGCCTACGGACCCTTTAAACCCAATAAATCCGGATAACGCTCGCATCCTCCGTACTACCGCGGCTGCTGTCACGGAGTT
+
<CCCCGGDFGGGGGGGGGGGGGGGGGGGGGGGGGGGGGGGGGGGGGGEGGGGGGGGGGGGFFGFGGGFGGGGGGGGGGGGGFGGGGGGGGGGGGGGGGGGFGGGGGGGGGGGGGGGGCEGGGGGGGGGGGGGGGGGGGGGGGGGGFFGGGGGGGGFFCFGFGGGGGGGGGGG=@DGDGFGGGGGGGGGFFGGGCFD6?FGFFFCF>DFFABEFFFFEFFFEFBFD2=255=>FFFEFFFFF<?1=@EEFFEF@?;?EF0,:?B>BBF>BFF1:28?AFF(12346>6:B)46A?011<?
@M04999:289:000000000-L3R54:1:1101:19565:8044 2:N:0:416
CGCGACTACTAGGGTATCTAATCCTGTTTGCTCCCCACGCTTTCGCATCTCAGCGTCAGTATCTGTCCAGAAGGCCGCCTTCGCCACCGGTATTCCTCCACATCTCTACGCATTTCACCGCTACACGTGGAATTCTACCTTCCTCTACAATACTCTAGTTAACCAGTTTTAAGTGCAATTCCTAGGTTGAGCCCAGGGCTTTCACACCTAACTTAATTATCCGCCTACATGCCCTTTACGCCCAGTCATTCCGATTAACGCTCGCACCCTCCGTCTTACCGCGGCTGCTGACTAGGAGTT
+
@9<C<CGDGGFFEGGGGGGGGGGGGGGGGDGGGGGGG7CFCCFFGEGDGFF@EGGGGGGGGGGGCFFFGF9FCFGFEGGGGGGGGEEE@EGGGFG,CEGFG8BF;FGDFFFGGGGFGGG@FE:FDG7FBFEG:DEEGGGGG=FFGF9EGFGGGCFCFGGDD:,@>=F9=DED8E=E7=FFGFGEEFGFC6<CCFEG75DDFFF6=FFED@EF=FFCEAEEFC>F275>BEE=B=@B=ECEFFF235<EEEEF114<;3;;9<;9@66922:?>1,3?)<4((46619BF?43))(()..4
@M04999:289:000000000-L3R54:1:1101:7924:8046 2:N:0:416
GAATGGCTACAGGGGTATCTAATCCTGTTCGCTACCCATGCTTTCGAACCTCAGCGTCAGTTACAGACCAGAGAGCCGCCTTCGCCACTGGTGTTCTTCCATATATCTACGCATTCCACCGCTACACATGGAGTTCCACTCTCCTCTTCTGCACTCAAGAAAAACAGTTTCAGCTGCACTTCCCCGGTTAAGCCGAGGGCTTTCACAGCTGACTTGTTCTCCCGCCTGCGTTCGCTTTACGCCCAATAAATCCGGACAACGCTTGCCACCTACGTATTACCGCGGCTGCTGGCACGTATTT
+
CCCCCGGGGGGGGGGGGGGGGGGGGGGGGGGGGGGGFFGGGGGGGGGGGGGGGGGGFGGGGGGGGGGGGGGGGGDGGGGGGGGGGGGGGGGGGGGGGGGGGGGFGDGGGGFGGGGGGGGGGGGGGGGFGFGCFGFGGGGGGGGGFGGGGGGGDGGGGGGGGCFGGGEGGGGGGGGGFGFF6FCFGGCGGDFGGGGGGGDDFFFFFFFFDE=@BFAFCFFFF@FB@@?BFB;<D@FDFFFFFFF0;3;377?EFF>BFFFFB;BBF?FBBFB0:((4<?AA4(7>(209?F)80(32..)..
@M04999:289:000000000-L3R54:1:1101:9756:8052 2:N:0:416
TGGCGACTACTAGGGTATCTAATCCTGTTCGCTCCCCACGCTTTCGTCCATCAGCGTCAATCGGTATTTAGTAACCTGCCTTCGCAATCGGGGTTCTGTGTAATATCTATGCATTTCACCGCTACACTACACATTCCAGCTACTTCAATACTATTCAAGATTAACAGTATCAACGGCAGTTCTACATTTAAGCTGCAGGTTTTCACCGCTGACTTATCAACCCGCCTACGGACCCTTTAAACCCAATAAATCCGGATAACGCTCGCATCCTCCGTATTCCCGCGGCTGCTGGCACGGAGTT
+
C@CCCGGGGGGFAD@FFGGGGFGGGGGGGGGGGGEGGGGEGGGGGGGG@:FG?@DFGGDGGDDCGCFGGFFF<DFGGDFFFGGGG>7FGGG@CFGGGGGGGGGGFGGGFGBFFGGGGC;F?EFEGFFGGGGGFGGGGCEGGADDGGGGGGGGGGGGGAECFFGFEFFFDGGGAFDE58*=DFGCFF,EEAEG7FFFGF?FFFFFFFF5=AA=@FF><F6AADA==529B55(:>=DFFCFE@@;61;3;)9<@>01;1)7(68?1;>6>7<2:>B03>).52179(-4,,5(13.4((344
@M04999:289:000000000-L3R54:1:1101:6482:8055 2:N:0:416
GACTACCCGGGTATCTAATCCTGTTTGCTCCCCACGCTTTCGCATCTCAGCGTCAGTATCTGTCCAGAAGGCCGCCTTCGCCACCGGTATTCCTCCACATCTCTACGCATTTCACCGCTACACGTGGAATTCTACCTTCCTCTACAATACTCTAGTTAACCAGTTTTAAGTGCAATTCCTAGGTTGAGCCCAGGGCTTTCACACCTAACTTAATTATCCGCCTACATGCCCTTTACGCCCAGTCATTCCGATTAACGCTCGCACCCTCCGTATTACCGCGGCTGCTGGCACGGAGTTAGCC
+
CCCCCGGGGGGGGGGGGGGGGGGGGGGGGGGGGGGGGGGGGGGGGGGGGGGGGGGGGGGGGGGDEGGGGGGGGGGGGGGGD:FGGGGGGGGGGGGGGGGGGGGGGGGCGFGGGGGGGGGGGGGGGGGGGDGGGGGFDGGGGGGGFGEFGGGGGGGGGGGGGGGGGDFGGFGGGGGGFGFGGGGGGGGGFGGGGFDDFFGGFAFF>FFFFFEFFFFFFFF=>DFFFFFFFFFFFBFFF?BA;?E<<CEFFF0(:;EED@@0>B007<?:BF?BF2>AF6999>BFF???B:?FFF61:AAF?
@M04999:289:000000000-L3R54:1:1101:20110:8061 2:N:0:416
CTGACTACAAGGGTATCTAATCCTGTTCGCTACCCATGCTTTCGAGCCTCAGCGTCAGTAACAGACCAGAGAGCCGCCTTCGCCACTGGTGTTCTTCCATATATCTACGCATTTCACCGCTACACATGGAGTTCCACTCTCCTCTTCTGCACTCAAGTCTCTCAGTTTCCGATGCTCTTCCTCAGTTAAGCTGAGGGCTTTCACATTCAGACTTAAAAGACCGCCTGCGCTCCCTTTACGCCCAATAAATCCGGACAACGCTTGCCACCTACGTATTACCGCGGCTGCTGGCACGTAGTT
+
CCCCCGGGGGGGGGGGGGGGGGGGGGGGGGGGGGGGGGGGGGGGGGGGGGGGGGGGGGGGGGGGEGGGGGGGGGGGGGGGGGGGGFGGGGGGGGGGGGGGGGGGGGGGGGGGGGGGGGGGGGGGGGGGCFGGGGGGGGGGGGGGGGGGGGGGGGGFFGGGGGGGGGGGGGGGGGGGFGFGGGGGFGGGGAGGDF7CGGGGFFFFFFFFFFFFFFFFEFFDFF>BBFFF9@BFFFFFFEF:@9>FDFFEEEEFFB@BFFF@@FF6?FFFFFFB?<)6?FFF09>1;96BB?B??<<?1:2<
@M04999:289:000000000-L3R54:1:1101:26859:8086 2:N:0:416
GGACTACTAGGGTATCTAATCCTGTTTGCTCCCCACGCTTTCGCATCTCAGCGTCAGTATCTGTCCAGAAGGCCGCCTTCGCCACCGGTACTCCTCCACATCTCTACGCATTTCACCGCTACACGTGGAGTTCTACCTTCCTCTACAATACTCCAGATAACCAGTTTTAAGTGCAGTTCCCAGGTTGAGCCCGGGGCTTTCACACCTAACTTAATTATCCGCCTACATGCCCTTTACGCCCAGTCATTCCGCTTAACGCTCGCACCCTCCGTATTACCGCGGCTGCTGGCACGGAGTTAGC
+
CCCCCGGGGGGGGGGGGGGGGGGGGGGGGGGGGGGGGGGGGGGGGGGGGGFGGGGGGGGGGGGGGGGGGGGGGGGGGGGGGGGGGGGGGGGGGGGGGGGGGGGGGGGGGGGGGGGGGGGGGGGGGGGGCFGGGGGGGGGGGGGGGGGGGGGGGFGGGGGGGGGGGGGGFGGGGGGGFGFGGGFFGGGGGFGGGDGGGGFGFFFFFFFFEFFFFFFFEAF?EFFF>BFFEF3B3>6>EF?EFFF@EAECEE1(607>A;B6?BB>FBFB?FFF6<BAB<BB>F>9>F?D?FFFFB024<<26
@M04999:289:000000000-L3R54:1:1101:24625:8104 2:N:0:416
GGTTTGACTACTTGGGGTTCTAATCCTGTTTTCTCCCCCCGCCTTTGTGACCCAGGGTCAGTTACAGTGCATCCAGTCGCCTTCTCCACTTGTGTTCCTCCCAAATACTACGCCATTTCCCCCTTCCCCACGGAGTTCCCTTTCCTCTCCTTCCCTCTTATTACCACATTTCTTATTCAATCCTTAGGTTTAGCCCTTGACTTTCCCATATTGCTTTCCCAACCGCCCATCTACCCTTTTCACCCAGTAATTCCTGCTTCAACCTGCCCCCTCCGCATTTACCCGGCCTCTTGTCCGTAGT
+
6@6,,,,6C6,,,CFF+++,;CA-,E,;,CF@,E,CFF+@+++BC9,6,,,6,,;,669,,<C,,,,6,C,,6,:,:A4>F4:,,,C,69,,9AAF@<@<E,,,,,49,,5,++44C,,,9,44,9,4,,+8+@+@6@49,,6393=,6=,7,61,36,,73,@,+6@8A,@,@66;9++266,,,,,,5,159@+=+++01CA++*000;*;+3=7++04)8>2--)(((***85.5;**/03/((0)13<5;)1(())))1(/((536>6((((,(44).)81((((..)4-).-.((-
@M04999:289:000000000-L3R54:1:1101:7963:8106 2:N:0:416
GACTACTGGGGTATCTAATCCTGTTCGCTACCCATGCTTTCGAGCCTCAGCGTCAGTAACAGACCAGAGAGCCGCCTTCGCCACTGGTGTTCTTCCATATATCTACGCATTTCACCGCTACACATGGAGTTCCACTCTCCTCTTCTGCACTCAGGTCTCTCAGTTTCCGATGCTCTTCCTCAGTTAAGCTGAGGGCTTTCACATTCAGACTTAAAAGACCGCCTGCGCTCCCTTTACGCCCAATAAATCCGGACAACGCTTGCCACCTACGTATTACCGCGGCTGCTGGCACGTAGGTAGC
+
CCCCCGGGGGGGGGGGGGGGGGFGGGGGG:FGGGGGGGGGGGGGGGGGGGGGGGGGGGGGGGGGGGGGGGGGGGGGGGGGGGGGGGGFGGGGGGGGGGGGGGGGGGDGGFGGGGGGGGGGGGGGDF?FGGDFGGGGGGFGGGGGGGGGGGGGGGGGGGGGGGGGGGCEGEGDGFGGFGFGFDGFFDDFGGGF?8CGFFCG?FFFFFFACEFECFFFE>FB*:AABF=B2>>=BEFFF@DFF@FDFF<CCF960:;<?@>@:04?F7:1.2:<242<<<(1,40,41:,.-()2611(6)).
@M04999:289:000000000-L3R54:1:1101:10481:8122 2:N:0:416
GATTAGACTACCAGGGTATCTAATCCTGTTTGCTCCCCACGCTTTCGCATCTCAGCGTCAGTATCTGTCCAGAAGGCCGCCTTCGCCACCGGTATTCCTCCACATCTCTACGCATTTCACCGCTACACGTGGAATTCTACCTTCCTCTACAATACTCCAGATAACCAGTTTTAAGTGCAATTCCCAGGTTGAGCCCGGGGCTTTCACACCTAACTTAATTATCCGCCTACATGCCCTTTACGCCCAGTCATTCCGATTAACGCTCGCACCCTCCGTATTACCGCGGCTGCTGGCACGGAGT
+
CCCCCGGGGGGGGGGGGGGGGGGGGGGGGGGGGGGGGGGGGGGGGGGGGGGGGGGGGGGGGGGGGGGGGGGGGGGGGGGGGGGGGGGGGGGCF7FGGGGGGGGGGGGGGGGGGGGGGGGGGGGGGGGGGGGGGGGGGGGGGGGGGGGGGGGGGGGGGGGFGGGGGGGGGGGGGGFGFGFGGGGGGGGGGG6CCFGFG>DGEBFFFFFFFFFFEFFFFFFFFFEC@FDFDFFFFFEDFFFF<FF:B;06;;E?C?E(:;DFF;BFF>BBF>FFFBFFF:BBBA(4769;>FF?:FBB:19>4
@M04999:289:000000000-L3R54:1:1101:21026:8124 2:N:0:416
CGACTACTGGGGTATCTAATCCTGTTTGCTCCCCACGCTTTCGCATCTCAGCGTCAGTATCTGTCCAGAAGGCCGCCTTCGCCACCGGTATTCCTCCACATCTCTACGCGTTTCACCGCTACGCGTGGAATTCTACCTTCCTCTACAATACTCCAGATAACCAGTTTTAAGTGCAATTCCTAGGTTGAGCCCAGGGCTTTCACACCTAACTTAATTATCCGCCTACATGCCCTTTACGCCCAGTCATTCCGATTAACGCTCGCACCCTCCGTATTACCGCGCCTGCTGGCACGGAGTTAGC
+
CCCCCGGGGGGGGGGGGGGGGGGGGGGGGGGGGGGGGGGGGGGGGGGGGGGGGGGGGGGGGGGGGGGGGGGGGGGGGGGGGGGGGGGCGEGGGGGGGGGGGGGGGGGGG>FGGGGGGGGGGGGGGGGDGGGGGGGGGGGGGGGGGGGGGGGGGGFGGGGGGGGGGGGGGEFGFGGGFGFGGGGGGGDFGGGGGGCDGGGGFFFFFDFF@FFFFFFFFFF?ADFDDBFFEFFFFFFFF@FFFFFFFFFFFCE?FF?FFFFF?>BFFF<6?:>:B<BBBD<>B(4??BB7>BFFF9>B?:<<5
@M04999:289:000000000-L3R54:1:1101:21594:8159 2:N:0:416
TAGACTACTAGGGTATCTAATCCTGTTCGCTCCCCACGCTTTCGTCCATCAGCGTCAATCGGTATTTAGTAACCTGCCTTCGCAATCGGGGTTCTGTGTAATATCTATGCATTTCACCGCTACACTACACATTCCAGCTACTTCAATACTATTCAAGATTAACAGTATCAACGGCAGTTCTACAGTTAAGCTGCAGGTTTTCACCGCTGACTTATCAACCCGCCTACGGACCCTTTACACCCAATAAATCCGGATAACGCTCTCATCCTCCGTATTACCGCGGCTGCTGGCACGGAGTCAT
+
CCC<A@FGGGGGGFG<CEFCFGGGCGCCFG7EGG7<FCGGGDFFFF:FFFACF@FGD7FGDDFF<EFAFFFGGGGEFFGGEFGE:CEF,BCG:FG<A@FGEFF<B?,C=EFGGGE,?<FEECGEGGGGGGGF9DACEFG9EGGGFBFGG;@FAEG8BDEDFGFFGCEFGGGGGEGGEGFGGFGFGFGGGGDEGGGGGGGGFC+C8>DF5)@EEC9BEFFDA2>ADFFF9(8:DFF=E*<FB:D163).9CEF:18?471962(/79AA?A:1-,3?9A9?FB(4>92??(428,,104(6)
@M04999:289:000000000-L3R54:1:1101:20454:8167 2:N:0:416
CGTGGACTACTGGGGTATCTAGTCCTGTTCGCTCCCCACGCTTTCGTCCATCAGCGTCAATCGGTATTTAGTAACCTGCCTTCGCAATCGGGGTTCTGTGTAATATCTATGCATTTCACCGCTACACTACACATTCCAGCTACTTCAATACTATTCAAGATTAACAGTATCAACGGCAGTTCTACAGTTAAGCTGCAGGTTTTCACCGCTGACTTATCAACCCGCCTACGGACCCTTTAAACCCAATAAATCCGGATAACGCTCGCATCCTCAGTATTACCGCGGCTGCTGGCACGGAGTT
+
CCCCCGGGGGGEFGGGGGGGGGGGGGGGGGGGGGGGGGGGGGGGGGGGGGGGGGGGGGGGGGFFGGGGGGGGGGGGGGGGGGGGGGGGGGGGGGGGGGGFGGGGGFGGGGGGGGGGGGGGGGGGGGGGGGGGGGGGGGGGGFGGGGGGGGGGFFGGGGGAFFFGGGGGGGGGGGGGBGBFFFGCGGGGGGGCFGGGGGGGFFFFFFFFFFFFFFF6EFFEFF=AFF@DF>@(8@DD=@3@6;@0;;8@3>EFFF><<1EFFFFFBF><BFFF<0<A<AAB<?BF>;B4???26<<81((-.
@M04999:289:000000000-L3R54:1:1101:14434:8179 2:N:0:416
GACTACCAGGGTATCTAATCCTGTTTGCTCCCCACGCTTTCGCATCTCAGCGTCAGTATCTGTCCAGAAGGCCGCCTTCGCCACCGGTATTCCTCCACATCTCTACGCATTTCACCGCTACACGTGGAATTCTACCTTCCTCTACAATACTCCAGATAACCAGTTTTAAGTGCAGTTCCCAGGTTGAGCCCGGGGCTTTCACACCTAACTTAATTATCCGCCTACATGCCCTTTACGCCCAGTCATTCCGATTAACGCTCGCACCCTCCGTATTACCGCGGCTGCTGTCACGGAGTTAGCC
+
CCCCCGFGFEGGGGGGGGGGGGGGGGFGGGFGGGGGGGGGGEGGGGGGFGGGGGGGGGGGGGGGGGGGGGGGGGGGGGGFGFGGGGCGEFGFFFGGGGGGGGGGGGGGGGGGFGGGGGGGGGGDGGG:CFFGGFGGGGGGGGGEGGFGGGGGEFGCFGFGGGFFGGGGD9EDGF?GFGBFGCFEFFEGGGGG6CDCGGC8;FFFFF6AFEEF=FFFEFF>F@FDBBEEEEFFB=4;;@FE0(/;>??CF8<;7DF<?FFF1;1>FF11:;33::<A9(993499?FF4724:073819243
@M04999:289:000000000-L3R54:1:1101:8241:8181 2:N:0:416
GCAGACTACTGGGGTATCTAATCCTGTTTGCTCCCCACGCTTTCGCATCTCAGCGTCAGTATCTGTCCAGAAGGCCGCCTTCGCCACCGGTATTCCTCCACATCTCTACGCATTTCACCGCTACACGTGGAATTCTACCTTCCTCTACAATACTCCAGATAACCAGTTTTAAGTGCAGTTCCCAGGTTGAGCCCGGGGCTTTCACACCTAACTTAATTATCCGCCTACATGCCCTTTACGCCCAGTCATTCCGATTAACGCTCGCACCCTCCGTATTACCGCGGCTGCTGGCACGGAGTT
+
CCCCCGGGGGGGGGGGGGGGGGGGGGGGGGGGGGGGGGGGGGGGGGGGGGGGGGGGGGGGGGGGGGGGGGGGGGGGGGGGGGGGGGGGGGGGGGGGGGGGGGGGGGGGGGGGGGGGGGGGGGGGGGGGGGGGGGGGGGGGGGGGGGGGGGGGGGGGGGGGGGGGGGGGGGGGGGGGFGFGGGGGGGGGGGFGGGGGGGGGFFFFFFFFFFFFFFFFCFFF6:@BDDFDFFCE=:EDFFFFF@FFFFFFFFFEFFFFFEE6>BFFBFFFFF:<6:<B?BB2?FFF>>>BFFFBF>(342:7
@M04999:289:000000000-L3R54:1:1101:21392:8187 2:N:0:416
AGACTACTGGGGTATCTAATCCTGTTTGCTCCCCACGCTTTCGCATCTCAGCGTCAGTATCTGTCCAGAAGGCCGCCTTCGCCACCGGTATTCCTCCACATCTCTACGCATTTCACCGCTACACGTGGAATTCTACCTTCCTCTACAATACTCTAGTTAACCAGTTTTAAGTGCAATTCCTAGGTTGAGCCCAGGGCTTTCACACCTAACTTAATTATCCGCCTACATGCCCTTTACGCCCAGTCATTCCGATTAACGCTCGCACCCTCCGTATTACCGCGGCTGCTGGCACGGAGTTAGC
+
CCCCCGGGFFCFGGGGGGGGGGGGGGGGGGGGGGGGGGGGGGGGGGGGGGGGGGGGGGGGGGGGGGGGCFECFGGGGGGGGGGGGGGEGCGGGGGGGGGGGGGGGGGGGEGGGGGGGCDGGGGGGGFDGGGGGGGGGGGGGGGGGGGGGGGGGGFGGGFGGGGGGGGGGG8EDGGGFGFGGCD?FGGGGGGGGFE>DGGGFFFFFBFFEFFFFFFFCFF;?BFADF@ECEBF=FEEF=@DB@>BFFFFFFE(6<<9E1;@@;6;F2?FB19::18ABF1139>FFFFBFF??0(29:<A<6
@M04999:289:000000000-L3R54:1:1101:24042:8187 2:N:0:416
AGACTACAAGGGTATCTAATCCTGTTTGCTCCCCACGCTTTCGCATCTCAGCGTCAGTATCTGTCCAGAAGGCCGCCTTCGCCACCGGTATTCCTCCACATCTCTACGCATTTCACCGCTACACGTGGAATTCTACCTTCCTCTACAATACTCCAGATAACCAGTTTTAAGTGCAATTCCCAGGTTGAGCCCGGGGCTTTCACACCTAACTTAATTATCCGCCTACATGCCCTTTACGCCCAGTCATTCCGATTAACGCTCGCACCCTCCGTATTACCGCGGCTGCTGGCACGGAGTTAGC
+
CCCCCGGGFGGGGGGGGGGGFGGGGGGGAFGFFGGGGGGEGGGGGGGFGFFGGFEFGGGGGGGGGGGGGGGGGGGGGGGGGDEGGGGGEFGGEFGGGGGGFFFGGFFGEGEGGGDFCCGGGEGGGEFGECFDFGGFGGGGGGGGFDFGGGGFFGFCBDFFGGGFD8ECGGGGGGGGFGCFGF??FGGFG?FGE>GDDDFFFAFFFFFFFFEFFFFFFFFEFBFD9=@FFFEFFBEFCD0BF;=@<EFFFFFF23;3;DBDBBF19>F:BF>0608>A><F9(2660)8(,(,(4(-48942
@M04999:289:000000000-L3R54:1:1101:21730:8191 2:N:0:416
ACGACTACCAGGGTATCTAATCCTGTTCGCTCCCCACGCTTTCGTCCATCAGCGTCAATCGGTATTTAGTAACCTGCCTTCGCAATCGGGGTTCTGTGTAATATCTATGCATTTCACCGCTACACTACACATTCCAGCTACTTCACTACTATTCAAGATTAACAGTATCAACGACAGTTCTACAGTTAAGCTGCAGGTTTTCACCGCTGACTTATCAACCCGCCTACGGACCCTTTAAACCCAATAAATCCGGATAACGCTCGCATCCTCCGTCTTACCGCGGCTGCTGGCACGGAGTTA
+
-8B<BFFGFFFFGGGFFDGGEEFGGDDFEGGGDGFFGCG:BFCGGGGGGGGFGGGGEEC9C@FG@EEFAFG<CEFFF<FEGGGC+BFGGFGE@CFGFFEE,AFDGGCGFFFGFFEEGGGCEEGGFEGFFFFEFGGGGGGGGFGGG,@EGFGGGGA=9AD@DCEFGGEAFFFGCFDEECFGGGGGGGGGFFGFFFEC?FGGFCFFFDBD==CAAFAFF9F:?BAAA>D@=2>5=BDFF<=FFF;0334>CEFF>(8<<E@>;;6>>F>0<BBF<(2:9>(8>6>013837,03<0(((-44
@M04999:289:000000000-L3R54:1:1101:12402:8229 2:N:0:416
ATGGACTACTGGGGTATCTAATCCTGTTCGCTCCCCACGCTTTCGTCCATCAGCGTCAATCGGTATTTAGTAACCTGCCTTCGCAATCGGGGTTCTGTGTAATATCTATGCATTTCACCGCTACACTACACATTCCAGCTACTTCAATACTATTCAAGATTAACAGTATCAACGGCAGTTCTACAGTTAAGCTGCAGGTTTTCACCGCTGACTTATCAACCCGCCTACGGACCCTTTAAACCCAATAAATCCGGATAACGCTCGCATCCTCCGTATTACCGCGGCTGCTGGCACGGAGTT
+
CCCCCGGGGGCDGGGGGGGGGGGGGGGGGGGGGGGGGGGGGGGGGGGGGGGGGGGGGGGGGGGGGGGGGGGGGGGGGGGGGGGGGGGGGGGGGGGGGGGGGGGGGGGGGFGGGGGGGGGDGGGGGGGGGGGGGGGGGGGGGGGGGGGGGGGGGGGGGGGGGGGGGGGGGGGGGGGGFGFFGGGGGGGGGGGGGFGGGFFGFFFFFFEFFFFFFFFFFFFFFAAFFD@F@9=BFFFFFFCFE;@FFDEFFFFF@9DDDEFFFFF09>FBF23?01::?AFFF099>>BFFB?FFFF>>FFF
@M04999:289:000000000-L3R54:1:1101:22955:8250 2:N:0:416
GGACTACCGGGGTATCTAATCCTGTTCGCTACCCATGCTTTCGAACCTCAGCGTCAGTTACAGACCAGAGAGCCGCCTTCGCCACTGGTGTTCTTCCATATATCTACGCATTCCACCGCTACACATGGAGTTCCACTCTCCTCTTCTGCACTCAAGAAAAACAGTTTCAGCTGCACTTCCCCGGTTAAGCCGAGGGCTTTCACAGCTGACTTGTTCTCCCGCCTGCGTTCGCTTTACGCCCAATAAATCCGGACAACGCTTGCCACCTACGTATTACCGCGTCTGCTGGCACGTAGTTATC
+
C@CCCGGGG7FGGGGGGGGGGGGGGGGGGGGGGGGGFGGGGGDDFGGGGGGGGGGGGEFGGGGGGGGGFGGCGGGGGGGGGDEGGGGGGGGGGGGGGGGGGGGGGGGGGGGGGGGGGGGGGGGGGGGFCCFGGGGGFGGGGGGGCGGGGGGGGGGGGFG,DEGGGGGGGAFGGGGGFDDGFGGDEGG9;E@*9C>DGGGGFFFFFFFF@@EF@FFFFFFBEBFFFF082;<F@@DEFFF:;?D?FA<ABF>>09>B?BFFFBB?FBFF>2???>026410((-:06A5>?052?<:?2<).
@M04999:289:000000000-L3R54:1:1101:5104:8254 2:N:0:416
GACTACCGGGGTATCTAATCCTGTTTGCTCCCCACGCTTTCGCATCTCAGCGTCAGTATCTGTCCAGAAGGCCGCCTTCGCCACCGGCATTCCTCCACATCTCTACGCATTTCACCGCTACACGTGGAATTCTACCTTCCTCTACAATACTCCAGATAACCAGTTTTAAGTGCAATTCCCAGGTTGAGCCCGGGGCTTTCACACCTAACTTAATTATCCGCCTACATGCCCTTTACGCCCAGTCATTCCGATTAACGCTCGCACCCTCCGTATTACCGCGGCTGCTGGCACGGAGTTAGCC
+
CCCCCGFGGGGGGGGGGGGGGGGGGGGGGGGGGGGGGFGGGGGGGGGGGGGGGGGGGGGGGGGGGGGGGGGGGGGGGGGGGGGGGGEEGGGGGGGGGGGGGGGGGGGGGGGGGGGGGGDEGGGGGFGEFGGGGGGGGGGGGGGGGGGGGGGGGGGFFGGGGGGGGGGGGGGCCCDFFCFDGGGGGGGGGGGGGDEDGGG7@CFFFFFFFFFFFFFFFFFFFFFFFFFFFEDFFEEFFFFF;1;EEECFC@FF??BAB6??F0;>><:::66(244<<B99((99?B>F::??141?FADF:
@M04999:289:000000000-L3R54:1:1101:17288:8259 2:N:0:416
CTGGACTACCCGGGTATCTAATCCTGTTTGCTCCCCACGCTTTCGCATCTCAGCGTCAGTATCTGTCCAGAAGGCCGCCTTCGCCACCGGTATTCCTCCACATCTCTACGCATTTCACCGCTACACGTGGAATTCTACCTTCCTCTACAATACTCTAGTTAACCAGTTTTAAGTGCAATTCCTAGGTTGATCCCAGGGCTTTCACACCTAACTTAATTATCCGCCTACATGCCCTTTACGCCCAGTCATTCCGATTAACGCTCGCACCCTCCGTATTACCGCGGCTCCTGGCACGGAGTTT
+
@CC?CFFDF8FCEFFGGGGG,CEFGDAFF8AAF@FGCFGGCEGG7@FC:FF<BECGGG7FEF<F<F9FG8EED<<B7FGEGGGGDGGD=:FGFCFFGFFGGGGGGGGFFCGEFEFGGGGCEG@FGG:FC:CEF8>E=FAFDGFDGGGGGFFFF=,D;=EF:EG=BFEFFGA=@CFFFG+=FCF7@FDEGG,@AFC++;7D6;@CFF*9C@=->AF8EC6A=>2=AA>=248@EBFBE9=A@9>064@3?3??1;7;<CC16886;7>>:?6:9<??724>:>;>>6(4?3(.4<(((44:)
@M04999:289:000000000-L3R54:1:1101:27619:8259 2:N:0:416
AGACTACTGGGGTATCTAATTCTGTTCGCTACCCATGCTTTCGAACCTCAGCGTCAGTTACAGACCAGAGAGCCGCCTTCGCCACTGGTGTTCTTCCATATATCTACGCATTCCACCGCTACACATGGAGTTCCACTCTCCTCTTCTGCACTCAAGAAAAACAGTTTCAGCTGCCCTTCCCCGGTTAAGCCGAGGGCTTTCACAGCTGACTTGTTCTCCCGCCTGCGTTCGCTTTACGCCCACTAAATCCGGACAACGCTTGCCCCCTACGTATTACCGCTGCTGCTGGCACGTAGTTCAC
+
-A,A,FDF,C,:CC<EFG<@,C,;6<,B+BB@F@EFGGEDEFD,@FF,C@C8@B68BFGGC<EEFFFA<@EFGGGGGGGGF:,4?BEFG8FC,CEAF9FEE<AEFG9A7F=FGF<<F::+6@C8A<FCCFGGGGF=;DEEFDF,9DF,=;EAFFG8>EGGGGFDFDEG:EGAFD+@:FFDG6=7C88D7<@+44C?DGGCFC+1+99*.:8*9=AB:BFBBBF5(5-61<@122=CF((:90(3(=8?<3:(47>2(49?((4()(,,(4((.)45<A(((,(.57,,4((,1,(((-)).
@M04999:289:000000000-L3R54:1:1101:11913:8295 2:N:0:416
GACTACTAGGGTATCTAATCCTGTTTGCTCCCCACGCTTTCGCATCTCAGCGTCAGTATCTGTCCAGAAGGCCGCCTTCGCCACCGGTATTCCTCCACATCTCTACGCATTTCACCGCTACACGTGGAATTCTACCTTCCTCTACAATACTCCAGATAACCAGTTTTAAGTGCAGTTCCCAGGTTGAGCCCGGGGCTTTCACACCTAACTTAATTATCCGCCTACATGCCCTTTACGCCCAGTCATTCCGATTAACGCTCGCACCCTCCGTATTACCGCGGCTGCTGGCACTGAGTTAGCC
+
CCCCCGGGGGGGGGGGGGGGGGGGGDFGGFGGGGGGGGGEGGEGGGGGD9FEBBFFGFGGGGGFGG<DFGGGGGGGGCGGGDGGGGGG@FGGFGGGGGC<FFGGGGGGGGEGGGCFGGF@FGGCFF>+EG@FGGGF9;EGGGGGGCFGGGGFGGGCDFGGG9EFCFGGFAFFFA9FFGBDF6=2=@DFFGECE6@>5CCCC6;AAFFA@6<*:99BEFFF>DF>D26C3>@BBE4C1;>36;5@4?CFF83;((.)62;;96(((,4:?91:<(56<BB(2,4(4))(212(5<)6)5>F:
@M04999:289:000000000-L3R54:1:1101:7148:8326 2:N:0:416
AGACTACCCGGGTATCTAATCCTGTTCGCTCCCCACGCTTTCGTCCATCAGCGTCAATCGGTATTTAGTAACCTGCCTTCGCAATCGGGGTTCTGTGTAATATCTATGCATTTCACCGCTACACTACACATTCCAGCTACTTCAATACTATTCAAGATTAACAGTATCAACGGCAGTCCTACAGTTAAGCTGCAGGTTTTCACCGCTGACTTATCAACCCGCCTACGGACCCTTTAAACCCAATAAATCCGGATAACGCTCGCATCCTCCGTATTACCGCGGCTGCTGGCACGGAGTTAGC
+
CCCCCGGGGGGCCGGFGGGFGGCAFGGGDGGGGGGGGGGGGFGFGEDFGFGGGGGE7FDDGEGFFFEFAFFGGGGGGGGGGGGGDEFCCGGGGGGFCFFBEFGFGGGGGEGGGGGGGGGGGGGGGGGGGCGGGGGGGGGGGGGGGGGGGCGCDDCDBF9AGGGGGGGGGGGGEEGGF+;9CCCFFGGGGGGGGGGFGGGGFFFFFFDD><4*A:@FEAFFF=29@DFFDF(38@FEFFE;?;DDFEFEEEBFD1?EEF90:>0049??FFFF:?>AFFF;(499(48?:BB3?(4;(3)62
@M04999:289:000000000-L3R54:1:1101:9766:8360 2:N:0:416
GTTCTGACTACCCGGGTATCTAATCCTGTTTGCTCCCCACGCTTTCGCATCTCAGCGTCAGTATCTGTCCAGAAGGCCGCCTTCGCCACCGGTATTCCTCCACATCTCTACGCATTTCACCGCTACACGTGGAATTCTACCTTCCTCTACAATACTCCAGTTAACCAGTTTTAAGTGCAATTCCCAGGTTTAGCCCTGGGCTTTCACACCTAACTTAATTATCCTCCTACATGCCCTTTCCGCCCATTCATTCCGTTTAACGCTCGCCCCCTCCGTATTACCTCGGCTGCTGGCTCGGATT
+
-BCCCFEGFAEE@+++@+EEF,CC,EFGGGGEGGGF@FGGGGEFGGC@CCCFFCCFGGGGCGFGGG9FEGG@E@8EE?4BFFGGCGCEFGE7F+AFGGGGGGGFFGGFGEEFG@FGGGFGC8FBFCEF:F4::9EGGGACFGGGGGGGFGCDEAGGD=8,,@,@D=9@DFFG8,+@+B+=CFFC99,+@E,1232;0;***;AFA9B98AC));BF3+=/1:A4*:@B3>(9*6.5@=B+.(/((((/<)<<59()6//)9((/,(.((-,--((-(43-..))(((--3:3(((.(((-4
@M04999:289:000000000-L3R54:1:1101:12587:8373 2:N:0:416
AGGACTACACGGGTATCTAATCCTGTTTGCTCCCCACGCTTTCGCATCTCAGCGTCAGTATCTGTCCAGAAGGCCGCCTTCGCCACCGGTATTCCTCCACATCTCTACGCATTTCACCGCTACACGTGGAATTCTACCTTCCTCTACAATACTCCAGATAACCAGTTTTAAGTGCAATTCCCAGGTTGAGCCCGGGGCTTTCACACCTAACTTAATTATCCGCCTACATGCCCTTTACGCCCATTCATTCCGATTGACTCTCGCACCCTCCGTATTACAGCGGCTGCTGGCACGGAGTT
+
CCCCCGGGGGGGGGGGGGGGGGGGGGGAFGGGAFCGG:FGGGGGG,8CEFGGGGGGGGGGDFGGGFGGFEGGGG<FGDGGGFGGG:BGGGDGGGGFFGGGGGGGGGGGFGGGGGGGGGGGGGGGGGGGGGGGGGGGGGGGGFGGGDGG9FGGGGGGGGGGFGGGGG8DGGG9FGGGFGFGGGGD6EG:C6CCF+CDDGGGFFFFFFFFEEFFFFBF?FFFF2BFFDD2;7;E@EFFCF;EF68(7?E?971/3;D04C)792<?6(42(216?6<:<A))390490150(412326(4:
@M04999:289:000000000-L3R54:1:1101:12432:8381 2:N:0:416
GCCAGACTACCCGGGTATCTAATCCTGTTTGCTCCCCACGCTTTCGCATCTCAGCGTCAGTATCTGTCCAGAAGGCCGCCTTCGCCACCGGTATTCCTCCACATCTCTACGCATTTCACCGCTACACGTGGAATTCTACCTTCCTCTACAATACTCCAGATAACCAGTTTTAAGTGCAGTTCCCAGGTTGAGCCCGGGGCTTTCACACCTAACTTAATTATCCGCCTACATGCCCTTTACGCCCAGTCATTCCGATTAACGCTCGCACCCTCCGTATTACCGCGGCTGCTGGCACGGAGTT
+
CCCCCGGGGGGGGGGGGGGGGGGGGGGGGGGGGGFGGGGGGGGGGGGGGGGGGGGGGGGGGGGGGGGGGGGG8FGGGGGGGGGGGGGGGGGGGGGGGGGGGGGGGGGGGGGGGGGGGGGGGGGGGGGGGGGGGGGGGGGGGGGGGGGGGGGFCFGGGGGGGGGGGGGGGGGGGGGGFGFGGGGFFGGGGC6<FGGGGGGGFFFFFFAFDFFFBFFFEFFFFFFFFFF>D@ECEF@FF@EF@FFFF<FFEECFFFDFDF>:?BBBBF66>FFB?F::?FFFAB9;162><708?7?B>1;B<
@M04999:289:000000000-L3R54:1:1101:22619:8408 2:N:0:416
TAGACTACCGGGGTATCTAATCCTGTTCGCTCCCCACGCTTTCGTCCATCAGCGTCAATCGGTATTTAGTAACCTGCCTTCGCACTCGGGGTTCTGTGTAATATCTATGCATTTCACCGCTACACTACACATTCCAGCTACTTCAATACTATTCAAGATTAACAGTATCAACGGCAGTTCTACAGTTAAGCTGCAGGTTTTCACCGCTGACTTATCAACCCGCCTACGGACCCTTTAAACCCAATAAATCCGGATAACGCTCGCATCCTCCGTATTACCGCGGCTGCTGGCACGGAGTT
+
CCCCCGGGGGGEGFGGFFGGGGGFFFGFGGG<FEGFGFGGGGGGGGGGGGFFGGGGGEGGFCFFGGG<EFGGFGCEGGGGGGGG+BFCGG:FGGFBFEGGCFGAFFGGGGGDGA?FGGGGGGGGGGGGCGFEGGGFEGGGGGDGCGGGGGFGFFGGGFFE@FGDFGFFGGEGGEGG>FFGGGGGGGGGGGGGGGDGGD?F@;BFBBFFFFBEEFFFFFFDFBB@D@D=@FFB<D@ECEEFF?F;@8;CCFEBB0;04<?>6?BFFFB08ABB?0<B)-4399>96><F:2<0)(4>(8:
@M04999:289:000000000-L3R54:1:1101:22853:8428 2:N:0:416
GGACTACAGGGGTATCTAATCCTGTTTGCTCCCCACGCTTTCGCATCTCAGCGTCAGTATCTGTCCAGAAGGCCGCCTTCGCCACCGGTATTCCTCCACATCTCTACGCATTTCACCGCTACACGTGGAATTCTACCTTCCTCTACAATACTCCAGATAACCAGTTTTAAGTGCAGTTCCCAGGTTGAGCCCGGGGCTTTCACACCTAACTTAATTATCCGCCTACATGCCCTTTACGCCCAGTCATTCCGATTAACGCTCGCACCCTCCGTATTACCGCGGCTGCTGGCACGGCGTTAGC
+
CCCCCGGGGGGGGGGGGGGGGGGGGGGGGGGGGGGGGGGGGGGGGGGGGGGGGGGGDFFGGGGGGGGGGGGGGGGGGGGGGGGGGGGGGGFGGCGGGGGGCFGGGGGGGGGGGGGGGGGGGGGGGGGGDGGGGGGGGGGGGGGGGGGGGGGGGGGGFGGGG?FGGGGGFGGGGGGGFGFGGDFDGGGFGCFFEGCDCDGG>ACFF>FABBCAE8EFFFFCA>@D==BC?E@B=@FFF@F3:(4@8@EEFEF<<??3C@0<?>BBFF:0816:6::>AA023(49BB7?7<??FB0999(89
@M04999:289:000000000-L3R54:1:1101:24998:8442 2:N:0:416
TCGGGGACTACAGGGGTATCTAATCCTGTTCGCTCCCCACGCTTTCGTCCATCAGCGTCAATCGGTATTTAGTAACCTGCCTTCGCAATCGGGGTTCTGTGTAATATCTATGCATTTCACCGCTACACTACACATTCCAGCTACTTCAATACTATTCAAGATTAACAGTATCAACGGCAGTTCTACAGTTAAGCTGCAGGTTTTCACCGCTGACTTATCAACCCGCCTACGGACCCTTTAAACCCAATAAATCCGGATAACGCTCGCATCCTCCGTATTACCGCGGCTGCTGGCACGGAGT
+
CCCCCGGGGGGGGGGGGGGGGGGGGFGGGGGGGGGGGGGDGGGEGGGGDGGGGGGGGGGGGGGGGFGGGGGGGGGGGGGGEFGGGGEGGGGGGGGGGFGG<@?9FGFAAFGGGGGFGGGFFEFGGGGGGGCEF?@;FFFFGGGGGGGGFGGFFGGGGCGGFGGGGG=FGGGGGGGGF6ACFCFGGFGGFGGGGGGFGFFC>F>>FFFFFFBFFFFFFFFCFBB>B@FFFFFF2:6<FD@FF<A@?D;@;ACE3(31,8<<BBF:?BBFFFFBF?F2<:(6<DF(4320(4??F?FFF;19-
@M04999:289:000000000-L3R54:1:1101:27696:8458 2:N:0:416
GGGTCGACTACCAGGGTATCTAATCCTGTTCGCTCCCCACGCTTTCGTCCATCAGCGTCAATCGGTATTTAGTAACCTGCCTTCGCAATCGGGGTTCTGTGTAATATCTATGCATTTCACCGCTACACTACACATTCCAGCTACTTCAATACTATTCAAGATTAACAGTATCAACGGCAGTTCTACAGTTAAGCTGCAGGTTTTCACCGCTGACTTATCAACCCGCCTACGGACCCTTTAAACCCAATAAATCCGGATAACGCTCGCATCCTCCGTATTACCGCGGCTGCTGGCACGGAGT
+
CCCCCGGGGGGGGGGGGGGGGG@CCFGGGGGGGGGGGGGCFGFGGGGGGGGGGGGGGGGGGGGGGGGGFGGGGGGGGGGGGGGGGGGGGGGGGGGGGGGGGGGGGGGGGGGGGGGGGGGGGGGGGGGGGGGGGGGGGGGGGGGGDEGGGGGFGGGGGGGGGGGGGGGFGGGGGGGGFGFGGGGFGGGGGGGGGCGGGGGGFFF>FFFFD>BFAFFFFFFFFFFDB>B=DFFD@BFDFFFF3>@;@FFDFFEEE;BBD;;;@F>BF>6;BFFFF:><?B?FFFF>FFFFFFFF:???F;BB4
@M04999:289:000000000-L3R54:1:1101:2898:8462 2:N:0:416
TACTACTCGGGTATCTAATCCTGTTTGCTCCCCACGCTTTCGCATCTCAGCGTCAGTATCTGTCCAGAAGGCCGCCCTCGCCACCGGTATTTCTCCACATCTCTACGCATTTCACCGCTACACGTGGAATTCTACCTTCATCTACCACACTCCAGATAACAAGTTTTAAGTGCAATTCCCAGGTTGAGCCCGGGGCTTTCACACCTAACTTTATTATCCGCCTCCATGCCCTTTACGCCCAGTCATTCCGAGTACACCTCGCACCCTCCGCATTACCGCGTCTGCTGGCCCCGTGGTAGCC
+
--88,66,,8F6+E@F@,;,6,6CFF,,,C6DF,@FEC7F,,B,8@@F,6,@8,,,6<;EFFFGGGFFC6FDF7FC++A+@@CFE+7::F9,BEFE<F@FAFGG,59CB?:EE?F9CEG8+CE@4,+@AAA;F,E>EFG,,@=D8,=,6=8E,,@EEF8E,3@=E9EDD83@8E7:DC===F+,,,3<,9E***@C9>;8+++3:>6A)***9B66@A=>F==(07**()63(5)7(66>((//;755)(/((()))((,(-39B<2:?6(-(-:)64>>---()4),2(((-(((-)...
@M04999:289:000000000-L3R54:1:1101:21505:8470 2:N:0:416
GTGACTACTCGGGTATCTAATCCTGTTTGCTCCCCACGCTTTCGCATCTCAGCGTCAGTATCTGTCCAGAAGGCCGCCTTCGCCACCGGTATTCCACCACATCTCTACGCATTTCACCGCTACACGTGGAATTCTACCTTCCTCTACAATACTCCAGATAACCAGTTTTAAGTGCAGTTCCCAGGTTGAGCCCGGGGCTTTCACACCTAACTTAATTATCCGCCTACATGCCCTTTACGCCCAGTCATTCCGATTAACGCTCGCACCCTCCGTATTACCGCGGCTGCTGGCCCGGAGTT
+
CCCCCGGGGGGGGGGGGGGGGGGGGGGGGGGGGGGGGGGGGGGGGGGGGGGGGGGGGGGGGGGGGGGGGGGGGGGGGGGGGGGGGGGGDFGGGGGGGGGGGGFGFGGGGGGGGGGGGGGGGGGGGGGFGGGGFGGGGGGGGGGGGGGGGGGGGGGGGGGGGGFGGGGGGGGFGCGGFGFGGGGGGGGCGGGGGGGGGGGGFFFFFFEFE=@CEF6FCCFE=2=@FFFFFF@BDFFFFE7EBBD;EFEFFF<(6?@DCE172?1>>BF?(121:014:><?9((49>:B:((.(((--80
@M04999:289:000000000-L3R54:1:1101:20165:8477 2:N:0:416
TGGCGACTACTGGGGTATCTAATCCTGTTTGCTCCCCACGCTTTCGCATCTCAGCGTCAGTATCTGTCCAGAAGGCCGCCTTCGCCACCGGTATTCCTCCACATCTCCACGCATTTCACCGCTACACGTGGAATTCTACCTTCCTCTACAATACTCTAGTCAACCAGTTTTAAGTGCAATTCCTAGGTTGAGCCCAGGGCTTTCACACCTAACTTAATTATCCGCCTACATGCCCTTTACGCCCAGTCATTCCGATTAACGCTCGCACCCTCCGTATTACCGCGGCTGCTGGCACGGAGTT
+
C@CCCGGGGGGGGGGGGGGGGGGGGGGGGGGGGGGGGGGGGGGGGGGGGGGGGGGGGGGGGGGGGGGGGGGGGFFGGGGGGGGGGGGGGGGGGGGGGGGGGGGGGGGGGGGGGGGGGGGGGGGGGGGCGGGGGGGGGGGGGGGGGGGGGGFGGGGGGFFGGGGGGGGGGGGGGDGGFGFGGGGGF9CGGGGGGGGGGG>DFFFFFFFFDFE3BFFFFFF<CCCDBDFFFE4CE6@FDFEF2;>@;?F<EE??E@FFD;EE01?4192>>1?FB9:0<>9446>;BB;6<DBF::??00433
@M04999:289:000000000-L3R54:1:1101:3384:8493 2:N:0:416
GTTTGGACTACACGGGTATCTAATCCTGTTTGCTCCCCACGCTTTCGCATCTCAGCGTCAGTATCTGTCCAGAAGGCCGCCTTCGCCACCGGTATTCCTCCACATCTCTACGCATTTCACCGCTACACGTGGAATTCTACCTTCCTCTACAATACTCCAGATAACCAGTTTTAAGTGCAGTTCCCAGGTTGAGCCCGGGGCTTTCACACCTAACTTAATTATCCGCCTACATGCCCTTTACGCCCAGTCATTCCGATTAACTCTCGCACCCTCCGTATTACCGCGCCTGCTGGCACGGAGT
+
CCCCCGGGGGGGGGGGGGGGGGGFGGGGGGGGGGGGGGGGGGGGGGGGGGGGGGGGGGGGGGGGGGGGGGGGGGGGGGGGGGGGGGDGGGFGG@FGGGGGGGGGGGGGGGGGGGGGGGGGGGGGGGGGGGG7BFGGGGGGGGGGGGGGGGGGGGGGGGGGGGGGGGGGGGGGGGGGFGFGGGGGFFGGGGGGGGGG7DDGFFFFBFFFFDFFFFCCF=8CFFE4@FDFFFFEFFFFFFFFF7@FFDFFFFE?C?;<??FFF))6)2<11((36BF<627A49<99(2?6:?:>?:??F>6-
@M04999:289:000000000-L3R54:1:1101:24052:8495 2:N:0:416
GACTACAGGGGTATCTAATCCTGTTTGCTCCCCACGCTTTCGCATCTCAGCGTCAGTATCTGTCCAGAAGGCCGCCTTCGCCACCGGTATTCCTCCACATCTCTACGCATTTCACCGCTACACGTGGAATTCTACCTTCCTCTACAATACTCCAGATAACCAGTTTTAAGTGCAGTTCCCAGGTTGAGCCCGGGGCTTTCACACCTAACTTAATTATCCGCCTACATGCCCTTTACGCCCAGTCATTCCGATTAACGCTCGCACCCTCCGTATTACCGTGGCTGCTGGCACGGAGTTAGCC
+
CCCCCGGGGGGGGGGGGGGGGGGGGGGGGGCGEGGGGGGGGGGGGGGGGGGGGGGGGGGGGGGGGGDGGGGGGGGGGGGGDGGGGGGGGGGGGGGFGGGCFGGGGGGGGGDGGGGGGGDCGGGEFGGDGGGGGGGGGGGGGGCFEFGGGGGGGGGGGFGGGGGGGGGGGFGGGGGGFGFGFGCFFGGGGFGGGC*95CGGFFAFFAAFBEFFCAFFCFF=FFFFFBEEEBBFFEEEFF9ED;@@F?CEE;(;@FF>(11?FFFFFFFFFF:?0:6><:?B;6???::?1:?F049::ABF:
@M04999:289:000000000-L3R54:1:1101:25736:8503 2:N:0:416
CGACTACCCGGGTATCTAATCCTGTTTGCTCCCCACGCTTTCGCATCTCAGCGTCAGTATCTGTCCAGAAGGCCGCCTTCGCCACCGGTATTCCTCCACATCTCTACGCATTTCACCGCTACACGTGGGATTCTGCCTTCCTCTACAATACTCCAGATAACCAGTTTTAAGTGCAATTCCCAGGTTGAGCCCGGGGCTTTCACACCTAACTTAATTATCCGCCTACATGCCCTTTACGCCCAGTCATTCCGATTAACGCTCGCACCCTCCGTATTACCGCGGCTGCTGGCACGGAGTTAGC
+
CCCCCGGGGGGGGGGGGGGGGGGGGGGGGGGGGGGGGGGGGGGGGGGGGGGGGGGGGGGGGGGGGGGGGGGGGGGGGGGGGGGGGGGGGGGGGGGGGGGGGGGGGGGGGGGGGGGGGGGGGGGGGGGGGGGGGGGGGGGGGGGGGGGGGGGGGGGGGGGGGGGGGGGGGGGGGGGGFGFGGGCGGGGGGGGGGGGGDGGGFFFFFBFFEFFFFFFFEFFFFFFFFF8CEFFFFFFFFFFEFFFFFFFFFFE7<<BFFFFFFFB919B?FBFFFFFB99?BFF;BFFFF2??F?96;:<<<)
@M04999:289:000000000-L3R54:1:1101:11055:8521 2:N:0:416
GACTACAAGGGTATCTAATCCTGTTTGCTCCCCACGCTTTCGCATCTCAGCGTCAGTATCTGTCCAGAAGGCCGCCTTCGCCACCGGTATTCCTCCACATCTCTACGCATTTCACCGCTACACGTGGAATTCTACCTTCCTCTACAATACTCTAGTTAACCAGTTTTAAGTGCAATTCCTAGGTTGAGCCCAGGGCTTTCACACCTAACTTAATTATCCGCCTACATGCCCTTTACGCCCAGTCATTCCGATTAACGCTCGCACCCTCCGTATTACCGCGGCTGCTGGCACGGAGTTAGCC
+
CCCCCGGGGGDGGGGGGGGGGGGGGGGGGGGGDGGGGGGGGGGGGGGGGGGGGGGGGGGGGGGGGG@FGFGGGGGGGGGGGGGGGGGG7FGGGGGGGGGGGGGGGGGGGGGGGGGGGGGGGGGDFFGGGGGGGGGGGGGGGGGGGGGGFGGGGGGGGGGGGGGGGGGGGGGGGGGGFGFGFFFGGDFGGGGGGFEGGGGGFFFFFFFFFFF@EFFFFFF=FFFAFEFFFFFFFFCFFFFFDDFFFFFFFFDD@?FFDF<F9@FF>DFFF>F0?BAFFFF119B9::?(4(81904??A9>:
@M04999:289:000000000-L3R54:1:1101:7189:8525 2:N:0:416
GGACTACCCGGGTATCTAATCCTGTTTGCTCCCCACGCTTTCGCATCTCAGCGTCAGTATCTGTCCAGAAGGCCGCCTTCGCCACCGGTATTCCTCCACATCTCTACGCATTTCACCGCTACACGTGGAATTCTACCTTCCTCTACAATACTCCAGATAACCAGTTTTAAGTGCAGTTCCCAGGTTGAGCCCGGGGCTTTCACACCTAACTTAATTATCCGCCTACATGCCCTTTACGCCCAGTCATTCCGATTAACGCTCGCACCCTCCGTATTACCGCGGCTGCTGGCACGGAGTTAGC
+
CCCCCGGGGGGGGGGGGGGGGGFGGGGGGGGGGGGGGGGGGGGGGDGGGGGGGGGGGGGGGGGGGGGGGGGGGGGGGGGGGGGGGGGFFCGGGGGGGGGGGGGGGGGGGGGGGGGGGGGGGGGGGGGGGFGDEGGGGGGGGGGGGGGGGGGGGGGGDGGGGGGEFGGGGGGGGGGGFGFFGGF6D?FFGGGCEGEDGG;>F>FFF5AFFFFEFFFFFFFFBD@9@B=?CE@@F@FCEFFDFDF;@ACFFFFF1<FFF:><?1((4961:?;B?<:246(31,4121,47?:7?69482)).
@M04999:289:000000000-L3R54:1:1101:27571:8542 2:N:0:416
GACTACTGGGGTATCTAATCCTGTTTGCTCCCCACGCTTTCGCATCTCAGCGTCAGTATCTGTCCAGAAGGCCGCCTTCGCCACCGGTATTCCTCCACATCTCTACGCATTTCACCGCTACACGTGGAATTCTACCTTCCTCTACAATACTCCAGATAACCAGTTTTAAGTGCAATTCCCAGGTTGAGCCCGGGGCTTTCACACCTAACTTAATTATCCGCCTACATGCCCTTTACGCCCAGTCATTCCGATTAACGCTCGCACCCTCCGTATTACCGCGGCTGCTGGCACGGAGTTAGCC
+
CCCCCGGGGGGGGGGGGGGGGGGGGGGGGGGGGGGGGGGGGGGGGGGGGGGGGGGGGGGGGGGGGGFGGGGGGGGGGGGGGGGGGGGGGGGGGGGGGGGGGGGGGGGGGGGGGGGGGGGGGGGGGGGGGGGGGGGGGGGGGGGGGGGFGGGCFFDGGGGGGGGGGGGGGGGGGFFFFGFGGGGGGGGGGGGGGGGGGGGGFFFFFFFFFFEFFFFFFFF@FDFFFFFFFEFFFFCCFFFF;@FFFFFFFF?DD0?;(68?FF>FFB?FFFF(24:AA?9B(2((45:2<:?F9B(-4)644
@M04999:289:000000000-L3R54:1:1101:19130:8546 2:N:0:416
GACTACTCGGGTATCTAATCCTGTCTGCTCCCCACGCTTTCGCATCTCAGCGTCAGTATCTGTCCAGAAGGCCGCCTTCGCCACCGGTATTCCTCCACATCTCTACGCATTTCACCGCTACACGTGGAATTCTACCTTCCTCTACAATACTCCAGATAACCAGTTTTAAGTGCAATTCCCAGGTTGAGCCCGGGGCTTTCACACCTAACTTAATTATCCGCCTACATGCCCTTTACGCCCAGCCATTCCGATTAACGCTCGCACCCTCCGTATTACCGCGGCTCCTGGCCCGGACTTAGCC
+
@9CB6<,C;CCFEGGFFFGFGGGGGA<CF<@FEFGGG:FFFG7CGGGGCFGE@B@CFGCFDFGCG9FFC6CFGGGG:CFFGGGGFGGGG@FGG9F=EFBCGGGGGGGGGGDGGGGGDFGGG9EFG8:=FGGGF,CEDC8FDFF8FFFGCFFFGFFG99EGGCFDBDEGG9DAFCDDFGF=??FGGGG?EGGEDEGGGGGGCF6AEFFFBEF36AFF4+B2ADFFFE?<@EFFF@)912>>3(((/76<?E;;((17/23(4(,,2<6?6(4(4(-.<-3(,,((-43311813294>2443
@M04999:289:000000000-L3R54:1:1101:26916:8570 2:N:0:416
CGAGCGACTACCCGGGTATCTAATCCTGTTTGCTCCCCACGCTTTCGCATCTCAGCGTCAGTATCTGTCCAGAAGGCCGCCTTCGCCACCGGTATTCCTCCACATCTCTACGCATTTCACCGCTACACGTGGAATTCTACCTTCCTCTACAATACTCCAGATAACCAGTTTTAAGTGCAATTCCCAGGTTGAGCCCGGGGCTTTCACACCTAACTTAATTATCCGCCTACATGCCCTTTACGCCCAGTCATTCCGATTAACGCTCGCACCCTCCGTATTACCGCGGCTGCTGGCACGGAGT
+
CCCCCGGGGGGGGGGGGGGGGGDCFFGGGGGGGGGGGGGGGGGGGGGGGGGGGGGGGGGGGGGGGGGGGGGGGGGGGGGGGGGGGGGGGGGGGGGGGGGGGGGGGGGGGGGGGGGGGGGGGGGGGGGGGGGGDGGGGGGGGGGGGGGGGGGGGGGGGGGGGGGCGGGGGFAEGFGGFGFGGGGFFFGGGGGGFGCFG4CGB4AAFFFFFFFFFFFF=CAEFFFF6@F<@@EECFEF@FFFE@;>10;E@<B<AFFF:6?<46;?BFB1;FF:?FFBFF(544169(47>?>?4?7DF((44
@M04999:289:000000000-L3R54:1:1101:12469:8584 2:N:0:416
GACTACCCGGGTATCTAATCCTGTTCGCTCCCCACGCTTTCGCTCCTCAGCGTCAGTGACGGCCCAGAGACCTGCCTTCGCCATCGGTGTTCTTCCCGATATCTACACATTCCACCGTTACACCGGGAATTCCAGTCTCCCCTACCGCACTCCAGTCCGCCCGTACCCGGCGCCGATCCACCGTTAAGTGATGGACTTTCACACCAGACGCGACGAACCGCCTACGAGCTCTTTACGCCCAATAAATCCGGATAACGCTTGCACCCTACGCATTACCGCGGCTGCTGGCCCGGCGTTAGCC
+
CCCCCGGGGGGGGGGGGDGGGGGGGGGGGGGFGGEFCGGGGFGFGGFCFAGGGGGGGGGGGGGGGDFDGGGGGGGGGGGGGGGGGGGFEGGGGGFGGG@FCFGGGFGGGGGFGFEGCFGGGGGGGGGGGGF9FGGGGGGGGC?DF,C6@EGF??FFGFCC>EGGGGGGC5CEGED*5C>CGGGGDCECCG7CF+:CFGGGFFFF):54=99>0@BB6B3;D>::?0(492:)46)6((6>((3).69)5((3606<10:?<<)4:?F7((3((,)))(49(4-4?)4>0((40(-7,4(67
@M04999:289:000000000-L3R54:1:1101:22281:8646 2:N:0:416
GTGGACTACTGGGGTATCTAATCCTGTTTGCTCCCCACGCTTTCGCATCTCAGCGTCAGTATCTGTCCAGAAGGCCGCCTTCGCCACCGGTATTCCTCCACATCTCTACGCATCTCACCGCTACACGTGGAATTCTACCTTCCTCTACAATACTCCAGATAACCAGTTTTAAGTGCAGTTCCCAGGTTGAGCCCGGGGCTTTCACGCCTAACTTAATTATCCGCCTACATGCCCTTTACGCCCAGTCATTCCGATTAACGCTCGCACCCTCCGTATTACCGCGGCTGCTGGCACGGAGTT
+
CCCCCGGGGGFGGGGGGGGGGGGGGGGGGGGGGGGGGGGGGGGGGGGGGGGGGGGGGGGGGGGGGGGGGGGFGGGGGGGGGGGGGGGGGGGGGGGGGGGGGGGGGGGGGGGGGGGGGGGGGGGGGGGGGGGGGGGGGGGGGGGGGGGGGGGGGGGGGGFGGGGGGGFECFGGGFFGFGFGGGGGGGGGGFGGGGGDGGGGFFFFFFFFFFFFFFFFCFFEFE9@@D@FFFE3;;EFFFFE@BFFFE@AEFFFE<?F@EF?FFFB>>FFF?:?F6:??>A><>FF;>9:?F02??(44;1(
@M04999:289:000000000-L3R54:1:1101:5266:8647 2:N:0:416
GGGACTACCCGGGTATCTAATCCTGTTTGCTCCCCACGCTTTCGCATCTCAGCGTCAGTATCTGTCCAGAAGGCCGCCTTCGCCACCGGTATTCCTCCACATCTCTACGCATTTCACCGCTACACGTGGAATTCTACCTTCCTCTACAATACTCTAGTTAACCAGTTTTAAGTGCAATTCCTAGGTTGAGCCCAGGGCTTTCACACCTAACTTAATTATCCGCCTACATGCCCTTTACGCCCAGTCATTCCGATTAACGCTCGCACCCTCCGGATTACCGCGGCTGCTGGCACGGAGAT
+
CCCCCGGGGGGGGCFFGCEGGGGGGGGGGGGGGGGFGGGGGGGGGGGGGGGGGGGGGGGGFGGGGGGGFGGGGGGGGGGGGGGGGGGGGGGGGGGGGGAFGGGGGGGGGGGGGGGGGGGGGGGGGGGGDFD:8,EFGGGGGGFGGGGGGGGGGGGGGGGGGGEEG=FAFGGGGGGGFGFDFFGFGGGGGGCFEDGGG5>C6FFFFFFFEEBEFFFFCFAEFABADFF@EFFEFE@EEFFFFFFDEEEFFFFFF0(/?<;(626;9>93(8(4(4082-98(,,,47:B?FBFFF099((
@M04999:289:000000000-L3R54:1:1101:21043:8675 2:N:0:416
GGACTACCGGGGTATCTAATCCTGTTTGCTCCCCACGCTTTCGCATCTCAGCGTCAGTATCTGTCCAGAAGGCCGCCTTCGCCACCGGTATTCCTCCACATCTCTACGCATTTCACCGCTACACGTGGAATTCTACCTTCCTCTACAATACTCCAGATAACCAGTTTTAAGTGCAATTCCCAGGTTGAGCCCGGGGCTTTCACACCTAACTTAATTATCTGCCTACATGCCCTTTACTCCCAGCCATTCCGATTAACGCTCGCACCCCCCGTATTCCCTCGCCTGCCTGCACGGAGTTAGC
+
C9CCCGGGE>C7FEGGGGAF@ECFC<FECFGFGG?GFGFBFGC7@,CFGFFFCFFEGG@EFGEGD,C,C@AAF,FGFGGGECCEDGGDGFGGGFFFGFGCFFECFFAD7BEECEGG?:@>>C:4@68:@FEE=DEDEFGGFFFF,33=DAGGF?==9DFFFFGFDFFGGG,=EEGFC8@=:3+@ECEG6,@CE5*/?77?A=++A?A;=@FFF+BAC@F4A?FB>B=C78/648;)9)7;;=3(//;9<C;(,,/73(,2:>9(-331197<1,())5-(4(((((,)-4((((4(-22))
@M04999:289:000000000-L3R54:1:1101:8118:8695 2:N:0:416
TACGGACTACCGGGGGATTCAATCCCGTTTGCCCCCCACGCTTTCGTCCATCAGCGTCAATCGGCAGCTAGTAACCTGCCTTTGCAATCGGGGTTCTGTGTAATACCTATGCATTTCACCGCTACACTACACATTCCAGCTACTCCATTACTATTCAAGATTAACAGTATCAACAGCAGCTCTACAGTTAAGCTGCAGGTTTTTACCGCTGACGTATCAAGCCGCCTACGGACCCTTTAAACCCAATAAATCCGGACAACGCCCGCACCCGCCGGATTACCCCGGCTGACTGCCCGGAGTT
+
6-,,A8CFEG,@++F+@8,,,6,;C,CFE,,,,,,6@6C@+BBF<F@F,@FFG<F+FEF=,,C,4>+,:F<C,,,C,,E,,:,9,,A9EF:++@F?,5:,5,,5A,4,4,,,:F<A95A3++8:>FF9,DCFGC;EGGCEDFC,2,622,,,,,,@3D:A6EG9>CAFE:;7:?CF*;9*33?F;FG>D?;?FF7*;4446+/);?8)555@B):8E4@C*/(..((6(6((:-4118699A0:<1(48AA23((,((.(16((4(-,(,(3(2(3(,)).((1(-(3((.6((,(-(7?8
@M04999:289:000000000-L3R54:1:1101:13451:8713 2:N:0:416
GACTACTGGGGTATCTAATCCTGTTTGCTCCCCACGCTTTCGCATCTCAGCGTCAGTATCTGTCCAGAAGGCCGCCTTCGCCACCGGTATTCCTCCACATCTCTACGCATTTCACCGCTACACGTGGAATTCTACCTTCCTCTACAATACTCTAGTTAACCAGTTTTAAGTGCAATTCCTAGGTTGAGCCCAGGGCTTTCACACCTAACTTAATTATCCGCCTACATGCCCTTTACGCCCAGTCATTCCGATTAACGCTCGCACCCTCCGTATTACCGCGGCTGCTGGCACGTAGTTAGCC
+
@BCCCGF9FGDGGFGGGGGGGFGGGGGGGGGGEGG>FGGGGEGGGGGGGDFGGGGGGAFGGGGGGG89@FFGGGGGGGGGGGGGGGCFEGGGGGGGGGGFGGGFGGFGFFGGGGGGDGGDGFGFGFGEFGGGG9FGEFGGGGGGFA=EEGGGGFGE98DEFEDGGGDGCAF8FFFGFGFGFDDEFDGGCGGGG@6>FGGGFFAFDFFFDFFF5@AFEF8>FFFAB@AEB==@5B=E@FBED>=@>EFFFFDD?@EFF9;(4:@F:?BFFF<???2:<19609>12:)5<1<<(..4<>AA7
@M04999:289:000000000-L3R54:1:1101:16852:8725 2:N:0:416
GCAAGACTACACGGGTATCTAATCCTGTTCGCTCCCCACGCTTTCGTCCATCAGCGTCAATCGGTATTTAGTAACCTGCCTTCGCAATCGGGGTTCTGTGTAATATCTATGCATTTCACCGCTACACTACACATTCCAGCTACTTCAATACTATTCAAGATTAACAGTATCAACGGCAGTTCTACAGTTAAGCTGCAGGTTTTCACCGCTGACTTATCAACCCGCCTACGGACCCTTTAAACCCAATAAATCCGGATAACGCTCGCATCCTCCGTATTACCGCGGCTGCTGGCACGGAGTT
+
CCCCCGGGGGGFFEGGGGGGGGGGGGGGGGGGGGGGGGGGGGGGGDGGGGGGGFGGGGGGGGFGGGFGGGGGGGGGEGGGGGGGGG7FGGGGGGGGGGGGGGGGGGGGGGGGGFGGGFGGGGGGGGGGGGFGGGFGGFFGGGGGGGGDGGGGGFGGGGGGGCFGGGGFFGGGFGGGED>FFGGGGDFGGGEEFGGGGGGGFFFFFFFDAFFBBFFFEFFFFDFBFFFFDF=@@@?D@3;A<E@F;@D@EEC3;B90;@<<<01:>BF<>FFF:2:1:BFB2304,16>6044?0)4326:4
@M04999:289:000000000-L3R54:1:1101:12991:8733 2:N:0:416
GTATGGACTACAAGGGTATCTAATCCTGTTCGCTCCCCACGCTTTCGTCCATCAGCGTCAATCGGTATTTAGTAACCTGCCTTCGCAATCGGGGTTCTGTGTAATATCTATGCATTTCACCGCTACACTACACATTCCAGCTACTTCAATACTATTCAAGATTAACAGTATCAACGGCAGTTCTACAGTTAAGCTGCAGGTTTTCACCGCTGACTTATCAACCCGCCTACGGACCCTTTAAACCCAATAAATCCGGATAACGCTCGCATCCTCCGTATTACCGCGGCTGCTGGCACGGAGT
+
CCCCCGGGGGGGGGGGGGGGGGGGGGGGGGGGGGGGGGFGGGGGGGGGGGGGGGGGGGGGGGGGEGGGGGGGGGGGGGGGGGGGGGGGGGGGGGGGGGGGGGGGGGGGGGGGGGGGGGGFGEGGGGGGGGGGGGGGGGGEGGGGGGGGGGGGGGGGGGGCFGGGGGEGGGGGAFFG>DBGGGFGCGGGGGFGGCFCGFCFFFFFFFFFFFFFFFFFFFFFFF2A=AFFFFD@9@BFFF@F<CEDDF@;83CEFEF9;<7AE<@FF>F;FFFF<26?BF02:A?>07B>B:?7??<><>F>:
@M04999:289:000000000-L3R54:1:1101:8039:8738 2:N:0:416
AGGGTATCTAATCCTGTTTGCTCCCCACGCTTTCGCATCTCAGCGTCAGTATCTGTCCAGAAGGCCGCCTTCGCCACCGGTATTCCTCCACATCTCTACGCATTTCACCGCTACACGTGGAATTCTACCTTCCTCTACAATACTCCAGATAACCAGTTTTAAGTGCAGTTCCCAGGTTGAGCCCGGGGCTTTCACACCTAACTTAATTATCCGCCTACATGCCCTTTACGCCCAGTCATTCCGATTAACGCTCGCACCCTCCGTATTACCGCTGCTGCTGGCACGGAGTTAGCCGGTGCTT
+
CCCCCGGGGGGGGGGGGGGGGGFGGGGGGGGGGGDGGGGGG,CFGGGGGGGGGGGGGGGGGGGGGGGGGGGGGGEGGGGGGEGGGGGGGGGGGGGGGGGGGGGGGGGGGGGGGGGGGGGGGGGGGGGGGGGGGGGGGGGGGGGGGGGGGGGGGGGGGGGGGGGGGGGGGGGGFGGGFGFGGFFGGGGGGGGGGGGGGGGGFFFFFFFFEFFEDFFFDFFFFBFFEFEEFFFFFFFFFEFFFEF062;CE?0;19BFF11<B<B?0:>2>9((,-3)8<>>?F7?B207<?F:A7>B;BF>)
@M04999:289:000000000-L3R54:1:1101:7651:8744 2:N:0:416
GACTACAAGGGTATCTAATCCTGTTTGCTCCCCACGCTTTCGCATCTCAGCGTCAGTATCTGTCCAGAAGGCCGCCTTCGCCACCGGTATTCCTCCACATCTCTACGCATTTCACCGCTACACGTGGAATTCTACCTTCCTCTACAATACTCTAGTTAACCAGTTTTAAGTGCAATTCCTAGGTTGAGCCCAGGGCTTTCACACCTAACTTAATTATCCGCCTACATGCCCTTTACGCCCAGTCATTCCGATTAACGCTCGCACCCTCCGTATTACCGCGGCTGCTGGCACGTAGTTAGCC
+
CCCCCGGGGGDGGGGGGGGGGGGGGGGGGGGGGGGGGGGGGGGGGGGGGGGGGGGGGGGGGGGGGGGGGGGGGGGGGGGGGGGGGGEGGGGGGGGGGGGGGGGGGGGGGGGGGGGGGGGGGGGGGGBCGGGGGGGGGGGGGGGGGGGGGGGGGGGGGGGGGGCFG=EFFGGGFGGGFGFGGFGGGGGGGGGFCGCDGGFFFFFFFFFFFFEFFFFFEFFAFA9AFEFFBBBBFEFFFF>E?2BBFFFFCEFD6;?CF9?FBBFF@D?FF9B:BFAF><F>>>;>BFF?:??B(.((.4<A7
@M04999:289:000000000-L3R54:1:1101:4927:8754 2:N:0:416
TGGGGACTACAGGGGTATCTAATCCTGTTTGCTCCCCACGCTTTCGCATCTCAGCGTCAGTATCTGTCCAGAAGGCCGCCTTCGCCACCGGTATTCCTCCACATCTCTACGCATTTCACCGCTACACGTGGAATTCTACCTTCCTCTACAATACTCTAGTTAACCAGTTTTAAGTGCAATTCCTAGGTTGAGCCCAGGGCTTTCACACCTAACTTAATTATCCGCCTACATGCCCTTTACGCCCAGTCATTCCGATTAACGCTCGCACCCTCCTTATTACCGCGCCTGCTGGCACGTAGTT
+
CCCCCFGGGGG8FGGGGGEGGDFG,EFFFFFGFGGGGGGGGGGDGGGGCEFGFCEGGGGGEGGGGEFFGGGGGGGGCFGGGGGFCGF7AF7+BFGGEEF<FFGGGEAFE?@FEGGDGEFFGEFEGGGEGFGGGG8EFCDFFAEGGGGGGGGGEFGFDAEDFGGG9DEFGFGGGGGGFGFDGGFFDGFGFGFCFGGGC77CAFFFF+<FACBEDFFFCAF/=E*/<45(5;?@:E2>BEEF@9=0;2=@FFCCCFF08D3)((,,((((3,4:0(-).26A)(-((--:6832::2:(((,.
@M04999:289:000000000-L3R54:1:1101:2629:8763 2:N:0:416
CTGGACTACTGGGGTATCTAATCCTGTTTGCTCCCCACGCTTTCGCATCTCAGCGTCAGTATCTGTCCAGAAGGCCGCCTTCGCCACCGGTATTCCTCCACATCTCTACGCATTTCACCGCTACACGTGGAATTCTACCTTCCTCTACAATACTCCAGATAACCAGTTTTAAGTGCAATTCCCAGGTTGAGCCCGGGGCTTTCACACCTAACTTAATTATCCGCCTACATGCCCTTTACGCCCAGTCATTCCGATTAACGCTCGCACCCTCCGTATTACCGCGGCTGCTGGCACGGATGTT
+
CCCCCGGFGCFGFGGGGGGGGFGGGGGGGGGGGGGGGGGDGDGFGGGGGDGGGFGGGEEGGGGGGGFGFGGFCGGGGGGGGGGGGGGGEGGGGGGGFGFGGGGGGGGGGGG@FGGGGGGGGGGGGGGFFE7ABFFGGGFGFGGGGFGGGGGGGGGFGGGGGGGGFGGFGFGGGEGFFCFDCFFDEFGCC?6CCCEGGGDGFFFFFFFFFFF:CFFF?FFEFFF9@2(5>E4@B8;(6C7)8>B6?F3>?5?<812(/;E(4629>9>6?((49B:(26A<89BFFFF??:70830(-((.)
@M04999:289:000000000-L3R54:1:1101:22347:8768 2:N:0:416
TTCCCTACTACCCGGGTAACTAATCCTGTTCGCTCCCCATGCTTTCGAATCTCAGCGCTAGTTACCGACCAGAGAGCCGTCTTCGCCATTGGTGTTCTTCCATATATCTACGCATTCCACCGCTACACATGGAGTTCCACTCTCCTCTTCTGCACTCAAGAAAACCAGCTTTAGCTGCACTCCCCCGCTTAAGCTGAGGGCTTCCACAGCTGACTTGTCCTCCCGTCTGTGTCCGCTCTACGCCTAATCACTCCGGACACCTCTTGCCTCCTACGTTTTACCGCGCCTGCAGGCTCGTATC
+
866,A,CFA<FFFGC:++,;CEEA@<<C,CC6@F,+66,C@,,CE,C@,,8,@<F,6+,+6:,9C,6B:F+C,,,B<FF4C<,C,,B,,:CF?,,@?,,CE9?C,9,CF,,9>+++9EGF8>E7F7:FEE@8,4>,@==@E8D,831,@=C,8,1,6@EG,@,@,61,,@,,@,+7<6DC:+0,4+4**@*2,,2;23*///**3+8942>.>A9@78*9+45(6(//())1).(./(,19(12(6=436(63(/,((-((.()).64-.4:8)-4(4()).,((((,8:(((-((,,(,(
@M04999:289:000000000-L3R54:1:1101:15823:8780 2:N:0:416
CGACTACCGGGGTATCTAATCCTGTTCGCTCCCCACGCTTTCGTCCATCAGCGTCAATCGGTATTTAGTAACCTGCCTTCGCAATCGGGGTTCTGTGTAATATCTATGCATTTCACCGCTACACTACACATTCCAGCTACTTCAATACTATTCAAGATTAACAGTATCAACGGCAGTTCTACAGTTAAGCTGCGGGTTTTCACCGCTGACTTATCAACCCGCCTACGGACCCTTTAAACCCAATAAATCCGGATAACGCTCGCATCCTCCGTATTACCTCGGCTGCTGGCACGGATTTAGC
+
CCCCCGG@FFGGGGGGGGC9@FGFFCE;FGG:FEGGEGFFFFFGFGCGGGGFGGGE@FFFDFGGGGFCGGGGGGGGGGGGGG:FFGGGGGFFGFFF?FFGGGGGGCFFFFGGGGGGGGGEGDGGGGGGGGGGGFGFGGGGGGGG,CFGGGGGGGGGFGC=DADGGGGFFGGGCEGGFGFGGGGFFGGEE7E67ECGG>CFA>FFB>EF2B:?=FFFFFFFABBFF8;01>FF@DFF57AFFD@53=;CBF>>FFFBFFFFF>BBB>B2AFF?62?DBF)8346<;<5282???,,((.:42
@M04999:289:000000000-L3R54:1:1101:9389:8804 2:N:0:416
GACTACAAGGGTATCTAATCCTGTTCGCTCCCCACGCTTTCGTCCCTCAGCGTCAATCGGTATTTAGTAACCTGCCTTCGCAATCGGGGTTCTGTGTAATATCTATGCATTTCACCGCTACACTACACATTCCAGCTACTTCAATACTATTCAAGATTAACAGTATCAACGGCAGTTCTACAGTTAAGCTGCAGTTTTTCACCGCTGACTTATCAACCCGCCTACTGACCCTTTAAACCCAATAAATCCTGATAACTCTCGCATCCTCCTTCTTACTGCTGCTGCTGCCACGGAGTTAGCC
+
9CCCCGFGD<;CEFCF9,CFDG9CEE@:@EGCGFGC@CCDFEGGG7EFF<A@CFB@CCE@FGCFGF,<CCEFFFF8FEG<=7@@FF>:FGGGGAFCF<,C<@EEGFCFAFCA@?EFCFGBG9FEGGCG?EFGFD;@E9DFFGF,@;FG8=,=,3,@DFADE@9DFGGE8?+@6EDF?+??EG6@EG,,9=EF7<,CGGGCFFF:BE>*89A*A8F6@??>BAF)<.3*00::23*7/75/((07).7);)))775=)7.5,((;;EEFF17))154)))-,24),)5)(.,,(((3(-)-5
@M04999:289:000000000-L3R54:1:1101:15798:8807 2:N:0:416
TGACTACCAGGGTATCTAATCCTGTTTGCTCCCCACGCTTTCGCATCTCAGCGTCAGTATCTGTCCAGAAGGCCGCCTTCGCCACCGGTATTCCTCCACATCTCTACGCATTTCACCGCTACACGTGGAATTCTACCTTCCTCTACAATACTCTAGTTAACCAGTTTTAAGTGCAATTCCTAGGTTGAGCCCAGGGCTTTCACACCTAACTTAATTATCCGCCTACATGCCCTTTACGCCCAGTCATTCCGATTAACGCTCGCACCCTCCGTATTACCGCGGCTGCTGGCACGGAGTTAGC
+
CCCCCGGGGGGGGGGGGGGGGGGGGGGGGGGGGGGGGGGGGGGGGGGGGGGGGGGGGGGGGGGGGGGFGGGGGGGGGGGGGGGGGGGGGGGGGGGGGGGGGGGGGGGGGGGGGGGGGCFGGGGGGGGGGGGGGGGGGGGGGGGGGGGGGGGGGGGGGGGGGGGGGGGGGGGG8FGGFGFGGGGGGGGGGGGGGGGGGGGGFFFFFFFFFFFFEBFFFFFF>BDFFFFFEFFBFFFFFDFEFDBBEFFFFFFFFFFFFFFFFFFFFFFFFFFF?FBBFA09>0>FFFFF(4:?:(7(4:D25
@M04999:289:000000000-L3R54:1:1101:15731:8821 2:N:0:416
GGACTACCGGGGTATCTAATCCTGTTCGCTCCCCACGCTTTCGTCCATCAGCGTCAATCGGTATTTAGTAACCTGCCTTCGCAATCGGGGTTCTGTGTAATATCTATGCATTTCACCGCTACACTACACATTCCAGCTACTTCAATACTATTCAAGATTAACAGTATCAACGGCAGTTCTACAGTTAAGCTGCAGGTTTTCGCCGCTGACTTATCAACCCGCCTACGGACCCTTTAAACCCAATAAATCCGGATAACGCTCGCATCCTCCGTATTACCGCGGCTGCTGGCACGGAGTTAGC
+
BCCCCGGGGGGGGGGGGGGGGGGGGGGGGGGGGGGGGGGGGGGGGGGGGGGGGGGGGGGGGGGGGGGGGGGFGGGGGGGGGGGGGGGGGGGGGGGGGGGGFGGGGGGGGGGGGGGGGGGGGGGGGGGGGGGGGGGGGGGGGGGGGGGGGGFGGGFCGGGGGGFGGGGGGGGGGGGGFGFGGGGGGGG7FGGGFEFGFGGGFFBFFFFFFDFFEFFFEFFF?FFF=DD?DBFFFFFCECFF?@0@;)6<CFF>::BB??FF?>>F67>8<?FFF?B9A9(199BBF?F04?04(4;(::696
@M04999:289:000000000-L3R54:1:1101:24028:8837 2:N:0:416
GACTACCAGGGTATCTAATCCTGTTTGCTCCCCACGCTTTCGCATCTCAGCGTCAATCGGTATTTAGTAACCTGCCTTCGCAATCGGGGTTCTGTGTAATATCTATGCATTTCACCGCTACACTACACATTCCAGCTACTTCAATACTATTCAAGATTAACAGTATCAACGGCAGTTCTACAGTTAAGCTGCAGGTTTTCACCGCTGACTTATCAACCCGCCTACGGACCCTTTAAACCCAATAAATCCGGATAACGCTCGCATCCTCCGTATTACCGCGGCTGCTGGCACGGAGTTAGCC
+
CCCCCGGGGGGGGGGGGGGGGGGGGGGGGGGGGGGGGGGGGGGGGGGGGGGGGGGGGGGGGGGGGGGGGGGGGGGGGGGGGGGGGGGGGGGGGGGGGGGGGGGGGGGGGGGGGGGGGGGGGGGGGGGGGGGGGGGGGGGGGGGGGGGGGGGGGGGGGGGGGGGGGGGGGGGDGGGGFGFGGGGGGGGGGGGGGGGGGGGGFFFFFFFFFFFFFFFFFFFFFFFFFAADFFFDFFCFFFFFFFFFFEFFFF>DFFFFFFF?F>9<FFFFFF?FFBAAAB90409BBDF?F:<?B96?<2643
@M04999:289:000000000-L3R54:1:1101:17238:8863 2:N:0:416
TGAGACTACTGGGGTATCTAATCCTGTTCGCTCCCCACGCTTTCGTCCATCAGCGTCAATCGGTATTTAGTAACCTGCCTTCGCAATCGGGGTTCTGTGTAATATCTATGCATTTCACCGCTACACTACACATTCCAGCTACTTCAATACTATTCAAGATTAACAGTATCAACGGCAGTTCTACAGTTAAGCTGCAGGTTTTCACCGCTGACTTATCAACCCGCCTACGGACCCTTTAAACCCAATAAATCCGGATAACGCTCGCATCCTCCGTATTACCGCGGCTGCTGGCACGGAGTTT
+
C@CCCGGGGG9FGGGGGGGGGGGGGGGGGGGGGGGGGGGGGGGGGGGGGGGGFGGGGGGGGGGGGGGGGGGGGGGGGGGGGGGGGGGGGGGGGGGGGGGGGGGGGFGDGGGGGGGGGGGGGGGGGGGGGGGGGGGGGDGGGGGGGGGGGGGGGGGGFGGGGGGFGGGGGGGGGC6EEGFGGG7FGGGGGGGGGGDFGGGGAFFFFFAEFB5CFFFFFFFFFF2AFFDFD?@FFFFFFFFFFFFFFF34CEEFFB<@@@F@>;2(79?>:?A?0-3::46416>>>>>(5::<(83970:7)
@M04999:289:000000000-L3R54:1:1101:20283:8865 2:N:0:416
GACTACTCGGGTATCTAATCCTGTTCGCTACCCATGCTTTCGAACCTCAGCGTCAGTTACAGACCAGAGAGCCGCCTTCGCCACTGGTGTTCTTCCATATATCTACGCATTCCACCGCTACACATGGAGTTCCACTCTCCTCTTCTGCACTCAAGAAAAACAGTTTCAGCTGCACTTCCCCGGTTAAGCCGAGGGCTTTCACAGCTGACTTGTTCTCCCGCCTGCGTTCGCTTTACGCCCAATAAATCCGGACAACGCTTGCCACCTACGTATTACCGCGGCTGCTGGCACGTAGTTAGCC
+
CCCCCGGGGDGGGGGGGGGGGGGGGGGGGGGGGGGGGGGGGGGGGGGGGGGGGGGGGGGGGGGGGGGGGGGGGGGGGGGGGGGGGGGG<FGGGEGGGGGGGGGGGGGGGGGGGGGGGGGGGGGGGGGGGGGGGGGGGGGGGGGGGGDGGGGGGG?F8EGGGGGGGGGGGGG8EGGGFGFGGD>EGGFGGGDEGGGGGGGG>FFFFFFFFFFFFFFFFFFBFFFFFFFFFFFD@FFF?FFFF?@EECFFFF6?FFFBFB?FFFFFFFFB7(334>ABBB>026;>B?77BF?:BFFFF<<43
@M04999:289:000000000-L3R54:1:1101:28407:8888 2:N:0:416
TTAGACTACTCGGGTATCTAATCCTGTTTGCTCCCCACGCTTTCGCATCTCAGCGTCAGTATCTGTCCAGAAGGCCGTCTTCGCCACCGGTATTCCTCCACATCTCTACGCATTTCACCGCTACACGTGGAATTCTACCTTCCTCTACAATACTCCAGATAACCAGTTTTAAGTGCAGTTCCCAGGTTGAGCCCGGGGCTTTCACACCTAACTTAATTATCCGCCTACATGCCCTTTACGCCCAGTCATTCCGATTAACGCTCGCACCCTCCGTATTACCGCGGCTGCTGGCACGGAGTT
+
CCCCCGGGGGGGGGGGGGGGGGGGGGGGGGGGGGGGGGGGGGGGGGGDGGGGGGGGGGGGGGGGGGGGGGGGGGGGGGGGGGGGGGGGGGGGGGGGGGGGGGGGGGGGGGGGGGGGGGGGGGGGGGGGGGGGGGGGGGGGFGGGGGGGGGGGGGGGGGGGGGGGGGGGGGGGGFGGFCDGGGGGGCEGGGGGGGGGGGGGFFFFFFFFDEFFFFFFEFFEF?DDFFFFFFEFBB:BBEFFFBBD0=<EE?FFF?FDFF<<B@FB>>FBBFFFF:18:A<43;9>>>;:?70:<?1>038:
@M04999:289:000000000-L3R54:1:1101:12189:8973 2:N:0:416
ATGGTGACTACCCGGGTATCTAATCCTGTTCGCTCCCCACGCTTTCGTCCATCAGCGTCAATCGGTATTTAGTAACCTGCCTTCGCAATCGGGGTTCTGTGTAATATCTATGCATTTCACCGCTACACTACACATTCCAGCTACTTCAATACTATTCAAGATTTACAGTATCAACGGCAGTTCTACAGTTAAGCTGCAGGTTTTCACCGCTGACTTATCAACCCGCCCACGGACCCTTTACACCCAGTAAATCCGGATAACGCTCGCATCCTCCGTATTACCGCGGCTGCTGGCACGGAGT
+
6B@@CFGGGGGGGGGGGGGGGGGGGGGGGG9FGGGGGGGGGGGGGGGF:FCFGGGGGGGGGGGC,F@F<@FFGDG@5:AFGGGGFG,C:,BFCEGGGG99@EFGGGGGGGFGDGGGGGGGG@EGGGFGG<AEFFFGGGG,,DGG=FG;;,E?8EGGGGGG8EG,3=DGGGGGGGGGFG*8DGGF957DEG@CCGC?D6D?6AFFFFFF9AFF=FFFACFC@4<2>2>2>@=(6>9?FD@F3)=DBD?E3<3?E@@6<1;AD?FF:9B>BFF28<>FF??4>A?9(,99>FF:7:BB(1,64
@M04999:289:000000000-L3R54:1:1101:6388:8985 2:N:0:416
ATGACTACCGGGGTATCTAATCCTGTTCGCTCCCCACGCTTTCGTCCATCAGCGTCAATCGGTATTTAGTAACCTGCCTTCGCAATCGGAGTTCTGTGTAATATCTATGCATTTCACCGCTACACTACACATTCCAGCTACTTCAATACTATTCAAGATTAACAGTATCAACGGCAGTTCTACAGTTAAGCTGCAGGTTTTCACCGCTGACTTATCAACCCGCCTACGGACCCTTTAAACCCAATAAATCCGGATAACGCTCGCATCCTCCGTATTACCGCGGCTGCTGGCACGGAGTT
+
CCCCCGGGGGGGGGGGGGGGGGGGGFGGGGGGGGGGGGGGGGGGGGGGGGGGGGGGGGGGGGGGGGGGGGGGGGGGGGGGGGGGGGGGGGGGGGGGGGGGGGGGGGGGGGGGGGGGGGGGGGGGGGGGGGGGGGGGGGGGGGGGGGGGGGGGGGGGGCFFGGGGGGGGGGGGGGDGFDFGGFGGGGGGGGGDCFFGDFGDFFFFFEFFFFFFFFAFFFFF>ABFFFFF5=@FFFDFFEFFFFFFFFF<EEFF;1;?FF0>@FBFF?F>?FFFBF08ABABBF6;>9<B?(8:BFFF>B3
@M04999:289:000000000-L3R54:1:1101:14812:9012 2:N:0:416
GCATGACTACTCGGGTATCTAATCCTGTTTGCTCCCCACGCTTTCGCATCTCAGCGTCAGTATCTGTCCAGAAGGCCGCCTTCGCCACCGGTATTCCTCCACATCTCTACGCATTTCACCGCTACACGTGGAATTCTACCTTCCTCTACAATACTCCAGATAACCAGTTTTAAGTGCAATTCCCAGGTTGAGCCCGGGGCTTTCACACCTAACTTAATTATCCGCCTACATGCCCTTTACGCCCAGTCATTCCGATTAACGCTCGCACCCTACGTATTACCGCGGCTGCTGGCACGTAGTT
+
CCCCCGGGGGGGGGGGGGGGGGGGGGGGGGGGGGGGGGGGGGGGGGGGGGGGGGGGGGGGGGGGGGGGGGGGGGFGGGGGGGGFGGGGGGGGCFGGGGGGGGGGGGGGFGDEEGGGGGGGGGGGGGGGGGGGGGGGGGGFGGGGGGGGGGGGGGGGGGFGGGGGGGGGGGGGGGGFFCFGGGFG9DCGGFFGGGGGCGGGFFFFFFFFFF=EFFFFFFF<FEF9@@@FFFFFFE;EDF9F;@FF<DEFFFEFF@(;?@CE60:B9>>BFFB:?:B?ABAAA:9999B44??(1(5(32(8:
@M04999:289:000000000-L3R54:1:1101:19651:9021 2:N:0:416
AACTACTAGGGTATCTAATCCTGTTCGCTCCCCACGCTTTCGTCCATCAGCGTCAATCGGTATTTAGTAACCTGCCTTCGCAATCGGGGTTCTGTGTAATATCTATGCATTTCACCGCTACACTACACATTCCAGCTACTTCAATACTATTCAAGATTAACAGTATCAACGGCAGTTCTACAGTTAAGCTGCAGGTTTTCACCGCTGACTTATCAACCCGCCTACGGACCCTTTAAACCCAATAAATCCGGCTAACGCTCGCATCCTCCGTCTTACTGCGGCTGCTGGCACGGAGTTAGCC
+
@CCCCGGGGGGFGGDGG<FAFGGGGFEEGFG<FGGCCGGDFGGGGGFGGGGGGGD:CFFEGGGGGFFFGFFFGFGDF?F7CEECFGCDGGGGGC@5C,,BEEE<A@EFFGGGCCEGGGGGG9EAFGGGGGCGC>FFFEGGGGF,93AFGGGGG8=9DFGADF9FGF8F:DCCE=D=;EFGGGCFFGF8DDFGGC7;FFG7C9A?AFEEFE@*;1?BCFF=BFDAD)-55@DDFFC<:B=58(6@<CCE(66((,5(((/6(1366:3<?2:(44AB24A(22>FB?>0(3<69(-:(5255
@M04999:289:000000000-L3R54:1:1101:12175:9027 2:N:0:416
AGGACTACTCGGGTATCTAATCCTGTTTGCTCCCCACGCTTTCGCATCTCAGCGTCAGTATCTGTCCAGAAGGCCGCCTTCGCCACCGGTATTCCTCCACATCTCTACGCATTTCGCCGCTACACGTGGAATTCTACCTTCCTCTACAATACTCCAGATAACCAGTTTTAAGTGCAATTCCCAGGTTGAGCCCGGGGCTTTCACACCTAACTTAATTATCCGCCTACATGCCCTTTACGCCCAGTCATTCCGATTAACGCTCGCACCCTCCGTATTACCGCGGCTGCTGGCACGGATTT
+
CCCCCGGGGGGFGGGGGGGGGGGGGGGGGGGGCGGGGGGGGGGGG7FGGGGGGGGGGGGGGGGGGGGGGGFFGGFGGGGGGFGEGGGGGGDGGGGGGGGGGGGGGGGGGGGGGGG,CGGGGEGGGGGFDGCFFGGFGGGGGGGGGGGG8FGGGGGGEFGFGGGGGGFGGGFGGFFGFGFGGGGG?DGGGGGCGGDDGDGGF>EFFFFFEFFEEFFFCFFFF=BFF@F3C?E@DF@FEF0DBF;;@<<57ECE0?BFF<09?FFFFFFFB::08?:?AAF?6161014>)8:??((--(5
@M04999:289:000000000-L3R54:1:1101:17526:9028 2:N:0:416
AGGGGACTACCGGGGTATCTAATCCTGTTCGCTACCCATGCTTTCGAACCTCAGCGTCAGTTACAGACCAGAGAGCCGCCTTCGCCACTGGTGTTCTTCCATATATCTACGCATTCCACCGCTACACATGGAGTTCCACTCTCCTCTTCTGCACTCAAGTAAAACAGTTTCAGCTGCACTTCCCCGGTTAAGCCGAGGGCTTTCACAGCTGACTTGTTCTCCCGCCTGCGTTCGCTTTACGCCCAATAAATCCGGACAACGCTTGCCACCTACGTATTACCGCGGCTGCTGGCACGTAGTT
+
CCCCCGGGGGFGGGGGGGGGGGGAFGDGGGGGDEGGGGGDDGGGGG@FGGGGGGGGGEGGGGFFFDFGGGGDGGDGGG:FGGGGGGGGGGCFGFGGFGGGGGGFFGGGGGGEGGGGGGGGGGFGGGGG8<F8E@FGGFGCGGFGGGGEFGGGFFGGG8F,@=CFDFEGGGGG8EGDFD?C;DFFFCEEGGGGFGGGGGC*;9AFFFFFDEE*8BFB=+=5A=D2=><<FFFDF;96(:EFFF,3:??B2:>A06((298:>>B6<FF2<?F0:F?<<2:B<:9(-24>FFF0:7>:47:?4
@M04999:289:000000000-L3R54:1:1101:12626:9040 2:N:0:416
TAGGACTACTCGGGTATCTAATCCTGTTCGCTCCCCACGCTTTCGTCCATCAGCGTCAATCGGTATTTAGTAACCTGCCTTCGCAATCGGGGTTCTGTGTAATATCTATGCATTTCACCGCTACACTACACATTCCAGCTACTTCAATACTATTCAAGATTAACAGTATCAACGGCAGTTCTACAGTTAAGCTGCAGGTTTTCACCGCTGACTTATCAACCCGCCTACGGACCCTTTAAACCCAATAAATCCGGATAACGCCCGCATCCTCCGTATTACCGCGGCTGCTGGCACGGAGTTT
+
CCCCCGGGGGGGGGGGGGGGGGGGGGGGGGGGGGGGGGGGGGGGGGGGGGGGGGGGGGGGGGGGGGGGFFGFGGGGGGGGGGGGGGGGGGGGGGGGGGGGGGGFFGGGGGGGGGGGGGGGGGGGGGGGGGGGGGGGGFGGFGGGGGGGGGGGGGGDGGGGDGGGGGGGGGGGGECGEGFGGGGGGFGGGGGFG6CGGGGFFFFFFFFFFFFFFFFFCBABF=5@>@FF=2>9@@DFFFFCEDFF@DF33?CE6;0<?EE(6>B9>BFBB?>?>FF:?DFF:>F>>99<FF01(2(4(-4:)
@M04999:289:000000000-L3R54:1:1101:20265:9072 2:N:0:416
GACTACAAGGGTATCTAATCCTGTTCGCTCCCCACGCTTTCGTCCATCAGCGTCAATCGGTATTTAGTAACCTGCCTTCGCAATCGGGGTTCTGTGTAATATCTATGCATTTCACCGCTACACTACACATTCCAGCTACTTCAATACTATTCAAGATTAACAGTATCAACGGCAGTTCTACAGTTAAGCTGCAGGTTTTCACCGCTGACTTATCAACCCGCCTACGGACCCTTTAAACCCAATAAATCCGGATAACGCTCGCATCCTCCGTATTACCGCGGCTGCTGGCACGGATTTAGCC
+
CCCCCGGDGGGGGGGGGGGGGGGGGGGGGGGGGGGGGFGGGGGGGGGGGGGGGGGGGGGGGGGGGFCFGFGGGGGGGGGGGGEGGGGGGGGGGGGGGGGGGGGGFGGGGGGGGGGGGDGGGGGGGGGFGGGGGGGGGGGGGGGGGGGGCFGGGGFGGGGGGGGGGGGGGGGGGGGGFGFGGGGGFEFGGGGGGFCFGGGCFFFFFFEFFFFFFFFFFFFFFFFFFFDFFFFFFFCFEBDFDFFEEEFC12(:?F;719D?1(1:BF?DB6?BF7AA<((,,-,(-5)4:(4:B3(34)-43
@M04999:289:000000000-L3R54:1:1101:18494:9088 2:N:0:416
CAGACTACAGGGGTATCTAATCCTGTTTGCTCCCCACGCTTTCGCATCTCAGCGTCAGTATCTGTCCAGAAGGCCGCCTTCGCCACCGGTATTCCTCCACATCTCTACGCATTTCACCGCTACACGTGGAATTCTACCTTCCTCTACAATACTCCAGATAACCAGTTTTAAGTGCAGTTCCCAGGTTGAGCCCGGGGCTTTCACACCTAACTTAATTATCCGCCTACATGCCCTTTACGCCCAGTCATTCCGATTAACGCTCGCACCCTCCGTATTACCGCGGCTGCTGGCACGGAGTT
+
CCCCCGGFFGCEEGGGGFFGGGFGFGGGGGGGGFGGGGGGGGGGDGGGGGGGGGGGGGGDGGGCFFGGDGFG8FGGFGGCFE@FFGGGDGGGGCEGGFEGG@@FFGGGFGGGGGFGGGGGGGGGGGFFGGFGGGGGGGGGGGGGGGGF8EDFGGGGFFF9EF8FFFDF8DEGGFFFFGFGCD?8DGF?FDGFGECDDGGGFBCFFFFFFFBEEA8BCFF4CDBDF=BFFFFB=EDFF<DFFFF@;EFCEE6@(3<;EF@>6<>F;BFF?FF>1:37:<<(79>9>>FFF0<<8:>(2:1
@M04999:289:000000000-L3R54:1:1101:12653:9095 2:N:0:416
GCGACTACTAGGGTATCTAATCCTGTTTGCTCCCCACGCTTTCGCATCTCAGCGTCAGTATCTGTCCAGAAGGCCGCCTTCGCCACCGGTATTCCTCCACATCTCTACGCATTTCACCGCTACACGTGGAATTCTACCTTCCTCTACAATACTCCAGATAACCAGTTTTAAGTGCAGTTCCCAGGTTGAGCCCGGGGCTTTCACACCTAACTTAATTATCCGCCTACATGCCCTTTACGCCCATTCATTCCGATTAACGCTCGCACCCTCCGTATTACCGCGGCTGCTGGCACGGAGTT
+
CCCCCGGGGGCGGGGGGGGGGGGGGGGGGGGGGGGGGGGGGGGGG:FGGGGGGGGGGGGGGGGGGGGGGGGGGGGGGGGGGGGGGGGGFGGGGGGGGGGGGGGGGGGGGGGGGGGGGGGGGGGGGGGGDGGGFGGEGGGGGGGGGGGGFGDGGGGGFGFGGGGGGGGGGGGFGGGGFGFGGGGGCGGGGGGGGDEDCDGGFFFFFFFFFFFFFFFFFFFFA@BF@?DEC0>>DFDFFC1DBFD(7?6CEEFFDDDFEE0>@FF>;>>FB:?14?7?ADD?>B>6910>D767>?191:?
@M04999:289:000000000-L3R54:1:1101:4495:9097 2:N:0:416
GACTACTGGGGTATCTAATCCTGTTTGCTCCCCACGCTTTCGCATCTCAGCGTCAGTATCTGTCCAGAAGGCCGCCTTCGCCACCGGTATTCCTCCACATCTCTACGCATTTCACCGCTACACGTGGAATTCTACCTTCCTCTACAATACTCCAGATAACCAGTTTTAAGTGCAATTCCCAGGTTGAGCCCGGGGCTTTCACACCTAACTTAATTATCCGCCTACATGCCCTTTACGCCCAGTCATTCCGATTAACGCTCGCACCCTCCGTATTACCGCGGCTGCTGGCACGGAGTTAGCC
+
CCCCCGGDGGGGGGGGGGGGGGGGGGGGGGGGGGGGGGGGGGGGGGGGGGGGGGGGGGGGGGGGGGGGGGGGGGGGGGGGGGGGGGGGGGGGGGGGGGGGGGGGGGGGGGGGGGGGGGGGGGGGG?FGGGGFGGGGGGGGGGGGGGGGGGGGGGGGFGGGGGGGGGGGGGGGGGGGFC?FGGGGGGGGGGGGGGGGGGGGFFFFFFFFFFFFFFFFFFCDF?FFFFFFEEFEBFCCFFFEDDFEFFEF3@??F@CEFFFFFF>FF:<?BF<BF?ABFFFB>9>BF:?F628<;(487><22
@M04999:289:000000000-L3R54:1:1101:15096:9107 2:N:0:416
AGCTGGACTACTAGGGTATCTAATCCTGTTCGCTCCCCACGCTTTCGTCCATCAGCGTCAATCGGTATTTAGTAACCTGCCTTCGCAATCGGGGTTCTGTGTAATATCTATGCATTTCACCGCTACACTACACATTCCAGCTACTTCAATACTATTCAAGATTAACAGTATCAACGGCAGTTCTACAGTTAAGCTGCAGGTTTTCACCGCTGACTTATCAACCCGCCTACGGACCCTTTAAACCCAATAAATCCGGATAACGCTCGCATCCTCCGTATTACCGCGGCTGCTGGCACGGAGT
+
CCCCCGGGGGGGGGGGGGGGGGGGGGGGGGGGGGGGGGGGGGGGGGGGGGGGGGGGGGGGEGGGGGGGGGGGGGGGGGGGGGGGGGGDGGGGGGGGGGGGCGGGGGGGGGGGGGGGGGGGGGGGGGGGGGGGGGGGGGGGGGCFGGGGGGGGGGGGGGGGCFFGGGGGGGGGGGGG>DDGGGGGGGGGGGGGGGGGGGG?FFFFFFFF5AFBFFFFEFFFFD@ABAFFFF?29@FFFFFFFFFFFFDD;4CECEF6DF2EEFFFFFFF?F?FFF>B0:?>A<:130997:?)468<:>114
@M04999:289:000000000-L3R54:1:1101:24113:9113 2:N:0:416
CGGCGACTACCGGGGTATCTAATCCTGTTCGCTCCCCACGCTTTCGTCCATCAGCGTCAATCGGTATTTAGTAACCTGCCTTCGCAATCGGGGTTCTGTGTAATATCTATGCATTTCACCGCTACACTACACATTCCAGCTACTTCAATACTATTCAAGATTAACAGTATCAACGGCAGTTCTACAGTTAAGCTGCAGGTTTTCACCGCTGACTTATCAACCCGCCTACGGACCCTTTAAACCCAATAAATCCGGATAACGCTCGCATCCTCCGTATTACCGCGGCTGCTGGCACGGAGTT
+
@C@8CFGGGGGGGEGGGGGGGGGGGGGGGG@FGGEGGGEGGGFFFFGGGGGGGGGGGG@FGGGGGFFFGGGGCFGGGGGGGGGGGGBFGGGGGCFGGGGFEF<FD<;F=FGGFGAFGGGGGGGGGGGGGGGGGGFGFGFGGGGGGGGFFA8CFGGGFGGGG9EFGGGGCGGDFGGGFDF?FGGGGGGGGGG9FGCCDFDCFFAFF9ADFFFFFFF8CFFFFBDFB>;;8;?<>BFFD;CFFF@<DDDFEFCCFF>???A?<B6<;>F?;B?7<62((,)4)(,(104,1:0:::<?139?4
@M04999:289:000000000-L3R54:1:1101:27221:9117 2:N:0:416
GGACTACTCGGGTATCTAATCCTGTTCGCTCCCCACGCTTTCGTCCATCAGCGTCAATCGGTATTTAGTAACCTGCCTTCGCAATCGGGGTTCTGTGTAATATCTATGCATTTCACCGCTACACTACACATTCCAGCTACTTCAATACTATTCAAGATTAACAGTATCAACGGCAGTTCTACAGTTAAGCTGCAGGTTTTCACCGCTGACTTATCAACCCGCCTACGGACCCTTTAAACCCAATAAATCCGGATAACGCTCGCATCCTCCGTATTACCGCGGCTGCTGGCACGGAGTTAGC
+
CCCCCGGGGGGGGGGGGGGGGGGGGGGGGGGGGGGGGGGGGGGGGGGGGGGGGGGGGGGGGGGGGGGGGGGGGGGGGGGGGEGGCGGDGGGGGGGGGGFGFGGGGGFEGGGGGGFGGGGGGGGGGGGGGGGGGFGGGGGGDGGGGGFGFGGGFFFGGGGGGFGFFCFGGGGGDGDEDGFGGGGGGGGFGGGGGGGGGGGGF?FFFFFFFFFCFFFFFFF=DFBFFFF=@=2@DFEECEFADDFF8@EFFFFFFFFFF;;<;2;9:>FBFF9<6??2<9?619;B9::B7:?)2-3(44<44
@M04999:289:000000000-L3R54:1:1101:5356:9131 2:N:0:416
GGACTACAGGGGTATCTAATCCTGTTTGCTCCCCACGCTTTCGCATCTCAGCGTCAGTATCTGTCCAGAAGGCCGCCTTCGCCACCGGTATTCCTCCACATCTCTACGCATTTCACCGCTACACGTGGAATTCTACCTTCCTCTACAATACTCTAGTTAACCAGTTTTAAGTGCAATTCCTAGGTTGAGCCCAGGGCTTTCACACCTAACTTAATTATCCGCCTACATGCCCTTTACGCCCAGTCATTCCGATTAACGCTCGCACCCTCCGTATTACCGCGGCTGCTGGCACGGAGTTAGC
+
CCCCCGGGGGGFGEGGGGGGGGGGGGGGGGGGGGGGGGGGGGGGGGGGGGGGGGGGGGGGGGGGGFGGGGGGGGGGGGGGGGGGGGGGGGGGGGGGGGGGGGGGGGGGGGGGFGGGGGGGGGGGGGGGGGGGGGGGFFGGGGGGGGGGGGGGGGGGGGGGGGGGGGCFGGGGGGGGFGFGGGG8FGGGGGGGGGGCD7FGFFFFFDFF@CCAC@FFFFFC4@=AF=BA7=EFFBEFFDFFFFFEEFE??C8?D01?E;0;D@>FFF<1:?9660:)).(,-(26>?B:>?0)-(,34:>4.
@M04999:289:000000000-L3R54:1:1101:15621:9133 2:N:0:416
ATAGACTACTCGGGTATCTAATCCTGTTCGCTCCCCACGCTTTCGTCCATAAGCGTCATTCGGTATTTAGTAACCTGCCTTCGCACTCGGGTTTCTGTGTAATACCTATGCATTTCACCGCTACACTACACATTCCAGCTCCTTCAATACTATTCAAGATTAACAGTATCAACGGCAGTTCTACAGTTAACCTGCGGGTTTTCACCGCTGACTTATCAACCCGCCTACGCACCCTTTAAACCCAATAAATCCGGATAACGCTTGCATCCTCCGTATTACCGCGGCTGCTGGCACGGAGTT
+
68,866,,66,BEC<+6,6C,@F-6<F<,,+6CFGE67+6BF,;,6BC,;,66,+86,,66C@BEC@66,CFAFGF<E,E5,4FG+C6FBG9F,5C9,,CF,,,,5,,99?;FG?9,C4>+4>:A?FC,??,E;F,,4@E,@E,,2,@3@;,E;,@,,,@;=3,,+7,3@3E8C+6*0;=FF+,7,@,7,,27,,03+3;A*+++**<)-4>EFF+*=47A<A@FF=BF(-89DFFFE<84313@F8A<5EE9>D(4.40931(-)).5<>7(((42)5-(46>>;>08?:BB>8(-(-(
@M04999:289:000000000-L3R54:1:1101:17057:9148 2:N:0:416
AGACTACAAGGGTATCTAATCCTGTTTGCTCCCCACGCTTTCGCATCTCAGCGTCAGTATCTGTCCAGAAGGCCGCCTTCGCCACCGGTATTCCTCCACATCTCTACGCATTTCACCGCTACACGTGGAATTCTACCTTCCTCTACAATACTCTAGTTAACCAGTTTTAAGTGCAATTCCTAGGTTGAGCCCAGGGCTTTCACACCTAACTTAATTATCCGCCTACATGCCCTTTACGCCCAGTCATTCCGATTAACCCTCGCACCCTCCGTATTACCTCGGCTGCTGGCACGGATTTACC
+
@CCCCGGGFGCCF8CGGGGGGGGGFFFGGFFG<FFGGGGGGGEGGEEGGFGGGGGGDGFGGGGGGGGGCEEFGGGGGGGGGGGGEGG@C>AFGFFFFGGGFE?FGGG@EEGGDGGGG=FEGGGGGFGGD@?FGGEAFGGFGG8DDFFFGGFFGGGEFCFCFGGGGGGGGFGGGGGGFDFGGGFEDFFGGC6CCGGGDGDGF6F>FFFFFFEEEFF6A@F?94))4:EEEEBBF57CF@FE25-674?CCC;@081?>)(6=6;(.6<07@F?07(.:<2.246((,.:34(4211(4)4))
@M04999:289:000000000-L3R54:1:1101:12762:9155 2:N:0:416
TAGACTACTGGGGTATCTAATCCTGTTCGCTCCCCACGCTTTCGTCCATCAGCGTCAATCGGTATTTAGTAACCTGCCTTCGCAATCGGGGTTCTGTGTAATATCTATGCATTTCACCGCTACACTACACATTCCAGCTACTTCAATACTATTCAAGATTAACAGTATCAACGGCAGTTCTACAGTTAAGCTGCAGGTTTTCACCGCTGACTTATCAACCCGCCTACGGACCCTTTAAACCCAATAAATCCGGATAACGCTCGCATCCTCCGTATTACCGCGGCTGCTGGCACGGATTT
+
CCCCCGGGGGGGGGGGGGGGGGGGGGGGGGGGGGGGGGGGGGGGGGGGGGGGGGGGGGGGGGGGGGGGGGGGGGGGGGGGGGGGGGGGGGGGGGGGGGGGGGGGGGGGGGGGGGGGGGGGGGGGGGGGGGGGGGGGGGGGGGGGGGGGGGGGGGGGGGGGGGGGGGGGGGGGGGGGFGFGGGGGGGGGGGGGGGGGFCFFFFFFFFFFFFFFEFFFFFFFFFFFFFFFFDBFFBFFFFFFF?DFD3=E?CEFFFFFFF;9;DFBFFFB?BF>::BF9AFF>1703;6:::B??<>F(1<
@M04999:289:000000000-L3R54:1:1101:10447:9199 2:N:0:416
CTGACTACTAGGGTATCTAATCCTGTTTGCTCCCCACGCTTTCGCATCTCAGCGTCAGTATCTGTCCAGAAGGCCGCCTTCGCCACCGGTATTCCTCCACATCTCTACGCATTTCACCGCTACACGTGGAATTCTACCTTCCTCTACAATACTCTAGTTAACCAGTTTTAAGTGCAATTCCTAGGTTGAGCCCAGGGCTTTCACACCTAACTTAATTATCCGCCTACATGCCCTTTACGCCCAGTCATTCCGATTAACGCTCGCACCCTCCGTATTACCGCGGCTGCTGGCACGGAGTTAT
+
CCCCCGGEGGGGGGGGGGGGGGGGFFGGFGGGGGGGGGGGGGGEFFFGGGGGGGGGEGGGGFGGGGGGGGGGGGGGGDE@FGGEGGGGGGGGGGDGGGGGGGGGGGGFGGGFCGFEGGGGGGGGGGEGGCG9FGGGGGFFCDFGGGGCGGFFGGGGGFGGAGGGG=@DGG?FFG7DFGF9DFGFFGGG8FFG?,@FGGG6AF;BFFFAEFFCCFFF;A9EBABFFFF;8CEBB2>BC@=EFF=BBEEECC?@6D;<EC;91@03(.6<??B;:?B>5)68>(2963:>?00(8:B09?:4)
@M04999:289:000000000-L3R54:1:1101:7677:9220 2:N:0:416
TAGACTACTCGGGTATCTAATCCTGTTCGCTACCCATGCTTTCGAACCTCAGCGTCAGTTACAGACCAGAGAGCCGCCTTCGCCACTGGTGTTCTTCCATATATCTACGCATTCCACCGCTACACATGGAGTTCCACTCTCCTCTTCTGCACTCAAGAAAAACAGTTTCAGCTGCACTTCCCCGGTTAAGCCGAGGGCTTTCACAGCTGACTTGTTCTCCCGCCTGCGTTCGCTTTACGCCCAATAAATCCGGACAACGCTTGCCACCTACGTATTACCGCGGCTGCTGGCACGTAGTT
+
CCCCCGGGGGGGGGGGGGGGGGGGGGGGGGGGGGGGGGGGGGGGGGGGGGGGGGGGGGGGGGGGGGGGGGGGGGGGGGGGGGGGGGGGGGGGGGGGGGGGGGGGGGGGGGGGGGGGGGGGGGGGGGGGGGGGGGFGGGGGGGGGGGGGGGGGGGGGGGGGGGGGGGGGGGGGGGGGFGFGG?FGGGGGGGGGGGGGGGGDFFFCFFFFFFFFFFFFFFFEFFFBDBDFDFFFFFDF9>DE>B@3@EF)6?EB>:>FFFFFFFBFBF?BFB>FB?<FFF9<>>BF99?FF701<:6<?,)
@M04999:289:000000000-L3R54:1:1101:11380:9256 2:N:0:416
GACTACACGGGTATCTAATCCTGTTCGCTCCCCACGCTTTCGTCCATCAGCGTCAATCGGTATTTAGTAACCTGCCTTCGCAATCGGGGTTCTGTGTAATATCTATGCATTTCACCGCTACACTACACATTCCAGCTACTTCAATACTATTCAAGATTAACAGTATCAACGGCAGTTCTACAGTTAAGCTGCAGGTTTTCACCGCTGACTTATCAACCCGCCTACGGACCCTTTAAACCCAATAAACCCGGATAACGCTCGCATCCTCCGTATTACCGCGGCTGCTGGCACGGAGTTAGCC
+
CCCCCGGGGGGGGGGGGGGGGGGGGGGGGGGGGGGGGGGGGGGGG>FGGGGGGGGGGGGGGGGGGGGFFGGGGGGGGGGGG,CFGGGGGGGGGGGGGGGGGGGGGGGGGGGGGGGGGGGGGGGGGGGGGGGGGGGGGGGGGGGGGGGGGGGGGGGGGGGGGGGGGGGGGGGGGDDGFGFGGGGGGGGGGGGGGGGGGGGGFFFEFFFBC@ECFFFFFFFFFFFFFFFFFFFFFFEEFFFFF1@EFFEFFFFFFFFFFBBFB(489?BFF>?<?BFF9?BF0;B>B?DB?0<?B69B7)4:5
@M04999:289:000000000-L3R54:1:1101:23002:9276 2:N:0:416
TTTCTGACTACTGGGGTATCTAATCCTGTTCGCTCCCCACGCTTTCGTCCATCAGCGTCAATCGGTATTTAGTAACCTGCCTTCGCAATCGGGGTTCTGTGTAATATCTATGCATTTCACCGCTACACTACACATTCCAGCTACTTCAATACTATTCAAGATTAACAGTATCAACGGCAGTTCTACAGTTAAGCTGCAGGTTTTCACCGCTGACTTATCAACCCGCCTACGGACCCTTTAAACCCAATAAATCCGGATAACGCTCGCATCCTCCGTATTACCGCGGCTGCTGGCACGGAGT
+
CCCCCGGGGGGGFGGGGGGGGGGGGGGGGGGGGGGGGGGGGGGGGGGGGGGGGGGGGGGGGGGGGGGGGGGGGGGGGGGGGGGGGGGGGGGGGGGGGGGGGGGGGGGGGGGGGGGGGGGGGGGGGGGGGGGGGGGGGGGGGGGGGGGGGGGGGGFGGGGGGGGGGGGGGGGGGGGGFG>DFGGGFGGGGGFGGGGGGGGFFFFFFFFFFFFFFFFFCFFFFFFFFF)5>BDDF@9@FFFFFEEDD;@FFFCEE;9@;<DFFF9169>BFFFFFFFB?:BAF<1>1>;69:?F?B??19094
@M04999:289:000000000-L3R54:1:1101:2488:9283 2:N:0:416
CGACTACTCGGGTATCTAATCCTGTTTGCTCCCCACGCTTTCGCATCTCAGCGTCAGTATCTGTCCAGAAGGCCGCCTTCGCCACCGGTATTCCTCCACATCTCTACGCATTTCACCGCTACACGTGGAATTCTACCTTCCTCTACAATACTCCAGATAACCAGTTTTAAGTGCAGTTCCCAGGTTGAGCCCGGGGCTTTCACACCTAACTTAATTATCCGCCTACATGCCCTTTACGCCCAGTCATTCCGATTAACGCTCGCACCCTCCGTATTACCGCGGCTGCTGGCACGTAGTTAGC
+
CCCCCGGGGGGGGGGGGGGGGGGGGGGGGGGGGGGGGGGGGGGGGEGFGGGGGGGGGGGGGGGGGGGGGGGGGGGGGGGGGGGEGGGGGGGGGGGGGGGGGGGGGGGGGGGGGGGGGGGGGGGGGGGGGGGGGGGGGGFGGFGGGGFFGGGGGGGFEGFGGGFFF9FGGGGFGGGGFG?CDFGGGGGGDFGGDEGGGGGFFFA>FFFFFFEEFFFCFFFFFFDFFFF:<@=B@3;CCDFEFF?;<AECEFFFD;DF<D>??B9B9BF<BFF?60:BDF?F6>>BFFF>2(.5:((,-4<A2
@M04999:289:000000000-L3R54:1:1101:24764:9289 2:N:0:416
ACTAAGACTACCGGGGTATCTAATCCTGTTTGCTCCCCACGCTTTCGCATCTCAGCGTCAGTATCTGTCCAGAAGGCCGCCTTCGCCACCGGTATTCCTCCACATCTCTACGCATTTCACCGCTACACGTGGAATTCTACCTTCCTCTACAATACTCCAGATAACCAGTTTTAAGTGCAGTTCCCAGGTTGAGCCCGGGGCTTTCACACCTAACTTAATTATCCGCCTACATGCCCTTTACGCACAGTCATTCCGATTAACGCTCGCACCCTCCGTATTACCGCGGCTGCTGGCACGGAGT
+
CCCCCGGGGGGFGGGDFGGGGFFGGGGGGGGGGGGGFGGG>:FFGGGGGGGGFGGGGGGGGGGGGGGGGGGGC,FCFGEGEGDGGGGGGGGGECFFGGGFGGGFFFFGGGGFGCFGEFEFFCFGGGGFEF=:+@ECGGFGCFFGGGGGGAC9EFGGGGGGFCGGDGG?DFDFFDCEFFAFGGFGGFGGFG?FFF79?GG>??49FFFFB=BB:FFFF+=>+7>?(5;;0=@?C)6;@@E6C(/(41@E<;C<)141?:29410,,-6019?F613?6<?)69((-((-(-5:0((),((4,
@M04999:289:000000000-L3R54:1:1101:2717:9294 2:N:0:416
CCGACTACTCGGGTATCTAATCCTGTTTGCTCCCCACGCTTTCGCATCTCAGCGTCAGTATCTGTCCAGAAGGCCGCCTTCGCCACCGGTATTCCTCCACATCTCTACGCATTTCACCGCTACACGTGGAATTCTACCTTCCTCTACAATACTCCAGATAACCAGTTTTAAGTGCAATTCCCAGGTTGAGCCCGGGGCTTTCACACCTAACTTAATTATCCGCCTACATGCCCTTTACGCCCAGTCATTCCGATTAACGCTCGCACCCTCCGTATTACCGCGGCTGCTGGCACGGGGTTAC
+
CCCCCGGGGGGGGGGGGGGGGGGGGGGGGGGGGGGGGGGGGGGGGGEGGGGGGGGGGGGGGGGGGGGGGGGGGGGGGGGGGGGGGGGGGGGFFGGGGGGGGGGFGGGGGGGGGGGGGGGGGGGGGGGGGGGGGGGGGGGGGGGGGGGGGGGGGGCGGCFFGGFFFGGGFGGGGGGGCGFGGGGG?FGFGGGGGGGGDGGGFFFFFF>AEE@ACFCFFFFFFFFDFFFFFE@@@@@@EC?FFFFFFFFFCFE@@;D??C?>?:;>0166:039307?AA90(,(,4082).((4:0((41:)
@M04999:289:000000000-L3R54:1:1101:27029:9344 2:N:0:416
TGACTACCAGGGTATCTAATCCTGTTTGCTCCCCACGCTTTCGCATCTCAGCGTCAGTATCTGTCCAGAAGGCCGCCTTCGCCACCGGTATTCCTCCACATCTCTACGCATTTCACCGCTACACGTGGAATTCTACCTTCCTCTACAATACTCCAGATAACCAGTTTTAAGTGCAATTCCCAGGTTGAGCCCGGGGCTTTCACACCTAACTTAATTATCCGCCTACATGCCCTTTACGCCCAGTCATTCCGATTAACGCTCGCACCCTCCGTATTACCGCGGCTGCTGGCACGGAGTTAGC
+
CCCCCGGGGGGGGGGGGGGGGGGGGGGGGGGGGGGGGGGGGGGGGGGGGGGGGGGGGGGGGGGGGGGGGGGGGFGGGGGGGGGGGGGGGGGGGGGGGGGGGGGGGGFGDGGGGGGGGGGGGGGGGGGGG9FGGGGGGGGGGGGFFGDGGGGGGGGDFGGGGGGGGGGGGGGFCFGGFGFGFGFFGFFGFGGGGGGGGGGGFFFFFFFF)<CEFFFFFFFFFF?DFD2?EFFFFBFFFD7EFFFF@EFFFE;(6?DE<<;FFF>FBBF(439F024:A43172>F>628>?0<<--4-06:6
@M04999:289:000000000-L3R54:1:1101:9350:9380 2:N:0:416
GAGGGACTACTGGGGTATCTAATCCTGTTTGCTCCCCACGCTTTCGCATCTCAGCGTCAGTATCTGTCCAGAAGGCCGCCTTCGCCACCGGTATTCCTCCACACCTCTGCGCATTTCACCGCTACACGTGGAATTCTACCTTCCTCTACACTACTCCAGATAACCAGTTTTAAGTGCAATTCCCAGGTTGAGCCCGGGGCGTTCACACCTAACTTAATTAGCCGCCTACATGCCCTTTACGCCCAGTCATTCCGATTAACGCTCGCACCCTCAGTCTTACCGCGGCTGCTTGCACGGACTT
+
--B,,8DFDFGCGGD:@EDFCEFECE66EDFGGG<D6,@FDCFG9FBF,:ACE,C@@::6;E<,,9,@FC@<,6EFG7F:F,FEE7:CE@GG+AAEFGGGDF8,64E<ADE+:?FFA<FFGG+C@DFFBFE7,,,@FGCG9E8?=EA,39,@=@=8F8DGGGGFC6=@DGFGF9DEC?ACCG+29@:D<9@6CF?5*9795?)?AFAF5=24@FFF466?)/4;0;D?;3C<4)5;1=C6(,2(41:2)44)-.,(,(4.24:02;(-4?B0(8<)).)6210(,3132:).,)503((-,
@M04999:289:000000000-L3R54:1:1101:22821:9383 2:N:0:416
GACTACTAGGGTATCTAATCCTGTTTGCTCCCCACGCTTTCGCATCTCAGCGTCAGTATCTGTCCAGAAGGCCGCCTTCGCCACCGGTATTCCTCCACATCTCTACGCATTTCACCGCTACACGTGGAATTCTACCTTCCTCTACAATACTCTAGTTAACCAGTTTTAAGTGCAATTCCTAGGTTGAGCCCAGGGCTTTCACACCTAACTTAATTATCCGCCTACATGCCCTTTACGCCCAGTCATTCCGATTAACGCTCGCACCCTCCGTATTACCGCGGCTGCTGGCACGTAGTTAGCC
+
CCCCCGGGGGGGGGGGGGGGGGGGGGGGGGGGGGGGGGGGGGGGGGGGGGGGGGGGGGGGGGGGGGGGGGGGGGGGGGGGGGGGGGGGEGGGGGGGGGGGGGGGGGGGGGGGGGGGDGGGGGGGGGGGGGGGGGGGGGGGGGGGGGGGGGGGGFGGGGGGGGGGFGGGGGGGGGFGFGFFFDDFGGF8DFGGFGGGGGGFFFFFFFFFFFFEEFFFFFFAFFFFFFFFBEFFFFEE@DFD@FEFFFFFF@66<6CF0;DDBFBB006:?FF6?FA562990>>>?:):2.<?(((-45><4
@M04999:289:000000000-L3R54:1:1101:7307:9394 2:N:0:416
AGTGGACTACCCGGGTATCTAATCCTGTTTGCTCCCCACGCTTTCGCATCTCAGCGTCAGTATCTGTCCAGAAGGCCGCCTTCGCCACCGGTATTCCTCCACATCTCTACGCATTTCACCGCTACACGTGGAATTCTACCTTCCTCTACAATACTCCAGATAACCAGTTTTAAGTGCAATTCCCAGGTTTAGCCCGGGGCTTTCACACCTAACTTAATTATCCGCCTACATGCCCTTTACGCCCAGTCATTCCGATTAACTCTCGCACCGTCCGTATTACCGCGGCTGCTGGCACTGAGTT
+
@@C@CFGGGGGGGGGGGGGGCAEGGGGGGGFGGGGGGGE+FFCGGGEEEGGGGGGGGGGGGGGGGGGGGGGGGGGGGGGCGFFFGGGGGEGGGGGGGGGGGGGGGFGGGG7:@FGGGGGGGGGGGGGGGGGGGCDFGGGGGGGGGGGFGGGFFGGFFDFGGGGGGGF@EGGGGGGGFGFGGGGGFGGGG,<FFGGGGGGG>A6>FFFFFFFFBFAFE>FEFFF295@2B;?E;@@E1;CF?<((6,=EAC)9?;1;86<2)9<4,2(29(4261,,44:AD0((-74(8>7:0(,(.),6-
@M04999:289:000000000-L3R54:1:1101:23008:9428 2:N:0:416
GGAGACTACTGGGGTATCTAATCCTGTTCGCTCCCCACGCTTTCGTCCATCAGCGTCAATCGGTATTTAGTAACCTGCCTTCGCAATCGGGGTTCTGTGTAATATCTATGCATTTCACCGCTACACTACACATTCCAGCTACTTCAATACTATTCAAGATTAACAGTATCAACGGCAGTTCTACAGTTAAGCTGCAGGTTTTCACCGCTGACTTATCAACCCGCCTACGGACCCTTTAAACCCAATAAATCCGGATAACGCTCGCATCCTCCGTATTACCGCGGCTGCTGGCACGGAGTT
+
CCCCCGGGGGGGGGGGGGGGGGGGGGGGGGGGGGGGGGGGGGGGGGGGGGGGGGGGGGGGGGGGGGGGGGGGGGGGGGGGGGGGGGGGGGGGGGGGGGGGGGGGGGGGGGGGGGGGGGGGGGGGGGGGGGGGCGGGFGGGAEGGGGGGGGGGGGGGGGGGGGGGF?FGGGGGGGGGEGFGGGGGGGGGFGFGGGGGGGGGFFFFFFFFFFADFFFFFFFDFFFFFFFFF@FFFFFFBCECEFFF;8;EEFFFFF@F@EF?@D<>FB?FF?FFF<B?FFFFFF>>;9>FFF?627(((4?:
@M04999:289:000000000-L3R54:1:1101:8383:9430 2:N:0:416
TTCTGCAATTTATTTGTGTTTTCACCTTTGTTCCCGCCACAATTTCGTCTCATATTGTTTGCTCTTCCCCCTTTCGCCTCTCCCCCCCTTGTTCTCTCCACATGGCCGCCCTTGTCACCGCTCTGCCTCCTCATCTCCACTCATCTCTCACCCTCACTTGTCCTCCTATCTCCCTCCCCACTTCTCCACTCACCCCCTTTTTTCTGCAGACTCCTACCACGTGCTCCTCCTTCCTCCCCTCACCTCCTTCTTCACCTTCCTTCCCTCTTCCTCCATCTTTCGTCTGCTACCACCTCGCTCC
+
A-,8,,6,,;@6,,,666C,,,,-,,;CE,,=C,;,++@7,,C,C,,C8A,,,,,;@FEF,6,6,,,,;,++;,,,4,,,9,,4B++++6,,:,55,<4?,,,,,9,6CCF+4,9?,,=6=++9,=E,5,,6764,84,DA@=,7@E,2,,,,+6,3@@,6,,3,+6,2@,6,1+6*0*+00+,,,3,,,3,,,1*****09**931+)*-))*/*./)))0(((*)0(((*.())(/6./(/277(())).)))))//39))(().4<).).8(65)))-(.3((.4))(.)-.((((.(
@M04999:289:000000000-L3R54:1:1101:8877:9451 2:N:0:416
GACTACCAGGGTATCTAATCCTGTTCGCTCCCCACGCTTTCGTCCATCAGCGTCAATCGGTATTTAGTAACCTGCCTTCGCAATCGGGGTTCTGTGTAATATCTATGCATTTCACCGCTACACTACACATTCCAGCTACTTCAATACTATTCAAGATTAACAGTATCAACGGCAGTTCTACAGTTAAGCTGCAGGTTTTCACCGCTGACTTATCAACCCGCCTACGGACCCTTTAAACCCAATAAATCCGGATAACGCTCGCATCCTCCGTATTACCGCGGCTGCTGGCACGGAGTTAGCC
+
CCCCCGGGGGGFGGGGGGGGDFGGGGGGGGGGGGGGGGGGGDFBFFGGGGGGGGGDGGGGGFGGFGGGGGFGGGGGGGGGGGEGGGGGCFGGGGGGGGCGFGGGGGGGGGGGFFGGGGGGGGGGGGGGGGGGGGGGGGGGGGGGGGGGGGGGGFGFGGGGGGGGGGGGGGGGGGGGFGFGGGGGGGGGGC,<CCFGFCGGFAFD>DFFFFFFFFFFFFFFE95>BF@@==DDD>C@>B2;D?;@AEFFFF(:;6<31(/(699<2>BF003:4:24<B0919>FFBFF6,2:B(3,:<DF?
@M04999:289:000000000-L3R54:1:1101:25965:9468 2:N:0:416
AGACTACTGGGGTATCTAATCCTGTTTGCTCCCCACGCTTTCGCATCTCAGCGTCAGTATCTGTCCAGAAGGCCGCCTTCGCCACCGGTATTCCTCCACATCTCTACGCTTTTCACCGCTACACATGGAATTCTACCTTCCTCTACAATACTCCAGATAACCAGTTTTAAGTGCAATTCCCAGGTTGAGCCCGGGGCTTTCACACCTAACTTAATTATCCGCCTACATGCCCTTTACGCCCAGTCATTCCGATTAACGCTCGCACCCTCCGTATTACCGCGGCTGCTGGCACGGAGTTAGC
+
CCCCCFEFFFFGGGGGGGGGGFCEGGGGGGGGGGGGGGGGGCFGGGGGGGGGGFEGGGGGGFGGDFFDGGGGGFGGGGGGGGEEGFEG=FGGFCGGGGGGGFGGGGGGGGGGGFGGGGDGE@FGGGGFG,AAFGGGGGGGGGAGA==EGGGGGG8DGGGGGGG@FGGGGGGFGDFFFGFGGGG?FGCFGGGGGGGGGDFGFAA>AA4AEFFF=FFFFFB6DBFFFFFFE=EFFFFCC?D33;1/4>C?EFFFFF;?E<9??999B9:1::6(.4>>AF:;>2>(10)5>61>B66(4:A).
@M04999:289:000000000-L3R54:1:1101:17615:9516 2:N:0:416
GACTACCCGGGTATCTAATCCTGTTTGCTCCCCACGCTTTCGCATCTCAGCGTCAGTATCTGTCCAGAAGGCCGCCTTCGCCACCGGTATTCCTCCACATCTCTACGCATTTCACCGCTACACGTGGAATTCTACCTTCCTCTACAATACTCCAGATAACCAGTTTTAAGTGCAGTTCCCAGGTTGAGCCCGGGGCTTTCACACCTAACTTAATTATCCGCCTACATGCCCTTTACGCCCAGTCATTCCGATTAACGCTCGCACCCTCCGTATTACTGCGGCTGCTGGCACGGAGTTAGCC
+
CCCCCGGGGGGGGGGGGGGGGGGGGGGGGGGGGGGGGGGGGGGGGGGGGGGGGGGGGGGGGGGGGGGGGGGGGGGGGGGGGGGGGGGGGGGGGGGGGGGGGGGGGGGGGGGGGGGGGGGGGGGGGFGGGGGGGGGGGGGGGGGGGGGGGGGGGGGGGGFGGGFGGGGGGGGGGGGGFGFGGGGGGGGGGGGGGGGGGFGGFFFFDFFFFFFFFFFFFFFFFDFFFEEEF8;E@EFF@FFF@05<EFFFE;0<D@EE:6??FB99>:8:09B??B9A)-6237>><?:F?7?6;B(4?A)53
@M04999:289:000000000-L3R54:1:1101:29125:9573 2:N:0:416
AGGGGGACTACTAGGGTATCTAATCCTGTTCGCTACCCATGCTTTCGAACCTCAGCGTCAGTTACAGACCAGAGAGCCGCCTTCGCCACTGGTGTTCTTCCATATATCTACGCATTCCACCGCTACACATGGAGTACCACTCTCCTCTTCTGCACTCAAGAAAAACAGTTTCAGCTGCACTTCCCCGGTTAAGCCGAGGGCTTTCACAGCTGACTTGTTCTCCCGCCTGCGTTCGCTTTACGCCCAATAAATCCGGACAACGCTTGCCACCTACGTATTACCGCGGCTGCTGGCACGTAGT
+
CCCCCGGGGGGGGGGGGGGGGGGGGGGGGGGG@GGGGGGGGGGGGGGGGGGGGGGGGGGGGGGGGGGGGGGGGGGGGGGGGGGGGGGGCEGGAFGGGGGGGGGGGFFGGGGGGGGEGGGGGGGDGGGGGGGGEFFGGGGGGGGGGGGFGGGGGGGGGGGGGCFFGGGGGGFGFFGGFGFGGGGFGGGGGGDFGGGDGDGGAF9AFFFFFFFFFFFFEF=CCFEB@@FFFF(6;DDFD0=6;<;9@?BFBBAFFF(9?>FBF>B6<:B?<2<??FFFF<:4<BFB00(29?F87?:?022?,
@M04999:289:000000000-L3R54:1:1101:14383:9586 2:N:0:416
CTTAGGACTACCCGGGTATCTAATCCTGTTTGCTCCCCACGCTTTCGCATCTCAGCGTCAGTATCTGTCCAGAAGGCCGCCTTCGCCACCGGTATTCCTCCACATCTCTACGCATTTCACCGCTACACGTGGAATTCTACCTTCCTCTACAATACTCCAGATAACCAGTTTTAAGTGCAGTTCCCAGGTTGAGCCCGGGGCTTTCACACCTAACTTAATTATCCGCCTACATGCCCTTTACGCCCAGTCATTCCGATTAACGCTCGCACCCTCCGTATTACCGCGGCTGCTGGCACGGAGT
+
CCCCCGGGGGGGGGGGGGGGGGGGGGGGGGGGGGGGGGGGGGGGGGGGGGGGGGGGGGGGGGGGGGGGGGGGGGGGGGGGGGGGGGGGGGGGGDGGGGGGGGGGGGGGGGGGGGGGGGGGGGGGGGGGGGGGGGGGGGGGGGGGGGGGFGGGGGGGGGGGGGGGGGGGGGGGGGGGFGFGGGGGGGGGGGFGGGGGGGGGFFFFFFFA=ABB=FFFBAAEFFFEFFDFFFFFFFFFFFFFFDD@@DFF@<?)7?@FFB?<>?;18690;91:?F>12184>><FFFFFFFBD(-()(-(--
@M04999:289:000000000-L3R54:1:1101:23076:9606 2:N:0:416
ACGACTACAAGGGTATCTAATCCTGTTTGCTCCCTACGCTTTCGCATCTCAGCGTCAGTATCTGTCCAGAAGGCCGCCTTCGCCACCGGTATTCCTCCACATCTCTACGCATTTCACCGCTACACGTGGAATTCTACCTTCCTCTACAATACTCCAGATAACCAGTTTTAAGTGCAGTTCCCAGGTTGAGCCCGGGGCTTTCACACCTAACTTAATTATCCGCCTACATGCCCTTTACGCCCAGTCATTCCGATTAACGCTCGCACCCTCCGTATTACCGCGGCTGCTGGCCCGGCGTTAC
+
CCCCCGGGGGGGGGGGGGGGGGGGGGGGGGGGGGGGGGGGGGGGGGGGGGGGGGGGGGGGGGGGGGGGGGGGGGGGGGGGGGGGGGGGGGGGGGGGGGGGGGGGGGGGGGGGGGGGGGGGGDGGGGFGEGGGGGGGGGGGFGGGGGGDFGGGGGFFFGGGGGGGGGCFGGGGGFGGFGFGGGFGGGGFGFFGGGGGGGDGFFFFFFFF=BDFEFAAECFFF2BDDDFFFCEEFEBB991A0><@@E3??5C@;?D@FE0>F6(4>B1<?B?9:6?:)698666>>>0))(3(,20(42(-,
@M04999:289:000000000-L3R54:1:1101:13301:9624 2:N:0:416
GACTACTGGGGTATCTAATCCTGTTTGTTCCCCACGCTTTCGCATCTCAGCGTCAGTATCTGTCCAGAAGGCCGCCTTCGCCACCGGTATTCCTCCACATCTCTACGCATTTCACCGCTACACGTGGAATTCTACCTTCCTCCACAATACTCCAGATAACCAGTTTTAAGTGCAGTTCCCAGGTTGAGCCCGGGGCTTTCACACCTAACTTAATTATCCGCCTACATGCCCTTTACGCCCAGTCATTCCGATTAACGCTCGCACCCTCCGTATTACCGCGGCTGCTGGCACGGAGTTAGCC
+
CCCCCGGGGGGGGGGGGGGGGGGGGGGGGGGGGGGGGGGGGGGGGGGGGGGGGGGGGGGGGGGGGGGGGGGGGGGGGGGGGGGGGGGGDGGFGGGGGGGGGGGGFGGGGGGGGGGGGGGGGGGGGGGGGGGGGGGGGGGGGGGGGFGGGGFGGGGGGGGGGGGGGGGGGGGGGGGGFFFGGGDGGGGGGGFGGGGGDGGGFFFFFFFFFFFBE9EFFFFFFFF@DFFFF=DFFF3>D@@FFDFFFFFFFFFFFFFFF9;BF>19;:?:?;?0:B>FF(2>9>36<?>(1()(-46??2><3
@M04999:289:000000000-L3R54:1:1101:24494:9658 2:N:0:416
GGGACTACACGGGTATCTAATCCTGTTTGCTCCCCACGCTTTCGCATCTCAGCGTCAGTATCTGTCCAGAAGGCCGCCTTCGCCACCGGTATTCCTCCACATCTCTACGCATTTCACCGCTACACGTGGAATTCTACCTTCCTCTACAATACTCCAGATAACCAGTTTTAAGTGCAGTTCCCAGGTTGAGCCCGGGGCTTTCACACCTAACTTAATTATCCGCCTACATGCCCTTTACGCCCAGTCATTCCGATTAACGCTCGCACCCTCCGTATTACCGCGGCTCCTGGCCCGGTATTAC
+
CCCCCGGFGGGGGGGGGGGGGGGFGGGGGGGG<DFGGGGDFFFGGGGGGGGGGGGGGGGGGGGGGGGGFGGGGGGGDGGGGGDGGGGGFGGGGGGGGGGGGGGGGGCFCGGGFFGGGGGCGGGGGGGGGGGGGGGGGGGGGGGGGDFGFGGGGGCF8,ECFGG?EFGGFCGGGDGEFGFFGGDGFFFGGG6FF>5?5C7DFFFFFFDFFEFFFFFFECFFF9@=D=BEFFF8@@@@<70=;9;;@=EFFF3;6?((;.(((4(419(30::0-(((..-(,2((((,()(((-,,((().-
@M04999:289:000000000-L3R54:1:1101:21775:9686 2:N:0:416
TGGGGACTACAAGGGTATCTAATCCTGTTCGCTCCCCACGCTTTCGTCCATCAGCGTCAATCGGTATTTAGTAACCTGCCTTCGCAATCGGGGTTCTGTGTAATATCTATGCATTTCACCGCTACACTACACATTCCAGCTACTTCAATACTATTCAAGATTAACAGTATCAACGGCAGTTCTACAGTTAAGCTGCAGGTTTTCACCGCTGACTTATCAACCCGCCTACGGACCCTTTAAACCCAATAAATCCGGATAACGCTCGCATCCTCCGTATTACCGCGGCTGCTGGCACGGAGTT
+
CCCCCGGGGGGGGGGGGGGGGGGGGGGGGGGGGGGGGGGGGGGGGGGGGGGGGGGGGGGGGGGGGGGGGGGGGGGGGGGGGGGGGGGGGGGGGGGGGGGGGGGGFGGGGGGGGGGGGGGGGGGGGGGGGGGGGGGGGGGGGGGGGGGGGFGGGGGGGGGFFFGGGGGGGGGGGGGGFGFGGGGGGGGGGGGGGGGGGGGGFFFFFFFDFFFFFFFFFFFFFFDFFFFFFFDFFFFFFFFFFFFFF;DFFFFFFBBFFDEFFFF:BFF?F?22:;<B?FFAB:6909>><FFFF:202;;?:
@M04999:289:000000000-L3R54:1:1101:21397:9710 2:N:0:416
GACTACAGGGGTATCTAATCCTGTTTGCTCCCCACGCTTTCGCACCTCAGCGTCAGTATCTGTCCAGAAGGCCGCCTTCGCCACCGGTATTCCTCCACATCTCTACGCATTTCACCGCTACACGTGGAATTCTACCTTCCTCTACAATACTCCAGATAACCAGTTTTAAGTGCAGTTCCCAGGTTGAGCCCGGGGCTTTCACACCTAACTTAATTATCCGCCTACATGCCCTTTACGCCCAGTCATTCCGATTAACGCTCGCACCCTCCGTATTACCGCGGCTGCTGGCACGGAGTTAGCC
+
CCCCCGGGGGGGGGGGGGGGGGGGGGGGGGGGGGGGGGGGGGGGGGGGGGGGGGGGGGGGGGGGGGGGGGGGGGGGGGGGGGGGGGGGGGGGGGGGGGGGGGGGGGGGGGGGGGGGGGGGGGGGGGGGGGGGGGGGGGGGGGGGGGGGGGGGGGGCFGGGFGGGGGGGFFGFFDFGFGFGGGGFGGGGGGGGEGGGGGGGFFCFFFFFFFFFCFFFFFF@F29=BEFFFFFFFF<>3?@BDD4=AECCEEFFDDFF09<23>>B,8:BB04??:9<A?1(7>390507:7?6>>(,.6643
@M04999:289:000000000-L3R54:1:1101:8150:9712 2:N:0:416
ATGGGGACTACCAGGGTATCTAATCCTGTTCGCTACCCATGCTTTCGAACCTCAGCGTCAGTTACAGACCAGAGAGCCGCCTTCGCCACTGGTGTTCTTCCATATATCTACGCATTCCACCGCTACACATGGAGTTCCACTCTCCTCTTCTGCACTCAAGAAAAACAGTTTCAGCTGCACTTCCCCGGTTAAGCCGAGGGCTTTCACAGCTGACTTGTTCTCCCGCCTGCGTTCGCTTTACGCCCAATAAATCCGGACAACGCTTGCCACCTACGTATTACCGCGGCTGCTGGCACGGAGT
+
CCCCCGGGGGGGGGGGGGGGGGECFFGGGGGGGGGGGGGGGGGEGGGCFGGGGGGGGGGGGGGGGGGGGGGGFGGGGGGDGGGGGGGGGGGGGGGGGGGGGGGGEFGGGGGGGGGGGGGGGGGGGGGGGGGGGGGGGGGGGGGGGGGGGGGGGGGCGGCFFGGGFGGGGGGGGGGDFGFGGGGGGGGGGEEDAFGGGGGGEFFFFFFFFF>EEFAFEFFC+58BFB@@BBFFDF?FFDFFEFFFF?(:@E<?ABF0391<?(6:::?BB?:15:?(<>?2)4411(-408??0:<F<9(3-
@M04999:289:000000000-L3R54:1:1101:3421:9723 2:N:0:416
GACTACCAGGGTATCTAATCCTGTTCGCTACCCATGCTTTCGAACCTCAGCGTCAGTTACAGACCAGAGAGCCGCCTTCGCCACTGGTGTTCTTCCATATATCTACGCATTCCACCGCTACACATGGAGTTCCACTCTCCTCTTCTGCACTCACGAAAAGCAGTTTCAGCTGCACTTCCCCGGTTAAGCCGAGGGCTTTCACAGCTGACTTGTTCTCCCGCCTGCGTTCGCTTTACGCCCAATAAATCCGGACAACGCTTGCCACCTACGTATTACCGCGGCTGCTGTCACGGATTTAGCC
+
CCCCCGGFFEGCFFFGGGGGGGGGGGCGGG:FDFGGFGFFGGFGGGGGGGGGFEDFAFGAFGGDFGGGGGGGGGGGGGGGGGGGGGGGGG:FGGFEGGGFGGGFGGGCCGDFDGGGGGGGGGGGGF,EGFGGADGGGFGCGGGGFGGFCFFGG,1C>@EF8FFGGDEFGGGG8FDGFGFGDDCGGGGGGG6CEGDGC4;FFFA?AFA*>A7>CFFFCA6>;@@>BBD?DFB7?@49@@6DF((5@363(:3:918?6>16?:()5<<22(.4::<A<1;F(40(3:7-.-<3(-(-)62<0
@M04999:289:000000000-L3R54:1:1101:27543:9760 2:N:0:416
CGACTACCCGGGTATCTAATCCTGTTTGCTCCCCACGCTTTCGCATCTCAGCGTCAGTGTCTGTCCAGAAGGCCGCCTTCGCCACCGGTATTCCTCCACATCTCTACGCATTTCACCGCTACACGTGGAATTCTACCTTCCTCTACAATACTCCAGATAACCAGTTTTAAGTGCAATTCCCAGGTTGAGCCCGGGGCTTTCACACCTAACTTAATTATCCGCCTACATGCCCTTTACGCCCAGTCATTCCGATTAACGCTCGCACCCTCCGTATTCCCGCGGCTGCTGGCACGGAGTTAGC
+
CCCCCGGCGGGGGGGGGGGGGGGGGGGGGGGGGGGGGGGGGGGGGGGGGGGGGGGGGGGGGGGGGGGGGGGGGGGGGGGGGGGGGGGGGGGGGGGGGGGGGGGGGGGGGGGGGDGGGGGGGGGGGGGGGGGGGGGGGGGGGGGGGGGGGGGGGGGGDGEGGGGGGC8EGGGGGGDGFFFGFGGGGGGGGGGGGGGGGDGFFFFFFFFFFFFEEFFFEFFFFF=@DFFF<;E@FFFFFFDBB73/7<E5)./(1;<D<06:B>FFFFF018><3:B)4?6;B9>B;:??>?()-926?BA4.
@M04999:289:000000000-L3R54:1:1101:2848:9788 2:N:0:416
ATGACTACAGGGGTATCTAATCCTGTTTGCTCCCCACGCTTTCGCATCTCAGCGTCAGTATCTGTCCAGAAGGCCGCCTTCGCCACCGGTATTCCTCCACATCTCTACGCATTTCACCGCTACACGTGGAATTCTACCTTCCTCTACAATACTCCAGATAACCAGTTTTAAGTGCAATTCCCAGGTTGAGCCCGGGGCTTTCACACCTAACTTAATTATCCGCCTACATGCCCTTTACGCCCAGTCATTCCGATTAACGCTCGCACCCTCCGTATTACCGCGGCTGCTGGCACGGAATT
+
CCCCCGGGGGGGGGGGGGGGGGGGGGGGGGGGGGGGGGGGGGGGGGGGGGGGGGGGGGGGGGGGGGGGGGGGGGGGGGGGGGGGGGGGFGEFGGGGGGGGGGGGGGGGGGGGGGGGGGGGGGGGGGGGGGGGGGGGGGGGGGGGGGGGGGGGGGGGGGGGGGGGGCDCGGGGGGGGFGFGGGGGGFGGGGGGGGGGCGGGFFFFFFDFFFFFCFFFFFACFFF=DFFFFFE@BFDECC;EFB;;(4>EEEFFFFFFEFFF6:1((490(21(4<7>)<9(4;>6196:>512>:>0(,)
@M04999:289:000000000-L3R54:1:1101:29207:9809 2:N:0:416
TCCAGGGCTACCTAATCCTGTTCGCCACCCATGCTTTCGAACTTCCGCATCAGTTACAGACTAGAAAGCCGCCTTCGCCCCTGGGGCTCTTAAATATATCTACGCATTCAACCGCTACACAGGGAGTTCCACTCTCCTCTTCTCCACTCAAGAAAAACAGTTTATGCTTCACTACTCCGGTTAAGCCGAGGGCTTTCACAGCTGACTTTATCTCCCGCCAGCGTTCGTTTTCCGCCCAATAACCCCGGACATCGCTTTCACGCTACGTCTTACCGCAGCTGCTGGCCCGTAGGCATCCGTG
+
CCC,,C,,CF,E<,6,66C,F966F,,,,,,,,;66CF:,,E,C6@CF+,@<,,,,6,6E,,C,,,,CEF76+B76,@,@FGC<,+,+:F,,,,:55,C55,54+@F7;,,,A4+C:CFF:,4@FC+,,,:444C4E,,,4,73==DE?8,=,@8,,6@FA8=,,+,7,7,6,,+,*=3=?D6A,95@:*@5@,10+2+++*;6**++**/**4*/6):()-(/(6((((/)),28((/.5<).62((4-3)54((0(.<4(4:(431(.,-6(((((-,(.3)53((4-((().),(,,-
@M04999:289:000000000-L3R54:1:1101:16042:9811 2:N:0:416
GGGGGACTACCCGGGTATCTAATCCTGTTCGCTCCCCACGCTTTCGTCCATCAGCGTCAATCGGTATTTAGTAACCTGCCTTCGCAATCGGGGTTCTGTGTAATATCTATGCATTTCACCGCTACACTACACATTCCAGCTACTTCAATACTATTCAAGATCAACAGTATCAACGGCAGTTCTACAGTTAAGCTGCAGGTTTTCACCGCTGACTTATCAACCCGCCTACGGACCCTTTAAACCCAATAAATCCGGATAACGCTCGCATCCTCCGTATACCGCGGCTGCTGGCACGGAGTT
+
CCCCCGGGGGFFGGGGGGGGGGGGGGGGGGGGGGGGGGGGGGGGGGGGGGGGGGGGGGGGGGGGGGGGGGGGGGGGGGGGGGGGGGGGGGGGEGGGGGGGGGGFGGGGGGGGGGGGGGGGGGGGGGGGGGGGGGGGGGGGGGGGGGGGGGGGGGGGGGGGGGGGGGGGGGGGGGGGDDAFGGGGGGGGGGGGGGGGGGGDFFFFFFFFFFFFFFFFFFFFFFFFFFFFFF@;BFF@FFFFFFFFF6@EE37EFFF@?FF??BB069B<>7?F?;FFFFFFFFFFB978:???B2:((-:<
@M04999:289:000000000-L3R54:1:1101:20349:9822 2:N:0:416
ACGACTACAGGGGTATCTAATCCTGTTTGCTCCCCACGCTTTCGCATCTCAGCGTCAGTATCTGTCCAGAAGGCCGCCTTCGCCACCGGTATTCCTCCACATCTCTACGCATTTCACCGCTACACATGGAGTTCCACTCTCCTCTTCTGCACTCAAGAAAAACAGTTTCAGCTGCACTTCCCCGGTTAAGCCGAGGGCTTTCACAGCTGACTTGTTCTCCCGCCTGCGTTCGCTTTACGCCCAATAAATCCGGACAACGCTTGCCACCTACGTATTACCGCGGCTGCTGGCACGTAGTT
+
CCCCCGGGGGGGGGGGGGGGGGGGGGGGGGGGGGGGGGGGGGGGGGGGGGGGGGGGGGGGGGGGGGGGGGGGGGGGGGGGGGGGGGGGGGGGGGGGGGGGGGGGGGGGGGGGGGGGGGGGGGGGGGGGGGGGGGGGGGGGGGGGGGGGGGGGGGGGGGGGGGGGGGGGGGGGGGGGFGFGGGGGGGGGGGGGGGGGGGGGFFFFFFFFFFFFFFFFFFFFFFFFFFFFFFFFFFFFFFFFFF?67?FBFFFF1:>>BFFFFFFF?BFFFFFF??ABAF<:6>BF>9B?F73(8<:<:<<
@M04999:289:000000000-L3R54:1:1101:17479:9826 2:N:0:416
TGGACTACTAGGGTATCTAATCCTGTTTGCTCCCCACGCTTTCGCATCTCAGCGTCAGTATCTGTCCAGAAGGCCGCCTTCGCCACCGGTATTCCTCCACATCTCTACGCATTTCACCGCTACACGTGGAATTCTACCTTCCTCTACAATACTCCAGATAACCAGTTTTAAGTGCAGTTCCCAGGTTGAGCCCGGGGCTTTCACACCTAACTTAATTATCCGCCTACATGCCCTTTACGCCCAGTCATTCCGATTAACGCTCGCACCCTCCGTATTACCGCGGCTGCTGGCACGGAGTT
+
CCCCCGGGGGGGGGGGGGGGGGGGGGGGGGGGGGGGGGGGGGGGGGGGGGGGGGGGGGGGGGGGGGGGGGGGGGGGGGGGGGGGGGGGGGGGGGGGGGGGGGGGGGGGGGGGGGGGGGGGGGGGGGGGGGGGGGGGGGGGGGGGGGGGGGGGGGGGGGGGGGGGGGGGGGGGGGGGFGFGGGGGGGGGGGGGGGGGGGGGFFFFFFFFFFFFFFFFFFFFFDFFFFFFFEFFFBFF=EFFF@?DFFACCEEF@FFFFFFFFFBBFFFB:?0(,4?:AFFFB>>>66??476:B<;(--3
@M04999:289:000000000-L3R54:1:1101:26031:9891 2:N:0:416
TAGACTACCGGGGTATCTAATCCTGTTTGCTCCCCACGCTTTCGCATCTCAGCGTCAGTATCTGTCCAGAAGGCCGCCTTCGCCACCGGTATTCCTCCACATCTCTACGCATTTCACCGCTACACGTGGAATTCTACCTTCCTCTACAATACTCCAGATAACCAGTTTTAGGTGCAATTCCCAGGTTGAGCCCGGGGCTTTCACACCTAACTTAATTATCCGCCTACATGCCCTTTACGCCCAGTCATTCCGATTAACGCTCGCACCCTCCGTATTACCGCGGCTGCTGGCACGGAGTT
+
CCCCCGGEFGGGGGGGGGGGGGGGGGGGGGGGGGGGGGGGGGGGGGGGGGFGGGGGGGGGGGGGGGGGGGGGGGGGGGGEGGGGGGGGGGGGGGGGGGGGGGGGGCGGGGGGGGGGGGGGGGGGGGGGEGGGGGGGGGGGGGGGGGGGFGGGGGGGGCGGGGGGGGGGGGGGGGGGFGFGGGGFGGGGGGGFFEGGGGGGFFFFFFFFFEFFFFCFEFFFFFFFFFFFFF@FFF@FF<036>FFFFFFFFFE2???AAF96<>919FFFFF>FF::<DF?F9BBBBBD>BBB??;928?
@M04999:289:000000000-L3R54:1:1101:8975:9917 2:N:0:416
AAGACTACAGGGGTATCTAATCCTGTTCGCTACCCATGCTTTCGAACCTCAGCGTCAGTTACAGACCAGAGAGCCGCCTTCGCCACTGGTGTTCTTCCATATATCTACGCATTCCACCGCTACACATGGAGTTCCACTCTCCTCTTCTGCACTCAAGAAAAACAGTTTCAGCTGCACTTCCCCGGTTAGGCCGAGGGCTTTCACAGCTGACTTATTCTCCCGCCTGCGTTCGCTTTACGCCCAATAAATCCGGACAACGCTTGCCACCTACGTATTACCGCGGCTGCTGGCACGTAGTT
+
CCCCCGGGGGGGGGGGGGGGGGGGGGGGGGGGGGGGGGGGGGGGGGGGGGGGGGGGGGGGGGGGGGGGGGGGGGGGGGGGGGGGGGGGGGGGGGGGGGGGGGGGGGGGGGGGGGGGGGGGGGGGGGGGGGGGGGGGGGGGGGGGGGGGGGGGGGFGGGGGGGGGGGGGGGGGGGGGFGFGGGGGGGGGGFGGGGGGGGGGFFFFFFFFFFFEFFFFFFFFFFFFFFFFFFFFFFDFEC?BB@F@DFEFFFF;9?>FBF>>B?B?BAF?<?>B?FFBFFFF>>9;66257(3?D?8:4<A
@M04999:289:000000000-L3R54:1:1101:9623:9947 2:N:0:416
AGGGGACTACTGGGGTATCTAATCCTGTTCGCTACCCATGCTTTCGAACCTCAGCGTCAGTTACAGACCAGAGAGCCGCCTTCGCCACTGGTGTTCTTCCATATATCTACGCATTCCACCGCTACACATGGAGTTCCACTCTCCTCTTCTGCACTCAAGAAAAACAGTTTCAGCTGCACTTCCCCGGTTAAGCCGAGGGCTTTCACAGCTGACTTGTTCTCCCGCCTGCGTTCGCTTTACGCCCACTAAATCCGGACAACGCTTGCCACCTACGTATTACCGCGGCTTCCGGCACGTAGTT
+
@CB,BCGGGGAF@DGGGGFGGEDAF<FGGFGD:FG<<@EFFGFGEF8<C@FGGGGGGGCEE6FGFGFE,EFGGGEGGGGGDE<DFFBEDF<?BFEEA<FFGF<EE?@C=E<FFGB9AF:E+BFGGGGGGG8AEFDDGGDGFGF=EEA9F8=DF?FC8F@,=DFEE6,6EFFAFF?F5?*=2=+@=EEGGG9AFGEDCDDDAFFFFFF>=EB*0;AFE?A5:*5@((662;@@6168;1>F;21:<2((632<269(4(((-4(-34:<?13,(8?2.84))-34;>6(,)((,-4:?F(-.
@M04999:289:000000000-L3R54:1:1101:17288:10019 2:N:0:416
GGAGACTACTCGGGTATCTAATCCTGTTCGCTCCCCACGCTTTCGTCCATCAGCGTCAATCGGTATTTAGTAACCTGCCTTCGCAATCGGGGTTCTGTGTAATATCTATGCATTTCACCGCTACACTACACATTCCAGCTACTTCAATACTATTCAAGATTAACAGTATCAACGGCAGTTCTACAGTTAAGCTGCAGGTTTTCACCGCTGGCTTATCAACCCGCCTACGGACCCTTTAAACCCAATAAATCCGGATAACGCTCGCATCCTCCGTATTACCGCGGCTGCTGGCACGGAGTT
+
CCCCCGGGGGGGGGGGGGGGGGGGGGGGGGGGGGGGGGGGGGGGGGGGGGGGGGGGGGGGGGGGGGGGGGGGGGGGGGGGGGGGGFGGGGGGGGGGGGGGGGGGGGGGGGGGGGGGGGGGGGGGGGGGGGGGGGGGGGGGGGGGGGGGGGGGGGGGGGGGGGGGGGGGGGGGGGGGFGFGGGGGGFGGGGFGGGGGGGGGFFFFFFDEFFFFFFFFFFFFFAFFF@DFF2@FFFFFFEFFFFFF@F3AEEEFFFDF?FFFFF?FBFFFBD>BFFF?FFFFF>>6994?F?::??FFBF??
@M04999:289:000000000-L3R54:1:1101:23646:10089 2:N:0:416
AGACTACTGGGGTATCTAATCCGGTTTGCCCCCCACGCTTTCGCATCCCAGCGTCAGTATCTGTCCAGAAGGCCGCCTTCGCCACCGGTATTCCCCCACATCTCTACGCATTTCCCCCCTACACGTGGAATTCTACCTTCCCCTACAATACTCCAGTTAACCAGTTCTAAGTGCAATTCCCAGGTTGCGCCCGGGGCTTTCCCCCCTCACTTAATTATCCCTCCACATCCCCTTTACCCCCAGTTACTCCGATTCACCACCGCCCCCCCCCTTCTACCGGCGGCTGCGGCCCGGTGTTAGG
+
6<@6@@6<FFGCC,,,;C6,F@++@FF;,,CFGF:C6+6CC66BF7F,;<FCFF,@CFGA@EACFCF89FGFGE:FEF:9,,88=FF+8+DEFF,A+@@=,,,,9?,4+4CFF,,C=++4A,,,3AF=F,EDF;,6CEAFE,,,6,1,@=D;<F?E,@;;FGGGGG,@CFGC7,+@4A9CCC5*@AE,178914*)))9;A+*)).))//)..;+3)+19))/((4(.),8381:).)5>>90.)-).-((((-).:))(-((-,49((3(4((.))6(-2((((-((-31-(-,((,))(
@M04999:289:000000000-L3R54:1:1101:4005:10106 2:N:0:416
GACTACTAGGGTATCTAATCCTGTTTGCTCCCCACGCTTTCGCATCTCAGCGTCAGTATCTGTCCAGAAGGCCGCCTTCGCCACCGGTATTCCTCCACATCTCTACGCATTTCACCGCTACACGTGGAATTCTACCTTCCTCTACAATACTCTAGTTAACCAGTTTTAAGTGCAATTCCTAGGTTGAGCCCAGGGCTTTCACACCTAACTTAATTATCCGCCTACATGCCCTTTACGCCCAGTCATTCCGATTAACGCTCGCACCCTCCGTATTACCGCGGCTGCTGCCACGGCGTTAGCC
+
CCCCCGGGGGGGGGGGGGGGGGGGGGGGGGGGEFGGGEGGGGGGGGGGGGGGGGGGGGGGGGGGGGGGGGGGGGGGGGGGGGGGGGGGGGGGGGGGGGGDFGGGGGGGGGGGGGGGGGGGGGGGGGGGGGGGGGGGGGGGGGGGGGGGFGGGGGGGGGGFGGGGGGFGGGGGGGGGFGFGGG6FGGGGFGDFGGGGDFGFFFFFFFFFFE@FFFFFEF>9FDA=DFF6;34>BFFF@D=?@BFFECCCFF;?;DFF1630;>9;9??:07?B:><AAB099>0(-47).5<>0((490(..
@M04999:289:000000000-L3R54:1:1101:25187:10110 2:N:0:416
GTGGACTACAGGGGTATCTAATCCTGTTTGCTCCCCACGCTTTCGCATCTCAGCGTCAGTATCTGTCCAGGAGGCCGCCTTCGCCACCGGTATTCCTCCACATCTCTACGCATTTCACCGCTACACGTGGAATTCTACCTTCCTCTACAATACTCCAGATAACCAGTTTTAAGTGCAGTTCCCAGGTTGAGCCCGGGGCTTTCACACCTAACTTAATTATCCGCCTACATGCCCTTTACGCCCAGTCATTCCGATTAACGCTCGCACCCTCCGTATTACCGCGGCTGCTGGCACGGAGTT
+
CCCCCGGGGGGGGGGGGGGGGGGGGGGGGGGGGGGGGGGGGGGGGGGGGGGGGGGGGGGGGGGGGGGGGGGGGGGGGGGGGGGGGGGFGGGGGGGGFDGGGGGGGGFGGGGGGGGGGGGGGGGGGGGGGGGGGGGGGGFGGGGGGGGGGGGGGGGGGGGGGGGGGGGGCGGFFGGGFGFGGG?GGGGGGGGGGGGD5>DGFFFFFFFFF@EFFFFFFFFCA?=@DFFFFFFF@@;@EEFFFF>D?@FFFCECEF;DFFFFFF?FF>99FF?:9617:<A)106>B>>B??:???:B9>BB
@M04999:289:000000000-L3R54:1:1101:24040:10121 2:N:0:416
TGGGACTACCCGGGTATCTAATCCTGTTCGCTCCCCACGCTTTCGTCCATCAGCGTCAATCGGTATTTAGTAACCTGCCTTCGCAATCGGGGTTCTGTGTAATATCTATGCATTTCACCGCTACACTACACATTCCAGCTACTTCAATACTATTCAAGATTAACAGTATCAACGGCAGTTCTACAGTTAAGCTGCAGGTTTTCACCGCTGACTTATCAACCCGCCTACGGACCCTTTAAACCCAATAAATCCGGATAACGCTCGCATCCTCCGTATTACCGCGCCTGCTGGCACGGATTT
+
CCCCCGGGGGGGGGGGGGGGGGGGGGGGGGGGGGGGGGGGGGGGGGGGGGGGGGGGGGGGGGGGCCFGGGGGGGGGGGGGGGGGGFGGGGGGGGGGGGGGGGGFGGGGGGGGGGGGGGGGGGGGGGGGGGGGGGGGGGGGCGGGGGGGGGGGGGGGGGFGGGGGGGGGGGGGGG>EFGFGGGGGGGGGGGGGGFGGGFFGFFFFFFBFBBAFFFFCEAFFFFF@>@DFF@=@BFFDEFCFFF@FFFF<E<EF@F0;;A@@>609>>6>F?FFFFFFFF>48>>(3,,2:BBB??6;04()
@M04999:289:000000000-L3R54:1:1101:7137:10171 2:N:0:416
TTACTGACTACTCGGGTATCTAATCCTGTTTGCTCCCCACGCTTTCGCATCTCAGCGTCAGTATCTGTCCAGAAGGCCGCCTTCGCCACCGGTATTCCTCCACATCTCTACGCATTTCACCGCTACACGTGGAATTCTACCTTCCTCTACAATACTCTAGTTAACCAGTTTTAAGTGCAATTCCTAGGTTGAGCCCAGGGCTTTCACACCTAACTTAATTATCCGCCTACATGCCCTTTACGCCCAGTCATTCCGATTAACGCTCGCACCCTCCGTATTACCGCGGCTGCTGGCACGGAGG
+
CCCCCGGGGGFGGGGGGGGGGGEFFFGGGGGGGGGGGGGGGGGGGGGGGGGGGGGGGGGGGGGGGGGGGGGGGGGGGGGGGGGGGGGGFFGGGGGGGGGGGGGGGGGGGGGGGGGGGGGGGGGGGGGGGGGGCFFGGGGGGGGGGGGGGGGGGGGCGGGGGGGGGGGGDGFGGGGGFGFGGGGGGGGGGGFGGGGGGGFGFFFFFFFFFADFFFFFFFFEFEE4==A>@FFEC3@DFFFFC2@9@D=EFEFFFFF@FFD9<?18<@FFFF:BBB9?F?BBAA6>040,405:70(4?6(-(
@M04999:289:000000000-L3R54:1:1101:18641:10298 2:N:0:416
GACTACCAGGGTATCTAATCCTGTTTGCTCCCCACGCTTTCGCATCTCAGCGTCAGTATCTGTCCAGAAGGCCGCCTTCGCCACCGGTATTCCTCCACATCTCTACGCATTTCACCGCTACACGTGGAATTCTACCTTCCTCTACAGTACTCCAGATAACCAGTTTTAAGTGCAGTTCCCAGGTTGAGCCCGGGGCTTTCACACCTAACTTAATTATCCGCCTACATGCCCTTTACGCCCAGTCATTCCGATTAACGCTCGCACCCTCCGTATTACCGCGGCCGCTGGCACGGAGTTAGCC
+
BCCCCGGFFGGGGGGGCDEFGFGFFGGFGGGGGGGGGGEGAFGGCFGGGGGGGGGGGGGFGGGGFGGGGG@FFGGGGGGG>FCGGGECFGGGGFFGGGG=FFGGGGGGGGGGGGGGGGGGGGGGGG7C9A=FFGGGFGFGGGGGGEGGGGGGFFGG9DGFFGGG@DGFFGGGGDFFFFCDFFFFFFFGGGGGCEED>FGFAF9A?FFFFFE;;A9FEFF@>@FDF=F?38@BD)>C?0:5<DE@<E?C?;07;;?612?161999<?:?644249>A16>61(-((46644:((42:4)42
@M04999:289:000000000-L3R54:1:1101:2962:10306 2:N:0:416
TAACGACTACTGGGGTATCTAATCCTGTTCGCTACCCATGCTTTCGAACCTCAGCGTCAGTTACAGACCAGAGAGCCGCCTTCGCCACTGGTGTTCTTCCATATATCTACGCATTCCACCGCTACACATGGAGTTCCACTCTCCTCTTCTGCACTCAAGAAAAACAGTTTCAGCTGCACTTCCCCGGTTAAGCCGAGGGCTTTCACAGCTGACTTGTTCTCCCGCCTGCGTTCGCTTTACGCCCAATAAATCCGGACAACGCTTGCCACCTACGTATTACCGCCGCTGCTGGCACGTAGTT
+
CCCCCGGGGGGGFGGGGGGGGGGGGGGGGGGGGGGGGGGGGGGGGGFFGGGGGGGGGGGGGGGGGGGGGFGGGGGGGGGGGGGGDFGEEDCFFFCFGGGGGGGGFGGGFGGGGGGGFGGGGGGGGGGGGGGGGFFGAEGGGE8DDGGGGGEGGGFGG@FFGGGGGGGGGGGGGGGGFGFFGGGGFEEEGGGGFGEGGGGGAFFFFFA>BEFFFFFBEFFFFFDBFFFFDFF3<DF@;@FFD;6@;1=E>DBF:>>FFF:69><<6(8A<<?FFF2<A?FFABF(4314>?24<321.(,(.
@M04999:289:000000000-L3R54:1:1101:10626:10309 2:N:0:416
CTGGACTACCGGGGTATCTAATCCTGTTTGCTCCCCACGCTTTCGCATCTCAGCGTCAGTATCTGTCCAGAAGGCCGCCTTCGCCACCGGTATTCCTCCACATCTCTACGCATTTCACCGCTACACGTGGAATTCTACCTTCCTCTACAATACTCCAGATAACCAGTTTTAAGTGCAGTTCCCAGGTTGAGCCCGGGGCTTTCACACCTAACTTAATTATCCGCCTACATGCCCTTTACGCCCAGTCATTCCGATTAACGCTCGCACCCTCCGTATTACCGCGGCTGCTGGCACGTAGTTT
+
CCCCCGGGGGGGGGGGGGGGGGGFGFGGGGGGGGGGGGDGGGGFGGGCGFGGGGGGCFGGGGGGGGGGGGGFGGGGGGGGGGGGGGGCFGGGGGGGFGGFGGDGGGGGGGGGDGGGFGGGGGGGGGGFGGDGCFGFGGGGFGGGGGGGGGGGGGGFGEFE9DGFGG9DDGDD9EFGFGCFGGGGGGGGGGGGGGGGCGGCFFFFFFFFFFFFFFFF?CFFFFFFD@FFF?CE)6;;@6>:?9@<;EEAF37CFDB8<BA<>FFFB913:??09?:??AD2(((-91984:3317:(..,6)
@M04999:289:000000000-L3R54:1:1101:13502:10323 2:N:0:416
GAAAGACTACCCGGGTATCTAATCCTGTTCGCTCCCCACGCTTTCGTCCATCAGCGTCAATCGGTATTTAGTAACCTGCCTTCGCAATCGGGGTTCTGTGTAATATCTATGCATTTCACCGCTACACTACACATTCCAGCTACTTCAATACTATTCAAGATTAACAGTATCAACGGCAGTTCTACAGTTAAGCTGCAGGTTTTCACCGCTGACTTATCAACCCGCCTACGGACCCTTTAAACCCAATAAATCCGGATAACGCTCGCATCCTCCGTATTACCGTGGCTGCTGGCACGGAGTT
+
CCCCCEGGGGGGGGGGGGGGGGGGGGGGGGGGGGGGGGGGGGGGGGGGGGGGGGGGGGGGGGGGGGGGGGGGGGGGGGGGGGGGGGGGGGGGGGGGGGGGGGGGGGGGGGGGGGGGGGGGGGGGGGGGGGGGGGGGGGGGGGGGGGGGFGGGGGGGGGGDFGGGGGGGGGGGGGGGDDFFGGGGGGGGGGGGGGGGGGGGFFFFFFFFFFFFFFFFFFFCFBFFFBDFFFFFFFFFFFFFFFFFFD83<ECCFFFDFFFFFFFBFFFFF?<A?F?BBFF2A<F09B<?BFBFF:<(23;?:
@M04999:289:000000000-L3R54:1:1101:27320:10334 2:N:0:416
GACTACAGGGGTATCTAATCCTGTTTGCTCCCCACGCTTTCGCATCTCAGCGTCAGTATCTGTCCAGAAGGCCGCCTTCGCCACCGGTATTCCTCCACATCTCTACGCATTTCACCGCTACACGTGGAATTCTACCTTCCTCTACAATACTCTAGTTAACCAGTTTTAAGTGCAATTCCTAGGTTGAGCCCAGGGCTTTCACACCTAACTTAATTATCCGCCTACATGCCCTTTACGCCCAGTCATTCCGATTAACGCTCGCCCCCTCCGTATTACCGCGGCTGCTGGCACGGAGTTAGCC
+
CCCCCGG@GGGGGGGFGGGGGGGGGGFGGGGGGGGGGGGGGGGGGGFGGGGGGGGGGGGEGFGFGGGGGGGGGGGGGGGGGGGEGGGGGGGGGGGGGGGGFGGFGGGGGGGGGGGGGGGGGGGGGGGGGGGFCGGFGGGGCGFDGADGGGGFGGGGGFFFGGFGGGGGGGFDGGGGFGFGGGFGGFGGGGGGGGGGGGGGFFFFFFAFFFFE@FFFCFFDFFFFBECCFEDEFECE@FFFFFFFFFFFFE?D@FFFFFF@>(((4;36:BB6:?AAFFBF>696?B>?F:??(41809<>4
@M04999:289:000000000-L3R54:1:1101:23342:10371 2:N:0:416
TGTCCGACTAGGGTATCTAATCCTGTTCGCTACCCATGCTTTCGAACTTCAGCGTCAGTTACAGACCAGAGAGCCGCCTTCGCCACTGGTGTTCTTCCATATATCTAAGCATTCCACCGCTACACATGGAGTTCCACTCTCCTCTTCTGCACTCAAGAAAAACAGTTTCAGCTGCACTTCCCCGGTTAAGCCGAGGGCTTTCACAGCTGACTTGTTCTCCCGCCTGCGTTCGCTTTACGCCCAATAAATCCGGACAACGCTTGCCACCTACGTATTACCGCGGCTGCTGGCACGTCGTT
+
CCCCCGGGGGGGGGGGGGGGGGGGGGGGGGGGGGGGFCGGGGGGGGGGGGGGGGGGGGGGGGGGGGGGGFGGGGGGGGDGGGGGEEDGGFGGGGG9FGGGGGGFFGGGCEFFGGGGGGGGGGGGGGGGGGGGGGGGGFGGGGGGGGGGGCAFEFGFFGDFFFGGGDFGGGGADD?FFFF??FGGGGGD7FGGGDEDGCGGFFCFFFFF4BFBEFFAAAFEF929@=BFDF>D@<214/;>03;0=;<E?E=@60311109????B>7:02??2?43294?9>>999:2:><04<B(,41
@M04999:289:000000000-L3R54:1:1101:27741:10381 2:N:0:416
TCGCGACTACTCGGGTATCTAATCCTGTTCGCTACCCATGCTTTCGAGCCTCAGCGTCAGTAACAGACCAGAGAGCCGCCTTCGCCACTGGTGTTCTTCCATATATCTACGCATTTCACCGCTACACATGGAGTTCCACTCTCCTCTTCTGCACTCAAGTCTCTCAGTTTCCGATGCTCTTCCTCAGTTAAGCTGAGGGCTTTCACATTCAGACTTAAAAGACCGCCTGCGCTCCCTTTACGCCCAATAAATCCGGACAACGCTTGCCACCTACGTATTACCGCGGCTGCTGGCACGTAGT
+
CCCCCEGGGGGGGGGGGGGGGGGGGGGGGGGGGGGGGGGGGGGGGGGGGGGGGGGGGGGGGGGGGGGGGGGGGGGGGGGGGGGGGDGGGGGGGGGGGGGGGGGGGDFGGGGGGGGGGGGGGGGGGGGGGGGGGGGGGGGGGGGGGGGGGGGGGGFGGFGGGGGGGGGGGGGGGGGGFGFGGGGGGAGGGGGGGGGGGGGGFFFFFFFFEEF4AF>FEFFEFFFFFFF?DDFFFFFFFFFFFDFFFF?FEFFFFF@9?FB:B>>::?F?FF01>B???ABFF<?F(1117::.81:<<?<F,
@M04999:289:000000000-L3R54:1:1101:29085:10384 2:N:0:416
GGTTCGACTACCCGGGTATCTAATCCTGTTCGCTACCCATGCTTTCGAACCTCAGCGTCAGTTACAGACCAGAGAGCCGCCTTCGCCACTGGTGTTCTTCCATATATCTACGCATTCCACCGCTACACATGGAGTTCCACTCTCCTCTTCTGCACTCAAGAAAAACAGTTTCAGCTGCACTTCCCCGGTTAAGCCGAGGGCTTTCACAGCTGACTTGTTCTCCCGCCTGCGTTCGCTTTACGCCCAATAAATCCGGACAACGCTTGCCACCTACGTATTACCGCGGCTGCTGGCACGTAGT
+
CCBCCGGGGGGGGGGGGGGGGGGGGGGGGGGGGGGGGGGGGGGGGGGGGGGGGGGGGGGGGGGGGGGGGGGGGGGGGGCFEGGGGDFGGGGDEEFGGGGGGGGGGGGEEGGGGGGGGGGGGGGGGGGGGFFCFFGGGGGGGGFGGGGGGGGGGGGGGGGGGGGGGGGGGFFGGGGGFFFGGGGGGGGGGGGGGGGGDGGGFFFFFFFFEBFFFFFFEFFCFFE@BFFFFFFFDFFFF<FFFFFFFF62:A455860:;FFB;BBFFFFFFFB:BFBFFBFABF;>>>>>BFFFFFBFF??4
@M04999:289:000000000-L3R54:1:1101:5178:10396 2:N:0:416
GCGACTACCCGGGTATCTAATCCTGTTTGCTCCCCACGCTTTCGCATCTCAGCGTCAGTATCTGTCCAGAAGGCCGCCTTCGCCACCGGTATTCCTCCACATCTCTACGCATTTCACCGCTACACGTGGAATTCTACCTGCCTCTACAATACTCCAGATAACCAGTTTTAAGTGCAGTTCCCAGGTTGAGCCCGGGGCTTTCACACCTAACTTAATTATCCGCCTACATGCCCTTTACGCCCAGTCATTCCGATTAACGCTCGCACCCTCCGTATTACCACGGCTGCTGGCACGGAGTTAC
+
CCCCCFGEGGGGGGGGGGGGGGGGGGGGGGGGGGGGGGGGGGGGGGDGGGGGGGGGGGGGGGGGGGGGGGGGGGGGGGGGGGGGGGFGGGGGGGGGGGGGGGGCGFGGGGGGFGGGGGGGGGGGGGGDEEGGGGGGGGGGGGFGGGGGGGGGGGGGDFGGGGGGGGGGFGFGDCGGFDFGGGGGGGGFGGGGGGGGGGGGFFFFFFBF@FFFFFFFCFFFFFFFF6@EFF@FFF@@<CFDF6??@@F3<CFE?;:FFFFFFF>FFF>?(3?B6:03<B>),,4909887((48(,(-81<)
@M04999:289:000000000-L3R54:1:1101:26322:10456 2:N:0:416
GACTACTAGGGTATCTAATCCTGTTCGCTCCCCACGTTTTCGTCCATCAGCGTCAATCGGTATTTAGTAACCTGCCTTCGCAATCGGGGTTCTGTGTACTATCTATGCATTTCACCGCTACACTACACATTCCAGCTACTTCAATACTATTCAAGATTAACAGTATCAACGGCAGTTCTACAGTTAAGCTGCAGGTTTTCACCGCTGACTCATCAACCCGCCTACGGACCCTTTAAACCCAATAAATCCGGATAACGCTCGCCTCCCCCGTCTTACCGCGCCTGCTGGCACGGAGTTAGCC
+
CCCCCG<<C@CCCCFGGGGGGGGGCFG:FEFFEFFGBC6FGGGDEF9@9EEFGG,@CFD@@FF,6CFGFFGA,@@FFFGGG7+BFGGGGGGGGGGFDB,B?EFFG<,?F,AFG<F,FFGG>>FGGFGGFFCEGBFG8DFC;D;8;DFD843E;;E,=DD;EGGFGGFGFEEDGE>@DCF2DDDGGGGGDGGGCD9=?8++?CF9?*0<CB*);FFBB5B9DA==7):@56==:085@BF?@?(.7C66@;9;03)7<032(6,2(4(-41-(.,-6((4>(46(((,.418(((-(,-.::
@M04999:289:000000000-L3R54:1:1101:7770:10463 2:N:0:416
AGGGACTACTAGGGTATCTAATCCTGTTTGCTCCCCACGCTTTCGCATCTCAGCGTCAGTATCTGTCCAGAAGGCCGCCTTCGCCACCGGTATTCCTCCACATCTCTACGCATTTCACCGCTACACGTGGAATTCTACCTTCCTCTACAATACTCTAGGTAACCAGTTTTAAGTGCAATTGCTAGGTTGAGCCCAGGGCTTTCACACCTAACTTAATTATCCGCCTACATGCCCTTTACGCCCAGTCATTCCGATTAACGCTCGCACCCTCCGTATTACCGCGGCTGCGTGCCCGGATGT
+
CCCC@@F<ECEFFFGGF9AEAE9CFF,FGEGGGCDG@FCG:FGFEE@@FCD@FEFGGEEGF@FDGG,EF<<@FGF,C:FEGCD7@B=9CCFC,AEFCDCG@EEGCFGGEGGG8@EEEGGGEGDCFGEGFG>AFG;DC;,,7DFGFAFGFGCFFGGGGG,6@89@DD=EEFFDC=9,;7;==FG8,@@FG,@@CFFGFCDDF589;@AB5C58AF>FFF6EA6>DADFF:ACFB:EB:=>AD5==27;AE<67@?(/3.13(,490(,2::??01((542)-296>>>F((-4((((((,4
@M04999:289:000000000-L3R54:1:1101:8994:10510 2:N:0:416
TTTTGACTACCCGGGTATCTAATCCTGTTTGCTCCCCACGCTTTCGCATCTCAGCGTCAGTATCTGTCCAGAAGGCCGCCTTCGCCACCGGTATTCCTCCACATCTCTACGCATTTCACCGCTACACGTGGAATTCTACCTTCCTCTACAATACTCTAGTTAACCAGTTTTAAGTGCAATTCCTAGGTTGAGCCCAGGGCTTTCACACCTAACTTAATTATCCGCCTACATGCCCTTTACGCCCAGTCATTCCGATTAACGCTCGCACCCTCCGTATTACCGCGGCTGCTGGCACGGAGTT
+
CCCCCGGGGGGGGGGGGGGGGGGGGGGGGGGGGGGGGGGGGGGGGGGGGGGGGGGGGGGGGGGGGGGGGGGGGGGFGGGGGGGGGGGGGGGGGGGGGGGGGGGGGFGGGGGGGGGGGGGGGGGGGGGGGGGGGGGGGGGGGGGGGGGGGGGGGGGGGD=DFGGGGGGGGGGGGGGGFGFGGGGGGGGGGGGGGGGFFGGGFFFFFFFFFD@EFFFFFF>EB<EABD@FFFFFEBFEF@=F@FFFF;EFFFFFCFFFD?EF@B@F66>BFFFFFF:??0<B<:0349>;B,::BF?F97438
@M04999:289:000000000-L3R54:1:1101:6337:10534 2:N:0:416
TGATGACTACCAGGGTATCTAATCCTGTTCGCTACCCATGCTTTCGAACCTCAGCGTCAGTTACAGACCAGAGAGCCGCCTTCGCCACTGGTGTTCTTCCATATATCTACGCATTCCACCGCTACACATGGAGTTCCACTCTCCTCTTCTGCACTCAAGAAAAACAGTTTCAGCTGCACTTCCCCGGTTAAGCCGAGGGCTTTCACAGCTGACTTGTTCTCCCGCCTGCGTTCGCTTTACGCCCAATAAATCCGGACAACGCTTGCCACCTACGTATTACCGCGGCTGCTGGCACGTAGTT
+
CCCCCGGGGGGGGGGGGGGGGGGGGGGGGGGGGGGGGGGGGGGGGGGGGGGGGGGGGGGGGGGGGGGGGGGGGGGGGGGGGGGGGGGGGGGGGGGGGGGGGGGGGGGGGGGGGGGGGGGGGGGGGGGGGGGGGGGGGGGGGGGGGGFFGGGGGGGGGGGGGGGGGGGGGGGGGGGGFGFGGGGGGGGGGGGGGGGGGGGGFFFFFFFFFFFFFFFFFFFFFFFFFFFFF==?FFFFFDFFFFFFDFFFFFFF8@FBFFFFFFFFFF?9>BFFFF?BF0>ABB;47>FFFF0:B?F:,,3::
@M04999:289:000000000-L3R54:1:1101:24049:10535 2:N:0:416
TGACTACCAGGGTATCTAATCCTGTTTGCTCCCCACGCTTTCGCATCTCAGCGTCAGTATCTGTCCAGAAGGCCGCCTTCGCCACCGGTATTCCTCCACATCTCTACGCATTTCACCGCTACACGTGGAATTCTACCTTCCTCTACAATACTCCAGATAACCAGTTTTAAGTGCAGTTCCCAGGTTGAGCCCGGGGCTTTCACACCTAACTTAATTATCCGCCTACATGCCCTTTACGCCCAGTCATTCCGATTAACGCTCGCACCCTCCGTATTACCGCGGCTGCTGGCACGGAGTTAGC
+
CCCCCGGFGGGEFGGGGGGGGGGGGGGGGGGGGGGGGGGGGGGGGGGGGGGGGGGGGGGGGGGGGGGGGFGG8FGGGGGGGGGGGGGGGGGGGGGGGGGGEGGGAFGGGGGGGGGGGGGGGGGGGGGGGGGEEGGGGGGGGGGGGGGFGFGGGGGGFGGGGGGG>=:EFGEFGGGGDGFGFGGGGGGFF?CACGGCGGFDFFFFADFFEFFFFFFBEFFEEDDD@DFFF3BB@BFFE<<B0?06)/??EFFDF<?EE<@@:169;B((4:>:?BB9B<<BBBFFFFBF0??2(((-81AA<
@M04999:289:000000000-L3R54:1:1101:3934:10554 2:N:0:416
GGTAGACTACCAGGGTATCTAATCCTGTTTGCTCCCCACGCTTTCGCATCTCAGCGTCAGTATCTGTCCAGAAGGCCGCCTTCGCCACCGGTATTCCTCCACATCTCTACGCATTTCACCGCTACACGTGGAATTCTACCTTCCCCTACAATACTCCAGATAACCAGTTTTAAGTGCAGTTCCCAGGTTGAGCCCGGGGCTTTCACACCTAACTTAATTATCCGCCTACATGCTCTTTACGCCCAGTCATTCCGATTAACTCTCGCACCCTCCGTTTTACCGAGGCCTCTGGCTCGGAGTT
+
CCCCC9@EFGFFGCCGDGGF@C,CFF@FFD<FEGGGBCGCEG7<F@FGGGFF9FFGCFCFFFCEFFCFEFGGGFAE<B7>?CGGDGGGGEGGG7FEGDEFF@FGGGAFFGG7?:CFFFFGDCFGGG:CFDG7A9EFEFFFGA8E,=@?F?FCDFCEDGGGGGFGFFFG=:ED3A9DD=DDDFFGFF+,5A<EG6EGG>*7?*/@FABA=D2.-=E>4A+<88C=(59@B=*8B*9?<5CFFF96074@4).9C@08126C)774801;182::61)(())48(((-()380::()490((.
@M04999:289:000000000-L3R54:1:1101:26535:10574 2:N:0:416
ACTCGGGTATCTAATCCTGTTTGCTCCCCACGCTTTCGCATCTCAGCGTCAGTATCTGTCCAGAAGGCCGCCTTCGCCACCGGTATTCCTCCACATCTCTACGCATTTCACCGCTACACGTGGAATTCTACCTTCCTCTACAATACTCCAGATAACCAGTTTTAAGTGCAGTTCCCAGGTTGAGCCCGGGGCTTTCACACCTAACTTAATTATCCGCCTACATGCCCTTTACGCCCAGTCATTCCGATTAACGCTCGCACCCTCCGTATTACCGCGGCTGCTGGCACGGAGTTAGCCGGTG
+
CCCCCGGGGGGGGGGGGGGGGGGGGGGGGGGGGGGGGGGGGGGGGGGGGGGGGGGGGGGGGGGGGGGGGGGGGGGGGGGGGGGGGGGGGGGGGGGGGGGGGGGGGGGGGGGGGGGGGGGGGGGGGGGGGGGGGGGGGGGGGGGGGGGGGGGGGCGGDGGGGGGGGGGGGGGGGGGGFGFGGGGDGGGGGGGEGGGGGGDGFFFFFFFFEFEFEFFFFFF2ABEFFFFFFFFFFF@>@FEFAFFFEE?@DFFF6>?FFFFFB18<?B?:::>A93926;>>F:50:03:>07<:9AB89BF0
@M04999:289:000000000-L3R54:1:1101:22114:10590 2:N:0:416
AGACTACTGGGGTATCTAATCCTGTTCGCTCCCCACGCTTTCGTCCATCAGCGTCAATCGGTATTTAGTAACCTGCCTTCGCAATCGGGGTTCTGTGTAATATCTATGCATTTCACCGCTACACTACACATTCCAGCTACTTCAATACTATTCAAGACTAACAGTATCAACGGCAGTTCTACAGTTAAGCTGCAGGTTTTCACCGCTGACTTATCAACCCGCCTACGGACCCTTTAAACCCAATAAATCCGGATAACGCTCGCATCCTCCGTATTACCGCGGCTGCTGGCACGGAGTTAGC
+
CCCCCGGGGGGGGGGGGGGGGGGGGGGGGGGGGGGGGGGGGGGGGGGGGGGGGGGGGGGGGGGGGGGGGGGGGGGGGGGGGGGGGGGGGGGGGGGGGGGGGGGGGGGGGGGGGGGGGGGGGGGGGGGGGGGGGGGFGGGGGGGGGGGGGGGGGGGGGGGGGGGGGGGGGGGGGDGGFGFGGGGGGGGGGGGGGGGGDFGGFFF:DFFBFFEEFFFFFFAAFFBAFFFFFFFFFDFFFFFF@FFFFFFFFFF@?FD<=<FFFBFB?F??>FBFF<:>DAFBFF>B><:DB??7:(4>?:9A6
@M04999:289:000000000-L3R54:1:1101:14946:10597 2:N:0:416
TTGGACTACTAGGGTATCTAATCCTGTTCGCTACCCATGCTTTCGAACCTCAGCGTCAGTTACAGACCAGAGAGCCGCCTTCGCCACTGGTGTTCTTCCATATATCTACGCATTCCACCGCTACACATGGAGTTCCACTCTCCTCTTCTGCACTCAAGAAAAACAGTTTCAGCTGCACTTCCCCGGTTAAGCCGAGGGCTTTCACAGCTGACTTGTTCTCCCGCCTGCGTTCGCTTTACGCCCAATAAATCCGGACAACGCTTGCCACCTACGTATTACCGCGGCTGCTGGCACGTAGTT
+
CCCCCGGGGGGGGGGGGGGGGGGGGGGGGGGGGGGGGGGGGGGGGFGGGGGGGGGGGGGGGGGGGGGGGGGGGGGGGGGGGGGGGGGGGGGGGGGGGGGGGGGGGGGGGGGGGGGGGGGGGGGGGGGGGGGGGGGGGGGGGGGGGGGGGGGGGGGGGGGGGGGGGGGGGGGGGGGGFGFGGGGGGGGGGGGGGGGGGGGGFFFFFFFFFFFFFFFFFFFFFDFFFFFFFFFFFFFFFFFFFBB@1@EFFEEFBBFB>FFFFFFFF7A<?F?FF?DFFFFAFFBB>B9::?FBBBFFFFFD
@M04999:289:000000000-L3R54:1:1101:3027:10602 2:N:0:416
TGACTACAAGGGTATCTAATCCTGTTCGCTCCCCACGCTTTCGTCCATCAGCGTCAATCGGTATTTAGTAACCTGCCTTCGCAGTCGGGGTTCTGTGTAATATCTATGCATTTCACCGCTACACTACACATTCCAGCTACTTCAATACTATTCAAGATTAACAGTATCAACGGCAGTTCTACAGTTAAGCTGCAGGTTTTCACCGCTGACTTATCAACCCGCCTACGGACCCTTTAAACCCAATAAATCCGGATAACGCTCGCATCCTCCGTATTACCGCGGCTGCTGGCACGGAGTTAGC
+
CCCCCGGGGGGGGGGGGGGGGGGGGGGGGGGGGDGGGGGGGGGGGGEGGGGGGGGGGGGGGGGGGGGGGGGGGGGGGGGGGGGGGGGGGGGGGGGGGGGGGGGGGGGGGGGGGGGGGGGGGGGGGGGGGGGGGGGGGGGGGGGGGGGGGGGGGGGGGFGDFGGGGGGGGGGGGGGGFGFGGGGCGGGGGGGGGGGGDFGGFFFFFFFFFDE=CFFFFFADEFAFFBDDFF@DFBECCC@FFFFFEECEEFFFD7?A@?;;391;?9:?A<F?FFBFA>?;>>((7::??6<?<(314<B2.
@M04999:289:000000000-L3R54:1:1101:19633:10618 2:N:0:416
AGGACTACCCGGGTATCTAATCCTGTTCGCTCCCCACGCTTTCGTCCATCAGCGTCAATCGGTATTTAGTAACCTGCCTTCGCAATCGGGGTTCTGTGTAATATCTATGCATTTCACCGCTACACTACACATTCCAGCTACTTCAATACTATTCAAGATTAACAGTATCAACGGCAGTTCTACAGTTAAGCTGCAGGTTTTCACCGCTGACTTATCAACCCGCCTACGGACCCTTTAAACCCAATAAATCCGGATAACGCTCGCATCCTCCGTATTACCGCGGCTGCTGGCACGGAGTT
+
C9<BCEGFFFEEFC@FFFF@FF,CFGCGE+@FFFGGGCG:,CF:C@FGDGFC,@@FB6EG<7FAFCCFG<<FFGGGDE=?FFGF+B9B=EEG=FF,EF<,F<FEFFEF;E9,C<E9FFGGCEFGGFFGGGDDAEFDFG8DFGCE;DCGGFCA=DF:CFFGFFGFF=:DCFFG=CDE56=EF9CEFGG,,@3A,@<CGGCF>F6F539?BAD;*B@>E9*595@B>5>D29(5;D(;<<EF:??@D@<FCE;>3?FF@8;9?BFFF2;B2<?966?.5<9:F;1>BF(),5(04:>63??
@M04999:289:000000000-L3R54:1:1101:29074:10622 2:N:0:416
TAAGACTACCAGGGTATCTAATCCTGTTTGCTCCCCACGCTTTCGCATCCCAGCGTCAGTATCTGTCCAGAAGGCCGCCTTCGCCACCGGTATTCCTCCACATCTCTACGCATTTCACCGCTACACGTGGAATTCTACCTTCCTCTACAATACTCCAGATAACAAGTTTTAAGTGCAGTTCCCAGGTTGAGCCCGGGGCTTTCACACCTAACTTAATTATCCGCCTACATGCCCTTTACGCCCAGTCATTCCGATTAACGCTCGCACCCTCCGTATTACCGCGGCTGCTGGCACGGAGTT
+
CCCCCFGG?FGFGGEEGGGGGC<FFFF9FF9FF8DFGGED::FFGEEGD,EFFGGGDFGFAFGGEFF8FFGGGGGG=C:4@FCFG?CFGFF=BFGGFGFGCC<<FFGG=BECC4FCAEFEGCEGGGGFGEE@C8=E9;=E=8@FFD8DEGGGFGG8?=C=A=F,@DAFGGGCDEGFF20BDEFEBFFGCFGDFGDDGDGGAAFFFFFBBEBBFFF6*1BCAEFFF>@5@:8@=54=;E42:>131=EE<C?<;78;;9<02<F>>9B210(,2:<?(542(126;03005:(4>(79((4
@M04999:289:000000000-L3R54:1:1101:5192:10623 2:N:0:416
ATTTGACTACACGGGTATCTAATCCTGTTTGCTCCCCACGCTTTCGCATCTCAGCGTCAGTATCTGTCCAGAAGGCCGCCTTCGCCACCGGTATTCCTCCACATCTCTACGCATTTCACCGCTACACGTGGAATTCTACCTTCCTCTACAATACTCCAGATAACCAGTTTTAAGTGCAATTCCCAGGTTGAGCCCGGGGCTTTCACACCTAACTTAATTATCCGCCTACATGCCCTTTACCCCCAGTCATTCCGATTAACGCTCGCACCCTCCCGCTTACCCCCGCTGCTGGCCACGAGTT
+
CCCCCGGGGGDGGGGGGGGGGGGGGGGGGGGGGGGGGGGGGGGGGDGG@GGGGCGGGGGGGGFFFFFGGGGGGGGGDGGGGGGGCGFGGGGGEFGGGGGGFGGGGFGGGGGGGGGGGGGGGGGGGGGGFGGGFGGGGFGAFGGGGGGFGFGCFGGGEFGEFGGGGGGGFFF8EFGFFGFGFGGC98@ACFCFGCGC*0;DAF4FCF63:=4)5:FA4CCFFFEFBD=DFF8CF;@FFF<A);?@;1;@EEEFE;0;0?C4,14:(3((31(1:((((4,2,.((-4((,440,4:(-(4?<
@M04999:289:000000000-L3R54:1:1101:26987:10638 2:N:0:416
GCGGGACTACAGGGGTATCTAATCCTGTTTGCTCCCCACGCTTTCGCATCTCAGCGTCAGTATCTGTCCAGAAGGCCGCCTTCGCCACCGGTATTCCTCCACATCTCTACGCATTTCACCGCTACACGTGGAATTCTACCTTCCTCTACAATACTCCAGATAACCAGTTTTAAGTGCAATTCCCAGGTTGAGCCCGGGGCTTTCACACCTAACTTAATTATCCGCCTACATGCCCTTTACGCCCAGTCATTCCGATTAACGCTCGCACCCTCCGTATTACCGCGGCTGCTGGCACGGAGTT
+
BCCCCCDGGGGGGGGGEECGFGGGFFGGGGGG9EGCFFEEEFBFG7FFGGFG@FFCCFEGG<ACGGGFGGGGCFEGFGGCGGGFGEGCDEGGGCGGGFGGFEE=FFC<DFGG@FFGGGGGGGDFGGGGCDGGAFCFGGGDFFGGGGGGGCFDACAF8D@CFGGG?FGGCDFGGGDGAFFGFG?CEEFFCCEFFGCCGGGCB4>FAFFFDBEEFFAFEFFFF?ED>=<?@@EC)/6@D@CFDD;>;;4)/7CC?;64::A>?9<?FF;;FF:-4266146A4(731;>B043:<?2,(316(
@M04999:289:000000000-L3R54:1:1101:27117:10660 2:N:0:416
GCGGACTACTCGGGTATCTAATCCTGTTCGCTCCCCACGCTTTCGTCCATCAGCGTCAATCGGTATTTAGTAACCTGCCTTCGCAATCGGGGTTCTGTGTAATATCTATGCATTTCACCGCTACACTACACATTCCAGCTACTTCAATACTATTCAAGATTAACAGTATCAACGGCAGTTCTACAGTTAAGCTGCAGGTTTTCACCGCTGACTTATCAACCCGCCTACGGACCCTTTAAACCCAATAAATCCGGATAACGCTCGCATCCTCCGTATTACCGCGGCTGCTGGCACGGAGTT
+
CCCCCGGGGGGGGGGGGGGGGGFGGGGGGGGGGGGEFGDGGGGGGGGGGGGGGGGGGGGGGGGGFGGGGGGGGGGGGGGGGGGGGEGGGGGGGGGGGGGGGGGGGFGGGG9;FGGGGGGGGGGGGGGGGGGGGGGGGGGGGGGGGFGGGGGGGAEGGGGGGGGGGGGGGGGGGGGGFGF9FC@FGGGGGGGCFGFGGGGGFAFFFCDEAA47BCFFEFFFFD=@>FFF9@DBBFD@E<EFE@FF@DFEFFFF@F023A<<0,360116(8A<><BB?A<919>>B63?FF2<BB:>114?
@M04999:289:000000000-L3R54:1:1101:20343:10663 2:N:0:416
TTTGACTACACGGGTATCTAATCCTGTTTGCTCCCCACGCTTTCGCATCTCAGCGTCAGTATCTGTCCAGAAGGCCGCCTTCGCCACCGGTATTCCTCCACATCTCTACGCATTTCACCGCTACACGTGGAATTCTACCTTCCTCTACAATACTCCAGATAACCAGTTTTAAGTGCAATTCCCAGGTTGAGCCCGGGGCTTTCACACCTAACTTAATTATCCGCCTACATGCCCTTTACGCCCAGTCATTCCGATTAACGCTCGCACCCTCCGTATTACCGCGGCTGCTGGCACGGAGTT
+
CCCCCGGGGGGGGGGGGGGGGGGGGGGGGGGGGGGGGGGGGGGGGGGGGGGGGGGGGGGGGGGGGGGGGGGGGGGGGGGGGGGGGFGEGGGGGGGGGGGGGGGGGGGGGGGGGGGGGGGGGGGGGGGGGGGGGGGGGGGGGGGGGGGGGGGGGGGGGGGGGGGGGGDGGGGGGGGGFGFGGGGGGGGGGGGGGGGGGGGGFAFFFFFFFFFFFFFFFFFFFFFBD@DFFFFFF@FFFFE:@>F?FFFEC<EFF;0;DFFF0:FBBBF66:?<B:?7><BBBFFB9>>F?FFBBB:>B0(1
@M04999:289:000000000-L3R54:1:1101:14005:10688 2:N:0:416
TTCAGACTACTCGGGTATCTAATCCTGTTTGCTCCCCACGCTTTCGCATCTCAGCGTCAGTATCTGTCCAGAAGGCCGCCTTCGCCACCGGTATTCCTCCACATCTCTACGCATTTCACCGCTACACGTGGAATTCTACCTTCCTCTACAATACTCCAGATAACCAGTTTTAAGTGCAGTTCCCAGGTTGAGCCCGGGGCTTTCACACCTAACTTAATTATCCGCCTACATGCCCTTTACGCCCAGTCATTCCGATTAACGCTCGCACCCTCCGTATTACCGCGGCTGCTGGCACGGAGTT
+
CCCCCGGGGGGGGGGGGGGGGGGGGGGGGGGGGGGGGGGGGGGGGGGGGGGGGGGGGGGGGGGGGGGGGGGGGGGGGGGGGGGGGGGGGGGGGGGGGGGGGGGGGGGGGGGGGGGGGGGGGGGGGGGGGGGGGGGGGGGGGGGGGGGGGGGGGGGGGGGGGGGGGGGGGGGGGGGGFGFGGGGGGGGGGGGGGGGGGGGGFFFFFFFFFFFFFFFFFFFFFFFDBFD=DFFFFFFFF@<FFF@FF<EFFEFFFFFFFF?<F9?FBF0;BBF?B><B7:2244>>663>B:??((5(-(,,.
@M04999:289:000000000-L3R54:1:1101:9886:10721 2:N:0:416
TGACTACCAGGGTATCTAATCCTGTTTGCTCCCCACGCTTTCGGACCTCAGCGTCAGTATCTGTCCAGAAGGCCGCCTTCGCCACCGGTATTCCTCCACATCTCTACGCATTTCACCGCTACACGCGGAATTCTACCTTCCTCTACAATACTCCAGATAACCAGTTTTAAGTGCAGTTCCCAGGTTGAGCCCGGGGCTTTCACACCTAACTTAATTATCCGCCTACATGCCCTTTACGCCCAGTCATTCCGATTAACGCTCGTACCCTCCGTATTACCGCGGCCGCTGGCACGGACTTAGC
+
<CCCCGGGGGGGFGGGGGGGGGFFGGGGGGGFGGGGGGEGGDFB@+@EFFEEFFGGGGGGGGCFEEFGGFGFFGGDGGGGGGGGGGGGGGGGGGGGD=<FCFGGFAFEGGECGGGGGGGGGGGGE++=:FFGGGGGG,3@FGGGGFC9F9FGG,@F,=,,=,EEEDGC79D:D7ECFC79?FG5DFCCGGGG9EGDGDGFAC6A)?AA>BF<3881@+=*)/;?<;1;74)61=;4)/(:317;3@4AFFB:B?09A?(,4>6?:?<)8(,811(.-6132(73990>60(4<29,4>)).
@M04999:289:000000000-L3R54:1:1101:16088:10727 2:N:0:416
TGACTACAGGGGTATCTAATCCTGTTTGCTCCCCACGCTTTCGCATCTCAGCGTCAGTATCTGTCCAGAAGGCCGCCTTCGCCACCGGTATTCCTCCACATCTCTACGCATTTCACCGCTACACGTGGAATTCTACCTTCCTCTACAATACTCCAGATAACCAGTTTTAAGTGCAATTCCCAGGTTGAGCCCGGGGCTTTCACACCTAACTTAATTATCCGCCTACATGCCCTTTACGCCCAGTCATTCCGATTAACGCTCGCACCCTCCGTATTACCGCGGCTGCTGGCACGGAGTTAGC
+
CCCCCGGGGGGGGGGGGGGGGGGGGGGGGGGGGGGGGGGGGGGGGGGGGGGGGGGGGGGGGGGGGGGGGGGGGGGGGGGGGGGGGGGGGGGGGGGGGGGGGGGGGGGGGGGGGGGGGGGGGGGGGGGGGGGGGGGGGGGGGGGGGGGFGGGGGGGGGGGGGGGGGGGGGGGGGFGGFGFGGGGFFFGGGGGGGGGGGGFGFFFFFFFFFFFFFFFFFFFFFFFFFFFFCFFFF@EFFFFFFDFFFEEFFFF6?DDFF?FFFFBFF;?:BF>66:>AFFFF43600::B00(3(362::)64
@M04999:289:000000000-L3R54:1:1101:17953:10744 2:N:0:416
TTGACTACAAGGGTATCTAATCCTGTTTGCTCCCCACGCTTTCGCATCTCAGCGTCAGTATCTGTCCAGAAGGCCGCCTTCGCCACCGGTATTCCTCCACATCTCTACGCATTTCACCGCTACACGTGGAATTCTACCTTCCTCTACAATACTCTAGTTAACCAGTTTTAAGTGCAATTCCTAGGTTGAGCCCAGGGCTTTCACACCTAACTTAATTATCCGCCTACATGCCCTTTACGCCCAGTCATTCCGATTAACGCTCGCACCCTCCGTATTACCGCGGCTGCTGGCACGGAGTT
+
CCCCCGGGGGFGGGGGGGGGGGGGGGGGGGGGGGGGGGGGGGGGGECFFGGGGGGDGGGGGGGGGGGGGGFGGGGGGGGGGGGGCCFGGGGGGGGGGGGGGFGGGGGGGGGGEGGGGGGGGGGGGGGGGGGGCGGGGGGEFGGGGGGFGGGGGGGGGEGGGGGGGGGGFGGFFGGGFFFGGGGGGGGGGGGGGFFGCDGGFFFFFFFFEF@CEFFFFFFEFFFFFAB@CFEFFFDBFFFDF=@DEEEE5CC;;?D;?<@FFFFBFFF?F?BF?B0>><4((,1916?????72(424(.
@M04999:289:000000000-L3R54:1:1101:17524:10760 2:N:0:416
GTATCTAATCCTGTTCGCTACCCATGCTTTCGAACCTCAGCGTCAGTTACAGACCAGAGAGCCGCCTTCGCCACTGGTGTTCTTCCATATATCTACGCATTCCACCGCTACACATGGAGTTCCACTCTCCTCTTCTGCACTCAAGAAAAACAGTTTCAGCTGCACTTCCCCGGTTAAGCCGAGGGCTTTCACAGCTGACTTGTTCTCCCGCCTGCGTTCGCTTTACGCCCAATAAACCCGGACAACGCTTGCCACCTACGTATTACCGCGGCTGCTGGCACGTAGTTAGCCGTGACTTTCT
+
CCCCCGGGGGGGGGGGGGGGGGGGGGGGGGGGFGGGGGGGGGFGGGGGGGGGGGGGGDFGGGGGGGGGGGGEGGGGGGGGGGGGGGGGGGGGGGGGGGGGGGGGGGGGGGGGGGFFGGGGGGGGFGGGGDGGGGGGGGGGGGGGGGGGGGGGGFGGGGGFFGGGGGGGGFGGGGGGFGFGGGGGGG6FEFGGGGGGGGGGFFFFFFFFDA=AAFFFFFFFFFFFC=<?;BF@DE<>EFFF>>BB<1>FFFFFFFFF<:><:2<BABF0>109;;?FFBFB<<B<::<<A>73:3<BFA<<)
@M04999:289:000000000-L3R54:1:1101:19059:10777 2:N:0:416
TTCGACTACAAGGGTATCTAATCCTGTTCGCTCCCCACGCTTTCGTCCATCAGCGTCAATCGGTATTTAGTAACCTGCCTTCGCAATCGGGGTTCTGTGTAATATCTATGCATTTCACCGCTACACTACACATTCCAGCTACTTCAATACTATTCAAGATTAACAGTATCAACGGCAGTTCTACAGTTAAGCTGCAGGTTTTCACCGCTGACTTATCAACCCGCGTACGGACCCTTTAAACCCAATAAATCCGGATAACGCTCGCATCCTCCGTATTACCGCGGCTGCTGGCACGGAGTTT
+
CCCCCGGGGGGGGGGGGGGGGGGGGGGGGGGGGGGGGGGGGGGGGGGGGGGGGGGGGGGGGGGGGGGGGGGGGGGGGGGGGGGGGGGGGGGGGGGGGGGGGGGGGGGGGGGGGGGGGGGGGGGGGGGGGGGGGGGGGGGGGGGGGGGGGGGGGGGGGGGGGGGGGGGGGGGGGGGGFGFGGGGGGGGGGGGGGGGGGFGGFFFFFFFFFFFFFFFFFFFFFFFFBBFFFF=BFFFFFFEFF@DFFFEFFFFFFFFFF92?>FFFFFFF7?7:086?FBF>:BBBF0;BFFBF?<?>99B7)
@M04999:289:000000000-L3R54:1:1101:3055:10781 2:N:0:416
AGACTACTGGGGTATCTAATCCTGTTCGCTACCCATGCTTTCGAACCTCAGCGTCAGTTACAGACCAGAGAGCCGCCTTCGCCACTGGTGTTCTTCCATATATCTACGCATTCCACCGCTACACATGGAGTTCCACTCTCCTCTTCTGCACTCAAGAAAAACAGTTTCAGCTGCACTTCCCCGGTTAAGCCGAGGGCTTTCACAGCTGACTTGTTCTCCCGCCTGCGTTCGCTTTACGCCCAATAAATCCGGACAACGCTTGCCACCTACGTATTACCGCGGCTGCTGGCACGTAGTTAGC
+
CCCCCGGGGGGGGGGGGGGGGGGGGGAGGGGGGGGGGGGGGGGGGGGGGGGGGGGGGGACG@FCFGGGGGGGGGGGGGGGGGGGG?FFGFGGGCFGGGGGGGGGGGGGEGGG@FGGGGGGGGGGGGGGGGGGGBGGGGGGGGGGFGGDDFGGGGGGGGGGGGGGGGGGGCFFGFGDFF?GGCGGGGGGGGGG@EGDGGGFFFFFFFFFEDEFF@B>A+?BFFFFFFF@1739DFFEE;<D>FFFFE<?FEB902>?F>>B:?<BAFFF2>BFFBF)66:;1(49BF>FF:08<3<14<AA4
@M04999:289:000000000-L3R54:1:1101:29392:10809 2:N:0:416
TTGACTACTGGGGTATCTAATCCTGTTCGCTCCCCACGCTTTCGTCCATCAGCGTCAATCGGTATTTAGTAACCTGCCTTCGCAATCGGGGTTCTGTGTAATATCTATGCATTTCACCGCTACACTACACATTCCAGCTACTTCAATACTATTCAAGATTAACAGTATCAACGGCAGTTCTACAGTTAAGCTGCAGGTTTTCACCGCTGACTTATCAACCCGCCTACGGACCCTTTAAACCCAATAAATCCGGATAACGCTCGCATCCTCCGTATTACCGCGGCTGCTGGCACGGAGTT
+
CCCCCGGFGGFGGCGGGFFGGDFGGGGGGGGG7FGGGGGEDGGEGGGGGGGGDFGGGGGGGGGGGGGGGGGGGGGGGFGGGGGECCFFEGGFDEFFFEGGGGGGGGGGGGGGGGFFGGGGFGDFGGGGGGGGFGGGFGCGGGFGGF8DFGGCGGGGGGDDFGFF,?=DFGGGE=DGF+BFGGGFFGECGGGGGGGGFFDGFFFF?BEFFFF;EFFFFFFFFBFFFF=2@FF@@:@BEFFF8@@DF8@FFFFFF<@@FF?>1(3;>64:>AB0:B046><((441766>::08)(41(4?
@M04999:289:000000000-L3R54:1:1101:10501:10815 2:N:0:416
CGACTACACGGGTATCTAATCCTGTTTGCTCCCCACGCTTTCGCATCTCAGCGTCAGTATCTGTCCAGAAGGCCGCCTTCGCCACCGGTATTCCTCCACATCTCTACGCATTTCACCGCTACACGTGGAATTCTACCCTCCTCTACAATACTCCCGATAACCAGTTTTAAGTGCAATTCCCAGGTTGAGCCCGGGGCTTTCACACCTAACTTAATTATCCGCCTACATGCCCTTTACGCCCAGTCATTCCGATTAACGCTCGCACCCCCCGTCTCACCGCGGGTGCTGTCCCGGTGTTAGC
+
--A8@F@C@FEEGFEGFCAFDFEACFFGCDG88FCFEG:,BF7FF,6C;@FGGFF@@C<FDF<FGFGGCEFGG8@FG@E??FCFBE46F:<F9,,CFGGFEFDG;FF@CG++999<?:4+@7FGG4FCB9?,=EEGG,,>C,6@=8DCD8=F9D,6C=>CFDG,3+@:@FFC79<CF++?C?++4<DCFG@47E*9D940++4BF?FFFFFC;888?8+8?2?6<1896))/6834.3<87(66);??CF32(43)68><B0(-9(1(43(-(.(.4((-(((4(-))-.).(-(2,(.))
@M04999:289:000000000-L3R54:1:1101:15889:10857 2:N:0:416
GGACTACAGGGGTATCTAATCCTGTTTGCTCCCCACGCTTTCGCATCTCAGCGTCAGTATCTGTCCAGAAGGCCGCCTTCGCCACCGGTATTCCTCCACATCTCTACGCATTTCACCGCTACACGTGGAATTCTACCTTCCTCTACAATACTCTAGTTAACCAGTTTTAAGTGCAATTCCTAGGTTGAGCCCAGGGCTTTCACACCTAACTTAATTATCCGCCTACATGCCCTTTACGCCCAGTCATTCCGATTAACGCTCGCACCCTCCGGATTACCGCGGCTGCTGGCACGCAGTTAGC
+
CCCCCGGGGGGGGGGGGGGGGGGGGGGGGGGGGGGGGGGGGGGGGCGGGGGGGGGGGGGGGGGGGGGGGGGGGGGGGGGGGGGGGCGGCGGGGGGGGGGGGGGGGGGGGGGGGGGGGGGGGGGGGGGGGGGGGGGGGGGGGGGGGFG=DGGGGGGGFFGGGGECFGGGGFGFGFGGFGFGGGGGGGGFDGGGGGGGGGGGFFFFFEFF5@@=CACFFFFEBBDFFDFCEF;DFBBFFFFFF@>;@EE<CC@;@@<CEF>@FF6>B;?0?<0(433<>A099(13928???0<B(,-,6<2.
@M04999:289:000000000-L3R54:1:1101:25246:10872 2:N:0:416
GACTACGAGGGTATCTAATCCTGTTCGCTACCCATGCTTTCGAACCTCAGCGTCAGTTACAGACCAGAGAGCCGCCTTCGCCACTGGTGTTCTTCCATATATCTACGCATTCCACCGCTACACATGGAGTTCCACTCTCCTCTTCTGCACTCAAGAAAAACAGTTTCAGCTGCACTTCCCCGGTTAAGCCGAGGGCTTTCACAGCTGACTTGTTCTCCCGCCTGCGTTCGCTTTACGCCCAATAAATCCGGACAACGCTTGCCACCTACGTATTACCGCGGCTGCTGGCACGTAGTTAGCC
+
CCCCCGGGGGGGGGGGGGGGGGGGGGGGGCFFGGGGGGFGGGGFGGGGGGGGGGGGGGGGGGGGGGGGGGGGGGGGGGGGGGGGGGGGGGGGGGGGGGGGGGGCFGGGGGGGGGGGGGGGGGGGGGGGGGGGGGGGGGGGGGGGGGGGGGGGGGFFFGGGGGGGGGGGGGGGGGGGFGFGGGGGGGGGFGGGGGGGGGGGFFFFFFFFFFFFFFFFFFFFFFFFFF3;DFFFFFFFFFFB;;1@EEFEEFB?F9<FFB????06<?:0?1<FF?A>>023;99602.::(,33(1,:A4:2
@M04999:289:000000000-L3R54:1:1101:7792:10908 2:N:0:416
GTCTGACTACTCGGGTATCTAATCCTGTTTGCTCCCCACGCTTTCGCATCTCAGCGCCAGTATCTGTCCAGAAGGCCGCCTTCGCCACCGGTATTCCTCCACATCTCTACGCATTTCACCGCTACACGTGGAATTCTACCTTCCTCTACAATACTCCAGATAACCAGTTTTAAGTGCAGTTCCCAGGTTGAGCCCGGGGCTTTCACACCTAACTTAATTATCCGCCTACATGCCCTTTACGCCCAGTCATTCCGATTAACGCTCGCACCCTCCGTATTACCGCGGCTGCTGGCACGGAGTT
+
CCCCCGGGGGGGGGGGGGGGGGGGGGGGGGGGGGGGGGGGGGGGGGGGGGGGGFGGGGGGGGGGGGGGGGGGGGGGGGGGGGGGGGGGGGGGEGGGGGGGGGGGGGFGGGGGGGGGGGGGGGGGGGGGGGGGGGFGGGGGGGGFAFDGGGGGGGGGGGGGGGGGGGGGGGGGGGGGFGFGGGGGGGGGGGGGGGGGGGGDBFFFFFFFFFFFFFFFE6:<FEFFFFD@FFFCEFF@FFFFDF>FFFEFFEFFEFF0;DAA:>F?FFF>0?68?9<?FFAA),369>19??DBF8),((-84
@M04999:289:000000000-L3R54:1:1101:10856:10931 2:N:0:416
GACTACTGGGGTATCTAATCCTGTTTGCTCCCCACGCTTTCGCATCTCAGCGTCAGTATCTGTCCAGAAGGCCGCCTTCGCCACCGGTATTCCTCCACATCTCTACGCATTTCACCGCTACACGTGGAATTCTACCTTCCTCTACAATACTCCAGATAACCAGTTTGAAGTGCAATTCCCAGGTTGAGCCCGGGGCTTGCACACCTAACTTACTTATCCGCCTACATGCCCTTTACGCACGGTCAGTCCGTTTAACGCTCGCACCCTCCGTACTAACGCCGCTGCCTGCACGGAGTGAGCC
+
CCCC@@C,;C@68;<FG9,,6@CCCFGFG@<F:@FCF@BFFGEC,@,;6BFFCBEGGA,,C;;E<C,E@@FFFGEGEBF<7@?=FB:766E,BE?F4?B,AE?FF<==F:+AFF<?=B+4CE::=4?:=<5,944E9EGGCD,=;==;AFGFFD8,@F9EFG8339,,@=@,9E9D++42+66@>@:<,,:C1;C7***;*;8A?*;ABEEF*BCF86+58:>2>(9*8>D13;4)30(:(.(/8(<3;0()(,9)4((-76(34?(44384(4)),(-((((((()53(,4(,(-,640(
@M04999:289:000000000-L3R54:1:1101:11849:10934 2:N:0:416
GGACTACAGGGGTATCTAATCCTGTTTGCTCCCCACGCTTTCGCATCTCAGCGTCAGTATCTGTCCAGAAGGCCGCCTTCGCCACCGGTATTCCTCCACATCTCTACGCATTTCACCGCTACACGTGGAATTCTACCTTCCTCTACAATACTCCAGATAACCAGTTGTAAGTGCAGTTCCCAGGTTGAGCCCGGGGCTTTCACACCTAACTTAATTATCCGCCTACATGCCCTTTACGCCCAGCCATTCCGATTAACGCTTGCACCCTCCGTATTACCGCTGCTGCTGGCACGGAGTTAGC
+
CCCCCGGFGGGGGGGGGGGGGGGGGGGGGGGGG@E:FDEGGGGGGEEGGFGGGFEGGGGGFGGFGEAFGGGGGGGGGGGGGG@FGGGGCFFGFGGGFFFGFGGGGGGGGGGG<FFCFGGDCEGFGGGGEGGGGGFGCDCGGGGGGGGGGGGGGGGGAFC=FGFG>F,@FFGFFGGGFFFGGGGGGGG,:EGDGDCDCGGGFFFFA>FF=BEE=AFA5FF4)6>=>BEFC.)5>D@FFF0>6@60(6)937126,;EE@F:(,,424((,(9<BF044)-((44?>??),::<B01>30462
@M04999:289:000000000-L3R54:1:1101:22632:10972 2:N:0:416
TACTCCCCCCGGTTATCTACTCCTCCTTGCTCCCCACCCTCTGGCACCTTAGCGCCTCTCCACCCCTATCCCCCCCCCCTCCCCTCCCTTCTCTCTCCCTATCTCCACCCATTTCCCCCCCCCCCCTGGCATCCTCCCCACCCCTACTACCCTCAACCCACCCCCGTTCACTTCCATTCTCTCTTTGACCCCTCTCGCTTCCACTTTCCAGCTAATCGCCCACTCACACCCCCGTGCACCCCCACCCTTCCTCACTCCTCTGTCCCCACCCCCATCTCCCCCCTCACTGACACAGAGTTAC
+
--6,@6,,+@@+7+8C6,,,;6,-;,6C,,,;ECB,C,89,C,,,;CDE8F,;++@7,E<,,,,,+,,,66,:+6@+C:@F:++,44+,,,5,,:,CA8,,,A,,,7,,63A,5,,7A+>++83>15**6,,,?4<BCE,:8*4**1++101+::+2=8***2:*/*20<:<++0+1***;**2<++++3;***2**1**)097****.))()1**.)),7--(((.,(-4(2,4(((-)3(2(-(((((4))),)).-440)6))(,-(,((((().-,(((-,(()-)())(.((.-.)
@M04999:289:000000000-L3R54:1:1101:14282:10995 2:N:0:416
GACTACTGGGGTATCTAATCCTGTTTGCTCCCCACGCTTTCGCATCTCAGCGTCAGTATCTGTCCAGAAGGCCGCCTTCGCCACCGGTATTCCTCCACATCTCTACGCATTTCACCGCTACACGTGGAATTCTACCTTCCTCTACAATACTCCAGATAACCAGTTTTAAGTGCAATTCCCAGGTTGAGCCCGGGGCTTTCACACCTAACTTAATTATCCGCCTACATGCCCTTTACGCCCAGTCATTCCGATTAACGCTCGCACCCTCCGTATTACCGCGGCTGCTTGCACGGAGTTAGCC
+
CCCCCGGEGGGGGGGGGGGGGGGGGGGGGGGGGGGGGGGGGGGC:@FGGGFGGGGGGGAEFGGGGGGGGGGGGGGGGGGGGGGGEGGGFGGGGGGGGGGGGGGGGGGGGGGGGGGGGGGGGGGEGGDGGGGGFGGGGGGGGGGGGF9=FGGGGGF3B,=EFGGGFGFFGGGGGGGGFGFGGFGGGGGGG6EEEEEDGGGGFFFFFFFFFFFFCFFF6CF(?9@DFE67:=DFBF<EFFBDF@;@E?CFEE0?;0?EF;FFBBFF0?BF?>FF:BDAB:9B(3(210-8<)4:(,(8?4AA:
@M04999:289:000000000-L3R54:1:1101:11632:11007 2:N:0:416
ACGGACTACAAGGGTATCTAATCCTGTTTGCTCCCCACGCTTTCGCATCTCAGCGTCAGTATCTGTCCAGAAGGCCGCCTTCGCCACCGGTATTCCTCCACATCTCTACGCATTTCACCGCTACACGTGGAATTCTACCTTCCTCTACAATACTCCAGATAACCAGTTTTAAGTGCAGTTCCCAGGTTGAGCCCGGGGTTTTCACACCTAACTTAATTATCCGCCTACATGCCCTTTACGCCCAGTCATTCCGATTAACGCTCGCACCCTCCGTATTACCGCGGCTGCTGGCACGGAGTT
+
CCCCCGGGGGGGGGGGGGGGGGGGGGGGGGGGGGGGGGGGGGGGGGGGGGGGGGGGGGGGGGGGGGGGGGGGGGGGGGGGGGGGGGGGGGGGGGGGGGGGGGGGGGGGGGGGGGGGGGGGGGGGGGGGGGGGGGGGGGGGGGGGGGGGGGGGGGGFGGFGGGGGGGGGGGGGGGGGFGFGGGDGGGGGGGGGFGGCCG7DFFFFFFFFFFFBEFFFFFFFFFDFFFFFEECEFFF@FFFFFFFFDEFFFFFFFFFFFFFFFFFF>;BB:B:?><?BFA<9(11999>?::31<>6032<0
@M04999:289:000000000-L3R54:1:1101:11938:11026 2:N:0:416
GTACGACTACAGGGGTATCTAATCCTGTTCGCTCCCCACGCTTTCGTCCATCAGCGTCAATCGGTATTTAGTAACCTGCCTTCGCAATCGGGGTTCTGTGTAATATCTATGCATTTCACCGCTACACTACACATTCCAGCTACTTCAATACTATTCAAGATTAACAGTATCAACGGCAGTTCTACAGTTAAGCTGCAGGTTTTCACCGCTGACTTATCAACCCGCCTACGGACCCTTTAAACCCAATAAATCCGGATAACGCTCGCATCCTCCGTATTACCGCGCCTGCTGGCACGGAGTT
+
CCCCCGG7FEGGGGGGGGGGGGGGGGGGGGGGGGGGGGGGGGGGGGGGGGGGGGGGGGGGGGGGGGGGGGGGGGGGGGGGGGGGGGGGGGGGGGGGGGGGGGGGGGGGGGGGGGGGGGGGGGGGGGGGGGGGGGGGGGGGGGGGGGGGGGGGGGGGGGGGGGGGGGGGGGGGGGGGFGFGGGGGGGGGGGGGGGGGGGGGFFFFFFFFFFABFFFFFFFFFFFFFFFFFF=>=@FFD@EFCFD@<0=EEEFEFF98;FE@(7?B;;BFF(.47;<?FFFB9<9B(46:18??::?F>>184
@M04999:289:000000000-L3R54:1:1101:4600:11053 2:N:0:416
ATGACTACCGGGGTATCTAATCCAGTTTGCTCCCCACGCTTTCGCATCTCAGCGTCAGTATCTGTCCAGAAGGCCGCCTTCGCCACCGGTATTCCTCCACATCTCTACGCATTTCACCGCTACACGTGGAATTCTACCTTCCTCTACAATACTCCAGATAACCAGTTTTAAGTGCAGTTCCCAGGTTGAGCCCGGGGCTTTCACACCTAACTTAATTATCCGCCTACATGCCCTTTACGCCCAGTCATTCCGATTAACGCTCGCACCCTCCGTATTACCGCGGCTGCTGGCACGGAGTT
+
@CCCCGGGGGGGGGGGGGGGGGGGGGGGGGGGGGGGGGGGGGGGGGBFGGGGGGGGGGGGFGGGGGGGGGFGGGGGGGGGGGGGGGGGGGGGGGGGGGGGFGGGGGGGGGGGGGGGGGGGGGGGGD?EFGGGGGGGGGGGGGGGGGGGDFCFGGFFGGGGCEGGGGGGGGGEFGGGFGFGGFGGGGGGGGGGGGGGGGGGFFFFFFFFFEFFEFA>8CFCFDF@DFF@FFF334@EFFFFBFFDEFFFFF?EF7<6AFFF?0>9>BBF?BBFBFB:<BBF>90901:BB:0(5?(3-2<
@M04999:289:000000000-L3R54:1:1101:11625:11075 2:N:0:416
GAGTGACTACCAGGGTATCTAATCCTGTTTGCTCCCCACGCTTTCGCATCTCAGCGTCAGTATCTGTCCAGAAGGCCGCCTTCGCCACCGGTATTCCTCCACATCTCTGCGCATTTCACCGCTACACGTGGAATTCTACCTTCCTCTACAATACTCCAGATAACCAGTTTTAAGTGCAGTTCCCAGGTTGAGCCCGGGGCTTTCACACCTAACTTAATTATCCGCCTACATGCCCTTTACGCCCAGTCATTCCGATTAACGCTCGCACCCTCCGTATTACCGCGGCTGCTGGCACGGAGTT
+
CCCCCGGGGGGGGGGGGGGGGGGGGGGGGGGGGGGGGGGGGGGGGGGGGGGGGGGGGGGGGGGGGGGGGGGGGGGGGGGGGGGGGGGGGGGGGGGGGGGGGGGGGGGGGGGGGGGGGGGGGGGGGGGGGGGGGGGGGGGGGGGGGGGGGGFGGGGGGGGGGGGGGGGGGGGFGGGGFGFGGGGGGG6DFGGGGGGCCDGGBFFFFFFFFFFFFFFFCFFFFFEFFFFFDEFEEEFFFFFFFFFFF@FFECCCEF6<F@EF;>B?;9;>0<BF?F?FFFA<432(44(7<>)(308:2(788
@M04999:289:000000000-L3R54:1:1101:25493:11138 2:N:0:416
GACTACAGGGGTATCTAATCCTGTTTGCTCCCCACGCTTTCGCATCTCAGCATCAGTATCTGTCCAGAAGGCCGCCTTCGCCACCGGTATTCCTCCACATCTCTACGCATTTCACCGCTACACGTGGAATTCTACCTTCCTCTACAATACTCCAGATAACCAGTTTTAAGTGCAGTTCCCAGGTTGAGCCCGGGGCTTTCACACCTAACTTAATTATCCGCCTACATGCCCTTTACGCCCAGTCATTCCGATTAACGCTCGCCCCCTCCGTATTACCGCGGCTGCTGGCACGGAGTTAGCC
+
CCCCCGGFGGGGGGGGGGGGGGGGGGGGGGGGGFGGGGGGGGGGGGGGGGGGGGGFGGGGGGGGGGGGGFFG?FGFGGGGG@FGGGGGGGGGGGGGGGE<FGFEFGGGGGGGFGGGGGDGGFGGGDGEEGGGGGGGGGGGGGGGGGGGGGGGGGD,@DGFGGGFCFGGECEFAGFGFGFGGGDFEGF8CFFECEDGGDFGFFFFE9FABEFFFFFFACFFF992:347=EFE@E=C2;0B;?E<3?CC5(87;3?)4974(((-43(429<(.2:>2(1661,,2,57:021(((-.6:42
@M04999:289:000000000-L3R54:1:1101:4803:11141 2:N:0:416
TGGTGGACTACCAGGGTATCTAATCCTGTACGCTACCCATGCTTTCGAACCTCAGCGTCAGTTACAGACCAGAGAGCCGCCTTCGCCACTGGTGTTCTTCCATATATCTACGCATTCCACCGCTACACATGGGGTTCCACTCTCCTCTTCTGCACTCAAGAAAAACAGTTTCAGCTGCACTTCCCCGGTTAAGCCGAGGGCTTTCACAGCTGACTTGTTCTCCCGCCTGCGTTCGCTTTACGCCCAATAAATCCGGACAACGCTTGCCACCGACGTATTACCGCGGCTGCTGGTACGTAGT
+
CCCCCGFGDFG@EEFG<CFCEEFAFGGGCEGCGGCCGGGGGDCFFDEFFGGFEFGGEFEGGFGGGGGGGGGGDFDGGG7FGGEFGGECFFFEFFGGGFEFFGGGGGGGGGGDEEFGGGGGGGGGDGEFGGGCFGGDG?DFF?FGGGGGGFGGGFGGGGGFE=@=DGFFGGGGGFGGFFBGDDGGDDG6EEGGGCGGDCGDEF>FFCF>;>BEEF=8>F?EF?B=@>FDFD06:@F@21;6;@?>BD@1;/664:9>?BFF12964?:7AB(((-328A:)-)(-,(4;B?)42().422:4
@M04999:289:000000000-L3R54:1:1101:10303:11150 2:N:0:416
TTGACTACCCGGGTATCTAATCCTGTTCGCTACCCATGCTTTCGAACCTCAGCGTCAGTTACAGACCAGAGAGCCGCCTTCGCCACTGGTGTTCTTCCATATATCTACGCATTCCACCGCTACACATGGAGTTCCACTCTCCTCTTCTGCACTCAAGAAAAACAGTTTCAGCTGCACTTCCCCGGTTAAGCCGAGGGCTTTCACAGCTGACTTGTTCTCCCGCCTGCGTTCGCTTTACGCCCAATAAATCCGGACAACGCTTGCCACCTACGTATTACCGCGGCTGCTGGCACGTAGTT
+
CCCCCGGGGGGGGGGGGGGGGGGGGGGGGGGGGGGGGGGGGGGGGCGGGGGGGGGGGGFGGGGGGGGGGGGGGGGGGGGGGGGGGGGGGGGGGGGGGGGGGGGGGGGGGGGGGGGGGGGGGGGGGGGGGGGGGGGGGGGGGGGGGGGGGGGGGGGGGGGGGGGGGGGGGGGGGGGGFGFGGGGGEGGGGGGGGGGGGGGGFFFFFFFFEFFFFFFFEFFFFFFFFFFFFFFFFF?<CCDFF>FFFFEFFFFF0496<679?FFFBA22:7??FFFF<448>999>>BFDFFFFFFB.(.
@M04999:289:000000000-L3R54:1:1101:22899:11181 2:N:0:416
TAGACTACCGGGGTATCTAATCCTGTTTGCTCCCCACGCTTTCGCATCTCAGCGTCAGTATCTGTCCAGAAGGCCGCCTTCGCCACCGGTATTCCTCCACATCTCTACGCATTTCACCGCTACACGTGGAATTCTACCTTCCTCTACAATACTCTAGTTAACCAGTTTTAAGTGCAATTCCTAGGTTGAGCCCAGGGCTTTCACACCTAACTTAATTATCCGCCTACATGCCCTTTACGCCCAGTCATTCCGATTAACGCTCGCACCCTCCGTATTACCGCGGCTGCTGGCACGGAGTT
+
CCCCCGGGGGGGGGGGGGGGGGGGGGGGGGGGGGGGGGGGGGGGGGGGGGGGGGGGGGGGGGGGGGGGGGGGGGGGGGGGGGGGGGGGGGGGGGGGGGGGGGGGGGGGGGGGGGGGFGGGGGGGGGGGGCGGGGGGGGGGGGGGGGGGGGGGGGGGGGGGGGGGGGGGGFGGGGGGFGFGGGGGFFFGGGGGGGCGCDGGFFFFFFFFFFFFFFFFFFFFF2@>@@FFEEFFBED=CFFFFFFFFF<EFFE;?DFFFC@9;;19;BB<8039:<<BF<4(14>969BF0262<<B9>::
@M04999:289:000000000-L3R54:1:1101:24570:11203 2:N:0:416
GACTACTGGGGTATCTAATCCTGTTCGCTCCCCACGCTTTCGTCCATCAGCGTCAATCGGTATTTAGTAACCTGCCTTCGCAATCGGGGTTCTGTGTAATATCTATGCATTTCACCGCTACACTACACATTCCAGCTACTTCAATACTATTCAAGATTAACAGTATCAACGGCAGTTCTACAGTTAAGCTGCAGGTTTTCACCGCTGACTTATCAACCCGCCTACGGACCCTTTAAACCCAATAAATCCGGATAACGCTCGCATCCTCCGTATTACCGCGGCTGCTGGCACGGAGTTAGCC
+
CCCCCGGGGGGGGGGGGGGGGGGGGGGGGGGGGGGGGGGGGGGGGGGGGGGGGGGGGGGGGFGGGGGGFGGGGGGGGGGGGGDGGGGGGGGGGFGGGGGGGGGGGGGGGGGGGGGGGGGGGGGGGGGGGGGGGGGGGGGGGGGGGGGGGGGGGGGGGGGGGGGGGGFFGGGDCGGFFDFGGFGGGGGGGGCGGFGFFGGGFCABBEFFF@EEFFFFFFBFFFA>B@??B>@FFFCFFFFFFFF;AFFFFF91;@77;>??>FFFFFFBFF?F:>9<>?;>19BBFFF?B:<31((48).:.
@M04999:289:000000000-L3R54:1:1101:5566:11222 2:N:0:416
GACTACTGGGGTATCTAATCCTGTTTGCTCCCCACGCTTTCGCATCTCAGCGTCAGTATCTGTCCAGAAGGCCGCCTTCGCCACCGGTATTCCTCCACATCTCTACGCATTTCACCGCTACACGTGGAATTCTACCTTCCTCTACAATACTCCAGATAACCAGTTTTAAGTGCAATTCCCAGGTTGAGCCCGGGGCTTTCACACCTAACTTAATTATCCGCCTACATGCCCTTTACGCCCAGTCATTCCGATTAACGCTCGCACCCTCCGTATTACCGCGGCTGCTGGCACGGAGTTAGCC
+
CCCCCGGGGGGGGGGGGGGGGGGGGGGGGGGGGGGGGGGGGGGGGGGGGGGGGGGGGGGGGGGGGGGGGGGGGGGGGGGGGGGGGGGGGGGGGGGGGGGGGGGGGGGGGGGGGGGGGGGGGGGGGGGGGGGGGGGGGGGGGGGGGGGGGGGGGGGGGGGGGGGGGGGGGGGCGGGGFGFGFGGGGGGGGGGGGGGGGGGGFFFFFFFFFFFFEFFFFFFFFDFFFFFFFFFFFFFF<@FDFF;EAFFFFEFF@FFFF;;?9FFFFB?BF>?<?FBFBBB;20(((483<:?B(49?<<<B:
@M04999:289:000000000-L3R54:1:1101:23603:11228 2:N:0:416
CCGACTACAGGGGTATCTAATCCTGTTTGCTCCCCACGCTTTCGCATCTCAGCGTCAGTATCTGTCCAGAAGGCCGCCTTCGCCACCGGTATTCCTCCACATCTCTACGCATTTCACCGCTACACGTGGAATTCTACCTTCCTCTACAATACTCTAGTTAACCAGTTTTAAGTGCAATTCCTAGGTTGAGCCCAGGGCTTTCACACCTAACTTAATTATCCGCCTACATGCCCTTTACGCCCAGTCATTCCGATTAACGCTCGCACCCTCCGTATTACCGCGGCTGCTGGCACGGAGTT
+
CCCCCGGGGGGGGGGGGGGGGGGGGGGGGGGGGGGGGGGGGGGGGG:FGGGGGGGGGGGGGGGGGGGGGGGGGGGGGGGGGGGGGGGGGGGGGGGGGGGGGGGGGGGGGGGGGGGGGGGGGGGGGGGGGGGGGGGGGFGGGGGGGFGGDGGGGGGCFGGFGGGGGGGGGGGGGFGGFGFGGGGGGGGGGGGGGGGGGGGGFFFFFFFFFFFFFFFFFFFFFFFFFFFFFFFFDE=)/9=EFB?DFFFFFFFFFFF?FFFFFFFFFFFFFFFFFFF7<AFF>;>F>FF304?FF?9>(48
@M04999:289:000000000-L3R54:1:1101:29109:11281 2:N:0:416
GACTACAGGGGTATCTAATCCTGTTTGCTCCCCACGCTTTCGCATCTCAGCGTCAGTATCTGTCCAGAAGGCCGCCTTCGCCACCGGTATTCCTCCACATCTCTACGCATTTCACCGCTACACGTGGAATTCTACCTTCCTCTACAATACTCCAGATAACCAGTTTTAAGTGCAATTCCCAGGTTGAGCCCGGGGCTTTCACACCTAACTTAATTATCCGCCTACATGCCCTTTACGCCCAGTCATTCCGATTAACGCTCGCACCCTCCGTATTACCGCGGCTGCTGGCACGGAGTTAGCC
+
CCCCCGGGGGGGGGGGFGGGGGDFFFFFGGGFGGGGGGDGG7EFEEEGGGGGGGGGGFFGGGGFFGGGCFGGGGGGGGGGGGGGFCGFGGGGGGGGGGGGGGGGGGGGGGGGGGGGGGGGGGGGGGGGGGGGGGGGFFGCFGGGGFFFFGGGGGGGGGGGGGGGGFGEEGGGGGFGFGFG?F62:EG8EGF>ECGGDDGGFFAAEFFFFFFFCFF>CACFFFFFFFEFBFFF8@EFFFFFFFEE<5)<CE0<?FEE;6<?9>67;:BBBB????<A630>>99><:2018<631;B?FFA3
@M04999:289:000000000-L3R54:1:1101:25205:11290 2:N:0:416
ATTTGACTACCGGGGTATTAATCCTGTTCGCTCCCCACGCTTTCGTCCATCAGCGTCAATCGGTATTTAGTAACCTGCCTTCGCAATCGGGGTTCTGTGTAATATCTATGCATTTCACCGCTACACTACACATTCCAGCTACTTCAATACTATTCAAGATTAACAGTATCAACGGCAGTTCTACAGTTAAGCTGCAGGTTTTCACCGCTGACTTATCAACCCGCCTACGGACCCTTTAAACCCAATAAATCCGGATAACGCTCGCATCCTCCGTATTACCGCGGCTGCTGGCACGGAGTT
+
CCCCCGGGGGFGGGGGGGGGGGGGGGGGGGGGGGGGGGGGGGGGGGGGGGGGGGGGGGGGGGGGGGGGGGGGGGGGGGFGGGGGGGGGGGGGGGGGGFGGGGGGGGGGGGGGGGGGGGGGGGGGGGGGGGGGGGGGGGGG8FGGGGGGGGGGGGGGFGGGGGGGGGGGGGGGGGGGFGFGGGGGGGGGGGGGGGGGGGGGFFFFFFDFFFFFFFFFFFFFFDFFF@@FFFFFFFFFFEF6=@<DFFF3CFF1301;@FFFF::>BFF>?FF:BB??FFFA8;>>F9><????:46>9>??
@M04999:289:000000000-L3R54:1:1101:29561:11292 2:N:0:416
TAGGGGACTACTCGGGTATCTAATCCTGTTCGCTCCCCACGCTTTCGTCCATCAGCGTCAATCGGTATTTAGTAACCTGCCTTCGCAATCGGGGTTCTGTGTAATATCTATGCATTTCACCGCTACACTACACATTCCAGCTACTTCAATACTATTCAAGATTAACAGTATCAACGGCAGTTCTACAGTTAAGCTGCAGGTTTTCACCGCTGACTTATCAACCCGCCTACGGACCCTTTAAACCCAATAAATCCGGATAACGCTCGCATCCTCCGTATTACCGCGGCTGCTGGCACGGAGT
+
CCCCCGGGGGGGGGGGGGGGGGGGGGGGGGGGGGGGGGGGGGGGGGGGGGGGGGGGGGGGGGGGGGGGGGGGGGGGGGGGGGGGGGGGGGGGGGGGGGGGGGGGGGGGGGGGGGGGGGGGGGGGGGGGGGGGGGGGGGGGGGGGGFGGGGGGGGGGGGGGGGGGGGGGGGGGGGGGBGFGGGGGGFGGGGGGGGFGGGGGFF>FFFFFDFFFFFFFCFFFFB=>ABFFFFFF@FFF18EFFFFF(8<;@F9<CE@>@FFFFFFFFFFFFFF<DFBF:?0>A)49>;9FFFF:>F?D?>03-
@M04999:289:000000000-L3R54:1:1101:29030:11304 2:N:0:416
TTGACTACACGGGTATCTAATCCTGTTTGCTCCCCACGCTTTCGCATCTCAGCGTCAGTATCTGTCCAGAAGGCCGCCTTCGCCACCGGTATTCCTCCACATCTCTACGCATTTCACCGCTACACGTGGAATTCTACCTTCCTCTACAATACTCCAGATAACCAGTTTTAAGTGCAGTTCCCAGGTTGAGCCCGGGGCTTTCACACCTAACTTAATTATCCGCCTACATGCCCTTTACGCCCAGTCATTCCGATTAACGCTCGCACCCTCCGTATTACCGCGGCTGCTGGCACGGAGTT
+
CCCCCGGGGGGGGGEGGGGGGGGGGGGGGGGGGFFGGGGGGGGGGGGGGGGGGGGGGGGGGGGGGGGGGGGGG?FGGGGGGGGG:BEF>@FFFGGGGGGGGGGGGGGGGGGGGGGGGGGGGGGGGGGGGGGGGGGCGGGGGGGGGGGGGGGGGGGGGGGGGGGGFDEGGGGGGGGGFGFGGGGGGFGGGGGGGGDGGGDGFFFFFFFFFFFFFFFFCFFFA@DF?FFFFFFFFF1;9C<B>B<FEFFE<?EFFDFFFFFFBFF9>BFF6?BBB??:FD22996799??D(3:<?>0>?B
@M04999:289:000000000-L3R54:1:1101:14003:11307 2:N:0:416
GGTGACTACTGGGGTATCTAATCCTGTTTGCTCCCCACGCTTTCGCATCTCAGCGTCAGTATCTGTCCAGAAGGCCGCCTTCGCCACCGGTATTCCTCCACATCTCTACGCATTTCACCGCTACACGTGGAATTCTACCTTCCTCTACAATACTCCAGATAACCAGTTTTAAGTGCAATTCCCAGGTTGAGCCCGGGGCTTTCACACCTAACTTAATTATCCGCCTACATGCTCTTTACGCCCAGTCATTCCGATTAACGCTCGCACCCTCCGTATTACCGCGGCTGCTGGCACGGAGTT
+
CCCCCGGGGGFGGGGGGGGGGGGGGGGGGGGGGGGGGGGGGGGGGGGGGGGGGGGGGGGGGGGGGGGGGGGGGGGGGGGGGGGGGGGGGGGGGGGGGGGGGGGGGGGGGGGGGGGGGGGGGGGGGGGGGGGGGGGGGGGGGGGDGGGGGGGGGGGGGGGGGGGGGGGGGGG8@=?CFGFGGGGGGFFGG7FFFFG>DGDGFFFFFFFFFFFFCFAFEAFEFFFFFFFBFFFBEEFF?EFF?>B@@@E<EECE@DF?;CE<;?F60(23316?>B??FBFF:>;9>F>FF7(3(43996?F
@M04999:289:000000000-L3R54:1:1101:25404:11344 2:N:0:416
CAGACTACTCGGGTATCTAATCCTGTTCGCTCCCCACGCTTTCGTCCATCAGCGTCAATCGGTATTTAGTAACCTGCCTTCGCAATCGGGGTTCTGTGTAATATCTATGCATTTCACCGCTACACTACACATTCCAGCTACTTCAATACTATTCAAGATTAACAGTACCAACGGCAGTTCTACAGTTAAGCTGCAGGTTTTCACCGCTGACTTATCAACCCGCCTACGGACCCTTTAAACCCAATAAATCCGGATAACGCTCGCATCCTCCGTATTACCGCGGCTGCTGGCACGGAGTTAC
+
CCCCCGGGGGGGGGGGGGGGGGGGGGGGGGGGGGGGGGGGGGGGGGGGFGGGGGGGGGGGGGGGGGGGGGGGGGGGGGGGGGGGDGGGGGGGGGGGGGGGGGGGGGGGGGGGGGGGGGGGGGGGGGGGGGGGGGGGGGGGGGGGGGGGGGGGGGGGGGGGFGGGGGGGGGGGGGDGFGFGG+CFGGGFFGGGGGGGGGGGFFFFF>EFFFFFFFFFFFFFFFFFDDFDFF@BFFFFFFFFFFFFFF<3<EE>@;6<EFF>D@FBBBFFFA?;<?BBABAF;F>FFFFFF::146212<?B)
@M04999:289:000000000-L3R54:1:1101:3568:11372 2:N:0:416
CCCGACTACTGGGGTATCTAATCCTGTTTGCTCCCCACGCTTTCGCATCTCAGCGTCAGTATCTGTCCAGAAGGCCGCCTTCGCCACCGGTATTCCTCCACATCTCTACGCATTTCACCGCTACACGTGGAATTCTACCTTCCTCTACAATACTCCAGATAACCAGTTTTAAGTGCAATTCCCAGGTTGAGCCCGGGGCTTTCACACCTAACTTAATTATCCGCCTACACGCCCTTTACGCCCAGTCATTCCGATTAACGCTCGCACCCTCCGTATTACCGCGGCTGCTGGCACGGAGTTT
+
CCCCCGGGGGFGGGGGGGGGGGEFGGGGGGGGFG@FGGGGGGGGGGGGGGGG<FGGGGGGGGGGGGFGGGGGGGGGGGGGGGGGGGGFEGGGGGGGGGGGGGGGGGGGGGGGGGGGGGFGGGGGGGEGGGGFGGGGGGGGGGGGFGFGFFGFFGGGGGCGGGGGGGGGGGF?EFDGFGFGFDFFGFGF:?FGGGEGGGGGFFFFCFFEFFFFFFFFFFFEFEDBD@=@B@<BF>;DEFFFFBFF<37)<CC54(:<:BB091:2(-79?:40,-.829>)-1(039((,)51()49(7?1)
@M04999:289:000000000-L3R54:1:1101:20130:11393 2:N:0:416
AGACTACTGGGGTATCTAATCCTGTTTGCTCCCCACGCTTTCGCATCTCAGCGTCAGTATCTGTCCAGAAGGCCGCCTTCGCCACCGGTATTCCTCCACATCTCTACGCATTTCACCGCTACACGTGGAATTCTACCTTCCCCTACAATACTCCAGATAACCAGTTTTAAGTGCAATTCCCAGGTTGAGCCCGGGGCTTTCACACCTAACTTAATTATCCGCCTACATGCCCTTTACGCCCAGTCATTCCGATTAACGCTCGCACCCTCCGTATTACCGCGGCTGCTGGCGCGGAGTTAGC
+
CCCCCGGAFGCFFGGGGGGGGGGFGFGGGGFFFGGGGGGEGGGGDFGGGGGDGEECFGGEFGFGDGGFFEFGGGF>EGGGGGDFEGGGGGGGAFG9EGGG@<5EFGGGCGEEGGGGGGGGEEGGEFFGD<FGGGGGGGADFGGGCFG?FFGGFF=?GFGGG?FFF7=FGGGGGGFGFGFFFFDG:EFFF,D?EGEDDGFGFFFFFFFFFFE?EFFFFAFFADFF>D:E?==BF;@6>DFFB;(/7;9<5).6102C>;9?BF>;>9B14:1??:4244:(((4((3)5?0,-(-7(41952
@M04999:289:000000000-L3R54:1:1101:8323:11439 2:N:0:416
CTAGACTACTAGGGTATCTAATCCTGTTTGCTCCCCACGCTTTCGCATCTCAGCGTCAGTATCTGTCCAGAAGGCCGCCTTCGCCACCGGTATTCCTCCACATCTCTACGCATTTCACCGCTACACGTGGAATTCTACCTTCCTCTACAATACTCCAGATAACCAGTTTTAAGTGCAATTCCCAGGTTGAGCCCGGGGCTTTCACACCTAACTTAATTATCCGCCTACATGCCCTTTACGCCCAGTCATTCCGATTAACGCTCGCACCCTCCGTATTACCGCGGCTGCTGGCACGGAGTT
+
CCCCCGGGGGGGGGGGGGGGGGGGGGGGGGGGGGGGGGGGGGGGGGGGGGGGGGGGGGGGGGGGGGGGGGGGGGGGGGGGGGGGGGGGGGGGGGGGGGGGGGGGGGGGGGGGGGGGGGGGGGGGGGGGGGGGGGGGGGGGGGGGGGGGGGGGGGGGGGGGGGGFGGGGGGGGGGGGFGFGGGGGFDFGGGGGGGGCDDCGFFFFFFFFFFFFFFFFEABEFE@BFFFFFFCE=DFFFFF:@@FFFFFEFFFFFDFFFEFFFFFFFFF>?B:?>?FB:FA>060(99023?437<?,(7<?
@M04999:289:000000000-L3R54:1:1101:11611:11471 2:N:0:416
AGACTACTAGGGTATCTAATCCTGTTTGCTCCCCACGCTTTCGCATCTCAGCGTCAGTATCTGTCCAGAAGGCCGCCTTCGCCACCGGTATTCCTCCACATCTCTACGCATTTCACCGCTACACGTGGAATTCTACCTTCCTCTACAATACTCCAGATAACCAGTTTTAAGTGCAGTTCCCAGGTTGAGCCCGGGGCTTTCACACCTAACTTAATTATCCGCCTACATGCCCTTTACGCCCAGTCATTCCGATTAACGCTCGCACCCTCCGTATTACCGCGGCTGCTGGCACGGAGTTAGC
+
CCCCCGGGGGGGGGGGGGGGGGGGGGGGGGGGGGGGGGGGGGDGGGGGGGGGGGGGGGGGGGGGGGGGGGGGGGGGGGGGGGGGGGGFGGFFGGGGGGGGGGGGGGGGGGGGGGGGGGGGGGGGGGGGGGFGGGGGFGGGGGGGGGGGGGGGGGGGGGGFGGGGFGGGGGGG88DGFGFGGGGGGGGGGFFGGGGGGGGGFCFFFFFFFFFEF6BFEFFE>D@DFFFFFFFFFFFFFFFFF@DFFEE?CEE<<8;FFF9739B69B?:6?FFFFF>BF?;>>>BFFB?:B:?(1(,-8)<9
@M04999:289:000000000-L3R54:1:1101:26645:11534 2:N:0:416
GACTACTAGGGTATCTAATCCTGTTCGCTCCCCACGCTTTCGTCCATCAGCGTCAATCGGTATTTAGTAACCTGCCTTCGCAATCGGGGTTCTGTGTAATATCTATGCATTTCACCGCTACACTACACATTCCAGCTACTTCAATACTATTCAAGATTAACAGTATCAACGGCAGTTCTACAGTTAAGCTGCAGGTTTTCACCGCTGACTTATCAACCCGCCTACGGACCCTTTAAACCCAATAAATCCGGATAACGCTCGCATCCTCCGTATTACCGCGGCTGCTGGCACGGAGTTAGCC
+
CCCCCGGGGGGGGGGGGGGGGGGGGGGGGGGGGGGGGGGGGGGGGGGGGGGGGGGGGGGGGGGGGGGGFFGGGGGGGGGGGGGGGGEGGGGGGGGGGGGGGGGGGGGGGGGGGGGGGGGGGGGGGGGGGGGGGGFGGFGGGGGGGGGGGGGGGGGGGGGGGGGGGGGGGGGGGGGGFGFGGGGGGGGGGGGGGGGGGGGGFFFFFFFFFFEFFFAFFFDFFAFAFFDFFFFFFFE?EFFE;<@EA<EFFF@@77;@?@@DFFF?B:7<<B???:2:>:66;B>>00)3:(.2(49BB><A>
@M04999:289:000000000-L3R54:1:1101:27135:11554 2:N:0:416
ATGTAGACTACTGGGGTATCTAATCCTGTTTGCTCCCCACGCTTTCGCATCTCAGCGTCAGTATCTGTCCAGAAGGCCGCCTTCGCCACCGGTATTCCTCCACATCTCTACGCATTTCACCGCTACACGTGGAATTCTACCTTCCTCTACAATCCTCCAGCTAACCAGTTTTAAGTACAATTCCCAGGTTTAGCCCAGGGCTTTCACACCTAACTTAATTATCCGCCTACATGCCCTTTACGCCCAGTCATTCCGCTTAACGCTCGCACCCCCCGTATTACCGCGGCTGCTGGCACGGAGT
+
BC,A6CFGGGGG@C<@FECFGGGGGFGGGEFGGGGGGGGGGGF:FGG7,6:EDFGFGCGGGG,CCEGEFGGGF<F8<AFCEEFFGGGG,BFGF+FEFF9?EFFFEE;FGGGGGCGGGGGG=EEEFGFGGFF?=FF?FD8,@6=DGGGGGGG6B,@@=,,@,399>F9F=,7,@?D=+6D9FGGF,3DDF?,@EFFGFFDD5?CCFAFF5@D@EFFA68BA6*>;>@-753(8@:)(055BE@F23,:EEEFE??8(/6@4>20222:033?(11(-(32592:>016(3(.)((.<8(-1-
@M04999:289:000000000-L3R54:1:1101:5298:11557 2:N:0:416
GGAGACTACTAGGGTATCTAATCCTGTTTGCTCCCCACGCTTTCGCATCTCAGCGTCAGTATCTGTCCAGAAGGCCGCCTTCGCCACCGGTATTCCTCCACATCTCTACGCATTTCACCGCTACACGTGGAATTCTACCTTCCTCTACAATACTCCAGATAACCAGTTTTAAGTGCAGTTCCCAGGTTGAGCCCGGGGCTTTCACACCTAACTTAATTATCCGCCTACATGCCCTTTACGCCCAGTCATTCCGATTAACGCTCGCACCCTCCGTATTACCGCGGCTGCTGGCCCGGAGTTT
+
CCCCCGGGGGGGGGGGGGGGGGGGGGGGGGGGGGG,FGGGGGGGGGGGGGGGGGGGGGGGGGGGGGGGGGGGGGGGGGGGGGGGGGGGGGGGGGGGGGGGGGGGGGGGGGGGGGGGGGGGGGGGGGGGGGGGGGGGGGGGGGGGGGGGGGGGGGGGGGGGGGGGGGGGGGGGGGGGFGFGGGGFGGFG8C6EGGGGGGGDFFFFFFFFFF=BEFFFEFFFFC=BFFDD@EFB;B@FEEEFFF@@DFF@CEFFFFD;FEF;@D:>FFFBF??F>360>A<236>FF>>?FBF6(4364(:2-
@M04999:289:000000000-L3R54:1:1101:2116:11585 2:N:0:416
CATGGACTACACGGGTATCTAATCCTGTTTGCTCCCCACGCTTTCGCATCTCAGCGTCAGTATCTGTCCAGAAGGCCGCCTTCGCCACCGGTATTCCTCCACATCTCTACGCATTTCACCGCTACACGTGGAATTCTACCTTCCTCTACAATACTCCAGATAACCAGTTTTAAGTGCAATTCCCAGGTTGAGCCCGGGGCTTTCACACCTAACTTAATTATCCGCCTACATGCCCTTTACGCCCAGTCATTCCGATTAACGCTCGCACCCTCCGTATTACCGCGGCTGCTGGCACGGAGTT
+
CCCCCGGGGG<EFGGGGGGGGGGGGGGGGGGGGGGGGGGGGGGGGGGGGGGGGGGGGGGGGGGGGGGGGGGGGGGGGGGGGGGGGGGGGGGGGGGGGGFGGGGGGGGGGGFGFGGGGGGGGGGGGGGGGGCEFFGGGFGGGGGGGGGGGGGGGGGGGCFFGGGGFGGGGGGGGFGGFGFGGGFGAAEGGGGGGGFGGDDD9AFFFFFFFFFFFFFFFFCEFFF=DFF@F@EFF@DF8@CFFFFFFF;8AC55EEDDDDBA(2??BF>>;?BF<FFF??FBFFFF099>FF04808?190:4
@M04999:289:000000000-L3R54:1:1101:13561:11619 2:N:0:416
CTGACTACCGGGGTATCTAATCCTGTTCGCTACCCACGCTTTCGAGCCTCAGCGTCAGTTACTAGCCAGTCAGCCGCCTTCGCCACTGATGTTCTTCCATATATCTACGCATTTCACCGCTACACATGGAGTTCCACTGACCTCTCTAGCACTCAAGTCTTACAGTTTCTGATGCACGTCCATAGTTGAGCTATGACCTTTCACATCAGACTTATTAAACCGCCTGCGCTCCCTTTACGCCCAATAATTCCGGACAACGCTCGCCACCTACGTATTACCGCGGCTGCTGGCACGTAGTT
+
CCCCCGGGGGGGGGGGGGGGGGGGGGGGGGGGGGGGGGGGGGGGGGGGGGGGGGGGGGGGGGGGFGGGGGGGGGGGGGGGGGGGGGGGGGGGGGGGGGGGGGGFGFGGGGGGGGGGGGGGGGGGGGGGCCGGGGGGGGGDGGGGGGGGGGGGGGGGGGGGGGGGGGGGGGGGGGGGFGFGGGFFFGEGCGGGFFGGGGGGFFFFFFFF@EFFFFFFFFFFABFFAD=B>9>@F=EFFFFE9;?;@@EFFFFF;F60;@9>:?F>BBBF:7>:?3<?AA<<BFBB06:?D76<?(4(,-6
@M04999:289:000000000-L3R54:1:1101:27470:11633 2:N:0:416
TGACTACTGGGGTATCTAATCCTGTTTGCTCCCCACGCTTTCGCATCTCAGCGTCAGTATCTGTCCAGAAGGCCGCCTTCGCCACCGGTATTCCTCCACATCTCTACGCATTTCACCGCTACACGTGGAATTCTACCTTCCTCTACAATACTCTAGTTAACCAGTTTTAAGTGCAATTCCTAGGTTGAGCCCAGGGCTTTCACACCTAACTTAATTATCCGCCTACATGCCCTTTACGCCCAGTCATTCCGATTAACGCTCGCACCCTCCGTATTACCGCGGCTGCTGGCACGGACTTAGC
+
CCCCCGGGGGGGGGGGGGGGGGFGGGGGGGGCFGGFGGEEGFGGGGG9FEEGGEGGGFGGGFGGGGGGCEFGGGGGDGGGGGGFFGCEFFGGGGGGGGGGFGCFGGGGGGGDGGGGFGGGGGGGCFFGD<FGFGGGGFDGG8@;FGDCFGGGGGGGGGGGG8FGG=FEFGGFFGGGFG?FFGG?DFFGGGGGFGGGGGG>ACFF>09FCCEEFFFA?=AADBA=@DFFA>EDF=;;4@=:@@=(7;)<CE@;@;@FF69D;;>>FB?:?BF1??06A<B991(13:8B:(:<(-((479A4
@M04999:289:000000000-L3R54:1:1101:20818:11663 2:N:0:416
GGACTACTAGGGTATCTAATCCTGTTTGCTCCCCACGCTTTCGCATCTCAGCGTCAGTATCTGTCCAGAAGGCCGCCTTCGCCACCGGTATTCCTCCACATCTCTACGCATTTCACCGCTACACGTGGAATTCTACCTTCCTCTACAATACTCCAGATAACCAGTTTTAAGTGCAATTCCCAGGTTGAGCCCGGGGCTTTCACACCTAACTTAATTATCCGCCTACATGCCCTTTACGCCCAGTCATTCCGATTAACGCTCGCACCCTCCGTATTACCGCGGCTGCTGGCACGGGGTTAGC
+
CCCCCGGGGGGGGGGGGGGGGGGGGGGGGGGGGGGGGGGGGGGGGGGGGGGGGGGGGGGGGGGGGGGGGGGGGGGGGGGGGGGGGGGFGCFGGGGGGGGGGGGGGFGGGGGGGGGGGDGGCGGFGGGGGGGGGGGGGGGGGGGGGGGGGGGGGGGGFGGGG@DDGGGGGFEDFFGGFGFGGGGGGGGGGGGGGGGGGGGGFFFFFFFF=BFFE6>AEFFF>BF?9BFFEFFFFFEFFF@EFD144>CEC)(1;DFFF@62;B>>>>B::?>B6?B9AB?2(4((3(),(1()((((49<79
@M04999:289:000000000-L3R54:1:1101:11173:11688 2:N:0:416
CGACTACACGGGTATCTAATCCTGTTCGCTACCCATGCTTTCGAACCTCAGCGTCAGTTACAGACCAGAGAGCCGCCTTCGCCACTGGTGTTCTTCCATATATCTACGCATTCCACGGCTACACATGGAGTTCCACTCTCCTCTTCTGCACTCAAGAAAAACAGTTTCAGCTGCACTTCCCCGGTTAAGCCGAGGGCTTTCACAGCTGACTTGTTCTCCCGCCTGCGTTCGCTTTACGCCCAATAAATCCGGACAACGCTTGCCACCTACGTATTACCGCGGCTGCTGGCACGTAGTTAGC
+
CCCCCGGGGGGGGGGGGGGGGGGGGGGGGGGGGGGGGGGGGGGGGGGGGGGGGGGGGGGGGGGGGGGGGGGGGGGGGGGGGGGGGGGGGGGGGGGGGGGGGGGGGGGGGGGGGGGGGGGGGGGGGGGGGGGGGGGGGGGGGGGGGGGGGGGGGGGGGGFGGGGGGGGGGGGGGGGGFGFGGGGGGGEGGGGDEGGGGGGGFFFFFFFFFFFFFFFFFFFFFFFFFFBDF?FFFFFFFFFF>D13=E>EFFFFFFFFFFFFFFF?FFFB?FF??FFFFFB>BB9>>?BF>?(283?:?AA6<
@M04999:289:000000000-L3R54:1:1101:7709:11704 2:N:0:416
GAGCGACTACTAGGGTATCTAATCCTGTTCGCTCCCCACGCTTTCGTCCATCAGCGTCAATCGGTATTTAGTAACCTGCCTTCGCAATCGGGGTTCTGTGTAATATCTATGCATTTCACCGCTACACTACACATTCCAGCTACTTCAATACTATTCAAGATTAACAGTATCAACGGCAGTTCTACAGTTAAGCTGCAGGTTTTCACCGCTGACTTATCAACCCGCCTACGGACCCTTTAAACCCAATAAATCCGGATAACGCTCGCATCCTCCGTATTACCGCGGCTGCTGGCACGGAGTT
+
CCCCCGGGGGGGGGGGGGGGGGGGGGGGGGGGGGGGGGGGGGGGGGGGGGGGGGGGGGGGGGGGGGGGGGGGGGGGGGGGGGGGGGGGGGGGGGGGGGGGGGGGGGGGGGGGGGGGGGGGGGGGGGGGGGGGGGDFFGGGGGGGGGGGGGGGGGGGGGGGGGGGGGGGCFGGFGGG>DFGGGGGGGGGGGGGDCEG?FCDAB?FFF8BBBABFFFFFAAEFBAF>@FDFFFDBBFFFFFFFEFD;/88@CEF@@:@DFF<6;<?BF96>>DF71:<?BAA2(499091:>??:05<>BFB8
@M04999:289:000000000-L3R54:1:1101:28983:11727 2:N:0:416
CTTGACTACTCGGGTATCTAATCCTGTTCGCTCCCCACGCTTTCGCATCTCAGCGTCAGTATCTGTCCAGAAGGCCGCCTTCGCCACCGGTATTCCTCCACATCTCTACGCATTTCACCGCTACGCGTGGAATTCTACCTTCCTCTACAATACTCCAGATAACCAGTTTTAAGTGCAGTCCCCAGGTTGAGCCCGGGGCTTTCACACCTAACTTAATTATCCGCCTACATGCCCTTTACGCCCAGTCATTCCGATTAACGCTCGCACCCTCCGTATTACCGCGGCTGCTGGCACGGAGTT
+
CCCCCGGGGGGGGGGGGGGGGGGGGGGGGGGGGGGGGGGGGGGGGGGGGGGGGGGGGGGGGGGGGGGGGGGGGGGGGGGGGGGGGGGGGGGGGGGGGGGGGGGGGGGGGGGGGGFGGGGGGGGGGGGGGGGGGGFGGGGGGGGGGGGGGGGGGGGGGGGGGGGGGGFGGGGGGGGFFGFGGGGGGGGGGGGGGGDDGGGCFFFFFFAAFBFFFFF@EFFFFFF@F@FFFFFFFFEFFEEFFB9<@E?BFFFFFFFF?FABF??>>BF>FFFFFFF:?FFD:>>BBFF??D??FFF919?B
@M04999:289:000000000-L3R54:1:1101:23723:11738 2:N:0:416
ATAATGACTACCCGGGTATCTAATCCTGTTCGCTACCCATGCTTTCGAACCTCAGCGTCAGTTACAGACCAGAGAGCCGCCTTCGCCACTGGTGTTCTTCCATATATCTACGCATTCCACCGCTACACATGGAGTTCCACTCTCCTCTTCTGCACTCAAGACAAACAGTTTCAGCTGCACTTCCCCGGTTAAGCCGAGGGCTTTCACAGCTGACTTGTTCTCCCGCCTGCGTTCGCTTTACGCCCAATAAATCCGGACAACGCGTGCCACCTACGTATTCACGCGCCTGCTGGCACGTAGT
+
C<CCCFGGGGGGGGEEEFGGGGCFGFGEGGGGGGGGGGG@FFFGGGGFGFGFGFCCFFFGGEGGFGGGGGGGGCFGGGGDGCEFF@CFCFGGGF@EFGEFGGG94E9FFGGCFGGGGGGGGGGDGFFFGGC:=,EFGGFFECDFEGGCGFEGGFFGFFCFG,=@EGG=EFGGC,+@?C:=2=DD,D:++@>AFGFGD5CD9A*9AAFFFFFE=FFF*=?C8CBDB>=((6>13<FF;7;6>DFF@;;3334:B(,(:621:40(-3334<???B:2))44..,(4(,(46()(4:?1((1-
@M04999:289:000000000-L3R54:1:1101:19101:11741 2:N:0:416
GGACTACAGGGGTATCCAATCCTGTTTGCTCCCCACGCTTTCGCATCTCAGCGTCAGTATCTGTCCAGAAGGCCGCCTTCGCCACCGGTATTCCTCCACATCTCTACGCATTTCACCGCTACACGTGGAATTCTACCTTCCTCTACAATACTCCAGATAACCAGTTTTAAGTGCAGTTCCCAGGTTGAGCCCGGGGCTTTCACACCTAACTTAATTATCCGCCTACATGCCCTTTACGCCCAGTCATTCCGATTAACGCTCGCACCCTCCGTATTACCGCGGCTGCTGGCACGGAGTTAGC
+
CCCCCGGGGGGGGGGA,CEGGGGGGGGGFGGGGGGGGGGGGGGGEDGFGGGGGGGGCFGGGGGGFGFFGGGGGGGGGGGGGGGGGGGDFEGGGGGGGGGFFFGAFFGGEEGGGGGGGGGGGGGGGGFGDEGGGGFGGGGFGGGGGGGFGGGGGGFGCF8DGGGGGGGGGGFGGGGGFGF9FGGCFGG6EGCFG6EC5CF7B>CFFFFFEBF<66B:>FFEBB=@@B@C?3B=EF@;C<FEFF6.7<EC?C@@FFFEE0966-(4>FFFB:>FFFB<D96;69>;9?F??BB??(7;<BBF<
@M04999:289:000000000-L3R54:1:1101:28038:11760 2:N:0:416
GTTGACTACCCGGGTATCTAATCCTGTTCGCTCCCCACGCTTTCGTCCATCAGCGTCAATCGGTATTTAGTAACCTGCCTTCGCAATCGGGGTTCTGTGTAATATCTATGCATTTCACCGCTACACTACACATTCCAGCTACTTCAATACTATTCAAGATTAACAGTATCAACGGCAGTTCTACAGTTAAGCTGCAGGTTTTCACCGCTGACTTATCAACCCGCCTACGGACCCTTTAAACCCAATAAATCCGGATAACGCTCGCATCCTCCGTATTACCGCGGCTGCTGGCACGGAGTT
+
CCCCCGGGGGGGGGGGGGGGGGGGGGGGGGGGGGGGGGGGGGGGGGGGGGGGGGGGGGGGGGGGGGGGGGGGGGGGGGGGGGGGGFGGGGGGGGGGGGGGGFGGGGGGGGGGGGGGGGGGGGGGGGGGGGGGGGGGGGGGGGGGGGDGGGGGGFGGGGGGGGFFGGGGGGGGGGDGFGFGGGGGGCGGGGGGGGGGGGGCFFFFFFFFFF>DFFFFEFFFFFFBFF@F@F>FFF@1=CCFF@FFFFFF>C7;9@FFFFF@F?:9>FFFFFAFF<1<?)<4<>F39>9:0?360,(-,38:
@M04999:289:000000000-L3R54:1:1101:20641:11833 2:N:0:416
GGGGGACTACCGGGGTATCTAATCCTGTTCGCTCCCCACGCTTTCGTCCATCAGCGTCAATCGGTATTTAGTAACCTGCCTTCGCAATCGGGGTTCTGTGTAATATCTATGCATTTCACCGCTACACTACACATTCCAGCTACTTCAATACTATTCAAGATTAACAGTATCAACGGCAGTTCTACAGTTAAGCTGCAGGTTTTCACCGCTGACTTATCAACCCGCCTACGGACCCTTTAAACCCAATAAATCCGGATAACGCTCGCATCCTCCGTATTACCGCGGCTGCTGGCACGGAGTT
+
CCCCCGGGGGGGGGGGGGGGGGGGGGGGGGGGGGGGGGGGGGGGGGGGGGGGGGGGGGGGGGGGGGGGGGGGFGGGGGGGGGGGGGGGGGGGGGGGGGGGGGGGFGGGGGGGGGGGGGGGGGGGGGGGGFGGGGGGGGGGGGGGGGGGGGGGGGGGGGGGGFFGGGGGGGGGGGGGFGFGGGGGGGGGGGGGGGGGGGGGFFFFFFFFBFFFFFFFFFFFF=D@FFFFFFF?FFFFDFFFFFFF?FFFFEFFFFFFFFAFFB??FF>B>FFABFB?BFAAF<>;>BFFFFF?F:)(-4>?8
@M04999:289:000000000-L3R54:1:1101:12429:11843 2:N:0:416
AGCACGACTACTGGGGTATCTAATCCTGTTCGCTCCCCACGCTTTCGTCCATCAGCGTCAATCGGTATTTAGTAACCTGCCTTCGCAATCGGGGTTCTGTGTAATATCTATGCATTTCACCGCTACACTACACATTCCAGCTACTTCAATACTATTCAAGATTAACAGTATCAACGGCAGTTCTACAGTTAAGCTGCAGGTTTTCACCGCTGACTTATCAACCCGCCTACGGACCCTTTAAACCCAATAAATCCGGATAACGCTCGCATCCTCCGTATTACCGCGGCTGCTGGCACGGAGT
+
CCCCCGGDGGGGGGGGGGGGGGGGGGGGGGGGGGGGGGGGGGGEGGGGGGGGGGGGGGGGGGGGGGGGGGGGGGGGGGGGGGGGGGGGGGGGGGGGGGGGGGGGFGGGGGGGGGGGGGGGGGGGGGGGGGGGGGGGGGGGGGGGGGGGGGGGGGGGGG8EEGGGGGGGGGGGGGGG>DFGGGGGGGGGGGGGGGGGGFGGFFFFFFFFABFFFFFFFFFFFBFFF>@?2@D@@FFFFFFCEEEF;0;@@ECEF@FFFFFEFFF::>;9:>F?>B;16:?ABAB>B296>BBD?F???BB6(
@M04999:289:000000000-L3R54:1:1101:2889:11863 2:N:0:416
GACTACTGGGGTATCTAATCCTGTTTGCTCCCCACGCTTTCGCATCTCAGCGTCAGTATCTGTCCAGAAGGCCGCCTTCGCCACCGGTATTCCTCCACATCTCTACGCATTTCACCGCTACACGTGGAATTCTACCTTCCTCTACAATACTCCAGATAACCAGTTTTAAGTGCAGTTCCCAGGTTGAGCCCGGGGCTTTCACACCTAACTTAATTATCCGCCTACATGCCCTTTACGCCCAGTCATTCCGATTAACGCTCGCACCCTCCGTATTACCGCGCCTGCTGGCACGGAGTTAGCC
+
CCCCCGGFGGGEGGGGGGGGGGGGGGGGGGGGEGGEEFFGFGGGGGGGGGGGGGGGGGGGGGGE@FGGGG?GGGGGGGGGGECCFGFGGGGGGGGGGFGFFFG<FFGCFEEGGGGGGGGGGGGEGFGGGGGFFGGGGGFGGGGGGGGFDFGGGGFGGGFGGGGGFGGFGGGGFFGGFGFFGGGGFGGGGG?ECC>DC9FDFFFFFFFFBECEFFFFFF+5?FFFFFFFFFFFD7<ED@FD;@3=EE<C<;@0(6?E0662111214(4:>(170))9?>B((3<:08B?72(43(489AF?
@M04999:289:000000000-L3R54:1:1101:8093:11895 2:N:0:416
GGTCAGACTACAAGGGTATCTAATCCTGTTTGCTACCCACGCTTTCGAGCATGAACGTCAGTGTTATCCCAGGAGGCTGCCTTCGCCATCGGTATTCCTCCACATCTCTACGCATTTCACTGCTACACGTGGAATTCTACCTCCCTCTGACACACTCTAGTTTGACAGTTTCAAATGCACGTCCCAAGTTGAGCTCGGGGATTTCACATCTGACTTATCTAACCGTCTGCGCTCGCTTTACGCCCAGTAATTCCGATTAACTCTCGCACCCTCCGTATTACCGCCGCTGCTGGCACGGAGT
+
CCCCCGFGFGGGGGGGGGGGGGGGGGGGGGGGGFGGFFGGGGG>DEGGGGGGGGGCEDFGGGDGGGGFCGGGGGGGGGGDDCFGFDCGGGGGGGDFGGFGGFFGFFGGGGGGGGGGGGCGFGFFGGFEGGGGGGGGGGGGGGGDCFGGGFFGGGGFGCEGFGDFGGCEFG8FGAFFFGFGGGG8@DGGG8:8AG=FDGGDDDAFFFF95>A=ACBB@FB@F;C@>A=B9E>A2@@FFBD=C2>(:?DE<?CECF8@FF@3>)/?@?DF;(86(176,(52<9?F((79B02:.8:40;((-
@M04999:289:000000000-L3R54:1:1101:4207:11917 2:N:0:416
GACTACCTGGGTATCTAATCCTGTTCGCTCCCCACGCTTTCGTCCATCAGCGTCAATCGGTATTTAGTAACCTGCCTTCGCAATCGGGGTTCTGTGTAATATCTATGCATTTCACCGCTACACTACACATTCCAGCTACTTCAATACTATTCAAGATTAACAGTATCAACGGCAGTTCTACAGTTAAGCTGCAGGTTTTCACTGCTGACTTATCAACCCGCCTACGGACCCTTTAAACCCAATAAATCCGGATAACGCCCGCCTCCTCCGTATTACCGCGCCTGCTGGCACGGTGTTAGCC
+
6-C<<CF,FECFGCGCEFCCEEFGGAFG@F:@:CFBF::FEFECFCAFCFGEB6:@EFGCF8F9,9FFFAEFGFGGE9BE@:7@FF7>FFGDGFBFGG<B<FGGGGGFGGGDEF?AF:E@EFGGGGGGCE,44CF=8@DDFGGGDGGAEGGCCGF8,ECF;CA=EF8DF?C66@CFFCD=D9?FGFDGG=8,CC69;C?999+39+0B5>7AECC>CABA4)):B=2<A=@B=EEF4>DF=27)89))/7(612)/,((.71((32(381<(:85A4(,3(4(4808?677,(,3:BF)4)
@M04999:289:000000000-L3R54:1:1101:23927:11919 2:N:0:416
ATGGACTACAGGGGTATCTAATCCTGTTCGCTACCCATGCTTTCGAACCTCAGCGTCAGTTACAGACCAGAGAGCCGCCTTCGCCACTGGTGTTCTTCCATATATCTACGCATTCCACCGCTACACATGGAGTTCCACTCTCCTCTTCTGCACTCAAGAAAAACAGTTTCAGCTGCACTTCCCCGGTTAAGCCGAGGGCTTTCACAGCTGACTTGTTCTCCCGCCTGCGTTCGCTTTACGCCCAATAAATCCGGACAACGCTTGCCACCTACGTATTACCGCGGCTGCTGGCACGTAGTT
+
CCCCCGGGGGGFGGGGGGGGGGGGGGGGGGGGGGGGGGGGGGGGGGGGGGGGGGGGGGGGGGGGGGGGGGGGGGGGGGGGGGGGGGGGGGGGGGGGGGGGGGGGGGGGGGGGGGGGGGGGGGGGGGGGGGGGGGGGGGGGGGGGGGGGGGGGGGGGGGGGGGGGGGGGGGGGGGGGFGFGGGGGGGGGGGGGGGGGGGGGFFFFFFFFFFE@EFFFFFFFFF=@FFFFF@D?DBFFDFFFFFFFD@FFCFFEF9BF;??BFFFFFFFFFFFBF??A:DFA?>FFF99?F:?:7<<:0(2<
@M04999:289:000000000-L3R54:1:1101:4865:11936 2:N:0:416
CCGACTACTCGGGTATCTAATCCTGTTTGCTCCCCACGCTTTCGCATCTCAGCGTCAGTATCTGTCCAGAAGGCCGCCTTCGCCACCGGTATTCCTCCACATCTCTACGCATTTCACCGCTACACGTGGAATTCTACCTTCCTCTACAATACTCCAGATAACCAGTTTTAAGTGCAATTCCCAGGTTGAGCCCGGGGCTTTCACACCTAACTTAATTATCCGCCTACATGCCCTTTACGCCCAGTCACTCCGATTAACGCTCGCACCCTCCGTATTACCGCGGCTGCTGGCACGGACTC
+
CCCCCGFGGGGGGGGGGGGGGGGGGGGGGGGGGGGGGGGGGGGGGGGGGGGGGGGGGGGGGGGGFGGGGGGGGGGGGGGGGGGGGGGGGGGGGGGGGGGGGGGFFCGGGGGGGFGGGGGGGGGGGGGGGDGG,EGGGGGGGGGGGGGGGGGGGGGGGGFGGGGGFFFCGGFGGGGGFGFF@7FGFGGGGGGGGGGG5CGD4BFFFFEFFEDFFFFFEFCFFFFD9@DFFF@F@3@FEFFFFF@FEFFFEED<;@1;C>B>FFB;FF6:<??62<:?>>AB;49B9>BFF,4:?0(4(((
@M04999:289:000000000-L3R54:1:1101:18764:11944 2:N:0:416
GGACTACTAGGGTATCTAATCCTGTTTGCTCCCCACGCCTTCGCATCTCAGCGTCAGTATCTGTCCAGAAGGCCGCCTTCGCCACCGGTATTCCTCCACATCTCTACGCATTTCACCGCTACACGTGGAATTCTACCTTCCTCTACAATACTCCAGATAACCAGTTTTAAGTGCAGTTCCCAGGTTGAGCCCGGGGCTTTCACACCTAACTTAATTATCCGCCTACATGCCCTTTACGCCCAGTCATTCCGATTAACGCTCGCACCCTCCGTATTACCGCGGCTGCTGGCACGGAGTTAGC
+
CCCCCGGGGGGGGGGGGGGGFGGGGGGGGGGG8CFGGGGGGGGGGGGGGGGGGGGGGGGGGGGGGGGGGGGGGGGGGGGGGGGGGGGGGGGGGGGGGGGGGGGGGGGGGGGGGGGGGGGGGGGGGFGGGGGGGGGGGGGGGGGGGGGGGGGGGGGGGGGGG8DGDFFGGGGGFGGGFGFGGGGGGGGFFGGGGGGGDDGGFFFFFFFFFBFFF6EFEFFFFFFFFFFFFEFFFFFFFFFFFFFFEFFFEFFDF<FFC<;FD0;;B>F1?BF?08?FF9?F>FFBFFBFF:???(-48?<A9
@M04999:289:000000000-L3R54:1:1101:2290:11972 2:N:0:416
GACTACTGGGGTATCTAATCCTGTTTGCTCCCCACGCTTTCGCATCTCAGCGTCAGTATCTGTCCAGAAGGCCGCCTTCGCCACCGGTATTCCTCCACATCTCTACGCATTTCACCGCTACACGTGGAATTCTACCTTCCTCTACAATACTCCAGATAACCAGTTTTAAGTGCAATTCCCAGGTTGAGCCCGGGGCTTTCACACCTAACTTAATTATCCGCCTACATGCCCTTTACGCCCAGTCATTCCGATTAACGCTCGCACCCTCCGTATTACCGCGGCTGCTTGCACGGTGTTAGCC
+
CCCCCGGGGGGGGGGGGGGGGGGGGGGGGGGGGGGGGGGGGGGGGGGGGGGGGGGGGGGGGGGGGGGGGGGGGGGGGGGGGGGGGGGGGGGGGGGGGGGGGGGGGGGGGGGGGGGGGGGGGGGGGGGGGGGGGDGGGGGGGGGGGGGGGGGGFFFGGGGGGGGGFGGGGGGGCF?FFGFGGG+@EFGGGGGGGGGGGFGG>FFFFFFFFFEEFFCFFFF(8=2@DFFFF37>BF<E@@9DDFFFEF?CF136(679<(2499(36218:92:?FFF<<>;F((4?>)4:B242(34366<7
@M04999:289:000000000-L3R54:1:1101:7992:11992 2:N:0:416
TGACTACAGGGGTATCTAATCCTGTTCGCTCCCCACGCTTTCGTCCATCAGCGTCAATCGCTATTTAGTAACCTGCCTTCGCAATCGGGGTTCTGTGTAATATCTATGCATTTCACCGCTACACTACACATTCCAGCTACTTCAATACTATTCAAGATTAACAGTATCAACGGCAGTTCTACAGTTAAGCTGCAGGTTTTCACCGCTGACTTATCAACCCGCCTACGGACCCTTTAAACCCAATAAATCCGGATAACGCTCGCATCCTCCGTATTACCGCGGCTGCTGGCACGGAGTTAGC
+
CCCCCGGGGGGGGGGGGGGGGGGGGGGGGGGGGGGGGGGGGGGGGGGGGGGGGGGGGGGG?FGGFGGGGGGGGGGGGGGGGGGGGGGGGGGGGGGGGGGGGGGGGGGGGGGGGGGGGGGGGGGGGGGGGGGGGFGGGGGGGGGGGGGGGGGGGGGGGGGGGGGGGGGGGGGGGGGGFGFGGGGGGGGGGGGGGGGGFGGGFFFFFFBEFFFFFFFFFFFFEAFFFFFFFFFFFFFFFFFA?@0=@A3?C@>>;7?AED00;>>>61:<BFF??02>AFF>BF>9>?FFFFF?B(61:?AF9
@M04999:289:000000000-L3R54:1:1101:14878:11999 2:N:0:416
TGACTACTGGGGTATCTAATCCTGTTCGCTACCCATGCTTTCGAACCTCAGCGTCAGTTACAGACCAGAGAGCCGCCTTCGCCACTGGTGTTCTTCCATATATCTACGCATTCCACCGCTACACATGGAGTTCCACTCTCCTCTTCTGCACTCAAGAAAAACAGTTTCAGCTGCACTTCCCCGGTTAAGCCGAGGGCTTTCACAGCTGACTTGTTCTCCCGCCTGCGTTCGCTTTACGCCCAATAAATCCGGACAACGCTTGCCACCTACGTATTACCGCGGCTGCTGGCACGTAGTTAGC
+
CCCCCGGGGGGGGGGGGGGGGGGGGGGGGGGGGGGGGGGGGGGGGGGGGGGGGGGGGGGGGGGGGGGGGGGGGGGGGGGGGGGGGGGGGGGGGGGGGGGGGGGGGGGGGGGGGGGGGGGGGGGGGGGGGGGGGGGGGGGGGGGGGGGGGGGGGGGGGGGGGGGGGGGGGGGGGGGGFGFGFGGDEGGGGGGGGCEGGGGGFFFFFFFFFFFFFFFFFFFFE>>FFFBFFFFFFFFFFFFFFFDFFFFEFFFF?FBFFF>?:BF?FFF<BFFFFBFFAB?F6969BBFFF?F?B?FB6BBF>
@M04999:289:000000000-L3R54:1:1101:27225:12057 2:N:0:416
GACTACTAGGGTATCTAATCCTGTTTGCTCCCCACGCTTTCGCATCTCAGCGTCAGTATCTGTCCAGAAGGCCGCCTTCGCCACCGGTATTCCTCCACATCTCTACGCATTTCACCGCTACACGTGGAATTCTACCTTCCTCTACAATACTCTAGTTAACCAGTTTTAAGTGCAATTCCTAGGTTGAGCCCAGGGCTTTCACACCTAACTTAATTATCCGCCTACATGCCCTTTACGCCCAGTCATTCCGATTAACGCTCGCACCCTCCGTCTTACCGCGGCTTCTGGCACGGAGTTAGCC
+
CCCCCGGGGGGGGGGGGGGGGGGGGGGGGGGGGGGGGGGGGGGGDGGGGGGGGGGGGGGGGGGGGGGGGGGGGGGGGGGGGGGGGGGGGGGGGGGGGGGGGGGGGGGGGGGGGGGGGGGGGGGGGGGGGGGGGGGGGGGGGGGGGGGGFGDGGGGGGGGGGGGGGGGGGGGGGGFFFGFGGGCGGGGGGGGGGGGGGGGGFFFFFFFFFFF@EFFFEFFDFDFFFFEEFFDE:BCC?FFBFFFFBFFFEFD;;;?32>@;0(:@FD402-((4:<BFFBF(79(446>?B<806147A)2.
@M04999:289:000000000-L3R54:1:1101:12696:12089 2:N:0:416
ACGGGACTACTGGGGTATCTAATCCTGTTTGCTCCCCACGCTTTCGCATCTCAGCGTCAGTATCTGTCCAGAAGGCCGCCTTCGCCACCGGTATTCCCCCACATCTCTACGCATTTCACCGCTACACGTGGAATCCTACCTTCCTCTACAATACTCCAGATAACCAGTTTTAAGTGCAGTTCCCAGGTTGAGCCCGGGGCTTTCACACCTAACTTAATTATCCGCCTACAGGCCCTTTACGCCCAGTCATTCCGATCAACGCTCGCACCCTCCGTATCACCGCGGCTGCTGGCTCGTAGTT
+
9C8<,;FFFG,@A6776CE@FGGGGGGGG,C,CCCFCFGGE76C@:@@:@FFCFFCBF@@C9FFCG<FGGGE8E@FGG7F=4<FFGE:<FGGG?DFF,9:CFE,E,CCFGFDFGECDFCFCE:CGCEGG<4@:=,@4=,>=:DF,@DAFEFG8@=AFFFC,E=A,2@@@,,@EDDGF?7<2++5@D+D6,<?CFDC*;CDFFAFA9@62:@>3141>B+/BC4-:=12=14(2(8;,)1;13,(606@A)9C?;(3(-.46((,7>((7:1:01-,.(.62,-3(((-(5).-(59,-(-.
@M04999:289:000000000-L3R54:1:1101:5430:12095 2:N:0:416
CTATCGACTACTCGGGTATCTAATCCTGTTCGCTCCCCACGCTTTCGTCCATCAGCGTCAATCGGTATTTAGTAACCTGCCTTCGCAATCGGGGTTCTGTGTAATATCTATGCATTTCACCGCTACACTACACATTCCAGCTACTTCAATACTATTCAAGATTAACAGTATCAACGGCAGTTCTACAGTTAAGCTGCAGGTTTTCACCGCTGACTTATCAACCCGCCTACGGACCCTTTAAACCCAATAAATCCGGATAACGCTCGCATCCTCCGTATTACCGCGGCTGCTGGCACGGAGT
+
CCCCCGGGGGGGGGGGGGGGGGGGGGGGGGGGGGGGGGGGGGGGGGGGGGGGGGGGGGGGGGGGGGGGGGGGGGGGGGGGGGGGGGGGGGGGGGGGGGGGGGGGGGGGGGGGGGGGGGGGGGGGGGGGGGGGGGGGGGGGGGGGGGGGGGGGGGGGGGGGGFGGGGGGGGGGGGGGFGFGGGGGGGGGGGGGGGGGGGGGFFFFFFFFABFFFFFFFFFFFFFAA@9@@FF=?FBD@FFFFFE@@F?;@<E?EFFB<<@FEFFFF>>>FFB?FF9((34AAA?FB961;:::7(4>?9994
@M04999:289:000000000-L3R54:1:1101:28309:12101 2:N:0:416
ACTTGGACTACCGGGGTATCTAATCCTGTTCGCTCCCCACGCTTTCGTCCATCAGCGTCAATCGGTATTTAGTAACCTGCCTTCGCAATCGGGGTTCTGTGTAATATCTATGCATTTCACCGCTACACTACACATTCCAGCTACTTCAATACTATTCAAGATTAACAGTATCAACGGCAGTTCTACAGTTAAGCTGCAGGTTTTCACCGCTGACTTATCAACCCGCCTACGGACCCTTTAAACCCAATAAATCCGGATAACGCTCGCATCCTCCGTATTACCGCGGCTGCTGGCACGGAGG
+
CCCCCGGGGGGGGGGGGGGGGGGGGGGGGGGGGGGGGGGGGGGGGGGGGGGGGGGGGGGGGGGGGGGGGGGGGGGGGGGGGGGGGGGGGGGGGGGGGGGFGGGGGGGGGGGGGGGGGGGGGGGGGGGGGGGGGGGGGGGGGGGGGGGGGGGGGGGGGGFGGGGGGGGGGGGGGGGGFGFGGGGGGGGGGGGGGGGFGGGGFFFFFFFFAFFF9FFFFFFFFFF2>>B?FFF>DFFDFFFFFC<DFF@DEEFFF;@>FFFFFF0::>>FFF?FF<9?F?:D<)86969B>FF??F?BF>(4(
@M04999:289:000000000-L3R54:1:1101:8202:12105 2:N:0:416
GACTACTCGGGTATCTAATCCTGTTCGCTCCCCATGCTTTCGAACCTCAGCGTCAGTTACAGACCAGAGAGCCGCCTTCGCCACTGGTGTTCTTCCATATATCTACGCATTCCACCGCTACACATGGAGTTCCACTCTCCTCTTCTGCACTCAAGAAAAACAGTTTCAGCTGCACTTCCCCGGTTAAGCCGAGGGCTTTCACAGCTGACTTGTTCTCCCGCCTGCGTTCGCTTTACGCCCAATAAATCCGGACAACGCTTGCCACCTATGTATGACCGCGGCCGCTGGCACGCAGTTAGCC
+
C@C@AFE,@B+;@FFGGGF@@FG@@@FCG8@FCFDEF96<F:<FGC,C@@<CC:FFG9FE9CFGFF<9CFGCEFGGG7FF7:CFBE@FF<?9<FEGAFFCFFEFGEA=F:?FCEEGECCGDGDGFE=<FF?FD=9@EEF==EFCFFFCFGEGG?===FCDGGGA;=,,=ED?,@D86+3DFD6@B8<;AFE79CC>7DCFACA9*966>4966;CB?FF9D@9BF2@?DFF7(4C<@@9B@6,54;??@@93>06:06(,8?(6<F7:)5AD44)53691(-(42(,3:()4(4(-69A22
@M04999:289:000000000-L3R54:1:1101:18637:12134 2:N:0:416
AGACTACAAGGGTATCTAATCCTGTTTGCTCCCCACGCTTTCGCATCTCAGCGTCAGTATCTGTCCAGAAGGCCGCCTTCGCCACCGGTATTCCTCCACATCTCTACGCATTTCACCGCTACACATGGAATTCTACCTTCCCTTACATTACTCCAGTTAACCAGTTTTAGTTGCATTTCCAAGTTTAGGCCCGGGGCTTTCACACCAAACTTATTAATCGGCCTAATTCCCCTTTCCGCCCAGCCATCCCAATTAAGCTTGGACCCCCCGGTATACCGCGGCTTGCGGCCCGGGATTTAGC
+
CCCCCGGGGGGGGGGGGGGGGGGGGGGGGGGGGGGGGGGGGGGGGGGGGGGGGGGGGGGGGGGGGGGGGGGGGGGGGGGGGGGGGGGGGGGGGGGGGGGGGGGGGGGGGGGGGGGGGGGGGGGGGGGGGGGGGGGGGGGG,,,7,,@,,,,3E823,3@=E926EGG:F,,,3,=2=+?F7+=6E,3,3@E+@EE**<F*++1+;**;)):*:+B+*+=)*6((()//*9>(>B)**(6>((((((/4=()(/)9))))),())/6((-((,,4-)63,-4(((((--((((,(4(4)4.4
@M04999:289:000000000-L3R54:1:1101:2662:12165 2:N:0:416
ATTGACTACCCGGGTATCTAATCCTGTTCGCTCCCCACGCTTTCGTCCATCAGCGTCAATCGGTATTTAGTAACCTGCCTTCGCAATCGGGGTTCTGTGTAATATCTATGCATTTCACCGCTACACTACACATTCCAGCTACTTCAATACTATTCAAGATTAACAGTATCAACGGCAGTTCTACAGTTAAGCTGCAGGTTTTCACCGCTGACTTATCAACCCGCCTACGGACCCTTTAAACCCAATAAATCCGGATAACGCTCGCATCCTCCGTATTACCGCGGCTGCTGGCACGGAGTT
+
CCCCCGGGGGGGGGGGGGGGGGGGGGGGGGGGGGGGGGGGGGGGGGGGGGGGGGGGGGGGGGGGGGGGGGGGGGGGGGGGGGGGGGGGGGGGGGGGGGGFGGGGGGGGGGGGGGGGGGGGGGGGGGGGGGGGGGGGGGGGGGGGGGFGFGGGGGGGGGCFGGGGGGGGGGGGGGGGFGFGGFFDGGGGGGFGGGGGGGGGFFFFFFFAAFBFFFFFFFFFFAFFF?=BF=DFF?@F;FFFFF0;?@@EFFF@90;;DFFF0<BFFF67??DFFF:0:AB<:;BF;30?F:>6:<<901::
@M04999:289:000000000-L3R54:1:1101:28749:12174 2:N:0:416
GACTACCGGGGTATCTAATCCTGTTTGCTCCCCACGCTTTCGCATCTCAGCGTCAGTATCTGTCCAGAAGGCCGCCTTCGCCACCGGTATTCCTCCACATCTCTACGCATTTCACCGCTACACGTGGAATTCTACCTTCCTCTACAATACTCCAGATAACCAGTTTTAAGTGCAGTTCCCAGGTTGAGCCCGGGGCTTTCACACCTAACTTAATTATCCGCCTACATGCCCTTTACGCCCAGTCATTCCGATTAACGCTCGCATCCTCCGTATTACCGCGGCTGCTGGCACGGAGTTAGCC
+
CCCCCGGGGGGGGGGGGGGGGGGGGGGGGGGGGGGGGGGGGGGGGGGGGGGGGGGGGGGGGGGGGGGGGGGGGGGGGGGGGGGGGGGGGGGGGGGGGGGGGGGGGGGGGGGGGGGGGGGGGGGGGGGGGGGGGGGGGGGGGGGGGGGGGGGGGGGGGGGGGGGEGGGGGGGGGGGGFGFGGGGGGGGGGGGGGGGGGGGGFFFFFFFFFEFEEFFFFFFFFFFDFFFFFFFFFFFFDFBF;DFEFFFFFFFFFFBFFFFFB>>?B><BFFB(1:BFAFF>B66>B?D7?0>:;>BF<FFF?
@M04999:289:000000000-L3R54:1:1101:21436:12180 2:N:0:416
CGACTACTAGGGTATCTAATCCTGTTTGCTTCCCACGCTTTCGCATCTCAGCGTCAGTATCTGTCCAGAAGGCCGCCTTCGCCACCGGTATTCCTCCACATCTCTACGCATTTCACCGCTACACGTGGAATTCTACCTTCCTCTACAATACTCCAGATAACCAGTTTTAAGTGCAATTCCCAGGTTGAGCCCGGGGCTTTCACACCTAACTTAATTATCCGCCTACATGCCCTTTACGCCCAGTCATTCCGATTAACGCTCGCACCCTCCGTATTACCGCGGCTGCTGGCACGGATTTAGC
+
CCCCCGGGGGGGGGGGGGGGGGGGGGGGGGGGGGGGGGGGGGGGGGGGGGGGGGGGGGGGGGGGGGGGGGGGGGGGGGGGGGGGGGGGGGGGGGGGGGGGGGGGGGGGGGGGGGGGGGGGGGGGGGGGEGGCFGGGGGGGGGGGGGGGGGGGGGGGGGGGGGGGGGGGGGGGGGGGFGFGGGGGFFGGGGFGGGGDGGGGFFFFFDFFFFFFFFFFFFFFFFFFFFEFCEFDFDEFFFFBFFF@@A??CFFDFFFFF?6@DBF99FF??BFFF?0<BBBF>9>FFB7BB:?B?;B(-5AB>
@M04999:289:000000000-L3R54:1:1101:6739:12274 2:N:0:416
CCGGCGACTACACGGGTATCTAATCCTGTTCGCTACCCATGCTTTCGAACCTCAGCGTCAGTTACAGACCAGAGAGCCGCCTTCGCCACTGGTGTTCTTCCATATATCTACGCATTCCACCGCTACACATGGAGTTCCACTCTCCCCTTCTGCACTCAAGAAAAACAGTTTCAGCTGCACTTCCCCGGTTAAGCCGAGGGCTTTCACAGCTGACTTGTTCTCCCGCCTGCGTTCGCTTTACGCCCAATAAATCCGGACAACGCTTGCCACCTACGTATTACCGCGGCTGCTGGCACGTAGT
+
CCCCCGGGGGGGGGGGGGGGGGGGGGGGGGGGGGGGGGGGGGGGGGGGGGGGGGGGGGGGGGGGGGGGGGGGGGGGGGGGGGGGGGGGGGGGGGGGGGGGGGGGGGGGGGGGGGGGGGGGGGGGGGGGGGGGGGGGGGGGGGGGGGGGGGGGGGGGGGGGGGGGGGGGGGGGGGGGFGFGGDGGGGGGGGDGGGGGGGGDFFFFFFFFFFFFEFFFFF=CFFFF>BFF?DFFFFFFFBFFBFFFFFF:?>DFFB9BFFFFF9BFFFB:AFFB?FBF<<74<9?;B6279BFFF?B?:(,84
@M04999:289:000000000-L3R54:1:1101:5634:12275 2:N:0:416
TGACTACCGGGGTATCTAATCCTGTTTGCTCCCCACGCTTTCGCATCTCAGCGTCAGTATCTGTCCAGAAGGCCGCCTTCGCCACCGGTATTCCTCCACGTCTCTACGCATTTCACCGCTACACGTGGAATTCTACCTTCCTCTACAATACTCCAGATAACCAGCTTTAAGTGCAGTTCCCAGGTTGAGCCCGGGGCTTTCACACCTAACTTAATTATCCGCCTACATGCCCTTTACGCCCAGTCACTCCTATTAACGCTCGCACCCTCCGTATTACCGCGCCTGCTGGCACGGAGTTAGC
+
CCCCCGGGGGGGCCGGFGGGG,6CCEFGFFFGFGGGGGD,BFCG>B+6EFFDFC:C@FEFGDFF9FCFGD<FECCFF:@EFG7FGEG>CCF<EC?AFEFDG<FGGGGCE@CFGG?FFGG+F=FFGFD+:<?FEFGGC?FGGDCFGG=@GFGAFGGGGCGGFGGG,=EFFDF:DFGF<CF+ACCGCFC,D?DGCCEGDGCGF+BFF;;6>BC47F6BCFFF4@2;;@16?358;34.90;A6?063>)/.,),:546<161<>99>B<(1803:?3)).41,(,4812),43?F391:742)
@M04999:289:000000000-L3R54:1:1101:16494:12284 2:N:0:416
TATTACTACAGGGGTATCTAATCCTGTTTGCTCCCCACGCTTTCGCATCTCAGCGTCAGTATCTGTCCAGAAGGCCGCCTTCGCCACCGGTATTCCTCCACATCTCTACGCATTTCACCGCTACACGTGGAATTCTACCTTCCTCTACAATACTCCAGATAACCAGTTTTAAGTGCAGTTCCCAGGTTGAGCCCGGTGCTTTCACACCTAACTTAATTATCCGCCTACATGCCCTTTACGCCCAGTCATTCCGATTAACGCTCGCACCCCCCGTCTTACCCCGGCTGCTGGCACGTGCTGT
+
A<,,8E@@F@,E,7B;CFF@6;CC,6;F<CFGGC@@@FF+,CF,@CC666B6BFF@6,6<F,C@@EEF<C,,,B,E=+@C,E<,8?=,6CC=A?5@5FGAFE,59CEFCA7:@F<E<FGGGCGC:FCA=:+,,,,@4@F,,,1=AG9;=,7EGDGGDEF,E,@=FG922EFD,@=EB=F9F==9?+DFG6,@FDEG09C8EA99A;*:@:4@;6986+B6=<@B>=9531*)>3(5>*8/(6213.74)9)96,/,8)9?61;0929>0((4,,(,-.)((421((((.)((,53(((().
@M04999:289:000000000-L3R54:1:1101:21074:12286 2:N:0:416
GTAAGACTACTAGGGTATCTAATCCTGTTTGCTCCCCACGCTTTCGCATCTCAGCGTCAGTATCTGTCCAGAAGGCCGCCTTCGCCACCGGTATTCCTCCACATCTCTACGCATTTCACCGCTACACGTGGAATTCTACCTTCCTCTACAATACTCTAGTTCACCAGTTTTAAGTGCAATTCCTAGGTTGAGCCCAGGGCTTTCACACCTAACTTAATTATCCGCCTACATGCCCTTTACGCCCAGTCATTCCGATTAACGCTCGCACCCTCCGCATTACCGGGGCCGCTGCTACGCAGTT
+
ACCACCFFFEFCFFFFGGCCEFGGGGGGGGFFGGAFDDEGGDGGAC@EGEEFGGGD@FCGDF@FGFFEFGGGGGGGGGFGDFF<CGEF8FGGGEGGGCF8FFG8FFGGGCBCGGFGDGGGDBC::,A@FG>CFGFFGE8DE=DGFGGGD,,@@DFGC8A=E3EFGGGG9:E,@DG8;D<CAFGD,7@EFFG??EFC7+0=6CFFA>E5>CE58B9;*99E=7C2<D>ADFFF=<(3>3;C?25((/.5.7)<EFDD?7)>6>1(:9@@2:0:?0(-,2:AF:(4((36;>3())-4((,(.
@M04999:289:000000000-L3R54:1:1101:27243:12315 2:N:0:416
GAAGGGACTACCAGGGTATCTAATCCTGTTCGCTCCCCACGCTTTCGTCCATCAGCGTCAATCGGTATTTAGTAACCTGCCTTCGCAATCGGGGTTCTGTGTAATATCTATGCATTTCACCGCTACACTACACATTCCAGCTACTTCAATACTATTCAAGATTAACAGTATCAACGGCAGTTCTACAGTTAAGCTGCAGGTTTTCACCGCTGACTTATCAACCCGCCTACGGACCCTTTAAACCCAATAAATCCGGATAACGCTCGCATCCTCCGTATTACCGCGGCTGCTGGCACGGAGT
+
CCCCCGGGGGGGGGGGGGGGGGGGGGGGGGGGGGGGGGGGGGDGGGGGGGGGGGGGGGGGGGGGGGGGGGGGGGGGGGGGGGGGGGGGGGGGGGGDGGFFGGGGGGGGGGGGGGGGGGGGGGGGGGGGGGGGGGGGGGGGGGGGGFGGGGGGGGGGGGGGGGGGGGGGGGGGGGGGFGFGFGGGCGGGGGGGGGGGGGGGFFFFFFFFFFFFFFFFFAFFFFFFFBFFFFFFFFFFD@FFFFFFFFF38@EEFF606<F94?FD:>FFF0>7><BFFF?<A<:9>0>BFFFFBB<<6373-
@M04999:289:000000000-L3R54:1:1101:9672:12327 2:N:0:416
CGACTACCCGGGTATCTAATCCTGTTCGCTCCCCACGCTTTCGCTCCTCAGCGTCAGTGACGGCCCAGAGACCTGCCTTCGCCATCGGTGTTCTTCCCGATATCTACACATTCCACCGTTACACCGGGAATTCCAGTCTCCCCTACCGCACTCCAGTCCGCCCGTACCCGGCGCCGATCCACCGTTAAGCGATGGACTTTCACACCAGACGCGACGAACCGCCTACGAGCTCTTTACGCCCAATAAATCCGGATAACGCTTGCACCCTACGTATTACCGCGGCTGCTGGCACGTAGTTAGC
+
CCCCCGGGGGGGGGGGGGGGGGGGGGGGGGGGGGGGGGGGGGGGGGGGGGGGGGGGGGGGGGGGGGGGGGGGGGGGGGGGGGGGGGGGGGGGGGGGGGGGGGGGGGGGGGGGGGGGGGGGGGGGGGGGGGGGGGGGGGGGGGGGGGFGGGGGGGGGGGGGGGGGGGGGGGGGGGGGFGFGGGGGGGGGGGGGGGGFGGGGFFFFFFFFFF>FBDFE;EB>D>;<?F?BFFFBDBFFFFFB0(::>ADFFF>>B?FFFF>BFBFDFFFF<?B:?9>FFFFF>(2>B:B?FF7?B<:?B<>A<
@M04999:289:000000000-L3R54:1:1101:5030:12357 2:N:0:416
TGACTACACGGGTATCTAATCCTGTTTGCTCCCCACGCTTTCGCATCTCAGCGTCAGTATCTGTCCAGAAGGCCGCCTTCGCCACCGGTATTCCTCCACATCTCTACGCATTTCACCGCTACACGTGGAATTCTACCTTCCTCTACAATACTCTAGTTAACCAGTTTTAAGTGCAATTCCTAGGTTGAGCCCAGGGCTTTCACACCTAACTTAATTATCCGCCTACATGCCCTTTACGCCCAGTCATTCCGATTAACGCTCGCACCCTCCGTATTACCGCGGCTGCTGGCACGGAGTTAGC
+
CCCCCGGGGGGGGGGGGGGGGGGGGGGGGGGGGGGGGGGGGGGGGGGGGGGGGGGGGGGGGGGGGGGGGGGGGGGGGGGGGGGGGGGGGGGGGGGGGGGGGGGGGGGGGGGGGGGGGGGGGGGGGGGGGGGGGGGGGGGGGGGGGGGGGGGGGGGGGGGGGGGGGGGGGGGGGGGGFGFGGGGCFGGGGGGGGGGGGGGGFFFFFFFFFFFFFFFFFFFEBDFFFFFFFEFBEBFFF2@EFFFEEFFFFFFDFFFFFFFFFFFFFF?:BFFF?<?FFF?F>F9>BFFFF?7<(49(4:2>4
@M04999:289:000000000-L3R54:1:1101:16023:12444 2:N:0:416
ATATGACTACCGGGGTATCTAATCCTGTTTGCTCCCCACGCTTTCGCATCTCAGCGTCAGTATCTGTCCAGAAGGCCGCCTTCGCCACCGGTATTCCTCCACATCTCTACGCATTTCACCGCTACACGTGGAATTCTACCTTCCTCTACAATACTCCAGATAACCAGTTTTAAGTGCAGTTCCCAGGTTGAGCCCGGGGCTTTCACACCTAACTTAATTATCCGCCTACATGCCCTTTACGCCCAGTCATTCCGATTAACGCTCGCACCCTCCGTATTACCGCGGCTGCTGGCACGGAGTT
+
CCCCCGGGGGGGGGGGGGGGGGGGGGGGGGGGGGGGGGGGGGGGGGGGEGGGGGGGGGGGGGGGGGGGGGGGGGGGGGGGGGGGGGEGGGGGGGGGGGGGGGGGGGGGGGGGGGGGGGGGGGGGGGGGGGGGGGGGGGGGGGGGGGGGGGGFGGGGGGGGGGGGGGGGG8FGGGGGFGFGGGGFGGGGGGGGGGGGGGGGBFFFFFFFFDFFFFFFFFFFFE9@D9@FFFFF3;;FDFFFFFFF<?1<ACFFEED??FFF?BFB96BFF:??<><???DFF62;662927???7>?9>92(
@M04999:289:000000000-L3R54:1:1101:6315:12489 2:N:0:416
TTCGAGACTACCAGGGTATCTAATCCTGTTTGCTCCCCACGCTTTCGCATCTCAGCGTCAGTATCTGTCCAGAAGGCCGCCTTCGCCACCGGTATTCCTCCACATCTCTACGCATTTCACCGCTACACGTGGAATTCTACCTTCCTCTACAATACTCTAGTTAACCAGTTTTAAGTGCAATTCCTAGGTTGAGCCCAGGGCTTTCACACCTAACTTAATTATCCGCCTACATGCCCTTTACGCCCAGTCATTCCGATTAACGCTCGCACCCTCCGTATTACCGCGGCTGCTGGCACGGAGT
+
CCCCCGGGGGGGGGGGGGGGGGGGGGGGGGGGGGGGGGGGGGGGGGGGGGGGGGGGGGGGGGGGGGGGGGGGGGGGGGGGGGGGGGGGGGGGGGGGGGGGGGGGGGGGGGGGGGGGGGGGGGGGGGGGGGGGGGGGGGGGGGGGGGGGGGGGGFGGGGGGGGGGGGGGGGDFFGGGFGFGGGGGGGGGGGGGGGGGGGCGFFFFFFFFFFFFFFFFFFFFFFFED=ADFD=EEFEF@BFFFFFFF?<@@EEFECE@<(2CCD;?;BF@>B<<BFF??B?AFF099>>F><??>?7??99>4
@M04999:289:000000000-L3R54:1:1101:5279:12499 2:N:0:416
TTGCAGACTACAAGGGTATCTAATCCTGTTTGCTCCCCACGCTTTCGCATCTCAGCGTCAGTATCTGTCCAGAAGGCCGCCTTCGCCACCGGTATTCCTCCACATCTCTACGCATTTCACCGCTACACGTGGAATTCTACCTTCCTCTACAATACTCCAGATAACCAGTTTTAAGTGCAGTTCCCAGGTTGAGCCCGGGGCTTTCACACCTAACTTAATTATCCGCCTACATGCCCTTTACGCCCAGTCATTCCGATTAACGCTCGCACCCTCCGTATTACCGCGGCTGCTGGCACGGAGT
+
CCCCCGGGGGGGGGGGGGGGGGGGGGGGGGGGGGGGGGGGGGGGGGGGGGGGGGGGGGGGGGGGGGGGGGGGGGGGGGGGGGGGGGGGGGGGGGGGGGGGGGGGFGGGGGGGGGGGGGGGGGGGGGGGGGGGGGGGGGGGGGGGGGGGGGGGGGGGGGGGGGGGGGGGGGGGGGGGFGFGGGGGGGGGGGFGGGGGGGCDFFFFFFFFFFFFFFFFFFFFFFFFFFFFFFFFFFEFEFFFFFFB;@DF<<C?EEFF@D;CF<;:B>F>BFFFB:>BFF7AFF?>F;>>B0232<<?<>9;4
@M04999:289:000000000-L3R54:1:1101:22606:12504 2:N:0:416
ATGGACTACTCGGGTATCTAATCCTGTTTGCTCCCCACGCTTTCGCATCTCAGCGTCAGTATCTGTCCAGAAGGCCGCCTTCGCCACCGGTATTCCTCCACATCTCTACGCATTTCACCGCTACACGTGGAATTCTACCTTCCTCTACAATACTCTAGTTAACCAGTTTTAAGTGCAATTCCTAGGTTGAGCCCAGGGCTTTCACACCTAACTTAATTATCCGCCTACATGCCCTTTACGCCCAGTCATTCCGATTAACGCTCGCACCCTCCGTATTACCGCGGCTGCTTGCACGGAGTTT
+
CCCCCGGGGGGGGGGGGGGGGGGGGGGGGGGGGGGGGGGGGGGGGGGGGGGGGGGGGGGGGGGGGGGGGGGGGGGGGGGGGGGGGGGGGGGGGGGGGGGGGGGGFGGGGGGGGGFFGGGGGGGGGGGGGGGGGGGGGGGGGFGGGGGGFGGFGFGFFGGGGGGGGGFGGGGGCDFCFFFGGGFCDFGGGGGGGFGGGGGGFFF6;+@DCE@CEFF669B89C>D=AAD2C43==EFFFFFFF@=D3@<CFFFFFF?F?C(637>FFF>(331(-8:B<A4:909017::)3().(3--(()
@M04999:289:000000000-L3R54:1:1101:25984:12505 2:N:0:416
GATGACTACCAGGGTATCTAATCCTGTTCGCTACCCATGCTTTCGAACCTCAGCGTCAGTTACAGACCAGAGAGCCGCCTTCGCCACTGGTGTTCTTCCATATATCTACGCATTCCACCGCTACACATGGAGTTCCACTCTCCTCTTCTGCACTCAAGAAAAACAGTTTCAGCTGCACTTCCCCGGTTAAGCCGAGGGCTTTCACAGCTGACTTGTTCTCCCGCCTGCGTTCGCTTTACGCCCAATAAATCCGGACAACGCTTGCCACCTACGTATTACCGCGGCTGCTGGCACGTAGTT
+
CCCCCGGGGGGGGGGGGGGGGGGGGGGGGGGGGGGGGGGGGGGGGGGFGGGGGGGGGGGGGGGGGGGGGGGGGGGGGGGGGGGGGGGGGGGGGGGGGGGGGGGGGGGGGGGGGGGGGGGGGGGGGGGGGGGGGGGGGGGGGGGEGGGGGGGGGGGGGGFGGGGGGGGFGGGDFFGGFGFGGGGGGGGGGGGGGGGGGGGGFFFFFFFFFFFFFFFFFFFFFBBFF>BFB@3;DFFFFFF:@;@D;;@EFFFFFFFF0:?69?FFFBFF?B?>BF?<?<AA?9>F>91(57:60)-4.8?A
@M04999:289:000000000-L3R54:1:1101:14027:12542 2:N:0:416
ATGCGACTACACGGGTATCTAATCCTGTTCGCTCCCCACGCTTTCGTCCATCAGCGTCAATCGGTATTTAGTAACCTGCCTTTGCAATCGGGGTTCTGTGTAATATCTATGCATTTCACCGCTACACTACACATTCCAGCTACTTCAATACTATTCAAGATTAACAGTATCAACGGCAGTTCTACAGTTAAGCTGCAGGTTTTCACCGCTGACTTATCAACCCGCCTACGGACCCTTTAAACCCAATAAATCCGGATAACGCTCGCATCCTCCGTATTACCGCGGCTGCTGGCACGGAGTT
+
CCCCCGGGGGGGGGGGGGGGGGGGGGGGGGGGEGGGGGGGGGGGGGGGGGGGGGGGGGGGGGGGGGGFGGGGGGGGGGGGGGGGGGGGFGGGGGGGGGGGGGGFGGGGGGGGGGGGGGGGGGGGGGGGGGGGGGGGGGGGGGGGGGGGGGGFGGFFGGGGGFGGGGGGGGGGGGGGFGFGGGGGGGGGGGGGGGGGGGGFFFFFFFFFFFFADFFFFFFEFFDFFFFFFFF?BFDFF3CFFFFFD2@8=EFFFFFF@FEFFB?FFFF?>:7ABF<?F>FFF0>9299>BFF0:(8B042<4
@M04999:289:000000000-L3R54:1:1101:21937:12543 2:N:0:416
ATGAAGACTACCCGGGTATCTAATCCTGTTTGCTCCCCACGCTTTCGCATCTCAGCGTCAGTATCTGTCCAGAAGGCCGCCTTCGCCACCGGTATTCCTCCACATCTCTACGCATTTCACCGCTACACGTGGAATTCTACCTTCCTCTACAATACTCCAGATAACCAGTTTTAAGTGCAATTCCCAGGTTGAGCCCGGGGCTTTCACACCTAACTTAATTATCCGCCTACATGCCCTTTACGCCCAGTCATTCCGGTTAACGCTCGCACCCTCCGTATTACCGCGGCCGCTGGCACGGAGT
+
CCCCCGGGGGGGGGGGGGGGGGGGGGGGGGGGGGGGGGGGGGGGGGGGGGGGGGGGGGGGGGGGGGGGGGGGGGGGGGGGGGGGGGGGGGGGGGGGGGGGGGGGGGGGGGGGGGGGGGGGGGGGGGGGGGGGGGGGGGGGGGGGGGGGGGGGGGGGGGGGGGGGGFGGGGGGGGGGFGFCGGGGDEEGGGGGGGGGGGGGFBFFFFFFFFFFFFFFFFFFFFFFFFFFFFFFF8=@E@FFFFF>@DF@EFF3??;999BABF0<?>F>BF?FFFF??BFFBA1;BF>9>BBF1?08:B>>4
@M04999:289:000000000-L3R54:1:1101:3770:12563 2:N:0:416
GTTGACTACTCGGGTATCTAATCCTGTTTGCTCCCCACGCTTTCGCATCTCAGCGTCAGTATCTGTCCAGAAGGCCGCCTTCGCCACCGGTATTCCTCCACATCTCTACGCATTTCACCGCTACACGTGGAATTCTACCTTCCTCTACAATACTCCAGATAACCAGTTTTAAGTGCAATTCCCAGGTTGAGCCCGGGGCTTTCACACCTAACTTAATTATCCGCCTACATGCCCTTTACGCCCAGTCATTCCGATTAACGCTCGCACCCTCCGTATTACCGCGGCTGCTGGCACGGAGTT
+
CCCCCGGGGGGGGGGGGGGGGGGGGGGGGGGGGGGGGGGGGGGGGGGGGGGGGGGGGGGGGGGGGGGGGGGGGGGGGGGGGGGGGGGGGGGGGGGGGGGGGGGGGGGGGGGGGGGGGGGGGGGGGGGGGGDFFGGGGGGGGGGGGGGGGGGGGGGFGGGGGFGGGGGGGGGGGDGGFGFGGGGGGGGGGGGGGGGGCDGGFFFFFFFFFFFFFFFFFFFFFFDFFFFFFFFE>DFFEFFEFFF<D@FFFFFFFFFFFFF<>FFFF9;>BFFFFF0:?<A<8>9>067?F>:(4<<-13:?
@M04999:289:000000000-L3R54:1:1101:6670:12564 2:N:0:416
TGACTACTGGGGTATCTAATCCTGTTTGCTCCCCACGCTTTCGCATCTCAGCGTCAGTATCTGTCCAGAAGGCCGCCTTCGCCACCGGTATTCCTCCACATCTCTACGCATTTCACCGCTACACGTGGAATTCTACCTTCCTCTACAATACTCTAGTTAACCAGTTTTAAGTGCAATTCCTAGGTTGAGCCCAGGGCTTTCACACCTAACTTAATTATCCGCCTACATGCCCTTTACGCCCGGTCATTCCGATTAACGCTCGCACCCTCCGTATTACCGCGGCTGCTGGCACGTAGTTAGC
+
CCCCCGGGGGGGGGGGGGGGGGGGGGGGFGGEGCGGGDFGGGGEGGGGGGGGGGGGGGGGGGGGGGGGGGGGGGGGGGGGGGGGGGGGGGGDGGGGFGGGGGGGGGGGGGGGGGGGGGGGGGGGGGGEGFGGEGGGGGGGGGGGGEGGGGGGGGFGGGGGGGGGGDGGGGGGF9FFFGFFGGGCGGGGGGGGGEGGDCGGFFFFFFFFFFF5CFFFFFFEA>AA=>EFFB@DFFEFFFF>@@>>BFE?EEE8:@?EE(6@;@F>02(3<?BBFB>):<?1(19B;??>40.5:(.4:AA<2
@M04999:289:000000000-L3R54:1:1101:18496:12569 2:N:0:416
TGTGAGACTACCAGGGTATCTAATCCTGTTCGCTCCCCACGCTTTCGTCCATCAGCGTCAATCGGTATTTAGTAACCTGCCTTCGCAATCGGGGTTCTGTGTAATATCTATGCATTTCACCGCTACACTACACATTCCAGCTACTTCAATACTATTCAAGATTAACAGTATCAACGGCAGTTCTACAGTTAAGCTGCAGGTTTTCACCGCTGACTTATCAACCCGCCTACGGACCCTTTAAACCCAATAAATCCGGATAACGCTCGCATCCTCCGTATTACCGCGCCTGCTGGCACGGAGT
+
CCCCCGGGGGGGGGGGGGGGGGGGGGGGGGGGGGGGGGGGGGGGGGGGGGGGGGGGGGGGGGGGGFGGGGGGGGGGGGGGGGGGGGGGGGGGGGGGGGGGGGGDGGGGGGGGGGGGGGGGGGGGGGGGGGGGGGGGGGGGGGGGGGGGGGGGGGGGGGGGFGGGGGGGGGGGGGGGEGFGGGGGGGGGGGGGGGGGGGGGFAFFFFFFFFBFFFFCAFFF6BFABFFDDDF==>@FFFFFEFFFFF6;;E<7C;;>?<?E@FB;616;FFF?21(-.::<BF629(211(.8?0?FF>FF:
@M04999:289:000000000-L3R54:1:1101:7156:12579 2:N:0:416
GGGGACTACCGGGGTATCTAATCCTGTTTGCTCCCCACGCTTTCGCATCTCAGCGTCAGTATCTGTCCAGAAGGCCGCCTTCGCCACCGGTATTCCTCCACATCTCTACGCATTTCACCGCTACACGTGGAATTCTACCTTCCTCTACAATACTCCAGATAACCAGTTTTAAGTGCAATTCCCAGGTTGAGCCCGGGGCTTTCACACCTAACTTAATTATCCGCCTACATGCCCTTTACGCCCAGTCATTCCGATTAACGCTCGCACCCTCCGTATTACCGCGGCTGCTGGCACGGAGTT
+
CCCCCGGGGGGGGGGGGGGGGGGGGGGGGGGGGGGGGGGGGGGGGGGGGGGGGGGGGGGGGGGGGGGGGGGGGGGGGGGGGGGGGGGGGGGGGGGGGGGGGGGGGGGGGGGGGGGGGGGGGGGGGGGGGGEGGGGGGGGGGGGGGGGGGGGGGGGFGGGGGGGGGGGGGGGGGGGGFGFGGDGGGGGGGGGGGGGGGGGGFFFFFFFFFFFDFFFFFFFFF?@=?FD@EECF;;@FFEFFF>@@@@EFFFECFFFFFBA?;3:>>9B>:6?:>4?F><>4:691(26??:?B<B?0,7:B
@M04999:289:000000000-L3R54:1:1101:20803:12591 2:N:0:416
ATGGACTACACGGGTATCTAATCCTGTTCGCTCCCCACGCTTTCGTCCATCAGCGTCAATCGGTATTTAGTAACCTGCCTTCGCAATCGGGGTTCTGTGTAATATCTATGCATTTCACCGCTACACTACACATTCCAGCTACTTCAATCCTATTCAAGATTAACAGTATCAACGGCAGTTCTACAGTTAAGCTGCAGGTTTTCACCGCTGCCTTATCAACCCGCCTACGGACCCTTTAAACCCAATAAATCCGGAAACCGTTCGCATCCTCCGTATTACCGGGGCTCCTGGCACGGAGTT
+
CCCC66,C8@CFGGCBC,<E<6FFAFFDD@::FGGGGFEGGGCFGGGD66AE<C@@,F,CCDECC7FFF@CFFGEF<F<F,9=@F7C=FGGDGCGDGGGFG?F?;?4A=E<4EF<<5FE=+@@FF<,=<EE:F=EDEFD?,@D;EFDF,67;@,@E;@DFDF8E=8@3=DGADE+=:DDFFCFGD:EEGD,:C,7?F6CFFF++?A>9=5)):+;+1B+>A55@59259(5>>0@D3CEFEF0;(()/.)<4>(6(.((((-429,(4()5((48:546-((-(491((.2(,)8>6(44
@M04999:289:000000000-L3R54:1:1101:17515:12604 2:N:0:416
TGACTACTAGGGTATCTAATCCTGTTTGCTCCCCACGCTTTCGCATCTCAGCGTCAGTATCTGTCCAGAAGGCCGCCTTCGCCACCGGTATTCCTCCACATCTCTACGCATTTCACCGCTACACGTGGAATTCTACCTTCCTCTACAATACTCCAGATAACCAGTTTTAAGTGCAATTCCCAGGTTGAGCCCGGGGCTTTCACACCTAACTTAATTATCCGCCTACATGCCCTTTACGCCCAGTCATTCCGATTAACGCTCGCACCCTCCGTATTACCGCGGCTGCTGGCACGGAGTTAGC
+
CCCCCGGGGGGGGGGGGGGGGGGGGGGGGGGGGGGGGGGGGGGGGGGGGGFGGGGGGGGGGGGGGGGGGGGGGGGGGGGGGGGGGGGGGGGGGGGGGGGGGGGGGGGGGGGGGGGGGGGGGGGGGGGGGGGGGGGGGGGGGGGGGGGGGGGGGGGGGGGGGGGGGGGGGGGGGGGGFGFGGGGGGGGGGGGGGGGGGGGGFFFFFDFFEFEFFFFFFFFFFFFFFDFFFFFFFF@EFFFEF?F@<<EFFFFFFFFFF?FF;>FFFFFFFFBFF<B<B90((-2>9?FF?B02(16(,.6<6
@M04999:289:000000000-L3R54:1:1101:22189:12624 2:N:0:416
AGACTACCGGGGTATCTAATCCTGTTTGCTCCCCACGCTTTCGCATCTCAGCGTCAGTATCTGTCCAGAAGGCCGCCTTCGCCACCGGTATTCCTCCACATCTCTACGCATTTCACCGCTACACGTGGAATTCTACCTTCCTCTACAATACTCCAGATAACCAGTTTTAAGTGCAGTTCCCAGGTTGAGCCCGGGGCTTTCACACCTAACTTAATTATCCGCCTACATGCCCTTTACGCCCAGTCATTCCGATTAACGCTCGCACCCTCCGTATTACCGCGGCTGCTGGCACGGAGTTAGC
+
CCCCCGGGGGGGGGGGGGGGGGGGGGGGGGGGGGGGGGGGGGGGG:FGGGGGGGGGGGGGGGGGGGGGGGGGGGGGGGGGFGGGGGGGGGGGGGGGGGGGGFGGGGGGGGGGFGGGGGGGGGGGGGGGGGGGGGGGFFGGGGGGGGGGFGGGG?FCGGFGGGGGGGGGGGCFGFGGFGFGGGGGGGGGGGGGGGGGDDGGFFFFFFFFFFFFFFFFCFFFEFDFD@EF?EFFFFFFE@DF(20/;<ECC?E01184)(23:9>BBF2,-89:6?>DF<BFF(7>(32?0317?26;::<-.
@M04999:289:000000000-L3R54:1:1101:15948:12637 2:N:0:416
ACCTAGACTACACGGGTATCTAATCCTGTTTGCTCCCCACGCTTTCGCATCTCAGCGTCAGTATCTGTCCAGAAGGCCGCCTTCGCCACCGGTATTCCTCCACATCTCTACGCATTTCACCGCTACACGTGGAATTCTACCTTCCTCTACAATACTCTAGTTAACCAGTTTTAAGTGCAATTCCTAGGTTGAGCCCAGGGCTTTCACACCTAACTTAATTATCCGCCTACATGCCCTTTACGCCCAGTCATTCCGATTAACGCTCGCACCCTCCGTATTACCGCGGCTGCTGGCACGGAGT
+
CCCCCGGGGGGGGGGGGGGGGGGGGGGGGGGGGGGGGGGGGGGGGGGGGGGGGGGGGGGGGGGGGGGGGGGGGGGGGGGGGGGGGGGGGGGGGGGGGGGGGGGGGGGGGGGGGGGGGGGGGGGGGGGGGGGGGGGGGGGGGGGGGGGGGGGGGGGGGGGGGGGGGFGGGGGGGGGFFGFGGGGGGGDFFGGGGGGGG?DDBFFFFFFFFFBEFFFFFFFFFEFF>B=A@FFFFFFFFFFFFFFFF@FFE<ECEEF?@FF?C@B<0(9BFB:?B?>2::?>AB:;F09>B:>B4<?F?02;4
@M04999:289:000000000-L3R54:1:1101:27332:12640 2:N:0:416
GACTACTGGGGTATCTAATCCTGTTCGCTCCCCACGCTTTCGTCCATCAGCGTCAATCGGTATTTAGTAACCTGCCTTCGCAATCGGGGTTCTGTGTAATATCTATGCATTTCACCGCTACACTACACATTCCAGCTACTTCAATACTATTCAAGATTAACAGTATCAACGGCAGTTCTACAGTTAAGCTGCAGGTTTTCACCGCTGACTTATCAACCCGCCTACGGACCCTTTAAACCCAATAAATCCGGATAACGCTCGCATCCTCCGTATTACTGCGGCTGCTGGCACGGAGTGAGCC
+
CCCCCGGGGGGGGGGGGGGGGGCFGGGGGGGGDGGGGEGGGGEGGGGGGGGGGGGGGGGGGGGGGGGGGGGGGGGGGGGGGGGGGGGGGGGGGGFGFGGGGGGGDGGGGGGGGGGGGGDGGGGGGGGGFGFGFGGGGGGFEFGEGGGFGGGGGGGCF;;FGGGGGGGGGGCCGEGGFGFCGGFFGGGCFFG6CFFF?FGFCFFEDEFADFFFEFFFFFFFEAFFFF@@>25>>EC4@E;3;=@EEFC<;>@??F4=692;>((19(,5<>,47:FD)6<F0>BBF242(432>02<(5402
@M04999:289:000000000-L3R54:1:1101:12737:12645 2:N:0:416
CTCGACTACACGGGTATCTAATCCTGTTCGCTCCCCACGCTTTCGTCCATCAGCGTCAATCGGTATTTAGTAACCTGCATTCGCAATCGGGGTTCTGTGTAATATCTATGCATTTCACCGCTACACTACACATTCCAGCTACTTCAATACTATTCAAGATTAACAGTATCAACGGCAGTTCTACAGTTAAGCTGCAGGTTTTCACCGCTGACTTATCAACCCGCCTACGGACCCTTTAAACCCAATAAATCCGGATAACGCTCGCATCCTCCGTATTACCGCGGCTGCTGGCACGGAGTT
+
@CCCCEC@E@F@F:FBFGGFEGGCEFGA,FFEG7@FEBC7@FGE@E6BFEGD@FFGGGGGGG@G<F9EAFG9FFE@?FFEFCFEFG78FCEB47EEFFFBAEF<FGF,A@F;E?FEGG:CC@GG@EEFGGGGGF;DEFFGDDCDDEFFFGGCD3=,3=EGDECDFF::=C:FF8=+0=39DCFCFC3=F:<FGG,09+0239FF9ABFFFFFFFFA;6FB>=49=@DB2(25(33847.1)/:<?DFFF)73>FF<@EF@BF?F>FF92,5233:149AA:0(-2(4(3>((,)39(6((
@M04999:289:000000000-L3R54:1:1101:18904:12671 2:N:0:416
TGACTACCGGGGTATCTAATCCTGTTCGCTCCCCACGCTTTCGTCCATCAGCGTCAATCGGTATTTAGTAACCTGCCTTCGCAATCGGGGTTCTGTGTAATATCTATGCATTTCACCGCTACACTACACATTCCAGCTACTTCAATACTATTCAAGATTAACAGTATCAACGGCAGTTCTGCAGTTAAGCTGCAGGTTTTCACCGCTGACTTATCAACCCGCCTACGGACCCTTTAAACCCAATAAATCCGGATAACGCTCGCATCCTCCGTATTACCGCGGCTGCTGGCACGGAGTTAGC
+
CCCCCGGGGGGGGGGGGGGGGGGGGGGGGGGGGGGGGGGGGGGGGGGGGGGGGGGGGGGGGGGGGGGGGGGGGGGGGGGGGGGGGGGGGGGGGGGGGGGGGGGGGGGGGGGGGGGGGGGGGGGGGGGGGGGGGGGGGGGGGGGGGGGGGGGGGGGGGGGGGGGGGGGGGGGGEGGGFGFGGGGGGGGGGGGGGGGGFGGGFFFFFFFFFFFFFFFFCFFFFFFFDFFFDFFFFFFFFFFFFF@FFFFFFFFFFFFFFBFF?>;BBBFB><BF6?FFFFFFF9>BFFFF0<?B:1(9??<55
@M04999:289:000000000-L3R54:1:1101:26518:12687 2:N:0:416
GGACTACACGGGTATCTAATCCTGTTTGCTCCCCACGCTTTCGCATCTCAGCGTCAGTATCTGTCCAGAAGGCCGCCTTCGCCACCGGTATTCCTCCACATCTCTACGCATTTCACCGCTACACGTGGAATTCTACCTTCCTCTACAATACTCCAGATAACCAGTTTTAAGTGCAATTCCCAGGTTGAGCCCGGGGCTTTCACACCTAACTTAATTATCCGCCTACATGCCCTTTACGCCCAGTCATTCCGATTAACGCTCGCACCCTCCGTATTACCGCGGCTGCTGGCACGGAGTTAGC
+
CCCCCGGGGGGGGGGGGGGGGGGGGGGGGGGGGGGGGGGGGGGGGGGGGGGGGGGGGGGGGGGGGGGGGGGGGGGGGGGGGGGGGGGGGGGGGGGGGGGGGGGGGGGGGGGGGGGGGDGGGGGGGGGGGGGGGFGGGGGGGGGGGGGFGGGGGFGGGGGGGGGGGGGGGGFGGGGGFGFGGGGGFEFGGGGGGDEGGGGGFFFFFFFFFFFEEFFFFFFFFFFFFFFFFEFFF1=FFFFBFFFFFFF5CFFFDD<EEFFBF0>BFFF?B:><?0:<BABF>9;>F?:7>17<3930:0AB<
@M04999:289:000000000-L3R54:1:1101:25247:12689 2:N:0:416
CCAGACTACAGGGGTATCTAATCCTGTTCGCTCCCCACGCTTTCGTCCATCAGCGTCAATCGGTATTTAGTAACCTGCCTTCGCAATCGGGGTTCTGTGTAATATCTATGCATTTCACCGCTACACTACACATTCCAGCTACTTCAATACTATTCAAGATTAACAGTATCAACGGCAGTTCTACAGTTAAGCTGCAGGTTTTCACCGCTGACTTATCAACCCGCCTACGGACCCTTTAAACCCAATAAATCCGGATAACGCTCGCATCCTCCGTATTACCGCGGCTGCTGGCACGGAGTTT
+
CCCCCGGGGGGGGGGGGGGGGGGGGGGGGGGGGGGGGGGGGGGGGGGGGGGGGGGGGGGGGGGGGGGGGGGGGGGGGGGGGGGGGGGGGGGGGGGGGGGGGGGGGGGGGGGGGGGGGGGGGGGGGGGGGGGGGGGGGGGGGGGGGGGGGGGGGGGGGGGGGGGGGGGGGGGGGGGGFGFGGGGGGGGGGGGGGGGGGGGGFFFFFBEFFBBFFAFFFFFFFFFFFFFFFF?BFFFFFFFFFF?FD;EEFFFFF@;?DEF@@DFFFFFFF>DFFB:<?<A>?FFFFFBFFFF<(40449<?)
@M04999:289:000000000-L3R54:1:1101:6638:12691 2:N:0:416
AGACTACCCGGGTATCTAATCCTGTTCGCTACCCATGCTTTCGAGCCTCAGCGTCAGTAACAGACCAGAGAGCCGCCTTCGCCACTGGTGTTCTTCCATATATCTACGCATTTCACCGCTACACATAGAGTTCCACTCTCCTCTTCTGCACTCAAGTCTCTCAGTTTCCGATGCTCTTCCTCAGTTAAGCTGAGGGCTTTCACATTCAGACTTAAAATACCGCCTGCGCTCCCTTTACGCCCAATAAATCCGGACAACCCTTGCCACCTACGTATTACCGCCGCTGCTGGCACGGAGGTAT
+
6@CCCD<8FE@F@CGGFFCFG9E<FG<,+6B@FGFECGF,E,,6CFEGGEEFGBB::EE<@@@,:,:CFGGGCECFF:,5AF:CF9596BFC,F,E,55FEFGGGF=BFC+8F,,FE?CGEBFGGDA9BF@E,,99CB=B4=DFFDF;EGFFF86==AE,3@9=E@F,36=@E6ADF+=+6=+@EGF,@9;,9,ADDC?FB9BF69BC5EC8E+==7;F6A5:A9B2)2>@FFBFF4;(8>FF<1.7>EE116812;;(((6/4:AFF77?0(4<:9>F?3(71(4()3(4?<((-((-2)
@M04999:289:000000000-L3R54:1:1101:7273:12696 2:N:0:416
AGACTACAAGGGTATCTAATCCTGTTTGCTCCCCACGCTTTCGCATCTCAGCGTCAGTATCTGTCCAGAAGGCCGCCTTCGCCACCGGTATTCCTCCACATCTCTACGCATTTCACCGCTACACGTGGAATTCTACCCTCCTCTACAATACTCCAGATAACCAGTTTTAAGTGCAATTCCCAGGCTGAGCCCGGGGCTTTCACACCTAACTTAATTATCCGCCTACATGCCCCTTACGCCCCGTCATTCCGATTAACGCTTCCCCCCTCCGTATTACCCCGGCTCCTGGCTCTGAGTTACC
+
CCCCCGGEFFFFFGGGCEDFFGGGGGG8CFFF@FFGGD7CFFCCEDGGDGEFE:FCFEGGGGGGFGGGGGDGGGFGDFDC7,CFFG@C:@DFEFFFG<FF8=DE,94DFGGGGGGGD=F@BE?FCA:C+,A,9EFF9,6@CCGE9E8A8=8A=@=@CE8AE8E8=9,@8@D6,92=DC9F+2=6+@8,,1D6:6**7*;CAFFA4@6F3:946=+1*++9)855>BE?5)0(((6=@7<EF(3,3:=.953;?6:>>,71(()(.(3(-((-((.-)6(-((-3(,(..((.()).4<A44
@M04999:289:000000000-L3R54:1:1101:27872:12736 2:N:0:416
TTATGACTACCGGGGTATCTAATCCTGTTTGCTACCCACGCTTTCGAGCATGAACGTCAGTGTTATCCCAGGAGGCTGCCTTCGCCATCGGTATTCCTCCACATCTCTACGCATTTCACTGCTACACGTGGAATTCTACCTCCCTCTGACACACTCTAGTTAGACAGTTTCAAATGCACGTCCCAAGTTGAGCTCGGGGATTTCACATCTGACTTATCTAACCGTCTGCGCTCGCTTTACGCCCAGTAATTCCGATTAACGCTCGCACCCTACGTATTACCGCGGCTGCTGGCACGTAGTT
+
CCCCCGGGGGGGGGGGGGGGGGGGGGGGGGGGGGGFGGGGGGGGGGGGGGGGGGGGGGGGGGGGGGGGGGGGGGGGGGGGGGGGGGGGGGGGGGGGGGGGGGGFGGGGGGGGGGGGGGGGGGGGGGGGGGGGGGGGGGGGGGFGGGGGGGGGGGGGGGGGGGGGGGGGGGGGGGGGFGFGGGGGGDFGFGGGGGGGGGGGBFFFFFFFFFFFFFFFCFFCFFDFFFFFFFFFFFB@F1<FF?BFD@EFFFEFFFF0;;?C6BF<BBFF>FFFFFFF27:<BFF>066BFFFFFF7?42:BA
@M04999:289:000000000-L3R54:1:1101:16341:12754 2:N:0:416
GGGACTACAGGGGTATCTAATCCTGTTCGCTCCCCACGCTTTCGTCCATCAGCGTCAATCGGTATTTAGTAACCTGCCTTCGCAATCGGGGTTCTGTGTAATATCTATGCATTTCACCGCTACACTACACATTCCAGCTACTTCAATACTATTCAAGATTAACAGTATCAACGGCAGTTCTACAGTTAAGCTGCAGGTTTTCACCGCTGACTTATCAACCCGCCTACGGACCCTTTAAACCCAATAAATCCGGATAACGCTCGCATCCTCCGTATTACCGCGGCTGCTGGCACGGAGTT
+
CCCCCGGGGGGGGGGGGGGGGGGGGGGFGGGGGGGGGGGGGGGGGGGGGGGGGGGGGGGGGGGGGGGGGGGGGGGGGGGGGGGGGGGGGGGGGGGGGGGGGGGGGGGGGGGGGGGGGGGGGGGGGFGGGGGGGGGGGGGGGGGGGGDGGGFGGGGDGGGGGFGGFGGGGGGGGEGGBFFGFGGGGGGGFGGGGGEGGGG8<CFFF>E>AFFF@F>CEFF=DBFFFFFFDFFFFFB@3?9FDFFDDFFEEFFF@@DFFFDF<DBFF?FFDFFB1<:7AA<BFF6>>BFFF2:BBFF(244
@M04999:289:000000000-L3R54:1:1101:14596:12786 2:N:0:416
TTGACTACTCGGGTATCTAATCCTGTTTGCTCCCCACGCTTTCGCATCTCAGCGTCAGTATCTGTCCAGAAGGCCGCCTTCGCCACCGGTATTCCTTCACATCTCTACGCATTTCACCGCTACACGTGGTATTCTACCTTCCTCTACAATACTCCAGATAACCAGTTTTAAGTGCAATTCCCAGGTTGAGCCCGGGGCTTTCACACCTAACTTAATTATCCGCCTACATGCCCTTTACGCCCAGTCATTCCGATTAACGCTCGCACCCTCCGTATTACCGCGGCTGCTGGCACGGATTT
+
CCCCCGGGGGGGGGGGGGGGGGGGGGGGGGGGGGGGGGGGGGGEGGCGFGGGGGGGGGGGGFGGGGGGGGGGGGGGGGEGGGGGGGGGGE@GGGGGGGGGGGGGGGGGGGGGGGGGGGGGGGGGGGGFFFFFGGGGGGGGGGGGGGGGGGGGGGGGGFGGGGGGGGGFGGGGGGGGFGBDDDFGGGGGGGGGFEDCCD5CFF>FFFFFF=BEFFFF?FFFF9BFF@FFFFFFBFFFFF;EBFF0@FFEFFFEFFD0?C@>FF>>9>BB6<:;604?FF2319>>0(8>D:?:B?00,(.
@M04999:289:000000000-L3R54:1:1101:14293:12805 2:N:0:416
GACTACCCGGGTATCTAATCCTGTTCGCTCCCCACGCTTTCGTCCATCAGCGTCAATCGGTATTTAGTAACCTGCCTTCGCAATCGGGGTTCTGTGTAATATCTATGCATTTCACCGCTACACTACACATTCCAGCTACTTCAATACTATTCAAGATTAACAGTATCAACGGCAGTTCTACAGTTAAGCTGCAGGTTTTCACCGCTGACTTATCAACCCGCCTACGGACCCTTTAAACCCAATAAATCCGGATAACGCTCGCATCCTCCGTATTACCGCGGCTGCTGGCACGGAGTTAGCC
+
CCCCCGG8FEGFEGGGGGGGGFGGFGGGGGGGGGGGGGGGGGGGGCEFGGGGGGGGGGGGGGGGFGGFGGGGGGCGGGGGGGGGGGGGGGGGGGGGGGGGGGGGGGGGGGGGGFGGEGEGGGGGGGGGGGGGGFGGFGGGFGGGFGFGGGGGGEGGGFGFGGDEFGGGGGGCCEGGBFFGGGGGGGFGFCGFGGGFGGGGFFBFE>B>DFEEEAFFBADFBBFFFFFFFFFF@FEFEF@E33/=AEFFFFFFFF@FDFFFFBFFFF<>BB?F?(:A)411(1(402:?:(),,3(4.54>4
@M04999:289:000000000-L3R54:1:1101:14989:12807 2:N:0:416
TCTAGACTACAGGGGTATCTAATCCTGTTTACTCCCCACGCTTTCGCATCTCAGCGTCAGTATCTGTCCAGAAGGCCGCCTTCGCCACCGGTATTCCTCCACATCTCTACGCATTTCACCGCTACACGTGGAATTCTACCTTCCTCTACAATACTCCAGATAACCAGTTTTAAGTGCAATTCCCAGGTTGAGCCCGGGGCTTTCACACCTAACTTAATTATCCGCCTACATGCCCTTTACGCCCAGTCATTCCGATTAACGCTCGCACCCTCCGTATTACCGCGGCTGCTGGCACGGAGTT
+
CCCCCGGGGGGGGGGGGGGGGGGGGGGGGGGGGGGGGGGGGGGGGGGGDGGGGGGGGGGGGGGGGGGGGGGGGGGGGGGGGGGGGGGGGGGGGGGGGGGGGGGGGGGGGGGGGGGGGGGGGGGGGGGGGGGGGGGGGGGGGGGGGGGGGGGGGGGGGGGGGGGGGGGGGGGGGGGGFGFGGGGGGGGCGGGGGGFGGGGGFFFFFFFFDFFFFFFFFFFFFEFFFFF?BBFFFFFFDE9FDF9@0=FFEFCCFFF?;?FE<B1:;>9>FFBBF;B?:?FFA22-296>?03>FF<:39>?:
@M04999:289:000000000-L3R54:1:1101:17690:12811 2:N:0:416
CTTCTGACTACCAGGGTATCTAATCCTGTTCGCTACCCATGCTTTCGAACCTCAGCGTCAGTTACAGACCAGAGAGCCGCCTTCGCCACTGGTGTTCTTCCATATATCTACGCATTCCACCGCTACACATGGAGTTCCACTCTCCTCTTCTGCACTCAAGAAAAACAGTTTCAGCTGCACTTCCCCGGTTAAGCCGAGGGCTTTCACAGCTGACTTGTTCTCCCGCCTGCGTTCGCTTTACGCCCAATAAATCCGGACAACGCTTGCCACCTACGTATTACCGCGGCTGCTGGCACGTAGT
+
CCCCCGGGGGGGGGGGGGGGGGGGGGGGGGGGGGGGGGGGGGGGGGGGGGGGGGGGGGGGGGGFGGGGGGGGGGGGGGGGGGGGGGGGGGGGGGGGGGFGGGGGGGGGGGGGGGGGGGGGGGGGGGGGGGGGGGGGGGGGGGGGGGGGGGGGGGGGGGGGGGGGGGGGGGGGGGGGFGFGGGGGGGGGGGGGGGFDGGGGFFFFFFFFFFEEFFFAEFFFFFFFF>@D=BFFFFFFFFFFFFFF@D@DFFEFFFF>B>9149FFFF?:BFFFF0,4)6,<AA?66;9BFFB0>08<28?<4
@M04999:289:000000000-L3R54:1:1101:17204:12812 2:N:0:416
CTAGACTACAGGGGTATCTAATCCTGTTTGCTCCCCACGCTTTCGCATCTCAGCGTCAGTATCTGTCCAGAAGGCCGCCTTCGCCACCGGTATTCCTCCACATCTCTACGCATTTCACCGCTACACGTGGAATTCTACCTTCCTCTACAACACTCCAGATAACCAGTTTTAAGTGCAATTCCCAGGTTGAGCCCGGGGCTTTCACACCTAACTTAATTATCCGCCTACATGCCCTTTACGCCCAGTCATTCCGATTAACGCTCGCACCCTCCGTATTACCGCGGCTGCTGGCACGGAGTTT
+
CC@CCGGGGGGGGGGGGGGGGGGGGGGGGGGGGGGGGGGGGGGGGGGEGGGGGGGGGGGGGGGGGGGGGGDGGGGGGGGGGGGGGGGGGGGGGGGGGGGGGGGGGGGGGGGGGGGGGGGGGGGGGGGGFGGFGGGGGGGGGGGGGGGGGGGGDAFEGGFGGGGGGGGGFGGGGGFGFGFGGGGGGGGGGGGGGGGGCGGGFAFFFFFFFFFFFFFAFFFFFC>FFDDDFFFFEFEFEC<>D@FFFF@EEEEEE;DFDFFFFFFBB;B>06B?F??B?FBA1320962:3003:?1(-4:<)
@M04999:289:000000000-L3R54:1:1101:3259:12812 2:N:0:416
CGACTACCGGGGTATCTAATCCTGTTTGCTCCCCACGCTTTCGCATCTCAGCGTCAGTATCTGTCCAGAAGGCCGCCTTCGCCACCGGTATTCCTCCACATCTCTACGCATTTCACCGCTACACGTGGAATTCTACCTTCCTCTACAATACTCCAGATAACCAGTTTTAAGTGCAATTCCCAGGTTGAGCCCGGGGCTTTCACACCTAACTTAATTAACCGCCTACATGCCCTTTACGCCCAGTCATTCCGATTAACGCTCGCACCCTCCGTATTACCGCGGCTGCTGTCACGGAGTTAGC
+
CCCCCGGGGGGGGGGGGGGGGGGGGGGGGGGGGGGGGGGGGGGGGGGGGGGGGGGGGGGGGGGGGGGGGGGGGGGGGGGGGGGGGGGGGGGGGGGGGGGGGGGGGGGGGGGGGGGGGGGGGGGGGGGGGGGGGGGGGGGGGGGGGGGGGGGGGGGGGGGGGGGGGGGGGGCGCFGGFGFGFGGGGFGGCFGGGGDGGGGGFFFFFFFFEBFFBFFFF6A3D@@F0=EC<E@DFFFEFFFE@;DFEFFFFFB?F?BB<09BBB>FFFF<?FBB(4?)4>?1-39(6???)4)-4((423))-
@M04999:289:000000000-L3R54:1:1101:26913:12867 2:N:0:416
ACCGACTACCCGGGTATCTAATCCTGTTTGCTCCCCACGCTTTCGCATCTCAGCGTCAGTATCTGTCCAGAAGGCCGCCTTCGCCACCGGTATTCCTCCACATCTCTACGCATTTCACCGCTACACGTGGAATTCTACCTTCCTCTACAATACTCTAGTTAACCAGTTTTAAGTGCAATTCCTAGGTTGAGCCCAGGGCTTTCACACCTAACTTAATTATCCGCCTACATGCCCTTTACGCCCAGTCATTCCGATTAACCCTCGCACCCTCCTTATTACCGCGGCTGCTGCCACGGAGTT
+
C<C@CEFCFCFGGGE7EGGDEGGGGGFGGGGGGGCGGGGGEFCGGGGGGFGGCFGGGGGFGGGFGGGGGFCFGFF@FGGGGGGGGGGGGCFEFGFGFGFGGGGGFGFGGGGEGGGGFGGGG7FGFGFGFF>9CBEDFGGCFGGGGGCFFF8FGGGGFGGCGGGGGFFFFGGGGGGFCFFFDGGFFFGGFFCFGFFGFCDGFFFFAFFE@:EFFFBFEFC?FEFF2>=B=EEBFF:@EEEBD;(37//4?E?EF(3;DC9),62(2;24:B?<())64:BF33>FF9(4:0),).,(((-4
@M04999:289:000000000-L3R54:1:1101:23235:12871 2:N:0:416
TGACTACAGGGGTATCTAATCCTGTTTGCTCCCCACGCTTTCGCATCTCAGCGTCAGTATCTGTCCAGAAGGCCGCCTTCGCCACCGGTATTCCTCCACATCTCTACGCACTTCACCGCTACACGTGGAATTCTACCTTCCTCTACAATACTCCAGATAACCAGTTTTAAGTGCAATTCCCAGGTTGAGCCCGGGGCTTTCACACCTAACTTAATTATCCGCCTACATGCCCTTTACGCCCAGTCATTCCGATTAACGCTCGCACCCTCCGTATTACCGCGGCTGCTGGCACGGAGTTAGC
+
CCCCCGGGGGGGGGGGGGGGGGGGGGGGGGGGGGGGGGGGGGGGGGGGGGGGGGGGGGGGGGGGGGGGGGGGGGGGGGGGGGGGGGGGGGGGGGGGGGGGGGGGGGGGGGGGGGGGGGGGGGGGGGCGEGGGGGGGGGGGGGGGGGGGGGGGGGGGGGGGGGGGGGFEFGFGGGGGFGFGGGGDFGGGGGGGGGGGGGGGFFFFFFFFFDFF=FFFEAFFDFFF2BEFFB@@EDFEFFFEF@D@@FFCC?EDFFF?EFFFFFFFFFFF:?FFF:B<><BF041>><::BFFF6>69<<BF4
@M04999:289:000000000-L3R54:1:1101:7836:12890 2:N:0:416
GACTACAAGGGTATCTAATCCTGTTCGCTCCCCACGCTTTCGTCCATCAGCGTCAATCGGTATTTAGTAACCTGCCTTCGCAATCGGGGTTCTGTGTAATATCTATGCATTTCACCGCTACACTACACATTCCAGCTACTTCAATACTATTCAAGATTAACAGTATCAACGGCAGTTCTACAGTTAAGCTGCAGGTTTTCACCGCTGACTTATCAACCCGCCTACGGACCCTTTAAACCCAATAAATCCGGATAACGCTCGCATCCTCCGTATTACCGCGGCTGCTGGCACGTAGTTAGCC
+
CCCCCGGGGGGGGGGGGGGGGGGGGGGGGGGGGGGGGGGGGGGGGGGGGGGGGGGGGGGGGGGGFFGGGGGGGGGGGGGGGEGGGGGGGGGGGGGGGGGGGGGGGGGGGGGGGGGGGGGGGGGGGGGGGGGGGGFGGFGFGGGGGGGGGGGGGGGGGGGGGGGGGGGGGGGGGGGGFGFGGGGGGGGGGGGGGGFGGGGGFFFFFFFFD;EEFFFFFFD=EAD9@A=>>BFFFFFFFEFFD?FFAFFFE60<DF<<?@FFFBFBB?FFF>F?7?<BFBFF(36>BBB7??FF(.2:<AAB?
@M04999:289:000000000-L3R54:1:1101:15833:12892 2:N:0:416
TGACTACCCGGGTATCTAATCCTGTTCGCTCCCCACGCTTTCGTCCATCAGCGTCAATCGGTATTTAGTAACCTGCCTTCGCAATCGGGGTTCTGTGTAATATCTATGCATTTCACCGCTACACTACACATTCCAGCTACTTCAATACTATTCAAGATTAACAGTATCAACGGCAGTTCTACAGTTAAGCTGCAGGTTTTCACCGCTGACTTATCAACCCGCCTACGGACCCTTTAAACCCAATAAATCCGGATAACGCTCGCATCCTCCGTATTACCGCGGCTGCTGGCACGGAGTTAAC
+
<A@C<FGGGGCCFCEGFC9@FGFEF<FFE:FGGGDGEGFFFFFFEG:FFD<F:FG@@EGFE@@CEEEEFCAGGGGGGGGGCGCCCFF7=6=>FEAE<CE?B@DE@@ABFGFDFFGGGGGGGGDGGGGFGFFEFGEFGGGGCFFFFFGGG8AFGF;E>DDGDFGGFDCFFGGGEDDEDFFFFGGCFFGCGFFFGGEC9?FCFFFFFEB>BC;A*:BFCFFFFABDFF>@9@@DFD3C)9EFD<0@337?CE000;0>EFF<FF>9:>F?F?;28?B<B<B>>0;19B???FBD(49(-,)).
@M04999:289:000000000-L3R54:1:1101:10920:12933 2:N:0:416
GACTACTCGGGGTATCTAATCCTGTTCGCTCCCCACGCTTTCGTCCATCAGCGTCAATCGGTATTTAGTAACCTGCCTTCGCAATCGGGGTTCTGTGTAATATCTATGCATTTCACCGCTACACTACACATTCCAGCTACTTCAATACTATTCAAGATTAACAGTATCAACGGCAGTTCTACAGTTAAGCTGCAGGTTTTCACCGCTGACTTATCAACCCGCCTACGGACCCTTTAAACCCAATAAATCCGGATAACGCTCGCATCCTCCGTATTACCGCGGCTGCTGGCACGGATTTAGC
+
CCCCCGF@ECEGGGGGGGGGGGGGGGGCGGGGEFFFGGEFGGGGGEGFGGGGGGGGECFGEGGGFGGGGGGGGGGGGGFGFCGGDGGGGGEGGGGGFGFFFFGGGGGGGGGGGFEFGGGGGCDFFGGGGGGFGGFFGGGGGGGF8EFGG8=CFGCFFGGDFGFGFFGGGGGGGGGGFGFGGGFGFFFGAFFGGGFCGGFFFF>FBEDDAFEE4FFFCFFABBF@FFFF25@DB@;><4@;?F?@@ECCE@9(6@@EF?>BF;1>BB:3<:(((18::<(979;>F??::03>B((((.<44
@M04999:289:000000000-L3R54:1:1101:14475:12974 2:N:0:416
GTGGGACTACTAGGGTATCTAATCCTGTTTGCTCCCCACGCTTTCGCATCTCAGCGTCAGTATCTGTCCAGAAGGCCGCCTTCGCCACCGGTATTCCTCCACATCTCTACGCATTTCACCGCTACACGTGGAATTCTACCTTCCTCTACAATACTCTAGTTAACCAGTTTTAAGTGCAATTCCTAGGTTGAGCCCAGGGCTTTCACACCTAACTTAATTATCCGCCTACATGCCCTTTACGCCCAGTCATTCCGATTAACGCTCGCACCCTCCGTACTACCGCGGCTGCTGGCACGGAGTT
+
CCCCCGGGGGGGGGGGGGGGGGGGGGGGGGGGGGGGGGGGGGGGGGGGGGGGGGGGGGGGGGGGGGGGGGGGGGGGGGGGGGGGGGGGGGGGGGGGGGGGGGGGGGGGGGGGGGGGGGGGGGGGGGGGGGGGGGGGGGGGGGGGGGGGGGGGGGGGGGGGGGGGGGGGGGGGGGGGFGFGGGGGGGGGGGGGGFGGGGGGFFFFFFFFFFFEFFFFFFFFFFFFDFFFFFFFFFFFFFFFF@@@@DFFFFFFF3;?6?;C?FDFFBFFFB<?<>FFF?FFFFF>FB>>?FFF?BB?>BFF4
@M04999:289:000000000-L3R54:1:1101:15423:12980 2:N:0:416
TTTGACTACTCGGGTATCTAATCCTGTTTGCTCCCCACGCTTTCGCATCTCAGCGTCAGTATCTGTCCAGAAGGCCGCCTTCGCCACCGGTATTCCTCCACATCTCTACGCATTTCACCGCTACACGTGGAATTCTACCTTCCTCTACAATACTCCAGATAACCAGTTTTAAGTGCAATTCCCAGGTTGAGCCCGGGGCTTTCACACCTAACTTAATTATCCGCCTACATGCCCTTTACGCCCAGTCATTCCGATTAACGCTCGCACCCTCCGTATTACCGCGGCTGCTGGCACGGAGTTT
+
CCCCCGGGGGGGGGGGGGGGGGGGGGGGGGGGGGGGGGGGGGGGEGGGGGGGGGGGGGGGGGGGGGGGGGGGGGGGGGGGGGGGGGGGGGGGGGGGGGGGGGGGGGGGGGGGGGGGGGGGGGGGGGGGGGGGGGGGGGGGGGGGGGGGGGAEGGGGGGGGGGGGGGGGGGGGGGGGFGFGGFGGGFGGGGGGGGGGGGGGFFFFFFFFFFFFFFFFEFFF6;@>FFFFEFFFFFFFEEF5;@@?DEFEFEF?E;0@?CEDBF?9BFFFBFFBB?FBF9A460909623?>B6()(4991<2
@M04999:289:000000000-L3R54:1:1101:22880:13052 2:N:0:416
TGGACTACCGGGGTATCTAATCCTGTTCGCTCCCCACGCTTTCGTCCATCAGCGTCAATCGGTATTTAGTAACCTGCCTTCGCAATCGGGGTTCTGTGTAATATCTATGCATTTCACCGCTACACTACACATTCCAGCTACTTCAATACTATTCAAGATTAACAGTATCAACGGCAGTTCTACAGTTAAGCTGCAGGTTTTCACCGCTGACTTATCAACCCGCCTACGGACCCTTTAAACCCAATAAATCCGGATAACGCTCGCATCCTCCGTATTACCGCGGCTGCTGGCCCGGATTT
+
CCCCCGGGGGGGGGGGGGGGGGGGGGGGGGGGGGGGGGGGGGGGGGGGGGGGGGGGGGGGGGGGGGGGGGGGGGGGGGGGGGGGGGGGGGGGGGGGGGGGGGGGGGGGGGGGGGGGGGGGGGGGGGGGGGGGGGGGGGGGGGGGGGGGGGGGGGGCGGGGGGGGGGGGGGGGCEGDFFFGGGGGGGGGGGGGGGGGGGGGFFFFF>DEFFFFFFFFFFFFFFFFFFF2>29@FFDEEEFFFFFFD@AEFFFFFD@FF?29:?F>(39BBFFBBBFF29A:;>470334::B((4(((,5
@M04999:289:000000000-L3R54:1:1101:6588:13057 2:N:0:416
CTGGACTACTCGGGTATCTAATCCTGTTTGCTCCCCACGCTTTCGCATCTCAGCGTCAGTATCTGTCCAGAAGGCCGCCTTCGCCACCGGTATTCCTCCACATCTCTACGCATTTCACCGCTACACGTGGAATTCTACCTTCCTCCACAATACTCCAGATAACCAGTTTTAAGTGCAGTTCCCAGGTTGAGCCCGGGGCTTTCACACCTAACTTAATTATCCGCCTACATGCCCTTTACGCCCAGTCATTCCGATTAACGCTCGCACCCTCCGTATTACCTCGGCTGCTGGCACGGAGTTT
+
CCCCCGGGGGGGGGGGGGGGGGGGGGGGGGGGGGGGGEGGGGGGGGGDGGGGGGDFGGDGGGGGGGGGGDGGGGFFGGGGGGGCEFE<FGGGFGGGGGGGGG8FFGGGGGGEECGGGGGGGGGGGGGFGGEGFDFFCG8DGGGGGGGFGGGGDDGGGGGFEGDF9FFGCFG?EFFG;DFGGGDFG6DFGGGGFGG55CDGFFFFAFFFBB@BFFFFC=F4FCDB69@>=E?8E@@;EEC>?967@3@<C?<<3;30;7;<BBFF9>>>?BFFBF6?><9A).(-:?((5:3?B2<(4081)
@M04999:289:000000000-L3R54:1:1101:14336:13131 2:N:0:416
GACTACCAGGGTATCTAATCCTGCTCGCCCCCCACGCTTTCGAACCGCAGCGTCAGTTACAGACAAGAGAGCCGCCTGCGCCACTGGTGTTCTTCCATATATCCACGCATTCCACCGCTACACATGGAGTTCCACTCCCCTCTTCTGCTCTCAACAAAAACAGATTCAGCTGCACTTCCTCGGTTAAGCCTAGGCCTTTTACAGCTGCCTTGTTCTCCCGCCAGCGCTGGCTACACGCCCACTAAATCCGCACAACGCTTGCGACCACTGTATTAACGCTGCGGCTGGCCCGTAGTTTGCC
+
--A68@F8E,8F@CF,,C@,C,6-C6C7+,7+76+8C:,CFC,E8+++8FF@@@,6,9CF,69E,6C666?DFCGE:,<>7=48,,,EF=F<?<FEGG,:5,9,CF=CG7+,,,E<:B++4CFBABF8<F,A,3EED8,@==6,@2,@,,@EDF,3:DGFGC,,@+C,EFE98?C<FG*+=9*1*=25,<,,4=,;9;@*+;+1/)1/(0*)/0=@C=)08:(((,(((((()()6(7458(8?()).5;0(((.---,22:(4(,((())--)-).19(49((4;0(((-(4(,()))-.
@M04999:289:000000000-L3R54:1:1101:26689:13145 2:N:0:416
ACGACTACTAGGGTATCTAATCCTGTTCGCTCCCCACGCTTTTGTCCATCAGCGTCAATCGGTATTTAGTAACCTGCCTTCGCAATCGGGGTTCTGTGTAATATCTATGCATTTCACCGCTACACTACACATTCCAGCTACTTCAATACTATTCAAGATTAACAGTATCAACGGCAGTTCTACAGTTAAGCTGCAGGTTTTCACCGCTGACTTATCAACCCGCCTACGGACCCTTTAAACCCAATAAATCCGGATAACGCTCGCATCCTCCGTATTACCGCGGCTGCTGGCACGGAGTT
+
CCCCCGGGGGGGGGGGGGGGGGGGGGGGGGGGGGGGGGGGGGFGGGGGGGGGGGGGGGGGGGGGGGGGGGGGGGGGGGGGGGGGGGGGGGGGGGGGGGGGGGGGGGGGGGGGGGGGGGGGGGGGGGGGGGGGGGGGGGGGGGGGGGGGGGGGGGGGGGGGGGGGGGFGGGGGGGC>DGFGGGGGGGGGGGGFGDGG6CFGFCFFAAFDFFFFFFFFFFFFFFFFFFFF?@FFFFFFC<EFFF@3547CE?EB9;DFFF?B<@;99BFBD>?;6<??ABB?B>9>>;F:?7607?B60(.
@M04999:289:000000000-L3R54:1:1101:27474:13162 2:N:0:416
GACTACACGGGTATCTAATCCTGTTCGCTCCCCACGCTTTCGTCCATCAGCGTCAATCGGTATTTAGTAACCTGCCTTCGCAATCGGGGTTCTGTGTAATATCTATGCATTTCACCGCTACACTACGCATTCCAGCTACTTCAATACTATTCAAGATTAACAGTATCAACGGCAGTTCTACAGTTAAGCTGCAGGTTTTCACCGCTGACTTATCAACCCGCCTACGGACCCTTTAAACCCAATAAATCCGGATAACGCTCGCATCCTCCGTATTACCGCGGCTGCTGGCACGGAGTTAGCC
+
CCCCCGGGGGGGGGGGGGGGGGGGGGGGGGGGGGGGGGGGGGGGGGGGGGGGGGGGGGGGGGGGGGGGGGGGGGGFGGGFGGEGGGGGGGGGGGGGGGGGGGGGGGGEGGGGGGGGCGGGGGGGGGGGGGGGGGGGGGGGGGGGFFGGGGGGGGGGGGFAFGGGGGGGGGGGGGGGFGFGGGGGGGFGGGFGGG?DGFGGFFFFDFBABBFEFFFFFFBFDFFFF?D@FF?@3=C?E<DBFDFF39C<@@B?;DE@D@FB;>FFFF?D:9<BFF<B2039B>>>FFF:8446(29B09A>5
@M04999:289:000000000-L3R54:1:1101:24360:13168 2:N:0:416
AGGGACTACCAGGGTATCTAATCCTGTTTGCTCCCCACGCTTTCGCATCTCAGCGTCAGTATCTGTCCAGAAGGCCGCCTTCGCCACCGGTATTCCTCCACATCTCTACGCATTTCACCGCTACACGTGGAATTCTACCTTCCTCTACAATACTCTAGTTAACCAGTTTTAAGTGCAATTCCTAGGTTGAGCCCAGGGCTTTCACACCTAACTTAATTATCCGCCTACATGCCCTTTACGCCCAGTCATTCCGATTAACGCTCGCACCCTCCGTATTACCGCGGCTGCTGGCACGGAGTT
+
CCCCCGGGGGGGGGGGGGGGGGGGGGGGGGGGGGGGGGGGGGGGGGGGGGGGGGGGGGGGGGGGGGGGGGGGGGGGGGGGGGGGGGGGGGGGGGGGGGGGGGGGGGGGGGGGGGGGGGGGGGGGGGGGGGGGGGGGGGGGGGGGGGGGGGGGGGGGFGGGGGGGGGGGGGGGGGGGFGFGGGGGFGGGFFCGGGGGGGGCFFFFFFFFFFFFFFFFFFFFFFFFDFFFFE<>>D=BECFEDFF?BEEECCFFEF;?@FF;@@8>FB;>?FFB>F27:<AA1;06>>>:7:??F?1134:?
@M04999:289:000000000-L3R54:1:1101:2228:13196 2:N:0:416
CAGTCGTCTACTCGGGTATCTAATCCTGTTCGCTCCCCACGCTTTCGTCCATCAGTGTCAATCGGTATTTAGTAACCTGCCTTCGCAATCGGGGTTCTGTGTAATATCTATGCATTTCACCGCTACACTACACATTCCAGCTACTTCAATACTATTCAAGATTAACAGTATCAACGGCAGTTCTACAGTTAAGCTGCAGGTTTTCACCGCTGACTTATCAACCCGCCTACGGACCCTTTAAACCCAATAAATCCGGATAACGCTCGCCTCCTCCGTATTACCGCGGCTGCTGGCACGGAGT
+
CCCCCGGGGGGGGGGGGGGGGGGGGGGGGGGEGGGGGGGGGGGGGGGGGGDGGGGGGGGGGGGGGGGGGGGGGGGGGGFGGGGDFGGGGGGGGGGGGGGFF?FFGGGGGGGFGFGGGGGGGGGGEGGFGFGGGGGGGGGGGGGGGGGGGGGGGGGGGGGGCFDGFGGGGGCGFGGGFG>GGGFGGGGGGGGFGGGGGFG6;FFFFFFFDFBFFAA;AFF?FFF>BBBA=B?9=BFFFDEFF<AD6<03=3C66@>>((,7<((,/32(34??0:(((.,)-.(4(-(79?F:>(3<619(-
@M04999:289:000000000-L3R54:1:1101:19672:13229 2:N:0:416
TTTCGACTACCAGGGTATCTAATCCTGTTTGCTCCCCACGCTTTCGCATCTCAGCGTCAGTATCTGTCCAGAAGGCCGCCTTCGCCACCGGTATTCCTCCACATCTCTACGCATTTCACCGCTACACGTGGAATTCTACCTTCCTCTACAATACTCTAGTTAACCAGTTTTAAGTGCAATTCCTAGGTTGAGCCCAGGGCTTTCACACCTAACTTAATTATCCGCCTACATGCCCTTTACGCCCAGTCATTCCGATTAACGCTCGCACCCTCCGTATTACCGCGGCTTCTGGCACGGAGTT
+
CCCCCGGGGGGGGGGGGGGGGGGGGGGGGGGGGGGGGGGGGGGGGGGGGGGGGGGGGGGGGGGGGGGGGGGGGGGGGGGGGGGGGGGGGGGGGGGGGGGGGGGGGGGGGGGGGGGGGGGGGGGGGGGGGGGGGGGGGGGGGGGGGGFGGFGFGGGGGGGGGGGGGGGGGGGGGGGFFGFGCGFGD,DGGGD?FCGGGGDGFFFFFFFFFFFFFFFFFFFFFFFABFFFFFFFF;BFFB;FF?@><DFE>?EFF3;;?DE<?FF@9>6936??4>?:?FA<>42(-(-(,6:72(,30(3<8
@M04999:289:000000000-L3R54:1:1101:22868:13234 2:N:0:416
TATAAGACTACAAGGGTATCTAATCCTGTTCGCTCCCCACGCTTTCGTCCATCAGCGTCAATCGGTATTTAGTAACCTGCCTTCGCAATCGGGGTTCTGTGTAATATCTATGCATTTCACCGCTACACTACACATTCCAGCTACTTCAATACTATTCAAGATTAACAGTATCAACGGCAGTTCTACAGTTAAGCTGCAGGTTTTCACCGCTGACTTATCAACCCGCCTACGGACCCTTTAAACCCAATAAATCCGGATAACGCTCGCATCCTCCGTATTACCGCGGCTGCTGGCACGGAGT
+
CCCCCGGGGGGGGGGGGGGGGGGGGGGGGGGGGGGFGGGGGGGGGGGGGGEGGGGGGGGGGGGGGGGGGGGGGGGGGGGGGGGGGGFGGGGGGGGGGGGGGGGFGGGGGGGGGGGGGGGGGGGGGGGGGGGGGGGGGGGGGGGGGGGGGGGGGGGGGGGGCGFGGGGGGDGGGGGGFGFGFGFGGGGGGGFGGGGGDFFGFFFFFFFFFFFFFFFFFFFFFDFFFFBFFFF222>FFF@FEEEFFFF@@E<EFE9>DDF@@;@@DF>9:;B2ABB?BFB<9)(39>9>>??:><B??>(4-
@M04999:289:000000000-L3R54:1:1101:18817:13242 2:N:0:416
TGCGACTACTAGGGTATCTAATCCTGTTCGCTACCCATGCTTTCGAACCTCAGCGTCAGTTACAGACCAGAGAGCCGCCTTCGCCACTGGTGTTCTTCCATATATCTACGCATTCCACCGCTACACATGGAGTTCCACCCTCCTCTTCTGCACTCAAGAAAAACAGTTTCAGCTGCACTTCCCCGGTTAAGCCGAGGGCTTTCACAGCTGACTTGTTCTCCCGCCTCCGTTTGCTCTCCGCCTACTCACTCCGGCCAACGCTTGCCACCTACGTATTACCGCGGCTGCTGGCACGTAGTTT
+
CCC<BFCFGGAC<6FFFGGGGGGDFGGFGGGE6C;EFG8EEFDGCDEF:BFCECEGGD:FC9FFGFGGFG<,CCFG>FEC@@FGGGEGG,A?<=<F?FG,E@EG,AEFF,>,:FGDFG@EEGFF?<,A,A=,?4CFGG,B8EEF?=DFG,=;DADEF,,8D8=8@DD@EG8:3=DFFGDDADCFEEGEE7CECC*9@CDGFFFFFF8AB4354B*40=6@F359=>(6;@@((64)9)(./(((())9/47((,((2,2(4(81<0481(,,((.-(.---92(,431,,(,4?(,,.:))
@M04999:289:000000000-L3R54:1:1101:22651:13271 2:N:0:416
TTGGTACTACCAGGGTATCTAATCCTCTTCGCTCCCTACGCTTTCGTCCATCAGCGTCAATCGGCATTTAGTAACCTACCTTCGCAGTCGGGGTTCTGTGTAACATCTATGTATTTCGCCGCTACACTACACATTCCAGCTACTTCAATACTATTCAAGACTAACAGTAGCAACGGCAGTCCTACAGTAAAGCTGCATGTCTTCACCTCTGCCTTATCAACCCGCCTACGGACCATTTAAACCTAATCACTCCGGATAACGCTCGCACCCTACGCTCTACGGCTGCTGCTGGCACTGAGTT
+
-6,A6<EEEGG,<,,6666E,,;6,C,,=,,BFFC@,,C,6@F<,CCCGC,C@@E@B6,6<<FE++866,,<C,,:,,:A,5ABC7,B,67:+4+4,5:,:AF,C<E?C,5,,5C,5,@BFGC+C,FEF,,A,,,,C>EG4,@==D,3E;ECA,7:,779,,@,@DF,:,,36@8+9+9?+22,653@,,,7AD7CC+5=;?1+?0**):>*191;*+1/@>=BF9(5=2(((6()*.)+.7=(5;7))(743;(1(1443((2(4((3,-(4(((,()6((-4(-))).).((,(())..
@M04999:289:000000000-L3R54:1:1101:25578:13307 2:N:0:416
GGCATGACTACACGGGTATCTAATCCTGTTTGCTCCCCACGCTTTCGCATCTCAGCGTCAGTATCTGTCCAGAAGGCCGCCTTCGCCACCGGTATTCCTCCACATCTCTACGCATTTCACCGCTACACGTGGAATTCTACCTTCCTCTACAATACTCCAGATAACCAGTTTTAAGTGCAATTCCCAGGTTGAGCCCGGGGCTTTCACACCTAACTTAATTATCCGCCTACATGCCCTTTACGCCCAGTCATTCCGATTAACGCTCGCACCCCCCGTATTACCGCGGCTGCTGGCACGGAGT
+
<CC<CGFDEEG@FGCEGGFFGFC9ECFGGCFGGGGFGCFB:CCECFGGGCFAEGCEE@FCE<EFFFG<FEE<@DFEFCGGGGGGGG7=BE:7FEAE<FGGGFGFAAE9FEGGGEGGA9FGFBFC=@DGE,A=44E=EEGGGCEGGGFFF8A?,=DGGGC=D9B=E+2=@A8:DEDF7DD9C?CGGGF6DFCEGGGGDDDD*@/989BEB)>E3A@B@BF?F?C4=B22>B;C)34(63=:CDD(6?6;))7)1?34<(,:>0(14496B>F>(414((55AF?,(-(4130:02,,-,(44
@M04999:289:000000000-L3R54:1:1101:13751:13337 2:N:0:416
AAGACTACCCGGGTATCTAATCCTGTTCGCTCCCCACGCTTTCGTCCATCAGCGTCAATCGGTATTTAGTAACCTGCCTTCGCAATCGGGGTTCTGTGTAATATCTATGCATTTCACCGCTACACTACACATTCCAGCTACTTCAATACTATTCAAGATTAACAGTATCAACGGCAGTTCTACAGTTAAGCTGCAGGTTTTCACCGCTGACTTATCAACCCGCCTACGGACCCTTTAAACCCAATAAATCCGGATAACGCTCGCATCCTCCGTATTACCGCGGCTGCTGGCACGGAGTT
+
CCCCCGGFGGGGGGGGGGGGGGGGGGGGGGGGGGGGGDGGGGGGGDGGGGGGGGGGGGGGGGGGGGGGGGGGGGGGGGGGGGGGGGGGGGGGGGGGGGGGGGGGGGGGGGGGGGGGGGGGGGGGGGGGGGGGGGGGGGGGGGGGGGGGGGGDGGGGGGGCEGGGGGGGGGGGGGGGFGFGGGGGGGGGGGGGGGGGGGGCCFFFFF>EFFDFFFFFFFFFDF=@F9B@2=@FFFFFFFFFFFFFF@EFFFFF@?F@FF0;??FB;:6282<9((3:<A4:9(43;B??>>BFFFFFB:7
@M04999:289:000000000-L3R54:1:1101:16481:13351 2:N:0:416
CCACTGGGGTCTCTAATCCTGTTTGCCCTCCACGCTTTCGCATCTCAGCGTCAGTATCTGTCCAGGAGGCCGCCTTCGTCACCGGTATTCCTCCACATCTCTACGCATTTCACCGCTACACGTGGAATTCTACCTCCCTCTACAATACTCCAGCTAACCAGTTTTACGTGCAATTCCCAGGTTGCGCCCGTGTCTTTCACACCTAACTTAATTATCCGCCTACTTGCTCTTTACGCCCAGTCATTCCGATCAACGCTCGCACCCTCCGTATTACCGCCGCTGCTGCCACTGCGGTAGCCGG
+
A-8ACG,,@+,,,=F<FGCFAFF9FF,6,;6@;@FFF,F:C@FCGE@66CC@@CF@6CC9;FDFE<DF,:@@FEGGFF,@D@F,@>BF,9<@FA,9E5F5F??AB@7F?,AAE9+@+>:BFCFF@+C<F<5,94,,@E=8@F8D8,,,@EGG88,@DDGG,@A8EF,=@8=+,@+2?+3+=DF,,+@+CE*;,@;E+=B+?A566A63A66>8=BF?*3>)5>*19C*81*/*1(:;B?)6=3?)9C3,6(,.3;:,:((((--44?9?0144)4(((,((,4?F?F)4(3)((-((.)4(
@M04999:289:000000000-L3R54:1:1101:19687:13358 2:N:0:416
CGACTACCGGGGTATCTAATCCTGTTTGCTCCCCACGCTTTCGCATCTCAGCGTCAGTATCTGTCCAGAAGGCCGCCTTCGCCACCGGTATTCCTCCACATCTCTACGCATTTCACCGCTACACGTGGAGTTCTACCTTCCTCTGCAATACTCTAGTTAACCAGTTTTAAGTGCAATTCCTAGGTTGAGCCCAGGGCTTTCACACCTAACTTAATTATCCGCCTACATGCCCTTTACGCCCAGTCATTCCGATTAACGCTCGCACCCTCCGTATTACCGCGGCTGCTGGCACGGAGTTAGC
+
CCCCCGGGGGGGGGGGGGGGGGGGGGGGGGGGGGGGGGGGGGGGGGGGGGGGGGGGGGGGGGGGGGGGGGGGGGGGGGGGGGGFGGEGGCGGGGGGGGGGGGGGGGGGGGGGGGGGGGGGGGGGGGGGGGGGGGGGGGGGGGGGGGGFGGGGGGGGGGGGGGGGGGGFFGGGGGGGFGFGGGGGGGGGGGGGGGG>DGGGFFFFFFFFEFFFEBFFFFFEBDFF@FFEFFF=:@ECE2;E@<0/7AFEFFFDFF;CFF;33;;>BF:0:?64:1:<ABBFF66(7:?D::0<:>96<?<25
@M04999:289:000000000-L3R54:1:1101:23213:13363 2:N:0:416
TGACTACTGGGGTATCTAATCCTGTTTGCTCCCCACGCTTTCGCATCTCAGCGTCAGTATCTGTCCAGAAGGCCGCCTTCGCCACCGGTATTCCTCCACATCTCTACGCATTTCACCGCTACACGTGGAATTCTACCTTCCTCTACAATACTCCAGATAACCAGTTTTAAGTGCAGTTCCCAGGTTGAGCCCGGGGCTTTCACACCTAACTTAATTATCCGCCTACATGCCCTTTACGCCCAGTCATTCCGATTAACGCTCGCACCCTCCGTATTACCGCGGCTGCTGGCACGGAGTTAGC
+
CCCCCGGGFGGGGGGGGGGGGGGGGGGGGGGGGGGGGGGGGGGGGGGGGGGGGGGGGGGGGGGGGGGGGGGGGGGGGGGGGGGGGGGGGGGGGGGGGGGGGGGGGGGGGGGGGGGGGGGGGGGGGGGGGGGGGGFGGGGGGGGGGGGGGGGGGGGGGGGGGGGGGGGGGGGGGGGGFGFGGGGFGGFGFE?FGGGGGGGGFFFCFFAFB@EFEFFAEFF44>@FFF@E5=BBFFFFFFFFFF;347?CEEEDF;(7C09<:19>9B<,48>B?<>ABF(9316((,4)8??DF09><FBB>
@M04999:289:000000000-L3R54:1:1101:13575:13363 2:N:0:416
GACTACAGGGGTATCTAATCCTGTTCGCTACCCATGCTTTCGAGCCTCAGCGTCAGTAACAGACCAGAGAGCCGCCTTCGCCACTGGTGTTCTTCCATATATCTACGCATTTCACCGCTACACATGGAGTTCCACTCTCCTCTTCTGCACTCAAGTCTCTCAGTTTCCGATGCTCTTCCTCAGTTAAGCTGAGGGCTTTCACATTCAGACTTAAAAGACCGCCTGCGCTCCCCTTACGCCCAATAAATCCGGACAACGCTTGCCACCTACGTATTACCGCGGCTGCTGGCACGTAGTTAGC
+
CCCCCGGGGGGGGGGGGGGGGGGGGGGGG7FGGGGGGGGGGGGGGGGGGGGGGGGGGGGGGGGGGGGGGGGGGGGGGGGGGGGGGGGGGGGGGGGGGGGGGGGGGGGGGGGGGGGGGGGGGGGFGGFGGGGGGGGGGGGGGGGGGGGGGGGGGGGGGGGGGGGGGGGGGDGGGGGGFGFGGGGGGGGGDGGGGDG>FGGGFFFFFFFFFEEFFFFFEFFFEBFFFF=B@?@FFDF@FFFFFD@@;3)76@@6?BFFDFFFFFFFFF<????FBF?FFF0>>;019?F?BF?BF:<1:5A><
@M04999:289:000000000-L3R54:1:1101:4873:13378 2:N:0:416
TGAGTGACTACTCGGGTATCTAATCCTGTTTGCTCCCCACGCTTTCGCATCTCAGCGTCAGTATCTGTCCAGAAGGCCGCCTTCGCCACCGGTATTCCTCCACATCTCTACGCATTTCACCGCTACACGTGGAATTCTACCTTCCTCTACAATACTCCAGGTAACCAGTTTTAAGTGCAATTCCCAGGTTGAGCCCGGGGCTTTCACACCTAACTTAATTATCCGCCTACATGCCCTTTACGCCCAGTCATTCCGATTAACGCTCGCACCCTCCGTATTACCGCGGCTGCTGGCACGGAGT
+
CCCCCGGGGGGGGGGGGGGGGGGGGGGGGGGGGGGGGGGGGGGGGGGGGGGGGGGGGGGGGGGGGGGGGGGGGGGGGGGGGGGGGGGGGGGGGGGGGGGGGGGGGGGGGGGGGGGGGGGGGGGGGGGGGGGGGGGGGGGGGGGGGGGGGGGGGGGGGGGGGGGGGGFDGGGGGGGGFGFGGGGGGGGGGFGGFGGGGGGGFFFFFFFCEAFFFFFF@CFEFEFF@B@2-:BECEFD@FFFC@@@@?6;@<EFFFF0;<?FC<1:?;06>6:B:?FBF7?BF2?F6969><0)2(4<:01(-
@M04999:289:000000000-L3R54:1:1101:12139:13403 2:N:0:416
GGGACTACTAGGGTATCTAATCCTGTTCGCTCCCCACGCTTTCGTCCATCAGCGTCAATCGGTATTTAGTAACCTGCCTTCGCAATCGGGGTTCTGTGTAATATCTATGCATTTCACCGCTACACTACACATTCCAGCTACTTCAATACTATTCAAGATTAACAGTATCAACGGCAGTTCTACAGTTAAGCTGCAGGTTTTCACCGCTGACTTATCAACCCGCCTACGGGCCCTTTAAACCCAATAAATCCGGATAACGCTCGCATCCTCCGTATTACCGCGGCTGCTGGCACGGAGTT
+
CCCCCGGGGGGGGGGGGGGGGGGGGGGGGGGGGFGGGGGGGGGGGGGGGGGGGGGGGGGGGDGGGGGGGFFGGGGGGGGGGGGGDGGGGGGGGGGGGGGGGGGGGGGGGGGGGGGGFGGGGGGGGGGGGGGGGGFDDFFGGGGGGFGGGGGGGGGGGFGGGGGGGGFFGGGGGEDGFFFGGGGGGGGGDFGGGGGGGFFGFFFFFFEFFFFFFFFFFFFF?AFFFFF@@F>@@FBBEF4=@<D0@EFFFF@FF0;@EFD>;219>FFFFF?9??:BAA<BB>F>BBFFFB<B<B6>9<B
@M04999:289:000000000-L3R54:1:1101:9813:13423 2:N:0:416
GGACTACCCGGGTATCTAATCCTGTTCGCTCCCCACGCTTTCGTCCATCAGCGTCAATCGGTATTTAGTAACCTGCCTTCGCAATCGGGGTTCTGTGTAATATCTATGCATTTCACCGCTACACTACACATTCCAGCTACTTCAATACTATTCAAGATTAACAGTATCAACGGCAGTTCTACAGTTAAGCTGCAGGTTTTCACCGCTGACTTATCAACCCGCCTACGGACCCTTTAAACCCAATAAATCCGGATAACGCTCGCATCCTCCGTATTACCGCGGCTGCTGGCACGGAGTTAGC
+
CCCCCGEGGDGC@CGDGGGGGGGGGGGGGGGFFGCGGCGGGCGGGGDGGFGGGGGGGGGFGFGFFGFFGGGGGGCE<EEEDGG7FFGGG>FGGGGGGFF<FC9@=FCFFEFGGGGCGDGE:E:=AFFGGFFFGGGGCDDFGGCGGG;DFGGGGGGGGGFFCG8AFGFFGGGGCC6CD9=DGGDFGGGGGGDCCFGFFGGFFFF;5?D5=DFC;@CC<FFFEFBF((822@2@FF@EEEFFDF1@;A<?5466(62@E<B?<>(48>BBFBB:0:0<BB?6(,3;B03B:<??1(((-.-4-
@M04999:289:000000000-L3R54:1:1101:8738:13432 2:N:0:416
GACTACCAGGGTATCTAATCCTGTTTGCTCCCCACGCTTTCGCACCTCAGCGTCAGTATCTGTCCAGAAGGCCGCCTTCGCCACCGGTATTCCTCCACATCTCTACGCATTTCACCGCTACACGTGGAATTCTACCTTCCTCTACAATACTCCAGATAACCAGTTTTAAGTGCAGTTCCCAGGTTGAGCCCGGGGCTTTCACACCTAACTTAATTATCCGCCTACATGCCCTTTACGCCCAGTCATTCCGATTAACGCTCGCACCCTCCGTATTACCGCGTCTGCTGGCCCGGAGTTGACC
+
CCCCCGGGGGGGGGGGGGGGGGGGGGGGGGGGGGGGGGGGGGGGGGGGGGGGGGGGGGGGGGGGGGGGGGGGGGGGGGGGGGGGGGGGGGGGGGGGGGGGGGGGGGGGGGGGGGGGGGGGGGGGGGGGGGGGGGGGGGGGGGGGGGGGGGGGGGGGGGGGGGGGFGGGGFFFGGFFFGFGGGGGGGGGGGGGCEGGGGGGFFFFFFFFFFE6EFFFFFFDFFFFFEFFFFFFFEFC;?9EFD8<E?C??EFFFFEC?B04190793146>F0:(6>D2((-,-:4<>??(-(4(4-3--).
@M04999:289:000000000-L3R54:1:1101:23327:13442 2:N:0:416
TGTGACTACACGGGTATCTAATCCTGTTCGCTCCCCACGCTTTCGTCCATCAGCGTCAATCGGTATTTAGTAACCTGCCTTCGCAATCGGGGTTCTGTGTAATATCTATGCATTTCACCGCTACACTACACATTCCAGCTACTTCAATACTATTCAAGATTAACAGTATCAACGGCAGTTCTACAGTTAAGCTGCAGGTTTTCACCGCTGACTTATCAACCCGCCTACGGACCCTTTAAACCCAATAAATCCGGATAACGCTCGCATCCTCCGTATTACCGCGGCTGCTGGCACGGAGTT
+
CCCCCGGGGGGGGGGGGGGGGGGGGFGGGGGGGGGGGGGGGGGGGGGGGGFGGGGGGGGGGGGGGGFGGGGGGGGGGDFGGGGDEFGGGGGGGGGGGGGGGGFGDFFGGGGGGGGGGFGGGGGGGGGGGGGGGGGGGGGGGGFGGDFFGGGGGGGGGGGFGFFGGGDFCGFGGDDGEGFGFCFGGGGGGFGGGFGGGGF?BFFFFFFDFFFFFFFFFFFFAABFFFDB>@F>BDFFF<CAEFFF?@8@EE3=@;1<DFFF>BFFFF0;F<2794?(2<>A?BF>>B60:>B6:<121(,4
@M04999:289:000000000-L3R54:1:1101:20764:13447 2:N:0:416
ACCGACTACAGGGGTATCTAATCCTGTTTGCTCCCCACGCTTTCGCATCTCAGCGTCAGTATCTGTCCAGAAGGCCGCCTTCGCCACCGGTATTCCTCCACATCTCTACGCATTTCACCGCTACACGTGGAATTCTACCTTCCTCTACAATACTCTAGTTAACCAGTTTTAAGTGCAATTCCTAGGTTGAGCCCAGGGCTTTCACACCTAACTTAATTATCCGCCTACATGCCCTTTACGCCCAGTCATTCCGATTAACGCTCGCACCCTCCGTATTACCGCGGCTGCTGGCACGGAGTTT
+
CCCCCGGGGGGGGGGGGGGGGGGGGGGGGGGGGGGGGGGGGGGGGGGGGGGGGGGGGGGGGGGGGGGGGGGGGFGGGGGGGGGGGGGGGGGGGGGGGGGGGGGGGGGGGGGGGGGGGGGGGGGGGGGGFGGGGGGGGGGGGGGFGGGGGGGGGGGGGGGGGGGGGGGGGGGGGGFGFGFGGGGGFFGGFGGGGGGGFGGGFFFFFFFFFEFFEFFFFFFFF6>BF@=BEEEEEDFFFFFBDBF1?EFFEEFFEFFDF?C@FFFFF;>>F???9:(4:A<90603699?F>>:0)44(7<:-
@M04999:289:000000000-L3R54:1:1101:19478:13452 2:N:0:416
CCAGACTACTGGGGTATCTAATCCTGTTTGCTACCCACGCTTTCGAGCATGAACGTCAGTGTTATCCCAGGAGGCTGCCTTCGCCATCGGTATTCCTCCACATCTCTACGCATTTCACTGCTACACGTGGAATTCTACCTCCCTCTGACACACTCTAGTTTGACAGTTTCAAATGCACGTCCCAAGTTGAGCTCGGGGATTTCACATCTGACTTATCTAACCGTCTGCGCTCGCTTTACGCCCAGTAATTCCGATTAACGCTCGCACCCTCCGTATTACCGCGGCTGCTGGCACGTAGTTT
+
CCCCCGGGGGGGGGGGGGGGGGGGGGGGGGGG@FCFGGGGGGGGGGGGGGGGGGGGGGGGGGGGGGGGGGGGGGGGGGFGGGGGGGGGGGGGGGGGGGGGGGGGGGGFFFGGGGGGGGGGGGFGGGGGGGGFGFGGGGGGGGGGGGGGGGF8EFGGGCFFCFEGFGGGCFGGAAFGFG5@FGGGB8EGFCFE,@EDGC>DFFAFFC@FEF*:CCFAABC;FC=ADFDCA=55/62=88CA@F@6?;<3<<CFF0;?D?C(63(.:1>96:(27????DFF<>19>>960530(4:???FF)
@M04999:289:000000000-L3R54:1:1101:10077:13465 2:N:0:416
GACTACTTGGGTATCTAATCCTGTTCGCTACCCATGCTTTCGAACCTCAGCGTCAGTTACAGACCGGAGAGCCGCCTTCGCCACTGGTGTTCTTCCATATATCTACGCATTCCACCGCTACACATGGAGTTCCACTCTCCTCTTCTGCACTCAAGAAAAACAGTTTCAGCTGCACTTCCCCGGTTAAGCCGAGGGCTTTCACAGCTGACTTGTTCTCCCGCCTGCGTTCGCTTTACGCCCAATAAATCCGGACAACGCCTGCCACCTACGTATTACCGCGGCTGCTTGCACGTAGTTTGCC
+
CCCCCFF,CFGGGGCFAGGAGGEFFC@FCCGGGGGGGGGGGGFGGGFDEFGGGEGGGGGGGGFGGGGGGEGGGGGGGGGGGGEGGCFFGGG9FG<FFGGGFF9<AFDFGGGG9BFGGGG7FEGGGCGFFFGAFCF;>=EGFGCFGGFFGGA8A,=EFGGFGGGGGGADFGGGGGGGFFFGGGDGGEGGGGCGCEECCDG?9@FFA6FFFEF3@AFFEAF>;@=2;9@DFFF;@@EF@DFFFF@;@E2)49(26>FFF>(43:BFFFF:B?B<A?FFF666((((-)653,436:0:A).64
@M04999:289:000000000-L3R54:1:1101:15891:13474 2:N:0:416
ATTAGGACTACTAGGGTATCTAATCCTGTTTGCTCCCCACGCTTTCGCATCTCAGCGTCAGTATCTGTCCAGAAGGCCGCCCTCGCCACCGGTCTTCCTCCACATCTCTACGCATTTCACCGCTACACGTGGAATTCTACCTTCCTCTACAATACTCTAGTTAACCAGTTTTAAGTGCAATTCCTAGGTTGAGCCCAGGGCTTTCACACCTAACTTAATTATCCGCCTACATGCCCTTTACGCCCAGTCATTCCGATTAACGCTCGCACCCTCCGTATTACCGCGGCTGCTGGCACGGAGT
+
CCCCCGGGGGGGGGGGGGGGGGGGGGGGGGGGGGGGGGGGGGGGGGGGGGGGGGGGGGGGGGGGGGGGGGGGGGGGGGGGGGGGGGGGGGGGG7CGGGGGGGGGGGGGGGGGGGDGGGGGGGGGGGGGGGGGGGGGGGGGGGGGGGGGGGGFGFGGGGGGGGGGGGGGFFFGGGGGFGFGGGGGGGGGGGGGGGGGGGGGDFFFFFFFFFFFEFFFFFFEFFFFFFFFFFFFFEF9BDFFFFFFFFDFE@EFFFF0;<1EFFFFFFF>FF<10:2:?:BFBF<BF(39>FFF>BBF<13>-
@M04999:289:000000000-L3R54:1:1101:29295:13475 2:N:0:416
TGAAGACTACCGGGGTATCTAATCCTGTTCGCTACCCATGCTTTCGAACCTCAGCGTCAGTTACAGACCAGAGAGCCGCCTTCGCCACTGGTGTTCTTCCATATATCTACGCATTCCACCGCTACACATGGAGTTCCACTCTCCTCTTCTGCACTCAAGAAAAACAGCTTCAGCTGCACTTCCCCGGTTAAGCCAAGGGCTTTCACAGCTGACTTGTTCTCCCGCCTGCGTTCGCTTTACGCCCAATAAATCCGGACAACGCTTGCCACCTACGTATTACCGCGGCTGCTGGCACGTAGTT
+
CCCCCGGGGGGGGGGGGGGGGGGGGGGGGGGGGGGGGGGGGGGGGGGGGGGGGGGGGGGGGGGGGGGGGGGGGGGGGGGGGGGGGGGGGGGGGGGGGGGGGGGGGGGGGGGGGGGGGGGGGGGGGGGGGGGGGGGGGGGGGGGGGGGGGGGGGGGGGGGFG8DEGGGGGGGGGGGGFGFGGGGGGGCEGGGGGG,7CGGDFFFFFFFFFEBFFFFFFFFFFEF9@FFDFFFFFFFF<FEFDFFF@DF@A9C<3,4(36::>FF0(3>BFB:>?0.))4:ABF;(6613:73(,(43.4<?<
@M04999:289:000000000-L3R54:1:1101:9228:13495 2:N:0:416
GAGGACTACCCGGGTATCTAATCCTGTTCGCTCCCCACGCTTTCGTCCATCAGCGTCAATCGGTATTTAGTAACCTGCCTTCGCAATCGGGGTTCTGTGTAATATCTATGCATTTCACCGCTACACTACACATTCCAGCTACTTCAATACTATTCAAGATTAACAGTATCAACGGCAGTTCTACAGTTAAGCTGCAGGTTTTCACCGCTGACTTATCAACCCGCCTACGGACCCTTTAAACCCAATAAATCCGGATAACGCTCGCATCCTCCGTATTACCGCGGCTGCTGGCACGGAGTT
+
CCCCCGGGGGGGGGGGGGGGGGGGGGGGGGGGGGGGGGGGGFGGGGGGGGGGGGGGGGGGGGGGGGGGGGGGGGGGGGGGGGGGGGGGGGGGGGGGGGGGGGGGGGGGGGGGGFGGGGGGGGGGGGGGGGGGGFGGGCFGCFGGGGGGGGGGGGGGGFGGGGGFFGFAFFGFGGGGFGFGGGGGE?DEFGGGGGGGGGGGFFFFFFFEFFFDFFFFFFF@FABFFF?DFDDFBF@FFEFFEDF?FFF3;EFFFB?F@<EDFFF9BBB>B?FF(31?B2AA?>B;>BBFF:BFB?BF>FB:
@M04999:289:000000000-L3R54:1:1101:13336:13502 2:N:0:416
GACTACCCGGGTATCTAATCCTGTTCGCTCCCCACGCTTTCGTCCATCAGCGTCAATCGGTATTTAGTAACCTGCCTTCGCAATCGGGGTTCTGTGTAATATCTATGCATTTCACCGCTACACTACACATTCCAGCTACTTCAATACTTTTCAAGATTAACAGTATCAACGGCAGTTCTACAGTTAAGCTGCAGGTTTTCACCGCTGACTTATCAACCCGCCTACGGACCCTTTAAACCCAATAAATCCGGATAACGCTCGCATCCTCCGTATTACCGCGGCTGCTGGCACGGAGTTAGCC
+
CCCCCGGGGGGGGGGGGGGGGGGGGGGGGGGGGGGGGGGGGGGGGGGGGGGGGGGGGGGGGGGGGGGGGGGGGGFGGGGGGGGGGGGGGEGGGGGGGGGGGFGGGGGGGGGGGGGGGGGGGGGGGGGGGGGGGGGGGFGEGGGGGFGGGGGGGGGGGEFGGGGGGGGGGGGGDGGDFGFGGGFEGGDFGGGGGGGGGGGGFFFAEFFFFFEFEFFFBFF=D>=?D@F9>9>DDFFCCEFFD7@;AE?3=@>;<<EE?>FF9>FFF?B<BF:?0:AAA0>0(2126::2:?>?029:?9>F:
@M04999:289:000000000-L3R54:1:1101:2438:13549 2:N:0:416
GTCGACTACACTGGTATCTAATCCCGTTTGTTCTCCACGCTTTCGCATCTCAGCGTCAGTATCTGTCCAGAAGGCCGCCTTCGCCACCGGTATTCTTCCACATCTCTACGCATTTCACCGCTACACGTGGAATTCTCCCTTCCTCTACAATACTCCAGATAACCAGTTTTAAGTGTAATTCCCAGGTTGAGCCCGGGGCTTTCACACCTAACTAAATTATCCGCCTACATGCCCTTTACGCCCAGCCATCCTGATGACAGCTCGCACCCTCCGCATTACCCCGGCTGCTGGCACGGCGATT
+
6BC,,8@+6E,66EE,F<F,,CF@,6C,CC,CF,CE9F7+8,C,BF,,+CF9@@C6,,8,<C,,,66E<6FCGGFG4+8,45,@,8C8>+7@DF?,5C,:E<FAFGGA,FG:+4E<5FF@F8++CF=9,?7AA8,@,@@=EF8DFD9,@,@=D=F,6@AD9A,@963@EC=8=26,+6+2??GF?G=FC,4<?810**<*0*+4=EF9)<:=A6*9*1;<+62@2953>67)>:333)/08(6((((/4(()).))1)))6)61;(79?(324((32).4(3,(4(-,:23((58,(((-(
@M04999:289:000000000-L3R54:1:1101:13327:13564 2:N:0:416
GTAGACTACACGGGTATCTAATCCTGTTTGCTCCCCACGCTTTCGCATCTCAGCGTCAGTATCTGTCCAGAAGGCCGCCTTCGCCACCGGTATTCCTCCACATCTCTACGCATTTCACCGCTACACGTGGAATTCTACCTTCCTCTACAATACTCCAGATAACCAGTTTTAAGTGCAGTTCCCAGGTTGAGCCCGGGGCTTTCACACCTAACTTAATTATCCGCCTACATGCCCTTTACGCCCAGTCATTCCGATTAACGCTCGCACCCTCCGTATTACCGCGGCTGCTGGCACGGAGTT
+
CCCCCGGGGGGGGGGGGGGGGGGGGGGGGGGGGGGGGGGGGGGGGGGGGGGGGGGGGGGGGGGGGGGGGGGGGGGGGGGGGGGGGGGGGGGGGGGGGGGGGGGGGGGGGGGDGGGGGGFGGGGGGGGGGGGGGGGGGGGGGGGGGGGGGGGGGGGGGGGGGGGGGGEGGGGFGGGFFGFGGGGGGGGGGDGGCGGDGCDGFFF9FFADFF)-:BAB4BCEFCFF@D2>;CEFE@FFF<9)6>>?<EEEEFFEF02?@3>0240396;962:26:2:7)64(491144?B:01(,4(71:2
@M04999:289:000000000-L3R54:1:1101:12735:13580 2:N:0:416
TGACTACCCGGGTATCTAATCCTGTTTGCTCCCCACGCTTTCGCATCTCAGCGTCAGTATCTGTCCAGAAGGCCGCCTTCGCCACCGGTATTCCTCCACATCTCTACGCATTTCACCGCTACACGTGGAATTCTACCTTCCTCTACAATACTCTAGTTAACCAGTTTTAAGTGCAATTCCTAGGTTGAGCCCAGGGCTTTCACACCTAACTTAATTATCCGCCTACATGCCCTTTACGCCCAGTCATTCCGATTAACGCTCGCACCCTCCGTAGTACCGCGGCTGCTGGCACGCAGTTAGC
+
CCCCCGGFGFFGGGGGGGGGGGFGGGGGGGGGGGGGGGGGGGGECCFEFGGGGGGGGEGGAFGFGFGGGGGGGGGG7C7EFGDCCFGGGG7FGGGGGGGGGGGGGGGGGGGFGGGGFGG7CDGGGGGG><EFGFGGG9FCFGGGEFD9DFGGGGFCFGFFGGF?DFFGGFFGGGGFFFFGGFGF;EEFGFEF?FGGGGGGBFFFF?FFB@E<>=AFFFF?DF@AF@=:18:BEF96855)61;43<?6<?11;0;CF00?(31>;B:??10(,(-46>?>7(7>;::?(4720(,(-666)
@M04999:289:000000000-L3R54:1:1101:28935:13586 2:N:0:416
TGACCACAAGGGTATCTAATCCTGTTCGCTCCCCACGCTTTCGTCCATCAGCGTCAATCGGTATTTAGTAACCTGCCTTCGCAATCGGGGTTCTGTGTAATATCTATGCATTTCACCGCTACACTACACATTCCAGCTACTTCAATACTATTCAAGATTAACAGTATCAACGGCAGTTCTACAGTTAAGCTGCAGGTTTTCACCGCTGACTTATCAACCCGCCTACGGACCCTTTAAACCCAATAAATCCGGATAACGCTCGCATCCTCCGTATTACCGCGGCTGCTGGCACGGAGTTAGC
+
CCCC,FGGGGGGGGGGGGGGGGGGGGGGGGGGGGGGGGGGGGGGGGGGGGGGGGGGGGGGGGGGGGGGGGGGGGGGGGGGGGGGGGGGGGGGGGGGGGGGGFGGGGGGGGGGGGGGGGGGGGGGGGGGGGGGGGGGGGGGGGGGGGGGGGGGGGGGFGGGGGGGGGGGGGGGGGGGFGFGGGGGGGGGFGGGGGGGGGGGFFFFFFFFBFFFFFFFFFFFBFF>=B@FFFFFFFFCECFF6<FFF8CEE@9FFFFFFFF@FFFBFFF?FFFF?FF):ABFFFFF>??FFB:?10(-8:A2-
@M04999:289:000000000-L3R54:1:1101:27162:13702 2:N:0:416
GGACTACAAGGGTATCTAATCCTGTTCGCTCCCCACGCTTTCGTCCATCAGCGTCAATCGGTATTTAGTAACCTGCCTTCGCAATCGGGGTTCTGTGTAATATCTATGCATTTCACCGCTACACTACACATTCCAGCTACTTCAATACTATTCAAGATTAACAGTATCAACGGCAGTTCTACAGTTAAGCTGCAGGTTTTCACCGCTGACTTATCAACCCGCCTACGGACCCTTTAAACCCAATAAATCCGGATAACGCTCGCATCCTCCGTATTACCGCTGCTGCTGGCACGGAGTTAGC
+
CCCCCGGGGGGGGGGGGGGGGGGGGGGGGGGGGGGGGGGGGGGGGGGGGGGGGGGGGGGGGGGGGGGGGGGGGGGGGGGGGGGGGGGGGGGGGGGGGGGGGGGGGGGFGGGGGGGGGGGGGGGGGGGGGGGGGGGGGGGGGGGGGGGGGGGGGGGGGGGGGGGGGGGGGGGGGGGGFGFGGGGGGGGGGGGGGGGGGGGGFFFFFFFFFFFFFF++;AFFB9AFFF@?@>BFFFFCCEEFFFFFFFEEEEFB<0;EE<B@F039:>>72:>FF::AFFB0(4>>3).)4:?B?9B(4:A>4
@M04999:289:000000000-L3R54:1:1101:2934:13745 2:N:0:416
GACTACTAGGGTATCTAATCCTGTTCGCTCCCCACGCTTTCGTCCATCAGCGTCAATCGGTATTTAGTAACCTGCCTTCGCAATCGGGGTTCTGTGTAATATCTATGCATTTCACCGCTACACTACACATTCCAGCTACTTCAATACTATTCAAGATTAACAGTATCAACGGCAGTTCTACAGTTAAGCTGCAGGTTTTCACCGCTGACTTATCAACCCGCCTACGGACCCTTTAAACCCAATAAATCCGGATAACGCTCGCATCCTCCGTATTACCGCGGCTGCTGGCACGGAGTTAGCC
+
CCCCCGGGGGGGGGGGGGGGGGGGGGGGGGGGGGGGGGGGGGGGGGGGGGGGGGGGGGGGGGGGGGGGGGGGGGGGGGGGGEGGGGGGGGGGGGGGGGGGGGGGGGGGGGGGGGGGGGGGGGGGGGGGGGGGGGGGGGGFGGGGGGGGGGGGGGGGGGGGGGGGGGGGGGGGGGGGFGFGGGGGGGGGGGGGGGGGGGGGFFFFFFFFC;EFFFFFFFFFFFFFFAF>>@FB=EFEFFFFF=8@E<CFFB>FFFFFF9((6:>6(:?A?>FF??ABFFF6399>?:2?027:>19:4<>A:
@M04999:289:000000000-L3R54:1:1101:5276:13766 2:N:0:416
CGTGCGACTACACGGGTATCTAATCCTGTTTGCTCCCCACGCTTTCGCATCTCAGCGTCAGTATCTGTCCAGAAGGCCGCCTTCGCCACCGGTATTCCTCCACATCTCTACGCATTTCACCGCTACACGTGGAATTCTACCTTCCTCTACAATACTCCAGATAACCAGTTTTGAGTGCAATTCCCAGGTTGAGCCCCGGGCTTCCACACCTAACTTAATTATCCGCCTACATGCCCTTTACGCCCAGTCATTCCGATTAACGCTCGCACCCTCCGTATTACCGCGCCTGCTGGCACGGAGT
+
CCCCCGGGGGGGGGGGCEFGGGGGGGGGGGGGGGGDCFGGGGGDGGGGGCFGGGGGGGGGGGGGGFDFCFGGGGGGGGGDGGCFGGGGCFGGGGGGGGFFFGGGFGFGGGGDGGGGFGGGGDGGGGGGGGGGFGGGGGGCFGGGGGGGGGGGFCFGGGG?FFGGGGGFA==E?EGGFFFGGGDFFAEFGGGGFG9FGGCDA>>FFFFA=@FFFFF=EFF<FFFEF?@FFDFCEE8@E@3@CD;;>@;;=<?ECFFF01:>AFFF?29099??62>?::>BF26;1(,3((43:((.,2663
@M04999:289:000000000-L3R54:1:1101:2100:13768 2:N:0:416
GACTACACGGGTATCTAATCCTGTTTGCTCCCCACGCTTTCGCATCTCAGCGTCAGTATCTGTTCAGAAGGCCGCCTTCGCCACCGGTATTCCTCCACATCTCTACGCATTTCACCGCTACACGTGGAATTCTACCTTCCTCTACACTACTCTAGTTAACCAGTTTTAAGTGCTATGCCTAGGTTGAGCCCAGGGCTTTCACACCTAACTTATTTATCCGCCTACATGCCCTTTACCCCCAGTCTTCCCGATTAACGCTCCTACCCTCCGCATACCGCGGCTGCTGGCCTGTATTGAGCCC
+
--AA,@C,BFG@FF@C,<F<<FAFFGFCF@E6F@@:FG@FG,6F,F<FGFG:FGEG,FAFC@<,CFEE,FCEAF+F?,?,@@FBE>EGGFDFGCFD<AE,5EF<4E:FGB@=EE<A?@CCF=DEF@7:,C5;C@EDFDFBEDC,=;,@8FGF,E,@FGF9@DGGD+@,D,E88,==+=;D9?6E;:::,@:,,@++*;*<1??C*99?)0;8*=+=<F+54<<AB2A8))07>@/8*(8D2>(7)9).,61.(/.)(((((()/6(.6(3((((,.((-(-((4)5((,41).)6-).:((
@M04999:289:000000000-L3R54:1:1101:19966:13774 2:N:0:416
TGACTACCGGGGTATCTAATCCTGTTCGCTCCCCACGCTTTCGTCCATCAGCGTCAATCGGTATTTAGTAACCTGCCTTCGCAATCGGGGTTCTGTGTAATATCTATGCATTTCACCGCTACACTACACATTCCAGCTACTTCAATACTATTCAAGATTAACAGTATCAACGGCAGTTCTACAGTTAAGCTGCAGGTTTTCACCGCTGACTTATCAACCCGCCTACGGACCCTTTAAACCCAATAAATCCGGATAACGCTCGCATCCTCCGTATTACCGCGGCTGCTGGCACGGAGTTAGC
+
CCCCCGGGGGGGGGGGGGGGGGGGGGGGGGGGGGGGGGGGGGGGGGGGGGGGGGGGGGGGGGGGGGGGGGGGGGGGGGGGGGGGGGGGGGGGGGGGGGGGGGGGGGGGGGGGGGGGGGGGGGGGGGGGGGGGGGGGGGGGGGGGGGGGGGGGGGGGGGGGGGGGFGGGGGGGDGGGFGFGGGGGGGGGGGGGGGGGGGFGFFFFFFFBADFFFFFFFFFFFFFFFFF@@FFFFFFFE<EADD015AFFFFFF?DFFFBFFBF;FFF:>BBFB???ABFF9;01>6::B003>?9;6?B264
@M04999:289:000000000-L3R54:1:1101:26182:13776 2:N:0:416
GACTACAAGGGTATCTAATCCTGTTTGCTCCCCACGCTTTCGCATCTCAGCGTCAGTATCTGTCCAGAAGGCCGCCTTCGCCACCGGTATTCCTCCACATCTCTACGCATTTCACCGCTACACGTGGAATTCTACCTTCCTCTACAATACTCCAGATAACCAGTTTTAAGTGCAATTCCCAGGTTGAGCCCGGGGCTTTCACACCTAACTTAATTATCCGCCTACATGCCCTTTACGCCCAGTCATTCCGATTAACGCTCGCACCCTCCGTATTACCCCGGCTGCTGGCACGGAGTTAGCC
+
CCCCCGGGGGGGGGGGGGGGGGGGGGGGGGGGGGGGGGGGGGGGGGGGGGGGGGGGGGGGGGGGGGGGGGGGGGGGGGGGGGGGGGGGGGGGGGGGGGGGGGGGGGGGGGGGGGGGGGGGGGGGGGGFGGGGGGGGGGGGGGGGGGGGGGGGGGGGGGGGGGGGGGGGGGGGGGGGFGFGGGCGGGF6DFGGGGGGGGGGFFAFFFFFFFFFFFFFFFFDFFFFFBEFFFDEBFC:?FFFFFFFEFFFEF?DFFFFDFDDB>>F>?:??B???FAA<(471;>FFFF76<?B27>?BFAF:
@M04999:289:000000000-L3R54:1:1101:5491:13830 2:N:0:416
GCAGACTACTGGGGTATCTAATCCTGTTCGCTACCCATGCTTTCGAACCTCAGCGTCAGTTACAGACCAGAGAGCCGCCTTCGCCACTGGTGTTCTTCCATATATCTACGCATTCCACCGCTACACATGGAGTTCCACTCTCCTCTTCAGCACTCAAGAAAAACAGTTTCAGCTGCACTTCCCCGGTTAAGCCGAGGGCTTTCACAGCTGACTTGTTCTCCCGCCTTCGTTCGCTTTACGCCCAATAAATCCGGACAACGCTTGCCACCTACGTATTACCGCGGCTGCTGGCACGTAGTTT
+
CCCCCGGGGG98FGEGGGGGGGGGGGGGGGGGGGGGGGGGGGGGGGGGGGGGGGGGGGGGGGGGGGGGGGGGGGGGGGGGGGGGGDGGGGFGGGGGGGGGAFGGGFDFGGGGGGGGGGGGGGGGGGGGGGFGGGGFGGGGGGGGGGGGGGGGGFGGGGGGFGGGGFEFGGGGGFGGFGFGGGGGGGGGGGGGGGGGDCCFFFFFFFFFFF=FB99C@FFEFDF=@=(7>BDDDFFFFCE>7@6?;;3EEC)6:;?>9:<9>FFB??<<??B?B?2<BFDFBB66906?F:0:0218<<-5)
@M04999:289:000000000-L3R54:1:1101:14797:13881 2:N:0:416
GTTCGACTACCGGGGTATCTAATCCTGTTCGCTCCCCACGCTTTCGTCCATCAGCGTCAATCGGTATTTAGTAACCTGCCTTCGCAATCGGGGTTCTGTGTAATATCTATGCATTTCACCGCTACACTACACATTCCAGCTACTTCAATACTATTCAAGATTAACAGTATCAACGGCAGTTCTACAGTTAAGCTGCAGGTTTTCACCGCTGACTTATCAACCCGCCTACGGACCCTTTAAACCCAATAAATCCGGATAACGCTCGCATCCTCCGTATTACCGCGGCTGCTGGCACGGAGTT
+
CCCCCGGGGGGGGGGGGGGGGGGGGGGGGGGGGGGGGGGGGGGGGGGGGGGGGGGGGGGGGGGGGGGGGGGGGGGGGGGGGGGGGGGGGGGGGGGGGGGGGGGGGGGGGGGGGGGGGGGGGGGGGGGGGGGGGGGGGGGGGGGGGGGGGGGGGGGGGFGGGGGGGGGGGGGGGGGGFGFGGGGGGGGGGGGGGGGGGGGGFAFFFFFFFFFFFFFFFFFEFF@@BBDFFFDFFFFFFFFFFE8@FFFFFFFF4;@0<BFFFB??F>F?BFFFF>8?BF<AA?FF;>;>BFFFB7??2,3:3
@M04999:289:000000000-L3R54:1:1101:11638:13885 2:N:0:416
CCTCGACTACTAGGGTAACTAATCTTGTTTGCTCCCCACGCTTTCGCATCGCAGCGTCAGTATCTGGCCAGACGGCCGCCTCCGCCACCGGTCTTCCCCCACACCCCTACGTATTCCACCGCTACACGTGGTATCCTTCCTTCCTCTACCATCCTCCACATAACCAGTTTTAAGTGCAGCTCCCAGGTCGAGCCCGGGTCTTTCACACCTAACTTAATCCTCCGCCTACATGTCCTTTCCGCCCAGTCATTCCGATGACCGCTCCCACCCTCCGTATCACCGCGGCTGCGGGCACTCAGTC
+
A-,A,CFE@E<EF8@<C,CE,,;6,<CCCC,F,CFDB,7+:,CCC@@@,C,B6@@FF@7,CFFC<,,CFCD,,@@FF7+>,4E>F4+,,>44++CFA=F+7C:+4+@A:A7,8,6,C,=8:C+=:<DF<,++,6,@@,@@A,@E,=2,E,6C,@E;DF,5:E9,,3,,,@:,,2;,+21**;C*,<58,***=87CD))2/+8B+8AFF@(68CCF<:8)+/,.13(/6())))/?3<)9163(82:2>).55(((()).2>(3-4(406?<(42(1(66(-40(-(90(-,(4(((().)
@M04999:289:000000000-L3R54:1:1101:4459:13906 2:N:0:416
TTAGGGACTACCAGGGTATCTAATCCTGTTTGCTCCCCACGCTTTCGCATCTCAGCGTCAGTATCTGTCCAGAAGGCCGCCTTCGCCACCGGTATTCCTCCACATCTCTACGCATTTCACCGCTACACGTGGAATTCTACCTTCCTCTGCAATACTCCAGATAACCAGTTTTAAGTGCAGTTCCCAGGTTGAGCCCGGGGCTTTCACACCTAACTTAATTATCAGCCTACATGCCCTTTACGCCCAGTCATTCCGATTAACGCTCGCACCCTCCGTATTACCGCGGCTGCTGGCACGGAGT
+
CCCCCGGGGGGGGGGGGGGGGGGGGGGGGGGGGGGGGGGGGGGGGGGGGGGGGGGGGGGGGGGGGGGGGGGGFGGGGGGGGGGGGGGGGGGGGGGGGGGGGGGGGGGGGGGGGGGGGGGGGGGGGGGGGGGGGGGGGGGGGGGGGFGG,EFGFGGGGGGGGGGGGGGGGGGGGGGGFGFGGGGGGGCFGGGGGFGGGGGGFDFFFFFFFA9EFFFFFFFFFC?*8@FFFFEFFFFFFFFFC0;BBD?EEA?CFFFFFFDFEDFBBF>6;FFBF?B008::2)49>>BB>F?B7???6>(44
@M04999:289:000000000-L3R54:1:1101:24288:13962 2:N:0:416
TGACTACCGGGGTATCTAATCCTGTTCGCTACCCATGCTTTCGAACCTCAGCGTCAGTTACAGACCAGAGAGCCGCCTTCGCCACTGGTGTTCTTCCATATATCTACGCATTCCACCGCTACACATGGAGTTCCACTCTCCTCTTCTGCACTCAAGAAAAACAGTTTCAGCTGCACTTCCCCGGTTAAGCCGAGGGCTTTCACAGCTGACTTGTTCTCCCGCCTGCGTTCGCTTTACGCCCAATAAATCCGGACAACGCTTGCCACCTACGTATTACCGCGGCTGCTGGCACGTAGTTAGC
+
CCCCCGGGGGGGGGGGGGGGGGGGGGGGGGGGGGGGGGGGGGGGGGGGGGGGGGGGGGGGGGGGGGGGGGGGGGGGGGGGGGGGGGGGGGGGGGGGGGGGGGGGGGGGGGGGGGGGGGGGGGGGGGGGGGGGGGGGGGGGGGGGGGGGGGGGGGFGAFGGGGGGGGGGGGGGGGGGFGFGGGGEGGEGGGGGGGGGGGGGFFFFFFFFEFFFEFFFFFFFFFFFFFFFFFFFFF?FFFFFFFDFFBFFFFFB?F1??>FFFFFFFFFFFF:17A?BFF6;FBBFFFF?7:<BFFFF<>A><
@M04999:289:000000000-L3R54:1:1101:24893:13969 2:N:0:416
ACGACTACCCGGGTATCTAATCCTGTTCGCTCCCCACGCTTTCGTCCATCAGCGTCAATCGGTATTTAGTAACCTGCCTTCGCAATCGGGGTTCTGTGTAATATCTATGCATTTCACCGCTACACTACACATTCCAGCTACTTCAATACTATTCAAGATTAACAGTATCAACGGCAGTTCTACAGTTAAGCTGCAGGTTTTCACCGCTGACTTATCAACCCGCCTACGGACCCTTTAAACCCAATAAATCCGGATAACGCTCGTATCCTCCGTATTACCGCGGCTGCTGGCACGGAGTT
+
CCCCCGGFFGGGGGGGGGGGGGGGGGGGGGGGGGGGGDGGGGGGGGGGGGGGGGGGGGGGGGGGGGGGGGGGGGGGGGGGGGGGGDGGGGGGGGGGGGGGGGGGGGGGGGGGGGGGGGGGGGGGGGGGGGGGGGGGGGGGGGFGGGGGGGGGGGGDFGGGGGGGGGGGGGGGGGGGFGFGGGGGFGGGGGGGFGFFGDFFFFFFFFFFBADFEFFFFFFFDFFF@DFDFFFFFFFEFFFFFFFF@FFFEEFFFDDFFFFFFFB>67BBAA:96:<2AFFFF99>BB68386?B31>9:7
@M04999:289:000000000-L3R54:1:1101:20318:14001 2:N:0:416
GACTACCAGGGTATCTAATCCTGTTTGCTCCCCACGCTTTCGCATCTCAGCGTCAGTATCTGTCCAGAAGGCCGCCTTCGCCACCGGTATTCCTCCACATCTCTACGCATTTCACCGCTACACGTGGAATTCTACCTCCCTCTACAATACTCTAGTTAACCAGTTTTAAGTGCAATTCCTAGGTTGAGCCCAGGGCTTTCACACCTAACTTAATTATCCGCCTACATGCCCTTTACGCCCAGTCATTCCGATTAACGCTCGCACCCTCCGTCTTACCGCGGCTGCTGGCACGGAGTTAGCC
+
CCCCCEFGGGGEEGGFFDFFFGGGFGGGGGGG:F@CC@FFGEGGF:FFFGGGFGGGEGGGGGEFGGGGDFGGGCEGE:EFGEGEDEBFCDFDFFGGGGCEF9FFDGFDGGFD<DF5FFGGGGGGG=CG=F<FDDFGG,DEFGF9ECEEFGGGGD8@=A8DA?FF,=FGDDDF==+=5D;FDFDFA=8@6@+4@C+:CC98B6+;@FF9)8ACCF>BEF69F)-)-)1>@===BEEF>FBF2(7@).))/((61;4)46<D622@B4840,-(4--5(801(3(32).022<BF014,<>A7
@M04999:289:000000000-L3R54:1:1101:22504:14006 2:N:0:416
GGCTTACTCGCGTATCTAATCCTGCTTTCTCCCCACGCCTTCGTATCTCATCGTCAGCATCTGTCCGGTAGGCCGCCTTCGCCACCGGTATTCCTCCACCTCCCTACGCCTTATACCGCTACACGTGGAATTCTACCTCCCTCTCCATTACTCCAGATAACCAGTGTTAAGTGCAATTCCCAGGTTTAGCCCGGGGCTTCTACACCTAACTTAATTATCCGCCTACTTCCCTCTCACGTCCAGTCATCCCGCTTAACTCGCGCACCCCCCGTATTCATGCCGCTGCTGCTACGACGGCATC
+
-6,6,;C@F@+@FE@8,,,,,,<C,;,,;EFC<:,66@,,,,:;,6C,6,,C,,CC6,;6,;<9E<,++8B,FD:FF7,CA=::=4++4+:B<FEEF8F,,:4+,,A+>+A+,,C,9+@4+6A,+4,8+85,9EFGG,,@+,,1,,3,,,,,@A,,3,,,,,,,,+77=A7@,BCC++1=CD?+,,,59,8C**@>?G4*0:BCAFFF)76*>C+=C++*2592?3)9))/)((,))6(51(6..)19>((,-(-)6)6((,(--6:12;91,(())).4)(4>29)4))))((-(((-((
@M04999:289:000000000-L3R54:1:1101:9322:14064 2:N:0:416
GGGGTGACTACCCGGGTATCTAATCCTGTTCGCTCCCCACGCTTTCGTCCATCAGCGTCAATCGGTATTTAGTAACCTGCCTTCGCAATCGGGGTTCTGTGTAATATCTATGCATTTCACCGCTACACTACACATTCCAGCTACTTCAATACTATTCAAGATTAACAGTATCAACGGCAGTTCTACAGTTAAGCTGCAGGTTTTCACCGCTGACTTATCAACCCGCCTACGGACCCTTTAAACCCAATAAATCCGGATAACGCTCGCATCCTCCGTATTACCGCGGCTGCTGGCACGGAGT
+
CCCCCGGGGGGGGGGGGGGGGGGGGGGGGGGGGGGGGGGGGGEFGGGGGGGGGGGGGGGGGGGGGGGGCGDGGGGGGGGGGGGGGGGGGGGGGGGGGGGGGGGGFGGGGGGGGGGGGGGGGGGGGGGGGGGGGGGGGGGGGGGGGGGGGGGGGGGGGGGGGGGGGGGGGGGGGGGDDGFGGGGGGGGGGFGGFGGGGGGGFFFFFFFFA=FFFFAFEFFFFB@=@F@?FFD@FFFF@D@CEFEFDFF@FFFFFFF>;<6AF:>F?BFFF>?<B?FFFF>BA2:02;99B?FBFF:??17>:
@M04999:289:000000000-L3R54:1:1101:17147:14071 2:N:0:416
ACACCGACTACCGGGGTATCTAATCCTGTTCGCTCCCCACGCTTTCGTCCATCAGCGTCAATCGGTATTTAGTAACCTGCCTTCGCAATCGGGGTTCTGTGTAATATCTATGCATTTCACCGCTACACTACACATTCCAGCTACTTCAATACTATTCAAGATTAACAGTATCAACGGCAGTTCTACAGTTAAGCTGCAGGTTTTCACCGCTGACTTATCAACCCGCCTACGGACCCTTTAAACCCAATAAATCCGGATAACGCTCGCATCCTCCGTATTACCGTGGCTGCTGGCACGGAGT
+
<CC,<@CECFDGDDGGFCEFGG9FFGGGEFEEGGGGGGGGGGFCFGGGGGCGGGGGDFGGGGGGGGE@FG@EGFEFDGGGGDGGGC@FFGGGGCFGGGGFF?FGAFEAFGGGGFGFGGFFFGGGGFGGGFGGFGFGGGGAFFGGGGFFGGGGGFF:FADCDGGFFGDEGGGGGF?8?DAGGFGFFFGGGGGGGGGFCFFFF5FFFFFFDB>AFFFFFABC633@>FBDF@?017;7@@@FFFFF<?@3@EEFCE>>0::<?F>669>B:>?F<703?27<AF6(42((40:?(-(210(3-
@M04999:289:000000000-L3R54:1:1101:12201:14075 2:N:0:416
TTGACTACTCGGGTATCTAATCCTGTTTGCTCCCCACGCTTTCGCATCTCAGCGTCAGTATCTGTCCAGAAGGCCGCCTTCGCCACCGGTATTCCTCCACATCTCTACGCATTTCACCGCTACACGTGGAATTCTACCTTCCTCTACAATACTCCAGATAACCAGTTTTAAGTGCAATTCCCAGGTTGAGCCCGGGGCTTTCACACCTAACTTAATTATCCGCCTACATGCCCTTTACGCCCAGTCATTCCGATTAACGCTCGCACCCTCCGTATTACCGCGGCTGCTGGCACGGAGTTAC
+
CCCCCGGFGGGGGGGGGGGGGGGGGGGGGGGGGGGGGGGGGGGGGGEGGGGGGGGGGGGGGGGGGGGGGGGGGGGGGGGGGGGGGFGGGGGGGGGGGGGGGFGGGGGGGGGGGGGGGGGGGGGGGGGGGGGGGFGGGGGGGGGGGGGGGFGGGGGGGGGGGGGGGGGGGGGGGGGGFGFGGGGGGFFGGFGGGGGGGGGGFFFFFFFAEFFFFFFFCFFFFFFF29BEFFFFFFFFFFFFFF@F8EFFEFC8?F@FFFFFB?>99B;B:6BFF?<B9><:BB9>9>:?2(81<:>F(424.
@M04999:289:000000000-L3R54:1:1101:8073:14078 2:N:0:416
AGACTACAGGGGTATCTAATCCTGTTTGCTCCCCACGCTTTCGCATCTCAGCGTCAGTATCTGTCCAGAAGGCCGCCTTCGCCACCGGTATTCCTCCACATCTCTACGCATTTCACCGCTACACGTGGGATTCTACCTTCCTCTACAATACTCCAGATAACCAGTTTTAAGTGCAGTTCCCAGGTTGAGCCCGGGGCTTTCACACCTAACTTAATTATCCGCCTACATGCCCTTTACGCCCAGTCATTCCGATTAACGCTCGCATCCTCCGTATTACCGCGGCTGCTGGCACGGAGTTAGC
+
CCCCCGGGGGGGGGGGGGGGGGGGGGGGGGGGGGGGGGGGGGGGGGGGGGGGGGGGGGGGGGGGGGGGGGGGGGGGGGGGGGGGGGGGGGGGGGGGGGGGGGGGGGGGGGGGGGGGGGGGGGGGGGGGGGGGGGGGGGGGGGGGGGGGGGGGGGGGGGGGGGGGGGGGGGGGGGGGFGFGGGGGGGG?GGGGGGGGGCGGFFFFFFFFFFFFFFFFFFFFFFFFFFFFFFFFFFFFFFFFFFFEEFFFFFF;DDFFEFF?<BFFFF:<BFFF61?25>?FBBFF>???FB:BF69BBF<A4
@M04999:289:000000000-L3R54:1:1101:6490:14096 2:N:0:416
TAGACTACCGGGGTATCTAATCCTGTTCGCTACCCATGCTTTCGAACCTCAGCGTCAGTTACAGACCAGAGAGCCGCCTTCGCCACTGGTGTTCTTCCATATATCTACGCATTCCACCGCTACACATGGAGTTCCACTCTCCTCTTCTGCACTCAAGAAAAACAGTTTCAGCTGCACTTCCCCGGTTAAGCCGAGGGCTTTCACAGCTGACTTGTTCTCCCGCCTGCGTTCGCTTTACGCCCAATAAATCCGGACAACGCTTGCCACCTACGTATTACCGCGGCTGCTGGCACGTAGTT
+
CCCCCGGGGGGGGGGGGGGGGGGGGGGGGGGGGGGGGGGGGGGGGGGGGGGGGGGGGGGGGGGGGGG8EGGGGGGGGGGGGGGGGGGGGFGGGGGGGGGGGFGEGGGGGGGGGGGGGGGGGGEFGGGGGGGGGGGGGCGGGFGGGGGGGGGGGGGGGGGGGGGF?FFFCGG88DGGFGBGGGGGGGGGGGGGGGGGGGGGFFFFFFFFFFFF<FFFFFF=AFFFF<@FFF(,:@FFFEFFF>?<?:BA<>?BF?990(9>:<?:?A>6??0??<BFFFA?>BBFF90>?:<0261(.46
@M04999:289:000000000-L3R54:1:1101:4354:14110 2:N:0:416
TGACTACAAGGGTATCTAATCCTGTTCTCTCCCCACGCTTTCGTCCATCAGCGTCAATCGGTATTTAGTAACCTGCCTTCGCAATCGGGGTTCTGTGTAATATCTATGCATTTCACCGCTACACTACACATTCCAGCTACTTCAATACTATTCAAGATTAACAGTATCAACGGCAGTGCTACAGTTAAGCTGCAGGTTTTCACCGCTGACTTATCAACCCGCCTACGGACCCTTTAAACCCAAGAAATCCGGATAACGCTCGCATCCTCCGTATTACCGCGGCTGCTGGCACGCAGTTAGC
+
CC,CCFCEFFCGFCF@FG@EFEFCFFA,6CF,CCEGCEE,DC@C6FF@FAE<FF@@,CFFEBC@CF9EDFGFGC@FCFFFDGG:CFGGGGGGGGCGGG99EGGGDFFCGGGFFGDFGBFGE8FFD84ADFGG9,=B@GCFGCFA8DGGGFGGF;3EGD,6EFGFDDFF;CDC>6?E?+=7=F?8EGG:D8ECECFF:7B?=@C8BBB58C5*1+1BEFA)/:-:4<=)4>-:B(>;7CFA@DD(38@)7(3:???E@D0(4>>>?>>2<29<1:5:49?>F9>((4>:B??<3(49(666.
@M04999:289:000000000-L3R54:1:1101:13066:14112 2:N:0:416
AGACTACAGGGGTATCTAATCCTGTTCGCTCCCCACGCTTTCGTCCATCAGCGTCAATCGGTATTTAGTAACCTGCCTTCGCAATCGGGGTTCTGTGTAATATCTATGCATTTCACCGCTACACTACACATTCCAGCTACTTCAATACTATCCAAGATTAACAGTATCAACGGCAGTTCTACAGTTAAGCTGCAGGTTTTCACCGCTGACTTATCAACCCGCCTACGGACCCTTTAAACCCAATAAATCCGGATAACGCTCGCATCCTCCGTATTACCGCGGCGGCTGCCACGGAGTTAGC
+
CCCCCGGGGGGGGGGGGGGGGGGGGGGGGGGGGGGGGGGEGGGEGGGGGGGGGGDGGGGGGFFGGGGGGGGGGGGGGGGGGGEGGGGGGGGGGGGGGGGGGGGGGGGGGGGGGGGGFDEGGGGGGGGGGGGGGGGGGGGGGGFGGGGGGGGGGGGGGGGGGGGGGGGGGGGG>EGGFGFFGGGGGGGGGGGGGGGGCFGGFFFFFFFFFFFCFFFFFFFDFFFFFFF?5==DF@EFC>8FDF6@EEC?3@B61;?F@((,(4766>03A<>301:<<<,69(4((-,91.).4017:7)..
@M04999:289:000000000-L3R54:1:1101:21443:14167 2:N:0:416
GCGACTACACGGGTATCTAATCCTGTTTGCTCCCCACGCTTTCGCATCTCAGCGTCAGTATCTGTCCAGAAGGCCGCCTTCGCCACCGGTATTCCTCCACATCTCTACGCATTTCACCGCTACACGTGGAATTCTACCTTCCTCTACAATACTCCAGATAACCAGTTTTAAGTGCAATTCCCAGGTTGAGCCCGGGGCTTTCACACCTAACTTAATTATCCGCCTACATGCCCTTTACGCCCAGTCATTCCGATTAACGCTAGCACCCTCCGTATTACCGCGGCTGCTGGCACGGAGTT
+
CCCCCGGGGGGGGGGGGGGGGGGGGGGGGGGGGGGGGGGGGGGGG@FGGGGGGGGGGGGGGGGGGGGGGGGGGGGGGGGGGGGGGGGGGGGGGGGGGGGGGGGGGGGGGGGGGGGGGGGGGGGGGGGGGGGGGGGGGGGGGGGGGGGGGGGGGGGGGGGGGGFGGGGGFGGGFGGGFGBCFGGDFGGGGGGGGGGGGGGGFFFFFFFFFFFFFFFFEFFFFDDFFFFFFFFFFFDEEFFDB@@FEFFEFFFFDF0;4>?><(38>>?BBFFF6???DAABFFF;026?3003<:;(4:2
@M04999:289:000000000-L3R54:1:1101:16565:14202 2:N:0:416
TGGACTACTAGGGTATCTAATCCTGTTCGCTCCCCACGCTTTCGTCCATCAGCGTCAATCGGTATTTAGTAACCTGCCTTCGCAATCGGGGTTCTGTGTAATATCTATGCATTTCACCGCTACACTACACATTCCAGCTACTTCAATACTATTCAAGATTAACAGTATCAACGGCAGTTCTACAGTTAAGCTGCAGGTTTTCACCGCTGACTTATCAACCCGCCTACGGACCCTTTAAACCCAATAAATCCGGATAACGCTCGCATCCTCCGTATTACCGCGGCTGCTGGCACGGAGTT
+
CCCCCGGGGGGGGGGGGGGGGGGGGGGGGGGGGGGGGGGGGGGGGGGGGGGGGGGGGGGGGGGGGFGGGGGGGGGGGGGGGGGGGGGGGGGGGGGGGGGGGGGGGGGGGGGGGGGGGGGGGGGGGGGGGGGGGGGGGGGGGGGGGGGGGGGGGGGGGGGGGGGGGGGGGGGGGGGGFGFGGGGGGGGGGGGGGGGGGGGFFFFFFDEFFFFFFFFFCFFFFF>FFFFFFFFFFFBFFFFFFFDFFEFFFFE>9@FFEEFFD?>>FBFFFB:><?FBBAFF>FBF9;BFDFBF?F>F(28
@M04999:289:000000000-L3R54:1:1101:14298:14212 2:N:0:416
GACTACTGGGGTATCTAATCCTGCTCGCTACCCATGCTTTCGAACCTCAGCGTCAGTTACAGACTAGAGAGCCGCCTCCGCCACTGGTGTTCTTCCATATATCTACGCATTCCACCGCTACACATGGAGTTCCACTCTCCTCTTCTGCACTCAAGAAAAACAGTTTCAGCTGCACTTCTCCGGTTAAGCCGCGGGCTTTCACACCTGACTTGTTACCCCGCCTGCGTTCGCTTTACGCCCAAGAATTCCGGACCACGCTTGCCACCTACGTATTACCGCGTCTGCTGGCACGTAGTTAGCC
+
A-,8@CF<FFGCC<,6,6CE<F<-CCF+F,76;C6CFFE,,6,6;+,CEFC@B@7@C<EF,C,C,,6F9<F@,6@:F,?=,47=FFGEFAF,9CFGCF5B,,,9C94@,8FE<A<?+FEEGCFE@,,9,EA?E,9D==,8DD,E=;@;8D9,,@=,8@8===,@,3,7,6DDE,=ED++=+==CGE7EGGE+*3=9DF4:+B886)))65@EE+++*))(.(63=136;@:(31)9<1(04<((3))6)5,:(((,4((,4(,423((.::).5>)6:B>(,,444:0(423:7<2-5>4,
@M04999:289:000000000-L3R54:1:1101:23270:14261 2:N:0:416
AGACTACACGGGTATCTAATCCTGTTCGCTCCCCACGCTTTCGTCCATCAGCGTCAATCGGTATTTAGTAACCTGCCTTCGCAATCGGGGTTCTGTGTAATATCTATGCATTTCACCGCTACACTACACATTCCAGCTACTTCAATACTATTCAAGATTAACAGTATCAACGGCAGTTCTACAGTTAAGCTGCAGGTTTTCACCGCTGACTTATCAACCCGCCTACGGACCCTTTAAACCCAATAAATCCGGATAACGCTCGCATCCTCCGTATTACCGCGGCTGCTGGCACGGAGTTAGC
+
CCCCCGGGGGGGGGGGGGGGGGGGGGGGGGGGGGGGGGGGGGGGGGGGGGGGGGGGDGGGGGFGGGGGGGGFFGGGGGGGGGGEGGGGGGGGGGGGFGGGGGGGGGGGGGGGGGGGGGGGEGGGGGGGGGGGGGGGGGGGGGGGGGGGGGGGGGGGGGGGGGGGGGGGGFGGGDGGFGFGGGGGGGGGGGGGGGGGGGGFFFFFFFFFFFEFFFFFFFF=A=AFFFFD@FFFFF@ECEFFDFFF3@CEFFFF0<FFFFFFFFFFFF>8)8>B:7?ABB:099>FFFFF?BF<?(29??FB9
@M04999:289:000000000-L3R54:1:1101:27854:14291 2:N:0:416
ACGACTACTCGGGTATCTAATCCTGTTTGCTCCCCACGCTTTCGCATCTCAGCGTCAGTATCTGTCCAGAAGGCCGCCTTCGCCACCGGTATTCCTCCACATCTCTACGCATTTCACCGCTACACGTGGAATTCTACCTTCCTCTACAATACTCCAGATAACCAGTTTTAAGTGCAATTCCCAGGTTGAGCCCGGGGCTTTCACACCTAACTTAATTATCCGCCTACATGCCCTTTACGCCCAGTCATTCCGATTAACGCTCGCACCCTCCGTATTACCGCGGCTGCTGGCACGGAGTT
+
C9BCCCC8EGGGGGGGGGGGGGGGGGGGGGGGFFGGGGGG7DFGGGGGGGGGFGCFGEFGGGGGFGGGGGFGFGGCEGECGGGEFGFEEFGGGGGFCFGGGGGGGFGGGGGCFGCFGGGGGGDGGGCDFGGGGGGGFGFGGGGGGGGF=FGEEF=DGGFDFGEGFDGGGGGGFFGGFGFCFGFFEDGGFGFGGEDD*@4?4;FFAFFFEEFEFFFC?FF?65=D@FFFC<B@@F1;3)3AB9<7.77)796;@FFFE<?FFF>>FFF?0::>(8?3<<42997;90??>(,.549(733
@M04999:289:000000000-L3R54:1:1101:12670:14294 2:N:0:416
GACTACACGGGTATCTAATCCTGTTCGCTACCCATGCTTTCGAACCTCAGCGTCAGTTACAGACCAGAGAGCCGCCTTCGCCACTGGTGTTCTTCCATATATCTACGCATTCCACCGCTACACATGGAGTTCCACTCTCCTCTTCTGCACTCAAGAAAAACAGTTTCAGCTGCACTTCCCCGGTTAAGCCGAGGGCTTTCACAGCTGACTTGTTCTCCCGCCTGCGTTCGCTTTACGCCCAATAAATCCGGACAACGCTGTCCACCTACGTATTACCGCGCCTGCTGGCACGTAGGTAGCC
+
CCCCCGGGGGGGGGGGGGGGGGGGGGGGG7FGFGGGGGGGGGGGGGGGGGGGGGGGGGGGGGGGGGGGGGGGGGGGGGGGGGGGGGGGGGGGGGGGGGGGGGGGGGGGGGGGGFGGGGGGGGGGGFGGGFGGGFGGGFGGGGGGGGGGGGGGGGGGGGGGGGGGGGGGGGGGGGGGFFFGGGDGGGGGDFEGGGGGGGGFFFFFFFFADEFE=FFFFFFFFFFFFFF;DFFFD@EC<FFF@03==EF3@>B0>>1?>B?0(5:ADFFBF???A><AB6(4(---(.4(,.<?B:3(6<<:<
@M04999:289:000000000-L3R54:1:1101:8637:14328 2:N:0:416
CGACTACCAGGGTATCTAATCCTGTTTGCTCCCCACGCTTTCGCATCTCAGCGTCAGTATCTGTCCAGAAGGCCGCCTTCGCCACCGGTATTCCTCCACATCTCTACGCATTTCACCGCTACACGTGGAATTCTACCTTCCTCTACAATACTCCAGATAACCAGTTTTAAGTGCAGTTCCCAGGTTGAGCCCGGGGCTTTCACACCTAACTTAATTATCCGCCTACATGCCCTTTACGCCCAGTCATTCCGATTAACGCTCGCACCCTCCGTATTACCGCGGCTGCTGGCACGGAGTTAGC
+
CCCCCGGGGGGGGGGGGGGGGGGGGGGGGGGGGGGGGGGGGGGGGGGGGGGGGGGGGGGGGGGGGGGGGGGGGGGGGGGGGGGGGGGGGGGGGGGGGGGGGGGGGGGGGGGGGGGGGGGGGGGGGGGGGGGGGGFGGGGGGGGGGGGGGGGGGGGGGGGGGGGGGGGGGGGGAGGCFGFGGGGFGGGGGGGGGGGDGGGGFFFFFFFFFFFFFFFFFFFCFFFFFFFFFFFFFFFFF?@EFFFFEEEFFF;0<DFFF;>;BFFBFFF0:?BF:?F9ABFF19>99?:3??02:(0((.-64
@M04999:289:000000000-L3R54:1:1101:17921:14339 2:N:0:416
GCGGACTACCCGGGTATCTAATCCTGTTTGCTCCCCACGCTTTCGCATCTCAGCGTCAGTATCTGTCCAGAAGGCCGCCTTCGCCACCGGTATTCCTCCACATCTCTACGCATTTCACCGCTACACGTGGAATTCTACCTTCCTCTACAATACTCCAGATAACCAGTTTTAAGTGCAATTCCCAGGTTGAGCCCGGGGCTTTCACACCTAACTTAATTATCCGCCTACATGCCCTTTACGCCCAGTCATTCCGATTAACGCTCGCACCCTCCGTATTACCGCGGCTGCTGGCACGGAGTT
+
CCCCCGGGGGGGGGGGGGGGGGGGGGGGGGGGGGGGGGGGGGGGGGGGGGGGGGGGGGGGGGGGGGGGGGGGGGGGGGGGGGGGGGGGGFGGGGGGGGGGGGGGGGGGGGGGGGGGGGGGGGGGGGGGGGGGGGGGGGGGGGGGGGGGGGGGGGGGGGGGGGGGGGGGDEFGGGGGFGFGGGGGGGGGGGGGGGDGCCDCFFFFFFFFFFFFFFBB4BFEFFFF?;?FEEFFFFEFFEFDD@F?DEEE?CFFE<B0?FFFFFFFFFFFFFFFFB::?AFF?6>1696::?>:(54-(-::
@M04999:289:000000000-L3R54:1:1101:11106:14383 2:N:0:416
CCGACTACACGGGTATCTAATCCTGTTTGCTCCCCACGCTTTCGCATCTCAGCGTCAGTATCTGTCCAGAAGGCCGCCTTCGCCACCGGTATTCCTCCACATCTCTACGCATTTCACCGCTACACGTGGAATTCTACCTTCCTCTACAATACTCCAGATAACCAGTTTTAAGTGCAGTTCCCAGGTTGAGCCCGGGGCTTTCACACCTAACTTAATTATCCGCCTACATGCCCTTTACGCCCAGTCATTCCGATTAACGCTCGCACCCTCCGTATTACCGCGGCTGCTGGCACGGAGTT
+
CCCCCGGGGGGGGGGGGGGGGGGGGGGGGGGGGGGGGGGGGGGGGGGGGGGGGGGGGGGGGGGGGGGGGFGGGGGGGGGGGGGGGGGGGGGGGGGGGGGGGGGGGGGGGGGGGGGGGGGGGGGGGGGGGGGGFGGGGGGGGGGGGGGGGGGGGGGGGGGGGGGGGGGGGGGGGGGGFGFGGGGGFGFFGGGGGGGGGGGGFFFFFFFFFFFFFFFFFFFFFFBDFFFFFFFFFFFFFFDEFB<FFFFFFFFE?FFFDF?;B:>FFFFB?F<>?0??2AA09B9>F;:?),:?BF(((48
@M04999:289:000000000-L3R54:1:1101:24631:14396 2:N:0:416
CTACGACTACTCGGGTATCTAATCCTGTTCGCTACCCACGCTTTCGAGCCTCAGCGTCAGTTACTAGCCAGTCAGCCGCCTTCGCCACTGATGTTCTTCCATATATCTACGCATTTCACCGCTACACATGGAGTTCCACTGACCTCTCTAGCACTCAAGTCTTACAGTTTCTGATGCACGTCCATAGTTGAGCTATGACCTTTCACATCAGACTTATTAAACCGCCTGCGCTCCCTTTACGCCCAATAATTCCGGACAACGCTCGCCACCTACGTATTACCGCGGCTGCTGGCACGTAGTT
+
CCCCCGGGGGGGGGGGGGGGGGGGGGGGGGGGGGGGGGGGGGGGGGGFGGGGGGGGGGGGGGGGGGGGGGGGGGGGGGGGGGGGGGGGGGGGGGGGGGGGGGGGGGGGGGGGGGGGGGGGGGGGGGGGGGGGGGGGGGGGGGGGGGGGGGGGGGGGGCFGGGGGGGGGGGGGGDGGFGFGGGGGGGGGGGGFFGDCCGGGFFFFFFFFFFFFFFFFFFFFFEDAAAFDFFFFFF9BFF:FFF=9;1;@EFFFFFB;@;FD>67?9>>?BFFFFB7?A?FBD?BF>61617:BF1>?F:6?6
@M04999:289:000000000-L3R54:1:1101:27038:14407 2:N:0:416
GACTACCGGGGTATCTAATCCTGTTTGCTCCCCACGCTTTCGCATCTCAGCGTCAGTATCTGTCCAGAAGGCCGCCTTCGCCACCGGTATTCCTCCACATCTCTACGCATTTCACCGCTACACGTGGAATTCTACCTTCCTCTACAATACTCCAGATAACCAGTTTTAAGTGCAATTCCTAGGTTGAGCCCAGGGCTTTCACACCTAACTTAATTATCCGCCTACATGCCCTTTACGCCCAGTCATTCCGATCAACGCTCGCACCCTCCGTATTCCCGCGGCTGCTGGCACGGAGTTAGCC
+
CCCCCGFGGGGGGGGGGGGGGGGGGGGGGGGGFGGGGGGGGG7FGGGGGGGGGGGGGGGGGGGGGGGFDGGGGGGGGGGGGGGGGGGFDGCGGGGGGGG=FFGGFFFGGGGFGGGGGG@EGGGGGFEDGGFGGGGFG9D?EFGFGF?FFGGGGGG8EFGFGGGGC@EGGGGFFC7EAGFFGFFG98D@EGFCF5CGG>>FCFFFBFAA=CE:9F9B6EF=FD@9>;CEFFF2>=CFFF@B08.;)76?C@60(4)38103,1399<?BFF(24>)6>?B9(44,8:0233<B(-1,(..6:
@M04999:289:000000000-L3R54:1:1101:11708:14419 2:N:0:416
GACTACCCGGGTATCTAATCCTGTTTGCTCCCCACGCTTTCGCATCTCAGCGTCAGTATCTGTCCAGAAGGCCGCCTTCGCCACCGGTATTCCTCCACATCTCTACGCATTTCACCGCTACACGTGGAATTCTACCTTCCTCTACAATACTCCAGATAACCAGTTTTAAGTGCAATTCCCAGGTTGAGCCCGGGTCTTTCACACCTAACTTAATTATCCTCCTCCTTGCCCTTTACTCCCAGTCATTCCGCTTAACGCTCGTACCCTCCGTATTATCGCGGCTGCTGCCACGGCGTTAGTC
+
C-ACCG?FGGDBF@FFCFFGFGCFG9,@FEF@FCGEGGE,CF,@,@,FFFGDFEGGGGGGGGFFGGGFFGFEAFDFE=FDFEEGGD4@BFA?<FF,9FA<FC,9=F:FEE:EFGAFFE=8C9F=4,=F=FFGGCF=4,@=FGGGF9@=EFF2D?,63=EC8ECEA9EF2=@@A,=DDF778702EDGGG?8C5>*;CF7CA<+9:/**497*:FF9AF>*8:=(8(*.7==3B)/@*/0833(7>E?).403(6>A@((,(((/-))411867>)))(-(-71(,8,),.311(-(((-))
@M04999:289:000000000-L3R54:1:1101:11576:14435 2:N:0:416
GATGACTACAAGGGTATCTAATCCTGTTTGCTCCCCACGCTTTCGCATCTCAGCGTCAGTATCTGTCCAGAAGGCCGCCTTCGCCACCGGTATTCCTCCACATCTCTACGCATTTCACCGCTACACGTGGAATTCTACCTTCCTCTACAATACTCCAGATAACCAGTTTTAAGTGCAATTCCCAGGTTGAGCCCGGGGCTTTCACACCTAACTTAATTATCCGCCTACATGCCCTTTACGCCCAGTCATTCCGATTAACGCTCGCACCCTCCGTATTACCGCGGCTGCTGGCACGGAGTT
+
CCCCCGGGGGGGGGGGGGGGGGGGGGGGGGGGGGGGGGGGGGGGGGGGGGGGGGGGGGGGGGGGGGGGGGGGGGGGGGGGGGGGGGGGGGGGGGGGGGGGGGGGGGGGGGGGGGGGGGGGGGGGGGGGGGGGGGGGGGGGGGGGGGGGGFGGGGGGGGGGGGGGGGGGGGGGGGGGFGFGGGGGGGGGGFGGGGGGGGGGFFFFFFFFFFFFFFFFEFFFFFFFFFFFFFFFB@FFFEFEFFFFFFFFFEEEEDFF<CED@;6B09B>FFFFF?:BFFFA29B07>9?FF?FFFB>11:?
@M04999:289:000000000-L3R54:1:1101:22831:14448 2:N:0:416
TCTGGACTACAAGGGTATCTAATCCTGTTTGCTCCCCACGCTTTCGCATCTCAGCGTCAGTATCTGTCCAGAAGGCCGCCTTCGCCACCGGTATTCCTCCACATCTCTACGCATTTCACCGCTACACGTGGAATTCTACCTTCCTCTACAATACTCCAGATAACCAGTTTTAAGTGCAGTTCCCAGGTTGAGCCCGGGGCTTTCACACCTAACTTAATTATCCGCCTACATGCCCTTTACGCCCAGTCATTCCGATTAACGCTCGCACCCTCCGTATTACCGCGGCTGCTGGCACGGAGTT
+
CCCCCGGGGGGGGGGGGGGGGGGGGGGGGGGGGGGGGGGGGGGGGGGGGGGGGGGGGGGGGGGGGGGGGGGGGGGGGGGGGGGGGGGGGGGGGGGGGGGGGGGGGGGGGGGGGGGGGGGGGGGGGGGGGGGGGGGGGGGGGGGGGGGGGGGGGGGGGGGGGFGGGGGGGGGGGGGGFGFGGGGGGGGGGGGGGGGGGGGGFFFFFFFFFFEEFFFFFFFFFFFFBDFFFFCEFEFFFFFFFFFF@DEFFFFFFFFFF@CC<FFFB9292<???>B:1?<AABB9049BF?F0?18:6(4<:
@M04999:289:000000000-L3R54:1:1101:7305:14460 2:N:0:416
TGGGACTACCAGGGTATCTAATTCTGTTTGCTCCCCACGCTTTCGCATCTCAGCGTCAGTATCTGTCCAGAAGGCCGCCTTCGCCACCGGTATTCCTCCACATCTCTACGCATTTCACCGCTACACGTGGAATTCTACCTTCCTCTACAATACTCTAGTTAACCAGTTTTAAGTGCAATTCCTAGGTTGAGCCCAGGGCTTTCACACCTAACTTAATTATCCTCCTACATGCCCTTTACGCCCAGTCATTCCGATTAACGCTCGCACCCTCAGTATTACCGCGGCTGCTGGCACGGAGTTC
+
CCCCCFEGGGDGGD@FFGGF9FGGGEEFF8EEGGFGGDDGGGG9FFGBFFGGGGGEGGGFG<EGGGAEFFGGEGEFCGGGGGGDGGG8F:FGFGGGGGGGGFFFFGGGGG7BFEGFEFBCFCCFEGGFGCCEA?=>FFG9FGGGG8EDFCC9DFGDAD=8=EA8E?FGFGGF8:DCD7D?99=CBE==DFGGGGGCFDGGFFAFC6CD@=@DEFFFEFFFFE**:====;6@:47>)9CD=-5(56>;EFE<=;0?;3)6(/32;(6;D?3(.6).)5<48;0(46,42)4((523((3(.
@M04999:289:000000000-L3R54:1:1101:26577:14466 2:N:0:416
TGATACTACAGGGGTAACTAATCCTGTTTGCTCCCTACGATTTCGCATCTCAGCGTTAGTACCTGGGCAGACGGCCGTCTTCGTCACCGGTCATCCCCCCCACCCCTACGTATTACACCGCTACACGTGCACTCCCACCTTCATCTACACTCCTCCAGACAACCAGTCATAGGTCCAGTTCCGAGTTTGACCCGGGGTCCTACACTCCTACCTTAATTATCCGCCTACCTGCCATTTACGCCTAGTCATTCCGCTGCACGCTCGCACCCTCAGTACTACCGCTGCTGCTGGCCAGGATTT
+
-A,,8F@,F,;F7+=,,CF6;C,=C,;CFEFGG8,,;E6,,;:,C,,66,;<<C+8,,66C<,,6,,:,,,,+B+@C>F=,CA9,,,6BF=:,CF,,AF+++4++8+A4+,,,8,5EFEGGCC+,633,++A:==3,3@363=,@E=6,,7,@,AFDF,+@8,@C9,,,,72:C+<*3?+?+3*1*1,5<@FG*=)):*6++//;+../77@<+;9?6+.+.,=@(/33))/6)/).)))-4,((..))65<?6(,((.8(13(3(-4(((((-))6).1(-(-2))7>).(((((().,
@M04999:289:000000000-L3R54:1:1101:29082:14487 2:N:0:416
AGGACTACCGGGGTATCTAATCCTGTTCGCTCCCCACGCTTTCGTCCATCAGCGTCAATCGGTATTTAGTAACCTGCCTTCGCAATCGGGGTTCTGTGTAATATCTATGCATTTCACCGCTACACTACACATTCCAGCTACTTCAATACTATTCAAGATTAACAGTATCAACGGCAGTTCTACAGTTAAGCTGCAGGTTTTCACCGCTGACTTATCAACCCGCCTACGGACCCTTTAAACCCAATAAATCCGGATAACGCTCGCATACTCCGTATTACCGCGGCTGCTGGCACGGAGTT
+
CCCCCGGGGGGGGGGGGGGGGGGGGGGGGGGGGGGGGGGGGGGGFGGGGGGGGGGGGGGGGGGGGGGGGGGGGGGGGGGGGGGGGGGGGGGGGGGGGGGFGGGGGGGGGGGGGGGGGGGGGGGGGGGGGGGGGGGGFGFGGFGGGGGGGGGGGGGGGGGGGGGGGGGGGGGGGGGGFGFGGGGGGGGGGGGGGGGGGFFFFFFFFFFFFFFFFFFFFFFFEBFBDFFFDF=9;@3@E?EFFFFFD3@EEEFBBDFFEF:BFF>>FFFFB7:?:?:(:29?FB>F9;:?B7?BBBBF2(4
@M04999:289:000000000-L3R54:1:1101:25936:14511 2:N:0:416
GCGACTACTAGGGTATCTAATCCTGTTCGCTCCCCACGCTTTCGTCCATCAGCGTCAATCGGTATTTAGTAACCTGCCTTCGCAATCGGGGTTCTGTGTAATATCTATGCATTTCACCGCTACACTACACATTCCAGCTACTTCAATACTATTCAAGATTAACAGTATCAACGGCAGTTCTACAGTTAAGCTGCAGGTTTTCACCGCTGACTTATCAACCCGCCTACGGACCCTTTAAACCCAATAAATCCGGATAACGCTCGCATCCTCCGTATTACCGCGGCTGCTGGCACGGAGTT
+
CCCCCGGGGGGGGGGGGGGGGGGGGGGGGGGGGGGGGGGGGGGGGGGGFGGGGGGGGEGFFEGGGGGGGGGGGGGGGGGGGGGGGDGGGGGGGGGGGGGGGGGGGGGGGFGGGGGGGGGDGGGGGGGGGGGGGGGGFGGGGGFGFGGGGGGGGGGGG8@EGGGGGGGGGGGGGG>E?DFGGGGGGGGGGGGGGGGGGGGGFFCFFFFFFFFFCFFFFFFF>AAADFBFF?FFF=BECECFDFFD@E@E?3@F>00;AFFF@;71;?F>?AF>??0>9<A?0;>BB>FF?B6<>FB>FB?
@M04999:289:000000000-L3R54:1:1101:20180:14553 2:N:0:416
GACTACTAGGGTATCTAATCCTGTTTGCTCCCCACGCTTTCGCATCTCAGCGTCAGTATCTGTCCAGAAGGCCGCCTTCGCCACCGGTATTCCTCCACATCTCTACGCATTTCACCGCTACACGTGGAATTCTACCTTCCTCTACAATACTCCAGATAACCAGTTTTAAGTGCAGTTCCCAGGTTGAGCCCGGGGCTTTCACACCTAACTTAATTATCCGCCTACATGCCCTTTACGCCCAGTCATTCCGATTAACGCTCGCACCCTCCGTATTACCGCGGCTGCTGGCACGGAGTTAGCC
+
CCCCCGGGGGGGGGGGGGGGGGGGGGGGGGGGGGGGGGGGGGGGGGGGGGGGGGGGGGGGGGGGGGGGGGGGGGGGGGGGGGGGGGFGDGGGGGGGGGGGGGGGGGGGGGGGGGGGGGGGGGGGGGGGGGGGGGGGGGGGGGGGGGGGGGGGGGGGGGGGGGGGGFGGGGGGGGGGFGFGGGGGGGGGGGGGGGGGGGGCFFFFFFFFFFFFFFFFFFFDFFDFFFFFB;BEDEECFFFF?FEFEEFFFFFFFFFFFBFFFF9>>FFFFFF1??AFB?BB;FFF<7:0?:<(7>;FFFFF4
@M04999:289:000000000-L3R54:1:1101:26732:14567 2:N:0:416
TGACTACCCGGGTATCTAATCCTGTTTGCTCCCCACGCTTTCGCATCTCAGCGTCAGTATCTGTCCAGAAGGCCGCCTTCGCCACCGGTATTCCTCCACATCTCTACGCATTTCACCGCTACACGTGGAATTCTACCTTCCTCTACAATACTCCAGATAACCAGTTTTAAGTGCAGTTCCCAGGTTGAGCCCGGGGCTTTCACACCTAACTTAATTATCCGCCTACATGCCCTTTACGCCCAGTCATTCCGATTAACGCTCGCACCCTCCGTATTACCGCGGCTGCTGGCACGGAGTTAGC
+
CCCCCGGGGGGGGGGGGGGGGGGGGGGGGGGGGGGGGGGGGGGGGGGGGGGGGGGGGGGGGGGGGGGGGGGGGGGGGGGGGGGGGGGGGGGGCGGGGGGGGGGGGGGGGGGGGGGGGGGGGGGGGGGG>FGGGGGGFGGGGGGGGGGGGGGGGGFGGGGGGGGGGGGGGGGGGGGGFGFGGGGFGGGGFGGGGGGGGGGGFFFFFEFFEFFFFFCFFFFFFF@@?FFFF@EFFFFFFDFF@FFEEEFEFFFFFFFE<?BB69BFF9:::?F??F?FAA0>1106(8>D::?B12(447AB<
@M04999:289:000000000-L3R54:1:1101:24172:14609 2:N:0:416
GGGACTACTAGGGTATCTAATCCTGTTTGCTCCCCACGCTTTCGCATCTCAGCGTCAGTATCTGTCCAGAAGGCCGCCTTCGCCACCGGTATTCCTCCACATCTCTACGCATTTCACCGCTACACGTGGAATTCTACCTTCCTCTACAATACTCTAGTTAACCAGTTTTAAGTGCAATTCCTAGGTTGAGCCCAGGGCTTTCACACCTAACTTAATTATCCGCCTACATGCCCTTTACGCCCAGTCATTCCGATTAACGCTCGCACCCTCCTTCTTACCGCGGCTGCTGGCACGGAGTT
+
CCCCCGGGGGGGGGGGGGGGGGGGGGGGCGGGGGGGGGGGGGGDECEGGGGDGEGGGEFGGGGGGGGGGGGGGGGGGGGGGGGGGGGGGGGGFGGGGGGGGGGGGGGGGGGGGGGGGGGGGGGGGGGFGGGGGGGGGGGGGGGGGFGDGGGGGGFACFGDGGGGGGGGGGG8EAFC9FFGGGCDCGGFGFGFGGFGGGFFFFFFFAEF:CFFFFFF*4B785>>FDFBEC9EDF=:CEFF@B(2;**89C65;DFDE9;;2(,676>???0())-<<A22>B>BF>B:::::<<0;61(
@M04999:289:000000000-L3R54:1:1101:5499:14617 2:N:0:416
GTGGACTACACGGGTATCTAATCCTGTTTGCTCCCCACGCTTTCGCATCTCAGCGTCAGTATCTGTCCAGAAGGCCGCCTTCGCCACCGGTATTCCTCCACATCTCTACGCATTTCACCGCTACACGTGGAATTCTACCTTCCTCTACAATACTCCAGATAACCAGTTTTAAGTGCAGTTCCCAGGTTGAGCCCGGGGCTTTCACACCTAACTTAATTATCCGCCTACATGTCCTTTACGCCCAGTCATTCCGATTAACGCTCGCACCCTCCGTATTACCGCGGCTGCTGGCACGGAGTTT
+
CCCCCGGGGGGGGGGGGGGGGGGGGFGGGGGGGGFFGGGGGGGGGGGGGGGGFGGGGGGGGGGGGGGGGGGGGGGGGGGGGGGGGGGGGDGGGGFGGGGGGGGGGGFGGGGGGCGGFGGGGGGGGGGGGGGFGGGGGGGGGGCGGGGGGDGGEEFDGGGGGGGGGGGDFGGGGGGGFGFGGGGGGGGGGCFGGGGGGGGDFFFFFFFFFFFFFFFFFAF?88@DDD@FFFEFE?CEC4;><:;7?FFF?3CEF@?D@C9?>?FBB>B>BFFF>BB:>A946;>916;?F4823<3((44:)
@M04999:289:000000000-L3R54:1:1101:20987:14618 2:N:0:416
GACTACTCGGGTATCTAATCCTGTTCGCTCCCCACGCTTTCGTCCATCAGCGTCAATCGGTATTTAGTAACCTGCCTTCGCAATCGGGGTTCTGTGTAATATCTATGCATTTCACCGCTACACTACACATTCCAGCTACTTCAATACTATTCAAGATTAACAGTATCAACGGCAGTTCTACAGTTAAGCTGCAGGTTTTCACCGCTGACTTATCAACCCGCCTACGGACCCTTTAAACCCAATAAATCCGGATAACGCTCACATCCTCCGTATTACCGCGGCTGCTGGCACTGAGTTAGCC
+
CCCCCGGGGGGGGGGGGGGGGGGGGGGGGGGGGGGGGGGGGGGGGGGGGGGGGGGGGGGGGGGGGGGGGGGGGGGGGGGGGGGGGGGGGGGGGGGGGGGGCFGGFGGGGGGGGGGGDGGGGGGGGGGGGGGGGGGGGGGGGGGGGGGGGGGGGGGGGGGGGGGGGGGGGGGDGGGGFGFGGFGGGGGGGGGGGGGGGGGGFFFFFFEFFFFCFFFFFFFFFFFFF@F>FBFFFBEFEF@FFFFFE7EFEFFFFFFFFFDF6EFFF?FFFFF??FFFB?>F>06062:?:,<0(-.<ABF<7
@M04999:289:000000000-L3R54:1:1101:19487:14644 2:N:0:416
GACTACACGGGTATCTAATCCTGTTTGCTCCCCACGCTTTCGCATCTCAGCGTCAGTATCTGTCCAGAAGGCCGCCTTCGCCACCGGTATTCCTCCACATCTCTACGCATTTCACCGCTACACGTGGAATTCTACCTTCCTCTACAATACTCCAGATAACCAGTTTTAAGTGCAGTTCCCAGGTTGAGCCCGGGGCTTTCACACCTAACTTAATTATCCGCCTACATGCCCTCTACGCCCAGTCATTCCGATTAACGCTCGCACCCTCCGTATTACCGCGGCTGCTGGCACGGAGTTAGCC
+
CC<CCGGEEEGGGGGGGGCDFGFEFFGGGGGGGFGGGGGGGGFC:FGGGGFGGGGGGGGGGGGGGGF9EFGGGEGGGGGG7@BFFEE>+AF?FGGGGGGGGGFFGFFGGGGAFBEFEEEDGGGGEFG@FGGGGGGGFFGFGGGGGGGGFFGDFFEFGGGGGGFEC@DFGGFGAFDGD7==ADCC96@,89?GCECGDF>7BB9AFFFFFCEFEFFF5B==FDD@BEFFF:@;(3<<06>F;(6=E3CFFE?;@?CEF1?F9BFFF?FFFF<(8(.<4?>9((2>?).:B?BFB>64?B2)3
@M04999:289:000000000-L3R54:1:1101:9186:14648 2:N:0:416
ATGGACTACTAGGGTATCTAATCCTGTTTGCTCCCCACGCTTTCGCATCTCAGCGTCAGTATCTGTCCAGAAGGCCGCCTTCGCCACCGGTATTCCTCCACATCTCTACGCATTTCACCGCTACACGTGGAATTCTACCTTCCTCTACAATACTCCAGATAACCAGTTTTAAGTGCAGTTCCCAGGTTGAGCCCGGGGCTTTCACACCTAACTTAATTATCCGCCTACATGCCCTTTACGCCCAGTCATTCCGATTAACGCTCGCACCCTCCGTATTACCGCGGCTGCTGGCACGGAGTT
+
CCCCCGGGGGGGGGGGGGGGGGGGGGGGGGGGGGGGGGGGGGGGGGGGGGGGGGGGGGGGGGGGGGGGGGGGGGGGGGGGGGGGGGGGGGGGGGGGGGGGGGGGGGGGGGGGGGGGGGGGGGGGGGGGGGGGGGGGGGGGGGGGGGGGGGGGGGGGGGGGGGGGGGGGGGGD=EFGFGFGGGGGGGGGFGGGGGGGGGGGFFFFFFFFFFFFFFFFEFFFFFFFFFFF=FFFFFFFFFFF@>>?7@F<EFFE;?DFFCEF9D?>B09B?BFFFFBFFF9619>09;B?7706?D690(-2
@M04999:289:000000000-L3R54:1:1101:10453:14667 2:N:0:416
TTGACTACAGGGGTATCTAATCCTGTTTGCTCCCCACGCTTTCGCATCCCAGTGTCAGTATCTGTCCAGAAGGCCGCCTTCGCCACCGGTATTCCTCCACATCTCTACGCATTACACCGCTACACGTGGAATTCTACCTTACTCTACAATACTCCAGCTAACTAGTTTTAAGCGCAGTTCCCAGTTTGAGCCCGGGGCTTTCACACCTAACTTATTTATCCGCCTACATGCCTTGTACGCCCAGTCATTCCGCTTAACTCCCGCCCTCTCCTTTTTACCGCCGTCGCTGGCTCGGATTTAC
+
CC8,@ECG,6C7:B@@C@C,CC9CF<,,C,,CE<FGGC+8,:<@:,B:,@<@,,;EA,F9FF9F,<FCFF<<6AE@+>,CEGGGD7,@BCC7,,@EA8EDFG8AFAFGG+==7,955AC@++@=,4F@?B9,4,@EECG,,633,@BCG,6@EF8DE8,@8=,,>6,,@E8E,@=1*61?2++<3D,,,+,5++*3**9C*9:++***.))988+=/+1>F=28(->:C735).66)<359BF(/.7)<EF1(,(/77)))((-(3(((42)))..()3:0((,2(46((,(4,23(()))
@M04999:289:000000000-L3R54:1:1101:27429:14677 2:N:0:416
GGCCCGACTACCCGGGTATCTAATCCTGTTCGCTACCCATGCTTTCGAACCTCAGCGTCAGTTACAGACCAGAGAGCCGCCTTCGCCACTGGTGTTCTTCCATATATCTACGCATTCCACCGCTACACATGGAGTTCCACTCTCCTCTTCTGCACTCAAGAAAAACAGTTTCAGCTGCACTTCCCCGGTTAAGCCGAGGGCTTTCACAGCTGACTTGTTCTCCCGCCTGCGTTCGCTTTACGCCCAATAAATCCGGACAACGCTTGCCACCTACGTATTACCGCGGCTGCTGGCACGTAGT
+
CCCCCGGGGGGGGGGGGGGGGGGGGGGGGGGGGGGGGGGGGGGGGGGGGGGGGGGGGGGGGGGGGGGGGGGGGGGGGGGGGGGGGGGGGGGGGGGGGGGGGGGGGGGGGGGGGGGGGGGGGGGGGGGGGGGGGGGGGGGGGGGGGGGGGGGGGGGGGGGGGGGGGGGGGGGGGGGGFGFGGGGGGGGGGGGGGGGGGGGGFFFFFFFFFBFFEFFFFFFFFFAFFFFFFFFFFDFFFFFFEDFFFF<??<BFFFFF?BF:?>>F<<FFAFFFFBF:?AFFAA(9>-37>FFB(4<DB?7?:
@M04999:289:000000000-L3R54:1:1101:13504:14692 2:N:0:416
AAAGACTACTCGGGTATCTAATCCTGTTTGCTCCCCACGCTTTCGCATCTCAGCGTCAGTATCTGTCCAGAAGGCCGCCTTCGCCACCGGTATTCCTCCACATCTCTACGCATTTCACCGCTACACATGGAATTCTACCTTCCTCTACAATACTCCAGATAACCAGTTTTAAGTGCAGTTCCCATGTTGAGCCCGGGGCTTTCACACCTAACTTAATTATCCGCCTACATGCCCTTTACGCCCAGTCATTCCGATTAACGCTCGCACCCTCCGTATTACCGCGGCTGCTGGCACGGAGTGT
+
CCCC@E,,C<FC;FC7FFCCFFF<FGGGGCGFGCDEGGGGGEFG>@CFGGGGCFGGGGGGGGGGFFFGGFFGG?8@ED@F@FBGGCGEFGGGCFGGGG<FFFG=FGGGGGGEC7EFFGFCFECEFGG<FG<EFGGGGG8EGEGFGGFF=ED8FEGFDDFEEDDGGGAAFFG8EA+DFGDFFCDE,@DFDFFFC?EG+9?D*6ACFF69>===;>4BEAFE+95B@DFF;E?=3((>3C9>@69;24@FE3<3416(;4>(3;:090794((37?((,).)-((-4,(,8)5<:?FF04:()
@M04999:289:000000000-L3R54:1:1101:21032:14702 2:N:0:416
GACTACTAGTGTATCTAATCCTGTTCGCTACCCACGCTTTCGAGCCTCAGCGTCAGTTACTAGCCAGTCAGCCGCCTTCGCCACTGATGTTCTTCCATATATCTACGCATCTCACCGCTACACATGGAGTCCCACTGACCTTCCTAGCACTCACGTCTTACAGTTTCTGATGCACGTCCATAGTTTCGCTATGACCTTTCACATCAGACTTATTAGACCGCCTCCGCCCCCTCTACTCCCAATACTTCCGGACAACGCTCGACACCTCTGGTTTCCCTCTGCTGCTGGCACGGAGCTAGCC
+
-<<C@,CEC66CCFEAE,<@C@F@FC,CFEEFF<F@C:C@@,,C:6C,,,6@66,,CFGCF,,C,,:9E69,@+++,,,,,,@FGG9FFA?EFDGA,A<FFECF,<?>@F7FFEEGGEGCGGFEB?8E44,99>=E@9=DC8,@=,6=8AD@@,@,DC8DE8DFG@FFD,DDF9DFD+<+CCF=@,,6@88@E,@::C?F7++?A+*0:CF5E+?+**00?AA):5))/6@B(5*95>E51@DE86617(((614<@1??((((--4()),).,)).)2,5<22)3)((,.(((-(.))..
@M04999:289:000000000-L3R54:1:1101:24218:14714 2:N:0:416
AGACTACCGGGGTATCTAATCCTGTTCGCTACCCATGCTTTCGAACCTCAGCGTCAGTTACAGACCAGAGAGCCGCCTTCGCCACTGGTGTTCTTCCATATATCTACGCATTCCACCGCTACACATGGAGTTCCACTCTCCTCTTCTGCACTCAAGAAAAACAGTTTCAGCTGCACTTCCCCGGTTAAGCCGAGGGCTTTCACAGCTGACTTGTTCTCCCGCCTGCGTTCGCTTTACGCCCAATAAATCCGGACAACGCTTGCCACCTACGTATTACCGCGGCTGCTGGCACGTAGTTAGC
+
CCCCCGGGGGGGGGGGGGGGGGGGGGGGGGGGGGGGGGGGGGGGGGGGGGGGGGGGGGGGGGGGGGGGGGGGGGGGGGGGGGGGGGGGGFGGGGGGGGGGGGGGGGGGGGGGGAFGGGGGGGGGGGGGCGGGGGGGGGGGGGGGGGGGGGGGGGGGGGGGGGGGGGGGGGGGGGGGFGFGGFGGGGGGFGGGGGGGGGGGFFFFFFFFFFFFFFFFFFFDE@B@FFFFFFFFFFFFEFFDFF7?B<ADFFB0?FFFFFF?:??FBFFFFBBFF>7<DFB;B09>B1:?(((8:28:,6)6.
@M04999:289:000000000-L3R54:1:1101:26051:14718 2:N:0:416
GACTACTAGGGTATCTAATCCTGTTTGCTCCCCACGCTTTCGCATCTCAGCGTCAGTATCTGTCCAGAAGGCCGCCTTCGCCACCGGTATTCCTCCACATCTCTACGCATTTCACCGCTACACGTGGAATTCTACCTTCCTCTACAATACTCTAGTTAACCAGTTTTAAGTGCAATTCCTAGGTTGAGCCCAGGGCTTTCACACCTAACTTAATTATCCGCCTACATGCCCTTTACGCCCAGTCATTCCGATTAACGCTCGCACCCTCCGTATTACCGCGGCTGCTGGCACGGAGTTAGCC
+
CCCCCGGGGGGGGGGGGGGGGFGGGGGGGGGGGGGDGGGGGGGGDGFGGDGGGGGGGGGGGGFGGGGGGGGGGGGGGGGGGGGGFGGGGGGGGGGGGGGGGGGGGGFFGGGGGGGGGGGEGGGGFGGGGGGGGGGGGGFGFFFFGGCGGGGGGGGG9DDGGGGGGCFGGGFFGGGCFFFFGGGGGGGGGGGGGFECGGFGFFCFAFFFCCCE@FFFCFFAFFFABEFEFBBE4BEC5@FF@B=BE45?<4;<6@EE@3?666@@6@FF:>B0(89AA8>B06>FB?F827>FF6627<4),
@M04999:289:000000000-L3R54:1:1101:2533:14745 2:N:0:416
GGTCGACTACACGGGTATCTAATCCTGTTCGCTCCCCACGCTTTCGTCCATCAGCGTCAATCGGTATTTAGTAACCTGCCTTCGCAATCGGGGTTCTGTGTAATATCTATGCATTTCACCGCTACACTACACATTCCAGCTACTTCAATACTATTCAAGATTAACAGTATCAACGGCAGTTCTACAGTTAAGCTGCAGGTTTTCACCGCTGACTTATCAACCCGCCTACGGACCCTTTAAACCCAATAAATCCGGATAACGCTCGCATCCTCCGTATTACCGCTGCTGCTGGCACGGAGTT
+
CCCCCGGGGGCFGGGGGGGGGGGGGGGGGGGGGGGGGGGGGGGGGGGGGGGGGGGGGGGGGGGGGGGGGGGGGGGGGGGGGGGGGGGGGGGGGGGGGGGGGFFGGGGGGGGGGGGGGGGGGGGGGGGGGGGGGGGGGGGGGGGCFGGFGGGGGGGGGGGGGGGGGGGGGGGGGGGGFGFGGGGGGGGGGGFGGGGGGGGFFFFFFFFFFFFFFFFFFFFFFBA>B>FDFF2>=>FFFFFFFFD???D;EFFC@>B??(7<?;149BFF60>A?>?F?:A>9:0(434??8?7?7)829FF?
@M04999:289:000000000-L3R54:1:1101:20451:14753 2:N:0:416
AAGACTACTGGGGTATCTAATCCTGTCTGCTCCCCACGCTTTCGCATCTCAGCGTCAGTATCTGTCCAGAAGGCCGCCTTCGCCACCGGTATTCCTCCACATCTCTACGCATTTCACCGCTACACGTGGAATTCTACCTTCCTCTACAATACTCCAGATAACCAGTTTTAAGTGCAGTTCCCAGGTTGAGCCCGGGGCCTTCACACCTAACTTAATTATCCGCCTACATGCCCTTTACGCCCAGTCATTCCGATTAACGCTCGCACCCTCCGTATTACCGCGGCTGCTGGCACGGAGTT
+
CCCCCGGGGGGGGGGGGGGGGGGGGGGGGGGGGGGGGGGGGGGGGGGGGGGGGGGGGGGGGGGGGGGGGGGGGGGGGGGGGGCFGGGGGGGGGGGGGGGGGGGGGGGGGDGGGFGGGGGGGGGGGGGGGDGFGGGGGGGGGGGGGGGGGGGGGGGGFGGGGGGGGGGGGDFGGGGGFGFGGGFCGGGGGGGGGGGGGGGGFFFFFFFFFFFFFFFFCFFFFFF=DFFFFFFEFFFFFFDFBFFFEFFFECFF;77DEFFBFFFFBF9<?:<BF<B:DFB<;B>BBF?B?:0:>03(4<?
@M04999:289:000000000-L3R54:1:1101:12947:14765 2:N:0:416
GGTAGACTACCCGGGTATCTAATCCTGTTTGCTCCCCACGCTTTCGCATCTCAGCGTCAGTATCTGTCCAGAAGGCCGCCTTCGCCACCGGTATTCCTCCACATCTCTACGCATTTCACCGCTACACGTGGAATTCTACCTTCCTCTACAATACTCCAGATAACCAGTTTTAAGTGCAATTCCCAGGTTGAGCCCGGGGCTTTCACACCTAACTTAATTATCCGCCTACATGCCCTTTACGCCCAGTCATTCCGATTAACGCTCGCACCCTCCGTATTACCCGGGCTGCTTGCACGGAGTT
+
CCCCCGGGGGGGGGGGGGGGGGGGGGGGGGGGGGGGGGGGGGGGGGGGGGEGGGGGGGGGGGGGGGGDGGGGGGGGGGCFGGGGGGGGGGGGGGGGGGGGGGGGGGGGFGGGGGGGGGGGGGEGGGGGGGGGGFGGGGGGGGGGFFFDGFGGGGGFGFGGGGGGGGGGGGGGGGGDFGFGGGGGFGGCFGCFGGGGGGGGFFFFFFFFF@=BFFFA>AFFF*@@FF29B@FC3@@(=ECFFFF>;;EFFEFCE@6D??><(3-8>>019?B?F9?:<?9>>((((--:0)).4)549((4.
@M04999:289:000000000-L3R54:1:1101:25732:14766 2:N:0:416
GAAGTGACTACTAGGGTATCTAATCCTGTTCGCTACCCATGCTTTCGAGCCTCAGCGTCAGTAACAGACCAGAGAGCCGCCTTCGCCACTGGTGTTCTTCCATATATCTACGCATTTCACCGCTACACATGGAGTTCCACTCTCCTCTTCTGCACTCAAGTCTCTCAGTTTCCGATGCTCTTCCTCAGTTAAGCTGAGGGCTTTCACATTCAGACTTAAAAGACCGCCTGCGCTCCCTTTACGCCCAATAAATTCGGACAACGCTTGCCACCTACGTATTACCGCGGCTACTGGCACGT
+
CCCCCGGGGGGGGGGGGGGGGGGGGGGGGGGGGGGGGGGGGGGGGGGGGGGGGGGGGGGGGGGGGGGGGGGGGGGGGGGGGGDGGGGGGGGGGGGGGGGGGGGGGGGGGGGGGGGGGGGGGGGGGGGGGGGGGGGGGGGGGGGGGGGGGGGGGGGGGGGGGGGGFGGGGGGGGGGGFGFGGGGGGGGGGGGGFGGGGGGGFFFFFFFFFFFFFFFFFFFFFE=CBBFFADD9B>D>=B=F4=@99>F@;EEFFFEFF;@B;=>0;@FF7>28032:?>B?9>AB;BFBB?:??828<B?
@M04999:289:000000000-L3R54:1:1101:16124:14772 2:N:0:416
TCGACTACACGGGTATCTAATCCTGTTTGCTCCCCACGCTTTCGCATCTCAGCGTCAGTATCTGTCCAGAAGGCCGCCTTCGCCACCGGTATTCCTCCACATCTCTACGCATTTCACCGCTACACGTGGAATTCTACCTTCCTCTACAATACTCCAGATAACCAGTTTTAAGTGCAGTTCCCAGGTTGAGCCCGGGGCTTTCACACCTAACTTAATTATCCGCCTACATGCCCTTTACGCCCAGTCATTCCGATTAACGCTCGCACCCTCCGTATTACCGCGGCTGCTGGCACGGAGTT
+
CCCCCGGFGGGGGGGGGGGGGGGCFGGGGGGGGGGGGGGGGGGGGEGGGGGGGGGGGGGGGGGGGGGGGGGGGGGGGGGGGGGFGGGGGGGGGGGGGGGGGGGGGGGGFGGGGGGGGFFGGGGGGGGGCGGGGGGGGGGGGGGGGGGGGGGGGGGGGGGGGGFGGFGGGGGGGGGGDFFGGGGGGGCFCGGGGGG5DDDFFFFFFFFAEFFFFFAFCFFFFFFFFFFFF?EFFE@EEE@FFFF@EEFFFFFFFD?DEB?FFFBFBBFFFFFF?F0:A<286>FFFBFFFBBFB?9>F<?
@M04999:289:000000000-L3R54:1:1101:15042:14784 2:N:0:416
CTGTGACTACACGGGTATCTAATCCTGTTTGCTCCCCACGCTTTCGCATCTCAGCGTCAGTATCTGTCCAGAAGGCCGCCTTCGCCACCGGTATTCCTCCACATCTCTACGCATTTCACCGCTACACGTGGAATTCTACCTTCCTCTACAATACTCTAGTTAACCAGTTTTAAGTGCAATTCCTAGGTTGAGCCCAGGGCTTTCACACCTAACTTAATTATCCGCCTACATGCCCTTTACGCCCAGTCATTCCGATTAACGCTCGCACCCTCCGTATTACCGCGGCTGCTGGCACGGAGTT
+
CCCCCGGGGGGGGGGGGGGGGGGGGGGGGGGGGGGGGGGGGGGGGGGGGGGGGGGGGGGGGGGGGGGGGGGGGGGGGGGGGGGGGGGGGGGGGGGGGGGGGGGGGGGGGGGGGGGGGGGGGGGGGGGGGGGGGGGGGGGGGGGGGGGGGGGGGGGGGGGGGGGGGGGGGGGGGGGGFGFGGGGGGGGGGGGGGFGGGGGGFFFAFFFFFFFEFFFFEFFFFFEDFD99BB:?EFBEDECFFD@9?<;EEFEFEE<;7;FC@06?>BFBF2:666<<?>AFA<>9669>FFF::(46(-(,.
@M04999:289:000000000-L3R54:1:1101:3595:14796 2:N:0:416
CGACTACTGGGGTATCTAATCCTGTTTGCTCCCCACGCTTTCGCATCTCAGCGTCAGTATCTGTCCAGAAGGCCGCCTTCGCCACCGTTATTCCTCCACATCTCTACGCATTTCACCGCTACACGTGGACTTCTACCTTCCTCTACAATACTCCAGATAACCAGTTTTAAGTGCAGTTCCCAGGTGGAGCCCGGGGCTTTCACACCTAACTTAATTATCCGCCTACATGCCCTTTACGCCCAGTCATTCCGATTAACGCTCGCACCCTCCGTATTACCGCGCCTGTTGGCACGCGGTTAGC
+
CCCCCGGGEGEFGEGGGGGCAFC-CFEGGGG@CC8FFGEEFGBFGCFFFFGGGGGGGGCFGGGGGCCFFDFGGGDFGGDFFCFC=FC6BBEGF,CFGGGAFGGFGGG7>CFEE5CFFGCE@CEGGGGGE,EFFFAFFGGGGGGCFGGGGFFGFGF?==DFGGFD=DFF88AFGGDGFGFFGFFDG,;D6:8@E>ED9?FGF9BFF>43:>=E:1:9>6=*:B=-235CFB3@E33>E;;>0((/7>CCEE=;?F;;C79:?9(,4,-,:BBB:3,45<19>(32()).(5)53,((-((..
@M04999:289:000000000-L3R54:1:1101:13845:14819 2:N:0:416
GGGACTACACGGGTATCTAATCCTGTTTGCTCCCCACGCTTTCGCATCTCAGCGTCAGTATCTGTCCAGAAGGCCGCCTTCGCCACCGGTATTCCTCCACATCTCTACGCATTTCACCGCTACACGTGGAATTCTACCTTCCTCTACAATACTCCAGATAACCAGTTTTAAGTGCAATTCCCAGGTTGAGCCCGGGGCTTTCACACCTAACTTAATTATCCGCCTACATGCCCTTTACGCCCAGTCATTCCGATTAACGCTCGCCCCCTCCGCATTACCGCGGCTGCTGGCACGGAGTTAC
+
-B@@CGGGGFF@@78C<EFFGG9CF@C<F<FEFEGGG7CC:FE,6@@@<FEAFG@C@BFCFGGGFAGFD69@CCCC+B?FFFGGGEAF76@=9FE<?EGGGF<?FFGG@F@+CEF,FEFDB8FGFGG,==5:,,@EAF9@D@=FGFC,6EFGGG?,,@=8D9?DF+@DAD=E362CD9++6=C?FG9,,,@FD>7*<DGGFF9A9?5*).-A5?+B5B>4852255:BCE33=;=;CC;EB6(//495)<C@(6((9><9((-,,2413((,(-((.)--1,((496:7(-,,((-(432)
@M04999:289:000000000-L3R54:1:1101:25685:14880 2:N:0:416
TGACTACCGGGGTATCTAATCCTGTTCGCTACCCATGCTTTCGAACCTCAGCGTCAGTTACAGACCAGGGAGCCGCCTTCGCCACTGGTGTTCTTCCATATATCTACGCATTCCACCGCTACACATGGAGTTCCACTCTCCTCTTCTGCACTCAAGAAAAACAGTTTCAGCTGCACTTCCCCGGTTAAGCCGAGGGCTTTCACAGCTGACTTGTTCTCCCGCCTGCGTTCGCTTTACGCCCAATAAATCCGGACAACGCTTGCCACCTACGTATTACCGCGGCTGCTGGCACGTAGTTAGC
+
CCCCCGG8@::FFGFGGGFGGGGGCFFEEFDGEFGEGGFCFE@@FF@CFFEFEFFGGGGGFFF9FCFG:EFD@@CGGGGGCCGGGFFGGGGGFGGGGAFGGGF<=<FCE@FF??EDGDGEEGCFFF9AEGDFCC4E,>6>DFGFDFGADAEADFDFD?@DDEEFDDFCGFA8DF?,@FFFCGDG8CCE;FFGEE>C>FCFF9BFAFAAEB4@5B8B7CFFFFFFDD062(,61=(>)3,>9B1::B>FA7(3347::46:???7<??70?B<))(.)-4;-21116:D::(58<08,<<2)
@M04999:289:000000000-L3R54:1:1101:23168:14887 2:N:0:416
CTCAGACTACCAGGGTATCTAATCCTGTTTGCTCCCCACGCTTTCGCACCTCAGCGTCAGTATCTGTCCAGAAGGCCGCCTTCGCCACCGGTATTCCTCCACATCTCTACGCATTTCACCGCTACACGTGGAATTCTACCTTCCTCTACAATACTCTAGGTAACCAGTTTTAAGTGCAATTCCTAGGTTGAGCCCAGGGCTTTCACAGCCAACTTAATTATCCGCCTACATGCCCTTTTAGCCCAGTCATTCCGGTTAACGCTCGCCCCCTCCGGATTACCGCGGCTGCTGGCACGGAGTT
+
@-8A,6,;6;F,CFG@;66,<FC-F9@6CF@<,;FGGC+@@@FG968@+76C@@FD:,8@CC6C9ECFFGC<6<F@E+8CGG<@CGE:,7C>7,C,CFA<EF?B:?;E@E?:44FGCFFGEC@FG<=:9FEGG9FFGFG,=@=FDC=2E,,@@=,37==,76=,3+62@DFCFG=EBF?FD9DEFG@7E9CACEF6+;D5?AF8=9++:))089B9A:BA+:>))<:)5(*8)>2(33*+-*8@>2()..7)9(.61(7)(((((((((47(4(((,8)-.(,(4;9>08)5:(.22((,.
@M04999:289:000000000-L3R54:1:1101:19282:14891 2:N:0:416
AGACTACACGGGTATCTAATCCTGTTCGCTCCCCACGCTTTCGTCCATCAGCGTCAATCGGTATTTAGTAACCTGCCTTCGCAATCGGGGTTCTGTGTAATATCTATGCATTTCACCGCTACACTACACATTCCAGCTACTTCAATACTATTCAAGATTAACAGTATCAACGGCAGTTCTACAGTTAAGCTGCAGGTTTTCACCGCTGACTTATCAACCCGCCTACGGACCCTTTAAACCCAATAAATCCGGATAACGCTCGCATCCTCCGTATTACCGCGGCTGCTGGCACGGAGTTAGC
+
CCCCCGGGGGGGGGGGGGGGGGGGGGGGGGGGGGGGGGGGGGGGGGGGGGGGGGGGGGGGGGGGGGGGGGGGGGGGGGGGGGGGGGGGGGGGGGGGGGGGGGGGGGGGGGGGGGGGGGGGGGGGGGGGGGGGGGGGGGGGGGGGGGGGGGGGGGGGGGGGGGGGGGGGGGGGGGGGFGFGGGGGGGGGGGGGGGGGGGGGFFFFFFFFFFFFFFFFFFFFFFFFFFF>DFFFFFFFFFFFFFFFFFFF?EBFF@DEE?@?<>FF:;FBFFFFF?BDFFFF>>FFF0:BFB:3,(41:<2>:
@M04999:289:000000000-L3R54:1:1101:16394:14904 2:N:0:416
GAGACTCCCGGGTATCTAATCCTGTTCGCTACCCATGCTTTCGAACCTCAGCGTCAGTTACAGACCAGAGAGCCGCCTTCGCCACTGGTGTTCTTCCATATATCTACGCATTCCACCGCTACACATGGAGTTCCACTCTCCTCTTCTGCACTCAAGAAAAACAGTTTCAGCTGCACTTCCCCGGTTAAGCCGAGGGCTTTCACAGCTGACTTGTTCTCCCGCCTGCGTTCGCTTTACGCCCAATAAATCCGGACAACGCTTGCCACCTACGCATTACCGCGGCTGCTGCCACGTAGTTAGC
+
C-A<CFGFCC6@CFGGGGFC<FCGC,CC@FEEGGGFFGF,EFE<@FFEFGCCFCFEGGFGGCGGEDFFCEFF@FEGGGDGDC=FEDEEFFEGGGGGGFCEFFDGGGFFCGGGGG?FEFGEGGGEDFB@8<9EFFEF>FFGGGGDDFF8EFGGGGGG,DFFFCGFADFGFGCDEFFG5A5DCDGGGGEFCEDE5C*9**;CB9BF4F6?=@*80BFF5+ADA9=@990332190;?<;0;BF??(6;)9<77((39619931(8?AFBF::0(-4(6<4<96(19((..).381-4,-)642
@M04999:289:000000000-L3R54:1:1101:16545:14906 2:N:0:416
AGACTACCCGGGTATCTAATCCTGTTTGCTCCCCACGCTTTCGCATCTCAGCGTCAGTATCTGTCCAGAAGGCCGCCTTCGCCACCGGTATTCCTCCACATCTCTACGCATTTCACCGCTACACGTGGAATTCTACCTTCCTCTACAATACTCCAGATAACCAGTTTTAAGTGCAATTCCCAGGTTGAGCCCGGGGCTTTCACACCTAACTTAATTATCCGCCTACATGCCCTTTACGCCCAGTCATTCCGATTAACGCTCGCACCCCCCGTATTACCGCGGCTGCTGGCACGGAGTTGCC
+
CCCCCGGGGGGGEGGGGGGGGGGGGGDFFGGGGEGGGCFEFDC:FEFFGGGGGCCG@FGEFGGGGGGGGGGGGGGG7FFGGGGGEFGGGGGGGGGGFGFFEGCFGGGFDGGEGGGGGGGGEEFGGAA:CFFDFD;EFGCFGFGGADFEGFGGGGGFFGADGGGGGG,EFGGGEGGEF8=?C8D6@E:E6CGGGG*9DGGFFC9BFBFF)4@@EBFAEFFCDB=@FDEFFF38@@;6C?FEF;?6;;???C@<D@DEF:>FFF>19>B(499,41:4AB01((1-1144.207((((-44).
@M04999:289:000000000-L3R54:1:1101:18167:14907 2:N:0:416
TGCGACTACTCGGGTATCTAATCCTGTTTGCTCCCCACGCTTTCGCATCTCAGCGTCAGTATCTGTCCAGAAGGCCGCCTTCGCCACCGGTATTCCTCCACATCTCTACGCATTTCACCGCTACACGTGGAATTCTACCTTCCTCTACAATACTCTAGTTAACCAGTTTTAAGTGCAATTCCTAGGTTGAGCCCAGGGCTTTCACACCTAACTTAATTATCCGCCTACATGCCCTTTACGCCCAGTCATTCCGATTAACGCTCGCACCCTCCGTATTACCGCGGCTGCTGGCACGGAGTTT
+
CCCCCGGGGGGGGGGGGGGGGGGGGGGGGGGGGGGGGGGGGGGGGGGGGGGGGGGGGGGGGGGGGGGGGGGGGGGGGGGGGGGGGGGGGGGGGGGGGGGGGGGGGGGGGGGGGGGGGGGGGGGGGGGGGGGGGGGGGGGGGGGGGGGGGGGGGGGGGGGGGGGGGGGGGGFGFEDGFGFFGGGGGGGGGGGGGGGGGGGGFFFFFFFFFFFFFFFFFFFFFEFBDF?DFFFFEFEFFFFFF=9<@FFF???EF?DFFFF@FFFFFF9>BFFFF?:B?FFF<096>>1??:(233?B096B)
@M04999:289:000000000-L3R54:1:1101:16342:14907 2:N:0:416
AGCAGACTACCGGGGTATCTAATCCTGTTCGCTCCCCACGCTTTCGTCCATCAGCGTCAATCGGTATTTAGTAACCTGCCTTCGCAATCGGGGTTCTGTGTAATATCTATGCACTTCACCGCTACACTACACATTCCAGCTACTTCAATACTATTCAAGATTAACAGTATCAACGGCAGTTCTACAGTTAAGCTGCAGGTTTTCACCGCTGACTTATCAACCCGCCTACGGACCCTTTAAACCCAATAAATCCGGATAACGCTCGCATCCTCCGTATTACCGCGGCTGCTGGCACGGAGTT
+
CCCCCGGGGGGGGGGGGGGGGGGGGGGGGGGGGGGGGGGGGGGGGGGGGGGGGGGGGGGGGGGGGGGGGGGGGGGGGGGGGGGGGGGGGGGGGGGGGGGGGGGGGGGFGGGGGGGGGGGGGGGGGGGGGGGGGGGGFGGGGGGGGGGGGGGGGGGGGGGGGFFFFGGGGGGGGGGGBGDFDFGGGGGGGGGGGGGGFFFFFFFFFFFEAFFBFFAFFFFFF@?BFFFFF=@?FFFFDFFF4=@DDF@FFFEEFFFFBFFFF>FFBFFFFFFFB>FFF0>D<B>14049??????<<;6>F:
@M04999:289:000000000-L3R54:1:1101:10773:14940 2:N:0:416
TAGACTACCCGGGTATCTAATCCTGTTTGCTCCCCACGCTTTCGCATCTCAGCGTCAGTATCTGTCCAGAAGGCCGCCTTCGCCACCGGTATTCCTCCACATCTCTACGCATTTCACCGCTACACGTGGAATTCTACCTTCCTCTACAATACTCCAGATAACCAGTTTTAAGTGCAGTTCCCAGGTTGAGCCCGGGGCTTTCACACCTAACTTAATTATCCGCCTACATGCCCTTTACGCCCAGTCATTCCGATTAACGCTCGCACCCTCCGTATTACCGCGGCTGCTGGCCCGGAGTTAC
+
CCCCCGGFGGGGGGGGGGGGGGGGGGGGGGGGGGGGGGGGGGFGGGGGGGGGGGGGGGGGGGFFGFGGGGGGGGGGGGFGGGGGGGGGGGGGGGGGGGGGGGGGGFGGGGGGGGGGGGGGGGGGGGGGGGGGFGGGGGGGGGGGGGGGGGGGGFGGGGGGGGGDFGFGFGFGFEGGFGFGGGGCFFGGGEGGGGGDGGGGFFFFFFFFF@DEFFFFFFFFFFFFFFDEFCFF;E5@<EDF0;@FFFF?CCE1,7(8C<09?<F9BFFF:(4;81:25AB?>29>9(45)5:(((41,214)
@M04999:289:000000000-L3R54:1:1101:11099:14953 2:N:0:416
GGACTACTAGGGTATCTAATCCTGTTCGCTACCCATGCTTTCGAACCTCAGCGTCAGTTACAGACCAGAGAGCCGCCTTCGCCACTGGTGTTCTTCCATATATCTACGCATTCCACCGCTACACATGGAGTTCCACTCTCCTCTCCTGCACTCAAGAAAAACAGTTTCAGCTGCACTTCCCCGGTTAAGCCGAGGGCTTTCACAGCTGACTTGTTCTCCCGCCTGCGTTCGCTTTACGCCCAATAAATCCGGACAACGCTTGCCACCTACGTATTACCGCGGCTGCTGGCACGTAGTTAGC
+
CCCCCGGGGFGGGGGGGGGGGGGGGGGGGGGGGGGGGGGGGGGGGGGGGGGGGGGGGGGGGGGGGGGGFGGGGGGGGGGGGDGGGGGGFGGGGGGGGGGGGGGGGGGGGGGGGGFGGGGGGGGGFGGGGGGGGGGGGGGGGGGGGGGGGGGGGDFDGGGGGGGGGFGGFGGGGCFGFGFGGGGGGGGFGGGDDEGGGGGGFFFFFFFFFFFEEFFFFFFFB>FFDFBFDFFFFF@CE@?EFF@FFFCFFF96:99:0;>?<BFBFFF:??:BBA?<<>BF>19BF<:D(,43644?FFFA<
@M04999:289:000000000-L3R54:1:1101:16359:14956 2:N:0:416
ACTGGACTACCGGGGTATTAATCCTGTTTGCTCCCCACGCTTTCGCATCTCAGCGTCAGTATCTGTCCAGAAGGCCGCCTTCGCCACCGGTATTCCTCCACATCTCTACGCATTTCACCGCTACACGTGGAATTCTACCTTCCTCTACAATACTCCAGATAACCAGTTTTAAGTGCAATTCCCAGGTTGAGCCCGGGGCTTTCACACCTAACTTAATTATCCGCCTACATGCCCTTTACGCTCAGTCATTCCGATTAACGCTCGCACCCTCCGTATTACCGCGGCTGCTGGCACGGAGTT
+
CCCCCGGGGGGGGGGGGGGGGGGGGGGGGGGGGGGGGGGGGGGGGGGGGGGGGGGGGGGGGGGGGGGGGGGGGGGGGGGGGGGGEGGFGGGGGGGGGGGGGGGGGGGGGGGGGGGGGGGGGGGGGGGGGGGGCGGGGGGGGGGGGGGGGGGGGGGGGGGGGGGGGFGGGGGGGGGGFGFGGGGGGGGGGGGGGGGGGGGGFFFFFFFFFFFFFFFAFFFFFF@DFD@DFFEFFFEFFFFFFFFBDCEEFEE?@07??FF?FF?F96>BBBFF;:17?)<A?FF>B09:BBBF:4(4(21:
@M04999:289:000000000-L3R54:1:1101:18217:14977 2:N:0:416
ATTGACTACAGGGGTATCTAATCCTGTTCGCTCCCCACGCTTTCGTCCATCAGCGTCAATCGGTATTTAGTAACCTGCCTTCGCAATCGGGGTTCTGTGTAATATCTATGCATTTCACCGCTACACTACACATTCCAGCTACTTCAATACTATTCAAGATTAACAGTATCAACGGCAGTTCTACAGTTAAGCTGCAGGTTTTCACCGCTGACTTATCAACCCGCCTACGGACCCTTTAAACCCAATAAATCCGGATAACGCTCGCATCCTCCGTATTACCGCGGCTGCTGGCACGGAGTT
+
CCCCCGGGGGGGGGGGGGGGGGGGGGGGGGGGGGGGGGGGGGGGGGGGGGGGGGGGGGGGGGGGGGGGGGGGGGGGGGGGGGGGGGGGGGGGGGGGGGGGGGGGGGGGGGGGGGGGGGGGGGGGGGGGGGGGGGGGGGGGGGGGGGGGGGGGGGGGGGGGGGGGGGGGGGGGGGGGFGFGGGGGGGGGGGGGGGGGGGGGFFFFFFFEF>=DEFFFFFFFF=BAFD@BF@?FFFFFFEFFF@;?DFEECEEFBFF@DEFF@FFFFFFFFFFFF:0:?FFF?9>FFF9?FD(4?DF>;FFF
@M04999:289:000000000-L3R54:1:1101:12720:15017 2:N:0:416
ACGGACTACTGGGGTATCTAATCCTGTTCGCTCCCCACGCTTTCGTCCATCAGCGTCAATCGGTATTTAGTAACCTGCCTTCGCAATCGGGGTTCTGTGTAATATCTATGCATTTCACCGCTACACTACACATTCCAGCTACTTCAATACTATTCAAGATTAACAGTATCAACGGCAGTTCTACAGTTAAGCTGCAGGTTTTCACCGCTGACTTATCAACCCGCCTACGGACCCTTTAAACCCAATAAATCCGGATAACGCTCGCATCCTCCGTACTACCGCGGCTGCTGGCACGGAGTTC
+
CCB8CGGDFEGGGDF@EGGGGGFEGEGF<@FCFCGGFC+:,FDGEC7FGGGG<FFFEGEFGGGG<FAFGGGGCEGEFD<EDGFG@FGGGEGBCFGGF?EFE@E,AAFGFCDFGFFGDG:EGGGGFGFG@=B@FFGGGGGGEGFFGFCDFGGFGFFCDDGG8EC=DFGGGF:=FCG69?9+CFFF;DFGCFFCFGGCFDG98FFFFFE5))8=4>CBEA>@FFFFFF9=2>99(5:34>?=<17?DF33.5)696@;;))36(((23:>B280;BF(4:>04124999B37(((),2(2,.)
@M04999:289:000000000-L3R54:1:1101:12549:15031 2:N:0:416
ACAGACTACCCGGGTATCTAATCCTGTTCGCTACCCATGCTTTCGAACCTCAGCGTCAGTTACAGACCAGAGAGCCGCCTTCGCCACTGGTGTTCTTCCATATATCTACGCATTCCACCGCTACACATGGAGTTCCACTCTCCTCTTCTGCACTCAAGAAAAACAGTTTCAGCTGCACTTCCCCGGTTAAGCCGAGGGCTTTCACAGCTGACTTGTTCTCCCGCCTGCGTTCGCTTTACGCCCAATAAATCCGGACAACGCTTGCCACCTACGTATTACCGCGGCTGCTGGCACGTAGTTT
+
CCCCCGGGGGGGGGGGGFGGGGGGGGGGFGGGDGGGGGGGGGGGGGGGGFGGGGFFGGGGGAFGGGFGGGGFGGGGGGCGGGFEGGGGGGGDFGGFFGAFFFGF9FGGGGGGGGGCBEDEGGGEFG=FGFC=FGGGFF;8DFD@6E9EGGGFGGDFGDGFGGGGGFGGEDEGGDGGFGBGGFGGCEGD6FEGF?EGGDGGFF4699FFEEBFEFFF4FFFFF>29@;0(6(339?FF4CFD@FF0(68>2<B>0:B6::2(4:?F?<>64(403)6344A?>FFB(4?????25(24?:.)
@M04999:289:000000000-L3R54:1:1101:14588:15033 2:N:0:416
TCGACTACTCGGGTATCTAATCCTGTTCGCTACCCATGCTTTCGAACCTCAGCGTCAGTTACAGACCAGAGAGCCGCCTTCGCCACTGGTGTTCTTCCATATATCTACGCATTCCACCGCTACACATGGAGTTCCACTCTCCTCTTCTGCACTCAAGAAAAACAGTTTCAGCTGCACTTCCCCGGTTAAGCCGAGGGCTTTCACAGCTGACTTGTTCTCCCGCCTGCGTTCGCTTTACGCCCAATAAATCCGGACAACGCTTGCCACCTACGTATTACCGCGGCTGCTGGCACGTAGGT
+
CC@CCCFGGCFCEFDFGGGFGGGGGFGGGGGGGCGGFGGGGGCC8ECFEFFFFFEGGGFFDEGGGFF@FDGGGFGGGGGGGFGGGGGGCGGFGGGGGGGGGGGFGGGGFC@E:9AEFGGGGEEFGFFEFFGGGFDFGCFDEGGGGGGGFGGFGGGGFFGGGEGGGEAFFDFCGGGGF?FGGGGGEGGGFFFFG>CGGGF4AFFFFFFFFFFFFFFFEAA:AB@FFFFB18<@FD;;>CFFFBF15;;6)?((7:933:6;61<<79B?054?:.:?AA)39-499BF:7:012,,(.(6
@M04999:289:000000000-L3R54:1:1101:24525:15034 2:N:0:416
GACTACTCGGGTATCTAATCCTGTTCGCTCCCCACGCTTTCGTCCATCAGCGTCAATCGGTATTTAGTAACCTGCCTTCGCAGTCGGGGTTCTGTGTAATATCTATGCATTTCACCGCTACACTACACATTCCAGCTACTTCAATACTATTCAAGATTAACAGTATCAACGGCAGTTCTACAGTTAAGCTGCAGGTTTTCACCGCTGACTTATCAACCCGCCTACGGACCCTTTAAACCCAATAAATCCGGATAACGCTCGCATCCTCCGTACTACCGCGGCTGCTGGCACGGAGTTAGCC
+
CCCCCGGGGGGGEFGGGGGGGGGGGGGGGGGGEFFGGGGGGGFGGGGGGFGGGGGGGGGGGCFGGGGGGGGGGGGGGGGGGGGGGGDGGGGGGGGGGGGGGGGGGGGGGGFGGGGGGGGGGGGGGGGGGGFGGGGGGGGGGGGGGGGGGGGGGFGGGGGGGGGFGGGGGGGCCEDDDGBDGGDDFGGFGGGGGFFFGGGGAFFFFFFFDCCE<CFFDF>AFFFFFDFF=9@DBEFEFEFF<DFF)95?EF0023)73>17>>;?F07AF6:2?:>F?>>609((4:42((.41>6:8A)6.
@M04999:289:000000000-L3R54:1:1101:3091:15048 2:N:0:416
GGATAGACTACTGGGGTATCTAATCCTGTTTGCTCCCCACGCCTTCGCATCTCAGCGTCAGTATCTGTCCAGAAGGCCGCCTTCGCCACCGGTATTCCTCCACATCTCTACGCATTTCACCGCTACACGTGGAATTCTACCTTCCTCTACAATACTCTAGTCAACCAGTTTTAAGTGCAATTCCTAGGTTGAGCCCAGGTCTTTCACACCTAACTTAATTATCCGCCTACATGCCCTTTACGCCCAGTCATTCCGATTAACGCTCGCACCCTACGTATTACCGCCGCTGCTAGCACGGGGT
+
CCCCCGGGGGGGGGGCCFGGGGFGFGGECEGGGGGGGGGGGGGGGGGGGCGGGFFGF,CFCFG9FGGGGGFGGGGGGGGDGEEFFGEF:E>FFCFFGGAEGEFEFEFGGGGGFGGGFFCFFCGGGDGGGF<:FFGDEFFFCFGGGFGAECDGGAF8>DGGGGGGDDGGGGGFG,6=D?7FGG7DCFFFGDG?@DF+=?F2;>AFFFFF55@@CFFFFFFEFECE>4@DF4):<@BF25@8@5=92>BEF<.))94;07;EC09<@990,340(.4:?22).4366;990()))(..7(2((
@M04999:289:000000000-L3R54:1:1101:18210:15051 2:N:0:416
TGGGCGACTACTAGGGTATCTAATCCTGTTTGCTCCCCACGCTTTCGCATCTCAGCGTCAGTATCTGTCCAGAAGGCCGCCTTCGCCACCGGTATTCCTCCACATCTCTACGCATCTCACCGCTACACGTGGAATTCTACCTTCCTCTACAATACTCCAGATAACCAGTTTTAAGTGCAGTTCCCAGGTTGAGCCCGGGGCTTTCACACCTAACTTAATTATCCGCCTACATGCCCTTTACGCCCAGTCATTCCGATTAACGCTCGCACCCTCCGTATTACCGCGGCTGCTGGCACGGAGT
+
CCCCCGGGGGGGGGGGGGGGGGGGGGGGGGGGGGGGGGGGGGGGGGGGGGGGGGGGGGGGGGGGGGGGGGGGGGGGGGGGGGGGGGGGGGGGGGGFGGGGGGGGGGGGGGGGGGGGGGGGGGGGGGGGGGGGGGGGGGGGGGGGGGGGGGGGGGGGGGGGGGGGGGGGGGGGGGGGFGFGGGGGGGGGGGGGGGGGGDGGDFF4FFFFFFFFFFFF:FFFFFFFFFFFFFFFFF;;;@FFEFFFF<1@EFFCEFFF?BFFF?BBBBFFFFFFF((-48>DF4:;9626;:0)5:2)237>4
@M04999:289:000000000-L3R54:1:1101:26949:15097 2:N:0:416
GGACTACCGGGGTATCTAATCCTGTTCGCTCCCCACGCTTTCGTCCATCAGCGTCAATCGGTATTTAGTAACCTGCCTTCGCAATCGGGGTTCTGTGTAATATCTATGCATTTCACCGCTACACTACACATTCCAGCTACTTCAATACTATTCAAGATTAACAGTATCAACGGCAGTTCTACAGTTAAGCTGCAGGTTTTCACCGCTGACTTATCAACCCGCCTACGGACCCTTTAAACCCAATAAATCCGGATAACGCTCGCATCCTCCGTATTACCGCGGCTGCTGGCCAGTAGTTAGC
+
CCCCCGGGGGGGGGGGGGGGGFFGGGGGGGGGGGGGGGGGGFEGGGGGGGGGGGGGDGGGGGGGDFGFGGGGGFGGFGCGEF7FGGGGGDGGGGGG?FGGGGAEAFGCGCFGGGDGFGDGGGCFGGGFGGFGGDFFF?FCGGAFGGGGGFGAECFGFGFF,@AFGGGGFGGGE6>EFFCCGFGGGGGGE9=CF?FGGCFGFFFF>EB?@DEFCBFFFFFFF>>>=B=@(8:;@@8CE48A6;;@EECC<=9(/4;EFFFFB>F>:>B?A:>B:??46<:0;9922<DFFB((,)..64<).
@M04999:289:000000000-L3R54:1:1101:12212:15118 2:N:0:416
CTTGGACTACCGGGGTATCTAATCCTGTTTGCTCCCCACGCTTTCGCATCTCAGCGTCAGTATCTGTCCAGAAGGCCGCCTTCGCCACCGGTATTCCTCCACATCTCTACGCATTTCACCGCTACACGTGGAATTCTACCTTCCTCTACAATACTCCAGATAACCAGTTTTAAGTGCAATTCCCAGGTTGAGCCCGGGGCTTTCACACCTAACTTAATTATCCGCCTACATGCCCTTTACGCCCAGTCATTCCGATTAACGCTCGCACCCTCCGTATTACCGCGGCTGCTGGCACGGAGTT
+
CCCCCGGGGGGGGGGGGGGGGGGGGGGGGGGGGGGGGGGGGGGGGGGGGGGGGGGGGGGGGGGGGGGGGGGGGGGGGGGGGGGGGGGGGGGGCGGGGGGGGGGGGGGGGGGGGGGGGGGGGGGGGGGGGGGGGGGGGGGGGGGGGGGGGGGGGGGGGGGGGGGGGGGGGGGGGFGGFGFGGGGGGGGGGFGGGGGGGGGGFFFFFFFFFFFFFFFFFFFFFFFFFFDDFFFEFFFFFFEFFFFFDDEFFFFEFE<<B?AAF9??FFFF9:FF?24:?BFFF(99>;611:B::24?(19:8
@M04999:289:000000000-L3R54:1:1101:12614:15190 2:N:0:416
GTAGACTACTGGGGTATCTAATCCTGTTTGCTCCCCACGCTTTCGCATCTCAGCGTCAGTATCTGTCCAGAAGGCCGCCTTCGCCACCGGTATTCCTCCACATCTCTACGCATTTCACCGCTACACGTGGAATTCTACCTTCCTCTACAATACTCTAGTTAACCAGTTTTAAGTGCAATTCCTAGGTTGAGCCCAGGGCTTTCACACCTAACTTAATTATCCGCCTACATGCCCTTTACGCCCAGTCATTCCGATTAACGCTCGCACCCTCCGTATTACCGCTGCTGCTTGCACGGAGTTT
+
CCCCCGGFGGGGGGGGGGGGGGGGGGGGGGGGGGGGGGGGGGGGGGGCFFGGGGGGGGGGGGGGGGGGGGDGGGGGGGGGGGGGGGGFGGGDGGGGGGGGGGGGGGGGGGDCFGGGGGGGGGGGGGGGGGDFGGGGGGGGGGGFGGGGGFGGGFGGDEFFFGGGGGGGGGGGGGGGFGFGGGFFFGGGFFFFGGGCFCDGFFFFFFFEFFECCBBFAFFEBE4>@A>:6ACEFFF@B4>)0>=2((/.9?EF;<3;36C1(,33:019?1?B>?F(56<A<9((,..22).2).3(((87)
@M04999:289:000000000-L3R54:1:1101:11344:15194 2:N:0:416
GAACGACTACAAGGGTATCTAATCCTGTTCGCTCCCCACGCTTTCGTCCATCAGCGTCAATCGGTATTTAGTAACCTGCCTTCGCAATCGGGGTTCTGTGTAATATCTATGCATTTCACCGCTACACTACACATTCCAGCTACTTCAATACTATTCAAGATTAACAGTATCAACGGCAGTTCTACAGTTAAGCTGCAGGTTTTCACCGCTGACTTATCAACCCGCCTACGGACCCTTTAAACCCAATAAATCCGGATAACGCTCGCATCCTCCGTATTACCGCGGCTGCTGGCACGGAGTT
+
CCCCCGGGGGGGGGGGGGGGGGGGGGGGGGGGGGGGGGGGGGGGGGGGGGGGGGGGGGGGGGGGGGGGGGGGGGGGGGGGGGGGGGGGGGGGGGGGGGGGGGGGDFGGGGGGGGGGGGGGGGGGGGGGGGGGGGGGGGGGGGGGGGGGGGGGGGGGGGGGGGGGGGGGGGGGGGGGFGFGGGGGGGGGGGGGGGGGGGGGFFFFFFFFFFFFFFFFFFFFFFAAFFFFFFD>BFDFD@EFFFFFFFFF<EFFFFF?F<4<DBFFBBFFFFBF<BFBBFBFB0>>BF9BBB?3??B?992:2
@M04999:289:000000000-L3R54:1:1101:15457:15214 2:N:0:416
TTGACTACAGGGGTATCTAATCCTGTTCGCTACCCATGCTTTCGAACCTCAGCGTCAGTTACAGACCAGAGAGCCGCCTTCGCCACTGGTGTTCTTCCATATATCTACGCATTCCACCGCTACACATGGAGTTCCACTCTCCTCTTCTGCACTCAAGAAAAACAGTTTCAGCTGCACTTCCCCGGTTAAGCCGAGGGCTTTCACAGCTGACTTGTTCTCCCGCCTGCGTTCGCTTTACGCCCAATAAATCCGGACAACGCTTGCCACCTACGTATTACCGCGGCTTCTGGCACTTAGTT
+
CCCCCGGGGGGGGGGGGGGGGGGGGGGGGGGGGGGGGGGGGGGGFFFGFFGGGGGGGGGGGGGGGGGGGGGGGGGGGGGGGGGGGGGGGGGGGGGGGGGGGGGFGGGGGDGGGGGGGGGDGGGGGGGGGGGGGGGFFGGGGGGGGGGGGGGGGDFFGGGF=DGGGGGGGGFGGGGFFF6DGGGG6CGCF9DGEGEDGGGGFFFFFFAFF:29E4@>EFFFF>==99@@FFFFF@@D3C?B>FF7;3ACFFFF0<24:<>FBF??F>?B<0((.)5:<B4(-7>>9(..6)4,)(,..<>
@M04999:289:000000000-L3R54:1:1101:6414:15224 2:N:0:416
TAGACTACACGGGTATCTAATCCTGTTCGCTCCCCACGCTTTCGTCCATCAGCGTCAATCGGTATTTAGTAACCTGCCTTCGCAATCGGGGTTCTGTGTAATATCTATGCATTTCACCGCTACACTACACATTCCAGCTACTTCAATACTATTCAAGATTAACAGTATCAACGGCAGTTCTACAGTTAAGCTGCAGGTTTTCACCGCTGACTTATCAATCCGCCTACGGACCCTTTAAACCCAATAAATCCGGATAACGCTCGCATCCTCCGTATTACCGCGGCTGCTGGCACGGAGTT
+
CCC8CGFFG@FEGGGGGGEFGGGGGGGAC:BG:FGFGGGGGGGGE:@FGDEGDGCEEEF9C,BEFFGFGGFGA,,<EEGGG<CFG@F@:+@CFFFF?,C?FGGCEGGGGGGGFFGGGGGGGGGGFGC,9EFFGG;F@DFCFFGGDE;;,EFD=FG,B4EFGDFGCGFFFGGF6>DEB=9=FG7DFGGGCEGGF8CGF3=FFFFAABBFFAFBFFEC99+/;5=9A>:@92=>@FFECFFFFDD1=@<3?C;;>??D<):07(391:>?271441(8AF>(2-439>?F?06141((48<
@M04999:289:000000000-L3R54:1:1101:12531:15241 2:N:0:416
AGGACTACCGGGGTATCTAATCCTGTTCGCTACCCATGCTTTCGAACCTCAGCGTCAGTTACAGACCAGAGAGCCGCCTTCGCCACTGGTGTTCTTCCATATATCTACGCATTCCACCGCTACACATGGAGTTCCACTCTCCTCTTCTGCACTCAAGAAAAACAGTTTCAGCTGCACTTCCCCGGTTAAGCCGAGGGCTTTCACAGCTGACTTGTTCTCCCGCCTGCGTTCGCTTTACGCCCAATAAATCCGGACAACGCTCGCATCCTCCGTATTACCGCGGCTGCTGGCACGGAGTT
+
BCCCCGGGGGGGGGGGGGGGGGGFGGGGGGGDGGGGGGGGGGGGGEGGGGGGGGGGGGGGGGGGGGGGGGGGGGGGGGGGGGGGGGGGGGGGGGGGGGGGGGGGGGGGGGGGGFFGGGGGGGGGGGGGGCFEFGGGGGGGGGGGGGGGGGGGGGGGGGCFGGGGGGGGFDGGGFGGFGFGGGGGGGGGGGGGGGGGGGGGFFFFFFFFFE=EFFFFFFFFFB=@D7?FFDDDFFFFFFFFFFDFFFBFFFFFBFFFFFFFFFFFB?FFFFFFFFF?ABFF>>6;B0:?2:<:<?9>>BB
@M04999:289:000000000-L3R54:1:1101:21170:15243 2:N:0:416
CACCGACTACTGGGGTATCTAATCCTGTTCGCTCCCCACGCTTTCGTCCATCAGCGTCAATCGGTATTTAGTAACCTGTCTTCGCAATCGGGGTTCTGTGTAATATCTATGCATTTCACCGCTACACTACACATTCCAGCTACTTCAATACTATTCAAGATTAACAGTATCAACGGCAGTTCTACAGTTAAGCTGCAGGTTTTCACCGCTGACTTATCAACCCGCCTACGGACCCTTTAAACCCAATAAATCCGGATAACGCTCGCATCCTCCGTATTACCGCGGCTGCTGGCACGGAGTT
+
CCCCCGGGGGGGGGGGGGGGGGGGGGGGGGDGGGGGGGGGGGGGGGGGGGGGGGGGGGGGGGGGGCCDFGGGGGGGGGGFGGGGGGGGGGGGDEGGGGGGGGGGGGGGGGGGGGGGGGGGGGGGGGGGGGGGGGGGGGGGGFGGGGGGGAFGGGGGGDGGGGGGGGGGGFGGGGGGFGFGGGGGGGGGGGGAFGGFGFFFFFFFFFFFFB>FBFFFFFFFFFFAFFFDFD@F>BF;@EFFFF@DDFF87CEEFF@<F7<E06B<6B>FF?B7?F<<?><AA?;6>134:BD?FF<0((48.
@M04999:289:000000000-L3R54:1:1101:3823:15265 2:N:0:416
GACTACAAGGGTATCTAATCCTGTTTGCTACCCACGCTTTCGAGCATGAACGTCAGTGTTATCCCAGGAGGCTGCCTTCGCCATCGGTATTCCTCCACATCTCTACGCATTTCACTGCTACACGTGGAATTCTACCTCCCTCTGACACACTCTAGTTAGACAGTTTCAAATGCACGTCCCAAGTTGAGCTCGGGGATTTCACATCTGACTTATCTAACCGTCTGCGCTCGCTTTACGCCCAGTAATTCCGATTAACGCTCGCACCCTACGTATTACCGCGGCTGCTGTCACGTAGTTAGCC
+
CCCCCGGGGGDGGGGGGGGGGGGGGGGGG9FEDDFGGGGGGGGGGGGGGGGGGGGEFGGGGGGAFFGFGGEGGGGGGGGGEGGGGGEGGGE9@FGGG@EGGGGGGGGGGGGGGGGGGGGGGGGGGGGE<EEFGFGGGGGGGGGFGFGGFEGGGGGGGGCCFGGGGGGGFFGGGGDFF?BGGGDGGGGGGGGDGG>6CDFFCFA?6;CAEE51;BFFFF>5@@=<C)>9AABFDFCC@=@DF>F93<C?E@0;(4).1927(69@9BFBB??)<>9<<29>1>;>823..4>??111<))4.
@M04999:289:000000000-L3R54:1:1101:16398:15308 2:N:0:416
CCGCTGACTACCAGGGTATCTAATCCTGTTTGCTCCCCACGCTTTCGCATCTCAGCGTCAGTATCTGTCCAGAAGGCCGCCTTCGCCACCGGTATTCCTCCACATCTCTACGCATTTCACCGCTACACGTGGAATTCTACCTTCCTCTACAATATTCCAGATGACCAGTTTTAAGTGCAGTTCCCAGGTTGAGCCCGGGGCTTTCACACCTAACTTAATTATCCGCCTACATGCCCTTTACGCCCAGTCATTCCGATTAACGCTCGCACCCTCCGTCTTACCGCGGCTGCTGGTACGGAGT
+
CCCCCGGGGGGGGGDEGGFEE<CFECGGGGGGGGGGGGC@BFGGGGGGGGGGGGGFGGEGGGGGGGGGGGGGGFGGGCGGGG@GGCBCCFFECCF9FFGG8F?FFG;DFFGF7CCB<FGGGGGGGGFFGGGDCEG8AEAGGGFEGAFGGGGFFGGGGGGG8FFGF?2DFGGGGDDDDDFDF@GFBAFFGFF?FFGGDG5CBB6;?9BFBDB;>FF6==A7ACE49B>@DB3??378(838>;;(6205=35))986,3;?6<6239>0;F112,--(434<(4707(49::?7()-4(,4,
@M04999:289:000000000-L3R54:1:1101:5442:15315 2:N:0:416
GGACTACCGGGGTATCTAATCCTGTTTGCTCCCCACGCTTTCGCATCTCAGCGTCAGTATCTGTCCAGAAGGCCGCCTTCGCCACCGGTATTCCTCCACATCTCTACGCATTTCACCGCTACACGTGGAATTCTACCTTCCTCTACAATACTCCAGATAACCAGTTTTAAGTGCAGTTCCCAGGTTGAGCCCGGGGCTTTCACACCTAACTTAATTATCCGCCTACATGCCCTTTACGCCCAGTCATTCCGATTAACGCTCGCACCCTCCGTATTACCGCGGCTGCTGGCACGGAGTTAGC
+
CCCCCGGGGGGGGGGGGGGGGGGGGGGGGGGGGGGGGGGGGGGGGGGGGGGGGGGGGGGGGGGGGGGGGGGGGGGGGGGGGGGGGGGGGDGGGGGGGGGGGGGGGGGGGGGGGGGGGGGGGGGGGGGGDGGGGGGGGGGGGGGGGGGGGGGGGGGG9FFGGGGGGGGGGGGGGGGGFGFGGGGGGGGGGGGGGEGGGGGGFFFFFFFFFDFFEFFFFFFF:BFFDFFFFFFDFFF<FFF=BFFFFFFFFFFDFFBFBFFF?FFFFBF0:<;:0:2<BF?(39;>BBFFFF27?116?<<A<
@M04999:289:000000000-L3R54:1:1101:8391:15330 2:N:0:416
TGCTACTACCCGGGTATCTAATCCTGTTTGCTCCCCACGTTTTCGCATCTCAGCGTCAGTATCTATCCAGAAGGCCGCCTTCGCCACCGGTATTCCTCCACATCTCTACGCATTTCACCGCTACACGTGGAATTCTACCTTCCTCTACAATACTCCAGATAACCAGTTTTAAGTGCAATTCCCAGTTTGAGCCCGGGGCTTTCACACCTAACTTAATTATCCGCCTACATGCCCTTTACGCCCAGTCATTCCGATCAACGCGCGCACCCTCCGTATTACAGCGCCTTCTTGCACGGAGCTT
+
CCC@,FEFFGGG7@@+CEF<,C<<,;EFFCEEFC6FFGF,;CF9+B68@@FE<F@66,BF9FFECF9EFFFF8FBF@B@CF,4C484<C+8@F9A,:CA,EFG8?FGGFFCB7F?<FFEEG+CCGGGG@7:,,@;@@EF?,=67EAF8,@3=?8E@,,@@=,@DFFA@CGGGA=@D2=9DGFF9,,@E,,5,@FD5**9*3?F11=*/:)546+8+88+/=>@FD@5(898;35/8;37)63(/(4;)7C)?1(,(().-,(,-3,79((--(((((6-),51-(((.-))62806(((((
@M04999:289:000000000-L3R54:1:1101:16663:15343 2:N:0:416
GTAGACTACCCGGGTATCTAATCCTGTTTGCTCCCCACGCTTTCGCATCTCAGCGTCAGTATCTGTCCAGAAGGCCGCCTTCGCCACCGGTATTCCTCCACATCTCTACGCATTTCACCGCTACACGTGGAATTCTACCTTCCTCTACAATACTCCAGATAACCAGTTTTAAGTGCAGTTCCCAGGTTGAGCCCGGGGCTTTCACACCTAACTTAATTATCCGCCTACATGCCCTTTACGCCCAGTCATTCCGATTAACGCTCGCACCCTCCGTATTACCGCGGCTGCTGGCACGGCGTT
+
CCCCCGGGGGGGGGGGGGGGGGGGGGGGGGGGGGGGGGGGGGGGGGGGGGGGGGGGGGGGGGGGGGGGGGGGGGGGGGGGGGGGGGGGGGGGGGGGGGGGGGGGGGGGGGGGGGGGGGGGGGGGGGGGGGDGGGGGGGGGGGGGGGGGGGGGGGGGF?FGGGGGGGGGGGGFFGGGFFFGGGGGGGGGGGGGGGDGCDGGFAFFFFFFFEFFFFFFFFFFFFDBFFFFECEEFFFFFFEFFFFFFFEFEFFEFD@F?>AF;<B>>069618B24??BAFFF6;677;B>>FF(.,(((-(
@M04999:289:000000000-L3R54:1:1101:14203:15370 2:N:0:416
CTCGACTACCCGGGTATCTAATCCTGTTTGCTCCCCACGCTTTCGCATCTCAGCGTCAGTATCTGTCCAGAAGGCCGCCTTCGCCACCGGTATTCCTCCACATCTCTACGCATTTCACCGCTACACGTGGAATTCTACCTTCCTCTACAATACTCCAGATAACCAGTTTTAAGTGCAATTCCCAGGTTGAGCCCGGGGCTTTCACACCTAACTTAATTATCCGCCTACATTCCCTTTACGCCCAGTCATTCCGATTAACGCTCGCACCCTCCGTATTACCGCGGCTGCTGGCACGGAGTT
+
CCCCCGGGGGGGGGGGGGGGGGGGGGGGGGGGGGGGGGGGGGGGGGGGGGGGGGGGGGGGGGGGGGGGGGGGGGGGGGGGGGGGGGGGGGGGGGGGGGGGGGGGGGGGGGGGGGGGGGGGGGGGGGGGGGGGGGGGGGGGGGGDGGGGGGGFGGGGGGGGGGGGGGAFCAFGGCDGFGFGGGGGGGGGGCGGGGGGGGGGFFFFFFFEFFFFFFFFECFFFFFFFFFF@))9?34A37>>@FF6?;EEFCE)(3;<FFFFFFFFFBB7??FBBF?7?FF931(469>()).1:<?>9BF:
@M04999:289:000000000-L3R54:1:1101:24607:15384 2:N:0:416
GGACTACCCGGGTATCTAATCCTGTTCGCTACCCATGCTTTCGAACCTCAGCGTCAGTTACAGACCAGAGAGCCGCCTTCGCCACTGGTGTTCTTCCATATATCTACGCATTCCACCGCTACACATGGAGTTCCACTCTCCTCTTCTGCACTCAAGAAACATAGTTTCAGCTGCAGTTCCCCAGTTAAGCTGGGGGCTTTCACAGCTGACTTATCTTCCCGCCTGCGTTCGCTTTACGCCCAATAAATCCGGACAACGCTTGCCACCTACGTATTACCGCGGCTGCTGGCACGTAGTTAGC
+
CCCCCGGGGGGGGGGGGGGGGGGGGGFGGGGGGGGGGGGGGGGGGGGGGGGGGGGGGGGGGGGFGGGGGGGGGGGGGGGGGGGGGGGGGGGGGGGGGGGFGGGGGGGGDGGGGGFAFEGGGGGGGGGGGGGGGGFGCEEGGGGGGGGFGGGGGGG8DEFFGFGGGGGGGGC9DGGGF?EFGGGEGFF7,ACCGGGDGDGDFFFFFFFABBFFCFCFE6+79@BF=2=(6@FFF<@<EFFB@DF@;33<C179@FFFF>>?18?F2<6::::?>AFF59:BB6>FF:0)4:(8?BBB?))))
@M04999:289:000000000-L3R54:1:1101:7319:15391 2:N:0:416
GACTACTAGGGTATCTAATCCTGTTTGCTCCCCACGCTTTCGCATCTCAGCGTCAGTATCTGTCCAGAAGGCCGCCTTCGCCACCGGTATTCCTCCACATCTCTACGCATTTCACCGCTACACGTGGAATTCTACCTTCCTCTACAATACTCCAGATAACCAGTTTTAAGTGCAGTTCCCAGGTTGAGCCCGGGGCTTTCACACCTAACTTAATTATCCGCCTACATGCCCTTTACGCCCAGTCATTCCGATTAACGCTCGCACCCTCCGTATTACCGCGGCTGCTGGCACGTAGTTAGCC
+
CCCCCGGGGGGGGGGGGGGGGGGGGGGGGGGGGGGGGGGGGGGGGGGGGGGGGGGGGGGGGDGFGGGGGGGGGGGGGGGGGGGGGDEEDFGGGGGGGGGGGGGGGGGGGGGGGGGGGGGGGGGGGGGCDFGGGFGGGGGGGGGGGGGGGGGGGGGFGGGGGGGGGGGGGGGGFFGGFGFGGG6FGGF?FGGEGE5DDGGGFFFFFFFFFFFFEFFFFFFAFFFFFFFFFFFFFFFFFFFFF?;@<C??<8@??FFE(6;7B9>BFF?<<9:?F?F<)3276;B>B??B?(5:((2:66:<4
@M04999:289:000000000-L3R54:1:1101:13292:15408 2:N:0:416
GGTTGACTACCAGGGTATCTAATCCTGTTTGCTCCCCACGCTTTCGCATCTCAGCGTCAGTATCTGTCCAGAAGGCCGCCTTCGCCACCGGTATTCCTCCACATCTCTACGCATTTCACCGCTACACGTGGAATTCTACCTTCCTCTACAATACTCCAGATAACCAGTTTTAAGTGCAATTCCCATGTTGAGCCCGGGGCTTTCACACCTACCTTAATTATCCGCCTACATGCCCTTTACGCCCAGTCTTTCCGATTAACGCTCCCGCCCTCTGTATTACCGCGGCTGCTGGCACGGAGTT
+
--ACCA@D,F@CECGGGGFFCC,CFFF@E@<CFG<FCFECFCCFAF7CFG@FFFFDCFEFDCCCAFGGGGGFGFGGG@FCGGF<FC@FEECCC?@<EFFGF8?<F?FFGCDC:FEFFDGGGGGCGFGEG<:=,EFAFFFEFAFDGFGGFFEAFFF93,6@D=D=@DDA,6@F8=DA?9+66=7,,,,7@@,@C8E++99C>A9?A99A=4:)44@48EF<8C;>(6>223?C>)-7>E<+6?60(2=E)7)976(//34)/(,4(,(((-,(().)6))-.(-7(4;(,)),40),((-4,
@M04999:289:000000000-L3R54:1:1101:7015:15479 2:N:0:416
TTGTGACTACTGGGGTATCTAATCCTGTTCTCTCCCCACGCTTTCGTCCATCAGCGTCAATCGGTATTTAGTAACCTGCCTTCGCAATCGGGGTTCTGTGTAATATCTATGCATTTCACCGCTACACTACACATTCCAGCTACTTCAATACTATTCAAGATTAACAGTATCAACGGCAGTTCTACAGTTAAGCTGCAGGTTTTCACCTCTGACTTATCAACCCGCCTACGGACCCTTTAAACCCAATAAATCCGGATAACTCTCGCATCCTCCGGATTACCGCGGCCTCTGGCACGGAGTT
+
CCCCCGFFEEFFFGGGGG96<EF<DF<FFF,C,@FGEFEEGEFFGEFEF7FFFF?:BFCGGGGCG8FFGGGGGGGAF<<F<FGGGE7@@@CE+@FGGAAFFAFGAFD,4:E9?CFGGGAFE7:=FC:B<FGGGGG9FECFGDGGG;8=E=FG;,@FGGGGGA;EF?EF8@FFCDCED+50D=DFGFF=@D8,@DDGCFG7AF?+?+;*:8598FF8ACCEF:AAAF9=)):)5@8BBB:FF@BD@=BB8EE5;(:1((77)77),3.(4;))(.((-4))-(4142((4()2,4<<01724
@M04999:289:000000000-L3R54:1:1101:5054:15503 2:N:0:416
GAGACTACTAGGGTATCTAATCCTGTTTGCTCCCCACGCTTTCGCATCTCAGCGTCAGTATCTGTCCAGAAGGCCGCCTTCGCCACCGGTATTCCTCCACATCTCTACGCATTTCACCGCTACACGTGGAATTCTACCTTCCTCTACAATACTCCAGATAACCAGTTTTAAGTGCAATTCCCAGGTTGAGCCCGGGGCTTTCACACCTAGCTTAATTATCCGCCTACATGCCCTTTACGCCCAGTCATTCCGATTAACGCTCGCACCCTCCGTATTACCGCGGCTGCTGGCACGTAGTT
+
CCCCCGGGGGGGGGGGGGGGGGGGGGGGGGGGGGGGGGGGGGGGGGGGGGGGGGGGGGGGGGGGGGGGGGGGFGGGGGGGGGGGGGGGGGGGGGGGGGGGGGGGGGGGGGGGGGGGGGGGGGGGGGGGGGGGGGGGGGGGGGGGGGGGFGGGGGGGGGGFGGGGGFGGGGGGGGGGFGFGGGGGGGGGGGGGFDCGGGGGFFFFFFFFFFFFE>CFFFFFFFFFFFFFFF@=5BFFFFFFFBD@@@>EFFFE6??DFFF01169>B;B???14:?F>A<:>9B966:BB2<0.4((,4<
@M04999:289:000000000-L3R54:1:1101:10070:15509 2:N:0:416
AGACTACTGGGGTATCTAATCCTGTTTGCTCCCCACGCTTTCGCATCTCAGCGTCAGTATCTGTCCAGAAGGCCGCCTTCGCCACCGGTATTCCTCCACATCTCTACGCATTTCACCGCTACACGTGGAATTCTACCTTCCTCTACAATACTCCAGATAACCAGTTTTAAGTGCAATTCCCAGGTTGAGCCCGGGGCTTTCACACCTAACTTAATTATCCGCCTACATGCCCTTTACGCCCAGTCATTCCGATTAACGCTCGCACCCTCCGTATTACCGCTGCTGCTGGCACGGAGTTAGC
+
CCCCCGGGGGGGGGGFFGEFGGGGGGGFGGAFGGGGEDFFGGGGGGGGGGGGGGGEEGFGGGGGGGGGCCFGGGGGGGGGGDGGGFGGGGGGGFGGGGGGGGGGGGGGGGGGGGGGGGGGGEGGGGGGF@FFGGFGFFGGGGGGADGCGFGGGGGGGGGGGGGGFGGGDGFGGGGGDFFGDFFGGGFGGFFGGGDG*?CFFFFFFDFA;76AB6=@ECFE5BDFFDB45>E@3;EE98;E>;0/)7?<5CED?6<3<166?B9;>>F<B<BF:::>AF?>,71)8<?>5?12:((,,46-)
@M04999:289:000000000-L3R54:1:1101:21578:15515 2:N:0:416
CGACTACAAGGGTATCTAATCCTGTTTGCTCCCCACGCTTTCGCATCTCAGCGTCAGTATCTGTCCAGAAGGCCGCCTTCGCCACCGGTATTCCTCCACATCTCTACGCATTTCACCGCTACACGTGGAATTCTACCTTCCTCTACAATACTCCAGATAACCAGTTTTAAGTGCAATTCCCAGGTTGAGCCCGGGGCTTTCACACCTAACTTAATTATCCGCCTACATGCCCTTTACGCCCAGTCATTCCTATTAACGCTCGCACCCTCCGTATTACAGCGGCTGCTGGCACGGTGTTAGC
+
CCCCCGGFGGGGGGGGGGGGGGGGGGGGGGGGGGGGGGGGGGGGGGGGGGDGGGGGGGGGGGGGGGGGGGGGGGGGGGDGGGGGGGGGGGGGGGGGGGGGFGGGGGGGGGGGGGGGGGGDGGGGGGGGGGGGGGGGCFGGGGGGGGGGGGGGGGGGGFGGGGGGGGGGGG8ECGGGFFFGF?DFFGGGGGGGGGEGGDGCFFFFFFFF@BEE=FFFFFFEDFFFFDE?*;3>E:=EFFFFF61;7)95?C)7??CE9?02;BFFFB?(12>BB::FD).)4(7>9(.34?0710((4354.
@M04999:289:000000000-L3R54:1:1101:11720:15545 2:N:0:416
GCATGACTACCCGGGTATCTAATCCTGTTTGCTCCCCACGCTTTCGCATCTCAGCGTCAGTATCTGTCCAGAAGGCCGCCTTCGCCACCGGTATTCCTCCACATCTCTACGCATTTCACCGCTACACGTGGAATTCTACCTTCCTCTACAATACTCCAGATATCCAGTTTTAAGTGCAGTTCCCAGGTTGAGCCCGGGGCTTTCACACCTAACTTAATTATCCGCCTACATGCCCTTTACGCCCAGTCATTCCGATTAACGCTCGCACCCTCCGTATTACCGCGGCTGCTGGCTCGGAGTT
+
[truncated: 26,235,634 more chars]
