# Supplementary material for: Dynamics of the hindgut microbiota of the Japanese honey bees (Apis cerana japonica) throughout the overwintering period
Source: PeerJ. 2025 Oct 13;13:e20050. doi: 10.7717/peerj.20050 (PMC12530201; doi:10.7717/peerj.20050)
Supplement: Supplemental Information 61 [file peerj-13-20050-s061.gz › peerj-13-20050-s061]

@M04999:289:000000000-L3R54:1:1101:14409:1818 2:N:0:418
TTTCGACTACCAGGGTATCTAATCCTTTTCGCTCCCCACTCTTTCGTCCATCAGCGTCAATCTGTATTTATTAACCTGCCTTCGCAATCTTTGTTCTGTTTATTATCTATGCTTTTCACCGCTACACTACACATTCCATCTACTTCAATACTATTCAATTTTAACATTATCAACGTCATTTCTACATTTAATCTTCAGTTTTTCACCTCTGACTTATCAACCCGCCTACGGTCCCTTTTAACCCATTACATCCGGATAACGCTCGCATCCTCCGTCTTACCCCGGCTTCTGGCACGTATTT
+
-8,,,,8@:CC,,;7EAEEGC9C6,C,;CC+@@ECD@,6,,;@EC,C@:,C<,,6+B@,,<6,,<,<CC,,<,,69C,4,AEE,,,+8,,,,,:AFF,@,:,,9,99?,@,4,9?A<,49,4>+4,49,4,9,@=4,,,,9,9@=B,,@,2@,9=4,,,,94,,,3,=,=;,,6++0+*66=C,3,,7:,,,7@,3++36=DDD?20+):)*04<+3++*308))1:)1)))0)098@*+)1./))1***2/)))(/(*0(--5(3(/35/.5(6(323;4(((((-(..)))(),.().-
@M04999:289:000000000-L3R54:1:1101:16188:1829 2:N:0:418
CTACTACCGGGGTATCTAATCCTTTTTTCTCCCCACGCTTTCTCATCTCAGCGTCAGTATCTGTCCATAATGCCGCCTTCGCCACCTGTATTCCTCCACATCTCTACGCATTTCACTGCTACACGTGTAATTCTACCTTCCTCTACAATACTCCAGATAACCAGTTTTAAGTTCAATTCCCAGGTTTTTCCCGGGTCTTTCACACCTAACTTAATTATCCGCCTACATGCCCTTTACGCCCAGTCATTCCGATTAACGCTCGCACCCTCCGTATTACCGCGCCTGCTGGCTCTGAGTTTGC
+
6-,68,66++++@7FCF,,EAEC-CCE+6CE@EC8C++@BD<,<,<@CC,,,+86,,<,C9C,C@<,,,,,,96++4?C=,44,8=,,:,BE,5AE=,A,95??E,4,6,@FEA,5A,9E,=,A+?,,,,C@AE,99>E8=DDF,6,,@,@E9=,,,6,,64,3>@DF8,,@,7+,?D9@2+++6@3++169++++0=DEE+;+;59*)8AA*+4<59;**/55)7)9*0):>B@*/((2-((00*9/87((/6())((/(,3(,6,,31(-..8)-6(7(((-,(,)(-(,())).6).)
@M04999:289:000000000-L3R54:1:1101:19064:1861 2:N:0:418
CAATTCTACTGGGGTATCTAATCCTGTTCGCTACCCATGCTTTCTCACCTCAGCGTCAGTTACAGACCCGATAGCCGCCTTCGCCACTTTTTTTCTTCCATATCTCTACGCATTCCACCCCTACACATGGAGTTCCACTCTCCTCTTCTTCACTCACTCACTACATTTTCAGCTGCACTTCCCCTTTTTCGCCTCTGTCTTTCACATCTTACTTTTTCTCCCCCCTTCGTTCGCTTTTCTCCCACTTCATCCTGACACCGCTTTCCCCCTTCGTATTACCTCTCCTTCTGGCCCGTAGTTT
+
6-,,,=;,<C,,67F;EEGF9F<<C,CE@,@F,76E,C,,A@CC,,,;CFE,,6+8@,,<C,6,,,6:,++++,69+7+8C@,8,,4B,,C,@C=EED?,:,:,,9A,?++4@?,?,5?+8>+9,A,9,,,,9@4>,67>,@=3=EDAD,7,@==,,,,,,,,6,+7@:C,,==+@*6<=6==,,,5<,,314+++++55@AF6+++3;**10?++8988+:):55(857:>(-/59*9+.)5((,))).)/))).))((.6,(/.)/--(4243:769B)4)(.-).))))(((-((-4)
@M04999:289:000000000-L3R54:1:1101:17025:1885 2:N:0:418
TAGACTACACGGGTATCTAATCCTGTTCGCTACCCATGCTTTCGAACCTCAGCGTCAGTTACAGACCAGAGAGCCGCCTTCGCCACTGGTGTTCTTCCATATATCTACGCATTCCACCGCTACACATTGAGTTCCACTCTCCTCTTCTGCACTCACGTAAAACAGTTTCAGCTGCACTTCCCCGTTTAATCCGAGGGCTTTCACATCTGACTTTTTCTCCCGCCTGCGTTCGCTTTCCTCCCAATAATTCCGTTCAACGCTTGCCACCTACGTATTACCCCCGCTGCTGGCACGTATTTAC
+
--,,8C<;@C;@@FGFGGGGGG@C,;C<,@F:@CEEA,;C@F<@,6;@CF,,@+B@,,EF<<,,,:C,,,,,,:@+4@CCF,:?,8?9,:,BFEFGFE<E,C,549A?,4,@CAE9AE7BF+@EE,A,,5AAEE;,9>EFCDFFGEFG;A=DEF,,,,,,+,6,,?=DC8,=E=?8:D62=8=++@D+,,7@++1*0;9CFA6B6+3=**/9A+39=8B6;))-6(--5552(81;)7)15(((/)))1.9())/().(67<1:?)8,(.328)64)64(-(((-1(45(-(2,4().4))
@M04999:289:000000000-L3R54:1:1101:22867:1959 2:N:0:418
TTTGACTACTAGGGTATCTAATCCTGTTCGCTCCCCACGCTTTCGTCCATCAGCGTCAATCGGTATTTAGTAACCTGCCTTCGCAATCGTGTTTCTGTGTATTATCTATGCATTTCACCGCTACACTACACATTCCAGCTACTTCAATACTATTCAAGATTAACAGTATCACCGGCAGTTCTACAGTTAAGCTGCAGGTTTTCACCGCTGACTTATCAACCCGCCTACGGACCCTTTATACCCAATAAATCCGGATAACGCTCCCATCCTCCGTATTACCGCGGCTGCTGTCACGGGTTTT
+
-8A88@E,C@FFGDFFGGGGGFC-;,CEC,@CFEFF,@+7BBCCB@CFC<DF,6+8:@:F9,8B,9CE9@FF9FFG,EAF?@,8,+BE7,9,BFGG9EEF,,A,95C<FE9;FC?<<EEBFE+4:EF,9<EBFFE=,,@D,@FAA,,EEFF8D;E;,,,@=83E=?EEED;,4@685+;=DF+=,,7=,,7=E=EG?D?CC?FCFA59A>>86@9BC6+:*8)>)4)75))-6(:>@**10?:3(-3*18?;(3(/1)./:@;08@>@DFF33(472>F9(3002(4,8?6<45,(((--(
@M04999:289:000000000-L3R54:1:1101:9470:1966 2:N:0:418
TGCCGACTACCCGGGTATCTAATCCTGTTTGCTCCCCACGCTTTCGCATCTCAGCGTCAGTATCTGTCCAGAAGGCCGCCTTCGCCACCGGTATTCCTCCACATCTCTACGCATTTCACCGCTACACGTGGAATTCTACCTTCCTCTACAATACTCCAGATAACCAGTTTTAAGTGCAATTCCCAGGTTGAGCCCGGGGCTTTCACACCTAACTTAATTATCCGCCTACATGCCCTTTACGCCCAGTCATTCCGATTAACGCTCGCACCCTCCGTATTACCGCGGCTGCTGGCACGGAGTT
+
8-8A8:CFFGFGGGGGGGGGGGGDAFFGGGGGGGGGC<F7BFFGCFGCGGGFFGEFGGCFGFGFGEGCFFDC8E<FECECFGG<@F7F<@+@FFGGGGGFDG8?FDGGGGGGEGGGGGGGGC@FEFE7FGGGGGFFGFFEFGGGGGGFGGGFFFGGE8=9E8EGFGGDFGGCFFG:F;9CFGGE98+@D,@7?FFGGGG>BAFFFFFFFFB):FF4*:C?FCE(>6@FFEE?E@@FFF)@;@902((/7?CEEB0,2()6,0:46;>FFF<F:;:(24<A><6B>07>?F?7?2<(90114
@M04999:289:000000000-L3R54:1:1101:23429:2011 2:N:0:418
TGACTACTAGGGTATCTAATCCTGTTCGCTACCCATGCTTTCGAACCTCAGCGTCAGTTACAGACCAGAGAGCCGCCTTCGCCACTGGTGTTCTTCCATATATCTACGCATTCCACCGCTACACATGGAGTTCCACTCTCCTCTTCTGCACTCAAGAAAAACAGTTTCAGCTGCACTTCCCCGGTTAAGCCGAGGGCTTTCACAGCTGACTTGTTCTCCCGCCTGCGTTCGCTTTACGCCCAATAAATCAGGTCAACGCTTGCCACCTACGTATTACCGCGCCTGCTGGCACGTAGTAAGC
+
-AACCGGGGGGGGGGGGGGGGGGGGGGGGGGGGGGGGGGGGGFFGGGGGGGGGGGGGGGGGFGGEFGGFGGGGGGGGGGGGGEGFGGGGGGGGGGGGGGFGGGGGFFGGGGGGGGGGFGGGGGGGGGGGGGGGGGGAEA==DFFGGGGGGGGGGDGGGGGGGGGGGGGFGGGGGGGFGFGFGGGEGEC9FCG7>CD5FFDFFFFFFFFFDE6=BBFEFFFEFFFB>@D@DF66;;3>@6D9D61;=<?C)7;))/;=:><<6:>B?:(,(-18474<2:9>((3:04:?((<:,((()-6,
@M04999:289:000000000-L3R54:1:1101:19969:2016 2:N:0:418
TGGACTACCGGGGTATCTAATCCTGTTCGCTACCCATGCTTTCGAACCTCAGCGTCAGTTACAGACCAGAGAGCCGCCTTCGCCACTGGTGTTCTTCCATATATCTACGCATTCCACCGCTACACATGGAGTTCCACTCTCCTCTTCTGCACTCAAGCAAAACAGTTTCAGCTGCACTTCCCCGGTTAAGCCGAGGGCTTTCACAGCTGACTTCTTCTCCCGCCTGCGTTCGCTTTACGCCCTATTAATCCGGACAACGCTTGCCACCTACGTATTACCGCGGCTGCTGGCACGTATTT
+
-68,8EFG@FEFGGEFGGGGGGDE9FFF;FGGEFGGECCFFGFFG8FFGFF8<FGC7FGGG<@<,FDC@,@AC<ECBEGFCGEE,CF8EGCFGGGGGFGGAF,5AFFFEGGEFG9?E=>EGCGGG9F,,=?FEG@,8=ED86AFFDFGGGGGGG8,,,3,,3DFCDFGC8EGFDFDFF5=8?7C+@E*,,79C*@44CFFFFFF9>FAF35;E+1+71;B6>2@?;@F;D@;(4,=<E(:11:34)-6<<99(279??1;?6?BFA<???B6?BA?9<DF0309FFFF0(((.4::)(6
@M04999:289:000000000-L3R54:1:1101:16298:2034 2:N:0:418
TGCAGACTACTAGGGTATCTAATCCTGTTCGCTCCCCACGCTTTCGTCCATCAGCGTCAATCGGTATTTAGTAACCTGCCTTCGCAATCGGGGTTCTGTGTAATATCTATGCATTTCACCGCTACACTACACATTCCAGCTACTTCAATACTATTCAAGATTAACAGTATCAACGGCAGTTCTACAGTTAAGCTGCAGGTTTTCACCGCTGACTTATCAACCCGCCTACGGACCCTTTAAACCCAATAAATCCGGATAACGCTCGCATCCTCCGTATTACCGCGGCTGTTGGCACGGAGTT
+
@6BCCGGGGGGGGGGGGGGGGGGGGGGGGGGGGGGGGGGEFGGFGGGGGGGGGGGGGGGGGGGGGGGGGGGGGGGGGGGGGGGGGGDEGGDGGGGGGGGGGGGGGGGGGGGGGGGGGGGGGGGGGGGGGGGGGGGGGGGGGGGFGGGGGGGGGGGGGDE8FGGGGGGGGFGGGGG>AGFGGGGGGFFGGGGFGGGGFGCD?FFFCFF>BA>FFFFFFFFFFF2@AFAFFD@FFFFFFFCFEF8@FFFFFFFFF9B?D@FF;BDFFFFFFFF22>BFB?4)<?BFF>FF??7:(8<?049B1
@M04999:289:000000000-L3R54:1:1101:13526:2047 2:N:0:418
CACTACACGGGTATCTAATCCTGTTTGCTCCCCACGCTTTCGCATCTCAGCGTCAGTATCTGTCCAGAAGGCCGCCTTCGCCACCGGTATTCCTCCACATCTCTACGCATTTCACCGCTACACGTGGAATTCTACCTTCCTCTACAATACTCCAGATAACCAGTTTTAAGTGCAATTCCCAGGTTGAGCCCGGGGCTTTCACACCTAACTTAATTATCCGCCTACATGCCCTTTACGCCCAGTCATTCCGATTAACGCTCGCACCCTCCGTATTACCGCGGCTGCTGGCACGGAGTTAGCC
+
-8AC@FGDFGGGGGGGGGGGGGAFFFGGGGGGGGGGGGGGEFEGGGGGGGGGGGGGGGGGGGGGGGGGGGGGGGGGGGGFGGFECF7FCGGAGGGGGGGGGGGGAFFGGGGGGGFGGGGGGGGGGGFGGGFGGGFF>EGGGGGGGGGGGGGGGGFEGDGGFGGFFGGGGDGGGDFGFFFFGFFGGG?DFFGGGEEDDGGGFFFFAFFFFFF@FCCFCAF@)>@@FBFCE>34=3EC2<;:2?@))9C?EE(/674CD>01;011>08::04:?(4<4,91319>?>D0:1730198?FA<4
@M04999:289:000000000-L3R54:1:1101:10116:2048 2:N:0:418
TTGGGACTACTGGGGTATCTAATCCTGTTCGCTCCCCACGCTTTCGTCCATCAGCGTCAATCGGTATTTAGTAACCTGCCTTCGCAATCGGGGTTCTGTGTAATATCTATGCATTTCACCGCTACACTACACATTCCAGCTACTTCAATACTATTCAAGATTAACAGTATCAACGGCAGTTCTACAGTTAAGCTGCAGGTTTTCACCGCTGACTTATCAACCCGCCTACGGACCCTTTAAACCCAATAAATCCGGATAACGCTCGCATCCTCCGTATTACCACGGCTGCTGGCACGGAGTT
+
ACBCCGGGGGGGGGGGGGGGGGGGGGGGGGGGGGEGGFGGGGGGGGGGGGGGGGGGGGCGGGGGGGGGGGGGGGGGGGGGGGGGGE7CFG:FFGGFFGFGGGGGGGGGGGGGGGGGGGGGGGGGGGGGGGGGGGGGGGGFGGGFGGGGFGGGGGGGGGGGGGGGGGGGGGGGGGGGEGFDFFGFGGCEGGGGFFCFFGGCAF?>;B>BFF>58CFFFFFEA@=>25=9>D9DFBFFFEEFEF;?DF1EFCEE=>6@F?>EF;D<1>>?FBF>:96?B>AA<)5249;>(,37122:614<3
@M04999:289:000000000-L3R54:1:1101:19124:2055 2:N:0:418
CGCGGGACTACCAGGGTATCTAATCCTGTTTGCTCCCCACGCTTTCGCATCTCAGCGTCAGTATCTGTCCAGAAGGCCGCCTTCGCCACCGGTATTCCTCCACATCTCTACGCATTTCACCGCTACACGTGGAATTCTACCTTCCTCTACAATACTCCAGATAACCAGTTTTAAGTGCAATTCCCAGGTTGAGCCCGGGGCTTTCACACCTAACTTAATTATCCGCCTACATGCCCTTTACGCCCAGTCATTCCGATTAACGCTCGCACCCTCCGTATTACCGCGGCTGCTGGCACGGGGT
+
<ACCCGGGGGGGGGGGGGGGGGGGGGGGGGGGGGGGGGGGGGGEGGGGGGGGGGGGGGGGGGGGGGGGGGGGGGGGGGGGGGGG7FEGGGGGGGGGGGGGGGGGFFGGGGGGGDGGGGGGGGGGGGGGGGGG>?DGGGGGGGGGFGGGGGGGGGGGGGGGGFGGGGGGFEFGGFFGCFFGGGGGEDGDFGFGGGGGGGGCBBFFFFFFFFDEEFFFF=FEFFEFDD<@@DFFFE3;@36A>(;1:@FFEFB9AF?F???A>09<FFF>B>FFFF><F7>24631(31>1:?FFFFDFF6>,
@M04999:289:000000000-L3R54:1:1101:17674:2071 2:N:0:418
TGGTAGACTACTGGGGTATCTAATCCTGTTTGCTCCCCACGCTTTCGCATCTCAGCGTCAGTATCTGTCCAGAAGGCCGCCTTCGCCACCGGTATTCCTCCACATCTCTACGCATTTCACCGCTACACGTGGAATTCTACCTTCCTCTACAATACTCCAGATAACCAGTTTTAAGTGCAATTCCCAGGTTGAGCCCGGGGCTTTCACACCTAACTTAATTATCCGCCTACATGCCCTTTACGCCCAGTCATTCCGATTAACGCTCGCACCCTCCGTATTACCGCGGCTGCTGGCACGGAGG
+
@AACCGGGGGGGGGGGGGGGGGGGGGGGGGGGGGGGGGGGDGGGGGGGGGGGGGGGGGGGGGGGGGGGGGGGGGGGGGGGGGGGGGGGGGGGG+AFFFGGGGGGGGGGGGGGGGGGGGGGDEGGGGDGGGGGGFGFGGGGEGGGGGGGGGGGGGGGGCFGGGGGGGGGEGGGGGGGFGFGGGGG?CFDFGGGGGGGG57DFFFFFFFFEADFFFFFFAA7FEF?DFDDFFFEFB;DFFEFEFFFFFFFFFFFFFFFFD07C?BF?;;BF02?B?B?::BFB2(((,39904200(.3216(
@M04999:289:000000000-L3R54:1:1101:13272:2090 2:N:0:418
AAGTGACTACAGGGGTATCTAATCCTGTTCGCTCCCCACGCTTTCGTCCATCAGCGTCAATCAGTATTTAGTAACCTGCCTTCGCAATCGGGGTTCTGTGTAATATCTATGCATTTCACCGCTACACTACACATTCCAGCTACTTCAATACTATTCAAGATTAACAGTATCAACGGCAGTTCTACAGTTAAGCTGCAGGTTTTCACCGCTGACTTATCAACCCGCCTACGGACCCTTTAAACCCAATAAATCCGGATAACGCTCGCATCCTCCGTATTACCGCGGCTGCTGGCACGGAGTT
+
-ACCCGGGGGGGGGGGGGGGGGGGGGGGGGGGGGGGGGGGGGGGGGGGGGGGGGGGGGGGGGGGGGGGGGGGGGGGGGGGGGGGGGCGFGGGGGGFGGGGGGGGGGGGGGGGGGGGGGGFGGGGGGGGGGGGGGGGGGGGGGGGGGGGGGGGGGGGFGGGGGGGGGCFGGGGGGGGFGEGGFGGEFGGGGGGGGFFGGGGFFFFFF?DAFFAFFBF@FFFFBAFFBFFDD=@@BFB(>CFCBF@DDFFAC<EFFF?DFFFDBFDFF>6>FFFBFBF:?FDA?((((-2,::???<87B14(
@M04999:289:000000000-L3R54:1:1101:12893:2127 2:N:0:418
TAGGGACTACCGGGGTATCTAATCCTGTTTGCTCCCCACGCTTTCGCATCTCAGCGTCAGTATCTGTCCAGAAGGCCGCCTTCGCCACCGGTATTCCTCCACATCTCTACGCATTTCACCGCTACACGTGGAATTCTACCTTCCTCTACAATACTCCAGATAACCAGTTTTAAGTGCAATTCCCAGGTTGAGCCCGGGGCTTTCACACCTAACTTAATTATCCGCCTACATGCCCTTTACGCCCAGTCATTCCGATTAACGCTCGCACCCTCCGTATTACCGCGGCTGCTGGCACGGAGTT
+
CCCCCGGGGGGGGGGGGGGGGGGGGGGGGGGGGGGGGGGGGGGGGGGGGGGGGGGGGGGGGGGGGGGGGGGGGGGGGGGGGGGGGGGGGGGGGGGGGGGGGGGGGGGGGGGGGGGGGGGFGGGGGGGGGGGGGGGGGGGGGGGGGGGGGGGGGGGGFGGGGGGGFGGGGGGGGGGGFGFGF?CGFGGGGGGGGGGGGGGDEFFFFFFFFFFFFFFFCFFFFFFFFFFFFFFFFFFFDFF+1;B@?<;EFC7CCF???1>9?F?:699990:?BFF??:AB<69699;9<F?B0(4831-:4
@M04999:289:000000000-L3R54:1:1101:12374:2128 2:N:0:418
TCAAGGACTACTAGGGTATCTAATCCTGTTCGCTCCCCACGCTTTCGTCCATCAGCGTCAATCGGTATTTAGTAACCTGCCTTCGCAATCGGGGTTCTGTGTAATATCTATGCATTTCACCGCTACACTACACATTCCAGCTACTTCAATACTATTCAAGATTAACAGTATCAACGGCAGTTCTACAGTTAAGCTGCAGGTTTTCACCGCTGACTTATCAACCCGCCTACGGACCCTTTAAACCCAATAAATCCGGATAACGCTCGCATCCTCCGTATTACCGCGGCTGCTGGCACGGAGT
+
CACCCGGGGGGGGGGGGGGGGGGGGGGGGGGGGGGGGGGGGGGGGGGGGGGGGGGGGGGGGGGGGGGGGGGGGGGGGGGGGGGGGGGGGFGGGGGGGGGGGGGGGGGGGGGGGGGGGGGGGGGGGGGGGGGGGGGGGGGGGGGGGGGGGGGGGGFGGGFGGGGGGGGGGGGGGGGGFDFGGGFGGGGGGGGGGGGGFFGGFFFFFFFFFBFFFFFFFFFFFDFFBBFDDBFFDFFFF=EFEFE;<??@FFFFFFFF@FFFF;@DFBBFFF??)141:??45>26>BF>>????BFFF9(--
@M04999:289:000000000-L3R54:1:1101:18980:2141 2:N:0:418
ATGGAGACTACAAGGGTATCTAATCCTGTTTGCTCCCCACGCTTTCGCATCTCAGCGTCAGTATCTGTCCAGAAGGCCGCCTTCGCCACCGGTATTCCTCCACATCTCTACGCATTTCACCGCTACACGTGGAATTCTACCTTCCTCTACAATACTCCAGATAACCAGTTTTAAGTGCAATTCCCAGGTTGAGCCCGGGGCTTTCACACCTAACTTAATTATCCGCCTACATGCCCTTTACGCCCAGTCATTCCGATTAACTCTCGCCCCCTCCGTATTACCGCGGCTGCTGGCACGGAGT
+
-CCCCGGGGGGGGGGGGGGGGGGGGGGGGGGGGGGGGGGGGEFEGGGGGGGGGGGGGGGGGGFGGGGGGGGGFGGGGGGGGGFGGGGGGGGGGGGGGGGGGGGG8FFGGGGGGGGGGGGGGGGGGGGGGGGGGGGGGGGGGGGGGGGGGGGGGGGGGGGGGGGGGGGGEFGCGGGGFGFFDCGGGFGGGGGGGGGGGDGGFFFFFFFFEFFFFFFFBFFFFFFC=D@=9B@EEEFFFFEA4343;D688)<CECFFF02;>)7?::?(8>9>FB0,(.4)4<?9(290((5:431<8>6;(
@M04999:289:000000000-L3R54:1:1101:10150:2148 2:N:0:418
GGGGACTACCGGGGTATCTAATCCTGTTTGCTCCCCACGCTTTCGCATCTCAGCGTCAGTATCTGTCCAGAAGGCCGCCTTCGCCACCGGTATTCCTCCACATCTCTACGCATTTCACCGCTACACGTGGAATTCTACCTTCCTCTACAATACTCCAGATAACCAGTTTTAAGTGCAGTTCCCAGGTTGAGCCCGGGGCTTTCACACCTAACTTAATTATCCGCCTACATGCCCTTTACGCCCAGTCATTCCGCTTAACGCTCGCACCCTCCGTATTACCGCCGCTGCTCGCCAGGAGTTT
+
-@<A@:A,;FCDFG@@FGCCFF,FFGEFGGCFFAGCCCGGGGGGGGGGGGGGGC@@CFEF<FEEEEFCFAE<,FFFGGG@F9DFGGD=CGGGGGGGF9FGGGGD9BFGGGGGGGGDFAFGGCGGGGGAFG+ECFEGFGGGGFECFFCCFGGAGDFFGGAFAFCGFG,E:EGGGFCGFFFF;C?C>DCGGDDGGFGGD47?FFFFF=6ADEED:CFC4@F?AE=B@?DD@953@DE@34C56;>(34.77C?)/(((--.4(,-3,,,-2(4?>??(5<FF?((-4-33))-,,-,3-02:)
@M04999:289:000000000-L3R54:1:1101:9871:2224 2:N:0:418
CTCGGACTACCGGGGTATCTAATCCTGTTCGCTCCCCACGCTTTCGTCCATCAGCGTCAATCGGTATTTAGTAACCTGCCTTCGCAATCGGGGTTCTGTGTAATATCTATGCATTTCACCGCTACACTACACATTCCAGCTACTTCAATACTATTCAAGATTAACAGTATCAACGGCAGTTCTACAGTTAAGCTGCAGGTTTTCACCGCTGACTTATCAACCCGCCTACGGACCCTTTAAACCCAATAAATCCGGATAACGCTCGCATCCTCCGTATTACCGCGGCTGCTGGCACGGAGTT
+
CCCCCGGGGGGGGGGGGGGGGGGGGGGGGGGGGGGGFGGGGGGGGGGGGGGGGGGGGGGGGGGGGGGDGGGGGGGGGGGFFFGGDCCGGGGGGGGGGGEGGGGGFDG<FGGGGGGGGGGGGGGGGGGGGGGGGGGGGGGGGGGGGGGGFGGFCEGGGGGGGGGGGGGGGGGGGGGDBGACFGGGGGGGGGGGGGGGGGGGFFFFFFFFFFFFFFFFFFFFFDFFFFFFF?0;;BFD@@CCCEF1<@88EFFFEFFFFF9?BF?FF>B:;8?7?>6:B0ABAFBF>>>FFBF:?121>FB:2
@M04999:289:000000000-L3R54:1:1101:22911:2236 2:N:0:418
AGACTACACGGGTATCTAATCCTGTTTGCTCCCCACGCTTTCGCATCTCAGCGTCAGTATCTGTCCAGAAGGCCGCCTTCGCCACCGGTATTCCTCCACATCTCTACGCATTTCACCGCTACACGTGGAATTCTACCTTCCTCTACAATACTCCAGATAACCAGTTTTAAGTGCAATTCCCAGGTTGAGCCCGGGGCTTTCACACCTAACTTAATTATCCGCCTACATGCCCTTTACGCCCAGTCATTCCGATTAACGCTCGCACCCTCCGTATTACCGCGGCTGCTGGCACGGAGTTAGC
+
CCCCCGGGGGGGGGGGGGFFGGFGGGGGGGGGGGGGGGGGGGGGGEGFGGGGGGGGGGGGGGGGGGGGGDGGGGGGGGGGGGGGGGGGGGGGGGGGGFFGGGGGGGGGGEGGGGGGGCGGGGGGGGGEGGGGGFDFFGGGGGGGGGFFGGGGGGGGAFGGEGGGDFGGGGGGFGGGFGFDFGFGGGGGGGGGG5CDGGGFAFAFFFFFFFCEBFF6@8CEDFFDDDFFFFFFEFFFFF@D>@<;@>CEF3;<?0?EF@BFF09>B3<??FFFB?FDA)46>199B07?76??F99;:?A>-
@M04999:289:000000000-L3R54:1:1101:22014:2245 2:N:0:418
GACTACTAGGGTATCTAATCCTGTTCGCTCCCCACGCTTTCGTCCATCAGCGTCAATCGGTATTTAGTAACCTGCCTTCGCAATCGGGGTTCTGTGTAATATCTATGCATTTCACCGCTACACTACACATTCCAGCTACTTCAATACTATTCAAGATTAACAGTATCAACGGCAGTTCTACAGTTAAGCTGCAGGTTTTCACCGCTGACTTATCAACCCGCCTACGGACCCTTTAAACCCAATAAATCCGGATAACGCTTGCATCCTCCGTATTACCGCGGCTGCTGGCACGGAGTTAGCC
+
CCCCCGGGGGGGGGGGGGGGGGGGGGGGGGGGGGGGGGGGGGGGGGGGGGGGGGGGGGGGGGGGGGGGGGGGGGGGGGGGGGGGGGGGGGGGGGGGGGGGGGGGGGGGGGGGGGGGGGGGGGGGGGGGGGGGGGGGGGGGFGGGGGGGGGGGGGGGGGGGGGGGGGGGGGGGGGGGFGFGGGGGGGGGGGGGGGGGCDFFFFF>EFEDFEFFFFFFBFEFF>DFFFFFFFF9BEFEE@BFFF;87CCFFF>DFDFF67@;?;EEFEFA:96??39>AB;>;>>FFBD::??614(-3:AF0
@M04999:289:000000000-L3R54:1:1101:20806:2258 2:N:0:418
AGAGTGACTACACGGGTATCTAATCCTGTTCGCTCCCCACGCTTTCGTCCATCAGCGTCAATCGGTATTTAGTAACCTGCCTTCGCAATCGGGGTTCTGTGTAATATCTATGCATTTCACCGCTACACTACACATTCCAGCTACTTCAATACTATTCAAGATTAACAGTATCAACGGCAGTTCTACAGTTAAGCTGCAGGTTTTCACCGCTGACTTATCAACCCGCCTACGGACCTTTTAAACCCAATAAATCCGGATAACGCTCGCATCCTCCGTATTACCGCGGCTGCTGGCACGGTGT
+
CCCCCFGGG<FGGGGEGGGGGGG9EEGGGGGGG:FGCGGEEGGGGGGEEEGGFFGGGGC:FDGGGGGFFGFFGGGGGGC@EEFGFGG7FGGGDGGGGGABFFFFFGGGCGGGGEGGEGGGGG7CFGFGGFFGFFG;EFCD?DDFGGGGAFFFCFFGGG8EA9DDCDEFGGGGGGGGFGFG==@FFFAECFGGAF:FG6CCFFAFF6BFD=AA9AFF;BFFFD=>=A25@=@D9BF(/;;=;44;D6263A37?;,2;?07;<0::99(:BF7223<6?(-)48960;6>1250(,)((-4,
@M04999:289:000000000-L3R54:1:1101:10723:2279 2:N:0:418
CGGTGACTACTCGGGTATCTAATCCTGTTCGCTCCCCACGCTTTCGTCCATCAGCGTCAATCGGTATTTAGTAACCTGCCTTCGCAATCGGGGTTCTGTGTAATATCTATGCATTTCACCGCTACACTACACATTCCAGCTACTTCAATACTATTCAAGATTAACAGTATCAACGGCAGTTCTACAGTTAAGCTGCAGGTTTTCACCGCTGACTTATCAACCCTCCTACGGACCCTTTAAACCCAATAAATCCGGATAACGCTCGCATCCTCCGTATTACCGCGGCTGCGGGCACGGAGTT
+
CCCCCDEE<FE8@@FEFGFDGGFF9,@CFFGGG@FFEGGGGGGFGG@CFGGGGGGGGGGGGGGGFGGAGFGFGGFGGGGGGGGGGG:EFGGCFGGGGGAFGGDCFGGGGGGGGGGGGFGGGGGGGGF<FGGGFFGGDG8FFCFCBEEEFDFAA,CFCFDFGGCFGGGGGFGCFFGEEDEGFG@D99DECEEGGCGFGGG9ACCCFC5?B>5>D>FAEFF?A@2))00:==D=BFDFFFC:4*(:46,5@97E3;9@?(;=127?9B919:?A:>B<B><463(41019((,-09:0(-4?(
@M04999:289:000000000-L3R54:1:1101:23688:2311 2:N:0:418
TCGAGACTACCCGGGTATCTAATCCTGTTCGCTCCCCACGCTTTCGCTCTTCAGCGTCAGTGACGGCCCAGAGACCTGCCTTCGCCATCGGTGTTCTTCCCGATATCTACACATTCCACCGTTACACCGGGAATTCCAGTCTCCCCTACCGCACTCCAGTCCGCCCGTACCCGGCGCCGATCCACCGTTAAGCGATGGACTTTCACACCAGACGCGACGAACCGCCTACGAGCTCTTTACGCCCAATAAATCCGGATAACGCTTGCACCCTACGTATTACCGCGGCTGCTGGCACGTAGTT
+
CCCCCGGGGGGGGGGGGGGGGGGGGGGGGGGGGGGGGGGGGGGGGGGGGGGGGGGGGGGGGGGGGGGGGGGGGGGGGGGGGGGGGGGGGGGGGGGGGGGGGGGGGGGFGGGGGGGGGGGGGGGGGGGGGGGGGGGGGGGGGGGGGGGGGFGGGGGGGGGGGGGGGGGGGGGGGGGGFGFGDGCFGGGGGGGGGGGGGGGGFFFFFFFFFFFB?FFFFFFBF>BFFF?BFF:BF>?4>A9F<?BFFFFFA<<):>FFFFFFFFF?10<7??FFFF<44359939>>906:DD>0:40,8?F6
@M04999:289:000000000-L3R54:1:1101:16916:2330 2:N:0:418
AATGCGACTACCCGGGTATCTAATCCTGTTCGCTCCCCACGCTTTCGTCCATCAGCGTCAATCGGTATTTAGTAACCTGCCTTCGCAATCGGGGTTCTGTGTAATATCTATGCATTTCACCGCTACACTACACATTCCAGCTACTTCAATACTATTCAAGATTAACAGTATCAACGGCAGTTCTACAGTTAAGCTGCAGGTTTTCACCGCTGACTTATCAACCCGCCTACGGACCCTTTAAACCCAATAAATCCGGATAACGCTCGCATCCTCCGTCTTACCGCGGCTGCCGGCACGGAGG
+
CCCCCGGGGGGGGGGGGGGGGGGGGGGGGGGGGGGGGGGGGGGGGGGGGGGGGGGGGGGGGGGGGGGGGGGGGGGGGGGGGGGGGGGGGGGGGGGGGGGGGGGGGGGGGGGGGGGGGFGGGDGGGGGGGGGGGGGGGGGGGGGGGGGGGGGGGGGGGGGGGGGGGGGGGGGGGGGGBGFGGGGFGGGGGGGGGGGGGGGGFFAFFFFFAAFFFFFFFFFFFFFFFFF9@FDDFFFF@D;CEFFFFFFFFFFFF;1;?6:BDBF?FFFFFBFFFFF(((4<A019B>>>6?F>B6((49;F0
@M04999:289:000000000-L3R54:1:1101:19753:2336 2:N:0:418
AAAGACTACACGGGTATCTAATCCTGTTCGCTCCCCACGCTTTCGTCCATCAGCGTCAATCGGTATTTAGTAACCTGCCTTCGCAATCGGGGTTCTGTGTAATATCTATGCATTTCACCGCTACACTACACATTCCAGCTACTTCAATACTATCCAAGATTAACAGTATCAACGGCAGTTCTACAGTTAAGCTGCAGGTTTTCACCGCTGACTTATCAACCGGCCTACGGACCCTTTAAACCCAATAAATCCGGATAACGCTCGCATCCTCTGTATTACCGCGGCTGCTGGCAGGGAGGT
+
@<@,C<CA86CFC@6FDGDFCEFD9FC,@CGEFGG:,@@@@@@FCF7FGGAEE8FF7,BEFG@@@F,C@9FCCGEADE<F,,FF:CB=F7FDF@FCG@A@@?,9,CFGEFGF95?EEEGEG7669=D<FFB:=;=DFE8=DFGDGG;AFDEFC,@D=A83@DD8EF:D3CFGGGG+<C56=7E:>F,7;<DC:DCFCG7++0;B@A?BFFBDEFC@C>>59)7(5>DFDD=5:15;;47+)6?FF(=E3<5@6;??DF81;01411:9?<2).69).-)6371>>6((,)4(,(,1:((-
@M04999:289:000000000-L3R54:1:1101:13193:2382 2:N:0:418
TGTGACTACCGGGGTATCTAATCCTGTTCGCTCCCCACGCTTTCGTCCATCAGCGTCAATCGGTATTTAGTAACCTGCCTTCGCAATCGGGGTTCTGTGTAATATCTATGCATTTCACCGCTACACTACACATTCCAGCTACTTCAATACTATTCAAGATTAACAGTATCAACGGCAGTTCTACAGTTAAGCTGCAGGTTTTCACCGCTGACTTATCAACCCGCCTACGGACCCTTTAAACCCAATAAATCCGGATAACGCTCGCATCCTCCGTATTACCGCGGCGGCTGGCACGGAGTT
+
CCCCCGGGGGGGGGGGGGGGGGGGGGGGGGGGGGGGGGGGGGGGGGGGGGGGGGGGGGGGGGGGGFFFGGGGGGGGGGGGGGGGGGGGGGGGGGGGGGGGGGGGEFGGGGGGGGGGGGGGGGGGGGGGGGGGGGGGGGGGGGGGGGGGGFGGG:FFFGGFFGGGGDDCFGGGGGGGFGFGGGGGGGGGGGGGGGFGGGFG8FFFFFBFFFFFFFFFFFFFFFFB=2=B@@@FFFD(;;CFFDDFFFEFFFFFFB;<?E722:<B90(407A?F?:::<FB:(,70((39(3<B?:920,8
@M04999:289:000000000-L3R54:1:1101:21089:2418 2:N:0:418
AGGACTACCAGGGTATCTAATCCTGTTCGCTCCCCACGCTTTCGTCCATCAGCGTCAATCGGTATTTAGTAACCTGCCTTCGCAATCGGGGTTCTGTGTAATATCTATGCATTTCACCGCTACACTACACATTCCAGCTACTTCAATACTATTCAAGATTAACAGTATCAACGGCAGTTCTACAGTTAAGCTGCAGGTTTTCACCGCTGACTTATCAACCCGCCTACGGACCCTTTAAACCCAATAAATCCGGATAACGCTCGCATCCTCCGTATTACCGCGGCTGCTGGCACGGAGTT
+
CC?CCGGFGGGGGGGGGGGGGGGDGGGGEGEGEGGGGGGGGGGGGGGGGGFGGGGGGGGGFGGGGGGGAFGGGGGGFG@FGGGGDEFFBFGG@GGGGGGGCFGGGGGGGGGGFGFFGGGGGDCGGGGGGGGGGGDG=DFGFGEFFGEGGGGGGFFCFFFAECFGEFFGGGFGG6CC?DFGGGGC@FGD:A9CGGFFGDCFF9FEFBDEF=CAAFFFF6?=@>=5=5B?>D>9D=BE=EFFFFF(33;>C?EB6??@EF<B?D>9>(28<A,924:8A99199F>01(.8(0188917,4
@M04999:289:000000000-L3R54:1:1101:17573:2439 2:N:0:418
GGACTACTAGGGTATCTAATCCTGTTTGCTCCCCACGCTTTCGCATCTCAGCGTCAGTATCTGTCCAGAAGGCCGCCTTCGCCACCGGTATTCCTCCACATCTCTACGCATTTCACCGCTACACGTGGAATTCTACCTTCCTCTACAATACTCCAGATAACCAGTTTTAAGTGCAATTCCCAGGTTGAGCCCGGGGCTTTCACACCTAACTTAATTATCCGCCTACATGCCCTTTACGCCCAGTCATTCCGATTAACGCTCGCACCCTCCGTATTACCGCGGCTGCTGGCACGGAGTGAGC
+
CCCCCGGGGGGGGGGGGGGGGGGGGGGGGGGGGGGGGGGGGGGGGGGGGGGGGGGGGGGGGGGGGGGGGGGGGGGGGGGGGGGGGGGGGGGGGGGGGGGGGGGGFGGGGGGGGGGGGGGGGGGGGFGGGGGGGFGGGGGGGGGGGGGGGGGGGGGGGGGGGGGG@DFGGGGGGGGGFGFFGGGFGGGGGGGGGGGGG>FFFFFFFFFFFFFFFFFFFFFEFFFFFFFFFE=DF:ECC@FEBF;.;AF?C5E;DFDFFF6<FF>1>>F?:2>:?B:BF<<>F0;99<070:??0>B14(483
@M04999:289:000000000-L3R54:1:1101:14323:2451 2:N:0:418
AAGACTACTCGGGTATCTAATCCTGTTCGCTCCCCACGCTTTCGTCCATCAGCGTCAATCGGTATTTAGTAACCTGCCTTCGCAATCGGGGTTCTGTGTAATATCTATGCATTTCACCGCTACACTACACATTCCAGCTACTTCAATACTATTCAAGATTAACAGTATCAACGGCAGTTCTACAGTTAAGCTGCAGGTTTTCACCGCTGACTTATCAACCCGCCTACGGACCCTTTAAACCCAATAAATCCGGATAACGCTCGCATCCTCCGTATTACCGCGGCTGCTGGCACGGAGTT
+
CCCCCFEGGGGGGGGGGGGGGGGGGGGGGGGGGGGGGGGGGGGGGGGGGGGGGGGGGGGAF78@,@FGGGFGGGGGGGGGGGGGGDGGGDGGGGGGGGFEGFGFGGGGGGGGGFGGGGGGGGGGEAEFG<AFFGGC9EFGFFDGGGFGG8EFDGGGGG9,4EEGGGGGGGG==EDEBD?DGGGGGGGGGGGGGGGGGC7CCFFFFBFFFFFFF6A@A9A=?>AFF?DD=5@9@DB3CFEFF<6?DFE3<3;9;DFDEEF0<69>B66>BF?>4<0:DFBF99FFB;?FF24<?6244(,
@M04999:289:000000000-L3R54:1:1101:19977:2479 2:N:0:418
GTCAGACTACTGGGGTATCTAATCCTGTTCGCTCCCCACGCTTTCGTCCATCAGCGTCAATCGGTATTTAGTAACCTGCCTTCGCAATCGGGGTTCTGTGTAATATCTATGCATTTCACCGCTACACTACACATTCCAGCTACTTCAATACTATTCAAGATTAACAGTATCAACGGCAGTTCTACAGTTAAGCTGCAGGTTTTCACCGCTGACTTATTAACCCGCCTACGGACCCTTTAAACCCAATAAATCCGGATAACGCTCGCATCCTCCGTATTACGGCGGCTGCTGGCACGGAGTT
+
CCCCCGGGGGCGGGGGGGGGGGGGGGGGGFGGEGCGGGGGGGCFGGFCGGGGGGGGGGEG9FGGFCCFGGGGGGGGGGGGGFFGGGGGFGGGGGGGGGFFFGFGGGGGFGGCGGGGGGGGGDGGGGGGGGEGGGGGGGDGGGGGFGGGGGGGGFGGGGGGGDDCGFGGGAFGGGGCAGFGGCFEFFGGGFGGCGGGCDF7;9FFFFFFBFFFFBAFCFFFFF2>BFDFFFF?B@2@BEEFEF;0;7@F<EEF@BFF0(7=?B(/412(28?)191(3254((4;>629?)3>1:2?9>B0.
@M04999:289:000000000-L3R54:1:1101:17244:2504 2:N:0:418
AATGAGACTACAAGGGTATCTAATCCTGTTCGCTCCCCACGCTTTCGCTCCTCAGCGTCAGTGACGGCCCAGAGACCTGCCTTCGCCATCGGTGTTCTTCCCGATATCTACACATTCCACCGTTACACCGGGAATTCCAGTCTCCCCTACCGCACTCCAGTCCGCCCGTACCCGGCGCCGATCGACCGGTAAGCGATGGACTTTCACACCAGACGCGACGAACCGCCTACGAGCTCTTTACGCCCAATAAATACGGAGAACGCTTGCACCCTACGCATTACCGTGGCTGCTGGCACGTAGG
+
C@8CCFDFFGEEGFF7;CFEFGGGEFGEEFCFGEGGF:EFCC:@D<CF7FFDCE@A:@@F@@<<FG7@+:@8F<A8A<,?FC?A<:,86BF7F@:@F?ECF8C,+8:FE,5?<EFGGGFGGCAFCFGA=B@::8@EGC:>=EDC6DCG?ED8?ED6D88EFGFCEDE>E58@@C5**9*/?)2**?CC*::7<CG3;5D5==69=FFB(-201.<>6DF>D01(-31--40:(34)456*.-,,(1,(326)))-3((,(410341<??(,8((((,(,4).((.(((-4).((.56??B(
@M04999:289:000000000-L3R54:1:1101:17105:2510 2:N:0:418
TTAGGACTACCGGGGTATCTAATCCTGTTCGCTCCCCACGCTTTCGTCCATCAGCGTCAATCGGTATTTAGTAACCTGCCTTCGCAATCGGGGTTCTGTGTAATATCTATGCATTTCACCGCTACACTACACATTCCAGCTACTTCAATACTATTCAAGATTAACAGTATCAACGGCAGTTCTACAGTTAAGCTGCAGGTTTTCACCGCTGACTTATCAACCCGCCTACGGACCCTTTAAACCCAATAAATCCGGATAACGCTCGCATCCTCCGTATTACCGCGGCTGCTGGCACGGAGTT
+
CCCCCGGGGGGGGGGGGGGGGGGGGGGGGGGGGGFFGGGGGGGGGGGGGGGGGGGGGGGGGGGGFGGGGGGGGGGGGGGGGGGGGGFDGGGGGGGFGGAFGGFFGFAGGGGGGGCFFGGFGGGEGGGGGFFGFFGFEFCGGGGGFGFDGGGGGCEFGGGGGGGGGGFDGF8EDGGG>GFFGGGGGG?FFGGGGGGGFGFCFCFCFFFE>AFFFFFCEAFEFF9>B>D@(5@@FF;D;@CFE381;?@FECEE1:6;DFFBFF049>F6>FF)39(,:7>A9:007>16?:BB:3?FF>6:4
@M04999:289:000000000-L3R54:1:1101:21788:2607 2:N:0:418
GGACTACAAGGGTATCTAATCCTGTTTGCTCCCCACGCTTTCGCATCTCAGCGTCAGTATCTGTCCAGAAGGCCGCCTTCGCCACCGGTATTCCTCCACATCTCTACGCATTTCACCGCTACACGTGGAATTCTACCTTCCTCTACAATACTCCAGATAACCAGTTTTAAGTGCAATTCCCAGGTTGAGCCCGGGGCTTTCACACCTAACTTAATTATCCGCCTACATGCCCTTTACGCCCAGTCATTCCGATTAACGCTCGCACCCTCCGTATTACCGCGGCTGCTGGCACGGAGTTAGC
+
CCCCCGGGGGGGGGGGGGGGGGGGGGGGGGGGGGGGGGGGGGGGGGGGGGGGGGGGGGGGGGGGGGGGGGGGGGGGGGGGGGGEFGGGGGGGGGGGGGGGGGGG9FEGGGGDFGGGGGGGGGGGGGGGGGGFCFGGGGGGGFGGGGGGGGGGGGGGGGGGGGGGGGGGFGGGGGGGFGFGGGGGGGFFFGGGGEGGGCFFFFFFFFFFFF6EEFFFECF4AFFFFFFFFF==ED@EEFD:;;7=@E3<?CE@<FFEFFFFFFFFFF0(1?BFF?:<>)8>66;39:::>B:<0(4641AB6
@M04999:289:000000000-L3R54:1:1101:13239:2639 2:N:0:418
TGTTGACTACTAGGGTATCTAATCCTGTTTGCTCCCCACGCTTTCGCATCTCAGCGTCAGTATCTGTCCAGAAGGCCGCCTTCGCCACCGGTATTCCTCCACATCTCTACGCATTTCACCGCTACACGTGGAATTCTACCTTCCTCTACAATACTCCAGATAACCAGTTTTAAGTGCAATTCCCAGGTTGAGCCCGGGGCTTTCACACCTAACTTAATTATCCGCCTACATGCCCTTTACGCCCAGTCATTCCGATTAACGCTCGCACCCTCCGTATTACCGCGGCTGCTGGCACGGAGTT
+
CCCCCGGGGGGGGGGGGGGGGGGGGGGGGGGGGGGGGGGGGGGGGGGGGGGGGGGGGGGGGGGGGGGGGGGGGGGGGGGGGGGGGGGGGGGGGGGGGGGGGGGGGGGGGGGGGGGGGGGGGGGGGGGGGGGGGGFGGGGGGFGGGGGGGGGGGGGFGGGGGGGGGGGGGGFFGGGGFGFGFGFFGGGFFGGGGGGGGGGGAFFAE>FFFFFFFFFFFFFEF?@D2@DDFFC?EBF=D3>FD@0;7DEEFF??EF@DFFFC@08?FF1(34:BFFB(((6AA?BFBF9BB?F?0.216>9?8
@M04999:289:000000000-L3R54:1:1101:19599:2640 2:N:0:418
AAGACTACCCGGGTATCTATCCTGTTTGCTCCCCACGCTTTCGCATCTCAGCGTCAGTATCTGTCCAGAAGGCCGCCTTCGCCACCGGTATTCCTCCACATCTCTACGCATTTCACCGCTACACGTGGAATTCTACCTTCCTCTACAATACTCCAGATAACCAGTTTTAAGTGCAATTCCCAGGTTGAGCCCGGGGCTTTCACACCTAACTTAATTATCCGCCTACATGCCCTTTACGCCCAGTCATTCCGATCAACGCTCGCACCCTCCGTAGTACCGCGGCTGCAGGCACGGAGTTAGC
+
CCCCCGGGFGGGGGGGGGGGFGGFGGGGGGFGGGGGEGFGGGE7F>E9EEG?FCFGEFECFGGGGGGGGGGGGGGGEGEGGCFGGGGGGEGGGC<DFGGGFGAECFGF@7BFCGGGEEC7BEGGDGGGGFFGGGGGGFFGGGGDDGGGGGGFFGFFFFGGGGGGGGFGGGGCDC@AF+D=++=?DFGFGGG7CEECDGD?A+=@FD>FFBEFFFFFFFFE?=95@BB?33=@@D3;)(2>((6;4<EFE3@(/(/81892070(49?1?B92((-6<2(-2264>,(.(-1(,(443(.))
@M04999:289:000000000-L3R54:1:1101:16590:2650 2:N:0:418
GACTACAAGGGTATCTAATCCTGTTTGCTCCCCACGCTTTCGCATCTCAGCGTCAGTATCTGTCCAGAAGGCCGCCTTCGCCACCGGTATTCCTCCACATCTCTACGCATTTCACCGCTACACGTGGAATTCTACCTTCCTCTACAATACTCCAGATAACCAGTTTTAAGTGCAATTCCCAGGTTGAGCCCGGGGCTTTCACACCTAACTTAATTATCCGCCTACATGCCCTTTACGCCCAGTCATTCCGATTAACGCTCGCACCCTCCGTATTACCGCGGCTGCTGGCACGGAGTTAGCC
+
CCCCCGGGGGGGGGGGGGGGGGGGGGGGGGGGGGGGGGGGGGGGDGGGGGGGGGGGGGGGGGGGGGGGGGGGGGGGGGGGGGEGGGGGGGGGGGGGGGGGGGGGGGGGGGGGGGGGGGGGGGGGGGGGGGGGGGGGGGGGGGGGGGGFGGGFCGGGGGGGGGGGGGFGGFFFGGGGFGFGGGGGGGGGGGGGGGGGGGGGFFFFFFFFFFFFFFCFEFA@FF@FDEFF@FFE=BFFFF>>?F1@EEEEFEFF<FFF;>@@>FFFFB?B?BFFBFBA>B>FFFFFFFF((.8?9162164>3
@M04999:289:000000000-L3R54:1:1101:8338:2671 2:N:0:418
GGGACTACTGGGGTATCTAATCCTGTTCGCTACCCATGCTTTCGAACCTCAGCGTCAGTTACAGACCAGAGAGCCGCCTTCGCCACTGGTGTTCTTCCATATATCTACGCATTCCACCGCTACACATGGAGTTCCACTCTCCTCTTCTGCACTCAAGAAAAACAGTTTCAGCTGCACTTCCCCGGTTAAGCCGAGGGCTTTCACAGCTGACTTGTTCTCCCGCCCGCGTTCGCTTTACGCCCAATAAATCCGGACAACGCTTGCCACCGACGTATTACCGCGGCTGCTGGCACGTAGGT
+
CCCCCGGGGGFGGGGGGGGGGFFDGFFGGDEGGGGGGGGFGGGGGFFGCFBGGGFGGGEFGGGGGGGGGGGGGGGGGGGGGGGECGGGGAF6FFGGGGGCFGG<FGGGGGGGGD<FGFFGGGGGGGGGGGGGGGGGGEEEFGFDGF;FGGGGGGGGGGGGGGGGF@FCCFGFFDDFFGFGGFFGGGGGGGGGGCCDC5;*9BACFA>FFED@4?FAEAAEFFB2>@@9(673938;FEDEFF;:0:A<BAFFFFF>?:>1(34:?F?<((49((.494A<6,4339(.421<70?:1(.
@M04999:289:000000000-L3R54:1:1101:7159:2710 2:N:0:418
GACTACAGGGGTATCTAATCCTGTTTGCTCCCCACGCTTTCGTACATCAGCGTCAGTCGGTATTTAGTAAGCTGCCTTCGCAACTGGGGTTCTGTGTAATATCTATGCATTTCACCGCTACACTACACATTCCAGCTACTTCAATACTACTCAAGATTAACAGTATCAACGGCAGTTCTACAGTTAAGCTGCAGGTTTTCACCGCTGACTTATCAACCCGCCTACGGACACTTTAAACCCAATAATTCCGGATAACGCTTGCACCCTCCGTATTACCGCGGCTGCTGGCACGGAATTAGCC
+
CCCCCEF,CFFGGGGGGGGGDFGGF,CFFGFGGGGGGGGGGG,,C@FGGGGGGGG,6;B+8,66CFGF6E,,,BFEFAFFG@F7,BFGEGDGGG?E@FFGGGGGGBFBEGGGGGGGGGGGGGGE8,,AFFGGGF98@,EBFFC;DF8;E,@F,@EC>4=,@EGGADFA;8>EECGGFGF2?=FDFCFGGC=F8DGDF7CDFFFBEDFFFBF@;9FC8??BFBAAFF2<=(8:BFFF4>BFFFFFA).7?;03(3;=;>;(4=3383;2@F0(45AAAB;FB0((::::<BFF07(404:?7
@M04999:289:000000000-L3R54:1:1101:8073:2730 2:N:0:418
CAGGAGACTACTCGGGTATCTAATCCTGTTTGCTCCCCACGCTTTCGCATCTCAGCGTCAGTATCTGTCCAGAAGGCCGCCTTCGCCACCGGTATTCCTCCACATCTCTACGCATTTCACCGCTACACGTGGAATTCTACCTTCCTCTACAATACTCCAGATAACCAGTTTTAAGTGCAATTCCCAGGTTGAGCCCGGGGCTTTCACACCTAACTTAATTATCCGCCTACATGCCCTTTACGCCCAGTCCTTCCGATTAACGCTCGCACCCTCCGTATTACCGCGGCTGCTGGCACGGAGT
+
CCCCCGGGGGGGGGGGGGGGGGGGGGGGGGGGGGGGGGGGGGGGGGGGGGGGGGGGGGGGGGGGGGGGGGGGGGGGGGGGGGGGGGGGGGGGGGGGGGGGGGGGFGGGGGGGGGGGGGGGGGGGGGGGGGGFGGGGGGFGGGGGGGGGGGGGGGGGGGGGGGGGGGGGGFGGGGGGFGFGGGGGCFGGGGGGGGGGGGGGFFF>FFFFFFDEFFFFFFFFFFFFFD>@?FFFEFFFFFFFF?<FFFFE<)9C<@DFF@BA<BFF<>B;FFFFF?141<?FF2:>(10-7B7)3<:3(4494
@M04999:289:000000000-L3R54:1:1101:23866:2737 2:N:0:418
GACTACCCGGGTATCTAATCCTGTTCGCTACCCATGCTTTCGAACCTCAGCGTCAGTTACAGACCAGAGAGCCGCCTTCGCCACTGGTGTTCTTCCATATATCTACGCATTCCACCGCTACACATGGAGTTCCACTCCCCTCTTCTGCACTCAAGAAAAACAGTTTCAGCTGCACTTCCCCGGTTAAGCCGAGGGCTTTCACAGCTGACTTGTTCTCCCGCCTGCGTTCGCTTTACGCCCAATAAATCCGGACAACGCTTGCCACCTCCGTATTACCGCGCCTGCTGGCACGTAGTTAGCC
+
CCCCCG,CFGGGGGGGGGGGGGGGGGGGGGGGFG8FFFFGGG8FGGDGCFGGEGGE<FFGGFCGGGGGGDEFGFGFGFGGG7?FEED?FFDFGFGGGGGGGGGGFG@GGGGGGGGGGGGGGGGGGFCFGFGGEGC;F,6CDEG9EGFAEGFCED8@=?D@CGGGGGGDEFGGCGGGFGFGGD>E6EAFGFECGGGGFFGGFFF+999ABFFFE++=@A8>4@29<;(811:17?<E?;08?=@;EDAAFF;6;><?>>:01::<<B<(462:((:49,33(-,,4:0>B7<:(4(3.).))
@M04999:289:000000000-L3R54:1:1101:11790:2760 2:N:0:418
GATGAGACTACTAGGGTATCTAATCCTGTTTGCTACCCACGCTTTCGAGCATGAACGTCAGTGTTATCCCAGGAGGCTGCCTTCGCCATCGGTATTCCTCCACATCTCTACGCATTTCACTGCTACACGTGGAATTCTACCTCCCTCTGACACACTCTAGTTAGACAGTTTCAAACGCACGTCCCAAGTTGAGCTCGGGGATTTCACATCTGACTTATCTAACCGTCTGCGCTCGCTTTACGCCCAGTAATTCCGATTAACGCTCGCACCCTACGTATTACCGCGGCTGCTGGCACGTAGT
+
CCCCCGGGGGGGGGGGGGGGGGGGGGGGGGGGGGGGGGGGGGGGGGGGGGGGGGGGGGGGGFGGGGGGGGGGGGGGGGGGGGGGGGGGGGGGGGEFGGGGGGGGFFFGFGGGGGGGGGGGGGGGGGGGGGGGEGGGGGGGGGGGGGGFGEGGGGGGGGGGGGGGGGFGEFFGGFGGBGEGGGGGGGGGGGGGGGGGDGGGFFFFFAFFEFECFF+BEFFFFAEBBADDFFBFFFFF=228>;D69?DFC?EFEE134?@E9<B?;B90(11::FB:<9>BAA(-,47>9:::?6?22:::4
@M04999:289:000000000-L3R54:1:1101:11371:2774 2:N:0:418
GACTACAGGGGTATCTAATCCTGTTCGCTACCCATGCTTTCGAACCTCAGCGTCAGTTACAGACCAGAGAGCCGCCTTCGCCACTGGTGTTCTTCCATATATCTACGCATTCCACCGCTACACATGGAGTTCCACTCTCCTCTTCTGCACTCAAGAAAAACAGTTTCAGCTGCACTTCCCCGGTTAAGCCGAGGGCTTTCACCGCTGACTTGTTCTCCCGCCTGCGTTCGCTTTACGCCCAATAAATCCGGACAACGCTTGCCACCTCCGTATTACCGCGGCAGCCGGCACGGATTTAGCC
+
CCCCCFGGGGGGGGGGGGGGGGGFGFGGDEGFGGGFFGGGFCFGGGCCFFGGFEGGGGGG<FG8FCE<C@CGGCCFGGDFGGGG8FFCFFEGGGDFGFFF<<EADADGGDGFEFGGCFGGGGG9=,?AFFFEFGGC8,@DF=;A,@,7=,=FGGGG8=@ECCFGFGCCGGFGGGGADCDFGCDEGGGFGGG6CGGGD>FFFA*3*9@?F6>0*9+=5FF5A@292;;(6;B(32CE<;@>FDFFEFEB?>>F9>BBFF??<08A244189:2?0-6A3(--1(,4(,7619049(-)6-:4
@M04999:289:000000000-L3R54:1:1101:16692:2833 2:N:0:418
GTGACTACCAGGGTATCTAATCCTGTTTGCTCCCCACGCTTTCGCATCTCAGCGTCAGTATCTGTCCAGAAGGCCGCCTTCGCCACCGGTATTCCTCCACATCTCTACGCATTTCACCGCTACACGTGGAATTCTACCTTCCTCTACAATACTCCAGATAACCAGTTTTAAGTGCAATTCCCAGGTTGAGCCCGGGGCTTTCACACCTAACTTAATTATCCGCCTACATGCCCTTTACGCCCAGTCATTCCGATTAACGCTCGCACCCTCCGTATTACCGCGTCTGCGGGCACGGAGTT
+
CCCCCGGGGGGGGGGGGGFFGFGGGGGGFFGGGGGFGGGGGFGGEGGGFFGGGGEEGGGGGGGFEE<FGGGFGGGGDGGGGGDGGGFGFGGFFGGGGGGGGGGGEAFGG>FGGGGGGGGGGGGGGGGGGEFFGFFGG9ECFFFGFGGDGDFFGGFFGGGGFGGEFGGGGDFFFGGFFGDDCFFG6DFGG?ECCEGGCDGFFFFFFF>A==@CAF>BEF:?F=B9-6=B?CE@5=BE<E<A6>04;@73<?<;(1;@FF;@?:>9>B18-2(4:0172<B:1(-7(34(43621119(,,
@M04999:289:000000000-L3R54:1:1101:10141:2835 2:N:0:418
CCTGACTACCCGGGTATCTAATCCTGTTCGCTCCCCACGCTTTCGTCCATCAGCGTCAATCGGTATTTAGTAACCTGCCTTCGCAATCGGGGTTCTGTGTAATATCTATGCATTTCACCGCTACACTACACATTCCAGCTACTTCAATACTATTCAAGATTAACAGTATCAACGGCAGTTCTACAGTTAAGCTGCAGGTTTTCACCGCTGACTTATCAACCCGCCTACGGACCCTTTAAACCCAATAAATCCGGATAACGCTCGCATCCTCCGTATTACCGCGGCTGCTGGCACGGAGTT
+
CCCCCGGGGGGGGGGGGGGGGGGGGGGGGGGGGGGGGGGGGGGGGGGGGGGGGGGGGGGGGGGFGGGGGGGGGGGGGGGGGGGGGGGGGGGGGGGGGGGGGGGGGGGGGGGGGGGGGGGGGGGGGGGGGGGGGGGGGGGGGGGGGGFGGGGGGFGGGGGGGGGGGGGGGGGGGGGGFGFGGFGGGGFGGGGGGGGGGGFGCFFFF>DD>=BFFFFFFFFFFFF@B>DFFFDFFFFFFFCFEFFF@F@FFFFEFF<?FEFFFFFF6>:>FBAFBF:?FDFD?91;901(432<?>3;>2?B
@M04999:289:000000000-L3R54:1:1101:17867:2851 2:N:0:418
ACGGGACTACTGGGGTATCTAATCCTGTTTGCTCCCCACGCTTTCGCATCTCAGCGTCAGTATCTGTCCAGAAGGCCGCCTTCGCCACCGGTATTCCTCCACATCTCTACGCATTTCACCGCTACACGTGGAATTCTACCTTCCTCTACAATACTCCAGATAACCAGTTTTAAGTGCAATTCCCAGGTTGAGCCCGGGGCTTTCACACCTAACTTAATTATCCGCCTACATGCCCTTTACGCCCAGTCATTCCGATTAACGCTCGCACCCTCCGTATTACCGCGGCTGCTGGCACGGAGTT
+
CCCCCGGGGGGGGGGGGGGGGGGGGGGGGGGGGGGGGGGGGGGGGGGGGGGGGGGGGGGGGGGGGGGGGGGGGGGGGGGGGGGGGGFGGGGGGGGGGGGGGGGGGGGGGGGGGGGGGGGGGGGGGGGGGGGGGGGGGGGGGGGGGGGGGGGGGGGGGGGFGGGGGGGGGGGGGGGGFGFGGGGDGGGGGGGGGGGGGGGGFFFFFFFFFFFFFFFFFFFFFFCDFFFFFFFFF;DF@FFFFFFBFFFFFFFFFFF;?FAB?FFFFFFFFFF?6><B(466<?>B;049BFF?F?FBFFB2(
@M04999:289:000000000-L3R54:1:1101:20345:2862 2:N:0:418
GACTACCGGGGTATCTAATCCTGTTCGCTACCCATGCTTTCGAGCCTCAGCGTCAGTAACAGACCAGAGAGCCGCCTTCGCCACTGGTGTTCTTCCATATATCTACGCATTTCACCGCTACACATGGAGTTCCACTCTCCTCTTCTGCACTCAAGTCTCTCAGTTTCCGATGCTCTTCCTCAGTTAAGCTGAGGGCTTTCACATTCAGACTTAAAAGACCGCCTGCGCTCCCTTTACGCCCAATAAATCCGGACAACGCTTGCCACCTACGTATTACCGCGGCTGCTGGCACGTAGTTAGC
+
CCCCCGGGGGGGGGGGGGGGGGGGGGGGG7FGGFGGGGGGGGGGGGGGGGGGGGGGGGGGGGGGGGGGGGGGGGGGGGGGGGGGGGGGGGGGGGGGGGGGGGGGGGGGGGEGGGGGGGGGGGGGGGGGGGGFGGGGGCGGGGGGGGGGGGGGGGGGGGG8EGGGGDGCGGCGGFDFB@FFGGGGFGGG77DFGGGGFGGGFFFFFFFFEE9EFFCF;?FFFFFFFFBF@>@BF<@EE?@DF@?8;EFFFFFFFFFBFB>?<?F>A????>13<AB<>4:>>>>BB67?06?BF,80:9AB4
@M04999:289:000000000-L3R54:1:1101:7858:2924 2:N:0:418
GTCGACTACTCGGGTATCTAATCCTGTTCGCTCCCCACGCTTTCGTCCATCAGCGTCAATCGGTATTTAGTAACCTGCCTTCGCAATCGGGGTTCTGTGTAATATCTATGCATTTCACCGCTACACGTGGAATTCTACCTTCCTCTACAATACTCCAGATAACCAGTTTTAAGTGCAGTTCCCAGGTTGAGCCCGGGGCTTTCACACCTAACTTAATTATCCGCCTACATGCCCTTTACGCCCAGTCATTCCGATTAACGCTCGCACCCTCCGTATTACCGCGGCTGCTGGCACGGAGTTT
+
CCCCCGGGGGGGGGGGGGGGGGGGGGGGGGGGGGGGGGGGGGGGGGGGGGGGGGGGGGGGGGGGGGGGGGGGGGGGGGGGGGGGGGEGGGGGGGGGGGGGGGGGGGGFGGGGGGGGGGGGGGGGGGGFCGG?F?EGGFGGGGGGGGGGGGGGGGF@FGFFFGGGFGGGGGCFFGGFFGFFG?8DFGGGGGGGG6C6?DDGAFFFFFFFBFFFFFFFC@FEFF>>D?DD=EEE=BBDEEFFF@B;=FE<?CEF@;;0;EF<>FFBB>;;B::?BF?F7A<9?F>BFF>BF?>?171119(4)
@M04999:289:000000000-L3R54:1:1101:17185:2937 2:N:0:418
AGAAAGACTACTGGGGTATCTAATCCTGTTCGCTCCCCACGCTTTCGTCCATCAGCGTCAATCGGTATTTAGTAACCTGCCTTCGCAATCGGGGTTCTGTGTAATATCTATGCATTTCACCGCTACACTACACATTCCAGCTACTTCAATACTATTCAAGATTAACAGTATCAACGGCAGTTCTACAGTTAAGCTGCAGGTTTTCACCGCTGACTTATTAACCCGCCTACGGACCCTTTAAACCCAATAAATCCGGATAACGCTCGCATCCTCCGTATTACCGCGGCTGCTGGCACGGAGT
+
CCCCCGGGGGGGGGGGGGGGGGGGGGGGGGGGGGGGGGGGGGGGGGGGGGGGGGGGGGGGGGGGGGGGGGGGGGGGGGGGGGGGGGGGGGGGGGGGGGGGGGGGGGGGGGGGGGGGGGGGGGGGGGGGGGGGGGGGGGGGGGGGGGGGGGGGGGGGGGGGGGGGGGGGGGGGGGGGFGFGGGGGGGGGGGGGGGGGGGGGFFFFFFFFFFFFFFFFEFFFFFFFFFFFFFF>@FBDFFBFFFFFFFDDFF<?F@@;DF?FED@F@FFFFBFFFFF?:?BFBFFF6;B09:>>33<2?B>>,
@M04999:289:000000000-L3R54:1:1101:18353:2948 2:N:0:418
GGATGGACTACAAGGGTATCTAATCCTGTTTGCTCCCCACGCTTTCGCATCTCAGCGTCAGTATCTGTCCAGAAGGCCGCCTTCGCCACCGGTATTCCTCCACATCTCTACGCATTTCACCGCTACACGTGGAATTCTACCTTCCTCTACAATACTCCAGATAACCAGTTTTAAGTGCAGTTCCCAGGTTGAGCCCGGGGCTTTCACACCTAACTTAATTATCCGCCTACATGCCCGTTACGCCCAGTCATTCCGATTAACGCTCGCACCCTCCGTATTACCGCGGCTGCTGGCACGGAGG
+
CCCCCGGGGGFGGGGGGGGGGGCEEFGGGGGGGGGGGGGGGGEFFGGGGGGFGGGGGGFGGGGGGFGGGFFFFFGGGDGGGGCFFGGFFFGGG=FAGFGGGGGGDGGGCFFFEGGGGAFFGEFCDGGGGGGGGGGGFFFFFGGGGGGGGGGGCA?8DGDFDFF9>DGGD8CFF8DGFFFG8DFDFAFGGGCGGDF9DDD>?E44;FFF;ADEFFFF==FEF?<9>=D>@DEEF=:@(66DFFD>@?;(77<EC)6;0,6>9?>:610(9>BFF:02(.8-:46040607:?246?DB6>2(
@M04999:289:000000000-L3R54:1:1101:7273:2963 2:N:0:418
AGGGACTACACGGGTATCTAATCCTGTTTGCTCCCCACGCTTTCGCATCTCAGCGTCAGTCTCTGTCCAGAAGGCCGCCTTCGCCACCGGTATTCCTCCACATCTCTACGCATTTCACCGCTACACGTGGAATTCTACCTTCCTCTACCATACTCCAGACAACCAGTTTCAAGCGCAATTCCCAGGTTGAGCCCGGGGCTTTCACACCAAACTTACTAATCCGCCTACACGCCCTTTACGCCCAGTCATTCCGATTAACGCTTGCACCCTACGTATTACCGCGGCTGCTGGCACGGAGTTC
+
<9@CCGGGG@FFGGGGGGGGGGGGGGGGGGGGGGGGGGGGGGGGG7,,+C,EFGGGGGGG,CFF,,CFFG,,EFF@FGGGGGGGGG7FFGG7FFGGFGGGGGGGGGGGGGGGGGFGGG9CFGGGGGGGGGGGGGGGGGF,,@EFGG9E3@,@@EGCFG,+3,@EGGF,@,,@8,=>?DBGGGGGGGGGFDFFGGGGDGDGF6BFFF;D((89B+8+/+=4=C030;0=((,3/6>DFFFFFBB?:82):9BFF:,2:<BFB?((43?<B(.38:<B:FAA:((-4(1:B?:6:>(((4:<)
@M04999:289:000000000-L3R54:1:1101:23160:2969 2:N:0:418
AGACTACAAGGGTATCTAATCCTGTTCGCTCCCCACGCTTTCGTCCATCAGCGTCAATCGGTATTTAGTAACCTGCCTTCGCAATCGGGGTTCTGTGTAATATCTATGCATTTCACCGCTACACTACACATTCCAGCTACTTCAATACTATTCAAGATTAACAGTATCAACGGCAGTTCTACAGTTAAGCTGCAGGTTTTCACCGCTGACTTATCAACCCGCCTACGGACCCTTTAAACCCAATAAATCCGGATAACGCTCGCATCCTCCGTATTACCGCGGCTGCTGGCACGGAGTTAGC
+
CCCCCGGGGGGGGGGGGGGGGGGGGGGGGGGGGGGGGGGGGGGGGGGGGGGGGGGGGGGGGGGGGGGGGGGGGGGGGGGGGGGGGGGGGGGGGGGGGGGGGGGGGGGGGGGGGGGGGGGGGGGGGGGGGGGGGGGFGGGGGGGGGGGGGGGGGGGFG?FGGGFGGGGGGGGCEDGGFGFGGGGGGFGGGFFGGGGGGGGGFFFFFFFFFFFFFFFFFFFDFFFADFFFFFFFFFFEECFFDF=1=AECFFF9<0<FFF@@FB;98923<0>B??:DFABFFB029?F?3:?><>>>??2:4
@M04999:289:000000000-L3R54:1:1101:20356:2977 2:N:0:418
GCGGACTACAGGGGTATCTAATCCTGTTTGCTCCCCACGCTTTCGCATCTCAGCGTCAGTATCTGTCCAGAAGGCCGCCTTCGCCACCGGTATTCCTCCACATCTCTACGCATTTCACCGCTACACGTGGAATTCTACCTTCCCCTACAATACTCCAGATAACCAGTTTTAAGTGCAATTCCCAGGTTGAGCCCGGGGCTTTCACACCTAACTTAATTATCCGCCTACATGCCCTTTACGCCCAGTCATTCCGATTAACGCTCGCACCCTCCGTATTACCGCGGCTGCTGGCCCGGAGTT
+
CCCCCGGGGGGGGGGGGGGGGGGGGGGGGGGGGGGGGGGGGGGGGGGGGGGGGGGGGGGGGGGGGGGGGGGGGGGGGGGGGGGGGGGGGGGGGGGGGGGGGGGGGGGGGGGGGGGGGGGGGGGGGGGGFGGGGGGGGGGGGGGGGGGGGGGGGGGGGGGGGGGGGGGGGGGGGGGGFGFGGGGGGGGGGGGGGGGGGGGGFFFFFFFBFFFFFFFFFFFCFC@FDFFFFFFFFFFFFFFAD@BDD1;EFEFFF0<F?9A?>6131(9>B??6>?FFFFB<?>>FFF>0))44((30(322
@M04999:289:000000000-L3R54:1:1101:24487:3015 2:N:0:418
GACTACTGGGGTATCTAATCCTGTTCGCTCCCCACGCTTTCGTCCATCAGCGTCAATCGGTATTTAGTAACCTGCCTTCGCAATCGGGGTTCTGTGTAATATCTATGCATTTCACCGCTACACTACACATTCCAGCTACTTCAATACTATTCAAGATTAACAGTATCAACGGCAGTTCTACAGTTAAGCTGCAGGTTTTCACCGCTGACTTATCAACCCGCCTACGGACCCTTTAAACCCAATAAATCCGGATAACGCTCGCATCCTCCGTATTACCGCGGCTGCTGGCACGGAGTTAGCC
+
CCCCCGGCGGGGGGGGGGGGGGGGGGGGGGGGGGGGGGGGGGFGG:FGGGGGGGGEGGGGGGGGGGGGGGGGGGGGGGGGGGGGGGDGGGGGGGGGGGGGGGGGGGGGGGGGGGGGGGGGGGGGGGGGGGGGGGGGGGGGGGGGGGGGGGGGGGGGGGGGGGGGGGGGGGGGGGGDFGFFGGGGFGGGGGGGGGGFG7FGFFFFFFFFFFFFFFFFFFFBFAFFF@FDFFFFFFFEFFFFFFFFF95C;>>;;DFE6>?F>>F?6:?FB>B?BFADFFF19>F>?F>????<B66B0ADA4
@M04999:289:000000000-L3R54:1:1101:21161:3018 2:N:0:418
TTAGACTACAAGGGTATCTAATCCTGTTCGCTCCCCACGCTTTCGTCCATCAGCGTCAATCGGTATTTAGTAACCTGCCTTCGCAATCGGGGTTCTGTGTAATATCTATGCATTTCACCGCTACACTACACATTCCAGCTACTTCAATACTATCCAAGATTAACAGTATCAACGGCAGTTCTACAGTTAAGCTGCAGGTTTTCACCGCTGACTTATCAACCCGCCTACGGACCCTTTAAACCCAATAAATCCGGATAACGCTCGCATCCCCCGTATTACCGCGGCTGCTGGCACGGAGTT
+
CCCC@C6CFDDGGCF<C,CF@EG<ECGGEBC@FGGEFC:+FG8FF,FG@@FFC8@@@B:F9FGFE,6CFEGGGGGG,E<FDDDGG7FFGGG7FCFFA@FEFAEA,5CFFFF=FGA9,F,8+8@CDDFFFGC:DCF9B4DBAEG==DCDGGFGF,@FC=F?EDCFFDC33=FGFGDDDCF7D7DFEAFFFCAFCD??F7DFF5++?8>*18009+=ACFCDF>4>)-25-529>9=D5C?FA@(6,6;@6)9(,1(/6))(((/(-7,4((--9:;?:95)4(34(4,(,5(413:>>FFF
@M04999:289:000000000-L3R54:1:1101:13565:3039 2:N:0:418
AATCAGACTACCCGGGTATCTAATCCTGTTTGCTCCCCACGCTTTCGCATCTCAGCGTCAGTATCTGTCCAGAAGGCCGCCTTCGCCACCGGTATTCCTCCACATCTCTACGCATTTCACCGCTACACGTGGAATTCTACCTTCCTCTACAATACTCCAGATAACCAGTTTTAAGTGCAATTCCCAGGTTGAGCCCGGGGCTTTCACACCTAACTTAATTATCCGCCTACATGCCCTTTACGCCCAGTCATTCCGATTAACGCTCGCCCCCTCCGTATTACCGCTGCTGCTGGCACAGCTG
+
CCCCCGGFGGGFGGGGGGGGGGGGGGGGGFEGGGGGGGGGGGGGGGGGGGGGGGGGGGGGGGGGGGGGGGGGGGGGGGGGGGGGFGCFGGGCGGCGGGGGGGGGGGGGGGGFGGDCGGGGGGGGGGGGDBDGGGGGGGGGGGGGGGGGGGGGGGGGGGGGGGGGGGGGGGFGGFGG7DEDGGGGGGGGGGFFFFGC5D5DD>FFFFFFFFB7=FFC=6=?FEE4559@?@EE7@3=@D@CC?F9BFDF8><CC5;87(2>A<>:?>1(-4(-3694((4<>432(,(,.2:>0(082:()(
@M04999:289:000000000-L3R54:1:1101:12461:3045 2:N:0:418
GTCGGGACTACACGGGTATCTAATCCTGTTTGCTCCCCACGCTTTCGCATCTCAGCGTCAGTATCTGTCCAGAAGGCCGCCTTCGCCACCGGTATTCCTCCACATCTCTACGCATTTCACCGCTACACGTGGAATTCTACCTTCCTCTACAATACTCCAGATAACCAGTTTTAAGTGCAATTCCCAGGTTGAGCCCGGGGCTTTCACACCTAACTTAATTATCCGCCTACATGCCCTTTACGCCCAGTCATTCCGATTAACGCTCGCACCCTCCGTATTACCGCGGCTGCTGGCACGGGGT
+
CCCCCGGGGGGGGGGGGGGGGGGFFGGGGGGGGGGGGGGGGGGGGGGGGGGGGGGGGGGGGGGGGGGGGGGGGGGGGGGCEFGGGGGGGGGGGGGGGG9FGGGGGGGGGGGGCCFEGGGGGGGGGGGGGGGGGGGGGGGGGGGGGGGGGGGGDGGGGGGFGDGGGGGGEFFGGGGFFGFGGCCF9CFFCCF6CFGFDGGCBEFFFFFFE=B=3AFFFFF<A*8>@DFDDFF37=FFFD8FEFF@;;;4@9C?CEFB<::><B9BFFFFF>F?::93:0:<92:12999,4475::?6((3-
@M04999:289:000000000-L3R54:1:1101:21398:3061 2:N:0:418
GACTACCCGGGTATCTAATCCTGTTTGCTCCCACGCTTTCGCATCTCAGCGTCAGTATCTGTCCAGAAGGCCGCCTTCGCCACCGGTATTCCTCCACATCTCTACGCATTTCACCGCTACACGTGGAATTCTACCTTCCTCTACAATACTCCAGATAACCAGTTTTAAGTGCAATTCCCAGGTTGAGCCCGGGGCTTTCACACCTAACTTAATTATCCGCCTACATGCCCTTTACGCCCAGTCATTCCGATTAACGCTCGCACCCTCCGTATTACCGCGGCTGCTGGCACGGAGTTAGCCG
+
CCCCCGGGGGGGGGGGGGGGGGGGGGGGGGGGGGGGGGGGGGGGGGGGGGGGGGGGGGGGGGGGGGGGGGGGGGGGGGGGGGGGGGGGGGGGGCGGGGGGGGGGGGGGGGGGGGGGGGGGGGGGGGDGGGGGGGFGGGGGGGGGGGGGGGGGGGFGGGGGGGFGGGGGFGGGGG9FFGFGGGGGGGGGGDEGEGGDGGGGFFFBFFFFFCFFFFFFFF>DFFFBEFFFEBE8=EFDD;BEFFFFFCE?@<DFFFCDFF<>9>FBF(4:B?<?:<ADFF9BF(4<:::F?D?;03:BFBBB1
@M04999:289:000000000-L3R54:1:1101:12833:3066 2:N:0:418
GACTACCCGGGTATCTAATCCTGTTTGCTCCCCACGCTTTCGCATCTCAGCGTCAGTATCTGTCCAGAAGGCCGCCTTCGCCACCGGTATTCCTCCACATCTCTACGCATTTCACCGCTACACGTGGAATTCTACCTTCCTCTACAATACTCCAGATAACCAGTTTTAAGTGCAATTCCCAGGTTGAGCCCGGGGCTTTCACACCTAACTTAATTATCCGCCTACATGCCCTTTACGCCCAGTCATTCCGATTAACGCTCGCACCCTCCGTATTACCGCGGCTGCTGGCACGGAGTTAGCC
+
CCCCCGFGGGGGGGGGGGGGGGGGGGGGGGGGGGGGGGGGGGGGGGFFFGGGGGGGGGGGGGGGGGGGGGGGGGGGGGGGGGGGGGGFEFGGGGGGGGGFGGGGGGGGGGGGGEGGGGGGGGGGGGGGGGGFFGGDGGGGGGGGGGGDGGGGGGFFGGGGGGFFEDGGFGGGGGGGFGFGGFGGFGGGGGGGGGGDGGCCFFFFFFFFFFF@FFFFF6C@FF@@FFFFFE@8@FCCFFBEFF@EFCFFCEFFFFFFBFFBB>>;B1(4:B:<<FAA639999(4:4:>?FFFB0((.:AA:
@M04999:289:000000000-L3R54:1:1101:20475:3097 2:N:0:418
TAAGACTACAGGGGTATCTAATCCTGTTTGCTACCCACGCTTTCGAGCATGAACGTCAGTGTTATCCCAGGAGGCTGCCTTCGCCATCGGTATTCCTCCACATCTCTACGCATTTCACTGCTACACGTGGAATTCTACCTCCCTCTGACACACTCTAGTTAGACAGTTTCAAATGCACGTCCCAAGTTGAGCTCGGGGATTTCACATCTGACTTATCTAACCGTCTGCGCTCGCTTTACGCCCAGTAATTCCGATTAACGCTCGCACCCTACGTATTACCGCGGCTGCTGGCCAGTAGGT
+
CCCCCGGGGGGGGGGGGGGGGGGGGGGGGGGGGGGGGGGGGGGGG8FGGGGGGGGGGGGGGGGGGGGGEFFGGGGFGGGGGGGGGGCFGGGGCFGGGGGGGGGGGGGGGGGGGGGGGGGGGGGGGGGGGG>F,DGGGGGGGCEGGGFGGFGGG@EGGGEFGGFDFGGGGEEGGGGFFDFFGGGFDGFFGGGGFFEGDG7CFFF7=FFFFFFFFFFAAACCB8=@99BC=AA@B>DDB>EFFFF;==9CE557;0;1<E<DF??96>>64(3::22.:9<6:>>071((.281(((,..).
@M04999:289:000000000-L3R54:1:1101:17832:3107 2:N:0:418
GACTACAAGGGTATCTAATCCTGTTCGCTACCCATGCTTTCGAACCTCAGCGTCAGTTACAGACCAGAGAGCCGCCTTCGCCACTGGTGTTCTTCCATATATCTACGCATTCCACCGCTACACATGGAGTTCCACTCTCCTCTTCTGCACTCAAGAAAAACAGTTTCAGCTGCACTTCCCCGGTTAAGCCGAGGGCTTTCACAGCTGACTTGTTCTCCCGCCTGCGTTCGCTTTACGCCCAATAAATCCGGACAACGCTTGCCACCTACGTATTACCGCGGCTGCTGGCACGTAGTTAGCC
+
CCCCCGGGGGGGGGGGGGGGGGGGGGGGGGGGGGGGGGGGGGGGGGGGGGGGGGGGGGGGGGGGGGGGGGGGGGGGGGGGGGGGGGGGGGGGGGGGGGGGGFGGGGGGGGGGGGGGGGGGGGGGGGGGGGGGGGGGGGGGGGGFGGGGGGGGGGGGFGGGGGGGGGGGGFGGGGFFFGFGFD=EGGGGGGCGGGGGGGGGFFFFFFFFFFFFF>FFFFFFFF?FFFFFFFFFD?EFFF;B<?;EEFFFE>(6>>629>FFFF>FB2:?FB?<A7AA<?9917>06)4:0(4?B?<B9AFB7
@M04999:289:000000000-L3R54:1:1101:25249:3118 2:N:0:418
GCTGGACTACTCGGGTATCTAATCCTGTTCGCCCCCCACGCTTTCGTCCATCAGCGTCAATCGGTATTTAGTAACCTGCCTTCGCAATCGGGGTTCTGTGTAATATCTATGCATTTCACCGCTACACTACACATTCCAGCTACTTCAATACTATTCAAGATTAACAGTATCAACGGCAGTTCTACAGTTAAGCTGCAGGTTTTCACCGCTGACTTATCAACCCGCCTACGGACCCTTTAAACCCAATAAATCCGGATAACGCTCGCATCCTCCGTACTACCGCGGCTGCTGGCACGGAGTT
+
CCCCCGGGGGGCFGGGGGGGGGGGGGGGGGGGGGGDGGGGGGGGGGFGGGGGGGGGGGGGGGGGGGGGGFGGGGGGGGGGGGGGGGGGGGGGGFGGGGGGGGGGGGFFGGGGGGFFGGGGGGGGGFGGGGGGGGADFGFGGGGGGGGGGGGGGGGGGEGGGGGGGFFGGAEGGGGGFDD?FFGGGFGGGGGGGGGGGGGFFFFFFFFDFFFFDF=CFFFFF===F@=@FDD@B9DF:;EFFFF0;<(4)>EFFB;<?F>??B?(463<1:DA11(((-6<BF0;B014?::2:<?F129?4
@M04999:289:000000000-L3R54:1:1101:7745:3126 2:N:0:418
TCGACTACTCGGGTATCTAATCCTGTTCGCTCCCCACGCTTTCGTCCATCAGCGTCAATCGGTATTTAGTAACCTGCCTTCGCAATCGGGGTTCTGTGTAATATCTATGCATTTCACCGCTACACTACACATTCCAGCTACTTCAATACTATTCAAGATTAACAGTATCAACGGCAGTTCTACAGTTAAGCTGCAGGTTTTCACCGCTGACTTATCAACCCGCCTACGGACCCTTTAAACCCAATAAATCCGGATAACGCTCGCATCCTCCGTATTACCGCGGCTGCTGGCACGGAGTT
+
CCCCCGGGGGGGGGGGGGGGGGGGGGGGGGGGGGGGGGGGGGGGGGGGGGGGFGFEFGGGGGGGGGGGGGGGGGGGGGGGGGGGGGGGGGGGGGGGGGGGGGGGGGGGGGGGGGGGGGDEGGGGGGGGGGGGGGGGGGGFGGGGGGGGGGCGFGGFGGGGGGGGGGGGGGGGGGGGFGFGGFGGGGGGGGGGGGGGGGGGFFFFFFFFBFFEFFFFFFFBEA>B?=B=@2=@FFFFFFFFF@1=@37CFFFF;;<?FFF@@<>>FFF242:980184<)4973(77?:24::262,(42
@M04999:289:000000000-L3R54:1:1101:8520:3132 2:N:0:418
TGACTACAGGGGTATCTAATCCTGTTCGCTCCCCACGCTTTCGTCCATCAGCGTCAATCGGTATTTAGTAACCTGCCTTCGCAATCGGGGTTCTGTGTAATATCTATGCATTTCACCGCTACACTACACATTCCAGCTACTTCAATACTATTCAAGATTAACAGTATCAACGGCAGTTCTACAGTTAAGCTGCAGGTTTTCACCGCTGACTTATCAACCCGCCTACGGACCCTTTAAACCCAATAAATCCGGATAACGCTCGCATCCTCCGTATTACCGCCGCTGCTGGCACGGAGTTAGC
+
CCCCCGGGGGGGGGGGGGGGGGGGGGEFGGFGGGGGGGFGGGGGGGGGGGGGGGGGGGGGGGGFFGGGGGGGFGGGGGGGGCFGGGGGEGEGGGGGGGGGGFGGGGGGFGGGGGGGGGGGGGGGGGGGGGGGGGGGGEGGGGGGGGD?;FGDFFDGFGCDFGFGDDCDGGGGDGGGFGFGGGGGGGGGGGGGGFGG@C7DFFFFDFBFBFFFF6FFEFFFEBFFFF?F=@FFDDBEEC88;?F@;EFFC@B@6(6@3?;(496>:B:)-17(((..4AB3(-79>97?FFFFF09>-4)-)
@M04999:289:000000000-L3R54:1:1101:18012:3293 2:N:0:418
GACTACCCGGGTATCTAATCCTGTTTGCTCCCCACGCTTTCGCATCTCAGCGTCAGTATCTGTCCAGAAGGCCGCCTTCGCCACCGGTATTCCTCCACATCTCTACGCATTTCACCGCTACACGTGGAATTCTACCTTCCTCTACAATACTCCAGATAACCAGTTTTAAGTGCAATTCCCAGGTTGAGCCCGGGGCTTTCACACCTAACTTAATTATCCGCCTACATGCCCTTTACGCCCAGTCATTCCGATTAACGCTCGCACCCTCCGTATTACCGCGGCCGCCGGCACGGAGTTAGCC
+
CCCCCGGGGGGGDGGGGGGGGGGGGGGGGGGGGGGGGGGGGGGGGGFGGFGGGGGGGGDFGGGGGGGGGGGGGGGGGDGGGGGGGGGEGGGGGGGGFGGGGGGGGGGGGGGGGGGGGGGGGGGGGGGGGGGGGGGFFGFGFGGGGGGGGCGGFGDGDGGGGGGGDGGGGGGGGEFFFFFGGGGGGGGGGC?EGGGGGGGFFFFFFFFF@EEEEFFFFF65>?2>BFFEF@@E13C<@0>D@F174CFFF@@;(:))32:(37>(7-,4:1-8??)64:9>>9(,2(,(-34:>094:-)),
@M04999:289:000000000-L3R54:1:1101:22858:3302 2:N:0:418
GACTACTCGGGTATCTAATCCTGTTTGCTCCCCACGCTTTCGCATCTCAGCGTCAGTATCTGTCCAGATGGCCGCCTTCGCCACCGGTATTCCTCCACATCTCTACGCATTTCACCGCTACACGTGGAATTCTACCTTCCTCTACAATACTCCAGATAACCAGTTTTACGTGCAATTCCCAGCTTGAGCCCGGGCCTTTCACACCTAACTTAATCATCCGCCTACATGCCCTTTACGCCCAGTCATTCCGATTAACGCTCCCACCCCCCCTATCACCGCGCCTGCTGGCACGCACTCAGCC
+
@<CCCGGGGGEGEGFGACCFGGFFGGAFGGGGGGGFGG@CFFGG7C@FFEGGGGGGE<FGGADGGG8,6C<FGGGGG,FDDGGGGC:@C@FGG<FGCE,5F<FCEGFGE:C9FFGG=FEEGGG7F8:4,<?FBEGGDEFGFGCDFFD=8DFGGGG,@=DFGG,,73E:,131D89A8DFFD8+,3:,4DCFD+**;<*2D9F+ADFAABF<6*4+12BF2FD9(7(19@FB30)1>;@FF0,.7))19E(((6()911(6(48?FB(44(-(.):>:(4-,7(2:2).43>8,4(-,(),4
@M04999:289:000000000-L3R54:1:1101:15659:3307 2:N:0:418
TTGGAGACTACCAGGGTATCTAATCCTGTTTGCCCCCCACGCTTTCGCATCTCAGCGTCAGTATCTGTCCAGAAGGCCGCCTTCGCCACCGGTATTCCCCCACATCTCTACGCATTTCACCGCTACACGTGGGATTCTACCTTCCTCTACACTACTCCACATAACCAGTTTTAAGTGCAGTTCCCAGGTTGAGCCCGGGGCTTTCACACCTAACTTAATTATCCGCCTACATGCCCTTTACGCCCAGACATTCCAATTACCGCTCCCCCCATCCATATTACCGCCGCTTCGAGCACGGAGT
+
CCCCCF8FGCCG<C,B<FEFA@F<<C@FGDFFF,C<@FFGCCGCFE@G7@BCFGAF7FEGGA,,96CEF8FDD,@<FF7F7,,CFG>,8,FE>C@FFG,ACFGGGGFC9C<+4CF:@EGGA8++>:,A@FED+@83>DDG9@,11@33,,@,@D@F8,,,68E=88EFFG,,,42@;+=+5=+@B9D5<6@FDGF9C**795?FFFFFE((0))1:*1=<+)11,13(,336CE)(/(.11/6;@(,(4(..65))).5-)(4(2((-(4((,().).).)6(1(23((-,(2(((-((--
@M04999:289:000000000-L3R54:1:1101:25274:3326 2:N:0:418
GTGACTACAAGGGTATCTAATCCTGTTCGCTCCCCACGCTTTCGTCCATCAGCGTCAATCGGTATTTAGTAACCTGCCTTCGCAATCGGGGTTCTGTGTAATATCTATGCATTTCACCGCTACACTACACATTCCAGCTACTTCAATACTATTCAAGATTAACAGTATCAACGGCAGTTCTACAGTTAAGCTGCAGGTTTTCACCGCTGACTTATCAACCCGCCTACGGACCCTTTAAACCCAATAAATCCGGATAACGCTCGCATCCTCCGTATTACCGCGGCTGCTGGCCCTGAGTT
+
<CCCCGGGGGGGGGGGGGGGGGGGGGGGGGGGGGGGGGGGGGGGGGGGGGGGGGGGGGGGGGGDFGGGGGGGGGGGGGGGGGGGGGGGGGGGGGGGGGGGGGDEFGFGGGGGFGCGGGGGGGGGGGGGGGGGGGGGGGGGGGGGGGGGGGGGGGGGGGGCFGGGGGGGGGGGG6DGEF7EGGGGGGGGGGGGGGG?GCFCFFFFFEFFFFFFFFFFFFFF4@F=AFFF2@92@BFFFFFFF;@;@FFFFEFFFFFFF@?B?2(476>BBA<B16126<B:>0((-(-5046(((.4.:A
@M04999:289:000000000-L3R54:1:1101:20868:3329 2:N:0:418
TCCAGACTACCCGGGTATCTAATCCTGTTCGCTCCCCACGCTTTCGTCCATCAGCGTCAATCGGTATTTAGTAACCTGCCTTCGCAATCGGGGTTCTGTGTAATATCTATGCATTTCACCGCTACACTACACATTCCAGCTACTTCAATACTATTCAAGATTAACAGTATCAACGGCAGTTCTACAGTTAAGCTGCAGGTTTTCACCGCTGACTTATCAACCCGCCTACGGACCCTTTAAACCCAATAAATCCGGATAACGCTCGCATCCTCCGTATTACCGCGGCTGCTGGCACGGAGTT
+
CCCCCGGGGGGGGGGGGGGGGGGGGGGGGGGGGGGGGGGGGGGGGGGGGGGGGGGGGGGGGGGGGGGGGGGGGGGGGGGGGGGGGGGGGGGGGGGGGGGGGGGGGGGGGGGGGGGGGGGGGGGGGGGGGGGGGGGGGGGGGGGGGGCFGGGGGGGGGGGGGGGGGGGGGGGGGG>EEGFGGGGGGGGGGGGGGGGGGGGGFFFFFFFFFFFFFFFFCFFFFFAABFFFFFFFFFFF@@9AEFDFF@@F3CEFEBBDFFFFFFFFF>9B0??2:BBFFFAA>?90;B(7?DFF?05:9B644
@M04999:289:000000000-L3R54:1:1101:7203:3331 2:N:0:418
GCGACTACAGGGGTATCTAATCCTGTTCGCTACCCATGCTTTCGAACCTCAGCGTCAGTTACAGACCAGAGAGCCGCCTTCGCCACTGGTGTTCTTCCATATATCTACGCATTCCACCGCTACACATGGAGTTCCACTCTCCTCTTCTGCACTCAAGAAAAACAGTTTCAGCTGCACTTCCCCGGTTAAGCCGAGGGCTTTCACAGCTGACTTGTTCTCCCGCCTGCGTTCGCTTTACGCCCAATAAATCCGGACAACGCTTGCCACCTACGTATTACCGCGGCTGCTGGCACGTAGTT
+
CCCCCGGGGGGGGGGGGGGGGGGGGGGGGGGGGGGGGGGGGGGGGGGGGGGGFGGGGGGGGGGGGGGGGGGGGCFGGDEGGGGGGGGGGGFGGGGGGGGGGGGCGGGGDFGGGGGGGGGGGGGGGGGFGGGGGGEFGGGGGGGGGGGGGGGGGGGGFGGFGGGGGGGGGGFGGGGEFFFGGGGGGGGGGFFFGGGGGGGGA499AFF47=DF?AFFFFFFFFFBFFFF?DFFFFFFFFFFB9;3334/<<?;>096??666<?F,4411:708<A0AADB09B6B9(8>?:(,-1((4)
@M04999:289:000000000-L3R54:1:1101:22005:3331 2:N:0:418
GAGAGACTACTAGGGTATCTAATCCTGTTTGCTCCCCACGCCTTCGCATCTCAGCGTCAGTATCTGTCCAGAAGGCCGCCTTCGCCACCGGTATTCCTCCACATCTCTACGCATTTCACCGCTACACGTGGAATTCTACCTTCCTCTACAATACTCCAGATAACCAGTTTTAAGTGCAATTCCCAGGTTGAGCCCGGGGCTTTCACACCTAACTTAATTATCCGCCTACATGCCCTTTACGCCCAGTCATTCCGATTAACGCTCGCACCCTCCGTATTACCGCGGCTGCTGGCACGGAGTT
+
CCCCCGGGGGGGGGGGGGGGGGGGGGGGGGGGGGGGGGGGGGGGGGGGEGGGGGGGEGGGGGGGGGGFGGGGGGGGGGGGGGGGGGGGGGGGGGGGGGGGGGGFGFGGGGGGGGGGGGGGGGGGGGGGGGGGGGGGGGGGGGGGGGGGGGGGGGGGGFGGGGGGGGGGGGGGGGGGFGFGGG?FEGGGDDGFGGGGGGGGFFFFFFFFFFFFFFFFFFFEFECD=DFFFFFEFFFFFFFFDFFBDFFFFF35?;0((/?E?1:<FBFFFFF?6>?0<BBB669>F9;FFBF>047?632(.
@M04999:289:000000000-L3R54:1:1101:24105:3360 2:N:0:418
CGGGGACTACTGGGGTATCTAATCCTGTTTGCTCCCCACGCTTTCGCATCTCAGCGTCAGTATCTGTCCAGAAGGCCGCCTTCGCCACCGGTATTCCTCCACATCTCTACGCATTTCACCGCTACACGTGGAATTCTACCTTCCTCTACAATACTCCAGATAACCAGTTTTAAGTGCAATTCCCAGGTTGAGCCCGGGGCTTTCACACCTAACTTAATTGTCCGCCTACATGCCCTTTACGCCCAGTCATTCCGATTAACGCTCGCACCCTCCGTATTACCGCGGCTGCTGGCACGGAGTT
+
CCC<CEGGGGDGGGGGGGGGGGGGGGGGGGGGGGGGGGGGGGGGGGGGGGGGGGGGGGGEGGGGGGGGGGGGGGGGGDGGGGGGGGFGGGGGGGFGGGFGGGGGGGGGGGFGGGGGGGGGGGGGGGGGGGGGGGFGGGGGGGGGGGGGGGGFGGGGGGGGGGGGFGGGGGGGGGGGFGFGGGG6EGGGGGFEEFFGDG>C5AFFFFFFDFFFFFCFEFF?FE;@FFFF81?<EEFFFEFFDF346743>EEEFFF?164<0;F:0969>(((-4(.3:9B>?(7669(3::(8(8?9>((.
@M04999:289:000000000-L3R54:1:1101:24886:3379 2:N:0:418
GCGACTACCGGGGTATCTAATCCTGTTTGCTCCCCATGCTTTCGTACCTCAGCGTCAGTATTAGGCCAGATGGCTGCCTTCGCCATCGGTATTCCTCCAGATCTCTACGCATTTCACCGCTACACCTGGAATTCTACCATCCTCTCCCATACTCTAGCTTCCCAGTATCGAATGCAATTCCCAAGTTAACCTCGGGGATTTCACATCCGCCTTAGGAAGCCGCCTACGCACGCTTTACGCCCAGTAAATCCGATTAACGCTCGCACCCTCTGTATTACCGCGGCTGCTGGCCTAGAGTTCG
+
CCCCCGGGGGEG7@7FFGFGFGGFGFFGEFEFGGGGGGFFGGGDF<DFFGGGGGGGGGFCGGGGGGGGFGGGGDECGGGGGGGGGGGFG=<FCFGGGGGFEEFGGGFGGGGGGFFFGGGGGCFGGGGGGGGGFGGCGFGGGGGGGDGGGGGGFFGGGGFGGGGGCFDGG6DGGGGGFGFGGGGFGGGAF,6,@CGDGGDFFFFF>AAF5)8>@A8A4B4=FB2>92>@@@B@F?FD<EFDBF@744?)97614?DF9)((2<6(6>14-4::4)6:AFB?;(19>06:05?()((.)--)(
@M04999:289:000000000-L3R54:1:1101:11714:3405 2:N:0:418
GGACTACTGGGGTATCTAATCCTGTTTGCTCCCCACGCTTTCGCATCTCAGCGTCAGTATCTGTCCAGAAGGCCGCCTTCGCCACCGGTATTCCTCCACATCTCTACGCATTTCACCGCTACACGTGGAATTCTACCTTCCTCTACAATACTCCAGATAACCAGTTTTAAGTGCAATTCCCAGGTTGAGCCCGGGGCTTTCACACCTAACTTAATTATCCGCCTACATGCCCTTTACGCCCAGTCATTCCGATTAACGCTCGCACCCTCCGTATTACCGCGCCTGCTGGCACGGAGTTAGC
+
CCCCCGGGGGGGGGGGGGGGGGFGFFGGGGGGGGGGGGGCFGGGG7FFGGGGGGGGGGGGGGGFFGGGGGFGGGGGGGGGFEEFFFFFC@FFEFFGGGGGDFGGGGGGGGG7FFGGGGGGDGGFFGFEFGFGGGGGGGGGGGGGGGGCGGDDDDF8FGGFGGGGFFG8FGFGGGGGFF7BCDG6>EGGF6DFC6@>DGCFFFFFF96A=BE>@6BAECCCA9@D>BEFFF9=EF;CC@;>B<F;=45??C((:;FFE;BF:029BBF:6<B618(-:A<FF(,<?<?:0((5:B0721)4.
@M04999:289:000000000-L3R54:1:1101:5964:3438 2:N:0:418
TGACTACTCGGGTATCTAATCCTGTTTGCTACCCACGCTTTCGAGCATGAACGTCAGTGTTATCCCAGGAGGCTGCCTTCGCCATCGGTATTCCTCCACATCTCTACGCATTTCACTGCTACACGTGGAATTCTACCTCCCTCTGACACACTCTAGTTAGACAGTTTCAAATGCACGTCCCCAGTTGAGCTCGGGGATTTCACATCTGACTTATCTAACCGTCTGCGCTCGCTTTACGCCCAGTAATTCCGATTAACGCTCGCACCCTACGTATTACCGCGGCTGCTGGCACGTAGTTAGC
+
CCCCCGGGGGGGGGGGGGGGGGGGGGGGGGGGGGGGGGGGGGGGGGGGGGGGGGGGGGGGGGGGGGGGGGGGGGGGGGGGGGGGGGGGFFGGGGGGGGGGGGGGGGGGGGGGGGGGGGGGGGGGGGG+8CFGGFDGGGF@69@DDFGGGGGGGF=44@DEGGGGGGGGGGGGGGGGFGFGD+++@=DDCFDCEEGGGGGGFFFFFFFFFFEFFFFFFFFD?DADDC999A=@DFF=C@FB>;<@F<C<37((8(3;>@;169;69>0,4<(().42:4442(-422:?>10<:((.-<<A9
@M04999:289:000000000-L3R54:1:1101:6518:3467 2:N:0:418
TCTGACTACAAGGGTATCTAATCCTGTTCGCTCCCCACGCTCTCGTCCATCAGCGTCAATCGGTATTTAGTAACCTGCCTTCGCAATCGGGGTTCTGTGTAATATCTATGCATTTCACCGCTACACTACACATTCCAGCTACTTCAATACTATTCAAGATTAACAGTATCAACGGCAGTTCTACAGTTAAGCTGCAGGTTTTCACCGCTGACTTATCAACCCGCCTACGGACCCTTTAAACCCAATAAATCCGGATAACGCTCGCATCCTCCGTATTACCGCGGCTGCTGGCACGGAGTTT
+
CCCCCGGGGGGGGGGGGGGGGGGGGGGGGGGGGGGGGGGGGGGGGGGGGGGGGGGGGGGGGGGGGGGGGGGGGGGGGGGGGGGGGGGGGGGGGGGGGGGGGGGGGGGGGGGGGGGGGGGGGGGGGGGGGGGGGGGGGGGGGGGGGGGGGGGGGGGGGGGGGGGGGGGGGGGGGCGGFGFGGGGGGGGGGGGGGGGGGGGGFFFFFFFEFFABBFFFEFFFF>BBFFFFFFFFFFFFFFFFF@DFD@EFCEFFFB@FF3;@F<;>F>FBFFFB6:BB:AFF?>>>06;:B>:21?BFB04:)
@M04999:289:000000000-L3R54:1:1101:14929:3470 2:N:0:418
CCTGGGACTACTCGGGTATCTAATCCTGTTCGCTCCCCACGCTTTCGTCCATCAGCGTCAATCGGTATTTAGTAACCTGCCTTCGCAATCGGGGTTCTGTGTAATATCTATGCATTTCACCGCTACACTACACATTCCAGCTACTTCAATACTATTCAAGATTAACAGTATCAACGGCAGTTCTACAGTTAAGCTGCAGGTTTTCACCGCTGACTTATCAACCCGCCTACGGACCCTTTAAACCCAATAAATCCGGATAACGCTCGCATCCTCCGTATTACCGCGGCTGCAGGCACGGAGT
+
<A@CCC<,CFGGFDGGFGGGGF@FFGEFFFFCFFG+BFGCECCFGGGGG:F@<FFFGGE@FGGGGGGFGDDCFGGGGGGGFDEFEE7CCEDG>CGGGGGGGGGFGGGFGGGGGGGGGGGCFGGGGGGGGFFGFF8DF,EDFFGGFFEGDFGGGGDGGG;D=FEAFGGCDEFCA==E>CBGC=DGFGGGGCFG9DFGGFGGAFFFFA9CAFFBAFF6AFFEABB=A=@@@FF22>2@F@3A?EF;?D?FEFF?CFFB,;19@?F(8;FF<;??)8>((3(:4>F>12(39?F2042?((43-
@M04999:289:000000000-L3R54:1:1101:22774:3476 2:N:0:418
AGTGACTACCGGGGTATCTAATCCTGTTTGCTCCCCACGCTTTCGCATCTCAGCGTCAGTATCTGTCCAGAAGGCCGCCTTCGCCACCGGTATTCCTCCACATCTCTACGCATTTCACCGCTACACGTGGAATTCTACCTTCCTCTACAATACTCCAGATAACCAGTTTTAAGTGCAATTCCCAGGTTGAGCCCGGGGCTTTCACACCTAACTTAATTATCCGCCTACATGCCCTTTACGCCCAGTCATTCCGATTAACGCTCGCACCCTCCGTATTCCCGCGGCCGCTGGCACGGAGTT
+
CCCCCGGGGGGGGGGGGGGGFGGGGGGGGGGGGGGGGGGGGGGGGGGGEGGGFGGGGGGGGGGGGGGGGFGGGGGGGGGGGGGGCFGFGGGGGGGGGGGGGGGGFGGFGGGGGGGGGGGGGGGGFFGFCGGGGGGGGGGGGGGGGFGGGGGGGGGGGGGFGGGGGGGGGGGGGGGGFFFGGGGGEFGGGGGFCGGGGDDDFFFFFFFFFEFFEFFF?AF?6CF>F@FFFF?E;@@@E37>D6>DF;<AFFFFF?FFFFFFF::379>BB1(894(,,-)44((,3(419B;FBB:3(34:
@M04999:289:000000000-L3R54:1:1101:23291:3490 2:N:0:418
TTTGCGACTACACGGGTATCTAATCCCGTTCGCTACCCATGCTTTCGAACCTCAGCGTCAGTTACAGACCAGAGAGCCGCCTTCGCCACTGGTGTTCTTCCATATATCTACGCATTCCACCGCTACACATGGAGTTCCACTCTCCTCTTCTGCACTCAAGAAAAACAGTTTCAGCTGCACTTCCCCGGTTAAGCCGAGGGCTTTCACAGCTGACTTGTTCTCCCGCCTGCGTTCGCTTTACGCCCAATAAATCAGGACAACGCTTGCCACCTACGTATTACCGAGGCGGATGGCGCGTAGG
+
C<CCCGC@FEFGGGGGGEGGGFF9CEFEFCEGGGGGGFGFFCEDF9CDDGGE8EF<FFGGGGDFGEGDFFGGGGGDGEEDGE:FFEFC:EFFFE9?EA<FGGGCEFGCFCADGGCFEGGFGCFCFGGGGGGFGCE?FGGGGGFG8DD8==EGGGDE?DDFCFF8D8=6CFG:FF72A???8CF,>8@GGGGAAAE5?>4@BF4/AFFFE=EFE?+:3B8*1?45;091(,4,6;;0;6?A)609(4104<>):.8)5(4(43>?31(5AF072?1.2::AF42(4(2(((-4?(((,,(-,
@M04999:289:000000000-L3R54:1:1101:19908:3506 2:N:0:418
TGCGACTACACGGGTATCTAATCCTGTTCGCTCCCCACGCTTTCGTCCATCAGCGTCAATCGGTATTTAGTAACCTGCCTTCGCAATCGGGGTTCTGTGTAATATCTATGCATTTCACCGCTACACTACACATTCCAGCTACTTCAATACTATTCAAGATTAACAGTATCAACGGCAGTTCTACAGTTAAGCTGCAGGTTTTCACCGCTGACTTATCAACCCGCCTACGGACCCTTTAAACCCAATAAATCCGGATAACGCTGGCATCCTCCGTATTACCGCGGCTGCTGGCACGGAGTC
+
CCCCCCGGFFGGGGGCGADF@AGEAFGGFEEEFGGGGGGGGGFFGGGGGFGGFGDGGGFGGGDCFCFGFFGGGGGGFG<FGGGGGGGGGCGDGGGGGFGGGFFFAAFGGGFFGGGGGGGGGGGGGGGGFGGEF9FGGGC?EFCFFFCFDGFFG,@FDDF8EEGGGFGGGGGGFDD>989DDGGGF:FCGGGGGFGFGGGGFFFFFADB5>A5AFFFFFFBF7>B>92>=DFFF<DF;EFFFF;<2@EF3.91963?@FFF;:((-3<4.2<:1,(4.4<6:903(4110:201421914(
@M04999:289:000000000-L3R54:1:1101:23123:3574 2:N:0:418
ACTGGGGTATCTAATCCTGTTTGCTCCCCACGCTTTCGCCTCTCAGCGTCAGTATCTGTCCAGAAGGCCGCCTTCGCCACCGGTATTCCTCCACATCTCTACGCATTTCACCGCTACACGTGGAATTCTACCTTCCTCTACAATACTCCAGATAACCAGTTTTAAGTGCAATTCCCAGGTTGAGCCCGGGGCTTTCACACCTAACTTAATTATCCGCCTACATGCACTTTACGCCCAGTCATTCCGATTAACGCTCGCACCCTCCGTATTACCGCGGCTGCTGGCCCGGAGTTAGCCGGTG
+
CCCCCGGGGGGGGGGGGGGGGGGGGGGGG@FGGGFFGGG,FEFGGGGGGGGGGGGGGGGGGGGGGGGGGGGGGDFFEGEGGGGGGGDGCFGGGGGGGGGGGGGGGGGGGGGGGGGGGGGGGFFFFDDGFGGGGFGGGGGFGGGGGGGGGGGGGGGGGGGEDFCGGGGFGFGFGGGGFFFGGGGGGCFCECEEEDGGGGGG>9AFFFFFEFFFEFFBD4):6B4CE*7.>@EFF?99?DEF@E<C?;(60:EC?9321(492(41:B<6?:A2<?>B>BFFB))58(49B91(()..,46((
@M04999:289:000000000-L3R54:1:1101:14039:3578 2:N:0:418
TCTGGACTACTGGGGTATCTAATCCTGTTCGCTCCCCACGCTTTCGTCCATCAGCGTCAATCGGTATTTAGTAACCTGCCTTCGCAATCGGGGTTCTGTGTAATATCTATGCATTTCACCGCTACACTACACATTCCAGCTACTTCAATACTATTCAAGATTAACAGTATCAACGGCAGTTCTACAGTTAAGCTGCAGGTTTTCACCGCTGACTTATCAACCCGCCTACGGACCCTTTAAACCCAATAAATCCGGATAACGCTCGCACCCTCCGTATTACCGCGGCTGCTGGCACGGAGTT
+
CCCCCGGGGGGGGGGGGGGGGGGGGGGGGGGGGGGGGGGGGGGGGGGGGGGGGGGGGGGGGGGGGGGGGGGGGGGGGGGGGGGGGGECFFGGGGGGGGGGGGGGGDGGGGGGGGGGGGGGGEFGGGGGGGFFGGGGCGFGGGGFGGGGGGGGGAFGGDGFGGGGGGGGGGGGGGG6?D>DFGGGGEGGCGFFGC@FGFGDAAFFFFFFFFFFFBAF?FCEFFAFFFFFFF2@FFFFF;EFEEF?@;;@ACEF@FF?F@4;@B@FFF9BFFFFF>::1?AFA06(337>F?D??B>?-,(4(
@M04999:289:000000000-L3R54:1:1101:19009:3582 2:N:0:418
TAGACTACTAGGGTATCTAATCCTGTTCGCTCCCCACGCTTTCGTCCATCAGCGTCAATCGGTATTTAGTAACCTGCCTTCGCAATCGGGGTTCTGTGTAATATCTATGCATTTCACCGCTACACTACACATTCCAGCTACTTCAATACTATTCAAGATTAACAGTATCAACGGCAGTTCTACAGTTAAGCTGCAGGTTTTCACCGCTGACTTATCAACCCGCCTACGGACCCTTTAAACCCAATAAATCCGGATAACGCTCGCATCCTCCGTATTACCGCGGCTGCTGGCACGGAGTT
+
CCCCCGGGGGGGGGGGGGGGGGGGGGGGGGGGGGGGGGGGGGGGGGGGGGGGGGGGGGGGGGGGGGGGGGGGGGGGGGGGGGGGGGGGGGGGGGGGGGGGGGFGGFGGGGGGGGGGGGGGGGGGGGGGGGGGGGGGFGGFGGGGGGGGGGGGGGGFGGGGGGGGGGGGGGGGDGGGEFFGGFGGGGFGGGGGGGGGGGGGFFFFFFFDFFFFFFFFFFFF>>BBDDFF92=@@BDFFFFFFFF(6@AECEE19707>E?FFFFFF?>3?<:9:?:BFF6<B>>>(1:247247(199?3
@M04999:289:000000000-L3R54:1:1101:17100:3586 2:N:0:418
TGACTACCGGGGTATCTAATCCTGTTCGCTCCCCACGCTTTCGTCCATCAGCGTCAATCGGTATTTAGTAACCTGCCTTCGCAATCGGGGTTCTGTGTAATATCTATGCATTTCACCGCTACACTACACATTCCAGCTACTTCAATACTATTCAAGATTAACAGTATCAACGGCAGTTCTACAGTTAAGTTGCAGGTTTTCACCGCTGACTTATCAACCCGCCTACGGACCCTTTAAACCCAATAAATCCGGATAACGCTCGCATCCTCCGTATTACCGCGGCTGCTGGCACGGAGTTAGC
+
CCCCCGGGGGGGGGGGGGGGGGGGGGGGGGGGGGGGGGGGGGGGGGGGGGGGGGGGGGGGGGGGGGGGGGGGGGGGGGGGGGGGGGGGGGGGGGGGGGGGGGGGGGGGGGGGGGGGGGGGGGGGGGGGGGGGGGGGGGGGGGGGEGGGGGGGGGGGGGGGGGGGGGGGGGGGGGGGFGFGGGGGGGGGGGGGGGGGCGDGFFFFEFFFFFFFFFFFFFF=BFBFFFF>D>>F@FEFEEFFFFFFF<C<CEFF<0;E@;9BB>>>49?DF?0<B?>A42:>BBFF>FFFFF?BF469(8AF4
@M04999:289:000000000-L3R54:1:1101:13433:3589 2:N:0:418
CATGACTACCAGGGTATCTAATCCTGTTTGCTCCCCACGCTTTCGCATCTCAGCGTCAGTATCTGTCCAGAAGGCCGCCTTCGCCACCGGTATTCCTCCACATCTCTACGCATTTCACCGCTACACGTGGAATTCTACCTTCCTCAACAATACTCCAGATAACCAGTTTTAAGTGCAATTCCCAGGTTGAGCCCGGGGCTTTCACACCTAACTTAATTATCCGCCTACATGCCCTTTACGCCCAGTCATTCCGATTAACGCTCGCACCCTCCGTATTACCGCGGCTGCGGGCACGGAGGT
+
CCCCCGGGGGGGGGGGGGGGGGGGGGGGGGGGGGGGGGGGGGGGGGGGGGGGGGGGGGGGGGGGGGGGGGGGGGGGGGGGGGGGGGGGEGGGGGGGGGGGGGGGGGGGGGGGGGGGGFGGGGGGGFGGGGGGFGGGGGGGGGGGGGGGGGGGGFGGGGGGGGGGGGGGGGGGGGFGFFFGGGGGCGFGGGGGGFGD>DGGFFFFFF>DBEFFFF4ACFFFFFF>@DFFFFFFED@FEFFFFF0,8@EFE3?E10;?@EE;@F?0,3>>FFF?04:7?)6>FF06943:0-40(4614((4
@M04999:289:000000000-L3R54:1:1101:13585:3623 2:N:0:418
GACTACCAGGTTATCTAATCCTGTTCGCTCCCCACGCTTTCGTCCATCATCGTCAATCGGTATTTAGTAACCTGCCTTCGCAATCGGGGTTCTGTGTAATATCTATGCATTTCACCGCTACACTACACATTCCAGCTACTTCAATACTATTCAAGATTAACAGTATCAACGGCAGTTCTACAGTTAAGCTGCAGGTTTTCACCGCTGACTTATCAACCCGCCTACGGACCCTTTAGACCCAATAAATCCGGATACCGCTCGCATCCTCCGTCTTACCGCGGCCGCTGGCTCGGATTTAGCC
+
8CC8<FG8<F;@FGGCCA<CFF@;,6BB;FG,@F7@F7@<,B,@FFFG9,C<BC<7,,6F66@C,C,<F,E9EF8@=?ED@@+@FD::C>FDFAC<EF??EGGFF,FF=?5F?AFGEGGEE9,4EFGC<AD=EFGG8>E,4,3,,,,976;EFA@CGGF=DA==DF,36A=EC=814+C99D8E===FCAFE?F67A8C;?C59099?58AA5139=F*)5:)>=@A=B@D@(8C*).)25((//47)/61(;;)/(4>1>((((().4,-(,(--4((-,4(-(-3,4(4;((((54)))
@M04999:289:000000000-L3R54:1:1101:8371:3675 2:N:0:418
GACTACCCGGGTATCTAATCCTGTTCGCTACCCATGCTTTCGAACCTCAGCGTCAGTTACAGACCAGAGAGCCGCCTTCGCCACTGGTGTTCTTCCATATATCTACGCATTCCACCGCTACACATGGAGTTCCACTCTCCTCTTCTGCACTCAAGAAAAACAGTTTCAGCTGCACTTCCCCGGTTAAGCCGAGGGCTTTCACAGCTGACTTGTTCTCCCGCCTGCGTTCGCTTTACGCCCAATAAATCCGGACAACGCTTGCCACCTACGTATTACCGCGGCTGCTGGCACGTGGTTAGCC
+
CCCCCGGGGGGGGGGGGGGGGGGGGGGGGGGGGGGGGGGGGGGGGGGGGGGGGGGGGGGGGGGGGGGGGGGGGGGGGGGGGGGGGGGGGGGGGGGGGGFGGGGGGGGGGGGGGGGGGGGGGGGGGGGGGGGGGGGGGGGGGGGGGGGGGGGGGGGGGGGGGGGGGGGGGGGGGGGGFGFGGGGGGGGGGGGGGGGGGGGFFFFAFFFFBEFFFFFFFFFFFFFFFFFFFFFFFDFFFFFFFFFEFE<<?BFFFF?6>>FFFB?FFFFFF<B<A?FFFFFF9(6;BF?::1<?F:3:4<7A2
@M04999:289:000000000-L3R54:1:1101:23592:3715 2:N:0:418
GCTTGACTACTCGGGTATCTAATCCTGTTTGCTCCCCACGCTTTCGCATCTCAGCGTCAGTATCTGTCCAGAAGGCCGCCTTCGCCACCGGTATTCCTCCACATCTCTACGCATTTCACCGCTACACGTGGAATTCTACCTTCCTCTACAATACTCCAGATAACCAGTTTTAAGTGCAATTCCCAGGTTGAGCCCGGGGCTTTCACACCTAACTTAATTATCCGCCTACATGCCCTTTACGCCCAGTCATTCCGATTAACGCTCGCCCCCTCCGTATTACCGCGGCTGCTGGCACGGAGTT
+
CCCCCGGGGGGGGGGGGGGGGGGGGGGGGGGGGGGGGGGGGGGGGGGGGGGGGGGGGGGGGGGGGGGGGGGGGGGGGGGGGGGGGGGGGGGGGGDGGGGGGGGGGGGGGGGGGGGGGGGGGGGEGGGGGGGGCGGGGFGGGGGGGGGGGGGGGGFFCFGGEFGGGGGGGGGGGGG:DFFGGGGGGGGGGGGGGGGGGGGGEFFFFFFFFFFFFFF=CFFE@58>>@?2@=CEFE;EFFFFFFB2;DFFACCEE10;D;EF;96<97(-4;;:?FFF?><D90;>;>>9BD>>:1<09(6?4
@M04999:289:000000000-L3R54:1:1101:9793:3716 2:N:0:418
GAGGGACTACAGGGGTATCTAATCCTGTTCGCTCCCCACGCTTTCGCTCCTCAGCGTCAGTGACGGCCCAGAGACCTGCCTTCGCCATCGGTGTTCTTCCCGATATCTACACATTCCACCGTTACACCGGGAATTCCAGTCTCCCCTACCGCACTCCAGTCCGCCCGTACCCGGCGCCGATCCACCGTTAAGCGATGGACTTTCACACCAGACGCGACGAACCGCCGACGAGCTCTTTACGCCCAATAAATCCGGATAACGCTTGCACCCTACGTATTACCGCGTCTGCTGGCACGTGGTT
+
CCCCCGGGGGGGGGGGGGGGGGGGGGGGGGGGGGGGGGGGGGGGGGGGGGFGGGGGGGGGGGGGGGGGGGGFGGGGGGGGGGGGGGDGGGGGGGGGGGGGGGGGGDGGGGGGGGGGGGGGGFGGGGGGEFFFCFGGGGGGGFGGGGGGGGGGGGEGGGGGGGCDGGGGCDGGGGGGFDFD<DGGGGGFGD8FGGGGGDFFFFFAFFFF@@??2BBB0<53599>B6(466>>F>?<824=8?FF604:>)6)((-(426>B>008:?<(8?FF:24)5)69:9>1(-()<42((,(((,--
@M04999:289:000000000-L3R54:1:1101:13437:3729 2:N:0:418
TTATGGACTACTCGGGTATCTAATCCTGTTTGCTCCCCACGCTTTCGCATCTCAGCGTCAGTATCTGTCCAGAAGGCCGCCTTCGCCACCGGTATTCCTCCACATCTCTACGCATTTCACCGCTACACGTGGAATTCTACCTTCCTCTACAATACTCCAGATAACCAGTTTTAAGTGCAATTCCCAGGTTGAGCCCGGGGCTTTCACACCTAACTTAATTATCCGCCTACATGCCCTTTACGCCCAGTCATTCCGATTAACGCTCGCACCCTCCGTATTACCGCGGCTGCTGGCACGGAGT
+
CCCCCGGGGGGGGGGGGGGGGGGGGGGGGGGGGGGGGGGGGGGGGGGGGGGGGGGGGGGGGGGGGGFGGGGGGGGGGGGGGGGGGGGGGGGGGGGGGGGGGGGGGGGGGGGGGGGGGGGGGGGGGGGGGFFGGGGGGGGGGGGGGGGGGGGGGGGGGGGGGGGGGGGGGGGGGGFFFGFGGFFGGGGGGGGGGGGGGGGG>DFFA>FFFFFF=FFFF=F?FFFF?FFFFFFFF3;@@@@FFD69;DD@<9C?CE@07(676(0323>9BBB?BF920(554<B;1919>FFBF<??119>3
@M04999:289:000000000-L3R54:1:1101:14872:3741 2:N:0:418
CGACTACCGGGGTATCTAATCCTGTTCGCTCCCCACGCTTTCGTCCATCAGCGTCAATCGGTATTTAGTAACCTGCCTTCGCAATCGGGGTTCTGTGTAATATCTATGCATTTCACCGCTACACTACACATTCCAGCTACTTCAATACTATTCAAGATTAACAGTATCAACGGCAGTTCTACAGTTAAGCTGCAGGTTTTCACCGCTGACTTATCAACCCGCCTACGGACCCTTTAAACCCAATAAATCCGGATAACGCTCGCATCCTCCGTATTACCGCGGCTGCTGGCACGGAGTTAGC
+
CCCCCGGGGGGGGGGGGGGGGGGGGGGGGGGGGGGGGGGGGGGGGGGGGGGGGGGGGGGGGGGGGGGGGGGGGGGFGGGGGGGGGGGGGGGGGGGGGGGGGGGGFGGGGGGGGGGGGGGGGGGGGGGGGGGGGGGGGGGGGGGGGGGGGGGGGGGGGGGGGGGGGGGGGGGGGDGGFGFGGGGGGGGGGGGGGGGGGGGGFFFFFFFFFFEEEFFFFFFFFFFFFFFFFFFFFFFF?<EFFD?FFFECCEFFFFFFFF;B?>BBF>:?A:;?FFF<BAB;>9B>B?:D?<1<?>>6?FBF6
@M04999:289:000000000-L3R54:1:1101:20855:3746 2:N:0:418
TGGGACTACTCGGGTATCTAATCCTGTTCGCTCCCCACGCTTTCGTCCATCAGCGTCAATCGGTATTTAGTAACCTGCCTTCGCAATCGGGGTTCTGTGTAATATCTATGCATTTCACCGCTACACTACACATTCCAGCTACTTCAATACTATTCAAGATTAACAGTATCAACGGCAGTTCTACAGTTAAGCTGCAGGTTTTCACCGCTGACTTATCAACCCGCCTACGGACCCTTTAAACCCAATAAATCCGGATAACGCTCGCATCCTCCGTATTACCGCGGCTGCTGGCACGGAGTT
+
CCCCCGGGGGGGGGGGGGGGGGGGGGGGGGGGGGGGGGGGGGGGGGGGGGGGGGGGGGGGGGGGGGGGGGGGGGGGGGGGGGGGGGGGGGGGGGGGGGGGGGGGCGGGGGGGGGGGGGGGGGGGGGGGGGGGGGGGGGGGGF8EGGGGGGGGGFGGGGGGGGA9EFGGGGFGGGGGFGFGGGGGGGGGGGGGGGGG6CCFFFFFFFEEAA>FFFFFFFFFF>BFBDFBD?=@5>D=@<EFFF@DFF3@;CFEF@F?D3@FFFF>BB<;?>2?>2?F?FF>F99;99040>?B<3(-42:?
@M04999:289:000000000-L3R54:1:1101:24416:3750 2:N:0:418
TGACTACTGGGGTATCTAATCCTGTTCGCTACCCATGCTTTCGAACCTCAGCGTCAGTTACAGACCAGAGAGCCGCCTTCGCCACTGGTGTTCTTCCATATATCTACGCATTCCACCGCTACACATGGAGTTCCACTCTCCTCTTCTGCACTCAAGAAAAACAGTTTCAGCTGCACTTCCCCGGTTAAGCCGAGGGCTTTCACAGCTGACTTGTTCTCCCGCCTGCGTTCGCTTTACGCCCAATAAATCCGGACAACGCTTGCCACCTACGTATTACCGCTGCTGCTGGCACGTAGTTAGC
+
CCCCCGGGGGGGGGGGGGGGGGGGGGFGGGGGGGGGGGGGGGGGGGGGGGGGGGGGGGGGGGGDGGGGGGGGGGGGGGGGGGGGGGGGGGGGGGGGGGGGGGGGGGGGGGGGGGGGGGGGGGGGGGGGGGFGGGGGGGGGGGGGGGGGGGGGGFGGG8FFCGGGGFGGGGGGGGGCFFFGFGGGGGEFGFFEGGDGGGGGFFFCFFFFFFFFFFB8<FF>?@BFFFFDFFFFFFFEFFFFFF0@FFEFFFFFBFFFF;9:BBFFA??::>B:2<:)49(1(-3>07?)8?17??B((.544
@M04999:289:000000000-L3R54:1:1101:20331:3767 2:N:0:418
GCAGGACTACTGGGGTATCTAATCCTGTTCGCTCCCCACGCTTTCGCTCCTCAGCGTCAGTGACGGCCCAGAGACCTGCCTTCGCCATCGGTGTTCTTCCCGATATCTACACATTCCACCGTTACACCGGGAATTCCAGTCTCCCCTACCGCACTCCAGTCCGCCCGTACCCGGCGCCGATCCACCGTTAAGCGATGGACTTTCACACCAGACGCGACGAACCGCCTACGAGCTCTTTACGCCCAATAAATCCGCATAACGCTTGCACCCTACGTATTACCGCGGCTGCTGGCACGTAGTT
+
CCCCCGGGGGGGGGGGGGGGGGGGGGGGGGGGGGGGGGGGGGGGGGGGGGGGGGGGGGGGGGGGGGGGGGGGGGGGGGGGGGGGGGGGGEGGGGGGGGGGGGGGGGGGGGGGGGFGGGGEEGGGGGGGGGGEEGGGGGGGGGGGGGGGGGGGGGDGGGGGGGDGGDGGGGGGGGGDFGD47DD?GGGGE==FGGGGGGCGFFFFFF6A@FFFFFE59BEFE>>BFF?F?1:?B>?ADAAFFFFFF:(57ABDFF(48:AB:;:?B?BB:(4<<323-89><67>>F>607?(334<?(.4)
@M04999:289:000000000-L3R54:1:1101:14209:3785 2:N:0:418
GACTACTAGGGTATCTAATCCTGTTCGCTACCCATGCTTTCGAACCTCAGCGTCAGTTACAGACCAGAGAGCCGCCTCCGCCACTGGTGTTCTTCCATATATCTACGCATTCCACCGCTACACATGGAGTCCCACTCTCCTCTTCTGCACTCAAGAAAAACAGTTTCAGCTGCACTTCCCCGGTTAAGCCGAGGGCTTTCACAGCTGACTTGTTCTCCCGCCTGCGTTCGCTTTACGCCCAATAAATCCGGACAACGCTTGCCACCTACGTATTACCGCGGCGGCTGGCACGCAGTTAGCC
+
CCCCCGGGGGGGGGGGGGGGGGGFGGGGGGGGGGGGGGDFGGFGFFGGCFGGGGDGEGGGGGGGFFGGGGGGGGGGG7BFGGGGGGFFFFE@FFGGGGFGGGGGGFGGGGDFFFGGEGGGEGGGGGFGGGGFCGGGGGGGGGGGGGGGFEGFFGFAF8=E>CFFGGGGEFCEF@F8FF;DFGDGGGGGGGGGGGGG5DF8BFFFFAF6<9AEFFFFFF6>:==BDFFDF<@<@FFCF8.>?=;F@C)<@>9:0(.,7>::(48A>FF0(2:2924)4?BFFF0(4(-,::BB(36()4:<4
@M04999:289:000000000-L3R54:1:1101:11839:3787 2:N:0:418
TGACTACACGGGTATCTAATCCTGTTTGCTCCCCACGCTTTCGCATCTCAGCGTCAGTATCTGTCCAGAAGGCCGCCTTCGCCACCGGTATTCCTCCACATCTCTACGCATTTCACCGCTACGCGTGGAATTCTACCTTCCTCTACAATACTCCAGATAACCAGTTTTAAGTGCAATTCCCAGGTTGAGCCCGGGGCTTTCACACCTAACTTAATTATCCGCCTACATGCCCTTTACGCCCAGTCATTCCGATTAACGCTCGCACCCTCCGTATTACCGCGGCTGCTGGCACGGAGTTAGC
+
CCCCCGGGGGGGGGGGGGGGGGGGGGGGGGGGGGGGGGGGGGDGGGGGGGGGGGGGGGGGGGGGGGGGGGGGGGGGGGGGGGGGGGGGGGGGGGGGGGGGGGGGGGGGGGGGGGGGGGGGGGGGGGGGGFFGGGGGGGGGGGGGGGGFGGGGFGGGGGFGGGGGEGGGGGGGGGGGFGFGGGGGGGFGGGDCGGCGGGGGFFFFFBFFFFEFFFFFFFF:BDFFFF;EFE@DEFFFE@DB62;@@EEECE8:?FFFFF0619BFFF?6(39<6?0499<>06>>>604(((.4(31,4<>2
@M04999:289:000000000-L3R54:1:1101:21216:3829 2:N:0:418
GGTCGACTACCGGGGTATCTAATCCTGTTTGCTCCCCACGCTTTCGCATCTCAGCGTCAGTATCTGTCCAGAAGGCCGCCTTCGCCACCGGTATTCCTCCACATCTCTACGCATTTCACCGCTACACGTGGAATTCTACCTTCCTCTACAATACTCCAGATAACCAGTTTTAAGTGCAATTCCCAGGTTGAGCCCGGGGCTTTCACACCTAACTTAATTATCCGCCTACATGCCCTTTACGCCCAGTCATTCCGATTAACGCTCGCACCCTCCGTATTACCGCGGCTGCTGGCACGGAGTT
+
CCCCCGGGGGGGGGGGGGGGGGGGGGGGGGGGGGGGGGGGGGGGGGGGGGGGGGGGGGGGGGGGGGGGGGGGGGFGEGGGGGGGGGGGGGGGGGGGGGGGGGGGGGGGGGGGGGGGGGGGGGGGGGGGGGGGFFFGGFGGGGC=FGGGGGGGGGGCFFGGGGFGGGFEGGGGFFGCAFAGGGGGGFGGGGGGGGGGGGGGDFFFFFFFDDEFFFFB=FFEAEEFFFFDF@FEF):@D@CFF?FFFFFF@C2>A7<?6?FB60<?969>F046<FF(3:9A4:(2;B>>05?:04)817334
@M04999:289:000000000-L3R54:1:1101:17057:3830 2:N:0:418
TCGACTACTCGGGTATCTAATCCTGTTCGCTCCCCACGCTTTCGTCCATCAGCGTCAATCGGTATTTAGTAACCTGCCTTCGCAATCGGGGTTCTGTGTAATATCTATGCATTTCACCGCTACACTACACATTCCAGCTACTTCAATACTATTCAAGATTAACAGTATCAACGGCAGTTCTACAGTTAAGCTGCAGGTTTTCACCGCTGACTTATCAACCCGCCTACGGACCCTTTAAACCCAATAAATCCGGATAACGCTCGCATCCTCCGTATTACCGCGGCTGCTGGCACGGAGTT
+
CCCCCGGGGGGGGGGGGGGGGGGGGGGGGGGGGGGGGGGGGGGGGGGGGGGGGGGGGGGGGGGGGGGGGGGGGGGGGGGGGGGGGGGGGGGGGGGGGGGGGGGGGGGGGGGGGGGGGGGGGGGGGGGGGGGGGGGGGGGGGGGGGGGGGGGGGGFAFGGGGGGGFGGGGGGGGEGGFGFGGGGGFGGGGGGGGGGGGGGGFFFFFFFFFFF@EFFFFFFBBBFFFFFFDFFFFFFFFEFFFFFFFFEFEF;F97<;;E@;DBF>BFFFFA?FF<BFFFFF0627>>?:?20<B:>04:?
@M04999:289:000000000-L3R54:1:1101:19487:3842 2:N:0:418
GGACTACTGGGGTATCTAATCCTGTTCGCTCCCCACGCTTTCGTCCATCAGCGTCAATCGGTATTTAGTAACCTGCCTTCGCAATCGGGGTTCTGTGTAATATCTATGCATTTCACCGCTACACTACACATTCCAGCTACTTCAATACTATTCAAGATTAACAGTATCAACGGCAGTTCTACAGTTAAGCTGCAGGTTTTCACCGCTGACTTATCAACCCGCCTACGGACCCTTTAAACCCAATAAATCCGGATAACGCTCGCATCCTCCGTATTACCGCGGCTGCTGGCACGGAATTAGC
+
CCCCCGGGGFGGGGGGGGDCFFGGGGGGGGGGGGFGGGGGGGEGGGGGFGGGGGGGGGGGGGGGGGGFGGGGGGGGGGGGGGGEGGGGGGGGGGGGGGGGFGCFFGGGGGGGFGGGGGGGEGFGDGGGGGGFGGGGGGGGGGGGGGGGCDGFFGFGGGGFGGFFFCFFGFDGGGGGFGFGGGFGGGGGGGGGGGFGFC@FFF@FFFD>)=ECCFFFEFADEFBA@FF=@F>@DD>**07=;7?3;@96C;@;?(343;@1(4>>:;B2<11:61:<491220629?723(()(4((,8>:.
@M04999:289:000000000-L3R54:1:1101:11090:3858 2:N:0:418
TGACTACTCGGGTATCTAATCCTGTTTGCTCCCCACGCTTTCGCATCTCAGCGTCAGTATCTGTCCAGAAGGCCGCCTTCGCCACCGGTATTCCTCCACATCTCTACGCATTTCACCGCTACACGTGGAATTCTACCTTCCTCTACAATACTCCAGATAACCAGTTTTAAGTGCAATTCCCAGGTTGAGCCCGGGGCTTTCACACCTAACTTAATTATCCGCCTACATGCCCTTTACGCCCAGTCATTCCGATTAACGCTCGCACCCTCCGTATTACCGCGGCTGCTGGCACGGAGTTAGC
+
CCCCCGGGGGGGGGGGGGGGGGGGGGGEGGGGGGGGGGGGGGGGEFEGGGGGEEGEGGGGGGGGGGGGGGGGGGGGGGGGGGGGGGGGGGGGGGGGGGGGGGGGGGGGEGGGGGGGGCGGGGGGGGGGGGFFGGGGCEDFGGGGGAFFGFFGEGGGDFCFFGGGGGGGGGGGG8FFFGCGGFG?BFGFDGGFGGE**;CFA>FAF>AFFBCAEFFBEFFEE=@FFFFFFE35@@;CEDFF(6=4@<E<CCE;?6(9CF0(8BF>6(8(:21-4<:<4A?B>99,4137(3:??>FB60<))
@M04999:289:000000000-L3R54:1:1101:13880:3883 2:N:0:418
TAGCGACTACAAGGGTATCTAATCCTGTTTGCTACCCACGCTTTCGAGCATGAACGTCAGTGTTATCCCAGGAGGCTGCCTTCGCCATCGGTATTCCTCCACATCTCTACGCATTTCACTGCTACACGTGGAATTCTACCTCCCTCTGACACACTCTAGTTAGACAGTTTCAAATGCACGTCCCAAGTTGAGCTCGGGGATTTCACATCTGACTTATCTAACCGTCTGCGCTCGCTTTACGCCCAGTAATTCCGATTAACGCTCGCACCCTACGTATTACCGCGGCTGCTGGCACGTAGTT
+
CCCCCGGGGGGGGGGGGGGGGGGGGGGGGGGGGGGGGGGGGGGGGGGGGGGGGGGGGGGGGGGGGGGGGGGGGGGGGGGGGGGGGGCCFGGGGGGGGGGGGGGGGGGGGGGGGGGGGGGGGGGGGGGGGGGGGGGGGGGGGGGGGGGGGGGGGGEGGGGFGGGFGGGGGGGGGGGGFGFFFGGGG?FGGGGGGFGGDGDDFFFFFFFF@EE5AF6>AFFE8EDBFFFBEFB=FF@FD=EFDDFFFFFFEEEE9@;DFDFFF>0;2,49BBF3?<7<A:2<>?20;B;>?7:?:(4:3:?F<
@M04999:289:000000000-L3R54:1:1101:24168:3915 2:N:0:418
GACTACAGGGGTATCTAATCCTGTTTGCTCCCCACGCTTTCGCATCTCAGCGTCAGTATCTGTCCAGAAGGCCGCCTTCGCCACCGGTATTCCTCCACATCTCTACGCATTTCACCGCTACACGTGGAATTCTACCTTCCTCTACAATACTCCAGATAACCAGTTTTAAGTGCAATTCCCAGGTTGAGCCCGGGGCTTTCACACCTAACTTAATTATCCGCCTACATGCCCTTTACGCCCAGTCATTCCGATTAACGCTCGCACCCTCCGTATTACCGCGGCTGCTGGGCCGGAGTTAGCC
+
CCCCCGGDFGGEGGGGGGGGGCFGGGFGGGGGGGGGGGGFG:FGCFEGGGGGGEFGFCFGGGGGFGGGCGGGGGGGGGGGGGGGGGGGCFFFGGGGGGGGGGGGGFFGEFGGGGGGGGGGEGGGGGGGGGFGFFGGGGGGGGGGFGDGGGGGFGGGGGGGGGGFEFGGFGGGGGCGFGFFDGFGGGGGGGGGGGCC9CDGFFFFFFFFFFFFFFFFCCFFFFFFFFFFFFDFDEEE<FFFFDFFF?CFFE6?D0?E26020(3;F?<:?;6?<75AB<90;BFB67):((,3(-3:()).2
@M04999:289:000000000-L3R54:1:1101:8150:3954 2:N:0:418
AGACTACTGGGGTATCTAATCCTGTTCGCTACCCATGCTTTCGAACCTCAGCGTCAGTTACAGACCAGAGAGCCGCCTTCGCCACTGGTGTTCCTCCACATCTCTACGCATTTCACCGCTACACGTGGAATTCTACCTTCCTCTACAATACTCCAGATAACCAGTTTTAAGTGCAATTCCCAGGTTGAGCCCGGGGCTTTCACACCTAACTTAATTATCCGCCTACATGCCCTTTACGCCCAGTCATTCCGATTAACGCTCGCACCCTCCGTATTACCGCGGCTGCTGGCACGGAGTTAGC
+
CCCCCGGGGGGGGGGGGGGGGGGGGGGGGGGGGGGGGGGGGGGGGGGGGGGGGGGGGGGGGGGGGGGGGGGGGGGGGGGGGGGGGGGGGGGGGGGGGGGGGGGGGGGGDCEGGGGGGGGGGGGGGGGGEGGGGGGGGGGGGGGGGGGGGGGGGGGGGGGGGFFGGGGGGGFGGCGGFGFGFGGGGGCGFGGGGGGGGGGGFFFFFFFFFFEF=FFFFFFEFFDFFFFFFFEF=BFFF?DBBD;;@FFEEE;?D;;E<?6;0>FFFFB6?BFF<BFAFFFF0999>02)(-(5:-24<?AA5
@M04999:289:000000000-L3R54:1:1101:21165:3981 2:N:0:418
TTTAAGACTACTGGGGTATCTAATCCTGTTTGCTCCCCACGCTTTCGCATCTCAGCGTCAGTATCTGTCCAGAAGGCCGCCTTCGCCACCGGTATTCCTCCACATCTCTACGCATTTCACCGCTACACGTGGAATTCTACCTTCCTCTACAATACTCCAGATAACCAGTTTTAAGTGCAATTCCCAGGTTGAGCCCGGGGCTTTCACACCTAACTTAATTATCCGCCTAAATGCCCTTTACGCCCAGTCATTCCGATTAACGCTCGCACCCTCCGTATTACCGCGGCTGCTGGCACGGAGT
+
CCCCCFGGGGGGGGGGGGGGGGGFFGGGGGGGGGGGFGGGGGGGGGGGDDCGGG9FFGGGGGGGGGGGGGDGGGGGAFGGGGGGFGGGGGGGGCGFFGFGGGGGGGGGGGGGGGGGGGGGGGGGGGGGGGGFGFGGGGGGGFAFGGGGGGGGGGGGGGGGGGGGGGGGDFFFGEGGFGFGGG?FGGF?CF69FDGG6C>D>DFFFFFFED275FCF3C6<A4CC=@@>2)095>E@8866>7@39D@5<EF3CC173?<4>071?FFFF>1,::B6612944,(4(499())5:73?04>4
@M04999:289:000000000-L3R54:1:1101:16619:4009 2:N:0:418
TGACTACAAGGGTATCTAATCCTGTTCGCTCCCCACGCTTTCGTCCATCAGCGTCAATCGGTATTTAGTAACCTGCCTTCGCAATCGGGGTTCTGTGTAATATCTATGCATTTCACCGCTACACTACACATTCCAGCTACTTCAATACTATTCAAGATTAACAGTATCAACGGCAGTTCTACAGTTAAGCTGCAGGTTTTCACCGCTGACTTATCAACCCGCCTACGGACCCTTTAAACCCAATAAATCCGGATGACGCTCGCATCCTCCGTATTACCGCGGCTGCTGGCACGGAGTTAGC
+
CCCCCGGGGGGGGGGGGGGGGGGGGGGGGGGGGGGGGGGGGGGGGGGGGGGGGGGGGGGGGGGGGGGGFGGGGGGGGGGGGGGGGGGGGGGGGGFGGGGGGGGGGGGGGGGGGGGGGGGGGGGGGGGGGGCGGGGFFGGGGGGGGGGGGGGGGGFGGGGGGGGGGGGGGGGG@EGGFGFGGGGGGGGGGGGGGGGGFGGGFFFFFFFFFFFCCFFFFFFFFFFFFFFF@=9@D@FFECFFFFFFFFC?C@BF<F>;47<?;1>F8>B2<B>FFFFFFFB>09(942?F??F24-(-(.4>4
@M04999:289:000000000-L3R54:1:1101:14730:4014 2:N:0:418
CGATGACTACTAGGGTATCTAATCCTGTTTGCTCCCCACGCTTTCGCATCTCAGCGTCAGTATCTGTCCAGAAGGCCGCCTTCGCCACCGGTATTCCTCCACATCTCTACGCATTTCACCGCTACACGTGGAATTCTACCTTCCTCTACAATACTCCAGATAACCAGTTTTAAGTGCAATTCCCAGGTTGAGCCCGGGGCTTTCACACCTAACTTAATTATCCGCCTACATGCCCTTTACGCCCAGTCATTCCGATTAACGCTCGCACCCTCCGTATTACCGCGGCTGCTGGCCCGGAGTT
+
CCCCCGGGGGGGGGGGGGGGGGGGGGGGGGGGGGGGGGGGGGGGGGGGGGGGGGGGGGGGGGGGGGGGGGGGGGGGGGGGGGGGGGFFFFGGGGGGGGGGGGGGGGGGGGGGGGGGGGGGGGGGGGGGGGGGGGGGGGGGGGGGGGGGGGGGGGGGGGGGGGGGGGGFGGGGGGGGFGFGGGGGGGFGGGGGGGGGGGGGFFFFFFFFFFFFFFFFFFFEFFCDDDD?FE?EBBFFFFFF@D;9D@E@FECE<;@D(:CF;1((,-33>0(3:B?B?FAAA?FF099>6)3,3(-76(3<7
@M04999:289:000000000-L3R54:1:1101:19451:4040 2:N:0:418
CGGCGACTACAGGGGTATCTAATCCTGTTCGCTACCCATGCTTTCGAGCCTCAGCGTCAGTAACAGACCAGAGAGCCGCCTTCGCCACTGGTGTTCTTCCATATATCTACGCATTTCACCGCTACACATGGAGTTCCACTCTCCTCTTCTGCACTCAAGTCTCTCAGTTTCCGATGCTCTTCCTCAGTTAAGCTGAGGGCTTTCACATTCAGACTTAAAAGACCGCCTGCGCTCCCTTTACGCCCAATAAATCCGGACAACGCTTGCCACCTACGTATTACCGCGGCTGCTGCCACGTAGT
+
CCCCCGGGGGGGGGGGGGGGGGGGGGGGGGGGGGGGGGGGGGGGGGGGGGGGGGGGGGGGGGGGGGGGGGGGGGGGGGGGGGGGGGGGGGGGGGGGGGGGGGGGGGGGGGGGGGGGGGGGGGGGGGGGGGGGGGGGGFFGGFGGGGGGGGGGGGGGGGFFGDGGGGGGGGGGGGGGFGFGGGGGGGGGGGGGGFGGGGGGFFFFFFFFFEECEFFFFFFFFFFFFFFFFFBF@DFFFFFFF<DFFF@@;EC?EE>0;>>FFFF????FFF12(,(.8A?<>A?>>((((,87)4:?((.2-
@M04999:289:000000000-L3R54:1:1101:12836:4074 2:N:0:418
TCTGTGACTACTAGGGTATCTAATCCTGTTTGCTCCCCACGCTTTCGCATCTCAGCGTCAGTATCTGTCCAGAAGGCCGCCTTCGCCACCGGTATTCCTCCACATCTCTACGCATTTCACCGCTACACGTGGAATTCTACCTTCCTCTACAATACTCCAGATAACCAGTTTTAAGTGCAATTCCCAGGTTGAGCCCGGGGCTTTCACACCTAACTTAATTATCCGCCTACATGCCCTTTACGCCCAGTCATTCCGATTAACGCTCGCACCCTCCGTATTACCGCGGCTGCTGGCACGGAGT
+
CCCCCGGGGGGGGGGGGGGGGGGGGGGGGGGGGGGGGGGGGGGGGGGGGGGGGGGGGGGGGGGGGGGGGGGGGGGGGGGGGGGGGGGGGGGGGGGGGGGGGGGGGGGGGGGGGGGGGGGGGGGGGGGGGGGGGGGGGGGGGGGGGGGGGGGGGGGGGGGGGGGGGFGGGGGGGGGGFGFGGGGGGGGGGGGGGGGGGGGDDFFFFFFFFFFFFFFFFFFFF*?E>BFFDFFFF@EFEFFF<?<BFFFEFA?<EEFD6;?FFFF??FFFBBB0:?FB0?FFFD?>BFFBBFF?:?B<?F03-
@M04999:289:000000000-L3R54:1:1101:20614:4111 2:N:0:418
GGGCGACTACGCGGGTATCTAATCCTGTTCGCTCCCCACGCTTTCGTCCATCAGCGTCAATCGGTAGTTAGTAACCTGCCTTCGCAATCGGGGTTCTGTGTAATATCTATGCATTTCACCGCTACACTACACATTCCAGCTACTTCAATACTATTCAAGATTAACAGTATCAACGGCAGTTCTACAGTTAAGCTGCAGGTTTTCACCGCTGACTTATCAACCCGCCTACGGACACTGTAAACCCAATAAATCCGGATAACGATCGCATCCTCCGTATTACCGCGGCTGCTGGCACGGAGTT
+
C<8,AFFG@D,+7@:CF<FFECEF,6ECFFFE:FGCFE@@@CFDF:FGG:CF<EDGGGG7EFG:BC,CCCFFFFFGFGGGCF,DFFCFCC7FEFCFGGCFD<9CFAFAFF,?EDE?FGEFF@=CFGFCDDAF98DD=F33DFF?=EFF:EEAE=EFCD8DE9E=9C9EG:CCCGGGFCE;@@DA;EEGAF,9CD<77*A;/=>BFF469@=>==A+81+7A31712(1@3;(,(,4)9.AC)((-((546<9,3(((3),(,,8>F0-24)).7:(((.-)46(31(7:)5?(:<:60(((
@M04999:289:000000000-L3R54:1:1101:15781:4121 2:N:0:418
GGCGGACTACTGGGGTATCTAATCCTGTTTGCTCCCCACGCTTTCGCATCTCAGCGTCAGTATCTGTCCAGAAGGCCGCCTTCGCCACCGGTATTCCTCCACATCTCTACGCATTTCACCGCTACACGTGGAATTCTACCTTCCTCTACAATACTCCAGATAACCAGTTTTAAGTGCAATTCCCAGGTTGAGCCCGGGGCTTTCACACCTAACTTAATTATCCGCCGACATGCCCTGTACGCCCAGTCATTCCGATTAACGCTCGCACCCTCCGTATTACCGCGGCTGCTGGCACGGAGGT
+
CCCCCEFEFGDFGGEGGGGGGGGGGGGGGGGGGGGCGGGEDF@CFGEGGE9FFGGGGEGGG9<FGGFFEFGGC@<@FEGCEGFFEG:=B>+8CEFGGFG,EFGGGAFFGDFC:FFFGGGFGGGGGGGGGGG:CEGGGFGFEGGGGGGFGC@CGFDDFC@8EFFFFFF9@EFG8,?F7;BGDF?C,:@EFF,@E8F>D>7CAAAAF@FA9@B>=A884+BCFC?>D=(3:>?@;88;(6/:7609??8>A29)::0(40))4(,1>>07>3033968:266)(,3,40180)8:7>6;BB(4
@M04999:289:000000000-L3R54:1:1101:24783:4158 2:N:0:418
GACTACAGGGGTATCTAATCCTGTTTGCTCCCCACGCTTTCGCATCTCAGCGTCAGTATCTGTCCAGAAGGCCGCCTTCGCCACCGGTATTCCTCCACATCTCTACGCATTTCACCGCTACACGTGGAATTCTACCTTCCTCTACAATACTCCAGATAACCAGTTTTAAGTGCAATTCCCAGGTTGAGCCCGGGGCTTTCACACCTAACTTAATTATCCGCCTACATGCCCTTTACGCCCAGTCATTCCGATTAACGCTCGCACCCTCCGTATTACCGCGGCTGCTGGCACGGAGTTAGCC
+
CCCCCGGGGGGGGGGGGGGGGGGGGGGGGGGGGGGDGGGGGGGGGGGGGGGGGGGGGGGGGGGGGGGGGGGGGGGGGGGGGGGGGGGGGGGGGGGGGGGGGGGGGGGGGGGGGGGGGGGGGGGGGFGGGGGGGFGGGGGGGGGGGFFGGGGGGGGGGEFGGGGGGGGGGGGGGGFGFGFGGGGGGGFFGGGGGGGGGGGGFFFFFFFFFFFFFFFFFFF@FFFFFEFFFFFFFFFFFFFBF@EFFFFFFFDFFFFFDF??6369BFFFFBFF:BAFA49B1;99?7?F:1>F;66?BFB<4
@M04999:289:000000000-L3R54:1:1101:10058:4172 2:N:0:418
GACTACCAGGGTATCTAATCCTGTTCGCTCCCCACGCTTTCGTCCATCAGCGTCAATCGGTATTTAGTAACCTGCCTTCGCAATCGGGGTTCTGTGTAATATCTATGCATTTCACCGCTACACTACACATTCCAGCTACTTCAATACTATTCAAGACTAACAGTATCAACGGCAGTTCTACAGTTAAGCTGCAGGTTTTCACCGCTGACTTATCAACCCGCCTACGGACCCTTTAAACCCAATAAATCCGGATAACGCTCGCATCCTCCGTATTACCGCGGCTGCTGGCACGGAGTTAGCC
+
CCCCCGGGGGGGGGGGGGGGGGGGGGGGGGGGGGGGGGGGGGGGGGGGGGGGGGGGGGGGGGGGGGGGGGGGGGGGGGGGGGGGGGGGGGGGGGGGGGGGGGGGGGGGGGGGGGGGGGGGGGGGGGGGGGGGGGGGGGGGFGGGGGGGGGGGGGGGGGGGGGGGGGGGGGGEGGGGFGFGGGGGGGGGGGGGGGGGGGGGFFFFFFFFFFFFFFFFFFBBFFFFFFFFFFFDFFEFFF@FFFDFFCCEEFFF;DFFFFFFFFFFBF?AFFFB:BFFBFFFFFFF6::>0?<?9B>F:AFF:
@M04999:289:000000000-L3R54:1:1101:25706:4254 2:N:0:418
TCGACTACCCGGGTATCTAATCCTGTTCGCTACCCATGCTTTCGAACCTCAGCGTCAGTTACAGACCAGAGAGCCGCCTTCGCCACTGGTGTTCTTCCATATATCTACGCATTCCACCGCTACACATGGAGTTCCACTCTCCTCTTCTGCACTCAAGAAAAACAGTTTCAGCTGCACTTCCCCGGTTAAGCCGAGGGCTTTCACAGCTGACTTGTTCTCCCGCCTGCGTTCGCTTTACGCCCAATAAATCCGGACAACGATTGCCACCTACGTATCACCGCGGCTTCTGGCACGTAGTT
+
CCCCCGGAFGGGGGGGGGGGGGGGFGGGGGGGGGGGFEGFGGFFG8FFFGGFFGFGEEFGGGGGGGGGGGGGGFGGGGGEECGGEGFECFFGDGGDFGGGGGGGGGGEDGGGF9FEGGGGGGGGGGGGGGGGGGA=EFGGGFDGGGGGGCFGGGGCEGDGGGGGGFGGGGFGGGDFFGFFGFCEGEGD9AFECCGG7;DGFFFFF96A=EFE<*=AEFFBF25>@6<9@@;@FFFFCFFFFFFFF3<<))42>B6;::(-(40).9??FFF??2439A??FBF>0((-5)422:?F??>
@M04999:289:000000000-L3R54:1:1101:11490:4285 2:N:0:418
GTGACTACTGGGGTATCTAATCCTGTTTGCTCCCCACGCTTTCGCATCTCAGCGTCAGTATCTGTCCAGAAGGCCGCCTTCGCCACCGGTATTCCTCCACATCTCTACGCATTTCACCGCTACACGTGGAATTCTACCTTCCTCTACAATACTCCAGATAACCAGTTTTAAGTGCAATTCCCAGGTTGAGCCCGGGGCTTTCACACCTAACTTAATTATCCGCCTACATGCCCTTTACGCCCAGTCATTCCGATTAACGCTCGCACCCTCCGTATTACCGCCGCTGCTGGCACGGAGGT
+
CCCCCGGGGGGGGGGGGGGGGGGGGGGGGGGGGGGGGGGGGGGGGDGGGGGGGGGGEGGGGFGGFGGGGGEFGFGGGGGCGFGEGGGGD8FGFEGGGGFGGDGGGGGGGGGGGGGGGGGGGGGGCFDGGDFFGGGGGFDFFGGGGGGGFDGGGGGGGGFFDGFCDADFAGFFGFDGBFFGGGGGCD?EGGGGGGGDDG5*;99BFFFF=4BFFFFFCFF?F?BD2>DE:43>BF@@EE0512?6@@.)/766271??>2928BF>BF?:<1((((.:4414(-(3,()),-(2(44((-
@M04999:289:000000000-L3R54:1:1101:8498:4305 2:N:0:418
AAGGACTACTGGGGTATCTAATCCTGTTTGCTCCCCACGCTTTCGCATCTCAGCGTCAGTATCTGTCCAGAAGGCCGCCTTCGCCACCGGTATTCCTCCACACCACTACGCATCTCACTGCTACACGTGGAATACTACCTTCCTCTACAATACTCCAGATAACGAGTTTGAAGAGCACTCCCGAGGCTGAGCCCGGGGCTTTCACACCCAACTTAATTATCCGCCTACATGCCCTTTACGCGCAGTCATTCCGATCAACGCTCGCACCCTCCGTATTACCGCGGCTGCTGGCACGGAGGT
+
9CCCCCE8,CF,,6+B,CE<CF,CCC;9C8FFF,CCE@E>@7D9FB7,@AF9<E:@,CFGF,<,6C,FFF9F@EFGGCC7FG<BC?:6@:FGFGGD,C,,A?,8,?BFGEC+?+A?<E,==EF9E<F88:+=F,C;,@=4===AB==,E=F=D,6@8==,3E9+@CG+,,32,,=?5+*++5+1@E*@,4;,73494***);++=+6)(02-388=4BFEF),(6(/5=)))6(;()9<E60090(.66)4)5:((,)(((-(49;,41(,49220.5:)-((41(-(.4(,82:(4(((
@M04999:289:000000000-L3R54:1:1101:13068:4344 2:N:0:418
CGACTACTGGGGTATCTAATCCTGTTTGCTCCCCACGCTTTCGCATCTCAGCGTCAGTATCTGTCCAGAAGGCCGCCTTCGCCACCGGTATTCCTCCACATCTCTACGCATTTCACCGCTACACGTGGAATTCTACCTTCCTCTACAATACTCCAGATAACCAGTTTTAAGTGCAATTCCCAGGTTGAGCCCGGGGCTTTCACACCTAACTTAATTATCCGCCTACATGCCCTTTACGCCCAGTCATTCCGATTAACGCTCGCACCCTCCGTATTACCGCGGCTGCTGGCACGGAGTTAGC
+
CCCCCGGGGGGGGGGGGGGGGGGGGGGGGGGGGGGGGGGGGGGGGGGGGGGGGGGGGGGGGGGGGGGGGGGGGGGGGGGGGGGGGGGGGGGGGGGGGGGGGGGGGGGGGGGEGGGGGGGGGGGGGGGGGGGGGGGGGGGGGGGGGGGFGGGGGGGGGGGGGGGGGCFGGGGGGGGGFGFGGGGFGFFGGGGGGGGGGGGGFFFFFFFFFFE<BFF:CFFEABF?FFFFFF7@E@EFFFFF;;;;;EE))9@?D6@7;<FF<BF(,3<(8?>18??AA>:96>>BBBFF:<?<?096:?AD<
@M04999:289:000000000-L3R54:1:1101:11364:4357 2:N:0:418
TTGACTACAGGGGTATCTAATCCTGTTCGCTACCCACGCTTTCGAGCATGAACGTCAGTGTGACCCCAGTAGGCTGCCTTCGCCATCGGTATTCCTCCACATCTCTACGCATTTCACTGCTACACGTGGCATTCCACCTCCCTCTGACATACTCTAGATAGACAGTTTCAAATGCACGTCCCAAGTTGAGCTGGGGGATTTCACATCTGACTTATCAAACCGTCTGCGCTCGCTTTACGCCCAGCAATTCCGATTAACGCTCGCACCCTACGTATTACCGCGGCCGCTGGCTCGTAGTT
+
6<68@FGFFEFCBF;FEFGFFAEGDGD,@@F,@EFFGEGGCFGC,,@+FF,,BFDCF7F<E9,,:,,BB,CE9E@@CEGEED@CFFFFGC,?FFE,5,,BFFGG9A,,9@FGFGGCF,=9FDGFG:,,++9:A>,@,@DEG8FG82;3=43==,,4>6@,,@?DDFFGCGC,,3=A9+06+++6>=C:@8A9,,+0=+C9*B69+19AEC8*;F;B*147?A))/2*55(5(5@(/0>-=610((//).64;331;?C0((611(-,4((.-4))(.4)---390((-46:()((,(-)
@M04999:289:000000000-L3R54:1:1101:11381:4366 2:N:0:418
CCGACTACACGGGTATCTAATCCTGTTCGCTCCCCACGCTTTCGTCCATCAGCGTCAATCGGTATTTAGTAACCTGCCTTCGCAATCGGGGTTCTGTGTAATATCTATGCATTTCACCGCTACACTACACATTCCAGCTACTTCAATACTATTCAAGATTAACAGTATCAACGGCAGTTCTACAGTTAAGCTGCAGGTTTTCACCGCTGACTTATCAACCCGCCTACGGACCCTTTAAACCCAATAAATCCGGATAACGCTCGCATCCTCCGTATTACCGCGGCTGCTGGCACGGAGTT
+
CCCCCGGEGGGGGGGGGGGGGGGGGGGGGGGGGGGGGGGGGGGGGGGGGGGGGDGGGGGGGGEEFGCFGFGGGGGGGGGGGGGGGGGGFGGGGGGGGFFGGGGGGGGGGGGGGGGGGGGDCGGGGGGFFGGGGGGGGFFGGGGGGGGGGGGCFGGGGGDFG=EFGGGGGGGGGGGGFFFFGGGGGGGGGGFGGGGGC7C>CFFFFFFEFFFBFFFFEFFBFFFF=@FF9=@FFF8@EFFFFFFFFFFC5<8(23;;;)21?66>;?>033:B3:7(6<>:9B1>13(.8((424767?:
@M04999:289:000000000-L3R54:1:1101:17524:4392 2:N:0:418
TGTGGGACTACAGGGGTATCTAATCCTGTTTGCTCCCCACGCTTTCGCATCTCAGCGTCAGTATCTGTCCAGAAGGCCGCCTTCGCCACCGGTATTCCTCCACATCTCTACGCATTTCACCGCTACACGTGGAATTCTACCTTCCTCTACAATACTCCAGATAACCAGTTTTAAGTGCAATTCCCAGGTTGAGCCCGGGGCTTTCACACCTAACTTAATTATCCGCCTACATGCCCTTTACGCCCAGTCATTCCGATTAACGCTCGCACCCTCCGTATTACCGCGGCTGCTGGCACGGAGT
+
CCCCCGGGGGGGGGGGGGGGGGGGGGGGGGGGGGGGGGGGGGGGGGGGGGGGGGGGGGGGGGGGGGGGGGGGGGGGGGGGGGGGFGGGGGGGGEGGGGGGGGGGGGGGGGGGGGGGGGGGGGGGGGGGGGGGGGGGGGGGGGGGGGGGGGGGGGGGGGGGGGGGGGGGFAFFGGGGFGFGGGGGGGGGGGGGGGGGGGGGFFFFFFFFFFFFEFFFFFFFFFFFFFDFFFFFFFFF;@FFFFF6:?FFFFC39EE;D?FFBF;26>;>B;BF<?9<BF:DFF09;(7>3224::256>FB2
@M04999:289:000000000-L3R54:1:1101:18859:4423 2:N:0:418
AGCGACTACCCGGGTATCTAATCCTGTTCGCTACCCATGCTTTCGAACCTCAGCGTCAGTTACAGACCAGAGAGCCGCCTTCGCCACTGGTGTTCTTCCATATATCTACGCATTCCACCGCTACACATGGAGTTCCACTCTCCTCTTCTGCACTCAAGAAAAACAGTTTCAGCTGCACTTCCCCGGTTAAGCCGAGGGCTTTCACAGCTGACTTGTTCTCCCGCCTGCGTTCGCTTTACGCCCAATAAATCCGGACAACGCTTGCCACCTACGTATTACCGCGGCTGCTGGCACGTAGTT
+
CCCCCFGGCFGGGGFGGGGGGG9FGGGGGGGGGEGFGGGGGFGGGCFCCFGGGGGEEFGEFE<FGGGFFGGGGGGGGGGFFFDDGGGGGGFGG7FGGGDGDDGGGGGGGGGGGEGDFCF=FGGGGGGGGGCFFCFGFGG?FFFCGF9DFGFGG8=EFGCDG8D?DDFGGGGGGC8CF=D77D?7EGGGGGGGGEGGGDGCAFFFFF4?BEBFF+?FEAF4FD>B>F1?>;@FFB?(3;E:?;BFF<?4<A2?>>FFFFF03(-88?DF?18?FFDB:A4>?;F91(-,::0<74?22:1)
@M04999:289:000000000-L3R54:1:1101:21438:4432 2:N:0:418
AATGTGACTACCAGGGTATCTAATCCTGTTTGCTCCCCACGCTTTCGCATCTCAGCGTCAGTATCTGTCCAGAAGGCCGCCTTCGCCACCGGTATTCCTCCACATCTCTACGCATTTCACCGCTACACGTGGAATTCTACCTTCCTCTACAATACTCCAGATAACCAGTTTTAAGTGCAATTCCCAGGTTGAGCCCGGGGCTTTCACACCTAACTTAATTATCCGCCTACATGCCCTTTACGCCCAGTCATTCCGATTAACGCTCGCACCTTCCGTATTACCGCGGCTGCTGGCACGGAGG
+
@C8@@@FE<ACCEC;;;FGGFEDFEEF<FFEEFEGCF:C@@CE7<,6:F,F@9@CFGC@FGFDEFFGGFEFCC@@A<,>CF7,EEECCF8F@>=<EEGFFGCGD=FEGGGDEGG:F<FAEFEG7>B:FEG?=4EEDFGGGFFGGGFGGGGG9DF?EF==FFGGGGGGEA,,,EFFGBGFFD7==,@DGE93CGF,:7C5*3*33ABFAE)5EEFFF=96>F7*/6@F@>(5?E)7B((/64;742;;.;9)).)6;;1:99;9(4999B1()((,),,(-6-,4990(4:4??08243;1(
@M04999:289:000000000-L3R54:1:1101:10647:4464 2:N:0:418
TGATAGACTACTCGGGTATCTAATCCTGTTTGCTACCCACGCTTTCGAGCATGAACGTCAGTGTTATCCCAGGAGGCTGCCTTCGCCATCGGTATTCCTCCACATCTCTACGCATTTCACTGCTACACGTGGAATTCTACCTCCCTCTGACACACTCTAGTTAGACAGTTTCAAATGCACGTCCCAAGTTGAGCTCGGGGATTTCACATCTGACTTATCTAACCGTCTGCTCTCGCTTTACGCCCAGTAATTCCGATTAACGCTTGCACCCTACGTATTACCGCGGCTGCTGGCACGTAGT
+
CCCCCGGFEG8FGGGEGGGGFGGGGGEEFGFFGFGGGGGGGEEFFFGGGGGGGGFGGGGGGFGFFGGGGGGGGGGCCEFGCFGGGGGGGCEGGGDFGGFFFEGF,AFFDFGGGGGGGGGEGGGGGFGGGFFGGGGFCGGGGFFGGGFDD8DFDD8=DFGGEGGGF8EFGFAFGGFF?=DDCDGEEEDGFF8C88==CD7?BF??FFAF5@@EFFFFAFFEAEA>A9ABB4*9*6>9@=6FC@(6((08675?C9;<6(87;0,;<@?F@@F@@@@@F9?<A<0;9909F:34((34?4(2-
@M04999:289:000000000-L3R54:1:1101:19720:4497 2:N:0:418
TGACTACCGGGGTATCTAATCCTGTTTGCTCCCCACGCTTTCGCATCTCAGCGTCAGTATCTGTCCAGAAGGCCGCCTTCGCCACCGGTATTCCTCCACATCTCTACGCATTTCACCGCTACACGTGGAATTCTACCTTCCTCTACAATACTCCAGATAACCAGTTTTAAGTGCAATTCCCAGGTTGAGCCCGGGGCTTTCACACCTAACTTAATTATCCGCCTACATGCCCTTTACGCCCAGTCATTCCGATTAACGCTCGCACCCTCCGTATTACCGCGCCTGCTGGCACGGAGTTAGC
+
CCCCCGGGGGGGGGGGGGGGGGGGGGGGGGGGGGGGGGGGGGGGGDGGGGGGGGGGGGGGGGGGGGGGGGGGGGGGGGGGGGGGGGGGGDGGGGGGGGGGGGGGGGGGGGGGGGGGGGGGGGGGGGGGGGGGGGGGGGGGGFGGGGGGGGGGGGGGGGGGGGGGGGGGDGDFFGGGFGFGG7CEFGGGFGGGGGGG>CGGFFFFFFFFFFFFFFFFCAFFFFFFFF@CFFFFFFFFC?FF@?FEFFFECEE<DFBADB>FF>>09><612(-,(26:B6>>(4?:0.403<<<3((-2:96
@M04999:289:000000000-L3R54:1:1101:22171:4505 2:N:0:418
TCGACTACAAGGGTATCTAATCCTGTTCGCTACCCATGCTTTCGAACCTCAGCGTCAGTTACAGACCAGAGAGCCGCCTTCGCCACTGGTGTTCTTCCATATATCTACGCATTCCACCGCTACACATGGAGTTCCACTCTCCTCTTCTGTACTCAAGAAAAACAGTTTCAGCTGCACTTCCCCGGTTAAGCCGAGGGCTTTCACAGCTGACTTGTTCTCCCGCCTGCGTTCGCTTTACGCCCAATAAATCCGGACAACGCTTGCCACCTACGTATTACCGCGGCTGCTGGCCAGGAGTT
+
CCCCCGGGGGGGGGGGGGGGGGGGGGGGGGGGGGGGGGGGGGGGGGGFGGGGGGGGGGGGGGGGGGGGGGGGGGGGGGGGGGGGGGGGGGGGGGGGGGGGGFGFGGGGGGGGGGGGGGGGGGGGGGGGGGGGGGGGGGGGGGGGGGGGGGGGGGGGGGGGGGGGFGGGGGGGGGGGFGFGGFFGGGGGGGGGGGGGDGGGFFFFFFFAFFF=4AABEFFFFFFFFFFFFDFFFFFF<)4;>FFFDFEECFFFFFFFFFBFFFFFFD?B?B?F<<A?BDFFFB;FBBF::0((.,8?:??
@M04999:289:000000000-L3R54:1:1101:13965:4538 2:N:0:418
AAGTGACTACCCGGGTATCTAATCCTGTTTGCTCCCCACGCTTTCGCATCTCAGCGTCAGTATCTGTCCAGAAGGCCGCCTTCGCCACCGGTATTCCTCCACATCTCTACGCATTTCACCGCTACACGTGGAATTCTACCTTCCTCTACAATACTCTAGTTAACCAGTTTTAAGTGCAATTCCTAGGTTGAGCCCAGGGCCTTCACACCTAACTTAATTATCCGCCTACATGCCCTTTACGCCCAGTCATTCCGATTAACGCTCGCACCCTCCGTATTACCGCGGCTGCTGGCACGGAGTT
+
CCCCCGGGGGGGGGGGGGGGGGGGGGGGGGGGGGGGGGGGGGGGGGGGGGGGGGGGGGGGGGFGGGGGGGGGGGGGGGGGGGGGGGCCFFFGGGGGGGGGGGGGGGGGGGGGGGGGGGGGGGGGGGGGGGGGGGGGGGGGGGGGGGGGGGGGGGGGGGGGGGGGGGGGGGGGGGGGFGFGGGGGGGGGGGGGGFG67;C>AFFFFFFFFFFFFFFFEFFEFFFFFFDFFFFFFFFFFFFFFFFFFF834?CFEFFFFFCEFF?061(4>?FFF>6<??FFFBFF>97BFF:(14>F6>9B2
@M04999:289:000000000-L3R54:1:1101:7872:4562 2:N:0:418
ACTGACTACCAGGGTATCTAATCCTGTTCGCTACCCATGCTTTCGAACCTCAGCGTCAGTTACAGACCAGAGAGCCGCCTTCGCCACTGGTGTTCTTCCATATATCTACGCATTCCACCGCTACACATGGAGTTCCACTCTCCTCTTCTGCACTCAAGAAAAACAGTTTCAGCTGCACTTCCCCGGTTAAGCCGAGGGCTTTCACAGCTGACTTGTTCTCCCGCCTGCGTTCGCTTTACGCCCAATAAATCCGGGCAACGCTTGCCACCTACGTATTACCGCGCCTGCTGGCACGTAGTTT
+
CCCCCGGGGGGGGGGGGGGGGGGGGGGGGGGGGGGGGGGGGGGGGGGGGGGGGGGGGGGGGGGGGGGGGGGGGGGGGGGGGGGGGGGFFGGGGGGGGGGGGGGGGGGGGGGGGGGGGGGGGGGGGGGGGGGGGGGGGGGGGGGFGGGGGGGGGDGGGGGFGGGGGGGGGGGGGGGGFGF6?FCGGCEGGGGGGGGGDCGGFFFFFFFFFB@DF68FEFFFFD@F>FFFFF@8;@FFF<CB?BBF<FFACEFFFF9;>?:9>34?FFFD??7><?)652<<?69(4231>231(5344:2:)
@M04999:289:000000000-L3R54:1:1101:17164:4573 2:N:0:418
TGGGACTACTAGGGTATCTAATCCTGTTCGCTACCCATGCTTTCGAACCTCAGCGTCAGTTACAGACCAGAGAGCCGCCTTCGCCACTGGTGTTCTTCCATATATCTACGCATTCCACCGCTACACATGGAGTTCCACTCTCCTCTTCTGCACTCAAGAAAAACAGTTTCAGCTGCACTTCCCCGGTTAAGCCGAGGGCTTTCACAGCTGACTTGTTCTCCCGCCTGCGTTCGCTTTACGCCCAATAAATCCGGACAACGCTTGCCACCTACGTATTACCGCGGCTGCTGGCACGAAGTT
+
CCCCCGGGGGFGGGGGGGGGGGGGGGGGGGGGEGGGGGGGGGGGGGCFGGGGGFCFGGGGGGGGGAFGGGGGGGGGGGGGGGGGGGGGGGGGGGGGGGDFDGGGDGFGGGGGGGGGGGGGGGDGCGGGGFFFGGGGGFFFCFFEGG=EFG8EGFGCDF,DCFCEGGGGGGGFGFGGB+<DGGGDECGGEGGGGGCDDDDGFFFFFFFF3>:>E+*B6FFEFF>@@D25=@?@7@?;DCCBDB9?18)7>?749(279?:006603:<??08>:??FF>AD663;>B;B7::?7),((4<2
@M04999:289:000000000-L3R54:1:1101:17466:4594 2:N:0:418
GGGACTACTCGGGTATCTAATCCTGTTTGCTCCCCACGCTTTCGCATCTCAGCGTCAGTATCTGTCCAGAAGGCCGCCTTCGCCACCGGTATTCCTCCACATCTCTACGCATTTCACCGCTACACGTGGAATTCTACCTTCCTCTACAATACTCCAGATAACCAGTTTTAAGTGCAGTTCCCAGGTTGAGCCCGGGGCTTTCACACCTAACTTAATTATCCGCCTACATGCCCTTTACGCCCAGTCATTCCGATTAACGCTCGCACCCTCCGTATTACCGCGGCTGCTGGCACGGCGTT
+
CCCCCGGGGGGGGGGGGGGGGGGGGGGGGGGGGGGGGGGGGGGGGGGGGGGGGGGGGGGGGGGGGGGGGGGGGGFGGGGGGGGGGGGGGGGGGGGGGGGGGGGGGGGGGGGGGGGGGGGGGGGGGGGGGGGGGGGGGGGGGGGGGGGGGGGGGGGGGGFGGGGGGDECFGFGGGGGFGFGGFGGGGGGGGGGGGGGGGGGFFFFFFFFFEFFCAFFCFFF=@FFFFBFCCB>BEFFFE?E9;6<EEACFEFED@FF93;62<>FBF6:26?>?F?:42>?B>>B9((3220(412((4>
@M04999:289:000000000-L3R54:1:1101:14970:4618 2:N:0:418
CGCGACTACTGGGGTATCTAATCCTGTTTGCTCCCCACGCTTTCGCATCTCAGCGTCAGTATCTGTCCAGAAGGCCGCCTTCGCCACCGGTATTCCTCCACATCTCTACGCATTTCACCGCTACACGTGGAATTCTACCTTCCTCTACAATACTCCAGATAACCAGTTTTAAGTGCAATTCCCAGGTTGAGCCCGGGGCTTTCACACCTAACTTAATTATCCGCCTACATGCCCTTTACGCCCAGTCATTCCGATTAACGCTCGCACCCTCCGTATTACCGCGGCCGCTGGCACGGAGTT
+
<CCCCECCF<<FDFCCFGGGGGGGGGGCEGGGG,FC@FGGG,CAFGEEFGGFGEGFC@@6@FEEFGGFFFFFE8F@FGG:@=<FGEF@EGECGEGGGGGGGGFGGGFGGGGGE+FEFCE=CC:CFGGFFF7FGGFEFF8CFGGGDFGGCFGG8EFFGGGGGG9,3@FFFGC,@F+2C:FGCFFGGGG64CFGFFG7DCCDAF81=CF>FBF29BF:?@B*=65>=D;@4?5;@8((5773;@>;0.)).)9C;/4(-))49::09162:(6:>:1,5:)9(406((,3(-((4?:94((4
@M04999:289:000000000-L3R54:1:1101:22885:4647 2:N:0:418
GGACTACTGGGGTATCTAATCCTGTTTGCTCCCCACGCTTTCGCATCTCAGCGTCAGTATCTGTCCAGAAGGCCGCCTTCGCCACCGGTATTCCTCCACATCTCTACGCATTTCACCGCTACACGTGGAATTCTACCTTCCTCTACAATACTCCAGATAACCAGTTTTAAGTGCAATTCCCAGGTTGAGCCCGGGGCTTTCACACCTAACTTAATTAGCCGCCTACATGCCCTTTACGCCCAGTCATTCCGATTAACGCTTGCACCCTCCGTATTACCGCGGCCGCCGGCACGGAGTTAGC
+
CCCCCGCFGGGGGGCGGGGGGGGGGGGFGEGGGGFGGGGGGGDGG:FDFFFGGGGGGFDFGGGGGGGFGGFFGGCGGGFGFDGGGGGGGDGGGFGGGGGGFGFGGGGDEEGGDGFGFBCBCGGGGEFCCEEEEFGGGGGGGGGDGFFFCFGGFFFF,@9EFFFE9@FFGGFFGFGGFGFGGGGDEFGGCCEFGCC9CDFFFAFFFFFFFFEEFFFFA6)7A@F@FDEC*68@85;EE(:B>D0;3;5?CC@D;8??<:(((,(.5:80:?9(214<>A?FFB>(13(-4>(7:(33:<A).
@M04999:289:000000000-L3R54:1:1101:14356:4686 2:N:0:418
GGACTGACTACTCGGGTATCTAATCCTGTTTGCTCCCCACGCTTTCGCATCTCAGCGTCAGTATCTGTCCAGAAGGCCGCCTTCGCCACCGGTATTCCTCCACATCTCTACGCATTTCACCGCTACACGTGGAATTCTACCTTCCTCTACAATACTCCAGATAACCAGTTTTAAGTGCAATTCCCAGGTTGAGCCCGGGGCTTTCACACCTAACTTAATTATCCGCCTACATGCCCTTTACGCCCAGTCATTCCGATTAACGCTCGCACCCCGCGTATTACCGGGGCGGCGGGACCGGAGG
+
CCCCCGGGGGGGGGGGGGGGGGGGGGGGGGGGGGGFGDGCFDFDGGGGGGGGGGGGGGGGGGGFGGGGGGGGFFGFGGGGGGGGGG>CFFG7FFGGGGEFGGFGDGFGCEFGGGGGGGFFGGGGGCDFGCGGGGGGFFCFDGGFFGG,EFGGGGGGGGFFGGFGGGFGEGG8FF?FD7DFCFGGGFGGGGGGGGGGGDDDEFFFFFFFFDB@BFFFEFF?F474@B=DFB@FFF65EDFFF??3:<<344?))15;;;D?42;?049999:((-4((-2).)((-(((-(((-(((--6>(
@M04999:289:000000000-L3R54:1:1101:25642:4704 2:N:0:418
TCGACTACCGGGGTATCTAATCCTGTTCGCTACCCATGCTTTCGAACCTCAGCGTCAGTTACAGACCAGAGAGCCGCCTTCGCCACTGGTGTTCTTCCATATATCTACGCATTCCACCGCTACACATGGAGTTCCACTCTCCTCTTCTGCACTCAAGAAAAACAGTTTCAGCTGCACTTCCCCGGTTAAGCCGAGGGCTTTCACAGCTGACTTGTTCTCCCGCCTGCGTTCGCTTTACGCCCAATAAATCCGGACAACGCTTGCCACCTACGTATTACCGCGGCTGCTGGCACGTAGTT
+
CCCCCGGGGGGGGGGGGGGGGFGGGGGGGGGGGGGGGGGGGGGGG8FFGGGGGGGGGGGGGGGGGGGGGGGGGGGGGGGGGGGGGGGGGEDGGGGGGGGGGGGGGGGGGGGGGGGGGGGGGGGGGGGGGGGGGGFGGGGGGGFGGGGGGGGGGGGGGGGGGGGGGGGGFGGGGGGGFGFGGGGGGGGCFAFDC:EGDGGGFFFFFF:AEFFEFFFFEFFFFBFFF@FBFDFFFFF;EFDFFFF?BF2<22:96:BF::>F1(46:4B::??B?BDF<A>14(3099BF?BF<38(4424
@M04999:289:000000000-L3R54:1:1101:10411:4756 2:N:0:418
CCTGGCTACCCCGGGATCTAATCCTGTTTGCTCCCCCCGCTTTCGCACCTCAGCGTCACTTACAGACCAGAGAGCCCCCCTCGCCCCTGGTGTTCTTCCCTATATCTCCGCATTTCACCGCTACACACGGAGTTCCCCTCTCCTCTTCTCCACTCAAGAACAACAGTTTCAGCTGCACTTCCCCCGTTAAGCCGAGGGCTTTCACAGCTGACTCGTTCCCCCCCCTGCGCTCGCTTTACGCCCCATAAATACGCACAACGCTTGCCACCCACGTATTACCGCGGCGCCTCGCACGTGGTTT
+
A-,8,6,,,@F,6C+8@@F9C,@C,,;<,,C<C<FG++6@F,C,,,8@C,B,,CC,8,,<C,6,,,:C,,,9E,<E,?C+744@F+C+++BFGD<A,5C,,,AAFEF,,+@74+5@,C?+@>=:3AF++@+:8D,@9=,+5:C,4,,7:,<@A,43,,4@,3;C3*,@E7,,7,3<9>94C>DG**/4*/,=F*4/):<*8A47:F4A)(./)+0.(;)789(42(,,((,329-8?)))--4,80<2:)).(((((.(-9(,((5)3:((2(,(.4<2)(-1(,((-,(-3;>B0((,-.
@M04999:289:000000000-L3R54:1:1101:15039:4766 2:N:0:418
CGACTACTCGGGTATCTAATCCTGTTCGCTACCCATGCTTTCGAACCTCAGCGTCAGTTACAGACCAGAGAGCCGCCTTCGCCACTGGTGTTCTTCCATATATCTACGCATTCCACCGCTACACATGGAGTTCCACTCTCCTCTTCTGCACTCAAGAAAAACAGTTTCAGCTGCACTTCCCCGGTTAAGCCGAGGGCTTTCACAGCTGACTTGTTCTCCCGCCTGCGTTCGCTTTCCGCCCACTAAATCCGGACAACGCTTGCCACCTACGTATTCACGCGGCGGCTGGCACGGAGTTAGC
+
-@ACCFFGCE;+CF<EE,CFCFGGECGE7CFD,FFE<EG9FG79,,+;F6@@7,8CF<,@F@EC,,,C@,C769C7=F7AFCF:?,A,9?9=?EEGGA<@E<FECDFFEFGGF,CF84=EEEG,4A:E=<4?EDFFFE88@FGGFGG=FGGGCGGGCEEE86D?FF,3=,@AFFGDFCB8DGGC@EGA9A@G*3@3;CFCB+=A8FFF=@=<9@>F48FBDBF9(0(,(/,(/(/)7((=9?1/6@35</4(,41:?>6:08(4>),((((.)4,)...(((-((424(42<1(((((652
@M04999:289:000000000-L3R54:1:1101:21406:4792 2:N:0:418
GACTACTGGGGTATCTAATCCTGTTTGCTCCCCACGCTTTCGCATCTCAGCGTCAGTATCTGTCCAGAAGGCCGCCTTCGCCACCGGTATTCCTCCACATCTCTACGCATTTCACCGCTACACGTGGAATTCTACCTTCCTCTACAATACTCCAGATAACCAGTTTTAAGTGCAATTCCCAGGTTGAGCCCGGGGCTTTCACACCTAACTTAATTATCCGCCTACATGCCCTTTACGCCCAGTCATTCCGATTAACGCTCGCACCCTCCGTATTACCGCGGCTGCTGGCACGGAGTTAGCC
+
CCCCCGGGGGGGGGGGGGGGGGGGGGGGGGGGGGGGGGGGGGGGGGGGGGGGGGGGGGGGGGGGGGGGGGFGGGGGGGGGGGFGGGFGGGGGGGGGGGGGGGGGGGGGGGGGGGGGGGGGGGGGGGGGGGGGGGGGGGGGGGGGGGGGGGGGGGGGGGFGFGGGGGFGGGGGGGGGFGFGGGGGGGGGGGGGGGGGGGGGFFFFFFFFFEFFFFFFFFCDFFFFFFFFFFFEFFFFFFBF@;6<AFFFFFF?FFFFFF@BF09>9B:?BB<0<4>A<(46>>0>F)4::04899>F766:2
@M04999:289:000000000-L3R54:1:1101:9275:4796 2:N:0:418
GCGACTACCGGGGTATCTAATCCTGTTCGCTCCCCACGCTTTCGTCCATCAGCGTCAATCGGTATTTAGTAACCTGCCTTCGCAATCGGGGTTCTGTGTAATATCTATGCATTTCACCGCTACACTACACATTCCAGCTACTTCAATACTATTCAAGATTAACAGTATCAACGGCAGTTCTACAGTTAGGCTGCAGGTTTTCACCGCTGACTTATCAACCCGCCTACGGACCCTTTAAACCCAATAAATCCGGATAACGCTCGCATCCTCCGTATTACCGCGGCTGCTGGCACGGAGTT
+
CCCCCGGEFGGGGGGGGGGGGGGGGGGGGGGGGGGGGGGGGGGGGGGGGGGGGGGGGGGGGGGGDGGGGGGGGGGGGGGGGGGGGGGGGGGGGGGGGGGGGGGFGFGGGGGGGGGGGGGGGGGGGGGGGGGGFGGGGGGGGGGGGGCGGGGGGGGGGGGGGGGGGGGGGGGGGGGGFGFGGGGGGGGGGGGGGDFDFFGF>FFFFFFABFFFFF>FFFFFFFBFFFFFFFFFFFFFEEEFF@FFFFEFEE1>>1:BFF?BBFFFB03>?>093?:?BF>B>>FB63<DF>??<B9>42<
@M04999:289:000000000-L3R54:1:1101:23112:4802 2:N:0:418
CAGACTACCAGGGTATCTAATCCTGTTCGCTCCCCACGCTTTCGTCCATCAGCGTCAATCGGTATTTAGTAACCTGCCTTCGCAATCGGGGTTCTGTGTAATATCTATGCATTTCACCGCTACACTACACATTCCAGCTACTTCAATACTATTCAAGATTAACAGTATCAACGGCAGTTCTACAGTTAAGCTGCAGGTTTTCACCGCTGACTTATCAACCCGCCTACGGACCCTTTAAACCCAATAAATCCGGATAACGCTCGCATCCTCCGTATTACCGCGGCTGCTGGCACGGAGTT
+
CCCCCGGGGGGGGGGGGGGGGGGGGGGGGGGGGGGGGGGGGGGGGGGGGGGGGGGGGGGGGGGGGGGGGGGGGGGGGGGGGGGGGDGGGGGGGGGGGGFGGGGGFGGGGGGGGGGGGGGGGGGGGGGGGGGGGGGGGGGGGGGGGGGGGGGGGGGGGGGFGGGGGGGGGGGGGGGGFGFGFGFGGGGGGGGCFFGGGGFGFFFFFFFFBFF@EFAFEFFFBBFFFFFF=DF>FF3;=EFFDFFD@@ECFEEFFF6<EE;@;3;>B?F:>B073?B?FBFF19BF61:BD><BFF>99B?
@M04999:289:000000000-L3R54:1:1101:26355:4804 2:N:0:418
GACTACCAGGGTATCTAATCCTGTTCGCTCCCCACGCTTTCGTCCCTCAGCGTCAATCGGTATTTAGTAACCTGCCTTCGCAATCGGGGTTCTGTGTAATATCTATGCATTTCACCGCTACACTACACATTCCAGCTACTTCAATACTATTCAAGATTAACAGTATCAACGGCAGTTCTACAGTTAAGCTGCAGGTTTTCACCGCTGACTTATCAACCCGCCTACGGACCCTTTAAACCCAATAAATCCGGATAACGCTCGCATCCTCCGTATTACCGCGGCTGCTGGCACGGCGTTAGCC
+
CCCCCFGGGGGGFGGGGGGGGGGGGGGGGGGGGGGGGGGGGGGGG,EFGGGGGGGGGGGGGGGGGGFGGGGGGGGFGGGG>GGDGGGGGGGGGFGGGFGGGGGGGGFCFGGGCFGGGGGGFGGGFFFGFGGFEG9?FGGCEGGGFGGGGGGGFAFFEGG8EGGGGGGFGGC>EGGGFGFGGGGGGGGGGGGGGGGFC@FGFAFFFFFADEEFCFFFBA>2?AF=B@F@BB?@B3@4>EF87<@FFFCEEF1;<<@ED@DDFFF:1:4<0244124<6:26169><:0404>:4(44;0(4.
@M04999:289:000000000-L3R54:1:1101:16041:4806 2:N:0:418
TTGTCCAGACGGCCATCTAATCCTGTGCCCTCTCCACGCTCCCGTGTCGCAGCGCCAGCGACGACGCAGAGACCTCCTCTCGGCATTGGTATGCCTCTCGCTCACCAACAATCTCACCGGTACACCGGGAATCCCAAACTCCCCTAACGAACTCCAGTCCGCCCGGAACCGGGAGCGACCAACCGTTAAGCGATGGACTTTCCCACAAGACGCGCCGAGCCCCGTACAAGCTATTTACGACCAACAAATCCGTATGACGCTCGCGCCCCACGTAATAGCGGGGCCACTGGCATCGATTTAC
+
--88,,,6,C6,+++C,,,C,,CFGC,C,,C<,C,,,B+B,+,7,,6,,:+B@++6++,+++++++>=F+,,,B,,,,,,A8,B+@,EGG,,,C,,A,4++6,+9,C,++A,45,C,,+++++,,6@+++8F,>D,3,@,,@C+5@:F6++@452,,7@?*@E***4*4C55*4)/)2./)*2CGCGG5+>C58/*79**9?*/*8))2((415)),70,5(,(333().())).)6A6)((,4((422236(.((-.41:(4((4-4((,((4(2<))((,(((((()((()((((.,.)
@M04999:289:000000000-L3R54:1:1101:11818:4839 2:N:0:418
GCATCGACTACAAGGGTATCTAATCCTGTTTGCTCCCCACGCTTTCGCATCTCAGCGTCAGTATCTGTCCAGAAGGCCGCCTTCGCCACCGGTATTCCTCCACATCTCTACGCATTTCACCGCTACACGTGGAATTCTACCTTCCTCTACAATACTCCAGATAACCAGTTTTAAGTGCAATTCCCAGGTTGAGCCCGGGGCTTTCACACCTAACTTAATTATCCGCCTACATGCCCTTTACGCCCAGTCATTCCGATTAACGCTCGCACCCTCCGTATTACCGCGGCTGCTGGCACGGAGT
+
CCCCCGGGGGGGGGGGGGGGGGGGGGGGGGGGGGGGGGGGGGFGGGGGGGGGGGGGGGGGGGGGGGGGGGGGGGGGGGGGGGGGGGGGGGGGGGGGGGGGGGGGGGGGGGGGGGGGGGGGGGGGGGGGGGGGGGGGGGGFFGGGGGGGGGGGGGGGGGGGGGGGGGGGGGFGGGGGFGFGGGGGGGGGGGGGGGGGGGGGFBFFFFFFFFFFFFFFFFFFFFFEFFFDFFFFEFFFEFFFF;DFFF74@EEFFFFFF6?EFFFFFF>FF9<BFFF<?B?ABFFFBB>FF?22:1228>9>-
@M04999:289:000000000-L3R54:1:1101:18353:4875 2:N:0:418
GTTGACTACAGGGGTATCTAATCCTGTTCGCTCCCCACGCTTTCGCTCCTCAGCGTCAGTGACGGCCCAGAGACCTGCCTTCGCCATCGGTGTTCTTCCCGATATCTACACATTCCACCGTTACACCGGGAATTCCAGTCTCCCCTACCGCACTCCAGTCCGCCCGTACCCGGCGCCGATCCACCGTTAAGCGATGGACTTTCACACCAGACGCGACGAACCGCCTACGAGCTCTTTACGCCCAATAAATCCGGATAACGCTTGCACCCTACGTATTACCGCGGCTGCTGGCACGTAGTT
+
CCCCCGGGGGGGGGGGGGGGGGGGGGGGGGGGGGGGGGGGGGGGGGGGGGGGGGGGGGGGGGGGGGGGGGGGGGGGGGGGGGGGGGGGGGGGGGGGGGGGGGGGGGGGGGGGGGGGGGGGGCGGGGGGGGGGGEEFGGGGGGGGGGGGGGGGGGGGGGGGGGDGDGGGGGGGGGGGDGFGGGGGGGGGDGGGGGGGGGGGFFA@FFFFFD@:1>D39>FFFFFFF0<BF1,39:AAFFFFFFFFFB:BAAFF>032?B?61:BBFF??:?<??(5<BA<AB(312;>FF?F01<B:(,(.
@M04999:289:000000000-L3R54:1:1101:25224:4897 2:N:0:418
CATGTGACTACTAGGGTATCTAATCCTGTTCGCTCCCCACGCTTTCGTCCATCAGCGTCAATCGGTATTTAGTAACCTGCCTTCGCAATCGGGGTTCTGTGTAATATCTATGCATTTCACCGCTACACTACACATTCCAGCTACTTCAATACTATTCAAGATTAACAGTATCAACGGCAGTTCTACAGTTAAGCTGCAGGTTTTCACCGCTGACTTATCAACCCGCCTACGGACCCTTTAAACCCAATACATCCGGATAACGCTCGCATCCTCCGTATTACCGCGGCTGCTGGCACGGAGT
+
CCCCCGGGGGGGGGGGGGGGGGFGGGGGGGGGGGGGGGGGGGGGGGGGGGGGGGGGGGGGGGGGGGGGGGGGGGGGGGGGGGGGGGGGGGGGGGGGGGGGGGGGGGGGGGGGGGGGGGGGGGGGGGGGGGGGGGGGGGGGGGGGGGGGGGGGGGGGGGGGGCFGGGGFGGGGGGGGFGFGGGGGGGGGGGGGGGGGGGGFFFCFFFFFDBFBFFFFFFFFFFDFFBA>DDFFDF@FFF=FC4@@D??;E)7CC@017@?FFFF;<;B9:FFF<:6??::9<AF66>;;>FF:BBBFFBB;-
@M04999:289:000000000-L3R54:1:1101:11381:4904 2:N:0:418
GACTACTTGGGTATCTAATCCTGTTTGCTCCCCACGCTTTCGCATCTCAGCGTCAGTATCTGTCCAGAAGGCCGCCTTCGCCACCGGTATTCCTCCACATCTCTACGCATTTCACCGCTACACGTGGAATTCTACCTTCCTCTACAATACTCCAGATAACCAGTATTAAGTGCAATTCCCAGGTTGAGCCCGGGGCTTTCACACCGAACTTAATTATCCGCCTACATGCCCTTTACGCCCAGTCATTCCGATTAACGCTCGCACCCCCCGTAGTACCGCCGCTGCAGGCACGGCGTTAGTC
+
6CCC@C<,C6@F9CF<CFACC,66C9EC<FCFEDG:EB@FGEGG7B<CEGGGCFB:<;@FG<FGFFG9FGFGC@GGD:,<@CFCGD7F:<E<<AFGGGGCFCF9FGEDE74C,AA?CCFE7EGG=F::=AFDF9EG=;@FF=B==EGF8DG9FF=FDFGGGGG93=@DFG=,37D=+6?FD=62>D@:,4;+:+@CC5;CC6@A5*:A9>;EFB8B48A>4>592;**05(;@3341;B>(=@8)6?CE;0((,.98660,26236((44(-(,.))--(,7(4970(02:6(-(-(-8)-
@M04999:289:000000000-L3R54:1:1101:26744:4932 2:N:0:418
GTTTAGACTACCCGGGTATCTAATCCTGTTTGCTCCCCACGCTTTCGCATCTCAGCGTCAGTATCTGTCCAGAAGGCCGCCTTCGCCACCGGTATTCCTCCACATCTCTACGCATTTCACCGCTACACGTGGAATTCTACCTTCCTCTACAATACTCCAGATAACCAGTTTTAAGTGCAATTCCCAGGTTGAGCCCGGGGCTTTCACACCTAACTTAATTATCCGCCTACATGCCCTTTACGCCCAGTCATTCCGATTAACGCTCGCACCCTCCGGATTACCGCGGCTGCTGGCACGGAGT
+
CCCCCGGGGGGGGGGGGGGGGG@CFFGGFGGGGGGG?GGGGGGGGGGGGGGFGGGGGGGGGGDFGGGGGGGGGGGGGCCEGGGGGG7FCFGGE=AAEECFFGGGGGCGEGGGGGGGGCGGGGGGGGGFGGGCEGFFGGGGGFAFGGGGGGGGGGGGGGGGGGGGGGGFEFGGGGGGFGFGGGGCEFGGFCF6CDFDGDGGBFFFFFFFFAD@EFF>38+>FEE?@D(5@@;EFFFF@3/870,27?@EE@FEEFF@FFFD<(61:3(19B<<:8;((,-)4<?;07(47:?00618:6>64
@M04999:289:000000000-L3R54:1:1101:13726:4996 2:N:0:418
GACTACCGGGGTATCTAATCCTGTTTGCTCCCCACGCTTTCGCATCTCAGCGTCAGTATCTGTCCAGAAGGCCGCCTTCGCCACCGGTATTCCTCCACATCTCTACGCATTTCACCGCTACACGTGGAATTCTACCTTCCTCTACAATACTCCAGATAACCAGTTTTAAGTGCAATTCCCAGGTTGAGCCCGGGGCTTTCACACCTAACTTAATTATCCGCCTACATGCCCTTTACGCCCAGTCACGCCGATTAACGCTCGCACCCTCAGTATTACCGCGGCTGCTGGCCCGGAGTTAGCC
+
CCCCC,C@FEFCEFFGGFGGD9FFFGGGGGFDFFFDGGGGGGGDGEEFGGGGGGGCCFGGGCFFFEEEFC8EGF:BC:FEDCFGCCEFCGGFA?F=EGG@GGFFGAFGE@FAEGFCEGDGGGGEEGDDFFGGGGGDFCECCFGGGGGGGGFG8=8DEGGG?FF=9CFECFFGGGFGFGFGGF6@EGFGGGGEGECDC9F>BFC>5FFA5**0/8@+/=F@FFFFD@3))5@13@E9;6(:1,4@E6((/7;61:)<(3:?;>FFBFFF((65)46)6?(((2(3(.).((,3(,2346AA4
@M04999:289:000000000-L3R54:1:1101:9021:5004 2:N:0:418
AGTGGACTACCGGGGTATCTAATCCTGTTCGCTACCCATGCTTTCGAACCTCAGCGTCAGTTACAGACCAGAGAGCCGCCTTCGCCACTGGTGTTCTTCCATATATCTACGCATTCCACCGCTACACATGGAGTTCCGCTCTCCTCTTCTGCACTCAAGAAAAACAGTTTCAGCTGCACTTCCCCGGTTAAGCCGAGGGCTTTCACAGCTGACTTGTTCTCCCGCCTGCGTTCGCTTTACGCCCAATAAATCCGGACAACGCTTGCCACCTACGTATTACCGCGGCTGCGTGCACGGAGTT
+
CCCCCGFE8FFGGGGGGGGGFF9EEF@FGGEG,CFCFGFF8FGGGG@EEGEFGGGGFFEEC@FFG?A@GGGGGF:DF@FEEGG<@FCGGGGGEFGCCEE,FGEFGD,A;FFG7FFGGGGFB8=FFGGGCCEF@E=EEEGGGFFGGFGGF8AFAF8=FFGAEGCG>FCGG8=FD8DC969FCFCGEE8C>>7CCCE7?C>*@A4BFFFF25=B=FFFC4:8CBD6;911@F@,;;;D?D9A?F>(3:7?A2-5:;66>>0:>6?F?F?2>::(.(42<0<<21409909?((-3,)(((-,(
@M04999:289:000000000-L3R54:1:1101:23633:5007 2:N:0:418
GGGGACTACTCGGGTATCTAATCCTGTTCGCTCCCCACGCTTTCGCTCCTCAGCGTCAGTGACGGCCCAGAGACCTGCCTTCGCCATCGGTATTCTTCCCGATATCTACACATTCCACCGTTACACCGGGAATTACAGTCTCCCGTACCGCACTCCAGTCCGCCCGTACCCGGCGCCGATCCACCGTTAAGCGATGGACTTTCACACCAGACGCGACGAACCGCCTCCGAGCTCTTTTCGCCCACTAAATCCGGATCACGCCGCCACCCAACTTATTACCGCGGCTGCTGTCTCGTAGTTC
+
-CC<<CGFF@@@@6;@FFFGFFGACFC@FGGEEECFG@@+,6:CCFGEC,EEB<@FFF@F@,EFFECFCFDFGGC698FFGFFGG@FFG>=,=,EFGDEF@:FG:EFGFDGD<F,A@?FGC=?FEEF+@+@=3D,3=9EEEGGG+6@@83CCGGGF86,4D:6@89@EEG6*5?DEA4/)29C+98:***1:C/*/956;A8F78A;532,40)<)-5>1B;037(-1((,4,,-<))6.,4<B((,.44)54(,((4126(((-,308((-(44))-69((--(((()5)))-(-(---)
@M04999:289:000000000-L3R54:1:1101:19976:5022 2:N:0:418
ACGACTACCCGGGTATCTAATCCTGTTCGCTACCCATGCTTTCGAACCTCAGCGTCAGTTACAGACCAGAGAGCCGCCTTCGCCACTGGTGTTCTTCCATATATCTACGCATTCCACCGCTACACATGGAGTTCCACTCTCCTCTTCTGCACTCAAGAGAAACAGTTTCAGCTGCACTTCCCCGGTTAAGCCGAGGGCTTTCACAGCTGACTTGTTCTCCCGCCTGCGTTCGCTTTACGCCCAATAAATCCGGACAACGCTTGCCACCTACGTATTACCGCGGCTGCTGGCACGTAGTT
+
CCCCCGGGGGGGGGGGGGGGGGGGGGGGGGGGGGGGGGGGGGGGGFGGGGGGGGGGGGGGGGGGGGGGGGGGGGGGGGGGGGGGGGGGGGGGGGGGGGGGGGGGGGGGGGGGGGGGGGGGGGGGGGGGGGGGGGGGGGGGGGGGGGGGGGGGGGGGGGGGGGGGGGGGGGGGGGGGFGFGGGGGGGGGGGGGG>EGGDGGFFFFFFFFFFFFFFFFFFFFFFFFFF@@;??DFFFDFFFFBFFD;@FFFF09186;:<>9?FBF09?BFFFFF?DBFFAB>B(7>B?BF:032:(4:14
@M04999:289:000000000-L3R54:1:1101:24574:5063 2:N:0:418
GACTACTCGGGTATCTAATCCTCTTTTCTCCCCACGCTTTTTCATCTCAGCGTCAGTATCTGTCCAGAAGGCCGCCTTCGCCACCCTTATTCTTCCACAACTCTACGCATTTTACCGCTACACGTGGAATTCTACCTTCCTCTACAAGACTCCAGATAACCAGTTTTAAGTACAGTTCACAGGTTGAGCCCGGGGCGTTTACACCTAACTTAATTCTTCGCCTACACGCCCTCTTCGCCCCGTCTTTCCGATTAACACTCGCACCCTCCGTATTATCGCGCCGTCTGGCACGGAGTTAGCC
+
CC@@@C9FE7FC:FEGF9CC,,,=@F,6CFAFFEGEF@@F,,C@CC,CC,6F@@,@C,C,,,,,,<,C@C,666CC=C,4@4@F<,,66FC<,:E,,C,,4A5F;5,F,==F,5CA?CCC+CF+4,6+,C<,C>F94D8,9ED,=;,,6@,D1,6@=,6=8E8@6?F,,3,,,333+++62=D6,,,,@8D7+47@*;C7*=>FF>FA:40./B++*++-:6-55=,:9(61(6))(/(:(.,/((..4(4((3)6)55?(,319B2:69(,4>6)642;(46((((..(5((--(,.)),
@M04999:289:000000000-L3R54:1:1101:13019:5066 2:N:0:418
TAAGCGACTACCCGGGTATCTAATCCTGTTCGCTACCCATGCTTTCGAACCTCAGCGTCAGTTACAGACCAGAGAGCCGCCTTCGCCACTGGTGTTCTTCCATATATCTACGCATTCCACCGCTACACATGGAGTTCCACTCTCCTCTTCTGCACTCAAGAAAAACAGTTTCAGCTGCACTCCCCCGGTTAAGCCGAGGGCTTTCACAGCTGACTTGTTCTCCCGCCTGCGTTCGCTTTACGCCCAATAAATCCGGACAACGCTGGCCACCTACGTATTACCGCGGCTGCTGGCACGTAGT
+
CCCCCGGGGGFGFGGGGEGFGGGGGFGGFFFEEGGGGGGGFGGFGGDFGGGFGEFGEFGGGFGGGGFGGCGGGGCEGGDGG@FGGGGGGGGGGGFFGFFGGGAEFFGGGGFFDGDCFGGGGGGCEGFGGFFCG8EFGGGGADFGFFGCCFD=9EGGGFEDGC=FDGGGFDCFGGGEFC5CG+9?EEGGGGECECFDD7CCBFF48=FF4>3>=FFF9CFC66@@99BD;?9;02<(317+93:;BFF<>A2>FFF9?F9<?691((4:(1:?>:::?),6>9:9;0(,3:?)3?24::11-
@M04999:289:000000000-L3R54:1:1101:19920:5066 2:N:0:418
CTCGGACTACCCGGGTATCTAATCCTGTTCGCTCCCCACGCTTTCGTCCATCAGCGTCAATCGGTATTTAGTAACCTGCCTTCGCAATCGGGGTTCTGTGTAATATCTATGCATTTCACCGCTGCACTACACATTCCAGCTACTTCAATACTATTCAAGATTAACAGTATCAACGGCAGTTCTACAGTTAAGCTGCAGGTTTTCACCGCTGACTTATCAACCCGCCTACGGACCCTTTAAACCCAATAAATCCGGATAACGCTCGCACCCTCCGTATTACCGCGGCTGCTGGCACGGAGTT
+
CCCCCGGGGGGGGGGGGGGGGGGGGGGGGGGGGGGGGGGGGGGGGGGGGGGGGGGGGGGGGGGGGGGGGGGGGGGGGGGGGGGGGGGGGGGGGGGGGGGGEGGFGGGGGGGGGGGGGGGGGGFGGGGGGGGGGGGGGGGGGGGGGGGGGGGGGDFGGGGGFGGGGGGGGFGGGGGGFGFGFFGGGGGGGGGGGGGFGGGGFFFFFFFFAFFFFFFFCFFFFFFFFFDDDFFFFFF@FEFFFE;;??FFFFFFFFF@;DBFF>?<BFFFF:?:?F:B<?FFBFFFF0(467???BFFFFF?(
@M04999:289:000000000-L3R54:1:1101:16087:5145 2:N:0:418
AGACTACCCGGGTATCTAATCCTGTTTGCTCCCCACGCTTTCGCATCTCAGCGTCAGTATCTGTCCAGAAGGCCGCCTTCGCCACCGGTATTCCTCCACATCTCTACGCATTTCACCGCTACACGTGGAATTCTACCTTCCTCTACAATACTCCAGATAACCAGTTTTAAGTGCAATTCCCAGGTTGAGCCCGGGGCTTTCACACCTAACTTAATTATCCGCCTACATGCCCTTTACGCCCAGTCATTCCGATTAACGCTCGCACCCTCCGTATTACCGCGGCTGCTGGCACGGAGTTAGC
+
CCCCCGGGGGGGGGGGGGGGGGGGGGGGGGGGGGGGGGGGGGGGGGGGGGGGGGGGGGGGGGGGGGGGGGGGGGGGGGGGGGGGGFGGGGGGGGGGGGGGGGGGGGGGGGGGGGGGGGGGGGGGGGGGGGGGGGGGGGGGGGGGGGGGGGGGGGGGGGGGGGGGGCEFGGGGFGGGFGFGGGGFGGGGGGGGGGGGGGFGFFFFFEFFFFFFFFAFFCFFEFFFFFFFFFFFFFFFFFFFFF@E@ECCFFFFFFFFF:>F:>F>BFF<??>B0::A9<BF>6;6>F:::6??09;6:095.
@M04999:289:000000000-L3R54:1:1101:23329:5173 2:N:0:418
GGACTACCGGGGTATCTAATCCTGTTTGCTCCCCACGCTTTCGCATCTCAGCGTCAGTATCTGTCCAGAAGGCCGCCTTCGCCACCGGTATTCCTCCACATCTCTACGCATTTCACCGCTACACGTGGAATTCTACCTTCCTCTACAATACTCCAGATAACCAGTTTTAAGTGCAATTCCCAGGTTGAGCCCGGGGCTTTCACACCTAACTTAATTATCCGCCTACATGCCCTTTACGCCCAGTCATTCCGATTAACGCTCGCACCCTCCGTATTACCGCGGCTGCTGGCACGGAGTTAGC
+
CCCCCGCFGGGGDEGGGGGGGGGGGGGGGGGGGGGGGGGGGGGGGGGGGGGGGFGGGGGFGGGGGGGGGGGGGGGGGGFGGGGGGGGGGGGFGGGGGGGGGGGGGGGGGGGFGFCFGGGDGGGGGGFEFGGDFGGGGGGGGGGGGFGGEFGGGGGGDGGFGGGGEDFFGGGFGGGGFCAC7DFC@9DFGFECCGECD7CCFFFFF>6;@FC*>FAA98=9):25;@E9C43538=EEFD>6;7@8A?CEF@711?FD:BB?6;B>9?(8?B32(5956:B>1>26(,45(47:(,2-(45.
@M04999:289:000000000-L3R54:1:1101:13332:5211 2:N:0:418
GCGACTACAAGGGTATCTAATCCTGTTTGCTCCCCACGCTTTCGCATCTCAGCGTCAGTATCTGTCCAGAAGGCCGCCTTCGCCACCGGTATTCCTCCACATCTCTACGCATTTCACCGCTACACGTGGAATTCTACCTTCCTCTACAATACTCCAGATAACCAGTTTTAAGTGCAATTCCCAGGTTGAGCCCGGGGCTTTCACACCTAACTTAATTATCCGCCTACATGCCCTTTACGCCCAGTCATTCCGATTAACGCTCGCACCCTCCGTATTACCGCGGCTGCTGGCACGGAGTTCG
+
CCCCCGGGGGGGGGGGGGGGGGGGGGGGGGGGGGGGGGGGGGGGGGDGGGGGGGGGGGGGGGGGGGGGGGGGGGGGGGGGGGGGGGGGGGGGGGGGGGGGGGGGGGGGGGGGGGGGGGGGGGGGGGGGGGGGEFGGGGGGGGGGGGGGGGGGGGGGGFDFGFCGFFEGGFGFGGFGFGFGGGGGCFFGGGGGGGGG>5@FFFFFFFFFEFFFFFA6?FCCA@>@5=DEFFF::;;EEF@EFFF?@EEE)<CF?FFFFF@;?BF;9>FF6??BBB0.2<>?609F0907>((24492727),
@M04999:289:000000000-L3R54:1:1101:6515:5235 2:N:0:418
TCCGACTACAGGGGTATCTAATCCTGTTTGCTCCCCACGCTTTCGCATCTCAGCGTCAGTATCTGTCCAGAAGGCCGCCTTCGCCACCGGTATTCCTCCACATCTCTACGCATTTCACCGCTACACGTGGAATTCTACCTTCCTCTACAATACTCCAGATAACCAGTTTTAAGTGCAATTCCCAGGTTGAGCCCGGGGCTTTCACACCTAACTTAATTATCCGCCTACATGCCCTCTACGCCCAGTCACTCAGATTAACGCTCGCACCCTCCGTATTACCGCGGCTGCTGGCACGGTATTT
+
CCCCCGGGFFG<@C@CCDFCEGG9FEGCFEFCF8FECFEGGGFF@FC,8EFF@FECF@:C<EDF9E,,ECFFCFGGGCC7:FFGDGGDGDGDGGGGGGGDGG,5EF;BFDFBC:@FFF,@FE@4FFGCF+=:EFGGF,E4ED,=EFGGGGFG8,@DFGG8EFFCFFDDGGFD9,?EFCFFD??A8C:AFC:ACGG>5D**36ACFFFD2:3>44*=C8@?FE29@D9=846)/34(/3>:>0,14(/7)).()7.7/?)416?>F9;>?308(3444<>>:99>B>1(,3,(()(,,(())
@M04999:289:000000000-L3R54:1:1101:11328:5238 2:N:0:418
ACGGACTACCGGGGTATCTAATCCTGTTTGCTCCCCACGCTTTCGCATCTCAGCGTCAGTATCTGTCCAGAAGGCCGCCTTCGCCACCGGTATTCCTCCACATCTCTACGCATTTCACCGCTACACGTGGAATTCTACCTTCCTCTACAATACTCCAGATAACCAGTTTTAAGTGCAATTCCCAGGTTGAGCCCGGGGCTTTCACACCTAACTTAATTATCCGCCTACATGCCCTTTACGCCCAGTCATTCCGATTAACGCTCGCACCCTCCGTATTACCGCGGCTGCTGGCACGGAGTT
+
CCCCCGGGGGGGGGGGGGGGGGGGGGGGGGGGGGGGGGGGGGGGGGGGGGGGGGGGGGGGGGGGGGGGGGGGGFGGGGGGGGGGGGGGGGGGGGGGGGGGGFGGGGGGGGGGGGGGGGGGGGGGGGGGGGGGGGGGGGFDFGGGGGGGGGGGGG8EGGGFCGGGGGGGGGGGGGGGFGFGGGGGGGDFGGGGGGGCDGGGFABFFFFFDFFFCFFFFFFFFFFFFFFFFECEFDFFEFEDF9@F?;<AECEEF0481ABFF?BBF>BBF??BB?:?:AD94;BB;;>6:?5:<309FB?<
@M04999:289:000000000-L3R54:1:1101:21360:5251 2:N:0:418
CTTCGACTCATGTTTCTCCTCCACTTTTCTCTCCCCACCCTCTCATCTCTCCTCCTCTATTTCCTCCCCCCCCTTTCCCTTCCCCCCACACTTCCTTCCACCAGTCGCCGTCTTATCCCATCACTTTCGCCTCTACATTCCCCTCCGTCTCCCCCTCTCCCCGTATGTCATTTTACTTCTCCACTTACTACCAATAGTATTCTATACCCATCTTGCATCTGCACATCCACGCTTCTCCCTCACTACTCTTACACCCAGTCCTCCTCCCCCCTTCTACACACACCCGTGCCACACATGTATC
+
A-,68,8,669,6,;<F@,,CF,;,6;,,,;CFD8C,+88B<,C,,;,CBEE<@<,C6,<,,,,,,,667++7@<,5,,,54,,,+@++8,,,:,,,:,,,,,,95++++4+,4,,9CF,,,,=,58,4+8++4,@,,3,39,,++116@=,=>++3,6,,:1+++57,,,,,,+@++12C85@,,777,,,,,,3+5++11+1++++)*)0*++4*=@*+9*(**)-)(-5((()))()/(/.)//)))/)/)5((/(/)9.,(.4((((-(,))).(,-((,(,(-3:))((())).).
@M04999:289:000000000-L3R54:1:1101:6124:5252 2:N:0:418
ATTTGACTACCCGGGTATCTAATCCTGTTTGCTACCCACGCTTTCGAGCATGAACGTCAGTGTTATCCCAGGAGGCTGCCTTCGCCATCGGCATTCCTCCACATCTCTACGCATTTCACTGCTACACGTGGAATTCTACCTCCCTCTGACACACTCTAGTTAGACAGTTTCAAATGCACGTCCCAAGTTGAGCTCGGGGATTTCACATCTGACTTATCTAACCGTCTGCGCTCGCTTTACGCCCAGTAATTCCGATTAACGCTCGCACCCTACGTATTACCGCGGCTGCTGGCACGTAGTT
+
CCCCCGGGGGGGGGGGGGGGGGGGGGGGGGGGGGGGGGGGGGGGGGCGGGGGCFGGGGGGGGGGGGGGGGGGGGGGGGDFGGGGGGGGGGGDFGGGGGGGGGGCFGGGGGGGGGGGGGGGGGGGGGGGGGGGGGFGFGGGGGGGGGGGFFGGGEGGGGGGGGGCGGGGGGGGGGGGFGFGGGGGGGGGGGGGG;<DDGGGFFFFFFF6@EEFFFFFFFFEFFFA=A>BCB>2>@>DB=CC7?@>F@EE?EEFFF?FD7EF12<;90,4;?F10:7))5>AA?F>F0,437:26()(.423:
@M04999:289:000000000-L3R54:1:1101:5320:5294 2:N:0:418
TTCTGAATATGTTTGGTGTGCTCTCGTCTGCTCTGCCCAGCTTCTATCATCTACTCCAGTTTCCTACCCGCGATTCTGCCCATCCGCTGCCATCCGTGGTTATTATCTTTCATTTGCAATCGGTGTTCTGCCTTATTTCTCTGTATTTCACACCTATTCTCCACCGACCAGCATCTCATACACTATTATATTTTATACAAATCCCAGCCGACTTTATCAATTACATTCACTATGTCTCTACGCCTTCCATAACCCGCGACATTGCCTCCAACACACCGAACCAACTCCTTCATCTCCACTC
+
--,,,,,6,,;,,6;,,,=8,;;-,8C,,9,,,;,6,;,,,,,,,,,,,,<C,,,,6,,<6,,<,<C6,+++++,,,,,,,,44,,,,66,6,,48:,+:,,,9,,,,,,,955,:,,,9,988?+4,9C,,9,,,,,,9,,,,,,39,49,,+,,,,,944,6,+++6=,@,,=,3++6+66,,,,,,6,,7@,6++2++++*5;*;)1)))3++*3+*10*****0*****127*/*1/-))))*(*0/*(.(((-(.4(.))..)((.//(2/,(,((((-,())-..)6<)..),42
@M04999:289:000000000-L3R54:1:1101:6266:5297 2:N:0:418
CGACTACCGGGGTATCTAATCCTGTTCGCTCCCCACGCTTTCGTCCATCAGCGTCAATCGGTATTTAGTAACCTGCCTTCGCAATCGGGGTTCTGTGTAATATCTATGCATTTCACCGCTACACTACACATTCCAGCTACTTCAATACTATTCAAGATTAACAGTATCAACGGCAGTTCTACAGTTAAGCTGCAGGTTTTCACCGCTGACTTATCAACCCGCCTACGGACCCTTTAAACCCAATAAATCCGGATAACGCTCGCATCCTCCGTATTACCGCGGCTGCTGGCACGGAGTTAGC
+
CCCCCGGGGGGGGGGGGGGGGGGGGGGGGGGGGGGGGGGGGGGGGGGGGGGGGGGGGGGGGGGGGGGGGGGGGGGGGGGGGGGGGGGGGGGGGGGGGGGGGGGGGGGGGGGGGGGGGGGGGGGGGGGGGGGGGGGGGGGGGGGGGGGGGGGGGGGGGGGGGGGGGGGGGGGGGGGGFGFGGGGGGGGGGGGGGGGGFGGGFFCFEFFFFFFFFFFFEFFAFFFFFFFDFFFFFFFFFEEFFFFFFFFCEFFFFDDAF?FFFFFFBFFFFFF0??FFFBBF9>B>>F?246?BF04--3<A4
@M04999:289:000000000-L3R54:1:1101:4385:5417 2:N:0:418
TGGACTACTGGGGTATCTAATCCTGTTTGCTCCCCACGCTTTCGCATCTCAGCGTCAGTATCTGTCCAGAAGGCCGCCTTCGCCACCGGTATTCCTCCACATCTCTACGCATTTCACCGCTACACGTGGAATTCTACCTTCCTCTACAATACTCCAGATAACCAGTTTTAAGTGCAATTCCCAGGTTGAGCCCGGGGCTTTCACACCTAACTTAATTATCCGCCTACATGCCCTTTACGCCCAGTCGTTCCGATTAACGCTCGCACCCTCCTTATTACCCCGGCTGCTTGACTGGCAGTGC
+
BC<<CGGGGFGGGGGGGGGFFDGF<CFGGFGFGFGAFBC7FF<FCFGGGGGFFFEGGGGFFGGGGGDCFFGG?FC@FECFGGGEGGG@FF:<EEFGFEDFCDFEGAFGEGEEGGFGGGCGEGGGGDFECFAAEFG=EFFGFGGGGFGCGADFGGGF,,@A36@FF8FFGGF@ED=DB7:FGFF,6,@,D6<C++@79C*;A8+=CFAF4)-8<AFFCC>CF99>2(:=E*)5:(6EEED:>;(/(.(/,03(,,6764:;:114(3(4(-2()).:))6(((4(((())),.)).(((.,-
@M04999:289:000000000-L3R54:1:1101:9669:5432 2:N:0:418
CGGACGACTACACGGGTATCTAATCCTGTTTGCTCCCCACGCTTTCGCATCTCAGCGTCAGTATCTGTCCAGAAGGCCGCCTTCGCCACCGGTATTCCTCCACATCTCTACGCATTTCACCGCTACACGTGGAATTCTACCTTCCTCTACAATACTCCAGATAACCAGTTTTAAGTGCAATTCCCAGGTTGAGCCCGGGGCTTTCACACCTAACTTAATTATCCGCCTACATGCCCTTTACGCCCAGTCATTCCGATTAACGCTCGCTCCCTCCGTATTACCGCGGCTGCTGGCACGGAGT
+
CCCCCGGGGGGGGGGGGGGGGGGGGGGGGGGGGGGGGGGGGGGGGGGGGGGGGGGGGGGGGFFGGGGGGCGGGGGGGGGCEGGGGGGGGGGGGGEEFGGGGGGGDGGGGGGGGGGGGGGGGGGGGGGGGGGGGGGFGGGGGGGGGGGGGGGGGGGGGGGFGGGGGGGGGGGGGGGFFGFFGGFFGGGGGGGGGCGGCDCGFFFFFA>CEFDFFFFFFFFFFEEEFDDFFFEFFF3=;@@+707>>FD3;>FFFA>6:0?2)40,,69(4122::>F(:42)6:;99B62<0)4:??609>,
@M04999:289:000000000-L3R54:1:1101:10435:5445 2:N:0:418
AGGACTACACGGGTATCTAATCCTGTTTGCTCCCCACGCTTTCGCATCTCAGCGTCAGTATCTGTCCAGAAGGCCGCCTTCGCCACCGGTATTCCTCCACATCTCTACGCATTTCACCGCTACACGTGGAATTCTACCTTCCTCTACAATACTCCAGATAACCAGTTTTAAGTGCAATTCCCAGGTTGAGCCCGGGGCTTTCACACCTAACTTAATTATCCGCCTACATGCCCTTTACGCCCAGTCATTCCGATTAACGCTCGCACCCTCCGTATTACCGCGGCTGCTGGCACGGAGTT
+
CCCCCGGGGGGGGGGGGGGGGGGGGGGGGGGGGGGGGGGGGGGGGGGGGGGGGGGGGGGGGGGGGGGGGGGGGGGGGGGGGGGGEGGGGGGGGGGGGGGGGGGGGGGGGGGGGGGGGGGGGGGGGGGGGGGGFGGGGGGGGGGGGGGGGGGGGGGGGFGGGGGGGGGGGGGGFGGGFGFFGGGGGGGGGGGGGGGGGGGGFFFFFFFFFFFFFBFFFFFEFDFFFFFFC?@EFF@EFFFFBFFFE@<EFFFFF6;@FFFFFFBB>>FF?::92??:DFFFF>BFFFFBFFF0<<(2((,
@M04999:289:000000000-L3R54:1:1101:15816:5447 2:N:0:418
AGACTACCGGGGTATCTAATCCTGTTTGCTCCCCACGCTTTCGCATCTCAGCGTCAGTATCTGTCCAGAAGGCCGCCTTCGCCACCGGTATTCCTCCACATCTCTACGCATTTCACTGCTACACGTGGAATTCTACCTTCCTCTACAATACTCCAGATAACCAGTTTTAAGTGCAATTCCCAGGTTGAGCCCGGGGCTTTCACACCTAACTTAATTATCCGCCTACATGCCCTTTACGCCCAGCCATTCCGATTAACGCTCGCACCCTCCGTATTACCGCGGCTGCTGGCACGGAGTTAGC
+
CCCCCGGGGGGGGGGGGGGGGGGGGGGGGGGGGGGGGGGGGGGGGGGGGGGGGGGGGGGGGGGGGGGGGGGGGGGGGGGGGGGGGGGGGGGGGEFGGGGGGGGGGGGGGGDGGGGGGGGGGGGGGGGGGGGGGGGGGGGGGGGGGGGGGGGFGFGGFGGGGGGGEDDFGGG:DFGGFGFF?FGFFGGGGGGGGGGGGGDF>99BFD4@EDFEFFFFFFFCFF?29=36CE614@FFEFDB><0(/8<>C34238;34<B?0(49BF<1?<;<??3<29:01(20(8:?::7??2(46()--
@M04999:289:000000000-L3R54:1:1101:14181:5482 2:N:0:418
GGGTGACTACAGGGGTATCTAATCCTGTTCGCTCCCCACGCTTTCGTCCATCAGCGTCAATCGGTATTTAGTAACCTGCCTTCGCAATCGGGGTTCTGTGTAATATCTATGCATTTCACCGCTACACTACACATTCCAGCTACTTCAATACTATTCAAGATTAACAGTATCAACGGCAGTTCTACAGTTAAGCTGCAGGTTTTCACCGCTGACTTATCAACCCGCCTACGGACCCTTTAAACCCAATAAATCCGGATAACGCTCGCATCCTCCGTATTACCGCGGCTGCTGGCACGGAGTT
+
CCCCCGGGGGGGGGGGGGGGGGGGGGGGGGGGGGGGGGGGGGGGGGGGGGGGGGGGGGGGGGGGGGGGGGGGGGGGGGGGGGGGGGE@FGGGGGGGGFFGGGGGGAGGGGGGGGGGGGGGGGGGGGGGGGGGGGGGCGGGGGGGDGGGGGGGGFGGGGGGGFFGGGGGGGDGFGGGFGEGFGGGGGGFGGFCFGGGGG6=AFFFFFFFB>ABFFFFFFFFFFFFABFFFFFFFF>DFEEFEFF?DFFF)>?E3@FFFFFFF0;?FBF:67?D49:014<AA2>BF;>BF?32??FF02(4.
@M04999:289:000000000-L3R54:1:1101:10450:5488 2:N:0:418
GGACTACTGGGGTATCTAATCCTGTTCGCTCCCCACGCTTTCGTCCATCAGCGTCAATCGGTATTTAGTAACCTGCCTTCGCAATCGGGGTTCTGTGTAATATCTATGCATTTCACCGCTACACTACACATTCCAGCTACTTCAATACTATTCAAGATTAACAGTATCAACGGCAGTTCTACAGTTAAGCTGCAGGTTTTCACCGCTGACTTATCAACCCGCCTACGGACCCTTTAAACCCAATAAATCCGGATAACGCGCGCATCCCCCGTATTACCGCGGCCGCTGGCACGGGCTTAGC
+
CCC<BF,@FGG7FGGGGGFEFF,EFFCGCFFGGE6FEGGGGGEFEGECFFAFECECFGGGGFFEAECEFGGGGDAF@EFFDGGGCGGGGGGGDEFFAFG9<EFFAFFGGFGGGGFGG:EGEEGGFGGGGCFDFGFFGFGGGADGGGGGFEGEEFFEFCFGFD:EFGGGGGGDC+6@;D9DGGFFGGGGFFCEFCFFFGFC?FFF5@EB>C*2A9ABEFFD5A955B@6=BF?(53CCFF5;@?(6/;69@BFF(;<@;9(,999(1>02(3<9:3)6<((-(,((((-3?B??((((..)-
@M04999:289:000000000-L3R54:1:1101:26733:5493 2:N:0:418
GGACAGACTACAGGGGTATCTAATCCTGTTTGCTCCCCACGCTTTCGCATCTCAGCGTCAGTATCTGTCCAGAAGGCCGCCTTCGCCACCGGTATTCCTCCACATCTCTACGCATTTCACCGCTACACGTGGAATTCTACCTTCCTCTACAATCCTCCAGATAACCAGTTTTAAGTGCAATTCCCAGGTTGAGCCCGGGGCTTTCACACCTAACTTAATTATCCGCCCACATGCCCTTTACGCCCAGTCATTCCGCTTAACTCTCTCACCCTCCGTATTACCGCGTCTGCTGTCCCGGATT
+
@<CCCGGGGGGGGGGGGGGGGGCCFFGGGGGGFGGGGGGGCGGGGGGGGEGGGGGGGGGGGGFFGGFFGGFCFGE<FCFGCEEGGGGGCGGGGCDFGG,?FFFFGGGGGGGGGGGGGGGGGGDGEGGGGGG7CFGGGGGGGGGGGGGGGGFDF,@FGGGEGG88?FDGGGGGFGFGFGFGFFGFGGFGGGGF7FGG5C9DDFFFFFF6=>BE@FFFE+18FFFFFF?@FF;@@;;@FD;FFDFFF02(77?EFF8(6:0)6-4::2,)6:??FF(,(144<)-(3--34<AF)2))44(-(
@M04999:289:000000000-L3R54:1:1101:6389:5496 2:N:0:418
GACTACCGGGGTATCTAATCCTGTTCGCTACCCATGCTTTCGAACCTCAGCGTCAGTTACAGACCAGAGAGCCGCCTTCGCCACTGGTGTTCTTCCATATATCTACGCATTCCGCCGCTACACATGGAGTTCCACTCTCCTCTTCTGCACTCAAGAAAAACAGTTTCAGCTGCACTTCCCCGGTTAAGCCGAGGGCTTTCACAGCTGACTTGTTCTCCCGCCTGCGTTCGCTTTACGCCCAATAAATCCGGACAACGCTTGCCACCTACGTATTACCGCGGCTGCTGGCCCGTAGTTAGCC
+
CCCCCGGGGGGGGGGGGGGGGGGGGGGGGGGGGGGGGGGGGGGGGGGGGGGGGGGGGGGGGGGGGGFGGGGGGGGGGGGGGGGGGGGGGGGGGGGGFGGGFGGGGGGGGGGGGGGGGGGGGGGGGGGGGGGGGGGGGDGGGGG8EFFGGGGGGGGGGGFGGGGGGGGGGGGGGGFGFGF?FGGGGGGGGGGGGGGGGGGGFFFFFFFFFFFFFFFFFFFFFFFDDFFFFFBFFFFF@FFFBFFBA4<BFFF?>>FF>(3:?F>48???BFBFFFFFB?B>1;6;:0:>:((-2((3)46<2
@M04999:289:000000000-L3R54:1:1101:15772:5540 2:N:0:418
ACGACTACTGGGGTATCTAATCCTGTTCGCTCCCCACGCTTTCGTCCATCAGCGTCAATCGGTATTTAGTAACCTGCCTTCGCAATCGGGGTTCTGTGTAATATCTATGCATTTCACCGCTACACTACACATTCCAGCTACTTCAATACTATTCAAGATTAACAGTATCAACGGCAGTTCTACAGTTAAGCTGCAGGTTTTCACCGCTGACTTATCAACCCGCCTACGGACCCTTTAAACCCAATAAATCCGGCTAACGCTCGCATCCTCCGTATTACCGCGGCTGCTGGCACGGAGTT
+
C<BCCFCGGGGGDBCFGGGGGGGGGGGGGGEGGGEGDGGGGGGGGGEGGGGGGGGGGGGGGDFGFGGGFGGGGFFFFGGGGGGE:FFGGGGGGGGGGGGGGGCFFFEGGGFGGGGGGCFGGEGGGGGGGGGGGGGFGGGGGGGGGGGGGGGGGGGGFGFGFFGGGGGGGGGGGGGGFGFGGGDGDFGGGGGGFGGGGGGF?FAFFFEEFF=CEFFFFFF:BFBA??BF?D>F>BBE33>A@<<@@FFEEE@99(3;;@;@??FBB:9>8<:14:0>A>A<>>002>??DF?1>?BF961
@M04999:289:000000000-L3R54:1:1101:21985:5581 2:N:0:418
TAGGACTACTGGGGTATCTAATCCTGTTTGCTCCCCACGCTTTCGCATCTCAGCGTCAGTATCTGTCCAGAAGGCCGCCTTCGCCACCGGTATTCCTCCACATCTCTACGCATTTCACCGCTACACGTGGAATTCTACCTTCCTCTACAATACTCCAGATAACCAGTTTTAAGTGCAATTCCCAGGTTGAGCCCGGGGCTTTCACACCTAACTTAATTATCCGCCTACATGCCCTTTACGCCCAGTCATTCCGATTAACGCTCGCACCCTCCGCATTACCGCGGCTGCTGGCACGGAGTT
+
CCCCCGGGGGGGGGGGGGGGGGGGGGGGGGGGGGGGGGGGGGGGGGGGGGGGGGGGGGGGGGGGGGGGGGGGGGGGGGGGGGGGGGGGGGGGGGGGGGGGGGGGGGGGGGGGGGGGGGGGGGGGGGGGGGGGGGGGGGGGGGGGGGGGGGGGGGGGGGGGGGGGGGGGFGGGGGGGFGFGGGGGGFGGGGGGGGGGGGGDFFFFFFFFFFFFFFFFFFFFF:@DFF2>EFEEFFFDFFFFDFFFFFFFE?EEFF0?DEEF64:B>9>BF6:1((418AFF?>FF>(-:>2002<:(-42,
@M04999:289:000000000-L3R54:1:1101:23993:5600 2:N:0:418
GACTACTGGGGTATCTAATCCTGTTCGCTCCCCACGCTTTCGCTCCTCAGCGTCAGTGACGGCCCAGAGACCTGCCTTCGCCATCGGTGTTCTTCCCGATATCTACACATTCCACCGTTACACCGGGAATTCCAGTCTCCCCTACCGCACTCCAGTCCGCCCGTACCCGGCGCCGATCCACCGTTAAGCGATGGACTTTCACACCAGACGCGACGAACCGCCTACGAGCTCTTTACGCCCAATAAATCCGGATAACGCTTGCACCCTACGTATTACCGCGGCTGCTGGCACGGAGTTAGCC
+
CCCCCGGGGGGGGGGGGGGGGGGGGGGGGGGGGGGGGGGGGGGGGGGGGGGGGGGGGGGGGGGGGGGGGGGGGGGGGGGGGGGGGGGGGGGGGGGGGGEGGGGGGGGGGGGGGGGGGGGGGGGGDGGGGGGGGGGGGGGGGGGGGGGGGGGGGGGGGGGGGGGGGGGGGGGGGGGGFGDFGG<FGGGGGGC:CE6CFGGGFFFFF:FFFFF>BFDE9EFBFFF?FF<:91?AAAAF?F0BF(3>A<490911::BFB0?F(34<::<0:18<ABF<A:B61369BB7?B(,(((--(.548
@M04999:289:000000000-L3R54:1:1101:14522:5610 2:N:0:418
AAGGCGACTACCGGGGTATCTAATCCTGTTCGCTACCCATGCTTTCGAGCCTCAGCGTCAGTAACAGACCAGAGAGCCGCCTTCGCCACTGGTGTTCTTCCATATATCTACGCATTTCACCGCTACACATGGAGTTCCACTCTCCTCTTCTGCACTCAAGTCTCTCAGTTTCCGATGCTCTTCCTCAGTTAAGCTGAGGGCTTTCACATCCAGACTTAAAAGCCCGCCTGCGCTCCCTTTACGCCCAATAAATCCGGACAACGCTGGCAACCTACGTATGACCGCGGCTGCTGGCACGT
+
CCCCCFGCFGFDGGGDGGGGGGGFGGGGGGGGGG7FEFGAFFGGGGGFGGG8AEGGGEEGGGFDFGCFFFGGFGGGGFEEGGGGGGGDGGCGGGGGGFFGGGGGGGFDFFGCEEGGGGGGGGGGEGGGGGDG8DEGGGGGFF,=EGFG9=EFGGGGGFGFDEFGDDFGEG:DDEDEBD?FFGGFBDC:E;FGEG75*;CDAFFFFFFF*)04:44@<8B4@9((/((2(69>>>D;1=7).>1899773=<)))61111912(46(,-(,-4:7:13<)().2((,(((-())(-.)24
@M04999:289:000000000-L3R54:1:1101:26717:5613 2:N:0:418
GACTACAAGGGTATCTAATCCTGTTTGCTCCCCACGCTTTCGCATCTCAGCGTCAGTATCTGTCCAGAAGGCCGCCTTCGCCACCGGTATTCCTCCACATCTCTACGCATTTCACCGCTACACGTGGAATTCTACCTTCCTCTACAATACTCCAGATAACCAGTTTTAAGTGCAATTCCCAGGTTGAGCCCGGGGCTTTCACACCTAACTTAATTATCCGCCTACATGCCCTTTACGCCCAGTCATTCCGATTAACGCTCGCACCCTCCGTATTCCCGCGGCTGCTGGCACGGAGTTAGCC
+
CCCCCGGGGGDGFGGGGGGGGGGGGGGGGGGGGGGGGGGGGGGGGGGGGGGGGGGGGGGGGGGGGGGGGGGGGGGGGGGGGGGGGGGGEEGGGGGGGGGGGGGGGGFFFGGGGGGGGGGGGGGGGFDEGGGGGGGGGGFGGGGGGGGGGGGGGGGGGGGGGGGGFGGFFFGGGGGGFFFFFFCDFFFDGGGGGGGGGGGGFFFFFFF>BEEBEFCFFF65;@@DDFFFFEBEFEC:8?>D<?EEFFECFFFFFDFFFB32>FFF6:8?F03:BF).83>9799(28:??(.89(4:<<<<4
@M04999:289:000000000-L3R54:1:1101:23190:5625 2:N:0:418
GGGACTACAGGGGTATCTAATCCTGTTTGCTCCCCACGCTTTCGCATCTCAGCGTCAGTATCTGTCCAGAAGGCCGCCTTCGCCACCGGTATTCCTCCACATCTCTACGCATTTCACCGCTACACGTGGAATTCTACCTTCCTCTACAATACTCCAGATAACCAGTTTTAAGTGCAATTCCCAGGTTGAGCCCGGGGCTTTCACACCTAACTTAATTATCCGCCTACATGCCCTTTACGCCCAGTCATTCCGATTAACGCTCGCACCCTCCGTATTACCGCGGCTGCTGGCACGGAGGT
+
CCCCCGGFGGGGGGGGGGGGGGGGGGGGGGGGGGGGGGGGGGGGGGGGFGGGGGGGGGGGFGGGGGGGGGGGGGGGGGGGGGGGFGGGGGGGGGGGGGGGGGGGGGGGGGGGGGGGGGGGGGGGGGFGGGGGGGGGGGGGGGGGGGGGGGGGGGGGGGGGGGGGGGGGGGGGGFCFFGFGGCFGGGGGDFGGGGGGDDDGFFFFFFFFFFF;EFFFCF+@B@B=@@B;?EFE@ED@EFFFFFFFFFFFEF?E67@;EE13?B>9>;>::6<9??FF2296996647:?:?:(3391,(4
@M04999:289:000000000-L3R54:1:1101:19551:5636 2:N:0:418
GTGGACTACTGGGGTATCTAATCCTGTTTGCTCCCCACGCTTTCGCATCTCAGCGTCAGTATCTGTCCAGAAGGCCGCCTTCGCCACCGGTATTCCTCCACATCTCTACGCATTTCACCGCTACACGTGGAATTCTACCTTCCTCTACAATACTCCAGATAACCAGTTTTAAGTGCAATTCCCAGGTTGAGCCCGGGGCTTTCACACCTAACTTAATTATCCGCCTACATGCCCTTTACGCCCCGTCATTCCGATTAACGCTCGCCCCCCCCGTATTACCCCGGCTGCTGGCCCGGCGTTG
+
CCCCCGGGGGGGGGGGGGGGGGGGGGGGGGGGGGGGGGGGGGGGGGGGGGGGGGGGGGGGGGGGGGGGGGGGGGGGCEGGGGGGFGGGGGEGGGGGGGGGGGGGGGGGGGGGGGGGGGGGGGGGGGGGGGEGGGGGGGGGFGGGGGGGGGGGGEGGGGGGGGGGGGGFCGGGGGGGFGFGGGGGGGGFGGGGGGGDDD>CFAAFFFF>DFFFFFFFFFF?A/9B295:.><EF@E@4CEA;:@(.,,6;)<C1??01<A0(3-(-((-,((-4-6174:4((-4;11<)54(.(22((-((
@M04999:289:000000000-L3R54:1:1101:13601:5688 2:N:0:418
AGGGTATCTAATCCTGTTCGCTCCCCACGCTTTCGTCCATCAGCGTCAATCGGTATTTAGTAACCTGCCTTCGCAATCGGGGTTCTGTGTAATATCTATGCATTTCACCGCTACACTACACATTCCAGCTACTTCAATACTATTCAAGATTAACAGTATCAACGGCAGTTCTACAGTTAAGCTGCAGGTTTTCACCGCTGACTTATCAACCCGCCTACGGACCCTTTAAACCCAATAAATCCGGATAACGCTCGCATCCTCCGTATTACCGCGGCTGCTGGCACGGAGTTAGCCGATGCTT
+
CCCCCGGGGGGGGGGGGGGGGGGGGGGGEGGGGGGGGGGGGGGGGGGGGGGGGGGGGGGGGGGGGGGGGCGGGGGGGGGEGGGGGGFGGGGGGGGGGGGGGGGGGGGGGGGGGGGGGGGGGGGGGGGDFGFGGGGGGGGGGGFGGGGGGGGFGGGGFFFGGGGGECEGGGGGGGGGFFFGGFFFGGGGGGGGGGGGGGGGDAFFFCFFFFF=AFEFFFFDFF@DD:=CEEEBDFFFEBECFEFB0<@>E@>;810(1:4<7?FFF036><BBF69B0:FF5:0<?9202<B>B?9B9?0A6
@M04999:289:000000000-L3R54:1:1101:19106:5704 2:N:0:418
ATTGGGACTACCGGGGTATCTAATCCTGTTTGCTCCCCACGCTTTCGCATCTCAGCGTCAGTATCTGTCCAGAAGGCCGCCTTCGCCACCGGTATTCCTCCACATCTCTACGCATTTCACCGCTACACGTGGAATTCTACCTTCCTCTACAATACTCCAGATAACCAGTTTTAAGTGCAATTCCCAGGTTGAGCCCGGGGCTTTCACACCTAACTTAATTATCCGCCTACATGCCCTTTACGCCCAGTCATTCCGATTAACGCTCGCCCCCTCCGTATTACCGCGGCTGCTGGCACGGAGT
+
CCCCCDFGGGGGGGE@FGGGGGFGGFGGGGGFGFGGCEEFGGFEGGDCFCGFGGGGGGEGGGGGGGFGGGEDGGGFFGGDGGGEEGCCFFFDFGGFDGFGGGGFGGAFFEEFGGGGGGCGGGGGGGGGGFFGGFGGGFFGGGCDFGGFFGFCF8EEGGGGCFFGGFG?FFCDG,<EFGFGFGGCDGGCDC3<FG?D7DGG>DFFFAFFFD=26FFC3=8>FE?:@@<<7@8C?)5=@;367;@>FD;;@ACCFF010:?4<2184,4(-46>?:>??F?2<6:>(,44(18)(,(),4(4-
@M04999:289:000000000-L3R54:1:1101:14845:5708 2:N:0:418
TAAGAGACTACTCGGGTATCTAATCCTGTTCGCTACCCATGCTTTCGAACCTCAGCGTCAGTTACAGACCAGAGAGCCGCCTTCGCCACTGGTGTTCTTCCATATATCTACGCATTCCACCGCTACACATGGAGTTCCACTCTCCTCTTCTGCACTCAAGAAAAACAGTTTCAGCTGCACCTCCCCGGTTAAGCCGAGGGCCTTCACAGCTGACTTGTTCTCCCGCCTGCGTTCGCTTTACGCCCAATAAATCCGGACAACGCTTGCCACCTACGTCTTACCGCGGCTGCTGGCACTGTGT
+
CCCCCGGGGGGGGGGGGGGGGGGGGGGGGGGGGGGGGGGGGGGGGGEGGGGGGGGGGGGGGGGGGGGGGGGGGGFGGGGGGGGGGGGGGGGGGGFGGGGGGGGGDGGGGGGGGGGGGGGGGGGGGGGGGGGGGGGGGGGGFFGGGGGGFGGGGGGGFGF?GGGGGGGGGGGFFGFGFFFGGGGGGGGGGGGGGGGGGGGDFEFFF>FFFFFF:?FFBFFEFFFFFBB@FF9???66@FFFFFFFFFFDEAF>BFF>19>FB>9212(8<23(.:<((.:464(,43149?F???0).()-.
@M04999:289:000000000-L3R54:1:1101:8869:5737 2:N:0:418
CTGCAGACTACTCGGGTATCTAATCCTGTTCGCTACCCATGCTTTCGAACCTCAGCGTCAGTTACAGACCAGAGAGCCGCCTTCGCCACTGGTGTTCTTCCATATATCTACGCATTCCACCGCTACACATGGAGTTCCACTCTCCTCTTCTGCACTCAAGAAAAACAGTTTCAGCTGCACTTCCCCGGTTAAGCCGAGGGCTTTCACAGCTGACTTGTTCTCCCGCCTGCGTTCGCTTTACGCCCAATAAATCCGGACAACGCTTGCCACCTACGTATTACCGCGGCTGCTGGCACGTAGT
+
CCCCCGGGGGGGGGGGGGGGGGGGGGGGGGGGGGGGGGGGGGGGGGGGGGGGGGGGGGGGGGGGGGGGGGGGGGGGGGGGGGGGGGGGGGGGGGGGGGGGGGGGGGGGGGGGGGGGGGGGFDEGGGGGGGGGGGGFGGGGGGGGGGFFGDFGGGGGGGDGGGGGGGGGGGGEGGGGFGFGGDFGGGGGGGGGGFC57DGGFFFFFFCFFDEFFFFFEFFE+8=(5=@@929@?@;BDFFFEFFBF@;@FF<EEFB;B>B??F>?::?FAF?F07?F?FB2>6-49;0((4)87:7?B:BF1
@M04999:289:000000000-L3R54:1:1101:23082:5765 2:N:0:418
TAGACTACTCGGGTATCTAATCCTGTTTGCTCCCCACGCTTTCGCATCTCAGCGTCAGTATCTGTCCAGAAGGCCGCCTTCGCCACCGGTATTCCTCCACATCTCTACGCATTTCACCGCTACACGTGGAATTCTACCTTCCTCTACAATACTCCAGATAACCAGTTTTAAGTGCAATTCCCAGGTTGAGCCCGGGGCTTTCACACCTAACTTAATTATCCGCCTACATGCCCTTTACGCCCAGTCATTCCGATTAACGCTCGCACCCTCCGTATTACCGCGGCTGCTGGCACGGAGTT
+
CCCCCGGGGGGGGGGGGGGGGGGGGGGGGGGGGGGGGGGGGGGGGGDGFGGGGGGGGGGGGGGGGGGGGGGGGGGGGGGGGGGGGGGGFGGGGGGGGGGGGGGCGFGGGGGGGGGGGGGGGGGGGGGGEGGGGGGGGGGFGGGGGGGGGGGGGGGGGGG8FGGGGGGGGGGGGGGGFGFFDFGGGGGDFFGGGGGGGGGFFFFFFFFABEFFEFFFFFFCCD==>DDFCFEFFF@FEFFFFFFF(;<3)<531;<@E<;>?B;>61>?6??>-(.5))6499BF(,(,4?0(3:0(((4
@M04999:289:000000000-L3R54:1:1101:18921:5782 2:N:0:418
TCGACTACAGGGGTATCTAATCCTGTTTGCTACCCACGCTTTCGAGCATGAACGTCAGTGTTATCCCAGGAGGCTGCCTTCGCCATCGGTATTCCTCCACATCTCTACGCATTTCACTGCTACACGTGGAATTCTACCTCCCTCTGACACACTCTAGTTAGACAGTTTCAAATGCACGTCCCAAGTTGAGCTCGGGGATTTCACATCTGACTTATCTAACCGTCTGCGCTCGCTTTACGCCCAGTCATTCCGATTAACGCTCGCACCCTCCGTATTACCGCGGCTGCTGGCACGGAGTT
+
CCCCCGGGGGGGGGGGGGGGGGGGGGGGGGGFFGGGGGGGGGGGGGGGGGGGFGGGGGGGGGGGDGGGGGGGGGEFGGGGGGGGGEGGGGGGGGGGGGGGGGGGFGGGGGGGGGGGGGGGGGGGGCGGGGGGGGGGGC?FGEGGGC;DGGGGGGGGFAEFGGFGGFGGGGGGGECGF6DFGGGGFGGFGGG8EEECDGGGFFFFF9ABAEEAEFFFCCFFFF4AB=EBA4@BBFF>=CDFFFFFF);E6<<@DDFFFFFB@1;>BFFFFFFF6(8:DAAFFFFF;9??B><?<(3248:
@M04999:289:000000000-L3R54:1:1101:10478:5787 2:N:0:418
CGGACTACCAGGGTATCTAATCCTGTTTGCTCCCCACGCTTTCGCATCTCAGCGTCAGTATCTGTCCAGAAGGCCGCCTTCGCCACCGGTATTCCTCCACATCTCTACGCATTTCACCGCTACACGTGGAATTCTACCCTCCTCTACAATACTCCAGATAACCAGTTTTAAGTGCAATTCCCAGGTTGAGCCCGGGGCTTTCACACCTAACTTAATTATCCGCCTACATGCCCTTTACGCCCAGTCATTCCGATTAACGCTCGCACCCTCCGTATTACCGCGGCTGCTGGCACGGAGTT
+
CCCCCGGGGGGGGGGGGGGGGGGGGGGGGGGGGGGGGGGGGGGGGGGGGGGGGGGGGGGGGGGGGGGGGGGGGGGGGGGGGGGGGGGGGGGGGGGGGGGGGGGGGGGGGGGGGGGGGGGGGGGGGGGGGEGGGGGGGGGGGGGGGGGGGGGGGGGGGGGGGGGGGGGGGGGGGFGGFGFGGGGGGGGGGGGGGGEGGGDGFFFFFFFFFFFFFFF=CFFFF=D?DFFFFEFEDE@EFFFBFFFFFF@CEFFF1;?@FFFFFFFFFFFFFF?F?::3AFFF0;B>B9??>:0:D:6BFF:
@M04999:289:000000000-L3R54:1:1101:8787:5793 2:N:0:418
CCGTACTACAGGGGTTTCTAATCCTGTTTCCTCCCCCCGTTTTCGATCATGAACGTCAGTTTTATCCCAGGAGGCTGCCTCCGCCATGGGTATTCCTCCACACCTCTACGCATTCCACTGCTACCCGAGGAATTCTTCCTCCCTCTGACACACTCAAGTTAGACAGTTTCAAAAGCACGTCCCAAGTTGAGCTCGGGGTTTTCACACCTGACTTATCTAACCGCCTGCGCCCGCTTTCCGCCCAGTAATGCAGATTAACGTGCGCACCCTACGTATAACGGCGGCTGCTGCCACGTAGTT
+
68,,8CD<CGGGC+=+,=C,,,;<E,6;,,CC@86,+6+,;E:@@,,C@E9C9C@,,88,,,<,6,66,,C9B@@,A7E<5B:=,+8,B<9,,CFF<F,,,,,,,9=,,4++4@,C5F,9F,9,,9:+8++9A,@D,4;E;E1,,6@;=D=,6,,,36,,@:==,+6@,:C@,,+,*03=CC7,,57E7A:FA8;9*3*333B>F:/9=4:)A+=E::+*4-((0/-(.:09;(66(/7.6/3813)--)6).:>>4))3(,((,(,---2((4<)))6((-92(-(()),,..44382.
@M04999:289:000000000-L3R54:1:1101:17441:5819 2:N:0:418
GACTACACGGGTATCTAATCCTGTTCGCTCCCCACGCCTTCGTCCATCAGCGTCAATCGGTATTTAGTAACCTGCCTTCGCCATCGGGGTTCTGTGTAATATCTATGCATTTCACCGCTACACTACACATTCCAGCTACTTCAATACTATTCAAGATTAACAGTATCAACGGCAGTTCTACAGTTAAGCTGCAGGTTTTCACCGCTGACTTATCAACCCGCCTACGGACCCTTTAAACCCAATCAATCCGGATAACGCTCGCATCCTCCGTATTACCGCGTCTGCTGGCACGGAGTTAGCC
+
CC8ACCECFGGGGEGDFFFFGDFFGGDD;CFGGGG@@FFGGDEG@FGCGEG:C@CEGGFGGGGGFE@CFGECCFGGCFG<44:@FCFGGFFG9EF?@FGFGFG<EFGF=FGGAEAF4:+>FE@=:FEGGGGGF=EG8=DFCAFCCFDFGDGGFFGC?DFGGGGC9@AEFCE8>=?FBDDCGGGGGFFFG9DFFFGFFGG+=9A0@<>?C@EF58B+)9AA5:)258=?@BFFFFFEEA@BD;1(63?4(:9;DF<)/:??1(4<BF84<6?BBB9)4:69(2:6>907-1)2((-4(54).
@M04999:289:000000000-L3R54:1:1101:16034:5832 2:N:0:418
CGGGACTACCAGGGTATCTAATCCTGTTTGCTCCCCACGCTTTCGCATCTCAGCGTCAGTATCTGTCCAGAAGGCCGCCTTCGCCACCGGTATTCCTCCACATCTCTACGCATTTCACCGCTACACGTGGAATTCTACCTTCCTCTACAATACTCCAGATAACCAGTTTTAAGTGCAATTCCCAGGTTGAGCCCGGGGCTTTCACACCTAACTTAATTATCCGCCTACATGCCCTTTACGCCCAGTCATTCCGATTAACGCTCGCACCCTCCGTATTACCGCGGCTGCTGGCACGGAGTT
+
CCCCCGGGGGGGGGGGGGGGGGGGGGGGGGGGGGGGGGGGGGGGGGGGGGGGGGGGGGGGGGGGGGGGGGGGGGGGGGGGGGGGGGGGGGGGGGGGGGGGGGGGGGGGGGGGGGGGGGGGGGGGGGGGGGGGGGGGGGGGGGGGGGGGGGGGGGGGGGEGGGGGGGFGFGGGGGDGFGFGGGGGGGGGGGGGGGGGGGGDFFFFFFFFFFFFFFFFFFFFFEFFFDFF9EFFFFFFFFFFF>FFFFF@CEFF@@;?FFC6>BF;;9B>FFFF;??F0<4<<>;9B>BFFFFB7BB99914
@M04999:289:000000000-L3R54:1:1101:8007:5833 2:N:0:418
CGAGGACTACTCGGGTATCTAATCCTGTTTGCTCCCCACGCTTTCGCATCTCAGCGTCAGTATCTGTCCAGAAGGCCGCCTTCGCCACCGGTATTCCTCCACATCTCTACGCATTTCACCGCTACACGTGGAATTCTACCTTCCTCTACAATACTCCAGATAACCAGTTTTAAGTGCAATTCCCAGGTTGAGCCCGGGGCTTTCACACCTAACTTAATTATCCGCCTACATGCCCTTTACGCCCAGTCATTCCGATTAACGCTCGCACCCTCCGTATTCCCCCGGCCTCTGGCACGTAGTT
+
CCCCCGGGGGGGGGGGGGGGGGGFFGG<FFGGGGGGGGGGGDGGGGGGGGFGGGGGGGGGGGGGGGGGGGGGGGGGEGGGGGGGGGGGFFG@FGGGGGGGGGGFGCGGGCFGEGGGGGGGGGGGGGGGGFGGCFEGGGGFFGGGGGGGGGGGGGF9DEFEGGGG?DGFGGGGGGGGFGFFFFGFGFFFGGGGGGGGDGDGFFA9ABFFDFE@DFFFCF>EFE8@B@>@D=CE@;;E@ECC0;0336;@AFFFFEFDFFFA06:?9096>6???2:BF?)6)((42((-,.22)(.,((((-
@M04999:289:000000000-L3R54:1:1101:17642:5834 2:N:0:418
TGCACGACTACACGGGTATCTAATCCTGTTCGCTCCCCACGCTTTCGTCCATCAGCGTCAATCGGTATTTAGTAACCTGCCTTCGCAATCGGGGTTCTGTGTAATATCTATGCGTTTCACCGCTACACTACACATTCCAGCTACTTCAATACTATTCAAGATTAACAGTATCAACGGCAGTTCTACAGTTAAGCTGCAGGTTTTCACCGCTGACTTATCAACCCGCCTACGGACCCTTTAAACCCAATAAATCCGGATAACGCTCGCATCCTCCGTATTACCGCGGCGGCTGGCACGGAGT
+
CCCCCGGEGGGGGGGGGGGGGGGGGFGFFGGGGGGGGGGGGGGEFFGGGGGGGGGGGGEEDGGGGFGGGGGGGGFGGGGGGGGGGGGGGCDCCEF@GGGEFGGCFEFGGDEGGGGGGGGGGGGGGGGGEGGGGG8EFGGGGGFGEFGCF8=8=DFDFGGG8FGGGGGGFGGGGGGEFGFG7CF7EGGGEFFGGCFCGG5CAFFFFF>B=A>BFFFFE6BEFB=>@2>=@@?;;@0;@DEFFFFFFF06@E9?E1:>F((68?B0?691-428-193877<A9612(6(-11>???2-49B,
@M04999:289:000000000-L3R54:1:1101:5852:5846 2:N:0:418
TACAGACTACTAGGGTATCTAATCCTGTTCGCTACCCATGCTTTCGAACCTCAGCGTCAGTAACAGACCAGAGAGCCGCCTTCGCCACTGGTGTTCTTCCATATATCTACGCATTTCACCGCTACACATGGAGTTCCACTCTCCTCTTCTGCACTCAAGTCTCTCAGTTTCCGATGCTCTTCCTCAGTTAAGCTGAGGACTTTCACATTCAGACTTAAAAGACCGCCTGCGCTCCCTTTACGCCCAATAACTCCGTACAACGCTTGCCACCTACGTATTACCGCGGCTGCTGGCACTTAGT
+
CCCCCFGGGGGFFGDCFFGADFDEFGFGGFCFGDFGGFFGFGGDGGDFF@FCGGGDCBF@ECAEEGGFFGGCF?CFGGE@FGDGDECEGGFFCFCGGGF<FFAED<FGFEFEDDGGGGGAFDF@C9EE@C<FGFGGF9A9DFGF81EC8AFACFAEF=D;DGG=DF,@A=DFG>C>58@F?=+=DA=DFG8983@CGF+09C7;=CF7E7C*;09==FFCF)882255>B=4(5>9B5)1855>17;;37))740(62,)6297(,2@EEF(4:?F?<:)446B>002>?:3(3(,.)6).
@M04999:289:000000000-L3R54:1:1101:12495:5870 2:N:0:418
AGAGACTACCCGGGTATCTAATCCTGTTTGCTCCCCACGCTTTCGCATCTCAGCGTCAGTATCTGTCCAGAAGGCCGCCTTCGCCACCGGTATTCCTCCGCATCTCTACGCATTTCACCGCTACACGTGGAATTCTACCTTCCTCTACAATACTCCAGATAACCAGTTTTAAGTGCAATTCCCAGGTTGAGCCCGGGGCTTTCACACCTAACTTAATTATCCGCCTACATGCCCTTTACGCCCAGTCATTCCGATTAACGCTCGCACCCTCCGTATTACCGCGGCTGCTGGCACGGAGTT
+
CCCCCGFFCDGEGGGGGGGFEFFEDCFFGGGGG<FGGGGGG7FFGGDFGFFFCCFCFBFCECEGEFEEF@FF<EDFCGC@7@BFEEG8B@FFGFF9EFEEFGGGGGCGAFGGGCFCGGGGGGDDGGFAFFCGG?BFFGC,@DDFFGGGFEGFGCG@8DGGFFGGGG=FFGGGEGCACCFF?7CFCCFF?,3<AFEGGCG*;A?BFFFAFFEBC8=B?FF?C?==><@@@4EF3@436<9>DFB?;6@EEE)9@811:4<?9<<6>FF>003(9(4(,:<),49199;B::36:>132>4:
@M04999:289:000000000-L3R54:1:1101:16757:5873 2:N:0:418
TATTGGACTACTCGGGTATCTAATCCTGTTTGCTCCCCACGCTTTCGCATCTCAGCGTCAGTATCTGTCCAGAAGGCCGCCTTCGCCACCGGTATTCCTCCACATCTCTACGCATTTCACCGCTACACGTGGAATTCTACCTTCCTCTACAATACTCCAGATAACCAGTTTTAAGTGCAATTCCCAGGTTGAGCCCGGGGCTTTCACACCTAACTTAATTATCCGCCTACATGCCCTTTACGCCCAGTCATTCCGATTAACGCTCGCACCCTCCGTATTACCGCGGCTGCTGGCACGGAGT
+
CCCCCGGGGGGGGGGGGGGGGGGGGGGGGGGGGGGGGGGGGGGGGGGGGGGGGGFGGGGGGGGGGGGGGGGGGGGGGGGGGGGGGGGGGGGGG@FGGGGGGGGGGGGGGGGGGGGGGGGGGGGGGGGGGGGGDGFFGGGGGGGFGGGGGGGGGGGGGFFFFGGGGG8FFEFGGGGDFF?FCFDECGGGGGGGGGGGGGGGFFAFFFC>ED=@EFF6EFFFF?5C==@FFFBFEE;DFDEFFFF>B@;@@E357?@0;6??>?7<?BFFF9?FFFF:?B:AFFFFF09(24)3(:7)301--
@M04999:289:000000000-L3R54:1:1101:5307:5896 2:N:0:418
CCGACTACCGGGGTATCTAATCCTGTTCGCTCCCCACGCTTTCGTCCCTCAGCGTCAATCGGTATTTAGTAACCTGCCTTCGCAATCGGGGTTCTGTGTAATATCTATGCATTTCACCGCTACACTACACATTCCAGCTACTTCAATACTATTCAAGATTAACAGTATCAACGGCAGTTCTACAGTTAAGCTGCAGGTTTTCACCGCTGACTTATCAACCCGCCTACGGACCCTTTAAACCCAATAAATCCGTCTAACGCTCGCATCCTCCGAATTACCGCGGCTGCTGGCACGGAGTT
+
CCCCCGGGGGFDGGGGGGGGGGGGGGGGGEGGGGGGGGGGGGGGGGG7FFGGGGGGGGGGGGGGGFFFFFGGGGGGGGGGGGGGEGGGGGGGGCFGGFGGFGFGGGGGGGGGDGGGGGGGGGDGGGGGGGGGFGGGGGGGFGGGGGFGGGGGGGFGGGGGFGGDFGGGGGGGDEGGD=@FGGGGDFFGFFGFGGGGGGFGFFFFFFFFFFFFEFFFFFFB:=9@?DFF?0:1;@@@FEE436(26@73))6>,(3844?BBFFFF?B>230(((4449AF(4,9>9?B77?:D61(-4:
@M04999:289:000000000-L3R54:1:1101:18937:5898 2:N:0:418
TTGGACTACAGGGGTATCTACTCCTGTTTGCTCATCCCGCTTTCGCACCTCAGCGTCAGTATCTGACCAGAACGCCGCCTCCGCCACCGTTATTCCTCCACATCACGCCGCATATCACCGCTACACGTGGAATTCTACCCTCCACTACAATACTCCAGATCACCTGTGTTAGCTGCATTTCCCTGGTTGACCTCGGGGCTTTCACACATAACTTAATTATCCGCCTACCTGCCCTCTCCGCCCAATTATTCCGATCAATGGCCGCATCCTCCTTACTGCCGCTGCTGCCGGGACGGAGGTC
+
--,,8EFG8,C,,+6,,,=,,C,-C,,,C,F9F,,6,6,++8,;6B,+6,B,,C6,,6,<,,C6,,,,CF96,@FG@7F7,B+B4:4,@AC,BFGGC?F<<,,5,C+,98++4+,C5F:+@++@:,F=,++,7,C>3=E,EF+,@,,@D,@,,,,,,,,,,61,,0@,2,@,,,+,3++?;+3,3@<,*1,2,,@*3**/9A9+=8650*1301;:C+1/BE(,:288(..((6((((6)((.6(().)).)(-,(,))).(549(((82-(,6<())6,(4(4>FF)(((((,20(-(,.
@M04999:289:000000000-L3R54:1:1101:21548:5921 2:N:0:418
GTGACTACTGGGGTATCTAATCCTGTTTGCTCCCCACGCTTTCGCATCTCAGCGTCAGTATCTGTCCAGAAGGCCGCCTTCGCCACCGGTATTCCTCCACATCTCTACGCATTTCACCGCTACACGTGGAATTCTACCTTCCTCTACAATACTCCAGATAACCAGTTTTAAGTGCAATTCCCAGGTTGAGCCCGGGGCTTTCACACCTAACTTAATTATCCGCCTACATGCCCTTTACGCCCAGTCATTCCGATTAACGCTCGCACCCTCCGTATTACCGCGGCTGCTGGCCCCGAGTT
+
CCCCCAFGGGGGGGEGGGGGGFGGGGGGGGGGGGGGGGGGGGGGGGDGGGGGGGGGGGGGGGGGCGGGGGGGGGGGGDGEGGGGGGGGEFGGGGGGGGFGGGGGFFFGGDGGGGGGGGGGGGGGGDAFEDDGED9=E9@CFGGGGGGGGFFGGFFFEFFGGGGGGDGGGGGGGGFGFGFGGGGC?DFFFGGGGGGGGGDGABAFFFFA:EBECFFFCFFEB=D959>EFEFB@EDE)9<E;6;?47>C36338@;<3)((4:(609B?1::91(48AA6-(,1>90().(,(((.3(,(
@M04999:289:000000000-L3R54:1:1101:24138:5935 2:N:0:418
AGACTACCGGGGTATCTAATCCTGTTCGCTCCCCACGCTTTCGTCCATCAGCGTCAATCGGTATTTAGTAACCTGCCTTCGCAATCGGGGTTCTGTGTAATATCTATGCATTTCACCGCTACACTACACATTCCAGCTACTTCAATACTATTCAAGATTAACAGTATCAACGGCAGTTCTACAGTTAAGCTGCAGGTTTTCACCGCTGACTTATCAACCCGCCTACGGACCCTTTAAACCCAATAAATCCGGATAACGCTCGCATCCTCCGTATTACCGCGGCTGCTGGCCCGGCGTTAGC
+
CB@CCGGCEEE@FEFGGGGGGFGGGGGGGEGEFEFFGDFGGGFFCFGGGGGGGGGCGGGGGEFFFGGGGGGGGGDGGDGGGGGGGGFEGGGGFGGGGGGFGGGGGCEGGGGGGGGGGGGGGGGGGGGGGCGGGGGGGGGGGFGGCGGDEGGGGGGGFFFGGGGGFGDFGGGGGGGG6DFCCGFGGGGGGGGGGGGGFGFDFFFF>>E>>BECEFFFFFF=>>@DFDF=FFFFFF47CEFF??F@F36)73660;?E@:96(263277<>?9:<?BBAA?B661(4::??0(((,(-((-34
@M04999:289:000000000-L3R54:1:1101:15984:5982 2:N:0:418
AAACTGACTACACGGGTATCTAATCCTGTTCGCTCCCCACGCTTTCGTCCATCAGCGTCAATCGGTATTTAGTAACCTGCCTTCGCAATCGGGGTTCTGTGTAATATCTATGCATTTCACCGCTACACTACACATTCCAGCTACTTCAATACTATTCAAGATTAACAGTATCAACGGCAGTTCTACAGTTAAGCTGCAGGTTTTCACCGCTGACTTATCAACCCGCCTACGGACCCTTTACACCCATTAAATCCGAATAACGCTCGCATACTCCGTATTACCGCGGCTGCTGGCACGGAGT
+
CC@CCGGGGAG8FFCCFFFFGGFGGGFGFCFGGGCFFGGGGGG@FFGF@FFGGD<FFBGC@FEF7@<<,,CFF@FE9EFFGFGGGG7>FAGEGGGGGGGGCFFG9EFFFGDCEFFGCFFGGGEGGCGGGGCFGF?FFGGC?FGG?EC;DEFFCG;FGGF,,@=FG@DF:=DGGGF+9C>DGGFFCCAFFEGGGGGFGGC9CAACFFE>ABABFFFFE91/=:4@995>2:255>=1;3.@)<@3>;(7/))))/2(41(98?@@0((3((.:70(-4?(5<-3174((4220,::?:>B6-
@M04999:289:000000000-L3R54:1:1101:16261:5997 2:N:0:418
CAGGGGACTACACGGGTATCTAATCCTGTTTGCTCCCCACGCTTTCGCATCTCAGCGTCAGTATCTGTCCAGAAGGCCGCCTTCGCCACCGGTATTCCTCCACATCTCTACGCATTTCACCGCTACACGTGGAATTCTACCTTCCTCTACAATACTCCAGATAACCAGTTTTAAGTGCAATTCCCAGGTTGAGCCCGGGGCTTTCACACCTAACTTAATTATCCGCCTACATGCCCTTTACGCCCAGTCATTCCGATTAACGCTCGCACCCTCCGTATTACCGCGGCTGCTGGCACGGAGT
+
CCCCCGGGGGGGGGGGGGGGGGGGGGFFGGGGGGGGGGGGGGGGGGGGGGGGGGGGGGGGGGGGGGGGGGGFGGGGGGGGGGGGGGGGGGGDG+AFGGGGGGGGFGGGGGGGGGGGGGGGGGGGGGGGGGGGGGFFAFGGGGGGGGGGGGGGGGGGGFGGGGGGGFGGFGGGGGGGFGFGGGF7DEGGGFFGGGG>CGGDBFFFFFFFFFFEEFFF9FFEFFFCDD@FFFF?CFFFFFFFF@FF@(=@E3)7CE1(4249AB024;FFFFFF:BFFFFFFAD<;B90(407?(342:90(-
@M04999:289:000000000-L3R54:1:1101:17132:6034 2:N:0:418
GACTACTGGGGTATCTAATCCTGTTTGCTCCCCACGCTTTTGCATCTCAGCGTCAGTATCTGTCCAGAAGGCCGCCTTCGCCACCGGTATTCCTCCACATCTCTACGCATTTCACCGCTACACGTGGAATTCTACCTTCCTCTACAATACTCCAGATAACCAGTTTTAAGTGCAGTTCCCAGGTTGAGCCCGGGGCTTTCACACCTAACTTAATTATCTGCCTACATGCCCTTTACGCCCAGTCATTCCGATTAACGCTCGCACCCTCCGTATTACCGCGGCTGCTGCCCCGGAGTTAGCC
+
CCCCCGGGGGGGDGGGGGGGGGGGGGGGGGGFEFGGGGGGGGGGGGGGGGGGGGGGGCGGGGGGGGGGGGGGGGGGGGGGDEGGGGGGGGGFGGGGGGGFGGGGGGGGGGGGGGGGGGGGGGGGFGDFGGGGGGGGFDGGGGGGGGFADFGGGGCFGAFGGGGGGGGGGGGGFGGGFGFDFF?EGGGGGGGGGGDC7CFFFFFFFF4ADFFFFFFFAFFFFEEE@EFFFFFE=EEED@>E;;EEEE?EFE1?@FEF6(11639FF:04?93(32)69:63,(7017>).((4(-1:B2)6.
@M04999:289:000000000-L3R54:1:1101:19654:6043 2:N:0:418
GAAGGGACTACTAGGGTATCTAATCCTGTTTGCTCCCCACGCTTTCGCATCCCAGCGTCAGTATCTGTCCAGAAGGCCGCCTTCGCCACCGGTATTCCTCCACATCTCTACGCATTTCACCGCTACACGTGGAATTCTACCTTCCTCTACAATACTCCAGATAACCAGTTTTAAGTGCAATTCCCAGGTTGAGCCCGGGGCTTTCACACCTAACTTAATTATCCGCCTACATGCCCTTTACGCCCAGTCATTCCGATTAACGCTCGCACCCTCCGTATTACCGCGGCTGCTGGCACGGAGT
+
CCCCCGGGGCGGDFF@CFDFFGGGGGGGEGDGGFGGDGGGEGEC@FEGDFEGGGGGEFGGGGCGGAFFGGGFGGGFGGEFGGGGGGGGGGGGGGGGGGGGEGGGFEGGGGGGCFGGGGGGGGGDGGGGGFD:FDFFGGGGFED8FFGDGGGG8EFGG=FGF8FGGGGGG,E8EE?FFGFGGCFFFGGDGGGGGGFGG5D75B4AFF>F:@DB=FFFBFFFFFEEFD=@DFF?5@E@@8;FCFDBFFF.7>CE3<;?170?E<23:>F>BFFF<:>1022AAA?>9(7(1<BF((121(,,,
@M04999:289:000000000-L3R54:1:1101:12049:6061 2:N:0:418
ATTGACTACTCGGGTATCTAATCCTGTTTGCTCCCCACGCTTTCGCATCTCAGCGTCAGTATCTGTCCAGAAGGCCGCCTTCGCCACCGGTATTCCTCCACATCTCTACGCATTTCACCGCTACACGTGGAATCCTACCTTCCTCTACAATACTCCAGATAACCAGTTTTAAGTGCAATTCCCAGGTTGAGCCCGGGGCTTTCACACCTAACTTAATTATCCGCCTACATGCCCTTTACGCCCAGTCATCCCGATCAACGCTCGCACCCTCCGTATTACCGCGGCTGCTGGCACGGAGTT
+
BCCCCGFFF<FFGDGCFEFFC@FFGGGGGFG,FGC@CEFEGFF9FGG@F@FGGCGFGGGDFCEGF@CEFGGF@EFGGG+C@CDEGGGFCEGD=FFCGFFGGGFGFDAFGGG:FFFFFCFDD8FG@=B?<7:E=,@EC9FD4DFDGAE=DEEGFDFFFEE,EDFDCG9E,:DEFGCFFFDGG@DFGC,ECF,,@CE57**/6*;A9BFE=4@4AAFF*+85B42@@>23(*9>5(51)7C5<@00=(7><))=;79(62<6(,:BF;F>:2:2>:B:(6<B?(,(9902>2(((.42-3-3
@M04999:289:000000000-L3R54:1:1101:24470:6067 2:N:0:418
GACTACCAGGGTATCTAATCCTGTTCGCTACCCATGCTTTCGAACCTCAGCGTCAGTTACAGACCAGAGAGCCGCCTTCGCCACTGGTGTTCTTCCATATATCTACGCATTCCACCGCTACACATGGAGTTCCACTCTCCTCTTCTGCACTCAAGAAAAACAGTTTCAGCTGCACTTCCCCGGTTAAGCCGAGGGCTTTCACAGCTGACTTGTTCTCCCGCCTGCGTTCGCTTTACGCCCAATAAATCCGGACAACGCTTGCCACCTACGTATTACCGCGGCTGCTGGCACGTAGTTAGCC
+
CCCCCGGGGGGGGGGGGGGGGGGGGGGGGGGGGGGGGGGGGGGGGGGGGGGGGGGGGGGGGGGGGGGGGGGGGGGGGGGGGGGGGGGGGGGGGGGGGGGGGGGGGGGGGGGGGGGGGGGGGGGGGFGGGGGGGGGDGFGGGGGGGGGGGGGGGGGGGGGGGGGGGGGGGGGGGGGGFGFGGGGGGG7EFGGGGG5CGGGGFFFFFFAFDFFFEFFFFFA@BBFFDB@@F?@FF;EF<DFEFFFFE<EE@BBFFF?FFFFBBB?2>F?>BFF2>?)4<B99>17>027?:(<040:<64<<3
@M04999:289:000000000-L3R54:1:1101:14276:6136 2:N:0:418
GACTACCCGGGTATCTAACCCTGTTTGCTCCCCACGCTTGCGCATCCCAGCGTCAGTATCTGTCCAGAAGGCCGCCTTCGCCACCGACATTCCTCCACACCTATACGCATGTCACCGCCACCCGCGGAATTCTACCTTCCTCCATCTTACTCAAGATAACCAGTCTTAAGTGCATTTCGCAGGTTGATCCCGGCGCGTGCATTCCTAACTTACTTAACCGCCCACATACCTGTCACTCCCAGCCAGTCCGACTAACGCACGCACCCACCGTATTACCTCCGCTGCTGGCACGGCGTGCGCC
+
-A6C<CF,6667@@CFG<,,;;C6,CF,F,,C:,C+F@,,B:+6,7,;6,,88,6BF,6CF9FG<@,9C6FC6F@F:4C4,4?4F7+++,55:E<F,4,+4,,599,+@++9959564++4,+8+6+8++37@,,@F3DGGA,,,,,2,7,2,1234@9<:D73,5,,7,@,=:+@+2**/3*1,=,2,,,=/**))89D)++37+:+6>)7);:F4+0(.4((-(4)44))-,-))),8()(4:15?0((((-<3-((39B(4(4(-:64-.()--)-2(2(3()).8()(-((-,((4(
@M04999:289:000000000-L3R54:1:1101:26802:6143 2:N:0:418
CTAAGACTACAGGGGTATCTAATCCTGTTTGCTCCCCACGCTTTCGCATCTCAGCGTCAGTATCTGTCCAGAAGGCCGCCTTCGCCGCCGGTATTCCTCCACATCTCTACGCATTTCACCGCTACACGTGGAATTCTACCTTCCTCTACAATACTCCAGTTAACCAGTTTCAAGTGCAATTCCCAGGTTGAGCCCGGGGCTTTCACACCTAACTTAATTATCCGCCTACATTCCCTTTCCGCCCAGTCATTCCGATTAACGCCACCCCCCCCCGTATTACCGCGGCTTCTGGCTCGGAGTT
+
-AC88CFFFG,CCFDFEGDFGDGGGFGGGFGGGGGGGGGCG@:FGGDF7F<FFG@:CFGBF<EFDDGGGFF,C,@FFGGGGGGGGG@CCE7F:=EGGFFGFGGA@FCGGGFGEFGGGFGGGGGGG<F+8,8@,>3E;EFEEFGGGGG9E3@32@:E=D8,7=,@>8FF8C,,@=7EFC@@7C724:@FG,5,@FG7**4@AAAF+++;(508:=6/4=8*=@C=13;0@8)11<@E<))+(6(.2,5;45<.4,-2(3).,2(((((,4,((42:>?32AF6>0(,,(.)-)4(53(((-.
@M04999:289:000000000-L3R54:1:1101:7867:6168 2:N:0:418
TCTGACTACTAGGGTATCTAATCCTGTTTGCTCCCCACGCTTTCGCATCTCAGCGTCAGTATCTGTCCAGAAGGCCGCCTTCGCCACCGGTATTCCTCCACATCTCTACGCATTTCACCGCTACACGTGGAATTCTACCTTCCTCTACAATACTCCAGATAACCAGTTTTAAGTGCAATTCCCAGGTTGAGCCCGGGGCTTTCACACCTAACTTAATTATCCGCCTACATGCCCTTTACGCCCAGTCATTCCGATTAACGCTCGCACCCTCCGTATTACCGCGGCTGCTGGCACGGAGTTT
+
CCCCCGGGGGGGGGGGGGGGGGGGGGGGGGGGGGGGGGGGGGGGEGEGGGGGGGGGGGGGGGGGGGGGGGGGGGGGGGGGGGGGGGGGGGGGGGGGGGGGGGGGGGGGGGGFGGGGGGGGGGGGGGGGGGGGGGGGGGGGFGGGGGGGGGGFGGGGGGGGGGGGGGFFGGGGGGGGFGFGGGGGGGGGGGGGGFGDGGGGAFFFFFFFFFFFFFFFCFFFFF>BD?DB;EEFEB=@F<EDF;B?@;@3CCE5@2;@@FE;B?BFFFF>::?F>::(5<4A:>>6>11::2(((.-33;87)
@M04999:289:000000000-L3R54:1:1101:10773:6183 2:N:0:418
GGAGGACTACCGGGGTATCTAATCCTGTTCGCTCCCCACGCTTTCGTCCATCAGCGTCAATCGGTATTTAGTAACCTGCCTTCGCAATCGGGGTTCTGTGTAATATCTATGCATTTCACCGCTACACTACACATTCCAGCTACTTCAATACTATTCAAGATTAACAGTATCAACGGCAGTTCTACAGTTAAGCTGCAGGTTTTCACCGCTGACTTATCAACCCGCCTACGGACCCTTTAAACCCAATAAATCCGGATAACGCTCGCACCCTCCGTATTACCGCGGCTGCTGGCACGGAGTT
+
CCCCCGGGGGGGGGGGGGGGGGGGGGGGGGGGGGGGGGGGGGGGGGGGGGGGGGGGGGGGGGGGGGGGGGGGGGGGGGGGGGGGGGGGGGGGGGGGGGGGGFFCFEGGGGGGGGGGGGGGGGGGGGGGGGGGGGGGGGGGGGGGGGGGGGGGGCFGGGGGGGGGGGGGGGGGGGGGFGFGGGGGGGGGGGFGGGGG>FGGFFFFFFFFFFB=BFFAEFFFFFFF>@>?B?D06>FFFFFFCFFFFDFF<CEE;@F?;?B?6>::6>>BBF?0?F(.2:DAA6(-(,(,(4,421707>>?:
@M04999:289:000000000-L3R54:1:1101:20103:6223 2:N:0:418
TGACTACTGGGGTATCTAATCCTGTTTGCTTCCCACGCTTTCGTCCATCAGCGTCAATCGTTATTTATTAACTTGTCTTCGCAATCGGGGTTCTGTGTAACATCTATGTATTTCACCGCCATACTACACATTCCATCTACTTCCTTACTATTCATGTTTAACAGTATCATCTGCAGTTCTACCGTTAATCTGCCGGTTTTCACTGCTGACCTATCAACCCGCCTACGCACCCTCTAAACCCAACAAATCCTGATAACCCTCGCATCCTCCGTATTACCGCGGCCGCCTGCACGTAGTTAGC
+
@@@<CF8C<,EFGGGGGGGGGG9C@E,C,C,,C66CFGF@FGGG>B7CF9F,:6,8,C,,;EC<FF,,,69,,,B,CAF@B,,+8@,BCC6FFA5@EFFC,,:EFFD,,55,,A,9,@F+@+,,49F,,,9F94,,9,,49EF,,@=,9=,3@,,4,7,47E,,@=EFD843,7?1@6?D+C8=+@C=,@F:A,+060=FF+<+?C+**:):8A*+3AFA>AB)10))00-)5)-***7)652((7(0>(**./...((67>F90(6))3(8(/()/)((-,((-(((-3(.((.3-:A4)
@M04999:289:000000000-L3R54:1:1101:23168:6244 2:N:0:418
GGGACTACAGGGGTATCTAATCTTGTTTTCTCCCCACGCTCTCGCATCTCAGCGTGAGTATCTGTCCAGAAGGCCGCCCTCGCCACCGGTATTTCTCCACATCTCTACGCATTTCACCGCTACACGTGGAATTCTACCCTCCTCTACAATACTCCACAGAACCAGTTTTATGTGCACTTTCCAGGTTGAGCCCGGGGCTCTCACACCTCTCATATATATCCCCCTCCACTCTCTTTACGCCCTGTCTCTCCCCTAATCGCGCGCACCCCCTTCTTTATCCCGGCCGCGCGCTCGGTGTATC
+
C9,,A8C6EEEFEC7F@FE,,,,66CCF8,,C<FGFF7@B@F,@F:FCFGGCCF,,,,66E<C,C<,<,FC<,,@+@>++:4F7?F,+8@7?,,9,C5<FEECFGFF,4C76+C,,E,+@+46FFF=F7+5,,,CA944,+6@EG,,7,,@=3E,@,6,@@==,@8,@D,,7=DC,*5*+2=DCF:,@,@C:F39CD49**/*=?F4)(*0**4++14=*1)62(/(6(),)5=)96)(8(3((//..))/((((().(((-(4(-(414(((-.)))--.(-((((,((-(-(,(-,).-
@M04999:289:000000000-L3R54:1:1101:8131:6270 2:N:0:418
TCAGACTACCGGGGTATCTAATCCTGTTCGCTCCCCACGCTTTCGTCCATCAGCGTCAATCGGTATTTAGTAACCTGCCTTCGCAATCGGGGTTCTGTGTAATATCTATGCATTTCACCGCTACACTACACATTCCAGCTACTTCAATACTATTCAAGATTAACAGTATCAACGGCAGTTCTACAGTTAAGCTGCAGGTTTTCACCGCTGACTTATCAACCCGCCTACGGACCCTTTAAACCCAATAAATCCGGATAACGCTCGCATCCTCCGTATTACCGCGGCTGCTGGCACGGAGTT
+
CCCCCGGGGGGGGGGGGGGGGGGGGGGGGGGGGGGGGGGGGGGGGGGGGGGGGGGGGGGGGGGGGGGGGGGGGGGGGGGGGGGGGGGGGGGGGGGGGGGGGGGGGGGGGGGGGGGGGGGGGGGGGGGGGGGGGGGGGGGGGGGGGGGGGGGGGGGGGGGGGGGGGGGGGGGGGGGGFGFGGGGGGGGGGGGGGGGGGGGGFFFFFFFFFFBFFFFFFFFFFABBBFFFF@FFFFFFFCFFFFFFD@FA<?EE@@@FFFFFFF?F>FFFFBFF>1:04<A<:6BBFBFFFFBBB?BF9B:<
@M04999:289:000000000-L3R54:1:1101:11954:6324 2:N:0:418
ATTACGACTACACGGGTATCTAATCCTGTTCGCTACCCATGCTTTCGAACCTCAGCGTCAGTTACAGACCAGAGAGCCGCCTTCGCCACTGGTGTTCTTCCATATATCTACGCATTCCACCGCTACACATGGAGTTCCACTCTCCTCTTCTGCACTCAAGAAAAACAGTTTCAGCTGCACTTCCCCGGTTAAGCCGAGGGCTTTCACAGCTGACTTGTTCTCCCGCCTGCGCTCGCTTTACGCCCAATAAATCCGGACAACGCTTGCCACCTACGTATTACCGCGGCTGCTGGCACGTAGT
+
CCCCCGGGGGGGGGGGGGGGGGGGGGGGGGGGGGGGGGGGGGGGGGGGGGGGGGGGGGGGGGGGGG9FGGGCFGFGGGGGGGGGGGGGGGGGGGGGGGGGGGGGFGGGGGGGGGGGGGGGGGGGGGGGGGG,EFGGGGGGGGGGGGGGGGGDGGGGGGG8ADFGGGGGGGGGGGGFFGFGGGGGGGDGGGEGGGGGDGGCBFFFFFFFFBFFFFFC3CFFFFFB2@FF<F0>F<0@DFFFCDDFFFBBF)<BF7B0<>>B:6>10(47<?:<?FFFFF?<9AF>0302(:BF(:??:?044
@M04999:289:000000000-L3R54:1:1101:15445:6334 2:N:0:418
TCGACTACCCGGGTATCTAATCCTGTTTGCTCCCCACGCTTTCGCATCTCAGCGTCAGTATCTGTCCAGAAGGCCGCCTTCGCCACCGGTATTCCTCCACATCTCTACGCATTTCACCGCTACACGTGGAATTCTACCTTCCTCTACAATACTCCAGATAACCAGTTTTAAGTGCAATTCCCAGGTTGAGCCCGGGGCTTTCACACCTAACTTAATTATCCGCCTACATGCCCTTTACGCCCAGTCATTCCGATTAACGCTCGCACCCTCCGTATTACCGCGGCTGCTGGCACGCAGTT
+
CCC,BGGG8@FCEFEGGGGGFDGGFGFDGFAFEGGGGCCGGGGGG7F:FFFD8FE@CEG<FFFFEFGFGEGGFGFGDEEGGGGGGGGDGF7FFF9<FFG=FFGFGGFGGGDFCFGGFGCGDEGCDFGA@F5:AB;DEGF9DFGGGCE8E,6AFGGG?DFAFGGG8FGGGDCFEED=F?A?8CGF6DFF8,DAFCC5;>DGFFA@FF463@@=EFAF88CEF2BDF?@EF3;)6@@E3>;B90(/437??EF;@;,49>(41113(4><B0<>B?0:)628(((-79625((3<<(-(36
@M04999:289:000000000-L3R54:1:1101:4299:6354 2:N:0:418
TCTACGACTACTAGGGTATCTAATCCTGTTTGCTCCCCACGCTTTCGCATCTCAGCGTCAGTATCTGTCCAGAAGGCCGCCTTCGCCACCGGTATTCCTCCACATCTCTACGCATTTCACCGCTACACGTGGAATTCTACCTTCCTCTACAATACTCCAGATAACCAGTTTTAAGTGCAATTCCCAGGTTGAGCCCGGGGCTTTCACACCTAACTTAATTATCCGCCTACATGCCCTTTACGCCCAGTCATTCCGATTAACGCTCGCACCCTCCGTATTACCGCGGCTGCTTGCACGGAGT
+
C@CCCGGGGGFFF,CCFDFGGFCGGGGGGGGFGGGFF7<BFCECG@CEBCFGGGFFGGCGGFEFGFGGDAGGGGGGGGGEGGGGGGCEG<FDF+FEFGFGGEFGGGDFFGGGGE@=FG9EAEGGGGGGGGFC7BFFFFEFGGGGCFFFAEGFFGFCEGGFFGGGGFCFFAFFDGGGFDF?FGFF,DFFFGFGGFGGGGDCAA4AA@B6<<BBEFFFFFF?69E4==@D>=3CE;=(;;EFEF06;?7;@EFC<?;7;@(?>?;6<6>((761<07<::2>><1,60329:?).(4866(2,
@M04999:289:000000000-L3R54:1:1101:7226:6394 2:N:0:418
GCTGACTACAAGGGTATCTAATCCTGTTCGCTCCCCACGCTTTCGTCCATCAGCGTCAATCGGTATTTAGTAACCTGCCTTCGCAATCGGGGTTCTGTGTAATATCTATGCATTTCACCGCTACACTACACATTCCAGCTACTTCAATACTATTCAAGATTAACAGTATCAACGGCAGTTCTACAGTTAAGCTGCAGGTTTTCACCGCTGACTTATCAACCCGCCTACGGACCCTTTAAACCCAATAAATCCGGATAACGCTCGCATCCTCCGTATTACCGCGGCTGCTGGCACGGAGTTT
+
CCCCCGGGGGGGGGGGGGGGGGGGGGGGGGGGGGGGGGGGGGGGGGGGGGGGGGGGGGGGGGGGGGGGGGGGGGGGGGGGGGGGGGGGGGGGGGGGGGGGGGGGGGGGGGGGGGGGGGGGGGGGGGGGGGGGGGGGGGGGGGGGGGGGGGGGGGGGGGGGGGGGGGGGGGGGGDGEFGFGFGGGGGGGGGFGGGGGGCFC<CFFFFEFFFBCFAFFFFFFFDFFAA=DFFFFBFFFFFFFFF<DFFFFFC?@0:;;69@0;F<>FBFFFFF<9<:7>>BA0>B;>>F<7)4(.8391>?B)
@M04999:289:000000000-L3R54:1:1101:15110:6397 2:N:0:418
TATGAGACTACTAGGGTATCTAATCCTGTTTGCTCCCCACGCTTTCGCATCTCAGCGTCAGTATCTGTCCAGAAGGCCGCCTTCGCCACCGGTCTTCCTCCACATCTCTACGCATTTCACCGCTACACGTGGAATTCTACCTTCCTCTACAATACTCCAGATAACCAGTTTTAAGTGCAATTCCCAGGTTGAGCCCGGGGCTTTCACACCTAACTTAATTATCCGCCTACATGCCCTTTACGCCCAGTCATTCCGATTAACGCTCGCACCCTCCGTATTACCGCGGCTGCTGGCACGGAGT
+
CCCCCGGGGGGGGGGGGGGGGFGGGGGGGGGGGGGGGGGGGGGGGGGGGGGGGGGGGGGGGGFGGGFGGGGGFGGGGGEGGGGGGGGGGGGGG+FGGGGGGGGGGGGGGGGGGGGGGGGGGGGGGGGGGGGGCGGGGGGGGGGGGGGGGGGGGGGGGGG8FFGGGGGGGEGGGGCFFGFGGGGGFFFGGGCF?FGGG>DC@DFFFFFFFFFFFFFFFFFFFFFF@F=DDBFFEEEBE@EFFF?;@81=E4CFFFEFF@@FF09:<>>;FF<:B:6?:<:929(3;(2>>B:)(4(<69964
@M04999:289:000000000-L3R54:1:1101:20550:6408 2:N:0:418
TGACTACCCGGGTATCTAATCCTGTTCGCTCCCCACGCTTTCGCTCCTCAGCGTCAGTGACGGCCCAGAGACCTGCCTTCGCCATCGGTGTTCTTCCCGATATCTACACATTCCACCGTTACACCGGGAATTCCAGTCTCCCCTACCGCACTCCAGTCCGCCCGTACCCGGCGCCGATCCACCGTTAAGCGATGGACTTTCACACCAGACGCGACGAACCGCCTACGAGCTCTTTACGCCCAATAAATCCGGATAACGCTTGCACCCTACGTATTACCGCGGCTGCTGGCACGTAGTTAGC
+
CCCCCGGGGGGGGGGGGGGGGGGGGGGGGGGGGGGGGGGGGGGGGGGGGGGGGGGGGGGGGGGGGGGGGGGGGFFGGGGGGGGGGGGGGGGGGGGGGGGGGGGGGGGGGGGFGGGGGGGGGGGGGGGGGGGGGGG>FGGGGGGGGGGGGGGGGGGGGGGGGGGGGGGGGGDGGGGDFGFGGFFEFC5;EFEEGEGGGGGGFFFFFFFFBFFFFEFDF>DF>9B?<<:34;>DAFFFF1<E;::?B7:4AF6>:FFBFF>:6:?22:?FFFFFFAF92<?F(2999?FF?FFF???:69)<6
@M04999:289:000000000-L3R54:1:1101:23592:6410 2:N:0:418
TGGAGACTACTAGGGTATCTAATCCTGTTTGCTCCCCACGCTTTCGCATCTCAGCGTCAGTATCTGTCCAGAAGGCCGCCTTCGCCACCGGTATTCCTCCACATCTCTACGCATTTCACCGCTACACGTGGAATTCTACCTTCCTCTACAATACTCCAGATAACCAGTTTTAAGTGCAATTCCCAGGTTGAGCCCGGGGCTTTCACACCTAACTTAATTATCCGCCTACATGCCCTTTACGCCCAGTCATTCCGATTAACGCTCGCACCCTCCGTATTACCGCGGCTGCTGGCACGGAGTT
+
CCCCCGGGGGGGGGGGGGGGGGGGGGGGGGGGGGGGGGGGGGGGGGGGGGGGGGGGGGGGGGGGGGGGGGGGGGGGGGGGGGGGGGGGGGGGDGGGGGGGGGGGGGGGGGGGGGGGGGGGGGGGGGGGGGGGGGGGGGGGGGGGGGGGGGGGGGGGGGGFGGGGGGGGFGGGGGGGFGFGGGFGGGGGGGGGGGGGGGDGFFFFFFFFFFE5BFFFFFFFFFFFFFFFFFFFEFDE@FCFF@B>@DFFFFFFFFFF@@E9;6:<>>>BFFFF:(((43<AABFB(4;><DFF:(5?4>>B4
@M04999:289:000000000-L3R54:1:1101:4273:6411 2:N:0:418
GGCAGACTACCCGGGTATCTAATCCTGTTCGCTACCCATGCTTTCGAACCTCAGCGTCAGTTACAGACCAGAGAGCCGCCTTCGCCACTGGCGTTCTTCCATATATCTACGCATTCCACCGCTACACATGGATTTCTACTCTCCTCTTCTGCACTCAAGAAAAACAGTTTCAGCTGCACTTCCCCGGTTAAGCCGAGGGCTTTCACAGCTGACTTGTTCTCCCGCCTGCGTTCGCTTTACGCCCACTAAATCCGGACAACGCTTGCCACCTACGTATTACCGCGGCTGCTGGCTAGTAGTT
+
C<CCCDFGGFCGGCFGGGGFFFFACGG@CFGGGGEGG9EFGGGFGCGGGD<CE,CFCFEGFGGF@EGGGGFGF@BF8:CFDGGGGFEEGGG,7@4@FA<FGGGEE<,5FC=FCCGE9FFCC7CG+EF<E,,A4@EF,6@A=,=DDGGGG,3=,DFG8E?9DFFGDGC===,@CADFFGFGFFFGDCCG>EG793;<*>*7A99FFFF45)(*78AA;AC?8>:=9@D7DF<@1;>(6=7AD09B<(2:()))899?>;04011(-,4)<:?:(,4):35<A(49(42;BFF?<(),))-.-
@M04999:289:000000000-L3R54:1:1101:26591:6416 2:N:0:418
CTGGGCTACTCGGGTATCTAATCCTGTTCGCTCCCCACGCTTTCGTCCATCAGCGTCAATCGGTATTTAGTAACCTGCCTTCGCAATCGGGGTTCTGTGTAATATCTATGCATTTCACCGCTACACTACACATTCCAGCTACTTCAATACTATTCAAGATTAACAGTATCAACGGCAGTTCTACAGTTAAGCTGCAGGTTTTCACCGCTGACTTATCAACCCGCCTACGGACCCTTTAAACCCAATAAATCCGGATAACGCTCGCATCCTCCGTATTACCGCGGCTGCTGGCACGGAGTTT
+
CCCCCGGGGGGGCGFGGGGGGGCFGGGGGGGGGGGGGGGGGGGGGGGFGGGGGGGGGGGGGGGGGGGGGGGGGGGGGGGGGGGGGCGGGGGGGGGGGGGGCGGGGGGGGGFGGFGGGFFGGGGGGGGGGGGGGGGGGGGGGGGFGGGGGGFGGGGGG84EDDFGGGGGGGGDGGGGFDFGGGGGGGGGGGGCFGGGFGGGFFFFFFFFFBFCBFFFEFFFFFFFFF?2@9@FFFDB@ECC;@<?DFFECFEE9@6;7<<?@DF9>>B>FFA:>B<?>AA<B(1-472::24?7>6;(4,2)
@M04999:289:000000000-L3R54:1:1101:17675:6462 2:N:0:418
ATGCTGACTACTCGGGTATCTAATCCTGTTTGCTCCCCACGCTTTCGCATCTCAGCGTCAGTATCTGTCCAGAAGGCCGCCTTCGCCACCGGTATTCCTCCACATCTCTACGCATTTCACCGCTACACGTGGAATTCTACCTTCCTCTACAATACTCCAGATAACCAGTTTTAAGTGCAGTTCCCAGGTTGAGCCCGGGGCTTTCACACCTAACTTAATTATCCGCCTACATGCCCTTTACGCCCAGTCATTCCGATTAACGCTCGCACCCTCCGTATTACCGCGGCTGCTGGCACGGAGT
+
CCCCCGGGGGGGGGGGGGGGGGGGGGGGGGGGGGGGGGGGGGGGGGGGGGGGGGGGGGGGGGGGGGGGGGGGFGGGGGEGGGGGGGGGGGGGGGGGGFGGGGGGGGGGGGGGGGGGGGGGGEGGGGGGGGGGCGEGGGGGGGGGGGGDGFGGGFGGGGGDCGGGGGGGGGGGGGGGFGFFFFGGGGGGGGFDGGCGG5DGBFFFFFFFF=B2>FFFEFFEFFFF>FFFDFFEEFEFE1;@C<@FB02@@AC?EEE0<@7CE:16?9>F>(-(44>B0:4626(,902;9:>>0::>174(-
@M04999:289:000000000-L3R54:1:1101:14378:6469 2:N:0:418
GTGACTACAGGGGTATCTAATCCTGTTCGCTCCCCACGCTTTCGTCCATCAGCGTCAATCGGTATTTAGTAACCTGCCTTCGCAATCGGGGTTCTGTGTAATATCTATGCATTTCACCGCTACACTACATATTCCAGCTACTTCAATACTATTCAAGATTAACAGTATCAACGGCAGTTCTACAGTTAAGCTGCAGGTTTTCACCTCTGACTTATCGACCCGCCTACGGACCCTTTAAACCCAATAAATCCGGATAACGATCGCATCCTCCGTATTACCGCGGCTGCTGGCACGGATTT
+
CCCCCGGGGGGGGGGGGGGGGGGGGGGEFGGFGGGGCFGGGGGGGEGGGGGGGGGGGFG<FEGGFGGGGFGGGGGGGGGGGFG:F@EFE:FGGGGFFFGFGGGGGGFFGGGGGGGGGGGGGGGGGGGGFDGGGGGGG8DDFGGGA=;CFGGFGGGGG8EGFGGGGGGGGGGG6EGGEGFGGGGC8FGGGGGGGFGGGCGGFFFFF*@AECFFFFFFFFFA?9BBFAB@2(6-:=BFFF9F@DFF@@FFE?;>B?;?>@1(43;:<:;?FB?6:??B4AFF9BBFF>BFF??:809>(-8
@M04999:289:000000000-L3R54:1:1101:22289:6471 2:N:0:418
TGACTACCCGGGTATCTAATCCTGTTTGCTCCCCACGCTTTCGCATCTCAGCGTCAGTATCTGTCCAGAAGGCCGCCTTCGCCACCGGTATTCCTCCACATCTCTACGCATTTCACCGCTACACGTGGAATTCTACCTTCCTCTACAATACTCCAGATAACCAGTTTTAAGTGCAATTCCCAGGTTGAGCCCGGGGCTTTCACACCTAACTTAATTATCCGCCTACATGCCCTTTACGCCCAGTCATTCCGATTAACGCTCGCACCCTCCGTATTACCGCGGCTGCTGGCCCGGAGTTAGC
+
CCCCCGGGGGGGGGGGGGGGGGGGGGGGGGGGGGGGGGGGGGGGGGGGGGGGGGGGGGGGGGGGGGGGGGGGGGGGGGGGGGGGGGGGGGGGGGGGGGGGGGGGGGGGGGGGGGGGGGGGGGGGGGGGGGGGGGEGGGGGGGGGGGGGGGGGGGGGADDGGGGGGGGGFGGGCGGGFGFGGGGGGGGCFGGGGGECGGGGFFFFFFFFFFEFFFFFFFFFFB@FFFFFFEFDFFFFFFFFFF<EEFFFFFE68;;CC1;3109;;B?6B?;BBFF><A6B90;1-408><(4912(37)62
@M04999:289:000000000-L3R54:1:1101:14019:6474 2:N:0:418
GTGACTACCAGGGTATCTAATCCTGTTTGCTCCCCACGCTTTCGCATCTCAGCGTCAGTATCTGTCCAGAAGGCCGCCTTCGCCACCGGTATTCCTCCACACCTCTACGCATTTCACCGCTACACGTGGAATTCTACCTTCCTCTACAATACTCCAGATAACCAGTTTTAAGTGCAATTCCCAGGTTGAGCCCGGGGCTTTCACACCTAACTTAATTATCCGCCTACATGCCCTTTACGCCCAGTCATTCCGATTAACGCTCGCACCCTCCGTATTACCGCGGCTGCTGGCACGGATTT
+
CCCCCGGGGGGGGGGGGGGGGGGGGGGGGGGGGGGGGGGGGGGGGDGGGGGGGGGGGGGGGGGGGGGGGGGCFFGGGGGGGGGGGGGGGGGGGGGGGGGGGGGGGGGGGGGGGGGGGGGGGGGGGGGGGGGGGGGGGFGGGGGGGGGGGGGGGGGGGGGFGGGGGGGGFGFFDFGGFGFGGGGGFEGGGGGGG>CDDDGGFFFFFFFFFFFFFFFFFFFFFFF@@FF@C*;EFFFFFEDFFF<0=<<CFFFFFDFFFFFF??;BFF6:?FBFF??F4AA<;0(9>9??DB::?FFB(-<
@M04999:289:000000000-L3R54:1:1101:26216:6504 2:N:0:418
GCGGACTACTGGGGTATCTAATCCTGTTCGCTACCCATGCTTTCGAACCTCAGCGTCAGTTACAGACCAGAGAGCCGCCTTCGCCACTGGTGTTCTTCCATATATCTACGCATTCCACCGCTACACATGGAGTTCCACTCTCCTCTTCTGCACTCAAGAAAAACAGTTTCAGCTGCACCTCCCCGGTTAAGCCGAGGGCTTTCACAGCTGACTTGTTCTCCCGCCTGCGTTCGCTTTACGCCCAATAAATCCGGACAACGCTTGCCACCTACGTATTACCGCGGCTGCTGGCACGTAGTT
+
CCCCCGGGGGGGGGGGGGGGGGGGGGGGGGGGGGGGGGGGGGGGGGGGGGGGGGGGGGGAFGGGGGGGGGGGGGGGGGGGGGGGGGGGGGFGFGGGGGGGGGGGDGGGGGGGGGGGGGGGGGGGGGGGGGGGGGGGGGGGGGGGGGGGGGGGGGGGGGFGGGGGGGGGGGGGGGGGFGFGGGGGGGGGEGGGGGGGGDGDFAFFFFFFFEFFFFFFFFFFFFBFFD?FFFFFFFDF?FFFFFFFFF2AABFB>;FB>B?F9??FFFF??FF:0<?B(:<4<(49BF>????04)(.(.3:
@M04999:289:000000000-L3R54:1:1101:24699:6541 2:N:0:418
GAGCCGACTACCAGGGTATCTAATCCTGTTCGCTCCCCACGCTCTCGTCCATCAGCGTCAATCGGTATCTAGTAACCTGCCTTCGCAATCGGGGTTCTGTGTAATATCTATGCATTTCACCGCTACACTACACATTCCAGCTACTTCAATACTATTCAAGATTAACAGTATCAACGGCAGTTCTACAGTTAAGCTGCAGGTTTTCACCGCTGACTTATCAACCCGCCTACGGACCCTTTAAACCCAATAAATCCGGATAACGCTCGCATCCTCCGTATTACCGCGGCCGCTGGCACGGGGT
+
CCCCCGGGGGGGGGGGGGGGGGCFGGGGFGGGGGGEGGGGGGGGGGGGGGGGGGGGGGGGGGGGGGGGGGGGGGGGGGCFGGGGGGDGDGFGDGEFGGGF<FFAFFGCGGGGGFGFFGGGGGGGGGGGGGGGGGGGGGG;FGGGGGGGGGFGGGGGGGGGGGGGGGGGGGGGGGGGFGFGGGGGGGGGGGGGFGGGFFGGFFBFFFFFFBBBFFFFFFFEABDA>@FFFF225@BFFD@FFCFFFFD@;E3CEFBF6;DE?0((-(,3?>FFA:11444).6:9(31(-1,(-404?((4-
@M04999:289:000000000-L3R54:1:1101:15184:6548 2:N:0:418
GCTGACTACCCGGGTATCTAATCCTGTTCGCTCCCCACGCTTTCGTCCATCAGCGTCAATCGGTATTTAGTAACCTGCCTTCGCAATCGGGGTTCTGTGTAATATCTATGCATTTCACCGCTACACTACACATTCCAGCTACTTCAATACTATTCAAGATTAACTGTATCAACGGCAGTTCTACAGTTAAGCTGCAGGTTTTCACCGCTGACTTATCAACCCGCCTACGGACCCTTTAAACCCAATAAATCCGGATAACGCTCGCATCCTCCGTATTACTGCGCCTGCTGGCACGGAGTTT
+
CCCCCGGGGGGGGGGGGGGGGGGFGGGGGGGGGGGGGGGGGGGGGGGGDGGGGGGGGDGGGGGGFGGGGGGGGGGGGGGGGGGGG:FGGDEDFGGGGGGGGFFGAEGGFFGGGGGGGGGGEG@EFGGGGGGGGFGGGAGGGGGFFF,@FGGDGGGG9,,@DADGFFGGGGGGGG6>>DFGGGGGFGGGGFFFGCFCGFGCFFFFFF>BBFADFFCFEFFFF9AF>F>B555>>DFF@E3CFF@F08)/>CFFF6;?FEF;><?F;>213<A:;:??02<))6:(1:2(:?(38?4-2(8:)
@M04999:289:000000000-L3R54:1:1101:14323:6551 2:N:0:418
GACTACCGGGGTATCTAATCCTGTTTGCTCCCCACGCTTTCGAGCATGAACGTCAGTGTTATCCCAGGAGGCTGCCTTCGCCATCGGTATTCCTCCACATCTCTACGCATTTCACTGCTACACGTGGAATTCTACCTCCCCCTGACACACTCTAGTTAGACAGTTTCAAATGCACGTCCCAAGTTGAGCTCGGGGATTTCACATCTGACTTATCTAACCGTCTGCGCTCGCTTTACGCCCAGTAATTCCGATTAACGCTCGCATCCTCCGTATTACCGCGGCTGCTGGCACGGAGTTAGCC
+
CCCCCGG+CFGGGGGGGGGGGGGGGGGGG9FGGGGGGGGGGGGGGEGGFGGGGGGGGGGGGGGGGGGGGGGGGGGGGGGGGGGGGGGGGGGGGGGGGGGGGGGGGGGGGGGGGGGGGGGGGGGGGGGGGGGGGGGGGGGGGGGGGGGGGGGGGGGGGGGGGGGGGGGGGGGGGGGGFGFGGGGGGGFGGDGGGGGGGGGGFFFFFFFFFFFFFFFFEFFBEFFFFFFBFFFDFFEEF@>F?;@CFEFFFFFFFD?>06?F1>;?FFFFFFB:??FFA:1149>F?:BFB<>?>3(326<A7
@M04999:289:000000000-L3R54:1:1101:26836:6604 2:N:0:418
ATTGACTACTGGGGTATCTAATCCTGTTCGCTCCCCACGCTTTCGTCCATCAGCGTCAATCGGTATTTAGTAACCTGCCTTCGCAATCGGGGTTCTGTGTAATATCTATGCATTTCACCGCTACACTACACATTCCAGCTACTTCAATACTATTCAAGATTAACAGTATCAACGGCAGTTCTACAGTTAAGCTGCAGGTTTTCACCGCTGACTTATCAACCCGCCTACGGACCCTTTAAACCCAATAAATCCGGATGACGCTCGCATCCTCCGTATTACCGCGGCTGCTGGCACGGAGTT
+
CCCCCGGGGGGGGGGGGGGGGGGGGGGGGGGGGGGGGGGGGGGGGGGGGGGGGGGGGGGGGGGGGGGGGGGGGGGGGGGGGGGGGGGGGGGGGGGGGGGGGGGGGGGGGGGGGGGGGGGGGGGGGGGGGGGGGGGGGGGGGGGFGGGGGGGGGGGGGGGGGGGGGGGGGGGGGGDGDGDGGGGGGGGGGGGGGGGGGGGGFFFFFFDFFFFFBFFFFFFDF>FAB>FFD>DFFFFFFFCFFFF;=DF8CCE8@B?FF@EFF;<>>>BBFFB:9:::7BD6?92069>??DF67?6>BFB<
@M04999:289:000000000-L3R54:1:1101:7058:6607 2:N:0:418
TGGGGACTACTAGGGTATCTAATCCTGTTTGCTCCCCACGCTTTCGCATCTCAGCGTCAGTATCTGTCCAGAAGGCCGCCTTCGCCACCGGTATTCCTCCACATCTCTACGCATTTCACCGCTACACGTGGAATTCTACCTTCCTCTACAATACTCCAGATAACCAGTTTTAAGTGCAGTTCCCAGGTTGAGCCCGGGGCTTTCACACCTAACTTAATTATCCGCCTACATGCCCTTTACGCCCAGTCATTCCGATTAACGCTCGCACCCGCCGTATTACCGCTGCTGCTGGCACGGAGTT
+
CCCCCGGGGGGGGGGGGGGGGGGGGGGGGGGGGGGGGGGGGGGGGGGGDCFGGGGGGGGGGFFGGGGGGGGGGGGGGGGGGGGGGGGGGGGGGGGGGCFGGGGGGGGGGGGGGGGGGGGGGGGGGGFGFGDGGFEGGGGGGGGGGGGGGGGGGGGCGFGGGGGGFGGFGGGGGGGFFGFGGGDDDFC@FFCGFGGGGGCCBFFFFFFFFFF=DFAAEFFEFFFDFFF@BEFEE:2;;E9=;;BB;?EFF<CEFF03;@EE;>FFB906>((--7,:::<<)4>290::?:2:11<?0>12.
@M04999:289:000000000-L3R54:1:1101:25548:6614 2:N:0:418
GGACTACACGGGTATCTAATCCTGTTTGCTCCCCACGCTTTCGCATCTCAGCGTCAGTATCTGTCCAGAAGGCCGCCTTCGCCACCGGTATTCCTCCACATCTCTACGCATTTCACCGCTACACGTGGAATTCTACCTTCCTCTACAATACTCCAGATAACCAGTTTTAAGTGCAATTCCCAGGTTGAGCCCAGGGCTTTCACACCTAACTTAATTATCCGCCTACATGCCCTTTACGCCCAGTCATTCCGATTAACGCTCGCACCCTCCGTATTACCGCGGCTGCTGGCACGGAGTTAGC
+
CCCCCGGGGGGGGGGGGGGGGGGGGGGGGGGGGGGGGGGGGGGGGGGGGGGGGGGGGGGGGGGGGGGGGGGGGGGGGGGGGGGGGGGGGGGGGGGGGGGGGGGGGGGGGGGGGGGGGGGGGGGGGGGGGGGGGGGGGGGGGGGGGGGGGGGGGGFGGGFFGGGGGGGGGGCGGGGGFGFGGGGGGGGGGGGGDGGGGGGGFFFFFFFFFFFFFFFFFFFEBFFFFFFFEFEFFFFE9@FE>;;@@EFEFFFFD0;C<;;@FFF969BFFFFFF:>45>0047909:43:?()3(443<<A4
@M04999:289:000000000-L3R54:1:1101:22426:6621 2:N:0:418
TCGACTACTCGGGTATCTAATCCTGTTCGCTCCCCACGCTTTCGTCCATCAGCGTCAATCGGTATTTAGTAACCTGCCTTCGCAATCGGGGTTCTGTGTAATATCTATGCATTTCACCGCTACACTACACATTCCAGCTACTTCAATACTATTCAAGATTAACAGTATCAATGGCAGTTCTACAGTTAAGCTGCAGGTTTTCACCGCTGACTTATCAACCCGCCTACGGACCCTTTAAACCCAATAAATCCGGATAACGCTCGCATCCTCCGTATTACCGCGGCTGCTGGCACGGAGTT
+
CCCCCGGGGGGGGGGGGGGGGGGGGGGGGGGGGGGGGGGGGGGGGGGGGGGGGGGGGGGGGGGGGGGGFGGGGGGGGGGGGGGGEGGGGGGGGGGGGGGGGGGFGGGGGGGGGGGGGGGGGGGGGGGGGGGGGGGGGGGGGGGGGGFFGGGGGGGGGCGGGGGGGGGGGGG,@DDGEGFGGGGGGGFGGGGGGGGGGGGGFFFFFEFFB5CEFFFFFFFBE=ABFFFFAFFFFFFECEEFDF@0=;EECFFF9;;<EFF06;>BBBFFFFB>FF:?A<<0(1669;<:D??F??0>038
@M04999:289:000000000-L3R54:1:1101:5669:6622 2:N:0:418
GGGACTACAGGGGTATCTAATCCTGTTTGCTCCCCACGCTTTCGCATCTCAGCGTCAGTATCTGTCCAGAAGGCCGCCTTCGCCACCGGTATTCCTCCACATCTCTACGCATTTCACCGCTACACGTGGAATTCTACCTTCCTCTACAATACTCCAGATAACCAGTTTTAAGTGCAATTCCCAGGTTGAGCCCGGGGCTTTCACACCTAACTTAATTATCCGCCTACATGCCCTTTACGCCCAGTCATTCCGATTAACGCTCGCACCCTCCGTATTACCGCGGCTGCTGGCACGGAGTT
+
CCCCCGGGGGFGGGGGGGGGGGFGGGGGGGGGGGGGGGGGGGGGGEEGGGGGGGGGGGGGGGGGGGGGGGGGGGGGGGGGGGGGGGGGEGGGGGGGGGGGGGGGGGGGGGGGGGGGGGGGGGGGGGGGGGGGGGGGGGGGGGGGGGGGGGGGGGGGGGGGGGGGGGGGGGGGGGGGFGDGGGGGFGGGGGGFGGGGDDDGFFFAFFEFFFFFFFFFEFFEA>BF?=D9EF@EFF8@CC<E31;=FEFFFFFF;?FDECF>BFFF>>;?F?BF?0834<F?FFF>F;?B??BFF696(-8
@M04999:289:000000000-L3R54:1:1101:20895:6643 2:N:0:418
GACTACCCGGGTATCTAATCCTGTTTGCTCCCCACGCTTTCGCATCTCAGCGTCAGTATCTGTCCAGAAGGCCGCCTTCGCCACCGGTATTCCTCCACATCTCTACGCATTTCACCGCTACACGTGGAATTCTACCTTCCTCTACAATACTCCAGATAACCAGTTTTAAGTGCAATTCCCAGGTTGAGCCCGGGGCTTTCACACCTAACTTAATTATCCGCCTACATGCCCTTTACGCCCAGTCATTCCGCTTAACGCTCGCACCCTCCGTATTACCGCGGCTGCTGGCACGGAGTTGGCC
+
CCCCCGGGGGGGGGGGGGGGGGGGGGGGGGGGGGGGGGGGGGGGGGGGGGGGGGGGGGGGGGGGGGFFGGGGGGGGGGGGGGGGGGGGEGGGGGGGGGGGGGGGGGGGGGGGGGGGGGGGGGGGGGGGGGGGGGGGGGGGGGGGGGGGFGGGGGGGGFFGGGDFGGGGG9FGGGGGFGFFGG+CFGGGEFGG7EGDGGGGAFFFEFFABFFEEAA>?FF?F=>FF@F?@EFE@FEF;F@E?@=@9?CEF1(6;;;E023<>>0;B?BFB041::BFA129(((914:(:0<2(,(47)(.,
@M04999:289:000000000-L3R54:1:1101:12314:6647 2:N:0:418
CAGAAGACTACTGGGGTATCTAATCCTGTTCGCTCCCCACGCTTTCGCTCCTCGGCGTCAGTGACGGCCCAGAGACCTGCCTTCGCCATCGGTGTTCTTCCCGATATCTACACATTCCACCGTTACACCGGGAATTCCAGTCTCCCCTACCGCACTCCAGTCCGCCCGTACCCGGCGCCGATCCACCGTTAAGCGATGGACTTTCACACCAGACGCGACGAACCGCCTACGAGCTCTTTACGCCCAATAAATCCGGATAACGCTTGCACCCTACGTATTACCGCGGCTGCTGGCACGTAGT
+
CCCCCGGGGGGGGGGGGGGGGGGGGGGGGGGGGGGGGGGGGGGGGGGGGGGGG@FGGGGGGGGGGGGGGGGGGGGGGGFGGGGGEGGGGGGGGGGGGGGGGGGGEEGGGGGGGGGGGGGGGGGGGGGGGGGDFEGGGGGGGGGGDGGGGGGGGGGGGGGFGGGGGGGGGGGGGGGGFGFGGGGG?GGGGGGFFGGDGGGGFFFFFFFFFBFFFFFF>>BFFFFFF>F0:?F??9(462<=AF:99:08?)624:>948?FFFFFFBF7?:BF0<3:B<BABA:6B;>F0<:?(8(53(484
@M04999:289:000000000-L3R54:1:1101:3370:6659 2:N:0:418
TGACTACTCGGGTATCTAATCCTGTTTGCTCCCCACGCTTTCGCATCTCAGCGTCAGTATCTGCCCAGAAGGCCGCCTTCGCCACCGGTATTCCTCCACATCTCTACGCATTTCACCGCTACACGTGGAATTCTACCTTCCTCTACAATACTCCAGATAACCAGTTTTAAGTGCAATTCCCAGGTTGAGCCCGGGGCTTTCACACCTAACTTAATTATCCGCCTACATGCCCTTTACGCCCAGTCATTCCGATTAACGCTCGCACCCTCCGTATTACCGCGGCTGCTGGCACGGAGTTAGC
+
CCCCCGGGGGGGGGGGGGGGGGGGGGGGGGGGGGGGGGGGGGGGGGGGGGGGGGGGGGGGGGGGGGGGGGGGGGGGGGGGGGGGGGGGGGGGGGGGGGGGGGGGGGFGGGGGGGGGGGGGGGGGGGGFFGGGGFGGGGGGGGGGGGGGGGGGGGGGGGGGGGGGGGGGGGGF=DFGFGFGGGFGGGGGGGGGGDGGGGGGFFFFFFFFFFFFFFFFFFF9>BDFFFFFFFFFFFE<CD@FFFFEEEFEC?17187EEFFFFFFFFFFB0?>6(.5>A6?9>>9>BB?FFF?>(-7(47942
@M04999:289:000000000-L3R54:1:1101:12580:6661 2:N:0:418
TGGGACTACTCGGGTATCTAATCCTGTTTGCTCCCCACGCTTTCGCATCTCAGCGTCAGTATCTGTCCAGAAGGCCGCCTTCGCCACCGGTATTCCTCCACATCTCTACGCATTTCACCGCTACACGTGGAATTCTACCTTCCTCTACAATACTCCAGATAACCAGTTTTAAGTGCAATTCCCAGGTTGAGCCCGGGGCTTTCACACCTAACTTAATTATCCGCCTACATGCCCTTTACGCCCAGTCATTCCGATTAACGCTCGCACCCCCCGTATTACCGCGGCTGCTGCCAAGGATTTC
+
CCC<@FGGGGGGGGGGGGGGGGCDFGGGGGGGGGGGG:@C:FGFGEEGGGFG<FGFGGGECFGGFGGGGGGDDFCG7FGGCEFGFCF?FCFGGFCFGGGGGGGGDFGDADEEGGGGGGGGGG@FGGEGFCFCFCGGGGGGGGGGGGF=DFGGGG?D8=ADAEF8B=E=DFGGGGFGBDFG?GF93@FG67@EFC7>*<79A?BFAFFDBF==EFFFEFA8BE2>>DFD6C?F35;55>E33>@@0=<<E<6?12716?;(,((-421>(((-(-,(3-:<,1-33(30)))())((.)).)
@M04999:289:000000000-L3R54:1:1101:10747:6691 2:N:0:418
GGACTACTGGGGTATCTAATCCTGTTTGCTCCCCACGCTTTCGCATCTCAGCGTCAGTATCTGTCCAGAAGGCCGCCTTCGCCACCGGTATTCCTCCACATCTCTACGCATTTCACCTCTACACGTGGAATTCTACCTTCCTCTACAATACTCCAGATAACCAGTTTTAAGTGCAATTCCCAGGTTGAGCCCGGGGCTTTCACACCTAACTTAATTATCCGCCTACATGCCCTTTACGCCCAGTCATTCCGATTAACGCTCGCACCCTCCGTATTACCGCGGCTGCTGGCACGGAGTTAGC
+
6BCCCGGGGGGGGGGGGFGGGGGGGGGGGDFDFCF@FGGGGGGGGGGGGGGGGFEFGGGGGGDFGGGFGGGDDGEGGGGGGGGGGG7CFEGFGGGGGGGGFGGGGGGFG@FGFGGGG,EEFGGGGGGGDDFGFGGGFGGFGGGGGGGGGDGGGG?DF9DFGGFFEFGGGGGG83CAFFFGF?=D8DEGFG:@E6CDD7DF5BFAFEFFEFEFFFFFC6A65=@FFFECCBFFF@B;@5<>B<2@EFFEEF;?(:7CC<;123;>F>B??FFF:?FBFF:>2291>:723??F6106,1)4)
@M04999:289:000000000-L3R54:1:1101:23153:6696 2:N:0:418
GCGGACTACCCGGGTATCTAATCCTGTTTGCTCCCCACGCTTTCGTCCATCAGCGTCAATCGGTATTTAGTAACCTGCCTTCGCAATCGGGGTTCTGTGTAATATCTATGCATTTCACCGCTACACTACACATTCCAGCTACTTCAATACTATTCAAGATTAACAGTATCAACGGCAGTTCTACAGTTAAGCTGCAGGTTTTCACCGCTGACTTATCAACCCGCCTACGGACCCTTTAAACCCAATAAATCCGGATAACGCTCGCATCCTCCGTATTACCGCGGCTGCTGGCACGGAGTTT
+
CCCCCGGGGGGGGGGGGGGGGGGGGGGGGGGGGGGGGGGGGGGGGGGGGGGGGGGGGGGGGGGGGGGGGGGGGGGGGGGGGGGGGGGGGGGGGGGGGGGGGGGGGGGGGFGGGGGGGGGGGEGGGGGGGGGGGGGGGGGGGGGGGGGGGGGGGGGFGGGGGGGGGGGFGGGGGGGGFGFGGGGGGGFEFGAFGGFGGGFGFFFFFFFFFFFFFFFFFFFFFFFFFDDFD92@BFFFFCEFFF??<DEF;6C19@@017;;B:<69(13,4709:08?BFA62;B;6>B::7<B??>(,28)
@M04999:289:000000000-L3R54:1:1101:14490:6697 2:N:0:418
GAGTGACTACCCGGGTATCTAATCCTGTTCGCTCCCCACGCTTTCGTCCATCAGCGTCAATCGGTATTTAGTAACCTGCCTTCGCAATCGGGGTTCTGTGTAATATCTATGCATTTCACCGCTACACTACACATTCCAGCTACTTCAATACTATTCAAGATTAACAGTATCAACGGCAGTTCTACAGTTAAGCTGCAGGTTTTCACCGCTGACTTATCAACCCGCCTACGGACCCTTTAAACCCAATAAATCCGGATAACGCTCGCATCCTCCGTATTCCCGCGGCTGCTGGCACGGAGTT
+
CCCCCGGGGGFGGGGGGGGGGGGGGGGGGGGGGGGGGGGGGGGGGGGGGGGGGGGGGGGGGGGGGCFGGGDFFGGGGGGGGGGGGGCGGGGGGGGGGGGGGGGGGGGGGGGGGGGGGGGGGDGGGGGGGGGGGGGGGGFGGGGGGGGGGGGGGGGGGGGGGGGGGGGGGGGGGGCEAGFGGGGGGFFGGGGGGGGGGFGGFCFFFFFFFFFFFFFFFFF?FBABFFF?>25@FFFFFFEFFFFFF@@@FFFF8>;;@DFFDF?F>6>FF?FFF;?BBF)4<:BB(7;>BBFF6:BF>>034
@M04999:289:000000000-L3R54:1:1101:11803:6728 2:N:0:418
GACTACCGGGGTATCTAATCCTGTTCGCTCCCCACGCTTTCGTCCCTCAGCGTCAATCGGTATTTAGTAACCTGCCTTCGCAATCGGGGTTCTGTGTAATATCTATGCATTTCACCGCTACACTACACATTCCAGCTACTTCAATACTATTCAAGATTAACAGTATCAACGGCAGTTCTACAGTTAAGCTGCAGGTTTTCACCGCTGACTTATCAACCCGCCTACGGACCCTTTAAACCCAATAAATCCGGATAACGCTCGCATCCTCCGTATTACCGCGGCTGCTGGCACGGAGTTAGCC
+
CCCCCGGGGGGGGGGGGGGGGGGGGGGGGGGGGGGGGGGGGGGGG,EGGFGGGGFGGGGGGFGGGGAFFGGGGGGGGGGGG:FGGGGGGGGGGGGGGGGGFGGGGGGGGGGGGGGGGGGGGGGGGGGGGGGGGGGGGGGGGGGGGGGGCGGGGGGFGGGGGGGFFGGGAFECEGGGFGFFGG7EGGFGGGGGGGFGGGGGFFFEFFFFFFFEFFFFFFFFFFF?F=@FFFFFFFEFFFFFFFFFEEEFF;@FDFFFFFFFFF>B9BFF?FF<BF>FF?B>F>FFFFF,6:??(,(4?FBA8
@M04999:289:000000000-L3R54:1:1101:11697:6740 2:N:0:418
GTGACTACCAGGGTATCTAATCCTGTTTGCTCCCCACGCTTTCGCATCTCAGCGTCAGTATCTGTCCAGAAGGCCGCCTTCGCCACCGGTATTCCTCCACATCTCTACGCATTTCACCGCTACACGTGGAATTCTACCTTCCTCTACAATACTCCAGATAACCAGTTTTAAGTGCAATTCCCAGGTTGAGCCCGGGGCTTTCACACCTAACTTAATTATCCGCCTACATGCCCTTTACGCCCAGTCATTCCGATTAACGCTCGCACCCTCCGTATTACCGCGGCTGCTTGCACGGAGTT
+
CCCCCGGGGGCFGGGGGGGGGGGGGGGGGGGGGGGGGGGGGGGDG,CGGGGGGGGGGGGGGGGGGGGGGGGGGGGGGGGGGGGGGGGGGGGGGGGGGGGGGGGGGGGGGGGGGGGGGGGGGGGGGGGAFGFGGFG;FGGGGGGGGGGGFGEGFGGG8AEFCGGGGGGGGFF8E=FGDFFGGGGG+DFFFCFGG6>DCDGGFFFFFFFFFBDFEA+BAFFFF=BFFFF2;?FEFFBE4C<DFF11;EAFFFFF(;8?44(7?B11(46?<FF0-(.42<<049>>>42243<><4090::
@M04999:289:000000000-L3R54:1:1101:10833:6751 2:N:0:418
TGGACTACAGGGGTATCTAATCCTGTTCGCTCCCCACGCTTTCGTCCACCAGCGTCAATCGGTATTTAGTAACCTGCCTTCGCAATCGGGGTTCTGTGTAATATCTATGCATTTCACCGCTACACTACACATTCCAGCTACTTCAATACTATTCAAGATTAACAGTATCAACGGCAGTTCTACAGTTAAGCTGCAGGTTTTCACCGCTGACTTATCAACCCGCCTACGGACCCTTTAAACCCAATAAATCCGGATAACGCTCGCATCCTCCGTATTACCGCGGCTGCTGGCACGGAGTT
+
CBCCCGGGGGFGGGGGGGGGGGGGGGGGGGGGEGGGGGGGGGGGGGGGGGGGGGGGGGGGGGGGGGGFGGGGGGGGGGGGGGGGGGGGGGGGGGGGGGGGGGGGGGGGGGGGGGGGGGGGGGGGGGGGGGGGGGGGEFGGGGGGGGGGGGFGGGGGFGFFCEGGGGGGGGGGGGGGFGFGGFGGGGGGGGGGGGGGGGGGFFFFFFFFFFFEEFFFFFFFBFFFDFFF2@FFFFFFFFEFFFFFDEEFFFFB@;?FE;;>F?BFFFBBFAFFFF0:<FBFFB9>BB?:5:?BF<>21:<
@M04999:289:000000000-L3R54:1:1101:17020:6755 2:N:0:418
AGGACTACCGGGGTATCTAATCCTGTTCGCTACCCATGCTTTCGAACCTCAGCGTCAGTTACAGACCAGAGAGCCGCCTTCGCCACTGGTGTTCTTCCATATATCTACGCATTCCACCGCTACACATGGAGTTCCACTCTCCTCTTCTGCACTCAAGAAAAACAGTTTCAGCTGCACTTCCCCGGTTAAGCCGAGGGCTTTCACAGCTGACTTGTTCTCCCGCCTGCGTTCGCTTTACGCCCAATAAATCCGGACAACGCTTGCCACCTACGTATTACCGCGGCTGCTGGCACGTAGTT
+
CCCCCGGGGGDGGGGGGGGGGGGGGGGGGGGGGGGGGGGGGGGGGEFFGGGGGGGGGGGGGGGGGGGGGGGGGGGGGGGGGGGGGGGGGGGGGGGGGGGGGGGGGGGGGGGGGGGGGGGGGGGGGFGCGFFGGGGGGGGGGGGGGGGGGGGGGGGGGFFCFGGGGGGGGGGGGGGGFGFGGGGGGGGDC7EGGGGGDDGGFFFFFFFF:BDFFAFFFFFFFFFBF?6:DD;;BFFFFF;DFBFF8:<4<ABFF0>>FF(4:?BBFFFFF?B0:<B>BFF?>;6>BFFFB?BBFF?B1:4
@M04999:289:000000000-L3R54:1:1101:17615:6786 2:N:0:418
TGACTACCCGGGTATCTAATCCTGTTTGCTCCCCACGCTTTCGCATCTCAGCGTCAGTATCTGTCCAGAAGACCGCCTTCGCCACCGGTATTCCTCCACATCTCTACGCATTTCACCGCTACACGTGGAATTCTACCTTCCTCTACAATACTCCAGATAACCAGTTTTAAGTGCAATTCCCAGGTTGAGCCCGGGGCTTTCACACCTAACTTAATTATCCGCCTACATGCCCTTTACGCCCAGTCATTCCGATTAACGCTCGCACCCTCCGTATTACCGCGGCTGCTGGCACGGAGTTAGC
+
C<CCCGGGGGGEGGGGGGGGGGGGGGGGGGGGFGGGGGGGGGGGGGGGGGGGGGGGGGGGGGGGGGGGGGGGGGGGGGGGGGGGGGGGGGGGGGGGGGGGGGGGGGGGGGGGGGGGGGGGGGGGGGGGGGGGGGFGGGGGGGGGGGGGGGGGGGGGGGGFGGGGGGGGGGAFGGGGFGFGGGGGGGGGFFGGGGGGGGGGFFFFFFFF@FFFFFFFFFFE4>DFFFECEF5=@FEC9@DA@@;44)<<CE;8?FFFE?>??FF>>FFFB?6:67?DFABB>>049??FFFFB:019B?>A9
@M04999:289:000000000-L3R54:1:1101:4201:6788 2:N:0:418
AATATGACTACCCGGGTATCTAATCCTGTTCGCTCCCCACGCTTTCGCTCCTCAGCGTCAGTGACGGCCCAGAGACCTGCCTTCGCCATCGGTGTTCTTCCCGATATCTACACATTCCACCGTTGCACCGGGAATTCCAGTCTCCCCTACCGCACTCCAGTCCGCCCGTACCCGGCGCCGATCCACCGTTAAGCGATGGACTTTCACACCAGACGCGACGAACCGCCTACGAGCTCTTTACGCCCAATAAATCCAGATAACGCTTGCACCCTACGTATTACCGCGGCTGCTGGCACGTAGT
+
CCCCCGGGGGFFFGGCFGGGGGCFGEGFGGGEFFGGGGGG@FGEGGGGGGGGGGFFEFCFEFFGGDEGGGGGGGGGGEGFGGGGGGEGECFGGGGGGGGEGGGGGGGG9EGGGGGGGGGGGGGF+=FFCGG@@E=DGGGGFFGGEGGGG=8+@EGGGGF?FGGGEGEGGGGGGGGGFDFDD5DGGFGGE*8=CGG:FG*5AFAFFCFFFFF<FFFF9BDF:19B>9;21?13:B9?F7A?>?B>FF?FFBAAF:><D2<AFFF033:??F?F?F6?))(:AFF6>0(4;<)47?F2:B1(-
@M04999:289:000000000-L3R54:1:1101:23357:6802 2:N:0:418
GAGACGACTACACGGGTATCTAATCCTGTTCGCTCCCCACGCTTTCGTCCATCAGCGTCAATCGGTATTTAGTAACCTGCCTTCGCAATCGGGGTTCTGTGTAATATCTATGCATTTCACCGCTACACTACACATTCCAGCTACTTCAATACTATTCAAGATTAACAGTATCAACGGCAGTTCTACAGTTAAGCTGCAGGTTTTCACCGCTGACTTATCAACCCGCCTACGGACCCTTTAAACCCAATAAATCCGGATAACGCTCGCATCCTCCGTATTACCGCGGCTGCTGGCACGGAGT
+
CCCCCGGGGGGGGGGGGGGGGGGGGGGGGGGGGGGGGGGGGGGGGGGGGGGGGGGGGGGGGGGGGGGGGGGGGGGGGGGGGGGGGGGGGGGGGGGGGGGGGGGGGGGGGGGGGGGGGGGGGGGGGGGGGGGGGGGGGGGGGGGGGGGGGGGGGGGGGGGGGGGGGGGGGGGGGGGGDDDGGGGGGGGGGGGGGGGGGGGGFFFFFFFBFFFFBFFFFFFEFBD@F=B@?FF2?BBFFFEFFCEF?F?FFF9CEFF@<DFB>:;BFBFFFFF?B:><:?BBFFFFF>FFFF??4:2<B>>B2
@M04999:289:000000000-L3R54:1:1101:26236:6827 2:N:0:418
TGACTACCGGGGTATCTAATCCTGTTTGCTCCCCACGCTTTCGCATCTCAGCGTCAGTATCTGTCCAGAAGGCCGCCTTCGCCACCGGTATTCCTCCACATCTCTACGCATTTCACCGCTACACGTGGAATTCTACCTTCCTCTACAATACTCCAGATAACCAGTTTTAAGTGCAGTTCCCAGGTTGAGCCCGGGGCTTTCACACCTAACTTAATTATCCGCCTACATGCCCTTTACGCCCAGTCATTCCGATTAACGCTCGCACCCTCCGTATTACCGCGGCTGCTGGCACGGAGTTAGC
+
CCCCCGGGGGGGGGGGGGGGGGFGGGGGGGGGGGGGGGGGGGDGGGGGGGGGGGGGGGGGGGGGGGGGGGGGGGGGGGGGGGGGGGGGFGGGGGGGGGGGCGGGGGGGGGGGGGGGGGGGGGGGGGGEGGGGEGGGGGGGGGGGGGGGGGGFGGGGGGGGGFGGGGGGGGFFGGGGFGFFDGGGGGGGGFGGGGGGGGGGFFFFFFFFFDCCFFFCCFFCFFF?2@@??FE@E33>E0<B6<D@EFFEFE;(;?:><?91:9>>FFF??F>:1?2AFD:>B66>;F?FFB<??39>,:264
@M04999:289:000000000-L3R54:1:1101:5154:6832 2:N:0:418
CCTGACTACTCGGGTATCTAATCCTGTTTGCTCCCCACGCTTTCGCATCTCAGCGTCAGTATCTGTCCAGAAGGCCGCCTTCGCCACCGGTATTCCTCCACATCTCTACGCATTTCACCGCTACACGTGGAATTCTACCTTCCTCTACAATACTCCAGATAACCAGTTTTAAGTGCAATTCCCAGGTTGAGCCCGGGGCTTTCACACCTAACTTAATTATCCGCCTACATGCCCTTTACGCCCAGTCATTCCGATTAACGCTCGCACCCTCCGTATTACCGCGGCTGCTGGCACGGAGTTT
+
CCCCCGGGGEGGGGGEGGGGGGFFDGGGGGGGGGGGGGGGGFGGGG>CEGGGGGGEEGEGGGGGGGFGGGCECFGGGGGGGGCGGGGGGDGGGGGDGGGGGGGGGGGFGGGG@FGGGGGGGDGGGGGBAE7FFGFGDGGGGCGFGGGGFCGGGFG8FEEGGGGGC8FCCEFFGD?FFGDFFD8=FFGGGGFFE6ED>DGCFF>ACFFF)<6:8FFFFFF5=8@@26(-0@?BEF3=@74>0;B@@@))1).533;;?EC?>:(-709>?F:?F?07>ABB:9(4604644?B()(,(1((-
@M04999:289:000000000-L3R54:1:1101:12811:6840 2:N:0:418
GTGGACTACTCGGGTATCTAATCCTGTTTGCTCCCCACGCTTTCGCATCTCAGCGTCAGTATCTGTCCAGAAGGCCGCCTTCGCCACCGGTATTCCTCCACATCTCTACGCATTTCACCGCTACACGTGGAATTCTACCTTCCTCTACAATACTCCAGATAACCAGTTTTAAGTGCAATTCCCAGGTTGAGCCCGGGGCTTTCACACCTAACTTAATTATCCGCCTACATGCCCTTTACGCCCAGTCATTCCGATTAACGCTCGCACCCTCCGTATTACCGCGGCTGCTGGCACGGAGTTT
+
CCC8CEGFGG8FGGGGGGGGGGGGGGGGGGGGGGGGGGGGGGGGGGGGGGGGGGGGGGGGGGGGGGAEEGG,FGFG>FGGGGGGGGGGGGGGGGGGGGGGGGGGGGGGGFGEGGGGGGGGGEFGGGGGGGGGGGGGFGGGGGGGGGGGFGFGGGFGGFGGGGGGFGGGGGGGGGGGFGFGDGFFD:EGDF6CGFGGGGGGFFFFFFFFDEEFFFFFFFFFFF@FFFFFFFEF=DFFFEFFFF@?;@EAEEEEF18@@FF;>?B6>FFBFFFFFFFB?ADB162(7(-:F2:?BF6B696:)
@M04999:289:000000000-L3R54:1:1101:19987:6846 2:N:0:418
AGACTACTCGGGTATCTAATCCTGTTCGCTCCCCACGCTTTCGTCCATCAGCGTCAATCGGTATTTAGTAACCTGCCTTCGCAATCGGGGTTCTGTGTAATATCTATGCATTTCACCGCTACACTACACATTCCAGCTACTTCAATACTATTCAAGATTAACAGTATCAACGGCAGTTCTACAGTTAAGCTGCAGGTTTTCACCGCTGACTTATCAACCCGCCTACGGACCCTTTAAACCCAATAAATCCGGATAACGCTCGCATCCTCCGTATTACCGCGGCTGCTGGCACGGAGTTAGC
+
CCCCCGGGGGGGGGGGGGGGGGGGGGGGGGGGGGGGGGGGGGGGGGGGGGGGGGGGGGGGGGFGGGGGGGGGGGGGGGGGGGGGGGGGGGGGGGGGGGGGGGGGGGGGGGGGGGGGGGGGGGGGGGGGGGGGGGGGGGGGGGGGGGGGGGGGGGFGGGGGGGGGFGGGGGGGGGGGFGFGFGFFGGGGFGGGGGDGGGGGFFFF>EFFAFFFEFFFEFFFBBFF@FDDFFFFFFFFFFFFFFFF@EEFFFFFFFFFF;BD?BFFF9BFBF>B??FFFFFF>B9BFB?BF:BF69>BFFFF<
@M04999:289:000000000-L3R54:1:1101:23193:6864 2:N:0:418
GACTACACGGGTATCTAATCCTGTTCGCTCCCCACGCTTTCGTCCATCAGCGTCAATCGGTATTTAGTAACCTGCCTTCGCAATCGGGGTTCTGTGTAATATCTATGCATTTCACCGCTACACTACACATTCCAGCTACTTCAATACTATTCAAGATTAACAGTATCAACGGCAGTTCTACAGTTAAGCTGCAGGTTTTCACCGCTGACTTATTAACCCGCCTACGGACCCTTTAAACCCAATAAATCCGGATAACGCTCGCATCCTCCGTATTACCGCGGCTGCTGGCACGGAGTTAGCC
+
CCCCCGGGGGGGGGGGGGGGGGGGGGGGGGGFGGGGGGGGGGGGGFGGGGGGGGGGGGGGGFFGGGGGGGGGFFGGGGGGGCCFGGGGGGGGGGGFGGGGG9FGFGGGGCFGGGGCGGGGGGG;FGGGGGGGGGGGFGGGGGGGGGGGGEGGGAGFEGGGGGGGGGGFGGGGGGGGFFFGGFGGGGGGGGDFFGGFGGGGFFFFEFEDFBEECFFFFFFAFBADBD2@BFFB=EECE<@D??FF)9<E;9>0<?>E;>?F>F>B14<AB92((5<A440319>BBBF>?()-669?FFFFB
@M04999:289:000000000-L3R54:1:1101:27120:6870 2:N:0:418
GAGTTGACTACAGGGGTATCTAATCCTGTTCGCTCCCCACGCTTTCGTCCATCAGCGTCAATCGGTATTTAGTAACCTGCCTTCGCAATCGGGGTTCTGTGTAATATCTATGCATTTCACCGCTACACTACACATTCCAGCTACTTCAATACTATTCAAGATTAACAGTATCAACGGCAGTTCTACAGTTAAGCTGCAGGTTTTCACCGCTGACTTATCAACCCGCCTACGGACCCTTTAAACCCAATAAATCCGGATAACGCTCGCATCCTCCGTATTACCTCCGCTGCTGGCACGGAGT
+
6-888,CFFFGFCF@@B@EFGC<<=6CCFFE7FGGG8@AFEGCGDAFCFGCEFFDFCFEECD<FGG8,669CF@<<??F,FF?F<:@@FA,F7=@FFEA<@CF<4FFGGG<=<FFGF9FFGGGGCCDFFG=FC?=FECFGGGAFEA====FGCFGG9DGG8E=F;==EFD:FGGGC5C9=DGGGDFGG7FDCECGFCFFCFAAF>AFFA=BFAAF68F+9EB5AA>B@DBF2@2>=DD@F?CF@F?2;;@4?6@;0;<;A8822:296BFFBFF63.4:AA>)4192116?:2,(,-((,-
@M04999:289:000000000-L3R54:1:1101:18681:6879 2:N:0:418
AGACTACTGGGGTATCTAATCCTGTTTGCTCCCCACGCTTTCGCATCTCAGCGTCAGTATCTGTCCAGAAGGCCGCCTTCGCCACCGGTATTCCTCCACATCTCTACGCATTTCACCGCTACACGTGGAATTCTACCTTCCTCTACAATACTCCAGATAACCAGTTTTAAGTGCAATTCCCAGGTTGAGCCCGGGGCTTTCACACCTAACTTAATTATCCGCCTACATGCCCTTTACGCCCAGTCATTCCGATTAACGCTCGCACCCTCCGTATTACCGCGTCTGCTGGCACGGAGTTAGC
+
CCCCCGGGGFGGGGGGGGGGGGGGGGGGGGGGGGGG@GGGGGGGGGGGGGGGGGGGGGGGGGGGGGGDFGGFGGGGGGGGGGGGGGGFGEGGGGGGGGGGGGGGGGGGGGGGGGGGGEGGGGGGGGGCEGFCGGGGGGGGGGGGGGGGGGGGGGGGGGGGGGGGGGGGGGGGDFGGFGFGGGFGGGF,@CFGG+@DDGGGFFF>FFFFEBFFFFFFFFFF;DFFFFEFFFFFFFFEFFFFF0=@@AFCEF@DDFDEE1:B?06912:038>?FFFF<B07>(236AF?0<BBF;09?0)64
@M04999:289:000000000-L3R54:1:1101:25731:6890 2:N:0:418
CGGTGACTACACGGGTATCTAATCCTGTTTGCTCCCCACGCTTTCGCATCTCAGCGTCAGTGACGGCCCAGAGACCTGCCTTCGCCATCGGTGTTCTTCCCGATATCTACACATTCCACCGTTACACCGGGAATTCCGGTCTCCCCTACCGCACTCCAGTCCGCCCGTACCCGGCGCCGATCCACCGTTAAGCGATGGACTTTCACACCAGACGCGACGAACCGCCTACGAGCTCTTTACGCCCAATAAATCCGGATAACGCTTGCACCCTACGTATTACCGCGGCTGCTGGCACGTAGTT
+
CCCCC@FFFGFCF++@FF<<FGCAEFFFDDGGGGGGGGGGGGGGGGGGDGGGGGGGGGGGF<F<CCEGGGGGGGCFGGGGGGGGGGGGGGGGGGGGGGFFDGGFEGFGGGGGGGGGGGGGGFGGGGGGEGCGD=EFFGDGGGGG8CFFGGGGGGGGCCFGCF6@EGG>EEEGGDGCDDD7CDDGGGG@CEG7FEEG55DFFF=FFFFF;?F?B@E@97<07969>;<???0:BB?ABD)98?BF?F?F2<>AFFFF:FFF1>F0?FF<:(2(61(,6(5AA004699>BFFF:12((.14.
@M04999:289:000000000-L3R54:1:1101:20699:6891 2:N:0:418
GTTGGACTACTGGGGTATCTAATCCTGTTCGCTCCCCACGCTTTCGTCCATCAGCGTCAATCGGTATTTAGTAACCTGCCTTCGCAATCGGGGTTCTGTGTAATATCTATGCATTTCACCGCTACACTACACATTCCAGCTACTTCAATACTATTCAAGATTAACAGCATCAACGGCAGTTCTACAGTTAAGCTGCAGGTTTTCACCGCTGACTTATCAACCCGCCTACGGACCCTTTAAACCCAATAAATCCGGATAACGCTCGCATCCTCCGTATTACCGCGGCTGCTGGCACGGAGTT
+
CCCCCGGGGGGGGGGGGGGGGGGGGGGGGGGGGGGGGGGGGGGGGGGGGGGGGGGGGGGGGGGGGFGGGGGGGGGGGGGGGGGGGGCGGGGGGGGGGGGFGGGGGGGGGGGGGGGGGGGGGGGDGGGGGGGGGGGGFGFGGGGGGGGFGGGGGGGGGEGGGGGGGGGF,@FGGGGGBDFFGGFFGGGGGGGCAFFFGGGGFFFFFFFFAFFBFFFFFFFEFFFAF@DDFFF=@BDFDFE=>AF;7D@E3;CF;99@4?);;(,82;;?F?>A:BFF:0<>AB>>>>BBF::7:4>?6(4?7
@M04999:289:000000000-L3R54:1:1101:15601:6972 2:N:0:418
GGGACTACTGGGGTATCTAATCCTGTTCGCTACCCATGCTTTCGAACCTCAGCGTCAGTTACAGACCAGCGAGCCGCCTTCGCCACTGGTGTTCTTCCATATATCTACGCATTCCACCGCTACACATGGAGTTCCACTCTCCTCTTCTGCACTCAAGAAAAACAGTTTCAGCTGCACTTCCCCGGTTAAGCCGAGGGCTTTCACAGCTGACTTCTTCTCCCGCCTCCGTTTGCTTTACGCCCACTAACTCCGTACCACGCTTGCCACCTACCTATTACCGCGGCTGCTGCCACGTAGTTAT
+
-86@CGGGG9,,7@@FEGFCFGFGGCFGGCEDF<FDF<EF<EFBE,C7CFC<FGGGDGGCEFGGCFGGG,+@7FGGGGGDGDEG:CEF<<EFEFFGGGGGA@E,CEGGF>CFGC9,CFGGDCFDF<F,9=A=,@FCGCFFGGGGAFGG;D=FFG,=,,,33,@8>=:AFG,EAEG,:+9DGGFECEE:,,,@73*3;9CD*@>A>+9?(;=>E+=8@FFF)(59<(2(/.((9?669<(:.(6//4=()741((--),376?(3:9??:(3())6:5<4,2(,-6>17?).)4(-((4-)-
@M04999:289:000000000-L3R54:1:1101:15105:6973 2:N:0:418
AGCCTGACTACTGGGGTATCTAATCCTGTTTGCTCCCCACGCTTTCGCATCTCAGCGTCAGTATCTGTCCAGAAGGCCGCCTTCGCCGCCGGTCTTCCTCCACATCTCTACGCATTTCACCGCTACACGTGGAATTCTACCTTCCTCTACAATACTCCAGATAACCAGTTTTAAGTGCAATTCCCAGGTTGAGCCCGGGGCTTTCACACCTAACTTAATTATCCGCCTACATGCCCTTTACGCCCAGTCATTCCGATTAACGCTCGCACCCTCCGTATTACCGCGGCTGCTGGCACGGAGT
+
CCCCCGGGGGGGGGGGGGGGGGGGGGGGGGGGGGGGGGGGGGGGGGGGGGGGGGGGGGGGGGGGGGGGGGGGGGGGGGGGGGGGGGGGGGGGG7FGGGGGGGGGDGGGGGGGGGGGGGGGGGGGGGGGGGGGCGGGGGGGGGGGGGGGGGGFGGGGFGGGGGGGGGGGGGGGG??GFGFFGGGGGGGGGGGFGFGGGDG>AEAFBFFFFFFFFFFFEFFFFFEE<DDF6@1??E@@F@E=7<<@;F?@E<BFFF?:?B:9B(4?B09>BFFFFFFB67?26>:>;9199?>228(4:>094
@M04999:289:000000000-L3R54:1:1101:11391:6989 2:N:0:418
GAAGACTACAGGGGTATCTAATCCTGTTCGCTCCCCACGCTTTCGTCCATCAGCGTCAATCGGTATTTAGTAACCTGCCTTCGCAATCGGGGTTCTGTGTAATATCTATGCATTTCACCGCTACACTACACATTCCAGCTACTTCAATACTATTCAAGATTAACAGTATCAACGGCAGTTCTACAGTTAAGCTGCAGGTTTTCACCGCTGACTTATCAACCCTCCTACGGACCCTTTAAACCCAATAAATCCGGATAACGCTCGCATCCTCCGTATTACCGCGTCTGCTGGCACGGAGTTT
+
CCCCCGGFFGFFGGGGGGGGGGGGGGGGGGGGGGGGGGGGGGGGGGGGGGGGGGGGGGGGGGGGGGGGGGGGGGGGGGGGGGGGCECGGCGGGGGGGGGGGGGGGGGFGGGGGGGGGGGGGGGGGGGFFGGGGGGGGGGGFGGGGGFGGGGGGGGFDFADFGGGG?FGGGFCFGCEECFGGGGGAFEGDCDFGGG6DFGFFFFAE>>?ABBFFFFFFFFFFF2>@BEE5=2@9@FDFCEFBB<D0@;ACEF1:0(31;@@FFF>B;27??F?F?F??2<4(22,461AF::??F0,4(41)
@M04999:289:000000000-L3R54:1:1101:5534:7023 2:N:0:418
CCCTTGACTACCCGGGTATCTAATCCTGTTCGCTCCCCACGCTTTCGTCCATCAGCGTCAATCGGTATTTAGTAACCTGCCTTCGCAATCGGGGTTCTGTGTAATATCTATGCATTTCACCGCTACACTACACATTCTAGCTACTTCAATACTATTCAAGATTAACAGTATCAACGGCAGTTCTACAGTTAAGCTGCAGGTTTTCACCGCTGACTTATCAACCCGCCTACGGACCCTTTAAACCCAATAAATCCGGATAACGCTCGCATCCTCCGTATTACCGCGGCTGCTGGCACGGAGT
+
CCCCCGGGGGGGGGGGGGGGGGGGGGGGGGGGGGGGGGGGGGGGGGGGGGGGGGGGGGGGGGGGGGGGGGGGGGGGGGGGGGGGGGGGGGGGGGGGGGGGGGGGGGGGGGGGGGGGGGGGGGGGGGGGGGGGGGGGGGGGGGGGGGGGGGGGGGGGGGGGGGGGGGGGGGGGGGGCDGFGGGGGGGGGGGGGGGGGGGGGFFFFFFFFFFFFFFFFFFFA=@BDF>=@DFFFFFFFFDFFE<ED?DFFFEFEFEBBFF@<E1>::>>>?F??AFFFFBFFF<<9>>017??>?<?><>>B3
@M04999:289:000000000-L3R54:1:1101:25109:7040 2:N:0:418
AGACTACAAGGGTATCTAATCCTGTTCGCTCCCCACGCTTTCGTCCATCAGCGTCAATCGGTATTTAGTAACCTGCCTTCGCAATCGGGGTTCTGTGTAATATCTATGCATTTCACCGCTACACTACACATTCCAGCTACTTCAATACTATTCAAGATTAACAGTATCAACGGCAGTTCTACAGTTAAGCTGCAGGTTTTCACCGCTGACTTATCAACCCGCCTACGGACCCTTTAAATCCAATAAATCCGGATAACGCTCGCATCCTCCGTATTACCGCGGCTGCTGGCACGGAGTTAGC
+
CCCCCGGGGGGGGGGGGGGGGGGGGGGGGGGGGGGGGGGGGGGGGGGGGGGGGGGGDGGGGGGGGGGGGGGGGGGGGGGGGGGDGGGGGGGGGGGGGGGGGGGGGGGGGGGGGGGGGGGGGGGGGGGGGGGGGGGGGGGGGGGGFFGGGGGGGGGGGGGGGGGGGGGGGGGGCC>GDFFGGGGGGGGGGGGGGFGGGGGGFFFFFFFFFFFFFFFFEFFFFFFFFFF==@9@FFFF7C*=@@49@EEEE@F@<<DFFFFFF@BFBF743:98?FFFB<BB9BFF6??::012396,-(566
@M04999:289:000000000-L3R54:1:1101:26902:7074 2:N:0:418
GACTACTAGGGTATCTAATCCTGTTTGCTCCCCACGCTTTCGCATCTCAGCGTCAGTATCTGTCCAGAAGGCCGCCTTCGCCACCGGTATTCCTCCACATCTCTACGCATTTCACCGCTACACGTGGAATTCTACCTTCCTCTACAATACTCCAGATAACCAGTTTTAAGTGCAATTCCCAGGTTGAGCCCGGGGCTTTCACACCTAACTTAATTATCCGCCTACATGCCCTTTACGCCCAGTCATTCCGATTAACGCTCGCACCCTCCGTATTACCGCGGCTGCTGGCACGGAGTTAGCC
+
CCCCCGGGGGGGGGGGGGFGGGGFGGGGGGFGGGGGGEGGGCFG@FFGFGGGGGGGGGFFGGFEFFGGGGGGGGGGGGGGGGGGGGGFCGGGGGDGGGGGGGGGGGCGGGGGAFCEEGGCGGGGGGGGGFFFGGGGGGGGGGGFEFDAGGGFGGGFE8EGGGGFGFD=F,@CFGFGBCFGG6?DFGGGGGFEGE5DGFFFFFFFFFF4BEFFFF:F?C>=>@FFB3CCE5==DEFF;@BF?<FEEFFF3;?DF??71;?DFF;29?B6:>F?B0)6909,32(408:F:?3161(-3).6,
@M04999:289:000000000-L3R54:1:1101:23117:7076 2:N:0:418
TAGACTACCGGGGTATCTAATCCTGTTTGCTCCCCACGCTTTCGCATCTCAGCGTCAGTATCTGTCCAGAAGGCCGCCTTCGCCACCGGTATTCCTCCACATCTCTACGCATTTCACCGCTACACGTGGAATTCTACCTTCCTCTACAATACTCCAGATAACCAGTTTTAAGTGCAATTCCCAGGTTGAGCCCGGGGCTTTCACACCTAACTTAATTATCCGCCTACATGCCCTTTACGCCCAGTCATTCCGATTAACGCTCGCACCCTCCGTATTACCGCGGCTGCTGGCACGGACTT
+
CCCCCGGFEEGGGGGGGGGGGGGGGGGGGGGGGGGGGGGGGGGGGGGGGGGGGGGGGGGGGGGGGGGGGGGGGGGGGGGGGGGGGGFGDGGGGGGGGGGGGGGGGGGGGGGGGGGGGGGGGGGGGGGGGGGGGGGGGGGGGGGGGGGGGGGGGGGGGGGFGGGFGGGGGGGGGFGFFGFGDFGGCFFGGGGGGGGGGGGGFFFFFFFFFF@4@FFFEFFFF9BF@(8;CEFF;@@@EF2AFFF@;3;EEEF(::<?FA<;02,469;?B?FB?0??BA9?B099;9:FBB0223(-(-5
@M04999:289:000000000-L3R54:1:1101:19981:7100 2:N:0:418
GGAGACTACTCGGGTATCTAATCCTGTTTGCTCCCCACGCTTTCGCATCTCAGCGTCAGTATCTGTCCAGAAGGCCGCCTTCGCCACCGGTATTCCTCCACATCTCTACGCATTTCACCGCTACACGTGGAATTCTACCTTCCTCTACAATACTCCAGATAACCAGTTTTAAGTGCAATTCCCAGGTTGAGCCCGGGGCTTTCACACCTAACTTAATTATCCGCCTACATGCCCTTTACGCCCAGTCATTCCGATTAACGCTCGCACCCTCCGTATTACCGCGGCTGCTGGCACGGAGTTG
+
CCCCCGGGGGGGGGGGGGGGGGGGGGGGGGGGGGGGGGGGGGGGGGGGGGGGGGGGGGGGGGGGGGGGGGGGGGGGGGGGGGGGGGGGGGGGGGGGGGGGGGGGGGGGGGGGGGGGGGGDGGGGGGGGGGFFFGGGFGGGGGGGGGGGGGGGGGGGGGGFGGGGGGGGGGGGGGFGFGFGGGGGGGGGGFFGFGGGGDDGFFFFFFFFFEFFFFFFFFFFFF=DFFFDEFCFFFFFFCFBFFFFFFFFFFFFFDFF?EE;148>FFFFFFFF9?:?BFFFF;B9>>02>:(,(.8(((-()
@M04999:289:000000000-L3R54:1:1101:24412:7124 2:N:0:418
CGGGACTACTGGGGTATCTAATCCTGTTTGCTCCCCACGCTTTCGCATCTCAGCGTCAGTATCTGTCCAGAAGGCCGCCTTCGCCACCGGTATTCCTCCACATCTCTACGCATTTCACCGCTACACGTGGAATTCTACCTTCCTCTACAATACTCCAGATAACCAGTTTTAAGTGCAATTCCCAGGTTGAGCCCGGGGCTTTCACACCTAACTTAATTATCCGCCTACATGCCCTTTACGCCCAGTCATTCCGATTAACGCTCGCACCCTCCGTATTACCGCGGCTGCTGGCACGGAGTTT
+
CCCCCGGGGGGGGGGGGGGGGGGGGGGGGFGGGGGGGGGGGGGGGGGGGGGGGGGGGGGGGGGGGGGGGGGGGGGGGGGGGGGGGGGGGGGGGGGGGGGGGGGGGGGGGGGGGGGGGGGGGGGGGGGGGGGGGGGGGGGGGGGGGGGGGGGGGGGGGGGGGGGGGGGGGGGGGGFGFGFGGCGGGFGGGGFGGGGGGGDGFFFFFFFFFFEFFFFFFCFFFF=DFFFDEFFFFFFFFFFBDF@68EEFFFFE@FFFF?)(-::9B;66<B<<6?0?>99>69(19(4:?D:0(.:>F>B:)
@M04999:289:000000000-L3R54:1:1101:8608:7134 2:N:0:418
GTATCGACTACCAGGGTATCTAATCCTGTTCGCTCCCCACGCTTTCGTCCATCAGCGTCAATCGGTATTTAGTAACCTGCCTCCGCAATCGGGGTTCTGTGTAATATCTATGCATTTCACCGCTACACTACACATTCCAGCTACTTCAATACTATTCAAGATTAACAGTATCAACGGCAGTTCTACAGTTAAGCTGCAGGTTTTCACCGCTGACTTATCAACCCGCCTACGGACCCTTTAAACCCAATAAATCCGGATAACGCTCGCATCCTCCGTATTACCGCGGCTGCTGGCACGGAGT
+
-A@CCFC@FGFFGGGDGGGGGGGFFGGGGGGGGGGGGG<FEGGGFGGGGGGFGGFGGFEFEFGF@FG@FGD@FGGGGGGGGGGGDGG:FGC>FGFEGGGFCGGGGCACFEFEFGGGGGGGFGGGDGGGGGGGGGGGGEA4@F9EGGGGFGGGGFGGGGGD9@EFFFFGGGGGGGCGFDDDGGGGFGGGGGGGAFGFDGGGFFFF@AFFDFFF=AFFEFF?F@FABF@@2>9((931=D38)9=@@;;;;ACFE46@0<D4410:<>F069?22:640:?2:AB19((242>F2<27:09>4
@M04999:289:000000000-L3R54:1:1101:3595:7149 2:N:0:418
GGATGACTACCCGGGTATCTAATCCTGTTCGCTACCCATGCTTTCGAACCTCAGCGTCAGTTACAGACCAGAGAGCCGCCTTCGCCACTGGTGTTCTTCCATATATCTACGCATTCCACCGCTACACATGGAGTTCCACTCTCCTCTTCTGCACTCAAGAAAAACAGTTTCAGCTGCACTTCCCCGGTTAAGCCGAGGGCTTTCACAGCTGACTTGTTCTCCCGCCTGCGTTCGCTTTACGCCCAATAAATCCGGACAACGCTTGCCACCTACGTATTACCTCTGCTGCTTGCACGTAGGT
+
CCCCCGGGGGGDEGG6FFGGGFGGGGGGGGGGGGGFGGG8EFGGGEDGGEFGGGGGGGGGFGGGGGCFGGGCGGEGGDGCFGGDGDCFGGG?FGGGGGGGGGGGGCEDFGCFGGGGGGGFDGGGCGGGGGGG?>EFGFGGDGGGGGGGGGGGGGGGFGGGCFF,88,6CADGGFGGFFFGGGCD?E+@E>7=CFGC55**3/?FFFAABEB@29+;@FF?>BD8-:=(19?DFDFDFF)+6@(.118)))6422((--3:;>B?B<3<22:??((.62:)4)).44.)),)3183??0((6
@M04999:289:000000000-L3R54:1:1101:8745:7170 2:N:0:418
GGACTACACGGGTATCTAATCCTGTTTGCTCCCCACGCTTTCGCATCTCAGCGTCAGTATCTGTCCAGAAGGCCGCCTTCGCCACCGGTATTCCTCCACATCTCTACGCATTTCACCGCTACACGTGGAATTCTACCTTCCTCTACAATACTCCAGATAACCAGTTTTAAGTGCAATTCCCAGGTTGAGCCCGGGGCTTTCACACCTAACTTAATTATCCGCCTACATGCCCTTTACGCCCAGTCATTCCGATTAACGCTCGCACCCTCCGTATTACCGCGGCTGCTGGCACGGAGTTAGC
+
CCCCCGGGGGGGGGGGGGGGGGGGGGGGGGGGGGGGGGGGGGGGDGGGGGGGGGGGGGGGGGGGEGGGGGGGGGGGGGGGGGGGGGGEGGGGGGGGGGGGGGGGGGGGGGGGGGGGGCGGGGGGGGGGGGGGGGBGFGGGGGGGGGGGGGGGGGGGGGDGGGGFGGGGGGGG=FGGFGFGGGCGFDECFGGGGGGGGGFFFFFFFFFFFFFE3CFFFFFFFBFFFFFFEEEFFFFCE@FDB2;@@AFFFFFF?DFEF?>BF09>>9B??BFB0:?FFA:;26;;BFF?FFBB?;0>FB9>9
@M04999:289:000000000-L3R54:1:1101:24123:7172 2:N:0:418
TCTGACTACTGGGGTATCTAATCCTGTTTGCTCCCCACGCTTTCGCATCTCAGCGTCAGTATCTGTCCAGAAGGCCGCCTTCGCCACCGGTATTCCTCCACATCTCTACGCATTTCACCGCTACACGTGGAATTCTACCTTCCTCTACAATACTCCAGATAACCAGTTTTAAGTGCAATTCCCAGGTTGAGCCCGGGGCTTTCACACCTAACTTAATTATCCGCCTACATGCCCTTTACGCCCAGTCATTCCGATTAACGCTCGCACCCTCCGTATTCCCCCGCCTGCTGGCACGGAGTTC
+
CCCCCGGGGGGGGGF@8<CF@EFDFGGFGC<EFGGGFE@CFG@FFGF:C@FFEECCCE@F9ECFFEFGGGGGGGGGEGFGEE?FEGBEGEGEGDGEEGGCEBAA,595CAFFGGEGAGGC:CCEGCCFGGG:F8EFABEF,D=DDGD;DDFA?=9FCFDEDFGGGGGG,@EFEGGGFCFGFGC=D@EEGGEFGGGGG5*CAAFFFFFADF94CAF9EAFCF6=>(-55;C?EF06@@94>@@6?<;3;E3C<@@((,)70(437>BFF6:?:1,3(,)).(-4(((((.5((()(((-(()
@M04999:289:000000000-L3R54:1:1101:19624:7195 2:N:0:418
TGGACTACACGGGTATCTAATCCTGTTCGCTCCCCACGCTTTCGTCCATCAGCGTCAATCGGTATTTAGTAACCTGCCTTCGCAATCGGGGTTCTGTGTAATATCTATGCATTTCACCGCTACACTACACATTCCAGCTACTTCAATACTATTCAAGATTAACAGTATCAACGGCAGTTCTACAGTTAAGCTGCAGGTTTTCACCGCTGACTTATCAACCCGCCTACGGACCCTTTAAACCCAATAAATCCGGATAACGCTCGCATCCTCCGTATTACCGCGGCTGCTGTCACGGAGTTAC
+
C<CCCGGGGGGGGGGGGGGGGGGGGGGGGGGGGGGGGGGGGGGGGGGGGGGGGGGGGGGGGGGGGGGGDFGGGGGGGGGGGGGG@FGGGGGGGGGGGGGGGGGFGGGGGGGGGGGGGGGGGGGGGGGGGGGGGGGFEFGFGGGGGCGGGGAFGGGGGGGGGGGGFGGGGGGGGCDEBGFGGGGGFGGFGCGGFGFGGGGGFFFFFFFF=5CEC6EFFFFFAAFFFFFFF9@FFFF;<?3FF?@@=@ACEFFF9;@?AF@F219B;:;?<2?926<?<><:>BFBF16BF)5-6339>FFA)
@M04999:289:000000000-L3R54:1:1101:21990:7199 2:N:0:418
GACTACCGGGGTATCTAATCCTGTTCGCTCCCCACGCTTTCGTCCATCAGCGTCAATCGGTATTTAGTAACCTGCCTTCGCAATCGGGGTTCTGTGTAATATCTATGCATTTCACCGCTACACTACACATTCCAGCTACTTCAATACTATTCAAGATTAACAGTATCAACGGCAGTTCTACAGTTAAGCTGCAGGTTTTCACCGCTGACTTATCAACCCGCCTACGGACCCTTTAAACCCAATAAATCCGGATAACGCTCGCATCCTCCGTATTACCGCGGCTGCTGGCACGGAGTTAGCC
+
CCCCCGGGGGGGGGGGGGGGGGGGGGGGGGGGGGGGGGGGGGGGGGGGGGGGGGGGGGGGGGGGGFFGGGGGGGGGGGGGGGEGGGGGEGGGGGGGGGGGFGGGGGGGGGGGGGGGEGGGGGGGGGGGGGGGGGGGGFGGGGGGGDGGGGGGFFGGGGGGGGGGGGGFGGGGGGGGFGFGGGGFGGGGGGGGGGGGGDGGFFFFFFFFFFFFFFFFFFFAF==DDDFFFFFFFFEEEFFFF08EA<EE12;;D?FFFF?B>FBBFBFFFF6?F2>BFF0916;>?BBB?(219(4:?2)<4
@M04999:289:000000000-L3R54:1:1101:20895:7241 2:N:0:418
TGCTGGACTACTAGGGTATCTAATCCTGTTCGCTCCCCACGCTTTCGTCCATCAGCGTCAATCGGTATTTAGTAACCTGCCTTCGCAATCGGGGTTCTGTGTAATATCTATGCATTTCACCGCTACACTACACATTCCAGCTACTTCAATACTATTCAAGATTAACAGTATCAACGGCAGTTCTACAGTTAAGCTGCAGGTTTTCACCGCTGACTTATCAACCCGCCTACGGACCCTTTAAACCCAATAAATCCGGATAACGCTCGCATCCTCCGTATTACCGCGGCTGCTGGCACGGCGT
+
CCCCCGGGGGGGGGGGGGGGGGGGGGGGGGGGGGGGGGGGGGGGGGGGGGGGGGGGGGGGDGGGGGGGGGGGGGGGGGGGGGGGGGGGGGGGGGGGGGGGFGGGGGGGGGGGGGGGGGGGGGDGGGGGGGGGGGGGGGGGGGGGGGGGFFFGGGGGGGAFGGGGGGGGGGGGGGGGEGFCGGGGFGGGGGGGGGFFGGGGFFFFFFFFABF>AFFFFFFFFFFFFFFFFF>@@FFFFBFFE378?@@@;.;?EEB0:?@<EF9?F>>0:B:?A:9<6::2<92>>19BFFB::?13?F(4-
@M04999:289:000000000-L3R54:1:1101:28235:7242 2:N:0:418
GAGACTACCAGGGTATCTAATCCTGTTCGCTACCCATGCTTTCGAACCTCAGCGTCAGTTACAGACCAGAGAGCCGCCTTCGCCACTGGTGTTCTTCCATATATCTACGCATTCCACCGCTACACATGGAGTTCCACTCTCCTCTTCTGCACTCAAGAAAAACAGTTTCAGCTGCACTTCCCCGGTTAAGCCGAGGGCTTTCACAGCTGACTTGTTCTCCCGCCTGCGTTCGCTTTACGCCCAATAAATCCGGACAACGCTTGCCACCTCCGTATTACCGCGGCTGCTGGCACGGAGTTAT
+
CCCCCGGGFGGGGGGGGGGGGGGGGGGGGGGGGGGGGGGGGGGGCFGGFGGGGGGGGDEGGGGGGGGGFGGGGGGGGGGGGGGGGGGGFGGGGGGGGGGGGGGFGGGGGEGGGGFGGGGGGGGGGGGGGGGGGGGGGGGCGGGGGGGGGGGGGGGGGGFGGGGGGGFGGGGGFGGFFGFGGGGC@@EGD,EFEECG9DGGFFFFFAFFEEFEFFFFEBAEFFFFDBD920;?B?1=C>DFFFFFDE8>CC3918>B?<9>1:B?:623.(411(4:9<)3;16629BFF?:(8<3;BB?5)
@M04999:289:000000000-L3R54:1:1101:6547:7254 2:N:0:418
GACGCGACTACCGGGGTATCTAATCCTGTTTGCTCCCCACGCTTTCGCATCTCAGCGTCAGTATCTGTCCAGAAGGCCGCCTTCGCCACCGGTATTCCTCCACATCTCTACGCATTTCACCGCTACACGTGGAATTCTACCTTCCTCTACAATACTCCAGATAACCAGTTTTAAGTGCAATTCCCAGGTTGAGCCCGGGGCTTTCACACCTAACTTAATTATCCGCCTACATGCCCTTTACGCCCAGTCATTCCGATTAACGCTCGCACCCTCCGTATTCCCGCGGCTGCTGGCACGGAGT
+
<@CCCGGGGGGGGGGGGGGGGGAEFCFGGGGGGGGGGGGGGGGGGGGGGGGGGGGGGGGGGGGGGGGFAFGGFFGGGGGGDGGGGGGGGFGDGGGGGGEFFGGGGGGGGGGGGGGGGGGGGGGGGGGGGGGGGGGFGGGGGGGGGGGAEFGGGGGGGGFGFCCAEC?C@FGGGGGGFGFGGGGF:DGGGGFFGGGDGGGGFDFFFFFFEFFFFFC@AFFFFFFFF<;?D@;ECEFD8@FFC;?93?FFFA2A44:62:?9A?BFF9>>F>6?F0(4(4()64:19>99;0),4,(),-(2-
@M04999:289:000000000-L3R54:1:1101:26642:7263 2:N:0:418
GACTACAGGGGTATCTAATCCTGTTTGCTCCCCACGCTTTCGCATCTCAGCGTCAGTATCTGTCCAGAAGGCCGCCTTCGCCACCGGTATTCCTCCACATCTCTACGCCTTTCACCGCTACACGTGGAATTCTACCTTACTCTACAATACTCCAGATAACCAGTTTTAAGTGCAATTCCCAGGTTGAGCCCGGGGCTTTCACACCTAGCTTAATTATCCGCCTACCTGACCTTTACGCCCAGTCATTCCGCTTAACGCTCGCACCCTCCGTATTACCGCGGCTTCTTGCACGGAGTTAGCC
+
CCC<@<<F@FDFCCE<CFCFGD9;EF<D6EGGGFEGGCFFGB@FGFCEE9AF@,6@C,;EFFGF8<CC@@<@F7@FCGFCCGGFD:FF7FGGGGG<<FCEFGG9,EDC+?FFE55E=:+8C9ECFF@G9FFEA,@DCG,@EF;FGDCGA8E=DEFFF,E,DDCEFDF,AD=FC,DDF9;FFFDFG6DC8C6@EC5C*;F:+3+;>A96=*>:A6+4<AF@4>223(0.(6@44@<6;(:A((54>).6?E201(943;?(4;>BFF?:6(((372)62((-(((.))6<2>(,((-44)-.
@M04999:289:000000000-L3R54:1:1101:21568:7268 2:N:0:418
TGACTACTCGGGTATCTAATCCTGTTCGCTACCCATGCTTTCGAACCTCAGCGTCAGTTACAGACCAGAGAGCCGCCTTCGCCACTGGTGTTCTTCCATATATCTACGCATTCCACCGCTACACATGGAGTTCCACTCTCCTCTTCTGCACTCAAGAAAAACAGTTTCAGCTGCACTTCCCCGGTTAAGCCGAGGGCTTTCACAGCTGACTTGTTCTCCCGCCTGCGTTCGCTTTACGCCCAATAAATCCGGACAACGCTTGCCACCTACGTATTACCGCGTCTGCTGGCACGTAGTTAGC
+
CCCCCGGGGGGEGGGGGGGGGGGGGGGGGGGGGGGGGGGGGGGGGGGGGGGGGGGGGGGGGGGGGGGGGGGGGGGGGGGGGGGGGGGGGGGGGGGGGGGGGGGGGGGGGGGGGGGGGGGGGGGGGGGG@AGGGGGGGGGGGGGGGGGFGGGGGGGGG8FGGGGGGGGGGGGGGGGGFGFGGGGGGGEFFGGGCEGGGGGGFFFFFFFF3>EFFFFFFFF@EFFFDF>@@F@FDF0>EDFEFFD@EFC??1,41990119:3<BF>F0:FF<<BABBFFBFF19:?9>??FFB?0(424<2.
@M04999:289:000000000-L3R54:1:1101:17613:7355 2:N:0:418
TAAGACTACTCGGGTATCTAATCCTGTTTGCTCCCCACGCTTTCGCACCTCAGCGTCAGTAATGGACCAGTAAGCCGCCTTCGCCACTGGTGTTCCTGCGAATATCTACGAATTTCACCTCTACACTCGCAATTCCACTTACCTCTTCCATACACACAACTTCCTCACTACCGAAAGTACTTTACAACCCGAAGGCCTTCTTCATACACGCGGCATGGCTGCATCAGGGTTCCCCCCATTGTGCAATATTCCCCACTGCAGCCCCCCGTAGGGAAT
+
CCCCCGGGGGGGGGGGGGGGGGGGGGGGGGGGGGGGGGGGGGGGGGGGGGGGGGGGGGGGGGGGFGGGGDGGGGGGGGGGGGGGGGGGGGGGGGGGGGGGGGGGGGGGGFGGGGGGGGGGGGGGGGGGGGGGGGGGGGGGGGGGGGGGGGGGGGGGGGGGGGGGGGGGGGGGGGCEDGFGGGGGGGFGGGGGGGGDFGGGFFFFFFF>=4@5=BEDDFFD>?FFF3<@;@;DFEDFF>@FFFCF>AD)<AFAB772:3>>?B<BFFF96B?FF?(2
@M04999:289:000000000-L3R54:1:1101:7297:7366 2:N:0:418
GGGGTGACTACTCGGGTATCTAATCCTGTTTGCTCCCCACGCTTTCGCATCTCAGCGTCAGTATCTGTCCAGAAGGCCGCCTTCGCCACCGGTATTCCTCCACATCTCTACGCATTTCACCGCTACACGTGGAATTCTACCTTCCTCTACAATACTCCAGATAACCAGTTTTAAGTGCAATTCCCAGGTTGAGCCCGGGGCTTTCACACCTAACTTAATTATCCGCCTACATGCCCTTTACGCCCAGTCATTCCGATTAACGCTCGCACCCTCCGTATTACCGCGGCTGCTGGCACGGAGT
+
CCCCCGGGGGGGGGGGGGGGGG@CEFGGGGGGGGGGGGGGGGGGGGGGGGGGGGGGGGGGGGFFGGGGGGGGGGGGGGGGGGGGGGGGGGGGGGGGGGGGGGGGGGGGGGGGGGGGGGGGGGGGGGGGCGGGGGGGGGGGGGGGGGGGGGGFGFFFGGGGGGGGGGGGGFGGGGFGFC?CFGGGFGGGGG6@@EFGGGGGFFFFFFFFEABF:FFFFFFEFFEFDFFFFFFFEEEFE;EFFDFF@FFE@@E3??EFFFF><:(,39B9;><BF?;:?7?<A<?9666;BFF?0003<B(4,
@M04999:289:000000000-L3R54:1:1101:14952:7368 2:N:0:418
CGACTACAGGGGTATCTAATCCTGTTTGCTCCCCACGCTTTCGCATCTCAGCGTCAGTATCTGTCCAGAAGGCCGCCTTCGCCACCGGTATTCCTCCACATCTCTACGCATTTCACCGCTACACGTGGAATTCTACCTTCCTCTACAATACTCCAGATAACCAGTTTTAAGTGCAATTCCCAGGTTGAGCCCGTGGCTTTCACACCTAACTTAATTATCCGCCTACATGCCCTTTACGCCCAGTCATTCCGATTAACGCTCGCACCCTCCGTATTACCGCGGCTGCTGGCACGGAGTTAGC
+
CCCCCGGGGGGGGGGGGGGGGGGGGGGGGGGGGGGG@FGGGGEGGBGGGGGGGGGGGGGGGGGGGGGGGGEFDGEGGGGGCGGGGGGGGGGGGGGGGGGFFGGGGGGGGGGGGGGGGCFGGGGGEGFECGGGGGFFGGGGGGGFGGG9FFGGGGGFGFFGGGGGGGGGGGAE8EDGFGFGGGCGGGGDCGCGG6:DGGGGFAFFFEFF=DEEEFAFFFFF5>@@9B:CEBEFFFF4>@FFB(36=EE?EEE@F;<CE8>DD6>FFF:<BF>B:?F4AF(111929:7)417?0309?FFF<
@M04999:289:000000000-L3R54:1:1101:14857:7488 2:N:0:418
GGGGGACTACCGGGGTATCTAATCCTGTTTGCTACCCACGCTTTCGAGCATGAACGTCAGTGTTATCCCAGGAGGCTGCCTTCGCCATCGGTATTCCTCCACATCTCTACGCATTTCACTGCTACACGTGGAATTCTACCTTCCTCTACAATACTCCAGATAACCAGTTTTAAGTGCAATTCCCAGGCTGAGCCCGGGGCTTTCACACCTAACTTAATTATCCGCCTACATGCCCTTTACGCCCAGTCATTCCGATTAACGCTCGCACCCTCCGTATTTCCGCGGCTGCTGTCACGGAGTT
+
CCCCCGGGGGGGGGGGGGGGGGGGGGGGGGGGGGGGGGGGGGGGGGFFGGGFFGGGGGGGGGGGGGGGGGGFGGCFGGGGGGGGGGGGGFGGGGGGGGGGGGGFGGGGGGGGGGGGGGGGFGGGGGGEGG7CCEFGGGGGGGGGGGGGGGGGFGGFGFFGGGGGGFFFGGGFGCEAFGFFDFGGGG?EG6DFGGGGCGCDEFFFFFFFFFF=DFFF=CFEFFC225>9B2CC@=:EFFCF1?FF7;EFFEEFF@1<<@6<12??9>FB0:B?F9:035)661?6(422(83)))6(-7(84
@M04999:289:000000000-L3R54:1:1101:21474:7533 2:N:0:418
GTGTGGACTACACGGGTATCTAATCCTGTTCGCTACCCATGCTTTCGAACCTCAGCGTCAGTTACAGACCAGAGAGCCGCCTTCGCCACTGGTGTTCTTCCATATATCTACGCATTCCACCGCTACACATGGAGTTCCACTCTCCTCTTCTGCACTCAAGAAAAACAGTTTCAGCTGCACTTCCCCGGTTAAGCCGAGGGCTTTCACAGCTGACTTGTTCTCCCGCCTGCGTTCGCTTTACGCCCAATAAATCCGGACAACGCTTGCCACCTACGTATTACCGCGGCTGCTGGCACGTAGT
+
CCCCCGGGGGGGGGGGGGGGGGGGGGGGGGGGGGGGGGGGGGGGGGGGGGGGGGGGGGGGGGGGGGGGGGGGGDFCGGGGGGGGGGGGGGGGGGGGGGGGGGGGGGGGGGGGGGGGGGGGGGGGGGGGGGGGGFGGGGGGGGGGGGGGGGGGGGGGGGGGGFGFGGGFGGGFGGFADFFGGGGFGGG>EGGFAEGGGD>DEFFF8EFFFFBBFFFFFFFEFFFB>@F?0<6@DD@FFDFF9?FFFD1;;A4>A49>:>9?009F??FFFFF?7???BBFBF9?96-490??:?08<6?:?4
@M04999:289:000000000-L3R54:1:1101:14693:7543 2:N:0:418
TATCGGACTACTAGGGTATCTAATCCTGTTTGCTACCCACGCTTTCGAGCATGAACGTCAGTGTTATCCCAGGAGGCTGCCTTCGCCATCGGTATTCCTCCACATCTCTACGCATTTCACTGCTACACGTGGAATTCTACCTCCCTCTGACACACTCTAGTTAGACAGTTTCAAATGCACGTCCCAAGTTGAGCTCGGGGATTTCACATCTGACTTATCTAACCGTCTGCGCTCGCTTTACGCCCAGTAATTCCGATTAACGCTCGCACCCTACGTATTACCGCGGCTGCTGTCACGTAGT
+
CCCCCGGGGGGGGGGGGGGGGGGGGGGGGGGGGGGGFGGGEGGGGGGGGGGGGGGGGGGGGGGGGGGGGGGFFGGGGGGGGGGGGGGGGGGGG,DGGGGGGGGGGGGGGGGGGGGGGGGGGGGGGGGGEGGGGGGGGGFGFGGGGGGGGGGGGGGGGGG8EFFGGGCFDGGGGGGGFGBGGGGGGFFGGGGEGGGGGGGG>EFFFFFFFFE5;CFFFFFF>EFF9AFF2ABFFFBFFFFFF@FFF@@@C<CEEFFFFD0?;;9DDB0(79B:<B?B?A?D<A:>9B;>6:?7))-:?<?B4
@M04999:289:000000000-L3R54:1:1101:3139:7548 2:N:0:418
CGACTACTGGGGTATCTAATCCTGTTTGCTCCCCACGCTTTCGCATCTCAGCGTCAGTATCTGTCCAGAAGGCCGCCTTCGCCACCGGTATTCCTCCACATCTCTACGCATTTCACCGCTACACGTGGAATTCTACCTTCCTCTACAATACTCCAGATAACCAGTTTTAAGTGCAATTCCCAGGTTGAGCCCGGGGCTTTCACACCTAACTTAATTATCCGCCTACATGCCCTTTACGCCCAGTCATTCCGATTAACGCTCGCACCCTCCGTATTACCGCTGCTGCTGGCACGGAGTTAGC
+
CCCCCGGGGGGGGGGGGGGGGGGGGGGGGGGFGGGGEGGGGGGGGGGGGGGGGGGGGGGGGGGGGGGGFGGGGGGGGGGGGGGGGGGGFDGGGGGGGGGGGGGGGGGGGGGGGGGGGGGGGGGGGGGGGGGFGGGGFGGGGGGGGGGGGDGGGGFFFGGGGGGGDFGGGGGFGGDFFGFGGGGFGG8DFGDGGEGGGGGGFFFFFFFFFFF<E@AAECC4?DDFFFFEEFBFFFF<EFFF@FFFFFFEECEDFFFEFF00<996;602:,33(426A9:9(46?:?BF::?260,((.).-
@M04999:289:000000000-L3R54:1:1101:14255:7550 2:N:0:418
AAGGACTACAAGGGTATCTAATCCTGTTCGCTCCCCACGCTTTCGTCCATCAGCGTCAATCGGTATTTAGTAACCTGCCTTCGCAATCGGGGTTCTGTGTAATATCTATGCATTTCACCGCTACACTACACATTCCAGCTACTTCAATACTATTCAAGATTAACAGTATCAACGGCAGTTCTACAGTTAAGCTGCAGGTTTTCACCGCTGACTTATCAACCCGCCTACGGACCCTTTAAACCCAATAAATCCGGATAACGCTCGCATCCTCCGTATTACCGCGGCTGCTGGCACGTAGTTT
+
CCCCCGGGGGGGGGGGGGGGGGGGGGGGGGGGGGGGGGGGGGGGGGGGGGGGGGGGGGGGGGGGGGGGGGGGGGGGGGGGGGGGGGGGGGGGGGGGGGGGGGGFGGGGGGGGGGGGGGGGGGGGGGGFGGGGGGGGGFGG8FGGGGFGGGGFGGGGGFFEF;FGFGGFGGGGGGCEDGFGGGFGG8FGFFGGGDGGGGGGFFFCFFBFBAAFFFFFFFFDFF2>AD2B=6@FFFFFFFCAE@<<0=@).<EFB9(6?FE@F?DF>0:>FDAFF?0?F9AA093;>F>?FFB:(4:(44:2)
@M04999:289:000000000-L3R54:1:1101:25107:7553 2:N:0:418
AGAAGACTACAGGGGTATCTAATCCTGTTCGCTCCCCACGCTTTCGTCCATCAGCGTCAATCGGTATTTAGTAACCTGCCTTCGCAATCGGGGTTCTGTGTAATATCTATGCATTTCACCGCTACACTACACATTCCAGCTACTTCAATACTATTCAAGATTAACAGTATCAACGGCAGTTCTACAGTTAAGCTGCAGGTTTTCACCGCTGACTTATCAACCCGCCTACGGACCCTTTAAACCCAATAAATCCGGATAACGCTCGCATCCTCCGTATTACCGCGGCTGCTGGCACGGAGTT
+
CCCCCGGGGGGGGGGGGGGGGGGGGGGGGGGGGGGGGGGGGGGGGGGGGGGGGGGGGGGEGGGGGGGGGGGGGGGGGGGGGGGGGGCGGGGGGGGGGGGGGGGFFGGGGGGGGGGGGGGGGGGGGGGGFFGGGGGGGGGGG8DGGGGFGGGGGGGGGGGGGGGFGGGGGGFGFGDEDGDGGFGGGGGGGGFGGGGGGC?FFFFFFFBDBBFFFFFFFFF?FDA=9@FFF>@@FFDFFE<CEFFFF?@34CEFEB;0;;@E09DB9BF?BFFFFF6<BF4:)290>0,9:B?362?BB;(82
@M04999:289:000000000-L3R54:1:1101:16908:7563 2:N:0:418
TGGGACTACAAGGGTATCTAATCCTGTTCGCTCCCCACGCTTTCGTCCATCAGCGTCAATCGGTATTTAGTAACCTGCCTTCGCAATCGGGGTTCTGTGTAATATCTATGCATTTCACCGCTACACTACACATTCCAGCTACTTCAATACTATTCAAGATTAACAGTATCAACGTCAGTTCTACAGTTAAGCTGCAGGTTTTCACCGCTGACTTATCAACCCGCCTACGGACCCTTTAAACCCAATAAATCCGGATAACGCTCGCATCCTCCGTATTACCGCGGCTGCTGGCACGGAGTT
+
CCCCCGGGGGGGGGGGGGGGGGGGGGGGGGGGGGGGGGGGGGGGGGGGGGGGGGGGGGGGGGGGGGGGGAFGGGGGGGGGGGGGGGGGGGGGGGGGGGGGGGGGGGGGGGGGFGGGGGGGGGGGGGGGGGGGGGGGGGGGGGGGGGGFGGGGGGGGGGCFGFDGGGGGGGGFDC+@BDFGGGFGGGGGGGGFGGGGGFGGFFFFFFFEF=ADFF>AEFFFF>=FFDAFD2=BFFFFFF<FFDFFB@E39?EFB@;?D<@DFFFFFFFFFBFB>46?FFA92>(69>>BFB(37220(-40
@M04999:289:000000000-L3R54:1:1101:11321:7581 2:N:0:418
AAGACTACCCGGGTATTAATCCTGTTTGCTCCCCACGCTTTCGCATCTCAGCGTCAGTATCTGTCCAGAAGGCCGCCTTCGCCACCGGTATTCCTCCACATCTCTACGCATTTCACCGCTACACGTGGAATTCTACCTTCCTCTACAATACTCCAGATAACCAGTTTTAAGTGCAGTTCCCAGGTTGAGCCCGGGGCTTTCACACCTAACTTAATTATCCGCCTACATGCCCTTTACGCCCAGTCATTCCGATTAACGCTCGCACCCTCCGTATTACCGCGTCTGCTGGCACGGAGTTAGC
+
CCCCCGFDGGDGGGGGGGGGGGGGGGGGFGGGGGGGDGGGGGGGGGGGGG<EFGGGGGGGGGGGGGGFFGFGGGGGDGGGGGGGGGDEGFGGGGGGGGGFGGGGGGGGGGGGGGGGGGGG@CFGCGFGGCGGGGGGGGGGGGGGGGGGGGGGGGFGCF9EFDGGGGGGGFGG8FCGFDFGGGGDGGC@EFGGGED5CGGGFFFFFFFFFFFF@AFFFFF??D@@?DEF<;EFFFECEF?D@D16=AECFFE????EF1>F099B9B??:?FF?<?99<:BB(9?F<AF7<?B16(,-.4).
@M04999:289:000000000-L3R54:1:1101:15902:7618 2:N:0:418
TGACTACTAGGGTATCTAATCCTGTTCGCTCCCCACGCTTTCGTCCATCAGCGTCAATCGGTATTTAGTAACCTGCCTTCGCAATCGGGGTTCTGTGTAATATCTATGCATTTCACCGCTACACTACACATTCCAGCTACTTCAATACTATTCAAGATTAACAGTATCAACGGCAGTTCTACAGTTAAGCTGCAGGTTTTCACCGCTGACTTATCAACCCGCCTACGGACCCTTTAAACCCAATAAATCCGTATAACGCTCGCATCCTCCGTATTACCGCGGCTGCTGGCACGGAGTTAGC
+
CCCCCGGGGGFGGGGGGGGGGGGGGGGGGGGGGGGGGGGGGGGGGGGGGGGGGGGGGGGGGGGGGGGGGFGGGGGGGGGGGGGDGGFGGGGGGGGGGGGGGGGGGGGGGGGGGGGGGGGGGGGGGGGGGGGGGGGFGGGGGGGGGGCGGGGGGGFGGFFEGGGGGCGGGGGGCGCGFGFGGGGGGGFCGFGGGGGGGGGGFFFFFFFEFFFFFFFFFFFDBBADFFD?@FBFFFFFFEFF@@;D38<EE@@(:3;EF?B@DBBFB;B>F?FF6BBFBB6991>>BBB?BF:?B961:B2<4
@M04999:289:000000000-L3R54:1:1101:10317:7624 2:N:0:418
TTGACTACTGGGGTATCTAATCCTGTTCGCTCCCCACGCTTTCGTCCATCAGCGTCAATCGGTATTTAGTAACCTGCCTTCGCAATCGGGGTTCTGTGTAATATCTATGCATTTCACCGCTACACTACACATTCCAGCTACTTCAATACTATTCAAGATTAACAGTATCAACGGCAGTTCTACATTTAAGCTGCAGGTTTTCACCGCTGACTTATCAACCCTCCTACGGACCCGTTAAACCCAATAAATCCGTATAACGCTCGCATCCTCCTTATTACCGCGGCTGCTGGCCCTGAGTTCG
+
-8,BCGGGE@CFEGGGGGGGGGGGGFEGGGGGGFGGG@7BBFFEGCFEEGGG?FGGC@FG@:F@FFGFGGGGGGGDFGGGFCGE:FFGG7CFCAFCFGFG9FG9FEGGGGABF@FFGGGDGGGGGG8FFGGGGGFFGFF=DGGFG8=FGG8DGGD;,,@8,@=D,=DAFC,=?6DE??FGFG7=,@DAC,@C?C73+=2=:CAA***:>))8CFF67BF@D):4<=;)/599((8(-->F@?@(6;7)9?E((/()/),1,/33324(,81(.46<>24061,((,480(((4(((..))(
@M04999:289:000000000-L3R54:1:1101:14741:7630 2:N:0:418
GGCGACTACTGGGGTATCTAATCCTGTTTGCTCCCCACGCTTTCGCATCTCAGCGTCAGTATCTGTCCAGAAGGCCGCCTTCGCCACCGGTATTCCTCCACATCTCTACGCATTTCACCGCTACACGTGGAATTCTACCTTCCTCTACAATACTCCAGATAACCAGTTTTAAGTGCAATTCCCAGGTTGAGCCCGGGGCTTTCACACCTAACTTATTTATCCGCCTACATGCCCTTTACGCCCAGTCATTCCGATTAACGCTCGCACCCTCCGTCTTACCCCGGCTGCTGTCTCGTGGTTT
+
C<CCCGGDEGFFGGGGGGGGDGGGGGGGGCGGGCGGGGGCGEGF,FFCGGGFAFGGGGCF<FGGGFFFGGGGGGGGGGGEGG@FEEGF77FEFCE,,AFFDGGGGGGCECFEEGGGFGGCEGEEGGEFF+4AFEFGADED;8DGGGA==@DDFD9@>@DEFEFGG69AGFE8,@@8C+=DCCF768EF86:CEF@>D5DG6AA6EFFFF:5=>A;+98+819>9>>@:;?5=;@F@E438:(612=E;?<C)(3,;05<B>B<09(9;::??(4(42<52(4(-713172)5)-,-.(-,.
@M04999:289:000000000-L3R54:1:1101:26395:7658 2:N:0:418
CTGACTACACGGGTATCTAATCCTGTTCGCTACCCATGCTTTCGAACCTCAGCGTCAGTTACAGACCAGAGAGCCGCCTTCGCCACTGGTGTTCTTCCATATATCTACGCATTCCACCGCTACACATGGAGTTCCACTCTCCTCTTCTGCACTCAAGTCTCTCAGTTTCCGATGCTCTTCCTCAGTTAAGCTGAGGGCTTTCACATTCAGACTTAAAAGACCGCCTGCGCTCCCTTTACGCCCAATAAATCCGGACAACGCTTGCCACCTACGTATTACCGCGGCTGCTGGCACTTAGTTT
+
CCCCCGGGGGGGGGGGGGGGGGGFGGGGGGGGGGGGGGGGGGGGFGGGGGGGGGGGGGGGGGGGGGGGGFFGGGGGGGGGGGGGGGGGFGGGGGGGGGGGGGGGGGGGGGGGGGGGGGGGGGGFGCGFAEFGGGGGGGGGGGGGGGGGGGGGGGGGDFGFGGGGGGGGGGDGGGGDFGFGGFGGGGGGGGGGGCFGGGDFFFFFFFFFEFFFFFFFEC<BFFFFFF=9@F@FFDDBFCC58BFFFFFEEFFE>9;@@D;@9BF:?44<?BBFF?2<BABFFFFB6(0<?F:?02().)6:)
@M04999:289:000000000-L3R54:1:1101:18045:7658 2:N:0:418
TGACTACTGGGGTATCTAATCCTGTTCGCTCCCCACGCTTTCGTCCATCAGCGTCAATCGGTATTTAGTAACCTGCCTTCGCAATCGGGGTTCTGTGTAATATCTATGCATTTCACCGCTACACTACACATTCCAGCTACTTCAATACTATTCAAGATTAACAGTATCAACGGCAGTTCTACAGTTAAGCTGCAGGTTTTCACCGCTGACTTATCAACCCGCCTACGGACCCTTTAAACCCAATAAATCCGGATAACGCTCGCATCCTCCGTATTACCGCGGCTGCTGGCACGGAGTTAGC
+
CCCCCGGGGGCGGGGGGFFGGGGGGGGGGGGGGGGGDGGGGGDGGGGGGGGGGGGGGGGFGGCGGGGFFGGGGGGGGGGGGGGGGGGGGGGGGGGGGGGGGGGGGGGGGGGGGGGGGGGGGGGGGGGGGGGGGGGGGGGGGGGGGGFGGGGGGGFGGGGGGGDGGGGGGGGGDEGGFGFGGGGGGGFFGGGGGCCGGGFFAFFFFFFF>DEFFFFFFFFF4@BDFFF?FFFFFFFFFFFFF@;@3A9<EF>>;?FFFFFFDFF>?>F><72:BBFF2<6B9;12(287::2<BBFFFF2<6
@M04999:289:000000000-L3R54:1:1101:14214:7673 2:N:0:418
GTTGACTACCGGGGTATCTAATCCTGTTTGCTCCCCACGCTTTCGCATCTCAGCGTCAGTATCTGTCCAGAAGGCCGCCTTCGCCACCGGTATTCCTCCACATCTCTACGCATTTCACCGCTACACGTGGAATTCTACCTTCCTCTACAATACTCCAGATAACCAGTTTTAAATGCAATTCCCAGGTTGAGCCCGGGGCTTTCACACCTAACTTACTTATCCGCCTACATTCCCTTTACGCCCAGTCATTCCGATTAACGCTCGCACCCTCCGTATTACCCCGTCTGCTGGACCGGAGTT
+
CCCCCGGGGFEGGGGGGGGGGGGGGGGGGGGGGGGGGGGGGGGG:C@FEFGGGGGEGGGGFGGGGFFGGDAFFFGG:FEEEGGGGGGGGGGFGGGGGGGGGGEFGGG@F?FCGGGGCGGGGGGGGGDGGGGGGGGGAGFGGGGGGF=EAECEGFDDD=D@DA9=9DFGGGDF,@+@@+CCGGD7DEGG,4DCGFCDDDGDFFFFFCAD(()0@FF+6+:919/(8<DF4?))1;7;@4;)/:9;(6;4<?C54@??FF91;B(7;1;(4:1:0(.47)44(4>441(4>?((,8660(47
@M04999:289:000000000-L3R54:1:1101:13746:7680 2:N:0:418
GACAGACTACTCGGGTATCTAATCCTGTTCGCTACCCATGCTTTCGAACCTCAGCGTCAGTTACAGACCAGAGAGCCGCCTTCGCCACTGGTGTTCTTCCATATATCTACGCATTCCACCGCTACACATGGAGTTCCACTCTCCTCTTCTGCACTCAAGAAAAACAGTTTCAGCTGCACTTCCCCGGTTAAGCCGAGGGCTTTCACAGCTGACTTGTTCTCCCGCCTGCGTTCGCTTTACGCCCAATAAATCCGGACAACGCTTGCCACCTACGTATTACCGCGGCTGCTGGCACGTAGTT
+
CCCCCGGGGGGGGGGGGGGGGGGGGGGGGGGGGGGGGGGGGGGGGGGGGGGGGGGGGGGGGGGGGFGGGGGGGGECGGGGGGGGGGGGGGGGGGGGGGGGGGGGGGGGGGGGGGGGGGGGGEGGGGGGGGGF@DGGGGGGGGGGGGGGGGGGGGGGGFFEFGCGGGGGGGGGGGG8DGFGGGFGGGGGG7EGGGGCG;DGFFFFFFFFBFF35FFFEFFFFEF=@BFBF@@FFFFFFFEF@F@FD;@;34?CB19:7>0<9>FF:BFBF4:>?F?):?AFFB>B21(-4:?(305133(4.
@M04999:289:000000000-L3R54:1:1101:3374:7682 2:N:0:418
GGGCGACTACCGGGGTATCTAATCCTGTTCGCTCCCCACGCTTTCGTCCATCAGCGTCAATCGGTATTTAGTAACCTGCCTTCGCAATCGGGGTTCTGTGTAATATCTATGCATTTCACCGCTACACTACACATTCCAGCTACTTCAATACTATTCAAGATTAACAGTATCAACGGCAGTTCTACAGTTAAGCTGCAGGTTTTCACCGCTGACTTATCAACCCGCCTACGGACCCTTTAAACCCAATACATCCGGATAACGCTCGCATCCTCCGTATTACCGCGGATGCTGGCACGGAGTT
+
CCCCCGGGGFGGGGGGGGGGCGGGGGGFGFEGEGGFFFGGEGGGGGGEE@9FEFFGCEEGGGGGFGGFGGGGGGGAEFGGGFGGGGEEFG7FGBFGGGCDGCFFGGGF9FGGGFGGFGGGGGGGGGGGGGGGFC;EGGGFGGFFGGGGGF8EEE@:DGADFGG8DDGEFGGGGGGGBDEGFGCFFFGGGGCECA7F7C59AA@99AFABA>2@FFFFFF5?=(:=>@@D(:0;9;@3;;AE35<?(,6)7??@<>:0:<>?FBFFFF<07<<4662:?<A)(-(-((-29>01(5(((344
@M04999:289:000000000-L3R54:1:1101:13304:7685 2:N:0:418
TGGCCTACTGGGGTATCTAATCCTGTTTGCTCCCCACGCTTTCGCCTCTCAGCGTCATTATCTGTCCAGAAGCCCGCCTTCGCCACCGGTATTCCTCCACATCTCTACGCATTTCACCGCTACACGTGAAATCCTACCTTCCTCTACAATCCTCCAGATACCCATTTGTAATTCCTATTCCCAGTTTGACCCCGGTTCTCTCACACCTAACTTAATTATCCGCCTACATCCCCTTTACTCCCAGTCATTCCGTTTAACGCTCGCCCCCTCCGTATTACCGCGTCTCGTGCCACTGTGTTAC
+
A-A,,C,CFFE,6CF8<<F9,;C-EF@EEFGGCF@C:6F@F,CF7,BF,B<CFC6BB,CE@6EC,CCA8,C@,B,+@:B7=,@8@:AB:F7A5E,CDFDG8BG,994C7F+@FFGGFC+CF+@:?CFF,+,9,4EDGGG,D8;,,,@,,4,17@FG,E=E,@=E,3E,@DF,@,?,?@D7+++6@EF8,,EEC++0*33++3;96*99)034*;8F4++93/5):42(/*552576*9*16=(..7)979<().(()9((63090891>BBB?<(,-.)(-((,(((41(4<<(4))<?))
@M04999:289:000000000-L3R54:1:1101:12914:7759 2:N:0:418
CGTGACTACTGGGGTATCTAATCCTGTTCGCTCCCCACGCTTTCGTCCATCAGCGTCAATCGGTATTTAGTAACCTGCCTTCGCAATCGGGGTTCTGTGTAATATCTATGCATTTCACCGCTACACTACACATTCCAGCTACTTCAATACTATTCAAGATTAACAGTATCAACGGCAGTTCTACAGTTAAGCTGCAGGTTTTCACCGCTGACTTATCAACCCGCCTACGGACCCTTTAAACCCAATAAATCCGGATAACGCTCGCATCCTCCGTATTACCGCGGCTGCTGGCACGGAGTT
+
CCCCCGGGGGFFGGGGGGGGGGGGGGGGGGGGGGGGGGGGGGGGGGGGGGGGGGDFGFGGGGGGFGGGFGGFFGGGGGGGGGGGGGGGGGGGGGGGGGGGGGGFGGGGGGGGGGGGGGGGGGGGGGGGGGGGGGGGGGGGFGGGGGGGGGGGGGGGGGFFGGGGGGGGGGGGGGCGFGFGGGGGFGGGGFCGGCGGGGGGFFFFFFFFFFFFFFFFFFFFFFABBD>DD2>@FFFFFEFFFF?D<@EFEFFF@>FDFFF<@DD9;0<>FBAF9?FFF9AD:B9>679?FF08??1727:?
@M04999:289:000000000-L3R54:1:1101:8992:7764 2:N:0:418
GTGACTACTGGGGTATCTAATCCTGTTTGCTCCCCACGCTTTCGCATCTCAGCGTCAGTATCTGTCCAGAAGGCCGCCTTCGCCACCGGTATTCCTCCACATCTCTACGCATTTCACCGCTACACGTGGAATTCTACCTTCCTCTACAATACTCCAGATAACCAGTTTTAATTGCAATTCCCAGGTTGAGCCCGGGGCTTTCACACCTAACTTAATTATCCGCCTACATGCCCTTTACGCCCAGTCATTCCGATTAACGCTCGCACCCTCCGTATTACCTCGGCGGCTGGCACGGAGTTAC
+
CCCCCGGGGGFGGGGGGGGGGGGGGGGGGGGGGGGGGEGGGGGGG,FFGGGGGGGGGDGGGGGGGGGGGGGGGDFGGGGGGGGGGGGE:FCGGGGGGGGGGGGGGGGGGGGGGGGGGGGGGGGGGGGFGEFFEFGFCGGGGGGGGGGGGGGGGGFGFFFDFGFGGFGGGG8,@=9,BFFGGGCD+@DEDC6EG6+?*CDFFFCF@A>FFFDEFF6FEFFE8(86@FB=E*7@BFFEE9(:9;@D=34C?C?@(622;C(:6:0;9>>F:B?FFF??)54)5,42(-429?B02:>0(,(.)
@M04999:289:000000000-L3R54:1:1101:6409:7775 2:N:0:418
GGACTACTAGGGTATCTAATCCTGTTTGCTCCCCACGCTTTCGCATCTCAGCGTCAGTATCTGTCCAGAAGGCCGCCTTCGCCACCGGTATTCCTCCACATCTCTACGCATTTCACCGCTACACGTGGAATTCTACCTTCCTCTACAATACTCCAGATAACCAGTTTTAAGTGCAATTCCCAGGTTGAGCCCGGGGCTTTCACACCTAACTTAATTATCCGCCTACATGCCCTTTACGCCCAGTCATTCCGATTAACTCTCGCACCCTCCGTATTACCGCGGCTGCTGACACGGAGTTAGC
+
CCCCCGGGGGGCGGGGGGFGGGAFFFFGGGGGGGGGCGGEGGDGFEGGGGGGGFGGEGGGGGGGFGGGFFGGFFEEGGGGGGGGEFG7@FGGGGGGFGGGGGGGGFG<FEGGFDFGGGGEGGGGGGDGGGGGGGGGGGGFFFDEGGGGGFFGFCF8,@EFF?FG@DFGGGGGGGDA?DFGG+DDGG88ECFGG+@CCDGGFF9E9/;AE@CE=1B=<6:A?2=D@FEECE:@B93*68@F66(/)7??EF1?D?F?4);EE@DFF6?::37:?::44>:(2(,46??F).5:((2(-44:<
@M04999:289:000000000-L3R54:1:1101:5832:7786 2:N:0:418
GACTACCGGGGTATCTAATCCTGTTCGCTCCCCATGCTTTCGAACCTCAGCGTCAGTTACAGACCAGAGAGCCGCCTTCGCCACTGGTGTTCTTCCATATATCTACGCATTCCACCGCTACACATGGAGTTCCACTCTCCTCTTCTGCACTCAAGAAAAACAGTTTCAGCTGCACTTCCCCGGATAAGCCGAGGGCTTTCACAGCTGACTTGTTCTCCCGCCTGCGTTCGCTTTACGCCCAATAAATCCGGACAACGCTTGCCACCTACGTATTACCGCGGCTGCTGTCCCGTAGTTAGCC
+
CCCCCGGGGGGGGGGGGGGGGGGGGGGGG,FGGGGGGGGGGGGGGGGGGGGGGGGGGGGGGFGGGGGGGGGGGGGGGGGFGGEGGGGGGGGGGGGGGGGGGGGGGGFGGGGGGGGGGGGGGGGGGGFFGGGGGGGGGGGGGGGGGGCGGGGGGGGGGGGGGGGGGGGGGGF?EFGGFGFGGGGCEGAFGGEGEDEGGGGGFFFAAFFFDEEEFFFFFFF2?BFF;@@FD?FFFF<CF?9B?(4:2AAAFF;6(4<?9;FFBF><?F?BB?B>AB99<(7>016BF7?)24)4,2(-)6)43
@M04999:289:000000000-L3R54:1:1101:18611:7803 2:N:0:418
ACATGACTACAAGGGTATCTAATCCTGTTTGCTCCCCACGCTTTCGCATCTCAGCGTCAGTATCTGTCCAGAAGGCCGCCTTCGCCACCGGTATTCCTCCACATCTCTACGCATTTCACCGCTACACGTGGAATTCTACCTTCCTCTACAATACTCCAGATAACCAGTTTTAAGTGCAATTCCCAGGTTGAGCCCGGGTCTTTCACACCTAACTTAATTATCCGCCTACATGCCCTTTACGCCCAGTCATTCCGATTAACGCTCGCACCCTCCGTATTACCGTGTCTGCTGGCCCGGAGTT
+
CCCCCGGGGGGFGFGGGGGGGGGGGGGGGGGGGGGGGGGEGGGGGGGGGGGGFFGGGGGGGGGGGGGGGGGGGGFGGEGEEGGGGGGGGECFCFGGGGGGGGGGGFGGGGGGGEGGGGFGGGGGGGGGGGGGGFGGGGGGGFFGGGGGGGGFCFGGGFGAEGGGFGGGGGGGGGG:DDDFGGFF9@DFG?F?6CCDDD<CAFFFFFFFFFE3=FF*/B99=EA4BA9(>>E*3:@=3>4C@99>D0@E)9C<C@F;@<CF7>6,(36>BB:B<B:((4444((.(..)663:0((((41,.
@M04999:289:000000000-L3R54:1:1101:8457:7806 2:N:0:418
GGACTACTAGGGTATCTAATCCTGTTTGCTCCCCACGCTTTCGCATCTCAGCGTCAGTATCTGTCCAGAAGGCCGCCTTCGCCACCGGTATTCCTCCACATCTCTACGCATTTCACCGCTACACGTGGAATTCTACCTTCCTCTACAATACTCCAGATAACCAGTTTTAAGTGCAATTCCCAGGTTGAGCCCGGGGCTTTCACACCTAACTTAATTATCCGCCTACATGCCCTTTACGCCCCTTCCTTCCGATTAACTCTCGCACCCTCCGTATTACCGCTGCTGCTTGCACGGAGTTAGC
+
CCCCCGGGGFFFFCGFGGGGCGGGGGFGGGFFGGFGGCFFGGEGGGCGGGFCGGGGGGGGGGFGGGFEGCFFFGGGGGGGGGGGG@FCFFFGGGGGFGGGGGGGGGGFGGGGGGGGGDDGEEGGFGGC7FGGGGGGGFGGGGGGGGAFGEGGGGDGGFAFFD9,@DFGG,AFFFGFFFDFGGFDGGGGCFGGGEEDGDGCAFA>A>FF>BEFBFFFFFFFEDDDFDFE>EFFE>E4;?1.2((,6())/3/6;?@F<)7646((49B136(,(..)6<,2(3(4:?7)51284((448A<)
@M04999:289:000000000-L3R54:1:1101:5305:7832 2:N:0:418
GACTACCGGGGTATCTAATCCTGTTTGCTCCCCACGCTTTCGCATCTCAGCGTCAGTATCTGTCCAGAAGGCCGCCTTCGCCACCGGTATTCCTCCACATCTCTACGCATTTCACCGCTACACGTGGAATTCTACCTTCCTCTACAATACTCCAGATAACCAGTTTTAAGTGCAATTCCCAGGTTGAGCCCGGGGCTTTCACACCTAACTTAATTATCCGCCTACATGCCCTTTACGCCCAGTCATTCCGATTAACGCTCGCACCCTCCGTATTACCGCGGCTGCTGGCACGGAGGTAGCC
+
CCCCCGGCGGEGGGGGGGGGGGGGGGGGGGGGGGGGGGGGGGGGGGGGGGGGGGGGGGGGGGGGGGGGGGGGGGGGGGGGGGGGGGGGGGGGGGGGGGGFGGGGGGGGGGGGGGGGGGGGGGGGGGGGGGGGGGGGGGGGGGGGGGGGFGGGDGFD9EFGFGGDDGGGGFGFFGGGFFFDFGG?FGFEGGGDGGGGGCDGFFFFFFF4@EEEEFFFFFFDF@>DDFFF@EFF@EFC0?@BF0;@ECFFEED026>B:6?B9>;B>F<:<>?F73<<907>(((,3532:33((2((-))..
@M04999:289:000000000-L3R54:1:1101:5886:7866 2:N:0:418
GACTACTCGGGTATCTAATCCTGTTCGCTACCCATGCTTTCGAACCTCAGCGTCAGTTACAGACCAGAGAGCCGCCTTCGCCACTGGTGTTCTTCCATATATCTACGCATTTCACCGCTACACATGGAGTTCCACTCTCCTCTTCTGCACTCAAGAAAAACAGTTTCAGCTGCACTTCCCCGGTTAAGCCGAGGGCTTTCACAGCTGACTTGTTCTCCCGCCTGCGTTCGCTTTACGCCCAATAAATCCGGACAACGCTTGCCACCTACGTATTACCGCGGCTGCTGGCACGTAGTTAGCC
+
CCCCCGFGGGGGGGGGGGGGGGGGGGGGG,FGGGGGGGGGGGGGGGGGGGGGGGGGGGGGGGGGGFCGGAFFGGGGGGGFGGGGGGGGGGGGGGGGGGGGFGGFGGGGGGGGGGGGDGGGGGGGGGCGGGGGCFGGGGGGGGGGGGGGGGGGCFGGGGGDGF?FFG8DGGGGGGGGFGFGGD>EGEFFGGGEGDGDGGGGAFFFFFFFFFEFFA@AE=A=>==DFFFFFFFFDFFFF;BBF;@;;39C1623(((491?6::?),,8:>B?<94))6(1909900848<(341(,464<A7
@M04999:289:000000000-L3R54:1:1101:4571:7868 2:N:0:418
GAGTTGACTACTCGGGTATCTAATCCTGTTTGCTCCCCACGCTTTCGCATCTCAGCGTCAATCGGTATTTAGTAACCTGCCTTCGCAATCGGGGTTCTGTGTAATATCTACGCATTTCACCGCTACACTACACATTCCAGCTACTTCAATACTATTCAAGATTAACAGTATCAACGGCAGTTCTACAGTTAAGCTGCAGGTTTTCACCGCTGACTCATCAACCCGCCTACGGACCCTTTAAACCCAATAAATCCGGCTAACGCTCGCATCCTCCGTATTACCGCGGCTGCTGGCACGGAGT
+
CCCCCGGGGGGGGGGGGGGGGGGGGGGGGGGGGGGGGGGGGGEFGGGGGGGGGGGGGGGGGGGGGGGGGGGGGFFGGGGGGGGGGGGGGGGDCEGGGGGGGGGGGGGGGGGGGGGGGGGGGGGDEGGGGGGGGGGGGFFGGGGGDGGGGGGGGGGGGFGGGGGGGGGGGGGGGGGGF8BGGGGGGFGGGFGGGGGGGGCDAA@FFFFF=BBBAFFFFFFFFDF9AFFFFFFF>=@FDF3FCFFFFDFFF)/)5/6,(,3@F@>6:(426>BB>?0,,4>DBD060,07907?F?:<1>>F8
@M04999:289:000000000-L3R54:1:1101:13189:7876 2:N:0:418
GACTACTCGGGTATCTAATCCTGTTTGCTCCCCACGCTTTCGCATCTCAGCGTCAGTATCTGTCCAGAAGGCCGCCTTCGCCACCGGTATTCCTCCACATCTCTACGCATTTCACCGCTACACGTGGAATTCTACCTTCCTCTACAATACTCCAGATAACCAGTTTTAAGTGCAGTTCCCAGGTTGAGCCCGGGGCTTTCACACCTAACTTAATTATCCGCCTACATGCCCTTTACGCCCAGTCATTCCGATTAACGCTCGCACCCTCCGTATTACCGCGCCTGCTGGCACGGAGTTCGCC
+
B@CCCGGGGGGGGGGGGGGGGGGGGGGGGGGGGGGGGGGGGGGGGGGGFFG@FGGGGGGGGFGGGG8FFGFFGDGGGGGGGGGGGGGG@FGGFGGGGGFGGGGGGGFGGGGGGGGGGGGGGGGEGGGGDGGGGGGGGGGGGGGGGFGGGGGGGGFFEDGGGGGGFGGGGGG8DGFFFGFFGGCFGGCGGFGGE*CGGGFGFFFFFFAFBEFEEFFFFFFDFFFDFFEE=EFFFE<E036ADDFFAFECC16?13CF;6<?F;9>9BBB?F?6:FAFF<>((-8:1:)3<:BB>0(4<2072
@M04999:289:000000000-L3R54:1:1101:9969:7894 2:N:0:418
TGTTGACTACCCGGGTATCTAATCCTGTTCGCTCCCCACGCTTTCGTCCATCAGCGTCAATCGGTATTTAGTAACCTGCCTTCGCAATCGGGGTTCTGTGTAATATCTATGCATTTCACCGCTACACTACACATTCCAGCTACTTCAATACTATTCAAGATTAACAGTATCAACGGCAGTTCTACAGTTAAGCTGCAGGTTTTCACCGCTGACTTATCAACCCGCCTACGGACCCTTTAAACCCAATAAATCCGGATAACGCTCGCATCCTCCGTATTACCGCGGCTGCTGGCACGGAGTT
+
CCCCCGGGGGGGGGGGGGGGGGGGGGGGGGGGGGGGGGGGGGGGGGGGGGGGGGGGGGEGGGGCFGGGGFFGGGGGGGGGGGGGGDGGGGGGGGGGGGGGGFGGGGGGGGFGGGGGGGGGEGGEGGGGFGFGGGGGGCFGGGGGGGGFFFGGGGFGADGCFFFGGGGGGGGGGGD8AD5=FGGGGGGGGGGFGGFGCFGGFFFFFFFFFFFADFFF<FF<9@>BFFDDF9@@FFFFFFFAEE@@??@84CFFF9>(60>E1>?B;BF?FFFFFFF:BFABFFF>BBBFFFB0<7)4209:8
@M04999:289:000000000-L3R54:1:1101:12197:7943 2:N:0:418
CTACTGGGGTATCTAATCCTGTTCGCTCCCCACGCTTTCGTCCATCAGCGTCAATCGGTATTTAGTAACCTGCCTTCGCAATCGGGGTTCTGTGTAATATCTATGCATTTCACCGCTACACTACACATTCCAGCTACTTCAATACTATTCAAGATTAACAGTATCAACGGCAGTTCTACAGTTAAGCTGCAGGTTTTCACCGCTGACTTATCAACCCGCCTACGGACCCTTTAAACCCAATAAATCCGGATAACGCTCGCATCCTCCGTATTACCGCGGCTGCTGGCACGGAGTTAGCCGC
+
CCCCCGE@ECFGGGGGGGGGFGGGGGEFCGEGGGGGGGGGGGEGGGGGGGGE7CEGECFFFGGGFFFDGFF<FGGGGGGBFCG<,@FGGGGGGGGGGGGGGGGFGGGGFGGFFGFGGGGGGGGGGGFFGGGGFGGGGGGGGGGGGGGGGGAEGGFG9EGGGFGGGGGGCEGG+@DFFGFG=DEG9AFGGGCCFGGGGG?DFBFFF5FFE5EEEFFF@>DFF>DF@DFF@F27C56@FD1:@33C?EEF9(664=@BFF;>B?B:7AFF1:B?<>28;09>;BBFFF?(8BB((43A2<B;(
@M04999:289:000000000-L3R54:1:1101:11878:7986 2:N:0:418
GCCGGACTACTCGGGTATCTAATCCTGTTCGCTCCCCACGCTTTCGTCCATCAGCGTCAATCGGTATTTAGTAACCTGCCTTCGCAATCGTGGTTCTGTGTAATATCTATGCATTTCACCGCTACACTACACATTCCAGCTACTTCAATACTATTCAAGATTAACAGTATCAACGGCAGTTCTACAGTTAAGCTGCAGGTTTTCACCGCTGACTTATCAACCCGCCTACGGACCCTTTAAACCTAATAAATCCGGATAACGCTCGCATCCTCCGTATTACCGCGTCTGCTGGCACGGATTT
+
CCCC,FFGGGGF;ECE+CFFC<FFFGDFF<BFBFCFDEC7@CFGGEFFFGGGF@FFGEBFAFGGECFFGFGFCADGDE8FF<DEE7:FFG6,8AEGGGGAFG9,CEFGEFC:,9A<FCG9FEEFCFFEAE==?FFGCFFGF=FGGGC,EEGG;=DCCC8A9EGFD92=CFGGFF6C*0*=@FGG,,@:E=77EDFD??+@6B5F;@FFFB=)@CA6AB646>D):@@27629555:BF)+;E@(6373))96;0(8<8<<(:;@9>144?>F((-(,(6>2:99(4??250,2(2:(,(-)
@M04999:289:000000000-L3R54:1:1101:22961:8048 2:N:0:418
TGGACTACCGGGGTATCTAATCCTGTTCGCTACCCATGCTTTCGAACCTCAGCGTCAGTTACAGACCAGAGAGCCGCCTTCGCCACTGGTGTTCTTCCATATATCTACGCATTCCACCGCTACACATGGAGTTCCACTCTCCTCTTCTGCACTCAAGAAAAACAGTTTCAGCTGCACTTCCCCGGTTAAGCCGAGGGCTTTCACAGCTGCCTTGTTCTCCCGCCTGCGTTCGCTTTACTCCCAATAACTCCGGACAACGCTTGCCACCTACTTATTACCGCCGCTGCTGGCACGTATTTAC
+
CCC<CGGGGDGGGGDGGGGCFGGGGGGG7FGGGGGGFCFGGGGG8CFGGGCCFGGGEGGGGGGD<FGFGFGGGGGDEGGGGGGGGGGGFGCFEFFGGGGGDFBFFFGGCGGGEFFFGGGGGGGGGGGFGGBGGFGCFGGGGGGGGGGGCFGGGGFFDFGFCDGGEDEGGG,=E?FFFCFDGCFC>:EAECGCE@ECDCGFFFACF+;4>((749BAEFFBF(:>D(66@2<(71=().)@@=3(833)6<>(((712:(-:22<?),48:B)<)6<)6.42(,4033:3:?(4(4()().)
@M04999:289:000000000-L3R54:1:1101:9466:8049 2:N:0:418
GACTACTGGGGTATCTAATCCTGTTCGCTACCCATGCTTTCGAGCCTCAGCGTCAGTAACAGACCAGAGAGCCGCCTTCGCCACTGGTGTTCTTCCATATATCTACGCATTTCACCGCTACACATGGAGTTCCACTCTCCTCTTCTGCACTCAAGTCTCTCAGTTTCCGATGCTCTTCCTCAGTTAAGCTGAGGGCTTTCACATTCAGACTTAAAAGACCGCCTGCGCTCCCTTTACGCCCAATAAATCCTGACAACGCTTGCCACCTACGTATTACCGCGGCTGCTGGCACGTAGTTAGC
+
CCCCCGGGG87FFGGGGGGGGGGGGGGGGGGGGGGGGGGGGGDFGGGGGGGGGGGGGGGGGDGGGG<FCFEGGEGGGGGGCGEGGGGGFGGGGGGGGGGGFGGGGGGGGGGGGGGGGGGGGGGGGGDF,EFGGGGGGGGGGGGGGGGGGGGGGCDGGGGGGG8EGGGGGGG8EGGGFC9DGG+EFF8EEGC6E+9;7CFCFFFFFFC;ACECEA>99>F9AAAF2@4@=D99B:B6C9DB>6;=8@<EFF4=EEE<?;6;;DF@EFFBBFFB2<?FAA02909B>FFF0?BF?:?18A294
@M04999:289:000000000-L3R54:1:1101:2748:8051 2:N:0:418
GGCGACTACACGGGTATCTAATCCTGTTTGCTCCCCACGCTTTCGCATCTCAGCGTCAGTATCCGTCCAGAAGGCCGCCTTCGCCACCGGTATTCCTCCACATCTCTACGCATTTCACCGCTACACATGGAGTTCCACTCTCCTCTTCTGCACTCAAGAAAAACAGTTTCAGCTGCACTTCCCCGGTTAAGCCGAGGGCTTTCACAGCTGACTTGTTCCCCCGCCTGCGTTCGCTTTACGCCCAATAAATCCGGACACCGCTTGCCACCTACGTATTACCCCTCCTGCTGGCACGTATTT
+
CCCCC@CGGGGGGGG@FFGFFFGEFGGCCFCEEFFGFEG7FGGGGGG7CEFGCFGFEGGGGFFFGCFEGGGGGDGGGGGGCGFGEGCFG>C7FEFEDF=EF<9A=?FCCE::F@FGGGGECCFGGG9<FEG:ADGGGDAC,=@ACEAA8=FGE=FG?EGFGG?8DDEGGGGFC:CC?CF?FGGCC5CECF7EFCEGD>4?FF4B6FF;3(*5;F8B4++7;9(:1?18(,3;79B?0).)89B?02><).236(((-(-,,7<6?F<>04>::<>AF<AA0(((-4),(,2:?>0.,)5:
@M04999:289:000000000-L3R54:1:1101:15816:8053 2:N:0:418
AGACTACCAGGGTATCTAATCCTGTTTGCTCCCCACGCTTTCGCATCTCAGCGTCAGTATCTGTCCAGAAGGCCGCCTTCGCCACCGGTATTCCTCCACATCTCTACGCATTTCACCGCTACACGTGGAATTCTACCTTCCTCTACAATACTCCAGATAACCAGTTTTAAGTGCAATTCCCAGGTTGAGCCCGGGGCTTTCACACCTAACTTAATTATCCGCCTACATGCCCTTTACGCCCAGTCATTCCGATTAACTCTCGCACCCTCCGTCTTACCGCGTCTGCTGGCACGGAGTTAGC
+
CCCCCGGGGGGEGGGGGGGGGGGGGGGGGGGGGGGGGGGGGGGGGGGGGGGGGGGGDGGGGGGGGGGGGGGGGGGGGGGGGGGGGGGGGDGGGGGGGGGGFGGGGGGGGGGGGGGGGGGGGGGGGGGGGGGGGGGGFGGGGGGGGGGFGGGGGFGGFGFGGGGGGGGGGG8FDFGGFGFGGGG?FFFGGGGGGCEDDGGGFFFFFFFFEDFFE8FFFFFC>@@@DF=EEFEFFDECEFFFF?<@@EF)7?16802?E)77@11(7;::?8(,(4:<A::6>(76-4<27?:>?69(8<9A9
@M04999:289:000000000-L3R54:1:1101:26418:8143 2:N:0:418
CGGGGACTACACGGGTATCTAATCCTGTTTGCTCCCCACGCTTTCGCATCTCAGCGTCAGTATCTGTCCAGAAGGCCGCCTTCGCCACCGGTATTCCTCCACATCTCTACGCATTTCACCGCTACACGTGGAATTCTACCTTCCTCTACAATACTCCAGATAACCAGTTTTAAGTGCAATTCCCAGGTTGAGCCCGGGGCTTTCACACCTAACTTAATTATCCGCCTACATGCCCTTTACGCCCAGTCATTCCGATTAACGCTCGCACCCTCCGTATTACCGCGGCTGCTGGCACGGAGTT
+
CCCCCCGGGGFCCEEFFGGGGGCFGFGGGGGGGGFGGGGGGGGGGGGGGGGGGGGGGGGGGGGGGGGGGGGGGGGGGGGGGGGFGGGGGGGGGGGGGGGGGGGGGGGGGGGGGGDGGGGGGGGGGGGDGGGGGCGGGFGGGG8FGGGGGGGGGGFGGGGGFDGGGGGGGGGGGGGFFGFGGGGGGGGGGGGGGFFG>DGGFFFFFFFFFFFEFFFFF>AE6>C9BFFDF;CFFEDFFECF@FFFFFEFFEEEC@DFFBFDF>:<BFFF9::::2?::>4<6(702966:>24:??F((4<4
@M04999:289:000000000-L3R54:1:1101:7793:8193 2:N:0:418
CGACTACAAGGGTATCTAATCCTGTTCGCTACCCATGCTTTCGAACCTCAGCGTCAGTTACAGACCAGAGAGCCGCCTTCGCCACTGGTGTTCTTCCATATATCTACGCATTCCACCGCTACACATGGAGTTCCACTCTCCTCTTCTGCACTCAAGAAAAACAGTTTCAGCTGCACTTCCCCGGTTAAGCCGAGGGCTTTCACAGCTGACTTGTTCTCCCGCCTGCGTTCGCTTTACGCCCAATAAATCCGGACAACGCTTGCCACCTACGTATTACCGCGGCTGCTGGCACGTAGTTAGC
+
CCCCCGGGGGGGGGGGGGGGGGGGGGGGGGGGGGGGGGGGGGGGGGGGGGGGGGGGGGGGGGGGGGGGGGGGGGGGGGGGGGGGGGGGGGGGGFGGGGGGGGGGGGGGGGGGGGGGGGGGGGGGGGGGGGGGGGGGGGGGGGGGGGGGGGGGGGFGGGGEGGGGGGGGGGGGGGGGFGFGGGGGGGDEFGGGGGGDGGGGFCFFFFFFFF=C>FFFEFFF>BBFFFFFFFFF?FFFFFFFFFD@EEEFF;9@FB>FBBFFFFFFF?<B?BBF2>>FF<0((-4>>FBBFFFF:608?A>44
@M04999:289:000000000-L3R54:1:1101:15949:8208 2:N:0:418
GTGACTACAGGGGTATCTAATCCTGTTCGCTCCCCACGCTTTCGTCCATCAGCGTCAATCGGTATTTAGTAACCTGCCTTCGCAATCGGGGTTCTGTGTAATATCTATGCATTTCACCGCTACACTACACATTCCAGCTACTTCAATACTATTCAAGATTAACAGTATCAACGGCAGTTCTACAGTTAAGCTGCAGGTTTTCACCGCTGACTTATCAACCCGCCTACGGACCCTTTAAACCCAATAAATCCGGATAACGCTCGCATCCTCCGTATTACCGCGGCTGCTGGCACGGAGTT
+
CCCCCGGGGGFGGGGGGGGGGGGGGGGGGGGGGGGGGGGGGGGGGGGGGGGGGGGGGGGGGGGGGGGGEFGGGGGGGGGGGGGGGGGGGDGGGGGGGGGGGGGGGGFGFGGGGGGGGGGGGGGGGGGGGGGGGGGGGGGGGGGGGGGGGGGGGGGGGGGGGGGGGGGGGGGGGEGDFGFGGGGFGGGGGGGGGGGGGGGGFFFFFFFFFFFFFFFFFFFFB4=ADFF@9@BBFF=B4?9FFFFFFEFEFFFFF;?FFE?@FFFFF?FFFFFB?F0:<AF<90;B;BF?FB:7<(31130
@M04999:289:000000000-L3R54:1:1101:16269:8222 2:N:0:418
AACGACTACCCGGGTATCTAATCCTGTTCGCTCCCCACGCTTTCGTCCATCAGCGTCAATCGGTATTTAGTAACCTGCCTTCGCAATCGGGGTTCTGTGTAATATCTATGCATTTCACCGCTACACTACACATTCCAGCTACTTCAATACTATTCAAGATTAACAGTATCAACGGCAGTTCTACAGTTAAGCTGCAGGTTTTCACCGCTGACTTATCAACCCGCCTACGGACCCTTTAAACCCAATAAATCCGGATAACGCTCGCATCCTCCGTATTACCGCGGCTGCTGGTACGGAGTTT
+
CCCCCGGGFGGDGGGGGGGGGGGGGGGGGGGGGGGGGGGGGGGGGGGGEGGGGGGGGGGGGGGGGGGGGGGGGGGGGGGCGGGGGCGGGGDGGEGGGGGGFGGGGGGGGGGGGGGGGFGGGGGGGGGGGGGGGGGGGGGGGGGGGGGGGGGGGGGGGGFFFGGGGGGGGGGGGGGGFGFGGGCGFGGGFCDDGFFDFGGGFFFFFFFFFBADFFFFEFFF4@B@FFFFD@F>FD@@@CE6A@?7=@47CCFFF;6<<<>BB64>B>(3:<7:>8187<AA0;>9>>6?DF?2))((,-:<)
@M04999:289:000000000-L3R54:1:1101:20149:8232 2:N:0:418
GGCAGACTACCCGGGTATCTAATCCTGTTTGCTCCCACGCTTTCGCATCTCAGCGTCAGTATCTGTCCAGAAGGCCGCCTTCGCCACCGGTATTCCTCCACATCTCTACGCATTTCACCGCTACACGTGGAATTCTACCTTCCTCTACAATACTCCAGATAACCAGTTTTAAGTGCAATTCCCAGGTTGAGCCCGGGGCTTTCACACCTAACTTAATTATCCGCCTACATGCCCTTTACGCCCAGTCATTCCGATTAACGCTCGCACCCTCCGTATTACCGCGGCTGCTGGCACGGAGTTC
+
CCCCCGGGGGFGGGGGGGGGGGGGGGGGGGGGGGGGGGGGGGGGGGGGGGGGGGGGGGGGGGGGGGGGGGGGGGGGGGGGGGGGGGGGGGGGGGGGGGGGGGGGGGGGGGGGGGGGGGGGGGGGGGGGGGGGGGGGFGGGGGGGGGGGGGGGGGGGGGGFFGGGGGGGGGGGFGGGFFFGGGGGGFFGGGFGGGGGGGGGFFFFFFFFFFFFFFFCCFFFF?DFFF@B:CCEFFFD@EFDFFF;<;@3?EFFF?F?FBA<96029B>9BBFFFF:7>A2969>>FF;?::(((419(7?B)
@M04999:289:000000000-L3R54:1:1101:15883:8243 2:N:0:418
TTGACTACCGGGGTATCTAATCCTGTTCGCTCCCCACGCTTTCGTCCATCAGCGTCAATCGGTATTTAGTAACCTGCCTTCGCAATCGGGGTTCTGTGTAATATCTATGCATTTCACCGCTACACTACACATTCCAGCTACTTCAATACTATTCAAGATTAACAGTATCAACGGCAGTTCTACAGTTAAGCTGCAGGTTTTCACCGCTGACTTATCAACCCGCCTACGGACCCTTTAAACCCAATAAATCCGGATAACGCTCGCATCCTCCGTATTACCGCGGCTGCTGGCACGGAATT
+
CCCCCGGGGGGGGGGGGGGGGGGGGGGGGGGGGGGGGGGGGGGGGGGGGGGGGGGGGGGGGGGGGGGGGGGGGGGGGGGGGGGGDGGGGGGGGGGGGGGFGGGGGGGGGGGGGGGGGGGGGGGGGGGGGGGGGGGGGGGFGGGGGGGFGGGFGGGFGGGGGGGGGGGGGGGGG6DEEGFFGGGGGGGGGGGGGGGGGFGGFFFFFDBEBFFFEAFFFFFFFFFFFFF2=DFFFFFFFF9FFFFFFEFFFCFFFFF<EF?9?B0993>?7<B6:((5:<D:0(,739<3)5??DF;(((5
@M04999:289:000000000-L3R54:1:1101:10635:8254 2:N:0:418
GATTGACTACCGGGGTATCTAATCCTGTTCGCTACCCATGCTTTCGAACCTCAGCGTCAGTTACAGACCAGAGAGCCGCCTTCGCCACTGGTGTTCTTCCATATATCTACGCATTCCACCGCTACACATGGAGTTCCACTCTCCTCTTCTGCACTCAAGAAACATAGTTTCAGCTGCAGTTCCCCAGTTAAGCTGGGGGCTTTCACAGCTGACTTATCTTCCCGCCTGCGTTCGCTTTACGCCCAATAAATCCGGACAACGCTTGCCACCTACGTATTACCGCGGCTGCTGGCACGGAGGT
+
CCCCCGGGGGGGGGGEGG@FGGG9FGGGGGGGDGGFFGGGGGGGGE@DFGFGGGGGGGGGGGGGGGGGGGGGGGGGGGGGGGFFGGDGGGGFEFGGGGGGGGGGGAEEFGGGGGGAEFGGGGGCGGGGGFGGGGGEGDGGGFGGFD8FFGGGGGGFD?FFGDC8DDFGGGFGGGGGFGF?FDGGGGGGGGGGFGG?DGGGFFFFFFFFFFEFB4FFEFFCFEBFFF?>DBF?;?@0;?9AD@02<334;3CF8@>F926?B93?1:?DFBBB>1()6:DF9(176>03?7?F?:??F0((-
@M04999:289:000000000-L3R54:1:1101:17715:8301 2:N:0:418
GCGGAGACTACCCGGGTATCTAATCCTGTTCGCTCCCCACGCTTTCGCTCCTCAGCGTCAGTGACGGCCCAGAGACCTGCCTTCGCCATCGGTGTTCTTCCCGATATCTACACATTCCACCGTTACACCGGGAATTCCAGTCTCCCCTACCGCACTCCAGTCCGCCCGTACCCGGCGCCGATCCACCGTTAAGCGATGGACTTTCACACCAGACGCGACGAACCGCCTACGAGCTCTTTACGCCCAATAAATCCGGATAACGCTTGCACCCTACGTATTACCGCGGTTGCTGGCACGTAGT
+
CCCCCGGGGGGGGGGGGGGGGGGGGGGGGGGGGGGGGGGGGGGGGGGGGGGGGGFGGGGGGGGGGGCGGGGGGGGGGGGGGGGGGGGGGGGGGGGGGGGGGGGDGGGGGGGGGGGGGGGGGGGGGGGGGGGGGGGGGGGGGGGGGGGGGGGGGGGGGGGGGGGGGGGGGGGGGGGGFGFGCGGGGGGGGEGDFGGGFGGGFFFFF?FFFFF2:>EFBBF0>>>>>FFF??B<?>1:DBB79(4;>BF?04AAF?F(401<8236<BFF?0:?0:6.84?9AA:9;B9;9<B2>?77(3(44
@M04999:289:000000000-L3R54:1:1101:2725:8308 2:N:0:418
GAGGGGACTACTCGTGTATCTAATCCTGTTTGCTCCCCACGCTTTCGCATCTCAGCGTCAGTATCTGTCCAGAAGGCCGCCTTCGCCACCGGTATTCCTCCACATCTCTACGCATTTCACCGCTACACGTGGAATTCTACCTTCCTCTACAATACTCCAGATAACCAGTTTTAAGTGCAATTCCCAGGTTGAGCCCGGGGCTTTCACACCTAACTTAATTATCCGCCTACATGCCCTTTACGCCCAGTCATTCCGATTAACGCTCGCACCCTCCGTATTACCGCGTCTGCTGGCACGGAGT
+
CCCCCGGGGGGGGGGGGGGGGGDGGGGGGGGGGGGGGGGGGGGGGGGGGGGGGGGGGGGGGGGGGGGGGGGGGGGGGGGGGGGGGGGGGGGGG@FGGGGGGGGGGGGGGGGGGGG>GGGGFGGGGGGGGGGFCGGGGGGGGGFGGGGGGGGGGGGGGGGGGGGGGGFFFFGGGGGGFGFCFFGGCCFGGGGGGGGGGDD7AEAFBFFFFFFFFFFFFFFFFFFF@DFFFDFFFFFFFFF67;@0;;<@EEFFF5=6<<?)4<FFFFFBF>2:B?F??B?FA2(,4(4,4<>73<?FB0(4-
@M04999:289:000000000-L3R54:1:1101:18916:8308 2:N:0:418
TGACTACAAGGGTATCTAATCCTGTTCGCTCCCCACGCTTTCGTCCATCAGCGTCAGTCGGTATTTAGTAACCTGCCTTCGCAATCGGGGTTCTGTGTAATATCTATGCATTTCACCGCTACACTACACATTCCAGCTACTTCAATACTATTCAAGATTAACAGTATCAACGGCAGTTCTACAGTTAAGCTGCAGGTTTTCACCGCTGACTTATCAACCCGCCTACGGACCCTTTAAACCCAATAAATCCGGATAACGCTCGCATCCTCCGTATTACCGCGGCTGCTGGCACGGAGTTAGC
+
CCCCCGGGGGGGGGGGGGGGGGGGGGGGGGGGGGGGDGGGGGGGGGGGGGGGGGGGGGGGGGDGGGFGGGGGGGDGGGGGGGGGGGGGGGGGGGGGGGGFGGGGGGGFGGGGGGGGGGGGGGGGGGGGGGGGGGGAFGGGGGGGGGFCGFGGGGGFAFGFGGGGGGGGGGGDCGGGFGFGFGGGFGGFFGGGGFFGCFGGFFFFAFFFBFFFFFFFFFFF>BFFFF22=BFFFFFFCEFF@DFF3<)<7@>(3@;AED@?FFFFFB??AF>B?:7A><6996B>(8??><BF:6(,4:<).
@M04999:289:000000000-L3R54:1:1101:22088:8339 2:N:0:418
GGACTACAGGGGTATCTAATCCTGTTCGCTCCCCACGCTTTCGTCCATCAGCGTCAATCGGTATTTAGTAACCTGCCTTCGCAATCGGGGTTCTGTGTAATATCTATGCATTTCACCGCTACACTACACATTCCAGCTACTTCAATACTATTCAAGATTAACAGTATCAACGGCAGTTCTACAGTTAAGCTGCAGGTTTTCACCGCTGACTTATCAACCCGCCTACGGACCCTTTAAACCCAATAAATCCGGATAACGCTCACATCCTCCGTATTACCGCGGCTGCTGGCACGGAGTTAGC
+
CCCCCGGGGGGGGGGGGGGGGGGGGGGGGGGGGGGGGGGGGGGGGGGGGGGGGGGGGGGGGGGGGGGGGGGGGGGGGGGGGGGCFGGGGGGGGGGGGGGGGGGGGGGGGGGGGGGGGGGGGGGGGGGGGGGGGGGGGGGGGGGGGGGGGGGGGGGGGGGGGGGGGGGGGGGGCEGGFGFGGGGGGGGGGGGGGGFFFFGGFFFFFFFFFFFFFFFFFFFFFAFDFFFF>@BF=FEFFFFF?DD@F3>FFFFF6<D<E<>D@FAFFF?>FFFFBFFFFF0>>09>BB?D??BBB(4;??<A6
@M04999:289:000000000-L3R54:1:1101:15751:8374 2:N:0:418
GGTGACTACCAGGGTATCTAATCCTGTTTGCTACCCACGCTTTCGAGCATGAACGTCAGTGTTATCCCAGGAGGCTGCCTTCGCCATCGGTATTCCTCCACATCTCTACGCATTTCACTGCTACACGTGGAATTCTACCTCCCTCTGACACACTCTAGTTTGACAGTTTCAAATGCACGTCCCAAGTTGAGCTCGGGGATTTCACATCTGACTTATCTAACCGTCTGCGCTCGCTTTACGCCCAGTAATTCCGATTAACGCTCGCACCCTACGTATTACCGCGGCTGCTGGCACGTAGTT
+
CCCCCGGGGGGGGGGGGGGGGGGGGGGGGGGGGGGGGGGGGGGGG<FGGGGGGGGGGGGGGGGGGGGGGGGGGGGGGGGGGGGGGGGGGGGGGGGGGGGGGGGGGGGGGGGGGGGGGGGGGGGGGGGGGGGGGGGGGGGGGGGGGGGGGGGFGGGGGGGGGGGGGGGGGGGGGGFGFGFGGGGGFEGGGGGGGGGGGDGGFFFFFFFFFFEFFFFFFFFCFFBFFBBF2A=ABBFFFFFFF@B?@E3?CF?CFFFFFFE<B<<BFFF>?<1<012<?>AFBB6B919BFF:??>0:<6?F
@M04999:289:000000000-L3R54:1:1101:23390:8404 2:N:0:418
TACGACTACCCGGGTATCTAATCCTGTTTGCTACCCACGCTTTCGAGCATGAACGTCAGTGTTATCCCAGGAGGCTGCCTTCGCCATCGGTATTCCTCCACATCTCTACGCATTTCACTGCTACACGTGGAATTCTACCTCCCTCTGACACACTCTAGTTAGACAGTTTCAAATGCACGTCCCAAGTTGAGCTCGGGGATTTCACATCTCACTTATCTAACCGTCTGCGCTCGCTTTACGCCCAGTAATTCCGATTAACGCTCGCACCCTACGTATTACCGCGACTGCTGGCACGTAGTT
+
CCCCCGGGGGGGGGFFGGGGGGAFGGGFGFGGGG8FEC@FFCFGG,FEGGFFGGGGGGGGFGDFEFGGGGGGGGGGDEFEGGGGGGGGGGGDFGGGGGGGGGGGGGGGAEEFG@EFEGGGGGGGGGGGGGEEFFGGBFGFGFGGGGDCGGGGGFGG;A@CFGGGFGCGGGEFDC?GFG?DG6@9=DDEGGDFFGG6>DDC9AFFAE;A=*;=EFFFCFFEFBA@FD<A=@(>@B?9BEFFD>;@8=)7CEFE8;??0;.160:((-36?B7(43)4:4).0(-(4701)4.33<,4:13<
@M04999:289:000000000-L3R54:1:1101:3907:8408 2:N:0:418
GACTGACTACTGGGGTATCTAATCCTGTTCGCTACCCATGCTTTCGAACCTCAGCGTCAGTTACAGACAAGAGCGCCGCCTTCGCCACTGGTGTTCTTCCATTTATCTACGCATTCCACCGCTACACATGGTGTTCCACTCTCCTCTTCTGCACTCAAGAAAAACATTTTCAGCTGCACTTCCCCGGTTCCGCCGAGGGCTTTCACAGCCTTCTTGTTCTCCCGACTGCGTCCGCTCTCCGCCCAATAACTCCGGACAACGCTCCCCACCTACGTATTACCGCGGCTGCTGTCACGTTGTT
+
A-,,8EFGGAEG88++,6,C,,C@6CCC,,,@,6+C,;E@<,C,,6,6C+,C<,E:F:F:66;@,,CC,C,CC,@FF7+C:,C<F,,BFG8F,EGG<C,,5,,,,5CAF94444+@F5C,4B@>+,95A9,,444@,,46@FG,3,3@=;,3,1,=8@F8,,@=>0,,@:3,@EDG*6:+=A7,8@EEG6,1@*@<7****//;1B+;5((**4+1/98*4>=((6(((/,((((((/);((((-3()-.:>)((,912(((,((43(,,1(((.4)2)64:>(342(4)5))))-(((((
@M04999:289:000000000-L3R54:1:1101:22396:8411 2:N:0:418
TGTAGACTACTAGGGTATCTAATCCTGTTTGCTCCCCACGCTTTCGCATCTCAGCGTCAGTATCTGTCCAGAAGGCCGCCTTCGCCACCGGTATTCCTCCACATCTCTACGCATTTCACCGCTACACGTGGAATTCTACCTTCCTCTACAATACTCCAGATAACCAGTTTTAAGTGCAATTCCCAGGTTGAGCCCGGGGCTTTCACACCTAACTTAATTATCCGCCTACATGCCCTTTACGCCCAGTCATTCCGATTAACGCTCGCACCCTCCGTATTACCGCGGCTGCTGGCACGGAGTT
+
CCCCCGGGGGGGGGGGGGGGGGGGGGGGGGGGGGGGGGGGGGGGGGGGGGGGGGGGGGGGGGGGGGGGGGGGGGGGGGGGGGGGGGGGGGGGGGGGGGGGGGGGGGGGGGGGGGGGGGGGGGGGGGGGGGGGGFGGGGGGGGGGGGGGGGGGGGGGGGGGGGGGGGGGGGGGGGFGFGFGGGCFFGFGFGGGGGFGCGGGBFFFFFFFFFFFFFFFFFFFFF4=BFFFFFFCF@BBB@FFFFFFF;;EFFFFFF@F;@FFFFDB9BFFFF<<BFFB::>AB<B;;99>BB?(437<26((,
@M04999:289:000000000-L3R54:1:1101:26808:8440 2:N:0:418
CACGGACTACTCGGGTATCTAATCCTGTTTGCTCCCCACGCTTTCGCATCTCAGCGTCAGTATCTGTCCAGAAGGCCGCCTTCGCCACCGGTATTCCTCCACATCTCTACGCATTTCACCGCTACACGTGGAATTCTACCTTCCTCTACAATACTCCAGATAACCAGTTTTAAGTGCAATTCCCAGGTTGAGCCCGGGGCTTTCACACCTAACTTAATTATCCGCCTACATGCCCTTTACGCCCAGTCATTCCGATTAACGCTCGCACCCTCCGTATTACCGCGGCTGCTGGCATGGAGTT
+
CCCCCGGGGGGGGGGGGGGGGGFGGGGGGGGGGGGGGFGGGGGGGGGGGGGGGGGGGGGGGGGGGGGGGGGGGGGGGGGGGGGGGGGGGGGGEGGGGGGGGGGGGGGGGGGGGGGGGGGGGGGGGGGGGGECEGGGGGGGGGGFCGGGGGGGGFFFGGGDFGGGGGGGDFGGGGFFFGFGGGGFFFGGGGGFGGGGGDDGFFFFFFFFFFFBBFFFFFFFFCCDF=22=;EEEFFFFFFF<@F;17@FE<CFFE(8<:>AF0((47,4924<BF?:<2:A41190966047:6(),(51?7
@M04999:289:000000000-L3R54:1:1101:13196:8441 2:N:0:418
GCCAGGACTACCCGGGTATCTAATCCTGTTCGCTCCCCACGCTTTCGTCCATCAGCGTCAATCGGTATTTAGTAACCTGCCTTCGCAATCGGGGTTCTGTGTAATATCTATGCATTTCACCGCTACACTACACATTCCAGCTACTTCAATACTATTCAAGATTAACAGTATCAACGGCAGTTCTACAGTTAAGCTGCAGGTTTTCACCGCTGACTTATCAACCCGCCTACGGACCCTTTAAACCCAATAAATCCGGATAACGCTCGCATCCTCCGTATTACCGCGGCTGCTGGCACGGAGT
+
CCCCCGGGGGGGGGGGGGGGGGGGGGGGGGGGCGGGGGGGGGGGGGGGGGGGGGGGGGGGGGGGGGGGGGGDGGGGGGEGGGGGGGGGGGGGGGGGGGGGGGGGGGGGGGGGGGGGGGGGGGGGGGGGGGGGGGGGGGGGGGCGGGGGGGFGGGGGGGGGGGGGGGGGGGGGGGGGBGDGGGGGGGGGGGGGGGGGGGFGFFFFFFFFAFFFFFFF6FF?AB=D2@@FFF9==FFFFDEFFEAFF?DFE);?E@9B;D<E?FFFFFFFFFFDF?B?6:?FFBF9>>;BFFF?>::<66304
@M04999:289:000000000-L3R54:1:1101:5826:8445 2:N:0:418
CCTGACTACAGGGGTATCTAATCCTGTCCGCTCCCCACGCTTTCGTCCATCAGCGTCAATCGGTATTTAGTAACCTGCCTTCGCAATCGGGGTTCTGTGTAATATCTATGCATTTCACCGCTACACTACACATTCCAGCTACTTCAATACTATTCAAGATTAACAGTATCAACGGCAGCTCTACAGTTAAGCTGCAGGTTTTCACCGCTGACTTATCAGCCCGCCTACGGACCCTTTAAACCCAATAAATCCGGATAACGCTCGCATCCTCCGTATTACCGCGGCTGCTGGCACGGAGTT
+
CCCCCGGGGGGGGGGGGGGGGGGGGGGGGGGGGGGGGGGGGGGGGGGGGGGGGGGGGGGGGGGGGGGGGGGGGGGGGGGGGGGGGDGGGGGGGGGGGGGGGGGGGGGGGGGGGGGGGGGGGGGGGGGGGGGGGGGGGFGGGGGGGGGGGGGGGFGGGGGGGCFGGGGGGGGFGGGGFDBFGGGGGGGGGGGGGGGGGGGGFFFFFFFFFB=DFFFFFAFFF>BB@FDFD:>BFFFFFFFFFFFDDF;EFFFFFF;<@@@<@F?0;>?;?2>79?F??2>A19;-301137:6?B09>B?0
@M04999:289:000000000-L3R54:1:1101:5210:8449 2:N:0:418
CTTTGACTACTCGGGTATCTAATCCTGTTTGCTCCCCACGCTTTCGCATCTCAGCGTCAGTATCTGTCCAGAAGGCCGCCTTCGCCACCGGTATTCCTCCACATCTCTACGCATTTCACCGCTACACGTGGAATTCTACCTTCCTCTACAATACTCCAGATAACCAGTTTTAAGTGCAATTCCCAGGTTGAGCCCGGGGCTTTCACACCTAACTTAATTATCCGCCTACATGCCCTTTACGCCCAGTCATTCCGATTAACGCTCGCACCCTCCGTATTACCGCGGCTGCTGTCACGAAGTT
+
CCCCCGGGGGGGGGGGGGGGGGGGFGGGGGGGGGGGGGGGGGGGGGGGDCFGFGFGGGGGGGGGGGGGFGGGGGGGDGGGGGGGGGGGGCFEGGGGGGGGGGGGGGGGGGGGGGGGGGGDGGGGGGGGGGEDGGGGGGGFGGGGGGGGGGGGGGGGG@FFGGGG?FGGGGGGGFGGFGFGGGGGGGGGGGCFGGGGDGDCDFFFFCFFABEFFFFACFFEF?4@9>@@FFFEFF@FFFFFFFF>DFFFFFFFFFDFFFFEF>FFFFFFFF6(3936??FFF?BF699908?))):?(,,-6
@M04999:289:000000000-L3R54:1:1101:16867:8463 2:N:0:418
GACTACAGGGGTATCTAATCCTGTTTGCTCCCCACGCTTTCGCATCTCAGCGTCAGTATCTGTCCAGAAGGCCGCCTTCGCCACCGGTATTCCTCCACATCTCTACGCATTTCACCGCTACACGTGGAATTCTACCTTCCTCTACAATACTCCAGATAACCAGTTTTAAGTGCAATTCCCAGGTTGAGCCCGGGGCTTTCACACCTAACTTAATTATCCGCCTACATGCCCTTTACGCCCAGTCATTCCGATTAACGCTCGCACCCTCCGTATTACCGCGGCTGCTGGCACGGAGTTAGCC
+
<CCCCGGGGCEGGGGGGGGGGGGGGGGGGGGGGGGGGGGGGGGGGGGGGGGDGGGGGGGGGGGGGGGGGGGGGGGGGGGGGGGGGGGGGGGGGGGGGGGGGGGGGGGGEGGGGGGGGGGGGGGCFFGGGGGGGGGGGGGGGGGGGGCEGGGGGGFFFGGGGGGGGGGGGDGGGGGGFGBDFF?GGGGFGGGGD>CDGGGGFFFFFFFFFFFFEFFFCFFDFFFFFFF*>EFFFFEF7;BB0(5=EFFFFFFFD6CF<@?F9BBFFFBFFF?F<:<F<BF(99;9<:08?7?(9643:4)45
@M04999:289:000000000-L3R54:1:1101:14258:8474 2:N:0:418
TGTGACTACCCGGGTATCTAATCCTGTTTGCTCCCCACGCTTTCGCATCTCAGCGTCAGTATCTGTCCAGAAGGCCGCCTTCGCCACCGGTATTCCTCCACATCTCTACGCATTTCACCGCTACACGTGGAATTCTACCTTCCTCTACAATACTCCAGATAACCAGTTTTAAGTGCAATTCCCAGGTTGAGCCCGGGGCTTTCACACCTAACTTAATTATCCGCCTACATGCCCTTTACGCCCAGTCATTCCGATTCACGCTCGCACCCTCCGTATTACCGCGGCTGCTGGCACGGAGTTT
+
CCCCCGGGGGGGGGGGGGGGGGGGGGGGGGGGGGGGGGGGGGGGGGGGGGGGGGGGGGGGGGGGGGGGGGGGGFGGGGGGGGFGGGGGGGGGGGGGGGGGGGGGGGGGGGGGGGGGGGGGGGGGGGGGFDGGGGGGGGGGGGGGGGGGGGGGGGGGGGGGFFGGGGFGGGGGGGGGFFFGGGGGGGGGGGGGGCEG5DGGFFFFFFFFFFFFFFFFFFFCF4=DFFFFFFCEFDFFFEE>?BBF;@FFFC?C;;?D)9<<:B?BF>69<BFFFF::?AFFB>9>699:?B70()(,,4??)
@M04999:289:000000000-L3R54:1:1101:12359:8480 2:N:0:418
GGCGACTAGGGTATCTAATCCTGTTTGCTCCCCACGCTTTCGCATCTCAGCGTCAGTATCTGTCCAGAAGGCCGCCTTCGCCACCGGTATTCCTCCACATCTCTACGCATTTCACCGCTACACGTGGAATTCTACCTTCCTCTACAATACTCCAGATAACCAGTTTTAAGTGCAATTCCCAGGTTGAGCCCGGGGCTTTCACACCTAACTTAATTATCCGCCTACATGCCCTTTACGCCCAGTCATTCCGATTAACGCTCGCACCCTCCGTATTACCGCGGCTGCTGGCACGGAGTTAGCC
+
CCCCCGGGGGGGGGGGGGGGGGGGGGGGGGGGGGGGGGGGGGGGGGGGGGGGGGGGGGGGGGGGGGFFGGGGGGGGGGGGGGGGGGGGGGGGGGGGGGGGGGGGGGGGGGGGGGGGGGGGGGGGGGGGGGGGGGGGGGGGGGGGGGGGGGGGGGGGGGGGGGGGGGGG?FGGGGGFFGFFGGGGGGFGGGGGGEDGGGGGFFFFFFFFFFFEFFFFFFAF>@@FFFFFFFFFFFFFFFFFFDFFEFFFF1?FF@E<D9<:>0(72:??<BB:::BFFB906919???::1<?B9;BF24>7
@M04999:289:000000000-L3R54:1:1101:13324:8486 2:N:0:418
GAAGACTACTGGGGTATCTAATCCTGTTCGCTACCCATGCTTTCGCACCTCAGCGTCAGTTACAGACCAGAGAGCCGCCTTCGCCACTGGTGTTCTTCCATATATCTACGCATTCCACCGCTACACGTGGAGTTCCACTCTCCTCTTCTGCACTCAAGAAAAACAGTTTCAGCTGCACTTCCCCGGTTAAGCCGAGGGCTTTCACAGCTGACTTGTTCTCCCGCCTGCGTTCGCTTTACGCCCAATAAATCCGGCCAACGCTTGCCACCTACGTATTACCGCGGCTGCTGGCACGTAGTT
+
CCCCCGGGGGFGGGGGGGGGGGGGGGGGGGGG@@CCFGGGGGGGG,BFFGGGGGGGGGGFGGGGGGGGGFDFFGGGGGGGGGGGGGGGGGFGGGGGGFGGGGFEFEGGGGGGGGGGGGGGGGGGGGGGGCFGGGGGGGGGGGGGGGGGGDGDGDGGGDGCCGGGGGGGGGGDGG?FFGFFGGGGGDGGEFFFGCEDG>DGFFFFFFFFFFFFFABFBFFFB@=>BF-6(832(3?FF<<>DFFD?8;E9?<B09(9>(4:>F::?B<<?B:?BFB2>AF>(2(4;,(:?:?::7BF((,4
@M04999:289:000000000-L3R54:1:1101:15371:8512 2:N:0:418
AGACTACCGGGGTATCTAATCCTGTTTGCTCCCCACGCTTTCGCATCTCAGCGTCAGTATCTGTCCAGAAGGCCGCCTTCGCCACCGGTATTCCTCCACATCTCTACGCATTTCACCGCTACACGTGGAATTCTACCTTCCTCTACAATACTCCAGATAACCAGTTTTAAGTGCAATTCCCAGGTTGAGCCCGTGGCTTTCACACCTAACTTAATTATCCGCCTACATGCCCTTTACGCCCAGTCATTCCGATTAACGCTCTCACCCTCCGTATTACCGCGGCTGCTGGCACGGAGTTAGC
+
@BCCCGGGGGCGGGGGGGGGGGGGGGGGGGGGGGGGGGGGGGGGGGGGGGDGGGGGGGGGGGGGGGGGGGGGGGGGGGGGGGGGGGEEGEGGGGGGGGGGGGGGGGGGGGGGGGGGG@FGEGGGGGGDE9FFGGCGGGGGGGGGFFGGGGGGGGGGGDFGGGGGGGGGFFGGFGGGFGFGGGGFGGG88C8FG*@DGGGGFFFFFFFF9BEFECFFEFFE5BFFFFFECEFDFFFFE<?EFD6;@F?EFFF<<@F?E19?B(5>D0<?FFFFFFF<<D:>203>;?FF7:7<?024:?AF<
@M04999:289:000000000-L3R54:1:1101:16133:8524 2:N:0:418
TGACTACCAGGGTATCTAATCCTGTTTGCTCCCCACGCTTTCGCATCTCAGCGTCAGTATCTGTCCAGAAGGCCGCCTTCGCCACCGGTATTCCTCCACATCTCTACGCATTTCACCGCTACACGTGGAATTCTACCTCCCTCTGACACACTCTAGTTAGACAGTTTCAAGTGCACGTCCCAAGTTGAGCTCGGGGATTTCACATCTGACTTATCTAACCGTCTGCGCTCGCTTTACGCCCAGTAATTCCGATTAACGCTCGCACCCTACGTATTACCGCGGCTGCTGGCACGTAGTTAGC
+
CCCCCGGGGGGGGGGGGGGGGGGGGGGGGGGGGGGGGGGGGGGGGGGGGGGGGGGGGGGGGGGGGGGGGGGGGGGGGGGGGGGGGGGGGGGGGGGGGGGGGGGGGGGGGGGGGGGGGGGGGGGGGGGGGGGGGGGGGGGGGGGGGGGGGGGGGGGFGGGGGGGGFGGGGGGGGGGGFGFGGGGGGGGGGGFGGGCDDGGGFFFFFFFFFFFFFFFFFFFF>=DBFFFFFFFFFFFFFFFFF;<ECFFFEFFFFFFFFF>?:6BFFFFBFFFFB>FFA219>>>FFF04:6<8<BFF?B2>2
@M04999:289:000000000-L3R54:1:1101:6917:8553 2:N:0:418
TTATGATTACCGGGGTATCTAATCCTGTTCGTTCCCCATGTTTCCGAGCCTCAGCGCCAGTAACAGACCAGAGAGCCGCCTTCGCCACTGGGGTCCTTCCATATACCTACGCATTTCACCGTTACACATGGATTTCCACTCTCCTCTTCTGCACCCAAGTCTCTCAGTTTCCGATGCCCTTCCCCAGTTAAGCTGAGGGTTTTCACATGCAGACTTAAAAGACCGCCCGCGCCCTCTTTACCCCCAATAACTCCGGACAACGCTTGCCACCTACGTATGCCCGCGGCCGCTGGCACGTAGT
+
--ABB,,=,,,BFE7=,,66C,,CE<CF,;6,;,CFB,;,,CF,,,86C+,;,,,8+@@CG@FC9F8F<8FGCF,69++7@,54BF:,:E,,+@,,E,EF9C,,4,,59A+=+@+,AFF9+,4+8<F98F@F9E,EEEF,@,@=,13,7EDGG,,@D8,7@D:,36,@EGGFG8=EE+*+==?,@:+5,@C,@,42;C**;?066:+1*)1969A9*=@9+)075(-(811:2:((/))19);;1(;0))))-)4(2666<062((-3<,228:(8)4()).84(-1,(2(((48)(,((-
@M04999:289:000000000-L3R54:1:1101:14374:8558 2:N:0:418
GGGGAGACTACCAGGGTATCTAATCCTGTTTGCTCCCCACGCTTTCGCATCTCAGCGTCAGTATCTGTCCAGAAGGCCGCCTTCGCCACCGGTCTTCCTCCACATCTCTACGCATTTCACCGCTACACGTGGAATTCTACCTTCCTCTACAATACTCCAGATAACCAGTTTTAAGTGCAATTCCCAGGTTGAGCCCGGGGCTTTCACACCTAACTTAATTATCCGCCTACATGCCCTTTACGCCCAGTCATTCCGATTAACGCTCGCACCCTCCGTATTACCGCGGCTGCTGGCACGGAGT
+
@CCCCGGGGGGGGGGGGGGGGGGGGGGGGGGGGGGGGGGGGGGGGGGGGGGGGGAFFGGGGGGGGGGGGGGGGGGFGFCGGGGGGGGGGGGGG7FGGGGGGGGGGDGGGGGFGGGGGGGGGGGGGGGGGGGEGGGGGGGGGGGGGGGGGGGGGGGGGGGGGGGGGGGGGGGGG?CFFGFGGGGGGDFGGGFCCEGGGDCDBFFFFFFFFFF@FFFFFFFFFFFF9=@FDFFF3=EFFFEAEDFBFFDEEFEFFFE??@BB2?FF07;>>>10(2(4:?7AA<699>6>9::72?F?((((-
@M04999:289:000000000-L3R54:1:1101:6968:8577 2:N:0:418
ATGCGACTACTAGGGTATCTAATCCTGTTTGCTCCCCACGCTTTCGCATCTCAGCGTCAGTATCTGTCCAGAAGGCCGCCTTCGCCACCGGTATTCCTCCACATCTCTACGCATTTCACCACTACACGCGGAATTCTACCTTCCTCTACAATACTCCAGATAACCAGTTTTAAGTGCAATTCCCAGGTTGAGCCCGGGGCTTTCACACCTAACTTAATTATCCGCCTACATGCCCTTTACGCCCAGTCATTCCGATTAACGCTCGCACCCTCCGTAGTACCGCGGCTGCTGGCACGGAGTT
+
@CC?CGGGGGGGFFG8EFGGGGGGGGGGGGFFEGFGCDFGGGGGGGGECCGGGGGGGGGGEF<EFGGFGGGGGGGGGG@FF:FGEDFEGGCFEGFGG,?=FGG8B,EFGGGGGGEAFFFCGGGGGGGG>FGDFFFGGGGGDEFDFFFGGGGG8FGGGFGGGGGGGG?EF8<ECFFFFC?CFFG9FED<EFFFC?GD9>GDBFFF8BFFDDFFFF6BCC8CA<C@DFFD8=EC@33@;E3F@?69@?EFFCCEBFB:<14<((-16>>(41((4132(-.6416(,3>0(.)3:02,6(42(
@M04999:289:000000000-L3R54:1:1101:6990:8583 2:N:0:418
TTTGACTACCGGGGTATCTAATCCTGTTTGCTCCCCACGCTTTCGCATCTCAGCGTCAGTATCTGTCCAGAAGGCCGCCTTCGCCACCGGTATTCCTCCACATCTCTACGCATTTCACCGCTACACGTGGAATTCTACCTTCCTCTACAATACTCCAGATAACCAGTTTTAAGTGCAATTCCCAGGTTGAGCCCGGGGCTTTCACACCTAACTTAATTATCCGCCTACATGCCCTTTACGCCCAGTCATTCCGATTAACGCTCGCACCCTCCGTATTACCGCGGCTGCTGGCACGGAGTTT
+
CCCCCGGFGGGGGGGGGGGGGGGGFGGGGGGGGGGGGGGGGGGCGGGGGGGGGGGGDGGGGGGGGGGGGGGGGGGGGGGGGGGGGGGGGGGGGGFGDCGGGGGGGGGGGFEGEGGGGGGGGDGGGGGGGGGFG?CFFFFGGGGGFGGGGGGGGGGCFGGFGGGGG6DEFFGFGGGGFGFGGGFFGGFFGGGGFGEGDGD7AFFFFFFF=B=BEFFF<6B?68=B@FFFFFFFFFF@@FFFFFF<05@EEFCE17(:?FA0;BFFFFF9FF167?B::BFAF>060-1??B(4:<1(-488)
@M04999:289:000000000-L3R54:1:1101:15969:8620 2:N:0:418
AGCGTGACTACTGGGGTATCTAATCCTGTTCGCTACCCATGCTTTCGAACCTCAGCGTCAGTTACAGACCAGAGAGCCGCCTTCGCCACTGGTGTTCTTCCATATATCTACGCATTCCACCGCTACACATGGAGTTCCACTCTCCTCTTCTGCACTCAAGAAAAACAGTTTCAGCTGCACTTCCCCGGCTAAGCCGAGGGCTTTCACAGCTGACTTGTTCTCCCGCCTGCGTTCGCTTTAAACCCAATAAATCCGGATAACGCTCGCATCCTCCGTATTACCGCGGCTGCTGGCACGGAGT
+
CCCCCGGFGGGGGGGDFGGGGGGGGGGGGGGGGGEGGGGGFGGGGGEFGGEFFFDGEFGGCFGGFFD@FGGGGGGDFCCGGGEF@GGCFGGGG8F:FGFGFGGCFCE<FFEDFFGGGGGGGDEDGGGGGGGGGGGGGGFFAD=FGG8AEFGAFGF=FGF8FCFG?DFFGDC==,BFFGFFD==EGGGDEGEE?CGD*CD*@FFAACFFEFB46AFFFCBFFFF=(:2=2?6D1<7@FF?FE3EFFF@@4;>EE19(431A>?0(,(49?;?<AF14(4:<A962;99918?0:?<D:909:
@M04999:289:000000000-L3R54:1:1101:28391:8666 2:N:0:418
TGACTACTGGGGTATCTAATCCTGTTTGCTCCCCACGCTTTCGCATCTCAGCGTCAGTATCTGTCCAGAAGGCCGCCTTCGCCACCGGTATTCCTCCACATCTCTACGCATTTCACCGCTACACGTGGAATTCTACCTTCCTCTACAATACTCCAGATAACCAGTTTTAAGTGCAATTCCCAGGTTGAGCCCGGGGCTTTCACACCTAACTTAATTATCCGCCTACATGCCCTTTACGCCCAGTCATTCCGATTAACGCTCGCACCCTCCGTATTACCGCGGCTGCTGGCCCGGAGTTAGC
+
CCCCCGGGGGGGGGGGGGGGGG9FGGGGGGGGGGGGGGGGGGDGGGGGGGGGGGGGGGGGGGGGGGGGDEFGGGGGGGGGGGGGGGGGGGGGGGGGGGGGGGGGGGGGGGGGGGGGGGGGGGGGGGGGGGGGGGGGGGGGGGGGGGG=FFGGGGFGGGGGGGE8>FFGGGFGGGGFDGFFGFGCFGGFCCGGDEG>DGGGFFF9FFFFEFFF=AFFEFFFFFFFFFFEE@3@=DFFF1:EFDDE@;ECFFF;<@DFC<;::69>F>B8:?;<0:><AA0900169<:???61((-4??492
@M04999:289:000000000-L3R54:1:1101:23795:8682 2:N:0:418
GGACTACTCGGGTATCTAATCCTGTTCGCTCCCCACGCTTTCGCTCCTCAGCGTCAGTGACGGCCCAGAGACCTGCCTTCGCCATCGGTGTTCTTCCCGATATCTACACATTCCACCGTTACACCGGGAATTCCAGTCTCCCCTACCGCACTCCAGTCCGCCCGTACCCGGCGCCGATCCACCGTTAAGCGATGGACTTTCACACCAGACGCGACGAACCGCCTACGAGCCCTTTACGCCCAACAAATCCGGATAACGCTTGCACCCTCCGTATTACCGCGGCTGCTGGCACCTAGTTAGC
+
C?CCCGGGGGGGGGGGGFGGGGGGGGEFGGGGGGGGEGFEFAFGGGGGGFFGGFGGEFACGEEGGGGFDFGGGGGGG@F@FG@CFGGDGGGGGGGGGGGGGGGGGGGGGGFGGBFGGDEEGDGGGGECGG<FFAEFAD@DD8CGGGGGEGGEGFFF@DE6CGGGGGECGG>EGGD75CEDGFDG*=;C@FG=5CECCGGGFFCFFE>:;?9B>@EB>EFF:>F<0<B0(((-,4.:A::F>0,(1:(62:>9B2:4<(1(,-:?FBB:(((-(.8AF<(-4(((-40)(424(..)694<2
@M04999:289:000000000-L3R54:1:1101:17712:8685 2:N:0:418
GGTTGACTACCCGGGTATCTAATCCTGTTTGCTCCCCACGCTTTCGCATCTCAGCGTCAGTATCTGTCCAGAAGGCCGCCTTCGCCACCGGTATTCCTCCACATCTCTACGCATTTCACCGCTACACGTGGAATTCTACCTTCCTCTACAATACTCCAGATAACCAGTTTTAAGTGCAATTCCCAGGTTGAGCCCGGGGCTTTCACACCTAACTTAATTATCCGCCTACATGCCCTTTACGCCCAGTCATTCCGATTAACGCTCGCACCCTCCGTATTACCGCGGCTGCTGGCACGGCGTT
+
CCCCCGGGGGGGGGGGGGGGGGGGGGGGGGGGGGGGGGGGGGGGGGGGGGGGGGGGGGGGGGGGGGGGGGGGGGGGGGGGGGGGGGGGGGEGGGGGGGGGGGGGGGGGGGGGDGGGGGGGGGGGGGGGGGGGGGGGGGGGGGGGGGGGGGGGGGGGGGGGGGGGGGGGGGGDGGGDFGFGGGGGGGFGGGGGGGFGGGGGEFFFFFFFDFFEDFFFCCFCFFCFBFFFFFF?EE@FFFCFDFBB?@@FFFFFFF;?FBFF?>FF6>>FFFFF6(-(.:>AA1>0(449BBF7?7B?2(434
@M04999:289:000000000-L3R54:1:1101:24233:8695 2:N:0:418
CGACTACAAGGGGTATCTAATCCTGTTTGCTCCCCACGCTTTCGCATCTCAGCGTCAGTATCTGTCCAGAAGGCCGCCTTCGCCACCGGTATTCCTCCACATCTCTACGCATTTCACCGCTACACGTGGAATTCTACCTTCCTCTACAATACTCCAGATAACCAGTTTTAAGTGCAATTCCCAGGTTGAGCCCGGGGCTTTCACACCTGACTTAATTATCCGCCTACATGCCCTTTACGCCCAGTCATTCCGATTAACGCTCGCACCCTCCGTATTACCGCGGCTGCTGCAACGGAGTT
+
CCCCCGGGGGGGGGGGGGGGGGGGGGGGGGGGGGGGGGGGGGGGGGGGDFGGGGGGGGGGGCFGFGGGGGGGGGGGGGGGGGGGGGGGGGGGGGGGGGGGGGGGGGGGGGGGGGGGGGGGGGGGGGGGGGGG?GFGGCCFGGGGGGGGGGGGGGGGGGGGGGGGGGGGGGGGGGDGFFDGGFGGGFGFDGGGGDECCDGGFFFFFF>FEB=BEFAFEFFFF@DFFFFFFEEFDFDF9;?E@F@?4<95<CCF?@FFEC17,-9BBFF:36?>?(8>ABFF6>69;6:43),).94?081
@M04999:289:000000000-L3R54:1:1101:8135:8696 2:N:0:418
TTAGTGACTACACGGGTATCTAATCCTGTTCGCTACCCATGCTTTCGAGCCTCAGCGTCAGTAACAGACCAGAGAGCCGCCTTCGCCACTGGTGTTCTTCCATATATCTACGCATTTCACCGCTACACATGGAGTTCCACTCTCCTCTTCTGCACTCAAGTCTCTCAGTTTCCGATGCTCTTCCTCAGTTAAGCTGAGGGCTTTCACATTCAGACTTAAAAGACCGCCTGCGCTCCCTTTACGCCCAATAAATCCGGACAACGCTTGCCACCTACGTATTACCGTGTCTGCTGGCACGT
+
CCCCCGGGGGFFFGGGGC<FGG@CCEFGGFGGGEGGGGGGGGGGGGG?FGGGFGGGGGGGGGGGFGGGFGGGGGGGGGGGGGGGGGDCGGGGGGFGGGGGGGFGAE=DEFGGGGGDFGGGGGGGGGGGGCGGCFFFGFGGGGGGFGEFGC8@=FGADGGGGFFGGGGGGFGFFGGE9CDGGCFCDFGFFCEFFAF+AFGDDFF5AFF6AEF=769FCAFE6ABB2AA25575=22/:@*/4><D6@F(:;@)96=BBDF>1;1>?3?1?>?1:>??:)6:))4<:?,.46<<>2,14,,
@M04999:289:000000000-L3R54:1:1101:24284:8700 2:N:0:418
GACTACTGGGGTATCTAATCCTGTTCGCTACCCATGCTTTCGAACCTCAGCGTCAGTTACAGACCAGAGAGCCGCCTTCGCCACTGGTGTTCTTCCATATATCTACGCATTCCACCGCTACACATGGAGTTCCACTCTCCTCTTCTGCACTCAAGAAAAACAGTTTCAGCTGCACTTCCCCGGTTAAGCCGAGGGCTTTCACAGCTGACTTGTTCTCCCGCCTGCGTTCGCTTTACGCCCAATAAATCCGGACAACGCTTGCCACCTACGTATTACCGCGGCTGCTGGCACGTAGTTAGCC
+
CCCCCGGGGGGGGGGGGGGGGGGGGGGGGGGGGGGGGGGGGGGGGGGGGGGGGGGGGGGGGGGGGGGGGGGGGGGGGGGGGGGGGGGGGGGGGGGGGGGGGGGGGGGGGGGGGGGGGGGGGGGGGGGGGGGGGGGGGGGGGGGGGGGGGGGGGGGGGGGGGGGGGGGGGGGGGGGGFGFGGGGGGGGFGGGGGGGGGGFFFFFFFFFFFFFEEFFFFFFBEFFFFFFFFFFD<;EEFFFFF?FEFFFFFFF02>BFF;??:?:BFFB:?FFFABFA>?BFFB9>?7?8((4???8<46<<:
@M04999:289:000000000-L3R54:1:1101:7516:8702 2:N:0:418
AGGACTACCGGGGTATCTAATCCTGTTTGCTCCCCACGCTTTCGCATCTCAGCGTCAGTATCTGTCCAGAAGGCCGCCTTCGCCACCGGTATTCCTCCACATCTCTACGCATTTCACCGCTACACGTGGAATTCTACCTTCCTCTACAATACTCCAGATAACCAGTTTTAAGTGCAATTCCCAGGTTGAGCCCGGGGCTTTCACACCTAACTTAATTATCCGCCTACATGCCCTTTACGCCCAGTCATTCCGATTAACGCTCGCACCCTCCGTATTACCGCGGCTGCTGGCACGGAGTTA
+
CCCCCGGGGGGGGGGGGGGGGGGGGGGGGGGGGGGGGGGGGGFGD:FGFGGGGGGGGGGGGGGGGGGGGGGGFGGGGGGGGGGGGGGGGFEGGGGGGGGGGGGGGGGGGGGGGGGGGGGGGGGGGGGGBFGGGGGGGGGGGGGGGFGGGGGGGGGGFFGGGGFGGFGGGGGGGGGGFGFGGGGGGGFGGDFGCGGGDDCGFFFFFFDFFFFFEFFFFFFEFDB@FDFEFE;E@F@@C<?FFF@DEFEFFFFFDFFFFB:9?BFFFF><0?FF<:1?BB<((-1960::0(2(4661(-3)
@M04999:289:000000000-L3R54:1:1101:8577:8764 2:N:0:418
CGGGGGACTACTAGGGTATCTAATCCTGTTTGCTCCCCACGCTTTCGCATCTCAGCGTCAGTATCTGTCCAGAAGGCCGCCTTCGCCACCGGTATTCCTCCACATCTCTACGCATTTCACCGCTACACGTGGAATTCTACCTTCCTCTACAATACTCCAGATAACCAGTTTTAAGTGCAATTCCCAGGTTGAGCCCGGGGCTTTCACACCTAACTTAATTATCCGCCTACATGCCCTTTACGCCCAGTCATTCCGATTCACGCTCGCACCCTCCGTATTACCGCGGCTGCTGGCACGGAGT
+
CCC8CGDGF8FEE<,CCCFFGGGCDFEFFFGGGGGGGGGGGGGGGGGGGGGGGGGGGGGGGGGGGGGGGFGFGGGFGGGDGGGGFGGGGGGGGGGGGGFGGGGGGGGGGGGGGGGGGFGGGEGGGGGGGGGGFGGGGGGGGGGGGGGGGGGGGDFFGFGFCEEGGGGGGGGGGG7FCGFGGGGGGFEGGG>F,DGGC>CDAEFFBAFFEFFEFFFFFFFEAEFE2<FF;@EFE@@@E8=FF?@BB<B7<<A2)),803)6<::B?10(32:?F((8(4?BA<(091((4:BD0((),,(--
@M04999:289:000000000-L3R54:1:1101:14607:8788 2:N:0:418
TGGAGACTACAGGGGTATCTAATCCTGTTCGCTCCCCACGCTTTCGCTCCTCAGCGTCAGTGACGGCCCAGAGACCTGCCTTCGCCATCGGTGTTCTTCCCGATATCTACACATTCCACCGTTACACCGGGAATTCCAGTCTCCCCTACCGCACTCCAGTCCGCCCGTACCCGGCGCCGATCCACCGTTAAGCGATGGACTTTCACACCAGACGCGACGAACCGCCTACGAGCTCTTTACGCCCAATAAATCCTGATAACGCTTGCACCCTACGTATTACCGCGGCTGCTGGCACGTAGTT
+
CCCCCGGGGGGGGGGGGGGGGGGGGGGGGGGGGGGGGGGGGGGGGGGGGGGGGGGGGGGGGGGGGCGGGGGGGGGGGGGGGGGGGGGGGGGGGGGGGGGGGGGGGGGGGGGGGGGGGGGGGGGGGGGGGGGGDFGGGGDGGGGGGGGGGGGGGGGGGGEGFGGGGGEGGGGGGGGGFGEDGGGGFGGGGE@FFCEGGG5<FFFFAFCF@@D61;DB0B:9@B>2>FF??161>;:DFF2@BFFFF<?4A2:A>)4<A<)8?;FB::BBFB?FB??FFF<AB:>B996>?7356023.2<:6
@M04999:289:000000000-L3R54:1:1101:6147:8800 2:N:0:418
GTGACTACTGGGGTATCTAATCCTGTTCGCTACCCATGCTTTCGAGCCTCAGCGTCAGTAACAGACCAGAGAGCCGCCTTCGCCACTGGTGTTCTTCCATATATCTACGCATTTCACCGCTACACATGGGGTTCCACTGCCCTCTCTAGCACTCAAGTCTTACAGTTTCTGATGCACTTCCATAGTTGAGCTATGACCTTTCACATCAGACTTATTAAACCGCCTCCGCTCCCTTTACGCCCAATAATTCCGAACAACGCTCGCCACCTCCGTATTACCGCGGCTGCTGGCAGGAAGTTAC
+
CCCCCGGGGGGGGGGGGGGGGGGGGGGEGEGDGFGGGGGGGGGCFGGGGGGGGGGGGGGGGGGECFC<CC,C7BE@CEGDE@@FFEBF,CDFGGE9FG5:99A,@<,9,+,@BCF9ED=BEGG,9,AEA+4@CF,@4@D,@,6=,@93,;=D,686933,333,>?DDAC,,@,+6++0==2=,,=DF=,5,2,,+50@8+=C?@19AC*:C5=BACFAE08=@2):>5)/8>BE)*1(:@2>(344?5<43((.3/6((((,323<::(.,(.38-:)(4126263?D((,(((,,3).)
@M04999:289:000000000-L3R54:1:1101:26457:8807 2:N:0:418
GGACTACAGGGGTATCTAATCCTGTTTGCTCCCCACGCTTTCGCATCTCAGCGTCAGTATCTGTCCAGAAGGCCGCCTTCGCCACCGGTATTCCTCCACATCTCTACGCATTTCACCGCTACACGTGGAATTCTACCTTCCTCTACAATACTCCAGATAACCAGTTTTAAGTGCAATTCCCAGGTTGAGCCCGGGGCTTTCACACCTAACTTAATTATCCGCCTACATGCCCTTTACGCCCAGTCATTCCGATTAACGCTCGCACCCTCCGTATTACCGCGGCCGCTGGCACGGATTTAGC
+
CCCCCGGGGFGGGGGGGGGGGGGGGGGGGGGGGGGGGGGGGGGGGGGGGGGGGGGGGGGGGGGGGGFGGGGGGGGGGGGGGGGGGGGGGGGGGGGGGGGGCFGGGGGGGGGGGGGGGGGGGGGGGGGGEGGGGGGGGGGGGGGFGGFFGGGGGGGGGGFGGGGGFGGGGGGDFGGGFGFGCDFGGGGGGGGFEGGGG>>FFFFFFFFFFDFFFFFFEFFCEFFFFFFFFFFBFDECCDF>B@@FEFFFFFF?<?DEE@@6:>B9>B<((462(.249AB0(49(-7,(481<(4(((5.)-
@M04999:289:000000000-L3R54:1:1101:15542:8833 2:N:0:418
AAGGAGACTACTCGGGTATCTAATCCTGTTCGCTCCCCACGCTTTCGTCCATCAGCGTCAATCGGTATTTAGTAACCTGCCTCCGCAATCGGGGTTCTGTGTAATATCTATGCATTTCACCGCTACACTACACATTCCAGCTACTTCAATACTATTCAAGATTAACAGTATCAACGGCAGTTCTACAGTTAAGCTGCAGGTTTTCACCGCTGACTTATCAACCCGCCTACGGACCCTTTAAACCCAATAAATCCGGATAACGCTCGCATCCTCCGTATTACCGCGGCTGCTGGCACGGAGT
+
CCCCCGGGGGGGGGGGGGGGGGEFGGGGGGFGGGGGGGGGGGGGGFGGGGGGGG?FGGGGGGGGDGFGGGGGGGGGGGGGGGGGGGGEGGG@GEEGGGGGFFDFGGGGGGGGGGGGGGGGGGGGGGGGGGGGGFFGGGFFGGFGGGGGGGFGGFGGGGECFGEGGGGGGGGGDFGCEDEGGGGGCGGGGGFEEGEGFGGFFFFFFFFFAAB54AFFFFF?FBFD2>@F@F9>5>@DFFFAC9@@;@8@F)1?C399D7@EF(22:;>0?FFFFFBF6?:<<66>F(3>FFBF(3?F?9;>8
@M04999:289:000000000-L3R54:1:1101:21672:8841 2:N:0:418
CAGACTACTCGGGTATCTAATCCTGTTCGCTCCCCACGCTTTCGTCCATCAGCGTCAATCGGTATTTAGTAACCTGCCTTCGCAATCGGGGTTCTGTGTAATATCTATGCATTTCACCGCTACACTACACATTCCAGCTACTTCAATACTATTCAAGATTAACAGTATCAACGGCAGTTCTACAGTTAAGCTGCAGGTTTTCACCGCTGACTTATCAACCCGCCTACGGACCCTTTAAACCCAATAAATCCGGATAACGCTCGCATCCTCCGTATTACCGCGGCTGCTGGCACGGAGTT
+
CCCCCGGGGGGGGGGGGGGGGGGGGGGGGGGGGGGGGGGGGGGGGGGGGGGGGGGGGGGGGGGGGGGGGGGGGGGGGGGGGFGGCGGGGGGGGGGGGGGGGGGGGGGGGGGGGGGGGGGGGGGGGGGGGGGGGGGGGGGAFGGGGGGGGGGGGGGGGGGGGGGGGGGGGGGGGEGGFGFGGGGGGGGGGGGGGGGGGGGGFFFFFFFFFFFFFFFFFFFFF9ABFFFF=@FFFFFF=EFFFFFFDE<EFFF;0:??FFFFFFFFFFFFFFFFFFFFFFFB>BFFFFF?F:?<FF9B921
@M04999:289:000000000-L3R54:1:1101:7782:8849 2:N:0:418
CAGACTACTCGGGTATCTAATCCTGTTTGCTCCCCACGCTTTCGCATCTCAGCGTCAGTATCTGTCCAGAAGGCCGCCTTCGCCACCGGTATTCCTCCACATCTCTACGCATTTCACCGCTACACGTGGAATTCTACCTTCCTCTACGATACTCCAGATAACCAGTTTTAAGTGCAATTCCCAGGTTGAGCCCGGGGCTTTCACACCTAACTTAATTATCCGCCTACATGCCCTTTACGCCCAGTCATTCCGATTAACGCTCGCACCCTCCGTATTACCGCGGCTGCTGGCACGGAGTT
+
CCCCCGGGGGGGGGGGGGGGGGGGGGGGGGGGGGGGGGGGGGGGGCGGGGGGGGGGGGGGGGGGGGGGGGCFGGGGGGGGGGGGGGGGGGGGGGGGGGGGGGGGGGGGGGGGGGGGGGGGGGGGGGGGGGGGGEGFGGGGGGFGFGGGGGGGGGGGGFGGGGGGGGGFFGGFFFFGFFFGGGCGFFGFGGGEFEGGGGGFFFFFFFFFFFFFFFFFFFFFF(9@FFFF?78@@FFEFEFA>BFFFFFFFFFFF@6269?FFBFFF>FFFFBFF?::FBBFB0;B>>??2(44><0;14(
@M04999:289:000000000-L3R54:1:1101:6980:8858 2:N:0:418
GGGGCGACTACCCGGGTATCTAATCCTGTTTGCTCCCCACGCTTTCGCATCTCAGCGTCAGTATCTGTCCAGAAGGCCGCCTTCGCCACCGGTATTCCTCCACATCTCTACGCATTTCACCGCTACACGTGGAATTCTACCTTCCTCTACAATACTCCAGATAACCAGTTTTAAGTGCAATTCCCAGGTTGAGCCCGGGGCTTTCACACCTAACTTAATTATCCGCCTACATGCCCTTTACGCCCAGTCATTCCGATTAACGCTCGCACCCTCCGTATTACCGCGGCTGCTGGCCCGGAGT
+
CCCCCGGGGGFGGGGGGGGGGGACFFFGGGGGGGGGGGGGGGGGGGGGGDEGGGGGGGGGGGGGGGGGGGGGGGGGGGGGGGGGGGGGGFEFGDGGGGGGGGGGGGGGGGGGGGCGGGGGGGGGGGGGGGGGDGAFGGGGGGGGGGGGGGGGEGGGGGGGGGGGGGGGEGGGGGFGFGFGGGGACGGCFGGGGGFGCDGCEEFFFFFFFFFF;FFFE=FFFCCFFFFFFF@ECE;DFFFFE1:>>BF4?>BA>FBBBFFFBB;6:;B>>9?B(89:10844),1(21(-13)44(((-,4-
@M04999:289:000000000-L3R54:1:1101:25094:8871 2:N:0:418
TATGGACTACTGGGGTATCTAATCCTGTTTGCTCCCCACGCTTTCGCATCTCAGCGTCAGTATCTGTCCAGAAGGCCGCCTTCGCCACCGGTATTCCTCCACATCTCTACGCATTTCACCGCTACACGTGGAATTCTACCTTCCTCTACAATACTCCAGATAACCAGTTTTAAGTGCAATTCCCAGGTTGAGCCCGGGGCTTTCACACCTAACTTAATTATCCGCCTACATGCCCTTTACGCCCAGTCATTCCGATTAACGCTCGCACCCTCCGTATTACCGCGGCTGCTGCCACGAAGTT
+
CCCCCGGGGGGGGGGGGGGGGFGFAFGGGGGGGGGGGFGGGGGGGGGGGGGGGGGGGGGGGGGGGGGGFGGFFFGGGEGDGGFFGGGGGGE:FFGGGGGGGGGGGFDFGFDGFGGGGGGGGGGEGGGGGGGDFGGGFFGGGGGGGGGGGGGCGGGGGCFDCDFGGGGEDG:FEGGGFGFGDGGFFGGGGGGFGFCGGDDDEFFFFFFFFD4=BFAACFCC8C*>>=DFF=9857=@@ECFDFF>;14=3C?CEFD??1CF?F<(,7(4>?BB:04(4:<44:>FF(--:B?)4>?0((43.
@M04999:289:000000000-L3R54:1:1101:13619:8892 2:N:0:418
CTCCACCACAAGGTTATCTACTCCTCTTTGCCCCCCACGCTTTCTTCCATCAGCGTCTCTCGGTTTTTAGTAACCTGCCTTCCCAGTTGGGCCTCTGTGTAATCTCCATGCATATCACCGCTACACTCCACATTCCATCTCCTTCAATACTATTTTCGATTTTCAGCATCACCGGCAGTTCTACTGTTAAGCTTCAGGTTCTCACTGCTGACTTATCACCCCTCTTACGGATCCTTTATCCCCATTTTATCCAGACAACCGCCGCATCCTTCATATGACCGCGGTCGTTGGCTCGTCGTTC
+
-68,,6,,,,6,C6,6C,@6,C,6,,,6,C,,,C6+++6@::F666,C,6,6,;+8C,,CFBDC,,:C,,<,,C<F,4,C?F,,,,:,:6>,,,9A,,,C,C5,,,,,45A,<,A,5,4,6+64F,4,4,A,4@E==4@;;=A,@DGD3D;,3@3,,6+84+,,@+,,3,6,3@6+*+0??FF,,3@,36@,,,,==?C7*05+++1;;5=:*?++*4+:;):7):9*/)/)-)1AEF*+9):(3****1*1***(((/((((.(.,6=/.7)/-6).4:(710(((-(,(4,,-(-3-,(
@M04999:289:000000000-L3R54:1:1101:25152:8924 2:N:0:418
GGGACTACAGGGGTATCTAATCCTGTTTGCTACCCACGCTTTCGAGCATGAACGTCAGTGTTATCCCAGGAGGCTGCCTTCGCCATCGGTATTCCTCCACATCTCTACGCATTTCACTGCTACACGTGGAATCCTACCTCCCTCTGACACACTCTAGTTAGACAGTTTCAAATGCACGTCCCAAGTTGAGCTCGGGGATTTCACATCTGACTTATCTAACCGTCTGCGCTCGCTTTACGCCCAGTAATTCCGATTAACGCTCGCACCCTACGTATTACCGCGGCTGCTGGCACGTAGTT
+
CCCCCGGGGGGGGGGGGGGGGGGGGGGGGGGGGGGGGGGGGGGGGGGGGGGGGGGGGGGGGGGGGGGGGGGGGGGGGGGGGGGGGGGGGGGGGGGGGGGGGGGGGGGGGGGGGGGGGGGGGGGGGGGGGGGGGGGGGGGGGGGGGGGGGGGGGGGGGGGGGGGGGGGGFGGGGGGGFGFFGGGGGGGGGGGGGGGGGGGGFFFFFFFFFFFFFFFFEA>EFFAFFBEFFFFFBFFF4>>DFFFFFFEFFFFFFFD;C<D0;@FFFFFBFFFB?2AB<AF29>699;67:>?<<((448A
@M04999:289:000000000-L3R54:1:1101:15320:8936 2:N:0:418
AGGGACTACTAGGGTATCTAATCCTGTTCGCTACCCATGCTTTCGAACCTCAGCGTCAGTTACAGACCAGAGAGCCGCCTTCGCCACTGGTGTTCTTCCATATATCTACGCATTCCACCGCTACACATGGAGTTCCACTCTCCTCTTCTGCACTCAAGAAAAACAGTTTCAGCTGCACTTCCCCGGTTAAGCCGAGGGCTTTCACAGCTGACTTGTTCTCCCGCCTGCGTTCGCTTTACGCCCAATAAATCCGGACAACGCTTGCCACCTACGTATTACCGCGGCTGCTGGCACGTAGTTT
+
CCCCCGGGGGGGGGGGGGGGGGGGGGGGGGGGGGFGGGGGGGGGGDGGEGGGGGGGGGGGGGGGGFGFGGGGGGGGGGGGGGGGGGGGGDFGGGGGGGGGGGFFFGGGGFGDGGGGGGGGGGGGGGGGCEDFGGGGGGGGGGGGGGGGGFGFGGGG8EGFGF,@FFGGGGGGGG8FFGFGGGGGDDEG>9ACC8+9D>CGFFFAFF>FB47:AFFFFFFFFB@FFF2@@@@@?F;@FCF>D99@?;@FCEFF;60960:>>:?6?:9?:B:?B.8>?2524(-(429?3?(,2>::1(3<)
@M04999:289:000000000-L3R54:1:1101:15680:8953 2:N:0:418
CTGTGACTACCCGGGTATCTAATCCTGTTCGCTCCCCACGCTTTCGTCCATCAGCGTCAATCGGTATTTAGTAACCTGCCTTCGCAATCGGGGTTCTGTGTAATATCTATGCATTTCACCGCTACACTACACATTCCAGCTACTTCAATACTATTCAAGATTAACAGTATCAACGGCAGTTCTACAGTTAAGCTGCAGGTTTTCACCGCTGACTTATCAACCTGCCTACGGATCCTTTAAACCCAATAAATCCGGATAACGCTCGCATCCTCCGTCTTACCCCTGCTGCTGGCACGCCACT
+
8B,A<,,<FF,C@:FFGGGEF<;C,F@6CAFCBDFFECFG:CCDF>EBCFD<<<E7FFGGGGGCFGGFCGCFFAFEEFF,C<A@F:FGEFFEDFGGGGFFFE5EFCFFEG,=ABFC9,4C+@C@==EG<8EFGFADGG8,D=2,@BCC;DFG,@;6EFD,ED99FFEGGGGFA?C6@D>?FDF,@3<EFFFAAE6F?CGCAF>6@@B?=5>ADF9CE@@EFF)-<2>6>@52(/(9554CC@B0;15;3CECE@0?2<3;0((3.((49()..33(.1:-((8100:).20.(25,(-((,
@M04999:289:000000000-L3R54:1:1101:7498:8957 2:N:0:418
GACTACAGGGGTATCTAATCCTGTTCGCTCCCCACGCTTTCGTCCATCAGCGTCAATCGGTATTTAGTAACCTGCCTTCGCAATCGGGGTTCTGTGTAATATCTATGCATTTCACCGCTACACTACACATTCCAGCTACTTCAATACTATTCAAGATTAACAGTATCAACGGCAGTTCTACAGTTAAGCTGCAGGTTTTCACCGCTGACTTATCAACCCGCCTACGGACCCTTTAAACCCAATAAATCCGGATAACGCTCGCATCCTCCGTATTACCGCGGCTGCTGGCACGGAGTTAGCC
+
CCCCCGGGGGGGGGGGGGGGGGGGGGGGGGGGGGGGGGGGGGGGG7EGGGGGGGGGGGGGGCGGGGGGGGGGGGGGGGGGGGGGGGGGGGGGGGGGGGGGFGGGGFGGGGGGGGGGGGGGGGGGGGGGGGGGGGCGGGGGGGGGGGGGGGGGGGGGGGDGGGGGGGGFGGDEGGGGFGFGGGFGGGGGGGGGGGGGGGGGFFFFFFFFFFFFFFFFFFFFFFFFF99@=>>=DBE4;A@EFFFFFE<EFFF@<DEFFFDF>>;B>FFFBF?:?FFFF6>90;63:?B54??F907?22<B:
@M04999:289:000000000-L3R54:1:1101:28785:8982 2:N:0:418
ATGACTACCAGGGTATCTAATCCTGTTTGCTCCCCACGCTTTCGCATCTCAGCGTCAGTATCTGTCCAGAAGGCCGCCTTCGCCACCGGTAATCCTCCACATCTCTACGCATTTCACCGCTACACGTGGAATTCTACCTTCCTCTACAATACTCCAGATAACCAGTTTTAAGTGCAATTCCCAGGTTGAGCCCGGGGCTTTCACACCTAACTTAATTATCCGCCTACATGCCCTTTACGCCCAGTCATTCCGATTAACGCTCGCACCCTCCGTATTACCGCGGCTGCTGGCACGGAGTT
+
CCCCCDFFGGGGGEGGGGGGGGGGGGGGFGGG,DFGGGGGEGGGGCFFGGGGGGEGGGEGFGFGGFDFGGGGGGGEGCFGGGCF@?BF7@:,,CFGGFGGGGFGGFGGGCEGCFGGFGGGGEFFGGGGGDFF8DD;EGGGGGGGFGGGGGFGGFFDGGFGGG?FGFGDDFGGGGGGFG8+?FGGGGGGFGGGFGGDC*9CAFFFFF?F=BD;AFFFFFFFFD26>>BEFEE93.5=<<2:>FD?5;4<CCFF0;0(9CD;;?;B;903:?F9??7>B:A?;069>>0:??<120164:1
@M04999:289:000000000-L3R54:1:1101:17712:8983 2:N:0:418
TGCGACTACTAGGGTATCTAATCCTGTTTGCTCCCCACGCTTTCGCATCTCAGCGTCAGTATCTGTCCAGAAGGCCGCCTTCGCCACCGGTATTCCTCCACATCTCTACGCATTTCACCGCTACACGTGGAATTCTACCTTCCTCTACAATACTCCAGATAACCAGTTTTAAGTGCAATTCCCAGGTTGAGCCCGGGGCTTTCACACCTAACTTAATTATCCGCCTACATGCCCTTTACGCCCAGTCATTCCGATTAACGCTCGCACCCTCCGTATTACCGCGGCTGCTGGCACGGAGTT
+
CCCCCGGGGGGGGGGGGGGGGGGGGGGGGGGGGGGGGGGGGGGGGGGGGGGGGGGGGGGGGGGGGGGGGGGGGGGGGGGGGGGGGGGGGGGGGGGGGGGGGGGGGGGGGGGGGGGGGGGGGGGGGGGGGGGGGGGGGGGGGGGGGGGGGGGGGGGGGGGGGGGGGGGGGGGGGGFGFGFGGGGGGGGGGGFFGGCDGGGGFFFFFFFFFFFFFFFFFFFFF?=DFFFFFFEFFFFFF<CADFFF@FEFFFEFF<D?FFCDBFF(-7>0:?FFBBFBFDBB(4>090;FF)3:1<(-4;?:
@M04999:289:000000000-L3R54:1:1101:24235:9067 2:N:0:418
CAGGGGTATCTAATCCTGTTCGCTCCCCACGCTTTCGTCCATCAGCGTCAATCGGTATTTAGTAACCTGCCTTCGCACTCGGGGTTCTGTGTAATATCTATGCATTTCACCGCTACACTACACATTCCAGCTACTTCAATACTATTCAAGATTAACAGTATCAACGGCAGTTCTACAGTTAAGCTGCAGGTTTTCACCGCTGACTTATCAACCCGCCTACGGACCCTTTAAACCCAATAAATCCGGATAACGCTCGCATCCTCCGTATTACCGCGGCTGCTGGCACGGAGTTAGCCGATGC
+
CCCCCGGGGGGGGGGGGGGGGEEGGGGG@FCEGGGGGGGGEFGGGGGGGGGGGCFE@FFFGDFFGGGGFGGEGGFGE+@FFGDFG7FFGGGGFGGFDGGFGGGGGFGGGGGGGFGGEGGGGGGGGGGGGGGGGGGGGGFFGGGGGGGGGGAGGGFFGGGGGGGGGGEGGGGGGGGGDFFGGGGFFFDEFGEFDGGGGGDGFFBFFFFFFFEDDFDFBEEFFF?B=@=F8@<=FFFF<8=FECFFF6?FFFE@16(.:960:2<?,(,,8)664;9>>B>:280::>21(-40).68;>(4(
@M04999:289:000000000-L3R54:1:1101:3278:9077 2:N:0:418
AGTGGACTACTCGGGTATCTAATCCTGTTCGCTCCCCACGCTTTCGTCCATCAGCGTCAATCGGTATTTAGTAACCTGCCTTCGCAATCGGGGTTCTGTGTTATATCTATGCATTTCACCGCTACACTACACATTCCAGCTACTTCAATCCTACTCAAGATTTACAGTCTCAACGGCAGTTCTACAGTTAAGCTGCAGGTTTTCACCGCTGACTTATTAACCCGCCTACTGACGCTTTAAACCCACATACTCCAGCTAACGCTCGCACACTCCTGATTACCGCGTCCTCGGGCGTGGAGTT
+
<@CC<,CCE<9FGE>EEGCD,@EACF9C,E@:,CFCFCBFFEEDGGD@C:EEFF86B@,,CFCGGD,,6,69,BF9F8A,C,E,,4@,:BB7=4@EFDE<F,C?,AB9,<FB,A@?@,,C@=+>CFCAF8=E,8E9E9,4@4@DEDFDA46,6,=@,4=9E,,@,=,@,33,68D+*=5=B7DG,,,@:A7CFD,+:F+@A85A+48*10)1:8B>A+4/=>--/-5>@*38@(-5=BEF)7(37((/)))).)(().)6(./2392(-432:.))))).986B(-(()(((34(-(,,.1
@M04999:289:000000000-L3R54:1:1101:20568:9086 2:N:0:418
TGACTACTGGGGTATCTAATCCTGTTTGCTCCCCACGCTTTCGCATCTCAGCGTCAGTATCTGTCCAGAAGGCCGCCTTCGCCACCGGTATTCCTCCACATCTCTACGCATTTCACCGCTACACGTGGAATTCTACCTTCCTCTACAATACTCCAGATAACCAGTTTTAAGTGCAATTCCCAGGTTGAGCCCGGGGCTTTCACACCTAACTTAATTATCCGCCTACATGCCCTTTACGCCCAGTCATTCCGATTAACGCTCGCACCCTCCGTATTACCGCGGCTGCTGGCACGGAGTTAGC
+
CCCCCGGGGGGDGGGGGGGGGGGGGGGGGGGGGGGGGGGGGGGGGGGGGGGGGGGGGGGGGGGGGGGGGGGGGGGGGGGGGGGGGGGGGGGGGGGGGGGGGGGGGGGGGGGGGGGGGGGGGGGGDFGECGGGGGGGGGGGGGGGGGGGGGGGGFGGGGEFGGGGGGGGGGGGCFGGFGFGGG+DFGG:8FCGGDEDDGGGFFFFFFFF@DFFF>FFFFFF>BDFFBEC5=EDFFFFFDF>@@@E;AE7ECF?FDDFC?>FFFFB>FF12?>B:BFABA8;9244;<>>??:B<(49BFAD<
@M04999:289:000000000-L3R54:1:1101:5672:9092 2:N:0:418
GACTACCCGGGTATCTAATCCTGTTCGCTCCCCATGCTTTCGAACCTCAGCGTCAGTTACAGACCAGAGAGCCGCCTTCGCCACTGGTGTTCTTCCATATATCTACGCATTCCACCGCTACACATGGAGTTCCACTCTCCTCTTCTGCACTCAAGAAAAACAGTTTCAGCTGCACTTCCCCGGTTAAGCCGAGGGCTTTCACAGCTGACTTGTTCTCCCGCCTGCGTTCGCTTTACGCCCAATAAATCCGGACAACGCTTGCCACCTACGTATTACCTCGGCTGCTGGCACGTAGTTAGCC
+
CCCCCGGGGGDGGGGGGGGGGGGGGGGGG8FGGDFFGGFGGGGGGGGGGGGGGGEGFFGGGGGGGGGGGGGGGGGGGGGGGGGGGGGFGGGGGGGGGGGGGGGGGGGGGGGGGGGGEGGGGGGGGGGGGEGGGGGGGGGFFDGGGGGGGFG=FGGGGGCGGGGGGGGGDG8,8DDEFGFGGD>EGCGGGC@?ED5DFFG7EAFB>FFFFEFFFFFFFFF>FF>5BF6??09;;;3)03@FF6@E<EFC((28096((((,31,.8<:??B:<B36<)).44((4()..((,3.1,,)--:8
@M04999:289:000000000-L3R54:1:1101:18529:9093 2:N:0:418
GGGTTGACTACCCGGGTATCTAATCCTGTTTGCTCCCCACGCTTTCGCATCTCAGCGTCAGTATCTGTCCAGAAGGCCGCCTTCGCCACCGGTATTCCTCCACATCTCTACGCATTTCACCGCTACACGTGGAATTCTACCTTCCTCTACAATACTCCAGATAACCAGTTTTAAGTGCAATTCCCAGGTTGAGCCCGGGGCTTTCACACCTAACTTAATTATCCGCCTACATGCCCTTTACGCCCATTCATTCCGATTAACGCTCGCACCCTCCGTATTACCGCTGCTGCTGGCACGGAGT
+
CCCCCGGGGGGGGGGGGGGGGGGGGGGGGGGFGGGGGGGGGGGGGGGGGGGGGGGGGGGGGGGGGGFGGGGGGGGGFGGGGGGGGGGGGGGGGGGGGGGGGGGGGGGGGGGGGDGGGGGGGGGGGGGGGGGGEGGGGGGGGGGGGGGGGGGGGGGGGGGGGGGGGGGGFGGGGGGGFGFGGGGGGFF8FGGGCFECDGDG@EFFFFFFFFFFFFFF=FFEFFCF9BFFFFEF7@F@FFE6<8@FB@(7CCEFFFFF@FFFBFFF?6>99>BBBF9?:7:4AA?;196>FB3:7:BFFB01-
@M04999:289:000000000-L3R54:1:1101:22076:9101 2:N:0:418
TGGCGACTACAAGGGTATCTAATCCTGTTTGCTCCCCACGCTTTCGCATCTCAGCGTCAGTATCTGTCCAGAAGGCCGCCTTCGCCACCGGTATTCCTCCACATCTCTACGCATTTCACCGCTACACGTGGAGTTCTACCTTCCTCTACAATACTCCAGATAACCAGTTTTAAGTGCAATTCCCAGGTTGAGCCCGGGGCTTTCACACCTAACTTAATTATCCGCCTACATGCCCTTTACGCCCAGTCATTCCGATTAACGCTCGCACCCTCCGTATTACCGCGGCTGCTGGCACGGAGTT
+
C<CCCGGGGGGGGGGGGGGGGGGGGGGGGGGGGGGGGGGGGGGGGGGGGGGGGGGGGGGGGGGGGGGGGGGGGGGGGGGGGGGGGGGGGGGGGGGGGGGGGGGGGGGGGGGGGGGGGGGGGGGGGGGEGGGGGGGGGGGGGGGGGGGGGGGGGGGGGGGFGDFGGGGGGGGGGGGGFGFGGGGGGGGGGGGGGGGGGGGGEFFFFFFFFFF=BFFFEFFEFE?DFFFFFFFFFFFFDFFFFF>B@FFFEEEFE@334?DFF>B?09>BF06??B1<FFAFBBF>FF0>?FD?FFFFF09?4
@M04999:289:000000000-L3R54:1:1101:8585:9103 2:N:0:418
AAGACTACCCGGGTATCTAATCCTGTTTGCTCCCCACGCTTTCGCATCTCAGCGTCAGTATCTGTCCAGAAGGCCGCCTTCGCCACCGGTATTCCTCCACATCTCTACGCATTTCACCGCTACACGTGGAATTCTACCTTCCTCTACAATACTCCAGATAACCAGTTTTAAGTGCAATTCCCAGGTTGAGCCCGGGGCTTTCACACCTAACTTAATTATCCGCCTACATGCCCTTTACGCCCAGTCATTCCGATTAACGCTCGCACCCTCCGTATTACCTCGGCTGCTGGCACGGAGTT
+
CCC@CGGGGGCGGGGGGGGGGGGGGGFFFGGGGGGGGGGGDGGGG:CGGGG9FEGGGGGGGGGGGGFGGGGGFFFEGGGGGGGGGGGGGGGGGGGGGGGGGGGGFGGGGGGGGGGGGGCEFGGGGCF8F:FEGGGDGGGGGGGGGGGGGGGGGGGGGGGDFFCGGGFGGGG,==FGFGFGGGGG?FGGGF@6C*@C*9D4;?FFFF4AE@DFFFFFEFFC=5B@D@D=E?;8@E@EFFDDB6;(/7;?E3?;?11;?<19:07;(3911(30-3(5:AA))(((,-1,.3?(480,-,,
@M04999:289:000000000-L3R54:1:1101:26189:9130 2:N:0:418
GGGTGACTACTGGGGTATCTAATCCTGTTCGCTCCCCACGCTTTCGCATCTCAGCGTCAGTATCTGTCCAGAAGGCCGCCTTCGCCACCGGTATTCCTCCACATCTCTACGCATTTCACCGCTACACGTGGAATTCTACCTTCCTCTACAATACTCCAGATAACCAGTTTTAAGTGCAATTCCCAGGTTGAGCCCGGGGCTTTCACACCTAACTTAATTATCCGCCTACATGCCCTTTACGCCCAGTCATTCCGATTAACGCTCGCACCCTCCGTATTACCGCGGCTGCTGGCACGGAGTT
+
CCCCCGGGGGGGGGGFGGGGGGGGGGGGGGGGGGGGGGGGGGGGGGGGDGGGGGGGGGGGGGGGGGGGGGGGGGGGGEGGGGGGGGGGGGGGGFFGGGGGGGGGGFGGGGGGGGCFGGGGGGGGGGGGGGGGGGGGGGGGGGGGGGGGGGFGGGGGGGCFFFGGFFGGFGGGFGGGFGFGGGGGGGGGGGDGGGGGD5DGAFFFFFFFF=BEFFFFFFFFCEE-9=@D@@EE@=@@@;)22?>B106@4?66?EDD7?94:0((,(1990183>::FF99A:9>49B9803.3:8:;(484
@M04999:289:000000000-L3R54:1:1101:25377:9159 2:N:0:418
GGTTGACTACACGGGTATCTAATCCTGTTCGCTACCCATGCTTTCGAACCTCAGCGTCAGTTACAGACCAGAGAGCCGCCTTCGCCACTGGTGTTCTTCCATATATCTACGCATTCCACCGCTACACATGGAGTTCCACTCTCCTCTTCTGCACTCAAGAAAAACAGTTTCAGCTGCACTTCCCCGGTTAAGCCGAGGGCTTTCACAGCTGACTTGTTCTCCCGCCTGCGTTCGCTTTACGCCCAATAAATCCGGACAACGCTTGCCACCTACGTATTACCGCGGCTGCTGGCACGTAGTT
+
CCCCCGGGGGGGGGGGGGGGGGGGGGGGGGGGGGGGGGGGGGGGGGGGGGGGGGGGGGGGGGGGGGGGGGGGGGGGGGGGGGGGGGGGGGGGGGGGGGGGGGGGGGGGGGGGGGGGGGGGGGGGGGGGGGGGGGGGGGGGGGGGGGGGGGGGGGGGGGGGGGGGGGGGGGGGGGGGFGFGGGGGGGGGGGFGGGGGGGGGFFF49FFFFFEEFFFFFFFFFFFFFB==69@FFFFD;@3A?FB9<;;;A<DFFF;(113<BFF?:?BA??3(((.8<7A>)(,((,(-257:(1<<80(4.
@M04999:289:000000000-L3R54:1:1101:22892:9162 2:N:0:418
TGGACTACTGGGGTATCTAATCCTGTTCGCTCCCCACGCTTTCGTCCATCAGCGTCAATCGGTATTTAGTAACCTGCCTTCGCAATCGGGGTTCTGTGTAATATCTATGCATTTCACCGCTACACTACACATTCCAGCTACTTCAATACTATTCAAGATTAACAGTATCAACGGCAGTTCTACAGTTAAGCTGCAGGTTTTCACCGCTGACTTATCAACCCGCCTACGGACCCTTTAAACCCAATAAATCCGGATAACGCTCGCATCCTCCGTATTACCGCGGCTGCTGGCACGGAGTT
+
CCCCCGGGGGGGGGGGGGGGGGGGGGGGGGGGGGGGGGGGGGGGGGGGGGGGGGGGGGGGGGGGGGGGGGGGGGGGGGGGGGGGGGGGGGGGGGGGGGGGGGGGGGGGGGGGGGGGGGGGGGGGGGGGGGGGGGGGGGGGGGGGGGGGGGGGGGGGGFGGGGGGGGGGGGGGGEGGFGFGGGGGGGGGGGGGGGGGGGGGFFFFFFFFFFFFFFFFFFFFFAFFAFF5@@FFFFFEEEFF@FD;@FFFF?3(1(8DEFF9;@F>;?FFFFF0:2:B2<4<0>1;B><???BF?02624(
@M04999:289:000000000-L3R54:1:1101:21821:9171 2:N:0:418
GACTACTGGGGTATCTAATCCTGTTCGCTCCCCACGCTTTCGTCCATCAGCGTCAATCGGTATTTAGTAACCTGCCTTCGCAATCGTGGTTCTGTGTAATATCTATGCATTTCACCGCTACACTACACATTCCAGCTACTTCAATACTATCCAAGATTAACAGTATCAACGGCAGTTCTACAGTTAAGCTGCAGGTTTTCACCGCTGACTTATCAACCCGCCTACGGACCCTTTAAACCCAATAAATCCGGATAACGCTCGCATCCCCCGTATTACCGCGCCTGCTGTCCCGGAGTTAGCC
+
C96B@DGG8<FB@FEFGDE9@FFEGFGGGE:FBF@F7@FCFE@:@BEFFFGGG>BFDADEFFGGCFCFF9FGGFGGGGGGG,7,BF4BCGEEFA<FGFGF9?FE;A@?,:?4AAE<?BCEFGG,E=EFFGGGGGFC8EFFFEGGGGGDAGGFGFFGCCEAFFEDFGGGGGGGG>D8;?DDFFGGFFAD=DFFFC,=9FGGFF*<?B?>@EA;*1?9)30)9:5@BAFAB@@=:34C=ED:(9=@347C;>7(614@@F6D>((-98(3,72987A>9<B>((-434:.4).(39(,.4>93
@M04999:289:000000000-L3R54:1:1101:22604:9176 2:N:0:418
GACTACTAGGGTATCTAATCCTGTTTGCTCCCCACGCTTTCGCATCTCAGCGTCAGTATCTGTCCAGAAGGCCGCCTTCGCCACCGGTATTCCTCCACATCTCTACGCATTTCACCGCTACACGTGGAATTCTACCTTCCTCTACAATACTCCAGATAACCAGTTTTAAGTGCAATTCCCAGGTTGAGCCCGGGGCTTTCACACCTAACTTAATTATCCGCCTACATGCCCTTTACGCCCAGTCATTCCGATTAACGCTCGCACCCTCCGTATTACCGCGGCTGCTGGCACGGAGTTAGCC
+
CCCCCGGGGGGGGGGGGGGGGGGGGGGGGGGGGGGGGGGGGGGGDGGGGGGGGGGGGGGGGGGGGGGGGGGGGGGGGGGGGGGGGGGGEGGGGDFGGGGGGGGGGGGGGGGGGGGGGGGGGGGGGGGDGGGGGGFGGGGGGGGGGGGGDGGGGGGGFFGGGEGGGGGGGGGGGGGGFGFGGDGFGFGGGGGGDGGGDGGFFFCFBFFFFFFFFFFFFFF2F?F=@FFFB=DEDFFFDDFF@0(43?EEEE(3;@C<091?B9;>F????08?B4>AA6;>0;12:???<<7?0(42426<:
@M04999:289:000000000-L3R54:1:1101:11777:9205 2:N:0:418
GACTACTCGGGTATCTAATCCTGTTCGCTCCCCACGCTTTCGTCCATCAGCGTCAATCGGTATTTAGTAACCTGCCTTCGCCATCGGGGTTCTGTGTAATATCTATGCATTTCACCGCTACACTACACATTCCAGCTACTTCAATACTATTCAAGATTAACAGTATCAACGGCAGTTCTACAGTTAAGCTGCAGGTTTTCACCGCTGACTTATCAACCCGCCTACGGACCCTTTAAACCCAATAAATCCGGATAACGCTCGCATCCTCCGTATTACCGCGGCTGCTGGCACGGAGTTAGCC
+
CCCCCGGGGGGGGGGGGGGGGGGGGGGGGFGGGGGGGGGGGGGGG7FGGGGGGGGGGDFDFGGGGGGGGFGGGGGGGGGGG:FFGEGGGGGGGGGGGGGGGGGGGGGGGGGGGGGGGG7=FFGGGGGGGGGGGGGGGGGGGFFACFGGGFGGGGGGGGGGGGGGGGGGGGGGGCGGFGFGGGGGGGFGGGGGGGGGF?DGFFFFFFFEFFFCFFFFD6BBEFFFFFFDBFFBFE=EEFFDF?FFFFFFFF;FFDFF;28DB;616?DA1>?::B<BB<(90;>9B?D::?F:93(-4<AF:
@M04999:289:000000000-L3R54:1:1101:20265:9218 2:N:0:418
CATGACTACTCGGGTATCTAATCCTGTTTGCTCCCCACGCTTTCGCATCTCAGCGTCAGTATCTGTCCAGAAGGCCGCCTTCGCCACCGGTATTCCTCCACATCTCTACGCATTTCACCGCTACACGTGGAATTCTACCTTCCTCTACAATACTCCAGATAACCAGTTTTAAGTGCACTTCCCAGGTTGAGCCCGGGGCTTTCACACCTAACTTAATTATCCGCCTACATGCCCTTTACGCCCAGTCATTCCGATTAACGTTCGCACCCTCCGTATTACCGCGGCTGCTGGCACGGAGTTT
+
CCCCCFC<FFFFGDGGGDFC@CF<AFFGGFAAFCGGEGEGGGGC@FDBF@FF@CF@F@GGGGGGGGGGGGGGGGGFBF>?4FFGFFGEFEFGGGG<,C9FFCAEFGGG;DG@B:FGGGGEGB=CGGGFGGGGGCGGADFG;D?,7DADFFGFFCGDFDFGGCGFGG=EGGGC9ED8?+<DGGGGG6FGGFCGGGC<CDDGFFAAFFFF=FFBEBFFFFFFFC92(0(:BC?:3@E@FCE5<FF<2/775)9?(4<;??),(,407?>BB?:<1::BB2>2(37(((-(5)52(487(38()
@M04999:289:000000000-L3R54:1:1101:26531:9262 2:N:0:418
TCGGACTACTCGGGTATCTAATCCTGTTTGCTCCCCACGCTTTCGCATCTCAGCGTCAGTATCTGTCCAGAAGGCCGCCTTCGCCACCGGTATTCCTCCACATCTCTACGCATTTCACCGCTACACGTGGAATTCTACCTTCCTCTACAATACTCCAGATAACCAGTTTTAAGTGCAATTCCCAGGTTGAGCCCGGGGCTTTCACCCCTAACTTAATTATCCGCCTACATGCCCTTTACGCCCAGTCATTCCGATTAACGCTCGCACCCTCCGTATTACCGCGGCTGCTGGCACGGAGGTT
+
CCCCCEGGFGGGEGGCFEGFFG9FGGGGCFGFGGGGGGEGGCGGEFFGGEFDGFCFCFGGCFFFFGGFGGFECFGGGGGGGGGGGGGGGGGGGGGFGGEGFGGGGGGGGGGGGDFGGFFGGEGGGGGGGGEGCFGGGGGG,8DGGFGFCFFGGGGFDGFEFGGGGFGGGGGCGGCFFFFFGFFGGGGGGGGGGGGGDGGGAFFFF*9?DF=BFF=FEF=<8?@>2>@BE?C@;@EF;E<);6;;34<7C?EEED6?B54(3:B>B>>-8B<6,,(4>4AB?9;03931)),::F(1,((4(
@M04999:289:000000000-L3R54:1:1101:19027:9289 2:N:0:418
GGGACTACTGGGGTATCTAATCCTGTTTGCTCCCCACGCTTTCGCATCTCAGCGTCAGTATCTGTCCAGAAGGCCGCCTTCGCCACCGGTATTCCTCCACATCTCTACGCATTTCACCGCTACACGTGGAATTCTACCTTCCTCTACAATACTCCAGATAACCAGTTTTAAGTGCAATTCCCAGGTTGAGCCCGGGGCTTTCACACCTAACTTAATTATCCGCCTACATGCCCTTTACGCCCAGTCATTCCGATTAACGCTCGCACCCTCCTTATTACCGCGGCTGCTGGCACGTAGTT
+
CCCCCGGGGGGGGGGGGGGGGGGGGGGGGGGGGGDFFGGGGGGGGGGGFGGGGGGGGGGGGGGGGGGFGFFGGGGGG@FGGGEEGGGGGGGGGGGGGGGGGFG<EFGGGGGGGGGGGGGGGEGGGGGGDCEGGGGGGGGGGGGGGGGGGGGGGGGGG8FGGGGGGCCEGGGDGGGGFGFGGFGGGGGGGFFGFGGGDDGGFB6AAFEFFFBFFFCCEFFFFF=?=DDFFFF@:4@@3CDFF97@@FFFC?CE(1;FCF0>FB>9>B>14:1(.6:2<BB:4(,(3(4:B04()-,.(-4
@M04999:289:000000000-L3R54:1:1101:9151:9316 2:N:0:418
GCGCGACTACTCGGGTATCTAATCCTGTTTGCTCCCCACGCTTTCGCATCTCAGCGTCAGTATCTGTCCAGAAGGCCGCCTTCGCCACCGGTATTCCTCCACATCTCTACGCATTTCACCGCTACACGTGGAATTCTACCTTCCTCTACAATACTCCAGATAACCAGTTTTAAGTGCAATTCCCAGGTTGAGCCCGGGGCTTTCACACCTAACTTAATTATCCGCCTACATGCCCTTTACGCCCAGTCATTCCGATTAACGCTCGCACCCTCCGTATTACCGCGGCTGCTGGCACGTAGTT
+
CCCCCGGGGGGGGGGGGGGGGGGGGGGGGGGGGGGGGGGGGGGGGGGGGGGGGGGGGGGGGGGGGGGGGGGGGGDGGGGGGGGGGGGGGGGGGGGGGGGGGGGFGGGGGGGGGGGGGGGGGGGGGGGGGGGGGGGGGGGGGGGGGGGGGGGGGGGGGGGGGGGGGGGGGGGGGGGGFGFGGGGGGGGGGGGGGGGGGGGDFFFFFFFFFFFFFFFFFFFFFFFFFFFFFFFFFFFFFFFFFF>>DFF@)5?EE@BF?FAAF0:BBFFF>?<FF><(4><DAF;((49>FF?0(,5?(,((.
@M04999:289:000000000-L3R54:1:1101:27854:9331 2:N:0:418
TATCTAATCCTGTTTGCTACCCACGCTTTCGAGCATGAACGTCAGTGTTATCCCAGGAGGCTGCCTTCGCCATCGGTATTCCTCCACATCTCTACGCATTTCACTGCTACACGTGGAATTCTACCTCCCTCTGACACACTCTAGTTAGACAGTTTCAAATGCACGTCCCAAGTTGAGCTCGGGGATTTCACATCTGACTTATCTAACCGTCTGCGCTCGCTTTACGCCCAGTAATTCCGATTAACGCTCGCACCCTACGTATTACCGCGGCTGCTGGCACGGAGTTAGCCGATGCTTATTT
+
CCCCCGGGGGGGGGGGGGGGGFCCFFGGGGGGFGGGGGGGGGGGGGGGGGGDECGGGGGGGGFGGGGGGGFGGGGGGFGGGGGGGGGFEFGGGGGGGGGG<FGFGGGGGGGGDGFFGGFFGGGG9BFFEGGGGGGGGGDFGFGGGEGFFGGGGFCGGGGGG8EGFGCGGGGGGGGFBGFFGGCEEGGGGGGGGGCFCFFGFFFFFFFFFFFFDFF58AEADDDFFDFFFDBEC49?CEFE@=@37<>2(64(6;;1@@FF<C?)2.-3((7>B:??B:?<?6((43AAF0949:624:<4)
@M04999:289:000000000-L3R54:1:1101:12674:9364 2:N:0:418
GACTACCAGGGTATCTAATCCTGTTCGCTCCCCACGCTTTCGTCCATCAGCGTCAATCGGTATTTAGTAACCTGCCTTCGCAATCGGGGTTCTGTGTAATATCTATGCATTTCACCGCTACACTACACATTCCAGCTACTTCAATACTATTCAAGATTAACAGTATCAACGGCAGTTCTACAGTTAAGCTGCAGGTTTTCACCGCTGACTTATCAACCCGCCTACGGACCCTTTAAACCCAATAAATCCGGATAACGCTCGCATCCTCCGTATTACCGCGGCTGCTGGCACGGAGTTAGCC
+
CCCCCGGGGGGGGGGGGGGGGGGGGGGGGGGGGGGGGGGGGGGGGDGGGGGGGGGGGGGGGGGGGGGGGGGGGGGGGGGGG,FGGGGGGGGGGGGGGGGGGGGGGGGGGGGGGGGGGGGGGGGGGGGGGGGGGGGGGGGGGGGGGGGGGGGGGGGGGGGGGGGGGGGGGGGGGGGGFGFGGGGGGGGGGGGGGGGGGGGGFFFDFFFFFFFFFFFFFFFBEFFFFF?FFFFFFFFFFFDFFFFFFEEFFFBFFFFFFFFFFBFFF?BFFFB:BFBFFF9>;>BFFFFFF7>?>>>B:ADBB
@M04999:289:000000000-L3R54:1:1101:19762:9370 2:N:0:418
TGTGACACTGGGGTATCTAATCCTGTTCGCTCCCCACGCTTTCGTCCATCAGCGTCAATCGGTATTTAGTAACCTGCCTTCGCAATCGGGGTTCTGTGTAATATCTATGCATTTCACCGCTACACTACACATTCCAGCTACTTCAATACTATTCAAGATTAACAGTATCAACGGCAGTTCTACAGTTAAGCTGCAGGTTTTCACCGCTGACTTATCAACCCGCCTACGGACCCTTTAAACCCAATAAATCCGGATAACGCTCGCATCCTCCGTATTACCGCGGCTGCTGGCACGGAGTT
+
CCCCCGGGGGGGGGGGGGGGGGGGGGGGGGGGGGGGGGGGGGGGGGGGGGGGGGGGGGGGGGGGGGGGGGGGGGGGGGGGGGGGGGGGGGGGGGGGGGGGGFGGGGGGGGGGGGGGGGGGGGGGGGGGGGGGGGGGGGGGGGGGGGGGGGGGGGCGGGGGGGGGGGGGGGGGGGGGFGFGGGGGGGGGGGGGGGGGGGGFFFFFFEFFFFFEFAFFFFFB>AFAFFFF6@B>DF9>E5CFFFFFF@FFEFFF>?@0>EDFFFBFB?BFDB<>??FFFFFBBFB>FF?BF(:<FFFF0:7
@M04999:289:000000000-L3R54:1:1101:19068:9389 2:N:0:418
AGGACTACAGGGGTATCTAATCCTGTTTGCTCCCCACGCTTTCGCATCTCAGCGTCAGTATCTGTCCAGAAGGCCGCCTTCGCCACCGGTATTCCTCCACATCTCTACGCATTTCACCGCTACACGTGGAATTCTACCTTCCTCTACAATACTCCAGATAACCAGTTTTAAGTGCAATTCCCAGGTTGAGCCCGGGGCTTTCACACCTAACTTAATTATCCGCCTACATGCCCTTTACGCCCAGTCATTCCGATTAACGCTCGCACCCTCCGTATTACCGCGGCTGCTGGCACGGAGTTAC
+
CCCCCGGGGGGGGGGGGGGGGGGGGGGGGGGGGGGGGGGGGGGGGGGGGGGGGGGGGGGFGGGGGGGGGGGGGGGGGGGGGGGGGGGGGGGGGGGGGGGGGGGGGGGGGGGGGGGGGGGGGGGGGGGGGGGGGGGGGGGGGGGGGGGGGGGGGGGGGGGFGGGGGGFGGGGGGGGGFGFGFFDGGGFG?FGGGGCDGGGGFFFFFFFFFEFF<F8F?FFFF>DFFFFEEFE38@;@<E@FF(28;<AFCFEF???@3>19BFFB09>B1:?0408?A>.(10(49-:2:.3()-22-44>)
@M04999:289:000000000-L3R54:1:1101:13379:9395 2:N:0:418
GACTACACGGGTATCTAATCCTGTTTGCTCCCCACGCTTTCGCATCTCAGCGTCAGTATCTGTCCAGAAGGCCGCCTTCGCCACCGGTATTCCTCCACATCTCTACGCATTTCACCGCTACACGTGGAATTCTACCTTCCTCTACAATACTCCAGATAACCAGTTTTAAGTGCAATTCCCAGGTTGAGCCCGGGGCTTTCACACCTAACTTAATTATCCGCCTACATGCCCTTTACGCCCAGTCATTCCGATTAACGCTCGCACCCTCCGTATTACCGCGGCTGCTGGCACGGAGTTAGCC
+
CCCCCGGGGGGGGGGGGGGGGGGGGGFGGGGGGGGGGGGGGGGGGGGGGGGGGGGGGGGGGGGGGGGGGGGGGGGGGGGGGGGGGGGGGGGGGGGGGGGGGGGGGGGGGGGGGGGGGGGGGGGGGGGGGGGGGGGGGGGGGGGGGGDGGGGGGGGGGGGGGGGGGGGGGGGGGGGGFGFGGGGFGGGGGGGGGGGGGGGGFFFFFFFFFFFFFFFFFF:@FDFFFFFFFFFFFFFFFF9B?FFFFFFFFFFFDFFFDFBB;FFFBFFF?>?BFFAAA?>1993;?BF>BBD?>FFFF<A<8
@M04999:289:000000000-L3R54:1:1101:15925:9437 2:N:0:418
GACTACCAGGGTATCTAATCCTGTTCGCTCCCCACGCTTTCGTCCATCAGCGTCAATCGGTATTTAGTAACCTGCCTTCGCAATCGGGGTTCTGTGTAATATCTATGCATTTCACCGCTACACTACACATTCCAGCTACTTCAATACTATTCAAGATTAACAGTATCAACGGCAGTTCTACAGTTAAGCTGCAGGTTTTCACCGCTGACTTATCAACCCGCCTACGGACCCTTTAAACCCAATAAATCCGGATAACGCTCGCATCCTCCGTATTACCGCGGCTGCTGGCACGGAGTTAGCC
+
CCCCCGGGGGGGGGGGGGGGGGGGGGGGGGGGGGGGGGGGGGGGGGGGGGGGGGGGGGGGGGGGGGGGGGGGGGGGGGGGGGGGGGGGGGGGGGGGGGGGGGGGGGGGGGGGGGGGGGGGGGGGGGGGGGGGGGGGGGGGGGGGGGGGGGDGGDFFGGGGGGGGGGGGGGGGEGGGFGFGGGGGGGGGGGGGGGGGGGGGFFCEEFFFFFAEFFFFFF>AFFFFFFFFFFFFFFF5CFB>@?FEEFFE@BBFFFFF;B<@@FFFBFBDFFBB006AA:>>9BB9??F???FFF;9:?<<A7
@M04999:289:000000000-L3R54:1:1101:17755:9443 2:N:0:418
CCGACTACCAGGGTATCTAATCCTGTTCGCTCCCCACGCTTTCGTCCATCAGCGTCAATCGGTATTTAGTAACCTGCCTTCGCAATCGGGGTTCTGTGTAATATCTATGCATTTCACCGCTACACTACACATTCCAGCTACTTCAATACTATTCAAGATTAACAGTATCAACGGCAGTTCTACAGTTAAGCTGCAGGTTTTCACCGCTGACTTATCAACCCGCCTACGGACCCTTTAAACCCAATAAATCCGGATAACGCTCGCATCCTCCGTATTACCGCGGCTGCTGGCACGGAGTT
+
CCCCCGGGGGGGGGGGGGGGGGGGGGGGGGGGGGGGGGGGGGGGGGGGGGGGGGGGGGGGGGGGGGGGGGGGGGGGGGGGGGGGGGGGGGGGGGGGGGGGGGGGGGGGGGGGGGGGGGGGGGGGGGGGGGGGGGGGGGGGGGGGGGGGGGGGGGGGGGGGGGGGGGGGGGGGGGGGFGFGGGGGGGGGGGGGGGGGGGGGFFFFFFFFFFFFFFFFFFFFBBFBAFF@@?FFFDFFFFFFFFFF@;ACECF9;@?DFFFFFFFFFF>FBDBB???FFBA8>FB9>>BF???FB(,4((,
@M04999:289:000000000-L3R54:1:1101:18908:9447 2:N:0:418
ATAGACTACTCGGGTATCTAATCCTGTTTGCTCCCCACGCTTTCGCATCTCAGCGTCAGTATCTGTCCAGAAGGCCGCCTTCGCCACCGGTATTCCTCCACATCTCTACGCATTTCACCGCTACACGTGGAATTCTACCTTCCTCTACAATACCCCAGATAACCAGTTTTAAGTGCAATTCCCAGGTTGAGCCCGGGGCTTTCACACCTAACTTAATTATCCGCCTACATGCTCTTTACGCCCAGTCATTCCGATTAACGCTCGCACCCTCCGTATTACCGCGGCTGCTGGCACGGAGTT
+
CCCCCGGGGGGGGGGGGGGGGGGGGGGGGGGGGGGGGGGGGGGGGGGGGGGGGGGGGGGGGGGGGGGGGGGGGGGGDGGGGGGGGGGGGGGFGGGGGGGGGGGGGGGGGGGGGGGGGGGGGGGGGGGGGGGGGGGGGGGGGDGGGGGGGGGGGGGGGGGGGGGGGGGGGGGGFFFDFGFGGGGGGGGGGGFFFGGCDGGGFFFFFFFFFFFFF>AFEFFFFF@FFFFD>CEEFFFFFEFFD(3?@@@EEEF?E66<<EE:00:9>>>;B??16?BFF<BBF>>FF>F?>0((43,4193(
@M04999:289:000000000-L3R54:1:1101:11925:9451 2:N:0:418
TTCTGCATGTTTCTGTCGTTGATGCGTGTGAGATGGTTGACTACACACGCATATAATCCTGTTTGCTCCCCACCCTTTCTTTCTTCACCCGCTCTCCGTATTTTGTTACTTTCCTGCCCCATCGTTGTTCTTTTGTGATTTTTTGCTTTTTATCGCTACACTGTTCATTCCAACTCCTCTACTTCCAATCAAGTATTAAAGTAACGACTGAACATCCTCAGTATAACTCACGTTTTTCACCGCAGACCTTTTATCGCGACAGCTCACACGTTCATCTAACTTCATATGTTATACATGACAC
+
@-,,8,,6<6=,,,,<,,6@CFF-,+6,,:,6,<CEE,8,,,;;FF,,+++8,<6CCC,C;C@9CFG<EDG,+8,:,ACE,,9,:9,,,,++++4,44A,A49,CA,,,,,,9,,,,,,94@=:+,?@A9,,=,,9,,,9,4,+1,,,39,,,6++@++,@,,,,+,636@,,10=02*++++,6,,,6,,,,,,6+=72+5++1*:*)00*)++*0*000***203A**3)7)))))*4*)-)((((0***1**((-..(,,))).)/(((,(.))))))))).)))).-)--))))3).
@M04999:289:000000000-L3R54:1:1101:16078:9457 2:N:0:418
AGTAGGACTACCCGGGTATCTAATCCTGTTCGCTCCCCACGCTTTCGTCCATCGGCGTCAATCGGTATTTAGTAACCTGCCTTCGCAATCGGGGTTCTGTGTAATATCTATGCATTTCACCGCTACACTACACATTCCAGCTACTTCAATACTATTCAAGATTAACAGTATCAACGGCAGTTCTACAGTTAAGCTGCAGGTTTTCACCGCTGACTTATTAACCCGCCTACGGACCCTTTAAACCCAATAAATCCGGATAACGCTCGCATCCTCCGTATTACCGCGGCTGCTGGCACGGAAT
+
CCCCCGGGGFGGGGGDGGGGGGFGGGGGGGGDFF<FBFAFGG:CFFEGGGGGGGGCFGFGDDFG@FGGGGGEEFFFFGGGG<AAFE:@:FE::FEEFGF@FFGAFAAFGGGCFGGFFGGGGGE7CFGGGGGGGGGGGGG=EGFGGGGGGGGGGGF8DE:DAEDCGFDFGGGFAFGGEG*+0?7CEEFGGGG72@CGCCFGAA9CCC+84:>5=FBFEF@CFF>B@@FF9B?((.313@E6<C4=6?=@@ECEEF((,4?)539<BF>;B>B2>8>B:?7))6222(9>F0)8((3<:>((-
@M04999:289:000000000-L3R54:1:1101:26224:9460 2:N:0:418
GTGACTACAGGGGTATCTAATCCTGTTCGCTCCCCACGCTTTCGTCCATCAGCGTCAATCGGTATTTAGTAACCTGCCTTCGCAATCGGGGTTCTGTGTAATATCTATGCATTTCACCGCTACACTACACATTCCAGCTACTTCAATACTATTCAAGATTAACAGTATCAACGGCAGTTCTACAGTTAAGCTGCAGGTTTTCACCGCTGACTTATCAACCCGCCTACGGACCCTTTAAACCCAATAAATCCGGATAACGCTGGCATCCTCCGTATTACCGCGGCTGCTGCCACGGAGTT
+
CCC8BEFGDFGGGGGGGGGE9FCFGGCFGGGGEGFG@CEEG8FFFFCFGFGGGGGGG@F<DC@FF9FGGGGGCGGGGEFFGFG@C7FGGEGG:FGGAFEFGGGGGGGGCFGGGFGDGFEE@EGGFECFFFGFEFGFGGGEGGGGG8EFFCFFFGF;EFC@8E,3ED8=D8ECE8C>>DFCDFFFGGGGDC7@CCFGDFGFFFAFA>00>>CFF>FAE9AD@@A2>DB22259@FFEF))961?;(;)4<?@6(3<@F@;0(((-8334<>71(((.)6427(2(((4:7)3>2(((-(.
@M04999:289:000000000-L3R54:1:1101:15492:9463 2:N:0:418
TGTTGACTACCAGGGTATCTAATCCTGTTTGCTCCCCACGCTTTCGCATCTCAGCGTCAGTATCTGTCCAGAAGGCCGCCTTCGCCACCGGTATTCCTCCACATCTCTACGCATTTCACCGCTACACGTGGAATTCTACCTTCCTCTACAATACTCCAGATAACCAGTTTTAAGTGCAATTCCCAGGTTGAGCCCGGGGCTTTCACACCTAACTTAATTATCCGCCTACATGCCCTTTACGCCCAGTCATTCCGATTAACGCTCGCACCCTCCGTATTACCGCGGCTGCTGGCACGTAGTT
+
CCCCCGGGGGGGGGGGGGGGGGGGGGGGGGGGGGGGGGGGGGGGGGGGGGGGGGGGGGGGGGGGGGGGGGGGGGGGGGGGGGGGGGGGGGGGGGGGGGGGGGGGGGGGGGGGGGGGGGGGGGGGGGGGGGGGGGGGGGGGGGGGGGGGGGGGGGGGGGGGGGGGGGGGGGGGGGGCFGFGGGGGGGFGGCFFFGGGGGGGFFFFAEFFFFFFFFFFFFFFAE?DFF@=BEFFFFFFFF9A?D6@DFFFFCFFFFFFFFEE2;?0;>>>2:B042,:??BA>:BB(7;2???>B(8B,.2<<
@M04999:289:000000000-L3R54:1:1101:28033:9465 2:N:0:418
GACTACAGGGGTATCTAATCCTGTTCGCTCCCCACGCTTTCGTCCATCAGCGTCAATCGGTATTTAGTAACCTGCCTTCGCAATCGGGGTTCTGTGTAATATCTATGCATTTCACCGCTACACTACACATTCCAGCTACTTCAATACTATTCAAGATTAACAGTATCAACGGCAGTTCTACAGTTAAGCTGCAGGTTTTCACCGCTGACTTATCAACCCGCCTACGGACCCTTTAAACCCAATAAATCCGGATAACGCTCGCATCCTCCGTATTACCGCGGCTGCTGGCACGGAGTTAGCC
+
CCCCCGGGGGGGGGGGGGGGGGGGGGGGGGGGGGGGGGGGGGGGGGGGGGGGGGGGGGGGGGGGGGGGGGGGGGGGGGGGGFGGGGGGGGGGGGGGGGGGGGGGGGGGGGGGGGGFGGGGGGGGGGGGGGGGGGGGGGGGGGGGGGGGGGADGEFGGGGGGGGGGGGGGGGGGGGGFGFGGGGGGGGGGGGGGFGGGGGGFFFFFFFDDFFFFFFFFFDBBAFFFD?F>BFFFFFFFFFFFF@EEEFE@BF@FFEFFB?;FB>BFFFA7>B??FFB90996>FFF72:??FFBFFFFAFB5
@M04999:289:000000000-L3R54:1:1101:13538:9467 2:N:0:418
TGACTACTGGGGTATCTAATCCTGTTCGCTCCCCACGCTTTCGTCCATCAGCGTCAATCGGTATTTAGTAACCTGCCTTCGCAATCGGGGTTCTGTGTAATATCTATGCATTTCACCGCTACACTACACATTCCAGCTACTTCAATACTATTCAAGATTAACAGTATCAACGGCAGTTCTACAGTTAAGCTGCAGGTTTTCACCGCTGACTTATCAACCCGCCTACGGACCCTTTAAACCCAATAAATCCGGATAACGCTCGCATCCTCCGTATTACCGCGGCTGCTGGCACGGAGTTAGC
+
C<CCCGGGGGGGGGGGGGGGGGGGGGGGGGGGGGGGGGGGGGGGGGGGGGGGGGGGGGGGGGFGGGGGGGGGGGGGGGGGGGGGGGGGGGGGGGGGGGGGGGGGGGGGGGGGGGGGGGGGGGGGGGGGGGGGGGGGGGGGGGGGGGGGGGGGGGGGGGGGGGGGGGGGGGGCCEGGFGFGGGGGGGGGGGGGGGGGGGGGFACA>BFDFFFFFFFFFFFFFAAAAB>?9>@FFFFFEFFFFFF@)47?EEF>FFFFF<BFFFFF?B?7A042182))-8>1;;99???FB:<?199B:B<5
@M04999:289:000000000-L3R54:1:1101:3428:9467 2:N:0:418
TTGACTACAGGGGTATCTAATCCTGTTCGCTACCCATGCTTTCGAACCTCAGCGTCAGTTACAGACCAGAGAGCCGCCTTCGCCACTGGTGTTCTTCCATATATCTACGCATTCCACCGCTACACATGGAGTTCCACTCTCCTCTTCTGCACTCAAGAAAAACAGTTTCAGCTGCACCTCCCCGGTTAAGCCGAGGGCTTTCACAGCTGACTTGTTCTCCCGCCTGCGTTCGCTTTACGCCCAATAAATCCGGACAACGCTTGCCACCTACGTATTACCGCGGCTGCTGGCACGTAGGTCG
+
CCCCCGGGGGG7CFEGGGGGGGGGCGGGEGGGGDFGGFGGGGGGDFGGGGGGGGGGGGGGGGGG9FFGFGGG7DGFGGGCFFGEGGGFGGCEFCG?FFFGGGGGGGGGG+=FFFGGGGFGGGGGGGGF8EFEFFGFF9DCFGGCDEGGGEFGGGCF?EGGGGGGCGGGGGGGGGGFD+;DFGGE6CGGCFGFEGC>DCGGFFAAFF>F=E=A?FF;EFFBFFFFFFFF?;DFFF;?EFDF@@6(343)<EEFF:>0<<(3,8:B?A><0?BB?2<?AB9:6(39>BB?)(4(),4.((.),
@M04999:289:000000000-L3R54:1:1101:3802:9513 2:N:0:418
AACTGACTACTAGGGTATCTAATCCTGTTCGCTCCCCACGCTTTCGTCCATCAGCGTCAATCGGTATTTAGTAACCTGCCTTCGCAATCGGGGTTCTGTGTAATATCTATGCATTTCACCGCTACACTACACATTCCAGCTACTTCAATACTATTCAAGATTAACAGTATCAACGGCAGTTCTACAGTTAAGCTGCAGGTTTTCACCGCTGACTTATCAACCCGCCTACGGACCCTTTAAACCCAATAAATCCGGATAACGCTCGCATCCTCCGTATTACCGCGGCTGCTGGCACGTATTT
+
CCCCCGGGGGGGGGGGGGGGGGGGGGGGGGEGGGGGGGGGGGGGGGGGGGGGGGGGGGGGGGGGGFGGGGFGGGGGGGGGGGGGGEBFGGGGGGGGGGGGGGGGGGGGFGGGFGGGGGGGFGGGGGGGGGGGGGGGGGGGGGGGGGGGGFGGGGFGGGGGGGGGGGGGGGGGGGGGEGBGGFGCDFEGGGGGGGGFGF7CAFFFFFFFAA5AFFFFEFCEFF45@FD>FDDFF>@DBBECFFF?<;@EEEFE@B@DFFEF?0;FFBF:9042:9<:?FBFF:69(329?F::?0)4(()(.
@M04999:289:000000000-L3R54:1:1101:25074:9520 2:N:0:418
TGACTACCGGGGTATCTAATCCTGTTTGCTCCCCACGCTTTCGCATCTCAGCGTCAGTATCTGTCCAGAAGGCCGCCTTCGCCACCGGTATTCCTCCACATCTCTACGCATTTCACCGCTACACGTGGAATTCTACCTTCCTCTACAATACTCCAGATAACCAGTTTTAAGTGCAATTCCCAGGTTGAGCCCGGGGCTTTCACACCTAACTTAATTATCCGCCTACATGCCCTTTACGCCCAGTCATTCCGATTAACGCTCGCACCCTCCGTATTACCGCGGCTGCTGTCACGGCGTTAGC
+
CCCCCGGFGGGGGGGGGGGGGGGGGGGGGGGGGGGGGGGGGFGGGGGGGGGGGGGGGGGGGGGGGGGGGGGGGGGGGGGGGGGGGGGGGGGGGGGGGGGGGGGGGGGGGGGGGGGGGGGGGGGGGGGGGGGGGGGGGGGGGGGGGGGGGGGGGGGGGGGGGGGGGGCFGGGGGGGGFGFGGGGGGFGGGGGGGGGGGGGGFFFFFFFFFDFFFCFFFFFEEFDFFFEE?@E@F@EEF@;56;@@@@CCCCE@<::DA(-4:9>>09-,4?FFB:2)6A<F;(2241:F4<:A?0((,-8?5
@M04999:289:000000000-L3R54:1:1101:24276:9521 2:N:0:418
GGGACTACAGGGGTATCTAATCCTGTTTGCTCCCCACGCTTTCGCATCTCAGCGTCAGTATCTGTCCAGAAGGCCGCCTTCGCCACCGGTATTCCTCCACATCTCTACGCATTTCACCGCTACACGTGGAATTCTACCTTCCTCTACAATACTCCAGATAACCAGTTTTAAGTGCAATTCCCAGGTTGAGCCCGGGGCTTTCACACCTAACTTAATTATCCGCCTACATGCCCTTTACGCCCAGTCATTCCGATTAACGCTCGCACCCTCCGTATTACCTCGGCTGCTGGCACGGAGTT
+
CCCCCGGGGGGGGGGGGGGGGGFDGGGGGGGGFGGGGGGGEGGGGGGGGGGFFGGGGGGGGGGGGGGGGGFGGGCFEGDGGGDEGGGGGEGGGGGGG@EFGGCEGGGGGGGGGGGGGGGGGGGGGGGGCC=FFFGCFDGGGGFGGABECFAFGG?FGCF8=EFDGGFGGGGGGGCDFFFGG?FC>FGFGGCEFG>C7DGGFFFFFF?FFF:AAF68CF64=@2=?FBFFFE.=E3=CEDD;((23@@<CE9@;;1837392<6>9>B?0(46314()44))-(4?90340((),(--8?
@M04999:289:000000000-L3R54:1:1101:27387:9528 2:N:0:418
GGACTACTGGGGTATCTAATCCTGTTTGCTACCCACGCTTTCGAGCATGAACGTCAGTGTTATCCCAGGAGGCTGCCTTCGCCATCGGTATTCCTCCACATCTCTACGCATTTCACTGCTACACGTGGAATTCTACCTCCCTCTGACACACTCTAGTTAGACAGTTTCAAATGCACGTCCCAAGTTGAGCTCGGGGATTTTACATCTGACTTATCTAACCGTCTGCGCTCGCTTTACGCCCAGTAATTCCGGTTAACGCTCGCACCCTACGTATTACCGCGGGTGTTGCAACGTAGTTAGC
+
@9C<C<6@,;@FGDGGF<@AA,66CEFFEGGGAFGGGGG:FG><<,:EC,A,@FFG7CFFEFC<CF8@D@@,:BAE<F99<F:@:FFFB<B?<F@FE,FCFEFGG<;BFE@=F<AEFCFF;EFGE=FGFFFFFGGGCDAFDEFFFGC,,@A,@FGD>D8FDFG=@@;E;=DDFFDFFGDDGGD8@F,DEFC@?@EC>DFF+3@FAFFF*1>EFFF9EFAD>=>>F*-2):=B=(6842989,1;E?)1);3(6:@)6790;9;@F>F:(4(454().-,(3((-((-2))).4((.3<2:4
@M04999:289:000000000-L3R54:1:1101:2799:9545 2:N:0:418
TGACTACTGGGGTATCTAATCCTGTTTGCTCCCCACGCTTTCGCATCTCAGCGTCAGTATCTGTCCAGAAGGCCGCCTTCGCCACCGGTATTCCTCCACATCTCTACGCATTTCACCGCTACACGTGGAATTCTACCTTCCTCTACAATACTCCAGATAACCAGTTTTAAGTGCAATTCCCAGGTTGAGCCCGGGGCTTTCACACCTAACTTAATTATCCGCCTACATGCCCTTTACGCCCAGTCATTCCGATTAACGCTCGCACCCTCCGTGTTACCGCGGCTGCTGGCACGGAGTTAGC
+
CCCCCC<CEGGDEEEE<@FEAF9<FFFEGC9FFGGGGGEFG<@CCC@@CBEGEF@FGGGGGEAFGGGGGDFFF@@FECGECFGGGGGGGGGGGGGEGGGF@E?AB?EEE7CCGGGGGGGGGGGGGD8=CFGGGGGGGGGED,;;AAD8==DE?DFFEG8AFGFFFFGGF87EEGG8DFFGGGFGGGF@FGCFGGGGGDGGFFCFFE4*>B4EBFFF48AEEFF@DFEE<>)7(54>CDF>967@EFCCEFF(4(1?C30(-(,,31(-8:6?0:.4<<:61(7>90)406?7((2(38449
@M04999:289:000000000-L3R54:1:1101:3552:9567 2:N:0:418
TTTGGACTACAAGGGTATCTAATCCTGTTTGCTCCCCACGCTTTCGCATCTCAGCGTCAGTATCTGTCCAGAAGGCCGCCTTCGCCACCGGTATTCCTCCACATCTCTACGCATTTCACCGCTACACGTGGAATTCTACCTTCCTCTACAATACTCCAGATAACCAGTTTTAAGTGCAATTCCCAGGTTGAGCCCGGGGCTTTCACACCTAACTTAATTATCCGCCTACATGCCCTTTACGCCCAGTCATTCCGATTAACGCTCGCATCCTCCGTATTACCGCGGCTGCTGGCACGGAGTT
+
CCCCCGGGGGGGGGGGGGGGGGGGGGGGGGGGGGGGGGGGGGGGGGGGGGGGGGGGGGGGGGGGGGGGGGGGGGGGGGGGGGGGGGGGGGGGFGGGGGGGGGGGGGGGGGGGGGGGGGGGGGGGGGGGGGGGGGGGGGGGGGGGGGGGGGGGGGGGGGGGGGGGGFGGGGGGGGGGFGFGGGGGGGCFGGGGGGGGGGGGFFFFFFFFFFFEFFFFEFCECE6=BDDDFFFFB:BE@@EFDDBFF@EFFFFFFE@?3??EF9BFFFF<>7?<3;<3?B9BA8>9(49><FF>B0<?11>?4
@M04999:289:000000000-L3R54:1:1101:12957:9569 2:N:0:418
GACTACTCGGGTATCTAATCCTGTTTGCTCCCCACGCTTTCGCATCTCAGCGTCAGTATCTGTCCAGAAGGCCGCCTTCGCCACCGGTATTCCTCCACATCTCTACGCATTTCACCGCTACACGTGGAATTCTACCTTCCTCTACAATACTCCAGATAACCAGTTTTAAGTGCAATTCCCAGGTTGAGCCCGGGGCTTTCACACCTAACTTAATTATCCGCCTACATGCCCTTTACGCCCAGTCATTCCGATTAACGCTCGCACCCTCCGTATTACCGCGGCTGCTGGCACGGAGTTAGCC
+
CCCCCGGGGGGGGGGGGGGGGGGGGGGGGGGGGGGGGGGGGGGGGGGGGGGGGGGGGGGGGGGGGGGFGGGGGGGGGGGGGGGGGGGGGGGGGGGGGGGGGGGGGGGGGGGGGGGGGGGGGGGGGGGGGGGGFGGGGGGGGGGGFGGGGGGGCGFGGCDFGGGFGGGGGGGGGGGGD?<FFGGGFFGGGFGGG5CDGGGGFFFFFFF>@EF=;FFFFFF>F@FFFFFFFBDEFFFE<FFFF?E@E?EFFF?;7@C>?@FBFFFF,844((-4<><AA?;>9>0(4:?((,2(1-(-,-<>7
@M04999:289:000000000-L3R54:1:1101:21900:9570 2:N:0:418
AGGACTACAGGGGTATCTAATCCTGTTCGCTCCCCACGCTTTCGTCCATCAGCGTCAATCGGTATTTAGTAACCTGCCTTCGCAATCGGGGTTCTGTGTAATATCTATGCATTTCACCGCTACACTACACATTCCAGCTACTTCAATACTATTCAAGATTAACAGTATCAACGGCAGTTCTACAGTTAAGCTGCAGGTTTTCACCGCTGACTTATCAACCCGCCTACGGACCCTTTAAACCCAATAAATCCGGATAACGCTCGCATCCTCCGTATTACCGCGGCTGCTGGCACGGAGTT
+
CCCCCGGGGGGGGGGGGGGGGGGGGGGGGGGGGGGGGGGGGGGGGGGGGGGGGGGGGGGGGGGGGGGGGGGGGGGGGGGGGGGGGGGGGGGGGGGGGGGGGGGGGGGGGGGGGGGGGGGGGGGGGGGGGGGGGGGGGGGGGGGGGGGGGGGGGGGGGGGGGGGGGGGGGGGGGGGGFGFGGGGGGGGGGGGGGGGGGGGGFFFFFFFFFFFFFFFFFFFFEFAFFFFF@@FFFBDFFFFFFF@1;EACE?EFFDDDEE(:@@9>;FB??F?>817BBFFFFB(29987?28:>F>BB??
@M04999:289:000000000-L3R54:1:1101:8889:9575 2:N:0:418
TAGGACTACTCGGGTATCTAATCCTGTTCGCTCCCCACGCTTTCGTCCATCAGCGTCAATCGGTATTTAGTAACCTGCCTTCGCAATCGGGGTTCTGTGTAATACCTATGCATTTCACCGCTACACTACACATTCCAGCTACTTCAATACTATTCAAGATTAACAGTATCAACGGCAGTTCTACAGTTAAGCTGCAGGTTTTCACCGCTGACTTATCAACCCGCCTACGGACCCTTTAAACCCAATAAATCCGGATAACGCTCGCATCCTCCGTATTACCGCGGCTGCTGTCACGGAGTT
+
CCCCCGGGGGGGGGGGGGGGGGGGGGGGGGGGGGGGGGGGGGGGGGGGGGGGGGGGGGGGGGGGGGGGGGGGGGGGGGGGGGGGGGGGGGGGGGGGGGGGGGGGGGGGGGGGGGGGGGGGGGGGGGGGGGGGGGGGGGGGGGGGGGGGGGGGGGGGGGGGGFGGGGGGGGGFGGDEFGFGGFFGGGFGGFFDFGGGGGFGFFFFFAEEBFABEFFFFFFFAAAFFFFFFFFFFF@@@CEFF@FFFFE<97?@B9;?DEFFBF?90;:>>FFF9B08>><AF>>>B>28??)5<A<<02,8
@M04999:289:000000000-L3R54:1:1101:10854:9583 2:N:0:418
TACGACTACTGGGGTATCTAATCCTGTTCGCTCCCCACGCTTTCGTCCATCAGCGTCAATCGGTATTTAGTAACCTGCCTTCGCAATCGGGGTTCTGTGTAATATCTATGCATTTCACCGCTACACTACACATTCCAGCTACTTCAATACTATTCAAGATTAACAGTATCAACGGCAGTTCTACAGTTAAGCTGCAGGTTTTCACCGCTGACTTATCAACCCGCCTACGGACCCTTTAAACCCAATAAATCCGGATAACGCTCGCATCCTCCGTATTACCGCGGCTGCTGGCACGGAGTT
+
CCCCCGGGGGGGGGGGGGGGGGGGGGGGGGGGGGGGGGGGGGGGGGGGGGGGGGGGGGGGGGGGGGGGGGGGGGGGGGGGGGGGGGGGGGGGGGGGGGGGGGGGGGGGGGGGGGGGGGGGGGGGGGGGGGGGGGGGGGGGGGGGGGFGGGGGGGGGGGGGGGGGGGGGGGGGGGGGFGFGGGGGGGGGGGGFGGGGGGFGFFFFFFDFFFFFFFFFFFFFA9AFFD5BFFFFFFFFEEFFFFFFF@;EEFFFFFD?@FFFFBB;>>BF:BFF>41?FFF>26199>><FFBFF<390>B7
@M04999:289:000000000-L3R54:1:1101:22875:9597 2:N:0:418
AAGACTACAGGGGTATCTAATCCTGTTCGCTCCCCACGCTTTCGTCCATCAGCGTCAATAGGTATTTAGTAACCTGCCTTCGCAATCGGGGTTCTGTGTAATATCTATGCATTTCACCGCTACACTACACATTCCAGCTACTTCAATACTATTCAAGATTAACAGTATCAACGGCAGTTCTACAGTTAAGCTGCAGGTTTTCACCGCTGACTTATCAACCCGCCTACGGACCCTTTAAACCCAATAAATCCGAATAACGCTCGCATCCTCCGTATTACCGCGGCTGCTGGCACGTAGTTAC
+
CCCCCGGGGGGGGGGGFGGGGGGGGGGCEFEGGGEFGGGGGGGGGCFGGGGFFDGGG:F,,6CCDCCFGGGGGGGGGGGGGGGG>@EGGGGGGGGGGGFGGGGFGGGGGGFGGGDGGFDGGGGGGGGGGCFGGGGGGGGCFEFGG;,@,@=EFEC;ECDDA,EFGGGGGGGGGGGGFGFGG7?DGGGGGGGACEGGDCGCFFFFF>A>=85CEFAAEFFFAABFF45>(6>@@DFF*10A=;71867)6?69(,(67<;67<613(45?234:0:().4:>B06>2(27???F?0((-64)
@M04999:289:000000000-L3R54:1:1101:3649:9637 2:N:0:418
CGACTACTCGGGTATCTAATCCTGTTTGCTACCCACGCTTTCGAGCATGAACGTCAGTGTTATCCCAGGAGGCTGCCTTCGCCATCGGTATTCCTCCACATCTCTACGCATTTCACTGCTACACGTGGAATTCTACCTCCCTCTGACACACTCTAGTTAGACAGTTTCAAATGCACGTCCCAAGTTGAGCTCGGGGATTTCACATCTGACTTATCTAACCGTCTGCGCTCGCTTTACGCCCAGTAATTCCGATTAACGCTCGCACCCTACGTATTACCGCGGCTGCTGGCACGTAGTTAGC
+
CCCCCGGGGGGGGGGGGGGGGGGGGGGGGGGGGGGGGGGGGGGGGGGGGGGGGGGGGGGGGGGGGGGGGGGGGGGGGGGGGGGGGGGFGGGGGGGGGGGGGGGGGGGCGGGGGGGGGGGGGGGGGGGGGGGGGGGGGGGGGGGGGGGGGGGGGGGGGGGGGGGGGGGGGGGCFGGGFGFGGGGGGGGGGGFGGGCDDGGGFFFFFFFFFFFCFFFFFFFFFF2BDEBFFFFFFFFEFFFD>D@EEEEEFE;6@?@4;;B<6>9>BFFFFF??FAFDAF?>906>B::>???>0372:A2))
@M04999:289:000000000-L3R54:1:1101:20412:9708 2:N:0:418
GAGGGACTACTAGGGTATCTAATCCTGTTTGCTCCCCACGCTTTCGCATCTCAGCGTCAGTATCTGTCCAGAAGGCCGCCTTCGCCACCGGTATTCCTCCACATCTCTACGCATTTCACCGCTACACGTGGAATTCTACCTTCCTCTACAATACTCTAGTTAACCAGTTTTAAGTGCAATTCCTAGGTTGAGCCCAGGGCTTTCACACCTAACTTAATTATCCGCCTACATGCCCTTTACGCCCAGTCATTCCGATTAACGCTCGCACCCTCCGTATTACCGCGGCTGCTGGCACGGAGTT
+
CCCCCGGGGGG9FGGGGGGGGGGGGGGGGGGGGGGGGGGGGGGGGGGGGGGGGGGGGGGGGGGGGGGGGGGGGGGGGGGGGGGGGGGGGGGGGGGGGGGGGGGGGFGGGGGGGGGGGGGGGGGGGGGGGGGGGG8FGGGGGGGGGGGGGGGGGGGFFGGGGGGGGGGGGGGGGGGGFGFGGGGGGGGGGGGGGGGGGGGGFFFFFFFFFDEFFFFFFFFFFFFFFFFFFFFFFFFBFFCFFF@F@BFFEECE?@(3??CF?FF?6>FFBBFFFFB:14<BA?B6>B>9<>7??:?:903?3
@M04999:289:000000000-L3R54:1:1101:14632:9717 2:N:0:418
TGACGACTACTAGGGTATCTAATCCTGTTTGCTCCCCACGCTTTCGCATCTCAGCGTCAGTATCTGTCCAGAAGGCCGCCTTCGCCACCGGTATTCCTCCACATCTCTACGCGTTTCACCGCTACACGTGGAATTCTACCTTCCTCTACAATACTCCAGATAACCAGTTTTAAGTGCAGTTCCCAGGTTGAGCCCGGGGCTTTCACACCTAACTTAATTATCCGCCTACATGCCCTTTACGCCCAGTCATTCCGATTAACGCTCGCACCCTCCGTATTACCGCGGCTGCTGGCACGGAGTT
+
CCCCCGGGGGGGGGGGGGGGGGGGGGGGGGGGGGGGGGGGGGGGGGGGGGGGGGGGGGGGGGGGGGGGGGGGGGGFGGGGGGGGGGGGGGGGEEGGGGGGGGGGGGGGGGGGGGGGGGGGGGGGGGGGGGGGGGGGGGGGGGGGGGGGGGGGFFGGGGGFFGGGGGGGGGGGGGGGFGFGGGGGGGGGGGG?EFGGGGGDEFFFFFFFFFFFFFFFEFFFFFFFFFFFFEEEFEDE@E;C@@>FF06@A?CCC;;?F:>A?>FFFFB>F:?B<94(13.:>?FF09;>:?:(62<<;6(44
@M04999:289:000000000-L3R54:1:1101:23943:9717 2:N:0:418
CGACTACTGGGGTATCTAATCCTGTTCGCTACCCATGCTTTCGAACCTCAGCGTCAGTACAGACCAGAGAGCCGCCTTCGCCACCGGTATTCCTCCACATCTCTACGCATTTCACCGCTACACGTGGAATTCTACCTTCCTCTACAATACTCCAGATAACCAGTTTTAAGTGCAATTCCCAGGTTGAGCCCGGGGCTTTCACACCTAACTTAATTATCCGCCTACATGCCCTTTACGCCCAGTCATTCCGATTAACGCTCGCACCCTCCGTATTACCGCGGCTGCTGGCACGGAGTTAGCC
+
CCCCCGGGGGGGGGGGGGGGGGGGGGGGGGGGGGGGGGGGGGGGGGGGGGGGGGGGGGGGGGGGGGGGGGGGGGGGGGGGGGGGGGGGGGGGGGGGGGGGGGGGGGGGGGGGGGGGGGGGGGGGGGGGGGGGGGGGGGGGGGGGGGGGGGGGGGGGGGGGGGGGGGGGGGGFGGGGFGFGGGGGGGGGGGGGGGGGGGGGFFFFFFFFFFFFFFFFFFFFFFFFFFFCE3==@FFFFFFFF;@EEEFFCF;FDFFFF01?>FFFFFFFFFF:?FABF:>;062163??B02(602<BAB),
@M04999:289:000000000-L3R54:1:1101:7336:9730 2:N:0:418
CTGACTACCCGGGTATCTAATCCTGTTTGCTCCCCACGCTTTCGCATCTCAGCGTCAGTATCTGTCCAGAAGGCCGCCTTCGCCACCGGTATTCCTCCACATCTCTACGCATTTCACCGCTACACGTGGAATTCTACCTTCCTCTACAATACTCCAGATAACCAGTTTTAAGTGCAATTCCCAGGTTGAGCCCGGGGCTTTCACACCTAACTTAATTATCCGCCTACATGCCCTTTACGCCCAGTCATTCCGATTAACGCTCGCACCCTCCGTATTACCGCTGCTGCTGGCACGGAGTT
+
CCCCCGGGFGGGGGGGGGGGGGGGGGGGGGGGGGGGGGGGGGGEGDGGGGGFGGGGGGGGGGGGGGFGGGGGGGGGGGGGGGGGGGGGGGGGGGGGGGGGGGGGGGGGGGGGGGGGGGGGGGGGGGGGGGGGGGGGGGGGGGGGGGGGGGGGGGGGGGGGGGGGGGGGGFGGGGGGFGFGGGGGDGGGGGFGGGDDDDGGFFFFFFFFFFFFFF8FCFFEFDFFFFFFFEFFFFFFC<DEBF?FFFF<<CFFFF?6C>?FFFF>;>1:FFFFFBFFFFBB0399704?D:??BF(4(:0
@M04999:289:000000000-L3R54:1:1101:25235:9827 2:N:0:418
GACTACTAGGGTATCTAATCCTGTTCGCTCCCCACGCTTTCGTCCATCAGCGTCAATCGGTATTTAGTAACCTGCCTTCGCAATCGGGGTTCTGTGTAATATCTATGCATTTCACCGCTACACTACACATTCCAGCTACTTCAATACTATTCAAGATTAACAGTATCAACGGCAGTTCTACAGTTAAGCTGCAGGTTTTCACCGCTGACTTATCAACCCGCCTACGGACCCTTTAAACCCAATAAATCCGGATAACGCTCGCATCCTCCGTATTACCGCGGCTGCTGGCACGGAGTTAGCC
+
CCCCCFDGFGGGGFGGGECFFGGGGGGGGGGGCFCCGGGGFEFGGEGGCGGGGFGEFGFGGGGGGGGGGGGGGGGGGGGGGGGCGGGGGGGGGGGEFGEGGGGG9EAFGGFGGGGGGGGGGGGGFFGGG?GGGFDFGGEGGGGGGGGGGG8FF;DEG;DFDGGGGGGGGGGDGGC=BDFGGDFGGGGGFGGGGGFFFGGGFFFF>BEFFFFEFFFFFAEBFBFFFD?@F29=BEF?43>?@F;EEEFFFFBFFFAEDFFF076:;BFF7;B<:?AD<6>>6196:?D?FFB027(-4:>B7
@M04999:289:000000000-L3R54:1:1101:15761:9837 2:N:0:418
TGACTACCGGGGTATCTAATCCTGTTCGCTCCCCACGCTTTCGTCCATCAGCGTCAATCGGTATTTAGTAACCTGCCTTCGCAATCGGGGTTCTGTGTAATATCTATGCATTTCACCGCTACACTACACATTCCAGCTACTTCAATACTATTCAAGATTAACAGTATCAACGGCAGTTCTACAGTTAAGCTGCAGGTTTTCACCGCTGACTTATCAACCCGCCTACGGACCCTTTAAACCCAATAAATCCGGATAACGCTCGCATCCTCCGTATTACCGCGGCTGCTGGCACGGAGTTAGC
+
CCCCCGGGGGGGGGGGGGGGGGGGGGGGGGGGGGGGGGGGGGGGGGGGGGGGGGGGGGGGGGGGGGGGGGGGGGGGGGGGGGGGGGGGGGGGGGGGGGGGGGGGGGGGGGGGGGGGGGGGGGGGGGGGGGGGGGGGGGGGGGGGGGGGGGGGGGGGGGGGGGGGGGGGGGGGGGGGFGFFGGGGGGGGGGGGGGGGGGGGFFFFDFFFFFFFFFFFFFFFFFFFFF??DFFFFFEFFFFFFFFFEEEFFFF@FFFFFF9:BFFFFF?BAFFFBFBFBFF;9>9>FFFFFFFF:29>?<F>4
@M04999:289:000000000-L3R54:1:1101:18587:9895 2:N:0:418
CGCGACTACTCGGGTATCTAATCCTGTTCGCTACCCATGCTTTCGAACCTCAGCGTCAGTTACAGACCAGAGAGCCGCCTTCGCCACTGGTGTTCTTCCATATATCTACGCATTCCACCGCTACACATGGAGTTCCACTCTCCTCTTCTGCACTCAAGAAAAACAGTTTCAGCTGCACTTCCCCGGTTAAGCCGAGGGCTTTCACAGCTGACTTGTTCTCCCGCCTGCGTTCGCTTTACGCCCAATAAATCCGGACAACGCTTGCCACCTACGTATTACCGCGGCTGCTGGCACGTAGTT
+
CCCCCGGGGGGGGGGGGGGGGGGGGGGGGGGGGGGGGGGGGGGGGGGGGGGGGGGGGGGGGGGGGGGGGGGGGGGGGGGGGGGGGGGGGGGGGGGGGGGGGGGGGGGGGGGGGGGGGGGGGGGGGGGGGGGGGGGGGGGGGGGGGGGGGGGGGGGGGGGGGGGGGGGGGGGGGGGGFGFGGGGGGEGGGGGGGGGGGGGFFFFFFFFFFFFFFFFFEFFFFFFF>DD<F;<0;BFFFFFFFFFF?BFF99<?F61;>B:9>B:?F0<>FFBF<BFB?<A4:9>9;BBFFFF::82?BB?:
@M04999:289:000000000-L3R54:1:1101:22100:9930 2:N:0:418
GACTACTCGGGTATCTAATCCTGTTCGCTCCCCACGCTTTCGTCCATCAGCGTCAATCGGTATTTAGTAACCTGCCTTCGCAATCGGGGTTCTGTGTAATATCTATGCATTTCACCGCTACACTACACATTCCAGCTACTTCAATACTATTCAAGATTAACAGTATCAACGGCAGTTCTACAGTTAAGCTGCAGGTTTTCACCGCTGACTTATCAACCCGCCTACGGACCCTTTAAACCCAATAAATCCGGATAACGCTCGCATCCTCCGTATTACCGCGGCTGCTGGCACGGAGTTAGCC
+
CCCCCGGGGGGGGGGGCEGGGGGGGGGGGGGGEGFFEFGGGGFGGEGGGGGGGGGGGFGCFEEEEFGGGFGGGGGGFFGGEF7FGGGGGGGGGGGGGGGGGGGGGGGGGGGGGGGGDGGEFGGGGGGGGFEEFGGGGGGDFGDGGGGGGGGFC8EEGGDFEGFGGGGGGGEG>EGGFFFGGGGGGGGGGGFDEGFGGFGFAFFFFFDEBEFFEFF9>>B=E=ADF>@FF@FBFEF?>@@5;((4=<3<EFFFD6>@003<((43;8?>?6(3:>A<A61>(49>?D0:??<0609<BD<<8
@M04999:289:000000000-L3R54:1:1101:7584:9957 2:N:0:418
GGACTACAGGGGTATCTAATCCTGTTTGCTCCCCACGCTTTCGCATCTCAGCGTCAGTATCTGTCCAGAAGGCCGCCTTCGCCACCGGTATTCCTCCACATCTCTACGCATTTCACCGCTACACGTGGAATTCTACCTTCCTCTACAATACTCCAGATAACCAGTTTTAAGTGCAGTTCCCAGGTTGAGCCCGGGGCTTTCACACCTAACTTAATTATCCGCCTACATGCCCTTTACGCCCAGTCATTCCGATTAACGCTCGCACCCTCCTAATTACCGCGGCTGCTGGCACTGATTTAGC
+
CCCCCGGGGGDGGGGGGGGGGGFFGGGGGFGGGGGGGGEEFGDGG@FDFGGGGGGGGGFGDGGFGGGGGGGGGGGGGGDGFGEGGGGGGGGGGGGGGGGGGGGGGGGGGGGGGGGGGGGGGGGGEGGG7FFAFFAFGGGGGFGGFFGGGGGGFGG?BFGGGGGGBFFGGGFGGGGAFGFG6DFGGG6FGFGGGGG7CDF4FCFFFFAAFDFCECCCC:F?>B(92>=CCBE3=@FCE?<DB<6;3>?EFE@0231?4(1:?BFF0-(4<(().6)-<A?6((319<7080()(,5-6-4<2
@M04999:289:000000000-L3R54:1:1101:19806:9984 2:N:0:418
TGACTACTGGGGTATCTAATCCTGTTTGCTCCCCACGCTTTCGCATCTCAGCGTCAGTATCTGTCCAGAAGGCCGCCTTCGCCACCGGTATTCCTCCACATCTCTACGCATTTCACCGCTACACGTGGAATTCTACCTTCCTCTACAATACTCCAGATAACCAGTTTTAAGTGCAATTCCCAGGTTGAGCCCGGGGCTTTCACACCTAACTTAATTATCCGCCTACATGCCCTTTACGCCCAGTCATTCCGATTAACGCTCGCACCCTCCGTATTACCGCGGCTGCTGGCACGGAGTTATC
+
CCCCCGGGGGGGGGGGGGGGGGGGGGGGGGGGGGGGGGGGGGGGGGGGGGGGGGGGGGFGGGGGGGGGGGGGGGGGDGGGGGGGGGGGGGGGGGGGGGGGGGGGGGGGGGGGGGGGGGGGGGGGGGGGGGFGGGGGGGGGGGGGGGGGGGGGGGGGFGGFGGGGGGGGGGGGGGGGFGFGGGGGGGGGGGGGGGGGGGGGFFFFFFFFFFFFFFFFEFF;BDF?FFFFFFFFFF;CE@?B@?;EFEFCFFEFFFFFF0>??BFF>BF:?FF:117<AFFFF>>FBFF????B:>>F<0A).
@M04999:289:000000000-L3R54:1:1101:16740:9986 2:N:0:418
GACTACACGGGTATCTAATCCTGTTCGCTACCCATGCTTTCGAACCTCAGCGTCAGTTACAGACCAGAGAGCCGCCTTCGCCACTGGTGTTCTTCCATATATCTACGCATTCCACCGCTACACATGGAGCTCCACTCTCCTCTTCTGCACTCAAGAAAAACAGTTTCAGCTGCACTTCCCCGGTTAAGCCGAGGGCTTTCACAGCTGACTTGTTCTCCCGCCTGCGTTCGCTTCACGCCCAATAAATCCGGACAACGCTTGCCACCTACGTATTACCGCGGCTGCTGGCACGTAGTTAGCC
+
CCCCCFG<FFCGEFGFDGGF9FFCFFGGECFFFFCFFDFGGGGGFEFGGGGGGG>FGGGGC<CF<FE@FGGGGDGDCGGDDECFFFFGGFGA<EFG?FEEFE<?FGFCGEG,@@?EFECEEGFGGFGG<,9FBDGGGC8@,6EAFGGGFGGGCDGGG8DFGGCEG@FGGGFGFGCFFGFF?CDE:>FGC?EE555>FFGCFFCAFFFA=E<>;AFFE=A>FF@2B@1;DFF11(.;(388;3;8@C?EF;>((4?BFF1223:92<:>:?BF>?>ABF92-4>;<BF2384023414<2<:
@M04999:289:000000000-L3R54:1:1101:3921:9988 2:N:0:418
CGACTACTGGGGTATCTAATCCTGTTTGCTACCCACGCTTTCGAGCATGAACGTCAGTGTTATCCCAGGAGGCTGCCTTCGCCATCGGTATTCCTCCACATCTCTACGCATTTCACTGCTACACGTGGAATTCTACCTCCCTCTGACACACTCTAGTTAGACAGTTTCAAATGCACGTCCCAAGTTGAGCTCGGGGATTTCACATCTGACTTATCTAACCGTCTGCGCTCGCTTTACGCCCAATAAATCCGGACAACGCTTGCCACCTACGTATTACCGCGGCTGCTGGCACGTAGTTAGC
+
CCCCCGGGGGGGGGGGGGGGGGGGGGGGGGGGGGGGGGGGGGGGGGGGGGGGGGGGGGGGGGGGGGGGGGGGGGGGGGGGGGGGGGGEGFGGGGGGGGGGFGGGGGGGGGGGGGGGGGGGGGGGGGGGGGGGGGGGGGGGGGGGGGFGGGGGGGFFDEGGGGGGGGGGGGGGFGGGFGFGGGGGGGFDFGDGGGGGCGGGFFFFFFFFEEE=EFFFEFFFB@DF>EAAAF@@@D2CF@FFFFDFE8ECE@@6<BB0?@BFFFFF28B:24<7):04<<60;-476?BF:((.88(4:<>><
@M04999:289:000000000-L3R54:1:1101:21679:10002 2:N:0:418
ACTGCGACTACCCGGGTATCTAATCCTGTTTGCTCCCCACGCTTTCGCATCTCAGCGTCAGTATCTGCCCAGAAGGCCGCCTTCGCCACCGGTATTCCTCCACATCTCTACGCATTTCACCGCTACACGTGGAATTCTACCTTCCTCTACAATACTCCAGATAACCAGTTTTAAGTGCAATTCCCAGGTTGAGCCCGGGGCTTTCACACCTAACTTAATTATCCGCCTACATGCCCTTTACGCCCAGTCATTCCGATTAACGCTCGCACCCTCCGTATTACCGCGGCTGCTGGCACGGAGT
+
CCCCCGGGGGGGGGGGGGGGGGGGGGGGGGGGGGGGGGGGGGGGGGGGGGGGGGGGGGGGGGGGGGGGGGGGGGGGGGGGGGGGGGGGGGGGGGGGGGGGGGGGGGGGGGGGGGGGGGGGGGGGGGGGGGGGGGGGGGGGGGGGGGGGGGGGGGGGGGGGGGGGGGGGGGGGGGGGFGFGGGGGGGGGFGFGGGCFGGGGFFFFFFFFFFFEFFFF=FFFFFFF6=DFFFFFFFFFFFFFF?DFBFFFFFFFFFFF?<1AA<FFFFFFFF?F?FFBBFBFFFFF06;9BBFF8:<??>094
@M04999:289:000000000-L3R54:1:1101:13014:10011 2:N:0:418
AGGACTACTGGGGTATCTAATCCTGTTCGCTCCCCACGCTTTCGCTCCTCAGCGTCAGTGACGGCCCAGAGACCTGCCTTCGCCATCGGTGTTCTTCCCGATATCTACACATTCCACCGTTACGCCGGGAATTCCAGTCTCCCCTACCGCACTCCAGTCCGCCCGTACCCGGCGCCGATCCACCGTTAAGCGATGGACTTTCACACCAGACGCGACGAACCGCCTACGAGCTCTTTACGCCCAATAAATCCGGATAACGCTTGCACCCTACGTATTACCGCGGCTCCTGTCACGTAGTTAT
+
CCCCCGGGGGGGGGGGGGGGGGGGGGGGGGGGEGGGGGGGGGGGGGGGGGGGGGGGGGGGGGGGDGGGGGGGGGGGGGGGGGGGGGGGGGGGGGGGGGGGGEGGGGGGGGGGGGCCGGGGGGGGGGGGGGGGGCGGFEG=:EGGGGEFGG>E6ECCDEFGGGGGGGGGGFGGGGGE?DAGGGGGGGGGGGFEEFGGCGGGFF+AAFF><0129E3:2>DBE9>B0:880:B9?A76.6459>B:7:)445:91008A2,4<:(0<BB:67<63.584:>(1(2(1(-2:),-:1:,(4>))
@M04999:289:000000000-L3R54:1:1101:5398:10017 2:N:0:418
CAAGTGACTACCCGGGTATCTAATCCTGTTTGCTACCCACGCTTTCGAGCATGAACGTCAGTGTTATCCCAGGAGGCTGCCTTCGCCATTGGTATTCCTCCACATCTCTACGCATTTCACTGCTACACGTGGAATTCTACCTCCCTCTGACACACTCTAGTTAGACAGTTTCAAATGCACGTCCCAAGTTGAGCTCGGGGATTTCACATCTGACTTATCTAACCGTCTGCGCTCGCTTTACGCCCAGTAATTCCGATTAACGCTCGCACCCTACGTATTACCGCGGCGGCGGGCCAGTATT
+
CCCCCGGEFFGGGGGGGGDGGGFFGGGGGGGGGGGGGGGGGDGGGGGGGGEFGGGGGGGEGEGGGGCFGGGGGGGGDGGGFGGGGGGCFGGGGGGFGGFGGGGGCFGF9FGFGEGGGGGCEFFFFFFGEFGGGGGGFDCG9AFG>FFGGEGGGGE@>ACFGGGGGGGGGGDGGGGGFGFGCFGGEGGGGGGFFF8DDGGGDEFFFC69>CEC5AFFCA9*308=5<5>)*)/75529B5@=@@;98(6;CF3CCE?D<<EC;9D02;>99:3(.:,)::)4<<>F;((((((-3-((4)).
@M04999:289:000000000-L3R54:1:1101:25843:10021 2:N:0:418
CGACTACCGGGGTATCTAATCCTGTTTGCTCCCCACGCTTTCGCATCTCAGCGTCAGTATCTGTCCAGAAGGCCGCCTTCGCCACCGGTATTCCTCCACATCTCTACGCATTTCACCGCTACACGTGGAATTCTACCTTCCTCTACAATACTCCAGATAACCAGTTTTAAGTGCAATTCCCAGGTTGAGCCCGGGGCTTTCACACCTAACTTAATTATCCGCCTACATGCCCTTTACGCCCAGTCATTCCGATTAACGCTCGCACCCTCCGTATTACCGCGGCTGCTGGCACGGTGTTAGC
+
CCCCCGGGGGGGFGGGGGGGGGGGGGGGFGGGGGGGGGGGGGGGGGGGGGGGGGGGGGGFGGGGGGGFGGGGGGGGGGGGGGGGGFEGGGGGDGGGGGGGGGGGGGGGGGGGGGGGGGGGGGGGGGGGGGGGGFGGGGGGGGGGGFFGGGGGGGGGFFGGGEGGDGGGGGGGGGGGFGFGGGGGGGGCEGCFEGGGGGGFFFFFFFAF=BE?@FFFFFAEBD@FF@FFC@E@FFFFFFDF0@@;EEFFFCEFFF?<B?;FFFFFF>0118>FF07>A9?B2393,8?2:64?B>(33:BA9
@M04999:289:000000000-L3R54:1:1101:16700:10027 2:N:0:418
CGACTACTCGGGTATCTAATCCTGTTTGCTCCCCACGCTTTCGCATCTCAGCGTCAGTATCTGTCCAGAAGGCCGCCTTCGCCACCGGTATTCCTCCACATCTCTACGCATTTCACCGCTACACGTGGAATTCTACCTTCCTCTACAATACTCCAGATAACCAGTTTTAAGTGCAATTCCCAGGTTGAGCCCGGGGCTTTCACACCTAACTTAATTATCCGCCTACATGCCCTTTACGCCCAGTCATTCCGATTAACGCTCGCACCCTCCGTATTACCGCGGCTGCTGGCACGGAGTTAGC
+
@<C8CFGGCGGGGGGGFGGGGGGGGGGGGFGFGGEGGGGGGGFGGGEGGGGGGGGGEGDFGGGGGGGGGGGGGGGGGGGGGGGGGGGGGGGGGFGGGGGGFFFFFGGFDGGGFFGFGGGGGGGGGEGGGGFFGGGGGGCCFGG8FGGGGGGGFGGGGGGFGGGGGGGGDGGDFGGDF7+BD?FFEGFCFF6FEGD5CGGFBFFAFDFFFFFCB4=8@BF44>@DFFFCEBEDFFFFFFFFBFF1=@FEFC@;?02)>;><?063>908:BF8?F4<A4:;299>><7)(,(.6(,(-44))
@M04999:289:000000000-L3R54:1:1101:19819:10034 2:N:0:418
GACTACAAGGGTATCTAATCCTGTTTGCTCCCCACGCTTTCGCATCTCAGCGTCAGTATCTGTCCAGAAGGCCGCCTTCGCCACCGGTATTCCTCCACATCTCTACGCATTTCACCGCTACACGTGGAATTCTACCTTCCTCTACAATACTCCAGATAACCAGTTTTAAGTGCAATTCCCAGGTTGAGCCCGGGGCTTTCACACCTAACTTAATTATCCGCCTACATGCCCTTTACGCCCAGTCATTCCGATTAACGCTCGCACCCTCCGTATTACCGCGGCTGCTGGCACGGAGTTAGCC
+
CCCCCGGGGGGFGGGGGGGGFGGGGGGGGGGGGCFGGGGGGGGGFGFGGGGGGGGGGGGGGGGGGGGGGGGGGGGGGGGGGEFFGGGGGGFGGGGGGGG<<FGFFGGGGGGFGGGGGGGGGGGGGGGGGGGGGGGGGGGGGGCGGGGGGGGGGGGCGGGGGGGFGFGGFGGGG=FDFGFGGGDFGGGGGGGGG6C>7C>FFFFF>FFFBEFEEFCFCFF@FFDFFFFE3=@=DFFFFDBFFF4@FFFEEE?F7;EF?FFFFFFF>BFFFFFB08>B4296>B2>67?:<?D03224<94A7
@M04999:289:000000000-L3R54:1:1101:7136:10034 2:N:0:418
TGACTACCGGGGTATCTAATCCTGTTTGCTCCCCACGCTTTCGCATCTCAGCGTCAGTATCTGTCCAGAAGGCCGCCTTCGCCACCGGTATTCCTCCACATCTCTACGCATTTCACCGCTACACGTGGAATTCTACCTTCCTCGACAATACTCCAGATAACCAGTTTTAAGTGCAATTTCCAGGTTGAGCCCGGGGCTTTCACACCTAACTTAATTATCCGCCTACATGCCCTTTACGCCAAGCCATTCCGATTAACGCTCGCACCCTCCGTATTACCGCGCCTGCTGGCACGGATTTAGC
+
CCCCCFGFGGGC:;FFGGFGGF9FGAFGCDEGCFGGGGGGFF@FGECFFGGGGCEFGGGGGFGGFEGGGGGGF@CGDGGGGGGCFFGEGGGFGGGGFFGGFGGFFGGGGDGGEDDGGGGGGG9EF6AFFCGFFFGGFGGGDEA+@=CEFGFGGC?FGGFFG?F8D?7CFCFF:9FFF8+5+?DFGGGF6C6CC8EC4CFG48=8F>4?35>EF=8BC+B::;0(((64)=33@;)977<D(,1((5>4<BB?F(492,7<430366B<?((-(((.<)-(((-(-((4>(383-(((,-))
@M04999:289:000000000-L3R54:1:1101:15147:10046 2:N:0:418
TAAGACTACTCGGGTATCTAATCCTGTTTGCTACCCACGCTTTCGAGCATGAACGTCAGTGTTATCCCAGGAGGCTGCCTTCGCCATCGGTATTCCTCCACATCTCTACGCATTTCACTGCTACACGTGGAATTCTACCTCCCTCTGACACACTCTAGTTAGACAGTTTCAAATGCACGTCCCAAGTTGAGCTCGGGGATTTCACATCTGACTTATCTAACCGTCTGCGCTCGCTTTACGCCCAGTAATTCCGATTAACGCTCGCACCCTACGTATTACCGCGGCTGCTGGCACGTAGTTT
+
CCCCCGGGGGGGGGGGGGGGGGGGGGGGGGGGGGGGGGGCGGGGGFGGGGGGGGGGGGGGGGGGGGGGGGGGGGGGGGGFGGGGGGGGGDGGGGGGGGGGGGGGGGGGGGGGGGGGGGGGGGGGGGGGGGGFGGGGGGGGCGGGGGGCFGFGGFGGGGGGGGGGEFDFGGGGGGGGFGFGGGGGGGGGGGGGFGGGG>CCFFCFFFFFFFEFFFFFC6BEF5=@=BDEFFFFFF@5>>CFF2:@;EEFCEEEE?D@?C326?F;FFB(::BFB07<BA>416>>>B9:D0:?:2(.(44A)
@M04999:289:000000000-L3R54:1:1101:29194:10060 2:N:0:418
CGACTACTAGGGTATCTAATCCTGTTTGCTCCCCACGCTTTCGCATCTCAGCGTCAGTATCTGTCCAGAAGGCCGCCTTCGCCACCGGTATTCCTCCACATCTCTACGCATTTCACCGCTACACGTGGAATTCTACCTTCCTCTACAATACTCCAGATAACCAGTTTTAAGTGCAATTCCCAGGTTGAGCCCGGGGCTTTCACACCTAACTTAATAATCCGCCTACATGCCCTTTACGCCCAGTCATCCCGATTAACGCTCGCACCCTCCGCATTACCGCCGCTGCTGGCACGGAGGTGGC
+
6ABC@FGGGGFEEFFCGFGGGDGFCFFFC9EF@FFGCC:B@<6@F7@6FFFGEFGGDEFD9EGFCF<FAFGFGD@ECFEF=@FED<FCCFF99FGGA<<AFGFFGFFFDECCCE@FFEG7FEFGCA?@FGGCFFFGGFAF8DFFFGGGGGGGGCEGGCFF8DD,6+,@F?=@=ADAF79=+==6=3@88,51:8E5CC5FCFFFFFAFEDE476B+2+=*8@@2=B./>B;((-66;(6;116;EFE)/:1((/3C),2(-4(,1211:?((--,:59:;(476;B2?2(,<1((-(,-((
@M04999:289:000000000-L3R54:1:1101:9739:10070 2:N:0:418
TCAGACTACCGGGGTATCTAATCCTGTTCGCTCCCCACGCTTTCGTCCATCAGCGTCAATCGGTATTTAGTAACCTGCCTTCGCAATCGGGGTTCTGTGTAATATCTATGCATTTCACCGCTACACTACACATTCCAGCTACTTCAATACTATTCAAGATTAACAGTATCAACGGCAGTTCTACAGTTAAGCTGCAGGTTTTCACCGCTGACTTATTAACCCGCCTACGGACCCTTTAAACCCAATAAATCCGGATAACGCTCGCATCCTCCGTATTACCGCGGCTGCTGGCACGTAGTT
+
CCCCCGGGFGGGGGEGGGGGG9FGGGGGGGGGGGGEGGGGGGGGGGGGEGGGGFGGGEGGGGGGGGFGGGGGGGGGGGFGFGGGGDGGGDFEGGGGGGGGGGGF9FFGGCDGFGGGGEFEGGDFGGFGGGGGGGGGGFGGDFEEGGFGGGFGG8FFGE9FGGGGGGGGGCFFGGGGADAGGGGGFGGA:E<ECGG7?7?CBCFFF>DFFF2<B>FFCFFE?@@F2=DFF=@FFFFFEE?AEF6(4853>E?;0((/6>?:(,-3(6170,<?>:::?FF2409907(,:>00(<32.8B<
@M04999:289:000000000-L3R54:1:1101:9629:10097 2:N:0:418
GACTACTCGGGTATCTAATCCTGTTTGCTCCCCACGCTTTCGCATCTCAGCGTCAGTATCTGTCCAGAAGGCCGCCTTCGCCACCGGTATTCCTCCACATCTCTACGCATTTCACCGCTACACGTGGAATTCTACCTTCCTCTACAATACTCCAGATAACCAGTTTTAAGTGCAATTCCCAGGTTGAGCCCGGGGCTTTCACACCTAACTTAATTATCCGCCTACATGCCCTTTACGCCCAGTCATTCCGATTAACGCTCGCACCCTCCGTATTACCGCGGCTGCTGGCACGGAGTTAGCC
+
CCCCCGGGGGGGGGGGGGGGGGGGGGGGGGGGGGGGGGGGGGGGGGGGGGGGGGGGGGGGGGGGGGGGGFGGGGGGGGGGGGGGGGGGGGGGGGGFGGGFGGGGGGGGGGGGDGGGGGGGGGGGGGGGGGGGGGGGGGGGGGGGGGGGGGGGGFGFGFGGGGGGFGGGGGGGGGGGFGFGGGGGGGGGGDGGGGGDGGGGFFFFFFFFFFE==FBFFFF=;2(9BEFFF:3@DFEFD628173<<35<C@;??DEF07:?F>FB>3(4:;:1?04:<?B902(4?:7(:?2(2((((.)64
@M04999:289:000000000-L3R54:1:1101:7078:10121 2:N:0:418
TGGAGACTACCAGGGTATCTAATCCTGTTTGCTCCCCACGCTTTCGCATCTCAGCGTCAGTATCTGTCCAGAAGGCCGCCTTCGCCACCGGTATTCCTCCACATCTCTACGCATTTCACCGCTACACGTGGAATTCTACCTTCCTCTACAATACTCCAGATAACCAGTTTTAAGTGCAATTCCCAGGTTGAGCCCGGGGCTTTCACACCTAACTTAATTATCCGCCTACATGCCCTTTACGCCCAGTCATTCCGATTAACGCTCGCACCCTCCGTATTACCGCGGCTGCCGGCACGGAGTT
+
CCC?CGGGGF@ACCFEEAFGFGGFFGF<6EEF9FFGGE@@CFGGFEFF7@@FDFGGGEGGGGGGF<FEGGFGFFGGGGDGG@FGGGEEDE@EGDGGGFFGFFF<?CFDFGFG7:8,FCFEFGCFG<=F<E:74BEFEFGG,@FC@DFGGGFGDFGGGGCDD8B=?=D=8@==DCGG9?+6=D?F,8DDEGGCFC6C6*0?BF40=FFAABF=FFCFAF6CB@4=B@=>B3E4))0((;.@7067726)4)<C74;6;;E7221(-7999?B<(,:?1(:AA?6>>>0-((((((,4((,-(
@M04999:289:000000000-L3R54:1:1101:18278:10140 2:N:0:418
TACGGACTACTGGGGTATCTAATCCGGTTTGCTCCCCACGCTTTCGCATCTCAGCGTCAGTATCTGTCCAGAAGGCCGCCTTCGCCACCGGTATTCCTCCACATCTCTACGCATTTCACCGCTACACGTGGAATTCTACCTTCCTCTACAATACTCAAGATAACCAGTTTTAAGTGCAATTCCCAGGTTGAGCCCGGGGCTTTCGCACCTAACTTAATTATCCGCCTACATGCCCTTTACGCCAAGTCATTCGGATTAAGCCTGGCACCCTCCGTATTACGGCGCCGCCGGCCACGGAGTT
+
-8<CCC:@EFCFGGE:6,,6E6@F,+7CF7:@@FGG@@6@CFG@<,FCF@,,;6;@8BCCF,6CD@FC<@CFGA8,4>FCGBAA?=?F,FG:=F,A?F<4FFEDF,,CE<DE?FGCEFG=BC=CEFCC4A+F,E4B,6@3=@=,EBF9=E,==8=E,36,EEGGC?89E,6E8EG7A91?:2;CCF6D,:<,9@CCGGC>EFA49B:?95@B:F8;*=+>+9):=(6?;34)458;@3C6(6>(6(/7<4)4)42::?2))(,((4(48(-8((((4(6<((19,-((4((((-((,2(3.
@M04999:289:000000000-L3R54:1:1101:9924:10159 2:N:0:418
GATGGACTACAGGGGTATCTAATCCTGTTTGCTCCCCACGCTTTCGCATCTCAGCGTCAGTATCTGTCCAGAAGGCCGCCTTCGCCACCGGTATTCCTCCACATCTCTACGCATTTCACCGCTACACGTGGAATTCTACCTTCCTCTACAATACTCCAGATAACCAGTTTTAAGTGCAATTCCCAGGTTGGGCCCGGGGCTTTCACACCTAACTTAATTATCCGCCTACATGCCCTTTACGCCCAGTCATTCCGATTAACGCTCGCACCCTCCGTATTACCGCGGCTGCTGGCACGGAGTT
+
CCCCCGGGGGGGGGGGGGGGGGGGDGGGGCGGFFFGCGGGEGGFGEGGGDFGGGFGFEGGGGDGFGEGFFFGEGGGFGDGGGFFEFCFFE7FEGGGGFGFGGG8EFGGGFC7FCFFGGG,CEGDFGGGDGFDFFFF;DFFGGC8EFEGGGEFGC==FDFA?8=CD8DD@CFDCEGGF?9FDDFD;FFEEFCEFCEG5CDDFFF893=?9BFEFFFFC6=?6<*:2=@;8EFF;)6@(;CA?@(61<;@9)?CCE;0225<<0:B661633?<BBFF0:6<)2>9;F13:02((42(419B4
@M04999:289:000000000-L3R54:1:1101:7462:10190 2:N:0:418
AGGCAGACTACAAGGGTATCTAATCCTGTTCGCTACCCATGCTTTCGAACCTCAGCGTCAGTTACAGACCAGAGAGCCGCCTTCGCCACTGGTGTTCTTCCATATATCTACGCATTCCACCGCTACACATGGAGTTCCACTCTCCTCTTCTGCACTCAAGAAAAACAGTTTCAGCTGCACTTCCCCGGTTAAGCCGAGGGCTTTCACAGCTGACTTGTTCTCCCGCCTGCGTTCGCTTTACGCCCAATAAATCCGGACAACGCTTGCCACCTACGTATTACCGCGGCTGCTGGCACGTAGG
+
CCCCCGGGGGGGGGGGGGGGGGEEFGGGGGGGGGGGGGGGGGGGGGGGGGGGGGGGGGGGGGGGGGGGGGGGGGGGGGGGGGGGGGGGGGGGGGGGGGGGGGGGGGGGGGGGGGGGGGGGGGGGGGGGGGGGGGGGGGGGGGGGGGGGGGGGGGGGGGGGFGGGEGGGGGGGGGGGFGFGGGGGGGGGGGGGGGGGGGGGFFFFFFFFFFEEEFFFFFFFFFFFFFFFFFFF?FFF@DDFEFF69??@EE96?EF>B91?B>FFFFF>2>BF:>?<>B?<BFBF07;9>??BFFFDBBBF,
@M04999:289:000000000-L3R54:1:1101:18425:10202 2:N:0:418
CAGCGACTACTGGGGTATCTAATCCTGTTTGCTCCCCACGCTTTCGCATCTCAGCGTCAGTATCTGTCCAGAAGGCCGCCTTCGCCACCGGTATTCCTCCACATCTCTACGCATTTCACCGCTACACGTGGAATTCTACCTTCCTCTACAATACTCCAGATAACCAGTTTTAAGTGCAATTCCCAGGTTGAGCCCGGGGCTTTCACACCTAACTTAATTATCCGCCTACATGCCCTTTACGCCCAGTCATTCCGATTAACGCTCGCACCCTCCGTATTACCGCGGCTGCTGGCACTGCGTT
+
CCCCCGGGGGGGGGGGGGGGGGGGGGGGGGGGGGGGGGGGGGGGGGGGGGGGGGGGGGGGGGGGGGGGGGGGGGGGGGGGGGGGGGGGGGGGGGGGGGGGGGGFGFGGGGGGGGGGGGGGGGGGGGGGGGGDFGGGGGGGGGGGGGGGGGGGGGFGGGGDGGGGGGGGFGGGGFGGFGFDFFFGGGGGGGGGGGGGDGGGFFAFFFFFFFFFFFFFFFFFCEE29>?7;;EEEEFFFFFFD?607@6@EFFFFF@;:?FFF0<:B>>>FF:??6?62:AAABF>046>FFFBF?2(.)---
@M04999:289:000000000-L3R54:1:1101:7823:10209 2:N:0:418
GATGGGACTACAAGGGTATCTAATCCTGTTTGCTCCCCACGCTTTCGCATCTCAGCGTCAGTATCTGTCCAGAAGGCCGCCTTCGCCACCGGTATTCCTCCACATCTCTACGCATTTCACCGCTACACGTGGAATTCTACCTTCCTCTACAATACTCCAGATAACCAGTTTTAAGTGCAATTCCCAGGTTGAGCCCGGGGCTTTCACACCTAACTTAATTATCCGCCTACATGCCCTTTACGCCCAGTCATTCCGATTAACGCTCGCACCCTCCGGATTACCGCGGCTGCTGGCACGGAGT
+
CCCCCGGGGGGGGGGGGGGGGGDCFGGGGGGGGGGGGGGGGGGGGGGGGGGGGGFGGGGGGGGGGGGDCFFGGGGGGGGGGGGGGGDGGGGGGGGFGGCFGGGGGGGGFGGGGGGGGGGGGGGGGGGGGGGGG?FGGGGGGGGFGGGGGGGGGGGGGGGGFGCGGGGGFGDFGF+@FGFGDGGGFGGGFGFGGGCCGCDCEDAFFFFFFFDEFFFFEFFEFEFFF=D@2BFFEFB@FFFFC;<>FDFE<FE?CF@1<?@?469?6;>FF>FFFF;((43?BA66(41>>FBF0<1<:>;44
@M04999:289:000000000-L3R54:1:1101:4899:10222 2:N:0:418
GACTACCAGGGTATCTAATCCTGTTCGCTCCCCACGCTTTCGTCCATCAGCGTCAATCGGTATTTAGTAACCTGCCTTCGCAATCGGGGTTCTGTGTAATATCTATGCATTTCACCGCTACACTACACATTCCAGCTACTTCAATACTATTCAAGATTAACAGTATCAACGGCAGTTCTACAGTTAAGCTGCAGGTGTTCACCGCTGACTTATCAACCCGCCTACGGACCCTTTAAACCCAATAAATCCGGATAACGCTCGCATCCTCCGTATTACCGCGGCGGCTGGCAGGCAGTTAGCC
+
CCC<CFGCEDDCF@EEECEEFGDEFFFCF,+C@AGGGG7FFEG,B:CCAFCFFFGFGGGGGGC96C@EFGFFFGGGGFFFD@=7FDGG>CFGGGG9FFA<F<E<FGF9FB9,A<C5?ECCEGGCFFGGGGGGGDFGDDGCFD;FAEGGGGGGGFDG>;=DGFGFGFGGGGEGGGGGFFFF9DDGFFG9,=D?FDF6+3CDEF5??>DAFFFEC>FFFF9@DF27:9=@BB=3(0699.5)226)77?<EB>(6;<@FB(3611173))42863()--4(42(((-4914((((.,4.)64.
@M04999:289:000000000-L3R54:1:1101:10641:10249 2:N:0:418
GGGTTGACTACCCGGGTATCTAATCCTGTTCGCTCCCCACGCTTTCGTCCATCAGCGTCAATCGGTAATTAGTAACCTGCCTTCGCAATCGGGGTTCTGTGTAATATCTATGCATTTCACCGCTACACTACACATTCCAGCTACTTCAATACTATTCAAGATTAACAGTATCAACGACAGTTCTACAGTTAAGCTGCAGGTTTTCACCGCTGACTTATCAACCCGCCTACGGACCCTTTAAACCCAATAAATCCGGATAACGCTCGCATCCTCCGTATTACCGCGGCTGCTGGCACGGAGT
+
CCCCCGGGGGGGGGGGGGGGGGGGGGGGGGGGGGGGGGGGGGGGGGGGGGGGGGGGGGGGGGGGGGGGGGGGGGGGGGGGGGGGGGGEGGGGGGGGGGGGGGGGGGGGGGGGGGGGGGGGGGGGGGGGGGGGGGGGGGGGGGGGGGGGGGGGGGGGGGGGGGGGGGGGGGGGGGGGFGFGGGGGGGGGGGGGGGGGGGGGFFFFFFFFAFFFFFFFFFFFFD@DFFFFFFFFFBFF@@EFFEFFFFFFE@EFF@>:<?FFFF6314;>?>7<A:>12:BF>4:903;>FFFBF?7<?B9>4
@M04999:289:000000000-L3R54:1:1101:8402:10259 2:N:0:418
TGCGACTACTGGGGTATCTAATCCTGTTTGCTCCCCACGCTTTCGCATCTCAGCGTCAGTATCTGTCCAGAAGGCCGCCTTCGCCACCGGTATTCCTCCACATCTCTACGCATTTCACCGCTACACGTGGAATTCTACCTTCCTCTACAATACTCCAGATAACCAGTTTTAAGTGCAATTCCCAGGTTGAGCCCGGGGCTTTCACACCTAACTTAATTATCCGCCTACATGCCCTTTACGCCCAGTCATTCCGATTAACGCTCGCACCCTCCGTATTACCGCGGCTGCTGGCACGGAGTT
+
C@CCCGG@FGGFG7FFGGGGGGG9EFGGGGGGG8FFGCFEGGGGGGG@FFGGCGGGGGGGGGGGEEGGGGFGGGGGGGGEFGGGGGGGGGCE@FGGGGGGGGGGGGGGGGGGGEGGGGGGGGGGFGGGDEFGGFGGGGGGGGGGGGGEGGGFGFGCDGGGGGFFGGGFFFFGFGGFFFFFGGFCFDFFFFGG?DG>;>D*@>FFAFFF@EBFFFFFEFFC8>@DFFFFFEFF33E8)7>>@>F@?4<ECFE<@?6@DEB63:?9((,-:1?<F6?0,6<>?F9;9121:486B7:370-:
@M04999:289:000000000-L3R54:1:1101:17151:10284 2:N:0:418
AGGACTACTGGGGTATCTACTCCTGTTTGCTCCCCACGCTTTCGCATCTCAGCGTCAGTATCTGTCCAGAAGGCCGCCTTCGCCACCGGTATTCCTCCACATCTCTACGCATTTCACCGCTACACGTGGAGTTCTACCTCCCTCTACAATACTCCAGATAACCAGTTTTAAGTGCAGTTCCCAGGTTGAGCCCGGGGCTTTCACACCAAACTTATTTCTCCGCCTACATGCTCTTCACGCCCTGCAATTCCGAATAACGCTCGCCACCCCCGTATTACCGCCGCTGCTGCCATGGCTTTAC
+
<B@8C<FEFGG,@FDGC<<,6;CF8EF,CFFGGDGFGE7F7<FGGGGGCFFG8BCF7@EF9EECC@8CA<E<CFFG7@@:CA,B@:<6>FC<FEGGF8FEGGFGG9AFD+6F+9F<9F+=+CFF=FFCG7F46@E>FAF,4@E?8@D8D,7D=2,3=9E8=DF9BD@:=EFC,=DCB=9?D+8<+,:D?6E7+@@**9;*3@9=+;3*---./8+1*11989(52(52./44)9;).;0A03((,()))1//(((/.;0((,(,((-((((-4(25)4<?017>279?>)82)).((,.))
@M04999:289:000000000-L3R54:1:1101:26492:10300 2:N:0:418
CTATGACTACAGGGGTATCTAATCCTGTTCGCTCCCCACGCTTTCGTCCATCAGCGTCAATCGGTATTTAGTAACCTGCCTTCGCAATCGGGGTTCTGTGTAATATCTATGCATTTCACCGCTACACTACACATTCCAGCTACTTCAATACTATTCAAGATTAACAGTATCAACGGCAGTTCTACAGTTAAGCTGCAGGTTTTCACCGCTGACTTATCAACCCGCCTACGGACCCTTTAAACCCAATAAATCCGGATAACGCTCGCATCCTCCGTATTACCGCGGCTGCTGGCACGGATTT
+
CCCCCGGGGGGGGGGGGGGGGGGGGGGGGGGGGGGGGGGGGGGGGGGGGGGGGGGGGGGGGGGGGGGGGGGGGGGGGGGGGGGGGGGGGGGGGGGGGGGGGGGGGGGGGGGGGGGGGGGGGGGGGGGGGGGGGGGGGGGGGGGGGGGFGGGGGGGGGGGGGGGGGGGGGGGGGGGGFGFGGGGGGGGGGGGGGGGGGGGGFFFFFFFFFFFFFFEFFFFFFF9>>FFFB>DFFFFDFFEF<E@D@DFF8EFFFFFDDFFFF9?FFBFFFFFFF>?BF:94<?F39B;FFFF>?:?<B>185
@M04999:289:000000000-L3R54:1:1101:21004:10316 2:N:0:418
GGCGACTACCCGGGTATCTAATCCTGTTCGCTCCCCACGCTTTCGTCCATCAGCGTCAATCGGTATTTAGTAACCTGCCTTCGCAATCGGGGTTCTGTGTAATATCTATGCATTTCACCGCTACACTACACATTCCAGCTACTTCAATACTATTCAAGATTAACAGTATCAACGGCAGTTCTACAGTTAAGCTGCAGGTTTTCACCGCTGACTTATCAACCCGCCTACGGACCCTTTAAACCCAATAAATCCGGATAACGCTCGCATCCTCCGTATTACCGCGGCTGCTGGCACGGAGTT
+
CCCCCGGGGGGGGGGGGGGGGGGGGGGGGGGGGGGGGGGGGGGGGGGGGGGGGGGGGGGGGGGGGGGGGGGGGGGGGGGGGGGGGGGGGGGGGGGGGGGGGGGFGGGFGEGGGGGGGGGGGGGGGGGGGGGGGGGGGGGGGGGGGGGGGGGFGGGG;EGGGGGGGGGGGGGGGGGG>GFGGGGGGGGGGGGGGGGGGGGGCFFFFFFFFFBFFFFFFFFFFF>FFFFF?DD@BFF@EEEF@3<F@FF3>CEFFF?<2A<B966>FBBBB?20;<?:BFFF?>B;>9>FF?BFFF:>;B?7
@M04999:289:000000000-L3R54:1:1101:20633:10344 2:N:0:418
GGGGGACTACACGGGTATCTAATCCTGTTTGCTCCCCACGCTTTCGCATCTCAGCGTCAGTATCTGTCCAGAAGGCCGCCTTCGCCACCGGTATTCCTCCACATCTCTACGCATTTCACCGCTACACGTGGAATTCTACCTTCCTCTACAATACTCCAGATAACCAGTTTTAAGTGCAATTCCCAGGTTGAGCCCGGGGCTTTCACACCTAACTTAATTATCCGCCTACATGCCCTTTACGCCCAGTCATTCCGATTAACGCTCGCACCCTCCGTATTACCGCGGCTGCTGGCACGGAGTT
+
CCCCCGGGGGGGGGGGGGGGGGGGGGGGGGGGGGGGGGGGGGGGGGGGGGGGGGGGGGGGGGGGGGGGGGGGGGGGGGGGGGGGGGGGGGGGGGGGGGGGGGGEGFGGGGGGGGGGGGGGGGGGGGGGGGGGGGGGGGGGGGGGGGGGGGGGFGGGGGGGGGGGGGGGGFGGGGFGFGFGGGGFGGGGGGGGGGGGDDCDFFFFFFFFFFFFFFFFFFFEA4C@FFFD@@C5@EFFF;EFFF@@;(43;C?EFFFBFFF>06?FF>>BFF???>6?<7AAA?90;F>;?F7(8:7(33284
@M04999:289:000000000-L3R54:1:1101:15268:10353 2:N:0:418
GCGACTACCAGGGTATCTAATCCTGTTTGCTCCCCACGCTTTCGCATCTCAGCGTCAGTATCTGTCCAGAAGGCCGCCTTCGCCACCGGTATTCCTCCACATCTCTACGCATTTCACCGCTACACGTGGAATTCTACCTTCCTCTACAATACTCCAGATAACCAGTTTTAAGTGCAATTCCCAGGTTGAGCCCGGGGCTTTCACACCTAACTTAATTATCCGCCTACATGCCCTTTACGCCCAGTCATTCCGATTAACGCTCGTACCCTCCGTATTACCGCGGCTGCTAGCACGGCGTTAT
+
CCCCCGGGGGGGGGGGGGGGGGGGGGFGGGGGGGGGGGGGGGGGG7CFGGGDGGGGGGGGFCFFGFGGGGGGGGGGGGGGGGGGFGGGFG7FGGFGGGGGGGGGGGGGGGGGCFEEGGGGGGGGEGFGGDGGGFFEGGFGDGGGDGGFGGGGFG8?BFGFGG8EFFGGGGCFDGGCFGFD+=?,68EFCC6CCGEGDCGGF;A:FABFEFDFEFAACCF?F=DFF(:(4<EFD18@E<;D1:;76@)96C5(,3(;4><BFF1((4??)3121(37A4>6>;91(-:?).434,((-31((
@M04999:289:000000000-L3R54:1:1101:8677:10387 2:N:0:418
GCGGTGACTACTCGGGTATCTAATCCTGTTCGCTCCCCACGCTTTCGTCCATCAGCGTCAATCGGTATTTAGTAACCTGCCTTCGCAATCGGGGTTCTGTGTAATATCTATGCATTTCACCGCTACACTACACATTCCAGCTACTTCAATACTATTCAAGATTAACAGTATCAACGGCAGTTCTACAGTTAAGCTGCAGGTTTTCACCGCTGACTTATTAACCCGCCTACGGACCCTTTAAACCCAATAAATCCGGATAACGCTCGCATCCTCCGTATTACCGCGGCTGCTGGCACGGAGT
+
CCCCCGGGGGGGGGGGGGGGGGGGGGGGGGGGGGGGGGGGGGGGGGGGGGGGGGGGGGGGGGGGGGFGGGGGGGGGGGGGGGGGGGGGGGGGGGGGGGGGGGGGGGGGGGGGGGGGGGGGGGGGGGGGGGGGGGGGGGGGGGFGGGGGGGGFFGGGGGGGGFFGDGGGF8FGGGGED6BDFGGGGFGFGGGGGGGGGFGGFFF>FFFFFAFAFFFFEFAE>E=@>BBFDDF>FFF?D@EFFFFF;DFFFFE?C@F90;D<@D0:BF6924><D(340::4A4:0;2(((().,1428(,(-
@M04999:289:000000000-L3R54:1:1101:13467:10387 2:N:0:418
TACAGACTACTAGGGTATCTAATCCTGTTCGCTACCCATGCTTTCGAACCTCAGCGTCAGTTACAGACCAGAGAGCCGCCTTCGCCACTGGTGTTCTTCCATATATCTACGCATTCCACCGCTACACATGGAGTTCCACTCTCCTCTTCTGCACTCAAGAAAAACAGTTTCAGCTGCACTTCCCCGGTTAAGCCGAGGGCTTTCACAGCTGACTTGTTCTCCCGCCTGCGTTCGCTTTACGCCCAATAAATCCGGACAACGCTTGCCACCTACGTATTACCGCGGCGTCTGGCCCGTAGTT
+
CCCCCGGGGGGGGFGGGGGGGGGGGGGGGGGGEGGGGGFFFGGGGGGGGGGGGGGGGGGGGGGGGGGGGGGGGGEGGGGGGGGGGGGGGGFGGGEGGGGGGGGGGFGGGGGGDGGGGGGGGGGGGGGGGGEGFGGGGGGGGFGGGGGFGGGFGFGGFFGFGGGGGGGGGGGEFGGGFGFGCGGGGG6CEEGGFGCDGDDCF6AFFFFF====BFFFFFFCFEF=BFF(29>?;;>F0=);;DFF;1@@E3?<;@B?9B:B9>BF:04<D6:?F?:2<?AF>((-1(-,,,34)(,-((43-
@M04999:289:000000000-L3R54:1:1101:7742:10417 2:N:0:418
TGCAGACTACACGGGTATCTAATCCTGTTCGCTCCCCACGCTTTCGTCCATCAGCGTCAATCGGTATTTAGTAACCTGCCTTCGCAATCGGGGTTCTGTGTAATATCTATGCATTTCACCGCTACACTACACATTCCAGCTACTTCAATACTATTCAAGATTAACAGTATCAACGGCAGTTCTACAGTTAAGCTGCAGGTTTTCACCGCTGACTTATCAACCCGCCTACGGACCCTTTAAACCCAATAAATCCGGATAACGCTCGCATCCTCCGTATTACCGCGGCTGCTGGCACGGAGTT
+
CCCCCGGGGGGGGGGGGGGGGGGGGGGGGGGGGGGGGGGGGGGGGGGGGGGGGGGGGGGGGGGGGGGGGGGGGGGGGGGGGGGGGGGGGGGGGGGGGGGGGGGGGGGGGGGGGGGGGGGGGGGGGGGGGGGGGCGGGGGGGGGGGGGGFGGGGGGGGGGGGGGGGGGGGGGGGGGGFGFGGGGGGGGGGGGGGGGGGGGGFFFFFFFFFFFFFFFFFFFFFFFFAFFFF?FFFFFFFFFFFFFFDF@EFFFFFFF?DFFFFFFF9;FFFFFFFFF:??FFABF>694>BF???:??>06,.
@M04999:289:000000000-L3R54:1:1101:13818:10433 2:N:0:418
TCTGACTACTCGGGTATCTAATCCTGTTCGCTCCCCACGCTTTCGCTCCTCAGCGTCAGTGACGGCCCAGAGACCTGCCTTCGCCATCGGTGTTCTTCCCGATATCTACACATTCCACCGTTACACCGGGAATTCCAGTCTCCCCTACCGCACTCCAGTCCGCCCGTACCCGGCGCCGATCCACCGTTAAGCGATGGACTTTCACACCAGACGCGACGAACCGCCTACGAGCTCTTTACGCCCAATAAATCCGGATAACGCTTGCACCCTACGTATTACCGCGGCTGCTGGCACGTAGTTT
+
CCCCCGGGGGGGGGGGGGGGGGGGGGGGGGGGGGGGGGGGGGGGGGGGGGGGGGGGGGGGGGGGGGGGGGGGGGGGGGGGGGGGGGGGGGGG@FGGGGGGCGGGGGGGGGGGGFGGGGGGGGGGGGGGGGGGGFFGGGGGGGGGGGGGGGGGGGGGGGGGGGGGGGGGGGGGGGGGFDADGGGGGCFGGGGGGGGGCFFGFFFFFFFFFFFFFF3;>EFFFFFFB:::?:?F6>F<><>>BFBB?:?>FADFB>FFFFFF>?((()520(211:)62AAA?FB90,31:??B?BBB?6,6)
@M04999:289:000000000-L3R54:1:1101:27473:10472 2:N:0:418
TATGACTACCGGGGTATCTAATCCTGTTCGCTCCCCACGCTTTCGTCCATCAGCGTCAATTGGTATTTAGTAACCTGCCTTCGCAATCGGGGTTCTGTGTAATATCTATGCATTTCACCGCTACACTACACATTCCAGCTACTTCAATACTATTCAAGATTAACAGTATCAACGGCAGTTCTACAGTTAAGCTGCAGGTTTTCACCGCTGACTTATCAACCCGCCTACGGACCCTTTAAACCCAATAAATCCGGATAACGCTCGCATCCTCCGTATTACCGCGGCTGCTGGCACGGAGTT
+
CCCCCGGGGGGGGGGGGGGGGGGGGGGGGGGGGGGGGGGGGGGGGGGGGGGGGGGGGGGGGGGGGGGGGGGGGGGGGGGGGGGGGGGGGGGGGGGGGGGGGGGGFGGGGGGGGGGGGGGGGGGGGGGGGGGGGGGGGGGGGGGGGGGGGGGGFDGGGGGGGGDGGGFGGGGGGGGDBGFGGGGGGGGFGGGGGGGFGFFGFFFFFF5AB=5B;9BAEAEDF=A>@@FFF=DFBFFDFFFFAD;;1(6EECF;>>D;6<EDFFFF>BBBF?4:9?:?2<BBFBF>93((5>FFFF:99>F:
@M04999:289:000000000-L3R54:1:1101:25918:10507 2:N:0:418
TAAGACTACAGGGGTATCTAATCCTGTTCGCTCCCCACGCTTTCGTCCATCAGCGTCAATCGGTATTTAGTAACCTGCCTTCGCAATCGGGGTTCTGTGTAATACCTATGCATTTCACCGCTACACTACACATTCCAGCTACTTCAATACTATTCAAGATTAACAGTATCAACGGCAGTTCTACAGTTAAGCTGCAGGTTTTCACCGCTGACTTATCAACCCGCCTACGGACCCTTTAAACCCAATAAATCCGGATAACGCTCGCATCCTCCGTATTACCGCGGCTGCTGGCACGGGGTT
+
6@8BC,@FG8<<6FFGGGFE<6,;CF@6C@BFG:FC@+@F@,@9FGCBFEEFEFECGD:,,@@8C,@<F,EFGGGG@FEEEFEG7@:BFB7FCFFGC<A:@5E<,A?EFAFEGF9,CF:=F7CEGGGFGGCFE9EDGDG?AF8@AF8ED,,@E=EG9;===6E=@DDF83@DGG6@ACFDDGDD;8@D:CGGCCFGGFCGFFBFAAB5A=5@=+BBE>ABA>AFF>@BDF25@2>35<?A3((6(,;39.6;(70(2>ED;?0>FFBFFBB?B8604>D9B>;03031)520:>?((,4(
@M04999:289:000000000-L3R54:1:1101:8415:10512 2:N:0:418
GGACTACTAGGGTATCTAATCCTGTTTGCTCCCCACGCTTTCGCATCTCAGCGTCAGTATCTGTCCAGAAGGCCGCCTTCGCCACCGGTATTCCTCCACATCTCTACGCATTTCACCGCTACACGTGGAATTCTACCTTCCTCTACAATACTCCAGATAACCAGTTTTAAGTGCAATTCCCAGGTTGAGCCCGGGGCTTTCACACCTAACTTAATTATTCGCCTACATGCCCTTTACGCCCAGTCATTCCGATTAACGCTCGCACCCTCCGTATTACCGCGGCTGCTGGCACGTAGTTAGC
+
CCCCCFGGGGGGGGGGGGGGFGGGGGGGGGGEGEGGGGFGGGGDFFGGGGGGGFFGGGAFCGGGGGGGGGDEGGEG@FEDDGGGGFGGGGGFGGDGFGGG8FEFDGGGCGEGGGGFCCGGCGGFGGG>EFFFFFFGF9;DF;EFFGG8EFGFGFGFD?EFGGGGGGGCAFFC8,==D?=DFF6DGGF?EFFGG8CCDGGGFFFFFE4ABFFFEFFAEFAEF2>9=B@FFB83BDEECD6;9,3.;E?CFCE0:8<ECDFFDB29BFB0:BF<:3(-64:>B9((,3>???:<?.,.16<-.
@M04999:289:000000000-L3R54:1:1101:12677:10555 2:N:0:418
GAGTGACTACTAGGGTATCTAATCCTGTTCGCTCCCCACGCTTTCGCTCCTCAGCGTCAGTGACGGCCCAGAGACCTGCCTTCGCCATCGGTGTTCTTCCCGATATCTACACATTCCACCGTTACACCGGGAATTCCAGTCTCCCCTACCGCACTCCAGTCCGCCCGTACCCGGCGCCGATCCACCGTTAAGCGATGGACTTTCACACCAGACGCGACGAACCGCCTACGAGCTCTTTACGCCCAATAAATCCGGATAACGCTTGCACCCTAAGTATTACCGCGGCTGCTGGCACGTAGTT
+
CCCCCGGGGGGGGGGGGGGGGGGGGGGGGGGGGGGGGGGGGGGGGGGGGGGGGGGGGGGGGGGGGGGGGGGGGGGGGGGGGGGGGGGGGGGGGGGGGGGGGGGGGDGGGGGGGGGGGGGGGGGGGGGGGGGGGGGGGGGGGGGGGGGGGGGGGGEGFGFGGGGGGGGGGEGGGGGGFGF4DDDGGGGFGGGEFGCGGDFGFFFFCFCF7??0?FED>DBBFFFFFBF<:B<196>)4>)01:>9:(33>2<4?13:3?9219?FFFFF<:?3(,-6<A))433-37;(,2::02<BF:<?:
@M04999:289:000000000-L3R54:1:1101:19528:10563 2:N:0:418
GACTACTCGGGTATCTAATCCTGTTCGCTCCCCACGCTTTCGTCCATCAGCGTCAATCGGTATTTAGTAACCTGCCTTCGCAATCGGGGTTCTGTGTAATATCTATGCATTTCACCGCTACACTACACATTCCAGCTACTTCAATACTATTCAAGATTAACAGTATCAACGGCAGTTCTACAGTTAAGCTGCAGGTTTTCACCGCTGACTTATCAACCCGCCTACGGACCCTTTAAACCCAATAAATCCGGATAACGCTCGCATCCTCCGTATTACCGCGGCTGCTGGCACGGAGTTAGCC
+
CCCCCGGGGGGGGGGGGGGGGGGGGGGGGGGGGGGGGGGGGGGGGGGGGGGGGGGGGGGGGGGGGGGGGGGGGGGGGGGGGGGGGGGGGGGGGGGGGGGGGFGGGGGGGGGGGGGGGGGGGGGGGGGGGGGGGGGGGGGGGGGGGGGGGGGGGGGGGGGGGGGGGGGGGGGGGGGGFGFGGGGGGGEDGGGGGFGGGFGGAFFEFFEDFFFFFFFF=FBBFFFFFFFDFBD:2@EFEFFFFFDEFEFEFFFFFFF8@FDFF;9?FFFAFF??::ABFF;06>F;32)::14:(,3?:<424
@M04999:289:000000000-L3R54:1:1101:12560:10601 2:N:0:418
GACTACTGGGGTATCTAATCCTGTTCGCTACCCATGCTTTCGAACCTCAGCGTCAGTTACAGACCAGAGAGCCGCCTTCGCCACTGGTGTTCTTCCATATATCTACGCATTCCACCGCTACACATGGAGTTCCACTCTCCTCTTCTGCACTCAAGAAAAACAGTTTCAGCTGCACTTCCCCGGTTAAGCCGAGGGCTTTCACAGCTGACTTGTTCTCCCGCCTGCGTTCGCTTTACGCCCAATAAATCCGGACAACGCTTGCCACCTACGTATTACCGCGGCTGCTGGCGCGTAGTTAGCC
+
CCCCCGGGGGGGGGGGGGGGGGGGGGGGGGGGGGGGGGGGGGGGGGGFGGGGGGGGGGGGGGGGGGGGGGGGGGGGGGGGGGGGGGGGGGGGGGGGGGGGGGGGGGGGGGGGGGGGGGGGGGGGGGGGGGGGGGGGGGGGGGGGGGGGGGGGGGGGGGGGGGGGGGGGGGGGGGGGFGFFGGGGEGGGGGGGGGGGGGGGFFFFFFAFDFFFFFFFFFFFEFFFDFFFD?9;?@EEFFFFDD@;@95CEFFFBFB02>?<?B748??07?FFFFFF4<;BBB>>B:D:6(491;B<-:)60
@M04999:289:000000000-L3R54:1:1101:13915:10628 2:N:0:418
GTGACTACAAGGGTATCTAATCCTGTTCGCTCCCCACGCTTTCGTCCATCAGCGTCAATCGGTATTTAGTAACCTGCCTTCGCAATCGGGGTTCTGTGTAATATCTATGCATTTCACCGCTACACTACACATTCCAGCTACTTCAATACTATTCAAGATTAACAGTATCAACGGCAGTTCTACAGTTAAGCTGCAGGTTTTTACCGCTGACTTATCAACCTGCCTACGGGCCCTTTAAACCCAATAAATCCGGATAACGCTTGCATCCTCCGTACTACCGCGGATGCTGCCACTGATTTAC
+
-AC8@<E<<<<E;F<FGGGGGD<EGFGGGGGFCF@FGGGGCDDGGGGGGGGGF:BF,8C<CEBECEAGEGAEFGGGG<,:AF@CFG8FGCGGCFGGGGFCGGGFF9FFF9F;5FFGEFGGGGFGGGGGGGGF;@FAFGGGGGFFGGFE8EGGGD8;ECFEGGGGGF=:C3DEE6C>@=?=FGDF8=DED,99@?FGD7CCF*:AFFEDBF@@A>BFFFAB*)5:7>4-))(-65-8:C44:2(//)7C?5;0(,2(733:((/,)14.).(3-((-):?6042((-2<9)().(53))-).
@M04999:289:000000000-L3R54:1:1101:27040:10650 2:N:0:418
GTAAGACTACCAGGGTATCTAATCCTGTTTGCTCCCCACGCTTTCGCATCTCAGCGTCAGTATCTGTCCAGAAGGCCGCCTTCGCCACCGGTATTCCTCCACATCTCTACGCATTTCACCGCTACACGTGGAATTCTACCTTCCTCTACAATACTCCAGATAACCAGTTTTAAGTGCAATTCCCAGGTTGAGCCCGGGGCTTTCACACCTAACTTAATTATCCGCCTACATGCCCTTTACGCCCAGTCATTCCGATTAACGCTCGCACCCTCCGTATTACCGCGGCTGCTGGCACGGAGTT
+
CCCCCGGGGGGGGGGGGGGGGGGGGGGGGGGGGGGGGGGGGGGGGGGGGGGGGGGGGGGGGGGGGGGGGGGGGGGGGGGGGGGGGGGGGGGGGGGGGGGGGGGGGGGGGGGGGGGGGGGGGGGGGGGGGGGGGGGGGGGGGGGGGGGGGGGGGGGGGGGGGGGGGGGGGGGGGGGGFGFGGGGGGFGGGGGGGGGGGGGGFFFFFFFFFFFFFFFFFFFFFFEF=@DDFFFFF==EFFFFFFFF@@EFFFEEFFFF;D3.896((17;B::0?F:0(5AFB:BF>96;?77?::439BFFB
@M04999:289:000000000-L3R54:1:1101:12930:10665 2:N:0:418
AGACTACCCGGGTATCTAATCCTGTTTGCTCCCCACGCTTTCGCATCTCAGCGTCAGTATCTGTCCAGAAGGCCGCCTTCGCCACCGGTATTCCTCCACATCTCTACGCATTTCACCGCTACACGTGGAATTCTACCTTCCTCTACAATACTCCAGATAACCAGTTTTAAGTGCAATTCCCAGGTTGAGCCCGGGGCTTTCACACCTAACTTAATTATCCGCCTACATGCCCTTTACGCCCAGTCATTCCGATTAACGCTCGCACCCTCCGTATTACCGCGGCTGCTGGCACGGAGTTAGC
+
CCCCCGGGDFGGGGGGGGGGGGGGGGGGGGGGGGGEGGGGGGGGGGGGGGGGGGGGGGGGGGGGFGGGGGGGGGGGGGGGGGGGGGGGGGGGGGGGGGGGGGGGGGGGGGGGGGGGGGGGGGGGGGGGGGGGGGGGGGGGGGGGGGGGGGGGFGGGGGGGGGGGGGGGGGGGGGGGFFFGFGGGGGGGGGGGGCEGGGGGFFFFFFFFFFFFFFFFCCFFFFFFFFFFFFEFFFFCEFDDFFDEFFFFFFF@@0?CEF16<FFF96:<FFFFBFFFFFFF069>>?:7?B???9(,-:<)-
@M04999:289:000000000-L3R54:1:1101:17355:10667 2:N:0:418
AGTCGACTACCGGGGTATCTAATCCTGTTTGCTCCCCACGCTTTCGCATCTCAGCGTCAGTATCTGTCCAGAAGGCCGCCTTCGCCACCGGTATTCCTCAACATCTCTACGCATTTCACCGCTACACGTGGATTTATACCTTCCTCTACAATACTCCAGATAACCAGTTTTAAGTGCAATTCCCAGGTTGAGCCCGGGGCTTTCACACCTAACTAAATTATCCTCCTACATGCCCTATACGCCCAGTCATCACGATTAACGCTCGCACCCTCCGTATTACCGCGCCTGCTGGCACGGAGTT
+
AA6B,6CF7FG::7+8,6<6ECFF9CFC@,C966C,BE@6CC,6C@@6@:6E<F,+8BC@F<FG9FEGGDG<,:,BFG+C?FGGGG@,4@744A,C9F,,AF9,,5CAFGC:+4?E<?A>FE7F+=EFEE4F,,,,,7,@,6683EAGA===9=DGGGF,6=,E3+,2@=,;EE+EAF?+ADG,DF?,,@<,,3*<*/*;**;+8B6A(753-B+2>1+8=4**7(/7.475=)56()/;1<1,:(63)9))7016??26(,,4,9>1;<:?F63:0,)..1,((-(-2()514)(-,1,(
@M04999:289:000000000-L3R54:1:1101:7959:10668 2:N:0:418
CTTGGACTACTCGGGTATCTAATCCTGTTTGCTCCCCACGCTTTCGCATCTCAGCGTCAGTATCTGTCCAGAAGGCCGCCTTCGCCACCGGTATTCCTCCACATCTCTACGCATTTCACCGCTACACGTGGAATTCTACCTTCCTCTACAATACTCCAGATAACCAGTTTTAAGTGCAATTCCCAGGTTGAGCCCGGGGCTTTCACACCTAACTTAATTATCCGCCTACATGCCCTTTACGCCCAGTCATTCCGATTAACGCTCGCACCCTCCGTATTACCGCGGCTGCTGGCACGGCGTT
+
CCCCCGGGGGGGGGGGGGGGGGGGGGGGGGGGGGGGGGGGGGGGGGGGGGGGGGGGGGGGGGGGGGGGGGGGGGGGGGGGGGGGGGGGGGDGGGGGGGGGGGGGGGGGGGGGGGGGGGGGGGGGGGGGGGGGGFGGGGGGGGGGGGGGGGGGGFGGGGGGGGGGGGGGGGGGGGGGFGFGGGGFCGFGGFFGGGGGGGGGFFFFFFFFFFFEFFFFFFFFFEFFF?=DF=CCEEFFDFCF07>B;06<EEFFCED@;?43:6(326;>>31:128:??BFF:9(212((83437<?(,(4-
@M04999:289:000000000-L3R54:1:1101:13496:10678 2:N:0:418
GGGGACTACAGGGGTATCTAATCCTGTTTGCTCCCCACGCTTTCGCATCTCAGCGTCAGTATCTGTCCAGAAGGCCGCCTTCGCCACCGGTATTCCTCCACATCTCTACGCATTTCACCGCTACACGTGGAATTCTACCTTCCTCTACAATACTCCAGATAACCAGTTTTAAGTGCAATTCCCAGGTTGAGCCCGGGGCTTTCACACCTAACTTAATTATCCGCCTACATGCCCTTTACGCCCAGTCATTCCGATTAACGCTCGCACCCTCCGTATTACCGCGGCTGCTGGCACGGAGTTC
+
CCCCCGGGGGGGGGGGGGGGGGGGGGGGGGGGGGGGGGGGGGGGGGGGGGGGGGGGGGGGGGGGGGGGGGGGGGGGGGGGGGGGGGGGGGGGGGGGGGGGGGGGGGGGGGGGGGGGGGGGGGGGGGGGGGGGGGGGCGGGGGGGGGGGGGGGGGGFFGGGGGGGGGGGGGGGGGGGFGFFGGGGGGGGDFGGGFCDDCDGFFFFFFFDB=;BFFFFFFFFFEFFFFFFEFFFFFFFE34889B@2/7AEFFFFFDFFFFFF4?6>FF>BB::>:::><496>F>B;>??F:<:>:40,24)
@M04999:289:000000000-L3R54:1:1101:24117:10739 2:N:0:418
TGCGTGACTACCGGGGTATCTAATCCTGTTTGCTCCCCACGCTTTCGCATCTCAGCGTCAGTATCTGTCCAGAAGGCCGCCTTCGCCACCGGTATTCCTCCACATCTCTACGCATTTCACCGCTACACGTGGAATTCTACCTTCCTCTACAATACTCCAGATAACCAGTTTTAAGTGCAGTTCCCAGGTTGAGCCCGGGGCTTTCACACCTAACTTAATTATCCGCCTACATGCCCTTTACGCCCAGTCATTCCGATTAACGCTCGCACCCTCCGTATTACCGCGGCTGCTGGCACGGAGT
+
CCCCCGGGGGGGGGGGGGGGGGGGGGGGGGGGGGGGGGGGGGGGGGGGGGGGGGGGGGGGGGGGGGGGGGGGGGGGGGGGGGGGGGGGGGGGGGGGGGGGGGGGDGGGGGGGGGGGGGGGGGGGGGGGGGGGGGGGGGGGGGGGGGGGGGGGGGGGGGGGGGGGGGGGFFGGGGGGFGFGGGGGGGGGGGGGGGGGGGGGEEAFFFFFFFFFFFFFFFFFFFFF?;@DDFFFFF@FFFFFFFDF@?FEFFFCF37?FFFFB?>::;B>BB<0:1>::?7>DA?F(19>66870:7?FF13-
@M04999:289:000000000-L3R54:1:1101:29129:10740 2:N:0:418
AGACTACTAGGGTATCTAATCCTGTTCGCTCCCCACGCTTTCGTCCATCAGCGTCAATCGGTATTTAGTAACCTGCCTTCGCAATCGGGGTTCTGTGTAATATCTATGCATTTCACCGCTACACTACACATTCCAGCTACTTCAATACTATTCAAGATTAACAGTATCAACGGCAGTTCTACAGTTAAGCTGCAGGTTTTCACCGCTGACTTATCAACCCGCCTACGGACCCTTTAAACCCAATAAATCCGGATAACGCTCGCATCCTCCGTATTACCGCGGCTGCTGGCACGGAGTTAGC
+
CCCCCFCGCGGGGGGGGGGGGGFDGGFGGEGGDGGGDGFGGGGGGGEFGGGGGGGGGGGGGG8FGGGGGGGFGGGGGGGGGGGG7FFGDGG:,CFGGGGGGGGGGFGFFGFAFGGFGGGEFEGGGGFGGGGFGGGGGGGGFGGGGGGGGGGGGGGGGGDFGGGGGGGGGGGGGGGGFGFGGGGGGGFGGGGGGGGGGGGGFFCFFB?BACECEFFFFFF9DFFFFFFFFFBF=BEECEFF<@6@E)>EF(1,(6;AEFF6;69B:2:<AB>??<FBAA:93176>::B20(,8,(,33A22
@M04999:289:000000000-L3R54:1:1101:11551:10757 2:N:0:418
TATTGACTACTGGGGTATCTAATCCTGTTTGCTCCCCACGCTTTCGCATCTCAGCGTCAGTATCTGTCCAGAAGGCCGCCTTCGCCACCGGTATTCCTCCACATCTCTACGCATTTCACCGCTACACGTGGAATTCTACCTTCCTCTACAATACTCCAGATAACCAGTTTTAAGTGCAATTCCCAGGTTGAGCCCGGGGCTTTCACACCTAACTTAATTATCCGCCTACATGCCCTTTACGCCCAGTCATTCCGATTAACGCTCGCACCCTCCGTATTACCGCGGCTGCTGGCACGGAGTT
+
CCCCCGGGGGGGGGGGGGGGGGGGGGGGGGGGGGGFGGGEGGGGGGGGGGGGGGGGGGGGGGGGGGGGGGGGGGGGGGGGGGGGGGGGGGDFGGGGGGGGGGGGGCFGGGGGGGGGGGGGGGGGGGFGGGGGGGGGGGGGGGGGGGGFFGGGGGGGGGGGGGFGFGGFFGGGGGGFFGFGGGGFGG6FGGGFGGGCGC?DFFFFFFFFDDFFFFF46:@CFFE@F9@FFFFFE:@E8@<A?;6><0;;3C<EEF0;1?FF03:2096;>0:?:BF?:BFFBBB29696<>:(3.417;088
@M04999:289:000000000-L3R54:1:1101:20035:10784 2:N:0:418
ATGACTACCGGGGTATCTAATCCTGTTTGCTCCCCACGCTTTCGCATCTCAGCGTCAGTATCTGTCCAGAAGGCCGCCTTCGCCACCGGTATTCCTCCACATCTCTACGCATTTCACCGCTACACGTGGAATTCTACCTTCCTCTACAATACTCCAGATAACCAGTTTTAAGTGCAATCCCCAGGTTGAGCCCGGGGCTTTCACACCTAACTTAATTATCCGCCTACATGCCCTTTACGCCCAGTCATTCCGATTAACGCTCGCACCCTCCGTATTACCGCGGCTGCTGGACCGGAGTTAC
+
CCCCCFG@FFEEEEGGGFGGGGGGGGGFGGGGGGGGGGGFFCFGDGGGFGGGGGCGGGGGGGGGGGGGGGGGGGGGGGGGGGGGGGFGGGGG9<FGGCGGGAGGGGGGFGGGGGGGGGGGGGGGGGGGGEGGGGGGGFFAFGGGGGGGGGGGGGGGGGCDGGGGGFAFFGGGGGGGFGFG+@?EGGGGGGGGGGGDDGDGFFFEFFFF=BFF<FFFEFF48=D=@@D@FE@=@F@;<E?D@>0(6;AC)9C8(--8AA?B0:;(,,431:?;:?02ABB1(4(43-(5:(((.-43(47<)
@M04999:289:000000000-L3R54:1:1101:23283:10788 2:N:0:418
AGACTACCCGGGTATCTAATCCTGTTTGCTCCCCACGCTTTCGCATCTCAGCGTCAGTATCTGTCCAGAAGGCCGCCTTCGCCACCGGTATTCCTCCACATCTCTACGCATTTCACCGCTACACGTGGAATTCTACCTTCCTCTACAATACTCCAGATAACCAGTTTTAAGTGCAATTCCCAGGTTGAGCCCGGGGCTTTCACACCTAACTTAATTATCCGCCTACATGCCCTTTACGCCCAGTCATTCCGATTAACGCTCGCACCCTCCGTATTACCGCGGCTGCTGGCACGGAGTTAGC
+
CCCCCGGGGGGGGGGGGGGGGGGGGGGGGGGGGGGGGGGGGGGGGGGGGGGGGGGGGFGGGGGGGGGGCGGFGGGGGGGGGGEGGGGGGGGGGGGGGGGGFGGGGGGGDGGGGGGGGEGGGGGGGGGGEFGGGGGGGFDGGCFGGEGFGGGGGGGGCFGGG8FEBCCFGGGGGFGFFGFDFGGFFGGGGGGGGGGGGGGFAFFFFFFFFFFEFFFFFFFEEFFFDBB?CE;@EDFFFFFEF0;@@E?<)?;<@FF3<<BB:B>>B>:(2:>?23><AF:;07>>F:0>:(4<<46-,8)4)
@M04999:289:000000000-L3R54:1:1101:13966:10789 2:N:0:418
ATAGACTACCAGGGTATCTAATCCTGTTTGCTCCCCACGCTTTCGCATCTCAGCGTCAGTATCTGTCCAGAAGGCCGCCTTCGCCACCGGTATTCCTCCACATCTCTACGCATTTCACCGCTACACGTGGAATTCTACCTTCCTCTACAATACTCCAGATAACCAGTTTTAAGTGCAGTTCCCAGGTTGAGCCCGGGGCTTTCACACCTAACTTAATTATCCGCCTACATGCCCTTTACGCCCAGTCATTCCGATTAACGCTCGCACCCTCCGTATTACCGCGGCTGCTGGCCCGGAAGTT
+
CCCCCGGFGGGGGGGGGGGGGGGGFEFGGGGGGGGEGGGGGGGFGGGEGGGGGGGGGGGDGGCFGGGGFGDFGGFGGGGGGFGGGEGFGGGGGGGGGGGGGGGGGGGGGGCEFGGGGGGGGGGGGGGGGGGEEEGGGGGGGGGGGGGGGGGGGGGGGGGGGGGGGDGGGCFCGGFGFGF?DDDFFGGGGGGGGCEGGGGGFFBFFFFFBB=BEFFFCBA?FEFF25555@?@BDEFFFFFF@B@1;@<?EFFE;@?7.976,-26((38<B:>:?F(:><16,4621140(1(((-(((.)
@M04999:289:000000000-L3R54:1:1101:18519:10793 2:N:0:418
ATGACTACACGGGTATCTAATCCTGTTCGCTCCCCACGCTTTCGTCCATCAGCGTCAATCGGTATTTAGTAACCTGCCTTCGCAATCGGGGTTCTGTGTAATATCTATGCATTTCACCGCTACACTACACATTCCAGCTACTTCAATACTATTCAAGATTAACAGTATCAACGGCAGTTCTACAGTTAAGCTGCAGGTTTTCACCGCTGACTTATCAACCCGCCTACGGACCCTTTAAACCCAATAAATCCGGATAACGCTCGCATCCTCCGTATTACCGCGGCTGCTGGCACGGAGTT
+
CCCCCGGGGGGGGGGGGGGGGGGGGGGGGGGGGGGGGGGGGGGGGGGGGGGGGGGGGGGGGGGGGGGGGGGGGGGGGGGGGGGGGGGGGGGGGGGGGGGGGGGGGGGGGGGGGGGGGGGGGGGGGGGGGGGGGGGFGGGGGGGGGGGGGGGGGGGGGGFGGGGGGGGGGGGGGGGGFGFGFGFGGGGGGGGGGGGGGDGGFFFFFFFFFAFFFFFFFFFFFFFFFFFFFFFFFFFFFCFFD?FDFF3><<@>9;18AEFFFB>F;?B?DFFFBFBFFFAF>FBBBF?B?FFFF<F>FFF
@M04999:289:000000000-L3R54:1:1101:28019:10810 2:N:0:418
GACTACTCGGGTATCTAATCCTGTTTGCTCCCCACGCTTTCGCATCTCAGCGTCAGTATCTGTCCAGAAGGCCGCCTTCGCCACCGGTATTCCTCCACATCTCTACGCATTTCACCGCTACACGTGGAATTCTACCTTCCTCTACAATACTCCAGATAACCAGTTTTAAGTGCAATTCCCAGGTTGAGCCCGGGGCTTTCACACCTAACTTAATTATCCGCCTACATGCCCTTTACGCCCAGTCATTCCGATTAACGCTCGCACCCTCCGTATTACCGCGGCTGCTGGCACGGAGTTAGCC
+
CCCCCGGGGGGGGGGGGGGGGGGGGGGGGGGGEGGGGGGGGGGGGGGGGGGGGGGGGGGGGGGGGGGGGGGGGGGGGGGGGGGGGGGGGGGGGGGGGGGGGGGGGGGGGGGGGGGGGGGGGGGGGGGGFGGGGGGGGGGGGGGGGGGGGGGGGGGGGDFGGGGGGGGGGGGGGGGGFGFGGGGGGGGGGGGGGGGGGGGGFFFFFFFFFEFFFFFFFFF=FDFFFFFEFEFEDFFFFF6B?FFEFFFFFE;DFFEF@FFFF>>>>BF?BFF??>FFAF>>9;6;??D>??D:062?BFFB5
@M04999:289:000000000-L3R54:1:1101:26292:10813 2:N:0:418
TGACTACTGGGGTATCTACTCCTGTTCGCTCCCCACGCTTTCGTCCATCAGCGTCAATCGGTATTTAGTAACCTGCCTTCGCAATCGGGGTTCTGTGTAATATCTATGCATTTCACCGCTACACTACACATTCCAGCTACTTCAATACTATTCAAGATTAACAGTATCAACGGCAGCTCTACAGTTAAGCTGCAGGTTTTCACCGCTGACTTCTCACCCCGCCTCCGGACCCTTTAAACCCACTAAATCCGGCTAACGCTCGCATCCTCCGTATTACCGCGGCTGCTGGCACCGCGTTGGC
+
@<,@@FGG<,,+=,E<F<,C66E<;CC;+BCF6FCFF:@C<<@FGC,CF9FF@FGD:,6:,6:@FE,99EF<C@F,EABF@:,84E?6+@@FGG<59F,55CC?9?4A4,C,,,55CBF8>C:A,EF<F<?;=,94@D4,D4E=,6,@=F;;;,,7,6@;=F,D6=E:D,@=3+0C*0:DDF=FFAD,@A9AC,@+5+503<+;*@*<)810*?9:/*37ABFF(:5--2(6/,49)..;:,(/3;4.5/2((.:EE211:(07,7?2<?0,((5>4619,3>6>F?B0(.4(,(-,,(((
@M04999:289:000000000-L3R54:1:1101:25072:10819 2:N:0:418
CTGCAGACTACTCGGGTATCTAATCCTGTTCGCTCCCCACGCTTTCGTCCATCAGCGTCAATCGGTATTTAGTAACCTGCCTTCGCAATCGGGGTTCTGTGTAATATCTATGCATTTCACCGCTACACTACACATTCCAGCTACTTCAATACTATTCAAGATTAACAGTATCAACGGCAGTTCTACAGTTAAGCTGCAGGTTTTCACCGCTGACTTATCAACCCGCCTACGGACCCTTTAAACCCAATAAATCCGGATAACGCTCGCATCCTCCGTATTACCGCGGCTGCTGGCACGGAGT
+
CCCCCGGGGGGGGGGGGGGGGGGGGGGGGGGGGGGGGGGGGGGGGGGGGGGGGGGGGGGGGGGGGGGGGGGGGGGGGGGGGGGGGGGGGGGGGGGGGGGGEFGFGGGGGGGGGGGGGGGGGGGGGGGGGGGGGGGGGGGGGGGGGGGGGGGGGGGGGGGGGGGGGGGGGGGGGGGGFGFGGGGGGGGGGGGGGGGGGGGFFFFFFFFFFFFFFFFFFFFFFDFDAFFFFFFFFFFFFFFFEEEFFFFFFFFEFEB@DDDFFF>?BBFFFFBFFFBB?FBFFFFFF09;BBF:>2:??FFF4
@M04999:289:000000000-L3R54:1:1101:27789:10828 2:N:0:418
GACTACCGGGGTATCTAATCCTGTTTGCTCCCCACGCTTTCGCATCTCAGCGTCAGTATCTGTCCAGAAGGCTGCCTTCGCCACCGGTATTCCTCCACATCTCTACGCATTTCACCGCTACACGTGGAATTCTACCTTCCTCTACAATACTCCAGATAACCAGTTTTAAGTGCAATTCCCAGGTTGAGCCCGGGGCTTTCACACTTAACTTAATTATCCGCCTACATGCCCTTTACGCCCAGTCATTCCGATTAACGCTCGCACCCTCCGTATTACCGCGGCTGCTGGCCCGGAGTTAGCC
+
CCCCCGGGGGGGGGGGGGGGGGGGGGGGGGGGGGGGGGGGGGGGGGGGGGGGGGGGGGGGGGGGGGGGGGGGGGGGGGGGGGGGGGGGGGGGGGGGGGGGGGGGGGGGGGGGGGGGGGGGGGGGGGGGGGGGGGGGGGGGGGGGGGGGGGGGFGGGGGGGGGGGGGGGGGGGGGGGFGFGGGGGGGGGGGGGGGCDG5FGFFFFFFFFFFFFFFFFFFFDFFFFFFFFFEFFFFF;6@BF@;EEFFFFFFFFFFFFFF;:>B>>;BBFFB?FFF<DFBFFF>>>:>0?B(,9;9>??FF<7
@M04999:289:000000000-L3R54:1:1101:12441:10915 2:N:0:418
AACGGACTACAGGGGTATCTAATCCTGTTCGCTCCCCACGCTTTCGTCCATCAGCGTCAATCGGTATTTAGTAACCTGCCTTCGCAATCGGGGTTCTGTGTAATATCTATGCATTTCACCGCTACACTGCACATTCCAGCTACTTCAATACTATTCAAGATTAACAGTATCAACGGCAGTTCTACAGTTAAGCTGCAGGTTTTCACCGCTGACTTATCAACCCGCCTACGGACCCTTTAAACCCAATAAATCCGGATAACGCTCGCATCCTCCGTATTACCGCGGCTGCTGGCACGGAGTT
+
CCCCCGGGGGGGGGGGGGGGGGGGGGGGGGGGGGGGGFGGGGGGGGGGEEGGGGGGGGGGFGGDGGGGGGGGGGGGGGFGGGGGGGGGGGGGGGGGGGGGGGGGGGGGGGFGGGGGGGGGGGGGGGGGGFEFFGGGGGGGGGGG8EFGG=FFFGGGGGGGGGG8EGGGGGGGGGGGFGFGGGGGGGGGGGGGGGGGFGGFFFFFFFFFFF==BFFFFFFFFFF=FFFFFF=DB>@FDFFFFFFFF;@@ECFEFF>6?@AEFFF?BFFF>??A?F?BBFFFD016>>FF?FFFF:?:F>BB8
@M04999:289:000000000-L3R54:1:1101:6110:10927 2:N:0:418
TAGACTACACGGGTATCTAATCCTGTTTGCTCCCCACGCTTTCGCATCTCAGCGTCAGTATCTGTCCAGAAGGCCGCCTTCGCCACCGGTATTCCTCCACATCTCTACGCATTTCACCGCTACACGTGGAATTCTACCTTCCTCTACAATACTCCAGATAACCAGTTTTAAGTGCAATTCCCAGGTTGAGCCCGGGGCTTTCACACCTAACTTAATTATCCGCCTACATGCCCTTTACGCCCAGTCATTCCGATTAACGCTCGCACCCTCCGTATTACCGCGGCTGCTGGCACGGAGTT
+
CCC@CGGGGGCGGGGGGGGGGGGFGGGGGGGGFGGGGGGGGGGGGGGGGGGGGGGGGGGGGGGGGGGGGGGGGGGGGGGGGGGGGGCGGGGGFGGGGGGGGGGGGGGGGGGGGGGGGGGGGGEGGGGGCCGGCGGGGGGFGGGGGGGDFFFGGGGGGGGGGGGGGGGFGGGGGGGGFGFGGGFGGGGCGGGGGGDGGGGFAFFFFFDA==24AA8B<@BC@999@FFEEFFFFFFFCC@DF>0<FEFF?CE;@F?@ECFFFFFF>>36:??FFB??F<9(2(69B9032,((4496622
@M04999:289:000000000-L3R54:1:1101:17467:10945 2:N:0:418
AGACTACTCGGGTATCTAATCCTGTTTGCTCCCCACGCTTTCGCATCTCAGCGTCAGTATCTGTCCAGAAGGCCGCCTTCGCCACCGGTATTCCTCCACATCTCTACACATTTCACCGCTACACGTGGAATTCTACCTTCCTCTACAATACTCCAGATAACCAGTTTTAAGTGCAATTCCCAGGTTGAGCCCGGGGCTTTCACACCTAACTTAATTATCCGCCTACATGCCCTTTACGCCCAGTCATTCCGATTAACGCTCGCACCCTCCGTATTACCGCGGCTGCTGGCACGGAGTTAGC
+
6@<CCGGGDECEC:CCFGGFEFG<FFGAFCE8FCFCFEGGGGGEGGGGGGFGGGFBFGGFFGCEEDFEAFF@,@C@CEGGGDGGGG+7F@FGFGGGGGEGGGGGG<FGGFGD<FEGF@FGEGFFGFGGCFFDFGDGEC;FGGFGGGGEGGGGDFG?EFDFGGGFFGDGGGCGF9DAFFF72=D6D8FFFF?7CECDGGFFF9BBAEAFFFCEB>9+>9F*?9@2=DEEE:@=BDFFFF;B>;;EFFEEFFE?<;<);3103>;;>FF??6>BFBFAA<(-2(39;:>7(803?6631:A<5
@M04999:289:000000000-L3R54:1:1101:5311:10948 2:N:0:418
CAGGCGACTACCCGGGTATCTAATCCTGTTCGCTCCCCACGCTTTCGTCCATCAGCGTCAATCGGTATTTAGTAACCTGCCTTCGCAATCGGGGTTCTGTGTAATATCTATGCATTTCACCGCTACACTACACATTCCAGCTACTTCAATACTATTCAAGATTAACAGTATCAGCGGCAGTTCTACAGTTAAGCTGCAGGTTTTCACCGCTGACTTATCAACCCGCCTACGGACCCTTTAAACCCAATAAATCCGGATAACGCTCGCATCCTCCGTATTACCGCGGCTGCTGGCACGGAGT
+
CCCCCGGGGGGGGGGGGGGGGGGGGGGGGGGGGGGGGGGGGGGGGGGGGGGGGGGGGGGGGGGGGGGGGGGGGGGGGGGGGGGGGGGGGGGGGGGGGGGGGGGGGGGGGGGGGGGGGGGGGGGGGGGGGGGGGGGGGGGGGGGGGGGGGGGGGGFGGGGGGGGGGGGGGGGGGGFGFGFGGGGGGGGGGGGGGGGGGGF?AFFFFFFFFFFFFFFFFFFFFFFFFFFFDF;??FFFFFFFFFFD?;?F;FFEFFF>FFFFBFFBFBF9?B?BFF;:??:ADA<B06>96?FF0:1<<>;B2
@M04999:289:000000000-L3R54:1:1101:21814:10952 2:N:0:418
ACTGACTACTGGGGTATCTAATCCTGTTCGCTCCCCACGCTTTCGCTCCTCAGCGTCAGTGACGGCCCAGAGACCTGCCTTCGCCATCGGTGTTCTTCCCGATATCTACACATTCCACCGTTACACCGGGAATTCCAGTCTCCCCTACCGCACTCCAGTCCGCCCGTACCCGGCGCCGATCCACCGTTAAGCGATGGACTTTCACACCAGACGCGACGAACCGCCTACGAGCTCTTTACGCCCAATAAATCCGGATAACGCTTGCACCCTACGTATTACCGCGGCTGCTGGCACGTAGTT
+
CCCCCGGGGGGGGGGGGGGGGGGGGGGGGGGGGGGGFGGGGGGGGGGGGGGGGGGGGGGGGGGGGGGGGGGGGGGGGGGGGGGGGGGGGGGGGGGGGGGGGGGGGGGGGGGGGGGGGGGGGGGGGGGGGGGGGGGGGGGGGGGGGGGGGGGGGGGGGGGGGGGGGGGGGGGGGGGGFG>DGGGGGGGEGGGGGGGGCGGGFFFFFFFFFF??>EEE1BFFD9>>FFF?BFFF9DF2<<AB:>;F(3:AA<:(99?FBF<6B:???BFFFB?<??><3AA<:BF;9>115:??B<814<(6
@M04999:289:000000000-L3R54:1:1101:5290:10965 2:N:0:418
TTGAGACTACACGGGTAGCTAATCCTGTTTGCTCCCCACGCTTTCGCATCTCAGCGTCAGTATCTGTCCAGAAGGCCGCCTTCGCCACCGGTATTCCTCCACATCTCTACGCATTTCACCGCTACACGTGGAATTCTACCTTCCTCTACAATACTCCAGATAACCAGTTTTAAGTGCAATTCCCAGGTTGAGCCCGGGGCTTTCACACCTAACTTAATTATCCGCCTACATGCCCTTTACGCCCAGTCATTCCGATTAACGCTCGCACCCTCCGTATTACCGCGGCTGCTGTCTCGTAGTT
+
CCC?CGGGGGGGFGGGGGGGGGGGGGGGGGGFFGGCGGGGGGGGGGGDGGGGGGGGGGGGGGGGGGGGFGGCGG8FGGGGGGGGGGGGGGGEGGGGGGGGGGG<FCFGGGFGGGGGGGGGDGGGGGGEGFEG:EGGGGGGGFFGGGGGGGGGGGGGGGGGGGGGGGGGGGGGGGGGFF@FGGGGGGGGGGG6EGCG>DC>96FFFFFFFFFFFFFF=FBFFE?=BFFFFFECE336@E<FD;9118(/4<EE38;@DFF2:6:BBF>99??B:91(4:5<<19(236;62:))).5,2(-6
@M04999:289:000000000-L3R54:1:1101:11503:10971 2:N:0:418
TTGAGGACTACTGGGGTATCTAATCCTGTTTGCTCCCCACGCTTTCGCATCTCAGCGTCAGTATCTGTCCAGAAGGCCGCCTTCGCCACCGGTATTCCTCCACATCTCTACGCATTTCACCGCTACACGTGGAATTCTACCTTCCTCTACAATACTCCAGATAACCAGTTTTAAGTGCAATTCCCAGGTTGAGCCCGGTGCTTTCACACCTAACTTAATTATCCGCCTACATGCCCTTTACGCCCAGTCATTCCGATTAACGCTCGCACCCTCCGTATTACCGCGGCTGCTGCCACGGAGT
+
CCCCCGGGGGGGGGGGGGGGGGGGGGGGGGGGGGGGGGGGGGGGGGGGGGGGGGGGGGGGGGGGGGGGGGGGGGGDGGGGGGGGGGFGGGGGG7FGGGGGGGGGGGGGGGGGGGGGGGGGGGGGGGGGGFGGGGGGGGGGGGGGGGGGGGFFFGGGGGGGGGGGGGGGEFGGGGGGFFFGGGGGGGGGGGGGGGGG9C*CAFFFFFFFF>FFFFFF=FFFFFFFDFFFFDBFFFFFEFFC=6@392<EFAEEEEEFF@FFF677013(39B?0:>8<7?BDA<B36>2>?FB).),4(49-
@M04999:289:000000000-L3R54:1:1101:28524:10991 2:N:0:418
CATAGACTACTGGGGTATCTAATCCTGTTCGCTACCCATGCTTTCGAACCTCAGCGTCAGTTACAGACCAGAGAGCCGCCTTCGCCACTGGTGTTCTTCCATATATCTACGCATTCCACCGCTACACATGGAGTTCCACTCTCCTCTTCTGCACTCAAGAAAAACAGTTTCAGCTGCACTTCCCCGGTTAAGCCGAGGGCTTTCACAGCTGACTTGTTCTCCCGCCTGCGTTCGCTTTACGCCCAATAAATCCGGACAACGCTTGCCACCTACGTATTACCGCGGCTGCTGGCACGTAGTT
+
CCCCCGGGGGGGGGGGGGGGGGGGGGGGGGGGGGGGGGGGGGGGGGGGGGGGGGGGGGGGGGGGGGGGGGGGGGGGGGGGGGGGGGGGGGGGGGGGGGGGGGGGGGGGGGGGGGGGGGGGGGGGGGGGGGGGGGGGFGGGGGGGGGGGGGGGGGGGGGGFGFGGGGGGGGGGGGGGFGFGGGGGGGGGGGGFGGGGGGGDFFFFFFFFFFFFFFFFFFA?FFFFFFFFFFFF?@FFDFFFFFFFF@@5AEFFF>F?;F:BFFFFFBFA26??FFF7A:DFABB07029?B?BFFB?:B?BA
@M04999:289:000000000-L3R54:1:1101:15593:11011 2:N:0:418
TAGACTACACGGGTATCTAATCCTGTTTGCTACCCACGCTCTCGAGCATGAACGTCAGTGTTATCCCGGGAGGCTGCCTTCGCTATCGGTATTCCTCCACATCTCTACGCATTTCACTGCTACACGTGGAATTCTACCTCCCTCTGACACACTCTAGTTAGACAGTTTCAAATGCACGTCCCAAGTTGAGCTCGGGGATTTCACATCTGACTGATCTACCCTTCTGCGCTCGCTTTACGCCCAGTAACTCCGATTAACTCTCGCACCCTACGTATCACCGCGTCTGCTGGCACCTATATCC
+
CC,,8,CC@DF7CFEGFC,,CFEFC,6C,C,CC@CEFFEG,F@F,8C+CE@E,E@<,6;6FE,6E<C6:+666@FG,4AAF<?,4BA?FGF,5?FGCFFDGGGGG,AFF7:F7CEE<,4E4EFFF@F,@7,4,9C9ED,@EEFF8,6,@@=C8DDAB,3,@D=38?@,@FG@8=@9++:DG6=8=EAF,,,,5@@C59C*;BF6<EA=;4AE*A9A6A+8A*057*68@(925@27)90>09(/5>))174;(//,.6)/;@?((4(,4(18,).()-.-(((,(()).((.)(.,)).)-
@M04999:289:000000000-L3R54:1:1101:22109:11015 2:N:0:418
GACTACTGGGGTATCTAATCCTGTTCGCTACCCATGCTTTCGAACCTCAGCGTCAGTTACAGACCAGAGAGCCGCCTTCGCCACTGGTGTTCTTCCATATATCTACGCATTCCGCCGCTACACATGGAGTTCCACTCTCCTCTTCTGCACTCAAGAAAAACAGTTTCAGCTGCACTTCCCCGGTTAAGCCGAGGGCTTTCACAGCTGACTTGTTCTCCCGCCTGCGTTCGCTTTACGCCCAATAAATACGGAAAACGCTTGCCACCTACGTATTACCGCGGCTGCTGGCACGTAGTTAGCC
+
CCCCCGGGFGGGGGGGGDGFFGGGGGGGEGGGGGGGGGEGGGDGGGFGGGGGGGGGFGGGGGFCEGGGGGGGGGGGGGGGEGEEEEFAGEFGGGGGGGGCFGGCFGGGGGEGGGGGGGGDGGGGGG8AFA8ECFFGGAFBGGGGGG;;=DGGECDDGDGGGGFCFFFFFCGGGGGGFGB8FG@EGGFFGGGEGGGG>CF>AFFF49AA==?:CFFFFA;=DFDFDFF01;>?FF3>D;@FF6@)7><49??<((41101::,(62?B?:134<7<>A?9>1(,282)4122(.484<A>44
@M04999:289:000000000-L3R54:1:1101:7075:11017 2:N:0:418
GGACTACCGGGGTATCTAATCCTGTTTGCTCCCCACGCTTTCGCATCTCAGCGTCAGTATCTGTCCAGAAGGCCGCCTTCGCCACCGGTATTCCTCCACATCTCTACGCATTTCACCGCTACACGTGGAATTCTACCTTCCTCTACAATACTCCAGATAACCAGTTTTAAGTGCAGTTCCCAGGTTGAGCCCGGGGCTTTCACACCTAACTTAATTATCCGCCTACATGCCCTTTACGCCCAGTCATTCCGATTAACGCTCGCACCCTCCGTATTACCGCGGCTGCTGGCACGGAGTTAGC
+
CCCCCGGGGGGGGGGGGGGGGGGGGGGGGGGGGGGGGGGGGGGGGGGGGGGGGGGGGGGGGGGGGGGGGGGGGGGGGGGGGGGGGGGGGGGGGGGGGGGGGGGGGGGGGGGGGGGGGGGGGGGGGGGGGGGGGGGGGGGGGGGGGGGGGGGGGGGGGGGGGGGGGGGGGFGGGGGGFGFGCDFGGGGGGGGGGGGGGGGGFFFFFFFFFFFFFFFFFFFFBDDFFFFFF;;DEDE9<DDA>;?;@@CCFEE?63?AD:>??;B9BBB???FB?70)6A1;>1;9>?BB:13<?614:04:.
@M04999:289:000000000-L3R54:1:1101:28590:11017 2:N:0:418
GGACTACAAGGGTATCTAATCCTGTTTGCTCCCCACGCTTTCGCATCTCAGCGTCAGTATCTGTCCAGAAGGCCGCCTTCGCCACCGGTATTCCTCCACATCTCTACGCATTTCACCGCTACACGTGGAATTCTACCTTCCTCTACAATACTCCAGATAACCAGTTTTAAGTGCAATTCCCAGGTTGAGCCCGGGGCTTTCACACCTAACTTAATTATCCGCCTACATGCCCTTTACGCCCAGTCATTCCGATTAACGCTCGCACCCTCCGTATTACCGCGGCTGCTGGCACGGAGTTAGC
+
CCCCCGGGGGGGGGGGGGGGGGGGGGGGGGGGGGGGGGGGGGGGGGGGGGGGGGGGGGGGGGGGGGGGGGGGGGGGGGGGGGGGGGGGGGGGGGGGGGGGGGGGGGGGGGGGGGGGGGGGGGGGGGGGGGGGGGGGGGFGGGGGGGGGGGGGG8FGGGGGGGGGGGGGGGFGGGGFFGFGGGGGGGGGGGGDEGGGGGGGFFFFA?FAEFFFB:BEECFFAB@D@FBEEFFFFFFFCFFA@DFEEF?CFFF0171?E?FDB>;>F6<<FFF??<B>DAFFFF031:?:2((.-,322:))-
@M04999:289:000000000-L3R54:1:1101:26065:11032 2:N:0:418
GGACTACTGGGGTATCTAATCCTGTTTGCTCCCCACGCTTTCGCATCTCAGCGTCAGTATCTGTCCAGAAGGCCGCCTTCGCCACCGGTATTCCTCCACATCTCTACGCATTTCACCGCTACACGTGGAATTCTACCTTCCTCTACAATACTCCAGATAACCAGTTTTAAGTGCAATTCCCAGGTTGAGCCCGGGGCTTTCACACCTAACTTAATTATCCGCCTACATGCCCTTTACGCCCAGTCATTCCGATTAACGCTCGCACCCTCCGTATTACCGCGGCTGCTGGCACGGAGTTAGC
+
CCCCCGGGGGGGGGGGGGGGGGGGGGGGGGGGGGGGGGGGGGGGGGGGGGGGGGGGGGGGGGGGGGGGGGGGGGGGGGGGGGGGGGGGGGGGGGGGGGGGGGGGGGGGGGGGGGGGGGGGGGGGGGGGGGGGGGGGGGGGGGGGGGGGGGGGGGGGGGGGGGGGGGGGGGGGGGGGFGFG6DG?GGD6EGGGGG>DGGGGFFFFFFFFEFFFFFFFFFF?BB@DFFFFFFFFEF@CCFFFBFD@@AEFFEE??FFFFFFFFFFFFF?0<FFFFFF<<ABFF69>BBFF:?FF:10,4<<).
@M04999:289:000000000-L3R54:1:1101:22466:11052 2:N:0:418
GGACTGACTACAAGGGTATCTAATCCTGTTCGCTCCCCACGCTTTCGCTCCTCAGCGTCAGTGACGGCCCAGAGACCTGCCTTCGCCATCGGTGTTCTTCCCGATATCTACACATTCCACCGTTACACCGGGAATTCCAGTCTCCCCTACCGCACTCCAGTCCGCCCGTACCCGGCGCCGATCCACCGTTAAGCGATGGACTTTCACACCAGACGCGACGAACCGCCTACGAGCTCTTTACGCCCAATAAATCCGGATAACGCTTGCACCCTACGTATTACCGCGGCTGCTGGCACGTAGT
+
CCCCCGGGGGGGGGGGGGGGGGGGGGGGGGGGGGGGGGGGGGGGGGGGGGGGGGGGGGGGGGGGGGGGGGGGGGGGGGGGGGGGGGGGGGGGGGGGGGGGGGGDGEGGGGGGGGGGGGGGGGGGGGGGGGGGGEGGGGGGGGGGGGGGGGGGGGEEGG8@GGGGGGGGGDGGGGDEFGFGCDGGFGGGFGGCCGGGGGGGAFAFFFFFFFDD?FEEFFF9>>9BFFF?BFF?B>FD9>A@AFFBFF??>A94A?69BFBFF0>B:?FB<:?F?FF:)-(5<4191169>??B0::??:((-
@M04999:289:000000000-L3R54:1:1101:6488:11082 2:N:0:418
GGCGACTACTAGGGTATCTAATCCTGTTCGCTCCCCACGCTTTCGTCCATCAGCGTCAATCGGTATTTAGTAACCTGCCTTCGCAATCGGGGTTCTGTGTAATATCTATGCATTTCACCGCTACACTACACATTCCAGCTACTTCAATACTATTCAAGATTAACAGTATCAACGGCAGTTCTACAGTTAAGCTGCAGGTTTTCACCGCTGACTTATCAACCCGCCTACGGACCCTTTAAACCCAATAAATCCGGATAACGCTCGCATCCTCCGTATTACCGCGGCTGCTGGCACGGAGTT
+
CCCCCGGGGGGGGGGGGGGGGGGGGGGGGGGGGGGGGGGGGGGGGGGGGGGGGGGGGGGGGGGGGGGGGGGGGGGGGGGGGGGGGEGGGGGGGGGGGGGGGGGGGGGGGGGGGGGGGGGGGGGGGGGGGGGGGGGGGGGGGGGGGGGGGGGGGGGGGGGGGGGGGGGGGGGGGGGGFGFGGGGGGGGGGFFGGGGGGGGGFFFFFFFFFAADFAFFFFFFFDFFFF(7@2>BBDFF@CCFFDFF@FF8CEFFFF@FFFF;B<?6>;F;?BBFBF<F?94ABF(7019??07?7<?F>B67
@M04999:289:000000000-L3R54:1:1101:2400:11099 2:N:0:418
TGACTACCGGGGTATCTAATCCTGTTTGCTCCCCACGCTTTCGCATCTCAGCGTCAGTATCTGTCCAGAAGGCCGCCTTCGCCACCGGTATTCCTCCACATCTCTACGCATTTCACCGCTACACGTGGAATTCTACCTTCCTCTACAATACTCCAGATAACCAGTTTTAAGTGCAGTTCCCAGGTTGAGCCCGGGGCTTTCACACCTAACTTAATTATCCGCCTACATGCCCTTTACGCCCAGTCTTTCCGATTAACGCTCGCACCCCCCGTATTACCGCGGCTGCTTGCACGGAGTGTGC
+
CCCCCGGGEGGGGGGGGGGGGGGGGGGGGGGFGGGGGGGGGGGGGGGFGGGGGGGGGGGGGGGGGGGGGGGGGGGGGGGGFEGFGGGGGGGGGGGGFGEEGGGGGGGGGGGGGGDGGGGGGGGGGGCEG<FBAFFGFFGGGFGGGGGGGFGGGFGGGGGGGGGGEDEFGFFFGFFFFGC97CCFG6<CFG?FCGGGGG7CFAAAFFFF):>CEAFFE8>*56-5<817C;3=E8E).(6>B<@())175.3((3249:>??60(,40(1(3:6704<A699(4120)))42<?(4>F().)
@M04999:289:000000000-L3R54:1:1101:3823:11116 2:N:0:418
GTGGACTACCAGGGTATCTAATCCTGTTCGCTCCCCACGCTTTCGTCCATCAGCGTCAATCGGTATTTAGTAACCTGCCTTCGCAATCGGGGTTCTGTGTAATATCTATGCATTTCACCGCTACACTACACATTCCAGCTACTTCAATACTATTCAAGATTAACAGTATCAACTGCAGTTCTACAGTTAAGCTGCAGGTTTTCACCGCTGACTTATCAACCCGCCTACGGACCCTTTAAACCCAATAAATCCGGATAACGCTCGCATCCTCCGTATTACCGCGGCTGCTGGCACGGAGTTT
+
CCCCCGFGGGGGGGGGGGGCFGFFCFFGGCFGGCG@ECFGGGGGGGGGGGGGFGEGGGEGG?CFFFFEGGGGEGGGEGEGGGGG@FCDGFGGGGGGGEAFAAFAAFFFGFFGF9CFCBFCGGCEFEGGGGGGFGGGGGGGGF?EDCDEFEDGGG8@;EFGFFFFGGGGGGGDF,=8;8DFGGGC==FC8CE8E@EGGGGGA5=F?AA>A)>@BFABCFAFF=>=FA9BFA44@FF=;*9=>5(5B@::3CE(6((6(4=;>D(:@;642<<723(456AB(69-191:?:(32)((,4,:5
@M04999:289:000000000-L3R54:1:1101:18083:11132 2:N:0:418
AAGCGGACTACTGGGGTATCTAATCCTGTTCGCTACCCATGCTTTCGAACCTCAGCGTCAGTTACAGACCAGAGAGCCGCCTTCGCCACTGGTGTTCTTCCATATATCTACGCATTCCACCGCTACACATGGAGTTCCACTCTCCTCTTCTGCACTCAAGAAAAACAGTTTCAGCTGCACTTCCCCGGTTAAGCCGAGGGCTTTCACAGCTGACTTGTTCTCCCGCCTGCGTTCGCTTTACGCCCAATAAATCCGGACAACGCTTGCCACCTACGTATTACCGCGGCTGCTGGCACGTAGT
+
CCCCCEEEEGFGGGGGGGGGGGGGGGGFGGGCFGGGGGGFGGGFFGGGGGGFFGGGGGGGGGFFGDFGGCFGGGCFGGGCGGGGGGGDGGGGGFFFAEFGFGGGGEGGGGGGGGGGFGGGGGGGGGGGEFEFCFEEFGGGGGAAFGG8=9FGGEGDFFGCFG=FGGGFEFDGGAFDBD5D?FGGGGGGGGGFGFGDGGDDEFFFFFFFF2@33AFAEF=C6<>FF=>?FDBDDFF>F;@CEFDB><1:?7<AB0(4?>><?FFB03?B2282.8(.3<B)6<09,(46>?3>31()-,4(-
@M04999:289:000000000-L3R54:1:1101:22419:11135 2:N:0:418
GGTGACTACCGGGGTATCTAATCCTGTTCGCTACCCATGCTTTCGTACCTCAGCGTCAGTTACAGACCAGAGAGCCGCCTTCGCCACTGGTGTTCTTCCATATATCTACGCATTCCACCGCTACACATGGAGTTCCACTCTCCTCTTCTGCACTCAAGACAAACAGTTTCAGCTGCACTTCCCCGGTTAAGCCCACGGCTTTCCCAGCTGACTTGTTCTCCCGCCTGCGTTCGCTTTACGCCAAATAAATCCGGACAACGCTTGCCACCTACGTGTTCCCCCGGCTCCTGCCCCGTAGTT
+
@-8BCGGGGGGGGGGGGGGGGGGGGGGGEG@F,CFGGAFGGGGGG,6FGGGGGGGGGGGGGAEFD<FGAF8<,CF<FFGGGGGGCEECFG<FGGGGFGAE5EFFFGGG9FECGG?FGGGGGGGGGGFC,E,9ADFGEF8===1EGG9,@;EGGFGGGGGC,@=FFGGGGGGEGGGG*=?8?F67BCCGDA,EF*1***0CBF>+9**/>6*0<B81*+BEFB=@>@85(/(3,13=;76)66((())7)7756(-9>:21(2((8:)48,57?((5.)6<,3;>(,(,.8,.(3(-(-,)
@M04999:289:000000000-L3R54:1:1101:17023:11148 2:N:0:418
GACTACCAGGGTATCTAATCCTGTTCGCTACCCATGCTTTCGAACCTCAGCGTCAGTTACAGACCAGAGAGCCGCCTTCGCCACTGGTGTTCTTCCATATATCTACGCATTCCACCGCTACACATGGAGTTCCACTCTCCTCTTCTGCACTCAAGAAAAACAGTTTCAGCTGCACTTCCCCGGTTAAGCCGAGGGCTTTCACAGCTGACTTGTTCTCCCGCCTGCGTTCGCTTTACGCCCAATAAATCCGGACAACGCTTGCCACCTACGTATTACCGGGGCGGCTGGCACGTAGTTAGCC
+
CCCCCGGGGGGGGGGGGGGGGGGGGGEGGGGGGGGGGGGGGGGGGGGGGGGGGGGGGGGGGGGGGGGGGGGGGDEGGGGGGGGGGGGGGGGGGGGFGGGFGGFGGGGGGCGAFGGFGGGGGDGGFGGGGGGGGGFFGGGGGFFFGGFFGGFDGF9EGGGGDGGEGGFGGFGGGGGGFFFGGGDGGEFFFGEEGGGCFFGGFFFFFFFAB6EBFFFFFFF9BB9259D=>12?DFEC;@@A;184=EEEFF@6918:234?B??A?<::?(3,)5.6>0(-,3((-4916(3(..(-6-)6)
@M04999:289:000000000-L3R54:1:1101:11069:11210 2:N:0:418
CAGACTACTAGGGTATCTAATCCTGTTCGCTCCCCACGCTTTCGTCCATCAGCGTCAATCGGTATTTAGTAACCTGCCTTCGCAATCGGGGTTCTGTGTAATATCTATGCATTTCACCGCTACACTACACATTCCAGCTACTTCAATACTATTCAAGATTAACAGTATCAACGGCAGTTCTACAGTTAAGCTGCAGGTTTTCACCGCTGACTTATCAACCCGCCTACGGACCCTTTAAACCCAATAAATCCGGATAACGCTCGCATCCTCCGTATTACCGCGGCTGCTGGCACGGATTG
+
CCCCCGGGGGGGGGGGGGGGGGGGGGGGGGGGGGGGGGGGGGGGGGGGGGGGGGGGGGGGGGGGGGGGGGGGGGGGGGGGGGGGGGGGGGGGGGGGGGGGGGGGGGGGGGGGGGGGGGGGGGGGGGGGGGGGGGGGGGGGGGGGGGGGGGGGGGGGGGGGGGGGGGGGGGGGGGGGFGFGGGGGGGGGGGGGGGGGGGGGFFFFFFFFFFFFFFFFFFFFDFFFFFFF>DFFFFFFFFFFFFFFFFFFFFF>90(1;EFFD;;>FFFBFA?F06?FFFFB1>>BFFBFF7?FFF96(4(
@M04999:289:000000000-L3R54:1:1101:18153:11213 2:N:0:418
GACTACTGGGGTATCTAATCCTGTTTGCTCCCCACGCTTTCGCATCTCAGCGTCAGTATCCGTCCAGAAGGCCGCCTTCGCCACCGGTATTCCTCCACATCTCTACGCATCTCACCGCTACACGTGGAATTCTACCTTCCTCTACAATACTCCAGATAACCAGTTTTAAGTGCAATTCCCAGGTTGAGCCCGGGGCTTTCACACCTAACTTAATTATCCGCCTACATGCCCTTTACGCCCAGTCATTCCGATTAACGCTCGCACCCTCCGTATTACCGCGGCTGCTGGCACGGAGTTAGCC
+
CCCCCGGGGGGGGGGGGGGGGGGGGGGGGGGGGGGGGGGGGGGGGGGGGGGGGGGGGGGGGGGGGGGGGGGGGGGGGGGGGGGGGGGGGGGGGGGGGGGGGGGGGGGGGGGGGGGGGGGGGGGGGGGGGGGGGGGGGGGGGGGGGGGGGGGGGGGDGGGFGGGGGGGGGGGGGGFGFGFGGGGGGGGGGGGGDGGGGGGGFFFFFFFFFFFFEF6FEF=@FFFFF9:CFFFFFFFFFF9>@F@@AEFFFFFFFFCC?;6:>BFFF?FFB>:2<FAFF:>F(49>F>?FF?F:6((-(6A<:
@M04999:289:000000000-L3R54:1:1101:18180:11213 2:N:0:418
ATCAAGACTACTAGGGTATCTAATCCTGTTCGCTCCCCACGCTTTCGTCCATCAGCGTCAATCGGTATTTGGTAACCTGCCTTCGCAATCGGGGTTCTGTGTAATATCTATGCATTTCACCGCTACACTACACATTCCAGCTACTTCAATACTATTCAAGATTAACAGTATCAACGGCAGTTCTACAGTTAAGCTGCAGGTTTTCACCGCTGACTTATCAACCCGCCTACGGACCCTTTAAACCCAATAAATCCGGATAACGCTCGCATCCTCCGGATTACCGCGGCTGCTTGCACGGAGT
+
<C@C@FFGGGGC@F<F@FDGCEEF9FAFGF9FFGE:@FFGGDGEGCGEGEEGGGGGGGGEGDFDEBEFCGCEF@A<FFF8=EEF@@:@7=FCF:4FFEGC<FDCFGFFA<?,?FFCE9FGGEG7CFGGGFGGGDC=EGCFG8EG8,,@=;C8DGCFGGGFFFG89=DFDFEEFGGGB8@DFG7FF,3DDEFG9FEGFCGCCF+:;9<A=5@==FFF=FFCF2445549=@2>9=B>B=3@5CF8?@08EFCFFFF9;1(><<11;>B>?0:227((,,-8<<:>09;((:>)412)496((
@M04999:289:000000000-L3R54:1:1101:24555:11217 2:N:0:418
TCTGGACTACAAGGGTATCTAATCCTGTTCGCTCCCCACGCTTTCGTCCATCAGCGTCAATCGGTATTTAGTAACCTGCCTTCGCAATCGGGGTTCTGTGTAATATCTATGCATTTCACCGCTACACTACACATTCCAGCTACTTCAATACTATTCAAGATTAACAGTATCAACGGCAGTTCTACAGTTAAGCTGCAGGTTTTCACCGCTGACTTATCAACCCGCCTACGGACCCTTTAAACCCAATAAATCCGGATAACGCTCGCATCCTCCGTATTACCGCGGCTGCTGGCACGGAGTT
+
CCCCCGGGGGGCFFGGGGGGGGGGGGGGGGEGGGGGGGGGGGGGGGGGGGGGGGGGGGGCFFGGGCGGGGGGGGGGGGGGGGGGGGFGGGGGGGGGGGGGGFFG9FFFGGGGGGCFGGGFDGGDGGFGGGGG?GGGGGGGGGGGGGGGGFGGGGGGGGGFFGGGFGGGGGGGGGGGFGBFGGGGGGGGGGFFFGGG?GGGFFF?AAFEBABFFFFFFFFFFF=22:>2:=@=@>@F26>A)=D;<(6)7)97;903??A@;B13699?97<2(4:?F?>ABF;>BFFB0)3(888?(21,.
@M04999:289:000000000-L3R54:1:1101:11188:11229 2:N:0:418
GACTACTAGGGTATCTAATCCTGTTTGCTCCCCCGCCTTCGCTTCCCAGCCTCAGTATCTGTCCAGAAGGCCGGCTTCGCCTCCGGTACTCCTGCACATCCCTACCTATTTCACCTCCACCCCTGGAATCCTACTTTCCCTCACAATACCCCAAATAACCATTCTTAAGGTCAATTCCCGTGTTGGGGCCGGGGCTTATAATCCCAACCTTAATTTCCAGCCACGTCTACTTTCCCCTCAAGCCCTCTGATTAACGGCCACCCCCTCCCCATTAGCTCTGCCGCGTGCCCGGAGTGGAACG
+
C9B,C@@6;<,6,;<,6EFG,;6C,,;;C@,,,7+C+,8FFG,C,,,,;<,CEFG,,CF,@F9,6@,66,,9+76+8EFFG,,BF+8@,C,,C,,,A,E,:,,C,,,9?C5,A?,,4,AE,++A+4?<F,,,,,,74@AD=8DF,2,,@,6=C+,@,@,6,,7,76E8,,3@=,+7+6++0+5@63+4+489:***42+++++1*3/?(0***++4*++/;((0(,(,(91;))7)/(,)/))/((,(/4??).1(((-(((-(72??(((,9)).)-))).,((-4((.32(,-((..,(
@M04999:289:000000000-L3R54:1:1101:9409:11233 2:N:0:418
GGACTACCAGGGTATCTAATCCTGTTTGCTCCCCACGCTTTCGCATCTCAGCGTCAGTATCTGTCCAGAAGGCCGCCTTCGCCACCGGTATTCCTCCACATCTCTACGCATTTCACCGCTACACGTGGAATTCTACCTTCCTCTACAATACTCCAGATAACCAGTTTTAAGTGCAATTCCCAGGTTGAGCCCGGGGCTTTCACACCTAACTTAATTATCCGCCTACATGCCCTTTACGCCCAGTCATTCCGATTAACGCTCGCACCCTCCGTATTACCGCGGCTGCTGGCACGGAGTTAGC
+
CCCCCGGGGGGGGGGGGGGGGGGGGGGGGGGGFGGGGGGGGGGGGGGGGGGGGGGGGGGGGGGGGGGGGGGGGGGGGGGGGDGGGGGGGGGGGGGGGGGGGGGGGGGGGGGGGGGGGGGGGGGGGGGGDGGGGGGGDGGGGGGGGGFGGGGGGGGGGGGGGGGGFGGGFGGGFGGGFGBDADGGGGGCEFFEGG5CDGFFFFFFFFFFFFFFFFFFFFFFAD@FFFFFFB@:EFEFFFFEBFFFFFEFFFED@FFFE@BFF>B>F>:11<>BFFFFFFF>29;BBFFF:::?(3,-40:<)
@M04999:289:000000000-L3R54:1:1101:25841:11292 2:N:0:418
CGGGGGACTACTAGGGTATCTAATCCTGTTTGCTCCCCACGCTTTCGCATCTCAGCGTCAGTATCTGTCCAGAAGGCCGCCTTCGCCACCGGTATTCCTCCACATCTCTACGCATTTCACCGCTACACGTGGAATTCTACCTTCCTCTACAATACTCCAGATAACCAGTTTTAAGTGCAATTCCCAGGTTGAGCCCGGGGCTTTCACACCTAACTTAATTATCCGCCTACATGCCCTTTACGCCCAGTCATTCCGATTAACGCTCGCACCATCCGTATTACCGCGGCTGCTGGCACGGAGT
+
CCC8CGEGCDFGCDE<CCFCCFGAA<EDFEGGGGGGGGGGGEFGGGGGGGGGGGFGGGGGGGGGGGGFFGGGGGGGGGGGGGGGGGGGGFGGGCFGGGGGGGGGGGGGGGGGGGGDGGGGGGGGGGDGGFGGGGGGGGFGGDFGGGGGGGGGGGFFGGGGGGGGGGGGEGAFFFGGFCFGGGGG9CE:FGGGGGFGG4DDBBFAAFFFF?=EEFFFFCFCFFF)6<@FFFFFCE@@@DFFFFFBBFFB?A<4AAF23(429?>239>FF>(556(,317ADF6((-(-,4:)2:0,4(((,
@M04999:289:000000000-L3R54:1:1101:27850:11292 2:N:0:418
GACTACTAGGGTATCTAATCCTGTTCGCTCCCCACGCTTTCGTCCATCAGCGTCAATCGGTATTTAGTAACCTGCCTTCGCAATCGGGGTTCTGTGTAATATCTATGCATTTCACCGCTACACTACACATTCCAGCTACTTCAATACTATTCAAGATTAACAGTATCAACGGCAGTTCTACAGTTAAGCTGCAGGTTTTCACCGCTGACTTATCAACCCGCCTGCGGACCCTTTAAACCCAATAAATCCGGATAACGCTCGCATCCTCCGTATTACCGCGGCTTCTGGCCCGGAATTAGCC
+
@CCCCEFA<FGGFGFGFGFEGF9CFEFCBECGGGG:CCFGGGFEEEGFF9AEEEEGDE<@FGGGGGFGGFGEGGFGGGGGG@FGGGGG>>FGGFGGGGFGA9?,4ECFC<FGGGFGGG@CFGGGGFFFGFGGGGGFGEGGGFF;DEFFCDFDGGGCEFGFGCDE;DDEGFE6CEGGFGFGGFCAFFGGGFCFGGGGCCG9EFF5@>DEBEFE5CFF@FFFEADBFA>@>F9BFBCEEE@BDFFFFEEC;1747;A@F@02>>F:9?)-23,(.8ABFF>9>9(((.)5)((-1-,(420,5
@M04999:289:000000000-L3R54:1:1101:12546:11303 2:N:0:418
TTGTGACTACATGTGTATCTAATCCTGTTTGCCCCCCACGCTTTCGCACCTCAGCGTCAGTATCTGTCCAGATGGCCGCCTTCGCCACCGGCATTCCTCCATATCTCTACGCATTCCACCGCTACACGTGGACTTCTACCTTCCTCTACAATACTCCAGATAACAAGTTTTACGTGCAATTCCCAGTGTGAGCCCGTGGCTCCCATACCTAACTTAATTATCTGCCGACATGCCCTTCACGCCCAGTCATTCCGATTCACGCTAGCACCCTCTGTCTTACGGCGCCAGCAGGCACGGAGTT
+
<<,A,;<;,C,,;6,<@6;,,,<;,CF=C,,;,;DBG77:@6F<F,,,++66,,C+B,@@6,CFGFFG,FE9,9AEE7>:F7ADB,CC,@+++4CE9,,,A,95,,@5;5A+:4?,999,44@+89,448++,44>,>EGGAD8,,E23,,,7DDF,=DEGG,,,2,,67=A,6=C*++?:++@,@,,75,@68:705*<6**39+*37*:@D+=A41+0=C*867(592()///;((/;(61(,6@EA?<C)(322)).4((((,-.(-41())).)-)3((,(((-3((-(61-((41(
@M04999:289:000000000-L3R54:1:1101:19098:11355 2:N:0:418
ACAGACTACTCGGGTATCTAATCCTGTTCGCTACCCATGCTTTCGAACCTCAGCGTCAGTTACAGACCAGAGAGCCGCCTTCGCCACTGGTGTTCTTCCATATATCTACGCATTCCACCGCTACACATGGAGTTCCACTCTCCTCTTCTGCACTCAAGAAAAACAGTTTCAGCTGCACTTCCCCGGTTAAGCCGAGGGCTTTCACAGCTGACTTGTTCTCCCGCCTGCGTTCGCTTTACGCCCAATAAATCCGGACAACGCTTGCCACCTACGTATTACCGCGGCTGCCGGCACGTAGTT
+
CCCCCGGGGGGGGGGGGGGGGGGGGGGGGGGG@@CEEGGGGGGGGGGGGGGGGGGGGGGGGGGGGGGGGGGGGGGGGGGGGGGGGGGGGGGGGGGGGGGGGGGGGGGGGGGGGGGGGGGGGGGGGGGGGGGCFGGGGGGGGGGGGGGGGGGGGGGGGGGFGGGGGGGGGGGGGGGGFGFGGGGGGGGGGGGGGDGGGGGGFFFFFFFFFF@FFFFFFFFFFDFFFFFFFFFFFFFFFFF:?;FD;DEFFCFFFFFFFFF>FFFFF:BB?BF?14<AFAA6(1211766(,419B:376:9
@M04999:289:000000000-L3R54:1:1101:27036:11357 2:N:0:418
CGACTACTCGGGTATCTAATCCTGTTCGCTCCCCACGCTTTCGTCCATCAGCGTCAATCGGTATTTAGTAACCTGCCTTCGCAATCGGGGTTCTGTGTAATATCTATGCATTTCACCGCTACACTACACATTCCAGCTACTTCAATACTATTCAAGATTAACAGTATCAACGGCAGTTCTACAGTTAAGCTGCAGGTTTTCACCGCTGACTTATCAACCCGCCTACGGACCCTTTAAACCCAATAAATCCGGATAACGCTCGCATCCTCCGTATTACCGCGGCTGCTGGCACGGAGTTAGC
+
CCCCCGGGGGGGGGGGGGGGGGGGGGGGGGGGGGGGGGGGGGGGGGGGGGGGGGGGGGGGGGGGGGGGGGGGGGGGGGGGGGGGGGGGGGGGGGGGGGGGGGGGGGGGGGGGGGGGGGGGGGGGGGGGGGGGGGGGGGGGGGGGGFGGGGGGGGGGGGGGGGGGGGGGGGGDEGGGFGFGGGGGGGGGGGGGGGGGGGGGFFFFDDFFFFFFFFFFFFFFFFFFFFFFFFFFFFFFFFFFFFFFFEFFFFB@;D@FFFFF?BFFFF7?A:BBF<BFFF:B2>>6>F??:BFFFFB>BFDD4
@M04999:289:000000000-L3R54:1:1101:15872:11394 2:N:0:418
GACTACAAGGGTATCTAATCCTGTTCGCTCCCCACGCTTTCGTCCATCAGCGTCAATCGGTATTTAGTAACCTGCCTTCGCAATCGGGGTTCTGTGTAATATCTATGCATTTCACCGCTACACTACACATTCCAGCTACTTCAATACTATTCAAGATTAACAGTATCAACGGCAGTTCTACAGTTAAGCTGCAGGTTTTCACCGCTGACTTATCAACCCGCCTACGGACCCTTTAAACCCAATAAATCCGGATAACGCTCGCATCCTCCGTATTACCGCGGCTGCTGGCACGGACTTAGCC
+
CCCCCGGGGGGGGGGGFGGGGGFGGGGGGGGGGGGGGGGGGGGGGGGGGGGGGGGGGGGGGGGGGGGGGGGGFGGGGGGGGFFGGGGGGGGGGGFGGGGGGGGGFGGGGGGGGGGGGGGGGGGGFFGGGGGGEFFGGGGGFGGGFGGGGFFGGEGFGEFGGGGGGGGGGGGEEGGGFDFGDFGGGGGGGGGGGGGFGCGFFCA?FFFFFFFFFFFFF;BBFB2AF>>D=@@D=FEFEE@DD;3@FFEF@;B@F@FFF13;B>F:3258?B12.5<:<:9>9>BF6,35?0<:;;(33)-64
@M04999:289:000000000-L3R54:1:1101:24547:11399 2:N:0:418
TTGAGACTACAAGGGTATCTAATCCTGTTCGCTCCCCACGCTTTCGTCCATCAGCGTCAATCGGTATTTAGTAACCTGCCTTCGCAATCGGGGTTCTGTGTAATATCTATGCATTTCACCGCTACACTACATATTCCAGCTACTTCAATACTATTCAAGATTAACAGTATCAACGGCAGTTCTACAGTTAAGCTGCAGGTTTTCACCGCTGACTTATTAACCCGCCTACGGACCCTTTAAACCCAATAAATCCGGATAACGCTCGCATCCTCCGTATTACCGCGGCTGCTGGCACGGAGTT
+
CC@CCGGGGGGGGGGGGGGGGGGGGGGGGGDGGGGGGGGGGGGGGGGGGGGGGGGGGGGGGGGGGGGGGGGGGGGGGGGGGGGGGGGGGGGGGGGFFGGGGGFGCGGGAEGGGGGGGGGGGGGGGGGGGGGFGGGGGGGGGDGGGGGGGGGGGGGGGGGGGGGGGGGGGGGFFGGGFG>DFGGGGGGGGGFGFGGGGGDDFFFFFFFFFFA):FFFFFFCB=>B===@DF25@@DDB=EF4>/6@@FFAEFCE0908?93;9<81096>>?A<(-4<?<AB:>99>97:???67240(7<4
@M04999:289:000000000-L3R54:1:1101:23757:11403 2:N:0:418
CGGGACTACAAGGGTATCTAATCCTGTTTGCTCCCCACGCTTTCGCATCTCAGCGTCAGTATCTGTCCAGAAGGCCGCCTTCGCCACCGGTATTCCTCCACATCTCTACGCATTTCACCGCTACACGTGGAATCCTACCTTCCTCTACAATACTCCAGATAACCAGTTTTAAGTGCAATTCCCAGGTTGAGCCCGGGGCTTTCACACCTAACTTAATTATCCGCCTACATGCCCTTTACGCCCAGTCATTCCGATTAACGCTCGCACCCTCCGTATTACCGCGGCTGCTGGCACGGAGTTT
+
CCC?CFGGGGEGFFGGFGGGGGGGEEGGGGGGGGGGGGGGGGGGGGGDGGGGGGGGGGGGGGGGGGGGGGGGGCFEGGGGGGGGGGGGGGGGGGGGGGGGGF<FGGGGGGGGGGGGGGGGGGGGGGGED@FEFFGGFFGGFEEGFGGFGFGGGGFFDFFGGGGGGGGGGGGGGGGGF97DFFGGFGGGCGGFCFE*;CDGFFFFFFAD:B3>EFFF?CFCFF@F>@?BF:C@@FEFEECB;>@F0=E<56<C;0<;?EF?F?B>F00360:?>?((5)6)(-((((3:>0((482(,3:<)
@M04999:289:000000000-L3R54:1:1101:4709:11413 2:N:0:418
GTGCCTACTCGGGTATCTAATCCTGTTTGCTACCCACGCTTTCGAGCATGAACGTCAGCGTTATCCCAGGAGGCTGCCTTCGCCATCGGTGCTCCTCCACATCTCTACGCATGTCACTGCTACACGTGGAATTCTACCTCCCTCTGACACACTCTAGTTAGACAGTGTCAAATGCACGCCCCAAGTTGAGCTCGTGGATTTCACATCTGACGTATCTAACCGTGTGCGCTCGCTTTACGCCGAGTAATTCCGAGTAACGCTCGCACCCTACGTATTACCGCGGCTGCTGGCACTCAGTT
+
@BB,6CFFG,,8CFGAA9,,,;,CEC<,<CDF<F,,B7F,B,6C,C,7,C@EF8:C7,,@66@,CC8<,,F,@:96@B9,=ACE:@@=FC,+C,9<<==E?FF,,,,9DF:F+?@FDECF,9;FF+9,++,,,9@FAF8EF+811===D?8+6DD,;@83=A,7,+,6@88EAA?ADC*+6?C=,33,3@899++5@+7*91+?B96BE<E589@4A6@=9=5)))1<(:59=2(:CCD)4((.2())66;30(,,.)3(((49;991(3<?372(-693;,(-1,8.804(,(((46)
@M04999:289:000000000-L3R54:1:1101:19740:11447 2:N:0:418
GCTCCGACTACTGGGGTATCTAATCCTGTTCGCTCCCCACGCTTTCGTCCATCAGCGTCAATCGGTATTTAGTAACCTGCCTTCGCAATCGGGGTTCTGTGTAATATCTATGCATTTCACCGCTACACTACACATTCCAGCTACTTCAATACTATTCAAGATTAACAGTATCAACGGCAGTTCTACAGTTAAGCTGCAGGTTTTCACCGCTGACTTATCAACCCGCCTACGGACCCTTTAAACCCAATAAATCCGGATAACGCTCGCATCCTCCGTATTACCGCGGCTGCTGGCACGGAGT
+
CCCCCGGGGGGGGGGGGGGGGGGGGGGGGGGGGGGGGGGGGGGGGGGGGGGGGFGGGGGGGGGGGGGGGGGGGGGGGGGGGGGGGGGGGGGGGGGGGGGFGGGGGGGGGGGGGGGGGGGGGGGGGGGGGGGGGGGFFGGGGGGGGGGGGGGGGGGGGGGGGGGGGGGGGGGGGGGGFGFDFCGGGGGGGGGGGGGGGGGF3;FFFFFFFFFBBFFCC>FF@BF29=@@@F9@DBBFFF@FFFFFFFFFFFFE3@@;6@<E7?9?F>FF?>7?A?34:70<AA?9;3004?BBFF:7?609-
@M04999:289:000000000-L3R54:1:1101:20024:11449 2:N:0:418
CGACTACAAGGGTATCTAATCCTGTTTGCTCCCCACGCTTTCGCATCTCAGCGTCAGTATCTGTCCAGAAGGCCGCCTTCGCCACCGGTATTCCTCCACATCTCTACGCATTTCACCGCTACACGTGGAATTCTACCTTCCTCTACAATACTCCAGATAACCAGTTTTAAGTGCAATTCCCAGGTTGAGCCCGGGGCTTTCACACCTAACTTAATTATCCGCCTACATGCCCTTTACGCCCAGTCATTCCGATTAACGCTCGCACCCTCCGTATTACCGCGGCTGCTGGCACGGAGTTAGC
+
CCCCCGGGGGGGGGGGGGGGGGGGGGGGGGGGGGGGGGGGGGGGGGGGGGGGGGGGGGGGGGGGGGGGGGGGGCGGGGGGGGGEGFGGGGGGGGGGGGGGGGGGGGGGGGGGGGGGGGGGGGGGGGGGGGGGGGGGGGGGGGGGGGGGGGGGGGGGGGGGGGGGEGGGGGGGGGGGFGFGGGGGEFGGFFCEEDGGGGGGFFFFFFFFFFFFFFFFEFFEFDFFFFFE4BFBB=EFFFFFFFFFEAFFFFFF;<DFFD;;?FB>>>:6?B>F6:?FDFB>(4>>FFBF?6231929::4<5
@M04999:289:000000000-L3R54:1:1101:18656:11450 2:N:0:418
TCTCCGACTACCAGGGTATCTAATCCTGTTTGCTCCCCACGCTTTCGCATCTCAGCGTCAGTATCTGTCCAGAAGGCCGCCTTCGCCACCGGTATTCCTCCACATCTCTACGCATTTCACCGCTACACGTGGAATTCTACCTTCCTCTACAATACTCCAGATAACCAGTTTTAAGTGCAGTTCCCAGGTTGAGCCCGGGGCTTTCACACCTAACTTAATTATCCGCCTACATGCCCTTTACGCCCAGTCATTCCGATTAACGCTCGCACCCTCCGTATTACCGCGGCTGCTGGCACGGAGT
+
CCCCCGGGGGGGGGGGGGGGGGCGGGGGGGGGGGGGGGGGGGGGGGGGGGGGGGGGGGGGGGGGGGGGGGGGGGGGGGGGGGGGGGGGGGGGG7FFGGGGGGGGFGGGGGGGGGGGGGGGGGGGGGGGGGGDGGFGGGGGGGGGGGGGGGGGGGGGGGGGGGGGGGGGGGGGGGGGFGFFGGGGGGFGGGGGGGGGGGGGBDFFFFFFFDFFFFFFFFFFFFFFFFFFFDFFFF8@FDFFFFFFFF?EFFFFFFFFFFFFAFFFF;BBFFFFF?F:0:2<BABF90>FFFB?>BFF:>0--
@M04999:289:000000000-L3R54:1:1101:27411:11453 2:N:0:418
TGGTAGATTACCCGGGTATCTAATCCTGTTCGCTCCCCACGCTTACGTCCACCAGCGCCAATCGGGTCTTAGTAACCGGCATTCGCAATGGGGGTCCTGTGCAATCCCTCTGCATTTCACCGCTCCACTGCACATCCCAGCTACTTCACTACTATTCAAGTTACACAGTATCAACGGCAGTTCTAGAGTTAAGCTGCAGGTTTCCAACGCTGACTTATCAACCCGCCTACGGCCCCTTTAAACCCAATAAACCCGGTTAAGCCTCGCACCCTCCGAATGCCGGGGCTTGCGGCCACGGTAT
+
-@<@,@,,<,C,,@@CFCFA6@,-;;@@CE,,+BE@F7,8+@@F@8:C,B,,,6,C++6+66,,,6,+,,,,<6<FF++@+@,,,B:>4,=B,+8+:,:,,,,,9,4,,,44,,C?9?AE,4@++8,,?,,A83;,@,@,,6,@DA8E=EF?,2=,>=,,,,,,7=,@A:C:A,5;***<;+5,,,,<@B7,5D,94;F*;A@9+4+25(0--)0+91+0+:31.3(6730((64(/()2)..((4(428)).((,4(14))((.((,19((3401-(().(-(-,((,(--(,-(((((-
@M04999:289:000000000-L3R54:1:1101:13879:11470 2:N:0:418
GGACTACCGGGGTATCTAATCCTGTTTGCTCCCCACGCTTTCGTATCTCAGCGTCAGTATCTGTCCAGAAGGCCGCCTTCGCCACCGGTATTCCTCCACATCTCTACGCATTTCACCGCTACACGTGGAATTCTACCTTCCTCTACAATACTCCAGATAACCAGTTTTAAGTGCAATTCCCAGGTTGAGCCCGGGGCTTTCACACCTAACTTAATTATCCGCCTACATGCCCTTTACGCCCAGTCATTCCGATTAACGCTCGCACCCTCCGTATTACCGCGGCTGCTGGCACGGAGTTAGC
+
CCCCCGGGGGGGGGGGGGGGGGGGGGGGGGGGGGGGGGGGGGGGGGGGGGGGGEGGGGGGGGGGGGGGFGGGGGGGGGGGGGGGGGGEGDGGGGGGGGGGGGFGGGGGGGGGGGGGGGGGGGGGGGGGGGGGGGGGGGGGGGGGGGGDGGGGGGGGGGGGGGGGGGGGFFGGGGGGFGFGGGGGGGGGGGGFGDGGGGGGFFFFFFFFEFFFFFFFFFFEEFFFFFFEEFFFFFFFF?DFF?DEFFFEFFFD;;;BF?><?FFFFFFFF?6<?::AFDFFB9B>BBFF:BBB?006:BDA2
@M04999:289:000000000-L3R54:1:1101:3342:11491 2:N:0:418
TACGACTACTGGGGTATCTAATCCTGTTCGCTACCCATGCTTTCGAACCTCAGCGTCAGTTACAGACCAGAGAGCCGCCTTCGCCACTGGTGTTCTTCCATATATCTACGCATTCCACCGCTACACATGGAGTTCCACTCTCCTCTTCTGCACTCAAGAAAAACAGTTTCAGCTGCACTTCCCCGGTTAAGCCGAGGGCTTTCACAGCTGACTTGTTCTCCCTCCTGCGTTCGCTTTACGCCCAATAAATCCGGACAACGCTTGCCACCTACGTATTACCGCGGCTGCTGGCACGTAGTT
+
CCCCCGGGGGGFGGC;FFGGGGGGGFGGAEFG7BGFEFC@FGGGG8CFEFGG8FCB@FGGGDFGGGFGGG<F8FGGG7FGCEFEGCEGG8FGGGGGGFC<<@FCCDFFGG7?FGFGGGA@F@=FGGDDD<=F4>EGEGFGGGGGGGF==CDFFF=,6EF8@FF8E8CCFGGGGCG?FGF?FFFFEGCG>EFGCCEG>4CCA4AAAFF4))*:AC88>A6>FF(5@55@924?@FD@66C5(:1::;3<)7CE@1<FF?19;:20?F4<B<7:6:D904A42136;;;??33((544(.4)
@M04999:289:000000000-L3R54:1:1101:17334:11511 2:N:0:418
TTCCCGACTACCGGGGTATCTAATCCTGTTTGCTCCCCACGCTTTCGCATCTCAGCGTCAGTATCTGTCCAGAAGGCCGCCTTCGCCACCGGTATTCCTCCACATCTCTACGCATTTCACCGCTACACGTGGAATTCTACCTTCCTCTACAATACTCCAGATAACCAGTTTTAAGTGCAATTCCCAGGTTGAGCCCGGGGCTTTCACACCTAACTTAATTATCCGCCTACATGCCCTTTACGCCCAGTCATTCCGATTAACGCTCGCACCCTCCGTATTATCGCGGCTGTGGGCACGGACT
+
CCCCCGGGGGGGGGGGGGGGGGGGGGGGGGGGGGGGGGGGGGGGGGGGGGGGGGGGGGGGGGGGGGGGGGGGGGGGGGGGGGGGGGGGGGFGGFGGGGGGGGGGGGGGGGGGGGGGGGGGGGGGGGGGGGGGGGGGGGGGGGGGGGGGGGGGGGGGCFGGDGGGGGGGGGGGGGGGFGCGGGGGGGGDGGGGGGGF7DDGBAFFFFFFEF@EEFFFFFFCFEE??FF<0;;EEFEFE@@CC@F6>@08?FF<AFFF???FA?>B:>BB>9:BFFF:<B064<:?>6091(((-1:<:02(-
@M04999:289:000000000-L3R54:1:1101:24856:11526 2:N:0:418
GGACTACCCGGGTATCTAATCCTGTTTGCTCCCCACGCTTTCGCATCTCAGCGTCAGTATCTGTCCAGAAGGCCGCCTTCGCCACCGGTATTCCTCCACATCTCTACGCATTTCACCGCTACACGTGGAATTCTACCTTCCTCTACAATACTCCAGATAACCAGTTTTAAGTGCAATTCCCAGGTTGAGCCCGGGGCTTTCACACCTAACTTAATTATCCGCCTACATGCCCTTTACGCCCAGTCATTCCGATTAACGCTCGCACCCTCCGTATTACCGCTGCTGCTGGCACGGAGTTAGC
+
C@CCCGGFGGGGGGGGGGGGGGGGGGGGGGGGGGGGGGGGGGGGGDGFGGGGGGGGGGGFGGGGGGGGGGGGGGGGGGGGGGGGGGGGGFGGGGGGFEGGGGGGGGGGGGGGGGGGGGGGGGGGGFGGDGGGGGFGGGGGGGGFGGGFFGGGGGGGGFGFGGGGGFFG8DGGGGGGFGFGG?FGGGGGGGFDCEGCGGGGFFFFFFFFFFCCBFFFE6=C;=@F@B:C3;41=@F93(6>0(16=4CEFF8;?D;EF116?FF(4046<?0::7>>FFBF(4;?D??27?0>B03(-3<A)
@M04999:289:000000000-L3R54:1:1101:4308:11549 2:N:0:418
GTACGACTACTAGGGTATCTAATCCTGTTCGCTACCCATGCTTTCGAGCATGAACGTCAGTGTTATCCCAGGAGGCTGCCTTCGCCATCGGTATTCCTCCACATCTCTACGCATTTCACTGCTACACGTGGAATTCTACCTCCCTCTGACACACTCTAGTTAGACAGTTTCAAATGCACGTCCCAAGTTGAGCTCGGGGATTTCACATCTGACTTATCTAACCGTCTGCGCTCGCTTTACGCCCAGTAATTCCGATTAACGCTCGCACCCTACGTATTACCGCGGCTGCTGGCACGTAGTT
+
CCCCCGGGGGGGGGGGGGGGGGGGGGGGGGGGGGGGGGGGGGGGGGGGGGGGGGGGGGGGGGGGGGGGGGGGGGGGGGGGGGGGGGGGGGGGDGGGGGGGGGGGGGGGGGGGFGGGGGGGGGGGGGGGGGGGFGGGGGGGGGGGGGGGGGGGGGEGGGGGFGGGGGGGGGGGGGGCFCFGFDGGGFGGGGGGGGGGGDGGFFFFFFFFFFFFFFFFFFFFFFDF>@B9CFFFFF@DFFEFFFFBFFFFFFFFF@61<<?CF0,66>09BF?BF?FBF?FFB17>6;6>??D7:(814<<?6
@M04999:289:000000000-L3R54:1:1101:3902:11549 2:N:0:418
GACTACTAGGGTATCTAATCCTGTTCGCTACCCATGCTTTCGAACCTCAGCGTCAGTTACAGACCAGAGAGCCGCCTTCGCCACTGGTGTTCTTCCATATATCTACGCATTCCACCGCTACACATGGAGTTCCACTCTCCTCTTCTGCACTCAAGAAAAACAGTTTCAGCTGCACTTCCCCGGTTAAGCCGAGGGCTTTCACAGCTGACTTGTTCTCCCGCCTGCGTTCGCTTTACGCCCAATAAATCCGGACAACGCTTGCCACCTACGTATTACCGCGGCTGCTGGCACGTAGTTAGCC
+
CCCCCGGGGGGGGGGGGGGGGGGGGGGGG@FFGGGGGGGGGGGGGGGGGGGGGGGGGGGGGGGGGGGFGGGGGGGGGGGGGGGGGGGGGGGGGGGGGGGGGGGGGGGGGGGGGGGGGGGGGGGGGGGGGGGGGGGGGGGGGGGGGGGGGGGGGGGFBFGGGGGGGFFGGFGGGGGGFGFGGGCEGGEFFGGGGGGGGGGGFFFFAFFFFFFFEFFFFFF@FFFDB>@FFFFF??9>@FBE@<F8<>C?EFB0;>0<>F?B??BAF6:?FBFDB:BFFBF042>FBBD0::?6,(344<4<3
@M04999:289:000000000-L3R54:1:1101:14864:11578 2:N:0:418
GACTACCGGGGTATCTAATCCTGTTTGCTCCCCACGCTTTCGCATCTCAGCGTCAGTATCTGTCCAGAAGGCCGCCTTCGCCACCGGTATTCCTCCACATCTCTACGCATTTCACCGCTACACGTGGAATTCTACCTTCCTCTACAATACTCCAGATAACCAGTTTTAAGTGCAATTCCCAGGTTGAGCCCGGGGCTTTCACACCTAACTTAATTATCCGCCTACATGCCCTTTACGCCCAGTCATTCCGATTAACGCTCGCACCCTCCGTCTTACCGCGGCTGCTGGCACGGAGTTAGCC
+
CCCCCGGGGGGGGGGGGGGGGGGGGGGGGGGGGGGGGGGGGGGGGGGGGGGGGGGGGGGGGGGGGGGGGGGGGGGGGGGGGGGGGGGGGGGGGGGGGGGGGGGGGGGGGGGGGGGGGGGGGGGGGGGGGGGGGGGGGGGGGGGGGGGGGGGGGGGGGFGGGGGGGGGGGGGGGGGGFGFGGGGGGFGGGGGGGGEGGGGGFFFFFFFFFF?EFFFFFFFFFFF=DEEE;@FFFEFF6?BFFF;@9CCFF@??<1<>?F?BBB6>;6(8?;<(,3)<B69(3626::?(67?:9(4:14267
@M04999:289:000000000-L3R54:1:1101:13509:11578 2:N:0:418
GGACTACTCGGGTATCTAATCCTGTTCGCTCCCCACGCTTTCGTCCATCAGCGTCAATCGGTATTTAGTAACCTGCCTTCGCAATCGGGGTTCTGTGTAATATCTATGCATTTCACCGCTACACTACACATTCCAGCTACTTCAATACTATTCAAGATTAACAGTATCAACGGCAGTTCTACAGTTAAGCTGCAGGTTTTCACCGCTGACTTATCAACCCGCCTACTGACCCTTTAAACCCAATAAATCCGGATAACGCTCGCATCCTCCGTATTACCGCTGCTGCTGGCACGGAGTTAGC
+
CCCCCGGGGGGGGGGGGGGGGGGGGGGGGGG:FFGGGGGGGGGGGGGGGGGGGGGGGGGGGGGGGGGGGFGGGGGGGGGGGGDGDGGDGGFGGGGFGFDGGGFFGGGGGGGGGGCDGGGGGGGGGGGGGCGGGGFGGGGGGGGGGGGGGFFGGGCFGGGGGFCGGGGGDAFG>EGGFD?FGGGGGEFGGGGGGGFDFCCFFFFBDDEF5@AAEFFFCFAA?AAFFF*>?BBDFDFEFC=F59?DFF6?EFF0?1;AE;;?D9;BBB??DF68<::9<A?F2;B?0>>0>::<471(446<4
@M04999:289:000000000-L3R54:1:1101:16386:11600 2:N:0:418
GGACTACAAGGGTATCTAATCCTGTTTGCTCCCCACGCTTTCGCATCTCAGCGTCAGTATCTGTCCAGAAGGCCGCCTTCGCCACCGGTATTCCTCCACATCTCTACGCATTCACCGCTACACGTGGAATTCTACCTTCCTCTACAATACTCCAGATAACCAGTTTTAAGTGCAATTCCCAGGTTGAGCCCGGGGCTTTCACACCTAACTTAATTATCCGCCTACATGCCCTTTACGCCCAGTCATTCCGATTAACGCTCGCACCCTCCGTATTACCGCGGCTGCTGGCACGGAGTTAGCC
+
CCCCCGGGGGGGGGGGGGGGGGGGGGGGGGGGGGGGGGGGGGGGGEGGGGGGGGGGGGGGGGGGGGGGGGGGGGGGGGGGGGGGGGGGGGGGGGGGGGGGGGGGGGGGGGGGGGGGGGGGGGGGGGGGGGGGGGGGGGGGGGGGGGGGGGGGGGGGGGGGGGGGGGGGGGGDDGGGFGFGGGGGGGGGGGGGGGGGGGGGFFFFFFFFFEFFFFFFFFFFF@FFFEEFFBFEFFEFFFFE@FFFFFEFCEFF?<EE;9@D>FFFF?FFBFFFF?DBFFFF(796<B?B?F<F>>;B:).64
@M04999:289:000000000-L3R54:1:1101:22624:11612 2:N:0:418
GGACTACTGGGGTATCTAATCCTGTTCGCTCCCCACGCTTTCGCTCCTCAGCGTCAGTGACGGCCCAGAGACCTGCCTTCGCCATCGGTGTTCTTCCCGATATCTACACATTCCACCGTTACACCGGGAATTCCAGTCTCCCCTACCGCACTCCAGTCCGCCCGTACCCGGCGCCGATCCACCGCTAAGCGATGGACTTTCACACCAGACGCGACGAACCGGCTACGAGCTCTTTACGCCCAATAAATCCGGATAACGCTTGAACCCTACGTATTACCGCGGCTGCTGGCACGTAGTTAGC
+
CCCCCGGGGGGGGGGGGGGGGGGGGGGGGGGGGGGGGGGGGGGGGGGGGFGGGGGGGGGGGGGGGGGGGGGGGGGGGGGGGGGGGGGGGGGGGGGGGGGGGGGGGFGGGGGGGGGGGCFGGGGGGGGGGGGGGGGGGGGGGGGGGGGGGGGGGGGGGGGGGGGGGGEC,CEGGGGEBDEGGFFGGDEGAE57*=AFF=FFCAFAA>)5=B99;>BB>@F9)(43?FB(,91?>FF<B<:EB8(3:AB5<:>3((-)):9BB0()58?:1?8<>234:2(11((-2,.:::<2:3::346).
@M04999:289:000000000-L3R54:1:1101:9100:11614 2:N:0:418
TGATTGACTACAGGGGTATCTAATCCTGTTCGCTCCCCACGCTTTCGTCCATCAGCGTCAATCGGTATTTAGTAACCTGCCTTCGCAATCGGGGTTCTGTGTAATATCTATGCATTTCACCGCTACACTACACATTCCAGCTACTTCAATACTATTCAAGATTAACAGTATCAACGGCAGTTCTACAGTTAAGCTGCAGGTTTTCACCGCTGACTTATCAACCCGCCTACGGACCCTTTAAACCCAATAAATCCGGATAACGCTCGCATCCTCCGTATTACCGCGGCTGCTGTCACGGGGT
+
CCCCCGGGGGGGGGGGGGGGGGGGGGGGGGGGGGGGGGGGGGGGGGGGGGGGGGGGGGGGGGGGGGFDGGFFFGFGGGGGFGGGGGFGGGGGGGEGGGGGGGGGGGGFEFGGGGGGGGGFFGGGGGGGGGGGGFGGGGGGGGGGGGGGEFGGGGGGGGGGGGCCFGGGGGGGGFGGFGFGGGGGGGGGGCFGGGGGGGGGFFFFFFFF5>A9AFFFFFF?FB4<A>BF?B@2>BFFFD@6?CED?FFFE3CFFEFFFFFFF09?BB;9?;:B<79401:FA<?>0;>BFB?7)52611((,
@M04999:289:000000000-L3R54:1:1101:8832:11616 2:N:0:418
GACTACTAGGGTATCTAATCCTGTTTGCTCCCCACGCTTTCGCATCTCAGCGTCAGTATCTGTCCAGAAGGCCGCCTTCGCCACCGGTATTCCTCCACATCTCTACGCATTTCACCGCTACACGTGGAATTCTACCTTCCTCTACAATACTCCAGATAACCAGTTTTAAGTGCAATTCCCAGGTTGAGCCCGGGGCTTTCACACCTAACTTAATTATCCGCCTACATGCCCTTTACGCCCAGTCATTCCGATTAACGCTCGCACCCTCCGTATTACCGCGGCTGCTGGCACGTAGTTAGCC
+
CCCCCGGGGGGGGGGGGGGGGGGGGGGGGGGGGGGGGGGGGGGGGGGGGGGGGGGGGGGGGGGGGGGGGGGGGGGGGGGGGGGGGGGGGGGGGGGGGGGGGGGGGGGGGGGGGGGGGGGGGGGGGGGGGGGGGGGGGGGGGGGGGGGGGGGGGGGGGGGGGGGGGGGGGGGGGGGGFGFGGGFGFFGGGGGGGGGGGGGGFFFFFFAFFFFEEFFFCFFFFDF>BEFFEF9BDFEEFFFF@?@EEFFFC@@FFFCCDBDD>9>F>?FBFB:B?BAD<?>F60,7:>D7:<<B(((4-6<2,
@M04999:289:000000000-L3R54:1:1101:6606:11639 2:N:0:418
ACACGGGTATCTAATCCTGTTTGCTCCCCACGCTTTCGCATCTCAGCGTCAGTATCTGTCCAGAAGGCCGCCTTCGCCACCGGTATTCCTCCACATCTCTACGCATTTCACCGCTACACGTGGAATTCTACCTTCCTCTACAATACTCCAGATAACCAGTTTTAAGTGCAATTCCCAGGTTGAGCCCGGGGCTTTCACACCTAACTTAATTATCCGCCTACATGCCCTTTACGCCCAGTCATTCCGATTAACGCTCGCACCCTCCGTATTAGCGCGGCTGCTGGCACGGAGTTAGCCGGTG
+
CCCCCGGGGGGGGGGGGGGGCFGGGGGGG8FEGGGGGGGGGGFGGGGGGGGGGGGGGGGGGGGFGFGGGGGGGGGGGGGGFGGFGGGGGGGGFFGFGGGGGGCFGGGGGGGGGGGGGGGGGGGGGGGGGGGGGGGGGGGGFGGGGGGGGGFGGGGGGGGGGGGGGGGDDGGCGGFGFG5AFGGGGGGGGGGGGGGGFCCCEFAFFFFFFFFFFCFFFFE@FFFFFFB=D3>EFF196DEFFFE?C((6;77C(6;F9>>>F6<<694<<BF90>0(231,,,:?:(8<0192(-6<49>F0
@M04999:289:000000000-L3R54:1:1101:20931:11654 2:N:0:418
GCGACTACTAGGGTATCTAATCCTGTTTGCTCCCCACGCTTTCGCATCTCAGCGTCAGTATCTGTCCAGAAGGCCGCCTTCGCCACCGGTATTCCTCCACATCTCTACGCATTTCACCGCTACACGTGGAATTCTACCTTCCTCTACAATACTCCAGATAACCAGTTTTAAGTGCAATTCCCAGGTTGAGCCCGGGGCTTTCACACCTAACTTAATTATCCGCCTACATGCCCTTTACGCCCAGTCATTCCGATTAACGCTCGCACCCTCCGTATTACCGCGGCTGCTGGCACGGAGTTAT
+
@CCCCGGGFGFGGGGGGGGGGGGGGGGGGGGGFFEGGGGGGGGGGGGGGGGGGGGGGGGGGGGGGGGGGGGGGGGGGGGGGGGGGGGGGGGGGGGGGGGGGGGGGGGGGGGGGGGGGGGGGGGGGGGGGGGGGGGGGGGGGGGGGGGGGGGGGGFGGGGGGGFGGGGGGGGGFGGFFGFG?GGGGGGGGFGGGGGGGCGGFFFFFFFFF=DEFFFFECFEF?FD@FFFFCEEFFFFFCFF:B@FFFFFFCEEFFFFFF@F?F>B999?FFFFFBF?FAF0916>F>:F70(:?<BF3809)
@M04999:289:000000000-L3R54:1:1101:2944:11657 2:N:0:418
GACTACCCGGGTATCTAATCCTGTTCGCTCCCCACGCTTTCGCTCCTCAGCGTCAGTGACGGCCCAGAGACCTGCCTTCGCCATCGGTGTTCTTCCCGATATCTACACATTCCACCGTTACACCGGGAATTCCAGTCTCCCCTACCGCACTCCAGTCCGCCCGTACCCGGCGCCGATCCACCGTTAAGCGATGGACTTTCACACCAGACGCGACGAACCGCCTACGCGCCCTTTACGCCCAATAAATCCGGAAAACGCTTTCACCCTACGGATTACCCCTGCTGCTGGCACGTAGTTAGCC
+
CCCCCFGGGGGGGGGGGFGGGGGGGGECFFFGGGGGGFBFGGGGGGGGFFGGGGEEFGGFGCEGEFGGGGGGGGGGFG<DGGGGGGGGGGGGGGGGGGGGGGGGGFGGGGFFCCFGCEFGEGGGEECFGGGG=EDFGGGGGGGGGGGGGGGGCC7<FGEGGGCGGGGC5CGEGG5CD?BCFGGEEEFGGGCF7;6C9DFG6AFFFFA4:>B0>F>>>FF9@>(-(,411(44:B2:<?;B0,8:>4<47(,1((4:(31:(6))46(43(((,4.-)(,(-4(58:)(((51(4.4542<:
@M04999:289:000000000-L3R54:1:1101:22649:11700 2:N:0:418
CGACTACTGGGGTATCTAATCCTGTTTGCTCCCCACGCTTTCGCATCTCAGCGTCAGTATCTGTCCAGAAGGCCGCCTTCGCCACCGGTATTCCTCCACATCTCTACGCATTCCACCGCTACACATGGAGTTCCACTCTCCTCTTCTGCACTCAAGAAAAACAGTTTCAGCTGCACTTCCCCGGTTAAGCCGAGGGCTTTCACAGCTGACTTGTTCTCCCGCCTGCGTTCGCTTTACGCCCAATAAATCCGGACAACGCTTGCCACCTACGTATTACCGCGGCTGCTGGCACGTAGTTAGC
+
CCCCCGGGGGGGGGGGGGGGGGGGGGGGGGGGGGGGGGGGGGGGGGGGGGGGGGGGGGGGGGGGGGGGGGGGGGGGGGGGGGGGGGGGGGGGGGGGGGGGGGGGGGGGGGGGGGGGGGGGGGGGGGGGGGGGGGGGGGGGGGGGGGGGGGGGGGGGGGFGGGGGGGGGGGGGFGGGFGFGGFGGGGGGGGGGGGGGGGGGFFFFFFFFEFFFFFFFFFFDFFFFFFFFFFFFF<;4><DBBD6@@AAFFFFFFFFFBFFBF?<?BB??0524>>?>D.30;3>BF?D7??BFBF?6:AAA9
@M04999:289:000000000-L3R54:1:1101:13495:11773 2:N:0:418
GCCGACTACTAGGGTATCTAATCCTGTTCGCTCCCCACGCTTTCGTCCATCAGCGTCAATCGGTATTTAGTAACCTGCCTTCGCAATCGGGGTTCTGTGTAATATCTATGCATTTCACCGCTACACTACACATTCCAGCTACTTCAATACTATTCAAGATTAACAGTATCAACGGCAGTTCTACAGTTAAGCTGCAGGTTTTCACCGCTGACTTATCAACCCGCCTACGGACCCTTTAAACCCAATAAATCCGGATAACGCTCGCATCCTCCGTATTCCCGCGGCTGCTGGCACGGAGTT
+
CCCCCGGGGGGGGGGGGGGGGGGGGGGGGGGGGGGGGGGGGGGGGGGGGGGGGGGGGGGGGGGGGGGGGGGGGGGGGGGGGGGGGGGGGGGGGGGGGGGGGGGGGGGGGGGGGGGGGGGGGGGGGGGGGGGGGGGGGGGGGGGGGGGGGGGGGFGGGGGGGGGGGGGGGGGFGGGGFGFGGGGGGGGGGGGGGGGGGGGGFFFFFFEFFFBFFFFFFFFFFDBFFFDFDDFFFFFBFFEF@DDFDFEEFEE3(6;DD<;3661>>>B>FFF7>:?<?)248>>;;04?BFFFF?0244??
@M04999:289:000000000-L3R54:1:1101:12280:11801 2:N:0:418
TGTGGACTACCGGGGTATCTAATCCTGTTTGCTCCCCACGCTTTCGCATCTCAGCGTCAGTATCTGTCCAGAAGGCCGCCTTCGCCACCGGTATTCCTCCACATCTCTACGCATTTCACCGCTACACGTGGAATTCTACCTTCCTCTACAATACTCCAGATAACCAGTTTTAAGTGCAATTCCCAGGTTGAGCCCGGGGCTTTCACGCCTAACTTAATTATCCGCCTACATGCCCTTTACGCCCAGTCATTCCGATTAACGCTCGCACCCTCCGTATTACCGCGGCTGCTGGCACGGAGTT
+
CCCCCGGGGGGGGGGGGGGGGGGGGGGGGGGGGGGGGGGGGGGGFGGGGGGGGGGGGGGGGGGGGGGGGGGGGGGGGGGGGGGGGGGGGGGGGGGGGGGGGGGGGGGGGGGGGGGGGGGGGGGGGGGGGGGGGGGGGFGGGGGGGGGGGGGGGGGGGGGGGGGGGGGGGGGGGGGGFGFGGGGFGGGGGGGGGGFDGGGGFFFFFFFFFDFFFFFFCFFFFFFFDDFFFFFFE;DFFFFFFFFFFFEFFFFFFB?F6BFD?>FBFFFF>BF?:;<<?2AD><07>99BFFDFB:?FBB964
@M04999:289:000000000-L3R54:1:1101:14398:11861 2:N:0:418
GGACTACAAGGGTATCTAATCCTGTTCGCTCCCCACGCTTTCGTCCATCAGCGTCAATCGGTATTTAGTAACCTGCCTTCGCAATCGGGGTTCTGTGTAATATCTATGCATTTCACCGCTACACTACACATTCCAGCTACTTCAATACTATTCAAGATTAACAGTATCAACGGCAGTTCTACAGTTAAGCTGCAGGTTTTCACCGCTGACTTATCAACCCGCCTACGGACCCTTTAAACCCAATAAATCCGGATAACGCTCGCATCCTCCGTATTACCGCGGCTGCTGGCACGGAGTTAGC
+
CCCCCGGGGGGGGGGGGGGGGGGGGGGGGGGGGGGGGGGGGGGGGGGGGGGGGGGGGGGGGGGGGGGGGGGGGGGGGGGGGGGGGGGGGGGGGGGGGGGGGFGGGGGGGGGGGGGGGGGGGGGGGGGGGGGGGGGGGGGGGGGGGGGGFGGGGGGGGG8FGFFFGGGGGGGGGGGGFGFGGGGGGGGGGGGGDFGGGGGGFFFFBEE>A@EFEFFFCFAAFFFFFFFFFFBFFF=E?C:A(:?DEA9EFFFF@;?E8<@FFFBBBBBBB3>B?BBFBAF;;;009:7?FF:40(7(-3<A9
@M04999:289:000000000-L3R54:1:1101:20994:11875 2:N:0:418
AGACTACTCGGGTATCTAATCCTGTTCGCTCCCCACGCTTTCGTCCATCAGCGTCAATCGGTATTTAGTAACCTGCCTTCGCAATCGGGGTTCTGTGTAATATCTATGCATTTCACCGCTACACTACACATTCCAGCTACTTCAATACTATTCAAGATTAACAGTATCAACGGCAGTTCTACAGTTAAGCTGCAGGTTTTCACCGCTGACTTATCAACCCGCCTACGGACCCTTTAAACCCAATAAATCCGGATAACGCTCGCATCCTCCGTATTACCGCGGCTGCTGGCACGGAGTTAGC
+
CCCCCGGGGGGGGGGGGGGGGGGGGGGGGGGGGGGGGGGGGGGGGGGGGGGGGGGGEGGGGGGGGGGGGGGGGGGGGGGGGGGGGGGGGGGGGGGGGGGGGFGGGGGGGGGGGGGGGGGGGGGGGGGGGGGGGGGGGGGGGGGGGGGGGGGGGGGGFGGGGGGGGGGGGGGGGGGGFGFGGGGGGGGGGGGGGGGGGGGGFFFFFFFFFFFFFFFFFFFFFAADFFFFFFFFFFFFFFFFFFFFFE9EFFFFFFFFFFFFDBFFFF:>BFFF6??FFF:B>>;>BF?D?<B??B69??DF5
@M04999:289:000000000-L3R54:1:1101:16821:11877 2:N:0:418
GAGACTACCGGGGTATCTAATCCTGTTTGCTCCCCACGCTTTCGCATCTCAGCGTCAGTATCTGTCCAGAAGGCCGCCTTCGCCACCGGTATTCCTCCACATCTCTACGCATTTCACCGCTACGCGTGGAATTCTACCTTCCTCTACAATACTCCAGATAACCAGTTTTAAGTGCAATTCCCAGGTTGAGCCCGGGGCTTTCACACCTAACTTAATTATCCGCCTACATGCCCTTTACGCCCAGTCATTCCGATTAACGCTCGCACCCTCCGTATTACCGCGGCTGCTGGCACGGAGTT
+
CCCCCGGGGGGGGGGGGGGGGGGGGGGGGGGGGGGGGGGGGGGGG,FGGGGGGGGGGGGGGGGGGGGGGGGGGGGGGGGGGFGGGGGGEFCGGFGGGGGGGEFGFGGFFGFGGGGGGGGGGGGGGG=FGGGGGGGGGGFFGGGGFFFGGGGGGGGGGGFFGGGGFGGGCCFFGGDFFFFGFGGGGGGFGGGGGGGGGGGCFFFFFFFFEEFFFFFFFFFFA;D?@DFFFFEEFE@E<9;A;F@1>?A2<<4(-:::AFBFF?FFBF><06?9::1:-)4(.3>191(8??BB??;>>1:
@M04999:289:000000000-L3R54:1:1101:13174:11922 2:N:0:418
CTATGACTACAGGGGTATCTAATCCTGTTCGCTACCCATGCTTTCGAGCCTCAGCGTCAGTAACAGACCAGAGAGCCGCCTTCGCCTCGGGTGCTCTTCCATATACCTACGCATTTCACCGCTACACCTGGAGTTCCACTCTCCTCTTCTTCACTCAAGTCTACCAGCTTCCGATGCGCTTCCTCAGTTAAGCTGAGCGCTTTCACATTCAGACTCAAAAGACCGCCTGCGCTCCCTTCACGCTCCATAAATCCGGACAACGCTTGCCACCTACGTATCACCGCGGCTGCTGGCACGTAGT
+
-86CCC6,,C,;C,@FGF@CC6,-;,C66,6@F:+F<6F,EE<;CF,C6F;,@,C:6B6,,<,<6F8F6@,,9,8DE4:784CDF:,8,,@6C,9,FG<FAF,94,494E:>4C4<5F;4@EF=:F=,9,,,664E=EG9=,,6,=A,7E8ECD=E>E,3,,,332D,2E,A?+=C*+<+=:3=FEFG;,,7A9,2;*<*<B5AA>CF**/:*@6*:6*9/(552>(-/(:(:3>((.(/4;((,((/<)).5((,,4,4?10(-4<8A):2>:22>4(-6(21,((-4:2:7(,),2((,
@M04999:289:000000000-L3R54:1:1101:13181:11941 2:N:0:418
CTATGACTACAGGGGTATCTAATCCTGTTCGCTACCCATGCTTTCGAGCCTCAGCGTCAGTAACAGACCAGAGAGCCGCCTTCGCCACTGGTGTTCCTCCATATATCTACGCATTTCACCGCTACACATGGAGTTCCACTCTCCTCTTCTGCACTCAAGTCTCTCAGTTTCCGATGCTCTTCCTCAGTTAAGCTGAGGGCTTTCACATTCAGACTTAAAAGACCGCCTGCGCTCCCTTTACGCCCAATAAATCCGGACAACGCTTGCCACCTACGTATTACCGCGGCTGCTGGCACGTAGT
+
CCCCCGGGGGGGGGGGGGGGGGGGGGGGGGGGGGGGGGGGGGGGGGGGGGGGGGGGGGGGGGGGGGGGGGGGGGGGGGGGGGGGGGGGGGGGGGGGGGGGGGGGGFGGGGGGGGGGGGGGGGGGGGGGGGGGGGGGGGGGGGGGGGGGGGGGGGFGGGGGGFGGGGGGFGGGGGGGFGFGGGGGGGFFFGFGGGGFGGGGFFFFFFFFFFFFFFFFFFCFFFFFFAFABDFFBFFFFFFCEFF@@FFFFFCFFFF;DB@DDF><?:074?B?BF:?DFF><A:6>,76;F>2:?12(.(4-
@M04999:289:000000000-L3R54:1:1101:6025:11960 2:N:0:418
GACTACAGGGGTATCTAATCCTGTTTGCTCCCCACGCTTTCGCATCTCAGCGTCAGTATCTGTCCAGAAGGCCGCCTTCGCCACCGGTATTCCTCCACATCTCTACGCATTTCACCGCTACACGTGGAATTCTACCTTCCTCTACAATACTCCAGATAACCAGTTTTAAGTGCAATTCCCAGGTTGAGCCCGGGGCTTTCACACCTAACTTAATTATCCGCCTACATGCCCTTTACGCCCAGTCATTCCGATTAACGCTCGCACCCTCCGTATTACCGCGGCTGCTGGCCCGGAGGTAGCC
+
CCCCCGGFGGGGGGGGGGGGGGGGGGGGGGEGCFGGGGGGGGGGGCFGGGGGGGEGGGGGGGGGGF<<FGGGGGGGGGGFGGGGGDFGCFFGGGGGGGGGGGGGGGGGGGGGEGGGEGGGGFGGGGGDGGGGGGGGGFFGGGGGGGGGGFGGGGGGGGGGGGGGCDFGGGGGGGFGFGFGGGGFGGGGGDGG6E9C>FGGFFAFEFAFDFFB4@CFEFA5?@@@BBFEFEF=D@9<?DBA;;4<EECEE;034;36<61(,6BF9?6:<68<0:<<90(,(1(96447?((2919(23.).
@M04999:289:000000000-L3R54:1:1101:29103:12004 2:N:0:418
GCGACTACCCGGGTATCTAATCCTGTTCGCTCCCCACGCTTTCGCTCCTCAGCGTCAGTGACGGCCCAGAGACCTGCCTTCGCCATCGGTGTTCTTCCCGATATCTACACATTCCACCGTTACACCGGGAATTCCAGTCTCCCCTACCGCACTCCAGTCCGCCCGTACCCGGCGCCGATCCACCGTTAAGCGATGGACTTTCACACCAGACGCGACGAACCGCCTACGAGCTCTTTACGCCCAATAAATCCGCATAACGCTTGCACCCTACGTCTTACCGCGGCTGCTGGCACGGAGTT
+
CCCCCGGEGGGGGGGGGGGGGGGGGGGGGGGGGGGGGGGGGGGGGGGGGGGGGGGGGGGGGGGGGGGGGGGGGGGGGGGGGGGG>CGGEGGGGGGGGGGGEGGDGFGGGGGGGGGGGGFGGGGGGFGGGEGGFGGGGGG9DFGGGGGGGEGGGGGGGGGGGGEGGGGGGGEEGGGGDGEGGGGGGGGE=FGGGGGGCFDGFFFFFFEFF66>FF::3BFBB6>9:0??(8(,54346>BFFFF(322<>A?6(-3:B>?01:???B:BBFFFF13625(29306032)).10<2(,(-2
@M04999:289:000000000-L3R54:1:1101:24481:12009 2:N:0:418
ACGGACTACTCGGGTATCTAATCCTGTTCGCTACCCATGCTTTCGAACCTCAGCGTCAGTTACAGACCAGAGGGCCGCCTTCGCCACTGGTGTTCTTCCATATATCTACGCATTCCACCGCTACACATGGAGTTCCACTCTCCTCTTCTGCACTCAAGAAAAACAGTTTCAGCTGCACTTCCCCGGTTAAGCCGAGGGCTTTCACAGCTGACTTGTTCTCCCGCCTGCGTTCGCTTTACGCCCAATAAATCCGGACAACGCTTGCCACCTACGTATTACCGCGGCTGCTGGCACGTAGTT
+
CCCCCGGGGGGGGGGGGGGGGGGGGGGGFFGGGGGGGGGGGGGGGGGGGGGGGGGGGGGGGGGGGGGGGGGGGGGGGGGGGGGGGGGGGGGGGGGGGGGFGGGGGGGGGGGG+CFGGGGGGGGGGGFEGGFGFGGGGGGGGGGGGGFGGGGGGGGGGFGFGGGGGGGGDAFACCFGFGFFFGGGGGGGGGFGCCGG4DGFFFFFFFFFFFEB=@FFEFFFFB(6:?DFB?@@D6(66<EEF99?(8:8AFAFF>:>FBFF>?FB?:A7:?2:?FFFFA<4:>FB602:BFB?:23::0:A
@M04999:289:000000000-L3R54:1:1101:10156:12034 2:N:0:418
GACTACTAGGGTATCTAATCCTGTTTGCTCCCCACGCTTTCGCATCTCAGCGTCAGTATCTGTCCAGAAGGCCGCCTTCGCCACCGGTATTCCTCCACATCTCTACGCATTTCACCGCTACACGTGGAATTCTACCTTCCTCTACAATACTCCAGATAACCAGTTTTAAGTGCAGTTCCCAGGTTGAGCCCGGGGCTTTCACACCTAACTTAATTATCCGCCTACATGCCCTTTACGCCCAGTCATTCCGATTAACGCTCGCACCCTCCGTATTACCGCGGCTGCTGGCACGGAGTTAGCC
+
CCCCCGGGGGGGGGGGGGGGGGGGGGGGGGGGGGGGGGGGGGGGEGGGGGGGGGGGGGGGGGGGGGGGGGGGGGGGGGGGGGGGGGGGGGGGFGGGGGGFGGGGGGGGGGGGGGGGGGGGGGGGGGGGGGGGGGGGGGGGGGGGGGGGGGGGDGFD?FGGGGGGFGGFGFGGGGGGFGFGGGGGEGGGGGGG6EGGDGGGFFFFFFFFFFFFFAFFEF>=FD@DF=?E9:@EFFFFFFFFFF@EFFC<CF;?<<E<DFFFFB>>>?BFBF::::ABF62400(-(,)860<:;>BFFFFF?
@M04999:289:000000000-L3R54:1:1101:17874:12041 2:N:0:418
GACTACCCGGGTATCTAATCCTGTTTGCTCCCCACGCTTTCGCATCTCAGCGTCAGTATCTGTCCAGAAGGCCGCCTTCGCCACCGGTATTCCTCCACATCTCTACGCATTTCACCGCTACACGTGGAATTCTACCTTCCTCTACAATACTCCAGATAACCAGTTTTAAGTGCAATTCCCAGGTTGAGCCCGGGGCTTTCACACCTAACTTAATTATCCGCCTACATGCCCTTTACGCCCAGTCATTCCGATTAACGCTCGCACCCTCCGTATTACCGCGGCTGCTGGCACGGAGTTAGCC
+
CCCCCGGGGGGGGGGGGGGGGGGGGGGGGGGGGGGGGGGGGGGGGGGGGGGGGGGGGGGGGGGGGGGGGGGGGGGGGGGGGGGGGGGGGGGGGGGGGGGGGGGGGGGGGGGGGGGGGGGGGGGGGGGGGGGGGGGGGGGGGGGGGFGGGGGGGGGGGGGGGGGGGGGGGGGGGGGCFGFGGGGGGGGGGGGGGGGGGGGGFFFFFFFFFFFFFFCFFFFFFFFDDBECFFFFFFFFFFBFFF@FFFCFFFFDDFFCB;?BFFFFFFBFFFFF<?FFFF9>>FBBF>?8?7?B>012:<BB?
@M04999:289:000000000-L3R54:1:1101:23424:12049 2:N:0:418
ATAAGACTACAAGGGTATCTAATCCTGTTCGCTCCCCACGCTTTCGCTCCTCAGCGTCAGTGACGGCCCAGAGACCTGCCTTCGCCATCGGTGTTCTTCCCGATATCTACACATTCCACCGTTACACCGGGAATTCCAGTCTCCCCTACCGCACTCCAGTCCGCCCGTACCCGGCGCCGATCCACCGTTAAGCGATGGACTTTCACACCAGACGCGACGAACCGCCTACGAGCTCTTTACGCCCAATAAATCCGGATAACGCTTGCACCCTACGTCTTACCGCGGCTGCTGGCACGTAGTT
+
CCCCCGGGGGGGGGGGGGGGGGGGGGGGGGGGGGGGGGGGGGGGGGGGGGGGGGGGGGGGGGGGGGGGGGGGGGGGGGGGGGGGGGGGGGGEDGGGGGGGGGGGEGGFGGGGGGGGGGGGGGGGGGGGGGGGGGGGGGGGGGGGGGGFGGGGGGGGGGGGGGGGGGGGGGGGGGGGFGFDGDDFCGGGGGGGGGEGGDGGFFFFFFFFFD;DFFFBFFFFFF>FF>?F?F?FFFFABFFFFF>B<?B?A2><>>B::<AB?9??FFFBF??BBB:((44::?>F>B36?BFFFB,(,4,-6
@M04999:289:000000000-L3R54:1:1101:7525:12070 2:N:0:418
GTAGACTACACGGGTATCTAATCCTGTTCGCTCCCCACGCTTTCGTCCATCAGCGTCAATCGGTATTTAGTAACCTGCCTTCGCAATCGGGGTTCTGTGTAATATCTATGCATTTCACCGCTACACTACACATTCCAGCTACTTCAATACTATTCAAGATTAACAGTATCAACGGCAGTTCTACAGTTAAGCTGCAGGTTTTCACCGCTGACTTATCAACCCGCCTACGGACCCTTAAAACCCAATAAATCCGGATAACGCTCGCATCCTCCGTATTACCTCGGCTGCTGGCACGGAGTTT
+
CCCCCGGGGGGGGGGGGGGGGGFGGGGGGGGGGGGGGGGGGGGGGGGGGGGGGGGGGGGGGGGGGGGGGGGGGGGGGGGGGGGGEC@FGGGGGGGGGGGGGGGFGGGGGGGGGGGEGGGGGGGGGGGGGGGGGGGC;AFGGGFEGGGGGGGGFGGGGFGGGGGADGGGGGGGGGGGEGBCGGGGGGGGGGGFGGGGGGGFFFFFFA0@ABFFFFFFFFFFFFBABFFF(5@BF?F1);46@DDD@FE3;?E;B2,6?EEF@<?FFFBF>F73(,:8:A>)43(42:>?728214699,(4)
@M04999:289:000000000-L3R54:1:1101:23888:12074 2:N:0:418
CGGGGTATCTAATCCTGTTTGCTCCCCACGCTTTCGCATCTCAGCGTCAGTATCTGTCCAGAAGGCCGCCTTCGCCACCGGTATTCCTCCACATCTCTACGCATTTCACCGCTACACGTGGAATTCTACCTTCCTCTACAATACTCCAGATAACCAGTTTTAAGTGCAATTCCCAGGTTGAGCCCGGGTCTTTCACACCTAACTTAATTATCCGCCTACATGCCCTTTACGCCCAGTCATTCCGATTAACGCTCGCACCCTCCGTATTACCCCGCCTGCTCGCACGGAGTTAGCCGGTGCT
+
CCCCCCEGGD@FGGGGGGGGGADGFGGGGGGGGGGGGGDGGGGGGGFCFGGGGGGGGCGGGGGGGGGGGGG>AFGE,FBCFFGGGGGGGFGGFGGGGGGGGGGGFGGGGGGGGGGGGGGCF@EGGGGGGGFGGGGGGGGGGGGGGGGGGGGGGFDGGGGFGFDFG?FGGGFGAE7D9DFGFD?FFGGG+@EFGGFF>FDDAFFFFFAAC<CEEBFEFFF218837B(8CC>=9=@F37.837C;0(6<FF0(((62(:1,2::9381,6<4((,((,(.()496>B016-7<44213;>F2
@M04999:289:000000000-L3R54:1:1101:21003:12099 2:N:0:418
TCGACTACTGGGGTATCTAATCCTGTTCGCTCCCCACGCTTTCGTCCATCAGCGTCAATCGGTATTTAGTAACCTGCCTTCGCACTCGGGGTTCTGTGTAATATCTATGCATTTCACCGCTACACTACACATTCCAGCTACTTCAATACTATTCAAGATTAACAGTATCAACGGCAGTTCTACAGTTAAGCTGCAGGTTTTCACCGCTGACTTATCAACCCGCCTACGGACCCTTTAAACCCAATAAATCCGGATAACGCTCGCATCCTCCGTATTACCGCGCCTGCTGGCACGGAGTTAC
+
CCCCBB:FGGGG7CCEEFGCEGEGGGGGD@FGCGGFGECFGDGGGGGGACFFFCFEF7FFGGGFFCFGGGGCGGGDFFGCEFGG+FGGCGEF@FGD<EFG?FFAEFGGFGAFGFGFGGGGGCECGGGGGGFGFGG9;DGFGGDFE;DEGG;EFGGDD9F9EFGDGFEGGGF,@@CGAG9FG7DEDDDEFAAGGFFCCGDGFFFFA5B?9=DFEF6CFBFFFFFAFFFF2(2>@FFEC?;F@FFFFFFECC69@<@7;@DF?4099:FFFB014127)64(49(422:?:7:0336((-42)
@M04999:289:000000000-L3R54:1:1101:24315:12132 2:N:0:418
AGACTACCCGGGTATCTAATCCTGTTCGCTCCCCACGCTTTCGTCCATCAGCGTCAATCGGTATTTAGTAACCTGCCTTCGCAATCGGGGTTCTGTGTAATATCTATGCATTTCACCGCTACACTACACATTCCAGCTACTTCAATACTATTCAAGATTAACAGTATCAACGGCAGTTCTACAGTTAAGCTGCAGGTTTTCACCGCTGACTTATCAACCCGCCTACGGACCCTTTAAACCCAATAAATCCGGATAACGCTCGCATCCTCCGTATTACCGCGGCTGCTGGCACGGAGTTAGC
+
CCCCCGGFGGGGGGGGGGGGGGGGGGGGGGGGGGGGGGGGGGGGGGGGGGGGGGGGGGGGGGGGGGGGGGGGGGGGGGGGGGGDGGGGGGGGGGGGGGGGGGGGGGGGGGGGGGGGGGGGGGGGGGGGGGGGGGGGGGGGGGGGGGGGGGGGFGGGGGDGGGGGGGGGGGGDGGGGFGFGGGGGGEAFGGGGGGGGGGGGFFFFBFFEACEFFFFFFFAFEBBFFFFFFFFFFFFFFFFFDFFDFFFFFFF;DFFF8?9?F6>F?9:<A<9:??:AFFFFF>B9>B>::?FFFF60,4>B:
@M04999:289:000000000-L3R54:1:1101:15679:12171 2:N:0:418
GTTCGACTACAGGGGTATCTAATCCTGTTCGCTCCCCACGCTTTCGTCCATCAGCGTCAACCGGTATTTAGTAACCTGCCTTCGCAATCGGGGTTCTGTGTAATATCTATGCATTTCACCGCTACACTACACATTCCAGCTACTTCAATACTATTCAAGATCAACAGTATCAACGGCAGTTCTACTGTTAAGCTGCAGGTTTTCACCGCTGACTTATCACCCCGCCTACGGACCCTTTAACCCCAATAACTCCGGATAACGCCCGCCTACTCCGTATTACCGCTGCTGCTAGCACGTAGTT
+
--8B<FGE:@AG8;@@@CEF@EGD6E,C@,8F:F:F:8+8+,6CC6;@CF<FACF@@C,C,,@776,,CED@,<6F<A,AEAFFG,@,,D,++FFG9,:<F<?,,9EE,5,,,,,5C<F,@E:=>FEFGFE=:,6,646@=,EF8D,,,7DF:D3:F:==9,@@=816EA=:=F8EEG9D8C9,7,@@D,;,@D,*3*4C6+*+1?**8)4):99BEFF**:25->=(3-(((,,(())3)/((671)7)1;4((:(-6,,-(4,1(3(4),,486((6<6<>(44703)))()51,((-)
@M04999:289:000000000-L3R54:1:1101:13675:12175 2:N:0:418
GGACTACAAGGGTATCTAATCCTGTTTGCTCCCCACGCTTTCGCATCTCAGCGTCAGTATCTGTCCAGAAGGCCGCCTTCGCCACCGGTATTCCTCCACATCTCTACGCATTTCACCGCTACACGTGGAATTCTACCTTCCTCTACAATACTCCAGATAACCAGTTTTAAGTGCAATTCCCAGGTTGAGCCCGGGGCTTTCACACCTAACTTAATTATCCGCCTACATGCCCTTTACGCCCAGTCATTCCGATTAACGCTCGCACCCTCCGTATTACCGCGGCTGCTGGCACGGAGTTAGC
+
CCCCCGGGGGGGGGGGGGGGGGGGGGGGGGGGGGGGGGGGGGGGGGGGGGGGGGGGGGGGGGGGGGGGGGGGGGGGGGGGGGGGGGGGGGGGGGGGGGGGGGGGGGGGGGGGGGGGGGGGGGGGGGGGGGGGGGGGGGGGGGGGGGGGGGGGGGGGGGGGGGGGGGGGGGGGGGGGFGFGGGGGG?FGGGCFGGGGGDGGFFFAFFFFEFFFEFFFAAFCBFFFFFEFFF=:EFFCEFFFF@FFEAECFF;6@FFCE09;0;B99>:?F:94:2:<<9?B6>BFFFB::0(5:9(36:256
@M04999:289:000000000-L3R54:1:1101:29590:12182 2:N:0:418
GACTACTGGGGTATCTAATCCTGTTCGCTCCCCACGCTTTCGTCCATCAGCGTCAATCGGTATTTAGTAACCTGCCTTCGCAATCGGGGTTCTGTGTAATATCTATGCATTTCACCGCTACACTACACATTCCAGCTACTTCAATACTATTCAAGATTAACAGTATCAACGGCAGTTCTACAGTTAAGCTGCAGGTTTTCACCGCTGACTTATCAACCCGCCTACGGACCCTTTAAACCCAATAAATCCGGATAACGCTCGCATCCTCCGTATTACCGCGGCTGCTGGCACGTAGTGAGCC
+
CCCCCFFDG<FFGGGGGG9<,EFFDFGGCF6C7FGGGCGGGGC8C:FFDGGEBFFGGGGFCGGG<EGGGFGGGGGFCFGGCE+FGGGGGGGC,EA<F?F<F9FAFDA<F,FEC<<FGCFEGGGFGGGGGGGGDFGGGGGFFGGDGGGFE;EGFDECFADDFGGFF8FADF8>CEGE@?FG?DDFF8:9DF?CFGGFGCFFFF*55?5>CFEFEFFF=F9@FFAFD@9@@@>B@)99CB;E?0=EEC33@@@<DFFFDB@?(463,8)4<1(43(:A9<>;>9;>:87(6:<0(.1:(-48:
@M04999:289:000000000-L3R54:1:1101:29441:12193 2:N:0:418
TGACTACACGGGTATCTAATCCTGTTCGCTACCCATGCTTTCGAACCTCAGCGTCAGTTACAGACCAGAGAGCCGCCTTCGCCACTGGTGTTCTTCCATATATCTACGCATTCCACCGCTACACATGGAGTTCCACTCTCCTCTTCTGCACTCAAGAAAAACAGTTTCAGCTGCACTTCCCCGGTTAAGCCGAGGGCTTTCACAGCTGACTTGTTCTCCCGCCTGCGTTCGCTTTACGCCCAATAAATCCGGACAACGCTTGCCACCTACGTATTACCGCCGCTGCTGGCACGTAGTTAGC
+
CCCCCGGGGGGEGGGGGGGGGGGGGGGGGDFEFGGGFGGGGGGGGG>FEFGGGFGGGFGGGFGCFGGGGGGGGFGGGGGGGGGGGGGGGGGGGGGGGGFEGGEGFGGGGDGGGGGGGGGGGGGGFGGGGGFFGFDFCGFGGGGGGGGCGGGGGGFGGEGGGGGGGFGGGGGGGGGGFGFGDDGEGEGGGGGE5>:;DCCFF>BBFFFFFFFE@FAF?FFB;@BFFFF;<@DFFF?<71?D62=@4EEFCEFFBFB:<>FB(,2?>F:0:BFB)45<AFF9(49>>F0:7<:DF?:6(.--)
@M04999:289:000000000-L3R54:1:1101:8195:12209 2:N:0:418
CCCCGACTACTGGGGTATCTAATCCTGTTCGCTCCCCACGCTTTCGTCCATCAGCGTCAATCGGTACTTAGTAACCTGCCTTCGCAATCGGGGTTCTGTGTAATATCTATGCATTTCACCGCTACACTACACATTCCAGCTACTTCAATACTATTCAAGATTAACAGTATCAACGGCAGTTCTACAGTTAAGCTGCAGGTTTTCACCGCTGACTTATCAACCCGCCTACGGACCCTTTAAACCCAATAAATCCGGATAACGCACGCATCCTCCGTATTACCGCTGCTGCTGGCACGGAGTT
+
C<CCCGGGGGGGGGGGGGDGGC<FFFFFFGGGGGDDCGGGEEFGGGFGG@FCFGGGGGGDGGGGGGCEFGGGGGFGGGCFGGGGDECGGGGGDCFGCFEFGGAEGGGAFFGCAFFGGFGGGGFG@EAEFFGGGGGGGGGGGGGGFGGGGFGGG8@FGFGGEADFGGGGGGFAFGGEBGFGFGFGFGGGGGGGGCGGCDGC>AAFFBFEFBFAFFFAAFF<4>@@=>DFF9:2=BFF(;CFFFF@DDFFFE?539>1?FEEF0(331>04>?>2>1:?7926<9(-3,5<:27647<1;>:1
@M04999:289:000000000-L3R54:1:1101:2019:12211 2:N:0:418
CATGACTACTAGGGTATCTAATCCTGTTTGCTCCCCACGCTTTCGCATCTCAGCGTCAGTATCTGTCCAGAAGGCCGCCTTCGCCACCGGTATTCCTCCACATCTCTACGCATTTCACCGCTACACGTGGAATTCTACCTTCCTCTACAATACTCCAGATAACCAGTTTTAAGTGCAATTCCCAGGTTGAGCCCGGGGCTTTCACACCTAACTTAATTATCCGCCTACATGCCCTTTACGCCCAGTCATTCCGATTAACGCTCGCACCCTCCGTATTACCGCGGCTGCTGTCACGGAGTT
+
CCCCCGGGGG9EFCGGGGGGGGGGGGGGGGGGGGGGGGGGGGGGGGGGGGGGGGGGGGGGGGGGGGGGGGGGGGGGGGGGGGGGGGGGDGGGGGGGGGGGGGGGGGGGGGGGGGGGGGGDGGGGGGGGGGGGGGGGGGGGGGGGGGGGGGGGGGGGFGGGGGGGGGFGGGGFFFGGFFFGGGGGGGGGGFGGFCGGG>DDFFFFFFFE4=BDFFFF<EFFFE@DFFFFFFEBE@EFFECEF@>0=;@@E?EC;<?DFFE<032;>6>>2??FB217:2:-40>;>>06??)2<4:,-71:
@M04999:289:000000000-L3R54:1:1101:13894:12214 2:N:0:418
TTATGACTACTAGGGTATCTAATCCTGTTCGCTCCCCACGCTTTCGTCCATCAGCGTCAATCGGTATTTAGTAACCTGCCTTCGCAATCGGGGTTCTGTGTAATATCTATGCATTTCACCGCTACACTACACATTCCAGCTACTTCAATACTATTCAAGATTAACAGTATCAACGGCAGTTCTACAGTTAAGCTGCAGGTTTTCACCGCTGACTTATTAACCCGCCTACGGACCCTTTAAACCCAATAAATCCGGATAACGCTCGCATCCTCCGTATTACCGCGGCTGCTGGCACGGAGTT
+
CCCCCGGGGGGGGGGGGGGGGGGGGGGGGGGGGGGGGGGGGGGGGGGGGGGGGGGGGGGGGGGGGGGGGGGGGGGGGGGGGGGGGGGGGGGGGGGGGGGGGGGGGGGGGGGGGGGGGGGGGGGGGGGGGGGGGGGGGGGGGGGGGGGGFGGGGGGGGGGGGGGDGGGGGGGGGGGGFGFGGGGGGGGGGGGGGGGGGGGFFFFFFFFFFFFFFFFFFFFFFEFBB>DFF@@DF@FFFFFFFFFFD8@EFFFF@FBDDFAE?@D;@9B?9:?F?FB??FFF9?>>>B>FFFFFFF?B>B;?8
@M04999:289:000000000-L3R54:1:1101:11395:12223 2:N:0:418
TTAGACTACTCGGGTATCTAATCCTGTTCGCTCCCCACGCTTTCGTCCATCAGCGTCAATCGGTATTTAGTAACCTGCCTTCGCAATCGGGGTTCTGTGTAATATCTATGCATTTCACCGCTACACTACACATTCCAGCTACTTCAATACTATTCAAGATTAACAGTATCAACGGCAGTTCTACAGTTAAGCTGCAGGTTTTCACCGCTGACTTACCAACCCGCCTACGGACCCTTTAAACCCAATAAATCCGGATAACGCTCGCATCCTCCGTATTACCGCGGCTGCTGGCACGGAGTT
+
CCCCCGGGGGGGGGGGGGGGGGGGGGGGGGGGGGGGGGGGGGGGGGGGGGGGGGGGGGGGGGGGGGGFGGGGGGGGGG8EGGGGGGGGGGGGGGGGGGGGGGGGGGGGGGGGGGGGGGGGGGGGGGGGGGGGGGGGGGGGGGGGGGGGGGGGGFGGGGGGGGGGGGGGGGGGGGGG>GFGGGGGGGGGGGGGGGGGGGGGFFFFFFFFFFFFFFFFEFFFFFFFF@FFF29@FFFFFFFFFFFFFFFFFFFFFF01;EFF6;?B>FFBFFAF>?FBFFFAFB;BF9;?>?BF<<:99>F?
@M04999:289:000000000-L3R54:1:1101:9993:12233 2:N:0:418
GGGGACTACTCGGGTATCTAATCCTGTTTGCTCCCCACGCTTTCGCATCTCAGCGTCAGTATCTGTCCAGAAGGCCGCCTTCGCCACCGGTATTCCTCCACATCTCTACGCATTTCACCGCTACACGTGGAATTCTACCTTCCTCTACAATACTCCAGATAACCAGTTTTAAGTGCAATTCCCAGGTTGAGCCCGGGGCTTTCACACCTAACTTAATTATCCGCCTACATGCCCTTTACGCCCAGTCATTCCGATTAACGCTCGCACCCTCCGTACTACCGCGGCTGCTGGCACGGAGTTT
+
CCCCCEGCGG@FGGGGGGG<C@FFGDGGGGGGGGFGGGGGGGFFEGGEGFGGFGEGG:FGGFGGGFGGGGGGGGFGGEEFGGGGGGGEGGGGFEGGFGGGGGGGGGG<FG7CGFFGGFGGGCEGGGGF8B7A,6EFFDGG8=FFGGGGGGFGGGF?GGAEEGGG?DA=DCAECEFFCDF+9D6CEFGGGG6C7D>D5CCDF9AA99AD=<)4>AFCC:+9>;(25>>FBFEF33@@FFFDFFF116)/7).951;;?EF:9:?B91(43(,(-,1(,56((-1919>F2:(4(46,-32()
@M04999:289:000000000-L3R54:1:1101:6737:12237 2:N:0:418
AGGGGACTACTAGGGTATCTAATCCTGTTCGCTACCCATGCTTTCGAACCTCAGCGTCAGTTACAGACCAGAGAGCCGCCTTCGCCACTGGTGTTCTTCCATATATCTACGCATTCCACCGCTACACATGGAGTTCCACTCTCCTCTTCTGCACTCAAGAAAAACAGTTTCAGCTGCACTTCCCCGGTTAAGCCGAGGGCTTTCACAGCTGACTTGTTCTCCCGCCTGCGTTCGCTTTACGCCCAATAAATCCGGACAACGCTTGCCACCTACGTATTACCGCGGCTGCTGGCACGTAGTT
+
CCCCCGGGGGGGGGGGGGGGGGGGGGGGGGGGGGGGGGGGGGGGGGGGGGGGGGGGGGGGFGGGGGGGGGGGGGGGGGGGGGGGGGGGGGGFFFGGGGGGGFGGGGGGGGGGGGGGGGGDGDGGDGGGGGGGGGGGGGGFDFFGGGGGGGGGGGGGGGGGGGDGEGGGGGGGAFGGFGFGGGGGGGGGGGGGDEEDDDDGFFFFFFFFFEEEFFCFCAFFFFFFFFFFFFFFFFFFFFEFFFFFD<FFFFFFFF1?6><BF9?:6??AFFF?::?>B2)-4,(-792;?:?(-4<:3((3.
@M04999:289:000000000-L3R54:1:1101:9362:12239 2:N:0:418
AGTATGACTACCCGGGTATCTAATCCTGTTCGCTACCCATGCTTTCGAACCTCAGCGTCAGTTACAGACCAGAGAGCCGCCTTCGCCACTGGTGTTCTTCCATATATCTACGCATTTCACCGCTACACATGGAGTTCCACTCTCCTCTTCTGCACTCAAGTCTCTCAGTTTCCGATGCTCTTCCTCAGTTAAGCTGAGGGCTTTCACATTCAGACTTAAAAGGCCGCCTGCGCTCCCTTTACGCCCAATAAATCCGGACAACGCTTGCCACCTACGTATTACCGCGGCTTCTGGCCCGG
+
CCCCCGGGGGGGGGGGGGGGGGGGGGGGGGGGGGGFGGGGGGGGGGGGGGGGGGGGGGGGGFGGGGGGGGFGGGGGGGGGGGGGGGGGGGGGFFFGFFGGGGGGGGGGGGGGGGGGGGGGGGGEGGGGGGGGGGGGGGGGGGGGGGGGGGGGGGGGGGGGGGGGFGGGGGGGGGGGFGFGGGGFCGGGFGGGGGD??FGGFFFAFFFFE@=EFFFFEFF=AE=BD=B=@999@@@BBFFF>>@FB>@;1=E<CEE90136??9>B<?FFFFFBFFF,3<:4662909(4(,4<20((,-
@M04999:289:000000000-L3R54:1:1101:16416:12269 2:N:0:418
GACTACCCGGGTATCTAATCCTGTTCGCTCCCCACGCTTTCGTCCATCAGCGTCAATCGGTATTTAGTAACCTGCCTTCGCAATCGGGGTTCTGTGTAATATCTATGCATTTCACCGCTACACTACACATTCCAGCTACTTCAATACTATTCAAGATTAACAGTATCAACGGCAGTTCTACAGTTAAGCTGCAGGTTTTCACCGCTGACTTATCAACCCGCCTACGGACCCTTTAAACCCAATAAATCCGGATAACGCTCGCATCCTCCGTATTACCGCGGCTGCTGGCACGGAGTTAGCC
+
CCCCCGGGGGGGGGGGGGGGGGGGGGGGGGGGGGGGGGGGGGGGGCFGGGGGGGGGGGGGGGGGGGGGGGGGGGGGGGGGGGGGGGGGGGGGGGGGGGGGGGGGGGGGGGGGGGGGGGGGGGGGGGGGGGGGGFGGGGGGGGGGGGGGGGGGGGGFGGGGGGGGGGGGGGGCDGGFFGFGGGGGGGGGGGGGGGGDGGGGFFFEFFFFFFFFFFFFFFBFFBFFFFF>@BFFFFFFFF@>;0;;AEFFF>9?FFFFFBDFFFFBF?<<BFFBB:A9AF>>>FFF::?F??7?(7;F,-:A:
@M04999:289:000000000-L3R54:1:1101:27888:12271 2:N:0:418
GATGACTACCGGGGTATCTAATCCTGTTCGCTACCCATGCTTTCGAACCTCAGCGTCAGTTACAGACCAGAGAGCCGCCTTCGCCACTGGTGTTCTTCCATATATCTACGCATTCCACCGCTACACATGGAGTTCCACTCTCCTCTTCTGCACTCAAGAAAAACAGTTTCAGCTGCACTTCCCCGGTTAAGCCGAGGGCTTTCACAGCTGACTTGTTCTCCCGCCTGCGTTCGCTTTACGCCCAATAAATCCGGACAACGCTTGCCACCTACGTATTACCGCGGCTGCTGGCACATAGTT
+
CCCCCGGGGFGGGGGGGGGGGGGGGGGGGGGGGGGGGGGGGGGGGGGGGFGGGGGGGGGGFGGGGGGGGGGGGGGGFGGGGGGGGGGGGGFFGGGGGGFGGGGGCFFGFF@FGCFGGGFGGGGGGGGFGGFFGGGGGGGGFFFGGGGGGGGDEAFFDCFGFGGGGGGGGFFG89D8:FFGGGGGGGGGGGGGGGDGGDGGFF4FFFFFEEEFFFFF:=BCFF@@FFDF@DFDFFD@DFFF<>9?42?>ABFFB>(39B?BFBBB??FF27:3???AF244((4((408:B?FFB0AAB2:
@M04999:289:000000000-L3R54:1:1101:10350:12274 2:N:0:418
GGACTACACGGGTATCTAATCCTGCTTGCTCCCCACGCTTTCGCATCTCAGCGTCAGTATCTGTCCAGAAGGCCGCCTTCGCCACCGGTATTCCTCCACATCTCTACGCATTTCACCGCTACACGTGGAATTCTACCTTCCTCTACAATACTCCAGATAACCAGTTTTAAGTGCAATTCCCAGGTTGAGCCCGGGGCTTTCACGCCTAACTTTATTATCCGCCTACATGCCCTTTACGCCCAGTCATTCCGATTAACGCTCGCACCCGCCGTATTACCGCGGCTGCTGGCACGGAGTTAGC
+
CCCCCGGGGGEGGGGGGGGGGGGGGCGGGGGGGGGDEG@FGGG>GGGGGGGGGFGGCEAEFGGFGGGG9DFEFGGGGGGGGGCFFFFGFCFGGGGGGGGGGGGGFGGGGGGGFFGGGGGEGGGGGDE@7<,:EFGGGG8BFGGGGGG9@=EEGFFGCFFGGFCF32@EFFGGGFGGFGFGGGG7>EEGGFGG7CEC4CF749@FFFADEBE*8C6B5:B?BBDFFFFE?@FFFF;CFDF>>F043@).<7=<@1;CD(,2:19;9BF((393177<A924(((338)3::(,4,-41:4A2
@M04999:289:000000000-L3R54:1:1101:26506:12285 2:N:0:418
AAGACTACCGGGGTATCTAATCCTGTTTGCTCCCCACGCTTTCGCATCTCAGCGTCAGTATCTGTCCAGAAGGCCGCCTTCGCCACCGGTATTCCTCCACATCTCTACGCATTTCACCGCTACACGTGGAATTCTACCTTCCTCTACAATACTCCAGATAACCAGTTTTAAGTGCAATTCCCAGGTTGAGCCCGGGGCTGTCACACCTAACTTAATCATCCGCCTACATGCCCATTACGCCCAGTCATTCCGATTAACTCTCTCACCCTTCGAATTACCGCGGCTGCTGGCACGGACTTA
+
B-CACCE8C7C@@F@F9,,E@@CFGGG<FDG9CCCC@F+6,C@CF@6+6C@,A:B68@EFA,C<9,66<,,66B@7F@?C=,FCB:B>FFG?F<F<<F8B8A=FBFGGDG:+?<F?EEFG@76=D7=FECGGCFGCGE,@8==9EAEC9D9DFG8=,@,6=8A93==EDF8D==7A?@F?F+;,+5@,@CD:*@7*;CD*/;+1=95A=37*98=F*8:5+-2(67@@?E;3=)5/7)/=(:726;)99)9((4?B54)6))),-:(8?(3((()-)))-(,(,((-.4,(470(-(,)6
@M04999:289:000000000-L3R54:1:1101:18981:12302 2:N:0:418
TGCAGACTACTAGGGTATCTAATCCTGTTTGCTCCCCACGCTTTCGCATCTCAGCGTCAGTATCTGTCCAGAAGGCCGCCTTCGCCACCGGTATTCCTCCACATCTCTACGCATTTCACCGCTACACGTGGAATTCTACCTTCCTCTACAATACTCCAGATTACCAGTTTTAAGTGCAATTCCCAGGTTGAGCCCGGGGCTTTCACACCTAACTTAATTATCCGCCTACATGCCCTTTACGCCCAGTCATTCCGATTAACGCTCGCACCCTCCGTATTACCGCGGCTGCTGGCACGGAGTT
+
CCCCCFGGGGGGGGGGGGGFFGGGGGGGGGGGEGGGGGGGGGGGGGGGDGGGGGGGGGGGGGGGGGGGGGGGGGGGGGGGGGGDGGFGFGEGGGGGGGGGGGGGGCFGGGGGGGGGGGGGGGGGGGGGGGEE@FCEGGGGGGGGGGGGGGGGGGFGGGCFDFGGFGGFCCDGGFGG;FDFGGGGGFCEGGGGGGGDGGGDEFFFFFFFFFEFFCAFFFAAFEEFFFF?BEEFBEBFFE<A?@6>FDFFEFEFFF7;<;ECF6,(-3(4>0(-8;<:0?AFB<F(7>>B:?>5?0<:(4>B8
@M04999:289:000000000-L3R54:1:1101:23066:12305 2:N:0:418
GACTACTCGGGTATCTAATCCTGTTTGCTCCCCACGCTTTCGCATCTCAGCGTCAGTATCTGTCCAGAAGGCCGCCTTCGCCACCGGTATTCCTCCACATCTCTACGCATTTCACCGCTACACGTGGAATTCTACCTTCCTCTACAATACTCCAGATAACCAGTTTTAAGTGCAATTCCCAGGTTGAGCCCGGGGCTTTCACACCTAACTTAATTATCCGCCTACATGCCCTTTACGCCCGGTCATTCCGATTAACGCTCGCACCCTCCGTATTACCGCGGCTGCTGGCACGGAGTTAGCC
+
CCCCCGGGGGGGGGGGGGGGGGGGGGGGGGGGGGGGGGGGGGGGGGGGGGGGGGGGGGGGGGGGGGGGGGGGGGGGGGGGGGGGGGGGGGGGGGGGGGGGGGGGGGGGGGGGGGGGGGGGGGGGGGGGGGGGGGGGGGGGGGGGGGFGGGGGGGGGGGGGGGGGGGGGGGGGGFGGFGFGGGGGGGGGGGGGGGGGGGGGFFFFFFFFFFFBEF>FFFF=FFF=BFE?EFFFBFFFFFB>09>>@FEFE1421<>AB>::69B>>:003132::ABA?>F>BF962>B<0<1(3>??<AD:
@M04999:289:000000000-L3R54:1:1101:2992:12306 2:N:0:418
GACTACAAGGGTATCTAATCCTGTTTGCTCCCCACGCTTTCGCATCTCAGCGTCAGTATCTGTCCAGAAGGCCGCCTTCGCCACCGGTATTCCTCCACATCTCTACGCATTTCACCGCTACACGTGGAATTCTACCTTCCTCTACAATACTCCAGATAACCAGTTTTAAGTGCAATTCCCAGGTTGAGCCCGGGGCTTTCACACCTAACTTAATTATCCGCCTACATGCCCTTTACGCCCAGTCATTCCGATTAACGCTCGCACCCTCCGTATTACCGCGGCTGCTGGCACGGAGTTAGCC
+
CCCCCGGGGGGGGGGGGGGGGGGGGGGGGGGGGGGGGGGGGGGGGGGGGGGGGGGGGGGGGGGGGGGGGGGGGGGGGGGGGGGGGGGGGGGGGGGGGGGGGGGGGGGGGGGGGGGGGGGGGGGGGGGGGGGGGGGGGGGGGGGGGGGGGGGGGGGGGGGGGGGGGGGGGGGGGFGGFGFGGGGGGGFGGGGGGGGGGGGGFFFFFFFFFFFEFFFF6FF?FFFFFEE4>EDFFFFC@?BEDF@FAEFFF816?<C>2;DFF>6B>F<::9??:?9BFFF>3>908))(4(8?62(-,44<7
@M04999:289:000000000-L3R54:1:1101:8631:12329 2:N:0:418
GACTACCGGGGTATCTAATCCTGTTCGCTCCCCACGCTTTCGTCCATCAGCGTCAATCGGTATTTAGTAACCTGCCTTCGCAATCGGGGTTCTGTGTAATATCTATGCATTTCACCGCTACACTACACATTCCAGCTACTTCAATACTATTCAAGATTAACAGTATCAACGGCAGTTCTACAGTTAAGCTGCAGGTTTTCACCGCTGACTTATCAACCCGCCTACGGACCCTTTAAACCCAATAAATCCGGATAACGCTCGCATCCTCCGTATTACCGCGGCTGCTGGCACGGAGTTAGCC
+
CCCCCGGDGGGGGGGGGGGGGGGGGGGGGGGGGGGGGGGGGGGGGGGGGGGGGGGGGGGGGGGFGGGGGGGGGGGGGGGGGGFEGGGGGGGGGGGGGGGGGGGGGGGGGGGGGGGGGGGGGGGGGGGGGGGGGGGGGFGGGGGGGGGGGGGGGGGGGGGGGGGGGGDGGGGGGGGGFGFGGGGGGGGGGGGGGGGGGCGGFFFFFFE4=;EFFFFFFFBAD@DDFFFFBFFFFFFFFF@EFFFF@9EFF@6??FFFFFFB>;FFFFFFFFF<FFBF2:>B9BF>B0>0(4<?999B14<>,
@M04999:289:000000000-L3R54:1:1101:14957:12349 2:N:0:418
GGGACTACCAGGGTATCTAATCCTGTTTGCTCCCCACGCTTTCGCATCTCAGCGTCAGTATCTGACCAGAAGGCCGCCTTCGCCACCGGTATTCCTCCACATCTCTACGCATTTCACCGCTACACGTGGAATTCTACCTTCCTCTACAATACTCCAGATAACCAGTTTTAAGTGCAATTCCCAGGTTGAGCCCGGGGCTTTCACACCTAACTTAATTATCCGCCTACATGCCCTTTACGCCCATTCATTCCCATTAACGCTCGCACCCTCCGTTTTACCGCGGCTTCTGGCACGGATGT
+
CCCCCGGGGGGGGGGGGGGGGGGGGGGGGGGGGGGGGGGGGGGGGGEFEGGGGGGGGGGFGGGGFGGGCGGGGGGGGGGGGGGGGGGGGGGGGGGGGGGGGGGGGGGGGGGGGFGGGGGGGGGGGGGGEGGGGGGGGGGGGGGGGGGFCFGGGGFGGFGGGGDFCFFGGFGFGGGGFGFFGGGGFGGFGGGGFGGGGGGGFFAAFFFFE==EFFFFCF88A=BDF@@=CCEE5@@EFF1>BB?())..6<?))94647((366>;9>F66B>:)5:538((,19((44<<?12090((.
@M04999:289:000000000-L3R54:1:1101:21147:12368 2:N:0:418
GACTACCGGGGTATCTAATCCTGTTCGCTCCCCACGCTTTCGTCCATCAGCGTCAATCGGTATTTAGTAACCTGCCTTCGCAATCGGGGTTCTGTGTAATATCTATGCATTTCACCGCTACACTACACATTCCAGCTACTTCAATACTATTCAAGATTAACAGTATCAACGGCAGTTCTACAGTTAAGCTGCAGGTTTTCACCGCTGACTTATCAACCCGCCTACGGACCCTTTAAACCCACTAAATCCGTATAACGCTCGCATCCCCCGTATTACCGCGCCTGTTGGCACGGAGTTAGCC
+
C9CCCCF::@FCEFCEFGFCGGGGGGGGGG7F@EFGDE@FCGGF,86EFGG@@F@C@<DFGCGF<CFGA@FFFEE<<F?AF7+B8FGDCF@FGDEBF?E<<<FDEECGGAEFDGFDFGC=@EGFGGCGGGEG9EA,,4@@=EFG8=DGFA=FCEFGC933=:D=DDF8FG>EGC=@B@F7;BGG9,333:8C18EFFG>FFFFFFFFF=A7;EFFFBAD9A2((055(21;@(/7977(08,6(6).<52/4@;5;<96?;0((4((4764(3(4:6613(7?:))-((.52((,8822<2
@M04999:289:000000000-L3R54:1:1101:20257:12378 2:N:0:418
GACTACCCGGGTATCTAATCCTGTTTGCTCCCCACGCTTTCGCATCTCAGCGTCAGTATCTGTCCAGAAGGCCGCCTTCGCCACCGGTATTCCTCCACATCTCTACGCATTTCACCGCTACACGTGGAATTCTACCTTCCTCTACAATACTCCAGATAACCAGTTTTAAGTGCAATTCCCAGGTTGAGCCCGGGGCTTTCACACCTAACTTAATTATCCGCCTACATGCCCTTTACGCCCAGTCATTCCGATTAACGCTCGCACCCTCCGTATTACCGCGGCTGCTGGCACGGAGTTAGCC
+
CCCCCGFFGGGGGGGGGGGGGGGGGGGGGGGGGGGGGGGGGGGGCGGGGGGGGGGGGGGGGGGGGGGGGGGGGGGGGGGGGGGGGGGGGGGGGGGGGGGGGGGGGGGGGGGGGGGGGGGGGGGGGGGGGGGGGGGGFGGGGGGGGGGGGGGGGGGGGGGGGGGGEGGEGGGGGGGGFGFGFGGGGGGDGGGGGGGGGGGGFFFFFFFFFFFFFFFFFFFFFFFDFEEFFE@F@@FCFFBFF6;@FFFFFFF<DFFEFBFFFBB(9::BBF02(8AAABF(479><:?:?B<?92((444)4
@M04999:289:000000000-L3R54:1:1101:27985:12379 2:N:0:418
GTGACTACAAGGGTATCTAATCCTGTTCGCTACCCATGCTTTCGAACCTCAGCGTCAGTTACAGACCAGAGAGCCGCCTTCGCCACTGGTGTTCTTCCATATATCTACGCATTCCACCGCTACACATGGAGTTCCACTCTCCTCTTCTGCACTCAAGAAAAACAGTTTCAGCTGCACTTCCCCGGTTAAGCCGAGGGCTTTCACAGCTGACTTGTTCTCCCGCCTGCGTTCGCTTTACGCCCAATAAATCCGGACAACGCTTGCCACCAACGTATTACCGCGGCTGCTGGCACGTAGTTAC
+
-88BCGCGFCDFEEEFFFGGGGGEGEAGGD@@FEGGGGCF<EFEFFFC<FGG?FFGGEGFGGGGGFFGGD@FFFGGDGCF@FGGEC8F<C?BFF?FEGGFDFG,FFFGGEEFGGGFGGGEGGGFGGGF=FGEFCEGG9EFGGFEEGGCEGGCFG?D=EF@DG>EGGEFGGCEFGDGF7?D+?DEDEGEGCDFGEECCDFG*;9EA4?F=EBBCFFFFFFFFFFF22=@D?@@9;1(.4;3:2?1(.3.9C@0.8>B:2(7?1:?4444((-(-24(6<-8>6996>6::(4:D0140(6-)
@M04999:289:000000000-L3R54:1:1101:9018:12390 2:N:0:418
GACTACCGGGGTATCTAATCCTGTTCGCTCCCCACGCTTTCGTCCATCAGCGTCAATCGGTATTTAGTAACCTGCCTTCGCAATCGGGGTTCTGTGTAATATCTATGCATTTCACCGCTACACTACACATTCCAGCTACTTCAATACTATTCAAGATTAACAGTATCAACGGCAGTTCTACAGTTAAGCTGCAGGTTTTCACCGCTGACTTATCAACCCGCCTACGGACCCTTTAAACCCAATAAATCCGGATAACGCTCGCATCCTCCGTATTACCGCGGCTGCTGGCACGGAGTTAGCC
+
CCCCCGGGGGGGGGGGGGGGGGGGGGGGGGGGGGGGGDGGGGGGGGGGGGGGGGGGGFGGFGGFGGGGGGGGGGGGGGGGGGEGGGGGGGGGGGGGGGGGGGGAFGGGGGFGGGCFGGGGGGGGGGGGGGGGGGGGGAFGCFGGGGGGGGGGGGFG9AFGGGFGGGGFDGGGGGGGFGFGGGDEFFFGGGGGGGGFGGGGFFFDDEFFFFFFFFFFFFFFE=@@DF9=5:D3@@EECEDEFFF;AC99;;;;@D<=?><<09B?B??AFF?FF?DAA?664039??:3?1>?06232<>B0
@M04999:289:000000000-L3R54:1:1101:10908:12397 2:N:0:418
CGTCGACTACTAGGGTATCTAATCCTGTTTGCTCCCCACGCTTTCGCATCTCAGCGTCAGTATCTGTCCAGAAGGCCGCCTTCGCCACCGGTATTCCTCCACATCTCTACGCATTTCACCGCTACACGTGGAATTCTACCTCCCTCTGACACACTCTAGTTAGACAGTTTCAAATGCACGTCCCAAGTTGAGCTCGGGGATTTCACATCTGACTTATCTAACCGTCTGCGCTCGCTTTACGCCCAGTAATTCCGATTAACGCTCGCACCCTACGTATTACCGCGGCTGCTGGCACGTAGTT
+
CCCCCGGGGGGGGGGGGGGGGGGGGGGGGGGGGGGGGGGGGGGGGGGGGGGGGGGGGGGGGGGGGGGGGGGGGGGGGGGGGGGGGGGGGGGGGGGGGGGGGGGGGGGGGGGGGGGGGGGGGGGGGGGGGGGGGFFGGGGGGGEGGGGGGGGGGGFFGGGGGGGFGFGGGGGGGEGGFGFGGGGGGGGGGGGGFFGGGGGGDFFFFFFFBFECE4:FEFA?FFDFFFDFFF=7?FFFFFEF?F>@?6;EC?6EEE04:BBA0;?FF;>991?70:7<DFFB2(7>0((-3::7(4<<(3136
@M04999:289:000000000-L3R54:1:1101:12843:12488 2:N:0:418
TCGACTACAAGGGTATCTAATCCTGTTCGCTCCCCACGCTTTCGTCCATCAGCGTCAATCGGTATTTAGTAACCTGCCTTCGCAATCGGGGTTCTGTGTAATATCTATGCATTTCACCGCTACACTACACATTCCAGCTACTTCAATACTATTCAAGATTAACAGTATCAACGGCAGTTCTACAGTTAAGCTGCAGGTTTTCACCGCTGACTTATTAACCCGCCTACGGACCCTTTAAACCCAATAAATCCGGATAACGCTCGCATCCTCCGTATTACCGCGGCTGCTGGCACGGAGTT
+
CCCCCGGGGGGGGGGGGGGGGGGGGGGGGGGGGGGGGGGGGGGGGGGGGGGGGGGGGGGGGGGGGGGGGGGGGGGGGGGGGGGGGGGGGGGGGGGGGGGGGGGGGGGGGGGGGGGGGGGGGGGGGGGGGGGGGGGGGGGGGGGGGGGGGGGGGGGGGGGGGGGGGGGGGGGGGGGGFGFGGGGGGGGGGGGGGGGGGGGGFFFFFEFFFFFFFFFFFFFFFFFFFFFF26>BFFFFCFCFFFFD@EEFFFFFFFFFAFFBFFFFB?>B<A7;::BFFFFFFFFFFFFFFFFFB:>B>67
@M04999:289:000000000-L3R54:1:1101:4880:12506 2:N:0:418
TGACTACTAGGGTATCTAATCCTGTTCGCTCCCCACGCTTTCGTCCATCAGCGTCAATCGGTATTTAGTAACCTGCCTTCGCAATCGGGGTTCTGTGTAATATCTATGCATTTCACCGCTACACTACACATTCCAGCTACTTCAATACTATTCAAGATTAACAGTATCAACGGCAGTTCTACAGTTAAGCTGCAGGTTTTCACCGCTGACTTATCAACCCGCCTACGGACCCTTTAAACCCAATAAATCCGGATAACGCTCGCATCCTCCGTATTACCGCGGCTGCTGGCACGGAGTTAGC
+
CCCCCGGGGGGGGGGGGGGGGGGGGGGGGGGGGGGGGGGGGGGGGGGGGGGGGGGGDGGGGGGGFGGGGGGGGGGGGGGGGGGGGGGGGGGGGGGGGGGGGGGGGGGGGGGGGGGGGGGGGGGGGGGGGGGGGGGGGGGGGGGGGGGGGGGGGGGGFGGGGGGGGGGGGGGGGGGGFCFGGGGFFGGGGGGGGGGGGGGGFFFFBEFFBDEFEFFFFFFFFFFFABD@DFFFF2@ECFFF@FFFFFFFFEF1;DFFFF>@66>BFFF>AF>1:?0<AABF0;>29?:FF??<?9;>:?FB6
@M04999:289:000000000-L3R54:1:1101:27491:12526 2:N:0:418
GGCAGACTACACGGGTAACTAATCCTGTTCGCTCCCCACGCTTTCGTCCATCAGCGTCAATCGGTATTTAGTAACCTGCCTTCGCAATCGGGGTTCTGTGTAATATCTATGCATTTCACCGCTACACTACACATTCCAGCTACTTCAATACTATTCAAGATTAACAGTATCAACGGCAGTTCTACAGTTAAGCTGCAGGTTTTCACCGCTGACTTATCAACCCGCCTACGGACCCTTTAAACCCAATAAATCCGGATAACGCTCGCATCCTCCGTATTACCGCGGCTGCTGGCACGGAGTT
+
@CCCC@FFGCEFGCDGEFGGCFD-CFFGGGGGEGGCFFGDDG7@@CCFFDGAEG?:C@@C,,@FGECFEFGGGGGF?BA@95FDGGGCFFGD7+4=<?FGF<FG9ECCE@FA?FBBGDEGDC+@FFF9F8FE?B4@EFCFGGF@GGGFFC8,=,,,@3,DFDFGFGGGFFFGGGGDE>D?C=@FG9C:EDCCFEEFFFGGFCFFF9ABB=8):83B<AC4F<9A(529=@@>@=;@;.>A<E(34=3E3)99;>>@;<>;?(4:9B>(-:?A028:2346AB927902?))(-(,1136?:
@M04999:289:000000000-L3R54:1:1101:4161:12532 2:N:0:418
ATGCGACTACCGGGGTATCTAATCCTGTTTGCTCCCCACGCTTTCGCATCTCAGCGTCAGTATCTGTCCAGAAGGCCGCCTTCGCCACCGGTATTCCTCCACATCTCTACGCATTTCACCGCTACACGTGGAATTCTACCTTCCTCTACAATACTCCAGATAACCAGTTTTAAGTGCAATTCCCAGGTTGAGCCCGGGGCTTTCACACCTAACTTAATTATCCGCCTACCTGCCCTTTACGCCCAGTCATTCCGATTAACGCTCGCACCCTCCGTATTACCGCGGCTGCTGGGACGGAGTT
+
CCCCCGGGGGGEGGGGGFFDFGGDFGGGGFEGDFGGGF@6FGGGGEEGGGCEFFFEGGGGGAFFFFFG8CFFFGGGG:FGGGGGGG@FEGGG7FEGGGFEGGFGGDGFGGDC@C7FFGGGGGGGGCACA<:@?FGFFEGGGGGGGGFGFFFGC8GFGG?GDFGG,=F<AFGG?ECFFCFFG@CCCFFG6E8EFGGGD*?C*6);AFFFFFBED+=8CA8@F<6,2;;?@17),/=ED@3F;039;<;7).).6213(-6:?F0:3>6;9F?(,(,80(-<4(--449>0,.(((49(((((
@M04999:289:000000000-L3R54:1:1101:3201:12542 2:N:0:418
GACTACCCGGGTATCTAATCCTGTTCGCTCCCCACGCTTTCGTCCATCAGCGTCAATCGGTATTTAGTAACCTGCCTTCGCAATCGGGGTTCTGTGTAATATCTATGCATTTCACCGCTACACTACACATTCCAGCTACTTCAATACTATTCAAGATTAACAGTATCAACGGCAGTTCTACAGTTAAGCTGCAGGTTTTCACCGCTGACTTATCAACCCGCCTACGGACCCTTTAAACCCAATAAATCCGGATAACGCTCGCATCCTCCGTATTACCGCGGCTGCTGGCACGGAGTTAGCC
+
CCCCCGGGGGGGGGGGGGGGGGGGGGGGGGGGGGGGGGGGGGGGGGGGGGGGGGGGGGGGGGGGGGGGGGGGGGGGGGGGGGGGGGGGGGGGGGGGGGGGGGGGGGGGGGGGGGGGGGGGGGGGGGGGGGGGGGGGGGGGGGGGGGGGGGGGGGGFGGGGGGGGGGGGGGGEGGGGFGFGGGGGGGGGGGGGGGF9DFCFFFAEFFFFFFFFFFFFFFB2?@@FFFFFFFFFFFFFFFFFD=DFE7CEE@FD;<AFD;DFFFFFFFFFF>B?FFBFF:B3>>FFFF?087?<619?BDAA:
@M04999:289:000000000-L3R54:1:1101:9157:12583 2:N:0:418
GACTACCGGGGTATTTAATCCTGTTTGCTACCCACGCTTTCGAGCATGAACGTCAGTGTTATCCCAGGAGGCTGCCTTCGCCATCGGTATTCCTCCACATCTCTACGCATTTCACTGCTACACGTGGAATTCTACCTCCCTCTGACACACTCTAGTTAGACAGTTTCAAATGCACGTCCCAAGTTGAGCTCGGGGATTTCACATCTGACTTATCTAACCGTCTGCGCTCGCTTTACGCCCAGTAATTCCGATTAACGCTCGCACCCTACGTATTACCGCGGCTGCTGGCACGTAGTTAGCC
+
CCCCCGGGGGGGGGGGGGGGGGGGGGGGGGGGGGGGGGGGGGGGGGGGGGGGGGGGGGGGGGGGGGGGGGGGGGGGGGGGGGGGGGGGGGGGGGGGGGGGGGGGGGGGGGGGGGGGGGGGGGGGGGGGGGGGGGGGGGGGGGGGGGGGGGGGFFGFGGGGGGGGGFGGGGGGDFGGFGFGGGGGGGGGGFGGGGGGGGGGFFFFFFFFFFFFFFFFFFFFD2>BEB969@>DFFFFF?6>DFFFFFFEFFD<7?EED04<;(-7>?FF:6?F<:<>FF>;>0,40.4(02<F?:3:<AFF:
@M04999:289:000000000-L3R54:1:1101:17105:12585 2:N:0:418
GGTGACTACTGGGGTATCTAATCCTGTTTGCTCCCCACGCTTTCGCATCTCAGCGTCAGTATCTGTCCAGAAGGCCGCCTTCGCCACCGGTATTCCTCCACATCTCTACGCATTTCACCGCTACACGTGGAATTCTACCTTCCTCTACAATACTCCAGATAACCAGTTTTAAGTGCAATTCCCAGGTTGAGCCCGGGGCTTTCACACCTAACTTAATTATCCGCCTACATGCCCTTTACGCCCAGTCATTCCGATTAACGCTCGCACCCTCCGTATTACCGCGGCTGCTGGCACGGAGTTT
+
CCCCCGGGGGGGGGGGGGGGGGGGGGGGGGGGGGGGGGGGGGGGGGGGGGGGGGGGGGGGGGGGGGGGGGGGGGGGGGGGGGGGGGGGGGGGGGGGGGGGGGGGGGGGGFGGGGGGGGGGGGGGGGGGGGGGGGGGGGGGGGGGGGGGGGGGGGGGGGGGGGGGGGGGGGGGGGGGFGFGGGGGGGGGGGGGGGGGDGGGFFFFFFFFFFFFFFFFFFF?CCFB=DDFFFFF=FFFFFFFFFFFFFFEC<<?;6@FFFFFFFFFFFFF?<?B>BFFBBFA((((121::?:<:?F196:7)
@M04999:289:000000000-L3R54:1:1101:5218:12590 2:N:0:418
GACTACTAGGGTATCTAATCCTGTTCGCTCCCCACGCTTTCGTCCATCAGCGTCAATCGGTATTTAGTAACCTGCCTTCGCAATCGGGGTTCTGTGTAATATCTATGCATTTCACCGCTACACTACACATTCCAGCTACTTCAATACTATTCAAGAATAACAGTATCAACGGCAGTTCTACAGTTAAGCTGCAGGTTTTCACCGCTGACTTATCAACCCGCCTACGGACCCTTTAAACCCAATAAATCCGGATAACGCTCGCATCCTCCGTATTACCGCGGCTGCTGGCACGGAGTTAGCC
+
CCCCCGGGGGGGGGGGGGGGGGGGGGGGGGGGGGGGGGGGGGGGGGGGGGGGGGGGGGGGGGGGGGGGGGGGGGGGGGGGGGGGGGGGGGGGGGGGFGGGGGGGGGGGGGGGGGGGGGGGGGGGGGGGGGGGGGDGGGGGGGGGGGGGGGGGFGGGGGGGGGGGGGGGGGGGCGGGFGFGGGFGGGGGGGGGFGGGFFGGFFFEFFBBFFCFFFFFFFDBFFADFAFFBFFFFEFFFFF;@?@;EFEEEFFFFDEE?@FFFFFFF:<AFFF?<FABB:96>6(427:?BB<?920(44><4
@M04999:289:000000000-L3R54:1:1101:18531:12607 2:N:0:418
TGAATGACTACAAGGGTATCTAATCCTGTTCGCTCCCCACGCTTTCGTCCATCAGCGTCAATCGGTATTTAGTAACCTGCCTTCGCAATCGGGGTTCTGTGTAATATCTATGCATTTCACCGCTACACTACACATTCCAGCTACTTCAATACTATTCAAGATTAACAGTATCAACGGCAGTTCTACAGTTAAGCTGCAGGTTTTCACCGCTGACTTATTAACCCGCCTACGGACCCTTTAAACCCAATAAATCCGGATACCGCTCGCATCCTCCGTATTACCGCGGCTGCTGCCACGGAGT
+
CCCCCGGGGGGGGGGGGGFGGGGGGGGGGGGGGEGGGGGGGDGGFGGGGGEFGGGGGGGGGGGGGBFGGGGGGGGGFGGGEGFFCFG@:FGGGGGEGGGGGGGFFCEECEGGGFGGGGGGGECFEGGGGFGGGGGGGGGFFGGGGAEFCGFDGGGGGGFGGGFGGGGGGGDFGFGGFD>DGCFCDFFGGFGFC7CCFGGFCFF5CFFAA5)>=6A?8FFEFFF==A2)-8>>DFB2>D;FE4<DFF1:@EC5?(6202:))/206311262<A((,.42-<9:190(47042).42;(((-
@M04999:289:000000000-L3R54:1:1101:4002:12618 2:N:0:418
GACTACCAGGGTATCTAATCCTGTTCGCTCCCCACGCTTTCGTCCATCAGCGTCAATCGGTATTTAGTAACCTGCCTTCGCAATCGGGGTTCTGTGTAATATCTATGCATTTCACCGCTACACTACACATTCCAGCTACTTCAATACTATTCAAGATTAACAGTATCAACGGCAGTTCTACAGTTAAGCTGCAGGTTTTCACCGCTGACTTATCAACCCGCCTACGGACCCTTTAAACCCAATAAATCCGGATAACGCTCGCATCCTCCGTATTACCGCGGCTGCTGGCACGGAGTTAGCC
+
CCCCCGGCGGGGGGGGGGGFGGGGGFGCFFGGGGGGGGGGGGGGGDGGGGGGGEGGGGGGGGGGGGGGCFFGGGGGFGGGGGDEGGGGGGGGGGGGGGFGGGGGGGGGGGGGGGGGGGGGGGGGGFEGGGGGGFFGGFGGGGGGGGGFAEDCFDGGGFGGGGGGGGGGGGGGGCGGFGFGGGGGGGA8EFFGGGGFGGGGFFF5>BFD@CEFFFFFDA?BFFAFDFFD=B@FFFCC4555;;@F3;C?EFFDDD@<@6@@FF9:B?77?>4((5<DFF>(4;>>FBBFF(4:B01:?<AA7
@M04999:289:000000000-L3R54:1:1101:2632:12635 2:N:0:418
AGACTACCGGGGTATCTAATCCTGTTTGCTCCCCACGCTTTCGCATCTCAGCGTCAGTATCTGTCCAGAAGGCCGCCTTCGCCACCGGTATTCCTCCACATCTCTACGCATTTCACCGCTACACGTGGAATTCTACCTTCCTCTACAATACTCCAGATAACCAGTTTTAAGTGCAATTCCCAGGTTGAGCCCGGGGCTTTCACACCTAACTTAATTATCCGCCTACATGCCCTTTACGCCCAGTCATGCCGATTAACGCTCGCACCCTCCGTATTACCGCGGCTGCTGGCACGGAGTTAGC
+
CCCC8ECCFGGGGCEAFFFGGGGGGAEGGGGGGGGGDGGCGGGGGEGEFGGGGGGGGGFGGGGGGG<FEAFGGGGDGDGGGGCFGGGDEGGGGGGGGGGGFGGFGGGGGGE7EAFGGGGCCGFGGFGGDGCGGFCGGGFGGGDFGG,9EDEGGDDFGFCFF@E8=D@EGGGGGGGCFGFGDFGDCDDGCF<CGGGC4DDGFAFFF>FFF@=7>FFACF6>B=@DDD1CF@88@(56;@006((/74C))62;1?FFB?62(,(-711,3036<F79AFF>29((4077240.1(07B?>D2
@M04999:289:000000000-L3R54:1:1101:6346:12664 2:N:0:418
TGACTACTGGGGTATCTAATCCTGTTCGCTCCCCACGCTTTCGTCCATCAGCGTCAATCGGTATTTAGTAACCTGCCTTCGCAATCGGGGTTCTGTGTAATATCTATGCATTTCACCGCTACACTACACATTCCAGCTACTTCAATACTATTCAAGATTAACAGTATCAACGGCAGTTCTACAGTTAAGCTGCAGGTTTTCACCGCTGACTTATCAACCCGCCTACGGACCCTTTAAACCCAATAAATCCGGATAACGCTCGCATCCTCCGTATTACCGCGGCTGCTGGCACGGAGTTAGC
+
CCCCCGGGGGGGGGGGGGGGGGGGGGGGDEGGGGGGGGGGGGGGGGGGGFGGGGGGGGGGGGGGDFGGGGGGGGGGGGGGGGGEGGGGGGGGGGGGGGGGGGGGGGGGGGGGGGGGGGGGGGGGGGGGGGDGGEFGGGGGGFFFGGGGGGGGGGGGGGGGGGGGGGGGGGGGG6CEFFFGGGGGGGFFDGGGGGGG?FGGFFCFDDFBFFEFFFFFCFF4BBFDFB>@@BFFFFFFC=EFFF?@;ACEFFBFF@FAEFF@DB>9((44A:9???FFFABF910271.876B??02144A<2
@M04999:289:000000000-L3R54:1:1101:19769:12698 2:N:0:418
TTGGACTACAAGGGTATCTAATCCTGTTTGCTCCCCACGCTTTCGCTCCTCAGCGTCAGTGACGGCCCAGAGACCTGCCTTCGCCATCGGTGTTCTTCCCGATATCTACACATTCCACCGTTACACCGGGAATTCCAGTCTCCCCTACCGCACTCCAGTCCGCCCGTACCCGGCGCCGATCCACCGTTAAGCGATGGACTTTCACACCAGACGCGACGAACCGCCTACGAGCTCTTTACGCCCAATAAATCCGGATAACGCTTGCACCCTACGTATTACCGCGGCTGCTGGCACTTAGTTC
+
CCCCCGGGGGGGGGGGGGGGGGGGGGGGGGGGFGGGGGGGGGGGGGGGGFGGFFGGGGGGGGGGGGEGGGGGFFGGGGGGGGGGGGGGGGGGGGGGGFFGGEGGEGFFGGGGGGGGGGFEGCFGGGGGGGGGGFGGGDEG9FFGGGGGFGGEE>FG?FGDGCEGGGGGGGGGGGGGFDF4CGGGGE88C5<FECCDDFGGFFFFFCFFD?(69;5.45B9@>;F60:?:??FBF23<AF@BB;(23)-:5<7966??2,36::26))4,234<:?F35>439;;39,3?F(((,()6-<))
@M04999:289:000000000-L3R54:1:1101:13292:12728 2:N:0:418
AGACTACTGGGGTATCTAATCCTGTTCGCTCCCCACGCTTTCGTCCATCAGCGTCAATCGGTATTTAGTAACCTGCCTTCGCAATCGGGGTTCTGTGTAATATCTATGCATTTCACCGCTACACTACACATTCCAGCTACTTCAATACTATTCAAGATTAACAGTATCAACGGCAGTTCTACAGTTAAGCTGCAGGTTTTCACCGCTGACTTATCAACCCGCCTACGGACCCTTTAAACCCAATAAATCCGGATAACGCTCGCATCCTCCGTATTACCGCGGCTGCTGGCACGGAGTTAGC
+
CCCCCGGGGGGGGGGGGGGGGGGGGGGGGGGGGGGGGGGGGGGGGGGGGGGGGGGGGGGGGGGGGGGGGGGGGGGGGGGGGGGGGGGGGGGGGGGGGGGFGCGGGGGGGGGGGGGGGGGGGGGGGGGGGGGGGGGGGGGGGGGGGGGGGFGGGGFGGGGGGGGGGGGGGGGGGGGGFGFGGGGGGGGGGGGGGGGGGGGGFFFFFFFFFFFEEFFFFFFDFFFFFFDD2@=DFFFF?EEFFFFF@EEFFFB62?FEFFFF01>FFFFFB?B:0<?AFABB;>>9903271<8:(71829<4
@M04999:289:000000000-L3R54:1:1101:4187:12735 2:N:0:418
TATCTAATCCTGTTCGCTCCCCACGCTTTCGTCCATCAGCGTCAATCGGTATTTAGTAACCTGCCTTCGCAATCGGGGTTCTGTGTAATATCTATGCATTTCACCGCTACACTACACATTCCAGCTACTTCAATACTATTCAAGATTAACAGTATCAACGGCAGTTCTACAGTTAAGCTGCAGGTTTTCACCGCTGACTTATCAACCCGCCTACGGACCCTTTAAACCCAATAAATCCGGATAACGCCCGCATCCTCCGTATTACCGCGGCTGCTGGCACGGAGTTAGCCGATGCTTATTC
+
CCCCCGGGGGGGGGGGGGGGGGGGGGGGGGGGGGGGGGGGGGGGGGGGGGGGGGGGGGGGGGGGGGGGGGGGGGGGGGGGGGGGGGGGGGGGGGGGGGGGGGFFGGGGGGGGGGGGGGGGGGGGGGGGGGGGGGGGGGGGGGGGGGGGGGGGGGGGGGGGGGGGGGGGGGGGGGGGFGFGGGGGGGFGGGGGGGGGDGGGFFFFFFFFFFFFFFFFFFFFFDEEFFFFFFFFEBFFFFFFFFFFFDFF>@FBFFF@FFFFFF?FBFFFFF>FBFF>FFFFF>>FFF<BBB>6;?165<B>)
@M04999:289:000000000-L3R54:1:1101:7760:12744 2:N:0:418
GACTACTCGGGTATCTAATCCTGTTCGCTCCCCACGCTTTCGTCCATCAGCGTCAATCGGTATTTAGTAACCTGCCTTCGCAATCGGGGTTCTGTGTAATATCTATGCATTTCACCGCTACACTACACATTCCAGCTACTTCAATACTATTCAAGATTAACAGTATCAACGGCAGTTCTACAGTTAAGCTGCAGGTTTTCACCGCTGACTTATTAACCCGCCTACGGACCCTTTAAACCCAATAAATCCGGATAACGCTCGCATCCTCCGTATTACCGCGGCTGCTGGCACGGAGTTAGCC
+
CCCCCGGGGGGGGGGGGGGGGGGGGGGGGGGGGGGGGGGGGGGGGGGGGGGGGGGGGGGGGGGGGGGGGGGGGGGGGGGGGFGDGGGGGGGGGGGGGGFGGGGGGGGGGGGGGGGGGGGGGGGGGGGGGGGGGGGGGGGGGGGGGGGGGGGGGGGGGGGGGGGGGGFGFGGEGGGGFGFGGGGGGGGGGGGGGGGGGGGGFFFFEFAFFFFFFFFFFFFAFADF@D=DFBDBDFFFEEFEF;@@E;CEFFF??FEFFFFFBBFFBFFB?>F?:BFAF099BF9B6?:0::?:119??96<:
@M04999:289:000000000-L3R54:1:1101:17630:12770 2:N:0:418
TTCTGGACTACCCGGGTATCTAATCCTGTTTGCTCCCCACGCTTTCGCATCTCAGCGTCAGTATCTGTCCAGAAGGCCGCCTTCGCCACCGGTATTCCTCCACATCTCTACGCATTTCACCGCTACACGTGGAATTCTACCTTCCTCTACAATACTCCAGATAACCAGTTTTAAGTGCAATTCCCAGGTTGAGCCCGGGGCTTTCACACCTAACTTAATTATCCGCCTACATGCCCTTTACGCCCAGTCATTCCGATTAACGCTCGCACCCTCCGTATTACCGCTGCTGCTGGCACGGAGT
+
CCCCCGGGGGGGGGGGGGGGGGGGGGGGGGGEGGGGGEGGGGGGGGGGGGGGGGGGGGGGGGGGGGGGGGGGGGGGGGGGGGGGGGGGGGGGGGGGGGGGGGGGGGGGGGGGGGGGGGGGGGDGGGGGGGFGGGGGGGGGGGGGGGGGGGGFGFGGGGGFAFFGGGGGFGFGGGGGFGFGFGGGDGGGGGGGGGGGDG5CDFFFFFFFFFFFEFFFEFFFFFFF?DDDFFFFFF3@@F@FFDFFF;D(.)<CCEE@18:A<?0((4;6>9:02?F<27:AAA(6079D?>?F?:<>:(7>4
@M04999:289:000000000-L3R54:1:1101:21869:12777 2:N:0:418
CGACTACCCGGGTATCTAATCCTGTTTGCTCCCCACGCTTTCGCATCTCAGCGTCAGTATCTGTCCAGAAGGCCGCCTTCGCCACCGGTATTCCTCCACATCTCTACGCATTTCACCGCTACACGTGGAATTCTACCTTCCTCTACAATACTCCAGATAACCAGTTTTAAGTGCAATTCCCAGGTTGAGCCCGGGGCTTTCACACCTAACTTAATTATCCGCCTACATGCCCTTTACGCCCAGTCATTCCGATTAACGCTCGCACCCTCCGTATTACCGCGGCTGCTGGCACGGAGTTAGC
+
CCCCCGGGGGGGGGGGGGGGGGGGGGGGGGGGGGGGGGGGGGGGGGGGGGGGGGGGGGGGGGGGGGGGGGGGGGGGGGGGGGGGGGGGGGGGGGGGGGGGGGGGGGGGGGGGGGGGGGGGGGGGGGGGGGGGGGGGGGGGGGGGGGGGGGGGGGGGGGGGGGGGGGGGGGGGGGGGFGFGGGGGGGGGGGGGGGGGGGGGFFFFFFFFFFEFFFFFFFFEEDFFDFFFFFFF@DFEEFFFFFFFFEFFFFFF<FFFFFFFFFFFFFF66?FB?BBFFFF>>B;>FF?>(43<?9>9<FF25
@M04999:289:000000000-L3R54:1:1101:23708:12777 2:N:0:418
TTGAGACTACCGGGGTATCTAATCCTGTTTGCTACCCACGCTTTCGAGCATGAACGTCAGTGTTATCCCAGGAGGCTGCCTTCGCCATCGGTATTCCTCCACATCTCTACGCATTTCACTGCTACACGTGGAATTCTACCTCCCTCTGACACACTCTAGTTAGACAGTTTCAAATGCACGTCCCAAGTTGAGCTCGGGGATTTCACATCTGACTTATCTAACCGTCTGCGCTCGCTTTACGCCCAGTAATTCCGATTAACGCTCGCACCCTACGTATTACCGCGGCTGCTGGCGCGTAGTT
+
CCCCCGGGFGGGGGFGGGGGGGFFGGFGGFGGGGFFD@FGCFGGGGGGGGGF9FGGF@FGGGFGGGFFG@FFGFGFFGGGGAFG7BFGFGD:F@FAFGGGGDF8EEGGGGE7@=:DEGGGGGGGGGFGFFGEFGGFGFGFFG8E8EFGFGGGGG8@DGFDF8DFGGGDGCFGFFDGFDFGGGDDF8EFFFC9@EGDG+;CAAFFCFFFC7EAEF>CEF6AFFF>AADD49=229@D6;4@??@BF;=E3??CCF?DFDF<@(-42>;1>F6B?:8>A:A99(,(766>1)52(((((-18<
@M04999:289:000000000-L3R54:1:1101:15046:12785 2:N:0:418
AGACTACTCGGGTATCTAATCCTGTTTGCTCCCCACGCTTTCGCATCTCAGCGTCAGTATCTGTCCAGAAGGCCGCCTTCGCCACCGGTATTCCTCCACATCTCTACGCATTTCACCGCTACACGTGGAATTCTACCTTCCTCTACAATACTCCAGATAACCAGTTTTAAGTGCAATTCCCAGGTTGAGCCCGGGGCTTTCACACCTAACTTAATTATCCGCCTACATGCCCTTTACGCCCAGTCATTCCGATTAACGCTCGCACCCTCCGTATTACCGCGGCTGCTGGCACGGAGTTAGC
+
CCCCCGGGGGGGGGGGGGGGGGGGGGGGGGGGGGGGGGGGGGGGGGGGGGGGGGGGGGGGGGGGGGGGGGGGGGGGGGGGGGGGGGGGGGGGGGGGGGGGGGGGGGGGGGGGGGGGGGGGGGGGGGGGGGGGGGGGGGGGGFGGGGGGGGGGGGGGGGGGGGGGDGGGGGGGGGGGFGFGGGGGGGGGGGFGGGGGGGGGFFFFFFFFFFFFFFFFEFFFEFF?DFFFFFEB:@FFFFFF@@DFE<EFFEEDFF;?>DF?6>BFFF:<?02:6?F>AA?FFFB;>F?:FFFFFFB>?0A<4
@M04999:289:000000000-L3R54:1:1101:1926:12790 2:N:0:418
GACTACCCGGGTATCTAATCCTGTTTGCTCCCCACGCTTTCGCATCTCAGCGTCAGTATCTGTCCAGAAGGCCGCCTTCGCCACCGGTATTCCTCCACATCTCTACGCATTTCACCGCTACACGTGGAATTCTACCTTCCTCTACAATACTCCAGATAACCAGTTTTAAGTGCAATTCCCAGGTTGAGCCCGGGGCTTTCACACCTAACTTAATTATCCGCCTACATGCCCTTTACGCCCAGTCATTCCGATTAACGCTCGCACCCTCCGTATTACCGCGGCTGCTTGCACGGAGTTAGCC
+
CCCCCGGGGGGGGGGGGGGGGGGGGGGGGGGGGGGGGGGGGGGGGGGGGGGGGGGGGGGGGGGGFGGGGGGGGGGGGGGGGGFFGGGGGGGGGGGGGGGGGGGGGGFEGGGGGGGGGGGGGGGGGGGDFGGGGFGGFGGFGGGGGGGDGGGGGGFGGGGGGGGGGGGGGGGGGGGGFDFGGGGGC6FGGGGGGGGGGGGFFFFFFFFABFC@CFFFFFF?FFFFF@FF@FDFFFFF@DFFFFFFFEC3C@F?<@F<?B<09>>BF0(4:>F?BFDFBFF9BB90:2)3:2?<>>9614><4
@M04999:289:000000000-L3R54:1:1101:8351:12815 2:N:0:418
GACTACTAGGGTATCTAATCCTGTTCGCTACCCATGCTTTCGAGCCTCAGCGTCAGTAACAGACCAGAGAGCCGCCTTCGCCACTGGTGTTCTTCCATATATCTACGCATTTCACCGCTACACATGGAGTTCCACTCTCCTCTTCTGCACTCAAGTCTCTCAGTTTCCGATGCTCTTCCTCAGTTAAGCTGAGGGCTTTCACATTCAGACTTAAAAGACCGCCTGCGCTCCCTTTACGCCCAATAAATCCGGGCAACGCTTGCCACCTACGGTCTACCCCGGCCGCGTGCCGCGAGTTAGC
+
CC@<CGGGGGFEEFCFEDGCDGCEFF@+B:@CF<FFF9FFFEDCFGGGFEFG,CEGDGGDFGGFGGGGGFGFGFG7FGGC:FGGDC<:F<FFFGGGFDFGGC?@;EFBC:CA?@AECG@@GCFFFF8FGGGF,@F,4,@DEFFGGGGGDGGGG89EAAD;FCF=@===CD6EGA9,@7<?DCFEFFAFGA?,@:CG?:C+9CFF7BFFEF9EC8>87FFB*:B44>B9(06=:>@4=9@DBD@@;ACE?E29((62111623:BFF<3??((((--6)(((-(((,(--((((((-(())-
@M04999:289:000000000-L3R54:1:1101:23059:12830 2:N:0:418
TCGACTACACGGGTATCTAATCCTGTTTGCTCCCCACGCTTTCGCATCTCAGCGTCAGTATCTGTCCAGAAGGCCGCCTTCGCCACCGGTATTCCTCCACATCTCTACGCATTTCACCGCTACACGTGGAATTCTACCTTCCTCTACAATACTCCAGATAACCAGTTTTAAGTGCAATTCCCAGGTTGAGCCCGGGGCTTTCACACCTAACTTAATTATCCGCCTACATGCCCTTTACGCCCAGTCATTCCGATTAACGCTCGCACCCTCCGTATTACCGCGGCTGCTGGCACGGAGTT
+
CCCCCGGGGGGGGGGGGGGGGGGGGGGGGGGGGGGGGGGGGGGGGCGGGGGFGGGGGGGGGGGGGGGGGGGGGGGGGGGGGGGGGGGGGGGGGGGGGGGGGGGGGGGGGGGGGGGGGGGGGGGGGGGGGGGGGGGGGGGGGGFGGGGGGGGGGGGGGGGGGGGGGGGGGGFFGGGGFGFGGGGGGGGGGGGGGGGDGGGGFFFFFFFFEFFEEACFFFFFFFFFFFFFFFFFFFFEEFFFFBDFFE<?EFFF;?D@BFBFBB;BFFBFFF?BF:?FFF9:BF9BB;?F22<4<810(4:
@M04999:289:000000000-L3R54:1:1101:22009:12851 2:N:0:418
GACTACTGGGGTATCTAATCCTGTTCGCTCCCCACGCTTTCGTCCATCAGCGTCAATCGGTATTTAGTAACCTGCCTTCGCAATCGGGGTTCTGTGTAATATCTATGCATTTCACCGCTACACTACACATTCCAGCTACTTCAATACTATTCAAGATTAACAGTATCAACGGCAGTTCTACAGTTAAGCTGCAGGTTTTCACCGCTGACTTATCAACCCGCCTACGGACCCTTTAAACCCAATAAATCCGGATAACGCTCGCATCCTCCGTATTACCGCGGCTGCTGGCACGGAGTTAGCC
+
CCCCCFGGGGGGGGGGGGGGGGGGGFDCGGDGGGGGGGGGGGGGG7EFGGGGGGGGGGGGGGGGGGGGGGGGGGGGGGDGGEEGGGGGGGGGGFDGGEFGFEGFFFGGGGGGGGGGGGGCGGGFEFEGGFGGGFGGGFGGGGGDFFDFFFGDGGGGG8;EFGFGGGGGGGEGDEDGFGFGGGGFGFGFGGGGGGF+CBFCFFFDDED>CEECEFFFB*@ADAAD42@DFFFF(5=?:>D:@@FF)7?C;17;(/4@0>D;>>F?97<4<03?02<>)41;7;031422?7<?>(444<D95
@M04999:289:000000000-L3R54:1:1101:17056:12889 2:N:0:418
ATCGACTACTGGGGTATCTAATCCTGTTCGCTACCCATGCTTTCGAACCTCAGCGTCAGTTACAGACCAGAGAGCCGCCTTCGCCACTGGTGTTCTTCCATATATCTACGCATTCCACCGCTACACATGGAGTTCCACTCTCCTCTTCTGCACTCAAGAAAAACAGTTTCAGCTGCACTTCCCCGGTTAAGCCGAGGGCTTTCACAGCTGACTTGTTCTCCCGCCTGCGTTCGCTTTACGCCCAATAAATCCGGACAACGCTTGCCACCTACGTATTACCGCGGCTGCTGGCACGTAGTT
+
CCCCCGGGGGGGGGGGGGGGGGGGGGGGGGGGGGGGGGGGGGGGG,EFGGGGGGGGGGGGGGGGGGGGGGFGGGGGGGGGGGGGGGGGGGGGGGGGGGGGGGGGGGGGGFGGGGGGGGGGGGGGGGGGGGGGGGGGGGGGGGGGGGGGGFGGGGGGGGFGGGGGGGGGGGGGGGGGFGFGGGGGGGGGGGGGGGGGGGGGFFFFFFFFFFEFFFFFEFFFFDBFFFFFFFFDFFD=D<CDFFBFFDE<<?C:B9?B>BB99:<:?5A??B>:??>B?BB<F0>(79><?3?:1766:(4<
@M04999:289:000000000-L3R54:1:1101:5392:12897 2:N:0:418
AATGACTACCCGGGTATCTAATCCTGTTTGCTCCCCACGCTTTCGCATCTCAGCGTCAGTATCTGTCCAGAAGGCCGCCTTCGCCACCGGTATTCCTCCACATCTCTACGCATTTCACCGCTACACGTGGAATTCTACCTTCCTCTACAATACTCCAGATAACCAGTTTTAAGTGCAATTCCCAGGTTGAGCCCGGGGCTTTCACACCTAACTTAATTATCCGCCTACATGCCCTTTACGCCCAGTCATTCCGATTAACGCTCGCACCCTCCGTATTACCGCGGCTGCTGGCACGGAGTTG
+
CCCCCGGGGGGGGGGGGGGGGGGGGGGGGGGGGGGGGGGGGGGGGGGGGGGGGGGGGGGGGGGGGGGGGGGGGGGGGGGGGGGGGGGGGGGGGGGGGGGGGGGGGGGGGGGGGEFGGGGGGGGGGGGFGGGGGGGGGGGGGGGGGGGGGGGGGGGGGGGGGGGGGGDDCFGGGGGGFGFGGGGGGGGGGGGGGGGGGGGGFFFFFFFFFEFFFFFFFFFFFFFF@FFFFFFFEDFFFFFFF;FFD@@EF?E?EF;?FADFFF131;FFFFBF>FF7:>A4(1960(9:0:0<:?8(-4?:)
@M04999:289:000000000-L3R54:1:1101:29293:12919 2:N:0:418
GCGACTACAAGGGTATCTAATCCTGTTCGCTACCCATGCTTTCGAACCTCAGCGTCAGTTACAGACCAGAGAGCCGCCTTCGCCACTGGTGTTCTTCCATATATCTACGCATTCCACCGCTACATATGGAGTTCCACTCTCCTCTTCTGCACTCAAGAAAAACAGTTTCAGCTGCACTTCCCCGGTTAAGCCGAGGGCTTTCACAGCTGACTTGTTCTCCCGCCTGCGTTCGCTTTACGCCCAATAAATCCGGACAACGCTTGCCACCTACGTATTACCGCGGCTGCTGGCACGTATTGAC
+
CCCCCDEGGFGGCGGGGGGGAFGFEGCFGGGGGGGFGGGGGGGGGAFGFFDGGGFC@EFGGGGGGGGFGGGGEGFFG>EGGGGC@GCGEFGGGAF9FFFGGGE,C?FEGCCFFFGFGGGEEEEFGG9F,,4AE=9;@FGD=EFGFD8@=DEFDDFC?8DDGGG?=DD,ECDCFGGGD85+DF6C8E>C9FGG>65;;5?;*;FFC@A4>35178B9E+BB2((-25@2@:1((6;1C3<DF18((57/)9(34199B0,1:(-82)31?:2032:?AAAB9>>0-222:8:120..)..4)
@M04999:289:000000000-L3R54:1:1101:9138:12924 2:N:0:418
GTGACTACAGGGGTATCTAATCCTGTTTGCTCCCCACGCTTTCGCATCTCAGCGTCAGTATCTGTCCAGAAGGCCGCCTTCGCCACCGGTATTCCTCCACATCTCTACGCATTTCACCGCTACACGTGGAATTCTACCTTCCTCTACAATACTCCAGATAACCAGTTTTAAGTGCAATTCCCAGGTTGAGCCCGGGGCTTTCACACCTAACTTAATTATCCGCCTACATGCCCTTTACGCCCAGTCATTCCGATTAACGCTCGCACCCTCCGTATTACCGCGGCTGCTGGCACGGAGTT
+
CCCCCGGGGGGGGGGGGGGGGGGGGGGGGGGGGGGGGGGGGGGGGGGGGGGGGGGGGGGFGGGGGGGGGGGGGGGGGGGGGGGGGGGGGGGGGGGGGGGGGGGGGGGGGGGGGGGFGFGGGGGGGGGGGGGGGGGGGGGGGGGGGGGGGGGGGGGGGGGGGGGGGGFGGGGGGGGGFGFGGGGGGGGGGGGEGGGGGGDFFFFFFFFFFFF=EFFFCFFEFFFFFDFFFFFFFFFEFFFFBFFFFFFFFFE;@?DFEE?FFFFFF>9<0<<68<BBAFA?>6>>FBFFF03:?B9>>:?
@M04999:289:000000000-L3R54:1:1101:6905:12935 2:N:0:418
ATGACTACAGGGGTATCTAATCCTGTTTGCTCCCCACGCTTTCGCATCTCAGCGTCAGTATCTGTCCAGAAGGCCGCCTTCGCCACCGGTATTCCTCCACATCTCTACGCATTTCACCGCTACACGTGGAATTCTACCTTCCTCTACAATACTCCAGATAACCAGTTTTAAGTGCAATTCCCAGGTTGAGCCCGGGGCTTTCACACCTAACTTAATTATCCGCCTACATGCCCTTTACGCCCAGTCATTCCGATTAACGCTCGCACCCTCCGTATTACCGCGGCTGCTGGCACGGAGTT
+
CCCCCGGGGGGGGGGGGGGGGGGGGGGGGGGGGGGGGGGGGGGGGGGGGGGGGGGGGGGGGGGGGGGGGGGGGGGGGGGGGGGGGGGGGGGGGGGGGGGGGGGGGGGGGGGGGGGGGGGGGGGGGGGGGGGGGGGGGGGGGGGGGGGGGGGGGGGGGGGGGGGGGGGGGGGGGGGGFGFGGGGFGGGGGGGGGGGGGDGGFFFFFFFFEEFFFFFFEFFEF=DFDFBEFFEFBE;EC9;EF@FFFEECEFFF;DFDCED>FF99;>F036?>3:1:2:>6>6;>;BFFB?B1.(,-4?F
@M04999:289:000000000-L3R54:1:1101:19275:12960 2:N:0:418
CGGGGGACTACCAGGGTATCTAATCCTGTTCGCTCCCCACGCTTTCGTCCATCAGCGTCAATCGGTATTTAGTAACCTGCCTTCGCAATCGGGGTTCTGTGTAATATCTATGCATTTCACCGCTACACTACACATTCCAGCTACTTCAATACTATTCAAGATTAACAGTATCAACGGCAGTTCTACAGTTAAGCTGCAGGTTTTCACCGCTGACTTATTAACCCGCCTACGGACCCTTTAAACCCAATAAATCCGGATAACGCTCACATCCTCCGTATTACCGCGGCTGCTGGCACGGAGT
+
CCCCCGGGGFGFGGGEEFGGFGGFGFFFGGGGGGGGGGGGDGGGGGGGGGGGGGGGGGGGGGGGGGFGGGGGGGGGGGGGGGGGGGGGGGGGGGGGGGGGGGGFGFGGGGGGGGGGGGGGGGGGGGGGGGGGGGGGGGGGGGGGGGGGGGGGGGGGGGGGGGGGGGFGGFGGGGGGFGFGGFFGGGGGGGFCFGGGGGGGFFFFFFFFDFBFFFFFEFFE>EEBBFFFFFD?DBF?FFFFFFFFF@FFFFFFFFFF01:>4<08?FFFAFF<21;::?>4<B0(3(44;:???0(.-3914
@M04999:289:000000000-L3R54:1:1101:6199:12969 2:N:0:418
CCAAGACTACCGGGGTATCTAATCCTGTTCGCTCCCCACGCTTTCGTCCATCAGCGTCAATCGGTATTTAGTAACCTGCCTTCGCGATCGGGGTTCTGTGTAATATCTATGCATTCCACCGCTACACTACACATTCCAGCTACTTCAATACTATTCAAGATTAACAGTATCAACGGCAGTTCTACAGTTAAGCTGCAGGTTTTCACCGCTGACTTATCAACCCGCCTACGGACCCTTTAAACCCAATAAATCCGGATAACGCTCGCACCCTCCGTATTACCGCGGCTGCTGGCACGTAGTT
+
CCCCCGGGGGGGGGGGGGGFGGGGGGGGGGGDFGGGDGEGGGGFGGGGGGGGGGGDGGGGGFGG:FFGGGGGGG<<FFFFGGGGGG7:DFFEGGGGGGGGGGFFGGGGGDACFGGFGGGGGGGCEGGGFGGGGGGGGGFGFAEGGGGGGFGGG=FGGDGGGFADFGFGGEGCEFDCBD5:CGGGGGGGGFE7CEGGCCGFFFFFFFF4==A2<FFF<+14829=>>=(((67@;7@@EEFC<8;;=@FE39?89>(4628(44:>>>9>::(((40(4)-)-((2,,(2,5,1(.8.,,-)
@M04999:289:000000000-L3R54:1:1101:29645:12978 2:N:0:418
CCTGACTACACGGGTATCTAATCCTGTTCGCTCCCCACGCTTTCGTCCATCAGCGTCAATCGGTATTTAGTAACCTGCCTTCGCAATCGGGGTTCTGTGTAATATCTATGCATTTCACCGCTACACTACACATTCCAGCTACTTCAATACTATTCAAGATTAACAGTATCAACGGCAGTTCTACAGTTAAGCTGCAGGTTTTCACCGCTGACTTATCAACCCGCCTACGGACCCTTTAAACCCAATAAATCAGGATAACGCTCGCATCCTCCGTATTACCGCGGCTGCTGGCACGGAGTTT
+
CCCCCGGGGGGGGGGGGGGGGGGG9EFGGGGGGGGGGGGGGGGGGGGGGGGGGGGGGGGGGGGFFFCGGGGGGGGGGGGGGGGGGDGGGGGGGGGGEFGGGGGGGGGGGGGGGFFDGGGGGGGGGGDGGGGGGGFGGGGD=DGGFGGGGGGGGFGGGGGGGFDFFGAFGGGGFGGG>DFGGGGGGGGGGGFGGGGGGGF?BFFFFFDD=BADEFFFEFFFA4>B>2>B22:@@@153CEFA1?@F;EE<C?)7;;@AE<;06;;0>FFFFBFFF0:?AF929>;66>04?><2<<923:1)
@M04999:289:000000000-L3R54:1:1101:22816:12987 2:N:0:418
TGGACTACTCGGGTATCTAATCCTGTTTGCTCCCCACGCTTTCGCATCTCAGCGTCAGTATCTGTCCAGAAGGCCGCCTTCGCCACCGGTATTCCTCCACATCTCTACGCATTTCACCGCTACACGTGGAATTCTACCTTCCTCTACAATACTCCAGATAACCAGTTTTAAGTACAATTCCCAGGTTGAGCCCGGGGCTTTCACACCTAACTTAATTATCCGCCTACATGCCCTTTACGCCCAGTCATTCCGATTAACGCTCGCACCCTCCTCATTACCACGGCTGCTGGCACGGAGTT
+
CCCC<FEFFGGGGGGGGGGGGFGGGGGFGGGGDGGGGGGGGGFGC7FEFGGGFGFGGEGGGGGGDGGGGGGGGGGEFGGGGGGGGGGGGGGGGGGGFGGGG8FEGGGGGEGGGGGGGAFGGGGGGGFEGCGGDEFGGGGGEGFDEGGGFCFGGGFG8DGGGGGGGGGFDF=FEGGGFGDFGGGGCFF?EGFDDE6C7DGGF9+==AEA@EFEEFFFEAFCF2B@?@F2CC36>81=EE<DFFFD;<)6?EC3(6?03.663(4909;B0<((()-6-42).1(14,484311><0(-87
@M04999:289:000000000-L3R54:1:1101:8080:13039 2:N:0:418
GACTACCGGGGTATCTAATCCTGTTTGCTACCCACGCTTTCGAGCATGAACGTCAGTGTTATCCCAGGAGGCTGCCTTCGCCATCGGTATTCCTCCACATCTCTACGCATTTCACTGCTACACGTGGAATTCTACCTCCCTCTGACACACTCTAGTTAGACAGTTTCAAATGCACGTCCCAAGTTGGGCTCGGGGATTTCACATCTGACTTATCTAACCGTCTGCGCTCGCTTTACGCCCAGTAATTCCGATTAACGCTCGCACCCTCCGTATTACCGCGGCTGCTGGCACGGAGTTAGCC
+
CCCCCGGGGGGGGGGGGGGGGGGGGGGGG,EFFGGGGGGGGGGGGGGGGGGGGGGGGGGGGGGGGGGGGGGGGGGGGGGGGGGGGGGGGGGGGGGGGGGGGGGGGGGGGGGGGGGGGGGGGGGGGGGGGGGGGGGGGGGGGGGGGGGGGGGGGGGGGGGGGGGGGGGGGGGGGGGGFGFGGGGGFCFGG@FGE6E>CGGFFFFFFF>FEEEFFFCFFFFFFFFFF>FFFFF?DD<CFDF3;6@4CFFEFFF?@@EFDFFFFFFFFF:04;FBB:AFFF97>12>::7(((5:39(4:)4<7
@M04999:289:000000000-L3R54:1:1101:11581:13067 2:N:0:418
GACTACAGGGGTATCTAATCCTGTTCGCTCCCCACGCTTTCGTCCATCAGCGTCAATCGGTATTTAGTAACCTGCCTTCGCAATCGGGGTTCTGTGTAATATCTATGCATTTCACCGCTACACTACACATTCCAGCTACTTCAATACTACTCAAGATTAACAGTATCAACGGCAGTTCTACAGTTAAGCTGCAGGTTTTCACCGCTGACTTATCAACCCGCCTACGGACCCTTTAAACCCAATAAATCCGGATAACGCTCGCATCCTCCGTATTACCGCGGCTGCTGGCACGGAGTTAGCC
+
CCCCCGGGGGGGGGGGGGGGGGGGGDCFGGGCFFGGGGGGGGGGGGGGGDGGGGGEEGG@C@<FFFFFGFGGGGGFDCD,FECFFGCDEGGGGGGDGFFFFFFGGGGGGGGGGFGGGGFGGGGGGGGGGFGC,@EFGEFGGGGAEFFGGGGGFFCCGGGFGA==CFECGGDCEGGGFGFFGDGGGGFEGDDCCGFGGG7CFFBDFDBFCFC@CACFFF>@DFFDB(8@B@=DFFC53;DEF7@;<>E?39>@?DF3,,2200((-25-408(4(6<9?B;1((717?(((,41031,.-))
@M04999:289:000000000-L3R54:1:1101:11655:13067 2:N:0:418
GACTACAGGGGTATCTAATCCTGTTCGCTACCCATGCTTTCGAACCTCAGCGTCAGTTACAGACCAGAGAGCCGCCTTCGCCACTGGTGTTCTTCCATATATCTACGCATTCCACCGCTACACATGGAGTTCCACTCTCCTCTTCTGCACTCAAGAAAAACAGTTTCAGCTGCACTTCCCCGGTTAAGCCGAGGGCTTTCACAGCTGACTTGTTCTCCCGCCTGCGTTCGCTTTACGCCCAATAAATCCGGACAACGCTTGCCACCTACGTATTACCGCGGCTGCTGGCACTGAGTTAGCC
+
CCCCCGGGGGGGGGGGGGGGGGGGGGGGG,FFGGGGGGGGGGGGGGGGGGGGGGGGGGGGGGGGGGGGGGGGGGGGGGGGGGGGGGGGGGGGGGGGGGGGGGGGGGGGGGGGGGGGGGGGGGGGGGGCGGGGGGGGGGGGGGGGGGGGGGGGGGGGGGGGGGFGGGGGGGGGGGGGFGFGGGGGGGGGFGDGGGGGGGGGFFFFFFFFFFFBFFAFCAFFF@?>@@FFFDBFFFFFFFFBF=@)3;??8>(39>FB;>?????AB:<(3(:?AB>BA:B>>>>602:0(3<((.84<)).,
@M04999:289:000000000-L3R54:1:1101:25645:13075 2:N:0:418
TGGACTACTGGGGCATCTAATCCTGTTTGCTCCCCATGCTTTTGCTTCTCAGCGTCAGTATCTGTCCAGAAGGCCGCCTTCGACACCGGTATTCCTCCACATCTCTACGCATTTCACCGCTACACGTGAATTTCTACCTCCTTCACAAAACTTCTGTTTAACATTTTTAAGTTGCCGTCCCAAGATGAGCCCGGGGTTTTCAAAGCTTATCTAAATATCTGGCCAAATGACCCTTTCCACCAGTCACTAACAATTACGCTTGCACCCATCGTAAGAACGACGGTATCGGACATGTGTTTG
+
CC<,AE<,,6<,+,8,,;<FGG<6<F9,,,,C6,F6,,6,,,,;@,<CA96,A+B,B@F,C,CEF,,<F9CF,6,+@F:,54,B@@,C=+C=F<,@A8F==EA,4A;,9+@B??5CE,6B7C+C4+A<,9,:,@@=E,4,9,,3=?F8,,,,6@,7,,4,,,7,,=,,,,7=,3+,*=9++=+6,3368,,+137*0*<>+++1+**+/*/:*++3*4=*4*))((08/**0-(7)9**+8B28;7)))(())).97(8(/(().(/((,3(,(().(-(((-3((-((-(,).)-).(.
@M04999:289:000000000-L3R54:1:1101:19118:13079 2:N:0:418
AAGACTACAGGGGTATCTAATCCTGTTCGCTCCCCACGCTTTCGTCCATCAGCGTCAATCGGTATTTAGTAACCTGCCTTCGCAATCGGGGTTCTGTGTAATATCTATGCATTTCACCGCTACACTACACATTCCAGCTACTTCAATACTATTCAAGATTAACAGTATCAACGGCAGTTCTACAGTTAAGCTGCAGGTTTTCACCGCTGACTTATCAACCCGCCTACGGACTCTTTAAACCCAATAAATCCGGATACCGCTCGCATCCTCCGTATTACCGCGGCTGCTGGCACGGAGTTAC
+
[truncated: 30,365,707 more chars]
