# Supplementary material for: Dynamics of the hindgut microbiota of the Japanese honey bees (Apis cerana japonica) throughout the overwintering period
Source: PeerJ. 2025 Oct 13;13:e20050. doi: 10.7717/peerj.20050 (PMC12530201; doi:10.7717/peerj.20050)
Supplement: Supplemental Information 62 [file peerj-13-20050-s062.gz › peerj-13-20050-s062]

@M04999:289:000000000-L3R54:1:1101:17384:1826 2:N:0:420
TTATTCTACCAGGGTATCTAATCCTGTTTGCTCCCCACTCTTTCGCATCTCATCGTCATTATCTGTCCAGAATTCCGCCTTCTCCACCTTTTTTCCTCCACATCTCTACGCATTTCACCTCTTCACTTTTAATTCTACCTTCCTCTACAATGCTCTCTTTTACCAGTTTTAATTGCACTTCCTATTTTTTGCCCAGGTCTTTCTCACCTAACTTCATTATCCGCCTACATTCCCTTTACTCCCTGTCTTTCCTATTAACGCTCTCACCCTCCGTATTACCGCCTCTTCTGTCCCGTTGTTT
+
--,,,;C,6;,,,,C,EEF<,E@-C,;CE,@CEEC@,6,,;CE@,8,8@B@,,;,:,,,<,C@E,<,;,,,,,,;;,,,??@,:5,,6,6:,:@<?@?E,9,594AF,A,+,8=A<,9,,9E,9,9,9,,,,9@4@,4,9=8=A==,9,,9,93,=,,44,,9,,+@=@E,,,33,++4=8AD,,,7@,++2,3,+++2?@CB+4+438))3:;++2;+24*))0808);*;**:88*1+0)1))30*:*96**21**/)):>(8*80-55-((((0*770((((/))1)))))(,((/,(
@M04999:289:000000000-L3R54:1:1101:13688:1963 2:N:0:420
TAGACTACAAGGGTATCTAATCCTGTTCGCTCCCCACGCTTTCGTCCATCAGCGTCGATCGGTATTTAGTAACCTGCCTTCGCAATCGGTGTTCTGTGTAATATCTATGCATTTCACCGCTACACTACACATTCCAGCTACTTCAATACTATTCAAGATTAACAGTATCAACGGCAGTTCTACAGTTAAGCTGCAGGTTTTCACCGCTGACTTATCAACCCGCCTACGGACCCTTTAAACCCAATAAATCCGGATAACGCTCGCATCCTCCGTATTACCGCGGCTGCTGGCACGGATTT
+
--,,AFGCFFGGGGGGGGGGGGFF,EEF,FGGGGGGF7@CEGFFGGCGGGGGCFFG::FFGCF8FFGFAFCCEEGFGCFGGFG7+B<B@,6BFFGGGGGC9E<FEFFF;FFGGGGGGA:EGCFGGGFEFGGGGGE9>@F9EGGGAEFEGGGGGGF8=8DE8,EFCGFGGCFG=6C6*DFFGGG86ED,,,@CEEDDGGGGFFFFF*?B@9DEFAFF<CFDB2=ADFF2:@(8>BF:=<46=<0(838C?<E@0<<D<E;;0(499:;02-49((.89AFF;21(4(472?6?>609((.
@M04999:289:000000000-L3R54:1:1101:15033:1972 2:N:0:420
TAGACTACCAGGGTATCTAATCCTGTTTGCTCCCCACGCTTTCGCATCTCAGCGTCAGTATCTGTCCAGAAGGCCGCCTTCGCCACCGGTATTCCTCCACATCTCTACGCATTTCACCGCTACACGTGGAATTCTACCTTCCTCTACAATACTCTAGTTAACCAGTTTTAAGTGCAATTCCTATGTTGTTCCCAGGGCTTTCACACCTAACTTAATTATCCGCCTACATGCCCTTTACGCCCAGTCATTCCGATTAACGCTCGCACCCTCCGTATTACCGCGGCTGCTGGCACGGAGTTAT
+
--6@CGGCFFGGGGGGGGGGGGEF9FEFEFGGGGGGF@CFCGDBFGGGGFCA<FFECCFEEFGFEEEC8<<<<@EEFGGGG7:B7F<6+@+BFFFFGGFE<FCE?EFFEGE@GFCCFE+CGEFGG7E,@CEFFGC;@BDEFFGEFFC;8DEFGGGA,==,,32E?DFGGGFFFCFF7DFGGG7,,7D,,,7@CF6C+=CFF5CFAADF85@EE5+B76;AC)54AA==<27=BEFE44(:525(07*87/?3(,36642>?63(69;(6329<?7?4<<?B0491(2>:::(,4(-(,,))
@M04999:289:000000000-L3R54:1:1101:18821:1991 2:N:0:420
CGACTACCCGGGTATCTAATCCTGTTTGCTCCCCACGCTTTCGCATCTCAGCGTCAGTATCTGTCCAGAAGGCCGCCTTCGCCACCGGTATTCCTCCACATCTCTACGCATTTCACCGCTACACGTGGAATTCTACCTTCCTCTACAATACTCCAGATAACCAGTTTTAAGTGCAATTCCCAGGTTTATCCCGGGGCTTTCACACCTAACTTAATTATCCGCCTACATGCCCTTTACGCCCAGTCATTCCGATTAACGCTCGCACCCTCCGTATTACCGCGGCTGCTGGCCCGGAGTTAGC
+
8-,6A7E<FGGGGGGGGGGGGGE9FFF8@FEGGGFGCCFEFD,CC@BFGGGGDCEG7C<FCFFEEF9,C@FFEBCEFGCE=FCCCF7+@+BFFFFGFFGCEEEBFCE<EBEFFFCFG7FGECFGEGF+==ECEC,@9BFCCFGGF=@?FAFGGF?,,@,,68EEEFFGDDCFEAFCDFFCGG6+@D,,,7=@EED7DDFFF6CFFFFF=@EE38B+76=6):5@=D2E*>@@@@EE>21>B6(4;>CCFFE;3<D)9(3??B9(491(8118(4?FA4,7>(07>().22(43((-:8<<2
@M04999:289:000000000-L3R54:1:1101:23166:2002 2:N:0:420
TACTACAAGGGTATCTAATCCTGTTCGCTACCCATGCTTTCGAACCTCAGCGTCAGTTACAGACCAGAGAGCCGCCTTCGCCACTGGTGTTCTTCCATATATCTACGCATTCCACCGCTACACATGGAGTTCCACTCTCCTCTTCTGCACTCAAGAAAAACAGTTTCAGCTGCACTTCCCCGGTTAAGCCGAGGGCTTTCACAGCTGACTTGTTCTCCCGCCTGCGTTCGCTTTACGCCCAATAAATCCGGACAACGCTTGCCACCTACGTATTACCGCGGCTGCTGGCACGGAGTTAGCC
+
-8ACCGGGGGGGGGGGGGGGGGFGGFCGG7FGGGGGGGGGGC@FGGGGGGGGGEGGGGGGGGGGGGGGGGGGGGGGGGGGGGGGGGFGGGGGGGGGGGGGFFGG9FGGGGGGFGGGGGGGGGGGGGFDGGGGGGEGGGGGGGGGGGGGGGGGGGFC8DGFECFFGGFGGGGGGGGGFGFG?CGEEE9FFGGEGGGDCFFGFFFFFFFFFFFFE8FFE>A9D@>=25@@DD9;6<9E6?0=D6@E<EE5.1602;:?BFFFFFF95:<204329><D<?BF>>>0(.)8::<?(4(((.645
@M04999:289:000000000-L3R54:1:1101:13998:2011 2:N:0:420
TCGGACTACAAGGGTATCTAATCCTGTTCGCTCCCCACGCTTTCGTCCATCAGCGTCAATCGGTATTTAGTAACCTGCCTTCGCAATCGGGGTTCTGTGTAATATCTATGCATTTCACCGCTACACTACACATTCCAGCTACTTCAATACTATTCAAGATTAACAGTATCAACGGCAGTTCTACAGTTAAGCTGCAGGTTTTCACCGCTGACTTATCAACCCGCCTACGGACCCTTTAAACCCAATAAATCCGGATAACGCTCGCATCCTCCGTATTACCGCGGCTGCTGGCACGGAGTT
+
-8A<CGGGGGGGGGGGGGGGGGGGGGGGGGGGGGGGGGGGGGGGGGGGGGGGCGGGGGGGGGGGGGGGFGGGGGGGGGGGGGGGCEGGFEGGGGGGGGGGGGGGFGGGGGGGGGGGGGGGGGGGGGGGGGGGGGGFG9FFFGGGGGGGGGGGGGGGGFCGFFGGGGGGGGGGGECGFGFGGGGGGCFGFFFGGFGGGGFGAFFFFFFFFFFFFFFFFFCDFFFFFFDBF=2=@=BD=))@AD@;2834CCCE(367?EF0;?;629?B??AFFF?FFFFFFF9>F9>B04?F?D1>>>F0
@M04999:289:000000000-L3R54:1:1101:14776:2116 2:N:0:420
AGACTACTGGGGTATCTAATCCTGTTTGCTCCCCACGCTTTCGCATCTCAGCGTCAGTATCTGTCCAGAAGGCCGCCTTCGCCACCGGTATCCCTCCACATCTCTACGCATTTCACCGCTACACGTGGAATTCTACCTTCCTCTACAATACTCCAGATAACCAGTTTTAAGTGCAATTCCCAGGTTGAGCCCGGGGCTTTCACACCTAACTTAATTATCCGCCTACATGCCCTTTACGCCCAGTCATTCCGATTAACGCTCGCACCCTCCGTATTACCGCGGCTGCTGGCACGGAGTTAGC
+
-CCCCGGGGGGGGGGGGGGGGGGGGGGGGGGGGGGGGGGGGGGGGGGGGGGGGGGGGGGGGGGGGGGGFFGGGGGGGGGGGGGGEGGGGGGFGGGGGGGGGGGGGGGGDGGGGGGGGGGGGGGGGGGGDGGGFGGGGGGGGGGGGGGGGGGGGGGGFGGGGGGGGFGGGGGGFGGFFGFGGGGGGGGGGGGGGGGGDDGGFFFFFFFFFFFEFFFFFFFFEBFFFFEFFFFFFFFCEFFFF@FF@EEEEEF@FDDEF?B?BF1(,4:?BFFB:7?FF4-97;FFFF0:???<:473(4<A6
@M04999:289:000000000-L3R54:1:1101:14492:2226 2:N:0:420
TAGACTACTCGGGTATCTAATCCTGTTTGCTCCCCACGCTTTCGCATCTCAGCGTCAGTATCTGTCCAGAAGGCCGCCTTCGCCACCGGTATTCCTCCACATCTCTACGCATTTCACCGCTACACGTGGAATTCTACCTTCCTCTACAATACTCTAGTTAACCAGTTTTAAGTGCAATTCCTAGGTTGAGCCCAGGGCTTTCACACCTAACTTAATTATCCGCCTACATGCCCTTTACGCCCAGTCATTCCGATTAACGCTCCCACCCTCCGTATTACCGCGGCTGCTGGCACGGAGTT
+
CCCCCGGGGFGGGGGGGGGGGGGGGGGGGGGGFGGGGGGGGGGGGGGGGGGGGGGEGGFFGGGGGGGGGGGGGFGGGGGGGGGGGGGGGGFGFGGGGGGGGGGCGCGGGGGGGGGFGGCECGGGGGGGGGDEFFD=FGGGGGGGGGGGGGGGFGGFGGGGFGEGGFFDFGGGGGGGFGFFGGDFGGGGGGGGGGGFCCDGFBFFFFFFFFFEFFFFEFF?FFDDDDBBEE@=2>BB4@?>96@9;=<?7C567@6<EED91,(,,/;@D:06((.724<:2,3126(87(4(.((((((
@M04999:289:000000000-L3R54:1:1101:24393:2276 2:N:0:420
TCAAGGACTACCAGGGTATCTAATCCTGTTTGCTCCCCACGCTTTCGCATCTCAGCGTCAGTATCTGTCCAGAAGGCCGCCTTCGCCACCGGTATTCCTCCACATCTCTACGCATTTCACCGCTACACGTGGAATTCTACCTTCCTCTACAATACTCCAGATAACCAGTTTTAAGTGCAATTCCCAGGTTGAGCCCGGGGCTTTCACACCTAACTTAATTATCCGCCTACATGCCCTTTACGCCCAGTCATTCCGATTAACGCTCGCACCCTCCGTATTACCGCGGCTGCTGGCACGGAGT
+
CCCCCGGGGGGGGGGGGGGGGGGGGGGGGGGGGGGGGGGGGGGGGGGGGGGGGGGGGGGGGGGFGGGGGGGGGGEGGGGGGGGGGGGGGGGGGGGGGGGGGGGGDGGGGGGGGGGGGGGGGGGGGGGGGGGGGGGGGGGGGFGGGGGGGGGFGGGGGFGDFGGGGDGGGFFEFGGFBFFGGDGGFGGGGGGGGGGGGCDDEFFFFFFFFFFFFAFFFFF<BEEFFFFF2@EC*7>DFFFFC7<F>DF;3)6CEFFFF06C<D>B:4;;>F?FFFFF?0:AFFBB0097><BF:(,3699(-
@M04999:289:000000000-L3R54:1:1101:13227:2332 2:N:0:420
GACTACTGGGGTATCTAATCCTGTTTGCTCCCCACGCTTTCGCATCTCAGCGTCAGTATCTGTCCAGAAGGCCGCCTTCGCCACCGGTATTCCTCCACATCTCTACGCATTTCACCGCTACACGTGGAATTCTACCTTCCTCTACAATACTCTAGTTAACCAGTTTTAAGTGCAATTCCTAGGTTGAGCCCAGGGCTTTCACACCTAACTTAATTATCCGCCTACATGCCCTTTACGCCCAGTCATTCCGATTAACGTTCGCACCCTCCGTATTACCGCGGCTGCTGGCACGGAGTTAGCC
+
CCCCCGGGGGGGGGGGGGGGGGGGGGGGGGGGGGGGGGGGGGGGGGGGGGGGGGGGGGGGGGGGGGGGGGGGGGGGGGGGGGGGGGGGGGGGGGGGGGGGGGGGGGGGGGGGGGGGGGGGGGGGGGGGGGGGGGGGGGGGGGGGGGGGGGGGGGGGGGGGGGGGGGGGGGGGGGGGFGFGGGGGGGGGGGGGGGGGDFGGFFFFFFFFFFFEEFFFFFFFFFDDFFEE=BFF9BEC@>@?@FFEFFCFEFF;;DFFFFDDFBDFF@??6;:??FAF<19B0>FBB?F>F031((-2(6A23
@M04999:289:000000000-L3R54:1:1101:12368:2345 2:N:0:420
CGTAGACTACCAGGGTATCTAATCCTGTTTGCTCCCCACGCTTTCGCATCTCAGCGTCAGTATCTGTCCAGAAGGCCGCCTTCGCCACCGGTATTCCTCCACATCTCTACGCATTTCACCGCTACACGTGGAATTCTACCTTCCTCTACAATACTCCAGATAACCAGTTTTAAGTGCAATTCCCAGGTTGAGCCCGGGGCTTTCACACCTAACTTAATTATCCGCCTACATGCCCTTTACGCCCAGTCATTCCGATTAACGCTCGCACCCTCCGTATTACCGCGGCGGCTGGCACGGAGTT
+
CCCCCGGG@FCDGGEEFFGGGCCFEEFGGGGGGGGGGGGGCFGGGGDC:F,C<EGFBFGGGGGGGDEFFFFGGGFCFBE7FFGDGGG@E@FGEGF?F?FFGGFFGEGGGGGGEGG9FGGGGGGGGGCCFGDG9EEGGDG9@DEFGDAEFF9EFFFG8@8=FEGGGF8@FCFFGGGFF7<D=DGFAF?FGGG9CGCDGGGD>A@49FCFAFE:BCAFA8+/+78>9@?9:@E5>37@@E<F7@F(3;(7>5)16(/6?;))60(8>>63;B(4,932174<),(-,(((39>:?:7?(-3?(
@M04999:289:000000000-L3R54:1:1101:18005:2371 2:N:0:420
TCACGACTACAGGGGTATCTAATCCTGTTTGCTCCCCACGCTTTCGCATCTCAGCGTCAGTATCTGTCCAGAAGGCCGCCTTCGCCACCGGTATTCCTCCACATCTCTACGCATTTCACCGCTACACGTGGAATTCTACCTTCCTCTACAATACTCCAGATAACCAGTTTTAAGTGCAATTCCCAGGTTGAGCCCGGGGCTTTCACACCTAACTTAATTATCCGCCTACATGCCCTTTACGCCCAGTCATTCCGATTAACGCTCGCACCCTCCGTATTACCGCGGCTTCTGGCACGGAGTT
+
A6C@CC:FCEFFDGGECDGGGGCEG9@EGGFA@EFGGGGGGEGGGEEGDGFGGGFCBCGGEFGFFGGGGGGFGGGGGGGGEGGGEGGEGDG=FFGGGGGGGFGAEFFD=EFGDGGGFGGGGGGGGGFFFEFFFGGGGGGGEGGGGGGCFEGGFGADFFGGGGGGGGGGGGFFFGFFFGFGGGGGGGGGGGCFGFGGDGDDEFFFFFF9>:B3BAA84>B569?=BF@FF@ECEFF@@@C@219BFF;;A)6<CEF(33<>60(46119BF:1:>F?<:<A91((-1(((.:2)(,314(((
@M04999:289:000000000-L3R54:1:1101:14959:2398 2:N:0:420
GACTACCAGGGTATCTAATCCTGTTTGCTCCCCACGCTTTCGCATCTCAGCGTCAGTATCTGTCCAGAAGGCCGCCTTCGCCACCGGTATTCCTCCACATCTCTACGCATTTCACCGCTACACGTGGAATTCTACCTTCCTCTACAATACTCTAGTTAACCAGTTTTAAGTGCAATTCCTAGGTTGAGCCCAGGGCTTTCACACCTAACTTAATTATCCGCCTACATGCCCTTTACGCCCAGTCATTCCGATTAACGCTCGCACCCTCCGTATTACCGCGGCTGCTGGCACGGAGTTAGCC
+
CCCCCGGGFGGGGGGGGGGGGGGGGGGGGGGGGGGGGGGGGGGGEGGGGGGGGGGGGGGGGGGGGGGGGGGGGGGGGGGGGGGGGGGGDGGFGGGGGGGGGGGGGGGGGGGGGGGGGGGGGGGGGGGGGGGGGGGGGGGFGGGGGGGGGGGGGGGGGGGGGGGGGGGGGFGGGGGGFGFGGGDGGGGGGGEFGGGGGGGGFFFFFFACDCFFFFFFFFFDFFFFFFFFFFFFFFFFFFBFFF=B>CCCC3,6;?FFFFFFFFFF1;8??>BF<FFFBBF96919B???BFFFB996<AF<7
@M04999:289:000000000-L3R54:1:1101:7773:2498 2:N:0:420
CGGAGACTACCTGGGTATCTAATCCTGTTTGCTCCCCACGCTTTCGCATCTCAGCGTCAGTATCTGTCCAGAAGGCCGCCTTCGCCACCGGTATTCCTCCACATCTCTACGCATTTCACCGCTACACGTGGAATTCTACCTTCCTCTACAATACTCCAGATAACCAGTTTTAAGTGCAATTCCCAGGTTGAGCCCGGGGCTTTCACACCTAACTTAATTATCCGCCTATCTGCTCTTTACGCCCAGACATTCCGATTAACGCCCGCACCCTCCGTATTACCGCGGCTGCCGGCTCGTAGGT
+
BCC8<FGFEF@C,,,66C,CCAF<,CCF<FCF<F<F:C@@@@@D@BCFB7@F@<@@::B@FG,,EE@<,CCA<FGGGC7FGEG@7C?6,@+@4AECFA??4A=,9<F9,?F7:+=EFAG=?ECCCFDGCDC7=>8EGGFG9DGEGGGGGECEA8==8FF8EDFF8D8@AD=EDFDFF2+6AGG8,3@:DF:CGG+97***:A*+4=B4))).5CFFF+15+>E(5@((***10/8<;3):(((((/(/()))).60((..(((,,7019662((4:1,5A)89(-((2(,,((((-((((.
@M04999:289:000000000-L3R54:1:1101:17728:2501 2:N:0:420
GACTACCCGGGTATCTAATCCTGTTCGCTACCCATGCTTTCGAACCTCAGCGTCAGTTACAGACCAGAGAGCCGCCTTCGCCACTGGTGTTCTTCCATATATCTACGCATTCCACCGCTACACATGGAGTTCCACTCTCCTCTTCTGCACTCAAGAAAAACAGTTTCAGCTGCACTTCCCCGGTTAAGCCGAGGGCTTTCACAGCTGACTTGTTCTCCCGCCTGCGTTCGCTTTACGCCCAATAAATCCGGACAACGCTTGCCACCTACGTATTACCGCGGCTGCTGGCACGTAGTTAGCC
+
CCCCCGGGGGGGGGGGGGGGGGGGGGGGG7FFFGGGGGGGGGGGGGGGGGGGGGGGGGGGGGGGGGGGGGGGGGGGGGGGGGGGGGGGGGGGGGGGGGGGGGGGGGGGGGGGGGGGGGGGGGGGGGGGGGGGGGGGGGGGGGGGGGFGGGGGGGGGGGGGGGGGGGGGGGGGGGGGFGFGFGGGGGGGGGGGGGGGGGFGFFFFFFFFFFFFF8FFFFFFFFFDFFF@<DBF?DFFFFFB<233=9?C?>1:BF??>F?:<FBF?FBFFFFFFFFF2:9BB>6>FDF??BFF6714<94<2
@M04999:289:000000000-L3R54:1:1101:24430:2508 2:N:0:420
TACAGACTACAGGGGTATCTAATCCTGTTCGCTCCCCACGCTTTCGTCCATCAGCGTCAATCGGTATTTAGTAACCTGCCTTCGCAATCGGGGTTCTGTGTAATATCTATGCATTTCACCGCTACACTACACATTCCAGCTACTTCAATACTATTCAAGATTAACAGTATCAACGGCAGTTCTACAGTTAAGCTGCAGGTTTTCACCGCTGACTTATCAACCCGCCTACGGACCCTTTAAACCCAATAAATCCGGATAACGCTCGCATCCTCCGTATTACCGCGGCTGCTGGCACGGAGTT
+
CCCCCGGGGGGGGGGGGGGGGGGGGGGGGGGGGGGGGGGGGGGGGGGGGGGGGGGGGGGGGGGGGGGGGGGGGGGGGGGGGGGGGGGGGGGGGGGGGGGGGGGGGGFGGGGGGGGGGGGGGGGGGGGGGGGGGGGGGGGGGGGGFGGFGGGGGGGGGGGDGDCFGGGGGGGGGGGGFGFGGGGGGGGGGGGGGGGGGGGGFFFFFFFDBFFACFFFCFFFFFFAFF?=BFF=9@DFDFF=CFF6?0;FFEFFFFF@<FFED;;?FFFFF:?BFB::0>>AABFFF>F><?>:<()-47(4.
@M04999:289:000000000-L3R54:1:1101:14702:2574 2:N:0:420
GGACTACCGGGGTATCTAATCCTGTTTGCTCCCCACGCTTTCGCATCTCAGCGTCAGTATCTGTCCAGAAGGCCGCCTTCGCCACCGGTATTCCTCCACATCCCTACGCATTTCACCGCTACACGTGGAATTCTACCTTCCTCTACAATACTCCAGATAACCAGTTTTAAGTGCAATTCCCAGGTTGAGCCCGGGGCTTTCACACCTAACTTAATTATCCGCCTACATGCCCTTTACGCCCAGTCATTCCGATTAACGCTCGCACCCTCCGTATTACCGCGGCTGCTGGCACGGATTTAGC
+
CCCCCGGGGGGGGGGGGGGGGGGGGGGGGGGGGGGGGGGGGGGGGGGGGGGGGGGGGGGGGGGGGGGGGGGGGGGGGGGGGGGGGGGGGGGGGGGGGGGGGGGGGGGGGGGGGGGGGGGGGGGGGGGGGGGGGGFGGGGGGGGGGGGGGGGGFGGGGGGGGGGGGGGGGGGGGGGFFGFGGGGGGGGGGGEGGGGGGGGGFFFFFFFFFFFFEFFFFFFEFFF?@@EFFF@FEFEFEDFFFFF@EFF?EEE0::?AA096(9>199?6?F>?<BFFA2<99>FFF?FFFFFFF0(((.2..
@M04999:289:000000000-L3R54:1:1101:21124:2651 2:N:0:420
TTGTAGACTACTGGGGTATCTAATCCTGTTTGCTCCCCACGCTTTCGCATCTCAGCGTCAGTATCTGTCCAGAAGGCCGCCTTCGCCACCGGTATTCCTCCACATCTCTACGCATTTCACCGCTACACGTGGAATTCTACCTTCCTCTACAATACTCCAGATAACCAGTTTTAAGTGCAATTCCTAGGTGGAGCCCGGGGCTTTCACACCTAACTTAATTATCCGCCTACATGACCTTTACGCCCAGTCATTCCGATCAACGCCCGCACCCTCCGTATTACCGCGGCTGCTGGCACGGAGG
+
CCCCCGGGGGGGGGFEGGFGGGGGGGGGCGFFGCFGBC<FGGC@<FGDG,C,CCEFGGGGEGGGGGGGF8FEGFGFGFGGEG,BC,8B=BBGC>FFGDFG,?FF8<,F;FAFEG@?CFFAFGE::==FCEGD7E9E;F8DEE@FGFGGGGG?,@839@88F8EG9=DCDA8==DF=ECD7=?7E,=9D@,@7EC>6CD>DB*9*+=BF=D:006C+7++1=7@9==-5-(0*7*/(173+93/.3;?FFF367?E;1(64,,7(,,(-(3::0(((..()6)(312>09?)550,)(409(
@M04999:289:000000000-L3R54:1:1101:15246:2652 2:N:0:420
GTGACTACTCGGGTATCTAATCCTGTTCGCTCCCCACGCTTTCGTCCATCAGCGTCAATCGGTATTTAGTAACCTGCCTTCGCAATCGGGGTTCTGTGTAATATCTATGCATTCCACCGCTACACTACACATTCCAGCTACTTCAATACTATTCAAGATTAACAGTATCAACGGCAGTTCTACAGTTAAGCTGCAGGTTTTCACCGCTGGCTTATCAACCCGCCTACGGACCCTTTAAACCCAATAAATCCGGATAACGCTCGCATCCTCCGTATTACCGCGGCTGCTGGCACGGAGTT
+
CCCCCGGGGGGGGGGGGGGFGGGGFFGGEEFGGGGGGGGGGGGGGGGGGGGGGGGGGGGFFGGDGGFGGGGGGGGGGGGGGGGGGDFGGGGCGGGGGGGGGGGGGGGGGGGGGFGGGGGGGGGGGGGGGGGGGGGGGGGGGGGGGGGGGGGGGGGGGGGGFFGGGGFFGGGGGDDEFDFGDFGGGGGGGGGGFFGGGCFF@AFFFFF>5>A@=F8BC6FFFFFFDDD@@@BFFFFE<?CFF<;DDF3CEF@97?<07<06764>9:>??A06?:?BB>DFF90199242??()-49,28
@M04999:289:000000000-L3R54:1:1101:11082:2676 2:N:0:420
GATTTGACTACAGGGGTATCTAATCCTGTTTGCTCCCCACGCTTTCGCATCTCAGCGTCAGTATCTGTCCAGAAGGCCGCCTTCGCCACCGGTATTCCTCCACATCTCTACGCATTTCACCGCTACACGTGGAATTCTACCTTCCTCTACAATACTCTAGTTAACCAGTTTTAAGTGCAATTCCTAGGTTGAGCCCAGGGCTTTCACACCTAACTTAATTATCCGCCTACATGCCCTTTACGCCCAGTCATTCCGATTAACGCTCGCACCCTCCGTATTACCGCGGCTGCTGGCACGGAGG
+
CCCCCGGGGGGGGGGGEGGGGGGGGGGGGGGGGGGGGGGGGGGGGGGGGGGGGGGGGGGGGGGGGGGGGGGGFGGGGGGGGGGGGGGGGGGGGGGGGGGGGGGGGGGGGGGGGGGGGGGGGGGGGGGGGGGGGGGGGGGGGGGGGGGGGGGGGGGGGGGGGGGGGGGGFGCFGGGGFFFGGGGGGGGGGGGGGGGFGGGGFFFFFFFFFDFFFFFFFFFFFEFFFFFFFFFFFFFFFF=F=>@BBF;EEFEFFEF@F??CEDFFFFFFF9?FFBF?:::AA<BFB(((4<?::(4?FB49(
@M04999:289:000000000-L3R54:1:1101:15089:2746 2:N:0:420
GGTGGGACTACTGGGGTATCTAATCCTGTTCGCTCCCCACGCTTTCGTCCATCAGCGTCAATCGGTATTTAGTAACCTGCCTTCGCAATCGGGGTTCTGTGTAATATCTATGCATTTCACCGCTACACTACACATTCCAGCTACTTCAATACTATTCAAGATTAACAGTATCAACGGCAGTTCTACAGTTAAGCTGCAGGTTTTCACCGCTGACTTATCAACCCGCCTACGGACCCTTTAAACCCAATAAATCCGGATAACGCTCGCATCCTCCGTATTACCGCGGCTGCTGGCACGGAGT
+
CCCCCGGGGGGGGGGGGGGGGGGGGGGGGGGGGGGGFGGGGGEGGGGGGGDFGEDGCFGGGFGGGGGGGGGGGGGGGGGGGGGGGGC8B<DEEGGGGGGGGGGGGGGGGGGGGGGGGGGGFGGGGGGGGGGGGGGGGGGGGGGG?FGFGGGFGGGGGGGGGGGGGGGGGGFGGGGGFGEGGGGGGFFGGFGGGGGGGGGGFFFFFFFF9ABFBFFFCFFFF=B=ABFDFB@(>@B<@F@FEEE@@FF@)775<E>>FFDFEF>:B>6>BFF>ABF?:??AD2?07>FFFFF??::<?BFB1
@M04999:289:000000000-L3R54:1:1101:18902:2749 2:N:0:420
CGACTACTCGGGTATCTAATCCTGTTCGCTCCCCACGCTTTCGTCCATCAGCGTCAATCGGTATTTAGTAACCTGCCTTCGCAATCGGGGTTCTGTGTAATATCTATGCATTTCACCGCTACACTACACATTCCAGCTACTTCAATACTATTCAAGATTAACAGTATCAACGGCAGTTCTACAGTTAAGCTGCAGGTTTTCACCGCTGACTTATCAACCCGCCTACGGACCCTTTAAACCCAATAAATCCGGATAACGCTCGCATCCTCCGTATTACCGCGGCTGCTGGCACGGAGTTAGC
+
CCCCCGGGGGGGGGGGGGGGGGGGGGGGGGGGGGGGGGGGGGGGGGGGGGGGGGGGGGGGGGGGGGGGGGGGGGGGGGGGGGGGGGGGGGGGGGGGGGGFGGGGGGGGGGGGGGGGGGGGGGGGGGGGGGGGGGGGGGGGGGGGGGGGGFFGGGGGGGFG9AFGGGFEGGGGGGGGFGFGGGGGGGGGGGGGGGGGGGGGFFFFEEFFFFBAEFFFFFFFFFF==BDDDFFFFBEFFFFFFFFFEE9?E@B@7?@<@FFFFFFF<9B?ABF6:??FFF?6;96(3:>FFFFBB;99:?FF4
@M04999:289:000000000-L3R54:1:1101:23059:2758 2:N:0:420
GACTACCAGGGTATCTAATCCTGTTCGCTCCCCACGCTTTCGCTCCTCAGCGTCAGTGACGGCCCAGAGACCTGCCTTCGCCATCGGTGTTCTTCCCGATATCTACACATTCCACCGTTACACCGGGAATTCCAGTCTCCCCTACCGCACTCCAGTCCGCCCGTACCCGGCGCCGATCCACCGTTAAGCGATGGACTTTCACACCAGACGCGACGAACCGCCTACGAGCTCTTTACGCCCAATAAATCCGGATAACGCTTGCACCCTACGTATCACCGCCGCTGCGGGCACGGAGTGAGCC
+
CCCCCGGGGGGGGGGGGGGGGGGGGGGGGGGGGGGGGGGGGGGGGGGGGGGGGGGGGGGGGGGGGGGGGGGGGGGGGGGGGGGGGGGGGGGGGGGGGGGGGGGGGGGGGGGGGGGGGGGGGGGGGGGCGGGGGGGGGFGGGGGGGGGGGGGGGGGGGGGGGGGGGGGGGGGEEED=8DBFGFGGGGGGFGGGGG6FFGGGFFFFFAAFFFF>F3BF>F>>FF::7?BF>9?)2>AFFB>FF328AAA2>BFFF:A<BBF:08>??0(3<2(52(6<??6(4>(3;(,3((,((40:8552.
@M04999:289:000000000-L3R54:1:1101:23455:2811 2:N:0:420
TGCGACTACTGGGGTATCTAATCCTGTTTGCTCCCCACGCTTTCGCATCTCAGCGTCAGTATCTGTCCAGAAGGCCGCCTTCGCCACCGGTATTCCTCCACATCTCTACGCATTTCACCGCTACACGTGGAATTCTACCTTCCTCTACAATACTCCAGATAACCAGTTTTAAGTGCAATTCCCAGGTTGAGCCCGGGGCTTTCACACCTAACTTAATTATCCGCCTACATGCCCTTTACGCCCAGTCATTCCGATTAACGCTCGCACCCTCCGTATTACCGCGGCTGCTGGCACGGAGTT
+
CCCCCGGGGGGGGGGGGGGGGGGGGGGGGGGGGGGGGGGGGGGGGGGGGGGGGGGFGGGGGGGGGGGGGGGGGGGGGGGGGGGGDFGGGGGGFFGGGGGGGGGGGGGGGGGGGDGGGGGGGGGGGGGFGGGGGGGGGGGGGGGGGGGGGGGGGGG?DGGGGGGFGGGGGGGGGGGGDFFFFFGGGGGGGGGGGFEGGGDCFFFFFFFFB=@FEFFFF=A7A:@B?FFFF?EF;D;83>CBD0:;@@@E?CCCE;?(634:0<B;(39>:2:?>??B?BB),(4267>B?F?F??4--413
@M04999:289:000000000-L3R54:1:1101:16149:2813 2:N:0:420
AAGACTACACGGGTATCTAATCCTGTTTGCTCCCCACGCTTTCGCATCTCAGCGTCAGTATCTGTCCAGAAGGCCGCCTTCGCCACCGGTATTCCTCCACATCTCTACGCATTTCACCGCTACACGTGGAATTCTACCTTCCTCTACAATACTCCAGATAACCAGTTTTAAGTGCAATTCCCAGGTTGAGCCCGGGGCCTTCACACCTAACTTAATTATCCGCCTACATGCCCTTTACGCCCAGTCATTCCGATTAACGCTCGCACCCTCCGTATTACCGCGGCTGCTGGCACGGAGTT
+
CCCCCDFGGGGGDFECFFFGGGGGGEGCFGGGGGGGGGGEGGEEDFFGCFGGGGCFEEEFGGGGFFFFFGGGGGGGGGGEGGGGGGGGDGCFFGGFGGGGGBFBG9FGGGGEFGFE@FFEFGGFGGDFGDFG8DGCG,=EFGFGAAFGGDGGGGGGGC@FFFGGGFGFGGGD:DDAF@D?9=FEGFGFFGFGGGGGDGDD>AAFFFF4>E:4588F7FFC6>B@9>B=97@88(:)77;A1:D?3=<C3?7;@(:3?923<BF029BF?:4;463:BA)39;99>;0)4((13:3;;?:
@M04999:289:000000000-L3R54:1:1101:6492:2857 2:N:0:420
GGTTGACTACTGGGGTATCTAATCCTGTTTGCTACCCACGCTTTCGAGCATGAACGTCAGTGTTATCCCAGGAGGCTGCCTTCGCCATCGGTATTCCTCCACATCTCTACGCATTTCACTGCTACACGTGGAATTCTACCTCCCTCTGACACACTCTAGTTTGACAGTTTCAAATGCACGTCCCAAGTTGAGCTCGGGGATTTCACATCTGACTTATCTAACCTTCTTCGCTCGCTTTACGCCCAGTAATCCCGATTAACGCTCGCACCCTACGTATTCCCGCGGCTTCTGGCACGTAGTT
+
CCCCCGGGGGEG8DEGGG9<@EFCGCEGGGGF@FGEFGGGGGGGGGGGGGGFGFGGGGGGGGGGFGGGCFFFFGDGGC@EBFEGGGEEFGCFEFGCGG,:EFGED94,CFFGGGDF?DFGDFGGGAFFGGDGGGGGGFDGFGFGDGF8DFCFC>8EFFDGGGGGGGC=EADCDFFE79:6D?81E@?EFGAD8AFC8+03:?A7<FF+8A>*9C611B@CF@D*9)**2<):-/95=D4A>=>=2(8C5?3?34868?3<@FDD9(,6(3:B::().4))313,2927,))4)()((.((-
@M04999:289:000000000-L3R54:1:1101:24201:2860 2:N:0:420
GACTACACGGGTATCTAATCCTGTTTGCTACCCACGCTTTCGAGCATGAACGTCAGTGTTATCCCAGGAGGCTGCCTTCGCCATCGGTATTCCTCCACATCTCTACGCATTTCACTGCTACACGTGGAATTCTACCTCCCTCTGACACACTCTAGTTAGACAGTTTCAAATGCACGTCCCAAGTTGAGCTCGGGGATTTCACATCTGACTTATCTAACCGTCTGCGCTCGCTTTACGCCCAGTAATTCCGATTAACGCTCGCACCCTACGTATTACCGCGGCTGCTGGGACGTAGTTAGCC
+
CCCCCGGGGGGGGGGGGGGGGGGGGGGGGGGGGGGGGGGGGGGGG:FGGGGGGGGGGGGGFGGFGGGGGGGGGGGGGGGGDGGGGGGGGGGGGGGGGGGFGGGGDGGCEGGGGGGGGGGGGGGGGGGGGGGGFGGGGGFEGGGGGGGGGGGFGGGAFGGGGGGGGGGGGGGGCGFGFGAGGGGGG:,D?9DEDDEGGGGGFFFFFFFFF@<EEFFF7FFF5AF5>4@>AFF=296>99@B?(6;3?<EC@;;DFCC09?FB@F>6??0.(4>D?2)4096>99;?FFB((.((,(45)6A7
@M04999:289:000000000-L3R54:1:1101:6836:2861 2:N:0:420
GAGAAGACTACTCGGGTATCTAATCCTGTTTGCTCCCCACGCTTTCGCATCTCAGCGTCAGTATCTGTCCAGAAGGCCGCCTTCGCCACCGGTATTCCTCCACATCTCTACGCATTTCACCGCTACACGTGGAATTCTACCTTCCTCTACAATACTCCAGATAACCAGTTTTAAGTGCAATTCCCAGGTTGAGCCCGGGGCTTTCACACCTAACTTAATTATCCGCCTACATGCCCTTTACGCCCAGTCATTCCGATTAACGCTCGCACCCTCCGTATTACCGCGGCTGCTGGCACGGAGT
+
CCCCCGGGGGGGGGGGGGGGGGGGGGGGGGGGGGGGGGGGGGGGGGGGGGGGGGGGGGGGGGGGGGGGGGGGGGGGGGGGGGGGGGGGGGGGGGGGGGGGGGGGGGGGGGGGGGGGGGGGGGGGGGGGGGGGGGGGGGGGGGGGGGGGGGGGGGGGEGGGGGGGGGGGGGGGGGGGFGFGGGGGGGGGGFFFGGGGGGGGFFFFFFFFFAFFFFFFFFFFFFFFFB@@?BEEEFFDFFEF>074:@FEFECFFEF;D<DFFFFFB>>FFFFFF0>BFFFFAABF0696>B0)8?13:B193
@M04999:289:000000000-L3R54:1:1101:10079:2876 2:N:0:420
TGTATGACTACACGGGTATCTAATCCTGTTCGCTCCCCACGCTTTCGTCCATCAGCGTCAATCGGTATTTAGTAACCTGCCTTCGCAATCGGGGTTCTGTGTAATATCTATGCATTTCACCGCTACACTACACATTCCAGCTACTTCAATACTATTCAAGATTAACAGTATCAACGGCAGTTCTACAGTTAAGCTGCAGGTTTTCACCGCTGACTTATCAACCCGCCTACGGACCCTTTAAACCCAATAAATCCGGATAACGCTCGCATCCTCCGTATTACCGCGGCTGCTGGCACGGTGT
+
CCCCCGF<AFGFGGGGGGFFCEC@EFGGGF@FGCGFGGACGFFGFAFGGGGAF@AF@FGGDGGG>FC<,<CEFGCFFAFGFGGFDECFGFDCCFGCFGGGCFGF9FFGFA<FGGGEFFGF:8FE:CGG<EGFFGGAGDFGGGGGD@FGCGGFE;FFFGGGD?,EFGAF:D=D,E?E9DA6D=FDGA9CEGGFGGGFGGGCAF85EFF>>5=)>FFFFFF6@BBAAF>@FFD?9@=18;4:C3<@?<28=7<C?;0(/3<<<;0::>;><90>DF64:B>)5-34;6192:2::0(.-,(,,
@M04999:289:000000000-L3R54:1:1101:20371:2889 2:N:0:420
ATGACTACTGGGGTATCTAATCCTGTTTGCTCCCCACGCTTTCGCATCTCAGCGTCAGTATCTGTCCAGAAGGCCGCCTTCGCCACCGGTATTCCTCCACATCTCTACGCATTTCACCGCTACACGTGGAATTCTACCTTCCTCTACAATACTCCAGATAACCAGTTTTAAGTGCAATTCCCAGGTTGAGCCCGGGGCTTTCACACCTAACTTAATTATCCGCCTACATGCCCTTTACGCCCAGTCATTCCGATTAACGCTCGCACCCTCCGTATTACCGCGGCTGCTGGCACGGAGTT
+
CCCCCGGGGGGGGGGGGGGGGGGGGGGGGGGGGGGGGGGGGGGGGGGGGGGGGGGGGGGGGGGGGGGGGGGGGGGGGGGGGGGGGGGGGGGGGGGGGGGGGGGGGGGGGGGGGGGGGGGGGGGGGGEGGGGGGGGGGGGFGGGGGGGGGGGGFGGGGGGGGGGGGFGFFGGGEGFGF7?DFDGGGGGGGGGGGGGGGGDGFFFFFFFFFFFFFFFAEFFCF?9@@@:EFFFFFF@EFEFFFFFDEFFE<?CE16;DE;<;219>1>FF08?>?F?>49A:;1;>;;0:0283),461,:
@M04999:289:000000000-L3R54:1:1101:21823:2918 2:N:0:420
TCCGACTACCGGGGTATCTAATCCTGTTCGCTCCCCACGCTTTCGTCCATCAGCGTCAATCGGTATTTAGTAACCTGCCTTCGCAATCGGGGTTCTGTGTAATATCTATGCATTTCACCGCTACACTACACATTCCAGCTACTTCAATACTATTCAAGATTAACAGTATCAACGGCAGTTCTACAGTTAAGCTGCAGGTTTTCACCGCTGACTTATCAACCCGCCTACGGACCCTTTAAACCCAATAAATCCGGATAACGCTCGCATCCTCCGTATTACCGAGGCCGCTGGCACGGCGTTG
+
C<CCCGGCFGGEGGGGGGGGGGGGGFGCGGGGGDG:FGGGGGGGGGGEEDGGGFGFEGGGCFGFE7,EFGGGFDGFFGAFFFGGGBFFGGGGFGGGGFGGGGGGFGGGGGFGFCGGGAFEGGGGGGGGGGGGGGGDEC?FDGGGGCFGGFGGFFEGGGGGCFFGEGFGFCGGGDDGFDFGGCFGFGGGFEEGFGGGGFFGFFFFF>?>BABFFCFF6F@=F@@BB=FFD019B?FFE<<CA@?F?14;>EC6>>;?BFFF6<?>663;?<A:9:2:?2640(-,((-6((48()43((-4(
@M04999:289:000000000-L3R54:1:1101:6495:2925 2:N:0:420
AGTAGACTACCCGGGTATCTAATCCTGTTTGCTCCCCACGCTTTCGCATCTCAGCGTCAGTATCTGTCCAGAAGGCCGCCTTCGCCACCGGTATTCCTCCACATCTCTACGCATTTCACCGCTACACGTGGAATTCTACCTTCCTCTACAATACTCCAGATAACCAGTTTTAAGTGCAATTCCCAGGTTGAGCCCGGGGCTTTCACACCTAACTTAATTATCCGCCTACATGCCCTTTACGCCCAGTCATTCCGATTAACGCTCGCACCCTCCTTATTACCGCGGCTGCTGGCACGGAGTT
+
CCCCCGGGGGGGGGGGGGGGGGGGGGGGGGGGGGGGGGGGGGGGGGGGGGGGGGGGGGGGGGGGGGGGGGGGGGGGGGGGGGGGGGGGGGGGGGGGGGGGGGGGGGGGGGGGGGGGGGGGGGGGGGGGGGGGGGGGGGGGGGGGGGGGGGGGGGGGGGGGGGGGGGGGGGGGGGGGFGFGGGGGGGGGGGGDFGGGGGGDFFFFFFFFFFFFFFFFFFFFFFFFDF@FFFFEFFFEF@FFFFFFD0;@AFFFFFFFDFAD:B??B>>>B<?::(.6ABAFABBF>BB6<??:?1)1;09:7
@M04999:289:000000000-L3R54:1:1101:7044:2948 2:N:0:420
CGTCGACTACCCGGGTATCTAATCCTGTTTGCTCCCCACGCTTTCGCATCTCAGCGTCAGTATCTGTCCAGAAGGCCGCCTTCGCCACCGGTATTCCTCCACATCTCTACGCATTTCACCGCTACACGTGGAATTCTACCTTCCTCTACAATACTCTAGTTAACCAGTTTTAAGTGCAATTCCTAGGTTGAGCCCAGGGCTTTCACACCTAACTTAATTATCCGCCTACATGCCCTTTACGCCCAGTCATTCCGATTAACGCTCGCACCCTCCGTATTACCGCGGCTGCTGGCACGGAGTT
+
CCCCCGGGGGGGGGGGGGGGFGGGGGGGGGGGGGGGGGGGGGGGGGGGGGGGGGGGGGGGGGGGGGGGGGGGGGFGGGGGGGFGGGEEGGGGGGGFGFGGGGGGGGGGGGGGGGGGGGGGEGGGGGGGFGGGGGGGCFFGGGGGGGGGGGGGFGGGGGGGGGGFGDFFAFGGGGGGFGFGGF?FGGGGGGGDGGGGGGGGAFF9FFFFAFFFFFFFFFFECE69=@FDDEFC@EDB==;B?FFFFFEFACEEEEFFF@EEFBFFFFFFB6:B1982::<B4<B9>B>FF??B?12<>063.
@M04999:289:000000000-L3R54:1:1101:10456:3022 2:N:0:420
CGGACTACTGGGGTATCTAATCCTGTTTGCTCCCCACGCTTTCGCATCTCAGCGTCAGTATCTGTCCAGAAGGCCGCCTTCGCCACCGGTATTCCTCCACATCTCTACGCATTTCACCGCTACACGTGGAATTCTACCTTCCTCTACAATACTCTAGTTAACCAGTTTTAAGTGCAATTCCTAGGTTGAGCCCAGGGCTTTCACACCTAACTTAATTATCCGCCTACATGCCCTTTACGCCCAGTCATTCCGATTAACGCTCGCACCCTCCGTATTACCGCGGCTGCTGGCACGGAGTT
+
CCCCCEGGGGGGGGGGGGGGGGGGGGGGGGGGGGGGGGGGGGGGGGGGGGGGGGGGGGGGGGGGGGGGGGGGGGGGGGGGGGGGEGGGGGGGGGGGGGGGGGGGGFGGGGGGGGGGGGGGGGGGGGGGGGGGGFGGGFFGGGGGGGGGGGGGFGGGGGGGGGGFGGGDFGGGGFGFFGFGGGFFGGGGCFDGGGGGGC>FFFFFFFFFFEDCFFFFFFFFFD>9AFFF4CEF=EF=EEFFFF@;EFFFEFCE?@;D?EFBD?FFFBFFFFF6??7?<9AF>>B049?BF?F?<:3(481
@M04999:289:000000000-L3R54:1:1101:8774:3040 2:N:0:420
GGCGACTACTCGGGTATCTAATCCTGTTCGCTCCCCACGCTTTCGTCCATCAGCGTCAATCGGTATTTAGTAACCTGCCTTCGCAATCGGGGTTCTGTGTAATATCTATGCATTTCACCGCTACACTACACATTCCAGCTACTTCAATACTATTCAAGATTAACAGTATCAACGGCAGTTCTACAGTTAAGCTGCAGGTTTTCACCGCTGACTTATCAACCCGCCTACGGACCCTTTAAACCCAATAAATCCGGATAACGCTCGCATCCTCCGTATTACCGCGGCTGCTGGCACGGAGTT
+
CCCCCGGGGGGGGGGGGGGGGGGGGGGGGGGGGGGGGGGGGGGGGGGGGGGGGGGGGGGGGGGGGGGGGGGGGGGGGGGGGGGGGGGGGGGGGGGGGGGGGGGGGGGGGGGGGGGGGGGGGGGGGGGGGGGGGGGGGGGGGGGDGGGGGGGGGAFGGGGGGGGGGGGGGGGGGGGGFGFGGGGGGGGGGGGGGGGGGGGGFFFFFFFFAFFFFFFFFFFFFAF=B@FFFFFF>FFFFFFFF@FFFDFFCEEEFF?FDFFFB?:>>FFB??DFF<<FFFFFFB9>>49?7>?0??BB>BB?
@M04999:289:000000000-L3R54:1:1101:14904:3055 2:N:0:420
CTTAGACTACAAGGGTATCTAATCCTGTTTGCTCCCCACGCTTTCGCATCTCAGCGTCAGTATCTGTCCAGAAGGCCGCCTTCGCCACCGGTATTCCTCCACATCTCTACGCATTTCACCGCTACACGTGGAATTCTACCTTCCTCTACAATACTCTAGTTAACCAGTTTTAAGTGCAATTCCTAGGTTGAGCCCAGGACTTTCACACCTAACTTAATTATCCGCCTACATGCCCTTTACGCCCAGTCATTCCGAGTAACGCTCGCACCCTCCGTATTACCACGGCTGCTGGCACGTAGTT
+
@C@CCEGGGFFCCCC@66C;CCE<C,ECFFGCC@FFGFGGGGGFFGGGFC<EBFAF@:FG<ECFFCFGGFGFGG?FGECGD,,AFG:B:=BC7A@FC9?FCEF8=,4?CEEGF:F9<F9>CEEE:F?F=ECF@F,@EAFEFFDE;DGDG=,==D:DFGDGFGGAFFF,6,EFGGD8<DFC8===FEG9=CF?986?C?+=?0?CF6;A))@8=F90>B6EFF;A=@4==@E<)053(>>F2(52(5(*8<37<8,,/6CC1(((6(119?:((,-(((-49),390(2:))5(,24((,,)
@M04999:289:000000000-L3R54:1:1101:12848:3075 2:N:0:420
CAAGACTACTGGGGTATCTAATCCTGTTTGCTCCCCACGCTTTCGCATCTCAGCGTCAGTATCTGTCCAGAAGGCCGCCTTCGCCACCGGTATTCCTCCACATCTCTACGCATTTCACCGCTACACGTGGAATTCTACCTTCCTCTACAATACTCCAGATAACCAGTTTTAAGTGCAATTCCCAGGTTGAGCCCGGGGCTTTCACACCTAACTTAATTATCCGCCTACATGCCCTTTACGCCCAGTCATTCCGATTAACGCTCGCACCCTCCGTATTACCGCGGCTGCTGGCACGGAGTT
+
CCCCCGGGGGGGGGGGGGGGGGGGGGGGGGGGGGGGGGGGGGGGGGGGGGGGGGGGGGGGGGGGGGGGGGGGGGGGGGGGGGGGGGGGGGGGGGGGGGGGGGGGGGGGGGGGGGGGGGGGGGGGGGGGGGGCGFGGGGGGGGGDGGGGGGGGGGGGGGGGGGGGGGGGFGGGGGGGFFCGGGFGGGGGGGGGGGGDGGGGFFFFFFFFFFFFCFFFFFFEFFFFFFFFFFF9BFFFFFFFF@FF@@EF3CC)3<??<EED>FFFFFF>FB:?FB?B?DD>?9(9BFFFFFFFFFF>9;1:
@M04999:289:000000000-L3R54:1:1101:12128:3078 2:N:0:420
GCGGGACTACTAGGGTATCTAATCCTGTTTGCTCCCCACGCTTTCGCATCTCAGCGTCAGTATCTGTCCAGAAGGCCGCCTTCGCCACCGGTATTCCTCCACATCTCTACGCATTTCACCGCTACACGTGGAATTCTACCTTCCTCTACAATACTCCAGATAACCAGTTTTAAGTGCAATTCCCAGGTTGAGCCCGGGGCTTTCACACCTAACTTAATTATCCGCCTACATGCCCTTTACGCCCAGTCATTCCGATTAACGCTCGCACCCTCCGTATTACCGCGGCGGCTGGCACGGAGTT
+
CCCCCGGGGGGGGGGGGGGGGGGGGGGGGGGGGGGGGGGGGGGGGGGGGGGGGGGGGGGGGGGGGGGGGGGGGGGGGGGGGGGGGGGGGGGGGGFGGGGGGGGGGGGGGGGGGGGGGGGGGGGGGGGGGGGGGGGGGGGGGGGGGGGGGGGGGGGGGGGGGGGGCGGGGGGGGGGGFGF?8FGGGGGGGGGGGGGGGGDG5FFFFFFFFFEEFFFFEC>@FEFFFFFFFF95;@F@8;EFFF;BF?38>39?C3((/;BFBFB:>>BB2???BFFB?BAFFFB9B0((7>F:(()(426:(
@M04999:289:000000000-L3R54:1:1101:20544:3081 2:N:0:420
CGTTGACTACAAGGGTATCTAATCCTGTTCGCTACCCATGCTTTCGAACCTCAGCGTCAGTTACAGACCAGAGAGCCGCCTTCGCCACTGGTGTTCTTCCATATATCTACGCATTCCACCGCTACACATGGAGTTCCACTCTCCTCTTCTGCACTCAAGAAAAACAGCTTCAGCTGCACTTCCCCGGTTAAGCCGAGGGCTTTCACAGCTGACTTGTTCTCCCGCCTGCGTTCGCTTTACGCCCAATAAATCCGGACAACGCTTGCCACCTACGTATTACCGCGGCTGCTGGCACGTAGTT
+
CCCCCGGGGGGGGGGGGGGGGGGGGGGGGGGGGGGGGGGGGGGGGGGGGGGGGGGGGGGGGGGGGGGGGGGGGGGGGGGGGGGGGGGGGGGGGGGGGGGGGGGGGGGGGGGGGGGGGGGGGGGGGGGGGGGGGGGGGGGGGGGGGGGGGGGGGGGGGFFGGGGGEFGGGGGGGGGGFGFGGGGGGGGGGGGGGGGGGGGGFFFFFFFFFFFFFFFFFFFFFFF>FFFFFFFFFFFFFFFFFFFFF;@EFFFFFFF?FBFFBFFB?FFFFB?FB?:<BB>FFF;FFF>BF>?>?FF?:7BB6
@M04999:289:000000000-L3R54:1:1101:23063:3156 2:N:0:420
GGACTACAGGGGTATCTAATCCCGTTCGCTCCCCATGCTTTCGCACTCCAGCGTCGGTAGGGACCCAGAGAGCTGCCTTCGCTTTTGGCGTTCCTTCGTAGATCTTCGGATTTCACCCCTACACACGAAATTCCACTCTCCTCTGTCTCACTCAAGTGAATTGGTTTCGAGAGCATTCCACCAGTTTTTGGCGACTTTCACTTTCAACCCGATTCACCGCCTACGTGCCCTTTACGCCTAGTCATTCCGAAGAACACTTGCCCCCCCCGTCTTACCGCGGCTGCTGGCACGGAGTTAGCCG
+
CCCCCGGGGGGGGGGGGGGGGGGGGGGGGGGGGGGGGGGGGGGGGGGGGGGGGGGGGGGGGGGGGGGGGGGGGGGGGGGGGGGGGGGGGGGGGGGGGGGGDGGGGGGGGGGDGGGGGGGGGGGGGGGGGGGGGGGGGGGGGGGGGGGGGGGGGGGGGGGGGGGGGGGGGGEGGGGGFGFGGGGGFGGGGGEFGGGDDGGCF6FFFFFFFFF>=BCFFFFFFFFFFF@FDFE1@EE@<0=>;6???EC??1?;FBFFBA<AAFBFFFFFFFF::)63(22;90(-5:??08?F>0(2<<BF6
@M04999:289:000000000-L3R54:1:1101:6745:3217 2:N:0:420
TATTGGACTACTAGGGTATCTAATCCTGTTCGCTCCCCACGCTTTCGTCCATCAGCGTCAATCGGTATTTAGTAACCTGCCTTCGCAATCGGGGTTCTGTGTAATATCTATGCATTTCACCGCTACACTACACATTCCAGCTACTTCAATACTATTCAAGATTAACAGTATCAACGGCAGTTCTACAGTTAAGCTGCAGGTTTTCACCGCTGACTTATTAACCCGCCTACGGACCCTTTAAACCCAATAAATCCGGATAACGCTCGCATCCTCCGTATTACCGCGGCTGCTGGCACGGAGT
+
CCCCCGGGGGFGGGGGGGGGGGGGGGGGGGGGGGGGGGGGGGGGGGGGGGGGGFGGGGGGGFGGGGGGGGGGGGGGGGGGGGGGGGGGGGGGGGGGGGGGGGGGGGGGGGGGGGGGGGGGGGGGGGGGGGGGGGFGGFFEFGGGGGGGGGGGGGFGGGFGGGGGGGGGGGGGGFGEADEGDGGFAFFDGGGGGGGGGGGFAAFFFFF*=ABFFFFCEF>E9A:=AF9ADFF@DF>@=@BAFFFFD188@ECC3@>9D@D<316@FBFF?>?F)31-3<02<A0>>B;;>BF:BB7<0;9>-
@M04999:289:000000000-L3R54:1:1101:10691:3222 2:N:0:420
TTGACTACTAGGGTATCTAATCCTGTTTGCTCCCCACGCTTTCGCATCTCAGCGTCAGTATCTGTCCAGAAGGCCGCCTTCGCCACCGGTATTCCTCCACATCTCTACGCATTTCACCGCTACACGTGGAATTCTACCTTCCTCTACAATACTCCAGATAACCAGTTTTAAGTGCAATTCCCAGGTTGAGCCCGGGGCTTTCACACCTAACTTAATTATCCGCCTACATGCCCTTTACGCCCAGTCATTCCGATTAACGCTCGCACCCTCCGTATTACCGCGGCTGCTGGCACCGAGTT
+
CCCCCGGGGGGGGGGGGGGGGGGGGGGGGGGGGGGGGGGGGGGGGGGGGGGGGGGGGGGGGGGGGGGGGGGGGGGGGGGGGGGGFGGGFGGGGGGGGGGGGGGGGGGGGGGGGGGGGGGGGGGGGGGGGGGGGGGGGGGGGGGGGGGGGGGGGGGGGGGGGGGGGGGGGGGGGGGGFGFGGGGGCFGGGGGFGGGGDDDGFFFFFFFFFFFFFFFFFFFFFFBF@FBEFFFBFFFFFFFFFFFFFFFFFFFED;<DEFFFFFF>F>>::FFF<:?:AB<?;BFFB9<:27B:)(-((-3
@M04999:289:000000000-L3R54:1:1101:18532:3278 2:N:0:420
GACTACCAGGGTATCTAATCCTGTTTGCTCCCCACGCTTTCGCATCTCAGCGTCAGTATCTGTCCAGAAGGCCGCCTTCGCCACCGGTATTCCTCCACATCTCTACGCATTTCACCGCTACACGTGGAATTCTACCTTCCTCTACAATACTCCAGATAACCAGTTTTAAGTGCAATTCCCAGGTTGAGCCCGGGGCTTTCACACCTAACTTAATTATCCGCCTACATGCCCTTTACGCCCAGTCCTTCCGATTAACGCTCGCACCCCCCGCATTACCGCGGCGGCTGGCCCGCAGTTAGCC
+
@CCCCGFGFGGGGDCGGGGGGGGGGGGGGGGCFFGGGGEGGFGGGGGGFEGGGGGGGGGGFGGDFGGGGAEG@FGGGDGGGEGGGGGG@GGFFFEFGGGFGGGFGGDGGGGFFGFFFGGGGGGDA8FFFG@FGFF9=DFGGGGGGFGGDGFG8F8EFCGDGFFFFGGCDFGGGGGGFGFF8+?FGFFGGCF>ECEDGFC7CF>FFFFFFFEBF6BFFF>@A==9DBE?)>52B:4C0;9B?D.7))775;?F0;)7;9??2((-((,,,((,-()5)(,,((((-(((((,,,3((.-6).
@M04999:289:000000000-L3R54:1:1101:23159:3315 2:N:0:420
GACTACCGGGGTATCTAATCCTGTTTGCTCCCCACGCTTTCGCATCTCAGCGTCAGTATCTGTCCAGAAGGCCGCCTTCGCCACCGGTATTCCTCCACATCTCTACGCATTTCACCGCTACACGTGGAATTCTACCTTCCTCTACAATACTCCAGATAACCAGTTTTAAGTGCAATTCCCAGGTTGAGCCCGGGGCTTTCACACCTAACTTAATTATCCGCCTACATGCCCTTTACGCCCAGGCATTCCGATTAACGCTCGCACCCTCCGTATTACCGCGGCTGCTGGCACGGAGTTAGCC
+
CCCCC<CCEEE+@CFFGGGGGGGGA<FGDFGFCFGEC7FFGEGGCEGGFGGGGGGECFFGGGF,EFGGCDDF8F@FEE=FGEBFFFECCFEFFGGGGGCG,EF9FGFGGF:FGGGFCEGGEEGGGGGEFGGGGGGDC>EFGEGGGGGADE8EFGGGGGGCCFFF,+@FGGFGGGGGFFFFGGGGG:D6EGCCEGGGGC>F>FFF?AFFFCCEEFFF9=+>F@>@F@E?@@3;;5;;;0:33((/2)).6@F<<?F>012170;F>:2:0;<?239<)3,73(27()),:17:B9903)).)
@M04999:289:000000000-L3R54:1:1101:19950:3337 2:N:0:420
CCGTCGACTACACGGGTATCTAATCCTGTTTGCTCCCCACGCTTTCGCATCTCAGCGTCAGTATCTGTCCAGAAGGCCGCCTTCGCCACCGGTATTCCTCCACATCTCTACGCATTTCACCGCTACACGTGGAATTCTACCTTCCTCTACAATACTCCAGATAACCAGTTTTAAGTGCAATTCCCAGGTTGAGCCCGGGGCTTTCACACCTAACTTAATTATCCGCCTACATGCCCTTTACGCCCAGTCATTCCGATTAACGCTCGCACCCTCCGTATTACCGCGGCTGCTGGCACGGAGG
+
CCCCCGGGGGGGGGGGGGGGGGGGGGGGGGGGGGGGGGGGGGCFGGGGGGGGGGGGGGGGGGGGGGGGGGGGGGGGGGGGGGGGGGGGGGGGGGGGGGGGGGGGCFGGGGGGGGGGGGGGGGGGGGGGGGGGGGGGGGGGGGFGGFEFGGGGGGGGGGGGGGGGGGGGGF,EFGGGFGFGGGGGGGGGGGGGGGGGGGG>AEFFFFFFFFFFFFFFFFFFAC?C@FFFFDEFFFFFFDEFE@6@BFFFFFEEEFFFB?FFB?(439BF>9?BF:9(8?0<BA?F>BFF;B:?B6:??>BF(
@M04999:289:000000000-L3R54:1:1101:21110:3393 2:N:0:420
TGACTACCGGGGTATCTAATCCTGTTCGCTACCCACGCTTTCGAGCCTCAGCGTCAGTTACTAGCCAGTCAGCCGCCTTCGCCACTGATGTTCTTCCATATATCTACGCATTTCACCGCTACACATGGAGTTCCACTGACCTCTCTAGCACTCAAGTCTTACAGTTTCTGATGCACGTCCATAGTTGAGCTATGACCTTTCACATCAGACTTATTAGACCGCCTGCGCTCCCTTTACGCCCAATAATTCCGGACAACGCTCGCCACCTACGTATTACCGCGGCCGCTGTCACGTAGTTAGC
+
CCCCCGGGGGGGGGGGGGGGGGGGGGGGGGGGGGGGGGGGGGGGGGGGGGGGGGGGGGGGGGGGGGGGGGGGGGGGGGGGGFGGGGGGGGGGGGGGGGGGGGGGFGGGGGGGGGGGGGGGGGGGGGGGGGGGGGGGGFGGGGGGGGGGGGGGGGGGGGGGGGGGGGFGGGGGGGGGFGFGGGGGGGGGGGCGGGGGGGGFFFFFFFFFEEFAEFFFEFFFFF2))>B@22>B@@@EC9;>@FF3445)6?=6@F171(3:BFF16:0(5468267AAB69B>0(-43>()-.(,4((-4).
@M04999:289:000000000-L3R54:1:1101:8467:3401 2:N:0:420
CCTGGACTACAGGGGTATCTAACCCCGTTTTCTCCCCACGCTTTTGCACCCGAGCGTCCGTCTTTGTCCAGGAGGCCGCCTTCGCCACCGGTATTCCTCCCGTACCCTACGCATTTTACCGCTACACCTGGAATTTTACCCCCCTCTACAAGACCTTAGCTTACCAATTTCTACTGCAGTTCCCAAGGTAAGCCCGGGGATTTCACATCCGAAGTAATCAACCTCCTGCGTGCGCTTTACCCCCAGGAATTTCAATTAACCGCTGCACCCGTCGGAGTACCAGGGCTGCCGGCACGGGGTT
+
--,8A<,,,C6,,@FFGE,,,C6-C,6BC<,;<E<FC@7+6,,C,C,<@E,7@+C7+B++,,6:,<E<@C8E6,BED:C4@F,,B44,B+47+4,5@E9E+>,+?+,9,,4+?F@F,,C,4B+:CF,A,A3,3E=,,;,3@+@=+@6A2E<,,@,,6,,,,,@3@2,,7@=,5,+4+20+<+22>:5*2,,49,;99<74)2*37+++6/,;,):+978)6(,((,3)5(/3006(-:5/)5:;06((()4).))))--))-(4-(.8(2((-((((-4).),,(,((((-74(((((3--
@M04999:289:000000000-L3R54:1:1101:6324:3404 2:N:0:420
GGGACTACAGGGGTATCTAATCCTGTTTGCTCCCCACGCTTTCGCATCTCAGCGTCAGTATCTGTCCAGAAGGCCGCCTTCGCCACCGGTATTCCTCCACATCTCTACGCATTTCACCGCTACACGTGGAATTCTACCTTCCTCTACAATACTCCAGATGACCAGTTTTAAGTGCAATTCCCAGGTTGAGCCCGGGGCTTTCACACCTAACTTAATTATCCGCCTACATGCCCTTTACGCCCAGTCATTCCGATTAACGCTCGCACCCTCCGTATTACCGCGTCTGCTGGCACGGAGTT
+
CCCCCGGGGGGGGGGGGGGGGGGGGGGGGGGGGGGGGGGGGGGGGGGGGGGGGGGGGGGGGGGGGGGGGGGGGGGGGGGGGGGGGGGGGGGGGGGGGGGGGGGGGGGGGGGGGGGGGGGGGGGGGGGGGGGGGGGGGGGGGGGGGGGGGGGGGGGGGFGGGGGGGGGGGGGGGGGGFFFGGGGGGGGGGGGDFGGGDGGGFFFFFFFFFFFFFFFFFFFFFDD?D@FFFFFFFFFFFF@EFFD<EF<<EFEFFF@DEEFFF?B>>F>B?B<FF?FFDF<09>33::AB?B:2?037(,4
@M04999:289:000000000-L3R54:1:1101:11914:3428 2:N:0:420
GGGCGGACTACAAGGGTATCTAATCCTGTTCGCTACCCATGCTTTCGAACCTCAGCGTCAGTTACAGACCAGAGAGCCGCCTTCGCCACTGGTGTTCTTCCATATATCTACGCATTCCACCGCTACACATGGAGTTCCACTCTCCTCTTCTGCACTCAAGAAAAACAGTTTCAGCTGCACTTCCCCGGTTAAGCCGAGGGCTTTCACAGCTGACTTGTTCTCCCGCCTGCGTTCGCTTTACGCCCAATAAATCCGGACAACGCTTGCCACCTACGTATTACCGCGGCTGCTGGCACGTAGT
+
CCCCCGGGGGGGGGGGGGGGGGGGGGGGGGGGGGGGGGGGGGGGGGGGGGGGGGGGGGGGGGGGGGGGGGGGGGGGGGGGGGGGGGGGGGGGGGGGGGGGGGGGGGGGGGGGGGGGGGGGGGGGGGGGGGGGGGGGGGGGGGGGGGGGGGGCFGGGGGGGGGGGGGGGGGGGGGGGFGFGGGGGGGGGDGGGDGGDDGGGF)?AFFFFFBEBBFFF3CFEAFFFFFFFF?9<<@DFD6?F<20>;F<:7>AAAF9B:09?B9><::1>><3<0((,<>06:9:9BBB;>?:0(-37((.4-
@M04999:289:000000000-L3R54:1:1101:13922:3450 2:N:0:420
GTATCGACTACTAGGGTATCTAATCCTGTTCGCTCCCCACGCTTTCGTCCATCAGCGTCAATCGGTATTTAGTAACCTGCTTTCGCAATCGGGGTTCTGTGTAATATCTATGCATTTCACCGCTACACTACACATTCCAGCTACTTCAATACTATTCAAGATTAACAGTATCAACGGCAGCTCTACAGTTAAGCTGCAGGTTTTCACCGCTGACTTATCAACCCGCCTACGGACCCTTTAAACCCAAGAAATCCGTATAACGCTCGCACCCGCCATATTCCCGCGTCCGCTGGCACGGAGT
+
C@@CB78F@+EDGGGFFFGG9C9@E<AFFGFG@@FGG7ECFEGGFABFFG@,@CE8@@FCCFGGGEF7,9,CF@BFFF8F,CEFCGC8,6DCGDFC=FAEFFAFAFFGFEFFGCGGGGCFGGGGEGFGG=<DF4ECGCF;=?,EFFGGGGCFEDDCGCFC89=63=EFF,::@=0C>6ADC8+@DA3DFCCC9D:FFCCFFF69AB;AABA=999A=98EFDB45=/6@==(592(,3;A?);1;0((((6.14,(((6/919?BBF9(--(,4((,))))53(,,,(-1,660828((--
@M04999:289:000000000-L3R54:1:1101:24945:3452 2:N:0:420
TTGGACTACCCGGGTATCTAATCCTGTTTGCTCCCCACGCTTTCGCATCTCAGCGTCAGTATCTGTCCAGAAGGCCGCCTTCGCCACCGGTATTCCTCCACATCTCTACGCATTTCACCGCTACACGTGGAATTCTACCTTCCTCTACAATACTCCAGATAACCAGTTTTAAGTGCAATTCCCAGGTTGAGCCCGGGGCTTTCACACCTAACTTAATTATCCGCCTACATGCCCTTTACGCCCAGTCATTCCGATTAACGCTCGCACCCTCCGTATTACCGCGGCTGCTGGCACGGAGGTT
+
CCCCCGGGGGGGGGGGGGGGGGGGGGGGGGGGGGGGGGGGGGGGGGGGGGGGGGGGGGGGGGGGGGGGGGGGGGGGGGGGGGGGGGGGGGGGGGGGGGGGGGGGGGGGGGGGGGGGGGGGGGGGGGGGGGGGGGGGGGGGGFFFGGGGGGGGGGGGG?8DFGGGGGGGGGGGGGGGFGFGGGGGGGGGGGGGGGGGGGGGFFFFFFFFFFFFFFFFFFFEFEFFFFFFFE<EEFFFF<EEF@@DD37;?EFCE<DFBFBF93199>FFFFFBBFF7?<2<:>9699>BFF:?0<:9(((-(
@M04999:289:000000000-L3R54:1:1101:24801:3514 2:N:0:420
GGCCGGACTACTCGGGTATCTAATCCTGTTCGCTCCCCACGCTTTCGTCCATCAGCGTCAATCGGTATTTAGTAACCTGCCTTCGCAATCGGGGTTCTGTGTAATATCTATGCATTTCACCGCTACACTACACATTCCAGCTACTTCAATACTATTCAGGATTAACAGTATCAACGGCAGTTCTACAGTTAAGCTGCAGGTTTTCACCGCTGACTTATTAACCCGCCTACGGACCCTTTAAACCCAATAAATCCGGATAACGCTCGCATCCTCCGTATTACCGCGGCTGCTGGCACGGAGT
+
CCCCCGGGGGGGGGGGGGGGGGGGGGGGGGGGGGGGGGGGGGGGGGGGGGGGGGGGGGGGGGGGGGGGGGGGGGGGGGGGGGGGGGGGGGGGCGGGGGGGGGGGGGGGGGGGGGGGGGGGGGGGGGGGGGGGGGGGGGGGGGGGGGGGGGGFGGGGGGGFGGGGGGGGGGGGGGGGEGFGGGGGGGGGGFGGFGGGGGGGFFFFFFFFFAFFFFFFFFFEFEFD@F@FDFFFF96;DDEFFEE@F0;D;ACCEFFFFFFBF19?09;(:>FF<:9:?B?AAFFF9>;>BF8??F:?:>>1-
@M04999:289:000000000-L3R54:1:1101:8465:3602 2:N:0:420
GCTGACTAATGGGGTATCTAATCCTGTTCGCTCCCCACGCTCTCGTCCATCAGCGTCAATCGGTATTTAGTAACCTGCCTACGCAATCGGGGTTCTGTGTAATATCTATGCATCTCACCGCTACACTACACATTCTAGCTACTTCAATACTATCCAAGATTAACAGTATCAACGGCAGTACTACAGTTAAGCTGCAGGTTTTCACCGCTGACTTATCAACACGACGACGGAACCTTTAAACCCAATAAATCAGGTAAACGCATGCATCCTCCGGATTTCCGCCACCGCAGGCACGGAGCA
+
A-8BC,E,6,6,,B+6;EFG<,,-,=C,6,+B,+6B,+8F@,6C,C,,B,C<6,@FEG,,EF:F8<,C@CF,FG<E,,95,B:8,7BFFG7+@FG,9,59,AACF94,C?,,5,C,5,,8CE7F9F;<<F,?=4>,49@4E98E,;,7@=E,E,8,4@,,@E,,@A,=DF8=D=+=*0;+=F@9D<@3D;A,,31C69?=8:BC999:@5@FFF++:6+5*)-)7(58(3((61=)..?8/32<464<<?E3)4)))).,4((()5).(.)44((46)6-((((-(,((((((,,7(4((
@M04999:289:000000000-L3R54:1:1101:22589:3685 2:N:0:420
TCTCTGACTACTGGGGTATCTAATCCTGTTCGCTCCCCACGCTTTCGTCCATCAGCGTCAATCGGTATTTAGTAACCTGCCTTCGCAATCGGGGTTCTGTGTAATATCTATGCATTTCACCGCTACACTACACATTCCAGCTACTTCAATACTATTCAAGATTAACAGTATCAACGGCAGTTCTACAGTTAAGCTGCAGGTTTTCACCGCTGACTTATCAACCCGCCTACGGACCCTTTAAACCCAATAAATCCGGATAACGCTCGCATCCTCCGTATTACCGCGGCTGCTGGCACGGAGG
+
CCCCCGGGGGGGGGFGGGGGGGFGGGGGGGGGGGGGGGGGGGGGGGGFGGGGGGGGGGGGGGGD@FFGGGGGGGGGGGGGGFGGGDGGGGGGGGGGCEGF?FGFFGGGGGGGGGGGGGGGGGGGGGGGGGGFEGGGGGFFDGEGGGGGGGFFGGGGGGGAEGGGGGFGGGGGGGGGDDFGFFF8EDGGE:FAACCCGGGGAF7?FFFF9AAFFF>EE9BABB7A>AB?DDFF?BBFFFFFEEFF;@FF@<)<)621;;<;E09@F;9>FFFFFB>:02:4<9<;BFF20858B???B>B3(
@M04999:289:000000000-L3R54:1:1101:6662:3734 2:N:0:420
TTGGACTACTCGGGTATCTAATCCTGTTCGCTACCCATGCTTTCGAACCTCAGCGTCAGTTACAGACCAGAGAGCCGCCTTCGCCACTGGTGTTCTTCCATATATCTACGCATTCCACCGCTACACATGGAGTTCCACTCTCCTCTTCTGCACTCAAGAAAAACAGTTTCAGCTGCACTTCCCCGGTTAAGCCGAGGGCTTTCACAGCTGACTTGTTCTCCCGCCTGCGTTCGCTTTACGCCCAATAAATCCGGACAACGCTTGCCACCTACGTATTACCTCGGCTGCTGGCACGTAGTTT
+
CCCCCGGGGGGGGGGGGGGGGGFGGGGGGGGGGGGGGGGGGGGGGFGFGGGGGGGGGGGFFGGGGGGGGGGGGGGGGGGGGGGCGGGGGGGFGGGGEFGGGGGGF<FFGFGGGGGFGGGGGGCGGGDFAFFCFFFGGF;FGGGGDFGGGFGGG8DCGGFD,DFGGGGGGGGGGGGC*?FGGGGGGGGGGGGGGGGGGGGGFF86=99FEFFB;FAFBFFFFF25@=BDF;701;@DFECB@@>3=@33>E<34>?122(4;:?3<>D7:7(.18))5A>4.42:BB>03:(((386:6(4)
@M04999:289:000000000-L3R54:1:1101:25080:3777 2:N:0:420
GACTACCCGGGTATCTAATCCTGTTTGCTCCCCACGCTTTCGCATCTCAGCGTCAGTATCTGTCCAGAAGGCCGCCTTCGCCACCGGTATTCCTCCACATCTCTACGCATTTCACCGCTACACGTGGAATTCTACCTTCCTCTACAATACTCCAGATAACCAGTTTTAAGTGCAATTCCCAGGTTGAGCCCGGGGCTTTCACACCTAACTTAATTATCCGCCTACATGCCCTTTACGCCCAGTCATTCCGATTAACGCTCGCACCCTCCGTATTACCGCGGCTGCTGGCACGGAGTTAGCC
+
CCCCCGGGGGGGGGGGGGGGGFGGGGGGGGGGGGGGGGGGGGGGGGGGGGGGGGGGGGGGGGGGGGGGGGGGGGGGGGGGGGGGGGGGGGGGGGGGGGGGGGGGGGGGGGGGGGGGGGGGGGGGGGGGGGGGGGGGGGGGGGGGGGGGGGGGFGGGGGGGGGGGGFGGGGGGFGGGFGFGGFGGGGGGGGGGGG>DGGGGFFFFEFFFFFE7CFFFFF==FDF@D3:*3=@@D@<EFFFFFFEFFCCFEF@FF0E;?BB07;939????9B:?F2)6?>F269;BFDBF:?0972?:A9:4
@M04999:289:000000000-L3R54:1:1101:9565:3838 2:N:0:420
GGACTACCCGGGTATCTAATCCTGTTCGCTCCCCACGCTTTCGTCCATCAGCGTCAATCGGTATTTAGTAACCTGCCTTCGCAATCGGGGTTCTGTGTAATATCTATGCATTTCACCGCTACACTACACATTCCAGCTACTTCAATACTATTCAAGATTAACAGTATCAACGGCAGTTCTACAGTTAAGCTGCAGGTTTTCACCGCTGACTTATCAACCCGCCTACGGACCCTTTAAACCCAATAAATCCGGATAACGCTCGCATCCTCCGTATTACCGCGGCTGCTGGCACGGAGTTAGC
+
CCCCCGGGGGGGGGGGGGGGGGGGGGGGGGGGGGGGGGGGGGGGGGGGGGGGGGGGGGGGGGGGGGGGGGGGGGGGGGGGGGGGGGGGGGGGGGGGGGGGGFDFGGGGGGGGGGGGGGGGGGGGGGGGGGGGGGGGGGGGGGGGGGGGGGGGGGGGGGGGGGGGGGGGGGGGDGGGFGFGGGGGGFGFFGGGFGGCCCGGFFFFBEFFFFFFFFFFFFFFFBFF@@D?FFFF@@FFFEEFFFFFFF9?E;>B611>E@6369BFFFFF27>:6:04AFFFF>7;;?:B7B02:;>0<?24.
@M04999:289:000000000-L3R54:1:1101:10507:3851 2:N:0:420
GGACTACTGGGGTATCTAATCCTGTTTGCTCCCCACGCTTTCGCATCTCAGCGTCAGTATCTGTCCAGAAGGCCGCCTTCGCCACCGGTATTCCTCCACATCTCTACGCATTTCACCGCTACACGTGGAATTCTACCTTCCTCTACAATACTCCAGATAACCAGTTTTAAGTGCAATTCCCAGGTTGAGCCCGGGGCTCTCACACCTAACTTAATTATCCGCCTACATGCCCTTTACGCCCAGTCATTCCGATTAACGCTCGCACCCTCCGTATTACCGCGGCTGCTGGCACGGAGTTAGC
+
CCCCCGGGGGGGGGGGGGGGGGGGGGGGGGGGGGGGGGGGGGGGGGGGGGGGGGGGGGGGGGGGGGGGGGGGGGGGGGGGGGGGGGGGGGGGGGGGGGGGGGGGGGGGGGGGGGGGGGGGGGGGGGGGGGGGGFFGGGGGGGGGGGGGGGGGGGGGCGGGGGGGEFGGGFGFGGGGFGFGGGGGGGGGGGEGGGGGGGFGFFFFFFFFFFCFF8FFFFFFFFFFFFFFFFEFFFFFFFFF@<=1=AE3?C@F?F;?>DB?BBFF>FFFFFFF0:BAFFF;019>FFFFFFF2(((--8>A-
@M04999:289:000000000-L3R54:1:1101:20825:3871 2:N:0:420
GTGACTACCAGGGTATCTAATCCTGTTTGCTCCCCACGCTTTCGCATCTCAGCGTCAGTATCTGTCCAGAAGGCCGCCTTCGCCACCGGTATTCCTCCACATCTCTACGCATTTCACCGCTACACGTGGAATTCTACCTTCCTCTACAATACTCTAGTTAACCAGTTTTAAGTGCAATTCCTAGGTTGAGCCCGGGGCTTTCACACCTAACTTAATTATCCGCCTACATGCCCTTTACGCCCTGTCATTCCGATTAACGCTCGCACCCTCCGTATTACCGCGGCTGCTGGCCCGGAGTT
+
CCCCCGGFEFGGGGGGGGGGGGGGGGGGGGGGFGGGGGGGGGGGG7FEFGGGGGGGGGGGGGGGGGGGFGGFFGGGGGGGGGGGGGGGDGGGGGGGGGGGGGGGGGGGGGGGDGGGGGGGEDGGGGGGGGGGGGGGGGGGGGGGGF=FGGGGFGGGGGFGGGGGFFFGGGGGGGGFFGFGFGCGFGGGGGGGFGEDD5>FFFFFFFFFBEB=CFFAEFC4=>9=@?=EFFFEBFFFFFFFF128;;?EFEC;;;DDFCD6?@>;(33:B069::2:6:<BB96>BFFFFF:(((43(38
@M04999:289:000000000-L3R54:1:1101:14865:3873 2:N:0:420
GAGACTACCCGGGTATCTAATCCTGTTTGCTCCCCACGCTTTCGCATCTCAGCGTCAGTATCTGTCCAGAAGGCCGCCTTCGCCATCGGTGTTCTTCCCGATATCTACACATTCCACCGTTACACCGGGAATTCCAGTCTCCCCTACCGCACTCCAGTCCGCCCGTACCCGGCGCCGATCCACCGTTAAGCGATGGACTTTCACACCAGACGCGACGAACCGCCTACGAGCTCTTTACGCCCAATAAATCCGGATAACGCTTGCACCCTACGTATTACCGCGGCTGCTGGCACGTAGGT
+
CCCCCGGGGGGGGGGGGGGGGGGGGGGGGGGGGGGGGEGGGGGGGGFGGGGGGGGGGGGGGGGGGGGGGFGGGGGGGGGGGGGGGGGGGGGGGGGGFGGGGGGGGGGGGGGGGGFGGGGFGGGGGGGGGGGGGGGGGFGGGGCEGGGGGGGGGGGGFFFGG>GGGGGGGGGGG9>EEG4CGCFCEFGG8FGG=8:D4DG8AF=8=FFFFFFFFBEDF3>0B>BB?:B<B?F6?A725>?EF01?FDABFF?6>0(-<2<(,(41431:FFFFFF)4:A6(,-((2667:(-()-(4((.
@M04999:289:000000000-L3R54:1:1101:19594:3945 2:N:0:420
GACTACTGGGGTATCTAATCCTGTTTGCTCCCCACGCTTTCGCATCTCAGCGTCAGTATCTGTCCAGAAGGCCGCCTTCGCCACCGGTATTCCTCCACATCTCTACGCATTTCACCGCTACACGTGGAATTCTACCTTCCTCTACAATACTCCAGATAACCAGTTTTAAGTGCAATTCCCAGGTTGAGCCCGGGGCTTTCACACCTAACTTAATTATCCGCCTACATGCCCTTTACGCCCAGTCATTCCGCTTAACGCTCGCACCCTCCGTATTACCGCGGCTGCTGGCACGGAGTTAGCC
+
CCCCCG<EFFG@FGFGGFFFFGFGGGGFGGFGGFGDGEFGGGGGFECFFDGGGFGGGGGGGGGFGGGGGGGGFFGGCFGDFFFGGGFGDFDGFGGGGGGFEGGGG<DGG7FFFFGGEGGC=EGGFFGEEFGGFDGGGEFGFFGC;EFFGFFG,AFGGGGGFGGF9FFC8DE:DCDFFGF8FGGGGFFGCC66CEGG>FFG>CFFEF464966*BFA6FC>FFF=BFCE==BED3;.6<BBD1;=9?3?)6((61/7<9@F0919(43:<66?:?2241;>(,1,144.438<(4723442)
@M04999:289:000000000-L3R54:1:1101:21128:3969 2:N:0:420
GCGACTACTGGGGTATCTAATCCTGTTTGCTCCCCACGCTTTCGCATCTCAGCGTCAGTATCTGTCCAGAAGGCCGCCTTCGCCACCGGTATTCCTCCACATCTCTACGCATTTCACCGCTACACGTGGAATTCTACCTTCCTCTACAATACTCCAGATAACCAGTTTTAAGTGCAATTCCCAGGTTGAGCCCGGGGCTTTCACACCTAACTTAATTATCCGCCTACATGCCCTTTACGCCCAGTCATTCCGATTAACGCTCGCACCCTCCGTCTTACCGCGGCTGCTGGCACGGAGTT
+
CCCCCGGGGGGGGGGG,FFGGGGGGGGGGGGGGGGGGGGGGGGGGGEGGGGGGGGGGGGGGGGGGGGGGGGGGGGGGGGGGGGGFGGGGGEGGGGGGGGGGGGGGGGGGGGGGGGGGGGGGGGGGGGGGGGGGGGGGGGGGGGGGGGGGGGGGGFGGGGGGGGGGGGGGGGGGGGGFGFGGGGGCFGGGGGGGGGGGGDGF4+=AFFAEEBEFFFFFFFE@@FFFFBBFFB8@FFFFFFF@F;6EF9C?CFFFFFDEF09089;(22326<>:(44:<>:9>F>FB??F>?0>:;B6:?
@M04999:289:000000000-L3R54:1:1101:17422:3992 2:N:0:420
TAGACTACTCGGGTATCTAATCCTGTTTGCTCCCCACGCTTTCGCATCTCAGCGTCAGTATCTGTCCAGAAGGCCGCCTTCGCCACCGGTATTCCTCCACATCTCTACGCATTTCACCGCTACACGTGGAATTCTACCTTCCTCTACAATACTCTAGTTAACCAGTTTTAAGTGCAATTCCTAGGTTGAGCCCAGGGCTTTCACACCTAACTTAATTATCCGCCTACATGCCCTTTACGCCCAGTCATTCCGATTAACGCTCGCACCCTCCGTATTACCGCGGCTGCTGGCACGGAGTT
+
CCCCCGGFGGGGGGGGGGGGGGGGGGGGGGGGGGGGGGGGGGGGGGGGGGGGGGGGGGGFGGGGGGGGGGGGGGGGGDGGGGGGGGGGGGGGGGGGGGGGGGGGGGGGGGGGGGGGGGGGGGGGGGGGGGGGFFGGG=FGGGGGGFGFGGGGGGGGGGGGGGGGGFGFGGFGGFFFFGFGGGGGFGGGGDGGFGGGGGGGFFFFFFEFF5CEFFFFEFFFFDDFDFFFEFFEFFFFFFFDB>9BFFE?EF?EFFFDFFFFFFFFFF>F?FB><608<AFBFFFFBFF>?F0.<:;(3:1
@M04999:289:000000000-L3R54:1:1101:21378:4010 2:N:0:420
CGGACTACCAGGGTATCTAATCCTGTTCGCTCCCCACGCTTTCGTCCATCAGCGTCATTCGGTATTTAGTAACCTGCCTTCGCAATCGGGGTTCTGTGTAATATCTATGCATTTCACCGCTACACTACACATCCCAGCTACTTCAATACTATTCAAGATTACCAGTATCAACGGCAGTTCTACAGTTAAGCCGCAGGTTTTCACCGCTGACTAATCAACCCGCCTACGGACCCTTTAAACCCAATAAATCCGAATAACGCTGGCATCCCCCGTATTACCCGGCTTGATGCCACGGAGTT
+
ACCC8CE6FDGG7@666CFD9F,6@FGE;+8EFGEE@@+CFCFC@FGE9EC@@:B:,,<E@F866,<<,CE<FGG<EEFA5@CECF<F,F7F+4EEA?:F9C,,4,9,4?,EF955FAF7+6:E4,9AFF@C,@>D8DFCFF8;E=,=8EEG,,@=DFFGA,7,,66,@EG?C1C8*A+?+?D8>EAD:,@,4+9CDFGF>69E*0**-54.*/4*:/;<9==5228@2>9;13;3;59F@<6(,67;CC;1((/66<<01(-(()5((3((-4:.4:.,(3((((().),))(-4(:8
@M04999:289:000000000-L3R54:1:1101:14243:4016 2:N:0:420
CGACTACTGGGGTATCTAATCCTGTTTGCTCCCCACGCTTTCGCATCTCAGCGTCAGTATCTGTCCAGAAGGCCGCCTTCGCCACCGGTATTCCTCCACATCTCTACGCATTTCACCGCTACACGTGGAATTCTACCTTCCTCTACAATACTCCAGATAACCAGTTTTAAGTGCAATTCCCAGTTTGAGCCCGGGGCTTTCACACCTAACTTAATTATCCGCTTACATGCCCTTTACGCCCAGTCATTCCGATAACCGCTCGCACCCCCCGTATTACCGCGCCTGCTGGCACGGAGTTACC
+
AB6@@+;@FGGGCC6CEF<@FC@FGGFC<EGGGG<C@:FG@EEGE7@6;@@C@8,@@CEGGGGFGGGGGFG@FC@F=F,C<BCEGBFGF+FA?<?EFFDBB8AE,,94+8CG<FDGF=:46BECFGF:C,<,CF9E,==D8=;;=AF?FADAFDDF9=DFG,93EF8,@D92,,==D8D?FDG,E:5@+<FGGEED>DG40+1:A*/;5:CABFF>>+B18@(/(7;<*>E(7@3.7(;E0/3())7)75/110;)(,(4(31(-21(,33((4.)6<:63(,-(,,24::)4(((-()).
@M04999:289:000000000-L3R54:1:1101:7067:4035 2:N:0:420
GACTACAGGGGTATCTAATCCTGTTCGCTACCCATGCTTTCGAACCTCAGCGTCAGTTACAGACCAGAGAGCCGCCTTCGCCACTGGTGTTCTTCCATATATCTACGCATTCCACCGCTACACATGGAGTTCCACTCTCCTCTTCTGCACTCAAGAAAAACAGTTTCAGCTGCACTTCCCCGGTTAAGCCGAGGGCTTTCACAGCTGACTTGTTCTCCCGCCTGCGTTCGCTTTACGCCCAATAAATCCGGACAACGCTTGCCACCTACGTATTACCGCGGCTGCTGGCACGTAGTTAGCC
+
CCCCCGGGGGGGGGGGGGGGGGGGGGGGGGGGGGGGGGGFGGFGGGGGGGGGGGGGGGGGFGGGGGGGGGGGFGGGGGGGGGGGGGGEE?CFFGGGGGGGGFGGGGGGGEGGGGGGGGGGGGGGGGGGGGGGGGGGG,@DFDAFGGGGGGGG8FGFG8?FGFGFEFGGGGGGGG?FFGFGGG6EGDDGGGGGGGGG;CGGFAFFFFFFDFFEFFFAEFF>DFDDFF@DFF9DD@);;DBFF0=3;EFFEF>FFF?:>;B::??FFBBFFFF?2:529:;>(19>FF?F:??F<:3?<9-43
@M04999:289:000000000-L3R54:1:1101:15973:4040 2:N:0:420
AGACTACTGGGGTATCTAATCCTGTTTGCTCCCCACGCTTTCGCATCTCAGCGTCAGTATCTGTCCAGAAGGCCGCCTTCGCCACCGGTATTCCTCCACATCTCCACGCATTTCACCGCTACACGTGGAATTCTACCTTCCTCTACAATACTCCAGATAACCAGTTTTAAGTGCAATTCCCAGGTTGAGCCCGGGGCTTTCACACCTAACTTAATTATCCGCCTACATGCCCTTTACGCCCAGTCATTCCGATTAACGCTCGCACCCTCCGTATTACCGCGGCTGCTGGCACGGAGTTAGC
+
CCCCCGGGGFGGGGGGGGGGGGGGGGGGGGGGGGGGGGGGGGGGGGGGGGGGGGGGGGGGGGGGGGGGGGGFGGGGGGGGGGGGGGGGGGGGGGGGGGGGGGGGGGGGGGGGGGGGGGGGGGGGGGGGGGGGGGGGGGGGGGGGGGGGGGGGGGGGFGGGGGGGGGGGGGGFCFGGFGFGGGGFGGGGGGGGGGGGGGGCFFFFFEFF=BEEFAACEFA@?B@F?BFFFFE=EDFFF@FFFF?6=4CFFFE?D0<FE01(260((4::8(-8(8>9<A6;B3>964:B2?(4:9;;?<<D4
@M04999:289:000000000-L3R54:1:1101:12648:4079 2:N:0:420
CCTTTGACTACCCGGGTATCTAATCCTGTTTGCTACCCACGCTTTCGAGCATGAACGTCAGTGTTATCCCAGGAGGCTGCCTTCGCCATCGGTATTCCTCCACATCTCTACGCATTTCACTGCTACACGTGGAATTCTACCTCCCTCTGACACACTCTAGTTAGACAGTTTCAAATGCACGTCCCAAGTTGAGCTCGGGGATTTCACATCTGACTTATCTAACCGTCTGCGCTCGCTTTACGCCCAGTAATTCCGATTAACGCTCGCACCCTACGTATCACCGCGGCTGCTGGCACGTATT
+
CCCCCFGGGFGGGGDCFGGGGGFGGCGGGFECFGFGFFFGGGGGGGGGGGGGGEFGGGGGGGGFGGGGFFEGGF:FCECEGGGGGGGDEF7FGF7FFGGGGGGGGGGFFGGFGEGGGGGGAFFGGGFEGFFGDGFGA;EDDCFCGGGGGG;FGFGGGCFAFCGGGGGGGG8DF8DFFGFGGGGG6@EFFGGGGGDGGGDG>?FAFAAC>@A>EFAAAB@6AEABAFFFFFF>06@=25>AEDFFF@@FE5)?ECE@00;4>(61;(7>;210(,8?7<(4-,8>>0(-((),(-3?B?0)(
@M04999:289:000000000-L3R54:1:1101:15364:4111 2:N:0:420
TGACTACTGGGGTATCTAATCCTGTTTGCTCCCCACGCTTTCGCATCTCAGCGTCAGTATCTGTCCAGAAGGCCGCCTTCGCCACCGGTATTCCTCCACATCTCTACGCATTTCACCGCTACACGTGGAATTCTCCCTTCCTCTACAATACTCCAGATAACCAGTTTTAAGTGCAATTCCCAGGTTGAGCCCGGGGCTTTCACACCTAACTTAATTATCCGCCTACATGCCCTTTACGCCCAGTCATTCCGATTAACGCTCGCACCCTCCGTATTACCGCGCCTGCTGGCACGGAGTGAGC
+
CCCCCGGEEFGGGGGGGGGDFC<EFEFGGGGDFGFGGGF7DEGGG7CCFBE8F@FCFFGDEFCFGGFEF,FEFGEGECE9CF:FGGGGGGGFFEFGGFGFEDGGGGAACCCCFFFGA:FC7BFG>EBFEEGGEG,EDGFEDDDGDGFGGFF,D8=DGGGEGCGFDDFF=E9FAFGFFFF?FDG?FGG6EEFFEGGGGDDFFFFFFF>F5:C?6+++9+BC4>5@92BE4=:33;E4)6;EFD0/;AC.<)3(3;1CC7>B?>6(13:1(2241:?).4(9>(9:36?)(4:B66((,(4)(
@M04999:289:000000000-L3R54:1:1101:26385:4230 2:N:0:420
GGACTACTAGGGTATCTAATCCTGTTCGCTACCCATGCTTTCGAACCTCAGCGTCAGTTACAGACCAGAGAGCCGCCTTCGCCACTGGTGTTCTTCCATATATCTACGCATTCCACCGCTACACATGGAGTTCCACTCTCCTCTTCTGCACTCAAGAAAAACAGTTTCAGCTGCACTTCCCCGGTTAAGCCGAGGGCTTTCACAGCTGACTTGTTCTCCCGCCTGCGTTCGCTGTACGCCCAATAAATCCGGACAACGCTTGCCACCTACGTATTACCGCGGCTGCTGGCACGTAGTTAGC
+
CCCCCGGGGGGGGGGGGGGGGGGGGGGGGGGGGGGGGGGGGGGGGGGGGGGGGGGGGGGGGGGDGGGGGGGEGGGGGGGG?FGGGGGGGGGGGGGGGGEFFGGGGGGGGGGGGGGGGGGGGGGGGGGFGFGGGGGGGGGGGGGGGGGGGGGGGGGGGGGGGGGGGGGGGGGGGGGGFGFDGGGDGGGAGGGGGGGG>FGGFFFFFFFFFFFFFFFFCFA5BF>5BF99=D16@0;3?;BEF@08E<3?CFF@FFFFFF;BFF::AD<BB>BFBA?FBF?BFF9096:>B:?BF?F0(6<24
@M04999:289:000000000-L3R54:1:1101:15332:4238 2:N:0:420
TCCTCGACTACAAGGGTATCTAATCCTGTTCGCTCCCCACGCTTTCGTCCATCAGCGTCAATCGGTATTTAGTAACCTGCCTTCGCAATCGGGGTTCTGTGTAATATCTATGCATTTCACCGCTACACTACACATTCCAGCTACTTCAATACTATTCAAGATTAACAGTATCAACGGCAGTTCTACAGTTAAGCTGCAGGTTTTCACCGCTGACTTATCAACCCGCCTACGGACCCTTTAAACCCAATAAATCCGGATAACGCTCGCATCCTCCGTATTACCGCGGCTGCTGGCACGGAGT
+
CCCCCGGGGGGGGGGGGGGGGGGGGGGGGGGGGGGGGGGGGGGGGGGGGGGGGGGGGGGGGGGGGGGGGGGGGGGGGGGGGGGGGGGGGGGGGGGGGGGGGGGGGGGGGGGGGGGGGGGGGGGGGGGGGGGGGGGGGGGGGGGGGGGGGGGGGGGGGGGGGGGGGGGGGGGGGGGGAGEGGGGGGGGGGGGGGGGGGGFGFFFFFFFFAABAFFFFFFFFFF@DFFBF>FDF?FFFFFFFFFE@@FFFFFFCCFFFFFF@EDB0:;B>F>:?<?63:7:<<A<>(19B>FFB:012<>>9-
@M04999:289:000000000-L3R54:1:1101:9430:4269 2:N:0:420
AACGACTACAGGGGTATCTAATCCTGTTCGCTACCCATGCTTTCGAACCTCAGCGTCAGTTACAGACCAGAGAGCCGCCTTCGCCACTGGTGTTCTTCCATATATCTACGCATTCCACCGCTACACATGGAGTTCCACTCTCCTCTTCTGCACTCAAGAAAAACAGTTTCAGCTGCACTTCCCCGGTTAAGCCGAGGGCTTTCACAGCTGACTTGTTCTCCCGCCTGCGTTCGCTTTACGCCCAATAAATCCGGACAACGCTTGCCACCTACGTATTACCGCGGCTGCTGGCAAGTAGTT
+
CCCCCGGGGGGGGGGGGGGGGGGGGGGFGGGGGGDGGGGGGGGGGGGGGGGGGGGEGGGFGGGGGDFGGGGGGGGGGGGGGGGGGGGGGGGGFGGGGGGGGGGGGGGFGGGGGEGFFFGGGGGGGGGCDFGGGGGGGGGG9ECDGGFGGGGGG,DGGGDFGGGGGFGGFGGGGGGGFGFGGGGGGDGGCGCFF5>DDCDGFFA@EFFFBEEB@F=FEFFEFBBF@>DFFFFDFF1=?EC)(:,82@88AD<2;F<30:?>(-1(:2<<:12???BB?A:<69B>>9B?F?041)(-.5:)
@M04999:289:000000000-L3R54:1:1101:21592:4300 2:N:0:420
GGGGCGACTACAAGGGTATCTAATCCTGTTTGCTCCCCACGCTTTCGCATCTCAGCGTCAGTATCTGTCCAGAAGGCCGCCTTCGCCACCGGTATTCCTCCACACCTCTACGCACTTCACCGCTACACGTGGAACTCTACCTTCCTCTACAATACTCCAGATAACCAGTTTTAAGTGCAATTCCCAGGTTGAGCCCGGGGCTTTCACACCTAACTTAATTATCCGCCTACATGCACTTTACGCCCAGTCATTCCGATCAACGCTCGCACCCTCTGTATTACCGCGGCTGCTGGCACGGAGT
+
B@CC,7@FGEG8@@C,;;;E6ECFGCFEG9,F9ECF@FGE:FB@D<@C:@C<@EF@C:FE@FCGGCFEFGFGF8<<8FG+@BBEGGGE7AF7>F?,EFEB<EGG+?4EEFGGGC+@,A4>AEG::F@FGG8BF=,3@;FFGE,@F8EBFEGFF9FEDG?,E@FFGF9FAE7,@7C@9DCCCDFFGGCGGGGFGGGGGG47;EF;BFFFFDD4@5C64AA3FCE7<;;(65@??3)7E3;7CD@F2214<D4)4),(((-)(,(-4-349>??6(,6>24<:9:9>9BF>B2)8(.2<3(--
@M04999:289:000000000-L3R54:1:1101:22514:4316 2:N:0:420
TGCGACTACTGGGGTATCTAATCCTGTTTGCTCCCCACGCTTTCGCATCTCAGCGTCAGTATCTGTCCAGAAGGCCGCCTTCGCCACCGGTATTCCTCCACATCTCTACGCATTTCACCGCTACACGTGGAATTCTACCTTCCTCTACAATACTCTAGTTAACCAGTTTTAAGTGCAATTCCTAGGTTGAGCCCAGGGCTTTCACACCTAACTTAATTATCCGCCTACATGCCCTTTACGCCCAGTCATTCCGATTAACGCTCGCACCCTCCGTATTACCGCGGCTGCTGGCACGGAGTTG
+
C-CCCEEGGGGFGGGGGGGGGGGGGGGFGGGCFFFGGGDEGGGGGGGGGGGGGGGGGGGGGGGGGGGGGGGGGFGGGGGGFGGECCGGGGGGGGGGGGGFGGGGE?FFFGGGGDGGGGGGGGGGGGGGGE7FEFGGGGGFAFGGGGFGGGGGG:DGGGGGGGGGGGGDFDFGFDGGDFDFGGGFEFFFGGFGGFDF+CCG>AFCFFF>@@EFEFFFCCFC>ED=)7>DE?<B@2>BBECED=>6;EFA?<3<;81?FFF@>;70>F>;?FBB(-1:>AA4:19(39>B2876:7<9(7,()
@M04999:289:000000000-L3R54:1:1101:14275:4395 2:N:0:420
TGGGACTACCGGGGTATCTAATCCTGTTCGCTACCCATGCTTTCGAACCTCAGCGTCAGTTACAGACCAGAGAGCCGCCTTCGCCACTGGTGTTCTTCCATATATCTACGCATTCCACCGCTACACATGGAGTTCCACTCTCCTCTTCTGCACTCAAGAAAAACAGTTTCAGCTGCACTTCCCCGGTTAAGCCGAGGGCTTTCACAGCTGACTTGTTCTCCCGCCTGCGTTCGCTTTACGCCCAATAAATCCGGACAACGCTTGCCACCTACGTATTACAGCGGCTGCTGGCACGTAGTT
+
CCCCCGGGGGGGGGGGGGGGGGGGGGGGGGGGGGGGGGGGGGGGGGGGGGGGGGGGGGGFGGGFGFFGGGGGGGGFGGGGGGGGGGGGGGGGGGGGGGGGGGGGFGGGGGGGGGGGGGGGGGGGGGGGGGGGGGGGGGGGGGGGGGGGGGGGGGGGGGGGGGGGGGGGGGGGGGGGFGFGGGGGGGGGGGGGGGGGGGGGFFFFFFFFEFFFEFFFFFFFFD>FFF@?@073;;DFFC35?>F?BF0<2)6?>(,7>F?>>B2::?FFB?B:6?<A0<<),52992;F?05:B>?4:B(6
@M04999:289:000000000-L3R54:1:1101:21277:4407 2:N:0:420
TCGAGACTACCCGGGTATCTAATCCTGTTCGCTACCCATGCTTTCGAACCTCAGCGTCAGTTACAGACCAGAGAGCCGCCTTCGCCACTGGTGTTCTTCCATATATCTACGCATTCCACCGCTACACATGGAGTTCCACTCTCCTCTTCTGCACTCAAGAAAAACAGTTTCAGCTGCACTTCCCCGGTTAAGCCGATGGCTTTCACAGCTGACTTGCTCACCCGCCTGCGTTCGCTTTACGCCCAATAAATCCGGACTACGCTTGCCACCTACGTATTACCGCGGACGCTGGCACGTAGTT
+
CCC8CEFAEFGGGGGGEGAFDFC<FFFFGG@F@FEGGFEFC<CFCC<<EECFFGFFC@BF<FDGCFFGGFGFFG@FGGCFCG@BFFDEGGGGG<FC?FDFDFGGG<FAA<D@FCF<@FF8>BCCCF:FG<8,?FGGGAE9@8DDFGGGGFGGF?A,,@=AF,D8+=,@EF8AD8+D6+*=?DFGGGGEGGFACF97*0<FFFF>FFAA)>EE>89**++*+55:5>5>2.,6;@>6=8)132697?34<EEF((3(,(5::1-:((54<((4((.2<?:)6:;B6(((((,32<76:218.
@M04999:289:000000000-L3R54:1:1101:14041:4424 2:N:0:420
GGGAGACTACTCGGGTATCTAATCCTGTTTGCTCCCCACGCTTTCGCATCTCAGCGTCAGTATCTGTCCAGAAGGCCGCCTTCGCCACCGGTATTCCTCCACATCTCTACGCATTTCACCGCTACACGTGGAATTCTACCTTCCTCTACAATACTCTAGTTAACCAGTTTTAAGTGCAATTCCTAGGTTGAGCCCAGGGCTTTCACACCTAACTTAATTATCCGCCTACATGCCCTTTACGCCCAGTCATTCCGATTAACGCTCGCACCCTCCGTATTACCGCGGCTGCTGGCACGGAGTT
+
CCCCCGGGGGGGGGGGGGGGGGGGGGGGGGGGGGGGGGGGGGGGGGGGDEGGGGGGGGGGGGGGGGGGGGGGGGGGGGGGGGGGGG?BFFGGGGGGGGGGGFGFGGGGGGGGGDGGGGGGGGGGGGGGGGGGGGGGGGGGGGGGGGGGGGGGGGFGGGGGGGGGGGGCCEGGGFFGFGFGGGFGGGGGGGGGGGGGGGGGFFFFFFFFFBEEDFFFCFFEFFEA==ADFFFF=>BBFBFFFFFB?F@FFECEFFF;;FFF?>FFF6:;>?BFFFF<FFFF2(-4>>>BBF?7:?F?7442.
@M04999:289:000000000-L3R54:1:1101:22738:4428 2:N:0:420
CGGGGGACTACACGGGTATCTAATCCTGTTTGCTACCCACGCTTTCGAGCATGAACGTCAGTGTTATCCCAGGAGGCTGCCTTCGCCATCGGTATTCCTCCACATCTCTACGCATTTCACTGCTACACGTGGAATTCTACCTCCCTCTGACACACTCTAGTTAGACAGTTTCAAATGCACGTCCCAAGTTGAGCTCGGGGATTTCACATCTGACTTATCTAACCGTCTGCGCTCGCTTTACGCCCAGTAATTCCGATTAACGCTCGCACCCTACGTATTACCGCGGCGGCTGGCACGTAGT
+
CCC8CGGGEEGEF@@:FEGGFGGDAAFFGGGGGGGGGGGGGGGGFGGGGGGGGGGGGGGGGGGGGGGFGGGGDGGGGGGGFGCFGGGGGGGGGGGGGGGGGGGGGGGGGGGGGGGGGGGGGGGGGGGGGGFGGGGGGGGGGGGGGGFGGGGGGGGGGGGGEDGGGGGGGGGGGGGGFGCFGCFGGGFGGGGGGFGGGDGGA5AAFCFFEEFFFFFCEAFCFEFF@F@FFFB9@FBFF?6@6<FFB07@<CF9<4703:?<<?(,4999B9:?:<?FBDF><9:>06((-((71(2)((4:4
@M04999:289:000000000-L3R54:1:1101:20449:4434 2:N:0:420
GACTACTAGGGTATCTAATCCTGTTTGCTCCCCACGCTTTCGCATCTCAGCGTCAGTATCTGTCCAGAAGGCCGCCTTCGCCACCGGTATTCCTCCACATCTCTACGCATTTCACCGCTACACGTGGAATTCTACCTTCCTCTACAATACTCTAGTTAACCAGTTTTAAGTGCAATTCCTAGGTTGAGCCCAGGGCTTTCACACCTAACTTAATTATCCGCCTACATGCCCTTTACGCCCAGTCATTCCGATTAACGCTCGCACCCTCCGTATTACCGCGGCTGCTGGCACGGAGTTAGCC
+
CCCCCGGGGGGGGGGGGGGGGGGGGGGGGGGGGGGGGGGGGGGGGGGGGGGGGGGGGGGGGGGGGGGGGGGGGGGGGGGGGGGGGGGGGGGGGGGGGGGGGGGGGGGGGGGGGGGGGGGGGGGGGGGGGGGGGGGGGGGGGGGGGGGGGGGGGGGGGGGGGGGGGFGGGGGDGGGGFGFGGGGGGGGGGGGGGGGGGGGGFFFFEFFFFFEFEFFFFFA@FAFFFFFF@>BFFE=C>DFB?B:BEFEFF88@?DFE<FFDF@0>BF<0:BB?7?FF436>>B>>:?B7?B??(,-8:4<>)
@M04999:289:000000000-L3R54:1:1101:19412:4460 2:N:0:420
TTGACTACACGGGTATCTAATCCTGTTTGCTCCCCACGCTTTCGCATCTCAGCGTCAGTATCTGTCCAGAAGGCCGCCTTCGCCACCGGTATTCCTCCACATCTCTACGCATTTCACCGCTACACGTGGAATTCTACCTTCCTCTACAATACTCCAGATAACCAGTTTTAAGTGCAATTCCCAGGTTGAGCCCGGGGCTTTCACACCTAACTTAATTATCCGCCTACATGCCCTTTACGCCCAGTCATTCCGATTAACGCTCGCACCCTCCGTATTACCGCGGCTGCTGGCACGCATTT
+
CCCCCGGGGGGEGFGGGGGGGGGGFFGGGGFGGGGGGGGGGGGGD:FGGGGGGGGGGGGGGGGGGGGGGGGGGGGGGGGGGGGGGGGGGEGGGGGGGGGGGGGFEFGGGGEGGGGGGGGGDGGGGGFEGGGFCFGFGGGGGGGGGGGGGCGGCGGCDEFEDGGGGGG8EDGFGGGGFGFGGGGGGGFGGGGGG>E>CDCGF?BFFAFFFFFFFFFFFFFCFFFFF=B29CE@1(5@EFFE;B@;(7)).<C@D0;D9C?624-414>?(4:;3:?2>A<:112>91???((873(,((6
@M04999:289:000000000-L3R54:1:1101:24185:4471 2:N:0:420
GGACTACACGGGTATCTAATCCTGTTCGCTACCCATGCTTTCGAACCTCAGCGTCAGTTACAGACCAGAGAGCCGCCTTCGCCACTGGTGTTCTTCCATATATCTACGCATTCCACCGCTACACATGGAGTTCCACTCTCCCCTTCTGCACTCAAGAAAAACAGTTTCAGCTGCACTTCCCCGGTTAAGCCGAGGGCTTTCACAGCTGACTTGTTCTCCCGCCTGCGTTCGCTTTACGCCCACTAAATCCGGACAACGCTTCCCACCTACGTATTACCGCCGCTGCTGGCACGACGTACTC
+
@@CCBFG@EC@FBCEEFE<FFGGACFEE:FEG@FECEE@C@@@,C@FEFF<FEBFD@6CE6E@@EFCD@EFGGGGGGDCF=,@:F=<,:FBFFGGGGDA?FGC?@AF<:CCB<?<,A@F8@E=EBEEGDF@FFB;EFG8>F=CFGGG@EGFGG8@A9EDF,=D8CDCDF,=9DF8,98;=+=@+@CC7,5,?7:**3C49+3:@;F>AEBE<3BFF48?@;(89=B63(((6,631)//>1;(/6//5).((-(41,423((,4)483((-,5)4))--4(4;9>9:B:61)(((4,((()
@M04999:289:000000000-L3R54:1:1101:24258:4528 2:N:0:420
ATGGTGACTACACGGGTATCTAATCCTGTTTGCTCCCCACGCTTTCGCATCTCAGCGTCAGTATCTGTCCAGAAGGCCGCCTTCGCCACCGGTATTCCTCCACATCTCTACGCATTTCACCGCTACACGTGGAATTCTACCTTCCTCTACAATACTCCAGATAACCAGTTTTAAGTGCAATTCCCAGGTTGAGCCCGGGGCTTTCACACCTAACTTAATTATCCGCCTACATGCCCTTTACGCCCAGTCATTCCGATTAACGCTCGCACCCTCCGTATTACCGCGGCTGCTGGCACGGAGT
+
CCCCCGGGGGGGGGGGGGGGGGCFGGGGGGGGGGGGGGGGGGGGGGGGGGGGGGGGGGGGGGGGGGGGGGGGGGGGGGGGGGGGGGGGGGGGG>FGGGGGGGGGGGGGGGGGGGGGGGGGGGGGGGGGGGGGGGGGGGGGGGGGGGGGFGGGGGGGGGGGGGGGGFGGGGFFGGGGFFFGGGGFGGGFGGGGGGGGGDDDEFFFFFFFFFFFFFFF=FFFFFFFFDDFDFFFFEEFFFFFE?FFFDFFFFFECE@<D;?><B0:FBB04>?FF?FBFFFFFD?>>>(29BB:::(56;90-
@M04999:289:000000000-L3R54:1:1101:6671:4556 2:N:0:420
GACTACACGGGTATCTAATCCTGTTTGCTCCCCACGCTTTCGCATCTCAGCGTCAGTATCTGTCCAGAAGGCCGCCTTCGCCACCGGTATTCCTCCACATCTCTACGCATTTCACCGCTACACGTGGAATTCTACCTTCCTCTACAATACTACAGATAACCAGTTTTAAGTGCAATTCCCAGGTTGAGCCCGGGGCGTTCACACCTAACTTAATTATCCGCCTACATGCCCTTTACGCCCACTCATTCCGCTTAACGCTCGCACCCTCCGTATTACCGCGGCTGCTGGTACGGAGTTATCC
+
6-,8BFECC@@@@@CF6,CCCF,6CC,6ECFDFFGE7:FC@@,8@7@F<<FDFG7@@FF@C,EC,C,6CF8<@FGGG:FB,BFGGG:F@FGF?EF==F<,E,5A9CFC7BFG,@,C@F@>F9FE:?F:5?,=C@FG9==,@E,6@ADA=?F,@,@99=DFC9D,6+@D=D@,,==:?9+2D+02>F88,781:**;*;88)=AFF4?95C5*9:8B?7;(8;@054.6)=;;34..,19>0(((3444-8(,4:9<?(4307>BFF(4:B?03?A))33327(46>0:,)),-.(-..))-
@M04999:289:000000000-L3R54:1:1101:6436:4576 2:N:0:420
GGATGACTACCGGGGTATCTAATCCTGTTTGCTCCCCACGCTTTCGCATCTCAGCGTCAGTATCTGTCCAGAAGGCCGCCTTCGCCGCCGGTATTCCTCCACATCTCTACGCATTTCACCGCTACACGTGGAATTCTACCTTCCTCTACAATACTCCAGATAACCAGTTTTAAGTGCAATTCCCAGGTTGAGCCCGGGGCTTTCACACCTAACTTAATTATCCGCCTACATGCCCTTTACGCCCAGTCATTCCGATTAACGCTCGCACCCTCCGTATTACCGCGGCTGCTGGCACGTAGTT
+
CCCCCGGGGGFEGGGGGGGGGGGGGGGGGGGGGGGGGGGGGGGGGGGGGGGGGGGGGGGGGGGGGGGGGGCFGGFGGGGGGGDFGEGGGGGGGGGGGGGGGGGGGGGCEGGGGGGGGGGGGGGGGGGGGGGGDGGGGGGGGGGGGFGGGGFGGGGGGGGGGGGGGGGFGGGGGGGGFGFGGGGGGGGFGFGGGGGGDG*C>FA4AFFF=FEBDFFFEF8<859;F;?DF@6535(6844A<(62((.5<5)-5>B<B?9>19<BF>FF>012:6(.185A<?042(49:2:7?028..((.
@M04999:289:000000000-L3R54:1:1101:23912:4576 2:N:0:420
GCGACTACCCGGGTATCTAATCCTGTTCGCTACCCATGCTTTCGAACCTCAGCGTCAGTTACAGACCAGAGAGCCGCCTTCGCCACTGGTGTTCTTCCATATATCTACGCATTCCACCGCTACACATGGAGTTCCACTCTCCTCTTCTGCACTCAAGAAAAACAGTTTCAGCTGCACTTCCCCGGTTAAGCCGAGGGCTTTCACAGCTGACTTGTTCTCCCGCCTGCGTTCGCTTTACGCCCAATAAATCCGGACAACGCTTGCCACCTACGTATTACCGCGGCTGCTGGCACGTAGTT
+
CCCCCGGGGGGGGGGGGGGGGGGGGGGGGGGGGGGGGGGGGGGGG8FGGGGGGGGGGGGGGGGGGGGGGGGGGGGGGGGGGGGGGGGGGFGGGGGGGGGGGGGFGGGGGGGGGFFGGGGGGGGGGGGGFGGGGGGGGGGCGGGGGGGGGGGGGGGGFGGFFGGGFFGGFGGGFGGGFGFGGGGGGGGGGFFF55EGGGFDFFFFFFFA2@FFEAFFEFFFF95@@@?FD<?DF0016>;DBFF<@FFADFF>91>F?6;B??BFFB??F??<?7>02:A:BF>;9;02:083?<B(.4<
@M04999:289:000000000-L3R54:1:1101:22373:4597 2:N:0:420
GACTACTAGGGTATCTAATCCTGTTTGCTCCCCACGCTTTCGCATCTCAGCGTCAGTATCTGTCCAGAAGGCCGCCTTCGCCACCGGTATTCCTCCACATCTCTACGCATTTCACCGCTACACGTGGAATTCTACCTTCCTCTACAATACTCCAGATAACCAGTTTTAAGTGCAATTCCCAGGTTGAGCCCGGGGCTCTCACACCTAACTTAATTATCCGCCTACATGCCCTTTACGCCCAGTCATTCCGATTAACGCTCGCACCCTCCGTATTACCGCGGCTGCTGGCACGGAGTTAGCC
+
CCCCCGGGGGGGGGGGGGGGGGGGGGGGGGGGGGGGGGGGGGGGGGGGGGGGGGGGGGGFGGGGGGGGGGGGGGGGGGGGGGGGGGGGGGGGGGGGGGGFGGGFGGGGGGGGGGGGGGGGGGGGGGEGGGGGGGGGGGGGGGGGGGGGGGGFGGGGGGFG@FGFE@FGGGFGGFFGFG?FGGGGCFGGGGGGGGGGDFGGFFFFFFFFFFFEEFCFEFFDFFFFFFFFF3@:=EEFFFFFFFE8EEEFEE?6@DFEFF<7>FFFB?286>FFF2AFFFFBBF>>?7?:?:?(131:(-)).
@M04999:289:000000000-L3R54:1:1101:25403:4618 2:N:0:420
GGGACTACTCGGGTATCTAATCCTGTTTGCTACCCACGCTTTCGAGCATGAACGTCAGTGTTATCCCAGGAGGCTGCCTTCGCCATCGGTATTCCTCCACATCTCTACGCATTTCACTGCTACACGTGGAATTCTACCTCCCTCTGACACACTCTAGTTAGACAGTTTCAAATGCACGTCCCAAGTTGAGCTCGGGGATTTCACATCTGACTTATCTAACCGTCTGCGCTCGCTTTACGCCCAGTAATTCCGATTAACGCTCGCACCCTACGTATTACCGCGGCTGCTGGCACGTAGTT
+
CCCCCGGGGGGGGGGGGGGGGGGGGGGGGGGGGGGGGGGGGGGGGGGGGGGGGGGGGGGGGGGGGGGGGFGGGGGGGGGGGGGGGGGGGGGGGGGGGGGGGGGGGGGGGGGGGGGGGGGGGGGGGGGGGGGGGGGGGGGGGGGGGGGGGGGGGGGGGGGGGGGGGGGGGGGGGGGGFFFGGGGGGGGGGGGGGGGGGGGGFFFFFFFFFFFFFFFFFFFEC=@ADDFFFBFBFFDFFFFFFFFFFFFFFFEFFF?FCF?FFFFFFFFF?BB::>B?FDA<F>0;>6BFF0?B?B?<664
@M04999:289:000000000-L3R54:1:1101:19465:4652 2:N:0:420
TTTGGACTACCCGGGTATCTAATCCTGTTCGCTCCCCACGCTTTCGTCCATCAGCGTCAATCGGTATTTAGTAACCTGCCTTCGCAATCGGGGTTCTGTGTAATATCTATGCATTTCACCGCTACACTACACATTCCAGCTACTTCAATACTATTCAAGATTAACAGTATCAACGGCAGTTCTACAGTTAAGCTGCAGGTTTTCACCGCTGACTTATTAACCCGCCTACGGACCCTTTAAACCCAATAAATCCGGATAACGCTCGCATCCTCCGTATTACCGCGGCTGCTGGCACGGAGTT
+
CCCCCGGGGGGGGGGGGGGGGGGGGGGGGGGGGGGGGGGGGGGGGGGGGGGGGGGGGGGGGGGGFGDEGGGGGGGGGGGGGGGGGGGGGGGGGEGGGGGGGGGGGGGGGGGGGGGGGGGGGGGGGGGGGGGGGGGGGGGGGGGGGGGGGGGGG8=FGGGGGGGFGGGGGGGGGGGGEGFGGGGGGGGGGGGGGGGGGGFFFCFFFFFEFFFFFFFCEFFFFFFFFFFFFF@DB>D@;EFFEFDF@;;@FFFFFFB@??EFD96:B>>:>7<7?9,805ABA?196;>;BFF:(.5191-8,
@M04999:289:000000000-L3R54:1:1101:13995:4691 2:N:0:420
GCAGACTACAAGGGTATCTAATCCTGTTCGCTCCCCACGCTTTCGTCCATCAGCGTCAATCGGTATTTAGTAACCTGCCTTCGCAATCGGGGTTCTGTGTAATATCTATGCATTTCACCGCTACACTACACATTCCAGCTACTTCAATACTATTCAAGATTAACAGTATCAACGGCAGTTCTACAGTTAAGCTGCAGGTTTTCACCGCTGACTTATTAACCCGCCTACGGACCCTTTAAACCCAATAAATCCGGATAACGCTCGCATCCTCCGTATTACCGCGGCTGCTGGCACGGAGTT
+
CCCCCGGFGGGGGGGGGGGGGGEGGGGGGGGGGGGGGGGGGGGGGGGGGGGGGGGEFGGDGGGGGGDGGGGGGGGGGGGGGGGGGGCGGGGGGGGGGGGGFGFGEFGGGGGGGGGGGGGGGGGGGGGGGGGGCGGGGGGGGGGGGGGGGGGDD=FGGGGGGGGGGGGGFGGGGGGGFGDGGGGGGGGGGGGGGGGGGGFCAFFFFFFFFFBD@FFF@F9>BDBAA==@@@=@FFF=3CFFFFDFF;=AEFEEFFF0<EEF98@@BBFFFFF:BB?BFADAB9>BF66???F?B??64>(3
@M04999:289:000000000-L3R54:1:1101:18317:4713 2:N:0:420
GGGACTACTGGGGTATCTAATCCTGTTTGCTCCCCACGCTTTCGCATCTCAGCGTCAGTATCTGTCCAGAAGGCCGCCTTCGCCACCGGTATTCCTCCACATCTCTACGCATTTCACCGCTACACGTGGAATTCTACCTTCCTCTACAATACTCTAGTTAACCAGTTTTAAGTGCAATTCCTAGGTTGAGCCCAGGGCTTTCACACCTAACTTAATTATCCGCCTACATGCCCTTTACGCCCAGTCATTCCGATTAACGCTCGCACCCTCCGTATTACCGCGGCTGCTGGCACGGAGTG
+
CCCCCGGGFGGGGGGGGGGGGGGGGGGGGGGGGGCFGGGCGGGGGG@EAFGGGGGGGGGGGADGCFGEFCFGGGFGGGGE@FGGFGFCFCFGGGGGGGGGGG?FFCGGFGGGGGGGGFEECEGGGD?FGCGGGFGFGFGFE?FGGGG;EGGGDGEGGGDDEFGGGDEFGGGGFFGGFFFGGGGGGGGFFFFGGGGFCG?FFFFFFA?ACEFAEFFFAFFCFFF=9>D58ABF=EB3=E(?@2>BEEFEFFC@7;1<C>606639302218<>3?044<4(3-(439?B>:6?F099(4(
@M04999:289:000000000-L3R54:1:1101:7308:4781 2:N:0:420
CGACTACCAGGGTATCTAATCCTGTTTGCTCCCCACGCTTTCGCACCTGAGCGTCAGTCTTTGTCCAGGGGGCCGCCTTCGCCACCGGTATTCCTCCAGATCTCTACGCATTTCACCGCTACACCTGGAATTCTACCCCCCTCTACAAGACTCTAGCTGACCAGTTTCAAATGCAGTTCCCAAGTTAAGCTCGGGGATTTCACATCTGACTTAATCAACCGCCTGCGTGCGCTTTACGCCCAGTAATTCCGATTAACGCTTGCACCCTCCGTATTACCGCTGCTGCTGGCACGGAGTTAGC
+
CCCCCGG8EFFEFGGGGGFEGGGGGGGGGGFFGGGGGGGGGGGGGGGGGGGGGGGGGEGGGFGGEGGGFCFGDEFGGGGGDFEGGGGGGGGGGGGGFGGGDFGGFGGGGGGGFGFGGGEEGGCFGFFGGFGGGGGGG?FGGEGGGGGGGDGGG7F9FCFFGGGFDFGGGGFGGGGGAGFGFGFGBFGGFGDFEGGGGGGGFFFAFFCFEFEFFF=FCAFDE>B0<DBD;<BFFB6<>?B59?<4:4A9<BF0(,:AAFFF:?F???1(:BFFFF?54-32(497B234(4?BF60,8?DF9
@M04999:289:000000000-L3R54:1:1101:7559:4888 2:N:0:420
GACTACTCGGGTATCTAATCCTGTTCGCTACCCATGCTTTCGAACCTCAGCGTCAGTTACAGACCAGAGAGCCGCCTTCGCCACTGGTGTTCTTCCATATATCTACGCATTCCACCGCTACACATCGAGTTCCACTCCCCTCTCCTGCACTCAAGAAAAACAGTTTCAGCTGCACTTCCCCGGTTAAGCCGAGGGCTGTCACAGCTGACTTGTTCTCCCGCCGGCGTGCCCTTTACGCCCAACAAATCCGGACAATGCCTGCTCCCTACGCATTACCGCGGATGCTGGCACGTAGCTAGCC
+
6-A@BE,,6BC<:EF<<,CFGGGGGGGEFCEFF@CEFGFFCF8EE:F86@8C@BCFE,,E9ECCFFGC@6@,CF7F@:F<FFGGBA<CE?C,C,EE9@EFFEE@C9FGG7@ABEGFGGGGGFGGF,@EFECFE,E,@,@+=?E,@=D8DGGG,8@ACD=@E8DFE+@,,=98D,=,;D:?6C@E>A,3;?@;7@**9*A*++1+3**3)***1+B+8?4(0-(((..(((/63=CC(46@:0(-8:2)440(((4)-()).4())(()(,(-48>A)(-2(((,.).(38),(((().40.
@M04999:289:000000000-L3R54:1:1101:7365:4933 2:N:0:420
CGGGCGACTACAGGGGTATCTAATCCTGTTTGCTCCCCACGCTTTCGCATCTCAGCGTCAGTATCTGCCCAGAAGGCCGCCTTCGCCACCGGTATTCCTCCACATCTCTACGCATTTCACCGCTACACGTGGAATTCTACCTTCCTCTACAATACTCCAGATAACCAGTTTTAAGTGCAATTCCCAGGTTGAGCCCGGGGCTTTCACACCTAACTTAATTATCCGCCTACATGCCCTTTACGCCCAGTCATTCCGATTAACGCTCGCACCCTCCGTATTACCGCGGCTGCTGGCACGGAGT
+
CCCCCGGGGGGDFGGGGGGGGGGGGGGGGGGGGGGGGGGGGCFEGGGGGGGGGGGGGGGGGGGGGGGFGGGGGGGFGGGGGGGGGGGGGGGGGGGGGGGGGGGFEFGGGGGGGGGGGAFGGGGGGGFGGGGGGGGGGGGGGGGGGGG9DGACFFGGGECEGGDAFFGFGGGGGGCFFGFGGGGGDGGGGGGCFFGFG>CDEF66BC@BBFF3BFFFFFFCACEFFF<6<DF3C;E1(5;FEDF6>DF27<A6<>?FF6?DF:04?(9;>912:?;36?:AF<<>;>FFF?FF((3?<BF6-
@M04999:289:000000000-L3R54:1:1101:12240:4962 2:N:0:420
AAGACTACCCGGGTATCTAATCCTGTTTGCTCCCCACGCTTTCGCATCTCAGCGTCAGTATCTGTCCAGAAGGCCGCCTTCGCCACCGGTATTCCTCCACATCTCTACGCATTTCACCGCTACACGTGGAATTCTACCTTCCTCTACAATACTCCAGATAACCAGTTTTAAGTGCAATTCCCAGGTTGAGCCCGGGGCTTTCACACCTAACTTAATTATCCGCCTACATGCCCTTTACGCCCAGTCATTCCGATTAACGCTCGCACCCTCCGTATTACCGCGGCTGCTGGCACGGAGTT
+
CCCCCGGGGGGGGGGGGGGGGGGGGGGGGGGGGGGGGGGGGGGGGGDGGGGGGGGGGGGGGGGGGGGGGGGGGGGGGGGGGGGGGGGGGGGGGGGGGGGGGGGGGGGGGGGGGGGGGGGGGGGGGGGGGGGGGGGGGGGGGGGGGGGGGGGGGGGGGGGGGGGGGGGFGGGGGGGGFGFGGGGGGGEFFGGGGGGGGG>FFAFFFFFABEBCFBFCEFAC+:BFFFFFEF8@@F@EEFFEBFFF1;>3?EFFFDDFEABF032>>FFB??B96228<4<?(3349>:)87?FFB0---:
@M04999:289:000000000-L3R54:1:1101:16546:5041 2:N:0:420
GACTACTGGGGTATCTAATCCTGTTCGCTACCCATGCTTTCGAACCTCAGCGTCAGTTACAGACCAGAGAGCCGCCTTCGCCACTGGTGTTCTTCCATATATCTACGCATTCCACCGCTACACATGGAGTTCCACTCTCCTCTTCTGCACTCAAGAAAAACAGTTTCAGCTGCACTTCCCCGGTTAAGCCGAGGGCTTTCACAGCTGACTTGTTCTCCCGCCTGCGTTCGCTTTACGCCCAATAACTCCGGACAACGCTTGCCACCTACGTATTACCGCGGCTGCTGGCACGTAGTTAGCC
+
CCCCCGGGGGGGGGGGGGGGGGGGGGGGGGGGGGGGGGGGGGGGGGGGGGGGGGGGGGGGGGGGGGGFGGGGGGGGGGGGGGGGGGGGGGGGGGGGGGGGGGGGGGGGGGGGGGGGGGGGGGGGGGDFGGGGGGGGGDFGGGGFGGGGGGGGGGGGGGGGGG8EFGGFGGGGGGGGFGFGGGGGGGFGGGGGGGGGGGGGFFFFFFFFFFFFEFFFFFF>BBFFDF@FFFFFFFFFFFFFF1@FF)9<@@F?>F??9FF::?FFFF?BB:?DFFFB2?BB79B9?):(((.4,4??A94A2
@M04999:289:000000000-L3R54:1:1101:18030:5119 2:N:0:420
AGACTACTCGGGTATCTAATCCTGTTTGCTACCCACGCTTTCGAGCATGAACGTCAGTGTTATCCCAGGAGGCTGCCTTCGCCATCGGTATTCCTCCACATCTCTACGCATTTCACTGCTACACGTGGAATTCTACCTCCCTCTGACACACTCTAGTTTGACAGTTTCAAATGCACGTCCCAAGTTGAGCTCGGGGATTTCACATCTGACTTATCTAACCGTCTGCGCTCGCTTTACGCCCAGCAATTCCGATTAACGCTCGCACCCTACGTATTACCGCGGCTGCTGGCACGTATCTAGC
+
CCCCCFGGGG;:CCFEGGGGFGGGGGFGGGGA@6CBF7@FFFEEG7@FFGGCFFGGGGG<FFFFFGGGGFGDFFE:AFGGG7FGGGDGGCGFGGGGGGCF8FFG9FGG7FG@FGFGFEGCGGGFCFFGCFFAFFFF=EGEEFGGFGGGGGGEC8EFE,==;DGGGDGGAEAFFGFGDFACDF08ECFGFD@FGEGGG>CFFFFFC5>F*>A<ECFFECF99><4@;49>@=B9(/;@>@?=13(,:;EEFE6<(2?C<0;@>>>F;B:1(14392)5.-(40(29::>?(:<12()(.5:2
@M04999:289:000000000-L3R54:1:1101:4589:5131 2:N:0:420
AATGACTACCGCGGTATCTAATCCTGTCCGCGACCCATGTTCTCGAACCTCAGCGTCAGTCACAGACCAGAGAGGCGCCTTCGCCACTGGTGTCCTTCCATATATCTACGCATTCCACCGCTACACATGGAGTTATACTCTACTCTCCTGCACTCATGAACAACAGTTTCATCTGCACTACTCCGGTTAACCCGAGGGCTTTCACAGCTCACTTGTTCTCCCGCCCGCGTTCGCTTTTTGCCCAATAAATCCGGACCACTCTGGCCACCTACGCAGAACCGCGCCGCCTTGCTCTTTGCTC
+
66,6@EC@EF@+868+C<EFCFG-CFA,CC7++@8FFGE,,,6<,C6,+,BCF,668,@E,,CEE,,:CF@FGG?B7+@,@,ABF7,9E<A==,CFG9AA5@FEEF9FFGC@+6,C,9AB=+@F9=E,,?8=3>,,=E736,@7=,,,,,6@D=?,,3@=,3A,,=@,,5@,,2?,+++2=+*,**@*3:,@719***2;6);+8++).)*.*++=8+:);=2:((((,.,(,(4:?2))).44((..5<67(((-((,(.4))4((,(2((1(((((,,(43((((-(,)(.9)--.24.
@M04999:289:000000000-L3R54:1:1101:19522:5147 2:N:0:420
GAGACTACTGGGGTATCTAATCCTGTTCGCTCCCCACGCTTTCGTCCATCAGCGTCAATCGGTATTTAGTAACCTGCCTTCGCAATCGGGGTTCTGTGTAATATCTATGCATTTCACCGCTACACTACACATTCCAGCTACTTCAATACTATTCAAGATTAACAGTATCAACGGCAGTTCTACAGTTAAGCTGCAGGTTTTCACCGCTGACTTATCAACCCGCCTACGGACCCTTTAAACCCAATAAATCCGGATAACGCTCGCATCCTCCGTATTACCGCGGCTGCTGGCACGGAGTT
+
CCCCCGGGGGGGGGGGGGGGGGGGGGGGGGGGGGGGGGGGGGGGGGGGGGGGGGGGGGGGGGGGGGGGGGGGGGGGGGGGGGGGCCGGGGGGGGGGFFGGGGGGGGGGGGGGGGGGGGGGGGGGGGGDGGGGGGGGGGGGGFGGFFDFGGGGGGFGGFEGGGGGGGGGGGGGGGGGEF<FFGFGGGGGGGGGGGGGFFGGFFFFBEB>AFFFFF>FCFF@DFBFFFF=6>BFFBFEC5>F@@?(=8<EEEE93<@F3=<B;6>9B(4:>A<>FB(,6<4:>>0902::>:BFFF;BBFF
@M04999:289:000000000-L3R54:1:1101:16911:5154 2:N:0:420
TCTGACTACTGGGGTATCTAATCCTGTTCGCTACCCATGCTTTCGAACCTCAGCGTCAGTTACAGACCAGAGAGCCGCCTTCGCCACTGGTGTTCTTCCATATATCTACGCATTCCACCGCTACACATGGAGTTCCACTCTCCTCTTCTACACTCAAGAAAAACAGTTTCAGCTGCACTTCCCCGGTTAAGCCGAGGGCTTTCACAGCTGACTTGTTCTCCCGCCTGCGTTCGCTTTACGCCCAATAAATCCGGACAACGCTTGCCACCTACGTATTACCGCGGCTGCTGGCACGTAGTT
+
CCCCCGGGFGGGGGGGGGGGGGGGGGGGFGD:FGGGGGGGGGGGGGGGCEGGGGGGGGGGGGGGGGGGGGGGGGGGGGGGGGGGG>FFGGF=FFGGGCGGGGGGDGGGGGGGGGGGGGGEDDGGGGGFGGGGDGGGGGGGGGG8FFFAFFGFG8FGC?=DGCFGGDGFFG===3@DFFFDGGFGGCEDEGCFGEEGGCCFFF81:FAF32>DA9*=46BEF=9>@@>DFF7DFBDFFFFFF@9?=@E;EFFFB;3796:602::<FA??0?:::8<8<A<0010991(:03??<?1(,-6
@M04999:289:000000000-L3R54:1:1101:23163:5159 2:N:0:420
CGGAGACTACTGGGGTATCTAATCCTGTTTGCTCCCCACGCTTTCGCATCCCAGCGTCAGTATCTGTCCAGAAGGCCGCCTTCGCCACCGGTATTCCTCCACATCTCTACGCATTTCACCGCTACACGTGGAATTCTACCTTCCTCTACAATACTCTAGTTAACCAGTTTTAAGGGCAATTCCTAGGTTGAGCCCAGGGCTTTCACACCTAACTTAATTATCCGCCTACATGCCCTTTACGCCCAGTCATTCAGATTAACGCTCGAACCCTCCGTATTACCGCGGCTGCTGGCACGGAGTT
+
CCCCCEGGDF<FGFGECEFGGGGGFFG@E<FFEEGGGGGGGDEDGGCF@@,CFFGC@FGGEF9FEGCFGGGGGFGGGGFGCGGGGGGGGEFFFGGGGGGGGGG8E,C@FFGGGEFGDGFGGG7BFGGCFFFEFGG;FGGGFF8FDFGGGGGGGGGGDG9=EDFF,=@,9@=EGG+85DFFCFGACCGCF6,9,DC>DGC*AAFFF99ADFFB2B>A=BA8+*1--5>9BEFFFF2;(58BD@>9?D@@E35C)155<39702((6(/40:0(4;B0::>D<1(3,((13.32:1)84(((.
@M04999:289:000000000-L3R54:1:1101:9103:5169 2:N:0:420
GCAGACTACCAGGGTATCTAATCCTGTTTGCTCCCCACGCTTTCGCATCTCAGCGTCAGTATCTGTCCAGAAGGCCGCCTTCGCCACCGGTATTCCTCCACATCTCTACGCATTTCACCGCTACACGTGGAATTCTACCTTCCTCTACAATACTCTAGTTAACCAGTTTTAAGTGCAATTCCTAGGTTGAGCCCAGGGCTTTCACACCTAACTTAATTATCCGCCTACATGCCCTTTACGCCCAGTCATTCCGATTAACGCTCGCACCCTCCGTATTACCGCGGCTGCTGGCACGGAGGT
+
CCCCCGGGGGGGGGGGGGGGGGGGGGGGGGGGGGGGGGGGGGGGGGGGGGGGGGGGGGGGGGGGGGGGGGGGGGGGGGGGGGGGGGGGGGGGGGGGGGGGGGGGGGGGGGGGGGGGGGGGGGGGGGGGGGGGGGGGGGGGGGGGGGGGGGGGGFGGGGGGGGGGGGGGGGGG=ACEFGBGGGGGGGGGGGGGGCFGGGGGFFFFFFFFFEEFFFFFFFFFFFFFFDFFFFFFFDFFEFFEF=9>@BF@?)6?872@FFFF608>@BFFFB:?>:B?F2<A:>B99>;FFBFFB??>94,3
@M04999:289:000000000-L3R54:1:1101:9592:5200 2:N:0:420
GGGACTACTGGGGTATCTAATCCTGTTCGCTACCCATGCTTTCGAACCTCAGCGTCAGTTACAGACCAGAGAGCCGCCTTCGCCACTGGTGTTCTTCCATATATCTACGCATTCCACCGCTACACATGGAGTTCCACTCTCCTCTTCTGCACTCAAGAAAAGCAGTTTCAGCTGCACTTCCCCGGTTAAGCCGAGGGCATTCACAGCTGACTTGTTCTCCCGCCTGCGTTCGCTTTACGCCCAATAAATCCGGACAACGCTTGCCACCTACGTATTACCGCGGCTGCTGGCACGTAGTT
+
CCCCCGGGGGGGGGGGGGGGGGGGGGGGGGGGGGGGGGGGGGGGGGGGGGGGGGGGGGGGGGGGGGGGGFGGGGGGGGGGGGGGGGGGGGGGGGGGGGGGGGGGGGGGGGGGGGGGGGGGGGGGGGGGGGGGGGGGGGGGGGGGGGGGGGGGGGGGGGGGGGGGFGGGGGGGFGGGFGFGGGGG6CEGGGGGEEGGGGGGFFFFFFFF:BDFFFAFFFC=FFFF@=222;<;9@@?CCFFFF?1;3AEFFFF0:>>6:9FF62:7270?:0134<?<2<69419636?::6:<6:0,(.
@M04999:289:000000000-L3R54:1:1101:21116:5217 2:N:0:420
TGACTACTAGGGTATCTAATCCTGTTTGCTACCCATGCTTTCGAACCTCAGCGTCAGTTACAGACCAGAGAGCCGCCTTCGCCACTGGTGTTCTTCCATATATCTACGCATTCCACCGCTACACATGGAGTTCCACTCTCCTCTTCTGCACTCAGGAAAAACAGTTTCAGCTGCACTTCCCCGGTTAAGCCGAGGGCTTTCACAGCTGACTTGTTCTCCCGCCTGCGTTCGCTTTACGCCCAATAAATCCGGACAACGCTTGCCACCTACGTATTACCTCGGCTGCTGGCACGTAGTTAGC
+
CCCCCGGGGGFGGGGGGGGGGGGGGGGGGGGGGGGGGGGGGGGGGGGGGGGGGGGGGFFGGGGGGGGGGGGGGGGGGGDGCGCGGGGGGGGGGGGGGGGGGGGFGGGGGGGGGCFGGGGGGGGGGGGGGGGGGGGGGFGDDFGEFFGGGGGGGFGFGGGGGGGGGGGGGGGGGGGGFGFGGGGEGGGGGGGGGGGGGGGGFFFFFFAABBFFFAFFEFADDFFFFFB@DDFFD07<EFFEFFFFFFFFFFFFFFB??FFF<6<.4<B(4:BFFF?<AA).(3:,7:53:??<<2??:9)..
@M04999:289:000000000-L3R54:1:1101:23026:5220 2:N:0:420
GCGACTACCCGGGTATCTAATCCTGTTTGCTCCCCACGCTTTCGCATCTCAGCGTCAGTATCTGTCCAGAAGGCCGCCTTCGCCACCGGTATTCCTCCACATCTCTACGCATTTCACCGCTACACGTGGAATTCTACCTTCCTCTACAATACTCCAGATAACCAGTTTTAAGTGCAATTCCCAGGTTGAGCCCGGGGCTTTCACACCTAACTTAATTATCCGCCTACATGCCCTTTACGCCCAGTCATTCCGATTAACGCTCGCACCCTCCGTATTACCGCGGCTGCTGGCACGGAGTT
+
CCCCCGGGGGGGGGGGGGGGGGGGGGGGGGGGGGGGGGGGGGGGGGGGGGGGGGGGGGGGGGGGGGGGGGGGGGGGGGGGGGGGGGGGGGGGGGGGGGGGGGGGGGGGGGGGGGGGGGGGGGGGGGGGGGGGGGGGGCGGGGFGGGGGGGGGGGGGGGGGGGGGGGGFGGGGFDFGAFFDGGGGGGGGGGFGGGDGDDCFFB>AFFFFFEDCEFFFFFFFFFFDF@FFFFFEDFFFFE?FB>0?FFFFCFFED1:BF>((4(49B6>::B0>B:??AA<?FF;93708?01:7(((480
@M04999:289:000000000-L3R54:1:1101:20201:5257 2:N:0:420
GACTACTGGGGTATCTAATCCTGTTTGCTCCCCACGCTTTCGCATCCCAGCGTCGGTATCTGTCCAGAAGGCCGCCTTCGCCACCGGTATTCCTCCACATCTCTACGCATTTCACCGCTACACGTGGAATTCTACCTTCCTCTACAATACTCTAGTTAACCAGTTTTAAGTGCAATTCCTAGGTTGAGCCCAGGGCTTTCACACCTAACTTAATTATCCGCCTACATGCCCTTTACGCCCAGTCATTCCGATTAACGCTCGCACCCTCCGTATTACCGCGGCTGCTGGCACGGAGTTAGCC
+
CCCCCEFGFGGCEEGGGGGFEFGGGGGGGGGG@FGGGFDDGEEGGGCGFG?FFGGGECGGGGGFEGGFGGGFGGCFGGFGGGGGCFEGCGCGGFGGEEFFFFDGGGFGGGFC9EFDEGGGGGGGEFEGGGFGGFFGGCEGFDGGFCFCF8=,EFGGGGGCAFGGGGGGFDGGDFCFFFFGGGGFFG6<FFGF7EGGGGGFAAFFBF>ABE<=EA9BE+B=48(6@@?CE=5:@EC:9@95?F.;A?<E33<36(9976;6129BF4(---86??BA62690(390)4(3(8(4(((464))
@M04999:289:000000000-L3R54:1:1101:11486:5257 2:N:0:420
TTATAGACTACCGGGGTATCTAATCCTGTTTGCTCCCCACGCTTTCGCATCTCAGCGTCAGTATCTGTCCAGAAGGCCGCCTTCGCCACCGGTATTCCTCCACATCTCTACGCATTTCACCGCTACACGTGGAATTCTACCTTCCTCTACAATACTCCAGATAACCAGTTTTAAGTGCAATTCCCAGGTTGAGCCCGGGGCTTTCACACCTAACTTAATTATCCGCCTACATGCCCTTTACGCCCAGTCATTCCGATGAACGCTCGCACCCTCCGTATTACCGCGGCTGCTGGCACGGAGT
+
CCCCCGGGGGGGGGGGGGGGGGGGGGGGGGGGGGGGGGGGGGGGGGGGGGGGGGGGGGGGGGGGGGGGGGGGGGGGGGGGGGGGGGGGGGGGGGGGGGGGGGGGGGGGGGGGGGGGGGGGGGGGGGGGGGGGEGGGGGGGGGGGGGGGGGGGGGGGGGGGFGGGGFGGGGFFGGGGFGFGGGGGFGGGGGGGGGGGDGDCE>FFFFFFEFFBEFFFFFFFFCE?>BFFFFFFEE4;3;FFFFF79?;E<E??CF@:?(:A>B:BBFFFFF?BFF>?<B0<<9BFFF0(7?DDF183:4>B-
@M04999:289:000000000-L3R54:1:1101:10231:5262 2:N:0:420
GACTACCGGGGTATCTAATCCTGTTCGCTACCCATGCTTTCGAACCTCAGCGTCAGTTACAGACCAGAGAGCCGCCTTCGCCACTGGTGTTCTTCCATATATCTACGCATTCCACCGCTACACATGGAGTTCCACTCTCCTCTTCTGCACTCAAGAAAAACAGTTTCAGCTGCACTTCCCCGGTTAAGCCGAGGGCTTTCACAGCTGACTTGTTCTCCCGCCTGCGTTCGCTTTACGCCCAATAAATCCGGACAACGCGTGCCACCTACGTATTACCGCGGCTGCTGGCACGTAGTTAGCC
+
CCCCCGGGGGGEGGGGGGGGGGGGGGGGGGGGGGGGGGGGGGGGGGGGGGGGGGGGGGGGGGGGGGGGGGGGGGGGGGGGGGGGGGGGGGGGGGGGGGGGGGGGGGGGGGGGGFGGGGGGGGGGGGGGGGGGGGGGGFDGGGGGGGGGGGGGGGGFGGGGGGGGGGGGGGGGGGGGFGBDGGGGEGGGGGGGGGGGGGGCFFFFFFFFFEEEFFFFFFFFFFFFFF?@;FFF1?<E@DFFD6;?<<>ABFFFF;FF9B(-(88A?F:,44:):?A46:69>BFFF7??B:>::?04.<<>,
@M04999:289:000000000-L3R54:1:1101:23147:5273 2:N:0:420
CACGACTACCCGGGTATCTAATCCTGTTTGCTCCCCACGCTTTCGCATCTCAGCGTCAGTATCTGTCCAGAAGGCCGCCTTCGCCACCGGTATTCCTCCACATCTCTACGCATTTCACCGCTACACGTGGAATTCTACCTTCCTCTACAATACTCCAGATAACCAGTTTTAAGTGCAATTCCCAGGTTGAGCCCGGGGCTTTCACACCTAACTTAATTATCCGCCTACATGCCCTTTACGCCCAGTCATTCCGATTAACGCTCGCACCCTCCGTATTACCGCGGCTGCTGGCACGGAGTT
+
CCCCCGGGGGGGGGGGGGGFFGGGFFGGGGGGGGGGGGGGGGGGGGGGGGGGGGGGGGGGGGGGGGGGGGGGGGGGGGGGGGGGGGGGGGFEGGGGGGGGGGGGGGGGGGGGGGGGGGGGGGGGGGGAFEGEGGGGGGGGGGGGGGGGGGFGGFGGGGGGGGGGGGCDDGGGGGGGFGFDGGFFGGCFFGGGGGGGGGGGFFFFFFFFDEFFFFFFC>FCFFFFF;<@;F?;@@F8EFFFF9@3?@@EC?FFFF206AA:;2(,4,468:??B3(.849<?0,31(427476:?<60,,:
@M04999:289:000000000-L3R54:1:1101:21236:5277 2:N:0:420
GGGACTACAGGGGTATCTAATCCTGTTCGCTCCCCACGCTTTCGTCCATCAGCGTCAATCGGTATTTAGTAACCTGCCTTCGCAATCGGGGTTCTGTGTAATATCTATGCATTTCACCGCTACACTACACATTCCAGCTACTTCAATACTATTCAAGATTAACAGTATCAACGGCAGTTCTACAGTTAAGCTGCAGGTTTTCACCGCTGACTTATCAACCCGCCTACGGACCCTTTAAACCCAATAAATCCGGATAACGATCGCATCCTCCGTATTACCGCGGCTGCTGGCACGGAGTT
+
CCCCCGGGGGGGGGGGGGGGGGGGGGGGGGGGGGGGGGGGGGGGGGGGGGGGGGGGGGGGGGGGGGGGGGGGGGGGGGGGGGGGGGGGGGGGGFGGFGGGGGGGGGGGGGGGGGGGGGGGGGGGGGGGGGGGGGGGGGGGGGGGGGGGGGGGGGGFFGGGGGGGGGGGGGGGGGGGDFFGGGGFCGGGGCFGGGGGGFGCFFFFFDEDAFFFEFFFFFFFF9AAFF=2@FFF?D2>9CE6@DFFFE<;CFE@>@FFEFF(4(21<:>?FBF032:7<AA?>(999B0))3<0<:99>21
@M04999:289:000000000-L3R54:1:1101:8924:5312 2:N:0:420
GACTACAGGGGTATCTAATCCTGTTTGCTCCCCACGCTTTCGCATCTCAGCGTCAGTATCTGTCCAGAAGGCCGCCTTCGCCACCGGTATTCCTCCACATCTCTACGCATTTCACCGCTACACGTGGAATTCTACCTTCCTCTACAATACTCCAGATAACCAGTTTTAAGTGCAATTCCCAGGTTGAGCCCGGGGCTTTCACACCTAACTTAATTATCCGCCTACATGCCCTTTACGCCCAGTCATTCCGATTAACGCTCGCACCCTCCGTATTACCGCGGCTGCTGGCACGGAGTTAGCC
+
CCCCCGGGGGGGGGGGGGGGGGGGGGGGGGGGGGGGGGGGGGGGGGGGGGGGGGGGGGGGGGGGGGGGGGGGGGGGGGGGGGGGGGGGGGGGGGGGGGGGGGGGGGGGGGGGGGGGGGGGGGGGGGEGGGGGGGGGGGGGGGGGGGCGGGGGGGGFEGGGGGGGGGGGGGGGFGGGFGFGGGGGGGGGGGGGDGGGGGGGFFFFFFFFFFFFFFFFCFFFFFFFFFFFFE:=DEFFF?9FFF@FFC?EE8?F;@CE@FF07;(4>F?FF9::FFFFF006699>??B?::4,(,-3:<AF>
@M04999:289:000000000-L3R54:1:1101:6997:5316 2:N:0:420
TTGACTACCGGGGTATCTAATCCTGTTTGCTCCCCACGCTTTCGCACCTGAGCGTCAGTCTTTGTCCAGGGGGCCGCCTTCGCCACCGGTATTCCTCCAGATCTCTACGCATTTCACCGCTACACCTGGAATTCTACCCCCCTCTACAAGACTCTAGCTGACCAGTTTCAAATGCAGTTCCCAGGTTAAGCTCGGGGATTTCACATCTGACTTAATCAACCGCCTGCGTGCGCTTTACGCCCAGTAATTCCGATTAACGCTTGCACCCTCCGTATTACCGCGGCTGCTGGCACGGAGTT
+
CCCCCGGGFGGGGGGGGGGGGGGGGGGGGGGGGGGGGGGGGGGGGGGGGGGGGGGGGGGGGGGGGGGGGGGGGGGGGGGGGGGGGGGGGGGGGGGGGGGGGFGGGGGGGGFGCFEGGGGGGGGGGGGGFGGGGGGGGGGGGGGGGGGGGFGGGGGGGGGGGGGCFDFGGGGCGGGGFFFGGGGFGFGGGGGFGEGGDD5CAFAFFFF=EFFFFFFFCFFFF>B@FFFB?B?16>?FFFFFFB?BFFBFDFB?F?1:DFFF:B?04<16:BFF:6?FBF<?91169>FFF26<4390-88
@M04999:289:000000000-L3R54:1:1101:15460:5374 2:N:0:420
GACTACCAGGGTATCTAATCCTGTTTGCTCCCCACGCTTTCGCATCTCAGCGTCAGTATCTGTCCAGAAGGCCGCCTTCGCCACCGGTATTCCTCCACATCTCTACGCATTTCACCGCTACACGTGGAATTCTACCTTCCTCTACAATACTCCAGATAACCAGTTTTAAGTGCAATTCCCAGGTTGAGCCCGGGGCTTTCACACCTAACTTAATTATCCGCCTACATGCCCTTTACGCCCAGTCATTCCGATTAAAGCTTGCACCCCCCGTATTACCGCGGCTGCTGGCACGGAGTTAGCC
+
<CCCCG8FFGGGGGGFGGDFGAFGCGGGGGGGFCF@FFGGGGGG7FEFG9AFF@FFFFECFGGDGGGGEF?CFCC@GGF<FGGGGEEG7FGFGFGGDFGGFGGFFGDG:ECFGGEGGGGGGGGGGFGECF,?=FDFE,DFDDGFEFDFGGGFDG?F,@E9@DFGG+:CFEFGCCCA5D+2=DGFGGGGGGG>CEGGGD9CCFF49;96:CFF4B9=/B95)8((7>CC@8=(:>EE(/603;;3;5))/416;(7))7)),,/3,-(16(,((().)8;B197>?)521(.(((4(.)).,
@M04999:289:000000000-L3R54:1:1101:14122:5422 2:N:0:420
GACTACTAGGGTATCTAATCCTGTTTGCTCCCCACGCTTTCGCATCTCAGCGTCAGTATCTGTCCAGAAGGCCGCCTTCGCCACCGGTATTCCTCCACATCTCTACGCATTTCACCGCTACACGTGGAATTCTACCTTCCTCTACAATACTCCAGATAACCAGTTTTAAGTGCAATTCCCAGGTTGAGCCCGGGGCTTTCACACCTAACTTAATTATCCGCCTACATGCCCTTTACGCCCAGTCATTCCGATTAACGCTCGCACCCTCCGTACTACCGCGGCTGCTGGCACGGAGTTAGCC
+
CCCCCGGGGGGGGGGGGGGGGGGGGGGGGGGGGGGGGGGGGGGGGGGGGGGGGGGGGGGGGGGGGGGGGGGGGGGGGGGGGGGGGGGGGGGGGGGGGGGGGGGGGGGGGGGGGGGGGGGGGGGGGGGGGGFGGGGGGGGGGGGGGGGGGGGGGCGGGGGGGGGGGGGGGGGGGGGGFGFGGGGGGGGGGGGGGGGGGGGGFFFFFFFFFFFEFFFFFFFAFFFFFFFFFEFFBFFFFFFEDF8@EEFCCE@FFFFC<BDFFFBB611:<>BFF6<<<BFF;9BBFDFFFFBFF6;B3>AF4
@M04999:289:000000000-L3R54:1:1101:12602:5495 2:N:0:420
GAAGGACTACTGGGGTATCTAATCCTGTTTGCTCCCCACGCTTTCGCATCTCAGCGTCAGTATCTGTCCAGAAGGCCGCCTTCGCCACCGGTATTCCTCCACATCTCTACGCATTTCACCGCTACACGTGGAATTCTACCTTCCTCTACAATACTCCAGATAACCAGTTTTAAGTGCAATTCCCAGGTTGAGCCCGGGGCTTTCACACCTAACTTAATTATCCGCCTACATGCCCTTTACGCCCAGTCATTCCGATTAACGCTCGCACCCTCCGTATTACCGCGGCTGCTGGCACGGAGTT
+
CCCCCGGGGGGGGGGGGGGGGGGGGGGGGGGGGGGGGGGGGGGGGGGGGGGGGGGGGGGGGGGGGGGGGGGGGGGGGGGGGGGGGGGGGGGGGGFGGGGGGGGGGGGGGGGGGGGGGGGGGGGGGGGGGGGGGGGGGGGGGGGGGGGGGGGGGGGGGGGGGGGGGGGGGGGGGGGGFGFGGGGGGGGGGGGGFGGGGGGGFFFFFFFFFFF5@FFFFFFEFFFFFFFFFFFFFEFFFFFFFFFFFDFFA?CFE1/:<DEFF9??BBFFFFFF<01:?F<AFFBFBB4>BFFB1(4(((4:0
@M04999:289:000000000-L3R54:1:1101:22212:5514 2:N:0:420
GGCTGACTACACGGGTATCTAATCCTGTTCGCTCCCCACGCTTTCGTCCATCAGCGTCAATCGGTATTTAGTAACCTGCCTTCGCAATCGGGGTTCTGTGTAATATCTATGCATTTCACCGCTACACTACACATTCCAGCTACTTCAATACTATTCAAGATTAACAGTATCAACGGCAGTTCTACAGTTAAGCTGCAGGTTTTCACCGCTGACTTATTAACCCGCCTACGGACCCTTTAAACCCAATAAATCCGGATAACGCTCGCATCCTCCGTATTACCGCGGCTGCCGGCACGGAGTT
+
CCCCCGGGGGGGGGGGGGGGGGGGGGGGGGGGGGGGGGGGGGGGGGGGGGGGGGGGGGGGGGGGGFFGGGGGGGGGGGGGGGGGGGGGGGGGGGGGGGGGGGGGGGGGGGGGGGGGGGGGGGGGGGGGGGGGGGGGEFGGGGGGGGGGGGGGGCFGGGGGGGGGGGGGGFGGGGGGFGFFGGGGGGGGGGGGGGGGGGGDFF>BFFFFF>5>DFFFFFFFFFFB2>@=DFFFFFFF3@EF<E;DFFFFEEEE;>>?7@E3,(2:>B68>FD2?F:BFFA<B?9>>01(1,1;BFFFF>93.
@M04999:289:000000000-L3R54:1:1101:15722:5545 2:N:0:420
GACTACTCGGGTATCTAATCCTGTTTGCTCCCCACGCTTTCGCATCTCAGCGTCAGTATCTGTCCAGAAGGCCGCCTTCGCCACCGGTATTCCTCCACATCTCTACGCATTTCACCGCTACACGTGGAATTCTACCTTCCTCTACAATACTCCAGATAACCAGGTTTAAGTGCAATTCCCAGGTTGAGCCCGGGGCTTTCACACCTAACTTAATTATCCGCCTACATGCCCTTTACGCCCAGTCATTCCGATTAACGCTCGCACCCTCCGTATTACCGCGGCTGCTGGCACGGAGTGAGCC
+
CCCCCGGGGGGGGGGGGGGGGGGGGGGGGGGGGGGGGGGGGGGGGGGGGGGGGGGGGGGGGGGGGGGGGGGGGGGGGGGGGGGGGGGGGGGGGGGGGGGGGGGGGGGGGGGGGGGGGGGGGGGGGGGGFFGGGGGGGGGGGGGGGGGGGGGGGGGGGGGGGGGGGCFGGGGGGGGGFCDGGGGGGGGGGGGGGGGGGGGGFFFFFAFFFFFFFFFFCFFFFFFDDFFFEFFFFE<EFFBA?FFFFEFFFFFFDDFFFFFFFFBFFFBBF>?<:?<><(49>>;008:>B08?09BF(634.
@M04999:289:000000000-L3R54:1:1101:20317:5545 2:N:0:420
TGACTACCCGGGTATCTAATCCTGTTTGCTCCCCACGCTTTCGCATCTCAGCGTCAGTATCTGTCCAGAAGGCCGCCTTCGCCACCGGTATTCCTCCACATCTCTACGCATTTCACCGCTACACGTGGAATTCTACCTTCCTCTACAATACTCCAGATAACCAGTTTTAAGTGCAATTCCCAGGTTGAGCCCGGGGCTTTCACACCTAACTTAATTATCCGCCTACATGCCCTTTACGCCCAGTCATTCCGATTAACGCTCGCACCCTCCGTATTACCGCGGCTGCTGGCACGGAGTTAGC
+
CCCCCGGGGGGGGGGGGGGGGGGGGGGGGGGGGGGGGGGGGGGGGGGGGGGGGGGGGGGGFGGGGGGGGGGGGGGGGGGGGGGGGGGGGGGGGGGGGGGGGGGGGGGGGGGGGGGGGGGGGGGGGGGGGGGGGGGGGGGGGGGGGGGGGGGGGGGGGGGGGGGGGGGGGGGFGGGGFGFGGGGGGGGGGGGGGGGGGGGGFFFFFFFFFFFFFF=88BAEADFFFFFFF@FFFFFFFFFFBFFF@FFFFFF@@FFFFFFF?>931961<B>1?BFFFF01,46402:>?FFFFFF>F?AB2
@M04999:289:000000000-L3R54:1:1101:25444:5552 2:N:0:420
GTAGACTACAAGGGTAGCTAATCCTGTTTGCTCCCCACGCTTTCGCATCTCAGCGTCAGTATCTGTCCAGACGGCCGCCTTCGCCACCGGTATTCCTCCACACCCCTACGCATTTCACCGCTCCACGTGGAATTCTACCTTCCTCTACACTACTCTAGTTAACCAGTTTTAAGTGCAATTCCTAGGTTGAGCCCAGTGCTCTCACACCTAACTTAATTATCCGCCTACATGCTCTCTCCGCACAGACACTCTCCACAACGCTCGCCCCCTCCGTATTACCGCCGCTGCCGGCACGGTGGTT
+
BCBC8<C@CCA<FECE,@@EFF9<,C6CEFF@FFGFBC+C6,D9FC:,@E9F,EC@FGEGD9F,6;CC,CC,7,C@=F@GCF,C,?4,+48+,5E?,?FFGG@F+4D<,=EGGGFGF<F8CE+>=,+8,:+,,33;BFF>:8,3,3=3363AF8D8D,3,,726>=2,2,7@F25=953@@GC2,@DFC?<F7FFG09821;ABCF*5)))5139A6B+*4>@(855>=E?3*9****0),(.43(/,(./))()(/,,((-(((((-7(431((,345<?>((4126((,4,,11-,(((
@M04999:289:000000000-L3R54:1:1101:4888:5557 2:N:0:420
CGGGACTACTCGGGTATCTAATTCTGTTTGCTCCCCACGCTTTCGCATCTCAGCGTCAGTATCTGTCCAGAAGGCCGCCTTCGCCACCGGTATTCCTCCACATCTCTACGCATTTCACCGCTACACGTGGAACTCTACCTTCCTCTACAATACTCTAGTTCACCAGTTTTAAGTGCAATTCCTAGGTTGAGCCCAGGTCTTTCATACCTAACTTAATTATCCGCCTACATTCCCTTTACGCTCAGTCATCCCGATTAACGCCCGCACTCTCCGTATCACCGCGGCTGCTGGCACGGCGCTC
+
<@8C<BC,CF,B@BFE@EFCCF,6CE,,66EFGCFE8@6F76C@F@C@FF6F<E@CFEG@,9<FGGGGFE,C<<,A:B@FEGGG@E7=FGEE@9EEFE,E<AFGAAFF;=BEG7EDFF=7FCCCFF:,4:+,,7=EEFEF,==AFDFGA=9DCC?83,86,7@8,07@CDDF,6?E?DFFD9FGFCFAC75C:+@60+*?B>F1+?13>AE@A95+2B+;6/)7==5<)**107=53*/2>((82@EEE)7((,.((1.3(((.1(,,84),4((((.64(,((((((.)50(),(((-((
@M04999:289:000000000-L3R54:1:1101:20641:5595 2:N:0:420
CGACTACTAGGGTATCTAATCCTGTTTGCTCCCCACGCTTTCGCATCTCAGCGTCAGTATCTGTCCAGAAGGCCGCCTTCGCCACCGGTATTCCTCCACATCTCTACGCATTTCACCGCTACACGTGGAATTCTACCTTCCTCTACAATACTCCAGATAACCAGTTTTAAGTGCAATTCCCAGGTTGAGCCCGGGGCTTTCACACCTAACTTAATTATCCGCCTACATGCCCTTTACGCCCAGTCATTCCGATTAACGCTCGCACCCTCCGTATTCCCGCGGCTGCTGGCACGGAGTTAGC
+
CCCCCGGGGGGGGGGGGGGGGGFGGGFGGGGGGGGGGDFGGGGGGGGGGGFGGGGGGGCGGGGGGGGGGGGGGGGGGGGGGGGGGGGGGGGGGGGGGGGGGGFGGGGGDGGGGGGGGGGGGGGGGGGGGFFGGGGGGGFFFGGGGGGEAGGGGGGGFDGFFFFGDD:DFGGFGGGGFFFGGGGGGGG?CGFFGGGGGGGGFFFAFEFFFFFFFAFFFFFFFD@FFBEFFF;3:BBFFFDB9;@834<9?EF?D;<663@DFBBF>FF<4(4,3:?)6<(((,241:4??BFBB1((,4)64
@M04999:289:000000000-L3R54:1:1101:21760:5604 2:N:0:420
ATTGACTACCAGGGTATCTAATCCTGTTCGCTACCCATGCTTTCGAACCTCAGCGTCAGTTACAGACCAGAGAGCCGCCCTCGCCACTGGTGTTCTTCCATATATCTACGCATTCCACCGCTACACATGGAGTTCCACTCTCCTCTTCTGCACTCAAGAAAAACAGTTTCAGCTGCACTTCCCCGGTTAAGCCGAGGGCTTTCACAGCTGACTTGTTCTCCCGCCTGCGTTCGCTTTACGCCCAATAAATCCGGACAACGCTTGCCACCTACGTATTACCGCGGCTGCTGGCACGTAGTT
+
CCCCCGGGGGGGGGGGGGGGGGGGGGGGGGGGGGGGGGGGGGGGGGGGGGGGGGGGGGGGGGGGGGGGGGGGGGGGGGDGGGGGGGGGGGGGGGGGGGGGGGGGGGGGGGGGGGGGGGGGGGGGGGGGGGGGGGGGGGGGGGGGGGGGGGGGGFGGGGGGGGGGGGGGGGGGGGGGFGFGGGGGGGGGGGGGGGGGGGGGFFFFFFFFEFFFEFFFFFFE4B@FFFFF9?FFFF;F<FFF@;@FF;EFCFFFFFFFF<099??:BBF?FFFFFFFB2494?BB>FB>:?B>BFB<?<B?A
@M04999:289:000000000-L3R54:1:1101:16363:5626 2:N:0:420
CACGGGTATCTAATCCTGTTTGCTCCCCACGCTTTCGCATCTCAGCGTCAGTATCTGTCCAGAAGGCCGCCTTCGCCACCGGTATTCCTCCACATCTCTACGCATTTCACCGCTACACGTGGAATTCTACCTTCCTCTACAATACTCCAGATAACCAGTTTTAAGTGCAATTCCCAGGTTGAGCCCGGGGCTTTCACACCTAACTTAATTATCCGCCTACATGCCCTTTACGCCCAGTCATTCCAATTAACGCTCGCACCCTCCGTATTACCGCGGCTGCTGGCACGGAGTTAGCCGGTGC
+
CCCCCGGGGGGGGGGGGGGGGGGGGGGGGGGGGGGGDGGGGGGGGGGGGGGGGGGGGGGGGGGGGFGGGGGGGGGGGGGGGGGDGGGGGGGGGGGGGGGGGGGGGGGGGGGGGGGGGGGGGGGGGGGGGGGGGGGGGGGGGGGGGGGGGGGGGGGGFGDFGFGGGGGGGGGGGGGGFGFGGGGGGGGGGGGEEGGFDFGGFFFFFFFFFFFEEFFFFFEBFFFFFFFBFFEFFFFF<;EFFEEFFFEEEFEF>;?BF>F>B<B0(,42:>DA:99099BB??:BFBFF>FFBAA>B004>0
@M04999:289:000000000-L3R54:1:1101:10924:5672 2:N:0:420
GCGCGGACTACTAGGGTATCTAATCCTGTTCGCTCCCCACGCTTTCGTCCATCAGCGTCAATCGGTATTTAGTAACCTGCCTTCGCAATCGGGGTTCTGTGTAATATCTATGCATTTCACCGCTACACTACACATTCCAGCTACTTCAATACTATTCAAGATTAACAGTATCAACGGCAGTTCTACAGTTAAGCTGCAGGTTTTCACCGCTGACTTATCAACCCGCCTACGGACCCTTTAAACCCAATAAATCCGGATAACGCTCGCATCCTCCGTATTACCTCGGCTGCTGGCACGGAGT
+
@CCCCDEECFCFEFCDGGGGCEFFGGGGFGGGGGFGFGF:EFCFFFEGGGGGGGGCGGGGCFGGGGGGGGGGGCGGGGGGGFGGGE:FFGGGEGGGGFGF<FEFEFFFFGGFGGFFFGF;FEGGGGFGGGDFGGGGGGGGGGGGGGGGEAFGFFEFGGFGGFFGGGGGFGCFGAFEEGFGGFGGGGGGGGGGGGGGG>D>6AFFFFFFDFF=AFFCE+BE@B:@@>BF?FD?D@@D13)@E<<1;@6@3@CEFF;978?A<?>:?>6>1>(4A7>6?0(64<)),2269BB?7013?90((
@M04999:289:000000000-L3R54:1:1101:27036:5702 2:N:0:420
TGACTACCCGGGTATCTAATCCTGTTCGCTACCCATGCTTTCGAACCTCAGCGTCAGTTACAGACCAGAGAGCCGCCTTCGCCACTGGTGTTCTTCCATATATCTACGCATTCCACCGCTACACATGGAGTTCCACTCTCCTCTTCTGCACTCAAGAAAAACAGTTTCAGCTGCACTTCCCCGGTTAAGCCGAGGGCTTTCACAGCTGACTTGTTCTCCCGCCTGCTTTCGCTTTACGCCCAATAAATCCGGACAACGCTTGCCACCTACGTATTACCGCGGCTGCTGGCACGTAGTTAGC
+
CCCCCGFGFFDGGGGGGGGGGGGGGGFGDGEGGGGGGGGGEGGFFGCFFEF8FGGGGGGGGGG<FCEF8@GGGGGGGGGGGDCEGFFEFGEEEGGFGE9FDEEGFGGGGGEGGGGGFGGGGG9FGGGGFCGGGGCGGFGGGGFGGDFGGGGGGGFFGFGGCEGGGGGGGFGFGGGGFGF+=8D6CGGGGGGGDDCCDGGGFFFFFFFFFBF53BF8<FFF4@BFDF(79>2;F@;632;D9?<@33)7?;311(46?9;BBB??9<?F>:(454>AA<:9B916>?DF(4<?B?0(,65A4
@M04999:289:000000000-L3R54:1:1101:13080:5712 2:N:0:420
ATAGACTACCCGGGTATCTAATCCTGTTTGCTCCCCACGCTTTCGCATCTCAGCGTCAGTATCTGTCCAGAAGGCCGCCTTCGCCACCGGTATTCCTCCACATCTCTACGCATTTCACCGCTACACGTGGAATTCTACCTTCCTCTACAATACTCCAGATAACCAGTTTTAAGTGCAATTCCCAGGTTGAGCCCGGGGCTTTCACACCTAACTTAATTATCCGCCTACATGCCCTTTACGCCCAGTCATTCCGATTAACGCTCGCACCCTCCGTATTACCGCGGCTGCTGTCACGGAGTT
+
CCCCCGGGGGGGGGGGGGGGGGGGGGGGGGGGGGGGGGDGGGGGGGGGGGGGGGGGGGGGGGGGGGGGGGGGGGGGGGGGGGGGGGGGGGGGGGGGGGGGGGGGGGGGGGGGGGGGGGGGGGGGGGGGGGGGGGGGGGGGGGGGGGGGGGDGGFGGGGGGGGGGGGFGGGGGGGGGFGFFGDFGGGGGGGGGGGGGGGGDF9BFFFFFDFEDCFFFEAFFFEFFFFFFFFFFFFFFFFFBFF;?<FFFFCFE@?FDFFF66:?6>B>9<<?8><B?><B63992236?BF))4<?-(3:B
@M04999:289:000000000-L3R54:1:1101:22275:5744 2:N:0:420
GACTACTCGGGTATCTAATCCTGTTCGCTCCCCACGCTTTCGTCCATCAGCGTCAATCGGTATTTAGTAACCTGCCTTCGCAATCGGGGTTCTGTGTAATATCTATGCATTTCACCGCTACACTACACATTCCAGCTACTTCAATACTATTCAAGATTAACAGTATCAACGGCAGTTCTACAGTTAAGCTGCAGGTTGTCACCGCTGACTTATCAACCCGCCTACGGACCCTTTAAACCCAATAAATCCGGATAACGCTCGCATCCTCCGTATTACCGCGGCTGCTGGCACGGAGTTAGCC
+
CCCCCGGFGGGGGGGGGGGGGGGGGGGGGGGGGGGGGGGGGGFGGGGGGGGGGGGGGGGGGGGGGGGGGGGGGGGGGGGGGGGGGGGGGGGGGGGGGGGGGGGGGGGGGGGGGGGGGDGGGGGGGGGGGGGGGGGGGGGGGGGFGGGGGGGGGGGGGGGGGGGFGGGGFGGGGGGEDGFGGGGGGGGFFGGCGGGGGFGGFFFEEDBDF*;ACFCFFF*5@A@DDFFFFBD@BEEFEFFD@63@AFFFE66;@047?02129><673<1(((8:):),9B4196:408:?F?031:4A>F7
@M04999:289:000000000-L3R54:1:1101:21888:5872 2:N:0:420
GGCAAGACTACTAGGGTATCTAATCCTGTTCGCTCCCCACGCTTTCGTCCATCAGCGTCAATCGGTATTTAGTAACCTGCCTTCGCAATCGGGGTTCTGTGTAATATCTATGGATTTCACCGCTACACTACACATTCCAGCTACTTCAATACTATTCAAGATTAACAGTATCAACGGCAGTTCTACAGTTAAGCTGCAGGTTTTCACCGCTGACTAATCAACCCGCCTACGGACCCTTTAAACCAAATAAATCCGGATAACGCTCGCATCCTCCGTATTACCGAGGCTGCTGGCACGGAGG
+
CC<CCFFFGGGGFGGGGGGGGGG9FFFFGGGGGCFGFGGGGDGGFGEECEGFEFD@@FGDGGGGGGGCFGGGGGGGGGFFFFFGFGGEFGFDEFGGGGGFEFGFAFGGGGGC8AFGGFGGGGDCFGGGFEFGGDGGAECF8FDGGFEGGFGFGGDDEFCGADE9FGGGGGGFFDFGFD5=F9DGGGDFGCGGGGGGGGGGAFF5;CFFF=A=ACF+:F494>BDFBAFDF=@2@@53:8@CEFF(327C>1.5=6906;EEDF@DF;>(7>>A<;1273AB21(2(1,3()5068,8021(
@M04999:289:000000000-L3R54:1:1101:11744:5883 2:N:0:420
TGACTACAGGGGTATCTAATCCTGTTTGCTCCCCACGCTTTCGCATCTCAGCGTCAGTATCTGTCCAGAAGGCCGCCTTCGCCACCGGTATTCCTCCACATCTCTACGCATTTCACCGCTACACGTGGAATTCTACCTTCCTCTACAATACTCCAGATAACCAGTTTTAAGTGCAATTCCCAGGTTGAGCCCGGGGCTTTCACACCTAACTTAATTATCCGCCTACATGCCCTTTACGCCCAGTCATTCCGATTAACGCTCGCACCCTCCGTCTTACCGCGGCTGCTGGCACGGAGTTAGC
+
CCCCCGGGGGGGGGGGGGGGGGGGGGGGGGGGGGGGGGGGGGGGGGGGGGGGGGGGGGGGGGGGGGGGGGGGGGGGGGGGGGGGGGGGGGGGGGGGGGGGGGGGGGGGGGGGGGGGGGGGGGGGGGGGGGGFGGGGGGGGGGGGGGGGGGGGGGGGGGFFGGGGGGGGGFGGGGGGFGFGGGFDDFFGGGGGGGGGGG7FFFFFFFFFFFFFFFFFFFFCFFFFFFFFFFFFFDEEEDFFFDF@E<CCFFF@FD<CE@FFF;FFFFFBFFF?(3:BFFFF96B93:?F:???F6223,:A6
@M04999:289:000000000-L3R54:1:1101:18630:5899 2:N:0:420
GGACTACCGGGGTATCTAATCCTGTTCGCTCCCCACGCTTTCGTCCATCAGCGTCAATCGGTATTTAGTAACCTGCCTTCGCAATCGGGGTTCTGTGTAATATCTATGCATTTCACCGCTACACTACACATTCCAGCTACTTCAATACTATTCAAGATTAACAGTATCAACGGCAGTTCTACAGTTAAGCTGCAGGTTTTCACCGCTGACTTATCAACCCGCCTACGGACCCTTTAAACCCAATAAATCCGGATAACGCTCGCATCCTCCGTATTACCGCGGCTGCTGGCACGGAGTTAGC
+
CCCCCGGGGGGGGGGGGGGGGGGGGGGGGGGGGGGGGGGGGGGGGGGGGGGGGGGGGGGFEGGGGGGGGGGGGGGGGGGGGGGGGGGGGGGGGGGGGGGGGGGGGGGGGGGGGGGGGGGGGGGGGGGGGGGGGGFGGGGGGGGGGGGGGGGGGGGGGGGGGGGGGGGGGGGGEGGGFGFDGGGGGGGGGGGGGGGGGGGGFFFFFFFEFFFFFFFFEFAA>=>D?DFFFFFDFF33<<EFF?D@FEEFFE@FF@FEE?>FFFFF29B2<BF:138<A4(37;>69<))2145:(,4<:D>5
@M04999:289:000000000-L3R54:1:1101:15874:5911 2:N:0:420
CCGACTACCCGGGTATCTAATCCTGTTCGCTACCCATGCTTTCGAACCTCAGCGTCAGTTACAGACCAGAGAGCCGCCTTCGCCACTGGTGTTCTTCCATATATCTACGCATTCCACCGCTACACATGGAGTTCCACTCTCCTCTTCTGCACTCAAGAAAAACAGTTTCAGCTGCACTTCCCCGGTTAAGCCGAGGGCTTTCACAGCTGACTTGTTCTCCCGCCTGCGTTCGCTTTACGCCCAATAAATCCGGACAACGCTTGCCACCTACGTATTACCGCGGCTGCTGGCACGTAGTT
+
CCCCCGGGGGGGGGGGGGGGGGGGGGGGGGGGGGGGGGGGGGGGGGGGGGGGGGGGGGGGGGGGGGGGGGGGGGGGGGGGGGGGGGGGGFGGGGGGGGGGGGGGGGGGGGGGFGGGGGGGGGGGGGGGGFGGGGGGGGGGGGGGGGGGGGGGGGGGGGGGGGGGGGGGGGGGGFGGFGFGGGGGGGGGGGGGGGGGGGGGFFFFFFFFFFFFFFFFFFFFFFFFFFF@D?DFFFDFFFFFF9@?@FAAAB2941>>BFFFFFFFBAFBFFFF:<<BFFBFB>FFF>:0?FFFFFFF:,)
@M04999:289:000000000-L3R54:1:1101:21647:5920 2:N:0:420
TGACTACTGGGGTATCTAATCCTGTTCGCTACCCATGCTTTCGAACCTCAGCGTCAGTTACAGACCAGAGAGCCGCCTTCGCCACTGGTGTTCTTCCATATATCTACGCATTCCACCGCTACACATGGAGTTCCACTCTCCTCTTCTGCACTCAAGAAAAACAGTTTCAGCTGCACTTCCCCGGTTAAGCCGAGGGCTTTCACAGCTGACTTGTTCTCCCGCCTGCGTTCGCTTTACGCCCAATAAATCCGGACAACGCTTGCCACCTACGTATTACCGCGGCTGCTGGCACGTAGTTAGC
+
CCCCCGGGGGGGGGGGGGGGGGGGGGGGGGGGGGGGGGGGGGGGGGGGGGGGGGGGGGGGGGGGGGFGGGGGGGFGGGGGGGGGGGGGGGGGGGGGGGFGGGFFFEGGGGGGGGGGGGGGGGGGGFGFGGGDGGGGGGGGGGGGFFGGGGGGGGGGFGGGGGGGGGGEGCFGGGGFFGFGGGGCEGGGGGGGGGGGGGGGFFFFFFFFFDFEFFFFACFFEBF>FF@FF<?@FFFFEFFF0123;@CEC;>FF;>F0(4:B?FB<217BFF<?A>AFABFF>>>9?FFFFF7<4:??)6-.
@M04999:289:000000000-L3R54:1:1101:24883:5940 2:N:0:420
GGGACTACCCGGGTATCTAATCCTGTTCGCTCCCCACGCTTTCGTCCATCAGCGTCAATCGGTATTTAGTAACCTGCCTTCGCAATCGGGGTTCTGTGTAATATCTATGCATTTCACCGCTACACTACACATTCCAGCTACTTCAATACTATTCAAGATTAACAGTATCAACGGCAGTTCTACAGTTAAGCTGCAGGTTTTCACCGCTGACTTATCAACCCGCCTACGGACCCTTTAAACCCAATAAATCCGGATAACGCTCGCATCCTCCGTATTACCGCGGCTGCTGGCACGGAGTT
+
CCCCCGGGGGGGGGGGGGGGGGGGGGGGGGGGGGGGGGGGGGGGGGGGGGGGGGGGGGGGGGGDGGGGFGGGGGGGGGGGGGGGGGGGGGGGGGGGGGGGGGGGGGGGGGGGGGGGGGGGGGGGGGGGGGGGGGGGGGGGGGGGGGGGGGGGGGGGGFGGGGGGGGFCGAEGGGGGFFFGFGGCDGGGGAFFGFGGGGGGFFFFFEFFFFFFFFFF?EFFEF9@?@F@F@FFFF@E6?EFFFFF@6;<EE;03;@DE<@FBBB9(437<7BFFB04)-91;>>>>9:??????660967
@M04999:289:000000000-L3R54:1:1101:10149:5979 2:N:0:420
TAGGGACTACCAGGGTATCTAATCCTGTTTGCTCCCCACGCTTTCGCATCTCAGCGTCAGTATCTGTCCAGAAGGCCGCCTTCGCCACCGGTATTCCTCCACATCTCTACGCATTTCACCGCTACACGTGGAATTCTACCTTCCTCTACAATACTCCAGATAACCAGTTTTAAGTGCAATTCCCAGGTTGAGCCCGGGGCTTTCACACCTAACTTAATTATCCGCCTACATGCCCTTTACGCCCAGTCATTCCGATTAACGCTCGCACCCTCCGTATTACCGCGGCTGCTGGCACGGGGTT
+
CCCCCGGGGGGGGGGGGGGGGGGGGGGGGGGGGGGGGGGGGGGGGGGGGGGGGGGGGGGGGGGGGGGGGGGGGGGGGGGGGGGGGGGGGGGGGGGGGGGGGGGGGGGGGGGGGGGGGGGGGGGGGGGGGGGGGGGGGGGGGGGGGGGGGGGGGGGFGGGGGGGGGGGDFFGGGGGGFGFGGGGGGGGGGGGDFEGGGGCDDFFFFFFFFFFFFAAFEFFE:EE>FFFFFFFFFF@EDFEF?<FFF;3=EEFFE;<0<FFFF6017>;BFFFF<;:1::2<<11;FF>>?B>>B04<6(43-
@M04999:289:000000000-L3R54:1:1101:24799:5992 2:N:0:420
CGGACTACACGGGTATCTAATCCTGTTTGCTCCCCACGCTTTCGCATCTCAGCGTCAGTATCTGTCCAGAAGGCCGCCTTCGCCACCGGTATTCCTCCACATCTCTACGCATTTCACCGCTACACGTGGAATTCTACCTTCCTCTACAATACTCCAGATAACCAGTTTTAAGTGCAATTCCCAGGTTGAGCCCGGGGCTTTCACACCTAACTTAATTATCCGCCTACATGCCCTTTACTCCCAGTCATTCCGATTAACGCTCTCACCCTCCGTATTACCGCGGCTGCTGGCACGGAGTT
+
CCC,BCFGFFCF@@FFFGGGDCFFFGGGGGGGD@CGGGGGGFGDC,FFGGGFFGGGFEF<FGGGGFCFFCEGFCFEFEEGG7F:FGGGD=CFA?FFFFCEGEFCFF9FFCFGGGGGGGGGECGDFGGFG@,A:FG9FGGFGGGG8FGGDFDGGGFGC9D9DFCF>=@DCF=96=DFDGFGGCFC>@@FCEECFG*0*/C>AAAFAA59<=BCEFFA5FCEFD=265B=:<EEDE;E)))356=)/4;?C<?;((664>?16<(82)314:<96(37A<2:9B63((44722,3(,(312
@M04999:289:000000000-L3R54:1:1101:8391:5998 2:N:0:420
GACTACTAGGGTATCTAATCCTGTTCGCTCCCCACGCTTTCGTCCATCAGCGTCAATCGGTATTTAGTAACCTGCCTTCGCAATCGGGGTTCTGTGTAGTATCTATGCATTTCACCGCTACACTACACATTCCAGCTACTTCAATACTATTCAAGATTAACAGTATCAACGGCAGTTCTACAGTTAAGCTGCAGGTTTTCACCGCTGACTTATCAACCCGCCTACGGACCCTTTAAACCCAATAAATCCGGATAACGCTCGCATCCTCCGTATTACCGCGGCTGCTGGCACGGAGTTAGCC
+
CCCCCGGFGGGEEFGGGGGGGFGCFGGGCGGGGGGGGFCFFGGGGGGGGGGGGGEGGGGGGGFFGGGGGGGGGGGGGGGGGGGGGGD@CGGGGFGGFFEEFGGGGGGGGFGGGGGGGGGGGFFGGGGGGGGGGGGGFGGGGGGGFGGGGCGFFGGGCFGGGAGDFCGGGGEGGGDDFGFGGGGGGGG9FGGGGFGGGCFGFFFFFFFFFFFFEFFFFFDFFFFFDF@=@@FF734?6>BD;08@ECCF@F>12?AEF>@@39>:>?>A06:3<0AFF(279BF910471(8<BF;B04AA4
@M04999:289:000000000-L3R54:1:1101:13807:6002 2:N:0:420
GTGGGGACTACCGGGGTATCTAATCCTGTTTGCTCCCCACGCTTTCGCATCTCAGCGTCAGTATCTGTCCAGAAGGCCGCCTTCGCCACCGGTATTCCTCCACATCTCTACGCATTTCACCGCTACACGTGGAATTCTACCTTCCTCTACAATACTCCAGATAACCAGTTTTAAGTGCAATTCCCAGGTTGAGCCCGGGGCTTTCACACCTAACTTAATTATCCGCCTACATGCCCTTTACGCCCAGTCATTCCGATTAACGCTCGCACCCTCCGTATTACCGCGGCTGCTGGCACGGAGT
+
CCCCCGGGFGGGGGGGG;FGGGFFGGGFGGGGGGGGFEGGGGGFCFFGF@FFFGGGEFEEFGGGGGGGGGGFGDGGGGGGGECGDCGGGGGEGGEEFGGFGGGGGGDGG9FGGDGGCFEFGGGGGGGGGEEGGCGGGGFGGGGGGGGGGGGEFCGFGGGGGFFGGFDFGFEGFCGFEGCGFGGFGGG>??@CGGFFGGGGFD);AFFFF?F2>FFFFAFEFCCF<;D?DFFFEE;=;=;FEFD09@@@?D9<44?B0(8<A?1<2699>FBF:BFB:B:)54-(--(14::)(4:?F;0;-
@M04999:289:000000000-L3R54:1:1101:22421:6026 2:N:0:420
AGTGACTACCAGGGTATCTAATCCTGTTCGCTACCCATGCTTTCGAACCTCAGCGTCAGTTACAGACCAGAGAGCCGCCTTCGCCACTGGTGCTCTTCCATATATCTACGCATTCCACCGCTACACATGGAGTTCCACTCTCCTCTTCTGCACTCAAGAAAAACAGTTTCAGCTGCACTTCCCCGGTTAAGCCGAGGGCTTTCACAGCTGACTTGTTCTCCCGTCTGCGTTCGCTTTACGCCCAATAAATCCGGACAACGCTTGCCACCTACGTATTACCGCGGCTGCTGGCACGTAGTT
+
CCCCCGGGGGGGGGGGGGGGGGGGGGGGGGGGGGGGGGGGGGGGGGGGGGGGGGGGGGGGGGGGGGGGGGGGGGGGGGGGGGGGGGGGGGGGGGGGGGGGGGGGFGGGFGGGGGGGGGGGGGGGGGGGGGGGGGGGGGGGCFGGGGGGGGGGGDGGGGGFGGGGGGGGGGGGGGGGFGFGGGGGGGGGGGGGGGDGGGGGFFFFFFFFFFEFFFFFEFFFFFFB@BFFFFFFFFFFDCEF099DFDFFFFFE@BFFBFBBBFFFFFFFFFFFFF?9>DFAFBFBF>FBF?FFF>28368>
@M04999:289:000000000-L3R54:1:1101:16231:6037 2:N:0:420
CGACTACAGGGGTATCTAATCCTGTTTGCTCCCCACGCTTTCGCATCTCAGCGTCAGTATCTGTCCAGAAGGCCGCCTTCGCCACCGGTATTCCTCCACATCTCTACGCATTTCACCGCTACACGTGGAATTCTACCTTCCTCTACAATACTCCAGATAACCAGTTTTAAGTGCAATTCCCAGGTTGAGCCCGGGGCTTTCACACCTAACTTAATTATCCGCCTACATGCCCTTTACGCCCAGTCATTCCGATTAACGCTCGCACCCTCCGTATTACCGCGGCTGCTGGCACGGAGTTAGC
+
CCCCCGGGGGGGGGGGGGGGGGGGGGGGGGGGGGGGGGGGGGGGGGGGGGGGGGGGGGGGGGGGGGGGGGGGGGGGGGGGGGGGGGGGGGGGGGGGGGGGGGGGGGGGGGGGGGGGGGGGGGGGGGGGGGGGGGGGGGGGGGGGGGGGGGGGGGGGFGGGGGGGFGGGGGGGGGGGFGFGGGGGGGGGGGGGGDEDGGFGFFFFFFFFFFFFFFFFEFFFFFFFFFFFEEBDF;EEFFFF6??EEFECFFFDFFFFFFFBFFF>FFFB?FFF6:2AB<?>16>BFBBFFB7<:(46:?BD6
@M04999:289:000000000-L3R54:1:1101:22179:6058 2:N:0:420
GACGACTACACGGGTATCTAATCCTGTTTGCTCCCCACGCTTTCGCATCTCAGCGTCAGTATCTGTCCAGAAGGCCGCCTTCGCCACCGGTATTCCTCCACATCTCTACGCATTTCACCGCTACACGTGGAATTCTACCTTCCTCTACAATACTCCAGATAACCAGTTTTAAGTGCAATTCCCAGGTTGAGCCCGGGGCTTTCACACCTAACTTAATTATCCGCCTACATGCCCTTTACGCCCAGTCATTCCGATTAACGCTCGCACCCTCCGTATTACCGCGGCTGCTGGCACGGAGTT
+
CCCCCGGGGGGGGGGGGGGGGGGGGGGGGGGGGGGGGGGGGGGGGGGGGGGGGGGGGGGGGGGGGGGGGGGGGGGGGGGGGGGGGGGGGGGGGGGGGGGGGGGGGGGGGGGDGGGGGGGGGGGGGGDGGGGGGGGGGGGGGGGGGGGGGGGGGGGGGGGGGGGGGGGGGGGGFGGGFGFGGGGGGCDCFGGGGGGGDGGGFFFFFFFFFF=BEFFFFFFFFF?D>(:@FEFFFFEFEEFFFFFDD;<ECEFFEDFFFFF?FF0046(22?BFF??F:)-<?0>>F>>F?F:B?2(((((.
@M04999:289:000000000-L3R54:1:1101:19431:6062 2:N:0:420
AGGAGACTACCGGGGTATCTAATCCTGTTCGCTACCCATGCTTTCGAACCTCAGCGTCAGTTACAGACCAGAGAGCCGCCTTCACCACTGGTGTTCTTCCATATATCTACGCATTCCACCGCTACACATGGAGTTCCACTCTCCTCTTCTGCACTCAAGAAAAACAGTTTCAGCTGCACTTCCCCGGTTAAGCCGAGGGCTTTCACAGCTGACTTGTTCTCCCGCCTGCGTTCGCTTTACGCCCAATAAATCCGGACAACGCTTGCCACCTACGTATTACCGCGGCTGCTGGCACGTAGTT
+
CCCCCGGGGGGGGGGGGGGGGGGGGGGGGGGGGGGGGGGGGGFGGGGGGGGGFGGGGGGGFFGGGGGGGGGGGFGGGGGGGGGGGGGGGGGGGGGGGGGGGGGGGGGGGGGGGGGGGGGGGGGGGGGGGGGGGGGGGGGGGGGGGGGFFGGGGGGFGGGGG?FGGGGGGCGGGGGGFGFGGGGGGGGGGGFFGGGDDGGGFFFFFFFFFFEEFFFFFFFEFFFFFF<1?3(/;DFD@?4+2?9BFFFF>)6ABF>FF6:?>BFBB??9??<.202)42>><2396(-(::2,48<0(.(,)
@M04999:289:000000000-L3R54:1:1101:27772:6140 2:N:0:420
TCCTCACGTTTTCTCTCAATCTGATCTCTCCCCTCTCCTTTGTGCCTCCGCGTCCATTCTCGTGTTTGATCCCCCATCCTCCCATCCTAATCCTCTCACTCTATCCCGATTTCCGCCCTCCCATCCGGCGTTCTCCTTGCTTTTCTACCATTCTACCTCCCCATCTCCAGATGCACTTTCCCTTTCCCCCCTCACTCATACACACCTCATCACCCTTTCCCCCGCTTCCCCTAGGCCGCCTACAGTTGCCTTCTCCTGTCGTCCACTGCCCCCTCACGCCACCTTCCCACCTCACAACCCC
+
-8,A,CD8,,,66,;6,=,=,;;-,,,C@,6,8,,6;,;,;,;,,<,6,+,+8++,<,,<,,,,;,6,,<,,:9@+,,9,,:,4,,4,6,,@,5A54,,,99,,9,9,,+,955,?:+@8++,,49++++846+,7,,7>,4,@E3,,@,,,@,,,3,,,66@,,+,,,,,,,7+,++0+2++24<,33++*@,:++*++49**3***0***13;*)*+*3((/(((/)(/((((((((0(((().)./)))/)))),-)((-(-,)))((((443:(.((((4)(((),,((,,),((41
@M04999:289:000000000-L3R54:1:1101:14671:6151 2:N:0:420
TAGACTACCAGGGTATCTAATCCTGTTTGCTCCCCACGCTTTCGCATCTCAGCGTCAGTATCTGTCCAGAAGGCCGCCTTCGCCACCGGTATTCCTCCACATCTCTACGCATTTCACCGCTACACGTGGAATTCTACCTTCCTCTACAATACTCCAGATAACCAGTTTTAAGTGCAATTCCCAGGTTGAGCCCGGGGCTTTCACACCTAACTTAATTATCCGCCTACATGCCCTTTACGCCCAGTCATTCCGATTAACGCTCGCACCCTCCGTATTACCGCGGCTGCGGGCACGGAGTT
+
CCCCCGGGGGGGGGGGGGGGGGGGGGGGGGGGGGGGGGGGGGGGGC@FGGGGGGGGGGGGGGGGGGGGGGGGGGGGGGGGGGGGFGFFGGGGGGGGGGGGGGGGGGGGGGGGGGGGGGGGGGGGGGEGGGGGGGGGGFGGGGGGGGGFGGGGGGGGGGGGGG?GGGGGGFGFFFFFFGFGG8DGGGGGGGGGGEGGGGGGFF6>>FEFE=BEFFFFCFFFFFFFFFFFFCEEFEFFFFFFFFFDFFFFFCC@@0(6?E?63:9;9B9:3?FFF:BBAFA:99B1;>?(16>B:?2((-,
@M04999:289:000000000-L3R54:1:1101:19319:6154 2:N:0:420
AGGGACTACAGGGGTATCTAATCCTGTTTGCTACCCACGCTTTCGAGCATGAACGTCAGTGTTATCCCAGGAGGCTGCCTTCGCCATCGGTATTCCTCCACATCTCTACGCATTTCACTGCTACACGTGGAATTCTACCTCCCTCTGACACACTCTAGTTTGACAGTTTCAAATGCACGTCCCAAGTTGAGCTCGGGGATTTCACATCTGACTTATCTAACCGTCTGCGCTCGCTTTACGCCCAGTAATTCCGATTAACGCTCGCACCCTACGTATTACCGCGGCTGCTGGCACGTAGTT
+
CCCCCGGGGGGGGGGGGGGGGGGGGGGGGGGGGGGGGGGGGGGGGGGGGGGGGGGGGGGGGGGGGGGGGGGGGGGGGGGGGGGGGGGGGGGGGGGGGGGGGGGGGGGGGGGGGGGGGGGGGGGGGGGGGGGGGGGGGGGGGGGGGGGGGGGGGGGGGGGGGGGGGGGGGGDGGGGGFGFGGGGGFGGGGGGGCGDCDDDGFFFFFFFFF5AEFFFFFFF5CDFFFFDFFFBFFFD>BEEFF9>@F;<CC7CFE0;DFEEFFFFFFBF>F:?:?:)<B9>A069017>0).4?15(,4846
@M04999:289:000000000-L3R54:1:1101:14049:6169 2:N:0:420
GCAGACTACCGGGGTATCTAATCCTGTTCGCTCCCCACGCTTTCGTCCATCAGCGTCAATCGGTATTTAGTAACCTGCCTTCGCAATCGGGGTTCTGTGTAATATCTATGCATTTCACCGCTACACTACACATTCCAGCTACTTCAATACTATTCAAGATTAACAGTATCAACGGCAGTTCTACAGTTAAGCTGCAGGTTTTCACCGCTGACTTATCAACCCGCCTACGGACCCTTTAAACCCAATAAATCCGGATAACGCTCGCATCCTCCGTATTACCGCGGCTGCTGGCACGGAGTT
+
C9@CCFGGGGGGGGGGGGGGFFGGGGGGGGGGGGGGGGGGGGGGGGGGGGGGGGDFEGGGGGGGGGGGGFFFGGGGGGGGGGGGGGEGGGGGF:FGGGGFGFGGGGGGGGGGGGGGGGGGDGGGGGGGGGGFGGGGGDGGAFGFGGGGGGG8F8=FGDCFGF=EFFGFGGGFCEGGFD6DGFGGGGGGGGGGGGGGGGGGFFFFFFFBBB>=BFAFEFFDFA9>>DDDD>(7;;;@)7?AEDFF;@F3>ECE@6(:;)8<0:0469?604>06((484:4(9>(44202>20<>:029B?
@M04999:289:000000000-L3R54:1:1101:22242:6222 2:N:0:420
GACTACTCGGGTATCTAATCCTGTTCGCTCCCCACGCTTTCGTCCATCAGCGTCAATCGGTATTTAGTAACCTGCCTTCGCAATCGGGGTTCTGTGTAATATCTATGCATTTCACCGCTACACTACACATTCCAGCTACTTCAATACTATTCAAGATTAACAGTATCAACGGCAGTTCTACAGTTAAGCTGCAGGTTCTCACCGCTGACTTATCAACCCGCCTACGGACCCTTTAAACCCAATAAATCCGGATAACGCTCGCATCCTCCGTATTACCGCGGCTGCTGGCACGGAGTTAGCC
+
CCCCCGGGGGGGGGGGGGGGGGGGGGGGGGGGGGGDEGGGGGGGGGGGFGGGGGEFGGGEGGGGGGCGGGGGGGGGGGGGGG:FGGGGGGGGGGGGGGFFDFGGGGGDFFFGGEGGGGGGGGGGGFGGGGGGGFFGFGGGCGGGGGGGGGGGGGGDG8DGGGGEGFF:=FGDGGGFFGFGGGGGGCGGA:,9<E6CGGFGFFFFF@5>CFFFFFFFFF>AFFFFF??=@@>:@FECE<@EF1@)7;?C;@>;0(7E<BFFB;;?0:BFFB<BF>B2AB>6627B:?F08:?F4(4:8<<B:
@M04999:289:000000000-L3R54:1:1101:16819:6231 2:N:0:420
TGTGGACTACTGGGGTATCTAATCCTGTTCGCTCCCCACGCTTTCGTCCATCAGCGTCAATCGGTATTTAGTAACCTGCCTTCGCAATCGGGGTTCTGTGTAATATCTATGCATTTCACCGCTACACTACACATTCCAGCTACTTCAATACTATTCAAGATTAACAGTATCAACGGCAGTTCTACAGTTAAGCTGCAGGTTTTCACCGCTGACTTATCAACCCGCCTACGGACCCTTTAAACCCAATAAATCCGGATAACGCTCGCATCCTCCGTATTACCGCGGCTGCTGGCACGGAGTT
+
CCCCCGGGGGGGGGGGGGGGGGGGGGGGGGGGGGGGGGGGGGGGGGGGGGGGGGGGGGGGGGGGGGGGGGGFFGGGGGGGGGGGGGEGGGGGGGGGGGGGGGGGGGGGFGFGGGGGGGGGGGGGGGGGGGGGGGGGGGGGGGGGGGGGGGGGGGGGGGFFGGGCGGCFAFGFGGCEEGFGGGGGGGGGGGG,CFEF?DGFFFFFFFFEFFFAFFFFCFAEFFFBFFFDF@DFFFFFFFEFFEFFF;8434CEEFB;@;9;@BD?>BFFFFFBBFF:?FADF:90990184?>?2><791<<
@M04999:289:000000000-L3R54:1:1101:14008:6252 2:N:0:420
CGTGACTACCAGGGTATCTAATCCTGTTTGCTCCCCACGCTTTCGCATCTCAGCGTCAGTATCTGTCCAGAAGGCCGCCTTCGCCACCGGTATTCCTCCACATCTCTACGCATTTCACCGCTACACGTGGAATTCTCCCTTCCTCTACAATACTCCAGATAACCAGTTTTAAGTGCAATTCCCAGGTTGAGCCCGGGGCTTTCACCCCTAACTTAATTATCCGCCTACATCCCCTTTACTCCCTGTCATTCCGATTAACGCTCTCCCCCTCCGTATTCCCCCGGCTGCTGGCACGGCGTTG
+
CCCCCGGGGGGGGGFGFFFFGGDGGGGGGEGGGGGGGGGGGEFGGGGGGGGGG8FFGGCF<FGGGGFGGGGFGDGGEGEFE9CF7@C=FFFGGGGGGGCFGGFGFG9EGFGGGGGGGGGGGGGC:A+?<BC4C,CC,@ED=FD=BFAFCCF9D=ECCD,=,6E@6=AFAEGF=E+ED2??DGDEG?FG@C:@FFGD>C>7?FF++*3//57:CA*84B+/18(652(7(1*06?1@E))+1(16/6=3?C?EE(32739(.(-(5((--(4:380(5).4(-7(--((58(,()(,---((
@M04999:289:000000000-L3R54:1:1101:19581:6257 2:N:0:420
TCAGAGACTACATGGGTATCTAATCCTGTTCGCTCCCCACGCTTTCGTCCATCAGCGTCAATCGGTATTTAGTAACCTGCCTTCGCAATCGGGGTTCTGTGTAATATCTATGCACTTCACCGCTACACTACACATTCCAGCTACTTCAATACTATTCAAGATTAACAGTATCAACGGCAGTTCTACAGTTAAGCTGCAGGTTTTCACCGCTGACTTATTAACCCGCCTACGGACCCTTTAAACCCAATAAATCCGGATAACGCTCGCATCCTCCGTATTACCGCGGCTGCTGGCACGGCGT
+
CCCCCGGGGGGGGGGGGGGGGGGGGGGGGGGGGGGGGGGGGGGGGGGGGGGGGGGGGGGGGGGGCGGGGGGGGGGGGGGGGGGGGGGGGGGGGGGGGGGGFGGGFGGGGGGGGGGGGGGGGGGGGGGGGGGGGGGGGGGGGGGGGGGGGGGGGFGGGGGGGGGGEGGGGGGGGGGGBGFGGGGGGGGGGFGFGGGGGGGGFFFFFFFFDBFBFFFFFFFFFFFFBFB42>=D@FFFFF:6@EF;0;<@;<CFFFBB(;?E@FB@@1;6097?FFB?B?B<B<:09>>12?FFFB?DF9(23
@M04999:289:000000000-L3R54:1:1101:19362:6298 2:N:0:420
TGACTACTAGGGTATCTAATCCTGTTTGCTCCCCACGCTTTCGCGCCTCAGCGTCAGTTGTGAGCCAGATTGCCGCCTTCGCCACCGGTGTTCCTCCAAATATCTACGAATTTCACCTCTACACTTGGAATTCCACAATCCTCTCTCACACTCTAGTCTAAACGTATCAAATGCAGGTCCCAGGTTAAGCCCAGGAATTTCACATCTAACTATTCAAACCGCCTACGCGCCCTTTACGCCCAGTCATTCCGAGTAACGCTAGCCCCCTTCGTATTACCGCGGCTGCTGGCACGAAGTTAGC
+
CCCCCGGGGGGGGGGGGGGGGGGGGGGGGGGGGGGGGGGGGGEGGGGGGGGGGGGGGGGGGDGGGGGGGGGGGGGGGGGGGGGGGGGGGGGGGGGGGGGGGGGGGGGGGGGGGGGGGGGGGGGGGGGGGGGGGGGGGCGGGGGGGGGGGGGGGGFGGGGGGGGGGGGGGGGGGGGGFGFGGGGGGGGGGGGGGGFGGGGGFFFF65B>ACFFFFFFEFFFEFFFDFFFFFFFFFFFF0;B@D?@FFFFCE@FFFFFF;F?07?B1191:?<???:24<69>046>??)418B<?;?6AA<4
@M04999:289:000000000-L3R54:1:1101:12152:6319 2:N:0:420
GGGACTACTCGGGTATCTAATCCTGTTCGCTCCCCACGCTTTCGTCCATCAGCGTCAGTCGGTATTTAGTAACCTGCCTTCGCAATCGGGGTTCTGTGTAATATCTATGCATTTCACCGCTACACTACACATTCCAGCTACTTCAATACTATTCAAGATTAACAGTATCAACGGCAGTTCTACAGTTAAGCTGCAGGTTTTCACCGCTGACTTATCAACCCGCCTACGGACCCTTTAAACCCAATAAATCCGGATAACGCTCGCATCCTCCGTATTACCGCGGCTGCTGGCACGGAGTT
+
C@C@CFGGGGGGGGGGGGGGGGGGGGGFEGEGGGGGGCFGGGGGGGGGGGGFGGGGEGFGGGGGGGGGFFFGGGGEGGGGGGGGFGGF7FFGGGGGFGGFDG9EFFEGFGDGEGGGGGEGGGGCEGFGGGCEFDGCAEGDGGGGCFFGGGGGGGGGC,EAC,EFCEFGGGFGCEGEFFFGGGGGDDDAFAFFEF6FCCFFFFFFF5:B=5CE<BAC?EAD>)>A>>BF2@FBFFFE9?EFD1?06)7;CEFF1??<@E<@DF0(-:>?7A?B2?7?ADA6;29>FF?F::B2?10(3::
@M04999:289:000000000-L3R54:1:1101:10827:6341 2:N:0:420
GGTGACTACCCGGGTATCTAATCCTGTTCGCTCCCCACGCTTTCGTCCATCAGCGTCAATCGGTATTTAGTAACCTGCCTTCGCAATCGGGGTTCTGTGTAATATCTATGCATTTCACCGCTACACTACACATTCCAGCTACTTCAATACTATTCAAGATTAACAGTATCAACGGCAGTCCTACAGTTAAGCTGCAGGTTTTCACCGCTGACTTATCAACCCCCCTACGGACCCTTTAAACCAAATAAATCCGGATAACGCTCGCATCCCCCGTATTACCGCGGCTGCTGGCACGAAGTTT
+
CCCCC@FG@FFEGGEGGAFFFGG9EFGGFEGGGGFGDGGGGDCGGC,F@FFG9EEEEGDEGFEG8CFFGFGEFGGG=FFF9FDEF@:EAFC+C=EFF@FEF9EEBFF9FFGEEGCGFG9BFG+@?FGGFFF@FEFGFACG8DF=FDCDGGGGG;;8FF8E99ECDFG8ACFFGGGC5CF+=CC,,<DFGGG,7,7?+09CFFCFFABAFFB)9B89619:A5)829>2-5((,/=;@3<175(2,7434<EEB90(;)5((-8(40:;0((,3((42<<4(32(,(((.3(1()((-(--.
@M04999:289:000000000-L3R54:1:1101:8291:6355 2:N:0:420
GACTACCGGGGTATCTAATCCTGTTTGCTCCCCACGCTTTCGCATCTCAGCGTCAGTATCTGTCCAGAAGGCCGCCTTCGCCACCGGTATTCCTCCACATCTCTACGCATTTCACCGCTACACGTGGAATTCTACCTTCCTCTACAATACTCCAGATAACCAGTTTTAAGTGCAATTCCCAGGTTGAGCCCGGGGCTTTCACACCTAACTTAATTATCCGCCTACATGCCCTTTACGCCCAGTCATTCCGATTAACGCTCGCACCCTCCGTATTACCGCGGCTGCTGGCACGGAGTTAGCC
+
CCCCCGFEGGGGGGGGGGGGGGGGGGGGGGGGGCFDGGGGGGGD@FGGGGGGGGGGGGGGGGGGGGGC@FE@FGGGGGGGGGGGGGGGCGGGGGGGDEGGFGGGGGGGGGGGGGGGGGGGGGGGF<FGAFGGGGFF9=DFFGGFFD?9EGGGGGGGGFEDFGGGFFFFDFFFGGFGFGFGFCGGGFGGGFFGGGGGGGFGFF9@@AFFBFFE=8CF?FFDFFFFFEFFF3=@@FF9@DFFFFF@ECEFFFFFFFFFFFF09>B6;:B169?0:?DFFFB2>BF>?:2(42>1043:1AA92
@M04999:289:000000000-L3R54:1:1101:27622:6374 2:N:0:420
GGACTACTCGGGTATCTAATCCTGTTTGCTCCCCACGCTTTCGCATCTCAGCGTCAGTATCTGTCCAGAAGGCCGCCTTCGCCACCGGTATTCCTCCACATCTCTACGCATTTCACCGCTACACGTGGAATTCTACCTTCCTCTACAATACTCCAGATAACCTGTTTTAAGTGCAATTCCCAGGTTGAGCCCGGGGCTTTCACACCTAACTTAATTATCCGCCTACATGCCCTTTACGCCCAGTCATTCCGATTAACGCTCGCACCCTCCGTATTACCGCGGCTGCTGGCACGGAGTGAGC
+
-@C<<FFGGGGGGGGGGGGGFGEFGGGGGGGGGEGGGGGGGGGGGGGGGGGCFEGGGFGGGGGGGGGGGGGGFGGGGGGGGGGGGGGGEGGDFGGGGGGGCEGFFG;FGGG7EFGGFGGGGGGGGGGGGGAEEGGGGGGGGGGGGGGGGGG8@EGGD9FFGGGGGGG?FGGGGGGGFGFGFFGFFGFGGFFGGGGGDDGDFFFFFFFFFFF?EF6FFFF4ADDFFFFFFFEFFDFEFFFD6;7@EFFEFFF04:;FC@B?(3;BF4?2:16::14<F9039B>F96>)5:B>?04;F()<3
@M04999:289:000000000-L3R54:1:1101:24884:6375 2:N:0:420
AAAGGACTACTGGGGTATCTAATCCTGTTTGCTCCCCACGCTTTCGCATCTCAGCGTCAGTATCTGTCCAGAAGGCCGCCTTCGCCACCGGTATTCCTCCACATCTCTACGCATTTCACCGCTATACGTGGAATTCTACCTTCCTCCACAATACTCTAGTTAACCAGTTTTAAGTGCAATTCCTAGGTTGAGCCCAGGGCTTTCACACCTAACTTAATTATCCGCCTACATGCCCTTTACGCCCAGTCATTCCGATTAACGCTCGCACCCTCCGTATTACCGCGGCTGCTGGCACGGAGTT
+
CCCCCGGGGGGGGGGGGGGGGGGGGGGGGGGGGGGGGGGGGGGGGDGFCG@FFGGGGGGGGGGGGGGGFGGGFGGGGFGGGFGGGGGGGGGGGGGGGGGGGGGFGCEFCGGGGGGGGGGGGGG@G9,FGGGGGGGGGCFGGFGGGGGGGGFGDFGGGFGFGCCFDFGGGFFCFEGGFG7CFGGGGGFGD7GGGGGGGGGGFFFFFFFFFFF@CFFFEFFCFEEFFFFFFFFC=@B==>4B=DF>DFFFFEEE?EFFFF?E@BDFFF(490:::B?6?B>DBFB>>69>?BF0<BF?>>(-4
@M04999:289:000000000-L3R54:1:1101:27870:6383 2:N:0:420
GACTACCCGGGTATCTAATCCTGTTTGCTCCCCACGCTTTCGCATCTCAGCGTCAGTATCTGTCCAGAAGGCCGCCTTCGCCACCGGTATTCCTCCACATCTCTACGCATTTCACCGCTACACGTGGAATTCTACCTTCCTCTACAATACTCCAGATAACCAGTTTTAAGTGCAATTCCCAGGTTGAGCCCGGGGCTTTCACACCTAACTTAATTATCCGCCTACATGCCCTTTACGCCCAGTCATTCCGATTAACGCTCGCACCCTCCGTATTACCGCGGCTGCTGGCACGTAGTTCGCC
+
CCCCCEG8CFCGCFGGGGGGGGDEFGGGGGG<FAFGGFCFG@GGGEEEDFGGGGGCF,CFGAFFFGGFGFGGFGGGDGFFDGGGGGCFGGGCFGGCGGG8FEFDEGGGGCEGGGFFGEEGGGGG8FEGCFGGCFGGEE?EFGEEFGFGGGG8F?DG=AEGGGGCEGGGCC::EFGGFGFFDDGG?FGGGCD>E5:DDCGG6B+;BFFFBFCEFA8B<F+5;@@@@E?5;)6=@3>48(:>?7@@F3CEEF0010CE?B1:>FBFFF08?63(..4)68>;7>0(22):1(,,(.442),,3
@M04999:289:000000000-L3R54:1:1101:16464:6391 2:N:0:420
TGACTACTCGGGTATCTAATCCTGTTCGCTACCCATGCTTTCGAACCTCAGCGTCAGTTACAGACCAGAGAGCCGCCTTCGCCACTGGTGTTCTTCCATATATCTACGCATTCCACCGCTACACATGGAGTTCCACTCTCCTCTTCTGCACTCAAGAAAAACAGTTGCAGCTGCACTTCCCCGGTTAAGCCGAGGGCTTTCACAGCTGACTTGTTCTCCCGCCTGCGTTCGCTTTACGCCCAATAAATCCGGACAACGCTTGCCACCTACGTATTACCGCGGCTGCTGGCACGTAGTTAGC
+
CCCCCGGGGGGGGGGGGGGGGGGGGGGGGGGGGGGGGGGGGGGGGGGGGGGGGGGGGGGGGGGGGGGGGGGGGGGGGGGGGGGGGGGGGGGGGGGGGGGGGGGGGGGGGGGGGGGGGGGGGGGGGGGGGGGGGGGGGGGGGGGGGGGGGGGGGGGGGDFGGGGFGGGGGCGGGGGGFGFGGGGDGGGGGGGGGGGCGGGGFFFFFFFFFFFFEFFFFFFFE@FFFFFFFFFFFFFFFFDEFF<FE<EEE;BF?>F<B;9:BFFFFFFF:BBBFA0>AA?B>>>FFFFBFFBFFF<?66<B9
@M04999:289:000000000-L3R54:1:1101:27280:6409 2:N:0:420
GAGACTACTAGGGTATCTAATCCTGTTCGCTACCCATGCTTTCGAACCTCAGCGTCAGTTACAGACCAGAGAGCCGCCTTCGCCACTGGTGTTCTTCCATATATCTACGCATTCCACCGCTACACATGGAGTTCCACTCTCCTCTTCTGCACTCAAGAAAAACAGTTTCAGCTGCACTTCCCCGGTTAAGCCGAGGGCTTTCACAGCTGACTTGTTCTCCCGCCTGCGTTCGCTTTACGCCCAATAAATCCGGACAACGCTTGCCACCTACGTATTACCGCGGCTGCTGGCACGTAGTT
+
CCCCCGGGGGGGGGGGGGGGGGGGGGGGGGGGGGGGGGGGGGGGFGGGGGGGGGGGGGGGGGGGGGGGGGGGGGGGGGGGGGGGGGGGGGGGGGGGGGGGFGGFGGGGGGGGGGGGGFGGGGGGGGGGGGGGGGGGGGGGGGGGGGGGGFGGGGGGGGGFFGGGGGGGGGGGGGGFFGFGGGGGGGGGGGGGGGGGGGFDFFFFFFFFFFF=EFFFCAEAA>BFFFFFFFFFFFFFFFFFB6@DDFECEE@@;2>94?BF6:64>BFBFF?FBDFBFFFFF>69B>6:0((,886?BF<
@M04999:289:000000000-L3R54:1:1101:27907:6431 2:N:0:420
GACTACTGGGGTATCTAATCCTGTTCGCTCCCCACGCTTTCGTCCATCAGCGTCAATCGGTATTTAGTAACCTGCCTTCGCAATCGGGGTTCTGTGTAATATCTATGCATTTCACCGCTACACTACACATTCCAGCTACTTCAATACTATTCAAGATTAACAGTATCAACGGCAGTTCTACAGTTAAGCTGCAGGTTTTCACCGCTGACTTATCAACCCGCCTACGGACCCTTTAAACCCAATAAATCCGGATAACGCTCGCATCCTCCGTATTACCGCGGCTGCTGGCACGGAGTTAGCC
+
CCCCCGGGGGGGGGGGGGGGGGGGGGGGGGGGGGGGGGGGGGGGGGGGGGGGGGGGGGGGGGGGGGGGGGGGGGGGGGGGGEGGGGGGGGGGGGGGGGGGGGGGGGGGGGGGGGGGGGGGGGGGGGGGGGGGGGGGGGGGGGGGGGGGGGGGGGGGGGGGGGGGGGGGGGGGGGGGFGFGGGGGGGGGGGGGGGGGGFGGFFF>EDFEFEEEFFFFFFFAFFD=B9=@FFFFFFFFFFFFDFD@AEEF@02<@DEFF9@D@BBFFFDFF6::0:44<BF09;>9??04::<?BF>BFAFA4
@M04999:289:000000000-L3R54:1:1101:7834:6456 2:N:0:420
GACTACTCGGGTATCTAATCCTGTTTGCTACCCACGCTTTCGAGCATGAACGTCAGTGTTATCCCAGGAGGCTGCCTTCGCCATCGGTATTCCTCCACATCTCTACGCATTTCACTGCTACACGTGGAATTCTACCTCCCTCTGACACACTCTAGTTAGACAGTTTCAAATGCACGTCCCAAGTTGAGCTCGGGGATTTCACATCTGACTTATCTAACCGTCTGCGCTCGCTTTACGCCCAGTAATTCCGATTAACGCTCGCACCCTACGTATTACCGCGGCTGCTGGCACGTAGTTAGCC
+
CCCCCGGGGGGGGGGGGGGGGGGGGGGGG,EFFGGGGGGGGGGGG7FGGGGGGGGGGGGGGGGGGGFGGEGGGGGGGGGGGGGEGGEGGGGGGGGGGGGFFGGGGGGGGGGGGGGGGGGGGGGGGGGGGGGGGGGGGGGGGGGGGGGGGGGGGGGGGGGGGGGGGGGGFGGGGGGGFGFGG6FGGGGGGGGGGDGGGGGGFFFFFFFFFFFFFFFFFFAFFFFF=BFFABB@B=EF=D=ED;E<<C?EFF?DFFFFFFDFF@>F96:?B?<<9?24<:9B2>F>BFF0205??:B8)6<2,
@M04999:289:000000000-L3R54:1:1101:25168:6495 2:N:0:420
CGGTGGACTACCCGGGTATCTAATCCTGTTCGCTACCCATGCTTTCGAACCTCAGCGTCAGTTACAGACCAGAGAGCCGCCTTCGCCACTGGTGTTCTTCCATATATCTACGCATTCCACCGCTACACATGGAGTTCCACTCTCCTCTTCTGCACTCAAGAAAAACAGTTTCAGCTGCACTTCCCCGGTTAAGCCGAGGGCTTTCACAGCTGACTTGTTCTCCCGCCTGCGTTCGCTTTACGCCCAATAAATCCGGACAACGCTTGCCACCTACGTATTACCGCGGCTGCTGGCACGTAGT
+
CCCCCGFGGCG<C:777@FAFGGCAFEFGGGGGGGGGGGGGGGGGGGGGGGGGGGGGGGGGGGGGGGGGGGGGGGGGGGGGGGGGGGGGGGGGGGGGGGGGGGFGEGGGGGFGGGGGGGFGGGGGGGGGGGG:EEGGGGGGGGGGGGGGGGGGGGGGGGFFFGEGCFFGDFGGGGCDGFGGGGGGGGEGGGGCGGDDGDGFFAFFFFFEDB=EFFF:AACFFE==@>DFFBFFFFFFFFFEFFFFFFFFFF9>?B9:B>F?>F:6?14>24<?2047>?992(4;(-6>?:??F:7?F03-
@M04999:289:000000000-L3R54:1:1101:18068:6501 2:N:0:420
TCCGGGACTACAGGGGTATCTAATCCTGTTTGCTCCCCACGCTTTCGCATCTCAGCGTCAGTATCTGTCCAGAAGGCCGCCTTCGCCACCGGTATTCCTCCACATCTCTACGCATTTCACCGCTACACGTGGAATTCTACCTTCCTCTACAATACTCCAGATAACCAGTTTTAAGTGCAATTCCCAGGTTGAGCCCGGGGCTTTCACACCTAACTTAATTATCCGCCTACATGCCCTTTACGCCCAGTCATTCCGATTCACGCTCGCACCCTCCGTATTACCGCTGCTGCTGGCACGGAGT
+
C@CCCGGGGGGGF@FGGGGGGGGGDEGFFFGGGGGGGGGCEGCFGGGGGGGGFGFGGGGGGEFFGGGGGGGGDG@FFGEGGGGGGGEGGGEECE<FFGGGGGGEBGGGGGGGGGGGGFGGFEGGGGGGGFFEE9>DFGGGGGGGGGGGCDFEAEGGGGFDCC,3D=FFFGGGEF?FFGFDGGGGGGGFGGD79ACD9CDGBEAFAEFFF=BEBFFFBFFCFCFE=B?;?@FFEEE15=4AC<;>B;;;@FF3753(8:)641:31>FBFF:8?F9(8:?994:>(-(48B?:2?:5(,3((
@M04999:289:000000000-L3R54:1:1101:15237:6512 2:N:0:420
TGGACTACAAGGGTATCTAATCCTGTTTGCTCCCCACGCTTTCGCATCTCAGCGTCAGTATCTGTCCAGAAGGCCGCCTTCGCCACCGGTATTCCTCCACATCTCTACGCATTTCACCGCTACACGTGGAATTCTACCTTCCTCTACAATACTCCAGATAACCAGTTTTAAGTGCAATTCCCAGGTTGAGCCCGGGGCTTTCACACCTAACTTAATTATCCGCCTACATGCCCTTTACGCCCAGTCATTCCGATTAACGCTCGCACCCTCCGTATTACCGCGGCTGCTGGCACGGAGTT
+
CCCCCGGGGGGGGGGGGGGGGGGGGGGGGGGGGGGGGGGGGGGGGCFGGGGGGGGGGGGGGGGGGFGGGGGGGGGGGGGGGFGGGGGGGGEGGGGGGGGGGGGGGGGGGGGGGGGGGGGGGGGGGGGF7FGGGGGGGGGGGGGGGEGGGGGGGGGGGFFFGGGGGGGGGGGGGGGGCE?DFGC8+DFGCFGGGG>CDDDGFFFAFFEF=EFFFFFFCFFFF>DFDFFFF?EFFFFFEFDFFBDD@E4CEFFFD;67CC79?F(7;BF6:B?FB?B?AFA:049>>>BF>??B<?9996?
@M04999:289:000000000-L3R54:1:1101:7748:6513 2:N:0:420
GGACTACTCGGGTATCTAATCCTGTTTGCTCCCCACGCTTTCGCATCTCAGCGTCAGTATCTGTCCAGAAGGCCGCCTTCGCCACCGGTATTCCTCCACATCTCTACGCATTTCACCGCTACACGTGGAATTCTACCTTCCTCTACAATACTCCAGATAACCAGTTTTAAGTGCAATTCCCAGGTTGAGCCCGGGGCTTTCACACCTAACTTAATTATCCGCCTACATGCCCTTTACGCCCAGTCATTCCGATTAACGCTCGCACCCTCCGTATTACCGCGGCTGCTGGCACGGATGTAGC
+
CCCCCGGGGGE:F7@CFGGGGGGCGGGGGAC6FCEFGCFGGGGGGGGGGFFGGGGGGGGF9EEEFFGG<FFC,<CFGDGGGGGGGGE@FFGGEA<FGEFGFGCFGFGFGDGEGGFGGGGGEGGFCD=F7FFFFFCGD?EGGGGGGGFGDFGGGGGF,@3@FFFGADFFGGFGFFGG?DDC?F=CFGGFC6:;E640;D7CF>FFF4@A>=EE*=6BEF@@E>>F2>2?5)8((/696(3891(//;<<C?((661?E06:BB>6(2:(380:B:244<619(-41<))3((.-,90,5<2)
@M04999:289:000000000-L3R54:1:1101:26007:6544 2:N:0:420
TGACTACACGGGTATCTAATCCTGTTTGCTCCCCACGCTTTCGCATCTCAGCGTCAGTATCTGTCCAGAAGGCCGCCTTCGCCACCGGTATTCCTCCACATCTCTACGCATTTCACCGCTACACGTGGAATTCTACCTTCCTCTACAATACTCCAGATAACCAGTTTGAAGTGCAATTCCCAGGTTGAGCCCGGGGCTTTCACACCTAACTTAATTATCCGCCTACATGCCCTTTACGCCCAGTCATTCCGATTAACGCTCGCACCCTCCGTATTACCGCGGCTGCTGGCACGGAGTTAGC
+
CCCCCGGGGGGGGGGGGGGGGFGGGGGGGGGGFGGGEGGGGGGGGFGGFFFGGGGEGGGGGGDGGGGGGGGGGGGGGGGGGGGGEGGGGGGGGGGGGGGGGGGGFGGGGGGEGGGFGGDGGGGGGGGDEGGGGGGGGGGGGFGFGGGGGGGGDFGGGGGGGGGGFDFGDGGGGGGGFFBGGGFGEGGGGGDFEGGCGDCFFFFFFEFFFFEFFFFFCFF?F>DFFFFF?3@DEFFFF0?BF024<<<EFFFFFFFFE@>623-,2>:6B?FF03(549:9(764182?(32??F09::A>9
@M04999:289:000000000-L3R54:1:1101:9637:6642 2:N:0:420
ATGGTGACTACTCGGGTATCTAATCCTGTTTGCTCCCCACGCTTTCGCATCTCAGCGTCAGTATCTGTCCAGAAGGCCGCCTTCGCCACCGGTATTCCTCCACATCTCTACGCATTTCACCGCTACACGTGGAATTCTACCTTCCTCTACAATACTCCAGATAACCAGTTTTAAGTGCAATTCCCAGGTTGAGCCCGGGGCTTTCACACCTAACTTAATTATCCGCCTACATGCCCTTTACGCCCAGTCATTCCGATTAACGCTCGCACCCTCCGTATTACCGCGGCTGCTGGCACGGCGT
+
CCCCCGGGGGGGGGGGGGGGGGGGGGGGGGGGGGGGGGGGGGGGGGGGGEFGGGGGGGGGGGFGGGFFGGGGFGGGGGGCGGGGGGGGGGGGGGGGGGGGGGGGFGGGGGGGGGGGGGGGGGGGEEGCFAF>FGGGGGFGGGGGGGGGGGCGGFGGGGFCFGGGGGFGGFGGGGGGFFFGGGGCFGF?FGC6FGCGGCGGEFFFFFFFEDBF=FFF@FFECCEE>BD@(8(>@B@@@;@ACFFFFF@E<AFEC33:D?0?E0;F?>>BF9?FFFB1(2::A<6(90(33(.).33<?B(,-
@M04999:289:000000000-L3R54:1:1101:25324:6665 2:N:0:420
AGCCTACCGCGGTATCTAATCCTCCCTCCTCCCCCCCCCCTCTCCCCTCCCCGTCAGTCTCTGCCCACTAGGCCCCCTCCCCCACCCCTCCTCCTCCACCTCTCTACGCACTCCACCGCCACCCCTCCCCCTCTACCTTCCTCTCCCATCCCCCCGATCCCCCGCCCTTCGTACACTTCCCACCTCCACCCCCCCTCTCTACACCCCACCTTAATTCTCCGCCTCCCTGTCCTTCCCGCCCACCCATTCCGCCTAACTACTCCACCCTCCGTCTCACCACTGCTGATCACCCCGATTCACC
+
-86A,;<,++++6+,C,@,6CE,-;,6,8,;;B@+@+F++@F,,,,B6B,,B:8B,,<,99,,,=C,,,45,,:,8F++@7CB+@?:>+4+,:,,AB,=<,<5,,74+33++,8<FFFD@3@,8+3+5+83>>@,>E,,@:,224,@,,:C7?9******5****)//*23*35*+++/;<******0*0/*2:*)9******)8)))(,()-**9)*1)0340,804)).)..6(.(-<,(((-(()66(((((.8)))),,),3((4-(4(((5)4,-(.5)))).)((.-3(-,))).
@M04999:289:000000000-L3R54:1:1101:22558:6685 2:N:0:420
TGTGGACTACCAGGGTATCTAATCCTGTTCGCTACCCATGCTTTCGAACCTCAGCGTCAGTTACAGACCAGAGAGCCGCCTTCGCCACTGGTGTTCTTCCATATATCTACGCATTCCACCGCTACACATGGAGTTCCACTCTCCTCTTCTGCACTCAAGAAAAACAGTTTCAGCTGCACTTCCCCGGTTAAGCCGAGGGCTTTCACGGCTGACTTGTTCTCCCGCCTGCGTTCGCTTTACGCCCAATAAATCCGGACAACGCTTGCCACCTACGTATTACCGCGGCTGCTGGCACGTAGTT
+
CCCCCGGGGGGGGGGGGGGGGGGGGGGGGGGGGDGGGGGGGGGGGGGGGGGGGGGGGGGGGGGGGGGGGGGGGGGGGGGGGGGGGGGGGGGGGGGGGGGGGGGGGFGGGGGGGGGGGGGCGGGEGGGGGGGGGGGGGGGGGGGGGGGGGGGGGGFFFFGGGGGFGGGGGGGGCGGGFGFGGGGGGGGGGGGCGGGDGGGDFFF96AFEFFFDFFFFEFFFFBFBFFFDF@FFFFFFFFFFFFBFF;@?D2>2209(31<B01::<:FFD:00:8?2:?BD<?>BFBFF??:?6023:08?6
@M04999:289:000000000-L3R54:1:1101:25333:6715 2:N:0:420
ATATAGACTACAAGGGTATCTAATCCTGTTTGCTCCCCACGCTTTCGCATCTCAGCGTCAGTATCTGTCCAGAAGGCCGCCTTCGCCACCGGTATTCCTCCACATCTCTACGCATTTCACCGCTACACGCGGAATTCTACCTTCCTCTACAATACTCCAGATAACCAGTTTTAAGTGCAATTCCCAGGTTGAGCCCGGGGCTTTCACACCTAACTTAATTATCCGCCTACATGCCCTTTACGCCCAGTCATTCCGATTAACGCTCGCACCCTCCGTATTACCGCGGCTGCTGGCACGGAGT
+
CCCCCGGGGGGGGGGGGGGGGGGGGGGGGGGGGGGGGGGGGGGGGGGGGGGGGGGGGGGGGGGGGGGGGGGGGGGGGGGGGGGGGGGGGGGGGGGGGGGGGGGGGGGGGGGGGGGGGGGGGGGGGGGGGGGGGDGGGGGGGGGGGGGGGGGGGGGGGGGF9FGGGGGGGGGGGGGGFGFGGGGFGGGGGGGGCGGGGGGGFBFFFFFFFFFFFFFFEFFEF4@EFFFFFFFFFFEFFFEFFFFFFF<EEEF<<BBBF0::<B;BBFB>F((:?6>?F??446?BF;BFFFF?(4:2:90>,
@M04999:289:000000000-L3R54:1:1101:15581:6718 2:N:0:420
AGACTACCGGGGTATCTAATCCTGTTTGCTCCCCACGCTTTCGCATCTCAGCGTCAGTATCTGTCCAGAAGGCCGCCTTCGCCACCGGTATTCCTCCACATCTCTACGCATTTCACCGCTACACGTGGAATTCTACCTTCCTCTACAATACTCCAGATAACCAGTTTTAAGTTCAATTCCCAGGTTGAGCCCGGGGCTTTCACACCTAACTTAATTATCCGCCTACATGCCCTTTACGCCCAGTCATTCCGATTAACGCTCGCACCCTCCGTATTACCGCGCCTGCTGGCACGGAGTTTGC
+
CCCCCGGGGGGGGGGGGGGGGGGGGGGGGGGGGGGGGGEGGGGGGGGGGGGGGGGGGGGGGGGGGGGFGGGDFGGGGGGGGGGGGGGGGDGGGGGGFGGGGGGGGGGGGGGGGGGGGGGGGGGGGGEEFGGGGGGGGGGGGGGGGGGGGGGGGGG8DFGGGGGGGGGGGGGG,EDGFGFGGGFFGFC?FGFGG5CDGGGGFFFFFFFFFFFFFAFFCFFCBFFF?DFE);;@FFFFFFFFF0(6=)6)?C;@???A2131:60(34:(4:36(87:AA:FF(,801:704?<64;0:0).-
@M04999:289:000000000-L3R54:1:1101:3576:6745 2:N:0:420
CTGGGACTACCGGGGTATCTAATCCTGTTTGCTCCCCACGCTTTCGCATCTCAGCGTCAGTATCTGTCCAGAAGGCCGCCTCCGCCACCGGTATTCCTCCACATCTCTACGCATTTCACCGCTACACGTGGAATTCTACCTTCCTCTACAATACTCCAGATAACCAGTTTTAAGTGCAATTCCCAGGTTGAGCCCGGGGCTTTCACACCTAACTTAATTATCCGCCTACATGCCCTTTACGCCCAGTCATTCCGATTAACGCTCGCACCCTCCGTGTTACCGCGGCTGCTGGCACGGAGTT
+
CCCCCGGGGGGGGGGGGGFFGGGGGGGGGGGGGGGGGGGGGGGGGGGGGGGGGGGGGGGGGGGGGGGGGGGGGGCGGGGGGGGGGGGGGEDCFFGGGGGGFGGFGFGGGGGGGGGGGGGGGGGGEGGDFGEFEFGGGGGGGGGGGGGGGDGGGGGGGGGGGGGGGGGFFFGGGFFGFDFGFGGGGGGFGGFGG8EDDC>CEFFFFFCF?BBFBFCB:FFCFC4@6?FFFEEEE3@3;FFF0<@B?04@EFF5A???FBAABBFFFF609?:::>2:B?FFFFB>>>99<?D:?03(,(444
@M04999:289:000000000-L3R54:1:1101:22928:6756 2:N:0:420
GTGGGACTACTAGGGTATCTAATCCTGTTTGCTCCCCACGCTTTCGCATCTCAGCGTCAGTATCTGTCCAGAAGGCCGCCTTCGCCACCGGTATTCCTCCACATCTCTACGCATTTCACCGCTACACGTGGAATTCTACCTTCCTCTACAATACTCCAGATAACCAGTTTTAAGTGCAATTCCCAGGTTGAGCCCGGGGCTTTCACACCTAACTTAATTGTCCGCCTACATGCCCTTTACGCCCAGTCATTCCGATTAACGCTCGCACCCTCCGTATTACCGCGGCTGCTGGCACGTAGTT
+
CCCCCGGGGGGGGGGGGGGGGGGGGGGGGGGGGGGGGGGGGGGGGGGGGGGGGGGGGGGGGGGGGGGGGGGGGGGGGGGGGGGGGGGGGGGGGGGGGGGGGGGGGFGGGGDEGGGGGGGGGGGGGGGGGGGGGGGGGGGGGGGGGGGGGGGGDFGGGG?EFFGGGGGGGGGGGFGGFGFFGFFFGGFGGDDFEGGDGGGCAFFFFFAFFFFFDFFFFFF?F?F(6@FDFBCEFBFF@EEFDDBB?0;@FFFFF3318;CC11283609;??0:>?0<B>4)(46210>FF?7:2<?(..86
@M04999:289:000000000-L3R54:1:1101:6602:6765 2:N:0:420
AGCCGACTACAGGGGTATCTAATCCTGTTTGCTCCCCACGCTTTCGCATCTCAGCGTCAGTATCTGTCCAGAAGGCCGCCTTCGCCACCGGTATTCCTCCACATCTCTACGCATTTCACCGCTACACGTGGAATTCTACCTTCCTCTACAATACTCCAGATAACCAGTTTTAAGTGCAATTCCCAGGTTGAGCCCGGGGCTTTCACACCTAACTTAATTATCCGCCTACATGCCCTTTACGCCCAGTCATTCCGATTAACGCTCGCACCCTCCGTATTACCGCGGCTGCTGGCACGG
+
CCCCCGGGGGGGGGGGGGGGGGGGGGGGGGGGGGGGGDGGGGGGGGGGGGGGGGGGGGGGGGGGGGGGGFGGGGGGGGGGGGGGGGGGGGGGGGGGGGGGGGGGGGGGGGGGGGGGGGGGGGGGGGGGGGGGGCFGGGGGGGFGGGGGGGGGGGGGGGFGGGGGGGGGGGGGGGGGFGFGGGGFFFFFGGG?CFGGDGGGBF>FFFFFDFFFFFFFFFFFFCEFFFF?@EFFFE@@F@CF@FBFFF@<@E??E@6@?<A<:(433;013(3:69??0:>9<479(496?FFFB:>F4
@M04999:289:000000000-L3R54:1:1101:6904:6782 2:N:0:420
TTGACTACTAGGGTATCTAATCCTGTTCGCTCCCCACGCTTTCGTCCATCAGCGTCAATCGGTATTTAGTAACCTGCCTTCGCAATCGGGGTTCTGTGTAATATCTATGCATTTCACCGCTACACTACACATTCCAGCTACTTCAATACTATTCAAGATTAACAGTATCAACGGCAGTTCTACAGTTAAGCTGCAGGTTTTCACCGCTGACTTATCAACCCGCCTACGGACCCTTTAAACCCAATAAATCCGGATAACGCTCGCATCCTCCGTATTACCGCGGCTGCTGGCACGGAGTT
+
CCCCCGGGGGGGGGGGGGGGGGGGGGGGGGGGGGGGGGGGGGGGGGGGGGGGGGGGGGGGGGGGGGGGGGGGGGGGGGGGGGEDGDFFGGGGGGGGGGGGGGGGGGGGGGGGGGGGGGGGGGGGGGGGGGGGGGGGGGGGGGGGGGGFGGGGGGGGGGGGGGGGGGGGGGGGGGDEFGFGGFGDFGGGGGGGGGGGGGGGFFFFFFFFFFF;EFFFFFFF95=AFFF@95@>DFDF=EFFFFFFFE@E<?EF(47?AFDB;FF0-8>>)-49330:>AA:9>31>><?>7(()----,8
@M04999:289:000000000-L3R54:1:1101:9400:6893 2:N:0:420
GGACTACAGGGGTATCTAATCCTGTTCGCTCCCCACGCTTTCGTCCATCAGCGTCAATCGGTATTTAGTAACCTGCCTTCGCAATCGGGGTTCTGTGTAATATCTATGCATTTCACCGCTACACTACACATTCCAGCTACTTCAATACTATTCAAGATTAACAGTATCAACGGCAGTTCTACAGTTAAGCTGCAGGTTTTCACCGCTGACTTATCAACCCGCCTACGGACCCTTTAAACCCAATAAATCCGGCTAACGCTCGCATCCTCCGTATTACCTCGGCCTCTGTCACGGAGTTAGC
+
CCCCCGGCEDEDGGGGGGGGGGGFGGGGGDGGGGGGGGGGGGEFGGCEFGGGGGGCCFFGEG,DFGF<FDGCGGFGFGGGGGG:FGGDEEGGGGGFDFGGG?FFFGGFGDGGGGDFFE@E@ECFGCFGGGGFGGEC?E9FGC;;,CDEG;FGGGD;=@DCDFDFFFGGGCCC+EDCFGFFGGGCGGC@ECF7CEF?FGFGFFFFAD>58@EFEAFFEF6>9>9@@FF(2>@@B==:4>3A(13;3;)16@6((.6;3(6(63;90;:37:1414.-64-<224((....5).::(4?B<).
@M04999:289:000000000-L3R54:1:1101:19873:6898 2:N:0:420
GACTACTAGGGTATCTAATCCTGTTTGCTCCCCACGCTTTCGCATCTCAGCGTCAGTATCTGTCCAGAAGGCCGCCTTCGCCACCGGTATTCCTCCACATCTCTACGCATTTCACCGCTACACGTGGAATTCTACCTTCCTCTACAATACTCCAGATAACCAGTTTTAAGTGCAATTCCCAGGTTGAGCCCGGGGCTTTCACACCTAACTTAATTATCCGCCTACATGCCCTTTACGCCCAGTCATTCCGATTAACGCTCGCACCCTCCGTATTACCGCGGCTGCTGGCACGGAGTTAGCC
+
CCCCCGGGGGGGGGGGGGGGGGGGGGGGGGGGGGGGGGGGGGGGGGGGGGGGGGGGGGGGGGGGGGEGGGGGGGGGGGGGGGGGGGGGGGGGGGGGGGGGGGGGGGGGGGGGGGGGGGGGGGGGGGGGGGGGGGGGGGGGGGGGGGGGGGGGGGDGGGGGGGGGGGGGGGGGGGGGFGFGGG6FGGGGGGGGGGGGGGGGFFFFFFFFFFFEFFFFFFFFFFFFFEFEBFFFFFCFDFFFF@@@9CEFFE?DFFFFDF?@FBB9>?6??>F:BBDFBFB(7;FFBBFFFFB099;??>2).
@M04999:289:000000000-L3R54:1:1101:8048:6905 2:N:0:420
TCTGTGACTACCCGGGTATCTAATCCTGTTCGCTCCCCACGCTTTCGTCCATCAGCGTCAATCGGTATTTAGTAACCTGTCTTCGCATTCGGTGTTCTGTGTAATATCTATGCATTTCACCGCTACACTACACATTCCAGCTACTTCAATACTATTCAAGATTAACAGTATCAACGGCAGTTCTACAGTTAAGCTGCAGGTTTTCACCGCTGACTTATCAACCCGCCTACCGACCCTTTAAACCCAATAAATCCGGATAACTCTCGCATCCTCCGTCTTACCGCGGCTTCTGACTCGTAGT
+
-@AC@EEAF,;,CCF:FDGGGAEC,@FAGFGEG7FGCEGEC7F:FGG@E@@FF9C8@FCCFGF@FGF<,CEA@<<FEC=,A,EF7FF,,,CF,47@,99?E?AEA5CFFFFA<,EA<FFGG7B:FGG<,4??9D4,CF8,9===8BDD=AC8D8A8DF8=EFFDFFD9EG,=AFFC5C06+62733,@@EFCFFCFFFDCAFF?F9<8855=)3<+9FF7@@44427>)<(6:=(/>(36))75(,:347))163(60;<73)7),((,(5..(,4(,().4((((,((.)).)).-4(,-
@M04999:289:000000000-L3R54:1:1101:16049:6913 2:N:0:420
CCGACTACTGGGGTATCTAATCCTGTTTGCTCCCCACGCTTTCGCACCTGAGCGTCAGTCTTTGTCCAGGGGGCCGCCTTCGCCACCGGTATTCCTCCAGATCTCTACGCATTTCACCGCTACACCTGGAATTCTACCCCCCTCTACAAGACTCTAGCTGACCAGTTTCAAATGCAGTTCCCAAGTTAAGCTCGGGGATTTCACATCTGACTTAATCAACCGCCTGCGTGCGCTTTACGCCCAGTAATTCCGATTAACGCTTGCACCCTCCGTATTACCGCGGCTGCTGGCCCGGAGTTCG
+
CCCCCGGGGGGGGGGGGGGGGGGGGGGGGGGGGGGGGGGGGGGGGGGGGGGGGGGGGGGGGGGGGGGGGGGGGGGGGGGGGGGGGGGGGGGGGGGGGGGGGGGGGGGGGGGGGGGGGGGGGGGGGGGGGGGGGGGGGGGGGGGGGGGGGGGGFGGDFGGGGGGGGGGGGGGGGGGGFFFFGGGGGGGGFCGGGGCGGGGGFFFFFFFFFFFFFFFFFFFF49BFFFFFF;D>FB?FFFFD076,8ADFFFFF0:?BFF01:B::2??<<<FF?<13<AB(,49;>F?FD:0(-((2((.),
@M04999:289:000000000-L3R54:1:1101:27551:6944 2:N:0:420
AGACTACTCGGGTATCTAATCCTGTTCGCTACCCATGCTTTCGAACCTCAGCGTCAGTTACAGACCAGAGAGCCGCCTTCGCCACTGGTGTTCTTCCATATATCTACGCATTCCACCGCTACACATGGAGTTCCACTCTCCTCTTCTGCACTCAAGAAAAACAGTTTCAGCTGCACTTCCCCGTTTAAGCCGAGGGCTTTCACAGCTGACTTGTTCTCCCGCCTGCGTTCGCTTTACGCCCAATAAATCTGGACAACGCTTGCCACCTACGTATTACCGCGGCGTCTGGCACGTAGTTAGC
+
-BCBCCG,C8@7C:ECFGF9FAG9;6;CFC@@<,6F@F,FFGF<CE@FEF@8FB@:@FFE,C<EFCF@FEC:,A@@7@FGG7F:F<=<,BF7FAFG9,EFCEDFE,CDB4F@5FBFE+CE=>=E:?FF<FFFEG;DE,44D9A3,73,6=D=DD8E9=88,=D,@DGGAGCFGGGG5++606=6@C?:9EGG6:57CF>CFBFFF49?7BB83CAFF>FB5@@D=2-6@F=BF1=4<77D@D(363).9?5))5;D0(,41:B(6.:1(((8?)2)5<(4-16(-4(:0:(,444,-64<2
@M04999:289:000000000-L3R54:1:1101:16990:6971 2:N:0:420
AGACTACTGGGGTATCTAATCCTGTTTGCTCCCCACGCTTTCGCATCTCAGCGTCAGTATCTGTCCAGAAGGCCGCCTTCGCCACCGGTATTCCTCCACATCTCTACGCATTTCACCGCTACACGTGGAATTCTACCTTCCTCTACAATACTCCAGATAACCAGTTTTAAGTGCAATTCCCAGGTTGAGCCCGGGGCTTTCACACCTAACTTAATTATCCGCCTACATGCCCTTTACGCCCAGTCATTCCGATTAACGCTCGCACCCTCCGTATTACCGCGCCTGCTGGCACGGAGTTAGC
+
CCCCCGGGGGGGGGGGGGGGGGGGGGGGGGGGGGGGGGGGGGGGGGGGGGGGGGGGGGFGGGGGGGGCGGGFGGGGGGGGDFGGGGGDGGGGGGGGGGGGFGGGGGGGGFGGGGGGGGGGGGGGEGCFDGGGFGGGGGGGGGGGGGGGGGGGGGGGFGGGGGGFGGGGGFAFCFCFFGFGGGGEGGFF6EGGGCCDGGGGFFFFFFFF@DF?:9FA*88?6>@@(7EE46@=B@@39(8B>6(/747.7<;,:?04;(4:FFB9>B?1:6>23:>4>.(4;(40(.24(4(.(,4(4:)24
@M04999:289:000000000-L3R54:1:1101:24601:6973 2:N:0:420
TGAGGACTACACGGGTATCTAATCCCGTTCGCTCCCCATGCTTTCGCACTCCAGCGTCGGTAGGGACCCAGAGAGCTGCCTTCGCTTTTGGCGTTCCTTCGTAGATCTTCGGATTTCACCCCTACACACGAAATTCCACTCTCCTCTGTCTCACTCAAGTGAATTGGTTTCGAGAGCATTCCACCAGTTTTTGGCGACTTTCACTTTCAACCCGATTCACCGCCTACGTGCCCTTTACGCCTAGTCATTCCGAAGAACACTTGCCCCCCCCGTCTTACCGCGGCTGCTGGCACGGAGTTTG
+
CCCCCGGGGGGGGGGGGGGGGGGGGGGGGGGGGGGGGGGGGGGGGGGGGGGGGGGGGGGGGGGGGGGGGGGGGGGGGGGGGFGGGGGGGGGFDGGGGGFGGGGGEGFGGGGGGGGGGGGGGGGGGGGGGGGGGGGGGGGGGGGGGGGGGGGGGGGGGGGGGG8EGGCFGGGGGG67FGFDFFGGGGG7DGGCEGGGDDGGFFFFFFFA?C?@=DD>2FFEFF>@D6DFFFFFFFD@3C2325(.62)66><?:?6B?B(4<<9>?FBFB>616:?F2272;BBFB9?B::<724(3248<)
@M04999:289:000000000-L3R54:1:1101:5416:6991 2:N:0:420
GACTACTGGGGTATCTAATCCTGTTTGCTCCCCACGCTTTCGCATCTCAGCGTCAGTATCTGTCCAGAAGGCCGCCTTCGCCACCGGTATTCCTCCACATCTCTACGCATTTCACCGCTACACGTGGAATTCTACCTTCCTCTACAATACTCTAGTTAACCAGTTTTAAGTGCAATTCCTAGGTTGAGCCCAGGGCTTTCACACCTAACTTAATTATCCGCCTACATGCCCTTTACGCCCAGTCATTCCGATTAACGCTCGCACCCTCCGTATTACCGCGGCTGCTGGCCCGGAGTTAGCC
+
CCCCCGGGGGGGGGGGGGGGGGGGGGGGGGGGGGGGGGGGGGGGGGGGGGGGGGGGGGGGGGGGGGGGGGGGGGGGGGGGGGGGGGGGGGGGGGGGGGGGGGGGGGGGGGGGGGGGGGGGGGGGGGGGGGGGGGGGGGGGGGGGGGGGGGFGGCGGGGGGGGFGGGGGGGGGGGGGFGFGFFGGGGGGGFCFGFGGFGGDFFFFFFF>CEC5CFFFFFFDFD>AFB;AFFBFFFFE>>6>=9BEEC?C3;(37<497;,,(((.26126(-(80AD<-7;,(--338B?(30939?<>AA:
@M04999:289:000000000-L3R54:1:1101:18680:7036 2:N:0:420
GCGACTACTGGGGTATCTAATCCTGTTCGCTACCCATGCTTTCGAACCTCAGCGTCAGTTACAGACCAGAGAGCCGCCTTCGCCACTGGTGTTCTTCCATATATCTACGCATTCCACCGCTACACATGGAGTTCCACTCTCCTCTTCTGCACTCAAGAAAAACAGTTTCAGCTGCACTTCCCCGGTTAAGCCGAGGGCTTTCACAGCTGACTTGTTCTCCCGCCTGCGTTCGCTTTACGCCCAATAAATCCGGACGACGCTTGCCACCTACGTATTACCGCGGCTGCTGGCACGTAGTT
+
C9CCCGGGG9<<CGGGGG9FGGGGGGGGGGGGDFECFEFGGGGEFGGGGGGGGGGEEFFFGGGFFFEGGGGGGFGGGGEGGGGGFG<=<FEGGFFGGGGGGGFGGGGG?FCGGGGFGGGGGGGGGGGFDFFGGGG9EFFFGGGGGFCGGGFGGGGD9E8=@FGGGGGGGGFAFFDDDGFGC?FCECG6E2E998@5>@CGFFFAFFFF=BBEFFF8@FFE)2(>@DFFF?F<BFF@;C?FFFD(6376?EFF((4-2>(4:B60:AF?F>:(4<2:AAF:9>10(7??D(61)(..(,6
@M04999:289:000000000-L3R54:1:1101:3600:7048 2:N:0:420
GAGACTACCGGGGTATCTAATCCTGTTTGCTCCCCACGCTTTCGCATCTCAGCGTCAGTATCTGTCCAGAAGGCCGCCTTCGCCACCGGTATTCCTCCACATCTCTACGCATTTCACCGCTACACGTGGAATTCTACCTTCCTCTACAATACTCTAGTTAACCAGTTTTAAGTGCAATTCCTAGGTTGAGCCCAGGGCTTTCACACCTAACTTAATTATCCGCCTACATGCCCTTTACGCCCAGTCATTCCGAGTAACGCTCGCACCCTCCGTATCACCGCTGCTGCTGTCACGGAGTT
+
CCCCCGGAEGGGGGGGGGGGGGGGGGGGGGGGDFEGGGGGGF<FGGFGGGGGGGGEGGGEGGGFGGGGGGGGGGGGFEGGGGGGGGGGGG7FGGGGGGGGGFGGGGGGGGGGGGDCGCGGEGGGG>BF>F?EDFFDEA,E8DGGGGGG9DGGGGGGGFGGGGGFG?DFGGGFDDFGFG*+=CGF,@A8EFGGGGFGGG77AFFFFFFF=EFAE>FFFFFE+7=@DFDB:<=B5>BEEC=EFF?;EF<3)?7=0(63C?((2(.3204138?93(4(-<B:>(((437)5).).(-,(,4
@M04999:289:000000000-L3R54:1:1101:8230:7097 2:N:0:420
ACCAGACTACTGGGGTATCTAATCCTGTTTGCTCCCCACGCTTTCGCATCTCAGCGTCAGTATCTGTCCAGAAGGCCGCCTTCGCCACCGGTATTCCTCCACATCTCTACGCATTTCACCGCTACACGTGGAATTCTACCTTCCTCTACAATACTCCAGATAACCAGTTTTAAGTGCAATTCCCAGGTTGAGCCCGGGGCTTTCACACCTAACTTAATTAGCCGCCTACATGCCCTTTACGCCCAGTCATTCCGATTAACGCTCGCACCCTCCGTATTACCGCGGCTGCTGGCACGGCGTT
+
CCCCCGGGGGGGGGGGGGGGGGGGGGGGGGFGGGGGGGCFGGGGGGGGCEGDEFGGGGGGGGGGGGGEGFFGGGGGDFEGGGGGDFFEFGDGD@DGGGGGGGG8F?FGGGGGGFGGGGGGGGDGGGGGAFGDGGGG9=;@EDFGGGGGGGGGGGGD?FGGGGGGCFGFFFGGFFGGFGF+=DFFFFGGG7@?6ECD9CC9>AFFFFFFF@EFBAFF>FFF425@B@@?@@EE;@FE@;4AD0(37?E<EFFFF@381?<<?>?F9B>9344-,7467:9--499((49???B04?:(((,-
@M04999:289:000000000-L3R54:1:1101:15002:7100 2:N:0:420
GACTACCAGGGTATCTAATCCTGTTTGCTCCCCACGCTTTCGAGCATGAACGTCAGTGTTATCCCAGGAGGCTGCCTTCGCCATCGGTATTCCTCCACATCTCTACGCATTTCACTGCTACACGTGGAATTCTACCTCCCTCTGACACACTCTAGTTAGACAGTTTCAAATGCACGTCCCAAGTTGAGCTCGGGGATTTCACATCTGACTTATCTAACCGTCTGCGCTCGCTTTACGCCCAGTAATTCCGATTAACGCTCGCACCCTACGTATTACCGCGGCTGCTGGCACGTAGCTAGCC
+
CCCCCGGGGGGGGGGGGGGGGGGGGGGGG9FGEGGGGGGGGGFGG7FGFGGGGGGGGGGGGGGGGGFGGGGGGGGGGGGGGGGGGGGGGGGGGGGGGGGGGGGGGGGGGGGGGGGGGGGGGGGGGGEGGGGGGGGGGGGGGGGGGGGGGGGGGGFGGGFFGGGGGGGGGGGGGGGGFGDGGGGGGGGGGGGGGDCDGGGGFFFFFFFFE@ECEFFFFFFAFFFDFFFBF@FFFF=@>FBFFFFC??ECE11<@@F9?;<DF969>?F??BFFAFAFF:B>099BFFF0<7,:<?:BFF<B?
@M04999:289:000000000-L3R54:1:1101:21006:7147 2:N:0:420
CGTTGACTACTCGGGTATCTAATCCTGTTTGCTCCCCACGCTTTCGCATCTCAGCGTCAGTATCTGTCCAGAAGGCCGCCTTCGCCACCGGTATTCCTCCACATCTCTACGCATTTCACCGCTACACGTGGAATTCTACCTTCCTCTACAATACTCCAGATAACCAGTTTTAAGTGCAATTCCCAGGTTGAGCCCGGGGCTTTCACACCTAACTTAATTATCCGCCTACATGCCCTTTACGCCCAGTCATTCCGATTAACGCTCGCACCCTCCGTATTACCTCGGCTGCTGGCACGGAGTT
+
CCCCCGGGGGGGGGGGGGGGGGGGGGGGGGGGGGGGGGGGGGGGGGGGGGGGG9FGGGGGGGGGGGGGGGGGGGGGGGGGGGGFGGGGGGGGGGGGGGGGGGGGGGGGGGGGGGGGGGGGGGGGGGGGGGGEGGFFGGGGGGGGGGGGGFFFFGGCFGGGGGGGGGGGGGGGGFGGFFFFGGGGGGGGGGC<CFGGGDDGFFFFFFFAFFE9:FFBFFFEFF9=>>@>BBE5>EFFFFFFFFF@;05=EFE)<42?D?EFFFFF06099?B6<FFFB?2AA)4:?((48?04?7?61;0<?
@M04999:289:000000000-L3R54:1:1101:6653:7183 2:N:0:420
AACTGACTACAGGGGTATCTAATCCTGTTTGCTCCCCACGCTTTCGCATCTCAGCGTCAGTATCTGTCCAGAAGGCCGCCTTCGCCACCGGTATTCCTCCACATCTCTACGCATTTCACCGCTACACGCGGAATTCTACCTTCCTCTACAATACTCCAGATAACCAGTTTTAAGTGCAATTCCCAGGTTGAGCCCGGGGCTTTCACACCTAACTTAATTATCCGCCTACATGCCCTTTACGCCCAGTCATTCCGATTAACGCTAGCACCCTCCGTATTACCGCGGCTGCTGGCACGGAGTT
+
9CCCCGGGGGGGGGGGGGGGFFFGGGGGGGGGGGGFGGGGGGGGGGGECGCEFGGGGGGGGGGGGGGGGGGFFFGFGGGGGEGGEGGGGGGGCGGGGGGGGGFGGFGGGGGGGGGGGGGGGGGGGGG@@CFECFDDGEGGGGGFGGGGGGGFGGGGGGE8DFGGGGGGGGEGGGFFFGFFDGC6EGFCFGGGGFGGDCCD:AFAFAFFDFEBFFFFFFFFFCFD@FFFFFC?;;@FFFEC?F1>DF3<<B<B<4(-42<<:04((,).4:2::B1(2>ADA039(4;9()),(()(701<:
@M04999:289:000000000-L3R54:1:1101:11759:7200 2:N:0:420
GGGACTACAGGGGTATCTAATCCTGTTTGCTCCCCACGCTTTCGCCTCTCAGCGTCAGTATCTGTCCAGAAGGCCGCCTTCGTCACCGGTATTCCTCCACATCTCTACGCATTTCACCGCTACACTTGGAATTCTACCTTCCTCTACAATACTCCATATAACCAGTTTTAATTGCAATTCCCAGTTTGAGCCCGGGCCTTTCACACCTAACTTAATTATCCGCCTACTTGCCCTTTACGCCCATTCATTCCGATTAACTCTCGCACCCTCCGTATTACCGCGTCTGCTTGCACGGTGTTAC
+
9CCCCEFFDFFGDGGGGGGGGGGFFEFGFDFG8FFCBCGGGGGGD,@@<AFGFDGGC7FAFFF,CFFC,:FC,E@CGEGGGFGGGGGE+=@DAE9?F=,F4AFD;CE<FC@F?A<FGAF8F7FDF,CC5A9E,EFA=4@DF8E3@==A?D,2EFD8,,@D,@FF,AFFFFG,@,=EFGFG=8DG,EDD=DF@6@>C+;CG8AFF>CE556=C9A+=>BAEF)57A9=*9/8632>@446?B9D(;C?E)934;76;33)/;;1;:@F1<B40<<7:94)-1;,46<A4)5:F7((((4(6)
@M04999:289:000000000-L3R54:1:1101:23311:7250 2:N:0:420
TTTGTGACTACCGGGGTATCTAATCCTGTTTGCTCCCCACGCCTTCGCATCTCAGCGTCAGTATCTGTCCAGAAGGCCGCCTTCGCCACCGGTATTCCTCCACATCTCTACGCATTTCACCGCTACACGTGGAATTCTACCTTCCTCTACAATACTCCAGATAACCAGTTTTAAGTGCAATTCCCAGGTTGAGCCCGGGGCTTTCACACCTAACTTAATTATCCGCCTACATGCCCTTTACGCCCAGTCATTCCGATTAACGCTCGCACCCTCCGTATTACCGCGGCTGCTGGCACGGAGT
+
CCCCCGGGGGGGGGGGGGGGGGGGGGGGGGGGGGGGGGGGGGGGGGFGGGGGGGGGGGGGGGGGGGGGGGGGGGGGGGGGGGGGGGGGGGGGGGGGGGGGGGGGGGGGGGGGGGGGGGGGGGGGGGGGGGGGGGGGGGGGGGFGGGGGGGGGGDGGGGGGGGGGGGGGGGGGGCGGFGFFGGGGGGGGGGGGGGGGDGGGFFFFFFFFFFFFFFFFEFFEFCFF@BFFF@4CCEF13;;FFD@@FFFFFFFFFFF?FFFF4:>?B6>>FFFBFFFFFFFFFFFB9909;FFF:<<BF61(-
@M04999:289:000000000-L3R54:1:1101:17647:7283 2:N:0:420
GTCTGGACTACTAGGGTATCTAATCCTGTTTGCTCCCCACGCTTTCGCATCTCAGCGTCAGTATCTGTCCAGAAGGCCGCCTTCGCCACCGGTATTCCTCCACATCTCTACGCATTTCACCGCTACACGTGGAATTCTACCTTCCTCTACAATACTCCAGATAACCAGTTTTAAGTGCAATTCCCAGGTTGAGCCCGGGGCTTTCACACCTAACTTAATTATCCGCCTACATGCCCTTTACGCCCAGTCATTCCGATTAACGCTCGCACCCTCCGTATTACCGCGGCTGCTGGCACGGAGT
+
CCCCCGGGGGGGGGGGGGGGGGGGGGGGGGGGGGGGGGGGGGGGGGGGGGGGGGGGGGGGGGGGGGFGGGGGGGGGGGGGGGGGGGGGGGGGGGGGGGGGGGGGGGGGGGGGGGGGGGGGGGGGGGGGGGGGFGGGGFGGGGGGGGGGGGGGGGGGGGGFGGFGGGGGGGGGGGGGFGFGGGGGGGGGGGGFGFGGGGGGFFFFFFFFFFDFFFFFFFFFCEFEFFFD2@BFCFFBFFEFEFFFBFFFFAE?3CE022(?<;BF:39>FFFFF?>?6?:56<6>9;929(354:7?(929,
@M04999:289:000000000-L3R54:1:1101:14427:7285 2:N:0:420
GTGACTACTAGGGTATCTAATCCTGTTTGCTCCCCACGCTTTCGCATCTCAGCGTCAGTATCTGTCCAGAAGGCCGCCTTCGCCACCGGTATTCCTCCACATCTCTACGCATTTCACCGCTACACGTGGAATTCTACCTTCCTCTACAATACTCCAGATAACCAGTTTTAAGTGCAATTCCCAGGTTGAGCCCGGGGCTTTCACACCTAACTTAATTATCCGCCTACATGCCCTTTACGCCCAGTCATTCCGATTAACGCTCGCACCCTCCGTATTACCGCGGCTGCTGGCACTGAGTT
+
6AA8CEGFGGGGFGGGGGGFGGGGGFGGGEFGGGGGEGGGGGGEGFEGGGGADGGGGGGFGGGGFFGGAFGGGGCFGGGGGGDCFGFFFG7B<FAFGGGGGGGGGGFGGGGGGGGFGGGGGGGGGGFGCCFGGGGGFGGGGGGGGGGGGGGGGDF?FFFGFCFGGGDGGFCEGDFGFFFGGDFEBFGFD7FCC8CC>DGFFFFFAFFFEFFFFFFFEFFEF92@FF:BF>==DFFFFF0>@FFD@E9EFFFE;D7<CE06(6(4(33:?:?9??::<A9:96>((-8707?17(.))6:
@M04999:289:000000000-L3R54:1:1101:11407:7288 2:N:0:420
GGAGACTACACGGGTATCTAATCCTGTTTGCTACCCACGCTTTCGCATCTCAGCGTCAGTATCTGTCCAGAAGGCCGCCTTCGCCACCGGTATTCCTCCACATCTCTACGCATTTCACCGCTACACGTGGACTTCTACCTTCCTCTACAATACTCCAGATAACCAGTTTTAAGTGCAATCCCCAGGTTGAGCCCTGGGCTTTCACACTTAACTTTATTATCCGCCTACATGCCCTTTACGCCCATTCATTCCGATTCACTCTCGCCCCTTCTGTATTACTGCGGCTGCTGGCCTGGAGTTC
+
<6@CCEFAEFG7@F@7CEFGCE,CE,F,CC<EEA<F<,6@F7CF@6CF@EFFFFGGGGGE,,9C,C9,,,C,66<64>=B:F7BCBCGG7>7DEGGGGGGFGGCF9,,99+8C4FEEAB7CE@F:F7ED=B,8DFE,;E4E?EGGGAA@A=926,@88,@3,@8F+6@E,@@872@?+?+6++,65,35@:,14,495*360<FA<9***9AEC+49A>*6A25-:>=(9>3>@@=3*/)591;()9CEFFE((61)1))/..((,/3(.47).-.64-)))((4,,(.)5(,)((((.,-
@M04999:289:000000000-L3R54:1:1101:25559:7368 2:N:0:420
TTGACTACCAGGGTATCTAATCCTGTTTGCTCCCCACGCTTTCGCATCTCAGCGTCAGTATCTGTCCAGAAGGCCGCCTTCGCCACCGGTATTCCTCCACATCTCTACGCATTTCACCGCTACACGTGGAATTCTACCTTCCTCTACAATACTCCAGATAACCAGTTTTAAGTGCAATTCCCAGGTTGAGCCCGGGGCTTTCACACCTAACTTAATTATCCGCCTACATGCCCTTTACGCCCAGTCATTCCGATTAACGCTCGCACCCTCCGTATTACCGCGGCTGCTGGCCCGGAGTT
+
CCCCCGGGGGGGGGGGGGGGGGGGGGGGGGGGGGGGGGGGGGGGGGGGGGGGGGGGGGGGGGGGGGGGGGGGGGGGGGGGGGGGGGGGGGGGGGGGGGGGGGGGGGGGGGGGGGGGGGGGGGGGGGGGGGGGGGGGGGGGGGGGGGGGGGGGGGGGGGGGGGGGGGGGGGFGGGGGFGFGGGGG?FGGGGGGGGGDGGGGFFFFFFFFFFFFFFCFEFFECDFFFDFFEEFFFFFF4C6A69@D;EFF5CEF;D?DFFFFFFFF9>>:1:?>::??AFF?>6BBBB?F08<(41((-:B
@M04999:289:000000000-L3R54:1:1101:16476:7415 2:N:0:420
GTGACTACCAGGGTATCTAATCCTGTTTGCTCCCCACGCTTTCGCATCTCAGCGTCAGTATCTGTCCAGAAGGCCGCCTTCGCCACCGGTATTCCTCCACATCTCTACGCATTTCACCGCTACACGTGGAATTCTACCTTCCTCTACAATACTCTAGTTAACCAGTTTTAAGTGCAATTCCTAGGTTGAGCCCAGGGCTTTCACACCTAACTTAATTATCCGCCTACATGCCCTTTACGCCCAGTCATTCCGATTAACGCTCGCACCCTCCGTATTACCGCGGCTGCTGGCACGTAGTT
+
CCCCCGGGGGDFEGGGGGGGGGGGGGGGGGGGGGGGGGGGGGGGGGGGGGGFGGGGGGGGGGGGGGGGFGGFGGGGGGGGGGGGGGGGGGGGGGGGGGGGGGGGGGGGGGGGGGGGGGGGGCGGGEGGGGGGGGGBFGGGGGGGGGGGGGGGGGGC;FGDFGGGGGGGGGGGGGCFFGFGFGGGGGGGGGGGGGFFCDGGFFFFFFDFFFFFFFFFEFFFF>FAFFF=EFFEFFFFEF=EB=>26EEFFFFF02<<CC29;D;B>B:?FFBB4?B:>B<:F>9>>BBF?(8:>B1(,49
@M04999:289:000000000-L3R54:1:1101:13786:7419 2:N:0:420
GAGTGACTACCCGGGTATCTAATCCTGTTTGCTGCCCACGCTTTCGCATCTCAGCGTCAGTATCTGTCCAGAAGGCCGCCTTCGCCACCGGTATTCCTCCACATCTCTACGCATTTCACCGCTACACGTGGAATTCTACCTTCCTCTACAATACTCCAGATAACCAGTTTTAAGTGCAATTCCCAGGTTGAGCCCGGGGCTTTCACACCTAACTTAATTATCCGCCTCCATGCCCTTTACGCCCAGTCATTCCGATTAACGCTCGCACCCTCCGTATTACCGCGGCTGCTGGCCCGGATTT
+
CCCCCGGGGGFGGGGGGGGGGGGGGGGGGGGGGGGGGGGGGGGGGGGGGGGGGGGGGGGGGGGGGGGFGGGGGGGGGGGGGGGGGGGGGGGGDGGGCFGGGGGGGGGGGGEGGFGGGGGGGGGGGGFEGGGGFFGGGGGGGGGGGGGGGGGGFGGGFGGFGAEGGG8EFGGGGDGGFGFGGGGGGGGGGGGFF:CCGGCCEFFFFFFFFFBEFFFF9CF5FEF2@2@(8BC35E@EDFFF0;@BF7@EFE<CF8(:<1:A09<3166>26<FF9?B?B<AA?>(99BFF??>?((--((-.
@M04999:289:000000000-L3R54:1:1101:5993:7430 2:N:0:420
GTGACTACCCGGGTATCTAATCCTGTTCGCTACCCATGCTTTCGAACCTCAGCGTCAGTTACAGACCAGAGAGCCGCCTTCGCCACTGGTGTTCTTCCATATATCTACGCATTCCACCGCTACACATGGAGTTCCACTCTCCTCTTCTGCACTCAAGAAAAACAGTTTCAGCTGCACTTCCCCGGTTAAGCCGAGGGCTTTCACAGCTGACCTGTTCTCCCGCCTGCGTTCGCTTTACGCCCACTAAATCCTGACAACTCTTGCCACCTACGTATTACCGCGTCTGCTGGCACGTAGTTAC
+
CCCCCGGGFGG7CFCGGGGGGGGGGGGGGGGGGGGGF@FFFEGFF,FFFG<FGGGGCGFFGGCGCFFFGGGGGGGGGGGGGFGGGGGGGGGFGGGGGGGG9FAFGGGGGEGGEGGGGGGGGGGGGFGEEG8FFCFFFGGFGGGGGGGGDFGG9EEC9DFF?EEG8FGFFF,9FGGGFGFGGGGEDGG+,7EED*19*@FC?FCFFFFF2>BFF;FFCCFEF29=>(636;7;9@F0);?BBF;(:443<9B23<?<A?)8<>59?))3248:?2<76<A?06(-8-6:)53??:((136-)
@M04999:289:000000000-L3R54:1:1101:24715:7452 2:N:0:420
TAGGGACTACTCGGGTATCTAATCCTGTTTGCTCCCCACGCTTTCGCATCTCAGCGTCAGTATCTGTCCAGAAGGCCGCCTTCGCCACCGGTATTCCTCCACATCTCTACGCATTTCACCGCTACACGTGGAATTCTACCTTCCTCTACAATACTCCAGATAACCAGTTTTAAGTGCAATTCCCAGGTTGAGCCCGGGGCTTTCACACCTAACTTAATTATCCGCCTACATGCCCTTTACGCCCAGTCATTCCGATTAACGCTCGCCCCCTCCGTCTTACCGCGGCTGCTGGCACGGAGTT
+
CCCCCGGGGGGGGGGGGGGGGGGGGGGGFGGGGGGGGGGGGGGGGGGGGGGGGGGGGGGGGGGGGGGGGGGGGGGGGGGGGGGGGGDGGGGGCGGGGGGGGGGGGGGGGGGGGGGGGGGGGGGGGGGGGGGGGGGGGGGGGGGGGGGGGGFGGGGGGGGGGGGGGGGGGGGGGGFGFGFGGGGGGGFGGGGGGGGGG5CGFFFFFFFFFFF=2BFFFFF4C<CD=@FDFBEEEFFE1=);7@FFD(3;>C<E<@(3(6)9:>?B9B(44;>?:(4(.26<?1>09B;1::B(812(,4(-.
@M04999:289:000000000-L3R54:1:1101:24054:7465 2:N:0:420
GACTACTAGGGTATCTAATCCTGTTCGCTCCCCACGCTTTCGTCCATCAGCGTCAATCGGTATTTAGTAACCTGCCTTCGCAATCGGGGTTCTGTGTAATATCTATGCATTTCACCGCTACACTACACATTCCAGCTACTTCAATACTATTCAAGATTAACAGTATCAACGGCAGTTCTACAGTTAAGCTGCAGGTTTTCACCGCTGACTTATCAACCCGCCTACGGACCCTTTAAACCCAATAAATCCGGATAACGCTCGCATCCTCCGTATTACCGCGGCTGCTGGCACGGAGTTAGCC
+
CCCCCGGGGGGGGGGGGGGGGGGGGGGGGGGGGGGGGGGGGGGGGGGGGGGGGGGGGGGGGGGGGGGGGGGGGGGGGGGGGGGGGGGGGGGGGGGGGGGGGGGGGGGGGGGGGGGGGGGGGGGGGGGGGGGGGGGGGGGGGGGGGGGGGGGGGGGGGGGGGGGGGGGGGGG6CEGGFGFGGGFGGGGGGGGFGGGGFGGGFFFEFFEEDEFFFFFACFFBEAFFFF2=@F@DFEFFFFFFFFFFFFEEFFB?@FEEFBFFFBFFFBFFFBF0:?AA68B>>F>B<?>:60>B6(318A)).
@M04999:289:000000000-L3R54:1:1101:4436:7468 2:N:0:420
GGACTACACGGGTATCTAATCCTGTTTGCTCCCCACGCTTTCGCATCTCAGCGTCAGTATCTGTCCAGAAGGCCGCCTTCGCCACCGGTATTCCTCCACATCTCTACGCATTTCACCGCTACACGTGGAATTCTACCTTCCTCTACGATACTCCAGATAACCAGTTTTAAGTGCAATTCCCAGGTTGAGCCCGGGGCTTTCACACCTAACTTAATTATCCGCCTACATGCCCTTTACGCCCAGTCATTCCGATTAACGCTCGCACCCTCCGTATTACCGCTGCTGCTGGCACGCACTTAGC
+
CCCCCGFGGGGGCCGFGGGGGGGGGGGFFGGGGGGGGGGGGGGGGFGGGGGGGGDGEGGGGGGGGGGGGGGGGGGGGGGG7FGGGFGCFGGDFGGGGGGGGGGGGGGGGGGGGGGGGGGGGGGGGGGGGGGGGGGGGDEGGGGGGGDEDEGGFFFG,DGGGFFDFFFFGGGGGGFG?C7CCG?FGGGGGGGGCEG5CDGGFFFFFE49>BFFE+:AEFFCDDF?FFFE<3=@EDF9CD0=91=5@E??<?.4;<BFF016<B(49>??FFFF2<(6<A(1(2;:0<?726:??(((,4::4
@M04999:289:000000000-L3R54:1:1101:25302:7481 2:N:0:420
GACTACTCGGGTATCTAATCCTGTTCGCTCCCCACGCTTTCGTCCATCAGCGTCAATCGGTATTTAGTAACCTGCCTTCGCAATCGGGGTTCTGTGTAATATCTATGCATTTCACCGCTACACTACACATTCCAGCTACTTCAATACTATTCAAGATTAACAGTATCAACGGCAGTTCTACAGTTAAGCTGCAGGTTTTCACCGCTGACTTATCAACCCGCCTACGGACCCTTTAAACCCAATAAATCCGGATAACGCTCGCATCCTCCGTATTACCGCGGCTGCTGGCACGTAGTTAGCC
+
CCCCCGGGGGGGGGGGGGGGGGGGGGGGGGGGGGGGGGGGGGGGGGGGGGGGGGGGGGGGGGGGGGGGGGGGGGGGGGGGGGGGGGGGGGGGGGGGGGGGGGGGGGGGGGGGGGGGGGGGGGGGFGGGGGGGGGGGGGGGGGGFGGGGGGGGGGGGGGGGGGGGGGGGGGGCGGGGFGFGGGGGGGGAFFGGGGFGGFFGFFFFFFFFFFFFFFFFFFFFFFFFFF==2@?BBF=C4EFFF?FEFFFFFF>DFFFFF93?>FFBFB?<4;BB?FFFF2>>699>B?BFFFFF126?<><A5
@M04999:289:000000000-L3R54:1:1101:15526:7496 2:N:0:420
AGCGACTACCCGGGTATCTAATCCTGTTTGCTCCCCACGCTTTCGCATCTCAGCGTCAGTATCTGTCCAGAAGGCCGCCTTCGCCACCGGTATTCCTCCACATCTCTACGCATTTCACCGCTACACGTGGAATTCTACCTTCCTCTACAATACTCCAGATAACCAGTTTTAAGTGCAATTCCCAGGTTGAGCCCGGGGCTTTCACACCTAACTTAATTATCCGCCTACATGCCCTTTACGCCCAGTCATTCCGATTAACGCTCGCACCCTCCGTATTACCGCGGCTGCTGGCACGGAGTTT
+
CCCCCGGGGGGGGGGGGGGGGGGGGGGGGGGGGGGGGGGGGGGGGGGGGGGGGGGGGGGGGGGGGGGGGGGGGGGGGGGGGGGGGGGGGGGGGGGGGGGGGGGGGGGGGGGGGGGGGGGGGGGGGGGGGGGFGGGGFGGGGGGGGGGGDFGGGGGFGCGFFGGGGGGGGGGGCFFGFGFGGGGGFGGGGFGGGGG>GCCGFFFFFFFDFFBFFFFFFFFEFF@FFFFFEEC@EFFDFCFBD>BD(67>CEFFFFFFFF4<0::(37BFFFFFFF<?F<A986B09>BFFF(414(,(4:<)
@M04999:289:000000000-L3R54:1:1101:9172:7506 2:N:0:420
CGGGACTACTGGGGTATCTAATCCTGTTCGCTCCCCACGCTTTCGTCCATCAGCGTCAATCGGTATTTAGTAACCTGCCTTCGCAATCGGGGTTCTGTGTAATATCTATGCATTTCACCGCTACACTACACATTCCAGCTACTTCAATACTATTCAAGATTAACAGTATCAACGGCAGTTCTACAGTTAAGCTGCAGGTTTTCACCGCTGACTTATCAACCCGCCTACGGACCCTTTAAACCCAATAAATCCGGATAACGCTCGCATCCTCCGTATTACCGCGGCTGCTGGCACGGAGTTC
+
CCC@CGGGGG9FCGGGGGGGGGGFGGGGGGGGGGGGGGEGGGGGGGGGGGGGGGGGGGEGFGGGFFGGGCF<EFGGGGGGGGFGGGGGGGGGGGGGGGGGCFFACFGCFFFFGGFGGGFGGGGGGGGFGGGGGGGFGDFFGCFFFG8AAGGGGFGGCE9EFGFFFFGFGGGGGGGGFGFGGGFGFFGGGGC7EGGF67==?FFFFFEDFFFFFF6AEFFFF>ABFFFD=29@FFFFFF5AEFFF<3@AEEFF930224@66?B90189:>B?18??:):68>B,96>B:7:::71(,((.)
@M04999:289:000000000-L3R54:1:1101:5698:7531 2:N:0:420
GACGACTACTAGGGTATCTAATCCTGTTTGCTCCCCACGCTTTCGCATCTCAGCGTCAGTATCTGTCCAGAAGGCTGCCTTCGCCACCGGTATTCCTCCACATCTCTACGCATTTCACCGCTACACGTGGAATTCTACCTTCCTCTACAATACTCTAGTTAACCAGTTTTAAGTGCAATTCCTAGGTTGAGCCCAGGGCTTTCACACCTAACTTAATTATCCGCCTACATGCCCTTTACGCCCAGTCATTCCGATTAACGATCGCACCCTCCGTATTACCGCGGCTGCTGGCACGGAGTT
+
CCCCCGGGGGGGGGGFGGGGGGGGGGGGGGGGGGGGGGDGGGGGEGEGGGGGFGGGGGGGGGGGGGGGGFGGGGGGGGGGGGGGGGGGGGGGGGGGGGGGGGGGGGGGGGGGGGGGGGGGGGGGGGGCGGCGFCGGGGGGGGGGGGGGGGGGGGFGGGFFFGGFFGGGGDGGGGGFFGFGGF?=DFGGGGFCG6FFG6DFAF5CAFFFF@FFFFFFFFFFFFFFD=AFFFC=>7BFEEC5=@FD>>*8@5C<B<4(4?>D(,6460:1?D676D<?B9<A<9B9((4:7:?6??B>048:
@M04999:289:000000000-L3R54:1:1101:13622:7552 2:N:0:420
GGCCCGACTACCGGGGTATCTAATCCTGTTTGCTCCCCACGCTTTCGCATCTCAGCGTCAGTATCTGTCCAGAAGGCCGCCTTCGCCACCGGTCTTCCTCCACATCTCTACGCATTTCACCGCTACACGTGGAATTCTACCTTCCTCTACAATACTCCAGATAACCAGTTTTAAGTGCAATTCCCAGGTTGAGCCCGGGTCTTTCACACCTAACTTAATTATCCTCCTACATGCCCTTTACGCCCAGTCATTCCGATTAACGCTCGCACCCTCCGTATTACCGCGGCTGCTGTCACGTAGT
+
<BCCCGGGGGGGGGGGGDGGGGGGGGGGGGGGGGGGGGGGGGGGGGGGGGGGGGGGGGGGGGFFGGFGGGGGFFGGGGEGGGGGGGGGGGGGG7FGGGGGGGGGGGGGGGGGGGGGGGGGGEGGGGGGGGGGGFGGGGGGGGGFGGGGGFGFGFGGGGGGFFFGGGGGGGGGGGCFAGFGGGGGFGFEGGF?FGGGGDD*9FFFFFFFFFFEFFFFEFFEFFFF*7;DEFEF5@EFF@@FF;?>>?(/;<EEFF@?F:?BF:BFFFFFFBFB4<>F<F446<<(299B>F?7-45<:((.-
@M04999:289:000000000-L3R54:1:1101:13215:7574 2:N:0:420
AGACTACTGGGGTATCTAATCCTGTTCGCTCCCCACGCCTTCGTCCATCAGCGTCAATCGGTATTTAGTAACCTGCCTTCGCAATCGGGGTTCTGTGTACTATCTATGCATTTCACCGCTACACTACACATTCCAGCTACTTCAATACTATTCAAGATTAACAGTATCAACGGCAGTTCTACAGTTAAGCTGCAGGTTTTCACCGCTGACTTATCAACCCGCCTACGGACCCTTTAAACCCAATAAATCCGGATAACGCTCGCATCCTCCGTATTACCGCTGCTGCTGTCACGTAGTTAGC
+
BC<BCGGGE@,@FGFGGFGGGGFFGGGCCGGG,CFGEGGGGGFGGGEGGCFGGCFE@FGG7FF@FGFFEA<FFFGCFGGF?EG7FFCCFEFGG?F<?FB,AEFEEGG<FFFGFCFGG7FGDCFGGCGFGFGEEFGAFDFFGGGGFEEFGC8EFDE;9AEGDDA9ECFF8=DE8EGDFGFG9E9DEGFCFGGF?CFCCCFGFAFF5AD*)8CCCCF95A9@>A5>90>6-5:>BB>CC><FF1(337<EF311,6,.4(:D;69B?9:<A?(-8BBFFA(((4>:7>:?-2.-(((.-64).
@M04999:289:000000000-L3R54:1:1101:24707:7576 2:N:0:420
GGACTACAGGGGTATCTAATCCTGTTCGCTCCCCACGCTTTCGTCCATCAGCGTCAATCGGTATTTAGTAACCTGCCTTCGCAATCGGGGTTCTGTGTAATATCTATGCATTTCACCGCTACACTACACATTCCAGCTACTTCAATACTATTCAAGATTAACAGTATCAACGGCAGTTCTACAGTTAAGCTGCAGGTTTTCACCGCTGACTTATCAACCCGCCTACGGACCCTTTAAACCCAATAAATCCGGATAACGCTCGCATCCTCCGTATTACCGCGGCTGCTGGCACGGAGTTAGC
+
CCCCCGGGGGGGGGGGGGGGGGGGGGGGGGGGGGGGDEGGGGGGGGGGGGGGGGGGGGGGGGGGGFGGGGGGGGGGGGGGGGGGGGGGGGGGGGGGGGGGGGGGGGGGGGGGFGGGGGGGGGGGGGGGGGGGGGGGGGFGGFGGFGFGGGGGGGGGGGGGGGGGGGFGGGGDEGGGFGFGGGGGGGFGGGGGGFFFDGGGFFFFBFFFFFFF@FFFFFFD>@=A@FD(6@@FFFFF?CEF??<D;A<CEEF>?<?AEFFF@BFBFFF?A4(-8:?AFD(790641<?::::?60678?<4.
@M04999:289:000000000-L3R54:1:1101:4703:7609 2:N:0:420
AGACTACACGGGTATCTAATCCTGTTCGCTACCCATGCTTTCGAACCTCAGCGTCAGTTACAGACCAGAGAGCCGCCTTCGCCACTGGTGTTCTTCCATATATCTACGCATTCCACCGCTACACATGGAGTTCCACTCTCCTCTTCTGCACTCAAGAAAAACAGTTTCAGCTGCACTTCCCCGGTTAAGCCGAGGGCTTTCACAGCTGACTTGTTCTCCCGCCTGCGTTCGCTTTACGCCCAATAAATCCGGACAACGCTTGCCACCTACGTATTCCCGCGGCTGCTGGCACGTAGTTAGC
+
-ACCCGGGEGGGGGGGGGGGGGGGGGGGDGGGGGGGGGGGGGGGGGGGGGGGGGGGGGGGGGGGGGGGGGCGGGGGGGGGG7FGGGGGGGGGGGGGGGGGGGGGGGGGGGGGGGGGGGGGGGGGGGGGGGGGGGGGGGGGGGGGFFGGGGGGGGGGGGGGGGGGGGGGGGGGGGGGFGFGGGGGGGGGGGGGGGGGGGGGFFFFFFFFEFFC:FFFFFFFFF>=@BFF@FFFF@FFFFFEB?DDE@EFEE>>?BBFF9BFFFFBF?B?:???FFF)).8>,99;BB?F>BFFFBBF:AA).
@M04999:289:000000000-L3R54:1:1101:8313:7622 2:N:0:420
GACTACACGGGTATCTAATCCTGTTCGCTACCCATGCTTTCGAACCTCAGCGTCAGTTACAGACCAGAGAGCCGCCTTCGCCACTGGTGTTCTTCCATATATCTACGCATTCCACCGCTACACATGGAGTTCCACTCTCCTCTTCTGCACTCAAGAAAAACAGTTTCAGCTGCACTTCCCCGGTTAAGCCGAGGGCTTTCACAGCTGACTTGTTCTCCCGCCTGCGTTCGCTTTACGCCCAATAAATCCGAACAACGCTTGCCACCTACGTATTACCGCGCCTGCTGGCACGTAGTTAGCC
+
CCCCCGGFGGGGGGGGGGGGGGGGGGGGGGGGFGGGGGGGGGEGGEFGGGGGGGGGGGGGGGFGGGGCGFGGGGGGGGGGGGEFGGGFGGGGGDGGGGGGGGGGGGGGGGGGGGGGGGGGGFGGGGGGGGGGGGGGGGGGGGFGGGGGGGGGGGGGGFG8@FGFGGFAFGGGFGGGFGFGGGGGGGC,AECEGC>DGGGFFFFFFFFA>B7BAFFFE4A9>92BBFFFFFBF;DC47@6=?;@@FFCFEB6(,4,307?6:?7<?0:37(4,)5)64(9>(3083>?73(<?B???ABAA?
@M04999:289:000000000-L3R54:1:1101:6200:7656 2:N:0:420
TGACTACTAGGGTATCTAATCCTGTTCGCTACCCATGCTTTCGAACCTCAGCGTCAGTTACAGACCAGAGAGCCGCCTTCGCCACTGGTGTTCTTCCATATATCTACGCATTCCACCGCTACACATGGAGTTCCACTCTCCTCTTCTGCACTCAAGAAAAACAGTTTCAGCTGCACTTCCCCGGTTAAGCCGAGGGCTTTCACAGCTGACTTGTTCTCCCGCCTGCGTTCGCTTTACGCCCAATAAATCCGGACAACGCTTGCCACCTACGTATTACCGCGGCTGCTGGCACGTAGTTAGC
+
CCCCCGGGGGFGGGGGGGGGGGGGGGGGGGGGGGGGGGGGGGGGGGGGGGGGGGGGGGGGGGGGGGGGGGGGGGGGGGGGGGGGGGGGGGGGGGGGGGGGGGGGGGGGGGGGGGGGGGGGGGGGGGGGGGGGGGGGGGGGGGGGGGGGGGGGGGGGGGGGGGGGGGGGGGGGGGGGFGFGGGGGGGGGGGGGEEDDGGGGFFFFFFFF9=EF@FFFFFFFFFF==DBFDF;B@FFFC;DBBFFF3<4?EEF;;BBFFFF0<BFFF<BF05<,34()64(4;7>931>?0:24:67?6A245
@M04999:289:000000000-L3R54:1:1101:12850:7670 2:N:0:420
CTGTGGACTACACGGGTATCTAATCCTGTTCGCTCCCCACGCTTTCGCTCCTCAGCGTCAGTGACGGCCCAGAGACCTGCCTTCGCCATCGGTTTTCTTCCCGATATCTACACATTCCACCGTTACACCGGGAATTCCATTCTCCCCTACCGCACTCCAGTCCGCCCGTACCCGGCGCCGATCCACCGTTAAGCGATGGACTTTCACCCCAGATGCCACGCCCCCCCTCCGAGCTCTTTACCCCCAAAATACCCGTATCACGCTTCCACCCCACGTTTTCCCGCGGCCTCTTGCCCGTTTT
+
BCCCCG9@C<<FEGE@FEFGFGG9FDF,EFFEDDFGGGCG@7FFFD6CB@@E8<8FFFEB,CCCCC7FGC@,C,,B?=,=AFFF7=F@C8,=F,@=,,A<FF@@FEE,A5A4?=FGGF,CE8E:7FFFF>F+@8D8FE,,@E:,@D+@1DF+=+@:,DFCCEE:>DCGGCE7DECD9CB<?):E9C@*37**+>=<*:/*)2;6A6@/:9:((*97)**-)(--((-(-4(((-4)6-)*.)5:0(,(,).)).4-3(()6(43<(,66(4(-((-3(()..-4((((((())4()244(-
@M04999:289:000000000-L3R54:1:1101:24996:7735 2:N:0:420
GACTACACGGGTATCTAATCCTGTTTGCTCCCCACGCTTTCGCATCTCAGCGTCAGTATCTGTCCAGAAGGCCGCCTTCGCCACCGGTATTCCTCCACATCTCTACGCATTTCACCGCTACACGTGGAATTCTACCTTCCTCTACAATACTCCAGATAACCAGTTTTAAGTGCAATTCCCAGGTTGAGCCCGGGGCTTTCACACCTAACTTAATTATCCGCCTACATGCCCTTTACGCCCAGTCATTCCGATTAACGCTCGCACCCTCCGTATTACCGCGGCTGCTGGCACGGATTTAGCC
+
CCCCCGGGGGGGGGGGGGGGGGGGGGGGGGGGGGGGGGGGGGGGCCEGGGGGGGGGGGGGGGGGGGGGGGGGGGGGGGGGGGGGGGGGGGGGGGGGGGGGGGGGCFFGCGGGGGGGGGGGGGGGGGGGFGGGGFGGGGGGGGGDFGGGGGGGFG=EGCFGGGGGGGGF8EGGGGGFFFFGGG+AFCCFGGFEGD*CDGGFFFFFFAFFFFF=EFFFFFF@FFF>FBCEFB3@FFFEDFFB;0;4AF5CC18@FFEE<>62619>FB6?B>:???AA)(31119;(5:21:?F(((-)-6:3
@M04999:289:000000000-L3R54:1:1101:27446:7741 2:N:0:420
TCGTGATGCCTCCCGTAGGTGATCGGGTTGTCTCTCCGCCCCAATGCGGCTGATTATCATCTTCCCCCCGCTACTGCTCGTCGCCTTCCTGTGTTCCTCCCACTACCTACTCGTTACTCCGCTGCTCCCCGCCCTCTACGCCCTGATTCCTTCCTCCTGCCGGCCAATTCTGACTTCACATCCCATTTCCAGCCCTATTCCTTCCCTTCAGCCCTATTCACCCCCCTCCCTCCCCTCTCCGCCCCGTACCTCCCCACTCCCGTCCTACCCTCCTTAGTCCCTCCGCTCCCGGTCCGCGCTC
+
A-,8<,,,,C,,,,=CF7@,,,6-,6@6,+6,C<,C,+,68+,,6C,::@F+@,,,CF6,,,,6,,9@C+8F++B,5AF,C=++B,,,,,,9,9,5,5,,+,,,4=E,,,,:+,9++,C,+>+4>,,,++@36++6,6D8>8++,,,,23,<5:,@@5,,,***5*,4,,,,2,5,1+/+5*3/,4,5,,4,4;*0**+4++++)2+/()1.6)8))1+)+7=(,,12(4(.,(-(((.)(--19((((-).,4(((((.,(.-,(.3((),-())).))).21((-,((((((,,(,(((
@M04999:289:000000000-L3R54:1:1101:15969:7763 2:N:0:420
TTGGGACTACAGGGGTATCTAATCCTGTTCGCTACCCACGCTTTCGAGCCTCAGCGTCAGTTACTAGCCAGTCAGCCGCCTTCGCCACTGATGTTCTTCCATATATCTACGCATTTCACCGCTACACATGGAGTTCCACTGACCTCTCTAGCACTCAAGTCTTACAGTTTCTGATGCACGTCCATAGTTGAGCTATGACCTTTCACATCAGACTTATTAGACCGCCTGCGCTCCCTTTCCGCCCAATCATTCCGGACAACGCTCGCCACCTACGTATTACCCCGGCTGCTGGCACGTAGTT
+
CCCCC@8FGED@FDCFEFEGG9FF@FDGGG@FBCGFG<BCFEGFGF<AFCEFFGGCGGG7EFGGGFFCGFGGGGFFFGGEEEGCGF:BFF,A<CEFGEG,CF9FF<AAE?FC:FECG9=9+8=+@FGFCG?DEF8EGGGG,4@?DFFGGF=DGGGGGF8DFFGFGF,EFDFGGCF9DD9+=DDDG8@FGDFDEFFGGGF?FF?C9CAFE***3;;>EC<A+98/:4:45)955@F=8=*95>=>7@F3=C<EE@(,6(,6090;9>B0313(4(,.5>)<)(,4232(,5:?:?303(44.
@M04999:289:000000000-L3R54:1:1101:15218:7788 2:N:0:420
GTAGACTACCCGGGTATCTAATCCTGTTCGCTACCCATGCTTTCGAGCCTCAGCGTCAGTAACAGACCAGAGAGCCGCCTTCGCCACTGGTGTTCTTCCATATATCTACGCATTTCACCGCTACACATGGAGTTCCACTCTCCTCTTCTGCACTCAAGTCTCTCAGTTTCCGATGCTCTTCCTCAGTTAAGCTGAGTGCTTTCACATTCATACTTAAAAGACCGCCTGCGCTCCCTTTACGCCCAATAAATCCGGACAACGCTTGCCACCTACGTATTACCGCGGCTGCTGGCACGTAGTT
+
CCC<CGGGGGGEGGGEGGGGGGGGGGGGGGGGDGFGGGGGGGGGF<EFEGGFFGGGGGCFFFGGGFGGFFFF<:FGGGGGGG7FGEFG@EGGGGGGGGGGGBFFGGGCFFGGGGFGGGFEFGGGFGGGG8<=EFFF9DEGGGGGGGGGGFGGGGGG8,@EFGFCECFGFFGE>EGGFGFFGGGG9<EFC,,:BCEC2=CFFFFFFFFFFF57AFF69+==*8B@ABF9=2>@@B9BEF=F=DFBF1@337?EE;9(:0(3713:1?24?6?FF0:7974A4(41((((44,.8(.(.(246
@M04999:289:000000000-L3R54:1:1101:24481:7791 2:N:0:420
TAGCGGACTACTCGGGTATCTAATCCTGTTTGCTCCCCACGCTTTCGCATCTCAGCGTCAGTATCTGTCCAGAAGGCCGCCTTCGCCACCGGTATTCCTCCACATCTCTACGCATTTCACCGCTACACGTGGAATTCTACCTTCCTCTACAATACTCCAGATAACCAGTTTTAAGTGCAATTCCCAGGTTGAGCCCGGGGCTTTCACACCTAACTTAATTATCCGCCTACATGCCCTTTACGCCCAGTCATTCCGATTAACGCTCGCACCCTCCGTATTGCCGCGCCTGCTGCCACGGAGT
+
CCCCCGGGGGGGGGGGGGGGGGGGGGGGGGGGGGGGGGGGGGGGGGGGGDGGFGFG:FGGGGGGGGGGGGFGFGGGGGGGGGGGGGGGGGGGGGGGGGGGGGGGGGGGGGGGGGGGGGGGGGGGGGGGGGFGGGDGGGGGGGGGGGGGGGFGGCGGGGGGEFFGGGGGDEGEGF+E+?FGFFGFGGGGGFEFFGGGG?DGFFFFFFFCBFFF=FFFBFFF8?EE2=0<?DFC9@;=ED3+;1@F>FD@@)<75CEFFBF2<<0144>9>F?B6<;?F??2A2933(,286?7)(579;694
@M04999:289:000000000-L3R54:1:1101:21784:7795 2:N:0:420
GACTACTAGGGTATCTAATCCTGTTCGCTCCCCACGCTTTCGTCCATCAGCGTCAATCGGTATTTAGTAACCTGCCTTCGCAATCGGGGTTCTGTGTAATATCTATGCATTTCACCGCTACACTACACATTCCAGCTACTTCAATACTATTCAAGATTAACAGTACCAACGGCTGTTCTACAGTTAAGCTGCAGGTCTTCACCGCTGACTTATCAACCCGCCTACGGACCCTTTAAACCCAATAAATCCGGATAACGCTCGCATCCTCCGTATTACCGCGGCTGCTGGCACGGAGTTAGCC
+
CCCCCGGGGGGGGGGGGGGGGGGGGGGGGGGGGGGGGGGGGGGGGGGGGGGGGGGGGGGGGGGGGFFFFFGGGGGGGGGGGGGGGGGGGGGGGGGGGGFGGGGGGGGGGGGGGGGGGGGGGGGGGGGGGGGGGGGGGGGGGGGGFFGGGGGGGFGGGGGGGGGGGGGGGGGGGGGFFGFGGGGGFFGGFGFGGGGG+=DGFFFFFFFDCFFEFFFFDFEBFFFFFAF=BBDFFFEC=FFE@6@@<<CCEF6?DDEE(6@FFB0<0:>7?>?083AB<?>>>>>B0)5(4:2446;:?AFF4
@M04999:289:000000000-L3R54:1:1101:25220:7801 2:N:0:420
GACTACCGGGGTATCTAATCCTGTTTGCTCCCCACGCTTTCGCATCTCAGCGTCAGTATCTGTCCAGAAGGCCGCCTTCGCCACCGGTATTCCTCCACATCTCTACGCATTTCACCGCTACACGTGGAATTCTACCTTCCTCTACAATACTCCAGATAACCAGTTTTAAGTGCAATTCCCAGGTTGAGCCCGGGGCTTTCACACCTAACTTAATTATCCGCCTACATGCCCTTTACGCCCAGTCATTACGATTAACGCTCGCACCCTCCGTATTACCGCGGCTGCTGGCACGGATTTAGCC
+
CCCCCGGDGGGGGFGGGGGGGGGGGGGGG9FGGGGGGGGGGFGDGGGFGFGGGDCGFFFGGGGGGGGGGGGGGEGGGGGGGGGGGGGGGGGGGGGGGGGGDFGGGFGGGGGGGGGGGGGGGGGDGGGGGGGFFGGGGGGGGGGGGGDGGGGGGFG9DFFGGGCEDF:D8EDGGACAAFFFGGDGGFCFCGFGGG7@>GGGFFFFEFF;BFFF>FCFEFFFFFFFFFF<3=@E@EFEDD:B;(;=AF))9=03=F>B?FFB(7>B(4:<FF?FBFAF2(42,4(4????:BFF(4(()669:
@M04999:289:000000000-L3R54:1:1101:17657:7868 2:N:0:420
TGACTACTAGGGTATCTAATCCTGTTTGCTACCCACGCTTTCGAGCATGAACGTCAGTGTTATCCCAGGAGGCTGCCTTCGCCATCGGTATTCCTCCACATCTCTACGCATTTCACTGCTACACGTGGAATTCTACCTCCCTCTGACACACTCTAGTTTGACAGTTTCAAATGCACGTCCCAAGTTGAGCTCGGGGATTTCACATCTGACTTATCTAACCGTCTGCGCTCGCTTTACGCCCAGTAATTCCGATTAACGCTCGCACCCTACGTATTACCTCGGCTGCTGGCACGTAGTTAGC
+
CCCCCGGGGGGGGGGGGFGGGGGGGGGGGGGGGGGGGGGGGGGGGGGGGAGGGGGGGGGGGGGGFGFGGFDGGGGGGGGGGGGGGGGGGGGGGGGGGGFGCFGGGGGGGGGGGGGGGFGGGFGGGGGGCFGGEGGGGGGGGGGGGGFFGGGGGGGGGGGCEGGGGGGGEFGGDGDGFGFGGGFFGFFGGGFGGDCGCGGGFFFFFFFF7@EECFFFFAFF5>ACFFBB=DA@D2>8C?FFF>2>))96?C@6@?@C9118;9@F>>FB(((4840-6<)5008?0:403?0<6?FFF<::2
@M04999:289:000000000-L3R54:1:1101:8385:7878 2:N:0:420
AGCGGACTACAGGGGTATCTAATCCTGTTCGCTCCCCACGCTTTCGTCCATCAGCGTCAATCGGTATTTAGTAACCTGCCTTCGCAATCGTGGTTCTGTGTAATATCTATGCATTTCACCGCTACACTACACATTCCAGCTACTTCACTACTATTCAAGATTAACAGTATCAACGGTAGTTCTACAGTTAAGCTGCAGGTTTTCACCGCTGACTTATCAACCCGCCTACGGACCCTTTCAACCCATTACATCCGGATAACGCTCGCATCCTCCTTATTACCGCGCCTGCTGGCACGGCGTT
+
-8ABC@@@CEFFGD+CC8,@E,@FEGGEFG7F:CFF:CC@FFGDG7FGGDFG@EFCGGDFFCD7FFGGCGFFFGGGGGGAF9A4?C7F?@664D4CF<5,CF,CF<;?=F<AFEE,@?,968F++,?<F@<F9D=E9F8DF,=F=,@,=,16@EC8D=FF9@DDF9,7=3@=C88?50@DFGG:A=AFFAAD=;E6C7FFCA:+1+;?AB90:CB+*=<EFF9-:5=45(8(/62:>6*48?(6<(>C))9?12,(6;4)20((((((443)4()--.-42((-(((-::431(.((,(4-
@M04999:289:000000000-L3R54:1:1101:16563:7881 2:N:0:420
AGACTACTCGGGTATCTAATCCTGTTTGCTCCCCACGCTTTCGCATCTCAGCGTCAGTATCTGTCCAGAAGGCCGCCTTCGCCACCGGTATTCCTCCACATCTCTACGCATTTCACCGCTACACGTGGAATTCTACCTTCCTCTACAATACTCCAGATAACCAGTTCTAAGTGCAATTCCCAGGTTGAGCCCGGGGCTTTCACACCTAACTTAATTATCCGCCTACATGCCCTTTACGCCCAGTCATTCCGATTAACGCTCGCACCCTCCGTATTCCCGCGGCTGCTGGTACGGATTTAGC
+
CCCCCGGGGGDEGGGGGGGGGGGGGGGGGGGGGGGGGGGGGGEGGGGGGGGGGGGGGGGGGGGGGGGGGGGGGGGGGGGGGGGGGGGGGGGGGGGGGGGGGGGGGFGGGGGGGGGGGGGGGGGGGGGGGGGGGGGGGGGGGGGGGGGGGGGGGGGGFGCEGGGGGGGGGGGGAFFGFGFGGGDGGGGFGGGGGGGDGGGGFFFFFEFFFFFFEFFFFFFF4@DF>DFFFFFFFFFE31:AF;0;<<?5CEEDFF@EE<9?BFF(-9?<??>FF?>)67011296(20:(46A(4?(8?2:<
@M04999:289:000000000-L3R54:1:1101:15948:7892 2:N:0:420
TAGCGACTACCGGGGTATCTAATCCTGTTTGCTCCCCACGCTTTCGCATCTCAGCGTCAGTATCTGTCCAGAAGGCCGCCTTCGCCACCGGTATTCCTCCACATCTCTACGCATTTCACCGCTACACGTGGAATTCTACCTTCCTCTACAATACTCCAGATAACCAGTTTTAAGTGCAATTCCCAGGTTGAGCCCGGGGCTTTCACACCTAACTTAATTATCCGCCTACATGCCCTTTACGCCCAGTCATTCCGATTAACGCTCGCACCCTCCGTATTACCGCGGCTGCTGGCACGGAGTT
+
CCCCCGGGGGGGGGGGGGGGGGGGGGGGGGGFGGEGGGGGGGGGGEGGEGGGGGGGFGGGGGGGGGGGDFGFGGGGGGGGGGGGGFGGGGEFEGGGGGGGGGGGGGGGGGFGCEGGGGGGGGGGGFGGGGGFGFFGGGGGGGGGGGGEFGGGGGGGGGFFGGGGGGGGGGGFCCFCFD9CGGGFGGGEGGF,ACFD4?CDEAFFCFFA@@E:BFFFEFFEFFED;?D?DFFE@@@4=EEF02:B@@E@<A<AA(33??9A:>B?>>>>6((43>:02?)66871091;BFFFF:,4(--4.
@M04999:289:000000000-L3R54:1:1101:16011:7898 2:N:0:420
TAGACTACAGGGGTATCTAATCCTGTTTGCTACCCACGCTTTCGAGCATGAACGTCAGTGTTATCCCAGGAGGCTGCCTTCGCCATCGGTATTCCTCCACATCTCTACGCATTTCACTGCTACACGTGGAATTCTACCTCCCTCTGACACACTCTAGTTAGACAGTTTCAAATGCACGTCCCAAGTTGAGCTCGGGGATTTCACATCTGACTTATCTAACCGTCTGCGCTCGCTTTACGCCCAGTAATTCCGATTAACGCTCGCACCCTACGTATTACCGCGGCTGCTGGCACGTAGTT
+
CCCCCGGGGGGGGGGGGGGGGGGGGGGGGGGGGGGGGGGGGGGGGGGGGGGGGGGGGGGGGGGGGGGGGGGGGGGGGGGGGGGGGGGGGGGGGGGGGGGGGGGGGGGGGGGGEGGGGGGGGGGGGGGGGGGGGGGGGGGGGGGGGGGFGGGGGGGGGGGCGGGGGGGGGGGGGGGFFGFGGGGFGGGGGGGGGGDGGGGGFFFFFFFFFEFFFFFFFFFEF=DAFDEABAF@>FFFCEF>@903;CEFFFFFFFF6EF0;@DFFFFFFF?FFF290<B2:67>>FBFF?><(56?2?F<
@M04999:289:000000000-L3R54:1:1101:24534:7910 2:N:0:420
GACTACCGGGGTATCTAATCCTGTTTGCTCCCCACGCTTTCGCATCTCAGCGTCAGTATCCGTCCAGAAGGCCGCCTTCGCCACCGGTATTCCTCCACATCTCTACGCATTTCACCGCTACACGTGGAATTCTACCTTCCTCTACAATACTCCAGATAACCAGTTTTAAGTGCAATTCCCAGGTTGAGCCCGGGGCTTTCACACCTAACTTAATTATCCGCCTACATGCCCTTTACGCCCAGTCATTCCGATTAACGCTCGCACCCTCCGTATTACCGCGGCTGCTGGCACGGAGTTAGCC
+
CCCCCGGGGGGGGGGGGGGGGGGGGGGGGGGGGGGGGGGGGGGGGGGGGGGGGGGGGGGGGGGGGGGGGGGGGGGGGGGGGGGGGGGGGGGFGGGGGGGGGGGGGGGGGGGGGGGGGGGGGGGGGGGGGGGGGGGGGGGGGGGGGGGGGGGGGGGGGGGGGGGGGGGGGGGGGGGGFGFGGGGGGGGGGGGGGGGGGGGGFFFFEFFFDEFEFFFFFFFFFFF@@@FFFEFE@FFEDFFFFFFFFFEEEE12<FDF6028>>BBFB<:3(4(78AFA(--1922<:???(8?9,18:9<<4
@M04999:289:000000000-L3R54:1:1101:8662:7935 2:N:0:420
CTAGACTACCAGGGTATCTAATCCTGTTTGCTCCCCACGCTTTCGCATCTCAGCGTCAGTATCTGTTCAGAAGGCCGCCTTCGCCACCGGTATTCCTCCACATCTCTACGCATTTCACCGCTACACGTGGAATTCTACCTTCCTCTACAATACTCTAGTTAACCAGTTTTAAGTGCAATTCCTAGGTTGAGCCCAGGGCTTTCACACCTAACTTAATTATCCTCCTACATGCCCTTTACGCCCATTCATTCCGATTAACGCTCTCACCCTCCGTATTACCGCGGCTCCTGGCACGGAGTTG
+
CCC@CFDGEGGGGGGCGGGGFGFGFFFGGGGGCFGGGGGGGGGFFEEEGGCCBF@FGC@F9FGGFF,6C<E<<E8ECDBFGGGG,BF<>FG7FFD<FGGFGGGGGGCFFEECFGGGGDGGGE@FDG7F87+:EFFGA=D?FGGGCCF=D9DFEDFFGCGF:DFGFFAFGG:F82+=E@FDGGGF;8EEEFC,:8E6:+:CAFF+B6AB)@@CEF86A6@6+1*17=6B=EE35):5>4C5>(2((0**8<CF7<0:;4;0622()4C;?2@;2,,=@ECD00;9B9((5)((,,(39067)
@M04999:289:000000000-L3R54:1:1101:22670:7943 2:N:0:420
GGACTACCGGGGTATCTAATCCTGTTCGCCCCCCACGCTTTCGTCCATCAGCGTCAATCGGTATTTAGTAACCTGCCTTCGCAATCGGGGTTCTGTGTAATATCTATGCATTTCACCGCTACACTACACATTCCAGCTACTTCAATACTATTCAAGATTAACAGTATCAACGGCAGTTCTACAGTTAAGCTGCAGGTTTTCACCGCTGACTTATCAACCCGCCTACGGACCCTTTAAACCCAATAAATCCGGATAACGCTCGCATCCTCCGTATTACCGCGGCTGCTGGCACGGAGTTAGC
+
CCCCCGGGGDGGGGGGGFGGGGGGGGGGGGGGGGGGGGGGGGGGGGGGGGGGGGGGGGGGGGGGGGGGGCGGGGGGGGGGGGFGGGGGGGGGGGGGGGGGGGGGGGGGGGGGGGGGGGGGGGGGGGGFGGGGGGGGGGFGGGGGGFFGGGGGGGGGGGECFGGGGGGGGGGGGEGGFGFGGGGGGGGGGGGCFGGGGGGGFFFF?EFFFFFFFFFFFFFFDFFF@F;;;>BFFF@FFFFFD72@@EFFFFFFF?BFF?>BBBF>?F>?A?FF:B?DAB:;FF>FF?BDF?BF0(79?12<6
@M04999:289:000000000-L3R54:1:1101:16210:8022 2:N:0:420
CTGACTACTCGGGTATCTAATCCTGTTCGCTCCCCACGCTTTCGTCCATCAGCGTCAATCGGTATTTAGTAACCTGCCTTCGCAATCGGGGTTCTGTGTAATATCTATGCATTTCACCGCTACACTACACATTCCAGCTACTTCAATACTATTCAAGATTAACAGTATCAACGGCAGTTCTACAGTTAAGCTGCAGGTTTTCACCGCTGACTTATCAACCCGCCTACGGACCCTTTAAACCCAATAAATCCGGATAACGCTCGCATCCTCCGTATTACCGCGGCTGCTGGCACGGAGTT
+
CCCCCGGGGGEGGGGGGGGGGGGGGGGGGGGGGGGGGGGGGGGGGGGGGGGGGGGGGGGGGGGGGGGGGGFFGGGGGGGGGGGGGGGGGGGGGGGGGGGGGGGGGGGGGGGGGGGGGGGGGGGGGGGGGGGGGGGGFGGEGGGFGGGGGGGGGGGGGGGGGGGGGGGGGGGGDEDEEGFGGGGGGGGGGGGGFGGFGFFGFFFFFFDFF5CEFFFFFFFFEAFFFFF@2@FFFFFFFFFFF@<6@3=CCCFF(;;FFF61<;>F>BFFFFFFFBFFBD>1137>966???0:?1;>9<B
@M04999:289:000000000-L3R54:1:1101:21268:8043 2:N:0:420
TGACTACTGGGGTATCTAATCCTGTTTGCTCCCCACGCTTTCGCATCTCAGCGTCAGCATCTGTCCAGAAGGCCGCCTTCGCCACCGGTATTCCTCCACATCTCTACGCATTTCACCGCTACACGTGGAATTCTACCTTCCTCTACAATACTCCAGATAACCAGTTTTAAGTGCAATTCCCAGGTTGAGCCCGGGTCTTTCACACCTAACTTAATTATCCGCCTACATGCCCTTTACGCCCAGTCATTCCGATTAACGCTCGCACCCTCCGTATTACCGCCGCTGCTGGCACGGAGTTAGC
+
C9ACCGGGGGGEFGGGGGGGGGGGGGGGGGGGGGGGGGGGGGFGGGGGGGGGGGGEFFGGGGGGGGGGGGGGGGGGGGGGGGGGGGGDGGGGGGGGGGGGGGGGGGGGGGGGGGGGGGGGGGGGGGGGGGFDGGGGGGGGGGGGGGGGGGGGFGGGFGGGGDGGFGGGGGGGFGDFFGFGGGD6DGGCCFCCC6E>D>FGFFFFFEFFEFFFFCFFFFFE5BFDFFEEEFFFFBEEF2@BB;DE37CEFEE68?FFF;><DF>499802662?<?DA412(-77093:?F<?<(23142:)
@M04999:289:000000000-L3R54:1:1101:25670:8053 2:N:0:420
TGGACGTATCTAATCCTGTTCGCTACCCATGCTTTCGAACCTCAGCGTCAGTTACAGACCAGAGAGCCGCCTTCGCCACTGGTGTTCTTCCACATATCTACGCATTCCACCGCTACACATGGAGTTCCACTCTCCTCTTCTGCACTCAAGAAAAACAGTTTCAGCTGCACTTCCCCGGTTAAGCCGAGGGCTTTCACAGCTGACTTGTTCTCCCGCCTGCGTTCGCTTTACGCCCAATAAATCCGGACAACGCTTGCCACCTACGTATTACCGCGGCTGCTGGCACGGAGTTAGCCGGTGC
+
C@@CCGGGGGGFFGFGGGGGGGGGGGCG,EFFGGGGGFFGGFFGGGGGGGEGGGGGFGGGGGGGGGGGGDFGGGGGG,FGGGFFGGGGGGGGGFFGGFGGGGCFGGGGGGGGGGGEGGF@EDFGGGGGGGDGGCGGGGGGGGFGGEFG==C=8?,@EGFFEFGGCFDFGGGDFG6EFGADCGDDFGCGE9EGGGFCGGGGA>FFFFFFFFFF;FFB=EAB?>599>;@19C<D61;(()/)7<@666>>:?>((-4:?FF?<B>?:<9:BA<B99;99>?B::???:;013<AFA8022((
@M04999:289:000000000-L3R54:1:1101:10834:8073 2:N:0:420
GAAGACTACTAGGGTATCTAATCCTGTTCGCTCCCCACGCTTTCGTCCATCAGCGTCAATCGGTATTTAGTAACCTGCCTTCGCAATCGGGGTTCTGTGTAATATCTATGCATTTCACCGCTACACTACACATTCCAGCTACTTCAATACTATTCAAGATTAACAGTATCAACGGCAGTTCTACAGTTAGGCTGCAGGTTTTCACCGCTGACTTATCAACCCGCCTACGGACCCTTTAAACCCAATAAATCCGGATAACGCTCGCATCCTCCGTATTACCGCGGCTGCTGGCACGGAGTT
+
CCCCCGGGGGGGGGGGGGGGGGGGGGGGGGGGGGGGGGGGGGGGGGGGGGGGGGGGGGGGGGGGGGGGGFGFGGGGGGGGGGFGGEGGGGGGGGGGGGGGGGGDGGGGGGGGGGGGGGGGGGGGGGGGGGGGGGGGGGGGGFGGGGGGGGGGGGGGGGGGGGGGGGGGGFFGGGGDBCFGGGFGGFGGGGGFGGGGGGGGFFFFFFFFFFFCFFFFFFFFF5=AADFF=>DFFFFFFFFFFFFF28;ACEFFF;;;FFE6@FFFF>FFFFFB9??BFFFF?>FF>62???::23--29<7
@M04999:289:000000000-L3R54:1:1101:3627:8075 2:N:0:420
GACTACTCGGGTATCTAATCCTGTTCGCTACCCACGCTTTCGAGCCTCAGCGTCAGTTACTAGCCAGTCAGCCGCCTTCGCCACTGATGTTCTTCCATATATCTACGCATTTCACCGCTACACATGGAGTTCCACTGACCTCTCTAGCACTCACGTCTTACAGTTTCTGATGCACGTCCATAGTTGAGCTATGACCTTTCACATCAGACTTATTAGACCGCCTGCGCTCCCTTTACGCCCAATAATTCCGGACAACGCTCTCCACCTACGTATTACCGCGGCTGCTGGCACGTAGTTATCC
+
C9CCCGFGGGEFEGGGGFGGCFGGCEFGEECEFGGEGGGGGG8FFGGGGGGGCCFFDFGFGGFCGGGGFGGGGGDC@:FFGGGGGG,FFEFFEFGGGGDGGFDFGEFEGCCGFFGAFGGGGGGGG?FFGGGFGFGG8EGGAFFFFGFFFFFG,,@DFFGGDGG:DFGFGFGGGGGFFGFGGDGG9,,@8AEGGGGGGGGD@FFFA8CABE@CEFFFFF95A===):A>(9BB4=EC@2=EFDF@EF<6C36?9@(669;<(7;F?FF(8:2<AFFF2(-1,3;>??3(3()433<?<))).
@M04999:289:000000000-L3R54:1:1101:9496:8170 2:N:0:420
CTGACTACTGGGGTATCTAATCCTGTTCGCTCCCCACGCTTTCGTCCATCAGCGTCAATCGGTATTTAGTAACCTGCCTTCGCAATCGGGGTTCTGTGTAATATCTATGCATTTCACCGCTACACTACACATTCCAGCTACTTCAATACTATTCAAGATTAACAGTATCAACGGCAGTTCTACAGTTAAGCTGCAGGTTTTCACCGCTGACTTATCAACCCGCCTACGGACCCTTTAAACCCAATAAATCCGACTAACGCTCGCATCCTCCGTATTACCGCGGCTGCTGGCACGGAGTTAT
+
AC@8CGGFGCCF7F@FGGG9FGGGGGGGGEFFGGE<FCGGGGGFGGGGGGFEGGGGGCGGGEGEFGGF9FFCGGGFGGGGGG>@@FFFGCEGGFGGGGGCEFCFGCEFGGGGGGGGEFGGGGCGGGFFDG<FEGGGCDFDFFFGGGGFGGGCFF8@;,EFF8EGDFGGGGFG6++@5DDGGGFA=FF8=79E66CFFCG?FF?9??BFB=DFFA@BC>A>*):)>@B59(5@@FFFCC<AF?;7=;)95<54?(:674308<02(36?FFFFB:?FD<A<0(7>77:??00:343(-4:))
@M04999:289:000000000-L3R54:1:1101:17788:8211 2:N:0:420
GACTACAGGGGTATCTAATCCTGTTTGCTCCCCACGCTTTCGCATCTCAGCGTCAGTATCTGTCCAGAAGGCCGCCTTCGCCACCGGTATTCCTCCACATCTCTACGCATTTCACCGCTACACGTGGAATTCTACCTTCCTCTACAATACTCCAGATAACCAGTTTTAAGTGCAATTCCCAGGTTGAGCCCGGGGCTTTCACACCTAACTTAATTATCCGCCTACATGCCCTTTACGCCCAGTCATTCCGATTAACGCTCGCACCCTCCGTATTACCGCGGCTGCTGGCACGGAGTTAGCC
+
CCCCCGGGGGGGGGGGGGGGGGGGGGGGGGGGGGGGGGGGGGGGGGGGGGGGGGGGGGGGGGGGGGGGGGGGGGGGGGGGGGGGGGGGGGGGGGGGGGGGGGGGGGGGGGGGGGGGGGGGGGGGGGGGGGGGGGGGGGGGGGGGGGCFGGGGGGGGFGGGGGGFGGGGGGGGGGGGFGFGGGFGGGGGGFGDEEDDGGGGFFFFFFFFFFFFEFFFEFA=;@FFDEFCFFFE@E4CDFBEF@EEFF?CFFD@@FFF<>:((79BBB<:<FFF?FA>92>2>9>0005:??BB04;BFA<).
@M04999:289:000000000-L3R54:1:1101:13158:8225 2:N:0:420
ATTGACTACCGGGGTATCTATCCTGTTTGCTCCCCACGCTTTCGCATCTCAGCGTCAGTATCTGTCCAGAAGGCCGCCTTCGCCACCGGTATTCCTCCACATCTCTACGCATTTCACCGCTACACGTGGGATTCTACCTTCCTCTACAATACTCTAGTTAACCAGTTTTAAGTGCAATTCCTAGGTTGAGCCCAGGGCTTTCACACCTAACTTAATTATCCGCCTACATGCCCTTTACGCCCAGTCATTCCGATTAACGCTCGCACCCTCCGTATTACCGCGGCTGCTGGCACGGAGTT
+
CCCCCGGGGGGGGGGGGGGGGGGGGGGGFGGGGGGGGGGGGGGGG:FGGGGGGGGGGGGFGGGGGGGGGGGGGGGGGGGGGGGGGGGGGGGGGGGGGGGGGGGGGGGGGGGGGGGGGGGGGGGGGGG=FEGGGGGFGGGGGGGGGDFGGGGGGGGFEGGGFGGGGGGGGFFFGFGGFGFGGGCB,EFGGFGGGGGFGGFFFFFFFFFFFFDFFFCFFFFFF>BFFFF=E?FEBEFFFF;EFFF;@@FFFFF@?@FFFF0>FFF>BFBF:(8(4??:<BF<B6(726<D?B?:B:B9>??
@M04999:289:000000000-L3R54:1:1101:10484:8250 2:N:0:420
CCACTACTGGGGTATCTAATCCTGTTCGCTACCCATGCTTTCGAACCTCAGCGTCAGTTACAGACCAGAGAGCCGCCTTCGCCACTGGTGTTCTTCCATATATCTACGCATTCCACCGCTACACATGGAGTTCCACTCTCCTCTTCTGCACTCAAGAAAAACAGTTTCAGCTGCACTTCCCCGGTTAAGCCGAGGGCTTTCACAGCTGACTTGTTCTCCCGCCTGCGTTCGCTTTACGCCCAATAAATCCGGACAACGCTTGCCACCTACGTATTACCTCGGCTGCTGGCACGTAGTAAGC
+
CCCCCGGGGCFGGGGGGGGGGGGGGGGGGGGGGGGGGGGGGGFFGGGGGGFGGGGGGGGGGGGGGGGGGGGGGGGGGGGGGGGGGGGGGGGGGGGGGGGGGGGGGGGCGDGGGGGGGDGGGGGGGGFFGGGGGGGGGGGGGGGGGGGGGGGGGGDFGFGEFEGFFGGGGFFGGGGGFGFGGGGDGGCDAFFCC8@DD5DGFFFFFFFFFDEEFFFFFFFDF>FFFF=DFFFFF@DF<?FB@D;@3@<CFEF((-4?1;>?:8:(-83<?>?BB2?A<-))-,,86:22:B?>6?0.3))64
@M04999:289:000000000-L3R54:1:1101:26428:8265 2:N:0:420
TTCGACTACACGGGTATCTAATCCTGTTTGCTCCCCACGCTTTCGCATCTCAGCGTCAGTATCTGTCCAGAAGGCCGCCTTCGCCACCGGTATTCCTCCACATCTCTACGCATTTCACCGCTACACGTGGAATTCTACCTTCCTCTACAATACTCCAGATAACCAGTTTTAAGTGCAATTCCCAGGTTGAGCCCGGGGCTTTCACACCTAACTTAATTATCCGCCTACATGCCCTTTACGCTCAGTCATTCCGATTAACGCTCGCACCCTCCGTATTACCGCGGCTGCTGGCCCGGATGTT
+
CCCCCGGGGGGGGGGGGGGGGGGGGGGGGGGGGGGGGGGGGGGGGGGGGGGGGGGGGGGGGGGGGGGGGFGGGGGGGGGGGGGGGGGGGGGGGGGGGGGGGGGGGGGGGGGGGGGGGGGGGGGGGGGGGGGGGGGGGGGGGGGGGGGGGGGGGGGGGGGGGGGGGGGGGGGGGGDGFGFGGGGGGEGGGGGGGGGGGGGGFFFFFFFFFEBFFFFFFFFFFC?DFF>FFF?E3=EFFFE>@6;(3<;AFFFFFFFFDFA:>FF9>1>B<,2:>:1:><BF06;6;>((.80((-41(((.-
@M04999:289:000000000-L3R54:1:1101:15218:8279 2:N:0:420
ATAGACTACCGGGGTATCTAATCCTGTTTGCTCCCCACGCTTTCGCATCTCAGCGTCAGTATCTGTCCAGAAGGCCGCCTTCGCCACCGGTATTCCTCCACATCTCTACGCATTTCACCGCTACACGTGGAATTCTACCTTCCTCTACAATACTCCAGATAACCAGTTTTAAGTGCAATTCCCAGGTTGAGCCCGGGGCTTTCACACCTAACTTAATTATCCGCCTACATGCCCTTTACGCCCAGTCATTCCGATTAACGCTCGCACCCTCCGTATTACCGCGGCTGCTGGCACGGAGTT
+
CCCCCGGGGGGGGGGGGGGGGGGGGGGGGGGGGGGGGGGGGGGGGGGGGGGGGGGGGGGGGGGGGGFGGGGGGFGGGGGGGGGGGGGGGGGGGGGGGGGGGGGGGGGGGEGGGGFGGGGGGGGGGGGGGGGGFGGGDGGGGGGGGGGGGGGGGGGGGFGGGGGGGGGGGGGGFG?FFDFGGGGG6DFE?EGGGGCG9DGGFFFAFFFFF@EFFFFFEFFFFF2>@FFDEF6;EDFFFFF:?FFF0=EEFFCC41?BFBFFFFF199>9BB0:(8???ABF1>9B>66<B>?FF<?340:?
@M04999:289:000000000-L3R54:1:1101:6207:8287 2:N:0:420
GGACTACCCGGGTATCTAATCCTGTTTGCTCCCCACGCTTTCGCATCTCAGCGTCAGTATCTGTCCAGAAGGCCGCCTTCGCCACCGGTATTCCTCCACATCTCTACGCATTTCACCGCTACACGTGGAATTCTACCTTCCTCTACAATACTCCAGATAACCAGTTTTAAGTGCAATTCCCAGGTTGAGCCCGGGGCTTTCACACCTAACTTAATTATCCGCCTACATGCCCTTTACGCCCAGTCATTCCGATTAACGCTCGCACCCTCCGTATTACCGCGGCTGCTGGCACGGAGTTAGC
+
CCCCCGFF@ECFGGGGGGGGGGEGGGGG,FFCFEGGGGF7FG@FE:FGGCEEEFEFGGGGGGFEGFGDFGGGFFGGGCGCGGEEGGDEEDGA?EGGF@FGCCFGGGD=FG:FFGEGFCFECEGGG?FEFEEDEGFGGGGDGFGG93EEAGGGGFF8DFGFGGGD=@:DDGGFFDF=9DFFGGGF?E,@,@DC>C77DDGGFCFAF>FF3>4CF@AFEF18?2@2@B>EC@)5=1=CE(3>B(,.7<.9?)3(:;@?B(1<?19(--83:<03(..).4(4411(28?24:8)3(3623:6)
@M04999:289:000000000-L3R54:1:1101:9460:8296 2:N:0:420
TTGGACTACCGGGGTATCTAATCCTGTTTGCTCCCCACGCTTTCGCATCTCAGCGTCAGTATCTGTCCAGAAGGCCGCCTTCGCCACCGGTATTCCTCCACATCTCTACGCATTTCACCGCTACACGTGGAATTCTACCTTCCTCTACAATACTCTAGTTAACCAGTTTTAAGTGCAATTCCTAGGTTGAGCCCAGGGCTTTCACACCTAACTTAATTATCCGCCTACATGCCCTTTACGCCCAGTCATTCCGATTAACGCTCGCACCCTCCGTATTACCTCGGCTGCTGGCACGGTGTTT
+
CCCCCGGGG<B7:@FDGGGGFGGGGGGGGGGGGFGGGGEGGGGGEEEGGGFG<EEFGGDGFGGGCFF@FFGFGGDFEGCGGGGGCFGEGGGGGGCFGGGGG8FFFGGFFGDEGGGGGFFCFGEEFGGD<BC?EFGGEDGGGGGGGGGFFCEFGGGGC8DE8E9=E?AEGGGE,E=F7CFGGGGGA,@DE68CEC777*;CFFFFF66ABE4@FCF6:BEAF649@F9=ECC3):B5>4E5;60((/7)7CCC842;1.48;;;09911:2<((-4326)6)5((3146>3(4(4-(((82(
@M04999:289:000000000-L3R54:1:1101:23206:8336 2:N:0:420
GGAAGACTACAGGGGTATCTAATCCTGTTTGCTCCCCACGCTTTCGCATCTCAGCGTCAGTATCTGTCCAGAAGGCCGCCTTCGCCACCGGTATTCCTCCACATCTCTACGCAGTTCACCGCTACACGTGGAATTCTACCTTCCTCTACAATACTCCAGATAACCAGTTTTAAGTGCAATTCCCAGGTTGAGCCCGGGGCTTTCACACCTAACTTAATTCTCCGCCTACATGCCCTTTACGCCCAGTCATTCCGATTAACGCTCGCACCATCCGTATTACCGCGGCTGCTGGCACGGTGTT
+
CCCCCGGGGGGGFGGEFFGGGGGGFGAGGG8F<FGGG8::+8FFGGGG7B<EFGGGGDGGEFC<CECFGGFGDBFFGG@BCEGGGGGG,F:FFEAGGFGGGGGFGGGGGGGE=:CDFGGGGGFCGFGGGF>@C=>FGDGGFFGGGGDFFG?F8DFFGGGGFECEFGDEFGGGGGFGF+=6=FDEG,;DFGDFGGCG>55****39BCA=5)5=FFACF=*=@E25@=20(96).,66;EF<D16;;@E3.5)7(,/(/9<608:04(,7()(.2638:<<A06(42,(()).43<B((44-
@M04999:289:000000000-L3R54:1:1101:16647:8351 2:N:0:420
TTGGCGACTACACGGGTATCTAATCCTGTTTGCTCCCCACGCTTTCGCATCTCAGCGTCAGTATCTGTCCAGAAGGCCGCCTTCGCCACCGGTATTCCTCCACATCTCTACGCATTTCACCGCTACACGTGGAATTCTACCTTCCTCTACAATACTCCAGATAACCAGTTTTAAGTGCAATTCCCAGGTTGAGCCCGGGGCTTTCACACCTAACTTAATTATCCGCCTACATGCCCTTTACGCCCAGTCATTCCGATTAACGCTCGCACCCTCCGTATTACCGCGCCTGCTGGCACTGAGT
+
CCCCCGGGGGGGGGGGGGGGGGGGGGGGGGGGGGGGGGGGGGGGGGGGGGGGGGGGGGGGGGGGGGGGGGGFGGGFFGGGGGGGGGGGGGGGEGGGGGGGGGGGGGGGGGGGGGGGGGGGGGGGGGGGGGGGGGGGDGGGGGGGGGGGGGGGGGGGGFGGGGGGGGGGGGGGGGGGFGFGGGGGGGGFGGGCFGGGGGGDD>AFFFFFFFFFFFFFFFFFFFFE><D@FF@FFFEFEFFFE1<@FF06=AFECFF0<28BAB6<<>B>F68<FBF?::?BADF>F(4:01:?::BB(4<2.
@M04999:289:000000000-L3R54:1:1101:17324:8353 2:N:0:420
AACGACTACTGGGGTATCTAATCCTGTTCGCTACCCATGCTTTCGAACCTCAGCGTCAGTTACAGACCAGAGAGCCGCCTTCGCCACTGGTGTTCTTCCATATATCTACGCATTCCACCGCTACACATGGAGTTCCACTCTCCTCTTCTGCACTCAAGAAAAACAGTTTCAGCTGCATTTCCCCGGTTAAGCCGAGGGCTTTCACAGCTGACTTGTTCTCCCGCCTGCGTTCGCTTTACGCCCAATAAATCCGGACAACGCTTGCCACCTACGTATTACCGCGGCTGCTGGCACGTAGTT
+
CCCCCGGGGG<FGGGGGGGGGGGGGGGGGGGGGGGGGGGGGGGGGGGGGGGGGGGGGGGGGGGGGGGGGFGGGGGGGGGGGGGGGGGGGGGGGGGGGGGGGGGFGGGFGGGGGGGGGGGGGGGGGGGGGFGGGGGGGGGGGGGGGGGGGGGGGGGGGGG8FFGGGGGGGGGGGGGGFGFGGGFGGDGGEFFFG>ECDGDGFFFFFFFFFFFFFFFFFFFFFFF@FFDFFFFF@FFFFFFEFBFFFD@E<CFFF>F>><B(1:B<??FBB?BF:<2<FBFA:9,73446?7:?0<<B:<BF
@M04999:289:000000000-L3R54:1:1101:15295:8359 2:N:0:420
TGACTACAGGGGTATCTAATCCTGTTTGCTCCCCACGCTTTCGCATCTCAGCGTCAGTATCTGTCCAGAAGGCCGCCTTCGCCACCGGTATTCCTCCACATCTCTACGCATTTCACCGCTACACGTGGAATTCTACCTTCCTCTACAATACTCCAGATAACCAGTTTTAAGTGCAATTCCCAGGTCGAGCCCGGGGCTTTCACACCTAACTTAATTATCCGCCTACATGCCCTTTACGCCCAGTCATTCCGATTAACGCTCGCACCCTCCGTATTACCGCGGCTGCTGGCACGGAGTTAGC
+
CCCCCGGGGGGGGGGGGGGGGGGGGGGGGGGGGGGGDGGGGGEGGGGGGGDGGGGGGGGGGGGGGGG<FFGGGGGGGGGGGGGGGGGGGGGGGGGGGGGGGGGGGGGGGGGGGGGGGCGGGGGGGGGEGFGGGFCGGGGGGGGGGGGGGGGGGGGGGGGGGGGGGGGGGGFF:EFGFGFGGFG8FFCEGGGGGECGGDGGFFFFFEFFFFFFFFFFEFFFADFFFFFFFEFFFFFFFFFB@07@<AFFFFF0<DFFFB>FFFF;>>?6??B?11?4>4<B;69F>B:4>???<31(412<5
@M04999:289:000000000-L3R54:1:1101:18903:8397 2:N:0:420
GACTACAAGGGTATCTAATCCTGTTCGCTACCCATGCTTTCGAACCTCAGCGTCAGTTACAGACCAGAGAGCCGCCTTCGCCACTGGTGTTCTTCCATATATCTACGCATTCCACCGCTACACATGGAGTTCCACTCTCCTCTTCTGCACTCAAGAAAAACAGTTTCAGCTGCACTTCCCCGGTTAAGCCGAGGGCTTTCACAGCTGACTTGTTCTCCCGCCTGCGTTCGCTTTACGCCCAATAAATCCGGACAACGCTTGCCACCTACGTATTACCGCGGCTGCTGGCACGTAGTTAGCC
+
CCCCCGGGGGEGGGGGGGGGGGGGGGGGGEGGGGGFGGGGGG@FGGGGGGGGGGGGGGGGGGGGGGGGGGGGGGGGGGGGGGGGGGGGGGGGGFGGFGGGGGGGGGGGGGGGGGGGGGGGGGGGF9EGFFGGGGGGGGGGGGGGGGGGGGGGGGGGFGGFE8FGGGGGGGGGGGGGFGFGGGGGGEFFGGGDGGGGGGGGFFFFFFFFFFFEFFFFFAF@FFF9>BFFFFFFFFC<@D@:?3;@EFFEEF9DFF??6>??F0:A?<B>??:2A?B<9:B91;>>?7:3?F?0(,(,.)645
@M04999:289:000000000-L3R54:1:1101:7096:8407 2:N:0:420
GACTACCGGGGTATCTAATCCTGTTCGCTCCCCACGCTTTCGTCCATCAGCGTCAATCGGTATTTAGTAACCTGCCTTCGCAATCGGGGTTCTGTGTAATATCTATGCATTTCACCGCTACACTACACATTCCAGCTACTTCAATACTATTCAAGATTAACAGTATCAACGGCAGTTCTACAGTTAAGCTGCAGGTTTTCACCGCTGACTTATCAACCCGCCTACGTACCCTTTAAACCCAATAAATCCGGATAACGCTCGCATCCTCCGTATTACCGCGCCTGCTGGCACGGAGTTAGCC
+
CCCCCGGGGGGGGGGGGGGGGGGGGGGGGGGGGGGGGCFGGGGGG@FGGGGGGGGGGGGGGGGGGGGGGGGGGGGGGGGGEGCFGGGGGEEGGFGFGFFGGGGGGGGGGGGGGGGGGGGDGGGGGGGGGGGFGGGGFEFGGGGGFGGGGGGGGGGGGGFGGGGGGGGGGGGDGDDEFGCGGGGGGGFFGGFGFGF;?:FFFCFAAEEFFEECEFFFFABBFFFFFF3>923BDFFFEA@E@6@EAC?7=902;?@ED9@:;;BB>:<>BFB<::AFD06>09?B0()21?F?>>0244<A>
@M04999:289:000000000-L3R54:1:1101:9857:8414 2:N:0:420
GGGACTACAAGGGTATCTAATCCTGTTCGCTACCCATGCTGTCGAACCTCAGCGTCAGTTACAGACCAGAGAGCCGCCTTCGCCACTGGTGTTCTTCCATATATCTACGCATTCCACCGCTACACATGGAGTTCCACTCTCCTCTTCTGCACTCAAGAAAAACAGTTTCAGCTGCACTTCCCCGGTTAAGCCGTGGGCTTTCACAGCTGACTTGTTCTCCCTCCTGCTTTCGCTTTACGCCCAATAATTCCGGACAACGCTTGCCACCTACGTATTACCGCGTCTGCTTGCACGTATTTAT
+
@CCCCGGGF<C8;F@FEGGFFGE-CFFFGEGDGFFDAFEE,<<CD,CCFFGGGGGGGGGGF9FGD@FGGFFGGGGGGGGGGDCG:F,EFGGGGFGGGGCFGGGF,CAE7C@FGAFCFEECGCEFG9F@,<<AEBCDEFGFE8@DGGGG8ECFFGGGGCDFEF@D,CEF:D88F?81;DFGFFGEGGGGGCC1@+***0;FFF>C+<0A)*0:E*=0*43:9)05:)7(878(59>B*1(86,1(/).)19)((((./363::080.)2:(56:):?25)(-(-4:0:A))(),(.(52<6-
@M04999:289:000000000-L3R54:1:1101:21104:8427 2:N:0:420
GCGCGGACTACTCGGGTATCTAATCCTGTTTGCTCCCCACGCTTTCGCATCTCAGCGTCAGTATCTGTCCAGAAGGCCGCCTTCGCCACCGGTATTCCTCCACATCTCTACGCATTTCACCGCTACACGTGGAATTCTACCTTCCTCTACAATACTCCAGATAACCAGTTTTAAGTGCAATTCCCAGGTTGAGCCCGGGGCTTTCACACCTAACTTAATTATCCGCCTACATGCCCTTTACGCCCAGTCATTCCGATTAACGCTCGCACCCTCCGTATTACCGCGGCTGCTGGCACGGAGT
+
CC@CCGGGGGGGGGGGGGGGGGGGGGGGGGGFGGGGFGGGGGGGGGGGGGGGGGGGGGEGGGDFGGFGGGGGFGGGFGGGGGGG<@FGGGGGGGGGFGFGGGGFGGGGGGGGGGGGGGGGGDGGEGGGGG@FCGGGGGGGGGGFGGGGGFDFEFGGGGGGFGGGGGFGGGGGGGGGFFFGGGGGGFGCGGEG6EGGDGGDBDFFFFFFFFFFFFFFE@F?ACEF(4?D<F;CCFFFEFFFE;;2;D@FFBFFFF7:<B:AA<BB<3;1>>FBB:BB::8AA<013469BBF07?(4(((4-
@M04999:289:000000000-L3R54:1:1101:8312:8434 2:N:0:420
TTCTGGACTACCCGGGTATCTAATCCTGTTTGCTACCCACGCTTTCGAGCATGAACGTCAGTGTTATCCCAGGAGGCTGCCTTCGCCATCGGTATTCCTCCACATCTCTACGCATTTCACTGCTACACGTGGAATTCTACCTCCCTCTGACACACTCTAGTTTGACAGTTTCAAGTGCACGTCCCAAGTTGAGCTCGGGGATTTCACATCTGACTTATCTAACCGTCTGCGCTCGCTTTACGCCCAGTAATTCCGATTAACGCTCGCACCCTACGTATTACCGCGGCTGCTGGCACGGAGT
+
CCCCCGGGGGFGGDGGGGGGGGGGGGGGGGGGGGEGGGGGGGGGGGGGGGGGGGGGGGGGGGGGGGFGGGGGGGGGGGGGGGGGGGGGEGGGGFGGGGGGGGGGFGGGGGGGCGEGGGGGGGGGFFGGGGGDDFGGGGGGGGGGGGGGGGGGGGGGGGGGGGGGGGGFFGGCFAFGFGFGGGGGGGGGGGFFGGCCGGDDFFFFFFFF5CEFEFFF;>FEFFEFFAFB=CBF>@BFFFFFCD;96;DECEFE?EF<@?D3./23;6>(46:??F?:<4:44A?966916?:?(((5,((44
@M04999:289:000000000-L3R54:1:1101:3458:8436 2:N:0:420
GGTGGACTACCGGGGTATCTAATCCTGTTTGCTCCCCACGCTTTCGCATCTCAGCGTCAGTATCTGTCCAGAAGGCCGCCTTCGCCACCGGTATTCCTCCACATCTCTACGCATTTCACCGCTACACGTGGAATTCTACCTTCCTCTACAATACTCCAGATAACCAGTTTTAAGTGCAATTCCCAGGTTGAGCCCGGGGCTTTCACACCTAACTTAATTATCCGCCTACATGCCCTTTACGCCCAGTCATTCCGATTAACGCTCGCACCCTCCGTATTACCGCGGCTGCTGGCACGGAGTT
+
CCCCCGGGGGGGGGGGGGGGGGGGGGGGGGGGGGGGGGGGGGGGGGGGGGGGGGGGGGGGGGGGGGGGGGGGGGGGGGGGGGGGGGGGGGGGGGGGGGGGGGGGGGGGGGGGGGGGGGGGGGGGGGGGGGGGCEGGGGGGGGGGGGGGGGGGGGGGGGGGGGGGDGGGGGGGGGGGFGFGGGGGGGGGGGGGGGGGGGGGFFFFFFFFDFFFFFFFCAFEFF?DFDDFFFFFEFF@FFFFDF6>?04@@ECEFEFF<BDF?>FF1013>?FB?6<?B?BB689(463;?FFB?:30269<4
@M04999:289:000000000-L3R54:1:1101:22280:8459 2:N:0:420
GGGGGACTACAGGGGTATCTAATCCTGTTTGCTCCCCACGCTTTCGCATCTCAGCGTCAGTATCTGTCCAGAAGGCCGCCTTCGCCACCGGTATTCCTCCACATCTCTACGCATTTCACCGCTACACGTGGAATTCTACCTTCCTCTACAATACTCCAGATAACCAGTTTTAAGTGCAATTCCCAGGTTGAGCCCGGGGCTTTCACACCTAACTTAATTATCCGCCTACATGCCCTTCACGCCCAGTCATTCCGATTAACGCTCGCACCCTCCGTATTACCGCGGCTGCTGGCACGGAGTT
+
CCCCCGGGGGGGGGGGGGGGGGGGGGGGGGGGGGGGGGGGGGGGGGGGGGGGGGGGCGGGGGGGGFGGGGGGGGGGGGGGGGGGGGGGGGDGEGGGGGGGGGGGGGGGGGGGGGGGGGGGGGGGGFGGGGGGGGGGGGGGGGGGGGGGGGGGCGGGGFGFGFGGGGGGGGGGGCGFFFFGDGGGFGFFGGGGGGGGGGGGFFFFFFFFFFF@BFFFEFFEFFFFFF><FEFFF;@E18@FFDD>?0=EFF?EEE;@DF<A6>FB6>FFF?B<BF<(8:<AA:6(7;>FFBF0???B961:0
@M04999:289:000000000-L3R54:1:1101:4715:8466 2:N:0:420
TGACTACTGGGGTATCTAATCCTGTTCGCTACCCATGCTTTCGAACCTCAGCGTCAGTTACAGACCAGAGAGCCGCCTTCGCCACTGGTGTTCTTCCATATATCTACGCATTCCACCGCTACACATGGAGTTCCACTCTCCTCTTCTGCACTCAAGAAAAACAGTTTCAGCTGCACTTCCCCGGTTAAGCCGAGGGCTTTCACAGCTGACTTGTTCTCCCGCCTGCGTTCGCTTTACGCCCAATAAATCCGGACAACGCTTGCCACCTACGTATTACCGCGGCTGCTGGCACGTAGTTAGC
+
CCCCCGGGGGGGGGGGGGGGGFFGGGGGGGGGGGGGGGGGGGGGGGGGGGGGGGGGEFGGGGGGGGGGGGGGGGGGGGGGGGGGGGGGF8FGGGGGGGGGGGGGGGGGGGGGFGGGDFGGGGGGGGGFDGGGFEGFGGGGFGGGGGGDFGGGGGGGD=8FGDGFDGGGGGGGGGGGFGFFGGGGGEGFGGFGCCEGGGGFFFFFAFFFFFF4>F?CEFFDA@B=BB@28?<B??DFFFFEBFF;47CFCF@;1>FF?0(86:6><?:722((.62<ADFF(26;B?5:7?:<:(8(39494
@M04999:289:000000000-L3R54:1:1101:6779:8475 2:N:0:420
GACTACCCGGGTATCTAATCCTGTTCGCTCCCCACGCTTTCGTCCATCAGCGTCAATCGGTATTTAGTAACCTGCCTTCGCAATCGGGGTTCTGTGTAATATCTATGCATTTCACCGCTACACTACACATTCCAGCTACTTCAATACTATTCAAGATTAACAGTATCAACGGCAGTTCTACAGTTAAGCTGCAGGTTTTCACCGCTGACTTATCAACCCGCCTACGGACCCTTTAAACCCAATAAATCCGGATAACGCTCGCATCCTCCGTATTACCGCGGCTGCTGGCACGGAGTTAGCC
+
CCCCCGGGGGGGGGGGGGGGGGGGGGGGGGGGGGGGGGGGGGGFG,EFGGGGGGGGGGGDFGGGGFGGGGGGGGGGGGGGGGFEGGGGGGGGGGGFGGGGGGGGGGGGGGGGGGGGGGGGGGGGGGGGGGGGGGGGGGGGGGFDCFFGFFGGGGGGCDFGGGGGDGGGGGGGGGGGFGFFGGFGGGGGGGGGDGGCFGGGFF>DFFFFFFEFCFFFFFBA>@=@BF>DFFFF@FFFEFFFD783<7CFF@(41;;<@F6:>>;?>?DFFFFFB?FFA?9>90(-4)5.17?:(4717AAB7
@M04999:289:000000000-L3R54:1:1101:23442:8478 2:N:0:420
CTTTTGACTACTCGGGTATCTAATCCTGTTCGCTCCCCACGCTTTCGTCCATCAGCGTCAATCGGTATTTAGTAACCTGCCTTCGCAATCGGGGTTCTGTGTAATATCTATGCATTTCACCGCTACACTACACATTCCAGCTACTTCAATACTATTCAAGACTAACAGTATCAACGGCAGTTCTACAGTTAAGCTGCAGGTTTTCACCGCTGACTTATCAACCCGCCTACGGACCCTTTAAACCCAATAAATCCGGATAACGCTCGCATCCTCCGTATTACCGCGGCTGCTGGCACGGAGT
+
CCCCCGGGGGGGGGGGGGGGGGGFFGGGGGGGGGGGGGGGGGGGGGGGGGGGGGGGGGGGGGGGGGGGGGGGGGGGGGGGGGGGGGGGGGGGGGGGGGGGFGGFFGGGGGGGGGGGGGGFGGGGGGGGGGGGGGGGGGGGGGGGGGGGGGGGGEGGGGGGGGGGGGGGGGGGGA?EEGFGGFGFFFGGGGGGGGGGCFGGFFFFAFFFFFFFAFFFFAFEFFFFFFF@@FF=DFFF@F@FFCEFFDDFF<CC349>DFFF@?F:?990?9?FFFF:(:?>AA0(37(4(13?(((,4;B>8
@M04999:289:000000000-L3R54:1:1101:5834:8518 2:N:0:420
GACTACAAGGGTATCTAATCCTGTTTGCTCCCCACGCTTTCGCATCTCAGCGTCAGTATCTGTCCAGAAGGCCGCCTTCGCCACCGGTATTCCTCCACATCTCTACGCATTTCGCCGCTACACGTGGAATTCTACCTTCCTCTACAATACTCCAGATAACCAGTTTTAAGTGCAACTCCCAGGTTGAGCCCGGGGCTTTCACACCTAACTTAATTATCCGCCTACATGCCCTTTACGCCCAGTCATTCCGACTAACGCTCGCACCCTCCGTATTACCGCGGCTGCTGGCACGGAGTTAGCC
+
CCCCCGGGGGDGGGGGGGGGGGGGGGGGGGGGGGGGGGGGGGGGGGGGGGGGGGGGGGGGGGGGGGFGGFGGGGDGGGGGGGGGGGGGGGGGGGGGGGGGGGGGGGFGGGGGGFGGGGGGGGGGGGGEGGGGGGGGGGGGGGGGGGGGGGGGFGFGGGGGGGGGGGGGGGGGGGGGFGFFGGFGGGGGGFGGCEEGGGCFFF>FFFFFFFF9CAFFFFFFFF@DFFFCE;@FFFFFFD@FF;;<;?EFFE6@F>?FF>619;>9034436<:?(4AB04,7>60:?)5((5(7(2:044<:
@M04999:289:000000000-L3R54:1:1101:11702:8566 2:N:0:420
TGCGGACTACTAGGGTATCTAATCCTGTTTGCTCCCCACGCTTTCGCATCTCAGCGTCAGTATCTGTCCAGAAGGCCGCCTTCGCCACCGGTATTCCTCCACATCTCTACGCATTTCACCGCTACACGTGGAATTCTACCTTCCTCTACAATACTCTAGTTAACCAGTTTTAAGTGCAATTCCTAGGTTGAGCCCAGGGCTTTCACACCTAACTTAATTATCCGCCTACATGCCCTTTACGCCCAGTCATTCCGATTAACGCTCGCACCCTCCGTATTACCGCGGCTGCTGGCACGGAGTT
+
CCCCCGGGGGGGGGGGGGGGGGGGGGGGGGGGGGGGGGGGGGGGGEGGGGGGGFFGGGGGGGGGGGGGFGCFGGGGGGGGGGGGGGGGGGGGGFGGGGGGGGGGGDGGGGCFCGEGGGGGGGGEGCFCFFGCFGGGGGGGGGGGGGGGGGCEDGGGGEGFGGGGAFGGGGGFGGGGFFFGGGGGGGCF;CFGGGFGGGGGFFFFFFFFDDF@FFFFFFFFFFEFFAFDFEFCB@BEFFFF@F=@D<EFFEFFFF;?<@CE?@16(4(49?<:?BF0?BBFF(((,419?BD?F0<04((44
@M04999:289:000000000-L3R54:1:1101:20341:8582 2:N:0:420
TAGAGACTACTCGGGTATCTAATCCTGTTTGCTCCCCACGCTTTCGCATCTCAGCGTCAGTATCTGTCCAGAAGGCCGCCTTCGCCACCGGTATTCCTCCACATCTCTACGCATTTCACCGCTACACGTGGAATTCTACCTTCCTCTACAATACTCCAGATAACCAGTTTTAAGTGCAATTCCCAGGTTGAGCCCGGGGCTTTCACACCTACTTAATTATCCGCCTACATGCCCTTTACGCCCAGTCATTCCGATTAACGCTCGCACCCTCCGTATTACCGCGGCTGCTGGCCCGGAGTTT
+
CCCCCGGGGGGGGGGGGGGGGGGGGGGGGGGGFGFGGFGGGGGFGGGGCGGGFGGGGGGGGGGGGGGGGGCG8AFGGGGGGGGGGGDGGDGG:FGGGGGGGGGEGFGGGGFEGGGGGGGGGGGGGGGEGGG7FF@FGGGGGDFGFGGGGGCFFGGGEDC8DEGGGGCFACDFGCFFFGBFGFGGGFEFGFGFGGGGGDDGAFFFFFFF>B:4BFCA?FFFCC=BD@(73C5>E@@DF<E3?>(67;@<ECFFF66<?9><9??>>(49B0889?:??<A9?B>(,,(())4<(463192:-
@M04999:289:000000000-L3R54:1:1101:22084:8617 2:N:0:420
ATGTTGACTACTCGGGTATCTAATCCTGTTCGCTCCCCACGCTTTCGTCCATCAGCGTCAATCGGTATTTAGTAACCTGCCTTCGCAATCGGGGTTCTGTGTAATATCTATGCATTTCACCGCTACACTACACATTCCAGCTACTTCAATACTATTCAAGATTAACAGTATCAACGGCAGTTCTACAGTTAAGCTGCAGGTTTTCACCGCTGACTTATCAACCCGCCTACGGACCCTTTAAACCCAATAAATCCGGATAACGCTCGCATCCTCCGTATTACCGCGGCTGCTGGCACGGAGT
+
CCCCCGGGGGGGGGGGGGGGGGGGGGGGGGGGGGGGGGGGGGGGGGGGGGGGGGGGGGGGEGGGGGGGGGGGGGGGGGGGGGGGGGGGGGGGGGGGGGGGGGGGGGGGGGGGGGGGGGGGGGGGGGGGGGGGGGGGGGGGGGGGGFGGGGGGGGGGGGGGGGGGGGGGGGGGGGGGFDEGGGGGGGGGGGGGFGGGGGGGFFFFFFFFFFFFFFBFEFFFAD2A=BBDFFF@FFFFFFFFF<E@FFFFF<9EFFF@6<DF@FB?69FFFBBFFFFF6:>AF<B6;>(9BFF?>??<1;BB4
@M04999:289:000000000-L3R54:1:1101:20301:8620 2:N:0:420
TGTAGACTACCGGGGTATCTAATCCTGTTTGCTCCCCACGCTTTCGCATCTCAGCGTCAGTATCTGTCCAGAAGGCCGCCTTCGCCACCGGTATTCCTCCACATCTCTACGCATTTCACCGCTACACGTGGAATTCTACCTTCCTCTACAATACTCCAGATAACCAGTTTTAAGTGCAATTCCCAGGTTGAGCCCGGGGCTTTCACACCTAACTTAATTATCCGCCTACATGCCCTTTACGCCCAGTCATTCCGATTAACGCTCGCACCCTCCGTATTACCGCGGCTGCTGGCACGGAGTT
+
CCCCCGGGGGGGGGGGGGGGGGGGGGGGGGGGGGGGGGGGGGGGGGGGCGGGGGGGGGGGGGGGGGGGGGGGGGGGGGGGGGGGGGGGGGGGGGGGGGGGGGGGGGGGGGGGGGGGGGGGGGGGGGGGGFGGGGGGGGGGGGGGGGGGGEGGGGGGGG?FGFGGGGGGGGGGGGGGFF7DFGGGGCFGGFFGFF9DD>GGFFFFFFFFFFEEFFFBECF>FFFFF?FFFEFEEE@E@EFF?FFFF6=@EE<EF;6B:<AFBF?1(--79:??116?B?DD<199(129?FF0::?:4-(88
@M04999:289:000000000-L3R54:1:1101:13933:8633 2:N:0:420
CGACTACTGGGGTATCTAATCCTGTTCGCTCCCCACGCTTTCGTCCATCAGCGTCAATCGGTATTTAGTAACCTGCCTTCGCAATCGGGGTTCTGTGTAATATCTATGCATTTCACCGCTACACTACACATTCCAGCTACTTCAATACTATTCAAGATTAACAGTATCAACGGCAGTTCTACAGTTAAGCTGCAGGTTTTCACCGCTGACTTATCAACCCGCCTACGGACCCTTTAAACCCAATAAATCCGGATAACGCTCGCATCCTCCGTATTACCGCGGCTGCTGGCACGGAGTTAGC
+
CCCCCFGGGCGGGGGGGGGGGGGGGGGGGGGGGGGGGGGGGGGGGGGGGGGGEGGGGGGGGGGGGGGFGGGGGGFGGGGGGGGEGGGGDGGGGGGGGGGFGFGGGGGGGGGGGGGGGGGGGGGGGGGGGGGGGGGGGGGGGGGGGGGGGGGGGGDGGGGGGGGGGGGGGGGG6EGGFGFGGGGGGGGFCDGGFGGFCFGFFFF>BEFFAB;EEFFFFFFDBB>DDD@>DFFFFBEEEEFA<D;@;<CEFF@>6@?<F@;66>FF:>:3AFFF<?FFFFF09>FBB<>F>??<(,19<BAA4
@M04999:289:000000000-L3R54:1:1101:22163:8634 2:N:0:420
TCTGACTACTAGTGTATCTAATCCTGTTTGCTCCCCACGCTTTCGCATCTCAGCGTCAGTATCTGTCCAGAAGGCCGACTTCGCCACCGGTATTCCTCCACATCTCTACGCATTTCACCGCTACACGTGGAACTCTACCTTCCTCTACAATACTCCAGATAACCAGTTTTAGGTGCAATTCCCAGGTTGAGCCCGGGGCCTGCACACCTAACTTAATTATCCGCCTACATGCCCTTTACGCCCAGTCATTCCGATTAACGCTCGCACCCTCAGTATTACCGCGGCCGCTGGCACGGAGTTG
+
C<66@F@<FFCG,<FC<CFA<EEC66CF@<FGGD@@FGCF:F<@FEB@CF9@EF@@:CCEACFE9FCF9<,99F8FF+4=4E:@7@:@:F:69EB?,FGEF@<=;FGGCF+?:C<E<FGGGDGC,F+A44+A,4,9,,@,=,ADFGEAE9@FGFFG8@,3@,2DGG83=EFG8D+D59F=FFDA>=DCG8DEGCC+77D5***;98??B)0>89F=A+=A@>@B25(-(/8)8((07;7)(6((/5=76C)7;;187)9790?9>093(3?((.4<<4>9:126((-497(,8>((((-3)
@M04999:289:000000000-L3R54:1:1101:19449:8637 2:N:0:420
GACTACCGGGGTATCTAATCCTGTTCGCTCCCCACGCTTTCGTCCATCGGCGTCAATCGGTATTTAGTAACCTGCCTTCGCAATCGGGGTTCTGTGTAATATCTATGCATTTCACCGCTACACTACACGTTCCAGCTACTTCAATACTATTCAAGATTAACAGTATCAACGGCAGTTCTACAGTTAAGCTGCAGGTTTTCACCGCTGACTTATCAACCCGCCTACGGACCCTTTAAACCCAATAAATCCGGATAACGCTCGCATCCTCCGTATTACCGCGGCTGCTGGCACGGAGTTAGCC
+
BCCCCGGGGGGGGGGGGGGGGGGGGGGGGGGGGGGGGGGGGGGGGGGGGGGGGGGGGGGGGGGGGGGGGGGGGGGGGGGGGGGGGGGGGGGGGGGGGGGGGGGGGGGGGGGGGGGGGGGGGGGGGGGGGGGGGGGGGGGGGGGGGFGGGGGGFGGFGGGGGGGGGGGGGGDEGGGGFGFGGGGGGGGGGGGGGGGGGGG7BFFDDEFFFFFFFFFFDFFFF>><FFF@BFFFD@9ECFFFDFFFEEFFF>F??0A?6>??>BFFF:?D<1861?BD)(49066>::???052;09<:A>A:
@M04999:289:000000000-L3R54:1:1101:7349:8642 2:N:0:420
GACTACTAGGGTATCTAATCCTGTTCGCTCCCCACGCTTTCGTCCATCAGCGTCAATCGGTATTTAGTAACCTGCCTTCGCAATCGGGGTTCTGTGTAATATCTATGCATTTCACCGCTACACTACACATTCCAGCTACTTCAATACTATTCAAGATTAACAGTATCAACGGCAGTTCTACAGTTAAGCTGCAGGTTTTCACCGCTGACTTATCAACCCGCCTACGGACCCTTTAAACCCAATAAATCCGGATAACGCTCGCATCCTCCGTATTACCGCGGCTGCTGGCACGGAGTTAGCC
+
CCCCCGGGGGGGGGGGGGGGGGGGGGGGGGGGGGGGGGGGGGGGG@FGGGGGGGGGGGGGGGGGGGGGGGGGGGGGGGGGGGGGGGGGGGGGGGGGGGGGGGGGGGGGGGGGGGGGGGGGGGGGGGGGGGGGGGGGGGGGGGGGGGGGGGGGGGGFGGGGGGGGGGGGGGGGDEDFFGFGGGGGGGGGFGFGGGGGGGGGFFCFFFFFFFFEFFFFFFFFDFFFFD?@B@FFF3CEEFDFFDFEAFFFEF:F<FEEDF?FFFFFFFFFFFFFB>DFFB(70>FFFFB:???F(7(44:AD:
@M04999:289:000000000-L3R54:1:1101:9562:8643 2:N:0:420
CGACTACTCGGGTATCTAATCCTGTTCGCTACCCATGCTTTCGAACCTCAGCGTCAGTTACAGACCAGAGAGCCGCCTTCGCCACTGGTGTTCTTCCATATATCTACGCATTCCACCGCTACACATGGAGTTCCACTCTCCTCTTCTGCACTCAAGAAAAACAGTTTCAGCTGCACTTCCCCGGTTAAGCCGAGGGCTTTCACAGCTGACTTGTTCTCCCGCCTGCGTTCGCTTTACGCCCAATAAATCCGGACAACGCTTGCCACCTACGTATTACCTCGTCTGCTTGCACGTAGTTAGC
+
CA<CCGGGGECCFEGGGGGGGGGGGGGGGGGGGGGGGGGGGGEFGGGGGG@FGGGGGGGGGFG9E@DFDFF@FGEGGGGGFEEGGGFFGDFGGGGGGGGGGGGGGGG<FGGGGGGGGEGGDGGGGGCB8FGGGGGGGGGGGGGGGGGGGGGGFG?ECCCCFEEFGGGGGGGGGFFGFGFGGGG>CE6A,:C@5::57CGGFFFFAFFAEBFFEFFCFF8@)6=@(>2;<@69FFF)>0;89606@319CE(,(43029;B????>?<??B?FBABAFA)46(4??<>)5<)5(8:3:A):4
@M04999:289:000000000-L3R54:1:1101:21673:8649 2:N:0:420
AGGAGACTACTGGGGTATCTAATCCTGTTTGCTCCCCACGCTTTCGCATCTCAGCGTCAGTATCTGTCCAGAAGGCCGCCTTCGCCACCGGTATTCCTCCACATCTCTACGCATTTCACCGCTACACGTGGAATTCTACCTTCCTCTACAATACTCCAGATAACCAGTTTTAAGTGCAATTCCCAGGTTGAGCCCGGGGCTTTCACACCTAACTTAATTATCCGCCTACATGCCCTTTACGCCCAGTCATTCCGATTAACGCTCGCACCCTCCGTATTACCGCGGCTGCTGGCACGGAGTT
+
CCCCCGGGGGGFGGGGGGGGGGGGGGGGGGGGGGGGGGGGGGGGGGGGGGGGGGGGGGGGGGGGGGGGGGGGGGGGGGGGGGGGGGGGGGGGGGGGGGGGGGGGGGGGGGGGGGGGGGGGGGGGGGGGGGGGGGGGGGGGGGGGGGGGGGGGGGGGGGFFFGGGGGGGGGGGGGGGFGFGGGGGGGGGGGGGGGGGGGGGDAFFFFFFFFFFFFFFFFFEFFFFBFFFFFFFFFFFFFFF?DBFFDFFFC?EFFFFFFFFDF?F>FFFF?B0:>::?FBDF?>B66>1:B0?B:<?99B8.
@M04999:289:000000000-L3R54:1:1101:8614:8669 2:N:0:420
AGTGGACTACCGGGGTATCTAATCCTGTTCGCTCCCCACGCTTTCGTCCATCAGCGTCAATCGGTATTTAGTAACCTGCCTTCGCAATCGGGGTTCTGTGTAATATCTATGCATTTCACCGCTACACTACACATTCCAGCTACTTCAATACTATTCAAGATTAACAGTATCAACGGCAGTTCTACAGTTAAGCTGCAGGTTTTCACCGCTGACTTATCAACCCGCCTACGGACCCTTTAAACCCAATAAATCCGGATAACGCTCGCATCCTACGTATTACCGCGGCTGCTGGCACGTAGTT
+
CCCCCGGGGGGGGGGGGGGGGGGGGGGGGGGGGGGGGGGGGGGGGGGGGGGGGGGGGGGGGGGGGGGGGGDFFGGGGGGGGGGGGGGGGGGGGGGGGGGGGGGGGGGGGGFGCGGGGGGGGGGGGGGGGGGGGGGGGGFGGFGGGGGGGGGGFGGGGGGFGFFFGGGGGGGGGGGEFGFGGGGGGGGGGGGGGGGGGFFFFFFFFFFFFFFBFFCFFFFFFBFFFBFFF@2@@9@FFEECCFFF2?@EFFFFFBF@DBFF0;?B>F>BF7<DD64<FFFFFFBF0;B>FBB?<BF?:BF<-
@M04999:289:000000000-L3R54:1:1101:4902:8674 2:N:0:420
TTTTGACTACCGGGGTATCTAATCCTGTTTGCTCCCCACGCTTTCGCATCTCAGCGTCAGTATCTGTCCAGAAGGCCGCCTTCGCCACCGGTATTCCTCCACATCTCTACGCATTTCACCGCTACACGTGGAATTCTACCTTCCTCTACAATACTCCAGATAACCAGTTTTAAGTGCAATTCCCAGGTTGAGCCCGGGGCTTTCACACCTAACTTAATTATCCGCCTACATGCCCTTTACGCCCAGTCATTCCGATTAACGCTCGCACCCTCCGTATTACCGCGGCTGCTGGCACGGAGTT
+
CCCCCGGGGGDGGGGGGGGGGGGGGGGGGGGGGGGGGGGGGGGGGGGGGGGGGGGGGGGGGGGGGGGGGGGGGGGGGGGGGGGGGDCGGGGGGGGGGGGGGGGGGFGGGGGGGGGGGGGGGGGGGGGGGGGGFFFGFGGGGGGGGGGGGGGGGGGGGGGGGGGG8DGFGFGGGGGFFFFGGGGGGGGGGGGGGGDGDGGGFFFFFFFFFFFFDFFFEFFFFFFFFFFFFFFFFFDE;EFFFFF6?FFFFFFFEFB0<FFA?FFFFFBBBFFF01,(42>><BBFBBF>BF?01?<:331:2
@M04999:289:000000000-L3R54:1:1101:6665:8683 2:N:0:420
AGTGGACTACCGGGGTATCTAATCCTGTTCGCTCCCCACGCTTTCGTCCATCAGCGTCAATCGGTATTTAGTAACCTGCCTTCGCAATCGGGGTTCTGTGTAATATCTATGCATTTCACCGCTACACTACACATTCCAGCTACTTCAATACTATTCAAGATTAACAGTATCAACGGCAGTTCTACAGTTAAGCTGCAGGTTTTCACCGCTGACTTATCAACCCGCCTACGGACCCTTTAAACCCAATAAATCCGGATAACGCTCGCATCCTCCGTATTACCGCGGCTGCTGGCACGGAGTT
+
CCCCCGGGGGGGGGGEGGGGGGFGGGGGGGGGDFCFCFGGGGGGGGGGEGGGGGGGGGGGFGGDFFFEGGFGGGGGGGFFGGFFGE7=FGGDGGGGGDGFGGGGGFGGFFFGGGGGGGGGGGGGGGGGEGFFGFGGGGGGGGGCCFGCGGGGAEGGGFCFGGGGGGGGGGGFGGGC5=BCFGGGGGCGGGCEFGFFGGGCA8FFAFFFFA=A=F68AFFFA=D(5@?D@?29(63@3=E=EF8;D;;;A9))=40(6:<<:>FF99><9><370:215AAA671(79((5.:?(,((3(-.
@M04999:289:000000000-L3R54:1:1101:3952:8775 2:N:0:420
TAGACTACCCGGGTATCTAATCCTGTTTGCTCCCCACGCTTTCGCATCTCAGCGTCAGTATCTGTCCAGAAGGCCGCCTTCGCCACCGGTATTCCTCCACATCTCTACGCATTTCACCGCTACACGTGGAATTCTACCTTCCTCTACAATACTCCAGATAACCAGTTTTAGGTGCAATTCCCAGGTTGAGCCCGGGGCTTTCACACCTAACTTAATTATCCGCCTACATGCCCTTTACGCCCAGTCATTCCGATTAACGCTCGCACCCTCTGTATTACCGCGGCTGCTGGCACGGAGTT
+
CCCCCGGGGGGGGGGGGGGGGGGGGGGGGGGGGGGGGGGGGGGGGGGGGGGGGGGGGGGGGGGGGGGGGGGGGGGGGGGGGGGGGGGGGGGGGGGGGGGGGGGGGGGGGGGGGGGGGGGGGGGGGGGGGGGGGGGGGGGGGGGGGGGGFGGGGGGGGGGGGGGGGGGGGGGFGDFGFGFGGFGGGGGGGGGGGGDGDDDFFFFFFFFFFFFFFFFFFAAEB=DFFFFF?);@@EDFFFFF>@DD@@AC)5CEFF@?AA<BFFBFFFF14??DF9ABFFF?BB(493:D?FFBF?BFF01
@M04999:289:000000000-L3R54:1:1101:17830:8786 2:N:0:420
CGACTACCGGGGTATCTAATCCTGTTCGCTACCCATGCTTTCGAACCTCAGCGTCAGTTACAGACCAGAGAGCCGCCTTCGCCACTGGTGTTCTTCCATATATCTACGCATTCCACCGCTACACATGGAGTTCCACTCTCCTCTTCTGCACTCAAGAAAAACAGTTTCAGCTGCACTTCCCCGGTTAAGCCGAGGGCTTTCACAGCTGACTTGTTCTCCCGCCTGCGTTCGCTTTACGCCCAATAAATCCGGACAACGCTTGCCACCTACGTATTACCGCGGCTGCTGGCACCTTGTTAGC
+
CCCCCGGGGGEFGGGGGGGGGGGGFGGGGGGGGGFGGGGGFGFGFGCGGFGGGGGGGEFGGGGGGGDGGGGGGGGGGGGGFGGCEGFGGGFGGGFGGGGGGGEGDFGGGGGGGFGGGGGGGGGGGGG?FGGGGGGGGGFGGFGGGGGGFCGGGGGEFED?EEFFGGFGGGGGGGCFFDFDFFDGGGGGCGGDEECCDFGGFFFFFFFF=DFF;F?FCFFF):@FFFFFF?(6<;DEE??:;3:(24AA<?09:9BBFBFFFBFBAFFF7:6:<ABDBD11>996023::0,)(.)-.4424
@M04999:289:000000000-L3R54:1:1101:26047:8802 2:N:0:420
TCTGACTACCCGGGTATCTATTCCTCTTCGCTCCCCATGCTTTCGACCTCCAGTGTCAGTTACAGACCAGAGAGCCGCCTTCGTCACTGGTGTTCTTCCATATATCTACGCATTCCACCGTCACACATGGAGTTCCACTCCCCTCCTCTGCACTCAAGATAAACAGTTTCAGCTGCACTTCCCCGGTTAAGCCGAGGCCTTTCACAGCTGACTCGTTCTCCCGCCTGCCTTCGCTTTACGCCCAATATACCCGGACAACGCCTGCCACCTACGTATTACCACGGTTGTTGGCTCGTAGTTT
+
B@668C<,CFGE+6CC,EFA,,<CF,,C<,B@,@@:@E,;EF<6FD@68,,6A,;,,<,;<F<FFGFGDFE96C,E>@F@,CF,,,8,CF,,48,C?FFDG99,,9@9A,44:FE,5EF7,+4894=,9A5AA=ED,>,@4,1@C+,=AE,,=,@D,E,,6,,,7====CCDF8=D?++8++=@C+@++,3@1;79?002;*++4+4*0:7)14/*);/:F5(5@25((**827;1=C>>?991(/5)7)9=03((-1:1(((((,8?(12:?14)5)-.)),4,((((.,((.-4-824)
@M04999:289:000000000-L3R54:1:1101:6692:8826 2:N:0:420
CAGACTACCGGGGTATCTAATCCTGTTTGCTCCCCACGCTTTCGCATCTCAGCGTCAGCATCTGTCCAGAAGGCCGCCTTCGCCACCGGTATTCCTCCACATCTCTATGCATTTCACCGCTACACGTGGAATTCTACCTTCCTCTACAATACTCCAGATAACCAGTTTTAAGTGCAATTCCCAGGTTGAGCCCGGGGCTTTCACACCTAACTTAATTATCCGCCTACATGCCCTTTACGCCCAGTCATTCCGATTAACGCTCGCACCCTCCGTATTACCGCGGCTGCTGGCACGGAGTT
+
CCCCCGGGGGGGGGGGGGGGGGGGGGGGGGGGGGGGGGGGGGGGGEGGGGGGGGGGGGGGGGGGGGGGGGGGGGGGGGGGGGGGGGGGGGGGGGGGGGGGGGGGGGGGGGGGGGGGGGGGGGGGGGGGGGGGGGGGGGGGGGGGGGGGGGGGGGGGGCFFGGGGGGGGGGGEGGGGFGFGGGGGFGGGGGGGGGGDGGGGFAFFFFFFEFFFFFFFFFFFB>D?FDFFFFFF@EF@EFFFFFFFEFFFCCEFFFFFA46>BFF>FFFFFFF>?(874AA:B(06>BFFFFBFFF9623<
@M04999:289:000000000-L3R54:1:1101:14173:8852 2:N:0:420
TCGACTACACGGGTATCTAATCCTGTTTGCTCCCCACGCTTTCGCATCTCAGCGTCAGTATCTGTCCAGAAGGCCGCCTTCGCCACCGGTATTCCTCCACATCTCTACGCATTTCACCGCTACACGTGGAATTCTACCTTCCTCTACAATACTCCAGATAACCAGTTTTAAGTGCAATTCCCAGGTTGAGCCCGGGGCTTTCACACCTAACTTAATTATCCGCCTACATGCCCTTTACGCCCAGTCATTCCGATTAACGCTCGCACCCTCCGTATTACCGCGGCTGCTGGCACGGATTTAC
+
CCCCCGFGGGGGGGGGGGGGGGGGGGFGGGGGGGGGGEGGGGGGD:FGGGGFGGGGGGGGGGGGGGGGGGGDEGDEGGGGGGGGGGGGDFEGGGGDGGGGGGGGFGGGGGCGGGGGGGGGGEGDGEGCFCFGGGGGGGGGGGGGGGGGGGGGGGGGGGGGGGGGGGGGGGGGGGGGFGFGGGGGGGGGDCFGGGEDGDGGFFFFFFFFBBFFFFFFEFFFF=DFFFFEFEFFFFFFFF0>BFF<@FFFFFFF<7??BF072?09>FB?61?BF6?:>F<:0,(9(71323:12(39(().)
@M04999:289:000000000-L3R54:1:1101:27792:8911 2:N:0:420
GACTACCCGGGTATCTAATCCTATTCGCTACCCATGCTTTCGAACCTCAGCGTCAGTTACAGACCAGAGAGCCGCCTTCGCCACTGGTGTTCTTCCATATATCTACGCATTCCACCGCTACACATGGAGTTCCACTCTCCTCTTCTGCACTCAAGAAAAACAGTTTCAGCTGCACTTCCCCGGTTAAGCCGAGGGCTTTCACAGCTGACTTGTTCTCCCGCCTGCGTTCGCTTTACGCCCAATAAATCCGGACAACGCTTGCCACCTACGTTTTACCGCGGCTGCTGGCACGTAGTTAGCC
+
CCCCCGGDGGGGGGGGGGGGFGCEFFGGEFGGGDGGGGDGGGFGGGEFFGGGGGGGFGGGGGFFGGGCAEEGGGDGGDFDCFGGGGGFGGGGGGGGGGGGFGGGFGGGGCFGGGFFCCFGGGGGGGFGGGEGFFGGG,@DGGGGGGF8FGGFFFFFCCGGGGGGGGGGGGGGDCGCFGBFGD6CGGGGGEGDG5CCCGGGFCF8>FFFFFEEFFFFFFF>>@F2>>7(((6(=@EE<;>FF;53<4<?;;F:BF039>?0:?04<?B0:0(((-62389(,344:)),(.3(((.46):A:
@M04999:289:000000000-L3R54:1:1101:21464:8935 2:N:0:420
TCAAGACTACTGGGGTATCTAATCCTGTTTGCTCCCCACGCTTTCGCATCTCAGCGTCAGTATCTGTCCAGAAGGCCGCCTTCGCCACCGGTATTCCTCCACATCTCTACGCATTTCACCGCTACACGTGGAATTCTACCTTCCTCTACAATACCCCAGATAACCAGTTTTAAGTGCAATTCCCAGGTTGAGCCCGGGGCTTTCACACCTAACTTAATTATCCGCCTACATGCCCTTTACGCCCAGTCATTCCGATTAACGCTCGCACCCTCCGTATTACCGCGGCTGCTGGCACGGAGTT
+
CCCCCGGGGGGFGGGGGGGGGGGGGGGGGGGGGGGGGGGGGGGGGGGGGGGGGGGGGGGGGGGGGGGGGGGGGGGGGGGGGGGGGGGGGGGGGGGGGGGGGGGGGGGGGGGGGGGGGGGGGGGGGGGGGGGGGGGGGGGGGGGGGGGGGGFGGGFGGGGGFGGGGGGGGGGGGFFGFGFGGGGGGGGGGGGGGGGGGGGGFFFFFFFFFFBFFFFFFFFFFFE?FFFFFEFFFFFFFFFFFFFFF<;<@E?EFF;@3;?A39?F>FFFF6:BFFF:BBBFF(9>(,26?FF(:8??9>9?3
@M04999:289:000000000-L3R54:1:1101:21099:8936 2:N:0:420
ATGACTACTAGGGTATCTAATCCTGTTTGCTCCCCACGCTTTCGCATCTCAGCGTCAGTATCTGTCCAGAAGGCCGCCTTCGCCACCGGTATTCCTCCACATCTCTACGCATTTCACCGCTACACGTGGAATTCTACCTTCCTCTACAATACTCCAGATAACCAGTTTTAAGTGCAATTCCCAGGTTGAGCCCGGTGCTTTCACACCTAACTTAATTATCCGCCTACATGCCCTTTACGCCCAGTCATTCCGATTAACGCTCGCACCCTCCGTATTACCGCGGCTGCTGCCACGGAGTT
+
CCCCCGFGGCEGGGGGGGGGGGGGGGGGGGGGGGGGGGGGGGGGGGGGGGGGGGGGGGGFGGGGGGGFFGGGGGGGGGGGGGGGGGGGDGEGGGGGGGGGGGGGGGFGGGGGFFGGGGGGGCFGGGGGED?FFGGAFGGGGGGGGGGGGGGGGGGFGGGGGGFEFGGGGGEGGFFFFGFGGGGFBFG8FGFCGCG0CGGGFFFFFFFFFFFFEFAFEFFCFDFFF=DEECE3>EDFCE@FFFD<EEAEEEE@?FF?EF6@FF;9((46218>?6??2:9:9>(499<7?).,81;1((4
@M04999:289:000000000-L3R54:1:1101:19754:8968 2:N:0:420
GGGACGACTACCAGGGTATCTAATCCTGTTTGCTCCCCACGCTTTCGCATCTCAGCGTCAGTATCTGTCCAGAAGGCCGCCTTCGCCACCGGTATTCCTCCACATCTCTACGCATTTCACCGCTACACGTGGAATTCTACCTTCCTCTACAATACTCCAGATAACCAGTTTTAAGTGCAATTCCCAGGTTGAGCCCGGGGCTTTCACACCTAACTTAATTATCCGCCTACATGCCCTTTACGCCCAGTCATTCCGATTAACGCTCGCACCCTCCGTATTACCGCGGCTGCTGGCACGGAGT
+
9-6@CEGGGDFGGGGGGGGGGGGGGGGFGGGFGGGGGEGGGGGGGGGGGDGGGFFGGCFGGFEGFGGFFGGFEGGDFFG7FGEGDEGEEFGGEG@F9FFGGGGG@FCCFGGGGGGGGGGGGGGGGGGGECFEEBFGGGGGGGGDGGGGGGDFGGGGGFFDDDFCGGGGGGGGGGGGFGAFGGGEEFF6DGGCCGGGGGCD@>9AFFFABFF@FFFFFFFE659?2>=DDF@CFFE@;@@AC(66BF047<CCEFF0(80>DB;:14>0964?FB;:?<?A<)396909><F?F(1>?9094
@M04999:289:000000000-L3R54:1:1101:24531:8989 2:N:0:420
ACTAGGGTATCTAATCCTGTTTGCTCCCCACGCTTTCGCATCTCAGCGTCAGTATCTGTCCAGAAGGCCGCCTTCGCCACCGGTATTCCTCCACATCTCTACGCATTTCACCGCTACACGTGGAATTCTACCTTCCTCTACAATACTCCAGATAACCAGTTTTAAGTGCAATTCCCAGGTTGAGCCCGGGGCTTTCACACCTAACTTAATTATCCGCCTACATGCCCTTTACGCCCAGTCATTCCGATTAACGCTCGCACCCTCCGTATTACCGCGGCTGCTGGCACGGAGTTAGCCGGTG
+
CCCCCGGGGGGGGGGGGGGGGGGGGGDDFFEGGGGGGGGGGG<FCFGGGGGGGGGGGGGGGGGGGGGGGGGEGFGGGGGGGGGGGGFFFGGGGGGGGGGFGGGGGGDGF<FGGGGGGGGEFDGGGGGGGFGFG;DFGGG9EFFGDGGGFFGFGDAFEFFGGGGGBDFFEFEGGGGGFG*=AFGGGGGGGG6C5FFFGGGGBFFAFFFFFFFFFFA>@EF=FBCF=:BEF=>EFD91;05F@?<?EFFF;(7.,(/699>921,:BB312?4:)-((,47><BF??B?:99>F7):>70(-(
@M04999:289:000000000-L3R54:1:1101:14287:9004 2:N:0:420
GGGACTACACGGGTATCTAATCCTGTTCGCTCCCCACGCTTTCGTCCATCAGCGTCAATCGGTATTTAGTAACCTGCCTTCGCAATCGGGGTTCTGTGTAATATCTATGCATTTCACCGCTACACTACACATTCCAGCTACTTCAATACTATTCAAGATTAACAGTATCAACGGCAGTTCTACAGTTAAGCTGCAGGTTTTCACCGCTGACTTATCAACCCGCCTACGGACCCTTTAAACCCAATAAATCCGGATAACGCTCGCATCCTCCGTATTACCGCGGCTGCTGGCACGGAGTT
+
CCCCCGGGGGGGGGGGGGGGGGGGGGGGEFGGGGGGGGGGGGGGGGGGGGGGGGGGGGGGGGGFGGGGGGGGGGGGGGGGGGGGGGGGGC:FGGGGGGGGGGGGGGGGGGGGGGGGGGGGGGGGGGGGGGGGGGGGFGGGGGGGGGGFGGGGGGGGGGGGGGGGGGGGGGGGDGGGFGFGGGGGGGGGGCGGGGGGGGGGFFFFFFFFFFDFFFFFFFFFDAFFF=B=9?BFFFFFFFFF@@<@@FEFFEFFFD@@FF?9<FFFBFFFFFFF?0:BAAA?>B9B;;BFFBF0<B0((,4
@M04999:289:000000000-L3R54:1:1101:17114:9070 2:N:0:420
TTAGACTACACGGGTATCTAATCCTGTTTGCTCCCCACGCTTTCGCATCTCAGCGTCAGTATCTGTCCAGAAGGCCGCCTTCGCCACCGGTATTCCTCCACATCTCTACGCATTTCACCGCTACACGTGGAATTCTACCTTCCTCTACAATACTCCAGATAACCAGTTTTAAGTGCAATTCCCAGGTTGAGCCCGGGGCTTTCACACCTAACTTAATTATCCGCCTACATGCCCTTTCCGCCCGGTCATTCCGATTAACGCTCGCACCCTCCGTCTTCCCGCGGCTGCTGGCACGGAGTC
+
CCCCCGFGGGGDGGEEEGGGCEGGGGFGGGGGGGGGGGG@GGGG7FEDGFEFFGE@FEGGGGFG9EFGG8F8FFFFCFBFGGCGGCEGG7FGFGCEFGGGFAE<=?F??@:FCFGGDGGEDG+:=ABFDEE=FBEA,EGGFGGGAFAFEFFGGFGFC8F8D8E89DDDFGG8AF+AFCF7FGGEF8DFGFFFGGGGG7CG9A>BEFFBBF@@FFAFC8AEF45@2@55;CCFF@@DE)/)6;0((.1,?<C?(2::054:13:0139>6:<?(,.:0)6(-(-(,(4:?F2(4):(-,-(
@M04999:289:000000000-L3R54:1:1101:9461:9081 2:N:0:420
GACGACTACAGGGGTATCTAATCCTGTTCGCTCCCCACGCTTTCGTCCATCAGCGTCAATCGGTATTTAGTAACCTGCCTTCGCAATCGGGGTTCTGTGTAATATCTATGCATTTCACCGCTACACTACACATTCCAGCTACTTCAATACTATTCAAGATTAACAGTATCAACGGCAGTTCTACAGTTAAGCTGCAGGTTTTCACCGCTGACTTATTAACCCGCCTACGGACCCTTTAAACCCAATAAATCCGGATAACGCTCGCATCCTCCGTATTACCGCGGCTGCTGGCACGGAGTT
+
CCCCCGGGGGGGGGGGGGGGGGGGGGGGGGGGGGGGGGGGGGGGGGGGGGGGGGGGGGGGGGGGGGGGGGGGGGGGGGGGGGGGGGGGGGGGGGGGGGGGGGGGGGGGGGGGGGGGGGGGGGGGGGGGGGGGGGGGGGGGGGGGGGGGFGGGGFGGGGGGGGGGGGGFGGGGGGCGFGFGGGFGFFGGGGGGGGGGGFGGFFFFFFFFFFFFFFFFF>FFFD9AFFFF25@FFFFFFFFFFFFD?D;<<EFFFBFFFFF?;06>FBF9?FF?1?:B?><9603(43;?>4(::B<B>6B7
@M04999:289:000000000-L3R54:1:1101:13591:9105 2:N:0:420
TTTCGACTACTGGGGTATCTAATCCTGTTCGCTACCCATGCTTTCGAACCTCAGCGTCAGTTACAGACCAGAGAGCCGCCTACGCCACTGGTGTTCTTCCATGTATCTACGCATTCCACCGCTACACATGGAGTTCCGCTCTCCTCTTCTGCACTCAAGAAAAACAGTTTCAGCTGCACTTCCCCGGTTAAGCCGAGGGCTTTCACAGCTGACTTGTTCTCCCGCCTGCGTTCGCTTTACGCCCAATAAATCCGGATAACGCTTGCCACCTACGTATTACCGCGGCTGCTGGCACGTAGTT
+
CCCCCGGGGGGGGGGGGGGGGGGGGGGGGGDGGGGGGGGGGGGGGGFGGGGGGGGGGGGGGGGGGFGGGGGGGGDGGGGGGGGGGGGGGGGGGGGGGGGGGGFFDGGGGGGGGGGGGGGGGGGGGGGGGGGGGGGGGGGGGGGGGGGGGGGGGGGGGF,=D8DGGGGGGGGGGGGFFFFGGGGGGGDGGCFAFGE>DGGGFFFFFFFFFFFFFFFFCFFFFF:@FFF?F0;@FFFF8;7C6@;B?082A2AABF91:62719BF<BF>FFB7:?FFF?AD2?>>9;>(1?4:?:>???:?>
@M04999:289:000000000-L3R54:1:1101:22007:9106 2:N:0:420
GACTACTAGGGTATCTAATCCTGTTTGCTCCCCACGCTTTCGCATCTCAGCGTCAGTATCTGTCCAGAAGGCCGCCTTCGCCACCGGTATTCCTCCACATCTCTACGCATTTCACCGCTACACGTGGAATTCTACCTTCCTCTACAATACTCTAGTTAACCAGTTTTAAGTGCAATTCCTAGGTTGAGCCCAGGGCTTTCACACCTAACTTAATTATCCGCCTACATGCCCTTTACGCCCAGTCATTCCGATTAACGCTCGCACCCTCCGTATTACCGCGGCTGCTGGCACGGAGTTAGCC
+
@CCCCGGCFCFFFGGGGGGGGGGGGGGGGGGGGGGGGGGGGGGGGGGGGFGGGGGDFFGGGGGGGFGGGFDGGGGGGGGGGGGGGGGGGGGGGGGGGGGGGGGGGGGGGGGGGGGGGGGGGFEGGGGD<FGGGFGGGGGGGGGGGGGGFGFGGGGGGGGGGGGGGGGGGGGDGGGGFGFGG78FGGFFGG6?ECEDGGGGFFFFFFFFFFFFEFFFFFF)@4AFFFFFFFFFFF=FDFFDDBEEEF5*9;@F?DEFF6<D;6;;@FFFF((((5)4903(4-29B77261>(44(.3<FF8
@M04999:289:000000000-L3R54:1:1101:18927:9115 2:N:0:420
TTGACTACCCGGGTATCTAATCCTGTTCGCTCCCCACGCTTTCGTCCATCAGCGTCAATCGGTATTTAGTAACCTGCCTTCGCAATCGGGGTTCTGTGTAATATCTATGCATTTCACCGCTACACTACACATTCCAGCTACTTCAATACTATTCAAGATTAACAGTATCAACGGCAGTTCTACAGTTAAGCTGCAGGTTTTCACCGCTGACTTATTAACCCGCCTACGGACCCTTTAAACCCAATAAATCCGTATAACGCTCGCATCCTCCGTATTACCGCGGCTGCTGGCACGGAGTT
+
CC@CCGGGGGGGGGGGGGGGGGGGGGGGGGGGGGGGGDDGGGGGGGGGGGGGGGGGGGGGGGGGGGGFGGGGGGGGGGGGGGGG@GGGGGGGGGGGGGGDBFFGGGGGGGGGGGGGGGGGGGGGGGGGGGGGGGGGFFGDGGGGGGGDGGGGGGGGFDGGGGGGDGFGGGGGGED>ADFGGGGGGGGCECCF7CFFGGGGFFFFFFDDB=DFCFFFEFFFF=9@@?FF=?FFFFFEC5<A6<F;@4@EEFFF36@FEE(6?;(916;7<<7(,,22>>A129,3;;:B?01:4:90(43
@M04999:289:000000000-L3R54:1:1101:2529:9135 2:N:0:420
GAGGGACTACGGGGGTATCTAATCCTGTTCGCCCCCCACTCTTTCGCTCCTCAGCGTCAGTGACGGCCCAGAGACCTGCCTTCGCCAGCGGTGTTCCTCCCGATATCGACATATTCCCCCGTTACACCGGGACTTCCAGTCCCCCCTACCGCACTGCAGTCCGCTCGTACCCGGCGCCGCTCCACCGTTAAGCGATGGACTTGCCCACCAGACGCGTCGACGCCCCGACGAGCTCTTTACCCCCAATTAATTAGGACAACGCTTCCCCCCTTCGTATTTCCGCGGCCGCCGGACCGGTGTT
+
C?<CCGF,C<,@+:CFDC,@,<C-;C,FFC7F,BCFECF,B<9<C7,,:@,@<FC:8,,6FFAF@C7>BCCEEE,D5==F,CF+FF+4+8=F:C??5C9,=:FF+>A+3>3355?<F,3=FC,=FD@FCF7C*,@E9,7><,,@11*=7:*:7:*,?9<>C67C*/2>*1/3855EE/5))/9<8*:8***3<***9**9*6**)7)54<(12)5)(.7()(-((-(,((,-2,)-525@)(-4;0224<)))).6)4((3(-8(,(.(2((((,(,,))-(-(-,((((,4(-((((--,
@M04999:289:000000000-L3R54:1:1101:28382:9141 2:N:0:420
CCGGACTACCAGGGTATCTAATCCTGTTCGCTCCCCACGCTTTCGTCCATCAGCGTCAATCGGTATTTAGTAACCTGCCTTCGCAATCGGGGTTCTGTGTAATATCTATGCATTTCACCGCTACACTACACATTCCAGCTACTTCAATACTACTCAAGATTAACAGTATCAACGGCAGTTCTACAGTTAAGCTGCAGGTTTTCACCGCTGACTTATCAACCCGCCTACGGACCCTTTAAACCCAATAAATCCGGATAACGCTCGCATCCTCCGTATTACCGCGGCTGCTGGCAAGGAGTT
+
CCCCCGGGGGGGGGGGGGGGGGGGGFGGGGGGGGGGGGGGGGGGGGGGCGGGGGGGGGGGGGGGGGGGGGGGGGGGGGGFGGFGE::FGGGGGGGGGGGGGGGGGGGGGGGGCFGGGGGGGGGGGGGGGGGGGGGGGGGGGGGGGGGDGGGGGGGF8FFGFGGGGGGGGGGGGDGGBDFGGGGGGGGGGGGGGGGGGF?CFFAFFFFFFFFFFFFFFFFFFFB=@FFBD@FFFFD;;<?AE@FDF@@<677=B;<D@<3;>?B;0(-7BBF:9:137AB2,76>9(3??034()(-.,4:
@M04999:289:000000000-L3R54:1:1101:18363:9141 2:N:0:420
AGACTGACCACCCGGGGATCTAATCCCGTTTTCTCAGCTCGCTTGAGCATCTCCGCGCTCGTATCTGACCAGAAGGCCGCCTTCGCCACGGGTATTCCTCCACACCTCTACGCATTTCACCGCTACACGTTGAATTCTACCTTCCTCTACACTACTCCCGACAACCAGTCTTAAGCGCAATTCCTAGGTGTAGCCCAGGGCTTTCCCACATAACTTAACAATCTGCTTACATGCACTTTCCGCTCTGCCATTCCGCTTAACTCCCGAACCCTACTCACAACCTTGGTCGTGCGCACGGTGT
+
-A,,,,,C,,CCCEEE++8:E,,-;C,,6CC,CEF,,6,C@+6D,,;CCF,,,,+86+6,++8@66C,,C,C9BF,,:=+@,8=<,,84+8=+4AFAE?EF4F,4?,AAG9+=B+?,,4,84+++=>>@,,,+@,,,637,,6,@E@D,6=,=,@E6D,++++5,9@@E,3,@,?,9;?GGD+,?,,=5,,,41=C*7**2A/?A8A*=()));@6);+)17())96)9/)))))//))+/((,4())582:4)(,-8()6)))(((-3(,1(4)))())-(())()--,((-((-3(,(-
@M04999:289:000000000-L3R54:1:1101:4337:9164 2:N:0:420
TGCGTGACTACACGGGTATCTAATCCTGTTTGCTCCCCACGCTTTCGCATCTCAGCGTCAGTATCTGTCCAGAAGGCCGCCTTCGCCACCGGTATTCCTCCACATCTCTACGCATTTCACCGCTACACGTGGAATTCTACCTTCCTCTACAATACTCCAGATAACCAGTTTTAAGTGCAATTCCCAGGTTGAGCCCGGGGCTTTCACACCTAACTTAATTATCCGCCTACATGCCCTTTACGCCCAGTCATTCCGATTAACGCTCGCACCCTCCGTATTACCGCTGCTGCTGGCACGGAGT
+
CCCCCGGGGGGGGGGGGGGGGGGGGGGGGGGGGGGGGGGGGGGGGGGGGGGGGGGGGGGGGGGGGGGGGGGGGGGGGGGGGGGGGGGGGGGGGDGGGGGGGGGGGGGGGGGGGGGGGGGGGGGGGGGFGGGGGGGGGGGGGGGGGGGGGGGGGGGGGGGGGGGGGGGGGGGGGGGGFGFGGGGGGGGFEGGGGGGGGGGGF>FFFFFFFFB9BFFF@FF?6@EF?DFFFFEFFEE;@FFFFFFFFDF3;3CEFFE6<?,6A?>?:9>0;F60(2><:284<AF1(14>BB2::0(.,4,(-
@M04999:289:000000000-L3R54:1:1101:23725:9168 2:N:0:420
TTAGACTACCAGGGTATCTAATCCTGTTTGCTACCCACGCTTTCGAGCATGAACGTCAGTGTTATCCCAGGAGGCTGCCTTCGCCATCGGTATTCCTCCACATCTCTACGCATTTCACTGCTACACGTGGAATTCTACCTCCCTCTGACACACTCTAGTTAGACAGTTTCAAATGCACGTCCCAAGTTGAGCTCGGGGATTTCACATCTGACTTATCTAACCGTCTGCGCTCGCTTTACGCCCAGTAATTCCGATTAACGCTCGCACCCTACGTATTACCGCGGCTGCTGGCACGTAGTT
+
CCCCCGGGGGGGGGGGGGGGGGGGGGGGGGGGGGGGGGGGGGGGGGGGGGGGGGGGGGGGGGGGGGGGGGGGGGGGGGGGGGGGGGGGGGGGGGGGGGGGGGGGGGGGGGGGGGGGGGGGGGGGGGGGGGGGGGGGGGGGGGGGGGGGGGGGGGGGGGGGGGGGGGGGGGGGGGGGFGFGGGGGGGGGGGGGGGGGGGGGFFFFFFFFFFCCEFFFFFFFFFFDDFFFFBADFFFFFFFFD@BFFEF?E?C;EFFDFFFF@FDFFFFFF?:?FBFFBFFFFFFF>FFFFFF?:??<??BD
@M04999:289:000000000-L3R54:1:1101:13835:9178 2:N:0:420
CCTGACTACTGGGGTATCTAATCCTGTTTGCTCCCCACGCTTTCGCATCTCAGCGTCAGTATCTGTCCAGAAGGCCGCCTTCGCCACCGGTATTCCTCCACATCTCTACGCATTTCACCGCTACACGTGGAATTCTACCTTCCTCTACAATACTCCAGATAACCAGTTTTAAGTGCAATTCCCAGGTTGAGCCCGGGGCTTTCACACCTAACTTAATTATCCGCCTACATGCCCTTTACGCCCAGGTATTCCGATTAACGCCCGCACCCCCCGTATTACCGCGGCCGCGTGCACGGAGTTC
+
C<86<ECE<CC@F@CCFDFAFGGECCFGGGC@CFFGDG:FGCGFCGD,C9,C@<@8B@BGGGGD<FFGFGGGGFC<+84,=FDCEGGFFGFEDE,A@FEFFG8FAAFECFGCFEFDEGG+CEC@FFEAFDGGEFGF,E9DA@FFGGG;D,=,=,@?8DF9D,=6=DFCFFG8FFFGFDFFGCFGGDGGCF6EFGGC>5DDAFA69@697;75:BFFE>B<1>59@@@D28*;B@3=@4>8@@;70())15)16(212;>10((-1(49:((,(-(.8--6(((((((((,,((5:1((-()
@M04999:289:000000000-L3R54:1:1101:12485:9196 2:N:0:420
GTGACTACCAGGGTATCTAATCCTGTTCGCTCCCCACGCTTTCGTCCATCAGCGTCAATCGGTATTTAGTAACCTGCCTTCGCAATCGGGGTTCTGTGTAATATCTATGCATTTCACCGCTACACTACACATTCCAGCTACTTCAATACTATTCAAGATTAACAGTATCAACGGCAGTTCTACAGTTAAGCTGCAGGTTTTCACCGCTGACTTATCAACCCGCCTACGGACCCTTTAAACCCAATAAATCCGGATAACGCTCGCATCCTCCGTATTACCGCGGCTGCTGGCACGGAGTT
+
CCCCCGGGGGGGGGGGGGGGGGGGGGGGGGGGGGGGGGGGGGGGGGGGGGGGGGGGGGGGGGGGGGGGGGGGGGGGGGGGGGGGGGGGGGGGGFGGGGGFGGGGGGGGGGGGFFGGGGGGGGGGGGGGGGGGGGGGGGGGGGGGGGGGGGGGGGGGGGGGGGGGGGGGGGGGEGDGEGFGGGGGGGGGGGGGGGGGGGGGFFFFFFFFFFFFFFFFFFFFFFFFFADFFF92@FDFF4>FF;?;@83<9CE@6?DF@FF9<D@>>?BBBFB>?F7?AA9<B>F>F6:B??FBF(99((,
@M04999:289:000000000-L3R54:1:1101:7665:9256 2:N:0:420
TTATGACTACAGGGGTATCTAATCCTGTTTGCTCCCCACGCTTTCGCATCTCAGCGTCAGTATCTGTCCAGAAGGCCGCCTTCGCCACCGGTATTCCTCCACATCTCTACGCATTTCACCGCTACACGTGGAATTCTACCTTCCTCTACAATACTCCAGATAACCAGTTTTAAGTGCAATTCCCAGGTTGAGCCCGGGGCTTTCACACCTAACTTAATTATCCGCCTACATGCCCTTTACGCCCAGTCATTCCGATTAACGCCCCCACCCTCCGTATTACCGCGGCTGCTGGCACGGAGTT
+
CCCCCGGGGGGGGGGGGGGGGGGGGGGGGGGGGGGGGGGGGGGGGGGGGGGGGGGGGGGGGGGGGGGGGGGGGGGGGGGGGGGGGGGGGGGGGGGGGGGGGGGGGGGGGGGGGGGGGGGGGGGGGGGGGGGGGGFGGFFGGGGGGGGGGGGGGGGGGGGGGGGGGGGGGGGGGGGGFGBFFGGGGGGGG6FGGGGGGGGGBAFFFFFFFFF==FFAEFF?6<??FF@@FFFFFFFF@E36;;BF@(.7EF<7<=<0;;?E70(((402<:<??>B6?BFBD29(471(42)2(()4(((-.
@M04999:289:000000000-L3R54:1:1101:5842:9259 2:N:0:420
GAGACTACTGGGGTATCTAATCCTGTTTGCTCCCCACGCTTTCGCATCTCAGCGTCAGTATCTGTCCAGAAGGCCGCCTTCGCCACCGGTATTCCTCCACATCTCTACGCATTTCACCGCTACACGTGGAATTCCACCTTCCTCTACAATACTCCAGATAACCAGTTTTAAGTGCAATTCCCAGGTTGAGCCCGGGGCTTTCACACCTAACTTAATTATCCGCCTACATGCCCTTTACGCCCAGTCATTCCGATTAACGCTCGCACCCTCCGTATTACCGCGGCTGCTGGCACGGAGTT
+
CCCCCGGGGGGGGGGGGGGGGGGGGGGGGGGGGGGGGGGGGGGGGGGGGGGGGGGGGGGGGGGGGGGGGGGGFGGGGGGGGGGGGGGGGGEGGGGGGGGGGGGGGGGGGGGGGGGGGGGDGGGGGGGGGGGGGGGGGGGGGGGGGGGGGFGGGGGFGAFFGGGGGGGGGGGGGFGGFGFGGGGG6DGGGCGECEGDCD4DFFFFFFEFFFFFFFAFFFFEFDF?@FFF47)7:@DEFFDFFFFFEEF3??EE;?DFFC06??>>>066?BF>?:?FBDA?911313:?)5<12(,7>?F
@M04999:289:000000000-L3R54:1:1101:13842:9293 2:N:0:420
CGGACTACTGGGGTATCTAATCCTGTTCGCTCCCCACGCTTTCGTCCATCAGCGTCAATCGGTATTTAGTAACCTGCCTTCGCAATCGGGGTTCTGTGTAATATCTATGCATTTCACCGCTACACTACACATTCCAGCTACTTCAATACTATTCAAGATTAACAGTATCAACGGCAGTTCTACAGTTAAGCTGCAGGTTTTCACCGCTGACTTATCAACCCGCCTACGGACCCTTTAAACCCAATAAATCCGGATAACGCTCGCATCCTCCTTATTACCGCGGCTGCTGGCACGGAGTTCG
+
CCCCCGGGGGGGGGGGGGGGGGGGGGGGGGGGGGGGGGGGGGGGGGGEGGGGGGGGGGGGGGGGGGGGGGGGGGGGGGGGGGCFGGGGGGGGGGGGGGGGGGGGGGGGGGFGFFGGFGGGGGGGGGGGGGGGGGGGGGGGGGGGGGGGGGGGGGGCFGGGGGGGGGFGGGGGGGGGF?DGGGGEGEGGGGGGGGGGGDGGFFACFBFFFFFFFFFFEFF=4A=BFFFF5>B=?DB=EFFF@FF<DFFECFFFFDFFFFF>D;>FFF>B<7?(6:ADFFA?F(4116:BB>??<20(3(.)(
@M04999:289:000000000-L3R54:1:1101:26814:9296 2:N:0:420
CTTTGACTACTAGGGTATTAATCCTGTTTGCCCCCCACGCTTTCGCATCTCAGCGTCAGTATCTGTCCAGAAGGCCGCCTTCGCCACCGGTATTCCTCCACATCTCTACGCATTTCACCGCTACACGTGGAATTCTACCTTCCTCTACAATGCTCCAGATAACCAGTTTTAAGTGCAATTCCCAGGTTGAGCCCGGGGCTTTCACACCTAACTTAATTATCCGCCTACATGCCCTTTACGCCCAGTCATTCCGATTAACGCTCGCACCCTCCGTATTACCGCGGCTGCTGGCACGGAGTT
+
CCCCCGGGGGGGGGGGGGGGGGGGGGGGGGGGGGGGGGGGGGGGGGGGGGGGGGGGGGGGGGGGFGGGGEFGGGGGGGGGGGGGGGGGGGGGGGGGGGGGGGGGGGGGGGGGGGGGGGGGGGGGGGGGGGGGGGGGGGGGGGGGGGGGGGGGGGGGGGGGGGGGGGGGGFGGGGGGFGFGGGGGGGGGGGGCGGGGGGGDFFFFFFFFFFFFEFFFEFFFFFFDFFFFFFC@@DE1@CFEFFFFFFFFFCEEEFFFFFB?F?B6;BF9??BFB:?F7AFFFB>;626:?:B:7?3-6931
@M04999:289:000000000-L3R54:1:1101:5702:9333 2:N:0:420
GTAGACTACTGGGGTATCTAATCCTGTTCGCTCCCCACGCTTTCGTCCATCAGCGTCAATCGGTATTTAGTAACCTGCCTTCGCAATCGGGGTTCTGTGTAATATCTATGCATTTCACCGCTACACTACACATTCCAGCTACTTCAACACTATTCAAGATTAACAGTATCAACGGCAGTTCTACAGTTAAGCTGCAGGTTTTCACCGCTGACTTATCAACCCGCCTACGGACCCTTTAAACCCAATAAATCCGGATAACGCTCGCATCCTCCGTATTACCGCGGCTGCTGGCACGGAGTT
+
CCCCCGGGGGGGGGGGGGGGGGGGGGGGGGGGGGGGGGGGGGGGGGGGGGGGGGGGGGGGGGGGGGGGGGGGGGGGGGGGGGGGGEGGGGGGGGGGGGGGGGGGGGGGGGGGGGGGGGGGGGGGGGGGGGGGGGGGGGGGGGGGGGGGGGGGGGGGGGGGGGGGGGGGGGGGGGGGFGFGGGGGGGGGGGGGGFGGGG@CFFFFFFFFFFBFFFFFCFFFFFFA>DFFFFFBF@FFFFEFF@DFFFFEFFEFBFFFFFFF><<>FFFFF>DFB22:?FBB(7;6>61<????:B<>9>:?
@M04999:289:000000000-L3R54:1:1101:23559:9350 2:N:0:420
GGCGGACTACCGGGGTATCTAATCCTGTTTGCTCCCCACGCTTTCGCATCTCAGCGTCAGTATCTGTCCAGAAGGCCGCCTTCGCCACCGGTATTCCTCCACATCTCTACGCATTTCACCGCTACACGTGGAATTCTACCTTCCTCTACAATACTCCAGATAACCAGTTTTAAGTGCAATTCCCAGGTTGAGCCCGGGGCTTTCACACCTAACTTAATTATCCGCCTACATGCCCTTTACGCCCAGTCATTCCGATTAACGCTCGCACCCTCCGTATTACCGCGGCTGCTGGCACGGAGTT
+
CCCCCGGGGGGGGGGGGGGGGGGGGGGGGGGGGGGGGGGGGGGGGGGGGGGGGGGGGGGGGGGGGGGGGGGGGGGGGGGGGGGGGGGGGGGGGGGGGGGGGGGGGGGGGGGGGGGGGGGGGGGGGGGGGGGDGFGGGGGGGGGGGGGFGGGGGGGGGGGGGGGGGGGGGGGGGGGGFGFGGGGGGGGGGGGGGGGGGGGGFFFFFFFFFFFFFFFFFFFCFECFFDFFFFFFFFFFFFFFFF>@<@0<A9AF<???<?F>F;??6>B>BFBB:6<??BFFFFFFB>BF?F7?0(4:;>FB:
@M04999:289:000000000-L3R54:1:1101:2356:9356 2:N:0:420
TGAGGACTACCCGGGTATCTAATCCTGTTCGCTCCCCACGCTTTCGTCCATCAGCGTCAATCGGTATTTAGTAACCTGCCTTCGCAATCGGGGTTCTGTGTAATATCTATGCATTTCACCGCTACACTACACATTCCAGCTACTTCAATACTATTCAAGATTAACAGTATCAACGGCAGTTCTACAGTTAAGCTGCAGGTTTTCACCGCTGACTTATCAACCCGCCTACGGACCCTTTAAACCCAATAAATCCGGATAACGCTCGCATCCTCCGTATTACCGCGGCTGCTGGCACGGAGTT
+
CCCCCFFGGF<EFEGGGGGGGGGGFGGGGGGGGGGGGGGGGGG@FGGGGGGGGGGGGGGGGGGGGGGGGGGGGGGGGGG8EEGGGGGGGGGGGGGGGFEGGGGGFGGGGGFFFFGGEGGGGGGGGGGGGGGGGGGGFFFGGGGGGGGGGC=EGFGDEFGGFFGGFCEGGGGGGGGDEDFGGGGGFGGGGGGGGGGGDGGFF6@FFFFFFFF==FFFEFFCF@)5@299:5@DFBF@@3>6>3@1;@F@E))9(6;D@FF<?>B:((,34:>7?F:6:?246:666>13:342??<?(((-.
@M04999:289:000000000-L3R54:1:1101:6408:9359 2:N:0:420
GGACTACTGGGGTATCTAATCCTGTTCGCTACCCATGCTTTCGAACCTCAGCGTCAGTTACAGACCAGAGAGCCGCCTTCGCCACTGGTGTTCTTCCATATATCTACGCATTCCACCGCTACACATGGAGTTCTACTCTCCTCTTCTGCACTCAAGAAAAACAGTTTCAGCTGCACTTCCCCGGTTAAGCCGAGGGCTTTCACAGCTGACTTGTTCCCCCGCCTGCGTGCGCTTTACGCCCAATAAATCCGGACAACGCTTGCCACTTACGTATTACCGCGGCTGCTGGCACTGAGTGAGC
+
CC@CCGFGF@FFG@FFGFEGGF,CFFD@FGFFGGF<EFFFGGD8EFGGEAEEFFE,@6CFGCFCC@F,9<8@DGFCCEGCBE@@FFFE?EEFGGGGCF,5EGGGGFCDC:C:,CFFCFFG+8FGFGF8,9A:?,9D9@=DD=@C=,=@,4,@1@1@F8,,,@DDFCF8,3=6=8AFDC5?F=0+@@6,5AD7>57*<9?9B6AF+96437AE3C46**29?>==2=97(,,69(:7>;0:@;7@:2)-)41(((7((26:?(1,4<()))-,5)4:4<1>(--4,(),7((.((-3<2))(
@M04999:289:000000000-L3R54:1:1101:25272:9379 2:N:0:420
AGGACTACTAGGGTATCTAATCCTGTTCGCTCCCCACGCTTTCGTCCATCAGCGTCAATCGGTATTTAGTAACCTGCCTTCGCAATCGGGGTTCTGTGTAATATCTATGCATTTCACCGCTACACTACACATTCCAGCTACTTCAATACTATTCAAGATTAACAGTATCAACGGCAGTTCTACAGTTAAGCTGCAGGTTTTCACCGCTGACTTATCAACCCGCCTACGGACCCTTTAAACCCAATAAATCCGGATAACGCTCGCATCCCCCGTATTACCGCGGCTGCTGGCACGGAGTT
+
CCCCCGGGGGGGGGGGGGGGGGGGGGGGGGGGGGGGGGGGGGGGGGGGGGGGGGGGDGGGGGGGGGGGGGGGGGGGGGGGGGGGGGGGGGGGGGGGGGGGGGGGFGGGGGGGGGGGGGGGGGGGGGGGGGGGGGGGGGGGGGGGGGGGGGGGGGGGGGGGGGGGGGFGFGGGGGGGFFFGGFFGGGGGCFGGGFGGGGDFF?CFF5@@=ADFEFEFFFFFFFF==ABDFFFFFFFEFF=BDFF?;;E<?FEF9;<?E=1,1;>9B:9?F29>1(4>FBA?(-9914::)411<B997<?
@M04999:289:000000000-L3R54:1:1101:26295:9391 2:N:0:420
ACAGCGACTACTAGGGTATCTAATCCTGTTCGCTCCCCACGCTTTCGTCCATCAGCGTCAATCGGTATTTAGTAACCTGCCTTCGCAATCGGGGTTCTGTGTAATATCTATGCATTTCACCGCTACACTACACATTCCAGCTACTTCAATACTATTCAAGATTAACAGTATCAACGGCAGTTCTACAGTTAAGCTGCAGGTTTTCACCGCTGACTTATTAACCCGCCTACGGACCCTTTAAACCCAATAAATCCGGATAACGCTCGCATCCTCCGTATTACCGCGGCTGCTGGCACGGAGT
+
CCCCCGGGGGGGGGGGGGGGGGDEFGGGGGGGGGGGGGGGGGGGGGGGGGGGGGGGGGGGGGGGGGGGGGGGGGGGGGGGGGGGGGGGGGGGGGGGGGGGGGGGGGGGGGGGGGGGGGGGGGGGGGGGGGGGGGGGGGGGGGGGGGGGGGGGGGGGGGGGGGGGGGGGGFGGGGGG>G>GGGGGGGGGGGGGGGGGGGGGFFFFFFFFFFFFFFFFFFFFFFFFFFFD@22=DFBDFFEFEEEFFFF@@FFFFFFF@38<FD>:19>0<BBF<B9?:??FFBFFFF;9>F??>F<?B0;94
@M04999:289:000000000-L3R54:1:1101:27036:9396 2:N:0:420
GGGGACTACAGGGGTATCTAATCCTGTTCGCTACCCATGCTTTCGAACCTCAGCGTCAGTTACAGACCAGAGAGCCGCCTTCGCCACTGGTGTTCTTCCATATATCTACGCATTCCACCGCTACACATGGAGTTCCACTCTCCTCTTCTGCACTCAAGAAAAACAGTTTCAGCTGCACTTCCCCCGTTAAGCCGAGGGCTTTCACAGCTGACTTGTTCTCCCGCCTGCGTTCGCTTTACGCCCAATAAATCCGGACAACGCTTGCCACCTACGTATTACCGCGGCTGCTGGCACGTAGTTC
+
CCCCCGGGGGGGGGGGGGGGGGGGGGGGGGGGGGGGGGGGGGGGGGGGGGGGGGGGGGGGGGGGGGGGGGGGGGGGGGGGGGGGGGGGGGGGGGGGGGGGGGGGGGGGGGGGGEGGGGGGGGGGGGGGGGGGGGGFGGGGGGGGGGGGGGGGGGGGFGGGGGGGGGGGGGGGGGGGFGFDGGGGGGGGGF7FGGCDGGGGFAFFFFFFFFFFEFFFFFFFF@>@BDBDFFD@<FFF@3CEFFBD=@EFFFFFF>BFFFFFF<202>A<B?F7(,,5>AA42>>>90-8?3(8<DBF01:A)
@M04999:289:000000000-L3R54:1:1101:23696:9481 2:N:0:420
TGGACTACCGGGGTATCTAATCCTGTTTGCTCCCCACGCTTTCGCATCTCAGCGTCAGTATCTGTCCAGAAGGCCGCCTTCGCCACCGGTATTCCTCCACATCTCTACGCATTTCACCGCTACACGTGGAATTCTACCTTCCTCTACAATACTCCAGATAACCAGTTTTAAGTGCAATTCCCAGGTTGAGCCCGGGGCTTTCACACCTAACTTAATTATCCGCCTACATGCCCTTTACGCCCAGTCATTCCGATTAACGCTCGCACCCTCCGTATTACCGCGGCTGCTGGCACGTAGTT
+
CCCCCGGGGGGGGGGGGGGGGGGGGGGGGGGGGGGGGGGGGGGGGGDGGGGGGGGGGGGGGGGGGGGGGGGGGGGGGGGGGGGGGGGGGGGGGGGGGGGGGGGGGGGGGGDGGGGGGGGGGGGGGGGGGGGGGGGFGGGGGGGGGGECCFEGGGGGGGGGGGGDGGGGGGGGGGGGFFFGGGGGGGGGGGGGGGGDCDGGFFFFFFFFFFFCEFFA?F>CFFFFF;FE4<@;@FFFFFFFFFFFFFFFFFFFFFFFFF?FFFFFFBFFFF?FB?FFFFF?F>>>FBBFFFB?>?3((8>
@M04999:289:000000000-L3R54:1:1101:12466:9487 2:N:0:420
GCAGTGACTACTAGGGTATCTAATCCTGTTTGCTCCCCACGCTTTCGCATCTCAGCGTCAGTATCTGTCCAGAAGGCCGCCTTCGCCACCGGTATTCCTCCACATCTCTACGCATTTCACCGCTACACGTGGAATTCTACCTTCCTCTACAATACTCTAGTTAACCAGTTTTAAGCGCAATTCCTAGGTTGAGCCCAGGGCTTTCACACCTAACTTAATTATCCGCCTACATGCCCTTTACGCCCAGTCATTCCGATTAACGCTCGCACCCTCCGTATTACCGCTGCTGCTGGCACGGAGT
+
CCCCCGGGGGGGGGGGGGGGGGGGGGGGGGGGGGGGGGGGGGGGGGGGGGGGGGGGGGGGGGGGGGGGGGGGGGGGGGGGGGGGGGDGGGGGGGGGGGGGGGGGFFGGGGGGGGGGGGGGGGGGGGGGGGGFEFGGGGGGGGCFGGGGGGGGGGGGGGGGGGGGGGGGGGFGGFGGFDBDGGGGGGGGGGGGGFGGGGGGFFFFFFFFFFFEEFFFFFFFFEEFDF=@@B295>E3@DEFFD=>9(65E3CEFFFDD1;C439@DFFFFB1?BF;??0..5233(-4,833?(,(4,4464
@M04999:289:000000000-L3R54:1:1101:16373:9506 2:N:0:420
GACTACTAGGGTATCTAATCCTGTTCGCTACCCATGCTTTCGAACCTCAGCGTCAGTTACAGACCAGAGAGCCGCCTTCGCCACTGGTGTTCTTCCATATATCTACGCATTCCACCGCTACACATGGAGTTCCACTCTCCTCTTCTGCACTCAAGAAAAACAGTTTCAGCTGCACTTCCCCGGTTAAGCCGAGGGCTTTCACAGCTGACTTGTTCTCCCGCCTGCGTTCGCTTTACGCCCAATAAATCCGGACAACGCTTGCCACCTACGTATTACCGCGGCTGCTGGCACGTAGTTAGCC
+
CCCCCGGGGGGGGGGGGGGGGGGGGGGGGGGGGGFGGGGGGGGGGGGGGGGGGGGGGGGGGGGGGGGGGGGGGGGGGGGGGGGGGGGGGGGGGGGGGGGGGGGGGGGGGGGGGGGGGGGGGGGGGGGFGGGGGGGGGGGGGGGGGGGGGGGGGFGGGGGFGGDFGGGGGGGGGGGGFGFGGGGGGGCFGGGGDE5CFGGGFFFFFFFFFF<=EFFCEFFFFFFBDFFFDF9;DF94;D>DFF@;8CEEE@0;>;BFFFFBFB2<F?FF8:?7902-61(79906:??FB:B??(8:<A9).
@M04999:289:000000000-L3R54:1:1101:21404:9514 2:N:0:420
ACTTGACTACCGGGGTATCTAATCCTGTTTGCTCCCCACGCTTTCGCATCTCAGCGTCAGTATCTGTCCAGAAGGCCGCCTTCGCCACCGGTATTCCTCCACATCTCTACGCATTTCACCGCTACACGTGGAATTCTACCTTCCTCTACAATACTCCAGATAACCAGTTTTAAGTGCAATTCCCAGGTTGAGCCCGGGGCTTTCACACCTAACTTAATTATCCGCCTACATGCCCTTTACGCCCAGTCATGCCGATTAACGCTCGCACCCTACGTATTCCCGCGGCTGCTGGCACGGACTT
+
-AC8AFGGE8@FECG@C@EFDEE9FCE<CEFFEGACF<FC7@CFGGGGCB@F9FFFGGG>CFFF<<CCEFE,69FFGGEGG,FEGEFDGGG@=7EFG9EDGGG8FCFFFCF+@CEFBDGE@EE7FE@C<AFD:>DGC;FGG8DECFGCFG,E8@=F?8D=8===,==@EFD8D9CCC7+2=FFFFFF@F,<7?CE;>DD>9AAFFFFF@=>BFFFFFFAF+8@DB@@6@=963)5;@F)8189B?(/;AC))54((-(6<?(-(,1(4((((2((3).)62-4-,(-7:?)((4<:>6(()
@M04999:289:000000000-L3R54:1:1101:17833:9521 2:N:0:420
ACAGACTACCCGGGTATCTAATCCTGTTCGCTCCCCACGCTTTCGTCCATCAGCGTCAATCGGTATTTAGTAACCTGCCTTCGCAATCGGGGTTCTGTGTAATATCTATGCATTTCACCGCTACACTACACATTCCAGCTACTTCAATACTATTCAAGATTAACAGTATCAACGGCAGTTCTACAGTTAAGCTGCAGGTTTTCACCGCTGACTTATCAACCCGCCTACGGACCCTTTAAACCCAATAAATCCGGATAACGCTCGCATCCTCCGTATTACCGCGGCTGCTGGCACGGAGTT
+
CCCCCGGGGGGGGGGGGGGGGGGGGGGGGGGGGGGGGGGGGGGGGGGGGGGGGGGGGGGGGGGGGGGGGGGGGGGGGGGGGGGGGGGGGGGGGGGGGGGGGGGGGGGGGGGGGGGGGGGGGGGGGGGGGGGGGGGGGGGGGGGGGGGGGGGGGGGGGGGGGGGGGFGGGGGGGGGGFGFGGGGGGGGGGGGGGGGGGGGGFFFFFFFFFFFFFFFFFFFFFFFFFDFFFFFFFFFFFEFFFFFF@DEFFFFEB>DFFFFD>BF>FFFFFFF01:BFBFFFBFFF>BBFF72??B?>0-8<
@M04999:289:000000000-L3R54:1:1101:11848:9535 2:N:0:420
AGCGGACTACAGGGGTATCTAATCCTGTTCGCTCCCCATGCTTTCGCTCCTCAGCGTCAGTTACGGCCCAGAGATCTGCCTTCGCCATCGGTGTTCCTCCTGATATCTGCGCATTCCACCGCTACACCAGGAATTCCAATCTCCCCTACCGCACTCTAGTCTGCCCGTACCCACTGCAGGCTGGAGGTTGAGCCCCCAGTTTTCACAGCCGACGCGACAAACCGCCTGCGAGCGCTTTACGCCCAATCATTCCGGACAACGCTTGCACCCTCCGTATTACCGCGGCTGCTGGCACGGAGTT
+
<ACCCGGGGGGGGGGGGGGGGGGGGGGGGCEGGGGGFGFGGGGGGGG:FGGFGGGGFGGGGFF@CFCGGGGFGFFGFGGGGGGGGGGGGGGGGGGGGFGG?FGG,EFGCGGGGGGFGGGGGGGGGFGG@CGGGGGG9E,@E=FF=EGGFC@6EEGGGGGCFGGDG8EGE7:@ECDGFFF>5*9CCGGGGDGGGG*;77@0BAFFFF>8>((/>BB:@FF9FDFBF>:(1217>(7?6:4B?F09628(449AAF0,492:;9????8>(31(---477<>6<9B;9>F6))(4(,3(--3.
@M04999:289:000000000-L3R54:1:1101:17643:9537 2:N:0:420
CGGACTACTGGGGTATCTAATCCTGTTTGCTCCCCACGCTTTCGCATCTCAGCGTCAGTATCTGTCCAGAAGGCCGCCTTCGCCACCGGTATTCCTCCACATCTCTACGCATTTCACCGCTACACGTGGAATTCTACCTTCCTCTACAATACTCTAGTTAACCAGTTTTAAGTGCAATTCCTAGGTTGAGCCCAGGGCTTTCACACCTAACTTAATTATCCGCCTACATGCCCTTTACGCCCAGTCATTCCGATTAACGCTCGCACCCTCCGTATTACCGCGGCTGCTGGCACGGAGTT
+
CCCCCGGGGGGGGGGGGGGGGGGGGGGGGGGGGGGGGGGGGGGGGGGGGGGGGGGGGGGGGGGGGGGGGGGGGGGGGGGGGGGGGGGEGGEGGGGGGGGGGGGGGFGGGGGGFGGGGGGGGGGGGGGGGGGGGGGGGGGGGGGGGGGGGGGGGGGGGGGGGGGGGGGFGGGGGGGGFGFGGGFGDGGF8FGGGGGG6DGGFFFFFFFFEFFFFFFFFFFEFDFDFFFFFFFFFFFFFF9;9@@FFF<555?;3?FDEE<@DFFB963:0(47?::5<A<?;14>B>B?B:?(8<9>1:0
@M04999:289:000000000-L3R54:1:1101:9198:9547 2:N:0:420
TATGACTACCAGGGTATCTAATCCTGTTTGCTCCCCACGCTTTCGCATCTCAGCGTCAGTATCTGTCCAGAAGGCCGCCTTCGCCACCGGTATTCCTCCACATCTCTACGCATTTCACCGCTACACGTGGAATTCTACCTTCCTCTACAATACTCTAGTTAACCAGTTTTAAGTGCAATTCCTAGGTTGAGCCCAGGTCTTTCACACCTAACTTAATTATCCGCCTACATGCCCTTTACGCCCAGTCATTCCGATTAACGCTCGCACCCTCCGTATTACCGCCGCTGCTGGCACGGATTT
+
CCCCCGGGGGGGGGGGGGFFGGGGGGGGGDGFFEGGGGGGGGGGGGGGGGGGGGGGGGGGGGGGFEEGGDAFFFDFFDGGGGFGGGGGGFFCGGGGGGGGGGGEGGGGGGG:FFFG?FFEGGGGGGGGFFGGGGGGGFGGGECGCGGEGFCFGGGGGGGFFGFGFFEDFDGFFGDFFD?FGGGGG8,@DC,4:?F?F+7?9CF9AFFEFE@C@FFFFFFFFFFFFFFF2E:B;B=BFFE4:@F>>B==8*<33;;(8?<09DF97@F;?;6024:??F<>31(41,4>>0(44283,((2
@M04999:289:000000000-L3R54:1:1101:22743:9567 2:N:0:420
GCGTGACTACCGGGGTATCTAATCCTGTTCGCTACCCATGCTTTCGAACCTCAGCGTCAGTTACAGACCAGAGAGCCGCCTTCGCCACTGGTGTTCTTCCATATCTCTACGCATTCCACCGCTACACATGGAGTTCCACTCTCCTCTTCTGCACTCAAGAAAAGCAGTTTCAGCTGCACTTCCCCGGTTAAGCCGAGGGCTTTCACAGCTGACTTGTTCTCCCGCCTGCGTTCGCTTTACGCCCAATACAGCCGGACAACGCTTGCCACCTACCGTTTACCGCGGCTGCTTCCACGTAGTT
+
9@CC87C<<<FC@FDC;F<FCCFGFGGGFGCGDFGGGGGGGGGGFEFGGGFGEC@:BFFCFEFCD<FFG8EFE8CFGCCCGFFFDGGGG@894AFFG9FCD<EE,9@EEEEGEGEE9FBFGGCGGGG=FD,:AE=>E=DDF928@,,EFGCDF8=D8D=9==DEG+@DA8,=EFG?F6DDGGG?,8:CE99@EF7;C9D4*/9BFF+12)6*>8880ACEF*5>2:(3/(6;?4111=>6(26>(,32).)4,17>;9:?0>:186?2?<78(((((.2<<?6(0(-21))).)63,(.4)
@M04999:289:000000000-L3R54:1:1101:15613:9580 2:N:0:420
GGACTACTCGGGTATCTAATCCTGTTCGCTACCCATGCTTTCGAACCTCAGCGTCAGTTACAGACCAGAGAGCCGCCTTCGCCACTGGTGTTCTTCCATATATCTACGCATTCCACCGCTACACATGGAGTTCCACTCTCCTCTTCTGCACTCAAGAAAAACAGTTTCAGCTGCACTTCCCCGGTTAAGCCGAGGGCTTTCACAGCTGACTTGTTCTCCCGCCTGCGTTCGCTTTACGCCCAATAAATCCGGACAACGCTTGCCACCTACGTATTACCGCGGCTGCTGGCACGTAGTTAGC
+
CCCCCGGGGGGGGGGGGGGGGGGGGGGGGGGGGGGGGGGGGGGGGGGGGGGGGGGGGGGGGGGGGGGGGGGGGGGGGGGGGGGGGGGGGCGGGGGGGGGGGGGGGGGGGGGGGGGGGGGGGGGGGGGGGGGGGGGGGGGGGGGGGGGFGGGGGGGGGGGGGGGGGGGGGGGGGGGGFGFGGGGDGGEGFGGEGGGGGGGGFFFFFFFFEDFEFFFFFFFFFFFFFBFFFFFFFDDCFFFFFF?FFFFF?;94?BBFFFF<0(::>FFBFFFFFF?FFFBBF6;>BB??F<08<3?:1<>FA
@M04999:289:000000000-L3R54:1:1101:27887:9625 2:N:0:420
CTATGACTACTGGGGTATCTAATCCTGTTTGCTCCCCACGCTTTCGCATCTCAGCGTCAGTATCTGTCCAGAAGGCCGCCTTCGCCACCGGTATTCCTCCACATCTCTACGCATTTCACCGCTACACGTGGAATTCTACCTTCCTCTACAATACTCCAGATAACCAGTTTTAAGTGCAATTCCCAGGTTGAGCCCGGGGCTTTCACACCTAACTTAATTATCCGCCTACATGCCCTTTACGCCCAGTCATTCCGATTAACGCTCGCACCCTCCGTATTACCGCGGCTGCTGGCACGGAGTT
+
CCCCCGGGGGGGGGGGGGGGGGGGGGGGGGGGGGGGGGGGGGGGGGGGGGGGGGGGGGGGGGGGGGGGGGGGGGGGGGGGGGGGGGGGGGGGGGGGGGGGGGGGGGGGGGGGGGGGGGGGGGGGGGGGGGGGGGGGGGGGGGGGGGGGGGGGGGGGGGGGGGGGGGGGGGGGGGGGFGFGGGGGGGGGGGGGGGGDGGGGDFFFFFFFFFFEFFFFFFFFFFF>FFFFFFFFFF@FFFFFFFFFFFFFFFFFF;?FFFFFFFFFFFFF>??BFBB3?B2AA?BBB>FBFFFF??<?196<4
@M04999:289:000000000-L3R54:1:1101:11199:9697 2:N:0:420
TCCGACTACTGGGGTATCTAATCCTGTTCGCTACCCATGCTTTCGAACCTCAGCGTCAGTTACAGACCAGAGAGCCGCCTTCGCCACTGGTGTTCTTCCATATATCTACGCATTCCACCGCTACACATGGAGTTCCACTCTCCTCTTCTGCACTCAAGAAAAACAGTTTCAGCTGCACTTCCCCGGTTAAGCCGAGGGCTTTCACAGCTGACTTGTTCTCCCGCCTGCGTTCGCTTTACGCCCAATAAATCCGGACAACGCTTGCCACCTACGTATTACCGCGGCCGCTGGCACGTAGTTT
+
CCCCCGGGGGGGGGGGGGGGGGGGGGGGGGGG@@CEFGGGGGGGG,FFGGGGGGGGGGGGGGGGGDGGGGGGGGGGGGGGGGGGGGGGGGGGGGGGGGGGGGGGGGGGGGGGGGGGGGGGGGGGGGGGFGGGGGGGGGGGGGGGGGGGGFGFFFGGGGGCGGGGGGGGGGGGGGGGFGFGGGGGGGGGGFGGGGGDDCDGFFFFFFFFFF9BFFFF=FFFFF>BBFFDB@?F@FFFF<EFFFFFF@EFFFFFF9BFB?BFFF:3:BBFFF:BF7?ABFFFFFF0>6(4>9B?:??676?F)
@M04999:289:000000000-L3R54:1:1101:24213:9722 2:N:0:420
CCGGACTACCCGGGTATCTAATCCTGTTCGCTCCCCACGCTTTCGTCCATCAGCGTCAATCGGTATTTAGTAACCTGCCTTCGCAATCGGGGTTCTGTGTAATATCTATGCATTTCACCGCTACACTACACATTCCAGCTACTTCAATACTATTCAAGATTAACAGTATCAACGGCAGTTCTACAGTTAAGCTGCAGGTTTTCACCGCTGACTTATCAACCCGCCTACGGACCCTTTAAACCCAATAAATCCGGATAACGCTCGCATCCTCCGTATTACCGCGGCTGCTGGCACGGAGTT
+
CCCCCGGGGGGGGGGGGGGGGGGGGGGGGGGGGGGGGGGGGGGGGGGGGGGGGGGGGGGGGGGGGGGGGGGGGGGGGGGGGGGGGGGGGGGGGGGGGGGGGGGGGGGGGGGGGGGGGGGGGGGGGGGGGGGGGGGGGGGGGGGGGGGGGGGGGGGGGGGGGGGGGGGGGGGGGGDEFGFFGGGGGGGGGGGGGGGGGGGGFFFFFFFFFFFFFFFFEFFFFFFFFFFFF>DFFFF@ECFFFFFFFFF<EE?@66<DFFBF>BF9;>FFFFB7>?BFFBA<2;090176:>BF7239((47
@M04999:289:000000000-L3R54:1:1101:20858:9761 2:N:0:420
AGCGACTACTGGGGTATCTAATCCTGTTCGCTCCCCACGCTTTCGTCCATCAGCGTCAATCGGTATTTAGTAACCTGCCTTCGCAATCGGGGTTCTGTGTAATATCTATGCATTTCACCGCTACACTACACATTCCAGCTACTTCAATACTATTCAAGATTAACAGTATCAACGGCAGTTCTACAGTTAAGCTGCATGTTTTCACCGCTGACTTATCAACCCGCCTACGGCCCCTTTAAACCCAATAAATCCGGATAACGCCCGCCTCCTCCGTCTTACCGTGCCTCCTGGCACTGATTTT
+
C?8C@C++=6EE8F@CGGGCEEEGGGGGGGGFD:F@,@FCFFDDFGDCCFGFGFGGGG7EEFGCFGGG9FFADEGD<FE<AFDE,+CFGGGGFCFFFGFDCFFAEF9FF<<FF?F?FGCGC8:>:FE=E<FGG;BA=DD?9DC,@=,,@EC=@D,E>EEGDA9F;DGGDGCFGECC>DD?2C9;EFGGGC9CGF7?+C2;CFF6<89?858=BCFF=CFF9A)>95(-:(6/91=8;))17,81((//)9/(((((()71((37>0(-1(.448(((.60,46(-5),(,(,12(4)))--
@M04999:289:000000000-L3R54:1:1101:4729:9787 2:N:0:420
TGACTACACGGGTATCTAATCCTGTTCGCTACCCATGCTTTCGAACCTCAGCGTCAGTTACAGACCAGAGAGCCGCCTTCGCCACTGGTGTTCTTCCATATATCTACGCATTCCACCGCTACACATGGAGTTCCACTCTCCTCTTCTGCACTCAAGAAAAACAGTTTCAGCTGCACTTCCCCGGTTAAGCCGAGGGCTTTCACAGCTGACTTGTTCTCCCGCCTGCGTTCGCTTTACGCCCAATAAATCCGGACAACGCTTGCCACCTACGTATTACCGCGGCTGCTGGCACGTAGTTAGC
+
CCCCCGGGGGGGGGGFGGGGGGGGGGGGGGGGGGGGGGGGGGEGGGGFGFGFGEGGGFGGGGGGGGGGGFGGGGGGDGGGGGGGGGGGGGBEGGGGGGGGGGFFDFFEDGGGGGFGGGGGGEGGGGAEFGFGFEEGEFGGGGGCEGGGGGGFFGGCGGGGGGGGGGGGGGGGGGGGFGFCFGGDGGDGGGGGGEGGGCGGFFFFFFFFFBACEFFFCFAB45@F@=02;@FB;?F9>@?>><@1EACEFE>B<BB<?0>?BFFB>B??>(8234>2>B?11,4996::B615?21(-)664
@M04999:289:000000000-L3R54:1:1101:2273:9831 2:N:0:420
GACTACAGGGGTATCTAATCCCGTTCGCTACCCATGCTTTCGAACCTCAGCGTCAGTTACAGACCAGAGAGCCGCCTTCGCCACTGGTGTTTTTCACAAATCTACGCATTTCTCCGCTACACATTGAGTTCCCCTCCCCCCTTCTGCACTCAAGAAAAACAGTTTTCGCAGGCCTTTCCCGGTGAAGCCCAAGGGCTTTTCACCTCATGTGTTCTACCCCCCCTCGTCGCCTTTTCCCCCAAAAAACTCCCGAACACTTGTCCCCCCCCTGTTTCCCCGGCGCCTCGGTCCCAGTTAGACC
+
B6@66;CCEGG@6E,6CC6,C,6EF,,7;@FGF,C8F9FG,,CFFF88CE<FF,6@CE@CE9,,C<<EGCCCECDC:F=7@F@C@?EEEFE,,,A,,,,:5,:,ACC,44,,,C?+@?++?8,,,C,5,5,,4@,++6=+63A8=6@,,,,,,,,633,+,,27@+,+4++++4+58797*0<**,3,5*,*1=**3;**4B+/*))+*1*9(+418?)6?6((((//(.((422)).,)(,((-(,)))((-((,4)))..),20((((,.4)).)(((,-((((((((((-4.)-.--)
@M04999:289:000000000-L3R54:1:1101:16636:9838 2:N:0:420
CGTCGACTACCGGGGTATCTAATCCTGTTTGCTCCCCACGCTTTCGCATCTCAGCGTCAGTATCTGTCCAGAAGGCCGCCTTCGCCACCGGTATTCCTCCACATCTCTACGCATTTCACCGCTACACGTGGAATTCTACCTTCCTCTACAATACTCCAGATAACCAGTTTTAAGTGCAATTCCCAGGTTGAGCCCGGGGCTTTCACACCTAACTTAATTATCCGCCTACATGCCCTTTACGCCCAGTCATTCCGATTAACGCTCGCACCCTCCGTATTACCGCGGCTGCTGGCACGGAGTT
+
CCCCCGGGGGGGGGGGGGGGGGGGGGGGGGGGGGGGGGGGGGGGGGGGGGGGGGGGGGGGGGGGGGGGGGGGGGGGGGGGGGGGGGGGGGGGGGGGGGGGGGGGGGGGGGGGGGGGGGGGGGGGGGGGGGGGGGGGGFGGGGGGGGGGGGGGGGGGGFGFGGGGGGGGGGGGGGGGFGFGGGGGGGGGGGGGGCFGGGGGFFFFFFFFFFFFDFFFFFFFFE?380;?@EFFFFFE@;EF?FBB;DFFFFFFFF01:?DFF>?FBFFBFFFFBBF0:>AA912-1129BB?>0(48>(43.
@M04999:289:000000000-L3R54:1:1101:23284:9857 2:N:0:420
ATGACTACCCGGGTATCTAATCCTGTTTGCTCCCCACGCTTTCGCATCTCAGCGTCAGTATCTGTCCAGAAGGCCGCCTTCGCCACCGGTATTCCTCCACATCTCTACGCATTTCACCGCTACACGTGGAATTCTACCTTCCTCTACAATACTCCAGATAACCAGTTTTAAGTGCAATTCCCAGGTTGAGCCCGGGGCTTTCACACCTAACTTAATTATCCGCCTACATGCCCTTTACGCCCAGTCATTCCGATTAACGCTCGCACCCTCCGTATTACCGCGGCTGCTGGCACGGAGTT
+
CCCCCGGGGGGGGGGGGGGGGGGGGGGGGGGGGGGGGGGGGGGGGGGGGGGGGGGGGGGGGGGGGGGGGGGGGGGGGGGGGGGGGGGGGGGGGGGGGGGGGGGGGGGGGGGGGGGGGGGGGGGGGGGGGGGGFGGGGGGGGGGGGGGGGGGGGGGGGGGFGGGGGGGGGGGGGGGGFGFGGGGGGGGGFGGGGDGCCDD>FFFFFFFFFFFFCF=F?FFCF2>@FFFFECF@FFDFFEFDBFFF@8@EFEE@6@6?CB?><6>9>FF?(84748?F<A23(,49>66?0??3)(434<?
@M04999:289:000000000-L3R54:1:1101:25476:9892 2:N:0:420
AGACGACTACTGGGGTATCTAATCCTGTTTGCTACCCACGCTTTCGAGCATGAACGTCAGTGTTATCCCAGGAGGCTGCCTTCGCCATCGGTATTCCTCCACATCTCTACGCATTTCACTGCTACACGTGGAATTCTACCTCCCTCTGACACACTCTAGTTAGACAGTTTCAAATGCACGTCCCAAGTTGAGCTCGGGGATTTCACATCTGACTTATCTAACCGTCTGCGCTCGCTTTACGCCCAGTAATTCCGATTAACGCTCGCACCCTACGTATTACCGCGGCTGCTGGCACGTAGTT
+
CCCCCGGGGGGGGGGGGGGGGGGGGGGGGGGGGGGGGGGGGGGGGGGGGGGGGGGGGGGGGGGGGGGGGGGGGGGGGGGGGGGGGGGGGGGGGGGGGGGGGGGGGGGGGGGGGGGGGGGGGGGGGGGGGGGGGGGGGGGGGGGGGGGGGGGGGGGGGGGGGGGGGGGGGGGGGGGGFGFGGGGDGGGGGGGGGFFGGGGGEFFFFFFFFFF@EFFA@FFFFFFFFFFFFFFFFFFFDBFFFFB@@FFFFFFFFFFDDDEFF9@<>>>FFFFFF??BFBF><?F09B9BFFB:??DF??B?A
@M04999:289:000000000-L3R54:1:1101:20943:9912 2:N:0:420
GTGACTACCGGGGTATCTAATCCTGTTCGCTACCCATGCTTTCGAACCTCAGCGTCAGTTACAGACCAGAGAGCCGCCTTCGCCACTGGTGTTCTTCCATATATCTACGCATTCCACCGCTACACATGGAGTTCCACTCTCCTCTTCTGCACTCAAGAAAAACAGTTTCAGCTGCACTTCCCCGGTTAAGCCGAGGGCTTTCACAGCTGACTTGTTCTCCCGCCTGCGTTCGCTTTACGCCCAATAAATCCGGACAACGCTTGCCACCTACGTATTACCCCGGCTGCTGGCACGTAGTT
+
CCCCCGGGGGGGGGGGGGGGGGGGGGGGGGGGGGGGGGGGGGGGGGGGGGGGGGGGGGGGGGGGGGGGGGGGGGGGGGGGGGGGGGGGGGGGGGGGGGGGGGGGFGGGGGGGGGGGGGGGGGGGGGGGGGGGGGGGGGGGGGGGGGGGGGGGGGCD@EGFGGGGGGGGGGGGGGGGFGFGGGGGCGGGFFGFGCEG>CGFFFFFFFFFE@FFEFFF:6FBFFFFFD;;??DFFDD@<EFE>BF=??ADFA?;1:B>FFFF0<?:BFFB:BFF?):?DF9(((-3761))8?020(,.-6
@M04999:289:000000000-L3R54:1:1101:26878:9942 2:N:0:420
CTGACTACCAGGGTATCTAATCCTGTTCGCTCCCCACGCTTTCGTCCATCAGCGTCAATCGGTATTTAGTAACCTGCCTTCGCAATCGGGGTTCTGTGTAATATCTATGCATTTCACCGCTACACTACACATTCCAGCTACTTCAATACTATTCAAGATTAACAGTATCAACGGCAGTTCTACAGTTAAGCTGCAGGTTTTCACCGCTGACTTATCGACCCGCCTACGGACCCTTTAAACCCAATAAATCCGGATAACGCTCGCATCCTCCGTATTACCGCGGCTGCTGGCACGGAGTT
+
CCCCCGGGGGGGGGGGGGGGGGGGGGGGGGGGGGGGGGGGGGGGGGGGGGGGGGGGGGGGGGGGGGGGGGGGGGGGGGGGGGGGGGGGGGGGGGGGGGGGFGGGGGGGGGGGGGGGGGGGGGGGGGGGGGGGGGGGGGGGGGGGGGGGGGGGGGGCFGGGGGGGGGGGFGGGGGGGFGFGGGGGGGGGGFGGGGGGFGGFFFFFFFFFFFFEFFFFFFFFFFABDFF2@@BBFFFFFFFFFDDDDFECFFF0607@EF?9;03>B<>F7<7>?B:B<BAB-399BB<BBBB<<?906?F
@M04999:289:000000000-L3R54:1:1101:9763:9954 2:N:0:420
GCGCCGACTACCGGGGTATCTAATCCTGTTTGCTCCCCACGCTTTCGCATCTCAGCGTCAGTATCTGTCCAGAAGGCCGCCTTCGCCACCGGTATTCCTCCACATCTCTACGCATTTCACCGCTACACGTGGAATTCTACCTTCCTCTACAATACTCCAGATAACCAGTTTTAAGTGCAATTCCCAGGTTGAGCCCGGGGCTTTCACACCTAACTTAATTATCCGCCTACATGCCCTTTACGCCCAGTCATTCCGATTAACGCTCGCGCCCTCCGTATTACCGCTGCTGCTGGCACGGAGT
+
CCCCCFGGGGGGGGGGGGGGGGGGGGGGGGGGGGGCGFGGGGGGGGGGGGGGGGGGGGGGGFGGGGGGGFGGFGFFGGGGGGGFGGGFGGGGGGGGGGGGGGGGGGGGGGGGGGGGGGGGGGGGGGGGGGFGGGGFECFGGGGGGFCGGGGGGGGGFGGGFGGGGGGGGGGGGGFGFGFCGGGFFGGGGGGGGGFGGGGGFBFFFCFFE@BEFFFFFFF?FE?CDFFFFFFFFF333348C0;6>?0.44A).5:((162)1(24(496,2>??BB?B?<4AFB(-,).4?B00(,(499-
@M04999:289:000000000-L3R54:1:1101:17057:9972 2:N:0:420
GTATGGACTACTAGGGTATCTAATCCTGTTCGCTCCCCACGCTTTCGTCCATCAGCGTCAATCGGTATTTAGTAACCTGCCTTCGCAATCGGGGTTCTGTGTAATATCTATGCATTTCACCGCTACACTACACATTCCAGCTACTTCAATACTATTCAAGATTAACAGTATCAACGGCAGTTCCACAGTTAAGCTGCAGGTTTTCACCGCTGACTTATCAACCCGCCTACGGACCCTTTAAACCCAATAAATCCGGATAACGCTCGCATCCTCCGTATTACCGCGGCTGCTGGCACGGAGT
+
CCCCCGGGGGGGGGGGGGGGGGGGGGGGGGGGGGGGGGGGGGGGGGGGGGGGGGGGGGGGGGGGGGGGGGGGGGGGGGGGGGGGGGGGGGGGGGGGGGGGGGGGGFGGGGGGGGGGGGGGGGGGGGGGGGGGGGGGGGGGGGGGGGGGGGGGGGGGGGGGGGGGGGFGGGGGGGGGFGEGGGGGGGGGGGGGGGGGGGGGFFFFFFFFFFFFFFFFFFFFFFDAFFFFFFDFFFFFFFFFFFFFFFDFFFFFFEBFF;;EEF@F@01;?>FBFFFBF?FFBB6>-7>9>F?F0:2>BF>93
@M04999:289:000000000-L3R54:1:1101:16758:10024 2:N:0:420
ACCTGACTACTGGGGTATCTAATCCTGTTCGCTCCCCACGCTTTCGTCCATCAGCGTCAATCGGTATTTAGTAACCTGCCTTCGCAATCGGGGTTCTGTGTAATATCTATGCATTTCACCGCTACACTACACATTCCAGCTACTTCAATACTATTCAAGATTAACAGTATCAACGGCAGTTCTACAGTTAAGCTGCAGGTTTTCACCGCTGACTTATCAACCCGCCTACGGACCCTTTAAACCCAATAAATCCGGATAACGCTCGCATCCTCCGTATTACCGCGGCTGCTGGCACGGAGTT
+
CCCCCGGGGGGGGGGGGGGGGGGGGGGGGGGDDGGGGGGGGGGGGGGGGGGGGGGGGGGGGGGGGGGGGGGGGGGGGFFGGDGGGGGGGGGGGGGGGGGGGGGGGGGGGGGGGGGGGGGGGDGGGGGGGGGGGGGGGGGGGGGGGGGFGGGGGGGGGGFGGGGGGGGGGGGGGGGGFGFGGGGGGGGGGGGGGGGGCGGDAFFFFFAEFFFADFFFFFFFFFFBB9DFFFFFFFFFFBEAEAF@@735=CCE;B;D@0@<?0?:>B;?FF?>19::??FFFBFF096>0)420:?<019B1
@M04999:289:000000000-L3R54:1:1101:10750:10060 2:N:0:420
TTGACTACCCGGGTATCTAATCCTGTTTGCTCCCCACGCTTTCGCATCTCAGCGTCAGTATCTGTCCAGAAGGCCGCCTTCGCCACCGGTATTCCTCCACATCTCTACGCATTTCACCGCTACACGTGGAATTCTACCTTCCTCTACAATACTCTAGTTAACCAGTTTTAAGTGCAATTCCTAGGTTGAGCCCAGGGCTTTCACACCTAACTTAATTATCCGCCTACATGCCCTTTACGCCCAGTCATTCCGATTAACGCTCGCACCCTCCGTATTACCGCGGCTGCTGGCACGGAGTT
+
CCCCCGGFGGGGGGGGGGGGGGGGGGGGGFGGGGGGGGGGGGGGGFCGGGGGGGGGGGGGGGGGGGGGGGGGGGGGGGGGGGGEFG@FGFGGGGGGGGGGGFFGGFGGGGGGFGGGGGGGGGGGGGGGGGGGGGGGGGGGGGGGGGGG?DDGFGGGGGGFGGFFGGGCGGFGGGGGFGFGGGGGGGGGGGGGGGG?CGGGFFFFFFFFEFFFFFFFAFFFFA9AAFFFFFEEFFFFFFFF=@FDEFFCEFEFFD1?CEFFFFBF>BBFB6198120>B9<9>>B9BF:?:?BF09(71(
@M04999:289:000000000-L3R54:1:1101:8970:10069 2:N:0:420
GGGGGGACTACAAGGGTATCTAATCCTGTTCGCTACCCATGCTTTCGAACCTCAGCGTCAGTTACAGACCAGAGAGCCGCCTTCGCCACTGGTGTTCTTCCATATATCTACGCATTCCACCGCTACACATGGAGTTCCACTCTCCTCTTCTGCACTCAAGAAAAACAGTTTCAGCTGCACTTCCCCGGTTAAGCCGAGGGCTTTCACAGCTGACTTGTTCTCCCGCCTGCGTTCGCTTTACGCCCAATAAATCCGGACAACGCTTGCCACCTACGTATTACCGCGGCTGCTGGCACGTAGT
+
CCCCCGGGGGGGGGGGGGGGGGGGGGGGGGGGGGGGGGGGGGGGGGGGGGGFGGGGGGGGGGGGGGGGGGGGGGGGGGGGGGGGGGGGGFFGGGGGGGGGGGGGGGGGGGGGGGGGGGGGGGGGGGGGGGGGGGGGGCGGGGGGGGGGGGGCGGGGGGFFGGFG8DGGG@;CCGGGFGFGGCFGFGGGGECFGGGGGGDGDFFFFFFF9<DFFFFFFFFFFFFF>FFF?FFFFFFFFFBFF0161:4??FFFAFFFFFF6:9BFFBB0ABFBFBFFFFFAD2(36(-(,3:>(-.2-3<1-
@M04999:289:000000000-L3R54:1:1101:27099:10073 2:N:0:420
TGACTACTCGGGTATCTAATCCTGTTTGCTACCCACGCTTTCGAGCATGAACGTCAGTGTTATCCCAGGAGGCTGCCTTCGCCATCGGTATTCCTCCACATCTCTACGCATTTCACTGCTACACGTGGAATTCTACCTCCCTCTGACACACTCTAGTTTGACAGTTTCAAATGCACGTCCCAAGTTGAGCTCGGGGATTTCACATCTGACTTATCTAACCGTCTGCGCTCGCTTTACGCCCAGTAATTCCGATTAACGCTCGCACCCTACGTATTACCGCGGCTGCTGGCACGTAGTTAGC
+
CCCCCGGGGGGGGGGGGGGGGGGGGGGGGGGGGGGGDGGGGGGGGGGGGGGGGGGGGGGGGGGGGGGGGFGGGGGGGGGGGGGGGGGGGGGGGGGGGGGGGGGGGGGGGGGGGGGGGGGGGGGGGGGGGGGGGGGGGGGGGGGGGGGGGGGFGGGGFGGGGGGGGGGGGGDGFGGGFGFGGGGGGGGGGGGGGGGGGGGFFFFFFFFF@EEEFFFFFFF@DFFB=FFFFFFFFB>:C@FF>18;CEFFFFFFFFFEF0@?FFB69>FBFFFF?FFBFABFF9>;664>??(,::?FFFB26
@M04999:289:000000000-L3R54:1:1101:10954:10079 2:N:0:420
GGACTACTCGGGTATCTAATCCTGTTTGCTCCCCACGCTTTCGCATCTCAGCGTCAGTATCTGTCCAGAAGGCCGCCTTCGCCACCGGTATTCCTCCACATCTCTACGCATTTCACCGCTACACGTGGAATTCTACCTTCCTCTACAATACTCCAGATAACCAGTTTTAAGTGCAATTCCCAGGTTGAGCCCGGGGCTTTCACACCTAACTTAATTATCCGCCTACATGCCCTTTACGCCCAGTCCTTCCTCTTCACGCTCCGACCCTCCGTATTACCGCGGCTGCTGGCACGGCGTTTGC
+
6CC66CFGGGCGGGGGGGGF<DFFC,CECGG,DGC:FGCFFFGGEEGFFFCFGGGGGE@ECAEFGGFD<C@FDGFG7FGF@G:C@BFEE7A@@AFEGEG8,E?EFE,?F>FCE<FFEEGEEGGGCEGC7<9DAEGEGCFDEG8=A;=DGFGCF=@D9,@DF8@?7?DFCD=DFGCEFGFG=7DFFF8<<CCGDE*;?DGC4=:=@B9A@2:4>F+18F8@45>25@B?83@DE@E<E((),/,(/)1).())/7)9@00(((((,32(36(((.3-<)8>0,4>04>0:<0?(((((((()
@M04999:289:000000000-L3R54:1:1101:25728:10118 2:N:0:420
TAGACTACCCGGGTATCTAATCCTGTTTGCTACCCACGCTTACGAGCATGAACGTCAGTGTTATCCCAGGAGGCTGCCTTCGCCATCGGTATTCCTCCACATCTCTACGCATTTCACTGCTACACGTGGAATTCTACCTCCCTCTGACACACTCTAGTTTGACAGTTTCAAATGCACGTCCCAAGTTGAGCTCGGGGATTTCACATCTGACTTATCTAACCGTCTGCGCTCGCTTTACGCCCAGTAATTCCGATTAACGCTCGCACCCTACGTATTACCGCGGCTGCTGGCACGTAGTT
+
CCCCCGGGGGGGGGGGGGGGGGGGGGGGGGGGGGGGGGGGGGGGGGGGGGGGGGGGGGGGGGGGGGGGGGGGGGGGGGGGGGGGGGGGGGGGGGGGGGGGGGGFGGGGGGGGGGGGGGGGGGGGGGGGGGGGGGGGGGGGGGGGG8FFGGGGGGGGCAFGGFGGC=8FGGGGGFGGFGFGGGGC8EFGGFFEGGGGDDDGFFFFFFFFFFFFEFFFFCFFFFFAF>EAFBFFFFFFFF@F19??E33?CF313?1?3C;@FFFFBFB::BF<<)67AFA<B0>BFBB:7768<8BF0?9
@M04999:289:000000000-L3R54:1:1101:21736:10135 2:N:0:420
GGGGACTACTGGGGTATCTAATCCTGTTCGCTCCCCACGCTTTCGTCCATCAGCGTCAATCGGTATTTAGTAACCTGCCTTCGCAATCGGGGTTCTGTGTAATATCTATGCATTTCACCGCTACACTACACATTCCAGCTACTTCAATACTATTCAAGATTAACAGTATCAACGGCAGTTCTACAGTTAAGCTGCAGGTTTTCACCGCTGACTTATCAACCCGCCTACGGACCCTTTAAACCCAATAAATCCGGATAACGCTCGCATCCTCCGTATTACCGCGGCTGCTGGCACGGAGTT
+
CCCCCGGGGGGGGGGGGGGGGGGGGGGGGGGGGGGGGGGGGGGGGGGGGGGGGGGGGGGGGGGGGGGGGGGGGGGGGGGGGGGGGGGGGGGGGGGGGGGGGGGGGGGGGGGGGGGGGGGGGGGGGGGGGGGGGGGGGGGGGGGGGGGGGGGGGGGGGGGGGGGGGGGGGGGGGGGGFGFGGGGGGGGGGGFGGGGGGGFGFFFFFFDFFFFFEFFFFFFFFDFF>DFFFFFFBFDFFFFFFFFFFF;FFFFFFFFFFFFD>D?FFFFFFFFFB?FFBFFB:>FFBFFBFFFFFF:3-408
@M04999:289:000000000-L3R54:1:1101:13072:10174 2:N:0:420
GACTACTGGGGTATCTAATCCTGTTTGCTCCCCACGCTTTCGCATCTCAGCGTCAGTATCTGTCCAGAAGGCCGCCTTCGCCACCGGTATTCCTCCACATCTCTACGCATTTCACCGCTACACGTGGAATTCTACCTTCCTCTACAATACTCCAGATAACCAGTTTTAAGTGCAAGTCCCAGGTTGAGCCCGGGGCTTTCACACCTAACTTAATTATCCGCCTACATGCCCTTTACGCCCAGTCATTCCGATTAACGCTCGCACCCTCCGTATTACCGCGCCTGCTGGCACGGAGGTAGCC
+
CCCCCGGAFGGFGGGGGGFFGGGEEGGGGFFF7CFFGGCEGEFG@FFGGGFFFGGGGGFCGDGGFGGGFFFGGGGGGEGGEDGCGFDE@DEFGGGGFGFE@FFGGEFCGFCFGEEGGGDEGGCBED7F@F@FGGGGGDFGGFEFCFDCGGGEC8?DFGEGGGGGAD:6DAAECFF,=BDD?FGGGGGCFF?>C>>DDD7FFF>FEFF4@;CBFFFFE=B=4@2@DFFF@BBFFECE616B<0;EE<ECE@<((/;ED6;:BB066?<?:9B::>)62(7((((-4(,:?1>?036(4<>:7
@M04999:289:000000000-L3R54:1:1101:26705:10217 2:N:0:420
CTACTGGGGTATCTAATCCTGTTCGCTACCCACGCTTTCGAGCCTCAGCGTCAGTTACTAGCCAGTCAGCCGCCTTCGCCACTGATGTTCTTCCATATATCTACGCATTTCACCGCTACACATGGAGTTCCACTGACCTCTCTAGCACTCAAGTCTTACAGTTTCTGATGCACGTCCATAGTTGAGCTATGACCTTTCACATCAGACTTATTAGACCGCCTGCGCTCCCTTTACGCCCAATAATTCCGGACAACGCTCGCCACCTACGTATTACCGCGGCTGCTGGCACGTAGTTAGCCGG
+
CCCCCGGGGGGGGGGGGGGGGGGGGGGGGGGGGDGGGGGGFGGGGGGGGGGGGGGGGGGGGGGGGGGGGGGGGGGGGGGGGGGGDGGGGGGGGGGGGGGGGGGGGGGGGGGGGGGGGGGGGGGGGGGGGGGGGGGFGGGGGGGGGGGGGGFGGGGGGGGGGGGGGGGGGDFGGGGGFGFGGGGGFGGGGGGGGGGGGGGGFFFFFFFFEFFFFFFFFFFFFFFFFADFBFFEEF>@2@@FDEEFFFFE@<@FFDFFDFFBBFF::????26749923>(,49?FFF?<?BFB0(.<:>2((
@M04999:289:000000000-L3R54:1:1101:19278:10227 2:N:0:420
ATCTAATCCTGTTCGCTCCCCACGCTTTCGTCCATCAGCGTCAATCGGTATTTAGTAACCTGCCTTCGCGATCGGGGTTCTGTGTAATATCTATGCATTTCACCGCTACACTACACATTCCAGCTACTTCAATACTATTCAAGATTAACAGTATCAACGGCAGTTCTACAGTTAAGCTGCAGGTTTTCACCGCTGACTTATCAACCCGCCTACGGACCCTTTAAACCCAATAAATCCGGATAACGCTCGCATCCTCCGTATTACCGCGGCTGCTGGCCCGGAGTTAGCCGAGGCTTATTCT
+
CCCCCGGGGGGGGGGGGGGGGGGGGGGGGGGGGGGGGGGGGGGGGGGGGFGGGGGGGGGGGGGGGGGGGGGFGGGGGGGGGGGGGGDGGGGGGGGGGGGGGGGGGGGGGGGGGGGGGGGGGGFGGGGGGGGGGGGGGGGGGGGGGGGGGGGGGGGGGGGGGDGGGGGGGGGGFGGGFGFGGFDGGGGGGGGGGGGGCGGGFFFFFFFFFFFFFBDDFFFFFFECEEFFFBFFF<?EFF6D?DEE;>2@FFB<>?>BFF?FFBABA?>99B9;B?>?1(,496>FFB24:6;((4(.4-42)
@M04999:289:000000000-L3R54:1:1101:11077:10227 2:N:0:420
TCTTCGACTACCGGGGTATCTAATCCTGTTTGCTCCCCACGCTTTCGCATCTCAGCGTCAGTATCTGTCCAGAAGGCCGCCTTCGCCACCGGTATTCCTCCACATCTCTACGCATTTCACCGCTACACGTGGAATTCTACCTTCCTCTACAATACTCCAGATAACCAGTTTTAAGTGCAATTCCCAGGTTGAGCCCGGGGCTTTCACACCTAACTTAATTATCCGCCTACATGCCCTTTACGCCCAGTCATTCCGATTAACGCTCGCACCCTCCGTATTACCGCGGCTGCTGGCACGGAGT
+
CCCCCGGGGGGGGGGGGGGGGGGGGGGGGGGGGGGGGGGGGGGGGGGGGGGGGGGGGGGGGGGGGGGGGGGGGGGGGGGGGGGGGGGGGGGGGGGGGGGGGGGGFGGGGGGGGGGGGGGGGGGGGGGGGGGGGGGGFGGGGGGGGGGGGGGGGGGGGGGGGGGGGGGGGGGGGGGGFGFGGGGGGGFGGGGGGGGGGGGCBFFFFFFFEFDFFFFFFFFFFFF??FDFFFFFFF@FFFFFFFFFFFFFFFFAAFF??FFFFFFF?B09F;BF?BF067.4:ABFFF>1(3)28??D?0098
@M04999:289:000000000-L3R54:1:1101:9519:10291 2:N:0:420
CTCATGACTACTGGGGTATCTAATCCTGTTCGCTCCCCACGCTTTCGTCCATCAGCGTCAATCGGTATTTAGTAACCTGCCTTCGCAATCGGGGTTCTGTGTAATATCTATGCATTTCACCGCTACACTACACATTCCAGCTACTTCAATACTATTCAAGATTAACAGTATCAACGGCAGTTCTACAGTTAAGCTGCAGGTTTTCACCGCTGACTTATCAACCCGCCTACGGACCCTTTAAACCCAATAAATCCGGATAACGCTCGCATCCTCCGTATTACCGCGGCTGCTGGCACGGAGT
+
CCCCCGGGGGGGGGGGGGGGGGGGGGGGGGGGGGGGGGGGGGGGGGGGGGGGGGGGGGGGGGGGGGGGGGGGGGGGGGGGGGGGGGGGGGGGGGGGGGGGGGGGGGGGGGGGGGGGGGGGGGGGGGGGGGGGGGGGGGGGGGGGGGGGGGGGGGGGGGGGGGGGGGGGEFGGGGGGFGFGGGGGGGGGGGGGGGGGGGGGFFFFFFF>AFFBAFFFFFFFFFFFFFBFFFFDFFFFFFFFFCFFFFFFFFFE<@FFFFFFFFF@FFFB?BFFFFF?08?BFFB>>09>FFFF0<BF:6694
@M04999:289:000000000-L3R54:1:1101:10679:10298 2:N:0:420
GACTACCCGGGTATCTAATCCTGTTTGCTACCCACGCTTTCGAGCATGAACGTCAGTGTTATCCCAGGAGGCTGCCTTCGCCATCGGTATTCCTCCACATCTCTACGCATTTCACTGCTACACGTGGAATTCTACCTCCCTCTGACACACTCTAGTTAGACAGTTTCAAATGCACGTCCCAAGTTGAGCTCGGGGATTTCACATCTGACTTATCTAACCGTCTGCGCTCGCTTTACGCCCAGTAATTCCGATTAACGCTCGCACCCTACGTATTACCGCGGCTGCTGGCACGTAGTTAGCC
+
CCCCCGGGGGGGGGGGGGGGGGGGGGGGGGGGGGGGGGGGGGGGGDGGFGGGGGGGGGGGGGGFGGGGGGGGGGGGGGGGGGGGGGGGGGGGGGGGGGGGGGGGGGGGGGGGGGGGGGGGGGGGGGGGGGGGGGGGGGGGGGGGGGGGGGGGGGGGGGGGGGGGGGGGGGGGGGGGFGFGGGGGGEGGGDCEGGGGGGGGFFFFFFFFCFFFFFFFFFFFFF>BEFAFDBFFFFFFFFFF?<@EFFFFFFFFFFEE?@@@BFFFFFFF??7><BFFFFFFFFFF::?((,<:3?:25<:<7
@M04999:289:000000000-L3R54:1:1101:23707:10298 2:N:0:420
ATTAGACTACTGGGGTATCTAATCCTGTTCGCTCCCCACGCTTTCGTCCATCAGCGTCAATCGGTATTTAGTAACCTGCCTTCGCAATCGGGGTTCTGTGTAATATCTATGCATTTCACCGCTACACTACACATTCCAGCTACTTCAATACTATTCAAGATTAACAGTATCAACGGCAGTTCTACAGTTAAGCTGCAGGTTTTCACCGCTGACTTATCAACCCGCCTACGGACCCTTTAAACCCAATAAATCCGGATAACGCTCGCATCCTCCGTATTACCGCGGCTGCTGGCACGGAGTT
+
CCCCCGGGGGGGGGGGGGGGGGGGGGGGGGGGGGGGGGGGGGGGGGGGGGGGGGGGGGGGGGGGGGGGGGGGGGGGGGGGGGGGGGGGGGGGGGGGGGGGGGGGGGGGGGGGGGGGGGGFGGGGGGGGGGGGGGGGGGGGGGGGGGGGGGGGGGGGGGGGGGGGGGGGGGGGGGGGFGFGGGGGGGGGGGGGGGDFGGGGFFFFFFFFFFFBFFFFFFFFFFFAFAD@FFFFFFFFFFEFFFFFFFFFF75CF66;DFFFFFF@>BBFFBFFF>?2:04<<BF6>B>FFFB?F:21(-4-.
@M04999:289:000000000-L3R54:1:1101:17163:10314 2:N:0:420
GAGGACTACTCGGGTATCTAATCCTGTTTGCTCCCCACGCTTTCGCATCTCAGCGTCAGTATCTGTCCAGAAGGCCGCCTTCGCCACCGGTATTCCTCCACATCTCTACGCATTTCACCGCTACACGTGGAATTCTACCTTCCTCTACAATACTCTAGTTAACCAGCTTTAAGTGCAATTCCTAGGTTGAGCCCAGGGCTTTCACACCTAACTTAATTATCCGCCTACATGCCCTTTACGCCCAGTCATTCCGATTAACGCTCGCACCCTCCGTATTACCGCGGCTGCTGGCACGGCGTT
+
CCCCCGGGGGGGGGGGGGGGGGGGGGGGGGGGGGGGGGGGGGGGGGGGGGGGGGGGGGGGGGGGGGGGGGGGGGGGGGGGGGGGGGGGGGGGGGGGGGGGGGGGGGGGGGGGGGGGGGGGGGGGGGGGGGGGGGGGGGGGGGGGGGGGGGGGGGGGGGGGGGGFGGGGGGGGGGGGFGFGGGGGGGGGGGFFGGGGGGGGFFFAFFFF@EEFFFFFFFFFFFFFFFFFFFFFFFFFFFFFF>BF?EFFFEEEF;D?FFFFFFF9((96140:>8?BFFFFF9>>;>>B02(((5:6(476
@M04999:289:000000000-L3R54:1:1101:19956:10354 2:N:0:420
GACTACTAGGGTATCTAATCCTGTTCGCTACCCACGCTTCCGTCCATCAGCGTCAATCGGTATTTAGTAACCTGCCTTCGCAATCGGGGTTCTGTGTAATATCTATGCATTTCACCGCTACACTACACATTCCAGCTACTTCAATACTATTCAAGATTAACAGTATCAACGGCAGTTCTACAGTTAAGCTGCAGGTTTTCACCGCTGACTTATCAACCCGCCTACGGACCCTTTAAACCCAATAAATCCGGATAACGCTCGCATCCTCCGTATTACCGCGGCTGCTGGCACGGAGTTAGCC
+
CCCCCGGGGGGGGGGGGGGGGGGGGGGGGGGGGGGGGGGGGGGGGGGGGGGGGGGGGGGGGGGGGGGGGGGGGGGGGGGGGGGGGGGGGGGGGGGGGGGGGFGGGGGGGGGGGGGGGGGGGGGGGGGGGGGGGGGGGGGGGGGGGGGGGFGGGGGGGGGGGFGGGGGGGGGGGGGGFGFGGGGGGGGGGGGGGGGGFGGGFFFDFFFEFFFFFFFFDFAAFFFFFFFFBFFFFEEFFFFFFFFFFFE?EFF@;@FFF6;1:BBFF?FFFF:?BBFA<B>F>FFF:?FBFF>?>>BFFFB>7
@M04999:289:000000000-L3R54:1:1101:17082:10386 2:N:0:420
TATCGGACTACTAGGGTATCTAATCCTGTTTGCTCCCCACGCTTTCGCATCTCAGCGTCAGTATCTGTCCAGAAGGCCGCCTTCGCCACCGGTATTCCTCCACATCTCTACGCATTTCACCGCTACACGTGGAATTCTACCTTCCTCTACAATACTCCAGATAACCAGTTTTAAGTGCAATTCCCAGGTTGAGCCCGGGGCCTTCACACCTAACTTAATTATCCGCCTACATGCCCTTTACGCCCAGTCATTCCGATTAACGCTCGCACCCTCCGTATTACCGCGGCTGCTGGCACGGAGT
+
CCCCCGGGGGGGGGGGGGGGGGGGGGGGGGGGGGGGGGGGGGGGGGGGGGGGGGGGGGGGGGGGGGGGGGGGGGGGGGGGGGGGGGGGGGGGGGGGGGGGGGGGGGGGGGGGGGGGGGGGGGGGGGGGGGGGGGGGGGGGGGGGGGGGGGGGGGGGGGGGGGGGGGGGGGGGGGGGFGFGGGGGGGGGGGGGGGGGGGGGFFFFFFFFFFFFFFFFFFFFFFFFDBFFFFFFF@FFFF@FE<DFFFFFFFFFFFE1<6?A<?B:49>>FFF?F?><?B:ADFFBBFF901::BB(),3414
@M04999:289:000000000-L3R54:1:1101:13253:10460 2:N:0:420
TCATGACTACCGGGGTATCTAATCCTGTTCGCTACCCATGCTTTCGAACCTCAGCGTCAGTTACAGACCAGAGAGCCGCCTTCGCCACTGGTGTTCTTCCATATATCTACGCATTCCACCGCTACACATGGAGTTCCACTCTCCTCTTCTGCACTCAAGAAAAACAGTTTCAGCTGCACTTCCCCGGTTAAGCCGAGGGCTTTCACAGCTGACTTGTTCTCCCGCCTGCGTTCGCTTTACGCCCAATAAATCCGGACAACGCTTGCCACCTACGTATTACCGCGGCTGCTGGCACGTAGTT
+
CCCCCGGGGGGGGGGGGGGGGGGGGGGGGGGGGGGGGGGGGGGGGGGGGGGGGGGGGGGGGGGGGGGGGGGGGGGGGGGGGGGGGGGGGGGGGGGGGGGGGGFGGGGGGGGGGGGGGGGGGGGGGGGGGGGGGGGGGGGGGGGFGGGGGGGGGGGGGGGGGGGGGGGGGGGGGGGGFGFGGGGGGGGGGGGFGGGGGGGGFFFFFFFFFFFFFFFFFAFEF>BBFFFDFFFFFFFFFFFFFFF@?8?DFDFFB9>FFFFFFFFFFFFFFFBFFFBBF?9<BB9>>BB;B028<?81.4<:6
@M04999:289:000000000-L3R54:1:1101:24786:10502 2:N:0:420
GCAGACTACTGGGGTATCTAATCCTGTTCGCTACCCATGCTTTCGAACCTCAGCGTCAGTTACAGACCAGAGAGCCGCCTTCGCCACTGGTGTTCTTCCATATATCTACGCATTCCACCGCTACACATGGAGTTCCACTCTCCTCTTCTGCACTCAAGAAAAACAGTTTCAGCTGCACTTCCCCGGTTAAGCCGAGGGCTTTCACAGCTGACTTGTTCTCCCGCCTGCGTTCGCTTTACGCCCAATAAATCCGGACAACGCTTGCCACCTACGTATTACCGCGGCTGCTGGCACGTACGTT
+
CC@CCGGEGGGGGGGGGGGFGGGGGGGGDFGGGGGGGGDGFGGGGGGGGGGGCGGGGGGGGGGGGDGGGGGGFGGGGGGGGGGGGGGGGGGGGGGGACGGGGGGGGGGGGGGGGGFCGGGGDCGDGFGGGGFFGGGGGGGGGGGGGGGGFGGG8FGGGFGF?FGGGGFGGGDFGGGFGFGFGGGGGGGGGFGGGGGGGGGFFFFC>FFEEEFFFFFFFFFFFFF>?5=912;760;@EFEFF;;@F@EEEEEFFF>9?F>FF???728?3:::24>?9<A<;>>F>6::4:01?<?8((..
@M04999:289:000000000-L3R54:1:1101:28970:10507 2:N:0:420
GACTACACGGGTATCTAATCCTGTTCGCTCCCCATGCTTTCGAACCTCAGCGTCAGTTACAGACCGGAGAGCCGCCTTCGCCACTGGTGTTCTTCCATATATCTACGCATTCCACCGCTACACATGGAGTTCCACTCTCCTCTTCTGCACTCAAGAAAAACAGTTTCAGCTGCACTTCCCCGGTTAAGCCGAGGGCTTTCACAGCTGACTTGTTCTCCCGCCTGCGTTCGCTTTACGCCCAATAAATCCGGACAACGCTTGCCACCTACGTATTACCGCGGCTGCTGGCACGTAGTTAGCC
+
CCCCCGGGGGGGGGGFGGGGG<EFGGGGG8FGGGFGFGADFGGGGGGGGGGGGGGGGGGGGGGGGGGGGGGGGEGGGDGFGEEGGFGFEFG<<FGGGGFGGGGFGGDGGGCGGGGGGGEEGEGFGGGGGFFCFGGGGGGFGGGGGGG8CDFFF?9EFFGGGGCGGGGFFFGGGGGFFGAF?D>EE>FFGGCCDGCDFFGGFFFAFAAFFFEBFFFFFFFFFFFFFFFDFDB<F644;02=?(8?<).6:B06>6?BFFF006?FF?(.:6<>DF4A91411;>B?).:?FFBFF<1).6)5
@M04999:289:000000000-L3R54:1:1101:24791:10522 2:N:0:420
ACCCAGACTACTGGGGTATCTAATCCTGTTCGCTACCCATGCTTTCGAGCCTCAGCGTCAGTAACAGACCAGAGAGCCGCCTTCGCCACTGGTGTTCTTCCACATATCTACGCATTTCACCGCTACACATGGAGTTCCACTCTCCTCTTCTGCACTCAAGTCTCTCAGTTTCCGATGCTCTTCCTCAGTTAAGCTGAGGGCTTTCACATTCAGACTTAAAAGACCGCCTGCGCTCCCTTTACGCCCAATAAATCCGGACAACGCTTGCCACCTACGTATTACCGCGGCTGCTGGCACGTAC
+
CCCCCGDEF<FGGGGECCFFGGEFGGGGGGGECCEGGGGGFGGGFGEGGGGFGGGGG@FEGGGGGGGGGGGGGGGGGFCGEGGGD7BBFGGGGGGGGGGGGGGGCF;AEFGGGGGDFGGGGGGEGGGGGGGGDFG8EF=FFFA=F=FGGGGGGGGGGGGEFGGGGGCEDGGFGGDEBGFGGFGGGGFFGGGFCFCG6F6>*;AAFFFA@EC;A9FFC8B=C=BFDAF>DFD=>@@>DFFAE<2?;(63;EFF??E9>09;?;96?2242>??B>FF:.4.<ABB(4(7>9?BF:(4503:(
@M04999:289:000000000-L3R54:1:1101:27817:10523 2:N:0:420
GACTACTCGGGTATCTAATCCTGTTTGCTCCCCACGCTTTCGCATCTCAGCGTCAGTATCTGTCCAGAAGGCCGCCTTCGCCACCGGTATTCCTCCACATCTCTACGCATTTCACCGCTACACGTGGAATTCTACCTTCCTCTACAATACTCCAGATAACCAGTTTTAAGTGCAATTCCCAGGTTGAGCCCGGGGCTTTCACACCTAACTTAATTATCCGCCTACATGCCCTTTACGCCCAGTCATTCCGATTAACGCTCGCACCCTCCGTATTACCGCGGCTGCTGGCACGGAGTTAGCC
+
CCCCCGGFGGGGGGGGGGGGGGGGGGGCGGFGDGGGGEGGGGGGCGGGGGGGGGGGGGGGGGGGGGFGGGGFGGGGGGGGGEGGGGGGGGGFGGGGFGGGGGGGGFG>GGGGGGGGGGGGGGGGGGGGGGGFGGGGGDFGGGGGGGCGGGGCFGGGGGGGGGGGGGGEFAFGCFGEFFFFGGGGGGGGCFGGEEGGGGCGCFAFAFFFFFFFFFFFF=C@FFD?DFFFE==EF@FFFFFFDF;@EEEFF@<?DFFEF>?FFF99>F:??F?2(8AB28>F1>BFF?)(22<B69BF74<40
@M04999:289:000000000-L3R54:1:1101:22837:10537 2:N:0:420
ACTTGACTACTGGGGTATCTAATCCTGTTCGCTCCCCACGCTTTCGTCCATCAGCGTCAATCGGTATTTAGTAACCTGCCTTCGCAATCGGGGTTCTGTGTAATATCTATGCATTTCACCGCTACACTACGCATTCCAGCTACTTCAATACTATTCAAGATTAACAGTATCAACGGCAGTTCTACAGTTAAGCTGCAGGTTTTCACCGCTGACTTATCAACCCGCCTACGGACCCTTTAAACCCAATAAATCCGGATAACGCTCGCATCCTCCGTATTACCGCGGCTGCTGGCACGGAGTT
+
CCCCCGGGGGGGGGGGGGGGGGGGGGGGGGGGGGGGGGGGGGGGGGGGGGGGGGGGGGGGGGGGGGGGGGGGGGGGGGGGGGGGGGGGGGGGGGGGGGGGGGGGGGGGGGGGGGGGGGGGGGGGGGGGGGGGGEGGGFGGGGGGGGGGGGGGGGGGGGGDGGGGGGGGGGGGGGGGEGFGGGGGGGGGGGGGGGGGGGGGFFFFFFFEFFFFFFFFFFFFFD=AA@FFF@@>BFFFFFEFFFDFFFFF4EFFFFF?@DFFFFFFFFFFFFFF<61(87<9A0;10936??>?<F8?(,,3.
@M04999:289:000000000-L3R54:1:1101:7476:10576 2:N:0:420
GGACTACAAGGGTATCTAATCCTGTTCGCTACCCATGCTTTCGAACCTCAGCGTCAGTTACAGACCAGAGAGCCGCCTTCGCCACTGGTGTTCTTCCATATATCTACGCATTCCACCGCTACACATGGAGTTCCACTCTCCTCTTCTGCACTCAAGAAAAACAGTTTCAGCTGCACTTCCCCGGTTAAGCCGAGGGCTTTCACAGCTGACTTGCTCTCCCGCCTGCGTTCGCTTTACGCCCAATAAATCCGGACAACGCTCGCACCCTCCGTATTACCGCGGCTGCTGGCACGGAGTTAGC
+
CCCCCGGGGGGGGGGGGGGGGGGGGGGGGGGGGGGGGGGGGGGGGGGGGGGGGGGGGGGGGGGGGGGGGGGGGGGGGGGGGGGGGGGGGGGFGGGGGGGGGGGGGGGGGGGGGGGGGGGGGGGGGGGGGGGGGGGGGGGGFGGGGGGGGGGGGGGGFGGGGGGGGGGGGGGGGGGGFGFGGGGGGGGGFGGGGGGGGGGGFFFFFFFFEFFC7>FFFFFFFFFFFFFD@FFFFDFFFFFFFFF@EEEEFFFBFFB??>BBBFBBB>BFF?046?BFFF?B96>6>?B:?0(3311-(3>B<
@M04999:289:000000000-L3R54:1:1101:24048:10583 2:N:0:420
TGGACTACAGGGGTATCTAATCCTGTTCGCTCCCCACGCTTTCGTCCATCAGCGTCAATCGGTATTTAGTAACCTGCCTTCGCAATCGGGGTTCTGTGTAATATCTATGCATTTCACCGCTACACTACACATTCCAGCTACTTCAATACTATTCAAGATTAACAGTATCAACGGCAGTTCTACAGTTAAGCTGCAGGTTTTCACCGCTGACTTATCAACCCGCCTACGGACCCTTTAAACCCAATAAATCCGGATAACGCTCGCATCCTCCGTATTACCGCGGCTGCTGGCACGGAGTT
+
CCCCCGGGGGGGGGGGGGGGGGGGGGGGGGGGGGGGGGGGGGGGGGGGGGGGGGGGGGGGGGGGGGGGGGGGGGGGGGGGGGGGGGGGGGGGGGGGGGGGGGGGGGGGGGGGGGGGGGGGGGGGGGGGGGGGGGGGGGGGGGGGGGGGGGGGGGGGGGGGGGGGGGGGGGGGCEGGFGFGGGGGGGGGGGGGGGGGGGGGFFFFFFFFFFFFEFFFFFFFBAFFFFFFDD@FFFFEFFFFFD?083ACEFFF@FFFFFFFFDFFF03:>DFFFFFF9AF:B>>BFFF??8:0<?7;,47
@M04999:289:000000000-L3R54:1:1101:3785:10654 2:N:0:420
GACTACCGGGGTATCTAATCCTGTTTGCTCCCCACGCTTTCGCATCTCAGCGTCAGTATCTGTCCAGAAGGCCGCCTCCGCCACCGGTATTCCTCCACATCTCTACGCATTTCACCGCTACACGTGGAATTCTACCTTCCTCTACAATACTCCAGATAACCAGTTTTAAGTGCAATTCCCAGGTTGAGCCCGGGGCTTTCACACCTAACTTAATTATCCGCCTACATGCCCTTTACGCCCAGTCATTCCGATTAACGCTCGCACCCTCCGTATTACCGCGGCTGCTGGCACGGAGTTAGCC
+
CCCCCGGGGGGGGGGGGGGGGGGGGGGGGGGGGGGGGGGGGGGGGGGGGGGGGGGGGGGGGGGGGGGGGGGGGGGGGGGGGGEEFGGGGGGGGGGGGGGGGGGGGGGGGGEGGGGGGGGGGGGGGGGGDGGGGGGGFGGGGGGFGGGGGFGGCEGGGFGGGGGGGGGGGGGGGGGGFGFGGGFGGGCFDFGEDECGGGGGFFFFFFFFFFF@=FBFFFFFFF@6@3?EF3@F@EFE<D>FD?8<@E??EF0(4:FA:0::>FBFFFF?<9B0?FFFAFB09B>B??:BB8?B>014<2)-.
@M04999:289:000000000-L3R54:1:1101:4320:10663 2:N:0:420
TTAGACTACCAGGGTATCTAATCCTGTTTGCTCCCCACGCTTTCGCATCTCAGCGTCAGTATCTGTCCAGAAGGCCGCCTTCGCCACCGGTATTCCTCCACATCTCTACGCATTTCACCGCTACACGTGGAATTCTACCTTCCTCTACAATACTCCAGATAACCAGTTTTAAGTGCAATTCCCAGGTTGAGCCCGGGGCTTTCACACCTAACTTAATTATCCGCCTACATGCCCTTTACGCCCAGTCATTCCGATTAACGCTCGCACCCTCCGTATTACCGCGGCTGCTGGCACGGAGTTT
+
CCCCCGGGGGGGGGGGGGGGGGGGGGGGGGGGGGGGGGGGGGGGGGGGGGGGGGGGGGGGGGGGGGGGGGGGGGGGGGGGGGGGGGGGGGGGGGGGGGGGGGGGGGFGGGGGGGGGGGGGGGGGGGGGGGGGGGGGGGGGGGGGGFFGGGGGGGGGGGGGGGGGGGFGGGGGGGFGFGFGGGGGGGGGGGGGGGGGGGGGFFFFFFFFBFFFFAAFFFFFF?@>F?DFFECBBDF;EFFFD>FDFEFFFFCC@DF@?EEDFFBBF>>>?BFFB?((84)98BF>9>06?>BBF>1;4(:3)
@M04999:289:000000000-L3R54:1:1101:12347:10666 2:N:0:420
GACTACAGGGGTATCTAATCCTGTTTGCTCCCCACGCTTTCGCATCTCAGCGTCAGTATCTGTCCAGAAGGCCGCCTTCGCCACCGGTATTCCTCCACATCTCTACGCATTTCACCGCTACACGTGGAATTCTACCTTCCTCTACAATACTCCAGATAACCAGTTTTAAGTGCAATTCCCAGGTTGAGCCCGGGGCTTTCACACCTAACTTAATTATCCGCCTACATGCCCTTTACGCCCAGTCATTCCGATTAACGCTCGCACCCTCCGTATTACCGCGGCTGCTGGCACGGAGTTAGCC
+
CCCCCGGGGGGGGGGGGGGGGGGGGGGGGGGGGGGGGGGGGGGGGGGGGGGGGGGGGGGGGGGGGGGGGGGGGGGGGGGGGGGGGGGGGGGGGGGGGGGGGGGGGGGGGGGGGGGGGGGGGGGGGGGGGGGGGGGGGGGGGGGGGGGGGGGGGGGGGGGGGGGGGGGGGGGGGGGGFGFGGGFGGGGGGGGGGGGGDFGGFFFFFFFFFFFFFFFFFFFFFFF@BFEF9BBE=@FFFFBFFFFFFFEFFFFFFFFFF>??BFFFB?026>F<BFFFA:>0>;>FFB7863??-36?:>A>:
@M04999:289:000000000-L3R54:1:1101:7812:10672 2:N:0:420
CGACTACACGGGTATCTAATCCTGTTTGCTCCCCACGCTTTCGCATCTCAGCGTCAGTATCTGTCCAGAAGGCCGCCTTCGCCACCGGTATTCCTCCACATCTCTACGCATTTCACCGCTACACGTGGAATTCTACCTTCCTCTACAATACTCCAGATAACCAGTTTTAAGTGCAATTCCCAGGTTGAGCCCGGGGCTTTCACACCTAACTTAATTATCCGCCTACATGCCCTTTACGCCCAGTCATTCCGATTAACGCTCGCACCCTCCGTATTACCGCGGCTGCTGGCACGGAGTTCGC
+
CCCCCGGGGGGGGGGGGGGGGGGGGGGGGGGGGGGGGGGGGGGGGGGGGGGGGGGGGGGGGGGGGGGGGGGGGGGGGGGGGGGGGGGGGGGGGGGGGGGGGGGGGGGGGGGGGGGGGGGGGGGGGGGGGGGGGGGGGGGGGGGGGGGFGGGGGGGGGGGGGGGGFGGGFGGGGGGGFGFGGGGGGGGGGGGGGGGGGGFGFFFFFFFFFFEEFFFFFFFFBBFFF=BECEEFFFFFFFFFFF;;@9???E@?;?DCE:F?09>>9B?<::9BFFFFFFFF>>B97(,).,(.80(,-3)(,
@M04999:289:000000000-L3R54:1:1101:24369:10677 2:N:0:420
GGACTACCGGGGTATCTAATCCTGTTTGCTCCCCACGCTTTCGCATCTCAGCGTCAGTATCTGTCCAGAAGGCCGCCTTCGCCACCGGTATTCCTCCACATCTCTACGCATTTCACCGCTACACGTGGAATTCTACCTTCCTCTACAATACTCCAGATAACCAGTTTTAGGTGCAATTCCCAGGTTGAGCCCGGGGCTTTCACACCTAACTTAATTATCCGCCTACATGCCCTTTACGCCCAGTCATTCCGATTAACGCTCGCACCCTCCGTATTACCGCGGCTGCTGGCACGGAGTTAGC
+
CCCCCGGFGGGGGGGGGGGGGGGGGGGGGGGGGGGGGGGGGGGGGGGGGGGGGGGGGGGGGGGGGGGGGGGGGGGGGGGGGGGGGGGGGGGGGGGGGGGGGGGGGGGGGGGGGGGGGGGGGGGGGGGGGGGGGGGGGGGGGGGGGGGGGGGGGGGGGGGGGGGGGGGGGGGFGGGGFGFGGGGGGFGGGGGGGGGGGGGGFFFFFFFFFFFFEFFFFFFFFB>@FFFFFF;@FDFFFFFFFFFFEFFFFF@DFFFDD:9B6;BFFF<0:B>F6?:2:<?>1>>FF:?D??7?0996??9A6
@M04999:289:000000000-L3R54:1:1101:29071:10701 2:N:0:420
TGGTCGACTACACGGGTATCTAATCCTGTTCGCTACCCATGCTTTCGAACCTCAGCGTCAGTTACAGACCAGAGAGCCGCCTTCGCCACTGGTGTTCTTCCATATATCTACGCATTCCACCGCTACACATGGAGTTCCACTCTCCTCTTCTGCACTCAAGAAAAACAGTTTCAGCTGCACTTCCCCGGTTAAGCCGAGGGCTTTCACAGCTGACTTGTTCTCCCGCCTGCGTTCGCTTTACGCCCAATAAATCCGGACAACGCTTGCCACCTACGTATTACCGCGGCTGCTGGCACGTAGT
+
CCCCCGGGGGGGGGGGGGGGGGGGGGGGGGGGGGGGGGGGGGGGGGGGGGGGGGGGGGGGGGGGGGGGGFGGGGGGGGDGGGGGGGGGDFGGGGGGGGGGGGGGGFFGGGGGGGGGGGGGGGGGGGGGGGGGGGGGGGGGGGGGGGGGGGGGGGGGGGFGGFGGGGGDFGGGGGGFFGFGGGGGGGGGGGGGGGGGGGGGEFFFFFFFEBFE3ABFEFFFFFFBBFFFFFFD7?FFFFFAE@FFFFF?DF>AABF;:>B<BBFFFFFFFFF???FFFB?FBAB>F904(:::?:B<???0-
@M04999:289:000000000-L3R54:1:1101:8579:10704 2:N:0:420
TGACCGACTACCGGGGTATCTAATCCTGTTTGCTCCCCACGCTTTCGCATCTCAGCGTCAGTATCTGTCCAGAAGGCCGCCTTCGCCACCGGTATTCCTCCACATCTCTACGCATTTCACCGCTACACGTGGAATTCTACCTTCCTCTACAATACTCTAGTTAACCAGTTTTAAGTGCAATTCCTAGGTTGAGCCCAGGGCTTTCACACCTAACTTAATTATCCGCCTACATGCCCTTTACGCCCAGTCATTCCGATTAACGCTCGCACCCTCCGTATTACCGCGGCTGCTGGCACGGGGT
+
CCC<CC:CFGFFFGGGGGGGGC<FFGFGGFGGFFGGGGGGGGGFGGGGGCGGDFF8CFGGGGGGGFEFECCFFFGDA,>EGD:FGCFGEFGDCF=<FFEFGGFGFGCF9E<FGEC:FGGGGGGCGGGECF8BFFD?=EFGF9ECDFCFGF99,@8ED8CF=@=ED?FGG,=7ECGAFGA:=?FGFF;D9ECCFFFGGGGG>9AFFFFFFFBBFFFFFF658@EFF9@D?=@FEE)=163A42<01<;@@EF3)7@?@2<<A0(14>FFB(42::;:?0(6)6?B129>FF7?((.4:((((
@M04999:289:000000000-L3R54:1:1101:16400:10708 2:N:0:420
TGACTACAGGGGTATCTAATCCTGTTCGCTCCCCACGCTTTCGTCCATCAGCGTCAATCGGTATTTAGTAACCTGCCTTCGCAACCGGGGTTCTGTGTAATATCTATGCATTTCACCGCTACACTACACATTCCAGCTACTTCAATACTATTCAAGATTAACAGTATCAACGGCAGTTCTACAGTTAAGCTGCAGGTTTTCACCGCTGACTTATCAACCCGCCTACGGACCCTTTAAACCCAATAAATCCGGATAACGCTCGCATCCTCCGAATTACCCCGCCTGCTGGCACGGAGTAAGC
+
CCC<@C,CCEGEB@F,CF@EG9EFGGD@CCDGDFCGC@FG8FCFCF:<<FDFEEGG,6EFFFGDFFGGEFGGGFFGGG,A@FD7F=FGGDFEGG99EEFD99,CA,C9D<AF,<FG94@>C8F@CDCGEFGDDGGG8BDFG;AD=DFGEGFEGGCAD@93=EDFGFD8F8=C=+@EF79CCD@EFDCACEEEEGF9@CCFFFFF5?>E24A/AFFF6AF75@=@@F@@29;;;=;C?3);(601;@>.?66>1((..(((,,(38>F)23(((-(6A)(-9((-((..31(,(((-(..-)
@M04999:289:000000000-L3R54:1:1101:27341:10719 2:N:0:420
TCCGACTACCAGGGTATCTAATCCTGTTTGCTCCCCACGCTTTCGCATCTCAGCGTCAGTATCTGTCCAGAAGGCCGCCTTCGCCACCGGTATTCCTCCACATCCCTACGCATTTCACCGCTACACGTGGAATTCTACCTTCCTCTACAATACTCCAGATAACCAGTTTTAAGTGCAATTCCCAGGTTAAGCCCGGGGCTTTCACACCTAACTTAATTATCCGCCTACATGCCCTTTACGCCCAGTCATTCCGATTAACGCTCGCCCCCTCCGTATTACAGCGGCTGCTGGCACGTGTTTT
+
CCCCCGGGGGCFGGGGGGGGGGFGFFGGGEGGDFFGGCGGGGGFGGGGGBEFG8FFGGGGGGGGGFGGGGGGGGFCGGGGGGGGGGGGEGGGGGGGGFGDFGGG,EFGGFFECGGGGGGGGE:FFG7FEEGGAFGFGGGGGGGFGGGGFCAFGGGGGGGGCDFGGFGFGGGCGGFGFCDFGG6:FGGG,EGGGGGG7CGGFF>FF>AA)0>@EFFFE6AEFE(85@==BC<E@;@6EEFEFFB<6@34?<EE(((/3;A6>:4>6(4(-36,1,3:7)6).59090(,))(-:21,..40.
@M04999:289:000000000-L3R54:1:1101:26645:10724 2:N:0:420
CCTTGACTACCCGGGTATCTAATCCTGTTTGCTCCCCACGCTTTCGCATCTCAGCGTCAGTATCTGTCCAGAAGGCCGCCTTCGCCACCGGTATTCCTCCACATCTCTACGCATTTCACCGCTACACGTGGAATTCTACCTTCCTCTACAATACTCCAGATAACCAGTTTTAAGTGCAATTCCCAGGTTGAGCCCGGGGCTTTCACACCTAACTTAATTATCCGCCTACATGCCCTTTACGCCCAGTCATTCCGATTAACGCTCGCACCCTCCGTATTACCGCGGCTGCTGGCACGGAGTT
+
CCCCCGGGGGGGGGGGGGGGGGGGGGGGGGGGGGGGGGGGGGGGGGGGGGGGGGGGGGGGGGGGGGGGGGGFGGFGGGGGGGGGGGGGGGGGGGGGGGGGGGGGGGGGGGGGGGGGGGGGGGGGGGGGGGGGGGGGGGGGGGGGGGGGGGGGGGGGGGGGGGGGFGGFGGGGGGFGFGFGGGGGGGGGGGGGGGGGGGGGFFFFFFFFFFFFFFFFFFFFFFCDDFFFF@FFFFFFFF3@?FB9@FFF3CCEFEFFDFFBFFFF>BBFFBFFFF<(,8A<>:>>>9;F?F2318<0(-43.
@M04999:289:000000000-L3R54:1:1101:24636:10746 2:N:0:420
GATTCGACTACCCGGGTATCTAATCCTGTTCGCTCCCCACGCTTTCGTCCATCAGCGTCAATCGGTATTTAGTAACCTGCCTTCGCAGTCGGGGTTCTGTGTAATATCTATGCATTTCACCGCTACACTACACATTCCAGCTACTTCAATACTATTCAAGATTAACAGTATCAACGGCAGTTCTACAGTTAAGCTGCAGGTTTTCACCGCTGACTTATCAACCCGCCTACGGACCCTTTAAACCCAATAAATCCGGATAACGCTCGCATCCTCCGTATTACCGTGGCTGCTGGCACGTAGT
+
CCCCCGGGGGGGGGGGGGGGGGFGGGGGGGGGGGGGGGGGDGGGGGGGGGGGGGGGGGGGGGGGGGGGGGGGGGGGGGGGGGGGGGGGGGGGGGGGGFGG9FG<FFGGGGGGGGGGGGGGGGGGGGGGGGGGGGGGGGGGGGGGGGGGGGGGGFGGGGGGGGFGCGGGGGDGGGGGFGFGFGFGGGGGCFGGGGGGDFGGFFAFFFFFFFFBFFFACFFCFF=D@FFDFFFFF@@@FFF6?>EFDFDFE@CEC3>60;BDFFB60(79B>?BF<0:(3:BAFFFFFF?:BFBB0,22(.1-
@M04999:289:000000000-L3R54:1:1101:5715:10756 2:N:0:420
AGGAGACTACCGGGGTATCTAATCCTGTTTGCTCCCCACGCTTTCGCATCTCAGCGTCAGTATCTGTCCAGAAGGCCGCCTTCGCCACCGGTATTCCTCCACATCTCTACGCATTTCACCGCTACACGTGGAATTCTACCTTCCTCTACAATACTCCAGATAACCAGTTTTAAGTGCAATTCCCAGGTTGAGCCCGGGGCTTTCACACCTAACTTAATTATCCGCCTACATGCCCTTTACGCCCAGTCATTCCGATTAACGCTCGCACCCTCCGTATTACCGCGGCTGCTGTCACGGAGTT
+
CCCCCGGGG<FGGGGGGGGGGGGFGGGGGGGGGGGGGGGGGGGGGGGGGGGGGGGGGGGGGGGGGGGGGGGGGFGGGGGGGGGGGGGGGGGGGGGGGGGGGGGFGFGGGGGGGGGGGGGGGGDGGGDEGGDDEGEFGFGGGGGGGGGGGGGGGGGFGFFFDGFGGGGFGGGGGGGGFGC7CDFFGGG<E?EFGFEC>DCDFFFFFFFFFFFFFFFFFFCEFFFDB@1;;@E?E3=@FEEFDDFF3?=EE3?EC;?<:?ADFBFFFFFFF<???983::>AA?B>961(4)3)55:426(-.
@M04999:289:000000000-L3R54:1:1101:26110:10757 2:N:0:420
CGACTACCCGGGTATCTAATCCTGTTCGCTCCCCACGCTTTCGTCCGTCAGCGTCAATCGGTATTTAGTAACCTGCCTTCGCAATCGGGGTTCTGTGTAATATCTATGCATTTCACCGCTACACTACACACTCCAGCTACTTCAATACTATTCAAGATTAACAGTATCAACGGCAGTTCTACAGTTAAGCTGCAGGTTTTCACCGCTGACTTATCAACCCGCCTACGGACCCTTTAAACCCAATAAATCCGGATAACGCTCGCATCTTCCGTATTACCGCGGCTGCTGGCACGGAGTTAGC
+
CCCCCGGGGGGGGGGGGGGGGGGGGGGGGGGGGGGGGGGGGGGGGGGGGGGGGGGGGGGGGGFGGGGGGGGGGGGGGGGGGGGGGGGGGGGGGGGGGGGGGGGGGGGGGGGGGGGGGGGGGGGGGGFGGGGGGGGFGGFGGGGGGGGGGGGGGGGGGGGGGGGGGGGGGGGGGGGGFGFGGGGGGGGGGGGGGGGGGGGGFFFFFFFFFFFEEFFFFFFFFBFFFFFFFFFFFFFFFCFADFFD;EEFFFF6<@FFFFFBFBFFFFFFBF???FF2AF02016>9:>DBF0)(299??B<<
@M04999:289:000000000-L3R54:1:1101:22653:10796 2:N:0:420
CGGACTACAGGGGTATCTAATCCTGTTCGCTCCCCACGCTTTCGTCCATCAGCGTCAATCGGTATTTAGTAACCTGCCTTCGCAATCGGGGTTCTGTGTAATATCTATGCATTTCACCGCTACACTACACATTCCAGCTACTTCAATACTATTCAAGATTAACAGTATCAACGGCAGTTCTACAGTTAAGCTGCAGGTTTTCACCGCTGACTTATCAACCCGCCTACGGACCCTTTAAACCCAATAAATCCGGATAACGCTCGCATCCTCCGTAGTACCGCGGCTGCTGCCACGGAGTT
+
CCCCCGGGGGGGGGGGGGGGGGGGGGGGGGGGGGGGGGGGGGGGGGGGGGGGGGGGGGGGGGEGGGGGGGGGGGGGGGGGGGGGGGGGGGGGGFGGGGGGGGGGGGGGGFGGGGGGGGGGGGGGGGGGGGGGFGGFGGGGGGGGGGGGGGGGGGGGGCDFGGGGGGGGGGGGGEGGFGFGGGGGGGGGGGDGGGGGGGGGFCFFFFFFFFFFFFFFEFFBBBFBFFFD@?BFFFFFFEFFD?<?D@<EFFFFFDFFFFF03-46((,5<<:B?:(46AA(9>>6(4<DF),,5(4613(
@M04999:289:000000000-L3R54:1:1101:18933:10829 2:N:0:420
TTAAGACTACTAGGGTATCTAATCCTGTTTGCTCCCCACGCTTTCGCATCTCAGCGTCAGTATCTGTCCAGAAGGCCGCCTTCGCCACCGGTATTCCTCCACATCTCTACGCATTTCACCGCTACACGTGGAATTCTACCTTCCTCTACAATACTCCAGATAACCAGTTTTAAGTGCAATTCCCAGGTTGAGCCCGGGGCTTTCACACCTAACTTAATTATCCACCTACATGCCCTTTACGCCCAGTCATTCCGATTAACGCTCGCACCCTCCGTATTACCGCGGCTGCTGGCACGGATTT
+
CCCCCGGGGGGGGGGGGGGGGGGGGGGGGGGGGGGGGGGGGGGGGGGGGGGGGGGGGGGGGGGGGFGGGGGGGGCGGGGGGGGGGGGGGGGGGGGGGGGGGGGGGGGGGGGGGGGGGGGGGGGGGGGGGGGGGGGGGGGGGFGGFGGGGGGGGGGGGGGGGGGGGGGGFGGGGGGGFGFGGGGFFGFGGGGGGGGGGGG5@>FFFFFFFFFFFFFFFFFEFFFFFFFFFFFFFF=EB=4=;DFFFFFFFFEFFFFFFFFF@@<7609>>BFF?B?<??FBB:>FFF992??30.2:31((.
@M04999:289:000000000-L3R54:1:1101:9744:10835 2:N:0:420
GAATGACTACTCGGGTATCTAATCCTGTTTGCTACCCACGCTTTCGAGCATGAACGTCAGTGTTATCCCAGGAGGCTGCCTTCGCCATCGGTATTCCTCCACATCTCTACGCATTTCACTGCTACACGTGGAATTCTACCTCCCTCTGACACACTCTAGTTAGACAGTTTCAAATGCACGTCCCAAGTTGAGCTCGGGGATTTCACATCTGACTTATCTAACCGTCTGCGCTCGCTTTACGCCCAGTAATTCCGATTAACGCTCGCACCCTACGTATTACCGCGGCTGCTGGCACGTAGTT
+
CCCCCGGGGGGGGGGGGGGGGGGGGGGGGGGGGGGGGGGGGGGGGGGGGGGGFGGGGGGGGGGGGGGGGGGGGGGGGGGGGGGGGGGGGGGGGGGGGGGGGGGGGGGGGGGGGEGGGGGGGGGGGGGGGFGGGGGGGGGFGGGGGGGFDCFFGEFGGGGGGGG8@FGDFGGGGGGGFGFGGGGGGCFFGFGGGFGGGGGD>CACFFF>@E77AF>FEFFFAEDFFFF=CAFFFFF=DFFFF@=@F0@3?E?CEE;6;DFFFF189>B>>?:?FF<B47)--42(469B68::2(5:41<B:
@M04999:289:000000000-L3R54:1:1101:6934:10864 2:N:0:420
TGACTACTGGGGTATCTAATCCTGTTTGCTCCCCACGCTTTCGCATCTCAGCGTCAGTATCTGTCCAGAAGGCCGCCTTCGCCACCGGTATTCCTCCACATCTCTACGCATTTCACCGCTACACGTGGAATTCTACCTTCCTCTACAATACTCCAGATAACCAGTTTTAAGTGCAATTCCCAGGTTGAGCCCGGGGCTTTCACACCTAACTTAATTACCCGCCTACATGCCCTTTACGCCCAGTCATTCCGATTAACGCTCGCACCCCCCGTATTACCGCTGCCTCCTGCACCGAGTTAGC
+
CCCCCGGDGGGGEEF<FFGGCF<CFFGGGAEFGGCFEGGFFCBFGGGCFGGFGGGGGGGGGGGGGGGGGGGGGGGGGGGGD@FGGGGGG+FGEGFFC@FDE=E?9,CF7FEGGGGGGGGGEGGGGFGGGGGGAFCGFGGGGF;==E8=FFFD9DFGF99DDEFFGGGGACED=99FCD<DFCFGGG,DCFGGGDGGCDGFFCF6A>A65:4A=F6B9+8;8@>(63(/73B@8;@3C,8>>(,(7@<C<E;<;33?C((--41929B02;B6(.()4<-1(-((),(33((.(41((4462
@M04999:289:000000000-L3R54:1:1101:25342:10986 2:N:0:420
GTTCGGACTACTAGGGTATCTAATCCTGTTTGCTCCCCACGCTTTCGCATCTCAGCGTCAGTATCTGTCCAGAAGGCCGCCTTCGCCACCGGTATTCCTCCACATCTCTACGCATTTCACCGCTACACGTGGAATTCTACCTTCCTCTACAATACTCTAGTTAACCAGTTTTAAGTGCAATTCCTAGGTTGAGCCCAGGGCTTTCACACCTAACTTAATTATCCGCCTACATGCCCTTTACGCCCAGTCATTCCGATTAACGCTCGCACCCTCCGTATTACCGCGGCTGCTGGCACGGAGT
+
CCCCCGGGGGGGGGGGGGGGGGGGGGGGGGGGGGGGGGGGGGGGGGGGGGGGGGGGGGGGGGFGGGGGGGGGGGGGGGGGGGGGGGGGGGGGGGGGGGGGGGGGGGGGGGGGGGGGGGGGGGGGGGGGEFGGGGGGGGFGGGGGGGGGGGGGGFGGGGGGGGGGGGGGGFFGGGGGFGFGGGGDGGGGGGGGGGGGFF7DFFFFFFFFFDF@CFFFFFCCFFF?ABFFFDFFFE3BEFFFEDF>BD6@EE??EEF@DFD?C2>FF(12;>:?:?F6<B?>A2?B;>B9B??80<?>?97>8
@M04999:289:000000000-L3R54:1:1101:24839:10999 2:N:0:420
CTAGACTACCCGGGTATCTAATCCTGTTTGCTCCCCACGCTTTCGCATCTCAGCGTCAGTATCTGTCCAGAAGGCCGCCTTCGCCACCGGTATTCCTCCACATCTCTACGCATTTCACCGCTACACGTGGAATTCTACCTTCCTCTACAATACTCCAGATAACCAGTTTTAAGTGCAATTCCCAGGTTGAGCCCGGGGCTTTCACACCTAACTTAATTATCCGCCTACATGCCCTTTACGCCCAGTCATTCCGATTAACGCTCGCACCCTCCGTATTACCGCGGCTGCTGGCACGGAGTTC
+
CCCCCGGGGGGGGGGGGGGGGGGGGGGGFDGGGGGGGGGGGGGGGGGGGGGGGGGGGGGGGGGGGGGGGGGGGGGGGGGGGGGGGGGGGGGGGGGGGGGGGGGGGGGGGGGGGGGGGGGGGGGGGGGGGGGGGGGGGGGGGGGGGGGGGGGGGGFGGGFGGGGGGC=DFGGGGGFGFGFGGGGGG?GGG,DFGGGGGGGGFFBCFFFE@@FFFFFFCFFEFFDFFFDDFFFF=@@3@FFD@3;?;377CEC5(3;?@))(26?>>19>?BBFB::18A<4:(7((4(37D4<7<:>(-:0.
@M04999:289:000000000-L3R54:1:1101:9391:11088 2:N:0:420
GACTACACGGGTATCTAATCCTGTTCGCTCCCCACGCTTTCGTCCATCAGCGTCAATCGGTATTTAGTAACCTGCCTTCGCAATCGGGGTTCTGTGTAATATCTATGCATTTCACCGCTACACTACACATTCCAGCTACTTCAATACTATTCAAGATTAACAGTATCAACGGCAGTTCTACAGTTAAGCTGCAGGTTTTCACCGCTGACTTATCAACCCGCCTACGGACCCTTTAAACCCAATAAATCCGGATAACGCTCGCATCCTCCGTATTACCGCGGCTGCTGGCACGGAGTTAGCC
+
CCCCCGGGGGGGGGGGGGGGGGGGGGGGGGGGGGGGGGGGGGGGGDFGGGGGGGGGGGGGGGGGGGGGGGGGGGGGGGGGGGGGGGGGGGGGGGGGGGGGGGGGGGGGGGGGGGGGGGGGGGGGGGGGGGGGGGGGGGGGGGGGGGGGGGGGGGGGGGGGGGGGGGGGGGGGGGGFFCFGGGGGGGGGGGGGGGGGGGGGFFFFFFF5@BEEFFFFFABBBFD?FFDFF9=FFFFFFFFFFFFFFFFFFF0<DFFFF>119>B<954<?BF0:?FAFFFF6641::?:????F02?.<AD>
@M04999:289:000000000-L3R54:1:1101:18571:11101 2:N:0:420
TGCCTACCGGGGTATCTAATCCTGTTCTCTCTCCACGCTTTCGTGCATCAGCGTCAATCGGAATTTAGTAACCTGCCTTCGCAATCGGGGTTCTGTGTAATATCTCTGCATATTACCGCTACACTACACATTTCACCTACTTCAATACTACTCAAGATTAACAGTATCTACGGCAGTTCTACAGTTAAGCTGCAGGTTTTTACCGCTGACTTATCAACCCGCCTACGGACCCTTTAACCCCAATAAATCCGGGTAACGCTCGCAGCCTCCGTACTACCGCGGCTGCTGGCACGGAATTAGC
+
-8,,6,6,7+@FFEFFF9,,,,,;C<9,6CF,EF,C7F@,B,BE,,:CEE@CEGB,B<9C,8B,,C9<CFE,6<,B,?,,AF7+,5,?FGGCCEA,<55,,5C,C,C5E?E,C55F,4@+8+CF,,9A,9,4,,,,9,9@@,@,,@,AG;,,A,,,6,99,@C836=,,6,6++6+;F+++6=@,@=CED,47,5;+5BF5:;5*55@))*38=9:EF4>/):49=22=@@F5@:46)/;<;;1)=4C?80((.:@4;>70190(7:<7((-(,,.-80((-((-3),8(,5:0(((5:20
@M04999:289:000000000-L3R54:1:1101:23553:11128 2:N:0:420
AGGACTACTGGGGTATCTAATCCTGTTCGCTACCCACGCTTTCGAGCCTCAGCGTCAGTTACTAGCCAGTCAGCCGCCTTCGCCACTGATGTTCTTCCATATATCTACGCATTTCACCGCTACACATGGAGTTCCACTGACCTCTCTAGCACTCAAGTCTTACAGTTTCTGATGCACGTCCATAGTTGAGCTATGACCTTTCACATCAGACTTATTAGACCGCCTGCGCTCCCTTTACGCCCAATAATTCCGGACAACGCTCGCCACCTACGTATTACCGCGGCTGCTGGCACGTAGTTAC
+
CCCCCGGGGGDDGFGFGGGFGGGGGGGGGGGGGGGGGGGGGGGGCFGGGGFGGC@C@CEGAEFGFFGEGGGGGGGGGGGGGGGGGGGGDGGGGGGGGGGGGGGAFDGGGGGGCGFGGGGGGCECFGGGGGGGCFG9=D?9FGGGGGGCCGGGGGFGCFGGGGGGFGGGCFCFFEGFFFFGDGGEFFGGGF8,:FGCFCGGFFFFFFFAC@B@EFFFEF6@ABFBDFFB925@9BEFFFFFFFF;;EEFFEEF9?B6<D62@D>BF???F:7:?)).6A<<934039:?7(,.)44(,8<A.
@M04999:289:000000000-L3R54:1:1101:19225:11137 2:N:0:420
CGAGACTACCGGGGTATCTAATCCTGTTTGCTCCCCACGCTTTCGCATCTCAGCGTCAGTATCTGTCCAGAAGGCCGCCTTCGCCACCGGTATTCCTCCACATCTCTACGCATTTCACCGCTACACGTGGAATTCTACCTTCCTCTACAATACTCCAGATAACCAGTTTTAAGTGCAATTCCCAGGTTGAGCCCGGGGCTTTCACACCTAACTTAATTATCCGCCTACATGCCCTTTACGCCCAGTCATTCCGATTAACGCTCGCACCCTCCGTATTACCGCGGCTGCTGGCACTGAGTT
+
CCCCCGGGGGGGGGGGGGGGGGGGGGGGGGGGGGGGGGGGGGGGGGGGGGGGGGGGGGGGGGGGFGGGGGGGGGGGGGGGGGGGGGGGGGGGGGGGGGGGGGGGGGGGGGGGGGGGGGGGGGGGGGGGGGDGGGGGGGGGGGGGGGGGGGGGGGGGGGGGEGGGGGGGGGGFFGGGFGFGGGGGGGGGGGGGGGGGGGD4AFFFFFF;B=3@FFFFFFFFFF2>9<DFFFFFEFE@ECEFFFBF?;@@?EE53212:AF?>BFFFFF0????F:::7<A2(1309>(30),::8(()..:
@M04999:289:000000000-L3R54:1:1101:10177:11139 2:N:0:420
GACTACTAGGGTATCTAATCCTGTTTGCTCCCCACGCTTTCGCATCTCAGCGTCAGTATCTGTCCAGAAGGCCGCCTTCGCCACCGGTATTCCTCCACATCTCTACGCATTTCACCGCTACACGTGGAATTCTACCTTCCTCTACAATACTCTAGTTAACCAGTTTTAAGTGCAATTCCTAGGTTGAGCCCAGGGCTTTCACACCTAACTTAATTATCCGCCTACATGCCCTTTATGCCCAGTCATTCCGATTAACGCTCGCACCCTCCGTATTACCGCGGCTGCTGGCACGGAGTTAGCC
+
CCCCCGGGGGGGGGGGGGGGGGGGGGGGGGGGGGGGGGGGGGGGGGGGGGGGGGGGGGGGGGGGGGGGGGGGGGGGGGGGGGGGGGGGGGGGGGGGGGGGGGGGGGGGGGGGGGGGGGGGGGGGGGGGGGGGGGGGGGGGGGGGGGGGGGGGGGGGGGGGGGGGGGGGGGGFGGGGFGFGGGDGGGGGGGGGGGGGGGGGFFFFFFFFFFF@EFFFFFFFFFFFFFFFFBD@DF4CCEEFFFFFFE?EFEDFFFCCF;DF>FFFFD=?FFFFF:9<A66(49;9<::?B:?F>61436)-.
@M04999:289:000000000-L3R54:1:1101:7392:11189 2:N:0:420
GGACTACACGGGTATCTAATCCTGTTCGCTACCCATGCTTTCGAACCTCAGCGTCAGTTACAGACCAGAGAGCCGCCTTCGCCACTGGTGTTCTTCCATATATCTACGCATTCCACCGCTACACATGGAGTTCCACTCTCCTCTTCTGCACTCAAGAAAAACAGTTTCAGCTGCACTTCCCCGGTTAAGCCGGGGGCTTTCACAGCTGACTTGTTCTCCCGCCTGCGTTCGCTTTACGCCCAATAAATCCGGACAACGCTTGCCACCTACGTATTACCGCGGCGGCTGGCACGTAGTTAGC
+
CCCCCGGGGGGGGGGGGGGGGGGGGGGGGGGGGGGGGGGGGGGEGGGFGGGGGFGGGGGGGGGGGGGGGGGGGGGGGGGGGGGGGEGGGCFGGGGGGGGGGGGGGGGGGGGGGGGGGGGGGGGGFGGGGFGGGGFGGGGGGGFGGGGGGGGGGGGGCDFGGGGGGGGGGGGGDFFGFFF?FGGGGGGGGFGGEGGGGGGGFFFFFFFFFFFFFFFFFFFF>>@;@F9<?@DB@FBBBFFD>??0?<A>B?>B67><B>FFFFFFAF??2?:B>BB>>)39940(-4>6?F??B:?:?2<AA
@M04999:289:000000000-L3R54:1:1101:21358:11199 2:N:0:420
GACTACAAGGGTATCTAATCCTGTTCGCTACCCATGCTTTCGAACCTCAGCGTCAGTTACAGACCAGAGAGCCGCCTTCGCCACTGGTGTCCTTCCATATATCTACGCATTCCACCGCTACACATGGAGTTCCACTCTCCTCTTCTGCACTCAAGAAAAACAGTTTCAGCTGCACTTCCCCGGTTAAGCCGAGGGCTTTCACAGCTGACTTGTTCTCCCGCCTGCGTTCGCTTTACGCCCAATAAATCCGGACAACGCTTGCCACCTACGTATTACCGCGGCTGCTGGCACGTAGTTATCC
+
CCCCCGGGGGGGGGGGGGGGGGGGGGGGGGGGGGGGGGGGGGGGGGGGGGGGGGGGGGGGGGGGGGGGGGGGGGGGGGGGGGGGGGGGGGGGGGGGGGGGGGGGGGGGGGGGGGGGGGGGGGGGGGGGGGGGGGGGGGGGGGGGGGGGGGGGGGGFGGGGGGGGGGGGGGGFGGGGFGFGFDCEGGGGGGEGGGGGGGGFAFFFAAFFFECEEFFFFFFFFFFFDF@?DFFDDFEEFFFFF;DEFFFF890;BFFFFF?BBF><B::2818<ABFFA:6>999;?FF:?BDF<08B<2)-5
@M04999:289:000000000-L3R54:1:1101:5780:11199 2:N:0:420
CGACTACACGGGTATCTAATCCTGTTTGCTCCCCACGCTTTCGCATCTCAGCGTCAGTATCTGTCCAGAAGGCCGCCTTCGCCACCGGTATTCCTCCACATCTCTACGCATTTCACCGCTACACGTGGAATTCTACCTTCCTCTACAATACTCCAGATAACCAGTTTTAAGTGCAATTCCCAGGTTGAGCCCGGGGCTTTCACACCTAACTTAATTATCCGCCTACATGCCCTTTACGCCCAGTCATTCCGATTAACGCTCGCACCCTCCGTATTACCGCGGCTGCTGGCACGGAGTTAGC
+
CCCCCGGGGGGGGGGGGGGGGGGGGGGGGGGGGGGGGGGGGGFGGGGGGGGGGGGGGGGGGGGGGGGGGFGGGGGGGGGGGGGGGGGGGGGGGGGGGGGGFGGGGGGGGGGGGGGGGGGGGGGGGGGGGGGGGGGGGGGGGGGGGGGGGGGGGGGGGGGGGGGGGGGGGGGGGGGGFGFGGGG7FFFGFGGGGCEGGGGGFFFFFFFFEFEFF6FFFFFED=DD@FFFFF@@;DFEFFFFFFFFEFFFFFE6DF<EFBFF?BFFF2::BFBF?FF<BF69>>>FFFF>B?071(4(4:4<4
@M04999:289:000000000-L3R54:1:1101:26879:11296 2:N:0:420
CGGACTACTGGGGTATCTAATCCTGTTCGCTACCCATGCTTTCGAACCTCAGCGTCAGTTACAGACCAGAGAGCCGCCTTCGCCACTGGTGTTCTTCCATATATCTACGCATTCCACCGCTACACATGGAGTTCCACTCTCCTCTTCTGCACTCAAGAAAAACAGTTTCAGCTGCACTTCCCCGGTTAAGCCGAGGGCTTTCACAGCTGACTTGTTCTCCCGCCTGCGTTCGCTTTACGCCCAATAAATCCGGACAACGCTTGCCACCTACGTATTACCGCGGCTGCTGGCACGTAGTT
+
CCCCCGGGGGGGGGGGGGGGGGGGGGGGGGGGGGGGGGGGGGGGGGGGGGGGGGGGGGGGGGGGGGGGGGGGGGGGGGGGGGGGGGGGGGGGGGGGGGGGGGGGGGGGGGGGGGGGGGGGGGGGGGGFGGGGGFGGGGGGGGGGGGGGGGGGGGGGGGGGGGGGFGGGGGGGGGGGFGFGGFGGGGGGGFGGGGGDGDGGFFFFFFFFFFBFFFFFFFFFF>FFFFB9<?;@9@DFC<6ABFD=@FFFFC3302>9??FFFF0(,6?<?:70(4:>))6(4(06>6?DF02<???::(4
@M04999:289:000000000-L3R54:1:1101:28160:11401 2:N:0:420
GACTACACGGGTATCTAATCCTGTTCGCTACCCACGCTTTCGAGCCTCAGCGTCAGTTACTAGCCAGTCAGCCGCCTTCGCCACTGATGTTCTTCCATATATCTACGCATTTCACCGCTACACATGGAGTTCCACTGACCTCTCTAGCACTCAAGTCTTACAGTTTCTGATGCACGTCCATAGTTGAGCTATGACCTTTCACATCAGACTTATTAGACCGCCTGCGCTCCCTTTACGCCCAATAATTCCGGACAACGCTCGCCACCTACGTATTACCGCTGCTGCTGGCACGTAGGTAGCC
+
CCCCCGGGGGGGGGGGGGGGGGGGGGGGGGGGGGGGGGGGGG@EFGFGGGGGGGGGFGGGGGGGGGGGGGGGGGGGGGGGFEGGGGGFGGGGGGFGGGGGGFGFGGGGGGGGGGGGGGGGGGGGGGGFFGFGGGGGGGGGGGGGGGGGGGGGGGGGGGGGGGFFFGGFGGGGGGGGFGFGGGGFF8EDFGGGGGGGGGGGFFFFFFFFEBFFFFAEEFFBEBABBBF>DFF3>BEE=@BFF6;3<?37;8,1:6?@@@DFFF6(434>B(4)68<A4(--397)408?B?F:14((6:234
@M04999:289:000000000-L3R54:1:1101:3485:11421 2:N:0:420
TACGGGACTACCCGGGTATCTAATCCTGTTTGCTCCCCACGCTTTCGCATCTCAGCGTCAGTATCTGTCCAGAAGGCCGCCTTCGCCACCGGTATTCCTCCACATCTCTACGCATTTCACCGCTACACGTGGAATTCTACCTTCCTCTACAATACTCCAGATAACCAGTTTTAAGTGCAATTCCCAGGTTGAGCCCGGGGCTTTCACATCTAACTTAATTATCCGCCTACATGCCCTTTACGCCCAGTCATTCCGATTAACGCTCGCACCCTCCGTATTACCGCGGCTGCTGTCATGGAGT
+
C@CCCGG@FGGCFGGGGGFGAECC@EEFFEFGGGGEGDGEGGGGG9F:CGGFGGAFC@FC@E9FCFGGGGFE,BEFAACGFFGGFGC==F=EGGGGD9FFFFFEFFEEA9?BFGGGGEFG9CEGCFFA=EFGDCFFE=D;9AF8DFGGGGD9DF88,=3@AFFGFGG86@DFF?<CE7;DF8?9>E868EECG:E75;CDBD6998++*0654888>6B9+9@C@2913@19C@/33(66>;?2:67@F)<)<7;30,,4)-7??1969(2(((--((,6))1,(-4>FFFF))-)6))(,
@M04999:289:000000000-L3R54:1:1101:20658:11435 2:N:0:420
AGTGACTACAGGGGTATCTAATCCTGTTCGCTCCCCACGCTTTCGTCCATCAGCGTCAATCGGTATTTAGTAACCTGCCTTCGCAATCGGGGTTCTGTGTAATATCTATGCATTTCACCGCTACACTACACATTCCAGCTACTTCAATACTATTCAAGATTAACAGTATCAACGGCAGTTCTACAGTTAAGCTGCAGGTTTTCACCGCTGACTTATCAACCCGCCTACGGACCCTTTAAACCCAATAAATCCGGATAACGCTCGCATCCTCCGTATTACCGCGGCTGCTGGCACGGAGTT
+
CCCCCGGGGGGGGGGGGGGGGGGGGGGGGGGGGGGGGGGGGGGGGGGGGGGGGGGGGGGGGGGGGGGGGGGGGGGGGGGGGGGGGGGGGGGGGGGGGGGGGGGGGGGGGGGGGGGGGGGGGGGGGGGGGGGGGGGGGGGGGGGGGGGGGGGGGGGGGGFGGGGGGGGGGGGGGGGGFGFGGGFGGGGGGGGGGGGGGGGGFFFFFFFFFFFFEFFFFFFFFFFFBFFFFDFFFFFFFFCFFFF@FFFFFFF;B9DFFFFFFFFFB>FBFFFFFFBFFFFFFF>>B>F?F??BB<?92>FB
@M04999:289:000000000-L3R54:1:1101:10146:11478 2:N:0:420
GACTACTCGGGTATCTAATCCTGTTCGCTACCCATGCTTTCGAACCTCAGCGTCAGTTACAGACCAGAGAGCCGCCTTCGCCACTGGTGTTCTTCCATATATCTACGCATTCCACCGCTACACATGGAGTTCCACTCTCCTCTTCTGCACTCAAGAAAAACAGTTTCAGCTGCACTTCCCCGGTTAAGCCGAGGGCTTTCACAGCTGACTTGTTCTCCCGCCTGCGTTCGCTTTACGCCCAATAAATCCGGACAACGCTTGCCACCTACGTATTACCGCGGCTGCTGGCACGTAGTTAGCC
+
CCCCCGGGGDGGGGGGGGGGGGGGGGGGGGGGGGGGGGGGGGGGGGGGGGGGGGGGGGGGGGGGGGGGGGGGGGGGGGGGGGGGGGGGGGGGGGGGGGGGGGGGGGGGGGGGGGGGGGGGGGGGGGGGGGGGGGGGGGGGGGGGGGGGGGGGGGGGGGGGGGGGGGGGGFGGGGGGFGFGGGGGGGGGGGGGGGGGGGGGFFFFFFFFBEFFFFFFFFFFFFFFFFFDFFFFFFCFFFFFFF;EFECFF@B:;FFFFFBBFFFFFFFBFBBF<>2<2?07(46>BFBB?0)2<:B?AA>:4
@M04999:289:000000000-L3R54:1:1101:27348:11522 2:N:0:420
GTCGTGACTACTCGGGTATCTAATCCTGTTCGCTCCCCACGCTTTCGTCCATCAGCGTCAATCGGTATTTAGTAACCTGCCTTCGCAATCGGGGTTCTGTGTAATATCTATGCATTTCACCGCTACACTACACATTCCAGCTACTTCAATACTATTCAAGATTAACAGTATCAACGGCAGTTCTACAGTTAAGCTGCAGGTTTTCACCGCTGACTTATCAACCCGCCTACGGACCCTTTAAACCCAATAAATCCGGCTAACGCTCGCATCCTCCGTGTTACCGCGTCTGCTGGCACGGATT
+
CCCCCGGGGGGFE@FGGGFFFFGGFGFGGGFGEEFG8FFGGDEFGGGGGGGGGGGGGGGEFGGGGFGGFGGGGGGCFGGG?D9FGGGFGGGGGGGGCGFFGFFFFGCEBEGFGGGCGGGGFCFGGEEGFEF:FGGG9EGGGGCFFGGGDFFFGGGGG;@FAFGDFFFGFAGGGGGC*=9=DFDGGGGCG;F7@CFGGGGG69BFF6AF9@==>F>AAFF?F=DABF=>=>@5@2@933;864<D(1;@@).66;B1(3,/5;;?B>FFFF:>D21((.()-)469-,416AF0(()-43(-
@M04999:289:000000000-L3R54:1:1101:10304:11531 2:N:0:420
GACTACTCGGGTATCTAATCCTGTTCGCTCCCCACGCTTTCGTCCATCAGCGTCAATCGGTATTTAGTAACCTGCCTTCGCAATCGGGGTTCTGTGTAATATCTATGCATTTCACCGCTACACTACACATTCCAGCTACTTCAATACTATTCAAGATTAACAGTATCAACGGCAGTTCTACAGTTAAGCTGCAGGTTTTCACCGCTGACTTATCAACCCGCCTACGGACCCTTTAAACCCAATAAATCCGGATAACGCTCGCATCCCCCGTATTACCGCGGCTGCTGGCACGGAGTTAGCC
+
CCCCCGGCGGEGGGGCCGFFGGGFGGGGGGGGGGGGDFGFGGGGGEFGGGGGGGGGGFGGGGGGGGCFGFGGGGGGGGGGGGEDFGEEEFGGFFFGGFGFGGGGGGGGGGGGGGFFEDFGGGGGGGGGGGGGGFCDFC9@=EFEFGDGGGFGGGGGE8ADEFCDCFCAFGGGGGD@DFCFGGGGGGDGGGGGGG6+=DGFCFFEEDB>DFFFFFFFFF?=DAFFF@DD=59=BECEF33)/8@@3CCEFFFF7<EF?F?FB;>BF0??>9?><06AD:1(3(176?246(5<(6;<:44>2
@M04999:289:000000000-L3R54:1:1101:17186:11565 2:N:0:420
GGCGACTACCCGGGTATCTAATCCTGTTTGCTCCCCACGCTTTCGCATCTCAGCGTCAGTATCTGTCCAGAAGGCCGCCTTCGCCACCGGTATTCCTCCACATCTCTACGCATTTCACCGCTACACGTGGAATTCTACCTTCCTCTACAATACTCCAGATAACCAGTTTTAAGTGCAATTCCTAGGTTGAGCCCAGGGCTTTCACACCTAACTTAATTATCCGCCTACATGCCCTTTACGCCCAGTCATTCCGATTAACGCTCGCACCCTCCGTATTACCGCGGCTGCTGGCACGGAGTTT
+
@CC@CGGFGGGGGGGGGGGGGGGGGGGGGGGGGGGEFGGGGGGGGGGGGGFFGGDFGDEGGGGGGGFGFCCFFGGGGDGGGGF7FGGGGGFGGGFGGGGGGGGGGGGGGGGGGGGGGGGGGGGGGGGGGGGFDGFGEFGGGGGGGGGFFGGFGFGGFFGFFDGGGGECAFGGGG7CFGFGGGGGGGGGF68CFCCF*@DDFFFFF6FFFFBFE@F6E=97BEFFF@==@C4@B=(5>*98?9B61;@AEF?3;?;@F9)((/:99(9>22-4043<?22-(,(,4,-2?B(2()(-36::)
@M04999:289:000000000-L3R54:1:1101:17893:11679 2:N:0:420
GGACTACACGGGTATCTAATCCTGTTTGCTCCCCACGCTTTCGCATCTCAGCGTCAGTATCTGTCCAGAAGGCCGCCTTCGCCACCGGTATTCCTCCACATCTCTACGCATTTCACCGCTACACGTGGAATTCTACCTTCCTCTACAATACTCCAGATAACCAGTTTTAAGTGCAATTCCCAGGTTGAGCCCGGGGCTTTCACACCTAACTTAATTATCCGCCTACATGCCCTTTACGCCCAGTCATTCCGATTAACGCTCGCACCCTCCGTATTACCGCGGCTGCTGGCACGGAGTTAGC
+
CCCCCGGGGGGGGGGGGGGGGFGGGGGGGGGGGGGGGGGGFFGGGCCGGGGGGGGGGGGGGGGF9FFGGDGGGGGGEFGFFGEGGGGGGGGADGGGGGGGGGGGGGGGDFFGFFGGGGGGGGGGGGGGGGGGGFGGGGGGGGGGGFE9DGGGGGGGGGEGGGGGGGGGGGGGGGCDFFFFGFGGGGGFGGGGEEGC7?FGAFFFFFFFEFFFBFFFFFFEB@>DFFFE?3;;@;@C44;>90=3@EF67?@1?<@?EDFFFFFBBB?0?B>8?:?F<>?B90199???(4(30499<FBFA
@M04999:289:000000000-L3R54:1:1101:8159:11694 2:N:0:420
GACTACCGGGGTATCTAATCCTGTTTGCTCCCCACGCTTTCGCATCTCAGCGTCAGTATCTGTCCAGAAGGCCGCCTTCGCCACCGGTATTCCTCCACATCTCTACGCATTTCACCGCTACACGTGGAATTCTACCTTCCTCTACAATACTCCAGATAACCAGTTTTAAGTGCAATTCCCAGGTTGAGCCCGGGGCTTTCACACCTAACTTAATTATCCGCCTACATGCCCTTTACGCCCAGTCATTCCGATTAACGCTCGCACCCTCCGTATTACCGCGGCTGCTGGCACGGAGTTAGCC
+
CCCCCGGGGGGGGGGGGGGGGGGGGGGGGGGDGFGGGGGGGGGGEEGGGGGGGGGGGGGGGGGGGGGGGGGGGGGGGGGGGGGGGFCFGGGGGGGGGGGFGGGGGGGGGGGGGGGGGGGGGGGGGGGGGGFFGGGGGGGGGGFGGGGGGGGFFGGCFGGGGGGGFGGGGGGGGGGGFGFGGGGGFFGGGGGGGGDGGFFDFFFFBFFF2CEEFFFFFFFFF@FFFFFF3=@EFFFFDFFF;DFFFFEFFE?@F?DF19<BBF3>7<:?F>::B:A<ABF1,3>9:282(.5<9(-224>B8
@M04999:289:000000000-L3R54:1:1101:3260:11818 2:N:0:420
TCGTCTACAGGTGTATCTAATCCTGTTTGCTCCCCACGCTTTCGCCTCTCAGCGTCAGTATCTGTCCAGAAGGCCACCCTCGCCACCGGTATTCCCCCACATCTCTACGCATCTCACCTCTACACGTGGAATTCTACCTTCCTCTACAATACTCGAGATAACCTGTTTTAAGTGCAATTCCCAGGTTGAGCCCGGGGCTTTCAGCCCTCACTTAATTATCCGTCCACATGCCCTTTACGCCCAGTCACTCAGAATCACTCTCGCCCTCTGTGTATGACCGCGGCCGCTTGCAGTGTTATAC
+
<<668,C<CFF6CC,CDCE,6,;C,C<F6C,FG8F<F+:F,CF7F,BFA86E8C@:,,E,EEFC666,6C@,,6F,,,,:DC:FC,,8CFB,B5E,AFB+7FFGG<4?F+6@+5CE?F,44@F,AFF<++,,,944,94,4@FG8=FGCGAFG8+,3@DAA9,,,6=8=DCE,,+,+++2+226+6=D@1DC+CC+7797*<+++*/*-)/1*:9+*3+*4-((((7.)7E)-8()*8(8((((/)))//(5))))/54);@DF(8(1()))6)))).59((-((112((,,)).)-))))
@M04999:289:000000000-L3R54:1:1101:8303:11853 2:N:0:420
TGGACTACTGGGGTATCTAATCCTGTTCGCTACCCACGCTTTCGAGCCTCAGCGTCAGTTACTAGCCAGTCAGCCGCCTTCGCCACTGATGTTCTTCCATATATCTACGCATTTCACCGCTACACATGGAGTTCCACTGACCTCTCTAGCACTCAAGTCTTACAGTTTCTGATGCACGTCCATAGTTGAGCTATGACCTTTCACATCAGACTTATTAGACCGCCTGCGCTCCCTTTACGCCCAATAATTCCGGACAACGCTCGCCACCTACGTATTACCGCGGCTGCTGGCACGTAGTT
+
CCCCCGGGGFGGGGGGGGGGGGGGGGGGGGGGGGGGGGGGGGGGFGGGGGGGGGGGGGGGGGGGGGGGGGGGGGGGGGGGGGGGGGGGEGGGGGGGGGGGGGGGGGGGGGGGGGGGGFGGGGGGGGGGGGGGGGGGGG8FGGGGGGGGFFGGGGGGGGGGGGGGDGGGGGGGGGGGFFFGGGGGDDGEGGGGGGFGGGGGFFFFFFFFFFFFFFFFFFFFFFFFFF29=45>DFFFFFFF@@@;DEAFFFF@9;@>@FFFFFFFFFFFFB>8?)4:AFA?>019B9??:?B:?FFBBB9
@M04999:289:000000000-L3R54:1:1101:14063:11885 2:N:0:420
AGGACTACTGAGGTATCTAATCCTGTTCGCTACCCATGCTTTCGAACCTCAGCGTCAGTTACAGATCAGAGAGCCGCCTTCGCCACTGGTGTTCTTCCATATATCTACGCATTCCACCGCTACACATGGAGTTCCACTCTCCTCTTCTGCACTCAAGAAAAACAGTTTCAGCTGCACTTCCCCGGTTAAGCCGAGGGCTTTCACAGCTGACTTGTTCTCCCGCCTGCGTTCGCTTTACGCCCAATAAATCCGGACAACGCTTGCCACCTACGTATTACCGCGGCTGCTGGCACGTAGTT
+
CCCCCGGGGGGGGGGGGGGGGGGGGGGGGGGGGGGGGGGGGGGGGEFGGGGGGGGGGGGGGGGGGGGGGGGGGGGGGGGGGGGGGGGGGGGFGGGGGGGGGGGDGGGDGDGGGGGGGGGGGGGGGGGGGGGGFFGGGGGGGGGGGGGGGGGGGGGFGGFFGGGGGGGGGGGGGGGGFGFGGGGGGEGGGGGGGGGDGGGGFFFFFFFFE@BBEFFFFFFFFFFFFDBF>@F@FFF;EEFFF>F?D8<CFF3;;;>>B?1;<?FFFFF:(8:?<79>FAB?>FFFF>BBFF:<BF24(4:
@M04999:289:000000000-L3R54:1:1101:5797:11902 2:N:0:420
CTGGACTACCAGGGTATCTAATCCTGTTCGCTACCCATGCTTTCGAACCTCAGCGTCAGTTACAGACCAGAGGGCCGCCTTCGCCACTGGTGTTCTTCCATATATCTACGCATTCCACCGCTACACATGGAGTTCCACTCTCCTCTTCTGCACTCAAGAAAAACAGTTTCAGCTGCACTTCCCCGGTTAAGCCGAGGGCTTTCACAGCTGACTTGTTCTCCCGCCTGCGTTCGCTTTACGCCCAATACATCCGGACAACGCTTGCCACCTACGTATTACCGCGGCTGCTGGCACGTAGTT
+
CCCCCGGGGGGGGGGGGGGGGGGGGGGGGGGGGGGGGGGGGGGGGGGGGGGGGGGGGGGGGGGGGGGGGGGGGGGGGGGGGGGGGGGGGGGGGGGGGGGGGGGGGGGGGGGGGGGGGGGGGGGGGGGGGGGGGGGGGGGGGGGGGGGGGGGGGGGGGGGGGDGGFFGGGGGGGFFGFGFGGGGGGGGGDGGGGDDDGGGGFFFFFF4FFFFDFF4BEFFFFF@FFFFFFFFF;BFFFFFEF@@DD@E)5>FFF7?B>??>FF:2?>9???FB:<2<?FFBF>>99;91?3::<31:216A
@M04999:289:000000000-L3R54:1:1101:19177:11928 2:N:0:420
AGACTACCCGGGTATCTAATCCTGTTTGCTCCCCACGCTTTCGCATCTCAGCGTCAGTATCTGTCCAGAAGGCCGCCTTCGCCACCGGTATTCCTCCACATCTCTACGCATTTCACCGCTACACGTGGAATTCTACCTTCCTCTACAATACTCCAGATAACCAGTTTTAAGTGCAATTCCCAGGTTGAGCCCGGGGCTTTCACACCTAACTTAATTATCCGCCTACATGCCCTTTACGCCCAGTCATTCCGATTAACGCTCGCACCCTCCGTATTACCGCGGCTGCTGGCACGGAGTTAGC
+
CCCCCGGGGGGGGGGGGGGGGGGGGGGGGGGGGGGGDGGGGGGGGGGGGGGGGGGGGGGGGGGGGGGGGGGFGGGGGGGGGGGGGGGGGGGGGGGGGGGGGGGGGGGGGGGGGGGGGDGGGGGGGGGGGGGGGGFGGGGGGGGGGGGGGGGGGGGGFGGGGGGGGGGGGGGGGGGGFGFFGGGDFGFFFGGGGGGGGGGGFFFFFDFFFFFF=FFFFFFFFFFFFFFFFFEFEFF;C<D>>FD@EAEFFFF?27;CEF><1;906;B?FFFB??FFFD:>;09>B?07:B?2:1>>FF<A<
@M04999:289:000000000-L3R54:1:1101:14372:11929 2:N:0:420
GAAACGACTACTAGGGTATCTAATCCTGTTCGCTCCCCACGCTTTCGTCCATCAGCGTCAATCGGTATTTAGTAACCTGCCTTCGCAATCGGGGTTCTGTGTAATATCTATGCATTTCACCGCTACACTACACATTCCAGCTACTTCAATACTATTCAAGATTAACAGTATCAACGGCAGTTCTACAGTTAAGCTGCAGGTTTTCACCGCTGACTTATCAACCCGCCTACGGACCCTTTAAACCCAATAAATCCGGATAACGCTCGCATCCTCCGTATTACCGCGGCTGCTGGCACGGAGT
+
CCCCCGGGGGGGGGGGGGGGGGGGGGGGGGGGGGGGGGGGGGGGGFGGGGGGGGGGGGGGGGGGGGGGGGGGGGGGGGGGGGGGGGGGGGGGGGGGGGGGGGGGGGGGGGGGGGGGGGGGFGGGGGGGGGGGGGGGGGGGGGGGGGGGGGGGGGGGGGGGGGGGGGGGGGGGGGGGBGFGGGGGGGGGGGGGFGGGGGGGFFFFFFFFFFFFFFFFFFFFFFFDFBF@FFFFFFFFFFFFEFFFFFFDF8C?<@BFFFDEE?FFFFFFB6B?FFFBF:?AA>?FFFFFFFFFBF:?B990-
@M04999:289:000000000-L3R54:1:1101:22073:12002 2:N:0:420
GACTACCGGGGTATCTAATCCTGTTTGCTCCCCACGCTTTCGCATCTCAGCGTCAGTATCTGTCCAGAAGGCCGCCTTCGCCACCGGTATTCCTCCACATCTCTACGCATTTCACCGCTACACGTGGAATTCTACCTTCCTCTACAATACTCCAGATAACCAGTTTTAAGTGCAATTCCCAGGTTGAGCCCGGGGCTTTCACACCTAACTTAATTATCCGCCTACATGCCCTTTACGCCCAGTCATTCCGATTAACGCTCGCACCCTCCGTATTACCGCGGCTGCTGGCACGTAGTTAGCC
+
CCCCCGGGGGGGGGGGGGGGGGGGGGGGGGGGGGGGGGGGGGGGGGGGGGGGGGGGGGGGGGGFGGGGGGGGGGGGGGGGGGGGGGGGGGGGGGGGGGGGGGGGGGGGGGGGGGGGGGGGGGGGGGGGGGGGGGGGGGGGGGGGGGGGGGGGGGGGGFFGGGGGGGGGGGGGGGGGFGFGGGGGGGGGGGGGGGGGGGGFFFFFFFFFFFFFFFFFFFFFFFFFFFFFFEFFFFFFFFFEFFFFFFFFEEF@:B<>BFFF>>>BFBFFFFBFFFFFFFF9>B10327BF??F1(4?FFFF:
@M04999:289:000000000-L3R54:1:1101:14079:12003 2:N:0:420
GACTACCGGGGTATCTAATCCTGTTTGCTCCCCACGCTTTCGCATCTCAGCGTCAGTATCTGTCCAGAAGGCCGCCTTCGCCACCGGTATTCCTCCACATCTCTACGCATTTCACCGCTACACGTGGAATTCTACCTTCCTCTACAATACTCTAGTTAACCAGTTTTAAGTGCAATTCCTAGGTTGAGCCCAGGGCTTTCACACCTAACTTAATTATCCGCCTACATGCCCTTTACGCCCAGTCATTCCGATTAACGCTCGCACCCTCCGTATTACCGCGGCTGCTGGCACGGAGTTAGCC
+
CCCCCGGGGGGGGGGGGGGGGGGGGGGGGGGGGGGGGGGGGGGGGGGGGGGGGGGGGGGGGGGGGGGGGGGGGGGGGGGGGGGGGGGGGGGGGGGGGGGGGGGGGGGGGGGGGGGGGGGGGGGGGGGGGGGGGGGGGGGGGGGGGGGGGGGGGGGGGGGGGGGGFGGGGGGGGGGGFGFGGG7EFGGGGGGGDGGGGGGGFFFFFFFFFFFFFFFFFFFFFFFFDEFFEFFFFFFFFF@EFFFFFFFFFFFFFFFF7;FFFBFB>?BFFFFFFFFFF?B>9>FFFFF7<:?F>9>:7<>A3
@M04999:289:000000000-L3R54:1:1101:26537:12015 2:N:0:420
GACTACAGGGGTATCTAATCCTGTTCTCTCCCCACGCTTTCGTCCATCAGCGTCAATCGGTATTGAGTAACCTGCCTTCGCAATCGGGGTTCTGTGTAATATCTACGCATTTCACCGCTACACTACACATTCCAGCTACTTCAATACTATTCAAGATTAACAGTATCAACGGCAGTTCTACAGTTAAGCTGCAGGTTGTCACCGCTGACTTATCAACCAGCCTACTGAACCTTCAAAACCACTAAACCCGGATAACGACCGCCTCACCCTCATTACCGCCGCTGCTGGTACGGAGTTGTCC
+
C-68CG<@<,788C@@66EEEE,CF<,6F,E,BEFB+6,9,BFG::<<FEG+BF,6,;D,6;6C,,6CF<A,,BFG9?F,,,7,BD@>FFGEF,59E,C@<:5,4,9:4?,9,9,C:FF=C,,,AF:=A8<A4==,4>EFGGF3,=A8E=DD,3=,@,44,EDDD+=3:1316+=6+6=9E9+73=,3@:DF???77+3211;*<9000*38E<BF2/*);<))<*.**(8(.(./**86>((8>5((((,,3?<3/(((((((-((,22((.6A26-3(-4291,5((.)(((((,))).
@M04999:289:000000000-L3R54:1:1101:16599:12023 2:N:0:420
CAGACTACACGGGTATCTAATCCTGTTTGCTCCCCACGCTTTCGCATCTCAGCGTCAGTATCTGTCCAGAAGGCCGCCTTCGCCACCGGTATTCCTCCACATCTCTACGCATTTCACCGCTACACGTGGAATTCTACCTTCCTCTACAATACTCTAGTTAACCAGTTTTAAGTGCAATTCCTAGGTTGAGCCCAGGGCTTTCACACCTAACTTAATTATCCGCCTACATGCCCTTTACGCCCAGTCATTCCGATTAACGCTCGCACCCTCCGTATTACCGCGGCTGCTGGCACGGAGTT
+
CCCCCGGGGGGGGGGGGGGGGGGGGGGGGGGGGGGGGGGGGGGGG@FGGGGGGGGGGGGGGGGGGGGGGGGGGGGGGGGGGGGGGGGGGGGGGGGGGGGGGGGGGGGGGGGGGGGGGGGGGGGGGGGGGGGGGGGGGGGGGGGGGGGGGGGGGGGGGGGGGGGGGGGFGGGGGGGGFGFGGGGGGGGGGGGGGGGGDGGFF>FFFFEFFFFFFFFFFFFFFFFFFFFECEB@BFFFFF?E@BD?@EFFFFFFFFDFCEFFFFF99>FFFFFFBFBF2ABFF9>BF;FFFBF:>6(3(42
@M04999:289:000000000-L3R54:1:1101:12102:12027 2:N:0:420
GACTACCGGGGTATCTAATCCTGTTTGCTCCCCACGCTTTCGCATCTCAGCGTCAGTATCTGTCCAGAAGGCCGCCTTCGCCACCGGTATTCCTCCACATCTCTACGCATTTCACCGCTACACGTGGAATTCTACCTTCCTCTACAATACTCCAGATAACCAGTTTTAAGTGCAATTCCCAGGTTGAGCCCGGGGCTTTCACACCTAACTTAATTATCCGCCTACATGCCCTTTACGCCCAGTCATTCCGATTAACGCTCGCACCCTCCGTATTACCGCGGCTGCTGGCACGGATTTAGCC
+
CCCCCGGGGGGGGGGGGGGGGGGGGGGGGGGGGGGGGGGGGGGGGGGGGGGGGGGGGGGGGGGGGGGGGGGGGGGGGGAFG,CFGGGGGGGGGGGGGGGGFGGGDFGGGGGGGGGGGGGGGGGGGGGFGGGFFGGGGGGGGGGGGGGGGGGGGGGGGGGGGGGGGGGGGGGGGGGGFGFGGGFGGDFCGGGGGEGGGGGFCFFFFFFFFFFFEFFFCFFFFFFFF@CC;@F@@F9CFFFFFF;EEFC?E;?<?BFA?9??B>129<43<(-(18<AA?>9>F>BB0)413>?1(-(56)..
@M04999:289:000000000-L3R54:1:1101:14409:12032 2:N:0:420
TTGACTACCGGGGTATCTAATCCTGTTTGCTCCCCACGCTTTCGCATCTCAGCGTCAGTATCTGTCCAGAAGGCCGCCTTCGCCACCGGTATTCCTCCACATCTCTACGCATTTCACCGCTACACGTGGAATTCTACCTTCCTCTACAATACTCCAGATAACCAGTTTTAAGTGCAATTCCCAGGTTGAGCCCGGGGCTTTCACACCTAACTTAATTATCCGCCTACATGCCCTTTACGCCCAGTCATTCCGATTAACGCTCGCACCCTCCGTATTACCGCGTCTGCTGGCACGGAGTT
+
CCCCCGGGGGGGGGGGGGGGGGGGGGGGGGGGGGGGGGGGGGGGGECFGGGGGGGGGGGGGGGGGGGGGGGGGGGGGGGGGGGGGGGGGGGGFGGGGGGGGGGGGGGGGGGGGGGGGGGGEGGGGGGGGGGGGGGGGGGGGGGGGGGGGGGGGGGGGGGGGGCGGGGGGGGGFGGGFGFFFGGGFGGGGGGGGGGGGGGGFFFFFFFFFFFFFFFFEFFCFF=@@F@;CE;EFF@EFE?EBBF6;<AEFFFE<D?FDF<FFFFFFF9?B?F9813:ADA?FF,,:?BB7,11<F(((,.
@M04999:289:000000000-L3R54:1:1101:21104:12039 2:N:0:420
ACTTGGACTACCCGGGTATCTAATCCTGTTTGCTCCCCACGCTTTCGCATCTCAGCGTCAGTATCTGTCCAGAAGGCCGCCTTCGCCACCGGTATTCCTCCACATCTCTACGCATTTCACCGCTACACGTGGAATTCTACCTTCCTCTACAATACTCTAGTTAACCAGTTTTAAGTGCAATTCCTAGGTTGAGCCCAGGGCTTTCACACCTAACTTAATTATCCGCCTACATGCCCTTTACGCCCAGTCATTCCGATTAACGCTCGCCCCCTCCGTATTACCGCGGCTGCTGGCACGGAGT
+
CCCCCGGGGGGGGGG:FFGGGGFGGGGGGGGGGGGGGGGGG@BFCFGGGCGGGGFGGGGGGFGFGGCFFGGGGGDGFGEEGGEGGGGGG@FGGGGGGGEFGGGGFFFGGGGGGGGGGGGGFGGGGGGGGFGGDCFGGGGFGGFGFFGGGGGFGGGGGGGGGGGGGGFFCA:EGGGFFFFG7FGGGG7D;EFFGGGGGGG*?AAABFFFBFFFEFFFEFF<9EFF29@F=B=EEF@>E=>BE@FFF?D;34?6C?;;24;96;;FF60(-,29480?:(4))6:>(39B>??>:B0<(7(--
@M04999:289:000000000-L3R54:1:1101:16257:12069 2:N:0:420
TGGGACTACTGGGGTATCTAATCCTGTTCGCTACCCATGCTTTCGAACCTCAGCGTCAGTTACAGACCAGAGAGCCGCCTTCGCCACTGGTGTTCTTCCATATATCTACGCATTCCACCGCTACACATGGAGTTCCACTCTCCTCTTCTGCACTCAAGAAAAACAGTTTCAGCTGCACTTCCCCGGTTAAGCCGAGGGCTTTCACAGCTGACTTGTTCTCCCGCCTGCGTTCGCTTTACGCCCAATAAATCCGGACAACGCTTGCCACCTACGTATTACCGCGGCTGCTGGCACGTAGTT
+
@CCCC<<@ECFE,@FFF,,CCCDEFDFF9@FG7FEFDGFGAGG<F96FC8<@FFFG:@BFGGFGGF<FEE<6@C,@++>FFF<,44BBB=FC?F<<AED<EDF<,,4<A4FECEFEAFGG@C4>FF:F<A,,EF,@@9A,EGGG?BDG8=EGGG86DA98=@,6D?=DGC==8==,DDBFDF8EE>EGE7C7F>C>DGCC*;;BB6BFE@:=AF8@>F69FF2298(8@@?@?101=;CD?1:D@3;EE3539(3,36669<<<64>???B:618<>ADB:>09;99???:?:)(4:<4<
@M04999:289:000000000-L3R54:1:1101:8212:12074 2:N:0:420
GACTACTAGGGTATCTAATCCTGTTCGCTCCCCACGCTTTCGTCCATCAGCGTCAATCGGTATTTAGTAACCTGCCTTCGCAATCGGGGTTCTGTGTAATATCTATGCATTTCACCGCTACACTACACATTCCAGCTACTTCAATACTATTCAAGATTAACAGTATCAACGGCAGTTCTACAGTTAAGCTGCAGGTTTTCACCGCTGACTTATCAACCCGCCTACGGACCCTTTAAACCCAATAAATCCGGATAACGCTCGCATCCTCCGTATTACCGCGGCTGCTGGCACGGAGTTAGCC
+
CCCCCGGGGGGGGGGGGGGGGGGGGGGGGGGGGGGGGGGGGGGGGGGGGGGGGGGGGGGGGGGGGGGGGGGGGGGGGGGGGGGGGGGGGGGGGGGGGGGGGGGGGGGGGGGGGGGGGGGGGGGGGGGGGGGGGGGGGGGGFGGGDGGGGGGGGFGGFGGGGGGGGGGGGGGGDGGGFGFGGGGGGGGGGGGGGGGGGGGGAFFFFFFFFFFFFFFFFAEFEFDFDFF@@BFFFFFFFFFDDFFFFFFFF>B02?FF@01;@>BBBFFFFFBB0:<9<BF9>09>F?FF?FFFF>9?FFAF7
@M04999:289:000000000-L3R54:1:1101:22136:12144 2:N:0:420
GACTACCCGGGTATCTAATCCTGTTTGCTCCCCACGCTTTCGCATCTCAGCGTCAGTATCTGTCCAGAAGGCCGCCTTCGCCACCGGTATTCCTCCACATCTCTACGCATTTCACCGCTACACGTGGAATTCTACCTTCCTCTACAATACTCTAGTTAACCAGTTTTAAGTGCAATTCCTAGGTTGAGCCCAGGGCTTTCACACCTAACTTAATTATCCGCCTACATGCCCTTTACGCCCAGTCATTCCGATTAACGCTCGCACCCTCCGTATTACCGCGGCTGCTGGCACGGAGTTAGCC
+
CCCCCGDFGGGGGGGGGGGGGGGGGGGGGGGGGGGGGGGGGGGGGGGGGGGGGGGGGGGGGGGGGGGGGGGGGGGGGGGGDFFGGGGGGGGGGGGGGGGGGGGGGGGGGGGGGGGGGGGGGGGGGGGGGGGGGGGGGGGGGGGGGGGGGGGGGFGGGGGGGGGGGGGGGGGGGGGGFGFGGGGGGGGGGGGGGGGDFGGFFFFFFFFFFFEFFFF6EFFAFAAFDFFFE3=EFFFFFDBFFDFEFFFFFFFF@FFFF@DFFFFF9:?BFFF?FFFB98>F39>FFF:?043:6-7?79<).
@M04999:289:000000000-L3R54:1:1101:26064:12156 2:N:0:420
GACTACACGGGTATCTAATCCTGTTCGCTCCCCACGCTTTCGTCCATCAGCGTCAATCGGTATTTAGTAACCTGCCTTCGCAATCGGGGTTCTGTGTAATATCTATGCATTTCACCGCTACACTACACATTCCAGCTACTTCAATACTATTCAAGATTAACAGTACCAACGGCAGTTCTACAGTTAAGCTGCAGGTTTTCACCGCTGACTTATCAACCCGCCTACGGACCCTTTAAACCCAATAAATCCGGATAACGCTCGCATCCTCCGTATTACCGCGGCTGCTGGCACGGAGTTAGCC
+
CCCCCGGGGGGGGGGGGGGGGGGGGGGGGGGGGGGGGGGGGGGGGGGGGGGGGGGGGGGGGGGGGGGGGGGGGGGGGGGGGG@FGGGGGGGGGGGGGGGGGGGGGGGGGGGGGGGGGGGGGGGGGGGGGGGGFGGGGGGGGGGGGGGGGGGGGGGGGGGGGGGGGGGGGGGGGGGEFGFGGGGGGGGGGGGGGGGCFFGEFFFFFDFFFFFFFFFF9FFFFFFDDFFF@BFFF8><CE;EFFF;EFECEBFDFFEFFFFFB09?FF>BFBF?F:<<A?>BBFF>:>F>?FFFF9>:7AFF:
@M04999:289:000000000-L3R54:1:1101:29472:12163 2:N:0:420
GACTACACGGGTATCTAATCCTGTTTGCTCCCCACGCTTTCGCATCTCAGCGTCAGTATCTGTCCAGAAGGCCGCCTTCGCCACCGGTATTCCTCCACATCTCTACGCATTTCACCGCTACACGTGGAATTCTACCTTCCTCTACAATACTCTAGTTAACCAGTTTTAAGTGCAATTCCTAGGTTGAGCCCAGGGCTTTCACACCTAACTTAATTATCCGCCTACATGCCCTTTACGCCCAGTCATTCCGATTAACGCTCGCACCCTCCGTATTACCGCGGCGGCTGTCACGGAGTTAGCC
+
A6C,@,FGGGGF:CFFFGGGFEFGGFEFFEGCFCGGGGGF9CFCFG<EFEGEGGEF,CFFFFFFGGGGFCDECCDGGGFFF@CFFFC@C@FCE,E=FGGEF?EFFGEGCFCFEGDF:FEGEGGGEEBFGAF4AFFBEDEEGGGGGGGGFGE8DFFEFGGF8ECAFCFAAFGGFEFGBGFCF?DEGGGGG?:FGDCG7C*DA@AFBFFFFFEEEFFCAF6>455>:@**>EB.:@4@DF>EFFFFFF)753(:6;CEF>FF@6>F6::6:>1323)6),(4-4(,4232)).3<,,4().-,
@M04999:289:000000000-L3R54:1:1101:29543:12180 2:N:0:420
AGGACTACAGGGGTATCTAATCCTGTTCGCTCCCCACGCTTTCGTCCATCAGCGTCAATCGGTATTTAGTAACCTGCCTTCGCAATCGGGGTTCTGTGTAATATCTATGCATTTCACCGCTACACTACACATTCCAGCTACTTCAATACTATTCAAGATTAACAGTATCAACGGCAGTTCTACAGTTAAGCTGCAGGTTTTCACCGCTGACTTATCAACCCGCCTACGGACCCTTTAAACCCAATAAATCCGGATAACGCTCGCATCCTCCGTATTACCGCGGCTGCTGGCACGGAGTT
+
CCCCCGG?FGGGGGGGGGGGGGGGGGGGDFEGFGGGGDGDGGGGGGGGGGGGGGGGGGGGGGEGGGGF<FFGGGGGGGGGGGGGFFEFEGGGDGGGGGGGGGGGGGGGFFGGGGGGGGGGGGGGGGGFGGGGGGFGFGFGGDFGCDGGGCFGFFFDDFCFGGGGCEDFFEGGE6DGFGFGGGGGFDFGCFGFEFFGGG6DCFFFFBE5>ACFFFFFEFFF4=AAFFFF@?@>DBBEFFEFFFFFFEFFFFEF@0;;EE12789>049:<B:9BFFB2461999;>9<:??F72:999<F
@M04999:289:000000000-L3R54:1:1101:9909:12194 2:N:0:420
CCGACTACAAGGGTATCTAATCCTGTTTGCTACCCACGCTTTCGAGCATGAACGTCAGTGTTATCCCAGGAGGCTGCCTTCGCCATCGGTATTCCTCCACATCTCTACGCATTTCACTGCTACACGTGGAATTCTACCTCCCTCTGACACACTCTAGTTAGACAGTTTCAAATGCACGTCCCAAGTTGAGCTCGGGGATTTCACATCTGACTTATCTAACCGTCTGCGCTCGCTTTACGCCCAGTAATTCCGATTAACTCTCGCACCCTACGTATTACCGCGGCTGCTGGCACGTAGTT
+
CCCCCGGGGGGGGGGGGGGGGGGGGGGGGGGGGGGGGGGGGGGGGGGGGGGGGGGGGGGGGGGGGGGGGGGGGGGGGGGGGGGGGGGGGGGGGFGGGGGGGGGGGGGGGGGGGGGGGGGGGGGGGGGGGGGGGGGFGGGGGGGGGGGGGGGGGGGGGGGGGGGGGGGGGGGGGGGGFGFGGGGGGGGGGDGGGEGGGGGGFFFFFFFFFEFFFFFFCF6AF>DADFF=>AA@@FDF=E>BFFD@FF??CEFF;DF?C6)47@?@BFFFBB<??FF?ADA?>9>BB>FF>:<03612(36
@M04999:289:000000000-L3R54:1:1101:28501:12222 2:N:0:420
GACTACCCGGGTATCTAATCCTGTTCGCTACCCATGCTTTCGAACCTCAGCGTCAGTTACAGACCAGAGAGCCGCCTTCGCCACTGGTGTTCTTCCATATATCTACGCATTCCACCGCTACACATGGAGTTCCACTCTCCTCTTCTGCACTCAAGAAAAACAGTTTCAGCTGCACTTCCCCGGTTAAGCCGAGGGCTTTCACAGCTGACTTGTTCTCCCGCCTGCGTTCGCTTTACGCCCACTAAATCCGGACAACGCTTGCCACCTACGTATTACCGCGGCTGCTGGCACGTAGTTAGCC
+
<CCCCGGGGGGGGGGGGGGGGGGGGGGGGGGGGGGGGGGGGGCEFGGGGGGGGGGGGGGGGGGGGGGFGGGGGGGGGGGGGGGGGGGGGGGGGGGGGGGGGFGGGGGGGGGGGGFGGGGGGGGGGFFCGFGGGGFFGGGGGGGGGGGGGGGGGGGGGGGGGGGGGGGGGGGGGGGGFGFGGGDEEGGFACEDGGGGGGGGFFFFFFFF@E?=EFFFFFFFFFFFF>FFFFFFFF<EDDFFD(,4=39E:1>?B>::>BBFFFBBDFFF??724><546>9;09;68?>:FF?6:0:>2<24
@M04999:289:000000000-L3R54:1:1101:22144:12224 2:N:0:420
AGACTACTCGGGTATCTAATCCTGTTCGCTACCCATGCTTTCGAACCTCAGCGTCAGTTACAGACCAGAGAGCCGCCTTCGCCACTGGTGTTCTTCCATATATCTACGCATTCCACCGCTACACATGGAGTTCCACTCTCCTCTTCTGCACTCAAGAAAAACAGTTTCAGCTGCACTTCCCCGGTTAAGCCGAGGGCTTTCACAGCTGACTTGCTCTCCCGCCTGCGTTCGCTTTACGCCCAATAAATCCGGACAACGCTTGCCACCTACGTATTACCGCGGCTGCTGGCACGTAGTTAGC
+
CCCCCGGGGGGGGGGGGGGGGGGGGGGGGGGGGGGGGGGGGGGGGGGGGGGGGGGGGGGGGGGGGGGGGGGGGGGGGGGGGGGGGGGGGGGGGGGGGGGGGGGGGGGGGGGGGGGGGGGGGGGGGGGGGGGGGGGGGGGGGGGGGGGGGGGGGGGGGGGGGGGGGGGGGGGGGGGGFGFGGGGGGGGGGGGGGGGGGGGGFFFFFFFFFFEEFFFFFFFFEFFFDD@DFFFBFF<7<67EFF@DF3CFEF99FFFF?9>:???BB)21?B?F<A?A><6>(7929?:4>?1?:8<0:AAF9
@M04999:289:000000000-L3R54:1:1101:27714:12231 2:N:0:420
TCTTGACTACACGGGTATCTAATCCTGTTCGCTCCCCACGCTTTCGTCCATCAGCGTCAATCGGTATTTAGTAACCTGCCTTCGCAATCGGGGTTCTGTGTAATATCTATGCATTTCACCGCTACACTACACATTCCAGCTACTTCAATACTATTCAAGATTAACAGTATCAACGGCAGTTCTACAGTTAGGCTGCAGGTTTTCACCGCTGACTTATCAACCCGCCTACGGACCCTTTAAACCCAATAAATCCGGATAACGCTCGCATCCTCCGTATTACCGCGGCGGCTGGCACCGAGTT
+
CCCCCGGGGEGGDDG:CEGDGGGGGGGGGGGGGGDGGGGGGGCGGGGGGGDGGGGGEGGGGGGGCFFCGGGGGGGGGGGF<FFGGEEGGGGGGFGFFGGGGGGFFCFGGFGGFGFGFGGCEGGGGFEGGFGGGGGGGFGGGGGGCFGGCGGGGGFGGDAFG8EACDA=EFGFGGCCAD5DFDGCGC,3;EAEG?CDCGGFAC>FFFA*>BFFFFAF4AFFFFFFB=2(3>@@22(,1);8><3<;;D@FF?3@19;0(/=2;<:6>FFF?<<BB:0(,6:9(,49((,76;:6?2(-49--
@M04999:289:000000000-L3R54:1:1101:28999:12233 2:N:0:420
AGACTACCCGGGTATCTAATCCTGTTCGCTCCCCACGCTTTCGTCCATCAGCGTCAATCGGTATTTAGTAACCTGCCTTCGCAATCGGGGTTCTGTGTAATATCTATGCATTTCACCGCTACACTACACATTCCAGCTACTTCAATACTATTCAAGATTAACAGTATCAACGGCAGTTCTACAGTTAAGCTGCAGGTTTTCACCGCTGACTTATCAACCCGCCTACGGACCCTTTAAACCCAATAAATCCGGATAACGCTCGCATCCTCCGTATTACCGCGGCTGCTGGCACGGAGTTAGC
+
CCCCCGGCDCFGGGGGGGGGGGGFGGGEGGGGFGGGGGEFGGGGGGGGGGGGGFGGFGGGDFC@EFFGGGGGGGGGGGGGGGGG7BFGDGGGGGGFGGGGGGGFGGFGGGGGGGFGGGGGGGGGFGGGGEGGGFFGGGGGFGGGCFFGGFGGGGFGAFGDFGCFGGGGFFGGGGGGFGFGGGGGGGGGGGDCGGGCF?FGFFCFEFEFFDFEEF8:AFFFFFFF=BDD@FFFFF;9C4EF@@?@FEEEF@B;0;DFF?;:?F>>?B:877>B?:B>BFBB4;B>FBBFFFB?FB>6B?>D<
@M04999:289:000000000-L3R54:1:1101:2914:12235 2:N:0:420
GGACTACTGGGGTATCTAATCCTGTTTGCTCCCCACGCTTTCGCATCTCAGCGTCAGTATCTGTCCAGAAGGCCGCCTTCGCCACCGGTATTCCTCCACATCTCTACGCATTTCACCGCTACACGTGGAATTCTACCTTCCTCTACAATACTCCAGATAACCAGTTTTAAGTGCAATTCCCAGGTTGAGCCCGGGGCTTTCACACCTAACTTAATTATCCGCCTACATGCCCTTTACGCCCAGTCATTCCGATTAACGCTCGCACCCTCCGTATTACCGCGGCTGCTGTCACGGAGTTAGC
+
CCCCCGGGGGFG@B@EFGFGGFGGFFGGCGFGDCFGEFGEGGECG7FFGFGGGGGGGFGGGGFFFFGGGGGGGGGGGGEGG@CFFGGDFEGGDAFGGFGGFGFGGGF7FGGCF<B@FEGCFGGGGEFEGGGGGGFFGCFGFGG8FDFGGGGGGGGGFFGDGGDFE8=:EDE=EAD8@GFGGGCEFF6D?FGGGC>CDGGGBA>+?BAFEF=EEAAFEA16)6>=@FEC5;=@B1;EC<7EF;1(74?EFEFF;(/79(63(37;>9B6:?2??(446903(2909:)3).-<B((((,-))
@M04999:289:000000000-L3R54:1:1101:12502:12259 2:N:0:420
TGGACTACCCGGGTATCTAATCCTGTTCGCTCCCCACGCTTTCGTCCATCAGCGTCAATCGGTATTTAGTAACCTGCCTTCGCAATCGGGGTTCTGTGTAATATCTATGCATTTCACCGCTACACTACACATTCCAGCTACTTCAATACTATTCAAGATTAACAGTATCAACGGCAGTTCTACAGTTAAGCTGCAGGTTTTCACCGCTGACTTATCAACCCGCCTACGGACCCTTTAAACCCAATAAATCCGGATAACGCTCGCATCCTCCGTATTACCGCGGCTGCTGGCACGGAGTT
+
CCCCCGGFGGGGGGGGGGGGGGGGGGGGGGGGGGGGGGGGGGGGGGGGGGGGGGGGGGGGGGGGGGGGGGGGGGGGGGGGGGGGGGGGGGGGGGGGGGGGGGGGGGGGGGGGGGGGGGGGGGGGGGGGGGGGGGGGGGGGGGGGGGGGGGGGGGGGGGGGGGGGGGGFGGGGGGGGFGFGGGGGGGGGGGGGGGGGGGGGFFFFFFFFFFFEFFFFFFFFFFFFFFFFFFFFFFFFFFFFFFFFFFFFFFFFFFFFAEFFFFFFFBFFFFFFFF:FFFBB14>B>>1:?F:7>F>99??
@M04999:289:000000000-L3R54:1:1101:22167:12282 2:N:0:420
ATTCGACTACTAGGGTATCTAATCCTGTTCACTCCCCACGCTTTCGTCCATCAGCGTCAATCGGTATTTAGTAACCTGCCTTCGCAATCGGGGTTCTGTGTAATATCTATGCATTTCACCGCTACACTACACATTCCAGCTACTTCAATACTATTCAAGATTAACAGTATCAACGGCAGTTCTACAGTTAAGCTGCAGGTTTTCACCGCTGACTTATCAACCCGCCTACGGACCCTTTAAACCCAATAAATCCGGATAACGCTCGCATCCTCCGTATTACCGCGGCTGCTGGCACGGAGTT
+
CCCCCGGGGGGGGGGGGGGGGGGGGGGGGGGGGGGGGGGGGGGGGGGGGGGGGGGGGGGGGGGGGGGGGGGGGGGGGGGGGGGGGGGGGGGGGGGGGGGGGGGGGGGGGGGGGGGGGGGGGGGGGGGGGGGGGGGGGGGGGGGGGGFFFGGGGGGGGGGGGGGGGGGGGGFGGGGGFGFGGGGGGGGGGGGGGGGGGGGGFFFFFFFFFFFFFFFFFFFFFFFFFFFFFFFFFFFFBBFFEFF?@FFEFEEFFFFFFFFFF@?DF>FBFFFBFFFFFFFF<B09B>F>BFD?0:<:1;>F8
@M04999:289:000000000-L3R54:1:1101:13487:12286 2:N:0:420
TATCGACTACCAGGGTATCTAATCCTGTTCGCTCCCCACGCTTTCGTCCATCAGCGTCAATCGGTATTTAGTAACCTGCCTTCGCAATCGGGGTTCTGTGTAATATCTATGCATTTCACCGCTACACTACACATTCCAGCTACTTCAATACTATTCAAGATTAACAGTATCAACGGCAGTTCTACAGTTAAGCTGCAGGTTTTCACCGCTGACTTATCAACCCGCCTACGGACCCTTTAAACCCAATAAATCCGGATAACGCTCGCATCCTCCGTATTACCGCGGCTTCTGGCACGGAGTT
+
CCCCCGGGGGGGGGGGGGGGGGGGGGGGGGGGGGGGGGGGGGGGGGGGGGGGGGGGGGGGGGGGGGEGGGGGGGGGGGGGGGGGGGGEGGGGGGGGGGGGGGGGGGGGGGGGGGGGGGGGGGGGGGGGGGGGGGGGGGFFGGGGGGGGGGGGGGFGGGGGGFFGFGGGGGGGGGGGFGFGGGGGGFFGG:EFGGGGGGGFAFFFFFFEFFFFFFFFEFFFFFFFFBFFFFDDF@@DFFFFEFDF?@FEFEEEFBB@;?EF;(4?>99627?2:;?61:2:A6;6662(.65<D08:9-7:7
@M04999:289:000000000-L3R54:1:1101:2207:12293 2:N:0:420
TAAAGGACTACAGGGGTATCTAATCCTGTTCGCTCCCCACGCTTTCGTCCATCAGCGTCAATCGGTATTTAGTAACCTGCCTTCGCAATCGGGGTTCTGTGTAATATCTATGCATTTCACCGCTACACTACACATTCCAGCTACTTCAATACTATTCAAGATTAACAGTATCAACGGCAGTTCTACAGTTAAGCTGCAGGTTTTCACCGCTGACTTATCAACCCGCCTACGGACCCTTTAAACCCAATAAATCCGGATAACGCTCGCATCCTCCGTATTACCGCGGCTGCTGGCACGGAGT
+
CCCCCGGGGGGGGGGGGGGGGGGGGGGGGGGGGGGGGGGGGGGGGGGGGGGGGGGGGGGGGGGGGGGGGGGGGGGGGGGGGGGG?FGCGGGGGGGGGGGGGGGGGGGGGGGGGGGGGGGGGGGGGGGGGGGGGGGGGGGGGGGGGFGGGGGGGGGFGGGGGGGGGGGGGGGGGGGDDCBGGFGGGGGGGGGGGGGGGGGGFFFFFFFFDFF>BFBFEFFEFBB>AF=@=BFFFFFFFFFFEFFFFFF8EFCFFE@BFFDAED>FF6>BFFFBBBF???BDAA0>F9>>B0:>?<BFF619-
@M04999:289:000000000-L3R54:1:1101:27731:12316 2:N:0:420
GGGTAGACTACACGGGTATCTAATCCTGTTCGCTCCCCACGCTTTCGTCCATCAGCGTCAATCGGTATTTAGTAACCTGCCTTCGCAATCGGGGTTCTGCGTAATATCTATGCATTTCACCGCTACACTACACATTCCAGCTACTTCAATACTATTCAAGATTAACAGTATCAACGGCAGTTCTACAGTTAAGCTGCAGGTCTTCACCGCTGACTTATCAACCCGCCTACGGACCCTTTAAACCCAATAAATCCGGATAACGCTCGCATCCTCCGTATTACCGCGGCTGCTGGCACGGAGT
+
CCCCCGGGGGGGFGDEGGGFFGFG<EFGGFGGGGGGGGGGGGGEGFGGGGGGGGGGECGGEGGGGF<FCFFGFFGGFFFFGGGGGGGEGGGGGGGDFGG9CFGC7FFGFFFFGGDGGFDFGGGFFGGGGEGFGGEGGFFGGGGGGGGGGGDFGGGFGGFGFFFFFGGGFGGGGGGG>DFGGFCF;DCFEGGGGFGD>>DF9AFFFFCF=BBFFFF6CCAEFF:A9@BFFFF?F>FFF3;FFFF;62?8EA;5C@B>DFFABF>?FBFF:>:?F?63<B0)-62>>19>9(,4(8??:913-
@M04999:289:000000000-L3R54:1:1101:22943:12318 2:N:0:420
GACTACAGGGGTATCTAATCCTGTTTGCTCCCCACGCTTTCGCATCTCAGCGTCAGTATCTGTCCAGAAGGCCGCCTTCGCCACCGGTATTCCTCCACATCTCTACGCATTTCACCGCTACACGTGGAATTCTACCTTCCTCTACAATACTCCAGATAACCAGTTTTAAGTGCAATTCCCAGGTTGAGCCCGGGGCTTTCACACCTAACTTAATTATCCGCCTACATGCCCTTTACGCCCAGTCATTCCGATTACCGCTCGCACCCTCCGTATTACCGCGCCTTCTGGCACGGATTTAGCC
+
CCCCCGGGGGGGGGFGGGGFGGGGGGEGGGFFEFGGGGGGGGDEGGGGGGGDFCEGGGGGGGGGGGGGFGFGGGGGGGGGGGGGGGGGGGGGGGGGGGGEFGGGGGGDGGEGGGGFGGGCGFGGGGG@FGGGGGGCFGFGGGGGGFGGGGGFGGGGGGGGGGGED@EF?FFGGGGGFGFFF?F6EEFGFG6CEEEGGGGGFFFFEFFFFF<B6B6ACFF(?@D@>@CCB=@=@8CEFFFFFF;<EFEFFF??2<37(6>>FFF>064433(370)4)-(1(-2(.4:-423:>9(-,.-52
@M04999:289:000000000-L3R54:1:1101:20706:12348 2:N:0:420
ATGTTGACTACAGGGGTATCTAATCCCGTTCGCTCCCCATGCTTTCGCACTCCAGCGTCGGTAGGGACCCAGAGAGCTGCCTTCGCTTTTGGCGTTCCTTCGTAGATCTTCGGATTTCACCCCTACACACGAAATTCCACTCTCCTCTGTCTCACTCAAGTGAATTGGTTTCGAGAGCATTCCACCAGTTTTTGGCGACTTTCACTTTCAACCCGATTCACCGCCTACGTGCCCTTTACGCCTAGTCATTCCGAAGAACACTTGCCCCCCCCGTCTTACCGCGGCTGCTGGCACGGAGTT
+
CCCCCGGGGGGGGGGGGGGGGGGGGGGGGGGGGGGGGGGGGGGGGGGGGGGGGGGGGGGGGGGGGGGGGGGGGGGGGGGGGGGGGGGGGGGGGGGGGGGGGGGGGGGGGGGGGGGGGGGGGGGGGGGGGGGGGGGGGGGGGGGGGGFGGGGGGGGGGGGGGGFGGGGGGGGGGGGGFGFGGGGGGGGGGGGGGGGGGGGGFFFFFFFFFFCEDEFFFFFFFEFFFFFFFFFFF@EFFFEFF6@DDCCC2AB43<F>:7?FFFFBFB??BFF>>BFFFFF:39>090,())5?FF?>9>?0
@M04999:289:000000000-L3R54:1:1101:1968:12402 2:N:0:420
TTGACTACCCGGGTATCTAATCCTGTTCGCTCCCCACGCTTTCGTCCATCAGCGTCAATCGGTATTTAGTAACCTGCCTTCGCAATCGGGGTTCTGTGTAATATCTATGCATTTCACCGCTACACTACACATTCCAGCTACTTCAATACTATTCAAGATTAACAGTATCAACGGCAGTTCTACAGTTAAGCTGCAGGTTTTCACCGCTGACTTATTAACCCGCCTACGGACCCTTTAACCCCAATAAATCCGGATAACGCTCGCATCCTCCGTATTACCGCGGCTGCTGGCACTGAGTT
+
CCCCCGG<FFGGGGEAFFGGGGGGGGGGGGGGGGGGGDGGGGGGFGGGGGGGGGGGGGGGGGGGFFGGGGGGGGGGGGGGGGGEGGGGGDCCCFGGGGFCFFGCFFGGGGGGGGGFGGGGGGGGGGGGGGGGFGGGGGGGGGGGGGFGGGGGFFGFFFGGFGFEFFFGGGEGG8CGFDFGGGGGCGGGFFDFGDF??77C>F;9;BFFFBB;4+=BE@B=954@DDFDFFFB(58;CC)*4/:?;;A<??37>F??4<70:B>;9304777>24:4<AA:B>019>6,5(345(.53<A
@M04999:289:000000000-L3R54:1:1101:10798:12402 2:N:0:420
GTTAAGACTACCAGGGTATCTAATCCTGTTCGCTCCCCACGCTTTCGTCCATCAGCGTCAATCGGTATTTAGTAACCTGCCTTCGCAATCGGGGTTCTGTGTAATATCTATGCATTTCACCGCTACACTACACATTCCAGCTACTTCAATACTATTCAAGATTAACAGTATCAACGGCAGTTCTACAGTTAAGCTGCAGGTTTTCACCGCTGACTTATCAACCCGCCTACGGACCCTTTAAACCCAATAAATCCGGATAACGCTCGCATCCTCCGTATTACCGCGGCTGCTGGCACGGAGT
+
CCCCCGGGGFG8FGGGGGGGGFGGFGGGGGGEGGGEGGGEGGGGGGGGGGGGGGGGGFGGEFGGG@D@<FFFGGGGGGGGGGGGGGEC@FCEGGEFFGFEDEGGFFGGGGGFGGGGGGGGGGGGFFFGG<FGGGFGGGGGGGFGEDGGGGG?FFFFGGGGGG==FCCDFGCGFGGGBGFDGCFGGG==EEDFGGGGGGGGFFFFFFF5@=BA=FFFFB>ACFF2>4>>@BF>=25233)8?43,:7?1;)957;(4;;@EFDF;096949:?A?6(2:(6948;B2>9;?DF?(3<4>1(-
@M04999:289:000000000-L3R54:1:1101:21846:12404 2:N:0:420
TGACTACCCGGGTATCTAATCCTGTTTGCTCCCCACGCTTTCGCATCTCAGCGTCAGTATCTGTCCAGAAGGCCGCCTTCGCCACCGGTATTCCTCCACATCTCTACGCATTTCACCGCTACACGTGGAATTCTACCTTCCTCTACAATACTCTAGTTAACCAGTTTTAAGTGCAATTCCTAGGTTGAGCCCAGGGCTTTCACACCTAACTTAATTATCCGCCTACATGCCCTTTACGCCCAGTCATTCCGATTAACGCTCGCACCCTCCGTATTACCGCGGCTGCTGGCACGGAGTTAGC
+
CCCCCGGGGGGGGGGGGGGGGGGGGGGGGGGGGGGGGGGGGGGGGGGGGGGGGGGGGGGGGGGGGGGGGGGGGGGGGGGGGGGGGGGGGGGGGGGGGGGGGGGGGGGGGGGGGGGGGGGGGGGGGGGGGGGGGGGGGGGGGGGGGGGGGGGGGGGGGGGGGGGGGGGGGFGGGGD=DGFGGGG6EFFGGGGGGGGGGGGGFFFFFFFFFFFFFFFFFFFABFDFFFFEFF=BEBEEC@F4@D?F<@?3CEFDF??CCD(6?>;09BB1:<B:2?:AAAFFB024164:7?:<B17>:8)).
@M04999:289:000000000-L3R54:1:1101:3628:12416 2:N:0:420
TTGACTACAAGGGTATCTAATCCTGTTTGCTACCCACGCTTTCGAGCATGAACGTCAGTGTTATCCCAGGAGGCTGCCTTCGCCATCGGTATTCCTCCACATCTCTACGCATTTCACTGCTACACGTGGAATTCTACCTCCCTCTGACACACTCTAGTTAGACAGTTTCAAATGCACGTCCCAAGTTGAGCTCGGGGATTTCACATCTGACTTATCTAACCGTCTGCGCTCGCTTTACGCCCAGTAATTCCGATTAACGCTCGCACCCTACGTATTACCGCGGCTGCTGGCACGTAGTT
+
CCCCCGGGGGGGGGGGGGGGGGGGGGGGGGGGGGGGGGGGGGGGGGGGGGGGGGGGGGGGGGGGGGGGGGGGGGGGGGGGGGGGGGGGGGGGGGGGGGGGGGGGGGGGGGGGGGGGGGGGGGGGGGGGGGGGGGGFGGGGGGGGGGGGGGGGGGGGGGGGGGGGGGGGGGGGGGFGFGFGGGGGGGGGGGGGGGGDGGGGFFFFFFFFECFFFFFA@FFFFFFFFFFFF=ABFFFFEEFEFBD@FFFFFFFFDF@FFFFFF@FF@F>48:?FB<ABAFB?939>FF?FF:BFFBB?345
@M04999:289:000000000-L3R54:1:1101:24934:12423 2:N:0:420
TCCCTGACTACTTGGGTATCTAATCCTGTTTGCACCCCCCGCTTTCGCATTCCAGCGTCAGTATCTGCCCAGCAGGCCGCCTTCGCCACCGGTCTTCCCCCACATCTCTACGCATATCACCGCTACACGTGGCATCCTACCTTCCTCTACAATCCTCCCGATAACCAGTTTTAAGTGCAATTCCCAGGTTGAGCCCGGGGCTTTCACACCTAACTTAATTATCCGCCTTAATCCCCTTTACCCCCACTCATCCCGATTCAAGCTCGCCCCCTCCGTATTGCCGCGCCTGCTGGCACGCGTT
+
C<C,8,666,C6,;CF@CFGGE9;FF@,;C,;C,6,BF+@B+8F<@,C:@,,,;,C:88,6F@,CDG,,96,,66,@=7CF7F,D?,B=A+47+@<FG,F:+CF8F95A5,A4+6+5C,@:@7++@,6+,6++>3,@>@983,,@DDE,EFG8=E,E,++@>++3+,1,272,,=@+?1:77=,3,:4:,,=,8AFC45))286?:7A3?D(4);@3:+)+/9?(6(,())/).48((4*))(-(((.41<)4:4818)))))),,44(4((3-4(4(().40,1(-180,.8::2:0(-(
@M04999:289:000000000-L3R54:1:1101:15553:12427 2:N:0:420
CAGACTACCAGGGTATCTAATCCTGTTTGCTCCCCACGCTTTCGCATCTCAGCGTCAGTATCTGTCCAGAAGGCCGCCTTCGCCACCGGTATTCCTCCACATCTCTACGCATTTCACCGCTACACGTGGAATTCTACCTTCCTCTACAATACTCCAGATAACCAGTTTTAAGTGCAATTCCCAGGTTGAGCCCGGGGCTTTCACACCTAACTTAATTATCCGCCTACATGCCCTTTACGCCCAGTCATTCCGATTAACGCTCGCACCCTCCGTACTACCGCGGCTGCTGTCACGGAGTT
+
-@BCCGGGGGGGGGGFFGGFFGGGGGGGGGGGGGGGGGGGGGGGGG7@,CEFGGGGGGGGGGGGDGGGGGGGGGGGGGGGGFGGGGGGDCCFGGGGGGGGFFG,EFEGFGGGGFCEGGEGGCGGGGGGGG9F8DFFGGGGFGGGGGGGGGFFEFGGGGGGGGGGGGGGGGGGGGGEFFFGDGGGGGGGGGFFGE?9DGGGFFFFFFBFFFBEEFFFFF6?F=9@@2>@47B@BFBEEFDFF9<@@8E?6C<;1;((93(11(7;069B:BFBFF<?><?09>1;BBB?:-44<?<B>?<
@M04999:289:000000000-L3R54:1:1101:11259:12430 2:N:0:420
GACTACAAGGGTATCTAATCCTGTTTGCTCCCCACGCTTTCGCATCTCAGCGTCAGTATCTGTCCAGAAGGCCGCCTTCGCCACCGGTATTCCTCCACATCTCTACGCATTTCACCGCTACACGTGGAATTCTACCTTCCTCTACAATACTCCAGATAACCAGTTTTAAGTGCAATTCCCAGGTTGAGCCCGGGGCTTTCACACCTAACTTAATTATCCGCCTACATGCCCTTTACGCCCAGTCATTCCGATTAACGCTCGCACCCTCCGTATTACCGCGGCTGCTGGCACGAAGTTAGCC
+
CCCCCGGGGGGGGGGGGGGGGGGGGGGGGGGGGGGGGGGGGGGGGGGGGGGGGGGGGGGGGGGGGGGGGGGGGGGGGGGGGGGGGGGGGGGGGGGGGGGGGFGGGGGGGGGGGGGGGGGGGGGGGFGGGFCFGGGGGGGGGGGGGGGGGGGGGGGGGGGGGGGGGGGGGGFGGGGGFGFGGFFGGGGGGGGGGGGGGGGGFFFFFFFFFF<=AFFFFFADF>@FBECEFE=EBEFEFFFE@6EEECEF<38@FD9CDF<DFBBBFF?FBF?6:?2AABB(4;>BFBF2(28B(-(4:9AA4
@M04999:289:000000000-L3R54:1:1101:5775:12435 2:N:0:420
TTATGACTACTCGGGTATCTAATCCTGTTTGCTCCCCACGCTTTCGCATCTCAGCGTCAGTATCTGTCCAGAAGGCCGCCTTCGCCACCGGTATTCCTCCACATCTCTACGCATTTCACCGCTACACGTGGAATTCTACCTTCCTCTACAATACTCCAGATAACCAGTTTTAAGTGCAAGTCCCAGGTTGAGCCCGGGGCTTTCACACCTAACTTAATTATCCGCCTACATGCCCTTTACGCCCAGTCATTCCGATTAACGCTCGCACCCTCCGTATTACCGCGGCTGCTGGCACGTAGTT
+
CCCCCGGGGGGGGGGGGGGGGGGGGGGGGGGGGGGGGGGGGGGGGGGGGGGGGGGGGGGGGGGGGGGGGGGGGGGGGGGGGGGGGGGGGGGGGGGGGGGGGGGGGGGGGGGGGGGGGGGGGGGGEFGGGGGGGGGGGGGGGGGGGGGGGGGGGGGGGGFGGFGGGGGGGGGGFGGGFFDFGGGGGG6FGGGGGGGGGDGDFFFFFFFFFFFFFFFFFFFCFFCFFFFFFECEE;DFFFFFFFBBFFEEFFCEEF?FFFCC09BFF>BB;?B??043<:BBAB19F9>FFFF3:?>B,(4?:
@M04999:289:000000000-L3R54:1:1101:9692:12441 2:N:0:420
CACGACTACCAGGGTATCTAATCCTGTTCGCTACCCATGCTTTCGAACCTCAGCGTCAGTTACAGACCAGAGAGCCGCCTTCGCCACTGGTGTTCTTCCATATATCTACGCATTCCACCGCTACACATGGAGTTCCACTCTCCTCTTCTGCACTCAAGAAAAACAGTTTCAGCTGCACTTCCCCGGTTAAGCCGAGGGCTTTCACAGCTGACTTGTTCTCCCGCCTGCGTTCGCTTTACGCCCAATAAATCCGGACAACGCTTGCCACCTACGTATTACCGCGGCTGCTGGCACGTAGTTT
+
CCCCCGGGGGGGGGGGGGGGGGGGGGGGGGGGGGGGGGGGGGGGGDGGGGGGGGGGGGGGGGGGGGGGGGGGGGGGGGGGGGGGGGGGGGGGGGGGGGGGGGGFGGGGGGGGGGGGGGGGGGGGGGGGGGGGGGGGGGGGGGGGGGGGGGGGGGGGGGGGGGGGGGGGGGGGGGGGFGFGGGGGGGGGGGGGGGGGDGGGFFFFFFFFFFFFFFFFFFFFFFFF@FFFFFFFFF@FFFFFF>BFD;8<CEFFF9?>BFBFBF?0:?B>?FFFFB?FBFAA<0>BFBBFBF:FFFBFF?F6)
@M04999:289:000000000-L3R54:1:1101:5849:12454 2:N:0:420
AAGACTATTGGGGTATCTAATCCTGTTCGCTCCCCACGCTTTCTTCCATCGGCGTCAATCGGTACTTAGTAACCTGCCTTCGCAATCGGGGTTCTGTGTAATATCTATGCTTTTCACCGCTACACTACACATTCCAGCTACTCCAATACTATCCAAGATTAACAGTATCAACGCCGTTTCTACAGTTAAGCTGCAGGTTTTCACCGCTGCCTTATGAACCTGCCTACGGACCCTTTAAACCCAATAAATCCGGATAACGCTTGCACCCTCCGTATTACCGCGCCTGCTGGCAGGGGTTAGC
+
--,,66;,;CFG7+,,,<;6,;C-,;<,B+,;@C,,++@@FF9,,<F,<;B,+++6,6CC7:6,6C<E@@CFF9F,F<=,?,,B+,5BFFC:>,?F@AF,5:,5,,,9AF,=?FAFFFE+@EC9F?DGCF,?;=,7,444@88,26B,6@3:,==,6,,6,=9=>F,,3778C+=+*3;?+?+=,E:E,7<,4:@C*39B?6;99*:3))-7AAA+*+97)(0-7:>2(822((6.4C)A=(1,36)9)9(3(((/))(.((((3)4,-4?((.4(6<6,-((((((.5.4(,((((((()
@M04999:289:000000000-L3R54:1:1101:21753:12456 2:N:0:420
ATTCGGACTACCAGGGTATCTAATCCTGTTCGCTCCCCACGCTTTCGTCCATCAGCGTCAATCGGTATTTAGTAACCTGCCTTCGCAATCGGGGTTCTGTGTAATATCTATGCATTTCACCGCTACACTACACATTCCAGCTACTTCAATACTATTCAAGATTAACAGTATCAACGGCAGTTCTACAGTTAAGCTGCAGGTTTTCACCGCTGACTTATCAACCCGCCTACGGACCCTTTAAACCCAATAAATCCGGATAACGCTCGCATCCTCCGTATTACCGCGGCTGCTGGCACGGAGT
+
CCCCCGGGGGFFGGGGGGGGGGFGGGGGGGGGGGGGGGGGGGGGGGGGGGGGGGGGGGGGGGGGGGGGGGGGGGGGGGGGFGGGGGGGGGGGGGGGGGGGGGGGGGGGGGGGGGGGGGGGGGGEGGGGGGGGGGGGGGGGGGGGGGGGGGGGGGGGGGGGGGGGGGGGGGGGGGGGEGFGGGGFGGGGGGGGGGFG?FGGFFFFFFFFFFFFFFFFFFFFFFFFBBFFFFF=FFFFFDFFEEFFFFFFFFFFEFF@DFDAE?BF:>0>B9?D>BF<BB3<A46>>FB>F???0:?BBF9>4
@M04999:289:000000000-L3R54:1:1101:29274:12457 2:N:0:420
AGACTACCCGGGTATCTAATCCTGTTTGCTCCCCACGCTTTCGCATCTCAGCGTCAGTATCTGTCCAGAAGGCCGCCTTCGCCACCGGTATTCCTCCACATCTCTACGCATTTCACCGCTACACGTGGAATTCTACCTTCCTCTACAATACTCCAGATAACCAGTTTTAAGTGCAATTCCCAGGTTGAGCCCGGGGCTTTCACACCTAACTTAATTATCCGCCTACATGCCCTTTACGCCCAGTCATTCCGATTAACGCTCGCACCCTCCGTATTACCGCTGCTGCCTGCACGTAGTTAGC
+
CCCCCGGCFGGG@FGDFGGGGGGGGGGGGGGGGGGGGGGGGGGGGGGGGGGGGEGGEFGFGGGGFCFGGGGGGGGGGGGGFDEFGGGGGEDCGGGGGGGF<FGGGGGGGGGCGGGGGGG7FEGFGCGG>FGGGGFGGF=EFFGGGGGGGGGGFGFFFGGGGGFGGGGGGGGFDFGADGFGGDCFGDFGGFGGGG>9>GGGFFF>6?AFEDFCEFFFFFFFFFDD@DEFE@@@EDEFE0;>>;;@@EEECCF;(3?F<<9(((-((4:1(89<?F064403-49:02()58:??,(28A922
@M04999:289:000000000-L3R54:1:1101:9439:12475 2:N:0:420
GTAGACTACTGGGGTATCTAATCCTGTTTGCTCCCCACGCTTTCGCATCTCAGCGTCAGTATCTGTCCAGAAGGCCGCCTTCGCCACCGGTATTCCTCCACATCTCTACGCATTTCACCGCTACACGTGGAATTCTACCTTCCTCCACAATACTCCAGATAACCAGTTTTAAGTGCAATTCCCAGGTTGAGCCCGGGGCTTTCACACCTAACTTAATTATCCGCCTACATGCCCTTTACGCCCAGTCATTCCGATTAACGCTCGCACCCTCCGTATTACCGCTGCCGCTGGCACGGAGTTT
+
CC@@CGF@FFFGFEFGFGGFDGDGFFGGGGGGGGGEGGGGGGECGGGDFGGGGGGGDECEGFFGGGGGFGGGGGFGGGGGEGG7CFGFGGFGGFGGAFGFGF,A;F;FGDCGFGGGGGGGGGGGGDFFFFG::DFGEFGFGEFFGF?DFCFGGAGCGDGGGGGGGGEFGFGGGCCFFG7D9FF=EFGFCCDFGGDC9?D*;AFFFFFFD9:@CAFF*=BCCEFFFFDD@E4::@FFFF<57@><D3<9?)1<32(/6?<(((39B966?21((((..46A02((-(,(,(,4(.(,(((..
@M04999:289:000000000-L3R54:1:1101:14385:12481 2:N:0:420
GACTACTCGGGTATCTAATCCTGTTCGCTACCCATGCTTTCGAACCTCAGCGTCAGTTACAGACCAGAGAGCCGCCTTCGCCACTGGTGTTCTTCCATATATCTACGCATTCCACCGCTACACATGGAGTTCCACTCTCCTCTTCTGCACTCAAGAAAAACAGTTTCAGCTGCACTTCCCCGGTTAAGCCGAGGGCTTTCACAGCTGACTTGTTCTCCCGCCTGCGTTCGCTTTACGCCCAATAAATCCGGACAACGCTTGCCACCTACGTATTACCGCGGCTGCTGGCACGTAGTTAGCC
+
CCCCCGGGGGGGGGGGGGGGGGGGGGGGG7FGGGGGGGGGGGGGGEGGGGFGGGGGGGGGGGGGGGGGGGGGGGGGGGGGGGGGGGGGGGEGGGGGGGGGGGGGGGGGGGGGGGGGGGGGGGGGGGGGGGGGGGGFGGFGFGGFGGGGFGGGGGGFFGGGGGGGGGGGGGGG?FGGFGFGGGDGGGGGGGGGGGGDG7DGFFFFFFFFFFFFCFFFFFFFFFFFFFFDDD>;D6CED@>E@3;EFFFFEFFF>FFB9BFBFF:9?F?F?F??25AB6<;B>>BFFFFBB?<::?146<<92
@M04999:289:000000000-L3R54:1:1101:22964:12486 2:N:0:420
TGTAGACTACTCGGGTATCTAATCCTGTTTGCTCCCCACGCTTTCGCATCTCAGCGTCAGTATCTGTCCAGAAGGCCGCCTTCGCCACCGGTATTCCTCCACATCTCTACGCATTTCACCGCTACACGTGGAATTCTACCTTCCTCTACAATACTCTAGTTAACCAGTTTTAAGTGCAATTCCTAGGTTGAGCCCAGGGCTTTCACACCTAACTTAATTATCCGCCTACATGCCCTTTACGCCCAGTCATTCCGATTAACGCTCGCACCCTCCGTATTACCGCGGCTGCTGGCACGGAGTT
+
CCCCCGGGGGGGGGGGGGGGGGGGGGGGGGGGGGGGGGGGGGGGGGGGGGGGGGGGGGGGGFGGGGGGGGGGGGGGGGGGGGGGGGGGFFGGGGGGGGGGGGGDFGGGGGGGGGGGGFGFGGGGGGGGGGGGCFFGGGGGGGGGGGGGGGGGFGGGGGGGGGGGGGGGGFGGGGGGFGFGGGDFGGGEGGGGGGGGGGGGFFFFFFFFFFFFFFFFFFBEFEE>FFFFFFFFFFF=B@CA@DF@>;@EFFFFFF@FFFE4;>F6(,17><F6:>:?<?A9)8BFF>9B?:?F??4(,(-4.
@M04999:289:000000000-L3R54:1:1101:5334:12516 2:N:0:420
ATCCTACTACTCGGGTTTCTAATCCTGTTTGCTCCCCACTCCTTCGCATCTCGTCGTCAGTATCTGTCCAGATGGCCGCCTCCGCCATCGTTGTTCCTTTACATCTCTACGCATTTCATTGCTACACGTGGAATTCTACCTTCCTCTACAATACTCCAGATAACCTTTTTAACGTGCAGCTCCCGGATTAACCCCGGGGCTTGCACACGTAACTTCATTATCCGCCTGCATACCCTCTAGTCCCAGACCCGTCGATTAACGCTCGCACCCTCCGGATTACCCCGGCTGCTGGCCCGGCGTT
+
--,8,CEEFE9<7B+,,,,<<,,C,C6F9@6F9F,6:<+6@,;@,@,,B:,@,68CEC8,CFAF,;,66,:C,C,,=F744,,4@@:,B,,,,7,955,,C,C,C,9,9?A@F,+,,,,,,9C,4,,8,,84C9EE9>D>,=,,,,,==,=B,=;4D,,,,63@C9,76232,1=+9F++6D8D+++@C9,,,@1995CD?A*5AF46):))-+1+8B8<+**/(8((((/*/:3<((/+)/).)/(//(((((,()/)60(2:6011(((,--(48(4)6(,43007:?)48((-4((4(
@M04999:289:000000000-L3R54:1:1101:27378:12521 2:N:0:420
TTAAGACTACAAGGGTATCTAATCCTGTTCGCTCCCCACGCTTTCGTCCATCAGCGTCAATCGGTATTTAGTAACCTGCCTTCGCAATCGGGGTTCTGTGTAATATCTATGCATTTCACCGCTACACTACACATTCCAGCTACTTCAATACTATTCAAGATTAACAGTATCAACGGCAGTTCTACAGTTAAGCTGCAGGTTTTCACCGCTGACTTATCAACCCGCCTACGGACCCTTTAAACCCAATAAATCCGGATAACGCTCGCATCCTCCGTATTACCGCGGCTGCTGGCACGGAGTT
+
CCCCCGGGGGGGGGGGGGGGGGGGGGGGGGGGGGGGGGGGGGGGGGGGGGGGGGGGGGGGGGGGGGGGGGGGGGGGGGGGGGGGGGGGGGGGGGGGGGGGGGGGGGGGGGGGGGGGGGGGGGGGGGGGGGGGGGGGGGGGGGGGGGGGGGGGGGGGGGGGGGGGGGGGGGGGGGGGFGFGGGFGGGGGGGGGGGGGGGGFFFFFFFFFFFFAFFFFFFFFFFFFFFFFFFFFFFFFFEFAEFFFFFFEFFEFFBB;;?EFFFFF>BBF>:?B:B2?FFFFA?>B;0>BBFFB?72(19>?8
@M04999:289:000000000-L3R54:1:1101:27583:12521 2:N:0:420
GAGGACTACACGGGTATCTAATCCTGTTCGCTCCCCACGCTTTCGTCCATCAGCGTCAATCGGTATTTAGTAACCTGCCTTCGCAATCGGGGTTCTGTGTAATATCTATGCATTTCACCGCTACACTACACATTCCAGCTACTTCAATACTATTCAAGATTAACAGTATCAACGGCAGTTCTACAGTTAAGCTGCAGGTTTTCACCGCTGACTTATTAACCCGCCTACGGACCCTTTAAACCCAATAAATCCGGATAACGCTCGCATCCTCCGTATTACCGCGGCTGCTGGCACGGAGTT
+
CCCCCGGGGGGGGGGGGGGGGGGGGGGGGGGGGGGGGGGGGGGGGGGGGGGGGGGGGGGGGGGGGGGGGGGGGGGGGGGGGGGGGGGGGGGGGGGGGGGGGGGGGGGGGGGGGGGGGGGGGGGGGGGGGGGGGGGGGGGGGGGGGGGGGGGGGGGGGGGGGGGGGGGGGGGGGGGGFGFGFGGGGGGGGGGGGGGGGFFGFFFFFFFFFFFFFFFFE>FFFFFFFFFFF=DFBFFFEE?C<@FFDFFFFFEF0;;?FFFF@DF9>FFFFFFFB::<BFFFB9>6;6>B?F>F<?F>6>F?
@M04999:289:000000000-L3R54:1:1101:13688:12528 2:N:0:420
GAGACTACTAGGGTATCTAATCCTGTTTGCTCCCCACGCTTTCGCATCTCAGCGTCAGTATCTGTCCAGAAGGCCGCCTTCGCCACCGGTATTCCTCCACATCTCTACGCATTTCACCGCTACACGTGGAATTCTACCTTCCTCTACAATACTCCAGATAACCAGTTTTAAGTGCAATTCCCAGGTTGAGCCCGGGGCTTTCACACCTAACTTAATTATCCGCCTACATGCCCTTTACGCCCAGTCATTCCGATTAACGCTCGCACCCTCCGTATTACCGCGGCCGCTGGCACGGATGTAC
+
CCCCCGGGGGGGGGGGFGGFGGGFFFFGFGGFGFGGGEGGGGGGGG7CEFGFCFGGGFGGGGGGGGGGDGGGFGGGGGGGGGCFGGGGE=+FG?FEFGGGFE8?FACGGGGEGGDGGFGGGEGGFGGGD:=FGGGGCFGG8=DGGGGG,@EFFFFFGCFCFGFGDFGGGC8EGGGGF7DDGF?DG@D@GFGGGGGGGD>>3++=BFD4=@F=EFF9<612B@B@>=B2;@=>:;BF=EFBBF0((/)9CC33(6(6);<B;DB9(722((84:((5>F><6((((,-((4:02(,((,5))
@M04999:289:000000000-L3R54:1:1101:29194:12567 2:N:0:420
CAGACTACAGGGGTATCTAATCCTGTTTGCTCCCCACGCTTTCGCATCTCAGCGTCAGTATCTGTCCAGAAGGCCGCCTTCGCCACCGGTATTCCTCCACATCTCTACGCATTTCACCGCTACACGTGGAATTCTACCTTCCTCTACAATACTCTAGTTAACCAGTTTTAAGTGCAATTCCTAGGTTGAGCCCAGGGCTTTCACACCTAACTTAATTATCCGCCTACATGCCCTTTACGCCCAGTCATTCCGATTAACGCTCGCACCCTCCGTATTACCGCGGCTGCTGGCACGGAGTT
+
CCCCCGGGFGGGGCCCGGGGFGGGGGGGGGGGGGGGGGGGGGGGGGGGGGGGGGGGGGGFGGGGGGGGGGGGGFGGGGGGGGGGGGFGGGGGGGGCFGEGGGGCGGGGGGGGGGGDGFGGGGGGGGFGGGGGGGGGGGGGGGGGGGGGFGGGGGGGGF=DFGGGGFEFGGGGCGGGFGFGDFGG8EGGGGGGGGGGCDGGFFFFFFFFFFFE@FAF<FFEADBAFABEEF=>>B=BE=DE5>@BFFFFFFFFF6;6C92;@FF;9@F?BB:;:?2:DFFF6>2919BF????F:>>(-:
@M04999:289:000000000-L3R54:1:1101:14278:12568 2:N:0:420
TGGACTACTCGGGTATCTAATCCTGTTCGCTCCCCACGCTTTCGTCCATCAGCGTCAATCGGTATTTAGTAACCTGCCTTCGCAATCGGGGTTCTGTGTAATATCTATGCATTTCACCGCTACACTACACATTCCAGCTACTTCAATACTATTCAAGATTAACAGTATCAACGGCAGTTCTACAGTTAAGCTGCAGGTTTTCACCGCTGACTTATCAACCCGCCTACGGACCCTTTAAACCCAATAAATCCGGATAACGCTCGCATCCTCCGTATTACCGGGGCTGCTGGCACGGAGTT
+
CCCCCGGGGGGGGGEFEGGFGGCFGGGGGCFGGGGGGGGGGGGGGDGECFFFFGGGGGGGGGGGG9EEGGGGGGGGGGG9FGGGGGGGGDGGGGGGGGEGGFG9EFFGGGFGGGGFGGGGGGGGGGGGFGGG9CGGGGGGGGFGGGEGDFFDFGGFGDDFFFGEGGGGGGGGGGDCBFFGGGGGGGGGFFGGGGFGGGGF?FCFFEBFBBBEEFFFFAFFEAB>=2>@D?FF@@=>=C<F;?D(34A9<<6>>D0?A@D(,8>>B09?<>:>3(27AA23(((-1((4>7((.-901:3
@M04999:289:000000000-L3R54:1:1101:2865:12571 2:N:0:420
TGTCGACTACCAGGGTATCTAATCCTGTTTGCTCCCCACGCTTTCGCATCTCAGCGTCAGTATCTGTCCAGAAGGCCGCCTTCGCCACCGGTATTCCTCCACATCTCTACGCATTTCACCGCTACACGTGGAATTCTACCTTCCTCTACAATACTCCAGATAACCAGTTTTAAGTGCAATTCCCAGGTTGAGCCCGGGGCTTTCACACCTAACTTAATTATCCGCCTACATGCCCTTTACGCCCAGTCATCCCGATTAACGCTCTCACCCTCCGTATTACCGCGGCTGCTGGCTCGGAGTT
+
C<CCCFDEGG6EFGCGGFC<9FECFG9ECA<<CFEGG<FFEE,@FCECFFCFGGCGBF7@F<@CCEA<<FGGG,B8FF+@FEFGGG7B6FF>+A,EA,C,AAFGGGGAAF777:CFGGFGGGDGGFGGD=F=A,@DEFFGGGG=ED=D8DGA,A@FGG,9EGAFF8DEDD8=DE@=DC<7+==<EG?DEFC7CCGD57749**0=9E*)-.))B@AEFBE8C:=2259B=?5@)(/()7A(:>(1(/)4C))(((3,344-3:<(.)6((-(392(4:).619(-3-(,.5(-(),-(,4(
@M04999:289:000000000-L3R54:1:1101:15173:12639 2:N:0:420
AGGACTACTAGGGTATCTAATCCTGTTTGCTCCCCACGCTCTCGCATCTCAGCGTCAGTATCTGTCCAGAAGGCCGCCTTCGCCACCGGTATTCCTCCACATCTCTACGCATTTCACCGCTACTCGTGGAATTCTACCTTCCTCTACAATACTCTAGTTAACCAGTTTTAAGTGCAATTCCTAGGTTGTGCCCAGGGCTTTCACACCTAACTTAATTATCCGCCTACATGCCCTTTACGCCCAGTCATTCCGATTAACGCTCGCACCCCCCGTATTACCGCGGCTGCTGGCACGGAGTTAC
+
-8,,8CC,C,<<6CCFFEGGFG<-,CFG@FF<EDF@FFFG,@FFGEEE9FC<DCFGGD@,FGGAEFGGGGG<8E@FCCF,A<FFCF<=EG:FEGGFGDEFF<?,C,=?BE:?@,5EG?CECEGGGGGG7:?EEAFCFDGGCFGGGEGGDGGGGGA8DE,EFGAFFCGFG:FAFGG8=EFGGG+EFGGF+@A998?7+CF?AA@EF55A85@;EF>FEFFEFABDF))017)07.0>;C(5>B9=.>EFEF?(326,)901;?191:>((3,-40(.6>A0>(1(((,38(8(.,((,((.-
@M04999:289:000000000-L3R54:1:1101:17682:12651 2:N:0:420
GTCCGACTACCCGGGTATCTAATCCTGTTTGCTCCCCACGCTTTCGCATCTCAGCGTCAGTATCTGTCCAGAAGGCCGCCTTCGCCACCGGTATTCCTCCACATCTCTACGCATTTCACCGCTACACGTGGAATTCTACCTTCCTCTACAATACTCCAGATAACCAGTTTTAAGTGCAATTCCCAGGTTGAGCCCGGGGCTTTCACACCTAACTTAATTATCCGCCTACATGCCCTTTACGCCCAGTCATTCCGATTAACGCTCGCACCCTCCGGATTACCGCGGCTGCTGGCACGGAGTT
+
CCCCCGGGGGGDGGEGGGGGGGGGGGGGGGGGGGGGGGGDGCCGGGGGGGFGFECGGEGEGGGGGGGGGGGGGGGGFGDDEGGGGGCC=FGGGGGGGGGGGGGGGFGFGGGGGFEFGEEGGGGGGGGGGGGDGGCGGGGGGGGGGGGGGGG8FFGGFFGGFGGGFDDEE@DGDGDFFGFGFGFFFGFGGGGDGG>>5DDDBFFFFFFFDDFFBFFFFFACFF62@;D@FF3?3483@3>FDF(2,6@@ACCFFF?F66><B><?>904;BB??60(4:2<BF69>0(-8>)4(4,-49>F<
@M04999:289:000000000-L3R54:1:1101:2534:12662 2:N:0:420
ACGACTACAAGGGTATCTAATCCTGTTTGCTCCCCACGCTTTCGCATCTCAGCGTCAGTATCTGTCCAGAAGGCCGCCTTCGCCACCGGTATTCCTCCACATCTCTACGCATTTCACCGCTACACGTGGAATTCTACCTTCCTCTACAATACTCTAGTTAACCAGTTTTAAGTGCAATTCCTAGGTTGAGCCCAGGGCTTTCACACCTAACTTAATTGTCCGCCTACATGCCCTTTACGCCCAGTCATTCCGATTAACGCTCGCACCCTCCGTATTACCGCGGCTGCGGGCACGGATTT
+
@C@CCFFFGGGGGGGGGGGGGCFGGAFGGGFFGGGGGG@FCFCCFGGGCFGGGDEGBFFGGFGGGGGFFGFGDFGEGEGGGGDEFCF>FE=BFCFGFGGGGGGGGGGGGGGGGFGGGGGG>EGGGEFFGFAEFGGGGEGD8DEFGGGGGGFGC?DGGC::DFGDFFGEEGFGFFCFFDFGGGFGGGGGGGGGGCCF7+CFFFFFFFFAECCEEFFFEFAEFF9>AABFEEF@=EFBEF2529@?;=EF)6C(((6;EE091,461:>?0:?9F::2<>AB>221100(,4;><?6(((,
@M04999:289:000000000-L3R54:1:1101:11265:12665 2:N:0:420
GGACTACTAGGGTATCTAATCCTGTTTGCTCCCCACGCTTTCGCATCTCAGCGTCAGTATCTGTCCAGAAGGCCGCCTTCGCCACCGGTATTCCTCCACATCTCTACGCATTTCACCGCTACACGTGGAATTCTACCTTCCTCTACAATACTCCAGATAACCAGTTTTAAGTGCAATTCCCAGGTTGAGCCCGGGGCTTTCACACCTAACTTAATTATCCGCCTACATGCCCTTTACGCCCAGTCATTCCGATTAACGCTCGCACCCTCCGTATTACCGCGGCTGCTGGCACGGAGTTAGC
+
CCCCCGGGGGGGGGGGGGGGGGGGGGGGGGGGGGGGGGGGGGGGGGGGGGGGGGGGGGGGGGGGGGGGGGGGGGGGGGGGGGGGGGGGGGGGGGGGGGGGGGGGGGGGGGGGGGGGGGGGGGGGGGGGGGGGGGGGGGGGGGGGGGGGGGGGGGGGGGGGGGGGGGGGGGGGGGGGFGFGGGFGGGGGGGGGGGGGGGGGFFFFFFFFFFFFFFFFFFFEDBFF@FFFFFFFFFFEEFFFFFFEEFFFFFFFFFFFFDFFFFFFF6?BFBFFFFFBFFF>FFBFFFFFFFFFFF6;?FFA6
@M04999:289:000000000-L3R54:1:1101:24985:12682 2:N:0:420
TAGACTACAAGGGTATCTAATCCTGTTCGCTCCCCACGCTTTCGTCCATCAGCGTCAATCGGTATTTAGTAACCTGCCTTCGCAATCGGGGTTCTGTGTAATATCTATGCATTTCACCGCTACACTACACATTCCAGCTACTTCAATACTATTCAAGATTAACAGTATCAACGGCAGTTCTACAGTTAAGCTGCAGGTTTTCACCGCTGACTTATCAACCCGCCTACGGACCCTTTAAACCCAATAAATCCGGATAACGCTCGCATCCTCCGTATTACCGCGGCTGCTGGCACGGAGTT
+
CCCCCGGGGGGGGGGGGGGGGGGGGGGGGGGGGGGGGGGGGGGGGGGGFFGGGGGGGGGGGGGGGGGGGGGGGGGGGGGGGGGGGGGGGGGGGGGGGGGGGGGGGFGGGGGGGGGGGGGGGGGGGGGGGGGGGGGGGGGGGGGGGGGGGGGGGGGGGGGGGGGGGGGGGGGGGEGGFGFGGGGGGGGGGGGGGGGGGCGGFFFFFFFFFFFFFFFFFFFFFAFFADFFFFF@==DE:EFFFDD;@FFCEFF9BF;?@ED@FFFF>?BBF<:6<:BFFDB6>FF>(-:?0:B14:>F>BF
@M04999:289:000000000-L3R54:1:1101:18920:12716 2:N:0:420
GCTGACTACACGGGTATCTAATCCTGTTTGCTCCCCACGCTTTCGCATCTCAGCGTCAGTATCTGTCCAGAAGGCCGCCTTCGCCACCGGTATTCCTCCACATCTCTACGCATTTCACCGCTACACGTGGAATTCTACCTTCCTCTACAATACTCCAGATAACCAGTTTTAAGTGCAATTCCCAGGTTGAGCCCGGGGCTTTCACACCTAACTTAATTATCCGCCCACGTGCCCTTTACGCCCAGTCATTCCGATTAACGCTCGCACCCTCCGTATTACCTCGGCTGCTGGCACGGAATT
+
CCCC<EDECEF;CCF:FECEGGFEGGFFFGGGGGGEFGGGGEGGED,FFCFGGFEFDGGFFGGGC@EGGGGCEFGGGGGDCGGEGGGDGGGGEEGGGGDFGGDGEFFGG@FGG:FAG<AEEEEFFFGGGECGGFGGGGFGGCFF8FGGFFFG?EDG?==AEGGGGGGG:FAFAFCF;DFGFF+E?6DF@EFFGG*;@C>DFF8BAF4@:B3<4CAAEAFFA:@F9@@?>DF@<8(,).):4(6,33;)9.7<88?6:AB1((403169?((-22::B964))(,(-(()52::>:(-((4
@M04999:289:000000000-L3R54:1:1101:25963:12740 2:N:0:420
AATTTGACTACCAGGGTATCTAATCCTGTTTGCTCCCCACGCTTTCGCATCTCAGCGTCAGTATCTGTCCAGAAGGCCGCCTTCGCCACCGGTATTCCTCCACATCTCTACGCATTTCACCGCTACACGTGGAATTCTACCTTCCTCTACAATACTCCAGATAACCAGTTTTAAGCGCAATTCCCAGGTTGAGCCCGGGGCTTTCACACCTAACTTAATTATCCGCCTACATGCCCTTTACGCCCAGTCATTCCGATTAACGCTCGCACCCTCCGTATTACCGCGGCTGCTGGCACGGCGT
+
CCCCCGGGGGGGGGGGGGGGGGGGGGGFGGGGGGGGGGGGGGGGGGGGGCGFGGGGGGGGGGGGGGGGGGGGGFGGGGGGGGGGGDGGGGGGGGGCGGFGGGGGFGGGGGGGGGGGGGGGGGGGGGGGGGGGGGGGFFGGGGGGGGGGFGGGGFGGGGGGFGGGGGGGFGGGGGGFDGFGGGGGGGGGGGGGCCFGGCDDFDFFFFFFFFFFFFFABFFEFFEE@9@@;@@9CFEFFFE66;?09;1(.;CC<?1(46:>4:>FF(,(96BFFB><08>4<A:>0192;627(-,)(((--
@M04999:289:000000000-L3R54:1:1101:5388:12741 2:N:0:420
GGACTACTAGGGTATCTAATCCTGTTTGCTCCCCACGCTTTCGCATCTCAGCGTCAGTATCTGTCCAGAAGGCCGCCTTCGCCACCGGTATTCCTCCACATCTCTACGCATTTCACCGCTACACGTGGAATTCTACCTTCCTCTACAATACTCCAGATAACCAGTTTTAAGTGCAATTCCCAGGTTGAGCCCGGGGCTTTCACACCTAACTTAATTATCCTCCTACATCCCCTTTACGCCCAGTCATTCCGATTAACGGTCGCACACTCCTTATTACCGCGGCTGCCAGCTCGGAGTTAGC
+
CCCCCGFGFFGCCEFFGGGGGCGGGGGEGDGDGGFDGGEGGGDFE7FCFFFFGFCFGGGGDFFF@@FGGGDGGGGGGGEGCCGECFE:F@CFGGFGGGGE,ACFGAG7F?=CF?FF9FG7@CGCFE:C:<F?FGFGGGGGFGFGGGGCFGFEE8DFFG8E=DDF=B@F:AA@:,=DFF?F=8+DDD8,<CFFGDDC***03+=9@B6*65C<<@+@AFFE63:2*.0**0-/756:C@D83;?EF<C6CC51:23;)((/61;>6(4((1))).66><?B(49>6:().())-((,(,)-)
@M04999:289:000000000-L3R54:1:1101:16371:12759 2:N:0:420
TGACTACCGGGGTATCTAATCCTGTTTGCTCCCCACGCTTTCGCATCTCAGCGTCAGTATCTGTCCAGAAGGCCGCCTTCGCCACCGGTATTCCTCCACATCTCTACGCATTTCACCGCTACACGTGGAATTCTACCTTCCTCTACAATACTCCAGATAACCAGTTTTAAGTGCAATTCCCAGGTTGAGCCCGGTGCTTTCACACCTAACATAATTATCCGCCTACATGCCCTTTACGCCCAGTCATTCCGATTAACGCCCGCACCCTCCGTATTACCGCGGCCTCTGGCCCGGAGCTATC
+
@CCCCFGGGEEGGCFGGGGFGECFFFEE9EFGGGGGGDC@FC@FD,C,CFCF@BFE:FDGGGGG@FFEFFFE@FCEGCG<FGGGGFGCFGGGGGGA<DG,A<?FEGGGDG+@FCEFGGGGGGGFEFGDGCFFCFGGGGGFDDEEDGFGFCFGGDDFGF86EDDF=@@AEEG:E=FCAF7DF8?+@D:CFD?CE8*00:DCFFF>F*/9)4)/*+=9>+B?5@92555:?730.8@44(,;@@1/.7/9)<((/314766((((,4,21:(41:?0-.)26,4(((.,4))(4(4(-(.)).
@M04999:289:000000000-L3R54:1:1101:26436:12798 2:N:0:420
GTGACTACCGGGGTATCTAATCCTGTTCGCTCCCCACGCTTTCGTCCATCAGCGTCAATCGGTATTTAGTAACCTGCCTTCGCAATCGGGGTTCTGTGTAATATCTATGCATTTCACCGCTACACTACACATTCCAGCTACTTCAATACTATTCAAGATTAACAGTATCAACGGCAGTTCTACAGTTAAGCTGCAGGTTTTCACCGCTGACTTATCAACCCGCCTACGGACCCTTTAAACCCAATAAATCCGGATAACGCTCGCATCCTCCGTATTACCGCGGCTGCTGGCACGGAGTT
+
CCCCCGGGGGDGGGGGGGGGGGGGGGGGGGGGGGGGGGGGGDFGEGGGGGGGGGGGGGGGGGGFGGGGGGGGGGGGG<EFGGGGEGGGGDGGGGGGGFEGDGGGGFGFCDGGGGGGGGGGGGGGGGGGGGGGGGGGFGGGGGFGGGGGGGGGFGGGGGF8EFFGGGGGGG8FGECEECFDFFGGCGGGGGGGGFCFCDFGFFFFFA>AA5BFFFFFCFFFDF>@FD=9252;@FF8>CFFFFFDFE3CE349>@?1>DB>::>BFF>?828;((.5:A2(((-39;?072((.324-(1
@M04999:289:000000000-L3R54:1:1101:28696:12811 2:N:0:420
CTCCGGACTACCAGGGTATCTAATCCTGTTTGCTCCCCACGCTTTCGCATCTCAGCGTCAGTATCTGTCCAGAAGGCCGCCTTCGCCACCGGTATTCCTCCACATCTCTACGCATTTCACCGCTACACGTGGAATTCTACCTTCCTCTACAATACTCCAGATAACCAGTTTTAAGTGCAATTCCCAGGTTGAGCCCGGGGCTTTCACACCTAACTTAATTATCCGCCTACATGCCCTTTACGCCCAGTCATTCCGATTAACGCTCGCACCCTCCGTATTACCGCGGCTGCTGGCACGGAGT
+
CCCCCGGGGGGGGGGGGGGGGGGGGGGGGGGGGGGGGGGGGGGGGGGGGGGGGGGGDGGGDGGGGGGGGGGGGGGGGGGGGGGGGGGGGGGGGGGGGGGGFGGGGGGGGGGGGGGGGGGGFGGGGGGFGGGGEGGGGGFGGGGGGGGGGGG8DCFGGGGGGGGGGGGGGGGGGC?FFGFFGCGGGGGDGGGGGGGGGGGDEBFFAFFFFFFEEFFFFAFEFEF??FD@?DFE3@@FFFEFEDFF9<24/4<CEEF@D??49:9:(-7(3;??F<B<1:?A>A?FF99BF?DB>?<7?0,44
@M04999:289:000000000-L3R54:1:1101:3290:12834 2:N:0:420
GGCGGACTACTCGGGTATCTAAACCTGTTCGCTACCCATGCTTTCGAACCTCAGCGTCAGTTACAGACCAGAGAGCCGCCTTCGCCACTGGTGTTCTTCCATATATCTACGCATTCCACCGCTACACATGGAGTTCCACTCTCCTCTTCTGCACTCAAGAAAAACAGTTTCAGCTGCACTTCCCCGGTTAAGCCGAGGGCCTTCACAGCTGACTTGTTCTCCCGCCTGCGTTCGCTTTACGCCCAATAAATCCGGACAACGCTTGCCACCTACGTATTACCGCGGCTGCTGGCACGTAGTT
+
CCCCCGGGGGGGGGGGGGGGGGGGGGGGGGGGGGGGGGGGGGGGGGGGGGGGGGGGGGGGGGGGGGGGGGGGGGGGGGGGGGGGGGGGGGGGGGGGGGGGGGGGGGGGGGGGGGGGGGGFGGGEGGGGGGGGGGGGGGGGGGGGGGGGGGGGGGGGGGGGGGGGGGGGCGGGGGGGFGFGGGGGG>EEGEFGGGDDGDDDDFFFFFFBBF23(9CFEFF?FED>FB@;FFF@?;;@;FEFFD@>?2:4>):AFFF09;0699?F:?FFFF??F(.<AFA<A(4>B;;;?204:(),322:4
@M04999:289:000000000-L3R54:1:1101:6256:12881 2:N:0:420
GGAGGACTACTGGGGTATCTAATCCTGTTTGCTCCCCACGCTTTCGCATCTCAGCGTCAGTATCTGTCCAGAAGGCCGCCTTCGCCACCGGTATTCCTCCACATCTCTACGCATTTCACCGCTACACGTGGAATTCTACCTTCCTCTACAATACTCCAGATAACCAGTTTTAAGTGCAATTCCCAGGTTGAGCCCGGGGCTTTCACACCTAACTTAATTATCCGCCTACATGCCCTTTACGCCCAGTCATTCCGATTAACGCTCGCACCCTCCGTATTACCGCGGCTGCTGGCACGGAGTT
+
<CCCCGGGGFDGGGGGGGGGGGGGGGGGGFGGGGGGGGGGGGGGGGGG7FFGGGGGGGGGGGGCDGFGGGGGGGFGGGGGGFFGGGGGFGGG>FFFEEGGGGFFB<FFFGGGCFG9EFGGGGGGGCGGGGF7EFGGEFFFGGFFFGGAADFGFFGG8A8EG8DGFGGGGGDFGGGGFGFFFGDEGCCFG?DFGFGGGG5DFFFFFFFFF=>@BFAA*=8?+>6>>?(256CE@EFFDE3@<FB(,3=8>55?EFFFDF)6<BB826((446?B>:084):96>0606((.232146((-43
@M04999:289:000000000-L3R54:1:1101:2856:12921 2:N:0:420
CGACTACACGGGTATCTAATCCTGTTTGCTCCCCACGCTTTCGCGCCTCAGCGTCAGTTGTGAGCCAGATTGCCGCCTTCGCCACCGGTGTTCCTCCAAATATCTACGAATTTCACCTCTACACTTGGAATTCCACAATCCTCTCTCACACTCTAGTCTAAACGTATCAAATGCAGGTCCCAGGTTAAGCCCAGGAATTTCACATCTAACTATTCAAACCGCCTACGCGCCCTTTACGCCCAGTCATTCCGAGTAACGCTAGCCCCCTTCGTATTACCGCGGCTGCTGGCACGAAGTTAGC
+
CCCCCGGGGGGDGGGGGGGGGGGGGGGGGGGGGGGGGGGGGGGGGGGGGGDFGGGGGGGGGGGGGGGGGGGGGGGGGGGGGGGGGGGGGGGGGGGGGGGGGGGGGGGGGGGGGGGGGGGGGGGGGGGGGGGGGGGGGGGGGGGGG?FGGGGGGGGGGGGGGGGGGGFGGGGGGGGG?FFFGGGGGGGGGGGGFGGGGGGGFFFFFFFFFFFFEFFFFFFFFFFFFF@F>>@@FFF<C?FEFFFEEFF?<CFD@6@EE6>??FFBFFF>?FF7:??FFAFF;9>FFFFF?:?F?29<:A2<5
@M04999:289:000000000-L3R54:1:1101:4738:12951 2:N:0:420
GGACTACCGGGGTATCAATCCTGTTTGCTCCCCACGCTTTCGCATCTCAGCGTCAGTATCTGTCCAGAAGGCCGCCTTCGCCACCGGTATTCCTCCACATCTCTACGCATTTCACCGCTACACGTGGAATTCTACCTTCCTCTACAATACTCTAGTTAACCAGTTTTAAGTGCAATTCCTAGGTTGAGCCCAGGGCTTTCACACCTAACTTAATTATCCGCCTACATGCCCTTTACGCCCAGTCATTCCGATTAACGCTCGCACCCTCCGTATTACCGCGGCTGCTGGCACGGAGTTAGCC
+
C@@,A@,6@EG7686,CFGGGGGGGGGGGGGGGGGGGGGGGGGC:FGGGGGGGGGGGGA,FG@CFGGGFG<FGGGGGGGGGGGGGGGG7FGG,EFG8AAF8FGGGGGGGGGGGGGGGGGGGGGE=FGDEGGGFGA=,EGGGGGGGGG8EGGGGGGG;FCEGCFG;FDCGGGGGGGA;FFFFFFGG8?FCEGFGGGCGGGGFFF9B*;FBFEE6FFFFFF>FFFFF39CE):EDFEE=@F><;4<A?CEFF18(;CC<BF6>;BFFFFBF;627?<FF?F(699BF:7:?1?:60340)642
@M04999:289:000000000-L3R54:1:1101:26766:12985 2:N:0:420
GACTACACGGGTATCTAATCCTGTTTGCTCCCCACGCTTTCGCATCTCAGCGTCAGTATCTGTCCAGAAGGCCGCCTTCGCCACCGGTATTCCTCCACATCTCTACGCATTTCACCGCTACACGTGGAATTCTACCTTCCTCTACAATACTCCAGATAACCAGTTTTAAGTGCAATTCCCAGGTTGAGCCCGGGGCTTTCACACCTAACTTAATTATCCGCCTACATACCCTTTACGCCCAGTCATTCCGATTAACGCTCGCACCCTCCGTATTACCGCGGCTGCTGGCACGGAGTTAGCC
+
CCCCCGGGGGGGGGGGGGGGGGGGGGCGGGGGGGGEGGGGGDGGGGGGGGGGGGGGGFGGGGGGGGGGGGGGGGGGGGGGGGGGGGGGGGGGGGGGGGGGGGGGGGGGGGGGGGGGGGGGGGGGG@FGGGGGGGGGGGGGGGGGGGGGGGGGGGGGGGGGGGGGGGGGFGGGGGGGFGFGGGFFGGGGGGGEGEGDGGGGFFFFFFAFFFFFCFFFFF=>FFFFDEFCFFFFFFFF;<BB@FFFFEFFFF6<?D9C<>?019>FFF?<FBBBBFFFFFF03>>>B72?:(<3-31?:BFF:
@M04999:289:000000000-L3R54:1:1101:22914:13013 2:N:0:420
ACTGAGACTACCAGGGTATCTAATCCTGTTCGCTACCCATGCTTTCGAACCTCAGCGTCAGTTACAGACCAGAGAGCCGCCTTCGCCACTGGTGTTCTTCCATATATCTACGCATTCCACCGCTACACATGGAGTTCCACTCTCCTCTTCTGCACTCAAGAAAAACAGTTTCAGCTGCACTTCCCCGGTTAAGCCGAGGGCTTTCACAGCTGACTTGTTCTCCCGCCTGCGTTCGCTTTACGCCCAATAAATCCGGACAACGCTTGCCACCTACGTATTACCGCGGCTGCTGGCACGTAGT
+
CCCCCGGGGGGGGGGGGGGGGGGGGGGGGGGGGGGGGGGGGGGGGGGGGGGGGGGGGGGGGGGGGGGGGGGGGGGGFGGGGGGGGGGGGGGGGGGGGGGGGGGGGGGGGGGGGGGGGGGGGGGGGGGGGGGGGGGGGGGGGGGGGGGGGGGGGGGGGFGGGGGGGGGGGGGGGGGGFGFGGGGGGFGEGEEAEDFGGDGGEFFFFFFFFFFF@AFFFFFFB<EBBFFFFF@FFFFFDF?6>@FFFD8;;E3C5@>B:;FFFB;FFBFFA<?<:?(,4<?AF6860,(4,1:D?FB?4201-
@M04999:289:000000000-L3R54:1:1101:10117:13031 2:N:0:420
TAAGACTACTCGGGTATCTAATCCTGTTCGCTCCCCACGCTTTCGTCCATCAGCGTCAATCGGTATTTAGTAACCTGCCTTCGCAATCGGGGTTCTGTGTAATATCTATGCATTTCACCGCTACACTACACATTCCAGCTACTTCAATACTATTCAAGATTAACAGTATCAACGGCAGTTCTACAGTTAAGCTGCAGGTTTTCACCGCTGACTTATCAACCCGCCTACGGACCCTTTAAACCCAATAAATCCGGATAACGCTCGCATCCTCCGTATTACCGCGGCTGCTGGCACGGAGTT
+
CCCCCGGGGGGGGGGGGGGGGGGGGGGGGDGGGGGCGGGGGGGGGGGGGGGGGGGGGGGGGGGGGGGFGGGGGGGGGGGGGGGGDGGGGGGGGGGGGGGGGFFGGGGGGGGGFGGGGGGGGGGGGGGGGGGGGGGGGGGGGGGFFGGGGGFGGGGGFGGGGGGGFFGGGGGFFEG6BG?F7EGGECFGGGGGGGGFGGFFFFFFFFF>@FFF@FFFFFFFFAB>AFFDFF>>BDDFFEEFFDFFDFEA;CEE;>D;1>E?;?@19>BBB>ABBFFF?BBFFB>(1296::::72:019?1
@M04999:289:000000000-L3R54:1:1101:11278:13043 2:N:0:420
TTGACTACCCGGGTATCTAATCCTGTTTGCTCCCCACGCTTTCGCATCTCAGCGTCAGTATCTGTCCAGAAGGCCGCCTTCGCCACCGGTATTCCTCCACATCTCTACGCATTTCACCGCTACACGTGGAATTCTACCTTCCTCTACAATACTCCAGATAACCAGTTTTAAGTGCAATTCCCAGGTTGAGCCCGGGGCTTTCACACCTAACTTAATTATCCGCCTACATGCCCTTTACGCCCAGTCATTCCGATTAACGCTCGCACCCTCCGTATTACCGCGGCTTCTGGCACGGAGTT
+
CCCCCGGGGGGGGGGGG9FGGGGGGGGGGGGGGGGGGGGGGGGGGGGGGGGGGGGGGGGGGGGGGGGGGGGGGGGGGGGGGGGGGGGGGGGGGGGGGGGGGGGGGGGGGGGGGGGGGGGGGGGGGGGGGGGGGGGGGGGGGGGGGGGGGGGGGGGGGGGGGGGGGGGGGGGGGGGGFGFGGGGGGGGGGGGGGGGGGGGGFFFFFFFF=EFFFFFFFFFFF?FFFFFEFFFFFFFFFFFFFF<DFFFFEFF16@F@FFFFFFFFFF>BFFFFFFFFDFF:B9>BB(,<<AFFF0>>1??
@M04999:289:000000000-L3R54:1:1101:16023:13058 2:N:0:420
AGACTACACGGGTATCTAATCCTGTTTGCTCCCCACGCTTTCGCATCTCAGCGTCAGTATCTGTCCAGAAGGCCGCCTTCGCCACCGGTATTCCTCCACATCTCTACGCATTTCACCGCTACACGTGGAATTCTACCTTCCTCTACAATACTCCAGATAACCAGTTTTAAGTGCAATTCCCAGGTTGAGCCCGGGGCTTTCACACCTAACTTAATTATCCGCCTACATGCCCTTTACGCCCAGGCATTCCGATTAACGCTCGCACCCTCCGTATTACCGCGGCTGCTGGCACGTAGTTAGC
+
CCCCCGGGGGGGFGGFGGGGGGGGGGGGGEGGGGGGGGGGGGGGGEE<FGGGGGGGGGGGGGGFGGGGGGGGGGDGGGGGFCGGGGGGG7FFCFEEGGGGC?5A@<FAF7FGGGGGGGGGD8AFCGGGGGFGGGDCGGGGGFECEFFGGGGC?FFGGFGFGGGGFFFFFGGFDF?FFDBGGFG7FGDGFFGGEGGDDGGF4EFFADFA=BCCBFFFF=CEDDF@@F(*/;@FEFFFF@FFFF6(/=EAFF1(/(2C;19:1(-(-6:(8BB1(.4<>9:912(3-(.:7614((.:?24))
@M04999:289:000000000-L3R54:1:1101:4135:13071 2:N:0:420
GGATGACTACAGGGGTATCTAATCCTGTTTGCTCCCCACGCTTTCGCATCTCAGCGTCAGTATCTGTCCAGAAGGCCGCCTTCGCCACCGGTATTCCTCCACATCTCTACGCATTTCACCGCTACACGTGGAATTCTACCTTCCTCTACAATACTCCAGATAACCAGTTTTAAGTGCAATTCCCAGGTTGAGCCCGGGGCTTTCACACCTAACTTAATTATCCGCCTACATGCCCTTTACGCCCAGTCATTCCGATTAACGCTCGCACCCTCCGTATTACCTCGGCTGCTGGCCCGGAGTT
+
CCCCCGGGGGGGGGGGGGGGGGGGGGGGGGGGGGGGGGGGGGGGGDGGGGGGGGGGGGGGGGGGGGGGGGGGGGGGGGGGGGGGGGGGGGGGGGGGGGGGGGGGGGGGGGGGDGGGGGGGGGGGGGGGGGGEGGGGGGGGGGGGGGGGGFGGGGGFGGGGGGGGGGGGFGGGGGGGFGFGGGGGGGGGGGGFGGGGDDGGEFFFFFFFDFFFFFFFEFFFF?E9=@DD=>EFFFFFFFFF?FFFF6@@AEFFC12;<;EF09?<FFFFF?63?B?BB?BF24-(,41(4348<(31-,2:4
@M04999:289:000000000-L3R54:1:1101:22739:13131 2:N:0:420
GACTACCAGGGTATCTAATCCTGTTTGCTACCCACGCTTTCGAGCATGAACGTCAGTGTTATCCCAGGAGGCTGCCTTCGCCATCGGTATTCCTCCACATCTCTACGCATTTCACTGCTACACGTGGAATTCTACCTCCCTCTGACACACTCTAGTTAGACAGTTTCAAATGCACGTCCCAAGTTGAGCTCGGGGATTTCACATCTGACTTATCTAACCGTCTGCGCTCGCTTTACGCCCAGTAATTCCGATTAACGCTCGCACCCTACGTATTACCGCGGCTGCTGGCACGTAGTTAGCC
+
CCCCCGGGGGGGGGGGGGGGGGGGGGGGGGGGGGGGGGGGGGGGG7FGGGGGGGGGGGGGGGGGGGGGGGGGGGGGGGGGGGGGGGGGGGGGGGGGGGGGGGGGGGGDGGGGGGGGGGGGGGGGGGGGGGGGGGGFFGGGGGGFGGGGGGGGGGGGGGGDGGGGGGGGGGGGGGGGFGEGGFGFGADFD98EDGEDGGGCFFFFFFFFFFFFFFFFCFF=ADFFFAFFA=@FFFFF?DF;=BEFFE<CEFFD@DEFFFFD0>>B>BFFF?BFBFA<BB>>0(49?FFFF???:802<<BF?
@M04999:289:000000000-L3R54:1:1101:9506:13185 2:N:0:420
GGACTACACGGGTATCTAATCCTGTTTGCTCCCCACGCTTTCGCATCTCAGCGTCAGTATCTGTCCAGAAGGCCGCCTTCGCCACCGGTATTCCTCCACATCTCTACGCGTTTCACCGCTACACGTGGAATTCTACCTTCCTCTACAATACTCCAGATAACCAGTTTTAAGTGCAATTCCCAGGTTGAGCCCGGGGCTTTCACACCTAACTTAATTATCCGCCTACATGCCCTTTACGCCCAGTCATTCCGATTAACGCTCGCACCCTCCGTATTACCGCCGCTGCTGGCACGGAGGTAGC
+
CCCCCGGGGGGGGGGGGGGGGGGGGGGGGGGGGGGGGGGGGGGGGGGGGGGGGGGGGGGGGGGGGGGGGGFGGGGGGGGGGGEGGGGGGEGGGGGGGGGGGGGGGFGGGGGGGGFFGGGGGGGGGGGGGGGGGGFGGGGGGGGGGGGGGGGGGGGGGGFFGGGGFFFFDE,E:FGGFGFFFGGGGGGFGGGGGGGGDGGGAFFFFFFFFFFFFFFCF>:@AFFFF@FFFF;@EFEEE;D>B?F@=EFFFFF0(4<DDFBFB9B9BF1(4?>B?<4:<909(-,-(-.5:?1<?(44(45>0
@M04999:289:000000000-L3R54:1:1101:27705:13192 2:N:0:420
GTTGACTACTGGGGTATCTAATCCTGTTTGCTCCCCACGCTTTCGCATCTCAGCGTCAGTATCTGTCCAGAAGGCCGCCTTCGCCACCGGTATTCCTCCACATCTCTACGCATTTCACCGCTACACGTGGAATTCTACCTTCCTCTACAATACTCTAGTTAACCAGTTTTAAGTGCAATTCCTAGGTTGAGCCCAGGGCTTTCACACCTAACTTAATTATCCGCCTACATGCCCTTTACGCCCAGTCATTCCGATTAACGCTCGCACCCTCCGTATTACCGCGGCTGCTGGCACGGAGTT
+
CCCCCGGGGGGGGGGGGGGGGGGGGGGGGGGGGGGGGGGGGGGGGGGGGGGGGGGGGGGGGGGGGGG8FGF<FGGGGGGDGGGGEGGGGGGGGFGGGGGGGGGGGGGGGGGGGEGGGGFGGDGGGGGGGGEGFGGGGGGGGGGGGGGGGGGFGGGGGGGG:DEDDDDDEFGFGGGFFGFDFGG8BDDFGFFGFGGGGGGFFFFFFFFFFFBDEFFFFFFFFEDF=AFBBCCEFFFDEFFF?B@=>EFFF3<CFF;3;?C@>FFFFF;>?::?>F(42<<B0>9>>>>?FB:1<50-(4::
@M04999:289:000000000-L3R54:1:1101:6685:13193 2:N:0:420
TGGACTACCCGGGTATCTAATCCTGTTCGCTCCCCACGCTTTCGTCCATCAGCGTCAATCGGTATTTAGTAACCTGCCTTCGCAATCGGGGTTCTGTGTAATATCTACGCATTTCACCGCTACACTACACATTCCAGCTACTTCAATACTATTCAAGATTAACAGTATCAACGGCAGTTCTACAGTTAAGCTGCAGGTTTTCACCGCTGACTTATCAACCCGCCTACGGACCCTTTAAACCCAATAAATCCGGATAACGCTCGCATCCTCCGTATTACCGCGGCTGCTGGCACGGATTT
+
CCCCCGGGGGGGGGGGGGGGGGGGGGGGGGGGGGGGGGGGGGGGGGGGGGGGGGGGGGGGGGGGGGGGGGGGGGGGGGGGGGGGGGGGGGGGGGGGGGGGGGGGGGGGGGGGGGGGGGGGGGGGGGGGGGGGGGGGGGGGGGGGGGGGGGGGGGGGGGGGGGGGGGGGGGGGGGGGFGFGGGGGFGGGGGGGGGGGGGGGFFFFFEFFFFFFFFFFFFFFFFFFF@B?@@BFFFFFECCFFFFFFFFF?EFF6?FFA?FFFFB0;F>:4<:9??FFBAFF>26931:BB:177(99(,4
@M04999:289:000000000-L3R54:1:1101:4553:13194 2:N:0:420
GAGCGACTACAGGGGTATCTAATCCTGTTTGCTACCCACGCTTTCGAGCATGAACGTCAGTGTTATCCCAGGAGGCTGCCTTCGCCATCGGTATTCCTCCACATCTCTACGCATTTCACTGCTACACGTGGAATTCTACCTCCCTCTGACACACTCTAGTTAGACAGTTTCAAATGCACGTCCCAAGTTGAGCTCGGGGATTTCACATCTGACTTATCTAACCGTCTGCGCTCGCTTTACGCCCAGTAATTCCGATTAACGCTCGCACCCTACGTATTACCGCGGCTGCTGGCACGTAGTT
+
CCCCCGGGGGGGGGGGGGGGGGGGGGGGGGGGGGGGGGGGGGGGGGGGGGGGGGGGGGGGGGGGGGGGGGGGGGGGGGGGGGGGGGGGGGGGGGGGGGGGGGGGGGGGGGGGGGGGGGGGGGGGGGGGGGGGGGGGGGGGGGGGGGGFGGGGGGGGGGGGGGGGGGGGGGGGGGGGFGFGGGGGGFGGGGGGGGGGGDGGFFFFFFFFFFFFFFFFEFFFFF=BFFBDCFB@2@BFFF9C@DB>FFFFFFFFE@642;CEFFD@FFFFFB6:BBBBFFFFF:90911910:2?0<?<1:?>
@M04999:289:000000000-L3R54:1:1101:12246:13194 2:N:0:420
TCCGACTACTCGGGTATCTAATCCTGTTTGCTACCCACGCTTTCGAGCATGAACGTCAGTGTTATCCCAGGAGGCTGCCTTCGCCATCGGTATTCCTCCACATCTCTACGCATTTCACTGCTACACGTGGAATTCTACCTCCCTCTGACACACTCTAGTTTGACAGTTTCAAATGCACGTCCCAAGTTGAGCTCGGGGATTTCACATCTGACTTATCTAACCGTCTGCGCTCGCTTTACGCCCAGTAATTCCGATTAACGCTCGCACCCTACGTATTACCGCGGCTGCTGGCACGTAGTTT
+
CCCCCGGGGGGGGGGGGGGGGGGGGGGGGGGGGFGGGGGGGGGGGGGGGGGFGGGGGGGGGGGGGGGGGGGGGGGGGGGGGGGGGGGGGGGGGGGGGGGGGGGGGGGGGGGGGGGGGGGGGGGGGGGGGGGGGFGGGGGGGGGGGGGGGGGGGGGGGGFGGGGGGGGFGGFGFGGFFGFGGDGGGGGGFAFGGGGDGGGGFFFFFFFFFFFFFFFFFFFEFDFFFFFFFF2=@FD9BCEF007;@F9EEFFFFFD0<EEF01<BB99;BB?F???AFFFFFBFF>99?7:??F<:123<F.
@M04999:289:000000000-L3R54:1:1101:7118:13207 2:N:0:420
GGTCGGACTACTCGGGTATCTAATCCTGTTTGCTCCACACGCTTTCGCATCTCAGCGTCAGTATCTGTCCAGCAGGCCGCCTTCGCCACCGGTATTCCTCCACATCTCTACGCATTTCACCGCTACACGTTGAATTCTACCTTCCTCCACAATACTCTAGTTAACCAGTTTTAAGTGCAATTCCTAGTTTGAGCCCAGGTCTTTCACACCTAACTTAATTATCCGCCGACATGCCCTTTACGCCCAGCCATTCCGCTTTACGCTTCCACCTCCTGTATTCCCGCGTCTCCTGTAACGGACT
+
AC@,A+@C6,FAABCGC:FDG@<-CF9CFG9,CCCF,C,,6:6B<CBF7:7,,,6E:B,,B@6,EDEC9C9@,B@7+4=FFEEGGC4?,B7FEFDCE9,C=,A8=FGDFF9++@FG,<E4FGECFF94@<,,A,C,>==@@@D8DGG8,8,1@E2663@33==,,6,,7@CFDGDG?CC:C@C,EF777,3,+@:9**33;;+3B6E+8):));1B*14;9964:5:(--6(*008EF3+)(6(6;((6;39E55((((1.801--).)(((.,)-6))).)((4(((..)56)-6(((((
@M04999:289:000000000-L3R54:1:1101:16767:13208 2:N:0:420
GCGGGACTACTAGGGTATCTAATCCTGTTTGCTCCCCACGCTTTCGCATCTCAGCGTCAGTATCTGTCCAGAAGGCCGCCTTCGCCACCGGTATTCCTCCACATCTCTACGCATTTCACCGCTACACGTGGAATTCTACCTTCCTCTACAATACTCTAGTTAACCAGTTTTAAGTGCAATTCCTAGGTTGAGCCCAGGGCTTTCACATCTAACTTAATTATCCGCCTACATGCCCTTTACTCCCAGTCATTCCGATTAACGCTCGCACCCTCCGTATTACCGCGGCTGCTGGCACGGAGTT
+
-66,A@FGDG<C6;FCFEAF@<C@F9FGFGD<,C@C,;F@@F:FEGG@BFGGGCG@FG::<<,EEGFG8F<,CB8F=:FC=49,44BB=F7FEGGG9?<FFGCBF<,,EFBCFG7AEGGF:>CFFGGGGG7==D=DEFF9D8DEFFFADF9AD8DD=D=6==A=>??ECGF,8EF:7=DFGG+CCC,EF?6,@EFD77*<*39A9AA+8>7;CA1?AC+>BE?ABA2)8(/1;B26=6=C*662:B6@4?C<E@(((3C;;661(691:03::(-,(.))6410(((4(:7(3(),(((-(
@M04999:289:000000000-L3R54:1:1101:20866:13241 2:N:0:420
TAGACTACCGGGGTATCTAATCCTGTTTGCTCCCCACGCTTTCGCATCTCAGCGTCAGTATCTGTCCAGAAGGCCGCCTTCGCCACCGGTATTCCTCCACATCTCTACGCATTTCACCGCTACACGTGGAATTCTACCTTCCTCTACAATACTCCAGATAACCAGTTTCAAGTGCAATTCCCAGGTTGAGCCCGGGGCTTTCACACCTAACTTAATTATCCGCCTACATGCCCTTTACGCCCAGTCATTCCGATTAACGCTCGCACCCTCCGTATTACCGCGGCTGCTGGCACGGAGTT
+
CCCCCGGGFGGGGGGGGGGGGGGGGGGGGGGGGGGGFEEGGGGGGGEGGGGGGGGGGGGGGGGGGGGGGGGGGGGGGGGGGGGEFGGGGFGGGGGGGGGGGGFFGGDGGGGGGGGGGGGGGGGGGGFFGGGFFGGGGGGGGGGGGGGGCGGGGGGGGGFGGGGGGGGGGDEGGGGGFGFGGGFCEGGGFGGCFGGDGGG4AFFFFFFFFEFFEA6BEFFFF>D?@FF@EF;4=EFF3/6AB27@@))17/.60<:?)<<FFF>>9>;(3119:232444,6>(((4423713281>(4<
@M04999:289:000000000-L3R54:1:1101:10939:13261 2:N:0:420
GAGGACTACCCGGGTATCTAATCCTGTTTGCTCCCCACGCTTTCGCATCTCAGCGTCAGTATCTGTCCAGAAGGCCGCCTTCGCCACCGGTATTCCTCCACATCTCTACGCATTTCACCGCTACACGTGGAATTCTACCTTCCTCTACAATACTCCAGATAACCAGTTTTAAGTGCAATTCCCAGGTTGAGCCCGGGGCTTTCACACCTAACTTAATTATCCGCCTACATGCCCTTTACGCCCAGTCATTCCGATTAACGCTCGCACCCTCCGTATTACCGCGGCTGCTGGCACGGAGTTT
+
CCC<CGGGGGGGGGGGGGGGGGGGGGGGGGGGGGGGGGGGGGGGGGGGGGGGGGGGGGGGGGGGGGGGGGGGCGGGGGCFGFGGGGGGGGGGGGGGGGGGGGGGGGGGGGGDGGGGGGGGGGGGGGGGGGGGGGGGGGGGGGGGGGGGGGGGGGGGGGGGGGGGGGGFGGGGGGGF?FFGGG6FFGGGGDFGGGGDGGGGFFFFFFFDBB=DE@FCCAFEFFFF@DFFFFFF3@EFF9C3;6@<@@FFFEEFED?F?DBBB:<FFF>BFFFFF:6<(:<F(((-1((-3,:BB7290147)
@M04999:289:000000000-L3R54:1:1101:10891:13275 2:N:0:420
GACTACTGGGGTATCTAATCCTGTTCGCTCCCCACGCTTTCGTCCATCAGCGTCAATCGGTATTTAGTAACCTGCCTTCGCAATCGGGGTTCTGTGTAATATCTATGCATTTCACCGCTACACTACACATTCCAGCTACTTCAATACTATTCAAGATTAACAGTATCAACGGCAGTTCTACAGTTAAGCTGCAGGTTTTCACCGCTGACTTATCAACCCGCCTACGGACCCTTTAAACCCAATAAATCCGGATAACGCTCGCATCCTCCGTATTACCGCGGCTGCTGGCACGGAGTTAGCC
+
CCCCCGGGGGGGGGGGGGGGGGGGGGGGGGGGGGGGGGGGGGGGGGGGGGGGGGGGGGGGGGGGGGGGGGGGGGGGGGGGGGGGGGGGGGGGGGGGGGGGGGGGGGGGGGGGGGGGGGGGGGGGGGGGGGGGGGGGGGGGGGGGGGGGGGGGGGGGGGGGGGGGGGGGGGGGGGGGFFFGGGGFGGGGGGGGGGGGGGGGFFFFFFFEFFFEFFFFFFFFFFFAFFFFFFFFFFFFFFFFFFF@ACFFFF@FFFFE?BFFFFFFFB?A?B6??FFFFF>F3>BFFFFFB?<?>9>37AFF:
@M04999:289:000000000-L3R54:1:1101:15796:13279 2:N:0:420
TAGACTACTCGGGTATCTAATCCTGTTTGCTCCCCACGCTTTCGCATCTCAGCGTCAGTATCTGTCCAGAAGGCCGCCTTCGCCACCGGTATTCCTCCACATCTCTACGCATTTCACCGCTACACGTGGAATTCTACCTTCCTCTACAATACTCCAGATAACCAGTTTTAAGTGCAATTCCCAGGTTGAGCCCGGGGCTTTCACACCTAACTTAATTATCCGCCTACATGCCCTTTACGCCCAGTCATTCCGATTAACGCTCGCCCCCTTCGTACTACCGCGGCTGCTGGCACGGAGTTAC
+
CCCCCGGGGGGDEFFGGGGGGGGGGGGGGGGGCGGGDGGGGGGGGGGDGGGGGGGGGGGGFGGGGGGGGGGGGGGGGEEFGFFGGGFGGGGGFFGGG8FGGGGGGGGGGDGGGGGGGGGGGGGGGGF?FEEGDEGGGCFGGGGGGFFFGGFGGDFCFDFGGFD9>FGCCFFDFGG8@EFGGGGCCEFFEGGFFGDDGGGG*8+:>99FF4BCC8BACF>*:==9@DFFF?B@@@@@46(=@F0:E@A<37?;?03<3.;((861,,474(36:?(8<4(,199BBB<77?03<1((,414)
@M04999:289:000000000-L3R54:1:1101:26059:13320 2:N:0:420
AGGACTACTCGGGTATCTAATCCTGTTTGCTCCCCACGCTTTCGCATCTCAGCGTCAGTATCTGTCCAGAAGGCCGCCTTCGCCACCGGTATTCCTCCACATCTCTACGCATTTCACCGCTACACGTGGAATTCTACCTTCCTCTACAATACTCCAGTTAACCAGTTTTAAGTGCAATTCCCAGGTTGAGCCCGGGGCTTTCACACCTAACTTAATTATCCGCCTACATGCCCTTTACGCCCAGTCATTCCGATTAACGCTCGCACCCTCCGTATTACCGCGGCTGCTGGCACGGAGTT
+
CCCCCGGGGGGGGGGGGGGGGGGGGGGGGGGGGGGFGGDGGGGGGGGGFGGGGGGGGGGGGGGGGGGGGCGGGGGGGDGGGGGGGGFGEGGGGDFGGGGGGGGGGGGGGGGGGGGGGGGGGGGGGCFGGGFGGGGGGGGGGGGGGGGGGGGGGGGGGGGGGGFGDFGGGGFGGGGGFGFGGFGGDGGGGGGFFEGGGGGGFAFFFFFAEF@CFFFFEFFEFF=@D?DEFFFF=;;EEEFFFFFFFFFFCFF;028@EC69<699BFFB?F?>F???<A419>>61>BF?4<(24;>6?F
@M04999:289:000000000-L3R54:1:1101:6215:13356 2:N:0:420
GACTACTCGGGTATCTAATCCTGTTTGCTCCCCACGCTTTCGCATCTCAGCGTCAGTATCTGTCCAGAAGGCCGCCTTCGCCACCGGTATTCCTCCACATCTCTACGCATTTCACCGCTACACGTGGAATTCTACCTTCCTCTACAATACTCTAGTTAACCAGTTTTAAGTGCAATTCCTAGGTTGAGCCCAGGGCTTTCACACCTAACTTAATTATCCGCCTACATGCCCTTTACGCCCAGTCATTCCGATTAACGCTCGCACCCTCCGTACTACCGCGGCTGCTGGCACGTAGTTAGCC
+
CCCCCGGGGGGGGFGGGGGGGGGGGGGGGGGGGGGGGGGGGGDGGGGFGGGGGGGGGGFGGGGGGGGGGGGGGGGGGGGGGGGGGGGGGGGGGGGGGGGGGGGFGGGGGFGGGGGGGGGGGGGGGGGGFGGGGFFGGFFGGGGFFGGGGGGGGCFGFFGGGGGGGGGCGD7EADGGFGFGGGGGGFGGGGGGGGGG?DC7FFFABAAFDEFBEFAFEF8@FFFDF@EE=EB@@EF=@=@52@BEEFE?EEDF(;EEFF7(6.29>F???BF:(4:A?9B>>F(4::)5:(.844:(5:<)4
@M04999:289:000000000-L3R54:1:1101:9005:13357 2:N:0:420
CACAGACTACCCGGGTATCTAATCCTGTTTGCTCCCCACGCTTTCGCATCTCAGCGTCAGTATCTGTCCAGAAGGCCGCCTTCGCCACCGGTATTCCTCCACATCTCTACGCATTTCACCGCTACACGTGGAATTCTACCTTCCTCTACAATACTCCAGATAACCAGTTTTAAGTGCAATTCCCAGGTTGAGCCCGGGGCTTTCACACCTAACTTAATTATCCGCCTACATGCCCTTTACGCCCAGTCATTCCGATTAACGCTCGCACCCTCCGTATTACCGCGGCTGCTGGCACGGAGTT
+
CCCCCGGGGGGGGGGGGGGGGGGGGGGGGGGGGGGGGGGGGGGGGGGGGGFGGGGGGGGGGGGGGGGGGGGGGGGGGGGGGGGGGGGGGGGGGGGGGGGGGGGFGGFGGGGGGGGGGGGGGGGGGGGGGGGGGGGGGGGGGGGGGGGGGGGGGFGGGGGGGGGGGGGGGFFGGGGGFFFGGGFGGGGGGGGGGGGDDDGGFFFFFFFFDF=>DFFFFFFEFFEFFFFFFFFEE=@@FFFFFFFF?DF@AFEFFFFFFFFFF9BFFFFFFFFFFFFBBF4AA:((90(4??)3<:?6>>>?:
@M04999:289:000000000-L3R54:1:1101:22261:13394 2:N:0:420
TTTGACTACCCGGGTATCTAATCCTGTTTGCTCCCCACGCTTTCGCATCTCAGCGTCAGTATCTGTCCAGAAGGCCGCCTTCGCCACCGGTATTCCTCCACATCTCTACGCATTTCACCGCTACACGTGGAATTCTACCTTCCTCTACAATACTCCAGATAACCAGTTTTAAGTGCAATTCCCAGGTTGAGCCCGGGGCTTTCACACCTAACTTAATTATCCGCCTACATGCCCTTTACGCCCAGTCATTCCGATTAACGCTCGCACCCTCCGTATTACCGCGGCTGCTGGCACGGAGTTT
+
CCCCCGGFFGGGGGGGGGGGGGGGFGGGGGGGGGGGGGGGGGGGGGGGGGFGGGGGGGGGGGGGGGGGGGGGGGGGGGGGGGGGGGGGGGGGGGGGGGGGGGGGFGFBGGGGGGGGGGGGGGGGGGGGGGGGGGGGGGGGGGGGGGGGGGGGGGGFEFGGGGGGGGGGGGGGGGGGFGFGGGGGGGGGGGGGGGGGGGGCFFFFFFFFFFFFEFFFEFFFFFFFFFFFFFFFFFFFFEFFFFFFFFFFFFFF@?FD@AAF>?1>;9>B6<:BFFBFBBFA:BB>>>>?>4:??739606:)
@M04999:289:000000000-L3R54:1:1101:13280:13401 2:N:0:420
GACTACAGGGGTATCTAATCCTGTTTGCTCCCCACGCTTTCGCATCTCAGCGTCAGTATCTGTCCAGAAGGCCGCCTTCGCCACCGGTATTCCTCCACATCTCTACGCATTTCACCGCTACACGTGGAATTCTACCTTCCTCTACAATACTCCAGATAACCAGTTTTAAGTGCAATTCCCAGGTTGAGCCCGGGGCTTTCACACCTAACTTAATTATCCGCCTACATGCCCTTTACGCCCAGTCATTCCGATTAACGCTCGCACCCTCCGTATTACCGCGGCTGCTGGCACGGAGTTAGCC
+
CCCCCGGGGGGGGGGGGGGGGGGGGGGFGGFGGGGGGGGGGGGG:FGGGGGGGGGGGACGFFGFEFGGGGGGGGGGGGGGGGGGGGEGEGGGAFGGGGGGGGGGGGGGGGGGGGGGGGGGGGGGEDC7FGGGGDFFGGGGGGGGGGGGGGGGFGGG?EEFEGGGGGGCFFGGGGGGFFFGFFGGGDECGGGGG5EDGGGGFFFFFFFFDEFF;AFFEFF(?@F>FEF?@33@FFEFF?1>F@;;EECCEE;?;DCC;;?:6>BB062<?F:F08:A<:>91>>>08::F?7<(41(4AAF:
@M04999:289:000000000-L3R54:1:1101:25331:13407 2:N:0:420
GCGACTACCCGGGTATCTAATCCTGTTCGCTCCCCACGCTTTCGTCCATCAGCGTCAATCGGTATTTAGTAACCTGCCTTCGCAATCGGGGTTCTGTGTAATATCTATGCATTTCACCGCTACACTACACACTCCAGCTACTTCAATACTATTCAAGATTAACAGTATCAACGGCAGTTCTACAGTTAAGCTGCAGGTTTTCACCGCTGACTTATTAACCCGCCTACGGACCCTTTAAACCCAATAAATCCGGATAACGCTCGCATCCTCCGTATTACCGCGGCTGCTGGCACGGAGTT
+
CCCCCCFGFFGGGGGGGGGGGGGGGGGGGGGGGFGGGGEEFFEEGGEGGGGGGGGGEDFGGGCDGGGGFFGGGGGFGGGGGGD:B?FFGFGGDFGGGGGCFGGGGGGGFGECEGFEEFGGGGGGGGGGGGGGGEFFECEGGGGGGFEGGGGGGGGGC9EFGGGGGGGGGGGGGGGGEDFGCGFGFGGGCGGFFFGGGCG>FFFCFFEFFA2.A>FFFFF*/5>@>@FD(59@FDF@F3>FF;?08E;EFEE9913<A3:;?F9F9?>??FF0-:0:AFA:>>09FBF77:28?F99>?:
@M04999:289:000000000-L3R54:1:1101:20494:13425 2:N:0:420
GACTACTAGGGTATCTAATCCTGTTCGCTACCCATGCTTTCGAGCCTCAGCGTCAGTAACAGACCAGAGAGCCGCCTTCGCCACTGGTGTTCTTCCATATATCTACGCATTTCACCGCTACACATGGAGTTCCACTCTCCTCTTCTGCACTCAAGTCTCTCAGTTTCCGATGCTCTTCCTCAGTTAAGCTGAGGGCTTTCACATTCAGACTTAAAAGACCGCCTGCGCTCCCTTTACGCCCAATAAATCCGGACAACGCTTGCCACCTACGTATTACCGCGGCTGCTGGCACGTAGTTAGC
+
CCCCCGGGGGGGGGGGGGGGGGGGGGGGGGGGGGGGGGGGGGGGGGGGGGGGGGGGGGGGGGGGGGGGGGGGGGGGGGGGGGGGGGGGGGGGGGGGGGGGGGGGGGGGGGGGGGGGGGGGGGGGGGGGGGGGGGGGGGGGGGGGGGGGGGGGGGGGGGGGGGGGGGGGDEGGGGGGFGFGGGGGGGFFGGGFGGGDGGGGFFFFFFFFFFFFFFFFFFFFFFFFFFAAFDFFFFFCCFFFFF0=;EEFF@F;?FF6DB@F<FF:D?0?BB??>>7BF9?>9B9;>??FF?FF?:?F?>2A<
@M04999:289:000000000-L3R54:1:1101:7319:13443 2:N:0:420
TGTGACCGGGGTATCTAATCCTGTTTGCTCCCCACGCTTTCGCATCTCAGCGTCAGTATCTGTCCAGAAGGCCGCCTTCGCCACCGGTATTCCTCCACATCTCTACGCATTTCACCGCTACACGTGGAATTCTACCTTCCTCTACAATACTCCAGATAACCAGTTTTAAGTGCAATTCCCAGGTTGAGCCCGGGGCTTTCACACCTAACTTAATTATCCGCCTACATGCCCTTTACGCCCAGTCATTCCGATTAACGCTCGCACCCTCCGTATTACCGCGGCTGCTGGCACGGAGTTAGCC
+
CCCCCGGGGGGGGGGGGGGGGGGGGGGGGGGGGGGGGGGGGGGGGGGGGGGGGGGGGGGGGGGGGGGGGGGGGGGGGGGGGGGGGGGGGGGGGGGGGGGGGGGGGGGGEGGGGGGGGGGGGGGGGGGGGGGGGGGGGGGGGGGGGGFGGGGGGGFFG8FGGGGGGGGGGGGGGGGGFGFGGGGGGGGGGGGGGGGGGGGGFFFFFFFFDFFBCFFFFFF9FFD?@FFFFFFFFFFFFFFF@FFFECCFFF6@?B45(3<F>FFFFFBFF6:<?04A92;FB9>FFD?2:7<:(9>:4:AF?
@M04999:289:000000000-L3R54:1:1101:17531:13458 2:N:0:420
GTGGACTACACGGGTATCTAATCCTGTTTGCTCCCCACGCTTTCGCATCTCAGCGTCAGTATCTGTCCAGAAGGCCGCCTTCGCCACCGGTATTCCTCCACATCTCTACGCATTTCACCGCTACACGTGGAATTCTACCTTCCTCTACAATACTCTAGTTAACCAGTTTTAAGTGCAATTCCTAGGTTGAGCCCAGGGCTTTCACACCTAACTTAATTATCCGCCTACATGCCCTTTACGCCCAGTCATTCCGATTAACGCTCGCACCCTCCGTATTACCGCGGCTGCTGGCACGGAGTT
+
CCCCCGGGGGGGGGGGGGGGGGGGGGGGGGGGGGGGGGGGGGGGGGGGGGGGGGGGGGGGGGGGGGGGGGGGGGGGGGGGGGGGGGGGGGGGGGGGGGGGGGGGGGGGGGGGGGGGGGGGGGGGGGGGGGGGGGGGGGGGGGGGGGGGGGGGGGGGGGGGGGGGGGGGGFGGGGGGFGFGGGGGGGGGGGGGGGGGGG5FFFFFFFFFFFFBCFFF?FFEFFA2<AFFFFFFFFEFFFFA?FF<D=<EEEFF;0:?@EED9;@90(7(42::6::::2>D:349B19:?>,0(.429;18
@M04999:289:000000000-L3R54:1:1101:20677:13502 2:N:0:420
TGACTACTGGGGTATCTAATCCTGTTTGCTCCCCACGCTTTCGCATCTCAGCGTCAGTATCTGTCCAGAAGGCTGCCTTCGCCACCGGTATTCCTCCACATCTCTACGCATTTCACCGCTACACGTGGAATTCTACCTTCCTCTACAATACTCCAGATAACCAGTTTTAAGTGCAATTCCCAGGTTGAGCCCGGGGCTTTCACACCTAACTTAATTATCCGCCTACATGCCCTTTGCGCCCAGTCATTCCGATTAACGCTCGCACCCTCCGTATTACCGCGGCTGCTGGCACGGAGTTAGC
+
CCCCCGGGGGGGGGGGGGGGGGGGGGGGGGGGGGGGGGGGGGGGGGGGGGGGGGGGGGGGGGGGGGGGGGGGGGGGGGGGGGGGGGGGGGGGGGGGGGGGGGGGGGGGGGGGGGGGGGGGGGGGGGGGGGGGGGGGGGGGGGGGGGGGFGGGGGGGGGGGGGGGGGGGGGGGGGGGFGFGGGGGGGGGGGGGGGEGGGFGBFFFFFFFFFFFFFFFFFFF?BFFDFFFC:@DFFFFFFFF@FFFFFEEEEF;?DDEE79<<>>019?:FFBF2:0<A<49>B0((48:2:(8:069?F>F<
@M04999:289:000000000-L3R54:1:1101:10359:13512 2:N:0:420
ACTGGGGTATCTAATCCTGTTCGCTACCCATGCTTTCGAACCTCAGCGTCAGTTACAGACCAGAGAGCCGCCTTCGCCACTGGTGTTCTTCCATATATCTACGCATTCCACCGCTACACATGGAGTTCCACTCTCCTCTTCTGCACTCAAGAAAAACAGTTTCAGCTGCACTTCCCCGGTTAAGCCGAGGGCTTTCACAGCTGACTTGTTCTCCCGCCTGCGTTCGCTTTACGCCCAATAAATCCGGACAACGCTTGCCACCTACGTATTACCGCGGCTGCTGGCACGTAGTTAGCCGTG
+
CCCCCGGGGGGGGGGGGGGGGGGGGGGGGGGGGGGGGGGGGGGGGGGGGGGGGGGGGGGGGGGGGGGGGGGGGGGGGGGGGGGGGGGGGGGGGGGGGGGGGGGGGGGGGGGGGGGGGGGGGGGGGGGGGGGGGGGGGGGGGGGGGGGGGGGGGGGGGGGGGGGGGFFGGGGGGGGFFGFGGGGGGGGGGGGGGGGGGGGGFFFFFFFFFFEFFFFDFFFFFFFFFFF@FFFF@FBFFF@FFFFFFF;DBFBFFFFFFF?D?F?FF<?DA:<A66>F49BFFFFFF???6(4?)<<<:9:>
@M04999:289:000000000-L3R54:1:1101:14864:13513 2:N:0:420
CAGGACTATTAGGGTATCTAATCCTGTTTGCTCCCCACGCTTTCGCATCTCAGCGTCAGTATCTGTCCAGAAGGCCGCCTTCGCCACCGGTATTCCTCCACATCTCTACGCATTTCACCGCTACACGTGGAATTCTACCTTCCTCTACAATACTCCAGATAACCAGTTTTAAGTGCAATTCCCAGGTTGAGCCCGGGGCTTTCACACCTAACTTAATTATCCGCCTACATGCCCTTTACGCCCAGTCATTCCGATTAACGCTCGCACCCTCCGTATTACCGCGGCTGCTGGCACGGAGTT
+
CCCCCGGGGGGGGGGGGGGGGGGGGGGGGGGGGGGGGGGGGGGGGGGGGGGGGGGGGGGGGGGGGGGGGGGGGGGGGGGGGGGGGGGGGGGDGGGGGGGGGGGGGGGGGGGGGGGGGGGGGGGGGGGFEEFGGGGGGGGGGGGGGGGGGGGGGGGGGGGGGGGFFGGGGGGGGGGGFGFGGGGGGGGGGGGGFGDGGGGGFFFFFFFFFFFFFFFFFFFCFFFFFFFFEFEEFFFFFFFFFFF67=EEFFFF@@;DFFE?FFBBFF>9?FBFF6?(25<A<B29BFB??D7?<?02(4<:
@M04999:289:000000000-L3R54:1:1101:20182:13577 2:N:0:420
GACTACCAGGGTATCTAATCCTGTTCGCTCCCCACGCTTTCGTCCATCAGCGTCAATCGGTATTTAGTAACCTGCCTTCGCAATCGGGGTTCTGTGTAATATCTATGCATTTCACCGCTACACTACACATTCCAGCTACTTCAATACTATTCAAGATTAACAGTATCAACGGCAGTTCTACAGTTAAGCTGCAGGTTTTCACCGCTGACTTATCAACCCGCCTACGGACCCTTTAAACCCAATAAATCCGGATAACGCTCGCATCCTCCGTATTACCGCGGCTGCTGGCACGGACTTCGCC
+
CCCCCGGGGGGGGGGGGGGGGGGGGGGGGGGGGGGGGEGGGGGGGGGGGGGGGGGGGGGGGGGGGGGGGGGGGGGGGGGGEGEGGGGGGGGGGGGGGGGGGGGGGGGGGGFGGGGGGGGGGGGGGGGGGGGFFGGGGGGGGGGEFGGGGGGGGFFDGGGGGGGGGD:FCFGGGGGGFGFDGGGGGGGGFGGGGGGGGFFFFFFFFFFBB5EEFFFFFFFFDADAF@>F=@FFB5ECCEDFFFDEFFF?E>@FFFFEF96;;>>:>BBFFF?((8A>A<>>B9>F????B<B127(38)-84
@M04999:289:000000000-L3R54:1:1101:13577:13602 2:N:0:420
AGGGGACTACTGGGGTATCTAATCCTGTTCGCTCCCCACGCTTTCGTCCATCAGCGTCAATCGGTATTTAGTAACCTGCCTTCGCAATCGGGGTTCTGTGTAATATCTATGCATTTCACCGCTACACTACACATTCCAGCTACTTCAATACTATTCAAGATTAACAGTATCAACGGCAGTTCTACAGTTAAGCTGCAGGTTTTCACCGCTGACTTATCAACCCGCCTACGGACCCTTTAAACCCAATAAATCCGGATAACGCTCGCGTCCTCCGTATTACCGCGGCTGCTGGCACGGAGTT
+
CCCCCGGGGGFFFFCGGGGGGGGGGGGGFGGGGGGFGGGGGGEGGGGGGGGGGGGGGGGGGGGFFGGGGGGGGGGGFFFGGGGGGGCGFGGGGGGFGGGGFGGGGFGGGEEGGEGGGGDGGGGCGGGGGGFGGGGGFEGGGGGGGGGGGGGGDFGGFFGGDADFCFGGGDGGGGGGFGADDCFFFGGGGGFGGGG6?7CDFA?FFFFE5=95=BFFFFFCFFFFB=@FFDD=B@DD;FFA3;=<?;@EE<EE@4>0(2))69(((4(-4((-290((82A>:>6060(14:3:121-((-.
@M04999:289:000000000-L3R54:1:1101:5180:13623 2:N:0:420
GACTACTCGGGTATCTAATCCTGTTTGCTCCCCACGCTTTCGCATCTCAGCGTCAGTATCTGTCCAGAAGGCCGCCTTCGCCACCGGTATTCCTCCACATCTCTACGCATTTCACCGCTACACGTGGAATTCTACCTTCCTCTACAATACTCCAGATAACCAGTTTTAAGTGCAATTCCCAGGTTGAGCCCGGGGCTTTCACACCTAACTTTATTATCCGCCTACATGCCCTTTACGCCCAGTCATTCCGATTAACGCTCGCACCCTCCGTCTTACCGCGTCTGCTGGCACGTAGTTAGCC
+
CCCCCGGFGGGGGGGGGGGGGGGGGGGGGGGGGCGGGGGGGGGGCGGGGGGGGGGGGFGFGFFGGGGGCFGCGGGGGGGGGGGGFGGGCFGGGGGGGGGG8FGGGGGGGGCFFGGGGGGGGGGGGGDGGGGGGGGGF;EDFGGDGAEGFGGGGGGGGGGGCFGGDFFGFFGGFCGG?DFFGDFGGDCFFF?@CGDGGFGGFACF>F6>BFF6EF9FFFFFFFF?:BCFFBBF=E<CDFFFF6EFEEF?EFF01<E9@61(9;9BFFF<:6,(,44<?<FB,7?FFF?:<8?B2448<AFA7
@M04999:289:000000000-L3R54:1:1101:25453:13640 2:N:0:420
GAGTACCCGGGTATCTAATCCTGTTCGCTCCCCACGCTTTCGTCCATCAGCGTCAATCGGCATTTAGTAACCTGCCCTCGCAATCGGGGTTCTGTGTAATATCTATGCATCTCACCGCTACACTACACATTCCTGCTACTTCAATACTACTCAAGATTAACAGTATCAACGCCAGTTCTACAGTTAAGCTGCAGGTTTTCACCGCTGACTTATCAACCCGCCTACGGACCCTTTAATCCCAATAAATCCGCCTACCGCCCGCATCCTCCGTCTTACACACGCTGCCGTTGCCGAGTTACTC
+
--,8,,=E+@+++;E9,C,CEEGG9@F+CFCC,@BF7C:8@FC:,:FE,FF76,,B,,,,+7+,<FGF,6,CF,,B,,,+@BC@CDB+=C+?AFF9?B,BC<F,99,,A,,95CA<FEEDCFF,:FEFEG,A,4,@,,,,6@,,3E8,@,@,,,6=,,,,@@,@D3D@C?G+++=DCFA;C++E;CC99,,,@:60*59C+30**<?4>*7:4++4:>?-5((--(((8(,,6)9C3?<F)=1))46)(,(((//(6(43377<>(.21(4,,,...-)((-(((,(((,4-((43,)-)-
@M04999:289:000000000-L3R54:1:1101:27235:13641 2:N:0:420
GACTACTAGGGTATCTAATCCTGTTTGCTACCCACGCTTTCGAGCATGAACGTCAGTGTTATCCCAGGAGGCTGCCTTCGCCATCGGTATTCCTCCACATCTCTACGCATTTCACTGCTACACGTGGAATTCTACCTCCCTCTGACACACTCTAGTTTGACAGTTTCAAATGCACGTCCCAAGTTGAGCTCGGGGATTTCACATCTGACTTATCTAACCGTCTGCGCTCGCTTTACGCCCAGTAATTCCGATTAACGCTCGCACCCTACGTATTACCGCGGCTGCTGGCACGTAGTTAGCC
+
CCCCCGGGGGGGGGGGGGGGGGGGGGGGGGGGGGGGGGGGGGCFEEGGGGGGGGGGGGGGGGGGGGCGCGGGGGGGGGGGGGGGGGGGGGFGGGGGGGGGGGGGGGGGGGGGGGGGGGGGGCGGGFGEFGGGFGGGGG=EGGGGGGGGGGGGGGGEEGGGGGGFGGGGGGGGGGGDFGFGGGFGGEGGGGGGGGGGGGFGFFF+@FFFFFFFEFCFFFFBFFFF;>4=DFF@DFFC9@@BDDFEECEFFFFF@DEC?F;0,:@FBFFFF:?F2:BBFBFF>>>>08:?084:4::?BAFA3
@M04999:289:000000000-L3R54:1:1101:21645:13642 2:N:0:420
TGACTACACGGGTATCTAATCCTGTTTGCTCCCCACGCTTTCGCATCTCAGCGTCAGTATCTGTCCGGAAGGCCGCCTTCGCCACCGGTATTCCTCCACATCTCTACGCATTTCACCGCTACACGTGGAATTCTACCTTCCTCTACAATACTCTAGTTAACCAGTTTTAAGTGCAATTCCTAGGTTGAGCCCAGGGCTTTCACACCTAACTTAATTATCCGCCTACATGCCCTTTACGCCCAGTCATTCCGATTAACGCTCGCACCCTCCGTATTACCGCGGCTGCTGGCACGGAGTTAGC
+
CCCCCGGGGGGGGGGGGGGGGGGGGGGGGGGGGGGGGGGGGGGGGGGGGGGGGGGGGGGGGGGGGGGGGGGGGGGGGGGGGGGGGGGGGGGGGGGGGGGGGGGGGGGGGGGGGGGGGGGGGGGGGGGGGGGGGGGGGGGGGGGGGGGGGGGGGGGDGGGGGGGGGGGGDGGGGGGGFGFGGGGGGGGGGGGGGFEGDFGGFFFFFFFFFFFFFFFFEFFFEFFFFD=?<EBFEBEFFD?3>;;;<@EFFFF;D;8CF?FFD9>F>6?BF<BFFFFFFABF;>(9>::?>???:46>?7>D<
@M04999:289:000000000-L3R54:1:1101:4078:13643 2:N:0:420
GGGGGACTACCCGGGTATCTAATCCTGTTCGCTACCCATGCTTTCGAACCTCAGCGTCAGTTACAGACCAGAGAGCCGCCTTCGCCACTGGTGTTCTTCCATATATCTACGCATTCCACCGCTACACATGGAGTTCCACTCTCCTCTTCTGCACTCAAGAAAAACAGTTTCAGCTGCACTTCCCCGGTTAAGCCGAGGGCTTTCACAGCTGACTTGTTCTCCCGCCTGCGTTCGCTTTACGCCCAATAAATCCGGACAACGCTTGCCACCTACGTATTACCGCTGCTGCTGGCACGTAGTT
+
CCCCCGGFGGGGGGGGGGGGGGGGGGGGGGGGGGGGGGGGGGGGGGGFGGGGGGGGGGGGGGGGGGGFFGGGGGGGGGGGGGGGGGGGGGGFGGGGGGGGGGGGGGGGGGGGGGGGGGGGGGGGGGGGGGGGGGGGGGGGGG8FGGGFGGGGGGGGGG8FGGGGGGGDGGGGGDGCFGFGGGGGGGCEGGGGGGGGGGGDFFFFFFFFFFFFFFFFFACEFFFFFFFFFFFF@@BF0?FADFBF:47:ADFFF031>(4?F9B?<6BA??BFF<3>ABA<<62-494)2,)(4:7:442<6
@M04999:289:000000000-L3R54:1:1101:16556:13656 2:N:0:420
GGACTACACGGGTATCTAATCCTGTTTGCTCCCCACGCTTTCGCGCCTCAGCGTCAGTTGTGAGCCAGATTGCCGCCTTCGCCACCGGTGTTCCTCCAAATATCTACGAATTTCACCTCTACACTTGGAATTCCACAATCCTCTCTCACACTCTAGTCTAAAGGTATAAATGGAAGTCCCAGGGTTAGCCCAGGGAATTCAACACCAACCTATTAAACCCGCCACCTCCCCCTTAACCCCAAGCATTTCCAAGAAAGCCAGCCCCCTTCCTTATTACTGCTGTGGCTGCCACGAATTAAGC
+
CCCCCGGFGGGGGGGGGGGGGGGGGGGGGGGGGGGGGGGEGFGGGGGEFGGGGFGGGFGGGGGGGGGGGGGGGGGGGGGGGDGGGGGGGGGGGGGGGFGGGGGGGGGGGGGGGGFFGGGGGGGGGFEFGGGGGGEFGGDGFGGGGFGGGGGGFFFGGGDGG,,3,+,,8A,2,,+@3+=D++=+@,@3,@D7,@+=*;C8+++33**;)))):++=E*A-*:((-((0-89(6:))))4>3((,()1)1))))(/((31(((/(49((,().65))6)--))-.(((8(())--(.,--)-
@M04999:289:000000000-L3R54:1:1101:8045:13688 2:N:0:420
GACTACTCGGGTATCTAATCCTGTTCGCTCCCCACGCTTTCGTCCATCAGCGTCAATCGGTATTTAGTAACCTGCCTTCGCAATCGGGGTTCTGTGTAATATCTATGCGTTTCACCGCTACACTACACATTCCAGCTACTTCAATACTATTCAAGATTAACAGTATCAACGGCAGTTCTACAGTTAAGCTGCAGGTTTTCACCGCTGACTTATTAACCCGCCTACGGACCCTTTAAACCCAATAAATCCGGATAACGCTCGCATCCTCCGTATTACCGCGGCTGCTGGCACGGAGTTAGCC
+
CCCCCGGGGGGGGGGGGGGGGGGGGGGGGGGGGGGGGGGGGGGGGGGGGGGGGGGGGGGGGGGGGGGGGGGGGGGGGGGGGCFFGGGGGGGGGGGGGGEGGGGGGGGGGGGGGGGGGGGGGGGGGGGGGGGGGGGGGGGGGGGGFGGGG,@DGDGCGFGGGGGGGGGGGGGGGGGGFGFGGGGGFGGGGGGGGFGGGGGGFFFFFFFFFFFFEFFFFFFBFADDD?@FFFFFFFFFFF;FFD;3@<CCEB;02?E8<FF?F9>FF:27?FFF?BFFFFF>>9>>::B7((5:901?:)5<7
@M04999:289:000000000-L3R54:1:1101:2196:13698 2:N:0:420
CGACTACAGGGGTATCTAATCCTGTTTGCTCCCCACGCTTTCGCATCTCAGCGTCAGTATCTGTCCAGAAGGCCGCCTTCGCCACCGGTATTCCTCCACATCTCTACGCATTTCACCGCTACACGTGGAATTCTACCTTCCTCTACAATACTCCAGATAACCAGTTTTAAGTGCAATTCCCAGGTTGAGCCCGGGGCTTTCACACCTAACTTAATTATCCGCCTACATGCCCTTTACGCCCAGTCATTCCGATTAACGCTCGCACCCTCCGTATTACCGCGGCTGCTGGCACGGAGTTAGC
+
CCCCCGGGGGGGGGGGGGGGGGGGGGGGGGGGGGGGGGGGGGGGGGGGGGGGGGGGGGGGGGGGGGGGGGGGGGGGGGGGGGGGGGGGGGGGGGGGGGGGGGGGGGGGGGGGGGGGGGGGGGGGGGGGGGGGGGGGGGGGGGGGGGGGGGGGGGGGGGGGGGGGGGGGGGGGGGGGFGFGGGGGGGGGGDGGGGGGDCGGFFFFFFFFFFFFFFFFFFFEBBFFFFFFFFFFFFFFFDFFFFFEEFFEEFFFFFFFFF9?BFBFFFBBFFFF6:>AFFFBBB>FFFFBFFFD<606??F94
@M04999:289:000000000-L3R54:1:1101:25059:13702 2:N:0:420
GACTACTCGGGTATCTAATCCTGTTTGCTCCCCACGCTTTCGCATCTCAGCGTCAGTATCTGTCCAGAAGGCCGCCTTCGCCACCGGTATTCCTCCACATCTCTACGCATTTCACCGCTACACGTGGAATTCTACCTTCCTCTACAATACTCCAGATAACCAGTTTTAAGTGCAATTCCCAGGTTGAGCCCGGGGCTTTCACACCTAACTTAATTATCCGCCTACATGCCCTTTACGCCCAGTCATTCCGATTAACGCTCGCACCCTCCGTATTACCGCGGCTGCTGGCACGTAGTTAGCC
+
CCCCCGGGGGGGGGGGGGGGGGGGGGGGGGGGGGGGGGGGGGGGGGGGGGGGGGGGGGGGGGGGGGGGGGGGGGGGGGGGGGGGGGGGGGGGGGGGGGGGGGGGGGGGGGGGGGGGGGGGGGGGGGGGGGGGGGGGGGGGGGGGGGGGGGGGGGGGGGGGGGGFEFGGGGGEGGGGFGFGGFGGGGGGGGGGDGGGGGGGFFFFFFFFFFFFFFFF<FFFFFFFFEFFFBFFFFFE@DFFDD@FFFFFFFFFFFFF;>?0;>BF>FF?BBB:?:<<A?BB>F9BB>)4<123(.(-6<><4
@M04999:289:000000000-L3R54:1:1101:7548:13725 2:N:0:420
GGACTACAGGGGTATCTAATCCTGTTCGCTCCCCACGCTTTCGTCCATCAGCGTCAATCGGTATTTAGTAACCTGCCTTCGCAATCGGGGTTCTGTGTAATATCTATGCATTTCACCGCTACACTACACATTCCAGCTACTTCAATACTATTCAAGATTAACAGTATCAACGGCAGTTCTACAGTTAAGCTGCAGGTTTTCACCGCTGACTTATCAACCCGCCTACGGACCCTTTAAACCCAATAAATCCGGATAACGCTCGCATCCTCCGTATTACCGCGGCTGCTGGCACGGAGTTAGC
+
CCCCCGGGGGGGGGGGGGGGGGGGGGGGGGGGGGGGGGGGGGGGGGGGGGGGGGGGGGGGGGGGGGGGGGGGGGGGGGGGGGGGGGGGGGGGGGGGGGGGGGGGGGGGGGGGGGGGGGGGGGGGGGGGGGGGGGGGGGGGFGGGGGGGGGGGGG8FGGGGGGGGGGGGGGGGGGGGFGFGGGGGGGGFGGGGGDGGCFFGFFFFEAEEFFEFCFFFFFFFFFFFFFFFFFFF2@EF?EFFDFFFFEFFFF9>FF?FEFBFFFFFFFFFFFFF?F?FFF:0-999BBBB>BB?(4>0?1<45
@M04999:289:000000000-L3R54:1:1101:12362:13735 2:N:0:420
GTGGTGACTACTCGGGTATCTAATCCTGTTCGCTACCCATGCTTTCGAACCTCAGCGTCAGTTACAGACCAGAGAGCCGCCTTCGCCACTGGTGTTCTTCCATATATCTACGCATTCCACCGCTACACATGGAGTTCCACTCTCCTCTTCTGCACTCAAGAAAAACAGTTTCAGCTGCGCTTCCCCGGTTAAGCCGAGGGCTTTCACAGCTGACTTGTTCTCCCGCCTGCGTTCGCTTTACGCCCAATAAATCCGGACAACGCTTGCCACCTACGTATTACCGCGGCTGCTGGCACGTAGT
+
CCCCCGGGGGGGGGGGGGGGGGGGGGGGGGGGGGGGGGGGGGGGGGGGGGGGGGGGGGGGGGGGGGGGGGGGGGGGGGGGGGGGGGGGGGGGGGFGGGGGGGGGGGGGGGGGGGGGGGGGGGGGGGGGGGGGGGGGGGGGGGGGGGGGGGGGGGGGGGGGGGGGGGGGGGFGGGGGFGFGGGGGGGGGGGGECFGG5>DGFFFFFFFFAFFFFFFFEFFFFEEF@@9DFFFFFFFF;;;F9?FBB@FBFFFFFFFFFF>B<BFFFF::AFF:07?BFFFFBFF>B90;;68?FF?<1::?4
@M04999:289:000000000-L3R54:1:1101:18088:13796 2:N:0:420
TGACTACTGGGGTATCTAATCCTGTTCGCTACCCATGCTTTCGAACCTCAGCGTCAGTTACAGACCAGAGAGCCGCCTTCGCCACTGGTGTTCTTCCATATATCTACGCATTCCACCGCTACACATGGAGTTCCACTCTCCTCTTCTGCACTCAAGAAAAACAGTTTCAGCTGCACTTCCCCGGTTAAGCCGAGGGCTTTCACAGCTGACTTGTTCTCCCGCCTGCGTTCGCTTTACGCCCAATAAATCCGGACAACGCTTGCCGCCTACGTATTACCGCGGCTGCTGGCACGTAGTTAGC
+
CCCCCGGGGGGGGGGGGGGGGGGGGGGGGGGGGGGGGGGGGGGGGGGGGGGGGGGGGGGGGGGGGGGGGGGGGGGGGGGGGGGGGGGGGGGGGGGGGGGGGGGGGGGGGGGGGGGGGGGGGGGGGGGGGGGGGGGGGGGGGGGGGGGGGGGGGGGGGGGGGGGGGGGGGGGGGGGGFGFGFGGGGGGGGGGGGGGGGGGGFFFFFFFFFFFFEFFFFFFFFFFFFFFFDFFF@FFFFFF>@FFFFFECFFFFB>>3?B>FBFFFFFFFFF008A?<D289;9BFFFFF?60)((.8BADA<
@M04999:289:000000000-L3R54:1:1101:15562:13802 2:N:0:420
TGACTACTCGGGTATCTAATCCTGTTCGCTACCCATGCTTTCGAACCTCAGCGTCAGTTACAGACCAGAGAGCCGCCTTCGCCACTGGTGTTCTTCCATATATCTACGCATTCCACCGCTACACATGGAGTTCCACTCTCCTCTTCTGCACTCAAGAAAAACAGTTTCAGCTGCACTTCCCCGGTTAAGCCGAGGGCTTTCACAGCTGACTTGTTCTCCCGCCTGCGTTCGCTTTACGCCCAATAAATCCGTACAACGCTTGCCACCTACGTATTACCGCGGCTGCTGGCACGTAGTTAGC
+
CCCCCFGGGGGGGGGGGGGGGGGGGGGGGGGGFGGGGGGGGGGFGGEGGGGGGGGGGGGGGFGGGGGGCFGGGFGGGGGGGGGGGGGFGGGGGGGGGGGGGGFGGGGGGGGGGGGGGGGGGGGGGGGGGGGGGEDGGFDGGGGGGGGGGGGGF?FFD=FFGGGGGGGGFGGFGGFFFDFGGGGGGGEGGFGGGEDDGGGGFFFFFFF>EBBEFFFCEFFB59B==>>FF;;B<?7CF??A(((53)77<86(.48>72((,4:?2<8:?F?1?FF<4)369(4>FF:?FF?2(4408)444
@M04999:289:000000000-L3R54:1:1101:23890:13826 2:N:0:420
GTGACTACCCGGGTATCTAATCCTGTTTGCTCCCCACGCTTTCGCATCTCAGCGTCAGTATCTGTCCAGAAGGCCGCCTTCGCCACCGGTATTCCTCCACATCTCTACGCATTTCACCGCTACACGTGGAATTCTACCTTCCTCTACAATACTCCAGATAACCAGTTTTAAGTGCAATTCCCAGGTTGAGCCCGGGGCTTTCACACCTAACTTAATTATCCGCCTACATGCCCTTTACGCCCAGTCATTCCGATTAACGCTCGCACCCTCCGTATTACCGCTGCTGCTGGCACGGAGTTAC
+
CCCCCGGGGGGGGGGGGGGGGGGGGGGGGGGGGGGGGGGGGGGGGGGGGGGGGGGGGGGGGGGGGGGGGGGGGGGGGGGGGGGGGGGGGGGGGGGGGGGGGGGGGGGGGGGGGGGGGFEGGGGGGGGGGGGGGGGGGGGGGGGGGFGGGGGGGGGGGGGGGGGGGGGCGGGGGGGGFGFGGGGG6FGGGGGGGGDDDC*@FFFFFFFFFFFFFFFFCFFFFFFF99@BFFF;DFFFFEDFFFD0@EFEEFF;?F?D3:BBFFFFBF>B?FBFBF1:<AAFF(-9?0<BF?:1<?>;127A)
@M04999:289:000000000-L3R54:1:1101:27783:13844 2:N:0:420
TCTGACTACTGGGGTATCTAATCCTGTTCGCTACCCATGCTTTCGAACCTCAGCGTCAGTTACAGACCAGAGAGCCGCCTTCGCCACTGGTGTTCTTCCATATATCTACGCATTCCACCGCTACACATGGAGTTCCACTCTCCTCTTCTGCACTCAAGAAAAACAGTTTCAGCTGCACTTCCCCGGTTAAGCCGAGGGCTTTCACAGCTGACTTGTTCTCCCGCCTGCGTTCGCTTTACGCCCAATAAATCCGGACAACGCTTGCCACCTACGTATTACCGCGGCTGCTGGCACGTAGTT
+
CCCCCGGGGGGGGGGGGGGGGGGGGGGGGGGGGGGGGGGGGGGGGGGGGGGGGGGGGGGGGGGGGGGGGGGGGGGGGGGGGGGGGGGGGGGGGGGGGGGGGGGGGGGGGGGGGGGGGGGGGGGGGGGGGGGGGGGGGGGGGGGGGGGGGGGGGGGGGGGGGGGGGFGGGGGGGGGGFGFGFGGGGGGGGGFGGCEGGGGGFFFFFFFFFFFFFFFFFFFEFF@FFFFFFFFFFFFFFFFFFBFFFF3EEEFFFB?>>?BBFFF???DFFFFFF<<ABB<9099>BBFFFFF:()(41:?A
@M04999:289:000000000-L3R54:1:1101:28932:13882 2:N:0:420
GAGAGGACTACCCGGGTATCTAATCCTGTTTGCTCCCCACGCTTTCGCATCTCAGCGTCAGTATCTGTCCAGTAGGCCGCCTTCGCCACCGGTATTCCTCCACATCTCTACGCATTTCACCGCTACACGTGGAATTCTACCTTCCTCTACAATACTCTAGTTAACCAGTTTTAAGTGCAATTCCTAGGTTGAGCCCAGGGCTTTCACACCTAACTTAATTATCCGCCTACATGCCCTTTACGCCCAGTCATTCCGATTAACGCTCGCACCCTCCGTATTACCGTGGCTGCTGGCACGGAGT
+
6@8,CDEDFFGFDFFFC@FGEGFGGGFGGGEFGGG<FGGGGEGGDFFEG7:,BC@FFCGGGFGGGGG@C<DFEFG<FFGGGGGFGGDCC<FEFFGFGGGGFFGFFFEGFFGGC?=FCGGGGGGGGGFFGFFE@DF,EFGGGGGGGGDFAGGGGCFEF:D93@ADEGGCEFGGGG8@DDDFGGG9CFGCGGGG7CC:;CF599AAFFFFCDFFFFFFFA+8E?7EFFFD2BBCC9E2B@E====((,26EE?5EFFFF@;C)13/:01413((46>328:>AB((.(3::?)7>?1)(7((-
@M04999:289:000000000-L3R54:1:1101:13687:13897 2:N:0:420
GTATGACTACTGGGGTATCTAATCCTGTTTGCTCCCCACGCTTTCGCGCCTCAGCGTCAGTTGTGAGCCAGATTGCCGCCTTCGCCACCGGTGTTCCTCCAAATATCTACGAATTTCACCTCTACACCTGGAATTCCACAATCCTCTCTCACACTCTAGTCTCAACGTATCAAATGCAGGTCCCAGGTTAAGCCCAGGAATTTCACACCTAACTATTCAAACCGCCTACGCGCCCTTTACGCCCAGTCATTCCGAGTAACCCTCGCCCCCTTCGTATTACCCCGGCTGCTGGCACGAAGTT
+
CCCCCFGA9F9,=FFFEGGG9FGGG9@FEFFG@<FGG8F@FCGGF:7FGGGFFFFCGGGGGG9EEA,CEAFFGF9EEC@>CFF=:FFGGFGGGCFEFD<FE<F<?EF<CGG+ADFGFCGGEFGCFDG8<=FFDFGCG9EFD8DD39=D84==DE8E6,@,33,,7=EF,=,=D8=F77+8DDGG,,DCF79@9FG7+;***;BF6BF*=)):==<+;A6>A=DA==2>=@>=27923;)@0769(6=@363.7.2(2(.:).4((-7?;9>034((4:)<<(399126:2701()(-,(86
@M04999:289:000000000-L3R54:1:1101:5362:13915 2:N:0:420
AGACTACTGGGGTATCTAATCCTGTTTGCTCCCCACGCTTTCGCATCTCAGCGTCAGTATCTGTCCAGAAGGCCGCCTTCGCCACCGGTATTCCTCCACATCTCTACGCATTTCACCGCTACACGTGGAATTCTACCTTCCTCTACAATACTCCAGATAACCAGTTTTAAGTGCAATTCCCAGGTTGAGCCCGGGGCTTTCACACCTAACTTAATTATCCGCCTACATGCCCTTTACGCCCAGTCATTCCGATTAACGCTCGCACCCTCCGTATTACCGCGGCTGCTGGCACGGAGTTAGC
+
@CCCCGGGGGGGGGGGGGGFGGGGGGGFGFGGGGGGGGGGGGGGGCFEGGGGGGGGGGGGGGGGGGGGGGGGGGGGGGGG7FGGGGGGGGGFDGGGGGGG8EFGGGGFGEGGGGGGGGGDGEGGGGGGGGGGFGFFEGGGGGGGGGGGGGGGGGGGGGGFGGG8@FGFF=DDDGGFFGF?FGGGGGGDGGGGGEEGGGFGFFFFFFFFEBFFF8FC4CFE4B@D@==EEFFFEDE3>FF>>;<6=43635;(23;471112363;90(4:9????A9A09,49(,42?:1(4<711,(.)4
@M04999:289:000000000-L3R54:1:1101:23718:13921 2:N:0:420
GACTACCCGGGTATCTAATCCTGTTCGCTACCCATGCTTTCGAACCTCAGCGTCAGTTACAGACCAGAGAGCCGCCTTCGCCACTGGTGTTCTTCCATATATCTACGCATTCCACCGCTACACATGGAGTTCCACTCTCCTCTTCTGCACTCAAGAAAAACAGTTTCAGCTGCACTTCCCCGGTTAAGCCGAGGGCTTTCACAGCTGACTTGTTCTCCCGCCTGCGTTCGCTTTACGCCCAATAAATCCGGACAACGCTTGCCACCTACGTATTACCGCGGCTGCTGGCACGTAGTTAGCC
+
CCCCCGGGGGGGGGGGGGGGGGGGGGGGGGGGGGGGGGGGGGGGGGGGGGGGGGGGGGGGGGGGGGGGGGGGGGGGGGGGGGGGGGGGGGGGGGGGGGGGGGGGGGGGGGGGGGGGGGGGGGGGGGGGGGGGGGGGGGGGGGGGGGGGGGGGGGGGGGGGGGGGGGGGGGGGGGGGFGFGGGGGGGGGGGGGGGGGGGGDFFFFFFFFFFF:CFFFFFF>EFFFFFFFFFFFFFEF6?FFFFF;<CFFF9102>:009??FFFFFFF???B?F?BAF0>F;>FF::DB0(58:16<DAFF?
@M04999:289:000000000-L3R54:1:1101:26009:13931 2:N:0:420
TGGACTACTCGGGTATCTAATCCTGTTTGCTCCCCACGCTTTCGCATCTCAGCGTCAGTATCTGTCCAGAAGGCCGCCTTCGCCACCGGTATTCCTCCACATCTCTACGCATTTCACCGCTACACGTGGAATTCTACCTTCCTCTACAATACTCCAGATAACCAGTTTTAAGTGCAATTCCCAGGTTGAGCCCGGGGCTTTCACACCTAACTTAATTATCCGCCTACATGCCCTTTACGCCCAGTCATTCCGATTAACGCTCGCACCCTCCGTATTACCGCGGCTGCTGGCACGGAGTT
+
CCCCCGGGGGGGGGGGGGGGGGGGGGGGGGGGGGGGGGGGGGGGGGGGGGGGGGGGGGGGGGGGGGGGGGGGGGGGGGGGGGGGGGGGGGGGGGGGGGGGGGGGGGGGGGGGGGGGGGGGGGGGGGGGGGGGGGGGGGGGGGGGGGGGGGGGGGGGGGGGGGGGGGGGGGGGGGGGFGFGGGGGGGGGGGGCGGGCDGGGFFFFFFFFFFFFFFFFEFFFFDFDFDFFFFE5@EFFFFFFFFFFFFFFFFF@DF<<FFFF?FFF9>>B???FF6<B9491;B>FBFFFFFFFFFB>>B<
@M04999:289:000000000-L3R54:1:1101:15348:13992 2:N:0:420
TGTGACTACCAGGGTATCTAATCCCGTTTGCTCCCCACGCTTTCGCATCTCAGCGTCAGTATCTGTCCAGAAGGCCGCCTTCGCCACCGGTATTCCTCCACATCTCTACGCATTTCACCGCTACACGTGGAATTCTACCTTCCTCTACAATACTCCAGATAACCAGTTTTAAGTGCAATTCCCAGGTTGAGCCCGGGGCTTTCACACCTAACTTAATTATCCGCCTACATGCCCTTTACGCCCAGTCATTCCGATTAACGCTCGCACCCTCCGTATTACCGCGGCTGCTGGCACGGAGTTT
+
CCCCCGGGGGGGGGGGGGGGGGGGGGGGGGGGGGGGGGGGGGGGGGGGGGGGGGGGGGGGGGGGGGGGGGGGGGGGGGGGGGGGGGGGGGGGGGGGGGGGGGGGGGGGGGGGGGGGGGGGGGGGGGGGGGGGGGGGGGGGGGGGGGGGGGGGGGGGGGGGGGGGGGGGGGGGGGGGFGFGGGGGGGGGGGGGGGGGGGGGFFFFFFFFFFFFFFAFFFFFFFFFFFFFEEEFFFF@@FFDDFF@DFFFFEFFF(,:?FFFFBFB9136BFF:>?0:BFFF?696999FB)3608:199:<)
@M04999:289:000000000-L3R54:1:1101:17083:13999 2:N:0:420
TTTTGACTACAAGGGTATCTAATCCTGTTTGCTACCCACGCTTTCGAGCATGAACGTCAGTGTTATCCCGGGAGGCTGCCTTCGCCATCGGTATTCCTCCACATCTCTACGCATTTCACTGCTACACGTGGAATTCTACCTCCCTCTGACACACTCTAGTTAGACAGTTTCAAATGCACGTCCCAAGTTGAGCTCGGGGATTTCACATCTGACTTATCTAACCGTCTGCGCTCGCTTTACGCCCAGTAATTCCGATTAACGCTCGCACCCTACGTATTACCGCGGCTGCTGGCACGTAGTT
+
CCCCCGGGGGGGGGGGGGGGGGGGGGGGGGGGGGGGGGGGGGGGGGGGGGGGGGGGGGGGGGGGGGGGGGGGGGGGGGGGGGGGGGGGGGGGGGGGGGGGGGGFGGGGGGGGGGGGGGGGGGGGGGGGGGGGGGGGGGGGGGGGGGGGGGGGGGFGGGGGGGGGGGGGGGGGGGGGFGFGGGGGGGGGGGGGGGGGGGGDFFFFFFFFEFFEFFFFFFFFFFFFFFFBEFFFFFFFFFFFFF9;@DEF?C979@D;DFFFF6;FFFFF><?BFFFB)4<AA0;;BF6>6?:>B0)(..466
@M04999:289:000000000-L3R54:1:1101:23452:14037 2:N:0:420
GGACTACAAGGGTATCTAATCCTGTTTGCTCCCCACGCTTTCGCATCTCAGCGTCAGTATCTGTCCAGAAGGCCGCCTTCGCCACCGGTATTCCTCCACATCTCTACGCATTTCACCGCTACACGTGGAATTCTACCTTCCTCTACAATACTCCAGATAACCAGTTTTAAGTGCAATTCCAGGTTGAGCCCGGGGCTTTCACACCTAACTTAATTATCCGCCTACATGCCCTTTACGCCCAGTCATTCCGATTAACGCTCGCACCCTCCGTATTACCGCGGCTGCTGGCACGGAGTTAGCC
+
CCCCCGGGGGGGGGGGGGGGGGGGGGGGGGGGGGGGGGGGGGGGGGGGGGGGGGGGGGGGGGGGGGGGGGGGGGGGGGGGGGGGGGGGGGGGGAFGGGGGGGGGGGGGGGGGGGGGGGGGGGGGGGGGGGGGGGGGGGGGGGGGGGGGGGGDFGGGGFGGGGGGFFGGGGGGGGGGFGFGGGGGGGGGGGGGGGGGGGGGFFFFFFFFFFFFFFFFEFF?FD=DFFFFF@DFFFFFFF>E??EFFFFFFF?FFFFFFBFDFFFFF?:BBFF:FFFFA326>FFFB2:BF(<?FF;?:<>F>
@M04999:289:000000000-L3R54:1:1101:15888:14046 2:N:0:420
AGAATGACTACACGGGTATCTAATCCTGTTCGCCCCCCACACTTTCTTCCTTCACCGTCAATCGGTATTTAGTAACCTGCCTTCGCAATTGGGGTTCTGCGTAATATCTATGCATTTCACCGCTACACTACACATTCCAGCTACTTCAATACTATTCAAGATTAACAGTATCAACGGCAGTTCTATAGTTAATCTGCAGGTTTTCACCGCTGACTTAGCAGCCCGCCTACGTACTCTTTAAACCCAATAAACCCGGATTATGTTCCCATCATCCTTATTACCGTGCCTCCTGCCACGGATT
+
--,66;6<,C,6F,F@@7,CC@,-;C96;;,C+,8@:B@+:CE,C@,CEF,6<<,;,,B,6FG@F@6,<9,,<,C69F,?4,5F,,8+,CFFG:7@,C?,78@:+,49,,5CF<@<FGD,,@+@F7=FG<=,A,87,44,@=3A8,,,64EF=,,,3,,,6,,,36DFGG=:3@0C*=*+0B+,@,3,35<5,725@7D+**45+?FF=A)))30BE+96A@5)/8@DD:@07((1/>.:.)7/(((,6)9)((2,(/(/))))))).-:)6)))-.6-6-6:(.(26),(,(,))-(-(-
@M04999:289:000000000-L3R54:1:1101:27667:14049 2:N:0:420
TCCCGACTACTGGGGTATCTAATCCTGTTTGCTACCCACGCTTTCGAGCATGAACGTCAGTGTTATCCCAGGAGGCTGCCTTCGCCATCGGTATTCCTCCACATCTCTACGCATTTCACTGCTACACGTGGAATTCTACCTCCCTCTGACACACTCTAGTTAGACAGTTTCAAATGCACGTCCCAAGTTGAGCTCGGGGATTTCACATCTGACTTATCTAACCGTCTGCGCTCGCTTTACGCCCAGTAATTCCGGTTAACGCTCGCACCCTACGTATTACCGCGGCTGCTGGCACTTAGTT
+
B@C8AC76@FGFGGGGGGGGFCFGFGGGGGGGGFFGGGEEGG7CFGDGGGGGGGGGGGGGFGGFGGGGGGGFGEEEFGGFGBFBG@C7FGGGGGFGFGFGGGGCF<,@FEFGEGGFC<FECFCGFGFGAFDEGGGGG;FG?DFGGGG=FADFGG8DDGGCFE=FGCCE8CFFGFFFFGFGGGD=CEE9DCDD=DFD6>>DAFFF9BE485AAE56=EFFFFFB)/):<C9@5=292>2/=(69B6;=CFC<EF;(64(/>D0;<6,(--(,38<F<>?DFA(916902?8:3((.(.).66
@M04999:289:000000000-L3R54:1:1101:4514:14080 2:N:0:420
TTTGACTACCCGGGCATCTAATCCTGTTTGCTCCCCACGCTTTCGCATCTCAGCGTCAGTATCTGTCCAGAATGCCGCCTTCGCCACCGGTATTCCTCCACATCTCTACGCATTTCACCGCTACACGTGGAATTCTACCTCCCTCTACAATACTCCAGATCACCAGTCTTAAGTGCAATTCCCAGGTTGAGCCCGGCGCTTTCCCACCCAACTCAATTCTCCGCCTACATGTCCTTTACGCCCAGTCATTCCGATTAACGCTCGCACCCCCCGTAATACCGCGGCTGCTGGCGCGGAGTTC
+
CC88CF<ACFF+@B6+CEFGDEFFGDFFE<C<C<FE8F7+,,6;C@7,CEFEFGGCFEE6<ED,,EAEGFF,,:AB=7>,,CBGCCE=FFFCDGFG?ECFGGGGEGA<A@GE:4FGGFE@ECFFGGGGGC?:=?ECE;DBFDECEEGG,9E3A,@D,,36,6=@D67,7=,E3,=E+B7;CFCA3@@E@6EFCF59*</;9FF+;@FD(62(0**;*1+/=45?,(4814.)19)11);8?3(//(//.)/?@F0(24)39086>1690(,22:((--)2396;1-20))50((((((((-
@M04999:289:000000000-L3R54:1:1101:22694:14129 2:N:0:420
ATCTTGACTACCAGGGTATCTAATCCTGTTTGCTCCCCACGCTTTCGCATCTCAGCGTCAGTATCTGTCCAGAAGGCCGCCTTCGCCACCGGTATTCCTCCACATCTCTACGCATTTCACCGCTACACGTGGAATTCTACCTTCCTCTACAATACTCCAGATAACCAGTTTTAAGTGCAATTCCCAGGTTGAGCCCGGGGCTTTCACACCTAACTTAATTATCCGCCTACATGCCCTTTACGCCCAGTCATTCCGATTAACGCTCGCACCCTCCGTATTACCGCGGCTGCTGGCACGGAGT
+
CCCCCGGGGGGGGGGGGGGGGGGGGGGGGGGGGGGGGGGGGGGGGGGGGGGGGGGGGGGGGGGGGGGGGGGGGGGGGGGGGGGGGGGGGGGGGGGGGGGGGGGGGGGGGGGGGGGGGGGGGGGGGGGGGGGGGGGGGGGGGGGGGGGGGGGGGGGGGGGGGGGGGGGGGGGGGGGGFGFGGGGGGGGGGGGGGGGGGGGGFFFFFFFFFFFFFFFFFFFFFEFFFFFFFFFFFFFFFFFFFFFFFDF@EFFFFFFFDFFFFDBB?BFBFFFFFFFFFFF<A<BB09>FFBF?:?<<B>914
@M04999:289:000000000-L3R54:1:1101:27499:14137 2:N:0:420
GTGACTACCCGGGTATCTAATCCTGTTTGCTCCCCACGCTTTCGCATCTCAGCGTCAGTATCTGTCCAGAAGGCCGCCTTCGCCACCGGTATTCCTCCACATCTCTACGCATTTCACCGCTACACGTGGAATTCTACCTTCCTCTACAATACTCCAGATAACCAGTTTTAAGTGCAATTCCCAGGTTGAGCCCGGGGCTTTCACACCTAACTTAATTATCCGCCTACATGCCCTTTACGCCCAGTCATTCCGATTAACGCTCGCACCCTCCGTATTACCGCCGCCGCTGGCCCGGAGTT
+
CCCCCGGGGEFGCFCGFGGGGG9CEFF<FDGFGGGGGG:FEF<EGG7C@FFF@:BFECFGCFFGFGGFGGGFFGGGCEDGGGGGG==FCFG7FGGFFGGGFG@5?AFFGDCCGCEFFGGDCEGGGGGF@F9FCFGGGGGDFGE;,@EAFAFGGG,=ECFGEFFCGFFGACFA=EGGFGFGGG:F:DDCFECC+C557CGGAAFA@?BAE=5CEFFFC>88BDDDFFFFFE3;33=EFF@FF;;=87>EEEFF;(61?<01-3667B963?B68(48>FA(3(40(-44((-(,(407-.
@M04999:289:000000000-L3R54:1:1101:16292:14163 2:N:0:420
GACTACAAGGGTATCTAATCCTGTTTGCTCCCCACGCTTTCGCATCTCAGCGTCAGTATCTGTCCAGAAGGCCGCCTTCGCCACCGGTATTCCTCCACATCTCTACGCATTTCACCGCTACACGTGGAATTCTACCTTCCTCTACAATACTCCAGATAACCAGTTTTAAGTGCAATTCCCAGGTTGAGCCCGGGGCTTTCACACCTAACTTAATTATCCGCCTACATGCCCTTTACGCCCAGTCATTCCGATTAACGCTCGCACCCTCCGTATTACCGCGGCTGCTGGCACGGAGTTAGCC
+
CCCCCGGGGGGGGGGGGGGGGGGGGGGGGGGGGGGGGGGGGGGGGGGGGGGGGGGGGGGGGGGGGGGGGGGGGGGGGGGGGGGGGGGGGGGGGGGGGGGGGGGGGGGGGGGGGGGGGGGGGGGGGGGGGGGGGGGGGGGGGGGGGGGGGGGGGGGGGGGGGGGGGGGGGGGGGGGGFGFGGGFGGGGGGGGGGGDGDGGGFFFFFFFFFFFFFFFFFFFFFFFFFFFEFEFEFFFFFFFFFFFFF?CFFFFFFFFF?F?@>;BF>F<?FFF?BBFFDFFFFFBFFFFFFFF6;FFFFABF:
@M04999:289:000000000-L3R54:1:1101:11615:14163 2:N:0:420
GAGCGACTACAAGGGTATCTAATCCTGTTCGCTCCCCACGCTTTCGCTCCTCAGCGTCAGTGACGGCCCAGAGACCTGCCTTCGCCATCGGTGTTCTTCCCGATATCTACACATTCCACCGTTACACCGGGAATTCCAGTCTCCCCTACCGCACTCCAGTCCGCCCGTACCCGGCGCCGATCCACCGTTAAGCGATGGACTTTCACACCAGACGCGACGAACCGCCTACGAGCTCTTTACGCCCAATAAATCCGGATAACGCTTGCACCCTACGTATTACCGCGGCTGCTGGCACGTAGTT
+
CCCCCGGGGGGGGGGGGGGGGGGGGGGGGGGGGGGGGGGGGGGGGGGGGGGGGGGGGGGGGGGGGCGGGGGGGGGGGGGGGGGGGGGGGGGGGGGGGGGGGGGGGGGGGGGGGGGGGGGGGGGGGGGGGGGGGGGGGGGGGGGGGGGGGGGDGGGFGGGGGGGGGGGGGGGGGGGGFG>DGGGGGGEGGGFGGGGGGDGGFFFF=AFFFF?B?EFFFFB9DBFFFF?BF06?B>:A2<AFBBFFFFFB>A9AFF;FFB4832812:),4?F7?(.<242<<(3996401:F01:B<4?60.
@M04999:289:000000000-L3R54:1:1101:9084:14172 2:N:0:420
GGACTACCAGGGTATCTAATCCTGTTTGCTCCCCACGCTTTCGCATCTCAGCGTCAGTATCTGTTCAGAAGGCCGCCTTCGCCACCGGTATTCCTCCACATCTCTACGCATTTCACCGCTACACGTGGAATGCTACCTTCCTCTACAATACTCCAGATAACCAGTTTTAGGCGCATTTCCCAGTTTGAGCCCGGGCCTTTCACACCTAACTTAATTATCCGCCTACATGCCCTGTACGCCCAGGCATCCCAATTAATTCTCGCACCCTCCGTCTTACGTCGTCTGCTGGCACTGATTTAGC
+
CCC@CGF8C<7FFGGGGGFGGGGFGGGGFF<6@CEGGGGGGGGGGGGFGCFGGCEGECEECFF@,<,<6<C8FC7CE@,C,,48:FG+>@FEFGDFG8AF<<<A,9EFEC?@C,?FDFGGEE9ECB,+8CE8EFEF=4;8@=D89=;?FGG89@8=CCAAGFGF9=F:F,=8++0+3+25242,7=33+,5++3**99?D+=69//9A@)/*1+=+A6840599(554<=)76(/1.64.,(,/(,.(.6)((..)))17?<?F922,2-(,(.3:6((.,(44:945(4(4(())..4).
@M04999:289:000000000-L3R54:1:1101:18801:14183 2:N:0:420
GGTTTGACTACTCGGGTATCTAATCCTGTTTGCTCCCCACGCTTTCGCATCTCAGCGTCAGTATCTGTCCAGAAGGCCGCCTTCGCCACCGGTATTCCTCCACATCTCTACGCATTTCACCGCTACACGTGGAATTCTACCTTCCTCTACAATACTCCAGATAACCAGTTTTAAGTGCAATTCCCAGGTTGAGCCCGGGGCTTTCACACCTAACTTAATTATCCGCCTACATGCCCTTTACGCCCAGTCATCCCGATTACCGCTCGCACCCTCCGTATTACCGCGCCTGCTGTCACGGAGT
+
CC@CCCFGGGGGGGGEGEEGGGFGGFGGGGGGGGGGGGGGGGGEGGEGEEGEFGGGGGEEGGGGGGGGGGGGGFGGGGGGGGGGGGGGGGGGGEGGGGGGGGGGFGGGGGGFGGEGFGGGGGGDGEGGGGCEGGF?FGFGFFFFGGGFDGG9DAFGGGGGGGGFFFFFGGFADEDGDFFGG8+,>DFGGGFF?EFFCDDDEBFFFABF=ADEEFFA=FFEFFFE@F=??BEFEEF3=3;6><F91676)7C).:;;@;:).337>6>>61::?:;83:>2443(7((4105?).-4((-,,
@M04999:289:000000000-L3R54:1:1101:23984:14188 2:N:0:420
GCGACTACACGGGTATCTAATCCTGTTCGCTACCCATGCTTTCGAACCTCAGCGTCAGTTACAGACCAGAGAGCCGCCTTCGCCACTGGTGTTCTTCCATATATCTACGCATTCCACCGCTACACATGGAGTTCCACTCTCCTCTTCTGCACTCAAGAAAAACAGTTTCAGCTGCACTTCCCCGGTTAAGCCGAGGGCTTTCACAGCTGACTTGTTCTCCCGCCTGCGCTCGCTTTACGCCCAATAAATCCGGACAACGCTTGCCACCTACGTATTACCGCGGCTGCTGGCACGTAGTT
+
CCCCCGGGGGGGGGGGGGGGGGGGGGGCEGGGDGGGGGGGGGGGFFGGDGGEFGFGGGGGGGGGFGGGGFGGGGGGGGGGGGGGGGGGGGGGGGGGGGFGFGGGGGGFGGEGGDGGGGDEGDDGGGFFGGGGGFGGGGGGGGGGGFADECFFGG8DGGGFGFGGGGGGGGGG81=DFDFGDFGGGGGGGGGGGEGGGGGF>AFFFFFFFFFEFFFAC@FEA@B25((6(,67@F62<48D7@F?BFB)6A230-1962(1:6:08)81:0(13<2:4>)(41((231?F0(.51(40,6
@M04999:289:000000000-L3R54:1:1101:22719:14196 2:N:0:420
CGACTACTAGGGTATCTAATCCTGTTTGCTCCCCACGCTTTCGCATCTCAGCGTCAGTATCTGTCCAGAAGGCCGCCTTCGCCACCGGTATTCCTCCACATCTCTACGCATTTCACCGCTACACGTGGAATTCTACCTTCCTCTACAATACTCCAGATAACCAGTTTTAAGTGCAATTCCCAGGTTGAGCCCGGGGCTTTCACACCTAACTTAATTATCCGCCTACATGCCCTTTACGCCCAGTCATTCCGATTAACGCTCGCACCCTCCGTCTTACCGCGGCTGCTGGCACGGAGTTAGC
+
CCCCCGGGGGGGGGGGGGGGGGGGGGGGGGGGGGGGGGGGGGGGGGGGGGGGGGGGGGGGGGGGGGGGGGGGGGGGGGGGGGGGGG=FGEGGGGGGGGGGFGGGGGGGGGGGGGGGGGGGGGGGGGGGGGGGGGGGGGGGGGGGGGGGGGGGGGGGGGGGGGGGGGGGFGGGCGGGFGFGGGGEGGGFGGGGGGC7DDGG59FFFFFFFFFFFFFFFFFFADFFFF=CEFEFFFFFE@FFFFFF@FFFFFF;<?FFF;B?F>>9>B?04?FF((3<A:?FF00(-,280:??(46;?72)-
@M04999:289:000000000-L3R54:1:1101:19755:14207 2:N:0:420
CCCGACTACTCGGGTATCTAATCCTGTTCGCTACCCATGCTTTCGAACCTCAGCGTCAGTTACAGACCAGAGAGCCGCCTTCGCCACTGGTGTCCTTCCATATATCTACGCATTCCACCGCTACACATGGAGTTCCACTCTCCTCTTCTGCACTCAAGAAAAACAGTTTCAGCTGCACTTCCCCGGTTAAGCCGAGGGCTTTCACAGCTGACTTGTTCTCCCGCCTGCGTTCGCTTTACGCCCAATAAATCCGGACAACGCTTGCCACCTACGTATTACCGCGGCTGCTGGCACGTAGTT
+
CCCCCGGGGGGGGGGGGGGGGGGGGGGGGGGG@@CFGGGGGGGGGGGGGGGGGGGGGGGGGGGGGGGGGGGGGGGGGGGGGGGGGGGGGGGGGGGGGGGGGGGGGGGGGGGGGGGGGGGGGGGGGGGGGGGFGGGGGGGGGGGGGGGGGGGGGGGGGGGGGGGGGGGGGGGGGGGGFGFGGGGGGDGGGDGGGGDGGGGGFFFFFFFFFFFFFFFFFFFEFBF9=DBFFDDFFFF0?CFFFBF?F1@EFFB?>;?F48?BFFFFFFF??B02<?BFBBA>6;B>9616>78?FBFBB?<<
@M04999:289:000000000-L3R54:1:1101:18194:14216 2:N:0:420
CGACTACTAGGGTATCTAATCCTGTTTGCTCCCCACGCTTTCGCATCTCGGCGTCAGTATCTGTCCAGAAGGCCGCCTTCGCCACCGGTATTCCTCCACATCTCTACGCATTTCACCGCTACACGTGGAATTCTACCTTCCTCTACAATACTCTAGTTAACCAGTTTTAAGTGCAATTCCTAGGTTGAGCCCAGGGCTTTCACACCTAACTTAATTATCCGCCTACATGCCCTTTACGCCCAGTCATTCCGCTTAACGCTCGCACCCTCCGTATTCTCGCGGCTGCTGGCACGGAGTTAGC
+
9CCCCEGGGGFGGFGFGFGGGGFDGGGG9FGGFGGGGGGEF9FGG7CFGFGGGGGCEEFFGGGGC<FFGGGGG?CGEC?FFGGGGGEDGGGGFBCGGGGGGGCFCCEGGGGGGCEFGGGDGGGGGEFGG?FFFGCEGFDB@FGGGFGFCGD@=ACFDFFEGG,@@DAEF=D==FDGFGF7CCCEGGGFFGFGGFCDCFF>5;EFFEFF9BFE@@FCEFF45@AFFFE?C37>BBF=6>D;>F;6;7<556;(:21C3,(:;60419?(4(((4:5)).,4;012(335?B1<1((((.5<2
@M04999:289:000000000-L3R54:1:1101:15133:14258 2:N:0:420
TTCTGACTACTGGGGTATCTAATCCAGTTTGCTCCCCACGCTTTCGCATCTCAGCGTCAGTATCTGTCCAGAAGGCCGCCTTCGCCACCGGTATTCCTCCACATCTCTACGCATTTCACCGCTACACGTGGAATTCTACCTTCCTCTACAATACTCCAGATAACCAGTTTTAAGTGCAATTCCCAGGTTGAGCCCGGGGCTTTCACACCTAACTTAATTATCCGCCTACATGCCCTTTACGCCCAGTCATTCCGATTAACGCTCGCACCCTCCGTATTACCGCGGCTGCTGGCACGGAGTT
+
CCCCCGGGGGGGGGGGGGGGGGGGGGGGGGGGGGGGGGGGGGGGGGGGGGGGGGGGGGGGGGGGGGGGGGGGGGGGGGGGGGGGGGGGGGGGGGGGGGGGGGGGGGGGGGGGGGGGGGGGGGGGGGGGGGGGGGGGGGGGGGGGGGGGGGGGGGGGGGGGGGGGGGGGGGGGGGGGFGFGGGFGGGGGGGGGGGGGGGGGDFFFFFFFFFFFFFFFFFFFFFF=BFFFFFFFFFFFFFFFFFFFFFFFFFFFFFFFF;CEFFF6999;F<BFFF?F<BFFB09B>>>><DF?FF<?>>B68
@M04999:289:000000000-L3R54:1:1101:16985:14320 2:N:0:420
GGGCGACTACTAGGGTATCTAATCCTGTTCGCTCCCCACGCTTTCGTCCATCAGCGTCAATCGGTATTTAGTAACCTGCCTTCGCAATCGGGGTTCTGTGTAATATCTATGCATTTCACCGCTACACTACACATTCCAGCTACTTCAATACTATTCAAGATTAACAGTATCAACGGCAGTTCTACAGTTAAGCTGCAGGTTTTCACCGCTGACTTATTAACCCGCCTACGGACCCTTTAAACCCAATAAATCCGGATAACGCTCGCATCCTCCGTCTTACCGCGGCTGCTGGCACGGAGTT
+
CCCCCGGGGGGGGGGGGGGGGGGGGGGGGGGGGGGGGGGGGGGGGGGGGGGGGGGGGGGGGGGGGFGGGGGGGGGGGGGGGGGGGGGGGGGGGGGGGGGGGGGGGFGCGGGGGGGGGGGGGGGGGGGGGGGGGGGGGGGGGGGGGGGGGGGGGGGGGGGGGGGGGGGGGGGGGGGGFGFGGGGGGGGGGE=CGGGGFGGGFFFFFFFDFFFFFFFFFFFFFEB9A@FFF2@FFFFFFFFF4=@@?DFEEFFF@F91;@@EFFBFBFFB6??FFFF(26>B549;(79>??>><?BF09>?<
@M04999:289:000000000-L3R54:1:1101:12351:14322 2:N:0:420
ACGACTACTGGGGTATCTAATCCTGTTTGCTCCCCACGCTTTCGCATCTCAGCGTCGGTATCTGTCCAGAAGGCCGCCTTCGCCACCGGTATTCCTCCACATCTCTACGCATTTCACCGCTACACGTGGAATTCTACCTTCCTCTACAATACTCTAGTTAACCAGTTTTAAGTGCAATTCCTAGGTTGAGCCCAGGGCTTTCACACCTAACTTAATTATCCGCCTACATGCCCTTTACGCCCAGTCATTCCGATTAACGCTCGCACCCTCCGTATTACCGCGGCTGCTGGCACGGAGTT
+
CCCCCGGGGGGGGGGGGGGGGGGGGGGGGGGGGGGGGGGGGGGGGGGGGGGGGGGGGGGGGGGGGGGGGGGGGGGGGGGGGGGGGGGGGGGGGGGGGGGGGGGGGGGGGGGGGGGGGGGGGGGGGGGGGGGGGGGGGGGGGGGGGGGGGGGGGGGGGGGGGGGGGGGGGFGGGGGGFGFGGGGGGGGGGGGGGGGG>DGGFFFFFFFFFFFFEFFFFFFFFDFFFFFFF?BBFFFFFFFFFFFFFFEFFFFFF;DFFFDFFFFFFF>BBB<>??BFFFBF>>>9>BFFFFFFFF03(47
@M04999:289:000000000-L3R54:1:1101:6331:14355 2:N:0:420
ATGACTACTGGGGTATCTAATCCTGTTTGCTCCCCACGCTTTCGCATCTCAGCGTCAGTATCTGTCCAGAAGGCCGCCTTCGCCACCGGTATTCCTCCACATCTCTACGCATTTCACCGCTACACGTGGAATTCTACCTTCCTCTACAATACTCCAGATAACCAGTTTTAAGTGCAATTCCCAGGTTGAGCCCGGGGCTTTCACACCTAACTTAATTATCCGCCTACATTCCCTTTACGCCCAGTCATTCCGATTAACGCTCGCACCCTCCGTATTACCGCGGCTGCTGGCACGGATTTAT
+
6CCCCGGGGGGGGGEGGGGGGGGGGGG<FFGGGGGGGGGGGGGGDGEGFFGGGGFDEGGGGGFGG9<FFFFGFG,@EGGGGGGGFCFGEGGGGGDGGGGGGFFGGGC9DEGGCFGFGGGGGGGGGGFFF@FFFGGGGGGDEGGGGGG;EEFFGGFFGGGGGGGGGG@E8EE8@FGGFGFGCFGF+DFFFGGGC>@DDDGGFFFFFFB4BEDCFF6B?CCEC@B?DDFEF*>EFFE@<E;DFFF0;3>E<E?@6;@7EE;;239>9BF?FF((4?736>4:9B0(,46??:::<61(,(4))
@M04999:289:000000000-L3R54:1:1101:18742:14367 2:N:0:420
GTGCGACTACCGGGGTATCTAATCCTGTTTGCTCCCCACGCTTTCGCATCTCAGCGTCAGTATCTGTCCAGAAGGCCGCCTTCGCCACCGGTATTCCTCCACATCTCTACGCATTTCACCGCTACACGTGGAATTCTACCTTCCTCTACAATACTCCAGATAACCAGTTTTAAGTGCAATTCCCAGTTTGAGCCCGGGGCTTTCACACCTAACTTAATTATCCGCCTACATGCCCTTTACGCCCTGTCATTCCGATTAACGCTCGCACCCTCCGTATTACCTCGGCGGTTGGCACGGAGTT
+
<C@@CGCCCGCFGGGGGGGGGC6-CFGEEF@FGGEGGGGGGDCGDGEGCG<CEFFC@FGGFF9<EFEG8ECFFC@FFFGE@=EDG@@?FEE@C=AADE?FFFFFGCEFFGGGEF+A@FFCFEGFGF:CFFC:=3DFDEGGCFGGFGGG9AF=DF,@8ED8@=FGDGDACGCACFFCC?FG8B;@;D,@,@99EGEDC>47?94+:BAA(73>B88BCA+*+881700;;())6=1/63/A;;>1(,)6))6)68:?02)::(412>63((43(7,,13<A>4)(-,((--4(.)5((4234
@M04999:289:000000000-L3R54:1:1101:18338:14385 2:N:0:420
AACGACTACTCGGGTATCTAATCCTGTTTGCTCCCCACGCTTTCGCATCTCAGCGTCAGTATCTGTCCAGAAGGCCGCCTTCGCCACCGGTATTCCTCCACATCTCTACGCATTTCACCGCTACACGTGGAATTCTACCTTCCTCTACAATACTCTAGTTAACCAGTTTTAAGTGCAATTCCTAGGTTGAGCCCAGGGCTTTCACACCTAACTTAATTATCCGCCTACATGCCCTTTACGCCCAGTCATTCCGATTAACGCTCGCACCCTCCGTATTACCGCGGCTGCTGGCACGGAGTT
+
CCCCCFGEGGGGGGGEGGGGGGGGGGGGGGGGGFGGGGGGGGGFDFGDGGGGGGGGEGGFFGGGGGFGGGDGGGGGGGGGGGGGGGGGGGGGGGGGGGGGGD<<FGGGGGGGGGGGGGGGGGGGGGGGGGGGGGGGGGGGGGGGGGGEGGGGGGGGFGGGGGGDGFGGFGGGG=FDFGFGCFGGGGGGGGFGFGGGGDGGFFFFFFFEFFEFFF>FCBFFFFFFFFDDFFFFE@2>EFFB@@F@FFEF??EFEF@?DFE0;?FFF>9><FFF>?:::B9<<B09;>>B???F<7:03>?:
@M04999:289:000000000-L3R54:1:1101:12827:14422 2:N:0:420
GACTACCAGGGTATCTAATCCTGTTTGCTCCCCACGCTTTCGCATCTCAGCGTCAGTATCTGTCCAGAAGGCCGCCTTCGCCACCGGTATTCCTCCACATCTCTACGCATTTCACCGCTACACGTGGAATTCTACCTTCCTCTACAATACTCTAGTTAACCAGTTTTAAGTGCAATTCCTAGGTTGAGCCCAGGGCTTTCACACCTAACTTAATTATCCGCCTACATGCCCTTTACGCCCAGTCATTCCGATTAACGCTCGCACCCTCCGTATTACCGCGGCTGCTGGCACGGAGTCAGCC
+
CCCCCGDFGGGGGGGGGGGGGGGGGGGGGGGGGGGGGGGGGGGG7FFGGGGGGGGGGEFGGGGGGGGGGGGGGGGGGGFGGGGG<FGGGGGGGGGGFGGGGGGGGGGGGGGGGGGGGGGGGGGGDGEGFGGGFGGFGGGGGGGGGGGFFGGGGGGFGGGGGGGGGFEGEFFFGGGGFGFGGGGGGGEFGGGGFC>C?FGGFFFFEFFFFFFFFAFC7FCAF=>7BF?ABBDBDEFC@@FD@=6>>E4?E8<0(3CED>??9@996<43(-46:84<4177660(,.)4,(409413()-).
@M04999:289:000000000-L3R54:1:1101:13974:14429 2:N:0:420
CGACTACCGGGGTATCTAATCCTGTTCGCTACCCATGCTTTCGAACCTCAGCGTCAGTTACAGACCAGAGAGCCGCCTTCGCCACTGGTGTTCTTCCATATATCTACGCATTCCACCGCTACACATGGAGTTCCACTCTCCTCTTCTGCACTCAAGAAAAACAGTTTCAGCTGCACTTCCCCGGTTAAGCCGAGGGCTTTCACAGCTGACTTGTTCTCCCGCCTGCGTTCGCTTTACGCCCAATAAATCCGGACAACGCTTGCCACCTACGTATTACCGCGGCTGCTGGCACGTAGTTAGC
+
CCCCCGGGGGGGGGGGGGGGGGGGGGGGGGGGGGGGGGGGGGGGGGGGGGGGGGGGGGGGGGGGGGGGGGGGGGGGGGGGGGGGGGGGGGGGGGGGGGGGGGGGGGGGGGGGGGGGGGGGGGGGGGGGGGGGGGGGGGGGGGGGGGGGGGGGGGGFGFGGGGGGGGGGGGGGGGGGFGFGGGGGGGGGGGGGGGGGGGGGFFFFFFFFFDFFEFFFFFFFFFFFFFFFFFFFFF@FF?DFFFBFFADFFFFFFFFF?B;BFBBFFFFF>>?B>ABBFFF>6>BFFB?:?:B?????F2<A:
@M04999:289:000000000-L3R54:1:1101:2037:14434 2:N:0:420
AGACTACTCGGGTATCTAATCCTGTTTGCTACCCACGCTTTCGAGCATGAACGTCAGTGTTATCCCAGGAGGCTGCCTTCGCCATCGGTATTCCTCCACATCTCTACGCATTTCACTGCTACACGTGGAATTCTACCTCCCTCTGACACACTCTAGTTTGACAGTTTCAAATGCACGTCCCAAGTTGAGCTCGGGGATTTCACATCTGACTTATCTAACCGTCTGCGCTCGCTTTACGCCCAGTAATTCCGATTAACGCTCGCACCCTACGTATTACCGCGGCTGCTGGCACGTAGTTAGC
+
CCCCCGGGGGDEGEGGGGGGGGGGGGGGGGFGFGGGGGGGGG@FGGGGF9FGGGGGDGGGGGGGGGGGGGGGGGGGGGGGFGGGGGGEG8FC<FGGGGGGEFGGGGGGGGGEGGGGGGGGGGGGGGGGGGGGGGGGEEGGGGGG8DEFGFGFGGGGGGGGGGGGGCGGGGGFCGDFFGFDDG+AEGGGGGGFE>E>DGCFAFFFAFFAAEFEFFFFFFFF54>F=A@=4=@>DFF=C@DEFF6EE?CCCEEFD6?EE0>;879B9>6:7::??9?AFB?6(307(-5?BB08<?F((:>A2
@M04999:289:000000000-L3R54:1:1101:9204:14437 2:N:0:420
TGCCGACTACTAGGGTATCTAATCCTGTTTGCTCCCCACGCTTTCGCATCTCAGCGTCAGTATCTGTCCAGAAGGCCGCCTTCGCCACCGGTATTCCTCCACATCTCTACGCATTTCACCGCTACACGTGGAATTCTACCTTCCTCTACAATACTCCAGATAACCAGTTTTAAGTGCAATTCCCAGGTTGAGCCCGGGGCTTTCACACCTAACTTAATTATCCGCCTACATGCCCTTTACGCCCAGTCATTCCGATTAACGCTCGCACCCTCCGTATTACCGCGGCTGCTGGCACGGAGTT
+
A@<@BFGGGGGDGGGGGGGGGGGGGGGGGGGGGGGGGGGGGGGGGGDG:FGGGGGGGGGGGGGDFFFGGGGG@DG8FGGGGGGGGGGGEG=FFGGGGGGCGGG8FGGGGGGGGGGGGGGGGGGGGFGFG8FGGGGGGGGEFFGGGGGFGCG9FGGGDGG8=FGGGGGGGFFGGGGGFGFFGGGGGGGGGFGGGGGGGGGDFFFFFFF>AFBBFFFFCF6@AEFFFFFFF=ECFFFF@@FFFFB@@FFFFFFFFFDDF?FFF9:2;>FFBFBF?BB67>DFB(-4;9(2:?FFF0)47>0::
@M04999:289:000000000-L3R54:1:1101:17066:14444 2:N:0:420
GACTACCGGGGTATCTAATCCTGTTTGCTCCCCACGCTTTCGCATCTCAGCGTCAGTATCTGTCCAGAAGGCCGCCTTCGCCACCGGTATTCCTCCACATCTCTACGCATTTCACCGCTACACGTGGAATTCTACCTTCCTCTACAATACTCCAGATAACCAGTTTTAAGTGCAATTCCCAGGTTGAGCCCGGGGCTTTCACACCTAACTTAATTATCCGCCTACATGCCCTCTACGCCCAGTCATTCCGATTAACGCTCGCACCCTCCGTATTACCGCGGCTGCTGGCCCGGAGTTCGCC
+
CCCCCGGGGGGGGGGGGGGGGGGGGGGGGGGGGFGGGGGGGGGGGGGGGGGGGGGGGGGGGGGGGGGGGGGGGGGGGGGGGEFGGGGGGGGGGGGGGGGFGGGGGGFGGGFFGGGFEGGGGGGGGGGGGGGGGGGGFGGGGGGGGGFGGGGGGGGCCGGGGGGGGGGGFGG8FGFGFGFF?C9EGEFGG?FEG5CGGG4CFFCFFFFFFCEFEAFFFFF=FFF=FEECEEFFFD3C?>@D;F(;EECFF;<FF(:<?FBF01029?FBF1338:AFF03(4314?>:06(-262431)491
@M04999:289:000000000-L3R54:1:1101:2650:14523 2:N:0:420
GCCGACTACTCGGGTATCTAATCCTGTTTGCTCCCCACGCTTTCGCATCTCAGCGTCAGTATCTGTCCAGAAGGCCGCCTTCGCCACCGGTATTCCTCCACATCTCTACGCATTTCACCGCTACACGTGGAATTCTACCTTCCTCTACAATACTCCAGATAACCAGTTTTAAGTGCAATTCCCAGGTTGAGCCCGGGGCTTTCGCACCTAACTTAATTATCCGCCTACATGCCCTTTACGCCCAGTCATTCCGATTAACGCTCGCACCCTCCGTATTACCGCGGCTGCTGGCACGGAGTT
+
CCCCCGGGGGGGGGGGGGGGGGGGGGGGGGGGGGGGGGGGGGGGGGGGGGGGGGGGGGGGGGGGGGGGGGGGGGGGGDGGGGGGGGGGGDGGGGGGGGGGGGFGGGGGGGG@@FGGGGFGGGGGGGGGGGGGGGGGGGGGGGGGGGGGGFGGGGGGGGGGGEGFGGFGGGGGGGGGFF7FCGCF?FCEGGGGGCEDDDDDAFAEFFFFBEEDFFFFFFFFFEDFFFFFFFFE@DF@FFFFFBFFFEFFEFFEF?:(4>B16<?BB069?:6<BFF07A4)-4;(46>B?2(((,4-2(,(
@M04999:289:000000000-L3R54:1:1101:27292:14589 2:N:0:420
CAGACTACACGGGTATCTAATCCTGTTTGCTCCCCACGCTTTCGCATCTCAGCGTCAGTATCTGTCCAGAAGGCCGCCTTCGCCACCGGTATTCCTCCACATCTCTACGCATTTCACCGCTACACGTGGAATTCTACCTTCCTCTACAATACTCTAGTTAACCAGTTTTAAGTGCAATTCCTAGGTTGAGCCCAGGGCTTTCACACCTAACTTAATTATCCGCCTACATGCCCTTTACGCCCAGTCATTCCGATTAACGCTCGCACCCTCCGTATTACCGCGGCTGCTGGCACGGAGTT
+
CCCCCGGFFGGGGGGGGGGGGFGGGGGGGGGGGGGGGGEGEGGGGGGGGGGGGGGGGGGGGGGGFDFGGGGGGGGGCGGGGGGGGGFGGGEGGFGGGGGGGGGGGGGGGGGCGGGGGGGGGGGGGGGGGGGGGGFFGGFGGGGGGGGGGGGGGGGGGGDGGGGGGGGCFGGGGGGGFDFGGGGGGGGGGGGGFGGGCDGGFFCFFFFFFFFCEFFFFFFFFFBFDFFFEEF=DF=E:866>>??;@EEFFFFFF6?FEFFF02,13>:21<9?F?BFFFFF>F;>>???:BFF<(-4:?
@M04999:289:000000000-L3R54:1:1101:26739:14592 2:N:0:420
GGACTACCGGGGTATCTAATCCTGTTTGCTCCCCACGCTTTCGCATCTCAGCGTCAGTATCTGTCCAGAAGGCCGCCTTCGCCACCGGTATTCCTCCACATCTCTACGCATTTCACCGCTACACGTGGAATTCTACCTTCCTCTACAATACTCCAGATAACCAGTTTTAAGTGCAATTCCCAGGTTGAGCCCGGGGCTTTCACACCTAACTTAATTATCCGCCTACATGCCCTTTACGCCCAGTCATTCCGCTTAACGCTCGCACCCTCCGTATTACCCCGCCGGCTGGCCCGGAGTTAGC
+
CCCCCFDEF7CF@@F<F9C@6C,;FDGDFEGCFGDFCGC@F<6F@F:,C@FGGCB@BFDF<@,CFFG@F<FF,FF7FC:,,B=FG8:CE+FE?,EFB8FA<EFGG,,AF@C:EF9F,6+4:BFGEEG:B@?F?F9E@FFGFFGGF=F9=E8EF=F,>@E9D=EFC+@2=@,=,2;,5?A;DCGGGGFCGFFFE5@*/*/;94BFF*;)05>*.+4=CFFF6@((,56;?@33;(6.)3;>@72/;4)9)9;(6:652:;FFFFBF0:01:6((48926(4>07304;1<F((((-7<:4<6
@M04999:289:000000000-L3R54:1:1101:8282:14634 2:N:0:420
CGACTACTCGGGTATCTAATCCTGTTTGCTCCCCACGCTTTCGCATCTCAGCGTCAGTATCTGTCCAGAAGGCCGCCTTCGCCACCGGTATTCCTCCACATCTCTACGCATTTCACCGCTACACGTGGAATTCTACCTTCCTCTACAATACTCTAGTTAACCAGTTTTAAGTGCAATTCCCAGGTTGAGCCCAGGGCTTTCACACCTAACTTAATTATCCGCCTACATGCCCTTTACGCCCAGTCATTCCGATTAACGCTCGCACCCTCCGTATTACCGCGGCTGCTGGCACGGAGTTAGC
+
CCCCCGGGGGGGGGGGGGGGGGGGGGGGGGGGGGGGGGGGGGGGGGGGGGGGGGGGGGGGGGGGGGGGGGGGGGGGGGGGGGGGGGGGGGGGGGGGGGGGGGGGGGGGGGGGGGGGGGGGGGGGGGGGGGGGGGGGGGGGGGGGGGGFGGGGGGGGGGGGGGGGGGGGGGGGGGGGFGFGGGGGGGGGGFGGGGGGGGDGFFFFFFAFFFFFFFFFFFAAEDFAFDEFFFED@DFFF>@FFDD839<<CEE03?;4><90;@FFFFF:??91(.(4:4:FF>96417?>B???9B04(6<4
@M04999:289:000000000-L3R54:1:1101:5346:14720 2:N:0:420
GGACTACTGGGGTATCTAATCCTGTTCGCTACCCATGCTTTCGAACCTCAGCGTCAGTTACAGACCAGAGAGCCGCCTTCGCCACTGGTGTTCTTCCATATATCTACGCATTCCACCGCTACACATGGAGTTCCACTCTCCTCTTCTGCACTCAACAAAAACATTTTCAGCTGCACTTCCCCGGTTAATCCGAGGGCTGCCATAGCTGACTTGTTCTCCCGCCTGCGTTCGCTTTACGCCCAATAAATCCTGCCAACGCTTGCCACCTACGTATTACCGCGCCTGCTGGCACGACGTTAGC
+
<<CCCDGGEGFDGGGDFFAFGGGCEFEG7F7FE<FFFGGAEF,<CFGGGGCFGGCEFFEGGGA<@D8FDFGGGGGGGGGG<,CEGEE,:BFEDGGGGGFFGGEAFFGF74FGG9<,AFEEEGGGGGFFFGGGGF;@FGGG8D@ADEF8=EGGEGC,4DEFDGG833,,@=,=@,8AFCFD8?C:CCG@,ECGGGGGDC**3A+;AACF6:A*::F6<BFB)8@>52(6(306377)13;A96(3=E)<E()).3=7::;:(((4-)3124?B))5>A931((404<?)20()((((,-442
@M04999:289:000000000-L3R54:1:1101:10103:14766 2:N:0:420
TGAGACTACACGGGTATCTAATCCTGTTCGCTCCCCACGCTTTCGTCCATCAGCGTCAATCGGTATTTAGTAACCTGCCTTCGCAATCGGGGTTCTGTGTAATATCTATGCATTTCACCGCTACACTACACATTCCAGCTACTTCAATACTATTCAAGATTAACAGTATCAACGGCAGTTCTACAGTTAAGCTGCAGGTTTTCACCGCTGACTTATCAACCCGCCTACGGACCCTTTAAACCCAATAGATCCGGATAACGCTCGCATCCTCCGTATTACCGCGGCGTCTGGCACGGAGTTT
+
CCCCCGGGGGGGGGGGGGGGGGGGGGGGGGGGGGGGGGGGGGGGGGGGGGGGGGGGGGGGGGGGGGGGGGGGGGGGGGFGGGGGGGGGGGGGGGGGGGGGGGGGGGGGGGGGGGGGGGGGGGGGGGGGGGGGGGGGGGGGGGGGGGGGGGGGGGGFGFFDFGGGGGGGGGGGGGGCFGFGGGGGGGGFGGGGGGFGGGGFAFFFF5A>5=5@EFFFFFFFFFFBBF?B>>@FFFFFFFEFFF(4,3@34<CFF>?DFFFF9?BFF><>?27:04<??FAA<69>F(-36104:)-(76<7)
@M04999:289:000000000-L3R54:1:1101:4614:14766 2:N:0:420
TGGACTACCCGGGTATCTAATCCTGTTCGCTACCCACGCTTTCGAGCCTCAGCGTCAGTTACTAGCCAGTCAGCCGCCTTCGCCACTGATGTTCTTCCATATATCTACGCATTTCACCGCTACACATGGAGTTCCACTGACCTCTCTAGCACTCAAGTCTTACAGTTTCTGATGCACGTCCATAGTTGAGCTATGACCTTTCACATCAGACTTATTAGACCGCCTGCGCTCCCTTTACGCCCAATAATTCCGGACAACGCTCGCCACCTACGTATTACCGCGCCTGCTGGCACGTAGTT
+
CCCCCGGGGGGGGGGGGGGGGGGGGGGGGGGGGGGGGGGGGGGGGGGGGGGGGGGGGGGGGGGGGGGGGFGGGGGGGGGGGGGGGGGGFGGGGGGGGGGGGGGGGGGGGGGGGGGGGGGGGGGGGGGGGGGGGGGGG=DFGGGGGGGGGGGGGGGGF:DFGGGGGGGGGGGGGGGGFGFGDGGGCGGAEFGGGFD9DFGFFFFFFFFFEFEFFFFFFFFE6@BFFFFF>8@=BFFEFFFFFF<DDFFECEFF;<06?D;F<@BB01?6,4>13?AB4A9(2;((4,3338<:<:?:(,6
@M04999:289:000000000-L3R54:1:1101:15280:14770 2:N:0:420
GTTGACTACACGGGTATCTAATCCTGTTTGCTCCCCACGCTTTCGCATCTCAGCGTCAGTATCTGTCCAGAAGGCCGCCTTCGCCACCGGTATTCCTCCACATCTCTACGCATTTCACCGCTACACGTGGAATTCTACCTTCCTCTACAATACTCCAGATAACCAGTTTTAAGTGCAATTCCCAGGTTGAGCCCGGGGCTTTCACACCTAACTTAATTATCCGCCTACATGCCCTTTACGCCCAGTCATTCCGATTAACGCTCGCACCCTCCGTATTACCGCGGCTGCTGGCACGGAGTTT
+
CCCCCGGGGGGGGGGGGGGGGGGGGGGGGGGGGGGGGGGGGGGGGGGGGGGGGGGGGGGGGGGGGGGGGGGGGGGGGGGGGGGGGGGGGGGGGGGGGGGGGGGGGGGGGGGCGGGGGGGGGGGGGGGGGGGGGGGGGGGGGGGGGGGGGGGGGGGGGGGGGGGGGGGFGGGGGGGGFGFGGGGGGCGGCC@FGGG>CDGDFFFFFFFFFFFFEFFFFFCCFF=DDFFF24<@EFFFFEFFFFFFFFE@CEFE52;;19)-9:?FF>FF???BF687?><>:>;990108).((,8>>>FB)
@M04999:289:000000000-L3R54:1:1101:19481:14785 2:N:0:420
AAGACTACTCGGGTATCTAATCCTGTTTGCTCCCCACGCTTTCGCATCTCAGCGTCAGTATCTGTCCAGAAGGCCGCCTTCGCCACCGGTATTCCTCCACATCTCTACGCATTTCACCGCTACACGTGGAATTCTACCTTCCTCTACAATACTCCAGATAACCAGTTTTAAGTGCAATTCCCAGGTTGAGCCCGGGGCTTTCACACCTAACTTAATTATCCGCCTACATGCCCTTTACGCCCAGTCATTCCGATTAACGCTCGCACCCTCCGTATTACCGCGGCTGCTGGCACGGAGTTAC
+
CCCCCGGGGGGGGGGGGGGGGGGGGGGGGGGGGGGGGGGGGGGGGGDGGGGGGGGGGGGGGGGGGGGGGGGGGGGGGGGGGGGGGGGGGGGGGGGGGGGGGGGGGGGGGGGGGGGGGGGGGGGGGGGGGDGGGGGGGGGGGGGGGGGGGGGGGGGGGGGGGGGGGGGGGGGGGGGGFGFGGGGGFGGGGGGGGGGGCDGGFFFFFFFFFFDFFFFFFFFFFFFFF@DFFFBEFFFFFFFFF@FF@E<EEFFFFFDFFF09?B>B19BF(-:9<(8>DFF?>;0(46??DF13<(21(8:4)
@M04999:289:000000000-L3R54:1:1101:12270:14804 2:N:0:420
ACTTGACTACAAGGGTATCTAATCCTGTTTGCTCCCCACGCTTTCGCATCTCAGCGTCAGTATCTGTCCAGAAGGCCGCCTTCGCCACCGGTATTCCTCCACATCTCTACGCATTTCACCGCTACACGTGGAATTCTACCTTCCTCTACAATACTCCAGATAACCAGTTTTAAGTGCAATTCCCAGGTTGAGCCCGGGGCTTTCACACCTAACTTAATTATCCGCCTACATGCCCTTTACGCCCAGTCATTCCGATTAACGCTCGCACCCTCCGTATTACCGCGGCTGCTGGCACGGAGTT
+
CCCCCGGGGGGGGGGGGGGGGGGGGGGDGGGGDGGGGGGGEGGGGGGGGGGGGGGGGGGGGGGGGGGGGGGGGGGGGE:CGGGGGFEGFGGGEGGGGGGGGGG?FAGGGGGGGGEFGGGGGGGGGGGGGGG>FFFGGGGGGGGGGGGGGGFGFGGGGGGGFGGGFGGGGGGGGGGGCFDGGGGCCE@DFGGGGGGGGCGGFAFFFFFFFFFE9:AFEFFFFFE?D?F2=3CFEE2(6;<F2<@FFFFFFEEFEFF;<DFF0;?<>>239<?::9(((224-(446041:3>>???246132
@M04999:289:000000000-L3R54:1:1101:28637:14832 2:N:0:420
GGACTACTCGGGTATCTAATCCTGTTCGCTCCCCACGCTTTCGTCCATCAGCGTCAATCGGTATTTAGTAACCTGCCTTCGCAATCGGGGTTCTGTGTAATATCTATGCATTTCACCGCTACACTACACATTCCAGCTACTTCGATACTATTCAAGATTAACAGTATCAACGGCAGTTCTACAGTTAAGCTGCAGGTTTTCACCGCTGACTTATCAACCCGCCTACGGACCCTTTAAACCCAATAAATCCGGATAACGCTCGCATCCTCCGTATTACCGCGGCTGCTGGCACGGAGTTAGC
+
CCCCCGGGGEGDGGGGGGGGGGGGGGGEGGGGGGGGGGGGGGGGGGGGGGGGGGGGGGGGGGGGGGGFFGGGGGGGGGGGCGGGGGGGGGGGGGGGGGGFGGGGGGGFGGGGGGGGGGGGGGGGGGGGGGGGGGGGGGGGGGGGGGGGGGGGGGFGGGGFEGDFGGGGGGGCEDGGFGFGGGGGGGGGFCGGGGGGFGFGAAEFEDFB=@=<8EFFFFF=EA9@FB>=DFFFB;EFEFFFDDFF8A;EEFFF0;?A<@@FFFFFFFF?BBFFFFF>DF:>(((4;?DF7???6211:?>44
@M04999:289:000000000-L3R54:1:1101:3234:14876 2:N:0:420
GTCGACTACTGGGGTATCTAATCCTGTTCGCTACCCATGCTTTCGAACCTCAGCGTCAGTTACAGACCAGAGAGCCGCCTTCGCCACTGGTGTTCTTCCATATATCTACGCATTCCACCGCTACACATGGAGTTCCACTCTCCTCTTCTGCACTCAAGAAAAACAGTTTCAGCTGCACTTCCCCGGTTAAGCCGAGGGCTTTCACAGCTGACTTGTTCTCCCGCCTGCGTTCGCTTTACGCCCAATAAATCCGGACAACGCTTGCCACCTACGTATTACCGCGGCTGCTGGCACGTAGTTT
+
CCCCCGGGGGGGGGGGGGGGGGGGGGGGGGGGGGGGGGGGGGGGGFGGGGGGGGGGGGGGGGGGGGGGGGGGFGGGGGGGGGGGGGGGGGGGGGGGGGGGGGGGGGGGGGGGGGGGGGGGGGGGGGGGGGGGGGGGGGGGGGGGGGGGGGGGGGGGFGGGGGGGGGGGGGGGGGGGFGFGGGGGGGGGGFGFGGG5CGGGFFFFFFFFFFFFFFFFFFFEFFFFFFDF@F??FF@@@>EFFFFD;D;E>ECB>F07(48;6:FFF067??72(43A>FF><F>>BB>FF??6?7::B<<A)
@M04999:289:000000000-L3R54:1:1101:24066:14909 2:N:0:420
CTTGGGACTACACGGGTATCTAATCCTGTTTGCTCCCCACGCTTTCGCATCTCAGCGTCAGTATCTGTCCAGAAGGCCGCCTTCGCCACCGGTATTCCTCCACATCTCTACGCATTTCACCGCTACACGTGGAATTCTACCTTCCTCTACAATACTCCAGATAACCAGTTTTAAGTGCAATTCCCAGGTTGAGCCCGGGGCTTTCACACCTAACTTAATTATCCGCCTACATGCCCTTTACGCCCAGCCATTCCGATTAACGCTCGCACCCTCCGTATTACCGCGGCTGCTGGAACGGACT
+
CCCCCGGGGGGGGGGGGGGGGGGGGGGGGGGGGGGGGGGGGGGGGGGGGGGGGGGGGGGGGGGGGGGGGGGGGGGGGGGGGGGGGGGGGGGGGGGGGGGGGGGGGGGGGGGGGGGGGGGGGGGGGGGGGGGGGGGGGGGGGGGGGGGGGGGGGGGGGGGGGGGGGGGGFCGGGGGGFGFGGGGGFGGGGGGGGGGGGGGGDDFFFFFFFFFFEFFFFFFFFFFFFF??@@EFCEEFF@;@E@FF;DD@(39>EEF7;FBFA<08?>9039:BF(7?::>AB9(2336B>F>?2(,56:0((
@M04999:289:000000000-L3R54:1:1101:5637:14911 2:N:0:420
AGGACTACAGGGGTATCTAATCCTGTTCGCTACCTATGCTTTCGAACCTCAGCGTCAGTTACAGACCAGAGAGCCGCCTTCGCCACTGGTGTTCTTCCATATATCTACGCATTCCACCGCTACACATGGAGTTCCACTCTCCTCTTCTGCACTCAAGAAAAACAGTTTCAGCTGCACTTCCCCGGTTAAGCTGAGGGCTTTCACAGCTGCCTTGTTCTCCCTCCTGCGTTCGCTTTACGCCCAATACACCCGCACAACGCTTGCCACCTACGTATTACCGCGGCCGCTGGCACGGAGTTA
+
-A,6ACF,CCFGDFE,CEFCFEFFACE<C:@:CE,C@FFDEFA@D,CFA@<C,CBF@CGFGC@<C,:C@FCF:7,@>CC:FF,:7,EE<B,A,5E?EG<FGGE9F,C?FGD,=CCCCEC7F7:4FCF@,,,94,,,C=DFFGGGEAFFCF8,@@E,4EF8E8CC,3@,EAFFG8D8*AFF7=D+:CE+,,7,24,+3?7*;AAFFAFAC5)1*;3?E3+9*554)))-8-(:2595*9;E>9;8@;)))(62((3(,4406,,:()58:241,.)5<46(,(,(((4-(((43((-(-84
@M04999:289:000000000-L3R54:1:1101:17298:14913 2:N:0:420
ATAGACTACAAGGGTATCTAATCCTGTTTGCTCCCCACGCTTTCGCATCTCAGCGTCAGTATCTGTCCAGAAGGCCGCCTTCGCCACCGGTATTCCTCCACATCTCTACGCATTTCACCGCTACACGTGGAATTCTACCTTCCTCTACAATACTCCAGATAACCAGTTTTAAGTGCAATTCCCAGGTTGAGCCCGGGGCTTTCACACCTAACTTAATTATCCGCCTACATGCCCTTTACGCCCAGTCATTCCGATTAACGCTCGCACCCTCCGTATTACCGCGGCTGCTGGCACGGAGTTT
+
CCCCCGGGGGGGGEGGGGGGGGGGGGGGGGGGGGGGGGGGGGGGGGGGGGGGGGGGGGGGGGGGGGGGGGGGGGGGGGGGGGGGGGGGGGGGGGGGGGGGGGGGGGGGGGGGGGGGGGGGGGGGGGGGGGGGGGGGGGGGGGGGGGGGGGGGGGGGGFGGGGGGGGFFFGGGGGGGFGFGGGGGFFGGGGDGGGGGGGGD?AFFFFFFFFFFFFFFFFB5FEFF@FFFB;?BFDEFFFFFF@9;7==<?CEE@0;?DFFFFFFFF((9((487<:BFFFF:;(9>16:?77<()-4-(47.
@M04999:289:000000000-L3R54:1:1101:16061:14936 2:N:0:420
GTGGGACTACCCGGGTATCTAATCCTGTTTGCTCCCCACGCTTTCGCATCTCAGCGTCAGTATCTGTCCAGAAGGCCGCCTTCGCCACCGGTATTCCTCCACATCTCTACGCATTTCACCGCTACACGTGGAATTCTACCTTCCTCTACAATACTCTAGTTAACCAGTTTTAAGTGCAATTCCTAGGTTGAGCCCAGGGCTTTCACACCTAACTTAATTATCCGCCTACATGCCCTTTACGCCCAGTCATTCCGATTAACGCTCGCACCCTCCGTATTACCGCGGCTGCTGGCACGGAGTT
+
CCCCCGGGGGGGGGGGGGGGGGGGGGGGGGGGGGGGGGGGGGGGGGGGGGGGGGGGGGGGGFGGGGGGGGGGGGGGGGGGGGGGGGGGFGGGGGGGGGGGGGGGGGGFFGGGGGGGGGGGGGGGGGGGGGGGGGGGGGGGGGGGGGGGGGGGGGGGGGGGGGFGGGGGGGGGGGGGFGC@FGGGFGGGGGFGFGGGGGDGFFFFFFFFFFEFFFFFEFFFFEEDFFFFFEFFFEFFF=EFF>0;<0/7>5.<980;1<4;06(169>99(146140:2):4((((-4((.52((.((((3.
@M04999:289:000000000-L3R54:1:1101:18956:14970 2:N:0:420
CGCAGACTACTCGGGTATCTAATCCTGTTTGCTCCCCACGCTTTCGCATCTCAGCGTCAGTATCTGTCCAGAAGGCCGCCTTCGCCACCGGTATTCCTCCACATCTCTACGCATTTCACCGCTACACGTGGAATTCTACCTTCCTCTACAATACTCCAGATAACCAGTTTTAAGTGCAATTCCCAGGTTGAGCCCGGGGCTTTCACACCTAACTTAATTATCCGCCTACATGCCCTTTACGCCCAGTCATTCCGATTAACGCTCGCACCCTCCGTATTACCGCGGCTGCTGGCACGGAGTT
+
CCCCCGGGGGGFGGGGGGGGGGGGGGGGGGGGGGGGGGGGGGGGGGGG7FGGGFGGGGGGGEGGGGGGGGGGGCFGGGGGGGGGGGGGCGGFFFFGGGGGFGGGGGGGGGGGGGGGGGGGGGGGGGGCDGGGGGGGGGG9ECGGGGGGGGGGGGGGEGGFGGFG,=DGGGDFFDFFBG?FDFGCEE@GGGGGGGGGGGGGEFFFFFFAD:<EDFFF4BFCFE:@22@@FEEEFEFFFFEF(6:@FFEEA6CE513<6@EAFFF6>F9;(4:??>?:?>BFBF>1962>F?F48:?F(31:4
@M04999:289:000000000-L3R54:1:1101:25499:15029 2:N:0:420
AGACTACTGGGGTATCTAGTCCTGTTCGCTCCCCACGCTTTCGTCCATCAGCGTCAATCGGTATTTAGTAACCTGCCTTCGCAATCGGGGTTCTGTGTAATATCTATGCATTTCACCGCTACACTACACATTCCAGCTACTTCAATACTATTCAAGATTAACAGTATCAACGGCAGTTCTACAGTTAAGCTGCAGGTTTTCACCGCTGACTTATCAACCCGCCTACGGACCCTTTAAACCCAATAAATCCGGATAACGCTCGCATCCTCCGTATTACCGCGGCTGCTGGCACGGAGTTAGC
+
CCCCCGGGGGGGGGGGGGGGGGGGGGGGGGGGGGGGGGGGGGGGGGGGGGGGGGGGGGGGGGGGGGGGGGGGGGGGGGGGGGGGGGGGGGGGGGGGGGGGGGGGGGGGGGGGGGGGGGGGGGGGGGGGGGGGGGGGGGFGGGGGGGGGGGGGGGGGGGGGGGGGGGGGGGGDGGGGFGFGGGGGGGGGGGGGGGGGGGGGFFFF>BDFADEFEFFFFFFFFFFFFF@FFFFFBFFF4;EF<(6@@EFFFE@F0(;EF?BFFFFF?>:42:93:<>AFFFBB02>F:2)5::>:11;:?AB5
@M04999:289:000000000-L3R54:1:1101:23833:15078 2:N:0:420
ATGACTACCGGGGTATCTAATCCTGTTTGCTACCCACGCTTTCGAGCATGAACGTCAGTGTTATCCCAGGAGGCTGCCTTCGCCATCGGTATTCCTCCACATCTCTACGCATTTCACTGCTACACGTGGAATTCTACCTCCCTCTGACACACTCTAGTTTGACAGTTTCAAATGCACGTCCCAAGTTGAGCTCGGGGATTTCACATCTGACTTATCTAACCGTCTGCGCTCGCTTTACGCCCAGTAATTCCGATTAACGCTCGCACCCTACGTATTACCGCGGCTGCTGGCACGTCGTTAC
+
CCCCCGGG@FGGGGGGGGGGGGGGFEFFGGGGGGGGGGGGGGGGCFGGGG9EFFGGGGG<FFGGGGGGG7<@FGG8FAFFGFGGG>EGGG<FDFAFFGGDGG?FFEFCFGGGDGCFGFGGGCCEGDG8@FCEFGGGAFGCFGGGGGGGGGGGGGFF;=DGFCFF9=CAEDDCGGFDDFFGGGGGGDFGEFGACECCDDDGFFFFF6>F5==>EF9FCBFAFB)5>B==2596==BBFFFFFFF;;<C?CCE;63639;61(,49>91:6(3:?24:>2231(-(,2::)5<0?B?((-:((
@M04999:289:000000000-L3R54:1:1101:28914:15081 2:N:0:420
GACTACCGGGGTATCTAATCCTGTTTGCTCCCCACGCTTTCGCATCTCAGCGTCAGTATCTGTCCAGAAGGCCGCCTTCGCCACCGGTATTCCTCCACATCTCTACGCATTTCACCGCTACACGTGGAATTCTACCTTCCTCTACAATACTCCAGATAACCAGTTTTAAGTGCAATTCCCAGGTTGAGCCCGGGGCTTTCACACCTAACTTAATTATCCGCCTACATGCCCTTTACGCCCAGTCATTCCGATTAACGCTCGCACCCTCCGTATTACCGCGGCTGCTGGCACGGAGTTAGCC
+
CCCCCGGGGGGGGGGGGGGGGGGGGGGGGGGGGGGGGGGGGGGGGGGGGGGGGGGGGGGGGGGGGGGGGGGGGGGGGGGGGGGGGGDGGGGGGGGGGGGGGGGGGGGGGGGGGGGGGGGGGGGGGEEFFGGGFGGGGGGGGGGGGGGGGGGGGGGGGGGGGGGFGGGGGGG88CFGFGFCDFDFGGGGGGGGGGGGGGGGFFFFDFFFBE<BCFFFFFF=FFDFDEFCE3=@@EEEFF6D@D@EFEFFF@(4:?<4?>FF0;99>?086>387?BF<:>907BFF:?0<0<?B99?3<>B?
@M04999:289:000000000-L3R54:1:1101:18420:15116 2:N:0:420
AGACTACCGGGGTATCTAATCCTGTTTGCTCCCCACGCTTTCGCATCTCAGCGTCAGTATCTGTCCAGAAGGCCGCCTTCGCCACCGGTATTCCTCCACATCTCTACGCATTTCACCGCTACACGTGGAATTCTACCTTCCTCTACAATACTCCAGATAACCAGTTTTAAGTGCAATTCCCAGGTTGAGCCCGGGGCTTTCACACCTAACTTAATTATCCGCCTACATGCCCTTTACGCCCAGTCATTCCGATTAACGCTCGCACCCTCCGTATTACCGCGGCTGCTGGCACGGAGTTAGC
+
CCCCCGGGGGGGGGGGGGGGGGGGGGGGGGGGGGGGGGGGGGGGG@FGGGGGGGGGGGGGGGGGGGGGGGGGGGGGGGGGGGGGGGGGGGGGGGGGGGGGDGGGGGGGGGGFGGGGGGGGGGGGGGGGGGGGGGGGGGGGGGGGGGGGGGGGGGFFCDGFGFGGGGGGGGGGGGGGFGFGFCCFGGG?:CFGGGGC*94CFFFFFAFFEDEFEFFC?FFEEDFFD8=CE)43=@@FFF@BBDFFEFECFEF;?<BFFBF??9B>F>0(304<1::AD2<0149;9?:?(:08?(4360)6)
@M04999:289:000000000-L3R54:1:1101:25998:15147 2:N:0:420
GACTACCAGGGTATCTAATCCTGTTTGCTCCCCACGCTTTCGCATCTCAGCGTCAGTATCTGTCCAGAAGGCCGCCTTCGCCACCGGTATTCCTCCACATCTCTACGCATTTCACCGCTACACGTGGAATTCTACCTTCCTCTACAATACTCCAGATAACCAGTTTTAAGTGCAATTCCCAGGTTGAGCCCGGGGCTTTCACACCTAACCTAATTATCCGCCTACATGCCCTTTACGCCCAGTCATTCCGATTAACGCTCGCACCCTCCGTATTACCGCGGCTCTTGCCACGGAGTGAGCC
+
CCCCC8FFFGFGFGGGGCFGGFGFGF@FGGGGGGGGGGGFEEGGEGGGFGFGGGGGGGGGGGFEGGGGGGGGC@FGGGG?FCCGGEFGEGGGGFGCDFFGGGDFGFGGGGGG<FGGGGGGGGGGGAFGGFGGAEGAEE8EGGGGFGF;9FGF=DEFGAFFFGGFFFCDGDFGGFGGFFFGGFGGGD6CEFGCCCEDGDFCAFAFEFFFFBEF7>FA7E:@F@?==2**33>E:B9>0;,:<16=EC?C9E;0;@CF@9(,-9>FF?1:206(8:24>:9((42((.5).429((43(..,,
@M04999:289:000000000-L3R54:1:1101:28906:15150 2:N:0:420
AATTGACTACTGGGGTATCTAATCCTGTTCGCTCCCCACGCTTTCGTCCATCAGCGTCAATCGGTATTTAGTAACCTGCCTTCGCAATCGGGGTTCTGTGTAATATCTATGCATTTCACCGCTACACTACACATTCCAGCTACTTCAATACTATTCAAGATTAACAGTATCAACGGCAGTTCTACAGTTAAGCTGCAGGTTTTCACCGCTGACTTATCAACCCGCCTACGGACCCTTTAAACCCAATAAATCCGGATAACGCTCGCATCCTCCGTATTACAGCGGCTGCTGGCACGGAGTT
+
CCCCCGGGGGGGDFGGGGGGGDEGGGGGGGGGGGGFGGGDGG@FGDGGGGGGGGGGGGGCFGGGFC<FFFGGGGGGGGGGGGGGGDFGFGGGGGGFGGGGGGGGGGGCAFCFFGGFFFGGGGGE:FGFFGGGGGAB,>EGF8F8AEGGGFGGGGGGGECFGGGGGGGGGGGGGGC8AG?DFFGDECDFFGFGGGDGGGGGFCFFFFF>A>==DFFFFFFFFDD9AB@DB?@?@FFB=@E66E80,(83;)?5E0677;A<;B;@>09:B>D2<(-(444<)4:09942422(,34:(3(3.
@M04999:289:000000000-L3R54:1:1101:23373:15155 2:N:0:420
GCGACTACAGGGGTATCTAATCCTGTTCGCTCCCCACGCTTTCGTCCATCAGCGTCAATCGGTATTTAGTAACCTGCCTTCGCAATCGGGGTTCTGTGTAATATCTATGCATTTCACCGCTACACTACACATTCCAGCTACTTCAATACTATTCAAGATTAACAGTATCAACGGCAGTTCTACAGTTAAGCTGCAGGTTTTCACCGCTGACTTATCAACCCGCCTACGGACCCTTTAAACCCAATAAATCCGGATAACGCTCGCATCCTCCGTATTACCGCGGCTGCTTGCACGGAGTT
+
CCCCCGGGGGGGGGGGGGGGGGGGGGGGGGGGGGGGGGGGGGGGGGGGGGGGGGGGGG9FGGGGGCEFGGGGGGGGGGGGGGGGCGGGGGGGGGGGGGGGGGGGGGGGGGGGGFGGGGGGGGGGGGGGGGGGGGGGCGGGGFGGGDGGGGGGGGGGGGGEGGGGGGDFGGGGGEGGEGDEFFGGGGGGGGGGFFGGGGGGFFFFF>EFFAFFFFFFFFFFDFFFFFFF@>5=DFDFF3CFDF<<;EACCCFB;<DFFFFFFFBBFFFBBA1>FFFFDD>0>F9B>60,).4>>0((-87
@M04999:289:000000000-L3R54:1:1101:16357:15156 2:N:0:420
CTAGGGACTACACGGGTATCTAATCCTGTTCGCTCCCCACGCTTTCGTCCATCAGCGTCAATCGGTATTTAGTAACCTGCCTTCGCAATCGGGGTTCTGTGTAATATCTATGCATTTCACCGCTACACTACACATTCCAGCTACTTCAATACTATTCAAGATTAACAGTATCAACGGCAGTTCTACAGTTAAGCTGCAGGTTTTCACCGCTGACTTATCAACCCGCCTACGGACCCTTTAAACCCAATAAATCCGGATAACGCTCGCATCCTCCGTATTACCGCGGCTGCTGGCACGGGGT
+
CCCCCGGGGGGGGGGGGGGGGGGGGGGGGGGGGGGGGGGGGGGGGGGGGGGGGGGGGGGGGGGGGGGGGGGGGGGGGGGGGGGGGGGFGGGGGGGGGGGGAFGGGGGGGGGGGGGGGGGGGGGGGGGGGGGGGGGGGGGGGGGGGGGGGGGGGGGGGGGGFGGGGGGGGGGGGGGGFGFGGGGGGGGGGGGGGGGGGGGGFFFFFFFFDBB9AFFFA=FFFFFFAFF@5>@=DFFFFFFFFFFFFFFFFEECEF60;@?EFFFB?BFBFF??FBF?61>AAFF>BB637::?8((324(,-
@M04999:289:000000000-L3R54:1:1101:20666:15175 2:N:0:420
GTGGACTACAGGGGTATCTAATCCTGTTCGCTCCCCACGCTTTCGTCCATCAGCGTCAATCGGTATTTAGTAACCTGCCTTCGCAATCGGGGTTCTGTGTAATATCTATGCATTTCACCGCTACACTACACATTCCAGCTACTTCAATACTATTCAAGATTAACAGTATCAACGGCAGTTCTACGGTTAAGCTGCAGGTTTTCACCGCTGACTTATCAACCCGCCTACGGACCCTTTAAACCCAATAAATCCGGATAACGCTCGCATCCTCCGTATTACCGCGGCTGCTGGCACGGAGTT
+
CCCCCGGGGGGGGDGGGGGGGGGGGGGGGGGGGGGGGGGGGGGGGGGGGGGGGGGFGGGGGGGGGGGGGGGGGGGGGGGGGGGGG:CGGGGDGGGGGGGGGGGGGGGFFFFGGGGGGGGGGGGGFFGGGGGGGGGGGGGGGGGGGGGGGGGCGGFGGGFGGDFGGDFGGGGGFEGEEGFFDFGGFDGGGGGGGGGFGGGGFFFFFFFFFB2:BBFFFCFFFDFFB=->DD=BFD@@ECCFFFF@FDFFFEFFF66;<EEFFF?>F>?F:?F<136?:4<236B9091:DBFB?7:((234
@M04999:289:000000000-L3R54:1:1101:7818:15232 2:N:0:420
GACTACCAGGGTATCTAATCCTGTTCGCTACCCATGCTTTCGAACCTCAGCGTCAGTTACAGACCAGAGAGCCGCCTTCGCCACTGGTGTTCTTCCATATATCTACGCATTCCACCGCTACACATGGAGTTCCACTCTCCTCTTCTGCACTCAAGAAAAACAGTTTCAGCTGCACTTCCCCGGTTAAGCCGAGGGCTTTCACAGCTGACTTGTTCTCCCGCCTGCGTTCGCTTTACGCCCAATAAATCCGGACAACGCTTGCCACCTCCGTATTACCGCGGCTGCTGGCACGTAGTTAGCC
+
CCCCCGGGGGGGGGGGGGGGGGGGGGGGG7FGGGGGGGGGGGGGGGGGGGGGGGGGGGGGGGGGGGGFGGGGGGGGGGGGGGGGGGGGGGGGGGGGGGGGGGGGGGFGGGGGGGGGGGGGGGGGGGGGGFFFGGGGGGGGGGGGGGGFGGGGGGFGGFGGGGGGGGGGGGGGGGGGFGFGGGGGGGG9FGGDGGDGGGGGFFFFFFFFFFFFFFFFFFF@FFFDB=D?>;B@1=4<@FFFD(6;A<?EF>1?9>:?9BBFBFFF?F:08;?<<BFFF?;939B;BB:?F?<03?2?<<267
@M04999:289:000000000-L3R54:1:1101:21567:15238 2:N:0:420
GACTCTTCTGGCATCTAAACCTGTTTGCTCCGCACGCTTTTGCAAGTGTGCGTCAGCATCTGTTCAGAAGGCCGCCTTCGCGACCGCTTTTTCTCCACATCTCTCCGCAATTCACTGCTCCACGTGGAATTCTACCAACATCTACAATTCTCCAGATAATCAGACTTAAGTGCAATTCCCAGGTTGAGCCCGGGGCTTTCCCACCTAACTTAATCATCCGCCTACATTCCTTTTACGCCCAGTCATTTCCATCAACGACTGTCCCCCCCGTACTACCTCGCCTGTTTGCACGTCGTTATGC
+
-A,@,,,,,C,,,,C,,,,;,,=E@FG96CF,,86++,,,,,C;,,C,6C<8B+B,,,EFE<,,CFFG,,6,C@+@,,,,@+@F+4+@,,5,9,5E?<AF,,E,,9+FG++,,,C,,,E,E@:+A,64,,8F=,C=,,++,@9:,@,,,6,@=@==,3,,,,,,,+72,23E,,6E5++5+C+4@@@CFF+79E**;9*5+3A4*@F):4***111/4+(0/(/34C);E)./=332(3>1;(/7)))9))/143(,,((-..).(((4,(-(().82)(3(-().),-683(-((3(,))
@M04999:289:000000000-L3R54:1:1101:15144:15245 2:N:0:420
GGGGACTACAGGGGTATCTAATCCTGTTTGCTACCCACGCTTTCGAGCATGAACGTCAGTGTTATCCCAGGAGGCTGCCTTCGCCATCGGTATTCCTCCACATCTCTACGCATTTCACTGCTACACGTGGAATTCTACCTCCCTCTGACACACTCTAGTTTGACAGTTTCAAATGCACGTCCCAAGTTGAGCTCGGGGATTTCACATCTGACTTATCTAACCGTCTGCGCTCGCTTTACGCCCAGTAATTCCGATTAACGCTCGCACCCTACGTATTACCGCGGCTGCTGGCACGTAGTTT
+
CCCCCGGGGGGGGGGGGGGGGGGGGGGGGGGGGGGGGGDGGGGGGGGGGGGGGGGGGGGGGGGFGGGGGGGGGGGGGGGGGGGGGGGGGDGFGGGGGGGGGGGGGGGFGGGGGGGGGGGGGGGGGGGGGGDGFGGGGGGGGGGGGGGFGGGGGGGGGGGGGGGGGGGGGGGGGGGGFGFGGGGGFCFGGGGGGGGGDGGGFFFFFFFFF@EEFBAFFFFFFBFFADFE=AFFBB@226@>?FF@FE)7?EFFFF@?79C69@F>>BFFF?7?:24<B<4<B132>99:>?B?BB(47:?4)
@M04999:289:000000000-L3R54:1:1101:9729:15260 2:N:0:420
CTGCAGACTACCAGGGTATCTAATCCTGTTTGCTCCCCACGCTTTCGCATCTCAGCGTCAGTATCTGTCCAGAAGGCCGCCTTCGCCACCGGTATTCCTCCACATCTCTACGCATTTCACCGCTACACGTGGAATTCTACCTTCCTCTACAATACTCCAGATAACCAGTTTTAAGTGCAATTCCCAGGTTGAGCCCGGGGCTTTCACACCTAACTTAATTATCCGCCTACATGCCCTTTACGCCCAGTCATTCCGATTAACGCTCGCACCCTCCGTATTACCGCGGCTGCTGGCACGGATT
+
CCCCCGGGGGGGGGGGGGGGGGGGGGGGGGGGGGGGGGGGGGGGGGGGGGGGGGGGGGGGGGGGGGGGGGGGGGGGGGGGGGGGGGGGGGGGGGGFFGGGGGGGGGGGGGGGGGGGGGGGGGGGGGGGGGGGGGGGGGGGGGGGGGGGGGGGGGGGGGGGGGGGGGEGGFGGGFGGFGFFGGGGGFFFGGGGFGGGGDCGBDFFFFFFFFFFFFFFFFFFFFFFFDFFFFFFCBE@EFFFEFFFFFFFFFFFFFF;?DD?E19B:(279><?0<9:0:7<A9<>>;99;?:34::761(((
@M04999:289:000000000-L3R54:1:1101:16567:15269 2:N:0:420
ACGGACTACCGGGGTATCTAATCCTGTTCGCTCCCCACGCTTTCGTCCATCAGCGTCAATCGGTATTTAGTAACCTGCCTTCGCAATCGGGGTTCTGTGTAATATCTATGCATTTCACCGCTACACTACACATTCCAGCTACTTCAATACTATTCAAGATTAACAGTATCAACGGCAGTTCTACAGTTAAGCTGCAGGTTTTCACCGCTGACTTATCAACCCGCCTACGGACCCTTTAAACCCAATAAATCCGGATAACGCTCGCATCCTCCATATTACCGCGGCTGCTGGCACGGAGTT
+
CCCCCGGGGGGGGGGGGGGGGGGGGGGGGGGGGGGGGGGGGGGGGGGGGGGGGGGGGGGGGGGGGGGGGGGGGGGGGGGGGGGGGGGGGGGGGGGGGGGGGGGGFGGGGGGGGGGGGGGGGGGGGGGGGGGGGGGGGGGGGGFGGGGGGGGGGGGGGGGGGGGGGGGGDGGGGGDGFGFGGGGGGGGGGGGGGGGGGGCFFFFFFFEFFFFFFFFFFFCD;>BFFFFFF2<B@FFFFFFFFF<?<@EEEF?E0:D<BF??BB009BB;BFB<<ADABFFF61>>F>>BD?B?748979??
@M04999:289:000000000-L3R54:1:1101:21266:15445 2:N:0:420
TTGGACTACTCGGGTATCTAATCCTGTTTGCTCCCCACGCTTTCGCATCTCAGCGTCAGTATCTGTCCAGAAGGCCGCCTTCGCCACCGGTATTCCTCCACATCTCTACGCATTTCACCGCTACACGTGGAATTCTACCTTCCTCTACAATACTCCAGATAACCAGTTTTAAGTGCAATTCCCAGGTTGAGCCCGGGGCTTTCACACCTAACTTAATTATCCGCCTACATGCCCTTTACGCCCAGTCATTCCGATTAACGCTCGCACCCTCCGTATTACCGCGGCTGCTGGCACGGAGTT
+
CCCCCGGGGGGGGGGGGGGGGGGGGGGGGGGGGGGGGGGGGGGGGGGGGGGGGGGGGGGGGGGGGGGGGGGGGGGGGGGGGGGGGGGGGGGGGGGGGGGGGGGGGGGGGGGGGGGGGGGGGGGGGGGGGGGDFGGGGGGGGGGGGGGGGGGGGGGFGGGGGGGGGGGGGGGGGGGGFGFGGGGGG6DGGGGGGGGGGGGGFFFAFAFFFFFFFFFFFFFEC?2>DFFF2C?EF1@@EFFFFFF;@@@3<6?CE011<EEDB?8101;>(,3023:?:AFBB;(9017??B02()4;B;?F
@M04999:289:000000000-L3R54:1:1101:19593:15466 2:N:0:420
GACTACTGGGGTATCTAATCCTGTTTGCTCCCCACGCTTTCGCATCTCAGCGTCAGTATCTGTCCAGAAGGCCGCCTTCGCCACCGGTATTCCTCCACATCTCTACGCATTTCACCGCTACACGTGGAATTCTACCTTCCTCTACAATACTCCAGATAACCAGTTTTAAGTGCAATTCCCAGGCTGAGCCCGGGGCCTTCACACCTAACTTAATTATCCGCCTACATGCCCTTTACGCCCAGTCATTCCGATTAACGCTCGCACCCTCCGTATTACCGCGGCTGCTTGCACGGAGTTAGCC
+
CCCCCGGGGGGGGGGGGGGGGGGGGGGGGGGGEGGGGGGGGGGGGGGGFGGGGGGGGGGGGGGGGGGGGGGGGGGGGGGGGGGGGGGGGGGEGGGGGGGGGGGGGGGGGGGGGGGGGGGGGGGGGGGGGGGGGGGGGGGGGGGGGGGGGGGGCFFFGGGGGGGGG8EFFFEFGGGGFFF?FGGGGG6DCGGGGDEGDGGGFFFFFFFFFEEEEFFFEFFFFF@DFFF*>EFE@;3>6?BFD?@<<EEF?@DDFFFF;><0;>6(43((((-(442<A667>0-96)-54226(4(,369A>
@M04999:289:000000000-L3R54:1:1101:25298:15480 2:N:0:420
AATGACTACTAGGGTATCTAATCCTGTTCGCTACCCATGCTTTCGAACCTCAGCGTCAGTTACAGACCAGAGAGCCGCCTTCGCCACTGGTGTTCTTCCATATATCTACGCATTCCACCGCTGCACATGGAGTTCCACTCTCCTCTTCTGCACTCAAGAAAAACAGTTTCCGCTGCACTTCACCGGTTAAGCCGAGGGCTTTCACAGCTGACTTGTTCTCCCGCCTGCGTTCGCTTTACGCCCAATAAATCTGGACAACGCTTGCCACCTAAGTATTACCGCGGCTGCTCGCACGTCGTTT
+
CCCCCGFGEAE@<DCFCFGACFE9EEF<AFFCCC@FEEC<FGFGC6,;+BA@8F7FFG@C<;F,CFF@EDDF,@<EGG:FCFCCCEGGGG6,:C<5C<<EF<EEFFFE;?FE@FGAFA,BFEGGDGFA,8=,9DF=FD88=DF8AAAFDADGG8=@,@,,,@8?G6EA:3,6=EGGBFFGG+A,@+5@AF,AFGG5;C599/0=BAFFF)646+/=.3=@+>8>9@5>=@;<DB@F;3C:0;6?(3==<C3).9)646:>FF((-:<<??()().)-.442((-((31>)363(34(((((
@M04999:289:000000000-L3R54:1:1101:22932:15522 2:N:0:420
GGCGACTACCAGGGTATCTAATCCTGTTTGCTCCCCACGCTTTCGCATCTCAGCGTCAGTATCTGTCCAGAAGGCCGCCTTCGCCACCGGTATTCCTCCACATCTCTACGCATTTCACCGCTACACGTGGAATTCTACCTTCCTCTACAATACTCCAGATAACCAGTTTTAAGTGCAATTCCCAGGTTGAGCCCGGGGCTTTCACACCTAACTTAATTATCCGCCTACATGCCCTTTACGCCCAGTCATTCCGATTAACGCTCGCACCCTCCGTATTACCGCGGCTGCTGGCCAGAGGTTT
+
CC@@@FGEFGCFGGFFFFFGGDGGFFGGGGGFCGGGGEF>BFGFGCCCFGGGAEFFGGGE<FFGGGAFFDDEFEFFGEGGGFBFGGGGCE>FGE<EFFGFGFBFCDF<E=F:=BFEGFGGEEFEFDF<FGEGFD9@BEFGDEGGGGGFFDFAFADFFGF?FFFFCG=EGGA?=FGF9DFFG;FFGFFF6@:FGGGCD599FFFAF9A97:458BBFEA6*:>@FDF=>(6*6;DF@E>9516;;0/;A?E?<5(/3(96((((--(39:6<<(((,4))6(-43((,()).((((((,.4.
@M04999:289:000000000-L3R54:1:1101:28856:15542 2:N:0:420
TGCTGACTACTCGGGTATCTAATCCTGTTTGCTCCCCACGCTTTCGCATCTCAGCGTCAGTATCTGTCCAGAAGGCCGCCTTCGCCACCGGTATTCCTCCACATCTCTACGCATTTCACCGCTACACGTGGAATTCTACCTTCCTCTACAATACTCCAGATAACCAGTTTTAAGTGCAATTCCCAGGTTGAGCCCGGGGCTTTCACACCTAACTTAATTATCCGCCTACATGCCCTTTACGCCCAGTCATTCCGATTAACGCTCGCACCCTCCGTATTACCGCGGCTGCTGGCACGGAGTT
+
CCCCCGGGGGGGGGGGGGFGGGGGGGGGGGGGGGGGGGGGGGGGGGGGGGGGGGGGGGGGGFGGGGGGGGGGGGGGGGGGGGGGGGGGGGGGGGGGGGGGGGGGGFGGGGGGGGGGGGGGGGGGEGGDGGGGGGGFFFGGGGGGGGGGGGGGFGGGGGGAFGGGGGGGGFGFFEEGFFDFGGGGGGGGGGGGGGGGGGGGF9FFFFFFFFFFFFFFEFFFFFFDD@DFFFC*6EFF@FCF<?690(4=EFFFFE?7?DCFF>0,016>>:?:BF<0??ABB:;(76108:2>?(50(-(48
@M04999:289:000000000-L3R54:1:1101:8183:15569 2:N:0:420
CATCCGACTACTGGGGTATCTAATCCTGTTTGCTCCCCACGCTTTCGCATCTCAGCGTCAGTATCTGTCCAGAAGGCCGCCTTCGCCACCGGTATTCCTCCACATCTCTACGCATTTCACCGCTACACGTGGAATTCTACCTTCCTCTACAATACTCCAGATAACCAGTTTTAAGTGCAATTCCCAGGTTGAGCCCGGGGCTTTCACACCTAACTTAATTATCCGCCTACATGCCCTTTACGCCCAGTCATTCCGATTAACGCTCGCACCCTCCGTATTACCGCGGCTGCTGGCACGGAGT
+
CCCCCGGGGGFGGGGGGGGGGGGFFDFGGGGGGGGGGDGGGGGGGGGGDGGGGGGGGGEGGGGGGGFGGFGGGGGFGGGGGGGFGEGGGGGGGG=FFFFGGGGGFFGGGGGGGGGGGGGGEEGEGGFGGEFGGFGGGFGGGGFDFGCG8=FEFGGGGGFGGGGDGGFFDADFFGGGFGFDFDGGGGGCG9EGDFFGGGC*:AFFFFF>>5@EFFFFEFF4BCEFFDD@0;4?CEE@@8;6;2<61?FF@EFF??@<DFB45(46(40990338B93,3826989>62,((.40(2<4100(
@M04999:289:000000000-L3R54:1:1101:28419:15590 2:N:0:420
CTGTGACTACCGGGGTATCTAATCCTGTTTGCTACCCACGCTTTCGAGCATGAACGTCAGTGTTATCCCAGGAGGCTGCCTTCGCCATCGGTATTCCTCCACATCTCTACGCATTTCACTGCTACACGTGGAATTCTACCTCCCTCTGACACACTCTAGTTTGACAGTTTCAAATGCACGTCCCAAGTTGAGCTCGGGGATTTCACATCTGACTTATCTAACCGTCTGCGCTCGCTTTACGCCCAGTAATTCCGATTAACGCTCGCACCCTACGTATTACCGCGGCTGCTGGCACGTAGTT
+
CCCCCGGGGGGGGGGGGGGGGGGGGGGGGGGGGGGGGGGGGGGGGGGGGGGGGGGGGGGGGGGGGGGGGGGGGGEGGGGGGGGGGGGGGGGGGGGGGGGGGGGGGGGGGGGGGGGGGGGGGGGGGGGEGGGGGGGGGGGGGGGGGGGGGGGGGGGGGGGGGGGGGGGGGGGGGGFGFGFGGGGGGGFFGCFGGGGGGGGGFFFFFFFFFFC@EFACEFFFFE>>DFFFFFFFFBFFFFCFFFFF;1=E<CC??1,;?@FF;@FB9>BBFFFFFFFFFFFA>:0(79B9:?F?03??:BB(6
@M04999:289:000000000-L3R54:1:1101:17106:15641 2:N:0:420
AGACTACCCGGGTATCTAATCCTGTTTGCTCCCCACGCTTTCGCATCTCAGCGTCAGTATCTGTCCAGAAGGCCGCCTTCGCCACCGGTATTCCTCCACATCTCTACGCATTTCACCGCTACGCGTGGAATTCTACCTTCCTCTACAATACTCCAGATAACCAGTTTTAAGTGCAATTCCCAGGTTGAGCCCGGGGCTTTCACACCTAACTTAATTATCCGCCTACATGCCCTTTACGCCCAGTCATTCCGATTAACGCTCGCACCCTCCGTATTACCGCGGCTGCTGGCACGGAGTTAGC
+
CCCCCGGGGGGGGGGGGGGGGGGGGGGGGGGGGGGGGGGGGGGGGGGGGGGGGGGGGGGGGGGGGGGGFGGGGGGGGGGGGGGGGGGGGGGGGGGGGGGGGGGGGGGGGGGGGGGGGGGGGGGGGGGGGGGGGFGGFGGGGGGGGGGGGGGGGGGG9DGGGGGFGGGGGGGGGGGGFGFGGGGGGGGGGGGGGGEGDGGGFFFFFFFFFFC<EFFFFFFEFFFFFFECFFFFFFF9E@?DBFFEEFCCFFFFF6?ADFBFFFFFFF?1:BFFBFFBA22;>>(,4882?FFFF90((3:>9
@M04999:289:000000000-L3R54:1:1101:10123:15645 2:N:0:420
TGACTACTAGGGTATCTAATCCTGTTTGCTACCCACGCTTTCGAGCATGAACGTCAGTGTTATCCCAGGAGGCTGCCTTCGCCATCGGTATTCCTCCACATCTCTACGCATTTCACTGCTACACGTGGAATTCTACCTCCCTCTGACACACTCTAGTTAGACAGTTTCAAATGCACGTCCCAAGTTGAGCTCGGGGATTTCACATCTGACTTATCTAACCGTCTGCGCTCGCTTTACGCCCAGTAATTCCGATTAACGCTCGCACCCTACGTATTACCGCGGCTGCTGGCACGTAGTTAGC
+
CCCCCGGGGGGGGGGGGGGGGGGGGGGGGGGGGGGGGGGGGGGGGGGGGGGGGGGGGGGGGGGGGGGGDGGGGGGGGGGGGGGGGGGGGGGGGGGGGGGGGGGGGGGGGGGGGGGGGGGGGGGGGGGGGGGGGGGGGGGGGGGGGGGGGGGGGGGGGGGGGGGGGGGGGGGGGGGGFGFGGGCGFGGFGGGGGGGGGGGGFFFFFFFFFFFFFFFFFFFFFFFFFFFFFFF@FFFFF@FFFFFFFFFEEFF7@D;EFFFD<;>BFFFB?BFB<484<B?9,(9;(4347:,418433:A44
@M04999:289:000000000-L3R54:1:1101:15875:15646 2:N:0:420
GACTACCGGGGTATCTAATCCTGTTCGCTACCCATGCTTTCGAACCTCAGCGTCAGTTACAGACCAGAGAGCCGCCTTCGCCACTGGTGTTCTTCCATATATCTACGCATTCCACCGCTACACATGGAGTTCCACTCTCCTCTTCTGCACTCAAGAAAAACAGTTTCAGCTGCACTTCCCCGGTTAAGCCGAGGGCTTTCACAGCTGACTTGTTCTCCCGCCTGCGTTCGCTTTACGCCCAATAAATCCGGACAACGCTTGCCACCTACGTATTACCGCGGCTGCTGGCACGTAGTTAGCC
+
CCCCCGGGGGGGGGGGFGGGGGGGGGGGG7FGGGGGGGGGGGFGGGFGGGGGECGGFGGGGGGGGGGGGGGGGGGGGGGGGGGGGGGFGGGGGGGGGGFGGDEDGGGGEGEF<FCFGGGGGGGGGFGGGGGCFAFFGFGGGGGGGGGGFGFEGFGG8DFFGGGGGGGGGGGGGGGGFGFGGGGGGDGFGGGGEGGGGGGGFFFFFFFFFEEEEFF=?FFFA@DFFFFFFDB@;DEFFFBDFF@)3<A4?>FFB9?FF9:?FFBFD?:8B<B7>7)6444(4;16(,5:?(23,1?1>B)4.
@M04999:289:000000000-L3R54:1:1101:5356:15650 2:N:0:420
GCGACTACCCGGGTATCTAATCCTGTTTGCTCCCCACGCTTTCGCATCTCAGCGTCAGTATCTGTCCAGAAGGCCGCCTTCGCCACCGGTATTCCTCCACATCTCTACGCATTTCACCGCTACACGTGGAATTCTACCTTCCTCTACAATACTCCAGATAACCAGTTTTAAGTGCAATTCCCAGGTTGAGCCCGGGGCTTTCACACCTAACTTAATTATCCGCCTACATGCCCTTTACGCCCAGTCATTCCGATTAACGCTCGCACCCTCCGTATTACCCCGGCTGCGGTCACGTAGTTAC
+
CCCCCGGGGGGGGGGGGGGGGGGGGGGGGGGGGGGGGDGGGGGGGGGGGGGGGGGGGGGGGGGGGGGGGGGGGGGGGGGGGGGGGGGGGFGGGGGGGFGGFFGGFGGFGGGGGGGGGGGGGGGGGGGGGGGGFGGGGGGGGGGGGGGGCDDDFG8FGFGGGGGGGDFFFGGGFFGGFGFDFGGGDFFCGFGGGGDGCDD*@B>F>A>A3BDFFFAFEFFFFFF>@=@FE?;.3;@FEFFFFF(:3)))9CC3(::?4)(,(,2;>FBFFF?>30??)))(((--,((((-465((((().)
@M04999:289:000000000-L3R54:1:1101:26140:15696 2:N:0:420
CTCGACTACCCGGGTATCTAATCCTGTTTGCTCCCCACGCTTTCGCATCTCAGCGTCAGTATCTGTCCAGAAGGCCGCCTTCGCCACCGGTATTCCTCCACATCTCTACGCATTTCACCGCTACACGTGGAATTCTACCTTCCTCTACAATACTCTAGTTAACCAGTTTTAAGTGCAATTCCTAGGTTGAGCCCAGGGCTTTCACACCTAACTTAATTATCCGCCTACATGCCCTTTACGCCCAGTCATTCCGATTAACGCTCGCACCCTCCGTATTACCGCGGCCGCTGGCACGGCGTT
+
CCCCCGGGGGGGGGGGGGGGGGGGGGGGGGGGGGGGGGGGGGGGGGGGGGGGGGGGGGGGGGGGGGGGGGGGGGGGGGGGGGGGGGGGGGGGGGGGGGGGGGGGGGGGGGGGGGGGGGGGGGGGGGGGGGGGGGGGGGGGGGFGGGGGEGGGGGGG9FFGGGGGGGFFGGGGGGGGFGFFGGGGGFCFFGCCFGGGGGGGFFF>FFFFFFFFFFFFEFAEFCDFFFFFFEEFFBFF@ECB<@9<D@FFFEFCE<?DFFC@9@;9>F>B<<BF><0<>A<BFF9;>34>>B>:??11(331
@M04999:289:000000000-L3R54:1:1101:27215:15697 2:N:0:420
AAACGGACTACACGGGTATCTAATCCTGTTCGCTACCCACGCTTTCGAGCCTCAGCGTCAGTTACTAGCCAGTCAGCCGCCTTCGCTACTGATGTTCTTCCATATATCTACGCATTTCACCGCTACACATGGAGTTCCACTGACCTCTCTAGCACTCAAGTCTTACAGTTTCTGATGCACGTCCATAGTTGAGCTATGACCTTTCACATCAGACTTATTAGACCGCCTGCGCTCCCTTTACGCCCAATAATTCCGGACAACGCTCGCCACCTACGTGTTACCGCGGCTGCTGGCACGTCGT
+
CCCCCGGGGGGGGGGGGGGGGGGGGGGGGGGGGGGGGGGGGGDGGGGGGGGGGGGGGGGGGGGGGGGGGGGGGGGGGGGGGGGGGGGGGGGGGGGGGGGGGGGGGGGGGGGGGGGGGGGGGGGGGGGGGGGGGGGGGGGGGFGGGGGGGGGGGGGGGGGGGFGGGGGGGGGGGGGGFGFGGGGGGG7FGGFGGGGGGGGGFFFFFFFFFFFFEFFFFFFFFFFFFFAFFF@F>@FFFFFFF??BF6=@@EFEF?E0;21;?;>FFF>BF??F?>B?7>?FB<?B0039>FFB03(.44((-
@M04999:289:000000000-L3R54:1:1101:13398:15709 2:N:0:420
TAGACTACTAGGGTATCTAATCCTGTTTGCTCCCCACGCTTTCGCATCTCAGCGTCAGTATCTGTCCAGAAGGCCGCCTTCGCCACCGGTATTCCTCCACATCTCTACGCATTTCACCGCTACACGTGGAATTCTACCTTCCTCTACAATACTCCAGATAACCAGTTTTAAGTGCAATTCCCAGGTTGAGCCCGGGGCTTTCACACCTAACTTAATTATCCGCCTACATGCCCTTTACGCCCAGTCATTCCGATTAACGCTCGCACCCTCCGTATTACCGCGGCTGCTGGCACGGAGTTAC
+
CCCCCAEEFGFFGGFEGGGFGFFFGGGGGGGGFGGDGEGGGGGGGE7@@DGGGGGGGGGGGGGFFDGGGGGGFGGGGGGGGFGGGGFEGGGGEGFGGGGGGGGGGGGGGGGG@FGGGGGGGGGFFCEGGGGFFGGFGGGCFDAFGGGGFGGGFFCGG8FAFGGGGGGGCADGGGGGFGBGFFDF6EGFFEGFFGGGCDD>AFFFFFFFEEDC<AFFCFBEFFFFDDBFFEE=53>BFEDFFFFFEEFF?3547??FFF1>FF>61666((3916?2))-,(449>9022(,.,,1148BA)
@M04999:289:000000000-L3R54:1:1101:27583:15711 2:N:0:420
GGACTACACGGGTATCTAATCCTGTTCGCTACCCATGCTTTCGAACCTCAGCGTCAGTTACAGACCAGAGAGCCGCCTTCGCCACTGGTGTTCTTCCATATATCTACGCATTCCACCGCTACACATGGAGTTCCACTCTCCTCTTCTGCACTCAAGAAAAACAGTTTCAGCTGCACTTCCCCGGTTAAGCCGAGGGCTTTCACAGCTGACTTGTTCTCCCGCCTGCGTTCGCTTTACGCCCAATAAATCCGGACAACGCTTGCCACCTACGTATTACCGCGGCTGCTGGCACGTAGTTAGC
+
CCCCCGGGGGGGGGGGGGGGGGGGGGGGGGGGGGGGGGGGFGGGGGGGGGGGGGGGGGGGGGGGGGGGGGGGGGGGGEGGGGGGGGGGGGGEGGGGGGDGGGGGGGGGDGGGGGGGGGGGGGGGGGGG8FFGFGGGCGGGGGGGGGGGGGGFGGGGGGGGGGGGGGFFGGGGGGGGFGFGGGGD8CEGGGGGGGCCDGGGFFFFFFFFFFFEFFFFFF;5?2@?FF@27<D9D?FFFFFB@D@;@AEFCEFFF>;B?B>B?BF?A>6<0:((4>:AA>?0>69;90,:>(3884:(()6<5
@M04999:289:000000000-L3R54:1:1101:22371:15714 2:N:0:420
TGACTACTGGGGTATCTAATCCTGTTTGCTCCCCACGCTTTCGCATCTCAGCGTCAGTATCTGTCCAGAAGGCCGCCTTCGCCACCGGTATTCCTCCACATCTCTACGCATTTCACCGCTACACGTGGAATTCTACCTTCCTCTACAATACTCCAGATAACCAGTTTTAAGTGCAATTCCCAGGTTGAGCCCGGGGCTTTCACACCTAACTTAATTATCCGCCTACATGCCCTTTACGCCCAGTCATTCCGATTAACGCTCGCACCCTCCGTATTCCCTCTGCTGCTGGCCCGGACTTAGC
+
CCCCCGGGGGGGGGGGGGGGGGGGGGGGGGGGGGGGGGGGGGGGGGGGGGGGGGGGGGGGGGGGGGGGGGGGGGGGGGGGGGGGGGGGGGGGGGGGGGGGGGGGGGGGGGGGGGGGGGGGGGGGGGGGGGGGGGGGGGGGGGGGGFFGGGGGEFGGAFGGGEFGGGGGGGGGGGGGFGFGGGGGGGC?FFGGDEGDGDFGFFFFFFFFBBEE=FFFFFF?DFFF9(3@CEFFF==9C6@:@@F8<9?57?EFFDF?609??FFFFBB1:BBF604)43..(.2-,3457018>>((44<<<
@M04999:289:000000000-L3R54:1:1101:25991:15717 2:N:0:420
GTGTGACTACAGGGGTATCTAATCCTGTTCGCTCCCCACGCTTTCGTCCATCAGCGTCAATCGGTATTTAGTAACCTGCCTTCGCAATCGGGGTTCTGTGTAATATCTATGCATTTCACCGCTACACTACACATTCCAGCCACTTCAATACTATTCAAGATTAACAGTATCAACGGCAGTTCTACAGTTAAGCTGCAGGTTTTTACCGCTGACTTATTAACCCGCCTACGGACCCTTTAAACCCAATAAATCCGGATAACGCTCGCATCCTCCGTATTACCGCGGCTGCTGGCACGGAGTT
+
CCCCCGGGGGGGGGGGGGGGGGGGGGGGGGGGGGGGGGGGGGGGGGGGGGGGGGGGGGGGGGGGGGGGGGGGGGGGGGGGGGGGGGGGGGGGGEGDGGGGGGGFFFGGGGGGGGFGGGGGGGGGGGGGGGGGGGGGGGGGGGGGGGGGGGGGGFGGGGGGFGGGGGGGGGGGGGGGDGFFBFGGGFGGGGEGGGGGGGGFFFFFFFFFFFBFFFFFFFFFF@DABFFF=D@@@@DDFFE69E@F77;)79CF;>>D@FFFF9?<BFF?FFFA?B?<??BFAFFB06>><?FBFFBB>;9?8
@M04999:289:000000000-L3R54:1:1101:17429:15778 2:N:0:420
GCGCGACTACTAGGGTATCTAATCCTGTTTGCTCCCCACGCTTTCGCATCTCAGCGTCAGTATCTGTCCAGAAGGCCGCCTTCGCCACCGGTATTCCTCCACATCTCTACGCATTTCACCGCTACACGTGGAATTCTACCTTCCTCTACAATACTCTAGTTAACCAGCTTTAAGTGCAATTCCTAGGTTGAGCCCAGGGCTTTCACACCTAACTTAATTATCCGCCTACATGCCCTTTACGCCCAGTCATTCCGATTAACGCTCGCACCCTCCGTATTACCGCGGCTGCTGGCACGGAGTT
+
CCCCCGGGGGGGGGGGGGGGGGGGGGGGGGGGGGGGGGGGGGGGGGGGGGGGGGGGGGGGGGGGGGGGGGGGGGGGGGGGGGGGGGGGGGGGGGGGGGGGGGGGGGGGGGGGGGGGGGGGGGGGGGGGGGGGGGGGGGGGGGGGGGGGGGGGGGGGGGGGGGGGGGGGGGGGGGGGFGFGGGGGGGGFGGGGGGGGGDGGFFFFFFFFFFFFFFFFFFFFFEFDDFFDFFFFFFFFFFFFFFFFDF;EFCEF?E<FFFFE;><@6;BFFFF:091:?FFFAF>BFFFFFFF>03<?17>?8
@M04999:289:000000000-L3R54:1:1101:13455:15790 2:N:0:420
TGACTACTCGGGTATCTAATCCTGTTTGCTCCCCACGCTTTCGCATCTCAGCGTCAGTATCTGTCCAGAAGGCCGCCTTCGCCACCGGTATTCCTCCACATCTCTACGCATTTCACCGCTACACGTGGAATTCTACCTTCCTCTACAATACTCCAGATAACCAGTTTTAAGTGCAATTCCCAGGTTGAGCCCGGGGCTTTCACACCTAACTTAATTATCCGCCTACATGCCCTTTACGCCCAGTCATTCCGATTAACGCTCGCACCCTCCGTATTACCGCGGCTGCTGGCACGGAGTTAGC
+
CCCCCGGGGGGGGGGGGGGGGGGGGGGGGGGGGGGGGGGGGGGGGGGGGGGGGGGGGGGGGGGGGGGGGGGGGGGGGGGGGGGGGGGGGGGGFGGGGGGGGGGGGGGGGGGGGGGGGGGGGGGGGGGGGGGGGGGGGGGGGGGGGGGGGGGGGGGGGGGGGGGGGGGGGGGGGGGGFGFGGGGGGGGGGGGGGGGGGCDFFFFFFEFFFFFFFFFF?AFC>DFFDDFFFFFFFFFFF?F:@@@EEFFFFEF;@DFEC;BFFFFFF>B?:?B??B:BF>BF>>FFFFFF(8???-4>?B<A6
@M04999:289:000000000-L3R54:1:1101:16950:15814 2:N:0:420
GACTACTGGGGTATCTAATCCTGTTTGCTCCCCACGCTTTCGCGCCTCAGCGTCAGTTGTGAGCCAGATTGCCGCCTTCGCCACCGGTGTTCCTCCAAATATCTACGAATTTCACCTCTACACTTGGAATTCCACAATCCTCTCTCACACTCTAGTCTAAACGTATCAAATGCAGGTCCCAGGTTAAGCCCAGGAATTTCACATCTAACTATTCAAACCGCCTACGCGCCCTTTACGCCCAGTCATTCCGAGTAACGCTAGCCCCCTTCGTATTACCGCGGCTGCTGGCACGAAGTTAGCC
+
CCCCCGGGGGGGGGGGGGGGGGGGGGGGGGGGGGGGGGGGGGGGGGGGGGGGGGGGDFGGGGCGGGGGGGGGGGGGGGGGGGGGGGGGGGGFGGGGEFFFGGGGGGGGGGGGGGGGGGGGGGGGFGGGGGGGGGGGGGGGGGGGFFGGGGGGGGGGGGGGGGGGDGGGFGGGGGGGFFFGGGGGGGGGFGFFFFFCFGGGFFF1AAFFAAEE@BBBEFFFEFFFFFF=52@BBFE<7<BFD?3=EFFFFE;3?@9E0;7?B:?BBFF(4:B(274AA<B>1;21?>:FB<<?BB<?>24<3
@M04999:289:000000000-L3R54:1:1101:26775:15839 2:N:0:420
GGGTGACTACCGGGGTATCTAATCCTGTTTGCTACCCACGCTTTCGAGCATGAACGTCAGTGTTATCCCAGGAGGCTGCCTTCGCCATCGGTATTCCTCCACATCTCTACGCATTTCACTGCTACACGTGGAATTCTACCTCCCTCTGACACACTCTAGTTTGACAGTTTCAAATGCACGTCCCAAGTTGGGCTCGGGGATTTCACATCTGACTTATCTAACCGTCTGCGCTCGCTTTACGCCCAGTAATTCCGATTAACGCTCGCACCCTACGTATTACCGCGGCTGCTGGCACGTAGTT
+
CCCCCGGGGGGGGGGGGGGGGGGGGGGGGGGGFAFGGGGGGGDGGGFGGCGGGGGGGGGGGGGGGGGGGGGGGGGGGGGGGGGGGEGGGGGGGFGCGGFGGGGGGG9FFGGGGGGGFCFGGGGGGGGGGGGG9EEGGFFFGGGEGGGGFFGFFGGGDFGGFGGGFFGDDEFFGGGGFFFGDGCCDG,EFC8EGFFCDCDGFFAFFFFFFFF4AFFFFFFF8A=BFFBD=@BB?@67@FCFDFFF?DEC3?CCC3?;@@C42((-1(63-48?B?<BFBFF)((-412>F0:?<8<<?0:1.
@M04999:289:000000000-L3R54:1:1101:8145:15866 2:N:0:420
TGACTACTGGGGTATCTAATCCTGTTTGCTCCCCACGCTTTCGCATCTCAGCGTCAGTACCTGTCCAGAAGGCCGCCTTCTCCACCGGTATTCCTCCACATCTCTACGCATTTCACCGCTACACGTGGAGTTCTACCTTCCTCTACAATACTCCAGATAACCAGTTTTAAGTGCAATTCCCAGGTTGAGCCCGGGGCTTTCACACCTAACTTAATTATCCGCCTACATGCCCTTTACGCCCAGTCATTCCGATTAACGCTCTCACCCTCCGTATTACCGCGGCTGCTGGCACGGAGTTAGC
+
CCCCCGGGGGGGGGGGGGGGGGGGGGGGGGGGGGGGGGGGGGGGGGGGGGGGGGGGGGGGGGGGGGGGGGGGGGGGGGGGGGGFGGEGGGGGGGGGGCFGGGGGGGGGGGGGGGGGGGGGGGGGGGGGGFGGFFFGGGGGGGGGGGGGGFFGGGGGGGGGGGGGGGGGGGGGGGGGFGFGFGGGGGFEDGGGG@E7>DFGFFFFFFFFFFFCEFFFFFFFFFF@DF:E?EEFFBFFEDFEB<?@@E??CE@?@;DFCDFFF(57<6?3?FFF???BA<12-14>BFFF>FF<<(71::>))
@M04999:289:000000000-L3R54:1:1101:28953:15893 2:N:0:420
CGCCGACTACAAGGGTATCTAATCCTGTTTGCTCCCCACGCTTTCGCATCTCAGCGTCAGTATCTGTCCAGAAGGCCGCCTTCGCCACCGGTATTCCTCCACATCTCTACGCATTTCACCGCTACACGTGGAATTCTACCTTCCTCTACAATACTCCAGATAACCAGTTTTAAGTGCAATTCCCAGGTTGAGCCCGGGGCTTTCACACCTAACTTAATTATCCGCCTACATGCCCTTTACGCCCAGTCATTCCGATTAACGCTCGCACCCTCCGTATTACCGCGGCTGCTGGCACGGAGTT
+
CCCCCGGGGGGGGGGGGGGGGGGGGGGGGGGGFG8DGGGGGGGGGGGGDGFGGGGGGGGGGGFGGGGGGGGGGGGGGGGGGGGGGGEGGGGGGGGGGGFGGGGGGFGGGGGGGGGGGGGGGGGGGGGGGGGGDGGGGGGGGGGFGGGGGGGFGGGGGGGGGGGFGGGFGAEGGCGGFGFFFGGGG?FGGGGGGFFGDDGGFFFFFFFFDB@EFFFAEF6@CEE?B@FDF@EC3=DFD@EF@@>BFFFFFFFFFFD;?FFF?>(8>F91>BFFFF0(3044A:B69;9;6:2::<DB0(443
@M04999:289:000000000-L3R54:1:1101:8362:15952 2:N:0:420
GAGTAGACTACTAGGGTATCTAATCCAGTTCGCTACCCATGCTTTCGAACCTCAGCGTCAGTTACAGACCAGAGAGCCGCCTTCGCCACTGGTGTTCTTCCATATATCTACGCATTCCACCGCTACACATGGAGTTCCACTCTCCTCTTCTGCACTCAAGAAAAACAGTTTCAGCTGCACTTCCCCGGTTAAGCCGAGGGCTTTCACAGCTGACTTGTTCTCCCGCCTGCGTTCGCTTTACGCCCAATAAATCCGGACAACGCTTGCCACCTACGTATTACCGCGGCTGCTGGCACGTAGT
+
CCCCCGGGGGGGGGGGGGGGGGGGGGGGGGGGGGGGGGGGGGGGGGGGFGGGGGGGGGGGGGGGGGGGGGGGGGGGGGGGGGGGGGGGGGGGGGGGGGGGGGGGGGGGGGGGGGGGGGGGGGGGGGGGGGGGGGGGGGGGGGGGGGGGGGGGGGGGGGGGGGGGGGGGGGGGGGGFFGFGGGGGGGGGGGGGGGGGDGGGFFFFFFFFFFFEEFFFFFFEFFF@@FFFFDBFFFFF;?FFE;@;FF=@F@CCEFFF?FFBFFF???FBFB?FFBFBFFFFDFF9;,9>BF?:(3,3444?4
@M04999:289:000000000-L3R54:1:1101:3553:15961 2:N:0:420
TTACGACTACAGGGGTATCTAATCCTGTTCGCTCCCCACGCTTTCGTCCATCAGCGTCAATCGGTATTTAGTAACCTGCCTTCGCAATCGGGGTTCTGTGTAATATCTATGCATTTCACCGCTACACTACACATTCCAGCTACTTCAATACTATTCAAGATTAACAGTATCAACGGCAGTTCTACAGTTAAGCTGCAGGTTTTCACCGCTGACTTATCAACCCGCCTACGGACCCTTTAAACCCAATAAATCCGGATAACGCTCGCATCCTCCGTATTACCGCGGCTGCTGGCACGGAGTT
+
CCCCCGGGGGGGGGGGGGGGGGGGGGGGGGGGGGGGGGGGGGGGGGGGGGGGGGGGGGGGGGGGGGGGGFGGGGGGGGGGGGGGGGFGGGGGGGFGGGGGGGGGGGGGGGGGGGGGGGGGGGGGGGGGGGGGGGGGGGGGG8EGGGGGGGGGGGGFGGGGGGGGGGGGGGGGGGGGFGFGGGGGGGGGGGGGGGGGGGGCAFFFFFFFFFFFFFFFFFFFFFFFFFFDDF@DFFFFFFFFFEDFF@FFEFEFF@FFF?7=?F??>FFFBFFF?>?014<>A6>F>FFF?>FFF:??09;??
@M04999:289:000000000-L3R54:1:1101:20056:15997 2:N:0:420
GACGACTACTGGGGTCTCTAATCCTGTTTGCTCCCCACGCTTTCGCATCTCAGCGTCAGTATCTGTCCAGAAGGCCGCCTTCGCCACCGGTATTCCTCCACATCTCTACGCATTTCACCGCTACACGTGGAATTCTACCTTCCTCTACAATACTCCAGATAACCAGTTTTAAGTGCAATTCCCAGGTTGAGCCCGGGGCTTTCACACCTAACTTAATTATCCGCCTACATGCCCTTTACGCCCAGTCATTCCGATTAACGCTCGCACCCTCCGTATTACCGCGGCTTCTGGCACGGAGTTC
+
CCCCCGGGGGGGGGGGGGGGGGGGGGGGGGGGGGGGGGEEGGGGGGE@GGGGGGGGGGGGGFCGGGGGGGCFCFGGGGCFGGGGFEGFGGGEEGGGGGGGGGGGGGGGGGGGGGGGGGGGGGGGGGGGGGGGFGGGGGGEFGGGGGGFAG8EGGDFGFGDFFGGGGGGFGDGGGGGFCFCGFDD68FGGGGG?EGGGGGG*;AFFF>9B=>>CFFFE8F7ACF>?=>DB;C@35ED3CFEFBF?DEFEFFFFF0(27A<00:B99026?623>F6:?)<A367>>9-,66<7()(,-((.)
@M04999:289:000000000-L3R54:1:1101:12724:15998 2:N:0:420
GACTACTCGGGTATCTAATCCTGTTTGCTCCCCACGCTTTCGCATCTCAGCGTCAGTATCTGTCCAGAAGGCCGCCTTCGCCACCGGTATTCCTCCACATCTCTACGCATTTCACCGCTACACGTGGAATTCTACCTTCCTCTACAATACTCCAGATAACCAGTTTTAAGTGCAATTCCCAGGTTGAGCCCGGGGCTTTCACACCTAACTTAATTATCCGCCTACATGCCCTTTACGCCCAGTCATTCCGATTAACGCTCGCACCCTCCGTATTACCGCGGCTGCTGGCCCGGAGTTAGCC
+
CCCCCGGGGGGGGGGGGGGGFGGGGGGGGGGGGGGGGGGGGGGGGGGGGGGGGGGGGGGGGGGGGGGGGGGGGGGGGGGGGGGGGGEGGGFGGGGGGGGGGGGGGGGGGGGGGGGGGGGGGGGGGGGGGGGGGGGGGGGGGGGGGGG8FFGGGGGFGGGGGGGGGGFGGGGDFFGGFGFGGGGGGGG?FFGGD5CDGGGGFFFFFFFFFFFFEFAFFFFFFDFFFFFFFE=BFFFF<DFF;?EFEEFFFF7;<?EFFFFF29066?FF?6??F:AAF0;47;>F?072<(-9(49:0<2),
@M04999:289:000000000-L3R54:1:1101:18832:16028 2:N:0:420
ATGACTACTGGGGTATCTAATCCTGTTCGCTCCCCACGCTTTCGTCCATCAGCGTCAATCGGTATTTAGTAACCTGCCTTCGCAATCGGGGTTCTGTGTAATATCTATGCATTTCACCGCTACACTACACATTCCAGCTACTTCAATACTATTCAAGATTAACAGTATCAACGGCAGTTCTACAGTTAAGCTGCAGGTTTTCACCGCTGACTTATCAACCCGCCTACGGACCCTTTAAACCCAATAAATCCGGATAACGCTCGCATCCTCCGTATTACCGCGGCTGCTGGCACGGAGTT
+
CCCCCGGDGFGGGGGGGGGGGGFFFGGGGGGGEGGGGEGEEGFGGGGGGGFGGGGGEGGGGGGDFFFDFGGGGGGGGGGGFGGGE@EFGGGGCEGGGGGGGGGGGGGGGGGGGGCEGGGGCGEGGFGFGGGGGFEFFGGGFCEGFGGGGGGGGGGGGFGGGGGGGGGGFGGGG>DED879?FGGGGGG=EFEFGGGDFGDF7CFADBEAAFF@FFFFFFBFFFFF?@D@F25=23;;?EF@FFDFFEFFF1:1<?@AFFFFF>>BBF?7A:6:?FFF46<09(2>90??76<D1907??
@M04999:289:000000000-L3R54:1:1101:20330:16032 2:N:0:420
AGGGACTACCCGGGTATCTAATCCTGTTTGCTCCCCACGCTTTCGCATCTCAGCGTCAGTATCTGTCCAGAAGGCCGCCTTCGCCACCGGTATTCCTCCACATCTCTACGCATTTCACCGCTACACGTGGAATTCTACCTTCCTCTACAATACTCCAGATAACCAGTTTTAAGTGCAATTCCCAGGTTGAGCCCGGGGCTTTCACACCTAACTTAATTATCCGCCTACATGCCCTTTACGCCCAGTCATTCCGATTAACGCTCGCACCCTCCGTATTACCGCGGCTGCCGGCACCGAGGTT
+
@C,8CGGCFGFEEG@6CCF<FEF9FFFEEFFDGFGEG@BFCEFGGG7,6@EFEFEGGDEGCEAE@FEFFG,<<FGDD@FGCFGGGG=FGCFE@FGGF<E@EF=ECFGGGFG@=BEFFGFEGGFGFFFEFGDC=8E;EFGECGFFGCFFDFGCGFGGD?D=9E??FG99ECFCFCDGD?F?DC67DCAFCFGCFCG9>DGGF4FFFA6B).73:FFF48=*=C2(6@(6(...3=ED3>CA<7;FFE@@))9C3;;0<A)((-3,3;;>2(,-(3:(.4:)(46996;0(4(33((4-((-(
@M04999:289:000000000-L3R54:1:1101:10234:16059 2:N:0:420
CGCGACTACAAGGGTATCTAATCCTGTTTGCTCCCCACGCTTTCGCATCTCAGCGTCAGTATCTGTCCAGAAGGCCGCCTTCGCCACCGGTATTCCTCCACATCTCTACGCATTTCACCGCTACACGTGGAATTCTACCTTCCTCTACAATACTCCAGATAACCAGTTTTAAGTGCAATTCCCAGGTTGAGCCCGGGGCTTTCACACCTAACTTAATTATCCGCCTACATGCCCTTTACGCCCAGTCATTCCGATTAACGCTCGCACCCTCCGTATTACCGCGGCTGCTGGCACGGAGTTT
+
CCCCCDFGGGGGGGGGGGGGGGGGGGGGGGGGGFGGGGGGGGGGGGGGGGGGGGGGGGGFGGGGGGGGGGGGGGGGGGGGGGGGGGGGGGGGGGGFGGGGGGGGGGGGGGGGGGGGGGGGGGGGGGGGGGGGCGGGGGGGGGGGGGGGGGGGGGGGGGGGGGGGGGGGGGGFEGGGDFFGGGGGGFFGGFGGC875DDGGFFFFFFFFFFBFFFFACFFEFEFFFFFFFCEE=@F8@EEEDFFFF8@EFEFFF@FFFBFFF:<>F>9244?FF:<?>FA<?>B161(2227?FF39>082)
@M04999:289:000000000-L3R54:1:1101:7010:16078 2:N:0:420
GGGGACTACTGGGGTATCTAGTCCTGTTTGCTCCCCACGCTTTCGCATCTCAGCGTCAGTATCTGTCCAGAAGGCCGCCTTCGCCACCGGTATTCCTCCACATCTCTACGCATTTCACCGCTACACGTGGAATTCTACCTTCCTCTACAATACTCCAGATAACCAGTTTTAAGTGCAATTCCCAGGTTGAGCCCGGGGCTTTCACGCCTAACTTAATTATCCGCCTACATGCCCTTTACGCCCAGTCATTCCGATTAACGCTCGCACCCTCCGTATTACCGCGGCTGCTGGCACGGAGTTT
+
CCCCCGGGGGGGGGGGGGGGGGGGGGGGGGGGGGGGGGGGGGGGGGGGGGGGGGGGGGGGGGGGGGFGGGGGGGGGGGGGGGGGGGGGGGGGGGGGGGGGGGGGGGGGGGGGGDGGGGGGGGGGGGGGGGGGGGGGGFGFGGGGGGGGFDFGGGGGGGGFGGGGGGGFGGGGGGGFFGFGGGFFGGGGGGGFGGGGGGGG4AFFFFFFFFEBCFFFFFFFCC?BFFFBB:CE;@FFFEFFFFF@;;@E3<C3(3;??CC<BF:6B;B>?FFFFFF08AA4:B9BF>B:F>:?B??;9;:?)
@M04999:289:000000000-L3R54:1:1101:2626:16087 2:N:0:420
TGACTACCCGGGTATCTAATCCTGTTTGCTCCCCACGCTTTCGCATCTCAGCGTCAGTATCTGTCCAGAAGGCCGCCTTCGCCACCGGTATTCCTCCACATCTCTACGCATTTCACCGCTACACGTGGAATTCTACCTTCCTCTACAATACTCTAGTTAACCAGTTTTAAGTGCAATTCCTAGGTTGAGCCCAGGGCTTTCACACCTAACTTAATTATCCGCCTACATGCCCTTTACGCCCAGTCATTCCGATTAACGCTCGCACCCTCCGTCTTACCGCGGCTGCTGGCACTGAGTTAGC
+
CCCCCGGGGGGGGGGGGGGGGGGGGGGGGGGGGGGGGGGGGG:FE:FGGG<FGGGGCGGGGGGGGGGGGGGGGGGGGGGGGGEGGGGGGGGGGGGGGGGGCFDFFDFGGEGGGGCGGGGGGGGGGGGGFEGGGGGGGGGGGGGGGEGGGGGGGGGGGGGGGFCFFGFGGGFFGG=FFGCGGGGGFC:,@EGGGGGGDFGGFFFFFFFFFFC6BAFFFFFF>B9AAFFFCE@FFFFFF925=?0/7;??EEFD13;CE0:;<1;>FB0(8<03(.44<(-9(,,(,()).((.,.-,.<4))
@M04999:289:000000000-L3R54:1:1101:8552:16128 2:N:0:420
CGACTACCGGGGTATCTAATCCTGTTTGCTCCCCACGCTTTCGCATCTCAGCGTCAGTATCTGTCCAGAAGGCCGCCTTCGCCACCGGTATTCCTCCACATCTCTACGCATTTCACCGCTACACGTGGAATTCTACCTTCCTCTACAATACTCCAGATAACCAGTTTTAAGTGCAATTCCCAGGTTGAGCCCGGGGCTTTCACACCTAACTTAATTATCCGCCTACATGCCCTTTACGCCCAGTCATTCCGATTAACGCTCGCACCCTCCGTATTACCGCGGCGGCTGGCACGAATTTAGC
+
CCCCCGGGGGGGGGGGFCFF<F9FFFGGGGGGGGGGGGCFFCFGGGGGCFGGDGCGEGGFFCEGGGGGCGGFGGGGGCF<=FEGGGGDGBGGFGGGGCFFDFAF=<FFGEGEGFAFGCFEEDFGGEF:7AFC9CEFGG8,@DFGGGGFDFFG?FFFG88AFFG8,+@=FDFDA9EEFCF?FFG13@:EGGFC7E>44;CC>FAFFD4A=B:CEFFCF6=CFB>D;18?E;;3;@E><1;>;?6(;A55<E@((4(5:36<013>BFF0<?;?(,5:AF:((-1((462?((52(,(().6)
@M04999:289:000000000-L3R54:1:1101:15070:16165 2:N:0:420
GGGACTACCCGGGTATCTAATCCTGTTTGCTACCCACGCTTTCGAGCATGAACGTCAGTGTTATCCCAGGAGGCTGCCTTCGCCATCGGTATTCCTCCACATCTCTACGCATTTCACTGCTACACGTGGAATTCTACCTCCCTCTGACACACTCTAGTTTGACAGTTTCAAATGCACGTCCCAAGTTGAGCTCGGGGATTTCACATCTGACTTATCTAACCGTCTGCGCTCGCTTTACGCCCAGTAATTCCGATTAACGCTCGCACCCTACGTATTACCGCGGCTGCTGGCACGTAGTT
+
CCCCCGGG?FDGGGGGGGGGGGGGGGGGGGGGGGGGGGGGGGGGGGGGGGGGGGCFGGGGGGFGGGGGGGGGGGGGGGGGGGGGGGGGGGGGGGGGGGGGGGGGGGGGGGGGGGGGGGGGGGGGGGGGDGGGGGGGGGGGGGGGGGGGFGGGGGGGGGGGGFGGGGGGGGGGGGGGFGF?DDDDGEFFGGGGGEGGDGGGFFFFFFFFFFFFFFFFEFFBFAFFDF;A2(:@FFFFCFFFFFFFFCCEFEFFDF06?C0;;1:>0;66??FF:?BBFBFBF03(44???01()(444?>
@M04999:289:000000000-L3R54:1:1101:21688:16169 2:N:0:420
TCATGACTACCCGGGTATCTAATCCTGTTTGCTCCCCACGCTTTCGCATCTCAGCGTCAGTATCTGTCCAGAAGGTCGCCTTCGCCACCGGTATTCCTCCACATCTCTACGCATTTCACCGCTACACGTGGAATTCTACCTTCCTCTACAATACTCCAGATAACCAGTTTTAAGTGCAATTCCCAGGTTGAGCCCGGGGCTTTCACACCTAGCTTAATTATCCGCCTACATGCCCTTTGCGCCCAGTCATTCCGATTAACGCTCGCACCCTCCGTATTACCGCGGCTGCTGGCACGGAGTT
+
CCCCCGGGGGGGGGGGGGGGGGGGGGGGGGGGGGGGGGGGGGGGGGGGGGGGGGGGGGGGGGGGGGGGGGGGGGGGGGGG,FFGGGGGGGGGGGGGGGGGGGGGGGGGGGGGGGGGGGGGGGGGGGGGGGGGGGGGGGGGGGGGGGGGGGGGGGGGGGGGGGGGGGGGGFFGGGGGFGFGGGGGGGGGGGGGGGGGGGGGEFFFFFFFFFFFFFFFFFFFFFFD>DFFFBFEFFF@FECFFFFFD;;@EFEFEEDF@DFFF>??>>F>F:?FBB1:FFBB>F>0193;BF??61)890;?4
@M04999:289:000000000-L3R54:1:1101:17514:16191 2:N:0:420
GACTACTAGGGTATCTAATCCTGCTTGCTCCCCACGCTTTCGCATCTCAGCGTCAGTATCTGTCCAGAAGGCCGCCTTCGCCACCGGTATTCCTCCACATCTCTACGCATTTCACCGCTACACGTGGAATTCTACCTTCCTCTACAATACTCCAGATAACCAGTTTTAAGTGCAATTCCCAGGTTGAGCCCGGGGCTTTCACACCTAACTTAATTATCCGCCTACATGCCCTTTACGCCCAGTCATTCCGATTAACGCTCGCACCCTCCGTATTACCGCGGCTGCTGGCACGGAGTTAGCC
+
CCCCCGGGGGGGGGGGGGGGGGGGGGGGGGGGGGGGGGGGGGGGGGGGGGGGGGGGGGGGGGGGGGGGGGGGGGGGGGGGGGGGGGGGGGGGGGGGGGGGGGGGGGGGGGGGGGGGGGGGGGGGGGGGGGGGGGGGGGGGGGGGGGGGGGGGGGGGGGGGGGGGGGGGGGGGGGGGFGFGGGGGGFFGGGGCGGGGGGGGFFFFBFFFFFFFFFFFEFF?F?FFFFFFFBDBFFFFFF;D@;;@FFEFFE?@?FFE@3;3;>FFF:?<?F?0<>>AD0999B9(38)4?<FFFF><<FDF?
@M04999:289:000000000-L3R54:1:1101:17862:16198 2:N:0:420
TTGTGACTACTCGGGTATCTAATCCTGTTTGCTCCCCACGCTTTCGCATCTCAGCGTCAGTATCTGTCCAGAAGGCCGCCTTCGCCACCGGTATTCCTCCACATCTCTACGCATTTCACCGCTACACGTGGAATTCTACCTTCCTCTACAATACTCCAGATAACCAGTTTTAAGTGCAATTCCCAGGTTGAGCCCGGGGCTTTCACACCTAACTTAATTATCCGCCTACATGCCCTTTACGCCCAGTCATTCCGATTAACGCTCGCACCCTCCGTATTACCGCGGCTGCTGGCACGGAGTT
+
CCCCCGGGGGGGGGGGGGGGGGGGGGGGGGGGGGGGGGGGGGGGGGGGGGGGGGGGGGGGGGGGGGGGGGGGGGGGGGGGGGGGGGGGGGGGGGGGGGGGGGGGGGGGGGGGGGGGGGGGGGGGGGGGGGGGFGGFGGGGGGGGGGGGGGGGGGGGGGGGFGGGGGGGGGGGGGGGFGFGGGGGGGFGGGGGGGGGGGDGFFFFFFFFFFFEDFFFFFFFF?CD>DDFFBFFEE8;8@>FFFFFFFFFFCFFE@DFDFEC?FFF>FF>FFBF?0??3>AFF0961;>FFFB:??<B>B1:4
@M04999:289:000000000-L3R54:1:1101:2543:16272 2:N:0:420
TGACTACCGGGGTATCTAATCCTGTTCGCTCCCCACGCTTTCGTCCATCAGCGTCAATCGGTATTTAGTAACCTGCCTTCGCAATCGGGGTTCTGTGTAATATCTATGCATTTCACCGCTACACTACACATTCCAGCTACTTCAATACTATTCAAGATTAACAGTATCAACGGCAGTTCTACAGTTAAGCTGCAGGTTTTCACCGCTGACTTATCAACCCGCCTACGGACCCTTTAAACCCAATAAATCCGGATAACGCTCGCATCCTCCGTATTACCGCGGCTGCTGGCACGGAGTTAGC
+
CCCCCGGFGGGGGGGGGGGGGGGGGGGGGGGGGGGGGGGGGGCGGGGGGGGGGGGGGGGGGGGGGGGGGGGGGGGGGGGGGGGGGGGDGGGGGGGGGGCGGGGGGGGGGGGGGGGGGGGGGGGGGGGGGGGGGGGGGGGGGFGGGFGGGGGGGFDFFGFGGGGGGGFGGGGGGGGGFGFGGGGGGGGGCFGGGEFGFGGGFFEFAEFFFF=7EFFFFFFF492>DF=@=@BFF;@FCEFF?DD@E33?EF>@((:EE69B<BFF?68<BBFF?FFFFFF>>B0(3:7?(-241044<?DFB
@M04999:289:000000000-L3R54:1:1101:9391:16277 2:N:0:420
TTAAAGACTACCGGGGTATCTAATCCTGTTTGCTCCCCACGCTTTCGCATCTCAGCGTCAGTATCTGTCCAGAAGGCCGCCTTCGCCACCGGTATTCCTCCACATCTCTACGCATTTCACCGCTACACGTGGAATTCTACCTTCCTCTACAATACTCCAGATAACCAGTTTTAAGTGCAATTCCCAGGTTGAGCCCGGGGCTTTCACACCTAACTTAATTATCCGCCTACATGCCCTTTACGCCCAGTCATTCCGATTAACGCTCGCACCCTCCGTATTACCGCGGCTGCTGGCACGGAGT
+
CCCCCGGGGGGGGGGGGGGGGGGGGGGGGGGGGGGGGGGGGGGGGGGGGGGGGGGGGGGGGGGGGGGGGGGGGGGGGGDGGGGGGGGGGGGGGGGGGGGGGGGFGGGGGGGGGGGGGGGGGGGGGGGGEGGGGFGGGGGGGGGGGGGGGGGGGFGGGGGGGFFGGGGGGGGGGGGGAFFFGGGGGGGFGGGGGGFGG5D4BEFFFFFFFFFEEFFFEFFCFFE?@F@72@EEFFF@EFF64;DFFFF@EEE<?C1??<?BB?9?:BF6BF66(8BF18:<DA(437649?7B((,339904
@M04999:289:000000000-L3R54:1:1101:19823:16314 2:N:0:420
TGACTACTGGGGTATCTAATCCTGTTTGCTCCCCACGCTTTCGCATCTCAGCGTCAGTATCTGTCCAGAAGGCCGCCTTCGCCACCGGTATTCCTCCACATCTCTACGCATTTCACCGCTACACGTGGAATTCTACCTTCCTCTACAATACTCTAGTTAACCAGTTTTAAGTGCAATTCCTAGGTTGAGCCCAGGGCTTTCACACCTAACTTAATTATCCGCCTACATGCCCTTTACGCCCAGTCATTCCGATTAACGCTCGCACCCTCCGTATTACCGCGGCTGCTGGCACGGAGTTAGC
+
CCCCCGGGGGGGGGGGGGGGGGGGGGGGGGGGGGGGGGGGGGGGGEGGGGGGGGGGGGGGGGGGGGGGGGGGGGGGGGGGGGGGGGGGGGGGGGGGGGGGGGGGGGGGGGGGGGGGGGGGGGGGGGGGGGGGGGGGGGGGGGGGGGGGGGGGGGGGGGGGGGGGGGGGGGGGGGGGFGFGGGGGGGGGGGGGGGGGGFGGFFFFFEFFFFFF@FFAEFFFABDDFFFEEEEFFFFFEFFFFFFFB@EFFFFFFFFFEDBD:>FFFB?:?FB?F??BDBFF>609><:>FF:284;967AB2
@M04999:289:000000000-L3R54:1:1101:23169:16336 2:N:0:420
GACTACACGGGTATCTAATCCTGTTTGCTCCCCACGCCTTCGCATCTCAGCGTCAGTATCTGTCCAGAAGGCCGCCTTCGCCACCGGTATTCCTCCACATCTCTACGCATTTCACCGCTACACGTGGAATTCTACCTTCCTCTACAATACTCCAGATAACCAGTTTTAAGTGCAATTCCCAGGTTGAGCCCGGGGCTTTCACACCTAACTTAATTATCCGCCTACATGCCCTTTACGCCCAGTCATTCCGATTAACGCTCGCACCCTCCGTATTACCGCGGCTGCTGGCACGGAGTTATCC
+
[truncated: 22,149,566 more chars]
