# Supplementary material for: Dynamics of the hindgut microbiota of the Japanese honey bees (Apis cerana japonica) throughout the overwintering period
Source: PeerJ. 2025 Oct 13;13:e20050. doi: 10.7717/peerj.20050 (PMC12530201; doi:10.7717/peerj.20050)
Supplement: Supplemental Information 67 [file peerj-13-20050-s067.gz › peerj-13-20050-s067]

@M04999:289:000000000-L3R54:1:1101:14837:1748 2:N:0:419
TTTTTTACTACTGTTTTATCTATTCCTTTTTTCTCCCCTCTCTTTCTCATCTCATCTTCATTTTCTTTCCTTTTTTCCTCCTTCTCCACCTTTTTTCCTCCTCTTCTCTTCTCTTTTCACCTCTACTCTTTCTATTCTTCCTTCCTCTACTCTACTCCTTTTATCCTTTTTTATTTTCAATTCTCTTTTTTACCCCTTTTCTTTCTCTCCTTTCTTATTTATCCTCCTTCCTTCCCTCTCCTCCCTTTCTTTCCTCTTAACTCTCCCACCCTCCGTCTTACCTCGTCTTCTTTCACTCTGT
+
--6,,+,6;,,;,,,,C,<CC,,;,,<,<CC+;CE96,,,,,;CCC66,6,;6,,6,;6,,;,;6@,6,,,,,,,+9,,,4:<@,,,,6,,,9,96,9A,4,9,49@?E,5,5,99?<,49,9?,5,5,9,,,,994>,,49==1==A,9,,3,3944,,,4,,,3,,32@=,,+7+3++66=,,,4,4=+,,,,+++62+3;<?+++*15**+34*+12+*****03**)1**)01)0*)*00))*)3*376.**/1**.19/5)-)-0-0-5(/(///0(*.,,/6(/./))).))))/
@M04999:289:000000000-L3R54:1:1101:13451:1748 2:N:0:419
TTTTTTCTTCCTCCCTTATTATTCTTTTTCGTCTCTCTTTCCTTTTTTCTCCTTTCTTCCTCTCTTTCCTTCTTCTTTTCTTCCCCTTTTTTTTCCTTTTCCCTCTCCAACTTTCTTATCTTTCTCTCTCTCCTCTTCTTTCTTTCTTATTTTCTCCTTCCTCCTTTATTTTTTTTCTCTTTCTTTTCTCTTTCCTTCTTTCTCTCTTCTCTCCCCTTTCTCCGTTTTTTCCCCTTCTTTCCTTTTTCTTTCTTACTCTTTTCTCCCCCTTTCTCCTCTTCCTTTTTACCTTCATCTATAC
+
-8,,8+;@,<6;;,6,C,,,,,;66,,,,,+;,6;@;,,<6,,,,;,8,,66,;66,;66;,@6,,,6,,,,;,6<,,9,,C<,,94@<,B:++,5C@?,5,,94,9,,,49,,,9,,44,,,,,,,,,,9,,94949,,,9,,,,,9,9@3=@,,,,,,,499>=C,,7,,,1+606;+6+6,,7,,66==,3,6=2+6=++++*54**0*0***00;8+**)0)18)7)1*))0)1/+****/**(1/*884*0*1*99*1/0*-/6(63;)).)/6.))1)9/7(7)9)()/))))))
@M04999:289:000000000-L3R54:1:1101:18248:1774 2:N:0:419
TCGTGACTACTCGGGTATCTAATCCTTTTTGCTACCCACTCTTTCGTATCTCAGTTTCAATATTATTCCATTTAGCTGCCTTCTCCTTCTTTATTCCTCCATTTCTCTACTCATTTCACCTCTACACCTGGTATTCTACTTCCCTCTCTCATATTCTATCTCCACCTTTATCTCATGCTGTTCCCTTTTTAAGCCCTTTTTTTTCACATGTTACTTAATTATCCACCTACACTCTCTTTACGCCCAGTAATTCCGATTAACGCTCCCACCCTCTGTATTACCTCTGCTGCTGTCACTTCGT
+
--,,,,:C,CE@,,+C+C@E,,;6,@,CCE+@C,@C@,6,,;CF@,,,;@@@,,<,<6,,<,<C,C,6,,,,,,,6;,,4CE=,5,,:6,,B,:A?,A?4,,,9,9;@,9,9,9@@?,49,4?,9,9,A,,,,94>@,9>==,1====,9,9,999>,,4,49,,0,,9,99,9+@+3++663,4,,,99,,,460+++++339@+3+;*5**2=;*+4*+*2**00:)0)1:508>C7+5)1))))3**3;;7))//)*1))7<)/(7625>@38*97>88**)))95)6/).))).)(/
@M04999:289:000000000-L3R54:1:1101:16319:1810 2:N:0:419
TTACTACCAGGGTATCTAATCCTTTTTTCTCCCCACGCTTTCTCATCTCATCGTCATTATCTGTCCATAATTCCGCCTTCGCCACCTTTATTCCTCCACATCTCTACGCATTTCACCGCTACACTTGTAATTCTACCTTCCTCTACAATACTCCAGATCACCAGTTTTAAGTGCAATTCCCAGTTTTTTCCCTTTTCTTTCACACCTAACTTCTTTATCCGCCTACATCCCCTTTACTCCCTGTCATTCCGATTAACCCTCTCACCCTCCGTATTACCGCTCCTGCTGGCACTTATTTTGC
+
--,88,;,,,,,=,EDF99FEF<-;C@+6CCCC@,@++@@B@,;,<6CC,,,,:6,,<,<6E,C<6,,,,,,66,,4?C<,,7,44,,:,<C<@F<A,A,:5?A@,4,6,?CEA,95,8@+6,?,9,,,,CEAE,99>=8=ADF,9,,9,9D9=,,,9,,66,67=CF,,,7,6+,5=9+=++,6=6++132,,,+6=9D?+4+33;*)3:;*+53*430*11=):)3*0)18@8*/*/3)))00*9896))//(***(75(0*9-5/34(3(/;)7.(4(((/)(/)(,(/())).-)))
@M04999:289:000000000-L3R54:1:1101:15059:1897 2:N:0:419
TTGCCGACTACTCGGGTATCTAATCCTGTTCGCTCCCCACGCTTTCGTCCATCAGCGTCAATCGGTCTTTAGTAACCTGCCTTCGCAATCTGGGTTCTGTGTAATATCTATGCATTTCACCGCTACACTACACATTCCATCTACTTCAATACTATTCAAGATTATCAGTATCAACGGCAGTTCTACATTTAAGCTGCATTTTTTCACCGCTTTCTTATCAACCCGCCTACGTACCCTTTACACCCAATAACTCCGGATTACGCTCGCATCCTCCGTATTACCTCGGCTGCTGGCACGGAGT
+
--,,8++6CCDGEFGEG7EGGF,;;CE,CFF:BFGG@@,6+6BCFFBEEF,C@,66+BC,,C<,,B,8CC,,<,,<A?,,=EFE,=7+86,,,,:@FA9B,A,,9,CEF,E4<,CEEF,@?8=B:>9?E<EDE9>BE=,,9=@=CEE;,@;=@;=DA,,,,6@,,?,,@:DA:,==*0*6626C,3,,6=;,,75=+++++?B?A+?*10:))0=:*4=*+075442>(-((*0(0756+**0/3((/)))1//((/,()/(6(((,--(.44:64034:A2)5(((31::.41,8((,(4
@M04999:289:000000000-L3R54:1:1101:11556:1906 2:N:0:419
TCCGACTTCTTGGGTATCTAATCCTGTTCGCTACCCACTCTTTCGCGCCTCTTCGTCAGTTACTATCCCGTCAGCCGCCTTCTCCACTGATTTTCTTCCTTATTTCTACGCTTTTCACCGCTTCACATGGCGTTCCACTCTCCTCTCTAGCACTCACTTCTTACATTTTCTGTTTCACTTCCCTTTTTGTGCTATTACCTTTTACCTCATTCTTTTTCCACCGCCTGCTCTCCCTTTACGCCCACTCCTTCCGTCCAACGCTCCCCCCCTACGTATTACCGCTGCTCCTGTCTCGTTCTTT
+
--,,,=@,6C,,C@F@FAFGCF<6C,;C6,+8,8CC,6,;6CDC,,+66B7,,<,;,,,<C9CE,,9:,,:,,,A6++7?BF,95,9B,,<,:C<??EE,5,9,,9C,4,4,8???,54+46+6,,,5,,,+8>8>,,9,,6,61=,,,,7,6,6,,,36,736,+,==3=,,7+,+++6=2+@,,@=+,,,2,5++++5=<*10*10)****1+3:***+0))/:)):6/7)-:6>*/)((/((8((08*(()(.().(((((,6(.(-(4-.3)5).6,10-(.),().4))(-(.462
@M04999:289:000000000-L3R54:1:1101:9652:1944 2:N:0:419
CCATTGACTACCCGGGTATCTAATCCTGTTTGCTCCCCACGCTTTCGCATCTCAGCGTCAGTATCTGTCCAGAAGGCCGCCTTCGCCACCTTTATTCCTCCACATCTCTACGCATTTCACCGCTACACGTGGAATTCTACCTTCCTCTACAATACTCCAGATAACCAGTTTTAAGTGCAATTCCCATGTTGAGCCCGGGGCTTTCACACCTAACTTAATTATCCGCCTACATGCCCTTTACGCCCAGTCATTCCGATTAACGCTCGCACCCTCCGGATTACCGCGGCTGCTGGCACGGAGT
+
68,AB,CFGGGGGGGGGGGGGG,CEEEDFGGEGGGGDC,6+6BFFC:FCFGGGA,@7F:@7C,FEFCFA<<F,<BECA>+@FEC,,8B?,,,:,CFFGFAF<?84AFGGG<?::CFFFFFECC=FFAAFF=CEF@DEF8;DEFFGGGGFAA9@E@FD=,,,67=DD8==EGGCEFDBC7+?DF8,,,,7@@:CFCFD+**<AFFA+9=):B2>69E61=<9CC*05=@2B2?4)75B@@@E(:(.(:;<)97<C4(6((/90(-4(26628?:6;(,,822)1,3((4;FF)424<(2062
@M04999:289:000000000-L3R54:1:1101:14023:1969 2:N:0:419
TAGACTACTCGGGTATCTAATCCTGTTCGCTCCCCACGCTTTCGTCCATCAGCGTCAATCGGTATTTAGTAACCTGCCTTCGCAATCGGGGTTCTGTGTAATATCTATGCATTTCACCGCTACATTACACATTCCAGCTACTTCAATACTATTCAAGATTAACAGTATCAACGGCAGTTCTACATTTAAGCTGCAGGTTTTCACCGCTGACTTATCAACCCGCCTACGGACCCTTTAAACCCACTAAATCCGGATAACGCTCGCATCCTCCGTATTACCGCGTCTGCTGGCACGGAGTT
+
--6<AFGGGGGGGFGGGGGGGG9FDFGFCGGGGGGG@+@FFGGFGEGEGGCFEGGG7CGGG@FCFGGG9FA<AFGGFGGGGFC7+B=77>+@FFGGGFG9FFFFEEFGDFEGGGGFFFCEGEGFGGGEGGGGGGD9,@FAFGGGABEEFGGGGGF8B,@E8=FGCFEGFEGGGCC8ADFGGCF8,@D8=,EFFDGGFGGGFFFFFD5AA=DEF6C97=A@>>AAAADF(29>@FFF4@49@?;(6483?E11((6<)320;(3;BF93?AFBFBB?AADF99(4?<2<B03?7((-(4:
@M04999:289:000000000-L3R54:1:1101:20497:2006 2:N:0:419
TCGGACTACTGGGGTATCTAATCCTGTTCGCTACCCATGCTTTCGAACCTCAGCGTCAGTTACAGACCAGAGAGCCGCCTTCGCCACTGGTGTTCTTCCATATATCTACGCATTCCACCGCTACACATGGAGTTCCACTCTCCTCTTCTGCACTCAAGAAAAACAGTTTCAGCTGCACTTCCCCGGTTAAGCCGAGGGCTTTCACAGCTGACTTGTTCTCCCGCCCGCGTTCGCTTTACGCCCAATAAATCCGGACAACGCTTGCCACCTACGTATTACCGCGGCTGCTGGCACGTAGTT
+
8@A@CGGGGGGGGGGGGGGGGGGGGGGGGGGGGGGGGGGGGGGGG@FGGGGGGGGGGGGGGGGGGGGGGFGEFGGGGGGGGGGGEFGGGGGGGGGGGGGGGGGGEFGFGGGGGGGGGGGGGGGGGGFGGGGGGGCFEGGGGGGGGGGGGGGGGCDFCEFG8?GGGGGGGGGGGFGGFGFGFGGGEECEC7CFGGGGGDGGFFFFFF>AEEFBFF8BBFFEBB>@FB9BFFFF097@D4)5;B>(:?><6>A:0;?BBFB>F?11:?FDFFFFF?<<:AB)491BFF9?BF?FB??41.-<
@M04999:289:000000000-L3R54:1:1101:14380:2022 2:N:0:419
TCAGACTACAGGGGTATCTAATCCTGTTTGCTCCCCACGCTTTCGCATCTCAGCGTCAGTATCTGTCCAGAAGGCCGCCTTCGCCACCGGTATTCCTCCACATCTCTACGCATTTCACCGCTACACGTGGAATTCTACCTTCCTCTACGATACTCCAGATAACCAGTTTTAAGTGCAATTCCCAGGTTTAGCCCGGGGCTTTCACACCTAACTTAATTATCCGCCTACATGCCCTTTACGCCCAGTCATTCCGATTAACGCTCGCACCCTCCGTATTACCGCGGCTGCTGGCACGGAGTT
+
-8<@CGGGGGGGGGGGGGGGGGGGGGGGGGGGGGGGGGGGGGGGGGGGGGGGGGGGEGGGGGGGGGGGGGFFGFGGGGGGGGGGCGGFGGGEGGFGGGGGGGFFEFGFGGGGGGGGGGGGGGGGGGGGGGGGGGGGFGCFFGGGGGGGGGGGGGGFFFCFFADGGGGGGGGGGGGGFGFGGGGGGGGF,7DCFFGDGGGGFFFFFFFEFFFFFFBFFFFEF?>2@?2@=CCEE18@ECCD;F9;2.746<)6(6?@@EFFB:0((46><::?FF:??BFF069(32(,48B((.299114
@M04999:289:000000000-L3R54:1:1101:9440:2035 2:N:0:419
TGTCGGACTACTCGGGTATCTAATCCTGTTTGCTCCCCACGCTTTCGCATCTCAGCGTCAGTATCTGTCCAGAAGGCCGCCTTCCCCACCGGAATTCTTCCACATCTTTACGCATTTCACGGCACCACGTGGAATTCTACTTTCCCCTACAATACTCCAGATAACCAGTTTTAAGTGCAATTCCCAGTTTGAGCCGGGGGCTTGCCCACTTAACTTATTTATCTGCCAACTTGCCCTTTCCGCCCGGTCATTCGGTTTAACGCTACAACCCTCTGTATTACCGCGCCTGCTGGACGGGATT
+
-8ACCGGGGGGGGGGGGGGGGGGG9EFGGGGGGGGEFEC@FFGEFGGEGGGGGGFGGGGGGGGGDFGGCEFG<FGGG,+>+B=5,B,8CBC+++A=F?,@??FF,,,,455:+:@C5,,9444+49?+=AFCE9E8,@;@,=,E9,,@==E,,3==F?,@,6@9D02@FGGGF=+7+5C+C+BB95,3@7,2+5,*0?D74?F)/))1-()).8A6AAF)+)7)..))//(/66;3=@;+4;;?(((,(,6)6)((4044:001(().)--3(()).-)).--(4(31,18?.(,(-(((.
@M04999:289:000000000-L3R54:1:1101:10801:2128 2:N:0:419
TGACTACTGGGGTATCTAATCCTGTTTGCTCCCCACGCTTTCGCATCTCAGCGTCAGTATCTGTCCAGAAGGCCGCCTTCGCCACCGGTATTCCTCCACATCTCTACGCATTTCACCGCTACACGTGGAATTCTACCTTCCTCTACGATACTCCAGATAACCAGTTTTAAGTGCAATTCCCAGGTTGAGCCCGGGGCTTTCACACCTAACTTAATTATCCGCCTACATGCCCTTTACGCCCAGTCATTCCGATTAACGCTCGCACCCTCCGTATTACCGCGGCTGCTGGCACGGAGTTAGC
+
CCCCCGGGGGGGGGGGGGGGGGGGGGGGGGGGGGGGGGGGGGGGGGGGGGGGGGGGGGGGGGGGGGGGGGGGGGGGGGGGGGGEGFGGGGGGGGGGGGGGGGGGGGGFGGGGGGGGGGGGGGGGGGGGGGGGGGGGFFGGGGGGGGGD?EGGGGGFGGGGGFGGGDFFFGGEFGFGFGFGGGGCBFFFFGGGGGGGGGGFFFFFFFFFFFEEFFFFEF>:?=>@@BFEFF;@FDFFEFF:;;@;EF?EEFE0<<<CEBFB(19FF>F6?01:??FAFFF>99>>;?:7:0:?F>B>:?<92
@M04999:289:000000000-L3R54:1:1101:18586:2210 2:N:0:419
GACTACCAGGGTATCTAATCCTGTTTGCTCCCCACGCTTTCGCATCTCAGCATCAGTATCTGTCCAGAAGGCCGCCTTCGCCACCGGTATTCCTCCACATCTCCACGCATTTCACCGCTACACGTGGAATTCTACCTTCCTCTACAATACTCCAGATAACCAGTTTTAAGTGCAATTCCCAGGTTGAGCCCGGGGCTTTCACACCTAACTTAATTATCCGCCTACATGCCCTTTACGCCCAGTCATTCCGATTAACGCTCGCACCCTCCGTATTACCGCGGCTGCTGGCACGGAGTTAGCC
+
CCCCCGGGGGGGGGGGGGGGGGGGGGGGGGFGEGGGGGGGGGGGGGGGGGGGGGGGEFFGGGGGGGGGGGGGGGGGGGGGGGFGGGGGGGGGGGGGGGGCGGGGFGGGGGGGGGGGGGGCFGGGGGGCFGGGGGGGGGGGGGGGGFGGGGGGGGGGGGFGGGGCFGFGGFGGGGDGFGCGGG?FFG8DGGGGEGGGGGFFFFFF>FFFFFFFFFFFFFF=FDDFF@CE)>>EFFFFFD6E??@EFFECF;6017CF69D;>>B>BFF??9??(5).489>9>2>:7>?:FFF>0348)42,
@M04999:289:000000000-L3R54:1:1101:8776:2217 2:N:0:419
GGTGACTACTGGGGTATCTAATCCTGTTTGCTCCCCACGCTTTCGCATCTCAGCGTCAGTATCTGTCCAGAAGGCCGCCTTCGCCACCGGTATTCCTCCACATCTCTACGCATTTCACCGCTACACGTGGAATTCTACCTTCCTCTACAATACTCTAGTTAACCAGTTTTAAGTGCAATTCCTAGGTTGAGCCCAGGGCTTTCACACCTAACTTAATTATCCGCCTACATGCCCTTTACGCCCAGTCATTCCGATTAACTCTCGCACCCTCCGTATTACCGCGGCTGCTGGCACGGAGTTG
+
CCCCCGGGGGGGGGGGGGGGGGGGGGGGGGGGGGGGGGGGGGGGGGGGGGGGGGGGGGGGGGGGGGGGGGGGGGGGGGGGGGGGEGGGGGGGGGGGGGDFGGGGGGGGGGGDGGGGGGGGGGGGGGGGGGGFGFFGGGGGGGFGGGGGGGGGG8DGFGGGGGGFGFGGGGGGGGGGFFFGGFCFEGG,:@<EGFCFC;7FFFFFFFFEFE@CFFFCEAFFFE9BAAADEC?EEDFF@=C5@@B>25=AE<CF@?@?FFE)/748@;B;D((43-8:,5><4((-23647:20(4:>(73:-
@M04999:289:000000000-L3R54:1:1101:9508:2244 2:N:0:419
GACTACTGGGGTATCTAATCCTGTTTGCTCCCCACGCTTTCGCATCTCAGCGTCAGTATCTGTCCAGAAGGCCGCCTTCGCCACCGGTATTCCTCCACATCTCTACGCATTTCACCGCTACACGTGGAATTCTACCTTCCTCTACAATACTCCAGATAACCAGTTTTAAGTGCAATTCCCAGGTTGAGCCCGGGGCTTTCACACCTAACTTAATTATCCGCCTACATGCCCTTTACGCCCAGTCATTCCGATTAACGCTCGCACCCTCCGTATTACCGCGGCTGCTGGCACGGAGTTAGCC
+
CCCCCGGGGGGGGGGGGGGGGGGGGGGGGGGGGGGGGGGGGGGGGGGGGGGGGGGGGGGGGGGFGGGGGGGGGGGGGGGGGGGGGGGGEGGGGGGGGGGGGGGGGGGGGGGGGGGGGGGGGGGGGGGEGGGGGGGGGGGGGGGGGGGGGGGGGGGGGGFGDGGE9@FGGGGGGGGGFGFGGGGGGGG?CFGEGGGG>GGDFFFFFFFF@EFFEFFFFF==F??>F@EFFFBBFFFF@DFFD?4))/7<C;0,,3?9;@?009>BBF0:<9::12<A421604-,(.5>B<<613(,8AAA5
@M04999:289:000000000-L3R54:1:1101:12655:2266 2:N:0:419
TTGCCGACTACTCGGGTATCTAATCCTGTTTGCTCCCCACGCTTTCGCATCTCAGCGTCAGTATCTGTCCAGAAGGCCGCCTTCGCCACCGGTATTCCTCCACATCTCTACGCATTTCACCGCTACACGTGGAATTCTACCTTCCTCTACAATACTCCAGATAACCAGTTTTAAGTGCAATTCCCAGGTTGAGCCCGGGGCTTTCACACCTAACTTAATTATCCGCCTACATGCCCTTTACGCCCAGTCATTCCGATTAACGCTCGCACCCTCCGTATTACCGCGGCTGCTGGCACGGAGT
+
CC@CCGGGGGGGGG@FFFGGGGFDGGGFGGGGGGGGGGGGGGEEGGE7CCGFGGGGGEGDEECEGGGEGGGFDFBEFGGGGGEGGGGGGGGGCFCFGFEGGGGCFGFGFDGGGGGGGGGGGGGGGGGGGGDE:DFFGGGGGGAFGGGFGDD,EDEDFGGCFFFCFGGGGFDFFGGEFD7<C?FCFFGCEFFGDGGGDDG9BAFFFFFCFFB@=FFFF+B5A4?>2=@@?DFC3@FFFF3+>;?BF?@4@EEC??@11((6<29<6(71;9BFFB>11::<A9:(4,(,304?00(5(2(4(
@M04999:289:000000000-L3R54:1:1101:16897:2343 2:N:0:419
TGGCAGACTACTGGGGTATCTAACCCTGTTCGCTACCCATGCTTTCGAACCTCAGCGTCAGTTACAGACCAGAGAGCCGCCTTCGCCACTGGTGTTCTGCCATATATCTACGCATTCCACCGCTACACATGGCGTTCCACTCTCCTCTTCTGCACTCAAGAAAAACAGTTTCAGCTGCACTTCCCCGGTTAAGCCGAGGGCTTTCACAGCTGACTTGTTCTCCCGCCTGCGTTCGCTTTACGCCCAATAAATCCGGACAACGCTCGCCACCTACGTATTACCGCGGCTGCTGGCACGTAGT
+
-86,,8DEFGGC,CFGEE<E<EFCC@E,CFEFGG,@<@EFEC9CFDF,,;+C<EFGE:C:6C@6C@F<,DFFC,BFGC++@FEGFG@FC=FG?FGEFF,9==EFGFGFGGFGGGEGAEFGGGGDGGGGC<,,,+@CEGGGCFGFDCF=,3=3,@?FGGFGGF?EGDFGGCFFGDGDFFFGFDD,@FCGGEGCCC6C5;CD>AA4FACFEBFB>FAFBC+4+7>3@FFF<0,(/626?D<F)(669?<08><95:;>3(710906,,7(44137812<9(2))3(4(27><).2::BB:FF-
@M04999:289:000000000-L3R54:1:1101:16590:2372 2:N:0:419
GTGGTGACTACCGGGGTATCTAATCCTGTTTGCTCCCCACGCTTTCGCATCTCAGCGTCAGTATCTGTCCAGAAGGCCGCCTTCGCCACCGGTATTCCTCCACATCTCTACGCATTTCACCGCTACACGTGGAATTCTACCTTCCTCTACAATACTCCAGATAACCAGTTTTAAGTGCAATTCCCAGGTTGAGCCCGGGGCTTTCACACCTAACTTAATTATCCGCCTACATGCCCTTTACGCCCAGTCATTCCGATTAACGCTCGCACCCTCCGTATTACCGCGGCTGCTGGCACGGAGG
+
CCCCCGGGGGGGGGGGGGGGGGGGGGGGGGGGGGGGGGGGGGGGGGGGGGGGGGGGGGGGGGGGGGGGGGGGGGGGGGGGGGGGGGGGGGGGGDGGGGGGGGGGGGGGGGGGGEEGGGGGFGGGGGGGGGGDGGGGGGGGGGGGGGGGGGFFGGFGGDDDFGGGGGGGGGGGGGFGF7CFFFGGFCFCFFCGGGGGGCD4AA6ABFFFFFFF@FFFE8>?FEF?5@;@FF@EFFF;;@EFE<DB7??;=EEEFCE?:(4:A?FF89F>69?:BB9<B3(<AA:6>061>?0)(-348>;;0
@M04999:289:000000000-L3R54:1:1101:24186:2391 2:N:0:419
GACTACCGGGGTATCTAATCCTGTTCGCTCCCCACGCTTTCGTCCATCAGCGTCAATCGGTATTTAGTAACCTGCCTTCGCAATCGGGGTTCTGTGTAATATCTATGCATTTCACCGCTACACTACACATTCCAGCTACTTCAATACTATTCAAGATTAACAGTATCAACGGCAGTTCTACAGTTAAGCTGCAGGTTTTCACCGCTGACTTATCAACCCGCCTACGGACCCTTTAAACCCAATAAATCCGGATAACGCTCGCATCCTCCGTATTACCGCGGCTGCTGGCACGGAGTTAGCC
+
CCCCCGGDGGGGGGGGGGGGGFGGGGGGGGGGGGGGGGGGGGGGGDFGGGGGGGGGGGGGGGGGGGGGGGGGGGGGGGGGGGGGGGGGGGGGGGFGGGGGGFGGGGGGGGGGGGGGGGCEGGGGGGGGGGGGGFFGGGGFFGGGGGGGFFFGGGGGFFGGGGGGGGGGGGGGGGGFFGFGGGGGGGGGGGGGGGGGGGGGFFFEBFFFFFFFFFFFBAEFFFFFFF=@FFFD@@>36@D><D@FAFFFE@BF<@@EFB:?B;6(,8>AF;83?>FF46;21>FF?72:B:<:39>??A<94
@M04999:289:000000000-L3R54:1:1101:18390:2392 2:N:0:419
CGGGACTACTCGGGTATCTAATCCTGTTCGCTCCCCACGCCTTCGTCCATCAGCGTCAATCGGTATTTAGTAACCTGCCTTCGCAATCGGGGTTCTGTGTAATATCTATGCATTTCACCGCTACACTACACATTCCAGCTACTTCAATACTATTCAAGATTAACAGTATCAACGGCAGTTCTACAGTTAAGCTGCAGGTTTTCACCGCTGACTTATCAACCCGCCTACGGACCCTTTAAACCCAATAAATCCGGATAACGCTCGCATCCTCCGTATTACCGCGGCTGCTGGCCCGGAGTT
+
CCCCCGGGGGGGGGGGGGGGGGGGGGFGGGGGGGGGGGGGGGGGGGGGGGGGGGGGGGGGGGGGGGGGGGGGGGGGGGGGGGGGGGGGGGGGGGGGGGGGGGGGGGGGGGGGGGGGGGGGGGGGGGGGFGGGGGFFGGGDFGEFGGGGGGGGGEGGGGFFGGGGGGGGGGGGGGGGFGFGGGGGGFGGGGGGGDFFFGFGF>>FFFFFBFFFFFFFFFFDFFFF>=@BF@FFFFD1;ECFF8718@;EEEFFFFFFDFFF@B04(9:3:?FFFF?B>))41(17;>9<:0>(((4(20:7
@M04999:289:000000000-L3R54:1:1101:7961:2435 2:N:0:419
CGACTACACGGGTATCTAATCCTGTTCGCTCCCCACGCTTTCGTCCATCAGCGTCAATCGGTATTTAGTAACCTGCCTTCGCAATCGGGGTTCTGTGTAATATCTATGCATTTCACCGCTACACTACACATTCCAGCTACTTCAATACTATTCAAGATTAACAGTATCAACGGCAGTTCTACAGTTAAGCTGCAGGTTTTCACCGCTGACTTATCAACCCGCCTACGGACCCTTTAAACCCAATAAATCCGGATAACGCTCGCATCCTCCGTATTACCGCGGCTGCTGGCACGGAGTTAGC
+
CCCCCGGGGGGGGGGGGGGGGGGGGGGGGGGGGGGGGGGGGGGGGGGGGGGGGGGGGGGGGGGGGGGGGGGGGGGGGGGGGGGGGGGGGGGGGGGGGGGGGGGGGGGGGGGGGGGGGGGGGGGGGGGGGGGGGGGGGGGGGGGGGGGGGGGGGGGGGGGGGGGGGGGGGGGGGDGGFGFGGGGGGGGGGGGDGGGGGGGGFFFF>EFFFFFFFFFFFFFFFFF=@BF9DFFFFFFF<CAADFFFFFFFFFBB<7:><<>F?FFFFF:2<79<?BFFFF:>62>BFFF?>FFFB194:?FF<
@M04999:289:000000000-L3R54:1:1101:20825:2448 2:N:0:419
GGACTACCGGGGTATCTAATCCTGTTCGCTACCCACGCTTTCGAGCCTCAGCGTCAGTTACTAGCCAGTCAGCCGTCTTCGCCACTGATGTTCTTCCATATATCTACGCATTTCACCGCTACACATGGAGTTCCACTGACCTCTCTAGCACTCAAGTCTTACAGTTTCTGATGCACGTCCATAGTTGAGCTATGACCTTTCACATCAGACTTATTAGACCGCCTGCGCTCCCTTACGCCCAATAATTCCGGACAACGCTCGCCACCTACGTATTACCGCGGCTGCTGGCACGTAGTTAGCC
+
CCCCCGGGGDGEGGGGGGGGGGGGGGGGGGGGGGFGGGGGGGFGGGGGGGGGGGGGGGGGGGGGGG?FFGGGGGGCFGGGGGGDGFGAFGGGGGGGGGGGGGGGFGGEEGGGGGGGGGGGEGGGFGGGGFGGGGCFGGFGFGGGGGGGGFGGGGGGFGGC:DGGGGGGGGGGGGGC?FDC=7?=EFFGGGFGGGGGGGGGFFFFFFFF@EE@AFFFA+?EFFFDBDFF@@08BFBFFFFF??@=77??CE6@F08@BB;790;BB?0581()),4>4?>>61013:73:4<?3(46A9)5,
@M04999:289:000000000-L3R54:1:1101:22957:2522 2:N:0:419
GACTACTGGGGTATCTAATCCTGTTCGCTCCCCACGCTTTCGTCCATCAGCGTCAATCGGTATTTAGTAACCTGCCTTCGCAATCGGGGTTCTGTGTAATATCTATGCATTTCACCGCTACACTACACATTCCAGCTACTTCAATACTATTCAAGATTAACAGTATCAACGGCAGTTCTACAGTTAAGCTGCAGGTTTTCACCGCTGACTTATCAACCCGCCTACGGACCCTTTAAACCCAATAAATCCGGATAACGCTCGCATCCTCCGTATTACCGCGGCTGCTGGCACGGAGTTAGCC
+
CCCCCGGGGGGGGGGGGGGGGGGGGGGGGGGGGGGGGGGGGGGGGGGGGGGGGGGGGGGGGGGGGGGGGGGGGGGGGGGGGGGGGGGGGGGGGGGGGGGGGGGGGGGGGGGGGGGGGGGGGGGGGGGGGGGGGGFGGGGGGGGGGGGGGGGGGGGFGGFGGGGGGGGGGGGGGGGGFGFGGGGGGGGGGGGGGGGGFGGGFFFFFFFFFBFEFFFFFAEBBFDFFF@DF2@=BE4?EFDDD?@FFFEFFFFF@;AFD@FFFFF?BFFFB;?F7?FF<1;9;;BFFBFFFFF?>>BF?AAF3
@M04999:289:000000000-L3R54:1:1101:19799:2575 2:N:0:419
CCAGACTACACGGGTATCTAATCCTGTTTGCTCCCCACGCTTTCGCATCTCAGCGTCAGTATCTGTCCAGAAGGCCGCCTTCGCCACCGGTATTCCTCCACATCTCTACGCATTTCACCGCTACACGTGGAATTCTACCTTCCTCTACAATACTCCAGATAACCAGTTTTAAGTGCAATTCCCAGGTTGAGCCCGGGGCTTTCACACCTAACTTAATTATCCGCCTACATGCCCTTTACGCCCAGTCATTCCGATTAACGCTCGCACCCTCCGTATTACCGCGGCTGCTGGCACGGAGGT
+
6A<CCGGFGFGGGGGGGGGGGFGG9FFGGGGGGGGGGGGDGGGGGGG7FEGGGGGGGGGFGAFGGFFGGGGGGFGE=CGGGGGGGGGGGGGCFGAGGGGGGGF@FGGFGGGGGGGGGGGGDEFGGGGFGGGGGGC9FEFE8DF,@FGGGFFGG8DCDGF@8DFF9?=DFGGGGGGCBC9=D?FGGGFFFGGGF:;7CGCDFF8EFFFE@:4B;@A=1+B8FC?BF@FBEC3@)33349;51:9;1(79353?34322;A:>??>9BFFFFB?948:4464:>03643223:1<<(349(4
@M04999:289:000000000-L3R54:1:1101:9735:2576 2:N:0:419
ATAGACTACTGGGGTATCTAATCCTGTTTGCTCCCCACGCTTTCGCATCTCAGCGTCAGTATCTGTCCAGAAGGCCGCCTTCGCCACCGGTATTCCTCCACATCTCTACGCATTTCACCGCTACACGTGGAATTCTACCTTCCTCTACAATACTCCAGATAACCAGTTTTAAGTGCAATTCCCAGGTTGAGCCCGGGGCTTTCACACCTAACTTAATTATCCGCCTACATGCCCTTTACGCCCAGACATTCCGATTAACGCTCGCACCCTCCGTATTACGGCGGCTGCTGGCACGTAGTT
+
CCCCCGGGGGGFGG:BAEFFGGGGEGFCGFGGGFFGGGGGGGGGGGEDEGGGGGGGGGGGGGGGGGGGFGFGGFGGGGGGGF@FFFGDGGGGGGGGFGGFGGGGGGGGGGGGGGEGCEDEGGGFGGGGGGGGGGGGGGCDFGEAFDGGGGGGGFG8FGGGGGGFCGAF8EFGDFDGF9DFGCDGGDFGGGCFG+:CDDD4?;9EFAFFFE=BC>FA4BFC+*/6(/>B3CEEE3;@EC>><006((/(;39C;;@0;CE0(,3769>>4:6:983<(<A(-362(((.4?B::)4(.1:)
@M04999:289:000000000-L3R54:1:1101:20769:2578 2:N:0:419
GTGACTACCCGGGTATCTAATCCTGTTCGCTACCCATGCTTTCGAACCTCAGCGTCAGTTACAGACCAGAGAGCCGCCTTCGCCACTGGTGTTCTTCCATATATCTACGCATTCCACCGCTACACATGGAGTTCCACTCTCCTCTTCTGCACTCAAGAAAAACAGTTTCAGCTGCACTTCCCCGGTTAAGCCGAGGGCTTTCACAGCTGACTTGTTCTCCCGCCTGCGTTCGCTTTACGCCCAATAAATCCGGACAACGCTTGCCACCTACGTATTACCGCAGCTGCTGGCACGTAGTT
+
CCCCCGGGGGDEGGGGGGGGFGGCGGGGGGGGGGACFFEFFGGGGEGCAFFDGGGGGGFGFGGGFFGGGGGFGGGCFGGGCFDECEGGGFGDFDFDDGGDGGGFGGFGGGGGGGGGGFGGGEGGGGGGGGGGGGGGGCGFFGGGGGGGGGEGGGG?DF8D8DGFEGGGGGGGFDFFF7DDF6?78EGEDG7?EGGGG47D6F9+=F6ABE24?BFBEFCE6(5@=D?0:7;F>2?F44;EFB;<@@<<<9:B6((,4(((43:(2-.4?7?:3348<A481(4;03>).4(8<(.33()
@M04999:289:000000000-L3R54:1:1101:17923:2655 2:N:0:419
ATAGACTACCGGGGTATCTAATCCTGTTTGCTCCCCACGCTTTCGCATCTCAGCGTCAGTATCTGTCCAGAAGGCCGCCTTCGCCACCGGTATTCCTCCACATCTCTACGCATTTCACCGCTACACGTGGAATTCTACCTTCCTCTACAATACTCCAGATAACCAGTTTTAAGTGCAATTCCCAGGTTGAGCCCGGGGCTTTCACACCTAACTTAATTATCCGCCTACATGCCCTTTACGCCCAGTCATTCCGATTAACGTTCGCACCCTCCGTATTACCGCGGCTGCTGGCACGGAGTT
+
CCCCCCFEEGGGGGEGGGCEFEFGGGFGGCFGFAGCFGGGGGCFGDGGEDGGGFGFFGEEDEFDGGD@EFFEGFGEFECB=EFFFGEEGGGGFBGGFDFFGGGGCGFGGGGGECGDGE:BECGDFFGFECGGGGGGGG8DG88=D=EGGGFGGCEGDCFFGGFGGC@DFADGFDFF;@F?7C9ECFFCC7EGFCEDDDD46AFFFAAABFBFCAFB?FFFFFFB5;DF34);38(36>C501:?@;EF3CC?302(8))((,4:>BBFF0::BF:(4<<6:>F>>9,(.37?:3:(-2:0
@M04999:289:000000000-L3R54:1:1101:15617:2691 2:N:0:419
TGTACGACTACACGGGTATCTAATCCTGTTTGCTCCCCACGCTTTCGCATCTCAGCGTCAGTATCTGTCCAGAAGGCCGCCTTCGCCACCGGTATTCCTCCACATCTCTACGCATTTCACCGCTACACGTGGAATTCTACCTTCCTCTACAATACTCCAGATAACCAGTTTTAAGTGCAATTCCCAGGTTGAGCCCGGGGCTTTCACACCTAACTTAATTATCCGCCTACATGCCCTTTACGCCCAGTCATTCCGATTAACGCTCGCACCCTCCGTATTACCGCGGCTGCTGGCACGGAGT
+
CCCCCGGGGGGGGGGGGGGGGGGGGGGGGGGGGGGGGGGGGGGGGGGGGGGGGGGGGGGGGGGGGGGGGGGGGGGGGGGGGGGGGGGGGGGGGGGGGGGGFGGGCEGGGGGGGGGGGGGGGGGGGGGGGGGGGGGGGGGGGGGGGGGGGGGGGGGGGGGGGGGGGGGGGGGGGGGGFGFGGFGFGGGGGGGGGDFGGGDGBFFFFFFFBDFFFFFFFFFFFFFFD=DFFFFFFE):;DFFFF@>FDF=EA35?<ED?FFFBF(42>99>9B?::9:?F?AA9<(969>>F??:B282;04(
@M04999:289:000000000-L3R54:1:1101:21878:2714 2:N:0:419
GGACTACACGGGTATCTAATCCTGTTCGCTACCCATGCTTTCGAACCCCAGCGTCAGTTACAGACCAGAGAGCCGCCTTCGCCACTGGTGTTCTTCCATATATCTACGCATTCTACCGCTACACATGGAGTTCCACTCTCCTCTTCTGCACTCAAGAAAAACAGTTTCAGCTGCACTTCCCCGGTTAAGCCGAGGGCTTCTACAGCTGACTTGTTCTCCCGGCTGCGTTAGCTTTACGCCCAATAAATCCGGACAACGCTTGCCACCTACGTATTACCGCGGCTGCTGGCACGTAGTTAGC
+
CCC,86C@FD@GGGFGGGAC9C9CEFEBEGE:FFFGCGD<F9F<@AF,B:CGC6FGD,CE<FGCFGC,<EFEGCGGGGFBBF:?==DE?FF7<AFFFF<EFFA?EF9==FGF,,CF<:F744E:FE,95AA9A,@F,D9D@,@6,3@DGFF=EFF8>ECDF6=,666,2@=2=,+6D++=D+=7@E:EFCC5*@CD44/9+49BAAAA==**.1+1@F+75(0(.,6?D(1.119)131:(4(/6<E)6(4209BF<(3::2?2)5?27>6.5274)-44;((490),(2:?:,.(())))
@M04999:289:000000000-L3R54:1:1101:24650:2771 2:N:0:419
CACACGACTACTGGGGTATCTAATCCTGTTCGCTACCCATGCTTTCGAACCTCAGCGTCAGTTACAGACCAGAGAGCCGCCTTCGCCACTGGTGTTCTTCCATATATCTACGCATTCCACCGCTACACATGGAGTTCCACTCTCCTCTTCTGCACTCAAGAAAAACAGTTTCAGCTGCACTTCCCCGGTTAAGCCGAGGGCTTTCACAGCTGACTTGTTCTCCCGCCTGCGTTCGCTTTACGCCCAATAAATCCGGACAACGCTTGCCACCTACTTATTACCGCGGCTGCTGGCACGTAGT
+
CCCCCGGGGGGG,FFGGGGGGGGGGGGGGGGGGGGGGGGGGGGGGGGGGGGGGGGGGGGGGFFGGGGGGGGGGGGGGGGGGGGGGGGGGGGGGGGGGGGGGGGGGGGGGGGGGGGGGGGGGGGGEDGGGGFFFGGFGGGFGGGGGGGFGGGAFGGGFGGGGGGGFGGFGGGGGGGGFGFGGGGGGGG>EGGGGGGGGGGGEFFF4FFFBDEBEFFFFFAEFFEBFF>7?@6;@<DF;;@FE;?:>@;?FFADBFB>?B>FFB>B041(-,2:,3))52<<AA?6>91>9<>?3(.,,410-
@M04999:289:000000000-L3R54:1:1101:10254:2773 2:N:0:419
GACTACCGGGGTATCTAATCCTGTTTGCTCCCCACGCTTTCGCATCTCAGCGTCAGTATCTGTCCAGAAGGCCGCCTTCGCCACCGGTATTCCTCCACATCTCTACGCATTTCACCGCTACACGTGGAATTCTACCTTCCTCTACAATACTCCAGATAACCAGTTTTAAGTGCAATTCCCAGGTTGAGCCCGGGGCTTTCACACCTAACTTAATTATCCGCCTACATGCCCTTTACGCCCAGTCATTCCGATTAACGCTCGCACCCTCCGTATTACCGCGGCTGCTGGCACGGAGTTAGCC
+
CCCCCGAC@FG@FGGGFDCDCECFFGEFFF<FEDGGGG@FFBEFEG<FCGCGCFCCCEFGGCGGGGFGFGGGFGGEF7E=FDGGGGGGCFGDEEG@FGFGDGGGGDGGEF=FF<FFCGGC:EGG:AF@EFBEFAGGGGGGGGGGCGGGFGFGDFDG9=DGFGF,=CDDAEDDFC+CFF7?FFGFEFFGGGGEDCEG9DGGFFFF>AAFBEEECA::7F@@FF2>@E3).;=3@EEEF6>F1168<C5C?E?D?B2>F916>91;BF0<:>:???<)>(192;69::BBBBFFF69?4<462
@M04999:289:000000000-L3R54:1:1101:12314:2774 2:N:0:419
GGAAGACTACAAGGGTATCTAATCCTGTTTGCTCCCCACGCTTTCGCATCTCAGCGTCAGTATCTGTCCAGAAGGCCGCCTTCGCCACCGGTATTCCTCCACATCTCTACGCATTTCACCGCTACACGTGGAATTCTACCTTCCTCTACAATACTCCAGATAACCAGTTTTAAGTGCAATTCCCAGGTTGAGCCCGGGGCTTTCACACCTAACTTAATTATCCGCCTACATGCCCTTTACGCCCAGTCATTCCGATTAACGCTCGCACCCTCCGTATTACCGCGGCTGCTGGCACGGAGTT
+
CCCCCGGGGGGGGGGGGFGGGGGFGGGGGGGGGGGGGGGGGGGGGGGGGGGGGGGGFGGGGGGGGGGGGGGGGGGGGDGGGGGGGGGGGGGGGGGGGGGGGGGGGGGGGGGGGGFGGGGGGGGGGGGGGGGGFGGFGGGGCDDGDFGGGGGGGGG?8DFGCFGGF=EA8,@FGDDFFGCCFGGGDFEFFGGGGGGGCDDGDFAFFFFAABEFFFFFFFC?@CE@>@==B2CFBE=8@3CFD@9B@@8@A3CEC;<07;?<FF6:60679??<B><?05<><62>9>BBB:?B?02<09>?4
@M04999:289:000000000-L3R54:1:1101:19861:2815 2:N:0:419
GTGACTACAAGGGTATCTAATCCTGTTCGCTCCCCACGCTTTCGCGCCTCAGCGTCAGTTCCGAGCCAGGTTGCCGCCTTCGCAACCGGTGTTCTTCCCAATATCTACGAATTTCACCTCTACACTGGGAATTCCACAACCCTCTCTCGGACTCTAGTCTGCACGTATCAAATGCAGTTCCCAGGTTAAGCCCGGGGATTTCACATCTGACTGTACAGACAGCCTACGCGCCCTTTACGCCCACTCATTCCGAGCCACGCTAGCGCCCTTCGCATTACAGCGGCTGATGGCACGCAGTT
+
CCCCCGGGFEFFD@ECFFGGGGGGFGGGEGEF@FCECFEGGGGGGGGGEGGGGGDEEECFF9C:@@FGGFGGFCACEGEEGGCFEGGGCFGGGGGCGE=EFFCFFFAFGGFGADFAD9=FE9EGGFGFC8E:=DED=8D>8?FD1@DGGGEC6EE8DDEF==A8FFFFFGGGFCCCFGFCEFG6>DFD9CEG>E7CC956AFFFFFFFC465.*:CEA=(;=;088580:B90(=EFEDE666(,3(64)),((,(.8(2(-4?(496((.4(-4,<<).4229((.)-.3288(4(()
@M04999:289:000000000-L3R54:1:1101:9827:2860 2:N:0:419
CGACTACAGGGGTATCTAATCCTGTTTGCTCCCCACGCTTTCGCATCTCAGCGTCAGTATCTGTCCAGAAGGCCGCCTTCGCCACCGGTATTCCTCCGCATCTCTACGCATTTCACCGCTACACGTGGAATTCTACCTTCCTCTACAATACTCCAGATAACCAGTTTTAAGTGCAATTCCCAGGTTGAGCCCGGGGCTTTCACACCTAACTTAATTATCCGCCTACATGCCCTTTACGCCCAGTCATTCCGATTAACGCTCGCACCCTCCGTATTACCGCGGCTGCTGGCACGGAGTTAGC
+
CCCCCGGGGGGGGGGGGGGGGGGGGGGGGGGGGGGGGGGGGGGGGGGGGGGGGGGGGGGGGGGGGGGGGGGGGGGGGGGGGGGGGGGGGGGGGGGGGGGGDGGGGGGGGGGGGGGGGGGGGGGGGGGGGGGGGGGGFGGGGGGGGGGGGGGGGGGFGGGGGGGGGGGGGGFFGGGGFGFGGGGGGGGGG?8EGGGGGGGFFFFFFFFFFFFFFFFFFFFFFBD9=@EFFF@DFFFFF@DFF?@FF37CFCF<FFFFFFFF?FFFFFFFFFF<6::BBA?B969;FFFB?6(8<(412?):.
@M04999:289:000000000-L3R54:1:1101:12693:2906 2:N:0:419
AGTTGACTACTGGGGTATCTAATCCTGTTTGCTCCCCACGCTTTCGCATCTCAGCGTCAGTATCTGTCCAGAAGGCCGCCTTCGCCACCGGTATTCCTCCACATCTCTACGCATTTCACCGCTACACGTGGAATTCTACCTTCCTCTACAATACTCCAGATAACCAGTTTTAAGTGCAATTCCCAGGTTGAGCCCGGGGCTTTCACACCTAACTTAATTATCCGCCTACATGCCCTTTACGCCCAGTCATTCCGATTAACGCTCGCACCCTCCGTATTACCGCGGCTGCTGGCACGGAGTT
+
CCCCCGGGGGAFGGGGGGGGGGGGGGGGGGGGFGGGGGGGCFGGGGGGDGGGGFGGEFGGGCFGGGGGGFGGGGGGGGGGGGGGGCEGFFFGGFGGGGGGFGGFGFFGGGGGCEFGFGGCGGGDGGFGGGGEFFFFGGGGGGGCEFGGFGFGGFDECFFCFAEGDDFFFEGFFGGGFGFGFCGGCFGF?E8@CG6D>DG>AFFFFFFF2:EEFF98=F8?AEFD9=99BBFC9)6@@@);@F16??4<<566?=;;;<CE?FF<>B049B?BF9:(.,4<A?B;B92>(4:4???F(((4,
@M04999:289:000000000-L3R54:1:1101:9836:2925 2:N:0:419
CGAGAGACTACTCGGGTATCTAATCCTGTTTGCTCCCCACGCTTTCGCGTCTCAGCGTCAGTATCTGTCCAGAAGGCCGCCTTCGCCACCGGTATTCCTCCACATCTCTACGCATTTCACCGCTACACGTGGAATTCTACCTTCCTCTACAATACTCCAGATAACCAGTTTTAAGTGCAATTCCCAGGTTGAGCCCGGGGCTTTCACACCTAACTTAATTATCCGCCTACATGCCCTTTACGCCCAGTCATTCCGATTAACGCTCGCACCCTCCGTATTACCGCGGCTGCTGGCACGGAGT
+
CCCCCGGGGGGGGGGGGGGGGGGGGGGGGGGGGGGGGGGGGGEGGGGGGGGGGGGGGGGGGGGGGGGGGGGGGGGGGGGGGGGGGGGGGGGGGGGGGGGGGGGGGGGGGGGGGGGGGGGGGGGGGGGGGGGGGGGGGGGGGGGGGGGGGGGGGGGGGGGGGGGGGGGGGGGEDGGGFGFGGGFGGGGGGF?FGGGGGGGGEEF4BFFFF@BEFFFFFFFCFFFF=D=@?FE39@@@F@FF>07;BD@;89?EFC;B02:BA:620769>;6:?:>36:BFF2(2(3091??F::7<:66>-
@M04999:289:000000000-L3R54:1:1101:13801:2972 2:N:0:419
TCGTTGACTACCCGGGTATCTAATCCTGTTTGCTCCCCACGCTTTCGCATCTCAGCGTCAGTATCTGTCCAGAAGGCCGCCTTCGCCACCGGTATTCCTCCACATCTCTACGCATTTCACCGCTACACGTGGAATTCTACCTTCCTCTACAATACTCCAGATAACCAGTTTTAAGTGCAATTCCCAGGTTGAGCCCGGGGCTTTCACACCTAACTTAATTATCCGCCTACATGCCCTTTACGCCCAGTCATTCCGATTAACGCTCGCACCCTCCGTATTACCGCGGCTGCTGGCACGGAGT
+
CCCCCGGGGGGGGGGGGGGGGGGGGGGGGGGGGGGGGGGGGGGGGGGGGGGGGGGGGGGGGGGGGGGGGGGGGGGGGGGGGGGGGGGGGGGGGGGGGGGGGGGGGGGGGGGGGGGGGGGGGGGGGGGGGFGGGGGGGGGGGGGGGGGGGGGGGGGGGGGGGGGGGGGGGGGGGGGGFGFGGGGGGGGGGGGGGGGGGGDDDFFFFFFFFFDFEFFFFFFCFFFFFFFFFFFFFF@1163A>DFB@FF3@FFFFFFFF044:?FFFFFFFFFBFFB?2<BFFA<B9,39;?72:FFFF9;>-
@M04999:289:000000000-L3R54:1:1101:18486:3022 2:N:0:419
CGGACTACAGGGGTATCTAATCCTGTTTGCTCCCCACGCTTTCGCATCTCAGCGTCAGTATCTGTCCAGAAGGCCGCCTTCGCCACCGGTATTCCTCCACATCTCTACGCATTTCACCGCTACACGTGGAATTCTACCTTCCTCTACAATACTCTAGTTAACCAGTTTTAAGTGCAATTCCTAGGTTGAGCCCAGGGCTTTCACACCTAACTTAATTATCCGCCTACATGCCCTTTACGCCCAGTCATTCCGATTAACGCTCGCACCCCCGTATTACCGCGGCTGCTGGCACGGAGTTAGC
+
CCCCCGGGGGGGGGGGGGGGGGGGGGGGGGGGGGGGGGGGGGGGGDGGGGGGGGGGGGGGGGGGGGGGGGGGGGGGGGGGGGGGGGGGGGGGGGGGGGGGGGGGGGGGGGGGGGGGGGGGGGGGGGGGGGFGGGGGGGGGGGGGGGGGGGGGGGGGGGGGGGGGGGGGGGGGGGFFFGFGGGGGFGGGGGGGGGGGGGGGFFFFFFFFFFFFCFFFFFFFBDDFFFFFFFFFFFFFECFFB@FF1;>3<E5@D0?DCED;<F;9@>>?FFF?;B?4AFF9>1>F>622>028:BBF0:DA4
@M04999:289:000000000-L3R54:1:1101:19596:3033 2:N:0:419
GGCTAGACTACTAGGGTATCTAATCCTGTTTGCTCCCCACGCTTTCGCATCTCAGCGTCAGTATCTGTCCAGAAGGCCGCCTTCGCCACCGGTATTCCTCCACATCTCTACGCATTTCACCGCTACACGTGGAATTCTACCTTCCTCTACAATACTCCAGATAACCAGTTTTAAGTGCAATTCCCAGGTTGAGCCCGGGGCTTTCACACCTAACTTAATTATCCGCCTACATGCCCTTTACGCCCAGTCATTCCGATTAACGCTCGCACCCTCCGTATTACCGCGGCTGCTGGCACGGAGT
+
CCCCCGGFFGGGGGGGGGGGGGGFFGGFGGGGGGGEGGGDGGGGGGGGGGGFGGGGGGGGGGGGGGGGGGGGFGFGFGGGGGGGGGDGGGGGGFGGGGGGGGGF:EDFGGFGGGGGCEGGGGGGGGGGGGFCCGGFCFGG8EGGGGGGGGGGGGFFF,@E9FFGGGGGFFDGGF?EFGBFFFFF9DC?FFEGGGFD6CDGFFFAFFFFEFFFFFFFFFFF8CFCFB?9=D=45>6:6=@:C?DF;DFF@3<CC337/40?C;BB?;FF;0??(,73:B?A4)309>>F9BFF00448>;B:
@M04999:289:000000000-L3R54:1:1101:18800:3093 2:N:0:419
GACTACTCGGGTATCTAATCCTGTTTGCTCCCCACGCTTTCGCATCTCAGCGTCAGTATCTGTCCAGAAGGCCGCCTTCGCCATCGGTATTCCTCCACATCTCTACGCATTTCACCGCTACACGTGGAATTCTACCTTCCTCTACAATACTCTAGTTAACCAGTTTTAAGTGCAATTCCTAGGTTGAGCCCAGGGCTTTCACACCTAACTTAATTATCCGCCTACATGCCCTTTACGCCCAGTCATTCCGATTAACGCTCGCACCCTCCGTATTACCGCGGCTGCTGGCACGGAGTTAGCC
+
CCCCCGGCGCFFCGGGGGGGGGGAFGGGGGGGGGGGGGGGGGGGGGGGGGGGGGGGGFGGGGGGGGGGGGGGGGGGGEGGGGGGGGGGGGGGGGGGGGGGGGGGGGGGEFGGFGGGGGGGGGGGGGGGGGGGGGGGGGDGGFGGFFGFCGGGGCGGGGGGGGGGFF8DFFGGGGGCFGFGGGFFGGFDCFFFFFGC6DDGFFFFAFAFDFFFFFFFE6BDFFFFFEEC@EDFFEECF95?@BEEFFFC<E??7;4CDBFFB96>9;?<FB080:>D6(-7>B9BFFFB0,56(-4?F<<D>
@M04999:289:000000000-L3R54:1:1101:6283:3132 2:N:0:419
GGGGACTACAAGGGTATCTAATCCTGTTTGCTCCCCACGCTTCCGCATCTCAGCGTCAGTATCTGTCCAGAAGGCCGCCTTCGCCACCGGTATTCCTCCACATCTCTACGCATTTCACCGCTACACGTGGAATTCTACCTTCCTCTACAATACTCCAGATAACCAGTTTTAAGTGCAGTTCCCAGGTTGAGCCCGGGGCTTTCACACCTAACTTAATTATCCGCCTACATGCCCTTTACGCCCAGTCATTCCGATTAACGCTCGCACCCTCCGTATTACCGCGGCTGCTGGCACGGAGTT
+
CCCCCGGGGGGGGGGGGGGGGGGGGGGGGGGGGGGGGGGGGGGGGGGGGGGGGGGGGGGGGGGGGGGGGGGGGGGGGGGGGGGGGGGGGGGGGGGGGGGGGGGGGGGGGGGGGGFGGGGGGGGGGGGGGGGGGGGGGGGGGGGGGGGGGGGGGGGGGGGGGGGGGGGGGGGGGGGGFGFGGGGGGGFGGGGFGGGGGGG>FFFFFFFFFFFDFFFFEFFFF?@FFFFFFFFF9@E;@CEE<FBF?@FEF?CE;0;DFFED>BFB0(496:?FF(41:A<43>6;049??7>63<:039B:
@M04999:289:000000000-L3R54:1:1101:22665:3236 2:N:0:419
TGCGTGACTACCAGGGTATCTAATCCTGTTTGCTCCCCACGCTTTCGCATCTCAGCGTCAGTATCTGTCCAGAAGGCCGCCTTCGCCACCGGTATTCCTCCACATCTCTACGCATTTCACCGCTACACGTGGAATTCTACCTTCCTCTACAATACTCCAGATAACCAGTTTTAAGTGCAATTCCCAGGTTGAGCCCGGGGCTTTCACACCTAACTTAATTATCCGCCTACATGCCCTTTACGCCCAGTCATTCCGATTAACGCTCGCACCCTCCGTATTACCGCGGCTGCTGGCACGGAGT
+
CCCCCGGGGGGGGGGGGGGGGGGGGGGGGGGGGGGGGGGGGGGGGGGGGGGGGGGGGGGGGGGGGGGGGGGGGGGFGGGGGGGGGGGGGGGGGGGGGGFGGGGG8FFGGGGGGGGGGGGGGGGGGGGGGGGGEGGGGGGGGGGGGGGGGGGGGGGGGGGGGGGGGGGGGGGGGGGGFGFGGGGGGGGGGGGGGGGGDGGGFFFFFFFFEFFFFFAFFFFCFFFF=DDFFFFFFFE@F@FFF??9>FFFFE).<7@??DDFF?>BBBFFFF:BFFFFF129A)3(6;;>>BF:?FBB?661-
@M04999:289:000000000-L3R54:1:1101:16825:3238 2:N:0:419
TGACTACCGGGGTATCTAATCCTGTTTGCTCCCCACGCTTTCGCATCTCAGCGTCAGTATCTGTCCAGAAGGCCGCCTTCGCCACCGGTATTCCTCCACATCTCTACGCATTTCACCGCTACACGTGGAATTCTTCCTTCCTCTACAATACTCTAGTTAACCAGTTTTAAGTGCAATTCCTAGGTTGAGCCCAGGGCTTTCACACCTAACTTAATTATCCGCCTACATGCCCTTTACGCCCAGTCATTCCGATTAACGCTCGCACCCTCCGTATTACCGCGGCTGCTGGCACGGAGTTAGC
+
CCCCCGFGGGGGGEGGGGGGGGGGGGGGGGGGGGGGGGGGGGGGGGGGGGGGGGGGGGGGGGGGFGFGGGGFFGGGGGGGGGGGGGGGGGGGGGGGGGGGGGGGGGGGGGGGGGGGGGGGGGGGGGGGGGGGGG,EFGGGGGGGGGGCGGGGGCEGGGGGGGGGGGGGGGGGCGGGFGFGGFGFGGGGGGGGFGGDGFGGFFFFFFFFFFFFFFFFFFFFFFFFFFFFFFE3>@EEFFFB@DD@EFEFFFEFF;@FFFBFDF>>BFF?FB0,8B?BFFF>;699>6?FBF??F9;BBFFF4
@M04999:289:000000000-L3R54:1:1101:8037:3244 2:N:0:419
AGTCAGACTACCAGGGTATCTAATCCTGTTCGCTCCCCACGCTTTCGTCCATCAGCGTCAATCGGTATTTAGTAACCTGCCTTCGCAATCGGGGTTCTGTGTAATATCTATGCATTTCACCGCTACACTACACATTCCAGCTACTTCAATACTATTCAAGATTAACAGTATCAACGGCAGTTCTACAGTTAAGCTGCAGGTTTTCACCGCTGACTTATCAACCCGCCTACGGACCCTTTAAACCCAATAAATCCGGATAACGCTCGCATCCTCCGTATTACCGCGGCTGCTGGCACGGAGT
+
C<CCCGGGGGFFGGGEGGGGGGFGGEGGGGFGGGGEGFGFGGGGGGGGGGGGGGGGGGGGGGGGGGGGGGGGGGGGGGFGGGGGGGFGGGGGGDCFGGGGFGGFGGFGGGGGGGGGGGGGCGGGGGGGGGGGDGGGGCFGGGGGGDFCFGGGGCFGGGGGGGGGGGGGGGEGGGGGFCAGGGGGGGGGGGGGG7EGCCFGFFFFFFFFFBA5AFFAECCFF=5AA>BDDFFFF>BFDFFFF3AD0?@@)4CEE(6606/44?@?<>F9?08).(4:::BFF<?>;BF>0??B:BF<?>074
@M04999:289:000000000-L3R54:1:1101:13807:3249 2:N:0:419
TTCTGAATTTGTTTTGAGTTCAGACATGTTCTCTTCTACAAAGGTGTATAGTCCTGTTCGCTGCCCATGCTTTCTCACCCCACCGTCATTTACAGATCCTCCAGGCCCCCTCTCCACTGCTGCTTTTCCCTATTTATCCCCACTTCCTCGCCACACCATGAATTCTACCCTCCTCCTCTGCACTCTACACAAACACCTACATCGACTCTTCCCCCGCTCTACCCAGACGCGTCCCATCTACCTTCTTGTCTCTCTCCGCTGCTCTTTGCTACCCATAGAACCAGACTACGCGTTACATCCC
+
--,6,,;,,,C,,,;,,,;C,,,<,,,;6,,,,@,,E,,,;,6,,,;,6E,6<,,6;E,,+,,8;E,<;,C,6,,,,54,@,+8@4,BE,,,5<,5,4,,,,,,,,,8:+>F,E,,4,,,,4,A,,9,9,,,4,9,:,,,+,+,,,,,@+=1==@=@+,,,,3,6+,39=,6@8=,*69+=+=,,,6,6,,+1,6++6=+*+5****<****19**)03)+1*)*)))))((/0(**(*+0**..)..).)9)/))(((/(())))))))14,(.(()))).(.(2))(((,,((,-))((
@M04999:289:000000000-L3R54:1:1101:20992:3279 2:N:0:419
ATGAGACTACAGGGGTATCTAATCCTGTTTGCTCCCCACGCTTTCGCATCTCAGCGTCAGTATCTGTCCAGAAGGCCGCCTTCGCCACCGGTATTCCTCCACATCTCTACGCATTTCACCGCTACACGTGGAATTCTACCTTCCTCTACAATACTCCAGATAACCAGTTTTAAGTGCAATTCCCAGGTTGAGCCCGGGGCTTTCACACCTAACTTAATTATCCGCCTACATGCCCTTTACGCCCAGTCATTCCGATTAACGCTCGCACCCTCCGTATTACCGCGGCTGCTGGCACGGAGTT
+
CCCCCGGGGGGGGGGGGGGGGGGGGGGGGGGGGGGGGGEGGGGGGGGGGGGGGGGGGGGGGGFGGGGGGGGGGGGGGGGGGGGGGGGGGGGGGGFGGGGGGGGGCDFGGGGGGGGGFGGGGGGGGGGGFFGGGGGGGGGGGGGGGGGGGGGGGGGFFGFGGGGGGGGGFGDGGGGGFGFGFFGFGGGGGFGFCCFCDGGGFFFAFFFFFDFFFFA8>FF?AEF@DFFFFFECEFFFFFFFFF0>DFEFFEFFEEF<;FCC?;B?>9BF>FF<1(-30:AFA<B>993;BBFF?B??0,3-.
@M04999:289:000000000-L3R54:1:1101:17035:3324 2:N:0:419
GACTACTCGGGTATCTAATCCTGTTCGCTCCCCACGCTTTCGTCCATCAGCGTCAATCGGTATTTAGTAACCTGCCTTCGCAATCGGGGTTCTGTGTAATATCTATGCATTTCACCGCTACACTACACATTCCAGCTACTTCAATACTATTCAAGATTAACAGTATCAACGGCAGTTCTACAGTTAAGCTGCAGGTTTTCACCGCTGACTTATCAACCCGCCTACGGACCCTTTAAACCCAATAAATCCGGATAACGCTCGCATCCTCCGTATTACCGCGGCTGCTGGCACGGAGTTAGCC
+
CCCCCGFGGGGGGGGGGGGGGGGGGGGGGGGGGGGGGGGGGGGGGGGGGGGGGGGGGGGGGGGGGGGGFGGGGGGGGGGGG:CGGGGGGGGGGGGGGGGGGGGGGGGGGGGGGGGGGGGGGGGGGGGGGGGGGGGGGFGGGGGGGGGGGGGGGGGGGGGGGGGGGGGGFGEGGGGGFGFGGGGGGGFDGGGGGGFGFGGGFFFFFEFEFEFCEFFFFFEAFFFFFFFFFFD=BBEEEFDFFF;EE<CFF@0<??<F;>@?F>B<F2?A?031<:AFA0;B41((8:BFFFFF>4224<B<4
@M04999:289:000000000-L3R54:1:1101:17301:3328 2:N:0:419
AAAGACTACCCGGGTATCTAATCCTGTTCGCTACCCATGCCTTCGAACCTCAGCGTCAGTTACAGACCAGAGAGCCGCCTTCGCCACTGGTGTTCTTCCATATATCTACGCATTCCACCGCTACACATGGAGTTCCACTCTCCTCTTCTGCACTCAAGAAAAACAGTTTCAGCTGCACTTCCCCGGTTAAGCCGAGGGCTTTCACAGCTGACTTGTTCTCCCGCCTGCGTTCGCTTTACGCCCAATAAATCCGGACAACGCTTGCCACCTACGTATTACCGCGGCTGCTGGCACGTAGTT
+
CCCCCGGGGGGGGGGGGGGGGGGGGGGGGGGGGGGGGGGGGGGGGGGGGGGGGGGEGGGFGGGGGGGGGGGGGGGGGGGGGGGGGGGGGGDGGGGGFGGGGGGGAEGGGGGGGGGFFFGGGGGGGGGGGGGGGFFGDGFGDDFGGGACFGGGGGGFGGGGGGGGG?DCFFFGGGGGFGFGGGGGGGGGGGGGGC9DDDDDFFFFFFFFFFFFFAFFEFFFFDFFFFFFFFFFF>0;?3>EFF9??;EEBFF09;09111>>?(4?(67:::>:2<22:A9<9>FB012,8?(8>324:?4
@M04999:289:000000000-L3R54:1:1101:11694:3366 2:N:0:419
TTGTTGACTACAAGGGTATCTAATCCTGTTTGCTCCCCACGCTTTCGCATCTCAGCGTCAGTATCTGTCCAGAAGGCCGCCTTCGCCACCGGTATTCCTCCACATCTCTACGCATTTCACCGCTACACGTGGAATTCTACCTTCCTCTACAATACTCCAGATAACCAGTTTTAAGTGCAATTCCCAGGTTGAGCCCGGGGCTTTCACACCTAACTTAATTATCCGCCTACATGCCCTTTACGCCCAGTCATTCCGATTAACGCTCGCACCCTCCGTATTACCGCGGCTGCTGGCACGGAGT
+
CCCCCGGGGGGGGGGGGGGGGGGGGGGGGGGGGGGGGGGGGGGGGGGGGGGGGGGGGGGGGGGGGGGGGGGGGGGGGGGGGGGGGGGGGGGGGDGGGGGGGGGGGGGGGGGGGGGGGGGGGGGGGGGGGGGGEGGGGGGGGGGGGGGGGGGGGGGGGGGGGGGGGGGGGGGGGGGGFFFGGGGGGGGGGGGGGGGGGGGGFFFFFFFFFFFEFFFFFFFFFFFF996@@FFFFFEBEFFFFD?FFFF@EE??E?E@?0;EFDFFFFFFF>FFFB12605AFF<0(,47>0330:<246;9-
@M04999:289:000000000-L3R54:1:1101:24612:3395 2:N:0:419
GCGACTACTAGGGTATCTAATCCTGTTTGCCCCCCACGCTTTCGCATCTCAGCGTCAGTATCTGTCCAGAAGGCCGCCTTCGCCACCGGTATTCCTCCACATCTCTACGCATTTCACCGCTACACGTGGAATTCTACCTTCCTCTACAATACTCTAGATAACCAGTTTTAAGTGCAATTCCCAGGTTGAGCCCGGGGCTTTCACACCTAACTTAATTATCCGCCTACATGCCCTTTACGCCCAGTCATTCCGCTTAACGCTCGCACCCTCCGTATTACCGCGGCTGTTGGCACGGAGTTAC
+
CCCCCGGC<DEGFFGGGGGEFFCEGGGGGGEF@FGCFGGGCGGEF76@CFE@@GFG@B@CCFGGGGFEEE8CAEFF7FE@FFGDFGFGEGGGGGFE<<<EFAEFGGCAFEF:?FFEGGGGGGCGGGFG7?FFC>FFG=,38==DDACFFGGFGF,37AFFAF===8BFFG=DFFCF+;8D+7;C8FGGCFGGGGEGGG4CFFFFFFFF3>BC?A+:>A84@===@1;@3C;;DF3@>4,.,66(/=.7<CCE((-(-6(7??((9908((41((34:><(((-9(,(.-((.539>B?(:)
@M04999:289:000000000-L3R54:1:1101:15078:3402 2:N:0:419
GTGGACTACTGGGGTATCTAATCCTGTTCGCTCCCCACGCTTTCGTCCATCAGCGTCAATCGGTATTTAGTAACCTGCCTTCGCAATCGGGGTTCTGTGTAATATCTATGCATTTCACCGCTACACTACACATTCCAGCTACTTCAATACTATTCAAGATTAACAGTATCAACGGCAGTTCTACAGTTAAGCTGCAGGTTTTCACCGCTGACTTATCAACCCGCCTACGGACCCTTTAAACCCAATAAATCCGGATAACGCTCGCATCCTCCGTATTACCGCGGCTGCTGGCACGGAGTT
+
CCCCCGGGGGGGGGGGGGGGGGGGGGGGGGGGGGGGGGGGGGGGGGGGGGGGGGGGGGGGGGGGGGGGGGGGGGGGGGGGGGGGGGGGGGGGGGGGGGGGGGGGGGGGGGGGGGGGGGGGGGGGGGGGGGGGGGGGGGGGGGGGGGGGGGGGGAGGGGGGGGGGGGGGGGGGGDGGFGFGGGGGGGGGGGGGGGFGGGGGFFFFFFFFFFFFFFACFFFFFFFFFFFFD=FFFFDDFFCFF=DFF;EFFFFEFBDF?AE;>DFFFFFF>?BF>?B0:AFFF>FF;9>FFFFFFBB;9>?B
@M04999:289:000000000-L3R54:1:1101:9395:3402 2:N:0:419
TGACTACAAGGGTATCTAATCCTGTTTGCTCCCCACGCTTTCGCATCTCAGCGTCAGTATCTGTCCAGAAGGCCGCCTTCGCCACCGGTATTCCTCCACATCTCTACGCATTTCACCGCTACACGTGGAATTCTACCTTCCTCTACAATACTCCAGATAACCAGTTTTAAGTGCAATTCCCAGGTTGAGCCCGGGGCTTTCACACCTAACTTAATTATCCGCCTACATGCCCTTTACGCCCAGTCATTCCGATTAACGCTCGCACCCTCCGTATTACCGCGGCTGCTGGCACGGAGTTAGC
+
CCCCCGGGGGGGGGGGGGGGGGGGGGGGGGGGGGGGGGGGGGGGGGGGGGFGGGGGGGGGGGGGGGGGGGGGGGGGGGGGGGGGGGGGGGGGGGGGGGGGGGGGGGGGGGGGGGGGGGGGGGGGGGGGGGGGGGGGGGGGGGGGGGGGGGGGGGGGGGGFGGGGFGGFGGG:,EFGFGFGGGGGGGGGGGGGGGGGGGGFFFFFFFFFFFFFFFFFFFFFFFFFFFFFFF;BFFFFCDFFBD<@@E<EC?@@@;@FF@FFFF91>FF<F?21424).<?FB;B>FFFFFFF?:9921,):.
@M04999:289:000000000-L3R54:1:1101:12398:3433 2:N:0:419
CGGCTACCTGGGTTTCTAATCCGGGTTGCTTCCCACGCCTTCGCATCTCAGCGGCAGTATCTGGTCAGATGGCCGCCTTTGCCACCGGTAGTCCTCCACATCTCTACTCATTTCACCGCCACAGGTGGAATTCTACCTTCCTGCACAATAGTCCAGCACAACAGTTTTAGGCGCTATTCCCAGTTTTAGGCCGGGGCTTTCACACCCAACTTAATTAACCGGCCACATGACCATTACGCCCAAGTATTCCCATTAACGCTTGCACCCTCCGTATGTCCGCCGCCTCCGGGCCGGGAGTTGC
+
6-,8@,66,C@D,,,,,<CCCC+C+8@B,,;C@FCC@+,;:,,6,,6,;@,,++7++:,C@,C,6:,C<,6,6B@+@,F,??FAB,47+@,:?@F<=,4EF,,A:5;5,C5A,CF9FF74+6,,,C,+A,,8AED,,44,@=,,@8@F,,,8@:,,,,,,,3,@3+2EFE=,@++@*C+?+:+1,@,7,2@,4**/*3;94=+12))0((-8*=B1/+BE3(3((((/7).5)5)))(,8:0((-.464<)))-).)2,(((-52(4((47(((()).4((-,-(((,17(((-(--(()-
@M04999:289:000000000-L3R54:1:1101:21645:3446 2:N:0:419
GGACTACAGGGGTATCTAATCCTGTTTGCTCCCCACGCTTTCGCATCTCAGCGTCAGTATCTGTCCAGAAGGCCGCCTTCGCCACCGGTATTCTTCCACATCTCTACGCATTTCACCGCTACACGTGGAATTCTACCTTCCTCTACAATACTCCAGATAACCAGTTTTAAGTGCAATTCCCAGGTTGAGCCCGGGGCTTTCACACCTAACTTAATTATCCGCCTACATGCCCTTTACGCCCAGTCATTCCGATTAACGCTCGCACCCTCCGTATTACCGCGGCTGCTGGCACGGAGTTAGC
+
CCCCCGGGGGGGGGGGGGGGGGGGGGGGGGGGGGGGGGGGGGGGGGGGGGGGGGGGGGGGGGGGGGGGGGGGGGGGGGGGGGGGGGGGGGGGGGGGGGGGGGGGGGGGGGGGGGGGGGGGGGGGGGGGGCDEGGGFGGGGGGGGGGGGGGGGGGGGGCGEGGGGGGGGGGGGGGGGFGFGGGG?FEFGC,@EGGGDDGGGFFFFFFFFFDCEFFFFAFF@A@@>DFF9CE@D=@FFFF@E@6;;@4<CEEFF7?D3711:?FF04><6?F>?(2826<<0(,332???FF???3(--4)6.
@M04999:289:000000000-L3R54:1:1101:25167:3447 2:N:0:419
GATGACTACACGGGTATCTAATCCTGTTTGCTCCCCACGCTTTCGCATCTCAGCGTCAGTATCTGTCCAGAAGGCCGCCTTCGCCACCGGTATTCCTCCACATCTCTACGCATTTCACCGCTACACGTGGAATTCTACCTTCCTCTACAATACTCCAGATAACCAGTTTTAAGTGCATTTCCCAGGTTGAGCCCGGGGCTTTCACACCTAACTTAATTATCCGCCTACATGCCCTTTACGCCCAGTCATTCCGATTAACGCTCGCACCCCCCGTATTACCGCGGCTGCTGGCACGGAGTT
+
CCCCCGGGGGGGGGGGGGGGGGGGGGGGGGGGGGGGGGGGGGGGGGGGGGGGGGGGGGGGGGGGGGGGGGGGGGGGGGGGGGGGGGGGGGGGGGGGGGGGGGGGGGGGGGGGGGGGGGGGGGGGGGGGGGGGGGGGGGGGGGGGGGGGGGGGGGGGGGGGGGGGGGGGGGGGGF7EFFFGGGGGGCFGGGGGGGGDDGGGFFFFFFFDFEFFFFFFFFFFFFFFF?DFEF?EFFF@4;65?@9DFFFFFFFFFFFF@?CB;?:BFFFFFFFFBF0:BF2<<BFFB1>FF7(:??B0((-8
@M04999:289:000000000-L3R54:1:1101:6661:3456 2:N:0:419
GCGACTACAAGCGTATCTAATCCTGTTCGCGACCCACGCTCTCGAGCCTCAGCGTCAGTTACTAGCCAGTCAGCCGCCTTCGCCACTGATGTTCTTTCACATATCTACGCATTTCACCGCTACACACGGAGTTCCACGCACCTCTCTTGCACTCAAGCCTTACAGATTCTGAGGCACGTCCATGGTTTAGCTATGACCTATCACATCAGACTTATTAGACCGCCTGCGCTCCCTTTCTGCCCACTAATTCTGGACAACCCTCGCCACCTACGTATTACCGCGCCTTCTGCGTCCTAGTTGT
+
--,8AC7,C,6,,86,6CF,CF6CEE<E;:7@F+@FG7FE,6,BC@C@<F,C,+8,6,<,,C<<,C<F@:,9,,,+@F@:BFFE7C,?,,<<5EFC,5A5,:?,9?FFA=7+@,,,C,@C4CCF8F++8CB+4@,3C+++66=E9D=,=A9,,6=,,,+@,@,;,+7,5,3,,++:*3*3*95,:,,,5CAEGE7929>*;FC:B+*+.*0)*+++0=8>)5>(4(69(6;0(8)63)1+)/)/64()..))--4230(43-(((4(,((.((,.(.6)(49(,((,).4(-((().-))-
@M04999:289:000000000-L3R54:1:1101:11280:3463 2:N:0:419
TTCGGACTACTAGGGTATCTAATCCTGTTTGCTCCCCACGCTTTCGCATCTCAGCGTCAGTATCTGTCCAGAAGGCCGCCTTCGCCACCGGTATTCCTCCACATCTCTACGCATTTCACCGCTACACGTGGAATTCTACCTTCCTCTACAATACTCCAGATAACCAGTTTTAAGTGCAATTCCCAGGTTGAGCCCGGGGCTTTCACACCTAACTTAATTATCCGCCTACATGCCCTTTACGCCCAGTCATTCCGATTAACGCTCGCACCCTCCGTATTACCGCGGCTGCTGGCACGGAGTT
+
CCCCCGGGGGGGGGGGGGGGGGGGGGGGGGGGGGGGGGGGGGGGGGGGGGGGGGGGGGGGGGGGGGGGGGGGGGGGGGGGGGGGGGGGCGGGGGGGGGGGGGGGGGGGGGGGGGGGGGGGGGGGGGGGGGGGGGGGGGGGGGGGGGGGGGGGGGGGGGFGGGGGGGGGGGGGGGGGFGFGGGGGGFGGFFFGFGGGD5DGFFFFFFFFFFEBFFFFFFFFFFF=DDFFFEFCE3@E;EFF@DBFFDEFFFFFF;7?0;34;9?FFFFF>::041-.((-:>?90679BFFFFB(5199>(4
@M04999:289:000000000-L3R54:1:1101:18415:3479 2:N:0:419
AAGTGACTACTCGGGTATCTAATCCTGTTTGCTCCCCACGCTTTCGCATCTCAGCGTCAGTATCTGTCCAGAAGGCCGCCTTCGCCACCGGTATTCCTCCACATCTCTACGCATTTCACCGCTACACGTGGAATTCTACCTTCCTCTACAATACTCTAGTTAACCAGTTTTAAGTGCAATTCCTAGGTTGAGCCCAGGGCTTTCACACCTAACTTAATTATCCGCCTACATGCCCTTTACGCCCAGTCATTCCGATTAACGCTCGCACCTTCCGTATTACCGCGCCTGCTGGCACGGAGTT
+
@CCCCFGGGGGGCEEGGGGGGGGECFGFGGGG9EGGGEFFGGGGGGEGDGGGDFGGGGDGGGGGGGFGGGGG8FDGDFGEEEGCFEFFFGDFCDFGGGGFEFGCFCGFFFEEGGGGGGFGBC+@CFFEFDC:FEGGGGGGGCCGFFCFDF8=AEAEGGGFF:EGCCFDGFFFFFG8+C+=DGGGFFFG7C<?CEFGD+;DFAAC6+BFFD58@BFFFFFE9A*:=DFADE8CE:BF26CF=@FFD;@EEF357@?(81)1;61?61639(,,434(:24:)((9((-4(.:4??2:>>9?0
@M04999:289:000000000-L3R54:1:1101:17092:3499 2:N:0:419
TTGACTACCCGGGTATCTAATCCTGTTTGCTCCCCACGCTTTCGCATCTCAGCGTCAGTATCTGTCCAGAAGGCCGCCTTCGCCACCGGTATTCCTCCACATCTCTACGCATTTCACCGCTACACGTGGAATTCTACCTTCCTCTACAATACTCCAGATAACCAGTTTTAAGTGCAATTCCCAGGTTGAGCCCGGGGCTTTCGCACCTAACTTAATTATCCGCCTACATGCCCTTTACGCCCAGTCATTCCGATTAACGCTCGCACCCTCCGTATTACCGCGGCTGCTGGCACGGAGTT
+
CCCCCGGGGGGGGGGGGGGGGGGFGGGGGGGGGGGGGGGGGGGGGGGGGGGGGGGGGGGGGFGGGGGGGGGGGGGGGGGGGGGGGGGGGGDGGGGGGGGGGGGGGGGGGDGGGGGGGGGGGGGGGGGGGGGGGGGGGFGGGGGFGGGGGGGGGGGGGGGGGGGGGGGGGGGGGGGGFGFGGFGGGGGGGGGGGC>C5CGGFFDFFFBFEFFFFFFA7BFFFDFFFDFEFEF8@FFFCFFFFF@@FFFF?EFFFFF?F>F>:B>>FF1:::?F,30:4<AFF03;BB??BFB32:109:?
@M04999:289:000000000-L3R54:1:1101:20370:3527 2:N:0:419
TGACTACACGGGTATCTAATCCTGTTTGCTCCCCACGCTTTCGCATCTCAGCGTCAGTATCTGTCCAGAAGGCCGCCTTCGCCACCGGTATTCCTCCACATCTCTACGCATTTCACCGCTACACGTGGAATTCTACCTTCCTCTACAATACTCCAGATAACCAGTTTTAAGTGCAATTCCCAGGTTGAGCCCGGGGCTTTCACACCTAACTTAATTATCCGCCTACATGCCCTTTACGCCCAGTCATTCCGATTAACGCTCGCACCCTCCGTATTACCGCGGCTGCTGGCCCGGAGTTAGC
+
CCCCCGGGGGGGGGGGGGGGGGGGGGGGGGGGGGGGGGGGGGGGGGGGGGGGGGGGGGGGGGGGGGGGGGGGGGGGGGGGGGGGGGGGGGGGGGGGGGGGGGGGGGGGGGGGGGGGGGGGGGGGGGGGGGGGGGGGGGGGGGGGGGGCFGGGGGGGGGGGGGGGGGGGGGGGGGGGFGFGGGGGGGGGGGGGGGGGGGCFFFFFFFFFFFEFE=FAEFFFFFFFFFFFFFF@EFFEFFFFBDF;<EEEFFEFFFFEC;0:?FFFFB?0?B6::BF94>?B029>>BFF?:((4311?<BA4
@M04999:289:000000000-L3R54:1:1101:20590:3533 2:N:0:419
GTATCTAATCCTGTTTGCTCCCCACGCTTTCGCATCTCAGCGTCAGTATCTGTCCAGAAGGCCGCCTTCGCCACCGGTATTCCTCCACATCTCTACGCATTTCACCGCTACACGTGGAATTCTACCTTCCTCTACAATACTCCAGATAACCAGCTTTAAGTGCAATTCCCAGGTTGAGCCCGGGGCTTTCACACCTAACTTAATTATCCGCCTACATGCCCTTTACGCCCAGTCATTCCGATTAACGCTCGCACCCTCCGTATTACCGCGGCTGCTGGCACGGAGTTAGCCGGTGCTTCTT
+
CCCCCGGGGGGGGGGGGGGFGGGGGGGGGGGGGGGGGGGGGGGGGGGGGGGGGGGGGGGGGGGGGGGGGGGGGGGGGGGGGGGGGGGGGGGGGGGGGGGEGGGGGGGGGGGGGGGGGGGGGGGGGGGGGGGGGGGGGGGGGGGGGGGGGGGGGGGGGGGGGGFGDFGGFGGDGGFFFGFGGGDEGGGGGGGGGGGGGGGGFFFFFFFFEFF>DEFFFFFFFFFFFE?F@FF6;EEFFFFFFFFFEE;0216@BF>BFFF14:1:>F93>61167:??B??BFB(9<(4AABB;609FFA>4
@M04999:289:000000000-L3R54:1:1101:5971:3585 2:N:0:419
GACCTGACTACTAGGGTATCTAATCCTGTTCGCTCCCCACGCTTTCGTCCATCAGCGTCAATCGGTATTTAGTAACCTGCCTTCGCAATCGGGGCTCTGTGTAATATCTATGCATTTCACCGCTACACTACACATTCCAGCTACTTCAATACTATTCAAGATTAACAGTATCAACGGCAGTTCTACAGTTAAGCTGCAGGTTTTCACCGCTGACTTATCAACCCGCCTACGTACCCTTTAAACCCAATAAATCCGGATAACGCTCGCATCCTCCGTATTACCTCGGCGTCTGGCACGGAGT
+
<<CBCGE<F<FC<<FF,CEGGCC@FFF<;EFEGCACFGFFEGCFEGGDBCEFFGGGGGG>F<C@FF@CF@EDGFFFGC@<=FEGGE7CCE?C@FG7AEFA<AEFG,;FF,EF9<,AFFGEFGCFGGFGF<FEGG8=>DGGFGGFFEGA,@A,@E;=DG8CFGFDE=DFAFDD:DFEB85?FFGGGCE?GFAE9A7C6766A58:?BCF5@BA56868119B=DA92:@?25(*6(7B@EFE4=D2<((/.97C;91,((;E?B;DFFB?BF7<4>04:,<A4)33(4((--8,4:5(439-
@M04999:289:000000000-L3R54:1:1101:23219:3655 2:N:0:419
TAGAGACTACCAGGGTATCTAATCCTGTTTGCTCCCCACGCTTTCGCATCTCAGCGTCAGTATCTGTCCAGAAGGCCGCCTTCGCCACAGGTATTCCTCCACATCTCTACGCATTTCACCGCTACACGTGGAATTCTACCTTCCTCTACAATACTCCAGATAACCAGTTTTAAGTGCAATTCCCAGGTTGAGCCCGGGGCTTTCACACCTAACTTAATTATCCGCCTACATGCCCTTTACGCCCAGTCATTCCGATTAACGCTCGCACCCTCCGTATTACCGCGGCTGCTGGCACGGAGTT
+
CCCCCGGGGGFGGGGGGGGGGGGFGGGGFGGGGGGGGGEGDEGGGGGG7FEGGGFEGGGGEGFGDFFGGGGGGGGGGGDGGGGGGDEEFGGGGGGGGGGGFGGCFFGGGGGGDCGGGGGFGGGGGGGGGGGGGGFEGGGGGGGFGGGAGGGGGGF?CFEDEFFCDGFAFFCE?DDGFFFGCF?DDGFGGDFGGEFGGGGGD5AAFFC622>BFF+A;6+>9*:>9@=2BFF?3>DFFBCF?@BBD;4;33??CE;;?;E3307647161?<3(3<(4:A>D2;>F;9>6?FFFFDF039?(
@M04999:289:000000000-L3R54:1:1101:23463:3655 2:N:0:419
GGGCGGACTACCAGGGTATCTAATCCTGTTCGCTCCCCACGCTTTCGTCCATCAGCGTCAATCGGTATTTAGTAACCTGCCTTCGCAATCGGGGTTCTGTGTAATATCTATGCATTTCACCGCTACACTACACATTCCAGCTACTTCAATACTATTCAAGATTAACAGTATCAACGGCAGTTCTACAGTTAAGCTGCAGGTTTTCACCGCCGACTTATCAACCCGCCTACGGACCCTTTAAACCCAATAAATCCGGATAACGCTCGCATCCTCCGTATTACCGCGGCTGCTGGCACGGAGT
+
CCCCCGGGGGFGGGGGGGGGGGGGGGGGGGGGGGGGGGGGGGEFGFGGGGGGGGGGGGGGGGGGGFFGFGGGGGGGGGGDGGGGGGGGGGGGGGGGGGGGGGGGGGGFGGGGGGGGGGGGGGGGGGGGGGGGGGGGGGGGGGGGFFFGGGGGGGGGGGGGGFGGFGGGGGGGGFGGDGFGGGGAFGGGGGGGGGAFGGGFFAFFFFF4A2>@FFEF=8CEFDFF@9@@FFD<;>FFDF3CECE26?<?DBB2:299?3<FF0;8:9>9:B??ABFF:B2<<)31911(7?0.3(1)4909,
@M04999:289:000000000-L3R54:1:1101:20278:3661 2:N:0:419
CCATCGACTACACGGGTATCTAATCCTGTTTGCTCCCCACGCTTTCGCATCTCAGCGTCAGTATCTGTCCAGAAGGCCGCCTTCGCCACCGGTATTCCTCCACATCTCTACGCATTTCACCGCTACACGTGGAATTCTACCTTCCTCTACAATACTCCAGATAACCAGTTTTAAGTGCAATTCCCAGGTTGAGCCCGGGGCTTTCACACCTAACTTAATTATCCGCCTACATGCCCTTTACGCCCAGTCATTCCGATTAACGCTCGCACCCTCCGTATTACCGCGGCTGCTGGCACGGAGT
+
CCCCCGGGGGGGGGGGGGGGGGGGGGGGGGGGGGGGGGGGGGGGGGGGGGGGGGGGGGGGGGGGGGGGGGGGGGGGGGGGGGGGGGGGGGGGGGGGGGGGGGGGCGGGGGGGGGGGGGGGGGGGGGGGGGGGGGGGGGGGGGGGGGGGGGGGGGGGGGGGEGGGGGGGGGGGGGGGFGFGGGGGGGGGGGGGGGGGGGGGFFFFFFFFFDFFFFFFFFFFFFFFFFFFFFFECEFFFFFFFFFFFFFFFFFFFFFD<0:>A?96<BFFFFFFFFFFBFFFFBFF>BBBFFFF:?BBF>6>,
@M04999:289:000000000-L3R54:1:1101:6199:3701 2:N:0:419
GACTACTGGGGTATCTAATCCTGTTTGCTCCCCACGCTTTCGCATCTCAGCGTCAGTATCTGTCCAGAAGGCCGCCTTCGCCACCGGTATTCCTCCACATCTCTACGCATTTCACCGCTACACGTGGAATTCTACCTTCCTCTACAATACTCCAGATAACCAGTTTTAAGTGCAATTCCCAGGTTGAGCCCGGGGCTTTCACACCTAACTTAATTATCCGCCTACATGCCCTTTACGCCCAGTCATTCCGATTAACGCTCGCACCCTCCGTATTACCGCGGCTGCTGGCACGGAGTTAGCC
+
CCCCCGGGGGGGGGGGGGGGGGGGGGGGGGGGGGGGGGGGGGGGGGGGGGGGGGGGGGGGGGGGGGGGGGGGGGGGGGGGGGGGGGGGGGGGGGGGGGGGGGGGGGGGGGGGGGGGGGGGGGGGGGGGGGGGGGGGGGGGGGGGGGGGGGGGFGGGGGGGGGFGGGGGGGGGCGGGFGFGGGCGF?FGGFGGGCEDDGGFFFFFFFAFFFFEFFFFFFF@FFFFFFEE==BFFFFFF?>B?<FFA37?E;01;7?C6@FFBF>FBFFFFFF?B>9AF?007>>>F3276<??3-4<?D>A0
@M04999:289:000000000-L3R54:1:1101:13828:3710 2:N:0:419
GACTACTCGGGTATCTAATCCTGTTTGCTCCCCACGCTTTCGCATCTCAGCGTCAGTATCTGTCCAGAAGGCCGCCTTCGCCACCGGTATTCCTCCACATCTCTACGCATTTCACCGCTACACGTGGAATTCTACCTTCCTCTACAATACTCCAGATAACCAGTTTTAAGTGCAATTCCCAGGTTGAGCCCGGGGCTTTCACACCTAACTTAATTATCCGCCTACATGCCCTTTACGCCCAGTCATTCCGATTAACGCTCGCACCCTCCGTATTACCGCGCCTGCTGGCACGGAGTTAGCC
+
@9CCCFGDGDG<:EAFCFGC<F@EFAFCGF@FC@FGGCEFGEE@FFGFFGGGGEGGGF9FFAF<ECG,<FFEGGGCFFEEDDG>FF7FGGGGGGFFGGG@E?FDGFDECF=,FECAFG>G@FGGGDE75EFAFFGFGCFEFGG8FF8DFG8DDF8=EFFCCFFEF@:DDAFGFFGG?FF?F?=<EGGGG?CDE>CDCCC7ECAFEFF>=CA;6AFFF+16FD=@:>@C63B@:@ECDF9D1?FE9CE?<;0;6?3CD;<:(4131:13((,(((66<1>>((-((.,8?0?<>(1,,-)).
@M04999:289:000000000-L3R54:1:1101:20877:3748 2:N:0:419
GCATGACTACACGGGTATCTAATCCTGTTTGCTCCCCACGCTTTCGCATCTCAGCGTCAGTATCTGTCCAGAAGGCCGCCTTCGCCACCGGTATTCCTCCACACCCCTACGCATTTCACCGCTACACGTGGAATTCTACCTTCCTCTACAATACTCTAGTTAACCAGTTTTAAGTGCAATTCCTAGGTTGAGCTCAGGGCTTTCACACCTAACTTAATTCTCCGCCTACTTGCCCATTACGCCCAGTCATTCTGATTAACGTTCGCCCCCTACGTATTACCGCTGCTGCTGGCACGTAGTT
+
C9@C8FGG9F@F@@:@@CCCF9FF,,CE@,FEEFGGGFCBFGE8@BCFCF<FE9FE@FF7F<FG,EFGG<D9C@@BFGGGD7FGGGGG8F7=:D<FFGF8,A8,@+@==FCC7CF<FFFFGGFDGE=E<,+C9DFFGG8DA8,=9AAFGA,E,DD9C9ADDGAEF28,,7DA8DGACG+CFFFC9<4EE@EGG7CG7*0*0;*4BFAF)):57BFAEFA*BA*:>@2@B*16@=E)5*9:512:;?@E@C7?)...7?94(,/3<0,3219(:(:26:)).,((,127))341()4:1.46
@M04999:289:000000000-L3R54:1:1101:22800:3749 2:N:0:419
AGGAGACTACTGGGGTATCTAATCCTGTTTGCTCCCCACGCTTTCGCATCTCAGCGTCAGTATCTGTCCAGAAGGCCGCCTTCGCCACCGGTATTCCTCCACATCTCTACGCATTTCACCGCTACACGTGGAATTCTACCTTCCTCTACAATACTCCAGATAACCAGTTTTAAGTGCAATTCCCAGGTTGAGCCCGGGGCTTTCACACCTAACTTAATTATCCGCCTACATGCCCTTTACGCCCAGTCATTCCGATTAACGCTCGCACCCTCCGTATTACCGCGGCTGCTGGCCCGGAGTT
+
CCCCCGGGGGGGGGGGGGGGGGGGGGGGGGGGGGGGGGGGGGGGGGGGGGGGGGGGGGGGGGGGGGGGGGGGGGFGGGGGGGGGGGGGGGGGGGGGGGGGGGGGGGGGGGGGGGGGGGFGGGGGGGGGGGGGGGGGGGGGGGGGGGGGGGGGGGGGGGGGGGGGGGGGGGGGGGGGFGFGGGGGGGGGGGGGGGGGGGGDDFFFFFFFDFFFFFFFFFFEFFE=D@>FFFEFF@FE@ECFFFFFF03=AFE??37@<?EF;BB39B>B;B::?91:BFBD)3;BB99>6?B:(((-269?1
@M04999:289:000000000-L3R54:1:1101:18346:3762 2:N:0:419
GACTACCCGGGTATCTAATCCGGTTTGCTCCCCACGCTTTCGCATCCCAGCGTCAGTATCTGTCCAGAAGGCCGCCTTCGCCACCGGTATTCCTCCACACCTCTACGCATTTCACCGCTACACGTTGAATTCTACCTTCCTCTACAATACTCCAGCTAACCAGTTTTAAGGGCAATTCCCAGGTTGAGCCCGGGGCTTTCAGACCTAACTTAATTAGCCGCCTACATGCCCTTTACGCCCATCCCTTCCGATTCACGCTCGCACCCCCCGTATTACACGGGCTGCGTGCACGCAGGTAGCC
+
6@CC<FG,@:@@7CCCFEFGDGGE@7FCCCFGFG@+C,CFF::@7@,C<@8BBFF@FFGGDGGGGAFGDEAFGG7FCFDGGG7B<F+8:,,FFGGD=FF+@<FAFGG>7+@9F<F?CGBBC9EGD,4A,<,49ECFFF8DDFFFG3=,@DEGCE?3D,D8=E?=>?@E?<,,3@CCA+BFFG*4E,8DDGG>5CD4?F*:1++;6AFA@453688+)2/(22(63(;));@(6))),(..(((((,4(8((-().6(,(231(17?0(2-,-(.-4))((((4(4(-4(-2(((((.44?2
@M04999:289:000000000-L3R54:1:1101:13811:3797 2:N:0:419
GACTACTCGGGTATCTAATCCTGTTTGCTCCCCACGCTTTCGCATCTCAGCGTCAGTGTCTGTCCAGAAGGCCGCCTTCGCCACCGGTATTCCTCCACATCTCTACGCATTTCACCGCTACACGTGGAATTCTACCTTCCTCTACAATACTCCAGATAACCAGTTTTAAGTGCAATTCCCAGGTTGAGCCCGGGGCTTTCACACCTAACTTAATTATCCGCCTACATGCCCTTTACGCCCAGTCATCCCGATTAACGCTCGCACCCTCCGTATTACCGCGCCTGCTGGCTCCGCGCTAGCC
+
C@CCC@FG@GGEFGGGGEFFFAFGFGGGGGGG@FF@FGGGAFGGGGGGGGGGFEGEFFFGGGFAGGGF<EFGGG7FFCFFGGGGGEEFCF9,CFEFCFGGGGGGGDEGGE7@FEGFGGGDCEG7EDGGCGCFFEGGGFGFGFD=EFGGFGGG,,@EGFGGGGG=DDFG89AC9D=EFD9FD6DFB8CFCGFEE57C*;;F@>9AEFFFFEE@CFBF76B>FF@>DEFFFFD3@FFFFF0:;1(7)7)4:((1(24)17??B;9>FF0:?B41(42:6,19(,-8(4)(1(.(((-4;FFB2
@M04999:289:000000000-L3R54:1:1101:23041:3800 2:N:0:419
AGACTACTGGGGTATCTAATCCTGTTTGCTCCCCACGCTTTCGCATCTCAGCGTCAGTATCCGTCCAGAAGGCCGCCTTCGCCACCGGTATTCCTCCACATCTCTACGCATTTCACCGCTACACGTGGAATTCTACCTTCCTCTACAATACTCCAGATAACCAGTTTTAAGTGCAATTCCCAGGTTGAGCCCGGGGCTTTCACACCTAACTTAATTATCCGCCTACATGCCCTTTACGCCCAGTCATTCCGATTAACGCTCGCACCCTCCGTATTACCGCGGCTGCTGGCACGTAGTTAGC
+
CCCCCGGGGGGGGGGGGGGGGGGGGGGGGGGGGGGGGGGGGGGGGGGGGGGGGGGGGGGGGGGGGGGGGGGGGGGGGGGGGGGGGGGGGEGGGGGGGGGGGGGGGGGGGGGGGGGGGGGGGGGGGGGGDFDGGGGGGGGGGGGGGGGGGGGGGGGGGGGGGGGGGGGGGGGGGGGGFGFGGGGGFGFGGGDGGGGGGGFGFFFFADFF=BEEFFFFEF=E>BFFF:EE93)3=@@.16<>7<7@FFFFFFE6<;?EEFB:3>FFF>B6<:04:0?>ABFB>B>>FF?::?B<1((4-6))-
@M04999:289:000000000-L3R54:1:1101:11920:3894 2:N:0:419
GACTACTGGGGTATCTAATCCTGTTTGCTCCCCACGCTTTCGCATCTCAGCGTCAGTATCTGTCCAGAAGGCCGCCTTCGCCACCGGTATTCCTCCACATCTCTACGCATTTCACCGCTACACGTGGAATTCTACCTTCCTCTACAATACTCTAGTTAACCAGTTTTAAGTGCAATTCCTAGGTTGAGCCCAGGGCTTTCACACCTAACTTAATTATCCGCCTACATGCCCTTTACGCCCAGTCATTCCGATTAACGCTCGCACCCTCCGTATTACCGCGGCTGCTGGCACGGCGTTAGCC
+
CCCCCGGGGGGGGGGGGGGGGGGGGGGGGGGGGGGGGGGGGGGGGGGGGGGGGGGGGGGGGGGGGGGGGGGGGGGGGGGGGGGGGGEFC<FGGGGGGGGGGGGGGGGGGEGGGGGGGGGGGGGGGGGGGGDFGGGGGDCFGGGGGGGGFGDGGGGGGGFGFGGGGFGGGGFFGFFFFGFGGGGGGGGGGGGGGGGGGGGGFFFFFFFFFFEFFFFFFFFFFFFFFFE?=EFFFFFEF@@E@DFEF?EEEE;<DFFEFFFFFFFF;<:?:9<??FFFF?FF9>FF::>?B?71>((4((4<3
@M04999:289:000000000-L3R54:1:1101:17344:3897 2:N:0:419
CCCGAGACTACCAGGGTATCTAATCCTGTTCGCTACCCATGCTTTCGAACCTCAGCGTCAGTTACAGACCAGAGAGCCGCCTTCGCCACTGGTGTTCTTCCATATATCTACGCATTCCACCGCTACACATGGAGTTCCACTCTCCTCTTCTGCACTCAAGAAAAACAGTTTCAGCTGCACTTCCCCGGTTAAGCCGAGGGCTTTCACAGCTGACTTGTTCTCCCGCCTGCGTTCGCTTTACGCCCAATAAATCCGGACAACGCTTGCCACCTACGTATTACCGCGGCTGCTGGCCCGAAGT
+
CCCCCGGGGGGGGGGGGGGGGGGGGGGGGGGGGGGGGGGGGGGGGGGGGGGGGGGGGGGGGGGFGGGGGGGGGGGGGGGGGGGGGGGGGGGGGGGGGGGGGGGGGGGGGGGGGGGGGGGGGGGGGGGGGGGGGGGGGGGGGGGGGGGGGGGGGGGFGGGGGGGGGDFFGGGGGGGGFGFGGGFGGGGGGECGGGG>DGGGBFFFFFFFFFEE=FFF=BFFFFFFFFF@(=@FFD<>DD<F<2;69?DFFFEFF:BFFF6019;?(0:>AFFB?:8?>BF)2-8>>6>>BFF7(1(((---(
@M04999:289:000000000-L3R54:1:1101:7406:3944 2:N:0:419
TTCCTGACTACACGGGTATCTAATCCTGTTCGCTACCCACGCTTTCGAGCCTCAGCGTCAGTTACTAGCCAGTCAGCCGCCTTCGCCACTGATGTTCTTCCATATATCTACGCATTTCACCGCTACACATGGAGTTCCACTGACCTCTCTAGCACTCAAGTCTTACAGTTTCTGATGCACGTCCATAGTTGAGCTATGACCTTTCACATCAGACTTATTAGACCGCCTGCGCTCCCTTTACGCCCAATAATTCCGGACAACGCTCGCCACCTACGTATTACCGCGGCTGCCGGCACGTAGT
+
CCCCCGGGGGGGGGGGGGGGGGGGGGGGGGGGGGGGGGGGGGGGGGGGGGGGGGGGGGGGGGGGGGGGGGGGGGGFGGGGGGGGGGGGGGGGGGGGGGGGGGGGGGGGGGGGGGGGGFGGFGGGGGGGGGGGGGGGGFGGGGGGGGGGGGGFGGGGGGGGGGGGGGGGGGGGGGGGFGFGGGGGGGGGGG7FGGGFGFFGFFFFFFFF5C@EBFFFEFFEFFFFFFFDBFFFFFFFFFFFCFFFF?;@3<EFF6=BFBFFFBB1:;B>FF??77:<<>:<BA0(239F>?FF>>BF<B7:4
@M04999:289:000000000-L3R54:1:1101:7492:3958 2:N:0:419
GGGCGACTACAAGGGTATCTAATCCTGTTCGCTCCCCACGCTTTCGTCCACCAGCGTCAATCGGTATTTAGTAACCTGCCTTCGCAATCGGGGTTCTGTGTAATATCTATGCATTTCACCGCTACACTACACATTCCAGCTACTTCAATACTATTCAAGATTAACAGTATCAACGGCAGTTCTACAGTTAAGCTGCAGGTTTTCACCGCTGACTTATCAACCCGCCTACGGACCCTTTAAACCCAATAAATCCGGATAACGCTCGCATCCTCCGTATTACCGCGGCTGCTGGCACGGAGTT
+
CCCCCGGGGGFGGGGDGGGGGGGGGGGGGGGGGGGGGGGGGGGGGGGGGGGGFGGGGGGGGGGGGGGGGGGGGGGGGGGGGGGGGGGGGGGGGGGGGGGGGGGGGGGGGGGGGGGGGGGGGGGGGGGGGGGGGGGGGGGGGGG8AGFGGGGGFGGGGGGGGGGGGGGGGGGGGGDEDGDGGGGGGGGGGGGGGGGFGGDDFFFFFFFFFFFFFFFFEFAEFFFFFB@FF292@3?@D;):445;?6@EACEEFBF@?DEF6;?601969?BFFF::(8AD>24120(9?:0(((5:99>?:
@M04999:289:000000000-L3R54:1:1101:18835:3963 2:N:0:419
TCCGGACTACCGGGGTATCTAATCCTGTTCGCTACCCATGCTTTCGAGCCTCAGCGTCAGTAACAGACCAGAGAGCCGCCTTCGCCACTGGTGTTCTTCCATATATCTACGCATTTCACCGCTACACATGGAGTTCCACTCTCCTCTTCTGCACTCAAGTCTCTCAGTTTCCGATGCTCTTCCTCAGTTAAGCTGAGGGCTTTCACATTCAGACTTAAAAGACCGCCTGCGCTCCCTTTACGCCCAATAAATCCGGACAACGCTTGCCACCTACGTATTACCGCGGCTGCTGGCACGTTGT
+
CCCCCGGGGGGGGGGGGGGGGGGGGGGGGGGGDGGGGGGGGGGGGGGGGGGGGGGGGGGGGGGGGGGGGGGGGGGGGGGGGGGGGGGGGGGGGFGGGGGGGGFGGGGGGGGEGGGGGGGGGGGGGGG@EGFGEFGGGGGFGFFGGGGGGGGGGGGGCDGGGEGGGGGGGGGGGCDGFGFGGGGGGGGGGGGGGFGCGGGGFFFFFAFFFFEFEFFFFFFF6=DDFFFFFBF@9D@08EE=43172;DF8EEE7=B@BFFFF0912:??>?B?23(.5<0AFF?99;049B??0?<5(,(,-
@M04999:289:000000000-L3R54:1:1101:18312:3963 2:N:0:419
AGCAAGACTACCCGGGTATCTAATCCTGTTTGCTCCCCACGCTTTCGCATCTCAGCGTCAGTATCTGTCCAGAAGGCAGCATCCGCCACCGGTGTTCCTCCACATCTCTACGCATATCACCACTACACGTGGAATTCTACCTTCCTCTACAATACTCTAGTTAACCAGTTTTAAGTGCAATTCCTAGGTTGAGCCCAGGGCTTTCACACCTAACTTAATTATTCGCCTACATGCCCTTTACGCGCAGTCATTCCGATCACCGCTCGCACCCTACGTAGTACCCCGGATTCAGGCACGGAGG
+
A-,8,C,6,6F,C++@FG,C;6<-,6<C66,,6CF8F6@++@,6D<F7,8F<,F,F+6B@@C,9C<FCF,C@,B6BE,4C,C,:4D,7==+@@+88,AFBF8,,AF9?E9E@C4@+5,99,,AE:,AEG=A4+4E,,6E,EDA=8,;;9ED,B,=E,:983@FA62,@,,3@E8==C7D9+222E,6=3ED8,31=C+++0@FFFFF>55)0)3B103B@9;**00/--54*/6.>E:EFFFF-(..(6)56C?@;((,(/(6,6(-(19(,(.(,4((646),(-(,(5-6)(8:<((((
@M04999:289:000000000-L3R54:1:1101:25336:3973 2:N:0:419
TGCGAGACTACACGGGTATCTAATCCTGTTCGCTACCCATGCTTTCGAACCTCAGCGTCAGTTACAGACCAGAGAGCCGCCTTCGCCACTGGTGTTCTTCCATATATCTACGCATTCCACCGCTACACATGGAGTTCCACTCTCCTCTTCTGCACTCAAGAAAAACAGTTTCAGCTGCACTTCCCCGGTTAAGCCGAGGGCTTTCACAGCTGACTTGTTCTCCCGCCTGCGTTCGCTTTACGCCCAATAAATCCGGACAACGCTTGCCACCTACGTATTACCGCGGCTGCTGGCACGTAGT
+
CCCCCGGGGGGGGGGGGGGGGGGGGGGGGGGGGGGGGGGGGGGGGGGGGGGGGGGGGGGGGGGGGGGGGGGGGGGGGGGGGGGGGGGGGGGGGGGGGGGGGGGGGGGGGGGGGGGGGGGGGGGGGGGGGGGGGGGGGGGGGGGGGGGGGGGGGGGGGGGGGGGGGGGGGGGGGGGGFGFGGGGGGGGGGGEGGGGGGGGGFFFFFFFFFFE2@FFFEFFFFFFF>@BFFFFFFFFFFFFFFFFFFD<FFFAFFFF>FB(4:>FF?6:?D?B::BF:8A?FFF:>>>BB1:?7:<3<6(,8-
@M04999:289:000000000-L3R54:1:1101:14799:4082 2:N:0:419
GTCCGACTACTGGGGTATCTAATCCTGTTTGCTCCCCACGCTTTCGCATCTCAGCGTCAGTATCTGTCCGGAAGGCCGCCTTCGCCACCGGTATTCCTCCACATCTCTACGCATTTCACCGCTACACGTGGAATTCTACCTTCCTCTACAATACTCCAGATAACCAGTTTTAAGTGCAATTCCCAGGTTGAGCCCGGGGCTTTCACACCTAACTTAATTATCCGCCTACATGCCCTTTACGCCCAGTCATTCCGATTAACGCTCGCACCCTCCGTACTACCGCGGCTGCTGGCACCGCGTT
+
CCCCCGGGGGFCAFCGGCCFFGGGFGGEFDFGFGGGGACFGFEGGEDCEGGGGGGGECFGEGGGGGFDFFG7FCGFFEGGE:FGGC?:BCFG:DFEGCCG@EFCBEFGGFF@CFCFAEFFGGGGG9B@E@F=FG?DE3E=9CDFFEGAAEDFCGGC8D?F,E==>=8DEDCFCFF7CF9C:+<,@<FGGG?F68C9DD*?*/;FFFA6=B3=BFFFCA87A7*>DD17@EFE3)6@@4;A;D990(634C<CE?((((6:(((41((-34:-438((-49<6>9;((,45)3(4)(((---
@M04999:289:000000000-L3R54:1:1101:20528:4135 2:N:0:419
AGACTACTGGGGTATCTAATCCTGTTCGCTCCCCACGCTTTCGTCCATCAGCGTCAATCGGTATTTAGTAACCTGCCTTCGCAATCGGGGTTCTGTGTAATATCTATGCATTTCACCGCTACACTACACATTCCAGCTACTTCAATACTATTCAAGACTAACAGTATCAACGGCAGTTCTACAGTTAAGCTGCAGGTTTTCACCGCTGACTTATCAACCCGTCTACGGACCCTTTAAACCCAATAAATCCGGATAACGCTCGCATCCTCCGTATTACCGCGGCTGCTGGCACGGAGTTAGC
+
CCCCCGGGGGGGGGGGGGGGGGGGGGGGGGGGGGGGGGGGGGGGGGGGGGGGGGGGGGGGGGGGGGGGGGGGGGGGGGGGGGGGGGGGGGGGGGGGGGGGGGGGGGGGGGGGGGGGGGGGGGGGGGGGGGGGGGGGGGGGGGGGGGGGGGGGGGGGGGGGGGGGGGGGGGGGGGGGFGFGGGGGGGGGGGGGGGGGGFFDFFFFBFFA@C;AAFFFFFFFEFFFFFFFD@2@BDFFFFFFFFFDFFCFF@BFFDDFFFF;<3>BF;B2<?;:?<FFFA07969-4<::BBFFFFFBF<<A.
@M04999:289:000000000-L3R54:1:1101:12169:4163 2:N:0:419
GACTACAGGGGTATCTAATCCTGTTTGCTCCCCACGCTTTCGCATCTCAGCGTCAGTATCTGTCCAGAAGGCCGCCTTCGCCACCGGTATTCCTCCACATCTCTACGCATTTCACCGCTACACGTGGAATTCTACCTTCCTCTACAATACTCCAGATAACCAGTTTTAAGTGCAATTCCCAGGTTGAGCCCGGGGCTTTCACACCTAACTTAATTATCCGCCTACATGCCCTTTACGCCCAGTCATTCCGATTAACGCTCGCACCCTCCGTATTACCGCGCCTGCTGGCACGGAGTGAGCC
+
CCCCCGGGGGGGGGGGGGGGGGGGGGGGGGFGGFGGGGGGGGGGGGGGGGGGGCEGGCGFGGGFFFGGFGGGGGG@FEGGDECGGG:CEFGGFGGGGGCEFGGGGGGGGCEFGGGGGGGGGGGGFGGGFGGGGGGGGGFGGGGGGGGFFGGG8@FDFGGGGGGDGFGGGEGGGGFGFGFGGGGGGGGGGGGDGGGGGFDGFFFFF4?FBFC=EFFF4CB9?@F9BBEC@3BFF@C<0?1>??@@EFEEFE1;02CE09:09>>>2:2:BF1<:4:<4(9;0;B06(47?BFF99>3()20(
@M04999:289:000000000-L3R54:1:1101:11551:4185 2:N:0:419
GACTACTGGGGTATCTAATCCTGTTTGCTCCCCACGCTTTCGCATCTCAGCGTCAGTATCTGTCCAGAAGGCCGCCTTCGCCACCGGCATTCCTCCACATCTCTACGCATTTCACCGCTACACGTGGAATTCTACCTTCCTCTACAATACTCCAGATAACCAGTTTTAAGTGCAATTCCTAGGTTGAGCCCAGGGCTTTCACACCTAACTTAATTATCCGCCTACATGCCCTTTACGCCCAGTCATTCCGATTAACGCTCGCACCCTCCGTATTACCGCGGCTGCTGGCACGGAGTTAGCC
+
CCCCCGGGGGGGGGGGGGGGGGGGGGGGGGGGGGGGGGGGGGGGEGGGGGGGGGGGGGGGGGGGGGGGGGGGGGGGGGGGGGGGGGGGEFGGGGGGGGGGGGGGGGGGGGGGGGGGGGGGGGGGGGGGGGGGGGGGGGGGGGGGGGGGGGGGGGGGGGGGGGGGEFGFGGGGGGGGFGFGGGGGGGGGGGGGGGDDFGFGFFFFEFFFFFFFFFFF8ACDFF>DFEE?E6>EDFFEFF>EFDEEFFE<EEFF?@EEFB@FFFBFF<1((2,42:<ABFF>9B>FFFF?:<7?>12((64:4
@M04999:289:000000000-L3R54:1:1101:16118:4193 2:N:0:419
GTAGACTACTCGGGTATCTAATCCTGTTTGCTCCCCACGCTTTCGCATCTCAGCGTCAGTATCTGTCCAGAAGGCCGCCTTCGCCACCGGTATTCCTCCACATCTCTACGCATTTCACCGCTACACGTTGAATTCTACCTTCCTCTACAATACTCCAGATAACCAGTTTTAAGTGCAATTCCCAGGTTGAGCCCGGGGCTTTCACACCTAACTTAATTATCCGCCTACATGCCCTTTACGCCCAGTCATTCCGATTAACGCTCGCACCCTCCGTATTACCGCGGCTGCTGGCACGGAGTT
+
CCCCCGGGGGGGGGFGGGGGGGGGGGGGGGGGGGGGGGGGGGGGGGGGGGGGGGGGGGGGGGGGGGGGGGGGGGGGGGGGGGGGGGGGGGGGGGGGFGGGGGGGFGGGGGGGDGGGGGFGGGGGGGGGGGGGGGGGGGGGGGGGGGGGFCGFGGGGFGFGGGGGGGFFGGGGGFGGFGFGGGGGGGGGGGGGGGDGDDG5FAFFFFFFBFFFFFFFFFFFFFFFF?DFFEFF=BFFFFFFFBFFFFFFFFFF@@F?;EEF6?BB>>FF3<:?F:?0549>89>B;14?FF(:<<:490:<
@M04999:289:000000000-L3R54:1:1101:8917:4209 2:N:0:419
TGGTGACTACAGGGGTATCTAATCCTGTTTGCTCCCCACGCTTTCGCATCTCAGCGTCAGTATCTGTCCAGAAGGCCGCCTTCGCCACCGGTATTCCTCCACATCTCTACGCATTTCACCGCTACACGTGGAATTCTACCTTCCTCTACAATACTCCAGATAACCAGTTTTAAGTGCAATTCCCAGGTTGAGCCCGGGGCTTTCACACCTAACTTAATTATCCGCCTACATGCCCTTTACGCCCAGTCATTCCGATTAACGCTCGCACCCTCCGTATTACCGCGGCTGCTGGCACGGAGTT
+
CCCCCGGGGGGGGGGGGGGGGGGGGGFDGGGGGGFGGGGGGGGGGGGGGGGGGGGGGDGEFFGCFGGGGGGGGGGGGGDEGEGGCGGFGGGGGGAFGGGGGGGEFCGGGGGGGGGEGFGGGGGGGGGGGGGDGA8AFFAFFAFG8E8EGGGFGGGGGGGGGGGGFGGDGCGGFGFCFGFGGGFGGGGGGGEFGFFDGCDGFFFFFFFFFF9=BBFAE=8<=@C=BFF@FFE?B;@@@@<FF;@0376=AC?C)3;2((9>@FFF0((34?F??;1(,8ADA111(1,1:)3(41)((43(.
@M04999:289:000000000-L3R54:1:1101:10631:4221 2:N:0:419
GTGGACTACCGGGGTATCTAATCCTGTTCGCTCCCCACGCTTTCGTCCATCAGCGTCAATCGGTATTTAGTAACCTGCCTTCGCAATCGGGGTTCTGTGTAATATCTATGCATTTCACCGCTACACTACACATTCCAGCTACTTCAATACTATTCAAGATTAACAGTATCAACGGCAGTTCTACAGTTAAGCTGCAGGTTTTCACCGCTGACTTATCAACCCGCCTACGGACCCTTTAAACCCAATAAATCCGGATAACGCTCGCATCCTCCGTATTACCGCGGCTGCTGGCACGTAGTT
+
CCCCCGGGGGGGGGGGGGGGGGGGGGGGGGGGGGGGGGGGGGGGGGGGGGGGGGGGGGGGGGGGGGGGGGGGGGGGGGGGGGGGGGGGGGGGGEGGGGGGGGGGAFGGGGGGGGGGGGGGGGGGGGGGGGGGGGGGGGGGGGGFGGGGGGGGGFGGGGGGGGGGGFGGGGGGGGGGFGFGGGGGGGGGGGGGGGGGGGGGFFFFFFFFFFFFFFFFEFFFFFFB>DFFFFFBBFF@FFFFFFFFF@F3C<5@B9@@FFFFF?0;7>?BFFB?B:?(5AD)81;B9(-(4?F:?<?(.:<>
@M04999:289:000000000-L3R54:1:1101:7731:4245 2:N:0:419
GCTCGACTACTCGGGTATCTAATCCTGTTTGCTCCCCACGCTTTCGCATCTCAGCGTCAGTATCTGTCCAGAAGGCCGCCTTCGCCACCGGTATTCCTCCACATCTCTACGCATTTCACCGCTACACGTGGAATTCTACCTTCCTCTACAATACTCCAGATAACCAGTTTTAAGTGCAATTCCCAGGTTGAGCCCGGGGCTTTCACACCTAACTTAATTATCCGCCTACATGCCCTTTACGCCCAGTCATTCCGATTAACGCTCGCACCCTCCGTATTACCGCGGCTGCTGGCACGGAGTT
+
CCCCCGGGGGGGGGGGGGGGGGGGGGGGGGGGGGGGGGGGGGGGGGGGGGGGGGGGGGGGGGGGGGGGGGGGGGGGGGGGGGGGGGGGGGGGGGGGGGGGGGGGGGGFGGGGGDGGGGGGGGGGGGGGGGGGGGGGGGGGGGGGGGGGGGGGGGGGGGGGGGGGGGGGGGGGGGGGFGFGGGGGGGGGGGGGGGGGDDDGFFF>9FFFFFFFFFFFFFFFFFFFFFFFFFFFFEFFFFFF@@B1??FFFFEEC(1;@FDDBFB1-99>>:??6>??FF>ABB;19969:0:?F7??202<:
@M04999:289:000000000-L3R54:1:1101:22011:4268 2:N:0:419
CTAGACTACTGGGGTATCTAATCCTGTTTGCTCCCCACGCTTTCGCATCTCAGCGTCAGTATCTGTCCAGAAGGCCGCCTTCGCCACCGGTGTTCCTCCACATCTCTACGCATTTCACCGCTACACGTGGAATTCTACCTTCCTCTACAATACTCCAGATAACCAGTTTTAAGTGCAATTCCCAGGTTGAGCCCGGGGCTTTCACACCTAACTTAATTATCCGCCTACATGCCCTTTACGCCCAGTCATTCCGATTAACGCTCGCACCCTCCGTATTACCGCGGCTGCTGGCACGGAGTT
+
CCCCCGGGGGGGGGGGGGGGGGGGGGFGGGGGGGGGGGGGGGGGGGGGGGGGGGGGGGGFGGGGGGGGGGGGGGGGGGGGGGGGGGGGGGGGGGGGGGGGGGGGGGGGGGGGGGGGGGGGGGGGGGGFGGGGDFGGGGGGGGGGGGGGGFCFGAGFGGGGGGGGGGEGGGGGGGGFFGFGGGGGGGGGGGGGGGGGGGGGFFFFFFFEFEFFFFFFEFFFFFFFFFFFFFEFFF@;@FFFFFFFF3@EE?<CE?(6<?C;>B07;9BFB0289(110<BA619BF>FFFFF?B?:(46?F
@M04999:289:000000000-L3R54:1:1101:5563:4272 2:N:0:419
TGACTACCGGGGTATCTAATCCTGTTCGCTCCCCACGCTTTCGTCCATCAGCGTCAATCGGTATTTAGTAACCTGCCTTCGCAATCGGGGTTCTGTGTAATATCTATGCATTTCACCGCTACACTACACATTCCAGCTACTTCAATACTATTCAAGATTAACAGTATCAACGGCAGTTCTACAGTTAAGCTGCAGGTTTTCACCGCTGACTTATCAACCCGCCTACGGACCCTTTAAACCCAATAAATCCGGATAACGCTCGCATCCTCCGTATTACCGCTGCTGCTGGCACGAAGTTAGC
+
CCCCCGGFFGGGGGGFFGDGGFGGGGGGGGGGGGFGC>GGGGCGGGGFGGGGGGGGFGGG7FGFEEECFGGGGGGGGFCGGGGDGGGDGGGGGGGGGGGFGGGFGGG<EEFGGGGGFFGGGGGGGGGGGGGGGGGFFGGGGGGGGGGGGGGCDGDCDFFGCFGCEGGGGGGGEEDGFCFFFFGFGGGFFGGGGGGGGGFGFFCCDFFFA@EFFFFFEFF9A@=>@B@=DFFFFFEC6>AFD?;@@@3??;6>DFFFF0>B19>9197<22(,8?76A48>(227:))5>0(<((-,-)-).
@M04999:289:000000000-L3R54:1:1101:22534:4286 2:N:0:419
TCTGACTACCGGGGTATCTAATCCTGTTCGCTACCCATGCTTTCGAACCTCAGCGTCAGTTACAGACCAGAGAGCCGCCTTCGCCACTGGTGTTCTTCCATATATCTACGCATTCCACCGCTACACATGGAGTTCCACTCTCCTCTTCTGCACTCAAGAAAAACAGTTTCAGCTGCACTTCCCCGGTTAAGCCGAGGGCTTTCACAGCTGACTTGTTCTCCCGCCTGCGTTCGCTTTACGCCCAATAAATCCGGACAACGCTTGCCACCTACGTATTACCGCGGCTGCTGGCACGTAGTT
+
CCCCCGGGGGGGGGGGGGGGGGGGGGGGGGGGGGGGGGGGGGGGGGGGGGGGGGGGGGGGFGGGGGGGGGGGGGGGGGGGGGGGGGGGGGGGGGGGGGGGGGGGFGGGGGGGGGFGGGGGGGGGGGGGGGGGGGGGGGGGGGGGGGGGGGGGGGGGGGGGGGGGGGGGGGGGGGGGFGFDGGFFGGGGGGGGGDGGGGDGFFFFFFFFFFFFFFFFFFFEFB@BFFFFFFFFFB6?@EE>DBF;:7?FBFABF>FFFFFF>:?BFBF??F?708>A3<D4<>B;>>9:?>BFFB?::145
@M04999:289:000000000-L3R54:1:1101:24499:4291 2:N:0:419
CGACTACTCGGGTATCTAATCCTGTTTGCTCCCCACGCTTTCGCATCTCAGCGTCAGTATCTGTCCAGAAGGCCGCCTTCGCCACCGGTATTCCTCCACATCTCTACGCATTTCACCGCTACACGTGGAATTCTACCTTCCTCTACAATACTCCAGATAACCAGTTTTAAGTGCAATTCCCAGGTTGAGCCCGGGGCTTTCACACCTAACTTAATTACCCGCCTACATGCCCTTTACGCCCAGTCATTCCGATTAACGCTCGCACCCTCCGTATTACCGCGGCTGCTGGCACCGAGTTAGC
+
CCCCCCGGEEGFFBFEGGEFFCFFFFGGGFFFGCEFG>@FDC@B@,@CFGC8@B@BCFGDGGGGGGGDFAFFFBCF:E,E?FFFGEG@FE@EGGFBABFGG8FGGGGG=:FCFFA?E?FGGDGGC?A@4E,47=4=>>EGC;EFGFGCEADDFE2D=FGA3=DG>===EGE@:=FFCF++AFFGGGGFDCGGD8**?>9FFFCFA?4/756979FCC+?269>=>=;E68@;;D3)1/6D>6(/79C<)/;?;D0?43(-2221123:6:1?F0,6>A?>6(2((4,32::)(-,((4:A9
@M04999:289:000000000-L3R54:1:1101:16833:4308 2:N:0:419
AGGTGGACTACCAGGGTATCTAATCCTGTTTGCTCCCCACGCTTTCGCATCTCAGCGTCAGTATCTGTCCAGAAGGCCGCCTTCGCCACCGGTATTCCTCCACATCTCTACGCATTTCACCGCTACACGTGGAATTCTACCTTCCTCTACAATACTCCAGATAACCAGTTTTAAGTGCAATTCCCAGGTTGAGCCCGGGGCTTTCACACCTAACTTAATTATCCGCCTACATGCCCTTTACGCCCAGTCATTCCGATTAACGCTCGCACCCTCCGTATTACCGCGGCTGCTGGCACGGAGG
+
CCCCCGGGGGGGGGGGGGGGGGGGGGGGGGGGGGGGGGGGGGGGGGGGGGGGGGGGGGGGGGGGGGGGGGGGFGGFGGGGGGGGGGGGGGGGGGGGGGGGGGGGGGGGGGGGGGGGGGGGGGGGGGGGGGGGGFGDGFGGGGGCFGGGGGGGGGGGGGGGGGGGGFGGGGFGGGGGFGFGGGGGFGGGGGGGFGGGGGDDEFFFFFFFEFFFFFFFFFFFFFFFFFFFFF3;EFFFFFFFFF?@FFDE@FFFCC3(6(6CE<>F(31;FF016:1-:,42:9-3(41(9BF>364<<99B(
@M04999:289:000000000-L3R54:1:1101:13042:4360 2:N:0:419
TAGGGACTACAGGGGTATCTAATCCTGTTCGCTACCCATGCTTTCGAACCTCAGCGTCAGTTACAGACCAGAGAGCCGCCTTCGCCACTGGTGTTCTTCCATATATCTACGCATTCCACCGCTACACATGGAGTTCCACTCTCCTCTTCTGCACTCAAGAAAAACAGTTTCAGCTGCACTTCCCCGGTTAAGCCGAGGGCTTTCACAGCTGACTTGTTCTCCCGCCTGCGTTCGCGTTACGCCCAATAAATCCGGACAACGCTTGCCACCTACGTATTACCGCGGCTGCTGGCACGTAGTT
+
CCCCCGGGDGG<FGGEEGFGDAFGFFEEGGGGGGGGFDGGGGGGGGCGFFCGGGGGGGDGEFFGGGGGGGGCFGGGGG:7FFGFECE@,=FB=BCFFCGGGGGGGEGFFFE>CCGFACGGGGGGGGGFFDCCEFFFGGFGGFGCCEFGGFGGGGFGGGGA?C?FEGGECCGGGGGGFFFGGGGEGDGGGGGGGGG5*@DGFFFFFFFFBFFFD9@8;FFCFF:@FBFFF(,6(,9(69<E;(6488<32242:B6:;>?FF>B?:B?4<??F?<32)(:))29(-4903???F0)24?:0.
@M04999:289:000000000-L3R54:1:1101:24335:4367 2:N:0:419
TGGACTACTAGGGTATCTAATCCTGTTCGCTACCCATGCTTTCGAGCCTCAGCGTCAGTAACAGACCAGAGAGCCGCCTTCGCCACTGGTGTTCTTCCATATATCTACGCATTTCACCGCTACACATGGAGTTCCACTCTCCTCTTCTGCACTCAAGTCTCTCAGTTTCCGATGCTCTTCCTCAGTTAAGCTGAGGGCTTTCACATTCAGACTTAAAAGACCGCCTGCGCTCCCTTTACGCCCAATAAATCCGGACAACGCTTGCCACCTACGTATTACCGCGGCTGCTGGCACGTAGTT
+
CCCCCGGGGGGGGGGGGGGGGGGGGGGGGGGGGGGGGGGGGGGGGGGGGGGGGGGGGGGGGGGGGGGGGGGGGGGGGGGGGGGGGGGGGGGGGGGGGGGGGGGGGGGGGGGGGGGGGGGGGGGGGGGGGDGGGGGGGGGGGGGGGGGGGGGGGGGGGGGGGGGGGGGGGGGGGGGGFGFGGGGGGGGGGGGGGGGGGGGFFFFFFFFFFFFFFFFFFFFFFFFFFFFFFFFFFF@@EEEDF@FFFFFFFFFF9>FFFFFFFFFFFFFFFFFFFF<DFADA?>>F>;BFF:??FFB6:?:A
@M04999:289:000000000-L3R54:1:1101:19773:4411 2:N:0:419
TGAGACTACAGGGGGTATCTAATCCTGTTTGCTCCCCACGCTTTCGCATCTCAGCGTCAGTATCTGTCCAGAAGGCCGCCTTCGCCACCGGTATTCCTCCACATCTCTACGCATTTCACCGCTACACGTGGAATTCTACCTTCCTCTACAATACTCCAGATAACCAGTTTTAAGTGCAATTCCCAGGTTGAGCCCGGGGCTTTCACACCTAACTTAATTATCCGCCTACATGCCCTTTACGCCCAGTCATTCCGATTAACGCTCGCACCCTCCGTATTACCGCGGCGGCTGGCACGGAGTT
+
CCCCCGFGGGGGGCCFGGGFGF<C@FGGGCGGAFG@FGGGDG@DFFEEGG<FBFDF@CEEFGGFGGGGFGGGGGGGGGGFFFDFDEC?ABEGEFAFFFFFG8FFFEGGGCF+@FCDFGEGGGCFGFFGC<FDFA8FFGFGG8DFE88EFFFGDFFGFDFDFFFF=8=D@ECFGGFFFGFF7C=6>DE6@;F6CCFCDCCDEFAACFFFFFEF=CA=>A+9+909?<FDFE;?@.638@<FFD>;DF144)9)..:(4<BD36<B174(96??064,(4<A<2999((-99-(-:>?(492(
@M04999:289:000000000-L3R54:1:1101:17838:4422 2:N:0:419
ATGACTACCGGGGTATCTAATCCTGTTTGCTCCCCACGCTTTCGCATCTCAGCGTCAGTATCTGTCCAGAAGGCCGCCTTCGCCACCGGTATTCCTCCACATCTCTACGCATTTCACCCCTACACGTGGAATTCTACCTTCCTCTACAATACTCTAGTTAACCAGTTTTAAGTGCAATTCCTAGGTTGAGCCCAGGGCTTTCACACCTAACTTAATTATCCGCCTACATGCCCTTTACGCCCAGTCATTCCGATTAACGCTCGCACCTCCCGTATTACCGCGGCTGCTGGCACGACTTT
+
B<,@BEF<CFG76FBFF@@@EFEFFCE<FFEFG@FEGB:F7<FGGEEG,EDFFEB@@C@,CEAF<9F<CCA@,AF:CC:7F<CFFGFGGGGGEEF<EEGGFGGDGF;FDEGGD9FBFGF@DFGFFGGF:BEE,,CFGG=DFGGGC9=9E8DE:=,@EFGCCCC9D=9CCF?FACFFFD?FFDFC,=AD6@C?F:FGG>DDAABF665C=4:44?B>A6:EF9@>@2:;EEFE3ED=EF=B26;04;AC)9)31<?634:9<0(319F((.(141:25:4:19(--7:::(42,:((((6
@M04999:289:000000000-L3R54:1:1101:17500:4478 2:N:0:419
TAGGACTACTGGGGTATCTAATCCTGTTTGCTCCCCACGCTTTCGCATCTCAGCGTCAGTATCTGTCCAGAAGGCCGCCTTCGCCACCGGTATTCCTCCACATCTCTACGCATTTCACCGCTACACGTGGAATTCTACCTTCCTCTACAATACTCCAGATAACCAGTTTTAAGTGCAATTCCCAGGTTGAGCCCGGGGCTTTCACACCTAACTTAATTATCCGCCTACATGCCCTTTACGCCCAGTCATTCCGATTAACGCTCGCACCCTCCGTATTACCGCGGCTGCTGGCACGGAGTT
+
CCCCCGGGGGGGGGGGGGGGGGGGGGGGGGGGGGGGGGGGGGGGGGGGGGGGGGGGGGGGGGGGGGGGGGGGGGGGGGGGGGGGGGGGGGGGGGGGGGGGGGGGGGGGGGGGGGGGGGGGGGGGGGGGGGGGFGGGGGGGGGGGGGGGGGGGGGGGGGGGGGGGGGGGGGGEDFGGFGFGGGGGGFGGGGGGGGGGGGGGFFFFFFFFFEFFFFFFFFFCFEFDFFFFBFFFFFFFFFFD;B@@FFE<EFFE@(:<DECDB6199>;>?F:BF?B07>DB:2-9B>BFF?BFFFF>((-2
@M04999:289:000000000-L3R54:1:1101:19599:4496 2:N:0:419
TGACTACTCGGGTATCTAATCCTGTTTGCTCCCCACGCTTTCGCATCTCAGCGTCAGTATCTGTCCAGAAGGCCGCCTTCGCCACCGGTATTCCTCCACATCTCTACGCATTTCACCGCTACACGTGGAATTCTACCTTCCTCTACAATACTCCAGATAACCAGTTTTAAGTGCAATTCCCAGGTTGAGCCCGGGGCTTTCACACCTAACTTAATTATCCGCCTACATGCCCTTTACGCCCAGTCATTCCGATTAACGCTCGCACCCTCCGTATTACCGCGGCTGCTGGCACGGAGTTAGC
+
CCCCCGGGFGGGGGGGGGGGGC@FFGGGGGGGGGGGGGFGGGEGEFGFGGGDGFGGGGGGGGGGDGGGFEFFGGGCGGGGGGGGEFGGGGGGGGGGGGGGGGGGFGGGGGGGCGFFGGGGGGGGGGGGGGFFGGGGGGGEFFGEFGGGDGFGGGGFFGGFGFFFFFC:EFGFGFDEFFF?FFGCGGGFGGGDGGGGGGGGFFFFAAFFBFFEEFFFFFFFFFDD@FEECF=DFDFF<?<FB@?8<AEFFFF@?0;EFF9042>BF>F:BF>1:?:AFFFFB>F(4?:?FFFF:B3428<A2
@M04999:289:000000000-L3R54:1:1101:5661:4508 2:N:0:419
GCCTGACTACTGGGGTATCTAATCCTGTTTGCTCCCCACGCTTTCGCCTCTCAGCGTCAGTATCTGTCCAGAAGGCCGCCTTCGCCACTGGTGTTCTTCCATATATCTACGCATTCCACCGCTACACATGGAGTTCCACTCTCCTCTTCTGCACTCAAGAAAAACAGTTTCAGCTGCACTTCCCCGGTTAAGCCGAGTGCTTTCACAGCTGACTGGTTCTCCCGCCTGCGTTCGCTTTACGCTCAATAAATCCGGACAACGCTTGCCACCTACGTATTACCGCGGCCGCTGGTACGTAGTT
+
CCCCCGGGGGGCGGGGGGGGGGDGDEFGGGGGFGCFGFGGG7FFFFG7FCE@<@EFGGGGEG9FFFFGGEGCFF@FE7CFCFGFGGGGG@8:BFBFFA9BFGGGGAF<F9?7C:?FBGF,>C@FGEFG8?8F8=@F9@D,D@?FGG8=;DAFGGFFF?DFGGGGGCDFFFGC:2+19=D===DE,@5C+A<,,5+0**3?A=E>@CFA9=4:BF+*:AFFCE)(6225=(/596>DF@9C<6(69)))77)7=9;;09((204?6<>AF18?:<:)).<A)2(49((19,71(6)(,.2-.
@M04999:289:000000000-L3R54:1:1101:15348:4512 2:N:0:419
GTTTGACTACAAGGGTATCTAATCCTGTTTGCTCCCCACGCTTTCGCATCTCAGCGTCAGTATCTGTCCAGAAGGCCGCCTTCGCCACCGGTATTCCTCCACATCTCTACGCATTTCACCGCTACACGTGGAATTCTACCTTCCTCTACAATACTCCAGATAACCAGTTTTAAGTGCAATTCCCAGGTTGAGCCCGGGGCTTTCACACCTAACTTAATTATCCGCCTACATGCCCTTTACGCCCAGTCATTCCGACTAACGCTCGCACCCTCCGTATTACCGCGGCTGCTGGCACGGAGTT
+
CCCCCGGGGGGGGGGGGGGGGGGGGDFEGGGGGGCFFGGGGGGGGGGGEEFGGGGGGGGGFGGFGGGFGGGAFCFGFGGGGGGGDG@@?>FG@DFGGGGFGGGFGFGGGGGDGGGGGGFGGGGGGFGGGGG>FG@BFGGGCF?CFGGFGFGGGGGGGGCAEE9FFGFEFFGGGGG8BDFG?=DDFGGCFFFDF8CC6>59@F4B>FFFAB=EBFFF49A<BC*>2@9@DEC4=6>EF@CF6;@BD04=@F35?E;(6;FEFFFF>99>9BBB:>(,4:BFF?F((-(,1:)32826(,-3.
@M04999:289:000000000-L3R54:1:1101:20107:4559 2:N:0:419
GACTACTCGGGTATCTAATCCTGTTCGCTCCCCACGCTTTCGTCCATCAGCGTCAATCGGTATTTAGTAACCTGCCTTCGCAATCGGGGTTCTGTGTAATATCTATGCATTTCACCGCTACACTACACATTCCAGCTACTTCAATACTATTCAAGATTAACAGTATCAACGGCAGTTCTACAGTTAAGCTGCAGGTTTTCACCGCTGACTTATCAACCCGCCTACGGACCCTTTAAACCCAATAAATCCGGATAACGCTCGCATCCTCCGTATTACCGCGGCTGCTGGCACGGAGTTAGCC
+
CCCCCGGGGGGGGGGGGGGGGGGGGGGGGGGGGGGGGGGGGGGGGGGGGGGGGGGGGGGGGGGGGGGGGGGGGGGGGGGGGGEEGGGGGGGGGGGGGGGGGGGGGGGGGGGGGGGGGGGGGGGGGGGGGGGGGGGGGGGGGGGGGGGGGGGGGGGDGGGGGGGGGGGGGGGGGGG@DGFGGGGGGGGGGGGGGGGGGGGGFFFFFFFFFFCFFFFFDFFBFFFFFFFD@@FFFFFFFFFFF@;8@EEFFF>;<6>EDF<?BBFFF?BFFB??<:BFAF6>29(7?7>78(2:>>26:<BB8
@M04999:289:000000000-L3R54:1:1101:12396:4636 2:N:0:419
GGGAGACTACTGGGGTATCTAATCCTGTTCGCTACCCATGCTTTCGAACCTCAGCGTCAGTTACAGACCAGAGAGCCGCCTTCGCCACTGGTGTTCTTCCATATATCTACGCATTCCACCGCTACACATGGAGTTCCACTCTCCTCTTCTGCACTCAAGAAAAACAGTTTCAGCTGCACTTCCCCGGTTAAGCCGAGGGCTTTCACAGCTGACTTGTTCTCCCGCCTGCGTTCGCTTTACGCCCAATAAATCCGGACAACGCTTGCCACCTACGTATTACCGCGGCTGCTGGCACGTAGTT
+
CCCCCGGGGGGGGGGGGGGFGGGGGGGFGGGGGGGGGGGGGGCGGGGGFGGGGGGGGGGGGGGGGGGGGGGGGGGGGGGGGGGGGGGGGGGGGGGGGGGGGGGGGDFDGGGEGGGGCGGGGGGGGGGGGFGGFFGGGFFEGFGGGGCCGGGGGGGGGGFGGFGGCFFFGFC=EG?FFGFGGGGGGGGGGGGCFEGGGGGCAFF4FFFA=376<?9=CBFCF=@BF@5@DFF?FFFDF?<A;?BB@D3=AE3??F><BF012;::(43922<FFF<?234>9:9>9((4()5?0.,:42.,)
@M04999:289:000000000-L3R54:1:1101:7635:4655 2:N:0:419
TGTGAGACTACTCGGGTATCTAATCCTGTTTGCTCCCCACGCTTTCGCATCTCAGCGTCAGTATCTGTCCAGAAGGCCGCCTTCGCCACCGGTATTCCTCCACATCTCTACGCATTTCACCGCTACACGTGGAATTCTACCTTCCTCTACAATACTCCAGATAACCAGTTTTAAGTGCAATTCCCAGGTTGAGCCCGGGGCTTTCACACCTAACTTAATTATCCTCCTACATGCCCTTTACGCGCAGTCATTCCGATCAACGCTGGAACCCTCCTTATTACGCCGGCTGCTTGCACGGAGT
+
<BCC8@FEEFGGGG7FFGFCGG,=C6CAFG,,CFGDF7C@@B:F,,B::EFGGGFECFG@@C@@,<6CEFG89ED,8B:>@C4@,,=CC8+FFEGG9@FGGDF=:FBEFFCCCFEFAFAEG>7F:7FD=EC::,CB4>@,@@31@EGGGFAD,@D,3=3,@=,,@6AD,@E8=88EFG+6DD9D?E6+346713AC>*5**3*9+BA+>D==EFFFFA886*9**8=B=E=E4;)-(6);;(6((.,(/)1.95(1;,,)(390(,(((-(,(-(.)).)-((-3(3>1<:4223)-((,-
@M04999:289:000000000-L3R54:1:1101:26307:4658 2:N:0:419
GTATGGACTACAAGGGTATCTAATCCTGTTTGCTCCCCACGCTTTCGCATCTCAGCGTCAGTATCTGTCCAGAAGGCCGCCTTCGCCACTGGTGTTCTTCCATATATCTACGCATTCCACCGCTACACATGTAGTTCCACTCTCCTCTTCTGCACTCAAGAAAAACAGTTTCAGCTGCACTTCCCCGGTTAAGCCGAGGGCTTTCACAGCTGACTTGTTCTCCCGCCTGCGTTCGCTTTACGCCAAATAAATCCGACCAACGCTTGCCACCTACTGATTACCGCGGCTGCTGGCACGTAGT
+
CCCCCGGGGGGGGGGGGGGGGGEEFGGGGGGGGGGGGGGGGGGGGGDGGGGGGGGGGGGGGGGGGGGGGGGGGGGFGGGG7FGGGGGGGGGGGGGGGGAFFGGGGGGGGGGGGGGGGGGGGGGDGGGGGGG,@EFDGGGGGGFFGFGGGFGGGGGGGGGGGGGG8DGGGGGGGGGGFGFGFFGGGGGDGGGGGGGGGGDGFFFFFFFFEFFFFFFFFF4AFFB==>=9B>@FF6D@?D0+.2;9(36@CEEFF@B((,73<?B?<(((6<<F03,))642).4,12((((,),((.,(,8-
@M04999:289:000000000-L3R54:1:1101:20331:4675 2:N:0:419
CGACTACAGGGGTATCTAATCCTGTTCGCTACCCATGCTTTCGAACCTCAGCGTCAGTTACAGACCAGAGAGCCGCCTTCGCCACTGGTGTTCTTCCATATATCTACGCATTCCACCGCTACACATGGAGTTCCACTCTCCTCTTCTGCACTCAAGAAAAACAGTTTCAGCTGCACTTCCCCGGTTAAGCCGAGGGCTTTCACAGCTGACTTGTTCTCCCGCCTGCGTTCGCTTTACGCCCAATAAATCCGGACAACGCTTGCCACCTACGTATTACCGCGGCTGCTGGCACGTAGTTAGC
+
CCCCCGGGGGEGGEFGGGGGGGGGGGGGGGBEGGFGGDGGGGGGGFDGGGGGGFGEEEEGGGGGGGGGGCEEGGGGGGEFFGGDFGGGFGGEDGFFFGFGFG?@FDGGCFGGGGFFGGGEGGGGGGFGGGGGGGFGGF8EFGGGGGGGGG=9DGGEFGGFFGGG;FGGEGGF=EGGBCFGFGGGGGGGFGFDGGE>5DDGBAFFFFAFEDB4>FFFFAFFFF@=DDF@;@FFF<;>E@FABDD1@E<5)=>9?F16329?BFF:B)2:BB?02:7>DBFF1163613:0?:4:(8?<:AB6
@M04999:289:000000000-L3R54:1:1101:21066:4714 2:N:0:419
CTGACTACCCGGGTATCTAATCCTGTTTGCTCCCCACGCTTTCGCATCTCAGCGTCAGTATCTGTCCAGAAGGCCGCCTTCGCCACCGGTATTCCTCCACATCTCTACGCATTTCACCGCTACACGTGGAATTCTACCTTCCTCTACAATACTCCAGATAACCAGTTTTAAGTGCAGTTCCCAGGTTGAGCCCGGGGCTTTCACACCTAACTTAATTATCCGCCTACATGCCCTTTACGCCCAGTCATTCCGATTAACGCTCGCACCCTCCGTATTACCGCGGCTGCTGGCACGGAGTT
+
CCCCCGGGGGGGGGGGGGGGGGGGGGGGGGGGGGGGGGGGGGGGGGEFGGGGGGGGGGGGGGGGGGGGGGGGGGGGGGGGGGGGGGGGGGGGGGGGGGGGGGGFGGGGGGGGGGGGGGGGGGGGGGGGGDFGGGGGGGGGGGGGGGGGGGGGGGGGGGGFFGGGGGGGGFGGGGGGFGFGGGGGGGGGGGGGGGGGGGDGFFFFFFFFFFFFFFFFFFFEF@FFFFFFFC@EFEFE<EFF>FDF;EEEEFFFDFF?FFFFFF;6>B>:?BBF60<24<A?>>11>>BB:BF22:163?0
@M04999:289:000000000-L3R54:1:1101:10390:4768 2:N:0:419
GGAGGGACTACACGGGTATCTAATCCTGTTCGCTCCCCACGCTTTCGTCCATCAGCGTCAATCGGTATTTAGTAACCTGCCTTCGCAATCGGGGTTCTGTGTAATATCTATGCATTTCACCGCTACACTACACATTCCAGCTACTTCAATACTATTCAAGATTAACAGTATCAACGGCAGTTCTACAGTTAAGCTGCAGGTTTTCACCGCTGACTTATCAACCCGCCTACGGACCCTTTAAACCCAATAAATCCGGATAACGCTCGCATCCTCCGTATTACCGCGGCTGCCGGCACGGAGT
+
CCCCCGGGGGGGGGGGGGGGGGGGGGGGGGGGGGGGGGGGGGGGFGGFGGGGGGGGGGGGGGGGGGGGGGGGGGGGGGGDFGGGGGGGGGGGGGEGGGGGGGEFCFGGGGGGFGGGGGGFFGGDGGGGGGGGGGGGGGGGGGGGGGGGCGGGGGCEFGGGGGGGGGGGGGGGGGGEFGDGCFFGGGGFFFGGGGGGGGDFFFFFFFFFFFFF=FFFFFFFFFFA@@=@@BFF>62@@@EFFCAFD?<DE<E?C1:B;;6A??>:69BFB>FF>FFF:1:<>2?>BFFF>FFF1>>9<>40-
@M04999:289:000000000-L3R54:1:1101:8004:4807 2:N:0:419
GTGACTACTAGGGTATCTAATCCTGTTTGCTCCCCACGCTTTCGCATCTCAGCGTCAGTATCTGTCCAGAAGGCCGCCTTCGCCACCGGTATTCCTCCACATCTCTACGCATTTCACCGCTACACGTGGAATTCTACCTTCCTCTACAATACTCCAGATAACCAGTTTTAAGTGCAATTCCCAGGTTGAGCCCGGGGCTTTCACACCTAACTTAATTATCCGCCTACATGCCCTTTACGCCCAGTCATTCCGATTAACGCTCGCACCCTCCGTATTACCGCGGCTGCTGGCACGGAGTT
+
CCCCCGGGGGGGGGGGGGGGGGGGGGGGGGGGGGGGGGGGGGGGGGDGGGGGGGGGGGGGGGGGGGGGFGGGGGGGGGGGGGGGGGGGGFGGGGGGGGGGGGGGGGGGGGGGGGGGGGGGGGGGGGGGGDGGGGGGGGGGGGGGGGGGGGGGGGGGGGGGGGGGGGGGGGGGGGGGFGFGFGGGGGGGGGGGGGGGGGGGFFFFFFFFFFFFFFFFEFFFFFFFFFDFFFFFFEB@EFFFBFFF@FFFEFFFDFFFFFF@D;>046>2:616:?<?FFFB>FBBB;?FF2<<?<9928<
@M04999:289:000000000-L3R54:1:1101:13278:4830 2:N:0:419
GTAGACTACTCGGGTATCTAATCCTGTTTGCTCCCCACGCTTTCGCATCTCAGCGTCAGTATCTGTCCAGAAGGCCGCCTTCGCCACCGGTATTCCTCCACATCTCTACGCATTTCACCGCTACACGTGGAATTCTACCTTCCTCTACAATACTCTAGTTAACCAGTTTTAAGTGCAATTCCTAGGTTGAGCCCAGGGCTTTCACACCTAACTTAATTATCCGCCTACATGCCCTTTACGCCCAGTCATTCCGATTAACGCTCGCACCCTCCGTATTACCGCGGCTGCTGGCACGGAGTT
+
CCCCCGGGGGGGGGGGGGGGGGGGGGGGGGGGGGGGGGGGGGGGGGGGGGGGGGGGGGGGGGGGGGGGGGGGGGGGGGGGGGGGGGGGGGGGGGGGGGGGGGGGGGGGGGGGGGGGGGGGGGGGGGGGGGGGGGGGGGGGGGGGGGGGGGGGGAGGGGGGFGGGGGGGGGGGGGGGFGFGGGGGGGGGGGGGGGGGGGGGFFFFFFFFFFEFFFFFFFFFFFFFFFFDFFFFFBFFBFF>FFFFFEFFECF3@FFFFEFFFFFB99@>BF?BF<F?24<9:61;>2;?)4::0<:249?:
@M04999:289:000000000-L3R54:1:1101:7907:4830 2:N:0:419
GTAAGGACTACTGGGGTATCTAATCCTGTTCGCTCCCCACGCTTTCGTCCATTAGCGTCAATCGGTATTTAGTAACCTGCCTTCGCAATCGGGGTTCTGTGTAATATCTATGCATTTCACCGCTACACTACACATTCCAGCTACTTCAATACTATTCAAGATTAACAGTATCAACGGCAGTTCTACAGTTAAGCTGCAGGTTTTCACCGCTGACTTATCAACCCGCCTACGGACCCTTTAAACCCAATAAATCCGGATAACGCTCGCATCCTCCGTATTACCGCGGCTGCTGGCACGGAGT
+
CCCCCGGEEFFGGFGGGGFGGF9FFFFGGGGGFGGCFGGGGGGGGGGGGFCDDFFGGGGGEGFGDGGGAFGGGGAFGGGGGGFDDFD:C?CFGGG@DEFEBFEF9FFFFFGFA,EEFGGGDE7:FGFFGGGFFGGE=FGD8DGGGGGGGGGGGGGGGGEGFC8EBDFEFGFGGFGGFDDGGDFC=EGGGGGGGGGD?CFG6:C@FFF5>AFFBFFFF6CE6>4:>=@=?D>@DFF=BF@FEEFFFF?DFA))7=@(4(6@836<?12961:3<?>((22<A>?>>>>FF?:),(8?((---
@M04999:289:000000000-L3R54:1:1101:14930:4881 2:N:0:419
AAGAGACTACCGGGTATCTAATCCTGTTCGCTCCCCACGCTTTCGTCCATCAGCGTCAATCGGTATTTAGTAACCTGCCTTCGCAATCGGGGTTCTGTGTAATATCTATGCATTTCACCGCTACACTACACATTCCAGCTACTTCAATACTATTCAAGATTAACAGTATCAACGGCAGCTCTACAGTTAAGCTGCAGGTTTTCACCGCTGCCTTATCAACCCGCCTACGGACCTTTTAAACCCAATAAATCCGCATACCGCTCGCATCCTCCGTATAACCGCGGCTGCCGGCACGGAATT
+
CC,@CEFDEFCEDCFEC<FGDGGAGGF9FGG7EEEGFF7:@,6EFA:CF<FFG8+BF:BFGGG:CFFEEGFCAFFFF8F9FGGG@C?FFGE>+@FCFFC@E,FF,E4E=EFA<F,EFEFCGCGFG@9FFGGD,>E,@BFFFFGFFFFGGG8=CDA47EDG,DFAEFA:6@A@?CC85D*6C<DA;FGGGG9A,DDGFCF7B5?;F>?*)1)):4A@AF6<FAA(2(83>(5=9(/)/6;F832?78.;>CC@6(6(/)((3(-(39?;F2<(33:?)):,7;F0;19?01((((1((((,
@M04999:289:000000000-L3R54:1:1101:23933:4901 2:N:0:419
GACTACTAGGGTATCTAATCCTGTTTGCTCCCCACGCTTTCGCATCTCAGCGTCAGTATCTGTCCAGAAGGCCGCCTTCGCCACCGGTATTCCTCCACATCTCTACGTATTTCACCGCTACACGTGGAATTCTACCTTCCTCTACAATACTCCAGATAACCAGTTTTAAGTGCAATTCCCAGGTTGAGCCCGGGGCTTTCACACCTAACTTAATTATCCGCCTACATGCCCTTTACGCCCAGTCATTCCGATTAACGCTCGCACCCTCCGTATTACCGCGGCTGCTGGCACGGAGTTAGCC
+
CCCCCGGGGGGGGGGGGGGGGGGGGGGGGGGGGGGGGGGGGGGGGGGGGGGGGGGGGGGGGGGGGGGGGGGGGGGGGGGGGGGGGGGGGGGGGGGGGGGGGGGFGGGGGGGGGGGGGGGGGGGGGGGGGGGGGGGGGGGGGGGGGGGGGGGGGGGGGGGGGGGGGGGGGGGGGGGGFGFGGGGGFFGGGGGGGGGGGFGGF@FFEFFFFFFFFFFFFFFFFFFFFEEEEBBE@EEEFF0DDFFEFFFFEE@F?FFFD08?FFFF4?68?>6BBFA<A<>F9179?F:7?F>:>06::>)-.
@M04999:289:000000000-L3R54:1:1101:22185:4965 2:N:0:419
GACTACAGGGGTATCTAATCCTGTTTGCTCCCCACGCTTTCGCGTCTCAGCGTCAGTATCTGTCCAGAAGGCCGCCTTCGCCACCGGTATTCCTCCACATCTCTACGCATTTCACCGCTACACGTGGAATTCTACCTTCCTCTACAATACTCCAGATAACCAGTTTTAAGTGCAATTCCCAGGTTGAGCCCGGGGCTTTCACACCTAACTTAATTATCCGCCTACATGCCCTTTACGCCCAGTCATTCCGATTAACGCTCGCACCCTCCGTATTACCGCGGCTGCTGGCACGGAGTTAGCC
+
CCCCCGGGGGGGGGGGGGGGGGGGGGGGGGGGGGGGGGGGGGGGGGGGGGGGGGGGGGGGGGGGGGGGGGGGGGGGGGGGDGGGGGGGGGGGGGGGGGGGGGGGGGGGGGGGGGGGGGGGGGGGGGGGGGGGGGGGGGGGGGGGFFFEFGGGGGGGGGGGGGGGGGGGGGGGGGGGFGFGGGGGGGGGGGGGGGGGGGGGFFFFFFFFFFFFFFFFFFF?FFDDBECEF3@@DFEEF@;FFFFFFFCEFFFDFFFFFFFF>FFF;?B?29:<F?94AFFFFFFFF?F?02<?B>>FFBAF:
@M04999:289:000000000-L3R54:1:1101:24143:4979 2:N:0:419
TTAGGACTACTAGGGTATCTAATCCTGTTTGCCCCCCACGCTTTCGCATCTCAGCGTCAGTATCTGTCCAGAAGGCCGCCTTCGCCACCGGTATTCCTCCACATCTCTACGCATTTCACCGCTACACGTGGAATTCTACCTTCCTCTACAATACTCCAGATAACCAGTTTTAAGTGCAATTCCCAGGTTGAGCCCGGGGCTTTCACACCTAACTTAATTATCCGCCTACATGCCCTTTACGCCCAGTCATTCCGATTAACGCTCGCACCCTCCGTATTACCGCGGCTGCTGGCACGGAGTT
+
CCCCCGGGGGGGGGGGGGGGGGGGGGGGGGGGAFGGGGGGGGGGGGGGDGGGGGGGGGGGGGDGGGGGGGGCGGFGGFDGGGGGGGGGGGGGGGGGGDFGFGGCCFGGGGGGGGGGGGGGGGGGGGGDFFGGGGGGGGGGGDGGGGGGCFGCGGGGGGGGEGGGGGGGFFGGGGGGFFCGGGCFGGGGGG?FGDFGGDGGFFFFFFFFFFFFFFFF96:CBEEFF=DFFFFFEEFFFFFFFFBFFF@@FFFFCE068<AFFBFFFFFFF?61194:?7AA9?4(4>19?7:>0?<:(23?:
@M04999:289:000000000-L3R54:1:1101:16153:4991 2:N:0:419
CGAGACTACAAGGGTATCTAATCCTGTTTGCTCCCCACGCTTTCGCATCTCAGCGTCAGTATCTGTCCAGAAGGCCGCCTTCGCCACCGGTATTCCTCCACATCTCTACGCATTTCACCGCTACACGTGGAATTCTACCTTCCTCTACAATACTCCAGATAACCAGTTTTAAGTGCAATTCCCAGGTTGAGCCCGGGGCTTTCACACCTAACTTAATTATCCGCCTACATGCCCTTTACGCCCAGTCATTCCGATTAACGCTCGCACCCTCCGTATTACCGCGGCTGCTGGCACGGAGTT
+
CCCCCGGGGGGGGGGGGGGGGGGGGGGGGGGGGGGGGGGGGGGGGGGGGGGGGGGGGGGGGGGGGGGGFGGGGGGGGGGGGGGGGGGGGGGGGGGGGGGGGGGGGGGGGGGGGGGGGGGGGGGGGGGGGGGGGGGFFGGGGGGGGGGGGGFGGCGGGGGGGGGGGGGGGGGGFDFGFGBDGGFFGGGGGGGGGGGGGGGGFFFFFFFFFFFFEFFFEFFEFFFFFFDBFFFFFF@;@E9A@BFFFF@EFFFFFFF?DFFFBFFFFFF>B1(862(47AFFF1(4;6;??DFFF<?;9130
@M04999:289:000000000-L3R54:1:1101:18790:5022 2:N:0:419
GACTACAGGGGTATCTAATCCTGTTTGCTCCCCACGCTTTCGCATCTCAGCGTCAGTATCTGTCCAGAAGGCCGCCTTCGCCACCGGTATTCCCCCACATCTCTACGCATTTCACCGCTACACGTGGAATTCTACCTTCCTCTACAATACTCCAGATAACCAGTTTTAAGTGCAATTCCCAGGTTGAGCCCGGGGCTTTCACACCTAACTTAATTATCCGCCTACATGCCCTTTACGCCCAGTCATTCCGATTAACGCTCGCACCCTCCGTATTACCGCGGCTGCTGGCACGGAGTTAGCC
+
CCCCCGGGGGGGGGGGGGGGGGGGGGGGGGGGGGGGGGGGGGGGGGGGGGGGGGGGGGGGGGGGGGGGGGGGGGGGGGGGGGGGGGGGGGGGGGGGGGGGGGGGGGGGGGGGGGGGGGGGGGGGGGGGGGGGGGGGGGGGGGGGGGGGGGGGGGGGGGGGGGGGGGGGGGGFEGGGFGFGGGGFGGGGGGGGGGGDGGGFFFFFFFFFFFFFFFFFCFFDFFFFFFFCEEFFFFFFFFFA@FFFF<3?EFFFFFFFFFF?FF9BB::?F>B:B:AFFFFB4;BF?F::?03319><7AA>4
@M04999:289:000000000-L3R54:1:1101:19011:5026 2:N:0:419
GTTGACTACCCGGGTATCTAATCCTGTTCGCTCCCCACGCTTTCGCTCCTCAGCGTCAGTGACGGCCCAGAGACCTGCCTTCGCCATCGGTGTTCTTCCCGATATCTACACATTCCACCGTTACACCGGGAATTCCAGTCTCCCCTACCGCACTCCAGTCCGCCCGTACCCGGCGCCGATCCACCGTTAAGCGATGGACTTTCACACCAGACGCGACGAACCGCCTCCGAGCCCTTTACGCCCAATAAACCCGCATAACGCTTGCACCCAACGTATTACCGCGGCTGCTGGCACGTAGTT
+
C@CCCFAFG@FGEGGGFCCEFGFGCFEGFGGGGCGEE@FFGEEFDGGGGGGGAFGGG>FFGCGGGGGGGGFGG8DGGGDGGGGGGFFGEGGGGGFGGGGGG+>C@FFGGGGGGGF?EGGGFGEGGGGGGGE+ADGGGGFFGGFGCF6=FEGEDCF:BDCEFEGGGD7EGGGGECCGFD5DGGGGFGGGGGCGG5=CCCFFFFACFFF3186:(7851).3>B9;220((-46(4(3>A<><>(,-4?--).(3((,4<B<90,3133(:((((((.(.6.,44(2(1:F::61,-8::?.
@M04999:289:000000000-L3R54:1:1101:7206:5027 2:N:0:419
AATCTGACTACCCGGGTATCTAATCCTGTTCGCTACCCATGCTTTCGAACCTCAGCGTCAGTTACAGACCAGAGAGCCGCCTTCGCCACTGGTGTTCTTCCATATATCTACGCATTCCACCGCTACACATGGAGTTCCACTCTCCTCTTCTGCACTCAAGAAAAACAGTTTCAGCTGCACTTCCCCGGTTAAGCCGAGGGCTTTCACAGCTGACTTGTTCTCCCGCCTGCGTTCGCTTTACGCCCAATAAATCCGGACAACGCTTGCCACCTACGTATTACCGCGGCTGCTGGCACGTAGT
+
CCCCCGGGGGGGGGGGGGGGGGGGGGGGGGGGGGGGGGGGGGGGGGGGGGGGGGGGGGGGGGGGGGGGGGGGGGGGGGGGGGGGGGGGGGGGGGGGGGGGGGGGGGGGGGGGGGGGGGGGGGGGGGGGGGGGGGGGGGGGGGGGGGGGGGGGGGGGGGGGGGGFDDGGGGGGGGGGFGFGGGGGGGGGGGGGGGGGGGGGFFFFFFFFFDEFFFFFEFFEFEFBBFFF6@FF@F<@@FFFCFFFFF7DFFBFF?B>?9>FFF043:?:FFFF7?6:BB>BFA?FF;97><>:?<(,4,82-
@M04999:289:000000000-L3R54:1:1101:11466:5115 2:N:0:419
AGCCGGACTACAAGGGTATCTAATCCTGTTCGCTCCCCACGCTTTCGTCCATCAGCGTCAATCGGTATTTAGTAACCTGCCTTCGCAATCGGGGTTCTGTGTAATATCTATGCATTTCACCGCTACACTACACATTCCAGCTACTTCAATACTATTCAAGATTAACAGTATCAACGGCAGTTCTACAGTTAAGCTGCAGGTTTTCACCGCTGACTTATCAACCCGCCTACGGACCCTTTAAACCCAATAAATCCGGATAACGCTCGCATCCTCCGTATTACCGCGGCTGCTGGCACGGAGT
+
CCCCCGGGGGGGGGGGGGGGGGGGGGGGGGGGGGGGGGGGGGGGGGGGGGGGGGGGGGGGGGGGGGGGGGGGGGGGGGGGGGGGGGGGGGGGGGGGGGGGGGGGGGGGGGGGGGGGGGGGGGGGGGGGGGGGGGGGGGGGGGGGGGGGGGGGGGGGGGGGGCGGGGGGGGGGGGGGFGFGGFGGGGGGGGGGGGGGGGGGFFF>>FFFDFFFFFFFFFFEFFFFFFFFFFFFFFFFFF8F?EF@FFFFF3CFFFFFF?DEF?FBF>BFFF>4A?FBF:BAD>2>B66;>FB??::?BF>B4
@M04999:289:000000000-L3R54:1:1101:20347:5124 2:N:0:419
CTTCCGACTACTCGGGTATCTAATCCTGTTTGCTCCCCACGCTTTCGCATCTCAGCGTCGGTATCTGTCCAGAAGGCCGCCTTCGCCACCGGTATTCCTCCACATCTCTACGCATTTCACCGCTACACGTGGAATACTACCTTCCTCTACAATACTCCAGATAACCAGTTTTAAGTGCAATTCCCAGGTTGAGCCCGGGGCTTTCACACCTAACTTAATTATCCGCCTACATGCCCTTTACGCCCAGTCATTCCGATTAACGATCGCACCCTCCGTATTACCGCGGCTGCTGGCACGGAGT
+
CCCCCGGGGGGGGGGGGGGGGGGGGGGGGGGGGGGGGGGGGGGGGGGGGGGGGGGGGGGGGGGGGGGGGGGGGGGGGGGGGGGGGGGGGGGGGGGGGGGGGGGGGGGGGGGGGGGGFGGGGGGGGGGGGGGGGGGGGGGGGGGGGGGFGGGGGGGGGGGGGGGGGGGGGGGFF?FFFGFGGGGFGGGGGGGGGGGGGDGDFFFFFFFFFDB@BAAF=FF?FFEFFFF@0@@CEE@FEFFFFFFFFFF=>FFFFFF2,:<A<((,.4319>FB0(-,4<?ADFB03>F>BF007:04899B-
@M04999:289:000000000-L3R54:1:1101:8622:5138 2:N:0:419
CGGACTACTAGGGTATCTAATCCTGTTTGCTCCCCACGCTTTCGCATCTCAGCGTCAGTATCTGTCCAGAAGGCCGCCTTCGCCACCGGTATTCCTCCACATCTCTACGCATTTCACCGCTACACGTGGAATTCTACCTTCCTCTACAATACTCCAGATAACCAGTTTTAAGTGCAATTCCCAGGTTGAGCCCGGGGCTTTCACACCTAACCTAATTATCCGCCTACATGCCCTTTACGCCCAGTCATTCCGATTAACGCTCGCACCCTCCGTATTACCGCGGCTGCTGGCACGGAGTT
+
CCCCCEFGGGGGGGGGGGGGGGGCGGGGGGGGGGGGGGGGGGGGGGDGGGGGGGGGGGGGGGGGGGGGGGGGGGGGGGGGGGGGFGGGGGGGGGGGGGGGGFGFGGGGGGGGGGGGGGGGGGGGGGGGGGGGGGGGGGGGGGGGGGGGGGGGGGGGGGGGGGGGGGGGFGGGGGGGFGFGGGGGGGGGGGGGGGGGGGGGFFFFFFFFFFFFFFFAEF>EFFBDFFFFFCB=D@DFFFFFFFFD1=AEEEFFFF@@EEFFFFFFBFFF?F:BBB:BA9AB;999>B?0031:2?FB0-:
@M04999:289:000000000-L3R54:1:1101:8655:5146 2:N:0:419
TTGGAGACTACCGGGGTATCTAATCCTGTTTGCTCCCCACGCTTTCGCATCTCAGCGTCAGTATCTGTCCAGAAGGCCGCCTTCGCCACCGGTATTCCTCCACATCTCTACGCATTTCACCGCTACACGTGGAATTCTACCTTCCTCTACAATACTCCAGATAACCAGTTTTAAGTGCAATTCCCAGGTTGAGCCCGGGGCTTTCACACCTAACTTAATTATCCGCCTACATGCCCTTTACGCCCAGTCATTCCGGTTAACGCTCGCACCCTCCGTATTACCGCGGCTGCTGGCACGGAGG
+
CCCCCGGGGGGGGGGCCFFEFFFFFGFGGGGGGGGGGGGGGGGGGGGGGGGGGGGGGFGGGGGGGGGGGGGGGGGGGGGGGGGGGGGGGGGGGEGGEGFGGGGF8FGGGGGGGGGGCFGGGGGGGGGGGGGGGGGGGGGGGGGGGGGGGGGGFGGCGGGGGGFGGGGGGGGGGGGGFGFGGFGGFFGGGGGGGGGGGGGGEEFAFFFFFFFF3ACAEFFCFEFE?FF@D@@CEF@@@@EF<<;;@;;=@EF<C3:01-:AB?>?BFFF>0<BF?FFFF0<29?9696>;07::(8??04((
@M04999:289:000000000-L3R54:1:1101:16571:5148 2:N:0:419
GTTTAGACTACCAGGGTATCTAATCCTGTTCGCTCCCCACGCTTTCGTCCATCAGCGTCAATCGGTATTTAGTAACCTGCCTTCGCAATCGGGGTTCTGTGTAATATCTATGCATTTCACCGCTACACTACACATTCCAGCTACTTCAATACTATTCAAGATTAACAGTATCAACGGCAGTTCTACAGTTAAGCTGCAGATTTTCACCGCTGACTTATCAACCCGCCTACGGACCCTTTAAACCCAATAAATCCGGATAACGCTCGCATCCTCCGTATTACCGCGGCTGCTGGCACGGAGG
+
CCCCCGGGGGGGGGGGGGGGGGGGGGGGGGGGGGGGGGGGGGGGGGGGGGGGGGGGGGGGGGGGGGGGGGGGGGGGGGGGGGGGGGGD@FGGGGGGGGFFGGGGGGFGGGGGGGGGGGGGGGGGGGGGGGGGGGGGGGGGGGGGGGGGCDGGGGGGGGGGFGFADGFGGGGFGGGGDGEGGGGGGGGGGGGGGFGGGGGGAFFCFFFFFFFFFFFFEFFFFFBFAFFFDDD@=BFFFFEFFFFF0<?;)7C?E@FBFFFE@;><;99>BFBB<:B2:?:>AA?0319;BBB??BB<?>;9(
@M04999:289:000000000-L3R54:1:1101:14560:5155 2:N:0:419
TCGTTGACTACTGGGGTATCTAATCCTGTTCGCTACCCATGCTTTCGAACCTCAGCGTCAGTTACAGACCAGAGAGCCGCCTTCGCCACTGGTGTTCTTCCATATATCTACGCATTCCACCGCTACACATGGAGTTCCACTCTCCTCTTCTGCACTCAAGAAAAACAGTTTCAGCTGCACTTCCCCGGTTAAGCCGAGGGCTTTCACAGCTGACTTGTTCTCCCGCCTGCGTTCGCTTTACGCCCAATAAATCCGGACAACGCTTGCCACCTACGTATTACCGCGGCTGCTGACACGTAGT
+
CCCCCGGGGGGGGGGGGGGGGGGGGGGGGGGGGGGGGGGGGGGGGGGGGGGGGGGGGGGGGGGGGGGGGGGGGGGGGGGGGGGGGGGGGGGGGFFEGGGGGGGGGGGGGGGGGGGGGGGGGGGGGGGGGGGGGGGGGGGGGGGGGGGGGGGGGGGGGGGGGGGGGGGGGGGGGGGGFGFGGGGGGGGGGGGGGGGGGGCGFFFFFFFFFFFFFFFF@FFCFFFFFFFFFFFFFFFF;@FFFFF9@DF@FFFFFFFB?>FF<>FF?FFFDFF<FF?B?FBFF9?B011>6?BF)4>?B:2:-
@M04999:289:000000000-L3R54:1:1101:7912:5160 2:N:0:419
GACTACCGGGGTATCTAATCCTGTTTGCTACCCACGCTTTCGAGCATGAACGTCAGTGTTATCCCAGGAGGCTGCCTTCGCCATCGGTATTCCTCCACATCTCTACGCATTTCACTGCTACACGTGGAATTCTACCTCCCTCTGACACACTCTAGTTAGACAGTTTCAAATGCACGTCCCAAGTTGAGCTCGGGGATTTCACATCTGACTTATCTAACCGTCTGCGCTCGCTTTACGCCCAGTAATTCCGATTAACGCTCGCACCCTACGTATTACCGCGGCTGCTGGCACGTAGTTAGCC
+
CCCCCGFGGGGGGGGGGGGGGGGGGGGGGGGGGGGGGGGGGGGGGGGGGGGGGGGGGGGGGGGGGGGGGGGGGGGGGGGGGGGGGGGGGGGGGGGGGGGGGGGGGGGGGGGGGGGGGGGGGGGGGGGGGGGGGGGGGGGGGGGGGGGGFGGGGGGGGGGGGGGGGGGGGGGGGGGGFGEGGGGGGGGGGFGGGGGDGGGGFFFFFFFFFFFFFFFFFFFFADFFFFBBFF>FF>EE@DFFFFFCCEEFFFFF?FFFFFF@BFFFF?F<FFF<D7<><69;B>FFFBF72(8:<:<::4<<3
@M04999:289:000000000-L3R54:1:1101:12616:5173 2:N:0:419
CCGGACTACCAGGGTATCTAATCCTGTTTGCTCCCCACGCTTTCGCATCTCAGCGTCAGTATCTGTCCAGAAGGCCGCCTTCGCCACCGGTATTCCTCCACATCTCTACGCATTTCACCGCTACACGTGGAATTCTACCTTCCTCTACAATACTCTAGTTAACCAGTTTTAAGTGCAATTCCTAGGTTGAGCCCAGGGCTTTCACACCTAACTTAATTATCCGCCTACATGCCCTTTACGCCCAGTCATTCCGATTAACGCTCGCACCCTCCGTATTACCGCGGCTGCTGGCACGGAGTT
+
CCCCCGGGGGGGGGGGGGGGGGGGGGGGGGGGGGGGGGGGGGGGGGGGGGGGGGGGGGGGGGGGGGGGGGGGGGGGGGGGGGGGGGGGGGGGGGGGGGGGGGGGGGGGGGGGGGGGGGGGGGGGGGGGGGGGGGGGGGGGGGGGGGGGGGGGGFFGGGGGGGGGGGFGGGGGGGCGFGFGGGGGGDGGGGGGGGGGGGGGFFFFFFFFFFFFFFFFFFFFFCDDFFFFEFFFEFFBEFFEDF@FF@EFF35?EFFDFFFF;DFB>>F>861194?B:AFA6;>FFFFFFFFBFD6499:1
@M04999:289:000000000-L3R54:1:1101:13701:5192 2:N:0:419
GACTACCCGGGTATCTAATCCTGTTCGCTACCCGTGCTTTCGAACCTCAGCGTCAGCTACAGACCAGAGAGCCGCCTTCGCCACTGGTGTTCTTCCATATATCTACGCATTCCACCGCTACACATGGAGTTCCACTCTCCTCTTCTGCACTCAAGAAAAACAGCTTCAGCTGCACTTCCCCGGTTAAGCCGAGGGCTTTCACAGCTGACTTGTTCTCCCGCCTGCGTTCGCTTTACGCCCAATAAATCCGGACAACGCTTGCCACCTACGTATTACCGCGGCTGCTGGCACGTAGTTAGCC
+
CCCCCGGFGGGGGGGGGGGGGGGGGGGGGGGGGGGGGGGGGGGGGGGGGGGGGGGGGGGGGGGGGGFGGFGGGGGGGGGGGGGGGGGFFGGGGGGGGGGGGGGGGGGGGGGGGGGGGGGGGGGGGGDGGGGGGGGGGGFGGGGGGGGGGGGGGGGFGGGGGGGGGFGGGGGDFGGGFGFFGGDGEGFFDFCGGECDCGGGFFFFFAFFFFFFFFFFFFFFFFFDFF@?FFFF6@FEDFFFFB?2>:<DF9>?>B6?>BF?B:0<?F?FF?B7)4>BFFF06;;F:3:?B???67286)-64
@M04999:289:000000000-L3R54:1:1101:20227:5227 2:N:0:419
GAGACTACACGGGTATCTAATCCTGTTTGCTCCCCACGCTTTCGCATCTCAGCGTCAGTATCTGTCCAGAAGGCCGCCTTCGCCACCGGTATTCCTCCACATCTCTACGCATTTCACCGCTACACGTGGAATTCTACCTCCCTCTGACACACTCTAGTTAGACAGTTTCAAATGCACGTCCCAAGTTGAGCTCGGGGATTTCACATCTGACTCATCTAACCGTCTGCGCTCGCTTTACGCCCAGTAATTCCGATTAACGCTCGCACCCTACGTATTACCGCGGCTGCTGGCACGTAGTT
+
CCCCCGGGGGGGGGGGGGGGGGGGGGGGGGGGGGGGGGGGGGGGGGGGGGGGGGGGGGGGGGGGGGGGGGGGGGGGGGGGGGGGGGGGGGGGGGGGGGGGGFGFGFGGGGGGGGGGGFGGGGGGGGGGGGGGGGGGGGGGGGGGGGGGGGGGGGGGGFEGGGGGGG=EGGGGFGGGFGFGDGGGGGGGGGGGFGGGGGDGFFFFFFFFFFFFFFFFFFFFABFDFDF>B;320:;DEF@FFF@DFFEFCEFFFFFFFFBBFFF99>><FB?::FFFAAAF696092(2:2:?FF?1((6
@M04999:289:000000000-L3R54:1:1101:12120:5228 2:N:0:419
GGGAGACTACTGGGGTATCTAATCCTGTTCGCTACCCATGCTTTCGAACCTCAGCGTCAGTTACAGACCAGAGAGCCGCCTTCGCCACTGGTGTTCTTCCATATATCTACGCATTCCACCGCTACACATGGAGTTCCACTCTCCTCTTCTGCACTCAAGAAAAACAGTTTCAGCTGCACTTCCCCGGTTAAGCCGAGGGCTTTCACAGCTGACTTGTTCTCCCGCCTGCGTTCGCTTTACGCCCAATAAATCCGGACAACGCTTGCCACCTACGTATTACCGCGGCTGCTGGCACGTAGTT
+
CCCCCGGGGGGGGGGGGGGGGGGGGGGGGGGGGGGGGGGGGGGGGGGGGGGGGGGGGGGGFGGGGGGGGGGGGGGGGDGGGGGGGGGGGGGGGGGGFGGGGGGGGGGGGGGGGGGGGGGGGGGGGGGGGGGGGGGGGGGGGGGGGGGGGGGGGGGGGGGGGGGGGGGGGGGGGGGGFGFGGGGGGGGGGGGGGGGGGGGDFFFBFFFFDFE=BF>FFFFFFFFFFFFFFFDFFFFDDFCFDFFFFD@FFFFFFFF?F62<B>:?B?FA?FFBFFBFF?A22:B>>F>>()5(1<>?13::6
@M04999:289:000000000-L3R54:1:1101:10941:5247 2:N:0:419
GACTACCCGGGTATCTAATCCTGTTTGCTCCCCACGCTTTCGCATCTCAGCGTCAGTATCTGTCCAGAAGGCCGCCTTCGCCACCGGTATTCCTCCACGTCTCTACGCATTTCACCGCTACACGTGGAATTCTACCTTCCTCTACAATACTCCAGATAACCAGTTTTAAGTGCAATTCCCAGGTTGAGCCCGGGGCTTTCACACCTAACTTAATTATCCGCCTACATGCCCTTTACGCCCAGTCATTCCGATTAACGCTCGCACCCTCCGTATTACCGCGGCTGCTGGCACGGAGTTAGCC
+
CCCCCGGGGGGGGGGGGGGGGGGFGDEFFGGFGGGGGGGGGGDGDFCGGEFGGGGGGGGGGGGGGGFGGGCGGGGGGGGFGGGGGGGFEF?FDFGFFFGGGGGGDGGG7CCFEFFGGGEGGGGGGGCGGGGGGGGGGGGFFGGFFFFGGGGGGGGGGGGFFGGD=+EF8EDEGGGGFFC:FGGFFGG66CFG5EEC*9;C9FFFFFFFB4*8CFFF?>@2F@(>B247;;@;@@CE6@>FFF(;ACEEE1;?(6ABF6,219>FFF::?(,33:A>2?B19>;BFFB,3,4(,3,4.5<4.
@M04999:289:000000000-L3R54:1:1101:15531:5265 2:N:0:419
GTTCGACTACCAGGGTATCTAATCCTGTTTGCTCCCCACGCTTTCGCATCTCAGCGTCAGTATCTGTCCAGAAGGCCGCCTTCGCCACCGGTATTCCTCCACATCTCTACGCATTTCACCGCTACACGTGGAATCCTACCTTCCTCTACAATACTCCAGATAACCAGTTTTAATTGCAATTCCCAGTTTGAGCCCGGGGCTTTCCCACATAACTTAATTATCCGCCTACATGCCTTTTACGCCCAGTCATTCCGATAACCTCTCGCACCCTCCTTATTACCCCGGCTGCCGGCACGGGATT
+
CCCCCGDGGE<F@CD66C9CFGGGD<CFGGA9CFEGG,@C@FC8ECCEC7FFECFE@@GEGG<<CA@EEGGGEFCFG@E@FBFGGGE=B6:FGGGGGGGGEF8==,?EFGGDEGGFFGGC+8FFEGGGGGGGGF9=8,@D9DFGFGC9=EFGDEAFFEFFD8AFFC=@B:3:8,?DDG?D++=CBC,@EAA7C87+57<75A*++3/A):B=B>+?4==56?E?F=99((6*6=)67=CA(;6961@@FFC?E;(/(/).)()4(:07>6066(.)-).:2,(4462((44(-49B((((.
@M04999:289:000000000-L3R54:1:1101:7981:5277 2:N:0:419
AGACTACAAGGGTATCTAATCCTGTTCGCTCCCCACGCTTTCGCTCCTCAGCGTCAGTGACGGCCCAGAGACCTGCCTTCGCCATCGGTGTTCTTCCCGATATCTACACATTCCACCGTTACACCGGGAATTCCAGTCTCCCCTACCGCACTCCAGTCCGCCCGTACCCGGCGCCGATCCACCGTTAAGCGATGGACTTTCACACCAGACGCGACGAACCGCCTACGAGCGCTTTACGCCCAATAAATCCGGATAACGCTTGCACCCTACGTATTACCGCGGCTGCTGGCACGTAGTTAGC
+
CCCCCGGGGGGGGGGGGGGGGGGGGGGGGGGGGGGGGGGGGGGGGGGGGGGGGGGGGGGGGGGGGGGGGGGGGGGGGGGGGGGGGGGGGGEGGGGGGGGGGGGGGGGGGGGGGFFGGEEEEGGGGGGGGEFGGGGGGGGGGGGGGGGGGGGGGGGGGGGGGEC8EGGDFGCEEGDEBDEGGFGGGGGGGGGGGGGGGGGGFFFFFFFF;DFBF>B:0BFBEFFFFFB:<B(306?FFF?FFFF?F2<9429>:?BFFFFF?:<D>?FF:<B22<?<A>?B969(422??1(231.,,:A<2
@M04999:289:000000000-L3R54:1:1101:18669:5350 2:N:0:419
TGACTACTAGGGTATCTAATCCTGTTTGCTCCCCACGCTTTCGCATCTCAGCGTCAGTATCTGTCCAGAAGGCCGCCTTCGCCACCGGTATTCCTCCACATCTCTACGCATTTCACCGCTACACGTGGAATTCTACCTTCCTCTACAATACTCCAGATAACCAGTTTTAAGTGCAATTCCCAGGTTGAGCCCGGGGCTTTCACACCTAACTTAATTATCCGCCTACATGCCCTTTACGCCCAGTCATTCCGATTAACGCTCGCACCCTCCGTATTACCGCGGCTGCTGGCCCGGCGTTAGC
+
CCCCCGGGCGGFGCGGGGGGGGGGGGGGFCFGFGDGGGGGGEBFF7@AFFGGGGDE@C@AFF<FGGFDGGGGGGGGGGGGGGEFGGGGGGGGGFGFGGCEBFAEGGGGDGGGFGFFCCCECEFFEEGFFBE:?D=EGGGFGGGFGGF834A=FGGG9DCAFGGDEDDFAC96@8D9FFFFGGG6@D8C67DFEGDGDDG7F6BFF4AF5)>66FC9A>A45(>=@=36@=3:;BB=C(4=(;(/.7C)978;((/790:6;96,7><(424,1(4<643>B0362002(8(--(,(4((,5
@M04999:289:000000000-L3R54:1:1101:8697:5351 2:N:0:419
TACGACTACTCGGGTATCTAATCCTGTTTGCTCCCCACGCTTTCGCATCTCAGCGGCAGTATCTGTCCAGAAGGCCGCCTTCGCCACCGGTATTCCTCCACATCTCTACGCATTTCACCGCTACACGTGGAATTCTACCTTCCTCTACAATACTCTAGTTAACCAGTTTTAAGTGCAATTCCTAGGTTGAGCCCAGGGCTTTCACACCTAACTTAATTATCCGCCTACATGCCCTTTACGCCCAGTCATTCCGATTAACGCTCGCACCCTCCGGATTACCGCGGCTGCTGGCACGGAGTTG
+
CCCCCGCGGGGGGGA@@CEFGGDGGGC<FFD,E6FGGGGD:FGG:FGCEF@;6C@++6@,E@FFGGGFGCEEFFGGC@FFGGFEGGG@FGFDCFFGE?EFFECEEEEEFGDFGGFFGGGGGCFEGGGCGG>FDEFFGFG9DFFFFGFGG8EGG@EGCDD,@EFDDFE=D:=EF<=ACC+;CGGFGF99<<<FGF7C5>>7CFFAAFAD=BE@C6BF?6B498@=9:==74*8@:2:@3937(7?;4;@CFFF@?307?EFF<<;>0(4:8?16((-2<AA(-912(-4028:0)((-4,:)
@M04999:289:000000000-L3R54:1:1101:22390:5353 2:N:0:419
GAGACTACTAGGGTATCTAATCCTGTTTGCTCCCCACGCTTTCGCATCTCAGCGTCAGTATCTGTCCAGAAGGCCGCCTTCGCCACCGGTATTCCTCCACATCTCTACGCATTTCACCGCTACACGTGGAATTCTACCTTCCTCTACAATACTCCAGATAACCAGTTTTAAGTGCAATTCCCAGGTTGAGCCCGGGGCTTTCACACCTAACTTAATTATCCGCCTACATGCCCTTTACGCCCAGTCATTCCGATTAACGCTCGCACCCTCCGTATTACCGCGGCTGCTGGCACGGAGTT
+
CCCCCGGGGGGGGFGGGGGGGGGGGGGGGGGGGGGGGGGGGGGGGE:FFGGGGGGGGGGGGGGGGGGGGGFGGGGGGGGGGGGGGGGGFGGGGGGGGGGGGGGGGGGGGGGGGGGGGGGGGGGGGGGGGGGG@FGGGGGGGGGGGGGGGGGGGGGGGGGGGGFGGGGCFGGGGGGGFGFGGGGGGGGGGGGCCGGGDDGGFFFFFFFFFFFFFFFFEFFFF@BDFFFFFFEF@=B3CEFFFFF?EE@???EEFF0<CEFFD6>BFFBFF?BF0?FFFFAF04>>>B6>F?0(5?F9>F(
@M04999:289:000000000-L3R54:1:1101:16752:5357 2:N:0:419
GAGACTACTGGGGTATCTAATCCTGTTCGCTACCCATGCTTTCGAACCTCAGCGTCAGTTACAGACCAGAGAGCCGCCTTCGCCACTGGTGTTCTTCCATATATCTACGCATTCCACCGCTACACATGGAGTTCCACTCTCCTCTTCTGCACTCAAGAAAAACAGTTTCAGCTGCACTTCCCCGGTTAAGCCGAGGGCTTTCACAGCTGACTTGTTCTCCCGCCTGCGTTCGCTTTACGCCCAATAAATCCGGACAACGCTTGCCACCTACGTATTACCGCGGCGGCTGGCACGTAGTT
+
CCCCCGGGGGGGGGGGGGGGGGGGFGGGGGGGGGGGGGFDGFGGGGGFGGGGGGGGGGGGGGGGGGGGGFGGGGGGGGGGGGGGGGEFFGGGGGGGGGGGGGGGGGGGGGGGGFGGGGGGCCGGGGGGGGGGGGGGGFGGGGGGG8DGGGGGGGGGGGGFGGGGGGGGFGGGGGGGFGFGGGGGDGGEGGGGGGGGGGGGF89CFFFFF@@6AFFFEFFEFFF=@FDBFFDFFF0;C9;5:>?<1@EFFFFFF:>>F<>>?<?B?ADFF>B632:84<B?FFB0((4(91?B<B1(4(.
@M04999:289:000000000-L3R54:1:1101:5077:5365 2:N:0:419
GACTTCCAGGGTATCTAATCCTGTTTGCTCCCCACGCTTTCGCATCTCAGCGTCAGTATCTGTCCAGAAGGCCGCCTTCGCCACCGGTATTCCTCCACATCTCTACGCATTTCACCGCTACACGTGGAATTCTACCTTCCTCTACAATACTCCAGATAACCAGTTTTAAGTGCAATTCCCAGGTTGAGCCCGGGGCTTTCACACCTAACTTAATTATCCGCCTACATGCCCTTTACGCCCAGTCATTCCGATTAACGCTCGCACCCTCCGTATTACCGCGGCTGCTGGCACGGATTTGGCC
+
CCCCCGGGGGGGGGGGGGGGGGGGGGGGGGGGGGGGGGGGGGGGGGGGGGGGGGGGGGGGGGGGGGGGGGGGGGGGGGGGGGGGGGGGDGGGGGGGGGGGGGGFGGGGGGGGGGGGGGGGGGGGGGGGGGGGGGGGGFGFGGGGGGGGGGGGGGGGGFGGGGGGGGGGGGGGGGGGFGFGGGGGGFFGGGGGGGCDGGGGFFFFFFFFFFFEEF>FEFF@FFF?=>C46>3BFFEC1<FA0((.7CFFFFFFFDEC6>(39;9B>:602181:?4<D01(29>00.5(8:?:0((,3))..
@M04999:289:000000000-L3R54:1:1101:25532:5404 2:N:0:419
CATGACTACCGGGGTATCTAATCCTGTTTGCTCCCCACGCTTTCGCATCTCAGCGTCAGTATCTGTCCAGAAGGCCGCCTTCGCCACCGGTATTCCTCCACATCTCTACGCATTTCACCGCTACACGTGGAATTCTACCTTCCTCTACAATACTCCAGATAACCAGTTTTAAGTGCAATTCCCAGGTTGAGCCCGGGGCTTTCACACCTAACTTAATTATCCGCCTACATGCCCTTTACGCCCAGTCATTCCGATTAACGCTCGCACCCTCCGTATTACCGCGGCTGCTGGCACGGAGTT
+
CCCCCGGGGGGGGGGGGGGGGGGGGGGGGGGGGGGGGGGGGGGGGGGGGGGGGGGGGGGGGGGGGGGGGGGGGGGGGGGGGGGGGGGGGGGGGGGGGGGGGGGGGGGGGGGGGGGGGGGGGGGGGGGGGGGGGGGGGGGGGGGGGGGGGGGGGGGGGGGGGGGGGGGGGGGGGFGGFGFGGGGGGGFGGGGGGGGGGGGGFFAFFFFFFFFFFFFFFFFFFFFFFFFFFFFEFFFFFFFFFFFDFFFFEEFFFFFF:<<:7??BFF>>??<:>BFFFFBB1>99B>9:?:???F:64((4
@M04999:289:000000000-L3R54:1:1101:5891:5406 2:N:0:419
GACTACTAGGGTATCTAATCCTGTTCGCTACCCATGCTTTCGAACCTCAGCGTCAGTTACAGACCAGAGAGCCGCCTTCGCCACTGGTGTTCTTCCATATATCTACGCATTCCACCGCTACACATGGAGTTCCACTCTCCTCTTCTGCACTCAAGAAAAACAGTTTCAGCTGCACTTCCCCGGTTAAGCCGAGGGCTTTCACAGCTGACTTGTTCTCCCGCCTGCGTTCGCTTTACGCCCAATAAATCCGGACAACGCTTGCCACCTACGTATTACTGTGGCTGCTGTCACGTAGTTAGCC
+
CCCCCFADGDFFGGGGGGGGGGFEGGGFGGGGGGGFGGGGGGGFGGEGGGGGGGGGFGGGCAFEGGGGGGGFGGGGGGFDGCEEGGGGD=CGECFFFGDGGGGGGGGGGGGGFFFGEGGGGGGGGGCFGGDGGGGGGEGGFGGGGGGGFGGGC8CFGGGGGGGGGGGF=FFCEGGGFGF68CGGGEF99FEEEGEDFFGGFFFFAFFF=BEEFFFFFFFFFFFFB@@=@79;11>4;@1><1=3A4EFF>B021?F>FB?0:BAFFFFF?B25(6::4.-(,48(),),))(4.3:4)6<:
@M04999:289:000000000-L3R54:1:1101:23311:5449 2:N:0:419
GGACTACAGGGGTATCTAATCCTGTTCGCTACCCATGCTTTCGAACCTCAGCGTCAGTTACAGACCAGAGAGCCGCCTTCGCCACTGGTGTTCTTCCATATATCTACGCATTCCACCGCTACACATGGAGTTCCACTCTCCTCTTCTGCACTCAAGAAAAACAGTTTCAGCTGCACTTCCCCGGTTAAGCCGAGGGCTTTCACAGCTGACTTGTTCTCCCGCCTGCGTTCGCTTTACGCCCAATAAATCCGGACAACGCTTGCCACCTACGTATTACCGCGGCTGCTGGCACGTAGTTAGC
+
CCCCCGGGGGGGGGGGGGGGGGGGGGGGGGGGGGGGGGGGGGGGGGGGGGGGGGGGGGGGFGGGGGGGGGGGGGGGGGGGGGGGGGGGGGGGGGGGGGGGGGGGGGGGGGGGGGGGGGGGGGGGGGGGGGGGGGGGGGFFGGGGGGGGGGGGGGGGGGGGGGGGGGFGGGGGGGGGFGFGGGGGGGGGFFGGGGGGGGGGFFFFFFFFFDFEFFFF?FFBFFFFFFFFFFFFF<DFFFFF;@@@EF<?E@BFFFF?FFF::6?:A?F?B>BF?B?FABBFFFF;BFFFFF?FF:?::AA<6
@M04999:289:000000000-L3R54:1:1101:23528:5516 2:N:0:419
GACTACCAGGGTATCTAATCCTGTTTGCTCCCCACGCTTTCGCATCTCAGCGTCAGTATCTGTCCAGAAGGCCGCCTTCGCCACCGGTATTCCTCCACATCTCTACGCATTTCACCGCTACACGTGGAATTCTACCTTCCTCTACAATACTCTAGTTAACCAGTTTTAAGTGCAATTCCTAGGTTGAGCCCAGGGCTTTCACACCTAACTTAATTATCCGCCTACATGCCCTTTACGCCCAGTCATTCCGATTAACGCTCGCACCCTCCGTATTACCGCGGCTGCTGGCACGGAGTTAGCC
+
CCCCCGGGGGGGGGGGGGGGGGGGGGGGGGGGGGGGGGGGGGGGEDFEGGGGGGGGGGGGGGGGGGGGGGGGGGGGGGGGGGGGGDGGGGGGGGGGGGGGGGGGGGGGGGGGGGGGGGGGGGGGGGGGGGGGGGAFG9FGGGGGGFGCEGFGGGGFFGGGFFGFGGGGGGGGGGGDFGFGGGDGGCFFGGGGGGGGGFGFFFFFE5AFF@EEFFFFEFF4><AA@BCFE4@25>=E=@>E@F:3>E4C?@F@FFFF@@F<B0;FFF(2:B:003>A<66;B>;>F???B?<F6>BB(59<5
@M04999:289:000000000-L3R54:1:1101:23651:5523 2:N:0:419
TGTGGGACTACTCGGGTATCTAATCCTGTTTGCTCCCCACGCTTTCGCATCTCAGCGTCAGTATCTGTCCAGAAGGCCGCCTTCGCCACCGGTATTCCTCCACATCTCTACGCATTTCACCGCTACACGTGGAATTCTACCTTCCTCTACAATACTCCAGATAACCAGTTTTAAGTGCAATTCCCAGGTTGAGCCCGGGGCTTTCACACCTCACTTAATTATCCGCCTACATGCCCTTTACGCCCAGCCATTCCGATTAACGCTCGCACCCTCCGTATTACCGCGTCTGCTGGCACGGAGT
+
<BC8@;,FFGDFGGGDFGGGGCCE<CFEGGFFFEFDFECCCEGFFF:FGGGFFEGGDE::BFAFGGFFEFGFE<@,9,4>F@FF=C@EGG=7FCE9<A@EFFFECGGGGFEFGGDEGGDFGDEGGGCFGGD:7>4DFGDG8,@FGFFFGG9,@FG:9@@F==E9F8DGDE:C,6D@@FFGFGGCFFGFA?E6,:CG59**:>AFFFF6.:=)7A6B;+=?6?4@@B>5@F@CCE33@3);>/;((/,(62@)75(:7<:>B:9:F9B(72?:?19::(52>9?9B(4(-6433:?233(3-
@M04999:289:000000000-L3R54:1:1101:17626:5543 2:N:0:419
TTTGCGACTACTCGGGTATCTAATCCTGTTCGCTACCCATGCTTTCGAACCCCAGCGTCAGTTACAGACCAGAGAGCCGCCTTCGCCACTGGTGTTCTTCCATATATCTACGCATTCCACCGCTACACATGGAGTTCCACTCTCCTCTTCTGCACTCAAGAAAAACAGTTTCAGCTGCACTTCCCCGGTTAAGCCGAGGGCTTTCACAGCTGACTTGTTCTCCCGCCTGCGTTCGCTTTACGCCCAATAAATCCGGACAACGCTTGCCACCTACGTATTACCGCGGCTGCTGGCACGTAGT
+
CCCCCGGGGGGGGGGGGGGGGGGGGGGGGGGGGGGGGGGGGGGGGGGGGGGGGGGGGGGGGGGGGGGGGGGGGGGGGGGGGGGGGGGGGGGGGGGGGGFGGGGGGGGGGGGGGGGGGGGGGGGGGGGGGGGGFGGGGGGGGGGGGGGGGGGGGGGGGGGGGGGGGGGGGGGGGGGGFGFGGGGGGGGGGGCFAFGCDDGGFFFFFFFFFFFFFFFFFFFFFFFFFBFFFDFFFFFFF<@FFFFFFBF?FBA<AB>>?BFF?F>FB<B>ABFFFFB?DFFADF:1929>FBBF031?6:08-
@M04999:289:000000000-L3R54:1:1101:17805:5545 2:N:0:419
GTTTTGACTACACGGGTATCTAATCCTGTTTGCTCCCCACGCTTTCGCATCTCAGCGTCAGTATCTGTCCAGAAGGCCGCCTTCGCCACCGGTATTCCTCCACATCTCTACGCATTTCACCGCTACACGTGGAATTCTACCTTCCTCTACAATACTCCAGATAACCAGTTTTAAGTGCAATTCCCAGGTTGAGCCCGGGGCTTTCACACCTAACTTAATTATCCGCCTACATGCCCTTTACGCCCAGTCATTCCGATTAACGCTCGCACCCTCCGTATTACCGCGGCTGCTGGCACGGAGT
+
CCCCCGGGGGGGGGGGGGGGGGGFGGGGGGGGGGGGGGGGGGGGGGGGGGGGGGGGGGGGGGGGGGGGGGGGGGGGGGGGGGGGGGGGGGGGGGGGGGGGGGGGGGGGGGGGGGGGGGGGGGGGGGGGGGGGGGGGGGGGGGGGGGGGGGGGGGGGGGGGGGGGGGGGGGGGGGGGFGFGGGGGGGGGGGGGGGGGGGGGFFFFFFFFFF2EFFFFFFFFFFFFFFFFFFFFFEFFE@EFFFFB9<;54>EEEEF@?6?B<BBFBBF9>1<06?F:2.8A>B:19>BFFFFF?<()-4094
@M04999:289:000000000-L3R54:1:1101:18972:5562 2:N:0:419
TTACTGACTACTCGGGTATCTAATCCTGTTTGCTCCCCACGCTTTCGCATCTCAGCGTCAGTATCTGTCCAGAAGGCCGCCTTCGCCACCGGTATTCCTCCACATCTCTACGCATTTCACCGCTACACGTGGAATTCTACCTTCCTCTACAATACTCCAGATAACCAGTTTTAAGTGCAATTCCCAGGTTGAGCCCGGGGCTTTCACACCTAACTTAATTATCCGCCTACATGCCCTTTACGCCCAGTCATTCCGATTAACGCTCGCACCCTCCGTATTACCGCGGCTGCTGGCACGGAGG
+
CCCCCGGGGGGGGGGGGGGGGGGGGGGGGGGGGGGGGGGGGGGGGGCGGGGGGGGGGGGGGGGGGGGGGGGGGFGGGGGGGGGGGGGGGGGGGGGGGGGGGGGGGFGGGGGFGGGGGGGGGGGGGGGGCFGGGFGFGGGGGGGGGGGGGGGGGGFGGGGDGGFFGGGG9DFGEGGGFFFCFGGGFFGGGGGFCFGGGGGGAFFFFFFFFFFFBFFFFFFEFFECDFDF=@EFFFE(.6;8;@F@FF(/;AF3<E@6@2;?E?;?0>B9>;:?FFFFF?04)6?0,496((..(2,<1390(
@M04999:289:000000000-L3R54:1:1101:26090:5565 2:N:0:419
GATCGACTACTAGGGTATCTAATCCTGTTCGCTACCCATGCTTTCGAACCTCAGCGTCAGTTACAGACCAGAGAGCCGCCTTCGCCACTGGTGTTCTTCCATATATCTACGCATTCCACCGCTACACATGGAGTTCCACTCTCCTCTTCTGCACTCAAGAAAAACAGTTTCAGCTGCACTTCCCCGGTTAAGCCGAGGGCTTTCACAACTGACTTGTTCTCCCGCCTGCGTTCGCTTTACGCCCAATAAATCCGGACAACGCTTGCCACCTACGTATTACCGCGGCTGCTGGCACGTAGTT
+
CCCCCGGGGGGGFGGGGGGGGGGGGGGGGGGGEGGFGEGGGGFGFGCFFGGGGFGGGGGGGGGGGGGGGGGFGGGGGCGGGGGGGGGGGGGFFGGGGGGGGGGGGGGGGGGGGGGGGGGGGGGGGGGGGGC=AEGGFFGFCGFGGGGGGGGGGF=FGGGG8E?FEGGGGGGGDGGGFCFGGGGFGGGGGGDGCGEDG7CCFFFBFFFFFFFFBFFFCFFFFFF99@D=DFF?FFBD;;CFDFFF@(6;<<EFE>FB92:?FF:104:>DB?:?B:2<7<AB?B99990(402:08?24086
@M04999:289:000000000-L3R54:1:1101:9691:5576 2:N:0:419
ATAGACTACTGGGGTATCTAATCCTGTTTGCTCCCCACGCTTTCGCATCTCAGCGTCAGCATCTGTCCAGAAGGCCGCCTTCGCCACCGGTATTCCTCCACATCTCTACGCATTTCACCGCTACACGTGGAATTCTACCTTCCTCTACAATACTCCAGATAACCAGTTTTAAGTGCAATTCCCAGGTTGAGCCCGGGGCTTTCACACCTAACTTAATTATCCGCCTACATGCCCTTTACACCCAGTCATTCCGATTAACGCTCGCACCCTCCGTATTACCGCGGCTGCTGGCACGGAGTTT
+
CCCCCGGGGGEGGGGGGGGGGGGGGGGGGGGGGGGGGGGGGGGGGGGGGGGGGGGGGGGGGGFGGGGGGGGGGGGGGGGGGGGGGGGGGGGGGGGGGGGGGGGGGGGFGGGGGGGGGGGCGGGGGGGGGGGGGGGGGGFFGGGGGGGGDFGGGGGFGGDGGFGGGGDFFGGGGGGGFGFGGFGGGFFGFGGGGGGGGDGG>FFFFFFF=BBFFFFFFBF?AE@FD2(:7@5>;;E@EFEAED9;=F<))???;?8;(7<1@FBFFB9211<6;FFF>DAA?B019900>833<<(443(4)
@M04999:289:000000000-L3R54:1:1101:21676:5596 2:N:0:419
GACTACCGGGGTATCTAATCCTGTTTGCTCCCCACGCTCTCGCATCTCAGCGTCAGTATCTGTCCAGAAGGCCGCCTTCGCCACCGGTATTCCTCCACATCTCTACGCATTTCACCGCTACACGTGGAATTCTACCTTCCTCTACAATACTCCAGATAACCAGTTTTAAGTGCAATTCCCAGGTTGAGCCCGGGGCTTTCACACCTAACTTAATTATCCGCCTACATGCCCTTTACGCCCAGTCATTCCGATTAACGCTCGCACCCTCCGTATTACCGCGGCTGCTGGCACGGAGTTAGCC
+
CCCCCGGGGGGGGGGGGGGGGGGGGGGGGGGGGGGGGGGGGGGGGGGGGGGGGGGGGGGGGGGGGGGGGGGGGGGGGGGGGGGGGGGGGGGGGGGGGGGGGGGGGGGGGGGGGGGGGGGGGGGGGGGGGGGGGGGGGGGGGGGGGGGGGGGGGGGGGGGGGGGG9EGGGGGGGGGGFGFGGGGGGGGGGGGGEGGGGFFFFFAFFFFFFFFFFFFFEFFFFFFFFFFF@@F@D;<EFFFFFF@@FCCFFF62?FADBB?FFF>6BB???FFBF?FFFFFFFFFF<755<?FFFFFFF><A2
@M04999:289:000000000-L3R54:1:1101:24102:5610 2:N:0:419
ACTACTAGGGTATCTAATCCTGTTCGCTCCCCACGCTTTCGCTCCTCAGCGTCAGTGACGGCCCAGAGACCTGCCTTCGCCATCGGTGTTCTTCCCGATATCTACACATTCCACCGTTACACCGGGAATTCCAGTCTCCCCTACCGCACTCCAGTCCGCCCGTACCCGGCGCCGATCCACCGTTAAGCGATGGACTTTCACACCAGACGCGACGAACCGCCTACGAGCTCTTTACGCCCAATAAATCCGGATAACGCTTGCACCCTACGTATTACCGCCGCTGCTGGCACGTAGTTAGCCG
+
CCCCCGGAEGFFGGGGGGGGGGFFFGGCFGFGGGGGGGGGGGDGGGGGGGGGGGGGGGGGGGEGGGFGGGGGFGGGGG7FGGGGGDFGGGGGGGGGGEGEEFFFFGGDGGGFGGGGGEEGGGGGGGGGFFGGFGGDGGGGGGGGGGGGG8DFGCECFGDGGGEGGDFGDGDEGG<CDDFGGGGGG5A@E/CC70===FFGAFFFFAFF(7>>FE)89>:;EF:??1:6(89AB<<??BF38:?2:AD0(4840>F<001112>FB04::336?>4639(29>;FB::B05:<?08446)0,
@M04999:289:000000000-L3R54:1:1101:24674:5613 2:N:0:419
GCTGGACTACCGGGGTATCTAATCCTGTTTGCTCCCCACGCTTTCGCATCTCAGCGTCAGTATCTGTCCAGAAGGCCGCCTTCGCCACCGGTATTCCTCCACATCTCTACGCATTTCACCGCTACACGTGGAATTCTACCTTCCTCTACAATACTCTAGTTAACCAGTTTTAAGTGCAATTCCTAGGTTGAGCCCAGGGCTTTCACACCTAACTTAATTATCCGCCTACATGCCCTTTACGCCCAGTCACTCCGATTCACGCTCGCACCCTCCGTATTACCCCGGCGTCTGGCACGGAGTT
+
9BAC8EFGGGEFGDEGCEFGGECEFGFGGGGGCCFGGGE@FCEFGFGG:FAFGFGGCEEEGGFFGGGGFFDEEFGGGGGGGEFFGGGG@FFGGFFGGFGGGGGDFGGGGGEECEGDFGGGGEGGGGGGGGE+,@EFG;FB=FF?FGGFG,@3,6EFEGF=DDFDFCFGGFGGDFGF?F+D:DFGFFCFGG6@FGCFGD>5ACFFFFFA=D55@F6*9FF6=<A2@92:B=C*85>B:)>F;;;(41;<4)74;(.6()/;0:@D2921;:1220:1:74<.(-397((-22824,((1(-.
@M04999:289:000000000-L3R54:1:1101:14797:5625 2:N:0:419
GTCAGACTACTAGGGTATCTAATCCTGTTCGCTCCCCACGCTTTCGTCCATCAGCGTCAATCGGTATTTAGTAACCTGCCTTCGCAATCGGGATTCTGTGTAATATCTATGCATTTCACCGCTACACTACACATTCCAGCTACTTCAATACTATTCAAGATTAACAGTATCAACGGCAGTTCTACAGTTAAGCTGCAGGTTTTCACCGCTGACTTATTAACCCGCCTACGGACCCTTTAAACCCAATAAATCCGGATAACGCTCGCATCCTCCGTATTACCCCGGCTGCTGGCACGGAGTT
+
CCCCCGGGGGGGGGGFCGGGGGGGGGGGGGGGEGGGGGGGGGGGGGGGGGGGGGGGGGGGGGGGGGGGGGGGGGGGGGGFCGGGGGGCFGGGCFGGGGGEGFFED9FGGFGGGGGGGGGGGGGGGGGGCGFGGGGGGCDGFGGGGGGFFGGGGCFGGDGCFGGGFGCFFGGGGGGCDGDFGGFGGGGGGGGGGGGGGGGGFF5CFFFFFBFFFF>FF6+AFFFFFFDFF4A=BFD@D@=8CEFFF(:;@CFFFBF0(;AFFB639@@6;:<AF6(223<A2(,40616?72::1<<(27-.
@M04999:289:000000000-L3R54:1:1101:23484:5632 2:N:0:419
CAGACTACCCGGGTATCTAATCCTGTTTGCTCCCCACGCTTTCGCATCTCAGCGTCAGTATCTGTCCAGAAGGCCGCCTTCGCCACCGGTATTCCTCCACATCTCTACGCATTTCACCGCTACACGTGGAATTCTACCTTCCTCTACAATACTCCAGATAACCAGTTTTAAGTGCAATTCCCAGGTTGAGCCCGGGGCTTTCACACCTAACTTAATTATCCGCCTACATGCCCTTTACGCCCAGTCATTCCGATTAACGCTCGCACCCTCCGTATTACCGCGGCTGCTGGCACGGAGTT
+
CCCCCGGGGGGGGGGGGGGGGGGGGGGGGGGGGGGGGGGGGGGGGGEGGGGGGGGGGGGGGGGGFGGGGGGGGGGGGGGGGGGGEGGGGGGGGGGGGGGGGGGGGGGGGGGGGGGGGGGGGGGGGGGGGGGGGGGGGGGGGGGGGGGGGGGGGGGGGGGGGGGGGGGFGGGGGGGGFGFGGGGGGGGFFFGGGGGGGGGGFFFFFFFFFFFFFFFFEF85B@FF@@FEEEE@DFFFFFFF@F?;4EFE3C?EF?;;<>?;BFFF9>FBF?666:::FB)4>BB>FF?)38?:DB1396(
@M04999:289:000000000-L3R54:1:1101:5328:5637 2:N:0:419
CAGACTACCAGGGTATCTAATCCTGTTCGCTCCCCACGCTTTCGTCCCTCAGCGTCAATCGGTATTTAGTAACCTGCCTTCGCAATCGGGGTTCTGTGTAATATCTATGCATTTCACCGCTACACTACACATTCCAGCTACTTCAATACTATTCAAGATTAACAGTATCAACGGCAGTTCTACAGTTAAGCTGCAGGTTTTCACCGCTGACTTATCAACCCGCCTACGGACCCTTTAAACCCAATAAATCCGTATAACGCTCGCATCCTCCGTATTACCGCGGCTGCTGGCACGGAGTT
+
CCCCCGGGGGGGGGGGGGGGGGGGGGGGCEGGGGGGGCEGGGGGGGG:FGGGGGGGGGGGGGGGGGGGGGGGGGGGGDGGGGGGEEGGGGGGGGGGGGGGGGGGGGGGGGGGGGGGGGGGGGGGGGGGGGGGGGGGFGGGGGGGGDEFGGGGGGGC9DGGGGGGAFGGGGEGGCDGFGFGGGGGCGGGGGGGGGGG+=FG?FFFFFEFFFFFFFFFFFF2>>B=A@D969=BFFF=4@EF@?0;@E<E?EEF,2=E);@98?99>:1?7A0(((.(6<AFB9(-300))(,(.412(4(
@M04999:289:000000000-L3R54:1:1101:25309:5653 2:N:0:419
GGATGACTACTCGGGTATCTAATCCTGTTTGCTCCCCACGCTTTCGCATCTCAGCGTCAGTATCTGTCCAGAAGGCCGCCTTCGCCACCGGTATTCCTCCACATCTCTACGCATTTCACCGCTACACGTGGAATTCTACCTTCCTCTACAATACTCCAGATAACCAGTTTTAAGTGCAATTCCCAGGTTGAGCCCGGGGCTTTCACACCTAACTTAATTATCCGCCTACATGCCCTTTACGCCCAGTCATTCCGATTAACGCTCGCACCCTCCGTATTACCGCGGCTGCTGGCACGGAGTT
+
CCCCCGGGGGFGGGGGGGGGGGGGGGGGGGGGGGGGGGGGGGGGGGGGGGGGGGGGGGGGGGGGGGGGGGGGGGGGGGGGGGGGGGGGGGGGGGFGGGGGGGGGGGGGGGGGGGGGGGGGGGGGGGGGGGGGGGGGGGGGGGGFGGGGGGGGGGDGDFFGGGGGGGGGGGGGGGGGFGFGGGGFEFGGGGGGGGGGGGGG>AFFFFFFFFFFFFFFFFFFFFF=DFFFFFFFF@FFFE<F6@FBFFFFEF5CCF?FFF?<7>?<>9>9>BFFF>?:B7>D4:>FF>1;::?288<03((-.
@M04999:289:000000000-L3R54:1:1101:20433:5684 2:N:0:419
GGACTACCGGGGTATCTAATCCTGTTTGCTCCCCACGCTTTCGCATCTCAGCGTCAGTATCTGTCCAGAAGGCCGCCTTCGCCACCGGCATTCCTCCACATCTCTACGCATTTCACCGCTACACGTGGAATTCTACCTTCCTCTACAATACTCCAGATAACCAGTTTTAAGTGCAATTCACAGGTTGAGCCCGGGGCTTTCACACCTAACTTAATTATCCGCATACATGCCCTTTACGCCCAGTCATTCCGATTAGCACTCGCACCCTCCGTATTACCGCGGCTGCTGGTACGGAGTTAGC
+
<-6@CFGF7FG@+@FEG,CC@C,CCEF<,6CCF,CCBF:FDDFGG7:,6FACF@@B7CFCFGCGG8C,C,CF,9@FG==FFE:FGDGCEG=AFF<?EAE,AFGGGFAB+6:C@FFF<:FEEEGGGFCF7F,8EFGGGFAB8D9,@E89,3@=EGFD,==AFF@FE+2@FGG,7<CGC8++=E?FC,D6,4@CCCC4@*9981B968AF35><B8>ACF+/)6.(:3;5)4=1;83)6(/:>2,.7;E37?=11(3).).3.,(,49(,,4-(4(.<<>:;((7(4::?0(-.(1(2414:)
@M04999:289:000000000-L3R54:1:1101:7315:5694 2:N:0:419
CGGACTACTGGGGTATCTAATCCTGTTTGCTCCCCACGCTTTCGCATCTCAGCGTCAGTATCTGTCCAGAAGGCCGCCTTCGCCACCGGTATTCCTCCACATCTCTACGCATTTCACCGCTACACGTGGAATTCTACCTTCCTCTACAATACTCCAGATAACCAGTTTTAAGTGCAATTCCCAGGTTGAGCCCGGGGCTTTCACACCTAACTTAATTATCCGCCTACATGCCCTTTACGCCCAGTCATTCCGATTAACGCTCGCACCCTCCGTATTACCGCGGCTGCTGGCACGGAGTT
+
CCCCCGGGGGGGGGGGGGGGGGGGGGGGGGGGGGGGGGGGGGGGGGGGGGGGGGGGGGGGGGGGGGGGGGGGGGGGGGGGGGGGGGGGGGGGGGGGGGGGGGGGGGGGGGGGGGGGGGGGGGGGGGGGGGGGGGGGGGGGGGGGGGGGGGGGGGGFGGGGGG?FGGGGGGGGGGGGCFFGGGFGGGGGGGFGGGGGGGGGFFFFFFFFFEFCEFFFFFFFF?F>@FFFC4=B@FFFCCDFFF?<EFEEFCC@(;@?FFDBBB>B>F>FB:?F60:7ADF699>F06<??>:7<6>>;?F
@M04999:289:000000000-L3R54:1:1101:22759:5712 2:N:0:419
TGTTGGACTACTCGGGTATCTAATCCTGTTCGCTCCCCACGCTTTCGTCCATCAGCGTCAATCGGTATTTAGTAACCTGCCTTCGCAATCGGGGTTCTGTGTAATATCTATGCATTTCACCGCTACACTACACATTCCAGCTACTTCAATACTATTCAAGATTAACAGTATCAACGGCAGTTCTACAGTTAAGCTGCAGGTTTTCACCGCTGACTTATCAACCCGCCTACGGACCCTTTAAACCCAATAAATCCGGATAACGCTCGCATCCTCCGTATTACTGCGGCTGCTGGCACGGAGT
+
CCCCCGGGGGGGGGGGGGGGGGGGGGGGGGGGGGGGGGGGGGGGGGGGGGGGGGFGGGGGGGGGGGGGGGGGGGGGGGGFFGGGGGGFGGGGGGGGGGGGGGGGGGGGGGGGGGGGGGGGFGGGGGGGGGGGGGGGGFGFGGGGGFGGFGGGGGFGGGGGGGGGFGGGGGGGGGGG>DFGDDGGGGGGGGGGGGGGGGF7CFFFFFFF@BFA=FF+8+B<ABF>FFFFFFDD=BFFF13ACEF8@;2=EF<<?(:6D@FFE14?:7>>?FBBA291(85<<).)41(3;6?7>FB??0((-
@M04999:289:000000000-L3R54:1:1101:9126:5729 2:N:0:419
GATGACTACTCGGGTATCTAATCCTGTTTGCTCCCCACGCTTTCGCATCTCAGCGTCAGTATCTGTCCAGAAGGCCGCCTTCGCCACCGGTATTCCTCCACATCTCTACGCATTTCACCGCTACACGTGGAATTCTACCTTCCTCTACAATACTCCAGATAACCAGTTTTAAGTGCAATTCCCAGGTTGAGCCCGGGGCTTTCACACCTAACTTAATTATCCGCCTACATGCCCTTTACGCCCAGTCATTCCGATTAACGCTCGCACCCTCCGTATTACCGCGGCTGCTGGCACGGAGTTG
+
CCCCCGGGGGGGGGGDGGGGGGGGGGFGGFFGGGGGGGGGGDFGGGGGGEGGGGGGGGGGGGGGGFGGCFGGGGGGGGGGGGGGGGGFGGGGGGFGGGGGGGGGGFGGGGDCGGGGGGGGGGGGGGGGGGCFFFFGGGGGGGGGGGCDFCEFGEEFG?EFGGGGGGGGD8EGGGGGFGB8FGFFG659EGFGGFGGDD7DFAFFFFFFFFFBEBFF7=BCFEFFDDFFF??=36ED;ECA?@9;?;@A)9CC@F@;?FE;F?BB0199??BBFFB7>9<>3(--7((8320605:7;(32)
@M04999:289:000000000-L3R54:1:1101:4981:5737 2:N:0:419
GTCCGGACTACTCGGGTATCTAATCCTGTTTGCTCCCCACGCTTTCGCATCTCAGCGTCAGTATCTGTCCAGAAGTCCGCCTTCGCCACCGGTATTCCTCCACATCTCTACGCATTTCACCGCTACACGTGGAATTCTACCTTCCTCTACAATACTCCAGATAACCAGTTTTAAGTGCAATTCCCAGGTTGAGCCCGGGCCTTTCACACCTAACTTAATTATCCGCCTACATGCCCTTTACGCCCAGTCATGCCGATTAACGCTCGCACCCTCCGTATTACCGCGGCTGCTGGCACGGAGT
+
CCCCCGGGGGGGGGDGGGGGGGGGGGFGGGFGFGFGCGGGGGDGGGGDGGGGGGGGGGGGGGFFGD<FFCFGGGG,<<FGGGGGFGGGGGFBFFFFGGGGGGGDGGGGGGGFGGGGGFFEFGEG+CFFEEFEDGFGGAFGEFGFFFC=E9ECFGGFFGGDGGGFGD,DFGGGGGGGFDFGCGGGGGG+3259@ECFDDG*996?FF>FBF22@FFA=CAEBE<*55599=BCEB=(;@EFF0<B6?@8@AF)6@@06?FEFF(2-36;9;(31:14:(4>F<?F6(412<>??F(.499;8
@M04999:289:000000000-L3R54:1:1101:8047:5753 2:N:0:419
AGACTACACGGGTATCTAATCCTGTTCGCTACCCATGCTTTCGAACCTCAGCGTCAGTTACAGACCAGAGAGCCGCCTTCGCCACTGGTGTTCTTCCATATATCTACGCATTCCACCGCTACACATGGAGTTCCACTCTCCTCTTCTGCACTCAAGAAAAACAGTTTCAGCTGCACTTCCCCGGTTAAGCCGAGGGCTTTCACAGCTGACTTGTTCTCCCGCCTGCGTTCGCTTTACGCCCAATAAATCCGGACAACGCTTGCCACCTACGTATTACCGCGGCTGCTGGCACGTAGTTAGC
+
CCCCCGGGGGGGGGGGGGGGGGGGGGGGGGGGGGGGGGGGGGGGGGGGGGGGGGGGGGGGGGGGGGGGGGGGGGGGGGGGGGGGGGGGGGGGGGGGGGGGGGGGGGGGGDGGGFFGGGGGGGGGGGGGFGGGGGGGGGGGGGGFGGGGGGGGGGGGG8F8EEGGGGFAFFGGGGGGFGFGGFG>BEEGGGGEGGGGGDFGFFFFFFFFFB;EEFFFFFFFFFFFFFBFFFFFF;?EE@1>>?@@E3>CFF;>?BFBB>>:?BF?A?BB0::1)6>AA9<;>99>>F:D??:<:4::44)4-
@M04999:289:000000000-L3R54:1:1101:5756:5774 2:N:0:419
CATTCGACTACACGGGTATCTAATCCTGTTCGCTCCCCACGCTTTCGTCCATCAGCGTCAATCGGTATTTAGTAACCTGCCTTCGCAATCGGGGTTCTGTGTAATATCTATGCATTTCACCGCTACACTACACATTCCAGCTACTTCAATACTATTCAAGATTAACAGTATCAACGGCAGTTCTACAGTTAAGCTGCAGGTTTTCACCGCTGACTTATCAACCCGCCTACGGACCCTTTAAACCCAATAAATCCGGATAACGCTCGCATCCTCCGTATTACCGCGGCTGCTGGCACGGAGT
+
CCCCCGGGGGGGGGGGGGGGGGGGGGGGGGGGGGGGGGGGGGGBFDGGGGGGGGGGGGGGGGGGGGGGGGGGGGGGGGGGGGGGGGGGGGGGGGGGGGFGGGGGGGGGGGGGGGGGGGGGGGGGGGGGGGGGGGGGGGGGGGGGGGGGGGFGGGGGGGGFFGGGGGGGGGGGGGGGF>BGFGGGGGGEGGGGGGFGGGGGFFFFFFFFAF>>BFFFFFFEFFBFAFFFFFFF=@BD(3@@ECAF;7;DE3>CF@@92?F@E?,-,(,2:>F7A?FBFFFA2><B9912900.56()422(-
@M04999:289:000000000-L3R54:1:1101:16208:5780 2:N:0:419
TGTAGACTACTCGGGTATCTAATCCTGTTTGCTCCCCACGCTTTCGCATCTCAGCGTCAGTATCTGTCCAGAAGGCCGCCTTCGCCACCGGTATTCCTCCACATCTCTACGCATTTCACCGCTACACGTGGAATTCTACCTTCCTCTACAATACTCCAGATAACCAGTTTTAAGTGCAATTCCCAGGTTGAGCCCGGGGCTTTCACACCTAACTTAATTATCCGCCTACATGCCCTTTACGCCCAGTCATTCCGATTAACGCTCGCACCCTCCGTATTACCGCGGCTGCTGGCACGGAGTC
+
CCCCCGGGGGGGGGGGGGGGGGGGGGGGGGGGGGGGGGGGGGGGGGGGGGGGGGGGGGGGGGGGGGGGGGGGGGGGGGGGGGGGGGGGGGGGGGGGGGGGGGGFGGGGGGGGGGGGGGGGGGGGGGGGGGGGGGGGGGGGGGGGGGGGGGGGGGGGGGGGGGGGGGGGFGGGGGGGFGFGGGDGGGGGGGGGGGGGGGDGFFFFFFFFFFFFFFFFFFF?ACC?BF=@DFFFFFFFDFFFFFFFFFE@FE7<3=0880?C@;??FFFF;?FF?>(4<:>B2?B>;F6>FF:??0<?796(.
@M04999:289:000000000-L3R54:1:1101:13798:5783 2:N:0:419
TGGAGGGTATCTAATCCTGTTTGCTCCCCACGCTTTCGCATCTCAGCGTCAGTATCTGTCCAGAAGGCCGCCTTCGCCACCGGTATTCCTCCACATCTCTACGCATTTCACCGCTACACGTGGAATTCTACCTTCCTCTACAATACTCTAGTTAACCAGTTTTAAGTGCAATTCCTAGGTTGAGCCCAGGGCTTTCACACCTAACTTAATTATCCGCCTACATGCCCTTTACGCCCAGTCATTCCGATTAACGCTCGCACCCTCCGTATTACCGCGGCTGCTGGCACGGAGTTAGCCGGTG
+
CCCCCGGGFGGGGGGGGGGGGGGGGGGGGGGGGGGGGGGDGGGGGGGGGGGGGGGGGGGGGGGGGGGGGGGGGGGGGGGGGGGF7FGGGGGGGGGGGGGGGGGGGGGGGGGGGGGGGGGGGGGGGGGGGGGGGGGGGGGGGGGGGGGGGGGGGGGGGGGGGGGGGGGGGFGFGGGGFGFFGCDFFFGGGGGGGFGCGGGGEFFFFFFFFEFFCFFFFFFFFBEFEBBEFFCFFFFB?25F@C7*>EDFFFFFFBFFFF9(3(/8BB61?FFB<BBF69FF?4:?F08?>(9?(4:54037(
@M04999:289:000000000-L3R54:1:1101:5694:5785 2:N:0:419
GACTACTAGGGTATCTAATCCTGTTTGCTCCCCACGCTTTCGCACCTGAGCGTCAGTGTTGTGCCAGGGGGCCGCCTTCGCCACTGGTATTCCTCCAAATCTCTACGCATTTCACCGCTACACTTGGAATTCTACCCCCCTCTCACACACTCTAGTTTTCCAGTTTCAAATGCAATTCCCAGGTTGAGCCCGGGGCTTTCACATCTGACTTAAAAAACCGCCTACGTGCGCTTTACGCCCAGTAATTCCGATTAACGCTTGCACCCTCTGTATTACCGCGGCTGCTGGCACAGAGTTAGCC
+
CCCCCGGGGGGGGGGGGFFGGGGGGGGGGGGGEFGGGGGGGGGGGGGGGGGGGGGGGGGGGGCEGGGGGGGGGDGGGGGGGGGGGGGG9E,?FDFFGGFGGGGFFFGGGGGGGGGEGGGGGGGGGGGGGGGGGGGGGGGCGDGGGGGGGGFGGGG7DFGGGGGCFGGGGGGGGGGGFGFGGG5CEGGGGGGGGGCDDGDCFF=CFFFFFFFFCFAFBB>9EBFFFF@FD@>>BBDFF?>FFFFABBDFFF<B<:ABFBF?FFFF?2(448>BDF<D9:B0;BFFFD???F?21?7A<:5)5
@M04999:289:000000000-L3R54:1:1101:25242:5830 2:N:0:419
AGACTACACGGGTATCTAATCCTGTTCGCTACCCATGCTTTCGAACCTCAGCGTCAGTTACAGACCAGAGAGCCGCCTTCGCCACTGGTGTTCTTCCATATATCTACGCATTCCACCGCTACACATGGAGTTCCACTCTCCTCTTCTGCACTCAAGAAAAACAGTTTCAGCTGCACTTCCCCGGTTAAGCCGAGGGCTTTCACAGCTGACTTGTTCTCCCGCCTGCGTTCGCTTTACGCCCAATAAATCCGGACAACGCTTGCCACCTACGTATTACCGCGGCTGCTGGCACGTAGTTAGC
+
CCCCCGGGGGGGGGGGGGGGGGGGGGGGGGGGGGGGGGGGGGGGGGGGGGGGGGGGGFGGGGGGGGGGGGGGGGGGGGGGGGGGGGGGGGGGGGGGGGGGGGGGGGGGGGGGGGGGGGGGGGGGGGFGGGGGGGGGGGGGGGGGGGGGGGGGGGGGGCGGGGGGGGGGGGGGGGGGFGFGGGGGGGGGGGGGGGGGGGGGFFFFFFFFFFFFFFFFFFFFFBFFFFF?@FFFFFFFFD;>@F;1@ACFFFFFFFFFFFF???F7>?BFFFFFDFFBF26;9>>12:??FB72:?F6?A994
@M04999:289:000000000-L3R54:1:1101:8663:5836 2:N:0:419
GCGACTACAGGGGTATCTAATCCTGTTCGCTACCCATGCTTTCGAACCTCAGCGTCAGTTACAGACCAGAGAGCCGCCTTCGCCACTGGTGTTCTTCCATATATCTACGCATTCCACCGCTACACATGGAGTTCCACTCTCCTCTTCTGCACTCAAGAAAAACAGTTTCAGCTGCACTTCCCCGGTTAAGCCGAGGGCTTTCACAGCTGACTTGTTCTCCCGCCTGCGTTCGCTTTACGCCCAATAAATCCGGACAACGCTTGCCACCTACGTATTACCGCGGCTGCTGGCACGTAGTT
+
CCCCCGGFGGGGEFGGGGGGFGGGFGFDGDGGGGGGGGGGGGGGGGGGFGGGGGGGGGFGGGGGGGGGGGGGGGGGGGGGGGGDEGFGGGGGGFGGGGGGGGG<F9FFDEGFFGCGGGEEFCEGGGFGFF4F:FFGG;D=FGGGGCFGGGGGGGGG?A@DDDEF?CFGGFGG9D6DFG?FGGGGC8>EC@EGEGGC7CGF>8:BF>FA=:>=68B+6+==6@BB>B@;1(81:DD1>>;EF68(6;AEFE79BF3>FBF>F0:B:<<620::42424<44>601321?:(,4<?6:6()
@M04999:289:000000000-L3R54:1:1101:18752:5846 2:N:0:419
ATGGGGACTACCCGGGTATCTAATCCTGTTCGCTACCCATGCTTTCGAACCTCAGCGTCAGTTACAGACCAGAGAGCCGCCTTCGCCACTGGCGTTCTTCCATATATCTACGCATTCCACCGCTACACATGGAGTTCCACTCTCCTCTTCTGCACTCAAGAAAAACAGTTTCAGCTGCACTTCCCCGGTTAAGCCGAGGTCTTTCACAGCTGACTTGTTCCCCCGCCTGCGTTCGCTTTACGCCCAATAAATCCGGACAACGCTTGCCACCTACGTAGTACCGCGACTGCTGGCCCTAGGT
+
6A6A86CFFFGGGG7:8FCCFFCFGFD,CE@@FG:F<@E<<CCEFFGGGGEC8,6ECB:CE<C,CCCEDF,,<E,84FF74,:FD,B,,:BE,@,@=<,EE,AA4F9FGG<4+@?EFGCGGGGGDGGGBF9,,,@=9;=,4D9@FF8DEFFGD,==,,6,3@8,3+@=D8EFCFCGFGF6?+29:43*5@:A7AE*99>/;18BAFAF=@)07AFFBFBC+*-/69(/(/71,(/.6;(+96:20238)424<709?66:?F960-((-5:?0(2,4(44A4((((-((4)..((4(((4-
@M04999:289:000000000-L3R54:1:1101:20372:5852 2:N:0:419
CGACTACAAGGGTATCTAATCCTGTTTGCTCCCCACGCTTTCGCATCTCAGCGTCAGTATCTGTCCAGAAGGCCGCCTTCGCCACCGGTATTCCTCCACATCTCTACGCATTTCACCGCTACACGTGGAATTCTACCTTCCTCTACAATACTCCAGATAACCAGTTTTAAGTGCAATTCCCAGGTTGAGCCCGGGGCTTTCACACCTAACTTAATTATCCGCCTACATGCCCTTTACGCCCAGTCATTCCGATTAACGCTCGCACCCCCCGTATTACCGCGGCTGCTGGCACGGAGTTAGC
+
CCCCCGGGGGGGGGGGGGGGGGGGGGGGGGGGGGGGGGGGGGGGGFGGGGGGGFGGGGGGGGGGGGGGGGGGGGGGGGGGGGGGGGGGGGGGGGGGGGGGGGGGGGGGGGGGGGGGGGGGGGGGGGGGGGGGGGGGGGGGGGGGGGGGGGGGGGGGGGGGGGGFFGGGGGGGGGGGFGFGGGGGGGGGGGGGGGGGGDGGFFFFFF>FEDFFFFFAEBFEAB=25BFE?EEFFFFFFFDFFF@3=EF)6?;6;DFFFFFD<1(7>9?(49>:FF:<BBB>FFFBF<>:(((5169(3:AA)
@M04999:289:000000000-L3R54:1:1101:16643:5859 2:N:0:419
GGGACTACCAGGGTATCTAATCCTGTTCGCTACCCATGCTTTCGAACCTCAGCGTCAGTTACAGACCAGAGAGCCGCCTTCGCCACTGGTGTTCTTCCATATATCCACGCATTCCACCGCTACACATGGAGTTCCACTCTCCTCTTCTGCACTCAAGAAAAACAGTTTCAGCTGCACTTCCCCGGTTAAGCCGCGGGCTTTCACAGCTGACTTGTTCTCCCGCCTGCGTTCGCTTTACGCCCAATAAATCCGGACAACGCTTGCCACCTACGTATTACCGCGGCTGCTGGCACGTAGTT
+
CC<,AEFEEFGGEG8F<C@6C6EFDFEFGGCGGCFE<@DFCFGGCCGG<A6FD@CFCFGFGFA@C@CFDGGF,:E7:+4@FB7FGDFGGGGEECA5CDGGGG<F,,CACF:F@EFAFFGGGGGGGECF8FF,ADFCFGGGGFGG;@EG8EDFGGCFC8F8DD>=DGFFAFD9DGGGF+9DGGDC+;++,7EFG**779DD6AA>8FFFFF@*/?+8;8FEF969?@;@;:;<1?((6;?FB(41::)6)4(,-4>>?<>BF<:63).4,2:(4<)3:A<?0(((-3().,174:88,(.
@M04999:289:000000000-L3R54:1:1101:7166:5869 2:N:0:419
TTGACTACCCGGGTATCTAATCCTGTTTGCTCCCCACGCTTTCGCATCTCAGCGTCAGTATCTGTCCAGAAGGCCGCCTTCGCCACCGGTATTCCTCCACATCTCTACGCATTTCACCGCTACACGTGGAATTCTACCTTCCTCTACAATACTCCAGATAACCAGTTTTAAGTGCAATTCCCAGGTTGAGCCCGGGGCTTTCACACCTAACTTAATTATCCGCCTACATGCCCTTTACGCCCAGTCATTCCGATTAACGCCCGCACCCTCCGTATTACCGCGGCTGCTGGCACGGACTTAC
+
CCCCCGGFGGGGGGGGGGFFGGGFGGGGGGGGGGGGGGGGGGGGGGGGGFGGGGGGCGGGGGGGGGGGGGGGGGGGGGGGGGEGGGGGE=FGGGGGG@EFEFGGGGGFGGGGGGGGGGGGGGGGGDGGGGGGGGGGGGGGGGGGGFGGGGGGGGG?D8FF9FFFDGGGGGGFCE=FFDFDGCCG6FFGG?D?FE9CDGGGAA9FFFEFFFDCEFFFFFFEFFB=(6B@??@F8E@@6C1>>9<;67><???@D08;CF<((42>>>240::1::<3>A<:B>90146??::44-4((48))
@M04999:289:000000000-L3R54:1:1101:21992:5872 2:N:0:419
TCGGGACTACTAGGGTATCTAATCCTGTTCGCTACCCATGCTTTCGAGCCTCAGCGTCAGTAACAGACCAGAGAGCCGCCTTCGCCACTGGTGTTCTTCCATATATCTACGCATTTCACCGCTACACGTGGAGTTCCACTCTCCTCTTCTGCACTCAAGTCTCTCAGTTTCCGATGCTCTTCCTCAGTTAAGCTGAGGGCTTTCACATTCAGACTTAAAAGACCGCCTGCGCTCCCTTTACGCCCAATAAATCCGGACAACGCTTGCCACCTACGTATTACCGCGGCTGCTGGCACGTAGT
+
CCCCCGGGGGGGGGGGGGGGGGGGGGGGGGGGGGGGGGGGGGGGGGGGGGGGGGGEGGGGGGGGGGGGGGGGGGGGGGGGGGGGGGGGGGGGGGGGGFGGGGGFFFGGGFGGGGGGGGFGGGGGGGGGGGGGGGGGGGGGGGGGGGGFGGGGGGGGGGGGGGGGGGGGGGGGGDDGFGFGGGGGGGGGGGGGGGGGGGGGFAFFFFFFFFFFFFFFFFFCFFFF9ABFFDFFBF>FBEBFFFF>@;<@EFFEFFB@FF98=;>B:??BFB??FBB?<A:DFF?(4(9>BF0)41<2:::?(
@M04999:289:000000000-L3R54:1:1101:7421:5943 2:N:0:419
TGGACTACAGGGGTATCTAATCCTGTTTGCTCCCCACGCTTTCGCATCTCAGCGTCAGTATCTGTCCAGAAGGCCGCCTTCGCCACCGGTATTCCTCCACATCTCTACGCATTTCACCGCCACACGTGGAATTCTACCTTCCTCTACAATACTCCAGATAACCAGTTTTAAGTGCAATTCCCAGGTTGAGCCCGGGGCTTTCACACCTAACTTAATTATCCGCCTACATGCCCTTTACGCCCAGTCATTCCGATTAACGCTCGCACCCTCCGTATTACCGCGGCTGCTGGCACGGAGTT
+
CCCCCGGGGGGGGGGGGGGGGGGGGGGGGGGGGGGGGGGGGGGGGGGGGGGGGGGGGGGGGGGGGGGGGGGGGGGGGGGGGGGGGGGGGGGGGGGGGGGGGGGGGGGGGGGGGGGGGGGGGGGGGGGGGGGGGGGGGGGGGGGGGGGGGGGGGGGGGGGGGGGGGGGGGGGGGGGGFGFGGGGGGGGGGGGGGGDGGGGGFFFFFFEFEFFFFFFFFFFFFDFFFDBECF@3@EF@FFFFF@6D;<)<EFFFFFF?EC19FF>;>F6?02:>???FFFABF>FF>>F:>7?<7?B99:?
@M04999:289:000000000-L3R54:1:1101:23742:6030 2:N:0:419
CGACTACCGGGGTATCTAATCCTGTTCGCTCCCCACGCTTTCGTCCATCAGCGTCAATCGGTATTTAGTAACCTGCCTTCGCAATCGGGGTTCTGTGTAATATCTATGCATTTCACCGCTACACTACACATTCCAGCTACTTCAATACTATTCAAGATTAACAGTATCAACGGCAGTTCTACAGTTAAGCTGCAGGTTTTCACCGCTGACTTATCAACCCGCCTACGGACCCTTTAAACCCAATAAATCCGGATAACGCTCGCATCCTCCGTATTACCGCGGCTGCTGGCACGGAGTTAGC
+
CCCCCGFFGGGGGGFGGGGGFFFGGGGGGGGFFGGGGGF7FGFECFEGFGGGGGGGCEGGGGDGFDGGGGGGGGFGGGGGGGGEGGGGGGGGGGFGGGGADCFGFGGGGF9AFGGGGGGGGGGGGFGGFFGAF,EDDDEGGCFGGGGGGGGGGGADGCFGGGGF>DFDDGGCEGGEFGFGGGGFFGGGFFGGFGGFDFDGFFFFEEAB2>=EFFFFFFF>>F>D=D9@DFF?@;8CFFFADF?@83E?E@F9173>B:9<B>9F:>?<ABB1???AFB?B96>FF60:>13<:9;B:?B<-
@M04999:289:000000000-L3R54:1:1101:18477:6031 2:N:0:419
CGCGGACTACAAGGGTATCTAATCCTGTTTGCTCCCCACGCTTTCGCATCTCAGCGTCAGTATCCGTCCAGAAGGCCGCCTTCGCCACCGGTATTCCTCCACATCTCTACGCATTTCACCGCTACACGTGGAATTCTACCTTCCTCTACAATACTCCAGATAACCAGTTTTAAGTGCAATTCCCAGGTTGAGCCCGGGGCTTTCACACCTAACTTAATTATCCGCCTACATGCCCTTTACGCCCAGTCATTCCGATTAACGCTCGCACCCTCCGTATTACCGCGGCTGCTGGCACGTAGTT
+
CCCCCGGGGGGGGGGGFFGGGGGGGGGGGGGGGGGGGGGGGGGGGGGGGGGGGGGGGGGGFGGGGGGGGGGGGGGGGGGGGGGGGGGGGGGGDGGGGGGGGGGEGFFGGGGGGGGGGGGGGGGGGGGGGGGGGGGGGGGGGGGGGGGGGGGGGGGGGGGGGGGGGGGGGFGGF7?FFGFGCFGCFGGGCFGFGFGGGGDGBA68=CFADDFEFFFFEFFF=EF=?;??DFEE@E@EFECF;;FFFFFFFC35<71?:19<6;:?F>9(4<<?:B(48::<939BFF;B?)546B>?,,3:6
@M04999:289:000000000-L3R54:1:1101:13068:6038 2:N:0:419
CTGAAGACTACCGGGGTATCTAATCCTGTACGCTACCCATGCTTTCGAACCTCAGCGTCAGTTACAGACCAGAGAGCCGCCTTCGCCACTGGTGTTCTTCCATATATCTACGCATTCCACCGCTACACATGGAGTTCCACTCTCCTCTTCCGCACTCAAGAAAAACAGTTTCAGCTGCACTTCCCCGGTTAAGCCGAGGGCTTTCACAGCTGACTTGTTCTCCCGCCTGCGTTCGCTTTACGCCCAATAAATCCGGACAACTCTTGCCACCTACGTATTACCGCGGCTGCTGGCACGTAGT
+
CCCCCGGGGGGGGGGGGGGGGGGGGGGGGGGGGGGGGGGGGGGGGGGGGGGGGGGGGGGGGFGGGGGGGGGGGGGGGGGGGGGGGGGGGGGGGGGGGGGGGGGGGGGGGGGGGGGGGGGGGGGGGGGGGGGGGGGGGGGGGGGGGGGGGGGGGGGGGGGGFGGGGGGGGGGGGGGGFGFGGGGGGGGGGGGGGGGGGGGGFFF;AFFFFFFFFFFFFFFEFFE@FFFFFD>FFFFFFDFFF<:BB?FFBBFFF>;><9>B2)5442>?FF?0:>B1<B:9:A?3(,((-43:?F0),.8:,
@M04999:289:000000000-L3R54:1:1101:21841:6040 2:N:0:419
GACTACTAGGGTATCTAATCCTGTTTGCTCCCCACGCTTTCGCATCTCAGCGTCAGTATCTGTCCAGAAGGCCGCCTTCGCCACCGGTATTCCTCCACATCTCTACGCATTTCACCGCTACACGTGGAATTCTACCTTCCTCTACAATACTCTAGTTAACCAGTTTTAAGTGCAATTCCTAGGTTGAGCCCAGGGCTTTCACACCTAACTTAATTATCCGCCTACATGCCCTTTACGCCCAGTCATTCCGATTAACGCTCGCACCCTCCGTATTACCGCGGCTGCTGGCACGGAGTTAGCC
+
CCCCCGGGGGGGGGGGGGGGGGGGGGGGGGGGGGGGGGGGGGGGGGGGGGGGGGGGGGGGGGGGGGGGGGGGGGGGGGGGGGGGGGGGGGGGGGGGGGGGGGGGGGGGGGGGGGGGGGGGGGGGGGGGGGGGGGGGGGGGGGGGGGGGGGFGGGGGGGGGGGGFEFGGGGFFGGGGFGFGGGGGGGGGGGGGGFGGGGGGFFFFFFFFFFFFFFFFEFFDFFFFBFFFE@DFFEFFFFFFFFFFEECFF127<DFFFFF@BF>F@;;??1:?FFFAFFBF>F>>:>BB?0,(((-4.4:A3
@M04999:289:000000000-L3R54:1:1101:23245:6040 2:N:0:419
GGACTACACGGGTATCTAATCCTGTTTGCTCCCCACGCTTTCGCATCTCAGCGTCAGTATCTGTCCAGAAGGCCGCCTTCGCCACCGGTATTCCTCCACATCTCTACGCATTTCACCGCTACACGTGGAATTCTACCTTCCTCTACAATACTCCAGATAACCAGTTTTAAGTGCAATTCCCAGGTTGAGCCCGGGGCTTTCACACCTAACTTAATTATCCGCCTACATGCCCTTTACGCCCAGTCATTCCGATTAACGCTCGCACCCTCCGTATTACCGCGGCTGCTGGCACGGAGTTAGC
+
CCCCCGGGGGGGGGGGGGGGGGGGGGGGGGGGGGGGGGGGGGGGGGGGGGGGGGGGGGGGGGGGGGGGGGGGGGGGGGGGGGGGGGGGGGGGGGGGGGGGGGGGGGGGGGGGGGGGGGGGGGGGGGGGGGGGGGGGGGGGGGFFGGGGGGGGGGGGGGGGGFGGFGGGGGGEEFGGFGFGGGGGGGGGFFGGGGGGGG7FFFFF>?AFFFFFEFFFE6=CF=@=@FFFE@EFEFFFEF@D><<=EE3<?EE@<0;?EFB?BF9119B014>((474492219>6><2B>?FF?3-(-19:.
@M04999:289:000000000-L3R54:1:1101:4420:6044 2:N:0:419
TGACTACCGGGGTATCTAATCCTGTTCGCTACCCATGCTTTCGAACCTCAGCGTCAGTTACAGACCAGAGAGCCACCTTCGCCACTGGTGTTCTTCCATATATCTACGCATTCCACCGCTACACATGGAGTTCCACTCTCCTCTTCTGCACTCAAGAAAAACAGTTTCAGCTGCACTTCCCCGGTTAAGCCGAGGGCTTTCACAGCTGACTTGTTCTCCCGCCTGCGTTCGCTTTACGCCCAATAACTCCGGACAACGCTTGCCACCTACGTATTACCGCGGCTGCTGGCCCGTAGTTAGC
+
CCCCCGGG7FC:CFGGCGFFEGGFFG9FGGEFFGEFGGGFFG7DEGG<FFFDFEG:FGGGGFCEGGGFCEGGFG,:AFFFFEECGGDF<AFC55A?FEGFFGDGFGFFFGGGGGGGGDG8FGFFGFGCEGGGFF;FFFFGGG?=DFG8DFD,@C8D9DFGFEG=EDDCFG8EEECFF++=DFD6EG6FGGG6*CC*;D99FFFFFFFFFFFFF>AFFF+8A>95@=1:3<2>?F;E<8;5:26(5A)9730(,,(467903:<:428(4:3329(654<;42230-..5((-7((--<942
@M04999:289:000000000-L3R54:1:1101:27652:6065 2:N:0:419
AGGACTACTAGGGTATCTAATCCTGTTCGCTACCCATGCTTTCGACCCTCAGCGTCAGTTACAGACCAGAGAGCCGCCTTCGCCACTGGTGTTCTTCCATATATCTACGCATTCCACCGCTACACATGGAGTTCCACTCTCCTCTTCTGCACTCAAGAAAAACAGTTTCAGCTGCACTTCCCCGGTTAAGCCGAGGGCTCTCACAGCTGACTCGTTCTCCCGCCTGCGTTCGCTTTACGCCCAATAAATCCGGACAACGCTTGCCACCTACTTATTACCGCGTCTTCTGGCTCGTAGTTAC
+
@<<,AFEGGG9EA;FEGGGGGGFFEEGGGGC@CFCFFCFDFFGGGB@FGGC@FDGEGB@6EEFF@@CFECCE:FFCEGGGEG@@7FEFFGCGEG?FGGFGG9F<FDGGFGDFEGGCEFEGGGFFF<FFF<A=:EFGGDGDCFDGFCFGF8C===F8,@8,D?EGGF==:=:,@F?,;=?F=F0@=:@@9ECCC+49C59>FAAA9AFFB@DB*9AF2?8.A9(/(059?<70>D((99<3(218()/)19=9(,6-8:B9?6(:(-4(((,).).).4<<B>9B2(6)).8()(4((()))
@M04999:289:000000000-L3R54:1:1101:6243:6074 2:N:0:419
GACTACCCGGGTATCTAATCCTGTTTACTCCCCACGCTTTCGCATCTCAGCGTCAGTATCTGTCCAGAAGGCCGCCTTCGCCACCGGTATTCCTCCACATCTCTACGCATTTCACCGCTACACGTGGAATTCTACCTTCCTCTACAATACTCCAGATAACCAGTTTTAAGTGCAATTCCCAGGTTGAGCCCGGGGCTTTCACACCTAACTTAATTATCCGCCTACATGCCCTTTACGCCCAGTCCTTCCGATTAACGCTCGCACCCTCCGTATTACCGCGGCTGCTGGCACGGCGTTAGCC
+
CCCCCGGGGGGGFGGGGGGGGGGFGFEEGFGGCFGGGFEGGGGGGGCFGGGGGGGGGGGGGFFGGGGGGGGGCFGEDGGGGGBGFEGCFFFDFFGGGGGFFEFGGGFGGCB,EFFGGGGGGGGGE<C@FGGGGGGGGGGGGGGGGAADFGFFFGFGGGGGGGGGGDFGEGGCFGFFFGFDGGFCFFFG,AFEECEGDCCGFFFFFFFFFEFFECFF<FA=FD29:;@?@FDFF4EFD6;F<<@E)7)/6;;60(;>?B<B90,32:1(83:62().4(4((4(,,).,81?66((-(-2>2
@M04999:289:000000000-L3R54:1:1101:21478:6088 2:N:0:419
TTTGACTACCGGGGTATCTAATCCTGTTTGCTCCCCACGCTTTCGCATCTCAGCGTCAGTATCTGTCCAGAAGGCCGCCTTCGCCACCGGTATTCCTCCACATCTCTACGCATTTCACCGCTACACGTGGAATTCTACCTTCCTCTACAATACTCCAGATAACCAGTTTTAAGTGCAATTCCCAGGTTGAGCCCGGGGCTTTCACACCTAACTTAATTATCCGCCTACATGCCCTTTACGCCCAGTCATTCCGATTAACGCTCGCACCCTCCGTATTACCGCGGCTGCTGGCACGGAGTT
+
CCCCCGGGGGGGGGGGGGGGGGGGGGGGGGGGGGGGGGGGGGGGGGGGGGGGGGGGGGGGGGGGGGGGGGGGGGGGGGGGGGGGGGGGGGGGGGGGGGGGGGGGGGGGGGGGGGGGGGGGGGGGGGGGGGGGGGGGGGGGGGGGGGGGGGGGFGGGGGGGGGGGGGGGGGGGGGGGFGFGGGGGGGGGGGGGGGGDCDGGFFFFFFFFFFFFFFFFFFFFFFDF@@FFFEFFFFFFFFFFFBFFFEFECCFCEDF?FFFBF??FFFFFFFFFF??B?<D<:;;996>BFFFFFFB7491?
@M04999:289:000000000-L3R54:1:1101:4635:6116 2:N:0:419
GGGACTACAAGGGTATCTAATCCTGTTTGCTCCCCACGCTTTCGCATCTCAGCGTCAGTATCTGTCCAGAAGGCCGCCTTCGCCACCGGTATTCCTCCACATCTCTACGCATTTCACCGCTACACGTGGAATTCTACCTTCCTCTACAATACTCCAGATAACCAGTTTTAAGTGCAATTCCCAGGTTGAGCCCGGGGCTTTCACACCTAACTTAATTATCCGCCTACATGCCCTTTACGCCCAGTCATTCCGATTAACGCTCGCACCCTCCGTATTACCGCGGCTGCTGGCACGGAGTT
+
CCCCCGGGFCDFGGGGGGGGFEFFGEFGGGGGGGGGCFGCFGGGGGGGGGGGGGCGGGGFFGGGGGGGGGGGFF@FGGGGGGGGGGGGGGGGFGFGGGCFC<FAFFGGFGEECGFGGGGGGGGGGGGGGD<FFDGGGGGGGFGGGGGGGFGGFGGGFGGEEG?A8DEGGGF8FGGFF?DDGD=FGFGGGGGGGGG>*@*;?B@FF6?9BE=8E?BCEFBCF9>2>@@EEFFFFFDE<C05>FFFFE3?7<EF@;;(7);;0,41199612?9::BFAAF69;>F>(-4:0((43417<1
@M04999:289:000000000-L3R54:1:1101:24160:6128 2:N:0:419
GACTACCGGGGTATCTAATCCTGTTCGCTACCCATGCTTTCGAACCTCAGCGTCAGTTACAGACCAGAGAGCCGCCTTCGCCACTGGTGTTCTTCCATATATCTACGCATTCCACCGCTACACATGGAGTTCCACTCTCCTCTTCTGCACTCAAGAAAAACAGTTTCAGCTGCACTTCCCCGGTTAAGCCGAGGGCTTTCACAGCTGACTTGTTCTCCCGCCTGCGTTCGCTTTACGCCCAATAAATCCGGACAACGCTTGCCACCTACGTATTACCGCGGCTGCTGGCACGTAATTAGCC
+
CCCCCGG>FGGGGGGGGGGGGGGGGGGGGGGGGFGGGGGGGGFGGGGGGGGGGGGGGGGGGGGGGGGGGGGGGGGGGGGGGGGGGGGGGGGGGGGGGGFGGGGGGGGGDGDGGGGGGGGGGGGFGDGGGGGGGFFGGGGGGGGGGGGGGGGGGFGGGFGGGGGGGGGFFGGGGFGGFGFGGGGGGGFGGGDDECECGGGGAFA>FFFABFFFFFFFFFFFFFD@F>FFFDFFFFFEDFF37DF7AFBFFFF?23619>?FF?:AD?<24:?<AF2<<22(243(-))5(..((.(()).44
@M04999:289:000000000-L3R54:1:1101:17818:6133 2:N:0:419
GACTACCCGGGTATCTAATCCTGTTTGCTCCCCACGCTTTCGCATCTCAGCGTCAGTATCTGTCCAGAAGGCCGCCTTCGCCACCGGTATTCCTCCACATCTCTACGCATTTCACCGCTACACGTGGAATTCTACCTTCCTCTACAATACTCCAGATAACCAGTTTTAAGTGCAATTCCCAGGTTGAGCCCGGGGCTTTCACACCTAACTTAATTATCCGCCTACATGCCCTTTACGCCCAGTCATTCCGATTAACGCTCGCACCCTCCGTATTACCGCGGCTGCTGGCACGGAGTTAGCC
+
CCCCCGGGGGGGGGGGGGGGGGGGGGGGGGGGGGGGGGGGGGGGGGGGGGGGGGGGGGGGGGGGGGGGGGGGGGGGGGGGGGGGGGGGGGGGGDGGGGGGGGGGGGFGGGGGGGGGGGGGGGGGGGGG<CFGGGGGGGGGGGGGGGFGGGGGGGGGGGGGGGGGGGGGGGGGGGFGFGFGGGGGGGGGGFG6EEGGGGFGFFFFFFFFBFFFFFFF<AFFFFF@BEFFFEFF@EFFFFFFFFFFFFEFFFFFF<CF:;<69>3>>B?::06?B7>DA:BBFB>B?D0:?BD?0,4:?)<<:
@M04999:289:000000000-L3R54:1:1101:10023:6149 2:N:0:419
GGGCGACTACCCGGGTATCTAATCCTGTTTGCTCCCCACGCTTTCGCATCTCAGCGTCAGTATCTGTCCAGAAGGCCGCCTTCGCCACCGGTATTCCTCCACATCTCTACGCATTTCACCGCTACACGTGGAATTCTACCTTCCTCTACAATACTCCAGATAACCAGTTTTAAGTGCAATTCCCAGGTTGAGCCCGGGGCTTTCACACCTAACTTAATTAGCCGCCTACATGCCCTTTACGCCCAGTCATTCCGCTTAACGCTCGCCCCCTCCGTATTACCGCGGCTGCTGGCACGGAGTT
+
@CC?CBCFCGFGGCGGGGGGGGGGGGEEEFGGGGFGDGG7FEFFFGGGGFGGGEGDGGGGCFGGFGGGGG@AFBFFGGGEGCFFGEGGGGGGGDFGGGGGDGF8F,EFCFGGEGGFFGGFGGGGGFGCE=FC,>8DGGGGGFGGFGFFGFFG8FGGGGFGGGGFC?D=B8EA?CCCFFFGFGGGGCFCGGD?FGGGG4DGB?9?AF6;@F2BBF+;C@+8/(>B;>0:@19)341(3=CF<D99D?4?)6AAA:(-(,6<:>6:-4(4917?(((.(..662>;9(,(-5)(42>090(,.
@M04999:289:000000000-L3R54:1:1101:4854:6196 2:N:0:419
TTTCGGACTACTAGGGTATCTAATCCTGTTTGCTCCCCACGCTTTCGCATCTCAGCGTCAGTATCTGTCCAGAAGGCCGCCTTCGCCACCGGTATTCCTCCACATCTCTACGCATTTCACCGCTACACGTGGAATTCTACCTTCCTCTACAATACTCCAGATAACCAGTTTTAAGTGCAATTCCCAGGTTGAGCCCGGGGCTTTCACACCTAACTTAATTATCCGCCTACATGCCCTTTACGCCCAGTCATTCCGATTAACGCTCGCACCCTCCGTATTACCGCGGCTGCTGGCACGGAGT
+
CCCCCGGGGGGGGGGGGGGGGGFGGGGGGGGGGGGGFFGGGGGGGGGGGGGGGGGGGGGGGGGGGGGGGGGGGGGCGGGGGGGGGGGGGGGGGCGFGGGGGGGGGGGGGGGGGGGGGGGGGGGGGGGGGGGGDGGGGGGGGGGGGGGGGGGGGGGGGGGGGGGGGGGGFGGGEGGGFGFFGGGGGGGFGGDGGGGGGGGGEFFFFFFFFABBFFFFFFFEFFFFFFF@@B2CEE;@;@EFFF@BF;15;3?6CE81;@DFF:BFFFFFF>???,4<???BFBFB9;6;BB??:0(<B(19(
@M04999:289:000000000-L3R54:1:1101:24626:6202 2:N:0:419
GGACTACAAGGGTATCTAATCCTGTTCGCTACCCATGCTTTCGAACCTCAGCGTCAGTTACAGACCAGAGAGCCGCCTTCGCCACTGGTGTTCTTCCATATATCTACGCATTCCACCGCTACACATGGAGTTCCACTCTCCTCTTCTGCACTCAAGAAAAACAGTTTCAGCTGCACTTCCCCGGTTAAGCCGAGGGCTTTCACAGCTGACTTGTTCTCCCGCCTGCGTTCGCTTTACGCCCAATAAATCCGGACAACGCTTGCCACCTACGTATTACCGCGGCTGCTGGCACTGAGTTAGC
+
CCCCCGGGGGGGGGGGGGGGGGGGGGGEGGGGGGGGGGGGGGGGGGGGGGGGGGGGGGGGGGGGGGGGGGFGGGGGGGGGFGGGGGGGGGFGGGGGGGGGGFGGGGGGGGGGGGGGGGGGGGGGGFCEFGGGGGCGGGGGGGGGGGGGGGGGGEGGGGCFGGGGGGGGGGGGGGGGFGFGGGDDGGGCFGFEEGGDGGGGFFFFFFFFFFFFEFFFEFFF4>=DBD@>@;<BDFFCC2;EFDDDFFEEE8>92(43<61:11:2>F<?2:?B<ABDFA49BF>B>0?:26:>1(53>>>)5
@M04999:289:000000000-L3R54:1:1101:17022:6213 2:N:0:419
TGACTACAGGGGTATCTAATCCTGTTCGCTACCCATGCTTTCGAACCTCAGCGTCAGTTACAGACCAGAGAGCCGCCTTCGCCACTGGTGTTCTTCCATATATCTACGCATTCCACCGCTACACATGGAGTTCCACTCTCCTCTTCTGCACTCAAGAAAAACAGTTTCAGCTGCACTTCCCCGGTTAAGCCGAGGGCTTTCACAGCTGACTTGTTCTCCCGCCTGCGTTCGCTTTACGCCCAATAAATCCGGCCAACGCTTGCCACCTACGTATTACCGCGCCTGCTGGCACGTACTTAGC
+
CCCCCGGGGFCGGGGGGGGGGGGGGGGGGGGGGGGGGGGGGGEFGGGGGGGGGGGGGGGGGGFFGGGGGGGGGGGGGGGGFGGGGGGGGGGGGGGGGGGDGGGGGGGGGGGGGGGGGGGGGGGGGGFFGGGGFGGGFEFGGGGGGGGGGGGGGGFFFGG?DEGEGFFCEGFGGGGGFGFGGGGEGGGDGGCEGEEGDGGGFFFFFFFFFFFFEFFFFFF=;@BFFF9@DFFF@DFEFFFFFFFFFEFF5EF((-6??6>FFFF7>??:>F:?)).6AD09B(9:<:4):BFF0?3(-:2.-
@M04999:289:000000000-L3R54:1:1101:26441:6230 2:N:0:419
TCTTGACTACCGGGGTATCTAATCCTGTTTGCTCCCCACGCTTTCGCATCTCAGCGTCAGTATCTGTCCAGAAGGCCGCCTTCGCCACCGGTATTCCTCCACATCTCTACGCATTTCACCGCTACACGTGGAATTCTACCTTCCTCTACAATACTCCAGATAACCAGTTTTAAGTGCAATTCCCAGGTTGAGCCCGGGGCTTTCACACCTAACTTAATTATCCGCCTACATGCCCTTTACGCCCAGTCATTCCGATTAACGCTCGCACCCTCCGTTTTACCGCGGCTGCTGGCACGGAGTT
+
CCCCCGGGGGGGGGGGGGGGGGGGGGGGGGGGGGGGGGGGGGGGGGGGDFFGGGGGGGGGGGGGGGGGGGGGGGGGGEGGGGGGGEGGGGGGEGGGGGGGGGGGGFFFGGGGGGGGGGGGGGGGGGGGGGGGGGGGGGGGGGGGGGGGGGGGFGGGG@?EGGGGFFFDFGGGGGGGFFFGFGFGGGGGFDFGGGGGGGGGFFFFFFFFFFFFFFFFFFFFFC:@BFFFF@??EEDEFFFF?F@>F(.;>CFF?@??F6AFFB6:1(,772:0:>?),8:>B(,4191((,)(-..,2(,,4
@M04999:289:000000000-L3R54:1:1101:8920:6303 2:N:0:419
GGACTACTGGGGTATCTAATCCTGTTTGCTCCCCACGCTTTCGCATCTCAGCGTCAGTATCTGTCCAGAAGGCCGCCTTCGCCACCGGTATTCCTCCACATCTCTACGCATTTCACCGCTACACGTGGAATTCTACCTTCCTCTACAATACTCCAGATAACCAGTTTTAAGTGCAATTCCCAGGTTGAGCCCGGGGCTTTCACACCTAACTTAATTATCCGCCTACATGCCCTTTACGCCCAGTCATTCCGATTAACGCTCGCACCCTCCGTATTACCGCGGCTGCTGGCACGGAGTTAGC
+
CCCCCGGGGGGGGGGGGGGGGGGGGGGGGGGGGGGGDGGGGGGGGGGGGGGGGGGGGGGGGGGGGGGGGGGGGGGGGGGGGGGGGGGGGDGGGGGGGGGGGGGGGGGGGGGGGGGGGFGGGGGGDGGGGGGGGGGGGGGGGGGGGGGGGGGGGGGGGGGGGGGGGGGGGGFGCGGGFGFGGGFCFGDGFGGGG>EGDDGGFFFFFFFFFFFFFFFF?AFF45@=2@EFEFF@EFECEFDEB?;;84?EFE@@FD<FCD(:?>919>?:B09B0<7AB28>19>>>FF:?FF33(4(37)..
@M04999:289:000000000-L3R54:1:1101:13099:6309 2:N:0:419
AGACTACTAGGGTATCTAATCCTGTTCGCTACCCACGCTTTCGAGCCTCAGCGTCAGTTACTAGCCAGTCAGCCGCCTTCGCCACTGATGTTCTTCCATATATCTACGCATTTCACCGCTACACATGGAGTTCCACTGACCTCTCTAGCACTCAAGTCTTACAGTTTCTGATGCACGTCCATAGTTGAGCTATGACCTTTCACATCAGACTTATTAGACCGCCTGCGCTCCCTTTACGCCCAATAATTCCGGACAACGCTCGCCACCTACGTATTACCGCGGCTGCTGGCACGTAGTTAGC
+
CCCCCGGGGGCGGGGGGGGGGGGGGGGGGGGGGGGGGGGGGGFGGGGGGGGGGGGGGGGGGGGFGGGGGGGGGGGGGGGGGGGGGGGGGGGGGGGGGGGGGGGGGGGGGGGGGGGGGGGGGGGGGGFDFGGGGGGGGGFFGGGGGGGGGGGGGGGGGGGGGGGGGGGGGGGGFGGGFGFGGGFFFGGFGGGGGAFFFGGGFFFFFFFFFFFFFFFFFFFFEFFFFFAA9A>=BFFFE9@BBD=B@3?CCF@>?@@DDF0?66@0:FFF:?2:)62.6>?B6;19B?FF(8<>632(39262
@M04999:289:000000000-L3R54:1:1101:5338:6327 2:N:0:419
GTATTGACTACTCGGGTATCTAATCCTGTTTGCTCCCCACGCTTTCGCATCTCAGCGTCAGTATCTGTCCAGGAGGCCGCCTTCGCCACCGGTATTCCTCCACATCTCTACGCATTTCACCGCTACACGTGGAATTCTACCTTCCTCTACAATACTCCAGATAACCAGTTTTAAGTGCAATTCCCAGGTTGAGCCCGGGGCTTTCACACCTAACATAATTATCCGCCTACATGCCCTTTACGCCCAGTCATTCCGATTAACGCTCGCACCCTCCGTATTACCGCGGCTGCTGGCACGGAGT
+
CCCCCGGGGGGGGGGGGGGGGGGGGGGGGGGFFGGGGGGGGGGGGGGGGGGGGGGGGGGGGGGGGGGGGGGGGGGGGGGGGGDGGGGGGGGGGCFGGGGGGGGGGGGGGGGGGGGGGGGGGGGGGGGGGGG7FGGFGGGGGGGGGGGGGGGGFGGGGGGGGGGGGGGGFGGGGGGGFGFFGGGGGGGGGGFGGGGGGGGGBEFFFFFFEFFFFFFFFFF48CCEDFFFFFFF<3;;E1;FFFFBFF65<9EEFF1;12<C4?9??>;0>>?<B?FFF?0<>96((-96>1027??BFF9(-
@M04999:289:000000000-L3R54:1:1101:18264:6333 2:N:0:419
CGAGACTACCCGGGTATCTAATCCTGTTTGCTCCCCACGCTTTCGCATCTCAGCGTCAGTATCTGTCCAGAAGGCCGCCTTCGCCACCGGTATTCCTCCACATCTCTACGCATTTCACCGCTACACGTGGAATTCTACCTTCCTCTACAATACTCCAGATAACCAGTTTTAAGTGCAATTCCCAGGTTGAGCCCGGGGCTTTCACACCTAACTTAATTATCCGCCTACATGCCCTTTACGCCCAGTCATTCCGATTAACGCTCTCACCCTCCGTATTACCGCGCCTCCTGCCACGGAGTGT
+
@C?CCGGGGGGGGGGGGGGGGGGGGGGGGGGGGFFGFCCFGGGGGCGGGGGGGGGGGGGGGGGGFFGGG,CFFGGGGGGGFFFGDEGG@FGGGGGGGGGGGGGGGGGGGGGDGGGDE<FEGGFGGGGGGGDFFDFFEFGGGGGGGGGFGGFGGCG8D,@EFGGFGGGGGGGF9FFFFGEC?C+EB+@C@C8,@F5*CDGGFFFFFFFFDF):EFFFEFFFFEFDFFDFECCEF3;1;6;8;>B?;;<4?EFE@(:;4)6396((.2>?6:BFFFFF?)).-4((-,(.35((.21,4;:(.
@M04999:289:000000000-L3R54:1:1101:7715:6338 2:N:0:419
GACTACTAGGGTATCTAATCCTGTTCGCTCCCCACGCTTTCGTCCATCAGCGTCAATCGGTATTTAGTAACCTGCCTTCGCAATCGGGGTTCTGTGTAATATCTATGCATTTCACCGCTACACTACACATTCCAGCTACTTCAATACTATTCAAGATTAACAGTATCAACGGCAGTTCTACAGTTAAGCTGCAGGTTTTCACCGCTGACTTATCAACCCGCCTACGGACCCTTTAAACCCAATAAATCCGGATAACGCTCGCATCCTCCGTATTACCGCGGCTGCTGGCACTGAGTTAGCC
+
CCCCCGGGGGGGGGGGGGGGGGGGGGGGGGGGGGGGGGGGGGGDG:FGGGGGGGGGGGFGGGGGGGGGGGGGGGGGGGGGG@FEGGGGGGGGGGGGGGGGFGGGGGGGGGGGGGGGGGGGGGGGGGGGGGGGGGFFGGGGGGGGGGGGGGGGGGGGGGGGGGDGGGGGGGGCGGGGFFFDGGGGGGGFGGGGGEGGGFGGFFFFFFFFFFFFFFFFDFFBFFFFFDDFBBDFFFFC;>5:?=@3<>EFFB>?F@A<@FFFFF>FBBFFFFBF:?AFFFFFFF>B??F8<0)(.)44:<)54
@M04999:289:000000000-L3R54:1:1101:7157:6347 2:N:0:419
TGGGGGATCTAATCCTGTTTGCTCCCCACGCTTTCGCATCTCAGCGTCAGTATCTGTCCAGAAGGCCGCCTTCGCCACCGGTATTCCTCCACATCTCTACGCATTTCACCGCTACACGTGGAATTCTACCTTCCTCTACAATACTCCAGATAACCAGTTTTAAGTGCAATTCCCAGGTTGAGCCCGGGGCTCTCACACCTAACTTAATTATCCGCCTACATGCCCTTTACGCTCACTCATTCCGATTAACGCTCGCACCCTCCGTATTACCGCGGCTGCGGGCCCGGAGGTAGCCGGTGCC
+
B-A,AFGGFGGCGFFGD@E@EC9@<@6CEGG:CFF,B@6@E6CFGGFGGDFFGGGGDFFAC,<<@E@@FCEDEG7BFG<F:>BFFGFFGG8EC@FFFG9FDFCGEF;A=FCFE+=CF@A8+=FAFGE,E,?=4@EFG9D;EDEFFGFGF=E8BF8=B@A:EGFGGFFEDDFFD,=8D?6D6:71@@CC*1;*=2<8*;;CA*;BFAF>?C5C*4??@66>F7:B(.(/>;(((,,)/71195C4(318;)/6204(4>(8:??91813692:0,11(((((((((-((((,,).),3996(
@M04999:289:000000000-L3R54:1:1101:27214:6358 2:N:0:419
GTATCGACTACTAGGGTATCTAATCCTGTTTGCTCCCCACGCTTTCGCATCTCAGCGTCAGTATCTGTCCAGAAGGCCGCCTTCGCCACCGGTATTCCTCCGCATCTCTACGCATTTCACCGCTACACGTGGAATTCTACCTTCCTCTACAATACTCCAGATAACCAGTTTTAAGTGCAATTCCCAGGTTGAGCCCGGGGCTTTCACACCTAACTTAATTATCCGCCTACATGCCCTTTACGCCCAGTCATTCCGATTAACGCTCGCACCCTCCGTATTACCGCGGCTGCTGGCACGGAGT
+
CCCCCGGGGGGGGGGGGGGGGGCCFFGGGGGGGGGGGGGGGGGGGGGGGGGGGGGGGGGGGGGGGGGGGGGGGGGGGGGGGGGGGGGGGGGGGGGGGGGGGGGGGGGGGGGGGGGGGGGGGGGGGGGGGGGGGGGGGGGGGGGGGGGGGGGGGGGGGGGGGGGGGGGFAGGGGGGGFGFGGGGGGGGGGGGGGGGGGDDDEEFFFFFFFFFFFFFFFFFFFEE?DFFFFDFFCFE@E@EFE;D2>D0=EFFFFFFF@F0<A:>B?BFFF9BFFF;((37AFF?BB1(3>?854??<:91>4
@M04999:289:000000000-L3R54:1:1101:7679:6363 2:N:0:419
AGGACTACAAGGGTATCTAATCCTGTTTGCTCCCCACGCTTTCGCATCTCAGCGTCAGTATCTGTCCAGAAGGCCGCCTTCGCCACCGGTATTCCTCCACATCTCTACGCATTTCACCGCTACACGTGGAATTCTACCATCCTCTACAATACTCCAGATAACCAGTTTTAAGCGCAATTCCCAGGTTGAGCCCGGGGCTTTCACACCTAACTTAATTATCCGCCTACATGCCCTTTACGCCCAGTCATTCCGATTAACGCTCGCACCCTCCGTATTACCGCGGCTGCTGGCACGGAGTT
+
CCCCCGGGGFGGGGGGGGGGGGGGGGGGGGGGGGGGGGGGGGDFG:FGGGGGGGGGGGGGGGGGGGGGGGGGGGGGGGGGGGGGGGGGGGGGGGGGGGGGGGGGGGGGGGGGGGGGGGGGGDGGGGGGGGGGGGGGGGGGGGGGGGGGGGGGGGGGGGGGGGGGGGGGGGGGGGGGFGFGGGGGFGGGGGGGGG>CCGDFFFFFFFFFFFDFEAFFFFFFFFFFFFFFECEEFFFFFE?F>0;;@@AFCFF@@12<4>:BFFFB9FB::BF>?F0:)<2<B0>BBB<7:(8?F?69BFF
@M04999:289:000000000-L3R54:1:1101:21255:6373 2:N:0:419
ATAGACTACTGGGGTATCTAATCCTGTTTGCTCCCCACGCTTTCGCATCTCAGCGTCAGTATCTGTCCAGAAGGCCGCCTTCGCCACCGGTATTCCTCCACATCTCTACGCATTTCACCGCTACACGTGGAATTCTACCTTCCTCTACAATACTCTAGTTAACCAGTTTTAAGTGCAATTCCTAGGTTGAGCCCAGGGCTTTCACACCTAACTTAATTATCCGCCTACATGCCCTTTACGCCCAGTCATCCCGATTAACGCTCGCACCCTCCGTATTACCCCGCCTGCTGGCACGGAGTT
+
CCCCCGGEGGFGGGCGGGGGFFGGGGGGGGFFFGGGGGEGGGGEGGG:@BCEEF:BCEGGFGGGGEGGGGGGGGGF=CBCFGEGCFGGGFG@FFG?<FEGGGGG;BGE;=EEGGFG<EE=CE:FEFFGGDGGF8EDFEGGCGGFFGDFE9DAF:DEGDFFG:DGF?FGGGGGCGFGFD<DFGGFE?FFFD6E7@E6=CDGFFFA>AFF@B5=CFF6EACCF65>):4:=49>FDBD3*1)8@>9(.7;5)7=@(67?)9<(,/4114460113,(452:)(-6(,1(((.54()(-((-4
@M04999:289:000000000-L3R54:1:1101:3508:6428 2:N:0:419
GGGTTTACAACGGTCTCTAATCCTGTTTGCTCCCCACGCTTTCGCATCTGAGCGTCAGCATCTGTCCAGAAGGCCGCCTTCGCCACCTGGTTTCCTCCACACCCCTACGCATTTCACAGCTCCACGGGGCCTTCTCCACACCTCTAAACTACTCTAGTTACCCAGTTTTAAGTGCAATCCCTAGGGTGATCCCACGCGTTTCACACCTATCTTACGTATCTCCCTACATGCCCTTTACCCCCTTCCAATCCGTTTAACCCTTGCACCCTCCGTCTAACCGCGGCCTCTCGCATGTACTTTC
+
6-6,,@,,,,,++6,8,;C,,;,66C,,CEFA,6C,8++8@,F@,6@6C,6,B@FGGC,,:EF@,,,9,:69<BA+@=F:9744BFE,6,,:,,:,:E,:4,C+>7+4+CC++,559,,,4,A=FC+@7+++8@,,@,,,@A,=E=,@,73,2@8=,,,3,@D9,=77@=,937+,=F5+2:+4,,34*,@,4,,*3*3CDF+BAA4/(**/88A)06+0+*.(0*75)1)4(/,..4))(..(//))16@9(61(16)((((.4)(31:?B-,(-6).3(4((((,(((-,(,).)6)-)
@M04999:289:000000000-L3R54:1:1101:9354:6434 2:N:0:419
TACTTGACTACCCGGGTATCTAATCCTGTTCGCTACCCATGCTTTCGAACCTCAGCGTCAGTTACAGACCAGAGAGCCGCCTTCGCCACTGGTGTTCTTCCATATATCTACGCATTCCACCGCTACACATGGAGTTCCACTCTCCTCTTCTGCACTCAAGAAAGACAGTTTCAGCTGCACTTCCCCGGTTAAGCCGAGGGCTTTCACAGCTGACTTGTTCTCCCGCCTGCGTTCGCTTTACGCCCAATAAATCCGGACAACGCTTGCCACCTACGTATTACCTCGGCTGCTGGCACGGAGT
+
CCCCCGGGGGGFGGGGGGGGGFFGGGGGGGGGGGGGGFFFGGGGGGEFGGGGGGFGGGGGGGGGGGGGGFFGGGGGGGGGGGGGGGGGGGGGGGGGGGGGGGGGGGGGGFGCGGGGGGGGEGGGGEGGGGGFGGGFGGGFCGGGGGGGGGGFADFGG88C8=EGD6=DFFGGFGGGFFFGGGGGGGGGGGGGGGGGDDDGFFFFFFFFADFF3FFF3FBEFE@D>>BF;?6@;27;?<?=C;76@FD@38AA>?96:BBBFFFFF?FFB<4:B:<?)-4<>9)51(3(,8)4003<<93;-
@M04999:289:000000000-L3R54:1:1101:8889:6439 2:N:0:419
AGACTACACGGGTATCTAATCCTGTTTGCTCCCCACGCTTTCGCATCTCAGCGTCAGTATCTGTCCAGAAGGCCGCCTTCGCCACCGGTATTCCTCCACATCTCTACGCATTTCACCGCTACACGTGGAATTCTACCTTCCTCTACAATACTCCAGATAACCAGTTTTAAGTGCAATTCCCAGGTTGAGCCCGGGGCTTTCACACCTAACTTAATTATCCGCCTACATGCCCTTTACGCCCAGTCATTCCGATTAACGCTCGCACCCTCCGTATTGCCGCGGCTGCTGGCACGGAGTTAGC
+
CCCCCGGGGGGGGGGGGGGGGGGGGGGGGGGGGGGGGGGGGGGGGGGGGGGGGGGGGGGGGGGGGGGGFGGGGGGGGGGGGGGGGGGGGGGGGGGGGGGGGGGGGGGGGGGGGGGGGGGGGGGGGGGGGGGGGGGGGGGGGGGGGGGGGGGGGGGGGGGGGFGGGGGGGGFGDGGGFGFGGGGCGGGGGGGGGDGGDGGGFFFFFFFFFFFEEFFFFFFEFBDDFFFFFFEFFFFFF?DE0:@;@<EEFFFFDFFFE6>??0;BFFBFB?FBB:BAFFFFFBFFFBFFFB(5:79;F:)44
@M04999:289:000000000-L3R54:1:1101:15596:6446 2:N:0:419
CTGTTGACTACTGGGGTATCTAATCCTGTTTGCTCCCCACGCTTTCGCATCTCAGCGTCAGTATCTGTCCAGAAGGCCGCCTTCGCCACCGGTCTTCCTCCACATCTCTACGCATTTCACCGCTACACGTGGAATTCTACCTTCCTCTACAATACTCTAGTTAACCAGTTTTAAGTGCACTTCCTAGGTTGAGCCCAGGGCTTTCACACCTAACTTAATTATCCTCCTACATTCCCTTTACGCCCAGTCATTCCGATTAACGCTCGCACCCTCCGTATTACCGCGGCTGCTGGCACGGAGT
+
CCCCCGGGGGGGCFGGGGGGFGGGGGGGGGEGGGGGGGG7FFGGGGGGG@FGGGFGGGGGGG9EFEE@FGGFGGFFGGEGGGGGGGGGG@CFG+CFGCGGGG<EFFGGGGGGGGGGFGGGGGGGGGGGEGFG7EFGGGGG8?EFGGGG8FD==DGGGGGGGGGGGGGGGGGFGD+EFGF+AGGGG,<,DF,@CEG?FCG*@FFFFFFF=>DB5CFF31BA+9EE*:BF:@6A*8@BEFFFF?@BFF2B@9?EFF@1;22CF01?21;1:B??6B(:38?<A>3;(372;?F)3:?F21(44
@M04999:289:000000000-L3R54:1:1101:25616:6495 2:N:0:419
GACTACTGGGGTATCTAATCCTGCTTGCTCCCCACGCTTTCGCATCTCAGCGTCAGTATCTGTCCAGAAGGCCGCCTTCGCCACCGGTATTCCTCCACATCTCTACGCATTTCACCGCTACACGTGGAATTCTACCTTCCTCTACAATACTCTAGTTAACCAGTTTTAAGTGCAATTCCTAGGTTGAGCCCAGGGCTTTCACACCTAACTTAATTATCCGCCTACATGCCCTTTACGCCCAGTCATTCCGATTAACGCTCGCACCCTCCGTATTACCGCGGCTGCTGGCCCGGAGTTAGCC
+
CCCCCGGFGGGCFGGGGGGGGGGGGGGGGGFFEGGGDFEFGGDGGEGGGGGGGGGGFGGGGGGGGGGGEFGGGGGDGEGGGGGGDGGGGGGFGFFAEGG<FFGGGGGGGGDGFGGGEGEGEGGGGGDCGGGGGGGGGGGGGGGGGGFGGGGGF9EF9EFFDEFFG@FGFFGGGGGDFDFGDGGGGGGGGGGGGFEGFGCCFF>FFFFFFCCEEFFF<FFFFFFFFEFE@EDFFFCC@DFF9B3BEC?EC@((/3CE?BD?>099181:B>?F1:<A>:>B99BF2:7((,(,--33?A2<7
@M04999:289:000000000-L3R54:1:1101:25317:6503 2:N:0:419
TGACTACCAGGGTATCTAATCCTGTTTGCTCCCCACGCTTTCGCATCTCAGCGTCAGTATCTGTCCAGAAGGCCGCCTTCGCCACCGGTATTCCTCCACATCTCTATGCATTTCACCGCTACACGTGGAATTCTACCTTCCTCTACAATACTCCAGATAACCAGTTTTAAGTGCAATTCCCAGGTTGAGCCCGGGGCTTTCACACCTAACTTAATTATCCGCCTACATGCCCTTTACGCCCAGTCATTCCGATTAACGCTCGCACCCTCCGTCTTACCGCGGCTGCTGGCACGGAGTTACC
+
CCCCCGGGGGGGGGGGGGGGGGGGGGGGGGGGGGGGGGGGGGFGGGGFFGGGGGGGGGGGGGGGGGGGGGGGGGGGGGGGGGGGGGGGFGGGGGGGGGGGFGGGGGGGGGGGGGGGGGGGGGGGGGGGGGDFCGFGGGGGGGGGGGCGGGGGGGFDFGFFGGGGGGGGGGGGGGGGFGFGGGGGGGGGGGGGGGGGGGGGFFFFFEFFEFFFBFFFFFFF>>?@DD=EFEEFFFEFF?DFB7;.7@EFF<@?F<FFF;;@02;>BF?<F?;6(,,.),(326>118?:>F??F69><?<).
@M04999:289:000000000-L3R54:1:1101:13341:6527 2:N:0:419
CGACTACAGGGGTATCTAATCCTGTTCGCTCCCCACGCTTTCGTCCATCAGCGTCAATCGGTATTTAGTAACCTGCCTTCGCAATCGGGGTTCTGTGTAATATCTATGCATTTCACCGCTACACTACACATTCCAGCTACTTCAATACTATTCAAGATTAACAGTATCAACGGCAGTTCTACAGTTAAGCTGCAGGTTTTCACCGCTGACTTATCAACCCGCCTACGGACCCTTTAAACCCAATAAATCCGGATAACGCTCGCATCCTCCGTCTTACCGCGGCTGCTGGCACGGATTTAGC
+
CCCCCGGGGGGGGGGGGGGGGGGGGGGGGGGGGGGGGGGGGGGGGGGGGGGGGGGGGGGGGGGGGGFEGGGGGGGGGGGGGGGCGGGGGGGGGGGGGGGGGGGGGGGGGGGGGGGGGGGGEGGGGGGGGGGGGGGGGGGGGGGGGGGGGGGGGGGGGGGGGGGGGGGGGGGCCEGGFGFGGGGFGGGGFGGGGGGGFFFGFFFFFFFFFFFFFFFFEFFF>BBF>BDFFFF@FFFFEFFF@<@D;<EC?E09;?FE<69@0299?BF<A7(4(4:<AF:B9>BB;<>7:?()2(((-5625
@M04999:289:000000000-L3R54:1:1101:4855:6528 2:N:0:419
ACTGGGGTATCTAATCCTGTTTGCTCCCCACGCTTTCGCATCTCAGCGTCAGTCTCTGTCCAGTCGGCCGCCTTCGCCACCGGTATTCCGCCACATCCTTACGCATTTCACCGCTACACGTGGAATTCTACCTTCCTCTACAATACTCCAGATAACCAGTTTTAAGTGCAATTCCCAGGTTGAGCCCGGGGCTTTCCCACCTTACTTAATTATCCGCCTAGATGTCCTTGACGCCTAGTCATTCCGATTAACCCTCGCCCCCTCCGTCTTCCCACGGCTGCTGGCCCGGTGTTTGCCGTCC
+
-6,6A,8@@<F<6FFE@@,,C;FC,C<,8;@6F,,C6,BFB@;;@FEC@C7,@,<EF<FG8@F,6BFG@+FCFC<6?44,F=+C==F,,,BFC:,,A,,:FG7?F+C<,9?,++646EFGAEG:,8,7C57=FA8>E;3,,62=E,=FGGF8E3,@3,3,@,=DF77,,,3,,5+@9CF+=:0,,@D8EC*9?C<?+;@F49*4)4++19*9>81):D)>))1))).6?))/169(,(.;763)<((,,(1>)8(((-(-330:6(,,,8))4)(4-3(7().(((-(-(-4,(,:2(-((
@M04999:289:000000000-L3R54:1:1101:9509:6579 2:N:0:419
TTGACTACACGGGTATCTAATCCTGTTTGCTCCCCACGCTTTCGCCTCTCAGCGTCAGTATCTGTCCAGAAGGCCGCCTTCGCCACCGGTATTCCTCCACATCTCTACGCATTTCACCGCTACACGTGGAATTCTACCTTCCTCTACAATACTCTAGTTAACCAGTTTTAAGTGCAATTCCTAGGTTGAGCCCAGTGCTTTCACACCTAACTTAATTATCCGCCTACATGCCCTTTACGCCCAGTCATTCCGATTAACGCTCGCACCCTCCGTATTACCGCGGCTGCTGTCACGGAGTCAC
+
CCCCCFGFGG7CBFFGFFFGFFGGGGGDFGGG@DGGG>FGEGFGG,CFGGFFCCFGEGGGGFCFGG<CFC@CFGGEGGGGGFGGFG8FCG+DFGGFGFGGGGGGGGGGGGG7BEFGGGGGGGGGGGGGBFGFGGG;ECFEEGGGGGGGFFGGGGGGDGGGGDGFCGGF:FGDGDFGFFFDGGDCDEGE?FFFG:C07C7EFFFFF>BF@FFFFFCFEFFFFFD=ADBFF?BBB@B:>E2?2=25.79EEFC;(6;(?C<9;<1>9@F1(1:BB:146AA(214199(40).-5((49:())
@M04999:289:000000000-L3R54:1:1101:9348:6598 2:N:0:419
GACTACAGGGGTATCTAATCCTGTTCGCTCCCCACGCTTTCGTCCATCAGCGTCAATCGGTATTTAGTAACCTGCCTTCGCAATCGGGGTTCTGTGTAATATCTATGCATTTCACCGCTACACTACACATTCCAGCTACTTCAATACTATTCAAGATTAACAGTATCAACGGCAGTTCTACAGTTAAGCTGCAGGTTTTCACCGCTGACTTATCAACCCGCCTACGGACCCTTTAAACCCAATAAATCCGGATAACGCTCGCATCCTCCGTATTACCGCGGCTGCTGGCACGGAGTTAGCC
+
CCCCCGGGGGGGGGGGGGGGGGGGGGGGGGGGGGGGGGGGGGGGG,EFGGGGGGGDGGGEGGGGGGGFFGGGGGGGGGGGGGGGGGGGGFGGGGGGGGFGGFGGGGAFFGGGGGGGGGGGGGGGGGGGGGGGGGCFGCFGGGGGGGGG8DDAEFA,D=EGFGEFFGGGGGGGEGGGFGFGGGCFGGFGFGFFFFGGGGGGFF5*<AD>CCA@EAAF@FFBB>A=B=29@=DFFFFEF@DF?@@E<CE3;9(,3?3=79??>BFFF?>ABF:6?FA<BF>019>;BF7:6<?:((,-:<<A4
@M04999:289:000000000-L3R54:1:1101:20862:6624 2:N:0:419
TGACTACAGGGGTATCTAATCCTGTTTGCTCCCCACGCTTTCGCATCTCAGCGTCAGTATCTGTCCAGAAGGCCGCCTTCGCCACCGGTATTCCTCCACATCTCTACGCATTTCACCGCTACACGTGGAATTCTACCTTCCTCTACAATACTCCAGATAACCAGTTTTAAGTGCAATTCCCAGGTTGAGCCCGGGGCTTTCACACCTAACTTAATTATCCGCCTACATGCCCTTTACGCCCAGTCATTCCGATTAACGCTCGCACCCTCCGTATTACCGCGGCTGCTGGCACGGAGTTAGC
+
CCCCCGGGGCGGGGGGGGGGGGGGGGGGGGGGGGGGGGGGGGGGGGGGGGGGGGGGGGGGGGGGGGGGGGGGGGGGGGGGGGGGGGGGGGGGGGGGGGGGGGGGGGGGGGGGGGGGGGGGGGGGGGGDEFGGGGGGGGGGGGGGGGGGGGGGGGGGGGFGGGGGGGGGGFGGAEGGFGFGGGGGGGGGGGGGGDGGGGGGFFFFFFFFFFFFE@FFFFFF5BFFFFFFCFFFFFFFFDFFFFFFFFFFFEFDFFFFCDFFFFFBFFFFFFFFFFFFF<<B>FBFBFF?F:0?:((4?FAD9
@M04999:289:000000000-L3R54:1:1101:18491:6664 2:N:0:419
TGACTACTGGGGTATCTAATCCTGTTTGCTCCCCACGCTTTCGCATCTCAGCGTCAGTATCTGTCCAGAAGGCCGCCTTCGCCACCGGTATTCCTCCACATCTCTACGCATTTCACCGCTACACGTGGAATTCTACCTTCCTCTACAATACTCCAGATAACCAGTTTTAAGTGCAATTCCAGGTTGAGCCCGGGGCTTTCACACCTAACTTAATTATCCGCCTACATGCCCTTTACGCCCAGTCATTCCGATTAACGCTCGCACCCTCCGTATTACCGCGGCTGCTGGCACGGAGTTAGCC
+
CCCCCGGGGGGGGGGGGGGGGGGGGGGGGGGGGGGGGGGGGGGGGGGGGGGGGGGGGGGGGGGGGGGGGGGGGGGGGGGGGGGGGGGGGGGGGGGGGGGGGGGGGGGGGGGGGGGGGGGGGGGGGGGGGGGGGGGGGGGGGGGGGGGFGFGGGGGGGGGGGGGGGGGGG8=EGGGGFGFGGGCFGGFGGGGCE>CDGDGGFFFFFFFFFFFFFFFFFFF(?F@2BEFEFEFFFF9C@FFF@?EE@FFFFE7?DFCE?;D?>>>FFFFFF;B<:7<DFFF947BFFF0>B1?:;>;?:4<B0
@M04999:289:000000000-L3R54:1:1101:27162:6717 2:N:0:419
GCTAGACTACTAGGGTATCTAATCCTGTTCGCTCCCCACGCTTTCGCATCTCAGCGCCAGTATCTGTCCAGAAGGCCGCCTTCGCCACCGGTATTCCTCCACATCTCTACGCATTTCACCGCTACACGTGGAATTCTACCTTCCTCTACAATACTCCAGATAACCAGTTTTAAGTGCAATTCCCAGGTTGAGCCCGGGGCTTTCACACCTAACTTAATTATCCGCCTACATGCCCTTTACGCCCCGTCACTCCGATTAACTCTCGCACCCTCCCAATTCCCGCTGCCGCTGGCACGGGCTT
+
CCCC<6<9,6CFCD8CCFCFGG9@FGGCE,8@FFCF,<CC7B,CEFCGGGDFFGF:+++@9CEGFAF9FCFF,BECF:=+?FF7BFGCFGGGGCCFGFGGGG,?F?E?FGGGGGDGEEFGGGGGDFFCF<FCFGFGADFF8,6@=A==FFFGCFCECE@FG9FGDDC2,ECF=9==7?9D?DD?BG+:E6?CFFG5>DCDB**AFFAF47@B:++4>8FEFFED2((/(4;))63(3))1((,,(./6,,9<(44:(0))))..((479BF((((((.))4(-(((((((((-()-(((-,
@M04999:289:000000000-L3R54:1:1101:26412:6720 2:N:0:419
GGACTACTCGGGTATCTAATCCTGTTCGCTACCCATGCTTTCGAACCTCAGCGTCAGTTACAGACCAGAGAGCCGCCTTCGCCACTGGTGTTCTTCCATATATCTACGCATTCCACCGCTACACATGGAGTTCCACTCTCCTCTTCTGCACTCAAGAAACATAGTTTCAGCTGCAGTTCCCCAGTTAAGCTGGGGGCTTTCACAGCTGACTTATCTTCCCGCCTGCGTTCGCTTTACGCCCAATAAATCCGGACAACGCTTGCCACCTACGTATTACCGCGGCTGCTGGCACGTAGTTAGC
+
CCCCCGGGGGGGGGGGGGGGGGGFGGAFEEGGGGGGGGGEFGG@F@FFFFFGGGGDGGGGGCFGGGGGGGGGGGGGGGGGGGC?FGGGGGGGGGGFGGGGGGGGGGFGGGGGCFGGGGGGGGGGGGGGGGGGGGGGFGGGGFFGGGGGGGGGGGGFFGGGGGGGGGGGGGGGGGGFFFFDCGGGGGGCFFGGGGGGGDFGFFFFFFFFFFF<CFFFF6A:DBFFFFFFFFDFFD<<C<D>7;1=@A<E)4>1@B17;9BBB?B?A<?FFB?FFFFFF<6>;9>>667?:F0>:2.(-6:A5
@M04999:289:000000000-L3R54:1:1101:22362:6723 2:N:0:419
GAAGCGACTACCGGGGTATCTAATCCTGTTCGCTACCCATGCTTTCGAACCTCAGCGTCAGTTACAGACCAGAGAGCTGCCTTCGCCACTGGTGTTCTTCCATATATCTACGCATTCCACCGCTACACATGGAGTTCCACTCTCCTCTTCTGCACTCAAGAAAAACAGTTTCAGCTGCACTTCCCCGGTTAAGCCGAGGGCTTTCACAGCTGACTTGTTCTCCCGCCTGCGTTCGCTTTACGCCCAATAAATCCGGACAACGCTTGCCACCTACGTATTACCGCGGCTGCTGGCACGGAGT
+
CCCCCGGEGGFGGDGGGGGGGGGGGGGFGGGGGGGGGFGGFCGFGGGGGGGG8@FGGGGGGGGGGGGFGGFGGGGGGGGGGGGFGGGGGGGG<FAF<<FGFGGFF<DGGGGGGGGDFGGGGGGGGGGGGG?C8DGGFF=DGGGGFFFG8EGGCEFFGGGDFFFFEGGGCGFGG8DFDFFGGGGGFGGGCEGG7;@CD>C9BFFFFFFFF=E2@AFFFFACFFF@B6@?1<@<?@DF@F(6C<D;BF:?>ABFF:>><>136>>?:6::AFF?FFF?)45<D>6>>6;>B??BF?<28(-9,
@M04999:289:000000000-L3R54:1:1101:26086:6748 2:N:0:419
TGTTGACTACTCGGGTATCTAATCCTGTTTGCTCCCCACGCTTTCGCATCTCAGCGTCAGTATCTGTCCAGAAGGCCGCCTTCGCCACCGGTATTCCTCCACATCTCTACGCATTTCACCGCTACACGTGGAATTCTACCTTCCTCTACAATACTCCAGATAACCAGTTTTAAGTGCAATTCCCAGGTTGAGCCCGGGGCTTTCACACCTAACTTAATTATCCGCCTACATGCCCTTTACGCCCAGTCATTCCGATGAACGCTCGCACCCTCCGTATTACCGCGGCTGCTGGCACGGAGTT
+
@CCCCFGGGGGFGEEGCFGGGGGGDGGGFFFFGFGDGGGGE7BCFCGEGGGGGGGGGGGGGGGGGGGGGGGFFGGGFGDFGGGGGGGGGGGGGGGGGGGGGGGFG9FGGGGGE7BEGCGGEGFGGGFGGGGGF9DGGGGGGGGGGGGGG=@FADD=D=8=EEDFCDGF8EFGGFGDCDFGGGDFGGGGGGGGGFGDGGGDDF4+=AEFABBE@FAAC+=CF?4>D25=BFEE@;@F@EEFDF69106@<<6CC;;2()9;08619>B>>FBB87?(:04)93609B1>F?)58131426<:
@M04999:289:000000000-L3R54:1:1101:5301:6768 2:N:0:419
CAACTGACTACTCGGGTATCTAATCCTGTTTGCTCCCCACGCTTTCGCATCTCAGCGTCAGTATCTGTCCAGAAGGCCGCCTTCGCCACCGGTATTCCTCCACATCTCTACGCATTTCACCGCTACACGTGGAATTCTACCTTCCTCTACAATACTCCAGATAACCAGTTTTAAGTGCAATTCCCAGGTTGAGCCCGGTGCTTTCACACCTAACTTAATTATCCGCCTACATGCCCTTTACGCCCAGTCATTCCGATTAACGCTCGCACCCTCCGTATTACCGCGGCTGCTGGCACGGAGT
+
CCCCCGGGGGGGGGGGGGGGFGGGGGGGGGGFGGGDFGEEGGGGGGGGGGGGGGGGGGGGGGGGGGGGGGGGFGGGGCFGGGEGGGGGGGCGG+FFGGGGGFGGGGGGGGGGCEGFGGGFGGGGGGGGEGCECGGGGGGGGGGGGGGGGGGGGFGFFGGGGGGGGFGGGFCCGGGGFGDGGDGGC9FGGGDGGGFGGG095AFFFFFFE>DF=AAFEAC49AFFFFF2@BBEE93>E@BFC;DBBF0;@FF<CCEDD;?C;3;FFB>>>F2?FFB?B089<24;909F>2:?F62?11(,-
@M04999:289:000000000-L3R54:1:1101:18980:6785 2:N:0:419
AGGACTACCGGGGTATCTAATCCTGTTCGCTCCCCACGCTTTCGCTCCTCAGCGTCAGTGACGGCCCAGAGACCTGCCTTCGCCATCGGTGTTCTTCCCGATATCTACACATTCCACCGTTACACCGGGAATCCCAGTCCCCCCTACCGCACTCCAGCCCCCCCGTACCCGGCGCCGATCCACCGTTAACCGATGGACTTTCACACCAGACGCGCCGCACCGCCTACGACCTCTTTACCCCCACTAACTCCGCAAAACGCTGGAACCCTACGTTTTCCCGCGGCTGCTGCCCCGTTGTTAC
+
CCC?CF<FFGGFDFEGGEFC@F<FAFFG,+BECFEEG@@FFGFEG7@F<FGCGE@CFCCEEFG@C7C@CA@8F<FBFEECE,@F774B:F:C?,E?EAD:7FCBFFGGAFBEEEF9AEFED7:4E@:BCC:D,@D8,@E,@DGGD+19+3+@7A:63,3@*31;8/4AC95*::CE))0:C7FF>F=:8+<=**59*0>C?=48/<).(,--4)).().4>;2>8(4(((-,5<)4.:)?B;B(,4:()643(-(-(4-18((((.43(.42((.4)5)((-((--()))(.2(4((,44)
@M04999:289:000000000-L3R54:1:1101:21174:6817 2:N:0:419
AGGACTACAGGGGTATCTAATCCTGTTTGCTCCCCACGCTTTCGCATCTCAGCGTCAGTATCTGTCCAGAAGGCCGCCTTCGCCACCGGTATTCCTCCACATCTCTACGCATTTCACCGCTACACGTGGAATTCTACCTTCCTCTACAATACTCCAGATAACCAGTTTTAAGTGCAATTCCCAGGTTGAGCCCGGGGCTTTCACACCTAACTTAATTATCCGCCTACATGCCCTTTACGCCCAGTCATTCCGATTAACGCTCGCACCCTCCGTATTACCGCGGCTGCTGGCACGGAGTT
+
CCCCCGGGGGGGGGGGGGGGGGGGGGGGGGGGGGGGGGGGGGGGGGGGGGGFGGGGGGGGGGGGGGGGGGGGGGGDFFGGGGGGGGGGDGCFGGGGGGGGGGGGGGGGCGDGGGGGGGGGGGGGGGGGGGGGGGGGGGGGGGGGGGGGGGGGGGGGGGGFGGGGGGGGGGGGGGGGDGFGGFFGFGGG?FGGGGGGGDGGFFFFFFFFFEFFFFAACFFCF=BFFFFEFFFBFFFFFEDEBF;<EFFFFE?;8;@FF41>BF6>>>6?:?66<0<:AD2?>>6299BFD0?B>?10((4
@M04999:289:000000000-L3R54:1:1101:10703:6825 2:N:0:419
AGGACTACTCGGGTATCTAATCCTGTTTGCTCCCCACGCTTTCGCATCTCAGCGTCAGTATCTGTCCAGAAGGCCGCCTTCGCCACCGGTATTCCTCCACATCTCTACGCATTTCACCGCTACACGTGGAATTCTACCTTCCTCTACAATACTCCAGATAACCAGTTTTAAGTGCAATTCCCAGGTTGAGCCCGGGGCTTTCACACCTAACTTATTTATCCGCCTACATGCCCTTTACGCCCAGTCATTCCGATTAACGCTCGCACCCTCCGTATTACCGCGGCTGCTGGCACGGAGTT
+
CCCCCGGFGGGGGGGGGGGGGGGGGGGGGGGGGGGGGGGGGGGGG7FGGGFFGGGGGGGGGGGGGGGGGGGGGGGGGGGGGGGGGGGGGGGGGGGGGGGGGGGGGGGGGGGGGGGGGGGGGGGGGGGGGGGGFGGGGGGGGGGGGGGGGGGGGGGGFGGFGFFGGFGGGGGGGGGGFGFGFGGGDFGGGGGFGGCCGGGGFFFFFFFFFFFEFFFFFAAEF9DFFFFFF8@BF@DFFFDF9B;?@EFFF<?;?@679>?>BFBF>FFBFFBF?BB?<2<390>BF>:?:>?0419;1:B
@M04999:289:000000000-L3R54:1:1101:19505:6826 2:N:0:419
AGACTACTGGGGTATCTAATCCTGTTCGCTCCCCACGCTTTCGTCCATCAGCGTCAATCGGTATTTAGTAACCTGCCTTCGCAATCGGGGTTCTGTGTAATATCTATGCATTTCACCGCTACACTACACATTCCGGCTACTTCAATACTATTCAAGATTAACAGTATCAACGGCAGTTCTACAGTTAAGCTGCAGGTTTTCACCGCTGACTTATTAACCCGCCTACGGACCCTTTAAACCCAATAAATCCGGATAACGCTCGCATCCTCCGTATTACCGCGGCTGCTGGCACGGAGTTAGC
+
CCCCCGGGGGGGGGGGGGGGGGGGGGGGGGGGGGGGGGGGGGGGGGGGGGGGGGGGGGGGGGGGGGGGGGGGGGGGGGGGGGGGGGGGGGGGGGGGGGGGGGGGGGGGGGGGGGGGGGGGGGGGGGGGGGGGGGG6CGGGGGGGGGGGGGGGGGGGFGGGGGGGGGGGGGGC>EGGFGFGGGGGGFGFCFG?EF9?CGGGFFF5BFFFFFFFFFFCFFFF4@@DFF@F?@BFFFFFEFFFF@FF8EEFCFF@?<?E<1>D?>>FFFB72:B??7BBA90(309>FFF2?F<?619>FFFFF
@M04999:289:000000000-L3R54:1:1101:14299:6835 2:N:0:419
GGACTACCGGGGTATCTAATCCTGTTTGCTCCCCACGCTTTCGCATCTCAGCGTCAGTATCTGTCCAGAAGGCCGCCTTCGCCACCGGTATTCCTCCACATCTCTACGCATTTCACCGCTACACGTGGAATTCTACCTTCCTCTACAATACTCCAGATAACCAGTTTTAAGTGCAATTCCCAGGTTGAGCCCGGGGCTTTCACACCTAACTTAATTATCCGCCTACATGCCCTTTACGCCCAGTCATTCCGATTAACGCTCGCACCCTCCGTATTACCGCGGCTGCTGGCACGGAGTTAGC
+
CCCCCGGGGGGGGGFGGGGGGGGGGGGGGGGGGGGGGGGGGGGGGGGGGGGGGGGGGGGGGGGGGGGGGGGGGGGGGGGGGDFGGGGGGGGGGGGGGFGGGGGGFFGGGGGGGGGGGGGGEGGGGGGGGGGGGGGGFGGGGGGGGGGGGGGGGGGGGGFGGGGGGGGG8FGGGGGFFGFGFGDCFGGGFGGFD559DGGGFFFAFFFFFFFFEFFFFFFF4@=DFF@EEFF;@FFFFD@FFFD@EFFFEF1/646><<BB:91;>;BB6<0:(,..6<(,-7>99BFF:B(4(-144:2:4
@M04999:289:000000000-L3R54:1:1101:18754:6835 2:N:0:419
GGACTACCAGGGTATCTAATCCTGTTCGCTACCCATGCTTTCGAACCTCAGCGTCAGTTACAGACCAGAGAGCCGCCTTCGCCACTGGTGTTCTTCCATATATCTACGCATTCCACCGCTACACATGGAGTTCCACTCTCCTCTTCTGCACTCAAGAAAAACAGTTTCAGCTGCACTTCCCCGGTTAAGCCGAGGGCTTTCACAGCTGACTTGTTCTCCCGCCTGCGTTCGCTTTACGCCCAATAAATCCGGACAACGCTTGCCACCTACGTATTACCGCGGCTGCTGGCACGTAGTTAGC
+
CCCCCGGFG8;FFGGGGGGGGGGGGGGGGGGGGGGGGGGGGGGGGGGGGGGGGGGGGGGGGGGGGGGGGGGGGGGGGGGGGGGGGGGGGGGGGGGGGGFGGGGGFGGFEGGGGGGGGGGGGGGGGGFCFGGGGGGGGGGGGGGGGGGGGGGGGGFGGGGGGGGGGGGGGADFDFGGFGFGFGGDGEG7CGGCEGGGGGGGFFFFFFFFFFEEBFFFFFFF>@FFFFB=>@?BFF?EF?DFFF<@EAFFFFF>F>FFFFFFFFFFF?BBBFB:2)446>:>;049;?:?FFBF:(48:<<A4
@M04999:289:000000000-L3R54:1:1101:12629:6878 2:N:0:419
CGGACTACTGGGGTATCTAATCCTGTTTGCTCCCCACGCTTTCGCATCTCAGCGTCAGTATCTGTCCAGAAGGCCGCCTTCGCCACCGGTATTCCTCCACATCTCTACGCATTTCACCGCTACACGTGGTATTCTACCTTCCTCTACAATACTCCAGATAACCAGTTTTAAGTGCAATTCCCAGGTTGAGCCCGGGGCTTTCACACCTAACTTAATTATCCGCCTACATGCCCTTTACGCCCAGTCATTCCGATTAACGCTCGCACCCTCCGTATCACCGCGGCTGCTGGCACGGAGTT
+
CCCCCGGGGGGGGGGGGGGGGGGGGGGGGGGGEGGGGGGGGGGGG,FGGGGGGGGGGGGGGGGGGGGGGGGGGGGGGGGGGGGGGGGGGGGGGGGGGGGGGGGGGGGGGGGGGGGGGGGGGGGGGGGGGGGGGGGCFGGGGGGGGGGGGGGGGGGGDFGGGGGGGGGGGGFFGDGGFGFGGGGGGGGGGGGGGEG5DGGGFFFFFFFFFFFFFFFFFFFFF@FFFFFFFFF@DFFF9CFEFFF;@EEFE?EE@DF;EE?9:BFFFF;??B?9?::<<FF09(79>9:2:B0(406>0<F
@M04999:289:000000000-L3R54:1:1101:20721:6897 2:N:0:419
GACTACCAGGGTATCTAATCCTGTTTGCTCCCCACGCTTTCGCATCTCAGCGTCAGTATCTGTCCAGAAGGCCGCCTTCGCCACCGGTATTCCTCCACATCTCTACGCATTTCACCGCTACACGTGGAATTCTACCTTCCTCTACAATACTCCAGATAACCAGTTTTAAGTGCAATTCCCAGGTTGAGCCCGGGGCTTTCACACCTAACTTAATTATCCGCCTACATGCCCTTTACGCCCAGTCATTCCGATTAACGCTCGCACCCTCCGTATTACCGCGGCTGCTGGCACGGAGTTAGCC
+
CCCCCGGGGDGGGGGGGGGGGGGGGGGGGGGGGGGGGGGGGGGGGGGGGGGGGGGGGGGGGGGGGGGFFGFGGGGGGGGGGGGGGGGGGGGGGGGGGGGGGGGGGGGGEGGGGGGGGGGGGGGGGGGGGGGGGGGGGGGGGGGGGGGGGGGFGFCFGGGGGGGGGGGGGGE:FGGGFGFGGGCFGGGGGGGGGG*9DGGGFFFFFFFFFFFFEFFFFFFDFFFFFEFFFEFFFFFFFFFF0;EFAEFFFEFFD;EF?9?D>B07><2::;<1:?<<A0;36>>>?D7:?04047638))57
@M04999:289:000000000-L3R54:1:1101:23570:6911 2:N:0:419
TAGACTACTGGGGTATCTAATCCTGTTTGCTCCCCACGCTTTCGCATCTCAGCGTCAGTATCTGTCCAGAAGGCCGCCTTCGCCACCGGTATTCCTCCACATCTCTACGCATTTCACCGCTACACGTGGAATTCTACCTTCCTCTACAATACTCCAGATAACCAGTTTTAAGTGCAATTCCCAGGTTGAGCCCGGGGCTTCCACACCTAACTTAATTATCCGCCTACATGCCCTTTACGCCCAGTCATTCCGATTAACGCTCGCACCCTCCGTATTACCGCGGCTGCTGCCCCGGAGTT
+
CCC@CFECFGGGCFFFEFFFGGGGAFGGFGGGGGGGGGCGGFDFGECCFE,CE7BBF:EGGFGGEGGGCFFGFGGDFFFCFBFGCFGGEGGGFGDEFEGGEFE<=FFGGGCEGEF?FFFEGCGGFGGGGGFGDFGCFGGGGGGGGCGGFF9DGGGGGAA@FGFCCDDEGGFGGFGGFGFGC?8DFEFGGGGGGGGGDDGGF>FFFDBFEE:EAF9@CFFEA=B==9>=ECBE2@F;>EDFF6@6;3;9<<?;,61?EE?;:6(9(4>:<FFB<:??):AFF>(6;>BFF)((--1046?
@M04999:289:000000000-L3R54:1:1101:22790:6939 2:N:0:419
TGACTACAGGGGTATCTAATCCTGTTTGCTCCCCACGCTTTCGCATCTCAGCGTCAGTATCTGTCCAGAAGGCCGCCTTCGCCACCGGTATTCCTCCACATCTCTACGCATTTCACCGCTACACGTGGAATTCTACCTTCCTCTACAATACTCCAGATAACCAGTTTTAAGTGCAATTCCCAGGTTGAGCCCGGGGCTTTCACACCTAACTTAATTATCCGCCTACATGCCCTTTACGCCCATTCATTCCGATTAACGCTCGTCCCCTCCGTACTACCGCGGTCGCTGCCACTGAGTTAAC
+
@C8CCDFCG87+BFFFFGGFGGGGGGFFGGF8F:<CFGGGFFB@CFEFGGG@FGGGGEF@ECFGGGGGGG,EFFCEGGGGGGGGEEGGGGGGGFFGFGGG8FFGEFFGGGGEGGGF?CCEFEGGEGDC7FEFGGGGGFGFGGGGFDEGGDGGGFGC96@9EF8D>DF:FFGGE,?DFDFGGGG6,E@CG6@FEECDGDGGFFFFFBAA6BFE=F@FFFF*8>@DFDEE@BEDED);9?68(((..)9)1<.,//6CF2@B:B(,-8?06B9,3(4)61(1(((,39?((.),(.4))6)))
@M04999:289:000000000-L3R54:1:1101:6708:6939 2:N:0:419
GTATGACTACCCGGGTATCTAATCCTGTTCGCTCCCCACGCTTTCGTCCATCAGCGTCAATCGGTATTTAGTAACCTGCCTTCGCAATCGGGGTTCTGTGTAATATCTATGCATTTCACCGCTACACTACACATTCCAGCTACTTCAATACTATTCAAGATTAACAGTATCAACGGCAGTTCTACAGTTAAGCTGCAGGTTTTCACCGCTGACTTATCAACCCGCCTACGGACCCTTTAAACCCAATAAATCCGGATAACGCTCGCATCCTCCGTATTACCGCGGCTGCTGGCACGGAGTT
+
CCCCCGGGGGGGGGGGGGGGGGGGGGGGGGGGGGGGGGGGGGGGGGGGGGGGGGGGGGGGGGGGGGGGGGGGGGGGGGGGGGGGGGGGGGGGGGGGGGGGGGGGGGGGGGGDGGGGGGGGGGGGGGGFGGGGGGGGGGGGGGGGGGGGGGGGGGFGGGGGCFGGGFGGGGGGGGGEFGFGGGGF;FGGGGGGGGGFFGFGFFFFFACBABFFFFFFFFFFFB>BBBFFFF?DFFFFFFFFFFF<DFF@ECE?;F@FF?;@0>?<FFFBFBFFBFFF0:94430962996))4:BBB996(4
@M04999:289:000000000-L3R54:1:1101:25712:6961 2:N:0:419
CTCGACTACTGGGGTATCTAATCCTGTTTGCTCCCCACGCTTTCGCATCTCAGCGTCAGTATCTGTCCAGAAGGCCGCCTTCGCCACCGGTATTCCTCCACATCTCTACGCATTTCACCGCTACACGTGGAATTCTACCTTCCTCTACAATACTCCAGATAACCAGTTTTAAGTGCAATTCCCAGGTTGAGCCCGGGGCTTTCACACCTAACTTAATTATCCGCCTACATGCCCTTTACGCCCAGTCATTCCGATTAACGCTCGCACCCTCCGTATTACCGCGGCTGCTGGCACGGAGTT
+
CCCCCGGGGGGGGGGGGGGGGGGGGGGGGGGGGGGGGGGGGGGGGGGGGGGGGGGGGGGGGGGGGGGGGGGGGGGGGGGGGGGGGGGGGGGGGGGGDFGGGGGGGGGGGGGDGGGGGGGGGGGGGGGGGCGGGGGGGGFGGGGGGGGGGGFGGGGGGGDGGGGGGGGGGGGFCDDGFDDGGG?FCFCDFCFFFFGGGCDGFFFFFFFFDFFDEFFFECFCFE@=@DFDFEFFFDE;EFFEFFB0,4;@5CEFF;27?FF060?BF>B1?:B?FFF<3<ABFBB066><BF2:22,42>?:
@M04999:289:000000000-L3R54:1:1101:5348:7003 2:N:0:419
CGACTACTCGGGTATCTAATCCTGTTTGCTCCCCACGCTTTCGCATCTCAGCGTCAGTATCTGTCCAGAAGGCCGCCTTCGCCACCGGTATTCCTCCACATCTCTACGCATTTCACCGCTACACGTGGAATTCTACCTTCCTCTACAATACTCCAGATAACCAGTTTTAAGTGCAATTCCCAGGTTGAGCCCGGGGCTTTCACACCTAACTTAATTATCCTCCTACATGCCCTTTACGCCCATTCATGCCTATTAACGCTCGCACCCTCCGTATTACCGCGGCTGCTGGCACGGAGTGAGC
+
CCCCC@<,,BBFGGFFF<FADFA<CCFFD<FFC@CFCGDCF<:FE:@<CFGGC6:@FGFFFG<FGGGGD8FGGGGGGEF<<:?FFFGEG>6EBFAEGF<=,A<5AFG7:FFFFA<?E::7:CEGGFGGGGGAFFEDGGC,=DDC=EF,E98C@?8@FGGFF,@8,=DDFFEC8AFFF8D9DFF?DE683<8?7@E>CGG7AFF>A>6>5:;CB98BCF8*+07:@=;C?)078536;?DD0(().9)).))).)1).,1(((-(-9BBF?F<0??>AF?>B9;;;2280?B2:((38(-2,
@M04999:289:000000000-L3R54:1:1101:24842:7003 2:N:0:419
AGCGACTACAGGGGTATCTAATCCTGTTTGCTCCCCACGCTTTCGCATCTCAGCGTCAGTATCTGTCCAGAAGGCCGCCTTCGCCACCGGTATTCCTCCACATCTCTACGCATTTCACCGCTACACGTGGAATTCTACCTTCCTCTACAATACTCCAGATAACCAGTTTTAAGTGCAATTCCCAGGTTGAGCCCGGGGCTTTCACACCTAACTTAATTATCCGCCTACATGCCCTTTACGCCCAGTCATTCCGATTAACGCTCGCACCCTCCGTATTACCGCGGCTGCTGGCACGGAGTT
+
CCCCCGGGGGGGGGGGGGGGFGGGGGGGGGGGGGGGGGGGGGGGGGGGGGGGGGGGGGGGGGGGGGGGGGGGGGGGFGGGGGGGGGGGGGGGGGGGGGGGGGGGGGGGGGGGGGGGGGGGGGGGGGGGGEDCFGGGGGCBEFGGGGFGGGGGGGGD?FGGFGGGGFEFGGG8DGDFFGFCDGGGGFGFF?GGF8EGGGGCFFAFFFFFDEEFFFFAE8FFFFFB@DFFEFFF;8@DF<EFF6;,3;@<CCF?8;?@BF<?B<?>F496:0<?>:6?0<B<:;9>F;9?>)8<<B<(42?:
@M04999:289:000000000-L3R54:1:1101:21234:7011 2:N:0:419
ACAGGGACTACACGGGTATCTAATCCTGTTCGCTCCCCACGCTTTCGTCCATCAGCGCCAATCGGTATTTAGTAACCTGCCTTCGCAATCGGGGTTCTGTGTAATATCTATGCATTTCACCGCTACACTACACATTCCAGCTACTTCAATACTATTCAAGATTAACAGTATCAACGGCAGTTCTACAGTTAAGCTGCAGGTTTTCACCGCTGACTTATCAACCCGCCTACGGACCCTTTAAACCCAATAAATCCGGATAACGCTCGCATCCTCCGTATTACCGCGGCTGCTGGCACGGAGT
+
CCCCCGGGGGGGGGGGGGGGGGGGGGGGGGGDGGGGGGGGGGGGGGGGGGGGGGGGGGGGGGGGGGGGGGGGGGGGGGGGGGGGGGEGGGGGGGGGGGGGGGGGGGGGGGGGGGGGGGGGGDGGGGGGGGGGGGGGGGGCGGGGGGGGGGGGGGGGGGGGGGGGGGGGGGGGGFGGDGEDGGGGGGGCFEGGDGGGGGGGFFFFFFFFFBFAAFFFFFFFFF@2@@@@DF@>?FBDFFFAEEFFFF;@3;CFFFFF@??DF?FFBFFFF6?FFFFF?FFDFABFFBBBBF>27?<?B>9B4
@M04999:289:000000000-L3R54:1:1101:16511:7031 2:N:0:419
GGGACTACTGGGGTATCTAGTCCTGTTCGCTACCCATGCTTTCGAACCTCAGCGTCAGTTACAGACCAGAGAGCCGCCTTCGCCACTGGTGTTCTTCCATATATCTACGCATTCCACCGCTACACATGGAGTTCCACTCTCCTCTTCTGCACTCAAGAAAAACAGTTTCAGCTGCACTTCCCCGGTTAAGCCGAGGGCTTTCACAGCTGACTTGTTCTCCCGCCTGCGTTCGCTTTACGCCCAATAAATCCGGACAACGCTTGCCACCTACGTATTACCGCGGCTGCTGGCACGTAGTT
+
CCCCCGGGGGCFGGGGGGGFGGGGGGGGGGGGGGGGGFGGGGGGGGGGGGGGFGGGGGGGGGGGGGGGGGGGGGGGGGGGGGGGGGGGGGGFEGGGGGGGGGGGGGGGGGGGFGGGGGDGGGGGGGGGGGGGFGGGGGGGGGGGGGGGGGGGDFGDGG8DE8CGGGGEFGGGGGGGFFFGGGGGGEGEGDFGDGGDGDFGFFFFFFFFFFFFC?FFEAAEF>BFFBF=;DFF>?FFFFFFFF@7@3<9<6E6609(4:09???F?223:?B::BF?>:A?9(17>FFFB???D0:31:)
@M04999:289:000000000-L3R54:1:1101:13005:7037 2:N:0:419
GACTACTAGGGTATCTAATCCTGTTTGCTCCCCACGCTTTCGCATCTCAGCGTCGGTATCTGTCCAGAAGGCCGCCTTCGCCACCGGTATTCCTCCACATCTCTACGCATTTCACCGCCACACGTGGAATTCTACCTTCCTCTACAATACTCCAGATAACCAGTTTTAAGTGCAATTCCCAGGTTGAGCCCGGGGCTTTCACACCTAACTTAATTATCCGCCTCCATGCCCTTTACGCCCAGTCATTCCGATCAACGCTCGCACCCTCCGTATTACCGCGGCTGCTGCCACGGACTTAGCC
+
<<CCCFGGFDDECFGGGFGGGGGGGGGGGGGGCEFFGGGGGGGGDGGGAFGGGGECCFFGGFFAGGCGDCFGGGGGGGGDGGGGGGGG7FGAEGGGGGGGGGGGGGGGGGGGGGGGGGE7FEGGGGEFCGGGGGGGGGGGDGGGFGGGGGGGE=D=>EFGGGGGGGGGEAD=FFDFFGFGG6+@ECF8DFGDG5EGDGGGFFA>DFFFF=CB4A8AEFF@FF=(7=EE16@E@;3><DBF61.4)96<EE66>F08?F??B>>F1<?F:>?6:84)4((341;9?F?)335(((((,.)-.
@M04999:289:000000000-L3R54:1:1101:18421:7069 2:N:0:419
TTGACTACTGGGGTATCTAATCCTGTTCGCTACCCATGCTTTCGAACCTCAGCGTCAGTTACAGACCAGAGAGCCGCCTTCGCCACTGGTGTTCTTCCATATATCTACGCATTCCACCGCTACACATGGAGTTCCACTCTCCTCTTCTGCACTCAAGAAAAACAGTTTCAGCTGCACTTCCCCGGTTAAGCCGAGGGCTTTCACAGCTGACTTGTTCTCCCGCCTGCGTTCGCTTTACGCCCAATAAATCCGGACAACGCTTGCCACCTACGTATTACCGCGGCTGCTGGCACGTAGTT
+
CCCCCGGGGCFGGGGGGGGGGGGGGGGGGGGGGGGGGGGGGGGGGFGGGGGGGGGGGGGGGGGGGGGGGGGGDGGGGGGGGGGGGGGGGGGGGGGGGGGGGGGGGGGGGGGGGGGGGGGGGGGGGGGGGGGGGGGGGGGGGGGGGGGGGGGGGGGGGGGDGGGGGGGGGGGGGGGGFGFGGGGGGGGGGGGGGGCDDDCFFFFFFFFFF@BFFBFFFFFFFF>FFDFBFFFFFFFFFFFFFB@6@E3>CEFF01>FFF9>?::??FD?F?FBB?2:44A06>>BFBFF?:((.8:33(4
@M04999:289:000000000-L3R54:1:1101:23773:7107 2:N:0:419
CTGACTACAGGGGTATCTAATCCTGTTTGCTCCCCACGCTTTCGCATCTCAGCGTCAGTATCTGTCCAGAAGGCCGCCTTCGCCACCGGTATTCCTCCACATCTCTACGCATTTCACCGCTACACGTGGAATTCTACCTTCCTCTACAATACTCCAGATAACCAGTTTTAAGTGCAATTCCCAGGTTGAGCCCGGGGCTTTCACACCTAACTTAATTATCCGCCTACATGCCCTTTTCGCCCAGTCATTCCGCTTAACGCTCGCACCCTCCGGTTTACCGCGGCTGCTGGCACGCATGT
+
CCCCCGFEFFCGGCBFDGEFFGC9@CEGC9FGEGGFGCG@CF9@F:@@@FFFGG@FCFFFGGGGGGGGFGFGGGG7FGGD=BFFFGGGGGGGGFGGGCAFFF=?FFGFGGGDEGCEGFGGDG:FGF?FCFGGFGGFGFDFGFGGAF=DGGGGGGGGGFGGGGGGG8AEGGFEAFCF+?+BDDFCGF?,3C8CGDECDG57A+:BCF4/5>=;6A68<68C=6===5=B4?E@BE(4).(58;2(54)<<563(42<>E;>02(46>(-(-3(,(-4()5,3,34921:?08176((((6
@M04999:289:000000000-L3R54:1:1101:22104:7139 2:N:0:419
AGACTAACAGGGTATCTAATCCTGTTCGCTACCCATGCTTTCGAACTTCAGCGTCAGTTACAGACCAGAGAGCCGCCTTCGGCACCGGTGTTCTTCCATATATCTACGCATTCCACCCCTACACATGGAGTTCCACTCTCCTCCTCTGCACTTAAGAATAACAGTTTCAGCTGCACTTCCCCGGTTAAGCCGAGGGCTTTCACAGCTTACTTTTTCTCCCGCCTGCGTTCGCTTTACGCCCCATTAATTCTGACCACGCCTGCCACCCTCGTATTACCCCTGCCTGTTGCACGTAGTTAGC
+
-A6AB96C66CFE8CC<6CC,EC-CFAC7,BFFG?@,CCFF,,:,<,<,,CF7B@@:<CFFC@@<@,CC<FGGGEBFDG9=,77@,+@B=BFF<,9?,C9,59@,,C,@=+@D,,,E+++4@A89FFGCC,AAE,,,9=8D,@,@,,,2,6@,,6@D=,6ED9=>=F:CD99,86=<D5D?C?@BE+7,A?++@7597DD+++4+9**1>><*1**1B8()-8(-526=;79(6?.;6;)3(/3)/)1).)95)(4((-(226:73<((4,(,(()69(((,.,)))-.)),(.,2(.))-
@M04999:289:000000000-L3R54:1:1101:24802:7168 2:N:0:419
CCGAAGACTACACGGGTATCTAATCCTGTTCGCTCCCCACGCTTTCGTCCATCAGCGTCAATCGGTATTTAGTAACCTGCCTTCGCAATCGGGGTTCTGTGTAATATCTATGCATTTCACCGCTACACTACACATTCCAGCTACTTCAATACTATTCAAGATTAACAGTATCAACGGCAGTTCTACAGTTAAGCTGCAGGTTTTCACCGCTGACTTATCAACCCGCCTACGGACCCTTTAAACCCAATAAATCCGGATAACGCTCGCATCCTCCGTATTACCGCGCCTGCTGGCACGGAGT
+
CCCCCGGGGGGGGGGGGGGGGGFGGGGGGGGGGGGGGGGGGGGGGGGGGGGGGGGGGGGDGGGGGGGFGGGGGGGGGGFGGGGGGGCGGGGGGGGGGGGGDGGGGGFGGGGGGGGGGGGGGGGGGGGGGGGGGGGGGGGGGGGGGGGFEGGGGGFGGGGGDGGGGGGGGGGGG:FGFGFGGGGGGGFEGGGGGDGFGGGGFFFFFFFF=AFBFFFFFFFFFF==@FFFFFF>>BFFFFFFFFFDFF;@EEFFF=B90;0;@?BFFFFFFFFFFB;<BFF2>AF>9((3:?F0?BBF?611-
@M04999:289:000000000-L3R54:1:1101:17778:7171 2:N:0:419
TTGACTACAAGGGTATCTAATCCTGTTTGCTCCCCACGCTTTCGCATCTCAGCGTCAGTATCTGTCCAGAAGGCCGCCTTCGCCACCGGTATTCCTCCACATCTCTACGCATTTCACCGCTACACGTGGAATTCTACCTTCCTCTACAATACTCCAGATAACCAGTTTTAAGTGCAATTCCCAGGTTGAGCCCGGGGCTTTCACACCTAACTTAATTATCCGCCTACATGCCCTTTACGCCCAGCCATTCCGATTAACGCTCGCACCCTCCGTATTACCGCGGCTGCTGGCACGGAGTTAC
+
CCCCCGGGGGGGGGGGGGGGGGGGGGGGGGGGGGGGGGGGGGGGGGDGGGGGGGGGGGGGGGGGGGGGGGGGGGGGGGGGGGGGGGGGGGGGGGGGGGGGGGGGGGGGGGGGDGGGGGGGGGGGGGGFGDGGGGGGGGGGGGGGGCEFFGGGGGGGFGFGGGGGGGGGGGGFGGGGFGFGGGGFGFGFGGGGFG>DDGGGFFFFAFEFFEFFFAFFECFFF=DFF?BFEEFEFFFFFF(8;B;@DF6AFFFE6?;0EF;0:?9>FFBBF<:>:B0>AFB:>FF>BFB?27::?099((())
@M04999:289:000000000-L3R54:1:1101:7365:7221 2:N:0:419
TAGACTACAAGGGTATCTAATCCTGTTTGCTCCCCACGCTTTCGCATCTCAGCGTCAGTATCTGTCCAGAAGGCCGCCTTCGCCACCGGTATTCCTCCACATCTCTACGCATTTCACCGCTACACGTGGAATTCTACCTTCCTCTACAATACTCCAGATAACCAGTTTTAAGTGCAATTCCCAGGTTGAGCCCGGGGCTTTCACACCTAACTTAATTATCCGCCTACATGCCCTTTACGCCCAGTCATTCCGATTAACGCTCGCACCCTCCGTATTACCGCGGCTGCTGGCACGGATTT
+
CCCCCGGGGGGGGGGGGGGGGGGGGGGGGGGGGGGGGGGGGGGGGDGGGGGGGGGGGGGGGGGGGGGGGGGGGGGGGGGGGGGGGGGGGGCGGGGGGGGGGGGGGGGGGGGGGFFGGGGGGGGGGGGGGGGGGGGGGGGGGGGGGGGGGGGGGGGGGGGGGGGGGGGGFGGGGGGGFGFGGGGGGGGGGGGGGGC5DGDGFFFFFFFFFFFFFFFFFFFE65@?@FFFFFEBFFBFEFDFFFF@FE)<CEFF0<DFEFF>1:>FFFF:?B?92(80:>>?B>9BF0:>:(,456>1(44
@M04999:289:000000000-L3R54:1:1101:4001:7280 2:N:0:419
GTGACTACCCGGGTATCTAATCCTGTTTGCTACCCACGCTTTCGAGCATGAACGTCAGTGTTATCCCAGGAGGCTGCCTTCGCCATCGGTATTCCTCCACATCTCTACGCATTTCACTGCTACACGTGGAATTCTACCTCCCTCTGACACACTCTAGTTAGACAGTTTCAAATGCACGTCCCAAGTTGAGCTCGGGGATTTCACATCTGACTTATCTAACCGTCTGCGCTCGCTTTACGCCCAGTAATTCCGATTATCGCTCGCACCCTACGTATTACCGCGGCTGCTGGCACGCAGTTAT
+
CCCCCFF<EFFEGGGGGGGFFGGGFGGGGGGGFGGGGGGGEGFGDGGGGGFGGGGFFGGFGGGFGF<F<FC@EEGGGFFGGGGGEGGGEEC=FGFGGFDFDEFFGGGFFGEGGGFGGGGGGFGGGGF8F?FGGGGGGCGG8>GGGEFFFGGEFFGFG;FGAFCFGFEFGFGGCFFFF8?DCD=F?D:=DFCCFCG=>;3CFFFFF6AFE7;CA>FFFAA4AA=9>2*):29=@F=@CC=;9@@0(169CE4;1312?<1;;;(41>-33::64322)66:BF;>B9:824?:B:(,4?A).
@M04999:289:000000000-L3R54:1:1101:26414:7282 2:N:0:419
CGGACTACCGGGGTATCTAATCCTGTTTGCTCCCCACGCTTTCGCATCTCAGCGTCAGTATCTGTCCAGAAGGCCGCCTTCGCCACCGGTATTCCTCCACATCTCTACGCATTTCACCGCTACACGTGGAATTCTACCTTCCTCTACAATACTCTAGTTAACCAGTTTTAAGTGCAATTCCTAGGTTGAGCCCAGGGCTTTCACACCTAACTTAATTATCCGCCTACATGCCCTTTACGCCCAGTCATTCCGATTAACGCTCGCACCCTCCGTATTACCGCGGCTGCTGGCACGGAGTT
+
CCCCCGGGGGGGDGGGGGGGGG,EFGGGGGGGGGGGGGGGGGGGGGGGGGGGGGGGGCGCGGGGGGGGGFFGFFGGGGGGGGGGGGGGGGGGGGGGGGGGGGGGGGGGGGGGGGGGGGGGGGGGGGGGGGGGGGGGGDGGGGGGGGGGFGGGGGGGGGGGGGGGGFFGGGGGGGGGFGFGCGFGCFGGG6DFGGGGGGGFFFFFFFEFFEFFFFFFEFFE85>@?=BEFFFFFFDFCE@FFFF<@@EF?EEF07@;EE69<<B>>BF<?F69?1::>><?FF9>>;BF)037<BBF(4:
@M04999:289:000000000-L3R54:1:1101:5354:7331 2:N:0:419
AAGACTACAAGGGTATCTAATCCTGTTCGCTACCCATGCTTTCGAACCTCAGCGTCAGTTACAGACCAGAGAGCCGCCTTCGCCACTGGTGTTCTTCCATATATCTACGCATTCCACCGCTACACATGGAGTTCCACTCTCCTCTTCCGCACTCAAGAAAAACAGTTTCAGCTGCACTTCCCCGGTTAAGCCGAGGGCTTTCACAGCTGTCTTGTTCTCCCGCCTGCGTTCGCTTTACGCCCAATAAATCCGGACAACGCTTGCCACCTACGTATTACCGCGGCTGCTGGCACGTAGTTAC
+
@CCCCGGGGGGGGGGGGGGGGGGGGGGGGGGGGGGGGGGGGGGGGGGGGGGGGGGGGGGGGGGGFGGGGCFGGGGGGGGGGGGGGGGGGEGGGGGGGGGGGGGDEFGGGDGGGGGGGFEEGGEFFGGGGGGFFG9EFCGGGDGGGGGFEGGGGGFGGGGGFEGGDGGGGG89@FGGFGFGGGGEEEGGGGGGGEGGGCCDFBFCFFFFB=EC?4BBEFFBF59925B(38?@B;6@F<?E@@D61;49CF?>B09>BF(9:8?<8<??FF?F?7556<9:>(4(21:BF??1)(..3:>B)
@M04999:289:000000000-L3R54:1:1101:14727:7341 2:N:0:419
TGTGACTACTCGGGTATCTAATCCTGTTCGCTCCCCACGCTTTCGTCCATCAGCGTCAATCGGTATTTAGTAACCTGCCTTCGCAATCGGGGTTCTGTGTAATATCTATGCATTTCACCGCTACACTACACATTCCAGCTACTTCAATACTATTCAAGATTAACAGTATCAACGGCAGTTCTACAGTTAAGCTGCAGGTTTTCACCGCTGACTTATCAACCCGCCTACGGACCCTTTAAACCCAATAAATCCGGATAACTCTCGCATCCTCCTTATTACCGCGGCTGCTGGCACGGGGTTT
+
CCCCCGGGGGGGGGGGGGGGGGGGGGGGGGGGGGGGGGGGGGGGGGGGGFGGGGGGGGCGGGGGDFGGGGGGGGGGGGGGGGGGGDFGGDGGGGGGGFGGGGGFGGGGGGGGGGGGGGGGGGGGGGGGGGGGGGGGGGGGFGGGGGGGFGGDGGGGG8=FGGGGGGGGGGGAFGG>DGFGGGGGGEGGFFGGGGGGGDDFFFFFFFFFFFF=*;BFFFF=A9>AAA=DD25@BFFFFE?FAFFF(,;A9<C;>:;;@33)7633((4382>0(.4<:24<:9,4;(-(..:2(.((((-3(
@M04999:289:000000000-L3R54:1:1101:4414:7394 2:N:0:419
GACTACCGGGGTATCTAATCCTGTTTGCTCCCCACGCTTTCGCATCTCAGCGTCGGTATCTGTCCAGAAGGCCGCCTTCGCCACCGGTATTCCTCCACATCTCTACGCATTTCACCGCTACACGTGGAATTCTACCTTCCTCTACAATACTCCAGATAACCAGTTTTAAGTGCAATTCCCAGGTTGAGCCCGGGGCTTTCACACCTAACTTAATTATCCGCCTACATGCCCTTTACGCCCAGTCATTCCGATTAACGCTCGCACCCTCCGTCTTACCGCGGCTGCTGGCACGGAGTTAGCC
+
CCCCCGF@GGGGGGGGGGGGGGGGGGGGGGGGGGGGGGGGGGGGCFGGGGGGGGGGGGDFGGGGGGGGGGGGGGGGGGGGGGGGGGGGGGGGGGGGGGGGGGGGGGGGGGGGGGGGGGGGGGGGGGGGFGGGGGDGGGGGGGGGGDFGGGGGGFGFGGGGGGGGFGGGGGGGGGFGFGFGGGDGGGGGGGGGGGGGC8CCAFFFFFFA=CF=4FFFFFFFFFFFFFC?3;@4=8)7(4:F;?FE9CBF>0??1<4<BBB?FB>FFFFBF6(((4:A?0>;099;6:?7:222369??FFB:
@M04999:289:000000000-L3R54:1:1101:8249:7399 2:N:0:419
ATCCTGTCTACACGGGTATCTAATCCTGTTCGCTCCCCACGCTTTCGTCCATCAGCGTCAATCGGTATTTAGTAACCTGCCTTCGCAATCGGGGTTCTGTGTAATATCTATGCATTTCACCGCTACACTACACATTCCAGCTACTTCAATACTATTCAAGATTAACAGTATCAACGGCAGTTCTACAGTTAAGCTGCAGGTTTTCACCGCTGACTTATCAACCCGCCTACGGACCCTTTAAACCCAATAAATCCGGATAACGCTCGCATCCTCCGTATTACCGCGGCTGCTGGCACGGAGT
+
CCCCCGGGGGGGGDEEGGGGGGGGGFFGGGGGGGGGGEFGGGGGFFFFGGGGGGGGGGGGGGGGGGGGGGGGGGGGGGFGGGGGGGGGGGGGGGECGGGGGGGGGGGGGGGGGGGGGGGGGGGGEGEGGGGGGGGFGGGFGGGGGGGGGGGGGGGGGF8CDGGGF@EGGFGGGGGGBGFG8D?DEGGGGGFFFFGFF7DGFF6@FFFFAFFFBFFFFAAEFFBFFFFF23@(6@@F(33;C6AF??1()7;CEFFFFF?@@1036247?>FF).3-4::>A<BF76629:?:(6<76>FF(
@M04999:289:000000000-L3R54:1:1101:11031:7399 2:N:0:419
GGACTACTCGGGTATCTAATCCTGTTTGCTCCCCACGCTTTCGCATCTCAGCGTCAGTATCTGTCCAGAAGGCCGCCTTCGCCACCGGTATTCCTCCACATCTCTACGCATTTCACCGCTACACGTGGAATTCTACCTTCCTCTACAATACTCCAGATAACCAGTTTTAAGTGCAATTCCCAGGTTGAGCCCGGGGCTTTCACACCTAACTTAATTATCCGCCTACATGCCCTTTACGCCCAGTCATTCCGATTAACGCTCGCACCCTCCGTATTACCGCGGCTGCTGGCACGGAGTTAGC
+
CCCCCGGGGGCGGGGGGGGGGGGGGGGGGGGGGGGGEGGGGGGGGGGGGGGGGGGGGGGGGGGGGGGFGGGDGGGGGGGGGGGGGGGGGGGGGGGGGGGGGGGGGGGCFDGGGGGGGDFGGGGGEGGDEGGGGGGGGGGGGGGGFFG?FGGGGGGGCGGGGGGGGGGGGGFGFGGGFGFGGGGFGGGGGGGFG+CDGGGGFFFFFAFFFFFEE9FFFFFF>=@FFFEFE==BFFFC<?DBFD15=EFFFF@(3;??C06?FFF;>9BF??FF?0?A>A16992;34>>(82<?199<<D25
@M04999:289:000000000-L3R54:1:1101:26763:7409 2:N:0:419
GACTACTGGGGTATCTAATCCTGTTTGCTCCCCACGCTTTCGCATCTCAGCGTCAGTATCTGTCCAGAAGGCCGCCTTCGCCACCGGTATTCCTCCACATCTCTACGCATTTCACCGCTACACGTGGAATTCTACCTTCCTCTACAATACTCCAGATAACCAGTTTTAAGTGCAATTCCCAGGTTGAGCCCGGGGCTTTCACACCTAACTTAATTATCCGCCTACATGCCCTTTACGCCCAGTCATTCCGATTAACGCTCGCACCCTCCGTATTACCGCTGCTGCTGGCACGGAGTTCGCC
+
CCCCCGDFGGGGGGGGGGGGGGGGGGGGGGGGGGGGGGGGGGDC:FFFGGGGGGGGGGGGGCFGGGFF8EGGDEGGGGGGGGGGGGGGGGGGGGGGGGGGGGGGGGFGGGGGGGGGGGGGGGGGGGGG?FGGGGGGEFFGGGGAFAFGGGFG?EF,>A=?FGGGGFDGGGGFGGDGFGFGGGDGGCFGGGFGCEGCDGGGFFFFFF49>EF=*19BAFFFFFF>B:65=)7>D8EFFD;F;D;34CFFFFF?D6?C?@F04B0;F?BB?FB::BBFF0((-22,483081<:>9>??4:9:
@M04999:289:000000000-L3R54:1:1101:20681:7412 2:N:0:419
TATACGACTACCATGGTATCTAATCCTGTTTGCTCCCCACGCTTTCGCATCTCAGCGTCAGTATCTGTCCAGAAGGCCGCCTTCGCCACCGGTATTCCTCCACATCTCTACGCATTTCACCGCTACACGTGGAATTCTACCTTCCTCTACAATACTCCAGATAACCAGTTTTAAGTGCAATTCCCAGGCTGAGCCCGGGGCTTTCACACCTAACTTAATTATCCGCCTACATGCCCTTTACGCCCAGTCATTCCGATTAACGCTCGCACCCTCCGTATTACCGCGGCTGCTGGCACGGAGT
+
CCC@CGGGGGG<F,66EFEGFDFFFGGGFECAFGGGGGFGGDGEDFGGCGGGGDDGGGGGFCE@FFAFFGGGCEEFDFEDFGGGCDGGEE=CFGFGGFF,EEFFEFFGF?FFGEGEGGGGGGFF@:F@=FEFCGFEEG;EAEFCFGFFCFD?GGFGBFGCEG8=F8DFG,@FCFDFFGFFGFDDFFGGGGG,@DGGG5099@FFF9+=;ABEFFFFBB@<FFEC225==@BEEE@8E;487;?72<(.7;E?CC;;@1;E3,1(((339BFFF62,.25269<>>0(37<0:((42(4664
@M04999:289:000000000-L3R54:1:1101:26645:7415 2:N:0:419
CGGGGGACTACCAGGGTATCTAATCCTGTTTGCTACCCACGCTTTCGAGCATGAACGTCAGTGTTATCCCAGGAGGCTGCCTTCGCCATCGGTATTCCTCCACATCTCTACGCATTTCACTGCTACACGTGGAATTCTACCTCCCTCTGACACACTCTAGTTTGACAGTTTCAAATGCACGTCCCAAGTTGAGCTCGGGGATTTCACATCTGACTTATCTAACCGTCTGCGCTCGCTTTACGCCCAGTAATTCCGATTAACGCTCGCACCCTACGTATTACCGCGCCTGCTGGCACGTAGT
+
CCC<CGGGGFGFDCC@EEFFFGE@CFEFCFGGGGGGGGGGGGGGGGGGGGGGGGGGGGGGGGGGGGGGGGGGGGGDGGGGGGGGGGGGGGGGGGGGGGGGGGGGGGGGGGGGGDGGGGGGGGGGGGGGGGGGDGGGGGGGGGGGGGGGGGGGGGGGGGFFFGGGFGFGGGGGFFFGFGFGCFGGGCCFFFFFCGGGGGGD>DFFFCCFFFFFFFFF;FFFAEBB@FFFFFFBFDFFDFFFF?F9@;DFE)5))14:???<B0;8:703>BFF??<??>?9AF0>>((-3:B??F:)(.(.4
@M04999:289:000000000-L3R54:1:1101:17592:7433 2:N:0:419
CGACTACTCGGGTATCTAATCCTGTTTGCTCCCCACGCTTTCGCATCTCAGCGTCAGTATCTGTCCAGAAGGCCGCCTTCGCCACCGGTATTCCTCCACATCTCTACGCATTTCACCGCTACACGTGGAATTCTACCTTCCTCTACAATACTCCAGATAACCAGTTTTAAGTGCAATTCCCAGGTTGAGCCCGGGGCTTTCACACCTAACTTAATTATCCGCCTACATGCCCTTTACGCCCAGTCATTCCGATTAACGCTCGCACCCTCCGTCTTACCGCGGCTGCTGGCACGGCGTTAGC
+
CCCCCGGGGGGGGGGGGGGGGGGGGGGGGGGGGGGGGGGGGGGGGGGGGGGGGGGGGGGGGGGGGGGFGGGGGGGGGGGGGGGGGGGEGCGGGGGGGGGGGGGGGGGFGGGGGGGGGGGGDGGGGGGGGFGGGGGGGGGGGGGGGGGCFGGGGGGGGGGCGGGGGGGGGGGGDGGGFGFGGGGFGGGFFGGGGGGGGGGGFFFFFBFFEFFFFFFFCFFE4>@FFFBECFFFEDFCF@DFBD<;EEEFFFE<D;D?EDF?B>>0>FF08?9:(4?9B?(3>;F9;B??(873(((-9188:
@M04999:289:000000000-L3R54:1:1101:23571:7440 2:N:0:419
GCGACTACTGGGGTATCTAATCCTGTTTGCTCCCCACGCTTTCGCATCTCAGCGTCAGTATCTGTCCAGAAGGCCGCCTTCGCCACCGGTATTCCTCCACATCTCTACGCATTTCACCGCTACACGTGGAATTCTACCTTCCTCTACAATACTCCAGATAACCAGTTTTAAGTGCAGTTCCCAGGTTGAGCCCGGGGCTTTCACACCTAACTTAATTATCCGCCTACATGCCCTTTACGCCCAGTCATTCCGATTAACGCTCGCACCCCCCGTATTACCGCGTCTGCTGGCACGGAGTT
+
CCCCCEGGFFFEECFGGGGGGGGGGGGGGGGGFGGGGGGGEFGGGGGGGGGG8FFGCGFGGGGGGGGGGGFEFGGGGGGGGGGGGGFGGGGGFGGGCEGGGEGAFGGGGGGGGGGGGFEGG=FGGGGEF@FGCGGFGGGGGGGGGGGG8FGFGFFDFDFGGGG8@=BFGG?DDDFDFGFFFGFGCFGFDGGGFGGGGGGG*;FFFFBFEFFFC*8BEFFFFDFF?DFFEEEFF@;EFED32@F<EEFFEFFF@F60?C@;<B>0,9B0(-7969?:4AAB>1,3?:4:>B6<F2;-324
@M04999:289:000000000-L3R54:1:1101:19120:7440 2:N:0:419
GTAGACTACTAGGGTATCTAATCCTGTTCGCTACCCATGCTTTCGTCCATCAGCGTCAATCGGTATTTAGTAACCTGCCTTCGCAATCGGGGTTCTGTGTAATATCTATGCATTTCACCGCTACACTACACATTCCAGCTACTTCAATACTATTCAAGATTAACAGTATCAACGGCAGTTCTACAGTTAAGCTGCAGGTTTTCACCGCTGACTTATCAACCCGCCTACGGACCCTTTAAACCCAATAAATCCGGATAACGCTCGCATCCTCCGTATTACCGCGGCTGCTGGCACGGAGTTT
+
CCCCCGGGGGGGGGGGGGGGGGGGGGGGGGGGGGGGFGGGGGGGGGGGGGGGFGGGGGGGGGGGFFGGGGGGGGGGGGGGGGGG7FGGGGGGGDGGGGGGEFGAFGGGGGGGGGGGGGGGGGDFGGGGGGGGGGGGABGGGGGGGGCGGGGGGGGGGGCFGFGGGGGDFGGFGDCG?DFGGGGGG@EDF:AFGFGGFGGGFFFFFFEFFF>CFFFFFFFFFFFFFFFF9<A=>@FFE49@BB@F(:@@CFCF61;?F33(6;FBB@FF?F<:2:B:?FFA:6>;911<B7:6(.423,41)
@M04999:289:000000000-L3R54:1:1101:16531:7444 2:N:0:419
GGGACTACCCGGGTATCTAATCCTGTTCGCTACCCATGCTTTCGAACCTCAGCGTCAGTTACAGACCAGAGAGCCGCCTTCGCCACTGGTGTTCTTCCATATATCTACGCATTCCACCGCTACACATGGAGTTCCACTCTCCTCTTCTGCACTCAAGAAAAACAGTTTCAGCTGCACTTCCCCGGTTAAGCCGAGGGCTTTCACAGCTGACTTGTTCTCCCGCCTGCGTTCGCTTTACGCCCAATAAATCCGGACAACGCTTGCCACCTACGTATTACCGCGGCTGCTGGCACGTCGTT
+
CCCCCGGGGGGGGGGGGGGGGGGGGGGGGGGGGGGGGGGGGGGGGGGGGGGGGGGGGGGGGGGGFGGGGGGGGGGGGGGGGGGGGGGGGGGGGGGGGGGGGGGFGGGGGGGGGGGGGGGGGGGGGGGG?EGGGGGGGGGGGGGGGGGGGGGGGGGFGGFGGGGGGGGGGGGGGGGFFGFGGGGGGGGGAFGGD:EDDCFGFFAFFFFFEFFFFFFFFFFFFBFFFFF06;?@BFFFEFFA@BF2@;AA<9?B>0;>FFFFFF?F7<?BFFF6?FFF<>>:>0((,33:B7?:<:2(44<
@M04999:289:000000000-L3R54:1:1101:22654:7484 2:N:0:419
GGGACTACAGGGGTATCTAATCCTGTTTGCTCCCCACGCTTTCGCATCTCAGCGTCAGTATCTGTCCAGAAGGCCGCCTTCGCCACCGGTATTCCTCCACATCTCTACGCATTTCACCGCTACACGTGGAATTCTACCTTCCTCTACAATACTCCAGATAACCAGTTTTAAGTGCAATTCCCAGGTTGAGCCCGGGGCTTTCACACCTAACTTAATTATCCGCCTACATGCCCTTTACGCCCAGTCATTCCGATTAACGCTCGCACCCTCCGTATTACCGCGGCTGCTGGCACGGATTT
+
CCCCCGGGGCAFGGGGGGGGGGGGGGFGGGGGGGGGGGGGGGGGGGGGGGGCGGGGGGGGGGGGGGGGFFFGDFGGGGGGGGGGGGGGGGGGGGGGGGGGGGGGGGGGFGEGGGGGGGGGGGGFGEGFGDGGGFGDGGGGGGGGGGGGGGGGGGGGGGFEGGFGGGGGGGGGGGDFFGFGG?CGGFGFF?CFDC*;>CGGFFFFFFFFF3>EEF6FFFFFF(5@@2>2EEFFFFFFEFDFFFF@FFFFEEF;1;D@FE19??>99BFFFFF>F??BAFF1>069;>?FF?<8319B((<
@M04999:289:000000000-L3R54:1:1101:18747:7491 2:N:0:419
GCGACTACCGGGGTATCTAATCCTGTTCGCTCCCCACGCTTTCGTCCATCAGCGTCAATCGGTATTTAGTAACCTGCCTTCGCAATCGGGGTTCTGTGTAATATCTATGCATTTCACCGCTACACTACACATTCCAGCTACTTCAATACTATTCAAGATTAACAGTATCAACGGCAGTTCTACAGTTAAGCTGCAGGTTTTCACCGCTGACTTATCAACCCGCCTACGGACCCTTTAAACCCAATAAATCCGGATAACGCTCGCATCCTCCTTATTACCGCGGCTGCTGTCACGGAGTT
+
CCCCCGGGFGDGGGGGGGFGGGGGGGGGGGGGGGGGGFGGGGGGGGGGGGGGGGGGGGGGGGGGFGGGGGGGGGGGGGGGGGGE+FFGGGGGGGGGGGFGGGGGGGGGFGGGGGGGGGGGGGGGGGGGGGGGGGGA;EGDGGGGG;DGGGGGEGFGCFGFGFFGGDDGFCCDC6DCEDCFGGGGFGGGGGGG@FGGF;FFFFFFFA>EABDFA6BFFFFDB2>@>=B9(99BDF=@E3CF@4;(66A3CCEB>;<B4>:>BFFF6094,50(-6><<9439932((4:D)44>6(46?7
@M04999:289:000000000-L3R54:1:1101:10046:7500 2:N:0:419
CGACTACAAGGGTATCTAATCCTGTTTGCTCCCCACGCTTTCGCATCTCAGCGTCAGTATCTGTCCAGAAGGCCGCCTTCGCCACCGGTATTCCTCCACATCTCTACGCATTTCACCGCTACACGTGGAATTCTACCTTCCTCTACAATACTCCAGATAACCAGTTTTAAGTGCAATTCCCAGGTTGAGCCCGGGGCTTTCACACCTAACTTAATTATCCGCCTACATGCCCTTTACGCCCAGTCATTCCGATTAACGCTCGCACCCTCCGTATTACCGCGTCTGCTGGCACGGAGTTAGC
+
6A8BCEFE<<,BFEFGGGGGGGGGGGDDAFGGGGCGG+@CBF@CGGDFGGGG7@@E@CFGGGGGGGGGFF<CFFGGFFEFGGGG:BF7FEGGGGFGGGGG@FFGGGGGGGGGGGGGGCGGFGGGGG8:?FGEGG=FCE,,DAGGGGFDGCFGGGDD9@,=DFE,7==AF8,@,9CDCF<=+=DDGF@DCFCCCCEC9DFGF>+4@BFA:BAA36=@6F>6?2>DFB=EC)027@8EFF?>@((.74<)9?3;2614;;11342(4>:348>?0::<BA169(3,4)-,34?)(-(-8?).4
@M04999:289:000000000-L3R54:1:1101:28057:7524 2:N:0:419
GATGGACTACAAGGGTATCTAATCCTGTTTGCTCCCCACGCTTTCGCATCTCAGCGTCAGTATCTGTCCAGAAGGCCGCCTTCGCCACCGGTATTCCTCCACATCTCTACGCATTTCACCGCTACACGTGGAATTCTACCTTCCTCTACAATACTCCAGATAACCAGTTTTAAGTGCAATTCCCAGGTTGAGCCCGGGGCTTTCACACCTAACTTAATTATCCGCCTACATGCCCTTTACGCCCAGTCCTTCCGATTAACGCTCGCACCCTCCGTACTACCGCGGCTGCTGGCACGGAGTT
+
CCC@CGGGGGGGFGCGGGGFCFCFGGGGGFGG9EFGGFFEEGEGFCEBCG<F<CFGGGGGGGGGGGGGGGGFGF8FEFGGECFFGGGGGGGEEGGGGA<8?FFFG<FFGGG7:@@FFFGG7EFGGFGGG?EGAFEFGDGGGFGGCFGAFEGAFGFDFGGG8EFFCD8=EFGGDF=,;=DDDGD?AGFE?7DFFCF79D5C>669>F99>FEBBFFFFF87+9@@5>D=B=*9@:B;@EFF60(:?@@E)<9A;(33??4<;0:?9B09>?F?:,23(-4<:(1402426:?:21702>0,.
@M04999:289:000000000-L3R54:1:1101:28063:7535 2:N:0:419
GACTACTGGGGTATCTAATCCTGTTTGCTCCCCACGCTTTCGCATCCCAGCGTCAGTCTCTGTCCAGAAGGCCGCCTTCGCCACCGGTATTCCTCTACATCTCTACGCATTTCACCGCTACACGTGGAATTCTACCTTCCTCTACACTACTCTAGTTAACCAGTTTTAAGTGCAATTCCTAGCTTGAGCCCAGGGCTTTCACACCTAACTTACTTATCCGCCTACATGCCCTTTACGCCCAGTCATTCCGATTAACGCTCTCACCCTCCGTATTACCGCGGCTGCTGGCACGGAGTTAGCC
+
CCCCCFA,,6:CBFFGG<<FFEAEFFGGGGAFC@F@C,,CF,BB,@,C<6<FFCCFG96CFCFG8E,66<CEFGGGEEGGECCFGC+@+BD?FFAF,?E?D?EF,59>F?CFGFFE:F7=BFE:944@<F5EBDEGGGGGGF,,3,,76,3=:,7,>@CD8=D6;DE8A,E@==9:09+?D++7>E8,<CF?151=0;CF6=BAAFA>CE@E*BBF*1429>AD>)ACE375(5/*6(/8:(/776CC)6((/14>0:<?(77)6:(/:2:(479A9?>919,,()..:13-(43(,6620
@M04999:289:000000000-L3R54:1:1101:3850:7539 2:N:0:419
GGTTTGACTACACGGGTATCTAATCCTGTTTGCTCCCCACGCTTTCGCATCTCAGCGTCAGTATCTGTCCAGAAGGCCGCCTCCGCCACCGGTATTCCTCCACATCTCTACTCATTTCACCGCTACACATGGAATTCTACCTTCCTCTACAATACTCTAGATAACCAGTTTTAAGTGCAATTCCCAGGTTGAGCCCGGGTCTTTCACACCTAACTTAATTATCTGCCTACCTGCCCTTTACGCCCAGTCATTCCGATTAACGCTCGCCCCTTCCGTATTACCCCGCCTGCTGGCACTTAGT
+
CCCCCCF<FE8<ACC+FCF,CFAFGFGGGGF,CEFF8CE:CF@CGDGDGEC<AE,C6BB:@ECD9CCFE<<FFFF@F@>C=F,:>F?GG@>+8+A?BA@C,?<?FF;5=ED4<?<FFB,4,4@C:CEE,,5,9,>8=ECFAFF8DDA;,@;,,,6D?,7@,3=,6=,8AADF:,2@++32=A=,3,@:DCD6<F?FD6C*0@FFC>A6):>5@AFF6BAF+/A**/7B4>(73>((70788(0/610;EFF9?<((66;)9(41(.1(242(,(()44()6)((((,(3:B:0412(.6).
@M04999:289:000000000-L3R54:1:1101:28048:7544 2:N:0:419
TGGACTACACGGGTATCTAATCCTGTTCGCTACCCATGCTTTCGAACCTCAGCGTCAGTTACAGACCAGAGAGCCGCCTTCGCCACTGGTGTTCTTCCATATATCTACGCATTCCACCGCTACACATGGAGTTCCACTCTCCTCTTCTCCACTCAAGAAAAACAGTTTCAGCTGCACTTCCCCGGTTAAGCCGAGGTCTTTCACAGCTGACTTGTTCTCCCGCCTACGTTCGCTTTACACCCAATAAATCCGGACAACGCTTGCCACCTACGTATTACCGCGGCTGCTGGCACGTAGTTAC
+
-AC?CGGG8FFEGGGGGGGGGG<FFGGCFGGCFFGF,CD9FGGGFCFGGGFCF:FEGGG<F@AE,FFGF<CF@FGGGGGGGGGGGGGFGGGEFF<FFG<AAEFGGGGGGGGC:EEEGGGGGGGFG,A9EF<ED;EDGGG9DFGGG8EA,E=@FF1=,EC,@DEG8EDDGC@FGFC8DFFGG8?EGGGC7=EE**@**3BBBCFFF+4*):>EFF=09A8=F=(5=(7@53=;9?@F9E)A@F;:6;<<CE;(6<01::69BB(4>)5:1(5:(,6:2>B?;76((-()44<<<4<12,<>)
@M04999:289:000000000-L3R54:1:1101:6631:7575 2:N:0:419
GACTACTGGGTTATCTAATCCTGTTCGCTCCCCACGCTTTCGCTCCTCAGCGTCAGTGACGGCCCAGAGACCTGCCTTCGCTATCGGTGTTCTTCCCGATATCTACACATTCCACCGTTACACCGGGAATTCCAGTCTCTCCTACCGCACTCCAGTCCGCCTGTACCCGGCGCCGATCCACCGTTAAGCGATGGACTTTCACACCAGACGCGACGAACCGCCTGCGAGATCTTTACGCTCACTAAATCTGGCTCACGCTTCCACCCCACGTATCACCGCGGCTGACTGCTCGTCGTTACCC
+
-ACCCG,E<C,666@FGCF<CF<FEA@F;C+,,;6@@@FGG@,,;8EE@EFG:,,6;6;66+@+66,9ECE,C,6A,FFG@,88B4+8BF:E9,E548F4+@A?,CF8,E,,A59A+A++89AEFEC++65,C6,@B,6,,63@2A6=+3+@,=,@9,@+C+AF,2=9++***=C*:/?F;C7C**/,,7**::C*;87:7;:4.)))6(:@>3>:())4>B3(34(3(-4)6<96:61)())).).)))))4.,.(4(4(.-):(-(((,(.(..,214>(,4((.)4)6:12((,(().
@M04999:289:000000000-L3R54:1:1101:20769:7578 2:N:0:419
TGCCTACCCGGCTATCTAATCCTGTTTGCTCGCCACGCTTTCGCATCTCAGCGTCAGTATCTCTCCAGCAGGCTGCCTTCGCCACCGTTATTCCTCCACATCTCTACGCACTTCCCCGCTACACGTGGAATTCTCCCTTACTCTACAATCCTCTAGTTCACCAGCTTTAAGTACAATTCCCAGTCTGAGCCTAGTCCCTTTACCCTTAACTTAATTATACGCCTACATCCCCTTTACGCCCAGTTATTCCGACTATCGCTAGCACCTTCCGTATTAACTCCCCTGCCGGTACGTACGTAGC
+
8-8A8,C@,@++@,;EF,C,,<,-6;EFCEF,+:6C+C7FFG,CE,+<6@F<@:@,,,,<CF,FG<EFC,,@C,BFG,:,,,7BCEB9F,:CF,A?8FG,5EDG;?E,+@++99,,94:CF79F=,A+4?,7,@,E,,,,@,3,,6==9,,7,3,76=,=E=ED,62,,2=2772,++=?+2+1,,7,,,5,5,@+?+*+34+03*099*3;9++4*4+1*/75@).**-((8>5*>(6?((/6))7<E5@(((()),31((()/(().68,3(())--))((((((((,(-((,(,()4(
@M04999:289:000000000-L3R54:1:1101:24624:7596 2:N:0:419
CGGGACTACTGGGGTATCTAATCCTGTTCGCTCCCCACGCTTTCGTCCATCAGCGTCAATCGGTATTTAGTAACCTGCCTTCGCAATCGGGGTTCTGTGTAATATCTATGCATTTCACCGCTACACTACACATTCCAGCTACTTCAATACTATTCAAGATTAACAGTATCAACGGCAGTTCTACAGTTAAGCTGCAGGTTTTCACCGCTGACTTATCAACCCGCCTACGGACCCTTTAAACCCAATAAATCCGGATAACGCTCGCATCCTCCGTATTACCGCGGCTGCTGGCACGGAGTT
+
CCCCCGGGGGGGGGGEFGGGGGGGGGGGGGGGGGGGGGGGGGGGGGGGGGGGFGEGGDGGGGGGGGGGGGGGGGGGGGGGGGGGGGGGGGGGGGGGGGGGGGGCFGGGGGGGGGGGGGGGGGGGGGGGGGGGGGGGGGGGGGGGGGEGGGGGGGGGGGGGGGFGGGGGGGGGGDCGFGFGGGGGGGGGGF9FGFGGGGGFFFFFFFDEFA=DFFFFFFFFFFFFFFFFF=@BFFF@EF5FFF<FFDE39CFF>;FDFF<?>:?FB>FFF<2:18?:?<>A69BF;>B??:??2.26>F?F
@M04999:289:000000000-L3R54:1:1101:26076:7601 2:N:0:419
TTGACTACTCGGGTATCTAATCCTGTTTGCTCCCCACGCTTTCGCATCTCAGCGTCAGTATCTGTCCAGAAGGCCGCCTTCGCCACCGGTATTCCTCCACATCTCTACGCATTTCACCGCTACACGTGGAATTCTACCTTCCTCTACAATACTCCAGATAACCAGTTTTAAGTGCAATTCCCAGGTTGAGCCCGGGGCTTTCACACCTAACTTAATTATCCGCCTACATGCCCTTTACGCCCAGTCATTCCGATTAACGCTCGCACCCTCCGTATTACCGCGGCTGCTGGCACGGAGTT
+
CCCCCGGGGGGGGGGGGGGGGGGGGGGGGGGGGGGGGGGGGGGGGGGGGGGGGGGGGGGGGGGGGGGGGGGGFGGGGGGGGGGGGGGGGGGGGGGGGGGGGGGGGGGGGGGGGGGGGGGGGGGGGGGGGGGGGGGGGGGGGGGGGGGGGGGGGGGGGGGGGGFGGGGGGGGGGGGGFGFGGGGGFGGGFGGGGGDGGGGGFFFFFFFFEFFFFFFFFFFFF>FFFFFFFFFFFFFFEFFFFFF;EFFFFFEFDFFFFFFFF:03>BBFFFFF?(1:AFA6;>>F>>BFF??028>9BFF
@M04999:289:000000000-L3R54:1:1101:11754:7629 2:N:0:419
GGGTTGACTACTCGGGTATCTAATCCTGTTTGCTCCCCACGCTTTCGCATCTCAGCGTCAGTATCTGTCCAGAAGGCCGCCTTCGCCACCGGTCTTCCTCCACATCTCTACGCATTTCACCGCTACACGTGGAATTCTACCTTCCTCTACAATACTCCAGATAACCAGTTTTAAGTGCAGTTCCCAGGTTGAGCCCGGGGCTTTCACACCTAACTTAATTATCCGCCTACATGCCCTTTACGCCCAGTCATTCCGATTAACGCTCGCACCCTCCGTATTACCGCGGCTGCTGGCACGTCGT
+
CCCCCGGGGGGGGGGGGGGGGGGGGGGGGGGGGGGGGGGGGGGGGGDGGGGGGGGGGGGGGGGGGG@FGGGDGGGGGGGGGGGGGGGGGGGGG7FFGGGGGGGGGGGGGGGGGGGGGGGGGEGGGGGGGGGGGCGGGGGGGGGGGGGGGGGGGGGGGFGFCECGGGGGGGGGGFGGCGBFGFGGGGG6DF8FGGGGGGGD@EFFFFFFEFFEFFFFEAFFFFFE=BFDFFFF<@EFE@FFFFFBFFFFF@EFEEFFDFF4>(3<?199>9?F?F>FBBF2A>:>62191?B)5:BFF0((-
@M04999:289:000000000-L3R54:1:1101:9583:7633 2:N:0:419
GACTACAAGGGTATCTAATCCTGTTCGCTACCTACGCTTTCGAGCCTCAGCGTCAGTTACTAGCCAGTCAGCCGCCTTCGCCACTGATGTTCTTCCATATATCTACGCATTTCACCGCTACACATGGAGTTCCACTGACCTCTCTAGCACTCAAGTCTTACAGTTTCTGATGCACGTCCATAGTTGAGCTATGACCTTTCACATCAGACTTATTAGACCGCCTGCGCTCCCTTTACGCCCAATAATTCCGGACAACGCTCGCCACCTACGTATTACCGCGGCTGCTGGCACGTAGTTAGCC
+
CCCCCGGGGGGGGGGGGGGGGGGGGGGGGGGGGGGGGGGGGECFGGGGGGGGGGGGGGGGGGFGGGDGGGDFGGGGGGGGGGGGGGAGCGGGGGGGGGGGGGGGGGGGGGGGGGGGEFGGGGGGGFAE<FGGGGGG8DFFGGGGGGCGGGGGGGGGGGGGGGDGGGGGGCGAGGGGFGFGGG?FGFEFGGGGGGGFFGGGFFFFFFF5CEFCEFAF<FFFFFD=4ABFFFFFFFEF9DBFD>>3*9CCE;6<@>@F918@BFF(143::(42<BA<A09(-72(4057?28<(4,494):4
@M04999:289:000000000-L3R54:1:1101:24596:7659 2:N:0:419
TGCAGACTACACGGGTATCTAATCCTGTTCGCTACCCATGCTTTCGAACCTCAGCGTCAGTTACAGACCAGAGAGCCGCCTTCGCCACTGGTGTTCTTCCATATATCTACGCATTCCACCGCTACACATGGAGTTCCACTCTCCTCTTCTGCACTCAAGAAAAACAGTTTCAGCTGCACTTCCCCGGTTAAGCCGAGGGCTTTCACAGCTGACTTGTTCTCCCGCCTGCGTTCGCTTTACGCCCAATAAATCCGGACAACGCTTACCACCTACGTATTACCGCGGCTGCTGGCACGTCGTT
+
CCCCCGGGGGGGGGGGGGGGGGGGGGGGGGGGGGGGGGGGGGGGGGFGGGGGGGGGGGGGGGGGGGGGGGGGGGGGGGGGGGGGGGGGGGGGGGGGGGGGGGGGGGGGGGGGGGGGGGGGGGGGGGGFGGGFGGGGGGGGGGGGGGGGGGGGGGGGGGGGGGGGGGGGGCFGGGGGFGFGGGGGGGGGGECCGGGGGGGDFFFFFFFFFEFEDFFFEAAEFFF@FFFDFFFFFFFF@?7FFFFFF?@EF3AFF1>B>9?FBFFF??FFFFFFFFFFFFADFFFF;>19?7>??0214(,--
@M04999:289:000000000-L3R54:1:1101:5866:7661 2:N:0:419
ATGACTACTGGGGTATCTAATCCTGTTTGCTCCCCACGCTTTCGCATCTCAGCGTCAGTATCTGTCCAGAAGGCCGCCTTCGCCACCGGTATTCCTCCACATCTCTACGCATTTCACCGCTACACGTGGAATTCTACCTTCCTCTACAATACTCCAGATAACCAGTTTTAAGTGCAATTCCCAGGTTGAGCCCGGGGCTTTCACACCTAACTTAATTATCCGCCTACATGCCCTTTACGCCCAGTCATTCCGATTAACGCTCGCACCCTCCGTATTACCGCGGCTGCTGGCACGGAGTT
+
CCCCCGGGGGGGGGGGGGGGGGGGGGGGGGGGGGGGGGGGGGGGGCGGGGGGGGGGGGGGGGGGGGGGGGGGGGGGGGGGGGGGGGGGGGDGGGGGGGGGGGGGGGGGGGGGGGGGGGGGGGGGGGGFEFGGGGGGGGGGGGGGGGGGGGGGGGGGGGGGGGGGGGGGGGGGGGGGFGFGGGGGCFGGF9FGGGDDGGGGFFCFFFFFFFFFFFFFFFFCC5BFFFF@E4B7BE@FFFDDFFFDEF3?EFFF??DDEF@1:BBFFFF?03:;<:<>9AB<930922:?7:?0<((((,4
@M04999:289:000000000-L3R54:1:1101:9333:7680 2:N:0:419
TGACTACAGGGGTATCTAATCCTGTTTGCTCCCCACGCTTTCGCATCTCAGCGTCAGTATCTGTCCAGAAGGCCGCCTTCGCCACCGGTATTCCTCCACATCTCTACGCATTTCACCGCTACACGTGGAATTCTACCTTCCTCTACAATACTCCAGATAACCAGTTTTAAGTGCAATTCCCAGGTTGAGCCCGGGGCTTTCACACCTAACTTAATTATCCGCCTACATGCCCTTTACGCCCAGTCATTCCGCTTAACGCTCGCACCCTCCGTATTACCTCGGCTGCTGGCACGTAGTTAGC
+
CCCCCGG?FD,CFEGGGGGGGGGGGGGGGGGGGGGGCGGGGGFGEGGGGGGGGGEGGGFGGGGGGGGGFGGGGGGGGGGGGGGGGGGEG>GGGGGGGGFFGGGGGGGFGFGGGGGGG7FGGGGGEGGGGGGFFGGGEGGGGGGGCGGGGGGGGFGG9FGGGGGGGGGGGFCG,@FEFGFGGGC8FGCCGGGG>E*?CGGGFCF6AFFF=BEFBAFFEB8;6=DF@FFFEFFDFDFC3;?>27(6/4<<?E3(6?7CF(6??BB099:<::91(4>A><)-,:03(44).,(.6,141<2<)
@M04999:289:000000000-L3R54:1:1101:5654:7746 2:N:0:419
GACTACAGGGGTATCTAATCCTGTTCGCTACCCATGCTTTCGAACCTCAGCGTCAGTTACAGACCAGAGAGCCGCCTTCGCCACTGGTGTTCTTCCATATATCTACGCATTCCACCGCTACACATGGAGTTCCACTCTCCTCTTCTGCACTCAAGAAAAACAGTTTCAGCTGCACTTCCCCGGTTAAGCCGAGGGCTTTCACAGCTGACTTGTTCTCCCGCCTGCGTTCGCTTTACGCCCAATAAATCCGGACAACGCTTGCCACCTACGTATTACCGCGGCTGCTGGCACGTAGTTAGCC
+
CCCCCGGGGGGGGGGGGGGGGGGGGGGGGGGGGGGGGGGGGGCGGGGGGGGGGGGGGGGGGGGGGGGGGGGGGGGGGGGGGGGGGGGGGGGGGGGGGGGGGGGGGGGGGGGGGGGGGGGGGGGGGGGGGGGGGGGGGGGGGGGGGGGFGGGGGGGGGFFGGGGGGGGGGGGGFGGGFGFFFGDGGGGGGGGGGGEGGGGGCFFAFFFFDFFEEFFFFFFFFFFFFFF?FFFDF?9>DF9AD2@3=CECEF1(-9<BFB1<087>?B<7:<74>7A<<:>B((21:::>182:0::B<2<A?
@M04999:289:000000000-L3R54:1:1101:15652:7746 2:N:0:419
GTAGACTACTCGGGTATCTAATCCTGTTTGCTCCCCACGCTTTCGCATCTCAGCGTCAGTATCTGTCCAGAAGGCCGCCTTCGCCACCGGTATTCCTCCACATCTCTACGCATTTCACCGCTACACGTGGAATTCTACCTTCCTCTACAATACTCCAGATAACCAGTTTTAAGTGCAATTCCCAGGTTGAGCCCGGGGCTTTCACACCTAACTTAATTATCCGCCTACATGCCCTTTACGCCCAGTCATTCCGATTAACGCTCGCACCCTCCGTATTACCGCGGCTGCTGGCACGGAGTTT
+
CCCCCGGGGGGGGGGGGGGGGGGGGGGGGGGGGGGGGGGGGGGGGGGGGGGGGGGGGGGGGGGGGGGGGGFGGGGGGGGGGGGGGGGGGGGGGGGGGGGGGGGGGGGGGGGGGGGGGGGGGGGGGGGGFGDGGGGGGGGGGGGGGGGGGGGGGGGGGGGEFGGGGGGGGGGGCGGGFGFGGCGFFGGGF7EFGG>*CCCDFFFAFFFFFFFFFFFFEFFEFE=BDFFBEFCEFDFFFFFD@;@F0@FACEFE3;;@F?C?BFF09>>941:?BF0::AA>?BF(467??7(6(<:(((4:)
@M04999:289:000000000-L3R54:1:1101:22163:7766 2:N:0:419
GACTACTAGGGTATCTAATCCTGTTTGCTCCCCACGCTTTCGCATCTCAGCGTCAGTATCTGTCCAGAAGGCCGCCTTCGCCACCGGTATTCCTCCACATCTCTACGCATTTCACCGCTACACGTGGAATTCTACCTTCCTCTACAATACTCCAGATAACCAGTTTTAAGTGCAATTCCCAGGTTGAGCCCGGGGCTTTCACACCTAACTTAATTATCCGCCTACATGCCCTTTCCGCCCAGTCATTCCGATTCACGCTCGCACCCTCCGTCTTACCGCGGCTGCTGGCCCGGAGTTAGCC
+
-6CCCGGCGFGGDGGGGGGGGGGFFFGGGGGGGGGGGGGGGDGDC@FFF9FEGGGGGCGGGDFGCFF,EFFGGGGGCGG7@FGGGG7F7FFFFGGGGGFFGFGGGGC=7FDFFCAF7FGEGFGGGG7:AF=FFEGGEGGGGGGDFG?E8DEEF?D9ED9EFFFFFGG:89=ADEFGFGFGFC+@>8,@CF:CG67DC;FG=E6A9?A9@FFFCFA9AA6=FF=2B24*.7BFF:6*1?@>61;E<ECEFE08;39<332(4637BF:?F6:(425<,((4(((7:>BF(.3404(4.4:).
@M04999:289:000000000-L3R54:1:1101:6651:7826 2:N:0:419
GACTACTAGGGTATCTAATCCTGTTTGCTCCCCACGCTTTCGCATCTCAGCGTCAGTATCTGTCCAGAAGGCCGCCTTCGCCACCGGTATTCCTCCACATCTCTACGCATTTCACCGCTACACGTGGAATTCTACCTTCCTCTACAATACTCCAGATAACCAGTTTTAAGTGCAATTCCCAGGTTGAGCCCGGGGCTTTCACACCTAACTTAATTATCCGCCTACATGCCCTTTACGCCCAGTCATTCCGATTAACGCTCGCACCCTCCGTATTCCCGCGGCTGCGTGCACGGTGTTAGCC
+
CCCCCFGFGGFFFGFFGGGGGD9CFGDFEGC<@<F7FGGGGGGGD7EFGGGGGGGEEDGGGCFFGGGFFCFFGGGGGGGFECCGGEEGDCFGGGGFGGG=FGFECGCGGGEFFGCFFFE=FEFGGGDC9CFFGGFEGGG?FFGFGG?CFGGGFGC9FGGGGG87EFF8FFGGGDDGFG@FGD?@EDEFFF?ECE7DGG7?9;@F44?ABEEEEFF67BF2>@@>D=?E3>>E2>FFFFF:704=EF<C);0636)98>FF069B9BFFF>??1()43:>>(49;:0(-4?)47(233).))
@M04999:289:000000000-L3R54:1:1101:8789:7838 2:N:0:419
GGACTACTGGGGTATCTAATCCTGCTTGCTCCCCACGCTTTCGCATCTCAGCGTCAGTATCTGTCCAGAAGGCCGCCTTCGCCACCGGTATTCCTCCACATCTCTACGCATTTCACCGCTACACGTGGAATTCTACCTTCCTCTACAATACTCTAGTTAACCAGTTTTAAGTGCAATTCCTAGGTTGAGCCCAGGGCTTTCACACCTAACTTAATTATCCGCCTACATGCCCTTTACGCCCAGTCATTCCGATTAACGCTCGCACCCTCCGTATTACCGCGGCTGCTGGCACGGAGTTAGC
+
<CCCCGGGGGCGGGGGGGFGGGGGGGGGGGGGGGGGGGGGGGGGGDGGGGFGGGGGGGGGGGGGGGGGGGGGGGGGGGGGGGDGGGGGGGGGGGGGGGGGGGGGGGGFGGGGGGGGGGGGGGGGGGGGGGGGGGGGGGGGGGGGGGGFGDGGGGGDGGFFFFGDFGGGGGGGGGFGFGFGGGG8EGGGGGECCFCDGGGGFFFFFFFFFFFE@FFFFFFFDB9ADFFF:BEB:=>;:@FFFD9B@EEFFEFF?4?E>;>FF;@@F980<B9<22?FFB?B6>9(,82?:::BF(17:?9>2
@M04999:289:000000000-L3R54:1:1101:16043:7839 2:N:0:419
TGACTACTGGGGTATCTAATCCTGTTTGCTCCCCACGCTTTCGCATCTCAGCGTCAGTATCTGTCCAGAAGGCCGCCTTCGCCACCGGTATTCCTCCACATCTCTACGCATTTCACCGCTACACGTGGAATTCTACCTTCCTCTACAATACTCTAGTTAACCAGTTTTAAGTGCAATTCCTAGGTTGAGCCCAGGGCTTTCACACCTAACTTAATTATCCGCCTACATGCCCTTTACGCCCAGTCATTCCGATTAACGCTCGCACCCTCCGTATTACCGCGGCTGCTGGCACGGAGTTAGC
+
CCCCCGGGGGFGGGGGGGGGGGGGGGGGGGGGGGGGGGGGGGGGGGGGGGGGGGGGGGGGGGGGGGGGGGGGGGGGGGGGGGGGGGGGGGGGGGGGGGGGGGGGGGGGGGGGGGGGGGGGGGGGGGGGGGGGGGGGGGGGGGGGGGGGGGGGGGGGGGGGGGGGGGGGGGGGGGGGCGFGGGGDGGGGGGGGGGGGGGGGFFFFFFFFEFCE9BFFFAFE?BDFAFFFFEEDFFFEFFF?@F9EFEFFFE8@F@0CF?FFFF900:?BFFBFF<?BFBB>B>FB26?::FF<?60037AD4
@M04999:289:000000000-L3R54:1:1101:23501:7844 2:N:0:419
TCGGACTACTGGGGTATCTAATCCTGTTTGCTCCCCACGCTTTCGCATCTCAGCGTCAGTATCTGTCCAGAAGGCCGCCTTCGCCACCGGTATTCCTCCACATCTCTACGCATTTCACCGCTACACGTGGAATTCTACCTTCCTCTACAATACTCCAGATAACCAGTTTTAAGTGCAATTCCCAGGTTGAGCCCGGGGCTTTCACACCTAACTTAATTATCCGCCTACATGCCCTTTACGCCCAGTCATTCCGATTAACGCTCGCACCCTCCGTATTACCGCGGCTGCTGGCACGGAGTTT
+
CCCCCGGGGGGGGGGGGGGGGGGGGGGGGGGGGGGGGGGGGGGGGGGGGGGGGGGGGGGGGGGGGGGGGGGGGGGGGGGGGGGGGGGGGGGGGGGGGGGGGGGGGGGGGGGGGGGGGGGGGGGGGGGGGGGGGGGGGGGGGGGGGGGGGGGGGGGGGGGGGGGGGGGGGGGGGGGGFGFGGGGGGGGGGGGGGGG5DCD>FFFFFFFFFFFFFFFFFFFFFFFFDFFDFFFF@DFFEEFEDF@(4=@3C?E3=6;(2;CFFFFBF(196:<?FBFFBA9>:9>9>>FF>:2:??F6(48<)
@M04999:289:000000000-L3R54:1:1101:9861:7860 2:N:0:419
TGCGGACTACCCGGGTATCTAATCCTGTTCGCTACCCATGCTTTCGAACCTCAGCGTCAGTTACAGACCAGAGAGCCGCCTTCGCCACTGGTGTTCTTCCATATATCTACGCATTCCACCGCTACACATGGAGTTCCACTCTCCTCTTCTGCACTCAAGAAAAACAGTTTCAGCTGCACTTCCCCGGTTAAGCCGAGGGCTTTCACAGCTGACTTGTTCTCCCGCCTGCGTTCGCTTTACGCCCAATAAATCCGGACAACGCTTGCCACCTACGTATTACCGCGGCTGCTGGCCCGTAGTT
+
C@CCCGGGGGFFGGGGGGGGGGGGGGGGGGGGGGEFGGGFGGGGGGGGGGGGGGGGGGGGGGGGGFCGGGGGGGGGGGGGGGGGGCGGGGGGGGGGGGGGGGGGGEGGGGDGGGEGFGGGGGGGGGGFGFGGGGFGGGGGGGGGGGGGGGGGGFGGFDG88D?CEGFGFFFGAGGFF6FGGGGGFECEEECC9E7C4CGGFFFFFFF4>EEEDFFAFFFEFE359B<,=3;;@@F@F?9F(6>FF00)5)6A?39(3(8:0(4?0?:AB6?0:6?7<:<A)29>01(-4?041(-39;6(.
@M04999:289:000000000-L3R54:1:1101:23265:7973 2:N:0:419
TGACTACTCGGGTATCTAATCCTGTTTGCTCCCCACGCTTTCGCATCTCAGCGTCAGTATCTGTCCAGAAGGCCGCCTTCGCCACCGGTATTCCTCCACATCTCTACGCATTTCACCGCTACACGTGGAATTCTACCTTCCTCTACAATACTCCAGATAACCAGTTTTAAGTGCAATTCCCAGGTTGAGCCCGGGGCTTTCACACCTAACTTAATTATCCGCCTACATGCCCTTTACGCCCAGTCATTCCGATTAACGCTCGCACCCTCCGTATTACCGCGGCTGCTGGCACGGAGTTAGC
+
CCCCCGGGGGGGGGGGGGGGGGGGGGFGGGGGGGGGGGGGGGGDFGGGGGGGGGGGGGGGGGGGGGGGGGGGGGGGGGGGGGGGGGGGGGGGGGGGGGGGGGGGGGGGGGGGGGGGGGGGGGGGGGGGGGGGGGGGGGGGGGGGGGGGGGGGGGGGGGGGGGGGGCFFAFGGGGGGFFFFGGGGGGGGGGGGDGGGGGGGFFFFFAFFFFFEFFFFFFFFFFFFFF@E*>=BB=4)9((:9?35@AEEFFFD?0@?4,:?BFF162<:?0(2:774A4,42((4;B??:07?:29>?F)<:
@M04999:289:000000000-L3R54:1:1101:22433:7974 2:N:0:419
CGACTACCCGGGTATCTAATCCTGTTTGCTCCCCACGCTTTCGCATCTCAGCGTCAGTATCTGTCCAGAAGGCCGCCTTCGCCACCGGTATTCCTCCACATCTCTACGCATTTCACCGCTACACGTGGAATTCTACCTTCCTCTACAATACTCTAGTTAACCAGTTTTAAGTGCAATTCCTAGGTTGAGCCCAGGGCTTTCACACCTAACTTAATTATCCGCCTACATGCCCCTTACGCCCAGTCATTCCGATTAACGCTCGCACCCTCCGTATTACCGCGGCTGCTGGCACGGAGTTAGC
+
CCCCCGGGGDFGGGGGGGGGGGGGGGGGGGGGGGGGGGGGGGGGGGGGGGGGGGGGGGGGGGGGGGGGGGGGGGGGGGGGGGGGGGGGGGGGGGGGGGGGGGGGGGGGGGGGGGGGGGGGGGGGGGGDGGGGGGGGGGGGGGGGGGGGFGGGGGGGGGGDCGCGGFGGFGFF:EGGFGFGFFCFGGGGGGGGG?CCGGGGFFFFFFFFFBFEEFFFFFFE>@AA@D=?C@EB=DBFF=DF@(8EEEFFFF8@@<@C33>3?(71>BF:03310:?A4>01;(9B>::)5<??B>16<(6>4
@M04999:289:000000000-L3R54:1:1101:14402:7975 2:N:0:419
AGACTACAGGGGTATCTAATCCTGTTTGCTCCCCACGCTTTCGCATCTCAGCGTCAGTATCTGTCCAGAAGGCCGCCTTCGCCACCGGTATTCCTCCACATCTCTACGCATTTCACCGCTACACGTGGAATTCTACCTTCCTCTACAATACTCCAGATAACCAGTTTTAAGTGCAATTCCCAGGTTGAGCCCGGGGCTTTCACACCTAACTTAATTATCCGCCTACATGCCCTTTACGCCCAGTCATTCCGATTAACGCTCGCACCCTCCGTATTACCGCGGCTGCTGGCACGGAGTTAGC
+
CCCCCGGGGGGGGGGGGGGGGGGGGGGGGGGGGGGGGGGGGGGGGGGGGGGGGGGGGGGGGGGGGGGGGGGFGGGGGGGGGGGGGGGGGGGGGGGGGGGGGGGGGGGGGGGGGGGGGGGGGGGGGGGGGGGGGGGGGGGGGGGGFGGGGGGGGGGGGGGGGGGGGGGGGGGGGGGGFGFGGGGGGGGFGGGGGGGGGGGGFFFFFFFFFFFFFFFFFFFEEDFD@FFFF@=BEFFFFFFFF?<@EEFFFFFFFFFEFFFFF9>6;9?:?FBF?:?FDF?F>;BFFFFF?FBF:(91:?BF<
@M04999:289:000000000-L3R54:1:1101:18225:7979 2:N:0:419
ATGACTACTTGGGTATCTAATCCTGTTTGCTCCCCACGCTTTCGCATCTCAGCGTCAGTATCTGTCCAGAAGGCCGCCTTCGCCACCGGTATTCCTCCACATCTCTACGCATTTCACCGCTACACGTGGAATTCTACCTTCCTCTACAATACTCCAGATAACCAGTTTTAAGTGCAATTCCCAGGTTGAGCCCGGGGCTTTCACACCTAACTTAATTATCCGCCTACATGCCCTTTACGCCCAGTCATTCCGATTAACGCTCGCACCCTCCGTATTACCGCGGCTGCTGGCACGGAGTT
+
CCCCCGGGGGCGGGGGGGGGGGGGGGGGGGGGGGGGGGGGGGGGGGFGGGGGGGGGGGGGGGGGGGGGGGGGGGGGGGGGGGGGGGGGGGGGGGGGGGGGGGGGGGGGGGGGGGGGGGGGGGGGGEGGGGGGGGGGGGGGGGGFGGGGGGGGGGGGGGGGFGGGGGGGGGGGGFGGFGFGGGGGGGGGGCFGGGGGDDGGFFFFFF>FFFFFFFFFFFFF>@DFF@FFF@EFFFFFFFFFBBF0@@EEFFFF0?FFFF;@DFFB;>>???<9:6<BBFB0>>BFF>BF?BBF>B99(4<
@M04999:289:000000000-L3R54:1:1101:26104:7999 2:N:0:419
GAGGACTACACGGGTATCTAATCCTGTTTGCTCCCCACGCTTTCGCATCTCAGCGTCAGTATCTGTCCAGAAGGCCGCCTTCGCCACCGGTATTCCTCCACATCTCTACGCATTTCACCGCTACACGTGGAATTCTACCTTCCTCTACAATACTCCAGATAACCAGTTTTAAGTGCAATTCCCAGGTTGAGCCCGGGGCTTTCACACCTAACTTAATTATCCGCCTACATGCCCTTTACGCCCAGTCATTCCGATTAACGCTCGCACCCTCCGTATTACCGCGGCTGCTGGCACGTAGTTT
+
CCCCCGGGGGGGGGGGGGGGGGGGGGGGGGGGGGGGGGGGGGGGGGGGGGGGGGGGGGGGGGGGGGGGGGGFGFGGEGGGGGGGGGGGGGGGGGGGGGGGGGGGGGGGGGGGGGGGGGGGGGGGGGGGGGGGGGGGGGFGGGGGGGGGGGGGGGGGGGAEECFGFDGDGGGGGGGGFGFGGGGGFFFGGF6FFGGG>@DGFFFFFFFFFEFFFFFFFFFFFEFFDFFFEFFFEFE;E3;BDFF6@EFFE?CE1;2;(9A?>FF9>B>0<BFF>???F2>A6>9696063)(,48?,(((6)
@M04999:289:000000000-L3R54:1:1101:21615:8182 2:N:0:419
GACTACCCGGGTATCTAATCCTGTTCGCTCCCCACGCTTTCGTCCATCAGCGTCAATCGGTATTTAGTAACCTGCCTTCGCAATCGGGGTTCTGTGTAATATCTATGCATTTCACCGCTACACTACACATTCCAGCTACTTCAATACTATTCAAGATTAACAGTATCAACGGCAGTTCTACAGTTAAGCTGCAGGTTTTCACCGCTGACTTATTAACCCGCCTACGGACCCTTTAAACCCAATAAATCCGGATAACGCTCGCATCCTCCGTATTACCGCGGCTGCTGGCACGGAGTTAGCC
+
CCCCCGGGGGGGGGGGGGGGGGGGGGGGGGGGGGGGGGGGGGGGGGGGGGGGGGGGGGGGGGGGGGGFFGGGGGGGGGGGGGGGGGGGGGGGGGGGGGGGGGGGGGGGGGGGGGGGGGGGGGGGGGGGGGGGGGGGGGGGGGGGGGGGGGGGGGGGGGGGGGGGGGGGFGGGGGGGFGFGGGGGGGGGGGFGGGGGGGGGFFFBEFFFFFF;EFFFFFF=EBFFFFD@FFFFFFFFFFFFFDFEEFEFEBF@DFFFFFF?FFBF9BFF:9?BFBFFFF>F2>BFF77>F???>F>BFFAB:
@M04999:289:000000000-L3R54:1:1101:27737:8199 2:N:0:419
TTGTGACTACAAGGGTATCTAATCCTGTTTGCTCCCCACGCTTTCGCATCTCAGCGTCAGTATCTGTCCAGAAGGCCGCCTTCGCCACCGGTATTCCTCCACATCTCTACGCATTTCACCGCTACACGTGGAATTCTACCTTCCTCTACAATACTCCAGATAACCAGTTTTAAGTGCAATTCCCAGGTTGAGCCCGGGGCTTTCACACCTAACTTAATTATCCGCCTACATGCCCTTTACGCCCAGTCATTCCGATTAACGCTCGCACCCTCCGTATTACCGCGGCTGCTGGCACGGAGTT
+
CCCCCGGGGGGGGGGGGGGGGGGGGFGGGGGGGGGGGGGGGGGGGEGGGGGGGGGGGGGGGGGGGGGGGGGGGGGGGGGGGGGGGGGGGGGGDGGGGGGGGGGGGGGGGGGGGGGGGGGGGGGGGGGGGGGGGGGGGGGGGGGGGGGGGGGGGGGGGGFGGGGGGGGGFFGGGGGGFGBFFGGFGGGFGGGGGGGGGDGGEFFFCFFFDFFFFFFFFFFFFFEF=DFFFFFFEB=28@FFFF;>DD@EFFFFFFF@;@E>;0??6BBB;??64>?6:?A<.(((24>,8:?F087:((483
@M04999:289:000000000-L3R54:1:1101:16290:8274 2:N:0:419
CGACTACCGGGGTATCTAATCCTGTTTGCTCCCCACGCTTTCGCATCTCAGCGTCAGTATCTGTCCAGAAGGCCGCCTTCGCCACCGGTATTCCTCCACATCTCTACGCATTTCACCGCTACACGTGGAATTCTACCTTCCTCTACAATACTCCAGATAACCAGTTTTAAGTGCAATTCCCAGGTTGAGCCCGGGGCTTTCACACCTAACTTAATTATCCGCCTACATGCCCTTTACGCCCAGTCATTCCGATTAACGCTCGCACCCTCCGTATTACCGCGGCTGCTGGCACGGAGTTAGC
+
CCCCCGGGGDEGGGGGGGGGGGGGGGGGGGGGGGGGGGGGGGGGGGGGGGGGGGGGGGGGGGGGGGGGGGGGGGGGGGGGGGGGGGGGGGGGGGGGGGGGGGGGGGGGGGGGGGGGGGGGGGGGGGGGGGGGGGGGGGGGGGGGGGGGGGGGGGGGGGGGGGGFGGGGGGGGGGGGFGFGGGGGGGGGGGGGGGGGGGGGFFFFFFFFFFFFFFFFFFFFEFFFFFFFFFFFFFFFFFFFF@?EFFFFEE;?FBFFF?>6:>FB>>FBBFFF?FF<A<?6(4>F>B?DFF?B?>B9B:4A:
@M04999:289:000000000-L3R54:1:1101:27063:8316 2:N:0:419
GGGGACTACTGGGGTATCTAATCCTGTTTGCTCCCCACGCTTTCGCATCTCAGCGTCAGTATCTGTCCAGAAGGCCGCCTTCGCCACCGGTATTCCTCCACATCTCTACGCATTTCACCGCTACACGTGGAATTCTACCTTCCTCTACAATACTCCAGATAACCAGTTTTAAGTGCAATTCCCAGGTTGAGCCCGGGGCTTTCACACCTAACTTAATTATCCGCCTACATGCCCTTTACGCCCAGTCATTCCGCTTAACGCTCACACCCCCCGTATTACCGCGTCTGCTGTCACGGGGTTC
+
C<C<CFCDF<FGGGCF@FDFCEFFFGFDFFGEGGGGEEG7FGFCFC@@F@<E<EBCFD7FGFEGECFEFGGGGGGFEGFGEFFGGEEFG7F=FEFBFF8EGE?AA?EFEDCCGDE?FFGDG8:C@EEGFFGFFFGF9=EGAF?FGGGFF8DFG:2DCE8=DGGFCFFG8=@D3=DD9BC2BFGGG6D9:CDEC8CDD9*CA9AFFFF>>B44CFFAEF+7=>2(252-369=/3=,)7;8:,(/(/)/1.)73(412)/(4:1(6454,,((,32<,6:6417,,(-))).54<6(((-,.
@M04999:289:000000000-L3R54:1:1101:7887:8321 2:N:0:419
GGACTACCCGGGTATCTAATCCTGTTTGCTCCCCACGCTTTCGCATCTCAGCGTCAGTATCTGTCCAGAAGGCCGCCTTCGCCACCGGTATTCCTCCACATCTCTACGCATTTCACCGCTACACGTGGAATTCTACCTTCCCCTACAATACTCTAGTTAACCAGTTTTAAGTGCAATTCCTAGGTTGAGCCCAGGGCTTTCACACCTAACTTAATTATCCGCCTACATGCCCTTTACGCCCAGTCATTCCGATTAACGCTCGCACCCTCCGCATTACCGCGGCTGCTGGCACGTAGTTAGC
+
CCCCCGGCGGGGGDGGGGGGGGGGGGGGGGG?FGGGGGGGGGGGGGGGGGGGGGGGGGFGGGGGGGGGEGGGGGGGGGGGGGGGGGGGGGGGGGGGGGGGGGGGGGGGGGGGGGFGGGGGGGGGGGGGG9FGGGGGGGGGGFGGGGGGAEGGGGGGGCFGGGGC>DFGFFFFFGGGFGFGGGF?EGGGGC@FGFEDGGGGFFEFFEFFBBFFEFFAEFFFBD=@DFFFEFFFEB=EFFFA97143)<??EF<DFFFF1;31>B>B1:1??F(4(3:A9109;0-2<?B(4(,3((.44A-4
@M04999:289:000000000-L3R54:1:1101:11429:8330 2:N:0:419
GAGCGACTACTAGGGTATCTAATCCTGTTCGCTCCCCACGCTTTCGTCCATCAGCGTCAATCGGTATTTAGTAACCTGCCTTCGCAATCGGGGTTCTGTGTAATATCTATGCATTTCACCGCTACACTACACATTCCAGCTACTTCAATACTATTCAAGATTAACAGTATCAACGGCAGTTCTACAGTTAAGCTGCAGGTTTTCACCGCTGACTTATCAACCCGCCTACGGACCCTTTAAACCCAATAAATCCGGATAACGCTCGCATCCTCCGTATTACCGCGGCTGCTGGCACGGAGTT
+
CCCCCGGGGGGGGGGGGGGGGGGGGGGGGGGGGGEGGGGGGGGGGGGGGGGGGGGGGGGGGGGCGFFGGGGGFFGGGGGGGGGGGGGGGGGGGGGGGGGGGFGGFGGGGGGGGGGGGGGGGGGGGGGGGGGGGGGGGFCGGGGGGGGGGGGGGGGGGGGGGGGGGGGGGGGGGGGGFGFGGGGGGGGGGGGGGGGGGGFGFFFFFFFEFBFFFFFFFFFFFF=A=BFFFFDDB@FF@FFFFFFFF?F@AFFF@B1@F?FEFFFFBFF?>FFA?>6:??FFF0079BFF?FF?B??F1((-.
@M04999:289:000000000-L3R54:1:1101:18386:8340 2:N:0:419
GGACTACTAGGGTATCTAATCCTGTTTGCTCCCCACGCTTTCGCATCTCAGCGTCAGTATCTGTCCAGAAGGCCGCCTTCGCCACCGGTATTCCTCCACATCTCTACGCATTTCACCGCTACACGTGGAATTCTACCTTCCTCTACAATACTCCAGATAACCAGTTTTAAGTGCAATTCCCAGGTTGAGCCCGGGGCTTTCACACCTAACTTAATTATCCGCCTACATGCCCTTTACGCCCATTCATTCCGATTAACGCTCGCCCCCTCCGTATTACCGCGGCTGCTGGCCCGGAGTTAGC
+
-<CCCGGGGGGGGGGFGFGGGGGGEFGGGGGGGGGGGGGEGGGGGEGFGFCFGGGGGGGGGGGGGFFCFFG?FGGGGGGGGGGGGGGCECGGGGGGGGGGGGFGGFGGGGGGFGGGGDGDEGGGGFFDGFGGGGCGGGFGGGGFGGFFFEGGGGGGDDD8D89F>BDFG,=E8E7EDFFGFF6DFG?FFGGGGGGDGGGFFFFAAAF4:BEE=@FF<>668>@@2:=ECBE@===EE;DBB<(/9)9<C?((63;E689;;(((-72-4:04,1:AD<0930(((487((,,((((42)-)
@M04999:289:000000000-L3R54:1:1101:9368:8358 2:N:0:419
GACTACTGGGGTATCTAATCCTGTTCGCTCCCCACGCTTTCGCTCCTCAGCGTCAGTGACGGCCCAGAGACCTGCCTTCGCCATCGGTGTTCTTCCCGATATCTACACATTCCACCGTTACACCGGGAATTCCAGTCTCCCCTACCGCACTCCAGTCCGCCCGTACCCGGCGCCGATCCACCGTTAAGCGATGGACTTTCACACCAGACGCGACGAACCGCCTACGAGCTCTTTACGCCCAATAAATCCGTATAACGCTTGCACCCTACTTATTACCGCGTCTGCTGGCACGTATTTAGCC
+
@CCCCGGGDC7FFGGGGGGGGGFGGGEGGGGGGGGGGGGGGGGGGGGGGDFGGGGGGFGCB+@FGGADDEFGGGGGGGGGGEGGGG>F@FGGGGGGGGDGGGGGGGGGGGGGGFGGGGGCEFGGD:CBFFFGGGFGGGGFGGGFGF>GGGGGEF?FGFCCCE>ECCEGCCE5CE:?DGEGGF4=C=5;FD=FEECCGGGGFFFFFAA5?;>>>D>)->D0BB?6?:(,77?AAF<A2<6B<2:72<<4:B(4:?>9<BBB:64<786(().6<A)64(3(--1,468(1(.:::)(:)522
@M04999:289:000000000-L3R54:1:1101:20857:8361 2:N:0:419
ACAAGACTACCAGGGTATCTAATCCTGTTTGCTCCCCACGCTTTCGCATCTCAGCGTCAGTATCTGTCCAGAAGGCCGCCTTCGCCACCGGTATTCCTCCACATCTCTACGCATTTCACCGCTACACGTGGAATTCTACCTTCCTCTACAATACTCTAGTTAACCAGTTTTAAGTGCAATTCCTAGGTTGAGCCCAGGGCTTTCACACCTAACTTAATTATCCGCCTACATGCCCTTTACGCCCAGTCATTCCGATTAACGCTCGCACCCTCCGTATTACCGCGGCTGCTGGCACGGAGTT
+
CCCCCGGGGGGGGGGGGGGGGGGGGGGGGGGGGGGGGGGGDGGGGGGGGGGGGGFGGGGGGGGGGFFGGGGGGGGGFGDGGGGGGGGGGFGGGGGGGGGGGGGGGGGGGGGGEGGGGGFGEEFCGGGGFGGGGGGGGGCFGDFGGGFFGCFAEFGGGG8EEGGGGGDGGEGFDFDFFG?F7DGGEFFFGFF?CE?FFFG>FFFFFFFFFFFBCFAFFFF*97EDDAAAD9CFB>:BB=4C=@FF@FFEEE3CE1,6;;EFDFD3((,42:02:6??:04<A6>0>0(4680,224:(-1<(
@M04999:289:000000000-L3R54:1:1101:12480:8365 2:N:0:419
ATGACTACCGGGGTATCTAATCCTGTTTGCTCCCCACGCTTTCGCATCTCAGCGTCAGTATCTGTCCAGAAGGCCGCCGTCGCCACCGGTATTCCTCCACATCTCTACGCATTTCACCGCTACACGTGGAATTCTACCTTCCTCTACAATACTCCAGATAACCAGTTTTAAGTGCAATTCCCAGGTTGAGCCCGGGGCTTTCACACCTAACTTAATTATCCGCCTACATGCCCTTTACGCCCAGTCATTCCGATTAACGCTCGCACCCTCCGTATTACCGCGGCTGCTGGCACGGAGTT
+
CCCCCGGGGGGGGGGGGGGGGGGGGGGGGGGGGGGGGGGGGGGGG7CFGGGGGGGGGGGGGGGGGGGGGGGGGGGGGGGGGGGGGGGGGGGGGGGGGGGGGGGGGGGGGGGGGGGGGGGGGGGGGGGGGGGGGGGGGGGGGGGGGGGGGGGGGGGGGGGGGGGGGGGGGGGGGGGGFGFGGGGGGGGGGGGGG5EGGGGGFFFFFFFFFFFFFFFFFFFFF@FFFFFEFFFFDFDFFFDDBFFF@E>FAFFFFFFFFFBFFFFF629??F<>F0:?FFFF>>903;BFBF?F>1(49?F
@M04999:289:000000000-L3R54:1:1101:10112:8384 2:N:0:419
GACTACCGGGGTATCTAATCCTGTTCGCTACCCATGCTTTCGAACCTCAGCGTCAGTTACAGACCAGAGAGCCGCCTTCGCCACTGGTGTTCTTCCATATATCTACGCATTCCACCGCTACACATGGAGTTCCACTCTCCTCTTCTGCACTCAAGAAAAACAGTTTCAGCTGCACTTCCCCGGTTAATCCGAGGGCTTTCACCGCTTACTTGTTCTCCCGCCTGCTTTCGCTTTACGCCCAATTAATCCGTACAACGCTTGCCACCTACTTATTACCGCGTCTGCTGTCACTTACTTAGCC
+
C-CCCGGD@C7CFFGGGGGGGGGGGGDGGGEGGGGGFGFGGG?FFGGGDGFEGGGGFFFFGEFGGGFGFFCFGGGEGGGFEGDEGG8FDGGGGGGFGG<FGGGGGGGDGGG;ADFFCGEEGGGGG,45EFFGCEGGGFGFCEGGGGAA=FGGG8=38=E8C8,@>FFDGGGDC?FGFGF?FDCCE:,,@;@7***;FGGGF6*/@B)26CC4>AFA?+/().6(6(4?>(67??3C1;28(,5).)77>14(349)3;?F0(()511(8)-).<<9-(30,((-)-))).6).-)).))))
@M04999:289:000000000-L3R54:1:1101:24918:8434 2:N:0:419
AGACTACTAGGGTATCTAATCCTGTTCGCTACCCATGCTTTCGAACCTCAGCGTCAGTTACAGACCAGAGAGCCGCCTTCGCCACTGGTGTTCTTCCATATATCTACGCATTCCACCGCTACACATGGAGTTCCACTCTCCTCTTCTGCACTCAAGAAAAACAGTTTCAGCTGCACTTCCCCGGTTAAGCCGAGGGCTTTCACAGCTGACTTGTTCTCCCGCCTGCGTTCGCTTTACGCCCAATAAATCCGGACAACGCTTGCCACCTACGTATTACCGCGGCTGCTGGCACGTAGTTAGC
+
BCCCCGGGGGGGGGGGGGGGGGGGGFGGGGGGGGGGGGGGGGGCFGGGGGGGGGGGGGGGGGGGGGFGFGGGGGGGGGGGGGGGGGGGFGGGGGGGGGGGGAEGGGGGGGGGGGGGGEGGEGGGCEFEGGGGGG9FGGGGGGGEGGGGGGGGGDGFGFCFCEDGFDGGGGGGFGFGFFFGCG>>EGGGGGGG>>CDGGGGFFFFFFFFEFFFFFFFEFFDDFBF2@@F99?B;?@<EDFEFF7@)=>CF;B>0>9:?FBBB?FFBFFF(8?8?AF<>DBF9B>>>BB22::<(4::?A2<4
@M04999:289:000000000-L3R54:1:1101:27204:8436 2:N:0:419
AGACTACTAGGGTATCTAATCCTGTTTGCTCCCCACGCTTTCGCATCTCAGCGTCAGTATCTGTCCAGAAGGCCGCCTTCGCCACCGGTATTCCTCCACATCTCTACGCATTTCACCGCTACACGTGGAATTCTACCTTCCTCTACAATACTCCAGATAACCAGTTTTAAGTGCAATTCCCAGGTTGAGCCCGGGGCTTTCACACCTAACTTAATTATCCGCCTACATGCCCTTTACGCCCAGTCATTCCGATTAACGCTCGCACCCTCCGTATTACCGCGGCTGCTGGCACGGAGTTATC
+
CCCCCGGGGGGGGGGGGGGGGGGGGGGGCFGGGGGGGGGGGFDGG@FGGDFGGGGGGGGGGGGGFFFDFFGGGGGGGEEFGGGGGGGEFGGFFFGGGGGGFGGGGGCEGFFEGFEFGGGGGDGGGGGCCEGGGFFGGGGGFFGGGGGGGGGCFFGGGGGGFGGGCFGGGDFFFFGFFFFCCG8@FG?8EGFGEEGGGG>FFFFFFFFFEFFFF>6AEFF;DF>>FFEEFEEF=2BCC@DEF<=;@ECC5?;;F07?EDF?F;FFB>?:F?B:<B(-4<0>F(1911>:7BBFF0762<A).
@M04999:289:000000000-L3R54:1:1101:11742:8458 2:N:0:419
CGTGACTACAGGGGTATCTAATCCTGTTTGCTCCCCACGCTTTCGCATCTCAGCGTCAGTATCTGTCCAGAAGGCCGCCTTCGCCACCGGTATTCCTCCACATCTCTACGCATTTCACCGCTACACGTGGAATTCTACCTTCCTCTACAATACTCTAGTTAACCAGTTTTAAGTGCAATTCCTAGGTTGAGCCCAAGGCTTTCACACCTAACTTAATTATCCGCCTACATGCCCTTTACGCCCAGTCATTCCGATTAACGCTCGCACCCTCCGTATTACCCCGGCTGCTGGCACGGAGTT
+
B<CCCGGGGC8F;FGGGGGGGGGGGGGGGGGGGGGGFGDGGGGGGGGGGGGGGGGFEC@FFGGGGGGGGGGGGG@FGGGGGGFGGGCAF>FGFGFCFGGFGGFGFFGFGDEGGGGGGGFGGGGGGGDGGCC=AFGGGGGGGGGGGGGGFDFFGGGGFFGFFFGG?FGGGGFGGGGFF7;=F9DF;8EGFCFGFF6::0CFFFFFF>F5=E@DEFFFEA69=ADBAA>DEF<B=FFFF=C)5@>9263)9CCE(/337?)(:@?01(693:BF966??DAD(49(99(80)4:(,-1((,2
@M04999:289:000000000-L3R54:1:1101:9051:8466 2:N:0:419
TGACTACTCGGGTATCTAATCCTGTTTGCTCCCCACGCTTTCGCATCTCAGCGTCAGTATCTGTCCAGAAGGCCGCCTTCGCCACCGGTATTCCTCCACATCTCTACGCATTTCACCGCTACACGTGGAATTCTACCTTCCTCTACAATACTCCAGATAACCAGTTTTAAGTGCAATTCCCAGGTTGAGCCCGGGGCTTTCACACCTAACTTAATTATCCGCCTACATGCCCTTTACGCCCAGTCATTCCGATTAACGCTCGCACCCTCCGTATTACCGCGGCTGCTGGCACGGATTTAGC
+
CCCCCGGGGEGGGGGGGGGGGGGGGGGGGGGGGGGGDGGGGGGGGGGGGGGGGGGGGGGGGGGGGGGGGGGGGGGGGGGGGGGGGGGGGGGGGGGGGGGGGGGGGGGFGGGGGGGGGGGGGGGGGGFCGGGGGGFGGGGGGGGGGGGGGGGGGGGFGGGGGGGGGGGGGGCGFGGGFGFGFGGDFG:@CFGGG>CGDDGGFFFFFFFFEBFFEFFFEFFEFFFF@BEF<EBFFDF<E7;B@F6=7<EEEF;?FFFFF;BFBB;(4>FBFF0:?22<AD6B>193087336,<1(((,4>A<
@M04999:289:000000000-L3R54:1:1101:17808:8472 2:N:0:419
GACTACCGGGGTATCTAATCCTGTTCGCTCCCCACGCTTTCGTCCATCAGCGTCAATCGGTATTTAGTAACCTGCCTTCGCAATCGGGGTTCTGTGTAATATCTATGCATTTCACCGCTACACTACACATTCCAGCTACTTCAATACTATTCAAGATTAACAGTATCAACGGCAGTTCTACAGTTAAGCTGCAGGTTTTCACCGCTGACTTATCAACCCGCCTACGGACCCTTTAAACCCAATAAATCCGGATAACGCTCGCATCCTCCGTATTACCGCGGCTGCTGGCACGGAGTTAGCC
+
CCCCCGGGGGGGGGGGGGGGGGGGGGGGGGDGEGGGGGGGGGGGGGGGGGGGGGGGGGGGGGGGGFEFGGGGGGGGGGGGGG@GGGGGEGGGGGGGGGFGCFGGGGGGGGGGGGFGGGGDGFGGFGGGGGGGGGCEGDGGGGGGFGGGGGGGGGG,DAFCFFGFGGGGGGGGDG>DCGFFFGCFGCFGFGDGFGGGGGGGFFFEFDBBBFE=EFFFFFF=E@F?@@2=@FDFFF3?CEDEF0@8.6E?E@B;DFAFF>?FFF>61:,5:B??7:<ABF>9-29B(.3(,,3,4,(4.:)).
@M04999:289:000000000-L3R54:1:1101:26233:8476 2:N:0:419
ACCGACTACTGGGGTATCTAATCCTGTTTGCTCCCCACGCTTTCGCATCTCAGCGTCAGTATCTGTCCAGAAGGCCGCCTTCGCCACCGGTATTCCTCCACATCTCTACGCATTTCACCGCTACACGTGGAGTTCCACTGACCTCTCTAGCACTCAAGTCTTACAGTTTCTGATGCACGTCCATAGTTGAGCTATGACCTTTCACATCAGACTTATTAGACCGCCTGCGCTCCCTTTACGCCCACTAATTCCGGACAACGCTCGCCACCTACGTATTACCGCGGCTGCTCGCACGTAGTTT
+
@CC@8FCFDED8FGGGGGGEEG,C@FFGGDFCFAFGGGEGC@DFEFF@FDFFGGGFECFGGGGGGGFGGGGGCFFGGGGEGGGGCGGGGCFGF<?@EFEFGF8FGGGGFGGGEFGCCGFCGCCEGGCFBCFF=BEEEGGGFGCFG?FGFGGE==FDGC=DFGGGGCFGGGGFCFFFBFD=CDCCE6C;,5<CAFGGCC5CFFFFFFFFFF5=E6BB<9199>>B2=((>@@FFFF@@3CB@1:;1,(673)741;B9@B09?6499<B<?(461424<4)-470>>11,),49FF6.((.)
@M04999:289:000000000-L3R54:1:1101:16843:8483 2:N:0:419
AAGACTACTGGGGTATCTAATCCTGTTCGCTCCCCACGCTTTCGCTCCTCAGCGTCAGTGACGGCCCAGAGACCTGCCTTCGCCATCGGTGTTCTTCCCGATATCTACACGTTCCACCGTTACACCGGGAATTCCAGTCTCCCCTACCGCACTCCAGTCCGCCCGTACCCGGCGCCGATCCACCGTTAAGCGATGGACTTTCACACCAGACGCGACGAACCGCCTACGAGCTCTTTACGCCCAATAAATCCGGATAACGCTTGCACCCTACGTATTACCGCGGCTGCTGGCACGTAGTT
+
CCCCCGGGGGFGGGGGGGGGGGGGGGGGGGGGGGGGGGGGGGGGGGGGGGGGGGGGGGGGGGGGGGGGGGGGGGGGGGGGGGGGGGGGGGGGGGGGGGGGGGGGGGGGGGGGGGGGGGGGGGGGGGDGGGGGGGGGGGGGGGGGGGGGGGGGGGGGGGGGGGGGGGDGGGGGGGGGFGFGGGGGGGGCGFGEGGGGGGGGFFFFFFEFF?B0;>5B9ED>>>FFF8?:?BF>BAAFFFFFFF<BF?AFFFFFFF?09BF0:??BFFBFFFF(,4A?BFFFB>69>1<>?B<:>341.--
@M04999:289:000000000-L3R54:1:1101:6490:8484 2:N:0:419
GACTACAAGGGTATCTAATCCTGTTTGCTCCCCACGCTTTCGCATCTCAGCGTCAGTATCTGTCCAGAAGGCCGCCTTCGCCACCGGTATTCCTCCACATCTCTACGCATTTCACCGCTACACGTGGAATTCTACCTTCCTCTACAATACTCTAGTTAACCAGTTTTAAGTGCAATTCCTAGGTTGAGCCCAGGGCTTTCACACCTAACTTAATTATCCGCCTACATGCCCTTTACGCCCAGTCATTCCGATTAACGCTCGCACCCTCCGTATTACCGCGGCTGCTGGCACGGAGCTAGCC
+
CCCCCGGFGGEGGGGCFGGGAFFFFGGGGFGEFDEGDGCFGGGGGGGGGGDGGGGGGGGGGGGGGGGGGEFGGGDEG7FFGGEGFGECFCAGGGAFGGGCFEGGGGFEFFGEFFGGGGGGGGGGGGFEEAFGGGGGGCFGFGGGGGFGGGGFFGDF9DFG8FFFE@CCCFFGGFGGBF?FFF+EDFGGDEGGGDEGGGGGFF69@AFFBEFFEFCFFFAD4@AFBEE?E74;2>EFF@2?@28B=ECEFFFF<;CED@<<9BFF1;8<BFF1((6:4:09,((443)(4,,6;04((8<B:
@M04999:289:000000000-L3R54:1:1101:23048:8496 2:N:0:419
CATGACTACACGGGTATCTAATCCTGTTCGCTCCCCACGCTTTCGTCCATCAGCGTCAATCGGTATTTAGTAACCTGCCTACGCAATCGGGGTTCTGTGTAATATCTATGCATTTCACCGCTACACTACACATTCCAGCTACTTCAATACTATTCAAGATTAACAGTATCAACGGCAGCTCTACAGTTAAGCTGCAGGTTTTCACCGCTGACTTATCAACCCGCCTACGTACCCTTTAAACCCAATAAATCCGGATAACGCTCGCATCCTCCGTATTACCGCGGCTGCTGGCACGGAGTTT
+
CCC,@FGGGGGECFF@CFGEFGA@FDFEC:CEGEGDA@FGDGFEFF@GGGFFCEFGGGCFDGDF8DCCFFE<CEG<E,FE<FCG7:FFG>7>FFGF9A<EFF9FAEG9F9<FFFEGFFDEGGEFGFFGCCEEBEGGA;DF8EGFGGC;FGG;FFFA9:EDEDA3@?==CFDFG=DE>8?FFGFFAFCF,:,<CDF9CCCF933B<A>>=5@@EAB>C9B=FA2>B@@D2(*65>=3>3)1=D2?;@83)7CE66((1;;(638,79?B7>F094<0,5:230(-499()).:7?2(4047)
@M04999:289:000000000-L3R54:1:1101:4334:8505 2:N:0:419
GACTACCAGGGTATCTAATCCTGTTCGCTACCCATGCTTTCGAACCTCAGCGTCAGTTACAGACCAGAGAGCCGCCTTCGCCACTGGTGTTCTTCCATATATCTACGCATTCCACCGCTACACATGGAGTTCCACTCTCCTCTTCTGCACTCAAGAAAAACAGTTTCAGCTGCACTTCCCCGGTTAAGCCGAGGGCTTTCACAGCTGACTTGTTCTCCCGCCTGCGTTCGCTTTACGCCCAATAAATCCGGACAACGCTTGCCACCTACGTATTACCGCGGCTGCTGTCACGTAGTTAGCC
+
CCCCCGGGGGGGGGGGGGGGGGGGGGGGGGGGGGGGGGGGGGGGGGGGGGGGGGGGGGGGGGGGGGGGGGGGGGGGGGGGGGGGGGGGGGGGGGGGGGGGGGGGGGFGGGGGGGGGGGGGGGGGGGGGGGGGGGGGGGGGGGGGGGGGGGGGGDCGGGGGGGGFGGGGGGGGGGGGFGFGGGDGGEGAEGEGGG*;FGGGFFFFFFFFFFFFFFFFFFFFF>=BFB@FFF;@DFFEDFFFF?DFE6CF;61(4>6<BFFFFB:A?<:3?118<4)6>?>>1;BF<25-.)6:7:1:<AA23
@M04999:289:000000000-L3R54:1:1101:23464:8506 2:N:0:419
AATTGACTACTGGGGTATCTAATCCTGTTTGCTCCCCACGCTTTCGCATCTCAGCGTCAGTATCTGTCCAGAAGGCCGCCTTCGCCACCGGTATTCCTCCACATCTCTACGCATTTCACCGCTACACGTGGAATTCTACCTTCCTCTACAATACTCCAGATAACCAGTTTTAAGTGCAATTCCCAGGTTGAGCCCGGGGCTTTCACACCTAACTTAATTATCCGCCTACATGCCCTTTACGCCCAGTCATTCCGATTAACGCTCGCACCCTCCGTATTACCGCGGCTGCTTGCACGGAGTT
+
CCCCCGGGGGGGGGGGGGGGGGGGGGGGGGGGGGGGGGGGGGGGGGGGGGGGGGGGGGGGGGGGGGGGGGGGGGGGGGGGGGGGGGGGGGGGGGGGGGGGGGGFGGGGGGGGGGGGGGGGGGGGGGGGGGGGGGGGGGGGGGGGGGGGGGGGGGGGGFGGGGGGGGGGGGGGGGGGFGFGGGGGGGGGGGGGGGGGGGGGFFFFFFFFFFFEFFFFFFFFFFFFFFFDFFFFFEFFFFFFFFFFFFFFFFFFFF<DF0;C?>B:696;BFFFFB20.:AAAF91(-2(12)5428B2((-.
@M04999:289:000000000-L3R54:1:1101:17684:8543 2:N:0:419
TTTTGACTACTAGGGTATCTAATCCTGTTTGCTCCCCACGCTTTCGCATCTCAGCGTCAGTATCTGTCCAGAAGGCCGCCTTCGCCACCGGTATTCCTCCACATCTCTACGCATTTCACCGCTACACGTGGAATTCTACCTTCCTCTACAATACTCCAGATAACCAGTTTTAAGTGCAATTCCCAGGTTGAGCCCGGGGCTTTCACACCTAACTTAATTATCCGCCTACATGCCCTTTACGCCCAGTCATTCCGATTAACGCTCGCACCCTCCGTATTACCGCGGCTGCTGGCACGGAGTT
+
CCCCCGGGGGGGGGGGGGGGGGGGGGGGGGGGGGGGGGGGGGGGGGGGGGGGGGGGGGGGGGGGGGGGGGGGGGGGGGGGGGGGGGGGGGGGGGGGGGGGGGGGGGGGGGGGGGGGGGGGGGGGGGGGGGGGGGGGGGGGGGGGGGGGGGGGGGGGGGGGGGGGGGGGGGGGGGGGFGFGGGGGGGDFGGGGGGGGGGGGFFFFFFFFFFFEFFFFEFFFFFEDDFFFFEFFFFBFFFFFF@FBD6@FFFFFFFFFFFFF@;B?6>>>FFF?F>FFF?FF9076BBFFBFB?<28242;?4
@M04999:289:000000000-L3R54:1:1101:6032:8547 2:N:0:419
TGACTACAGGGGTATCTAATCCTGTTCGCTACCCATGCTTTCGAACCTCAGCGTCAGTTACAGACCAGAGAGCCGCCTTCGCCACTGGTGTTCTTCTATATATCTACGCATTCCACCGCTACACATGGAGTTCCACTCTCCTCTTCTGCACTCAAGGAAAACAGTTTCAGCTGCACTTCCCCGGTTAAGCCGAGGGCTTTCACAGCTGACTTGTTCTCCCGCCTGCGTTCGCTTTACGCCCAATAAATCCGGACAACGCTTGCCACCTACGTATTACCGCGGCTGCTGGCACGTAGTTAGC
+
CCCCCGGGGGGGGGGGGGGGGGGGGGGGGGGGGGGGGGGGGGGGGGGGGGGGGGGGGGGGGGGGGGGGGGGGGGGGGGGGGGGGGGGGGGGGGGGGGGGGGGGGGGGGGGGGGGGGGGGGDGGGGGGDGGGGGGGGGGGGGGGGGGGDFGG8DGGFGFFFGGGGGGFFGGGGGGGGFFFGGGGDGGGGCFGGGGGGGGGFFAFFFFFFFFFC@ABACAF5)>@@FFFFDFFFFD@E<;DFFF?DEEEEC@;1:9>BF>6??B?0<?::?F?<<244A>?1>6027::??BFF?:?634<A<
@M04999:289:000000000-L3R54:1:1101:17739:8552 2:N:0:419
ATGTGACTACTAGGGTATCTAATCCTGTTTGCTCCCCACGCTTTCGCATCTCAGCGTCAGTATCTGTCCAGAAGGCCGCCTTCGCCACCGGTATTCCTCCACATCTCTACGCATTTCACCGCTACACGTGGAATTCTACCTTCCTCTACAATACTCCAGATAACCAGTTTTAAGTGCAATTCCCAGGTTGAGCCCGGGGCTTTCACACCTAACTTAATTATCCGCCTACATGCCCTTTACGCCCAGTCATTCCGATTAACGCTCGCACCCTCCGTATTACCGCGCCTGCTGGCCCGGAGTT
+
CCCC<FGGGGGGGGGGGGGGGGGGGGGGGGGGGGGGGGGCEGGGGGGGGDGGGGGGGGGGGGGGGGGGGGGGGDGGGGGGGGGGGGGGGGEGDGGGGGGGGGGFGGGGGGGGGGGGGGGGGGGGGGGGGGGGGGGGGGGGGGGGGGGGGG?EAFGGGFCAF9DGFGGGGFGGGFFFFF7=DFDGGGFGGGGFGFGG7CDCBFFFFFFFFFF3BFFF=FF?FFEFFFFFFEFF=EDFFE3@;0@@?;5<AEFF?;;<<;EE<;<61>BFF1:?<9:63:>A<(,4(3(2(5?BB(-2(-4::
@M04999:289:000000000-L3R54:1:1101:4016:8569 2:N:0:419
GACTACTCGGGTATCTAATCCTGTTTGCTCCCCACGCTTTCGCATCTCAGCGTCAGTATCTGTCCAGAAGGCCGCCTTCGCCACCGGTATTCCTCCACATCTCTACGCATTTCACCGCTACACGTGGAATTCTACCTTCCTCTACAATACTCCAGATAACCAGTTTTAAGTGCAATTCCCAGGTTGAGCCCGGGGCTTTCACACCTAACTTAATTATCCGCCTACATGCCCTTTACGCCCAGTCATTCCGATTAACGCTCGCACCCTCCGTATTACCGCGGCTGCTGGCACGGAGTTAGCC
+
CCCCCGGGGGGGGGGGGGGGGGGGGGGGGGGGGGGDGGGGGGGGGGGGGGGGGGGGGGGGGGGGGGGGGGGGGGGGGGGGGGGGGGGGGGGGGGGGGGGGGGGGGGGGGGGGGGGGGGGGGGGGGGGGFGGGGCGGGGGGGGGGGFGGGGGGGGGGGGGGGGGGGFGGGGGCGGGGFGFGGG6CFGGGFGFGGE>DDGGGFFFFFFFABEEECFFFFFFDF>??DEFFF9:=DFFE@?FFFFFFFFEFFF0???FE;>BBFFFFFFBBFFB<??FF<?BF(7>>??F(88<1(((24<<<3
@M04999:289:000000000-L3R54:1:1101:7408:8591 2:N:0:419
TGACTACTCGGGTATCTAATCCTGTTTGCTCCCCACGCTTTCGCATCTCAGCGTCAGTATCTGTCCAGAAGGCCGCCTTCGCCACCGGTATTCCTCCACATCTCTACGCATTTCACCGCTACACGTGGAATTCTACCTTCCTCTACAATACTCCAGATAACCAGTTTTAAGTGCAATTCCCAGGTTGAGCCCGGGGCTTTCACACCTAACTTAATTATCCGCCTACATGCCCTTTACGCCCAGTCATTCCGATTAACGCTCGCACCCTCCGTATTACCGCGGCTGCTGGCACGGAGTTAGC
+
CCCCCGGGGGGGGGGGGGGGGGGGGGGGGGGGGGGGGGGGGGGGGGGGGGGGGGGGGGGGGGGGGGGGGGGGGGGGGGGGGGGGGGGGGGGGGGGGGGGGGGGGGGGGGGGGGGGGGGGGGGGGGGGGGGGGGGGGGGGGGGGGGGGGGGGGGGGGGGGGGGGGGGGGGGGGGGGGFGFGGGGGGGGFFFGGDGGGGGGGFFFFFFFFFFFFFFFFFFFF>BFFFFFFFFFBB@@CEDFFF@D@@AE?EFF;;<@EE2@?B;1109::6:>B0,5)696709;96:F?:B:B<69(-46:4
@M04999:289:000000000-L3R54:1:1101:11555:8643 2:N:0:419
GCGGACTACAGGGGTATCTAATCCTGTTTGCTCCCCACGCTTTCGCATCTCAGCGTCAGTATCTGTCCAGAAGGCCGCCTTCGCCACCGGTATTCCTCCACATCTCTACGCATTTCACCGCTACACGTGGAATTCTACCTTCCTCTACAATACTCCAGATAACCAGTTTTAAGTGCAATTCCCAGGTTGAGCCCGGGGCTTTCACACCTAACTTAATTATCCGCCTACATGCCCTTTACGCCCAGTCATTCCGATTAACGCTCGCACCCTCCGTATTACCGCGGCTGCTGGCACGGAGTT
+
CCCCCGGGGGFGGGGGGGGGGGGGGGGGGGGGGGGGGGGGGGGGGGGGGGGGGGGGGGGGGGGGGGGGGGGGGGGGGGGGGGGGGGGGGGGGGGGGGGGGGGGGGGGGGGGGGGGGGGGGGGGGGGGGGGGGGGGGFGGGGGGGGGGGGGGGGGGGGGGFDGGGGGGGFGGF9FGGFFFGGGGGGGGGGGGGGGGGGGGGFFFFFFFFFFEFFFFFFFFFFF@DFFDDEFEFFFFFFEFEF9BFDFFFFFFFFDFFFFF19?B>BFB9??FF>0:?>DFA:903;>B?F:>B?B6-,4:?
@M04999:289:000000000-L3R54:1:1101:11741:8654 2:N:0:419
TTAGGGACTACAAGGGTATCTAATCCTGTTTGCTCCCCACGCTTTCGCATCTCAGCGTCAGTATCTGTCCAGAAGGCCGCCTTCGCCACCGGTCTTCCTCCACATCTCTACGCATTTCACCGCTACACGTGGAATTCTACCCTCCTCTACAATACTCTAGTTAACCAGTTTTAAGTGCAATTCCTAGGTTGAGCCCAGGGCTTTCACACCTAACTTAATTATCCGCCTACATGCCCTTTACGCCCAGTCATTCCGATTAACGCTCGCACCCTCCGTATTACCGCGGCTGCTGGCACGGAGT
+
CCCCCGGGGGGGGGGGGGGGGGGGGGGGGGGGGGGGGGGGGGGGGGEGGGGGGGGGGGGGGGDFFGAFGGGCFGGGFGGGEGGGGGGGGGFGG:FGGGGGGGGFFGFEGGGGGGGGGGGGGGGGGGGGGGFEFGGGGGGGGGGGGGGGFGFFGGGGGGGGGGGGFC@DGGGGGGFGFGFDGFGGGGGGGGCFGGGDCDGDEFFFFFFFEFFFFFFF*BFFFFFFFDAADDEFFFBFFFFFFFFF@<DFFEE<C?8?;DDFFFFF?600;9:8?F>?0:?DB<21909BBF?:(3(2:>(7-
@M04999:289:000000000-L3R54:1:1101:9604:8655 2:N:0:419
CCCGACTACTGGGGTATCTAATCCTGTTTGCTCCCCACGCTTTCGCATCTCAGCGTCAGTATCTGTCCAGAAGGCCGCCTTCGCCACCGGTATTCCTCCACATCTCTACGCATTTCACCGCTACACGTGGAATTCTACCTTCCTCTACAATACTCCAGATAACCAGTTTTAAGTGCAATTCCCAGGTTGAGCCCGGGGCTTTCACACCTAACTTAATTATCCGCCTACATGCCCTTTACGCCCAGTCATTCCGATTAACGCTCGCACCCTCCGTATTACCGCGGCTGCTGGCACTGATTTT
+
BB,ACGGGGG,CFEGGGGGGGGGGGGGGGGGGGGGGGG@FGGGGEGEGGGGGGFGGGGGGGGGGFGGGGGCEGFGGGGGGGGCFFGGGGCGEGGGGGGGGGGGGFGGCGGGGGGGGFFGGGGGGGGEFABFFGGGGFGGGGGGGGGGGGDGFGGGGD89E=FFGCGGGGGGF8DFFFFFGGFFG88@F<?C7CCC7>DDGFFFFFCFFFFE5CFFA8BFFFC2:2>2B=E3@E3@@EEF;<96((/;4?<CE1(8D09481<<90797:?BF(-(4><A<00(02((454(4(5(,))6A4
@M04999:289:000000000-L3R54:1:1101:19989:8658 2:N:0:419
ATGACTACTAGGGTATCTAATCCTGTTTGCTCCCCACGCTTTCGCATCTCAGCGTCAGTATCTGTCCAGAAGGCCGCCTTCGCCACCGGTATTCCTCCACATCTCTACGCATTTCACCGCTACACGTGGAATTCTACCTTCCTCTACAATACTCCAGATAACCAGTTTTAAGTGCAATTCCCAGGTTGAGCCCGGGGCTTTCACACCTAACTTAATTATCCGCCTACATGCCCTTTACGCCCAGTCATTCCGATTAACGCTCGCACCCTCCGTATTACCGCGGCTGCTGGCACGGAGTT
+
CCCCCGGGGGGGGGGGGGGGGGGGGGFEFGGGGGGGGGGGGGFGGFGGGGGFGGGGGGFGGGGGGGGGGGGGGGGGGGGGFGGGGGGDGGGGGGGGGGGGGGGGGGGFGGGGDGGGGGGGGGGGGGGFGGGGGGGGGGGGGGGGGGGGFFGGGGDGGGGGGGGGGFGGGGGFFGGGFGFGFGGGGGGGFEG6FG6CDDGGFFFFFFFF=>BFEF9CCFFFA@F@F2@EFCB=BFFF9<;DB;;0.=E?CFFFFDFF3):;DFF;>9>68??1-(4><AA?9>1;F;<FFFF0)4249??
@M04999:289:000000000-L3R54:1:1101:23992:8679 2:N:0:419
TTGACTACTCGGGTATCTAATCCTGTTTGCTCCCCACGCTTTCGCATCTCAGCGTCAGTATCTGTCCAGAAGGCCGCCTTCGCCACTGGTGTTCTTCCATATATCTACGCATTCCACCGCTACACATGGAGTTCCACCCTCCTCTTCTGCACTCAAGAAAAACAGTTTCAGCTGCACTTCCCCGGTTAAGCCGAGGGCTTTCACAGCTGACTTGTTCTCCCGCCTGCGTTCGCTTTACGCCCAATAAATCCGGACAACGCTTGCCACCTACGTATTACCGCGGCTGCTGGCACGTAGTT
+
CCCCCGGGGGGGGGGGGGGGGGGGGGGGGGGGGGGGGGGGGGGGGGGGGGGGGGGGGGGGGGGGGGGGGGGGGGGGGGGGGGGGGGGGGGGGGGGGGGGGGGGGGFGGGEGGGGGGGGEGGGGGGGGGGGGGGGGGGGGGGGGGGGGGGGGGFGGGGGGGDFGGGFGGGGGGGGGGFGFGGGFGEGGGGGGGGGGGGGGGFFFFFFFFFFFFEFFFFFFFFB2@@DFF@FFF9?DFFFFFFF<;@FF>FFFF0<BFFB>9?F?BFFBBF:>BBFF:DFFFBFFFFFFFFFFB?BB?F?A
@M04999:289:000000000-L3R54:1:1101:4552:8713 2:N:0:419
AAGGACTACTCGGGTATCTAATCCTGTTTGCTCCCCACGCTTTCGCATCTCAGCGTCAGTATCTGTCCAGAAGGCCGCCTTCGCCACCGGTATTCCTCCACATCTCTACGCATTTCACCGCTACACGTGGAATTCTACCTTCCTCTACAATACTCCAGATAACCAGTTTTAAGTGCAATTCCCAGGTTGAGCCCAGGGCTTTCACACCTAACTTAATTATCCGCCTACATGCCCTTTACGCCCAGTCATTCCGATTAACGCTCGCACCCTCCGTATTACCGCGGCTGCTGGCACGGAGTT
+
CCCCCGGGGGGGGGGEGGGGGGGFGGGDGFGGGGGGGGGGGGGGGGGGDGGGFGGGGGGGGGGFGFEFFGCGGGGGGGGGGGGGGDGFGGGDGGGGGGGGGGGGGFGGGF7CFFGGGGFGGGDGGGGGGGGGFGGGGGGGGGGGGGGGGGGGGGGFFFGGGGGGGFGGGGGE8DGGFGFGGGGG:FFFGGGGGGGGFGGGFFBFFCFFCFBBE9ABEAF6:EADA==BEFFFF2EBEEEBF29;@FFECC3C@FFFFE)2(366((4331?6(4<17AF231>BB;>??::<()-(396:
@M04999:289:000000000-L3R54:1:1101:6753:8713 2:N:0:419
GTTTGACTACTGGGGTATCTAATCCTGTTCGCTACCCATGCTTTCGAACCTCAGCGTCAGTTACAGACCAGAGAGCCGCCTTCGCCACTGGTGTTCTTCCATATATCTACGCATTCCACCGCTACACATGGAGTTCCACTCTCCTCTTCTGCACTCAAGAAAAACAGTTTCAGCTGCACTTCCCCGGTTAAGCCGAGGGCTTTCACAGCTGACTTGTTCTCCCGCCTGCGTTCGCTTTACGCCCAATAAATCCGGACAACGCTTGCCACCTACGTATTACCGCGGCTGCTGGCACGTAGTT
+
CCCCCGGGGGGGGGGFGGGGGGGGGGGGGGGGGGGGGGGGGGGGGGGGGGGGGGGGGGGGGGGGGGGGGGGGGGGGFGGGGGGGGGGGGGGGGGGGGGGGGGGGGGGGGGGGGGGGGGGGGGGGGGGGGGGGGGGGGGGGGGGGGGGGGGGGGGGGGGGGGGGGGGGGGGGGGGGGFGFGGGGGGGGGEGGGGGGGGGGGFFFFFFFFFFFEDFFFFFFFFFFFFBFFFFFFFFFDD<<FFDBF@;;EFEFFE>F?9>BFFFFFB?BFFFB:B<22)()-48>>FF>B??)4?<<120:16
@M04999:289:000000000-L3R54:1:1101:13616:8732 2:N:0:419
CGGCAGACTACTAGGGTATCTAATCCTGTTCGCTACCCATGCTTTCGAACCTCAGCGTCAGTTACAGACCAGAGAGCCGCCTTCGCCACTGGTGTTCTTCCATATATCTACGCATTCCACCGCTACACATGGAGTTCCACTCTCCTCTTCTGCACTCAAGAAAAACAGTTTCAGCTGCACTTCCCCGGTTAAGCCGAGGGCTTTCACAGCTGACTTGTTCTCCCGCCTGCGTTCGCTTTACGCCCAATAAATCCGGACAACGCTTGCCACCTACGTATTACCGCGGCTGCTGTCACGTAGT
+
CCCCCGGGGGGGGGGGGGGGGGGGGGGGGGGGGGDGGFGGGGGGGGGGFGGGGGGGGGGGGGGGGGGGGGGGGFFEGGGGGGGGGGGGGGGGGGGGGGGGGGGGFGGGGGGGGGGGGGGGGGGGGGGGGGGGGGGGGGGGGGGGGGGGGGGGGGGGGGGCADFGGGGFFGGGGGGGFGFGGGGGFFECEEGAFAFDG>DC?FFFFFFFEFFE@FFFFFFFFFFF9@>DFFFFFFDFF?DFE?FFBF=@5<6<E?;BBF;BF(9?:BB?F??:7?6:2<B259:>>9;BF:?D2)-6-4?8-
@M04999:289:000000000-L3R54:1:1101:5884:8760 2:N:0:419
TTGTGACTACCAGGGTATCTAATCCTGTTTGCCCCCCACGCTTTCGCATCTCAGCGTCAGTATCTGTCCAGAAGGCCGCCTTCGCCACCGGTATTCCTCCACATCTCTACGCATTTCACCGCTACACGTGGAATTCTACCTTCCTCTACAATACTCCAGTTAACCAGTTTTAAGTGCATTTCCCAGTTTGAGCCCGGGGCTTTCACACCTAACTTAATTATCCGCCTACATGCCCTTTACGCCCAGTCATCCCAGTTAACGCTCCCCCCCTCCGTATTACCGCGGCTTCTCGCCCGGTGTT
+
CCCCCGGFGGFGGGGGGGGGGGGDGGFGGDCEGGGGG@ED@FGFGDEE:C<@F<EFF7:FF<,,9CCE89CF<F8FF+=+@CF,F7,B<@CF+A5EF,C?=,A9=???EF7:4@C?F9FE+@:=FFFEBF@=A=>FC;EFG,8AD99,69@9E@FFF88,78,==8,@,E=FADGFFG7C+C7@9A3@EEFCAE5DGGD*:A9F99+*/).8(48B*=8*+0/((0-834??=;(;8;3A0<>(/,(/)9)71))/))94(9:<(((4(4(4((4432)-6(---03(())((((42(,48
@M04999:289:000000000-L3R54:1:1101:20952:8782 2:N:0:419
GACTACAAGGGTATCTAATCCTGTTCGCTCCCCACGCTTTCGTCCATCAGCGTCAATCGGTATTTAGTAACCTGCCTTCGCAATCGGGGTTCTGTGTAATATCTATGCATTTCACCGCTACACTACACATTCCAGCTACTTCAGTACTATTCAAGATTAACAGTATCAACGGCAGTTCTACAGTTAAGCTGCAGGTTTTCACCGCTGACTTATCAACCCGCCTACGGACCCTTTAAACCCAATAAATCCGGATAACGCTCGCATCCTCCGTATTACCGCGGCTGCCGGCACGGAGTTAGCC
+
BCCCCGGGGCFGGGGGGGGGGGGGGGGGGGGGGGGEGGGGGGGGGGGGGGGGGGGGGGGFGGGGGGGGGGGGGG8FGGGCFGGGGGDEGGGGGGGGGGGGGGGGGGGGGGGGGGGGGGGGGGGGGGGGGGGGGGGGGFGGGGGGGGGG8FFGGGGFGGGGGGGGGGGGGGG>EGGGFGFGGG?FGGGDGGGGGGFFGGGGFFFBBFFFFFFFFFFFFFFAFFF9BF(:@FFFFFFFEFFF?DF;3CCF@;(087AF@FFD9>;:>7?FB9<0:?FFAB>969BFFFFFFFF?96(41:<<7
@M04999:289:000000000-L3R54:1:1101:16101:8812 2:N:0:419
CTTGACTACCGGGGTATCTAATCCTGTTCGCTACCCATGCTTTCGAACCTCAGCGTCAGTTACAGACCAGAGAGCCGCCTTCGCCACTGGTGTTCTTCCATATATCTACGCATTCCACCGCTACACATGGAGTTCCACTCTCCTCTTCTGCACTCAAGAAAAACAGTTTCAGCTGCACTTCCCCGGTTAAGCCGAGGGCTTTCACAGCTGACTTGTTCTCCCGCCTGCGTTCGCTTTACGCCCAATAAATCCGGACAACGCTTGCCACCTACGTATTACCGCGGCTGCTGGCACGTAGTTT
+
CCCCCGGAFG7:FEFGGGGGGGGGGGGGGGGGGGGFGGGGGGGGGGGFEGGGGGGEGEGCFGEAFGGGGGGDFGGGGGGGGGGEGGDGGGGFDCFGEFCFFEFGFGGGGGGGEGGGGGGGGGGGGGGGEFEGFDFGEFFGCGGEFCGGGCDCG8@F8D,3=EDEGGGG8==EGGGGFGFDFFGFEGCE>79CECGD**9CFFFFAFAFF2;BBA;A@FFE8:2>;D?=92<D7>@DFFF>?9@0:18A<A<>>0216:B>B?21<?>?FFFF1(52:><2-,1(76;14,24:?63(.(6.
@M04999:289:000000000-L3R54:1:1101:26913:8828 2:N:0:419
CGACTACTAGGGTATCTAATCCTGTTTGCTCCCCACGCTTTCGCATCTCAGCGTCAGTATCTGTCCAGAAGGCCGCCTTCGCCACCGGTATTCCTCCACATCTCTACGCACTTCACCGCTACACGTGGAATTCTACCTTCCTCTACAATACTCCAGATAACCAGTTTTAAGTGCAATTCCCAGGTTGAGCCCGGGGCTTTCACACCTAACTTAATTATCCGCCTACATGCCCTTTACGCCCAGTCATTCCGATTAACGCTCGCACCCTCCGTATTACCGCGGCTGCTGGCACGGAGTTAGC
+
CCCCCGGGGGGGGGGGGGGGGGGGGGGGGGGGGGGGDGGGGGGGGGGGGGGGGGGGGGGGGGGGGGGGGGGFGGGGGGGGGGEGGGGGGGFFGGGGGGGGGGGGGGGGGGGGGGGGGGGGGGGGGGGGGGGGGGFGGGFGGGGGGGGFGFGGGGGGGGGGGGGGEDGGFGGGGGGFFGFGGGGFGGGGGGGGGGGGGCFGFFFFFFFFFFFFFFFFFFFFFFFFFFFF?E:BF@;EF;@=>FFEFFFFCFED66?CF6;F?>F>BF?BFFBFF7?B>ABF669BFFBB7?FDFB(7406B6
@M04999:289:000000000-L3R54:1:1101:6136:8906 2:N:0:419
AAGACTACTGGGGTATCTAATCCTGTTCGCTACCCACGCTTTCGAGCCTCAGCGTCAGTTACTAGCCAGTCTGCCGCCTTCGCCACTGATGTTCTTCCATATATCTACGCATTTCACCGCTACACATGGAGTTCCACTGACCTCTCTAGCACTCAAGTCTTACAGTTTCTGATGCACGTCCATAGTTGAGCTATGACCTTTCACATCAGACTTATTAGACCGCCTGCGCTCCCTTTACGCCCAATAATTCCGGACAACGCTCGCCACCTACGTATTACCGCGGCTGCTGGCACGTAGGT
+
CCC@@FFEGF8EFCFGGFGGGGGGGGGGGGGECFFGGGGFGGFG@FCFFGGGGGGFDGFFDEFGGGGGGGGGGGGGGEEGGFGGGGGGGGGGGGGGGDGGGGFCFAFGGGGGEGGGDGGGGGGFGFGF@DAFFFGGGGGGFGGGCEFA=EGGGGFCF=EGFGFDGGF8D:83DFGDFGFGDD@=DGGG8@DF8=7;DFGGFFFFFFFFFE@5;AAFFCFEAAFFF=DFFFA@F5=EEF@B2>@(,=77<?C@9@>BF@9;@FF90611:8>F772:5>200709>>?):8:0)43:(,:
@M04999:289:000000000-L3R54:1:1101:28446:8922 2:N:0:419
AGAGACTACTGGGGTATCTAATCCTGTTTGCTCCCCACGCTTTCGCATCTCAGCGTCAGTATCTGTCCAGAAGGCCGCCTTCGCCACCGGTATTCCTCCACATCTCTACGCATTTCACCGCTACACGTGGAATTCTACCTTCCTCTACAATACTCCAGATAACCAGTTTTAAGTGCAATTCCCAGGTTGAGCCCGGGGCTTTCACACCTAACTTAATTATCCGCCTACATGCCCTTTACGCCCAGTCATTCCGATTAACGCTCGCCCCCTCCGTATTACCGCGGCTGCTGGCACGGAGTTT
+
CC8@CGGGGGFGGGGGGGGGGGGGGGGGGGGGGGGGGGGGGGGG@FGGGGGGGGGGGGGGGGGGGGGGGGGFGGGGGGGDGGGGGGGGGGGGGGGGGGGGGF<E?EGGGGGGGGGGGGGGGGGGGGGGGDFFGGGGGGGGF8FGGGGGGGFGGGGFF8DFDFFFFFEGGGGGGFCEFGFGGFDFFEGGGGGGGGGGGDGDFF>CFFFFFFEFFFFF?>8?FFFBFF2B>E?@>D;DEEFEFBF@F@FFF3C?8122;)4,7:<6;(4699:?;20:(-6)490(2;;BFFBF7<BF9>FF)
@M04999:289:000000000-L3R54:1:1101:10544:8937 2:N:0:419
AGACTACTCGGGTATCTAATCCTGTTTGCTCCCCACGCTTTCGCATCTCAGCGTCAGTATCTGTCCAGAAGGCCGCCTTCGCCACCGGTATTCCTCCACATCTCTACGCATTTCACCGCTACACGTGGAATTCTACCTTCCTCTACAATACTCCAGATAACCAGTTTTAAGTGCAATTCCCAGGTTGAGCCCGAGGCTTTCACACCTAACTTAATTATCCGCCTACATGCCCTTTACGCCCAGTCATTCCGATTAACGCTCGCACCCTCCGTATTACCGCGGCTGCTGGCACGGAGTTCGC
+
9C<ABF8FG,BCFGGGGGAFGFDDFGEFFFFFFCA7@FGGGG@FFEFFGGCFDGGGGGGFCFFGEFFGGDAFGE+6FFGF7:FGEAE>FEGFGGGGGGGFFGGGGGG,CGEGGGGGGGGGEEFGEGC@F,FFFGAE9EGGDGGGGDD?FFGGGGCE9E99FGGDFGGGGFDGFGCEFFFDFFC8:EC?6CD?E6@7CF7;F>FCFFFFFDFEBFAFFFCEEB2>@DEE?B;2:@:EF?@5>?FEFECEFC@?14?CC;@<066966?60?9233(.4--171,9BFFF:?<2(((4:2)81
@M04999:289:000000000-L3R54:1:1101:2651:8949 2:N:0:419
CTACGGACTACAAGGGTATCTAATCCTGTTCGCTCCCCACGCTTTCGTCCATCAGCGTCAATCGGTATTTAGTAACCTGCCTTCGCAATCGGGGTTCTGTGTAATATCTATGCATTTCACCGCTACACTACACATTCCAGCTACTTCAATACTATTCAAGATTAACAGTATCAACGGCAGTTCTACAGTTAAGCTGCAGGTTTTCACCGCTGACTTATCAACCCGCCTACGGACCCTTTAAACCCAATAAATCCGGATAACGCTCGCATCCTCCGTATTACCGCGGCTGCTGGCACGGAGT
+
CCCCCGGGGGGGGGGGGGGGGGGGGGGGGGGGGGGGGGGGGGGGGGGGGGGGGGGGGGGGGGGGGGGGGGGGGGGGGGGGGGGGGGGEGGGGGGGGGGGGEGGGFGGGGGGGGGGGGGGGGGGGGGGGGGGGGGGGGGGGGGGGGGGGGGGGGGGGGGFGGGGGGGGFGGGGGGGGFGFGGGGGGGGGGGGGFGGGGGGGFFFAFFFFFFFFFFFFFFFFFFFFFFFFFF2>@FFFF@FFFFF@FFFFEEFFF8>BFFFFFFFFFFFB?>BFFF0:1?BAFFFFFB;>FF?70?B?B;;94
@M04999:289:000000000-L3R54:1:1101:14645:8972 2:N:0:419
TGGACTACTCGGGTATCTAATCCTGTTCGCTCCCCACGCTTTCGTCCATCAGCGTCAATCGGTATTTAGTAACCTGCCTTCGCAATCGGGGTTCTGTGTAATATCTATGCATTTCACCGCTACACTACACATTCCAGCTACTTCAATACTATTCAAGATTAACAGTATCAACGGCAGTTCTACAGTTAAGCTGCAGGTTTTCACCGCTGACTTATCAACCCGCCTACGGACCCTTTAAACCCAATAAATCCGGATAACGCTCGCATCCTCCGTATTACCGCGGCTGCTGGCACGGAGTTAC
+
CCCCCGGGGGGGGGGGGGGGGGGGGGGGGGGGGGGGGGGGGGGGGGGGGGGGGGGGGGGGGGGGGGGGGGGGGGGGGGGGGGGGGGGGEGGGGGGGGGGGGGGGGGGGGGGGGGGGGGGGGGGGGGGGGGGGGGCG;FGGGGGGGGFFGGGGGGGGGFGGGGGGGGGGGGGGGEGGFGFGGGGGGGGGGGGGGGGGGGGGFFFFF>EFFFFFECFFFFFBFFFFFFDF25@@FFFFFFFFFFF?@FEFFFFF90;@FE<;@F>F>FBBFFFFB<BFFFB09099>F?FF4:(),,4((3:)
@M04999:289:000000000-L3R54:1:1101:26940:8997 2:N:0:419
GGTGGACTACTAGGGTATCTAATCCTGTTTGCTCCCCACGCTTTCGCATCTCAGCGTCAGTATCTGTCCAGAAGGCCGCCTTCGCCACCGGTATTCCTCCACATCTCTACGCATTTCACCGCTACACGTGGAATTCTACCTTCCTCTACAATACTCCAGATAACCAGTTTTAAGTGCAATTCCCAGGTTGAGCCCGGGGCTTTCACACCTAACTTAATTATCCGCCTACATGCCCTTTACGCCCAGTCATTCCGATTAACGCTCGCACCCTCCGTATTACCGCGGCTGCTGGCCCGGAGTT
+
CCCCCGGGGGGGGGGGGGGGGGGGGGGGGGGGGGGGGGGGGGGGGGGGGGGGGGGGGGGGGGGGGGGGGGGGGGGGGGGGGGGGGGGGGGGGGGGGGGGGGGGGGGGGGGGGGGGGGGGGGGGGDGGGGGGGGGGGGGGGGGGGGGGGGGGGGGGGGGGGGGGGGGGGGGGGGGGCDGFGGGGGGGGGGGGGGGGGGGGGF4AFFFF>9@FEFFFFFFFFFF?=DF?@FFEEFBFEDFFFFFFF@FEFFFFFF3??DFFED;?6>B>>B?0819?6<:)2<:9(2339B?2??(,43(,-.
@M04999:289:000000000-L3R54:1:1101:24424:9041 2:N:0:419
GACTACTAGGGTATCTAATCCTGTTTGCTCCCCACGCTTTCGCATCTCAGCGTCAGTATCTGTCCAGAAGGCCGCCTTCGCCACCGGTATTCCTCCACATCTCTACGCATTTCACCGCTACACGTGGAATTCTACCTTCCTCTCAATACTCCAGATAACCAGTTTTAAGTGCAATTCCCAGGTTGAGCCCGGGGCTTTCACACCTAACTTAATTATCCGCCTACATGCCCTTTACGCCCAGTCATTCCGATTAACGCTCGCACCCTCCGTATTACCGCGGCTGCTGGCACGGAGTTAGCCG
+
CCCCCGGGGGGGGGGGGGGGGGGGGGGGGGGGGGGGGGGGGGGGGGGGGGGDFGGGGGGGGGGGGGGGGGGGGGGGGGGGGGGGGGEGGGGGGGGGGGGFFGGGGGGDFGGGGGGGGGGGGGGGGGGGGGGGGGGGGGGGGGGGGGGCGFGGGCAEGGGGGGGGGFGGGGGGGGGGFGFGGGGGGGGGGGGGGEEDGDGGFFFEFFFFFF=CEEFFFFFFFFDDBFFFEF(:B*4>D>F31=@@C3?E@;?@FFF;628>(29BF:(43623:BF44;969218>?0:7??>;2:B9AA:(
@M04999:289:000000000-L3R54:1:1101:5545:9076 2:N:0:419
GACTACTTGGGTATCTAATCCTGTTCGCTCCTCACTCTTTCGTCCATCAGCGTCACTCGGTATTTAGTAACCTGTCTTCGCAATCGGGGTTCTGTGTATTACCTATGAATTACATCGCTACACTACACATTCTAGCTGCTTCAATACCATTCAAGATTAACAGTATCAACGGGAGTTCTACAGTTAAGCTGCAGGTTTTCATCGCTGACTTATTAACCCTCCGACTGACCCTTGAAACCCACTAATTACTGACAACGCCGGCAGCCACTGTATTATCTCTGCTGCCGCCAACGACTTACCC
+
<8AA<F,,=;;BCCC@,@FFF<@EFEG7,CC,CEF,E;C@F7FFD:,6,@E+@F66CE66F,:,CC9CA<<EF86:5:54,,8BFB,+7@FFC?A,555:9,CFF,,,49F9,,,9?,4@:9FF8<,9,,,,,@,,E,=DD;8==,@,@,=D8,3,9@,7,7E,@=3=;84++++1@D?9C?DFG,,,,7=D@E,06@82++20*:**300:E+++0**)0))0))-.:))-))*)*.)*:(-0;*0****9(*/75=(6,63(3=(5()9)/6)-.)-.6>),)((-((((((-,(.).5
@M04999:289:000000000-L3R54:1:1101:28995:9153 2:N:0:419
CGCGACTACACGGGTATCTAATCCTGTTTGCTCCCCACGCTTTCGCATCTCAGCGTCAGTATCTGTCCAGAAGGCCGCCTTCGCCACCGGTATTCCTCCACATCTCTACGCATTTCACCGCTACACGTGGAATTCTACCTTCCTCTACAATACTCTAGTTAACCAGTTTTAAGTGCAATTCCTAGGTTGAGCCCAGGGCTTTCACACCTAACTTAATTATCCGCCTACATGCCCTTTACGCCCAGTCATTCCGATTAACGCTCGCACCCTCCGTATTACCGCGGCTCCTGGCACGGAGTT
+
CCCCCGGGGGGGCEGGGGGGGCGGGGGGGFGGGGGG@FGFGDFGGGGGGFFFFFGGGGGGGGGGGGFFDGGGGGGGGGGGGGFGF??B7CF4B9CFFGGGCFGGGGGGGGGGGEGGGGGGGCGGGGGGGGGGGGGFFGEDGGCGCDFGGGGGGGGCFGFDAFG8D=EGGF=@EGGGAFFGGGGGE6DFFGFFGFGG>5DGFF5?FFFADFFDEFFFFFFFFFFDF@FFFFFFF93>EFEE?1>11;EAE.9?@0<;?EFF@(81496;B?:62(1:()5469>9;B0::48?13?14(-3
@M04999:289:000000000-L3R54:1:1101:10461:9169 2:N:0:419
TCGGGACTACCGGGGTATCTAATCCTGTTTGCTCCCCACGCTTTCGCATCTCAGCGTCAGTATCTGTCCAGAAGGCCGCCTTCGCCACCGGTATTCCTCCACATCTCTACGCATTTCACCGCTACACGTGGAATTCTACCTTCCTCTACAATACTCCAGATAACCAGTTTTAAGTGCAATTCCCAGGTTGAGCCCGGGGCTTTCACACCTAACTTAATTATCCGCCTACATGCCCTTTACGCCCAGTCATTCCGATTAACGCTCGCACCCTCCGTATTACCGCGGCTGCTGGCACGGAGTT
+
CCCCCGGGGGGGGGGGGGGGGGGGGGGGGGGGGGGGGGGGGGGGGGGGGGGGGGGGGGGGGGGGGGGGGGGGGGGGGGGGGGGGGGGGGGGGGGGGGGGGGGGGGGGGGGGGGGGGGGGGGGGGGGGGGGGGGGGGGGGGGGGGGGGGGGGGGGGGGGGGGGGGGGGGGGGGGGGGFGFGGGGGGGCFGGGGGGGGGGGGFFFFFFFFFFFFFFFFFFFEFEFFFFFFFE?EEEFFFFFFDFFFD?FEFFFA<24?F6<BF932>BFFF?:1?B?FBFFFABF>6(-7??>(13??>F;42
@M04999:289:000000000-L3R54:1:1101:3996:9173 2:N:0:419
GTCCGACTACACGGGTATCTAATCCTGTTTACTCCCCACGCTTTCGCATCTCAGCGTCAGTATCTGTCCAGAAGGCCGCCTTCGCCACCGGTATTCCTCCACATCTCTACGCATTTCACCGCTACACGTGGAATTCTACCTTCCTCTACAATACTCCAGATAACCAGTTTTAAGTGCAATTCCCAGGTTGAGCCCGGGGCTTTCACACCTAACTTAATTATCCGCCTACATGCCCTTTACGCCCAGTCATTCCGATTAACGCTCGCACCCTCCGTATTACCGCGGCTGCTGGCACGGAGTT
+
CCCCCGGGGGGGGGGGGGGGGGGGGGGGGG<FGGGGGGGGGGGGGGGGGGGGGGGGGGGGGGGGGGGGGGGGGGGGGGGGGGGGGGGGGGGGGGGGGGGGGGGGGEFGGGGGGGGGGGGGGGGGGGGGGGGGGGGGGGGGGGGGGGGFGGGDFGGGFFFGGGGGGGGGGGGGGGGGFGFGGGFGGGGFFCFGGGGGGG4>>FAFFFFFFF2>BFFFFFFEFFFFDFF?DFFEE;@E8EFF;D>FFFFFF<??CF?F1?AD<>?B9;(4>??:?02223><4(((-73((,4(817?F092(
@M04999:289:000000000-L3R54:1:1101:7965:9219 2:N:0:419
TTATCGACTACTAGGGTATCTAATCCTGTTTGCTCCCCACGCTTTCGCATCTCAGCGTCAGTATCTGTCCAGAAGGCCGCCTTCGCCACCGGTATTCCTCCACATCTCTACGCATTTCACCGCTACACGTGGAATTCTACCTTCCTCTACAATACTCCAGATAACCAGTTTTAAGTGCAATTCCCAGGTTGAGCCCGGGGCTTTCACACCTAACTTAATTATCCGCCTACATGCCCTTTACGCCCAGTCATTCCGATTAACGCTCGCACCCTCCGTATTACCGCGGCTGCTGGCACGGAGT
+
CCCCCGGGGGGGGGGGGGGGGGECCFFGGGGGGGGGGGGGDGGGGGGGGGGGGGGGGGGGGGGGGGGGGGGGGGGGGFGGGGGGGGGGGGGGGGGGGGGGGGGGGGGGGGGGGGGGGGGGGGGGGGGGGGGGGGGGGGGGGGGGGGGGGGGGGGGGGGGGGGGGGGGGGGCFGGGGFDFGFGGGGGGGGGG6CFGGGGGGEBFAFFFFFFF=@FFFFFFFFFEC@FF?FFFFE3@@EF86C@?>@?DFFFFFF<E2<<DEEFFF?>>69BFFFFF??BFFF<<>BF>FFFFF?:?DBF;F3
@M04999:289:000000000-L3R54:1:1101:23073:9222 2:N:0:419
GACTACAGGGGTATCTAATCCTGTTTGCTCCCCACGCTTTCGCATCTCAGCGTCAGTATCTGTCCAGAAGGCCGCCTTCGCCACCGGTATTCCTCCACATCTCTACGCATTTCACCGCTACACGTGGAATTCTACCTTCCTCTACAATACTCCAGATAACCAGTTTTAAGTGCAATTCCCAGGTTGAGCCCGGGGCTTTCACACCTAACTTAATTATCCGCCTACATGCCCTTTACGCCCAGTCATTCCGATTAACGCTCGCACCCTCCGTATTACCGCGGCTGCTGGCACGGAGTTAGCC
+
CCCCCGGGGGGGGGGGGGGGGGGGGGGGGGGGGGGGGGGGGGGGGGGGGGGGGGGGGGGDFGFGGGGGFGGCGGGGGGGGGGGGGGGGFGGGGGGGGGGGGGGGGGGGGGGGGGGGCFGGGGGCGGGDFGGGGCEG@CGGGGGGGGECEGGGFGG9D,EF,@FGGG8D=A=FGGFGFGFGGGDFFG6FFC?EE*@D57FGCFFFEFFFFFE=EFAFCF@2?2>5:>:CE3@E@;3>;?;>DFFF3?<7?E;;;<;3(6:B>B11><F?F;B?FB9>A?99((-112,4:??B020324:2.
@M04999:289:000000000-L3R54:1:1101:21023:9229 2:N:0:419
TCCCGACTACCCGGGTATCTAATCCTGTTTGCTCCCCACGCTTTCGCATCTCAGCGTCAGTATCTGTCCAGAAGGCCGCCTTCGCCACCGGTATTCCTCCACATCTCTACGCATTTCACCGCTACACGTGGAATTCTACCTTCCTCTACAATACTCCAGATAACCAGTTTTAAGTGCAATTCCCAGGTTGAACCCGGGGCTTTCACACCTAACTTAATTATCCGCCTACATGCCCTTTACGCCCAGTCATTCCGATTAACGCTCCCACCCTCCGTATTACCGCGTCTGCCGTCTAGGAGTT
+
C<BB@;BC:<FGGGG:CGFG@<FFGDFEDFFDAFGFGGEGGGCGF@FF,@EFF,CCBFBCF99FE<FEGEGGGGCGC@FGBCEGGGGGGGDE@DCGGEGGGGG<FFEFFGGG@F:FGDGFCEGFGEGCECFD,>8EEBFC?F8?FGGCFDFGGGFGFE,@@=FGGGGFFEF8<CCC8C+CCF+?BDDCFG,@?CCD5C/;9AF4AF8A956>BF89*4BCCCE>=D?F@;E3;6=@DEF+;?;9D247;.5CE211((44((23((,4(3(313(,,.464497,424433(,((-))(..
@M04999:289:000000000-L3R54:1:1101:3365:9259 2:N:0:419
GACTACCGGGGTATCTAATCCTGTTTGCTCCCCACGCTTTCGCATCTCAGCGTCAGTATCTGTCCAGAAGGCCGCCTTCGCCACCGGTATTCCTCCACATCTCTACGCATTTCACCGCTACACGTGGAATTCTACCTTCCTCTACAATACTCCAGATAACCAGTTTTAAGTGCAATTCCCAGGTTGAGCCCTGGGCTTTCACACCTAACTTAATTATCCGCCTACATGCCCTTTACGCCCACTCATTCCGATGACCGCTCGCCCCCTCCGTATTACCGCGCCTCCTGGCACGGCGTTAGCC
+
@CCCCGGFGGGBCFFGGGGGAFGGGFGGGGGGGGGDGGEFF@FCE@<FGGGGEGGGGACFDFGGGGEF8FGFGFEFEFDDFFGEEEDCFGFG9<AFCF<F<FDFFCGD:=CFFFGAFGGGGGGGGECF=EAEFFFGFGGGGFGGGFFGAEDFGC8AFGFFDEFA,?CF8A=DDFGGFDF?7FGG9?8D@FE,4*49CF97?FFFFAF*):63A=AF<C>2>@F5(.0*.6:B5)0*(41:1(,6;;367((6(6)((,6960(32>(446,,,(-6)(-7,9(,(.,,41,1-(-4231:)
@M04999:289:000000000-L3R54:1:1101:28459:9267 2:N:0:419
AGACTACCAGGGTATCTAATCCTGTTCGCTCCCCACGCTTTCGTCCATCAGCGTCAATCGGTATTTAGTAACCTGCCTTCGCAATCGGGGTTCTGTGTAATATCTATGCATTTCACCGCTACACTACACATTCCAGCTACTTCAATACTATTCAAGATTAACAGTATCAACGGCAGTTCTACAGTTAAGCTGCAGGTTTTCACCGCTGACTTATCAACCCGCCTACGGACCCTTTAAACCCAATAAATCCGGATAACGCTCGCATCCTCCGTATTACCGCGGCTGCTGGCACGGAGTTAGC
+
CCCCCGGGGFGGGGGGGGGGGGGGGGGGGGGGGGGGGGGGGGGGGGGGGGGGGGGGGGGGGGGGGGGGGGGGGGGGGGGGGGGGGGGGDGGGGGGGGGGGGGGGGGGGGGGGGGGGGGGGGGGGGGGGGGGGGGGEGGGGGGGGFGGGGGGGGGGGGGGGGGGGGGGGGGGGGGGGFGFGGGGGGGGGGGFGGGGFGGFGFFFFFFFFFFEE@FFFEFFFEFBFFFF9=BFFFFFF5=@FDDDFFFFFFFFB?F;EFFFFFFFFFFB?A1>F13:24A?033>>003:?F?B?0046:<A6
@M04999:289:000000000-L3R54:1:1101:10863:9314 2:N:0:419
ACGGGACTACAGGGGTATCTAATCCTGTTTGCTCCCCACGCTTTCGCATCTCAGCGTCAGTATCTGTCCAGAAGGCCGCCTTCGCCACCGGTATTCCTCCACATCTCTACGCATTTCACCGCTACACGTGGAATTCTACCTTCCTCTACAATACTCTAGTTAACCAGTTTTAAGTGCAATTCCTAGGTTGAGCCCAGGGCTTTCACACCTAACTTAATTATCCGCCTACATGCCCTTTACGCCCAGTCATTCCGATTAACGCTCGCACCCTCCGTATTACCGCGGCTGCTGGCACGGAGTT
+
CCCCCGGGGGGGGGGGGGGGGGGGGGGGGGGGGGGGGGGGGGGGGGGGGGGGGGGGGGGGGGGGGGGGGGGGGGGGGGGGGGGGGGGGGGGGGGGGGGGGGGGGGGGGGGGGGGGGGGGGGGGGGGGGGGGGGGGGGGGGGGGGGGGGGGGGGGGGGGGGGGGGGGGGGGGGGGGGFGFGGGGGGGGGGGFFGGGGGGGGFFFFFFFFFFFFFFFFFFFEFFFDDFFDFFECEFFFFEEADF@FFD@EFFFFFFD<DFECFF@<@BF>FBFFBFB:BBFA<?96>BBF:>F00,4:909?4
@M04999:289:000000000-L3R54:1:1101:21993:9317 2:N:0:419
TACGGACTACTGGGGTATCTAATCCTGTTCGCTACCCATGCTTTCGGACCTCAGCGTCAGTTACAGACCAGAGAGCCGCCTTCGCCACTGGTGTTCTTCCATATATCTACGCATTCCACCGCTACACATGGAGTTCCACTCTCCTCTTCTGCACTCAAGAAAAACAGTTTCAGCTGCACTTCCCCGGTTAAGCCGAGGGCTTTCACAGCTGACTTGTTCTCCCGCCTGCGTTCGCTTTACGCCCAATAAATCCGGACAAAGCTTGCCACCTACGTATTACCGCGGCTGCTGGCACGTAGTT
+
CCCCCGGGGGGGGGGGGGGGGGGGGGGGGGGGGGGGGGGGGGGGGGGGGGGGGGGGGGGGGGGGGGGGGGGGGGGGGGGGGGGGGGGGGGGGGGGGGGGGGGGGGGGGGGGGGGGGGGGFGGGGGGGGGGGGFFGGGGGGGGGGGGGGGGGGGGGGGEGFGGFGGGGGGGGGGGGGFFFGGGG7FCGEGCGGGGGGGDGGFFFFFFFFFFFFFFFFFFFFFEDBFFFFFFDFFFF@?DFFF@@>F;FBFBFA?F>?B1:((449<?F>FFFBFB<76?2A>:9(196B?2230:<:6:?B<
@M04999:289:000000000-L3R54:1:1101:28840:9329 2:N:0:419
GACTACCCGGGTATCTAATCCTGTTCGCTCCCCACGCTTTCGTCCATCAGCGTCAATCGGTATTTAGTAACCTGCCTTCGCAATCGGGGTTCTGTGTAATATCTATGCATTTCACCGCTACACTACACATTCCAGCTACTTCAATACTATTCAAGATTAACAGTATCAACGGCAGTTCTACAGTTAAGCTGCAGGTTTTCACCGCTGACTTATCAACCCGCCTACGGACCCTTTAAACCCAATAAATCCGGATAACGCTCGCATCCTCCGTATTACCGCGGCTGCTGGCACGGAGTTAGCC
+
CCCCCGGGGGGGGGGGGGGGGGGGGGGGGGGGGGGGGGGGGGGGGCFGGGGGGGGGGGGGGGGGGGGGGGGGGGGGGGGGGGGGGGGGDFGDAFGGGGGGGGGGGGGGGGGGGGGGGGGGGGGGGGGGGGGGGGGGGGGFGGGGGGGGGGGGGGGGGGGGGGGGGGGGGGEGGEDGFGFGGGGGGGGGGGGGGGFFGFGGFFFEFFFFFFFFEFFFDAE9DFFFFF=@FFFF@EE<>A5AD<F@EFFEFFF;<0;@;B@FFF>FF3<ABF?F?FBF<6199>>B?F0787311>(-3):A7
@M04999:289:000000000-L3R54:1:1101:16718:9336 2:N:0:419
GACTACCGGGGTATCTAATCCTGTTTGCTCCCCACGCTTTCGCATCTCAGCGTCAGTATCTGTCCAGAAGGCCGCCTTCGCCACCGGTATTCCTCCACATCTCTACGCATTTCACTGCTACACGTGGAATTCTACCTTCCTCTACAATACTCCAGATAACCAGTTTTAAGTGCAATTCCCAGGTTGAGCCCGGGGCTTTCACACCTAACTTAATTATCCGCCTACATGCCCTTTACGCCCAGTCATTCCGATTAACGCTCGCACCCTCCGTATTACCTCGGCTGCTGGCACGGAGTTAGCC
+
CCCCCGGGDGGGGGGGGGGGGGGGGGGGGGGGGGGGGGGGGGGGGGGGGGGGGGGGGGGGGGGGGGGGGGGGGGGGGGGGDEEGGGGGGGGGGGGGGGGGGGGGGGGGGGGGGGGGGGGGGGGGGGGEEFGGGGGFGGCFGGGGGGGGGGGGGGCGGGGGGGGGGGGGGAFGGGGGFGFGG+CFFFGGGDGGGGEDCGGGFFFFDFFFFFFFFFFFFCFDFFFFFFCEFFFF@FFFF6>EFFFFFFFFFFFFFFE<<>?69>14>????6?FFBFDF)4-8?:9BB77?FF6196:164:4
@M04999:289:000000000-L3R54:1:1101:5260:9345 2:N:0:419
GGGACTACCGGGGTATCTAATCCTGTTCGCTACCCATGCTTTCGAACCTCAGCGTCAGTTACAGACCAGAGAGCCGCCTTCGCCACTGGTGTTCTTCCATATATCTACGCATTCCACCGCTACACATGGAGTTCCACTCTCCTCTTCTGCACTCAAGAAAAACAGTTTCAGCTGCACTTCCCCGGTTAAGCCGAGGGCTTTCACAGCTGACTTGTTCTCCCGCCTGCGTTCGCTTTACGCCCAATAAATCCGGACAACGCTTGCCACCTACGTATTACCGCGGTTGCTGGCACGTATTTAC
+
CCCCCGGGGGGEGGGGGGGGGGGGGGGGGGGGGGGGGGGGGGGFFFFGGGGGGGGGGGGGGGGGFGGGGGFGGGGGGGGGGGGGGGGGGGFGGGGGGGGGGGGFGGGGGGGGGGGGGGGGG8FGGGGEFF<EFFGGGGGGFFGFFFFGGDGGGG=FGFGGGGGGGFFFGGGGFGGGFGFGGFGGCGG>AGGGGG5DGGFGFF>FFFFFFFDFEFFFFFFFFFFF;<FF0<;DBD0=7CDEB1<:?DFFFFFFB019::>FBF<:>AD?B0:??FFF25AB>00(,-8990:1>:B?2(6<4
@M04999:289:000000000-L3R54:1:1101:10696:9355 2:N:0:419
AGGACTACCAGGGTATCTAATCCTGTTTGCTCCCCACGCTTTCGCATCTCAGCGTCAGTATCTGTCCAGGAGGCCGCCTTCGCCACCGGTATTCCTCCACATCTCTACGCATTTCACCGCTACACGTGGAATTCTACCTTCCTCTACAATACTCCAGATAACCAGTTTTAAGTGCAATTCCCAGGTTGAGCCCGGGGCTTTCACACCTAACTTAATTATCCGCCTACATGCCCTTTACGCCCAGTCATTCCGATTAACGCTCGCACCCTCCGTATTACCGCGGCTGCTGGCACGGAGTTAC
+
CCCCCGGGGGGGDGGGGGGGGGGGGGGGGGGGGGGGGGGGGGGGG@FGFGGGGGGGGGGGGGGGFGGGGGGGGGGGGGGGGGGGGGGGGGEGGFGGGGGGGGGGGGGGGGGGGGGGGGGGGGGGGGGGGGGGGGGGFG?DGGGGGGGGGGGDFGGGFGGGGGCGGGGGGGEGGGGGFGFFFFGGGGGGGGG?EGCGGGGGFFFFFFF>;>DFFFFFFF>?FFF?=?FFEE:33=@@EFDF@;@F@3@EFE<E?@FDFE;9<?6(,3(8:??BFBFB<BF:901961:??,4()((,-4())
@M04999:289:000000000-L3R54:1:1101:3723:9383 2:N:0:419
GACTACTAGGGTATCTAATCCTGTTTGCTCCCCACGCTTTCGCATCTCAGCGTCAGTATCTGTCCAGAAGGCCGCCTTCGCCACCGGTATTCCTCCACATCTCTACGCATTTCACCGCTACACGTGGAATTCTACCTTCCTCTACAATACTCTAGTTAACCAGTTTTAAGTGCAATTCCTAGGTTGATCCCAGGGCTTTCACACCTAACTTAATTATCCGCCTACATGCCCTTTACGCCCAGTCATTCCGATTAACGCGCGCACCCTCCGTATTACCGCGGCTGCTGGCACGTAGCTAGCC
+
@@@CCE,6,E<;;EFGADAACDEFCFGDGGGGCCEFGGED<BGC@@FF@DEEGCGFFAFGFEF<FFGG<E@EFD>F@:A<EEC:FE+@7B66AF<F@?,E@EFFCGGGGGDEFEGFDFGGGE:@=,4@?FFGGCG9D;,DCE8,=E,=,@FGFFDD==AFEGDEGGG=8ADFAE7FFCDFD7+EFC,6,2@6<67+:=7+?C=9AFFFBEE@@B<BA9A)9>AAB2CC)5>@5:A8=DFE=@B5>EFFC266((977@(,.:>61814<(4(4(65>:>0(1>23:202.23((.(-)),,
@M04999:289:000000000-L3R54:1:1101:21515:9390 2:N:0:419
GGAGTGACTACACGGGTATCTAATCCTGTTCGCTCCCCACGCTTTCGCTCCTCAGCGTCAGTGACGGCCCAGAGACCTGCCTTCGCCATCGGTGTTCTTCCCGATATCTACACATTCCACCGTTACACCGGGAATTCCAGTCTCCCCTACCGCACTCCAGTCCGCCCGTACCCGGCGCCGATCCACCGTTAAGCGATGGACTTTCACACCAGACGCGACGAACCGCCTACGAGCTCTTTACGCCCAATAAATCCGGATAACGCTTGCACCCTACGTATTACCGCGGCTGCTGGCACGTAGT
+
CCCCCGGGGGGGGGGGGGGGGGGGGGGGGGGGGGGGGGGGGGGGGGGGGGGGGGGGGGGGGGGGGGGGGGGGGGGGGGGGGGGGGGGGGGGGGGGGGGGGGGGGGGGGGGGGGGGGGGFGGGGGGGGGGGGGGGGGGGGGGGGGGGGGGGGGGGGGGGGGFGGGGGGGGGGGGGGG9DDCDGGGGGGGGGGGGGG3FGGFFFFFFFFFFFFFFFFFFEFFFFFFFFFF:B?BBF9?FF<=BB:9>FFBBF>A2(4>2:BFFFBFFFF)5(4211632>?FFFFFF9>B0<B?7<7?BFFF4
@M04999:289:000000000-L3R54:1:1101:16604:9395 2:N:0:419
AGACTACTCGGGTATCTAATCCTGTTTGCTCCCCACGCTTTCGCATCTCAGCGTCAGTATCTGTCCAGAAGGCCGCCTTCGCCACCGGTATTCCTCCACATCTCTACGCATTTCACCGCTACACGTGGAATTCTACCTTCCTCTACAATACTCCAGATAACCAGTTTTAAGTGCAGTTCCCAGGTTGAGCCCGGGGCTTTCACACCTAACTTAATTATCCGCCTACATGCCCTTTACGCCCAGTCATTCCGATTAACGCTCGCACCCTCCGTATTACCGCGGCTGCTGGCACGGAGTTAGC
+
CCCCCGGGGGGGGGGGGGGGGGGGGGGGGGGGGGGGGGGGGGGGGGGGGGGGGGGGGGGGGGGGGGGGGGGGGGGGGGGGGGGGGGDGGGGGGGGGGGGGGGGGGGGGGGGGGGGGGGGGGGGGGGGGGGGGGGGGGGGGGGGGGGGDGGGGGGGGGGGGGGGGGGGGGGGGGGGGFGFGGGFGGFEGGGGGGGGGGGGGFFFFFFFFFFFEFFFFFFFFFB?FFFEFFEEFFFFEE0?A>F6EE>E?CEE<?@0CFFFFF1>>>FFFB8>F(8,:><<>67;69<:??F?FFBF;:?FFA
@M04999:289:000000000-L3R54:1:1101:27563:9429 2:N:0:419
AGACTACACGGGTATCTAATCCTGTTTGCTCCCCACGCTTTCGCATCTCAGCGTCAGTATCTGTCCAGAAGGCCGCCTTCGCCACCGGTATTCCTCCACATCTCTACGCATTTCACCGCTACACGTGGAATTCTACCTTCCTCTACAATACTCTAGTTAACCAGTTTTAAGTGCAATTCCTAGGTTGAGCCCAGGGCTTTCACACCTAACTTAATTATCCGCCTACATGCCCTTTACGCCCAGTCATTCCGATTAACGCTCGCACCCTCCGTATTACCGCGGCTGCTGGCACGGAGTTAGC
+
CCCCCGGGGGGGGGGGGGGGGGGGGGGGGGGGGGGGGGGGGGGGGGGGGGGGGGGGGGGGGGGGGGGGGGGGGGGGGGGGGGGGGGGGGGGGGGGGGGGGGGGGGGGGGGGGGGGGGGGGGGGGGGGGGGGGGGGGGGGGGGGGGGGGGGFGGGGGGGGGGGGGEGGGGGGGGGGGFGFGGGGGGGFGGGFGGGG7DGGGFFFFFFFFFFFFFBFFEFFFFFFFAFEFFFFFFFFFC@FFFFFEEFFFFFFD?@@ECFFFF9(319?18<FFBF?FFFFBFF>FBB?DB004,,49BB9<6
@M04999:289:000000000-L3R54:1:1101:10036:9433 2:N:0:419
AGCTGGACTACCGGGGTATCTAATCCTGTTCGCTCCCCACGCTTTCGTCCATCAGCGTCAATCGGTATTTAGTAACCTGCCTTCGCAATCGGGGTTCTGTGTAATATCTATGCATTCCACCGCTACACTACACATTCCAGCTACCTCAATACTATTCAAGATTAACAGTATCAACGGCAGTTCTACAGTTAAGCTGCAGGTTTTCACCGCTGACTTATCAACCCGCCTACGGACCCTTTAAACCCAATAAATCCGGATAACGCTCGCATCCTCCGTCTTACCGCGGCTGCTGGCACGGATT
+
CCCCCGGGGGGGGGGGGGGGGGGGGGGGGGGGGGGGGGGGEGGGFGGGGGGGGGGGGGGGGGGGGGGGGGGGGGGGGGGGGGGGGGGGGGGGGGGGGGGGGGGGGGGGGGGGGGGGGFFGGGGGGGFGGGGGGGGGGGGGGGGGGGGGGFGGGFFGGFGFGGGGGGGGGGGGGGGGFGFGGGGGGGGGGGFGGGGGGCFFFFCFFFFF=AFBFFFFEFFFFF:@>@FFFFDF?9>F@(;FF>@DF2(3)=EFFFBF<?FF>69B:(1469?F>791((4))4,4104B>F>3>02?6>0((
@M04999:289:000000000-L3R54:1:1101:8275:9452 2:N:0:419
TGACTACCCGGGTATCTAATCCTGTTCGCTCCCCACGCTTTCGTCCATCAGCGTCAATCGGTATTTAGTGACCTGCCTTCGCAATCGGGGTTCTGTGTAATATCTATGCATTTCACCGCTACACTACACGTTCCAGCTACTTCAATACTATTCAAGATTAACAGTATCAACGGCAGTTCTACAGTTAAGCTGCAGGTTTTCACCGCTGACTTATCAACCCGCCTACGGACCCTTTAAACCCAATAAATCCGGATAACGCTCGCATCCTCCGTATTACCGCGGCTGCTGGCACGGAGTTAGC
+
CCCCCGGFGGGGGGGGGGGGGGGGGGGGGGGGGGGGGGGGGGGGGGGGGGGGGGGGGGGGGGGGGGGGGGGGGGGGGGGGGGGGGGGGGGGGGGGGGGGGGGGGGGGGGGGGGGGGGGGGGGGGGGGGGGGGGGGGGGGGGGGGGGGGGGGGGGGGGGGGGGGGGGGGGGGGGGGGFGFGGGGGGGGGGGGGGGGGGGGGFFFFFFFFFFEFFFFFFFFFFFF>@DFFFFFDD@FFEEEFFFFFFFFFFFFFFFFFF69?FFFF097>BBFFBFFFFFF;09>>3:?FF6:<:9;0485>4
@M04999:289:000000000-L3R54:1:1101:19088:9495 2:N:0:419
AGGACTACTAGGGTATCTAATCCTGTTCGCTCCCCACGCTTTCGTCCATCAGCGTCAATCGGTATTTAGTAACCTGCCTTCGCAATCGGGGTTCTGTGTAATATCTATGCATTTCACCGCTACACTACACATTCCAGCTACTTCAATACTATTCAAGATTAACAGTATCAACGGCAGTTCTACAGTTAAGCTGCAGGTTTTCACCGCTGACTTATCAACCCGCCTACGGACCCTTTAAACCCAATAAATCCGGATAACGCTCGCATCCTCCGTATTACCGCGGCTGCTGGCACGGAGTT
+
CCCCCFGGGGGGGGGGGGGGGGGGFGGGGGGGGGGGGGGGGGGGGGGGGGGGGGGGGGGGGGGGGGGGGGGGGGGGGGGGGGGGGGGGGGGGGGGGGGGGGGGGGGGGGGGGGGGGGGGGGGGGGGGGGGGGGGGGGGGGGFGGGGGGGGGGGGGGGGGGGGGGGGGGGGGGGGGGFGFGGGGGGGGGGGGGFFFGDGGGFFFFFDFFBBDCEFFFFFFFAAFFFDD?>@FFFFFFF*8F=@?@DE3<FFFB0?@@9@FBD?FFFFF742?04:?54>DFFFFFB9::20?0<(3,(8?
@M04999:289:000000000-L3R54:1:1101:21439:9501 2:N:0:419
TGTGACTACTCGGGTATCTAATCCTGTTTGCTCCCCACGCTTTCGCATCTCAGCGTCAGTATCTGTCCAGAAGGCCGCCTTCGCCACCGGTATTCCTCCACATCTCTACGCATTTCACCGCTACACGTGGAATTCTACCTTCCTCTACAATACTCCAGATAACCAGTTTTAAGTGCAATTCCCAGGTTGAGCCCGGGGCTTTCACACCTAACTTAATTATCCGCCTACATGCCCTTTACGCCCAGTCATTCCGATTAACGCTCGCACCCTCCGTATTACCGCGGCTTCTGGCACGGAGTT
+
CCCCCGGGGGGGGGGGGGGGGGGGGGGGGGGGGGGGGGGGGGGGGGGGGFGGGGGGGGGGGGGGGGGGGGGGGGGGGGGGGGGGGGGGGGGDGFGGGGGGGGGGGGGGGGGGGGGGGGGGGGGGGGGGGGDGGGGGGGGGGGGGGGGGCGFGGDFGGGGGGGGFGGGGGGGFFFGGFGFGFGGGGGGGGFFGGGGGGGDGFFFFFFFFFF3BECFFFFFFFEFBFF9BE:/7B@ED@<EB<9:0(6=EFEE?;(34;?<1;63,9;>96(48(((.4)-449>>>0(,6)),,.-((-81
@M04999:289:000000000-L3R54:1:1101:4848:9511 2:N:0:419
GATTTGACTACTAGGGTATCTAATCCTGTTCGCTACCCATGCTTTCGAACCTCAGCGTCAGTTACAGACCAGAGAGCCGCCTTCGCCACTGGTGTTCTTCCATATATCTACGCATTCCACCGCTACACATGGAGTTCCACTCTCCTCTTCTGCACTCAAGAAAAACAGTTTCAGCTGCACTTCCCCGGTTAAGTCGAGGGCTTTCACAGCTGACTTGTTCTCCCGCCTGCGTTCGCTTTACGCCCAATAAATCCGGACAACGCTTGCCACCTACGTATTACCGCGGCTGCTGGCACGGAGT
+
CCCCCGGGGGGGGFFGGGGGGGGGGGGFGGGGGGGGGGGGGGGGGGGGGGGGGGGGGFGGGGGGGGGGGGGGGGGGGGGGGGGGGGGGGGGGGGGGGGGGGGGGGFGFGGGGGGGGFFGGGGGGGGGGGGGGGGGGGGGGGGGGGGGGGGGFGDGGGGGGGGGGCDGGGGGGGGGGFGFGGGGGGGGGGEC9EGFDCCDGFFFFFFFFFFFFFFFFEF>EFCF=>BFFBFBFFDFFFFFFFFFFB@;@E@CFFFF(:;BF?9>FF?6?FB22:?B?2>?FF4,1(419;?:?802<8((--
@M04999:289:000000000-L3R54:1:1101:26153:9511 2:N:0:419
TGACTACTGGGGTATCTAATCCTGTTTGCTCCCCACGCTTTCGCATCTCAGCGTCAGTATCTGTCCAGAAGGCCGCCTTCGCCACCGGTATTCCTCCACATCTCTACGCATTTCACCGCTACACGTGGAATTCTACCTTCCTCTACAATACTCCAGATCACCAGTTTTAAGTGCAATTCCCAGGTTGAGCCCGGGGCTTTCACACCTAACTTGATTATCCGCCTACATGCCCTTTACGCCCAGTCATTCCGATTAACGCTTGCACCCTCCGTATTACCGCGGCTGCTGGCACGGAGTTAGC
+
CCCCCGGGGGGGGGGGGGGGGGGGGGGGGGGGGGGGGGGGGGGGGGGGGGGGGGGGGGGGGGGGGGGGGFFGGGGGGGGGGGGGGGGGGEGGGGGGGDFGGGGGGGGGGGGGGGGGGGGGGGGGGGFGG<EGGGGGGGGGGGGGGGGFGGGGGCGCFG,DGFGGGFGDGFEFGGGDF?9DGGGGGGFFFF?FGDCDDGGGFFFFFFFFBDFFEFFF<AFEFFFF2@EEE=@DF@FFFFFEFFDE@3?5CFF<00;EEF@0,442<??18?08<?:9>2,31(12>B>:7<:?F((4<?)62
@M04999:289:000000000-L3R54:1:1101:13875:9527 2:N:0:419
TGGACTACCCGGGTATCTAATCCTGTTTGCTCCCCACGCTTTCGCATCTCAGCGTCAGTATCTGTCCAGAAGGCCGCCTTCGCCACCGGTATTCCTCCACATCTCTACGCATTTCACCGCTACACGTGGAATTCTACCTTCCTCTACAATACTCCAGATAACCAGTTTTAAGTGCAGTTCCCAGGTTGAGCCCGGGGCTTTCACACCTAACTTAATTATCCGCCTACATGCCCTTTACGCCCAGTCATTCCGATTAACGCTCGCACCCTCCGTCTTACCGCCGCTGCTGGCACGGAGTT
+
CCCCCGG<FGGGGGGGGGGGGGGGGGGGGGGGGGGGGGGGGGGGGGGGGGGGGGGGGGGDGGGDFGGGGGGGGGGGEGGGGDGGBEFGFGGGGFFGGGGGGGD,AFFGGGGGGGGGGGGGGGGGGGGG@FGGFFGGGGGCFFGGGGGGGGGGGGGGGFGGGGGGGGGGGGFGGGGGFGFFCDGGFGGGGGGGGG>>DCCFFFFFFFFFE3>EEFFFFFFEBDB95=BBFC3=@E@ECC6DFB@?@@AE?E742;D?ED(3<B90(4>:(4-3((,44<?1((-,14(:>2?1>FBF(-.
@M04999:289:000000000-L3R54:1:1101:21470:9579 2:N:0:419
TGGAGACTACTGGGGTATCTAATCCTGTTCGCTCCCCACGCTTTCGCTCCTCAGCGTCAGTGACGGCCCAGAGACCTGCCTTCGCCATCGGTGTTCTTCCCGATATCTACACATTCCACCGTTACACCGGGAATTCCAGTCTCCCCTACCGCACTCCAGTCCGCCCGTACCCGGCGCCGATCCACCGTTAAGCGATGGACTTTCACACCAGACGCGACGAACCGCCTACGAGCTCTTTACGCCCAATAAATCCGGATAACGCTTGCACCCTACGTATTACCGCGGCTGCTGGCACGTAGTT
+
CCCCCGGGGGGGGGGGGGGGGGGGGGGGGGGGGGGGGGGGGGGGGGGGGGGGGGGGGGGGGGGGGGGGGGGGGGGGGGGGGGGGGGGGGGGGGGGGGGGGGGGGGGGGGGGGGGGGGGGGGGGGGGGGGGGGGGGGGGGGGGGGGGGGGGGGGGGGGGGGGGGGGGGGGGGGGGGGFGFGGGGFGGGGGGGGGGDFGGGGFFFFFFFFFFFFFFFF>FFFFFFFFF?FFF:?FFFFAA>F??BFFB?DADBABF>:?BFBFB?BFFFB7?BBF???B?FFF6>>;B>FFF:?<?????:?<
@M04999:289:000000000-L3R54:1:1101:25721:9585 2:N:0:419
CTTGACTACTGGGGTATCTAATCCTGTTCGCTACCCATGCTTTCGAACCTCAGCGTCAGTTACAGACCAGAGAGCCGCCTTCGCCACTGGTGTTCTTCCATATATCTACGCATTCCACCGCTACACATGGAGTTCCACTCTCCTCTTCTGCACTCAAGAAAAACAGTTTCAGCTGCACTTCCCCGGTTAAGCCGAGGGCTTTCACAGCTGACTTGTTCTCCCGCCTGCGTTCGCTTTACGCCCAATAAATCCGGACAACGCTTGCCACCTACGTATTACCGCGGCTGCTGGCCAGTAGTTT
+
CCCCCGGGGGGGGGGGGGGGGGGGGGGGGGGGGGGGGGGGGGGGGGGGGGGGGGGGGGGGGGGGGFGGGGGGGGGGGGGGGGGGGGGGGGGGFGGGGGGGGGGDFGGGGGGGGGGGGGGGDEGGGGFGGGGFAEGGGGGGFGGGGGGGGGGGGEGFFGGGGGGGGGGGGGGGGGGGFGF6FGGGGGGGGGGGGGGGGD>FAFAFFFF6>6@B=AFFFC>CFB@@2=292:2;?@FFDFFFF@>FFFFF))736>BF>FF>>:612:23:BFBFF):>A>B<>BF0(4??>7:(((.---6)
@M04999:289:000000000-L3R54:1:1101:23782:9588 2:N:0:419
GACTACTAGGGTATCTAATCCTGTTTGCTCCCCACGCTTTCGCATCTCAGCGTCAGTATCTGTCCAGAAGGTTGCCTTCGCCACCGGTATTCCTCCACATCTCTACGCATTTCACCGCTACACGTGGAATTCTACCTTCCTCTACAATACTCCAGATAACCAGTTTTAAGTGCAATTCCCAGGTTGAGCCCGGGGCTTTCACACCTAACTTAATTATCCGCCTACATGCCCTTTACGCCCAGTCATTCCGATTAACGCTCGCACCCTCCGTATTACCGCGACTGCTGGCACGGAGTTAGCC
+
CCCCCGGGGGGGGGGGGGGGGGGGGGGGGGGGGGGGGGGGGGGGGGGGGGGGGGGGGGGGGGGGGGGGGGGGGGGGGGGGGGGGGGFGGGGGGGGGGGGGGGGGGGGGGGGGGFGGGGGGGGGGGGGGGGGGGGGGGGGGGGGGGGGFGFGGGCGGGGGGGGGFGGGGGGFFGGGGFGFFGGGFGGDGGGGGGGGDDGGGFFFFFFFFFFFFCFFFFF+>FFFFFEFEBEFEBEE==@@ED@@<9?35CEF@(;;<;@@FBFFF9?BFF>6,4>ABA?9>;BFF?A7(4?B?>F138<2A7
@M04999:289:000000000-L3R54:1:1101:15313:9633 2:N:0:419
GACTACTAGGGTATCTAATCCTGTTTGCTCCCCACGCTTTCGCATCTCAGCGTCAGTATCTGTCCAGAAGGCCGCCTTCGCCACCGGTATTCCTCCACATCTCTACGCATTTCACCGCTACACGTGGAATTCTACCTTCCTCTACAATACTCCAGATAACCAGTTTTAAGTGCAATTCCCAGGTTGAGCCCGGGGCTTTCACACCTAACTTAATTATCCGCCTACATGCCCTTTACGCCCAGTCATTCCGATTAACGCTCGCACCCTCCGTATTACCGCGGCTGCTGGCACGGAGTTAGCC
+
CCCCCGGGGGGGGGGGGGGGGGGGGGGGGGGGGGGGGGGGGGGGGGGGGGGGGGGGGGGGGGGGGGGGGGGGGGGGGGGGGGGGGGGEGGGGGGGGGGGGGGGGGGGGGGGGGGGGGGGDEGGGGGGGGGGGGGGGGGGGGGGGGGGGGGGGGGGGGGGGFGGGGGGGGGGGGGGGFGFGGFGGGGGGGGGGGGGGGGGGFFFFFFFFBEEEFFFFFFFDFFFFFFFEFFDFFF4>DFFF@;=3@E33?E??;FFFFFFDFFFFF??B?BFF<BFBFFFB9396?B?:114?1,4:249A:
@M04999:289:000000000-L3R54:1:1101:11767:9639 2:N:0:419
GACTACCGGGGTATCTAATCCTGTTCGCTACCCATGCTTTCGAACCTCAGCGTCAGTTACAGACCAGAGAGCCGCCTTCGCCACTGGTGTTCTTCCATATATCTACGCATTCCACCGCTACACATGGAGTTCCACTCTCCTCTTCTGCACTCAAGAAAAACAGTTTCAGCTGCACTTCCCCGGTTAAGCCGAGGGCTTTCACAGCTGACTTGTTCTCCCGCCTGCGTTCGCTTTACGCCCAATAAATCCGGACAACGCTTGCCACCTACGTATTACCGCGGCTGCTGGTACGTAGTTAGCC
+
CCCCCGGGGGGGGGGGGGGGGGGGGGGGGGGGFGGGGGGGGGGGGGGGGGGGGGGGGGGGGGGGGGGGGGGGGGGGGGGGGGGGGGGGGGGGGGGGGGGGGGGGGGGGGGGGGGGGGGGGGGGGGGGGGGGGGGGGGGGCFGGGGGGFGGGGGGGGFGGGGGGGGGGGGGGG?FFGFGFGGGCEGGGGGGGGGGEGGGGGFFFFFFFFFFE3>FA67FFFFFFF@9@DFFFFFFFF@FFFFFF:A2)-39B?FFFB>FFFFB0><:????FBF:AADFF9;B>B?0?0:AFFFFF?<9AA7
@M04999:289:000000000-L3R54:1:1101:22202:9642 2:N:0:419
GGACTACCCGGGTATCTAATCCTGTTTGCTCCCCACGCTTTCGCATCTCAGCGTCAGTATCTGTCCAGAAGGCCGCCTTCGCCACCGGTATTCCTCCACATCTCTACGCATTTCACCGCTACACGTGGAATTCTACCTTCCTCTACAATACTCCAGATAACCAGTTTTAAGTGCAATTCCCAGGTTGAGCCCGGGGCTTTCACACCTAACTTAATTATCTGCCTACATGCCCTTTACGCCCAGTCATTCCGATTAACGCTCGCACCCTCCGTATTACCGCGGCTGCTGGCACGGAGTTAGC
+
CCCCCGGGGGGGGGGGGGGGGGGGGGGGGGGGGGGGGGGGGGGGGEGGGGGGGGGGGGGGGGGGFGGGGGGGGGGGGGGGGGEGGGGGGGGGGGGGGGGGGGGGGGGGGGGGGGGGGGGGGGGGGGGGGFGGGGGGGGGGGGGGGGGGFGGDCGGGGGGGGGGGGGGGGGGGGGGGFGFGFFF?FGFGGGGGGGG>D4CGFFFFFFFFFFFFFFF6CFF*=@EFEFB?E9>=EFFEC@?B>?DFFFFEFFEFF;;?EFBF?>>0,7?:B:;6B0(5<A:91;>07608?<B7:604:89>4
@M04999:289:000000000-L3R54:1:1101:21498:9652 2:N:0:419
CGACTACTAGGGTATCTAATCCTGTTTGCTCCCCACGCTTTCGCATCTCAGCGTCAGTATCTGTCCAGAAGGCCGCCTTCGCCACCGGTATTCCTCCACATCTCTACGCATTTCACCGCTACACGTGGAATTCTACCTTCCTCTACAATACTCCAGATAACCAGTTTTAAGTGCAATTCCCAGGTTGAGCCCGGGGCTTTCACACCTAACTTAATTATCCGCCTACATGCCCTTTCCGCCCAGTCATTCCGATTAACGCTCGAACCCTCCGTATTACCTCGGCTGCTGGCACCGAGTTAGC
+
-ACC,8FFFGG<;CFFEFFF<EEECF<6,EEEF@FCE76B,CF>E@:@CF@8:68B,6E<FF<FGGGG@A@FGECGGC:=<@:CC8BFGG7,EF5?AEF<<FFFGEG@:C::EFGG9FCEGCGGDF874CF=AAGGC@,6,=A=DFB=E9DEEFGECDCFD,9D3?,7EF86===DB8+2=??6B96:4@,CC>675?F5<+BF4BFFE=6>7:CFEF9@AFDFFFE*/))7B@)).(6503(/7A35?)=02,;6;06(8>(((((.42(-424)66).,,3(-4832<08(--3(-)-4
@M04999:289:000000000-L3R54:1:1101:25071:9695 2:N:0:419
ATGGACTACACGGGTATCTAATCCTGTTTGCTCCCCACGCTTTCGCATCTCAGCGTCAGTATCTGTCCAGAAGGCCGCCTTCGCCACCGGTATTCCTCCACATCTCTACGCATTTCACCGCTACACGTGGAATTCTACCTTCCTCTACAATACTCTAGTTAACCAGTTTTAAGTGCAATTCCTAGGTTGAGCCCAGGGCTTTCACACCTAACTTAATTATCCGCCTACATGCCCTTTACGCCCAGTCATTCCGATTAACGCTCGCACCCTCCGTATTACCGCGGCTGCTGGCACGGAGTTT
+
CCCCCGGGGGGGGGGGGGGGGGGGGGGGGGGGGGGGGGGGGGGGGGGGGGGGGGGGGGGGGGGGGGGGGGGGGGGGGGGGGGGGGGGGGGGGGGGGGGGGGGGGGGGGGGGGGGGGGGGGGGGGGGGGGGGGGGGGGGGGGGGGGGGGGGGGGGGGGGGGGGGGGGGGGGGGGGGGFGFGGGGGGGGGGGGGGGGGGDDGFFFFFFFFFFFFFFFCEAFFFFFFFA@FEEEBEDFFFEEFFFFFFFFAFFFFFFFFFFE76;?FFB>>F:B?9??FFA>DFF>FF9>FF2:6786>06<?)
@M04999:289:000000000-L3R54:1:1101:25321:9697 2:N:0:419
GACTACTGGGGTATCTAATCCTGTTCGCTACCCATGCTTTCGAACCTCAGCGTCAGTTACAGACCAGAGAGCCGCCTTCGCCACTGGTGTTCTTCCATATATCTACGCATTCCACCGCTACACATGGAGTTCCACTCTCCTCTTCTGCACTCAAGAAAAACAGTTTCAGTTGCACTTCCCCGGTTAAGCCGAGGGCTTTCACAGCTGACTTGTTCTCCCGCCTGGGCTCCCTTTACGCCCAGTAAATCCGGACAACGCTTGCCACCTCCGTATTACAGCGGCTGCTGGCCCGAAGCTAGCC
+
CCCCCGGGGFDCGFGGGGGGFGGGGGGGG@:CFFFFGGGFGDFG8FGGGCGDGGGEGEDDFE,CFFFCFGCE<@EGGGGFG@=FFGGFFGGGGGGC?EFE,5C?;FFGCCC=FGF?CFFGGGGGGDFFEFFFG9FFGEFFG?F8DFCACFGG,A=9,=D8>?F3@==DCGFGGGGGFGFGFG+9CECCG6CED81@D>7>AF6+A46;5.76>+1B4?6(889((/(-((,/7));;(25?(/>)./)6,,8:9B?104082:A)424((-..39A)))4((42:3:(4((-((,(,),(.
@M04999:289:000000000-L3R54:1:1101:5623:9713 2:N:0:419
GGACTACCAGGGTATCTAATCCTGTTTGCTCCCCACGCTTTCGCATCTCAGCGTCAGTATCTGTCCAGAAGGCCGCCTTCGCCACCGGTATTCCTCCACATCTCTACGCATTTCACCGCTACACGTGGAATTCTACCTTCCTCTACAATACTCCAGATAACCAGTTTTAAGTGCAATTCCCAGGTTGAGCCCGGGGCTTTCACACCTAACTTAATTATCCGCCTACATGCCCTTTACGCCCAGTCATTCCGATTAACGCTCGCACCCTCCGTATTACCGCGGCTGCTGGCACGGAGTTAGC
+
CCCCCGGGGGGGGGGGGGGGGGGGGGGGGGGGGGGGGGGGGGGGGEGGGGGGGGGGGGGGGGGGGGGGGGGGGGGGGGGGGGGGGGGGGGGGGGGGGGGGGGGGGGGGGGGGGGGGGGGGGGGGGGGEGGGGGGGGGGGGGGGGGGGGGGGGGGGGGGGGGGGGGGGGGGGGGGGFFGFGGGGGGGGGGGGGGGDGGGFGFFFCFFFFFFFFEFFFFFFF;@FDFDFFEFFFFFFFF@FFF04@EAE?E?((676)7;>?F>319>:1:?F?6??A<<:BB699;05>B((.24(7:74:5
@M04999:289:000000000-L3R54:1:1101:18252:9743 2:N:0:419
AATATGACTACAAGGGTATCTAATCCTGTTCGCTACCCATGCTTTCGAACCTCAGCGTCAGTTACAGACCAGAGAGCCGCCTTCGCCACTGGTGTTCTTCCATATATCTACGCATTCCACCGCTACACATGGAGTTCCACTCTCCTCTTCTGCACTCAAGAAAAACAGTTTCAGCTGCACTTCCCCGGTTAAGCCGAGGGCTTTCACAGCTGACTTGTTCTCCCGCCTGCGTTCGCTTTACGCCCAATAAATCCGGACAACGCTTGCCACCTACGTATTACCGCGGCTGCTGGAACGTAGT
+
CCCCCGGGGGGGGGGGG@GGGGGGGGGGGGGGGGGGGGGGGGGGGGGGGGGGGGGGGGGGGGGGGGGGGGGGGGGGGGGGGGGGGGGGGGGGGGGGGGGGGGGGGGGGGGGGGGGGGGGGGGGGGGGGGGGGGGGGGGGGGGGGGGGGGGGGGGGGGGGFGFGGGGGGGGGGGGGGFGFGGGGGGGGGGGGGGGGGGGGGFFFFFFFFFFFFFFFFFFFFFEEBFFFFFFFFFF;BFDFFEFFFF@;@FFFFF@B9BFFB6>;B??FF>D?F?BFFFF?9.<69649>F1::7((5<?BF1
@M04999:289:000000000-L3R54:1:1101:25668:9760 2:N:0:419
GACTACCCGGGTATCTAATCCTGTTCGCTCCCCACGCTTTCGTCCATCAGCGTCAATCGGTATTTAGTAACCTGCCTTCGCAATCGGGGTTCTGCGTAATATCTATGCATTTCACCGCTACACTACACATTCCAGCTACTTCAATACTATTCAAGATTAACAGTATCAACGGCAGTTCTACAGTTAAGCTGCAGGTTTTCACCGCTGACTTATCAACCCGCCTACGGACCCTTTAAACCCAATAAATCCGGATAACGCTCGCATCCTCCGTATTACCGCGCCTGCTGGCACGGAGTGAGCC
+
@<6AB<,C7@F@:FEFFAE<@C,CF@,6,F:FG<FEG@@F,,;6,B6C;F@FCC,B@,,6C6<6CFAE@<66CFE<?,A4CB>CAF,FGG@?FG,8@4C<FFGG9FEGEFDF<,CEC7+>=EG=:=44=A,,74CB8DFDDF,6EDFCFGGG88=DECDCFF27@DFF8@+8+==,?CC@GGGADC,7355ACEG9;CF71BA>>D535B>4E+1B)99@B>D((:(8>0?1(66);E@F?((6=;))/((233)7(4,639>13:2>:92(8:424399((,4?::012<39313(),40
@M04999:289:000000000-L3R54:1:1101:3938:9765 2:N:0:419
CTGACTACCCGGGTATCTAATCCTGTTTGCTCCCCACGCTTTCGCATCTCAGCGTCAGTATCTGTCCAGAAGGCCGCCTTCGCCACCGGTATTCCTCCACATCTCTACGCATTTCACCGCTACACGTGGAATTCTACCTTCCTCTACAATACTCTAGTTAACCAGTTTTAAGTGCAATTCCTAGGTTGAGCCCAGGGCTTTCACACCTAACTTAATTATCCGCCTACATGCCCTTTACGCCCAGTCATTCCGATTAACGCTCGCACCCTCCGTATTACCGCGGCTGCTTGCACGGATTTAC
+
CCCCCGGGGGGGGGGGGGGGGGGGGGGGGGGGGGGGGGGGGGGGGGGGGGGGGGGGGGGGGGGGGGGGGGGGGGGGGGGGGGGGGGGGGGGFGGGGGGGGGGFFGGGGGGDGGGGGGGGGGDGGGGGGG>FGGGGGGGGGGGGGGGGFGGGGGGGGGGGGGGGC8DGGGGGGA,?FFGFFGFGGGGGGGGGGGGGGGGGGFFFFFFFFFEFEFFFFFFFFFFFFF@B@E5:EDFDF4=DEFF;6=E@EFFFF?6:0?C0321:>FFFFF<69:2189AB012309,-..5())(33((.4)
@M04999:289:000000000-L3R54:1:1101:23773:9796 2:N:0:419
GCGACTACAGGGGTATCTAATCCTGTTTGCTCCCCACGCTTTCGCATCTCAGCGTCAGTATCTGTCCAGAAGGCCGCCTTCGCCACCGGTATTCCTCCACATCTCTACGCATTTCACCGCTACACGTGGAATTCTACCTTCCTCTACAATACTCCAGATAACCAGTTTTAAGTGCAATTCCCAGTTTGAGCCCGGGGCTTTCACACCTAACTTAATTATCCGCCTACATGCCCTTTACGCCCAGTCATTCCGATTAACGCTCGCCCCCTCCGTATTACCGCGGCTGCTGGCACGCAGTT
+
CCCCCGE@FEFGGEEGGFGGGGFCFGGDCFFGFGGGGGGGGGGEGDFEGGGAE@FGGGF<FGGGCFFFFFGGGGGGGGGEFGECCFFGGEEFDFGCFGGCF8?CFCEFDGGDG<FGGFFGGGGGGGGGGC@FGFGGGCEGFGEG8EEGGFGGGGF8ECFGGG8FGGGCGGFGEFGGFGFG+:;C,;EFGCFFFG5C5D7*;>9EBA>64:=C?BAACF85B5BF@>B:?55):EFFCC?EF0,,4=AE?6?81;((;C<FFF((((4;F?13342(5)41(2((42<7)53(,(((48<
@M04999:289:000000000-L3R54:1:1101:28620:9830 2:N:0:419
GACTACTCGGGTATCTAATCCTGTTCGCTCCCCACTCTTTCGTCCATCAGCGTCAATCGGTATTTAGTAACCTGCCTTCGCAATCGGGGTTCTGTGTAATATCTATGCATTTCACCGCTACACTACACATTCCAGCTACTTCAATACTATTCAAGATTAACAGTATCAACGGCAGTTCTACAGTTAAGCTGCAGGTTTTCACCGCTGACTTATCAACCCGCCTACGTACCCTTTAAACCCAATAAATCCGGATAACTCTCGCATCCTCCGTATTACCGCGGCTGCTGGCACGGAGTTGGCC
+
A<CCCGFEFCCFEGGEGGGGCFAFFFCCFGGGEGG,@FFFA:FFGGGGE9F:CFG:EF8,BFGGGGGGGGGDEFFGGGGGG:CF<@7@FGFFEGGGGGDGGFGGFF;EFGFGGFGG>CFEGGGGFGCGGGGGGG;DGAEGGGGDFFGGGEGGFFGGGGGGGGFFGGFFCG+1=?CGDDFDF96@EAA=EFCFDGGFGGF?CFA>>A>>@AEC;9@CCA?)9@=ADF):BFFFFFFFFE54>5B=BE??;;(61(/=)/63;6((3;<A@0:02>96-(39(-((-5)(3,48(-,,,)(44
@M04999:289:000000000-L3R54:1:1101:21908:9857 2:N:0:419
AGACTACACGGGTATCTAATCCTGTTTGCTCCCCACGCTTTCGCATCTCAGCGTCAGTATCTGTCCAGAAGGCCGCCTTCGCCACCGGTATTCCTCCACATCTCTACGCATTTCACCGCTACACGTGGAATTCTACCTTCCTCTACAATACTCCAGATAACCAGTTTTAAGTGCAATTCCCAGGTTGAGCCCGGGGCTTTCACACCTAACTTAATTATCCGCCTACATGCCCTTTACGCCCAGTCATTCCGATTAACGCTCGCACCCTCCGTATTACCGCGGCTGCTGGCACGGAGTTAGC
+
CCCCCGGGGGGGGGGGGGGGGGGGGGGGGGGGGGGGGGGGGGGGGGGGGGGGGGGGGGGGGGGGGGGFGGGGGGGGGGGGGGGGGGGGGGGGGGGGGGGGGGGGGGGGGGGGGGGGGGGGGGGGGGGGGGGGGGGGGGGGGGGGGGGGGGGGGGGGGGGGGGGGGGGGGGGGGGGGFGFGGGGFGGFGGFGGGGGGGGGGFFFCFFFABFFFFFFFFFFCFDFFFFFFCFFFFFFEFFFFF?1=@EFEFFE@<DFFFD>BFBFFFFFFFFFBFB0:A61>90699?FF:?BFB96;<7A<<
@M04999:289:000000000-L3R54:1:1101:6271:9865 2:N:0:419
GGCTGACTACTCGGGTATCTAATCCTGTTTGCTCCCCACGCTTTCGCATCTCAGCGTCAGTATCTGTCCAGAAGGCCGCCTTCGCCACCGGTATTCCTCCACATCTCTACGCATTTCACCGCTACACGTGGAATTCTACCTTCCTCTACAATACTCCAGATAACCAGTTTTAAGTGCAATTCCCAGGTTGAGCCCGGGGCTTTCACACCTAACTTAATTATCCGCCTACATGCCCTTTACGCCCAGTCATTCCGATTAACGCTCGCACCCTCCGTATTACCGCGGCTGCTGGCACGGAGTT
+
CCCCCGGGGGGGGGGGGGGGGGGGGGGGGGGGGGGGGGGGGGEGGGGGGGGGGGGGGGGGGGGGGGGGGGGGGGGGGGGGGGGGGGGGGGGGGGGGGGGGGGGGGGGGGGGGGGGGGGGGGGGGGGGGGGGGGGGGGGGGGGGGGGGGGGGGGGGGGGGGGGGGGGGGGGGGGGGGFGFGGGGGGGGGGGGGGGGGGCDDFFFFFFFFFFFFDFFFFFFFFFEFBFFFFFFFFFFFFEEFFD>F?;;EFFFFFFFFFFC<6>BBFFFFB?BBFB?FFBFBFBF>>912<?B?B??BF06::
@M04999:289:000000000-L3R54:1:1101:27730:9885 2:N:0:419
CGCTTGACTACTCGGGTACCTAATCCTGTCCGCCCCCCACGCTTTCGTCCATCAGCGCCAACCGGTATTTAGTAACCTGCCTCCGCAATCGGGGTCCTGTGTAATATCTATGCATTTCACCGCTACACTACACATTCCACCTACTTCAATACTATTCAAGATTAACAGTACCAACGCCAGTCCTACAGTTAACCTCCAGGTTTCCCCCGCTGACTTACCAACCCGCCTACGCCCCCTTTAAACCCAATACACCCGCATAACGCCCGCACCCTCCGCATTACCGCGCCGCCTGCCACGGCGC
+
CC,6BC<@EDE,C6@666,C,<@-CCC<E,C,6,@FEG7FEEB@CF76BBF<FF,C7+@+@,B@+@+CC?E<CF6FEA,A<55B:F=+4BACC7C:AEF?<:5,4,4CA9F,EFF<@FFGF+:=>F=FB,A3A@3,CFG,==1@,,@D9D:2@=,6@D,@8=,@>DE,,5,@<?DC0?5*9*2,353,7,3@,52*39*99*3+3*;B9(/((;0+90?48;@?09B(3@<((6>B6()/).4:?11.,)5)(4-((,,).(((4(1((480341((,()69(2;14-(((-(4).,,(((
@M04999:289:000000000-L3R54:1:1101:10070:9917 2:N:0:419
GACTACTGGGGTATCTAATCCTGTTTGCTCCCACGCTTTCGCATCTCAGCGTCAGTATCTGTCCAGAAGGCCGCCTTCGCCACCGGTACTCCTCCACATCTCTACGCATTTCACCGCTACACGTGGAATTCTACCTTCCTCTACAATACTCCAGATAACCAGTTTTAAGTGCAATTCCCAGGTTGAGCCCGGGGCTTTCACACCTAACTTAATTATCCGCCTACATGCCCTTTACGCCCAGTCATTCCGATTAACGCTCGCACCCTCCGTATTACCGCGGCTGCTGGCACGGAGTTAGCCG
+
CCCCCGGGGGGGGGGGGGGGGGGGGGGGGGGGEFGGGGGGGGGGGGGGGGGGGGGGGGGGGGGFGGGGGGGGGGGGGGGGGGGGGGGGGGGGGGGGGGGGGGGGGGGGGGGGGGGGGGGGGGGGGGGGGGGGGGGGGGGGGGGGGGGGGGGGGFFEGGGFGGFGGGGGGGGGGGGGFGBGGGGGGGGGGGGGGGGGGGGGFFFFFFFFFFFFFFFFFFFFFFFFFFFFFBFDFCEFFFFFFFFFFCEFFFFFFEF?;FBB>BFF?2::;B?F7AB>0099>BFFFFFF:FF9B38?A>FF0
@M04999:289:000000000-L3R54:1:1101:16057:9929 2:N:0:419
GGACTACTCGGGTATCTAATCCTGTTTGCTCCCCACGCTTTCGCATCTCAGCGTCAGTATCTGTCCAGAAGGCCGCCTTCGCCACCGGTATTCCTCCACATCTCTACGCATTTCACCGCTACACGTGGAATTCTACCTTCCTCTACAATACTCCAGATAACCAGTTTTAAGTGCAATTCCCAGGTTGAGCCCGGGGCTTTCACACCTAACTTAATTATCCGCCTACATGCCCTTTACGCCCAGCCATTCCGATTAACGCTCGCACCCCCCGTATTACCGCGGCTGCTGGCACGGGGCTGTC
+
CCCCCFGGFGEGGEGGFGGGGGGGGGGGGGGGGGGGGDFGGGGGGGGCGGGGGGECFGGGGGFFFGGGGGGGGGGFG>F@FGGGGGGGGGGGCFA,FEFFC8FFCFGGGGGGGFGGGGGEGGGGG<EFDGFFAEGG9FGGGGGCAFGGGGGGGGGGGDFFGGGG=7DDDFGDFFDFFFFF8FGGG93,DFFGD:EDDD4C9ACFFEFFFFF41==8>+B4?BD?@(;;EEFFF;8;;;?EF6;(,2>9??337<@4.190<(4622:(14,-((.)62,90696,()),,()(((,(4((.
@M04999:289:000000000-L3R54:1:1101:3732:9994 2:N:0:419
GGGACTACTAGGGTATCTAATCCTGTTCGCTCCCCACGCTTTCGTCCATCAGCGTCAATCGGTATTTAGTAACCTGCCTTCGCAATCGGGGTTCTGTGTAATATCTATGCATTTCACCGCTACACTACACATTCCAGCTACTTCAATACTATTCAAGATTAACAGTATCAACGGCAGTTCTACAGTTAAGCTGCAGGTTTTCACCGCTGACTTATCAACCCGCCTACGGACCCTTTAAACCCAATAAATCCGGATAACGCTCGCATCCTCCGTATTACCGCGGCTGCTGCCACGGAGTT
+
CCCCCGGGGGGGGGGGGGGGGGGGGGGGGGGGGFGGGGGGGGGGGGGGGGGGGGGGGGGGGGGCFGGGGGGGGGGGGGGGGGGGGGGGGGGGGGGGGGGGGGGGGGGGGGGGGGGGGGGGGGGGGGGGGGGGGGGGGGGGGGGGGGFGGGGGGGGGGGGGGGGGGGGGGGGGGGGGFFFGGGGGGGGGGGGGGGGGGFGGFFFFFFFFFFFFFFFFFFFFBAAADFFD2>BFFFB@:CCFD;DD@EEEFFE9>0;DEFF;1899BFFBF<B>((4><BA?>>>FFFFFF).53,19(-3
@M04999:289:000000000-L3R54:1:1101:24041:10033 2:N:0:419
CGACTACCCGGGTATCTAATCCTGTTCGCTCCCCACGCTTTCGTCCATCAGCGTCAATCGGTATTTAGTAACCTGCCTTCGCAATCGGGGTTCTGTGTAATATCTATGCATTTCACCGCTACACTACACATTCCAGCTACTTCAATACTATTCAAGATTAACAGTATCAACGGCAGTTCTACAGTTAAGCTGCAGGTTTTCACCGCTGACTTATCAACCCGCCTACGGACCCTTTAAACCCAATAAATCCGGATAACGCTCGCATCCTCCGTATTACCGCGGCTGCCGGCACGGAGTCAGC
+
CCCCCGG@GGGGGGGGGGGGGGGGGGGGGGGFGGGGGGGGGGGGGGDGGGGGGGGGGGGGEGGGGGGGGGGGGGGGGGGGGGGGGGGGGGFGGGGGGGGGGGGGGGGGGGGGGGGGEFGGGGGGGGGGGGDGGGGGGGFGGFGGGGGGGGGGGGGGCFDCGGGGGGFGGGGGGGCEFFFGGGGGFFGGGGGGGGGGGGGGFFFFFFFFFFFFFFFFEFFABABDFFF2@>BF@F@EF<3A1;0;=EEEFFF>?@DFFFF:016>:BB<B?FFF?B<DAB>09>F6??FFBFFF09623444
@M04999:289:000000000-L3R54:1:1101:7091:10076 2:N:0:419
GACTACTAGGGTATCTAATCCTGTTCGCTCCCCACGCTTTCGTCCATCAGCGTCAATCGGTATTTAGTAACCTGCCTTCGCAATCGGGGTTCTGTGTAATATCTATGCATTTCACCGCTACACTACACATTCCAGCTACTTCAATACTATTCAAGATTAACAGTATCAACGGCAGTTCTACAGTTAAGCTGCAGGTTTTCACCGCTGACTTATCAACCCGCCTACGGACCCTTTAAACCCAATAAATCCGGATAACGCTCGCATCCTCCGTATTCCCGCGGCTGCTGGCACGGAGTTAGCC
+
CCCCCFDGGGGGGGGGFGGGGGGGGGGGGGGFEEFGGGEGGFGGGDFDFGGGGGGGGGGGGGGGGGCGGGGGGGGGGGGGEFGGGGGGGGGGGGEFGGFGGGAAFGGGGGGFGEFFGGGGGGGGGGGGGGGGGGFGGGGGGGGGGGGGGGGGGCFGGGGGGGGGGGGGGGGG6CDDFGFGDDGG;FGGGGGGCD6CCCFFFFFEFFFBDB@EFFFFFFBF>2)55A2@9@DBFFFFFBBB;:@FFCECE99;?@E;;2(;6;>?67?F0331:4)6?:>F076>?73(11<?223?<)5))
@M04999:289:000000000-L3R54:1:1101:23122:10106 2:N:0:419
GGGGACTACCCGGGTATCTAATCCTGTTTGCTCCCCACGCTTTCGCATCTCAGCGTCAGTATCTGTCCAGAAGGCCGCCTTCGCCACCGGTATTCCTCCACATCTCTACGCATTTCACCGCTACACGTGGAATTCTACCTTCCTCTACAATACTCCAGATAACCAGTTTTAAGTGCAATTCCCAGGTTGAGCCCGGGGCTTTCACACCTAACTTAATTATCCGCCTACATGCCCTTTACGCCCAGTCATTCCGATTAACGCTCGCACCCTCCGTATTACCGCGGCTGCTGGCACGGAGTTT
+
CCCCCGGGGGGGGGGGGGGGGGGGGGGGGGGGGGGGGGGGGGGGGGGGGGGGGGGGGGGGGGGGGGGGGGGGGGGGGGGGGGGGGGGGGGGCFGGGGGGGGGGGGGGGGGGGGGGGGGGGGGGGGGGGGDGGGGGGGGGGGGGGGGGGGGGGGGGGGGGGGGGGGGGGGGGGGGFGFGFGGGGGGGGGGGGGGGGGGGGDFFFFFFFFFBEFFFFFFFFFFFFFFFF@EF?EEFFFFFFFFFFFDFF@CEEEE<16:AB?B?F;F03;??F?>?F1:>AB(11(394:??F?0<1;0623)
@M04999:289:000000000-L3R54:1:1101:21366:10132 2:N:0:419
TGACTACTGGGGTATCTAATCCTGTTCGCTACCCATGCTTTCGAGCCTCAGCGTCAGTAACAGACCAGAGAGCCGCCTTCGCCACTGGTGTTCTTCCATATATCTACGCATTTCACCGCTACACATGGAGTTCCACTCTCCTCTTCTGCACTCAAGTCTCTCAGTTTCCGATGCTCTTCCTCAGTTAAGCTGAGGGCTTTCACATTCAGACTTAAAAGACCGCCTGCGCTCCCTTTACGCCCAATAAATCCGGACAACGCTTGCCACCTACGTATTACCGCGGCTGCTGGCACGTAGTT
+
CCCCCGGGGGGGGGGGGGGGGGGGGGGGGGGGGGGGGGGGGGGGGGGGGGGGGGGGGGGGGGGGGGGGGGGGGGGGGGGGGGGGGGGGGGGGGGGGGGGGGGGGGGGGGGGGGGGGGGGGGGGGGGGGGGGGGGGGGGGGGGGGGGGGGGGGGGGGGGGGGGGGGGGGGGDGGGGGFGFGGGGGGGGGGGGGFGGGGGGGFFFFFFFFFFFEFFFCEFFFFBFFFFFFFFFFFDFEFFFFFFFFFEFFFF@B@D>FFFFF@?FFFFFFFFFFF7<BFDAB9>>B9>:>??(4?BF?(8A
@M04999:289:000000000-L3R54:1:1101:8677:10159 2:N:0:419
TGACTACCCGGGTATCTAATCCTGTTTGCTCCCCACGCTTTCGCATCTCAGCGTCAGTATCTGTCCAGAAGGCCGCCTTCGCCACCGGTATTCCTCCACATCTCTACGCATTTCACCGCTACACGTGGAATTCTACCTTCCTCTACAATACTCCAGATAACCAGTTTTAAGTGCAATTCCCAGGTTGAGCCCGGGGCTTTCACACCTAACTTAATTATCCGCCTACATGCCCTTTACGCCCAGTCATTCCGATTAACGCTCGCACCCTCCGTATTACCGCGGCCGCTGGCACGGAGTTAGC
+
6@BC8EFCFFEE@:FGGGGGGGGGGGF8FGG,FFGGG76,DFCEGEEFFDFGD@FE@EDFCFAFFFFGG<FEGFC7FC@CF@FFEFGGGGCFGGAF8FG<=E,CFGGGDGG:DFGCGCF+@CGGGG84CFG,C;=A9==FD,3==EF9AAD=2@EGD,EGGGGGD=AFGFGFDCGGFGFG6F?FEFFCCGGCGGE*?DG>A++4A*9?=:;@EF>AEFFE5B=>?BFEFF;1(6)7CD;:((657>E<C<@12(,)>?(,47(9B0?6:BF(28,.:B19;30(-04((-(.4(4300)-)
@M04999:289:000000000-L3R54:1:1101:3807:10168 2:N:0:419
GACTACCAGGGTATCTAATCCTGTTTGCTCCCCACGCTTTCGCATCTCAGCGTCAGTATCTGTCCAGAAGGCCGCCTTCGCCACCGGTATTCCTCCACATCTCTACGCATTTCACCGCTACACGTGGAATTCTACCTTCCTCTACAATACTCCAGATAACCAGTTTTAAGTGCAATTCCCAGGTTGAGCCCGGGGCTTTCACACCTAACTTAATTATCCGCCTACATGCCCTTTACGCCCAGTCATTCCGATTAACGCTCGCACCCTCCGTATTACCGCCGCTGCTGGCACGGAGTTAGCC
+
@CCCCGGGGGDEEEGFGFFGGGGGGGGGGGGECFEGGGGGGGGGECGGFGGGEEFGFGGGGGGGGGGGGGGFGEBFGGGGGEGGGGGGDGGGCFGGGGFGGGGGGGGGGGGGGGGGGGGGGGGGGGGGFGGGGGGGGFGGGGGGGGGGFGGCDGGGGGGCFFGE;CFGGCEFGADGFGFGDDFG?FF:?CGGG>CCDFGFFFFAEFAFBFF=6FFF<AC=FF=@=;?EF7BFB@CFD@FFF;;EEFFFFF@DFFFC(((/-37>2((4:,3:72:<A16(42(79:D(:3)((-((.66<4
@M04999:289:000000000-L3R54:1:1101:23568:10182 2:N:0:419
TAACGACTACAGGGGTATCTAATCCTGTTTGCTCCCCACGCTTTCGCATCTCAGCGTCAGTATCTGTCCAGAAGGCCGCCTTCGCCACCGGTATTCCTCCACATCTCTACGCATTTCACCGCTACACGTGGAATTCTACCTTCCTCTACAATACTCCAGATAACCAGTTTTAAGTGCAATTCCCAGGTTGAGCCCGGGGCTTTCACACCTAACTTAATTATCCGCCTACATGCCCTTTACGCCCAGTCATTCCGATTAACGCTCGCACCCTCCGTATTACCGCGGCTGCTGGCACGGAGTT
+
CCCCCGGGGGGGGGGGGGGGGGGGGGGGGGGGGGGGGGGGGGGGGGGGGGGGGGGGGGGGGGGGGGGGGGGGGGGGGGGGGGGGGGGGGGGGGGGGGGGGGGGGGGGGGGGGGGGGGGGGGGGGGGGGGGGGGGGGGGGGGGGGGGGGGGGGGGGGGGGGGFFGGGGGGDGGGGGGFGFGGGGFGGGGGGGGGGGGGGDGFFFFFFFFFFFFFFFB>F>?FFFDFD=DFFFFFFF@DF9A?D@0:?FEFEECC;7?DF99:6<?>F;;>66?FF?02?AB6((4(,27?:?>FF32(-(,.
@M04999:289:000000000-L3R54:1:1101:23528:10183 2:N:0:419
TGCGCGACTACTGGGGTATCTAATCCTGTTTGCTCCCCACGCTTTCGCATCTCAGCGTCAGTATCTGTCCAGAAGGCCGCCTTCGCCACCGGTATTCCTCCACATCTCTACGCATTTCACCGCTACACGTGGAATTCTACCTTCCTCTACAACACTCCAGATAACCAGTTTTAAGTGCAATTCCCAGGTTGAGCCCGGGGCTTTCACACCTAACTTACTTATCCGCCTACATTCCCTTTACGCCCAGTCATTCCGATTAACGCTCGCTCCCTCCGTATTACCGCGGCTGCTGGCACTGAGT
+
@CCC<::+6@AFE886@FFGEEDF96CF@FDFF<DFGG<@@FCGGGEEG@F@C<6CFGE:6E9FGFCDCFFF<,E8E,>C>?@F?7:B:,@7+7<CF,:A=E44AFDF;A?@FC@4AE;,,@F7FC:<FB,@4=>DDCCFFGCFGFDA=E=9,@CFC8EDF,E=D?,92,EFFD<;?++2+:89,4DCF9:6CCC>DD4DA4)/?>8BEDF=EFFFB+=7B?E9;0;,:@17)1934;)+70;9@@1=4A)--)324((.4?(,407((,(80(901(4)).-1((27>B:),,:)(.4))
@M04999:289:000000000-L3R54:1:1101:14225:10235 2:N:0:419
TTAGACTACCAGGGTATCTAATCCTGTTTGCTCCCCACGCTTTCGCATCTCAGCGTCAGTATCTGTCCAGAAGGCCGCCTTCGCCACCGGTATTCCTCCACATCTCTACGCATTTCACCGCTACACGTGGAATTCTACCTTCCTCTACAATACTCCAGATAACCAGTTTTAAGTGCAATTCCCAGGTTGAGCCCGGGGCTTTCACACCTAACTTAATTATCCGCCTACATGCCCTTTACGCCCAGTCATTCCGATTAACGCTCGCACCCTCCGTATTACCGCGGCTGCTGGCACGGAGTTT
+
CCCCCGGGGGGGGGGGGGGGGGGGGGGGGGGGGGGGGGGGGGGGGGGGGGGGGGGGGGGGGGGGGGGGGGGGGGGGGGGGGGGGGGGGGGGGGGGGGGGGGGGGGGGGGGGGGGGGGGGGGGGGGGGGGGGGGGGGGGGGGGGGGGGGGGGGGGGGGGGGGGGFGGGGFCGGGGGGFGFGGG6EGGGGGGGGGGGGGDGGFFFFFFFFDFFFFFFFEFFFFFFFD=@FEEFEFBE@EFEADFFD0.7>EEFEFFFFFEFFFFBB6>FFFBBF>2(4():<(2>>91;?DF?:78<;>FFF-
@M04999:289:000000000-L3R54:1:1101:8773:10249 2:N:0:419
TGAAGACTACAAGGGTATCTAATCCTGTTTGCTCCCCACGCTTTCGCATCTCAGCGTCAGTATCTGTCCAGAAGGCCGCCTTCGCCACCGGTATTCCTCCACATCTCTACGCATTTCACCGCTACACGTGGAATTCTACCTTCCTCTACAATACTCCAGATAACCAGTTTTAAGTGCAATTCCCAGGTTGAGCCCGGGGCTTTCACACCTAACTTAATTATCCGCCTACATGCCCTTTACGCCCAGTCATTCCGATTAACGCTCGCACCCTCCGTATTACCGCGGCTGCTGGCACGGAGTT
+
CCCCCGGGGGGGGGGGGGGGGGGFGGGGGGGGGGGGGGGGGGGGGGGGDGGGGGDEFGGGGGGGGGGCGFGGGGGGGGCFGGGGGGFGCFGGGGGGGGGGGGGFFGGGGGGGGDGGGGGGGGFGGGGGGGGEF9FFGGGGGGGGGGGGGGGGGGGGGFGFFGGGFGGGGGGGGFGG?GFGGGG8DDGGGGGFGGGGGGGGEFFFFFFFD4@@=AAFFF9?=56@BFF?DEFC@E@(5EFFFFF9DFFFFFFFC3110:CC@0-,(7>6>BF?<01,88AB9869B>B>:770(,48>>3?2
@M04999:289:000000000-L3R54:1:1101:4800:10262 2:N:0:419
GACTACCGGGGTATCTAATCCTGTTTGCTCCCCACGCTTTCGCATCTCAGCGTCAGTATCTGTCCAGAAGGCCGCCTTCGCCACCGGTATTCCTCCACATCTCTACGCATTTCACCGCTACACGTGGAATTCTACCTTCCTCTACAATACTCCAGATAACCAGTTTTAAGTGCAATTCCCAGGTTGAGCCCGGGGCTTTCACACCTAACTTAATTATCCGCCTACATGCCCTTTACGCCCAGTCATTCCGATTAACGCTCGCACCCTCCGTATTACCGCCGCTGCTGGCACGGAGTAAGCC
+
CCCCCGGGGGGFGGGGGGGGGGFFGGGGGGDFEGGGGGGGGGGG@F<FFGFEFGGGGFFGGGGGGGFFGGGGGGGGGGGGG@FGGGGCCFGGGGGGGGGDFFGGGDD7FEC9FEFCCGGGGGGGGGDEDFGGGGGGGDFGGGGGDEFFGGGFFGGFGGGGGGGG;DGGFFFGGGFCFFF7FGGGFGGFFGGGGGDGGFGFAB6FEFFFF=8B:FFFC6:-5>@FDEFFF@DFD;69109BDD@EFFFCEE0(1:<>B0229609>?1:F(3((4<>411(-4,(,))4::2(0;(4(.6<>
@M04999:289:000000000-L3R54:1:1101:24068:10295 2:N:0:419
AACAGGACTACTCGGGTATCTAATCCTGTTTGCTCCCCACGCCCTCGCATCTCAGCGTCAGTATCTGTCCAGAAGGCCGCCTTCGCCACCGGTATTCCTCCACACCTCTACGCATTTCACCGCTACACGTGGAATTCTACCTTCCTCTACAATACTCCAGATAACCAGTTTTAAGTGCAATTCCCAGGTTGAGCCCGGGGCTTTCACACCTAACTTAATTATCCGCCTACATCCCCTTTACGCCCAGTCATTCCGATTAACGCTCGCACCCTCCGTATTCCCGCGGCTGCTGTCACGTAGT
+
CCCCCFGGGFEFGDE@C7;CFG<FC9FCEEF8FCFFGF@@@E,6CCFGC,6CFAEFG@@:6FCFD9<@CCEEGADGG8C@EB=FDG,?F8FFG:,EFG<?F8F<++9E?EG:F=:+CEEGFCGC:FCEDAB+=,,,CFFGGAFGCGGCCFG9DA8EFGDCEC,E==?F2,7CCD+7;C@D??FG:<:D<9,<,@EGGDC45//*++=E2@=(7FFC>FC4:C?CD9@DDF;7)(,13(68>702(33;E7))9)42((4<)41(43>(4>:0(-(,,,..44(10(192147))-6?1463
@M04999:289:000000000-L3R54:1:1101:4333:10300 2:N:0:419
CTCGACTACCAGGGTATCTAATCCTGTTTGCTCCCCACGCTTTCGCATCTCAGCGTCAGTATCTGTCCAGAAGGCCGCCTTCGCCACCGGTATTCCTCCACATCTCTACGCATTTCACCGCTACACGTGGAATTCTACCTTCCTCTACAATACTCCAGATAACCAGTTTTAAGTGCAATTCCCAGGTTGAGCCCGGGGCTTTCACACCTAACTTAATTATCCGCCTACATGCCCTTTACGCCCAGTCATTCCGATTAACGCTCGCACCCTCCGTATTACCGCGGCTGCTGGCACGGAGTTT
+
CCCCCGGGGGGGGGGGGGGGGGGGGGGGGGGGGGGGGGGGGGGGGGGGGGGGGGGGGGGGGGGGGGGGGGGGFGGGGGGGGGGGGGGFGGGGGGGGGGGGGGGGGGF9FGGGFFGGGGGGGGGGGGGGGGGGGGGGGGGGGGGGGGGFFFFGGGGGGFGGGGGGGGGFGGGGGGGGFGBFGFGGGGGGGGCGGGGGGDGGFFFFFFFFDBBDEFFFFFFEFFDB>=>DEEEF@@@@@CEFF1;@FEEFFFFFFFD0?FFF>FFFFFF9??FFFFF:?FAA?(13794?:)5<(2812328)
@M04999:289:000000000-L3R54:1:1101:4659:10311 2:N:0:419
CGAGACTACAGGGGTATCTAATCCTGTTTGCTCCCCACGCTTTCGCATCTCAGCGTCAGTATCTGTCCAGAAGGCCGCCTTCGCCACCGGTATTCCTCCACATCTCTACGCATTTCACCGCTACACGTGGAATTCTACCTTCCTCTACAATACTCCAGATAACCAGTTTTAAGTGCAATTCCCAGGTTGAGCCCGGGGCTTTCACACCTAACTTGATTATCCGCCTACATGCCCTTTACGCCCAGTCATTCCGATTAACGCTCGCACCCTCCGTATTACCGCGGCTGCTGGCACGAAGTT
+
CCCCCGGGGGGGGGGGGGGGGGGGGGGGGGGGGGGGGGGGGGGGGGGGGGGGGGGGGGGGGGGGGGGGGGGGGGGGGGGGGGGGGFGGGGGGGGGGGGGGGGGGGGGGGGGGGGGGGGGGGGGGGGGGGGGGGGGGGGGGGGGGGGGGGGGGGGGGGGGGGGGGGGGGGGGGGGGGFGFGGFGGGGGGGGGGGGGGGGGGFFFFFFFFFFFFFFFFFFFEFEDDFFFFEEEB@@FDFFFFFFFD@EFFEFFFFFFFFFFF6819>FBBFB??BBFF?<A<:B>BF>>?7::B7<:(--:A
@M04999:289:000000000-L3R54:1:1101:15131:10321 2:N:0:419
TTTGACTACAGGGGTATCTAATCCTGTTCGCTCCCCACGCTTTCGTCCATCAGCGTCAATCGGTATTTAGTAACCTGCCTTCGCAATCGGGGTTCTGTGTAATATCTATGCATTTCACCGCTACACTACGCATTCCAGCTACTTCAATACTATTCAAGATTAACAGTATCAACGGCAGTTCTACAGTTAAGCTGCAGGTTTTCACCGCTGACTTATCAACCCGCCTACGGACCCTTTAAACCCAATAAATCCGGATAACGCTCGCATCCTCCGTATTACCGCGGCTGCTGGCACGGAGTTT
+
CCCCCGGGGGGGGGGGGGGGGGGGGGGGGGGGGGGGGGGGGGGGGGGGGGGGGGGGGGGGGGGGFGGGGGGGGGGGGGGGGGGGGCGGGGGGGGGGGGGGGGGGGGGGGGGGGGGGGGGGDGGGGGGGGGGGGGGGGGGGGGGGGGGGGGGGGGGGGGGGFGGGGGGGGGGGGGGGEGFGGGGGGGGG7:EGGGGGGGGGFFFFFFBFFFAFEFFFCFFFFFFFFFFFF@FF>D@FFFEFFFFF<;;EFC?@F;DFFFE?9(,7>F<9??A?>12?F2994>>>;>;?FFFFFFB;B9?F)
@M04999:289:000000000-L3R54:1:1101:18207:10395 2:N:0:419
GGCTACTGGGGTATCTAATCCTGTTCGCTACCCATGCTTTCGAGCCTCAGCGTCAGTAACAGACCAGAGAGCCGCCTTCGCCACTGGTGTTCTTCCATATATCTACGCATTTCACCGCTACACATGGAGTTCCACTCTCCTCTTCTGCACTCAAGTCTCTGAGTTTCCGATGCTCTTCCTCAGTTAAGCTGAGGGCTTTCACATTCAGACTTAAAAGACCGCCTGCGCTCCCTTTACGCCCAATAAATCCGGACAACGCTTGCCACCTACGTATTACCGCGGCTGCTGGCACGTAGTTAGC
+
CCCCCGGGGGGGGGGGGGGGGFGGGGGDGGGGFGGGGGGGGGFGGGGGGGFGFGEGGGGFFGGGGGGGGGGG?FEGGGGGDGGGGGGGGGGGGGGGGGGGGGGGGEGGGGGGGFGF:FGGGGGGGFGGGGGGGGGGG>EDFGGFGFFGGGG?FGGFBDFFGGFDDGFGGEGGGGGGFGDFGGGFGCFGG8F6CGCDFFFGAFFA;FFFEBBEEFAA=5A@B@BDDD=>(5>>DEFFEF?F>;15@EEFFFFFF666;@FD06?(9<6127?8)6:<A<((2109>B>)46()43:0-5>26
@M04999:289:000000000-L3R54:1:1101:12294:10423 2:N:0:419
ATCACGACTACACGGGTATCTAATCCTGTTTGCTCCCCACGCTTTCGCATCTCAGCGTCAGTATCTGTCCAGAAGGCCGCCTTCGCCACCGGTATTCCTCCACATCTCTACGCATTTCACCGCTACACGTGGAATTCTACCTTCCTCTACAATACTCCAGATAACCAGTTTTAAGTGCAATTCCCAGGTTGAGCCCGGGGCTTTCACACCTAACTTAATTATCCGCCTACATGCCCTTTACGCCCAGTCATTCCGATTAACGCTCGCACCCTCCGCATTACCGCGGCTGCTGGCACGGAGT
+
CCCCCGGGGGGGGGGGGGGGGGGGGGGGGGGGGGGGGGGGGGGGGGGGGGGGGGGGGGGGGGGGGGGGGGGGGGGGGGGGGGGGGGGGGGGGGDGGGGGGGGGGGGGGGGGGGGGGGGGGGGGGGGGGGGGGGGGGGGGGGGGGGGGGGGGGGGGGGGGGGGGGGGGGGGGGGGGGFGFGGGGGGGGGGGGGGGGGGGGGFFFFFFFFFFFFFFFFFFF?FEFFFFF?@FEFEEEFFFFFFFD9@FFFFEFFFFF:BB:AB09?FFF>99:10<9BFFFAAABF69>02?7)(2(,(4((-
@M04999:289:000000000-L3R54:1:1101:15539:10493 2:N:0:419
CAGTGGACTACCAGGGTATCTAATCCTGTTTGCTCCCCACGCTTTCGCATCTCAGCGTCAGTATCTGTCCAGAAGGCCGCCTTCGCCACCGGTATTCCTCCACATCTCTACGCATTTCACCGCTACACGTGGAATTCTACCTTCCTCTACAATACTCCAGATAACCAGTTTTAAGTGCAATTCCCAGGTTGAGCCCGGGGCTTTCACACCTAACTTAATTATCCGCCTACATGCCCTTTTCGCCCAGTCATTCCGATTAACGCCCCCACCCTCCGTCTTACCGCCGCTGCTGGCACTGTGT
+
B-A,@EFFGGGGD8CC;;CFFGGGGGFGGDGFADGG8FFFCEFFG9BFE,7CFF<F@FGG@F<AFCFGGGGFCFGFGGGGDECDFGGC7:FCF>FGGGGGGGG<=EDFFGGDFEDEFGGGGCGD:+=FGDDFG9FCFFGFGE8,,=DG8FAFCDA=@DD8=@,=DFC@A=,@,8?DC7EF?DF9>F?63<,@7D@DDGDC@AFAAF>3.::):9FA@FA78C*/52@=>=E4<3)64@E*1(3(32(6;43)7733((,.1((,((4(;0:BF<>?(,2>AF:(((--447?5132(.).-
@M04999:289:000000000-L3R54:1:1101:13545:10513 2:N:0:419
AGGGGACTACTCGGGTATCTAATCCTGTTCGCTACCCATGCTTTCGAGCCTCAGCGTCAGTAACAGACCAGAGAGCCGCCTTCGCCACTGGTGTTCTTCCATATATCTACGCATTTCACCGCTACACATGGAGTTCCACTCTCCTCTTCTGCACTCAAGTCTCTCAGTTTCCGATGCTCTTCCTCAGTTAAGCTGAGGGCTTTCACATTCAGACTTAAAAGACCGCCTGCGCTCCCTTTACGCCCAATAAATCCGGACAACGCTTGCCACCTACGTATTACCGCGGCTGCTGGCACGTAGT
+
CCCCCGGGGGGGGGGGGGGGGGGGGGGGGGGGGGGGGGGGGGGGGGGGGGGGGGGGGGGGGGGGGGGGGGGGGGGGGGGGGGGGGGGGGGGGGGGGGGGGGGGGGGGGGGGGGGGGGGGGGGGGGGGGGGGGGGGGGGGGGGGGGGGGGGGGGGGGGGGGGGGGGGFGGGGGGGGGFGFGGGGGGGGFGGGGDCGFGGGGFFFFFFFFFFFFFFFFFFFEFFFFF=BDFFFFFFFFFFFFEFFFFD7@FFFFF;9@FFFFFBB?:<BFFB?::?B?<DBFDFB6;909>B?:(-4<:?FF4
@M04999:289:000000000-L3R54:1:1101:26732:10534 2:N:0:419
GCAACGACTACTAGGGTATCTAATCCTGTTTGCTCCCCACGCTTTCGCATCTCAGCGTCAGTATCTGTCCAGAAGGCCGCCTTCGCCACCGGTATTCCTCCACATCTCTACGCATTTCACCGCTACACGTGGAATTCTACCTTCCTCTACAATACTCTAGTTAACCAGTTTTAAGTGCAATTCCTAGGTTGAGCCCAGGGCTTTCACACCTAACTTAATTATCCGCCTACATGCCCTTTACGCCCAGTCATTCCGATTAACGCTCGCACCCTCCGTATTACCGCGGCTGCTGCCACGGAGT
+
CCCCCGGGEGGGFFGGGGGGGG@=FFF9FGFGFGGGFGGGEDGGGGGGGGEADCEDGGGGGGGGGGGG<EGEGGGGFGGGGGGGGGGGGGGGG:F<FGFGGGGGGGGGGGGGG7CF<FGGGGDEGEFGGAAECFG?FFFGGGGFGGGGGGGGAEFGFGFFGFGGFGFGFFFFGGGGCDF?9=DGGFD6F9@?,<?FGGG7@FF>FECFB@:=@AFF@FF49EFFFFA42>2@4@EB@=BFE?DFFFDFF9?3<?EFD6@39;@?219>6983114(4::2))3(3((-4(),),)46((4-
@M04999:289:000000000-L3R54:1:1101:23748:10562 2:N:0:419
CGACTACTCGGGTATCTAATCCTGTTCGCTACCCATGCTTTCGAACCTCAGCGTCAGTTACAGACCAGAGAGCCGCCTTCGCCACTGGTGTTCTTCCATATATCTACGCATTCCACCGCTACACATGGAGTTCCACTCTCCTCTTCTGCACTCAAGAAAAACAGTTTCAGCTGCACTTCCCCGGTTAAGCCGAGGGCTTTCACAGCTGACTTGTTCTCCCGCCTGCGTTCGCTTTACGCCCAATAAATCCGGACAACGCTTGCCACCTACGTATTACCGCGGCTGCTGGCCCGTAGTTAGC
+
CCCCCGGFGGGGGGGGGGGGGGGGGGGGGGGGGGGGGGGGGGGGGGGGGGGGGGGGGGGGGGGGGGGGFGCGGGGGGGGGGGGGGGGGFGGGGGGGGGGGGGGGGD;FGGGGGGGGGGGGGGGGGGGCGFGGGGCFGGGGGGGGGGGGGGGGGGGGEGGGGG88EGGGGEGGGGGGFGFGGGGGGGGGCGFEGGGGGGGGFFFFFFFFFFFFEFFFFFFFEBBD9BFDFFFFFFDEFFFFFFFFFF<CFFFF6>08?60634:>FF?:(56??A:2<A:BBBBF>:FD(((-2-(8<26AA
@M04999:289:000000000-L3R54:1:1101:24919:10568 2:N:0:419
TAGACTACCCGGGTATCTAATCCTGTTTGCTCCCCACGCTTTCGCATCTCAGCGTCAGTATCTGTCCAGAAGGCCGCCTTCGCCACCGGTATTCCTCCACATCTCTACGCATTTCACCGCTACACGTGGAATTCTACCTTCCTCTACAATACTCTAGTTAACCAGTTTTAAGTGCAATTCCTAGGTTGAGCCCAGGGCTTTCACACCTAACTTAATTATCCGCCTACATGCCCTTTACGCCCAGTCATTCCGATTAACGCTCGCACCCTCCGTATTACCGCGGCTGCTGGCACGGAGTT
+
CCCCCGGGGGGGGGGGGGGGGGGGGGGGGGGGGGGGGGGGGGGGGGCGGGGGGGGGGGGGGGGGGGGGGGGGGGGGGGGGGGGGGGGGGGGGGGGGGGGGGGGGGGGGGGGGGGGGGGGGGGGGGGGGECGGGGGGGGGGGGGGGGGGGGGGGGGGGGGGGGGGGGGGGGGGGGGGFFFGFGGGGGGGGGGGGGGGGGGGFFFFFFFFFFFFFFFFFFFFFFFFFFFEEFFFBFFFFF@EF>DFFEEFFFFEFFFFEFFFF?BFFFFF?:?FF6?FFBA?BFFFFFF?FB64?F(2(32
@M04999:289:000000000-L3R54:1:1101:21053:10589 2:N:0:419
TGCGACTACAGGGGTATCTAATCCTGTTTGCTCCCCACGCTTTCGCATCTCAGCGTCAGTATCTGTCCAGAAGGCCGCCTTCGCCACCGGTATTCCTCCACATCTCTACGCATTTCACCGCTACACGTGGAATTCTACCTTCCTCTACAATACTCCAGATAACCAGTTTTAAGTGCAATTCCCAGGTTGAGCCCGGGGCTTTCACACCTAACTTAATTATCCGCCTACATGCCCTTTACGCCCAGTCATTCCGATTAACGCTCGCACCCTCCGTATTACCGCGGCTGCTGGCACGGAGTT
+
CCCCCGGGGGGGGGGGGGGGGGGGGGGGGGGGGGGGGGGGGGGGGGGGGGGGGGGGGGGGGGGGGGGGGGGGGGGGGGGGGGGGGGGGGGGGGGGGGGGGGGGGGGGGGGGGGGGGGGGGGGGGGGGFGGGGGGGGGGGGGGGGGGGGGFGGGGGGGGGGGGGFGGGGGGGGGGGGFGFGGGGGGFFGGGGGGGGGGGGGFFFFFFFFFFFFFFFFEFFFFFFFFFDFEFCE@DFFEFFFFFFFFFFFFCCEFFFFFFF?>?BFF917?FBBFBBFB2).,4209;>??>BF14(429?F
@M04999:289:000000000-L3R54:1:1101:18537:10613 2:N:0:419
GGTAGGACTACCCGGGTATCTAATCCTGTTTGCTCCCCACGCTTTCGCATCTCAGCGTCGGTATCTGTCCAGAAGGCCGCCTTCGCCACCGGTATTCCTCCACATCTCTACGCATTTCACCGCTACACGTGGAATTCTACCTTCCTCTACAATACTCCAGATAACCAGTTTTAAGTGCAATTCCCAGGTTGAGCCCGGGGCTTTCACACCTAACTTAATAATCCGCCTACATGCCCTTTACGCCCAGTCATTCCGATTAACGCTCGCACCCTCCGTATTACCGCGCCTGCTGGCACGGAGT
+
@CCCCGGGGGGGFGGGGGGGGGGGGGGGGGGGFGGGGGGGGDGGGGGGG7@EEGGGGGG7FGGG<FFEGGGGGFFC<FGGEGFEGGGGG=FCGCCAF<FFGGGGCFGFGFF@7:FGCEGGGGGGEGGFEEFGDEG?;,=F83,@@DFFAEDD8,66E?A@AADFG6?8<CE:@6+5?CE@F?FG?FG>FGGG6DFGGGGG*:F4FFFFEDFE3?CBBFC*=?EE;@D?(34)1=@3@D@8C?DFB@3@3<46<>>(1,,:9666,(1(3114::>6:BB2<AFFF(7(,(5,50(4(49(-
@M04999:289:000000000-L3R54:1:1101:17601:10638 2:N:0:419
TGGACTACTCGGGTATCTAATCCTGTTTGCTCCCCACGCTTTCGCATCTCAGCGTCAGTATCTGTCCAGAAGGCCGCCTTCGCCACCGGTATTCCTCCACATCTCTACGCATTTCACCGCTACACGTGGAATTCTACCTTCCTCTACAATACTCCAGATAACCAGTTTTAAGTGCAGTTCCCAGGTTGAGCCCGGGGCTTTCACACCTAACTTAATTATCCGCCTACATGCCCTTTACGCCCAGTCATTCCGGTTAACGCTCGCACCCTCCGTATTACCTCGGCTGCTGGCACGGAGTT
+
CCCCCGGGGGGGGGGGGGGGGGGGGGGGGGGGGGGGGGGGGGGGGGDEGGGFGGGGGGGGGGGGGGGGGGGGGGGGGGGGGGGGGGGGGGDGGGGGGGGGGGGDFGGGGCGGGGGGGGGGGGGGGGGGGGGGGGGGGGGDGGGGGGGGGGGGGGGGGFGGFGFGGGGGGGGFDDGFFGFGGGGGGGGDDF6FFGGGGGGGFFFFFFFFFFFCAFFC?AAEC>B@D=5@?<EF2(8ECC;DF@F0(/7CC?EF06>73971:3(((7>0(,(,-((,6AB)-44119003:???074(33
@M04999:289:000000000-L3R54:1:1101:24038:10671 2:N:0:419
TGATGACTACCCGGGTATCTAATCCTGTTCGCTACCCATGCTTTCGAACCTCAGCGTCAGTTACAGACCAGAGAGCCGCCTTCGCCACTGGTGTTCTTCCATATATCTACGCATTCCACCGCTACACATGGAGTTCCACTCTCCTCTTCTGCACTCAAGAAAAACAGTTTCAGCTGCACTTCCCCGGTTAAGCCGAGGGCTTTCACAGCTGACTTGTTCTCCCGCCTGCGTTCGCTTTACGCCCAATAAATCCGGACAACGCTTGCCACCTACGTATTACCGCGGCTGCTGGCACGTAGTT
+
CCCCCGGGGGGGGGGGGGGGGGGGGGGGGGGGGGGGGGGGGGGGGGGGGGGGGGGGGGGGGGGGGGGGGGGGGGGGGGGGGGGGGEGGGGGGGGGFGGGGGGGGGFGGGGGGGGGGGGGGGGGGGGGG?GGGGC8FGGGGGFF?CFGGGGGGGFCFGGGGGGGFEGFGGGFFGGGGFGFFGGGGGGGCCEGGGGGGGGGGFFFFFFFFFFFFFFFFF4FEFFFF>2@FFFFFFFB@0=<FFF67@;;@AABDF>BF>>?FFFFF???BFFFBB01<AF2A<:99>;BFBB),21<??F::.
@M04999:289:000000000-L3R54:1:1101:20172:10673 2:N:0:419
GTGACTACAGGGGTATCTAATCCTGTTTGCTCCCCACGCTTTCGCATCTCAGCGTCAGTATCTGTCCAGAAGGCCGCCTTCGCCACCGGTATTCCTCCACATCTCTACGCATTTCACCGCTACACGTGGAATTCTACCTTCCTCTACAATACTCCGGATAACCAGTTTTAAGTGCAATTCCCAGGTTGAGCCCGGGGCTTTCACACCTAACTTAATTATCCGCCTACATGCCCTTTACGCCCAGTCATTCCGATTAACGCTCGCACCCTCCGTATTACCGCGGCTGCTGGCACGGATTTAC
+
CCCCCGGGGGGGGGGGGGGGGGGGGGGGGGGGGGGGGGGGGGGGGGGGFGGGGGGGGGGGGGGGGGGGGGGGGGFGGGGGGGGGGGGGGGGGGGGGGGGGGGGGGFGFGGGGGGGGGGGGGGGGGGGGGGGGGGGGGGGGGGGGGGGGFFGGGGGGGGGGGGGGGGGGFGGGGGGGFCFFGGCFFGGGGGGGGGGGGGGGFFFFFFDFFFFFFFFFCFFFCDD@DFFFFFFF@FFFFFFFFFF13=>EEEC@?;;:>)36?09>>>B<:?(4:?F:BA<<9;9>;9?0).842:9>-(.6)
@M04999:289:000000000-L3R54:1:1101:16103:10674 2:N:0:419
GACTACACGGGTATCTAATCCTGTTTGCTCCCCACGCTTTCGCATCTCAGCGTCAGTATCTGTCCAGTAGGCCGCCTTCGCCACCGGTATTCCTCCACATCTCTACGCATTTCACCGCTACACGTGGAATTCTACCTTCCTCTACAATACTCCAGATAACCAGTTTTAAGTGCAATTCCCAGGTTGAGCCCGGGGCTTTCACACCTAACTTAATTATCCGCCTACATGCCCTTTACGCCCAGTCATTCCGATTAACGCTCGCACCCTCCGTATTACCGCGGCTGCTGGCACGGACTTAGCC
+
CCCCCGG8FEGGGGGGGGGGGGGFGGGGGGD8CFGGGGGGGGGGEGGGGGGGFFGGGGFGGFGGGGGGGGGGGGGGGGGGGCFGGGEGGGGGGGGGGGGFGEGGGGGGGGGGGGGGGGEGGGGGGGGGGGGFGGGGGFGGGGGGGGG8EGGGCFGGGGFGGGGG9=ADFDFFGGFCFF?=DFFGGGGGGGGGGGGGGG>FFACFEFFFFFFFFFFFFFF9F9@DF@EEBEFFD@CEF(7DFFFFAF?E<E;08@ECDFFFFFB>>BFFF>FB:B4>A:9B414>B:2?BBBB9>(4,)-92
@M04999:289:000000000-L3R54:1:1101:3354:10679 2:N:0:419
GACTACCTGGGTATCTAATCCTGTTTGCTCCCCACGCTTTCGCATCTCAGCGTCAGTATCTGTCCAGAAGGCCGCCTTCGCCACCGGTATTCCTCCACATCTCTACGCATTTCACCGCTACACGTGGAATTCTACCTTCCTCTACAATACTCCAGATAACCAGTTTTAAGTGCAATTCCCAGGTTGAGCCCGGGGCTTTCACACCTAACTTAATTATCCGCCTACATGCCCTTTACGCCCAGTCATTCCGATTAACGCTCGCACCCTCCGTATTACCGCGTCTGCTGGCACGGAGTTAGCC
+
CCCCCCF,FFEGGGGGGGGGGCFFFCFGGGEFGFGCGEGGGGGGEGGGGGGGGGGGGGGGGGGGGGGFGGGGGGGGGDGGGGGGGGGGEGGGGGGGGGFBFFGGGGGGGGGGFGFCGGGCFGGGFGGGGGGGGFGDECFGGGFGGGF;AEFEFGGAEEEFGGG=EFDGGFFGGGGG571=?FFGD?C8DF+@CCGGDGGGFF6*@9AADFF=EFFAAAF>A==>=EFFFFFF239:13:5((/=AE<CFF0(62?E104((,,41:04:0??282)64>9((-(6:>??7<((-4??25>0
@M04999:289:000000000-L3R54:1:1101:7800:10715 2:N:0:419
GTGGACTACTGGGGTATCTAATCCTGTTTGCTCCCCACGCTTTCGCATCTCAGCGTCAGTATCTGTCCAGAAGGCCGCCTTCGCCGCCGGTATTCCTCCACATCTCTACGCATTTCACCGCTACACGTGGAATTCTACCTTCCTCTACAATACTCCAGATAACCAGTTTTAAGTGCAATTCCCAGGTTGAGCCCGGGGCTTTCACACCTAACTTAATTATCCGCCTACATGCCCTTTACGCCCAGTCATTCCGATTAACGCTCGCACCCTCCGTATTACCGCGGCTGCTGGCACGGAGTTT
+
CCCCCGGGGGGGGGGGGGGGGGGGGGGGGGGGGGGGGGGGGGGGGGGGGGGGGGGGGGGGGGGGGGGGGGGGGGFGGGGGGGGGGGGGGGGGGGGGGGGGGGGGGGGGGGGGGGGGGGGGGGGGGGGGGGGGGGGGGGGGGGGGGGGGGGGGGGGFFFGGGGGGGGGFGGGGGGGGFGFGGGFGGGGGGGFFGGGGGGGGFFFFFFFFFFFFFFFFEFFFF?@DFFFFFFFE;@EFFEFFFF>@FFFFFFFFF61:FFFF;?:2>69048?B14<?:26<(49>>>>FD?7B??B9B(:2)
@M04999:289:000000000-L3R54:1:1101:20965:10720 2:N:0:419
AGACTACCCGGGTATCTAATCCTGTTTGCTCCCCACGCTTTCGCATCTCAGCGTCAGTATCTGTCCAGAAGGCCGCCTTCGCCACCGGTATTCCTCCACATCTCTACGCATTTCACCGCTACACGTGGAATTCTACCTTCCTCTACAATACTCCAGATAACCAGTTTTAAGTGCAATTCCCAGGTTGGGCCCGGGGCTTTCACACCTAACTTAATTATCCGCCTACATGCCCTTTACGCCCAGTCATTCCGATTAACGCTCGCACCCTCCGTATTACCGCGGCTGCTGGCACGGAGTTAGC
+
CCCCCGGGGGGGGGGGGGGGGGGGGGGGGGGGGGGGGGGGGGGGGGGGGGGGGGGGGGGGGGGGGGGGGGGGGGGGGGGGGGGGGGGGGGGGGGGGGGGGGGGGGGGGGGGGGGGGGGGGGGGGGGGGGGGGGGGGGGGGGGGGGGGGGGGGGGGGGGGGGGGGGGGGGGGGFGGGFGFGGGGGGGGGGGGGGGGGGGGGFFFFFFFFEDFFFFFFFFFFAB?><DEEEF@FF@EEE7@BF<?FFFFE<CE<BFFFD:9?F>;09>:?:BBBFFFFFFFFFFBBFFFFFFFF<6;6:?<D9
@M04999:289:000000000-L3R54:1:1101:28653:10733 2:N:0:419
GTAGACTACTGGGGTATCTAATCCTGTTCGCTCCCCACGCTTTCGTCCATCAGCGTCAATCGGTATTTAGTAACCTGCCTTCGCAATCGGGGTTCTGTGTAATATCTATGCATTTCACCGCTACACTACACATTCCAGCTACTTCAATACTATTCAAGATTAACAGTATCAACGGCAGTTCTACAGTTAAGCTGCAGGTTTTCACCGCTGACTTATCAACCCGCCTACGGACCCTTTAAACCCAATAAATCCGGATAACGCTCGCATCCTCCGTATTACCGCGGCTGCTGGCACGGAGTT
+
CCCCCGGGGGGGGGGGGGGGGGFGGGGGGGGGGGGGGGGGGGGGGGGGGGGGFGGGGGGGGGGGGGGGGGGGGGGGEGGGGGGGGGGGGGGGGGGGGGFGGGGGGGFGGGGGGGGGGGGGGGGGGGGGGGGGGGGGGGFGGGGGGGGGGGGGGGGGGC8?DFGGGGGGGGGDGGCDFGFGGGFGGGGGGGFFGFGG?DGGAFFFFFFFFBFFEFFFFFFDFD24@AFF>>@>>@BDFCEFE@D@@@E39?EE6>?FF<@0(317>FFFFFA00:BF:ABFBF920916?F?FF??B0-1(
@M04999:289:000000000-L3R54:1:1101:3676:10738 2:N:0:419
GTGCGACTACTCGGGTATCTAATCCTGTTTGCTCCCCACGCTTTCGCATCTCAGCGTCAGTATCTGTCCAGAAGGCCGCCTTCGCCACCGGTATTCCTCCACATCTCTACGCATTTCACCGCTACACGTGGAATTCTACCTTCCTTTACAATACTCCAGATAACCAGTTTTAAGTGCAATTCCCAAGTTGAGCCCGGGGCTTTCACACCTAACTTAATTATCCGCCTACATGCCCTTTACGCCCAGTCATTCCGATTAACGCTCGCACCCTCCGTATTACCGCGGCTGCTGGCACGGAGTT
+
CCCCCGGGGGGGGGGGGGGGGGGGGGGGGGGGGGGGGGGGGGGGGGGGGGGGGGGGGGGGGGGGGGGGGGGGGGGGGGGGGGGGGGGGGGGGGGGGGGGGGGGGGGGGGGGGGGGGGGGGGGGGGGGGGGGGGGGGGGGGGGGGGGGGGGGGGGGFGGGGGFGGGGGGGGGGGGGGFGFGGGGGGGGGGFF6?GGDGDDGFFFFFFFFDDFFBFFFFFFFFEFDFFFFFEFCEFDFD3);7;@>67@EFC?CE@;DF?<><63,(,3;>0:??FF6?FFFABFFF6(708?2::??(9044
@M04999:289:000000000-L3R54:1:1101:4313:10755 2:N:0:419
CTGACTACTCGGGTATCTAATCCTGTTTGCTCCCCACGCTTTCGCATCTCAGCGTCAGTATCTGTCCAGAAGGCCGCCTTCGCCACCGGTATTCTTCCACATCTCTACGCATTTCACCGCTACACGTGGAATTCTACCTTCCTCTACAATACTCTAGTTAACCAGTTTTAAGTGCAATTCCTAGTTTGAGCCCAGGGCTTTCACACCTAACTTAATTATCCGCCTACATGCCCTTTACGCCCAGTCATTCCGATTAACGCTCGCACTCTCCGTCTTACCCCTGCTGCTCGCACGTAGTTAC
+
CCCCCFGGFE;@FGGFDGGAE9<@DE<EEAFGFEEGEBF,:DF,B:CF,BD,EFCEEGFGGGCGGGGFFFG@EFFGGGGGFGGD@:AF:F+DBF,CEFGG,,E5EEF?FGGGGGGAFEGGGEGGGD,A:F<BFGGGCCCAE8FG;EFGCFG,,6EAF=:@EF99??,==,6=@DFGFG?+=DDF,3@9@+@6;8@?DGGGFFFFFFB*8):A<A+40+4:9@):A@B@6<=3>=>B462D>@555><E5?3@@F16CC@;@;9BF6(.6:(3,(4:AF7(4(417:23)(-7-2(((,.6)
@M04999:289:000000000-L3R54:1:1101:18711:10765 2:N:0:419
CGCGACTACTCGGGTATCTAATCCTGTTTGCTCCCCACGCTTTCGCATCTCCGCGTCATTATCTGTCCAGAAGGCCGCCTTGGCCACCTGTATGCCTCCACATCCCTACGCATTCCAACGCTACACGTGGAATTCTACCTTCCTCAACAATACTCCAGATAACCAGTTTTAAGTGCAATTCTCAGGTTGCGCCCGGGGCTTTCACACCTAACTTAACTATCCGCCTACATGCCCTTTACGCCCAGTCATTCCACTAATCGCTCGCACCCTCCTAATTACTCCGGCTGCGGCTACCGTGTTT
+
CCCC@6++,6,,,+66;;,<6,;6,6;<6,C<66,B,C++BF<FGE:::E,,+,+@FG<,<FFG<9C,,9C,6,,:84+@,,,B,AF4,BC,B,,9,5,,,,,A,,,,44@+4+,,:,,++6@+,,+8A++,,@FFE=49@D,,7,,@,32,2,@DD3,@,,@D==796@:=3=?,;89++++2,,,@,4@;*@****;*;*4+1=6?2(.848*=*=FE8B27(68@1?<))(68;EF):,3(,64<))9:)))(.)5-((42(4(1,(4:()).)6-))((((-,-(,(((((((.43,
@M04999:289:000000000-L3R54:1:1101:6579:10768 2:N:0:419
TTGTGACTACTGGGGTATCTAATCCTGTTTGCTCCCCACGCTTTCGCATCTCAGCGTCAGTATCTGTCCAGAAGGCCGCCTTCGCCACCGGTATTCCTCCACATCTCTACGCATTTCACCGCTACACGTGGAATTCTACCTTCCTCTACAATACTCCAGATAACCAGTTTTAAGTGCAATTCCCAGGTTGAGCCCGGGGCTTTCACACCTAACTTAATTATCCGCCTACATGCCCTTTACGCCCAGTCATTCCGATTAACGCTCGCACCCTCCGTATTACCGCGGCTGCTGGCACGGAGTT
+
CCCCCGGGGGGGGGGGGGGGGGGGGGGGGGGGGGGGGGGGGGGGGGGGGGGGGGGGGGGGGGGGGGGGGGGGGGGDGGGGGGGGGGGGGGGGGGGGGGGGGGGGGGFGGGGGGGGGGGGGGGGGGGGGGGGGGGGGGGGGGGGGGGGGGGGGGGGGGGGGGDFGGGGGGGGGGGGGFGFGGGGGGGGGGGGEFGGGGGGGFFAFFFFFFFEFFFFFFFFFFFFFF>?FFFFFF@;E@ECFFF9BFF8@EFFFFE(4?0?C?06:>>30><6<696044<A9:61>>36?FFF:<<:96>?:
@M04999:289:000000000-L3R54:1:1101:7639:10808 2:N:0:419
CAGACTACCAGGGTATCTAATCCTGTTTGCTCCCCACGCTTTCGCATCTCAGCGTCAGTATCTGTCCAGAAGGCCGCCTTCGCCACCGGTATTCCTCCACATCTCTACGCATTTCACCGCTACACGTGGAATTCTACCTTCCTCTACAATACTCCAGATAACCAGTTTTAAGTGCAATTCCTAGGTTGAGCCCAGGGCTTTCACACCTAACTTAATTATCCGCCTACATGCCCTTTACGCCCAGTCATTCCGATTAACGCTCGCACCCTCCGTATTACCGCGGCTGCTGGCACGGAGTTAT
+
CCCCCGGCFGGGGGGGGGGGGGGGGGGGGGGGGFGGGGGGGGGGGGGGGGGGFFGGGGGGGGGGGGFFFFGGGGCGGGGGGGDFFGEFGGGFGGGGGGGGGGCFGGGGGGGEDGFGG9FEEGGGGGGGGCFFDFGGFGCGGFGGGGGGGGGGGF?C?DEDEGCFGGGFGFGGGGGFBFFFDGGG8DFGGFGGFFG?G++3;FFFFFFAEBDFFFFFEFFCFDD=ADF=AE)35@FB=E>4@@9B;;>E3?C;0;(47;?9?0(10;BFB0?>36,(6<4409(2244??5(,501(--2))
@M04999:289:000000000-L3R54:1:1101:9340:10810 2:N:0:419
TAAGGGACTACCCGGGTATCTAATCCTGTTTGCTCCCCACGCTTTCGCATCTCAGCGTCAGTATCTGTCCAGAAGGCCGCCTTCGCCACCGGTATTCCTCCACATCTCTACGCATTTCACCGCTACACGTGGAATTCTACCTTCCTCTACAATACTCTAGTTAACCAGTTTTAAGTGCAATTCCTAGGTTGAGCCCAGGGCTTTCACACCTAACTTAATTATCCGCCTACATGCCCTTTACGCCCAGTCATTCCGATTAACGCTCGCACCCTCCGTATTACCGCGGCTGCTGGCACGGAGT
+
CCCCCGGGGGGGGGGGGGGGGGGGGGGGGGGGGGGGGGGGGGGGGGGGGGGGGGGGGGGGGGGGGGGGGGGGGGGGGGGGGGGGGGGGGGGGGGGGGGGGGGGGGGGGGGGGGGGGGGGGGGGGGGGGGGGGGCGGGGGGGGGGGGGGGGGGGFGGGGGGGGGGGGGGGGGGGGGGFGFGGGGFFCGGGGGGGGGGGGFGFFF58FFFFDFFFFFFEFFFFFFFFFFDDBBFFFFFFFEFFF?FFFF8<<CFFEEDF?FFFFFFF00;9;?BF?F??BF>AF?0;76>>FFF(((512;(-
@M04999:289:000000000-L3R54:1:1101:23822:10845 2:N:0:419
GCCGACTACCGGGGTATCTAATCCTGTTCGCTACCCATGCTTTCGAACCTCAGCGTCAGTTACAGACCAGAGAGCCGCCTTCGCCACTGGCGTTCTTCCATATATCTACGCATTCCACCGCTACACATGGAGTTCCACTCTCCTCTTCTGCACTCAAGAAAAACAGTTTCAGCTGCACTTCCCCGGTTAAGCCGAGGGCTTTCACAGCTGACTTGTTCTCCCGCCTGCGTTCGCTTTACGCCCACTAAATCCGGACAACGCTAGCCACCTACGTATTACCGCGCCTGCTGGCACGTAGTTC
+
6-A<8+66CCF+@:FEGGGFFGGEAFGGGGECGEFG,F,<,CFC:FGGCCG8CGGEGGDC6CF9C@EG8E8FGG7F:FF,?EE,CEEDG8,78@C?F@?5EEGAEFEGF<FB:=,5C?E7:+C:,4A,845=EBDE,>=,@,AD=,@AC93:D8,6,=E88@D=FCGECF,=;E??:C89C7C?>*38CCCF7?5**1*8/6B8+@BFEFFFEF=F@68?6=09>0,=7206200227:5139:018?:2602919>FF6>F(-23)(1(.3(42<:)).,46(--308.5222:(,((.)
@M04999:289:000000000-L3R54:1:1101:25802:10888 2:N:0:419
GGACTACTAGGGTATCTAATCCTGTTTGCTCCCCACGCTTTCGCATCTCAGCGTCAGTATCTGTCCAGAAGGCCGCCTTCGCCACCGGTATTCCTCCACATCTCTACGCATTTCACCGCACACGTGGAATTCTACCTTCCTCTACAATACTCCAGATAACCAGTTTTAAGTGCAATTCCCAGGTTGAGCCCGGGGCTTTCACACCTAACTTAATTATCCGCCTACATGCCCTTTACGCCCAGTCATTCCGATTAACGCTTGCCACCTACTTATTACCGCGGCTGCTGGCACGGAGTTAGCC
+
CCC@CGGGGGGGFFGGGGGGGGFFGGGGGGGGGGFGGDEEGFEGGGG9FGEFEFGEEFGGGGGGGGGFGGGGGGEGFG@EFGGGGGGGECFGCDEE@FCFFFGGGGGGEGGGGGGGGGGGGGGGEFEGGGFGGGGGGFGGGGCDDFD;FEFGGCDEDFGGGFFDFFGGF8DG8EFGF??DFGDFGGFDEGGECECGGGGGACFFDAFFFF<6CFCF7=ADF@@==(9<EE2(866*((7;@05@EF?CE@;(679E;9;;<B7<?:?(()).:>BA<?F;9>>;043761<F((7??>423
@M04999:289:000000000-L3R54:1:1101:17465:10894 2:N:0:419
GACTACTGGGGTATCTAATCCTGTTTGCTCCCCACGCTTTCGCATCTCAGCGTCAGTATCTGTCCAGAAGGCCGCCTTCGCCACCGGTATTCCTCCACATCTCTACGCATTTCACCGCTACACGTGGAATTCTACCTTCCTCTACAATACTCCAGATAACCAGTTTTAAGTGCAATTCCCAGGTTGAGCCCGGGGCTTTCACACCTAACTTAATTATCCGCCTACATGCCCTTTACGCCCAGTCATTCCGATTAACGCTCGCACCCTCCGTATTACCGCGGCTGCTGGCACGGAGTTAGCC
+
CCCCCGGGGGGGGGGGGGGGGGGGGGGGGGGGGGGGGGGGGGGGGGGGGGGGGGGGGGGGGGGGGGGGGGGGGGGGGGGGGGGGGGGGGGGGGGGGGGGGGGGGGGGGFEGGGGGGGGGGGGGGGGGGGGGGGGGGGGGGGGGGGGGGGGGGGGGGGGGGGGGGGGGGGFGGGGGGFGFGGGGGGGFGGGGGGGGGCFGGFFFFFFFFFFFF=FFFFFFDFFF@FBFCE=BEFFFFDFFFFFEE@E?EFFDFFFEFFBDFBFFFFF?FFFFFFFFF2:BF(7>FF?D(4:7-346:1<BD:
@M04999:289:000000000-L3R54:1:1101:20023:10897 2:N:0:419
AGACTACACGGGTATCTAATCCTGTTCGCTACCCATGCCTTCGAACCTCAGCGTCAGTTACAGACCAGAGAGCCGCCTTCGCCACTGGTGTTCTTCCATATATCTACGCATTCCACCGCTACACATGGAGTTCCACTCTCCTCTTCTGCACTCAAGAAAAACAGTTTCAGCTGCACTTCCCCGGTTAAGCCGAGGGCTTTCACAGCTGACTTGTTCTCCCGCCTGCGTTCGCTTTACGCCCAATAAATCCGGACAACGCTTGCCACCTACGTATTACCGCGGCTGCTGGCACGTAGTTAGC
+
CCCCCGGGGGGGGGGGGGGGGGGGGGGGGGGGGGGGGGGGGGGGGGGGGGGGGGGGGGGGGGGGGGGGGGGGGGGGGGGGGGGGGGGGGGGGGGGGGGGGGGGGGGGGGGGGGFGGGGGGGGGGGGGGGGGGGGGGGGGGGGGGGGGGGGGGGGGGGGGGGGGGGGGGGGGFGFCGFGFGGGGCEGGGGGGGGGGGGGGGFFFFFFFFFFFFFFFFFFFFFFFFF=BFFFFFF<=EFDFFFFFFFFCEFFF>FFFFFFFFB?:?<?F?FF07?<B5<AFFFFFFF6:28?F>??:<B<AA<
@M04999:289:000000000-L3R54:1:1101:19272:10952 2:N:0:419
GGACTACCCGGGTATCTAATCCTGTTTGCTCCCCACGCTTTCGCATCTCAGCGTCAGTATCTGTCCAGAAGGCCGCCTTCGCCACCGGTATTCCTCCACATCTCTACGCATTTCACCGCTACACGTGGAATTCTACCTTCCTCTACAATACTCCAGATAACCAGTTTTAAGTGCAATTCCCAGGTTGAGCCCGGGGCTTTCACACCTAACTTAATTATCCGCCTACATGCCCTTTACGCCCAGTCATTCCGATTAACGCTCGCACCCTCCGTATTACCGCGGCTGCTGGCACGGAGTTAGC
+
CCCCCGGGGGGGGGGGGGGGGFGGGGGGGGGGGGGGGGGGGGGGGGGGGGGGGGGGGGGGGGGGGGGGGGGGGGGGGGGGGGGGGGGGGGGGGGGGGGGGGGGGGGGGGGGGGGGGGGGGGGGGGGGGGEGGGGGGGGGFGGGGGGGGGGGGGGGFGGGGGGGGGGGGGGCFGGGFFGFGGGFGCFGCGGGGGGGGGGGGFFFFFFFFFFEEBAFFFFFEFFFF?FFFFE;DFFFFFF<BFD1;<ECCCCE?D1?CB?0:?FF6>B0((4948::9A4,7-69>FFFF2(,<?4(281>F<
@M04999:289:000000000-L3R54:1:1101:15511:10958 2:N:0:419
GACTACAAGGGTATCTAATCCTGTTTGCTCCCCACGCTTTCGCATCTCAGCGTCAGTATCTGTCCAGAAGGCCGCCTTCGCCACCGGTATTCCTCCACATCTCTACGCATTTCACCGCTACACGTGGAATTCTACCTTCCTCTACAATACTCCAGATAACCAGTTTTAAGTGCAATTCCCAGGTTGAGCCCGGGGCTTTCACACCTAACTTAATTATCCGCCTACATGCCCTTTACGCCCAGTCATTCCGATTAACGCTCGCACCCTCCGTATTACCGCGGCTGCTGGCACGGAGTTAGCC
+
CCCCCGGGGGGGGGGGGGGGGGGGGGGGGGGGGGGGGGGGGGGGGGGGGGGGGGGGGGGGGGGGGGGGGGGGGGGGGGGGGGGGGGGGGGGGGGGGGGGFGGGGFGGFGEGGGGGGGGGGGGGGGFGGGGGGGGGGGGGGGGGGGGGGGGGCGGGGGGGGGGGGGGGGFGGGGGGGFGFFGGGGGGGGGGGGGGGGDFGGFFFFFFFFFFFFEFFF?FFFFFD>DEEEEFFFFF948@FF@2;EEE?EFE6;?DFC0;?F>F>FFB((27?F:?>>D67>>>6BF>B4218?93(8:26<7
@M04999:289:000000000-L3R54:1:1101:24352:10958 2:N:0:419
TGTGGACTACTCGGGTATCTAATCCTGTTTGCTCCCCACGCTTTCGCATCTCAGCGTCAGTATCTGTCCAGAAGGCCGCCTTCGCCACCGGTATTCCTCCACATCTCTACGCATTTCACCGCTACACGTGGAATTCTACCTTCCTCTACAATACTCCAGATAACCAGTTTTAAGTGCAATTCCCAGGTTGAGCCCGGGGCTTTCACACCTAACTTAATTATCCGCCTACATGCCCTTTACGCCCAGTCATTCCGATTAACGCTCGCACCCTCCGTATTACCGCGGCTGCTGGCACGGAGTT
+
CCCCCGGGGGGGGGGGGGGGGGGGGGGGGGGGGGGGGGGGGGGGGGGGGGGGGGGGGGGGGGGGGGGGGGGGGGGGGGGGGGGGGGGGGGGGGGGGGGGGGGGGGGGGGGGGGGGGGGGGGGGGGGGGGGGGGGGGGGGGGGGGGGGGGGGGGGGGGGGGGGGGGGGFFCGGGGGGFGFGGGGGGGGGGCECFGGGGGGGFFFFFFFFFBFFFFFFFFFFFE*6B@DFFFCEEFFFF@EFFF@67(;EEE?FEE@FFFFFB9<:>>FFFFBFB>03:>4>AFF>B>F;<F:0(,)4,33(.
@M04999:289:000000000-L3R54:1:1101:4462:10963 2:N:0:419
AGGGACTACCAGGGTATCTAATCCTGTTCGCTCCCCACGCTTTCGTCCATCAGCGTCAATCGGTATTTAGTAACCTGCCTTCGCAATCGGGGTTCTGTGTAATATCTATGCATTTCACCGCTACACTACACATTCCAGCTACTTCAATACTATTCAAGATTAACAGTATCAACGGCAGTTCTACAGTTAAGCTGCAGGTTTTCACCGCTGACTTATCAACCCGCCTACGGACCCTTTAAACCCAATAAATCCGGATAACGCTCGCATCCTCCGTATTACCGCGGCTGCTGGCACGGAGTTT
+
CCCCCGGGGFFGGGGGGGGGGGGGGGGGGGGGGGGGG@FGGGGGGD7FEGGGGGGGGGCGFGEB<FCAFGGFGDGFFGGGGGGGEGC<FGCFGGGGFEEFFGGGGGGGFGGGGGFGGGGGGGGGGGEGFGGFGGGGGGCGDFGGGFAEC=EGCFGEEGGFFGGGGGGGGGGDF+=CEGFGGFGGAFGGGGGGGGC?FF3CFFFFF>*9=BFFEFFF4B+:>@A>AAFBF5(:@@FDFF36A@01;@FFFC3=9>;2<A<;1;69102444<:>?0(4<BABFBB0((:>F?6?D096><B2
@M04999:289:000000000-L3R54:1:1101:17250:10989 2:N:0:419
GACTACCGGGGTATCTAATCCTGTTCGCTACCCATGCTTTCGAACCTCAGCGTCAGTTACAGACCAGAGAGCCGCCTTCGCCACTGGTGTTCTTCCATATATCTACGCATTCCACCGCTACACATGGAGTTCCACTCTCCTCTTCTGCACTCAAGAAAAACAGTTTCAGCTGCACTTCCCCGGTTAAGCCGAGGGCTTTCACAGCTGACTTGTTCTCCCGCCTGCGTTCGCTTTACGCCCAATAAATCCGTACAACGCTTGCCACCTACGTATTACCGCGGCTGCTGGCACGTAGTTAGCC
+
CCCCCGGGCCFGGGGGGGGGGGFGGGGGGGEGFFGGGGFGGGGGGGGGGGGGGGGEFGGGGGGGGGDFGGFGGGGGGGGGGCGGEFEFAFEFGGGGAGFGGFAFDGFGGGGFAGGGGGG7FGG@EFE,?EEFDCGGGFFGGGGCGG;EAFFGGG?F?FG?CGGGGGGCF,EFGGGF?FFGGDG@@ECFGEGGDC5DGGCCFAAFFFAABF4*@A@A?B4@B5;?;(66;2>?D,7C?@1AD0527<AA:>(43<92(042123426<>?F?45(6>4,(44999:222:2>?B(.4))-6,
@M04999:289:000000000-L3R54:1:1101:5584:10995 2:N:0:419
GGTCGGACTACAGGGGTATCTAATCCTGTTTGCTCCCCACGCTTTCGCATCTCAGCGTCAGTATCTGTCCAGAAGGCCGCCTTCGCCACCGGTATTCCTCCACATCTCTACGCATTTCACCGCTACACGTGGAATTCTACCTTCCTCTACAATACTCCAGATAACCAGTTTTAAGTGCAATTCCCAGGTTGAGCCCGGGGCTTTCACACCTAACTTAATTATCCGCCTACATGCCCTTTACGCCCAGTCATTCCGATTAACGCTCGCACCCTCCGTATTACCGCGGCTGCTGTCACGGCGT
+
CCCCCGGGGGGGGGGGGGGGGGGGGGGGGGGGGGGGGGGGGGGGGGGGGGGGGGGGGGGGGGGGGGGGGGGGGGGGGGGGGGGGGGGGGGGGGGGGGGGGGGGGGGGGGGGGGGGGGGGGGGGGDGGGGGGGGGGGGGGGGGGGGGGGGGGGGGGGGGG8DGGGGFFFFGGGGGGGFGFFFGGGGGGDEGFGGGGGDGCDEEFFFFF6;@FFFFFFFFB9>C<C?B=@;@FFFEFFF@FFEFFFF@?F@<E3?CF@BF<A2<6:19B(16<??B14:2:2<>B11(79>BF?45-636(-,
@M04999:289:000000000-L3R54:1:1101:18093:10998 2:N:0:419
GGTTGCTTGCTGGGGTATCTATTCTTGTTTGCTCCCCACGCTTTCGCATCTCAGCGTCAGTATCTGTCCAGAAGGCCGCCTTCGCCACCAGTTTCCTTCCACATCTCCATGCATTTCCCCCCCACACGTGGACTTCTACCTCCCTCCACAACACTCCAGACAACCAGTTTTACGTGCAATTCCCAGGTTGCGCCCGGGGCTTTCCCACCTACCTTAATTATCCGCCTACATTCCCTTTCCGCCCATCCATTCCGATTCACCCTCCCACCCTACGACTTACCTGCCCTTCTGGCCTGGACTT
+
B@@,@,,6;F,CEFCFGF,6C,6-,<EFFF,C,@FCG867CFEDF,:C,@,6,66@FGGGEEFECF<C,<EFFF,B,4F+4,5,BB,:B8,:,:5A,,C=BB85E,,,9,9=,C<,:59@+4+4++4+46:@,E,@EGGCF,=C88+,=,6+@6,@8=,63@?=+66@9C@C,+5:?6+<+28@,@8DE,,4@**7**9?5?84+/*;5@;((;A4)1+9;91(33(/=(?)998AE))1(6;(4((4)4).6(2((.-.).((-3(.2-((,-(((().(-)(((.(..).,()-(4(5.
@M04999:289:000000000-L3R54:1:1101:8504:11004 2:N:0:419
AGCGGACTACCCGGGTATCTAATCCTGTTCGCTCCCCACGCTTTCGTCCATCAGCGTCAATCGGTATTTAGTAACCTGCCTTCGCAATCGGGGTTCTGTGTAATATCTATGCATTTCACCGCTACACTACACATTCCAGCTACTTCAATACTATTCAAGATTAACAGTATCAACGGCAGTTCTACAGTTAAGCTGCAGGTTTTCACCGCTGACTTATCAACCCGCCTACGGACCCTTTAAACCCAATAAATCCGGATAACGCTCGCATCCTCCGTATTACCGCGGCTGCTGGCACGGAGTT
+
CCCCCGGGGGGGGGGGGGGGGGGGGGGGGGGGGGGGGGGGGEGGGGGGGGGGGGGGGGGGGGGGGGGGGGGGGGGGGGGGGGGGGGGGGGGGGGGGGGGGGGGGGGGGGGGGGGGGGGGGGGGGGGGGGGGGGGGGGGGGGGGGGGGGGGGGGGGGGGGGGGGGGGGGGGGGGGGGFGFGGGGGGGGGGGGGGGGGGGGGF>FFFFFFFFFFFFFFFFFFFDFFFF@DFFF@FFDFFEEAFFFDFFFFFFFFE9>6?FFBFFFBFFF?>FFFFFF?FFFAF?FFFFFF?7>7<1<B17BB:
@M04999:289:000000000-L3R54:1:1101:4902:11027 2:N:0:419
AGGACTACCGGGGTATCTAATCCTGTTTGCTCCCCACGCTTTCGCATCTCAGCGTCAGTATCTGTCCAGAAGGCCGCCTTCGCCACCGGTATTCCTCCACATCTCTACGCATTTCACCGCTACACGTGGAATTCTACCTTCCTCTACAATACTCCAGATAACCAGTTTTAAGTGCAATTCCCAGGTTGAGCCCGGGGCTTTCACACCTAACTTAATTATCCGCCTACATGCCCTTTACGCCCAGTCATTCCGATTAACGCTCGCACCCTCCGTATTACCGCGGCTGCCGGCACGGCGTT
+
CCCCCFGGCCFCFGGGFGGGGGFGGGGGGGGFFFGGGGGCFGGGGG7FGGGGGGGGGGGGFCFEFEAFGGGGGGGGGGGEG@@FEGGEEGGGGGFGGGGGCGFF=FEGFGGGCEFGDGGGGEGGGGFEC@FGGGGGGGEFFC=FGGGGFCF=EGC8DGFGFGGGGFC=EGGGFACFF?AF77C9:<FGFG?GGGGGGDD>49A:FFDFFF:*9F8C?CFEF@BD@?@197=EFF@@>>0B060(6<EC<C3;6616AA062(413(7(2?FB6,(5>AFFB>F929<6;699B<0(((-
@M04999:289:000000000-L3R54:1:1101:25344:11032 2:N:0:419
GACTACTAGGGTATCTAATCCTGTTTGCTCCCCACGCTTTCGCATCTCAGCGTCAGTATCTGTCCAGAAGGCCGCCTTCGCCACCGGTATTCCTCCACATCTCTACGCATTTCACCGCTACACGTGGAATTCTACCTTCCTCTACAATACTCCAGATAACCAGTTTTAAGTGCAATTCCCAGGTTGAGCCCGGGGCTTTCACACCTAACTTAATTATCCGCCTACATGCCCTTTACGCCCAGTCATTCCGATTAACGCTCGCACCCTCCGTATTACCGCGGCTGCTGGCACGGAGTTAGCC
+
CCCCCGGGGGGGGGGGGGGGGGGGGGGGGGGGGGGGGGGGGGGGGGGGGGGGGGGGGGGGGGGGGGGGGGGGGGGGGGGGGGGGGGGGGGGGGGGGGGGGGGGGGGGGGGGGGGGGGGGGGGGGGGFGGGGGGGGGGGGGGGGGGGGGGGGGGGGGGGGGGGGGGGGGGGGGGGGGFGFGGGGGGGGGGGGGGGGGDGGGFFFFFFFFFFFFFFFFFFFFFFFFFFFEFFFFFFFFFFFFFF@EFFFFF@03;<FE<6;29>(1;F:?BFBBF?<>ABF07>9>?7?4???3941,8<<<:
@M04999:289:000000000-L3R54:1:1101:28496:11075 2:N:0:419
GGGACTACACGGGTATCTAATCCTGTTTGCTCCCCACGCTTTCGCATCTCAGCGTCAGTATCTGTCCAGAAGGCCGCCTTCGCCACCGGTATTCCTCCACATCTCTACGCATTTCACCGCTACACGTGGAATTCTACCTTCCTCTACAATACTCCAGATAACCAGTTTTAAGTGCAATTCCCAGGTTGAGCCCGGGGCTTTCACACCTAACTTAATTATCCGCCTACATGCCCTTTACGCCCAGTCATTCCGATTAACGCTCGCACCCTCCGTATTACCGCGGCTGCTGGCACGGAGTT
+
CCCCCGGGGGGGGGGGGGGGGGGGGGGGGGGGGGGGGGGGGGFGGGGGGGGGGGGGGGGGGGGGGGGGGGGGGGGGGGGGGGGGGGGGDGGGGGGGGGGGGGGGGGGGGGGGGGGGGGGGGGGGGGGGGGGGGGGGGGGGGGGGGGGCGGGGGGGGGGGGGGGGGGFDFGGCFFGGFGFGGFGGFGGGGGGGGGGGGGGGFFFFFFDFEFFFEFFFEFFEFFFFFFBFFFE@@;@EFFFFFBDF@@3?CC?=1;<;EC6(4<>F126<FFFF?:?7B<>:9(469BFBF0<?7(410:0
@M04999:289:000000000-L3R54:1:1101:25048:11137 2:N:0:419
GGTAAGACTACTGGGGTATCTAATCCTGTTCGCTCCCCACGCTTTCGTCCATCAGCGTCAATCGGTATTTAGTAACCTGCCTTCGCAATCGGGGTTCTGTGTAATATCTATGCATTTCACCGCTACACTACACATTCCAGCTACTTCAATACTATTCAAGATTAACAGTATCAACGGCAGTTCTACAGTTAAGCTGCAGGTTTTCACCGCTGACTTATCAACCCGCCTACGGACCCTTTAAACCCAATAAATCCGGATAACGCTCGCATCCTCCGTATTACCGCGGCTGCTGGCACGTAGT
+
CCCB<FFFGGFGGGGGB;FGGGFFGGGFFGGGGGGGCGDEEG>CFFEF::FCGGFGGGGEFFFFEFDFAGGFFFC@BFFGGGGGGG@CEGGGGDCCDGGF?FGFGF9FAEFAFGGFCFGGGGGGGGGGGGGGGGGGGGGFGGCFGGGGFGGGGGGGGGGGGGGGGGGGGGCGGGGDEGFG?FFFGGGGGGGGCGFGCF?G6AAFFFFFFFAFBFF@EAFEFFFAB>=DFDFFFFFFD=3AC<<@(6<@)<4??;9>6(/7=((3(49>FF2)48>1(144))-32109;:????F>?2(4,
@M04999:289:000000000-L3R54:1:1101:23281:11139 2:N:0:419
GACTACAAGGGTATCTAATCCTGTTTGCTCCCCCCGCTTTCGCATCTCAGCGTCAGTATCTGTCCAGAAGGCCGCCTTCGCCACCGGTATTCCTCCACATCTCTACGCATTTCACCGCTACACGTGGAATTCTACCTTCCTCTACAATACTCTAGTTACCCAGTTTTAAGTGCAATTCCTAGGTTGAGCCCAGGTCTTTCACACCTAACTTAATTATCCGCCTACATGCCCTTTACGCCCAGTCATTCCGATTAACGCTGTCACCCTCCGTATTACTGCGGCTGCTGGCACGGAGTTAGCC
+
CCCCCGFGFFFFD@FFG9E<<FFEGC,,66EC,+@@+@F,;B7C7B,<@,E:FF:CCFA9F<FGGGA9FF,ECFGGG@FF7B7FGGEF:DFF,CEFCF@,A<CE9?F7+++9,,CFCF:+@FEEA=+C<,ABF9EG94DGGGFDEE6=FGGDF8@F;=,@8=13>+@E,,8,,,2,*=8CF++<@DC,<7:55;49;@?7;++39*6*-:*./==BE9+0@46(70677)36()10(5(:;(./)<)).6(38<?>(1((,/))..(-4,4((5<B<44112>B?:?((,23((-(()-).
@M04999:289:000000000-L3R54:1:1101:18518:11149 2:N:0:419
GACTACACGGGTATCTAATCCTGTTCGCTACCCACGCTTTCGAGCCTCAGCGTCAGTTACTAGCCAGTCAGCCGCCTTCGCCACTGATGTTCTTCCATATATCTACGCATTTCACCGCTACACACGGAGTTCCACTGACCTCTCTAGCACTCAAGTCTTACAGTTTCTGATGCACGTCCATAGTTGAGCTATGACCTTTCACATCAGACTTATTAGACCGCCTGCGCTCCCTTTACGCCCAATAATTCCGGACAACGCTCGCCACCTACGTATTACCGCGGCTGCTGGCACGTAGTTAGCC
+
CCCCCGGGGGGGGGGGGGGGGGGGGGGGGGGGGGGGGGGGGGGGGGGGGGGGGGGGGGGGGGGFGGGGGGGGGGGGGDGGGGGGGGGGGGGGGGGGGGGGGGGGGGGGGEGGGGGGGGGGGGGGGGGGGGGGGGGGGGGGGGGGGGGGGGGGGGGGGGGGGGGGGFGGGFGGGGGGFGFGGGGGGGGGGGGGGGGFGGGGAFFFFFFFFFFFFFC6EFFFF2ADFF>=DBFFFFEEF<;FF?@@FCFFFFBFF;6((.3(9>FFFFFFFF?FB?FFFB;>3149173(404<04:(6A4<:
@M04999:289:000000000-L3R54:1:1101:7263:11152 2:N:0:419
GACTACTCGGGTATCTAATCCTGTTTGCTCCCCACGCTTTCGCATCTCAGCGTCAGTATCTGTCCAGAAGGCCGCCTTCGCCACCGGTATTCCTCCACATCTCTACGCATTTCACCGCTACACGTGGAATTCTACCTTCCTCTACAATACTCCAGATAACCAGTTTTAAGTGCAATTCCCAGGTTGAGCCCGGGGCTTTCTCACCGAACTTAATTATCCGCCTACATGCCCTTTACGCCCAGTCATTCCGAGTAACGCTCGCACCCTCCGTATTACCGCGGCTTCTGGCACGTAGTTAGCC
+
CCCCCGFEEGGGGGGGGGGGGGGGGG<FFGEGGGGGGEGGGGGGCGGFGGGGGEGGFGGGGDGGFGFGGGGGFEGGGGGGGGEGGGEFCFGGGGGGGGFFFGGFGGGGGEGGGFFEFGGGGGGGEFFEDGCFFGGGFGGG@EGGGGGGFGGFFFGFGGGCFGDFFFGGGGDDED9=D=DGGF6C,,@@D7EDE>EG>5D=+49C4*9?9>FFCFFAEFFFFFF>BBCEE68@;E<4;DFE?D3;<C))73((/6))-310(96196(4<6(.3,).4-2(-7(-..6)47>:(.1(-:)52
@M04999:289:000000000-L3R54:1:1101:26904:11157 2:N:0:419
TTGAAGACTACAGGGGTATCTAATCCTGTTCGCTCCCCACGCTTTCGTCCATCAGCGTCAATCGGTATTTAGTAACCTGCCTTCGCAATCGGGGTTCTGTGTAATATCTATGCATTTCACCGCTACACTACACATTCCAGCTACTTCAATACTATTCAAGATTAACAGTATCAACGGCAGTTCTACAGTTAAGCTGCAGGTTTTCACCGCTGACTTATCAACCCGCCTACGGACCCTTTAAACCCAATAAATCCGGATAACGCTCGCATCCTCCGTATTACCGCGGCTGCTTGCACGGAGT
+
CCCCCGGGGGGGGGGGGGGGGG<CCFFGGGGGGGGGGGGGGGGGGGGGGGGGGGGGGGGGGGGGGGGGGGGGGGGGGGGGGGGGG>FFGGGGGGGGGGGGGGGGGGGGGGGGGGGGGFGGGGGGGGGGGGGGGGGGGGGGGGCEGGGGGGGGGGGGGGGGGGGGGGGGGGGGFGGG>DFGDFGGCFDGGGGGGFGGGFGGFFFFFFFFDAFBFFBF=CFEFDF@@A@@FFF(>B>DF@@F<9<@D;@FEE)<5@69?@FF@6>649B>?90><B9(.25<B<?9>9>FF<>),124:9B6-
@M04999:289:000000000-L3R54:1:1101:14438:11189 2:N:0:419
CGTGACTACTGGGGTATCTAATCCTGTTCGCTACCCATGCTTTCGAACCTCAGCGTCAGTTACAGACCAGAGAGCCGCCTTCGCCACTGGTGTTCTTCCATATATCTACGCATTCCACCGCTACACATGGAGTTCCACTCTCCTCTTCTGCACTCAAGAAAAACAGTTTCAGCTGCACTTCCCCGGTTAAGCCGAGGGCTTTCACAGCTGACTTGTTCTCCCGCCTGCGTTCGCTTTACGCCCAATAAATCCGGACAACGCTTGCCACCTACGTATTACCGCGGCTGCTGGCACGTAGTT
+
CCCCCGGGGGGGGGGGGGGGGGGGGGGGGGGGGGGGGGGGGGGGGGGGGGGGGGGGGGGGGGGGGGGGGGGGGGGGGGGGGGGGGGGGGGGGGGGGGGGGGGGGGGGGGGGGGGGGGGGGCEGGGGGGGGGGGGGGGGFGCFFGGGGGGFGGG8DGGGGGGGGGGGGGGGGGFFGGFFFGGGGGGCGGEGFGGGGGGGGFFFFFFFFFFFFFFFFFEFFFFDB=BF>DFFFFFFFDDFFF@BFFFFFEFCCFB0<>BF?B>????FF?FBF?FFFFFFF>?F>>FF9:).5??>?11<:A
@M04999:289:000000000-L3R54:1:1101:24639:11223 2:N:0:419
GGACTACTGGGGTATCTAATCCTGTTCGCTCCCCACGCTTTCGTCCATCAGCGTCAATCGGTATTTAGTAACCTGCCTTCGCAATCGGGGTTCTGTGTAATATCTATGCGTTTCACCGCTACACTACACATTCCAGCTACTTCAATACTATTCAAGATTAACAGTATCAACGGCAGTTCTACAGTTAAGCTGCAGGTTTTCACCGCTGACTTATCAACCCGCCTACGGACCCTTTAAACCCAATAAATCCGGATAACGCTCGCATCCTCCGTATTCCCGCGGCTGCTGGAACGGAGTTAGC
+
CCCCCGGGGGGGGGGGGGGGGGGGGGGGGGGGGGGGGGGGGGGGGGGGGGGGGGGGGGGGGGGGGGGGGGGGGGGGGGGGGGEGGGGDGGGGGGGGGGGGGGGGGGFGGGGGGGGGGGGGGGGGGGGCGGGGGGGGGGGGGGGGGFGGGGGGGGGF9EFGGFFGFGGFFDGGCEGGFGFGGGGCCEECCCFEFGGGGGGG>FFFFFFFFFFFEFFFFFFAFB@FF=@FD>@FDFFEF<AF?D;@E<45?EF9;F?3.66,-70;697)<09<44(-.5:0,29>02)),(((42((-4)66
@M04999:289:000000000-L3R54:1:1101:6199:11233 2:N:0:419
TACTGGGGTATCTAATCCTGTTTGCTCCCCACGCTTTCGCATCTCAGCGTCAGTATCTGTCCAGAAGGCCGCCTTCGCCACCGGTATTCCTCCACATCTCTACGCATTTCACCGCTACACGTGGAATTCTACCTTCCTCTACAATACTCTAGTTAACCAGTTTTAAGTGCAATTCCTAGGTTGAGCCCAGGGCTTTCACACCTAACTTAATTATCCGCCTACATGCCCTTTACGCCCAGTCATTCCGATTAACGCTCGCACCCTCCGTATTACCGCGGCTGCTGGCACGGAGTTAGCCGGT
+
CCCCCGGGGGGGGGGGGGGGGGGGGGGGGGGGGGGGGGGGGGGGGFGGGGGGGGGGGGGGGGGGGGGGGGGGGGGGGGGGGFGGGEGGGGGGGGGFFGGGGGGGGGGGGGGGGGGGGGGGGGGGGGGGGGGGGGGGGGGGDGFFGFGCFFGGGECFGGGGGGGGGGGGGGGGGGGGFGFGGGGGFGGGGGGGGGGGGGGGFFFFFFFFEFFFFFFFFF>=>@>EFFFDFFFC=DDFF=BFFEFFFFF;?DFFFD>2;;BBF9;@FF12(.5>F<8B>B9;6<?F:?:?:,7(2(5)6>9((
@M04999:289:000000000-L3R54:1:1101:2229:11250 2:N:0:419
GACTACAAGGGTATCTAATCCTGTTCGCTACCCATGCTTTCGAACCTCAGCGTCAGTTACAGACCAGAGAGCCGCCTTCGCCACTGGTGTTCTTCCATATATCTACGCATTCCACCGCTACACATGGAGTTCCACTCTCCTCTTCTGCACTCAAGAAAAACAGTTTCAGCTGCACTTCCCCGGTTAAGCCGAGGGCTTTCACAGCTGACTTGTTCTCCCGCCTGCGTTCGCTTTACGCCCAATAAATCCGGACAACGCTTGCCACCTACGTATTACCGCGGCTGCTGGCACGTAGTTAGCC
+
CCCCCGGGGGGGGGGGGGGGGGGGGGGGGGGGGGGGGGGGGGGGGGGGGGGGGGGGGGGGGGGGGGGGGGGGGGGGGGGGGGGGGGGGGGGGGGGGGGGGGGGGGGGGGGGFFGGGGGGGGGGGGFGGGGGGGGGGGGGGGGGGGGGGGGGGGGGGGGGGGGGGGGDGGGGGGGGGFGFGGGGGGGGGGGGGGGGGCDGGFFFFFFFFBEF*:FFFEFF@E@999=@FFDBFFF4)1?>D@@FFFFFFF@BFFBB<19?F?FFFFFBBFFF<>?AFB?FF1>B>BFF2:1<067?BFFBA4
@M04999:289:000000000-L3R54:1:1101:17378:11279 2:N:0:419
GACTACTAGGGTATCTAATCCTGTTCGCTACCCATGCTTTCGAGCCTCAGCGTCAGTAACAGACCAGAGAGCCGCCTTCGCCACTGGTGTTCTTCCATATATCTACGCATTTCACCGCTACACATGGAGTTCCACTCTCCTCTTCTGCACTCAAGTCTCTCAGTTTCCGATGCTCTTCCTCAGTTAAGCTGAGGGCTTTCACATTCAGACTTAAAAGACCGCCTGCGCTCCCTTTACGCCCAATAAATCCGGACAACGCTTGCCACCTACGTATTACCGCGGCTGCTGGCACGTAGTTAGC
+
CCCCCGGGGGGGGGGGGGGGGGGGGGGGGGGGGGGGGGGGGGGGGGGGGGGGGGGGGGGGGGGGGGGGGGGGGGGGGGGGGGGGGGGGGGGGGGGGGGGGGGGGGGGGGGGGGGGGGGGGGGGGGGGGGGGGGGGGGGGGGGGGGGGGGGGGGGGGGGGGGGGGGGGGGGGGGGGGFGFGGFGGGGGGGGGGGGGDGGGGFFFFFFFFFFFFFFFFFFFFFFFFFFFFFFFFFFFEFDDFFF=DFF3CEFB2;BBFD@BFFFF>23?FFFFFFF:4<4(794131123??FF?82(46A<<
@M04999:289:000000000-L3R54:1:1101:27011:11284 2:N:0:419
GGGGACTACCGGGGTATCTAATCCTGTTCGCTCCCCACGCTTTCGTCCATCAGCGTCAATCGGTATTTAGTAACCTGCCTTCGCAATCGGGGTTCTGTGTAATATCTATGCATTTCACCGCTACACTACACATTCCAGCTACTTCAATACTATTCAAGATTAACAGTATCAACGGCAGTTCTACAGTTAAGCTGCAGGTTTTCACCGCTGACTTATCAACCCGCCTACGGACCCTTTAAACCCAATAAATCCGGATAACGCTCGCATCCTCCGTATTACCGCGGCTGCTGGCACGGAGTT
+
CCCCCGGGGFGGGGGGGGGGGGGGGGGGGGGGGGGGGGGGGGGGGGGGGGGGGGGGGGGGGGGGGGGGGGGGGGGGGGGGGGGGGGGGGGGGGGGGGGGGGGGGGGGGGGGGGGGGGGGGGGGGGGGGGGGGGGGGGGGGGGGGGGGGGGGGGCFGGGGGGGGGGGGGGGGGGGGGEGFGGGGGGGGGGGGGGGGGGGGGFFFFFFFFFFAFFFFFFFFFFDBBFFFFF?5(:@;8E<EFF@FFFFFAC?<EF02;?A?F6:?FBFFF?DBFB?FFFFD>?B19>>>:::08<>?96>FF
@M04999:289:000000000-L3R54:1:1101:6078:11298 2:N:0:419
AGACTACTAGGGTATCTAATCCTGTTTGCTCCCCACGCTTTCGCATCTCAGCGTCAGTATCTGTCCAGAAGGCCGCCTTCGCCACCGGTATTCCTCCACATCTCTACGCATTTCACCGCTACACGTGGAATTCTACCTTCCTCTACAATACTCCAGATAACCAGTTTTAAGTGCAATTCCCAGGTTGAGCCCGGGGCTTTCACACCTAACTTAATTATCCGCCTACATGCCCTTTACGCCCAGTCATTCCGATTAACGCTCGCACCCTCCGTATTACCGCAGCTGCTGGCACGGCGTTAGC
+
CCCCCGGGGGGGGGGGGGGGGGGGGGGGGGGGGGGGDGGGGGGGGGGGGGGGGGGGGGGGGGGGGGGGGGGGGGGGGGGGGGGGGGGGGGGGGGGGGGGGGGGGGGGGGGGGGGGGGGGGGGGGGGGGGGGGGGGGGGGGGGGGGGGGGGGGGGGGGGGGGGGGGGGGGGFFGGGAFGFGGGGGGGCFGGGGGGGGD5FDFFFFFFFFFFEFFFFFEFFF:BDFFFBE<BEFFFFFFFFF96?FE4EEFEE<FFFEC09@;(029;31:F012:?B>A69(46:?FF?0018?(-(-4026
@M04999:289:000000000-L3R54:1:1101:5054:11330 2:N:0:419
AAGACTACCAGGGTATCTAATCCTGTTCGCTACCCATGCTTTCGAACCTCAGCGTCAGTTACAGACCAGAGAGCCGCCTTCGCCACTGGTGTTCTTCCATATATCTACGCATTCCACCGCTACACATGGAGTTCCACTCTCCTCTTCTGCACTCAAGAAAAACAGTTTCAGCTGCACTTCCCCGGTTAAGCCGAGGGCTTTCACAGCTGACTTGTTCTCCCGCCTGCGTTCGCTTTACGCCCAATAAATCCGGACAACGCTTGCCACCTACGTATTACCGCGGCTGCTGGCACGTAGTTAC
+
CCCCCGGGFFGEEGFGGGGGGGGGGGGGGGGGGGGDEFGGGGGCECFFFFAFGGFGGGGGGGGGFGGGGCFCCGGGGGGGGGGGGEGGFGGGGGGFGGGGGGGGGGFGGGGGGGGGGGGECEGGGG?FBEGFGGGGGCGEGGGGEFGGGGGGGGG8C9=8DF6FGFCDDF8EFGCEDGFGGGGGCECEG7E?E65>;7DD*;FAFFFFFEBAEFFFE>CEF>@@?@DF=<?F6;?FF>3AF9DFD3A4<E8,:<>9?FF0(4?BFFB<..4?F>A?992143;6((,)5(845111(--<)
@M04999:289:000000000-L3R54:1:1101:11057:11418 2:N:0:419
CGACTACTAGGGTATCTAATCCTGTTCGCTCCCCACGCTTTCGTCCATCAGCGTCAATCGGTATTTAGTAACCTGCCTTCGCAATCGGGGTTCTGTGTAATATCTATGCATTTCACCGCTACACTACACATTCCAGCTACTTCAATACTATTCAAGATTAACAGTATCAACGGCAGTTCTACAGTTAAGCTGCAGGTTTTCACCGCTGACTTATCAACCCGCCTACGGACCCTTTAAACCCAATAAATCCGGATAGCGCTCGCATCCTCCGTATTACCGCGGCTGCTGGCACGGAGTTAGC
+
CCCCCGGGGGGGGGGGGGGGGGGGGGGGGGGGGGGGGGGGGGGGGGGGGGGGGGGGGGFGGGGGGGGGGGGGGGGGGGGGGGGGGGGGGGGGGGGGGGGGGGGGGGGGGGGGGGGGGGGGGGGGGGGGGGGGGGGGGGGGGFGGGGGGGGGGGGGGGGGGGGGGGGGGGGGGGGGGFGFGGGGGGGGGGGGGGGGGGGGGFFFFFFFFFFFFFFFFFFFFFFBFDFFFFFFFFFFFFFFFFD<DF3CFFFF9;DFFFF0;D>FFFF7>FFFF??FFFF?669>B6???(1,801(-84<A9
@M04999:289:000000000-L3R54:1:1101:16681:11423 2:N:0:419
AGGTGACTACCGGGGTATCTAATCCTGTTTGCTCCCCACCCTTTCGCATCTCAGCGTCAGTATCTATCCAGAAGGCCGCCTTCGCCACCGGTATTCCTCCACATCTCTACGCATTTCACCGCTACACGTGGAATTCTACCTTCCTCTACAATACTCTAGTTAACCAGTTTTAAGTGCAATTCCCAGGTTGAGCCCGGGGCTTTCACACCTAACTTAATTATCCGCCTACATGCCCTTTACGCCCAGTCATTCCGATTAACGCTCGCGCCCTCCGTATTACCGCGGCTGCTGGCACGGAGTT
+
CCCCCGGGGGGGGGGGGGGGGGGGGGGGGGGGGGGGGGGGGGGGGGGGGGGGGGGGGGGGGGGGGGGGGGGGGGGGGGGGGGGGGGGGGGGGGGGGGGGGGGGGGGGGGGGGGGGGGGGGGGGGGGGGGGGGGGGFGGGGGGGGGGGGGGGGGGGGGGGGGGGGGGGGGGGGGGGGFGFGGGGGGGGGGGGGGGGGGGGDFFFFFFFFFFFFFFFFFFFFFFE2@@=DFFFC@FFFFFFFF@FFFFFFFFFFFFFDFFBF6>::BFF>FFFFFFFFB?AFFBB>>99>?FFF67><9>;<:
@M04999:289:000000000-L3R54:1:1101:7636:11431 2:N:0:419
TGACTACAGGGGTATCTAATCCTGTTTGCTCCCCACGCTTTCGCATCTCAGCGTCAGTATCTGTCCAGAAGGCCGCCTTCGCCACCGGTATTCCTCCACATCTCTACGCATTTCACCGCTACACGTGGAATTCTACCTTCCTCTACAATACTCTAGTTAACCAGTTTTAAGTGCAATTCCTAGGTTGAGCCCAGGGCTTTCACACCTAACTTAATTATCCGCCTACATGCCCTTTACGCCCAGTCATTCCGATTAACGCCCCCACCCTCCGTATTACCGCGGCTGCTGGCACGTATTTAGC
+
CCCCCFGC@FGEECFEFGGGGFGGFFGFFFFGGGGGGG:FGG@EE:FCFGFFFGGGGGGGGGGGGGGG<FGGCFCGGEFGGGGGGEGCFGGGGGGGGGGGFCGGFFGGDFGGFGDFGGGGGDFFFFGEDGGFGFGFGCGFGGA;EGGGGDFGGE,=ECFCFFGGGCFEGGGEG8FF?FDDGGGFBFGCGGFFF8?6CFGGFFFF6@AA=8AEFFFACF6CAD==DFEFA3>5@B=*8(2?@9=@<9C?<)3(3379E;6((((.,446183(80,).<2>((7((34>:0()((().)4>4
@M04999:289:000000000-L3R54:1:1101:17523:11491 2:N:0:419
GTGACTACTGGGGTATCTAATCCTGTTTGCTCCCCACGCTTTCGCATCTCAGCGTCAGTATCTGTCCAGAAGGCCGCCTTCGCCACCGGTATTCCTCCACATCTCTACGCATTTCACCGCTACACGTGGAATTCTACCTTCCTCTACAATACTCCAGATAACCAGTTTTAAGTGCAATTCCCAGGTTGAGCCCGGGGCTTTCACACCTAACTTAATTATCCGCCTACATGCCCTTTACGCCCAGTCATTCCGATTAACGCTCGCACCCTCCGTATTACCGCGGCTGCTGGCCCGGAGTT
+
CCCCCGGGGGGGGGGGGGGGGGGGGGGGGGGGGGGGGGGGGGGGGCGGGGGGGGGGGGGGGGGGGGGGGGGGGGGGGGGGGGGGGGGGGGGGGGGGGGGGGGGGGGGGGGGGGGGGGGGGGGGGGGGGGGGGEFGGGGGGGGGGGGGGGGGGGGGGGGGGGGGGGGGGGGGGGGGGFGFGGGGGGGGGFFGGGG6DGGGGFFFFFFFFFFFFFFFFFFFFFFFFFFFEEEEEFFFFCFFF@><@;@AEFFFFFFFFFFFFF?FFFFFFFFFF::<:2>A(16B>9;(,:((,3>>F>:B
@M04999:289:000000000-L3R54:1:1101:9875:11504 2:N:0:419
ATGACTACAAGGGTATCTAATCCTGTTCGCTACCCATGCTTTCGAACCTCAGCGTCAGTTACAGACCAGAGAGCCGCCTTCGCCACTGGTGTTCTTCCATATATCTACGCATTCCACCGCTACACATGGAGTTCACTCTCCTCTTCTGCACTCAAGAAAAACAGTTTCAGCTGCACTTCCCCGGTTAAGCCGAGGGCTTTTACAGCTGACTTGTTCTCCCGCCTGCGTTCGCTTTACGCCCAATAAATCCGGACAACGCTTGCCACCTACGTATTACCGCGGCTGCTGGCACGTAGTTAGC
+
CCCCCGGGGGGGGGGGGGGGGGGGGGGGGGGGGGGGGGGGGGGGGGGGGGGGGGGGGGGGGGGGGGGGGGGGGGGGGGGGGGGGGGGGGGGGGGGGGGGGGGGGGGGGGGGGGGGGGGGGGGGGGGGGGFGGFGGGGGGGGGGGGGGFGGGGGGEFGGGGGGGGGGGGGGGGGGGGFGFGGGGGGGGGDGGGGGGGGGCDFFFFFFFFFFFFFFFFFFFFDFFF==BFFFFFFF@FFF@D@?;@E@3?EF;9;>BF<>BF??::ADFF>???DFFAA<?0(4(4;BFFFB:B6:<(245)-
@M04999:289:000000000-L3R54:1:1101:17397:11512 2:N:0:419
GACTACAAGGGTATCTAATCCTGTTTGCTCCCCACGCTTTCGCATCTCAGCGTCAGTATCTGTCCAGAAGGCCGCCTTCGCCACCGGTATTCCTCCACATCTCTACGCATTTCACCGCTACACGTGGAATTCTACCTTCCTCTACAATACTCCAGATAACCAGTTTTAAGTGCAATTCCCAGGTTGAGCCCGGGGCTTTCACACCTAACTTAATTATCCGCCTACATGCCCTTTACGCCCAGTCATTCCAATTAACGCTCGCACCCTCCGTATTACCCGGGCTTCTCTCATGGAATTAGCC
+
CCCCCAGFFGDFEDEGGGGGFFFGGGGGG<EEF@FCGGGDGGGEGGAFGAFEFGGEFFGFGGGFGGGGGFGFGGGGGGGGGEGGGEGF6BFDFCF@FFG<FGGGCGGGGDGDFFGFGEGGGGGCA<F@=FGGGGGGEFGGGGGFFE?FAEGGDFE9DCFEFGCGG9:=DEFGEGGG5DBD+A6FDFGG6@8@E:*<;FGG6@+?BFAFFFE>=9FF<FF2?>DDB3C8:5=@BF4>6;1>;;47>5)173)74.;>/,0(,((-22-,441(.(.).((((-2(.6))45)-4))3444?:
@M04999:289:000000000-L3R54:1:1101:3290:11519 2:N:0:419
GACTACCCGGGTATCTAATCCTGTTTGCTCCCCACGCTTTCGCATCTCAGCGTCAGTATCTGTCCAGAAGGCCGCCTTCGCCACCGGTATTCCTCCACATCTCTACGCATCTCACCGCTACACGTGGAATTCTACCTTCCTCTACAATACTCCAGATAACCAGTTTTAAGTGCAATTCCCAGGTTGAGCCCGGGGCTTTCACACCTAACTTAATTATCCGCCTACATGCCCTTTACGCCCAGTCATTCCGATTAACGCTCGCACCCTCCGTATTACCGCGGCTGCTGGCACGTAGTTAGCC
+
CCCCCGGGGGGGGGGGGGGGGGGGGGGGGGGGGGGGGGGGGGGGGGGGGGGGGGGGGGFGGGGGGGGGGGGGGGGGGGGGGGGGGGGGEGGGGGGGGGGGGGGGGGGGGGGGGGGGGGGGGGGGGGGGGGGGGGGGGGGGGGGGGGGGGGGGGGGFGGGGGGGGFFGGGGGGGGGGFGFGGGGGCGGGGGFGGGDGGGGGFFFFFFFFFFFFCFCFFFF9FFFFFFFEE;@E@FFFDD2AF=EEFFFFEF@FFFEBBFFFFB9BFFBFFF:?F>AFFFBF121;F7?>?(5:2?18>>4A:
@M04999:289:000000000-L3R54:1:1101:15105:11529 2:N:0:419
GTGGACTACTAGGGTATCTAATCCTGTTTGCTCCCCACGCTTTCGCATCTCAGCGTCAGTATCTGTCCAGAAGGCCGCCTTCGCCACCGGTATTCCTCCACATCTCTACGCATTTCACCGCTACACGTGGAATTCTACCTTCCTCTACAATACTCCAGATAACCAGTTTTAAGTGCAATTCCCAGGTTGAGCCCGGGGCTTTCACACCTAACTTAATTATCCGCCTACATGCCCTTTACGCCCAGTCATTCCGATTAACGCTCGCACCCTCCGTATTACCGCGGCTGCTGGCACGGAGTTT
+
CCCCCGGGGGGGGGGGFGGGGGGGGGGGGGGGGGGGGGGGGGGGGGGGDGGGFGGDGGGGGGGGGGGGGGGGGGGGDGDGGGGGGGGGGGGDGGFGGGGGGGGGGGGGGGGGGGGGGGGGGGGGGGGGGGGGGGGGGGGGGGGGGGGGGGGGGGGFGGGGGGGGGGFGGGGGGGGGFGFGGGGGGGGGGGFGGGDCGGGGFFFFFFFFFFFFFFFFEFFFF?=DFFFFFFFFBFFFFEE>;>BFFFFFEFFEFFFFFFCFBD?FFB9>FFFFFB?FFAA2<>BFBFB?F?B?:>(949?:)
@M04999:289:000000000-L3R54:1:1101:16853:11558 2:N:0:419
AGACTACTCGGGTATCTAATCCTGTTCGCTCCCCACGCTTTCGTCCATCAGCGTCAATCGGTATTTAGTAACCTGCCTTCGCAATCGGGGTTCTGTGTAATATCTATGCATTTCACCGCTACACTACACATTCCAGCTACTTCAATACTATTCAAGATTAACAGTATCAACGGCAGTTCTACAGTTAAGCTGCAGGTTTTCACCGCTGACTTATCAACCCGCCTACGGACCCTTTAAACCCAATAAATCCGGATAACGCTCGCATCCTCCGTATTACCGCGGCTGCTGGCACGGAGTTAGC
+
CCCCCGGGGEGGGGGGGGGGGGGGGGGGGGGDGGGGEGGGGGGGGGGGGGGGGGGGGGGGGGGGGGGGGGGGGGGGGGGGGGGGGGGGGGGGGGGGGGGGGGGGGGGGGGGGGGGGGGGGGGGGGGGGGGGGGGGGGGGGFGGGFGCFGGGGGGGGCGDFGGGGGGGGGGGGGGGGFGFGGGGGGGGGFGGGGGGGGGGFFFFFFFFFFFFFCFFFFFFFFFFFFFF?FFFFFFFEF<EF?DFFFFEFF@;@FFFFFDF;(,69:>B?FF>:BB7BF<?;>F>>>BDB:08?649BB:>94
@M04999:289:000000000-L3R54:1:1101:21066:11593 2:N:0:419
CGACTACCGGGGTATCTAATCCTGTTTGCTCCCCACGCTTTCGCATCTCAGCGTCAGTATCTGTCCAGAAGGCCGCCTTCGCCACCGGTATTCCTCCACATCTCTACGAATTTCACCGCTACACGTGCCATTCTACCTTCCTCTACAATACTCCAGATAACCAGTTTTAAGTGCCATTTCCCGGTTGATCCCGCGGGTTTCACACCTAACTCAATAATCCGCCTACATGCTCTTTACGCCCAGCCATTCCGATTAACACTCGCACCCTCCGCATTACCGCGGCTGCTGTCACGGAGTTCGC
+
-6<A<@EG@+7+@,E9FD@C<FGFFA9<<EFEF@,@F7@@@F:,,B6,;,;E768,,6CCCFEF<F,C<E<,CF:64,7E@,@7?FGGGEE<FFFF,EF8,A<F,,E7+49+CCA<F+=448,484A4+9F9FG,@A,4DDGGFAC3=E=FF,@,,36=3D@,,>9=E,,@E8=+,+++5+++45CE,,5,@1*1**2:DF+1=6?463:4**/:1)87<520;(:()14)777?)670),/,(((6):2:(30,)-),)4:(-46:6?F0(2:<26)29>9;((4:7)4)4(-((-4)-(
@M04999:289:000000000-L3R54:1:1101:13061:11594 2:N:0:419
CAGGACTACCCGGGTATCTAATCCTGTTCGCTCCCCACGCTTTCGTCCATCAGCGTCAATCGGTATTTAGTAACCTGCCTTCGCAATCGGGGTTCTGTGTAATATCTATGCATTTCACCGCTACACTACACATTCCAGCTACTTCAACACTATTCAAGATTAACAGTATCAACGGCAGTTCTACAGTTAAGCTGCAGGTTTTCACCGCTGACTTATCAACCCGCCTACGGACCCTTTAAACCCAATAAATCCGGATAACGCTCGCATCCTCCGTATTACCGCGGCTGCTGGCACGGTGTT
+
CCB<CGGGGGEFGCF7CFGFGGFGGGFGFFGGGGGCEF:FFEEE@C:FFFFGGGGGGGEGGG>F<F66EFGGFEGGGFFFCGFGFCEGGGGGCGGGGGGGFFDFGGGGGGFFGGDGDG9CGGFGGGGGDFFFGDGGFGGGGGG=EGGAFGGGGGG=@FFFDEFFFGDFGGGFFE6+@CD?F7DFCFFFGGFGGGGGGCFC6?<FF*<B=A9BFFFFEAABFF492-25/5@=6;13).9AE@1<@F;<C3)(:11;D3=,0,(,112,,5<(3:???<>--9>0913154(1254((--3
@M04999:289:000000000-L3R54:1:1101:5962:11614 2:N:0:419
TGTCCGACTACCCGGGTATCTAATCCTGTTTGCTCCCCACGCTTTCGCATCTCAGCGTCAGTATCTGTCCAGAAGGCCGCCTTCGCCACCGGTATTCCTCCACATCTCTACGCATTTCACCGCTACACGTGGAATTCTACCTTCCTCTACAATACTCCAGATAACCAGTTTTAAGTGCAATTCCCAGGTTGACCCCGGGGCTTTCACACCTAACTTAATTATCCGCCTACATGCCCTTTACGCCCAGTCATTCCGATTAACGCTCGCACCCTACGTATTACCGCTGCTGCTGGCACGTAGT
+
CCCCCGGGGGGGGGGGGGGGGGGGGGGGGGGGGGGGGGFGGGGGGGGGGGGGGGGGGGGGGGGGGGGGGGGGGDGFGCEGGGGGGGGGGGGGGGGGGGGGGGGGGGGGGGGCEEGEFGGGGGGGGGGGGGFGG?GDGGGGGGGGGGGGGGGGCFGGGDFGFGFFDFFC@EFGGGDG?CCCFGGECGGGG65,,,433*/3@AA4AFFFFFFFFFFFFFFC6?EC@FFF?F@C3343;1=FE;@6>DFFEA349A:<?<6<<?B??9>696(3(441)446>41(,-(.,,,5?0?<(((.(
@M04999:289:000000000-L3R54:1:1101:3293:11618 2:N:0:419
GGACTACACGGGTATCTAATCCTGTTCGCTACCCATGCTTTCGAACCTCAGCGTCAGTTACAGACCAGAGAGCCGCCTTCGCCACTGGTGTTCTTCCATATATCTACGCATTCCACCGCTACACATGGAGTTCCACTCTCCTCTTCTGCACTCAAGAAAAACAGTTTCAGCTGCACTTCCCCGGTTAAGCCGAGGGCTTTCACAGCTGACTTGTTCTCCCGCCTGCGTTCGCTTTACGCCCAATAAATCCGGACAACGCTTGCCACCTACGTATTACCGCTGCTGCTGGCCCGTAGTTAGC
+
CCCCCGGGGGGGGGGGGGGGGGGGGGGGGGGGGGGGGGGFGGGGGGGGGGGGGGGGGGGGGGGGGGGGGGEGGGGGGGDGGGGGGGGGGGGGGGGGGGGGGGGGGGGGGGGGGGGGGGGGGGGGGGGGGGGGGGGGGGFGGGGGGGGFGGGGFGGGGGGGGGGFGGGGGGGGGGGGFGFGGGGEGGDGGGGGGGGDDDDGFFFFFFFFFFFFEFFFFFFDDF@FDFBF@2;@DDFFEFFF;@(/=E<EF@>FFF><BFF?:6:?4232(5?F>A?4<41((492><:?>0((,-(32.-6)
@M04999:289:000000000-L3R54:1:1101:17478:11651 2:N:0:419
CCGACTACCCGGGTATCTAATCCTGTTCGCTCCCCACGCTTTCGTCCATCAGCGTCAATCGGTATTTAGTAACCTGCCTTCGCAATCGGGGTTCTGTGTAATATCTATGCATTTCACCGCTACGCTACACATTCCAGCTACTTCAATACTATTCAAGATTAACAGTATCAACGGCAGTTCTACAGTTAAGCTGCAGGTTTTCACCGCTGACTTATCAACCCGCCTACGGACCCTTTAAACCCAATAAATCCGGATAACGCTCGCATCCTCCGTATTACCGCGGCTGCTGGCACGGAGTT
+
CCCCCGGGGGGGGGGGGGGGGGGGGGGGGGGGGGGGGGGGGGGGGGGGGGGGGGGGGEGGGGGGGGGGGGGGGGGGGGGGGGGGGGGGGGGGGGGGGGGGGGGGGGGGGGGGGGGGGGGGGGGGGGGGGGGGGGGGGGGGGGGGGGGGGGGGGGGGGFGGGGGGGGGGGGGGGGGGDGFGGGGGGGGGGGGGGFGGGGGFFCCFF>EFFFFFEFFFFFFDFFFFDDF@DFFFFF@EEFEFF?DFF@EFFF;F96;BADF>F<FBFF>??DB>:<?4AA4?BFB>B;:FF>???31(2:B
@M04999:289:000000000-L3R54:1:1101:21882:11671 2:N:0:419
TACGACTACTGGGGTATCTAATCCTGTTTGCTCCCCACGCTTTCGCATCTCAGCGTCAGTATCTGTCCAGAAGGCCGCCTTCGCCACCGATATTCCTCCACATCTCTACGCATTTCACCGCTACACGTGGAATTCTACCTTCCTCTACAATACTCCAGATAACCAGTTTTAAGTGCAATTCCCAGGTTGAGCCCGGGGCTTTCACACCTAACTTAATTATCCGCCTACATGCCCTTTACGCCCAGTCATTCCGATTAACGCTCGCACCCTCCGTATTACCGCGGCTGCTGGCACGGAGTTT
+
CCCCCGGGGGGGGGGGGGGGGGGGGGGGGGGGGGGGGGGGGGGGGGGGGGGGGGGGGGGGGGGGGGGGGGGGGGGGGGGGGGGGGGGGGGGGGGGGGGGGGGGGGGGGGGGGGGGGGGGGGGGGGGGGGGGGGGGGGGGGGGGGGGGGGGGGGGGGGGGGGGGGGGGGGGGGGGGGFGFGGGGGGGGGFEEGGGGGGGGDFFFFFFFFFFFFFFFFFFFEFFFFF?2;EFFFFFFFFFF>?FF;0(.;EEFFFFFFFFB?03:;>13;??FF9B?F?>9A:>>B>>1-8:BF?<:379:?)
@M04999:289:000000000-L3R54:1:1101:5914:11671 2:N:0:419
ACGACTACCCGGGTATCTAATCCTGTTTGCTCCCCACGCTTTCGCATCTCAGCGTCAGTATCTGTCCAGAAGGCCGCCGTCGCCAGCGGTATTCCTCCACATCTCTACGCATTTAACAGCTACACGTGGAATTCTACCTTCCTCTACAATACCAACGATAACCAGTTTTAAGTGCAATTCCCAGGTTGAGCCCGGGGCTTTCACACCTAACTTAATTATCCGCCTACATGCCCTTTACGCCCAGTCATTCCGATTAACGCTCGCACCCTCCGTATTACCGCGGCTACTGGCACGGAGTT
+
CCCCCGGGGGGGGGGGGGGGGGGGGGGGGGGGGGGGGGGGGGGGGGGGGGGFCGGGGCGGGGGEFGGGGGGGGFGGG>>@CCCFF+,88,8<CFGGGGGFFC8<CFGFGGGGG,E,?@CEF@FGGGGGGGGGGGGGDDFGGGGGGGGGGFGG,22++66@AFFGGGGGGGGGGGGGFFFC8?@FFGGGGGGGGGGGGGGGFFFFFFFFFFFFFFFFFFFFADFD@;@FFFFFFFFFFFFFFBF;EEFFFADB<?BFB<69?F;,764-4:<B:(37<A4<>99>BF7?>):??B(49::
@M04999:289:000000000-L3R54:1:1101:28754:11698 2:N:0:419
GGACTACTAGGGTATCTAATCCTGTTTGCTCCCCACGCTTTCGCATCTCAGCGTCAGTATCTGTCCAGAAGGCCGCCTCCGCCACCGGTATTCCTCCACCTCTCTACGCATTTCACCGCTACACGTGGACTTCTACCTTCCTCTACAATACTCCAGATAACCAGTTTTAAGTGCAATTCCCAGGTTGAGCCCGGGGCTCTCACCCCTAACTTAATTATCCGCCTACTTCCCCTTTACGCCCAGTCATTCCGATTAACGCTCGCACCCTTCGTATTACTGCGGCTGCTGGCACGGAGTTATC
+
AABC,EE<CCC@EEA,CD@F9<,C;C<@FE,C,B@F:CFCFGECF:FA,@<F@FGG,;;FGGGECCEEDCC8,<FCFG,A+B7@F<@FB+?EACFGC,<,,A,,,,9BF@::F,EAE?FEGGCGG=:@+,AEFG;F94@F8=EAFF8,@D,,,6@,,,,3,D=?D8EFD8EFD9+@CD7===D+DFC83AC7@+*3;<*36>8*;??AB>;8:8BFE=FF;>==@B*6**55(6).70;59(64);376?(60;1C903((-,(((4((.(.2(5:2)69:99>FFFD72:2(4((-.)).
@M04999:289:000000000-L3R54:1:1101:26219:11716 2:N:0:419
GACTACCCGGGTATCTAATCCTGTTTGCTCCCCACGCTTTCGCATCTCAGCGTCAGTATCTGTCCAGAAGGCCGCCTTCGCCACCGGTATTCCTCCACATCTCTACGCATTTCACCGCTACACGTGGAATTCTACCTTCCTCTACAATACTCTAGTTAACCAGTTTTAAGTGCAATTCCTAGGTTGAGCCCAGGGCTTTCACACCTAACTTAATTATCCGCCTACATGCCCTTTACGCCCAGTCATTCCGATTAACGCTCGCACCCTCCGTATTACCGCGGCTGCTGGCACGGAGTTAGCC
+
CCCCCGGGGGGGGGGGGGGGGGGGGGGGGGGGGGGGGGGGGGGGGGGGGGGGGGGGGGGGGGGGGGGGCGGGGGGGGGGGGGEGGGGGDGGGGGGGGGGGGGGGGGGGGGGGGGGGGGGGGGGGGGDGGGGGGGGGGFGGGGFGGGGGGGGGGGGGGFFGGGGGGGGGGGGGGGGGFGFGGGGGGGGGGGGGGGGGGGGGFFFFFFFFFFFEEFFFEFFFFFADFEECEFDFFF=FDFFBD@=@FFECEF?DDDEE6BFFBFFFFFFFBFFF::ADFFF17;BF6:?20(42>6(4:A224
@M04999:289:000000000-L3R54:1:1101:14333:11721 2:N:0:419
GTTTTGACTACCAGGGTATCTAATCCTGTTCGCTACCCATGCTTTCGAACCTCAGCGTCAGTTACAGACCAGAGAGCCGCCTTCGCCACTGGTGTTCTTCCATATATCTACGCATTCCACCGCTACACATGGAGTTCCACTCTCCTCTTCTGCACTCAAGAAAAACAGTTTCAGCTGCACTCCCCCGGTTAAGCCGAGGGCTTTCACAGCTGACTTGTTCTCCCGCCTGCGTTCGCTTTACGCCCAATAAATCCGGACAACGCTTGCCACCTACGTATTACCGCGTCTGCTGGCACGTAGT
+
CCCCCGGGGGGGGGGGGGGGGGGGGGGGGGGGGGGGGGGGGGGGGGGGGGGGGGGGGGGGGFGGGGGGGGGGGGGGGGGGGGGGGGGGGGGGGGGGGGGGGGGGGGGGGGGGGGGGGGGGGGGGGGGGGGGGGGGGGGGGGGGGGGGGGGGGGGGGGGGGGGGGGGGGGGGGGGGGFFFGGGGGGGGGGGEFGGGGGGGG>FFFFFFFFFFFFFFA*==CAEFFFFFFFFFFFDF;?FFFFFFFFFDFFFFFF?B;?99??FFB?FFFFB?BB?FB7A?)-96>>(4?<26:7:03:3?B3
@M04999:289:000000000-L3R54:1:1101:19966:11723 2:N:0:419
TGACTACCGGGGTATCTAATCCTGTTTGCTCCCCACGCTTTCGCATCTCAGCGTCAGTATCTGTCCAGAAGGCCGCCTTCGCCACCGGTATTCCTCCACATCTCTACGCATTTCACCGCTACACGTGGAATTCTACCTTCCTCTACAATACTCCAGATAACCAGTTTTAAGTGCAATTCCCAGGTTGAGCCCGGGGCTTTCACACCTAACTTAATTATCCGCCTACATGCCCTTTACGCCCAGTCATTCCGATTAACGCTCGCACCCTCCGTATTACCGCGGCTGCTGGCACGGAGTTAGC
+
CCCCCGGGGGGGGGGGGGGGGGGGGGGGGGGGCGGGGGGGGGGDGFGGGGGGGGGGGGGGGGGGGGGGGGGGGGGGGGGGGGGGGGGGGGGGGGGGGFGGGFGGGGGGGGGGGGGGGGGGGGGGGGGGGGGGGGGGGGFGGGGGFG9@FFGGGGGGF=ACGGGGGGGGGGGGGGGGFDFF6DFGGGFGGGGGDGGGDGGGFFFFFFFAEFFFFAA:?FFFFF@FFF@FEFF@=@FFFFFEBFFFF4??EC@;@BBFFFFFBFFFFBFBFBFFF?BFFFF;B9BBFF::??BFF9B93:6<:
@M04999:289:000000000-L3R54:1:1101:3772:11772 2:N:0:419
GACTACTCGGGTATCTAATCCTGTTCGCTCCCCACGCTTTCGTCCATCAGCGTCAATCGGTATTTAGTAACCTGCCTTCGCAATCGGGGTTCTGTGTAATATCTATGCATTTCACCGCTACACTACACATTCCAGCTACTTCAATACTATTCAAGATTAACAGTATCAACGGCAGTTCTACAGTTAAGCTGCAGGTTTTCACCGCTGACTTATCAACCCGCCTACGGACCCTTTAAACCCAATAAATCCGGATAACGCTCGCATCCTCCGTATTACCGCGGCTGCTGGCACGGAGTTAGCC
+
CCCCCGGGGGGGGGGGGGGGGGGGGGGGGGGGGGGGGGGGGGGGGGGGGGGGGGGGGGGGGGGGGGGGGGGGGGGGGGGGGGGGGGGGGGGGGGGGGGGGFGGGGGGGGGGGGGGGGGGGGGGGGGGGGGGGGGGGGGGFGGGGGGGGFGGGGCFCFGGGGGGGGGGGGGGGGEDFFGFGGGGGGGGFGGGGGGGGGGGGFFFDFFFFFEE5AFFFFABFFBFDFF@FF9@FBF9EFFFF<@D;<EF349B03;A@DFFDFB0:323AFFF0::<A><>-9>>FB70?:23:60140<<>7
@M04999:289:000000000-L3R54:1:1101:13511:11790 2:N:0:419
AGACTACTGGGGTATCTAATCCTGTTTGCTCCCCACGCTTTCGCATCTCAGCGTCAGTATCTGTCCAGAAGGCCGCCTTCGCCACCGGTATTCCTCCACATCTCTACGCATTTCACCGCTACACGTGGAATTCTACCTTCCTCTACAATACTCCAGATAACCAGTTTTAAGTGCAATTCCCAGGTTGAGCCCGGGGCTTTCACACCTAACTTAATTATCCACCTACATGCCCTTTACGCCCAGTCATTCCGATTAACGCTCGCACCCCCCGTATTACCCGGGCCGTTGGCACGGAGTTACC
+
<C<@<6C6CF<C@BFGGGGGDFGGGGFDEFG8F:<CFC:,BFC:CGGFFFGFE,B@:EF9EF9FFGGGF<EFFGEF>:=FFGGGEFGGGGGGGGGG@FGC,EDFBFF,@F+6FEFBFCF@7@:A=?:+4EFFFG@DCECEE=;=AD,,3,6@,@8=,3,EFFGG,+,=CFFGCF+,5+3+6+6+@F@:89FGG8>7DGGGF++3;@6A@>C4:+1:A=19+753@B@CFF=((78:=4(=B0(/739?<EE0;(2)1162<F>>9(8(4308(2:A<6.(,(((-(,40:),--,7,(-).
@M04999:289:000000000-L3R54:1:1101:24213:11795 2:N:0:419
AGATGGACTACTCGGGTATCTAATCCTGTTTGCTCCCCACGCTTTCGCATCTCAGCGTCAGTATCTGTCCAGAAGGCCGCCTTCGCCACCGGTATTCCTCCACATCTCTACGCATTTCACCGCTACACGTGGAATTCTACCTTCCTCTACAATACTCCAGATAACCAGTTTTAAGTGCAATTCCCAGGTTGAGCCCGGGGCTTTCACACCTAACTTAATTATCCGCCTACATGCCCTTTACGCCCAGTCATTCCGATTAACGCTCGCACCCTCCGTATTACCGCGGCTGCTGGCACGGAGT
+
CCCCCGGGGFGGGGGGGGGFGGFFFGGGGGGGGFGGDFFGGGFFGGGGGGGGGGGGGEGEEGGGGGGDFFGGGGGGGFGGGGGGGDBEEGGEG:<FFGFGGFDGGG?F;EGGGDECFFCFE46CCEGGGEDG>@AFGADEFCFGFGFGGGGFGFGGG8DDECGGC?FGDA=DFGGGFFFGGG?D9A?FFCFFGGF6CCG>>D4AAFFFFAFFFF=CEFFEFEF?9(6(6>ECCFF;8;@F<7@>>?;;E;<5C<;;<1?EE?0:B;F;F9642?>B:(4A<9?;9,291??>7:?2<>>0,
@M04999:289:000000000-L3R54:1:1101:9017:11804 2:N:0:419
CGACTACTAGGGTATCTAATCCTGTTCGCTCCCCACGCTTTCGTCCATCAGCGTCAATCGGTATTTAGTAACCTGCCTTCGCAATCGGGGTTCTGTGTAATATCTATGCATTTCACCGCTACACTACACATTCCAGCTACTTCAATACTATTCAAGATTAACAGTATCAACGGCAGTTCTACAGTTAAGCTGCAGATTTTCACCGCTGACTTATCAACCCGCCTACGGACCCTTTAAACCCAATAAATCCGGATAACGCTCGCATCCTCCGTATTACCGCGGCTGCTGGCACGGAGTTAGC
+
CCCCCGGGGGGGGGGGGGGGGGGGGGGGGGGGGGGGGGGGGGGGGGGGGGGGGGGGGGGGGGGGGGGGGGGGGGGGGGGGGGGGGGGGGGGGGGGGGGGGGGGGGGGGGGGGGGGGGGGGGGGGGGGGGGGGGGGGGGGGGGGGGGGGGGGGGGGGGGGGGGGGGGGGGGGGGGGGFGFGGGGGGGGGGGGGGGGGGGGGFFFFFFFFFFFFFFFFFFFFFFFFFFDFFFFFFFFFFFFF@FFFEFFFFFBFFFFFFF>FFFFFB;B?D?BFFF>ABAF>F9>FFFFFFFFF01>;??FA4
@M04999:289:000000000-L3R54:1:1101:13344:11805 2:N:0:419
CGACTACTGGGGTATCTAATCCTGTTTGCTCCCCACGCTTTCGCATCTCAGCGTCAGTATCTGTCCAGAAGGCCGCCTTCGCCACCGGTATTCCTCCACATCTCTACGCATTTCACCGCTACACGTGGAATTCTACCTTCCTCTACAATACTCCAGATAACCAGTTTTAAGTGCAATTCCCAGGTTGAGCCCGGGGCTTTCACACCTAACTTAATTATCCGCCTACATGCCCTTTACGCCCAGTCATTCCGATTAACGCTCGCACCCTCCGTATTACCGCGGCTGCTGGCCCGGAGTTAGC
+
CCCCCGGGGGGGGGGGGGGGGGGGGGGGGGGGGGGGGGGGGGGGGGGGGGGGGGGGGGGGGGGGGGGGGGGGGGGGGGGGGGGGGGGGGGGGGGGGGGGGGGGGGGGGGGGGGGGGGGGGGGGGGGGGGGGGGGEGGGGGGGGGGGGGGGGGGGGGFGFGGGGGGGGGGGGGGGGGFGFGGGGGFGGGEFCGGGGGGGGGFFFFFFFFFFEEF6FFEFFC6BDFFFEFFF9BEDFEFDFD;;@EEFFFFF;F?DFEE<>::9>09B?0:?B<6339A60;B>FF9?FF2<(,(4(7?::<9
@M04999:289:000000000-L3R54:1:1101:20299:11823 2:N:0:419
GGGGACTACCAGGGTATCTAATCCTGTTCGCTACCCATGCTTTCGAGCCTCAGCGTCAGTAACAGACCAGAGAGCCGCCTTCGCCACTGGTGTTCTTCCATATATCTACGCATTTCACCGCTACACATGGAGTTCCACTCTCCTCTTCTGCACTCAAGTCTCTCAGTTTCCGATGCTCTTCCTCAGTTAAGCTGAGGGCTTTCACATTCAGACTTAAAAGACCGCCTGCGCTCCCTTTACGCCCAATAAATCCGGACAACGCTTGCCACCTACGTATTACCGCGGCTGCTGGCACGTAGTT
+
CCCCCGGGGGGGGGGGGGGGGGGGGGGGGGGG@@CFFGGGGGGGGGGGGGGGGGGGGGGGGGGGGGGGGGGGGGGGGGGGGGGGGGGGGGGGGGGGGGGGGGGG;FGGGGGGGGGGGGGGGGGGGGGGGGGFGGGGGGGGGGGGGGFGGGGGGFGGGGGGGGGGGGGGGGGGGGGGFGFGGGGGGGGGFGGGGGGGGGGGFFFFFFFFEFFEFFFFFFFFFFFFFFFF=BFFFFBFFFFF@FFFFDF@@CFFF@@?BFFFFFFF<FFFFFBFF<(4<:AA<?>FB023<F?4<?40(40:<
@M04999:289:000000000-L3R54:1:1101:11478:11848 2:N:0:419
GACTACTCGGGTATCTAATCCTGTTTGCTCCCCACGCTTTCGCATCTCAGCGTCAGTATCTGTCCAGAAGGCCGCCTTCGCCACCGGTATTCCTCCACATCTCTACGCATTTCACCGCTACACGTGGAATTCTACCTTCCTCTACAATACTCCAGATAACCAGTTTTAAGTGCAATTCCCAGGTTGAGCCCGGGGCTTTCACACCTAACTTAATTATCCGCCTACATGCCCTTTACGCCCAGTCATTCCGATGAACGCTCGCACCCTCCGTATTACCGCGGCTGCCGGCACGGAGTTAGCC
+
CCCCCFGGGGGFGGGGGGGGGGGGGGGGGGGGEGGGGGGGGGGGEFGGGGGGGGGGGGGGGGGGGGGGGFGGGGGGGGGGGGGGGGGGCGGGEFGGGGGGGGGGGGGGGGGGGGGGGGGGGGGGFGGGGGGGGGGGGGGGGGGGGGGGGGGGGF?FGGGGGGGGEGGGGGGGGGFGFGFF7?DGDFFGG6DEEEDG>FGG66BFDFFFBFFEFFFFFFFDFDF2>;?EEFFFDFE<(2>>?D@EAEFFFE06,7>@2?<1>FFFBB011(8?7:<A919(7;BF:((,7>B663,4.)-<2
@M04999:289:000000000-L3R54:1:1101:27254:11886 2:N:0:419
GACTACTCGGGTATCTAATCCTGTTCGCTCCCCACGCTTTCATCCATCAGCGTCAATCGGTATTTAGTAACCTGCCTTCGCAATCGGGGTTCTGTGTAATATCTATGCATTTCACCGCTACACTACACATTCCAGCTACTTCAATACTATTCAAGATTAACAGTATCAACGGCAGTTCTACAGTTAAGCTGCAGGTTTTCACCGCTGACTTATTAACCCGCCTACGGACCCTTTAAACCCAATAAATCCGGATAACGCTCGCATCCTCCGTATTACCGCGGCTGCTGGCACGGAGTTAGCC
+
CCCCCGGGGGGGGGGGGGGGGGGGGGGGGGGGGGGGGGGGGGGGGGGGGGGGGGGGGGGGGGGGGGGGGGGGGGGGGGGGGGGGGGGGGGGGGGGGGGGGGGGGGGGGGGGGGGGGGGGGGGGGGGGGGGGGGGGGGGGGGGGGGGGGGGGGGFGGGGGGGGGGGGGGGGGGGGGGFGFGGGGGGGGGGGGGGGGFGGGGFFFFFFFFFFFFFFFFFFFFFFDFFFFFB@@BFFCCEEFFFFFFF95CFFFF@FFFFFD@BFFF>BFDFFFB?FFFFFFFFB>9?BFBF:<(-,4??2494
@M04999:289:000000000-L3R54:1:1101:20264:11938 2:N:0:419
GACTACCCGGGTATCTAATCCTGTTCGCTACCCATGCTTTCGAACCTCAGCGTCAGTTACAGACCAGAGAGCCGCCTTCGCCACTGGTGTTCTTCCATATATCTACGCATTCCACCGCTACACATGGAGTTCCACTCTCCTCTTCTGCACTCAAGAAAAACAGTTTCAGCTGCACTTCCCCGGTTAAGCCGAGGGCTTTCACAGCTGACTTGTTCTCCCGCCTGCGTTCGCTTTACGCCCAATAAATCCGGACAACGCTTGCCACCTACGTATTACCGCGGCTGCTGGCACGTAGTTAGCC
+
CCCCCGGGGGGGGGGGGGGGGGGGGGGGGGGGGGGGGGGGGGGGGGGGGGGGGGGGGGGGGGGGGGGGGGGGGGGGGGGGGGGGGGGGGGGGGGGGGGGGGGGGGGGGGGGGGGGGGGGGGGGGGGGGGGGGGGGGGGGGGGGGGGGGGGGGGGGGGGGGGGGGGGGGGGGGFGGGFGFGGGGGGGFGGGGGGGGGGGGGFFFFFFFFFFFFFFFFFFFFFFFFFFF@DFFFDFCCDFFF@8@;AEECBBFF>9<BB;0<?FFFBFF?BFF?FFFF2?;BBFFFBF?3??FFFF:<>BFFB
@M04999:289:000000000-L3R54:1:1101:20044:11950 2:N:0:419
TTGACTACTAGGGTATCTAATCCTGTTCGCTACCCATGCTTTCGAACCTCAGCGTCAGTTACAGACCAGAGAGCCGCCTTCGCCACTGGTGTTCTTCCATATATCTACGCATTCCACCGCTACACATGGAGTTCCACTCTCCTCTTCTGCACTCAAGAAAAACAGTTTCAGCTGCACTTCCCCGGTTAAGCCGAGGGCTTTCACAGCTGACTTGTTCTCCCGCCTGCGTTCGCTTTACGCCCAATAAATCCGGACAACGCTTGCCACCTCCGTATTACCGCGGCTGCTGGCACGTAGTTAC
+
CCCCCC@FAFGGGCAEEFCGF<FCECE<@FF@FFFGGFD9FF9@DEEFGFFGGEE7BFGGFDEFCFFAFFCFGGGGCGCFADFFEGGGGEF=FG<FFFGGC9B?9CEGFGEGGE<ECFEC74CFFGGF?D=EE;FGE,@FGGG?@DGGFGGG9@?=DGF?FC6DFGGGDGGGEGGGFGFGGCDEGGGDFCEGDEE5>DFGF5FFCAFFFBFFFF>+:=BEF@B@@2>>>5@707=?E<2BF176@=E7CEFF>;9>FF00:(4?:)<1:(32388:)-6?BF66(,3?B:6<B?((4:)5)
@M04999:289:000000000-L3R54:1:1101:15645:11955 2:N:0:419
GAAGACTACCGGGGTATCTAATCCTGTTTGCTCCCCACGCTTTCGCATCTCAGCGTCAGTATCTGTCCAGAAGGCCGCCTTCGCCACCGGTATTCCTCCACATCTCTACGCATTTCACCGCTACACGTGGAATTCTACCTTCCTCTACAATACTCCAGATAACCAGTTTTAAGTGCAATTCCCAGGTTGAGCCCGGGGCTTTCACACCTAACTTAATTATCCGCCTACACGCCCTTTACGCCCAGTCATTCCGATTAACGCTCGCACCCTCCGTATTACCGCGGCTGCTGGCATGTTGTT
+
CCCCCFGFGFGGGGGGGGGGGGGGGGGFGGGDFGGGFG:FEEGGGGEGGGGFGGGGGGGGGGGGGGGGGGGGGGGGGDGGEGGGGGGGDGGEGGGGGGGGGGGGGGGGGF7CEFGGGFFCFEDGGGGFEG@DFGGGGGG?FGGGGGGGDGGGGGFFGGGGDCFGGGGEFFAFGCCG;:CFGGGG?C8EGFGGFCGG5CDD4?ACFFA>:5)7@F=FFFFF8@=99?03(36;;9>;4>C37@FFFF<A><B9?624:A<1>?(32,(,26?BBF047A>4<BB(039?>?:?0-(.).3.
@M04999:289:000000000-L3R54:1:1101:4811:11978 2:N:0:419
CCTTCGACTACCCGGGTATCTAATCCTGTTTGCTCCCCACGCTTTCGCATCTCAGCGTCAGTATCTGTCCAGAAGGCCGCCTTCGCCACCGGTATTCCTCCACATCTCTACGCATTTCACCGCTACACGTGGAATTCTACCTTCCTCTACAATACTCTAGTTAACCAGTTTTAAGTGCAATTCCTAGGTTGAGCCCAGGGCTTTCACACCTAACTTAATTATCCGCCTACATGCCCTTTACGCCCAGTCATTCCGATTAACGCTCGCACCCTCCGTATTACCGCGGCTGCTGGCACGGAGT
+
C@CCCGGGGGGGGGGGGGGGGGGGGGGGGGGGGGGGFGEGGGGEGGGGGGGGGGGFGGGEGGFFFFFGGGFGGGGGGGGGGGGGGGGGGGGGGGGGGGGGFGFGGGGFGGGGGGGGGGGGGGGGGGGGGGGGDGGGFGGGGGGGGFGGGFGGFFGGGGEFGGGGGGGGGGGGGGGGFFFGGGFGGGEFGGGGGGGGGGGGFFFFFFFFEDBEEFFFEFFEFEFFDB@9=DFF?3>(53@FE?F>>;;449CFEC@0;;@E4;9?;BFFFFFFB:>?<:?>AAF;0;>FFBF:??(2:(-4-
@M04999:289:000000000-L3R54:1:1101:24012:11985 2:N:0:419
TTGTTGACTACTGGGGTATCTAATCCTGTTTGCTCCCCACGCTTTCGCATCTCAGCGTCAGTATCTGTCCAGAAGGCCGCCTTCGCCACCGGTATTCCTCCACATCTCTACGCATTTCACCGCTACACGTGGAATTCTACCTTCCTCTACAATACTCCAGATAACCAGTTTTAAGTGCAATTCCCAGGTTGAGCCCGGGGCTTTCACACCTAACTTAATTATCCGCCTACATGCCCTTTACGCCCAGTCATTCCGATTAACGCTCGCACCCTCCGTATTACCGCGGCTGCTGGCACGGAGT
+
CCCCCGGGGGGGGGGGGGGGGGGGGGGGGGGGGGGGGDGGGGGGGGGGGGGGGGGGGGGGGGGGGGGGGGGGGGGGGGGGGGGGGGGGGGGGGEGGGGGGGGGGGGGGGGGGGGGGGGGGGGGGGGGGGGGGGGG8FGGGGGGGGGGGGGGGGGGGGGGGGGGGGGGGFEDGGGGGFGFGGGGGDGGGGGGGGGGGGGGGFFFFFFFFFFFF3AFFEFFFFFFFFFFDFFFFFFFFEFFFFFFF>?<EFFFFFFEF0?@?EF06<>BFFFF?FFFFFFFBBBFFFF9>9??:>0:BF0,(-
@M04999:289:000000000-L3R54:1:1101:16997:12023 2:N:0:419
GAAGACTACAGGGGTATCTAATCCTGTTCGCTACCCATGCTTTCGCACCTCAGCGTCAGTTACAGACCAGAGAGCCGCCTTCGCCACTGGTGTTCTTCCATATATCTACGCATTCCACCGCTACACATGGAGTTCCACTCTCCTCTTCTGCACTCAAGAAAAACAGTTTCAGCTGCACTTCCCCGGTTAAGCCGAGGGCTTTCACAGCTGACTTGTTCTCCCGCCTGCGTTCGCTTTACGCCCAATAAATCCGGACAACGCTTGCCACCTACGTATTACCGCGGCTTCTGGCACGTGGTTT
+
CCCCCGGGGGGGGGGGGGGGGGGGGGGGGGGGGGGGGGGGGGGGG,CGGGGGGGGGGGGGGGGGGGGGGGGGGGGGGGGGGGGGGGGGGGGGGGGGGGGGGGGGGGGGGGGGGGGGGGGGGGGGGGGFFFGGGGGGGGGGGGGGGGGGGGGGGGGGGGGFGFGGGGGFFGGGGGGGFGFGGGGGGGGGGGGGFEGG5CDGFFFFFFFFFFFFFFFFBFACFDFFFF9B3@@FDFF<@EE>@BFDFF3@EEE?>(29>:6(4:<6BFFFFFBF:?7979<AFB9691-3<434343?06?6(
@M04999:289:000000000-L3R54:1:1101:5925:12034 2:N:0:419
TGACTACTGCGGTATCTAATCCTGTTTGCTCCCCACGCTTTCGCATCTCAGCGTCAGTATCTGTCCAGAAGGCCGCCTTCGCCACCGGTATTCCTCCACATCTCTACGCATTTCACCGCTACACGTGGAATTCTACCTTCCTCTACAATACTCCAGATAACCAGTTTTAAGTGCAATTCCCAGGTTGAGCCCGGGGCTTTCACACCTAACTTAATTATCCGCCTACATGCCCTTTACGCCCAGTCATTCCGATTAACGCTCGCACCCTCCGTATTACCGCGGCTGCTGGCACGGAGTTAGC
+
CCCCCGGGGGGGGGGGGGGGGGGGGGGGGGGGGGGGGGGGGGGGGGGGGGGGGGGGGGGGGGGGGGGGGGGGGGGGGGGGGGGGGGGGGGGGGGGGGGGGGGGGGGGGGGGGGGGGGGGGGGGGGGGGGGGGGGGGGGGGGGGGGGGGGGGGGGGGGGGGGGGGGGGGGGGGGGGGFGFGGGGCFGGGGGGGGGGGGGGGBFFFFFFFFFEFFFFFFFFEBDFFFFFFE9@DFFFFFFFBFDFEEFFFFEFFFF;EFDFBF09BFFB01?BFB:?FA919>(9>BF:B4:7<?61>046>4
@M04999:289:000000000-L3R54:1:1101:4539:12037 2:N:0:419
TGACTACCGGGGTATCTAATCCTGTTCGCTACCCATGCTTTCGAACCTCAGCGTCAGTTACAGACCAGAGAGCCGCCTTCGCCACTGGTGTTCTTCCATATATCTACGCATTCCACCGCTACACATGGAGTTCCACTCTCCTCTTCTGCACTCAAGAAAAACAGTTTCAGCTGCACTTCCCCGGTTAAGCCGAGGGCTTTCACAGCTGACTTGTTCTCCCGCCTGCGTTCGCTTTACGCCCAATAAATCCGTACAACGCTTGCCACCTACGTATTACCGCCGCTGCTGGCCCGCAGGTAGC
+
CCCCCGGDGEEE@FGGGGGGGGGGFGGCGGGGFGGFGGGFGGGFGGGGGGEGGEGGGCFFFDGGFGGFGGGGGGGGGGGGGEGGGGGFGGFGGGGGGGGFGGGGGGGFGGGCGEEFGGGGGGGGGGFBFFEGGEFGEGFGGGGFGGGGGGGGGDGCGGGGGGG8=DDG=FFAG8FGFGFGGGDEEEGF7CEGCGCCC9*9B9AFFFFFFFE*7=FAEFB@BFF<,:9@FFFF02;C4308><67:A<4<:1((4?B?(9:06:0)58407(4840)-62((-4-7>23:((-7(43(.52)
@M04999:289:000000000-L3R54:1:1101:25230:12092 2:N:0:419
TGACTACCCGGGTATCTAATCCTGTTCGCTACCCATGCTTTCGAACCTCAGCGTCAGTTACAGACCAGAGAGCCGCCTTCGCCACTGGTGTTCTTCCATATATCTACGCATTCCACCGCTACACATGGAGTTCCACTCTCCTCTTCTGCACTCAAGAAAAACAGTTTCAGCTGCACTTCCCCGGTTAAGCCGAGGGCTTTCACAGCTGACTTGTTCTCCCGCCTGCGTTCGCTTTACGCCCAATAAATCCGGACAACGCTTGCCACCTACGTATTACCGCGGCTGCTGGCACGTAGTTAGC
+
CCCCCGGGGGGGGGGGGGGGGGGGGGGGGGGGGGGGGGGGGGGGGGGGGGGGGGGGGGGGGGGGGGGGGGGGGGGGGGGGGGGGGGGGGGGGGGGGGGGGGGGGGGGGGGGGGGGGGGGGGGGGGGGGGGGGGGGGGGGGGGGGGGGGGGGGGGGGGGGGGGGGGGGGGGGGGCGGFGFGGGGGGGEGGGGGGGGGGGGGFFFFFFFFFFFEBFBFFFFFFFFFFFFFFFFF?6<CEFFF@FFF@FFFFFFBFFBF?FBF14<?FFFFBFBFFFFDFFFF;BBFFF?D?FFFFF??2<A2.
@M04999:289:000000000-L3R54:1:1101:14760:12117 2:N:0:419
GCCATGACTACCGGGGTATCTAATCCTGTTCGCTCCCCACGCTTTCGTCCATCAGCGTCAATCGGTATTTAGTAACCTGCCTTCGCAATCGGGGTTCTGTGTAATATCTATGCATTTCACCGCTACACTACACATTCCAGCTACTTCAATACTATTCAAGATTAACAGTATCAACGGCAGTTCTACAGTTAAGCTGCAGGTTTTCACCGCTGACTTATTAACCCGCCTACGGACCCTTTAAACCCAATAAATCCGGATAACGCTCGCATCCTCCGTATTACCGCGGCTGCTGGCACGGAGT
+
CCCCCGGGGGGGGGGGGGGGGGGGGGGGGGGGGGGGGGGGGGGGGFGGGGGGGGGGGGGGGGGGGGGGGGGGGGGGGGGGGGGGGGGGGGGGGGGGGGGGGGGGGGGGGGGGGGGGGGGGGGGGGGGGGGGGGGGGGGGGGGGGGGGGGGGGGGGGGGGGGGGGGGFGGGGGGGGGFGFGGGGGGGGGGGGGGGGGGGGGFFFFFFFFFFFFFFFFFFFFFFFFFFFFFFFFFFFFFFFFFFFFFDD8E<EECEBFF?FFFFFFBFFFFFFFFFF?FFFFFABFF>>FBF?:>:BF06;F4
@M04999:289:000000000-L3R54:1:1101:15190:12131 2:N:0:419
GTTTAGACTACACGGGTATCTAATCCTGTTCGCTCCCCACGCTTTCGTCCATCAGCGTCAATCGGTATTTAGTAACCTGCTTCGCAATCGGGGTTCTGTGTAATATCTATGCATTTCACCGCTACACTACACATTCCAGCTACTTCAATACTATTCAAGATTAACAGTATCAACGGCAGTTCTACAGTTAAGCTGCAGGTTTTCACCGCTGACTTATCAACCCGCCTACGGACCCTTTAAACCCAATAAATCCGGATAACGCTCGCATCCTCCGTATTACCGCGGCTGCTGGCACGGAGTT
+
CCCCCGGGGGGGGGGGGGGGGGGGGGGGGGGGGGGGGGGGGGGGGGGGGGGGGGGGGGGGGGGGGGGGGGGGGGGGGGGGGGGGGGGGGGGGGGGGGGGGGGGGGGGGGGGGGGGGGGGGGGGGGGGGGGGGGGGGGGGGGGGGGGGGGGGGGGGGGGGGGGGGGGGGGGGGGGGGFGFGGDGGGGGGGGGGGGGGGGGFFFFFFFFFFFFFFFFFFFFFFFABFFFFFDFFFFFFFFFFFEF?D;DFFFFFFFFFFFFFDFFFFFFFFF?F<BFBFBFBF<B7099><F???:?0;9434
@M04999:289:000000000-L3R54:1:1101:10930:12151 2:N:0:419
AGCGACTACCGGGGTATCTAATCCTGTTCGCTACCCATGCTTTCGAACCTCAGCGTCAGTTACAGACCAGAGAGCCGCCTTCGCCACTGGTGTTCTTCCATATATCTACGCATTCCACCGCTACACATGGAGTTCCACTCTCCTCTTCTGCACTCAAGAAAAACAGTTTCAGCTGCACTTCCCCGGTTAAGCCGAGGGCTTTCACAGCTGACTTGTTCTCCCGCCTGCGTTCGCTTTACGCCCAATAAATCCGGACAACGCTTGCCACCTACGTATTACCGCGGCTGCTGGCACGTAGTT
+
CCCCCGGGGGGGGGGGGGGGGGGGGGGGGGGGGGGGGGGGGGGGGGGGGGGGGFGFGGGGGGGGGGGGGGGGGGGGGG+@FGGGGDGGGGGEGGGGGGGGGGGGCFGGGGDEGGGGGGGGGGGGGGGGGGCFGCGGGGGGCFFGGGGDGGGFGGGGFGFGGGGGGGGGGCGGGGGGACFCFGGGEEGGGGCGGGGGDGGGFFAFFFFFFFF2=CFFEFF?A@>@FF?D9;<039DD=CE3?F;?FBF742:?6(4;F<?>>:?2<FFDFB?F(,).2<A4<9>0619()..(,51,4:B<
@M04999:289:000000000-L3R54:1:1101:5182:12171 2:N:0:419
CTGCGGACTACTAGGGTATCTAATCCTGTTCGCTCCCCACGCTTTCGTCCATCAGCGTCAATCGGTATTTAGTAACCTGCCCTCGCAATCGGGGTTCTGTGTAATATCTATGCATTTCACCGCTACACTACACATTCCAGCTACTTCAATACTATTCAAGATTAACAGTATCAACGGCAGTTCTACAGTTAAGCTGCAGGTTTTCACCGCTGACTTATCAACCCGCCTACGGACCCTTTAAACCCAATAAATCCGGATAACGCTCGCATCCTCCGTATTACCGCGGCTGCTGGCACGGAGT
+
CCCCCGGGGGGGGGGGGGGGGGGGGGGGGGGGGGGGGGGGGGGGGGGGGGGGGGGGGGGGGGGGGGGGGGGGGGGGGGGGGGGGGGGEGGGGGGGGGGGGGGGGGGGGGGGGGGGGGGGGGGGGGGGGGGGGGGGGGGGGGGGGGGGGGGGGGGGGGGGGGGGGGGGGGGGGGGGGFGFGGGGGGGGGGGGGGGGGGGGGAFFFFFFBFFAFFFFFFFFFFFFFBBBFFF@@FFFFFFEFFEFFFF6@FFFEFFF9D;?FBBFBFFFF6;BFFFFB6?FBFAF>>1;FFF?F?F?FFFFF4
@M04999:289:000000000-L3R54:1:1101:17407:12182 2:N:0:419
TTCTTGATGTGTCTTGCTTTTATACACGGTCTCTGTGTGACTCCACCCGTGTCTTATCCTGTTCTCTACCCATTCTTTTTCACATCACCCTCAGTCACACACCCGAAAGACCTCCGCCCCACTGCTGTTCTTCCACATACCTACCCCTTCCTCCCCCACACCTCGAGCCTCCCTCCCCTCGTCCCCCCCCCCTACAAACACTTTTCTCTTCCACTCCCCCGTTTCACCGTCCCTCTTTCCAGCTCACCTCTTACCCCTCCTCCCTTCTCCTCACTCCCCATCTCACCCCCCCTCACTCACC
+
-A88,,,,,C,;,,,,,,,,,,;-,,;=+:,,,;,,6,,,,<,,,,,,+,,;,,,,,6,6,;E,<,66<6;,,,,,5;,,4C9,,:,,,,66,:C,,,5,8@,C:4++4999,9,@,,6=,@,,4,9,9,,,,9>,99,94@,11,9+,,1,9@+?B44@C+,,+++++6,,+,++*6*0+06++45+**4***/6*6**)*+*+++19*)))/+.655()((()).)(((((),()))/)-(),)-12,).))(.2(,3222(,.4))).()()64((((())).,((-(((-,24)(,,
@M04999:289:000000000-L3R54:1:1101:24125:12184 2:N:0:419
ACTAGGACTACCCGGGTATCTAATCCTGTTCGCTCCCCACGCTTTCGCTCCTCAGCGTCAGTGACGGCCCAGAGACCTGCCTTCGCCATCGGTGTTCTTCCCGATATCTACACATTCCACCGTTACACCGGGAATTCCAGTCTCCCCTACCGCACTCCAGTCCGCCCGTACCCGGCGCCGATCCACCGTTAAGCGATGGACTTTCACACCAGACGCGACGAACCGCCTACGAGCTCTTTACGCCCAATAAATCCGGATAACGCTTGCACCCTACGTACTACCGCCGCTGCTGGCACGGTGT
+
CCCCCGGGGGGFGGGDEFGGGGGGGGGGGGGGGDGGGGGGGGGGGFGGGGGGGGGGGGGGGGGGGGEEFGGGGGCFGGFCGGGGGGGGEGGGGGEGGFFGGGGC7FGGGGGGGGGFFGGGCE?FEGGGGGGGC8F?FDGGFGGGFGGGGGGGD8ECGG6,EFGGGD7EEEGG6EGGDC>CD)<C?EFECEC=?CGGFC5*)668FFFFFF?F0@3D9D33)7>F>B>(-823(9B:<2AFA<F>6:?FFA26A:9>?<(92:0(4:87>:?0(48<<(2):<F(,-41>0)5(4,)(((--
@M04999:289:000000000-L3R54:1:1101:22019:12224 2:N:0:419
GTTGGACTACAGGGGTATCTAATCCTGTTCGCTCCCCACGCTTTCGCTCCTCAGCGTCAGTGACGGCCCAGAGACCTGCCTTCGCCATCGGTGTTCTTCCCGATATCTACACATTCCACCGTTACACCGGGAATTCCAGTCTCCCCTACCGCACTCCAGTCCGCCCGTACCCGGCGCCGATCCACCGTTAAGCGATGGACTTTCACACCAGACGCGACGAACCGCCTACGAGCTCTTTACGCCCAATAAATCCGGATAACGCTTGCACCCTACGTATTACCGCGGCTGCTGGCACGTAGTT
+
CCCCCGGGGGGGGGGGGGGGGGGGGGGGGGGGGGGGGGGGGGGGGGGGGGGGGGGGGGGGGGGGGGGGGGGCGGGGGGGGGGGGGGGGGGGGGGGGGGGGGGDGCFFFGGGGGGGGGGGGGGGGGGGGGGG:FGGGGGGGGGGGGGGGGGGGGGEGGGGGGGGGGGDGGGEGGGDCEGFGGGGGGGGCEEFGFEGGGDGGFFAF6FFFFFF?BFEFFFFFFFFF6><?FFF:96?A<9>BBFFBFB?DAA5<>09(26>FF6:<::3?7?018647<?<2)(((-4(442,411)-..((.
@M04999:289:000000000-L3R54:1:1101:15807:12246 2:N:0:419
GACTACTAGGGTATCTAATCCTGTTTGCTCCCCACGCTTTCGCATCTCAGCGTCAGTATCTGTCCAGAAGGCCGCCTTCGCCACCGGTATTCCTCCACATCTCTACGCATTTCACCGCTACACGTGGAATTCTACCTTCCTCTACAATACTCCAGATAACCAGTTTTAAGTGCAATTCCCAGGTTGAGCCCGGGGCTTTCACACCTAACTTAATTATCCGCCTACATGCCCTTTACGCCCAGTCATTCCGATTAACGCTCGCACCCTCCGTATTACCGCGGCTGCTGGCACGGAGTTAGCC
+
CCCCCGGGGGGGGGGGGGGGGGGGGGGGGGGGGGGGGGGGGGGGGGGGGGGGGGGGGGGGGGGGGGGGGGGGGGGGGGGGGGGGGGGGGGGGGGGGGGGGGGGGGGGGGGGGGGGGGGGGGGGGGGGGGGGGGGGGGGGGGGGGGGGGGGGGGGGGGGGGGGGGGGGGGGGGGGGGFGFGGGGGGGGGGGGGGGGGGGGG6BAFFFFFDFFFFFFFEFFAFFFFFEFFFFFFFFFFFFFFFFFEFFEFFF?FF(;<?F;<>FBF9?:8?FF1?BBF<0;99>F>?30:??FBF>9(46<A?
@M04999:289:000000000-L3R54:1:1101:6996:12281 2:N:0:419
GCTGGACTACTAGGGTATCTAATCCTGTTCGCTCCCCACGCTTTCGCTCCTCAGCGTCAGTGACGGCCCAGAGACCTGCCTTCGCCACTGGTGTTCTTCCATATATCTACGCATTCCACCGCTACACATGGAGTTCCACTCTCCTCTTCTGCACTCAAGAAAAACAGTTTCAGCTGCACTTCCCCGGTTAAGCCGAGGGCTTTCACAGCTGACTTGTTCTCCCGCCTGCGTTCGCTTTACGCCCAATAAATCCGGACAACGCTTGCCACCTACGTATTACCGCGGCTGCTGGCACGTAGTT
+
CCCCCGGGGGGGGGGGGGGGGGGGGGGGGGGGGGGGGGGGGGGGGGGGGGGGGGGGGGGGGGGGGGGGGGGGGGGGGGGGGGGGGGGGGGGGGGGGGGGGGGGGGGGGGGGGGGGGGGGGGGGGGGGGGGGGGGGGGGGGGGGGGGGGGGGGGGGGGGFGGGGFGGGGGGGGGGGGFGFGGGGGGGGGGGGGGGGGGGGGFFFFFFFFFBFFFFFFEACFFFFFFFFFF9?FFFBFFFFF?FBB@@DFABFFFFFBF9:?B>B:?F?AFFF7?<?FFFB<AF0>9>>BBF?BF(4:(1436
@M04999:289:000000000-L3R54:1:1101:4494:12293 2:N:0:419
GCGACTACAAGGGTATCTAATCCTGTTTGCTCCCCACGCTTTCGCATCTCAGCGTCAGTATCTGTCCAGAAGGCCGCCTTCGCCACCGGTATTCCTCCACATCTCTACGCATTTCACCGCTACACGTGGAATTCTACCTTCCTCTACAATACTCCAGATAACCAGTTTTAAGTGCAATTCCCAGGTTGAGCCCGGGGCTTTCACACCTAACTTAATTATCCGCCTACATGCCCTTTACGCCCAGTCATTCCGATTAACGCTCGCACCCTCCGTATTACCGCGGCTGCTGGCACGGAGTT
+
CCCCCGFEGGFGGGGGGGGGGGGGGGGGGGGGGGGGGGGCGGGGGGGGGGGGFGGGGGGGGGGFGGGGGGGGGGGGGGGGGGGGGGGGGGGCFGGGGGGGGGGGGGGGGGGGGGGGGGGGGGGGGGFGGGGGFGGGGFGGCDDGDGGGGFGGFEGGGGGGGGGGGGGGGGGGFFGGFG5DGGGGGGGGGGCFFGGGDDGCFFFFFABFFBFFEFFFCFF48@F@?FFFFEEEF15;C<0;66<(.7A<?C?@F@6366800070;;;B:6?B367><AB,3(,(34:?D(47<(,,(-4
@M04999:289:000000000-L3R54:1:1101:27536:12329 2:N:0:419
TGTTGACTACCCGGGTATCTAATCCTGTTCGCTCCCCACGCTTTCGCTCCTCAGCGTCAGTGACGGCCCAGAGACCTGCCTTCGCCATCGGTGTTCTTCCCGATATCTACACATTCCACCGTTACACCGGGAATTCCAGTCTCCCCTACCGCACTCCAGTCCGCCCGTACCCGGCGCCGATCCACCGTTAAGCGATGGACTTTCACACCAGACGCGACGAACCGCCTACGAGCTCTTTACGCCCAATAAATCCGGATAACGCTTGCACCCTACGTATTACCGCGGCGTGTGGCACGTAGTT
+
CCCCCGGGGGGGGGGGGGGGGGGGGGGGGGGGGGGGGGGGGGGGGGGGGGGGGGGGGGGGGGGGGGGGGGGGGGGGGGGGGGGGGGGGGGGGGGGGGGGGGGGGEGGGGGGGGGGGGGGGGGGGGGGGGGGEGGGGGGGGGGGCEGGGGGGGGGGGGGGGGFGGEDEGGGGGGGDGFGFGGGGDGGGFC:FGGGEGGGGFFFFCCFFFFB?0::>B0:BFDF>>090?F?B01,44<ABFB?B><??7<DAFBFB0<BA>02?036).812?<?7?A?AB<<((46(((-(-1(4:4((-.
@M04999:289:000000000-L3R54:1:1101:18448:12333 2:N:0:419
GGACTACTGGGGTATCTAATCCTGTTTGCTCCCCACGCTTTCGCATCTCGGCGTCAGTATCTGTCCAGAAGGCCGCCTTCGCCACCGGTATTCCTCCACATCTCTACGCATTTCACCGCTACACGTGGAATTCTACCTTCCTCTACAATACTCCAGATAACCAGTTTTAAGTGCAATTCCCAGGTTGAGCCCGGGGCTTTCACACCTAACTTAATTATCCGCCTACATGCCCTTTACGCCCAGTCATTCCGATTAACGCTCGCACCCTCCGTATTACCGCGGCTGCTGGCACGGAGTTAGC
+
CCCCCGGGGGGGGGGGGGGGGGGGGGGGGGGGGGGGGGGGGGGGG7FGGGGGGGGGGGGGGGGGGGGGGGGGGGGGGGGGGGGGGFGGGGGGGGGGGGGGGGGGGGGGGGGGGGGGGGGGGGGGGGGGGGGGGGGGGGGGGGGGGGGGFGGGGGGGFGGGGGGGGGGFFGGGGGGGFGFGDGGFGFCFFGGGGGGG7DGGFFFFFAFF3=EFEFFFE6BEDF9@FFFFFFF@EFEFFDFB;@?@@EF<EFFF28:AFF0619B(39((4:;26BFBFF?B19>>>::D>67?B>>9B:)-.
@M04999:289:000000000-L3R54:1:1101:10345:12352 2:N:0:419
TCTGTGACTACCCGGGTATCTAATCCTGTTTGCTCCCCACGCTTTCGCATCTCAGCGCCAGTATCTGTCCAGAAGGCCGCCTTCGCCACCGGTATTCCCCCACATCTCTACGCATTTCACCGCTACACGTGGAATTCTACCTTCCTCTACAATACTCCAGATAACCAGTTTTAAGTGCAATTCCCAGGTTGAGCCCGGGGCTTTCACACCTAACTTAATTATCCGCCTACATGCCCTTTACGCCCAGTCATTCCGATTAACGCTCGCCCCCTCCGTATTACCGCGGCTGCTGGCACTGACT
+
B@,66;F<CEFE,@FGBCFGGGCEFGFCCF9@FE<6FG8FG+8F8F@F>FE,BFCEC+@6:FAFGCGF,EAF9F88E<::F4F<FC,==EB:+@F5EG,EFBFF,EFC499AE46=FGGAFGGEFFGF+6?FCD=BFFG9E?EE8EFDGGGFGGGEFGGGFFGGGGDG8=DC:C72=C9<+=@,3EFGGEE,,@CC;744@EFFFF=C5@BB@FFF>A64B?CE@0?(6@@FF@333;@FCFF96306.;357)3(,,82<?FFB90((46(4(4412:A>4(40(42>?>BF1(5(..(.
@M04999:289:000000000-L3R54:1:1101:19841:12353 2:N:0:419
TGACTACCCGGGTATCTAATCCTGTTTGCTCCCCACGCTTTCGCATCTCAGCGTCAGTATCTGTCCAGAAGGCCGCCTTCGCCACCGGTATTCCTCCACATCTCTACGCATTTCACCGCTACACGTGGAATTCTACCTTCCTCTACAATACTCCAGATAACCAGTTTTAAGTGCAGTTCCCAGGTTGAGCCCGGGGCTTTCACACCTAACTTAATTATCCGCCTACATGCCCTTTACGCCCAGTCATTCCGATTAACGCTCGACCCCTCCGTCTTACCGCGGCTTCTTGCACGGAGTTAGC
+
CBCCCGGGGGGGFCFGGGFGG<FFGDEGFFGGDFGGGGE@FG@GECG<FGFFEGGGEGCGGGGGGGGGFDFFGGGCFGGGGGGGGFGCFFFCEGGEFGGFC8AFGGFGDE:FGFBFGGGGGGGGGGFEGFC@FFEGGFFFGDGGGGGCGFGGGGGGCF8DGGGGD@EFGGGGGGFFD=DCCFFFGGFDCCFFC8C>DDDFFFFFFF494>C?E6=B?C6CB>D=>BF9E83=EF@FFDF>930.).7)9CF02,3?E?663(((43:(48(((.()67?;((4((.)))),4,(,,8:)).
@M04999:289:000000000-L3R54:1:1101:4521:12399 2:N:0:419
GACTACTAGGGTATCTAATCCTGTTTGCTCCCCACGCTTTCGCACCTCAGCGTCAGTATCTGTCCAGAAGGCCGCCTTCGCCACCGGTATTCCTCCACATCTCTACGCATTTCACCGCTACACGTGGAATTCTACCTTCCTCTACAATACTCCAGATAACCAGTTTTAAGTGCAATTCCCAGGTTGAGCCCGGGGCTTTCACACCTAACTTAATTATCCGCCTACATGCCCTTTACGCCCAGTCATTCCGATTAACGCTCGCACCCTCCGTATTACCGCGGCTGCTGCCACGGAGTTAGCC
+
CCCCCGGGGGGGGGGGGGGGGGGGGGGGGGGGGGGGGGGGGGGGGGGGGGGGGGGGGGGGGGGGGGGGGGGGFGGGGGGGGGFGGGGGEGGGGGGGGGGGGGGGGGGGGGGGGGGGGGGGGGGGGGGGGGGGGGGGGGGGGGGGGGGGGGGGGGGGGGGGGGGGFFGGGGGGGGGGFGFGGGGGGGGGGGGDEGGGGGGGFFFFFFFFDF?FFAFFFFF@FFFDFEFFFFFFFFFFFFFFFFFFEFEEEFFFFFFFF0;:9>FFF??B?FFFB?DFF:;09>F;:DF)47>>BF0<8AAF:
@M04999:289:000000000-L3R54:1:1101:17392:12409 2:N:0:419
CTGGGACTACCGGGGTATCTAATCCTGTTCGCTCCCCACGCTTTCGCTCCTCAGCGTCAGTGACGGCCCAGAGACCTGCCTTCGCCATCGGTGTTCTTCCCGATATCTACACATTCCACCGTTACACCGGGAATTCCAGTCTCCCCTACCGCACTCCAGTCCGCCCGTACCCGGCGCCGATCCACCGTTAAGCGATGGACTTTCACACCAGACGCGACGAACCGCCTACGAGCTCTTTACGCCCAATAAATCCGGATAACGCTTGCACCCTACGTATTACCGCGGCTGCTGGCACGTCGGT
+
CCCCCGGGGGGGGGGGGGGGGGGGGGGGGGGGGGGGGGGGGGFGGGGGGGGGGGGGGGGGGGGGGGGGEGGGGGGGGFGGGGGGGGGGGGGGGGGGGGGGGGGGDBAFFGGGGGDGGGGGGGGGGGGGGGGCCFGGGGGCG=FGGGGFGGGGDGGGGGDAFGGGCDGGGGCGGEDCEGDD8DDGGG5CECCFEEG4D<FGFFFF6FFFBBFFFEFE0<>>5>26>;:6:0(891?9>AAF??99?1<B7):<?>FBF0<>3;:116>?B0:????3)3<A9,,29101(03:6()((-((-
@M04999:289:000000000-L3R54:1:1101:24852:12418 2:N:0:419
AGACTACAGGGGTATCTAATCCTGTTCGCTCCCCACGCTTTCGTCCATCAGCGTCAATCGGTATTTAGTAACCTGCCTTCGCAATCGGGGTTCTGTGTAATATCTATGCATTTCACCGCTACACTACACATTCCAGCTACTTCAATACTATTCAAGATTAACAGTATCAACGGCAGTTCTACAGTTAAGCTGCAGGTTTTCACCGCTGACTTATCAACCCGCCTACGGACCCTTTAAACCCAATAAATCCGGATAACGCTCGCATCCTCCGTATTACCGCGGCTGCTGGCACGGAGTTAGC
+
CCCCCGGGGGGGGGGGGGGGGGGGGGGGGGFFGGGGGGGGGGGGDGGGGGGGGGGGGGGGGGGGGGDGGGGGGGGGGGGGGGGEGGGGGGGGGGGGGGGGGGGGGGGGGGGGGGGGGGGGGGGGGGGGGGGGGGGGGGGGFGGGGGAEGGFGGGGGGGGGGGGGGGGGGGGGGGGGFGFGGGGGGGGGGGGGGGGGGGGGFFFFFFFFFFFFCFFFFFFFEFADFFFDFFFFFDFFFEEFFFFFFFFFFFFFFFFFFFBD?>BFFFFFA<>FB?FFFFF06>>>BF>B7(2<?BB0414:6
@M04999:289:000000000-L3R54:1:1101:15805:12477 2:N:0:419
TGACTACCGGGGTATCTAATCCTGTTCGCTCCCCACGCTTTCGTCCATCAGCATCAATCGGTATTTAGTAACCTGCCTTCGCAATCGGGGTTCTGTGTAATATCTATGCATTTCACCGCTACACTACACATTCCAGCTACTTCAATACTATTCAAGATTAACAGTATCAACGGCAGTTCTACAGTTAAGCTGCAGGTTTTCACCGCTGACTTATCAACCCGCCTACGGACCCTTTAAACCCAATAAATCCGGATAACGCTCGCATCCTCCGTATTACCGCGGCTGGTGGCACGGAGTTAGC
+
CCCCCGGFGGGGGGGGGGGGGGGGGGGGGGGGGGGGGGGGGGGGGGGGGGGGGFGGGGGGGGGGEDGGGGGGGGGGGGGGGGGGCFGGGGGGGGGGGGFFGGGGGGGGGGGGGGGGGGGGGGGGGGGGGGGGGGGDFFGGGCFEDFFFGFGGGGFGGG@AFGFFFDDGGGGGGGGGFDFGGGGGGGGGGGGGGFGGFGGGFFFFAFFFFFFAEFFFEFFFBABF==@@>FFDFDFFEEFFDF?FF8CEE@BFFDDEEFBFFF>B1>7<DF66<?FFA<?F9FFFF?BFB:77?06BF0>F<
@M04999:289:000000000-L3R54:1:1101:9718:12513 2:N:0:419
AGACTACAGGGGTATCTAATCCTGTTCGCTACCCATGCTTTCGAACCTCAGCGTCAGTTACAGACCAGAGAGCCGCCTTCGCCACTGGTGTTCTTCCATATATCTACGCATTCCACCGCTACACATGGAGTTCCACTCTCCTCTTCTGCACTCAAGAAAAACAGTTTCAGCTGCACTTCCCCGGTTAAGCCGAGGGCTTTCACAGCTGACTTGTTCTCCCGCCTGCGTTCGCTTTACGCCCAATAAATCCGGACAACGCTTGCCACCTACGTATTACCGCGGCTGCTGGCACGTAGTTAGC
+
CCCCCGGGGGGGGGGGGGGGGGGGGGGGGGGGGGGGGGGGGGGGGGGGGGGGGGGGGGGGGGGGGGGGGGGGGGGGGGGGGGGGGGGGGGGGGGGGGGGGGGGGGGGGGGGGGGGGGGGGGGGGGGGGGGGGGGGGGGGGGGGGGGGGGGGGGGGGGGGGGGGGGGGGGGGGGGGGFGFGGGDGGGGGGGGGEGGGGGGGFFFFFFFFFF=EEFFFFFFFEFF>>DFFDFFFFFFFFFFF@FFDFFFFFFF>?>BFBFBF?BF?FF6:B?:?<AFFF<<F9>690:>>?:<DFF7314>BA
@M04999:289:000000000-L3R54:1:1101:24798:12531 2:N:0:419
GCATGACTACTCGGGTATCTAATCCTGTTCGCTCCCCACGCTTTCGCATCTCAGCGTCAGTATCTGTCCAGAAGGCCGCCTTCGCCACCGGTATTCCTCCACATCTCTACGCATTTCACCGCTACACGTGGAATTCTACCTTCCTCTACAATACTCCAGATAACCAGTTTTAAGTGCAATTCCCAGGTTGAGCCCGGGGCTTTCACACCTAACTTAATTATCCGCCTACATGCCCTTTACGCCCAGTCATTCCGATTAACGCTCGCACCCTCCGTATTACCGCGGCTGCTGGCACGGAGTT
+
CCCCCGGGGGGGGGGGGGGGGGGGGGGGGGGGGGGGGGGGGGGGGGGGGGGGGGGGGGGGGFGGGGGGGGGGGGGGGGGGGGGGGGGGGGGGGGGGGGGGGGGGGGGGGGGGGGGGGGGGGGGGGGGGGGGGGGGGGGGGGGGGGGGGGGGGGGGGGGGGGGGGGGGGFGGGGFGGFGFGGGGGGGGGGGGGGGGGGDGGEFFFFFFFFFEEFFF4@FFEAEFFFFFFF@ECFFFFFFFF<DFFFFFFFFFFF@DFDF64616<>>BF96?B?F?043>A9?FF>60,(327?7B<>0(84
@M04999:289:000000000-L3R54:1:1101:19237:12533 2:N:0:419
ATAGACTACTGGGGTATCTAATCCTGTTCGCTCCCCACGCTTTCGTCCATCAGCGTCAATCGGTATTTAGTAACCTGCCTTCGCAATCGGGGTTCTGTGTAATATCTATGCATTTCACCGCTACACTACACATTCCAGCTACTTCAATACTATTCAAGATTAACAGTATCAACGGCAGTTCTACAGTTAAGCTGCAGGTTTTCACCGCTGACTTATCAACCCGCCTACGGACCCTTTAAACCCAATAAATCCGGATAACGCTCGCATCCTCCGTATTACCGCGGCTGCTGGCACGGAGTT
+
CCCCCGGGGGGGGGGGGGGGGGGGGGGGGGGGGGGGGGGGGGGGGGGGGGGGGGGGGGGGGGGGGGGGGGGGGGGGGGGGGGGGGGGGGGGGGGGGGGGGGGGGGGGGGGGGGGGGGGGGGGGGGGGGGGGGGGGGGGGGGGGGGGGGGGGGGGGGGGGGGGGGGGGGGGGGGGGGFGFGGGGGGGGGGGGGGGGGGGGDFFFFFFFFFFFFEFFFEFFFFFFFFFFFFFF@BFBFFFFFEF@F?@FF9CFF@>FFFFFF@1;BFFFFFBB7>BF046<96>B96;>FF?0(1<:669::
@M04999:289:000000000-L3R54:1:1101:13273:12536 2:N:0:419
CGGGACTACCCGGGTATCTAATCCTGTTCGCTCCCCACGCTTTCGTCCATCAGCGTCAATCGGTATTTAGTAACCTGCCTTCGCAATCGGGGTTCTGTGTAATATCTATGCATTTCACCGCTACACTACACATTCCAGCTACTTCAATACTATTCAAGATTAACAGTATCAACGGCAGTTCTACAGTTAAGCTGCAGGTTTTCACCGCTGACTTATCAACCCGCCTACGGACCCTTTAAACCCAATAAATCCGGATAACGCTCGCATCCTCCGTCTTACCGCGGCTGCTGGCACGGAGTTT
+
CCCCCGGGGGGGDGGGGGGGGGGGGGGGGGGGGGGGGGGGGGGGGGGGGGGGGGGGGGGGGGGGGGFGGGGGGGGGGG8FEGFGEEEFGGGGGGGGGGGGGGGFFGGGGGGGGGGFGGGGGGGGGGGGGGGGGGGGGFGFFFGDFGGGGGGGGFGG=EDGGGGGGGGGGGGGGCD>BGFGGGFGFCFGFGGGFFFFGCFFCFAFFFFEAAFFFFFFFFFFF=@F@@FF@=DFFFFFFF6AF@?FDF@@EFFFF4??D7E69:?>614;?>DF>:(169)(339((((-,3403>?6>6:4)
@M04999:289:000000000-L3R54:1:1101:16717:12548 2:N:0:419
GACTACAGGGGTATCTAATCCTGTTCGCTCCCCACGCTTTCGTCCATCAGCGTCAATCGGTATTTAGTAACCTGCCTTCGCAATCGGGGTTCTGTGTAATATCTATGCATTTCACCGCTACACTACACATTCCAGCTACTTCAATACTATTCAAGATTAACAGTATCAACGGCAGTTCTACAGTTAAGCTGCAGGTTTTCACCGCTGACTTATCAACCCGCCTACGGACTCTTTAAACCCAATAAATCCGGATAACGCTCGCATCCTCCGTACTACCGCGGCTGCTGGCACGGAGTTAGCC
+
CCCCCGGGGGGGGGGGGGGGGGGGGGGGGGGGGFGGGGGGGGGGGCFGGGGGGGGGGGGGGGGGGGGGGGGGGGGGGGGGGGGGGGGGGGGGGGGGGGGGGGGGGGGGGGGGGGGGGGGGGGGGGGGGGCFGGGGGGGGGGGGGGGGGGGGGGGGGGGGGGGGGGGGGGGGGGGGGFGFGGGGGGGGGGGGGGGGFFGGGCFFFFFFFFFFFFFFFFFFFDFDFFF>DF=BEFEFFEFFF@DDFFFFFEFFFFFFFFFFFFFFFF?>BFBFFFFFFFF>B>FBFF??FBBBB6>FFFFBA:
@M04999:289:000000000-L3R54:1:1101:13613:12549 2:N:0:419
AGTGTGACTACCGGGGTATCTAATCCTGTTTGCTCCCCACGCTTTCGCATCTCAGCGTCAGTATCTGTCCAGAAGGCCGCCTTCGCCACCGGTATTCCTCCACATCTCTACGCATTTCACCGCTACACGTGGAATTCTACCTTCCTCTACAATACTCCAGATAACCAGTTTTAAGTGCAATTCCCAGGTTGAGCCCGGGGCTTTCACACCTAACTTAATTATCCGCCTACATGCCCTTTACGCCCAGTCATTCCGATTAACGCTCGCACCCTCCGTATTACCGCGGCTGCTGGCACGGAGT
+
CCCCCGGGGGGGGGGGGGGGGGGGGGGGGGGGGGGGGGGGGGGGGGGGGGGGGGGGGGGGGGGGGGGGGGGGFGGGGGGGGGGGGGGGGGGGGDGGGGGGGGGGGGGGGGGGGGGGGGGGGGGGGGGGGGGGGGGGGGGGGGGGGGGGGGGGGGGGGGGGGGGGGGGGGFGGGGGGFGFGGGGGGGGGGGGGGGGGGGGGFFFFFFFFFFFFFFFFFFFFFFCEDF;DFFEFEEFFFFFFEDFFFFFEEEFCCCEFF?FFF?9?BFFFB>BFFFFF:<>ABB:>F6107B?FF6,48-,(-
@M04999:289:000000000-L3R54:1:1101:17973:12550 2:N:0:419
GGACTACCCGGGTATCTAATCCTGTTCGCTCCCCACGCTTTCGTCCATCAGCGTCAATCGGTATTTAGTAACCTGCCTTCGCAATCGGGGTTCTGTGTAATATCTATGCATTTCACCGCTACACTACACATTCCAGCTACTTCAATACTATTCAAGATTAACAGTATCAACGGCAGTTCTCCAGTTAAGCTGCAGGTTTTCACCGCTGACTTATCAACCCGCCTACGGACCCTTTAAACCCAATAAATCCGGATAACGCTCGCATCCTCCTTATTACCGCGGCTGCTGGCACGGAGTTTAC
+
CCCCCGGEGGGGGEFGG<6CFCFGGG,BFEG@FGFGGDG@@FE@C@7FFFDFGGB6@FF7:,CFAEF<FAEFCCF8F=9F7FBCEGB:FGFCFF?AEFFGGGFGGGAE,A@;FGFFGGGGE=AFGFFCFGGGGGGFGGAFAFF,,@C8DFFG;DCEG?3=7EFGGDFGD,@6=EGC9F+?+2=9EADGFCGGGCC6=CDFFCFFFF59)<6:CFF17*;)*:@@2(8(5@@93(5;?C<F6(634;))5=(((6;AE00:?9BBBFF?24(4<AAB42(44(2198>2410)4((4,()..
@M04999:289:000000000-L3R54:1:1101:28930:12561 2:N:0:419
GACTACCAGGGTATCTAATCCTGTTTGCTCCCCACGCTTTCGCATCTCAGCGTCAGTATCTGTCCAGAAGGCCGCCTTCGCCACCGGTATTCCTCCACATCTCTACGCATTTCACCGCTACACGTGGAATTCTACCTTCCTCTACAATACTCCAGATAACCAGTTTTAAGTGCAATTCCCAGGTTGAGCCCGGGGCTTTCACACCTAACTTAATTATCCGCCTACATGCCCTTTACGCCCAGTCATTCCGATTAACGCTCGCACCCTCCGTATTACCGCGGCTGCTGGCACGGAGTTAGCC
+
CCCCCGDGGGGGGGGGGGGGGGGEGFFGGGGFGGGGGGGGGGDGEGCGFGGEGGGEGGFAFFGGFFGFFGGGGGGGGGFBCGEGGGGGGGGFDGGGGGGGGGGGFGFGGEFCFFGGGGCEGFGDFFGGGGGGGGGGGGGGGGGGGGGGGGGGGFF8FFGGGGGGGGGGGGGFGFDGB+D8F=FF==D6DFCEE>ECCFGGFFFFFFFFBFFFE>=>EFC@FFFFB;?E3=DEFF:<06;DD?4<EC36C1(67193<>??>9((442::>3?<?ABAB>9B>(1887(3:D?;>,,46A).
@M04999:289:000000000-L3R54:1:1101:23959:12621 2:N:0:419
GGTATCTAATCCTGTTTGCTCCCCACGCTTTCGCATCTCAGCGTCAGTATCTGTCAGAAGGCCGCCTTCGCCACCGGTATTCCTCCACATCTCTACGCATTTCACCGCTACACGTGGAATTCTACCTTCCTCTACAATACTCCAGATAACCAGTTTTAAGTGCAATTCCCAGGTTGAGCCCGGGGCTTTCACACCTAACTTAATTATCCGCCTACATGCCCTTTACGCCCAGTCATTCCGATTAACGCTCGCACCCTCCGTATTACCGCGGCTGCTGGCACGGAGTTAGCCGGTGCTTCTT
+
CCCCCGGGGGGGGGGGGGGGGGGGGGGGGGGGGGGGGGGGGGGGGGGGGGGGGGGGGGGGGGGGGGGGGGGGGGGGGGGGGGGGGGGGGGGGGGGGGGGGGGGGGGGGGGGGGGGGGGGGGGGGGGGGGGGGGGGGGGGGGGGGGGGGGGGGGGGGGGGGGGGGGGGGGGGGGGGGFGFGGGGGGGGGGGGGGGGGGGGGFFFFFFFFCAFFFFFFFFFFFFFFFFFFBFFF@EEF3?EFFFFFFFFFFFFFFFFFFF?;?F?BAA<?FFFBFFFDFFFFFFF9BB?FFFFFFF;><DDA2
@M04999:289:000000000-L3R54:1:1101:11689:12626 2:N:0:419
ATGGACTACTCGGGTATCTAATCCTGTTTGCTCCCCACGCTTTCGCATCTCAGCGTCAGTATCTGTCCAGAAGGCCGCCTTCGCCACCGGTATTCCTCCACATCTCTACGCATTTCACCGCTACACGTGGAATTCTACCTTCCTCTACAATACTCTAGTTAACCAGTTTTAAGTGCAATTCCTAGGTTGAGCCCAGGGCTTTCACACCTAACTTAATTATCCGCCTACATGCCCTTTACGCCCAGTCATTCCGATTAACGCTCGCACCCTCCTTATTACCGCGGCTGCTGGCACGGAGTT
+
CCCCCGGGGGGGGGGGGGGGGGGGGGGGGGGGGGGGGGGGGGGGGGGGGGGGGGGGGGGGGGGGGGGGGGGGGGGGGGGGGGGGGGGGGGGGGGFGGGGGGGGGGGGGGGGGGGGGGGGGGGGGGGGGGGGGGGGGGGGGGGGGGGGGGFGGGGGGGGGGGGGGGGGGGGGGGGGGFGFGGGGGGFGGGGCGGGGGGDGCFFFFFFFEDFFFFFFFFFFFFFAFFFFFEFEEEFFFFFFFDFFF;@EFFEFFFF6;@FEDB@?;@FFF012(().6AFFFFFF9>>;???8??203(7:?
@M04999:289:000000000-L3R54:1:1101:2841:12631 2:N:0:419
TCAGACTACCCGGGTATCTAATCCTGTTTGCTCCCCACGCTTTCGCATCTCAGCGTCAGTATCTGTCCAGAAGGCCGCCTTCGCCACCGGTATTCCTCCACATCTCTACGCATTTCACCGCTACACGTGGAATTCTACCTTCCTCTACAATACTCCAGATAACCAGTTTTAAGTGCAATTCCCAGGTTGAGCCCGGGGCTTTCACACCTAACTTAATTATCCGCCTACATGCCCTTTACGCCCAGTCATTCCGATTAACGCTCGCACCCTCCGTATTACCGCGGCTGCTGGCACGGAGTT
+
CCCCCGGGGGGGGGGGGGGGGGGGGGGGGGGGGGGGGGGGGGGGGGGGGGGGGGGGGGGGGGGGGGGGGGGGGGGGGGGGGGGGGGGGGGGGGGGGGGGGGGGGGGGGGGGGGGGGGGGGGGGGGGGGGGGGGGGGFGGGGGGGGGGGGGGGGGGGGGGGGGGGGGGGGGGGGGGGFGFGGGGGGFGGGGGGGGGGGGGGFFFFFFFFFFFFFFFFFFFFFFFFFFFFFFFFFFFFFFFFFFFDDEFFFFEFFFF6?DAB>?BFFBF>FFFF>?BFFFFF1>BFB9>BFFFBB?BB(48?
@M04999:289:000000000-L3R54:1:1101:14604:12651 2:N:0:419
TGGACTACCGGGGTATCTAATCCTGTTTGCTCCCCACGCTTTCGCATCCCAGCGTCAGTATCTGTCCAGAAGGCCGCCTTCGCCACCGGTATTCCTCCACATCTCTACGCATTTCACCGCTACACGTGGAATTCTACCTTCCTCTACAATACTCTAGTTAACCAGTTTTAAGTGCAATTCCTAGGTTGAGCCCAGGGCTTTCACACCTAACTTAATTATCCGCCTACATGCCCTTTACACCCAGTCATTCCGATCAACGCTCGCACCCTCCGTATTACCGCGGCTGCTGGCACGGAGTT
+
CCCCCGGGGGGGGGGGGGGGGGGGGGGGGGGGGGGGGGGGGGGGGEGGGGGGGGGGGGGGGGGGGGGGGGGGGGGGGGGGGGGGGGGGGGGGGGGGGGGGGGGGGGGGGDGGGGGGGGGGGGGGGGGGGGGGGGGGGGGGGGGGGGFGGGGGGGGGGGGGGGGGGFFGGGGGGGGGFGFGGGGGGGGGGGGGGGGGGGGGFFFFFFFFFFFFFFFFFFFFFFFFFFFFFF@:BFFFFFFFFFF;E@ECCE?;?D;?;;?>FF>F>>6<BFFB:B7?AAA6>F>>BF?:?(613<>F64<
@M04999:289:000000000-L3R54:1:1101:15653:12664 2:N:0:419
AAGAGACTACCCGGGTATCTAATCCTGTTTGCTCCCCACGCTTTCGCATCTCAGCGTCAGTATCTGTCCAGAAGGCCGCCTTCGCCACCGGTATTCCTCCACATCTCTACGCATTTCACCGCTACACGTGGAATTCTACCTTCCTCTACAATACTCCAGATAACCAGTTTTAAGTGCAATTCCCAGGTTGAGCCCGGGGCTTTCACACCTAACTTAATTATCCGCCTACATGCCCTTTACGCCCAGTCATTCCGATTAACGCTCGCACCCTCCGTATTACCGCGGCTGCTGGCACGGAGTT
+
CCCCCGGGGGGGGGGGGGGGGGGGGGGGGGGGGGGGGGGGGGGGGGGGGGGGGGGGGGGGGGGGGGGGGGGGGGGGGGGGGGGGGGGGGGGGGGGGGGGGGGGFGGGGGGGGGGGGGGGGGGGGGGGGGGGGGGGGGGGGGGGGGGGGGGGFGGGGGFGGGGGGEGGGGFGGGGGGFGFGGGGGG6CGGGGGGDGGDDGGEFFFFFFFDFFEFFFFEFFFFFC=D@FFFFFFE;DFFFFFDFFF<0=@AEEF<8D;?BBDFB:0(399BFFF09::??BBF?BBFFFFBFF?6<73143::
@M04999:289:000000000-L3R54:1:1101:18685:12671 2:N:0:419
TTGACTACACGGGTATCTAATCCTGTTCGCTCCCCACGCTTTCGTCCATCAGCGTCAATCGGTATTTAGTAACCTGCCTTCGCACTCGGGGTTCTGTGTAATATCTATGCATTTCACCGCTACACTACACATTCCAGCTACTTCAATACTATTCAAGATTAACAGTATCAACGGCAGTTCTACAGTTAAGCTGCAGGTTTTCACCGCTGACTTATCAACCCGCCTACGGACCCTTTAAACCCAATAAATCCGGATAACGCTCGCATCCTCCGTATTACCGCGGCGTCTGGCACGGAGTTAC
+
CCCCCFEFGGGGGGGF9EGCDGGGGGGGGEGGEGGGGGGGGGGGGDGGADGEEGFGGGGF@CFF<EFFGEGGGGGCFGGAGGGG+@FFEDGG7FGEFGFGFFGAFEFGECEGFAFGGGGGGGGGGGGGGGGGFGGDGFGCFFAFGGGGGGEG8AFFBFDGFGGGGGGGGGFCEEGGEFFGGGFFGGGGGFGFDGGGGGGGFFFFFFEEAFFFFFFFF>FDB5ABD@@?@@FF@FF8><CFF?1=3;39?CE9>6;DFF<;8(9;((4(,5:>???B><BBF(30((-:????BFB>>?16)
@M04999:289:000000000-L3R54:1:1101:14362:12693 2:N:0:419
GCTGACTACCGGGGTATCTAATCCTGTTTGCTCCCCACGCTTTCGCATCTCAGCGTCAGTATCTGTCCAGAAGGCCGCCTTCGCCACCGGTATTCCTCCACATCTCTACGCATTTCACCGCTACACGTGGAATTCTACCTTCCTCTACAATACTCTAGTTAACCAGTTTTAAGTGCAATTCCTAGGTTGAGCCCAGGGCTTTCACACCTAACTTAATTATCCGCCTACATGCCCTTTACGCCCAGTCATTCCGATTAACGCTCGCACCCTCCGTATTACCGCGGCTGCTGGCACGGAGTT
+
CCCCCGGGGGGGGGGGGGGGGGGGGGGGGGGGGGGGGGGGGGGGGGGGGGGGGGGGGGGGGGGGGGGGGGGGGGGGGGGGGGGGGGGGGGGGGGGGGGGGGGGGFGGGGGDGGGGGGGGGGGGGGGGGGGGGGGGGGGGGGGGGGGGGGGGGGGGGGGGGGGGGGGGGGGGGGGGGFGFGGGGGGGGFGFGGGDFGGCCFFFFFFFFFFFEFFFFFFFFFFFF=DF@DFFC@BBBBFFFFFFBFFEFFFFFFFDF<@?>@>??>909>?BFF6(3((5>A:9>F>>BFF??0(.:>0;B<
@M04999:289:000000000-L3R54:1:1101:25283:12696 2:N:0:419
GGACTACTGGGGTATCTAATCCTGTTCGCTACCCATGCTTTCGAACCTCAGCGTCAGTTACAGACCAGAGAGCCGCCTTCGCCACTGGTGTTCTTCCATATATCTACGCATTCCACCGCTACACATGGAGTTCCACTCTCCTCTTCTGCACTCAAGAAAAACAGTTTCAGCTGCACTTCCCCGGTTAAGCCGAGGGCTTTCACAGCTGACTTGTTCTCCCGCCTGCGTTCGCTTTACGCCCAATAAATCCGGACAACGCTTGCCACCTACGTATTACCGCGGCTGCTGGCACGTAGTTAGC
+
CCCCCGGGGGGGGGGGGGGGGGGGGGGGGGGGGGGGGGGGGGGGGGGGGGGGGGGGGGGGGGGGGGGGGGGGGGGGGGGGGGGGGGGGGGGGGGGGGGGGGGGGGGGGGGGGGGGGGGGGGGGGGGGFFGGGGGGGGGGGGGGGGGGGGGGGGGFGGGGGGGGGGGGGGGGGGGGGFGFGGGGGGGGGGGGGGGGGGGGGFFFFFFFFFFFFEFFFFFFDFFFF9BBDFFFFF@?FFFFFFF;DEFEFFFF>?BFFFFFFFFF:<BBFFFF?<<?FAF<;FF;;BFFF?FFF:4::?9<26
@M04999:289:000000000-L3R54:1:1101:12379:12700 2:N:0:419
AGGAGACTACTGGGGTATCTAATCCTGTTCGCTCCCCACGCTTTCGTCCATCAGCGTCAATCGGTATTTAGTAACCTGCCTTCGCAATCGGGGTTCTGTGTAATATCTATGCATTTCACCGCTACACTACACATTCCAGCTACTTCAATACTATTCAAGATTAACAGTATCAACGGCAGTTCTACAGTTAAGCTGCAGGTTTTCACCGCTGACTTATCAACCCGCCTACGGACCCTTTAAACCCAATAAATCCGGATAACGCTCGCATCCTCCGTATTACCGCGGCTGCTGGCACGGAGTT
+
B@C@CEGGFGGFGGGGGGGGFFFFGFDFGGGGGGDFBEGGGCGGGGFGGGGGGGGGGGGGGGGGFGD@AFGGGFDEGG<EEGGGEGEGGGGGGEEGFEEFFGGFGGGFGGGGGGGGGFGGGGGGGGGGFFGGGGFGGGGGGGGGCED=FGGGGCDGGGGFFFGGGGGGGGFGGGGDFDDDGGGGGDGFGGGGGGGCCFFC6C?FCBFBBFFFFFCFFFFFF45AABDFFFFDFFFDB@6CEEFFDDF@A<CCE@B@;;@EFB<FFBFF>?<B0>:<BB<FF?>97>;>F?B7?23?>6341
@M04999:289:000000000-L3R54:1:1101:25711:12703 2:N:0:419
TGGACTACCCGGGTATCTAATCCTGTTTGCTCCCCACGCTTTCGCATCTCAGCGTCAGTATCTGTCCAGAAGGCCGCCTTCGCCACCGGTATTCCTCCACATCTCTACGCATTTCACCGCTACACGTGGAATTCTACCTTCCTCTACAATACTCCAGATAACCAGTTTTAAGTGCAATTCCCAGGTTGAGCCCGGGGCTTTCACACCTAACTTAATTATCCGCCTACATGCCCTTTACGCCCAGTCATTCCGATTAACGCTCGCACCCCCCGTATTACCGCGGCTCCTGGCGCGGAGTT
+
CCC8@EE@CFCEGEDGGGFGGG9EF9<FGGGGFFEAFCFFECEFDEGGFGE9FECFGEC<FGGCCFGGGGG<<F<FGFE7FGG:=F=CE>7,?FAFFGGGGDF<F,CFFG@C7E,FFD4B:CGFCFEGGEGG:DFGGGG;?F=EDFA9,=AD,EFFEGGFGGGFGFDDFGGG:DF89=DGFGGGCFGFFGGFGGG5<DDF*0BFAA>AE>=85=FFFFFEB@FFFFB=4?@3@@33C.7A19;0/4>C))1(/(/1:<00((,449>:(49B3>1244489;266(4??:((449,3?(
@M04999:289:000000000-L3R54:1:1101:11417:12709 2:N:0:419
GCGACTACCCGGGTATCTAATCCTGTTCGCCCCCCACGCTTTCGCTCCTCAGCGTCAGTGACGGCCCAGAGACCTGCCTTCGCCATCGGTGTTCTTCCCGATATCTACACATTCCACCGTTACACCGGGAATTCCAGTCTCCCCTACCGCACTCCAGTCCGCCCGTACCCGGCGCCGATCCACCGTTAAGCGATGGACTTTCACACCAGACGCGACGAACCGCCTACGAGCTCTTTACGCCCAATAAATCCGGATAACGCTTGCACCCAACGTATTACCGCGGCTGCTGGCACGTAGTTAC
+
CCCCCGGEGGGGGGGGGGGGGGGGGGGGGGGEGGGGGGGGGGGGGGGGGGGGGGGGGGGGGGGGGGGGGGGGGGGGGGGGGGGGGGGGGGGFGGGGGGGGGGGGGGGGGGGGGGGGGGGGFGGGGGGGG>CFGGGGGGGGGGGGGGGGGGGGGGGFGGGGGGGGGGGGEGGDGGGGFGFGGGGGGF5=FCGGDEGDDGGGFFFFFF>@F?F>FE>>>@D>:;B6<?7:??>3?<A9BFFDB>??B?<AAD?6BBFFF?:>?BF?3433?1<B?B244<9:9;9>F10:B:B07(,43:<<)
@M04999:289:000000000-L3R54:1:1101:28240:12722 2:N:0:419
CGACTACCGGGGTATCTAATCCTGTTTGCTACCCACGCTTTCGAGCATGAACGTCAGTGTTATCCCAGGAGGCTGCCTTCGCCATCGGTATTCCTTCACATCTCTACGCATTTCACTGCTACACGTGGAATTCTACCTCGCTCTGACACACCCTAGTTAGACAGTTTCAAATGCACGTCCCAAGTTGCGCTCGGGGATTGCACATCTGACTTATCTAACCGGCTTCGCTCGCTTTACGCCCAGTAATTCCGATTAACGCTCGCACCGCACGTATTACCGCTGCTGCTGGCACGTAGTTAGC
+
-8,8,6,C@+8@@6E<C<E,;EDF,;@,,C,CFD9@F+6BD@FCF@7CCD@@@:,BC96CFAE6CF@<FC::@@F:,55,,8=CG<FGGGF,CF<,?FGA<F9?FG9,4C,FFAFG<AE=,94,@,4+@FGFFGFGE9E++@,=2,766,AGG8D,@7,@,=9DBD,=,7@D,,DFF?DD8=01E,,,@?>EGC75**3096*;+9++*9;E6=:BA+A=)(85/7(/6?;>;?()>2(:>114C)).)7(2-2()6:F:?FF929((-79:(6:<A480(4928<))5?7)(,,48).:4
@M04999:289:000000000-L3R54:1:1101:21601:12731 2:N:0:419
GACTACAAGGGTATCTAATCCTGTTCGCTCCCCACGCTTTCGCATCTCAGCGTCAGTATCTGTCCAGAAGGCCGCCTTCGCCACCGGTATTCCTCCACATCTCTACGCATTTCACCGCTACACGTGGAATTCTACCTTCCTCTACAATACTCCAGATAACCAGTTTTAAGTGCAATTCCCAGGTTGAGCCCGGGGCTTTCACACCTAACTTAATTATCCGCCTACATGCCCTTTACGCCCAGTCATTCCGATTAACGCTCGCACCCTCCGTATTACCGCGGCTGCTGGCACGGAGTTAGCC
+
CCCCCGGGGGGGGGGGGGGGGGGGGGGGGGGGGGGGGGGGGGGGGGGGGGGGGGGGGGGGGGGGGGGGGGGGGGGGGGGGGGGGGGGGGGGGGGGGGGGGGGGGGGGGGGGGGGGGGGGGGGGGGGGGGGGGGGGGGGGGGGGGGGGGGGGGGGGGGGGGGGGGGGGGGGGCGGGGFGFGGGGGGGGGGGGGGEGGGGGFFFFFFFFFFFF=EFFFFFFDFFD?BEFEBFFFF@<EFFBFFF;<AECFE;?DDFCC<96:;F>FF?08<4::?B9<BFF1>9>1().8?(.,2((,3<ADB
@M04999:289:000000000-L3R54:1:1101:16743:12731 2:N:0:419
ACGACTACAAGGGTATCTAATCCTGTTTGCTCCTCACGCTTTCGCCTCTCAGCGTCAGTATCTGTCCAGAAGGCCGCCTTCGCCACCGGTATTCCTCTACATCTCTACGCATTTCACCGCTACACGTGGAATTCTACCTTCCTCTACAATACTCTAGTTAACCAGTTTTAAGCGCAATTCCTAGGTTGAGCCCAGGGCTTTCACACCTAACTTAATTATCCGCCTACATGCCCTTTACGCCCAGTCATTCCGATTAACGCTCGCACCCTCCGTATTACCGCGGCGGCTGGCACGGAGTT
+
@CCCCGFG<@@@FGGFEC@,FAFG<6CFC9,CF,C@FCCCC8,@,,8FFGG<FCCFEGDFA9E<6E8@@<FGFGFGEGGCFD,CCGGGCB@@FE<EGGCGCFFFEFEGCCCE:F<?FFEGFCGCGCE,4FFFFGFFGG=F=EGGFFF,=,EDFF,37=33,E=FC=A3EGF=,@DCB8?D?F+@,3@FC9D?7:7F>CFCF5+4?A>;@8CC>/9+AFFCADDF=DBEEEFFF::=F/-/9:<(/;AF)/63<(,64C?08?;(,2-(,-21411:>2-49(40((7>1((.)-(,,(.
@M04999:289:000000000-L3R54:1:1101:6017:12808 2:N:0:419
TAGACTACTGGGGTATCTAATCCTGTTTGCTCCCCACGCTTTCGCATCTCAGCGTCAGTATCTGTCCAGAAGGCCGCCTTCGCCACCGGTATTCCTCCACATCTCTACGCATTTCACCGCTACACGTGGAATTCTACCTTCCTCTACAATACTCCAGATAACCAGTTTTAAGTGCAATTCCCAGGTTGAGCCCGGGGCTTTCACACCTAACTTAATTATCCGCCTACATGCCCTTTACGCCCAGTCATTCCGATTAACGCTCGCACCCTCCGTATTACCGCGGCTGCTGGCACGGAGTT
+
CCCCCGGGGGGGGGGGGGGGGGGGGGGGGGGGGGGGGGGGGGGGGGGGGGGGGGGGGGGGGGGGGGGGGGGGGGGGGGGGGGGGGGGGGGGGGGGGGGGGGGGGGGGGGGGGGGGGGGGGGGGGGGGGGGGGGGGGGGGGGGGGGGGGGGGGGGGGGGGGGGGGGGGGGGGGGGGGFGFGGGGGGGGGFFGGGGGGCGDGFFAFFFFFFFFFFFFFFFFFFFFFFFFFFFEFFFFFFF@EFF?D;<EFFFFF;DFFFFD@FFFFFFFFFFFFFFFFA>A?91>>B>FDF??0?1601:?
@M04999:289:000000000-L3R54:1:1101:20793:12854 2:N:0:419
GCTTGACTACTGGGGTATCTAATCCTGTTTGCTCCCCACGCTTTCGCATCTCAGCGTCAGTATCTGTCCAGAAGGCCGCCTTCGCCACCGGTATTCCTCCACATCTCTACGCATTTCACCGCTACACGTGGAATTCTACCTTCCTCTACAATACTCTAGTTAACCAGTTTTAAGTGCAATTCCCAGGTTGAGCCCGGGGCTTTCACACCTAACTTAATTATCCGCCTACATGCCCTTTACGCCCAGTCATTCCGATTAACGCTCGCACCCTCCGTATTACCGCGGCTGCTGGCACGGAGTT
+
CCCCCGGGGGGGGGGGGGGGGGGGGGGGGGGGGGGGGGGGGGGGGGGGGGGGGGGGGGGGGGGGGGGGGGGGGGGGGGGGGGGGGGGGGGGGGGGGGGGGGGGGGGGGGGGGGGGGGGGGGGGGGGGGGGGGFGGGGFGGGGGGGGGGGGFCGGGGGGGGGGGGGGGGGGGGGGGFFGFGGGGGGGGGGGGGGGGGCDDDDFFFFFFFFFBEBFFFCFACFFC@BDFFFFFFFFFFFFFF@FFB@DFFEFFFFF7??0?EDFFFFFFBF::?FF?BFFBFF399>0>9::77::?F>6>B:
@M04999:289:000000000-L3R54:1:1101:21596:12860 2:N:0:419
AGACTACCGGGGTATCTAATCCTGTTCGCTACCCATGCTTTCGAGCCTCAGCGTCAGTAACAGACCAGAGAGCCGCCTTCGCCACTGGTGTTCTTCCATATATCTACGCATTTCACCGCTACACATGGAGTTCCACTCTCCTCTTCTGCACTCAAGTCTCTCAGTTTCCGATGCTCTTCCTCAGTTAAGCTGAGGGCTTTCACATTCAGCCTTAAGAGACCGCCTGCGCTCCCTTTACGCCCAATAAATCCGGACAACGCTTGCCACCTACGTATTACCGCGGCTGCTGGCACGGAGTT
+
CCCCBE8DFGGGGGGCFGGGGGGGGCFGGGGGGGGGFGGGGGCGFGGGGGGGGGGGGGGGGGGGGGGGGGGGGGGGDGGFDFEGG8FDFFGGGGGGGGGGGGGFFFEFGGGGGGGGGG7@FGGGFGGFFCFGGGGGGGGFGFGGGGGGGGGGGGGGGGGGGGGCFGGGGDEGGCFGFGFFFGGDFFFGACAEEGDCDG>C5FFFFFFF5*08@F>>AAFBFBFFFFF@>9@BDFFF3C?E@B;7@@FFFC4>@?@>??1461((5<???:?3:?9BB>>:61203;??>0:<3,-(4-.
@M04999:289:000000000-L3R54:1:1101:21797:12865 2:N:0:419
TATTGACTACCCGGGTATCTAATCCTGTTTGCTCCCCACGCTTTCGCATCTCAGCGTCAGCATCTGTCCAGAAGGCCGCCTTCGCCACCGGTATTCCTCCACATCTCTACGCATTTCACCGCTACACGTGGAATTCTACCTTCCTCTACAATACTCCAGATAACCAGTTTTAAGTGCAATTCCCAGGTTGAGCCCGGGGCTTTCACACCTAACTTAATTATCCGCCTACATGCCCTTTACGCCCAGTCATTCCGATTAACGCTCGCACCCTCCGTATTACCGCGGCTGCTGGCACGGAGTT
+
CCCCCGGGGGCGGGGGGGGGGGGFGGGGFGGGFGGGGFGGGGDGGGDGGGGGGFFGGGGGFGGGGGGGGGGGGGGGGGGGGGFFGGGGGGGGGGGGGGGGGGGGGGGGGGGGGGDFGGFGGGGGGGGGGGGGGCEFGGGGGGGGGGGGGGGGEGGCBFGGGGFFGDFGFGGGGGGGFGFGDFG6>FDGCFFGGGDDDGGDEAFFFFFFFFFFFFFFEFFFFEC@FFFFFFFFFEFED@FFFF99D;;<E3<CEFF;<?4<?FF?>FBF68:B?>BBFF))616>09;FF::71(.8((724
@M04999:289:000000000-L3R54:1:1101:21537:12873 2:N:0:419
GACTACTCGGGTATCTAATCCTGTTTGCTCCCCACGCTTTCGCATCTCAGCGTCAGTATCTGTCCAGAAGGCCGCCTTCGCCACCGGTATTCCTCCACATCTCTACGCATTTCACCGCTACACGTGGAATTCTACCTTCCTCTACAATACTCCTGATAACCAGTTTTAAGTGCAATTCCCAGGTTGAGCCCGGGGCTTTCACACCTAACTTAATTATCCGCCTACATGCCCTTTACGCCCAGTCATTCCGATTAACGCTCGCACCCTCCGTATTACCGCGGCTGCTGGCACGGAGTTAGCC
+
CCCCCGGGGGGGGGGGGGGGGGGGGGGGGGGGGGGGGGGGGGGGGGGGGFGGGGGGGGGGGGGGGGGGGGGGGGGGGGGGGGGGGGGGGGGGGGGGGGGGGGGGGGGGGGDGAEGGGGGGEFFGFGGGGGGGGGGGGGGGGGGGGGGGGGGGGGGGGGGGGGGGGGGGGGGGGFGGFGFGGGGGGGGGGGGGGG5DCFGGFFFFBFFFDFFBFFFFEFF2FFFDFFFFEBDFFFFFFF;3604<@E3<C;(3/3CC?02(79>F>F?:?>B:?BBFB?F>0>1332>22.50(((,(6<B2
@M04999:289:000000000-L3R54:1:1101:18261:12881 2:N:0:419
GGACTACAAGGGTATCTAATCCTGTTCGCTACCCATGCTTTCGAACCTCAGCGTCAGTTACAGACCAGAGAGCCGCCTTCGCCACTGGTGTTCTTCCATATATCTACGCATTCCACCGCTACACATGGAGTTCCACTCTCCTCTTCTGCACTCAAGAAAAACAGTTTCAGCTGCACTTCCCCGGTTAAGCCGAGGGCTTTCACAGCTGACTTGTTCTCCCGCCTGCGTTCGCTTTACGCCCAATAAATCCGGACAACGCTTGCAACCTACGTATTACCGCGGCTGCTGGCCAGTAGTTAGC
+
CCCCCGFGFGGGGGGGGGGGGGGGGGGGGGGGGGGGGGGGGGGGGGDGGGGGGGGGGCGGGGGGGGGGGGGGGGGGGGGGGGGGGGGGGGFFGFGGFGGGGGGGGGGGGGG>FFGGGGGGGGGGGGGGGGGGGGGGGGGGDFGGGGGGGGGGGGFCAFGGGGGGGGGFGG8DF8DFFFFGGCGGGGGGCGGGGGGC5FGGFFFFFFFA:54>EA0BEFFFEFFFB==@=FFFFF?<>DFB>D(:/41/7;1.1(4:17>6??:)52::(53484,)6AFF9((-3:?D?B((,3)66<<D>
@M04999:289:000000000-L3R54:1:1101:21791:12912 2:N:0:419
TGGTAGACTACCAGGGTATCTAATCCTGTTTGCTCCCCACGCTTTCGCATCTCAGCGTCAGTATCTGTCCAGAAGGCCGCCTTCGCCACCGGTATTCCTCCACATCTCTACGCATTTCACCGCTACACGTGGAATTCTACCTTCCTCTACAATACTCCAGATAACCAGTTTTAAGTGCAATTCCCAGGTTGAGCCCGGGGCTTTCACACCTAACTTAATTATCCGCCTACATGCCCTTTACGCCCAGTCATTCCGATTAACGCTCGCACCCTCCGTATTACCGCGGCTGCTGGCACGGAGT
+
CCCCCGGGGGGGGGGGGGGGGGGGGGGGGGGGGGGGGGGGGGGGGGGGGGGGGGGGGGGGGGGGGGGGGGGGGGGGGGGGGGGGGGGGGGGGGGGGGGGGGGGGGGGGGGGGGGGGGGGGGGGGGGGGGGGGGGFGGGGGGGGGGGGGGGGGGDGGGGGGGGGGGGGGGGGGGGGGFGFGGGGGGGGGGGGGGGGGGGGGFFFFFFFFFFFFFFFFBFFFFFFFFFFFFFFFFFEFFF@CC?FFFFFFEFFFFFFFFFFFFF9:?6(,79???<BFFFBFFA?F(7;>FF??:?:>1(444
@M04999:289:000000000-L3R54:1:1101:24951:12990 2:N:0:419
GAGACTACTCGGGTATCTAATCCTGTTTGCTCCCCACGCTTTCGCATCTCAGCGTCAGTATCTGTCCAGAAGGCCGCCTTCGCCACCGGTATTCCTCCACATCTCTACGCATTTCACCGCTACACGTGGAATTCTACCTTCCTCTACAATACTCCAGATAACCAGTTTTAAGTGCAATTCCCAGGTTGAGCCCGGGGCTTTCACACCTAACTTAATTATCCGCCTACATGCCCTTTACGCCCAGTCATTCCGATTAACGCTCGCACCCTCCGTATTACCGCGGCTGCTGGCACGGAGTT
+
CCCCCGEGGGGGGGEFGGGGGGGGGGGGGGGGGGGGGGGGGGGGGG7FGGGGGGGGGGGGGGGGGGGGGGGGGGGGGGGGGGGGGGCEGGGGGGGGGFGGGGFGGGGGGGGGGGGGGGFGGGGGGGGGGGGGGGGGGGGGGGGGGGGFGGGGGGGGGGGGGGGGGFGGGFFFDGGGFGFGGGGGCFGGGGGGGGEGGGGGFFFFFFDA=BFFFFFFFFFFFFDFFFFFFE@BD@DFFF?FFBFFFEACEE3@D?08EF7>B04>>F9?6:?FF<?FBFF6BFF999<?D7?<28662??
@M04999:289:000000000-L3R54:1:1101:5510:13006 2:N:0:419
CATCGACTACTGGGGTATCTAATCCTGTTCGCTCCCCACGCTTTCGTCCATCAGCGTCAATCGGTATTTAGTAACCTGCCTTCGCAATCGGGGTTCTGTGTAATATCTATGCATTTCACCGCTACACTACACATTCCAGCTACTTCAATACTATTCAAGATTAACAGTATCAACGGCAGTTCTACGGTTAAGCTGCAGGTTTTCACCGCTGACTTATCAACCCGCCTACGTACCCTTTAAACCCAATAAATCCGGATAACGCTCGCATCCTCCGTATTACCGCGGCTGCTGGCACGGAGTT
+
CCCCCGGGGGGGGGGGGGGGGD<ECGGGGCFGGGCGGGGGGFFFGGGGGGGGFFGGGGGEFGFEGFGGGGGGGGGGGFGGGGGGGG@FGG7FEF7EFGGGGGFFFG;FGGGFGGFGGGFGGGGGGGGGGGEGGGGFGGCFFGFGDDD=8EFFGGFFGGGGGG9DEGGGGGGGGFDEFGFGGGGGGGG?EGGFGGFGGGFGFFFFF6A?ABB>BFCFCFCF4>4>@F=DFF2>B@EE1=CACED;</6;E;CF@110;?AE;>?FFBF?>B?B<>?B(52)44011,103??>?7>?9>08.
@M04999:289:000000000-L3R54:1:1101:27732:13019 2:N:0:419
GAGGACTACTAGGGTATCTAATCCTGTTTGCTCCCCACGCTTTCGCATCTCAGCGTCAGTATCTGTCCAGAAGGCCGCCTTCGCCACCGGTATTCCTCCACATCTCTACGCATTTCACCGCTACACGTGGAATTCTACCTTCCTCTACAATACTCCAGATAACCAGTTTTAAGTGCAGTTCCCAGGTTGAGCCCGGGGCTTTCACACCTAACTTAATTATCCGCCTACATGCCCTTTACGCCCAGTCATTCCGACTAACGCTCGCCCCCTCCGTATTACCGCGGCTCCTGGCACGGAGTTC
+
-B<CCFFFGGGGDGGGFGGGDCFGGGGGGGGGGGGGFGFGGGGGGGGGGGGGGGGGGGGGGFGGGGGGGCFFCFGGGGGGGGDFGGGGGGECFGGGGGGGFGGGGGGGGCFGGGGFGGGGGGGGGG7AFFGCDFGGGGGGFGGFDFCFCGGGDA=,=EGGFGD?DFFFE:D8,2+99DDGG++@DFGG6?6AFFCD77DCFA>FFAA5:B4:8@?6>FFFFCD>FFFB2?EB3>BBEFE;6>>20589C).734(,6).611(,((-331::>?1::)6A:;(13((-5).1:??(---4)
@M04999:289:000000000-L3R54:1:1101:7379:13022 2:N:0:419
TGACTACCAGGGTATCTAATCCTGTTCGCTACCCATGCTTTCGAACCTCAGCGTCAGTTACAGACCGGAGAGCCGCCTTCGCCACTGGTGTTCTTCCATATATCTACGCATTCCACCGCTACACATGGAGTTCCACTCTCCTCTTCTGCACTCAAGAAAAGCAGTTTCAGCTGCACTTCCCCGGTTAAGCCGAGGGCTTTCACAGCTGACTTGTTCTCCCGCCTGCGTTCGCTTTACGCCCAATAAATCCGGACAACGCTTGCCACCTACGTATTACCGCGGCTGCTGGCACGTAGTTAGC
+
CCCCCGGGGGGGGGGGGGGGGGGGGGGGGGGGGGGGGGGGGGDGGGGGGGGGGGGGGGGGGGGGGGGGGGGGGGGGGGGGGGGGGGGGGGGGGFGGGGGGGGGGGGGGGGGGGGGGGGGGGGGGGGGGGGGGGGFGGGGGGGGGGGGGGGGGGGGGGGGGGGGGGGGGFGGGGGGGFGFGGGGGGGGGGGGDEGGGGGGGFFFFFFFFFDFFFFFFFFFBFFFFFD>FFDDFFFFFFF;DFFFDFFFBFFFFF6>FFFFF:?FFBDFFFFFFFF?AFFFB>BFBFFB)4((.34316ADB2
@M04999:289:000000000-L3R54:1:1101:22928:13031 2:N:0:419
GACTACTAGGGTATCTAATCCTGTTCGCTACCCATGCTTTCGAACCTCAGCGTCAGTTACAGACCAGAGAGCCGCCTTCGCCACTGGTGTTCTTCCATATATCTACGCATTCCACCGCTACACATGGAGTTCCACCCTCCTCTTCTGCACTCAAGAAAAACAGTTTCAGCTGCACTTCCCCGGTTAAGCCGAGGGCTTTCACAGCTGACTTGTTCTCCCGCCTGCGTTCGCTTTACGCCCAATAAATCCGGACAACGCTTGCCACCTACGTATTACCGCGGCTGCTGGCACGTAGTTAGCC
+
CCCCCGGGGGGGGGGGDGGGGGGGGGEFGGGFGGGGGGGGGGCGGGGGGGGGGGGGGGGGGGGGGFF<EFGGGGGGGGGGGGGGGGFFGGGGGGGGGGGGGGGGGGGGGGEGGGGGGGGGGGGFFFFBDGGGGGGEGFGGGGGGGG8EFGA8D?FFFFGGGGFFGGGGGGGFGGGGFGFGGGDGGEFCGGGGCEGDFGGGFFFF4FFAFFFBFA8+*;?9D@F59=5-((6811))/6>F?;D@<CFF@9@F>FFF>FF:<<?<)2(57:<FA0<2AF>>01(9:::?6:?0(.31:5)).
@M04999:289:000000000-L3R54:1:1101:5296:13036 2:N:0:419
GGTATGACTACTCGGGTATCTAATCCTGTTCGCTCCCCACGCTTTCGTCCATCAGCGTCAATCGGTATTTAGTAACCTGCCTTCGCAATCGGGGTTCTGTGTAATATCTATGCATTTCACCGCTACACTACACATTCCAGCTACTTCAATACTATTCAAGATTAACAGTATCAACGGCAGTTCTACAGTTAAGCTGCAGGTTTTCACCGCTGACTTTTCAACCCGCCTACGGACCCTTTAAACCCAATAAATCCGGATAACGCTCGCATCCTCCGTATTACCGCGGCTGCTGGCACGGAGT
+
CCCCCGGGGGGGGGGGGGGGGGGGGGGGGGGGGGGGGGGGGGGGGGGGGGGGGGGGGGGGGGGGGGGGGGGGGGGGGGGGGGGGGGGGGGGDGGGGGGGGGGGGGGGGGGGGGGGGGGGGFGGGGGGGGGGGGGGGFGGGGGGGGGGGGGGGGGFGGDDGGGFGGGGGGGGGGGGGFGFGGGFGGFGGGGGGCFGGCGGGAFAC>FFF58AAFFFFCFFEAEDDAB7@>FF@=@=@DDFFFFFFFF734ACCC1:>((6>30(1290(39()5792,8:BFF<;9(39;BFF>(25:>(--
@M04999:289:000000000-L3R54:1:1101:6679:13052 2:N:0:419
TGGACTACCGGGGTATCTAATCCTGTTCGCTCCCCACGCTTTCGTCCATCAGCGTCAATCGGTATTTAGTAACCTGCCTTCGCAATCGGGGTTCTGTGTAATATCTATGCATTTCACCGCTACACTACACATTCCAGCTACTTCAATACTATTCAAGATTAACAGTATCAACGGCAGTTCTACAGTTAAGCTGCAGGTTTTCACCGCTGACTTATCAACCCGCCTACGGACCCTTTAAACCCAATAAATCCGGATAACGCTCGCATCCTCCGTATTACCGCGGCTGCTGGCAGCGAGTT
+
CCCCCGG,FGEGGFEGGGGAFGEFFFGGGEFGEGGGGGCGGGFGGGGGGGGCFEFGDGGCGDFDCEFGGGFFGGFFGFGFGGGGEEGG@FGGECFCFFFGFGGGGGGGFFFCDF9FGGCEDBCGGCGGFFEGDFGGGGGGGGEGGGD;EGFGFFGFFGEDFDECCDFGGEGGGEGG?C8EGGGG:EGG79C9CGFGFFCFFFFFF>>B@AF4ABFFFAF=B@BFFFF>9@B@FFFEEEFFF@F?137<?E3960;;9<<>:?6028>33<?>4(4>ABFF966>F>:),56<((434((
@M04999:289:000000000-L3R54:1:1101:26563:13069 2:N:0:419
ATGGGACTACCAGGGTATCTAATCCTGTTTGCTCCCCACGCTTTCGCATCTCAGCGTCAGTATCTGTCCAGAAGGCCGCCTTCGCCACCGGTATTCCTCCACATCTCTACGCATTTCACCGCTACACGTGGAATTCTACCTTCCTCTACAATACTCCAGATAACCAGTTTTAAGTGCAATTCCCAGGTTGAGCCCGGGGCTTTCACACCTAACTTAATTATCCGCCTACATGCCCTTTACGCCCAGTCATTCCGATTAACGCTCGCCCCCTCCGTATTACCGCGGCTGCTGGCACGGAGTT
+
CCCCCGGGGGGGGGGGGGGGGGGGGGGGGGGGGGGGGGGGGGGGGGGGGGGGGGGGGGGGGGGGGGGGGGGGGGGGGGGGGGGGGGGGGGGGGGGGGGGGGGGGGGGGGGGGGGGGGGGGGGGGGGGGGGGGGGGGGGGGGGGGGFCGFGGGGFGGGGGGGGGGGGGGGGGGGGGGFGFGGGGGGGFGFGGGGGGDGGGGEFFAFFFFFFFFFFFFEFFECC:@BDD@D@FEF9@EFFFFFFFFF@FFFFFFFF??DDCF<B?414(2329?B>BBBF29.49>90,(47>(4(5696;F:
@M04999:289:000000000-L3R54:1:1101:21258:13076 2:N:0:419
GGGAGACTACCGGGGTATCTAATCCCGTTCGCTCCCCACGCTTTCGCTCCTCAGCGTCAGTGACGGCCCAGAGACCTGCCTTCGCCATCGGTGTTCTTCCCGATATCTACACATTCCACCGTTACACCGGGAATTCCAGTCTCCCCTACCGCACTCCAGTCCGCCCGTACCCGGCGCCGATCCACCGTTAAGCGATGGACTTTCACACCAGACGCGACGAACCGCCTACGAGCTCTTTACGCCCAATAAATCCGGATAACGCTTGCACCATACCTATTACCGCGGCTGCTGGCACGTAGTT
+
CCCCCGGGGGGGGGGGGGGGGGGGGGGGGGGGGGGGGGGGGGGGGGGGGGGGGGGGGGGGGGGGGGGGGGGGGGGGGFGGGGGGGGGGGGGGGGGGGGGGGGGGGGGGGGGGCGGGGGGGGGGGGGGGGGGGGGGGGGGGGDFGGGGGGGGGGGGGFDGGGGGGGGGGCEGGGGCEEGBGGGGGGGGGGG5CFGGFGGGGFF4FBFFFFBBFF@>593507299>>3:??FFF0))56AF:<BF6??7AB<AFBF?0:AF?FF<???B?()5((.664>DF:6;>2((344?B23<43086
@M04999:289:000000000-L3R54:1:1101:29243:13085 2:N:0:419
TTCGGACTACTCGGGTATCTAATCCTGTTTGCTCCCCACGCTTTCGCATCTCAGCGTCAGTATCTGTCCAGAAGGCCGCCTTCGCCACCGGTATTCCTCCACATCTCTACGCATTTCACCGCTACACGTGGAATTCTACCTTCCTCTACAATACTCTAGTTAACCAGTTTTAAGTGCAATTCCTAGGTTGAGCCCAGGGCTTTCACACCTAACTTAATTATCCGCCTACATGCCCTTTACGCCCAGTCATTCCGATTAACGCTCGCACCCTCCGTATTACCGCGGCTGCTGGCACGGAGTT
+
CCCCCGGGGGGGGGGGGGGGGGGGGGGGGGGGGGGGGGGGGGGGGGGGEGGGGGGGGGGGGGFGGGGGGGGGGGGGGGGGGGGGGGGGGGGGGGGGGGGGGGGGGGGGGGGGGGGGGGGGGGGGGGGGGGGGGGGGGGGGGGGGGGGGGGGGGFFGGGGGGGGGGGGGGCFGFGGGFGFGGFFGDFGGGGGFGGGGDGGGFFFFFFFFFDEEFFFFFFFEFF?DDFFFFFFFFEFFFFEFFFFBDFFEFF<7EEFFFFEEFFFF6>FB6<<1:B:(4:DD6?BFFBBFF?FFB05<999?8
@M04999:289:000000000-L3R54:1:1101:11887:13099 2:N:0:419
CGCGACTACCGGGGTATCTAATCCTGTTTGCTCCCCACGCTTTCGCATCTCAGCGTCAGTATCTGTCCAGAAGGCCGCCTTCGCCACCGGTATTCCTCCACATCTCTACGCATTTCACCGCTACACGTGGAATTCTACCTTCCTCTACAATACTCCAGATAACCAGTTTTAAGTGCAATTCCCAGGTTGAGCCCGGGGCTTTCACACCTAACTTAATTATCCGCCTACATGCCCTTTACGCCCAGTCATTCCGATTAACGCTCGCACCCTCCGTATTACCGCGGCTGCTGGCACGGAGTT
+
CCCCCGGGGGGGGGGGGGGGGGGGGGGGGGGGGGGGGGGGGGGGGGGGGGGGGGGGGGGGGGGGGGGGGGGGGGGGGGEGGGGGGGGGGGGGGGGGGGGGGGGGGGGGGGGGGGGGGGGGGGGGGGGGGGGGGGGGGGGGGGGFGGGGGGGGGGGGGGGGGGGGGGGGGGGGGGGGFGFGGGGFGFGGGGGGGGGGGGGGFFFFFFFEFFFFFFFFEFFFFFFFFFFFFFFFF@@FFFFEF07@<@FFFFFFFB?:?FF?>??BBBFFFFF<>?6?0AF>:BB>;>;?>:::<<?799?B
@M04999:289:000000000-L3R54:1:1101:28457:13149 2:N:0:419
GAGCGACTACTCGGGTATCTAATCCTGTTTGCTCCCCACGCTTTCGCATCTCAGCGTCAGTATCTGTCCAGAAGGCCGCCTTCGCCACCGGTATTCCTCCACATCTCTACGCATTTCACCGCTACACGTGGAATTCTACCTTCCTCTACAATACTCTAGTTAACCAGTTTTAAGTGCAATTCCTAGGTTGAGCCCAGGGCTTTCACACCTAACTTAATTATCCGCCTACATGCCCTTTACGCCCAGTCATTCCGATTAACGCTCGCACCCTCCGTATTACCGCGGCTGCTGGCACGGAGTT
+
CCCCCGGGGGGGGGGGGGGGGGGGGGGGGGGGGGGGGGGGGGGGGEGGGGGGGGGGGGGGGFGGGGGGGGGGFGGGGGGGGGGGGGGGGGGGGGGGGGGGGGGGGGGGGGGGGGGGGGGGGGGGGGGGGGGGFGGGGGGGGGGGGGGGGGGGGGGGGGGFGGGGGGGGEGGGGGGGFGFGGGGGGGCGGGGGGGGGGCGGFFFFFFFFFFEFFFFFFFFFFFFFFFFFFFF<@EBEBE4B@DBFFFE@@E3EFF017?E<?9236(441:<?:>:6?F<><8>B>09>?:?>:02:99B?4
@M04999:289:000000000-L3R54:1:1101:12717:13171 2:N:0:419
TGACTACTCGGGTATCTAATCCTGTTTGCTCCCCACGCTTTCGCATCTCAGCGTCAGTATCTGTCCAGAAGGCCGCCTTCGCCACCGGTATTCCTCCACATCTCTACGCATTTCACCGCTACACGTGGAATTCTACCTTCCTCTACAATACTCTAGTTAACCAGTTTTAAGTGCAATTCCTAGGTTGAGCCCAGGGCTTTCACACCTAACTTAATTATCCGCCTACATGCCCTTTACGCCCAGTCATTCCGATTAACGCTCGCACCCTCCGTATTACCGCGGCTGCTGGCACGGAGTTAGC
+
CCCCCGGGGGGGGGGGGGGGGGGGGGGGGGGGGGGGGGGGGGGGGGGGGGGGGGGGGGGGGGGGGGGGGGGGGGGGGGGGGGGGGGGGGGGGGGGGGGGGGGGGGGGGGGGGGGGGGGGGGGGGGGGGGGGGGGGGGGGGGGGGGGGGGGGGGGGGGGGGGGGGGGGGGGGGGGGGFGFGG?FCGGGGGGGGGGGDGFGGFFFFFFFFFFFEEFFFFFF;EFDDAFEF4=EFFFFFFFFFFFFFFFFFFFF6@FFFFFFF;29;>>B?B:9?03:)69<>>FBBFFFFFFFF:910::D9:
@M04999:289:000000000-L3R54:1:1101:21947:13183 2:N:0:419
CGAGACTACAAGGGTATCTAATCCTGTTCGCTCCCCACGCTTTCGTCCATCAGCGTCAATCGGTATTTAGTAACCTGCCTTCGCAATCGGGGTTCTGTGTAATATCTATGCATTTCACCGCTACACTACACATTCCAGCTACTTCAATACTATTCAAGATTAACAGTATCAACGGCAGTTCTACAGTTAAGCTGCAGGTTTTCACCGCTGACTTATCAACCCGCCTACGGACCCTTTAAACCCAATAAATCCGGATAACGCTCGCATCCTCCGTATTACCGCGGCTGCTGGCACGGAGTT
+
CCCCCGGGGGGGGGGGGGGGGGGGGGGGGGGGGGGGGGGGGGGGGGGGGGGGGGGGGGGGGGGGGGGGGGGGGGGGGGGGGGGGGGGGGGGGGGGGGGGGGGGGFGGGGGGGGGGGGGGGGGGGGGGGGGGGGGGGGGGGGGGGGGGGGGGGGFGGGGFGGGGGGGGGGGGGGGGGFGFGGGGGGGGGGGGGGGGGGGFGFFFFFFEFFFFFFFFFEFFFFFFFFFFFFFFFFFFFEFFFFFFDFFFEEFFFBB@DFFFF>F<FFB?B>FFBF?18:<DFFBF9>9>FFFFF<?:>99BF
@M04999:289:000000000-L3R54:1:1101:7247:13191 2:N:0:419
GGTAGGACTACTGGGGTATCTAATCCTGTTCGCTACCCACGCTTTCGAGCCTCAGCGTCAGTTACTAGCCAGTCAGCCGCCTTCGCCACTGATGTTCTTCCATATATCTACGCATTTCACCGCTACACATGGAGTTCCACTGACCTCTCTAGCACTCAAGTCTTACAGTTTCTGATGCACGTCCATAGTTGAGCTATGACCTTTCACATCAGACTTATTAGACCGCCTGCGCTCCCTTTACGCCCAATAATTCCGGACAACGCTCGCCACCTACGTATTACCGCGTCTGCTGGCACGTAGT
+
CCCCCCFGGCGGFG@CFEGGGGAFGG9FFFG7FE:FFCFFGCGGDFGGGGFGGFFGGGGGGFGGFGCFGGGGGGGGGGGGEGCGGEF@F?FFAFGGGGFGGGC9FFB?EFECCCFGD?FFFEGCGGDFDCGGGGGGADGFFGCCCDFGGGGGGGGDGGFGFFCG9DGCEFFGADDFFGFGDDFECC8=FGGFFGGF?FGGABA??EFFFFBEEFFF@F>@BEF59B24:74)-5@=::@BE>>FB2?(;<E?7?E026682:0;73(-36?F((8(,<>9A4069(41(46,((2>(.384
@M04999:289:000000000-L3R54:1:1101:26608:13246 2:N:0:419
AGTCGACTACAAGGGTATCTAATCCTGTTTGCTCCCCACGCTTTCGCATCTCAGCGTCAGTATCTGTCCAGAAGGCCGCCTTCGCCACCGGTATTCCTCCACATCTCTACGCATTTCACCGCTACACGTGGAATTCTACCTTCCTCTACAATACTCCAGATAACCAGTTTTAAGTGCAATTCCCAGGTTGAGCCCGGGGCTTTCACACCTAACTTAATTATCCGCCTACATGCCCTTTACGCCCAGTCATTCCGATTAACGCTCGCACCCTCCGTATTACCGCGGCTGCTGGCACGGCGTT
+
CCCCCGGGGGGGGGGGGGGGGGGGGGGGGGGGGGGGGGGGGGCGGGGGGGGGGGGGGGGGGGGGGGGGGGGGGGGGGGGGGGGGGGGGGGGGCGGGGGGGGGGFGGFFFGGGDGGGGGGGGGGGGGGFFGGGGGGGGGGGGGGGGFGGGGGGFGGGGGGGGGGFFGGGGGFC=9CEFG7EDGGFGGGAF6DGE?FDGGCDDFFFFFFFDBEEFFFFFFF?FEF2@@DFF=CC@@@@;=CFFF;9;@FEEFC575;7@2?C1>?F9;209(,,371(,5<A6,3409,4:?:??08(((-93
@M04999:289:000000000-L3R54:1:1101:19349:13251 2:N:0:419
CTTGACTACGGGGGTATCTAATCCTTTTCGCTCCCCACGCTTTCGTCCATCAGCGTCAATCTGCCCTTAGTAACCTGCCTTCGCAATCGGGGTTCTGTGTAATCTCTATGCATTTCACCGCTACACTACACATCCCAGCTCCTTCAATACCATCCAAGCTGAACAGTATCAACGGCATTTCTAGATTTAACCCGCAGATTTTCCCAGCTGACTTCTCACCCCGCCTACGCACCCTTTAAACCCAATAAATCCGAATAACGCTCGCACCCCCCGTATCACCGCGGCTGCGTGCACGGAGTTC
+
--A8<<@6E,,@:+@,C<,;,,;-;,CEE+B,CF8F8F+:C7,E@6C,,,@<F,+@7:,,C,C,,,,,,6<CEE6,,9,C,B,,,+,,:B++8@FF,:E9E,C,C,,,,,,4CA,A5,9+++8C,E;4AFF,?,8,6,6,36=EFEA8=8,6@,,36,+6,66,,+7=7=AA,@+45*;+;+;,,,@3D,,@,=;79>FG@+1*;*);)..(8=+186+7A:21634@@((697?@;))+72?:(3:2)-6:B(8(()5196:66((-447>9F94,661(-,6(-(4(,4:04:97(81)
@M04999:289:000000000-L3R54:1:1101:27828:13267 2:N:0:419
GTTGACTACCGGGGTATCTAATCCTGTTTGCTCCCCACGCTTTCGCATCTCAGCGTCAGTATCTGTCCAGAAGGCCGCCTTCGCCACCGGTATTCCTCCACATCTCTACGCATTTCACCGCTACACGTGGAATTCTACCTTCCTCTACAATACTCCAGATAACCAGTTTTAAGTGCAATTCCCAGGTTGAGCCCGGGGCTTTCACACCTAACTTAATTATCCGCCTACATGCCCTTTACGCCCAGTCATTCCGATTAACGCTCGCACCCTCCGTATTACCGCGGCTGCTGCCACGGAGTT
+
CCCCCGGGGGGGGGGGGGGGGGGGGGFGGGGGGGGGGGGGGGGGGGGGGGGGGGGGGGGGGGGGGGGGGGGGGGGGDGGGGGGGGGGGGGGGGGGGGGGGGGGGGGGGGGGGGGGGFGFGGGGGGGEFGDGGGGGGGGGGGGGGGGGGGGGGGGGCEGGGGGGGGGFFCGGGGGGGFFFGGGC7FFCCCGGGGGG5CGGDFFFFFFFEBEEDEFFFEFFEFC@DFFFF@E3;4=@DFFFFFF620;<EFCFFEFF??<9?;?B1611,3,((3,4046>B(,-0117:?B)(,,203((.
@M04999:289:000000000-L3R54:1:1101:28982:13293 2:N:0:419
ATTGACTACTCGGGTATCTAATCCTGTTTGCTCCCCACGCTTTCGCATCTCAGCGTCAGTATCTGTCCAGAAGGCCGCCTTCGCCACCGGTATTCCTCCACATCTCTACGCATTTCACCGCTACACGTGGAATTCTACCTTCCTCTACAATACTCTAGTTAACCAGTTTTAAGTGCAATTCCTAGGTTGAGCCCAGGGCTTTCACACCTAACTTAATTATCCGCCTACACGCCCTTTACGCCCAGTCATTCCGATTAACGCTCGCCCCCTCCGTATTACCGCGGCTGCTGGCACGGAGTT
+
CCCCCGGGGF<@CEF@F9E<EGCGGFFGGFGFGGGGGDC:CCFD@FE:FAAE@FFFC6@CFEFGFEFF9FG<@AFG@BFGFGGG7C:,CFGGFFGDFFG<EFDFFGGFF?=:F7<FCG,BFGDG:FG?F7:AECEEFGG,@DFGGGGGG?FDGCEFGFDFGGG8E=F2EDCFFFCF9DFF9?F=EF<EEFG6?CE?+?6DFFA6F6>B55@@CFFFFF>AFEDFD5>@E(6=(9@=3*8592;D1;@AF?CE@147;))6:@@90(,440(1(-4((.660(((4(-84)(-(,4(-4((
@M04999:289:000000000-L3R54:1:1101:8751:13310 2:N:0:419
CACGCGACTACTCGGGTATCTAATCCTGTTTGCTCCCCACGCTTTCGCATCTCAGCGTCAGTATCTGTCCAGAAGGCCGCCTTCGCCACCGGTATTCCTCCACATCTCTACGCATTTCACCGCTACACGTGGAATTCTACCTTCCTCTACAATACTCCAGATAACCAGTTTTAAGTGCAATTCCCAGGTTGGGCCCGGGGCTTTCACACCTAACTTAATTATCCGCCTACATGCCCTTTACGCCCAGTCATTCCGATTAACGCTCGCACCCTCCGTATTACCGCGGCTGCTGGCACGGAGT
+
CCCCCGGGGGGGGGGGGGGGGGGGGGGGGGGGGGGGGGGGGGGGGGGGGDGGGGGGGGGGGGGGGGGGGGGGGGGGGGGGGGGGGGGGGGGGGEFGGGGGGGGGGGGGGGGGGGGGGGGGGGGGGGGGGGGGGGGGGGGGGGGGGFGGGGGGGGGGGGGGGGGGGGGGGGGGGGGGFGFDGGGGGGGGGGGGGGGGGGGGFEFFFFFFFFFFFFFFFFFECEFFF??FFFFF?3EFFFEFEFFFF?FBFADBFFFFFF?AF?>B<9109;FFFFFF?F?F>>:2909B42:47<:B1>BB4
@M04999:289:000000000-L3R54:1:1101:22237:13316 2:N:0:419
TGACTACACGGGTATCTAATCCTGTTTGCTCCCCACGCTTCCGCATCTCAGCGTCAGTATCTGTCCAGAAGGCCGCCTTCGCCACCGGTATTCCTCCACATCTCTACGCATTTCACCGCTACACGTGGAATTCTACCTTCCTCTACATTACTCTAGTTAACCAGTTTTAAGTGCAATCCCTAGGTTGAGCCCAGGGCTTTCACACCTAACTTAATTATCCGCCTACATGCCCTTTACGCCCAGCCATTCCGATTAACGCTCGCACCCTCCGTATTACCGCGGCTGCTGGCCCGTAGTTAGC
+
CCCCCGGGGGGGGGG9FCDFGGGGGGGFGGFFGGGGDCCFG8BECGGGFADEFFGGGGGGGGFFGGFGGGGFCFGDFGFGFGGGGGGEECCFGFGGGEGFA?AFFCGGEEGGF,?EGGGGGE9::FF@?FGGGFGGGG8DFGGGFFC,7=,,7:E=;EFEGGFFGGGFDDFGFGFFFGF6D??FGF8EFGFEGCFDCGGGFFFAFFFA5@FEB6B+*+1A>B99-:BEC=)((00*16@/57((68E7363;?(37919(/.:1;FF06168218:)4(-(479,:::71(,9(-,8.)-)
@M04999:289:000000000-L3R54:1:1101:6336:13346 2:N:0:419
GGACTACTCGGGTATCTAATCCTGTTCGCTACCCATGCTTTCGAACCTCAGCGTCAGTTACAGACCAGAGAGCCGCCTTCGCCACTGGTGTTCTTCCATATATCTACGCATTCCACCGCTACACATGGAGTTCCACTCTCCTCTTCTGCACTCAAGAAAAACAGTTTCAGCTGCACTTCCCCGGTTAAGCCGAGGGCTTTCACAGCTGACTTGTTCTCCCGCCTGCGTTCGCTTTACGCCCAATAAATCCGGACAACGCTTGCCACCTACGTATTACCGCGGCTGCTGGCACGTAGTTAGC
+
CCCCCGGGGGGGGGGGGGGGGGGGGGGGGGGGGGGGGGGGGGGGGGGGGGGGGGGGGGGGGGGGGGGGGGGGGGGGGGGGGGGGGGGGGGGGGGGGGGGGGGGGGGGGGGGGGGGGGGGGGGGGGGGGGGGGGGGGGGGGGGGGGGGGGGGGGGGGFGDFGEGGGGGGGGGGFGGGFGFCGGGGGGGGAFFEGGGGGGGGFFFFFFFFFDFFFFFFFFFFEFFFFFFFFFFFF;84>@DFFF@F@EEFFFF(,9BF1(4:BBBBFFB?FF:BFB22>DF>019>>BDF7?(31<21::<<6
@M04999:289:000000000-L3R54:1:1101:15395:13351 2:N:0:419
TATGACTACCCGGGTATCTAATCCTGTTTGCTCCCCACGCTTTCGCATCTCAGCGTCAGTATCTGTCCAGAAGGCCGCCTTCGCCGCCGGTATTCCTCCACATCTCTACGCATTTCACCGCTACACGTGGAATTCTACCTTCCTCTACAATACTCCAGATAACCAGTTTTAAGTGCAATTCCCAGGTTGAGCCCGGGGCTTTCACACCTAACTTAATTATCCGCCTACATGCCCTTTACGCCCAGTCATTCCGATTAACGCTCGCACCCTCCGTATTACCGCGGCTGCTGGCACGGAGTT
+
CCCCCGGGGGGGGGGGGGGGGGGGGGGGGGGGGGGGGGGGGGGGGGGGGGGGGGGGGGGGGGGGGGGGGGFGGGGGGGGGGGGGGGGGGGGGGGGGGGGGGGGGGGGGGFGGGGGGGGGGGGGGGGGGGGGGGGGGGGGGGGGGGGGGGGGGGGGGFGFFGGGGGGGGGGFGGGGGFGFGGGGFG*<EGE?FGGGGGGGGFFFFFFFFFFFFFFFFE@>5FF;;DD;@FEE@@FFFF4CDDBFDDFBADBFFFF:?:<:19:86;>FFBF?6B?(:BFBBBF>>B0(-:)4?<<1303?B
@M04999:289:000000000-L3R54:1:1101:2781:13355 2:N:0:419
CAGGGACTACTCGGGTATCTAATCCTGTTCGCTACCCATGCTTTCGAACCTCAGCGTCAGTTACAGACCAGAGAGCCGCCTTCGCCACTGGTGTTCTTCCATATATCTACGCATTCCACCGCTACACATGGAGTTCCACTCTCCTCTTCTGCACTCAAGAAAAACAGTTTCAGCTGCACTTCCCCGGTTAAGCCGAGGGCTTTCACAGCTGACTTGTTCTCCCGCCTGCGTTCGCTTTACGCCCAATAAATCCGGACAACGCTTGCCACCTACGTATTACCGCGGCTGCTGGCACGTAGTT
+
CCCCCGGGGGGGGGGGGGGGGGGGGGGGGGGGGGGGGGGGGGGGGGGGGGGGGGGGGGGGGGGGGGGGGGGGGGGGGGGGGGGGGGGGGFGGGGGGGGGGGGGGGGGGGGGGGGGGGGGGGGGGGGGGGGGGGGFGGGGGGGGGGGDFFGGGGGFGGGGGDFGCGGGGGGGGGGGFFGFGGGFGGGGGGGGGGGGGGGGGF>FFFFFFDEFEFFFFFA=?FFFFFFFBB9@DFFFFFF<F1?@B?0=;@39A?F0:9>BFFFB((4?23800::BFFFFF>(1(,4;>:?B0(()4.(4::
@M04999:289:000000000-L3R54:1:1101:7085:13361 2:N:0:419
GACTACCGGGGTATCTAATCCTGTTCGCTCCCCACGCTTTCGTCCATCAGCGTCAATCGGTATTTAGTAACCTGCCTTCGCAATCGGGGTTCTGTGTAATATCTATGCATTTCACCGCTACACTACACATTCCAGCTACTTCAATACTATTCAAGATTAACAGTATCAACGGCAGTTCTACAGTTAAGCTGCAGGTTTTCACCGCTGACTTATCAACCCGCCTACTGACCCTTTAAACCCAATCAATCCGGATAACGCTCGCATCCTCCGTATTACCGCGGCTGCTGGCACGGAGTTAGCC
+
C-<<A,F+@+66,C966FE,C6EC,C,+C86DCAFGDGE<EEGE@CFGCGFEF:@66CFE@F,<,,CCC<,E9FFFE,5A7,+85BFCF4+B,AFFF9?<?9F,EAEEG?EFAFEFEE78C9?=4E,FFGGG9E,>,,,,6@,EFEEFG8DG8,,6E9EDFGFGGFD=,@++@=CF7E@C?CDFGGFCGF87C8,;;7CFFA5@DDB>=4AECBFAB6>AEB@2@**9(0:5>;353;@F008(/=?;;9(61;))4;D19>F6>?FFB04?2:>D<2671;3(3.),1,5((((-2))),
@M04999:289:000000000-L3R54:1:1101:29448:13380 2:N:0:419
AGACTACCAGGGTATCTAATCCTGTTTGCTCCCCACGCTTTCGCATCTCAGCGTCAGTATCTGTCCAGAAGGCCGCCTTCGCCACCGGTATTCCTCCACATCTCTACGCATTTCACCGCTACACGTGGAATTCTACCTTCCTCTACAATACTCCAGATAACCAGTTTTAAGTGCAATTCCCAGGTTGAGCCCGGGGCTTTCACACCTAACTTAATTATCCGCCTACATGCCCTTTACGCCCAGTCATTCCGATTAACGCTCGCACCCTCCGTATTCCCGCGGCTGCTGGCACGGAGTTAGC
+
CCCCCGGGGGGGFGGGGGGGGGGGGGGGGGGGGGGGGGGGGGGGGGGGGGGGGGGGGGGGGGGGGGGGGGGGGGGGGGGGGGGGGGGGGGGGGGGGGGGGGGGGGGGGGGGGGGGGGGGGGGGGGGGGGFGGGGGGGGGGGGGFGGGGGGGGGGFGGFGGGGGGGGGGGGGGGGGAFGFG6FGGGGGGGGGGGGGGGDFGFFFFFFFFFFCEFFFFEFF??>@@FFFE*>>BFDFFC7@DFF;;@FFFFFEFFFFFED9;?FF;>1:1??>??FF)53:>>>BF0(,,:BB??>>(-(6<5
@M04999:289:000000000-L3R54:1:1101:13728:13385 2:N:0:419
GACTACAAGGGTATCTAATCCTGTTCGCTCCCCACGCTTTCGTTCATCAGCGTCAATCGGTATTTAGTAACCTGCCTTCGCAATCGGGGTTCTGTGTAATATCTATGCATTTCACCGCTACACTACACATCCCAGCTACTTCAATACTATTCAAGATTAACAGTATCAACGGCAGTTCTACAGTTAAGCTGCAGGTTTTCACCGCTGACTTATCAACCCGCCTACGGACCCTTTAAACCCAATAAATCCGGATAACGCTCGCATCCTCCGTATTACCGCGCCTGCTGGCACGGAGTTAGCC
+
CCCCCGGGGGGGGGGGGGGGGGGGGGGGGGGGGGGGGGGGGGGGGFFGGGGGGGGGGGGGGGGGGGGGGGGGGGGGGGGGGGGGGGGGGGGGGGGGGGGGGGGGGGGGGGGGGGGGGGGGGGGGGGGGGGGGGGGGGGGGGGGGGGGGGGGGFFGGGFFGGGGGGGGGGGGDGGDFFGFGGGFGGGGGGGGGGGGGGGGGFFFFFFFFFFFFFCAFF>BA?AFFF?>F>FFFFFFFFEFAD;@3@<<CF>@1;@EFD9F@BB>?BBBBFF??::A2>?BB(4?:??:?B0<?B>9((-6A5
@M04999:289:000000000-L3R54:1:1101:8115:13388 2:N:0:419
AGGCGACTACAGGGGTATCTAATCCTGTTTGCTCCCCACGCTTTCGCATCTCAGCGTCAGTATCTGTCCAGAAGGCCGCCTTCGCCACCGGTATTCCTCCACATCTCTACGCATTTCACCGCTACACGTGGAATTCTACCTTCCTCTACAATACTCCAGATAACCAGTTTTAAGTGCAATTCCCAGGTTGAGCCCGTGGCTTTCACACCTAACTTAATTATCCGCCTACATGCCCTTTACGCCCAGTCATTCCGATTAACGCTCGCACCCTCCGTATTACCGCGGCTGCTGGCACGGAGTT
+
CCCCCGGGGGGGGGGFGGGDFGGGGGGGGGGGFFC@FGGGGGFGGGGGDCFGGDGGGGGGG9FGFGGGFGGF@FGGGGGGGEGGGGGGGGGFGCGFGGGGGGGGGFDGFG@EGGFGFGGFGGGCCFGGGGGGFGFDFFGGGFGGGGGGGDGGGGGGGGGGGGGGGFFDFGGFGDGFFFFGCFGCGF6DCDFGF?FDG5?DFFFFFFFFFFEBBFFFEABC8C?DF@=(72;7@EB3@FFF@F6@F0/;4CEFE8;76;C;;;(44>>FFF<::4(,,8<2>09(41(4282404<<(,((,
@M04999:289:000000000-L3R54:1:1101:14738:13395 2:N:0:419
GGGGACTACTCGGGTATCTAATCCTGTTCGCTCCCCACGCTTTCGCTCCTCAGCGTCAGTGACGGCCCAGAGACCTGCCTTCGCCATCGGTGTTCTTCCCGATATCTGCACATTCCACCGTTACACCGGGAATTCCAGTCTCCCCTACCGCACTCCAGTCCGCCCGTACCCGGCGCCGATCCACCGTTAAGCGCTGGACTCTCACACCAGACGCGACGAACCGCCTCCGAGCTCTTTACGCCCAATAAATCTGGATAACGCTTGCACCCTACGTGTTATCCCGGCCGTGGGCACATAGTTT
+
CCC?CGD<<CF@FGFGGFGACFFAF<FF<@BCGEFGGGCEG@FFCG:CCEFDCEGGCFCEFEEE7@C@@@CFGGFF<FFFEF,BC,4B=,CFGGGGDAFGGGGGGCG9,CFAE?5C@FC+9@4?EFC>:FFEGF>,,6@EFG=FGGGGEE=@C@E8>3@,5:6CGGGGDCF@*;@*))2:C<*CC8;5:55<C*19>5>=);ABFFF><1(19@5325)1)47928(24(319>24<653:1>3,2>>BA)))--).))2916(0)5:B:?<62(58A)).,1(((((-(,((-().6:-.
@M04999:289:000000000-L3R54:1:1101:2294:13416 2:N:0:419
TGACTACAGGGGTATCTAATCCTGTTTGCTCCCCACGCTTTCGCATCTCAGCGTCAGTATCTGTCCAGAAGGCCGCCTTCGCCACCGGTATTCCTCCACATCTCTACGCATTTCACCGCTACACGTGGAATTCTACCTTCCTCTACAATACTCCAGATAACCAGTTTTAAGTGCAATTCCCAGGTTGAGCCCGGGGCTTTCACACCTAACTTAATTATCCGCCTACATGCCCTTTACGCCCAGTCATTCCGATTAACGCTCGCACCCTCCTTTTTACCGCGGCTGCTGGCACGGAGTTAGC
+
CCCCCGGGGGGGGGGFGGGGGGGGGGGFGGGGGGGGGGGGGGEGGGGGGGGFGGGFG@FGGGGGGGGGGGGGGGGGGGGGGGGGGGCEGGGGGGGGGGGGGGGGGGGGGGGGGGGGG7FGGGGGGGGGGFGGGGFGDGGGGGGGGGGGFGGGGDGGGGGGGGG8FG8DGGGFDFDD?DFFGG6=FFFGGGGGGEEGGGGGFFFFFFFFFFFEEFF>CFFFF=9@2>:C?B)>E@EEE?@EB@;@EFF<)96(,;?C<?@FF(((72:6?F(-).215<:B6969>?F?(2,4:(-04:))-
@M04999:289:000000000-L3R54:1:1101:13907:13438 2:N:0:419
GTTGTGACTACTAGGGTATCTAATCCTGTTTGCTCCCCACGCTTTCGCATCTCAGCGTCAGTATCTGTCCAGAAGGCCGCCTTCGCCACCGGTATTCCTCCACATCTCTACGCATTTCACCGCTACACGTGGAATTTTACCTTCCTCTACAATACTCCAGATAACCAGTTTTAAGTGCAATTCCCAGGTTGAGCCCGGGGCTTTCACACCTAACTTAATTATCCGCCTACATGCCCTTTACGCCCAGTCATTCCGATTAACGCTCGCACCCTCCGGATTACCGCGGCTGCTGGCACGGAGT
+
CCCCCGGGGGGGGGGGGGGGGGGGGGGGGGGGGGGGGGGGGGGGGGGGGGGGGGGGGGGGGGGGGGGGGGGGGGGGGGGGGGGGGGGGGGGGG>FGGGFGGGGGCFGGGGGGGGGGGGGGGGGGGGFGGGGGGGGGGGGGFGGGGGGGFGGGGGGGGGGGGGGGGGGGGGGGGGGGFGFFFGGGGGGGGGGFGGGGGGGGFFFFFFFFFFFFFFFFFFFFFFFFFFD>>DFFEE@DFFFCEF?>FD<EEEFEC<E2;<DFE09?8(29BB?66:(((4:>FF?FF(7>9<:2(,(.46(4-
@M04999:289:000000000-L3R54:1:1101:12111:13439 2:N:0:419
GGACTACCCGGGTATCTAATCCTGTTTGCTCCCCACGCTTTCGCATCTCAGCGTCAGTATCTGTCCAGAAGGCCGCCTTCGCCACCGGTATTCCTCCACATCTCTACGCATTTCACCGCTACACGTGGAATTCTACCTTCCTCTACAATACTCTAGTTAACCAGTTTTAAGTGCAATTCCTGGGTTGAGCCCAGGGCTTTCACACCTAACTTAATTATCCGCCTACATGCCCTTTACGCCCAGTCATTCCGATTAACGCTCGCACCCTCCGTATTACCGCGGCTGCTGGCACGGAGTTAGC
+
CCCCCGGGGGGGGGGGGGGGGGGGGGGGGGGGGGGGGGGGGGGGGGGGGGGGGGGGGGGGGGGGGGGGGGGGGGGGGGGGGGGFFGGGGGGGGGGGGGGGGGGGGGGGGGGGGGGGGGGGGGGGGGGGGGGGGGGGGGGGGGGGGGGGGGGGGGGGGGGGGDGGGFGGGGGGDGGGFGFGGGFFGGCGGGFCGGGGGGGGFFFFFFFFEFFCFFFFEFF4?=A@@FFEFB>B9BFFFFF>9FFFEE?C<C@;2?DEE00;DBFFFFFBB?BFF:>AA<:9>>FB>BFB??<<03(1<0<>4
@M04999:289:000000000-L3R54:1:1101:3515:13447 2:N:0:419
ACGTGACTACCGGGGTATCTAATCCTGTTCGCTACCCATGCTTTCGAACCTCAGCGTCAGTTACAGACCAGAGAGCCGCCTTCGCCACTGGTGTTCTTCCATATATCTACGCATTCCACCGCTACACATGGAGTTCCACCCTCCTCTTCTGCACTCAAGAAAAACAGTTTCAGCTGCACTTCCCCGGTTAAGCCGAGGGCTTTCACAGCTGACTTGTTCTCCCGCCTGCGTTCGCTTTACGCCCAATAAATCCGGACAACGCTTGCCACCTACGTATTACCGCGGCTGCTGGCACGTAGTT
+
CCCCCGGGGGGGGGGGGGGGGGGGGGGGGGGGGGGGGGGGGGGGGGGGGGGGGGGGGGGGGGGGGGGGGGGGGGGGGGGGGGGGGGGGGGGGGGGGGGGGGGGGFGGGGGGGGGGGGGGGGGGGGGGGGGGGGGGGGGGFGGGGGGGGGGGGGGGGGGGGGGGGGGGGGFGGGGGGFGFGGGGGGGEGGCFFGGGGGGDGFFFFFFFFFFF9@FF4CFFFFFFFFFFFFFFFFFFFFF361<;>F???FBF>?>>B>>0(49BB1,3).41:28?7AFAFF:26(41903:7?:4443((.
@M04999:289:000000000-L3R54:1:1101:25705:13449 2:N:0:419
TAGTAGACTACTCGGGTATCTAATCCTGTTTGCTCCCCACGCTTTCGTCCATCAGCGTCAATCGGTATTTAGTAACCTGCCTTCGCAATCGGGGTTCTGTGTAATATCTATGCATTTCACCGCTACACTACACATTCCAGCTACTTCAATACTATTCAAGATTAACAGTATCAACGGCAGTTCTACAGTTAAGCTGCAGGTTTTCACCGCTGACTTATCAACCCGCCTACGGACCCTTTAAACCCAATAAATCCGGATAACGCTCGCATCCTCCGTATTACCGCGGCTGCTGGCACGGAGT
+
CCCCCGGGGGGGGGGGGGGGGGGGGGGGGGGGGGGGGGGGGGGGGGGGGGGGGGGGGGGGGGGGGGGGGGGGGGGGGGGGGGGGGGGGGGGGGGGGGGGGGGGGCFGGGGGGGGGGGGGGGGDGGGEFFFGGGGGGGGFGGGGGGGGGGGGGGGGGGGDGGGGGGGGGGGGGGGGGFGFGGGGGGGGGGGGGGGGGGGGGFFFFFFFFDABFFFF>CFFFFFFFB=B9AFFFFFB9BB3FECEFFF@FFEEFF8@F78?EE<@DDFF>?FFFF?BFFFBBFA?6>6(7>??:8035499>3
@M04999:289:000000000-L3R54:1:1101:21253:13465 2:N:0:419
TGGAGACTACCGGGGTATCTAATCCTGTTTGCTCCCCACGCTTTCGCATCTCAGCGTCAGTATCTGTCCAGAAGGCCGCCTTCGCCACCGGTATTCCTCCACATCTCTACGCATTTCACCGCTACACGTGGAATTCTACCTTCCTCTACAATACTCCAGATAACCAGTTTTAAGTGCAATTCCCAGGTTGAGCCCGGGGCTTTCACACCTAACTTAATTATCCGCCTACACGCCCTTTACGCCCAGTCATTCCGATTAACGCTCGCACCCTCCGTATTACCGCGGCTGCTGGCACGGAGTT
+
CCCCCGGGGGGGGGGGGGGGGGGGGGGGGGGGGGGGGGGGGGGGGGGGGGGGGGGGGGGGGGGGGGGGGGGGGGGGGGGGGGGGGGGGGGGGGGGGGGGGGGGGGGGGGGGGGGGGGGGGGGGGGGGGGGGGGGGGGGGGCGGGGGGGGGGGGGGGGGGFFGGGGGGGGGGGGGGFFGFGGGGGGGGGGGGGGGFDGGDGAFFFFFFFFFFBFFFFEF8CCC@DB@?6;@@<B?B>;E9F01;9?DFFF>BFD>08?FFB6;FF0;>>FF<BFF<::7>F>BFFF039?F?(8:<:3(42.
@M04999:289:000000000-L3R54:1:1101:2033:13469 2:N:0:419
GAGGTGACTACAGGGGTATCTAATCCTGTTTGCTCCCCACGCTTTCGCATCTCAGCGTCAGTATCTGTCCAGAAGGCCGCCTTCGCCACCGGTATTCCTCCACATCTCTACGCATTTCACCGCTACACGTGGAATTCTACCTTCCTCTACAATACTCTAGTTAACCAGTTTTAAGTGCAATTCCTAGGTTGAGCCCAGGGCTTTCACACCTAACTTAATTATCCGCCTACATGCCCTTTACGCCCAGTCATTCCGATTAACGCTCGCACCCTCCGTATTACCGCGGCTGCTGGCGCTGATT
+
CCCCCGGGGGGGGGGCFGGGGGFGGGGGGGGGGGGGGGGGGGGGGGGGGGGGGGGGGEGGGGGGGG<FGGGGGGGGGGGGGGDFF:BFGFGGGDFGGGGGGGGGGGGGGGGGGGGGGGGGGGGGGGGGFGG7:DGGFGGGFGGGGGGGGGGG8DGCB:FFGGGGGGGGGGGFGFGGFF99+=DFGCFGGGGGGCCCDFG5@FFFFFFFCFFFBFFFEFFFAEE?ABAA@>(9?=3:::>:>DF>2706@EFFF?((:;<?<29<?F0691<::B0:<04<>446>;>>>?FF:?>B(40).
@M04999:289:000000000-L3R54:1:1101:16941:13470 2:N:0:419
TCTGACTACTGGGGTATCTAATCCTGTTTGCTCCCCACGCTTTCGCATCTCAGCGTCAGTATCTGTCCAGAAGGCCGCCTTCGCCACCGGTATTCCTCCACATCTCTACGCATTTCACCGCTACACGTGGAATTCTACCTTCCTCTACAATACTCCAGATAACCAGTTTTAAGTGCAATTCCCAGGTTGAGCCCGGGGCTTTCACACCTAACTTAATTATCCGCCTACATGCCCTTTACCCCCAGTCATTCCGATTAACGCTCGCACCCTCCGTATTACCGCGGCTGTTGGCACGATGTTT
+
C@C@@ACFGGGGF@GCFFGDEEFFGFFGGFFGGG8FDGFGECEEGG7FFAA<F?CFCGEFFGFEAEFFAFCFEEEFD+=FCFGG:FEGEGDDEF<B<FGGFGGGCGGGGGDFFGGGGGGEEGGEGFFGFFE9=E9DFD=D;8DGGGDDEDEGGGG888EFFCFGGGFGAFDDDGGC+=DFFGDD8+DCD7FFFGED*;7C*AFAFCFFF2B=;AFFFA+7+?9(6@@>B?<:):EFE<<*686,(/7)?)17@<147?<0(3((-(-3((,,(((,4)5)((20((-(..3?<28((-8>)
@M04999:289:000000000-L3R54:1:1101:18588:13492 2:N:0:419
CAAGACTACTGGGGTATCTAATCCTGTTTGCTCCCCACGCTTTCGCATCTCAGCGTCAGTATCTGTCCAGAAGGCCGCCTTCGCCACCGGTATTCCTCCACATCTCTACGCATTTCACCGCTACACGTGGAATTCTACCTTCCTCTACAATACTCCAGATAACCAGTTTTAAGTGCAATTCCCAGGTTGAGCCCGGGGCTTTCACACCTAACTTAATTATCCGCCTACATGCCCTTTACGCCCAAGTGTTCCCATTAACGCCCGCACCCTCCGTATTACCCGCGCTGCTGGCCCGGAATTT
+
AA8C8<C<<<,6CCCC<C9,CCCF@9CFF8CC9FFGGGEG,CFCFGE:F@EFFG:@@@,C,,CCFD@FFFCFGG<F:CG,FFDEGEFGGGG:7F<FGAG<4FEECE=?;,=FCGFDE?FEGBFEFEEGCF::=DE>@;D=AEGCF==F=AF98:DF8@D=,,=@E?E8=8,DEEFD9D7DFFFC8EFGCGGC,D1CDDDGFF49=+;D=@=)*=96*==*8?((8--5.**678;@E3;5;9B0(()).))1))).976(,(-1;09>?(-((,(,5))9(((70((-4).((-(-(((..
@M04999:289:000000000-L3R54:1:1101:4458:13497 2:N:0:419
GGACTACAGGGGTATCTAATCCTGTTTGCTCCCCACGCTTTCGCATCTCAGCGTCAGTATCTGTCCAGAAGGCCGCCTTCGCCACCTGTATTCCTCCACATCTCTACGCATTTCACCGCTACACGTGGAATTCTACCTTCCTCTACAATACTCCAGATAACCAGTTTTAAGTGCAATTCCCAGGTTGAGCCCGGTGCGTTCACACCTAACTTAATTATCCGCCTACATTCCCTTTACGCCCAGTCATTCCGATTAACTCTCGCACCCTCCGTATGACCTCGTCTGCCCGACCGTTGTTAGC
+
-A@8<FF8@<,@B;C6;E6<9CEFFFG86C,,CC8F@FG7,FCCFGGGFE9F@FE:7@CFGG<FF@E@AFDFGGGGGGEFFGGGGA,,:,6<,5CFEEGGAEFFG,C?@7C4AAA@FCF7:7=FGF,C@FFGGGCCFFCF8EGGC=D9=DD;==F=E,3=8DD89=8:3,@F8EF,?=77=+=6,=DFG8F+4@10@*@795+=;9?6):C**4=B*9B**7):>=B?*9@3*8>C=@?>>(,(77<335(,221?>.;?;61((.334(,34:()6.-)2(4((-)(-((33((-(.)69
@M04999:289:000000000-L3R54:1:1101:20404:13576 2:N:0:419
TGTGACTACAGGGGTATCTAATCCTGTTTGCTCCCCACGCTTTCGCATCTCAGCGTCAGTATCTGCCCAGAAGGCCGCCTTCGCCACCGGTATTCCTCCACATCTCTACGCATTTCACCGCTACACGTGGAATTCTACCTTCCTCTACAATACTCCAGATAACCAGTTTTAAGTGCAATTCCCAGGTTGAGCCCGGGGCTTTCACACCTAACTTAATTATCCGCCTACATGCCCTTTACGCCCAGTCATTCCGACTAACGCTCGCACCCTCCGTATTACCTCGCCTGCTGGCACGGAGTTT
+
CCCCC9F<FFFFGGGGGGGFFCEFEG@FGGFFGGGGDFCFGGGGDEGGGCECFGGCGGGGGGFGGGGGGGFGGFGGGGFEGGFD::BFDCGGCEFAFFGGGGFGEFGGGGGGGGGGGFGGG7FFFECFEE7E=DEFEGGGGGGGGDFGDGFFGFGGGD@9DDDDFFDDFGGGGGDG9DF?FD=9B6@E@7<6C@EDG5DDAA+13BABFE@BEFFAE6F584@F>DFFBC*7;=8@3<C)61(216;<)93?;((.3)8?6((-1,37::0:928<?2:4)-(((-.23)(4()((4(,4-
@M04999:289:000000000-L3R54:1:1101:23381:13651 2:N:0:419
GGCGACTACTAGGGTATCTAATCCTGTTCGCTACCCATGCTTTCGTACCTCAGCGTCAGTTACAGACCAGAGAGCCGCCTTCGCCACTGGTGTTCCTCCATATATCTACGCATTCCACCGCTACACATGGAGTTCCACTCTCCTCTTCTGCACTCAAGAAAAACAGTTTCAGCTGCACTTCCCCGGTTAAGCCGAGGGCTTTCACAGCTGACTTGTTCTCCCGCCTGCGTTCGCTTTACGCCCAATAAATCCGCACAATGCTTGCCCCCTACGTATTCCCCCGCCGCCTGTCCCATATCTT
+
6@,A8@FCFGC<6EFGEFEG<@CFEF<<F:FG77FE@FEFF<FCF,C@F9EF8F@6C,C,ECEFGDFFF@EFCFFFECCGDGDF7?FF,EAF4=FDF<F=,<E,=AE,,AB:CCB,CFEEFEEFFFD<<?F:EDFAFGGG98?9=DFGGGGGGGG,66E8,=E8D=E:==AFCD?8:DF6DFGC8CEE+7E7,+13;*?F6A8@FFFAEE*>A@4:6FFCFBFF((072DF?01(62>C>@(31(5634556(-07(,).5)).82)(-,((((.40)45(,((4((4((.)))).(.).)
@M04999:289:000000000-L3R54:1:1101:15057:13682 2:N:0:419
GGACTACCGGGGTATCTAATCCTGTTTGCTCCCCACGCTTTCGCATCTCAGCGTCAGTATCTGTCCAGAAGGCCGCCTTCGCCACCGGTATCCCTCCACATCTCTACGCATTTCACCGCTACACGTGGAATTCTACCTTCCTCTACAATACTCCAGATAACCAGTTTTAAGTGCAATTCCCAGGTTGAGCCCGGGGCTTTCACACCTAACTTAATTATCCGCCTACATGCCCTTTACGCCCAGTCATTCCGATTAACGCTCGCACCCTCCGTATTACCGCGGCTGCTCGCACGGAGTTAGC
+
CCCCCGGGGGGGGGGGGGGGGGGGGGGGGGGGGGGGGGGGGGGGGGGGGGGGGGGGGGGGGGGGGGGGGGGGGGGGGGGGGGGGGGGGGGGGGGGGGGGGGGGGGGGGGGGGGGGGGGGGGGGGGGGGGGGGGGGGGGGGGGGGGGGGGGGGGGGGGGGGGGGGFGFFFGGGGGGGFGFGGGGGGGGGGGGGGGGDDGGGFFFFFFFFFFFEEFFFFFFCFDFF<DFFE@F@EFFFF<@EFDDEEA?69E;;FF?<90,3:9BFFF?BFF>?11>FF)163>99,,4):616;((437A><
@M04999:289:000000000-L3R54:1:1101:23684:13752 2:N:0:419
TGACTACCCGGGTATCTAATCCTGTTTGCTCCCCACGCTTTCGCATCTCAGCGTCAGTATCTGTCCAGAAGGCCGCCTTCGCCACCGGTATTCCTCCACATCTCTACGCATTTCACCGCTACACGTGGAATTCTACCTTCCTCTACAATACTCCAGATAACCAGTTTTAAGTGCAATCCCCAGGTTGAGCCCGGGGCTTTCACACCTAACTTAATTATCCGCCTACATGCCCTTTACGCCCAGTCATTCCGATTAACGCTCGCACCCTCCGTATTACCGCGGCTGCTGGCACGGAGTTAGC
+
CCCCCGGGGGGGGGGGGGGGGGGGGGGGGGGGGGGGGGGGGGGGGGGGGGGGGGGGGGGGGGGGGGGGGGGGGGGGGGGGGGGEGGGGGGGGGGGGGGGGGGGGGGGGGGGGGGGGGGGGGGGGGGGGGGGGGGGGGGGGGGGGGGGGGGGGGGGGFGGGGGGGFGGGGGGFGGGGFFFGGGGFFFGGGFGGGGGGGGFGFFFFFFFFFFFFEFFFFFFFEDFFFFFFEF@@F@EFF;;E>FFFEFFFFFF@DFFFFF>?:>99;BFFFFFBF:?AD>:9BB>FBFFF?BF><;0917A>:
@M04999:289:000000000-L3R54:1:1101:21515:13763 2:N:0:419
CTGTGGACTACCCGGGTATCTAATCCTGTTTGCTCCCCACGCTTTCGCATCTCAGCGTCAGTATCTGTCCAGAAGGCCGCCTTCGCCACCGGTATTCCTCCACATCTCTACGCATTTCACCGCTACACGTGGAATTCTACCCTCCTCTACAATACTCCAGATAACCAGTTTTAAGTGCAATTCCCAGGTTGAGCCCGGGGCTTTCACACCTAACTTAATTATCCGCCTACATGCCCTTTACGCCCAGTCATTCCGATTGACGCTCGCACCCTCCGTATTACCGCGGCTGCTGGCACGGAGT
+
CCCCCGGGGGGGCFGGGGGGFGGGGGGGGGGGGGGGGGGGGGGGGGGGGGGGGGGGGGGGGGGGGGGGFGGGGGGGGGGGGGGGGGGGGGGGGGGGGGGGGGGGGGGGGGGGGGGGGGGGGGGGGGGGGGGGGGGGGGGGGGGGGGGGGGGGGCGGGGGGGGGGFGGGGGGGGGGGAGFFGCGGGGGFGGFCFGGGDDGC>DFFFFFFB9BFFFFF;FFEFFFFFFFDFFEEFFEDF@FFFFFF10=;@FFFFFFD?:?FFFF::3169>FFFFF:<BBBFAB>FF9(3:?22(73:B>B4
@M04999:289:000000000-L3R54:1:1101:16217:13765 2:N:0:419
TCGACTACAAGGGTATCTAATCCTGTTCGCTACCCACGCTTTCGAGCCTCAGCGTCAGTTACTAGCCAGTCAGCCGCCTTCGCCACTGATGTTCTTCCATATATCTACGCATTTCACCGCTACACATGGAGTTCCACTGACCTCTCTAGCACTCAAGTCTTACAGTTTCTGATGCACGCCCATAGTTGAGCTATGACCTTTCACATCAGACTTATTAGACCGCCTGCGCTCCCTTTACGCCCAATAATTCCGGACAACGCTCGCCACCTACGTATTACCGCGGCTGCTGGCACGTAGTT
+
CCCCCGGGGGGGGGGGGGGGGGGGGGGGGGGGGGGGGGGGGGGGGGGGGGGGGGGGGGGGGGGGGGGGGGGGGGGGGGGGGGGGGGGGGGGGGGGGGGGGGGGGGGGGGGGGGGGGGGGGGGGGGGGGGGGGGGGGGGGGGGGGGGGGGGGGGGGGGGGGGGGGFGGGGGGGGGGGFGEGGGGGFGGFGGGGGGFGGGGDFFFFFFFFEEEFEFFFEFFFFFFFFFFAA@DBFFFFFFDFFFF0;@EFFEFFF@FBFFFFFD09>1:?FFFFF2.84ADF02(4660?0??:>B<::1>
@M04999:289:000000000-L3R54:1:1101:24542:13819 2:N:0:419
GGACTACAGGGTATCTAATCCTGTTTGCTCCCCACGCTTTCGCATCTCAGCGTCAGTATCTGTCCAGAAGGCCGCCTTCGCCACCGGTATTCCTCCACATCTCTACGCATTTCACCGCTACACGTGGAATTCTACCTTCCTCTACAATACTCCAGATAACCAGTTTTAAGTGCAATTCCCAGGTTGAGCCTGGGGCTTTCACACCTAACTTAATTATCCGCCTACATGCCCTTTACGCCCAGTCATTCCGATTAACGCTCGCACCCTCCGTATTACCGCGGCTGCTTGCACGGAGTTAGCC
+
@-@CCFGFGFFGFEFDCFEFGGAFFGGGCF@FGGGCEDEGG:FGCCA<EFGGG@FFFAFGGFGGGGGEEGGGGGGGEGEDFFFEGECGFFFAFGGGGGC?FCFFGGGGGEFGFDEFGGGGE9FG?E:CCGGFFEGGG98D;DAFGGGGGGG?F8,=>E9DF,1@3?FGGGGGGGGGFGFD7+6@EFFG,@FCFFECCGGCFFBFBAFACCEBFFFF?FF>F=D2@ECEB3BED=:C==2B=B=@EECCE@<D?FC<19<;0;@F;B03?9127(4<A-(3(3(((.626)4,(((48)644
@M04999:289:000000000-L3R54:1:1101:11177:13842 2:N:0:419
GACTACAAGGGTATCTAATCCTGTTCGCCCCCCATGCTTTCGAACCTCAGCGTCAGTTACAGACCAGAGAGCCGCCTTCGCCACTGGTGTTCTTCCATATATCTACGCATTCCACCGCTACACATGGAGTTCCACTCTCCTCTTCTGCACTCAAGAAAAACAGTTTCAGCTGCACTTCCCCGGTTAAGCCGAGGGCTTTCACAGCTGACTTGTTCTCCCGCCTGCGTTCGCTTTACGCCCAATAAATCCGGACAACGCTTGCCACCTACGTATTACCGCGGCTGCTGGCACGGAGTTAGCC
+
CCCCCGGGGGGFGGGGGGGGGGGGGGGGG,@FEGGGGGGGGGGGGGGGGGGGGFGGFFGFGGGGGGGGGGGGGFGEGGFGGGGGFGGEEGGGGGGGGGGGGGGGGGGDGGGGGGGGGGECGGGGGGGGGGGGGGGGGGGGFGGCEGGGGGGGGGGGGGGGGGGGGGGGGGGFDFGGFGFCGG>7EGGGGGGGDGEDFGFGCFFFFFFFFFFEFBFFFFF>D@@FFF?DDDBFD@CEFDFFFFFFF<A<>>96>BF0,46<BFFF<?:43(28<BBB9?;6>BBFF))5<0)(((--.6<<>
@M04999:289:000000000-L3R54:1:1101:17330:13848 2:N:0:419
TTGCGACTACTAGGGTATCTAATCCTGTTCGCTACCCATGCTTTCGAGCCTCAGCGTCAGTAACAGACCAGAGAGCCGCCTTCGCCACTGGTGTTCTTCCATATATCTACGCATTTCACCGCTACACATGGAGTTCCACTCTCCTCTTCTGCACTCAAGTCTCTCAGTTTCCGATGCTCTTCCTCAGTTAAGCTGAGGGCTTTCACATTCAGACTTAAAAGACCGCCTGCGCTCCCTTTACGCCCAATAAATCCGGACAACGCTTGCCACCTACGTATTACCGCGGCTGCTGGCACGTAGT
+
CCCCCGGGGGGGGGGGGGGGGGGGGGGGGGGGGGGGGGGGGGGGGGGGGGGGGGGGGGGGGGGGGGGGGGGGGGGGGGGGGGGGGGGGGGGGGGGGGGGGGGGGGFGGGGGGGGGGGGGGGGGGGGGGGGGGGGGGGGGGGGGGGGGGGGGGGGGGGGGGGGGGGGGGGGGGGGGGFGFGFGGGGGGGGGGAEGGG6CCDFFFFFFFFEFFEEFFFFFFFFDFFFFFFDB@FFFFFFFF6>;;9@7?D)=EFF@>>?FFF;F>FFFFFFFFFFFFFFF?<>A?>FFFFFFF::?<B3:?(-
@M04999:289:000000000-L3R54:1:1101:6133:13860 2:N:0:419
CGCTGACTACTGGGGTATCTAATCCTGTTCGCTCCCCACGCTTTCGTCCATCAGCGTCAATCGGTATTTAGTAACCTGCCTTCGCAATCGGGGTTCTGTGTAATACCTATGCATTTCACCGCTACACTACACATTCCAGCTACTTCAATACTATTCAAGATTAACAGTATCAACGGCAGTTCTACAGTTAAGCTGCAGGTTTTCACCGCTGACTTATCAACCCGCCTACGGACCCTTTAAACCCAATAAATCCGGATAAGGCTCGCATCCTCCGTATTACCCCGGCGGCTGTCACGCAGTT
+
@CCCCCEFF<<EGGGED@6<E,,C6CFFFE,:,CFGDA:FEGGGFFGGFC9C@<EFGGD6,,68696,9,EFC<FGF8F?E@,@FGCE8EEEEG:FGF?E9A<EA,,5CAF,,EFCFCFF=+>:+,,9AFFG:E=>,49BF898=BFCDGDC;E,@DD=99=DE9+,7=ECFFGGCDG*=7DGFADGCFF;9:,@+:CFGFF0++9A5):0>);+@A9A*9>)):20(09@9>@@FF6.8.7;;2(,.)936((,((/)))((,(3309.32((,(.().)((-((-((-4())-((,43.
@M04999:289:000000000-L3R54:1:1101:13363:13886 2:N:0:419
GACAGACTACACGGGTATCTAATCCTGTTTGCTCCCCACGCTTTCGCATCTCAGCGTCAGTATCTGTCCAGAAGGCCGCCTTCGCCACCGGTATTCCTCCACATCTCTACGCATTTCACCGCTACACGTGGAATTCTACCTTCCTCTACAATACTCCAGATAACCAGTTTTAAGTGCAATTCCCAGGTTGAGCCCGGGGCTTTCACACCTAACTTAATTATCCGCCTACATGCCCTTTACGCCCAGTCATTCCGATTAACGCTCGCCCCCTCCGTATTACCGCGGCTTCTGGCACGGGTGT
+
CCCCCGGGGGGGGGDGGGGGGGGGGGGGGGGGGGGGEGGGGGGGGGGGGGGGGGGGGGGGGGGGGGGGGGGGGGGGGGCEGGGGGGGGGGGGGGGGGGGGGGGGGGGGGGGGGGGGGGGGGGGGGGGGGGGGGGGGGGGGGGFGGGGGGFGGGGGGCGGGGGGGGGGGGGGGGGG8DFFGGGFGGFGGGFFCGGGGGCDGEFFFFFFFF==@DFFFFFFFFFE?=DFFFFFFE@@FFFEF<DFF<@EEFFFEFF?@;D<A:>6212(-76>BBB?<:?AFA11129((.62)).514(,,-
@M04999:289:000000000-L3R54:1:1101:21663:13893 2:N:0:419
AGACTACTGGGGTATCTAATCCTGTTTGCTCCCCACGCTTTCGCATCTCAGCGTCAGTATCTGTCCAGAAGGCCGCCTTCGCCACCGGTATTCCTCCACATCTCTACGCATTTCACCGCTACACGTGGAATTCTACCTTCCTCTACAATACTCCAGATAACCAGTTTTAAGTGCAATTCCCAGGTTGAGCCCGGGGCTTTCACACCTAACTTAATTATCCGCCTACATGCCCTTTACGCCCAGTCATTCCGATTAACGCTCGCACCCTCCGTATTACCGCGGCTGCTGGCACGGAGTTAGC
+
CCCCCGGGFGGGGGGGGGGGGGGGGGGGGGGGGGGGGGGGGGGGGGGGGGGGGGGGGGGGGGGGGGGGGGGGGGGGGGGGGGGGGGGGGGGGGGGGGGGGGGGGGGGGGGGGGGGGGGGGGGGGGGGGGGGGGGGGGGGGGGGGGGGGGGGGGGGGGGGFGGGGFGGGGGGGGGGGFGFGGGGGGGGGGGFGGCCGGGGGFFFFFDFF=DFFFFFFFFFFFBDFFFFFFF3:BFFEE3;A;F<;@EFFFEFFD?FFFFFFFF>FFFF0:B>14?FFFF?F;>BBBFFF70326;1;614<<
@M04999:289:000000000-L3R54:1:1101:14246:13894 2:N:0:419
CTGACTACAAGGGTATCTAATCCTGTTTGCTCCCCACGCTTTCGCATCTCAGCGTCAGTATCTGTCCAGAAGGCCGCCTTCGCCACCGGTATTCCTCCACATCTCTACGCATTTCACCGCCACACGTGGAATTCTACCTTCCTCTACAATACTCCAGATAACCAGCTTTAAGTGCAATTCCCAGGTTGAGCCCGGGGCTTTCACACCTAACTTAATTATCCGCCTACATGCCCTTTACGCCCAGTCATTCCGATTAACGCTCGCACCCTCCGTATTACCGCGGCTGCTGGCACGGAGTT
+
CCCCCGGGGGGGGGGGGGGGGGGGGGGGGGGGGGGGGGGGGGGGGECFGGGGGGGGGGGGGGGGGGGGGGGGGGGGGGGGGGGGGGGGGGGGGGGGGGGGGGGGGGGGGGGGGGGGGGGGGGGGGGGGGGGGGGGGGGGGGGGGGGGGGGGGGGGGGGGGGGGGGGGGGGGGGGGGFGFGGGGGGGGGGGGGGGGDGGGGFFFFFFBAEFFFFFFFFFFFFDFFFFFFFFFFFFFFCFFFFFFFFFFFFFFFF@7@EFFFFFF;FFBB:??B?<FFFFFFF9;>9904:2?<)80;3:?
@M04999:289:000000000-L3R54:1:1101:25748:13907 2:N:0:419
TAGGACTACCGGGGTATCTAATCCTGTTCGCTACCCATGCTTTCGAACCTCAGCGTCAGTTACAGACCAGAGAGCCGCCTTCGCCACTGGTGTTCTTCCATATATCTACGCATTCCACCGCTACACATGGAGTTCCACCCTCCTCTTCTGCACTCAAGAAAAACAGTTTCAGCTGCACTTCCCCGGTTAAGCCGAGGGCTTTCACAGCTGACTTGTTCTCCCGCCTGCGTTCGCTTTACGCCCAATAAATCCGGACAACGCTTGCCACCTACGTATTACCGCGGCTGCTGGCACGTAGTT
+
CCCCCGGGGGGGGGGGGGGGGGGGGGGGGGGGGGGGGGGGGGGGGGGGGGGGGGGGGGGGGGGGGGGGGGGGGGGGGGGGGGGGGGGGGGGGGGGGGGGGGGGGGGGGGGGGGGGGGGGGGGGGGGGGGGGGGGGGGGGGGGGGGGGGGGGGGGGGGGGGGGGGGGGGGGGGGGGGFGFGGGGFGGGGGGGGCGCDDGGGFFFFFFFFFFFFFFFFFFFFAB=BFFFFFFFFFFFFF3;BDFFF110ABABFFBF>F?FFF?013>A<?????F2>F<AA?F>9>9>:0)(,228<783<
@M04999:289:000000000-L3R54:1:1101:17369:13917 2:N:0:419
TAGACTACTGGGGTATCTAATGCTGTTTGCTCCCCACGCTTTCGCATCTCAGCGTCAGTATCTGTCCAGAAGGCCGCCTTCGCCACCGGTATTCCTCCACATCTCTACGCATTTCACCGCTACACGTGGAATTCTACCTCCCTCTACAATACTCCAGATAACCAGTTTTAAGTGCAATTCCCAGGTTGATCCCGGGGCTTTCACACCTAACTTAATTATCTGCCTACATGCCCTTTACGCCCAGTCATTCCGATTAACGCTCGCACCCTCCGTATTACCGCGGCTGCTGCCACTGCGTTAC
+
BC,,8EDFGGGGDFFFGGGEGFGFDGGGGGFA,C6,6CFCFGGGC,B@FAFFGG@,BCEDFDF@ED@GFC<F<8,@CFGGGGB,@C<FCF:FFGF,ED8,E8FFA?ED@CFEC9F<AAEEEEC=E@FEGCE:F4EFG,66D?F8EFF8F,@@EFGC8,,,33@FFGAEFD,77:D87DFD7AD<CFC6D,=,@89795C9?B6B9F>9)7>C*@8+;AFE+@?=3>@2/5:6=EB=EE(02,,6(7)9??3.3(169>19D0(2(39?00:2,,((694<>F;6>(,2))4),(5)(-(((
@M04999:289:000000000-L3R54:1:1101:13732:13928 2:N:0:419
ACGGACTACCAGGGTATCTAATCCTGTTTGCTCCCCACGCTTTCGCATCTCAGCGTCAGTATCTGTCCAGAAGGCCGCCTTCGCCACCGGTATTCCTCCACATCTCTACGCATTTCACCGCTACACGTGGAATTCTACCTTCCTCTACAATACTCCAGATAACCAGTTTTAAGTGCAATTCCCAGGTTGAGCCCGGGGCTTTCACACCTAACTTAATTATCCGCCTACATGCCCTTTACGCCCAGTCATTCCGATTAACGCTCGCACCCTCCGTATTACCGCGGCTGCTGGCACGGAGTT
+
CCCCCGGGGGGGGGGGGGGGGGGGGGGGGGGGGGGGGGGGGGGGGGGGGGGGGGGGGGGGGGGGGGGGGGGGGGGGGGGGGGGGGGGGGGGGGGGGGGGGGGGGGGGGGGGGGGGGGGGGGGGGGGGGGGGGGGGGGGGGGGGGGGGGGGGGGGGGGGGGGGGGGGGGGGGGGGGGFFFGGGGGGGGGGGGGFFDGGGCGFFFFFFF>DFFFFFFFFFFCFE>FFFFFEFFFFFFFECCFFFFD?FFFFFFFFFDFFFFDB<BB;0338??:13:??AFFB099B6;:B:(3:<B929?:
@M04999:289:000000000-L3R54:1:1101:3766:13976 2:N:0:419
GACTACAGGGGTATCTAATCCTGTTTGCTCCCCACGCTTTCGCATCTCAGCGTCAGTATCTGTCCAGAAGGCCGCCTTCGCCACCGGTATTCCTCCACATCTCTACGCATTTCACCGCTACACGTGGAATTCTACCTTCCTCTACAATACTCCAGATAACCAGTTTTAAGTGCAATTCCCAGGTTGAGCCCGGGGCTTTCACACCTAACTTAATTATCCGCCTACATGCCCTTTACGCCCAGTCATTCCGATTAACGCTCGCACCCTCCGTATTACCGCGTCTGCTGGCACGGAGTTAGCC
+
CCCCCGGGGGGGGGGGGGGGGGGGGGGGGGGGGGGGGGGGGGGGGGGGGGGGGGGGGGGGGGGGGGGFGGGGGGGGGGGGGGGGGDGGCFGGGGGGGGGGGGGGGGGGGGGGGGGGGGGGGGGGGGGGGGGGGGGGGGGGGGGGGGGGGGGGGGGFGGGGGGGGGGGGGGGGGGGGFGFGGGGGGGGGGGGGGG?DGGFGFFFFFFFFFFFFFFFFFFFDADD@B;CEFFFF@FFFFFFFFFFFFFFFFFFFFF?C@>FFFB>9>B:??BFB<?2AA1;>((4849:(31??>>02:AFF?
@M04999:289:000000000-L3R54:1:1101:5532:13997 2:N:0:419
ATTGACTACCCGGGTATCTAATCCTGTTTGCTCCCCACGCTTTCGCATCTCAGCGTCAGTATCTGTCCAGAAGGCCGCCTTCGCCACCGGTATTCCTCCACATCTCTACGCATTTCACCGCTACACGTGGAATTCTACCTTCCTCTACAATACTCCAGATAACCAGTTTTAAGTGCAATTCCCAGGTTGAGCCCGGGGCTTTCACACCTAACTTAATTATCCGCCTACATGCCCTTACGCCCAGTCATTCCGATTAACGCTCGCACCCTCCGTATTACCGCGGCTGCTGGCACGGAGTTAT
+
CCCCCGGGGGGGGGGGGGGGGGGGGGGGGGGGGGGEGGGGGGGGGGGGGGGGGGGGGGGGGGFGGGGGGGGGGGGGGGGGGGGGGGGGGGGGGGGGGGGGGGGGGGGGFGGGGGGGGGGGGGGGGGGGGGGGGGGGGGGGGGGFGGGFGGFGGGGGGGGGGGGGGGGGGGGGGGGGFGFGGGGGGGGGGGGGFGGGGCCDFFFFFFFFFF@DFAFFFFF?6;(5@>DDEFEFEDFFFFFFF9;<FFFCEEC11771CBB>?F>>9;18?F<>3(3,6AD00(49;6?:2>?032161,(-)
@M04999:289:000000000-L3R54:1:1101:3665:14004 2:N:0:419
GACTACCAGGGTATCTAATCCTGTTCGCTCCCCATGCTTTCGAGCCTCAGCGTCAGTAACAGACCAGAGAGCCGCCTTCGCCACTGGTGTTCTTCCATATATCTACGCATTTCACCGCTACACATGGAGTTCCACTCTCCTCTTCTGCACTCAAGTCTCTCAGTTTCCGATGCTCTTCCTCAGTTAAGCTGAGGGCTTTCACATTCAGACTTAAAAGACCGCCTGCGCTCCCTTTACGCCCAATAAATCCGGACAACGCTTGCCACCTACGTATTACCGCGGCTGCTGGCACGTAGTTAGC
+
CCCCCGGGGGGGGGGGGGGGGGGGGGGGG,FFGGGGGGGGGGGGGGGGGFGGGGGGGGGGGGGGGGGGGGGGGGGGGGGGGGGGGGGGGGGGGGGGGGGGGGGGGGGGGGGGGGGGGGGGGGGGGGGFGGGGFGGGGCFGGGGGGGGGGGGGGGFGGGGGGGGGGGGGCGGGGGGGFGFGGGGGGGCAFGGDGDGGGDGGFFFFFFFFFFFFCFFFFFFFA=B5BFFF>?FBB.84>DD56??D3;EEFFBFF107;9BFF?:7AF????B?<A:<ABFFB99>F<>27?7?FFF82>BA<
@M04999:289:000000000-L3R54:1:1101:12902:14035 2:N:0:419
AGACTACAGGGGTATCTAATCCTGTTCGCTCCCCACGCTTTCGTCCATCAGCGTCAATCGGTATTTAGTAACCTGCCTTCGCAATCGGGGTTCTGTGTAATATCTATGCATTTCACCGCTACACTACACATTCCAGCTACTTCAATACTATTCAAGATTAACAGTATCAACGGCAGTTCTACAGTTAAACTGCAGGTTTTCACCGCTGACTTATCAACCCGCCTACGGACCCTTTAAACCCAATAAATCCGGATAACGCTCGCATCCTCCGTATTACCGCGGCTGCTGGCACGGAGTTAGC
+
CCCCCGGGGGGGGGGGGGGGGGFGGGGGGGGGGGGGGGGGGGGGGGGGGGGGGGGGGGGGGGGGGGGGGGGGGGGGGGGGGGGGGGGGGGGGGGGGGGGGGGGGFGGGGGGGGGGGGGGGGGGGGGGGGGGGGGGGGGGGGGGGGGGGGGGGGDFGGGGDGGDEGGGGGGGGGGGGFFFGGG7FEFGGGGGGFGGGFGGGFF9A5?E>>@3>ECAFFFFFFFFFFFF@@@FFFBEEFFFADFFDFEFFFEF@D6?EEFFDFFFFFF:7A?>:??>DFF?94>>>F:?0(8:<:>>;BFFD4
@M04999:289:000000000-L3R54:1:1101:6350:14045 2:N:0:419
TGACTACACGGGTATCTAATCCTGTTTGCTCCCCACGCTTTCGCATCTCAGCGTCAGTATCTGTCCAGAAGGCCGCCTTCGCCACCGGTATTCCTCCACATCTCTACGCATTTCACCGCTACACGTGGAATTCTACCTTCCTCTACAATACTCCAGATAACCAGTTTTAAGTGCAATTCCCAGGTTGAGCCCGGGGCTTTCACACCTAACTTAATTATCCGCCTACATGCCCTTTACGCCCAGTCATTCCGATTAACGCTCGCACCCTCCGTATTACCGCGGCTGCTGGCACGGAGTTAGC
+
CCCCCGGGFGGGFGGGGGGGGGGGFGGGGGGGGGGGGGGGGGCFGCFFGGGDEGGGGGFGGGFFGGGGGDFGGFGGGGGGGGGGGGGGEGGGGGGGGGFGGFGGGGGGGGGGGGGGGGGGGGGGGGGGGGG?FGEFGGGGGGGGGFGGGGGCFGGGGGGGGGGGGGFGGFF=@FGGFGFGGFFCFGGG??FGGG5CDGFGFACAFFFFFBCEBFFFEFFFFFFFF@=?C>EFFFFFFF0:1/:4;EE<7?4;D1;CC(61:BF9;9B2:<6?BFBFFFF6;((-(4?>?B(.(((--,)4)
@M04999:289:000000000-L3R54:1:1101:12223:14067 2:N:0:419
GACTACAGGGGTATCTAATCCTGTTCGCTCCCCACGCTTTCGTCCATCAGCGTCAATCGGTATTTAGTAACCTGCCTTCGCAATCGGGGTTCTGTGTAATATCTATGCATTTCACCGCTACACTACACATTCCAGCTACTTCAATACTATTCAAGATTAACAGTATCAACGGCAGTTCTACAGTTAAGCTGCAGGTTTTCACCGCTGACTTATCAACCCGCCTACGGACCCTTTAAACCCAATAAATCCGGATAACGCTCGCATCCTCCGTATTACCGCGGCTGCTGGCACGGAGTTAGCC
+
CCCCCGFGGD:8BFGGGGGGGGFGGGGGGGBG:DCEGEEFGGGGECFGGFGGGGGGGGFEFGCEFEEEGGGGGEGGGGGGGGFFGGGGGGCGFCEEE?F,F<FGDFFGGCFEG?EFGGFGGGGGGGGGGCF;FGGG8EG==DGGGGGGGGGGGGAFGAGFGGGGGGGGGGGGGGD=DGFGGFGE;D:FDFDFGGGGFGGG<=8BEEAB@C39;FFFFF5:DADFFD>D2>?FB@CECE58;;@F<;?CFF@F77A@?B?<>>>?>72<?><B?(46410419(,125><1,8(4(-(6A))
@M04999:289:000000000-L3R54:1:1101:22743:14079 2:N:0:419
TGGTGACTACAAGGGTATCTAATCCTGTTCGCTCCCCACGCTTTCGTCCATCAGCGTCAATCGGTATTTAGTAACCTGCCTTCGCAATCGGGGTTCTGTGTAATATCTATGCATTTCACCGCTACACTACACATTCCAGCTACTTCAATACTATTCAAGATTAACAGTATCAACGGCAGTTCTACAGTTAAGCTGCAGGTTTTCACCGCTGCCTTATCAACCCGCCTACGGACCCTTTAAACCAAATAAATCGGGATAACGCTCGCATCCTCCTTATTCCCGCGGCTGCTGGCACGGAGTT
+
CCCCCGGGGGGGGGGGGGGGGGGGGGGGGDGGG@GGGGGGGGGGGGGFGCG<FFGGGGGFGF@CGGF9CFGGGGEGGGGGGGGGGDGGGGGCDFGGF<CAFGGGGGGGFFFDGGGGGGGGGGGGGGGGGE84CDEFFFCGGGGFGGFEFGGGDAFGEGG8EFEGFGGF8FG8FDDCBD>FDF+7==DFGAEFGGGGGG6@FFFFFFAB=A>));B5=FFFFBD>AAF@FD@?5>=BD=4AEFF(41;E<<5<(/226@)7;6?((4,16(,2(()).4)))((-((-7?7:?(()(,((,.
@M04999:289:000000000-L3R54:1:1101:27039:14099 2:N:0:419
GGACTACAAGGGTATCTAATCCTGTTCGCTCCCCACGCTTTCGCATCTCAGCGTCAGTATCTGTCCAGAAGGCCGCCTTCGCCACCGGTATTCCTCCACATCTCTACGCATTTCACCGCTACACGTGGAATTCTACCTTCCTCTACAATACTCCAGATAACCAGTTTTAAGTGCAATTCCCAGGTTGAGCCCGGGGCTTTCACACCTAACTTAATTATCCGCCTACATGCCCTTTACGCCCAGTCATTCCGATTAACGCTCGCACCCTCCGTATTACCGCGGCTGCTGGCACGGAGTTAGC
+
CCCCCGGGGGGGGGGGGGGGGGGGGGGGGGGGGGGGGGGGGGGGGGGGGGGGGGGGGGGGGGGGGGGGGGGGGGGGGGGGGGEGGGGGGGGGGGGGGGGGGGGGGGGGGGGGGGGGGGGGGGGGGGGGGGGGGGGGGGGGGGGGGGGDGGGGGGGGGGGGGGGGG?DFGGGGFGGGFGFFGGGGGGGGGGGGGGGGGGGGFFFFFFFFFFEEEFFFFFAEBDF==BBEEEFFEFEC>@DABFFFF<EEEE@??DDCC;6?B9009>F:??;188?AB9:;;36,3<:0>B7BFF6>FBFA2
@M04999:289:000000000-L3R54:1:1101:27936:14121 2:N:0:419
GTAGACTACACGGGTATCTAATCCTGTTCGCTACCCATGCTTTCGAACCTCAGCGTCAGTTACAGACCAGAGAGCCGCCTTCGCCACTGGTGTTCTTCCATATATCTACGCATTCCACCGCTACACATGGAGTTCCACTCTCCTCTTCTGCACTCAAGAAAAACAGTTTCAGCTGCACTTCCCCGGTTAAGCCGAGGGCTTTCACAGCTGACTTGTTCTCCCGCCTGCGTTCGCTTTACGCCCAATAAATCCGGACAACGCTTGCCACCTACGTATTACCGCGTCTGCTGGCACGTAGTT
+
CCCCCGGGGGGEGGGGGGGGGGGGGGGGGGGGGGGGGGGGGGGGGGGGGGGGGGGGGGGGGGGGGGGGGGGGGGGGGGGGDGGGGGGGGGGGGGFGGGGGFGGGCGGGGGGGGGGGGGFGGGGGGGGGGGGGGGGGGFGGGGGCFGFGGGGGGGGGGGF?E8FGGGGFGGGGCAFGFGFFGG?FEGGGGGGGGGD;DGGGFFFFFCFFFFFFFAFFEFFFFFFFFFDBF@@DFF?<FFFFFFFDFF)=CEE?F>60(4:29?BFFFFFF1:?FB<)8ABFF>F(908A<?21<<042(,4
@M04999:289:000000000-L3R54:1:1101:11785:14172 2:N:0:419
TGACTACTCGGGTATCTAATCCTGTTTGCTCCCCACGCTTTCGCATCTCAGCGTCAGTATCTGTCCAGAAGGCCGCCTTCGCCACCGGTACTCCTCCACATCTCTACGCATTTCACCGCTACACGTGGAATTCTACCTTCCTCTACAATACTCCAGATAACCAGTTTTAAGTGCAATTCCCAGGTTGAGCCCGGGGCTTTCACACCTAACTTAATTATCCGCCTACATGCCCTTTACGCCCAGTCATTCCGATTAACGCTCGCACCCTCCGTATTACCGCGGCTGCTGGCACGTAGTTAGC
+
CCCCCGGGGGGGGGGCGGGGGG9FFGGGGGGGGGGGGGGGGGGGGFGGGGGGGGGGGGGGGGGGGGGGGGGGGGGGGGGGGGGGGGGEGEGGGGGGGGGGGGGGGGGGGGGGGGGGGGGGGGGGGGGGGGGGGGGGGGGGGGGGGGGFGGGGGDFGGGGGGGGGGGGFGGGGGGGGFGFGGGFGFGGGGGGGG5EGGGGGFFFFFFFFEFFFFFFFFFFFBFDDFFFEFF@D;@EFF?FE@FFFEEFEFFFF?<@E3;03?>FFFF?:BFFF:BBFFF:19>>F>BF?B6(.1(.42<AF<
@M04999:289:000000000-L3R54:1:1101:13669:14176 2:N:0:419
AGACTACTAGGGTATCTAATCCTGTTCGCTCCCCACGCTTTCGTCCATCAGCGTCAATCGGTATTTAGTAACCTGCCTTCGCAATCGGGGTTCTGTGTAATATCTATGCATTTCACCGCTACACTACACATTCCAGCTACTTCAATACTATTCAAGATTAACAGTATCAACGGCAGTTCTACAGTTAAGCTGCAGGTTTTCACCGCTGACTTATCAACCCGCCTACGGACCCTTTAAACCCAATAAATCCGGATAACGCTCGCATCCTCCGTATTACCGCGCCTGCTGGCACGGAGTTAGC
+
CCC<CFGGGGGGGGGGGGGGGGGGGGGGGGGGGGGGGGGGGGGFGCFGGGGGGGGGGFDGEGGCGGGGGGFCGGFGGGFGFGEGGGGDCGEGGFGGGGGCFFGGGGGGGGGGGGGGGGGGGEGGGGGFFGGGGGGAFGFEFGGGGCGGGGGGGGFFAFAFFFGFFFGGGGGGGGCEFGFGGGCDFGGFDGGGFFG7?D@?FFFFFFFFFFF<CFFFEFFFAA)>=F292>==BD=C?8BA@?6@E3>EFEF>(/;432>@D@FF:0>2<?>?:0:AA<?09(-28::240:?:902,,.66
@M04999:289:000000000-L3R54:1:1101:9616:14183 2:N:0:419
GACTACCGGGGTATCTAATCCTGTTTGCTCCCCACGCTTTCGCATCTCAGCGTCAGTATCTGTCCAGAAGGCCGCCTTCGCCACCGGTATTCCTCCACATCTCTACGCATTTCACCGCTACACGTGGAATTCTACCTTCCTCTACAATACTCCAGATAACCAGTTTTAAGTGCAATTCCCAGGTTGAGCCCGGGGCTTTCACACCTAACTTAATTATCTGCCTACATTCCCTTTACGCCCAGTCCTTCCGATTAACGCTCGCACCCTCCGTATTACCGCGGCTGCTGGCACGGAGTTAGCC
+
BCCCCGGC@:C@;CFGGGGGDGGFA<FAF9F<CFEECB6CFCEEGG,;EG@@F@F@F9FGGGFGGGGC<EEGGGCGGGGGGGGEEFEGEGFG9EEGGGGD??FFFGFDFEGEGCGGGGCEEFDG=<=BEF,?F9FF9DFGFGGFGGFGGGE,DCE9EFF?C9=@,9CEDEFGGGCC?BAFDG6<E8DFGG59@EC7>C9C6BAF?FFADC*38@+B7B+9=*.>==4*9?@9)=CF(1:B(2.7.7<>@<<(,64)(,(4,(-3;?(412,(,.6<B0991199<DD0:82112(((4<A4
@M04999:289:000000000-L3R54:1:1101:11524:14198 2:N:0:419
CGACTACAAGGGTATCTAATCCTGTTCGCTACCCATGCTTTCGAACCTCAGCGTCAGTTACAGACCAGAGAGCCGCCTTCGCCACTGGTGTTCTTCCATATATCTACGCATTCCACCGCTACACATGGAGTTCCACTCTCCTCTTCTGCACTCAAGAAAAACAGTTTCAGCTGCACTTCCCCGGTTAAGCCGAGGGCTTTCACAGCTGACTTGTTCTCCCGCCTGCGTTCGCTTTACGCCCAATAAATCCGGACAACGCTTGCCACCTACGTATTACCGCGGCTGCTGGCACGTAGTTAGC
+
CCCCCGGGGGGGGGGGGGGGGGGGGGGGGGGGGGGGGGGGGGGGGGGGGGGGGGGGGGGGGGGGGGGGGGGGGGGGGGGGGGGGGGGGGGFGGGGGGGGGGGGGGGGGGGGGGGFGGGGGGGGGGGGGGFGGGGGGGGGGGGGGGGGGGGGGGGGGGGFGGGGGGGGGGGGGGGGGFGFFFGGGGGGGGGG>EEGDGGGGFFFFFFFFFFFEEF>CEFBFFFFFFDB@@FFFFFFFFFFFBF;@FFFFEFF@BBFBFFFFF?F?FDFF(4:BBD>FFFFFB>>>FFDFB<?F:<B:BFFFA
@M04999:289:000000000-L3R54:1:1101:15275:14202 2:N:0:419
GACTACAGGGGTATCTAATCCTGTTTGCTCCCCACGCTTTCGCATCTCAGCGTCAGTATCTGTCCAGAAGGCCGCCTTCGCCACCGGTATTCCTCCACATCTCTACGCATTTCACCGCTACACGTGGAATTCTACCTTCCTCTACAATACTCCAGATAACCAGTTTTAAGTGCAATTCCCAGGTTGAGCCCGGGGCTTTCACACCTAACTTAATTATCCGCCTACATGCCCTTTACGCCCAGTCATTCCGATTAACGCTCGCACCCTCCGTATTACCGCGGCTGCTGGCACGGAGTTAGCC
+
CCCCCGGGGGGGGGGGGGGGGGGGGGGGGGGGGGGGGGGGGGGGGGGGGGGGGGGGGGGGGGGGGGGGGGGGGGGGGGGGGGFEGGGGGGGGGGGGGGGGGGGGGGGGGGGGGGGGGGGGGGGGGGGGGGGGGGGGGGGGGGGGGGGGGGGGGGGGFGGGGGGGGGGGGGFGGGGGFGFGGGGCGGGGGGGGGEGGGGGGFF69BFFFFFFFCFFFFFA=FFFFFFFFBBDEDFFFFFBB<?FFFFFFCE?DDFFE?;<?>>FFF?23?632?FAFF:>92>924:>:6022((-4<B922
@M04999:289:000000000-L3R54:1:1101:3770:14207 2:N:0:419
TTGACTACTAGGGTATCTAATCCTGTTCGCTACCCATGCTTTCGAACCTCAGCGTCAGTTACAGACCAGAGAGCCGCCTTCGCCACTGGTGTTCTTCCATATATCTACGCATTCCACCGCTACACATGGAGTTCCACTCTCCTCTTCTGCACTCAAGAAAAACAGTTTCAGCTGCACTTCCCCGGTTAAGCCGAGGGCTTTCACAGCTGACTTGTTCTCCCGCCTGCGTTCGCTTTACGCCCAATAAATCCGGACAACGCTTGCCACCTACGTATTACCGCGGCTGCTGGCAACTACTT
+
CCCCCFFGGGGGGGGGGGGGGGGGGGGGGGGGGGGFGFGGGGFGGGGGGGGG8FGEEGFGGGGGGGGGGGGGGGGGCFGGGGGEGGGGGGGGGGGGGFDGGGGGGGGGGGGGGGFGCFGGGGGGGFGEG8FGEGGGFGGGGGGGGGGGGFFFCFGDFGGDGGGG8FFFGDFGGGGFFGFGGCFGDGCG,CEDGGG5**;7F5CCFBA>.:>6EF=9EFCFA@>@=DF=(5=@B<F<<>@B@>D;@)77?C@91(40:<99:238?B??F?F<?3<(-49?60162(22:(4(,(.,).4
@M04999:289:000000000-L3R54:1:1101:13623:14242 2:N:0:419
CAGACTACTCGGGTATCTAATCCTGTTCGCTACCCATGCTTTCGAACCTCAGCGTCAGTTACTAGCCAGTCAGCCGCCTTCGCCACTGATGTTCTTCCATATATCTACGCATTTCACCGCTACACATGGAGTTCCACTGACCTCTCTAGCACTCAAGTCTTACAGTTTCTGATGCACGTCCATAGTTGAGCTATGACCTCTCACATCAGACTTATTAGACCGCCTGCGCTCCCTTTACGCCCAATAATTCCGTACAACGCTCGCCACCTTCGTATTACCGCGGCTGCTGGCACGTAGTT
+
BC@<CGGGGGGGGGGGGGGGGGGGGGGGGGEGGGGGGFGGGFGGGFFFGGGGGGGGGGGGGCFFGGGGGFGGFGFGGGGGGGGGGGGGCGGGGGGGGGGGGGGCGGGGGGGGGGGGGGGGGGGGGGGGGGGGFCFGGFGGGGGGGGFGFDGGGGGGGGGGGFGFGGGGGGGGGGGGFGFDGDGFFGGGCDCGGGGGGCCCFFFFFFFF@@EFEFFFEFFFFFFFDFFAAA@AD@F==E>46>95>3@?)9CE)/806@BFD@F@9;DFF0861(4(49A66(,(,28:>(8:2-(.(2<
@M04999:289:000000000-L3R54:1:1101:21361:14248 2:N:0:419
TGACTACTGGGGTATCTAATCCTGTTCGCTACCCATGCTTTCGAACCTCAGCGTCAGTTACAGACCAGAGAGCCGCCTTCGCCACTGGTGTTCTTCCATATATCTACGCATTCCACCGCTACACATGGAGTTCCACTCTCCTCTTCTGCACTCAAGAAAAACAGTTTCAGCTGCACTTCCCCGGTTAAGCCGAGGGCTTTCACAGCTGACTTGTTCTCCCGCCTGCGTTCGCTTTACGCCCAATAAATCCGGACAACGCTTGCCACCTACGTATTACCGCGGCTGCTGGCACGTAGTTAGC
+
CCCCCGGGGGGGGGGGGGGGGGGGGGGGGGGGGGGGGGGGGGGGGGGGGGGGGGGGGGGGGGGGGGGGGGGGGGGGGGGGGGGGGGGGGGGGGGGGGGGGGGGGGGGGEGGGGGGGGGGGGGGGGGGGGGGGGGGGGGCFGGGGGGGGGGGGGGGGG?GGGGGGGGGGGGGGGGGGFGFGGGGEGGGGGFGGEGGGGGGGFFFFFFFFFFFFFFFFFFFFFBFFFFFFFFFFF@FFFFFF@FD@EFEFFFFFBFFFFFFFFF?BFFF?(((47<(6<AF>>>(9>:>FF?1??8(484)54
@M04999:289:000000000-L3R54:1:1101:4537:14265 2:N:0:419
GACTACCCGGGTATCTAATCCTGTTCGCTTCCCATGCTTTCGAACCTCAGCGTCAGTTACAGACCAGAGAGCCGCCTTCGCCACTGGTGTTCTTCCATATATCTACGCATTCCACCGCTACACATGGAGTTCCACTCTCCTCTTCTGCACTCAAGAAAAACAGTTTCAGCTGCACTTCCCCGGTTAAGCCGAGGGCTTTCACAGCTGACTTGTTCTCTCGCCTGCGTTCGCTTTACGTCCAATAAATTCGGACAACGCTTGCCACCTACGTTTTACCGCGGCTGCTGGCACGTAGTTGGCC
+
C9<8C8CDGEGGD@@C<EFCDGCFFGGGG,8CFFCCEGGGGGEEF@FEFGGEGGGGEEGGGGGFGEEFD@B<FGGGGGGG:FFGGGGF,?CC,C?EBFGG9FG,CFGGGGDG9FFGGGG@GFGFFFGGGGFGFDFCF9,@8@==EFC8=D,6@,E9>DFFEGGGEFCGE898DDFGFGDF=C+@B+E7FGGEG>*9?FGGFFFFFFAFFBA6;BAFE+92?226:@@(,,:,==CC?(68;).;;3))./,(76:?14<(((54<B:>F::(.4:A2333029>B0:((.)(((.3<).:0
@M04999:289:000000000-L3R54:1:1101:28601:14304 2:N:0:419
GACTACTGGGGTATCTAATCCTGTTTGCTCCCCACGCTTTCGCATCTCAGCGTCAGTATCTGTCCAGAAGGCCGCCTTCGCCACCGGTATTCCTCCACATCTCTACGCATTTCACCGCTACACGTGGAATTCTACCTTCCTCTACAATACTCCAGATAACCAGTTTTAAGTGCAATTCCCAGGTTGAGCCCGGGGCTTTCACACCTAACTTAATTATCCGCCTACATGCCCTTTACGCCCAGTCATTCCGATTAACGCTCGCACCCTCCGTATTACCGCGGCTGCTGGCACGGAGTTAGCC
+
CCCCCGGFGGGGGGGGGGGGGGGGGGGGGGGGGGGGGGGGGGGGGGGGGGGGGGGGGGGGGGGGGGGGGGGGGGGGGGGGGGGGGGGGGGGGGGGGGGGGGGGGGGGGGGGGGGGFGGGGGGGGGGGGGGGGGGGGGGGGGGGGGGGGGGGGGGGGGGGGGGGGGGGGGDFFGGGGFGFGGGCGGGGGGGGGGGGGGGGGFFFFFFFFFFFFFFFFFFFFFFF@FEFFFBFEFFFF;F:BFDFF<EFEF@DFDFFFF>FFFFFFF<?FFBF?B?FFBFB>919>FF>261<:(((3:<><3
@M04999:289:000000000-L3R54:1:1101:26186:14310 2:N:0:419
TGGACTACTGGGGTATCTAATCCTGTTTGCTCCCCACGCTTTCGCATCTCAGCGTCAGTATCTGTCCAGAAGGCCGCCTTCGCCACCGGTATTCCTCCACATCTCTACGCATTTCACCGCTACACGTGGAATTCTACCTTCCTCTACAATACTCCAGATAACCAGTTTTAAGTGCAATTCCCAGGTTGAGCCCGGGGCTTTCACACCTAACTTAATTATCCGCCTACATGCCCTTTACGCCCAGTCATTCCGATTAACGCTCGCACCCTCCGTCTTACCGCGGCTGCTGGCACGGAGTT
+
C@CCCFGDEFFGGFFEFFGFFFFFGGGGGFGGGDGFGGGGGGGGEGGGCGGGGEGGGFFFFGGFEFGFFGGGGGGGGGGGGDGGGGGGGEGGGFGGGGGGGDFGGCGGGGE@FFGGGGGGGGGGGGFGECGGGGGGDFEGGGGC;FGGCFGFFG,DD8DFGG?FDGGCFGGGGGF8DFFGG8DFCFFG?EF,A8+;?>5CFFFFFFB9<BBFFF6>5B><8(:@DFFEF46B(;(;;98E>B;0;<;CC3C@2;<<49,:B:091>(4:<:1:(4(-<B((,(4(-40>,3??1(--4:
@M04999:289:000000000-L3R54:1:1101:16788:14322 2:N:0:419
CTTTTGACTACAGGGGTATCTAATCCTGTTCGCTACCCATGCTTTCGAACCTCAGCGTCAGTTACAGACCAGAGAGCCGCCTTCGCCACTGGTGTTCTTCCATATATCTACGCATTCCACCGCTACACATGTGGTTCCACTCTCCTCTTCTGCACTCAAGAAAAACAGTTTCAGCTGCACTTCCCCGGTTAAGCCGAGGGCTTTCACAGCTGACTTGTTCTCCCGCCTGCGTTCGCTTTACGCCCAATAAATCCGGACAACGCTTGCCACCTACGTATTACCGCGGCTGCTGGCACGTAGT
+
CCCCCGFGGGGGGGGG;BFFGF@FFCFFGD9CGGGGGFFGFF9FGGGGFGGGGGCGGGGGGGGGGGGGGGGGFFGGGGGCFG7FGGGGGGGGGFEGGEGGGGGFC<FFGGGGGGEEFCFG:EGGEGGGGFG4A=EEGGGGCFGGGGGFGGGFF8DEGGGGGGGGGDGGEFGGGGGFF?DFFGGGGDCEGGGDGGGGGGDG>AFFFFFFFB3>@FFA:@8CCFFF=@BF256@1:1:;6?FFFFF0;DFF)9CE49>?F9?B>BB((8>2<??FF?B?>?DFAFFF604>?>???:21:?6(
@M04999:289:000000000-L3R54:1:1101:20402:14343 2:N:0:419
TGACTACAAGGGTATCTAAACCTGTTCGCTCCCCACGCTTTCGTCCATCAGCGTCAATCGGTATTTAGTAACCTGCCTTCGCAATCGGGGTTCTGTGTAATATCTATGCATTTCACCGCTACACTACACATTCCAGCTACTTCAATACTATTCAAGATTAACAGTATCAACGGCAGTTCTACAGTTAAGCTGCAGGTTTTCACCGCTGACTTATCAACCCGCCTACGGACCCTTTAAACCCAATAAATCCGGATAACGCTCGCATCCTCCGTATTACCGCGGCTGCTGGCACGGAGTTAGC
+
CCCCCGGGGGGGGGGGGGG9FGGGGGGGGGGGGGGGGGGGGGGGGGGGGGGGGGGGGGGGGGGGGGGGGGGGGGGGGGGGGGGGGGGGGGGGGGGGGGGGGGGGGGGGGGGGGGGGGGGGGGGGGGGGGGGGGGGGGGGGGGGGGGGGGGGGGGGGGDFGGGGGGGGGGGGGGGGGFGFGGGGGGGFGGGFGGGGGGGGGFFFFFFFFAFFFFFFFFFFAFFFFFFFFFFFFFDEFCFFFFD6;E<<?EEF:@FFFFFFF@FFB<>B><7>?:<:BF<FBF>FFFFFFFFFFFFFBFFFA5
@M04999:289:000000000-L3R54:1:1101:8339:14361 2:N:0:419
TGACTACTGGGGTATCTAATCTTGTTTGCTCCCCACGCTTTCGCATCTCAGCGTCAGTATCTGTCCAGAAGGCCGCCTTCGCCACCGGTATTCCTCCACATCTCTACGCATTTCACCGCTACACGTGGAATTCTACCTTCCTCTACAATACTCCAGATAACCAGTTTTAAGTGCAATTCCCAGGTTGAGCCCGGGGCTTTCACACCTAACTTAATTATCCGCCTACATGCCCTTTACGCCCAGTCATTCCGATTAACGCTCGCACCCTCCGTATTACCGCGGCTGCTGGCACGTAGTTACC
+
CCCCCGGGGGGGGGGGGGGGGGGGGGGGGGGGGGGGGGGGGGGGGGGGGGGGGGGGGGGGGGGGGGGGGGGGGGGGGGGGGGGGGGGGGGGGGGGGGGGGGGGGGGGGGGGGGGGGGGGGGGGGGGGGGGGGGGGGGGGGGGGGGGGGGGGGGGGGGGGGGGGGGGGGGGFGGGGGFGFGGGGDFF6D6EDGGGGDGGGGFFFFFFFFEFFEFFFFFFFFFBDFDFFFFB3@BDFFEFDFB@;E@EE3EFFFF?DFFFF6?BFFFFFFF?;??BBBFFFFB660>B?>BF:?((.(-)6).
@M04999:289:000000000-L3R54:1:1101:27757:14370 2:N:0:419
GGACTACAAGGGTATCTAATCCTGTTTGCTCCCCACGCTTTCGCATCTCAGCGTCAGTATCTGTCCAGAAGGCCGCCTTCGCCACCGGTATTCCTCCACATCTCTACGCATTTCACCGCTACACGTGGAATTCTACCTTCCTCTACAATACTCCAGATAACCAGTTTTAAGTGCAATTCCCAGGTTGAGCCCGGGGCTTTCACACCTAACTTAATTATCCGCCTACATGCCCTTTACGCCCAGTCATTCCGATTAACGCTCGCACCCTCCGTATTACCGCGGCTGCTGGCACGGAGTTAGC
+
CC8B<FG@FFEFFDCAFAEGFGGFFGGGGGEG@CFFGC:FFGG@FCFAFFFDCBFFEEFEDAFEC<C<DFGFCFGGGGFGGDGGGGGCBFCFCEFGGDFGDGFGFCG,4CCCFCEFGEFCEEEECE=:CFF:?EEGG?DFGDFECF=?=FFGFGFG9=D==DFG>9,@=,@ED,+=CD7=DFGGEFGGGGGFE+:CDDGGABFFF>AFFBA6>69+:9>*)852(5B?CE;BB3EFC?FBFFD@@><)93/032;?C?61<B09B(2,(462<<:49)46B(4(4().3??44((2:24:4
@M04999:289:000000000-L3R54:1:1101:17284:14378 2:N:0:419
GGACTACCGGGGTATCTAATCCTGTTTGCTCCCCACGCTTTCGCATCTCAGCGTCAATCGGTATTTAGTAACCTGCCTTCGCAATCGGGGTTCTGTGTAATATCTATGCATTTCACCGCTACACTACACATTCCAGCTACTTCAATACTATTCAAGATTAACAGTATCAACGGCAGTTCTACAGTTAAGCTGCAGGTTTTCACCGCTGACTTATCAACCCGCCTACGGACCCTTTAAACCCAATAAATCCGGATAACGCTCGCATCATCCGTATTACCGCGGCTGCTGGCACGGAGTTAGC
+
CCCCCGFGGGGGFGGGGGGGGGGGGGGGGGGGGGFGGGGGGGGGGGGGGGGGGGGGGGGGGGGGGGGGGGGGGGGGGGFGGGGGDGGGGGGGGGDFGFGGGGGFFFFFFFGFGGGGGGDEGDCFFFGGGGGGGGGGGGGGGGGGEFGGGGGFGGGGGGDFGGGGGGGGGGGGGGGDBFFGGFCEFGGGGGGGGGGGFFGGFFFFFBFFFFFCFFFFFFFFFFFFFFF926@FFFFE6C8FFF<DFFCFFEB;0<<EFF9??>6919)-666:??BFF4?B31>99637704><((43<>AA
@M04999:289:000000000-L3R54:1:1101:6782:14392 2:N:0:419
GGACTACAGGGGTATCTAATCCTGTTTGCTCCCCACGCTTTCGCATCGCAGCGTCAGTATCTGTCCAGAAGGCCGCCTTCGCCACCGGTATTCCTCCACATCTCTACGCATTTCACCGCTACACGTGGAATTCTACCTTCCTCTACAATACTCCAGATAACCAGTTTTAAGTGCAATTCCCAGGTTGAGCCCGGGGCTTTCACACCTAACTTAATTATCCGCCTACATGCCCTTTACGCCCCGTCGTTCCGATTAACGCTCGCACCCTCCGTATTACCGCGGCTGCTGCCACGTAGTTAGC
+
[truncated: 26,217,592 more chars]
