# Supplementary material for: Dynamics of the hindgut microbiota of the Japanese honey bees (Apis cerana japonica) throughout the overwintering period
Source: PeerJ. 2025 Oct 13;13:e20050. doi: 10.7717/peerj.20050 (PMC12530201; doi:10.7717/peerj.20050)
Supplement: Supplemental Information 68 [file peerj-13-20050-s068.gz › peerj-13-20050-s068]

@M04999:289:000000000-L3R54:1:1101:14464:1764 2:N:0:421
CTTCTACCCGTGTATCTAATCCTTTTTTCTCCCCACTCTTTCTCATCTCATCTTCATTATCTGTCCATTATTCCTCCTTCTCCACCTTTTTTCCTCCACTTCTCTACGCATTTCACCTCTACACTTCTAATTCTACCTTCCTCTACAATACTCCATATATCCATTTTTAATTTCATTTCCCATTTTTTTCCCTTCGCTTTCTCTCCTAACTTATTTATCCTCCTACTTTCCCTTTTCTCCCCTTCTTTCCTTTTTACTCTCTCTCCCTCCTTATTCCCCCCCCTGCTTTCACTTATTTATC
+
--,,8,666+,,=,C6C,,CC@C-CC@+,C@6C@,8,6CCE<,;,;6;;,,6,<6,,;,C,C,<66,,,,,,6,,6;A?<,5,,,:,,:,:@<,A<=,9,9,559,4,4,8?E<,99,49,4,9,9,,,,9=@C,4,>=49=AA,9,,9,9=,9,,,9,,9,,,9=@D,,,9,9+,5=3+2++,6@,++1,,,,,++6=D8+3+5*<+*):9*+35*21*+185*3*3*0**090*0*13)))00*30*0**3.*)***2.*1*10))00(0*19*00(/(((,((/))/))))))17)))
@M04999:289:000000000-L3R54:1:1101:8754:1845 2:N:0:421
CGGACTACACGGGTATCTAATCCTTTTTTCTCCCCACGCTTTCGCATCTCAGCGTCAGTGACGGCCCATAGACCTTCCTTCGCCATCGTTTTTCTTCCCTATTTCTACACATTCCACCGTTCCACCTGGAATTCCCGTCTCCCCTACCGCACTCCATTCCTCCCGTACCCGGCGCCGATCCTCCTTTTTTCGATGGACTTTCACACCATACTCACCGAACCGCCTACTCGCTCTTTACTCCCCTTCATTCCGGATTACGCTTTCACCCTACGTATTACCGCCGCTTCTGGCCCGTTTTTAT
+
--,,6@,;6C8::FEFFFF,EE,@,CCE+CCCED@<@+7@BD<,8,B@C@,,6+BB,,<,,<,+666,,,,,,:@,99AE?4:4,84,,B<CEAEFE<<,,:,99A45,A,AE<<,?<+@?,4,4A,,,,,C?A4,+64====6=+@,+6+61@8,,763,666+=+6+2++++3@**999+44,5D,,*5**4,**028BA+1+00)))644+)2()).0(.43(4)),,(.4.6)-)142((.(.).44((((().(431(6).44(..(4)67)<9((((,4,24)3)(((-((,-.)
@M04999:289:000000000-L3R54:1:1101:19976:1895 2:N:0:421
TCTTGGACTACTAGGGTATCTAATCCTGTTTGCTCCCCACGCTTTCGCATCTCAGCGTCAGTATCTGTCCAGAAGGCCTCCTTCTCCACCGTTATTCCTCCACATCTCTACGCATTTCATCGCTACACGTGGAATTCTACCTTCCTCTACAATACTCCTGTTAACCAGTTTTAAGTGCAATTCCTAGTTTGAGCCCAGGTCTTTCACACCTAACTTAATTATCCGCCTACATGCCCTTTACGCCCAGTCATTCCGATTAACTCTCCCACCCTCCGTATTACCGCGGCTGCTGTCACGGAGT
+
-@BC@9,CFEFGGFGGGDGGGG,66;C,CFFFFGGGC@,6+6@CDE7@,CFDF9,@:FC7,C,CEE9C@C,,,,,,:4,9?EDF,C<,A,+,B=EFFFGCE8A,4?AFF9E77,@?BF,EF8?E7C9?@F8B79>BEE84=DFGFGFG8D,,@,=CD?,,6@=8==98=AEF888@7=7+?AD8C,,,7=7,+6==?+6+:BFFF7=7=8C5)0=;*+?7+;C7)58A5:5A*)1:==4+:):7)))06*178>((-5(*4*0/0(075?(/:(42(846C4(((,-7(4:>)4)-(4((-
@M04999:289:000000000-L3R54:1:1101:8033:1967 2:N:0:421
TGGGTATCTAATCCTGTTTGCTCCACACGCTTTCTCATCTCAGCGTCAGTATCTGTCCAGAAGGCCGCCTTCGCCACCGGTATTCCTCCACATCTCTACTCATTTCACCTCTACACGTGGAATTCTACCTTCCTCTACAATACTCCAGATAACCAGTTTTAAGTGCAATTCCCAGTTTCAGCCCGGGGCTTTCACACCTAACTTAATTATCCGCCTACATTCCCTTTACGCCCAGTCATTCCGATTAACGCTCGCACCCTCCGTATTACCGCGGCTGCTGGCCCGGAGTTAGCCGGTGCTT
+
--,,@<FFGGGGGGGFGGGGGGEE<A,8+@FGGG<FCFEFB<,;+BCEEGAFFF9F<F,C,,,,;@FEE:FC,C6:@D+=FCDG@@FC,,6,BADGGGG9EFEEFEA?A,?E<EFE7F8=ECFGCFC,,CFGBGC>,9,,=9=EDCDF8=AE98E,=E=E8,7E9D8=EDFG98?,<D+?3?06+3++6=4CFA;+0:C+:CFAF+BF<A<;050<5F*;+:4;86@6C)54:(/878?857225:54>21;?(32>9?1;;;12;;<?3((4((-46?F00(-4(3(8?A)48(34>9<4
@M04999:289:000000000-L3R54:1:1101:9927:1986 2:N:0:421
AATGACTACCAGGGTATCTAATCCTGTTTGCTCCCCACGCTTTCGCATCTCAGCGTCAGTATCTGTCCAGAAGGCCGCCTTCGCCACCGGTATTCCTCCACATCTCTACGCATTTCACCGCTACACGTGGAATTCTACCTTCCTCTACAATACTCCAGATAACCAGTTTTAAGTGCAATTCCCAGGTTGAGCCCGGGGCTTTCACACCTAACTTAATTATCCGCCTACATGCCCTTTACGCCCAGTCATTCCGATTAACGCTCGCACCCTCCGTATTACCGCGGCTGCTGGCACGGAGTTT
+
--ACCGGGGGGGGGGGGGGGGGGGGGGGGGGGGGGGGGDEGGGGCFGGGGGGGGGGGGGGFGGGGGGGGFDCFGGGGGGGGGFECFEFEFEEGGGGGGGFGCEFEFGGGGGGGGGGGGGGGGGGGGGECFGGGGFGFFGGGGGGGGGGGGFGGGFGF88EACGGFGGGFGGGGGGFFGFGFFDG,8DFC6FGGGGGGGDGFFFFFFFFFFFDFF>AEFCEFC2B2@5>BFCEEBEFEEE319@?75<3C?EFF<@FFFF09?BF>0;9?FBBFFF::4<229(9>69?4)861.(41141-
@M04999:289:000000000-L3R54:1:1101:19367:2141 2:N:0:421
CCTGTGACTACCCGGGTATCTAATCCTGTTCGCTCCCCACGCTCTCGTCCATCAGCGTCAATCGGTATTTAGTAACCTGCCTTCGCAATCGGGGTTCTGTGTAATATCTATGCATTTCACCGCTACACTACACATTCCAGCTACTTCAATACTATTCAAGATTAACAGTATCAACGGCAGTTCTACAGTTAAGCTGCAGGTTTTCACCGCTGACTTATCAACCCGCCTACGGACCCTTTAAACCCAATAAATCCGGATAACGCTAGCATCCTCCGTATTACCGCGGCTGCTGGCACGGAGG
+
CCCCCGGGGGFGGGGGGGGGGGGGGGGGGGGGGGGGGGGGGGGGGGGGGEGGGGGGGGGGGGGGGGGFFGGGGGGGGGGGGGGFGGGGGGGGGGG>FGGGGGGGFFGGGGGGGGGFGGGGGGGGGGGGGGGGGGGGGGGGGFFGCDGGEGGGGGGFGGFGGGFGGGGFGGGGGGGEFGFGGGDFFGFGGGGFCEGGGGG9AFFFAFFFA>>A=FFFFFFFADFFB@BFFFD=@BBFFF;FE;EF<@1@F<9?E80.28@43<0:(73)-7??2?0(4(59B9:BF>9(4?B7(-451409,
@M04999:289:000000000-L3R54:1:1101:16572:2164 2:N:0:421
TGACTACAGGGGTATCTAATCCTGTTCGCTCCCCACGCTTTCGTCCATCAGCGTCAATCGGTATTTAGTAACCTGCCTTCGCAATCGGGGTTCTGTGTAATATCTATGCATTTCACCGCTACACTACACATTCCAGCTACTTCAATACTATTCAAGATTAACAGTATCAACGGCAGTCCTACAGTTAAGCTGCAGGTTTTCACCGCTGACTTATCAACCCGCCTACGGACCCTTTAAACCCAATAAATCCGGATAACGCTCGCACCCTCCGTATTACCGCGGCTGCTGGCACGGAGTTAGC
+
-BCCCGGGGGGGGGGGGGGGGGGGGGGEEGGGFGGGGGGGGGGGGGGGGGGGGFGGDGGGGCC<<EFFF@FGGGGGGGGFCCFFGGEGDGFGGGFEFGGGGGGGGGGGGGGFGDFCFGGGGGGGGGGGFGFEF9@;EGAFFDFCDCEGFFGFCDGGFF=AEFFFGD8CEGGGGGDGF?FGGGFGGFGGFFFCGGGDCCFGFCFFFFFFFDEFFFFFFFFDDFFF=B?@@FFD=@)>C3<F??@;;@<CEF;@@13@@D007>BBBF?(:B932.464<:;F((4(42)5:B??394((54.
@M04999:289:000000000-L3R54:1:1101:23003:2183 2:N:0:421
GGTTGACTACCGGGGTATCTAATCCTGTTCGCTCCCCACGCTTTCGTCCATCAGCGTCAATCGGTATTTAGTAACCTGCCTTCGCAATCGGGGTTCTGTGTAATATCTATGCATTTCACCGCTACACTACACATTCCAGCTACTTCAATACTATTCAAGATTAACAGTATCAACGGCAGTTCTACAGTTAAGCTGCAGGTTTTCACCGCTGACTTATCAACCCGCCTACGGACCCTTTAAACCCAATAAATCCGGATAACGCTCGCACCCTCCGTATTACCGTGGCTGCTGGCACGGAGTT
+
CCCCCGGGGGGGGGGGGGGGGGGGGGGGGGGGGGGGGGGGGGEFGGGGGGGGGGGGGGGGGGGGGGGGGGGGGGGGGGGGGGGGGGEGGGGGGGGGGGGFGGGGGFGGGGGGGGGGGGGEFGGGGGGGGGGGGGGGGGGGGGGGGGGGGGGGGGGGGGGDCDFFGGGGGGGGGG>EEGFFGFGGGGCGGGGCGGGCFGGGFFFFFFFEFF2:BFAFFFFFFFFFFFFFFFFDFFDFFEFFFF@;;FFFFFEE=>9;014<?>?B6>F(2:B::214?FAFF<(.3(.3:4051(5?4(,(.
@M04999:289:000000000-L3R54:1:1101:16407:2256 2:N:0:421
GACTACCAGGGTATCTAATCCTGTTTGCCCCCCACGCTTTCGCATCTCAGCGTCAGTATCTGTCCAGAAGGCCGCCTTCGCCACCGGTATTCCTCCACATCTCTACGCATTTCACCGCTACACGCGGAATTCTACCTTCCTCTACAGTACTCCAGATAACCAGTTTTAAGTGCAATTCCCAGGTTGAGCCCGGGGCTTTCACACCTAACTTAATTATCCGCCTACATGCCCTTTACGCCCAGTCATTCCGATTAACGCTCGCACCCTCCGTATTACCGCGGCTGCTGGCACGGATTTAGCC
+
CCCCCGFGGGGGGGGGGGGGGGGGGFFGGGCFGGGGGGGGGGGGGGGGGGGGGGGGGGGGGGGGGGGGGGGGGFGGGDGGGGGGGGGGGGGGGGGCGGGFGGGGGGGEGGGGGGDFGGCCGGGGGGGGGGGGGGGGGFGGGGGGGGFGGGGGFGGGGG<EFFFG9EGG?FCGAFFFFGC>DGCGGGGGGGGGGGGGGGGGFFCFEFFFB4@8>=FFCFCDF@7?FFFFFEFFFFFFF09BBF?<<BFF>0:((,6::>BFFFFF>6(4?>F?<><BF?607>>B0).5044613(-.65A7
@M04999:289:000000000-L3R54:1:1101:15230:2261 2:N:0:421
TGCTGGACTACCGGGGTATCTAATCCTGTTTGCTCCCCACGCTTTCGCATCTCAGCGTCAGTATCTGTCCAGAAGGCCGCCTTCGCCACCGGTATTCCTCCACATCTCTACGCATTTCACCGCTACACGTGGAATTCTACCTTCCTCTACAATACTCCAGATAACCAGTTTTAAGTGCAATTCCCAGGTTGAGCCCGGGGCTTTCACACCTAACTTAATTATCCGCCTACATGCCCTTTACGCCCAGTCATTCCGATTAACGCTCGCACCCTCCGTATTACCGCGGCTGCTGGCACGGAGT
+
CCCCCGGGGGGGGGGGGGGGGGGGGGGGGGGGGGGGGGGGGGGGGGGGGGGGGGGGGGGGGGGGGGGGGGGGGGGGGGGGGGGGGGGGGGGGGGGGGGGGGGGGGGGGGGGGGGGGGGGGGGGGGGGGGGGGGCFGGGGGGGFGGGGGGGGGGGGGFGGGGGGCFGGGGGGGGGGGFGFGGGGGGGGGGGGGGGGGGGCGEEFFFFFFFFFEFFFFFFFFFFF9@FFFFFFFFFFFFFEFFF@@FD@489EEEFF?FB(6<?6<:BFBB>FB:?686::<A40990>B9<?B(447(2(,-
@M04999:289:000000000-L3R54:1:1101:13844:2307 2:N:0:421
AGATAGACTACCGGGGTATCTAATCCTGTTTGCTCCCCACGCTTTCGCATCTCAGCGTCAGTATCTGTCCAGAAGGCCGCCTTCGCCACCGGTATTCCTCCACATCTCTACGCATTTCACCGCTACACGTGGAATTCTACCTTCCTCTACAATACTCCAGATAACCAGTTTTAAGTGCAATTCCCAGGTTGAGCCCGGGGCTTTCACACCTAACTTAATTATCCGCCTACATGCCCTTTACGCCCATTCATTCCGATTAACGCTCGCACCCTCCGTATTACCGCGGCTGCTGGCACGGAGT
+
CCCCCGGGGGGGGGGGGGGGGGGGGGGGGGGGGGGGGGGGGGGGGGGGGGGGGGGGGGGGGGGGGGGGGGGGGGGGGGGGGGGGGGGGGGGGGGGGGGGGGGGGGGGGGGGGGGGGGGGGGGGGGGGGGGGGGGGGGGGGGGGGGGGGGGGGGGGGGGGGGFGGGCEFGGGGGGGGFGFGGGGGGGGGGGGFFFFGGGCDFFFFAAFFB@BFFFFFFFFFFFFFFFFFFFFFCE@D@FFFFFFFF@(/9CEEFFFBB?B>A?90,26991:?FFF?(349<A:>>0(7>:?7037219>0,
@M04999:289:000000000-L3R54:1:1101:11552:2479 2:N:0:421
GGACTACTAGGGTATCTAATCCTGTTTGCTCCCCACGCTTTCGCATCTCAGCGTCAGTATCTGTCCAGAAGGCCGCCTTCGCCACCGGTATTCCTCCACATCTCTACGCATTTCACCGCTACACGTGGAATTCTACCTTCCTCTACAATACTCCAGATAACCAGTTTTAAGTGCAATTCCCAGGTTGAGCCCGGGGCTTTCACACCTAACTTAATTATCCGCCTACATGCCCTTTACGCCCAGTCATTCCGATTAACGCTCGCACCCTCCGTATTACCGCGGCTGCTGGCACGGAGTTAGC
+
CCCCCGGGGGGGGGGGGGGGGGGGGGGGGGGGGGGGGGGGGGGGGGGGGGGGGGGGGGGGGGGGGGGGGGGGGGGGGGGGGGGGGGGGGGGGGGGGGGGGGGGGGGGCGGGGGGGGGGGGGGGGGGGGGGGGGGGGFGGGGGGGGGGGGGGGGGGG9EDFFGGGGGGGGGGGGCFFFGFGGGGFGGFGGGGGGGGGGGGGFFFFFFFFFDFE=BAFFFFEEDFFFFEFFF;BFFFFFFFBFFFFEFFEFFF?F3@FFFF@FFF9>9B?BF>FBB?AFF:6>39;>6)8><223119??FF<
@M04999:289:000000000-L3R54:1:1101:7900:2553 2:N:0:421
GACTACCGGGGTATCTAATCCTGTTCGCTCCCCACGCTTTCGTCCATCAGCGTCAATCGGTATTTAGTAACCTGCCTTCGCAATCGGGGTTCTGTGTAATATCTATGCATTTCACCGCTACACTACACATTCCAGCTACTTCAATACTATTCAAGATTAACAGTATCAACGGCAGTTCTACAGTTAAGCTGTAGGTTTTCACCGCTGACTTATCAACCCGCCTACGGACCCTTTAAACCCAATAAATCCGGATAACGCTCGCATCCTCCGTATTACCGCGGCTGCTGGCACGGAGTTAGCC
+
CCCCCGGGGGGGGGGGGGGGGGGGGGEFGGGGGGGGGGGGGGGGGGGGGGGGGGGGGGGGGGGGGGGGGGGGGGGGGGGGGGGGGGGGGFGGGGGGGGGGGGFCFGGGGGGGGGGGGGGCGGGGGGGGGGGGGGGGGGGCGGGGGGGGGGGGGFGGGGGGGGGGGGEFGGGGGGGGFGFGGGGFGGGGGGGGGGGCGGGGFFFFFFFFB=EFFC6BBFBFE@D@DFF@BFFF@ECEFFF:@FDF8>C6E>@DFFFFF9114(20(:8.:BB0<BAFA:610902:::BB18?>(7:?>AF?
@M04999:289:000000000-L3R54:1:1101:21399:2570 2:N:0:421
TGGGGACTACCAGGGTATCTAATCCTGTTTACTCCCCACGCTTTCGCATCTCAGCGTCAGTATCTGTCCAGAAGGCCGCCTTCGCCACCGGTATTCCTCCACATCTCTACGCATTTCACCGCTACACGTGGAATTCTACCTTCCTCTACAATACTCTAGTTAACCAGTTTTAAGTGCAATTCCTAGGTTGAGCCCAGGGCTTTCACACCTAACTTAATTATCCGCCTACATGCCCTTTACGCCCAGTCATTCCGATTAACGCTCGCACCCTCCGTATTACCGCGGCTGCTGGCACGGAGTT
+
CCCCCGGGGGGGGGGGGGGGGGGGGGGGGGGGGGGGGGGGGGGGGGGGCFGGGGGGGGGGGGGGGGGGGGGGGGGGGGGGGGGGGGGGGGGGGGGGGGGGGGGGGGGGGGGGGGGGGGGGGGGGGGGGGGGGGGGGGGGGGGGGGGGGGGGGGGGGGGGGGGGGGGGFGGGGGGGGFGFFGGFGGGGGGGGGGGGGGGGGFAFFFFFFFFFFFFFFFFFFFFFFFFFFFFFFF=BEDFFFFFFF?F@FFFFFC@;;0;FFFFFF@(3;BFBF?BB<BFBBA?BFFF>FF??B<2<?69>1(
@M04999:289:000000000-L3R54:1:1101:14644:2598 2:N:0:421
TGACTACCAGGGTATCTAATCCTGTTTGCTCCCCACGCTTTCGCATCTCAGCGTCAGTATCTGTCCAGAAGGCCGCCTTCGCCACCGGTATTCCTCCACATCTCTACGCATTTCACCGCTACACGTGGAATTCTACCTTCCTCTACAATACTCTAGTTAACCAGTTTTAAGTGCAATTCCTAGGTTGAGCCCGGGGCTTTCACACCTAACTTAATTATCCGCCTACATGCCCTTTACGCCCAGTCATTCCGATTAACGCTCGCACCCTCCGTATTACCGCGGCGGCTGCCACGGAGTTGGC
+
CCCCCGGGGGGGGGGGGGGGGGGGGGGGGGGGGGGGGGDEFGGGGGGFGGGGGGGGGGGGGGGGGGGGFGGGGGGGGGGGGGGGGGGDGGGGGGGGGGGGEFFF9FGGGGGGGFGGGGGGGGGGGGGGGGGCGGGGGGGGGGGGGGGGGGGGGFGGGGGGGGGGEFGGGFFFGG7DFCBFFGGGDFGFGGGCEGGDCCF>BFFFFFFFFBEEFFFFEFFEFBFDD@24@E):BFB:4;DFFDDFFF??EE@3;@29CD>1<BFFFF0(43781:?242:>>BF(49;>(.4299;6-4)((
@M04999:289:000000000-L3R54:1:1101:12164:2734 2:N:0:421
GACTACTGGGGTATCTAATCCTGTTTGCTCCCCACGCTTTCGCATCTCAGCGTCAGTATCTGTCCAGAAGGCCGCCTTCGCCACCGGTATTCCTCCACATCTCTACGCATTTCACCGCTACACGTGGAATTCTACCCTCCTCTACAATACTCCAGATAACCAGTTTTAAGTGCAGTTCCCAGGTTGAGCCCGGGGCTTTCACACCTAACTTAATTATCCGCCTACATGCCCTTTACGCCCAGTCATTCCGATTAACGCTCGCACCCTCCGTATTACCGCGGCTGCTGGCACGGTGTTAGCC
+
CCCCCGGGGGGGGGGGGGGGGGGGGGGGGGGGGGGGGGGGGGGGGGGGGGGGGGGGGGGGGGGGGGGGGGGGGGGGGGGGGGGGGGGGFFGGGGGGGGGGGGGGGGGDGGGGGGGGGGGGGGGGGGGGGGGGGGGGGGGGGGGGGGGGGGGGGGGGGGGGGGGGGGGGGGFGGGGGFDFFGGGGGGGGGGGGGGGGDGGGFFFFFFFFFFFFFFFFCFCDFFFFFFFFEEFF@FEFFFFFFFFFFFFFFFFFFFFFFB?:;BBF>F6?FFFFFF9A<BBF>B6>FFFFFFD?6(4:1:42.
@M04999:289:000000000-L3R54:1:1101:14684:2734 2:N:0:421
GACTACTGGGGTATCTAATCCTGTTTGCTCCCCACGCTTTCGCATCTCAGCGTCAGTATCTGTCCAGAAGGCCGCCTTCGCCACCGGTATTCCTCCACATCTCTACGCATTTCACCGCTACACGTGGAATTCTACCTTCCTCTACAATACTCTAGTTAACCAGTTTTAAGTGCAATTCCTAGGTTGAGCCCAGGGCTTTCACACCTAACTTAATTATCCGCCTACATGCCCTTTACGCCCAGTCATTCCGATTAACGCTCGCACCCTCCGTATTACCGCGGCTGCTGGCACGGAGTTAGCC
+
CCCCCGGGGGGGGGGGGGGGGGGGGGGGGGGGGGGGGGGGGGGGGGGGGGGGGGGGGGGGGGGGGGGGGGGGGGGGGGGGGGGGGGGGDGGGGGGGGGGGGGGGGGGGGGDGGGGGGGGGGGGGGGGDGGGGGGGGGGGGGGGGGGGGGGGGGGGGGGFGGGGGGGGGGGGGGGGGFGFGDGFGGGGGGGGGGGGDFFGGFFFFFFFFFFFFFFFFFFFFFFFFFFFEFFFEBEFFFF5A@F==@FFEEFDF?FFFF9@FF@FF@FBF?BFFF>FDF?BF>B6BFBFFF?>,4>B?3)5<2
@M04999:289:000000000-L3R54:1:1101:23702:2889 2:N:0:421
TCAGGACTACAGGGGTATCTAATCCTGTTCGCTCCCCACGCTTTCGTCCATCAGCGTCAATCGGTATTTAGTAACCTGCCTTCGCAATCGGGGTTCTGTGTAATATCTATGCATTTCACCGCTACACTACACATTCCAGCTACTTCAATACTATTCAAGATTAACAGTATCAACGGCAGTTCTACAGTTAAGCTGCAGGTTTTCACCGCTGACTTATCAACCCGCCTACGGACCCTTTAAACCCAATAAATCCGGATAACGCTCGCATCCTCCGTATTACCGCGGCTGCTGGCACGGGGTT
+
CCCCCGGGGGGGGGGGGGGGGGGGGGGGGGGGGGGGGGGGGGGGGGGGGGGGGGGGGGGGGGGGGGGGGGGGGGGGGGGGGGGGGGGGGGGGGGGGGGGGGGGGGGGGGGGGGGGGGGGGGGGGGGGGGGGGGGGGGGGGGGGGGGGGGGGGGGGGGGGGGGGGGGGGGGGGGGGDFGFGGGDGGGFGGGGGGGGGGGGGFFFFFFFDAAFFFFFCEFFFFFDFFFFFFFFDFFFFDFF=C<@FFF@EFFFFFBFFFDFFFFFF>FFFFFFF<BBFFFFFF?FFFFFFFFFF::?B>F;(,
@M04999:289:000000000-L3R54:1:1101:22271:2890 2:N:0:421
GACTACTGGGGTATCTAATCCTGTTCGCTCCCCACGCTTTCGCATCTCAGCGTCAGTATCTGTCCAGAAGGCCGCCTTCGCCACCGGTATTCCTCCACATCTCTACGCATTTCACCGCTACACGTGGAATTCTACCTTCCTCTACAATACTCTAGTTAACCAGTTTTAAGTGCAATTCCTAGGTTGAGCCCAGGGCTTTCACACCTAACTTAATTATCCGCCTACATGCCCTTTACGCCCAGTCATTCCGATTAACGCTCGCACCCTCCGTATTACCGCGGCTGCTGGCACGGAGTTAGCC
+
CCCCCFGGGGGGGGGGGGGGGGGGGGGGGGGGGGGGGGGGGGGGGGGGGGGGGGGGGGGGGGGGGGGGGGGGGGGGGGGGGGGGGGGGGGGGGGGGGGGGGGGGGGGGGGGGGFGGGGGCGGGGGGGGGGGGGGGGGGGGGGGGGGGGGGCFGFGGGGGGGGGGFGFGGCFDFGGGFGFGGGDGGGFGGGGGGGGGGGGFFFFFEFFFFFFFFFFFFF@AF=ADFEEFFEBBBEFFFF@B(3;3>7)5CFFDFFEC?7;2>@FBF:1:?;B???ABF<9>91998003(4??1-(-(6<A4
@M04999:289:000000000-L3R54:1:1101:16845:2911 2:N:0:421
GACTACCAGGGTATCTAATCCTGTTTGCTCCCCACGCTTTCGCATCTCAGCGTCAGTATCTGTCCAGAAGGCCGCCTTCGCCACCGGTATTCCTCCACATCTCTACGCATTTCACCGCTACACGTGGAATTCTACCTTCCTCTACAATACTCCAGATAACCAGTTTTAAGTGCAATTCCCAGGTTGAGCCCGGGGCTTTCACACCTAACTTAATTATCCGCCTACATGCCCTTTACGCCCAGTCATTCCGATTAACGCTCGCACCCTCCGTATTACCGCGGCTGCTGGCACGGAGTTAGCC
+
CCCCCGGGGGGGGGGGGGGGGGGGGGGGGGGGGGGGGGGGGGGGGGGGGGGGGGGGGGFGGGGGGGGGGGGGGGGGGGGGGGGGGGGGGGGGGGGGGGGGGGGGGGGGGGGGGGGGGGGGGGGGGGGGGGGGGGGGGGGGGGGGGGGGGGGGGGGGGGGGGGGGGGGGGGGGGGFFFGFGGGGGGGGGGGGGGGGGGGGGFFFFFFFFFFFE=9@FEFFFF?DDFFFFFFFFFF94;@BFDD@FFFFFFFF<DFFF3;@FBFB>BBB?06:1?BF99((-7>>9::?>:B<(39(414)-.
@M04999:289:000000000-L3R54:1:1101:8023:2969 2:N:0:421
CTGACTACCCGGGTATCTAATCCTGTTTGCTCCCCACGCTTTCGCATCTCAGCGTCAGTATCTGTCCAGAAGGCCGCCTTCGCCACCGGTATTCCTCCACGTCTCTACGCATTTCACCGCTACACGTGGAATTCTACCTTCCTCTACAATACTCCAGATAACCAGTTTTAAGTGCAATTCCCAGGTTGAGCCCGGGGCTTTCACACCTAACTTAATTATCCGCCTACATGCCCTTTACGCCCAGTCATTCCGATTAACGCTCGCACCCTCCGTATTACCGCGGCTGCTGGCACGGAGTT
+
CCCCCGGGGGGGGGGGGGGGGGGGGGGFGGGGFGGGGGGDEGGGGGGGGGGGGGCEGGGGGGGGFGGGGGGGGGGGGGGGGGGGGGGGGGGGGGGFFGGGGGGGGGGGGGGGCFFGGFGGGGGGGGGGGGGGGGGGGGGGGGGGGGGGGGGGGGFGGGGGGGGGGFFGFGGGGGGGFGFDFGGGGGGGGGGGGGGGDDGDFAFFFFFFFFFFEFFFEF67BDFFFFFEEFFFF@DEC;;BFB?DE;EFCC?E(,33ADFFF06;>6;136:9((((6<9:9>B9>603:B:,414>>B7
@M04999:289:000000000-L3R54:1:1101:15015:2983 2:N:0:421
GGACTACAGGGGTATCTAATCCTGTTCGCTCCCCACGCTTTCGTCCATCAGCGTCAATCGGTATTTAGTAACCTGCCTTCGCAATCGGGGTTCTGTGTAATATCTATGCATTTCACCGCTACACTACACATTCCAGCTACTTCAATACTATTCAAGATTAACAGTATCAACGGCAGTTCTACAGTTAAGCTGCAGGTTTTCACCGCTGACTTATCAACCCGCCTACGGACCCTTTAAACCCAATAAATCCGGATAACGATCGCATCCTCCGTATTCCCGCGGCTGCTGGCACGGAGTTAGC
+
CCCCCG<FFFGGGGGGGGGGGFGFGGFFGGG>FGGGGGGEGGGGGGGGGGFFGGGGCCGCDGCGCFFGGFGGGGGGGGCFFGGGGFGGGGGEGGGEGFFG9FGGGGGGGGGFGCFGGGGGGEFGFGGGGGGGGAGACD8EFGGGCGGGGGGGGGGFGGGGFGGGGGGFGCFEGGGGFGFGFGGFCFDGGFGGCECG9FGG?CFA>?9?=5>ACFFF?@AABBF2@=@FF9=?B3;*<37A?@138=47)4:(8?;<;2(601:?14?<AF9B6<0)-),79(,23(,)42:>?;BF<0-:-
@M04999:289:000000000-L3R54:1:1101:11345:3017 2:N:0:421
CGTCGACTACTAGGGTATCTAATCCTGTTTGCTCCCCACGCTTTCGCATCTCAGCGTCAGTATCTGTCCAGAAGGCCGCCTTCGCCACCGGTATTCCTCCACATCTCTACGCATTTCACCGCTACACGTGGAATTCTACCTTCCTCTACAATACTCCAGATAACCAGTTTTAAGTGCAATTCCCAGGTTGAGCCCGGGGCTTTCACACCTAACTTAATTATCCGCCTACATGCCCTTTACGCCCAGTCATTCCGATTAACGCTCGCACCCTCCGTATTACCGCGGCTGCTGGCACGGAGTT
+
CCCCCGGGGGGGGGGGGGGGGGGGGGGGGGGGGGGGGGGGGGGGGGGGGGGGGGGGGGGGGGGGGGGGGGGGGGGGGGGGGGGGGGGGGGGGGGGGGGGGGGGGGGGGGGGGGGGGGGGGGGGGGGGGGGGGGGGGGGGGGGGGGGGGGFGDGGGGGGGGGGGGGGGGGGDGGGFGFCFCGGGGGDGGGGGGGGGGGGGGFFFFFFFFFFFFFFFFFFFFFFFFFFDFFEFFFFFFDFFFF@FBFFFFFFFFFF(62?FEF>B?>B>>FF<:?F:??7BFA?9(703>F??>?1>F>>;14
@M04999:289:000000000-L3R54:1:1101:21539:3017 2:N:0:421
GACTACACGGGTATCTAATCCTGTTCGCTCCCCACGCTCTCGTCCATCAGCGTCAATCGGTATTTAGTAACCTGCCTTCGCAATCGGGGTTCTGTGTAATATCTATGCAATTCACCGCTACACTACACATTCCAGCTACTTCAATACTATTCAAGATTAACAGTATCAACGGCAGTTCTACAGTTAAGCTGCAGGTTTTCACCGCTGACTTATCAACCCGCCTACGGACCCTTTAAACCCAATAAATCCGGATAACGCTCGCATCCTCCGTATTACCGCGGCTGCTGGCACGGAGTTAGCC
+
CCC@CFGFGGEGGGGGGGGGGGGFGFFGGGGEEFGGGE,FGGF@ECCFGGGGGGGFFGGGGGGGGGGGGGGGGGCEGGGGGGGGFGGGGFGGGGFCFFEGGGGGGGGFGGGFGGGGGGGGGGGGGGGGGGGGFGGGGGGGGGGGGGGGFGGGGGGCGDGGGGGFGGGGFGGGDGGGFGFGFFF:EFFGGGGGGGGGGFGGFFFDFFDFB67AEFFFD4?>4>=>DFF29=DDD@EFCEDFF?;EFFFFFFFFDFF@F;?BFBB?F74<19:::?AAA?>B6>BF?>??6<2839BF<BFF7
@M04999:289:000000000-L3R54:1:1101:15268:3078 2:N:0:421
GACTACAGGGGTATCTAATCCTGTTTGCTCCCCACGCTTTCGCATCTCAGCGTCAGTATCTGTCCAGAAGGCCGCCTTCGCCACCGGTATTCCTCCACATCTCTACGCATTTCACCGCTACACGTGGAATTCTACCTTCCTCTACAATACTCCAGATAACCAGTTTTAAGTGCAATTCCCAGGTTGAGCCCGGGGCTTTCACACCTAACTTAATTATCCGCCTACATGCCCTTTACGCCCAGTCATTCCGATTAACGCTCGCACCCTCCGTATTACCGCGGCTGCTGGCACGGAGTTAGCC
+
CCCCCGGGGGG@FGGGGFFDGGFGGGGGGGGGGGGDGGEGFGGGEGEGFGGGGGDGDFFGGGGGGGGFGGFFGDEGCFGGGEGGGCG:=FGGFGGGGGC=FFGFGF7CF@EFFGGGEGFEFGGCFEFGFGGGGGGGFGGGFGGFGFFFGGGFGGGGGFFFFCGGGGFGFA@DGDFGFC@+=FF9:?,:87FEGC7>7CFDFFFF>AAFD=CBEF>A*BC@4@9@@EEE)>B2=@<EDF;B;;;74)9CCF1(((/1691:09(71(,46;43(.6661(499>10).5?08<1-7:()55,
@M04999:289:000000000-L3R54:1:1101:10124:3085 2:N:0:421
CTGCGACTACCAGGGTATCTAATCCTGTTCGCTCCCCACGCTTTCGTCCATCAGCGTCAATCGGTATTTAGTAACCTGCCTTCGCAATCGGGGTTCTGTGTAATATCTATGCATTTCACCGCTACACTACACATTCCAGCTACTTCAATACTATTCAAGATTAACAGTATCAACGGCAGTTCTACAGTTAAGCTGCAGGTTTTCACCGCTGACTTATCAACCCGCCTACGGACCCTTTAAACCCAATAAATCCGGATAACGCTCGCACCCTCCGTATTACCGCGGCTGCTGGCACGGAGTT
+
CCCCCGGGGGGGGGGGGGGGGGGGGGGGGGGGGGGGGGGGGGGGGGGGGGGGGGGGGGGGGGGGGGGGGGGGGGGGGGGGGGGGGGGGGGGGGGGGGGGGGGGGGFGGGGGGGGGGGGGGGGGGGGGGGGGGGGGGFGGGGGGGGGGGGGGGGFGGGGFGGGGGGGGGGGGGGGGGEGEGGGGGGGGGGGGGGGGGFFGGFF>FFFFEFFAFFFCFFFFEFDFAFFFFFFD>>@@F@FFFFFD6?D13=>CCFFF?;1@E@(4:>BFFBFF<<F?BF:4)4-4>BB>3?F:??<?F;39B1
@M04999:289:000000000-L3R54:1:1101:17493:3099 2:N:0:421
TAGGACTACAGGGGTATCTAATCCTGTTTGCTACCCACGCTTTCGAGCATGAACGTCAGTGTTATCCCAGGAGGCTGCCTTCGCCATCGGTATTCCTCCACATCTCTACGCATTTCACTGCTACACGTGGAATTCTACCTCCCTCTGACACACTCTAGTTAGACAGTTTCAAATGCACGTCCCAAGTTGAGCTCGGGGACTTCACATCTGACTTATCTAACCGTCTGCGCTCGCTTTACGCCCAGTAATTCCGATTAACGCTCGCACCCTACGTATTACCGCGGCTGCTGGCACGTAGTT
+
CCCCCGGGGGGGGGGGGGGGGGGGGGGGGGGGGGGGGGGGGGGGGGGGGGGGGGGGGGGGGGGGGGGGGGGGGGGGGGGGGGGGGGGGGGGGGGGGGGGGGGGGGGGGGGGGGGGGGGGGGGGGGGGGGGGGGGGGGGGGGGGGGGGGGGGGGGGGGGGGGGGGGGGGGGGGGGGGFGAGGGGGCGGGGGGGGGGGGGGGFFFFFFFFFFFFFAFFFFFEFFFFFFD=>BFFFFFFFFFFFF>D?E<EF?54=???FFEFF?2;;;>6:?F:B:)::FFAB9>(9((4,40802618:(4
@M04999:289:000000000-L3R54:1:1101:11211:3169 2:N:0:421
AACGACTACCAGGGTATCTAATCCTGTTTGCTCCCCACGCTTTCGCATCTCAGCGTCAGTATCTGTCCAGAAGGCCGCCTTCGCCACCGGTATTCCTCCACATCTCTACGCATTTCACCGCTACACGTGGAATTCTACCTTCCTCTACAATACTCCAGATAACCAGTTTTAAGTGCAATTCCCAGGTTGAGCCCGGGGCTTTCACACCTAACTTAATTATCCGCCTACATGCCCTTTACGCCCAGTCATTCCGATTAACGCTCGCACCCTCCGTATTACCGCGGCTGCTGGCACGGAGTT
+
CCCCCGGGGGGGGGGGGGGGGGGGGGGGGGGGGGGGGGGGGGGGGGGGGGGGGGGGGGGGGGGGGGGGGGGGGGGGGGGGGGGGGGGGGGGGGGGGGGGGGGGGGGGGGGGGGGGGGGGGGGGGGGGGGGGGGGGGGGGGGGGGGGGGGGGGGGGGGGGGGGGGGGGGGFGGGEFGFGFGGGGGGGGGGGGGGGEGGGGGFFFFFFFFFFBDFFFFFFFFFFFDFFFFFEEF@@FFFFFFF;B?DEFAEFFFF?DDFFFFF?BFBFF>BFFFF<:?:>DA<69>F69?7?BFFB03(46?
@M04999:289:000000000-L3R54:1:1101:11540:3191 2:N:0:421
GAGACTACTCGGGTATCTAATCCTGTTTGCTCCCCACGCTTTCGCATCTCAGCGTCAGTATCTGTCCAGAAGGCCGCCTCCGCCACCGGTATTCCTCCACATCTCTACGCATTTCACCGCTACACGTGGAATTCTACCTTCCTCTACAATACTCCAGATAACCAGTTTTAAGTGCAATTCCCAGGTTGAGCCCGGGGCTTTCACACCTAACTTAATTATCCGCCTACATGCCCTTTACGCCCAGTCATTCCGATTAACGCTCGCACCCTCCGTATTACCGCGGCTGCTGGCACGGAGTT
+
CCCCCGGGGGGGGGGGGGGGGGGGGFGGGGGGGGGGGGGGGGGGGGGGGGGGGGGGGGGGGGGGGGGGGGGGGGGGGGGGGGGGGGGGGGDGGGGGGGGGGGGGGGGGGGGGGGGGGGGGGGGGGGGGGGGGGGGGGGGGGGGGGGGGGGGGGGGGGGGGGGGFGGGGFGGGGGGGFGFGGGGGGGGGGGGGGGGDDGGGFFFFFFFFEBFFFFFFFFFFFFFFFFFFFCE;;@;@EF;E>FDF;=EFFFFFFD<DFFF>0(9>99>::<?FF(8:ABA?>9>FFFFFF>??3-46>F?
@M04999:289:000000000-L3R54:1:1101:17461:3204 2:N:0:421
GCAGGACTACTCGGGTATCTAATCCTGTTCGCTCCCCACGCTTTCGTCCATCAGCGTCAATCGGTATTTAGTAACCTGCCTTCGCAATCGGGGTTCTGTGTAATATCTATGCATTTCACCGCTACACTACACATTCCAGCTACTTCACTACTATTCAAGATTAACAGTATCAACGGCAGTTCTACAGTTAAGCTGCAGGTTTTCACCGCTGACTTATCAACCCGCCTACGGACCCTTTAAACCCAATAAATCCGGATAACGCCCGCATCCTCCGTATTACCGCGGCTGCGTGCCCGGAGTT
+
<CCCCGGGFGGGGGGFGGGGGGFGDFGGGGGDCGGGGCC@FGGGGGFGFD9FFFFGGED@EFGGF8CEFFFFFGGGGFGGGGGGGG7=FGCCCGGFGGEFEF9BFCFFGGGGFFGDFGF,@=CEGGGGGFGGFGCFCC=BEFEFA8D,@;DGEFCDGGGE8=DGGGGG::ECAFGEEG5FDFGFGGGGGGG9EEGCFGFGFFFFFAF5=8558AAFEFFFFFA9)>D=F2>5@B@@;34;>E@;??DFF;<CF9@((6>@@F1((-4(7(48(-4:<8B>6(4>12101(((,(.<,((-(
@M04999:289:000000000-L3R54:1:1101:13203:3302 2:N:0:421
ACTGACTACTCGGGTATCTAATCCTGTTCGCTACCCATGCTTTCGAACCTCAGCGTCAGTTACAGACCAGAGAGCCGCCTTCGCCACTGGTGTTCTCCCATATATCTACGCATTCCACCGCTACACATGGAGTTCCACTCTCCTCTTCTGCACTCAAGAAAAACAGTTTCAGCTGCACTTCCCCGGTTAAGCCGAGGGCTTTCACAGCTGACTTGTTCTCCCGCCTGCGTTCGCTTTACGCCCAATAAATCCGGACAACGCTTGCCACCTACGTATTACCGCGGCGGCTGGCACGTAGTT
+
CCCCCGGGGGGGGGGGGGGGGGGGGGGGGGGGGGGGGGGGGGGGGGGGGGGGGGGGGGGGGGGGGGGGGGGGGGGGGGGGGGGGGGGGGGCGFFGFGGGGGGGGFFFGGGGGGGGGGGGGGGGGGGGGGGFGGGGGGGDGGGGGGGGGGGGGG8EGGGGGGGGGGGGGGFGGGGGGFGFGGGGGGGGGGGFGGGGDD>DFFAFFFFFAB=@=EFFFEFFEFFFFFFFFFFF?;@F0=9CFFFFFD@EFEECE>FF14103>FFF??A<B?0(28>AF<2<49>69(((3(28(53,20(.
@M04999:289:000000000-L3R54:1:1101:19524:3335 2:N:0:421
GACTACTGGGGTATCTAATCCTGTTTGCTCCCCACGCTTTCGCATCTCAGCGTCAGTATCTGTCCAGAAGGCCGCCTTCGTCACCGGTATTCCTCCACATCTCTACGCATTTCACCGCTACACGTGGAATTCTACCTTCCTCTACAATACTCCAGATAACCAGTTTTAAGTGCAATTCCTAGGTTGAGCCCGGGGCTTTCACACCTAACTTAATTATCCGCCTACATGCCCTTTACGCCCAGTCATTCCGATTAACGCTCGCACCCACCGTATTACCGCGCATGCTGGCAGGGATTTAGCC
+
CCCCCGGGGGGGDGGGGGGGGGGGGGGGGGFGDGGGGGGGGGCC@FGGGF?FGGGGGC<FCGAFGGGG8FGGGEGGGGGGEEGGGDEFCFGFFGGGF<FFEEFGGGGGGGG=FGFGGGGGGFG:EGGGGGGGCGGGEGGGGGGGGFD=CFFGGGGG,,EFGGGGGGFGGFFGGG7::DD+9+=B;=D@8,D7C>75;7FFFFFF4AF><C:98EBE4F9):2(526@C)>(7>>=69?:D??4;AE5<C;3((4).,(/4444>;0,42>2(48)49:>F(-,38440:7(((((,)646)
@M04999:289:000000000-L3R54:1:1101:21543:3361 2:N:0:421
GACTACACGGGTATCTAATCCTGTTCGCTACCCACGCTTTCGATCCTCAGCGTTAGTTACTAACCAGTCAGTCGCCGTCGCCACTGAGGTTCTTCCATATATCTACGCATTTCACCGCTACACATGGAGTTCCACTGACCTCTCTAGCACTCAAGTCTTACAGTTTCTGAAGCACGTCCTTAGTTGAGCTTTGACCTTTCACATCAGACTTCTTCGACCGCCTGCACCTCCTTTACGCCCAATAATTCCGGACAACGCTCGCCACCTACGTCTTACAGCGGCTGCTGGCACGTCGTAATCC
+
<ACCCGE@,66776;@F9F,,<E6,EFGC,@,EF:C@7@DE:C,6,;F<6688,,8F6CFA9,CECF,CE6,6,7C+@FGGG7?BF,,BB=?5EA<<EABF,EAFG@4+@F,@5F,==+=F=E:,9,A=,A,,;,;,6,,462=,;3,,=6=8=963@=,73@DEG8E,,,,,@=1@6*+69DD;9,3,,32<=B;FGGFFC9;AA60):=;E899)9A=5))29((0((-(010@@F(8,=;))7)7?;>(:((6(61809((-(..((4(46264,5>-(--(4).(()441(,(((..
@M04999:289:000000000-L3R54:1:1101:11733:3417 2:N:0:421
AGGGACTACTGGGGTATCTAATCCTGTTTGCTCCCCACGCTTTCGCATCTCAGCGTCAGTATCTGTCCAGAAGGCCGCCTTCGCCACCGGTATTCCTCCACATCTCTACGCATTTCACCGCTACACGTGGAATTCTACCTTCCTCTACAATACTCTAGTTAACCAGTTTTAAGTGCAATTCCTAGGTTGAGCCCAGGGCTTTCACACCTAACTTAATTATCCGCCTACATGCCCTTTACGCCCAGTCATTCCGATTAACGCTCGCACCCTCCGTATTATCGCGGCTGCTGGCACGAAGTT
+
CCCCCGGCFG9FGGGGGGGGGGGGGGGGGGGGGGGGGGGGGGGGGGGFDGGGGGGGGGGGGGGGCFGFGG<FDFGGGGGGGGGGGGGEFEG:FFG<FFGEGGGGGGGGGGDGGDFGGGGGGGGGGGD=<FE9E8EFDG8=DDFFGGGGG98EF8FGGG3,=DFGGGGGGGGCA==DFDFCFGGFGGEFFFGFGG6FDGGGFFBCFFFFFFFFCFFFF9EE>A=BAD>B=47=):>D==FDF==D?;@EEECEED<6<FFFF@@>F16;B?:?>,(40<<223>BB13B?5(1()2--4-6
@M04999:289:000000000-L3R54:1:1101:15871:3423 2:N:0:421
GACTACTAGGGTATCTAATCCTGTTTGCTCCCCACGCTTTCGCATCTCAGCGTCAGTATCTGTCCAGAAGGCCGCCTTCGCCACCGGTATTCCTCCACATCTCTACGCATTTCACCGCTACACGTGGAATTCTACCTTCCTCTACAATACTCCAGATAACCAGTTTTAAGTGCAATTCCCAGGTTGAGCCCGGGGCTTTCACACCTAACTTAATTATCCGCCTACATGCCCTTTACGCCCAGTCATTCCGATTAACGCTCGCACCCTCCGTATTACCGCGGCTGCTGGCACGGCGTTAGCC
+
CCCCCGGGGGGGGGGGGGGGGGGGGGGGGGGGGGGGGGGGGGGGDGGGGGGGGGGGGGGGGGGGGGFGFGGGGGGGGGGGGEGEGGGEGGFGGGGGGGGFGFFGGGGGGDGGGGFFGGGGGGGGGGGGGGFGGGGGGGGGGGGGGGFFGGGGGGGGGGGGGGGGGGGGGACFGGGFFGF6FFGGFFFGGGGGGGGGGGCFFCAFFFFFFEEFFFFFEFFFFFFFDEE5)8>B5@ECF?F>F6@@@C5CCE;6?DFE?BFFFFFFFFFFF;3<??BA2399>;1>BB?4:<BF((-44:F<3
@M04999:289:000000000-L3R54:1:1101:22731:3493 2:N:0:421
CGGGACTACACGGGTATCTAACCCTGTTCGCTACCCATGCTTTCGAACCTCAGCGTCAGTTACAGACCAGAGAGCCGCCTTCGCCACTGGTGTTCTTCCATATATCTACGCATTCCACCGCTACACATGGAGTTCCACTCTCCTCTTCTGCACTCAAGAAAAACAGTTTCAGCTGCACTTCCCCGGTTAAGCCGAGGGCTTTCACAGCTGACTTGTTCTCCCGCCTGCGTTCGCTCTACCCCCACTAAATCAGGCCAACGATTGCCACCTACGTATTACCGCGGCTGCTGGCACGGAGTT
+
9@C@@+CCEDF@@FCBFGGFFGFC8FFFCFE:F@EC@F<FGGGDCGGG+AFF8FECFGG<,9C9CFEFGG8FGE7FDG7??EDFGG@?F?9BA,C,A,5AF?FA@FC9;FE7E:E,AF,=:CFEA8FE,9,,A84=;9,8ED88=,3=,,6CF9?,@=A,68=8E?C2=2:=AE6=6A+284+@6@@CG9DFG595***399AAFCFFEFEFB=/+*++/+--5(/(/,/(/((6(/94+//16(.4>444)),(((.4,(-(-3)).44,36:2)4)442940;9>0:2(,.4((37(.
@M04999:289:000000000-L3R54:1:1101:7786:3575 2:N:0:421
GACTACTCGGGTATCTAATCCTGTTTGCTCCCCACGCTTTCGCATCTCAGCGTCAGTATCTGTCCAGAAGGCCGCCTTCGCCACCGGTATTCCTCCACATCTCTACGCATTTCACCGCTACACGTGGAATTCTACCTTCCTCTACAATACTCTAGTTAACCAGTTTTAAGTGCAATTCCTAGGTTGAGCCCAGGGCTTTCACACCTAACTTAATTATCCGCCTACATGCCCTTTACGCCCAGTCATTCCGATTAACGCTCGCACCCTCCGTATTACCGCGGCTGCTGGCCCGGAGTTAGCC
+
CCCCCGGGGGGGGGGGGGGGGGGGGGGGGGGGGGGGGGGGGGGGGGGGGGGGGGGGGGGGGGGGGGGGGGGGGGGGGGGGGGGGFGGGGGGGGGGGGGGFGFGGGGGGGGGGGGGGGGGGGGGGGGGGGGGGGGGGGGGGGGGGGGGGFGGGGG8EFFGGGGGGGGGGGGGGGGDGFGFFGGGGG8FGCGFGGGGDGGG7@FFFFFFA5CE@EFFFFFF9FAFFFEFFFFFFFFEE@DBB9B=BAEEEFFFFFD9669??FF6@6128?B?0(4<BFFFF03;>?7006(-,((48:AFB7
@M04999:289:000000000-L3R54:1:1101:9286:3623 2:N:0:421
GACTACTCGGGTATCTAATCCTGTTCGCTCCCCACGCTTTCGTCCATCAGCGTCAATCGGTATTTAGTAACCTGCCTTCGCAATCGGGGTTCTGTGTAATATCTATGCATTTCACCGCTACACTACACATTCCAGCTACTTCAATACTATTCAAGATTAACAGTATCAACGGCAGTTCTACAGTTAAGCTGCAGGTTTTCGCCGCTGACTTATCAACCCGCCTACGGACCCTTTAAACCCAATAAATCCGGATAACGCTCGCATCCTCCGTATTACCGCGGCTGCTGGCACGGAGTTAGCC
+
CCCCCGGGGGGGGGGGGGGGGGGGGGGGGGGGGGGGGGGGGGGGGGGGGGGGGGGGGGGGGGGGGGGGGGGGGGGGGGGGGGGGGGGGGGGGGGGGGGGGGGGGGGGGGGGGGGGGGGGGGGGGGGGGGGGGGGGGGGGGGGGGGGGGGGGGGFGGGGGGGGGGGGGGGGGGGGGGFGFGGGGGGGGGGGGGGGGGGGGGFFFFFFFFDEEEEFFFFFFFF>DFFF9@BBFFFFFEFFFDFF@FA)9<EFFF?1@<<6:?B>906:?A?FFBFBABFFFF0>1(,,33???BB;9,3<BF7
@M04999:289:000000000-L3R54:1:1101:17004:3641 2:N:0:421
CGACTACTGGGGTATCTAATCCTGTTCGCTACCCATGCTTTCGAACCTCAGCGTCAGTTACAGACCAGAGAGCCGCCTTCGCCACTGGTGTTCTTCCATATATCTACGCATTCCACCGCTACACATGGAGTTCCACTCTCCTCTTCTGCACTCAAGAAAAACAGTTTCAGCTGCACTTCCCCGGTTAAGCCGAGGGCTTTCACAGCTGGCTTGTTCTCCCGCCTGCGTTCGCTTTACGCCCAATAAATCCGGACAACGCTTGCCACCTACGTATTACCGCGCCTGCTGGCACGTAGTTAGC
+
CCCCCGGGGGGGGGGGGGGGGGGGGGGGGGGGGGGGGGGGGGGGGGGGGGGGGGGGGGGGGGGGGGGGGGGGGGGGGGGGGGGGGGGGGGGGGGGGGGGGGGGGGGGGGGGGGGGGFFGGGGGGFGGGGGGGGGGGGGGGGGGGFGGGGGGGGGFFCFGGGG8DGGGGGGGGGGGGFGFGGDDEGGGGGGGCEEGGGGGGFFFFFFFFFFFFFFFFFFFFEFFFFFF@FD?F1;?EE?@FFF?FEF<CE?BFFFFBFF;BBBBFFDFF>???FAFBFF?B>((4<<:?(4?FF::0(656-
@M04999:289:000000000-L3R54:1:1101:17718:3672 2:N:0:421
AGGACTACCGGGGTATCTAATCCTGTTCGCTACCCATGCTTTCGAACCTCAGCGTCAGTTACAGACCAGAGAGCCGCCTTCGCCACTGGTGTTCTTCCATATATCTACGCATTCCACCGCTACACATGGAGTTCCACTCTCCTCTTCTGCACTCAAGAAAAACAGTTTCAGCTGCACTTCCCCGGTTAAGCCGAGGGCTTTCACAGCTGACTTGTTCTCCCGCCTGCGTTCGCTTTACGCCAAATAAATCCGGACAACGCTTGCCACCTACGTATTACCGCGGCTGCTGGCACGTAGTT
+
CCCCCGGGGGGGGGGGGGGGGGGGGGGGGGGGGGGGGGGGGGGGGGGGGGGGGGGGGGGGGGGGGGGGGGGGGGGGGGGGGGGGGGGGGGGGGGGGGGGGGGGGGGGGGGGGGGGGGGGGGGGGGGGGGGGGGGGGGGGGGGGGGGGGGGGGGGGGGGFGGGGGGGGGGGGGGGGGFGFGGGGGGGGGGGGGGGGGGGGGFFFFFFFFFEFFFFFF?FFEFFFFFFDBFF@<B@FFFE687(34A<FFFFFFBF9;BF;6?BF??BFFBFF<?<AFAD>?B97>>BFFFFF:21((((.
@M04999:289:000000000-L3R54:1:1101:9972:3692 2:N:0:421
GTTCGACTACCCGGGTATCTAATCCTGTTTGCTCCCCACGCTTTCGCATCTCAGCGTCAGTATCTGTCCAGAAGGCCGCCTTCGCCACCGGTATTCCTCCACATCTCTACGCATTTCACCGCTACACGTGGAATTCTACCTTCCTCTACAATACTCTAGTTAACCAGTTTTAAGTGCAATTCCTAGGTTGAGCCCAGGGCTTTCACACCTAACTTAATTATCCGCCTACATGCCCTTTACGCCCAGTCATTCCGATTAACGCTCGCACCCTCCGTATTACCGCGGCTGCTGGCACGGAGTT
+
CCCCCFGGGGGGGGGGGGEFGGGGF<FGGGGGGGGGGFGGGGGGGDGGDGGGGDFGGGGGGG9FGGGGGGGGGGGCGGGGG:EFGDGGGGGEGFEFGGGGGGGEFGGGGGGGGFGGFFGGG7B@GGGGFAFCGGGGGGFGGFDFDEGGGG8=EFGGD=9CFDFGFDFFGFFFFGGGFGAGCFFGGGGGE6FCC@CGGGGGFF?AFFFFDFFBBFFF;69<1:>>>>??FFFFFB3:(6489;9@FD@FFFFFEFDFFFFE6;;16;9>((4829:2:44<9102;9(,382>32422124(
@M04999:289:000000000-L3R54:1:1101:12864:3712 2:N:0:421
TGACTACACGGGTATCTAATCCTGTTCGCTCCCCACGCTTTCGCTCCTCAGCGTCAGTGACGGCCCAGAGACCTGCCTTCGCCATCGGTGTTCTTCCCGATATCTACGCATTCCACCGTTACACCGGGAATTCCAGTCTCCCCTACCGCACTCCAGTCCGCCCGTACCCGGCGCCGATCCACCGTTAAGCGATGGACTTTCACACCAGACGCGACGAACCGCCTACGAGCTCTTTACGCCCAATAAATCCGGATAACGCTTGCACCCTACGTATTACCGCGGCTGCTGGCACGTAGTTAGC
+
CCCCCGGGGGGGGGGGGGGGGGGGGGGGGGGGGGGGGGGGGGGGGGGGGGGGGGGGGGGGGGGGFGGGGGGGGGGGGGGGGGGGGGGGGGGGGGGGGGGGGGGGGGGGGGGGGGGGGGGGGGGGGGGGGGGGGGGGGGGGGGGGGGGEGGGGGGGGGGGGGGGGGGGGGGGGGGGGDGEGGGGGCGGGGGGGGGGGGGFGFFFFFFFFFF>B>@EDBFFFFFBFFFFFFF9?AB>>ABF)441<?2>DFF>6:?BDFF01???FFF?6:?<?FABB9AF6(166>?7336<B?48:?AA9-
@M04999:289:000000000-L3R54:1:1101:19280:3721 2:N:0:421
TGACTACTAGGGTATCTAATCCTGTTTGCTCCCCACGCTTTCGCACCTCAGCGTCAGTATCTGTCCAGAAGGCCGCCTTCGCCACCGGTATTCCTCCACATCTCTACGCATTTCACCGCTACACGTGGAATTCTACCTTCCTCTACAATACTCCAGATAACCAGTTTTAAGTGCAATTCCCAGGTTGAGCCCGGGGCTTTCACACCTAACTTAATTATCCGCCTACATGCCCTTTACGCCCAGTCATTCCGATTAACGCTCGCACCCTCCGTATTACCGCGGCTGCTGGCACGGAGGTTGC
+
CCCCCGGGGGGGGGGGGGGGGGGGGGGGGGGGGGGGGGGGGGGGGGGGGGGGGGGGGGGGGGGGGGGGGGGGGGGGGGGGGGGGGGDGGGGGGGGGGGGFGGGGGGGGGCGGGGGGGGGGGGGGGGGGGGGGGGGGGGGGGGGGGGGGGGGGGGGGGGGGGGGG9FGFGFDFGGGGFDFGGGGGGGCFGGGGEGGGGDGDB9>AFEFFEBEFFFFFE+BC)5=>(5B?<B@BEFFEE?;:>;0=;).<CFE02???>26@((-419BB?:;0808<4902>9;903:)4:,4((,((-((,
@M04999:289:000000000-L3R54:1:1101:12718:3722 2:N:0:421
AGACTACAAGGGTATCTAATCCTGTTTGCTCCCCACGCTTTCGCATCTCAGCGTCAGTATCTGTCCAGAAGGCCGCCTTCGCCACCGGTATTCCTCCACATCTCTACGCATTTCACCGCTACACATGGAATTCTACCTTCCTCTACAATACTCCAGATAACCAGTTTTAAGTGCAATTCCCAGGTTGAGCCCGGGGCTTTCACACCTAACTTAATTATCCGCCTACATGCCCTTTACGCCCAGTCATTCCGATTAACGCTCGCACCCTCCGTATTACCGCGGCTGCTGGCACGGAGCTAGC
+
CCCCCGGGGGGGGGGGGGGGGGGGGGGGGGGGGGGGGGGGGGGGGGGGGGGGGGGGGGGGGGGGGGGGGGGGGGGGGGGGGGGGGGGGGGGGGGGGGGGGGGGGGGGGGGGGGGGGGGGGGGGGGGGGGGGGGGGGGGGGGGGGGGGGGGGGGGGGGGGGGGGGGGGGGGGGGGGGFGFGGGGDGGGGGGGGDGCDGGGGFFFFFFFFFFCEFFFFFFFFFFFFFFFFCBBBEFEEFFFEFFFF@FFFFFFFFFFEEFFFD>BFFFF<BFFFFFFFFFFFFFFFB:?FFFFFFFB01<)4.
@M04999:289:000000000-L3R54:1:1101:24727:3757 2:N:0:421
CTGACTACCCGGGTATCTAATCCTGTTCGCTACCCACGCTTTCGAGCATGAACGTCAGTGTTATCCCAGGAGGCTGCCTTCGCCATCGGTATTCCTCCACATCTCTACGCATTTCACTGCTACACGTGGAATTCTACCTCCCTCTGACACACTCTAGTTAGACAGTTTCAAATGCACGTCCCAAGTTGCGCCCGGGGATTTCACATCTGACTTATCTAACCGTCTGCGCTCGCTGTACGCCCAGTAATTCCGATTAACGCTCGCACCCTACGTATTACCGCGGCTGCTGTCACGTAGTT
+
-A<CC<E<CEGCGGGGGGGFFCFGFGGGFGF@C<CEF@FG,FF76<FFGGGE<EFCFFFGEFAFGG8FFFGG,7FFE@C,5D>EEEGDGGCDFGGF9EFGFCFAFFFFGG>F+?E<F?EDEAEF:EE<:C,,EDA;E9EF8==FFFC,@E?>8DFA;==:F8DAD+,3CF8:D9B@DDFDGCC@DD,7=C>+;E7C5*0*/:9ECAA>;4;*:9EFEFF4A>9@D56@BB@09<049CDA0:026)6?EE3=DFF?AF?9:?9BF>9::0<047AB>A28>2(619?:B),)4((,2:<
@M04999:289:000000000-L3R54:1:1101:13604:3783 2:N:0:421
AGACTACCCGGGTATCTAATCCTGTTTGCTCCCCACGCTTTCGCATCTCAGCGTCAGTATCTGTCCAGAAGGCCGCCTTCGCCACCGGTATTCCTCCACATCTCTACGCATTCCACCGCTACACGTGGAATTCTACCTTCCTCTACAATACTCCAGATAACCAGTTTTAAGTGCAATTCCCAGGTTGAGCCCGGGGCTTTCACACCTAACTTAATTATCCGCCTACATGCCCTTTACGCCCAGTCATTCCGATTAACGCTCGCACCCTCCGTATTACCGCGGCGGCTGGCACGGAGTTAGC
+
CCCCCGGGGGGGGGGGGGGGGGGGGGGGGGGGGGGGGGGGGGGGGGGFGGCGDGGGGGGGGGGGGGGGGGGGGGGGGGGGGGGEGGGGGGGGGGGGGGGGGGGGGEGGGGGGGGGGGGGGGGGGGGGGGGGGGGGGGGGGGGGGFGGGGGGGGGGGGGGGGGFDFGGGGFFGFGGGFGFCFGGGGGG?FGGGGGGGGGGGFAAAFE6FEFFFF=FA<FFF4>:@DBE49E@DEFF9;(6B9@;.4<C?E5@?FFDC<<>?66>>>F4(419<?F:><A:0>02(-101((,413218:>A6
@M04999:289:000000000-L3R54:1:1101:21006:3784 2:N:0:421
TGCTGACTACCCGGGTATCTAATCCTGTTCGCTACCCATGCTTTCGAACCTCAGCGTCAGTTACAGACCAGAGCGCCGCCTTCGCCACTGGTGTTCTTCCATATATCTACGCATTCCACCGCTACACATGGAGTTCCACTCTCCTCTTCTGCACTCAAGACAAACAGTTTCAGCTGCACTTCCCCGTTTAAGCCGAGGGCTTTCACAGCTGCCTTGTTCTCCCGCCTGCGTTCGCTTTACGCCCAATAAATCCGGCCAACGCTTGCCACCTACGTATTACGCCGGTTGCTTGCCCGACGTT
+
CCC<BFGGFGGGGGDFGFGGCECFG<DFGG7@F,@C@EEEEFGGGGFCF@FGAEFEBBCGEFFFA@CFGFECE,@CFDC@F=FFEFGGC<F??A=A,?FFE<EFFEGFFGFGGEGGAEAFGGCCFCF,A9F,848@E9ADE,21=DGEE8,,@D=D>,=8,@D8FFFGGGGGGGF?D65A+C;@8:+@DF,7@C>DDD*3;FF4AFF4@E:.>AF6@FF<8@(5=@@D3,4023981=.82;@B6=3,))6-:93(49(4:(3(((56?:77223)6:)<1(--(((-4)-)((.((((4-
@M04999:289:000000000-L3R54:1:1101:16319:3810 2:N:0:421
GGTGACTACCCGGGTATCTAATCCTGTTCGCTACCCATGCTTTCGAACCTCAGCGTCAGTTACAGACCAGAGAGCCGCCTTCGCCACTGGTGTTCTTCCATATATCTACGCATTCCACCGCTACACATGGAGTTCCACTCTCCTCTTCTGCACTCAAGAAAAACAGTTTCAGCTGCACTTCCCCGGTTAAGCCGAGGGCTTTCACAGCTGACTTGTTCTCCCGCCTGCGTTCGCTTGACGCCCAATAAATCCGGACACCGCTCGCCACCTACGTATTACCGCGGCTGCAGGCACGTAGTT
+
CCCCCFCEAFGGGDFEGGGGG9FGGGGGGGGGEGGFFGFGGGGGFGGGFGGGGGGGGGGGGCGCFEGGGGGGGGGGGGGGGGGGBFGGGGGGGGGGGGFGFFFGGGGGGGGEGGGFGGGCGGEGGGDDCFGG@CFGFGFGGGFGG=DGFGGGF8EE8?8DFDFDGGGGGGGGFFGGFGFG?DDFGEGGGGGGF>GD79C7FFA9FFA4>@EFF>FFEFCEF7@@@FFF@;<DFFFF08@EFB@;7@8>BF2792099(-436(71,8?(::BF?3<79>BF>BB>>94:0:>BF648(-.
@M04999:289:000000000-L3R54:1:1101:23414:3829 2:N:0:421
GTTTGACTACCCGGGTATCTAATCCTGTTTGCTCCCCACGCTTTCGCATCTCAGCGTCAGTATCTGTCCAGAAGGCCGCCTTCGCCACCGGTATTCCTCCACATCTCTACGCATTTCACCGCTACACGTGGAATTCTACCTTCCTCTACAATACTCTAGTTAACCAGTTTTAAGTGCAATTCCTAGGTTGAGCCCAGGGCTTTCACACCTAACTTAATTATCCGCCTACATGCCCTTTACGCCCAGTCATTCCGATTAACGCTCGCACCCTCCGTATTACCGCGGCTGCTGGCACGGAGTT
+
CCCCCGGGGGGGGGGGGGGGGGGGGGGGGGGGGGGGGGGGGGGGGGGGGGGGGGGGFGGGGGGGGGGGGGGGGGGGGGGGGGGGGGGGDGGGDFFGGGGGGGGGGGGGGGGGGGGGGGGGGGGGGGGGGGGGGGGGGGGGGGGGGGGGGGGGGGAFDEF@AFFGGGGGGDDGFGGGFGFGGGGGGGGFGGGGGGGGGGDGFFFFFFFFFDF@FFCFEFAEACAA>DF@FFFEFEBEDEFF>F60;@EEA337?4;1(67337?1>99;F?F0:>F?(4<D9:;BFF>FBFFFFF<171>:.
@M04999:289:000000000-L3R54:1:1101:20051:3845 2:N:0:421
TGACTACCAGGGTATCTAATCCTGTTTGCTCCCCACGCTTTCGCATCTCAGCGTCAGTATCTGTCCAGAAGGCCGCCTTCGCCACCGGTATTCCTCCACATCTCTACGCATTTCACCGCTACACGTGGAATTCTACCTTCCTCTACAATACTCTAGTTAACCAGTTTTAAGTGCAATTCCTAGGTTGAGCCCAGGGCTTTCACACCTAACTTAATTATCCGCTTACATGCCCTTTACGCCCAGTCATTCCGATTAACGCTCGCACCATCCGTATTACAGCGGCTGCTGGCACGGAGTGAGC
+
C<AA<F,6<FG7;;6,6C<<FA<FGGGE,EFFG7FC:+BF@,BCFCCFCFA<6@@7,EFA<@<6<CFGDFG,F,@F7@BFDFGE@=E@FCFCABFGC<FFC8,C,9E7=:FBFFGGAF7EEE,,+AFEE,A=FC;FEGGD,76;9BD==9,E?DD,@:DFGG?8DG,EFGFGGGG,=+=BDD78F,@D6<8+@DGGGCFCFAFAF06;)3>7@FF9A99*3:):)):EE3>B3B=C:@?:@5((5.9.77=(,4;;4<6@1;;@>(()..(((.72:))),((44(.5,(3<0-((-(63.
@M04999:289:000000000-L3R54:1:1101:9528:3889 2:N:0:421
CTGAGAATCTAATCCTGTTCGCTCCCCACGCTTTCGTCCATCAGCGTCAATCGGTATTTAGTAACCTGCCTTCGCAATCGGGGTTCTGTGTAATATCTATGCATTTCACCGCTACACTACACATTCCAGCTACTTCAATACTATTCAAGATTAACAGTATCAACGGCAGTTCTACAGTTAAGCTGCAGGTTTTCACCGCTGACTTATCAACCCGCCTACGGACCCTTTAAACCCAATAAATCCGGCTAACGCTCGCAGCCTCCGTATTACCGCGGCTGCCGGCACGGAGTTAGCCGATGCT
+
CCCCCGGGGGGGGGGGGGGGGGGGGGGGGGGGGGGGGGGGGGGGGGGGGGGGGGGGGGGGGGGGGGGGGGGGGGGGCGGGGGGGGGGGGGGGGGFGGGGGGGGGGGGGGGGGGGGGGGGGGGGGGGGGGGGGGGGGGGGGGGGGGGGGGGGGGGGGGGGGGGGGDGGDEFGGGGGGFGFGGGGGGCFGGGGGGGGGGGGGFFFFFFFFFFFDDFEFFFFFFFF@FFFEF?EFF>DBBB@FEE103(2;EEFF6?F@0(438?F>2???DA>BFFF>B>F?B92(71199:?AFFB>((28)
@M04999:289:000000000-L3R54:1:1101:14429:3922 2:N:0:421
GGTCAGACTACCCGGGTATCTAATCCTGTTTGCTCCCCACGCTTTCGCATCTCAGCGTCAGTATCTGTCCAGAAGGCCGCCTTCGCCACCGGTATTCCTCCACATCTCTACGCATTTCACCGCTACACGTGGAATTCTACCTTCCTCTACAATACTCTAGTTAACCAGTTTTAAGTGCAATTCCTAGGTTGAGCCCAGGGCTTTCACACCTAACTTAATTATCCGCCTACATGCCCTTTACGCCCAGTCATTCCGATTAGCGCTCGCACCCTCCGTATTACCGCGGCTGCTGGCACGGAGT
+
CCCCCGGGGGGGGGGGGGGGGGGGGGGGGGGGGGGGGGGGGGGGGGGGGDGGGGGGGGGGGGGCGGGGGGGGGGGGGGGGGGGGGGGGGGGGGGGGGGGGGGGGGGGGGGGGGGGGGGGGFGGGGGGGGGGGGGGGGGGGGGGGGGGGGGGGGGGFGFGGGGGGGGGGGGGAGGGGFGFGGGFCFFGFGGFGGGFFGGFCEFFFFFFFFF4>EFFFEFFFFFFFDD@DFFFFE@EFEFEFFF=>6?F@@EF<C?EF;7?@1(((3:B>FF??FF>??704:<B>>9>9B?FF?<:>09494
@M04999:289:000000000-L3R54:1:1101:6062:3932 2:N:0:421
CTGACTACTCGGGTATCTAATCCTGTTTGCTCCCCACGCTTTCGCATCTCAGCGTCAGTATCTGTCCAGAAGGCCGCCTTCGCCACCGGTATTCCTCCACATCTCTACGCATTTCACCGCTACACGTGGAATTCTACCTTCCTCTACAATACTCCAGATAACCAGTTTTAAGTGCAGTTCCCAGGTTGAGCCCGGGGCTTTCACACCTAACTTAATTATCCGCCTACATGCCCTTTACGCCCAGTCATTCCGAATAACGCTCGCACCCTCCGTATTACCGCGGCTGCTGGCACTGAGTT
+
CCCCCGGFGGGGGFEFGGGGGGF<FEFGGGGFGFCEGGGGGGF,BE:FEFCEFEFECGGGGGEF@DAE8FFFFFFGGGE=FGC@FCFEE@+BFGF9FGGGGFGDGGGGGGEDEGCGFGGGGGGFGGFGEGGFFFGGGBFCD@FGGGGFFGGGGGGGGGGGGGDGGD8EEFFGG:DFFGFGG88C6DEFFGFGGGGD57>FFFFCAFB*74B;6AA:EAC5+6>DF=D@CCB5@@8@E<7:@FF@E=EC3<?ED?FFF@DBF(-1>B6?1<:><B(26)2:136>>9:?:7(()(..)).
@M04999:289:000000000-L3R54:1:1101:11440:3954 2:N:0:421
AGACTACAGGGGTATCTAATCCTGTTCGCTACCCACGCTTTCGAGCCTCAGCGTCAGTTACTAGCCAGTCAGCCGCCTTCGCCACTGATGTTCTTCCATATATCTACGCATTTCACCGCTACACATGGAGTTCCACTGACCTCCCTAGCACTCAAGTCTTACAGTTTCTGATGCACGTCCATAGTTGAGCTATGACCTTTCACATCAGACTTATTAAACCGCCTGCGCTCCCTTTACGCCCAATAATTCCGGACAACGCTCGCCACCTACGTATTACCGCGGCTGCTGGCACGTAGTTAGC
+
CCCCCGGGGGGGGGGGGGGGGGGGGGGGGGGGGGGGGGGGGGGGGGGGGGGGGGGGGGGGGGGGGGGGGGGGGGGGGGGGGGGGGGGGGGGGGGGGGGGGGGGGGGGGGGGGGGGGGGGGGGGGGGGGGGGGGGGGGGGGGGGGGGGFGGGGGGGGGGGGGGGGGGGGGGGGGGGGFGFGGGGGGGGGGGGGGGGGGGGGFFFFFFFFFFFFEFAFFFFFFAAABDFF>@@B@EFFFFFFBFFFF3?CFFE>?>@6=0(:@(396<?:>B:.2:?FFF6(-46>FFF?F????F:6-4<<.
@M04999:289:000000000-L3R54:1:1101:19011:3974 2:N:0:421
CTGGACTACTCGGGTATCTAATCCTGTTCGCTCCCCACGCTTTCGTCCATCAGCGTCAATCGGTATTTAGTAACCTGCCTTCGCAATCGGGGTTCTGTGTAATATCTATGCATTTCACCGCTACACTACACATTCCAGCTACTTCAATACTATTCAAGATTAACAGTATCAACGGCAGTTCTACAGTTAAGCTGCAGGTTTTCACCGCTGACTTACCAACCCGCCTACGGACCCTTTAAACCCAATAAATCCGTATAACGCTCGCATCCTCCGTATTACCGCGGCTGCTGGCACGGAGTTT
+
CCCCCGGDGFFCC:@CFF@@EGGG<FFEFGGGFGFGGGEGCFDF@E,@BFFD<CC@F:BFGGEFFC9CEGECEFE<F<FE9@FEE+FDGCGGGGDFGGGFGCFGEFFGA9?FDF<FDGFEFEGGGEGGGFGG8FGDCGGGCFGFDGCCEGGGFCDCGG8D9@DGADCE:,@C88CEDDFGGDGABFFGGFCFGGGDC9:DFFFA6;?FF55CFF6+.=9>9AA2=>(>>@=562B@3<C+;,:(363=4)9@B,23;)93:<(-49(-8>)36?(22)))(,400((,:336<B03>1<B2
@M04999:289:000000000-L3R54:1:1101:20099:4026 2:N:0:421
TTTGACTACTCGGGTATCTAATCCTGTTCGCTCCCCACGCTTTCGTCCATCAGCGTCAATCGGTATTTAGTAACCTGCCTTCGCAATCGGGGTTCTGTGTAATATCTATGCATTTCACCGCTACACTACACATTCCAGCTACTTCAATACTATTCAAGATTAACAGTATCAACGGCAGTTCTACAGTTAAGCTGCAGGTTTTCACCGCTGACTTATCAACCCGCCTACGGACCCTTTAAACCCAATAAATCCGGATAACGCTCGCATCATCCGTATTACCGCGGCTGCTGGCACGGAGTT
+
CCCCCFFGGGGGGGGCEFFGF<FGGGGGGG7FGG@FGECGGGFG7FGGEGGGGFGGGGGGGFGGGGGGGFEAFFFGGGDGGFGGGDGGGGGGGGGGGGGGGGDGFFFGGGFEFDADFFFEGEGGGGGGGGGGGGGGGGGGGGGGGGGGFGFGGCFGFGGGGDGGGGGGGGGGGGGGFGF?DFGGGGGGGGGGGGGGGGFDF?FFAFF>>BFFFFFFFFFFFFFFF2@BD@FFFFF@:CCA@F;<;3;A<6E(2487?E@D>D09BFB>)662:::289A6:99B0--(5:B<03427>?0
@M04999:289:000000000-L3R54:1:1101:23706:4028 2:N:0:421
TCATGACTACCAGGGTATCTAATCCTGTTTGCTCCCCACGCTTTCGCATCTCAGCGTCAGTATCTGTCCAGAAGGCCGCCTTCGCCACCGGTATTCCTCCACATCTCTACACATTTCACCGCTACACGTGGAATTCTACCTTCCTCTACAATACTCCAGATAACCAGTTTTAAGTGCAATTCCCAGGTTGAGCCCGGGGCTTTCACACCTAACTTAATTATCCGCCTACATGCCCTTTACGCCCAGTCATTCCGATTAACGCTCGCACCCTCCGTATTACCGCGGCTGCTGGCACGGAGTT
+
CCCCCGGGGGGGGGGGGGGGGGGGGGGGGGGGGGGGGGGGGGGGGGGGGGGGGGGGGGGGGGGGGGGGGGGGGGGGGGGGGGGGGGGGGGGGGGGGGGGGGGGGGFGGGGGGGGGGGGGGGGGGGGGGGGGGGGGGGGGGGGGGGGGGGGGGGGGGGGGGGGFGGGGGGGGGGGGGFGFGGGGGGGGGGGGGGGGDDDGGFFFFFFFFFFFFFFF*:EFFFFFFFF@@FFF4BEFFFFFF@FFFF?EFFFFFEEFF??CC?FF<6>FFFFFFBBFFBFFFFBBBFFFFF?7?<?>271;?<
@M04999:289:000000000-L3R54:1:1101:20432:4086 2:N:0:421
TGACTACAGGGGTATCTAATCCTGTTCGCTACCCACGCTTTCGAGCCTCAGCGTCAGTTACTAGCCAGTCAGCCGCCTTCGCCACTGATGTTCTTCCATATATCTACGCATTTCACCGCTACACATGGAGTTCCACTGACCTCTCTAGCACTCAAGTCTTACAGTTTCTGATGCACGTCCATAGTTGAGCTATGACCTTTCACATCAGACTTATTAGACCGCCTGCGCTCCCTTTACGCCCAATAATTCCGGACAACGCTCGCCACCTACGTATTACCGCGGCTGCTGGCACGTAGTTAGC
+
CCCCCGGGGGGGGGGGGGGGGGGGGGGGGGGGGGGGGGGGGGDGGGGGGGGGGGGGGGGGGGGGGGGGGGGGGGGGGGGGGGGGGGGGGGGGGGGGGGGGGGGGGGGGGGGGGGGGGGGGGGGGGGGGGGGGGGGGGGGGGGGGGGGGGGGGGGGGFGGGGGGGGGGGGGGGGGGGFGFGGGFGGGGGGGGGGGGGGGGGFFFFFFFFFFFFFFFFEAFBDB=FFFFFBFFFFFFFFFFFBDFFEAFFFFF>DBFDF6>DF@B0:?FF???7?DBFFF?>FF>BB?DF7??DF6??6>BA.
@M04999:289:000000000-L3R54:1:1101:15303:4091 2:N:0:421
GGCGATACAGGGGTATCTAATCCTGTTTGCTCCCCACGCTTTCGCATCTCAGCGTCAGTATCTGTCCAGAAGGCCGCCTTCGCCACCGGTATTCCTCCACATCTCTACGCATTTCACCGCTACACGTGGAATTCTACCTTCCTCTACAATACTCCAGATAACCAGTTTTAAGTGCAATTCCCAGGTTGAGCCCGGGGCTTTCACACCTAACTTAATTATCCGCCTACATGCCCTTTACGCCCAGTCCTTCCGATTAACGCTCGCACCCTCCGTATTACCGCGGCTGCTGGCACGGAGTT
+
CCCCCGGGGGGGGGGGGGGGGGGGGGGGGGGGGGGGGGGGGGGGGGGGGGGGGGGGGGGGGGGGGGGGGGGGGGGGGGGGGGGGGGGGGGGGGGGGGGGGGGGGGGGGGGGGGGGGGGGGGGGGGGGGGGGGGGGGGGGGGGGGGGGGGGGGGGGGGGGGGGGGGGFFGGGGGGGGFGFGGGGGGGGGGGGGGDGG>DGGFFFFFFFFFFFFFFFFFFFFFFFFFFBFFFFEF@DFFFFFF1;D83).<A@<6;6;AA?FB?F13908::BB??:>AFA?B>F09>FF?0::>093(-.
@M04999:289:000000000-L3R54:1:1101:22010:4110 2:N:0:421
CGACTACCAGGGTATCTAATCCTGTTTGCTCCCCACGCTTTCGCATCTCAGCGTCAGTATCTGTCCAGAAGGCCGCCTTCGCCACCGGTATTCCTCCACATCTCTACGCATTTCACCGCTACACGTGGAATTCTACCTTCCTCTACAATACTCCAGATAACCAGTTTTAAGTGCAATTCCCAGGTTGAGCCCGGGGCTTTCACACCTAACTTAATCATCCGCCTACATGCCCTTTACGCCCAGTCATTCCGATTAACGCTCGCACCCTCCGTATTACCGCGGCTGCTGGCACGGAGTTAGC
+
CCCCCGGGGGGGGGGGGGGGGGGGGGGGGGGGGGGGGGGGGGGGGGGGGGGGGGGGGGGGGGGGGGGGGGGGGGGGGGGGGGGGGGGGGGGGGGGGGGGGGGGGGGGGGGGGGGGGGGGGGGGGGGGGGGGGGGGGGGGGGGGGGGGGGGGGGGGGGGGGGGGGGGGGGGGGGGGGFGFGGGGGGGGGGGGGGGGGGGGGFFFFFFFFFDFFFFFFFFFF>BFFFFF4CEFDEDEECDFF9@DEFFFFFF@;DFFFFFFFFF>6;B0((236:?FBFFF9BFFFFFFB??F3?9>(48<A4
@M04999:289:000000000-L3R54:1:1101:22386:4111 2:N:0:421
TGACTACTGGGGTTTCTAATCCTGTTCGCTCCCCACGCTTTCGTCCATCAGCGTCAATCGGTATTTAGTAACCTGCCTTCGCAATCGGGGTTCTGTGTAATATCTATGCATTTCACCGCTACACTACACATTCCAGCTACTTCAATACTATTCAAGATTAACAGTATCAACGGCAGTTCTACAGTTAAGCTGCAGGTTTTCACCGCTGACTTATCAACCCGCCTACGGACCCTTTAAACCCAATAAATCCGGATAACGCTCGCATCCTCCGTATTACCGCGGCTGCTGGCACGGAGTTAGC
+
CCCCCGGGGGGGGGGGGGGGGGGGGGGGGGGGGGGGGGGGGGGGGGGGGGGGGGGGGGGGGGGGGGGGGGGGGGGGGGGGGGGGGGGGGGGGGGGGGGGGGGGGGGGGGGGGGGGGGGGGGGGGGGGGGGGGGGGGGGGGGGGGGGGGGGGGGGGGGGGGGGGGGGGGGGGGGGGGFGFGGGGGGGGGGGGGGGGGFGGGFFFFFFFFFFFFFFFFFFFFFFFFFFFFFFFFFFFFFFFF?FFFFFECE@BBD?FFEDFFFFFFF>72<?FBFBFABAFFFFFFFBBB?(8?:(((4<DF<
@M04999:289:000000000-L3R54:1:1101:19705:4216 2:N:0:421
GCTAGACTACCAGGGTTTCTAATCCTGTTTGCTCCCCACGCTTTCGCACCTCAGCGTCAGTATCTGTCCAGAAGGCCGCCTTCGCCACCGGTACTCCTCCACCTCTCTACGCATTTCACTGCTACACGTGGAATTCTACCTCCCTCTGACACCCTCTAGTTAGACAGTTTCAAATGCGCGTCCCCAGTTGAGCCCGGGGATTTCACATCTGACTTATCTAACCGTCTGCGCTCGCTTTACGCCCAGTAATTCCGATTAACGCTCGCACCCTCCGGATTACCGCCGCTTGTGGCCACGAGTT
+
A-8666CC@CFG8FGC,,;@@F@FG<CEFFEC@6;FF<6@F,FGEBEF+F<66,,66668;C,CFCFGGD<C,<FCF:4C=FED?F=,,8FFC:FEGF,E,4,,95A?95?6+8FGC9,@=EA;EFC=A=C:E9FGA>,E9=EGFG?8,,62+66DCDDAFGC,>2,,@EE,EGCDF>5;CDDE8DC6@7:,7,@0@DG;:@FAF>+16/498+==*4+8:.891812).(((,((64)1,(:;1:744):4)(,,24>9(-((-,(-7?1-2((-(4))6(((-4(,(,)-2(,(-,((-
@M04999:289:000000000-L3R54:1:1101:18921:4229 2:N:0:421
GAAGGGACTACACGGGTATCTAATCCTGTTTGCTCCCCACGCTTTCGCATCTCAGCGTCAGTATCTGTCCAGAAGGCCGCCTTCGCCACCGGTATTCCTCCACATCTCTACGCATTTCACCGCTACACGTGGAATTCTACCTTCCTCTACAATACTCCAGATAACCAGTTTTAAGTGCAATTCCCAGGTTGAGCCCGGGGCTTTCACACCTAACTTAATTATCCGCCTACATGCCCTTTACGCCCAGTCATTCCGATTAACGCTCGCACCCTCCGTATTACCGCGGCTGCTGGCACGGAGT
+
CCCCCGGGGGGGGGGGGGGGGGGGGGGGGGGGGGGGGGGGGGGGGGGGGGGGGGGGGGGGGGGGGGGGGGGGGGGGGGGGGGGGGGGGGGGGGGGGGGGGGGGGFGGGGGGGGGGGGGGGGGGGGGGGGGGGGGGGGGGGGGGGGGGGFGGGGGGGGGGGGGFFGGGGGGGGGGGGFGFGGGGGGGGGGGGGGGGGGGGGDFFFFFFFFFFFFFFFEFFFFFF?@FDFFFFFFFFFFFFFEDFFB@?87AEEF?8@DFFABFFFFFFFFF<:?:9::??BFFFFBB>F>FFF?BFB636>4
@M04999:289:000000000-L3R54:1:1101:16286:4236 2:N:0:421
GACTACTAGGGTATCTAATCCTGTTTGCTCCCCACGCTTTCGCATCTCAGCGTCAGTATCTGTCCAGAAGGCCGCCTTCGCCACCGGTATTCCTCCACATCTCTACGCATTTCACCGCTACACGTGGAATTCTACCTTCCTCTACAATACTCTAGTTAACCAGTTTTAAGTGCAATTCCTAGGTTGAGCCCAGGGCTTTCACACCTAACTTAATTATCCGCCTACATGCCCTTTACGCCCAGTCAATCCGATTAACGCTCGCACCCTCCGTATTACCGCGGCTGCTGGCACGGAGTAGGCG
+
CCCCCFGGGGGGGGGGGGGGGGGGGGGGGGDGGGGGGGGGGGGGCGGGGGGGGGGGGGGGGGGGGGGGGGGGGGGGGGGGGGGGGGGGGGGGGGGGGGGGGGGGGFGGGGGGGGGGGGGGGGGGGGGGGGGGGGGGGGGGGGGGGGGGGGGGGGGGGGGGGGGGGGFGEFEGGGFFFGFGGDFGFGGFGGGGGGGGGGGFFFFFFFFFFFFFFFFFFFFFFFFFFB;EEFF@DEFFFFFFFF2>EFCFFF<<;?FFFFFFFF07>@?BFF?FBF9AA?F2>>12????0:<:9;>F:2).,
@M04999:289:000000000-L3R54:1:1101:14662:4251 2:N:0:421
AAAGACTACTCGGGTATCTAATCCTGTTCGCTCCCCACGCTTTCGTCCATCAGCGTCAATCGGTATTTAGTAACCTGCCTTCGCAATCGGGGTTCTGTGTATTATCTATGCATTTCACCGCTACACTACACATTCCAGCTACTTCAATACTATTCAAGGTTAACAGTATCAACGGCAGTTCTACAGTTAAGCTGCAGGTTTTCACCGCTGACTTATCAACCCGCCTACGGACCCTTTAAACCCAATAAATCCGGATAACGCTCGCATCCTCCGTATTACCGCGGCTGCTGGCACGGAGTT
+
CCCCCGGGGGGGGGGGGGGGGGGGGGGGGGGGGGGGGGGGGGGGGGGGGGGGGGGGGGGGGFGGGGGGGGGGGGGGGGGGGGGGGGGGGGGGGGGGGGGGGGGGGGGGGGGGGGGGGGGGGGGGGGGGGGGGGGGGGGGGGGGGGGGGGGGGGDGFGGGGGGGGGGGGGGGGGGGGFGFGGGGGGGGGGGGGGGGGGGGDFFFFFFEFFFFFFFFFFFFFFFFFFDFB9>DFB@FBEEFF<;;@?@8<<CE@@9;??EFFF@66((490>BFFF:?FAA),-6>BF66:>?F<21319:?
@M04999:289:000000000-L3R54:1:1101:5191:4258 2:N:0:421
GACTACAGGGGTATCTAATCCTGTTTGCTCCCCACGCTTTCGCATCTCAGCGTCAGTATCTGTCCAGAAGGCCGCCTTCGCCACCGGTATTCCTCCACATCTCTACGCATTTCACCGCTACACGTGGAATTCTACCTTCCTCTACAATACTCCAGATAACCAGTTTTAAGTGCAATTCCCAGGTTGAGCCCAGGGCTTTCACACCTAACTTAATTATCCGCCCACATGCCCTTTACGCCCAGTCATTCCGATTAACGCTCGCACCCTCCGTATTACCGCGGCTGCTGGCACGGAGTTAGCC
+
CCCCCGGGGGGGGGGGGGGGGGGGGGGGGGGGGGGGGGGGGGGGGGGGGGGGGGGGGGGGGGGGGGGGGGFGGGGGGGGGGGGGGGGGDGGGGGGGGGGFGGGGGGGGGGGGGGGFGGGGGGGGGGGGGGGGGFGFGFDFGGGGGCGGGGGGGGGGGGGGGFGGGGGGGGGGGGGDFGFFFG6CGFGFGGGGGGGGGFGGFFFFFFFFFFFFFFFFFFFAFDA>@@FF=EFFFEEFFD@>@?;@FE??EE@F6?FE6>DF999>F(24?B?FFF<4<<>299BBF?>:?BFBFF((46:2,
@M04999:289:000000000-L3R54:1:1101:15183:4272 2:N:0:421
AAGACTACCCGGGTATCTAATCCTGTTTGCTACCCATGCTTTCGAGCCTCAGCGTCAGTGACAGACCAGAGAGCCGCCTTCGCCACTGGTGTTCTTCCATATACCTACGCATTTCACCGCTACACATGGAGTTCCACTCTCCTCTTCTGCACTCAAGTTAAACAGTTTCCGTTGCAATTCCTCAGTTGAGCTGAGGGCTTTCACATCCCAGACTTATTTAACCGCCTGCGCTCCCTTTACGCCCAATAAATCCGGACAACGCTTGCCACCTACGTATTACCGCGGCTGCTGGCACGTAGTT
+
CCCCCGGGGGGGGGGGGGGGGGGGGGGGGGGGGGGGGGGGGGGGGGGGGGGGGGGGGGGGGGGGGGGGGGGGGGGGGGGGGGGGGGGGGGGGGGGGGGGGGGGGGGGGGGGGGGGGGGGGGGGGGGGGGGGGGGGGGGGGGGGGGGGGGGGGGGGGGGGGGGGGGGGGGGGGGGGGFGFGGGGGGGGGGGGGGGGGGGGGFFFFFFFFFFFFFFFFFFFFFFFFFFFFFFFFF>BFFFEFDFBFFF;EEFFFFFFFFFFF@FF?BFBFFF?:BFFFAFFFF?FFFFFFFFF:BFBF?13:6
@M04999:289:000000000-L3R54:1:1101:7563:4289 2:N:0:421
GTTGGACTACCGGGGTATCTAATCCTGTTCGCTACCCATGCTTTCGAACCTCAGCGTCAGTTACAGACCAGAGAGCCGCCTTCGCCACTGGTGTTCTTCCATATATCTACGCATTCCACCGCTACACATGGAGTTCCACTCTCCTCTTCTGCACTCAAGAAAAACAGTTTCAGCTGCACTTCCCCGGTTAAGCCGAGGGCTTTCACAGCTGACTTGTTCTCCCGCCTGCGTTCGCTTTACGCCCAATAAATCCGGACAACGCTTGCCACCTACGTATTACCGCGGCTGCTGGCACGTAGTT
+
CCCCCGGGGGGGGGGGGGGGGGGGGGGGGGGGGGGGGGGGGGGGGGGGGGGGGGGGGGGGGGGGGGGGGGGGGGGGGGGGGGGGGGGGGGGGGGGGGGGGGGGGGGGGGGGGGGGGGGGGGGGGGGGGGGGGGGGGGGGGGGGGGGGGGGGGGGGGGGGGGGGFGGGGGGGGGGGGFGFGGGGGGGGGG9FGGGDCDDGGFFFFFFFFFFFFFFFAEFFFFFFFFBDF@FFF@FF@?@EF@FFF?2:>BFFFFFFF;>2149????FFFFFFFF?<A7AAA?>>0329BF?060)(,.8B<
@M04999:289:000000000-L3R54:1:1101:12964:4373 2:N:0:421
TGACTACTCGGGTATCTAATCCTGTTCGCTCCCCACGCTTTCGTCCATCAGCGTCAATCGGTATTTAGTAACCTGCCTTCGCAATCGGGGTTCTGTGTAATATCTATGCATTTCACCGCTACACTACACATTCCAGCTACTTCAATACTATTCAAGATTAACAGTATCAACGGCAGTTCTACAGTTAAGCTGCAGGTTTTCACCGCTGACTTATCAACCCGCCTACGGACCCTTTAAACCCAATAAATCCGGATAACGCTCGCATCCTCCGTATTACCGCGGCTGCTGGCACGGAGTTAGC
+
CCCCCGGGGGGGGGGGGGGGGGGGGGGGGGGGGGGGGGGGGGGGGGGGGGGGGGGGGGGGGGGGGGGGGGGGGGGGGGGGGGGGGGGGGGGGGGGGGGGGGGGGGGGGGGGGGGGGGGGGGGGGGGGGGGGGGGGGGGGGGGGGGGGGGGGGGGFGFGGGGGGGGGGGGGGGGGGGFGFGGGGGGGGGGGGGGGGGGFGGFFFFBFFFFFFFFFFFFFFFFFFFFFFFFFFFFFFFFFFFFFFDE<EFFFF9;@FFFD9;6>F><BF>AFFFFFFFFFFFF>BFF?>>??BFF>9>BBF<5
@M04999:289:000000000-L3R54:1:1101:5233:4385 2:N:0:421
GGCAGGACTACTCGGGTATCTAATCCTGTTCGCTCCCCACGCTTTCGTCCATCAGCGTCAATCGGTATTTAGTAACCTGCCTTCGCAATCGGGGTTCTGTGTAATATCTATGCATTTCACCGCTACACTACACATTCCAGCTACTTCAATACTATTCAAGATTAACAGTATCAACGGCAGTTCTACAGTTAAGCTGCAGGTTTTCACCGCTGACTTATCAACCCGCCTACGGACCCTTTAAACCCAATAAATACGGATAACGCTCGCATCCTCCGTATTACCGCGGCTGCTGGCACGTAGT
+
CCCCCGGGGGGF<FCGGGGGGFGGGGGGGGGGGG8@F@FGCEGGGGGE:@,CFDGGGGGGCFG7FCFFEEFFGG6<CCEGEFGGGEEGCGC@FFEEEGGFCBFEGCGGFGAFGGGCFGFGGG7FCGGGGGGGFFFGD,@9,,=E=EG3@,;,@EDFAFGGF8BFFGFFDGGGGGGEBGFD6=FFGGC?F7F779EDGGF6*;8@>AE9)08@B49EF6FE9:):4>BFFF?(6>@0@DEFF3@FDD<@FE<6)42;D??AE;9F(491(7(5)4>4:?7464016;>96:?7((.51(4:-
@M04999:289:000000000-L3R54:1:1101:8096:4444 2:N:0:421
GGACTACCCGGGTATCTAATCCTGTTTGCTCCCCACGCTTTCGCATCTCAGCGTCAGTATCTGTCCAGAAGGCCGCCTTCGCCACCGGTATTCCTCCACATCTCTACGCATTTCACCGCTACACGTGGAATTCTACCTTCCTCTACAATACTCCAGATAACCAGTTTTAAGTGCAATTCCCAGGTTGAGCCCGGGGCTTTCACACCTAACTTAATTATCCGCCTACATGCCCTTTACGCCCAGTCATTCCGATTAACGCTCGCACCCTCCGTATTACCGCGGCTGCTGGCACGGAGTTAGC
+
CCCCCGGGGGGGFGGGGGGGGGGGGGGGGGGGGGGGGGGGGGGGGGGGGGGGGGGGGGGGGGGGGGGGGGGGGFGGGGGGGGGGGGGGG>FFGGGGGGGGCGGGGGGGGGDEFGGGGGGGGGGGGGGGGGFGGGGGGGGGGGGGGGGG8EGGGGGGGGGGGGGGFGFGE8FFGGGGFGFGGGG?GGGGG?EFEDGDGDCGAFFFFEAAEBEEEFF8?FFE>DDF@B@EF@@@E83>4?@E0?;347)7??EF03??D?>?:0;>>>F?BF>?6?0-56:019FFF?0:(408(11((,66)
@M04999:289:000000000-L3R54:1:1101:6660:4494 2:N:0:421
GACTACTGGGGTATCTAATCCTGTTCGCTACCCATGCTTTCGAACCTCAGCGTCAGTTACAGACCAGAGAGCCGCCTTCGCCACTGGTGTTCTTCCATATATCTACGCATTCCACCGCTACACATGGAGTTCCACTCTCCTCTTCTGCACTCAAGAAAAACAGTTTCAGCTGCACTTCCCCGGTTAAGCCGAGGGCTTTCACACCTGACTTTTTCCCCTGCCTGCGTTCGCTTTACGCCCAATAAACTCCGACAACGCTTGCCACCTCCTCATTACCGCGCCTGCTGTGACACAGTTAGCC
+
@68,A,C,CFGFCFFFGF<EECFGG<@B7FBEFGFDGEEFFEEGGC<F<EGGF6BFCFG9FCF,:CCFGFF7FFGGC@E<FF@F<AFFGG76EEGFE9DEEFFFF9=EEF@A,EFFFCCGCGGG8EBEEFFE,@FAGD48,@F,=C88EG8=,66=B,63A,@AFG,,@DD8,,6@*++=DC+@@+3EFC+19@@CF>D29BF*9*6>;E6*1*6/5)0(;33>@@(5(,9(=D9)(36>@<188C))/),(.42<1;(8(344?:<??((6<<A)62((4(((((..()))),(--)-6)
@M04999:289:000000000-L3R54:1:1101:12327:4504 2:N:0:421
GACTACCCGGGTATCTAATCCTGTTTGCTCCCCACGCTTTCGCATCTCAGCGTCAGTATCTGTCCAGAAGGCCGCCTTCGCCACCGGTATTCCTCCACATCTCTACGCATTTCACCGCTACACGTGGAATTCTACCTTCCTCTACAATACTCTAGTTAACCAGTTTTAAGTGCAATTCCTAGGTTGAGCCCAGGGCTTTCACACCTAACTTAATTATCCGCCTACATGCCCTTTACGCCCAGTCATTCCGATTAACGTTCGCACCCTCCGTATTACCGCGGCTGCTGGCACGGAGTTAGCC
+
CCCCCGGGGGGGGGGGGGGGGGGGGGGGGGGGGGGGGGGGGGGGGGGGGGGGGGGGGGGGGGGGGGFGGGGGGGGGGGGGGGGGGGGGEFGGGGGGGGGGGGGGGGGGGGDGGGGGGGGGGGGGGGGGGGGGGGGGGGGGGGGGGGGGGGGGGGGGGGGGGGGGGDGGGGGGGGGGFGFGGGGGGGGGGGGGGGGGGGGGFFFFEFFFFFFFFFFFFFFFFFFFFFFEFEFEFFFFFFFFFFFFFFFFCEFF<FFFFFFFFFFFBF?FFFFFFFFF<?FB162;??F???BFF033169A2
@M04999:289:000000000-L3R54:1:1101:16233:4534 2:N:0:421
ATGACTACCCGGGTATCTAATCCCGTTCGCTCCCCATGCTTTCGCACTCCAGCGTCGGTAGGGACCCAGAGAGCTGCCTTCGCTTTTGGCGTTCCTTCGTAGATCTTCGGATTTCACCCCTACACACGAAATTCCACTCTCCTCTGTCTCACTCAAGTGAATTGGTTTCGAGAGCATTCCACCAGTTTTTGGCGACTTTCACTTTCAACCCGATTCACCGCCTACGTGCCCTTTACGCCTAGTCATTCCGAAGAACACTTGCCCCCCCCGTCTTACCGCGGCTGCTGGCACGGAGTTAGCC
+
CCCCCGGGGGGGGGGGGGGGGGGGGGGGGGGGGGGGGGGGGGGGGGGGGGGGGGGGGGGGGGGGGGGGGGGGGGGGGGGGGGGGGGGGGGGGGGGGGGGGGGGGGCGGGGGGGFGGGGGGGGGGGGGGGGGGGGGGGGGGGGGGGGGGGGGGGGGGGGGGGGGGGGGFGGGGGGGGFGFGGGGGGGGGGGGGGGGGGGGGFFFFFFFFEFFFFFF=CFFFFFFFFFFFFFFFFFFFFFFF@FFBBFFFFFFFFFFFFFFFFFFFFFFF>>41042>:6999;0;?B?0:03?24733<D>,
@M04999:289:000000000-L3R54:1:1101:22541:4536 2:N:0:421
GACTACCAGGGTATCTAATCCTGTTTGCTACCCACGCTTTCGAGCATGAACGTCAGTGTTATCCCAGGAGGCTGCCTTCGCCATCGGTATTCCTCCACATCTCTACGCATTTCACTGCTACACGTGGAATTCTACCTCCCTCTGACACACTCTAGTTAGACAGTTTCAAATGCACGTCCCAAGTTGAGCTCGGGGATTTCACATCTGACTTATCTAACCGTCTGCGCTCGCTTTACGCCCAGTAATTCCGATTAACGCTCGCACCCTACGTATTACCGCGGCTGCTGGCACGTAGTTAGCC
+
CCCCCGGGGGGGGGGGGGGGGGGGGGGGGFGGGGGGGGGGGGGGGGGGGGGGGGGGGGGGGGGGGGGGGGGGGGGGGGGGGGGGGGGGGGGGFGGGGGGGGGGGGGGGGGGGGGGGGGGGGGGGGGGGGGGGGGGGGGGGGGGGGGGGGDFGGGGGGGGGGGGGGGGGGGGGDGGGFGFGG+DFGGGGGGGGGGDGDCFGFFFFFFFFF5EFFFCFEFFFFDFFEFB===@DDFEFFFBEDD8ECEFFFFF6@DFFDFF02:@@F?07?::7>>BBAFFF>BFFF:B00(4:(4(44<BA4
@M04999:289:000000000-L3R54:1:1101:18827:4596 2:N:0:421
GAAGACTACTGGGGTATCTAATCCTGTTCGCTCCCCACGCTTTCGTCCATCAGCGTCAATCGGTATTTAGTAACCTGCCTTCGCAATCGGGGTTCTGTGTAATATCTATGCATTTCACCGCTACACTACACATTCCAGCTACTTCAATACTATTCAAGATTAACAGTATCAACGGCAGTTCTACAGTTAAGCTGCAGGTTTTCACCGCTGACTTATCAACCCGCCTACGGACCCTTTAAACCCAATAAATCCGGATAACGCTCGCATCCTCCGTATTACCGCGGCTGCTGGCACGGAGTT
+
CCCCCGGGGGGGGGGGGGGGGGGGGGGGGGGGGGGGGGGGGGGGGGGGGGGGGGGGGGGGGGGGGGGGGGGGGGGGGGGGGGGGGGGGGGGGGGGGGGGGGGGGFGGGGGGGGGGGGGGGGGGGGGGGGGGGGGGGGGGGGGGGGGGGGGGGGGGGGGGGGGGGGGGFFGGGGGGGFGFGGGGGGGGGGGGGGGGGGGFFFFFFFFEFFFFFFFFFFFFFFFFFFFFFFFFFFDFFFFFFFFFFFFFFFFFEB>@FFFFFFDFFFFFFFFFFFFFFFBF2:>>FF17???>??F<BBB<?
@M04999:289:000000000-L3R54:1:1101:8592:4634 2:N:0:421
GACTGACTACCCGGGTATCTAATCCTGTTTGCTCCCCACGCTTTCGCATCTCAGCGTCAGTATCTGTCCAGAAGGCCGCCTTCGCCACCGGTCTGCGTCCACACCACTCCGCATTTCACCACTACACGTGGAATTCTACCTTCCTCTACACTCCTCCAGATAACCAGTGTTAAGTGCAATTCCCAGGTTGAGCCCGGTGCTTTCACACCTAACTTAATTATCCGCCTACATGCTCTTTACGCCCAGTCATTCCGATTAACGCTCGCACCTTCCGTATGACCGCGGCTGCTGGCACGGAGCT
+
A-668CFG96;;:6+6+6;C6;F@,E6;;E,ECF,F,666+,BF<6F:,6,C@@F:86CFE,6<6,<CC<,9,6BFGC7F@85,4B,8?F:F7F,C+@444,4+4+4,,,4+4445E5F9,@,4AFGG<,+4C9,@,,,@EGG==33,@F,B,1,3@,3,,,@,36@2,6=,3,?C;91++5+,>D+4,4,,4D1*7*;??6:31B+/<B)):+8?*8+*10/92999@(*15).5)..;326(64@F)6)./4:;0279?9B<BF1178:02(.((()-,,(9(((7?83:?F>11,4(.
@M04999:289:000000000-L3R54:1:1101:25900:4724 2:N:0:421
GAAGACTACAGGGGTATCTAATCCTGTTTGCTCCCCACGCTTTCGCATCTCAGCGTCAGTATCTGTCCAGAAGGCCGCCTTCGCCACCGGTATTCCTCCACATCTCTACGCATTTCACCGCTACACGTGGAATTCTACCTTCCTCTACAATACTCCAGATAACCAGTTTTAAGTGCAATTCCCAGGTTGAGCCCGGGGCTTTCACACCTAACTTAATTATCCGCCTACATGCCCTTTACGCCCAGTCATTCCGATTAACGCTCGCACCCTCCGTTTTACCGCGGCTGCTGGCACGGAGTTT
+
<@CCCFD9FGFDGGEEFC@;F@6FE<FFGEF<EFGGGGGDECGCCB:@FE@<FECCBFFFGGGFGGFG<@C,6<@F:BF,CEBCGGG=>FE:<FFGGCE?FFGD?AEAFEFGDEEFGEFEG@BFFF@E8@F9ADFGA4A,ECGFEGGDGCFEGGFD8FFGFGG8B=AFGGFGA29=7DFG7FFCDF8E676CCGCDDCGDFFFAFFF4)76>;F>FEFFCFF@B==(((153>@@D@<<A@FF@?E<9.<7C80<@?CF?9:(((499BB(:(().34AF(-(461(4::?<B<(4>;?()
@M04999:289:000000000-L3R54:1:1101:19371:4730 2:N:0:421
GACTACTGGGGTATCTAATCCTGTTCGCTCCCCACGCTTTCGTCCATCAGCGTCAATCGGTATTTAGTAACCTGCCTTCGCAATCGGGGTTCTGTGTAATATCTATGCATTTCACCGCTACACTACACATTCCAGCTACTTCAATACTATTCAAGATTAACAGTATCAACGGCAGTTCTACAGTTAAGCTGCAGGTTTTCACCGCTGACTTATCGACCCGCCTACGGACCCTTTAAACCCAATAAATCCGGATAACGCTCGCATCCTCCGTATTACCGCGGCTGCTGGCACGGAGTTAGCC
+
CCCCCGGGGGGGGGGGGGGGGGGGGGGGGGGGGGGDGGGGGGGGGCGGGGGGGGGGGGGGGGGGGGGGGGGGGGGGGGGGGGGGGGGGGGGGGGGGGGGGGGGGGGGGGGGGGGGGGGGGGGGGGGGGGGGGGGGGGGGGGGGGGGGGGGGGGGGGGGGGGGGGGGGGGGGGGDGGFGFGGGGGGGGGGGGGGGGGGGGGFFFEFFFFFFFFEFFFFFFFFFFFFFFFF>DBDFFFFFFFF?D@EFEEFF;;?FFFF9?BFFFFFFFFFFF?BFFAAFF;9>;BF???FFFF;6(386AA7
@M04999:289:000000000-L3R54:1:1101:19010:4739 2:N:0:421
CGACTACCAGGGTATCTAATCCTGTTTGCTCCCCACGCTTTCGCATCTCAGCGTCAGTATCTGTCCAGAAGGCCGCCTTCGCCACCGGTATTCCTCCACATCTCTACGCATTTCACCGCTACACGTGGAATTCTACCTTCCTCTACAATACTCCAGATAACCAGTTTTAAGTGCAATTCCCAGGTTGAGCCCGGGGCTTTCACACCTAACTTAATTATCCGCCTACATGCCCTTTACGCCCAGTCATTCCGATTAACGCTCGCACCCTCCGAATTACCGCGGCTGCTGGCACGAAGTTAGC
+
CCCCCGGGGGGGGGGGGGGGGGGGGGGGGGGGGGGGGGGGGGGGGEGGGGGGGGGGGGGGGGGGGGGGGGGGGGGGGGGGGGGGGGGGGGGGGGGGGGGGGGGGGGGGGGGGGGGGGGGGGGGGDGGGGGGGGGGGGGGGGGGGGGGGGGGGGGGGGGGGGGGGGGFCDFGGGGGGFGF7=DGGFGGGGGGGGGGGGG5CFFF>AEFFF=FFFFFFFFCCFFFFFFEEEF:BEBFCE?;BB07@8EFCEC@DFD@FC@FB?>;>B>B??B0((,44<B09129>>B2:?FBF?((434)-)
@M04999:289:000000000-L3R54:1:1101:22814:4754 2:N:0:421
GACTACTCGGGTATCTAATCCTGTTCGCTCCCCACGCTTTCGTCCATCAGCGTCAATCGGTATTTAGTAACCTGCCTTCGCAATCGGGGGTCTGTGTAATATCTATGCATTTCACCGCTACACTACACATTCCAGCTACTTCAATACTATTCAAGATTAACAGTATCAACGGCAGTTCTACAGTTAAGCTGCAGGTTTTCACCGCTGACTTATCAACCCGCCTACGGACCCTTTAAACACAATAAATCCGGATAACGCTCGCATCCTCCGTATTACCGCGAGTGCTGGCACGGCGTTAGCC
+
-A@CCCFGGF6C+EEEFG9FGGGFDFC7FFGGGFGGGGEDEFG@E@<F9FFEGGGECFGGGE7,,<FFFEEF,@FGE,C7?:+F@FE@C+4B,4CAE<@?5:C,E@=AAA,CAE?,@+CECEFDGFAFGGGGGF,>899>FCFGGGGGAEGGGGGGC,EDEFGGGGDDE=C9>ECGFGF@9<FGGGACD9C?CGC?FGFFFCFF>A*9:EFCCFFFB)2:69(637;@9;;3=)9)17);;8EA@39?(((402<?00(,119(-8)-8((.(.).),,4(((-6))5?:>0((-(-,-),
@M04999:289:000000000-L3R54:1:1101:22808:4779 2:N:0:421
GACTACCCGGGTATCTAATCCTGTTCGCTCCCCACGCTTTCGCTCCTCAGCGTCAGTGACGGCCCAGAGACCTGCCTTCGCCATCGGTGTTCTTCCCGCTATCTACACATTCCACCGTTACACCGGGAATTCCAGTCCCCCCTACCGCACTCCAGTCCGCCCGTACCCGGCGCCGATCCACCGTTAAGCGACGGACTCTCACACCAGACGCGACGAACCGCCCACGAGATCCTTACGCCCAACAAATCCGGATCACGCTTGCACCCTGCGAATTACGCCGGCCCGTGGCACGTAGTTGACC
+
CC@<B<EG:@668FE9CFCEFGGFEFCCGGCFCAFGCCE8<@:F@F<F@ECFF@@CE,<CB7C6C6F8,9CD,:,B5,C44F,B,CFG>BBF<C9A,=+78:FBFA==FEFEDF9=FEF+@F::FF>:FG8F9E33=,6@6==F=F>>?ECF,@,3@D?E5@C:E4*=11=7*?)2)1=*2;D:ECEGC5**1:5CD4*96*6?)0).419BB5@315)95((-,31(((5)))).84()4((44,).26(,((4?46((8:<??FF021(,(().((-206(((4(((.82.,.()-),)
@M04999:289:000000000-L3R54:1:1101:4857:4798 2:N:0:421
GGACTACCGGGGTATCTAATCTTGTTTGCTCCCCACGCTTTCTCATCCCAGCGTCAGTATCTGTCCAGAAGGCCGCCTCCGCCACCGGGATTCCTCCACATCTCTACGCATTTCACCGCTACACGTGGAATTCTACCTTCTTCTACAATACTCCAGATAACCAGTTTTAAGTGCAATTCCCAGGTGGAGCCCGGGGCTTTCACACCTAACTTAATTATCCGCCTACATGCCCTTTACGCCCAGTCATTCCGAGTAACGATCGCACCCTCCGTATTACCCCGCCTGTTGGCACGCGTTTAGC
+
-A666,,=@CFD@7<<FG,6E,<<FAFC,,C@FCCF@F@CFF,CE@@,6@6,@B,8:C<A,C,<EC9<F,C<C,7C@:,A:F7+C<>7+4C,A5@F,AF8AEDEFF;4@7=?EE,A?4>B:=EF7=EFDDF,87,@,37D,33,=3@F9,2,2@DD9,@DFFG8,6C2,,@@7,27=?A2=C7FG,@5@6*@E8@CC*;39BF6ABFFEB=@E6B856+*/8;0(/;?EE3(5())),1>>@(//;<35)6((-(.::((4(,39>B(::34(436<6(-((-8,))).54<6(((,42<2
@M04999:289:000000000-L3R54:1:1101:15976:4804 2:N:0:421
GACTACTGGGGTATCTAATCCTGTTCGCTACCCATGCTTTCGAGCCTCAGCGTCAGTAACAGACCAGAGAGCCGCCTTCGCCACAGGTGCTCTTCCGTATATCTACGCATTTCACCGCTACACATGGAGTTCCACTCTCCTCTTCTGCACTCAAGTCTCTCAGTTTCCGATGCTCTTCCTCAGTTAAGCTGAGGGCTTTCACATTCAGACTTAAAAGACCGCCTGCGCTCCCTTTACGCCCAATAAATCCGGACAACGCTTGCCACCTACGTATTACCGCGGCTGCTGGCACGTAGTTAGC
+
CCCCCGGGGGGGGGGGGGGGGGGGGGGGG>FGGGGGGGGGGGGGGGGGGGGGGGGGGGGGGGGGGGGGGGGGGGGGGGGGGGGGGGGGGG<FGGGGGGGGGGGGGGGGGGGGGGGGGGGGGGGGGGGGGGGGGGGGGGGGGGGGGGGGGGGGGGGGGGGGGGGGGGGGGGGGGGGGFGFGGGGGGGGGGGGFGGGDGGGGFFFFFFFFFFFEFFFFFFFFFFFFFFFFFFF=:EFFFFFEB?68;EEFFFF9@@FFFFF?FFF:AFB?:?<?DBFFFAFFFBFFFFF:22(.8:?139>>5
@M04999:289:000000000-L3R54:1:1101:24568:4846 2:N:0:421
AGACTACCGGGGTATCTAATCCTGTTCGCTACCCATGCTTTCGAACCTCAGCGTCAGTTACAGACCAGAGAGCCGCCTTCGCCACTGGTGTTCTTCCATATATCTACGCATTCCACCGCTACACATGGAGTTCCACTCTCCTCTTCTGCACTCAAGAAAAACAGTTTCAGCTGCACTTCCCCGGTTAAGCCGAGGGCTTTCACAGCTGACTTGTTCTCCCGCCTGCGTTCGCTTTACGCCCAATAAATCCGGACAACGCTTGCCACCTACGTATTACCGCGTCTGCTGGCACGTAGTTAGC
+
CCCCCGGGGGGGGGGGGGGGGGGGGGGGGGGGGGGGGGGGGGGGGGGGGGGGGGGGGGGGGGGFFGGGGGGGGGGGGGGGGGGGGGGGGGGGGGGGGGGGGGGGGGGGGGGGGGGGGGGGGGGGGGGGGGGGGGGGGGGGGGGGGGGGGGGGGGGGGGGGGGGGGGGGGGGDFGGGFGFGGGGGGGGGGGGGGGGGGGGGFFFFFFFFFFFF@FFFFFFFFB=DFFBFFFFFFFFFEFFFFF?F?FFFFBFF<F9B?09BFFFFBFF?FFFFFFBFBF?FF,4::ABF2:3>631:8ABF<
@M04999:289:000000000-L3R54:1:1101:8731:4904 2:N:0:421
AGACTACTGGGGTATCTAATCCTGTTTGCTCCCCACGCTTTCGCATCTCAGCGTCAGTATCTGTCCAGAAGGCCGCCTTCGCCACCGGTATTCCTCCACATCTCTACGCATTTCACCGCTACACGTGGAATTCTACCTTCCTCTACAATACTCTAGTTAACCAGTTTTAAGTGCAATTCCTAAGTTGAGCCCAGGGCTTTCACACCTAACTTAATTATCCGCCTACATGCCCTTTACTCCCAGCCATTCCGATTAACGCTCACACCCTCCGCATTACCGCGGCTGCTGGCACGGAGGTAGC
+
AC@@6EFGFFGGGGGEFFA,,CCF,,CF<FGDG,CCEG7@<FC@CCE<<F<<@6FFEFGAEEFFGFGFCFFFGGEGE@7FCC:CBEF>C+?6BBFDFGGFFGGGGFGGG7F+CEEFF?FB+4FECF:::A<EFFFFG,4DDDADD=D,,@,@E,DA>E:=F9FF==7@DDAA=DDFB+==9DGFFFGFDGGGGEC>D6:0?>BA50AF@C7;C>F6@=B>DD24>BB*/0>25(5>>*6F2=3(6(>8?C=((/26)13/((/5@D;,,31(33(6>B:>>(4(703>0(32237((-)))
@M04999:289:000000000-L3R54:1:1101:17752:4926 2:N:0:421
TGGACTACAGGGGTATCTAATCCTGTTCGCTACCCACGCTTTCGAGCCTCAGCGTCAGTTACTAGCCAGTCAGCCGCCTTCGCCACTGATGTTCTTCCATATATCTACGCATTTCACCGCTACACATGGAGTTCCACTGACCTCTCTAGCACTCAAGTCTTACAGTTTCTGATGCACGTCCATAGTTGAGCTATGACCTTTCACATCAGACTTATTATACCGCCTGCGCTCCCTTTACGCCCAATAATTCCGGACAACGCTCGCCACCTACGTATTACCGCGGCTGCTGGCACGTAGTT
+
CCCCCGFGGGGGGGGGGGGGGGGGGGGGGGGGGGGGGGGGGGGGGGGGGGGGGGGGGGGGGGGGGGGGGFGGGGGGGGGGGGGGGGGGGGGGGGGFFGGGGGGGGGGGGGGGGGGGGGGGGGGGGGGGGGGGGGGGGGGGGGGGFGGFGGGGFGGGGGGCFGGG9EGGCFGGGGGFFF:DDGGGGFGGGGGGGGGGGGGGFFFFFFFFE:@@EFFAEFFECA@BDFBFFAD=9BB34C54>5@@BEE??FEE(6;03=9>@DBFFFFB:>BFB>B2<AA:03>>B9B)54?FFB?::B<
@M04999:289:000000000-L3R54:1:1101:24501:4938 2:N:0:421
GACTACCGGGGTATCTAATCCTGTTTGCTCCCCACGCTTTCGCATCTCAGCGTCAGTATCTGTCCAGAAGGCCGCCTTCGCCACCGGTATTCCTCCACATCTCTACGCATTTCACCGCTACACGTGGAATTCTACCTTCCTCTACAATACTCTAGTTAACCAGTTTTAAGTGCAATTCCTAGGTTGAGCCCAGGGCTTTCACACCTAACTTAATTATCCGCCTACATGCCCTTTACGCCCAGTCATTCCGATTAACGCTCGCACCCTCCGTATTACCGCGGCTGCTGGCACGTAGTTAGCC
+
CCCCCGGGGGGGGGGGGGGGGGGGGGGGGGGGGGGGGGGGGGGGGGGGGGGGGGGGGGGGGGGGGGGGGGGGGGGGGGGGGGGGGGGGGGGGGGGGGGGGGGGGGGGGGGGGGGGGGGGGGGGGGGGGGGGGGGGGGGGGGGGGGGGGGGGGGGGGGGGGGGGGGGGGGGGDGGGGFGFGGGFGGGGGGGGGGGEDGGGGFFFFFFFFFFFFFFFFCFFFFFFFFFFFFFFFFFFFFFBF@0@@EEEFFFFFF@FCDFFDFFFFFF:BFFFFFFFFFFFBFFBB?B04?B?1.188AF<<7
@M04999:289:000000000-L3R54:1:1101:19738:5001 2:N:0:421
GGACTACACGGGTATCTAATCCTGTTTGCTCCCCACGCTTTCGCATCTCAGCGTCAGTATCTGTCCAGAAGGCCGCCTTCGCCACCGGTATTCCTCCACATCTCTACGCATTTCACCGCTACACGTGGAATTCTACCTTCCTCTACAATACTCTAGTTAACCAGTTTTAAGTGCAATTCCTAGGTTGAGCCCAGGGCTTTCACACCTAACTTAATTATCCGCCTACATGCCCTTTACGCCCAGTCATTCCGATTAACGCTCGCACCCTCCGTATTACCGCGCCTGCTGGCACGGAGTTAGC
+
CCCCCGGGGGGGGGGGGGGGGGGGGGGGGGGGGGGGGGGGGGGGGGGGGGGGGGGGGGGGGGGGGGGGGGGCGGGGGGGGGDFGGGGGEGGGGGGGGGGGGGGGGGGGGGGCGGGGGGGGGGGGGGFECFGGGGGGCFGGFGGGGGGGGGGCGGGGEFGFGGGGGGFGFGGFGGGGFGFGGGGFGFGGGGCGGGGGGGGGFFFFFFFFEFFE@FACFFFFA=AAAFFFEFEBEDEEFFFF=12;@EFFFF@6DFDC<(9@DBFBF6::<<B??03)-6:BF011?BF006?F:(,46:9B9
@M04999:289:000000000-L3R54:1:1101:8478:5002 2:N:0:421
TGACTACCCGGGTATCTAATCCTGTTTGCTCCCCACGCTTTCGCATCTCAGCGTCAGTATCTGTCCAGAAGGCCGCCTTCGCCACCGGTATTCCTCCACATCTCTACGCATTTCACCGCTACACGTGGAATTCTACCTTCCTCTACAATACTCCAGATAACCAGTTTTAAGTGCAATCCCCAGGTTGAGCCCGGGGCTTTCACACCTAACTTAATTATCCGCCTACATGCCCTTTACGCCCAGTCATTCCGATTAACGCTCGCACCCTCCGTATTACCGCGGTTGCTGGCACTGAGTTAGC
+
CCCCCGGGGGGGGGGGGGGGGGGGGGGGGGGGGGGGGGGGGGGGGGGGGGGGGGGGGGGGGGGGGGGGGGGGGGGGGGGGGGGGGGGGGDGGGGGGGGGGGGGGG,FGGGGGFGGGGGGGGGGGGGGGGGGGGGGGGGGGGGGGGGGGGGGGGGGGGGGGGGGGFGGGGGGGGGGGDFFGGGGGGGGGGGGGGGCDGGGGFFFFFFFFEFFFFFFFFFFFFFFFFFFFFFFFFFFFFFFFFFFEFFFFCEEFFFFFFFBBFFFFFFFFFB>FFFFBFFF>;;BFFFFDF?FB(44)5<>>4
@M04999:289:000000000-L3R54:1:1101:7177:5012 2:N:0:421
TGACTACAGGGGTATCTAATCCTGTTCGCTCCCCACGCTTTCGTCCATCAGCGTCAATCGGTATTTAGTAACCTGCCTTCGCAATCGGGGTTCTGTGTAATATCTATGCATTTCACCGCTACACTACACATTCCAGCTACTTCAATACTATTCAAGATTAACAGTATCAACGGCAGTTCTACAGTTAAGCTGCAGGTTTTCACCGCTGACTTATCAACCCGCCTACGGACCCTTTAAACCCAATAAATCCGGATAACGCTCGCATCCTCCGTATTACCGCGGCTGCTGGCACGGAGTTAGC
+
CCCCCGGGGGGGGGGGGGGGGGGGGGGGGGGGGGGGGGGGGGGGGGGGGGGGGGGGGGGGGGGGGGGGGGGGGGGGGGGGGGGGGGGGGGGGGGGGGGGGGGGGGGGGGGGGGGGGGGGGGGGGGGGGGGFGGGGGGGGGGGGGGGGGGGGGGGGGGGGGGGGGGGGGGGGGGGGGFGFGGGGGGGGGGGGGGGGFFFGGFFFFFFFFFFFFFFFFFFFFF=BAFFFFFFFF2>=E<EEFFF?@8AEFFF9;FF7AED07;;1>F7?>F?FFF7>FFFFF13;>FFFF>187?69912<2)
@M04999:289:000000000-L3R54:1:1101:16683:5014 2:N:0:421
CGTGACTACACGGGTATCTAATCCTGTTCGCTCCCCACGCTTTCGTCCATCAGCGTCAATCGGTATTTAGTAACCTGCCTTCGCAATCGGGGTTCTGTGTAATATCTATGCATTTCACCGCTACACTACACATTCCAGCTACTTCAATACTATTCAAGATTAACAGCATCAACGGCAGTTCTACAGTTAAGCTGCAGGTTTTCACCGCTGACTTATCAACCCGCCTACGGACCCTTTAAACCCAATAAATCCGGATAACGCTCGCATCCTCCGTATTCCGCGGCTGCTGGCACGGAGTT
+
CCCCCGGGGGGGGGGGGGGGGGGGGGGGGGGGGGGGGGGGGGGGGGGGGGGGGGGGGGGGGGGGGGGGGGGGGGGGGGGGGGGGGGGGGGGGGGGGGGGGGGGGGGGGGGGGGGGGGGGGGGGGGGGGGGGGGGGGGGGGGGGGGGGGGGGGGFGGGGGGGGGGGGGGGGGGGGGGFGFGGGGGGGGGGGGGGGGGGGGGFFFFFFFFFFFFFFFFFFFFFFFFFFFFFFFFFFF@EFFFAF@FDFFFFFFE>B?@DF@<0:?6>B:>7?FF>FFF:BFF66;BFFFF?:?FF?>F>:?
@M04999:289:000000000-L3R54:1:1101:16923:5023 2:N:0:421
TTATAGACTACCAGGGTATCTAATCCTGTTCGCTACCCATGCTTTCGAGCCTCAGCGTCAGTAACAGACCAGAGAGCCGCCTTCGCCACTGGTGTTCTTCCATATATCTACGCATTTCACCGCTACACATGGAGTTCCACTCTCCTCTTCTGCACTCAAGTCTCTCGGTTTCCGATGCTCTTCCTCAGTTAAGCTGAGGGCTTTCACATTCAGACTTAAAAGACCGCCTGCGCTCCCTTTACGCCCAATAAATCCGGACAACGCTTGCCACCTACGTATTACCTCGGCTGCTGGCACGT
+
CCCCCGGGGGGGGGGGGGGGGGGGGGGGGGGGGGGGGGGGGGGGGGGGGGGGGGGGGGGGGGGGGGGGGGGGGGGGGGGGGGGGGGDGGGGGGGGGGGFGGGGGGGGGGGGGGGGGGGGGGGGGGGGGGGGGGGGGGGGGGGFGGGDFGGGGGGGGGGGGGGGCEFGGGGGGGGDED>DGGGGGGGGGGGGGGGGGGGGGFFFFFFFFFCEFFAFFEFFFF6@BBA>BFF>B=@>@==EFFF;DBFFDD@EF56@@BF@FF?FF?B??BA?F???:174(.--))-((-(-4:(((.44
@M04999:289:000000000-L3R54:1:1101:5907:5023 2:N:0:421
AGACTACAGGGGTATCTAATCCTGTTTGCTCCCCACGCTTTCGAGCATGAACGTCAGTGTTATCCCAGGAGGCTGCCTTCGCCATCGGTATTCCTCCACATCTCTACGCATTTCACTGCTACACGTGGAATTCTACCTCCCTCTGACACACTCTAGTTAGACAGTTTCAAATGCACGTCCCAAGTTGAGCTCGGGGATTTCACATCTGACTTATCTAACCGTCTGCGCTCGCTTTACGCCCAGTAATTCCGATTAACGCTCGCACCCTACGTATTACCGCGGCTGCTGGCACGTAGTTAGC
+
CCCCCGGGGGGGGGGGGGGGGGGGGGGGGGGGGGGGGGGGGGGGGGGGGGGGGGGGGGGGGGGGGGGGGGGGGGGGGGGGGGGGGGGDGGGGGGGGGGGGGGGGGGGGCFGGGGGGGGGGGGGGGGGGGGGGGGGGFGGGGGGGGGGGGFGGGGGGGGGGGGGGGGGGGGGGGGGGFGFGGGGGGGGGGGFFGGGGGGGGFFFFFFFFFFFFFFFFFFFFFFFDFFFFFFFFFFFFFFFDFF;=EFEEFEE@@<D?E<BFFFFB>FBBF:?:?A?FB917;;1((-4:?0:<6?(,4AB92
@M04999:289:000000000-L3R54:1:1101:14338:5039 2:N:0:421
GATTCGACTACACGGGTATCTAATCCTGTCTGCTACCCACGCTTTCGAGCATGAACGTCAGTGTTATCCCAGGAGGCTGCCTTCGCCATCGGTATTCCTCCACATCTCTACGCATTTCACTGCTACACGTGGAATTCTACCTCCCTCTGACACACTCTAGTTAGACAGTTTCAAATGCACGTCCCAAGTTGAGCTCGGGGATTTCACATCTGACTTATCTAACCGTCTGCGCTCGCTTTACGCCCAGTAATTCCGATTAACGCTCGCACCCTACGTATTACCGCGGCTGCTGGCACGTAGT
+
CCCCCFGGGGGGGGGGGGGGGGGGGGGGGGGGGGGGFGGGGGGEFGGGGGGGGGGGGGGEGGGGGGGGGGGGGGGGGGGGGGGGGGGGGGGGGGGGGGGGGGGGFGFGFGGGGGDGGGGGGGGGGGGGGGGGGF9EGGGGGGGGGGGGGGGCGGGGGGFGEDGGGFFGEGDFGGGGFGFGGGGDEGGGEGCFGGFGGGDGA5?AFFFFAEFFFF>+>BFCEAEFFFFFBEBFF?=B?D9=;;D9;D;;)9)9?C;0(87CC0;;(,-4;,4<((,439?A4)-0(((-76)).1:3(4:14
@M04999:289:000000000-L3R54:1:1101:4657:5065 2:N:0:421
GGACTACTCGGGTATCTAATCCTGTTTGCTCCCCACGCTTTCGCATCTCAGCGTCAGTATCTGTCCAGAAGGCCGCCTTCGCCACCGGTATTCCTCCACATCTCTACGCATTTCACCGCTACACGTGGAATTCTACCTTCCTCTACAATACTCCAGATAACCAGTTTTAAGTGCAATTCCCAGGTTGAGCCCGGGGCTTTCACACCTAACTTAATTATCCGCCTACATGCCCTTTACGCCCAGTCATTCCGATTAACGCTCGCACCCTCCGTATTACCGCGGCTGCTGGCACGGAGTTAGC
+
CCCCCGGGGGGGGGGGGGGGGGGGGGGGGGGGGGGGEGGGGDGGGGGGGGGGGGGGGGGGGGGGGGGGGGGGGGGGGGGGGGGGGGGGGGGGGGGGGGGGGGGGGGGFGGGGGGGGGGGGGGGGGGGGGFGGGGGGGGGGGGGGGGGGGGGGGGGGGGGGGGGGGGGGGGGFDGGGFGFGGGGGGGGGGGGGGGGGGGGGFFFFFFFFFFFFFFFFFFFFFFFFFFFFE=>DFFFF<@FEFF@1=AFEFFFFFFFC>09B26(,9>F<B?6:6<>24A?F;>B>>BBF?:<?F>>>F?<2.
@M04999:289:000000000-L3R54:1:1101:6540:5072 2:N:0:421
GGACTACCAGGGTATCTAATCCTGTTTGCTCCCCACGCTTTCGCATCTCAGCGTCAGTATCTGTCCAGAAGGCCGCCTTCGCCACCGGTATTCCTCCACATCTCTACGCATTTCACCGCTACACGTGGAATTCTACCTTCCTCTACAATACTCCAGATAACCAGTTTTAAGTGCAATTCCCAGGTTGAGCCCGGGGCTTTCACACCTAACTTAATTATCCGCCTACATGCCCTTTACGCCCAGTCATTCCGATTAACGCTCGCCCCCTCCGTATTACCGCGGCTGCTGGCACGGAGTTAGC
+
CCCCCGG8FFGCFEGGGGGGGGGGGGGGGGGFGGGEGEFGGGFGGGGGGGGGGGGGGGGFGFGFEFGGGGGGFFGGGGGGGDGGGGGDGGGGGGGGGDFGGGFGGFGGGEGGGGGGGGGGGGGGGFFGGAEFEECGGGDFGADGGGFFCGGGG8DFFEF8FGFGDDFDFF9:@BFADDF?6DFFGFCFGGCFGECDCGG>BFFFFFFFBB;EFFFBFFFFFBDF=BBF?=6@:B=EE<@F9D;(7;<5?CFD;?DCFF;@66;((44(23>:6:2269(3,796>?>B(1<?0((-2(644
@M04999:289:000000000-L3R54:1:1101:9795:5093 2:N:0:421
CTTCCGACTACTCGGGTATCTAATCCTGTTCGCTCCCCACGCTTTCGTCCATCAGCGTCAATCGGTATTTAGTAACCTGCCTTCGCAATCGGGGTTCTGTGTAATATCTATGCATTTCACCGCTACACTACACATTCCAGCTACTTCAATACTATTCAAGATTAACAGTATCAACGGCAGTTCTACGGTTAAGCTGCAGGTTTTCACCGCTGACTTATCAACCCGCCTACGGACCCTTTAAACCCAATAAATCCGGATAACGCTCGCATCCTCCGTATTACCGCGGCTGCTGGCACGGAGT
+
CCCCCGGGGGGGGGGGGGGGGGGGGGGGGGGGGGGGGGGGGGGGGGGGGGGGGGGGGGGGGGGGGGGGGGGGGGGGGGGGGGGGGGGGGGGGGGGGGGGGGGGGGGGGGGGGGGGGGGGGGGGGGGGGGGGGGGGGGGGGGGGGGGGGGGGGGGGGGGGGGGGGGGGGGGGGGGGGFGFGGGGGGGGGGGGGGGGGGGGGFFFFFFFFFFFFFFFFF9FFFFFFFBFFFFF@<@BFFFFFFFFFFDFFEEFFFF9@0:<A?FB?B>BBF>:?B?FFF0?FFFBFFBF>FF:50:23:BB>-
@M04999:289:000000000-L3R54:1:1101:13888:5105 2:N:0:421
TGACTACTAGGGTATCTAATCCTGTTCGCTCCCCACGCTTTCGTCCATCAGCGTCAATCGGTATTTAGTAACCTGCCTTCGCAATCGGGGTTCTGTGTAATATCTATGCATTTCACCGCTACACTACACATTCCAGCTACTTCAATACTATTCAAGATTAACAGTATCAACGGCAGTTCTACAGTTAAGCTGCAGGTTTTCACCGCTGACTTATCAACCCGCCTACGGACCCTTTAAACCCAATAAATCCGGATAACGCTCGCATCCTCCGTATTACCGCGGCTGCTGGCACGGAGTTAGC
+
CCCCCGGGGGGGGGGGGGGGGGGGGGFGGGGGGGGGGGGGGGEFG7FGGGGGGGEEGGGGGGGGGFGGGGGGGGGGGGGGGGGGGGGGGGGGGGGFGFFGGGGGFGGGGGGGGGGGGGGGGGGGGGGGGGGGG9FAFFGGFEGCEFGGGGGFGFGGFFEFGGGGGGGGGGG6EEGGFGFGGFCFGGGGGGGGFGGGGFFGFFFADFFFFFEAEFFFA>FDEFFADDFFDFFFFDFFFCFFD2=@8AFFFFF6?;@FFFFFFFFF66?7A?F?:1:>AA:BF09(-2:?:<:4-(-4429<6
@M04999:289:000000000-L3R54:1:1101:20833:5137 2:N:0:421
GACTACTCGGGTATCTAATCCTGTTCGCTCCCCACGCTTTCGTCCATCAGCGTCAATCGGTATTTAGTAACCTGCCTTCGCAATCGGGGTTCTGTGTAATATCTATGCATTTCACCGCTACACTACACATTCCAGCTACTTCAATACTATTCAAGATTAACAGTATCAACGGCAGTTCTACAGTTAAGCTGCAGGTTTTCACCGCTGACTTATCAACCCGCCTACGGACCCTTTAAACCCAATAAATCCGGATAACGCTCGCATCCTCCGTATTACCGCGACTGCTGGCACGGAGTTAGCC
+
CCCCCGGGGGGGGGGGGGGGGGGGGGGGGGGGGGGGGGGGGGGGGDGGGGGGGGGGGGGGGGGGGGGGGGGGGGGGGGGGGGGGGGGGGGGGGGGGGGGGGGGGGGGGGGGGGGGGGGGGGGGGGGGGGGGGGGGGGGGGGGGGGGGGGGGGGGGGGCFGGGGGFGGGGGGGGGGGFGFGGFGGGGGGGFGFGGGGGGGGFFAEFFFFFEEFEFFFFFFFFFFFF>9@B>@@B)47CFFFF034=9CE8111;@FFD6??B19?B?FF?B::?8AB<B;B(49916:0:3?B7>967)4<5
@M04999:289:000000000-L3R54:1:1101:21669:5163 2:N:0:421
TAGGACTACTCGGGTATCTAATCCTGTTTGCTCCCCACGCTTTCGCATCTCAGCGTCAGTATCTGTCCAGAAGGCCGCCTTCGCCACCGGTATTCCTCCACATCTCTACGCATTTCACCGCTACACGTGGAATTCTACCTTCCTCTACAATACTCTAGTTAACCAGTTTTAAGTGCAATTCCTAGGTTGAGCCCAGGGCTTTCACACCTAACTTAATTATCCGCCTACATGCCCTTTACGCCCAGTCATTCCGATTAACGCTCGCACCCTCCGTATTACCGCGGCTGCTGGCACGGAGTT
+
CCCCCGGGGGGGGGGGGGGGGGGGGGGGGGGGGGGGGGGGGGGGGGGGGGGGGGGGGGGGGGGGGGGGGGGGGGGGGGGGGGGGGGGGGGGGGGGGGGGGGGGGGGGGGGGGGGGGGGGGGGGGGGGGGGGGGGGGGGGGGGGGGGGGGGGGGGGGGGGGGGGGGGGGGGGGGGGGFGFGGGGGGCFGGGGGG6EGGGD5CFFFFFFFCFEFFFFFEFFEFFABAFAFFCEFFFFFFFEF?>>D@FFF<7?CF@FDDEFF(3?B;2-4?BBBFFBFBFB6:09(4796?>06?F<>06:0
@M04999:289:000000000-L3R54:1:1101:7732:5201 2:N:0:421
CGGGACTACTCGGGTATCTAATCCTGTTCGCTCCCCACGCTTTCGTCCATCAGCGTCAATCGGTATTTAGTAACCTGCCTTCGCAATCGGGGTTCTGTGTAATATCTATGCATTTCGCCGCTACACCACACATTCCAGCTACTTCAATACTATTCAAGATTAACAGTGTCAACGGCAGTTCTACAGTTAAGCTGCAGGTTTTCACCGCTGACTTATCAACCCGCCTACGGACCCTTTAAACCCAATAAATCCGGATAACGCTCGCATCCTCCGTATTACCGCGGCTGCTGGCACGGAGTT
+
CCCCCGGGGGFGGGGGGGGGGGGGGGGGGGGGGGGGGGGGGGGFEGFGGGGGGGGGGGGGGGGGGGGGGGGGGGGGGGGGGGGGGGGGGGGGGGGDGGGGGGGGGGGGGGGGGGGGGGGGGGGGGGGGGGGGGGGGGGGGFGGGGGGGGGGFGFGGGGGGGGGGGGGGGFFFGGGGFGFGGGGGGGGGGGGGGFFGGGGGFFFFFFFFFFFDFFFAEFFFFFFF>DFFF>DFFFF@;CEFFF<;@DEFCEFFBB@B?4<29:1>>>69?.<7;:017)6-33>261,0:??:0224>9:?
@M04999:289:000000000-L3R54:1:1101:23671:5237 2:N:0:421
GACTACTAGGGTATCTAATCCTGTTCGCTCCCCACGCTTTCGTCCATCAGCGTCAATCGGTATTTAGTAACCTGCCTTCGCAATCGGGGTTCTGTGTAATATCTATGCATTTCACCGCTACACTACACATTCCAGCTACTTCAATACTATTCAAGATTAACAGTATCAACGGCAGTTCTACAGTTAAGCTGCAGGTTTTCACCGCTGACTTATCAACCCGCCTACGGACCCTTTAAACCCAATAAATCCGGATAACGCTCGCATCCTCCGTATTACCGCGGCTGCTGGCACGGAGTTAGCC
+
CCCCCGGGGGGGGGGGGGGEG9FFGECGEGGGEFGGGFGGGGGGG,FFGGDEGGGGGGFGGGGGGGGGFGGGGGGG<FGGDECEFDFGGGGGGGGGGGFGGEGFGGGGGGGGGGGGGGEGGGGGGGGGGGGGG=FGGGGGGDFGFGGGGFFGGGGGGGGGGGGGDGGGGGG>EGGFCGFGGGGCGGGGGGGGGFGFFGGGFFFDD?DFDFFFFCFACAA>D>>AFF=@=@DFFEFCEBFFFDDFFECEEB9@?@FEFB7;;@>?FF8<:>B:B?ABAF;B909BF::???FF099?7AD94
@M04999:289:000000000-L3R54:1:1101:14422:5264 2:N:0:421
GTTGACTACTGGGGTATCTAATCCTGTTTGCTACCCACGCTTTCGAGCATGAACGTCAGTGTTATCCCAGGAGGCTGCCTTCGCCATCGGTATTCCTCCACATCTCTACGCATTTCACTGCTACACGTGGAATTCTACCTCCCTCTGACACACTCTAGTTAGACAGTTTCAAATGCACGTCCCAAGTTGAGCTCGGGGATTTCACATCTGACTTATCTAACCGTCTGCGCTCGCTTTACGCCCAGTAATTCCGATTAACGCTCGCACCCTACGTATTACCGCGGCTGCTGGCACGTAGTT
+
CCCCCGGGGGGGGGGGGGGGGGGGGGGGGGGGGGGGGGGGGGGGGGGGGGGGGGGGGGGGGGGGGGGGGGGGGGGGGGGGGGGGGGGGGGGGGGGGGGGGGGGGGGGGGGGGGGGGGGGGGGGGGGGGGGGGGGGGGGGGGGGGGGGGGGGGGGGGGGGGGGGGGGGGGGGGGGGGFGFGGGGGGGGGGGGGFGGGGGGDFAFFFFFFFEFFFFFFFFFFFFADFFFFFFFDFFFFFEFE?BFFFFFEFFF4404;@ECF>6;639>>FFF<<:>A?FF>29BFF9>B?>>:77(((43:
@M04999:289:000000000-L3R54:1:1101:16483:5273 2:N:0:421
GTCCGGACTACCGGGGTATCTAATCCTGTTTGCTCCCCACGCTTTCGCATCTCAGCGTCAGTATCTGTCCAGAAGGCCACCTTCGCCACCGGTATTCCTCCACATCTCTACGCATTTCACCGCTACACGTGGAATTCTACCTTCCTCTACAATACTCTAGTTAACCAGTTTTAAGTGCAATTCCTAGGTTGAGCCCAGGGCTTTCACACCTAACTTAATTATCCGCCTACATGCCCTTTACGCCCAGTCATTCCGATTAACGCTCGCACCCTCCGTATTACCGCGGCTGCTGTCCCGGAGT
+
CCCCCGGGGGGGGGGGGGGGGGGGGGGGGGGGGGGGGGGGGGGGGGGGGGGGGGGGGGGGGGGGGGGGGGGGGGGGGGGGGGGGGGGGGGFGGGGGGGGGGGGGGGGGGGGGGGGGGGGGGGGGGGGGGGGGGGGGGGGGFGGGGGGGGGGGGGGFGGGGGGGGGGGGGGGGGF?FFFFFGFGAGGGGGGGGGGGGGGG5:FFFFFFFE>DFFFFAEFFFFFFC@FFFFFFFFFFFFFFFFDD>;<@(4>EFFC@<?1277;66DFFFF>:(2196?:0<AA1169;0>?FF),)59B2(,
@M04999:289:000000000-L3R54:1:1101:7108:5281 2:N:0:421
TCGACTACCCGGGTATCTAATCCTGTTCGCTACCCACGCTTTCGAGCCTCAGCGTCAGTTACTAGCCAGTCAGCCGCCTTCGCCACTGATGTTCTTCCATATATCTACGCATTTCACCGCTACACATGGAGTTCCACTGACCTCTCTAGCACTCAAGTCTTACAGTTTCTGATGCACGTCCATAGTTGAGCTATGACCTTTCACATCAGACTTATTAGACCGCCTGCGCTCCCTTTACGCCCAATAATTCCGGACAACGCTCGCCACCTACGTATTACCGCGGCTGCTGGCACGGAGTT
+
CCCCCGGGGGGGGGGGGGGGGGGFGGGGGGGGGGGGGGGGGGGGGGGGGGGGGGGGGGGGGGGGGGGGGFGGGGGGGGGGGGGGGGGGCFGGGGGGGGGGGGGFGGGGGGGGGGGGGGGGGGGGGGGGGGGGGGGGGGGGGGGGGGGGGFGGGGGGGGGFDGGGGGGGGGGGGGGFFGFGDGGGGGCCEGGGGGGFGGGGFFCFFFFFEF@EEFF9;EAC6=AFF44>===@DBE=44=BB9DFDF@C??6;;0>>@D;1??>>FB??:?F?14<?4:9:>>006>B>F?F042(,(((
@M04999:289:000000000-L3R54:1:1101:24197:5300 2:N:0:421
GACTACAGGGGTATCTAATCCTGTTCGCTCCCCACGCTTTCGTCCATCAGCGTCAATCGGTATTTAGTAACCTGCCTTCGCAATCGGGGTTCTGTGTAATATCTATACATTTCACCGCTACACTACACATTCCAGCTACTTCAATACTATTCAAGATTAACAGTATCAACGGCAGTTCTACAGTTAAGCTGCAGGTTTTCACCGCTGACTTATCAACCCGCCTACGGACCCTTTAAACCCAATAAATCCGGATAACGCTCGCATCCTCCGTATTACCGCGGCTGCTGGCACGGAGTTAGCC
+
CCCCCGGGGGGGGGGGGGGGGGGGGGGGGGGGGGGGGGGGGGGGGCGGGGGGGGGGGGGGGGGGGGGGGGGGGGGGGGGGGGGGGGGGGGGGGGGGGGGGGGGGGGGGGGGGGGGGGGGGGGGGGGGGGGGGGGGGGGGGGGGGGGGGGGGGGGGGGGGGGGGGGGGGGGGGGGGGFGFGGGGGGGGGGGGGGGGGGGGGFFFEFFFFDEFFFFFFFFEFFFFFFFFFFFFFFFFFFFFED<DFFFFFFFF<@FEFFFFFFFFFFF<>BBFBF7AFA?>B9>>FFFFFFFFF9>9<:9>24
@M04999:289:000000000-L3R54:1:1101:11682:5302 2:N:0:421
GATGGACTACTGGGGTATCTAATCCTGTTCGCTACCCATGCTTTCGAACCTCAGCGTCAGTTACAGACCAGAGAGCCGCCTTCGCCACTGGTGTTCTTCCATATATCTACGCATTCCACCGCTACACATGGAGTTCCACTCTCCTCTTCTGCACTCAAGAAAAACAGTTTCAGCTGCACTTCCCCGGTTAAGCCGAGGGCTTTCACAGCTGACTTGTTCTCCCGCCTGCGTTCGCTTTACGCCCAATAAATCCGGACAACGCTTGCCACCTACGTACTACCGCGGCTGCTGGCACGTAGTT
+
CCCCCGGGGGGGGGGGGGGGGGGGGGGGGGGGGGGGGGGGGGGGGGGGGGGGGGGGGGGGGGGGGGGGGGGGGGGGGGGGGGGGGGGGGGGFGGGGGGGGGGGGGGGGGGGGGGGGGGGGGGGGGGGGGGGGGGGGGGGGGGGGGGGGGGGGGGGGGGGGGGGGGGGGGGGGGGGGFGFGGGGGGGGGGGGGGGGGGGGGFFFFFFFFFFFFFFFFFFFFFBD@FFFFFFFF?FFFFFFF@FFFFF8@FFEEFFFFFFFF6>BBFB?BFF?>?(4>:?D>B>6,366>BBFFF??FB:??)
@M04999:289:000000000-L3R54:1:1101:8084:5320 2:N:0:421
GACTACAGGGGTATCTAATCCTGTTCGCTCCCCACGCTTTCGTCCATCAGCGTCAATCGGTATTTAGTAACCTGCCTTCGCAATCGGGGTTCTGTGTAATATCTATGCATTTCACCGCTACACTACACATTCCAGCTACTTCAATACTATTCAAGATTAACAGTATCAACGGCAGTTCTACAGTTAAGCTGCAGGTTTTCACCGCTGACTTATCAACCCGCCTACGGACCCTTTAAACCCAATAAATCCGGATAACGCTCGCATCCTCCGTATTACCGCGGCTGCTGGCACGGAGTTAGCC
+
CCCCCGGGGGGGGGGGGGGGGGGGGGGGGGGGGGGGGGGGGGGGGGGGGGGGGGGGGGGGGGGGGGGGGGGGGGGGGGGGGGGGGGGGGGGGGGGGGGGGGGGGGGGGGGGGGGGGGGGGGGGGGGGGGGGGGGGGGGGGGGGGGGGGFGGGGGGGGGGGGGGGGGGGGGGEGGGGFGFGGGGGGGGGGGGGGGGGGGGGFFFEFFFFFFFFFFFFFFFFFFFFF=D=@FFBDEFFFF@DFFF8AEFF@FFDF@FEF9@DFFFFFFBFFFBFBFFF<?F9>B>BFFFFFFFFB09?B<<A>
@M04999:289:000000000-L3R54:1:1101:13862:5340 2:N:0:421
TAGACTACCGGGGTATCTAATCCTGTTTGCTCCCCACGCTTTCGCATCTCAGCGTCAGTATCTGTCCAGAAGGCCGCCTTCGCCCCCGGTATTCCTCCACATCTCTACGCATTTCACCGCTACACGTGGAATTCTACCTTCCTCTACAATACTCCAGATAACCAGTTTTAAGTGCAATTCCCAGGTTGAGCCCGGGGCTTTCACACCTAACTTAATTATCCGCCTACATGCCCTTTACGCCCAGTCATTCCGATTAACGCTCGCACCCTCCGTATTACCGCGGCTGCTGGCACGGAGTT
+
CCCCCGGGGGGGGGGGGGGGGGGGGGGGGGGGGGGGGGGGGGGGGGGGGGGGGGGGGGGGGGGGGGGGGGGGGGGGGGGGGGGGGGGGGGGGGGGGGGGGGGGGGFGGGGGGGGGGGGGGGGGGGGGGDGGGGGGGGGGGGGGGGGGGGGGGGGGGGGGGGGGGGFGGGGGGGGGGFGFGGGGGGGGGGCFGGGGGGGGGFFFFFFFFFFFFFFFFFFFFFFFFFFFFFF@EFEFFFFFBFFFD;?AFFFFF:B0:BB?B?F>>FFFFF:<B??044A<BB>>96;BF:0:?<?>9>B?
@M04999:289:000000000-L3R54:1:1101:17812:5348 2:N:0:421
CTGACTACCCGGGTATCTAATCCTGTTTGCTCCCCACGCTTTCGCATCTCAGCGTCAGTATCTGTCCAGAAGGCCGCCTTCGCCACCGGTATTCCTCCACATCTCTACGCATTTCACCGCTACACGTGGAATTCTACCTTCCTCTACAATACTCTAGTTAACCAGTTTTAAGTGCAATTCCTAGGTTGAGCCCAGGGCTTTCACACCTAACTTAATTATCCGCCTACATGCCCTTTACGCCCAGTCATTCCGATTAACGCTCGCACCCTCCGTATTACCGCGGCTGCTGGCACGGAGTT
+
CCCCCGGGGGGGGGGFGGGGGGGGGGGGGGGGGGGGGGGEGGGGGGGGGGGGFGGGGGGGGGGGGGGGGGGGGGGGDGGGGGGGGGGGGGGGGGGGGGGGGGGGGCGGGGGGGGGGGGGGGGGGGGGGGGGGFGGGGGGGGGGGFGGGGFGGGGGGGFGGGG8EGFFCFGGGGGGGFGFGFFGGGFGGGGGGGGGGGGGGFFFFFFFFFFFCEFFF6BBEFFFFAFFFFEEFFFFFFFF4>@DFFEFCEEFFF0;?CC;B??;>>F9?1::>1?:?AF>?>1(4;BBFF7??F?>>3?B
@M04999:289:000000000-L3R54:1:1101:16245:5355 2:N:0:421
GGACTACCAGGGTATCTAATCCTGTTCGCTCCCCACGCTTTCGCATCTCAGCGTCAGTATCTGTCCAGAAGGCCGCCTTCGCCACCGGTATTCCTCCACATCTCTACGCATTTCACCGCTACACGTGGAATTCTACCTTCCTCTACAATACTCCAGATAACCAGTTTTAAGTGCAATTCCCAGGTTGAGCCCGGGGCTTTCACACCTAACTTAATTATCCGCCTACATGCCCTTTACGCCCAGTCATCCCGATTAACGCCAGCACCCCCCGTATCACCGCGGCTGCTGGCACGGAGTTAGC
+
CCCCCGGGGGGGGFGGGGGGGGGGGGGGGGGGGGGGGGGGDGGGGGGGGGGGGGGEGGGGGGGGGGGGGGGGGGGGGGGGGGGGGGGEGGGGGGGGGGGGGGGGFGGDGGGEGGGGGEGGGGGGGGGEGCGGGGGGGGGGGFCCGGGFGGGFCCGGFDAFGC9DE2=DFGGFGGGGFFFDGGGGGGFFEFGCEGED5>DFACBFFF>FFDE75AFFECFF49@F@F@EFE8;;@67>8<B6:7()/?)7=D?;;7CA?;((-41?8:(76>11:.-67<B>1602<>F0:<?<(,(31)))
@M04999:289:000000000-L3R54:1:1101:26859:5362 2:N:0:421
TGACTACTCGGGTATCTAATCCTGTTTGCTCCCCACGCTTTCGCATCTCAGCGTCAGTATCTGTCCAGAAGGCCGCCTTCGCCACCGGTATTCCTCCACATCTCTACGCATTTCACCGCTACACGTGGAATTCTACCTTCCTCTACAATACTCCAGATAACCAGTTTTAAGTGCAATTCCCAGGTTGAGCCCGGGGCTTTCACACCTAACTTAATTATCCGCCTACATGCCCTTTACGCCCAGTCATTCCGATTAACGCTCGCACCCTCCGTATTACCGCGGCTGCTGTCACGGAGTTAGC
+
CCCCCGGFGGEGGGGGGGGGGGGGGGGGGGGGGGGGGGGGGGGGGCGGGGGGGGGGGGFFGGGGGGGGGGGCFFGGGGGGGGGD@EGDGGGGGFGGGGGGGGGGGGGGGGGGGGGGGGGGGGGGGGGGGGGGGGGG>ECFGGGGGGGGGGGGGGGFGGCEGGGGFCGGGGGFGGGCDGFFGGG?GGGGGGFGGGC>7DFGFFFFABF>=BFEF>AF?FFFBFFD9BB;?B3=E@@CF(1.1:=F@A?EFE8137<CC1;1-9>7;>?01<BFBBFF<9:>F01(4(,5).64<6;0819A<
@M04999:289:000000000-L3R54:1:1101:4558:5379 2:N:0:421
GTGGACTACACGGGTATCTAATCCTGTTTGCTCCCCACGCTTTCGCATCTCAGCGTCAGTATCTGTCCAGAAGGCCGCCTTCGCCACCGGTATTCCTCCACATCTCTACGCATTTCACCGCTACACGTGGAATTCTACCTTCCTCTACAATACTCCAGATAACCAGTTTTAAGTGCAATTCCCAGGTTGAGCCCGGGGCTTTCACACCTAACTTAATTATCCGCCTACATGCCCTTTACGCCCAGTCATTCCGATTAACGCTCGCACCCTCCGTATTACCCCGGCTGCTGGCACGGAGTT
+
CCCCCGGGGGGGGGGGGGGGGGGGGGGGGGGGGGGGGGGGGGGGGGGDGGGGGGGGGGGGGGGGGGGGGGGGGGGGGEGGGGGGGGGGGFGGGGGGGGGGGGGGGGGGGGGGDGGGGGGGGGGGGGGGGGGGGGGGGGGGGGGGGGGGGGGGGGGGGGGGGGGGGGGGGGGGGGGGFGFGGGGGGGGGGGGGGGGGGGGGFFFFFFFFFFFDFFF6?@FCFE@FFDFF@43@@@@=;4CDF>FFDEFE?CFE@?DD<EFF9?FFFFF6136?BFF::AAF??>>>>;:B>FF04-(-42:
@M04999:289:000000000-L3R54:1:1101:19527:5424 2:N:0:421
TGGACTACCGGGGTATCTAATCCTGCTTGCTCCCCACGCTTTCGCATCTCAGCGTCAGTATCTGTCCAGAAGGCCGCCTTCGCCACCGGTATTCCTCCACATCTCTACGCATTTCACCGCTACACGTGGAATTCTACCTTCCTCTACAATACTCTAGATAACCAGTTTTAAGTGCACTTCCTAGGTTGAGCCCAGGGCTTTCACACCTAACTTAATTATCCGCCTACATGCCCTTTACGCCCCGTCATTCCGATTAACGCTCGCACCCTCCGTATTACCGCGGCTGCTGGCACGGAGTT
+
CCCCCG@FG+@CE@F@FGECFEGGC,,CADGGGGGFCEFCBDFEECEFCFFFGDBFFGGCFCGGGGGGGFE,,<FGGGEGGGG,?@EFEG7?BF@?EGGG<=FEFFG,AFFF8FFFGGGGCE>AFE4AF@?FGGGGGF?DGGGGFCEEDGGFGGFGD,7,E=@A86=C,=FA7AFE*<39?@G,@9E3,,,AFCEFGGG>?<+?:6@AEEDCE9+BAA>*=929@>D5?>633>(7441>1((63;,:)9)50/,/))41:<>-(-7?01(-((.(6).(-(-1((3:2(37426(,4(
@M04999:289:000000000-L3R54:1:1101:7425:5446 2:N:0:421
TCGACTACTGGGGTATCTAATCCTGTTCGCTACCCATGCTTTCGAACCTCAGCGTCAGTTACAGACCAGAGAGCCGCCTTCGCCACTGGTGTTCTTCCATATATCTACGCATCCCACCGCTACACATGGAGTTCCACTCTCCTCTTCTGCACTCAAGAAAAACAGTTTCAGCTGCACTTCCCCGGTTAAGCCGAGGGCTTTCACAGCTGACTTGTTCTCCCGCCTGCGTTCGCTTTACGCCCAATAAATCCGGACAACGCTTGCCACCTACGTATTACCGCGGCTGCTGGCACGTAGTT
+
BCCCCCFGGFE8@FGGGGDDFGGGFEFC@CGEFDGFEEE@EEEB<F@@FGFEEC@FC@CFAC<,6E<EE@@E:EGGGGEGG<=FCGE@?FGFFGGGGGCEAFFCFFGGFC:C+9A5AFFGGEGDFE8E,AFGCDE=EDD9DDF8DFGGGEDG9DC8>AFFGDCCDC:DEDDGFED?F?;8?+=C:?@EF9FFG>99DD>CAACCA+@6BBD=7*:BC6B;F>=@DDDB1;2(3;1(.72DF020534;?>76109B??B;::115640:(5<F248)-)(44;B96???041218?:24
@M04999:289:000000000-L3R54:1:1101:5713:5500 2:N:0:421
GATAGACTACTAGGGTATCTAATCCTGTTCGCTACCCATGCTTTCGAACCTCAGCGTCAGTTACAGACCAGAGAGCCGCCTTCGCCACTGGTGTTCTTCCATATATCTACGCATTTCACCGCTACACATGGAGTTCCACTGACCTCTCTAGCACTCAAGTCTTACAGTTTCTGATGCACGTCCATAGTTGAGCTATGACCTTTCACATCAGACTTATTAGACCGCCTGCGCTCCCTTTACGCCCAATAATTCCGGACAACGCTCGCCACCTACGTATTACCGCGGCTGCTGTCACGTAGTT
+
CCCCCGGGGGGGGGGGGGGGGGGGGGGGGGGGGGGGGGGGGGGGGGGGGGGGGGGGGGGGGGGGGGGGGGGGGGGGGGGGGGGGGGGGGGGGGGGGGGGGGGGGAFFGGGGGGGGGGGGGGGGGGGGGGGGGGGGGGGGGGGGGGGFDGGGGGGGGGGGFGGGGGGGGGGGGGGGGFGFFFGGGGGGFFFGFFGAF+C+;+@@ACFFF5A@@5CCAEFFEFFEFFFFFB9:AAB=24>FFFD99@==@EEE34=B@@@D;990202(488:B?B??ABFBF096((72:::4))--(,4:.
@M04999:289:000000000-L3R54:1:1101:24176:5521 2:N:0:421
GACTACTGGGGTATCTAATCCTGTTCGCTACCCATGCTTTCGAGCCTCAGCGTCAGTAACAGACCAGAGAGCCGCCTTCGCCACTGGTGTTCTTCCATATATCTACGCATTTCACCGCTACACATGGAGTTCCACTCTCCTCTTCTGCACTCAAGTCTCTCAGTTTCCGATGCTCTTCCTCAGTTAAGCTGAGGGCTTACACATTCAGACTTAAAAGACCGCCTGCGCTCCCTTTACGCCCAATAAATCCGGACAACGCTTGCCACCTACGTATTACCGCGGCTGCTGGCACGTAGTTAGC
+
CCCCCGGGGFGGGGGGGGGGGGGGGGGGGGGGGGGGGGGGGDGGGGGGGGGGGGGGGGGGGGGGGGGFGGGGGGGGGGGGGGGGGGGGGGGGGGGGGGGGGGGGGGGGGGGGGGGGGGGGGGGFGGGDGGGGFGGGGEGGFFGGGGGGGGGGG8EFGFGGGGGGGFGCEEGGG8DGDFFCFGGFGGGFGFGGGGDGGGGG5AFF@FFFEEFFFCFFFFFFFFAFB==92>@9BE@C==FD@F((6A<).63((6;;(,21,(8><??03:<?>6:AABFF9>>22(,4(37?0481:4<A>
@M04999:289:000000000-L3R54:1:1101:14716:5525 2:N:0:421
GACTACAGGGGTATCTAATCCTGTTTGCTCCCCACGCTTTCGCATCTCAGCGTCAGTATCTGTCCAGAAGGCCGCCTTCGCCACCGGTATTCCTCCACATCTCTACGCATTTCACCGCTGCACGTGGAATTCTACCTTCCTCTACAATACTCTAGTTAACCAGTTTTAAGTGCAATTCCTAGGTTGAGCCCAGGGCTTTCACACCTAACTTAATTATCCGCCTACATGCCCTTTACGCCCAGTCATTCCGATTAACGCTCGCACCCTCCGTATTACCGCGGCTGCTGGCACGGAGTTAGCC
+
CCCCCGGGGEGGGGGGGGGGGGGGGGGGGGGGGGGGGGGGGGGGGGGGGGGGGGGGFFGGGGGGGGGGGGGGGGGGGGGGGGGGGGGGGGGGGGGGGGG<FFGGGGGGGCFGGGGDGGGGGGGGGGGGGGGGGGGDGGGGGGGGGGGGGGGGGGFGDGGGGGGGGGGGGGGFGGGFFGFFCDFFGDGFGGGGGGCGGGGGFFFF99FFFFFEFFFFFFF=F@D9BF?FF43>DFFFFFFBDDB=EE3<C@;@FFFFFFFD@0;;6?BF:9:?72>FF?>>>>1>B:?2:1<?B>9::)64,
@M04999:289:000000000-L3R54:1:1101:11076:5546 2:N:0:421
TCAGGACTACTGGGGTATCTAATCCTGTTTGCTCCCCACGCTTTCGCATCTCAGCGTCAGTATCTGTCCAGAAGGCCGCCTTCGCCACCGGTATTCCTCCACATCTCTACGCATTTCACCGCTACACGTGGAATTCTACCTTCCTCTACAATACTCTAGTTAACCAGTTTTAAGTGCAATTCCTAGGTTGAGCCCAGGGCTTTCACACCTAACTTAATTATCCGCCTACATCCCCGTTACGCCCAGTCATTCCGATTAACGCTCGCACCCTCCGTATTACCGCGGCTGCTGGCACGGAGTT
+
CCCCCGGGGGGGGGGGGGGGGGGGGGGGGGGGGGGGGGGGGGGGGGGFCFGGGGGGGGGGGCGGFGEFGFGGGGGGGGGGGGGGGGGG8FFGGGGGGGGGGGGFGFGGGGGGGGGGGGGGGGGGGGGGGGGGGGGGFGGGFGGGFFGGGGG=EFGGGGGEGGFFGGGGGGCE8FGGFGFGGGGGGGFGGGGGGFGGGFGDFFFFFFFFD55@CCCFFFCE9A/>BAFDD@C*-72(8>@FFFFF?D;34CEFFFDD?FE91622;99BFFF0:9:<0(6:>204;>>B?FFF0(,,,(-84
@M04999:289:000000000-L3R54:1:1101:13263:5584 2:N:0:421
TTGAGGACTACTCGGGTATCTAATCCTGTTCGCTCCCCACGCTTTCGTCCATCAGCGTCAATCGGTATTTAGTAACCTGCCTTCGCAATCGGGGTTCTGTGTAATATCTATGCATTTCACCGCTACACTACACATTCCAGCTACTTCAATACTATTCAAGATTAACAGTATCAACGGCAGTTCTACAGTTAAGCTGCAGGTTTTCACCGCTGACTTATCAACCCGCCTACGGACCCTTTACACCCAATAAATCCGGATAACGCTCGCATCCTCCGTATTACCGCGGCTGCTGGCACGGAGT
+
CCCCCGGGGGGGGGGGGGGGGGGGGGGGGGGGGGGFGGGGGGGGGGGGGGGGGGGGGGGGGGGFGGGGGGGGGGGGGGGGGGGGGGGEGGGGGGEGGGGGGGFFAFGGGGGGGGGGGGGGGGGGGGGGGGGGGFGEGGGGGGGGGGGGFGGGGGGGGGGGGGGGGGGGEDCGGGGGFGBGGDGGGGGGGGGF7AA7FGFFFF?CFFF>AAAF=FFFFF>?FFFFAF>DDF=@2>B@8;@F)<E1@;DFE)>CCEFBF@FEF;6(4;>F<9?BAFF<?F>FB221;6(37?F>0(34:0;6-
@M04999:289:000000000-L3R54:1:1101:13660:5585 2:N:0:421
GTGACTACAGGGGTATCTAATCCTGTTTGCTCCCCACGCTTTCGCATCTCAGCGTCAGTATCTGTCCAGAAGGCCGCCTTCGCCACCGGTATTCCTCCACATCTCTACGCATTTCACCGCTACACATGGAATTCTACCTTCCTCTACAATACTCCAGATAACCGGTTTTAAGTGCAATTCCCAGGTTGAGCCCGGGGCTTTCACACCTAACTTAATTATCCGCCTACATGCCCTTTACGCCCAGTCATTCCGATTAACGCTCGCACCCTCCGTATTACCGCGGCTGCTGGCACGGAGTT
+
CCCCCGGGGGGGGGGGGGGGGGGGGGGGGGGGGGGGGGGGGGGGGGEGGGGGGGGGGGGGGGGGGGGGGGGGGGGGGGGGGGGGGGGGGGGGGGGGGGGGGGGGGGGGGGGGGGGGGGGGGGGGGGGAFGGGFGGGGGGGGGGGGGGGGFGGGGGGFGGGGGGGGDGGGGGGGFGGFGFGFFGGDGGGGGGGGGGGDCGFFFFFFFFFEFFFFFFFFAAEA@BFFFFEECFEFFFF3>DFFFFFEFFF?CFF6(6;AB62::99679:1249?:074<A?>>(4638?B:382(2,7::
@M04999:289:000000000-L3R54:1:1101:26178:5622 2:N:0:421
ATGACTACAGGGGTATCTAATCCTGTTCGCTCCCCACGCTTTCGCTCCTCAGCGTCAGTGACGGCCCAGAGACCTGCCTTCGCCATCGGTGTTCTTCCCGATATCTACACATTCCACCGTTACACCGGGAATTCCAGTCTCCCCTACCGCACTCCAGTCCGCCCGTACCCGGCGCCGATCCACCGTTAAGCGATGGACTTTCACACCAGACGCGACGAACCGCCTACGAGCTCTTTACGCCCAATAAATCCTGATAACGCTTGCACCCTACGTATTACCGCGGCTGCTGGCACGTAGTT
+
CCCCCGGGGGFGGGGGGGGGGGGGGGGGGGGGGGGGGGGGGGGGGGGGGGGGGGGGGGGGGGGGGGGGGGGGGGGGGGGGGGGGGGGGDGGEGGGGGGDGGGGGGFGGGGGGGGGGGGGGGDGGGGGGGGGGGGFGGGGGGGGGGGGGGGGGGGGGGGGGGGGGGGCGGGGGGGGGFG>CGGGFGEGE*<@5E=EG48DGFFFFFFF:=6@99>5<7>B9>39>(3<??091?AAFAA:E>9(8?>FD5<7)3499AFFFFFFF<?BFF((442:44AF19;(--447?8:?)(43(42
@M04999:289:000000000-L3R54:1:1101:23297:5639 2:N:0:421
CCGACTACACGGGTATCTAATCCTGTTTGCTCCCCACGCTTTCGCATCTCAGCGTCAGTATCTGTCCAGAAGGCCGCCTTCGCCACCGGTATTCCTCCACATCTCTACGCATTTCACCGCTACACGTGGAATTCTACCTTCCTCTACAATACTCTAGTTAACCAGTTTTAAGTGCAATTCCTAGGTTGAGCCCAGGGCTTTCACACCTAACTTAATTATCCGCCTACATGCCCTTTACGCCCAGTCATTCCGATTAACGCTCGCACCCTCCGTATCACCGCGGCTGCTGGCACGGCGTT
+
8@CCCGCFGGGGGGGGGGGGFGGGGGGGGGGGGGGGGGGGEGGGGGGGGGGGGGGGGGGGGGGGEFGGGGGFFGGGGGGGGGGGGGFGEGGGGGGFFEGGGGGGGAFGFGGGGGGGFGGGCEGGFGGGFG9FFGGGGGDFGGGGGGGGGGGGGGDGE8=FGGFGGFGFGGGG:EFGFCFGGF+BDEDFFFGGGGGFGGG7CFFFFFBFF=>9EFFCCFFFF>FAF=DFFF@=B=56>EDF>>@@;=<56??EF;@<EFFF?FB9;>6<1:B93(4(5:02(326908?2(((.(((-39
@M04999:289:000000000-L3R54:1:1101:11425:5704 2:N:0:421
CAGGACTACCGGGGTATCTAATCCTGTTCGCTCCCCACGCTTTCGTCCATCAGCGTCAATCGGTATTTAGTAACCTGCCTTCGCAATCGGGGTTCTGTGTAATATCTATGCATTTCACCGCTACACTACACATTCCAGCTACTTCAATACTATTCAAGATTAACAGTATCAACGGCAGTTCTACAGTTAAGCTGCAGGTTTTCACCGCTGACTTATCAACCCGCCTACGGACCCTTTAAACCCAATAAATCCGGATAACGCTCGCATCCTCCGTATTACCGCGGCTGCTGGCACGGAGTT
+
CCCCCGGGGGGGGGGGGGGGGGGGGGGGGGGGGGGGGGGGGGGGGGGGGGGGGGGGGGGGGGGGGGGGGGGGGGGGGGGGGGGGGGGGGGGGGGGGGGGGGGGGGGGGGFGGGGGGGGGGGGGGGGGGGGGGGGGGGGGGGGGGGGGGGGGGGFGGGGGGGGGGGGGGGGGGGGGGFGFGGGGGGGGGGGGGGGGGGGGGFFFFFFEBBFFFFFFFFFFFADFFFFDDF=DFFFF@FCEFFD<D=DFFFEFEF9DFF<?:>:BF>>FFB<7?0:<?:D>A?>009>9:0.80:??436?7
@M04999:289:000000000-L3R54:1:1101:11007:5774 2:N:0:421
CGTAGACTACACGGGTATCTAATCCTGTTCGCTCCCCACGCTTTCGTCCATCAGCGTCAATCGGTATTTAGTAACCTGCCTTCGCAATCGGGGTTCTGTGTAATATCTATGCATTTCACCGCTACACTACACATTCCAGCTACTTCAATACTATTCAAGATTAACAGTATCAACGGCAGTTCTACAGTTAAGCTGCAGGTTTTCACCGCTGACTTATCAACCCGCCTACGGACCCTTTAAACCCAATAAATCCGGATAACGCTCGCATCCTCCGTATTACCGCGGCTGCTGGCACGGAGTT
+
CCCCCGGGGGGGGGGGGGGGGGGGGGGGGGGGGGGGGGGGGGGGGGGGGGGGGGGGGGGGGGGGGGGGGGGGGGGGGGGGGGGGGGGGGGGGGGGGGGGGGGGGGGGGGGGGGGGGGGGGGGGGGGGGGGGGGGGGGGGGGGGGGGGGGGGGGGFGGGGGGGGGGGGGGGGGGGGGFGFGFGGGGGGGGGGGGGGGGGGGFFFFFFFFFFFFFFFFFFFFFFAAFFDFFFFFFFFFFFFFFFFFF<@FFFECEBFFFFFFFBF?9>FB>?<DBB11:0ABABB>;34>??0?B07?F6>F1
@M04999:289:000000000-L3R54:1:1101:21651:5846 2:N:0:421
GACTACAAGGGTATCTAATCCTGTTCGCTACCCATGCTTTCGAACCTCAGCGTCAGTTACAGACCAGAGAGCCGCCTTCGCCACTGGTGTTCTTCCATATATCTACGCATTCCACCGCTACACATGGAGTTCCACTCTCCTCTTCTGCACTCAAGAAAAACAGTTTCAGCTGCACTTCCCCGGTTAAGCCGAGGGCTTTCACAGCTGACTTGTTCTCCCGCCTGCGTTCGCTTTACGCCCAATAAATCCGGACAACGCTTGCCACCTACGTATTACCGCGGCTGCTGGCACGTAGTTAGCC
+
CCCCCGGGGGGGGGGGGGGGGGGGGGGGGEGGGGGGGGGGGGGGGGGGGGGGGGGGGGGGGGGGGGGGGGGGGGGGGGGGGEGGGFGGGFGGGGGGGGGGGGCGGGGGGGGDGGGGGGGGGGGGGGFGGGFGGGGFFGGGGGGGGGGGGGGGGGGGGGGGEGGGGGGGGGGGGGGGFGFGGGDGGGGGGFGGGCECGFGGFCAFFFAFF46BEFF+4AFFFFFBFF(5@<67;<FFFFBEF?DEACCC(:6@BBFB9((--20>?F7771459:)6-8(36>37(.5:F732((.-))6),
@M04999:289:000000000-L3R54:1:1101:9356:5851 2:N:0:421
TGCAGACTACACGGGTATCTAATCCTGTTCGCTACCCATGCTTTCGAGCCTCAGCGTCAGTAACAGACCAGAGAGCCGCCTTCGCCACTGGTGTTCTTCCAAATATCTACGCATTTCACCGCTACACATGGAGTTCCACTCTCCTCTTCTGCACTCAAGTCTCTCAGTTTCCGATGCTCTTCCTCAGTTAAGCTGAGGGCTTTCACATTCAGACTTAAAAGACCGCCTGCGCTCCCTTTACGCCCAATAAATCCGGACAACGCTTGCCACCTACGTATTACCGCGGCTGCTGGCACGTAGT
+
CCCCCGGGGGGGGGGGGGGGGGGGGGGGGGGGGGGGGGGGGGGGGGGGGGGGGGGGGGGGGFGGGGGGGGGGGGGGGGGGGGGGGGGGGGGCGGGGFGGGGGGGGGGGGGFGGGGDGGGGGGGGGGGGGGGGGGGGGGGGGGGGGGGGGGGGGGGGGGGGGGGGGGGGGGGGGGGGFGFGGGGFFGGGGGGFGFGGGGGGFFFFFFFFFFFFFFFFFFFEAFFF4>>FFF>F=FF==B;FEDFFFFDF;3>EE3:11>FFDFFFFBFFB????2:??B>A>BFF0903118?03,5::?:-
@M04999:289:000000000-L3R54:1:1101:13678:5858 2:N:0:421
GTGGACTACCCGGGTATCTAATCCTGTTTGCTCCCCACGCTTTCGCATCTCAGCGTCAGTACCTGTCCAGAAGGCCGCCTTCGCCACCGGTATTCCTCCACATCTCTACGCATTTCACCGCTACACGTGGAATTCTACCTTCCTCTACAATACTCTAGTTAACCAGTTTTAAGTGCAATTCCTAGGTTGAGCCCAGGGCTTTCACACCTAACTTAATTATCCGCCTACATGCCCTTTACGCCCAGTCATTCCGATTAACGCTCGCACCCTCCGTATTACCGCGGCTGCTGGCACGGAGTT
+
CCCCCGGGGGGGGGGGGGGGGGGGGGGGGGGGGGGGGGGGGGGGGGGGGGGGGGGGGGGGCDGGGGGGGGGGGGGGGGGGGGGGGGGGGGGGGGGGGGGGGGGGGGGGGGGGGGGGGGGGGGGGGGGGGGGGGGFGGGGGGGGGGGGGGGGGGGGGGGGFGGGGGGGGGGGGGGGGFGFGGGGFGGFFGGGGGGGGGGGGFAAFFFFFBEFFFFFFEFFFF6ADADFFE?<>3=EF8=EEF0>;?;=EFCEFF????EFF@60:>FF>BBFBBBB??FD<:>1>B>>6?FB???0;7>BF
@M04999:289:000000000-L3R54:1:1101:7705:5862 2:N:0:421
GGACTACAGGGGTATCTAATCCTGTTCGCTCCCCACGCTTTCGCTCCTCAGCGTCAGTGACGGCCCAGAGACCTGCCTTCGCCATCGGTGTTCTTCCCGATATCTACACATTCCACCGTTACACCGGGAATTCCAGTCTCCCCTACCGCACTCCAGTCCGCCCGTACCCGGCGCCGATCCACCGTTAAGCGATGGACTTTCACACCAGACGCGACGAACCGCCTACGAGCCCTTTACGCCCAATAAATCCGGATAACGCTTGCACCCTACGTATTACCGCGGCTGCTGTCCCGTAGTTAGC
+
CCCCCGGGGGGGGGGGGGGGGGGGGGGGGGGGGGGGGGGGGGDFGGGGGGGGGGGGGGGGGGGGGGGGFGGGGGGGGGGGFGGGGGGGGCGGGGGGGGGGGGGGGGGGGGGGGGGGGGGGGGGGGGGGGEGCFFD9EGGGFGGGFE?CGGGEGDDFGGGGGEGGGGGEFGGGDEGEDD?84DGEGDGCEFEEFGG*<6DCFAFFABFF1;999BE5>BFF39;00<?12;,87:B<><?FF?:3?FF><B92030<??(4<:?FB<0(3<B:792<<)(-,(-230)4..)53(-48>9)2
@M04999:289:000000000-L3R54:1:1101:26510:5917 2:N:0:421
GTAACGACTACTAGGGTATCTAATCCTGTTCGCTCCCCACGCTTTCGTCCATCAGCGTCAATCGGTATTTAGTAACCTGCCTTCGCAATCGGGGTTCTGTGTAATATCTATGCATTTCACCGCTACACTACACATTCCAGCTACTTCAATACTATTCAAGATTAACAGTATCAACGGCAGTTCTACAGTTAAGCTGCAGGTTTTCACCGCTGACTTATCAACCCGCCTACGGACCCTTTAAACCCAATAAATCCGGATAACGCCCGCATCCTCCGTATTACCGCGGCTGCTGGCACGGAGT
+
CCCCCGGGGGGGGGGGGGGGGGFFFGGGGGGGGGGGGGGGGGGGGGGGGGGGGGFGGGGGGGFGGGFGGGEGGGGGGFEGFGGGGGGGCGGGGGDGGGBFGGG9FFA<FGGGGGGGGGGGFGGGGGCFGGGGGGGGGGGGFGGGGGGGGGFGGCFGGGD8FFGGFCFFGGGFDFFG>GFDCD=F9FFDFGGGGGGFC?F+;AAC<;FFFFF98F89>>AAFFFDFFFDFF9?@F>FFD@6<CA30;@@F<9?);6;(6<9323(,1((4>??F0341<?5>>006(49>BB:>132?>BF4
@M04999:289:000000000-L3R54:1:1101:27252:6008 2:N:0:421
GGCGACTACTCGGGTATCTAATCCTGTTCGCTACCCATGCTTTCGCACCTCAGCGTCAGTTACAGACCAGAGAGCCGCCTTCGCCACTGGTGTTCTTCCATATATCTACGCATTCCACCGCTACACATGGAGTTCCACTCTCCTCTTCTGCACTCAAGAAAAACAGTTTCAGCTGCACTTCCCCGGTTAAGCCGAGGGCTTTCGCAGCTGACTTGTTCTCCCGCCTGCGTTCGCTTTACGCCCAATAAATCCGGACAACGCTTGCCACCTACGTATTACCGCGGCTGCTGGCACGTAGTTT
+
CCCCCGGGGGGGGGGGGGGGGGGGGGGGGGGGGGGGGGGGGGGGGCGGGGGGGGGGGGGGGGGGGGGGGGGCFFGGGGGGGGGGGGGGGGGGGGGGGGGGGGGGFG;FGGGGGGGGGGGGGGGGGGGGGGG@FGGGGGGGFGGGGGGGGGGGGGGGGGG8FGGGGGGGGGGGGGGGFGFGGGGGGDEC:EGGGGGGGGGGFFFFFFFFD:BBFFFFFFFFFFFFFFDFF0:<;6DFFEFFFFFF??>AFB2?F>BBFFF10:0:B?FFFFFF:4<<BFFFF011;>96:?>???<B(33<)
@M04999:289:000000000-L3R54:1:1101:26698:6021 2:N:0:421
CTCGACTACACGGGTATCTAATCCCGTTCGCTCCCCACGCTTTCGTCCATCAGCGTCAATCGGTATTTAGTAACCTGCCTTCGCAATCGGGGTTCTGTGTAATATCTATGCATTTCACCGCTACACTACACATTCCAGCTACTTCAATACTATTCAAGATTAACAGTATCAACGGCAGTTCTACAGTTAAGCTGCAGGTTTTCACCGCTTACTTATCAACCCGCCTACGGACCCTTTAAACCCAATAAATCCGGATAACGCTCGCATCCTCCGTATTACCGCTGCTGCTGGCACGGAGTTC
+
CCCCCGGGGGGGGGGGGGGGGGFFGGGGFGGGGGGGGGGGGCFGGGGGGGGGGGGGGGFGGGGGEFFGGGGGGGGGGCGGFGGG:BCFGEDGGGGGGFEGGFGGGG9FGGFGGGGGGGFGGGGDGGGGGGGGF;FFFGGGFGGCFADEGGGFGGGFGGGGGGGGGCGGGGFFGDDGFGF79@7ECGFGECFGGFGGC*CDFFAAFABFB@A@CFFFFFFBFA(:>D?D@5==6;DFFFCF@37?FF;)65?3((;D@F@?FF01;BFFFFA?6?F04<BFFF;>F7:<28?62<19((41)
@M04999:289:000000000-L3R54:1:1101:7829:6056 2:N:0:421
GGACTACAGGGGTATCTAATCCTGTTTGCTCCCCACGCTTTCGCATCTCAGCGTCAGTATCTGTCCAGAAGGCCGCCTTCGCCACCGGTATTCCTCCACATCTCTACGCATTTCACCGCTACACGTGGAATTCTGCCTTCCTCTACAATACTCTAGCTAACCAGTTTTAAGTGCAATTCCTAGGTTGAGCCCAGGGCTTTCACACCTAACTTAATTATCCGCCTACATGCCCTTTACGCCCAGTCACTCCGATTAACGCTCGCACCCTCCGTATTACCGCGGCTGCTGGCACGGAGTTAGC
+
CCCCCGGGGGGGGGGGGGGGGGGGGGGGGGGGGGGGGGGGGGGGGGGFFGGGGGGGGGGGGGGGGGGGGGGGGGGGGGGGGGGGGGGGGGGGGGGGGGGGFGGGGGGGGGEGGGGGGGGGGGGGGGGGGGGGGGGGGGGGGGGGGGGGGGGGGGGGGGFGGGGGGGGGGGDFGGGGFGFGGGGFFGGGGF8EEGGDDGGCFFFFFFFFFFFFFFFFEFFF>BA9>BFF<33>EFFFE@@B2@@FFFECFFDFFFDFCD18?9BBFF2,:?BFFF?9AB?FFF1((103::3<2(-444A4.
@M04999:289:000000000-L3R54:1:1101:11995:6059 2:N:0:421
CACGACTACCCGGGTATCTAATCCTGTTTGCTCCCCACGCTTTCGCATCTCAGCGTCAGTATCTGTCCAGAAGGCCGCCTTCGCCACCGGTATTCCTCCACATCTCTACGCATTTCACCGCTACACGTGGAATTCTACCTTCCTCTACAATACTCTAGTTAACCAGTTTTAAGTGCAATTCCTAGGTTGAGCCCAGGGCTTTCACACCTAACTTAATTATCCGCCTACATGCCCTTTACGCCCAGTCATTCCGATTAACGCTCGCACCCTCCGTATTACCGCGGCTGCTGGCACGGAGTT
+
CCCCCGGGGGGGGGGGGGGGGGGGGGGGGGGGGGGGGGGGGGGGGGGGGGGGGGGGGGGGGGGGGGGGGGGGGGGGGGGGGGGGGGGGGGGGGGGGGGGGGGGGGGGGGGGGGGGGGGGGGGGGGGGGGGGGGGGGGGGGGGGGGGGGGGGGGGGGGGGGGGGGGGGGGGGGGGGGFGFGGGGGGGFGGGGGGGGGGGDFFFFFFFFFFFFFFF>FEFFCFEFFFFFFFFFFFFFFFFFBD9BDFFFEECEC@@?;?EEF91;;6>B>??:BB04::AD6:>>;>9>?F?FFF<B,42?B
@M04999:289:000000000-L3R54:1:1101:15863:6064 2:N:0:421
GGACTACCGGGGTATCTAATCCTGTTTGCTCCCCACGCTTTCGCATCTCAGCGTCAGTATCTGTCCAGAAGGCCGCCTTCGCCACCGGTACTCCTCCACATCTCTACGCATTTCACCGCTACACGTGGAATTCTACCTTCCTCTACAATACTCTAGTTAACCAGTTTTAAGTGCAATTCCTAGGTTGAGCCCAGGGCTTTCACACCTAACTTAATTATCCGCCTACATGCCCTTTACGCCCAGTCATTCCGCTGAACGCTCGCACCCTCCGTATTACCGCGGCTGCTGCCACGGCGTAAGC
+
CCCCCGGFGGEGFCGGGG9EEEGFGGG<EGEGCFFGGGF@FFEEFCFFGF9F:CFFGGGDGGGGCEE<EGGF,FFGGGDGFDGCGG+8F>FFF8FGGFG,AFDEGGGECF+4CBFCGEF@GGGGGB:7F=9AEE;FG9=FFFGA=E@FGA8=EDFCDCFA=9EE=DCFGC8DE=C<ACC8C7=C>FE8,ACF>F5*;7;9FA6@FDA>:BF?@+B@AAF6>>DFFD2??3;5;==4;9@E9(6(7>E56E((/(674:(470((-7,(4?(-(4:4:A13,26(960:)2>29(((,(-.)
@M04999:289:000000000-L3R54:1:1101:22948:6165 2:N:0:421
GACTACTCGGGTATCTAATCCTGTTTGCTCCCCACGCTTTCGCATCTCAGCGTCAGTATCTGTCCAGAAGGCCGCCTTCGCCACCGGTATTCCTCCACATCTCTACGCATTTCACCGCTACACGTGGAATTCTACCTTCCTCTACAATACTCCAGATAACCAGTTTTAAGTGCAATTCCCAGGTTGAGCCCGGGGCTTTCACACCTAACTTAATTATCCGCCTACATGCCCTTTACGCCCAGTCATTCCGATTAACGCTCGCACCCTCCGTATTACCGCGGCTGCTGGCACGGAGTTAGCC
+
CCCCCGGGGGGGGGGGGGGGGGGGGGGGGGGGGGGGGGGGGGGGGGGGGGGGGGGGGGGGGGGGGGGGGGGGGGGGGGGGGGGGGGGGCGGGGGGGGGFFGGGGGGGGGGGGGGGGGGGGGGGGGGGCGGFGGGGFGGGGGGGCDGGGGGGGGGGGFGGGGGGFGGGGGGGGGGGGFGFGGCFGD6DGGGGGDCEGGGFG6@BAEFFFFFE@4FCFFF+5FFF>BE:7>3=EFF44213AD;@EEF)9?;(6;1EFD>1(49;>>F6:<F?1(36A<?F>1,911):?B1<0,--4444:.
@M04999:289:000000000-L3R54:1:1101:10168:6195 2:N:0:421
GACGACTACCAGGGTATCTAATCCTGTTCGCTCCCCACGCTTTCGTCCATCAGCGTCAATCGGTATTTAGTAACCTGCCTTCGCAATCGGGGTTCTGTGTAATATCTATGCATTTCACCGCTACACTACACATTCCAGCTACTTCAATACTATTCAAGATTAACAGTATCAACGGCAGTTCTACAGTTAAGCTGCAGGTTTTCACCGCTGACTTATCAACCCGCCTACGGACCCTTTAAACCCAATAAATCCGGACAACGCTCGCATCCTCCGTATTACCGCGGCTGCTGGCACGGAGTT
+
CCCCCGGGGGGGGGGGGGGGGGGGGGGGGGGGGGGGGGGGGGGGGGGGGGGGGGGGGGGGGGGGGGGGGGGGGGGGGGGGGGGGGEGGGGGGGGGGGGGGGGGFCFGFGGGGGGGGGGGGGGGGGGGGGCFGGGGGGGGGGGGGGGFDGGGGFFGGFGCEAFFGC?FFGGGGGGGGFGFGGGGGGGGGGGGGGGGGFGCCFFFFFFFFFFFFFFAFF6EBADAABF@F=@5@BDFFFF?FEFFFDFF3>CFFF(3>BDF9>?BFF6:9B?2?FF?BBA<D?>999>2<BF0::<:;4(34
@M04999:289:000000000-L3R54:1:1101:24122:6195 2:N:0:421
GGATCGACTACCGGGGTATCTAATCCTGTTTGCTCCCCACGCTTTCGCATCTCAGCGTCAGTATCTGTCCAGAAGGCCGCCTTCGCCACCGGTATTCCTCCACATCTCTACGCATTTCACCGCTACACGTGGAATTCTACCTTCCTCTACAATACTCCAGATAACCAGTTTTAAGTGCAATTCCCAGGTTGAGCCCGGGGCTTTCACACCTAACTTAATTATCCGCCTACATGCCCTTTACGCCCAGTCATTCCGATTAACGCTCGCACCCTCCGTATTACCGCGGCTGCTGGCACGGAGT
+
CCCCCGGGGGGGGGGGGGGGGGFGGGGGGGGGGGGGGGGGGGGGGGGGGGGGGGGGGGGGGGGGGGGGGGGGGGGGGGGGGGGGGGGGGGGGGGGGGGGGGGGCFFGGGGGGGGEGGGGGGGGGGGGGGGCFGGGGGGGGGGGGGGGGGGGGGGGGGGGGCGFFGGGGGGGGGGGGFGAGGGGGGGGGGGGGGGGGGDGGFFFFFFFFFFFBEFFFEFFFFEFEDFFF?FFEFF@DEDFFF6?>@0@;EBFFFAF0<B6>ABFFFFBFB9?F?BFF::?DFFF92(6;9B7:(8??BF>F4
@M04999:289:000000000-L3R54:1:1101:20176:6235 2:N:0:421
GTAAAGACTACAGGGGTATCTAATCCTGTTTGCTCCCCACGCTTTCGCATCTCAGCGTCAGTATCTGTCCAGAAGGCCGCCTTCGCCACCGGTATTCCTCCACATCTCTACGCATTTCGCCGCTACACGTGGAATTCTACCTTCCTCTACAATACTCTAGTTAACCAGTTTTAAGTGCAATTCCTAGGTTGAGCCCAGGGCTTTCACACCTAACTTAATTATCCGCCTACATGCCCTTTACACCCAGTCATTCCGATTAACGCTCGCACCCTCCGTATTACCGCGGCTGCTGGCACGGAGT
+
CCCCCGGGGGGGGGGGGGGGGGGGGGGGGGGGGGGGGGGGGGGGGGGGGGGGGGGGGGGGGGGGGGFGGGGGGGGGGGGGGGGGGGGGGGGGGGGGGFGGGGGGGGGGGGGGGGGGGGGGGGGGGGGGGGGGGGGGGGGGGGGGGGGGGGFGGGGFGGFGGGDFGGGGGGGGGF?FFGFGGDGGGDGGGGFGGGGCFGCDFFFFFFFFFFFFFFFFFFFFCAEEAFF>9BEEEEEFFFECEEFFF@?EEFE3?EF?FFDFFFFFF;B093:?BB>F??B>BFFF0;>>>?B:0:<BF>6><
@M04999:289:000000000-L3R54:1:1101:12727:6246 2:N:0:421
TTGACTACTGGGGTATCTAATCCTGTTTGCTCCCCACGCTTTCGCATCTCAGCGTCAGTATCTGTCCAGAAGGCCGCCTTCGCCACCGGTATTCCTCCACATCTCTACGCATTTCACCGCTACACGCGGAATTCTACCTTCCTCTACAATACTCCAGATAACCAGTTTTAAGTGCAATTCCCAGGTTGAGCCCGGGGCTTTCACACCTAACTTAATTATCCGCCTACATGCCCTTTACGCCCAGTCATTCCGATTAACGCTCGCACCCTCCGTATTACCGCGGCTGCTGGCACGGAGTT
+
CCCCCGGGGGGGGGGGGGGGGGGGGGGGGGGGFGGGGGGGGGGGG7FGGGGFGGGGGGGGGGGGGGGGGGGGGGGGGGGGGDGGGGGGGG@FGGGGGGGGGGGGGGGGGGGGGGGGGGGGGGGGGGGGGGGGGGGFGGGGGGGGGGGGGGGGGGGGGGGGGGGGGGGGGGGGGGGGFGFGGGGGGGGFGGGFG5EDDGGGFFFFFFFFFFFFFFFFFFAEF6;DFFFFFCEEDE@EFFFFFFF0=@FFFFFB<:?6AF:9B?>BBF>?FB6><<B>A44391>F>>?FFFFBF01>(4:
@M04999:289:000000000-L3R54:1:1101:17830:6267 2:N:0:421
GCGACTACTCGGGTATCTAATCCTGTTCGCTCCCCACGCTTTCGTCCATCAGCGTCAATCGGTATTTAGTAACCTGCCTTCGCAATCGGGGTTCTGTGTAATATCTATGCATTTCACCGCTACACTACACATTCCAGCTACTTCAATACTATTCAAGATTAACAGTATCAACGGCAGTTCTACAGTTAAGCTGCAGGTTTTCACCGCTGACTTATCAACCCGCCTACGGACCCTTTAAACCCAATAAATCCGGATAACGCTCGCATCCTCCGTATTACCGCGGCTGCTGGCACGGAGTT
+
CCCCCGGGGGGGGGGGGGGGGGGGGGGGGGGGGGGGGGGGGGGGGGGGGGGGGGGGGGGGGGGGGGGGGGGGGGGGGGGGGGGGGGGGGGGGGGGGGGGGFGGGGGGGGGGGGGGGGGGGGGGGGGGGGGGGGGGGCFGGGGGGGGGGGGGGGGGGGGGGGGGGGGGGGGGGGGGGFGFGGGGGGGGGGGGGGGGGGGGGFFFFFDFEFFDFFFFFFFFFFAFFFFFF=@@FFFFFFEEFFDF?@;ECFEFFFFFFFFD01?BFFFFFFFFF?<FFFFFF9>FBF>0:>:???F(316?
@M04999:289:000000000-L3R54:1:1101:10205:6304 2:N:0:421
CCGAATTCTTGACTATCGAACCCTACTTTTTCCCTCCGCTTTCTCCCCTCTAGGTTATCTACTCTTGTTTTCTCCTCCCTCTTCCCCCTCCTCCCCCCCGTTCTCTTCCCGCATGCCCCCTTCGCCCCCCGTCCTCCTCCCCTCCACTACACTCTTCCTCTCCACCTCCACGTGTCTCCCTCCCTCTCCACTCCTCCCCCTCACCACTCTTTCCATCACCTCCCTCCGTCACCCCTACGCACCTCCCTCCCACTTACTTCTCCGCCTCCCTCCACTTCCCCCCCCCTCCTTCCGCCGCTCC
+
6-86,8,,,,,,,,,,;,,,,86-,,6,,,,,,66,8+68FC,,,,,,,B,,,;,,,C,;,,;,,,,,;,,,,9B,A@@AA@,,,4:+688,,,8,+4++,4,,,,95,,+8@4+,A,+@+,9++:+6@++38+86D,,,6=,+1,1,,,6@,1,7,7,3,@,360,,1,,**1*412*;*3*1,:,1<,1,A67<8/*))2)8;*285)).)+++)2*(*((6(/,(/(,(//.((/()(((((.(((,-(.4))))).64)(-((,31,(-33.))).(,(-,4(-(().((,(,-(-(
@M04999:289:000000000-L3R54:1:1101:17904:6306 2:N:0:421
GACTACTCGGGTATCTAATCCTGTTTGCTCCCCACGCTTTCGCATCTCAGCGTCAGTATCTGTCCAGAAGGCCGCCTTCGCCACCGGTATTCCTCCACATCTCTACGCATTTCACCGCTACACGTGGAATTCTACCTTCCTCTACAGTACTCTAGTTAACCAGTTTTAAGTGCAATTCCTAGGTTGAGCCCAGGGCTTTCACACCTAACTTAATTATCCGCCTACATGCCCTTTACGCCCAGTCATTCCGATTAACGCTCGCACCCTCCGTATTACCGCGGCTGCTGGCACGGAGTTAGCC
+
CCCCCGGGGGGGGGGGGGGGGGGGGGGGGGGGGGGGGGGGGGGGGGGGGGGGGGGGGGGGGGGGGGGGGGGGGGGGGGGGGGGGGGGGGGGGGGGGGGGGGGGGGGGGGGGGGGGGGGGGGGGGGGGGGGGGGGGGGGGGGGGGGGGGGGGGGGFGGFGGGGGGGGGGGGG8DFGGFGFGGG6FGGFGGGGGFFCGGGGGFFFFFFFFCFF@ABCCEFF=F@FFFFFFFEFFFF4C2=BFD5>B<CEFFFFFFF?C<BFFFB>>@?BFFF?B?FFF<09((4;BFFFBF024121:742>7
@M04999:289:000000000-L3R54:1:1101:6359:6396 2:N:0:421
TAGCGACTACTCGGGTATCTAATCCTGTTCGCTACCCATGCTTTCGAACCTCAGCGTCAGTTACAGACCAGAGAGCCGCCTTCGCCACTGGTGTTCTTCCATATATCTACGCATTCCACCGCTACACATGGAGTTCCACTCTCCTCTTCTGCACCCAAGAAAAACAGTTTCAGCTGCACTTCCCCGGTTAAGCCGAGGGCTTTCACAGCTGACTTGTTCTCCCGCCTGCGTTCGCTTTACGCCCAATAAATCCGGACAACGCTTGCCACCTACGTATTACCGCGGCTGCTGGCACGTAGTT
+
CCCCCGGGGGGGGGGGGGGGGGGGGGGGGGGGGGGGGGGGGGGGGGGGGGGGGGGGGGGGGGGGGGGGGGGGGGGGGGGGGGGGGGGGGGGGGGGGGGGGGGGGGGGGGGGGGGFGGGGGGGGGGFFGGGGGCGGGGFGGGFGGGGGGGGGGGGGGGGGGGGGGGGGGGGGGGGGGFGFGGGGGGGCGGEGFGGGCDGGGFFFFFFFFFFF@=FFFFFFECEFFF@DFFB<FF@FFDFFF0;FBBBB7AFFFFFF6>FFF>BBFFB?AFFF>B??B4:9AA<>B>BF>FFFBF:414431.
@M04999:289:000000000-L3R54:1:1101:16261:6458 2:N:0:421
ACCTGGACTACACGGGTATCTAATCCTGTTCGCTCCCCACGCTTTCGTCCATCAGCGTCAATCGGTATTTAGTAACCTGCCTTCGCAATCGGGGTTCTGTGTAATATCTATGCATTTCACCGCTACACTACACATTCCAGCTACTTCAATACTATTCAAGATTAACAGTATCAACGGCAGTTCTACAGTTAAGCTGCAGGTTTTCACCGCTGACTTATCAACCCGCCTACGGACCCTTTAAACCCAATAAATCCGGATAACGCTCGCATCCTCCGTATTACCGCGGCTGCTGGCACGGAGT
+
BCCCCG<FFGGGGGGGGGGGFACEGGGGGGGDGGGGGGGGDEG:FFGGGCEGGGGCFGGCGGGGGGCDFGGFFFFGGGFGGGGGFG=:FGFGG+@@FFFFGGGGG@FGGGGGCEGFFGGGGEGGGGGFGGGGGD>EFFFGGFD=DGGGFEGGGGGGGGGCDFDGFGCCGCGCFGGG5CDGFGGDGCEGGGFGEGGGGCFGFFFFAFFADFB=29>AFFFCFFFF2@FF2>@99=@7;=;+793=(6?F@A6?E4;0;77A3/76:B>B?07?D(,4?38<A4?>>>F>F??226220421-
@M04999:289:000000000-L3R54:1:1101:6949:6475 2:N:0:421
TAGACTACAGGGGTATCTAATCCTGTTCGCTACCCACGCTTTCGAGCCTCAGCGTCAGTTACTAGCCAGTCAGCCGCCTTCGCCACTGATGTTCTTCCATATATCTACGCATTTCACCGCTACACATGGAGTTCCACTGACCTCTCTAGCACTCAAGTCTTACAGTTTCTGATGCACGTCCATAGTTGAGCTATGACCTTTCACATCAGACTTATTAAACCGCCTGCGCTCCCTTTACGCCCAATAATTCCGGACAACGCTCGCCACCTACGTATTACCGCGGCTGCTGGCACGTAGTT
+
CCCCCGGGGGGGGGGGGGGGGGAFGGGGGGGGGGGGGGGGGGGGGGGGGGGGGGGGGGGGGGGGGGGGGGGGGGGGGGGGGGGGGGGGGGGGGGGGGGGCGGGGGGGGGGGEGGGGGGGGGGGGGGGGGGGGGGGGGGGGGFGGGGGGGGGGGGGGFGGGGGGGGGGGGGGDFGGGFGFGDDFCFFGGGGGGGGCDGGGGFFFFFFFFEEFFFFFFFACE98=BA242:4A5B=EFFFF>@FF28@8E???@679@?0908<991:<:???B:25:AA4((79;0(4:70(4,34(.86
@M04999:289:000000000-L3R54:1:1101:6412:6493 2:N:0:421
CTGACTACAAGGGTATCTAATCCTGTTTGCTCCCCACGCTTTCGCATCTCAGCGTCAGTATCTGTCCAGAAGGCCGCCTTCGCCACCGGTATTCCTCCACATCTCTACGCATTTCACCGCTACACGTGGAATTCTACCTTCCTCTACAATACTCTAGTTAACCAGTTTTAAGTGCAATTCCTAGGTGGAGCCCAGGGCTTTCACACCTAACTTAATTATCCGCCTACATGCCCTTTACGCCCAGTCATTCCGATTAACGCTCGCACCCTCCGTATTACCGCGGCTGCTGCCACGGAGTT
+
CCCCCGGGGGGGGGGGGGGGGGGGGGGGGGGGGGGGGGGGGGGGG@FGGGGGGGGGGGGGGGGGGGGGGGGGGGGGGGGGGGGGGGGGGGGGGGGGGGGGGGGGGGGGGGGGGGGGGGGGGGGGGGGGGGGGGGGGGGGGGGGGGGGGGGGGGGGGGGGGGGGGGGGGGGGGGGGGFGFGGGGGGGGGGGGGGFGGGGGGFFFFFFFFFFFFFFFFFFFFFDDFFFFEFFFBFFFEEFFFFFFFFFFFEFFF067?EFF@FDFBBFFF:?FFFFF>26<:>B9;BB?FF)44>>(3>BF
@M04999:289:000000000-L3R54:1:1101:26428:6510 2:N:0:421
AGACTTCTAGGGTATCTAATCCTGTTCGCTCCCCACGCTTTCGTCCATCAGCGTCAATCGGTATTTAGTAACCTGCCTTCGCAATCGGGGTTCTGTGTAATATCTATGCATTTCACCGCTACACTACACATTCCAGCTACTTCAATACTATTCAAGATTAACAGTATCAACGGCAGTTCTACAGTTAAGCTGCAGGTTTTCACCGCTGACTTATCAACCCGCCTACGGACCCTTTAAACCCAATAAATCCGGATAACGCTCGCATCCTCCGTATTACCGCGGCTGCTGGCACGGAGTTAGC
+
CCCCCGGGGGGGGGGGGGGGGGGGGGGCCEFGGGGGGGGGGGDGGGGGGGGGGGGGGGGGGGGFDFGGGGGGGGGGGCFGGGGGDGGDGGFEGGGGGGGCDFGGGGGAFGGGGGGGGGGGGGFGGGGGGGGFGGFCGGFGGGGGGGGGGGCGGGFFGGCGGGGGGGGGGGGGGGGEDGFFFGGGGGGD==FGGDFDF7FGF?FFDFEE=DEFFFFFFFCA*4>A2>25@@@==25CEEE8>??;;AC?C1:B?6?FFDF?196>BF0<BF931:29A46>BFFFFFFFFFFBF6;BBB<A6
@M04999:289:000000000-L3R54:1:1101:20122:6512 2:N:0:421
TTTGACTACTTGGGTATCTAATCCTGTTCGCTACCCATGCTTTCGAACCTCAGCGTCAGTTACAGACCAGAGAGCCGCCTTCGCCACTGGTTTTCTTCCATATATCTACGCATTCCACCGCTACACATGGAGTTCCACTCTCCTCTTCTGCACTCAAGAAAAACAGTTTCAGCTGCACTTCCCCGGTTAAGCCGAGGGCTTTCACAGCTGACTTGTTCTCCCGCCTGCGTTCGCTTTACGCCCAATAAATTCGGACAACGCTTGCCACCTACGTATTACCGCGGCTGCTGGCCCGTATTTT
+
CCCCCFGGGG,CFGGEFEDFGFFGGGGGEGGEGGGGFGFGGGGECC@F7@FGGGGGGGGGGGGCDCFGGGG?EG7FCEGGGGGGGGGGGGG,EFFFGFGFGEGA;,AEFD+:FGFCDFGGGEEEEGCFFGFGGF9F,@=EFGG81BDFGFGFG,6DDFGFFFG68=GFGGGG8FDGFGFGGGDGGEGGGFGFFE6*;DDFFFFFA9BAFFF26=*=AFCC+>(6555=(55;,2;77);529>16@3.;7)66((4>??B>FF?:?<>B3>FB?)625>4(--,639?008?(,44,(.6-
@M04999:289:000000000-L3R54:1:1101:13884:6544 2:N:0:421
GACTACTCGGGTATCTAATCCTGTTTGCTCCCCACGCTTTCGCATCTCAGCGTCAGTATCTGTCCAGAAGGCCGCCTTCGCCACCGGTATTCCTCCACATCTCTACGCATTTCACCGCTACACGTGGAATTCTACCTTCCTCTACAATACTCCAGATAACCAGTTTTAAGTGCAATTCCCAGGTTGAGCCCGGGGCTTTCACACCTAACTTAATTATCCGCCTACATGCCCTTTACGCCCAGTCATTCCGATTAACGCTCGCACCCTCCGTATTACCGCGGCTGCTGGCACGGAGTTAGCC
+
CCCCCGGGGDGGGGAF9FGGGFGGGGEFGGGGGGGGGDGGFGGGGGGGFGGGGEGGGGG9FFGFDEFFGGGGGGGGGGGGDGGGGGGGDGG<EGGFGGGG8FEFGGGGGGGGCFGFGGGCFGGCFGFGFFGGFGGGGGFGGGGFGGCDEFG?FFGFG=FGFGGGG8EFFGGGGGGGFFDD8FFGGGCGFGGGECEDDGGFFFFFEFFFFFFFEF6BEFFFF@FFFFFFFEFFFF<EFFBF<0;EECEFF;;@;D;E;@BF(49>><::?FFF7:<D<3>9061(:705?FFF;>>F?A<24
@M04999:289:000000000-L3R54:1:1101:24147:6549 2:N:0:421
GACTACCGGGGTATCTAATCCTGTTCGCTCCCCACGCTTTCGTCCATCAGCGTCAATCGGTATTTAGTAACCTGCCTTCGCAATCGGGGTTCTGTGTAATATCTATGCATTTCACCGCTACACTACACATTCCAGCTACTTCAATACTATTCAAGATTAACAGTATCAACGGCAGTTCTACAGTTAAGCTGCAGGCTTTCACCGCTGACTTATCAACCCGCCTACGGACCCTTTAAACCCAATAAATCCGGATAACGCTCGCATCCTCCGTATTACCGCGGCTGCTGGCACGGAGTTAGCC
+
CCCCCGGGGGGGGGGGGGGGGGGGGGGGGGGGGGGGGGGGGGGGGGGGGGGGGGGGGGGGGGGGGGGGGGGGGGGGGGGGGGGGGGGGGGGGGGGGGGGGGGGGGGGGGGGGGGGGGGGGGGGGGGGGGGGGGGGGGGGGGGGGGGGGGGGGGGGGGGGGGGGGGGGGGGGGGGGGFGFGGGGGGGGGGGGGGGGGGGGGFFFFFFFFFFFFFFFFFFFFFFFFFD9@FFFFFF9?CED>@DFFFFFFFFBFD?FFFB?F9;FFFFBFFFFFFFAFF1,(4>F><??><:BFFF>035>D?
@M04999:289:000000000-L3R54:1:1101:3431:6675 2:N:0:421
GGTGACTACAGGGGTATCTAATCCTGTTTGCTCCCCACGCTTTCGCATCTCAGCGTCAGTATCTGTCCAGAAGGCCGCCTTCGCCACCGGTCTTCCTCCACATCTCTACGCATTTCACCGCTACACGTGGAATTCTACCTTCCTCTACAATACTCTAGTTAACCAGTTTTAAGTGCAATTCCTAGGTTGAGCCCAGGGCTTTCACACCTAACTTAATTATCCGCCTACATGCCCTTTACGCCCAGTCATTCCGATTAACGCTCGAACCCTCCGTATTACCGCGGCTGCTGGCCAGGTGTTT
+
CC<,@E@E@<CEF768EEFG,ECFEEF9FC9<@FF@@FEGGEGFECE7FDFF9EFFFCFGA<FGFFAFCFG@EFGDEGEGFGG7BCE?767+B<F<,CFFGG<E;FFGGGG@BCFAFFGGGGCEFFGFD@+A?DE;4ED==DFCFGGCA9DGGGGFDDDE:E9=FGGAD:FGF@+B;=CFGGFF,@FFCGCEGGGGC+*3@FFFF9?*)))88BFFCF9A>E=BFFA2(9@F6>@BEEE452@(6;<<.99C@@12?C4;0;71((63876<61114446<;>0;99FFF7043(,).3(,
@M04999:289:000000000-L3R54:1:1101:10467:6678 2:N:0:421
GGTTTGACCACTAGGGTATCTAATCCTGTTTGCTCCCCACGCTTTCGCATCTCAGCGTCAGTATCTGTCCAGATGGCCGCCTTCGCCACCGGTATTCCTCCACATCTCTACGCATTTCACCGCTACACGTGGAATTCTACCTTCCTCTACAATACTCTAGTTAACCAGTTTTAAGTGCAATTCCTAGGTTGAGCCCAGGGCTTTCACACCTAACTTAATTATCCGCCTACATGCCCTTTACGCCCAGTCATTCCGATTAACGCTCGCGCCCTCCGTATTACCGCGGCTGCTGGCACGGAGT
+
CCCCCGGGGGGGGGGGGGGGGGGGGGGGGGGGGGGGGGGGGGGGGGGGGGGGGGGGGGGGGGGGGGGGGGGGCGGGGGGGGGGGGGGGGGGGG>GGGGGGGGGGGGGGGGGGGGGGGGGGGGGGGGGGGGGGGGGGGGGGFGGGGGGGGGGGGGGGGGGFGGGGGGGGGGGGGFGGBGFGGGGGGGGGGGFGGGGGGGGGFFFFFFFFFFFFFFFFFFFFFFEFA)>AA@BF?EFFFBECF@D=B=FFEAEEFF@F;@;EE3;?@F>(6;>0:BFFF?B4641>>>;>B<:?::(5<6064
@M04999:289:000000000-L3R54:1:1101:16285:6686 2:N:0:421
TGACTACTGGGGTATCTAATCCTGTTCGCTCCCCACGCTTTCGTCCATCAGCGTCAATCGGTATTTAGTAACCTGCCTTCGCAATCGGGGTTCTGTGTAATATCTATGCATTTCACCGCTACACTACACATTCCAGCTACTTCAATACTATTCAAGATTAACAGTATCAACGGCAGTTCTACAGTTAAGGTGCAGGTTTTCACCGCTGACTTATCAACCCGCCTACGGACCCTTTAAACCCAATAAATCCGGATGACGCTCGCATCCTCCGTATTACCGCGGCTGCTGGCACGGAGTTAGC
+
CCCCCGGGGGGGGGGGGGGGGGGGGGGGGGGGGGGGGGGGGGGGGGGGGGGGGGGGGGGGGGGGGGGGGGGGGGEGGGGGFGGGGGFEGGGGGGGGGGGGGGGGGGGCFGGGGGGGGGGGGGGGGGGGGGGGGFFFGGGGGGGGGGGGGGGGGGGGGGGEGGGGGDFDFGGDGGGGFGFGGGGGGGGCGFGGGGGGGGGGFCFFFDFFFFFFFFFFFFFFFB>DAF2@>BFFFFFFFCEF@;7=@ACF?E;F;<F8<<;@?69;FF??FFB:(8?F9A09,7>>>B?F76?BF6>6??)).
@M04999:289:000000000-L3R54:1:1101:9024:6694 2:N:0:421
CAGACTACTCGGGTATCTAATCCTGTTTGCTCCCCACGCTTTCGCATCTCAGCGTCAGTATCTGTCCAGAAGGCCGCCTTCGCCACCGGTATTCCTCCACATCTCTACGCATTTCACCGCTACACGTGGAATTCTACCTTCCTCTACAATACTCCAGATAACCAGTTTTAAGTGCAATTCCCAGGTTGAGCCCGGGGCTTTCACACCTAACTTAATTATCCGCCTACATGCCCTTTACGCCCAGTCATTCCGATTAACGCTCGCACCCTCCGTATTACCGCGGCTGCTGGCACGGAGTT
+
CCCCCGGGGGGGGGGGGGGGGGGGGGGGGGGGGFGGGGGGGGGGG,CFGGGGGGGGGGFGGGGGGGGGGGFGFGGGGGGGGGGGGGGGGGGGGGGGGGGGGGGFFDGGGGGGGGGGGGGGGGGGGGG@CGGFGGGGGGGGGGGGGGG=EFGGGGGGGGGGFFGGGDFCGGGFFGGGFGFGGFFGCDGGGFGGGC>CGGGGFFFFFFFF==@EEFAFCFFFF?FFFDFFFEBEB@D@EE1A99?;6;<?EFF@<;D@EF<BBF021>F:8?F><?:?AA2199BBF927)(,(.4((-2(
@M04999:289:000000000-L3R54:1:1101:16116:6698 2:N:0:421
GACTACAAGGGTATCTAATCCTGTTTGCTCCCCACGCTTTCGCATCTCAGCGTCAGTATCTGTCCAGAAGGCCGCCTTCGCCACCGGTATTCCTCCACATCTCTACGCATTTCACCGCTACACGTGGAATTCTACCTTCCTCTACAATACTCTAGTTAACCAGTTTTAAGTGCAATTCCTAGGTTGAGCCCAGGGCTTTCACACCTAACTTAATTATCCGCCTACATGCCCTTTACGCCCAGTCATTCCGATTAACGCTCGCACCCTCCGTATTACCGCGGCTGCTGGCACGGAGTTAGCC
+
CCCCCGGGGGGGGGGGGGGGGGGGGGGGGGGGGGGGGGGGGGGGGGGGGGGGGGGGGGGGGGGGGGGGGGGGGGGGGGGGGGGGGGGGGGGGGGGGGGGGGGGGGGGGGGGGGGGGGGGGGGGGGFGGGGGGGGGGGGGGGGGGFGGFGGGGGGGGGGFG8FFFFGGGFFGGGGFGFGFGGGGGGGGGGGGGGF6DCDCFFFFF>F>FFFEF@FFFEFC=>DDFFEECEEFFFEC=@F>DDB;>=5<CFF(6;?FF06;;1:>F>D=:?9?(.44A<?>949>FB::?<:?FFF08(4<<2
@M04999:289:000000000-L3R54:1:1101:14006:6732 2:N:0:421
GACTACCGGGGTATCTAATCCTGTTCGCTCCCCACGCTTTCGTCCATCAGCGTCAATCGGTATTTAGTAACCTGCCTTCGCAATCGGGGTTCTGTGTAATATCTATGCATTTCACCGCTACACTACACATTCCAGCTACTTCAATACTATTCAAGATTAACAGTATCAACGGCAGTTCTACAGTTAAGCTGCAGGTTTTCACCGCTGACTTATCAACCCGCCTACGGACCCTTTAAACCCAATAAATCCGGATAACGCTCGCATCCTCCGTATTACCGCGGCTGCTGGCACGGAGTTAGCC
+
CCCCCG8FEEEGEGGGGGGGGGGGGGGGGGDGGFFGGGGGGGFGGFFGGGGGGGGGGGGDGFCGGGGGGGGFFGGGGGGGGGGFGGGGGGGGGFFGGGGGGGGGFGGGGGGGGGGGCEGGGGGGGGGGGGGGGGGGGGGGGGGGGGGGGGGGGGGGGGAFGGGGGGGGGGCCEGGGFGFGGGGGGGEGGGGGGGGGGGGGFFFBEFFABBCEEFFFFF>AFFFFFF==>FFFF@EFFEFB?FFE3<CFF>@DDFFFFFFFFFFBF??FF>:17?BF9?F9>6;3<7>260<B>09B?A<B?
@M04999:289:000000000-L3R54:1:1101:11056:6767 2:N:0:421
AGCGGACTACACGGGTATCTAATCCTGTTCGCTCCCCACGCTTTCGTCCATCAGCGTCAATCGGTATTTAGTAACCTGCCTTCGCAATCGGGGTTCTGTGTAATATCTATGCATTTCACCGCTACACTACACATTCCAGCTACTTCAATACTATTCAAGATTAACAGTATCAACGGCAGCTCTACAGTTAAGCTGTAGGTTTTCACCGCTGACTTATCAACCCGCCTACGGACCCTTTAAACCCAATAAATCCGGATAACGCTCGCATCCTCCGTATTACCGCGGCTGCTGGCACGGAGTT
+
CCCCCEGFGGGGGGDFGGGGGGGGGGFGGGGGGGGGGGGGGGGGGGGGGGGGGGGCFGGEGGGFGGFGGFDFFGGGGGGGGGGGGGGGGGGGGFGGGGGGGGGGCFGGGGGGFGGGGGGGGGGFGFGGGGDGGGGGGGFFGGGGGGGGGGGGGGGGG:FAFGGGGGGFGGGGGGGGFGFGGGGFGGGGGGG7CGFGGGGFFFFFFFFEFFBBFFFFEFFFFBD@BFFFF?2@;BFFFFFFFF@FFFDEF3?C@B2@;6<BBFF?696?FFFF:9:?BFFFD0;>0163:?0?:04?((4?4
@M04999:289:000000000-L3R54:1:1101:20240:6805 2:N:0:421
GATGCGACTACCCGGGTATCTAATCCTGTTTGCTCCCCACGCTTTCGCATCTCAGCGTCAGTATCTGTCCAGAAGGCCGCCTTCGCCACCGGTATTCCTCCACATCTCTACGCATTTCACCGCTACACGTGGAATTCTACCTTCCTCTACAATACTCCAGATAACCAGTTTTAAGTGCAATTCCCAGGTTGAGCCCGGGGCCTTCACACCTAACTTAATTATCCGCCTACATGCCCTTTACGCCCAGTCATTCCGTTTAACGCTCGCACCCTCCGTATTACCGCGCCTGCTGGCACGGAGT
+
CCCCCGCFE@FGFEGGGGGGDEE<FFFGGGGA<CFGGGCGCDGFFFFGEGGGGG9EFFGCECEF9FFFG,EFCFG?FFD>>==FCGGGGGGD>:AEFG<F@EG?:E;A;FFDEEGG<EEFEB7BCC:EFGFGG998CFGG==EGCADG8DD23@@FG8E,@EEAF6EEGFFEGF+E+BF=E?FA?FF+@6@,<31;7<47*3@FA6A+6=:3@6B8@+=9C??E2(12086?7@E(;64+96<9>;<=@;E)46>),51:A092:09>F;3-,408?:04:9?9;(((32:8(-1,(7(-(
@M04999:289:000000000-L3R54:1:1101:11843:6812 2:N:0:421
TGACTACCCGGGTATCTAATCCTGTTCGCTCCCCACGCTTTCGTCCATCAGCGTCAATCGGTATTTAGTAACCTGCCTTCGCAATCGGGGTTCTGTGTAATATCTATGCATTTCACCGCTACACTACACATTCCAGCTACTTCAATACTATTCAAGATTAACAGTATCAACGGCAGTTCTACAGTTAAGCTGCAGGTTTTCACCGCTGACTTATCAACCCGCCTACGGACCCTTTAAACCCAATAAATCCGGATAACGCTCGCATCCTCCGTATTACCGCGGCTGCTGGCACGGAGTTAGC
+
CCCCCFFGGGGGGGGGGFDGGGGGGGFGDGGGGGGGGGGGGGEFGGGGGGDGGGGGGGGGGGCEGGCAFFFGGGGGGGGGGGGEFFF7FGGGGGFEEGGFFGGGGGGGGGGGGGFGGDFGEGGGGFDGGGGGGGGCGGGGGFGCEFFGGGFGGAE;DGFGFGGGGGGGCFG63@DEFFFGGGCGGGG7DFGFFFGGGDFGFFFFEFFE5@E<CFFFEFF>9AFFFD>@FF>F=D3C3CAFF7;@)7CE3=69;;DFF@B,-,4039?<7?9?:::AA<?B(1;B><B::B0<149;<?D>:
@M04999:289:000000000-L3R54:1:1101:27979:6853 2:N:0:421
GGGACTACCCCGGTATCTAATCCTCTTTTCTCCCCACGCTTTCGCATCTCACCGTCAGTATCTTTCCAGAAGCCCCCCTTCTCCACCGGTATTCCCCCACACCTCTCCGCATTTCTCCGCTACACGTGGAATTCTACCTTCCTCTACAATACTCCAGATAACCAGTTTTAACAGCAATTCCCAGATTGTGCCCGGGGCTTTCACACCTAACTTAATTATCCGCCTACATGCCCTTTACGCCCAGTCCTTCCTATTAACGCTCGCACCCCCCACATTACCGCGGCTTCTGGCACGTAGTTAC
+
A-,,,;;C,C,7C++C,EF9,C,<,C6F,C,E,E@C@6F7,DE,B,87FGF9@F<,:,6,6C,6,6696C,C,:,,@4+,:5F,5FE++8+4,5,,:++@=,?EFG,A4FFC7EE,CA@BF=7:A+6AC7,,,6C9E98D8=EEFF9,@8AFCGD?,,3,3DF,,6,==,,,,,5@*89++=+9,<,,,2,<C31*;7**;9+=9;;A;)71/4=8*+19+(8@>?8@E)3)6;8;94(0(.(((7))9>/)/)9)5<273249(693(--(-,)-))6669(-(((-)),(.(.((-)))
@M04999:289:000000000-L3R54:1:1101:5619:6900 2:N:0:421
ATGACTACACGGGTATCTAATCCTGTTTGCTCCCCACGCTTTCGCATCTCAGCGTCAGTATCTGTCCAGAAGGCCGCCTTCGCCACCGGTATTCCTCCACATCTCTACGCATTTCACCGCTACACGTGGAATTCTACCTTCCTCTACAATACTCCAGATAACCAGTTTTAAGTGCAATTCCCAGGTTGAGCCCGGGGCTTTCACACCTAACTTAATTCTCCGCCTACATGCCCTTTACGCCCAGTCATTCCGATTAACGCTCGCACCCTCCATATTACCGCGGCTGCTGGCACGGAGTT
+
9CBC<EFFGGCG7++C<E@@F<FFEEFGEFGEF,6CFCG,CFF:CGCGAFFF8FGGDFGC9EFFGFEFGGDFGEEGCFCDFG:=CEF=+@:F,F@<FGGGG<F,?EFFGGF:=FEFDGDEC=>FC=B<++<E?=;,C,=9=DDF;2=,6,E8CFGD8E,7EEC==AC,@DFG:,?897?FGFGFCFGF?EFDG>E55D9*;?FACA?*64@CEFF68+11+5@@@F2(9*5)=3(.4>751:?1374?).)(/(/:).2;12(9BFF?(84(..6-6A9:9((,90::)2(()(,-(-,
@M04999:289:000000000-L3R54:1:1101:22957:6901 2:N:0:421
GCGACTACTGGGGTATCTAATCCTGTTCGCTACCCATGCTTTCGAGCCTCAGCGTCAGTAACAGACCAGAGAGCCGCCTTCGCCACTGGTGTTCTTCCATATATCTACGCATTTCACCGCTACACATGGAGTTCCACTCTCCTCTTCTGCACTCAAGTCTCTCAGTTTCCGATGCTCTTCCTCAGTTAAGCTGAGGGCTTTCACATTCAGACTTAAAAGACCGCCTGCGCTCCCTTTACGCCCAATAAATCCGGACAACGCTTGCCACCTACGTATTACCGCGGCTGCTGGCACGTTGTTC
+
CCCCCGGGGGG?CFGGGGGGFGGGGGGFEGGGGGGGGFGGGGGGFGGGGGGFGGGGGGGGEFGG8FFFECFFGGGGGCFGGGGG=FGGFGFGGGGGGGGGGGGFGGGGGGDGGGDFGGGGGGGGGGGGGGGGGFF;>EGGGFFFGGGGGGGFAFFGDGGGF:DF;FFEGGDCECCEFGDDFGG8,EEEE,A<A,@67CFGFF6B6;EFEF*>@AA8AF809)0:AADF==9@@2B:@EF)3:;D<8@7C3?62(321=?FBF?0:7)3:1:0<134>)4<16(49(4<>)(-.)-.((,()
@M04999:289:000000000-L3R54:1:1101:26635:6918 2:N:0:421
GGACTACCGGGGTATCTAATCCTGTTCGCTCCCCACGCTTTCGTCCATCAGCGTCAATCGGTATTTAGTAACCTGCCTTCGCAATCGGGGTTCTGTGTAATATCTATGCATTTCACCGCTACACTACACATTCCAGCTACTTCAATACTATTCAAGATTAACAGTATCAACGGCAGTTCTACAGTTAAGCTGCAGGTTTTCACCGCTGACTTATCAACCCGCCTACGGACCCTTTAAACCCAATAAATCCGGATAACGCTCGCATCCTCCGTATTACCGCGGCTGCTGGCACGGAGTTAGC
+
CCCCCGGGGGGGGGGGGGGGGGGGGGGGGGGGGGGGGGGGGGGGGGGGGGGGGGGGGGGGGGGGGGGGGGGGGGGGGGGGGGGGGGGGGGGGGGGGGGGGGGGGGGGGGGGGGGGGGGGGGGGGGGGGGGGGGGGGGGGGFGGGGGGGGGGGGGGGGGGGGGGGGGGGGGGGGGGGFGFGGGGGGGGGGGGGGGGGGGGGFFFFEFFFFDFFEFFFFFFFFFFDFFFFFFFFFFFF3>@FFFD@;EFFFFFBFF@EFFFBFFFF?0:?DFBBFFFFFFFFFF>FFF?FBFFFF9038<9:-
@M04999:289:000000000-L3R54:1:1101:26843:6918 2:N:0:421
GGACTACCAGGGTATCTAATCCTGTTTGCTCCCCACGCTTTCGCATCTCAGCGTCAGTATCTGTCCAGAAGGCCGCCTTCGCCACCGGTATTCCTCCACATCTCTACGCATTTCACCGCTACACGTGGAATTCTACCTTCCTCTACAATACTCCAGATAACCAGTTTTAAGTGCAATTCCCAGGTTGAGCCCGGGGCTTTCACACCTAACTTAATTATCCGCCTACATGCCCTTTACGCCCAGTCATTCCGATTAACGCTCGCACCCTCCGTATTACCGCGGCTGCTGGCACGGAGTTAGC
+
CCCCCGGGGGGGGGGGGGGGGGGGGGGGGGGGGGGGGGGGGGGGGGGGGGGGGEGGGGGGGGGGGGFGGGGGGGGGGGGGGDGGGGGGGGGGGGGGGGGGGGGGGGGGGGGGGGGGGGGGGGGGGGGGGFGGGGGGGGGGGGGGGGGGGGGGGGGGGGGGGGGGGGGGFGGGGFGFFGFFDGGGFGGGGGGGGGG>DGGGFFFFFFFF@DFEBFFFFFFEFF@FFFEEFF=BEBEE<D?B9;6()7C<?)5(2;DFF@B?<FFFBF?BBFBF2<:):.39B029BFFF>0:?F9>0<74)-
@M04999:289:000000000-L3R54:1:1101:11367:6952 2:N:0:421
GCATGACTACTGGGGTATCTAATCCTGTTTGCTACCCACGCTTTCGAGCATGAACGTCAGTGTTATCCCAGGAGGCTGCCTTCGCCATCGGTATTCCTCCACATCTCTACGCATTTCACTGCTACACGTGGAATTCTACCTCCCTCTGACACACTCTAGTTAGACAGTTTCAAATGCACGTCCCAAGTTGAGCTCGGGGATTTCACATCTGACTTATCTAACCGTCTGCGCTCGCTTTACGCCCATTAATTCCGATTAACGCTCGCACCCTACGTATTACCGCGGCTGCTGGCACGTAGTT
+
CCCCCGGGGGG<FGDGGGGGGFGGGGGGGGGGGFGGGGGGGGGGGGGGGCFFGGGGGGGGGGGGGFGGGGG7FBFFGFGGGGGGGGGGGGDGGGGGCDGDEGGGGGGFEFFGGGGGGGGGFGGGGGG7FEGGFEFGGFGFGGG>EGGE8EGGFC=DFFGFG8A,>DDFGGGGGCFFFGFFFGGGC8FFF@DFEGGGDDGDDFAEFFF6@EE=EFFFFFFF8C@AAAF4645>?@FFFFCC=DFFF(7?CC?C44;0<D9C<BFF;9096??1<03<<?4A6(,((339622831)187?86
@M04999:289:000000000-L3R54:1:1101:23687:6974 2:N:0:421
TAATGACTACTCGGGTATCTAATCCTGTTCGCTACCCATGCTTTCGAACCTCAGCGTCAGTTACAGACCAGAGAGCCGCCTTCGCCACTGGTGTTCTTCCATATATCTACGCATTCCACCGCTACACATGGAGTTCCACTCTCCTCTTCTGCACTCAAGAAAAACAGTTTCAGCTGCACTTCCCCGGTTAAGCTGAGGGCTTTCACATTCAGACTTAAAAGACCGCCTGCGCTCCCTTTACGCCCAATAAATCCGGACAACGCTTGCCACCTACGTATTACCGCGGCTGCTGGCACTTAGT
+
CCCCCGGGGGGGGGGGGGGGGGGGGGGGGGGGGGGGGGGGGGGGGDFGGGGGGGGGGGGGGGGGGGGGGGGGGGGGGGGGGGGGGGGGGGGGGGGGGGGGGGGFFFGGGGGGGGGGGGGGGGGGGGGGGGGGGGGGGGGGGGGGGFGGGGGGGGFGGGGGGGGGGGGGGGGGAFGGFGFGGGGGGGDEGGGGGFGGGGGGFFFFFFFFFFF<4AAFFFFFFFFFFFFFFFF>=@>@FFFFFFFFFFFF8E3<EFF6;>FFF>9<??:>A?<B??(2<A>))633112>;:B:?F0)()...
@M04999:289:000000000-L3R54:1:1101:25481:7004 2:N:0:421
AGGACTACACGGGTATCTAATCCTGTTTGCTCCCCACGCTTTCGCATCTCAGCGTCAGTATCTGTCCAGAAGGCCGCCTTCGCCACCGGTATTCCTCCACATCTCTACGCATTTCACCGCTACACGTGGAATTCTACCTTCCTCTACAATACTCCAGATAACCAGTTTTAAGTGCAGTTCCCAGGTTGAGCCCGGGGCTTTCACACCTAACTTAATTATCCGCCTACATGCCCTTTACGCCCAGTCATTCCGATTAACGCTCGCACCCTCCGTATTACCGCGGCTGCTGGCACGGAGTT
+
CCCCCGGGGGGGGGGGGGGGGGGGGGGGGFGGGGGGGGGGGGGGGGEGGGGFFGGGGGGGGGGGFGGGGGGGGGGGGGGGGGGGGEGGGGGGGGGGGGGGFFGFGGFGGGGGGGGGGFGGGGGGGGGGGGGGCGGGGGGGGCGGGGGGGGGGGGGGGFGGGGGGCFGGGGG9FGGFBDDGGGGGDGFFEFGGGGGGG*9CFFFFFFFFFFFFCFFFFFFFFD======CCFFFF@EEEDFFFD<@<@E3<<476;<EE?B??>919B(266980:?AF4(-44>9,().,3(.:992?0
@M04999:289:000000000-L3R54:1:1101:12558:7093 2:N:0:421
GACTACTGGGGTATCTAATCCCGTTCGCTCCCCATGCTTTCGCACTCCAGCGTCGGTAGGGACCCAGAGAGCTGCCTTCGCTTTTGGCGTTCCTTCGTAGATCTTCGGATTTCACCCCTACACACGAAATTCCACTCTCCTCTGTCTCACTCAAGTGAATTGGTTTCGAGAGCATTCCACCAGTTTTTGGCGACTTTCACTTTCAACCCGATTCACCGCCTACGTGCCCTTTACGCCTAGTCATTCCGAAGAACACTTGCCCCCCCCGTCTTACCGCGCCTGCTGGCACGGAGTTAGCCGG
+
CCCCCGGFGGCGGGGGGGGGGGCFGGGGGGGGDFGGGGGGGGGGGGGGFGGGGGGGGGGGGGFGGGFFFFGGGGGGGGGGGGGGGGCF7FGGGGGGGGFFDFGGFGG7FFGGGGGGGGGGGGGGGGDGFGGGGGGGGGGGGGGGGGGGGGGCGG?FFGGFGFGGGGGDGFG6CCFGFGFF?F?CGGGGG5D*9@EGFCCFFFFFFFAA9@BF>FFFEFEFF?D;=@;?D;8@373@BFDAEFFEFF3;02(4:BFF<>4<58:(9BF>:<F(6<0(4;(434:?>(2.<(-4((2)6<0((
@M04999:289:000000000-L3R54:1:1101:19819:7113 2:N:0:421
GCGACTACTAGGGTATCTAATCCTGTTTGCTCCCCACGCTTTCGCATCTCAGCGTCAGTATCTGTCCAGAAGGCCGCCTTCGCCACCGGTATTCCTCCACATCTCTACGCATTTCACCGCTACACGTGGAGTTCTACCTTCCTCTACAATACTCCAGATAACCAGTTTTAAGTGCAATTCCCAGGTTGAGCCCGGGGCTTTCACACCTAACTTAATTATCCGCCTACATGCCCTTTACGCCCACTCATTCCGATTAACTCTCGCACCCTCCGTATTCCCGCGGCTGCTGGCACGGAGTTAC
+
C9BCC:@FECCFGGGGGGGGFGGGAFGG,,CFGGGGGFEG:FCFGGCGGFCE8F@F:FFFGGFAFG8C<C6<,BFEEFCFGCGG,FGDGGCFD,A5FF@FGGGGGDAEFC@BCFGGGGGGGCGGGGGGD+4A=FED99,,8DGGEEEG?,=,@EEG89EAEGGD8FFGCD8=CFGF7DF?@?7F6EGG,@EGGGECDGG9AACBFFFFB=BFCF+458CE+/:@FDB=8/>)7;34>E0AF9?(6,(16C<8(3((9>);EF:?09>:(34(4608)6>(7;(9961735:7>34114?A)
@M04999:289:000000000-L3R54:1:1101:4274:7157 2:N:0:421
GCGGGACTACTAGGGTATCTAATCCTGTTCGCTACCCATGCTTTCGAACCTCAGCGTCAGTTACAGACCAGAGAGCCGCCTTCGCCACTGGTGTTCTTCCATATATCTACGCATTCCACCGCTACACATGGAGTTCCACTCTCCTCTTCTGCACTCAAGAAAAACAGTTTCAGCTGCACTTCCCCGGTTAAGCCGAGGGCTTTCACAGCTGACTTGTTCTCCCGCCTGCGTTCGCTTTACGCCCAATAAATCCGGACAACGCTTGCCACCTACGGATTACCGCGGCTGCTGGCACGTAGTT
+
CCCCCGGGGGFGGCFGGGGGGGGGGGGGGGGGGGGGGGGDFGGGGGGGGGGGGGGGGGGGGGGGGFGGGFGGGFGGGGGGGGGGGGGGGGGGGGGGFGGGGGGGGGGGGGGGGGGGGGGGGGGGGGGGGGGGGGGGGGGGGGGGGGGGGGGGGGGGGGGGGGGGGGGGGGGGGGGG?CDFGGGGGGGGGGGAFFEDGGCCFFFFFFFFFFFFFFFFF+=CFFFFFFFD?;<?DD@D@?CFDFFFFFD@)4:ABBFF>FFF>F<FFFFBFFFF0(((4:<AF0,(492;?0,:?(,-,:86.
@M04999:289:000000000-L3R54:1:1101:23031:7166 2:N:0:421
GCTGGACTACCCGGGTATCTAATCCTGTTTGCTCCCCACGCTTTCGCATCTCAGCGTCAGTATCTGTCCAGAAGGCCGCCTTCGCCACCGGTATTCCTCCACATCTCTACGCATTTCACCGCTACACGTGGAATTCTACCTTCCTCTACAATACTCCAGATAACCAGTTTTAAGTGCAATTCCCAGGTTGAGCCCGGGGCTTTCACACCTAACTTAATTATCCGCCTACATGCCCTTTACGCCCAGTCATTCCGATTAACGCTCGCACCCTCCGTATTACCTCGGCTGCTGGCACGGCGTT
+
<CCCCFFFGGGGGGGGGGGGGGGGGGGGGGFGGGFGGGGGGGGFGGGGGGGGGFGGGGGGGGGFGFGFGGGGGGGGGGGGGGGGGGGGGGGGDGGGGGGGGGFDGGGGFGFGGGGGGGGGGGGGGGG7FEGCGGGGGGGFDFGGGGGGGG2EFFFGGGGGGFGGGGGGFGGGGGGGFFAFDGFGCGFFFF?@FFGG5CDGBFFFAFFFFFFEFFFACFFFFCC(5@F=@@CEF;DEFFFFF6:B?1=EFF??E@@@63<ABFF((49>;6<?B>:::B9<<2.1((,-4))34(50(((--
@M04999:289:000000000-L3R54:1:1101:24256:7169 2:N:0:421
TCGAGACTACTAGGGTATCTAATCCTGTTCGCTACCCATGCTTTCGAACCTCAGCGTCAGTTACAGACCAGAGAGCCGCCTTCGCCACTGGTGTTCTTCCATATATCTACGCATTCCACCGCTACACATGGAGTTCCACTCTCCTCTTCTGCACTCAAGAAAAACAGCTTCAGCTGCACTTCCCCGGTTAAGCCGAGGGCTTTCACAGCTGACTTGTTCTCCCGCCTGCGTTCGCTTTACGCCCAATAAATCCGGACAACGCTTGCCACCTACGTATTACCGCGGCTGCTGGCACGTCGTT
+
CCCCCFGGFGGGADEGGGGFF<FFGGFFEGGGE@@C@FFFGGDFGGFDFF8@E<E:B@FECEFCGGGGGGGGCA:FGGGCCEGGGG7CEEF??A=FGGGGEGF9FCFGGGGGGGEFGGGGGGCGGGFGA<F:FFGGGFGGG,6DGFDFGGFFGFFF8=EE,@,@CFF?C2@FFA@EFGFGGGGGGC6@CCGGEDCC9;9CFAFFFF>A=B:3:F9AE8FEFE29@BD2>=@?DFF@?@3A7;;6@15;84CC;B,192:?B>B0:BB>D(1:>:B)60):9((969,-4:,4(,.,((-7(
@M04999:289:000000000-L3R54:1:1101:11044:7174 2:N:0:421
AGACTACCGGGGTATCTAATCCTGTTCGCTCCCCACGCTTGCGTCCATCAACGTCAATCGGTATTTAGCAACCTGCCTTCGCAATCGGGGTTCTGTGTAATATCTATGCATTTCACCGCTACACTACACATTCCAGCTACTTCAATACTATTCAAGATTAACAGTATCAACGGCAGTTCTACAGTTAAGCTGCAGGTTTTCACCGCTGACTTATCAACCCGCCTACGGACCCTTTAAACCCAATAAATCCGGATAACGCTCGCATCCTCCGTATTACCGCGGCTGCTGGCACGGAGTTAGC
+
CCCCCGFGGGEGGGGGGGGGGGGGGGGGGGGGGGGGGGGGGGGGGGGGGGGGGGGGGGGGGGGGGGGGGGGGGGGGGGGGGGGGGGGGGGGGGGGGGGGGGGGGGGGGGGGGGGGGGEGGGGGGGGGGGGGGGGGGGGGGGGGGGGGGGGGGGGGGFGGGGGGGGGGGGGGGEGGGFGFGGGGGGGFGGGGCGGGGFGGGFFFFFEFFFFFFFFFFFFFDD@FFFFF?D96<FFFFFFFFFF01)76CFF9;FF?F?<9<FFF>?08?AFFFFFFAD>F>9>B>BF?::B:<:(1(,44>6
@M04999:289:000000000-L3R54:1:1101:9122:7184 2:N:0:421
AATGACTACAAGGGTATCTAATCCTGTTTGCTCCCCACGCTTTCGCATCTCAGCGTCAGTATCTGTCCAGAAGGCCGCCTTCGCCACCGGTATTCCTCCACATCTCTACGCATTTCACCGCTACACGTGGAATTCTACCTTCCTCTACAATACTCTAGTTAACCAGTTTTAAGTGCAATTCCTAGGTTGAGCCCAGGGCTTTCACACCTAACTTAATTATCCGCCTACATGCCCTTTACGCCCAGTCATTCCGATTAACGCTCGCACCCTCCGTATTACCGCGGCTGCTGGCACGGTGTT
+
CCCCCGGGGGGGGGGGGGGGGGGGGGGGGGGGGGGGGGGGGGGGGGGGGGGGGGGGGGGGGGGGGGFGGGGGGGGGGGGGGGGGGGGGGGGGGGGGGGGGGGGGGGGGGFGGGGGGGGGGGGGGGGGGGGGGGGGGFGGGGGGGGGGGGGGGGGGGGGGFFGGGGFGGGGGG8F9FFGFGGDGGG8FGEGFGGGGGGGGGFFFFFFFFFFFBFFFAEFAEAEFB=FFFEE<EBDFFFEF>D>B9=BFEC??EE0<FFFE29D;BFFFF<??B6???B>FF?>3;>>7<?>::??(1((4-
@M04999:289:000000000-L3R54:1:1101:14986:7194 2:N:0:421
GAGACTACCCGGGTATCTAATCCTGTTCGCTACCCATGCTTTCGAACCTCAGCGACAGTTACAGACCAGAGAGCCGCCTTCGCCACTGGTGTTCTTCCATATATCTACGCATTCCACCGCTACACATGGAGTTCCACTTTCCTCTTCTGCACTCAAGAGAAACAGTTTCATCTGCACTTCCCCGGTTAAGCCGAGGGCTTTCACAGCTGACTTGTTCTTCCGCCTGCGTTCGCTTTACGCCCAATAAATCTGGACAACGCTTGCCACCCACGTATTACCGCGGCTGCTGGCACGTAGTT
+
<@CCCFGGFGG7BFEGGGFGGGGGAFGC,@FFEFGE@CFGGG<6C,CFCDEEFG:FDGAFAEGG9,C8@<<FE<EFGGG:F<FFGGCE=FFDGGGGGGCB<FBDEEFAEEEEDC,9EFDGGEGCF9AECAFGCF,,CDEEF9CFFFGG8FGGAD,@9E88D,@F,?CE,6,==FGFFFF8==DE+@EC,7@FCC59DGFGF>@9AAF963=>4*BFCC+985>D@>>173<0903=646B127,6@./)6)6))38(399?(1:5)80((4(,.4:<56:99;;0(3:3(((50,81:A
@M04999:289:000000000-L3R54:1:1101:26458:7222 2:N:0:421
TGGACTACTAGGGTATCTAATCCTGTTCGCTCCCCACGCTTTCGTCCATCAGCGTCAATCGGTATTTAGTAACCTGCCTTCGCAATCGGGGTTCTGTGTAATATCTATGCATTTCACCGCTACACTACACATTCCAGCTACTTCAATACTATTCAAGATTAACAGTATCAACGGCAGTTCTACAGTTAAGCTGCAGGTTTTCACCGCTGACTTATCAACCCGCCTACGAACCCTTTAAACCCAATAAATCCGGATAACGCTCGCATCCTCCGTATTACCGCGGCTGCTGGCACGGAGTT
+
CCCCCGGGGGGGGGGGGGGGGGFGGGGGGGGGGGGGGGGGDGGGGGGGGGGGCFGGGGGGGGGGGAFGGGGGGGFGGGGGGGGDCFGGGGGFGGGFGGGGFFGGG9FGGGGGGGGGGGGGGGGGGGGGGGGGGGGGGGG9DGGGGGG8DGGGFGGCFGGFGFGGFFGGFGDGGGGGFGFGGGGGGGGGGGGGGGGGGGGGFFFFFF>BFFFFFFFFFFFFFBBF=9=D-(9@DFDBFFFFFFDFFF3<?CFFFFFFFF?B;<FFFFBBFFFFFFF?<A<?F>;>>9B?2:<?F:;0>B<
@M04999:289:000000000-L3R54:1:1101:8060:7225 2:N:0:421
CTGACTACCGGGGTATCTAATCCTGTTTGCTACCCACGCTTTCGAGCATGAACGTCAGTGTTATCCCAGGAGGCTGCCTTCGCCATCGGTATTCCTCCACATCTCTACGCATTTCACTGCTACACGTGGAATTCTACCTCCCTCTGACACACTCTAGTTAGACAGTTTCAAATGCACGTCCCAAGTTGAGCTCGGGGATTTCACATCTGACTTATCTAACCGTCTGCGCTCGCTTTACGCCCAGTAATTCCGATTATCGCTCGCACCCTACGTATTACCGCGGCTGCTGGCACGTAGGTAC
+
CCCCCGGGGGGGGGGGGGGGGGGGGGGGGGGGGGGGGGGGGGGGDGGDGGGGGGGGGGGGGGGGGGGGGGGGGGGGGGGGGGGGGGGGGGGGGGGGGGGGGGGDGGGGGGGGGGGGGGGGGGGGGGGGGGGGGGGGGGGGGGGGGGGGGGGGGGGGGGGFG9EFGGGGGGGGGCFGFGFGDGGGGGCAFFGDEGGGC5DCFFFFFFFFFFFFFFFFFF6BF475>>C9==56@@BD36(0:60==>ECEFCEDF1<??(3=@(22>FB?BB<?<AF2<B?B4,299?F??0,80:?0(.:)
@M04999:289:000000000-L3R54:1:1101:16667:7236 2:N:0:421
TGACTACCGGGGTATCTAATCCTGTTTGCTCCCCACGCTTTCGCATCTCAGCGTCAGTATCTGTCCAGAAGGCCGCCTTCGCCACCGGTATTCCTCCACATCTCTACGCATTTCACCGCTACACGTGGAATTCTACCTTCCTCTACAATACTCCAGATAACCAGTTTTAAGTGCAATTCCCAGGTTGAGCCCGGGGCTTTCACACCTAACTTAATTATCCGCCTACATGCCCTTTACGCCCAGTCATTCCGATTAACGCTCGCACCCTCCGTATTACCGCGGCTGCTGGCACGGAGTTAGC
+
CCCCCGFGGGGGGGGGGGGGGGGGGGGGGGGGGGGGGGGGGGCGGGGGGGGGGGGGGGGGFGFGGGGEGGGGGGGGGGGGGGGGGGGGGGGGGGGGGFGGFGGGGGGFGGGGGGGGGGGGGGGGGGGDGGGGFGEFGGGGGGGGGGGFGGGGGFFGGGGGGGGGGGGGGGFGGGGGFFFGFDGCFFFGGGGGGGGGGGGGFFFFFFFF9BEFEACFCFFE?B@FD@@EFFFD@@FEFFFEFF7@@FFEE<;?FFFBD(406;0>FF<:?FBF<B:BF<0962392:>:(8(4(-(48?9)5
@M04999:289:000000000-L3R54:1:1101:14741:7245 2:N:0:421
GTTTCGACTACTCGGGTATCTAATCCTGTTCGCTACCCATGCTTTCGAACCTCAGCGTCAGTTACAGACCAGAGAGCCGCCTTCGCCACTGGTGTTCTTCCATATATCTACGCATTCCACCGCTACACATGGAGTTCCACTCTCCTCTTCTGCACTCAAGAAAAACAGTTTCAGCTGCACTTCCCCGGTTAAGCCGAGGGCTTTCACAGCTGACTTGTTCTCCCGCCTGCGTTCGCTTTACGCCCAATACATCCGGACAACGCTTGCCACCTACGTATTACCGCGGCTGCTGGCACGTAGT
+
CCCCCGGGGGGGGGGGGGGGGFEFGFGGFGGGGGGGGGGGGGGGGGGFFGGDGD<FGGGGGGGGGFFGGGGGCGGEGG7FFEGGFGGGGGGGFFGGGGGGF9F<FFFGGGFDG7F@FFABFEDEGGFFFGCF8=EGEFGGGGDFFDFGGGF8EFGGGFC9F?=D,CD8=DFFFFFGFGFGGDFG=EEGEC6:9FGGG577@FAABFFFED>27AFFEFBEAEB=9@>D=@@D<;0;3;389<;77?1@?0-4<BF>6>18:19<?0:?<24:4713)).).64(((,3((27(1172<0(-
@M04999:289:000000000-L3R54:1:1101:13709:7246 2:N:0:421
CGGGACTACTAGGGTATCTAATCCTGTTCGCTCCCCACGCTTTCGTCCATCAGCGTCAATCGGTATTTAGTAACCTGCCTTCGCAATCGGGGTTCTGTGTAATATCTATGCATTTCACCGCTACACTACACATTCCAGCTACTTCAATACTATTCAAGATTAACAGTATCAACGGCAGTTCTACAGTTAAGCTGCAGGTTTTCACCGCTGACTTATCAACCCGCCTACGGACCCTTTAAACCCAATAAATCCGGATAACGCTCGCATCCTCCGTATTACCGCGGCTGCTGGCACGGATTT
+
CCCCCGG<EGGGC@FFGGGGGGGGGGGGGGGGGGGGGGGGGGGGGGGGGGGGGGGGGGGGGGGGGGGGGGFGGGGGGGGGGGGGGDGGGGGGGGGGGGGGGGGGGGGGGFGGGGGGGGGGGGGGGGGGGGGGGGGGGDGGCFGGGGGGGGGGGGGGGFGGGGGGGGGGGGGGGGGGBGFGGGGGGGGGGGGGGGGGGGGGFFFFFFEFFFFFFFFFFFFFFFAFFFFFD9@FFFFFFFEFFFDD;@@<C?FF@@;F;<EFFFD>BB?BBFF?9:??FFFB<B;>B>B::B2?0<B>>23<
@M04999:289:000000000-L3R54:1:1101:15037:7255 2:N:0:421
AAGACTACTGGGGTATCTAATCCTGTTTGCTCCCCACGCTTTCGCATCTCAGCGTCAGTATCTGTCCAGAAGGCCGCCTTCGCCACCGGTATTCCTCCACATCTCTACGCATTTCACCGCTACACGTGGAATTCTACCTTCCTCTACAATACTCTAGTTAACCAGTTTTAAGTGCAATTCCTAGGTTGAGCCCAGGGCTTTCACACCTAACTTAATTATCCGCCTACATGCCCTTTACGCCCAGTCATTCCGATTAACGCTCGCACCCTCCGTATTACCGCGGCTGCTGGCACGGAGTT
+
CCCCCGGGGGFGGGGGGGGGGGGGGGGGGGGGGGGGGGGGGGGGGGGGGGGGGGGGGGGGGGGGGGGGGGGGGGGGGGGGGGGGGGGGFGGGGGGGGGGGGGGGGGGGGGGGGGGGGGGGGEGGGDF=FGGGGGGGGGGGGGGGGFGEGGGGFGGGGGGFGGGGGGGGGGGGGFGGFGFGFGFC,EFGGGGGGG,C+CGGFFFFFFFFFFFFFFFFEFFFF@BAADFFFEE@BBDFFF?EB2(>@@EFFFFF0???EF6>D;@FFFFFFFF>F(8(6A9,736>202:?0:3?B9>((4
@M04999:289:000000000-L3R54:1:1101:25322:7262 2:N:0:421
CGTGGGACTACTCGGGTATCTAATCCTGTTTGCTCCCCACGCTTTCGCATCTCAGCGTCAGTATCTGTCCAGAAGGCCGCCTTCGCCACCGGTATTCCTCCACATCTCTACGCATTTCACCGCTACACGTGGAATTCTACCTTCCTCTACAATACTCCAGATAACCAGTTTTAAGTGCAATTCCCAGGTTGAGCCCGGGGCTTTCACACCTAACTTAATTATCCGCCTACATGCCCTTTACGCCCAGTCATTCCGATTAACGCTCGCACCCTCCGTCTTACCGCGTCTGCTGTCACTGAGT
+
CCCCCGGGGGGGFEGGGGGGGGGGGGGGFFFGGGGGGGGGGGGGGGGGGGGGGGGGGGGGGG9FGGGGFGGFDGGGGGGGGGGGGGEGGGDGGDGGGGGGGGGGGGFGFDFGGGGGGGGGGGGGGGGGGGCEGGGGGFDGGFFFGGGGGGGDEGGGGGGGGGGFGFFGGGGGGGFE?CFCDGGGGFGEFCDC?FGGGC>>>EFAFFFFE>BF3AF@EFFEFE<?@B@D2=;C<;E@EFE661<@07(6@3<5<?;;0;:6>B;??6>0>F6(3<>B0(44<>:99(4(()-:.5)6)-)..
@M04999:289:000000000-L3R54:1:1101:8114:7314 2:N:0:421
GACTACTAGGGTATCTAATCCTGTTTGCTCCCCACGCTTTCGCATCTCAGCGACAGTATCTGTCCAGAAGGCCGCCTTCGCCACCGGTATTCCTCCACATCTCTACGCATTTCACCGCTACACGTGGAATTCTACCTTCCTCTACAATACTCCAGATAACCAGTTTTAAGTGCAATTCCCAGGTTGAGCCCGGGGCTTTCACACCTAACTTAATTATCCGCCTACATGCCCTTTACGCCCAGTCATTCCGATTAACGCTCGCACCCTCCGTATTACCGCGGCTGCTGGCACGTAGTTAGCC
+
CCCCCGGGGGGGGGGGGGGGGGGGGGGGGGGGGGGGGGGGGGGGGGGGGGGGGGGGGGGGGGGGGGGGGGGGGGGGGGGGGGGGGGGGGGGGGGGGGGGGGGGGGGGDGGGGGGGGGGGGGGGGGGGGGGGGGGGGGGGGGGGGGGGGGGGGGGGGGGGGGGGGGFGFGGGGGGGGFGFGGGDGGGGGGGGGGGGDGGGGFFFFFFFFFFF@=AAFEFFDFFF@FFFCEBFFFFFFDF;F@FFF9ECCCFFDDDFE1;DFFFFFF38??>8<:BAFF1;B2>BFFFF>?14?((449AFA>
@M04999:289:000000000-L3R54:1:1101:24767:7323 2:N:0:421
CGGGACTACCAGGGTATCTAATCCTGTTTGCTCCCCACGCTTTCGCATCTCAGCGTCAGTATCTGTCCAGAAGGCCGCCTTCGCCACCGGTATTCCTCCACATCTCTACGCATCTCACCGCTACACGTGGAATTCTACCTTCCTCTACAATACTCCAGATAACCAGTTTTAAGTGCAATTCCCAGGTTGAGCCCGGGGCTTTCACACCTAACTTAATTATCCGCCTACATGCCCTTTACGCCCAGTCATTCCGATTAACGCTCGCCCCCTCCGTATTACCGCGGCTGCTGGCACGGAGTTT
+
CCCCCGGGGGGGGGGGGGGGGGGGGGGGGGGGGGGGGGGGGGGGGGD@FFGGGGGGGGGGFGGGGFGGGCGGGGGGDEGGEGGGGGGGGGGGGGGGGGGGGGGGFGGGGGGCFGGGGGFGGGEGGGGGGGGFGGGGEFGGGGGGGGEGG=EGGGGGGGFGFGGGGGGFGFGGGGGGFFFGGGGGGGGGGGGGGG>D>DGGFFFFFFFEFE;@EF=FCFACFCFB@=-53@E8@DF@E<EFF>@D;;E@E7?).:2084>?;B<91(24(4:?F10:0)6A?69(7((,))(,4<?0(22,.
@M04999:289:000000000-L3R54:1:1101:7267:7328 2:N:0:421
TTGACTACCAGGGTATCTAATCCTGTTCGCTCCCCACGCTTTCGTCCATCAGCGTCAATCGGTATTTAGTAACCTGCCTTCGCAATCGGGGTTCTGTGTAATATCTATGCATTTCACCGCTACACTACACATTCCAGCTACTTCAATACTATTCAAGATTAACAGTATCAACGGCAGTTCTACAGTTAAGCTGCAGGTTTTCACCGCTGACTTATCAACCCGCCTCCGCACCCTTTAAACCCAATAAATCCGTATAACGCTCGCATCCTCCGTATTACCGCGGCTCCTGGCACGGATTACG
+
CCCCCGGGGGGGGGGGGGFEFGCFFFFCEGCFGGFGGGCFGGFBGGECFFGFGGGG7BFF8FF8CEFGGG<CFCEGGEGFEFGGCC,:?FCGDFGAFFFGGDGFFFFGFFDFGFGFGGGDGGGGGGFGGGDGFFAF,DFFFGFGGACGFFGGFGFGAFGGACEA9?=AGGDFD+=C>D;+=DDEGGFGGCGGGCFFFGGD?CACA>BB>B:C@FFCEFFD?ABF>)-:/6>>=@=EEC:BFF@=@3)75<;9,(566>;>?DFFB?>2,349<:?FAA<09F096(-:B??:<<((-8))(
@M04999:289:000000000-L3R54:1:1101:4802:7428 2:N:0:421
GGGGACTACTCGGGTATCTAATCCTGTTCGCTCCCCACGCTTTCGTCCATCAGCGTCAATCGGTATTTAGTAACCTGCCTTCGCAATCGGGGTTCTGTGTAATATCTATGCATTTCACCGCTACACTACACATTCCAGCTACTTCAATACTATTCAAGATTAACAGTATCAACGGCAGTTCTACAGTTAAGCTGCAGGTTTTCACCGCTGACTTATCAACCCGCCTACGGACCCTTTAAACCCAATAAATCCGGATAACGCTCGCATCCTCCATATTACCGCGGCTGCTGGCACGGAGTT
+
CCCCCGGGGGGGGGGGGGGGGGGGGGGGGGGGGGGGGGGGGGGGGGCGGGGF9FGGGGGGGGGGCDEGGGGGGGGGGFFGGGGGDGGGGEEGCFFGGGGGGGFGGGGGGGGGGGGGGGGGGGGGGGGGGGGGGGGGDFGGGGGGGGGFFGGGGGGGGGGGGGGGGGGGGGGGGGGEFGDDGDGGEEGGGFGGGGGGCC;79CFFFFFEF>5@EFFCCFADFDFFF@2BD2@BBFBDEFFFE@D;=@E8EFE@BF6;@9@11??BFF<6:443(.52<AF9607>21(1:0(83)49(3(.
@M04999:289:000000000-L3R54:1:1101:12966:7444 2:N:0:421
TCTTGACTACCGGGGTATCTAATCCTGTTTGCTCCCCACGCTTTCGCATCTCAGCGTCAGTATCTGTCCAGAAGGCCGCCTTCGCCACCGGTATTCCTCCACATCTCTACGCATTTCACCGCTACACGTGGAATTCTACCTTCCTCTACAATACTCTAGTTAACCAGTTTTAAGTGCAATTCCTAGGTTGAGCCCAGGGCTTTCACACCTAACTTAATTATCCGCCTACATGCCCTTTACGCCCAGTCATTCCGATTAACGCTCGCACCCTCCGTATTACCGCGGCTGCTGGCACGGAGTT
+
CCCCCGGGGGGGGGGGEGGGGGGGGGGGGGGGGGGGGGGGGGGGGEGGGGGGGGGGGGGGGGGGGGGGGGGGGGGGGGGGGGGGGGGGGGGGGFGGGGGGGGGGGGGGGGGGGGGGGGGGGGGDGGGGGGGGGGGGGGGGGGGGGGGGGGGGFGGGGGGGFGFGGGGGGGGGGFDFFGFGGGGGFFGFG6D<EGGGGFGGFFFFFFFFFFF@DFFFCFFCFFFAFFFDFFEFFEFFDF=F0<@FF1;EEFFFFF0;;@6E16?F3>9;>FBB<980:B9A9:B>9BF>FF07<0><B69?:
@M04999:289:000000000-L3R54:1:1101:19071:7533 2:N:0:421
CCCAACTACTGGTGCCGCCGCAGCCCTTTGCCCCACACTCTTACTCGATTTCATGTTTTTTGTTCCCCCCCCTTTCTCTTCCCCCCCGCGCTTTCTTCCTAATAGGTCCCCCTCGCCTTCCGCACTTCGCCCCCCCCCTCTCCCCTTCACCACTCCCCTCTATTTCTGCTCTTTCCTCCTCCATCGCTCCTCCCTCCCGTTCTTCATCTATTACCATGCTTCTCCCCGTCTGCTCATATCCACCTCTATTCGTCCTATCCCTGTGCCTTTCGTGTCTCTCCTCTCCTCTATCGTCCTCCGC
+
6-6,,6C,EA,,;,,,++7+7++6,,,,6<C,6,6+@,<,,6,<C,8,;,,,;,,,,,:C77,:,,:@+@:@+4EE,:,5,,,9+++++++++4?@<,7,,,,,,7A,3A,@@77+@++C:++3+38>++++33***=468:,,*4**2+++*02*3****3+++11419AF++10+;)**2*+3*1**28*******)*))707*/=)4)))/*/)*)-9)))-((((-4().)))))1)-.(4.,)-6)(,((().,().,).).))))((((.)..)(),.,()(-)-6((,(,<(30
@M04999:289:000000000-L3R54:1:1101:27752:7591 2:N:0:421
AGTAGGACTACAAGGGTATCTAATCCTGTTCGCTCCCCACGCTTTCGTCCATCAGCGTCAATCGGTATTTAGTAACCTGCCTTCGCAATCGGGGTTCTGTGTAATATCTATGCATTTCACCGCTACACTACACATTCCAGCTACTTCAATACTATTCAAGATTAACAGTATCAACGGCAGTTCTACAGTTAAGCTGCAGGTTTTCACCGCTGACTTATCAACCCGCCTACGGACCCTTTAAACCCAATAAATCCGGATAACGCTCGCATCCTCCGTATTACCGCGGCTGCTGGCACGGAGT
+
CCCCCGGGGGGGGGGGGGGGGGCCFFGGGGGGGGGGGGGGGGGGGGGGGGGGGGGGGGGGGGGGGEGGGGGGGGGGGGGGGGGGGGGGGGGGGGGGGGGGGGGGGGGGGGGGGGGGGGGGGGGGGGGGGGGGGGGGGGGGGGGGGGGGGGFGGGGGGGGGGGGGGGGGGGGGGGGGFGAGDFGGGGGGGGGGFGGGGGFFFFFFFFFFFFABFFFFCFFF6@D=A>AA?D>@>=@FFF@F37@@FFFFEAF?CF0:D?@EE;B@F>>B?FFF<?9:1:>FFFFF66(((4:?(8??F9>>:
@M04999:289:000000000-L3R54:1:1101:21881:7645 2:N:0:421
GTGGACTACTGGGGTATCTAATCCTGTTTGCTCCCCACGCTTTCGCATCTCAGCGTCAGTATCTGTCCAGAAGGCCGCCTTCGCCACCGGTATTCCTCCACATCTCTACGCATTTCACCGCTACACGTGGAATTCTACCTTCCTCTACAATACTCTAGTTAACCAGTTTTAAGTGCAATTCCTAGGTTGAGCCCAGGGCTTTCACACCTAACTTAATTATCCGCCTACATGCCCTTTACGCCCAGTCATTCCGATTAACGCTCGCACCCTCCGTATTACCGCGGCTGCTGGCACGGAGTT
+
CCCCCGGGGGFGGGGGGGGGGGGGGGGGGGGGGGGGGGGGGGGGGGGGGGGGGGGGGGGGGGGGGGGGGGGGGGGGGGGGGGGGGGGGGGGGGGGGGGGGGGGGGGGGGGGGGGGGGGGGGGGGGGGGGGGGGGGGAFGGGGGGGGGGGGGGGGGGGGGGGGGGGGGGGGGGEGGGFGFGGGFFEFGGGGGFGGGGGGGGFFFFFFFFFFFFFFFFEFCAFA=BAA>DFEFEEFFFFE>BDB@=;@FFFFFFF0;?DFF(18<;;(:9<BFFFF6??FFB:9>>B>9?F?2:0<?B0;?B
@M04999:289:000000000-L3R54:1:1101:28507:7681 2:N:0:421
GACTACTGGGGTATCTAATCCTGTTTGCTCCCCACGCTTTCGCATCTCAGCGTCAGTATCTGTCCAGAAGGCCGCCTTCGCCACCGGTATTCCTCCACATCTCTACGCACTTCACCGCTACACGTGGAATTCTACCTTCCTCTACAATACTCCAGATAACCAGTTTTAAGTGCAATTCCCAGGTTGAGCCCGGGGCTTTCACACCTAACTTAATTATCCGCCTACATGCCCTTTACGCCCAGTCATTCCGATTAACGCTCGCACCCTCCGTATTACCGCGGCTGCTGGCACGGAGTTAGCC
+
CCCCCGGGGGGGGGGGGGGGGGGGGGGGGGGGGGGGGGGGGDGGGGGGGGGGGGGGGGGGGGGGGGGGGGGGGGGGGGGGGGGGGGGGEGFGGGGGGGGGGGGGGG@FGGGGGGGGGGGGGGGCEEFGGFGGGGGGGGGGGGGGGGGGGGGGGGGGGGGGGGGGGGGGGFGCGGFGFFFGFDCFC8CGGGGGGD9DGGGGFFFFFFFFFFFEEFFFFFFFFFF@DEFFEFFFFF9>1;95:2;@EEFFFFDF@6CE?013999>9?:B?BF??5-6<6>;>>BBFFF7?7>F06087>A94
@M04999:289:000000000-L3R54:1:1101:21379:7694 2:N:0:421
AAGGGACTACTAGGGTATCTAATCCTGTTCGCTCCCCACGCTTTCGTCCATCAGCGTCAATCGGTATTTAGTAACCTGCCTTCGCAATCGGGGTTCTGTGTAATATCTATGCATTTCACCGCTACACTACACATTCCAGCTACTTCAATACTATTCAAGATTAACAGTATCAACGGCAGTTCTACAGTTAAGCTGCAGGTTTTCACCGCTGACTTATCAACCCGCCTACGGACCCTTTAAACCCAATAAATCCGGATAACGCTCGCATCCTCCGTATTACCGCGGCTGCTGGCACGGAGTT
+
CCCCCGGGGGGGGGGGGGGGGGGGGGGGGGGGGGGGEGGGGGGGGGGGGGGGGGGGGGGGGGGGGGGGGGGGGGGGGGGGGGG?FGFGGGGGGGGGGGGGGGGGFGGGGGGGGGGGGGGGGGGGGGGGGGGGGGGGGGCFGGGGGGGGGGGGGGGGGGGGGGF8EGGGGGGGGG>EBGFDGGGGGFFGFGGAFGGGGGGFC7FFFFFDBFF=DFFFEFFCFB>FFAFFF95(5@@F=ECFFEFDFFFFFFFFF@FD?D@ED>DFF>>BFBFF76<1<4<A)(77>>BFFFBB<72<396?:
@M04999:289:000000000-L3R54:1:1101:12756:7729 2:N:0:421
CGACTACCGGGGTATCTAATCCTGCTTGCTCCCCACGCTTTCGCATCTCAGCGTCAGTATCTGTCCAGAAGGCCGCCTTCGCCACCGGTATTCCTCCACATCTCTACGCATTTCACCGCTACACGTGGAATTCTACCTTCCTCTACAATACTCTAGTTAACCAGTTTTAAGTGCAATTCCTAGGTTGAGCCCGGGTCTTTCACACCTAACTTAATTATCCGCCTACATGCCCTTTACGCCCAGTCATTCCGATTAACTCTCGCACCCTCCGTATTACCGCGGCTGCGTGCACGCAGTTAGC
+
CCCCCGGGGGGDGGGGGGFFFGGGGGGGGGFGGCFFGDFFGGGDE@FDFGGDGGGGGGGGGGGFFG,EEGGFGGGGGGGGGD=FGGGCF@FGAFFGGGGF<=EGGGG@FGCFGFGAFDFG7>==FFG@BEFGGGCFGGGGGGFCFF8@EFGGGGGFBFFFGGGFFFFG8FDA8EGGFCFGGG7ACFGC3A?5C5C*<7CFF+=9ABFFEBCEB+BA>AAE6/(-5B:C>B:@E(6)76(=90(5;9<EFFF0;,/6))77@2:,40::?<621(..24(922(-4((((,2-8(4484A<9
@M04999:289:000000000-L3R54:1:1101:11450:7741 2:N:0:421
TACCGGGGTATCTAATCCTGTTTGCTCCCCACGCTTTCGCATCTCAGCGTCAGTATCTGTCCAGAAGGCCGCCTTCGCCACCGGTATTCCTCCCCATCTCTACGCATTTCACCGCTACACGTGGAATTCTACCTTCCTCTACAATACTCCAGATAACCAGTTTTAAGTGCAATTCCCAGGTTGAGCCCGGGGCTTTCACACCTAACTTAATTATCCGCCTACATGCCCTTTACGCCCAGCCATTCCGATTAACGCTCGCACCCTCCTTATTACCGCGGCTGCTGGCACGGAGTTAGCCGGT
+
CCCCCDGGGEFGGGGGGGGGGGGGGGGGGGGGGGGGGGGGGGGGG,CFEGGGGGFGGGGGGGGFFG<FFGGGGGGGFGGGGGGGGGGGGGGGG7FGGGGGGGGGGGGGGGGGGGGGGGGGGGFEEGFGGGGGGGGGGGGGCGGGGGGGGGGFGGGGGGGGFGGGGGGGGGFGGGGGFGFGGGGCFGGGGGGGGGGGGGGGFEFFF;CFECEFEFFC9FFF;DEFEF3@FFFFF?DB1<7F?;>CEC@0;D0>A090<0;;>><???7)<AAB<)2;>6;B6?>?0:?<B0;9<1449>69(
@M04999:289:000000000-L3R54:1:1101:8756:7743 2:N:0:421
GTAGACTACTAGGGTATCTAATCCTGTTTGCTCCCCACGCTTTCGCATCTCAGCGTCAGTATCTGTCCAGAAGGCCGCCTTCGCCACCGGTATTCCTCCACATCTCTACGCATTTCACCGCTACACGTGGAATTCTACCTTCCTCTACAATACTCCAGATAACCAGTTTTAAGTGCAATTCCCAGGTTGAGCCCGGGGCTTTCACACCTAACTTAATTATCCGCCTACATGCCCTTTACGCCCAGTCATTCCGATTAACGCTCGCACCCTCCGTATTACCGCGGCTGCTGGCACGGAGTT
+
CCCCCFGGGGFGGGGGGGGGGFFGGGGFGGGGGFGGGDGGGGGCFEGGGFGG@FGGGGGFGGGGGFGGGGAFCGFGFGGGGGGGEGGGGFGGGGGGGGGGGGGGGGFAFFGGGGGGGGGGGGDGGG7EEEEGGGGGGGGGGGGGGGDE=@AFGGGGGG9DFAFDGGGGGGGGDFFGFGFFFFCFFGGG?FFCFGGGGGGGFFFFFCFFDE=BFFFF?>6>6@2>@FFDFFCEFDB@EEEB;,,675))9?EE3;;3?FCF@@?0>>FFF::?>::??<9<80;69>;?:70:(,4(30(,
@M04999:289:000000000-L3R54:1:1101:22444:7795 2:N:0:421
GCAGACTACTGGGGTACCTAATCCTGTTTGCTCCCCACGCTTTCGCATCTCAGCGTCAGTATCTGTCCAGAAGGCCGCCTTCGCCACCGGTATTCCTCCACATCTCTACGCATTTCACCGCTACACGTGGAATTCTACCTTCCTCTACAATACTCCAGATAACCAGTTTTAAGTGCAGTTCCCAGGTTGAGCCCGGGGCTTTCACACCTAACTTAATTATCCGCCTACATGCCCTTTACGCCCAGTCATTCCGATTAACGCTCGCACCCTCCGTATTACCGCGGCTGCTGGCCCGGAGTTT
+
CCCCCGGGGG<EFGGGGGGGGGGGGGGGGGGGGGGGGGGGGGGGGGGGGGGGGGGGGGGGGGGGGGGGGGGGGGGGGGGGGGGGGGGGGGGGGGGGGGGGGGGGGGGGGGGGGGGGGGGGGGGGGGGGGGGGGGGGGGGGGGGGGGGGGGGGGGGGGGFGGGGGGGGGGGGDAG9FFGFGGGGGGGGGGG6CEGGDCDGGFFFFFFFFFFFFFFFFFFFFFE2>?FFFEF<BEFFFFEEBDFF;@FFEFFEF@FF@FEF?BF:B9BF>?BFFFFF?FBFF042999>??B04(-,24(:0-
@M04999:289:000000000-L3R54:1:1101:27565:7841 2:N:0:421
GGACTACAGGGGTATCTAATCCTGTTCGCTCCCCACGCTTTCGTCCATCAGCGTCAATCGGTATTTAGTAACCTGCCTTCGCAATCGGGGGTCTGTGTAATATCTATGCATTTCACCGCTACACTACACATTCCAGCTACTTCATTACTATTCAAGATTAACAGTATCAACGTCAGTTCTACAGTTAAGCTGCAGGTTTTAACCGCTGACTTCTCAGCCCGCCTACGGACCCTTTAAACCCAATAAATCCGGATAACGCTGCCATCGTCCGTATTACCGGTGCTGCTGGCCATGAGTTGAC
+
ACCC<6<F@<F@FEA,6<FGEAF9FG<F@B,FF7C:+@C,DFGG:FC@<6<C@B8@,CF<,6,CE<FAC<FCFD@EEF,5D@:CCF7FC6+84:E5FEG<F@9F=AF<:F,4E,5FG::+FC,A,,684FGDF,=,@EEG8=EG,3@@D,EC=E:=9,37,6ED=7@,@DEE+@C7C+?+9D?@><E:@E7@7FFFF>7*+;=*0:39)-:7*1;9*/)(/-2-8=@;D12;@())97).((/6).>CF(.7@0(.4:0((((4):((,((,.(.<<9:((-(--2:BB4((().)..)).
@M04999:289:000000000-L3R54:1:1101:20069:7862 2:N:0:421
GGGGAGACTACTAGGGTATCTAATCCTGTTCGCTACCCACGCTTTCGAGCCTCAGCGTCAGTTACTAGCCAGTCAGCCGCCTTCGCCACTGATGTTCTTCCATATATCTACGCATTTCACCGCTACACATGGAGTTCCACTGACCTCTCTAGCACTCAAGTCTTACAGTTTCTGATGCACGTCCATAGTTGAGCTATGACCTTTCACATCAGACTTATTAAACCGCCTGCGCTCCCTTTACGCCCAATAATTCCGGCCAACGCTCGCCACCTACGTATTACCGCGGCTGCTGGCACGTAGT
+
CCCCCGGGGGGGGFGGGGGGGGGGGGGGGGGGGGGGGGGGGGGGGGGGGGGGGGFGGGGGGGGGGGFFGGGGGGGAFGGGGGGGGGGGGGGFGGGGGGGGGGGFFGGGGGGGGGGGGGGGGGGGGGGGGGGGFGGGGGGGGGEGGGGGGGGGGGGGG8DEGGGGGGGGGFGGGGGGFGBFGGGGEGC=FDD:CEF?GCFGFFFFF7CFEFE**;FF=FFCAEEF59@F)5-9=9>=FEE+>2=2>7DF33<CC?E((.:@??B?D499?F?F::(.8>?2<>061199BBB:(:????764
@M04999:289:000000000-L3R54:1:1101:7925:7905 2:N:0:421
CTGACTACAGGGGTATCTAATCCTGTTTGCTCCCCACGCTTTCGCATCTCAGCGTCAGTATCTGTCCAGAAGGCCGCCTTCGCCACCGGTATTCCTCCACATCTCTACGCATTTCACCGCTACACGTGGAATTCTACCTTCCTCTACAATACTCTAGATAACCAGTTTTAAGTGCAATTCCCAGGTTGAGCCCGGGGCTTTCACACCTAACTTAATTATCCGCCTACATGCCCTTTACGCCCAGTCATTCCGATTAACGCTCGCACCCTACGTATTACCGCGGCTGCTGGCACGGAGTT
+
CCCCCGFGGFFGGEGGGGGGFCFGGGGGGGGGGGGGGGGGGGGEGCGGGGGFFGGEE@FAFGCFFGGGGGGGGGDFGGGGGGGGGGGGGGEGGGGGDGGCFEEFEA=FGGEGGGGGGFGDGGGGGCGGEGGFEFAFFGFGGGGGAEGEC9F==EGGGEGCGGFCFGGGGFFGEFDGDGFCFFFFFGFGFGFFFDGDC5<CFFFFCFFFEFFFFF4=78BEFFFFFFF=4<).3>@FFFDDBF?@FFFFFFEE008<EEDB?F>66>>6((.::?B>ADF?9(23(-0::?B??:>;141
@M04999:289:000000000-L3R54:1:1101:7483:7988 2:N:0:421
GCGGACTACTAGGGTATCTAATCCTGTTCGCTCCCCACGCTTTCGTCCATCAGCGTCAATCGGTATTTAGTAACCTGCCTTCGCAATCGGGGTTCTGTGTAATATCTATGCATTTCACCGCTACACTACACATTCCAGCTACTTCAATATTATTCAAGATTAACAGTATCAACGGCAGTTCTACAGTTAAGCTGCAGGTTTTCACCGCTGACTTATCAACCCGCCTACGGACCCTTTAAACCCAATAAATCCGGATAACGCTCGCATCCTCCGTATTACCGCGGCTGCTGGCACGGAGTT
+
CCCCCGGGGGGGGGGGGGGGGGGGGGGGGGGGGGGGGGGGGGGGGGGGGGGGGGGGGGGGGGGGGGGGGGGGGGGGGGGGGGGGGGGGGGGGGGGGGGGGGGGGGGGGGGGGGGGGGGGGGGGEGGGGFGGGGGGGGGGGCFGGGGGGGGFGFFGGGGGGGGGGGGGGGGGGGGGGFGDGGGGGFGFGGFFGGGGGGGGGFFFFAAEEFFFFFFFFFFFFAAAFFDFFFFFF@@DFFFFFFF@<;@;EC3?EBF?FFFE<@6@BF>FFFFA?9-((8>A9(4(4;9>0),5:0)(-,184
@M04999:289:000000000-L3R54:1:1101:22123:8000 2:N:0:421
ACGCAGACTACCGGGGTATCTAATCCTGTTCGCTCCCCACGCTTTCGTCCATCAGCGTCAATCGGTATTTAGTAACCTGCCTTCGCAATCGGGGTTCTGTGTAATATCTATGCATCTCACCGCTACACTACACATTCCAGCTACTTCAATACTATTCAAGATTAACAGTATCAACGGCAGTTCTACAGTTAAGCTGCAGGTTTTCACCGCTGACTTATCAACCCGCCTACGGACCCTTTAAACCCAATAAATCCGGATAACGCTCGCATCCTCCGTATTACCGCGGCTGCTGGCACGGAGT
+
CCCCCGGGGGGGGGGGGGGGGGGGGGGGGGGGGGGGGGGGGGGGGGGGGGGGGGGGGGGGGGGGGGGGGGGGGGGGGGGGGGGGGGGGGGGGGGGGGGGGGGGGGGGGGGGGGGGGGGGGGGGGGGGGGGGGGGGGGGGGGGGGGGGGGGGGGGGGGGGGGGGGGGGGGFGGGGGGFGFGGGGGGGGGGFFCFGGFGG>GFFFFFFFFFFFFFFFFFFFFFFFF@BF@=DF0/:@FFFFFFCEDFFFFFAECCEFFFFFFF?>:619>?>BBABF?6BF<B22>;9>FFF77(2??F>1>3
@M04999:289:000000000-L3R54:1:1101:13934:8029 2:N:0:421
CTGACTACTGGGGTATCTAATCCTGTTCGCTACCCACGCTTTCGAGCCTCAGCGTCAGTTACTAGCCAGTCAGCCGCCTTCGCCACTGATGTTCTTCCATATATCTACGCATTTCACCGCTACACATGGAGTTCCACTGACCTCTCTAGCACTCAAGTCTTACAGTTTCCGATGCACGTCCATAGTTGAGCTATGACCTTTCACATCAGACTTATTAAACCGCCTGCGCTCCCTTTACGCCCAATAATTCCGGACAACGCTCGCCACCTACGTATTACCGCGGCTGCTGGCACGTAGTT
+
CCCCCGGGGGGGGGGGGGGGGGGGGGGGGGGGGGGGGGGGGGGGGGGGGGGGGGGGGGGGGGGGFGGGGGGGGGGGGGGGGGGGGGGG?FGGGGGGGGGGGGGFGGGGGGGGGGGGGGGGGGGGGGGGGGGGGGGGGGFGGGGGGGGGGGGGGGGGGGGGGGGGGGGGGGGGGGGGFGFGGGGGFGGFGFGFGGGGGGGGFFFFFFFF@@EEFFFFFFFFF>BBF)>ABFFFFDFFFF=EBFFD;EFCFEFF9?BFFF9@FFFFFFFFBBF?FBF?>FFB9>1996?DF:B:B:::2?F
@M04999:289:000000000-L3R54:1:1101:22202:8033 2:N:0:421
GGGACTACAGGGGTATCTAATCCTGTTCGCTCCCCACGCTTTCGTCCATCAGCGTCAATCGGTATTTAGTAACCTGCCTTCGCAATCGGGGTTCTGTGTAATATCTATGCATTTCACCGCTACACTACACATTCCAGCTACTTCAATACTATTCAAGATTAACAGTATCAACGGCAGTTCTACAGTTAAGCTGCAGGTTTTCACCGCTGACTTATCAACCCGCCTACGGACCCTTTAAACCCAATAAATCCGGATAACGCTCGCATCCTCCGTATTACCGCTGCTGCTGGCACGGAGTT
+
CCCCCGGGGGGGGEGGGGGGGGGGGGGGGGGGGG>CGGGGGGGGGGGGGGGGGGGGGGGGGGGGGGGGGGDFGGGGGGGGGGGG+FFFGGGGGFGGGGGGFGFGGGGGGFGGGGGGGGGGGGGGGGGGGGCGFGGGGGGCGGGGGGFGGGFGGGGGGCGEGGGGGGGGGGCEEG6@BFFGGGGGGGGGFGGGCGEDGFFGFFFFFFFFFFFFFFFFFFFFA9BBD@FF?FBFFFFF699FDF??84@>3CEF(/88AF@BFF(((-38?F?6?1:B9A4<02,4::B::(3(.-49-(4
@M04999:289:000000000-L3R54:1:1101:21554:8050 2:N:0:421
GCTTGACTACCCGGGTATCTAATCCTGTTTGCTCCCCACGCTTTCGCATCTCAGCGTCAGTATCTGTCCAGAAGGCCGCCTTCGCCACCGGTATTCCTCCACATCTCTACGCATTTCACCGCTACACGTGGAATTCTACCTTCCTCTACAATACTCTAGTTAACCAGTTTTAAGTGCAATTCCTAGGTTGAGCCCAGGGCTTTCACACCTAACTTAATTATCCGCCTACATGCCCTTTACGCCCAGTCATTCCGATTAACGCTCGCACCCTCCGTATTACCGCGGCTGCTGGCACGGAGTT
+
CCCCCGGGGGGGGGGGGGGGGGGGGGGGGGGGGGGGGGGGGGGGGGGGGGGGGGGGGGGGGGGGGGGGGGGGGGGGGGGGGGGGGGGGGGGGGGGGGGGGGGGGFFGGGGGGGGGGGGGGGGGFGGGDF?FGGGGGGGGGGGGGGGGGGGFGFDDGGEFGGAGGGGGGGGGGGGGGFGFGGGGGGDFFGFG6EGGGGGGGFFFFFFCFFBF=BFFFFFFEFFF9BFFFD(>CEFFFFFFF?FB>;;EFFFFFEE6<FFEF1>;?>FF>FBFFF6??8?FD<2929014??:01(8?04(-.
@M04999:289:000000000-L3R54:1:1101:23979:8075 2:N:0:421
TATTGGACTACCAGGGTATCTAATCCTGTTCGCTCCCCACGCTTTCGTCCATCAGCGTCAATCGGTATTTAGTAACCTGCCTTCGCAATCGGGGTTCTGTGTAATATCTATGCATTTCACCGCTACACATGGAGTTCCACTCTCCTCTTCTGCACTCAAGAAAAACAGTTTCAGCTGCACTTCCCCGGTTAAGCCGAGGGCTTTCACAGCCGACTTGTTCTCCCGCCTGCGTTCGCTTTACGCCCAATAAATCCGGACAACGCTTGCCACCTACGTATTACCGCGGCTGCTGGCACGTAGT
+
CCCCCGGGGGGGGGGGGGGGGGGGGGGGGGGGGGGGGGGGGGGGGGGGGGGGGGGGGGGGGGGGGGGGGGGGGGGGGGFGGGGGGGGGGGGGGGGGGGGGGGGGGGGGGGGGGGGGGGGGGGGGGGGGGGGGGGGGGGGGGGGGGGGGGGGGGGGGGGGGGGGGGGGGGGGGGGGGFGFGGGGGGGGGGGGGGGGGGGGGEFFFFFFFFFFFFFFFFFFFFFFFBFBFFFFFFFFFF;<FFFFF@?(:?FFFFFBFB>FFFF>FFF?FFB?FFFFBF>B<BAFF>>B>BF?B41:<86B?4
@M04999:289:000000000-L3R54:1:1101:16639:8076 2:N:0:421
GAGACTACCCGGGTATCTAATCCTGTTTGCTCCCCACGCTTTCGCATCTCAGCGTCAGTATCTGTCCAGAAGGCCGCCTTCGCCACCGGTATTCCTCCACATCTCTACGCATTTCACCGCTACACGTGGAATTCTACCTTCCTCTACAATACTCCAGATAACCAGTTTTAAGTGCAATTCCCAGGTTGAGCCCGGGGCTTTCACACCTAACTTAATTATCCGCCTACATGCCCTTTACGCCCAGTCATTCCGATTAACGCTCGCACCCTCCGTATTACCGCGGCTGCTGGCACGGAGTT
+
CCCCCGGGGGGGGGGGGGGGGGGGFGGGGFGGGGGGGGGGGGGGGGGGGGGGGGGGGGGGGGGGGGGGGGGFCFGGFGGGGGGGGGGGGGGGGGGGGGGGGGGGGGGGGGGGGGGGGGCEGGGGGGGGDECCEGFGGGGGGGGGGFGGGGGGGGGFFFFGGGFG8FFGGGGGGGGGFFFGGGGGCFGGGGGGGGGGDGGGFFFFFFFFFFFFEFFFFFFEF@BD@?FEFFFF;@DE<E@FF;(:;E@ECEFFDFFDFF1>BF691>9B2<BFFB::>AA691>>>>??F:?03:9>;?B
@M04999:289:000000000-L3R54:1:1101:3708:8079 2:N:0:421
GACTACTAGGGTATCTAATCCTGTTTGCTCCCCACGCTTTCGCATCTCAGCGTCAGTATCTGTCCAGAAGGCCGCCTTCGCCACCGGTATTCCTCCACATCTCTACGCATTTCACCGCTACACGTGGAATTCTACCTTCCTCTACAATACTCCAGATAACCAGTTTTAAGTGCAATTCCCAGGTTGAGCCCGGGGCTTTCACACCTAACTTAATTATCCGCCTACATGCCCTTTACGCCCAGTCATTCCGATTAACGCTCGCACCCTCCGTATTACCGCGGCTGCTGGCACGGAGTTAGCC
+
CCCCCGGGGGGGGGGGGGGGGGGGGGGGGGGGGGGGGGGGGGGGGGGGGGGGGGGGGGGGGGGGGGGGGGGGGGGGGGGGGGGGGGGGGGGGGGGGGGGGGGGGGGGGGGGGGGGGGGGGGGGGGGGGGGGGGGGGGGGGGGGGGGGGGGGGGGGFGGGGGGGGGGGGGGGGGGGGFGFGGGGGGGFGGGGGGGGGGFGGFFFFFFFFFFEFFFFFFFCAFFFFFFFFFEFFFBFFFFBFF?EEEFFFEFDD@FFFFFFFFFFFFFFFFFF:?B9><?9F3;>B?BFF?:2:(27?BAAD:
@M04999:289:000000000-L3R54:1:1101:27231:8135 2:N:0:421
TTGGACTACTGGGGTATCTAATCCTGTTTGCTCCCCACGCTTTCGCATCTCAGCGTCAGTATCTGTCCAGAAGGCCGCCTTCGCCACCGGTATTCCTCCACATCTCTACGCATTTCACCGCTACACGTGGAATTCTACCTTCCTCTACAATACTCTAGTTAACCAGTTTTAAGTGCAATTCCTAGGTTGAGCCCAGGGCTTTCACACCTAACTTAATTATCCGCCTACATGCCCTTTACGCCCAGTCATTCCGATTAACGCTCGCACCCTCCGTATTACCGCGGCTGCTGGCACGGAGTT
+
CCCCCGGGGGGGGGGGGGGGGGGGGGGGGGGGGGGGGGGGGGGGGGGGGGGGGGGGGGGGGGGGGGGGGGGGGGGGGGGGGGGGGGGGGGGGGGGGGGGGGGGGGGGGGGGGGGGGGGFGGGGGGGGGGGGGGGGGGGGGGGGGGGGGGGFGGGGGGGGGGGGFGGGGGGGFGFGGFGFGGGG=FFGGGDGFFCGGGGGCFFFFFFFAFEEDFFFFFFFFFEAFAFFFEEFFFFB@EEFFFFBD;EEFFFFFF(4;<EEFFF@9B@F1:?FB>?0?BAA<?FF;B62<F?76:?:(7(-:
@M04999:289:000000000-L3R54:1:1101:25789:8230 2:N:0:421
TGACTACTCGGGTATCTAATCCTGTTCGCTACCCACGCTTTCGAGCCTCAGCGTCAGTTACTAGCCAGTCAGCCGCCTTCGCCACTGATGTTCTTCCATATATCTACGCATTTCACCGCTACACATGGAGTTCCACTGACCTCTCTAGCACTCAAGTCTTACAGTTTCTGATGCACGTCCATAGTTGAGCTATGACCTTTCACACCTAACTTAATTATCCGCCTACATGCCCTTTACGCCCAGTCATTCCGATTAACGCCCGCACCCTCCGTATTACCGCGGCTCCTGGCACGTAGTTAGC
+
C@CCCGFFAEFCFCFGDEGFFDGFFGGGGGGGCF@FGGGGGG7CD@6FFFGGGFGGGF<FGGFGGGEFEFGGGGGGGGG,AFCGGFC?FGGGGGGGDF9EEGCF,?FGGG7?@EGGFDGGGGGGGFGFE8FFGFGGGCCFFDFDGFGFCF88ED?FCF8D:DGGFFGGGGGGGFFEFD?DC79FEEFEFFFFFGFGC7DF?7;+::@AEBCEFCF95++395>A2>=E?3@BFF:/6)5:2=26>>*8<CB2(61?C(2((.31101(3<66:?0AAA69(,112-(82:??F,,(46-42
@M04999:289:000000000-L3R54:1:1101:13693:8235 2:N:0:421
TGACTACCGGGGTATCTAATCCTGTTCGCTACCCATGCTTTCGAGCCTCAGCGTCAGTAACAGACCAGAGAGCCGCCTTCGCCACTGGTGTTCTTCCATATATCTACGCATTTCACCGCTACACATGGAGTTCCACTCTCCTCTTCTGCACTCAAGTCTCTCAGTTTCCGATGCTCTTCCTCAGTTAAGCTGAGGGCTTTCACATTCAGACTTAAAAGACCGCCTGCGCTCCCTTTACGCCCAATAAATCCGGACAACGCTTGCCACCTACGTATTCCCGCGGCTGCTGGCACGTAGTT
+
CCCCCGGGGGGGGGGGGGGGFGGGGGGGGGEGGGGGGGGGGGEEFGGGGGGGGGGGGGGGGGGGGGGGGGFCFGGGGGGGGGGDGGGGGCFGGAFGGGGGFGGGAFFFGGGGGGGGGDGGGGDG?FFCFGGCFGFGGGGGGGGGGGGGGFGGFGGGGGGGGGGGGGGGGCEG>EGEFGFGGGGGGFGECEGGFDFGGGCF5BFFFFAFE5@FFFF6EFFF>5A=DBFFF(55BDFF9C;EBF;;8=ECC6;9;(36:BBBF:<B?)22:28B17<:-)307>0124??FF614,((.-4
@M04999:289:000000000-L3R54:1:1101:17156:8238 2:N:0:421
TGACTACTAGGGTATCTAATCCTGTTTGCTACCCACGCTTTCGAGCATGAACGTCAGTGTTATCCCAGGAGGCTGCCTTCGCCATCGGTATTCCTCCACATCTCTACGCATTTCACTGCTACACGTGGAATTCTACCTCCCTCTGACACACTCTAGTTAGACAGTTTCAAATGCACGTCCCAAGTTGAGCTCGGGGATTTCACATCTGACTTATCTAACCGTCTGCGCTCGCTTTACGCCCAGTAATTCCGATTAACGCTCGCACCCTACGTATTACCGCGGCTGCTGGCACTTAGTTAGC
+
CCCCCGGGGGGGGGGGFFGGGGGGGGGGGGGGGGGGDGGGGGGGFGGGGFGGGGGGGGGGGGGGFGGG,@FCFGGGGGGGGGGGGGGEFEFGGGGGEFGGGGFGGGGGDFGGGGGGGGGGFGGGEGGGEFGGGGGGFGGFGGGGGGGGGGGGGGGGGGFGGGGGGGGGDGGGGGFGAGFGGGGGGGGGGGGGCGDDDGGGFFFFFFFFFFFCFFFFFFFF5@DFBEAFBFFFFFFFFFFFBD=EFFFFEFFFD<;9C2:<?169;BBF1:1:<FFAAA(470166<)).828()))6>4.5
@M04999:289:000000000-L3R54:1:1101:15235:8242 2:N:0:421
GTGAGGACTACACGGGTATCTAATCCTGTTCGCTACCCATGCTTTCGAACCTCAGCGTCAGTTACAGACCAGAGAGCCGCCTTCGCCACTGGTGTTCTTCCATATATCTACGCATTCCACCGCTACACATGGAGTTCCACTCTCCTCTTCTGCACTCAAGAAAAACAGTTTCAGCTGCACTTCCCCGGTTAAGCCGAGGGCTTTCACAGCTGACTTGTTCTCCCGCCTGCGTTCGCTTTACGCCCAATAAATCCGGACAACGCTTGCCACCTACGTATTACCGCGGCTGCTTGCACGTAGT
+
CCCCCGGGGGGGGGGGGGGGGGGGGGGGGGGEGGGGGGGGGGGGGGGGGGGGGGGGGGGGGGGGGGFGGGGFGFGGGGGGGGGGGGGEGGGGGGGGGGGGGGGGGGGGGGGGGGGGGGFGFGGGGGGGGGGGGGGGGGGGGGGGFGFGGGGDGGGGGGGGGF8FCDFGGGGGFGGFFGBFGGGFGGGGEEECFGFGG>D4@FFFFFFFFFEBFFFFEFFFFF4:9=@D@FBF@FDFFFFFF@0@@2?FF2AAF?(4:902609??:BFBDB?:::?FF:A><0;02(32:B),2<D:10(-
@M04999:289:000000000-L3R54:1:1101:10355:8286 2:N:0:421
GACTACTCGGGTATCTAATCCTGTTCGCTCCCCACACTTTCGTCCCTCAGCGTCAATCGGTATTTAGTAACCTGCCTTCGCAATCGGGGTTCTGTGTAATATCTATGCATTTCACCGCTACACTACACATTCCAGCTACTTCAATACTATTCAAGATTAACAGTATCAACGGCAGTTCTACAGTTAAGCTGCAGGTTTTCACCGCTGACTTATCAACCCGCCTACGGACCCTTTAAACCCAATAAATCCGGATAACGCTCGCATCCTCCGTATTACCGCGGCTGCTGGCACGGAGTTAGCC
+
CCCCCGGGGGGGGGGGGGGGGGGGGGGGGGGGGGGGGGGGGGGGG7EFFGGGGGGGGGGGGGGGGGGFFFGGGGGGGGGGGGGGGGGGGGGGGGGGGGEGGGGFGGGGGGGGGGGGGGGGGGGGGGGGGGGGGGGGGFGGGGGGGGGGGGGGGFGFGGGGGGGGGGGGGGEGEGGGFGFGGGGGGGFFGFGGFFFGGGGFFFF>DEBFFFFFEFFACFEAFFDFB@==9@DFFFFEEBBEDDD@E7?EFF96?FFF1>@?BFFB>?BFF9BB?0<<>1(441;B?F?B?B?B>>13:BAD4
@M04999:289:000000000-L3R54:1:1101:16809:8289 2:N:0:421
TGGACTACCCGGGTATCTAATCCTGTTTGCTCCCCACGCTTTCGCATCTCAGCGTCAGTATCTGTCCAGAAGGCCGCCTTCGCCACCGGTATTCCTCCACATCTCTACGCATTTCACCGCTACACGTGGAATTCTACCTTCCTCTACAATACTCTAGTTAACCAGTTTTAAGTGCAATTCCTAGGTTGAGCCCAGGGCTTTCACACCTAACTTAATTATCCGCCTACATGCCCTTTACGCCCAGTCATTCCGATTAACTCTCGCACCCTCCGTATTACCGCGGCTGCTGGCCCGGAGTT
+
CCCCCGGGGGGGGGGGGGGGGGGGGGGGGGGGGGGGGGGGGGGGGGGGGGGGGGGGGGGGGGGGGGGGGGGGGGGGGGGGGGGGGGGGGGGGGEGGGGGGGGGGGGGGGGGG@GGGGGGGGGGGGGGGGGGGGGGGGGGGGGGGGGGGGGGGGGGEGGGFGGDGGGGGGGGGGGGGFGFGGGGGGGFEG?FGFEFGGGGGFFFFFFFFF@FFFF8BEFFFF=DFFFFFFEFEFFFFFFFE@@@?@EAEEFFF0:D;EE);C@0((.:?:11(4:?F4243;B>F0-3?>?1(-6092:7
@M04999:289:000000000-L3R54:1:1101:10115:8308 2:N:0:421
CAACGACTACTCGGGTATCTAATCCTGTTCGCTACCCATGCTTTCGAACCTCAGCGTCAGTTACAGACCAGAGAGCCGCCTTCGCCACTGGTGTTCTTCCATATATCTACGCATTCCACCGCTACACATGGAGTTCCACTCTCCTCTTCTGCACTCAAGAAAAACAGTTTCAGCTGCACTTCCCCGGTTAAGCCGAGGGCTTTCACAGCTGACTTGTTCTCCCGCCTGCGTTCGCTTTACGCCCAATAAATCCGGACAACGCTTGCCACCTACGTATTACCGCGGCTGCTGGCACGTAGTT
+
CCCCCGGGGFGGGGGGGGGGGGGGGGGGFGEGGGGFGGGFGGGGGGGGGGGGGGGGGGGGGGGGGCCC@FCFGCFGGGGGGGGD>FDGGCFGGGGGGGGGGGFFFDGGGDEGGFGGGGGFCCFEGCGCGFFFFGGGGGGGGGGGGGGGGGGGDFGG?CF8=8@FGGGFGGGFDFFFFGFGGGGGGCCEGDD<A<@DCDGDFFFFFFFFBE==@FC8CF6@F5:(55@0;9DDFD;FFF9F<29;7(=)35>A?0(314:06B:?(8:221:0:0?4<BBD9601;1;;B>0221>1?04:9
@M04999:289:000000000-L3R54:1:1101:28732:8344 2:N:0:421
GGACTACCCGGGTATCTAATCCTGTTCGCTACCCATGCTTTCGAACCTCAGCGTCAGTTACAGACCAGAGAGCCGCCTTCGCCACTGGTGTTCTTCCATATATCTACGCATTCCACCGCTACACATGGAGTTCCACTCTCCTCCTCTGCACTCAAGAAAAACAGTTTCAGCTGCACTTCCCCGGTTAAGCCGTGGGCTTTCACAGCTGACTTGTTCTCCCGCCTGCGTTCGCTTTACGCCCAATAAATCCGGACAACGCTTGCCACCTCCGTATTACCGCGGCTGCTGGCACGTAGTTAGC
+
@CCCCGGGGGGGGGGGGGGGGGFDFGGGGG@GGGAEGGGGGGG?FFGGGGGCGGGGGG9FGFF9FGGGCFF:C8CF@FGGGGGEEGFGFGGG9FFDGFAFGGGGGGG@EGGGFGGGGGGD@CFFF@EAFFGGGGFD9EEGGGGE8EFGDFGGG?GGF8=,D>DFG?FGGFGGFGFDDGFGGGGGGGCFGFG>*@CC7FGGFFFAFFFFFFE?=A3=CCFFBB@>(:696?;BF@DFFFDFFF,637)7);90?9>2?F>F??B,.48:(29?:B:AD.107,((-343??1<6,3((66<:
@M04999:289:000000000-L3R54:1:1101:27990:8500 2:N:0:421
AGACTACTGGGGTATCTAATCCTGTTCGCTCCCCACGCTTTCGCTCCTCAGCGTCAGTGACGGCCCAGAGACCTGCCTTCGCCATCGGTGTTCTTCCCGATATCTACACATTCCGCCGTTACACCGGGAATTCCAGTCTCCCCTACCGCACTCCAGTCCGCCCGTACCCGGCGCCGATCCACCGTTAAGCGATGGACTTTCACACCAGACGCGACGAACCGCCTACGAGCTCTTTACGCCCAATAAATCCGGATAACGCTTTCACCCTACGTATTACCGCCGCTGCTGGCACGCAGTTAGC
+
@@C@CEGGG<@7@@CEFGFEFAF<FCEGGFE+9@E@FC@FDFEFC<FFDCFFGC::FC@9CC7FB@@EGGCG<@@EGDGGGEGG7F:7FGGFFFDGG8,B+=CFF?FGGGAD?F<FFC=BFEGAEGGGG>FD;DD333@EFGGGGGGGG8@EGFG?EFC6CGGCBCCC<EGECEDEAGFGC4753;=8?9CE=:75F**;+:FFFFFF1(3>9>B)2>:9:9>08:B1310:429AA<BE>::<B<).63((-42)439<3(.4.5(((1(.4>0<<210(,(41920((,)(((---:2)
@M04999:289:000000000-L3R54:1:1101:6154:8511 2:N:0:421
GGACTACCAGGGTATCTAATCCTGTTTGCTACCCATGCTTTCGAGCCTCAGCGTCAGTGACAGACCAGAGAGCCGCCTTCGCCACTGGTGTTCTTCCATATATCTACGCATTTCACCGCTACACATGGAGTTCCACTCTCCTCTTCTGCACTCAAGTTAAACAGTTTCCGTTGCAATTCCTCAGTTGAGCTGAGGGCTTTCACATCCCAGACTTATTTAACCGCCTGCGCTCCCTTTACGCCCAATAAATCCGGACAACGCTTGCCACCTACGTATTACCGCGGCTGCTGGCACGTGGTTT
+
CCCCCGGGGGGGGGGGGGGGGGGGGGGGGGGGGGGGGGGGGGGGGGGGGGGGGGGGGGGGGGGGGGGGGGGGGGGGGGGGGGGGGGGGGGGGGGGGGGGGGGGGGGGGGGGGGGGGGGGGGGGGGGGGGGGGGGGGGGGGGGGGGGGGGGGGGGGGGGGGGGGGGGGGGGGGGGGGFGFGGGGGGGDFFGGGGGGGGGGGFFCFFFFFFF==EFFFFFFEF9=AFFFBFBBFFD==@CFDFF>F2>@EC<EEBF?>B0=B>FF;D@;@<?BBFF?<?ABD?BFF>9>?:270(,(4:B:?(
@M04999:289:000000000-L3R54:1:1101:8761:8522 2:N:0:421
GTAGGACTACTGGGGTATCTAATCCTGTTTGCTCCCCACGCTTTCGCATCTCAGCGTCAATCGGTATTTAGTAACCTGCCTTCGCAATCGGGGTTCTGTGTAATATCTATGCATTTCACCGCTACACTACACATTCCAGCTACTTCAATACTATTCAAGATTAACAGTATCAACGGCAGTTCTACAGTTAAGCTGCAGGTTTTCACCGCTGACTTATCAACCCGCCTACGGACCCTTTAAACCCAATAAATCCGGATAACGCTCGCATCCTCCGTATTACCGCGGCTGCTGGCACGGAGTT
+
CCCCCGGGEGGGGCGGGGGGGGGFFGGFGGFGGGFGGGG@FGFGGGGGGGGGGFGGGGGGGGGGGGGGGGGFGG<FGFFFGGGGGCCGG?FFGBCGGGFGFEEDFCFGDGFFGGEEFEFACGGGGGGGGGGCFGGGGGGCGGGGGGGGDGGGGCFGA;FADFGFCCFFGGGGDGDG>C>DGGGGGG8EGGG8:FEFFFGGFFFFCF8?A=A>CFFFFF><FB=>AAFDF992@BFFFFC8>E@;@=@;<4CF;9>;7<4=DBFF96119:43(432284:)(4(7;>>?F:2,0)47(3<4
@M04999:289:000000000-L3R54:1:1101:25120:8533 2:N:0:421
CTCTGACTACCGGGGTATCTAATCCTGTTCGCTCCCCACGCTTTCGTCCATCAGCGTCAATCGGTATTTAGTAACCTGCCTTCGCAATCGGGGTTCTGTGTAATATCTATGCATTTCACCGCTACACTACACATTCCAGCTACTTCAATACTATTCAAGATTAACAGTATCAACGGCAGTTCTACAGTTAAGCTGCAGGTTTTCACCGCTGACTTATCAACCCGCCTACGGACCCTTTAAACCCAATAAATCCGGATAACGCTGGCATCCTCCGTATTACCGCGGCTGCTGGCACGGAGTT
+
CCCCCGGGGGGGGGGGGGGGGGGGGGGGGGGGGGGGGGGGGGGGGGGGGGGGGGGGGGGGGGGGGGFGGGGGGGGGGGGGGGGGGGCGGGGGGGGGGGFGGGGGGGGGGGGGGGGGGGGGGGGGGGGGGGGGGFGGGGGGGGGGGGGGGGGGGGGGGGGGGGGGGGGGGGGGGGGGFGBGGGGGGGFGGGGGGGGGGGGGFFFFFFFBBFFFFFFFEFFEABDFBBFFFFF=@FFFFEEFFFFFFFFEFFEEF>:D@F<BFFF69?BAFFFF:1:?BBAA9:0696216:>008?F>BBF:
@M04999:289:000000000-L3R54:1:1101:14556:8556 2:N:0:421
CCGGACTACACGGGTATCTAATCCTGTTTGCTCCCCACGCTTTCGCATCTCAGCGTCAGTATCTGTCCAGAAGGCCGCCTTCGCCACCGGTATTCCTCCACATCTCTACGCATTTCACCGCTACACGTGGAATTCTACCTTCCTCTACAATACTCCAGATAACCAGTTTTAAGTGCAATTCCCAGGTTGAGCCCGGGGCTTTCACACCTAACTTAATTATCCGCCTACATGCCCTTTACGCCCAGTCATTCCGATTAACGCTCGCACCCTCCGTATTACCGCGGCTGCTGGCACGGAGTT
+
CCCCCGGGGGGGGGGGGGGGGGGGGGGGGGGGGGGGGGGGGGGGGGGGGGGGGGGGGGGGGGGGGGGGGGGGGGGGGGGGGGGGGGGGGGGGGGGGGGGGGGGGGGGGGGGGGGGGGGGGGGGGGGGGGGGGGGGGGGGGGGGGGGGGGGGGGGGGGGGGGGGGGGGGGGGGFGFGFGFGGGGGGGFFGGGGGGEGGGGGFFFFFFFFFFFFFFFFFFFFFF?FFFFFFFCFFFF@FFFFD6@F@FFFFFFFFFFFFF<BF?B79BFFFBFFFFF?FFFFBF9BB>F:?F?:?FF>96B:
@M04999:289:000000000-L3R54:1:1101:23860:8592 2:N:0:421
AGACTACTTGGGTATCTAATCCTGTTCGCTCCCCACGCTTTCGTCCTTCAGCGTCAAACGGTATTTAGTAACCTGCCTTCGCAATCGGGGTTCTGCGTAATATCTATGCATTTCACCGCTACACTACACATTCCAGCTACTTCAATACTATTCCAGATTAACAGTATCAACGGCAGTTCTACAGTTAAGCTGCAGGTCTTCACCGCTGACTTATCAACCCGCCTACGGACCCTTTCACACCAATAAATCCGGATAACGCTCCTCTCCTCCGTATTACCGCGGCTGCTGGCACGTAGTTAGC
+
@@C<66<6,C6,C,;E,,CC@EE<CE<F@,E@,,,@+@6,BF,6,,,,;6BF788,6,C@,F,D,69EC99,EF8FG<,A,4CF,F@,+@8C=,F578,,4,:C,EE?,E,45,9,9?+@F8?F9<=F4,,4C4,9E=D,4,,6,3CC=;EFA,=;E,,@,EG=3DGA3E8++6==D==2+2=8673:E,D79:790++2?33@5*95=5AEEFF+:?A):/>7@BFF?@25BD)))));(((/)7)9?43(,(3)7;;6,(,().,)(41(,,,46-,,(,3((4,42((.4,4.())))
@M04999:289:000000000-L3R54:1:1101:7891:8593 2:N:0:421
TAAGACTACCAGGGTATCTAATCCTGTTTGCTCCCCACGCTTTCGCATCTCAGCGTCAGTATCTGTCCAGAAGGCCGCCTTCGCCACCGGTATTCCTCCACATCTCTACGCATTTCACCGCTACACGTGGAATTCTACCTTCCTCTACAATACTCCAGATAACCAGTTTTAAGTGCAATTCCCAGGTTTAGCCCGGGGCTTTCACACCTAACTTAATTATCCGCCTACATGCCCTTTACGCCCAGTCATTCCGATTAACGCTCGCACCCTCCGGATTACCCCGGCTGCTGGCACGGAGTTT
+
CCCCCGGGGGGGGGFFCFGFGGGGGFGFGGGGGGGGGGGGGGGGGGGGGFCFFGECFEGGGGGGGFGFFGG@EFGGDEGEGFFGGGGGGG@FGGCFGGGGFGFE,A9?FFFECFFEGGGGG>CFGGGGG:FGGGEFFGGGGGGGGGGGGGFGFFGGGFFGFGF?D=@DFGGGGDGGFD<FGGGG8EFG,@AFGFGCCDGGFFFFFFF>2<=BEFFFF6F*:>@D===55>CEEF35@E9A6>@DF6<@?).<@?F<(77((612612116(8((2(8?FA(,4((((-).3(37(4,132)
@M04999:289:000000000-L3R54:1:1101:24686:8604 2:N:0:421
TTCTGACTACACGGGTATCTAATCCTGTTTGCTCCCCACGCTTTCGCATCTCAGCGTCAGTATCTGTCCAGAAGGCCGCCTTCGCCACCGGTATTCCTCCACATCTCTACGCATTTCACCGCTACACGTGGAATTCTACCTTCCTCTACAATACTCTAGTTAACCAGTTTTAAGTGCAATTCCTAGGTTGAGCCCAGGGCTTTCACACCTAACTTAATTATCCGCCTACATGCCCTTTACGCCCAGTCATTCCGATTAACGCTCGCACCCTCCGTATTACCGCGGCTGCTGGCACGGAGTT
+
CCCCCGGGGGGGDGGGGGGGGGGGGGGGGGGGGGGGGGCDFGGGGGGGGGGGGGGGGGGGGGGGGGGGGGGGGGGGGGGGGGGGGGGGGGGGGGGGGGGGGGGGGGGGGGGGGGGGGGGGGGGGGGGGGGGGGFGGGFGGGGGGGGGGGFGGGGGGGGGGGGGGGGGGGGGFGGGCFGFGGGGGCGEFFFGGGGGCFCDGFFFFFFFFDFFFFFFF6BCEFFEFFDDDFBFFFFBEFFFF@FF>;;@EFFFEE(280?C<0;(,.:069::0:>B:?F4A><(9990;?>8BB()3446:4
@M04999:289:000000000-L3R54:1:1101:24137:8605 2:N:0:421
GACTACCGGGGTATCTAATCCTGTTCGCTCCCCACGCTTTCGTCCATCAGCGTCAATCGGTATTTAGTAACCTGCCTTCGCAATCGGGGTTCTGTGTAATATCTATGCATTTCACCGCTACACTACACATTCCAGCTACTTCAATACTATTCAAGATTAACAGTATCAACGGCAGTTCTACAGTTAAGCTGCAGGTTTTCACCGCTGACTTATCAACCCGCCTACGGACCCTTTAAACCCAATAAATCCGGATAACGCTCGAATCCTCCGTATTACCGCGGCTGCTGGCACGGAGTTAGCC
+
CCCCCGGGGGGGGGGGGGGGGGGGGGGGGGG8FEGGGGGGGGGGGEGGFFGGGGGGGGGGGGGGGGGGGGGGGGGGGGGGGGGDFGGGGGGGGGFFGGFGGGGAFGFGGGGGGGGGGGGGGGGGGGGGGFGGGFFGGGGGGGGGGGGGGGGGG8DFDDGGGGGGGGGGGGGGGGGFFGFGGGGGGGGGGGGGGGGGGGFFCFC?EFFFFFFFFFFFDFDBFFDFF?F==@<@@EFFEFDB6?@EEC3CFF;D?DFFFB6?((,,,4<<03:6::AAD?;>;69>F???::?BF09?:>248
@M04999:289:000000000-L3R54:1:1101:14018:8605 2:N:0:421
GGACTACAAGGGTATCTAATCCTGTTCGCTCCCCACGCTTTCGTCCATCAGCGTCAATCGGTATTTAGTAACCTGCCTTCGCAATCGGGGTTCTGTGTAATATCTATGCATTTCACCGCTACACTACACATTCCAGCTACTTCAATACTATTCAAGATTAACAGTATCAACGGCAGTCCTACAGTTAAGCTGCAGGTTTTCACCGCTGACTTATCAACCCGCCTACGGACCCTTTAAACCCAATAAATCCGGATAACGCTCGCATCCTCCGTATTACCGCGGCTGCTGGCACGGAGTTAGC
+
CCCCCGGGGGGGGGGGGGGGGGGGGGGGGGGGGGGGGGGGGGGGGGGGGGGGGGGGGGGGGGGGGGFFGGGGGGGGGGGGGGGFGGGGGGGGGGGGGGGGGGGGGGGGGGGGGGGGGGGGGGGGGGGGGGGGGGGFGGGGGGGGGGGGGGGGGGFGGGGFGGGGGGGGGGGGGGGGFFFGGGGGGGGGGGGGGGFGGGGGFFFFFFFFFFEFEFFFFFFF>AFFAFD=@@FFFBFFFFFFFFFFEFFFEFFF;DFFFFFF?BFFFBFFFF1:?78BF<B;>7;9>F>:?FBF:999:?)6)
@M04999:289:000000000-L3R54:1:1101:23609:8627 2:N:0:421
GACTACCAGGGTATCTAATCCTGTTTGCTCCCCACGCTTTCGCATCTCAGCGTCAGTATCTGTCCAGAAGGCCGCCTTCGCCACCGGTATTCCTCCACATCTCTACGCATTTCACCGCTACACGTGGAATTCTACCTTCCTCTACAATACTCTAGTTAACCAGTTTTAAGTGCAATTCCTAGGTTGAGCCCAGGGCTTTCACACCTAACTTAATTATCCGCCTACATGCCCTTTACGCCCAGTCATTCCGATTAACGCTCGCACCCTCCGTATTACCGCGGCTGCTGGCACGGAGTTAGCC
+
CCCCCGFGGGGGGGGGGGGGGGGGGGGGGGGGGGGGGGGGGGGGGGGGGGGGGGGGGGGGGGGGGGGGGGGGGGGGGGGGGGGGGEGGDGGGGGGGGGGGGGGGGGGGGGGGGGGGGGGGGGGGGDFGGEFGGGGGGGGGGGGGGFGGDGGGGGGGGGGGFGGGGGGGFFGFGGGGFGFGGGGFFFGGGGGGGGGGGGGGFFFFEFFFFFFFFFFFFFFFFFFFFFFFFFFFFFCF@DFFF=>EBCCFFFD@;@FF?>;DF6(17DFFFFF<BBAFFF>9>BBFFF?(47?:B09??AAD>
@M04999:289:000000000-L3R54:1:1101:21998:8645 2:N:0:421
GACTACAAGGGTATCTAATCCTGTTCGCTCCCCACGCTTTCGTCCATCAGCGTCAATCGGTATTTAGTAACCTGCCTTCGCAATCGGGGTTCTGTGTAATATCTATGCATTTCACCGCTACACTACGCATTCCAGCTACTTCAATACTATTCAAGATTAACAGTATCAACGGCAGTTCTACAGTTAAGCTGCAGGTTTTCACCGCTGACTTATCAACCCGCCTACGGACCCTTTAAACCCAATAAATCCGGATAACGCTCGCATCCTCCGTATTACCGCGGCTGCTGGCACGGAGTTAGCC
+
CCCCCGGGGGGGGGGGGGGGGGGGGGGGGGGGGGGGGGGGGGGGGGGGGGGGGGGGGGGGGGGGGGGGFGGGGGGGGGGGGGGGGGGGGGGGGGGGGGGGGGGGGGGGGGGGGGGGGGGGGGGGGGGGGGGGGGGGGGGGGGGGGGGGGGGGGGGFGGGCFGGGFGGGGGGDGGGGFGFGGGGGGGGGGGGGGG6DFGGGFFFFFFFEFFFCFFFFFFF=DFFFF??@@FFFFF=E9EFFFDD);CEEFFF?<@FF@>;06>FFFBFFF>?<7:<DF:;(99>FFBF:B0229((4:2:A:
@M04999:289:000000000-L3R54:1:1101:15244:8695 2:N:0:421
TATCGACTACCGGGGTATCTAATCCTGTTCGCTCCCCACGCTTTCGTCCATCAGCGTCAATCGGTATTTAGTAACCTGCCTTCGCAATCGGGGTTCTGTGTAATATCTATGCATTTCACCGCTACACTACACATTCCAGCTACTTCAATACTATTCAAGATTAACAGTATCAACGGCAGTTCTACAGTTAAGCTGCAGGTTTTCACCGCTGACTTATCAACCCGCCTACGGACCCTTTAAACCCAATAAATCCGGATAACGCTCGCATCCTCCGTATTACCGCGGCTGCTGGCACGTAGTT
+
CCCCCGGGGGGGGGGGGGGGGGGGGGGGGGGGGGGGGGGGGGGGGGGGGGGGGGGGGGGGGGGGGGGGGGGGFGGGGGGGGGGGGGGGGGGGGGGGGGGGGGGGGGGGGGAFGGGGGGGGGGGGGGGGGGGGGGGGGGGGGGGGGGGGGFGGGGGGGGCGGGGGGGGGFGGGGGCEFDFGGGGFGGGGGCGGGGGGGGGGFFFFFFFFFFF>FFFFFFFEFFF2@BF>F=?6@BFFFF<FFEFDFD;34CFFF;6:?FABFBFF>F;:>?FD?0:1:7AF46>B>990<BD(3(5:(3:?6
@M04999:289:000000000-L3R54:1:1101:23730:8737 2:N:0:421
GTACGGACTACCGGGGTATCTAATCCTGTTCGCTCCCCACGCTTTCGTCCATCAGCGTCAATCGGTATTTAGTAACCTGCCTTCGCAATCGGGGTTCTGTGTAATATCTATGCATTTCACCGCTACACTACACATTCCAGCTACTTCAATACTATTCAAGATTAACAGTATCAACGGCAGTTCTACAGTTAAGCTGCAGGTTTTCACCGCCGACTTATCAACCCGCCTACGGACCCTTTAAACCCAATAAATCCGGATAACGCTCGCATCCTCCGTATTACCGCGGCTGCTGGCACGGAGT
+
CCCCCGGGGGGGEFGGGGGGGGGGGGGGGGGGGGGGGGGGGGGGGGGGGGGGGGGGGGGGGGGGGGGGGGGGGGGGGGGGGGGGGGGGGGGGGGGGGGGGGGGGGGGGGGGGGGGGGGGGGGGGGGGGGGGGGGGGGGGGGGGGGGGGGGGGGGGGGGGGGGGGGGGGGGGGGGGGFGFGGGGGGGGGGGGGGGGGGGGGFFFFFFFFFFFABFFFFFFFFDBFFFFFFFF@FFFFFFFFFCEDFFFFF7A2>BFFFFFDFF;6:FF>?BFB>?B:B7?AF>FFFF>;FFF?B??FFFFF4
@M04999:289:000000000-L3R54:1:1101:10858:8739 2:N:0:421
TGACTACTGGGGTATCTAATCCTGTTTGCTCCCCACGCTTTCGCATCTCAGCGTCAGTATCTGTCCAGAAGGCCGCCTTCGCCACCGGTATTCCTCCACATCTCTACGCATTTCACCGCTACACGTGGAATTCTACCTTCCTCTACAATACTCCAGATAACCAGTTTTAAGTGCAATTCCCAGGTTGAGCCCGGGGCTTTCACACCTAACTTAATTATCCGCCTACATGCCCTTTACGCCCAGTCATTCCGATTAACGCTCGCACCCTCCGTATTACCGCGGCTGCTGGCACGGAGTTAGC
+
CCCCCGGGGGGGGGGGGGGGGGGGGGGGGGGGGGGGGGGGGGGGGDEGGGCGGGGGGGGGGGGGGGGGGGGGGGGGGGGGGGGGGGDGGGGGGGGGGGGGGGGGGGGGGGGGGGGGGCFGGGGGGGGGGGGGGGGGGGGGGGGGGGGGGGGGGGGCCFFGGGGGGGGGGFGGGGGGFGFGGGGCGGGDFGFGGGGGGGGGFFFFFFFFFFFEFFFFEFFE4B=D>DFFEBE@@DFEFFFFFDFEFFFEF?E?D<FFF09??0016>F6:B22(7:BFA?B(-41017?BFFF0((--2)..
@M04999:289:000000000-L3R54:1:1101:15977:8744 2:N:0:421
TTATTGACTACTGGGGTATCTAATCCTGTTTGCTCCCCACGCTTTCGCATCTCAGCGTCAGTATCTGTCCAGAAGGCCGCCTTCGCCACCGGTATTCCTCCACATCTCTACGCATTTCACCGCTACACGTGGAATTCTACCTTCCTCTACAATACTCCAGATAACCAGTTTTAAGTGCAATTCCCAGGTTGAGCCCGGGGCTTTCACACCTAACTTAATTATCCGCCTACATGCCCTTTACGCCCAGTCATTCCGATTAACGCTCGCACCCTCCGTATTACCGCGGCTGCTGGCACGGAGT
+
CCCCCGGGGGGGGGGGGGGGGGGGGGGGGGGGGGGGGGGGGGGGGGFGGGGGGGGGGGGGGGGGGGCGGGGGGGGGGGGGGGGGGGGGGGGGGFFEGGGGGGGGGGGGGGGGGGGGGGGGFEGGGGGGGGGGGGGGGGGGGGGGGGFGGGGFGGGGGGGFGGGGGGGGGGGGGGGGFGFGGGGFGGGGGGGDGFGGGGGGFFFFFFFFFFFEFFFFEFFFFFFF?DFFFFFFFFFFFFEFF;<;FFFFE@EFFF10;@0?>;BBBB>B>;?:BF>BF7?>AB?F>>>>9BF)2:224(494
@M04999:289:000000000-L3R54:1:1101:7923:8748 2:N:0:421
TCAGACTACAAGGGTATCTAATCCTGTTCGCTACCCATGCTTTCGAACCTCAGCGTCAGTTACAGACCAGAGAGCCGCCTTCGCCACTGGTGTTCTTCCATATATCTACGCATTCCACCGCTACACATGGAGTTCCACTCTCCTCTTCTGCACTCAAGAAAAACAGTTTCAGCTGCACTTCCCCGGTTAAGCCGAGGGCTTTCACAGCTGACTTGTTCTCCCGCCTGCGTTCGCTTTACGCCCAATAAATCCGGACAAAGCTTGCCACCTACGTATTACCGCGGCTGCTGGCACGTAGTTC
+
CCCCCGGGGGGFGGGDGGGGGFCFGGGDGGGGGGFGGGGGGGGGG8FGEGGGGGGGGGGGGGGGGCEGDGGGGGGGGGGGDGGGGGGGGGGFGGGFGGGFFGGGGFGGFGDGGGGGGGGGGGGGGGGGFGGGFFGGGGGGFDGGGGGGG8C8@=FGFGFFDGGGGFCFGGGDGGGGFGFDGFG8EE?EGFDGGGGGC>CCAAFFFFFFFFFFF+/BEFAEA===B@2==2;0(4<66465(:(:1=E<E<?1,7?F;6((.44(:?FF::7::B?48>A43196>6110)8:?3(.43?<)
@M04999:289:000000000-L3R54:1:1101:22169:8774 2:N:0:421
CGACTACTAGGGTATCTAATCCTGTTCGCTCCCCACGCTTTCGTCCATCAGCGTCAATCGGTATTTAGTAACCTGCCTTCGCAATCGGGGTTCTGTGTAATATCTATGCATTTCACCGCTACACTACACATTCCAGCTACTTCAATACTATTCAAGATTAACAGTATCAACGGCAGTTCTACAGTTAAGCTGCAGGTTTTCACCGCTGACTTATCAACCCGCCTACGGACCCTTTAAACCCAATAAATCCGGATAACGCTCGCATCCTCCGTATTACCGCGGCTGCTGGCACGGAGTTAGC
+
CCCCCGGGGGGGGGGGGGGGGGGGGGGGGGGGGGGGDGGFGGGGGGGGGGGGGGGGGGGGGGGGGGGGGGGGGGGGGGGGGGGGGGGGGGGGGGGGGGFGFGGGGGGGGGGGGGGGGGGGGGGGGGGGGGGGGGGGGGGGGGGGGGGGGGGGGGGGGEFFGGGGGGGGGGGGGGGGFGFGGGGGGFGCGGGGGGGGGGGGFFFFFFFFFFFFEFFFFFFFD9@AFFFFD=BFFDBCF=BAFF@F@EFFFFBFDFFFFFB?@BBFFFB?FFFF?FFFFF01>BFBF?:BBFFF19962?AB5
@M04999:289:000000000-L3R54:1:1101:7015:8781 2:N:0:421
AGTTGACTACCCGGGTATCTAATCCTGTTTGCTACCCACGCTTTCGAGCATGAACGTCAGTGTTATCCCAGGAGGCTGCCTTCGCCATCGGTATTCCTCCACATCTCTACGCATTTCACCGCTACACGTGGAATTCTACCTTCCTCTACAATACTCCAGATAACCAGTTTTAAGTGCAATTCCCAGGTTGAGCCCGGGGCTTTCACACCTAACTTAATTATCCGCCTACATGCCCTTTACGCCCAGTCATTCCGATTAACGCTCGCACCCTCCGTATTACCGCGGCTGCTGGCACGGAGTT
+
CCCCCGFGGGGGGGGGGGGGGGGGGGGGGGGGGGGGGFGGGGGGGGGGGGGGGGGGGGGGGGGGGGGGGGGGGGGGGGGGGGGGGGGGGGGEGGGGGGGGGGGCGFFGGGGGGGGGGGGGGGGGGGGGGGGGGFGFGFGGGGGGGGGGGGGGGGGGGGGFGGGGGGGGGGGGGGGGFGFGGGGGGGCDDGGGGGGGGGGGEFFFFFFFFFEBD>ABEFFFFFFF=@FFFFFFF3=2>BEFFDBF@<@FE3CCCF<?6?FF66@F;;>>96?F?B:67:BFFBF2902187>:32<39096.
@M04999:289:000000000-L3R54:1:1101:10142:8788 2:N:0:421
CGACTACTAGGGTATCTAATCCTGTTTGCTCCCCACGCTTTCGCACCTCAGCGTCAGTATCTGTCCAGAAGGCCGCCTTCGCCACCGGTATTCCTCCACATCTCTACGCATTTCACCGCTACACGTGGAATTCTACCTTCCTCTACAATACTCCAGATAACCAGTTTTAAGTGCAATTCCCAGGTTGAGCCCGGGGCTTTCACACCTAACTTAATTATCCGCCTACATGCCCTTTACGCCCAGTCATTCCGATTAACGCTCGCACCCTCCGTATTACCGCGGCTGCTGGCACGGAGTTAGC
+
CCCCCGGGGGGGGGGGGGGGGGGGGGGGGGGGGGGGGGGGGGGGGGGGGGGGGGGGGGGGGGGGGGGGGGGGGGGGGGGGGGGGGGGGGGGGGGGGGGGGGGGGGGGGGGGGGGGGGGGGGGGGGGGDGGGGGGGGGGGGGGGGGGGGGGGGGGGGGGGGGFGGGGGGGGGGGDGGFGFGGGCCFGGFCGGGGGDGGGGGFFFFFFFFFFFFFFFFEFFEB=@FFF9C4>>FFFFFF??EF@7@EEFFFF;DF@FFF06?FFFFFFF<BFFF???AFF?6;9>BFBF??F0?:>96:?2>4
@M04999:289:000000000-L3R54:1:1101:14376:8834 2:N:0:421
ACGACTACTGGGGTATCTAATCCTGTTTGCTCCCCACGCTTTCGCATCTCAGCGTCAGTATCTGTCCAGAAGGCCGCCTTCGCCACCGGTATTCCTCCACATCTCTACGCATTTCACCGCTACACGTGGAATTCTACCTTCCTCTACAATACTCCAGATAACCAGTTTTAAGTGCAATTCCCAGTTTGAGCCCGGGGCTTTCACACCTAACTTAATTATCCGCCTACATGCCCTTTACGCCCAGTCATTCCGATTAACGCTCGCACCCTCCGTATTACCGCGGCTGCTGCCACGGATTTAC
+
CCCCCGGGGGGGGGGGGGGGFGGGGGGGGGFGGGGGGGGGGGGGG:@FFGGGGGGGGGGGGGGDGDEFFGGGGDGGGGGGGGGGGGGGCGCGFGGGGGGGFGGFGA@EEECGGGGGGGGGGCEEGGGF:FFGDFGFGGGGGGGGGGGGCFGEDGCFG8EFGF?F,=FFGGGDFFCCDFFGGGFG,EFGGFGGDEDDGGGGFFFFFF?FEFBEEFFF*BAEF?>9=@FFFCEE@FF@CF;FFF;0;EFE?E5@?<<??<71<BFFFF;<0:?>::<4)6603>0(-4(8B)4)52;>(2)4)
@M04999:289:000000000-L3R54:1:1101:23507:8897 2:N:0:421
TGGACTACCCGGGTATCTAATCCTGTTCGCTACCCATGCTTTCGAGCCTCAGCGTCAGTAACAGACCAGAGAGCCGCCTTCGCCACTGGTGTTCTTCCATATATCTACGCATTTCACCGCTACACATGGAGTTCCACTCTCCTCTTCTGCACTCAAGTCTCTCAGTTTCCGATGCTCTTCCTCAGTTAAGCTGAGGGCTTTCACATTCAGACTTAAAAGACCGCCTGCGCTCCCTTTACGCCCAATAAATCCGGACAACGCTTGCCACCTACGTATTACCGCGGCTGCTGGCACGTAGTT
+
CCCCCGGGGGGGGGGGGGGGGGGGGGGGCGGGGGGGGGGGGGGGGGGGGGGGGGGGGGGGGGGGGGGGGGGGGGGGGGGGGGGGGGGGGGGGGGGGGGGGGGGGGGGGGGGGGGGGGGGGGGGGGGGGGGGGGGGGGGGGGGGGGGGGGGGGGGGGGGGGGFGFGGGGGGGGGGGDFGFGGGGGDGGGGGGGFGGGGGGGFFFFFFFFFEFFFFFFFFF>FFFFFFFFF>9@FFFEFEEEFFFFFD@EFEFF9@;@BFFFFBFFBBFFF<:F:BBFFF4<?FFFB96B?DFFF>BFB:?A
@M04999:289:000000000-L3R54:1:1101:17426:8917 2:N:0:421
GACTACAAGGGTATCTAATCCTGTTCGCTCCCCACGCTTTCGTCCATCGGCGTCAATCGGTATTTAGTAACCTGCCTTCGCAATCGGGGTTCTGTGTAATATCTATGCATTTCACCGCTACACTACACATTCCAGCTACTTCAATACTATTCAAGATTAACAGTATCAACGGCAGTTCTACAGTTAAGCTGCAGGTTTTCACCGCTGACTTATCAACCCGCCTACGGACCCTTTAAACCCAATAAATCCGGATAACGCTCGCATCCTCCGTATTACCGCGGCTGCTGGCACGGAGTTAGCC
+
CCCCCGGGGGGGGGGGGGGGGGGGGGGGGGGGGGGGGGGGGGGGGGGGGGGGGGGGGGGGGGGGGGFFGGGGGGGGGGGGGGGGGGDGGGGGGGGGGGGGGGGGGGGGGGGGGGGGGGGGGGGGGGGGGGGGGGFFGFGGGGGGGGGGGGGGGGGGGGGEGGGGFGGGGGDEGGGGFGFGGGGGGFFGGGGGGGFGGGFCFFFDFFFDFFFEFFFFFFFFFFFFFFD=FFFFFFEFFFFFF7@E<EFFF90?F@E@6>FFBFFFF?DBF0:?BFAFA?>99>>(4??><<F:;91??AAA7
@M04999:289:000000000-L3R54:1:1101:6826:8970 2:N:0:421
ACAAGGGTATCTAATCCTGTTCGCTACCCATGCTTTCGAACCTCAGCGTCAGTTACAGACCAGAGAGCCGCCTTCGCCACTGGTGTTCTTCCATATATCTACGCATTCCACCGCTACACATGGAGTTCCACTCTCCTCTTCTGCACTCAAGAAAAACAGTTTCAGCTGCACTTCCCCGGTTAAGCCGAGGGCTTTCACAGCTGACTTGTTCTCCCGCCTGCGTTCGCTTTACGCCCAATAAATCCGGACAACGCTTGCCACCTACGTATTACCGCGGCTGCTGGCACGTAGTTAGCCGTGC
+
CCCCCGGGGGGGGGGGGGGGGGGGGGGGG,FGGGGGGGGGGGGGGGGGGGGGGGGGGGGGGGGGGGGGGGGGGGGGGGGGGGGGGGGGGGGGGGGGGGGGGGGGGGGGGGGGGGGGGGGGGGGGGGGGGGGGGGGGGGGGGGGGGGGGGGGDFGGGGGGGGGGGGGGGGFGGGGGGFGFGGGGGGGGGGGGGGGGGGGGGFFFFFFFFEFFEFFFFFFFDFFFFFFF@;=EEDDFFD?@FFCEFFF@;@>??B>B??<?A???>BF?F<BA<)39>;BFFFFB???>?:?0<A2<<4;44(
@M04999:289:000000000-L3R54:1:1101:23130:8984 2:N:0:421
GTGACTACTGGGGTATCTAATCCTGTTCGCTACCCATGCTTTCGAACCTCAGCGTCAGTTACAGACCAGAGAGCCGCCTTCGCCACTGGTGTTCTTCCATATATCTACGCATTCCACCGCTACACATGGAGTTCCACTCTCCTCTTCTGCACTCAAGAAAAACAGTTTCAGCTGCACTTCCCCGGTTAAGCCGAGGGCTTTCACAGCTGACTTGTTCTCCCGCCTGCGTTCGCTTTACGCCCAATAAATCCGGACAACGCTTGCCACCTACGTATTACCGCGGCTGCTGGCACGTAGTTTG
+
CCCCCGGGGFDFFG7FGGGGGGGGGGGGGGGGGGGFGGGGGGGGEGGGGGGGGGGGEGFGGGDGFGGGGGGGGGGGGGGGGGGGGGGGGFGGEGGGFGGGGGFFGGGGGGGGEGGGGGGGGEGGGFGGG?FGGGGGGGGGGGGGGGGGGGGGGGG?DGFGGGGGGGGGGGGGGGGGFGFGGGGGGGGGGD97@>EGDDGGFFFFFFFFFEFFFFFFFFFEF2@FFFFFFFFF@FD;CFFE@B@1=)7>C?EF;(40:?FF<?<68423?7B:282:<>A(49>>>>::87<(5:?0:2)).
@M04999:289:000000000-L3R54:1:1101:18175:8993 2:N:0:421
GTCTACAGGGGTATCTAATCCTGTTTGCTCCCCACGCTTTCGCATCTCAGCGTCAGTATCTGTCCAGAAGGCCGCCTTCGCCACCGGTATTCCTCCACATCTCTACGCATTTCACCGCTACACGTGGAATTCTACCTTCCTCTACAATACTCTAGTTAACCAGTTTTAAGTGCAATTCCTAGGTTGAGCCCAGGGCTTTCACACCTAACTTAATTATCCGCCTACATGCCCTTTACGCCCAGTCATTCCGATTAACGCTCGCACCCTCCGTATTACCGCGGCTGCTGGCACGGAGTTAGCC
+
CCCCCGGGGGCGGGGGGGGGGGGGGGGGGGGGGGGGGGGGGGGGGGGGGGGGGGGGGGGGGGGGGGFFGGGGGGGGGGGGGGGGGGGGGGGGGGGGGGGGGGGGGGGGGGGGGGGGGGGGGGGGGG>FGGGGGGGGGGGGGGGGGGGGGGGGGGGGGGGGGGGGGGGGGGGGGGGGFGFGGGGGGGGGGGGGGGDGGGGGFFFFFFFFFFFFEFFFFFFDF>FFFEFFFEBEBFFFFFFFFFFFFEFFF@0<@FFEFFFF6>@@FB:?FBFBFFAFA?B;9>F0<:7:?1<?(4421<9A3
@M04999:289:000000000-L3R54:1:1101:5743:8995 2:N:0:421
TCTTAGACTACTGGGGTATCTAATCCTGTTTGCTCCCCACGCTTTCGCATCTCAGCGTCAGTATCTGTCCAGAAGGCCGCCTTCGCCACCGGTATTCCTCCACATCTCTACGCATTTCACCGCTACACGTGGAATTCTACCTTCCTCTACAATACTCTAGTTAACCAGTTTTAAGTGCAATTCCTAGGTTGAGCCCAGGTCTTTCACACCTAACTTAATTATCCGCCTACATGCCCTTTACGCCCAGTCATTCCGATTAACGCTCGCACCCTCCGTATTACCGCGGCTGCTGGCACGGAGT
+
CCCCCGGGGGGGGGGGGGGGGGCCEFGGGGGGGGGGGGGGGGGGGGGGGGGCGGGGEGGGGGGGGGGGGGGGGGGGGGEGGGGGFGGGGGGGG+FDGGGGGF<FFGGGGGGFGGGGGGGDGGGGGGGGGGGGGFGFGGFGGGFGFGGAFGCFD9FGGGGGFFDFGGFGGGGGGDDFFGFFFFFGGGGGGFF?C6FFFGG2:ACFFFFAEA@@EFFFFFFCFFFFAFFDADEFE)8>E@>FE=DFB@2;E<<CCE87;(4?6?6<<1016(8?B?94(42<9<(4;7;>9<?:>0(,,4(--
@M04999:289:000000000-L3R54:1:1101:4452:8996 2:N:0:421
AGACTACCGGGGTATCTAATCCTGTTTGCTCCCCACGCTTTCGCATTTCAGCGTCAGTATCTGTCCAGAAGGCCGCCTTCGCCACCGGTATTCCCCCACATCTCTACGCATTTCACCGCTACACGTGGAATTCTACCTTCCTCTACAATACTCCAGATAACCAGTTTTAAGTGCAATTCCCAGGCTGAGCCCGGGGCTTTCACACCTAACTTAATTATCCGCCTACATGACCTTTACGCCCAGTCATTCCGATTAACGCTCGCACCCTCCGTATTACCGCGGCGGCCTGTACGTAGTTCGC
+
8CCB,C@E:F7@F7<F<6EEE,6C;CEFG,FC66<FCF:,BFCFG:,66CFGD6C7B6CAFGFGG,6F,,FGG@FGGE:,4,BF:F@7F+AF,<5AFGE@AF9FEFGB=FC7EFGFFEFEFCGGGEFGGF<:AEDFG93=FDG986EGFAEGDGD=FE=EGFFF79CDAFF;:7;@C?7DGGDG+<D@,<:9@@;;D*4;+118A?AFEBC?E@>8>+1*/5<<D;145)/66<)4)/6A18783AF)9<;(((--64961((4,461(4(4(4,69<:>(12(4;((--.6<.,4,.)((
@M04999:289:000000000-L3R54:1:1101:12608:9003 2:N:0:421
GTGGACTACTCGGGTATCTAATCCTGTTCGCTACCCATGCTTTCGCACCTCAGCGTCAGTTACAGACCAGAGAGCCGCCTTCGCCACTGGTGTTCTTCCATATATCTACGCATTCCACCGCTACACATGGAGTTCCACTCTCCTCTTCTGCACTCAAGCAACATAGTTTCAGCTGCAGTTCCCCAGTTAAGCTGGGGGCTTTCACAGCTGACTTATCTTCCCGCCTGCGTTCGCTTTACGCCCAATAAATCCGGACAACGCTTGCCACCTACGTATTACCGCGTCTGCTGGCACGTAGTT
+
<CCCCGGFGGGGGDGGGGGGGGGGGGGGCGGG@BCFECCFGGGGGDGGGGGGGGGGGGGGGFG@F9FGGGDFGG7FEGGGGGGGGGGGGGGGGGGGGGGGGGGGGGGGGGCGGGCGGGG8FGDGGG:=C<EFFGGGGGG8DFGGGG8EFCFGEGGEF?,6@@DDFDGAFFGGFGGGFFFGGG?DC6FGD,DCC66>CDGGFFFFFF>FFEEFFF69AACEF@2ABD(82>@F=@FDFEC5@@FF03=A3<CE0:09>?B07?<B??B?BB(4(4)67<<201;4918<B?(2(.4:7:BF
@M04999:289:000000000-L3R54:1:1101:17375:9011 2:N:0:421
TGGAAGACTACCCGGGTATCTAATCCTGTTTGCTACCCATGCTTTCGAGCCTCAGCGTCAGTGACAGACCAGAGAGCCGCCTTCGCCACTGGTGTTCTTCCATATATCTACGCATTTCACCGCTACACATGGAGTTCCACTCTCCTCTTCTGCGCTCAAGTTAAACAGTTTCCGTTGCAATTCCTCAGTTGAGCTGAGGGCTTTCACATCCCAGACTTATTTAACCGCCTGCGCTCCCTTTACGCCCAATAAATCCGGACAACGCTTGCCACCTACGTATTACCTCGGCTGCTTGCACGT
+
CCCCCGGGGGGGGGGGGGGGGGGGGGGGGGGGGGFGGGFFGGGGGGGGGGGGGGGGGGGGGGGGGGGGGGGGFGCEGGGGGGGGGGGGGGDGGFGGGGGGGGGGGGGGGGGGGGGGGGGGGGGGGGGGGGGGGGGGGGGGGGGGGGGGGGGGG6EGGGGGGGCGGGGGGGGGGGGGFGFGGDFGGGGFGGF7CGGGCGDDEFFFFFFFFFFFFAFFFFFEFFEFC=@BBFFF29@@@DFFF9<?37:?D;@8>CCE>(,:0?F01:BBFFFFFF?B0446:94A)4(4812??)50)5::
@M04999:289:000000000-L3R54:1:1101:25167:9023 2:N:0:421
TGACTACTGGGGTATCTAATCCTGTTCGCTCCCCACGCTTTCGTCCATCAGCGTCAATCGGTATTTAGTAACCTGCCTTCGCAATCGGGGTTCTGTGTAATATCTATGCATTTCACCGCTACACTACACATTCCAGCTACTTCAATACTATTCAAGATTAACAGTATCAACGGCAGTTCTACAGTTAAGCTGCAGGTTTTCACCGCTGACTTATCAACCCGCCTACGGACCCTTTAAACCCAATAAATCCGGATAACGCTCGCATCCTCCGTATTACCGCGGCTGCTGGCACGGAGTTAGC
+
CCCCCGGGGGGGGGGGGGGGGGGGGGGGGGGGGGGGGGGGGGGGGGGGGGGGGGGGGGGGGGGGGGGGGGGGGGGGGGGGGGGGGGGGGGGGGGGGGGGGGGGGGGGGGGGGGGGGGGGGGGGGGGGGGGGGGGGGGGGGFGGGGGGGGGGGGGGGGGGGGGGGGGGGGGGGGGGGFGFGGGGGGGFGGGGGGGGGGGGGFFFF9DFFFFEFFFFFFFFFFFFFFFF@?B@9BDEFFFFF177@FF<EFFFB(37E@<>D@BF>:7??FFF::B?FFFF>9>BF>BBFFBFFF1>>?BBB9
@M04999:289:000000000-L3R54:1:1101:27777:9027 2:N:0:421
TCGGACTACTAGGGTATCTAATCCTGTTCGCTCCCCACGCTTTCGTCCATCAGCGTCAATCGGTATTTAGTAACCTGCCTTCGCAATCGGGGTTCTGTGTAATATCTACGCATTTCACCGCTACACTACACATTCCAGCTACTTCAATACTATTCAAGATTAACAGTATCAACGGCAGTTCTACAGTTAAGCTGCAGGTTTTCACCGCTGACTTATCAACCCGCCTACGGACCCTTTAAACCCAATAAATCCGGATAACGCTCGCATCCTCCGTATTACCGCGGCTGCTGGCACGGAGTT
+
CCCCCGGGGGGGGGGGGGGGGGFGGGGGGGGGGGGGGGGGGGGGGGGGGGGGGGGGGGGGGGGGGGGGGGGGGGGGGGGGGGGGG>FGGDGDGGGGGGGGGGGGGGGGGGGGGGGGGGGGGGGGGGGGGGGGGGGGGCGGGGGGGGGGGGGGGGG,6C9EDFGGGGGGGGCGGGGGFGFGGGGGGGGGGFDGGGGGFCFG>FFFFFFFFBBFFFFFFFFFFDFFFFFFF=@FFFD@;CEFF@DFFF;ECEFFFFF@FFF@FFFFFFFFFFFFFFF?>>FA?F>>;B9<BFF?BF1919B1
@M04999:289:000000000-L3R54:1:1101:20650:9065 2:N:0:421
GAGCCGACTACCGGGGTATCTAATCCTGTTTGCTCCCCACGCTTTCGCATCTCAGCGTCAGTATCTGTCCAGAAGGCCGCCTTCGCCACCGGTATTCCTCCACATCTCTACGCATTTCACCGCTACACGTGGAATTCTACCTTCCTCTACAATACTCTAGTTAACCAGTTTTAAGTGCAATTCCTAGGTTGAGCCCAGGGCTTTCACACCTAACTTAATTATCCGCCTACATGCCCTTTACGCCCAGTCATTCCGATTAACGCTCGCACCCTCCGTATTACCGCGGCTGCTGGCACGGAGT
+
CCCCCGGGGGGGGGGGGGGGGGGGGGGGGGGGGGGGGGGGGGGGGGGGGGGGGGGGGGGGGGGGGGFGGGGGGGGGGGGGGGGGFGGGGGGGGGGGGGGGGGGGGGGGGGGGGGGGGGGGGGGGGGGGGGGGGFGGGGGGGGGGGGGGGGGGGGGGGGGGGGGGGGGFFGGGGGGGFGFGGGGGGGGDGG@FGGGGGGGGEFFFFFFFFAFF@FFFFFFFFC<@=BDFFDFFFEE@@D@6;7<F@@;EFAFCF?E?@??FF?6:?2>FB9<BFFFB?BB<BBFF099>FB0)5:<??F91(
@M04999:289:000000000-L3R54:1:1101:9622:9069 2:N:0:421
TGACTACTGGGGTATCTAATCCTGTTCGCTCCCCACGCTTTCGTCCATCAGCGTCAATCGGTATTTAGTAACCTGCCTTCGCAATCGGGGTTCTGTGTAATATCTATGCATTTCACCGCTACACTACACATTCCAGCTACTTCAATACTATTCAAGATTAACAGTATCAACGGCAGTTCTACAGTTAAGCTGCAGGTTTTCACCGCTGACTTATCAACCCGCCTACGGACCCTTTAAACCCAATAAATCCGGATAACGCTCGCATCCTCCGTATTACCGCGGCTGCTGGCACGGAGTTAGC
+
CCCCCGGGGC<FGGGGGGGGGGGGGGGGGGGGGGGGGGGGGGGGGGGGGGGGGGGGGGGGGGFGGGGGFFGGGGGGGGGGGGGCGGGGECFGGGGGGGGCFGGGGGGDGGGGGGGGFGDGEGGGGCFFGGGGGGGGGGDGGGGGFFGGGGGGGGGGFGGFGGGGGGGGGCFECEDGFGFGGGGCGGGGGGGCGGGGGFGGFFFFDFFFADE=AFFFFFFFDBFFFFF=>>@DFFE=CEEFFD<@E@<CFF2;0;@EE1>FDF>F<BBFB:>??B?2>>:B;1162?BFFB0<1(((4(.-.
@M04999:289:000000000-L3R54:1:1101:22439:9078 2:N:0:421
AGGACTACCCGGGTATCTAATCCTGTTTGCTCCCCACGCTTTCGCATCTCAGCGTCAGTATCTGTCCAGAAGGCCGCCTTCGCCACCGGTATTCCTCCACATCTCTACGCATTTCACCGCTACACGTGGAATTCTACCTTCCTCTACAATACTCCAGATAACCAGTTTTAAGTGCAATTCCCAGGTTGAGCCCGGGGCTTTCACACCTAACTTAATTATCCTCCTACATGCCTTTACGCCCAGTCATTCCGATTAACGCTCGCACCCTCCGTATTACCTCGTCTGCCTGCCCGGAATTAGC
+
CCCCCGGGGGGGGGGGGGGGGGGGGGGGGGGGGGGGGGGGGGGGGGGGGGGFGGGGGGGGGGGGGGGGGGGGGGGGGGGGGGGGGGGGGGGGGGGGGGGGGGGGGGGGGGGGGGGGGGGGGGGGGCGGGGGGFGGGGGGGGGGGGGGGGGGGGGGGFED8EGGGGGGGGF8,E8DFFGFGGGGGGGG@EFGGGEEGGGGGFFFFFFEFFEFFFFAFFACCC*7:BEFBF4>>?EFCC(/>@0344)166<((,;2C4(.,-(((-3:11:382(5))6))(,,(-)))5((.,2;((.-44
@M04999:289:000000000-L3R54:1:1101:20100:9117 2:N:0:421
TATTGACTACTCGGGTATCTAATCCTGTTTGCTCCCCACGCTTTCGCATCTCAGCGTCAGTATCTGTCCAGAAGGCCGCCTTCGCCACCGGTATTCCTCCACATCTCTACGCATTTCACCGCTACACTTGGAATTCTACCTTCCTCTACAATACTCCAGATAACCAGTTTTAAGTGCAATTCCCAGGTTGAGCCCGGGGCTTTCACACCTAACTTAATTATCCGCCTACATGCCCTTTACGCCCAGTCATTCCTATTAACGCTCGCACCCTCCGTCTTACCGCCGCTGCTGGCACGGAGTT
+
CCCCCC<FCGGGGGDGGGGGGFCEDFGGGGGFFGFGGGGGDGGGEGGGGGCGGAEGGGGCFFEEFFCFFCFGGFCGGEGGGEGCFCFFFFGGGGDFGFDGFGGFG?FGCGGGDGGGFGGFDEGDEGG,CEEG9>FEGGGGGGGFGGGFC;===FDGGGCAECCG8D?FGF:EF8FCD+DD==DFDDF<FG6EGGGDCD55BF4;>FFFABFEFAFBAFFF8?62>>@25589;>=E@;CC(;99:(.))1.)7)7?<3CE06<221,3;:13:(,(.-6424((-(,-3>B(4(,4((3:4
@M04999:289:000000000-L3R54:1:1101:10121:9165 2:N:0:421
CAGAGTCCACGGGTGTCTAATCCTCCTTGTTCCCCACGCTTTCGCATCCCAGCGCCAGTATCTGTCCAGAAGGCCGCCTTCGCCACCGGTACTTTTCCACATCTCCACGCATATCACCGCTACACGTGTAATTCTACCTTCCTCTACTATAATCTATATAACCACGTTTAAGCGCTATTCTCGGGTTGAGCCCGGGGCTTCTACACCTAACTTAATTCTCCTCCTACATTCCCTTTACGCCCAGTCATTCCGGTTAACGCCCGCCCCCCACCTATTACCCAGGCTGCTGGCTCCACGTC
+
--8@,<,6,,,7+8+8,,,,=,6<,,;CE66CEC@,@+@B,C,,,6,+,;;,6@7F66E,66,CCFD@,E<,6,6+4+485:?,?:BFD4+,,,,,CF9F<8E99,9==C::+C,5,,+88+6,ACE<,,,9A;4=E,,@==,@9=9,=A8,,7:D;6,,@,,,3++168,,,+3+*=C++5++5:**,4,,@8E4**:D)+1:B)))8>(*/*+47+7)+),,5)//)))13)7)))()(((/6345)1),(,-())(((,((((-(-(-(,.9><)-,,(,((.-)),3()(,,4:(
@M04999:289:000000000-L3R54:1:1101:4983:9175 2:N:0:421
GACTACAGGGGTATCTAATCCTGTTTGCTCCCCACGCTTTCGCATCTCAGCGTCAGTATCTGTCCAGAAGGCCGCCTTCGCCACCGGTATTCCTCCACATCTCTACGCATTTCACCGCTACACGTGGAATTCTACCTTCCTCTACAATACTCCAGATAACCAGTTTTAAGTGCAATTCCCAGGTTGAGCCCGGGGCTTTCACACCTAACTTAATTATCCGCCTACATGCCCTTTACGCCCAGTCATTCCGATTAACGCTCGCACCCTCCGTATTACCGCGGCTGCTGGCACGGAGTTAGCC
+
CCCCCGGGGGGGGGGGGGGGGGGGGGGGGGGGGGGGGGGGGGGGCGGGGGGGGGGGGGGGGGGGGGGGGGFCFGGGGGGGGGGGGGGGGGGGGGGGGGGGGDGGGGGDGGGGGGGGGGGGGGGGGGDEFGGGGGGGGGGGGGGGGGGFGGGGGGGFFFGGGGGGGFGGGGGFGGGGFGFGGGDGFDG<@E?EG:CCD*?FFFFFFFFAFFE3CFFFCFFFFF?@FFFFFFDFFF)6(89DF@;<EE3<?@?FFD?<(38:FF6;0?8:6>??B?ADA09(1>0(,,42:473(-48?BB22
@M04999:289:000000000-L3R54:1:1101:5184:9198 2:N:0:421
TTGACTACCAGGGTATCTAATCCTGTTTGCTCCCCACGCTTTCGCATCTCAGCGTCAGTATCTGTCCAGAAGGCCGCCTTCGCCACCGGTATTCCTCCACATCTCTACGCATTTCACCGCTACACGTGGAATTCTACCTTCCTCTACAATACTCCAGATAACCAGTTTTAAGTGCAATTCCCAGGTTGAGCCCGGGGCTTTCACACCTAACTTAATTATCCGCCTACATGCCCTTTACGCCCAGTCATTCCGATTAACGCTCGCACCCTCCGTATTACCGCGGCTGCTGGCACGGAGTT
+
CCCCCGG@FFEEGFGEEFGGFFCFFFGGGGGGGGGGGGGGGGGDCC7@FFGCFCFGGGFCFEGEFFCFEGGGFFFFGGGGGGCEFG8:FF7FGEGGGGGGG<FCGFFDFGGGGGGCCFGGGGGGGECFEDCGGGGGGEFFGGGCFGGD?GGGFFGGGGFADFGGGGFGGGFGFGGFFG0D7DFF6=EFGCEEFGEG>CC>F4@CAFEABFBEFF6AEFFCF=>((6>3>@=E@(5;3;0>2>;=.7<C37CE;0;?3>66;<F;6>B0(249:<704441(43(,23,)(8:B1>0(8:
@M04999:289:000000000-L3R54:1:1101:25231:9227 2:N:0:421
GGACTACTAGGGTATCTAATCCTGTTCGCTCCCCACGCTTTCGTCCATCAGCGTCAATCGGTATTTAGTAACCTGCCTTCGCAATCGGGGTTCTGTGTAATATCTATGCATTTCACCGCTACACTACACATTCCAGCTACTTCAATACTATTCAAGATTAACAGTATCAACGGCAGTTCTACAGTTAAGCTGCAGGTTTTCACCGCTGACTTATCAACCCGCCTACGGACCCTTTAAACCCAATAAATCCGGATAACGCTCGCATCCTCCGTATTACCGCGGCTGCTGGCACGGAGCTAGC
+
CCCCCGGGGGGGGGGGGGGGGGGGGGGGGGGGGGGGGGGGGGGGGGGGGGGGGGGGGGGGGGGGGGGGGGGGGGGGGGGGGGGGGGGGGGGGGGGGGGGGGFGGGGGGGGGGGGGGGGGGGGGGGGGGGGGGGGGGGGGGFGGGGGGGGGGGGGGGGGGGGGGFGGGGGGGGGGGGFGFGGGGGGGGGGGGGGGGGGGFGFFFFDFFEFFFFFFFFFFFFFFFFFFFFFFFFFDBEEFFFF?DFFFCFFFBF@@DEF06@<FFFFFFFFF>F?FFAFA<>FB>FFFFF?:BF:369B?7?8
@M04999:289:000000000-L3R54:1:1101:26205:9302 2:N:0:421
CGAGACTACAGGGGTATCTAATCCTGTTTGCTCCCCACGCTTTCGCATCTCAGCGTCAGTATCTGTCCAGAAGGCCGCCTTCGCCACCGGTATTCCTCCACATCTCTACGCATTTCACCGCTACACGTGGAATTCTACCTTCCTCTACAATACTCTAGTTAACCAGTTTTAAGTGCAATTCCTAGGTTGAGCCCAGGGCTTTCACACCTAACTTAATTATCCGCCTACATGCCCTTTACGCCCAGTCATTCCGATTAACGCTCGCACCCTCCGTATTACCGCGGCTGCTGGCACGGAGTTT
+
CCCCCGGGGGGGGGGGGGGGGGGGGGGGGGGGGGGGGGGGGGGGGGGGGGGGGGGGGGGGGGGGGGGGGGGGGGGGGGGGGGGGGGGGGGGGGGGGGGGGGGGGGGGGGGGGGGGGGGGGGGGGGGGGFGGGGGGGGGGGGGGGGGGGFGGGGGGGGGGGGGGGGGGGFGGGGGGGFFFGGGGGGCGGGGGGGGGGGGGGFFFFFFFFFFFFFFF8EFFFFE9BAFFDBFFFFFFBEFF>DFFF?3;4?7?EF0;?FFFFBDF6>BFB<<?FF:2:7A>B?FF>F99<FB2:0<<44(8?)
@M04999:289:000000000-L3R54:1:1101:25249:9305 2:N:0:421
CGACTACTCGGGTATCTAATCCTGTTTGCTCCCCACGCTTTCGCATCTCAGCGTCAGTATCTGTCCAGAAGGCCGCCTTCGCCACCGGTATTCCTCCACATCTCTACGCATTTCACCGCTACACGTGGAATTCTACCTTCCTCTACAATACTCCAGATAACCAGTTTTAAGTGCAATTCCCAGGTTGAGCCCGGGGCTTTCACACCTAACTTAATTATCCGCCTACATGCCCTTTACGCCCAGTCATTCCGATTAACGCTCGCACCCTCCGTATTACCGCGGCTGCTGGCACGGAGTTAGC
+
CCCCCGGGGGGGGCGGGGGGGGGGGGGGGGGGGGFGGGGGGGGGGGGGGGGGGGGGGGGGGGGGGGGGGGGGGGGGGGGGGGGGGFGEFEGGGGGGGGGFGGFGFGGGGGGGGGGGGGGGGGGGGGGGGGGGGGGGGGGGGGGGGGGGGGGGGGGGGGGGGGGGGGGGGGGGGGGGFCFGGFFFGGGGGGGGGGGGDGGFFFFAFFFFFD=FEFFFCFFEFF=@FB:CEFEDEDE<C?FFBFFEEE?CFFFDDFFFF?FBFFBFFB?1:<9:6?:)4<?>B09>02:?BFFBF(23?F<A<
@M04999:289:000000000-L3R54:1:1101:16217:9308 2:N:0:421
CGATGACTACAAGGGTATCTAATCCTGTTCGCTCCCCACGCTTTCGTCCATCAGCGTCAATCGGTATTTAGTAACCTGCCTTCGCAATCGGGGTTCTGTGTAATATCTATGCATTTCACCGCTACACTACACATTCCAGCTACTTCAATACTATTCAAGATTAACAGTATCAACGGCAGTTCTACAGTTAAGCTGCAGGTTTTCACCGCTGACTTATCAACCCGCCTACGGACCCTTTAAACCCTATAAATCCGGATACCGCTCGCATCCCCCGTATTACCGCGCCTGCTGGTACGGCGTT
+
-8A,@<E<6C,,;,,;<FEEAF<<FFGEAFECCE:F:8FF@@8CFFGEC:@E,CAC66,8;6C@6C@,C,CFCDDFBE8F<@A@CF7F@FGEEGCFCFG<EF<,49E@FCA9FFCFFGEEF>:B7AD<FG<EFGBFGGA>?9?EADFGGC8EG;DFG;,A,4ECFG8E=8==DC>+96*+26?AGFGGGGF7<D966;?FFF5CAFFFF585@F++04<<@)-:9A)8B==F@B@B5)9+4)36(/)))96CEF0((/44,6(,((3:>:03;93(((-46?B9(-(-((55,))41(-3-
@M04999:289:000000000-L3R54:1:1101:11976:9319 2:N:0:421
AAGGACTACCGGGGTATCTAATCCTGTTCGCTCCCCACGCTTTCGTCCATCAGCGTCAATCGGTATTTAGTAACCTGCCTTCGCAATCGGGGTTCTGTGTAATATCTATGCATTTCACCGCTACACTACACATTCCAGCTACTTCAATACTATTCAAGATTAACAGTATCAACGGCAGTTCTACAGTTAAGCTGCAGGTTTTCACCGCTGACTTATCAACCCGCCTACGGACCCTTTAAACCCAATAAATCCGGATAACGCTCGCATCCTCCGTATTACCGCGGCTGCTGGCACGGAGTT
+
CCCCCGGGGGGGGGGGGGGGGGGGGGGGGGGGGGGGGGGGGGGGGGGGGGGGGGGGGGGGGGGGGGGGGGGGGGGGGGGGGGGGGGGGGGGGGGGGGGGGGGGGGGGGGGGGGGGGGGGGGGGGGGGGGGGGGGGGGGGGGGGGGGGGGGGFGGGGGGGGGGGGGGGGGGGGGGGGFGFGGGGGGGGGGGGGGGGGGGFGAFFFFFFFFFFFFFFFFFFFFFF>BDFFFFDBFFFFEFFFFDFFFFFFFFF@>BFFFFFFFFBFFFFFBBFFFFF?FFF<?BBB>9>?FFF<:?B>>>BF
@M04999:289:000000000-L3R54:1:1101:9963:9326 2:N:0:421
CTAGGACTACTAGGGTATCTAATCCTGTTTGCTACCCATGCTTTCGAGCCTCAGCGTCAGTGACAGACCAGAGAGCCGCCTTCGCCACTGGTGTTCTTCCATATATCTACGCATTCCACCGCTACACATGGAGTTCCACTCTCCTCTTCTGCACTCAAGAAAAACAGTTTCAGCTGCACTTCCCCGGTTAAGCCGAGGGCTTTCACAGCTGACTTGTTCTCCCGCCTGCGTTCGCTGTACGCCCAATAAATCCGGACAACGCTTGCCACCTACGTATTACCGCGGCTGCTGGCACGTAGTT
+
C@CCCAF@FGGGGCFGGGGGGGGFGGGGGGDGGGGFGGG@FGAFFGGGEGGGGGGE@FGGGGGGGGFGGGGGGGGFGGEGGGGGGGCFGGGGGFGFGGGGGGGGAFAEFGGGGG:AFGGGCEGGGGFFFFGFGGDGGGAFGGGGGGGGGGGGGGGGGGFGCGGGGGDFFGGGGDFFF?FGD8DDECEGGG7,EFGDGDDDFFFFCFAF2:5><4BFFAF?FB@B(829@BD=@F9?(:9F<>F>;@8@E9<<490<>9??(46??:B>7?2(8<B?<06)666412(33:?F0(,8414(.
@M04999:289:000000000-L3R54:1:1101:12042:9328 2:N:0:421
TTGACTACCCGGGTATCTAATCCTGTTCGCTACCCATGCTTTCGAACCTCAGCGTCAGTTACAGACCAGAGAGCCGCCTTCGCCACTGGTGTTCTTCCATATATCTACGCATTCCACCGCTACACATGGAGTTCCACTCTCCTCTTCTGCACTCAAGAAAAACAGTTTCAGCTGCACTTCCCCGGTTAAGCCGAGGGCTTTCACAGCTGACTTGTTCTCCCGCCTGCGTTCGCTTTACGCCCAATAAATCCGGACAACGCTTGCCACCTACGTATTACCGCGGCTGCTGGCACGTAGTT
+
CCCCCGGGGGGGGGGGGGGGGGGGGGGGGGGGGGGGGGGGGGGGG<FFGGFGGGGGGGGGGGGGGGGGGFGGGGGGGGGGGGGGGGGGGFGGGGGGGGGGGGGCFFGGGGGGGGFGGGGGGGGGGGGGGGGGGGGGGGGGGGGGGGGGGFGGGGGCGG?FGGGGGGFGGGGGGGGGFGFFGGGGEGGGGGGGGGGGGGGGFFFFFFFFFFFFFAFFFFFFFFFFFD@BFFFFFF@DFFDEFFD=@;;EAF?>>6>F<B>BB::B?FFF?0:??BFFFFF?;06>F>BB2?B?2:<08?D
@M04999:289:000000000-L3R54:1:1101:27299:9333 2:N:0:421
AGTGACTACTGGGGTATCTAATCCTGTTTGCTCCCCACGCTTTCGTCCATCAGCGTCAATCGGTATTTAGTAACCTGCCTTCGCAATCGGGGTTCTGTGTAATATCTATGCATTTCACCGCTACACTACACATTCCAGCTACTTCAATACTATTCAAGATTAACAGTATCAACGGCAGTTCTACAGTTAAGCTGCAGGTTTTCACCGCTGACTTATCAACCCGCCTACGGACCCTTTAAACCCAATAAATCCGGATAACGCTCGCATCCTCCGTATTACCGCGGCTGCTGGCACGGAGTT
+
CCCCCGGGGGGGGGGGGGGGGGGGGGGGGGGGGGGGG@GGGGGGGGEGEGGGGGGGGGGGGGGFGCE<FGGGGGGGGGGGGGGGGGEEGGEGGGGFGGGFGGGCGGGGFGGGGGGGGGGGGGGGGGGFGFGGGGGGGGGGGGFGGFGFFCFG8FGFGGC=DEDFGGGGGGGGGGGGFGDFGGFGGGGGGGGGGGGGGGGGFFFFFFEFFFFFFFFFE9B@FD>FFFFFD=@BBFDFFFCB=DFD;@FE<5?@F1;?@EED9?<>>B:BBBB?F?:??2<DFF>FFF9B??F::23(,418
@M04999:289:000000000-L3R54:1:1101:25420:9336 2:N:0:421
TACCGACTACCAGGGTATCTAATCCTGTTTGCTCCCCACGCTTTCGCATCTCAGCGTCAGTATCTGTCCAGAAGGCCGCCTTCGCCACCGGTATTCCTCCACATCTCTACGCATTTCACCGCTACACGTGGAAGTCTACCTTCCTCTACAATACTCCAGATAACCAGTTTTAAGTGCAATTCCCAGGTTGAGCCCGGGGCTTTCACACCGAACTTAATTATCCGACTACACGCTCTTTACGCCCCGTCATTCCGATAAACGCTCGCACCCTCCGTATTACCGCGGCGGCTGGCACGGAGTT
+
CCC8@@FGG<6@6,666CC<F@@-,CCCAFFAEC,CFCG@FGG@FCB:B+,;;@6C@,BFC@C@,6<CFCE<FG8FEC@F,B=,C:?=?678+A<,:5CF=94,95;<FGEG+=FEEGE9F@=F:F8CA,4@,,8@E;F9E;=D9E82E9A932E=@DF,3@2=3AF=,,EFG99,++=9++5@F,@8,@F,,31*03*/5*;B93+;)(655A6*91+9BC4((61(6;(/((,/.9);,311((,331).2741(4<<(,(((--((42((-,((,46A:(,(,(4((2(4,42((((.
@M04999:289:000000000-L3R54:1:1101:27076:9435 2:N:0:421
GACTACCCGGGTATCTAATCCTGTTCGCTCCCCACGCTTTCGTCCATCAGCGTCAATCGGTATTTAGTAACCTGCCTTCGCAATCGGGGTTCTGTGTAATCTCTATGCATTTCACCGCTACACTACACATTCCAGCTACTTCAATACTATTCAAGATTAACAGTATCAACGGCAGTTCTACAGTTAAGCTGCAGGTTTTCACCGCTGACTTATCAAACCGCCTACGGACCCTTTAAACCCAATAAATCCGGATAACGCTCGCACCCTCCGTATTACCGCGGCTGCTTGCACGGAGTTAGCC
+
CCCCCDGFEGGGGGGGGGGGGGGGGCCGGGGGGGGGFGGGGGGGGGGGGGGEGGGCFCFDGGGFGFGGFGFGGGGGGGGGG,>:FGGCFGGGFF?9C,5<,CFGGGGFFGGGGGFEFGD8FGFGGGGFF,EFDFAEGGGFGF8E@DFGGGGGFFFCFEFCEGGGFG:A=D>8EGGGFGFDFFCFGGGFACFCCFGGGCFGAF59AD?>CB<CF6BF89*/59@@FF(69@@@DFF34@3>7<@33663;6,202<<1(6?F>>BFFFF:96?:?2).390-,14<0).2<?:9((8(6AA8
@M04999:289:000000000-L3R54:1:1101:20976:9499 2:N:0:421
ACTACCCGGGTATCTAATCCTGTTTGCTCCCCACGCTTTCGCATCTCAGCGTCAGTATCTGTCCAGAAGGCCGCCTTCGCCACCGGTATTCCTCCACATCTCTACGCATTTCACCGCTACACGTGGAATTCTACCTTCCTCTACAATACTCCAGATAACCAGTTTTAAGTGCAATTCCCAGGTTGAGCCCGGGGCTTTCACACCTAACTTAATTATCCGCCTACATGCCCTTTACGCCCAGTCATTCCGATTAACGCTCGCACCCTCCGTATTACCGCGGCTGCTGGCACGGAGTTAGCCG
+
CCCCCGFDGGGGGGGGGGGGGGGGGGGGGGGGGGGGGGGGGGGGGGGGGGGGGGGGGGGGGGGGGDGGGGGGGGGGGGGGGGGGGGGGGGGGGGGGGGGGGGGGGGGGGGGGGGGGGGGGGGGGGGGGGGGGGGGGGGGGGGGGGGGGGGFGFGGGGGGGGGGGGGGGGGGGGGGGFGFGGGGGGGGGGGGGGGGGGGGGFFFFFFFFFFFFFFFFFFFFFFFFEFC=5@EDF9>;DFFD<EF<?EFF@2?D;?C;>?69>>FFFFFFBF(4:249<B090,91:20?:B<90,(46<B?(
@M04999:289:000000000-L3R54:1:1101:18719:9505 2:N:0:421
GACTACACGGGTATCTAATCCTGTTTGCTCCCCACGCTTTCGCATCTCAGCGTCAGTATCTGTCCAGAAGGCCGCCTTCGCCACCGGTATTCCTCCACATCTCTACGCATTTCACCGCTACACGTGGAATTCTACCTTCCTCTACAATACTCCAGATAACCAGTTTTAAGTGCAATTCCCAGGTTGAGCCCGGGGCTTTCACACCTAACTTAATTATCCGCCTACATGCCCTTTACGCCCAGTCATTCCGATTAACGCTCGCACCCTCCGTATTACCGCGGCTGCTGGCACGGAGTTAGCC
+
B@CCC8@EFGGGGEGFFGFEFEFFFGEDFFFFGFGGDEGGFBCCFGGGGFGCEFEFGCF<FGGGGGGGFGGGGGDGEGFFEGGEFGGGGGGGGGFGGFGF8EFAFGGGGGGGGEFGEGEEGFDEFE=B<FGFFGGFGGFGGFDDEFGFGGGGGGGGGD8DFGGGGGGGGFFEFGGGF?FDFFDFFFGGGGGEE>59CGGFFFFFFFFFFEFFEFF>?FFFFFFFF2?<BEFFFEFEFFFFF?F);C5?EE6;DDEE004:>>;126:B:>F(1:2>A?>FF91;B:0:?:>?041,4>AA:
@M04999:289:000000000-L3R54:1:1101:5002:9514 2:N:0:421
GGACTACTGGGGTATCTAATCCTGTTTGCTCCCCACGCTTTCGCATCTCAGCGTCAGTATCTGTCCAGAAGGCCGCCTTCGCCACCGGTATTCCTCCACATCTCTACGCATTTCACCGCTACACGTGGAATTCTACCTTCCTCTACAATACTCTAGTTAACCAGTTTTAAGTGCAATTCCTAGGTTGAGCCCAGGGCTTTCACACCTAACTTAATTATCCGCCTACATGCCCTTTACGCCCAGTCATTCCGATTAACGCTCGCACCCTCCGTATTACCGCGGCTGCTGGCACGGAGTTAGC
+
CCCCCGGGGGGGGGGGGGGGGGGGGGGGGGFEGGGGGGGGGGGGGGGGGGGGGGGGDGGGGGGGGGGGGGGGGGGGGGGGGGGEGGGGGGGGGGGGGGGGGGGGGGGGGGGGGGGGGGGGGGGGGGGGGGGGGGGGFGFFGGGGGGGGGGGGGGGGGGGGGGGGGDFGFGGGGGGGFGFGGGGGGGGGGGFGGGGGGGGGFFFFFDFFFFFFFFFFEF>EFB=9AFFEEEBFFFFFFFF;@D9.74C5CEE@0<@EFF0;DFBFFBF??:>6:BBBAF?9906>B60::<FF:9;04:DF>
@M04999:289:000000000-L3R54:1:1101:2885:9522 2:N:0:421
GGGAGACTACAGGGGTATCTAATCCTGTTTGCTCCCCACGCTTTCGCATCTCAGCGTCAGTATCTGTCCAGAAGGCCGCCTTCGCCACCGGTATTCCTCCACATCTCTACGCATTTCACCGCTACACGTGGAATTCTACCTTCCTCTACAATACTCCAGATAACCAGTTTTAAGTGCAATTCCCAGGTTGAGCCCGGGGCTTGCACACCTAACTTAATTATCCGCCTACATGCCCTTTACGCCCAGTCATTCCGATTAACGCTCGCACCCTCCGTATTACCGCGTCTGCTGTCCCGGAGTT
+
CCCCCGGGGGGGGGGGGGGGGGGGGGGGGGGGGGGGGGGGGGGGGGGGGGGGGGGGGGGGGGGGGGGGGGGGGGGGGGGGGGGGGGGGGGGGGGGGGGGGGGGGGGGCFGGGGEGFGGGGGGGGGGGGG@FGGFGGGGFEGGGGGGGGGGGGGGGG?FFGGGGGGGFGGGGGGGGGFGFGGGGFCGDGGCFGGGGG>DDGFF4AFFFFAFFFFFCFFFFFBECFFFF@FFFFF;;EFFFF?<B@;(;<AEFFC@F<?BFA:;?B;FFBF6(,86<?7:><<((((-,(-6?-3).76(-:2
@M04999:289:000000000-L3R54:1:1101:12957:9523 2:N:0:421
GTCCGACTACCAGGGTATCTAATCCTGTTCGCTCCCCACGCTTTCGTCCATCAGCGTCAATCGGTATTTAGTAACCTGCCTTCGCAATCGGGGTTCTGTGTAATATCTATGCATTTCACCGCTACACTACACATTCCAGCTACTTCAATACTATTCAAGATTAACAGTATCAACGGCAGTTCTACAGTTAAGCTGCAGGTTTTCACCGCTGACTTATCAACCCGCCTACGGACCCTTTAAACCCAATAAATCCGGATAACGCTCGCCTCCTCCGTATTACCACGGCTGCTGGCACGGAGTT
+
CCCCCGEE:FEAFGCF<FGGFFEG@FCFGDEG:FFGE@F>@FGGFEGGGEFFD@EGGGGGGAEGGFFCFEEFFGGGGCGGG<FGFGCGGG@FDGGGGGFEFG<EGACEAFFG<FEFGGGEEGC:CGGGGGGG9DDFF,=DFCGGDF8=EDGFAFFFGG8DFCC8;=,@8FGFGGGED6BGDFGCCA8EFCDA<DCGGGFGFF99B;?B98=))9:CEFFFFDDFFB>(09(65>(8;3);.;@<@((6)4?EFF012;@4,(4((,(-:0:?736:<,-:)).(((-46?>0:(2:(1014
@M04999:289:000000000-L3R54:1:1101:26107:9526 2:N:0:421
AGACTACTAGGGTATCTAATCCTGTTTGCTCCCCACGCTTTCGCATCTCAGCGTCAGTATCTGTCCAGAAGGCCGCCTTCGCCACCGGTATTCCTCCACATCTCTACGCATTTCACCGCTACACGTGGAATTCTACCTTCCTCTACAATACTCCAGATAACCAGTTTTAAGTGCAATTCCCAGGTTGAGCCCGGGGCTTTCACACCTAACTTAATTATCCGCCTACATGCCCTTTACGCCCAGTCATTCCGATTAACGCTCGCACCCTCCGTATTACCGCGGCTGCTGGCACGGAGTTAGC
+
CCCCCGGGGGGGGGGGGGGGGGGGGGGGGGGGGGGGGGGGGGGGGGGGGGGGGGGGGGGGGGGGGGGGGGGGGGGGGGGGGGGGGGGGGGGGGGGGGGGGGGGGGGGGGGGGGGGGGGGGGGGGGGGCGGGGGGGGGGGGGGGGGGGGGGGGGGGGGGGGGDGGGGGGGGGGGGGGFGFGGGGFGGGGGGGFGGGGGGGGFFFFFFFFFFEEEFFFFFFFFDFDFFFFFFE@EFFFFFFFFFFF@EEFFFE;DDFFFDFFFFFFF>FFFFF?<BB2<9:BF6;BBFFF:<???01>?BBA4
@M04999:289:000000000-L3R54:1:1101:5953:9538 2:N:0:421
GACTACTGGGGTATCTAATCCTGTTCGCTCCCCACGCTTTCGTCCATCAGCGTCAATCGGTATTTAGTAACCTGCCTTCGCAATCGGGGTTCTGTGTAATATCTATGCATTTCACCGCTACACTACACATTCCAGCTACTTCAATACTATTCAAGATTAACAGTATCAACGGCAGTTCTACAGTTAAGCTGCAGGTTTTCACCGCTGACTTATCAACCCGCCTACGGACCCTTTAAACCCAATAAATCCGGATAACGCTCGCATCCTCCGTATTACCGCGGCTGCTGGCACGGAGTTAGCC
+
CCCCCGGGGGGGGGGGGGGGGGFGGGGGGGGGGGGGGGGGGGGGGGGGGGGGGGGGGGGGGGGGGGGGGFGGGGGGGGGGGGGGGGGGGGGGGGGGGGGGGGGGGGGGGGGGGGGGGGGGGGGGGGGGGGGGGGGGGGGGCDE@EFGGGGGGGFFGGGGGGGGGGGGFGGGGGGGGFGFGGGGGGGGGGGGGFGFFGGGGFFFFFEF>@EF;EAFFFFF=EBFDFF922@DD@EFFE>@EF,5/76?E@69;<DFFF0<FFFF?>7228048?:<A9?>04061:0,7??FBB61?3:4>:
@M04999:289:000000000-L3R54:1:1101:12993:9568 2:N:0:421
TATCGACTACCAGGGTATCTAATCCTGTTCGCTCCCCACGCTTTCGTCCATCAGCGTCAATCGGTATTTAGTAACCTGCCTTCGCAATCGGGGTTCTGTGTAATATCTATGCATTTCACCGCTACACTACACATTCCAGCTACTTCAATACTATTCAAGATTAACAGTATCAACGGCAGTTCTACAGTTAAGCTGCAGGTTTTCACCGCTGACTTATCAACCCGCCTACGGACCCTTTAAACCCAATAAATCCGGATAACGCTCGCATCCTCCGTATTACCGCGGCTGCTGGCACGGAGTT
+
CCCCCGGGGGGGGGGGGGGGGFGGFGGGGGGGFGGFCFGGGGGGGGGGGFGGGGCFFGGGGGGGG8FCGFGGGFGFDFG@FGGGGGGGGGGGECBFGGFGGGGGFGFCGGGCFFGGGGGGGGGGGGGGGGFGGEGGGGGFGGGGFGDGCFGFGEFGGGGGGGDGGGGGGFFFGGGE?CD8FGCFGCGGFGFFGGGGGGGGFFFFFFFFFFF):ACAFFAEFFFFA@@FFF(6>5@D@EFF3=;?81@@AEEEFFF;@0@E(6:<>>6<044<B04(14)46(((39((448(4(8:423-2
@M04999:289:000000000-L3R54:1:1101:26641:9620 2:N:0:421
GACTACTCGGGTATCTAATCCTGTTTGCTCCCCACGCTTTCGCATCTCAGCGTCAGTATCTGTCCAGAAGGCCGCCTTCGCCACCGGTATTCCTCCACATCTCTACGCATTTCACCGCTACACGTGGAATTCTACCTTCCTCTACAATACTCCAGATAACCAGTTTTAAGTGCAATTCCCAGTTTGAGCCCGGGGCTTTCACACCTAACTTAATTATCCGCCTACATGCCCTTTACGCCCAGTCATTCCGATTAACGCTCGCACCCTCCGTATTACCGCGGCTGCTGGCACGGACTTAGCC
+
<C@8ACFEGGEGEFGFGGFGGF9CFFGGGGF@C<FEG@FGGCEGGGC<EFGGCEFCEFGGGFGGGFGFEGGGFEG@GG,?F,@?FGCGGGGCG<FGFGE<FECFGGGGGGGCFFFFCGGGGGGDFGGEFFGFFDFEGG?BDDFDFCFGGGFFGFC9FGGGGFDFGGCGGAEDCCGGFGFFGG+@CA<@?FGGDG5DGGC:69=F>FF45;E=EFFFFAF(:@DF:B;?35:=(.;ED?15<?@@EFFE)6?DF0))(3((-496>68<:0-80346)269>B9013)(4(.((,(-<AD<3
@M04999:289:000000000-L3R54:1:1101:9700:9642 2:N:0:421
GACTACCCGGGTATCTAATCCTGTTTGCTACCCACGCTTTCGAGCATGAACGTCAGTGTTATCCCAGGAGGCTGCCTTCGCCATCGGTATTCCTCCACATCTCTACGCATTTCACTGCTACACGTGGAATTCTACCTCCCTCTGACACACTCTAGTTAGACAGTTTCAAATGCACGTCCCAAGTTGAGCTCGGGGATTTCACATCTGACTTATCTAACCGTCTGCGCTCGCTTTACGCCCAGTAATTCCGATTAACGCTCGCACCCTACGTATTACCGCGGCTGCTGGCACGTAGTTAGCC
+
CCCCCGGGGGGGGGGGGGGGGGGGGGGGGGGGGGGGGGGGGGGGGEGGGGGGGGGGGGGGGGGGGGGGGGGGGGGGGGGGGGGGGGGGGGGGGGGGGGGGGGGGGGGGGGGGGGGGGGGGGGGGGGGGGGGGGGGGGGGGGGGGGGGGGGGGGGGGGGGGGFGGGFGGGGGGGGGGFGFGGGGGGGGGGGGGGGGGGGGDFFFFFFFFFFFFFFFFFFFFDAFFEFFF@BFDFFFC=@BEDDFFFFFFF;1?FFCC1;FD>FBFBBFFF:24>?9>B094>>>F?>BFF?D?1:<F4AFF:
@M04999:289:000000000-L3R54:1:1101:27420:9656 2:N:0:421
GACTACCGGGGTATCTAATCCTGTTCGCTCCCCACGCTTTCGTCCATCAGCGTCAATCGGTATTTAGTAACCTGCCTTCGCAATCGGGGTTCTGTGTAATATCTATGCATTTCACCGCTACACTACACATTCCAGCTACTTCAATACTATTCAAGATTAACAGTATCAACGGCAGTTCTACAGTTAAGCTGCAGGTTTTCACCGCTGACTTATCAACCCGCCTACGGACCCTTTAAACCCAATAAATCCGGATAACGCTCGCATCCTCCGTATTACCGCGGCTGCTGGCACGGAGCTAGCC
+
CCCCCGGGGGGGGGGGGGGGGGGGGGGGGGGGGGGGGGGGGGGGGGGGGGGGGGGGGGGGGGGGGGGGGGGGGGGGGGGGGEGGGGGGGGGGGGGGGGGGAFGGGGDGGGGGGGGGGGGGGGGGGGGGGGGGGGGGGGGGGGGGGGGGGGGGGGGGGGGGGGGGGGGGGGGGGGGGFGFGGGGGGGGGGGGGGGGGDGGGFFFFFFFBFEECEFFFFFFAFFF@D@@FFFFFFFFEFFFE@FD@FFEEFFF06?FFB>?FFFFFFFFFFFFBFFFFFB9>>FFFFFBFF7<B>B09?>?B8
@M04999:289:000000000-L3R54:1:1101:24618:9672 2:N:0:421
TCCTCGACTACTGGGGTATCTAATCCTGTTCGCTACCCATGCTTTCGAACCTCAGCGTCAGTTACAGACCAGAGAGCCGCCTTCGCCACTGGTGTTCTTCCATATATCTACGCATTCCACCGCTACACATGGAGTTCCACTCTCCTCTTCTGCACTCAAGAAACATAGTTTCAGCTGCAGTTCCCCAGTTAAGCTGGGGGCTTTCACAGCTGACTTATCTTCCCGCCTGCGTTCGCTTTACGCCCAATAAATCCGGACAACGCTTGCCACCTACGTATTACCGCGGCTGCTGGCACGTAGT
+
CCCCCGCGGGGGGGFGGGGGGGGGGGGGGGGGGGGGGGGGGDGGGGGGGGGGGGFGGGGGGGGGGGGGGGGFFFEEGGGGGGGGGGGGGGGGFGGGGGGGGGGGFGGGGGGGGGGGCGGGGGGGGGGGGGGGCDEFGGGGGGGGGFGGGGGGGAFEGGGEFFGGGGFGGFGGGGFGFG5DGFDGGGGGGGGGGGGGGD7CD?6CFFFFEFF5>FFFFFFFFFEF==@DDFB>=?FFFFFFFFF26?083<EEF1(,390222>?:3<>D?BB??((5625<469019>6?:)4::<0:<1(
@M04999:289:000000000-L3R54:1:1101:18732:9680 2:N:0:421
GACTACAGGGGTATCTAATCCTGTTTGCTCCCCACGCTTTCGCATCTCAGCGTCAGTATCTGTCCAGAAGGCCGCCTTCGCCACCGGTATTCCTCCACATCTCTACGCATTTCACTGCTACACGTGGAATTCTACCTCCCTCTGACACACTCTAGTTTGACAGTTTCAAATGCACGTCCCAAGTTGAGCTCGGGGATTTCACATCTGACTTATCTAACCGTCTGCGCTCGCTTTACGCCCAGTAATTCCGATTAACGCTCGCACCCTACGTATTACCGCGGCTGCTGGCACGTAGTTAGCC
+
CCCCCGGGGGGGGGGGGGGGGGGGGGGGGGGGGGGGGGGGGGGGGGGGGGGGGGGGGGGGGGGGGGGGGGGGGGGGGGGGGGGGGGGGGGGGGGGGGGGGGGGGGGGGEGGGGGGGGGGGGGGGGGGGGGGGGGGGGGGGGGGGGGGGGGGGGGGGGGGGGGGGGGGFGGGGFGGGFGFGGGGGGGGGGDGGGGGDDFGFFFFFFFFFCFFF4@FFFFFFFFFFFFFFF@FFFFFFFFFDFFFFFFFFFFFFF;CE6;BBF;962??0<B<<A>9AF:>FF>>66?:0:()42?FFFA923
@M04999:289:000000000-L3R54:1:1101:17842:9703 2:N:0:421
GACTACAAGGGTATCTAATCCTGTTTGCTCCCCACGCTTTCGCATCTCAGCGTCAGTATCTGTCCAGAAGGCCGCCTTCGCCACCGGTATTCCTCCACATCTCTACGCATTTCACCGCTACACGTGGAATTCTACCTTCCTCTACAATACTCTAGTTAACCAGTTTTAAGTGCAATTCCTAGGTTGAGCCCAGGGCTTTCACACCTAACTTAATTATCCGCCTACATGCCCTTTACGCCCAGTCATTCCGATTAACGCTCGCACCCTCCGTATTACCGCGGCTGCTGGCACGGAGTTAGCC
+
CCCCCFGFGGGFFGCFCFFCGGGGDEEFGE@FC<FGGDFFGGGCGEGGFGGFGCCFGGFFGGGGFGFEEFDGGFGFCFFGGGGGGGGGGGAFGEEBGGCGGGGFGGGCFGGGGGGGC@CGGFGGGGGGGG@EFDAEGGGGFGGFGGFGFFGGGFGGFGGGFGGFFFGG8AEGGGGGFGFDFGGGFCFDFGFFGFEGGGGGFF+*9A6ACFF5CFCFFAC):>A)>BFCEFFFBF=C2>(:99BEEFCCEF01;1CE<937199>:DDF?9B(2:9A9:;9;(3402)4::<6(-(,4<AA>
@M04999:289:000000000-L3R54:1:1101:9998:9716 2:N:0:421
GGACTACACGGGTATCTAATCCTGTTCGCTCCCCACGCTTTCGTCCATCAGCGTCAATCGGTATTTAGTAACCTGCCTTCGCAATCGGGGTTCTGTGTAATATCTATGCATTTCACCGCTACACTACACATTCCAGCTACTTCAATACTATTCAAGATTAACAGTATCAACGGCAGTTCTACAGTTAAGCTGCAGGTTTTCACCGCTGACTTATCAACCCGCCTACGGACCCTTTAAACCCAATAAATCCGGATAACGCTCGCATCCTCCGTATTACCGCGGCTGCTGGCACGGAGTTAGC
+
CCCCCGGGCFEBFEGGGGGGFGGAFFGGGGGFFGGGGGGGFGGGFGGGGGGGGGG@FGGGGGCGGGFGGGGGGGGGGGGGGGC:CGGGGGEEGGGGGGFFGGGGGGGGGGDFFGFGGGGGGGGGG?FGGDGGGGGGGFGGGGGGGGGGGGFGADDEAFCFCFGGEGFG=FGDCEDEFGFGGGGGGGGGGFGF6F7=7+89F@F?BEF*8@EEA+=B<FFFBBF2>B@22>BDDD3;?C);;;(/674?)64(6;;AEFF6<BFF?>B7<76?6:?DF<11(7;(-1,47B18(-4044).-
@M04999:289:000000000-L3R54:1:1101:4341:9718 2:N:0:421
TGACTACTGGGGTATCTAATCCTGTTTGCTCCCCACGCTTTCGCATCTCAGCGTCAGTATCTGTCCAGAAGGCCGCCTTCGCCACCGGTATTCCTCCACATCTCTACGCATTTCACCGCTACACGTGGAATTCCACCTTCCTCTACAATACTCCAGATAACCAGTTTTAAGTGCAATTCCCAGGTTGAGCCCGGGGCTTTCACACCTAACTTAATTATCCGCCTACATGCCCTTTACGCCCAGTCATTCCGATTAACGCTCGCACCCTCCGTATTACCCCGCCTGCTGGCACGGTGTTAGC
+
CCC@CFCFGGGGGGGGGGGFDCAFGGGGGGGDCFCFGGCCFGGGGCCEFFGGGFC:BFFGGGFFGFC<FGGGGGGGG:CFFGEG@EF:FCDFFGGGGGGEFFGGGGGGDGG@FAFECFEGG7FGGFGFGGFFG,EFGDFGGGFFDDGGGEDFEFGFG8CGGFG?7=C=CGGC==9=D61DD8D6DC??FCE+1>7;CGGGF+1=??AFF=EEB9BEEF@EFBF@DD=*93;:E;)>44?AF?FFFE).66((6(64):BBFBFF9B1(2((,(.44)).,-,(-3:(.(4:28(,,4(.5)
@M04999:289:000000000-L3R54:1:1101:5125:9721 2:N:0:421
TAGACTACCCGGGTATCTAATCCTGTTTGCTCCCCACGCTTTCGCATCTCAGCGTCAGTATCTGTCCAGAAGGCCGCCTTCGCCACCGGTATTCCTCCACATCTCTACGCATTTCACCGCTACACGTGGAATTCTACCTTCCTCTACAATACTCCAGATAACCAGTTTTAAGTGCAATTCCCAGGTTGAGCCCGGGGCTTTCACACCTAACTTAATTATCCGCCTACATGCCCTTTACGCCCAGTCATTCCGATTAACGCTCGCACCCTCCGTATTACCGCGGCTGCTGGCACGGAGTT
+
CCCCCGGGGGGGGGGGGGGGGGGGGGGGGGGGGGGGGGGGGGGGGGGGGGGGGGGGGGGGGGGGGGGGGGGGGGGGGGGGGGGGGGGGGGGGGGGGGGGGGGGGGGGGGGGGGGGGGGGGGGGGGGGGGGGGGGGGGGGGGGGGGGGGGGGGGGGGGGGGGGGGGGGGGGGGGGGGFGFGGGGGFGGGGGGGGGGGGGGGFFFFFFFFFFFFFFFFFFFFF@F@FFFFFFEFFFDEEFFFFFFFFFFFFFFF@DDFFFFBFFB;>FFF6?B6<?BFDFAB96>FF10327?73(419BB
@M04999:289:000000000-L3R54:1:1101:15749:9737 2:N:0:421
CTGACTACGAGGGTATCTAATCCTGTTTGCTCCCCACGCTTTCGCATCTCAGCGTCAGTATCTGTCCAGAAGGCCGCCTTCGCCACCGGTATTCCTCCACATCTCTACGCATTTCACCGCTACACGTGGAATTCTACCTTCCTCTACAATACTCCAGATAACCAGTTTTAAGTGCAATTCCCAGGTTGAGCCCGGGGCTTTCACACCTAACTTAATTATCCGCCTACATGCCCTTTACGCCCAGTCATTCCGATTAACGCTCGCACCCTCCGTATTACCGCGGCTGCTGGCACGGAGTTTG
+
CCCCCGGGGGGGGGGGGGGGGGGGGGGGGGGGGGGGGGGGGGGGGDGGGGGGGGGGGGGGGGGGGGGGGGGGGGGGGGGGGGGGGGGGGGGGGGGGGGGGGGGGGGGGGGGGGGGGGGGGGGGGGGGGGGGGGGGGGGGGGGGGGGGGGGGGGGFGGGGGGGGGGGGGGGGGGGGGFGFGGGGGCFGGGGGGGGGGGGGGFFFFFFFFFFDFEFFFFFFFFDFFDFFFFFFFFFFFFFDFFFF@;@EFFFFFFFFFFFFFFFF909>?F::>??BFDFBBF626((-:D8017?BF91:<)
@M04999:289:000000000-L3R54:1:1101:23888:9762 2:N:0:421
TCAGACTACTGGGGTATCTAATCCTGTTTGCTCCCCACGCTTTCGCATCTCAGCGTCAGTATCTGTCCAGAAGGCCGCCTTCGCCACCGGTATTCCTCCACATCTCTACGCATTTCACCGCTACACGTGGAATTCTACCTTCCTCTACAATACTCCAGATAACCAGTTTTAAGTGCAATTCCCAGGTTGAGCCCGGGGCTTTCACACCTAACTTAATTATCCGCCTACATGCCCTTTACGCCCAGTCATTCCGATTAACGCTCGCACCCTCCGTATTACCGCGGCTGCTGGCACGGAGTT
+
CCCCCGGGGGGGGGGGGGGGGGGGGGGGGGGGGGGGGGGGGGGGGGGGGGGGGGGGGGGGGGGGGGGGGGGGGFGGGGGGGGGGGGGGGGGGGGGGGGGGGGGGGGGGGGGGGGGGGGGGGGGGGGGGGGGGGGGGGGGGGGGGGGGGGGGGGGGGGGGGGGGGGGGGGGGGGGGGFGFGGGGGGGGGGGGGGGGGGGGGFFFFFFFFFFFFFFFFFFFFFFFDDFFDEFFFFFFFFFFFF@FFFFFFFFFFE;DFFFEFFF?FBFFFB:6:>B?FFDFF:>;(9>F???FF<7<B0>??
@M04999:289:000000000-L3R54:1:1101:10944:9774 2:N:0:421
TTGGACTACTAGGGTATCTAATCCTGTTTGCTCCCCACGCTTTCGCATCTCAGCGTCAGTATCTGTCCAGAAGGCCGCCTTCGCCACCGGTATTCCTCCACATCTCTACGCATTTCACCGCTACACGTGGAATTCTACCTTCCTCTACAATACTCTAGTTAACCAGTTTTAAGTGCAATTCCTAGGTTGAGCCCAGGGCTTTCACACCTAACTTAATTATCCGCCTACATGCCCTTTACGCCCAGTCATTCCGATTAACGCTCGCACCCTCCGTATTACCGCGGCTGCTGGCACGGAGTTT
+
CCCCCGGGGGGGGGGGGGGGGGGGGGGGGGGGGGGGGGGGGGGGGGGGGGGGGGGGGGGGGGGGGGGGGGGGGGGGGGGGGGGGGGGGGGGGGGGGGGGGGGGGGFFGGGGGGGGGGGGGGGGGGGGGGGGGGGGGGGGGGGGGGGGGGGGGGGGGGGGGGGGGGGGGGGGGGGGGFGFGGGGGGGGGGGGGGGGG?DCCFFFFFFFFFFFFCBFFFFFFFFFFFFFFFCCEFFFFFFFFFFFFDEFFFFFFFFFFFEC0:??FB@>@<6??F???FAAA0036>9(-:33:?2364(-:)
@M04999:289:000000000-L3R54:1:1101:14896:9786 2:N:0:421
GTGGGACTACCCGGGTATCTAATCCTGTTTGCTACCCACGCTTTCGAGCATGGACGTCAGTGTTATCCCAGGAGGCTGCCTTCGCCATCGGTATTCCTCCACATCTCTACGCATTTCACTGCTACACGTGGAATTCTACCTCCCTCTGACACACTCTAGTTAGACAGTTTCAAATGCACGTCCCAAGTTGAGCTCGGGGATTTCACATCTGACTTATCTAACCGTCTGCGCTCGCTTTACGCCCAGTAATTCCGATTAACGCTCGCACCCTACGTATTACCGCGGCTGCTGGCACTTACTT
+
CCCC@EFGGGGGGGGFEGFGDECFFGFFFEGGGGGEFFGGGGGGGGFGGGGFGGFECFCEGGGGGGFGGGGGFGGGGGCGEEGGGGEGEFGFFGGGGGGGGGG8EFGGGGGCCFGGGGGGGGGGGGGGFGFGGGGGGGCGGGGGGGFFGGGFFEGGGGGEFGGGGFFFGGGFGEFD?FBFDDCEG8@EFG8FG@?D6DC>BFFFFF>B@EFC@>A@EFFFFFFFDFDFFFB@>@2-9?)18?BF0;ECE5?CC;;34<C)/:(,3129>?BBBF:?9:<4)(-7103,())(-(4(,.)).
@M04999:289:000000000-L3R54:1:1101:26361:9798 2:N:0:421
GGGGACTACAAGGGTATCTAATCCTGTTCGCTCCCCACGCTTTCGTCCATCAGCGTCAATCGGTACTTAGTAACCTGCCTTCGCAATCGGGGTTCTGTGTAATATCTATGCATTTCACCGCTACACTACACATTCCAGCTACTTCAATACTATTCAAGATTAACAGTATCAACGGCAGTTCTACAGTTAAGCTGCAGGTTTTCACCGCTGACTTATCAACCCGCCTACGGACCCTTTAAACCCAATAAATCCGGATAACGCTCGCACCCTCCGTATTACCGCGGCTGCTGGCACGGAGTT
+
CCCCCGGGGGGGGGGGGGGGGGFGGGGGGGGGGGGGGGGGGGGGGGGGGGGGGGGGGGGGGGGGGGGGGGGGGGGGGGGGGGGGGEEGGGGGGGGGGGGGGGGGGGGGGGGGGGGGGGGGGGGGGGGGGGGGGGGGGGGGGGGGGGGGGGGGGGGGGGGGGGGGGGGGGGGGGGGGFGFGGGGGGGGGFGGGGGGGGGGGFFFFFFFFFFAFFFFFFFFFFFFBFFFFFFFFFFFBBEEFF@FFD@@FFFEEFBDFFA@FFF@BB>6>?FBFFBBF>BFBFFBBF;6:?FFF:3:>09B?
@M04999:289:000000000-L3R54:1:1101:18902:9806 2:N:0:421
TTTGGACTACACGGGTATCTAATCCTGTTCGCTCCCCACGCTTTCGTCCATCAGCGTCAATCGGTATTTAGTAACCTGCCTTCGCAATCGGGGTTCTGTGTAATATCTATGCATTTCACCGCTACACTACACATTCCAGCTACTTCAATACTATTCAAGATTAACAGTATCAACGGCAGTTCTACAGTTAAGCTGCAGGTTTTCACCGCTGACTTATCAACCCGCCTACGGACCCTTTAAACCCAATAAATCCGGATAACGCTCGCATCCTCCGTATTACCGCGGCTGCTGGCACGGAGTT
+
CCCCCGGGGGGGGGGGGGGGGGGGGGGGGGGGGGGGGGGGGGGGGGGGGGGGGGGGGGGGGGGFFDCFFGGGGGGGGGGGGGGGGGGGGGGGGGGGGGGGGGGGGGGGGGGGGGGGGGGGGGGGGGGGGGGGGGGGGGGGGGGGGGGGGGGGGGGGGGGGGGGGGGGGGGGGGGDGDDEGGGGGGCDFFCFGGGGGGGCFFFFFFFAEAFFBDFFFFFFFFFDFFBFFDFF@FF<DFFFFFE@?DD;EA3?EF@6??DFFF96(49B?FFFF?FBF?B9>4?F(3669????FF??>F9<4
@M04999:289:000000000-L3R54:1:1101:12525:9861 2:N:0:421
CGACTACTGGGGTATCTAATCCTGTTTGCTCCCCACGCTTTCGCATCTCAGCGTCAGTATCTGTCCAGAAGGCCGCCTTCGCCACCGGTATTCCTCCACATCTCTACGCATTTCACCGCTACACGTGGAATTCTACCTTCCCCTACAATACTCCAGATAACCAGTTTTAAGTGCAATTCCCAGGTTGAGCCCAGGGCTTTCACACCTAATTTAATTATCCGCCTACATGCCCTTTACGCCCAGTCATCCCGATTAACGCTCGCACCCTCCTTATTACCGCGGCTGCTGGTACGGATTAAGC
+
ACC<CECEFE@@CCF,6C,EFCF9EFF8,CFF@C<C:+CG,C,BC,66EC,;@BC:,<C6,EE@E8E8@FGDGGEECF,CD@FGGGG7>>DEG<AFGGG8AF<,9,C?>FGG9<FFC:CGGGGGG<FEG,C8AE9EF?=FC,@8@D?E996,,@DD,@EFD,=D>FGGGGGC:DGC?+BDACFFG?C,:CF@CDCC9>C*0++4;5>A)*;;*+=:61=6>@99)7.>5)>BE234*9@>@?1())9)7020((1;;0018(4>196(33()-6)4<)(-(-31,34)((-),-1(4,.44
@M04999:289:000000000-L3R54:1:1101:11483:9872 2:N:0:421
GACTACTAGGGTATCTAATCCTGTTTGCTCCCCACGCTTTCGCATCTCAGCGTCAGTATCTGTCCAGAAGGCCGCCTTCGCCACCGGTATTCCTCCACATCTCTACGCATTTCACCGCTACACGTGGAATTCTACCTTCCTCTACAATACTCCAGATAACCAGTTTTAAGTGCAATTCCCAGGTTGAGCCCGGGGCTTTCACACCTAACTTAATTATCCGCCTACATGCCCTTTACGCCCAGTCATTCCGATTAACGCTCGCACCCTCCGTATTACCGCGGCTGCTGGCACGGAGTTAGCC
+
CCCCCGGGGGGGGGGGGGGGGGGGGGGGGGGGGGGGGGGGGGGGGGGGGGGGGGGGGGGGGGGGGGGGGGGGGGGGGGGGGGGGGGGGGGGGGGGGGGGGGGGGGGGGGGGGGGGGGGGGGGGGGGGGGGGGGGGGGGGGGGGGGGGGGGGGGGGGGGGGGGGGGGGGGGGGGGGGFGFGGG?GGCGGGGGGGGGGGGGGFFFFFFAFFFFFFFFFFFFDFFF?FFFFFEDEDEFE?FFB;?EF@EFFFFFFFFFFFFDDFFFF6:B?FFB<FFFFF?>FBFFFFF>:B?>(432?<<>24
@M04999:289:000000000-L3R54:1:1101:20360:9905 2:N:0:421
TGACTACTAGGGTATCTAATCCTGTTCGCTCCCCACGCTTTCGTCCATCAGCGTCAATCGGTATTTAGTAACCTGCCTTCGCAATCGGGGTTCTGTGTAATATCTATGCATTTCACCGCTACACTACACATTCCAGCTACTTCAATACTATTCAAGATTAACAGTATCAACGGCAGTTCTACAGTTAAGCTGCAGGTTTTCACCGCTGACTTATCAACCCGCCTACGGACCCTTTAAACCCAATAAATCCGGATAACGCTCGCATCCTCCGTATTACCGCGGCTGCTGGCACGGAGTTAGC
+
CCCCCGGGGGGGGGGGGGGGGGGGGGGGGGGGGGGGGGGGGGGGGGGGGGGGGGGGGGGGGGGGGGGGGGGGGGGGGGGGGGGEGGGGGGGGGGGGGGGGGGGGGGGGGGGGGGGGGGGGGGGGGGGGGGGGGGGGGGGGGGGGGGGGGGGGGGGGGGGGGGGGGGGGGGGGG>8EFGFGGGGGGGGGFGGGGGGGGGGGFFFFFFFFFFFFFFFFFFFFFFFFFFFFFFFFFFFFFFFFFFFFFFFFFF@>FFDFFFFF@BFFFFB?>F>FFF?ABB:03>;>BF2??:?FF0>2:?FF>
@M04999:289:000000000-L3R54:1:1101:21942:9925 2:N:0:421
ATGGACTACACGGGTATCTAATCCTGTTTGCTCCCCACGCTTTCGCATCTCAGCGTCAGTATCTGTCCAGAAGGCCGCCTTCGCCACCGGTATTCCTCCACATCTCTACGCATTTCACCGCTACACGTGGAATTCTACCTTCCTCTACAATACTCCAGATAACCAGTTTTAAGTGCAATTCCCAGGTTGAGCCCGGGGCTTTCACACCTAACTTAATTATCCGCCTACATGCCCTTTACGCCCAGTCATTCCGATTAACGCTCGCACCCTCCGTATTACCGCGGCTGCTGGCACGGAGTT
+
CCCCCGGGGGGGGGGGGGGGGGGGGGGGGGGGGGGGGGGGGGGGGGGGGGGGGGGGGGGGGGGGGGGGGGGGGGGGGGGGGGGGGGGGGGGGGGGGGGGGGGGGGGGGGGGGGGGGGGGGGGGGGGGGGGGGGGGGGGGGGGGGGGGGGGGGGGGGGGGGGGGGGGGGGGGGGGGGFGFGGGGGGGGGGGGGGGGGGGGGFFFFFFFFFEFFFFFFFFFFF9@B?DFFFFEFEFFFFFFFFF@16@EF?EFFF?D6@CAFFFFFFFFFFFFFF??F?FFFFFFFB>9FFFF?7<?>9>FF
@M04999:289:000000000-L3R54:1:1101:11367:9931 2:N:0:421
AGACTACCCGGGTATCTAATCCTGTTTGCTACCCACGCTTTCGAGCATGAACGTCAGTGTTATCCCAGGAGGCTGCCTTCGCCATCGGTATTCCTCCACATCTCTACGCATTTCACTGCTACACGTGGAATTCTACCTCCCTCTGACACACTCTAGTTTGACAGTTTCAAATGCACGTCCCAAGTTGAGCTCGGGGATTTCACATCTGACTTATCTAACCGTCTGCGCTCGCTTTACGCCCAGTAATTCCGATTAACGCTCGCACCCTACGTATTACCGCGGCTGCTGGCACGTAGTTAGC
+
CCCCCGGGGGGGGGGGGGGGGGGGGGGGGGGGFGGGGGGGGGGGGGGGGGGGGGGGGGGGGGGGGGGGGGGGGGGGGGGGGGGGGGGGGGGGGGGGGGGGGGGGGGGGGGGGGGGGGGGGGGGGGGGGGGGGGGGGGGGGGGGGGGGGGGGGGGGGGGGGGGGGGGGGGGGGGGGGFGFGGDGGGGGGGGFGGGGGCDGGFFFFFFFFFFFEFFFFFFFF><ABFFBFBFFFFFF46>@FFFDF<CEFFFFFFFFFFF;;@BFFFFFFB:?B7<B>FFFBFBFF>:7?7?07(.224:>A4
@M04999:289:000000000-L3R54:1:1101:15549:9961 2:N:0:421
CAGACTACCGGGGTATCTAATCCTGTTTGCTCCCCACGCTTTCGCATCTCAGCGTCAGTATCTGTCCAGAAGGCCGCCTTCGCCACCGGTATTCCTCCACATCTCTACGCATTTCACCGCTACACGTGGAATTCTACCTCCCTCTACAATACTCCAGATAACCAGTTTTAAGTGCAATTCCCAGGTTGAGCCCGGGGCCTTCACACCTAACTTAATTATCCGCCTACATGCCCTTTACGCCCAGTCATTCCGATTAACGCTCGCACCCTCCGTATTACCGCGGCTGCTGGCACGGAGTT
+
CCCCCGGGGGGGGGGGGGGGGGGGGGGGGGGGGGGGGGGGGGGGGGGGGGGGGGGGGGGGGGGGGGGGGGGGGGGGGGGGGGGGGGGGGGGGGGGGGGGGGGGGGGGGGGGGGGGGGGGGGGGGGGGGGGGGGGGGGGGGGGGGFGGGGGGGGGGGGGGGGGGGGGGGGGGGGGGGFGFGFGGGGGGGGGGGGGGGGGGGFFFFFFFFFFFFFFFFFFFFFFFFDFFFFCE@@FFFEEFFB@@DFFFFFFFFF?FFFFB>BFFFFFBF?FFFFFBBADF:7>BFFF?>77?0)(12130
@M04999:289:000000000-L3R54:1:1101:25692:9969 2:N:0:421
GATACTGGGGTATCTAATCCTGTTCGCTCCCCACGCTTTCGTCCATCAGCGTCAATCGGTATTTAGTAACCTGCCTTCGCAATCGGGGTTCTGTGTAATATCTATGCATTTCACCGCTACACTACACATTCCAGCTACTTCAATACTATTCAAGATTAACAGTATCAACGGCAGTTCTACAGTTAAGCTGCAGGTTTTCACCGCTGACTTATCAACCCGCCTACGGACCCTTTAAACCCAATAAATCCGGATAACGCTCGCATCCTCCGTATTACCGCGGCTGCTGGCACGGAGTTAGCCG
+
CCCCCGGGGGGGGGGGGGGGGGGGGGGGGGGGGGGGGGGGGGGGGGGGGGGGGGGGGGCGGGGGGGGGGGGGGGGGGGGGFGGGGGGGGGGGGGGGGGGGGGGGGGGGGGGGGGGGGGGGGGGGGGGGGGGGGGGGGGGGGGGGGGGFGGGGGGGGGGGGGGGGGGGGGGGGGGGGFGFGGGFGGGGGGGGGGGGGGGGGFFFFFFDFFEFFEFFFFFEFFDFFF?FFFFFBEFFEFFFFFFFEEFFEF>61;@@;18;9BF6(5<>BFB<:BAD)11;>>(3:??:BB>BB1;316<>:,
@M04999:289:000000000-L3R54:1:1101:24335:9986 2:N:0:421
GGCTGACTACACGGGTATCTAATCCTGTTTGCTCCCCACGCTTTCGCATCTCAGCGTCAGTATCTGTCCAGAAGGCCGCCTTCGCCACCGGTATTCCTCCACATCTCTACGCATTTCACCGCTACACGTGGAATTCTACCTTCCTCTACAATACTCTAGTTAACCAGTTTTAAGTGCAATTCCTAGGTTGAGCCCAGGGCTTTCACACCTAACTTAATTATCCGCCTACATGCCCTTTACGCCCAGTCATTCCGATTAACGCTCGCACCCTCCGTATTACCGCGGCTGCTGGCACGGAGTT
+
CCCCCGGGGGGGGGGGGGGGGGGGGGGGGGGGGGGGGGGGGGGGGGGGGGGGGFGGGGGGGGGGGGGGGGGGGGGGFGGGGGGGGGGGGGGGGGGGGGGGGGGGGGGGGGGGGGGGGGGGGGGGGGGGFGGGGGGGGGGGGGGGGGGGGGGGGGFGFGGFDGCFDGGGGGGGFGGFFGFGGGGFCDCGGGGGGGGGGGGGFFFFFFFFFFEFDFFFFFFFFFAAFFF?FEC<:3@FBEEFF=6>DFFFF??EFFDD1?E<?>D06@F>>:21498??B<A6:B>B646:??208>?((333
@M04999:289:000000000-L3R54:1:1101:12442:10081 2:N:0:421
GGACTACTGGGGTATCTAATCCTGTTCGCTCCCCACGCTTTCGTCCATCAGCGTTAATCGGTATTTAGTAACCTGCCTTCGCAATCGGGGTTCTGTGTAATATCTATGCATTTCACCGCTACACTACACATTCCAGCTACTTCAATACTATTCAAGATTAACAGTATCAACGGCAGTTCTACAGTTAAGCTGCAGGTTTTCACCGCTGACTTATCAACCCGCCTACGGACCCTTTAAACCCAATAAATCCGGATAACGCTCGCATCCTCCGTATTACCGCGGCTGCTGGCACGGAGTTAGC
+
CCCCCGGGGGGGGGGGGGGGGGGGGGGGGGGG?FGGGGGGGGGGGGGGGGGGGGGGGGGGGGGGGGGGGGGGGGGGGGGGGGGGGGGGGGGGGGGGGGGGGGGGGGGGGGGGGGGGGGGGGGGGGGGGGGGGGGGGGGGGGGGGGGGGGGGGGGGGGGGGGGGGGGGGGGGGGGGGFGFGGGGGGGGGGGGGGGGGGGGGFFFFFFFFFFFFFFFFFFFFFFFFFFFF@BFFFDFFEFFFFD63@AFEFEF@DFFFFFFFF>;BFFFFFB>??0:FFFFFF6>BFFFFF?FF6>>9<?<A.
@M04999:289:000000000-L3R54:1:1101:20010:10117 2:N:0:421
TGACTACACGGGTATCTAATCCTGTTCGCTCCCCACGCTTTCGTCCATCAGCGTCAATCGGTATTTAGTAACCTGCCTTCGCAATCGGGGTTCTGTGTAATATCTATGCATTTCACCGCTACACTACACATTCCAGCTACTTCAATACTATTCAAGATTAACAGTATCAACGGCAGTTCTACAGTTAAGCTGCAGGTTTTCACCGCTGACTTATCAACCCGCCTACGGACCCTTTAAACCCAATAAATCCGGATAACGCTCGCATCCTCCGTATTACCGCGGCTGCTGGCACGGAGTTAGC
+
CCCCCGGGGGGGGGGGGGGGGGGGGGGGGGGGGGGGGGGGGGGGGGGGGGGGGGGGGGGGGGGGGGGGGGGGGGGGGGGGGGGGGGGGGGGGGGGGGGGGGGGGGGGGGGGGGGGGGGGGGGGGGGGGGGGGGGGGGGGGGFGGGGGGGGGGGGGGGGGGGGGGGGGGGGGGGGGGFGFGGGGGGGGGGGGGGGGGGGGGFFFFFEFFFFFFFFFFFFFFBFFFFFFFFFFFFFFFFFFFFFFFFFFFFFFFFFFFFF><19>FFFF?FF>FBFFAAF?BFFF>>1:?F?<?:179B<.56
@M04999:289:000000000-L3R54:1:1101:22060:10119 2:N:0:421
AAGGACTACCAGGGTATCTAATCCTGTTCGCTCCCCACGCTTTCGTCCATCAGCGTCAATCGGTATTTAGTAACCTGCCTTCGCAATCGGGGTTCTGTGTAATATCTATGCATTTCACCGCTACACTACACATTCCAGCTACTTCAATACTATTCAAGATTAACAGTATCAACGGCAGTTCTACAGTTAAGCTGCAGGTTTTCACCGCTGACTTATCAACCCGCCTACATGCCCTTTACGCCCAGTCATTCCGATTAACGCTCGCACCCTCCGTATTACCGCGGCTGCTGGCACGGAGTT
+
CCCCCGGGGGGGGGGGGGGGGGGGGGGGGGGGGGGGGGGGGGGGGGGGGGGGGGGGGGGGGGGGGGGGGGGGGGGGGGGGGGGGGGGGGGGGGGGGGGGGGGGGGGGGGGGGGGGGGGGGGGGGGGGGGGGGGGGGGGGGGGGGGGGGGGGGGGGGGGGGGGGGGGGGGGGGGGGGFGFGGGGGGGGGGGGGGGGGGGFGFFFFFFFFFFBFFFFFFFFFFFFBFFFDFFFFFFFFFFFFFBFF@EF<EFFFFD@FFEFDFFFBBFFFFFB?F?FF?AFFF>93499:??:1443;39:<
@M04999:289:000000000-L3R54:1:1101:7424:10122 2:N:0:421
GGGGTATCTAATCCTGTTTGCTCCCCACGCTTTCGCATCTCCGCGTCAGTATCTGTCCAGAAGGCCGCCTTCGCCACCGGTATTCCTCCACATCTCTACGCATTTCACCGCTACACGTGGAATTCTACCTTCCTCTACAATACTCCAGATAACCAGTTTTAAGTGCAATTCCCAGGTTGAGCCCGGGGCTTTCACACCTAACTTAATTATCCGCCTACATGCCCTTTACGCCCAGTCATTCCGATTAACGCTCGCACCCTCCGTATTACCGCGGCTGCTGGCACGGAGTTAGCCGGTGCTT
+
CCCCCGGGGGGGGGGGGGGGGGGGGGGGGGGGGGGGGGGGG,CGGGGGGGGGGGGGGGGGGGGGGGGGGGGGGGGGGGGGGGGGGGGGGGGGGGGGGGGGGGGGGGGGGGGGGGGGGGGGGGGGGGGGGGGGGGGGGGGGGGGGGGGGGGGGGGGGFGGGGGGGGGGGGGGGGGGGFGFGGGGGGGGGGGGGGGGFFDFGFFFAFFFFEFFFFFFFFFFFFFBDF3>CEFFFBFD@FFFACF@0;@@EFF6;DFFFFF33?B>:B0>BBAB9>;B>>FFF(::?30(4<:BFA?9FBBFF4
@M04999:289:000000000-L3R54:1:1101:12847:10135 2:N:0:421
GCCATGACTACCAGGGTATCTAATCCTGTTTGCTCCCCACGCTTTCGCATCTCAGCGTCAGTATCTGTCCAGAAGGCCGCCTTCGCCACCGGTATTCCTCCACATCTCTACGCATTTCACCGCTACACGTGGAATTCTACCTTCCTCTACAATACTCCAGATAACCAGTTTTAAGTGCAATTCCCAGGTTGAGCCCGGGGCTTTCACACCTAACTTAATTATCCGCCTACATGCCCTTTACGCCCAGTCATTCCGATTAACGCTCGCACCCTCCGTATTACCGCGGCTGCTGGCACGGAGT
+
CCCCCG<FGGFEGGGDFGGGFGGGGDFEGGGGFFGFGEDGGGGGGGCFGDGG9A@FGGDFEGGGGFFGGGGDFGEG@E@FGEEGFCGFECFEG7DFFGGGGFGFFGCGGFGGGGGGGGGDFEGGGGGGGGF+CEEGGGGGFFGGGGGFGGC2EFGGGGGCCGFDEDGFDFGGGFFFFGFGGDDA?FGFD9:CGFGFD>GDDFF>FCFC=)<=EFFF=FAEAEFFFDFDFFEF<:>@E(6AEDDB023.)7C3<?E@6;@368B?FF>9BB6?6<>:?135<B?B;B9;(12)(4(32(7((
@M04999:289:000000000-L3R54:1:1101:5048:10143 2:N:0:421
GGGGGGACTACAGGGGTATCTAATCCTGTTTGCTCCCCACGCTTTCGCATCTCAGCGTCAGTATCTGTCCAGAAGGCCGCCTTCGCCACCGGTATTCCTCCACATCTCTACGCATTTCACCGCTACACGTGGAATTCTACCTTCCTCTACAATACTCTAGTTAACCAGTTTTAAGTGCAATTCCTAGGTTGAGCCCAGGGCTTTCACACCTAACTTAATTATCCGCCTACATGCCCTTTACGCCCAGTCATTCCGATTAACGCTCGCACCCTCCGTATTACCGCGGCTGCTGGCACGGAGT
+
CCCCCGGGGGGGGGGGGGGGGGGGGFFGGGGGGGGGGGGGGGGGGGGGGGGDGGGGGGGGGGGGGGGGGGGGGGGGGGGGGGGGGGGGGGGGGGGGGGGGGGGGGGGGGGGGGGGGGGGGGGGGGGGGGGGCFFGGGGGGGGGGGGGGGGGGDGGFGGGGGDGGGGGGGGFGGGGGFGFGGDGGGGGGGGGGGGGGGFF3>FFFFFFFFFFFFFFFFFF<FFB2:B0<FFFFF??FFFFFFFFF>BB??AAAFFB::?:B>?BF?B;>FFFFFBF6?BBFBB029(311<7>?07<166;2
@M04999:289:000000000-L3R54:1:1101:18523:10150 2:N:0:421
CGACTACCCGGGTATCTAATCCTGTTCGCTCCCCACGCTTTCGTCCATCAGCGTCAATCGGTATTTAGTAACCTGCCTTCGCAATCGGGGTTCTGTGTAATATCTATGCATTTCACCGCTACACTACACATTCCAGCTACTTCAATACTATTCAAGATTAACAGTATCAACGGCAGTTCTACAGTTAAGCTGCAGGTTTTCACCGCTGACTTATCAACCCGCCTACGGACCCTTTAAACCCAATAAATCCGGATAACGCTCGCATCCTCCGTATTACCGCGGCTGCTGGCACGGAGTTAGC
+
CCCCCGGGGGGGGGGGGGGGGGGGGGGGGGGGGGGGGGGGGGGGGGGGGGGGGGGGGGGGGGGGGGGGGGGGGGGGGGGGGGGGGGGGGGGGGGGGGGGGGGGGGGGGGGGGGGGGGGGGGGGGGGGGGGGGGGGGGGGGGGGGGFGGGGGGGGGGFGGGGGGGGGGGGGGGGGGGFGFGGGGGGGGGGGGGGGGGGGGGFFFFFFFFBFFFFFFF<FFFFBBDFFFFFFFFFFFF<CFFFF;@EFEFFEB@;DD<@<@FFFFFFFB?AF>621?ABBF;BF;BB6?BFB<?:419BFAFA
@M04999:289:000000000-L3R54:1:1101:22367:10168 2:N:0:421
GACTACAGGGTATCTAATCCTGTTTGCTCCCCACGCTTTCGCATCTCAGCGTCAGTATCTGTCCAGAAGGCCGCCTTCGCCACCGGTATTCCTCCACATCTCTACGCATTTCACCGCTACACGTGGAATTCTACCTTCCTCTACAATACTCCAGGTAACCAGTTTTAAGTGCAATTCCCAGGTTGAGCCCGGGGCTTTCACACCTAACTTAATTATCCGCCTACATGCCCTTTACGCCCAGTCATTCCGATTAACGCTCGCACCCTCCGTATTACCGCGGCTGCTGGCACGGAGTTAGCCC
+
CCCCCGGGGGFFGGFGGGGGGGGGGFGGCFGGGG@FCGGFGGGGGAFGGGGGGGGGFGGGGGGGGGGGGGGGEGGGGGGGGGGGGGFGGGCGD<FFGGGGGFAEFFEGGGGGGGGGGGFGGGGGGGGGGGGGGGGGGGGFFFFFGGGGGGGGGGGGFFFGGGGGGGGGGGGGGGFGFFFGGGGGCFFFGGGGGDGDGGGGFAADAFFFFEFEFFF6EFABF@=DFF<@BFFF@:4((3;>;EEECC?EE<0;?EC;3(8>90>BB(-36?BFB)).229(4(-().(-8<139(38<4)4(
@M04999:289:000000000-L3R54:1:1101:28259:10171 2:N:0:421
GGTGACTACACGGGTATCTAATCCCGTTCGCTCCCCACGCTTTCGCTCCTCAGCGTCAGTGACGGCCCAGAGACCTGCCTTCGCCATCGGTGTTCTTCCCGATATCTACACATCCCACCGTTACACCGGGAATTCCAGTCTCCCCTACCGCACTCCAGTCCGCCCGTACCCGGCGCCGATCCACCGTTAAGCGATGGACTTTCACACCAGACGCGACGAACCGCCTACGAGCTCTTTACGCCCAATAAATCCGGATAACGCTTGCACCCTACGTATTACCGCGGCTGCTGGCACGCAGTT
+
CC@CCGGGFGGCGGGGGGGGGGFFFFFFGCFCFCFGGGFGG,FFCF,FCFGGGCGGCCCFG,C,@CFCEGGG@FGFEEG@FFFGGGGGGCGGGEFG9FBCCGF@FGGGGGGGGGEGEFCE,@FGGGGGGGDGGGDEF,6@,@FEEF+@?CECEEG6C:CFF6@*@DE57E69?ED=/)299CCGGG5CEFCFG=5585>F*;FFFFFD:6(37BB),).-542;00(.2(49BFA)6)-04(4140:2)44243813>DBF:((1)5:B:?14?<>7>:A:6>B>(4(,52?:<:(-749
@M04999:289:000000000-L3R54:1:1101:29206:10177 2:N:0:421
GTGACTACTGGGGTATCTAATCCTGTTCGCTCCCCACGCTTTCGTCCATCAGCGTCAATCGGTATTTAGTAACCTGCCTTCGCAATCGGGGTTCTGTGTAATATCTATGCATTTCACCGCTACACTACACATTCCAGCTACTTCAATACTATTCAAGATTAACAGTATCAACGGCAGTTCTACAGTTAAGCTGCAGGTTTTCACCGCTGACTTATCAACCCGCCTACGGACCCTTTAAACCCAATAAATCCGGATAACGCTCGCATCCTCCGTATTACCGCGGCTGCTGGCACGGAGTT
+
CCCCCGGGGGGGGGGGGGGGGGGGGGGGGGGGGGGGGGGGGGGGGGGGGGGGGGGGGGDGGGGGGGGGGGGGGGGGGFGGGGG@@,BFFGGGCGGGFGGGGGGGGGGGGGGGGGGGGGGGGGGGGGGGGGGGGGGGGGGGGFFGGGDFGGGGGGGGGGG8DFGGGGGGGGGGGGGGFFFGGGGGFGGGGGGFGGGGGFFGFFFFFFFFFFF@EFFFFFFBFFFBFFFFF=BF@BFFF?9==@FFF;EFFFFFF;87<EFFFFF>>:>?<F?F:?FF>BB?419>F9BFFFB?BBFF3,2
@M04999:289:000000000-L3R54:1:1101:6134:10182 2:N:0:421
AGACGACTACCGGGGTATCTAATCCTGTTTGCTCCCCACGCTTTCGCATCTCAGCGTCAGTATCTGTCCAGAAGGCCGCCTTCGCCACCGGTATTCCTCCACATCTCTACGCATTTCACCGCTACACGTGGAATTCTACCTTCCTCTACAATACTCCAGATAACCAGTTTTAAGTGCAATTCCCAGGTTGAGCCCGGGGCTTTCACACCTAACTTAATTATCCGCCTACATGCCCTTTACGCCCAGTCATTCCGATTAACGCTCGCCCCCTCTGTATTACCGCGGCTGCTGGCCCGGATGT
+
CCCCCF7CFGGGGDCFGFGEDDF<EFFFF9<FAFGGGFGDCG@FGCGCFGCEGGDGGGEEGDEFFAFAFFGFEGCGGGEFCFFD@CEFG=FGEGFGGD<FGCFFFFFEFGGC7F=BGC;BCEF7FFGGFGGGGF8EGDGGGCDGGGGGGFDCFFFFGDEFFFFFD8=FFGGGFEFGFC7+:=<@CE>DE631<DCGGDGG?);BFFFFFFF)7:BF*B>CCFE;??D0@84?;4(4=3);4@;B@F;79<24<?F60(4::96<(3(4>9BF().)).6<<:>;(,(4??72((-490((.
@M04999:289:000000000-L3R54:1:1101:14043:10196 2:N:0:421
TTGACTACCAGGGTATCTAATCCTGTTCGCTCCCCACGCTTTCGTCCATCAGCGTCAATCGGTATTTAGTAACCTGCCTTCGCAATCGGGGTTCTGTGTAATATCTATGCATTTCACCGCTACACTACACATTCCAGCTACTTCAATACTATTCAAGATTAACAGTATCAACGGCAGTTCTACAGTTAAGCTGCAGGTTTTCACCGCTGACTTATCAACCCGCCTACGGACCCTTTAAACCCAATAAATCCGGATAACGCTCGCATCCTCCGTATTACCGCGGCTGCTGGCACGGAGTT
+
CCCCCGGGGGGGGGGGGGGGGGGGGGGGGGGGGGGGGGGGGGGGGGGGGGGGGGGGGGGGGGGGGGGGGGGGGGGGGGGGGGGGGGGGGGGGGGGGGGGGGGGGGGGGGGGGGGGGGGGGGGGGGGGGGGGGGGGGGGGGGGGGGGGGGGGGGGGGGGGGGGGGGGGGGGGGGGGGFGFGGGGGGGGGGGGGGGGGGGGGFFFFFFFFFFFFFFFFFFFFFFFFFFFFFFFFFFFFFFFFFFFFFFFFFEE@FFFFFF@>DFFFFFFFFFFFFFFFFFBFF>F;696?FBFFF011((.
@M04999:289:000000000-L3R54:1:1101:16657:10237 2:N:0:421
ATCCGGACTACAAGGGTATCTAATCCTGTTCGCTCCCCACGCTTTCGTCCATCAGCGTCAATCGGTATTTAGTAACCTGCCTTCGCAATCGGGGTTCTGTGTAATATCTATGCATTTCACCGCTACACTACACATTCCAGCTACTTCAATACTATTCAAGATTAACAGTATCAACGGCAGTCCTACAGTTAAGCTGCAGGTTTTCACCGCTGACTTATCAACCCGCCTACGGACCCTTTAAACCCAATAAATCCGGATAACGCTCGCATCCTCCGTATTACCGCGGCTGCTGGCACGGAGT
+
CCCCCGGGGGGGGGFEGGGGFGGGGGGGGGGGGGGFGFF:CGEGFGGGGEGGGGGGGGGGGFCGGGFGGGGGGGGGGGFGGGGGGGEGEDEEDEEGGGGGGGGGGAFGGGGGGGGGGGFGGGGGGGGGGGFGGGGGGGGGGGGGGGGGGGGGGGF=DFCFGGGGGD:FFGGGGGGGFGFGGGFGFGGGDEGCGGFGG9CC>?CFFFFFD=AABFFFA+=EFD:4@B@@DBFD?=BF184FEFEFF@6;EEFFFFF@F0;E@F9<?>9>?>?D2<>0:<:<<4:B099BBFFF><?>?B09,
@M04999:289:000000000-L3R54:1:1101:10436:10249 2:N:0:421
CGACTACCGGGGTATCTAATCCTGTTTGCTCCCCGCGCTTTCGCATCTCAGCGTCAGTATCTGTCCAGAAGGCCGCCTTCGCCACCGGTATTCCTCCACATCTCTACGCATTTCACCGCTACACGTGGAATTCTACCTTCCTCTACAATACTCCAGATAACCAGTTTTAAGTGCAATTCCCAGGTTGAGCCCGGGGCTTTCACACCTAACTTAATTATCCGCCTACATGCCCTTTACGCCCAGTCATTCCGATTAACGCTCGCACCCTCCGTATTACCGCGGCTGCTGGCACGGAGTTAGC
+
CCCCCGGGGGGGGGGGGGGGGGGGGGGGGGGGGGGGGGGGGGGGGGGGGGGGGGGGGGGGGGGGGGGGGGGGGGGGGGGGGGGGGGGGGGGGGGGGGGGGGGGGGGGGGGGGGGGGGGGGGGGGGGGGGGGGGGGGGGGGGGGGGGGGGGGGGGGGGGGGGGGGGGGGGGGGGGGGFGFGGGGGGGGGGGGGGGGGGGGGFFFFFFFFEFEEFFFFFFFFDDFFFFFFE@FFFDEEFFFFFFFFFFFFFFF?F?:9ABFFFFFFFFF<FFFFF?BFF609B9>>>FFFFF?2(7;BFFFF<
@M04999:289:000000000-L3R54:1:1101:4022:10253 2:N:0:421
ACTGACTACTAGGGTATCTAATCCTGTTTGCTCCCCACGCTTTCGCATCTCAGCGTCAGTATCTGTCCAGAAGGCCGCCTTCGCCACCGGTATTCCTCCACATCTCTACGCATTTCACCGCTACACGTGGAATTCTACCTTCCTCTACAATACTCTAGTTAACCAGTTTTAAGTGCAATTCCTAGGTTGAGCCCAGGGCTTTCACACCTAACTTAATTATCCGCCTACATGCCCTTTACGCCCAGTCATTCCGATTAACGCTCGCACCCTCCGTATTACCGCGGCTGCTGGCACGGAGTT
+
CCCCCGGGGGGGGGGGGGGGGGGGGGGGGGGGGGGGGGGGGGGGGGGGGGGGGGGGGGGGGGGGGGGGGGCGGGGGGCGGGGGGGGGGGDG7FGGGGGGGGGGGGGGGGFGGGGGGFGGGGGGGGGGGGGGGG?DGFFDFFGFGGGGGGGGGFDGGFGFGCEGGFGFEFGGCCGGCFF7AFGGGGGFCFFGG7EFGG+CGAFFFFFFFF@CFFFBFEFFCCE>B=ADF=E<363BFEFFF@=(9BBB=EEFF1<FFFFEF@FFB@0;B;?FFB:?:7)<)36>(36;?:83?B?(((4:3
@M04999:289:000000000-L3R54:1:1101:4618:10307 2:N:0:421
GACTACAGGGGTATCTAATCCTGTTCGCTCCCCACGCTTTCGTCCATCAGCGTCAATCGGTATTTAGTAACCTGCCTTCGCAATCGGGGTTCTGTGTAATATCTATGCATTTCACCGCTACACTACACATTCCAGCTACTTCAATACTATTCAAGATTAACAGTATCAACGGCAGTTCTACAGTTAAGCTGCAGGTTTTCACCGCTGACTTATCAACCCGCCTACGGACCCTTAAAACCCAATAAATCCGGATAACGCTCGCATCCTCCGTATTACCGCGTCTGCTGGCCCGGAGTTAGCC
+
CCCCCGGDGECGGGGGGGGGFEGGGGG7FFGFEEGDGF7FFGFFGECFEGCFGGEDFGGGGGGFGGGFGGGFGGGGGGFGFCEEGGDEGGGGGGGGGGGGGFGGGFGGG<FFGGGGGGCCCGGGGFGGGGGGAFFGGFGEFGGGFGGGGCFFGFFA=DFGFFDDFGGGGGG6>EDGFGFGFG?GGCFFGGGGGGGC:B9?FFFEDDEDF@EEFFFFFFEAA==A2@2>(=>BD:46CE<ED;(5@3CE;09D,4376>DF0;>(-8<<:4-,8(6<A<09-4<BBB:52(((,(48<D9A2
@M04999:289:000000000-L3R54:1:1101:14182:10325 2:N:0:421
CGAGACTACCCGGGTATCTAATCCTGTTCGCTCCCCACGCTTTCGTCCATCAGCGTCAATCGGTATTTAGTAACCTGCCTTCGCAATCGGGGTTCTGTATAATATCTATGCATTTCACCGCTACACTACACATTCCAGCTACTTCAATACTTTTCAAGATTAACAGTATCAACGGCAGTTCTACAGTTAAGCTGCAGGTTTTCACCGCTGACTTATCAACCCGCCTACGGACCCTTTAAACCCAATAAATCCGGATAACGCTCGCATCCTCCGTATTACCGCGGCTGCTGGCACGTAGTTT
+
CCCCCGGGGGGGGGGGGGGGGGGGGGGGGGGGGGGGGGGGGGGGGGGGGGGGGGGGGGGGGGGGGGGGGGGGGGGGGGGGGGGGGGGGGGGGGGGGGGGGGGGGGGGGGGGGGGGGGGGGGGGGGGGGGGGGGGGGGGGGGGGGGGGGGGGGGGGGGGGGGGGGGGGGGGGGGGGGFGFGGGCFFFGGGGGGGGGGGGGGFFFFFFFFFFFFFF>FEFFB4<AFF@DFF@?>6<DDEEFFFFF;;@E<ECC@F1<FFFFDB60-7>:;F>AFFF?37>FB:;(4016:::?FB>?::BFF)
@M04999:289:000000000-L3R54:1:1101:10469:10377 2:N:0:421
GACTACAAGGGTATCTAATCCTGTTCGCTACCCATGCTTTCGAACCTCAGCGTCAGTTACAGACCAGAGAGCCGCCTTCGCCACTGGTGTTCTTCCATATATCTACGCATTCCACCGCTACACATGGAGTTCCACTCTCCTCTTCTGCACTCAAGAAAAACAGTTTCAGCTGCACTTCCCCGGTTAAGCCGAGGGCTTTCACAGCTGACTTGTTCTCCCGCCTGCGTTCGCTTTACGCCCAATAAATCCGGACAACGCTTGCCACCTACGTATTACCGCGGCTGCTGGCCCTTAGTTTGCC
+
6@B<8C@;F<@FFEG9CFFFGCAFGFGDCF@6C66EFEFGFF@FGCC@EFG@@BCCCEEG@E,FCAF,@EGC8CEGCE=?,,@C,A?FGGGGGCFGGGFGG9<FGGGCGGG9EE,AC7>8CGCFGDGAFGCE=EGGG9?FFGFGGGFCGDG8DCD,D?D8EFDFGF=A=FGGG=DGFGFFG+CCGGCDC?C?::CD7CGD<E69A66?4AEFF9FFF9A2?55BDF((8;9D;<3;;0:3;0=EA;3?@B9699012;?1((24>B:2?2:BA:<44(-2990((,)4((-(.)..)))..
@M04999:289:000000000-L3R54:1:1101:24275:10379 2:N:0:421
CGGACTACTGGGGTATCTAATCCTGTTTGCTCCCCACGCTTTCGCATCTCAGCGTCAGTATCTGTCCAGAAGGCCGCCTTCGCCACCGGTATTCCTCCACATCTCTACGCATTTCACCGCTACACGTGGAATTCTACCTTCCTCTACAATACTCCAGATAACCAGTTTTAAGTGCAATTCCCAGGTTGAGCCCGGGGCTTTCACACCTAACTTAATTATCCGCCTACATGCCCTTTACGCCCAGTCATTCCGATTAACGCTCGCACCCTCCGTATTACCGCGGCTGCTGGCACGGAGTT
+
CCCCCGGGGAFGGGGGGGGGGGGGGGGGF@FGGGGGGGGGGGGGGGCGGGGGFGGGGGGGGGGGGGGGGGGGGGGGGGGGGGGGGGGGGGGGGGGGCGGGGGGGGGGGGGGGGGGGGGGGGGGGGGGGGGGGGGGGGFDFGGGGGGGGGGGGGGGGGGGGGGGGGGEDDGGDEGGGFGFGDGGGGFGGGGGGGGDD>DGGFFFFFFFFFFFFCFCFFFFEFFB@FFFFECEBDFFECE<F>66;;EE?<3?E?F<07>?;BF(46>>BFF?B211>A4<19>06((142:?12:,24,8
@M04999:289:000000000-L3R54:1:1101:26208:10388 2:N:0:421
AGGGTATCTAATCCTGTTCGCTCCCCACGCTTTCGTCCATCAGCGTCAATCGGTATTTAGTAACCTGCCTTCGCAATCGGGGTTCTGTGTAATATCTATGCATTTCACCGCTACACTACACATTCCAGCTACTTCAATACTATTCAAGATTAACAGTATCAACGGCAGTTCTACAGTTAAGCTGCAGGTTTTCACCGCTGACTTATCAACCCGCCTACGGACCCTTTAAACCCAATAAATCCGGATAACGCTCGCATCCTCCGTATTACCGCGGCTGCTGGCACGGAGTTAGCCGATGCTT
+
CCCCCGGGGGGGGGGGGGGGGGGGGGGGGGDGGGGGGGGGG,CFGGGGGGGGGGGGGGGFGFGGGGGGGGGFGGGGGFFGGGFGGGGGGGGGGGFGGGGGGGGGGFGGGGGGGGGGGGGGGGFGFGGGGGGGGGGGGGGGGGGGGGGGGFGGGGGGGFFG;FGDECEGGCGGGGGGFGFGGFGGGFGFDFFGGGGGGGGGAFFFFFFFFBFDFFFBAFFFEF@DD(>=CFFB@D25;3;B3=>;D((7<6(2<>F9;1@<<?B??:BAA<117(29;?>0::(5:>;>(,)64897>??F<
@M04999:289:000000000-L3R54:1:1101:20892:10396 2:N:0:421
TTTTTGACTACTCGGGTATCTAATCCTGTTTGCTCCCCACGCTTTCGCATCTCAGCGTCAGTATCTGTCCAGAAGGCCGCCTTCGCCACCGGTATTCCTCCACATCTCTACGCATTTCACCGCTACACGTGGAATTCTACCTTCCTCTACAATACTCTAGTTAACCAGTTTTAAGTGCAATTCCTAGGTTGAGCCCAGGGCTTTCACACCTAACTTAATTATCCGCCTACATGCCCTTTACGCCCAGTCATTCCGATTAACGCTCGCACCCTCCGTATTACCGCGGCTGCTGGCACGGAGT
+
CCCCCGGGGGGGGGGGGGGGGGGGGGGGGGGGGGGGGGGGGGGGGDFGGGEGGGGGGGGGGGGGGGGGGGGGGGGGGGGGGGGGGGGGGGGDEGGGGGGGFGGDFGGGGGGGDGGGGGGGGGGGEEGGGGGGEGCFGGGGGGGGGGGGGGG,@=EGGGGGGGGGGGGGGFGGGGGGFFBGFFGGGGGFGGF69DE66?+*<FFFFAFFFFFFFFFFF8EAFFFC>B4ADF=E<=EFEFFCED=@FFFFFAFCFF@1;1;3CD9;?69;>18?<?93:0:AFFF>>66>>::????F?B6(-
@M04999:289:000000000-L3R54:1:1101:22674:10428 2:N:0:421
CGACTACAGGGGTATCTAATCCTGTTTGCTCCCCACGCTTTCGCATCTCAGCGTCAGTATCTGTCCAGAAGGCCGCCTTCGCCACCGGTATTCCTCCACATCTCTACGCATTTCACCGCTACACGTGGAATTCTACCTTCATCTACAATACTCCAGATAACCAGTTTTAAGTGCAATTCCCAGGTTGAGCCCGGGGCTTTCACACCTAACTTAATTATCCGCCTACATGCCCTTTACGCCCAGTCATTCCGATTAACGCTCGCACCCTCCGTATTACCGCGGCTGCTGGCACGGAGTTAGC
+
CCCCCGGGGGGGGGGGGGGGGGGGGGGGGGGGGGGGGGGGGGGGGGGGGGGGGGGGGGGGGGGGGGGGGGGGGGGGGGGGGGGGGGGGGGGGGGGGGGGGGGGGGGGGGGGGGGGGGGGGGGGGGGGGGGGGGGGGGGGGGGGGGGGGGGGGGGGGGGGGGGGGGGGGGGGGGGGGFGFGGGGGGGGGGGGGGEGGGGGGFFFFFFFFFFFFFFFFEFFFEBDDFFFFF@EFFFFFFFFF9;?544CEFFFFF;DECFBFFFFFBF???FFFBB:BFFBF;FFB>?FF?B?FF9(9??DA9
@M04999:289:000000000-L3R54:1:1101:21360:10433 2:N:0:421
GCCGACTACTCGGGTATCTAATCCTGTTCGCTACCCATGCTTTCGAACCTCAGCGTCAGTTACAGACCAGAGAGCCGCCTTCGCCACTGGTGTTCTTCCATATATCTACGCATTCCACCGCTACACATGGAGTTCCACTCTCCTCTTCTGCACTCAAGAAAAACAGTTTCAGCTGCACTTCCCCGGTTAAGCCGAGGGCTTTCACAGCTGACTTGTTCTCCCGCCTGCGTTCGCTTTACGCCCAATAAATCCGGACAACGCTTGCCACCTACGTATTACCGCGGCTGCTGGCACGTAGTT
+
CCCCCGGGGGGGGGGEGGGGGGGGGGGGGGGGGGGGGGGGGGGGEDFGGGGGGGGFGGGGGGGGGGGGGGGGDGGGGDGGDGGGGGGGGGGGGGGGGGGGGGGGGGGGGGGGGGGGGGFGGGGGGGGFFEFFEGGGGGGGGGGGGGGGGFGGFGGGGGGGGGGGGGGGGGGGGGGGFGFGGGGGGGGGGFGGGGGDC>DGFFBFFFFFF27BE>BFFFFFF9@FFF?FFDFFFFFFD9CBFBBFFDEF9>DFBF:>B:B>FFF?FFFF:BFF0224:AADFFF;>>B??4?6:B:?BBFD
@M04999:289:000000000-L3R54:1:1101:10214:10490 2:N:0:421
AGACTACCAGGGTATCTAATCCTGTTTGCTACCCACGCTTTCGAGCATGAACGTCAGTGTTATCCCAGGAGGCTGCCTTCGCCATCGGTATTCCTCCACATTTCTACGCATTTCACTGCTACACGTGGAATTCTACCTCCCTCTGACACACTCTAGTTAGACAGTTTCAAATGCACGTCCCAAGTTGAGCTCGGGGATTTCACATCTGACTTATCTAACCGTCTGCGCTCGCTTTACGCCCAGTAATTCCGATTAACGCTCGCACCCTACGTATTACCGCGGCTGCTGGCACGTAGTTAGC
+
CCCCCGFGGGGGGGGGGGGGGGGGGGGGGGGGGGGGGGGGGGGGGGGGGGGGGGGGGGGGGGGGGGGGGGGGGGGGGGGGGGGGGGGGGGGGGGGGGGGGGGGGGGGGGGGGFGGGGGGGGGGGGGGGGGGGGGGGGGGGDGGGGGGGGGGGGGGGGGGGGGGGGGGGGGFG8FGFFGFGGGFGGGGGGG9DECGGGGGGFFFFFFFFECEEFFFFFFFFFADFFFF>42@FDFDFFFFEB@FFCEFEFEFFF;FFE;@?<>@BF>?BBFFFFBBAFF?>;>>>B:2:BB08?28(-62)-
@M04999:289:000000000-L3R54:1:1101:2986:10503 2:N:0:421
GATGACTACCCGGGTATCTAATCCTGTTTGCTACCCACGCTTTCGAGCATGAACGTCAGTGTTATCCCAGGAGGCTGCCTTCGCCATCGGTATTCCTCCACATCTCTACGCATTTCACTGCTACACGTGGAATTCTACCTCCCTCTGACACACTCTAGTTAGACAGTTTCAAATGCACGTCCCAAGTTGAGCTCGGGGATTTCACATCTGACTTATCCAACCGTCTGCGCTCGCTTTACGCCAAGTAATTCCGATTAACGCTCGCCCCCTACGTATTACCGCGGCTGCTGGCACGTAGTT
+
CCCCCCEFGGGGG+@FGDGGF9FF9FGGFFADAFGGGG@CGGFCEGFGGEFGCFFCDCFFAFAFGGGGGFFDECGF<7<FA@FGGGCDGG=EGCFA?FFFGF,5,9FEDCC@FGGAGGA;==EGGGEGGGGFFFGGFGDGGGC=EFFG8=D881@ADCEA;FFD;=DDE,CF:E=,=2<?DC6E>DDFFCCE,=EDDCDDF><E++10*>*>5>BBCFFBF9:>>946=(00(8@BFFCFFF((//9<3)<C50(,(96(,/((3(-(3>?6B42)(-:<09>>>;((4?:::2?.2(,-
@M04999:289:000000000-L3R54:1:1101:15963:10527 2:N:0:421
GACTACCCGGGTATCTAATCCTGTTCGCTCCCCACGCTTTCGTCCATCAGCGTCAATCGGTATTTAGTAACCTGCCTTCGCAATCGGGGTTCTGTGTAATATCTATGCATTTCACCGCTACACTACACATTCCAGCTACTTCAATACTATTCAAGATTAACAGTATCAACGGCAGTTCTACAGTTAAGCTGCAGGTTTTCACCGCTGACTTATCAACCCGCCTACGGACCCTTTAAACCCAATAAATCCGGATAACGCTCGCATCCTCCGTATTACCGCGGCTGCTGGCACGGAGTTAGCC
+
CCCCCFFGGGGGGGGGGGGGGGGGGGGGGGGGGGGGGGGGGGGGGGGGGGGGGGGGGGGGGGGGGGGGGGGGGGGGGGGGGGGGGGGGGFGGGGGGGGGGGGGGGGGGGGGGGGGGGGGGGGGGGGGGGGGGGGGGGGGGGGGGGGGGGGGGGGGGGGGGGGGGGGGGGGGGGGGGFGFGGGGGGGGGGGGGGGGGGGGGFFFFFFFFFF4AEFFFFFFAFFFFF?DFFFFFFEEFFFFED7@FACFFFBFFFFFFFFFFFFFFFFFFFFFFB?FFFF9>>BBF??BFF<FF9BFF0<BA:
@M04999:289:000000000-L3R54:1:1101:17075:10534 2:N:0:421
GATGGGACTACCGGGGTATCTAATCCTGTTCGCTCCCCACGCTTTCGTCCATCAGCGTCAATCGGTATTTAGTAACCTGCCTTCGCAATCGGGGTTCTGTGTAATATCTATGCATTTCACCGCTACACTACACATTCCAGCTACTTCAATACTATTCAAGATTAACAGTATCAACGGCAGTTCTACAGTTAAGCTGCAGGTTTTCACCGCTGACTTATCAACCCGCCTACGGACCCTTTAAACCCAATAAATCCGGATAACGCTCGCATCCTCCGTATTACCGCGGCTGCTGGCACGGAGT
+
CCCCCEGGGGGGGGGGGGGGGGGGGGGGGGFGGDEFGCEGGGGGGGGGGGGGGGGGGGGEGFFGECDGGGGGGGGGGGGGGGGCBEGGGGGDGEEGGGGGGGGGGFGGGGGGGGGGCFGGGGGGGGGGGGGGGGGFGFGGGGFGGGGGGGGGGGGGGGGFGGGGFGGGGGGGGGGDAD>GGGGFFFGGGGGGGGGGDF59?FFFAFFAAFFF=FFFFFFFFFFD@2@2(:2539BDDFFFFFA@6@DDFFCEE@B9@?BFFB02:;BB<>BBFFFB07:2:<611(497?FF(4(,(4((-
@M04999:289:000000000-L3R54:1:1101:19017:10541 2:N:0:421
CGACTACACGGGTATCTAATCCTGTTTGCTCCCCACGCTTTCGCATCTCAGCGTCAGTATCTGTCCAGAAGGCTGCCTTCGCCACCGGTATTCCTCCACATCTCTACGCATTTCACCGCTACACGTGGAATTCTACCTTCCTCTACAATACTCCAGATAACCAGTTTTAAGTGCAATTCCCAGGTTGAGCCCGGGGCTTTCACACCTAACTTAATTATCCGCCTACATGCCCTTTACGCCCAGTCATTCCGATTAACGCTCGCACCCTCCGTATTACCGCGGCTGCTGGCACGGAGTTAGC
+
CCCCCGGGGGGGGGGGGGGGGGGGGGGGGGGGGGGGGGGGGGGGGGGGGGGGGGGGGGGGGGGGGGGGGGGGGGGGGGGGGGGGGGGGGGGGGGGGGGGGGGGGGGFGGGGGGGGGGGGGGGGGGGGGGGGGGGGGGGGGGGGGGGGGGGGGGGGGGGGGGGGGGGGGGGGFGGGGFGFGGGGGGGGFCGGGGGGGGGGGFFFFFFFFFFFFFFFFFFFFFFFFFFFFFFBFFFEFF@FFFFFFEAFFEFFDF@@EFFFFFBFFFBFFFFFB<0:AFFF679;>9BFB>B?7?FBF?F>).
@M04999:289:000000000-L3R54:1:1101:23390:10623 2:N:0:421
GGACTACACGGGTATCTAATCCTGTTTGCTCCCCACGCTTTCGCATCTCAGCGTCAGTATCTGTCCAGAAGGCCGCCTTCGCCACCGGTATTCCTCCACATCTCTACGCATTTCACCGCTACACGTGGAATTCTACCTTCCTCTACAATACTCTAGTTAACCAGTTTTAAGTGCAATTCCTAGGTTGAGCCCAGGGCTTTCACACCTAACTTAATTATCCGCCTACATGCCCTTTACGCCCAGTCATTCCGATTAACGCTCGCACCCTCCGTATTACCGCGGCTGCTGGCACGGAGTTAGC
+
CCCCCGGGGGGGGGGGGGGGGGGGGGGGGGGGGGGGGGGGGGGGGGGGGGGGGGGGGGGGGGGGGGGGGGGGGGGGGGGGGGGGGGGGGGGGGGGGGGGGGGGGGGGGGGGGGGGGGGGGGGGGGGGGGGGGGGGGGGGGGGGGGGGGGGGGGGGGGGGGGGGGGGGGGGGGGGGGFGFGGGGFGGGGGGGGGGGGDGGGFFFFFFFFFFFFFFFFFFFFFDFFFFFCFEEFFFFFFFF>@FFFFFFCEEFFF@@EFFFFFB6@F9B:?FFBF(:>AA:;9>949BFFFFF?FF03(8>>4
@M04999:289:000000000-L3R54:1:1101:7634:10631 2:N:0:421
ATCGACTACCGGGGTATCTAATCCTGTTTGCTCCCCACGCTTTCGCATCTCAGCGTCAGTATCTGTCCAGAAGGCCGCCTTCGCCACCGGTATTCCTCCACATCTCTACGCATTTCACCGCTACACGTGGAATTCTACCTTCCTCTACAATACTCCAGATAACCAGTTTTAAGTGCAATTCCCAGGTTGAGCCCGGGGCTTTCACACCTAACTTAATTATCCGCCTACATGCCCTTTACGCCCAGTCATTCCGATTAACGCTCGCACCCTCCGTATTACCGCGGCTGCTGGCACGGAGTTT
+
CCCCCGGGGGGGGGGGGGGGGGGGGGGGGGGGGGGGGGGGGGGGGGGGGGGGGGGGGGGGGGGGGGGGGGGGGGGGGGGGGGGGGGGGGGGGFGGGGGGGGGGGGGGGGGCFGGGGGGGGGGGGGGGGGGGGGGGGGGGGGGGGGGGGFGGFGGG?FGGGGGGGGGFGGGGGCCGGFGFGGGGGGGGGG?EGGGGGGGGGFFFFFFFDFFEFCFFFFF>EFED6?F?FFE5)3=@FECFFFFF<@=3)<?EF0((::<4(401,49;(812:96??F2491637>97:??BF13:>(962.
@M04999:289:000000000-L3R54:1:1101:17083:10667 2:N:0:421
GGACAAGGGTATCTAATCCTGTTTGCTCCCCACGCTTTCGCATCTCAGCGTCAGTATCTGTCCAGAAGGCCGCCTTCGCCACCGGTATTCCTCCACATCTCTACGCATTTCACCGCTACACGTGGAATTCTACCTTCCTCTACAATACTCTAGTTAACCAGTTTTAAGTGCAATTCCTAGGTTGAGCCCAGGGCTTTCACACCTAACTTAATTATCCGCCTACATGCCCTTTACGCCCAGTCATTCCGATTAACGCTCGCACCCTCCGTATTACCGCGGCTGCTGGCACGGAGTTAGCCGG
+
CCCCCGGGGFFGGGGGGFFGGFGGGGFFEFGFFFGFGGGGDGGGGGGGGGGEGGGGGGGGGGGGGFGGGGGGGGGGGGGGGGGGGEEGGGGGGGGGGFGEGFFGGGGEDFFEFGGGEDGGGGFEGDGFGGGFGGGGGGGGGDGDFDCEGFCCFDDFGGGGG9=AFGFGFDADFFGGFGBF6DDFFGFFFFGGDEE?FGD9?F>AFFFFEEFEEFFA=BF9>@DEF?E3>2<@FEFF>2>A(.>4>C?E1(6;?<4;11:@6997;DF0-,424AA07(-066<2:(2(4(2392(6)53;0
@M04999:289:000000000-L3R54:1:1101:5883:10675 2:N:0:421
TGGGACTACTGGGGTATCTAATCCTGTTTGCTCCCCACGCTTTCGCATCTCAGCGTCAGTATCTGTCCAGAAGGCCGCCTTCGCCACCGGTATTCCTCCACATCTCTACGCATTTCACCGCTACACGTGGAATTCTACCTTCCTCTACAATACTCTAGTTAACCAGTTTTAAGTGCAATTCCTAGGTTGAGCCCAGGGCTTTCACACCTAACTTAATTATCCGCCTACATGCCCTTTACGCCCAGTCATTCCGATTAACGCTCGCACCCTCCGTATTACCGCGGCTGCTGGCCCGGAGGT
+
CCCCCGGGGGFGGGGGGGGGGGGGGGGGGGGGGGGGGGGGGGGGGGGGGGGGFGGGGGGGFGGGGGGGGGGGGGGGGGGGGGGGGGGGGGGGGGGGGGGGGGGGGGGGGGGGGGGGGGGGGGGGGGGGGGGFFGGGGGGGGGGGGGGGGFGGGGGGGGFGGGGGGGGGGGGGGGGGFGFGGGGGGGGG8FGGGGGGFDGGFFFFFAAAFFCDFFFFFFAEF4ABAAFFEFCF@DFBFEEFFBB27@@37CEE@?0;;CCFFFFBFFF>:B?1;B027AAA:>F>>>9?7)4<(((,46(-
@M04999:289:000000000-L3R54:1:1101:10297:10708 2:N:0:421
GGGAGACTACCCGGGTATCTATCCTGTTTGCTACCCACGCTTTCGAGCATGAACGTCAGTGTTATCCCAGGAGGCTGCCTTCGCCATCGGTATTCCTCCACATCTCTACGCATTTCACTGCTACACGTGGAATTCTACCTCCCTCTGACACACTCTAGTTTGACAGTTTCAAATGCACGTCCCAAGTTGAGCTCGGGGATTTCACATCTGACTTATCTAACCGTCTGCGCTCGCTTTACGCCCAGTAATTCCGATTAACGCTCGCACCCTACGTATTACCGCGGCTGCTGGCACGTAGTT
+
CCCCCGGGGGGGGGGGGGGGGGGGGGGGGGGGGGGGGGGGGGGGGGGGGGGGGGGGGGGGGGGGGGGGGGGGGGGGGGGGGGGGGGGGGGGGGFGGGGGGGGGGGGGGGGGGGGGGGGGGGGGGGGGGGGGGGGGGGGFFGGGGGGGGFGGGGGGFGGGGGGFFGGGGFGFGGGGGFGFDFGGGF,EGGGGGFGGGGGGCFFFFFFFFFFFFFFFFFFFFA4>4>BDFFF>FBB=BDFEF@F>D@EEF?3<4ED0;DFFF0?FF9>F96?:?<?BA7<<4:>9399;0:3(4?<03((85
@M04999:289:000000000-L3R54:1:1101:15284:10715 2:N:0:421
GTTGGACTACTCGGGTATCTAATCCTGTTTGCTCCCCACGCTTTCGTCCATCAGCGTCAATCGGTATTTAGTAACCTGCCTTCGCAATCGGGGTTCTGTGTAATATCTATGCATTTCACCGCTACACTACACATTCCAGCTACTTCAATACTATTCAAGATTAACAGTATCAACGGCAGTTCTACAGTTAAGCTGCAGGTTTTCACCGCTGACTTATCAACCCGCCTACGGACCCTTTAAACCCAATAAATCCGGATAACGCTCGCATCCTCCGTATTACCGCTGCTGCTGGCACGGAGTT
+
CCCCCGGGGFFFGD7;@CEFGFGGFGFFFGGGGGGGGDEG:@CGGEEFFGGGCCFGFGGGGGGGE@FFGGGGGGFGEG?FFEGFGCFEGG7@EFGGGGGGGGGAFFGGDGGGDFFGGGG9@EFGGGGGGGDGGGGG;EDFFGGGGGGGDGGGFGGGFGFF@DGGGGCGGGCFFFG6B>BF?DDGGC@DGG8EFGGGGGFFF7?FFFFFFA5>5CCCAFA@?@AA2)2<B9=@@2:BDFE8CEFD<@8)7>CC;@>F;;@E3((/.9(4(3442(,4?(6<9:9(3938?228:<23(7684
@M04999:289:000000000-L3R54:1:1101:4182:10754 2:N:0:421
TATCAGACTACCAGGGTATCTAATCCTGTTTGCTCCCCACGCTTTCGCATCTCAGCGTCAGTATCTGTCCAGAAGGCCGCCTTCGCCACCGGTATTCCTCCACATCTCTACGCATTTCACCGCTACACGTGGAATTCTACCTTCCTCTACAATACTCTAGTTAACCAGTTTTAAGTGCAATTCCTAGGTTGAGCCCAGGGCTTTCACACCTAACTTAATTATCCGCCTACATGCCCTTTACGCCCAGTCATTCCGATTAACGCTCGCACCCTCCGTATTACCGCGGCTGCTGGCACGGAGT
+
CCCCCGGGGGGGGGGGGGGGGGGGGGGGGGGGGGGGGGGGGGGGGGGGGGGGGGGGGGGGGGGGGGGGGGGGGGGGGGGGGGGGGGGGGGGGGGGGGGGGGGGGGGGGGGGGGGGGGGGGGGGGGGGGGGGGGGGGGGGGGGGGGGGGGGGGFGGGGGGGGGGGGGGGGGGGGGGGFGFGGGGGGGGGGGGGGGGGGG?D>FFFFFFFFFFFFFFFFFFFFFFFFFFFFFFFFFBFEFFFF?FFFFFFFFFFFEFFFFFFE<B@FBFBFFFFF?66:?BFF9:99>>FBBDFF<:>:>9>4
@M04999:289:000000000-L3R54:1:1101:20705:10771 2:N:0:421
AGACTACAAGGGTATCTAATCCTGTTCGCTCCCCACGCTTTCGTCCATCAGCGTCAATCGGTATTTAGTAACCTGCCTTCGCAATCGGGGTTCTGTGTAATATCTATGCATTTCACCGCTACACTACACATTCCAGCTACTTCAATACTATTCAAGATTAACAGTATCAACGGCAGTTCTACAGTTAAGCTGCAGGTTTTCACCGCTGACTTATCAACCCGCCTACGGACCCTTTAAACCCAATAAATCCGGATAACGCTCGCATCCTCCGTATTACCGCGGCTGCTGGCACGGAGTTAGC
+
CCCCCGGGGGGGGGGGGGGGGGGGGGGGGGGGGGGGGGGGGGGGGGGGGGGGGGGGGGGGGGGGGGGGGGGGGGGGGGGGGGGGGGGGGGGGGGGGGGGGGGGGGGGGGGGGGGGGGGGGGGGGGGGGGGGGGGGGGGGGGGGGGGGGGGGGGGGGGGGGFGGGGGGGGGGGGGGGFGFGGGGGGGGGGGGGGGGGGGGGFFFFFFFFFFFFFFFFFFFFFFFFFFFFFFFFFBFFFFFFDFFFFFEFFFF>;DFFFFF?89;B?FFFFFFFFF04AF?B;>B>BFFFF?FFF>9BB?AA4
@M04999:289:000000000-L3R54:1:1101:9518:10817 2:N:0:421
GACTACTGGGGTATCTAATCCTGTTCGCTCCCCACGCTTTCGTCCATCAGCGTCAATCGGTATTTAGTAACCTGCCTTCGCAATCGGGGTTCTGTGTAATATCTATGCATTTCACCGCTACACTACACATTCCAGCTACTTCAATACTATTCAAGATTAACAGTATCAACGGCAGTTCTACAGTTAAGCTGCAGGTTTTCACCGCTGACTTATCAACCCGCCTACGGACCCTTTAAACCCAATAAATCCGGATAACGCCCGCATCCTCCGTATTACCGCGGCTGCTGGCACGGAGTTAGCC
+
CCCCCGGGGGGGGGGGGGGGGGGGGGGGGGGGGGGGGGGGGGGGGCDGGGGGGGGGGGGGGGGGGGGGGGGGGGGGGGGGGGGGGGGGGGGGGGGGGGGGGGGGGGGGGGGGGGFGGGGGGGGGGGGGGGGGGGGGGGGFGGGGGGGGGGGGGGGGGGGGGGGGFGGGGGGDGGGGFGFGGGGGGGFFGGGGGGGGGGGDFFFEFFFD@EF;EFFFFFFFFFFFFFFDFFFDFFFEEFFEFD@;EFFFFB>D;DFF@@B19>BFFFFAFFF:B7<491>;BFFFFB20622?;09?:<D<4
@M04999:289:000000000-L3R54:1:1101:17565:10817 2:N:0:421
GTCGACTACCCGGGTATCTAATCCTGTTTGCTCCCCACGCTTTCGCATCTCAGCGTCAGTATCTGTCCAGAAGGCCGCCTTCGCCACCGGTATTCCTCCACATCTCTACGCATTTCACCGCTACACGTGGAATTCTACCTTCCTCTACAATAACCTAGTTAACCAGTTTTAAGTGCAATTCCTAGGTTGAGCCCAGGGCTTTCACACCTAACTTAATTATCCGCCTACATGCCCTTTACGGCCAGTCATTCCGATTAACGCTCGCACCCTCCTTCTTACCGGGGCTCCTGCCACGGAGTAT
+
CCCCC@@7CCEFEE@66,CF<6FF@FGGGGGGGG8FGC::FG@CFFEDCFGGGFGFC7@FCGGFCFFF6CF<8F,EF:BFFFGC@F,BCGGG,CFGG9<F8E,9FFGGG<76+@CAAFECFEG:,4FF<@@4:D;D;==FF8@GGG9AFG8,,,6,@DF=EGFG98E,:=F8=FD9C7E+:+=CDCDFFFEEC*@*79CDFFF>B;A*0:6==B88>BFCC6>@D9@>=E/873>B@*>6(,,.()/)1??<3(/(()12>;04((2422?(()).65>B0(3(1(((5:(.)8,--(,()
@M04999:289:000000000-L3R54:1:1101:2926:10818 2:N:0:421
GCAGACTACACGGGTATCTAATCCTGTTTGCTCCCCACGCTTTCGCATCTCAGCGTCAGTATCTGTCCAGAAGGCCGCCTTCGCCACCGGTATTCCTCCACATCTCTACGCATTTCACCGCTACACGTGGAATTCTACCTTCCTCTACAATACTCTAGTTAACCAGTTTTAAGTGCAATTCCTAGGTTGAGCCCAGGGCTTTCACACCTAACTTAATTATCCGCCTACATGCCCTTTACGCCCAGTCATTCCGATTAACGCTCGCACCCTCCGTATTACCGCGGCTGCTGGCACGGAGTT
+
CCCCCGGGGGGGGGGGGGGGGGGGGGGGGGGGGGGGGGGGGGGGGGGDGGGGGGGGGGGGGGGGGGGGGGGGGGGGGGGGGGGGGGGGGGGGGGGGGGGGGGGGGFGGGGGGGGGGGGGGGGGGGGGGGGGGGFFGGGGGGGGGGGGGGGGGGGGGGGGGGFGGGGGGGGGGGGGGFGFGGGGGFGGGFGFFGGGGGDDGFFFFFFFBFFFFFFFFEFFFFFFFFFFFEFEBEDFFBEEDFFB?;EEFFFF9=0;@F?<0(/6>>>>FBFFF;4(3>ABA?FF0;69::7::7<?F99:2
@M04999:289:000000000-L3R54:1:1101:12249:10849 2:N:0:421
CGCTGACTACTGGGGTATCTAATCCTGTTTGCTCCCCACGCTTTCGCATCTCAGCGTCAGTATCTGTCCAGAAGGCCGCCTTCGCCACCGGTATTCCTCCACATCTCTACGCATTTCACCGCTACACGTGGAATTCTACCTTCCTCTACAATACTCTAGTTAACCAGTTTTAAGTGCAATTCCTAGGTTGAGCCCAGGGCTTTCACACCTAACTTAATTATCCGCCTACATGCCCTTTACGCCCAGTCATTCCGATTAACGCTCGCACCCTCCGTATTACCGCGGCTGCTGGCACGGAGTT
+
CCCCCGGGGGGGGGGGGGGGGGGGGGGGGGGGGGGGGGGGGGGGGGGGGGGGGGGGGGGGGGGGGGGGGGGGGGGGGGGGGGGGGGGGGGGGGGGGGGGGGGGGGGGGGGGGGGGGGGGGGGGGGGGGGGGGGGGGGGGGGGGGGGGGGGGGGGGGGGGFGGGGGGGGGGGGGGGGFGFGGGGGGGGGGGGGGGGGGGGGFFFFFFFFFDFFFFFFFFFFFFEADFFFDFFFFEDBFFFFFFFFFFEEFFFFFFF@@FFFFFFDB>F>68<?4>6<FFFFFFFFBBFF?B?>BBBFFFFF:
@M04999:289:000000000-L3R54:1:1101:12245:10908 2:N:0:421
GACTACTAGGGTATCTAATCCTGTTTGCTCCCCACGCTTTCGCATCTCAGCGTCAGTATCTGTCCAGAAGGCCGCCTTCGCCACCGGTATTCCTCCACATCTCTACGCATTTCACCGCTACACGTGGAATTCTACCTTCCTCTACAATACTCCAGATAACCAGTTTTAAGTGCAATTCCCAGGTTGAGCCCGGGGCTTTCACACCTAACTTAATTATCCGCCTACATGCCCTTTACGCCCAGTCATTCCGATTAACGCTCGCACCCTCCGTATTACCGCGGCTGCTGGCACGGAGTTAGCC
+
CCCCCGGGGGGGGGGGGGGGGGGGGGGGGGGGGGGGGGGGGGGGGGGGGGGGGGGGGGGGGGGGGGGGGGGGGGGGGGGGGGGGGGGGGGGGGGGGGGGGGGGGGGGGGGGGGGGGGGGGGGGGGGGGGGGGGGGGGGGGGGGGGGGGGGGGGGGGGGGGGGGGGGGGGGGGGGGGFGFGGGGGGGGGGGGGGGGGGCFGFFFFFFFFFFFBEFFFEFFAFFDFDEEFEFBBFFCEFFFEFFFFFFFFEFFF?FEEFB;6;99BFBFFFF66:BA<>?F09>F;?F7?B<>096;BBFBB:
@M04999:289:000000000-L3R54:1:1101:14845:10923 2:N:0:421
GACTACAAGGGTATCTAATCCTGTTCGCTCCCCACGCTTTCGTCCATCAGCGTCAATCGGTATTTAGTAACCTGCCTTCGCAATCGGGGTTCTGTGTAATATCTATGCATTTCACCGCTACACTACACATTCCAGCTACTTCAATACTATTCAAGATTAACAGTATCAACGGCAGTTCTACAGTTAAGCTGCAGGTTTTCACCGCTGACTTATCAACCCGCCTACGGACCCTTTAAACCCAATAAATCCGGATAACGCTCGCATCCTCCGTATTACCGCGGCTGCTGGCCCGGAGTTAGCC
+
CCCCCGGGGGGGGGGGGGGGGGGGGGGGGGGGGGGGGGGGGGGGGGGGGGGGGGGGGGGGGGGGGGGGGGGGGGGGGGGGGGGGGGGGGGGGGGGGGGGGGGGGGGGGGGGGGGGGGGGGGGGGGGGGGGGGGGGGGGGGGGGCGGGGGGGGGGG8FGGFGGFGGGGGGGGGEGGGFGFGGGGGGGGGGGGGGGGGGGGFFFFDFFFBFFFFEFFFFFFBDAFFFF@@FFFFFFFFFFF5??DFEFFF@F@<@FFE?;;;BFFFF?FFB>6B:?AAFFFF01(460:(4(-4969?:426)
@M04999:289:000000000-L3R54:1:1101:4291:10985 2:N:0:421
GTTATGACTACCCGGGTATCTAATCCTGTTTGCTCCCCACGCTTTCGCATCTCAGCGTCAGTATCTGTCCAGAAGGCCGCCTTCGCCACCGGTATTCCTCCACATCTCTACGCATTTCACCGCTACACGTGGAATTCCACCTTCCTCTACAATACTCCAGATAACCAGTTTTAAGTGCAATTCCCAGGTTGAGCCCGGGGCTTTCACACCTAACTTAATTATCCGCCTACATGCCCTTTACGCCCAGTCATTCCGATTAACGCTCGCACCCTCCGTATTACCGCGGCTGCTGGCACGGAGT
+
CCCCCGGGGGGGGGGGGGGGGGGGGGGGGGGGGGGGGGGGGGGGGGGGGGGGGGGGGGGGGGGGGGGGGGGGGGGGGGGGGGGGGGGGGGGGGGGGGGGGGGGGCGGGGGGGGGGGGGGGGGGGGGGGGGGEGGGGGGGGGGGGGGGGGGGGGGGGGGGGGGGGGGGGGGGGGGGGFGFGGGGDCFGFGGGFDGGGGGGDDFFFFFFFFFFFEFFFFFFC6?CE@FDFFFFFCEFFFFFFFFF@FFF43)9CEFFFD??25:6?F90(7B62:<>F6?()6<?9>(2((().,214(,(,-
@M04999:289:000000000-L3R54:1:1101:14406:11002 2:N:0:421
GCTGACTACAGGGGTATCTAATCCTGTTCGCTCCCCACGCTTTCGTCCATCAGCGTCAATCGGTATTTAGTAACCTGCCTTCGCAATCGGGGTTCTGTGTAATATCTATGCATTTCACCGCTACACTACACATTCCAGCTACTTCAATACTATTCAAGATTAACAGTATCAACGGCAGTTCTACAGTTAAGCTGCAGGTTTTCACCGCTGACTTATCAACCCGCCTACGGACCCTGTAAACCCAATAAATCCGCATAACGCTCGCACCCTCCGTATTACCGCGGCCGCTGGCACGTGTTTT
+
CC8CCGGGGFDGGGCFGGGG<<FE<CFGGDGGGGGG?G:FGGGDFFGGDDGGGGG:FGEGGFGG<D,CFCEGGFGGDF,<,C@DE@CFGGGGGCFF<@E?FA,EDFFCGDCCEEFAFFGGGGGGFGGG<FGGD=ECECGFFGG=F=ADFGGGF;ADDDGGADBEGGFFCFFAD6869=:DCFGDFDGEFGFGGGGFG6F?BFFFFFE?B9)=AACFAFFDFAA>B>9@((6>>FD(7?);?DDFD@E8C53=@((,(./6((609>(3:(269112(.44(3(1((,(,70((,4((..,,
@M04999:289:000000000-L3R54:1:1101:17294:11016 2:N:0:421
AATGGCTACAAGGGTATCTAATCCTGTTTGCTACCCACGCTTTCGAGCATGAACGTCAGTGTTATCCCAGGAGGCTGCCTTCGCCATCGGTATTCCTCCACATCTCTACGCATTTCACTGCTACACGTGGAATTCTACCTCCCTCTGACACACTCTAGTTTGACAGTTTCAAATGCACGTCCCAAGTTGAGCTCGGGGATTTCACATCTGACTTATCTAACCGTCTGCGCTCGCTTTACGCCCAGTAATTCCGATTAACGCTCGCACCCTACGTATTACCGCGGCTGCTTGCACGTAGTTT
+
CCCCCGGGGGGGGGGGGGGGGGGGGGGGGGGGGGGGGGGGGGGGGGGGGGGGGGGGGGGGGGGGGGGGGGGGGGGGGGGGGGGGGGGGGEGGGGGGGGGGGGGGGGGGGGGGGGGGGGGGGGGGFGGGGGGGGGGGGGGGGGGGGGG8EFFGGDGGGGGGGGFFGGGFFFGGGGGGFGFGGDGGGGGDFGFGGGGGGG6D?AFFFFEFFFFFFFFFFFFEFBBFDDDFAA=AFFD=BFFFD9=@FFC??EFE3;?;DEE?@F;>FFF,(413:<<2><B2:;F6>>F:B),24>??2(8A)
@M04999:289:000000000-L3R54:1:1101:20553:11059 2:N:0:421
TTGACTACAGGGGTATCTAATCCTGTTCGCTACCCATGCTTTCGAGCCTCAGCGTCAGTAACAGACCAGAGAGCCGCCTTCGCCACTGGTGTTCTTCCATATATCTACGCATTTCACCGCTACACATGGAGTTCCACTCTCCTCTTCTGCACTCAAGTCTCTCAGTTTCCGATGCTCTTCCTCAGTTAAGCTGAGGGCTTTCACATTCAGACTTAAAAGACCGCCTGCGCTCCCTTTACGCCCAATAAATCCGGACAACGCTTGCCACCTACGTATTACCGCGGCTGCTGGCACGTAGTT
+
CCCCCGGGGGGGGGGGGGGGGGGGGGGGGGGGGGGGGGGGGGGGGGGGGGGGGGGGGGGGGGGGGGGGGGGGGGGGGGGGGGGGGGGGGGGGGGGGGGGGGGGFGGGGGGGGGGGGGGGGGGGGGGGGGGGGGGGGGGGGGGFGGGGGFGGGGGGGGEFGGGGGFGGGGGGGGGGGFGFGGGGGGGGGGGGGG67CGGGGFFFFFFFFFFEFEFFFFFFFFFFFFFFF@FBFFFFFEFEFFFFFFFFFFFFFBB;@FFFFBFFFFFFFB<???:B4>BFF:>9B>;BBD>BFFB:(3(-6
@M04999:289:000000000-L3R54:1:1101:12883:11087 2:N:0:421
GGTGGGACTACAAGGGTATCTAATCCTGTTTGCTCCCCACGCTTTCGCATCTCAGCGTCAGTATCTGTCCAGAAGGCCGCCTTCGCCACCGGTATTCCTCCACATCTCTACGCATTTCACCGCTACACGTGGAATTCTACCTTCCTCTACAATACTCCAGATAACCAGTTTTAAGTGCAATTCCCAGGTTGAGCCCGGGGCTTTCACACCTAACTTAATTATCCGCCTACATGCCCTTTACGCCCAGTCATTCCGATTAACGCTCGCACCCCCCGTATTACCGCGGCTGCTGGCACGGATT
+
@C8ACGGFEFFDCFGGGGGFGGGGGFFGGGGFDEFGGGFGGEGEFEEGG7CGGDCEDFGGGGGGGEG9FDFFDEGGGCGGGG:FDGC@CDFDGBFEG,EFGGGCE=;5AAFCFEFFFGGGGGEF=FGGGGGDFFFGGGAFGGCF?EFGGGG8FGDDE8AFAFFGG6DDFEDGGGC6;?;+D=DG,@DFGFFGGFFGGGGG4@FAFCFF@DF:3FB17BF4A58C=@222:36);E@FFE6C<F;;2((/7?))75;;7;7230::3;130((--2:1<24><8>B>>B91??(2<2?>((-
@M04999:289:000000000-L3R54:1:1101:17940:11100 2:N:0:421
CGACTACCGGGGTATCTAATCCTGTTTGCTCCCCACGCTTTCGCATCTCAGCGTCAGTATCTGTCCAGAAGGCCGCCTTCGCCACCGGTATTCCTCCACATCTCTACGCATTTCACCGCTACACGTGGAATTCTACCTTCCTCTACAATACTCCAGATAACCAGTTTTAAGTGCAATTCCCAGGTTGAGCCCGGGGCTTTCACACCTAACTTAATTATCCGCCTACACGCCCTTTACGCCCAGTCATTCCGATTAACGCTCGCACCTTCCGTATTACCGCGGCTGCTGGCACGGAGTTAGC
+
CCCCCGGGGGGGGGGGGGGGGGGGGGGGGGGGGGGGGGGGGGGGGGGGGGGGGGGGGGGGGGGGGGGGGGGGGGGGGGGGGGGGGGGGGGGGGGGGGGGGGGGGGGGGGGGGGGGGGGGGGGGGGGGGGGGGGGGGGGGGGGGGGGGGGGGGGGGFGGGGGGGGGGGGGGGGGGGGFGFGCGGGGGGGGGGGGGGGGGGGFFFAFFFFFFFF@FFFFFFCEDFFFFFDFFFF@FFFFFFEFFFF@FFFFFFFFFFFA?FFFFFFFFF?FBF??FFFFFFF>FFFF??B::BFF9>F?FBF<
@M04999:289:000000000-L3R54:1:1101:13981:11101 2:N:0:421
GGACTACCGGGGTATCTAATCCTGTTTGCTCCCCACGCTTTCGCATCTCAGCGTCAGTATCTGTCCAGAAGGCCGCCTTCGCCACCGGTATTCCTCCACATCTCTACGCATTTCACCGCTACACGTGGAATTCTACCTTCCTCTACAATACTCCAGATAACCAGTTTTAAGTGCAATTCCCAGGTTGAGCCCGGGGCTTTCACACCTAACTTAATTATCCGCCTACATGCCCTTTACGCCCAGTCATTCCGATTAACGCTCGCACCCTCCGTATTACCGCGGCTGCTGGCACGGAGTTAGC
+
CCCCCGGDGGGGGGGGGGGGGGGGGGGGGGGGGGGGGGGGGGGGGGGGGGGGGGGGGGGGGGGGGGGGGGGGGGGGGGGGGGGGGGGGCGGGGGGGGGGGGGGGAEGGGGGGGGGGGGGGGGGGGGGGGGGGGGGGFGGGGGGFEGGGGGGGGG8FGGGGGGGGGDGGGGGGG8CEFGFCGGGGGGGGGGFCGGGGGGGGBFFFFFFFFFFFFFFFFFFEBDDFFFEFFE;DFFFFF<;BFFDFFFFFF3@17<?>AB0:?99FFFFFB?642??9<)39469B6??:::BBF99;<B4<4
@M04999:289:000000000-L3R54:1:1101:20357:11139 2:N:0:421
GGGGGACTACAAGGGTATCTAATCCTGTTCGCTACCCATGCTTTCGAGCCTCAGCGTCAGTAACAGACCAGAGAGCCGCCTTCGCCACTGGTGTTCTTCCATATATCTACGCATTTCACCGCTACACATGGAGTTCCACTCTCCTCTTCTGCACTCAAGTCTCTCAGTTTCCGATGCTCTTCCTCAGTTAAGCTGAGGGCTTTCACATTCAGACTTAAAAGACCGCCTGCGCTCCCTTTACGCCCAATAAATCCGGACAACGCTTGCCACCTACGTATTACCGCGGCTGCTGGCACGTAGT
+
CCCCCGGGGGGGGGGGGGGGGGGGGGGGGGGGGGGGGGGGGGGGGGGGGGGGGGGGGGGGGGGGGGGGGGGGGGGGGGGGGGGGGGGGGGGGGGGGGGGGGGGGGGGGGGGGGGGGGGGGGGGGGGGGGGGGGGGGGCGGGGGGGGGGGGGGGGGGGGDGGGGGGGGGGGGGGGGGFGFGGGGGGGGGGGGGGGGGGGGGFFFF6FFFEFFFFFFFEFFEFFFFFABFFF>F@FFFFBECEFFBFF;D;AEEEE9>@FF?;BF::1::AB?:>BFF<A?<:A:;>041;<BF0:<?B<2<8
@M04999:289:000000000-L3R54:1:1101:15207:11173 2:N:0:421
GAGACTACTCGGGTATCTAATCCTGTTTGCTCCCCACGCTTTCGCATCTCAGCGTCAGTATCTGTCCAGAAGGCCGCCTTCGCCACCGGTATTCCTCCACATCTCTACGCATTTCACCGCTACACGTGGAATTCTACCTTCCTCTACAATACTCCAGATAACCAGTTTTAAGTGCAATTCCCAGGTTGAGCCCGGGGCTTTCACACCTAACTTAATTATCCGCCTACATGCCCTTTACGCCCAGTCATTCCGATTAACGCTCGCACCCTCCGTATTACCGCGGCTGCTGGCACGTATTTAC
+
CCCCCGGGGGGGEGGGGGGCGGGGGFFFFFGGGGGGGGGGGFGGG@FGGGGFGGGGDGEEGGGGGGGGGGGGGGGGGGGGGFGGGGGGFF7FGGGGGGGGGGG9FFFGGGGGGGGFGGGGGCGFFFG<ECBFEAFFGGGFGGGGGFFEF9DFAFGGGGGGGGGFC=A:DFFGFGGGFF9FGFDDFDDFGG?FGGEG5CDCFFFFCFFF)5@EEFCFC=ACF=DFF2@344>EF(/44>;EFF(6()/9?EF1111/9C<>?FFF099?(44341((-46(70,90(-,80(,4(((-(64)
@M04999:289:000000000-L3R54:1:1101:9217:11188 2:N:0:421
CTGCGACTACTAGGGTATCTAATCCTGTTTGCTCCCCACGCTTTCGCATCTCAGCGTCAGTATCTGTCCAGAAGGCCGCCTTCGCCACCGGTATTCCTCCACATCTCTACGCATTTCACCGCTACACGTGGAATTCTACCTTCCTCTACAATACTCCAGGTAACCAGTTTTAAGTGCAATTCCCAGGTTGAGCCCGGGGCTTTCACACCTAACTTAATTATCCGCCTACATGCCCTTTACGCCCAGTCATTCCGATTAACGCTCGCACCCTCCGTATTACCGCGGCTGCTGGCACGGAGTT
+
CCCCCGGGGGGGGGGGGGGGGGGGGGGGGGGGGGGGGGGGGGGGGGGGGGGGGGGGGGGGGGGGGGGGGGGGGGGGGGGGGGGGGGGGGGGGGGGGGGGGGGGGGGGGGGGGGGGGGGGGGGGGGGGGGGGGGGGGGGGGGGGGGGGGGGGGGGGGGGGGGGGGGGGGGGGGFGGGFGFGGGGGGGGGGGFGGGGGGGGGFFFFFFFFFFFFFFFFFFFFFFC>DFFDFFFFFFDFFEEC3@FFD@FFFFFEFFFDFFF<?F::69>F9?FFF>?6<?2A9:>390,4?F?F6,<?670:8
@M04999:289:000000000-L3R54:1:1101:23073:11197 2:N:0:421
AGGGGACTACTCGGGTATCTAATCCTGTTTGCTCCCCACGCTTTCGCATCTCAGCGTCAGTATCTGTCCAGAAGGCCGCCTTCGCCACCGGTATTCCTCCACATCTCTACGCATTTCACCGCTACACGTGGAATTCTACCTTCCTCTACAATACTCCAGATAACCAGTTTTAAGTGCAATTCCCAGGTTGAGCCCGGGGCTTTCACACCTAACTTAATTATCCGCCTACATGCCCTTTACGCCCAGTCATTCCGATTAACGCTCGCACCCTCCGTATTACCGCGGCTGCTGGCACGGAGTT
+
CCCCCGGGGGGGGGGGGGGGGGGGGGGGGGGGGGGGGGGGGGGGGGGGGGGGGGGGGGGGGGGGGGGGGGGGGGGGGGGGGGGGGGGGGGGGGGGGGGGGGGGGGGGGGGGGGGGGGGGGGGGGGGGGGGGGGFGGGFGGGGGGGGGGGGGGGGGGGGGGGGGGGGGGGGGGGGGGFGFGGGGGGGGGGGGGGGGGGGGGFFFFFFFFFFFFFFFFCFFFFFFFFFDFFFFFFFFFFFFFFF;>FFFFFFFFFFFFD064?>FFBFF>6::??B1<FBBFF<F>9B>B0??7BBF:132?:
@M04999:289:000000000-L3R54:1:1101:6725:11206 2:N:0:421
GACTACCGGGGTATCTAATCCTGTTCGCTCCCCACGCTTTCGTCCATCAGCGTCAATCGGTATTTAGTAACCTGCCTTCGCAATCGGGGTTCTGTGTAATATCTATGCATTTCACCGCTACACTACACATTCCAGCTACTTCAATACTATTCAAGATTAACAGTATCAACGGCAGTTCTACAGTTAAGCTGCAGGTTTTCACCGCTGACTTATCAACCCGCCTACGGACCCTTTAAACCCAATAAATCCGGATAACGCTCGCATCCTCCGTATTACCGCGGCTGCTGGCACGGAGTTAGCC
+
CCCCCGGGGGGGGGGGGGGGGGGGGGGGGGGGGFGGGGGGGGGGGGGGGGGGGGGGGGGGGGGGGGGGGGGGGGGGGGGGGGGGGGGGGGGGGGGGGGGGGGGGGGGGGGGGGGGGEGGGGGGGGGGGGGGGGGGGGGGGGGGGGGGGGGGGFGGGGDFFGGGGGGGGGGG>GGDFFG?FGGGGGGGGGGGGGGGGGGGGFCFFFFFFFFEEFFFFFFE4;BD@FF@FBFFFFFFFFE@EF@FFEFFFF@@FDFF@FBFFBFFFFFFFFFFF<4AFA?F>F91>0>):BFFB;99B7AAF>
@M04999:289:000000000-L3R54:1:1101:23638:11246 2:N:0:421
GGGTTGACTACTGGGGTATCTAATCCTGTTTGCTCCCCACGCTTTCGCATCTCAGCGTCAGTATCTGTCCAGAAGGCCGCCTTCGCCACCGGTATTCCTCCACATCTCTACGCATTTCACCGCTACACGTGGAATTCTACCTTCCTCTACAATACTCCAGATAACCAGTTTTAAGTGCAATTCCCAGGTTGAGCCCGGGGCTTTCACACCTAACTTAATTATCCGCCTACATGCCCTTTACGCCCAGTCATTCCGATTAACGCTCGCACCCTCCGTATTACCGCGGCTGCTGGCACGGCGT
+
CCCCCGGGGGGGGGGGGGGGGGGGGGGGGGGGGGGGGGGGGGGGGGGGGGGGGGGGGGGGGGGGGGGGGGGGGGGGGGGGGGGGGGGGGGGGGCFGGGGGGGGGGGGGGGGGGGGGGGGGGGGGGGGGGGGGGGGGGGGGGGGGGGGGGGGGGGGGGGGGGGGGGGGGGGGGGGGGFGFGGGGGGGGGGGGGGGGGGGGGFFFFFFFFFFFFFFFFFFC?FCEED9@25B=EFFEFFFFFFFFFB?DFFFFFFFFD@F<CE?>B?>FFF>6??BFB?72<BFF>1296>BFF???F?>(,-
@M04999:289:000000000-L3R54:1:1101:6363:11267 2:N:0:421
GACTACTAGGGTATCTAATCCTGTTCGCTACCCATGCTTTCGAGCCTCAGCGTCAGTAACAGACCAGAGAGCCGCCTTCGCCACTGGTGTTCTTCCATATATCTACGCATTTCACCGCTACACATGGAGTTCCACTCTCCTCTTCTGCACTCAAGTCTCTCAGTTTCCGATGCTCTTCCTCAGTTAAGCTGAGGGCTTTCACATTCAGACTTAAAAGACCGCCTGCGCTCCCTTTACGCCCAATAAATCCGGACAACGCTTGCCACCTACGTATTACCGCGGCTGCTGGCACGTAGTTAGC
+
CCCCCGGGGGGGGGGGGGGGGGGGGGGGG,FGGGGGGGGGGGGGGGGGGGGGGGGGGGGGGGGGGGGGGGGGGGGGGGGGGGGGGGGGGGGGGGGGGGGGGGGGGGGGGGGGGGGGGGGGGGGGGGGGGGGGGGGGGFGGGGGGGGGGGGGGGGGGGGGGGGGGGGGGGGGGDGGGFGFGGGGGGGGGFGGGGFGGGGGGFFFFFFFFFFFFFFFFFFFFEFA>BDFFFFFF@=B44@DEFFFFFFEFFF9@FFFFF>>DF@:?AFFB?FFFBFFAAA?BBF>99?FF?0:724<084444
@M04999:289:000000000-L3R54:1:1101:2308:11267 2:N:0:421
GACTACCGGGGTATCTAATCCTGTTCGCTCCCCACGCTTTCGTCCATCAGCGTCAATCGGTATTTAGTAACCTGCCTTCGCAATCGGGGTTCTGTGTAATATCTATGCATTTCACCGCTACACTACACATTCCAGCTACTTCAATACTATTCAAGATTAACAGTATCAACGGCAGTTCTACAGTTAAGCTGCAGGTTTTCACCGCTGACTTATCAACCCGCCTACGGACCCTTTAAACCCAATAAATCCGGATAACGCTCGCATCCTCCGTATTACCGCGTCTGCTGGCACGGAGTTAGCC
+
CCCCCG8FGGGGGGGGGGGGGGGGGGGGGGGGEGGGGGGGGGGGGGGGGGGGGGGGGGGGGGGGGGGGGGGFGGGGGGGGGFGGGFGGGGGGGGGGGGGGGGGGGGGGGGGGGGGGGEGGGGGGGGGGGGGGGGECGGGGGGGFGFGGGGGGFA:EGEGFFGDFGGGGGGD86@CGFGAGFGCGGGFCGFFGGC6CFGGGFFFEFFF45A:<EFAFFFEBA5>9>2==>(,(5.9<9@DFDFDFEC3CFBF?(/7<:;36>F>BF:7><6?027<AAF96-416AA2:0:3(4664?F923
@M04999:289:000000000-L3R54:1:1101:15878:11269 2:N:0:421
CTTTGGACTACCCGGGTATCTAATCCTGTTCGCTACCCACGCTTTCGAGCCTCAGCGTCAGTTACTAGCCAGTCAGCCGCCTTCGCCACTGATGTTCTTCCATATATCTACGCATTTCACCGCTACACATGGAGTTCCACTGACCTCTCTAGCACTCAAGTCTTACAGTTTCTGATGCACGTCCATAGTTGAGCTATGACCTTTCACATCAGACTTATTAGACCGCCTGCGCTCCCTTTACGCCCAATAATTCCGGACAACGCTCGCCACCTACGTATTACCGCGGCTGCTGGCACGTAGT
+
CCCCCGDGGDGGGCEGGGGGGFGGGGGGGGGGGGGGFGGGGGGGGGGCFGGGGGCGGGGEEFDFGGGGGFGGEFFBFBBE@CCFGGGGGGGFEG@FAFGGGGGFFGAFFGG7FEGGGGDGFGGGGGDGGGGGCFFFGGGGGGGGGGGGGGCFFDGFGGGFEFGGDGGGFGGGGGFG9=FCGD?EGGGGGGEFFGF7FCFGFFFFFFFFFEEE@AAFCCFEACEFBFBFFFFFFFFFFE3BC@FFFFDD3=CCEFFF@B9;D61,(29>BFFFFFF?2479)909>(37;().807<23484
@M04999:289:000000000-L3R54:1:1101:4994:11276 2:N:0:421
AGACTACCAGGGTATCTAATCCTGTTCGCTCCCCACGCTTTCGTCCATCAGCGTCAATCGGTATTTAGTAACCTGCCTTCGCAATCGGGGTTCTGTGTAATATCTATGCATTTCACCGCTACACTACACATTCCAGCTACTTCAATACTATTCAAGATTAACAGTATCAACGGCAGTTCTACAGTTAAGCTGCAGGTTTTCACCGCTGACTTATCAACCCGCCTACGAACCCTTTAAACCCAATAAATCCGGATAACGCTCGCATCCTCCGTATTACCGCGGCTGCTGGCACGGAGTTAGC
+
CCCCCGFGGGGGGGGGGGGGGGGGGGGGGGGGGGGGGGGGGGGGGGGGGGGGGGGGGGGGGGGGGGGGGGGGGGGGGGGGGGGGGGGGGGGGGGGGGGGGGGGGGGGGGGGGGGGGGGGGGGGGGGGGGGGGGFGGGGGGGGGGGGGGGGGGGGGGGGGGGGGGGGGGGGGGGGGGFGFGGGGGGGGGGGGGGGGFCC?FFFFFFEFFACFCAFFCEFFDEFFFFDDFFFFFFFFFFFFFFF03@@CEFFF9?;7<<(:?FFBFFF??DFFFFFFAD9:19;>F>?:???B?F6>B?FFF9
@M04999:289:000000000-L3R54:1:1101:13654:11293 2:N:0:421
TCACTGACTACTAGGGTATCTAATCCTGTTTGCTCCCCACGCTTTCGCATCTCAGCGTCAGTATCTGTCCAGAAGGCCGCCTTCGCCACCGGTATTCCTCCACATCTCTACGCATTTCACCGCTACACGTGGAATTCTACCTTCCTCTACAATACTCCAGATAACCAGTTTTAAGTGCAATTCCCAGGTTGAGCCCGGGGCTTTCACACCTAACTTAATTATCCGCCTACATGCCCTTTACGCCCAGTCATTCCGATTAACGCTCGCACCCTCCGTATTACCGCGGCTGCTGGCACGGAGT
+
CCCCCGGGGGGGGGGGGGGGGGGGGGGGGGGGGGGGGGGGGGGGGGGGGGGGGGGGGGGGGGGGGGGGGGGGGGGGGGGGGGGGGGGGGGGGGEGGGGGGGGGGGGGGGGGGGGGGGGGGGGGGGGGGGGGGGGGGGGGGGGGGGGGGGGGFGGGGGGGGGGGGGGGGGGGGGGGGFGFGGGGGGGGGGGGGGGGGGGDGFFFFFFFFFFFFFFFFBCFFFFFFFFF>@B:EEFFFFFFFFFFFFF@E@<CFFFF@F<D491928>FFFFFFFFFB1:7>B9?9F09101?7:0(4:9>94
@M04999:289:000000000-L3R54:1:1101:11042:11299 2:N:0:421
GAGGACTACCAGGGTATCTAATCCTGTTTGCTCCCCACGCTTTCGCATCTCAGCGTCAGTATCTGTCCAGAAGGCCGCCTTCGCCACCGGTATTCCTCCACATCTCTACGCATTTCACCGCTACACGTGGAATTCTACCTTCCTCTACAATACTCCAGATAACCAGTTTTAAGTGCAATTCCCAGGTTGAGCCCGGGGCTTTCACACCTAACTTAATTATCCGCCTACATGCCCTTTACGCCCAGTCATTCCGATTAACGCTCGCACCCTCCGTATTACCGCGTCTGCTGGCACGGAGTTG
+
CCCCCGGGGGGGGGGGGGGFGGGGGGGGGGGGGGGGGGGGGGGGGGGGGGGGGDGGGGGGFGGGGGGGGGGGFGGGGD7CEGGGGGEFGGGDGGGGG<FGGGGGGGGGGG>FGFGGGGG@FGGGFGGGGGGGFGGGGGGFGGGGGGGGGGGGGGGFGGGGGGGGGGEFGGGGFDGGFDEGGGGGCFGGFGGG6FGGG>>CFAFFFFFFFFFFFFF6ACFEBE29DF>F=45>;5;D8CCA;032,6=@?ECEF06<79C(4:?0999(-((,-82:76<A((,-(,-)).5:(.,((-8?)
@M04999:289:000000000-L3R54:1:1101:11341:11302 2:N:0:421
TGACTACAAGGGTATCTAATCCTGTTCGCTACCCATGCTTTCGAACCTCAGCGTCAGTTACAGACCAGAGAGCCGCCTTCGCCACTGGTGTTCTTCCATATATCTACGCATTCCACCGCTACACATGGAGTTCCACTCTCCTCTTCTGCACTCAAGAAAAACAGTTTCAGCTGCACTTCCCCGGTTAAGCCGAGGGCTTTCACAGCTGACTTGTTCTCCCGCCTGCGTTCGCTTTACGCCCAATAAATCCGGACAACGCTTGCCACCTACGTATTACCGCGGCTGCTGGCACGTAGTTAGC
+
CCCCCGGGGGGGGGGGGGGGGGGGGGGGGGGGGGGGGGGGGGGFGGGGGGGGGGGGGGGGGGGGGGGGGGGGGGGGGGGGGGEGGGGGGGGGGGGGGGGGGGGGGGGGGGGGGGGGGGGGGGGGGGGGFGGFGGFGGGGGGGGGGGGGGGGGGGGGGGGGGGGGGGGGGGGGGGFGFGFGGGGEGGGGDGGEGGGGGGGGFFFFFFFFFFFEEFFFFFFDEFBFFFFF=?FFF;@FC@<EFF;;E@FFE@@0:>BFBFF::<B:>?6::?BF<<B9<<?>>FBF9:3:7:??(.44:AA<4
@M04999:289:000000000-L3R54:1:1101:19877:11308 2:N:0:421
TCCGACTACTGGGGTATCTAATCCTGTTTGCTCCCCACGCTTTCGCATCTCAGCGTCAGTATCTGTCCAGAAGGCCGCCTTCGCCACCGGTATTCCTCCACATCTCTACGCATTTCGCCGCTACACGTGGAATTCTACCTTCCTCTACAATACTCCAGATAACCAGTTTTAAGTGCAATTCCCAGGTTGAGCCCGGGGCTTTCACACCTAACTTAATTATCCGCCTACATGCCCTTTACGCCCAGTCATTCCGATTAACGCTCGCACCCTCCGTATTACCGCGGCTGCTGGCACGGGGTTT
+
CCCCCGGGGGGGGGGGGGGGGGGGGGGGGGGGGGGGGGGGGGGGGGGGGGGGGGGGGGGGGGGGGGGGGGGGGGGGGGGGGGGGGGGGGGGGGGGGGGGGGGGGGGGGGGGGGGGGGGGGGGGGGGGGGGGGGGGGGGGGGGGGGGGGGGGGGGGGGGGGGGGGGGGGGGGFGGGGFGFGGGGGFGGGGGGGGGGGGGGGFFFFFFFFFFFFFFFFFFFFFFFFFF@FEEFF;@;@FFFFFFFF@FFFFCFFFFFFFFFFFFBFFF>><BFFFFFFFFFBFFFF6;9??:??07?>BF>F(
@M04999:289:000000000-L3R54:1:1101:23572:11310 2:N:0:421
AAGAGGACTACTCGGGTATCTAATCCTGTTCGCTCCCCACGCTTTCGTCCATCAGCGTCAATCGGTATTTAGTAACCTGCCTTCGCAATCGGGGTTCTGTGTAATATCTATGCATTTCACCGCTACACTACACATTCCAGCTACTTCAATACTATTCAAGATTAACAGTATCAACGGCAGTTCTACAGTTAAGCTGCAGGTTTTCACCGCTGACTTATCAACCCGCCTACGGACCCTTTAAACCCAATAAATCCGGATAACGCTCGCATCCTCCGTATTACCGCGGCTGCTGGCACGGAGT
+
CCCCCGGGGGGGGGGGGGGGGGGGGGGGGGGGGGGGGGGGGGGGGGGGGGGGGGGGGGGGGGGGGGFGGGGGGGGGGGGGGGGGGGGGGGGGGGGGGGGGGGGGGFGGGGGGGGGGGGGGGGGGGGGGGGGGGGGGGGGFGGGGGGGGGGGGGGGGGGGGGGGGGGGGGGGGGGGGFGFGGGGGGGGFGGGGGGGGGFGGFF>FFFFFFFFFFFFFFFFFFFBDBFFFFFFDFFFFFFFFF<EDF?FFFFFFFFF;@D;EFFF?BFB9BFBBA?BF<F?FFFFF;>>FFFF?>B??B49B8
@M04999:289:000000000-L3R54:1:1101:7281:11360 2:N:0:421
AGGGACTACTGGGGTATCTAATCCTGTTTGCTCCCCACGCTTTCGCATCTCAGCGTCAGTATCTGTCCAGAAGGCCGCCTTCGCCACCGGTATTCCTCCACATCTCTACGCATTTCACCGCTACACGTGGAATTCTACCTTCCTCTACAATACTCTAGTTAACCAGTTTTAAGTGCAATTCCTAGGTTGAGCCCAGGGCTTTCACACCTAACTTAATTATCCGCCTACATGCCCTTTACGCCCAGTCATTCCGATTAACGCTCGCACCCTCCGTATTACCGCGGCTGCTGGCACGGAGTTT
+
CCCCCGGGGGGGGGGGGGGGGGGGGGGGGGGGGGGGGGGGGGGGGGGGGGGGGGGGGGGGGGGGGGGGGGGGGGGGGGGGGGGGGGGGGGGGGGGGGGGGGGGGGGGGGGGGGGGGGGGGGGGGGGGGGGGGGGGGGGGGGGGGGGGGGGGGGGGGGGGGGGGGGGGGGGGGGGGGFGFGGGGGGFGFGGGGGGGGGGGGFFFFFFFFFFFFFFFFFFFEFEFFFFFFBECFFFE2>CE;=@952@E<CCEEF?FF0?EDB@@661;6<BFBFF6?FAFF6919>(-28)5:?B<B(--4)
@M04999:289:000000000-L3R54:1:1101:21896:11386 2:N:0:421
CGACTACTGGGGTATCTAATCCTGTTTGCTCCCCACGCTTTCGCATCTCAGCGTCAGTATCTGTCCAGAAGGCCGCCTTCGCCACCGGTATTCCTCCACATCTCTACGCATTTCACCGCTACACGTGGAATTCTACCTTCCTCTACAATACTCCAGATAACCAGTTTTAAGTGCAATTCCCAGGTTGAGCCCGGGGCTTTCACACCTAACTTAATTATCCGCCTACATGCCCTTTACGCCCAGTCATTCCGATTAACGCTCGCACCCTCCGTATTACCGCGGCTGCTGGCACGGAGTTAGC
+
CCCCCGGGGGGGGGGGGGGGGGGGGGGGGGGGGGGGCGGGGGGGGGGGGGGGGGGGGGGGGGGGGGGGGGGGGGGGGGGGGGGGGGGGGGGGGGGGGGGGGGGGGGGGGGGGGGGGGGGGGGGGGGGGGGGGGGGGGGGGGGGGGGGGGGGGGGGGGGGGGGGFGGGGGGGGGGGGFFFGGGGGGGGGGGGGGGGGGGGGFFFFFFFFFFFFFFFFFFFFFFFFFFFFEEFDFFFFFFFFFFFFFFECFFFF<FFFF7@FF>FFF>F<:?FFFB:AB<1>FBB>>BFB(4:?6199<?<<6
@M04999:289:000000000-L3R54:1:1101:4213:11394 2:N:0:421
TGGGACTACCAGGGTATCTAATCCTGTTTGCTCCCCACGCTTTCGCATCTCAGCGTCAGTATCTGTCCAGAAGGCCGCCTTCGCCACCGGTATTCCTCCACATCTCTACGCATTTCACCGCTACACGTGGAATTCTACCTTCCTCTACGATACTCCAGATAACCAGTTTTAAGTGCAATTCCCAGGTTGAGCCCGGGGCTTTCACACCTAACTTAATTATCCGCCTACATGCCCTTTACGCCCAGTCATTCCGATTAACGCTCGCACCCTCCTTATTACCGCGGCTGCTGTCACGGAGTTT
+
CCCCCGGGGGCFGGGGGGGGGGGGGGGGGGGGGGGGGGGGGGGGGGGGGGGGGGGGGGGGGGGGGGGGGGFFGGGGGGGGGGGGGGGGGCGGGGGGGGGGGGGGGGGGGGGGGGGGGGGGGGGGGGGGGGGGFDGGGGGGGGGGGGGGGGGGGGGGGGGFGGGFGGGGGGGGGFFGFFFGGGGGFFEGG?FCGGEGDGCGFFFFFFFF9@=DEFFAEFFEFC?DFFFF@4?E@DEFEEFBD>BF@F<AE75<@0;3;?EF(4:>>B>>(,8:0))64AA>219(23((5?)4))8((,3()
@M04999:289:000000000-L3R54:1:1101:5859:11453 2:N:0:421
AATTGACTACAGGGGTATCTAATCCTGTTCGCTACCCATGCTTTCGAACCTCATCGTCAGTTACAGACCAGAGAGCCGCCTTCGCCACTGGTGTTCCTCCATATATCTACGCATTCCACCGCTACACATGGAGTTCCACTCTCCTCTTCTGCACTCAAGAAAAACAGTTTCAGCTGCACTTCCCCGGTTAACCCGAGGTCTTTCACAGCTGACTTGTTCTCCCGCCTGCGTTCTCTTTACGCCCAACAAATCCGGACAACGCTTTCCACCTACGTATTACCGCGGCTGCTGGCACGTAGTT
+
BCCCC9EG<F@F<,FCC@CDC9,CFEGGG9CFB77,ECA8FGFFDFCF,6EEF,E@FGF7,F9A9;,C,F8,FE6F8+@+@,:@FC,B,:A,BFF<F<BFGFAEC5=?;F,@FGGCCEG8+CGGGA,FGC8,=49EF9AFGCF8=DFGFGG8,=DCFCFGF8EGEFGGGGF8,@DFF6DFGG=?F6CC@65,5,+0**39@CB+?9ABBFF3BFF4A+19B;29@FF222>(/-9757)66?FB@;(/(24)5;.39966;>F((..54(,4:?0)60)--((,,46(4?B3((.,4((-.
@M04999:289:000000000-L3R54:1:1101:23832:11542 2:N:0:421
AGTAGACTACTAGGGTATCTAATCCTGTTTGCTCCCCACGCTTTCGCATCTCAGCGTCAGTATCTGTCCAGAAGGCCGCCTTCGCCACCGGTATTCCTCCACATCTCTACGCATTTCACCGCTACACGTGGAATTCTACCTTCCTCTACAATACTCCAGATAACCAGTTTTAAGTGCAATTCCCAGGTTGAGCCCGGGGCTTTCACACCTAACTTAATTATCCGCCTACATGCCCTTTACGCCCAGTCATTCCGATTAACGCTCGCACCCTCCGTATTACCGCGGCTGCTGGCACGGAGGT
+
CCCCCGGGGGGGGGGGGGGGGGGGGGGGGGGGGGGGGGGGGGGGGGGGGGGGGGGGGGGGGGGGGGGGGGGGGGGGGGGGGGGGGGGGGGGGGGGGGGGGGGGGGGGGGGGGGGGGGGGGGGGGGGGGGGGGFGGGGGGGGGGGGGGGGGEGGGGGGGGGGCGGGGGGGGGGGCGGFGFGGGGGGGGGGGFCCGGGGGGGFFFFFFFFFFEEFFFFFFFEFFF>DF@FFFCCEFFEFFFF@DF90(;@9?5CCF@FFFFFFB?F>>>FBFF?FFFF<?4<)89,796;?B?>:<?6901(4
@M04999:289:000000000-L3R54:1:1101:9291:11573 2:N:0:421
TTCGTGACTACAGGGGTATCTAATCCTGTTCGCTACCCATGCTTTCGAACCTCAGCGTCAGTTACAGACCAGAGAGCCGCCTTCGCCACTGGTGTTCTTCCATATATCTACGCATTCCACCGCTACACATGGAGTTCCACTCTCCTCTTCTGCACTCAAGAAACATAGTTTCAGCTGCAGTTCCCCAGTTAAGCTGGGGGCTTTCACAGCTGACTTATCTTCCCGCCTGCGTTCGCTTTACGCCCAATAAATCCGGACAACGCTTGCCACCTACGTATTACCGCGGCTGCTGGCACGTAGT
+
CCCCCGGGGGGGGGGGGGGGGGGGGGGGGGGGGGGGGGGGGGGGGGGGGGGGGGGGGGGGGGGGGGGGGGGGGGGGGGGGGGGGGGGGGGGGGGGGGGGGGGGGGGGGGGGGGGGGGGGGGGGGGGGGGGGGGGGFGGGGGGGGGGGGGGGFGGGGGGGGGGGGGGGGGGGGGGGGFGFGGGGGGGGGGFGGGGGGGGGGFFFFFFFFFFEFEFFFFFFEFEEFFBBFFBFFDFFFFFFFFFD9><?DEEEFF;6>DBFFFFFF?FFBFD??2>::?BF<AFFB(-339B2::??B6?7?:
@M04999:289:000000000-L3R54:1:1101:2161:11587 2:N:0:421
AGGAGACTACCCGGGTATCTAATCCTGTTCGCTCCCCACGCTTTCGTCCATCAGCGTCAATCGGTATTTAGTAACCTGCCTTCGCAATCGGGGTTCTGTGTAATATCTATGCATTTCACCGCTACACTACACATTCCAGCTACTTCAATACTATTCAAGATTAACAGTATCAACGGCAGTTCTACAGTTAAGCTGCAGGTTTTCACCGCTGACTTATCAACCCGCCTACGGACCCTTTAAACCCAATAAATCCGGATAACGCTCGCATCCTCCGTATTACCGCGGCTGCTGGCACGGAGTT
+
CCCCCGGGGGGGGGGGGGGGGGGGGGGGGGGGGGGGGGGGGGGGGGGGGGGGGGGGGGGGGGGGGGGGGGGGGGGGGGGGGGGGGGGGGGGGGFGGGGGGGGGGGGGGGGGGGGGGGGGGGGGGGGGGGGGGGGGGGGGGGGGGGGGGGGGGGGGGGGGGGGGGGGGGGGGGGGGGFGFGGGGGGGGGGGFGGGGGGGFGFFFFFFFAFFFFDFFFFFFFFDABFFFFFF?D@@FFFFFFFFFFF@D@FEFFFF>6;<EEB>FFFFFFF??<<>?FFBBFF?B>BFFF?78>:0<B1094.
@M04999:289:000000000-L3R54:1:1101:6670:11604 2:N:0:421
AGTCGGACTACTGGGGTATCTAATCCTGTTCGCTCCCCACGCTTTCGTCCATCAGCGTCAATCGGTATTTAGTAACCTGCCTTCGCAATCGGGGTTCTGCGTAATATCTATGCATTTCACCGCTACACTACACATTCCAGCTACTTCAATACTATTCAAGATTAACAGTATCAACGGCAGTTCTACAGTTAAGCTGCAGGTTTTCACCGCTGACTTATCAACCCGCCTACGGACCCTTTAAACCCAATAAATCCGGATAACGCTCGCATCCTCCGTATTACCGCGGCTGCTGGCACGGAGT
+
CC@CCGGGGGGGGGGGGGGGGGGGGGFGGGFGGGC@FGFEGGGGGGGGEGGGGGGGGGGGGGGGGECGFFAFGFFGAFGGGGGGGGCEGFFGGGGGGGG,>FGGGGGGGGGGGFGGDGGGGGGGGGGGGFGCGGGGGGGGGGCEFCCACEFFGGFFGGDGFG,@;DFGGGGGGGG8@DFGGGGGCG7FFFFGGGGGGFGC9CFFFBF*=ABF=FFFFFFEABB=@@FFFFD57;BFFDFFCCE;?<<@E@CCEFB902?FFFFF?FF>?F7<>?(3804:AAF0;>BF6B:423<86(49-
@M04999:289:000000000-L3R54:1:1101:28835:11691 2:N:0:421
AGTTGACTACAGGGGTATCTAATCCTGTTCGCTCCCCACGCTTTCGTTCATCAGCGTCAATCGGTATTTAGTAACCTGCCTTCGCAATCGGGGTTCTGTGTAATATCTATGCATTTCACCGCTACACTACACATTCCAGCTACTTCAATACTATTCAAGATTAACAGTATCAACGGCAGTTCTACAGTTAAGCTGCAGGTTTTCACCGCTGACTTATCAACCCGCCTACGGACCCTTTAAACCCAATAAATCCGGATAACGCTCGCATCCTCCGTATTACCGCGGCTGCTGGCACGGAGTT
+
CCCCCGGGGGGGGGGGGGGGGGGGGGGGGGGGGGGGGGGGGGGGGGGGGGGGGGGGGGGGGGGGGGGGGGGGGGGGGGGGGGGGGGGGGGGGGGGGGGGGGGGGGGGGGGGGGGGGGGGGGGGGGGGGGGGGGGGGFGGGGGG?FGGGGGGGGGGGGGGGGGGGGGGGGGGGGGGGDGFFGGGGGGGGGFFGGGGGGGGGFFFFFFFFFFFFBFFCFFFFFFF=BFFFFFD=BFDF=EFFFFFFD0=4;>FFEFBDD6<@<>DFFFFFF>FBF>:6??FAF?B06;90<F0???>(,14<4
@M04999:289:000000000-L3R54:1:1101:11515:11738 2:N:0:421
GCATTGACTACCGGGGTATCTAATCCTGTTTGCTCCCCACGCTTTCGCATCTCAGCGTCAGTATCTGTCCAGAAGGCCGCCTTCGCCACCGGTACTCCTCCACATCTCTACGCATTTCACCGCTACACGTGGAATTCTACCTTCCTCTACAATACTCCAGATAACCAGTTTTAAGTGCAATTCCCAGGTTGAGCCCGGGGCTTTCACACCTAACTTAATTATCCGCCTACATGCCCTTTACGCCCAGTCATTCCGATTAACGCTCGCCCCCTCCGTATTACCGCGGCTGCTGGCACGGAGT
+
CCCCCGGGGGGGGGGGGGGGGGGGGGGGGGGGGGGGGGGGGGGGGGGGGGGGGGGGGGGGGGGGGGGGGGGGGGGGGGDGGGGGGGGGGGGGGGGGGGGGGGGG:FGGGGGGGGGGGGGGGGGGGGGGGGGCEFGGGGFEGGGGGGGGGGGFGGGGGGGGGGGGGGGGGGFGGGGGFGFGGGGGGGGGGGGGGGGGGDGDEBFAFFFFFFFFFFFFFFFFFFFC?DFFDDEECEFFFF@FF?@FFF?@FEFFEE??6?(5<FFB?01(0993360,(.5)6<6,776;9<?F>6(5((391
@M04999:289:000000000-L3R54:1:1101:2389:11739 2:N:0:421
TCACTGACTACTCGGGTATCTAATCCTGTTTGCTCCCCACGCTTTCGCATCTCAGCGTCAGTATCTGTCCAGAAGGCCGCCTTCGCCACCGGTATTCCTCCACATCTCTACGCATTTCACCGCTACACGTGGAATTCTACCTTCCTCTACAATACTCCAGATAACCAGTTTTAAGTGCAATTCCCAGGTTGAGCCCGGGGCTTTCACACCTAACTTAATTATCCGCCTACATGCCCTTTACGCCCAGTCATTCCGATTAACGCTCGCACCCTCCGTATTACCGCGGCTGCTGGCACTGAGT
+
CCCCCGG8CEFEFGGCFEE@FFC@FGGGGGGG9FGGGDGGGDGGGF6FGE:FGGGGC6C@CGGFGFGFGGGGGGGGGF:FFGGGGGGGGFGGE@FGFGGGGGGFFFGGGGGGD7FFGGGGGGGGGGGGGGFCE?GGGGF9EFFGDGGFAFG8EA8FFGGGFGGF??FGEDGGGGFD7DFGGGGDBFFFGG67C?EG>CDDFEFAAAFFFD):59BBB+BCF4EC@>@D2>>E4);@@@EAC(;;@;68=EFCEC@?D;2))402433,99((-3>:1(524-(3303(-3:7227)((.4.
@M04999:289:000000000-L3R54:1:1101:28383:11741 2:N:0:421
TGACTACCGGGGTATCTAATCCTGTTCGCTCCCCACGCTTTCGTCCATCAGCGTCAATCGGTATTTAGTAACCTGCCTTCGCAATCGGGGTTCTGTGTAATATCTATGCATTTCACCGCTACACTACACATTCCAGCTACTTCAATACTATTCAAGATTAACAGTATCAACGGCAGTTCTACAGTTAAGCTGCAGGTTTTCACCGCTGACTTATCAACCCGCCTACGGACCCTTTAAACCCAATAAATCCGGATAACGCTCGCATCCTCCGTATTACCGCGGCTGCTGGCACGGAGTTAGC
+
CCCCCGGGGGGGGGGGGGGGGGGGGGGEDGGGGGGGGGGGGGGGGGGGGGGGDFGGEGGGGGFGGGGGGGGGGGGGFGGGGGGGDFFGCEFGGGGGGGGFGGGGGGGGGGGGGGGGGGGGGGGGGGGGGGGGGGGGFFGGGGGGGGGGGGGGGFGFGGDGGGGFGGGGGGGGEEGGAFFGGGF?EGGGEFGGGGGGGGFGFFFABFFFFFEFFFFFFFFFE>=@FFF@>@F?@F=<EEE;<DFDE8EFFEFB;(17<BBF?9>>FFFF>?BFFFFFFFFF(29;BFFFF?BF121>F?FF2
@M04999:289:000000000-L3R54:1:1101:27235:11782 2:N:0:421
TATAGACTACTGGGGTATCTAATCCTGTTCGCTCCCCACGCTTTCGTCCATCAGCGTCAATCGGTATTTAGTAACCTGCCTTCGCAATCGGGGTTCTGTGTAATATCTATGCATTTCACCGCTACACTACACATTCCAGCTACTTCAATACAATTCAAGATTAACAGTATCAACGGCAGTTCTACAGTTAAGCTGCAGGTTTTCACCGCTGACTTATCAACCCGCCTACGGACCCTTTAAACCCAATAAATCCGGATAACGCTCGCATCCTCCGTATTACCGCGGCTGCTGGCACGGAGTT
+
CCCCCGGGGGGGGGGGGGGGGGGGGGGGGGGGGGGGGGGGGGGGGGGGGGGGGGGGGGGGGGGGGGGGGGGGGGGGGGGGGGGGGGGGGGGGGGGGGGGGGGGGGGGGGGGGGGGGGGGGGGGGGGGGGGGGGGGGGGGGGGGGCFGGFGGGGGGGFGGGCFGFGFGGGGGGGGGGFGFFGGGGGGGGGGGGGGGGGGGGFFFFFFFDFFBAFFFFFFFEFDFBBADFFFFFFFFBB@EFEA;@?@FE<66CFBF?@@FFDFD:>>BFFB?<?FBFFFFFFB66991>FF?FF<FFFB>::
@M04999:289:000000000-L3R54:1:1101:10752:11800 2:N:0:421
GTGTGACTACTCGGGTATCTAATCCTGTTCGCTCCCCACGCTTTCGTCCATCAGCGTCAATCGGTATTTAGTAACCTGCCTTCGCAATCGGGGTTCTGTGTAATATCTATGCATTTCACCGCTACACTACACATTCCAGCTACTTCAATACTATTCAAGATTAACAGTATCAACGGCAGTTCTACAGTTAAGCTGCAGGTTTTCACCGCTGACTTATCAACCCGCCTACGGACCCTTTAAACCCAATAAATCCGGATAACGCTCGCATCCTCCGTATTACCGCGGCTGCTGGCACGGAGTT
+
CCCCCGGGGGGGGGGGGGGGGGGGGGGGGGGGGGGGGGGGGGGGGGGGGGGGGGGGGGGGGGGGGGFGGGGGGGGGGGGGGGGGGGGGGGGGGGGGGGGGGGGGGGGGGGGGGGGGGGGGGGGGGGGGGGGGGGGGDGGGGGGGGGGFGGGGGFGGGGGGGGGGGGGGGGGGGGGCEGFGGGGGGGGGGGGGGGFDFGFFFFFFFFFBFFFFDBBFFFFFFFFBFFF>=@9@@BFFBFFFFF@;@F@@EEEFFF>FFF@8?BFFFFFFFFFFFB<B7:AAA?F902;BFB?>B:<:199<4
@M04999:289:000000000-L3R54:1:1101:10505:11810 2:N:0:421
GACTACTAGGGTATCTAATCCTGTTTGCTCCCCACGCTTTCGCATCTCAGCGTCAGTATCTGTCCAGAAGGCCGCCTTCGCCACCGGTATTCCTCCACATCTCTACGCATTTCACCGCTACACGTGGAATTCTACCTTCCTCTACAATACTCCAGATAACCAGTTTTAAGTGCAATTCCCAGGTTGAGCCCGGGGCTTTCACACCTAACTTAATTATCCGCCTACATGCCCTTTACGCCCAGTCATTCCGATTAACGCTCGCACCCTCCGTATTACCGCGGCTGCTGGCACGGAGTTAGCC
+
CCCCCGGGGGGGGGGGGGGGGGGGGGGGGGGGGGGGGGGGGGGGGGGGGGGGGGGGGGGGGGGGGGGGGGGGGGGGGGGGGGGGGGGGGGGGGGGGGGGGGGGGGGGGGGGGGGGGGGGGGGGGGGGGGGGGGGGGGGGGGGGGGGGGGGGGGGGGGGGGGGGGGGGGGGGGGGGGFGFGGGGGGGGGGGGGGGGGGFGGFFFFFFFFFFFFFFFFFFFFFDFFFFFFFFFFFFFFFFFFF@EE<EFFFFFFFFFE@FFFFFFFFF?FFF?F?8AFFFFFF>02:???0:<?626?BA<A:
@M04999:289:000000000-L3R54:1:1101:11506:11822 2:N:0:421
ATTGACTACCGGGGTATCTAATCCTGTTTGCTACCCACGCTTTCGAGCATGAACGTCAGTGTTATCCCAGGAGGCTGCCTTCGCCATCGGTATTCCTCCACATCTCTACGCATTTCACTGCTACACGTGGAATTCTACCTCCCTCTGACACACTCTAGTTAGACAGTTTCAAATGCACGTCCCAAGTTGAGCTCGGGGATTTCACATCTGACTTATCTAACCTTCTGCGCCCGCTTTACGCCCAGTAATTCCGATTAACGCTCGCACCCTACTTATTACCGCGGCTGCTGGCACGTTGTTC
+
CCBBCGGGGFGEGG:,EGGG9FFEGCFGG<FF<@AFGG::@FC<BFCFGGGFCGFGGGGCFFFFDEFGGGGF7:F<F7<FEGFGDGGGGGGFGGGGGGG,F<???FG<FC@?FCEGGFGGGGGGDEGEF7=EDCFFGGGEEFGGGGGGGGEDGDGGCACFFGGAF6@FGFFFFG+6DF?FGGGFDDE:,E=79,+;67*3@FFFFFFFE**:>FFFAB@EFF*6>@A65>(/5(069*>42>(/6;375?CFF003;EE021;07((-88:B):<626:),3(3>09?20800)(((.,,)
@M04999:289:000000000-L3R54:1:1101:29110:11844 2:N:0:421
ACGAGACTACCCGGGTATCTAATCCTGTTCGCTCCCCACGCTTTCGTCCATCAGCGTCAATCGGTATTTAGTAACCTGCCTTCGCAATCGGGGTTCTGTGTAATATCTATGCATTTCACCGCTACACTACACATTCCAGCTACTTCAATACTATTCAAGATTAACAGTATCAACGGCAGTTCTACAGTTAAGCTGCAGGTTTTCACCGCTGACTTATCAACCCGCCTACGGACCCTTTAAACCCAATAAATCCGGATAACGCTCGCATCCTCCGTATTACCGCGGCTGCTGGCACGGAGTT
+
CCCCCGGGGGGGGGGGGGGGGGGGGGGGGGGGGGGGGGGGGGGGGGGGGGGGGGGGGGGGGGGGGGGGGGGGGGGGGGGGGGGGGGGGGGGGGGGGGGGGGGGGGGGGGGGGGGGGGGGGGGGGGGGGGGGGGGGGGGGGGGGFGGGGGGGGGGGGGGGGGGGGGGGGGGGGGGGGFGFGGGGGGGGGF<FFGGGGGFGGFFFFFFF>AABFFFF6AFFFFFFFFBFFFFFFFFFF@EEAEEFFFD@;E>EEF92?@FEFFFFFFFB:>B?F?>BFFFFFFFF9096BFB:??:BFF>0,,
@M04999:289:000000000-L3R54:1:1101:8878:11870 2:N:0:421
TGACTACTAGGGTATCTAATCCTGTTTGCTCCCCACGCTTTCGCATCTCAGCGTCAGTATCTGTCCAGAAGGCCGCCTTCGCCACCGGTATTCCTCCACATCTCTACGCATTTCACCGCTACACGTGGAATTCTACCTTCCTCTACAATACTCCAGATAACCAGTTTTAAGTGCAATTCCCAGGTTGAGCCCGGGGCTTTCACACCTAACTTAATTATCCGCCTACATGCCCTTTACGCCCAGTCATTCCGATTAACGCTCGCACCCTCCGTATTACCGCGGCTGCTGGCACGGAGTTAGC
+
CCCCCGGGGGGGGGGGGGGGGGGGGGGGGGGGGGGGGGGGGGGGGGGGGGGGGGGGGGGGGGGGGGGGGGGGGGGGGGGGGGGGGGGGGGGGGGGGGGGGGGGGGGGGGGGGGGGGGGGGGGGGGGGGGGGGGGGGGGGGGGGGGGGGGGGGEFGGGGGGGGGGGGGGGGGGGGGGFGFGGGGGGGGGGGGGGGGGGGGGFFFFFFFFFFFFEFFFFFFFFFFFFFFFFE>DFDFFFFFFF6<@@ECEFFF;?@FFFFFFFFFFFFFFFB><BFFFBD?FFFFFFFFB>BFFF04;F<2<9
@M04999:289:000000000-L3R54:1:1101:11882:11877 2:N:0:421
GTCCGGACTACTCGGGTATCTAATCCTGTTTGCTCCCCACGCTTTCGCATCTCAGCGTCAGTATCTGTCCAGAAGGCCGCCTTCGCCACCGGTATTCCTCCACATCTCTACGCATTTCACCGCTACACGTGGAATTCTACCTTCCTCTACAATACTCCAGATAACCAGTTTTAAGTGCAATTCCCAGGTTGAGCCCGGGGCTTTCACACCTAACTTAATTATCCGCCTACATGCCCTTTACGCCCAGTCATTCCGATTAACGCTCGCACCCTCCGTATTACCGCGGCTGCTGGCACGGAGT
+
CCCCCGGGGGGGGGGGGGGGGGGGGGGGGGGGGGGGGGGGGGGGGGGGGGGGGGGGGGGGGGGGGGGGGGGGGGGGGGGGGGGGGGGGGGGGGDGGGGGGGGGGGGGGGGGGGGGGGGGGGGGGGGGGGGGGDGGGGGGGGGGGGGGGGGGGGGGGGGGGGGGGGGGGGCFGGGGGFGFGGGGGGGGGGGGGGGGGGGGGFEFFFFFFFFFFFFFFFFFFFEEFFBFFFFFFFFFFFFF697;@><@E@FFFFFEFFFFFF?FFBFFFF;FFFFFF:?BAAABFB9>B6<DB7::?BFBF2
@M04999:289:000000000-L3R54:1:1101:24055:11878 2:N:0:421
GGACTACCCGGGTATCTAATCCTGTTCGCTACCCATGCTTTCGAACCTCAGCGTCAGTTACAGACCAGAGAGCCGCCTTCGCCACTGGTGTTCTTCCATATATCTACGCATTCCACCGCTACACATGGAGTTCCACTCTCCTCTTCTGCACTCAAGAAAAACAGTTTCAGCTGCACTTCCCCGGTTAAGCCGAGGGCTTTCACAGCTGACTTGTTCTCCCGCCTGCGTTCGCTTTACGCCCAATAAATCCGGACAACGCTTGCCACCTACGTATTACCGCGGCTGCTGGCACGTAGTTAGC
+
CCCCCGGGGGGGGGGGGGGGGGGGGGGGGGGGGGGGGGGGGGGGGGGGGGGGGGGGGGGGGGGGGGGGGGGGGGGGGGGGGGGGGGGGGGGGGGGGGGGGGGGGGGGGGGGGGGGGGGGGGGGGGGGGGGGGGGGGGGGGGGGGGGGGGGGGGGGGGFGGGGGGGGGGGGGGGGGGFGFGGFGEGGGGGGGGGGGGGFGGFFFFFFFFFFFEEFFFFFFFFFFFFFFFF@FFF@?E<DF>BF@FFFCEF?>9BFB?FFFFBF<BF?FBFB?F<ABBBFFFF9>B;?FFFBFFFF?B<AD<4
@M04999:289:000000000-L3R54:1:1101:28420:11894 2:N:0:421
TGACTACCCGGGTATCTAATCCTGTTCGCTCCCCACGCTTTCGTCCATCAGCGTCAATCGGTATTTAGTAACCTGCCTTCGCAATCGGGGTTCTGTGTAATATCTATGCATTTCACCGCTACACTACACATTCCAGCTACTTCAATACTATTCAAGATTAACAGTATCAACGGCAGTTCTACAGTTAAGCTGCAGGTTTTCACCGCTGACTTATCAACCCGCCTACGGGCCCTTTAAACCCAATAAATCCGGATAACGCTCGCATCCTCCGTATTACCGCGGCTGCTGGCACGGAGTTAGC
+
CCCCCGGGGGGGGGGGGGGGGGGGGGGGGGGGGGGGGGGGGGGGGGGGGGGGGGGGGGGGGGGGGGGGGGGGGGGGGGGGGGGGEGGGGGGGGGGGGGGGGGGGGGGFGGGGGGGGGGGGGGGGGGGGGGGGGGGGGGGGGGGGGGGGFGGGGGGGGGGGGGGGGFFGGGGGGGGGFGFGGGGGGGGFFGGGGGGGGGGGFFFFFFFFFFFEEFFFFFFF4>B>9B=D69@B?@FF<>AFD;DFFEFFFFFF;?<).1062>FFF>FB2:9?FBFFF>B>F9>69::?:(27:6>B08)6.
@M04999:289:000000000-L3R54:1:1101:10291:11905 2:N:0:421
AGACTACTCGGGTATCTAATCCTGTTTGCTCCCCACGCTTTCGCATCTCAGCGTCAGTATCTGTCCAGAAGGCCGCCTTCGCCACCGGTATTCCTCCACATCTCTACGCATTTCACCGCTACACGTGGAATTCTACCTTCCTCTACAATACTCCAGATAACCAGTTTTAAGTGCAATTCCCAGGTTGAGCCCGGGGCTTTCACACCTAACTTAATTATCCGCCTACATGCCCTTTACGCCCAGTCATTCCGATTAACGCTCGCACCCTCCGTATTACCGCGGCTGCTGGCACGGAGTTAGC
+
CCCCCGGGGGGGGGGGGGGGGGGGGGGGGGGGGGGGGGGGGGGGGGGGGGGGGGGGGGGGGGGGGGGGGGGGGGGGGGGGGGGGGGGGGGGGGGGGGGGGGGGGGGGGGGGGGGGGGGGGGGGGGGGGGGGGGGGGGGGGGGGGGGGGGGGGGGGGGGGGGGGGGGGGGGGGGGGGFGFGGGGGGGDGGGGGGGGGGGGGFFFFFFFFFFFFFFFFFFFEFF?FFFFFFFFFFF3>>?FBFFFFFFFECEFDF@DFE;;?BFFFFFF?<?>FFFB9A>?BFFBFF?FFBB??6;6;BBAA9
@M04999:289:000000000-L3R54:1:1101:11376:11910 2:N:0:421
CGACTACCGGGGTATCTAATCCTGTTTGCTCCCCACGCTTTCGCATCTCAGCGTCAGTATCTGTCCAGAAGGCCGCCTTCGCCACCGGTATTCCTCCACATCTCTACGCATTTCACCGCTACACGTGGAATTCTACCTTCCTCTACAATACTCCAGATAACCAGTTTTAAGTGCAATTCCCAGGTTGAGCCCGGGGCTTTCACACCTAACTTAATTATCCGCCTACATGCCCTTTACGCCCAGTCATTCCGATTAACGCTCGCACCCTCCGTATTACCGCGGCTGCTGGCACGGAGTTAGC
+
CCCCCGGGGGGGGGGGGGGGGGGGGGGGGGGGGGGGGGGGGGGGGGGGGGGGGGGGGGGGGGGGGGGGGGGGGGGGGGGGGGGGGGGGGGGGGGGGGGGGGGGGGGGGGGGGGGGGGGGGGGGGGGGGGGGGGGGGGGGGGGGGGGGGGGGGGGGGGGGGGGGGGGGGGGGGGGGGFFFGGGGGGGGGGGGGGEGGGGFGFFFFFFFFFFFFFFFFFFFFFFFFFFFFFFEFFF@<<DFF>016;EEFFFFF?FBFABFF<>>>B>:6<?BBFFFBFBF>F0>BB68>FF7??F9(,.4A4
@M04999:289:000000000-L3R54:1:1101:16903:11922 2:N:0:421
CAACTGACTACTCGGGTATCTAATCCTGCTCGCTCCCCACGCTTTCGTCCATCAGCGTCAATCGGTATTTAGTAACCTGCCTTCGCAATCGGGGTTCTGTGTAATATCTATGCATTTCACCGCTACACTACACATTCCAGCTACTTCAATACTATTCAAGATTAACAGTATCAACGGCAGTTCTACAGTTAAGCTGCAGGTTTTCACCGCTGACTTATCAACCCGCCTACGGACCCTTTAAACCCAATAAATCCGGATAACGCTCGCATCCTCCGTATTACCGCGGCTGCTGGCACGGAGT
+
CCCCCGGGGGGGGGGGGGGGGGGGGGGGGGGGGGGGGGGGGGGGGGGGGGGGGGGGGGGGGGGGGGGGGGGGGGGEFGGGGGGGGGGEGGGGGGGGGGGGGGGGGGGGGGGGGGGGGGGGGGGGGGGGGGGGGGGGGGGGGGGGGGGGGGGGGGGGGGGGGGGGGGGGGGGGGGGGBGFGGFGGGGGGGGGGGGGGCFGGFFFFFFFFFFF9=FFFFFFEFFBDFF@DFF?99@BFFFFFFCFFFF@FFECCE8@FFFFEFF7::>;>BF?FFB><0<FFF>(3(499BF??B(:269>>4
@M04999:289:000000000-L3R54:1:1101:3178:11926 2:N:0:421
TGGACTACTGGGGTATCTAATCCTGTTTGCTCCCCACGCTTTCGCATCTCAGCGTCAGTATCTGTCCAGAAGGCCGCCTTCGCCACCGGTATTCCTCCACATCTCTACGCATTTCACCGCTACACGTGGAGTTCTACCTTCTTCTACAATACTCCAGATAACCAGTTTTAAGTGCAATTCCCAGGTTGAGCCCGGGGCTTTCACACCTAACTTAATTATCCGCCTACATGCCCTTTACGCCCAGTCATTCCGATTAACGCTCGCACCCTCCGTATTACCGCGGCTGCTGGCACGGAGTT
+
CCCCCGGGGGGGGGGGGGGGGGGGGGGGGGGGGGGGGGGGGGGGGGGGGGGGGGGGGGGGGGGGGGGGGGGGGGGGGGGGGGGGGGGGGGGGGGGGGGGGGGGGGGGGGGGGGGGGGGGGGGGGGGGGGGGGGGGGGGGGGGGGGGGGGGGGGGGGGGGGGGGGGGGGGGGGGGGGFGFGGGGGGGGGGGGGGGGGGGGGFFCAFFF>BEDFCFFFEFFFF@BDD@FFFFEBBF@8C<@E>FFF@3@F?CCE@F?DFFFBB?FFFFBF:439:34:AFFBFB>F6;?>FFBBB0((-4:
@M04999:289:000000000-L3R54:1:1101:16826:11941 2:N:0:421
AGGACTACACGGGTATCTAATCCTGTTTGCTCCCCACGCTTTCGAGCATGAACGTCAGTGTTATCCCAGGAGGCTGCCTTCGCCATCGGTATTCCTCCACATCTCTACGCATTTCACTGCTACACGTGGAATTCTACCTCCCTCTGACACACTCTAGTTAGACAGTTTCAAATGCACGTCCCAAGTTGAGCTCGGGGATTTCACATCTGACTTATCTAACCGTCTGCGCTCGCTTTACGCCCAGTAATTCCGATTAACGCTCGCACCCTACGTATTACCGCGGCTGCTGGCACGTAGTT
+
CCCCCGGGGGGGGGGGGGGGGGGGGGGGGGGGGGGGGGGGGGGGGGGGGGGGGGGGGGGGGGGGGGGGGGGGGGGGGGGGGGGGGGGGGGGGGGGGGGGGGGGGGGGGGGGGGGGGGGGGGGGGGGGGGGGGGGGGGGGGGGGGGGGGGGGGGGGGGGGGGGGGGGGFGGGGGGGGFGFGGGGGGFGGGGGGGEGGGGGGFFFFFFFFFFFFFFFFFFFFFFFFFFFFF@@@BFBFFEFFFFFD@<EEEFFF?@?FFF@9;DBBFFBFFFFFFFA:BFF?BFBFFFFFFFFB2,1:439
@M04999:289:000000000-L3R54:1:1101:27665:12045 2:N:0:421
TGTAGACTACCGGGGTATCTAATCCTGTTTGCTGCCCACGCTTTCGAGCATGAACGTCAGTGTTATCCCAGGAGGCTGCCTTCGCCATCGGTATTCCTCCACATCTCTACGCATTTCACTGCTACACGTGGAATTCTACCTCCCTCTGACACACTCTAGTTAGACAGTTTCAAATGCACGTCCCAAGTTGAGCTCGGGGATTTCACGTCTGACTTATCTAACCGTCCGCGCTCGCTTTACGCCCAGTAATTCCGATTAACGCTCGCACCCTACGTATTACCGCGGCTGCTGGCACGTAGTT
+
CCCCCGGGGGGGGGGGGGGGGGGGGGGGGGGGGGGGGGGGGGGGGGGGGGGGGGGGGGGGGGGGGGGGGGGGGGGGGGGGGGGGGGGGGGGGGGGGGGGGGGGGGGGGGGGGGGGGGGGGGGGGGGGGGGGGGGGGGGGGGGGGGGGGGGGGGGFGGGGGGGGGGGGGGGGGGFGGFGFGGGGGGGGGGGGGGGGGGGGG>FFFAAFACFFFFFFFFFFFFFFFFAB9@FFBFFFFFFEFDFFFFF@E3??CEF@@:6A>?;<FF>9;BBFFFFFFFFFF)(3>BF>FFDF?FFFF<3:?<
@M04999:289:000000000-L3R54:1:1101:10634:12055 2:N:0:421
GCGACTACTGGGGTATCTAATCCTGTTTGCTACCCACGCTTTCGAGCATGAACGTCAGTGTTATCCCAGGAGGCTGCCTTCGCCATCGGTATTCCTCCACATCTCTACGCATTTCACTGCTACACGTGGAATTCTACCTCCCTCTGACACACTCTAGTTAGACAGTTTCAAATGCACGTCCCAAGTTGAGCTCGGGGATTTCACATCTGACTTATCTAACCGTCTGCGCTCGCTTTACGCCCAGTAATTCCGATTAACGCTCGCACCCTACGTATTACCGCGGCTGCTGGCACGTATTTAC
+
CCCCCGGGFFGEFGDGGFGGGGGGGGGCFFFCFCFGGGGG@EGGCGGGGGGFFDCFGEGFFGGGGGGGGGGGGGFGGGGGGGGGGGGGGFGGGGGGAGGGGFGFGDGGGGG7FFGGGGGGGGGGGGGDFGGFGGGGGF8@DGGGFFFAFDGGGGGGGEF=FFGFF=8:EGFGGGGGFGFGDGGGGFGGFFGAEGGGGGGFFFFFFCFFCFFFFF>>CFFFAAA=BBFFF=>>@D9B46=D(3?@@3?<CEF@FFDDFF@@66BBB>>::?FF27>:AA>?FF9;>B?7?>:?B((.)(.5)
@M04999:289:000000000-L3R54:1:1101:19764:12061 2:N:0:421
TTCGACTACTCGGGTATCTAATCCTGTTTGCTCCCCACGCTTTCGCATCTCAGCGTCAGTATCTGTCCAGAAGGCCGCCTTCGCCACCGGTATTCCTCCACATCTCTACGCATTTCACCGCTACACGTGGAATTCTACCTTCCTCTACAATACTCCAGATAACCAGTTTTAAGTGCAATTCCCAGGTTGAGCCCGGGGCTTTCACACCTAACTTAATTATCCGCCTACATGCCCTTTACGCCCAGTCATTCCGATTAACGCTCGCACCCTCCGTATTACCGCGGCTGCTGGCACGGAGTTT
+
CCCCCGGGGGGGGGGGGGGGGGGGGGGGGGGGGGGGGGGGGGGGGGGGGGGGGGGGGGGGGGGGGGGGGGGGGGGGGGGGGGGGGGGGGGGGGGGGGGGGGGGGGGGGGGGGGGGGGGGGGGGGGGGGGDGGGGGGGGGGGGGGGGGGGGGGGGGGGGGGGGGGGGGGGGGGGGGGFGFGGGGGGGGGGGGGGGGGGGGGFFFFFFFFFF=DEFFFFFFFFFFFFFFFFFFEFFFFFFFDDFFF;EFFFEEFF;@12CF?FFB39>>>F?FFB?:?BFFF(49BBB><F0::0?:96>FF4
@M04999:289:000000000-L3R54:1:1101:26829:12074 2:N:0:421
TACAGACTACTCGGGTATCTAATCCTGTTTGCTCCCCACGCTTTCGCATCTCAGCGTCAGTATCTGTCCAGAAGGCCGCCTTCGCCACCGGTATTCCTCCACATCTCTACGCATTTCACCGCTACACGTGGAATTCTACCTTCCTCTACAATACTCCAGATAACCAGTTTTAAGTGCAATTCCCAGGTTGAGCCCGGGGCTTTCACACCTAACTTAATTATCCGCCTACATGCCCTTTACGCCCAGTCATTCCGATTAACGCTCGCACCCTCCGTATTACCGCGGCTGCTGGCACGGAGTT
+
CB@CCGGGGDGGGGGGEFCEGFGGFGDGGGFFGGGGG<@B:FGFGGCGCGEFFFGGCEEGGGFFDFGFCDFGGGGGGGGGGCFGGGGGDEGGGGGGCDGGGGGFDFGFFGGGGGGGGGGGE7FEFEGEGGEDGGGGGGGGGGG8FFGGCEFFGFGGGGGGGGGGGGGGGGGGGGGGFFDFFGGGGGGGGGDG687CDGCGBFFFFFFFFFF:<AFFEFFEFF4>25@FBEEE@E@EF;<F;13;@@=@@E.57;D;;<?7213449>9>:0?:>B07:4AB1>B>;F16?:2(4)4(31?2
@M04999:289:000000000-L3R54:1:1101:27937:12095 2:N:0:421
CGCGACTACACGGGTATCTAATCCTGTTTGCTCCCCACGCTTTCGCATCTCAGCGTCAGTGTCTGTCCAGAAGGCCGCCTTCGCCACCGGTATTCCTCCACATCTCTACGCATTTCACCGCTACACGTGGAATTCTACCTTCCCCTACAATACTCCAGATAACCAGTTTTAAGTGCAATTCCCAGGTTGAGCCCGGGGCTTTCACACCTAACTTAATTATCCGCCTACGTGCCCTTTACGCCCAGTCATTCCGATTAACGCTCGCACCCTCCGTATTACCGCTGCTGCTGGCACGGAGTTT
+
9@@<8@:FEEGFG:67C,EFGAEFGDC<CF,6E,C8<@CCF@FDFF:@@6;;FG:8:CFEEFFGGGAE@FCFCGFG7+FFGFEG@CG8@FGCFFF<FFGFFA,AE,9FEGDEGGCF?,A=:8::?<4E<FF@FBE9EF,@E88?888?13E,@:26==F9A,@=E?=,EFGCF;CG?:E?2+2@FFGGFEFGC89*7*77*9;68@6)0;E3*18AEFF4+/61,;2((/3(68(65>).(.(/24;4:4>)5((-46AF01?90>31::<?9(((45)-3(,413.<04037>13>BB0)
@M04999:289:000000000-L3R54:1:1101:15925:12112 2:N:0:421
GCGGAGACTACAAGGGTATCTAATCCTGTTCGCTACCCACGCTTTCGAGCCTCAGCGTCAGTTACTAGCCAGTCAGCCGCCTTCGCCACTGATGTTCTTCCGTATATCTACGCATTTCACCGCTACACATGGCGTTCCACTGACCTCTCTAGCACTCAAGTCTTACAGTTTCTGATGCACGTCCATAGTTGAGCTATGACCTTTCACATCAGACTTATTAAACCGCCTGCGCTCCCTTTACGCCCAATAATTCCGGACAACGCTCGCCACCTACGTATTACCGCGTCTGCTGGCACGTAGC
+
<CCC8FGGGGGGGGFGEGGGCGGGGG<FGGGGGD@GGGFGGE@@FFGEEFGGGGCFFGGGG<CEGGGGGGFF<FFGGGGGGC,EFGGGGGD?95:CFD?FGE=,9A,E4FGFEGGGFGGGGGGGGGGGGGFE,44@EGGG8DFGGAFFGFCCF9D=E=?E,@E8DFE8=ADF=DD=<DFG69?EEFFCFG,;7C,=C>9FFFAFFFFFEEBE5CFC*9B?FEF:5=FDF25=2@@D3>:F>1<1381;E@C<<C5:@99060>4:>>B::???F:?))(6<DF9>(4,2<B)(4(<6((((
@M04999:289:000000000-L3R54:1:1101:16377:12123 2:N:0:421
GGCTCGACTACTGGGGTATCTAATCCTGTTCGCTACCCATGCTTTCGAACCTCAGCGTCAGTTACAGACCAGAGAGCCGCCTTCGCCACTGGTGTTCTTCCATATATCTACGCATTCCACCGCTACACATGGAGTTCCACTCTCCTCTTCTGCACTCAAGAAAAACAGTTTCAGCTGCACTTCCCCGGTTAAGCCGAGGGCTTTCACAGCTGACTTGTTCTCCCGCCTGCGTTCGCTTTACGCCCAATAAATCCGGACAACGCTTGCCACCTACGTCTTACCGCGGCTGCTGGCACGTAGT
+
CCCCCGGGGGGGGGGGGGGGGGGGGGGGGGGGGGGGGGGGGGGGGGGGGGGGGGGGGGGGGGGGGGGGGGGGGGGGGGGGGGGGGGGGGGGGGGGGGGGGGGGGGGGGGGGGGGGGGGGGGGGGGGGGGGGGGGGGGGGGGGGGGGGGGGGFGGGGGGGGGGGGGGGGGGGGGGGGFGFFGGGGGGGGGGGGFFGGGGGDFFFFFFFFFFFFFFFFFFFFFCBBFFFF@F>??;;>FFFFF012>FBFFD64A?>>BBFBFFBB?B:>BFFF7><8(4(6<:(4;0149???(3:?:8((-
@M04999:289:000000000-L3R54:1:1101:26928:12159 2:N:0:421
AAAGACTACAGGGGTATCTAATCCTGTTTGCTCCCCACGCTTTCGCATCTCAGCGTCAGTATCTGTCCAGAAGGCCGCCTTCGCCACCGGTATTCCTCCACATCTCTACGCATTTCACCGCTACACGTGGAATTCTACCTTCCTCTACAATACTCTAGTTAACCAGTTTTAAGTGCAATTCCTAGGTTGAGCCCAGGGCTTTCACACCTAACTTAATTATCCGCCTACATGCCCTTTACGCCCAGTCATTCCGATTAACGCTCGCACCCTCCGTATTACCGCGGCTGCTGGCACGGAGTT
+
CCCCCGGGGGGGGGGGGGGGGGGGGGGGGGGGGGGGGGGGGGGGGGGGGGGGGGGGGGGGGGGGGGGGGGFGGFGGGGGGGGGGGGGGGGGGGGGGGGGGGGGGGGGGGGGGGGGGGGGGGGGGGGGGGGGGGGGGGGGGGGGGGGGGGGGGGGGGGGGGGGGGGGGGGGGGGFGGFGFFGGGGGGGGGGGGGGGGGGGGFFFFFFFFFFEFFFFFFFAEFCDFFFFFFFFFBDFDEEEFF55@<E@<CEFF;D;?FFCFBFF;BFFFFFB?F:B:BFA441>4>B9?:?(4?269>04?
@M04999:289:000000000-L3R54:1:1101:13899:12159 2:N:0:421
GACTACAGGGGTATCTAATCCTGTTTGCTCCCCACGCTTTCGCATCTCAGCGTCAGTATCTGTCCAGAAGGCCGCCTTCGCCACCGGTATTCCTCCACATCTCTACGCATTTCACCGCTACACGTGGAATTCTACCTTCCTCTACAATACTCCAGATAACCAGTTTTAGGTGCAATTCCCAGGTTGAGCCCGGGGCTTTCACACCTAACTTAATTATCCGCCTACATGCCCTTTACGCCCAGTCATTCCGATCAACGCTCGCACCCTCCGTATTACCGCGGCTGCTGGCACGGAGTTAGCC
+
CCCCCGGGGGGGGGGGGGGGGGGGGGGGGGGGGGGGGGGGGGGGGGGGGGGGGGGGGGGGGGGGGGGGGGGGGGGGGGGGGGGGGGGGGGGGGGGGGGGFGFGGGGGGGEGGGGGGGGGGGGGGGGGGGGGGGGGGGGGGGGGGGGGGGGGGGGGGGGGGGGGGGGGGGGFGFGGGFGFGGGGGGGGGGGGGGGGG5CGFFFFFFFFFFFFFEFFFFAB>F@@DFBFFB=BE;EE<7D6>?DEFFFFFCEFF(:;33>?:02>>B<BBFFBF?0:>A?B;9;6;FF?(374:(418?4)64
@M04999:289:000000000-L3R54:1:1101:16272:12167 2:N:0:421
AGACTACTAGGGTATCTAATCCTGTTTGCTCCCCACGCTTTCGCATCTCAGCGTCAGTATCTGTCCAGAAGGCCGCCTTCGCCACCGGTATTCCTCCACATCTCTACGCATTTCACCGCTACACGTGGAATTCTACCTTCCTCTACAATACTCCAGATAACCAGTTTTAAGTGCAATTCCCAGGTTGAGCCCGGGGCTTTCACACCTAACTTAATTATCCGCCTACATGCCCTTTACGCCCAGTCATTCCGATTAACGCTCGCACCCTCCGTATTACCGCGGCTGCTGGCACGGATTTAGC
+
CCCCCGGGGGGGGGGGGGGGGGGGGGGGGGGGGGGGGGGGGGGGGGGGGGGGGGGGGGGGGGGGGGGGGGGGGGGGGGGGGGGGGGGGGGGGGGGGGGGGGGGGGGGGGGGGGGGGGGGGGGGGGGGGGGGGGGGGGGGGGGGGGGGGGGGGGGGGGGGGGGGGGGGGGGGGGGGGFGFGGGGGGGDGGGGGGGGGGGGGFFFFF>FFEFFEBFFAEFFEEFFFFDFFFFFFFFFFEFFBBDFE@FF?3<;@FFFFF;@D2;>FF9::?<FFFB?DFF<;9(79>8?::?<D?69((.6A4
@M04999:289:000000000-L3R54:1:1101:15858:12174 2:N:0:421
GGGTAGACTACCCGGGTATCTAATCCTGTTTGCTCCCCACGCTTTCGCATCTCAGCGTCAGTATCTGTTCAGAAGGCCGCCTCCGCCACCGGTCTTCCTCCACATCCCTACGCATTTCACCGCTACACGTGGAATTCTACCTTCCTCTACAATACTCCAGATAACCAGTTTTAAGTGCAATTCCCAGGTTGAGCCCGGGGCTTTCACAACTAACTTAATTATCCGCCTACATGCTCTTTACGCCCAGTCCTGCCGATTAACGCTCGCACCCTCCGTATTCCCGCGGCTGCTGGCACTGAGC
+
CCCBCCCFECF<FCDFGGC<<@6-C,CECFFFGCDG8F@@@C,8CF@7@,@,EEE@FG@F@@CFGCDG,,EFCAFGG@CE7:,9=44@CDEGFCF?EF?D=FFGGD,AFFBCE4+@9,,;ECDC=CE8C?<:=FGFFGGGGG81AFF8EG8EAA=FGGGG8,99D==D=2=,,6<ECB7=;889,35@FF6?7,AFCCD>*3*;3++1*0>B>6B8;AF*=5?42>@?25(7)5)7))7+91(361648)?)(,-29(44460(4396912<<,73113)-,,(,,(,11:)0(44,4>7(
@M04999:289:000000000-L3R54:1:1101:25217:12182 2:N:0:421
TCAGACTACCGGGGTATCTAATCCTGTTTGCTCCCCACGCTTTCGCATCTCAGCGTCAGTATCTGTCCAGAAGGCCGCTTCGCCACCGGTATTCCTCCACATCTCTACGCATTTCACCGCTACACGTGGAATTCTACCTTCCTCTACAATACTCCAGATAACCAGTTTTAAGTGCAATTCCCAGGTTGAGCCCGGGGCTTTCACACCTAACTTAATTATCCGCCTACATGCCCTTTACGCCCAGTCAATCCGATTAACGCTCGCACCCTCCGTATTACCGCGGCTGCTGGCACGGAGTT
+
CCCCCF896EFGGGGDE,,CF9CFC<FGG<C,EFGGGGEGGGG<@F7FF,C<F8CC:FGFAFAEFCFGGFCFG@FG=FGCCGGGGGGGEC@FCEFDFF@GCGCFGGGEGGGGGGEFFE:CE46FFC4E@FFGGFGGG,@EG?9FGED8,@FGGG,@?A==AFGGGGFGFGGGG:859?FGGACFECCE?9DFEEDDGGGGFFFFFFFFEBBEFFFF*B+9B=B>2;@F4?;=D88;.9;B:>@<;)7C?C(,,8(4<>(,4(3>>>>6(-4>?:??2<>BFF9BB((5>:??<2,,(4(
@M04999:289:000000000-L3R54:1:1101:6812:12189 2:N:0:421
GACTACTCGGGTATCTAATCCTGTTCGCTCCCCATGCTTTCGAACCTCAGCGTCAGTTACAGACCAGAGAGCCGCCTTCGCCACTGGTGTTCTTCCATATATCTACGCATTCCACCGCTACACATGGAGTTCCACTCTCCTCTTCTGCACTCAAGAAAAACAGTTTCAGCTGCACTTCCCCGGTTAAGCCGAGGGCTTTCACAGCTGACTTGTTCTCCCGCCTGCGTTCGCTTTACGCCCAATAAATCCGGCCCACCCCCCCCCCCCCCCCACCACCCCCCCCGCCGCCCCCCCGCCCCCC
+
CCCCCGGGGGGGGGGGGGGGGGGGGGGGG8CGEGGGGGGGGGGGGGGGGGDFGGGGGGGGGGGGGGGGGGGGGGGGGGGGGEGGGGGGGGGGGGGGGGGGGGGGGGGGGGGGGGGGGGGGGGGGGGGGGGGGGGGGGGGGGGGGGGGGGGGGGGF9EGGGGGGGGGGGGGGGGGGGFFFFGGGGDGGFGGGGGGEDDGGGFFFFFFFFFFFFFFFFEFF@EF?FFFFFFFF?F@FFD?FFF03@ECCEF;(--(-41:32(4;1;F9(79231,(4<,693>F(73-19,7(-((-(,(-4
@M04999:289:000000000-L3R54:1:1101:7608:12226 2:N:0:421
GGACTACCGGGGTATCTAATCCTGTTTGCTCCCCACGCTTTCGCATCTCAGCGTCAGTATCTGTCCAGAAGGCCGCCTTCGCCACCGGTATTCCTCCACATCTCTACGCATTTCACCGCTACACGTGGAATTCTACCTTCCTCTACAATACTCTAGTTAACCAGTTTTAAGTGCAATTCCTAGGTTGAGCCCAGGGCTTTCACACCTAACTTAATTATCCGCCTACATGCCCTTTACGCCCAGTCATTCCGATTAACGCTCGCACCTTCCGTATTACCGCGGCTGCTGTCACGGAGTTAGC
+
CCCCCGGGGGGGFCGGGGGGGFFDFGGFGGGFGGGGECGGGG:@CCCDEFEFCBF@CFGGGGGGGGGGGDAGGGGGGGGGGGDFGEG@FGGGGGGGFGGGGGGGGGGGGGGGGGGGGGGGDGGGFGGEEFG==EFGGGGGGGGGGGG?FFFCFEFGGFDGGGGGDFFFGGFFGGGGFCAFGGGGGGFGFGGGGFGGGGGGFFFFFFFFEBCEEBFFFFFF>@2@9@@EFFEDEFEFFF@D@02==>EC?CE;;(6?>21811606>(,4:?2118<AA:;;,32327>).<AB(,-3(62.
@M04999:289:000000000-L3R54:1:1101:11264:12246 2:N:0:421
GACTACCAGGGTATCTAATCCTGTTTGCTCCCCACGCTTTCGCATCTCAGCGTCAGTATCTGTCCAGAAGGCCGCCTTCGCCACCGGTATTCCTCCACATCTCTACGCATTTCACCGCTACACGTGGAATTCTACCTTCCTCTACAATACTCCAGATAACCAGTTTTAAGTGCAATTCCCAGGTTGAGCCCGGGGCTTTCACACCTAACTTAATTATCCGCCTACATGCCCTTTACGCCCAGTCATTCCGATTAACGCTCGCACCCTCCGTATTACCGCGGCTGCTGGCACGGAGTTAGCC
+
CCCCCGGCE@FFFCEGGGGGGCGGGGGCECGFEGGGGCFFAEEC@C@FGCGGGGDGGGGGGGGGGGGGGDCGGGEEGCGGGGGGGGGGFGGGGGGGFGF<<,CFGGF=FCGGGEFGGGGEGGGGGG7FDF<,:,=EECGGGGGFF;=EFGF?FGGCEEFGFGFFAFDG=EA2EF=@DFFDF=6DGFGGFGGGG+C77CGGFFFF*3*A=ECFFFFFAF69;@@9BBC/>EF2:=;9121A;?3;)9?<<@1((6EC?6(,,429>61-(3223:4<A?9719(404,:B08(4(,-4):))
@M04999:289:000000000-L3R54:1:1101:8529:12248 2:N:0:421
GACTACTAGGGTATCTAATCCTGTTCGCTCCCCACGCTTTCGTCCATCAGCGTCAATCGGTATTTAGTAACCTGCCTTCGCAATCGGGGTTCTGTGTAATATCTATGCATTTCACCGCTACACTACACATTCCAGCTACTTCAATACTATTCAAGATTAACAGTATCAACGGCAGTTCTACAGTTAAGCTGCAGGTTTTCACCGCTGACTTATCAACCCGCCTACGGACCCTTTAAACCCAATAAATCCGGATAACGCTCGCACCCTCCGTATTACCGCGGCTGCTGGCACGGAGTTAGCC
+
CCCCCGGGGGGGGGGGGGGGGGGGGGGGGGGGGGGGGGGGGGGGGGGGGGGGGGGGGGGGGGGGGGGGGGGGGGGGGGGGGGGGGGGGGGGGGGGGGGGGGGGGGGGGGGGGGGGGGGGGGGGGGGGGGGGGGGGGGGGGGGGGGGGGGGGGGGGGGGGGGGGGGGGGGGGGGGGFFGFGGGGGGGFGGGGGGGGGGGGFFFFFFFFED;AEFFFFFF>AFFFDFF@F>@@FDFFFFFFBDF@EFFFFFFFFFFFFFFFFFBFF90?<BFFFF?FFFBBBB9B>FFFFFFFFF90,44>B?
@M04999:289:000000000-L3R54:1:1101:29309:12261 2:N:0:421
GACTACCCGGGTATCTAATCCTGTTTGCTCCCCACGCTTTCGCATCTCAGCGTCAGTATCTGTCCAGAAGGCCGCCTTCGCCACCGGTATTCCTCCACATCTCTACGCATTTCACCGCTACACGTGGAATTCTACCTTCCTCTACAATACTCCAGATAACCAGTTTTAAGTGCAATTCCCAGGTTGAGCCCGGGGCTTTCACACCTAACTTAATTATCCGCCTACATGCCCTTTACGCCCAGTCATTCCGATTAACGCTCGCACCCTCCGTATTACCGCGGCTGCTGTCACGGAGTTAGCC
+
CCBCC8CFGGC+@EF9FEFFFFGGGFGCEFGGGGGG>@BGGGGG77FDFG8@BFGGGECGFGFGGGGGGFGGGEFGGDGGGCFGFGEGFGG9BEFFFGGGGCFAFEFGGF7EEFG9F@CGGGGGGCFGGGGGFFGGDFGGFGGGGGG,EGDC88ECGFGGGGGA@DCFCDFDGAFDFGBFGD6F9DEGFFFDCGCDDGGG:CAFEFFFBFEFEFFACFF=4>FFFFCC@3;@DFFFFF>E;<@@E?9)//322?E68(:?B639(3:?BB(4(562)49BFF;FF0:)56>:32,444667
@M04999:289:000000000-L3R54:1:1101:27616:12261 2:N:0:421
AATGACTACCAGGGTATCTAATCCTGTTCGCTCCCCACGCTTTCGTCCATCAGCGTCAATCGGTATTTAGTAACCTGCCTTCGCAATCGGGGTTCTGTGTAATATCTATGCATTTCACCGCTACACTACACATTCCAGCTACTTCAATACTATTCAAGATTAACAGTATCAACGGCAGTTCTACAGTTAAGCTGCAGGTTTTCACCGCTGACTTATCAACCCGCCTACGGACCCTTTAAACCCAATAAATCCGGATAACGCTCGCATCCTCCGTATTACCGCGGCTGCTGGCACGGAGTT
+
CCCCCGGGGGGGGGGGGGGGGGGGGGGGGGGGGGGGGGGGGGGGGGGGGGGGGGGGGGGGGGGGGGGGGGGGGGGGGGGGGGGGGGGGGGGGGGGGGGGGGGGGFGGGGGGGGGGGGGGGGGGGGGGGGGGGGGGGGGGGGGGGGGGGGGGGGGGGGGGGGGGGGGGGGGGGGGGGFGFGGGGGGGGGGGGGGGGGGGGG8?FFFFFBFBFFFFFFFFFFFFFAFFFFFFFFFDDFFFFFFDFFFFF<EE?EFBFDFFFDB<?BFBF;?FDFF?FFFFF<BF9BFFFF?FF?FB?B63:B
@M04999:289:000000000-L3R54:1:1101:14908:12318 2:N:0:421
ATCTAATTCTTTTTTGTACCCCTTTCTTTTGAACCCCGCCGTAGCTAAACATCAGAGGGGCCCCCCCTCCCCCGGGTGTTTTTCATTTATTTACCCACTCCCCCCCCTCCCCCCGGGTTTTCCTCCCCCCTTCTTCCCTCCACAAAAAAAAACTTTGAGGTCCCCTCCCCTCTTTTGCGCGGGATCTCACAAATCTCTTTTTTTCTCCCCCCCGTTCTCTTTTCGCCCCAACAAAACACGCCACCCCTTCCCCCCGTGCGTTTTCGCCGCACGCCGGACGGCGGGTGCTTGTGTCTTGCTT
+
A-,,,;,,,,6=6,8+;,<,CC,-,,<C9,,,,;CF,+8+@+,,,<,C,,,,;C,,,,6+68C:++886,:F++++4+8+,,44,:,95,,<9,,9,+4,49+:>C3++@@++8+<C<<7+@3=;,*6***62,,>6?,6*1,4,=AG58***2++5+**0*+***21550**+*319)193)***++++++*++20**0**)00*96::((()))()0)/-))(,(4((,((((((.4)--,(((-(((.3(((,((,(,,2()((-((((-(,(((-(-(-((((()).,)()-.))))
@M04999:289:000000000-L3R54:1:1101:4519:12335 2:N:0:421
TTGACTACCAGGGTATCTAATCCTGTTTGCTACCCACGCTTTCGAGCATGAACGTCAGTGTTATCCCAGGAGGCTGCCTTCGCCATCGGTATTCCTCCACATCTCTACGCATTTCACTGCTACACGTGGAATTCTACCTCCCTCTGACACACTCTAGTTAGACAGTTTCAAATGCACGTCCCAAGTTGAGCTCGGGGATTTCACATCTGACTTATCTAACCGTCTGCGCTCGCTTTACGCCCAGTAATTCCGATTAACGCTCGCACCCTACGTATTACCGCGGCTGCTGGCACGTAGTT
+
CCCCCGGFGGFGGGGGCEFGGGGGGFGGGGGGGGGGGGGGGGGGGGGGGGGGGGGGGGGGGGGGGFGGGGGGGGFGGGGGGGGGGGGGGGGDFGGGGGGGGF@EFFGGGGGGGFAGGGGGGGGGGGGGDDGFGDFGGGGGGEGGFGGGGGGGC8FGGGEGGGGGGGGGGGGGFGGGFGFGGGGGGGGGGG?AFGGGGDGGFFFFFFFFCEFBEFCFEFFEFBFF=44>944@B@>>9CDBFFFF@)77CEFE?;((9;<913:9BFFF(460()-5-44-,-4>16??FB?BF2.:(,5
@M04999:289:000000000-L3R54:1:1101:18608:12336 2:N:0:421
TGACTACCGGGGTATCTAATCCTGTTCGCTCCCCACGCTTTCGTCCATCAGCGTCAATCGGTATTTAGTAACCTGCCTTCGCAATCGGGGTTCTGTGTAATATCTATGCATTTCACCGCTACACTACACATTCCAGCTACTTCAATACTATTCAAGATTAACAGTATCAACGGCAGTTCTACAGTTAAGCTGCAGGTTTTCACCGCTGACTTATCAACCCGCCTACGGACCCTTTAAACCCAATAAATCCGGATAACGCTCGCATCCTCCGTATTACCGCGGCTGCTGGCACGGAGTTAGC
+
CCCCCGGGGGGGGGGGGGGGGGGGGGGGGGGGGGGGGGGGGGGGGGGGGGGGGGGGGGGGGGGGGGGGGGGGGGGGGGGGGGGGGGGGGGGGGGGGGGGFGGGGGGGGGGGGGGGGGGGGGGGGGGGGGGGGGFFGGGGGGGGGGGGFGGGGGGGGGGGGGGGGGGGGGGGGGGGGFGFGGGFFFGGGGGGGGGGGGGGGFFFFFFFFBFBFFFFFFFFFFFFFFFF=@BFFFFFFFEFFFD;;;EFFF;@BDFFFFFF?:99;?BFB)(9:<?FFAFF>6136;:?FFBFFFBF;8:AA<
@M04999:289:000000000-L3R54:1:1101:27656:12358 2:N:0:421
GACTACCAGGGTATCTAATCCTGTTCGCTCCCCACGCTTTCGTCCATCAGCGTCAATCGGTATTTAGTAACCTGCCTTCGCAATCGGGGTTCTGTGTAATATCTATGCATTTCACCGCTACACTACACATTCCAGCTACTTCAATACTATTCAAGATTAACAGTATCAACGGCAGTTCTACAGTTAAGCTGCAGGTTTTCACCGCTGACTTATCGACCCGCCTACGGACCCTTTAAACCCAATAAATCCGGATAACGCTCGCATCCTCCGTATTACCGCGGCTGCTGGCACGGAGTTAGCC
+
CCCCCFGGGGGGGGGGGGGGGGGGGGGGGGGGGGGGGGEGGGGGGGGGGGGGGGGEGGGGGGGGGGGGGGGGGGGGGGGGGGGGGGGGGGGGGGGGGGGGGGGGGGGGGGGGGGGGGGGGGGGGGGGGGGGGGGGGFGGGGGGGFFGGGGGGGGGGGGGFGGGGGGGGGGGGGGGGFGFDFGGGGGGGGGGFGGFGGGGDEFFF>>DFFFFCCFFF=EFFFFFDB=FFF2=BDBCE4EFFFFFFFC5C;B>?FFEE09<@FFFFF:54(-,8B0<A40127;>>08:?B03:>>;:?2>A:
@M04999:289:000000000-L3R54:1:1101:12459:12363 2:N:0:421
GACTACTCGGGTATCTAATCCTGTTTGCTCCCCACGCTTTCGCACCTCAGCGTCAGTATCTGTCCAGAAGGCCGCCTTCGCCACCGGTATTCCTCCACATCTCTACGCATTTCACCGCTACACGTGGAATTCTACCTTCCTCTACAATACTCCAGATAACCAGTTTTAAGTGCAATTCCCAGGTTGAGCCCGGGGCTTTCACACCTAACTTAATTATCCGCCTACATGCCCTTTACGCCCAGTCATTCCGATTAACGCTCGCACCCTCCGTATTACCGCGTCCGCTGGCACGGATTTAGCC
+
CCCCC?FGGGECCAFGGGGCFGGGGGEGEGGDBF+@+@FGCEGGGEFC,B<FFCGGFFGGGGGEGGGGG8FGGGGGGGGGG@FGGEBFCFGGEFGGGGFGGCF9EEGGEGECGFGFEFGGGGGGFGGGGDFEDFGGGAFGGGGGDCGG9FFGDC=FFGFGGGGDFFFFFGGG,EFCDG7=8DCCF68,@A8ED:@7**;DF9AFEFF4)6A:A=8F4F+:;@FFFEEE3)76@3C9?F9D?DF<4.166=3?DDE)413(,,49>B0(40,4,,4><:91-0((,(-(((.471((4<524
@M04999:289:000000000-L3R54:1:1101:22649:12365 2:N:0:421
CACGACTACACGGGTATCTAATCCTGTTCGCTACCCATGCTTTCGCGCCTCAGCGTCAGTAACAGACCAGAGAGCCGCCTTCGCCACTGGTGCTCTTCCATATATCTACGCATTTCACCGCTACACATGGAGTTCCACTCTCCTCTTCTGCACTCAAGTCTCTCAGTTTCCGATGCTCTTCCTCAGTTAAGCTGAGGGCTTTCACATTCAGACTTAAAAGACCGCCTGCGCTCCCTTTACGCCCAATAAATCCGGACAACGCTTGCCACCTACGTATTACCGCGGCTGCCGGCACGTATTT
+
9@CCCGCCFCEGGGG7FGGFFFEFGGEEGEGGDGFGGFF@FEFGC,8FFEEDGCEFB:CGEC@@@@<DFGFGGEFFFC7:FGG7FF?AE8FF,?A@AAFFG9F<DGFFGDEGGFGGFDGEECFGFFFFEBADEFEECFGGGCGGG9F8=@EFGGGGC?E9,DDCFCFDFA=CEEDDFFFDGGGFF63@DCFFCGDF*@CD>AFFFFFFFFE*:?F6CF64?D:)(82>9@>27(6@44EF606@2;@EAEE<16@FF>B6>B<6:?FA?B0(7?:<429A><2;FF;F(:0(3((-.8)(.
@M04999:289:000000000-L3R54:1:1101:21777:12366 2:N:0:421
GACTACCGGGGTATCTAATCCTGTTTGCTCCCCACGCTTTCGCATCTCAGCGTCAGTATCTGTCCAGAAGGCCGCCTTCGCCACCGGTATTCCTCCACATCTCTACGCATTTCACCGCTACACGTGGAATTCTACCTTCCTCTACAATACTCCAGATAACCAGTTTTAAGTGCAATTCCCAGGTTGAGCCCGGGGCTTTCACACCTAACTTAATTATCCGCCTACATGCCCTTTACGCCCAGTCATTCCGATTAACGCTCGCACCCTCCGTATTACCGCGGCTGCTGGCACGGAGTTAGCC
+
CCCCCFGGGGGGGGGGGGGGGGGGGGGGGGGGGGGGGGGGGGGGGGGGGGGGGGGGGGGGGGGGGGGGGGGGGFFGGGGGGGGGGGGGGGEGGGGGGGGGGGGGGGGGGGGGGGGGGGGGGGGGGGGGGGGGGGGGGGGGGGGGGGGCGGGFGGGGGGGGGGGGFGGGGGGGGGGGFGFGGGFFCFGGFGGGGGGGGGGGFFFFFFAFFFFFFFFFFFFFFDFFFFFFFFFFFFFFFDFA;D@FFFCEEE?@B<>AB0:BF>;B9:?FBB<:B7AAB:0;6>9;?B??BFF0919B<9443
@M04999:289:000000000-L3R54:1:1101:5226:12369 2:N:0:421
GCGACTACTAGGGTATCTAATCCTGTTCGCTCCCCACGCTTTCGTCCATCAGCGTCAATCGGTATTTAGTAACCTGCCTTCGCAATCGGGGTTCTGTGTAATATCTATGCATTTCACCGCTACACTACACATTCCAGCTACTTCAATACTATTCAAGATTAACAGTATCAACGGCAGTTCTACAGTTAAGCTGCAGGTTTTCACCGCTGACTTATCAACCCGCCTACGGACCCTTTAAACCCAATAAATCCGGATAACGCTCGCATCCTCCGTATTACCGCGGCTGCTGGCACGGAGTT
+
CCCCCGGGGGGGGGGGGGGGGGGGGGGGGGGGGGGGGGGGGGGGGGGGGGGGGGGGGGGGGGGGGGGGGGGGGGGGGGGGGGGGGGGGGGGGGGGGGGGGGGGGGGGGGGGGGGGGGGGGGGGGGGGGGGGGGGGGGGGGGGGGGGGGGGGGGGGGGGFGGGGGGGGGGGGGGGGGFGFGGGGGGGGGGGGGGGGGGGGGFFFFFFFFFFFFFFFFFFFFFFFFDDFF@DFFFFFFFFFFFFF0@;EEFFFB@@FFFF10;6>FBF>BFFFFFF??FFAFFB>>FF<?DFFF??FBB?:
@M04999:289:000000000-L3R54:1:1101:12108:12378 2:N:0:421
TCGACTACACGGGTATCTAATCCTGTTCGCTCCCCACGCTTTCGTCCATCAGCGTCAATCGGTATTTAGTAACCTGCCTTCGCAATCGGGGTTCTGTGTAATATCTATGCATTTCACCGCTACACTACACATTCCAGCTACTTCAATACTATTCAAGATTAACAGTATCAACGGCAGTTCTACAGTTAAGCTGCAGGTTTTCACCGCTGACTTATCAACCCGCCTACGGACCCTTTAAACCCAATAAATCCGGATAACGCTCGCATCCTCCGTATTACCTCGGCTGCTGGCACGGAGTT
+
CC<BCGGFGGGGGGGGGGECGGGAFEFCCECEGGGFGGGGGGGGGGGGGGFDEGFGEEGGGGGFFAFFFEFGGGGGFGCEGG>CFFGGGGGFGFGGFEEFGGGGGFGGGGEEFGGGGGGGGGGGGGGGEGGGCFFGGGGGFFFFGDDDFGGGCFFFGGCAFEFGGFFGGGFFGCCEF=FGFGGGGGGG;A7<CFCDCC?7CFFFA55<=>BACFACCFFFFAF>D@==2=F>D@@;EEFB;6;?FF3>3);9>@1;E@DB?211629BFB?6,48?DFF)-311((4?D0:?7:21((2
@M04999:289:000000000-L3R54:1:1101:4658:12400 2:N:0:421
TGGAGACTACTGGGGTATCTAATCCTGTTCGCTACCCATGCTTTCGAACCTCAGCGTCAGTTACAGACCAGAGAGCCGCCTTCGCCACTGGTGTTCTTCCATATATCTACGCATTCCACCGCTACACGTGGAATTCTACCTTCCTCTACAATACTCTAGTTAACCAGTTTTAAGTGCAATTCCTAGGTTGAGCCCAGGGCTTTCACACCTAACTTAATTATCCGCCTACATGCCCTTTACGCCCAGTCATTCCGATTAACGCTCGCACCCTCCGTATTACCGCGGCTGCTGGCACGGAGTT
+
CCCCCGGGGGGGGGGGGGGGGGGGGGGGGGGGGGGGGGGGGGGGGGGGGGGGGGGGGGGGGGGGGGGGGGGGGGGGGGGGGGGGGGGGGGGGGGGGGGGGGGGGGGGGGGGGGGGGGGGGGGGGGGGGGGGGGGGGGGGGGGGGGGGGGGGGGFGGGGGGGGGGCGGGGGGGGGGGFGFGGGGGGG?FGGFGGGGGGGGGFFFFFFFFDFFFFFFFFFFCFCEFBAFFFFFFFFFFF=EFFFF=(-67>5?C?=@F0247066?BB6>B<D:?B<:02)46-,-,232:??(((,--((-.
@M04999:289:000000000-L3R54:1:1101:27801:12424 2:N:0:421
GGACTACCCGGGTATCTAATCCTGTTTGCTACCCACGCTTTCGAGCATGAACGTCAGTGTTATCCCAGGAGGCTGCCTTCGCCATCGGTATTCCTCCACATCTCTACGCATTTCACTGCTACACGTGGAATTCTACCTCCCTCTGACACACTCTAGTTAGACAGTTTCAAATGCACGTCCCAAGTTGAGCTCGGGGATTTCACATCTGACTTATCTAACCGTCTGCGCTCGCTTTACGCCCAGTAATTCCGATTAACGCTCGCACCCTACGTATTACCGCGGCTGCTGGCACGTAGTTAGC
+
CCCCCGGGGGGGGGGGGGGGGGGGGGGGGGGGGGGGGGGGGGGGGGGGGGGGGGGGGGGGGGGGGGGGGGGGGGGGGGGGGGGGGGGGGGGGGGGGGGGGGGGGGGGGGGGGGGGGGGGGGGGGGGGGGGGGGGGGGGGGGGGGGGGGGGGFGGGGGGGGGGGGFGFGGGGGGGGGFGFGGGFGGGFC?FDFGGGGGGGGFFFFFFFFFF@EFFFFFFF@AAADFFFFFFFFFDFEFFFFFDFEE?FEFFFFDFFFFF90320;>>F?FFFFBAFA26:;B9>F>B?BBBBFF:(8?>4)-
@M04999:289:000000000-L3R54:1:1101:20326:12441 2:N:0:421
AGACTACCCGGGTATCTAATCCTGTTTGCTCCCCACGCTTTCGCATCTCAGCGTCAGTATCTGTCCAGAAGGCCGCCTTCGCCACCGGTATTCCTCCACATCTCTACGCATTTCACCGCTACACGTGGAATTCTACCTTCCTCTACAATACTCCAGATAACCAGTTTTAAGTGCAATTCCCAGGTTGAGCCCGGGGCTTTCACACCTAACTTAATTATCCGCCTACATGCCCTTTACGCCCAGTCATTCCGATTAACGCTCGCACCCTCCGTATTACCGCGGCTGCTGGCACGGAGTTAGC
+
CCCCCGGGGGGGGGGGGGGGGGGGGGGGGGGGGGGGGGGGGGGGGGGGGGGGGGGGGGGGGGGGGGGGGGGGGGGGGGGGGGGFGGGGGGGGGGGGGGGGGGGGGGGGGGGGGGGGGGGGGGGGGGGGGGGGGGGGGGGGGGGGGGGGGGGGGGGGGGGGGGGGGGGGGGGGGGGGFGFGGGGGG?EGGGGGGGGGGGGGFFFFFFFFFFFFFFFFFFFFFFFFFFFFFFEFEDFFFFFFFFFFEFFFFFF@FFFECFF:B>>FF>FFFFFBFBBA<DFFFFBFF::B>?FFFF6>BBAA9
@M04999:289:000000000-L3R54:1:1101:5900:12443 2:N:0:421
TGGGACTACTAGGGTATCTAATCCTGTTCGCTACCCATGCTTTCGAGCCTCAGCGTCAGTAACAGACCAGAGAGCCGCCTTCGCCACTGGTGTTCTTCCATATATCTACGCATTTCACCGCTACACATGGAGTTCCACTCTCCTCTTCTGCACTCAAGTCTCTCAGTTTCCGATGCTCTTCCTCAGTTAAGCTGAGGGCTTTCACATTCAGACTTAAAAGACCGCCTGCGCTCCCTTTACGCCCAACAAATCCGGACAACGCTTGCCACCTACGTATTACCGCGGCTGCTGGCACGTAGTT
+
CCCCCGGGGGGGGGGGGGGGGGGGGGGGGGGGGGGGGGGGGGGGGGGGGGGGGGGGGGGGGGGGGGGGGGFGGGGGGGGGGGGDGGGGGGFGGGGGGGGGGGGGGGGGGGGGGGGGGGGEGGGGGGGCFGGGGGCFGGGGFGGGGGGGGGGGGGGGGGGGGGGGGGGGGGGGGGGGFGFGGGGGGGGFCFAFGGGGGGGGFFFFFFFFFFFEFFFFE8BAFFFAFFF=DFBBFF>BEE485@;@FD?D@0;E8@>DF1;@F@??6?BDF?BFFFF2<:2<AFFF962904:0::?F:?04.
@M04999:289:000000000-L3R54:1:1101:10000:12454 2:N:0:421
GAGGGACTACCAGGGTATCTAATCCTGTTCGCTACCCATGCTTTCGAACCTCAGCGTCAGTTACAGACCAGAGAGCCGCCTTCGCCACTGGTGTTCTTCCATATATCTACGCATTCCACCGCTACACATGGAGTTCCACTCTCCTCTTCTGCACTCAAGAAAAACAGTTTCAGCTGCACTTCCCCGGTTAAGCCGAGGGCTTTCACAGCTGACTTGTTCTCCCGCCTGCGTTCGCTTTACGCCCAATAAATCCGGACAACGCTTGCCACCTACGTATTACCGCGGCTGCTGGCACGTAGTT
+
CCCCCGGGGGGGGGGGGGGGGGGGGGGGGGGGGGGGGGGGGGGGGGGGGGGGGGGGGGGGGGGGGGGGGGGGGGGFGGGGGGGGGGGGGGGGGGGGGGGGGGGGGGFGGGGGGGGGGGGGGGGGGGGGGGGGGGGGGGGGGGGGGGGGGGGGGGGGGGGGGGGGGGGGGGGGGGGGFGFGFGGGGGGGGGGGGGGGGDDGFFFFFFFFBFFEDFAAEFFEFEDFFFFFFFFFFFFFFFFF((69@FF4AEEEFFFFF9?:>B?18?04?FFFF???B><BA?960;(3:0)5?(56:BF:<
@M04999:289:000000000-L3R54:1:1101:2455:12473 2:N:0:421
CTACCGACTACCCGGGTATCTAATCCTGTTTGCTCCCCACGCTTTCGCATCTCAGCGTCAGTATCTGTCCAGAAGGCCGCCTTCGCCACCGGTATTCCTCCACATCTCTACGCATTTCACCGCTACACGTGGAATTCTACCTTCCTCTACAATACTCCAGATAACCAGTTTTAAGTGCAATTCCCAGGTTGAGCCCGGGGCTTTCACACCTAACTTAATTATCCGCCTACATGCCCTTTACGCCCAGTCATTCCGATTAACGCTCGCACCCTCCGTATTACCGCGGCTGCTGGCACGGAGT
+
CCCCCGGGGGGGGGGGGGGGGGGGGGGGGGGGGGGGGGGGGGGGGGGGGGGGGGGGGGGGGGGGGGGGGGGGGGGGGGGGGGGGGGGGGGGGGGGGGGGGGGGGGGGGFGGGGGGGGGGGGGGGGGGGGGGGGGGGGGGGGGGGGGGGGGGGGGGGGGGGGGGGGGGGGGGGGGGGAFFGGGGGGGGGGGFGGGGGGGGGEFFFFFFAEDDEFFFFFFFFFEFFF?DFFFFFFF@@EFFFFFF9B@0;@FFFF<BFFF?FF:9??304;B?FF?>1(44<FA?BF>F>012)4?2330((-
@M04999:289:000000000-L3R54:1:1101:16777:12489 2:N:0:421
AACCGACTACTAGGGTATCTAATCCTGTTTGCTCCCCACGCTTTCGCATCTCAGCGTCAGTATCTGTCCAGAAGGCCGCCTTCGCCACCGGTATTCCTCCACATCTCTACGCATTTCACCGCTACACGTGGAATTCTACCTTCCTCTACAATACTCCAGATAACCAGTTTTAAGTGCAATTCCCAGGTTGAGCCCGGGGCTTTCACACCTAACTTAATTATCCGCCTACATGCCCTTTACGCCCAGTCATTCCGATTAACGCTCGCACCCTCCGTATTACCGCGGCTGCTGGCACGGAGTT
+
CCCCCGGGGGGGGGGGGGGGGGGGGGGGGGGGGGGGGGGGGGGGGGGGGGGGGGGGGGGGGGGGGGGGGGGGGGGGGGGGGGGGGGGGGGGGGGGGGGGGGGGGGGGGGGGGGGGGGGGGGGGGGGGGGGGGGGGGGGGGGGGGGGGGGGGGGGGGFGGGGGGGGGGGGG8DFGGGFGFG?FF?FGFGGGGGGGGGGGGGFFFFFFFFFFFFFFFFFFFFFEF2BFFFFFFCEEDEFFC=?DB;;@@8<ECEFE@03?AAF>FF;9>>FB?FF9B:?0<AA:BB(49>??33(3<6((,-.
@M04999:289:000000000-L3R54:1:1101:9531:12504 2:N:0:421
GGTGACTACACGGGTATCTAATCCTGTTTGCTCCCCACGCTTTCGCATCTCAGCGTCAGTATCTGTCCAGAAGGCCGCCTTCGCCACCGGTATTCCTCCACATCTCTACGCATTTCACCGCTACACGTGGAATTCTACCTTCCTCTACAATACTCTAGTTAACCAGTTTTAAGTGCAATTCCTAGGTTGAGCCCAGGGCTTTCACACCTAACTTAATTATCCGCCTACATGCCCTTTACGCCCAGTCATTCCGATTAACGCTCGCACCCTCCGTATTACCGCGGCTGCTGGCACGGAGTT
+
CCCCCGGGGGGGGGGGGGGGGGGGGGGGGGGGGGGGGGGGGGGGGGGGGGGGGGGGGGGGGGGGGGGGGGGGGGGGGGGGGGGGGGGGGGGGGGGGGGGGGGGGGGGGGGGGGGGGGGGGGGGGGGGGGGGGGGGGGGGGGGGGGGGGGGGGGGGGGGGGGGGGGGGGGGGGGGGFFGFGGGGGGFGGGGGGGGGGGGGGFFFFFFFFFFFFFFFFFFFFFFFFFFFFFFFFFFEFFFFFFFFFFEEEFEFFFFFFFFFF@FF9>BF0:F?FFBBFFFA9:BFF9(,8>>F?<?BF>>::
@M04999:289:000000000-L3R54:1:1101:2870:12537 2:N:0:421
GACTACTAGGGTATCTAATCCTGTTCGCTACCCATGCTTTCGAGCCTCAGCGTCAGTAACAGACCAGAGAGCCGCCTTCGCCACTGGTGTTCTTCCATATATCTACGCATTTCACCGCTACACATGGAGTTCACTCTCCTCTTCTGCACTCAAGTCTCTCAGTTTCCGATGCTCTTCCTCAGTTAAGCTGAGGGCTTTCACATTCAGACTTAAAAGACCGCCTGCGCTCCCTTTACGCCCAATAAATCCGGACAACGCTTGCCACCTACGTATTACCGCGGCTGCTGGCACGTAGTTAGCC
+
CCCCCGGGGGGGGGGGGGGGGGGGGGGGGGGGFGGGGGFGGGGGGGGGGGGGGGGGGGGGGGGGGGGGGGGGGGGGGGGGGGGGGGGGGGGGGGGGGGGGGGGGGGGEGGGGGGGGGGGGGGGGGGGGFGFFGGGGGFGGFFGGGGGGGGGFG9FGGGGGGGGGGGGGGGGGGGGGFGFGGGGGFG=CFFDGG>CFGGGFFFFFFFCFFFFCCAFA=AFFEFFFFFFF9@FFF@EEFDFEF@8@EEE?EF069BFD>@@FFFFFFFFBBFF))8<BBFF(39>>:05:?BF(,44?A>B<:
@M04999:289:000000000-L3R54:1:1101:21764:12558 2:N:0:421
GGACTACCGGGGTATCTAATCCTGTTTGCTCCCCACGCTTTCGCATCTCAGCGTCAGTATCTGTCCAGAAGGCCGCCTTCGCCACCGGTATTCCTCCACATCTCTACGCATTTCACCGCTACACGTGGAATTCTACCTTCCTCTACAATACTCCAGATAACCAGTTTTAAGTGCAATTCCCAGGTTGAGCCCGGGGCTTTCACACCTACTTAATTATCCGCCTACATGGCCTTTACGCCCAGTCATTCCCATTAACCACTGCACCCTCCGTATTACCGCCGCTGCTGGCCAGGAGGTAGCC
+
CCCCCGFGGGGGGGGGGGGGGGGGGGGGGGGGGGGGGGGGGGGGGGGGGGGGGGGGGGGGGGGGGGGGGGGGGGGGGGGGGGGGGGGGGGGGAFGGGGGGFGGGGGGGGGDGGGGGGGGGGGGGGGGGGGGGGGGGGGGGGGGGGGGGGGGGGGGGGGGGGGGGGGGGGGGGGGFFFGFDFFFGFGGGGGFGGGGGDDGGFFFFFFFF95?CE8FA5=A@FF953=37(6@3=<)1,3;F<<14.7C<C)).73?)))((,)-(48(-80,,4?92<(-(4((-()58(3((-4((42304
@M04999:289:000000000-L3R54:1:1101:4755:12568 2:N:0:421
CAGGACTACTCGGGTATCTAATCCTGTTTGCTCCCCACGCTTTCGCATCTCAGCGTCAGTATCTGTCCAGAAGGCCGCCTTCGCCACCGGTATTCCTCCACATCTCTACGCATTTCACCGCTACACGTGGAATTCTACCTTCCTCTACAATACTCCAGATAACCAGTTTTAAGTGCAATTCCCAGGTTGAGCCCGGGGCTTTCACACCTAACTTAATTATCCGCCTACATGCCCTTTACGCCCAGTCATTCCGATTAACGCTCGCACCCTCCGTATTACCGCGGCTGCTGGCACGGCGTTT
+
CCCCCGGGGGCFGEGGGGGGGGGGGGGGFGGGGG8FGGGDGEGGGEGGGFGGGFFFEGGGGGGGGGGGGGGGGGGGGDGEGGGGGGGGGEGGGGGGGGCEGGGGCFEFGGGGGGGGFFGGGGGGGGGGEGGGDGGGGGGGGGGGFFGGGGGGGGGCFGGGFDGFEGFCFEGDGDFFB9D?FFCEFGGGFEGGGFGDGDGGFFFFFFFFF=BBEFFCEFFCFC@D>FFBEFCE@;@;;6C>@FBD@EEAEFFE@(61(7<(7::BFFF96,186:?F?>AF?F>04(7?0.(147:B(((((
@M04999:289:000000000-L3R54:1:1101:15725:12584 2:N:0:421
TGACTACTAGGGTATCTAATCCTGTTCGCTCCCCACGCTTTCGTCCATCAGCGTCAATCGGTATTTAGTAACCTGCCTTCGCAATCGGGGTTCTGTGTAATATCTATGCATTTCACCGCTACACTACACATTCCAGCTACTTCAATACTATTCAAGATTAACAGTATCAACGGCAGTTCTACAGTTAAGCTGCAGGTTTTCACCGCTGACTTATCAACCCGCCTACGGACCCTTTAAACCCAATAAATCCGGATAACGCTCGCATCCTCCGTATTACCGCGGCTGCTGGCACGGAGTTAGC
+
CCCCCGGGGGGFGGGGGGFGGGGDGGGGGGGEGEG@FGFGGGGGGGEGGGGGGGGGGGGGGGGGGGCFGGGFEFFFGGCEDGCFGGGGGGGGGGGGGGGFFFGGGGGFFDGGFGGGGGGGGGGGGGFGFFGGGGFFFGGDGCDFFGGGGFG;FGGEFGAFEFGGFFDFFFGCCE8CDCFGGGGGCGFFAFGGGF?D?77@FFFFEDFF9C@EEFFFFFFD>AFFDF:@@F2>=3@FFFFFF6?FFFFFFFB630;E;;BFFFFFFF:>A?;<:??DAA?BBF>;F??FF?743;>12:<B<
@M04999:289:000000000-L3R54:1:1101:8081:12594 2:N:0:421
CTGACTACTCGGGTATCTAGTCCTGTTCGCTCCCCACGCTTTCGTCCATCAGCGTCAATCGGTATCTAGTAACCTGCCTTCGCAATCGGGGTTCTGTGTAATATCTATGCATTTCACCGCTACACTACACATTCCAGCTACTTCAATACTATTCAAGATTAACAGTATCAACGGCAGTTCTACAGTTAAGCTGCAGGTTTTCACCGCTGACTTATCAACCCGCCTACGGACCCTTTAAACCCAATAAATCCGGATAACGCTCGCATCCTCCGTATTACCGCGGCTGCTGGCACGGAGTT
+
CCCCCGGGGGGGGGGGGGGGGGGGGGGGGGGGGGGGGGGGGGGGGGGGGGGGGGGGGGGGGGGGGGGGGGGGGGGGGGGGGGGGGGGGGGGGEGGGGGGGGGGGGGGGGGGGGGGGGGGGGGGGGGGGGGGGGGGGGGGGGGGGGGGGGGGGFGGGGGGGGGGGFFFGGGGGGGDGFFFGGGGGGGGGGGGGGGGGGGGGFFFFFFFFFFFFFFFFFFFFBAFFDDFF@?BBFFFB=CFFFFDFFFFFFEFFFFFFFFFFFFFBFFFFFF<>BFFFFAAF>9>99;B?FFFF?:B>9?7
@M04999:289:000000000-L3R54:1:1101:10332:12604 2:N:0:421
TGGACTACCAGGGTATCTAATCCTGTTTGCTCCCCACGCTTTCGCATCTCAGCGTCAGTATCTGTCCAGAAGGCCGCCTTCGCCACCGGTATTCCTCCACATCTCTACGCGTTTCACCGCTACACGTGGAATTCTACCTTCCTCTACAATACTCTAGTTAACCAGTTTTAAGTGCAATTCCTAGGTTGAGCCCAGGGCTTTCACACCTAACTTAATTATCCGCCTACATGCCCTTTACGCCCAGTCATTCCGATTAACGCTCGCACCCTCCGTATTACCGCGGCTGCTGCCACGGAGTT
+
CCCCCGGGCGGGGFGGGGGGGGGGGGGGGGGGGGGGGGGGGGGGGGGGGGGGGGGGGGGGGGGGGGGGGGGGGGGGGGGGGGGECFGGGGGGGGGGGGGGGGGGGGGGGGGGGGGGGGGGGGGGGGGGDGGGGCFEF9FGGGGGGGGGGGGGGGFGGGGGGGGGGGFGGGGGGGGGFGFGGGGGGGGGGFFGGGGGGGGGFFFFFF>FB@BFFFFFFFFF9ADDFFFFF4:B=EFFFFF:>6<6=EFFFF?EDFFFFFFFFF1:1>4:?FFFFFFBBFFFFFF913:87)..4114;B?
@M04999:289:000000000-L3R54:1:1101:1808:12626 2:N:0:421
GGACTACCCGGGTATCTAATCCTGTTTGCTCCCCACGCTTTCGCATCTCAGCGTCAGTATCTGTCCAGAAGGCCGCCTTCGCCACCGGTATTCCTCCACATCTCTACGCATTTCACCGCTACACGTGGAATTCTACCTTCCTCTACAATACTCCAGATAACCAGTTTTAAGTGCAATTCCCAGGTTGAGCCCGGGGCTTTCACACCTAACTTAATTATCCGCCTACATGCCCTTTACGCCCAGTCATTCCGATTAACGCTCGCACCCTCCGTATTACCGCGGCTGCTGGCACGGAGTTAGC
+
CCCCCGGGGGGEGGGGGGGGGGGGGGGGGGGGGGGGGGGGGGGGGGGGGGGGGGGGGGGGGGGGGGGGGGGGGGGGGGGGGGGGGGGGGEFGGGGGGGGFGGGGGGGGGDGGGGGGGGGGGGGGGGGGGGGGGGGGGGGGGGGGGGGGGGGGGGGGGGGGGGGGGGFGGGFGGGGGFGFGGGGGGGFDGGFGE8@GGGGGFFFFFDFFFBEFFF6FCCFC>DFDFFF??@;3@@EFF;FF06?@@3??EFFF;3;)6?>??FFFBFF??<;::8?FF4(423;F>:??(-3?F;9(42)).
@M04999:289:000000000-L3R54:1:1101:24005:12644 2:N:0:421
AGACTACTGGGGTATCTAATCCTGTTTGCTCCCCACGCTTTCGCATCTCAGCGTCAGTATCTGTCCAGAAGGCCGCCTTCGCCACCGGTATTCCTCCACATCTCTACGCATTTCACCGCTACACGTGGAATTCTACCTTCCTCTACAATACTCTAGTTAACCAGTTTTAAGTGCAATTCCTAGGTTGAGCCCAGGGCTTTCACACCTAACTTAATTATCCGCCTACATGCCCTTTACGCCCAGTCATTCCGATTAACGCTCGCACCCTCCGTATTACCGCGGCTGCTGGCACGGAGTTAGC
+
CCCCCGGFEFGGGGGGGGGGGGGGGGDGGGGGGGGGGGGGGGGGG,FFGGGGGGGGGGFEGGGEFGGGGGGGGGGGGGGGGGGGGGDGGFGGGGGGGGCFGCGGGGGGGGGGGGGGGGGGGGGGGGGGDGGGGGGGGGGGGGGGGGDD=FGGGFGGFFGGGGGGGGGFGGADGGGGFGFGG?FCFG?8EFGFGGGDGGGGFFFFFFFFCFFEEFF981BCEB=ADF6AEEEFFFFFFFFFB@F@>@?EFFF0;(6?CFF?;B0(2:<BBFF???:BBAFF>9>FFFFFF62>B01(415><
@M04999:289:000000000-L3R54:1:1101:9552:12645 2:N:0:421
GACTACCCGGGTATCTAATCCTGTTCGCTCCCCACGCTTTCGTCCATCAGCGTCAATCGGTATTTAGTAACCTGCCTTCGCAATCGGGGTTCTGTGTAATATCTATGCATTTCACCGCTACACTACACATTCCAGCTACTTCAATACTATTCAAGATTAACAGTATCAACGGCAGTTCTACAGTTAAGCTGCAGGTTTTCACCGCTGACTTATCAACCCGCCTACGGACCCTTTAAACCCAATAAATCCGGATAACGCTCGCATCCTCCGTATTACCGCGGCTGCTGGCACGGAGTTAGCC
+
CCCCCGGGGGGGGGGGGGGGGGGGGGGGGGGGGGGGGGGGGGGGGGGGGGGGGGGGGGGGGGGGGGGGGGGGGGGGGGGGGGGGGGGGGGGGGGGGGGGGGGGGGGGGGGGGGGGGGGGGGGGGGGGGGGGGGGGGGGGGGGGGGGGGGGGGGGGGGGGGGGGGGGFGGGGCEGGGFGFGGGGGGGGGGGGGGGGGGGGGFFAEFFFFFFFFFFFFFFFFEFFFFFFFFFFFFFFFEFFFFFF8ACFFFF9DFFFFFFFFFFFFFFFFBBFBFFFFFFF>>669:?8?F<?<>07?8ABF:
@M04999:289:000000000-L3R54:1:1101:17460:12662 2:N:0:421
TGACTACAGGGGTATCTAATCCTGTTCGCTCCCCACGCTTTCGTCCATCAGCGTCAATCGGTATTTAGTAACCTGCCTTCGCAATCGGGGTTCTGTGTAATATCTATGCATTTCACCGCTACACTACACATTCCAGCTACTTCAATACTATTCAAGATTAACAGTATCAACGGCAGTTCTACAGTTAAGCTGCAGGTTTTCACCGCTGACTTATCAACCCGCCTACGGACCCTTTAAACCCAATAAATCCGGATAACGCTCGCATCCTCCGTATTACCGCGGCTGCTGGCACGGAGTTAGC
+
CCCCCGGGGGGGGGGGGGGGGGGGGGGGGGGGGGGGGGGGGGGGGGGGGGGGGGGGGGGGGGGGGGGGGGGGGGGGGGGGGGGGGGGGGGGGGGGGGGGGGGGGGGGGDFGGGGGGGGGGGGGGGGGGGGGGGGGGGGGGGGGGGGGGGGGGGGGGGGCGFGGGGGGGGGGGEGGGFGFGGGGGGGFGGGGGGGGGFGFGFFFFFEEFFFBEFFFFFFFFFFFFFFFFD>BFFFFEFFFFFFFFFAC<6@9B6@FFFF92:>BFFFB?>BBFB:?FFFFFF;(39<?:2:??FBBFFFA<4
@M04999:289:000000000-L3R54:1:1101:21214:12664 2:N:0:421
TACGACTACCAGGGTATCTAATCCTGTTTGCTCCCCACGCTTTCGCATCTCAGCGTCAGTATCTGTCCAGAAGGCCGCCTTCGCCACCGGTATTCCTCCACATCTCTACGCATTTCACCGCTACACGTGGAATTCTACCTTCCTCTACAATACTCCAGATAACCAGTTTTAAGTGCAATTCCCAGGTTGAGCCCGGGGCTTTCACACCTAACTTAATTATCCGCCTACATGCCCTTTACGCCCAGTCATTCCGATTAACGCTCGCACCCTCCGTATTACCGCGGCTGCTGGCACGGAGTT
+
CCCCCGGGGGGGGGGGGGGGGGGGGGGGGGGGGGGGGGGGGGGGGGGGGGGGGGGGGGGGFGGGGGGGGGGGGGGGGGGGGGGGGGGGGGGGGGGGGGGGGGDFEGGGGGGGDCGGGGFGGGGGGGGFGGGGGGGGGGGGGGGGGGGGGFGGGGGGGGFGGGGCFFGGGGGGGGGGFGFGGGCGG6EFFGGGGGGGD5DG4AFFFFFBDFEDECFCEFFFF@@==DFB@FEFFFE@@<EFFF@@<5<E?76<@((3<;C?9BFF>>FB0:?2>:0:?<BF?9>;BB>FFF?B()2(-4?B
@M04999:289:000000000-L3R54:1:1101:12689:12670 2:N:0:421
GACTACACGGGTATCTAATCCTGTTTGCTCCCCACGCTTTCGCATCTCAGCGTCAGTATCTGTCCAGAAGGCCGCCTTCGCCACCGGTATTCCTCCACATCTCTACGCATTTCACCGCTACACGTGGAATTCTACCTTCCTCTACAATACTCCAGATAACCAGTTTTAAGTGCAATTCCCAGGTTGAGCCCGGGGCTTTCACACCTAACTTAATTATCCGCCTACATGCCCTTTACGCCCAGTCATTCCGATTAACGCTCGCACCCTCCGTATTACCGCGGCTGCTGGCACGGAGTTAGCC
+
CCCCCGGGGGGGGGGGGGGGGGGGGGGGGGGGGGGGGGGGGGGGGGGGGGGGGGGGGGGGGGGGGGGGGGGGGGGGGGFGGGGGGGGGGGGGGGGGGGGGGFGGGGGGGGGGGGGGGGGGGGGGGGGGGGGGGGGGGGGGGGGGGGGGGGGGGGGGGGGGGGGGGDGGGFAFGGGGFGFGGGGGGGGGGGGGGGGG>>FGFFFFFFFFFFFFFFFFFFF@FF@FFFFFFEFFFFFFFFFFFFFEFFFFFFFFFFEFF6<FB9>B>BBFF>?BFFFFA01;>>B>:?FFF:?B;>((14)63
@M04999:289:000000000-L3R54:1:1101:19863:12691 2:N:0:421
CTTGACTACCGGGGTATCTAATCCTGTTTGCTCCCCACGCTTTCGCATCTCAGCGTCAGTATCTGTCCAGAAGGCCGCCTTCGCCACCGGTATTCCTCCACATCTCTACGCATTTCACCGCTACACGTGGAATTCTACCTTCCTCTACAATACTCCAGATAACCAGTTTTAAGTGCAATTCCCAGGTTGAGCCCGGGGCTTTCACACCTAACTTAATTATCCGCCTACATGCCCTTTACGCCCAGTCATTCCGATTAACGCTCGCACCCTCCGTATTACCGCGGCTGCTGGCACGGAGTTT
+
CCCCCGGGGGGGGGGGGGGGGGGGGGGGGGGGGGGGGGGGGGGGGGGGGGGGGGGGGGGGGGGGGGGGGGGGGGGGGGGGGGGGGGGGGGGGGGGGGGGGGGGGFGGGFGGGGEGGGGGGGGGGGGGGGGGGGGGGGGGGGGGGGGGGGGGFGGGGGGGGGGGGGGGGFFGGGGGGFGFGGGGGGGGGGGGGGGGGGDGGFFFFFFFFFFFFFFFFFFFFFC2@DFF@EFC@3;EFEFFEF>@F;@FAEFFFF<?FFFFBB??1>>>>?BF<>B:<2<A21(44>63:>D>?FFF>(4::)
@M04999:289:000000000-L3R54:1:1101:12619:12741 2:N:0:421
GAGACTACCCGGGTATCTAATCCTGTTCGCTCCCCACGCTTTCGTCCATCAGCGTCAATCGGTATTTAGTAACCTGCCTTCGCAATCGGGGTTCTGTGTAATATCTATGCATTTCACCGCTACACTACACATTCCAGCTACTTCAATACTATCCAAGATTAACAGTATCAACGGCAGTTCTACAGTTAAGCTGCAGGTTTTCACCGCTGACTTATCAACCCGCCTACGGACCCTTTAAACCCAATAAATCCGGATAACGCTCGCATCCTCCGTATTACCGCGGCTGCTGGCACGGAGTT
+
CCCCCGGGGGGGGGGGGGGGGGGGGGGGGGGGGGGGGGGGGGGGGGGGGGGGGGGGGGGGGGGGGGGGGGGGGGGGGGGGGGGGGGGGGGGGGGGGGGGGGGGGGGGGGGGGGGGGGGGGGGGGGGGGGGGGDGGGGGGGGGGGGGGGGGGGGGGGGGGGGGGGGGGGGGGGGCDGFGFGGGGGGGGGGGGGGGGGGGGGFFFFFFFFFFFFFFFFFFFFFBFFFFF@@FFFFFF;E<CFF;FFFFFFFFFFFFFFFFF16?BF>?B><B:>FFFFBFF?F909;>FFB>:87<B>,,3
@M04999:289:000000000-L3R54:1:1101:12285:12753 2:N:0:421
GGACTACTCGGGTATCTAATCCTGTTTGCTCCCCACGCTTTCGCATCTCAGCGTCAGTATCTGTCCAGAAGGCCGCCTTCGCCACCGGTATTCCTCCACATCTCTACGTATTTCACCGCTACACGTGGAATTCTACCTTCCTCTACAATACTCTAGTTAGCCAGTTTTAAGTGCAATTCCTAGGTTGAGCCCAGGGCTTTCACACCTAACTTAATTATCCGCCTACAGGCCCTTTACGCCCAGTCATTCCGATTAACGCTCGCACCCTCCGTATTACCCCCGCCGCTGGACACGAATTAGC
+
@C<CC@CFGGGGDFEDECFEFGGGGGG<@EEGGGFGGDDGGGE@F:FAAEFEGBEEG@EFGFDDGGGCCCCFFFFEFGGGG:FFCCCFFCFGFGGEGF<FDFCFDFFG=F<EGFFGGGGD>BE@CGA?FCCGFGCDEFF8DGFGCFCGGFGFFGGF;E:D,DFG=D:FFE9EFDDEFGFGDFGGCFCFFEG6EDGD6+=CBF6=A>*688*;@FFF@>FEB=DFDBE):99@9@EC4@9EF@>=E3<C<C@1?62?3((((679;F?01<>2.,56:A(((.,(-4199(22((((,4),,
@M04999:289:000000000-L3R54:1:1101:21186:12781 2:N:0:421
GTTCGACTACTCGGGTATCTAATCCTGTTTGCTCCCCACGCTTTCGCATCTCAGCGTCAGTATCTGTCCAGAAGGCCGCCTTCGCCACCGGTATTCCTCCACATCTCTACGCATTTCACCGCTACACGTGGAATTCTACCTTCCTCTACAATACTCTAGTTAACCAGTTTTAAGTGCAATTCCTAGGTTGAGCCCAGGGCTTTCACACCTAACTTAATTATCCGCCTACATGCCCTTTACGCCCAGTCATTCCGATTAACGCTCGCACCCTCCGTATTACCGCGGCTGCTGGCACGGAGTT
+
CCCCCGGGGGGGGGGGGGGGGGGGGGGGGGGGGGGGGGGGGGGGGGGG@FGGGGGGGGGGGGGFFGFGGGGGGGGGGGGGGGGGGGGGGGGGGGFGGGGGGGGGGGGGGGGGGGGGGGGGGGGGGGGGAFGDFGGGGGGG?EGGGGGGG8FGGGGGEGGDFGFGGGGGGGGGGGGGFGFGGFGGGGGGG6@?FGFFGGGDFFFFFFFFFFFBFFFFCFFEAEF==DD2@BE?EFFFBB>C2>@370==AEFFFF(6@1C;(280(.79>(-1:04:272<AF090339FFFB0,5(1(4<8
@M04999:289:000000000-L3R54:1:1101:29298:12804 2:N:0:421
TGACTACCGGGGTATCTAATCCTGTTTGCTCCCCACGCTTTCGCATCTCAGCGTCAGTATCTGTCCAGAAGGCCGCCTTCGCCACCGGTATTCCTCCACATCTCTACGCATTTCACCGCTACACGTGGAATTCTACCTTCCTCTACAATACTCCAGATAACCAGTTTTAAGTGCAATTCCCAGGTTGAGCCCGGGGCTTTCACACCTAACTTAATTATCCGCCTACATGCCCTTTACGCCCAGTCATTCCGATTAACGCTCGCACCCTCCGTATTACCGCGGCTGCTGGCACGGATTTAGC
+
CCCCCGGFEDEECFFCFEFGFFGFFCFECGFG8FGGGGBCFFCEEEEFFG9@CFCEGEGFFEGEFFCEFGGG8<@FEEFGEFFGGGEE>>FCFFGGGDGEEGCEFDFFGDEED?EEFCGGGGFF@A:@EGGGGGFGGFG8EFG99EDFGGGGGGGE9EF3=DFGDD:ECEA=E,CFFFFD7CCFGFFCGFGGEDG7>CDFF991*9AFEF=@BF8BE>ACEBF22@(4?EE@1=@37(;EBD(.7AFF?EF068?9>F0,8>>994?3<B03((5:<4294-49;:).::0<:3(((.6<2
@M04999:289:000000000-L3R54:1:1101:4060:12826 2:N:0:421
GACTACAAGGGTATCTAATCCTGTTCGCTACCCATGCTTTCGAACCTCAGCGTCAGTTACAGACCAGAGAGCCGCCTTCGCCACTGGTGTTCTTCCATATATCTACGCATTCCACCGCTACACATGGAGTTCCACTCTCCTCTTCTGCACTCAAGAAAAACAGTTTCAGCTGCACTTCCCCGGTTAAGCCGAGGGCTTTCACAGCTGACTTGTTCTCCCGCCTGCGTTCGCTTTACGCCCAATAAATCCGGACAACGCTTGCCACCTACGTATTACCGCGGCTGCTGGCACGTAGTTGGCC
+
CCCCCGGGGGGGGGGGGGGGGGGGGGGGG,FFGGGGGGGGGGGGGGGGGGGGGGGGGGGGGGGGGGGGGGGGGGGGGGGGGGGGGGGFGFGGGGGGGGGGGGGGGGGGGGGGGGGGGGGGGGGGGGGGGGGGGGGGGGGGGFGGGGGGGGGGG?E8@FFGGGGGGGFFGGGGGGGGFGFGGGGGGDFFGGGGGGGGGGGGFFFAFFFFFFFEEFFFFFF@DFFFFFFF@FFD;<EE@FFE@1@E89EEE@2;;>3:BB?:?B02<:?>B(,):?2:<6>B076>BBD0:74:??::4A047
@M04999:289:000000000-L3R54:1:1101:14053:12859 2:N:0:421
GACTACCAGGGTATCTAATCCTGTTTGCTCCCCACGCTTTCGCATCTCAGCGTCAGTATCTGTCCAGAAGGCCGCCTTCGCCACCGGTATTCCTCCACATCTCTACGCATTTCACCGCTACACGTGGAATTCTACCTTCCTCTACAATACTCTAGTTAACCAGTTTTAAGTGCAATTCCTAGGTTGAGCCCAGGGCTTTCACACCTAACTTAATTATCCGCCTACATGCCCTTTACGCCCAGTCATCCCGATTAACGCTCGCACCCTCCGTATTACCGCGGCTGCTGGCACGGAGTTAGCC
+
9B<B<6CCCB;C<EEECFFE9<CFAE@GF,C9B@FEFGEGGGGE>7,CC@@@FGGDC<FGGGFC@E@CF@<DF@@CFBFD7@FFCCG>BF<BE<?==FF<F,5,EFFGD+==5CE?=C7CGFGGGGDCFGGGCFC9ECFFAEFFFG?DF@FGGGGGADFGC=FG;EGGGFGFGF9EDF9DGGGF=FFGC?+9?:C6+0=73B;*5*;?)1A@86=>;AF@4>D>@EEE>64>()8C=D@A=977>E3)=;6(42?72:;DF9B02(3283,87.64.89101(((.571:?:4((-4:<A4
@M04999:289:000000000-L3R54:1:1101:17632:12927 2:N:0:421
ATGGACTACCGGGGTATCTAATCCTGTTCGCTCCCCACGCTTTCGTCCATCAGCGTCAATCGGTATTTAGTAACCTGCCTTCGCAATCGGGGTTCTGTGTAATATCTATGCATTTCACCGCTACACTACACATTCCAGCTACTTCAATACTATTCAAGATTAACAGTATCAACGGCAGTTCTACAGTTAAGCTGCAGGTTTTCACCGCTGACTTATCAACCCGCCTACGGACCCTTTAAACCCAATAAATCCGGATAACGCTCGCATCCTCCGTATTACCGCGGCTGCTGGCACGGAGTT
+
CCCCCGGGGGGGGGGGGGGGGGFGGGGGGGGGGGGGGGGGGCGGGGGGGGGGGGGGGGGGGGGGGGGGGGGGGGGGFFFGGGGGGGGGGGGGEGGGGGGGGGGGGGGGFGFDGGGGGGGGGGGGGGGGGGGFFGFGGGGGGGGGGGGFGGFGGGGFFGGGFGGGFGGGGGGGGGGDBG:FGGGGGEFCGGGGGGGGGCGGFFFFFFEFFFFDFFFFFFFFFFF2>DFFFF?BFFFFFF<FFFFDFFFF9CCE9@00<AFF9:B>966>:<AB>BB::BBFBB99F;9?FFFFF<:029?:
@M04999:289:000000000-L3R54:1:1101:18698:12971 2:N:0:421
CGACTACCCGGGTATCTAATCCTGTTTGCTCCACACGCTTTCGCATCTCAGCGTCAGTATCTGTCCAGAAGGCCGCCTTCGCCACCGGTATTCCTCCACATCTCTACGCATTTCACCGCTACACGTGGAATTCTACCTTCCTCTACAATACTCCAGATAACAAGTTTTAAGTGCAATTCCCAGGTTGAGCCCGGGGCTTTCACACCTAACTTAATTATCCGCCTACATGCCCTTTACGCCCAGTCATTCCGATTAACGCTCGCACCACCCGTATTACCGCGCCTGCTGGCACGGATTTAGC
+
B@CC,7,,CCCFF:F<FE<C@C@CFFG@FEG@<FFGC@F:FECFC@FEFFDCF@@:,;CFGE9CECFACECF@DFF@::?@FDGGAF7@@FFGFAFDFGGG=FEAE4=FGE@FFEGG@F@@EGGG<?:BAFGGG;FFFGGFGGG9336@FGAF8F@FGGGG,ED=9EFGGGEGDCAF=<2CFCCD643@CFECGDGGCCFABFFF4;AE=;/>+1=CFAC>B2(5:64@)6=;3@>C;?568;4)4?35./((283)32::1404>((40((,(().4(-3((3(((,(,.561((,.)).
@M04999:289:000000000-L3R54:1:1101:11918:12975 2:N:0:421
TGCGGACTACAGTGGTATCTAATCCTGTTTGCCACCCATTTCTTGGAACCGCAGCGTCAGTTATAGACCAGAGAGCCGCCTCCGCCACTGGTGCTCTTCCATATATCTACGCATTCCACTGCTACACATGTTCTTCCACCCTCTCCTTCCGCACTCAAGAACAACAGCTACAGCTGTACCTCCCTGGTTCACCCGAGGTCCTTCACAGCTGACTTGTTCCCCCGCCTGCGTTCTCTTTACGCCGAATTAATCCGGACGACGCTTGCCCCCTACTTATTACCGCGGCTGCTGGCACGTAGGT
+
CCC@,@FE<A,F,,,6,=,C,,C-6CCE,,,C,6;@7,C,,,,,,;6,C9+@+6C7FC:B@E<,,<C@FGF<,,@FG7+@@,A@F,+6BEAF,,CF,5??,5,,,,C?9F,+46+C99F=:E,AE<=<<99,,,,>49=8AFG,,@E@E,+++++,669DF8F?,6,,,,=2DG8D++?+?=?+3,@DD,D,<,@++**30++4;A+A).)*0++*10B**:>2=@?B2(-(2()))))+/(.(.47(7).)96(84(1(((((-480(413()-6))-69((((-(1(.).6(.((.(,-
@M04999:289:000000000-L3R54:1:1101:26158:12979 2:N:0:421
GCATGACTACTCGGGTATCTAATCCTGTTTGCTCCCCACGCTTTCGCATCTCAGCGTCAGTATCTGTCCAGAAGGCCGCCTTCGCCACCGGTATTCCTCCACATCTCTACGCATTTCACCGCTACACGTGGAATTCTACCTTCCTCTACAATACTCTAGTTAACCAGTTTTAAGTGCAATTCCCAGGTTGAGCCCGGGGCTTTCACACCTAACTTAATTATCCGCCTACATGCCCTTTACGCCCAGTCATTCCGATTAACGCTCGCACCCTCCGTATTACCGCGGCTGCTGGCACGGAGTT
+
CCCCCGGGGGGGGGGGGGGGGGGGGGGGGGGGGGGGGGGGGGGGGGGGGGGGGGGGGGGGGGGGGGGGGGGGGGGGGGGGGGGGGGGGGGGGGGFGGGGGGGGGGCGGGGGGCGGFGGGGGGGGGFGGFFGGFGGGGGGGGGGGGGGGGGFF9DGGGGGGGGCGGGGGGFGGGGGGFGFGGGGGGGDFGGDGGGGGGGGGFFFFFFFFFFFFFFFF=F>CFFEFFFFFFFFCEFFFFFFF@FFFFFFF<EFFFFF?@:CE0134(4(40:,1:6??B?FFF:>B6>>B:??7<2>16;;6:
@M04999:289:000000000-L3R54:1:1101:1791:12994 2:N:0:421
AGACTACAGGGGTATCTAATCCTGTTCGCTACCCATGCTTTCGAACCTCAGCGTCAGTTACAGACCAGAGAGACGCCTTCGCCACTGGTGTTCTTCCATATATCTACGCATTCCACCGCTACACATGGAGTTCCACTCTCCTCTTCTGCACTCAAGAAAAACAGTTTCAGCTGCACTTCCCCGGTTAAGCCGAGGGCTTTCACAGCTGACTTGTTCTCCCGCCTGCGTTCGCTTTACGCCCAATAAATCCGGACAACGCTTGCCACCTACGTATTACCGCGGCTGCTGGCACGTAGTTAGC
+
CCCCCGGGGGGGGGDGGGGGGGGGGGGGGGGGGGGGGGGGGGGGGGGGGGGGGGGGGGGGGGGGGGGGGGGGGGGGGGGGGGCEGGGFFEGGGGGGGGFGGGGGGGGGGDEGGGGGGEEGGGGGGGGGGGGGG;EGGGGGGGGGGGGGGGGGFFGGGGFFGGGGGGGGGGGCGGGGFG5=?DGEGEEGGGGGGGGGGFGGFFFFFFFFFDEEBFFFFFFDFFFFDFBFDDFFF;@FFFFA02(:@EFEFF;@BF><190<BBFBA?FFFFFBFFBADFF61>069:887,34<6:4346<.
@M04999:289:000000000-L3R54:1:1101:18839:13017 2:N:0:421
GTGACTACAAGGGTATCTAATCCTGTTTGCTCCCCACGCTTTCGCATCTCAGCGTCAGTATCTGTCCAGAAGGCCGCCTTCGCCACCGGTATTCCTCCACATCTCTACGCATTTCACCGCTACACGTGGAATTCTACCTTCCTCTACAATACTCTAGTTAACCAGTTTTAAGTGCAACTCCTAGGTTGAGCCCAGGGCTTTCACACCTAACTTAATTATCCGCCTACATGCCCTTTACGCCCAGTCATTCCGATTAACGCTCGCACCCTCCGTATTACCGCGGCTGCTGGCACGGAGTT
+
CCCCCGGGGGGGGGGGGGGGGGGGGGFGGGGGGGGGGGGGGGGGGGGGGGGGGGGGGGGGGGGGGGGGGGGGGGGGGGGGGGGGGGGGGGGGGGGGGGGGGGGGGGGGGGGGGGGGGGGGGGGGGGGGGGGGFGGGGGGGGGGGGGGGGGGGFGGGCDDFGGGGGGGFGGGGGGGGFGFGGGGGFGGGGGGGGGGGDGGGFFFFFFFFFFFFEFFFFFFFFDFAFFDFFFF@FFBEFFFF@@FB:5@EFFF;@DFFC>?FFFBFFFFFFFF92::BFFFFFF>BB((87?6:??B024?
@M04999:289:000000000-L3R54:1:1101:5584:13019 2:N:0:421
ATTTCGACTACCCGGGTATCTAATCCTGTTCGCTACCCATGCTTTCGAACCTCAGCGTCAGTTACAGACCAGAGAGCCGCCTTCGCCACTGGTGTTCTTCCATATATCTACGCATTCCACCGCTACACATGGAGTTCCACTCTCCTCTTCTGCACTCAAGAAAAACAGTTCCAGCTGCACTTCCCCGGTTAAGCCGAGGGCTTTCACAGCTGACTTGTTCTCCCGCCTGCGTTCGCTTTACGCCCAATAAATCCGGACAACGCTTGCCACCTACGTATTACCGCGGCTGCTGGCACGTAGT
+
CCCCCGGGGGGGGGGGGGGGGGGGGGGGGGGGGGGGFGGGGGGGGGGGGGGGGGGGGGGGGGGGGGGGGGGGGGGGGGGGGGGGGGGGGGGGGGGGGGGGGGGGGDGGGGGGGGGGGGGGGGGGGGGGGGGGG?FGGGGGGGGGGGGGGGGGGGGGGFGGGGGGGGGFGGGFFGGGFG5DGGGGGGGGGGGGDFFDCCGGDFFFFFFFFFFFFFFFEFAEFCEFFFFFFFBFDFFFFFFFFDF2;BFFF<<AA:B>BF0:?9><(4:0))472(:<2::2:447;;;1(87:B??B<F744
@M04999:289:000000000-L3R54:1:1101:8309:13020 2:N:0:421
GTGGACTACAGGGGTATCTAATCCTGTTTGCTACCCACGCTTTCGAGCATGAACGTCAGTGTTATCCCAGGAGGCTGCCTTCGCCATCGGTATTCCTCCACATCTCTACGCATTTCACTGCTACACGTGGAATTCTACCTCCCTCTGACACACTCTAGTTAGACAGTTTCAAATGCACGTCCCAAGTTGAGCTCGGGGATTTCACATCTGACTTATCTAACCGTCTGCGCTCGCTTTACGCCCAGTAATTCCGATTAACGCTCGCACCCTACGTATTACCCCGGCTGCTGGCACGTAGTT
+
CCCCCGGGGGGFGGGGGGGGGGGGFGGFGGGGFGGGGGEDGGGGGGGGGGFGGGGGGGGGGGGGGGGGGGGGGGGGGGGFGGGGGGGGGGGFGFFGGGGGGGGGGGGGGGGDGGFGGGGGGGGGGGGGGGEGGGGGGGGGGEEGFFFFGGGGGFFGGGFGGGGGGGFFGFEGGGGGFGFFDGGG8FEGGG?8,@EDDGD6?FFAFFFFFFFCAB@AEFFCFDADDDDFF=AF@B@BBCEBDFFF<ECFFF<EF0(4;?EFF@D;@06;4:2:1,)60)69((-4>>1-4>01()42(436
@M04999:289:000000000-L3R54:1:1101:21843:13043 2:N:0:421
TGACTACCGGGGTATCTAATCCTGTTTGCTCCCCACGCTTTCGCATCTCAGCGTCAGTATCTGTCCAGAAGGCCGCCTTCGCCACCGGTATTCCTCCACATCTCTACACATTTCACCGCTACACGTGGAATTCTACCTTCCTCTACAATACTCTAGTTAACCAGTTTTAAGTGCAATTCCTAGGTTGAGCCCAGGGCTTTCACACCTAACTTAATTATCCGCCTACATGCCCTTTACGCCCAGTCATTCCGATAAACGCTCGCACCCTCCGTATTACCGCGGCTGCTGGCACGGAGTTAGC
+
CCCCCGGGGGGGGGGGGGGGGGGGGGGGGGGGGGGGGGGGGGGGGGGGGGGGGGGGGGGGGGGGGGGGGGGGGGGGGGGGGGGGGGGGGGGGGGGGGGGGGGGGGGGGGGGGGGGGGGGGGGGGGGGGGGGGGGGGGGGGGGGGGGGGGGGFGGGGGGGGGGGGGGGGGCGGGGGGFGFGGGGFGGGGGGGGGGGGGGGGFFFFFFFFEDFFFFFFFFFFEFFFFFFFFEED:BFCEFFFFDFFEFFFFFFFFFFC<16?D>>BF>B?BBF?BBFF<>BF>BFBFF:B(37><>B66:9A9
@M04999:289:000000000-L3R54:1:1101:4070:13048 2:N:0:421
TGTTGACTACAAGGGTATCTAATCCTGTTTGCTCCCCACGCTTTCGCATCTCAGCGTCAGTATCTGTCCAGAAGGCCGCCTTCGCCACCGGTATTCCTCCACATCTCTACGCATTTCACCGCTACACGTGGGATTCTACCTTCCTCTACAATACTCCAGATAACCAGTTTTAAGTGCAATTCCCAGGTTGAGCCCGGGGCTTTCACACCTAACTTAATTATCCGCCTACATGCCCTTTACGCCCAGTCATTCCGATTAACGCTCGCACCCTCCGTATTACCTCTGCTGCTGTCACGGTGTT
+
CCCCCCFGGGCFGGGFGGGGGGGGGGGGFFFGGGFGGGGGGGGGGGGECEGGGGGGGGGGGEGGGGGGGGGGGF?FGEGGEFEGGGGGFEGG:FFFGGGGGGGDFECCFGGGGEEGFGGCEGGCC@ACA=?>AEDFFGFGFGG?EGGGFFG8E=FFFGGG9FGG,6=@F8DAFA+7BDBFGGGCCD6@DC:7CFE6C>D59AF+::+/<2>B>FFFFAAFB?*55@99>664>=(5@@9C;?B9<06;)96?<;(6(/)9(1<?B04;90(-49:?BF<><))).56,8?B)5)614(,(-
@M04999:289:000000000-L3R54:1:1101:19729:13107 2:N:0:421
GACTACTCGGGTATCTAATCCTGTTCGCTCCCCACGCTTTCGTCCATCAGCGTCAATCGGTATTTAGTAACCTGCCTTCGCAATCGGGGTTCTGTGTAATATCTATGCATTTCACCGCTACACTACACATTCCAGCTACTTCAATACTATTCAAGATTAACAGTATCAACGGCAGTTCTACAGTTAAGCTGCAGGTTTTCACCGCTGACTTATCAACCCGCCTACGGACCCTTTAAACCCAATAAATCCGGATAACGCTCGCATCCTCCGTATTACCGCGGCTGCTGGCACGGAGTTAGCC
+
CCCCCGGGGGGGGGGGGGGGGGGGGGGGGGGGGGGGGGEGGGGGGGGGGGGGGGGGGGGDFGGDCGGGGGGGFGGGGGFGGGEC<FGGGGGGGGFGFGGEGGGGG9FGGGGGGGGGGGGGGGGGGGGGG@FGGGGGGGGGGGG8DFGGGFGFGGGGEFGFGGDFGGGGFGGGGG>DBD7DGFGGGGGAAAFGEGGFGGGGCFFDBFBFDF;AEFFFB>DFB=>DF@=D>2@BFFFCEEFED;@;)6?EEFF6(;<<D9<<>>B?;>?<BB66?7)-)-31(7>B?F)3:12(-423:AA9:
@M04999:289:000000000-L3R54:1:1101:29135:13107 2:N:0:421
GGACTACAGGGGTATCTAATCCTGTTCGCTCCCCACGCTTTCGTCCATCAGCGTCAATCGGTATTTAGTAACCTGCCTTCGCAATCGGGGTTCTGTGTAATATCTATGCATTTCACCGCTACACTACACATTCCAGCTACTTCAATACTATTCAAGATTAACAGTATCAACGGCAGTTCTACAGTTAAGCTGCAGGTTTTCACCGCTGACTTATCAACCCGCCTACGGACCCTTTAAACCCAATAAATCCGGATAACGCTCGCATCCTCCGTATTACCGCGGCTGCTGGCACGGAGTTAGC
+
CCCCCGGGGGGGGGGGGGGGGGGGGGGGGGGGGGGGGGGGGGGGGGGGGGGGGGGGGGGGGGGGDGGGGGGGGGGGGGGGGGGGGGGGGGGGGGGGGGGGGGGGGGGGGGGGGGGGFGGGGGGGGGGGGGGGGGGGGDGGGGGGGGGGGGGGGGGGGGGGGGGGGGGGGGGGEGGGFGFGGGGGGGGFFGGGGGGGFGFGFFFFFFFFFFFCCFFFEFFFBBFFFF@FFBFFFDB487<FFFFFFACEE@B0:?DFE@F@<FFFFFBBF?FFFFF9><:;>0;;BFBFBFFFFFFFFFFF9
@M04999:289:000000000-L3R54:1:1101:11665:13130 2:N:0:421
GTACGACTACAAGGGTATCTAATCCTGTTTGCTCCCCACGCTTTCGCATCTCAGCGTCAGTATCTGTCCAGAAGGCCGCCTTCGCCACCGGTATTCCTCCACATCTCTACGCATTTCACCGCTACACGTGGAATTCTACCTTCCTCTACAATACTCTAGTTAACCAGTTTTAAGTGCAATTCCTAGGTTGAGCCCAGGGCTTTCACACCTAACTTAATTATCCGCCTACATGCCCTTTACGCCCAGTCATTCCGATTAACGCTCGCACCCTCCGTATTACCGCGGCTGCTGGCACGGAGTT
+
CCCCCGGGGGGGGGGGGGGGGGGGGGGGGGGGGGGGGGGGGGGGGGGGGGGGGGFGGGGGGGGGGGGGGGGGGGGGGGGGGGGGGGGGGGGGGGGGGGGGGGGGGGGGGGGGGGGGGGGGGGGGGGGGGGGGGGGGGGGGGGGGGGGGGGGGGGFGGGGGGFGGGGGGGGGGGGGFFGFGGGGGGGGGFDGGGGGGGGGGFFFFFFFFFFECFFFFFFFFFFFFFFFFFFE5BBFFBFEFF>FFFFFFFEFFFFFFF<?C;@DF>>9BBFBB?BF?F09AB09>B971??072(5179638
@M04999:289:000000000-L3R54:1:1101:3758:13148 2:N:0:421
GCCTACCCGGGTATCTAATCCTGTTTGCTCCCCACGCTTTCGCATCTCAGCGTCAGTATCTGTCCAGAAGGCCGCGTTCGCTACCGGTATTCCTCCACATCTCTACGCATTTCACCGCTACACGTGGAATTCTACCTTCCTCTACAATACTCCAGATAACCAGTTTTAAGTGCAATTCTCAGGTTGAGCCCGGGGCTTTCACACCTAACTTAATTATCAGCCTACATGCCCTTTACGCCCAGCCATTCCGATTAACGCTCGCACCCTCCGTCTTACCTCGTGCGCTCTCACGGACTTATCC
+
@-86@<FEFC6F7CEAEFCECA,;CCF9<F,9:<F7F@6F<FGGD76CEFFEF@:8;6CEF<FGCCF,9EFG@BF+@=??=,@=F=CF+4C<B@FGGG,,A??FFFF7C:F=9EE<F@C+4=FGAF@+,5ABF,,>E;D3EEFDGD8E8=CFGGD,E@,@8,1@E=,=E==2,,2EAF+;7+:<EE,,<,@*@C**;D4+91+@96?)(11*9:86@++*;>3@=3/3))/51;><DF1)6((6=37</((/6()-40226619B?03(4,(.3)-.)),(,((((((4<<(3-(-,.)6)
@M04999:289:000000000-L3R54:1:1101:7272:13157 2:N:0:421
AGACTACTGGGGTATCTAATCCTGTTTGCTCCCCACGCTTTCGCATCTCAGCGTCAGTATCTGTCCAGAAGGCCGCCTTCGCCACCGGTATTCCTCCACATCTCTACGCATTTCACCGCTACACGTGGAATTCTACCTTCCTCTACAATACTCCAGATAACCAGTTTTAAGTGCAATTCCCAGGTTGAGCCCGGGGCTTTCACACCTAACTTAATTATCCGCCTACATGCCCTTTACGCCCAGTCATTCCGATTAACGCTCGCACCCTCCGTATTACCGCGGCTGCTGGCACGGAGTTAGC
+
CCCCCGGGGGGGGGGGGGGGGGGGGGGGGGGGGGGGGGGGGGGGGEGGGGGGGGGGGGGGGGGGGGGGGGGGGGGGGGGGGGGGGGGGGGGGGGGGGGGGGGGGGGGGGGGGGGGGGGGGGGGGGGGGEGGGGGGGGGGFGGGGGGGGGGGGGGGGGGGGGGGGGGGGFGGGGFDGFGFGFFGGGGFGGGGFGGDGGGGGFFFFFFFFFFFFFFFFFFFFFF@D=BEEF=BBBFFFF@FFFFFFFFFCFFFFF@FEF29?69>FFFF?<?93(4?FFF?FF>BB(24)5?7??9;>:1AA4
@M04999:289:000000000-L3R54:1:1101:20585:13328 2:N:0:421
ATCAGACTACTGGGGTATCTAATCCTGTTTGCTCCCCACGCTTTCGCATCTCAGCGTCAGTATCTGTCCAGAAGGCCGCCTTCGCCACCGGTATTCCTCCACATCTCTACGCATTTCACCGCTACACGTGGAATTCTACCTTCCTCTACAATACTCTAGTTAACCAGTTTTAAGTGCAATTCCTAGGTTGAGCCCAGGGCTTTCACACCTAACTTAATTATCCGCCTACATGCCCTTTACGCCCAGTCATTCCGATTAACGCTCGCACCCTCCGTATTACCGCGGCTGCTGGCACGGAGTT
+
CCCCCGGGGGGGGGGGGGGGGGGGGGGGGGGGGGGGGGGGGGGGGGGGGGGGGGGGGGGGGGGGGGGGGGGGGGGGGGGGGGGGGGGGGGGGGGGGGGGGGGGGGGGGGGGGGGGGGGGGGGGGGGGGGGGGGGGGGGGGGGGGGGGGGFGGGGCGGGGGGGGGGGGGGGGGFFGFFGFGGGGGGGCGGGGGGGGGGGGGFFFFFFFFDFFFCFFFFFFFFFF4>FFFFFFFFF==DFFFFFFF@FFF@FEE3@<?8@FFF0<69BF>;BF:?F:?<?AA>?B>0;>>FF????7?2(4:4
@M04999:289:000000000-L3R54:1:1101:21073:13346 2:N:0:421
TCGGACTACTCGGGTATCTAATCCTGTTCGCTCCCCACGCTTTCGTCCATCAGCGTCAATCGGTATTTAGTAACCTGCCTTCGCAATCGGGGTTCTGTGTAATATCTATGCATTTCACCGCTACACTACGCATTCCAGCTACTTCAATACTATTCAAGATTAACAGTATCAACGGCAGTTCTACAGTTAAGCTGCAGGTTTTCACCGCTGACTTATCAACCCGCCTACGGACCCTTTAAACCCAATAAATCCGGATAACGCTCGCATCCTCCGTATTACCGCGGCTGCTGGCACGGAGTT
+
CCCCCGGGGGGGGGGGGGGGGGGGGGGGGGGGGGGGGGGGGGGGGGGGGGGGGGGGGGGGGGGGGGGGGGGGGGGGGGGGGGGGGGGGGGGGGEGGGGGGGGGGGGGGGGGGGGGGGGGGGGGGGGGGGGGGGGGGGGGGGGGGGGGGGGGGGGGGGGGGGGFGGGGGGGGGGG>EFGFGGGGGGGGGCGGGGGGGGGGGFFFFFFEFFFFFFFFFFFFFFF>FFFFFF@=FFF@FFFCFFFFF@DFAFFFFFBFFFFFF;<<BFFF>FBFFF::?:9<9-1;6;9>FF:BB,,499>F?
@M04999:289:000000000-L3R54:1:1101:14783:13349 2:N:0:421
CGAAGGACTACTCGGGTATCTAATCCTGTTTGCTACCCACGCTTTCGAGCATGAACGTCAGTGTTATCCCAGGAGGCTGCCTTCGCCATCGGTATTCCTCCACATCTCTACGCATTTCACTGCTACACGTGGAATTCTACCTCCCTCTGACACACTCTAGTTAGACAGTTTCAAATGCACGTCCCAAGTTGAGCTCGGGGATTTCACATCTGACTTATCTAACCGTCTGCGCTCGCTTTACGCCCAGTAATTCCGATTAACGCTCGCACCCTACGTATTACCGCGGCTGCTGGCACGTAGT
+
CCCCCGDGGGGGGGGGGFGGGGGGGGGGGGGGGGGGGGGGGGGDGGGGGGGGGGGGGGGGGGGGGGGGGGGGGGEGGGGGGGGGGGGGGGEGGCFGFGGFGGGGGGGFGGGGGGGCGGGGGGGGGGGGGGGGGGGGGFFGFFGGGGGFGCFGFDG8EGGFEFGGCFGGGFFGGGFCFGFGGGGDEGCGFGGDGG8DDGGG>E5>FFFFFFFFFFFFFFFFFFFDF>=25EFF@>@>9BBFEDFFFFFFFFFFFFE(61;EE13?F@BBF0?:1:?B2<><99B9219>B0:)81(.(38(-
@M04999:289:000000000-L3R54:1:1101:20471:13350 2:N:0:421
GGTATGACTACTCGGGTATCTAATCCTGTTCGCTACCCATGCTTTCGAACCTCAGCGTCAGTTACAGACCAGAGAGCCGCCTTCGCCACTGGTGTTCTTCCATATATCTACGCATTCCACCGCTACACATGGAGTTCCACTCTCCTCTTCTGCACTCAAGAAAAACAGTTTCAGCTGCACTTCCCCGGTTAAGCCGAGGGCTTTCACAGCTGACTTGTTCTCCCGCCTGCGTTCGCTTTACGCCCAATAAATCCGGACAACGATTGCCACCTACGTATTACCGCGGCTGCTGGCCCGTAGT
+
CCCCCGGGGGGGGGGGGGGGGGFGGGGGGGGGGGGGGGGGGGGGGGGGGGEGGFGGGGGGGGGGGGGGGGGGFGGGGGGGGGGGGGGGGGGGGGGGGGGGGGGGGGFGGGGGGGGGGGGGGGGGGGGGGGG8EEGDFGCGGGGGGGGGGGGGGGGGFGFFC8DF8DFGGGGGGG7FD?DFFGGGGGGDCEGGCGF5CDDDEFFFFFCFE=EB9AFF=BAEFFFD@@FF22(:6<07?D@672?@BF=;)73<E0>>?>FB?9(2:<BAA??F7((.7>BBB2346(46;??28((-4(-:4
@M04999:289:000000000-L3R54:1:1101:7151:13354 2:N:0:421
GTGACTACTCGGGTATCTAATCCTGTTTGCTCCCCACGCTTTCGCATCTCAGCGTCAGTATCTGTCCAGAAGGCCGCCTTCGCCACCGGTATTCCTCCACATCTCTACGCATTTCACCGCTACACGTGGAATTCTACCTTCCTCTACAATACTCTAGTTAACCAGTTTTAAGTGCAATTCCTAGGTTGAGCCCAGGGCTTTCACACCTAACTTAATTATCCGCCTACATGCCCTTTACGCCCAGTCATTCCGATTAACGCTCGCACCCTCCGTATTACCGCGGCTGCTGGCACGGAGTT
+
CCCCCGGGGGGGGGGGGGGGGGGGGGGGGGGGGGGGGGGGGGGGGGGGGGGGGGGGGGGGGGGGGGGGGGGGGGGGGGGGGGGGGGGGGGGGGGGGGGGGGGGGGGGGGGGGGGGGGGGGGGGGGGGGGGGGGGGGGGGGGGGGGGGGGGGGGGGGGGGGGGGGGGGGGGGFGFGGFFFGGGFGDGGGGGGGGGGGGGGGFFFFFFFFFEFFFFFFFFFFFAFFFFDBCEEFFFDFFF9DBFFFEFFFFFFF@FFFFFDBF?@F>FB?BF:92::?A<<<B999;9?B>(-8221(4:<
@M04999:289:000000000-L3R54:1:1101:26172:13400 2:N:0:421
AGGACTACCGGGGTATCTAATCCTGTTCGCTCCCCACGCTTTCGTCCATCAGCGTCAATCGGTATTTAGTAACCTGCCTTCGCAATCGGGGTTCTGTGTAATATCTATGCATTTCACCGCTACACTACACATTCCAGCTACTTCAATACTATTCAAGATTAACAGTATCAACGGCAGTTCTACAGTTAAGCTGCAGGTTTTCACCGCTGACTTATCAACCCGCCTACGGACCCTTTAAACCCAATAAATCCGGATAACGCTCGCATCCTCCGTATTACCGCGGCTGCTGGCACGGAGTT
+
CCCCCGGGGGGGGGGGGGGGGGGGGGGGGGGGGGGGGGGGGGGGGGGGGGGGGGGGGGGGGGGGFFGGGGGGGGGGGGGGGGGGGGGGGGGGGGGGGGGGGGGGGGGGGGGGGGGGGGGGGGGGGGGGGGGGGGGGGGGGGGGGGGGGGGDGGGGGGGGGGGGGGGGGGFGGGGGGFGFGGGGGGGGGGGGGGGGGGGGGFFFFFFFFFFFFFFFFFFFFF@FFFFFF?DFFFFFF<CFFDFFDD;AFFFFF@<FFFF?B??9BBFFFBFFBB6??FBAFFF02>>FFDFFFFB;07??
@M04999:289:000000000-L3R54:1:1101:17823:13401 2:N:0:421
GACTACTCGGGTATCTAATCCTGTTCGCTCCCCACGCTTTCGTCCATCAGCGTCAATCGGTATTTAGTAACCTGCCTTCGCAATCGGGGTTCTGTGTAATATCTATGCATTTCACCGCTACACTACACATTCCAGCTACTTCAATACTATTCAAGATTAACAGTATCAACGGCAGTTCTACAGTTAAGCTGCAGGTTTTCACCGCTGACTTATCAACCCGCCTACGGACCCTTTAAACCCAATAAATCCGGATAACGCTCGCATCCTCCGTATTACCGCGGCTGCTGGCACGGAGTTAGCC
+
CCCCCGGGGGGGGGGGGGGGGGGGGGGGGGGGGGGGGGGGGGGGG,FGGGGGGGGGGGGGGGGGGFGGGGGGGGGGGGGGGGGGGGGGGGGGGGGGGGGGGGGGGGFFGGGGGGGGGGGGGGGGGGGGGGGFGGGGGFGGGGGGGGGGGGGFF8FGGGGGGGGCDFGGGGGGGDGGFDFGGGGGGGFFFFFGGGGGGGGGFFFBEEFFDFECFFFFFFFAFFFFFF@D@=@BFFFEFFFFF@FFEEFEEB97;DFFF;DFFFF?F><A1>FBFFAAFF>>>>BFFFF72<?BF09BFAAF:
@M04999:289:000000000-L3R54:1:1101:27555:13493 2:N:0:421
GACTACCAGGGTATCTAATCCTGTTTGCTCCCCACGCTTTCGCATCTCAGCGTCAGTATCTGTCCAGAAGGCCGCCTTCGCCACCGGTATTCCTCCACATCTCTACGCATTTCACCGCTACACGTGGAATTCTACCTTCCTCTACAATACTCTAGTTAACCAGTTTTAAGTGCAATTCCTAGGTTGAGCCCAGGGCTTTCACACCTAACTTAATTATCCGCCTACATGCCCTTTACGCCCAGTCATTCCGATTAACGCTCGCACCCTCCGTATTACCGCGGCTGCTGGCACGGCGTTAGCC
+
CCCCCGGGGGGGGGGGGGGGGGGGGGGGGGGGGGGGGGGGGGDGGGGGGGGGGGGGGGGGGGGGGGGGGGGGGGGGGGGGGGGGGGGGGGGGGGGGGGGGGGGGGGFGGGGGGGGGGGGGGGGGGGGGDFGGGGGGGGGGGGGGGGGGGGGGGGGGGGGGGGGGGGGGGGGGGGGGFGFGGGGGGGGGGGGGGCGDGFFFFFFFFFFFFEFEFFFFFFFFFFFFFFFFFEFF@B4CDF@FFFFFEFEFFFFFFDCEFBFFFFF967?BFBF:FFFF>BB>B>>9?>?712<1((,4>:<F:
@M04999:289:000000000-L3R54:1:1101:9617:13503 2:N:0:421
CGACTACTAGGGTATCTAATCCTGTTTGCTCCCCACGCTTTCGCATCTCAGCGTCAGTATCTGTCCAGAAGGCCGCCTTCGCCACCGGTATTCCTCCACATCTCTACGCATTTCACCGCTACACGTGGAATTCTACCTTCCTCTACAATACTCCAGATAACCAGTTTTAAGTGCAATTCCCAGGTTGAGTCCGGGGCTTTCGCACCTAACTTAATTATCCGCCTACATGCCCTTTACGCCCAGTCATTCCGATTAACGCTCGCACCCTCCGTATTACCGCGGCTGCTGGCCCGGAGTTAGC
+
CCCCCGGGGGGGGGGGGGGGGGGGGGGGGGGGGGGGGGGGGGGGGGGGGGGGGGGGGGGGGGGGGGGGGGGGGGGGGGGGGGGGGGGGGGGGGGGGGGGGGGGGGGGGGGGGGGGGGGGGGGGGGGGGGGGGGGGGFGGGGGGGGGGGGGGGGGGGFGGGGGGGGGGGGGEGGGGGFGFGGGGGGGGGGGGGGGGDGGGGFFFFFFFFFFFFFFFFFFFF>BFF9BEF4@EFFF;.;DDF@@;4<3???FF<DD;C4(.,4299>F?0131-(4:><A0,,32241::?1(4139>BB):4
@M04999:289:000000000-L3R54:1:1101:13043:13525 2:N:0:421
TTGACTACCGGGGTATCTAATCCTGTTTGCTCCCCACGCTTTCGCATCTCAGCGTCAGTATCTGTCCAGAAGGCCGCCTTCGCCACCGGTATTCCTCCACATCTCTACGCATTTCACCGCTACACGTGGAATTCTACCTTCCTCTACAATACTCCAGATAACCAGTTTTAAGTGCAATTCCCAGGTTGAGCCCGGGGCTTTCACACCTAACTTAATTATCCGCCTACATGCCCTTTACGCCCAGTCATTCCGATTAACGCTCGCACCCTCCGTATTACCGCGGCTGCTGGCACGGAGTT
+
CCCCCGGGGGGGGGGGGGGGGGGGGGGGGGGGGGGGGGGGGGGGGGGGGGGGGGGGGGGGGGGGGGGGGGGGGGGGGGGGGGGGGGGGGGGGGGGGGGGGGGGGGGGGGGGGGGGGGGGGGGGGGGGGGGGGGGGGGGGGGGGGGGGGGGGGGGGGGGGGGGGGGGGGGGGGGGGGFGFGGGGGGGGDFGGFGGGDGGDGFFFFFFFFFFFFFFFFFFFFFFFFFFFFFE@@DFFFFFFFF>0?EE@FFFFF6<:?ABFFFF>>FF>B6:?9430:AFF(2>>>B>:BF:?0?B160::
@M04999:289:000000000-L3R54:1:1101:20749:13529 2:N:0:421
GGGACTACCGGGGTATCTAATCCTGTTTGCTACCCACGCTTTCGAGCATGAACGTCAGTGTTATCCCAGGAGGCTGCCTTCGCCATCGGTATTCCTCCACATCTCTACGCATTTCACTGCTACACGTGGAATTCTACCTCCCTCTGACACACTCTAGTTCGACAGTTTCAAATGCACGTCCCAAGTTGAGCTCGGGGATTTCACATCTGACTTATCTAACCGTCTGCGCTCGCTTTACGCCCAGTAATTCCGATTAACGCTCGCACCCTACGTATTACCGCGGCTGCTGGCACGTAGTT
+
CCCCCGGGGGGGGGGGGGGGGGGGGGGGGGGGGGGGGGGGGGGGGGGGGGGGGGGGGGGGGGGGGGGGGGGGGGGGGGGGGGGGGGGGGGGGGGGGGGGGGGGGGGGGGGGGGGGGGGGGGGGGGGGGEGGGGGGGGGGGGGGGGGGGGGGGGGGGGGGGG8CEGGGGGGGGGGGFFGFGDGGGGGGGGGGFGGGGGGGGFFFFFFFFFFFEFFFFEFFFF=@@FFFFFFFFFF@;EFFF@F@FEFFFCCFF(6;??CD9:2>FFF9?FFFB:BB?BF<,309;99127:?77?F?:8A
@M04999:289:000000000-L3R54:1:1101:23310:13540 2:N:0:421
AGACTACCGGGGTATCTAATCCTGTTTGCTCCCCACGCTTTCGCATCTCAGCGTCAGTATCTGTCCAGAAGGCCGCCTTCGCCACCGGTATTCCTCCACATCTCTACGCATTTCACCGCTACACGTGGAATTCTACCTTCCTCTACAATACTCCAGATAACCAGTTTTAAGTGCAATTCCCAGGTTGAGCCCGGGGCTTTCACACCTAACTTAGTTATCCGCCTACATGCCCTTTACGCCCAGTCATTCCGATTAACGCTCGCACCCTCCGTATTACCGCGGCTGCTGGCACGGAGTTAGC
+
CCCCCGGGGGGGGGGGGGGGGGGGGGGGGGGGGGGGGGGGGGGGGGGGGGGGGGGGGGGGGGGGGGGGGGGGGGGGGGGGGGGGGGGGGGGGGGGGGGGGGGGGGGGGGGGGGGGGGGGGGGGGGGGGGGGGGGGGGGGGGGGGGGGGGGGGGFGCFGGGGGGGGGGGGGGGGGGGFGFGGGGGGGGGGGGGGGGGGGGGFFFFFFFFFFFFFFFFFFFFFFFFFFFFFEFFE@FEFFFFFFD@@FFEF?;?;?F>D6>FF>FBBF<<?69??:BABFFFF>>>BF7)3:?26691:<):4
@M04999:289:000000000-L3R54:1:1101:2313:13542 2:N:0:421
ACATGACTACCGGGGTATCTAATCCTGTTCGCTCCCCACGCTTTCGTCCATCAGCGTCAATCGGTATTTAGTAACCTGCCTTCGCAATCGGGGTTCTGTGTAATATCTATGCATTTCACCGCTACACTACACATTCCAGCTACTTCAATACTATTCAAGATTAACAGTATCAACGGCAGTTCTACAGTTAAGCTGCAGGTTTTCACCGCTGACTTATCAACCCGCCTACGGACCCTTTAAACCCAATAAATCCGGATAACGCTCGCATCCTCCGTATTACCGCGGCTGCTGGCACGGAGTT
+
CCCCCGGGGGGGGGGGGGGGGGGGGGGGGGGGGGGGGGGGGGGGGGGGGGGGGGGGGGGGGGGGGEFGGGGGGGGGGGGGGGGGGGGGGGGGGGGGGGGGGGGFGGGGGGGGGGGGGGGGGGGGGGGGGGGGGGGGGGGGGGGGGGGGGGGGGGGGGFGGGGGGGGGGGGGGGGGGFGFGGGGGGGGGGGGGGGGGGGGGFFFFFFFFFFFFFFFFFFFFFFFFF>DFFF@FFFFFFEFFFFFFFD;;EFFF@B611<4?BF:06B>F>?FB:1::??DA>:>BB>>>3)4.4()493>?4
@M04999:289:000000000-L3R54:1:1101:14495:13555 2:N:0:421
TGAGTGACTACCGGGGTATCTAATCCTGTTCGCTACCCATGCTTTCGAACCTCAGCGTCAGTTACAGACCAGAGAGCCGCCTTCGCCACTGGTGTTCTTCCATATATCTACGCATTCCACCGCTACACATGGAGTTCCACTCTCCTCTTCTGCACTCAAGAAAAACAGTTTCAGCTGCACTTCCCCGGTTAAGCCGAGGGCTTTCACAGCTGACTTGTTCTCCCGCCTGCGTTCGCTTTACGCCCAATAAATCCGGACAACGCTTGCCACCTACGTATTACCGCGGCTGCTGGCACGTAGT
+
CCCCCGGGGGGGGGGGGGGGGGGGGGGGGGGGGGGGGGGGGGGGGGGGGGGGGGGGGGGGGGGGGGGGGGGGGGGGGGGGGGGGGGGGGGGGGGGGGGGGGGGGGGGGGGGGGGGGGGGGGGGGGGGGGGGGGGGGGGGGGGCGGGGGGGGGGGGGGGGGGGGGGGGGGGFGGGGGFGFGGGGGGGGGGGGGGGGGGGGGFFFFBFFFFFFFFFFFFFFEFFFFFFFFFFFFFFFF@?FFFFDBFFFBFAADFFFFFBF?BB>?FFFFFFBF?FFBFFBFFF:>>F>FB:4):?:<0,(1-
@M04999:289:000000000-L3R54:1:1101:3627:13596 2:N:0:421
ATCGGACTACTCGGGTACCTAATCCTGTTCGCTACCCATGCTTTCGAGCCTCAGCGTCAGTAACAGACCAGAGAGCCGCCTTCGCCACTGGTGTTCTTCCATATATCTACGCATTTCACCGCTACACATGGAGTTCCACTCTCCTCTTCTGCACTCAAGTCTCTCAGTTTCCGATGCTCTTCCTCAGTTAAGCTGAGGGCTTTCACATCCAGACTTAAAAGACCGCCTGCGCTCCCTTTACGCCCAATAAATCCGGACAACGCTTGCCACCTACGTATTACCGCGGCTGCTGGCACGTAGT
+
CCCCCGGGGGGFGGEGGGGGGGGGGGGGGGGGGGGFGGGGGGGGGGGGGGGGGGGGGGGGGGGGGGGGGGGGGGGGGGGGGGGGGGGGGGGGGGGGGGGGGGGGGFGGGGGGGGGGGGGFGGGGGGGGGGGGGGGGGGGGGGGGGGGGGGGGGGDGGGGGGGGGGGGGGGGGGGGGFFFGGGGGGGFGGGGCFFGFGGGGFFFFFFFFFFBEEFFFCFFFFFFFFB>@FF=28===DFFFFFFFFF@DF<EFF(69?9088>>F?<BBBFBF0:???D?4)6?9B6>BFFFFF<<22:?F1
@M04999:289:000000000-L3R54:1:1101:11151:13616 2:N:0:421
GGACTACAGGGGTATCTAATCCTGTTCGCTCCCCACGCTTTCGCTCCTCAGCGTCAGTGACGGCCCAGAGACCTGCCTTCGCCATCGGTGTTCTTCCCGATATCTACACATTCCACCGTTACACCGGGAATTCCAGTCTCCCCTACCGCACTCCAGTCCGCCCGTACCCGGCGCCGATCCACCGTTAAGCGATGGACTTTCACACCAGACGCGACGAACCGCCTACGAGCTCTTTACGCCCAATAAATCCGGATAACGCTTGCACCCTACGTATTACCGCGGCTGCTGGCACGTAGTTAGC
+
CCCCCGGGGGGGGGGGGGGGGGGGGGGGGGGGGGGGGGGGGGGGGGGGGGGGGGGGGGGGGGGGGGGGGGGGGGGGGGGGGGGGGGGGGGGGGGGGGGGGGGGGGGGGGGGGGGGGGGGGGGGGGGGGGGGGGGGGGGGGGGGGGGGGGGGGGGGGEGGGGGGGGGGGGGGGGGGGFGFGGGGGGGGGGGGG=EG4FGFGFCFAFFFF?FFFFEFEFFFFFBFF:???BF6:<ABBFFFFFFFF0A<:<?F>0:B42,((42<DFFF6:?<13>?DFFFF9;>FF:47:(4414(3(4:<9
@M04999:289:000000000-L3R54:1:1101:18089:13625 2:N:0:421
TTTGACTACTCGGGTATCTAATCCTGTTCGCTCCCCACGCTTTCGTCCATCAGCGTCAATCGGTATTTAGTAACCTGCCTTCGCAATCGGGGTTCTGTGTAATATCTATGCATTTCACCGCTACACTACACATTCCAGCTACTTCAATACTATTCAAGATTAACAGTATCAACGGCAGTTCTACAGTTAAGCTGCAGGTTTTCACCGCTGACTTATCAACCCGCCTACGGACCCTTTAAACCCAATAAATCCGGATAACGCTCGCATCCTCCGTATTACCGCGGCTGCTGGCACGGAGTT
+
CCCCCGGGGGGGGGGGGGGGGGGGGGGGGGGGGGGGGGGGGGGGGGGGGGGGGGGGGGGGGGGGGGGGGGGGGGGGGGGGGGGGGGGGGGGGGGGGGGGGGGGGGGGGGGGGGGGGGGGGGGGGGGGGGGGGGGGGGGGGGGGGGGGGGGGGGGGGGGGGGGGGGGGGGGGGGGGGFGFGGFGGGGGGGGGGGGGGGFFGFFFFFFEFFFFFFFFFFFFFFDFFFDFFF9@F>@FBFFFFFFD@FD;ACFFFFB@DFFFF@FFFFFFF?BBF;:?FFFFF?FFB>>FFF??:?22;>>F?
@M04999:289:000000000-L3R54:1:1101:4965:13640 2:N:0:421
GGACTACACGGGTATCTAATTCTGTTCGCCACCCATGCTTTCGAACCCCAGCGTCAGGTACAGACCAGAGTGCCGCCTTCGCCACCGGTGTTCTCCCATATATCTACCCATTCTACCGCTACACACGGAGATTCCCTCACCTTCTCTGCACCCAAGACCAACAGTTTCAGCGGCACTTCTCCGGTTAAGCCGAGGGCATTTCCCACTGACTTTTTATCCCGCCTGCGATCGCTTTACCCCCAATTAATCCGGACCACGCTTGCCACCCTCCTATTACCGCGGCTGCTGGCCCGTAGGTAGC
+
--6,,6,,6BFG6+6,6,C,,C<-;C,87,,BFG8F<6,CF,,,,6@,,,6,+86,6,9CFGA,EF,,6F,C,,+7@4C5,,@?:,4@@C,F,,,5A,F<,,,,,,,,,5,C,,,,C+4+44,4,+4F+:+A,@,,,,43@=,1@FAG?3,,1+@88,,,3@66,6C,277++1+***3+<C*45=*D;:F*1=EDD*?F+++**22)/()9)1*.)+16:91(,,(((((((48))).8;2:1)6<<2<,,:2(4(((-:1:B).0(((((,)6))-(4,39(,-.28((((-13(-).)
@M04999:289:000000000-L3R54:1:1101:9919:13672 2:N:0:421
GACTACTAGGGTATCTAATCCTGTTCGCTCCCCACGCTTTCGTCCATCAGCGTCAATCGGTATTTAGTAACCTGCCTTCGCAATCGGGGTTCTGTGTAATATCTATGCATTTCACCGCTACACTACACATTCCAGCTACTTCAATACTATTCAAGATTAACAGTATCAACGGCAGTTCTACAGTTAAGCTGCAGGTTTTCACCGCTGACTTATCAACCCGCCTACGGACCCTTTAAACCCAATAAATCAGGTTAACGCTCGCATCCTCCGTATTACCGCGGCTGCTCGCACGGAGTTAGCC
+
CCCCCGGGGGGGGGGGGGGGGGGGGGGGGFGGEFGGG@FGGGGGGGGGGGGGGGGGGGGGFFGGGGFGGGGGGGGGGGGGEEFGGGGGGGGGGGGGGFGGGGGGGGGCGFGFGFFFEGEGGGGGGGGGGGGGGG9EDGGFGGGGGGGGGGGFFGGFFGGGGGGGGFGGGGGGGGGGFGFFGGGFGGAFCFFFGGG?FFGFFFC>DDAAFFFEFFFFFFEFA=AADD9=@BFFF9CEE*7A@7;3<<C6<<@).;4CFFD?>>@;:?2AFFFFF0:<2<(1(9>BFF)4>>9999(,.:<92
@M04999:289:000000000-L3R54:1:1101:24953:13679 2:N:0:421
TGACTACCCGGGTATCTAATCCTGTTCGCTCCCCACGCTTTCGTCCATCAGCGTCAATCGGTATTTAGTAACCTGCCTTCGCAATCGGGGTTCTGTGTAATATCTATGCATTTCACCGCTACACTACACATTCCAGCTACTTCAATACTATTCAAGATTAACAGTATCAACGGCAGTTCTACAGTTAAGCTGCAGGTTTTCACCGCTGACTTATCAACCCGCCTACGGACCCTTTAAACCCAATAAATCCGGATAACGCTCGCATCCTCCGTATTACCGCGGCTGCTGGCACGGAGTTAGC
+
CCCCCGGGGGGGGGGGGGGGGGGGGGGGGGGGGGGGGGGGGGGGGGGGGGGGGGGGGGGGGGGGGGGGGGGGGGGGGGGGGGGGGGGGGGGGGGGGGGGGGGGGGGGGGGGGGGGGGGGGGGGGGGGGGGGGGGGGGGGGGGGGGGGGGGGGGGGGGGGGGGGGGGGGGGGGGGGGFGFGGGGGGGGGGGGGGGGGGGGGFFFFFFFFFFFFFFFFFFFFDFBFFFFFFFFFFDFFFFFFFFDFFFFFEFBB7;2<E@BF?>FFFFBFFFFFFFFBFF?F9BBFB?FF?0:?F91(43<D9
@M04999:289:000000000-L3R54:1:1101:21914:13736 2:N:0:421
TTTTGGACTACAAGGGTATCTAATCCTGTTCGCTACCCATGCTTTCGAACCTCAGCGTCAGTTACGGACCAGAGAGCCGCCTTCGCCACTGGTGTTCTTCCATATATCTACGCATTCCACCGCTACACATGGAGTTCCACTCTCCTCTTCTGCACTCAAGAAACATAGTTTCAGCTGCAGTTCCCCAGTTAAGCTGGGGGCTTTCACAGCTGACTTATCTTCCCGCCTGCGTTCGCTTTACGCCCAATAAATCCGGACAACGCTTGCCACCTACGTATTACCGCGGCTGCTGGCACGTAGT
+
CCCCCGGGGGGGGGGGGGGGGGFGGGGGGGGGGGGGGGGGGGGGGGGGGGGGGGGGGGGGGGGGGGGGGGGGGGGGGGGGGGGGGGEGGGGGGEGGGGGGGGGGGGGGGGGGGGGGGGGGGGGGGGGGGGGGFGGGGGGGGGGGGGGGGGGGGGGGGGGGGGGGGGGGGGGGGGGGFGFFFGGDGFGGGGGGGGGGGGGGEFFFFFFFFFFFFFFFEFFFFEFB@FF@BFFFFFFFFFFFFFFBFFFFFECEEF>BF;;??>FF?BB?FBFFB?FFFFFFF>?(490>FFF:BF?DFF:F4
@M04999:289:000000000-L3R54:1:1101:3295:13751 2:N:0:421
GATGACTACCAGGGTATCTAATCCTGTTTGCTCCCCACGCTTTCGCATCTCAGCGTCAGTATCTGTCCAGAAGGCCGCCTTCGCCACCGGTATTCCTCCACATCTCTACGCATTTCACCGCTACACGTGGAATTCTACCTTCCTCTACAATACTCCAGATAACCAGTTTTAAGTGCAATTCCCAGGTTGAGCCCGGGGCTTTCACACCTAACTTAATTATCCGCCTACATGCCCTTTACGCCCAGTCATTCCGATTAACGCTCGCACCCTCCGTATTACCGCGGCTGCTGGCACGGATTTT
+
CCCCCFGGGGGGGGF@FGGGGGGGGGEGGGGGG8FFEGGGGGGFGGEEEGGFGGGFGGGGGGGDGGFFGGGG@EGGGGGEGGGEEEGFEGGGGGGGGDCEGDGGGGGGGGGGEGFBAFFGGGGDGGGGGGGGGFCFGGCEFCGGFGGGFFEFGDGDGGGGGGGGGCD9EGFAC,?AFG9?C9?FGGGFD?FDCFGGGGD5>ABFFFFFFE=BFFFF6+=9>8=DD@25B?EFEDE@FFEFD6>D;;)7E?)7=D(/8;>D90<>F>;0<?F?;??BBA><0339B;;?F?F008?F((48)
@M04999:289:000000000-L3R54:1:1101:19183:13778 2:N:0:421
AGACTACACGGGTATCTAATCCTGTTTGCTCCCCACGCTTTCGCATCTCAGCGTCAGTATCTGTCCAGAAGGCCGCCTTCGCCACCGGTATTCCTCCACATCTCTACGCATTTCACCGCTACACGTGGAATTCTACCTTCCTCTACAATACTCCAGATAACCAGTTTTAAGTGCAATTCCCAGGTTGAGCCCGGGGCTTTCACACCTAACTTAATTATCCGCCTACATGCCCTTTACGCCCAGTCATTCCGATTAACGCTCGCACCCTCCGTATTACCGCGGCTGCTGGCACGGAGTTAGC
+
CCCCCGGGGGGGGGGGGGGGGGGGGGGGGGGGGGGGGGGGGGGGGGGGGGGGGGGGGGGGGGGGGGGGGGGGGGGGGGGGGGGGGGGGGGGGGGGGGGGGGGGGGGGGGGGGGGGGGGGGGGGGGGGGGGGGGGGGGGGGGGGGGGGGGGGGGGGGGGGGGGGGGGGGGGGGGGGGFGFGGGGGGGGGGGGGGGGGGGGGFFFFFEFFFFFFFFFFFFFFFFFFFFFFFFE@FFFFFFFEFFFFFFF?EFFFFFFFFFFFFF>FFFFBFFFF:BFABAF>>19B;?D726?F0;>14<AA4
@M04999:289:000000000-L3R54:1:1101:6992:13828 2:N:0:421
TGGACTACCAGGGTATCTAATCCTGTTCGCTACCCACGCTTTCGAGCCTCAGCGTCAGTTACTAGCCAGTCAGCCGCCTTCGCCACTGATGTTCTTCCATATATCTACGCATTTCACCGCTACACATGGAGTTCCACTGACCTCTCTAGCACTCAAGTCTTACAGTTTCTGATGCACGTCCATAGTTGAGCTATGACCTTTCACATCAGACTTATTAGACCGCCTGCGCTCCCTTTACGCCCAATAATTCCGGACAACGCTCGCCACCTACGTATTACCGCGGCTGCTGGCACGTAGTTAC
+
CCCCCGGGGGGGGGGGGGGFGGGGGGGGGGGGGGEFGGGGGGGGGGGGGGGGGGGGGGGGGGGGGGGGGCGGGGGGGGGGGGGGGGGGGGGFFGGFGGGGGGGGGGDGGGGGGGGGGGGGGGGGGGGGFGGGGFGGGGGGGGGGGGGGGGCGFEGGFEFGGGGGGGGGGGGGGFGGFGDFDGGGGGGFGGGGGGGGCFGGFFFFFAFFFBF@C8EFE+B@FFB>>5B94:DFFFEFFF>D=@?B38@3<C)=@FB;1?F;80:>BB??FFFF7?<BFFA0(49;>;6B?B03?FB<1<>9)
@M04999:289:000000000-L3R54:1:1101:1776:13829 2:N:0:421
TGACTACCAGGGTATCTAATCCTGTTCGCTACCCATGCTTTCGAACCTCAGCGTCAGTTACAGACCAGAGAGCCGCCTTCGCCACTGGTGTTCTTCCATATATCTACGCATTCCACCGCTACACATGGAGTTCCACTCTCCTCTTCTGCACTCAAGAAAAACAGTTTCAGCTGCACTTCCCCGGTTAAGCCGAGGGCTTTCACAGCTGACTTGTTCTCCCGCCTGCGTTCGCTTTACGCCCAATAAATCCGGACAACGCTTGCCACCTACGTATTACCGCGGCTGCTGGCACGTAGTTAGC
+
CCCCCGGGGGGGGGGGGGGGGGGGGGGGGGGGGGGGGGGGGGGGGGGGGGGGGGGGGGGGGGGGGGGGGGGGGGGGGGGGGGGGGGGGGFGGGGGGGGGGGGGGGGGGGGGGGFGGGGGGGGGGGGGGGGGGGGGGGGGGGGGGGGGGGGGGGGGGGGGGGGFDGGFGGGGGGGGGFGFGFGGGGGEGGGFEGEEGGGGGFFFFFFFFFFFF=AFFEFF=BBBDBFFF97<@FD?4><<EFFDFFEFFFFF>BBBB?FBB(1609??B031,26:5<96(3996>?:>?F?FFF:1?AFF<
@M04999:289:000000000-L3R54:1:1101:12952:13834 2:N:0:421
CGACTACTGGGGTATCTAATCCTGTTCGCTACCCATGCTTTCGAACCTCAGCGTCAGTTACAGACCAGAGAGCCGCCTTCGCCACTGGTGTTCTTCCATATATCTACGCATTCCACCGCTACACATGGAGTTCCACTCTCCTCTTCTGCACTCAAGAAAAACAGTTTCAGCTGCACTTCCCCGGTTAAGCCGAGGGCTTTCACAGCTGACTTGTTCTCCCGCCTGCGTTCGCTTTACGCCCAATAAATCCGGACAACGCTTGCCACCTACGTATTACCGCGGCTGCTGGCACGTAGTTAGC
+
CCCCCGGGGGGGGGGGGGFGGFGFGGGGGEGGGGFGGFGGGGGE<FC8FFGGGFGEEFGGGGGFFFGGGGFGGGGGGGEGDFGEGGGGGG???@FGCGGCFEFFGGGFGGGGGGGGGG@EEGGFGGGFGFFCFGFGGGF8,AFGFGGFGFFCFGFGCFGGGEF,@FDFGFFGFGGGFGFGGGGGGGGGEFGCCG57DGGFFFFFFFFABBFE6FA8*B?>?@BF(7>32?12?FDFF<DF6?;;EEF3?1>>BFF0:9044::(6<(,4,28<<:):2<9>;661(.2202<????:)645
@M04999:289:000000000-L3R54:1:1101:5414:13837 2:N:0:421
GATAGACTACACGGGTATCTACTCCTTTTCGCTACCCGTGCTTTCGCACCTCAGCGTCAGTTACAGACCAGAGAGCCGCCTTCGCCACTGGTGTTCTTCCATATCTCTACGCATTCCACCGATACACATGGAGTTCCACTCTCCTCTTCTGCACTCAAGTAACACAGTTTCAGCTGCACTTCCCCGGTTAATCCGAGGGCTTTCACAGCTGACTTGTTCTCCCGCCTGCGTTCGCTATACGCCCAATATCTCAGGACAACGCTCGCCACCTACATATTCCCGCCGCCTCTCATACGGTTAT
+
@A6B,,,;CF,,C++@+E,;@,;C,C,E<F+C:,@6F+6,8C<,F,,,8C,6,C<@6,68C6,9<6,69CF,,,8,A4>+,4C9:FC669BFD,@5595,CFGG,F494,4++44,C,4E4++@FAC,A=F,6444,,@>D8@DGGF8,6,@,@E,,6,,63,@3+@EF,,EF@=,*+3=++5;,34;:*,,@EE>D**/;9*;BFAA))65:++**;+/=*525-(60;,,;(,3(();6;(((4(4))-))-.4::(.((,(-463(.3(.(.).))-4(((49(((5(-).:(((-(.
@M04999:289:000000000-L3R54:1:1101:7395:13869 2:N:0:421
AGCGAGACTACTCGGGTATCTAATCCTGTTTGCTACCCACGCTTTCGAGCATGAACGTCAGTGTTATCCCAGGAGGCTGCCTTCGCCATCGGTATTCCTCCACATCTCTACGCATTTCACTGCTACACGTGGAATTCTACCTCCCTCTGACACACTCTAGTTAGACAGTTTCAAATGCACGTCCCAAGTTGAGCTCGGGGATTTCACATCTGACTTATCTAACCGTCTGCGCTCGCTTTACGCCCAGTAATTCCGATTAACGCTCGCACCCTACGTATTACCGCGGCTGCTGGCACGTAGT
+
CCCCCGGGGGGGGGGGGGGGGGGGGGGGGGGGGGGGGGGGGGGGGGGGGGGGGGGGGGGGGGGGGGGGGGGGGGGGGGGGGGGGGGGGGGGGGGGGGGGGGGGGGGGGGGGGGGGGGGGGGGGGGGGGGGGGGGGGGGGGGGGGGGGGGGGGGGGGGGGGGGGGGGGGGGGGGGGGFGFGGGGGGFFGGGGGGGGGGGGGFFFFFFFFFFFCEFFFFFFFFFFFFFFFFFFFFFFFFFFFFDFFFFFFCEFFFFF@FF6?<D>DDFF>0>FBFFFFFFFFF<?BFBF;0:B:?B?>6:<?:
@M04999:289:000000000-L3R54:1:1101:12751:13882 2:N:0:421
GACTACCGGGGATCTAATCCTGTTTGCTCCCCACGCTTTCGCATCTCAGCGTCAGTATCTGTCCAGAAGGCCGCCTTCGCCACCGGTATTCCTCCACATCTCTACGCATTTCACCGCTACACGTGGAATTCTACCTTCCTCTACAATACTCCAGATAACCAGTTTTAAGTGCAATTCCCAGGTTGAGCCCGGGGCTTTCACACCTAACTTAATTATCCGCCTACATGCCCTTTACGCCCAGTCATTCCGATTAACGCTCGCACCCTCCGTATTTCCGCGGCTGCTTGCCCGGAGTTAGCCG
+
CCCCCGGFGGC@FGGGGGFGGGGGGGGGGGF@ACGCCCFGGGGGGGGGGGGFFGGGGGFFGGGGGGGGGGGGGGGGGGGGGGDAFFGGG<EFGGGGGGGGGGGGGGGGGEGGGGGGGGGGGGDGGGGGG@FGDGGGGFGGGCFGFFGGGG?FCFDFGGGGGGFFGGGGGGGGGGGGFG6C??CFGG8A6CCEEEEDGGGGFAFEFF?FECE=?>FFEF4>DF?DFFC3)/6@@EC@;>B):=EFE5?EE(86:FF:06?B>>FFF6?F9?6?().510,40428:248(4311((.4447(
@M04999:289:000000000-L3R54:1:1101:25635:13890 2:N:0:421
TGACTACTGGGGTATCTAATCCTGTTTGCTCCCCACGCTTTCGCATCTCAGCGTCAGTATCTGTCCAGAAGGCCGCCTTCGCCACCGGTATTCCTCCACATCTCTACGCATTTCACCGCTACACGTGGAATTCTACCTTCCTCTACAATACTCCAGATAACCAGTTTTAAGTGCAATTCCCAGGTTGAGCCCGGGGCTTTCACACCTAACTTAATTATCCGCCTACATGCCCTTTACGCCCAGTCATTCCGATTAACGCTCGCACCCTCCGTATTACCGCGGCTGCTGGCACGGAGTTAGC
+
CCCCCGGGGGGGGGGGGGGGGGGGGGGGGGGGGGGGGGGGGGGGGGGGGGGGGGGGGGGGGGGGGGGGGGGGGGGGGGGGGGGGGGGGGGGGGGGGGGGGFGGGGGGGGGGGGGGGGGGGGGGGGGGGGGGGGGGGGGGGGGGGGGGGGGGGGGGGFGGGGGGGGGGGGGGGGGGGFGFGGGGGGGGGFGGGGGGGGGGGFFFFFFFFFFFF=BFFEFFFFFFFDFFFFFEBFFFFF@@EF;;4;<EFFFFDFFFFFDFF619BFFF?:?B?1??FFA?>9>BB>FBF:?:??11>:74)4
@M04999:289:000000000-L3R54:1:1101:17717:13901 2:N:0:421
GTGTGACTACTCGGGTATCTAATCCTGTTCGCTCCCCACGCTTTCGTCCATCAGCGTCAATCGGTATTTAGTAACCTGCCTTCGCAATCGGGGTTCTGTGTAATATCTATGCATTTCACCGCTACACTACACATTCCAGCTACTTCAATACTATTCAAGATTAACAGCATCAACGGCAGTTCTACAGTTAAGCTGCAGGTTTTCACCGCTGACTTATCAACCCGCCTACGGACCCTTTAAACCCAATAAATCCGGATAACGCTCGCATCCTCCGTATTACCGCGGCTGCTGGCACGGAGTT
+
C@CCCAFCFFGGGGGGGGGGGGGGGGGGFFGDEGGGGGGGGGEGGGGGGGGGGGGGGGGEGGGGGGGGGGGGGGGGGFGGGGGGGGGGGGGGGGGGGGGGGGGGFGFGGGGGDGGGGGGGGGGGGGGGGGGGGGGGGGGGGGGGGGGGGGGGGFGFFCEEGEGDGFGGGGGGFGGC>DEGGGGGGGGGGGGGGGFGGGGGFFFFFFAEFBFFFFFFFAFFFFF>BFFFFFD@>BF=DFFFFFFFD;@@@FFFFFF6?;E<@@21>;BBF:?DF><<?BFFF?>;B049:?F><?D?((784
@M04999:289:000000000-L3R54:1:1101:5840:13931 2:N:0:421
GACTACACGGGTATCTAATCCTGTTTGCTCCCCACGCTTTCGCATCTCAGCGTCAGTATCTGTCCAGAAGGCCGCCTTCGCCACCGGTATTCCTCCACATCTCTACGCACTTCACCGCTACACGTGGAATTCTACCTTCCTCTACAATACTCCAGATAACCAGTTTTAAGTGCAATTCCCAGGTTGAGCCCGGGGCTTTCACACCTAACTTAATTATCCGCCTACATGCCCTTTACGCCCAGTCATTCCGATTAACGCTCGGACCCTCCGTATTACCGCGGCTGCTGGCACGGAGTTAGCC
+
CCCCCGGGGGGGGGGGGGGGGGGGGGGGGGGGGGGGGGGGGGGGGGGGGGGGGGGGGGGGGGGGGGGGGGGGGGGGGGGGGGGGGGGGDGGGGGGGGGGGGGGGGGCGGGGGGGGGGGGGGGGGGGGGGGGGGGGGGGGGGGGGGGGGGGGGGGGGGGGGGGGGGGGGDGGGGGGGFGFGGGFGGGGGGGGGGGGGGGGGFFFFFFFFFFFF4AAFEFFFFFFFFFFE@38;DFFC?D;DF<EFFCEFEE63<?FF0>BFFF(36?BFFFB??7<AAB>6(17>1>?06(,,,-(442<<0
@M04999:289:000000000-L3R54:1:1101:9987:13936 2:N:0:421
GACTACCCGGGTATCTAATCCTGTTCGCTCCCCACGCTTTCGTCCATCAGCGTCAATCGGTATTTAGTAACCTGCCTTCGCAATCGGGGTTCTGTGTAATATCTATGCATTTCACCGCTACACTACACATTCCAGCTACTTCAATACTATTCAAGATTAACAGTATCAACGGCAGTTCTACAGTTAAGCTGCAGGTTTTCACCGCTGACTTATCAACCCGCCTACGGACCCTTTAAACCCAATAAATCCGGATAACGCTCGCATCCTCCGTATTACCGCGGCTGCTGGCACGGAGTTAGCC
+
CCCCCGFGGGGGGGGGGGGGGGGGGGGGGGGGGGGGGGGGGGGGGGGGGGGGGGGGGGGGGGGGGGGGGGGGGGGGGGGGGGGGGGGGGGGGGGGGGGGGGGGGGGGGGGGGGGGGGGGGGGGGGGGGGGGGGGGGGGGGGGGGGGGGGGGGFFGFGGGGGGFDGGGGGGGGGGGFFGFGGGGGGGGGGFGGGGGGGFGFFFFEFFFFFFFFFFFFFFFFFB2@DD5>>>@F;EFFFFFF?FFFE<3<@91?F@FFFFF:BBFFBBBF<0,4??<9<?BB909>??:013247>(414<<7
@M04999:289:000000000-L3R54:1:1101:4603:13946 2:N:0:421
CAGACAACTCGGGTATCTAATCCTGTTTGCTCCCCACGCTTTCGCATCTCAGCGTCAGTATCTGTCCAGAAGGCCGCCTTCGCCACCGGTATTCCTCCACATCTCTACGCATTTCACCGCTACACGTGGAATTCTACCTTCCTCTACAATACTCCAGATAACCAGTTTTAAGTGCAATTCCCAGGTTGAGCCCGGGGCTTTCACACCTAACTTAATTATCCGCCTACATGCCCTTTACGCCCAGTCATTCCGATTAACGCTCGCACCCTCCGTATTACCGCGGCTGCTGGCACGGAGTT
+
CCCCCGGGGGGGGFGGGGGGGGGGGGGGGGGGGGGGGGGGGGGDGGGGGGGGGGGGGGGFGGGGGGGGGGGGGGGGGGGGGGGGGDFG7FGGFGGGGGGGGGGGGGGGGGGEGGGGGGGGGGGGFGGGGGGGGGGGGGGGGGGGGGGGGGGGGGGGGGGGGGGGGFFFFGGGFGGGFGFGGGGGGGGGFGGGGGGGGGDF>FFFFFEFFFFFEFFFEFFFFFF@FFFFFEEEFFFFFC(89>F?EEFCEFF@<@D<CCD9229;146:16?B:B?:A<>?01;>F>67?:?<B199048
@M04999:289:000000000-L3R54:1:1101:21350:13973 2:N:0:421
CGACTACCCGGGTATCTAATCCTGTTTGCTCCCCACGCTTTCGCATCTCAGCGTCAGTATCTGTCCAGAAGGCCGCCTTCGCCACCGGTATTCCTCCACATCTCTACGCATTTCACCGCTACACGTGGAATTCTACCTTCCTCTACAATACTCTAGTTAACCAGTTTTAAGTGCAATTCCTAGGTTGAGCCCAGGGCTTTCACACCTAACTTAATTATCCGCCTACATGCCCTTTACGCCCAGTCATTCCGATTAACGCTCGCACCCTCCGTATTACCGCGGCTGCTGGCACGGAGTTAGC
+
CCCCCEGGGGGGGGGGGGGGGGGGGGGGGGGGGGGGEGGGGGGGGEGGGGGGGGGGGGFGFGGGGGGGGGGGGGGGGGGG<FGGGGGGGGGGGCGGGGGGGGGGGGGGGGGGGGGGGGGGGGGGGGGGGFGGGGGGGGGGGGGEGGGGGGGGGGGGGGGGGGGGFGGGGGGFDGGGFGFGGGGGGGGGGCEGGGGGGGGGFFFFFFFFFFFFFFFFEAFFEFFFFF=EFF@FEFFFE@9A9;14=EFFFFE@D?FFFFFFFFBFFFFBFF>F:?0<AF<BFFFFBB70:0(2:B(1::))4
@M04999:289:000000000-L3R54:1:1101:8783:14000 2:N:0:421
CCGACTACTCGGGTATCTAATCCTGTTCGCTCCCCACGCTTTCGTCCATCAGCGTCAATCGGTATTTAGTAACCTGCCTTCGCAATCGGGGTTCTGTGTAATATCTATGCATTTCACCGCTACACTACACATTCCAGCTACTTCAATACTATTCAAGATTAACAGTATCAACGGCAGTTCTACAGTTAAGCTGCAGGTTTTCACCGCTGACTTATCAACCCGCCTACGGACCCTTTAAACCCAATAAATCCGGATAACGCTCGCATCCTCCGTATTACCGCGGCTGCTGGCACGGAGTTAC
+
CCCCCGDDEFFGCFEEFGGGGFGDEFFDFEGCFFCECGGGEGC@EFFCEF@<FEFG@:FGFGF8DFEF<FDGCFGGGFFFGGC@BFGGGGG=FFFFAFFGGGGGGFFFGGFDFGGFFFEGGGGGGGFGGGGGGGGDDFGFGGFGDEGFGGGGDDD8DGGGCCDFGCFGFFGGGEGGFFFGDGFDCFGFD,<FFGGGGGGGFFFFFDFDF)=EFFFFEFAB?=AFFFFF(85>@@DFE?EF;;D?@;3;E?E@:;7?<EFFD?609:>BBABF?:?:<24?6,((-,174:<B?<96(4?A)
@M04999:289:000000000-L3R54:1:1101:6301:14024 2:N:0:421
GACTACAGGGGTATCTAATCCTGTTCGCTCCCCACGCTTTCGTCCATCAGCGTCAATCGGTATTTAGTAACCTGCCTTCGCAATCGGGGTTCTGTGTAATATCTATGCATTTCACCGCTACACTACACATTCCAGCTACTTCAATACTATTCAAGATTAACAGTATCAACGGCAGTTCTACAGTTAAGCTGCAGGTTTTCACCGCTGACTTATCAACCCGCCTACGGACCCTTTAAACCCAATAAATCCGGATAACGCTCGCATCCTCCGTATTACCGCGGCTGCTGGCACGGAGTTAGCC
+
CCCCCGGGFGGGGGGGGGGGCFGGGGGGGGEGEGGGDFGGGGFGEGGGGGGGGGGGGGGGGGGFGGGGGGGFGGGGGGGGGEFGGGGGGGEGGGGGGGGGGGGFGGGGGGGGGGGGGGGGGGGGGGGGGGGGGEGGGGGGGGGGGGGFGGGGFCFDGGGFGGGGGGGGGGGDGGGADGFGGGGGGCF9EFGFFGGGGGGFFFAEFEDFFFECFFFFDFBBBFA=3>9@B=@B@FFF=E@EFFFFEEEEFFF0:<A;;9@?>FBB>?FBB>6?:?A<AFB91>9>B>0::(4:;BB?<2)..
@M04999:289:000000000-L3R54:1:1101:11150:14056 2:N:0:421
TGACTACTCGGGTATCTAATCCTGTTCGCTCCCCACGCTTTCGTCCATCAGCGTCAATCGGTATTTAGTAACCTGCCTTCGCAATCGGGGTTCTGTGTAATATCTATGCATTTCACCGCTACACTACACATTCCAGCTACTTCAATACTATTCAAGATTAACAGTATCAACGGCAGTTCTACAGTTAAGCTGCAGGTTTTCACCGCTGACTTATCAACCCGCCTACGGACCCTTTAAACCCAATAAATCCGGATAACGCTCGCATCCTCCGTATTACCGCGGCTGCGGGCACGGAGTTAGC
+
CCC8CFGGGGGGC@FGGFDDG@@EFGFE7CCGGFGGGDFGGFFFGGGFGGFDE:BC7FFEDG8FEFGGFFGGGGGGGG9FFGGG7EGGGGFEFGBEEFGGFGGGGCFCFFC=FGEFGEGGGGGGGGFFGGGCEEEE=8,>DDGDF,=FGGGCFFFG9EFEDDAGFFFGGGGG68DEF99C9CDGFADFGGA76@CGDF?FFFFFBF5>8@=7=FFFFAA)3:AF?2>==@FFFFFF<3<F0;153AEC3@@0((37<<(26799:B?BF?>,::75AA?>B(,130(70(460(,431:A<
@M04999:289:000000000-L3R54:1:1101:15156:14060 2:N:0:421
GACTACTAGGGTATCTAATCCTGTTTGCTACCCACGCTTTCGAGCATGAACGTCAGTGTTATCCCAGGAGGCTGCCTTCGCCATCGGTATTCCTCCACATCTCTACGCATTTCACTGCTACACGTGGAATTCTACCTCCCTCTGACACACTCTAGTTAGACAGTTTCAAATGCACGTCCCAAGTTGAGCTCGGGGATTTCACATCTGACTTATCTAACCGTCTGCGCTCGCTTTACGCCCAGTAATTCCGATTAACGCTCGCACCCTACGTATTACCGCGGCTGCTGGCACGTAGTTAGCC
+
CCCCC@FAFGGGGGGGGGGGGGGGGGGGG9FFGGGGGGGGGGFGGEGGGGGGGGGGGGGGGGGFGGGGGGGGGGGGGGGGGGGGGGGGGGGGGGGGGGGGGGGGGGGGGGFGFGGGGGGGGGGGGGGGGGGGGGGGGGGGCFGGGGGGFGGFGGGGGGGGGGCAGFFFCDGG8DGGFG>DFC8FGGGGGFGGGEEGCGGFFFFFFFFFEFEFFFFFFF>B>AB2<B=5=A>DF>C>@F>DF9B4CE?CEE1(:?EEDFFFF;>@>:?:?:BF<?FFF00101311:7(81<B<??BB<AF?
@M04999:289:000000000-L3R54:1:1101:2987:14070 2:N:0:421
TTGTGACTACCGGTGTATCTAATCCTGTTTGCTCCCCACGCTTTCGCATCTCAGCGTCAGTATCTGTCCAGAAGGCCGCCTCCGCCACCGGCATTCCTCCACATCTCTACGCATTTCACCGCTACACGTGGACTTCTACCTTCCTCTACAATACTCCAGATAACCAGTTTTAAGTGCAATTCCCAGTTTGAGCCCGGTGCTTGCACACCTAACTTAATTAACCGCCTACATCCCCTGTACGCCCAGTCATTCCGACTATCGCTCGCACCCTCCGTATTACGCCGGCTGCTGGCACGTAGTT
+
-ACBCGF9@FF+@+6FFCCFF<,C<,;CF<EFFGF,@CFEF7F@EFDC@:EAFAFFE7CCADFF<,9<C@<6,:66AEEGG,FC,,=,B8>+4@,C,,EFGGA,9,E?FA++++C,,AFGGGFFFCE@A,+@,,C;E;;EDAC89EFGGE8==F,=FCC,,@=9FGGEA:DE8,C=D7BF7CBC9A89@F7@FFCDCC7C3=AFFFA*<B<B=A9BC61*+80>262>5.1)(,,3(66@=27311.;>37)/(/((,).8:1:0;>>F:66((-((46)((-3(41,:B?36B71((.,)
@M04999:289:000000000-L3R54:1:1101:19474:14104 2:N:0:421
CTGGGGACTACACGGGTATCTAATCCTGTTTGCTCCCCACGCTTTCGCATCTCAGCGTCAGTATCTGTCCAGAAGGCCGCCTTCGCCACCGGTATTCCTCCACATCTCTACGCATTTCACCGCTACACGTGGAATTCTACCTTCCTCTACAATACTCCAGATAACCAGTTTTAAGTGCAATTCCCAGGTTGAGCCCGGGGCTTTCACACCTAACTTAATTATCCGCCTACATGCCCTTTACGCCCAGTCATTCCGATTAACGCTCGCACCCTCCGTATTACCGCGGCTGCTGGCACGGTGT
+
CCCCCGGGGGGGGGGGGGGGGGGGGGGGGGGGGGGGGGGGGGGGGGGGGGGGGGGGGGGGGGGGGGGGGGGGGGGGGGGGGGGGGGGGGGGGGGGGGGGGGGGGGGGGFGGGGGGGGGGGGGGGGGGGGGGGGGGGGGGGGGGGGGGGGGGGGGGGGGGGGGGGGGGGGGGGGGGGFGFGGGGGGGGGGGGGGGGGGGGGFFFFFFFFF@BFFFFFFFFFFEFFFFFFFFFFFFEFFFEFF<@BFFFE<EF5CEFFFFBD920:?;B>B96?FFFBF?BFFF0(319BFFFF22:BF1(--
@M04999:289:000000000-L3R54:1:1101:21240:14145 2:N:0:421
CTGGTGACTACCGGGGTATCTAATCCTGTTCGCTCCCCACGCTTTCGTCCATCAGCGTCAATCGGTATTTAGTAACCTGCCTTCGCAATCGGGGTTCTGTGTAATATCTATGCATTTCACCGCTACACTACACATTCCAGCTACTTCAATACTATTCAAGATTAACAGTATCAACGGCAGTTCTACAGTTAAGCTGCAGGTTTTCACCGCTGACTTATCAACCCGCCTACTGGCCCTTTAAACCCAATAAATCCGGATCACGCTCGCACCCTCCGTCTTCCCGCGGCTGCTTGTCCGGCGC
+
CCCCCGFFGFFGGGGGGGGGGGAFGGGGGGGGGGGGGGGGGGGFGGGGDGGGGGGCGGGGDGGGGGGGGGGGDFGGGGGGGGGGGGEGGGGGGGCFGGGEFEGGCA=FEFEGGFFGGGGGGEEEGGGGGGF8FGGGGGA@DFGGGG;DCFFGGGGFFFGGFDAFFGGGGFGGGGGD>G5DCFCGGAA@EGGGGFG59*;>FFFFFFFFFFFF=AAFCAF<FDFF@=@D(:*0.>?F6,/279=537;;)7;<EE(3;@(68-3:?(-,((4:6(3,((()),(,(,2(4:3)).-)-((-(
@M04999:289:000000000-L3R54:1:1101:28193:14156 2:N:0:421
GACGTGACTACCGGGGTATCTAATCCTGTTCGCTACCCATGCTTTCGAACCTCAGCGTCAGTTACCGACCAGAGAGCCGCCTTCGCCACTGGTGTTCTTCCATATATCTACGCATTCCACCGCTACACATGGAGTTCCACTCTCCTCTTCTGCACTCAAGAAAAACAGTTTCAGCTGCACTTCCCCGGTTAAGCCGAGGGCTTTCACAGCTGACTTGTTCTCCCGCCTGCGTTCGCTTTACGCCCAATAAATCCGGACAACGCTTGCCACCTAAGTATTACCGCGGCTGCTGGCACGTACT
+
9CCCB@FGDFFFGGG>FCFEFGDFFFGFGEFGGGCGGFDFGFFGGGECEFGGGGGGGCCFG<FGGFEGEDGGGFDGGGGGGGGGGEGGCGGGGDFFGGGGGCGG;EAFFGGGDEFCGGGGFGGGCFGGCDECDFEFGGGGGGGGGFGGFGG9,@FFFGFDD8,=E=D=,=CGGGGGF+@C?9CFC68:CE>EGGGDDD>D4/;6?@FFF=35*6BFFFFE=CFDFFFF?D>?F@F;046*5((23:<0:7<>4:>BFB9:211<((454228().6)).6A)-70(3711).(,(.(..-(
@M04999:289:000000000-L3R54:1:1101:16542:14219 2:N:0:421
TTGGACTACCGGGGTATCTAATCCTGTTCGCTACCCATGCTTTCGCACCTCAGCGTCAGTTACAGACCAGAGAGCCGCCTTCGCCACTGGTGTTCTTCCATATATCTACGCATTCCACCGCTACACATGGAGTTCCACTCTCCTCTTCTGCACTCAAGAAAAACAGTTTCAGCTGCACTTCCCCGGTTAAGCCGAGGGCTTTCACAGCTGACTTGTTCTCCCGCCTGCGTTCGCTTTACGCCCAATAAATCCGGACAACGCTTGCCACCTACGTATTACCGCGGCTGCTGGCACGTAGTT
+
CCCCCGGGGGGGGGGGGGGGGGGGGGGGGGGGGGGGGGGGGGGGG7FGGGGGGGGGGGGGGGGGGGGGGGGGGGFGGGGGGGGGGGGGGGGGGGGGGGGGGGGGFGGGGGGGGGGGGGGGGGGGGGGGGGGGGGGGGGGGGGFGGGGGGGGGGGGGGGGGGGGGGGGGGGGGGGGGFGFGGGGGGGGGGGGGGGGGGGGGFFFFFFFFFFEFFFFFEFFFFFF>B@F@FDFFFFFFFFFFFFFF?F?AAAFFF;FFB?<>FFFFF?FBBFFFFFFDFFFB?0(76;6:??F?:?1(4<6<
@M04999:289:000000000-L3R54:1:1101:28555:14230 2:N:0:421
GGAAGACTACTCGGGTATCTAATCCTGTTCGCCCCCCACGCTTTCGTCCATCAGCGTCAATCGGTATTTAGTAACCTGCCTTCGCAATCGGGGCTCTGGGTAATATCTATGCATTTCACCGCTACACTACACATTCCAGCTACTTCAATACTATTCAAGATTAACAGTATCAACGGCAGTTCTACAGTTAAGCTGCAGGTTTTCACCGCTGACTTATTCACCCGTCTACGGACCCTTTAAACCCAATAAATCCGGATTACACTTGCATCCTACGTTTTACCGCGGCTGCTGGCACGGAGTT
+
C-8A@8C,;C6E;FG<@EDF6,C@FCCCE,B@,8FBECGEFB7FEFFCFCFDD@<@:FC@FFFGCA@E<<CFFFGGG?=F<FFD=?FFAFGGC+89EF,BFCF<=FD<F<AFEGFGAFGGEGGGGGGGFGGG,DED;=EFDF?D8DGDF,A8:==DGDEG9AC=;DDDEGD8,ADC*+*+?=E;ECE:DFCCF97*;*39*=9++:??A422>A@88++1:55555(-96(27(6(65.+).6;@(/)7>EF4(./(().))6))))-).2).(,((().8(143(,(()).(2)--(-44
@M04999:289:000000000-L3R54:1:1101:15099:14264 2:N:0:421
TGACTACCCGGGTATCTAATCCTGTTTGCTCCCCACGCTTTCGCATCTCAGCGTCAGTATCTGTCCAGAAGGCCGCCTTCGCCACCGGTATTCCTCCACATCTCTACGCATTTCACCGCTACACGTGGAATTCTACCTTCCTCTACAATACTCCAGATAACCAGTTTTAAGTGCAATTCCCAGGTTGAGCCCGGGGCTTTCACACCTAACTTAATTATCCGCCTACATGCCCTTTACGCCCAGTCATTCCGATTAACGCTCGCACCCTCCGTATTACCGCGGCTGCTGGCACGGAGTTAGC
+
CCCCCGGGGGGGGGGGGGGGGGGGGGGGGGGGGGGGGGGGGGGGGGGGGGGGGGGGGGGGGGGGGGGGGGGGGGGGGGGGGGGGGGGGGGGGGGGGGGGGGGGGGGGGGGGGGGGGGGGGGGGGGGGGGGGGGGGGGGGGGGGGGGGGGGGGGGGGGGGGGGGGGGGGGGGGGGGGFGFGGGGGGGGGGGGGGGGGGGGGFFFFFFFFFFFFFFFFFFFFFFFFFFEEFF@FFF@<EDFFF@FFFEEEFFFFFFFFF19B?FFFFFF?BF;BFF?DF<29F07>904):B:??911:?<A<
@M04999:289:000000000-L3R54:1:1101:6842:14296 2:N:0:421
ATTGACTACCAGGGTATCTAATCCTGTTCGCTACCCATGCTTTCGAACCTCAGCGTCAGTTACAGACCAGAGAGCCGCCTTCGCCACTGGTGTTCTTCCATATATCTACGCATTCCACCGCTACACATGGAGTTCCACTCTCCTCTTCTGCACTCAAGAAAAACAGTTTCAGCTGCACTTCCCCGGTTAAGCCGAGGGCTTTCACAGCTGACTTGTTCTCCCGCCTGCGTTCGCTTTACGCCCAATAAATCCGGACAACGCTTGCCACCTACGTATTACCGCGGCTGCTGGCACGTTGTT
+
CCCCCGGGGGGGGGGGGGGGGGGGGGGGGGGGGGGGGGGGGGGGGGGGGGGGGGGGGGGGGGGGGGGGGGGGFGGGGGGGGGGGGGGGGFGGGGGGGGGGGGGGGGGGGGGGGGGGFGGGGGGGGGGGGGGGGGGGGGGGGGFGFGGDGGGGG8FGGFFGGGGGGGGGGGGGGGGFFGFGGDGGGGGGGGGGGGGGGGGGFFFFFFFFBFEFFFFFFFFFFDBFFFFBF=;@?BF?FEFFFFFFF1@EC?C8;F6>BFFBB?6??:44:BF?::)60294:>BBBF>F?F:((483(4:?
@M04999:289:000000000-L3R54:1:1101:17824:14300 2:N:0:421
GACTACTCGGGTATCTAATCCTGTTCGCTCCCCACGCTTTCGTCCATCAGCGTCAATCGGTATTTAGTAACCTGCCTTCGCAATCGGGGTTCTGTGTAATATCTATGCATTTCACCGCTACACTACACATTCCAGCTACTTCAATACTATTCAAGATTAACAGTATCAACGGCAGTTCTACAGTTAAGCTGCAGGTTTTCACCGCTGACTTATCAACCCGCCTACGGACCCTTTAAACCCAATAAATCCGGATAACGCTCGCATCCTCCGTATTACCGCGGCTGCTGGCACGGAGTTAGCC
+
CCCCCGGGGGGGGGGGGGGGGGGGGGGGGGGGEGGGGGGGGGGGG@FGGGGGGGGGGGGGGGGGGGGGGGGGGGGGGGGGGGGGGGGGGGGGGGGGGGGGGGGGGGGGGGGGGGGGGGGGGGGGGGGGGGGGGGGGGGGGGGGGGGGGGGGGGGGFGFGGGGGGGGGGGGGGGGGGFGFGGGGGGGGGGGGGGGGGGGGGFFFFFFEFFFFFFFFFFFFFFFFFFFFFFFFFDFFEFFFFFFDEEE?E@B@<@?@EFFFFFFFFF?3<BFFFFFFFF?F>3>FB?22?<7>B>9;?<A>>4
@M04999:289:000000000-L3R54:1:1101:21267:14307 2:N:0:421
TGGACTACTCGGGTATCTAATCCTGTTTGCTCCCCACGCTTTCGCATCTCAGCGTCAGTATCTGTCCAGAAGGCCGCCTTCGCCACCGGTATTCCTCCACATCTCTACGCATTTCACCGCTACACGTGGAATTCTACCTTCCTCTACAATACTCCAGATAACCAGTTTTAAGTGCAATTCCCAGGTTGAGCCCGGGGCTTTCACACCTAACTTAATTATCCGCCTACATGCCCTTTACGCCCAGTCATTCCGATTAACGCTCGCACCCTCCGTATTACCGCGGCTGCTGGCACGGAGTT
+
CCCCCGGGGGGGGGGGGGGGGGGGGGGGGGGGGGGGGGGGGGGGGEEGGGGGGGGGGGGGGGGGGGGGGGGGGGGGGGGGGGGGGGGGGGGGGGGGGGGGGGGGGGGGGGGGGGGGGGGGGGGGGGGGGGGGGGGGGGGGGGGGGGGGGGGGGGGGGGGFGGGGGGGGGGGGGGGGFGFGGGGGGGGGGFGGGGGGGGGGFFFFFFFFFFFFFFFFEFFFF?FFFFFFFFFFFFFFFFFFFFDFFFFFEFFF<FFFFFFFF?>F;9>FFFFFFF??BFB:>>F>FFFFF:<BF?014:?
@M04999:289:000000000-L3R54:1:1101:7890:14315 2:N:0:421
CTTCCGACTACAGGGGTATCTAATCCTGTTTGCTCCCCACGCTTTCGCATCTCAGCGTCAGTATCTGTCCAGAAGGCCGCCTTCGCCACCGGTATTCCTCCACATCTCTACGCATTTCACCGCTACACGTGGAATTCTACCTTCCTCTACAATACTCTAGTTAACCAGTTTTAAGTGCAATTCCTAGGTTGAGCCCAGGGCTTTCACACCTAACTTAATTATCCGCCTACATGCCCTTTACGCCCAGTCATTCCGATTAACGCTCGCACCCTCCGTATTACCGCGGCTGCTGGCACGGAGT
+
CCCCCGGGGGGGGGGGGGFGGGGFGGGGGGGGGFGGGGGGGGGGGGCEGGGDGGGGGGGGGGGGGGFFFGGGGGGGGGGGGGCFGGGGGGGCCEFEEGGGGGGGGGGEGGGGGDGGFCGGGGGGGGGGGGGGGGGGGGGGCGGGGGGGGGGGGFGGGGGGGGGGGGGFFGCGGGGGFGFFFGGGGGGGGGFC?EGGCGGGDFFFFFFFFF4B39FFFFF?FEFE>D=D(:BEEEFFFFFFFFFF>?0@F9CEFCE;DD;?4(6<?>>0B(36??B:1?B>9)(36446(-:??FFBFF>>-
@M04999:289:000000000-L3R54:1:1101:9374:14340 2:N:0:421
AGGACTACTCGGGTATCTAATCCTGTTTGCTCCCCACGCTTTCGCATCTCAGCGTCAGTATCTGTCCAGAAGGCCGCCTTCGCCACCGGTATTCCTCCACATCTCTACGCATTTCACCGCTACACGTGGAATTCTACCTTCCTCTACAATACTCCAGATAACCAGTTTTAAGTGCAATTCCCAGGTTGAGCCCGGGGCTTTCACACCTAACTTAATTATCCGCCTACATGCCCTTTACGCCCAGTCATTCCGATTAACGCTCGCACCCTCCGTATTACCGCGGCTGCTGGCACGGAGTT
+
CCCCCGGGGGGGGGGGGGGGGGGGGGGGGGGGGGGGGGGGGGGGGGGGGGGGGGGGGGGGGGGGGGGGGGGGGGGGGGGGGGGGGGGGGGGGGGGGGGGGGGGGGGGGGGGGGGGGGGGGGGGGGGGGGGGGGGGGGGGGGGGGGGGGGGGGGGGGGGGGGFGGGDGGGGGGGGGGFGFGGGGGGGGGGGGGGGEGGGDGFFFCFFFFFFFFFFFFEFFFFDFFFFBEEE95>EDFFFFFFBFFEEF?CFFFF;D<?C;BFFF9>F>BFFFB:3:?<BF:>BFFB;?FD0:146>032:
@M04999:289:000000000-L3R54:1:1101:15792:14359 2:N:0:421
GACTACAGGGGTATCTAATCCTGTTCGCTACCCATGCTTTCGAACCTCAGCGTCAGTTACAGACCAGAGAGCCGCCTTCGCCACTGGTGTTCTTCCATATATCTACGCATTCCACCGCTACACATGGAGTTCCACTCTCCTCTTCTGCACTCAAGAAAAACAGTTTCAGCTGCACTTCCCCGGTTAAGCCGAGGGCTTTCACAGCTGACTTGTTCTCCCGCCTGCGTTCGCTTTACGCCCAATAAATCCGGACAACGCTTGCCACCTACGTATTACCGCGGCTGCTGGCACGGAGTTAGCC
+
CCCCCGGGGGGGGGGGGGGGGGGGGFGGGEGGGGGFGGGGGGFGFGGGGGGGGGGGGGGFGGGGGGGGGGGFGGGGGGGGGGGGFGGGGGGG9<EGGGGGGGGGGGGGDFGEFEFGGGGCFGGGGGGFGFGGFGGCF9DFGGCGGGGGGGGGGGGGGFGGGCCFFGGGFGDF?FGGFGFCGGG>EEGGGFDEEGDGGGGGFFFFFFFFFFEEEFFACAF9DF===@5?FFFFDFFFDFFFF@FEE<<EF>1:(4:197668-:A??03768?9?FFFF196,332:3:B0)((-,,3<9<4
@M04999:289:000000000-L3R54:1:1101:25839:14369 2:N:0:421
CGACTACTAGGGTATCTAATCCTGTTCGCTCCCCACGCTTTCGTCCATCAGCGTCAATCGGTATTTAGTAACCTGCCTTCGCAATCGGGGTTCTGTGTAATATCTATGCATTTCACCGCTACACTACACATTCCAGCTACTTCAATACTATTCAAGATTAACAGTATCAACGGCAGTTCTACAGTTAAGCTGCAGGTTTTCACCGCTGACTTATCAACCCGCCTACGGACCCTTTAAACCCAATAAATCCGGATAACGCTCGCATCCTCCGTATTACCGCGACTGCTGGCACGGAGTTAGC
+
CCCCCGGGGGGGGGGGGGGGGGGGGGGGGGGGGGGGGGGGGGGGGGGGGGGGGGGGGGGGGGGGGGGGGGGGGGGGGGGGGGGGGGGGGGGGGGGGGGGGGGGGGGGGGGGGGGGGGGGGGGGGGGGGGGGGGGGGGGGGGGGGGGGGGGGGGGGGGGGGGGGGGGGGGGGGGGGGFGFGGGGGGGGGGGGGGGGGGGGGFFFFFFFFFFFFFFFFFFFFEFFFFFFFFFFFFFFFFFFF@FFFF<EFFFFFFFFFF@BF@BFFFFFBA?;?FFFFFD:9>(4>FFAF?FFFFF97:BBD9
@M04999:289:000000000-L3R54:1:1101:15915:14377 2:N:0:421
TAAGACTACCGGGGTATCTAATCCTGTTTGCTCCCCACGCTTTCGCATCTCAGCGTCAGTATCTGTCCAGAAGGCCGCCTTCGCCACCGGTATTCCTCCACATCTCTACGCATTTCACCGCTACACGTGGAATTCTACCTTCCTCTACAATACTCTAGTTAACCAGTTTTAAGTGCAATTCCTAGGTTGAGCCCAGGGCTTTCACACCTAACTTAATTATCCGCCTACATGCCCTTTACGCCCAGTCATTCCGATTAACGCTCGCACCCTCCGTATTACCGCGGCTGCTGGCACGGAGTT
+
CCCCCGGGGGGGGGGGGGGGGGFGGGGGGGGGGGGGGGGDGCGGGGGGGGGGGCGGGGGGGGGGGFFFFGGGGGGGGGCFGGGGGGGGGGGGG9FGGGGGGGGGGGGGGGGGG:FGGGGGGGGGGFGGGGDGFGGGGGGGGGGGGGGGGGGGGGGGFFFFEFGG6?EFFFGFGEGGFD7C:DGGCCFEGGFGGGFGGGCFFFFFFFFFFEFFFCB8A9:<FFD=9>>D@4@3=BE@=CFFFFFF?3;@<?EFE011??EF0;?>F>B9BFF?;F??>AADFFFF92708)8?<<BB6>:B
@M04999:289:000000000-L3R54:1:1101:3270:14389 2:N:0:421
TGACTACCCGGGTATCTAATCCTGTTTTCTCCCCACGCTTTCGCATCTCAGCGTCAGTATCTGTCCAGAAGGCCGCCTTCGCCACCGGTATTCCTCCACATCTCTACGCATTTCACCCCTACACGTGGAATTCTACCTTCCTCTACAATACTCTAGTTAACCAGTTTTAAGTGCAATTCCTAGGTTGAGCCCAGGGCTTTCACACCTAACTTAATTATCTGCTTACATGCCTTTTACGCCCAGTCATTCCGATTAACGCTCGCACCATCCGTATTACCGCGGCTGCTGGCACGGAGTTAGC
+
--6A<FGGGGEFFCGFFFGDFF,CFDC,C66@,CD@:@@C@<FFE@76E@6,68B:FGGCE<FFE,9E<CC<C@@:7FG5,,8?F,>6C+:CE,C?AFAD,<<,99A++7=:<,,@?,@7FFG86AFFC,A,C;@E,@;E4E8==AFE9,6EE88,>EGGGF?GDDCGFFFGGCGGFG??C9=,>,:887<+4:+C+=79+1+13@?A18A*>196>9@*+>*/*)9/*7@44>77*(285=9@7;48C*4((28)7(:7?(:69@()664,(436:4219BF;>6::?B02(,46:1<42
@M04999:289:000000000-L3R54:1:1101:14174:14391 2:N:0:421
AAAGGACTACCGGGGTATCTAATCCTGTTCGCTCCCCACGCTTTCGTCCATCAGCGTCAATCGGTATTTAGTAACCTGCCTTCGCAATCGGGGTTCTGTGTAATATCTATGCATTTCACCGCTACACTACACATTCCAGCTACTTCAATACTATTCAAGATTAACAGTATCAACGGCAGTTCTACAGTCAAGCTGCAGGTTTTCACCGCTGACTTATCAACCCGCCTACGGACCCTTTAAACCCAATAAATCCGGATAACGCTCGCATCCTCCGTATTACCGCGGCTGCTGGCACGGAGTT
+
CCCCCGGGGGGGGGGGGGGGGGGGGGGGGGGGGGGGGGGGGGGGGGGGGGGGGGGGGGGGGGGGGGGGGGGGGGGGGGGGGGGGGGGGGGGGGGGGGGGGGGGGGGGGGGGGGGGGGGGGGGGGGGGGGGGGGGGGGGGGGGGGGGGGGGGGGGGGGGGGGGGGGGGGGGGGGGGGFGFGGGGGGGGGGGGGGGGGGGGGFFFFFFFFFFFFFFFFFFFFFFF@BF@FFFFFFFFFFFFFFFFFFF@EEEFFEBFDBFFFF>26>BFFFFDB?;BF?FFFFF99>FBFFF?FFFFF>>>?7
@M04999:289:000000000-L3R54:1:1101:20214:14417 2:N:0:421
TCTTGACTACACGGGTATCTAATCCTGTTCGCTCCCCACGCTTTCGTCCATCAGCGTCAATCGGTATTTAGTAACCTGCCTTCGCAATCGGGGTTCTGTGTAATATCTATGCATTTCACCGCTACACGTGGAATTCTACCTTCCTCTACAATACTCTAGTTAACCAGTTTTAAGTGCAATTCCTAGGTTGAGCCCGGGGCTTTCACACCTAACTTAATTATCCGCCTACATGCCCTTTACGCCCAGTCATTCCGATTAACGCTCGCACCCTCCGTATTACCGCGGCTGCTGCCACGGAGTT
+
CCC@CFGGGGGGGGGEGEGGGGGEGGAGGGEGEGGGGGGGGGGGGGF7@CFGFGGEGEGGGGGGGGGGGFGGGGGGG=FEEFGFEFCGGFF7C+FFEFEFBDDFDFGDFGGGGGGGGGGGGGGGDGGGGGGGGFGGGGGGGGCGGDFGG;DFG?EFFGGGFGGFGF8DG8DG?FFEFGBC=FFGFF8EFEGCFGGGGGGGFFFFFFFFFDFBBFFFFFFFFFF?DDFDFE@?:>D==B=F6?BB@D3)7?)9<;?<;?EE<93(((--9<03-762::):4-39(((413:).,56(37??
@M04999:289:000000000-L3R54:1:1101:28349:14439 2:N:0:421
TGCAGACTACTCGGGTATCTAATCCTGTTTGCTCCCCACGCTTTCGCATCTCAGCGTCAGTATCTGTCCAGAAGGCCGCCTTCGCCACCGGTATTCCTCCACATCTCTACGCATTTCACCGCTACACGTGGAATTCTACCTTCCTCTACAATACTCCAGATAACCAGTTTTAAGTGCAATTCCCAGGTTGAGCCCGGGGCTTTCACACCTAACTTAATTATCCGCCTACATGCCCTTTACGCCCAGTCATTCCGATTAACGCTCGCACCCTCCGTATTACCGCGGCTGCTGCCACGGAGTT
+
CCCCCGGGGGGGGGGGGGGGGGGGGGGGGGGGGGGGGGGGGGGGGGGGGGGGGGGGGGGGGGFGGGGGGGGGGGGGGGGGGGGGGGGGGGGGGGGGGGGGGGGGGGGGGGGGGGGGGGGGGGGGGGGGGGGGGGGGGGGFGGGGGGGGGGFGGGGGFGGGGGGGGGGGGGGGGGGGFGDGFGGFGGGGGGGGGFFGGGGGFFFAFFFFFFFFFFFFEACFFFFFF??=B3CEF;;@DE9C;DB1;=8@456C35;12<3>?FFFBF9>;::?(-3:<?44429B>>((4:?)3),42(((.
@M04999:289:000000000-L3R54:1:1101:28733:14452 2:N:0:421
CGGACTACCGGGGTATCTAATCCTGTTCGCTCCCCACGCTTTCGTCCATCAGCGTCAATCGGTATTTAGTAACCTGCCTTCGCAATCGGGGTTCTGTGTAATATCTATGCATTTCACCGCTACACTACACATTCCAGCTACTTCAATACTATTCAAGATTAACAGTATCAACGGCAGTTCTACAGTTAAGCTGCAGGTTTTCACCGCTGACTTATCAACCCGCCTACGGACCCTTTAAACCCAATAAATCCGGATAACGCTCGCATCCTCCGTATTACCGCGGCTGCTGGCACGGAGTTAC
+
CCCCCGGGGGGGGGGGGGGGGGGGGGGFGGGGGGGGGGGGGGGGGGGGGGGGGGGGGGFGGGGGGGGGGGGGGGGGGGGGGGGGGGGGGGGGGGGGGGGGGGGGGGGGGGGGGGGFGGGGGGGGGGGGGGGGGGGGCGGGGGGGGGGGGGGGGGGGGGGGGGGGGGGGGGGGGCDEEGFGGGGGFGGFGDFGGDGFGGGGFFFFFFFFF=BFFFFFFFFFF=>FDFFFDDF@D@FFFFFFFFFD=6ACEEE>978;98<>?B;6>FF:<A?6?BFFFFBFF6(3;>0:45:??199(4:2)
@M04999:289:000000000-L3R54:1:1101:17416:14478 2:N:0:421
TATGACTACCCGGGTATCTAATCCTGTTTGCTACCCACGCTTTCGAGCATGAACGTCAGTGTTATCCCAGGAGGCTGCCTTCGCCATCGGTATTCCTCCACATCTCTACGCATTTCACTGCTACACGTGGAATTCTACCTCCCTCTGACACACTCTAGTTAGACAGTTTCAAATGCACGTCCCAAGTTGAGCTCGGGGATTTCACATCTGACTTATCTAACCGTCTGCGCTCGCTTTACGCCCAGTAATTCCGATTAACGCTCGCACCCTACGTATTACCGCGGCTGCTGGCACGTAGTTT
+
CCCCCGGGGGGGGGGGGGGGGDGGGGGGGGGGGGGGGGGDGGGGG,EFDGGFGGGGGGGGGGGFGGGGGGGGGGGGGDGGGGGGGGGGGGGGGGGGGGGGGG?FDGGGGGGGGGFGGGGGFGGGGGGGGGGGGGGGGGGGGGGGGGGGGGGGGCFGGGGGCAEGGFFGFGGGGGGGFGFFGGDGFGGGGGDGFFEDDGGGFFFFFFFFEEFEFFFFFFFFFFFFDB2AAA2>@@FFF=44016@D@EFEEFCED;01C><9?<F9>>;BB??<:2)54>2(-(-149<?:4:?7:?1((.)
@M04999:289:000000000-L3R54:1:1101:4787:14499 2:N:0:421
AGACTACCGGGGTATCTAATCCTGTTTGCTCCCCACGCTTTCGCATCTCAGCGTCAGTATCTGTCCAGAAGGCCGCCTTCGCCACCGGTATTCCTCCACATCTCTACGCATTTCACCGCTACACGTGGAATTCTACCTTCCTCTACAATACTCCAGATAACCAGTTTTAAGTGCAATTCCCAGGTTGAGCCCGGGGCTTTCACACCTAACTTAATTATCCGCCTACATGCCCTTTACGCCCAGTCATTCCGATTAACGCTCGCACCCTCCGTATTACCGCGGCTGCTGGCACGGAGTTAGC
+
CCCCCGGGGGGGEFGGGGGGGGGGGGGGGGGGGGGGGGGGGGGGG7FGGFGGGGGGGGGGGGGGGGGGGGGGGGGGGFGGGE@FGGGGGGFCEGCFGGGGFGGGGGGGGGGGGGGGGGGDGGGGGFGGDGGGGGGGGGGGGGFFGGGGGGGGGGGGGGGGGGGGFFFGFFGFGGFFFGFGC?CFFFFFGDFGGGEGGCCFBACFFFAFEFFFFFFFFFFEFFD@?DF?5;;;EDFFFF@BFD6@EEEFFF;?DB1AD:>BFF>BF>?1:BF?F?B9>A<;;99>>:0:>B(<<(46<FFF9
@M04999:289:000000000-L3R54:1:1101:23988:14499 2:N:0:421
CTTGACTACAGGGGTATCTAATCCTGTTTGCTCCCCACGCTTTCGCATCTCAGCGTCAGTATCTGTCCAGAAGGCCGCCTTCGTCACCGGTATTCCTCCACATCTCTACGCATTTCACCGCTACACGTAGAATTCTACCTTCCTCTACAATACTCTAGTTAACCAGTTTTAAGTGCAATTCCTAGGTTGAGCCCAGGGCTTTCACACCTAACTTAATTATCCGCCTACATGCCCTTTACGCCCAGTCATTCCGATTAACGCTCGCACCCTCCGTATTACCGCGGCTGCTGGCACGGAGTT
+
CCCCCGGGGGGGGGGGGGGGCGGGGGGGGGGGGGFGGGGGGGGGGGGGGGGGGGGGGGGGGGGGGGGGGGGGGGGGGGGGGGGEGGGGGGGGGGGGGGGGGGGGGGGGGGGGEGGGGGGGGGGGGGGGGGGGFFGGGGGGGGGGGGGGGGEGGGGGGGGGGGGFFGFGGGGGGGGGFFF77BDFFFGGGGGGGG7FCDGGFFFFFFFFFFFFEFFFFFFFFFF99@FFBEFF=DEFEFFF?FBF>EF=CFFFF0;;D66;9?@FFBFB0:3(1-3??ABAFFF>F99BFF?BBFFF0331
@M04999:289:000000000-L3R54:1:1101:16293:14513 2:N:0:421
TGCGACTACAGGGGTATCTAATCCTGTTTGCTCCCCACGCTTTCGCATCTCAGCGTCAGTATCTGTCCAGAAGGCCGCCTTCGCCACCGGTATTCCTCCACATCTCTACGCATTTCACCGCTACACGTGGAATTCTACCTTCCTCTACAATACTCTAGTTAACCAGTTTTAAGTGCAATTCCTAGGTTGAGCCCAGGGCTTTCACACCTAACTTAATTATCCGCCTACATGCCCTTTACGCCCAGTCATTCCGATTAACGCTCGCACCCTCCGTATTACCGCGGCTGCTGGCACGGAGTT
+
CCCCCGGGGGGGGGGGGGGGGGGGGGGGGGGGGGGGGGGGGGGGGGGCFFGGGGGGGGGGGGGGGGGGGGGGGGGGGGGGGGGGGGGFGGGGGGGGGGGGGGGGGGGGGGGGGGGGGGGGGGGGGGGGGGGGFFGGGGGGGGFFGGGGGGGGGGGGGGFGGGGGGGGFGGGGGGGGFGFGGGGGGGGGGGGGGGGGGGGGFFFFFFFFFFFBEFFFFEFFFFFBDAFFFEFF=5@2BCFFFF02=@@AE?CFFFD@FFF?0?<FBFFF<??FFFFB?BFDFBFFFF;BFFBFFF834967
@M04999:289:000000000-L3R54:1:1101:11447:14526 2:N:0:421
CAGACTACCGGGGTATCTAATCCTGTTTGCTCCCCACGCTTTCGCATCTCAGCGTCAGTATCTGTCCAGAAGGCCGCCTTCGCCACCGGTATTCCTCCACATCTCTACGCATTTCACCGCTACACGTGGAATTCTACCTTCCTCTACAATACTCTAGTTAACCAGTTTTAAGTGCAATTCCTAGGTTGAGCCCAGGGCTTTCACACCTAACTTAATTATCCGCCTACATGCCCTTTACGCCCAGTCATTCCGATTAACGCTCGCACCCTCCGTATTACCGCGGCTGCTGGCACGGAGTT
+
CCCCCGGGGGGGGGGGGGGGGGGGGGGGGGGGGGGGGGGGGGGGGGGGGGGGGGGGGGGGGGGGGGGGGGGGGGGGGGGGGGGGGGGGGGGGGGGGGGGGGGGGGGGGGGGGGGGGGGGGGGGGGGGGGGGGGGGGGGGGGGGGGGGGGGGGGGGGGGGGGGGGGGGGGGGGGGGGFGFGGGFGFGFGGGGGGGGFDGGGFFFFFFFFFFFFFFFFFFFFFDBDFFFFF<>FFFDBFFFFFF<@FFFEFFFF23;@EFFF?;>6066?BFFFFFFFAFFFFFFF>;<D7:??>1>6>BF
@M04999:289:000000000-L3R54:1:1101:25431:14545 2:N:0:421
CGACTACTCGGGTATCTAATCCTGTTCGCTACCCATGCTTTCGAACCTCAGCGTCAGTTACAGACCAGAGAGCCGCCTTCGCCACTGGTGTTCTTCCATATATCTACGCATTCCACCGCTACACATGGAGTTCCACTCTCCTCTTCTGCACTCAAGAAAAACAGTTTCAGCTGCACTTCCCCGGTTAAGCCGAGGGCTTTCACAGCTGACTTGTTCTCCCGCCTGCGTTCGCTTTACGCCCAATAAATCCGGACAACGCTTGCCACCTACGTATTACCGCGGCTGCTGGCACGTAGTTAGC
+
CCCCCGGGGGGGGGGGGGGGGGGGGGGGGGGGGGGGGGGGGGGGGGGGGGGGGGGGGGGGGGGGGGGGGGGGGGGGGGGGGGGGGGGGGGGGGGGGGGGGGGGGGGGGGGGGGGGGGGGGGGGGGGGGGGGGGGGGGGGGGGGGGGGGGGGGGGGGGGGGGGGGGGFGGGGGGGGGFGFGGGGGGGGGGGGGGEEDGGGGFFFFFFFF=BEFEFFFEFFFFFFFFFFFFFF;?;@FFFFFFFF@FFCFFFFFBFFFBBFFFBFFFFFF0:?BF9>24<?9B>9BFFFFF04<B??F?DFA6
@M04999:289:000000000-L3R54:1:1101:29355:14561 2:N:0:421
TGGGCGACTACACGGGTATCTAATCCTGTTTGCTCCCCACGCTTTCGCATCTCAGCGTCAGTATCTGTCCAGAAGGCCGCCTTCGCCACCGGTATTCCTCCACATCTCTACGCATTTCACCGCTACACGTGGAATTCTACCTTCCTCTACAATACTCCAGATAACCAGTTTTAAGTGCAATTCCCAGGTTGAGCCCGGGGCTTTCACACCTAACTTAATTATCCGCCTACATGCCCTTTACGCCCAGTCATTCCGATTAACGCTCGCACTCTCCGTATTACCGCGGCTGCTGGCACGGAGT
+
CCCCCGGGGGGGGGGGGGGGGGGGGGGGGGGGGGGFGGGGGGGGGGGGGGGGGGGGGGGGGGGGGGGGGGGGGGGGGGGGGGGGGGGGGGGGGFGGGGGGGGGGCFGGGGGGGGDEGGGGGGGGGGGGGGGGGGGGGGGGGGGGGGGGGGGGGGGGGGGGGGGGGGGGGGGGGGGGFGFGGGGGGGGGGGGGFGGGGGGGB5AFFFFFFFFFFFFFFFF?FEFF?D<<FFFFFEEFFFFFFDFF@F?FEFFFFFFBF?FFAFF??>FFB6:9??>?B:?B<>B>;>;90:?DFF08?B994
@M04999:289:000000000-L3R54:1:1101:9280:14621 2:N:0:421
AAGGACTACACGGGTATCTAATCCTGTTTGCTCCCCACGCTTTCGCATCTCAGCGTCAGTATCTGTCCAGAAGGCCGCCTTCGCCACCGGTATTCCTCCACATCTCTACGCATTTCACCGCTACACGTGGAATTCTACCTTCCTCTACAATACTCTAGTTAACCAGTTTTAAGTGCAATTCCTAGGTTGAGCCCAGGGCTTTCACACCTAACTTAATTATCCGCCTACATGCCCTTTACGCCCAGTCATTCCGATTAACGCTCGCACCCTCCGTATTACCGCGGCTGCTGGCACGGAGTT
+
CCCCCGGGGGGGGGGGGGGGGGGGGGGGGGGGGGGGGGGGGGGGGGGGGGGGGGGGGGGGGGGGGGGGGGGGGGGGGGGGGGGGGGGGGGGGGGGGGGGGGGGGGGGGGGGGGGGGGGGGGGGGGGGGGGGGGGGGGGGGGGGGGGGGGGGGGGGGGGGGGGGGGGGGGGGGGGFGFGFGGGGG@FGGGFGGGGGGGGGGFFFFFFFEFFFFEFFFEFFFFF>FFFFD:EEFFFFFFFFFFFFFFFFFFEEEE;@??FFF>FFF>169?FFF9:<FFFFF?;>9>BFFFB?B:3:99;FF
@M04999:289:000000000-L3R54:1:1101:8257:14668 2:N:0:421
CGTGACTACCGGGGTATCTAATCCTGTTCGCTCCCCACGCTTTCGTCCATCAGCGTCAATCGGTATTTAGTAACCTGCCTTCGCAATCGGGGTTCTGTGTAATATCTATGCATTTCACCGCTACACTACACATTCCAGCTACTTCAATACTATTCAAGATTAACAGTATCAACGGCAGTTCTACAGTTAAGCTGCAGGTTTTCACCGCTGACTTATCAACCCGCCTACGGACCCTTTAAACCCAATAAATCCGGATAACGCTCGCATCCTCCGTATTACCGCGGCTGCTGGCACGGAGTT
+
CCCCCGGGGGGGGGGGGGGGGGGGGGGGGGGGGGGGGGGGGGGGGGGGGGGGGGGGGGGGGGGGGGGGGGGGGGGGGGGGGGGGGGGGGGGGGGGGGGGGGGGGGGGGGGGGGGGGGGGGGGGGGGGGGGGGGGGGGGGGGGGGGGGGGGGGGGGGGGGGGGGGGGGGGGGGGGGGFGFGGGGGGGGGGGGGGGGGGGGGFFFFFFFFFFFFFFFFFFFFFFFFFFFFFFFFB?DDFEEFEF?@FDE<EEFFFFFFFFF?>?<BFFFFFFA?F?BFFFF<BFF;69>?FDFF?>?B9>FF
@M04999:289:000000000-L3R54:1:1101:4337:14674 2:N:0:421
GACTATTAGGGTATCTAATCCTGTTTGCGCCCCACGCTTTCTCATCTCAGTGTCAGTATCTGTCCAGAAGGCCGCCTTCGCCACCGGTATTCCTCCACATCTCTACGCATTTCACCGCCACACGTGGAATTCTACCTTCCTCTACAATACTCCCGATAACCAGTTTTAAGTGCAATTCTCCGGTTTAGCCCGGGGCTTTCACACCTAACTCAATTATCCGCCTACATGCCCTCTACGCCTAGTCATCCCCTTTATCCCCCGTACCCCCCGTATTCCCCCGGCGGTCTGAGCGCGGTTTGCC
+
BC<,A,<,66C@<FCFG,,;,,,;,=<E+@CEFEFCEG,DD,C<CFDF9@AE6CCE,@FFG9E,CCCE86CFF:F7FCECG,:FEF:F+B,,:,:9=AE@BDFF9E@FE7FF,,E5:F7CEEGE:EF7,AEFE,CD4@F?;DE9=FF=E83E8,@CED>AFGFF>DFA,@@DF,=8D@9D+03@++,79CFC5:7*9;D:EFAF4669==**0++=@68(5-2(7;9E8)5((63)/2(),(1.)).72((//7))))(-,,(-42(333,2:0)-)(43(((-(((())(-(((,,(44)
@M04999:289:000000000-L3R54:1:1101:27521:14685 2:N:0:421
AACCGGACTACCGGGGTATCTAATCCTGTTTGCTCCCCACGCTTTCGCATCTCAGCGTCAGTATCTGTCCAGAAGGCCGCCTTCGCCACCGGTATTCCTCCACATCTCTACGCATTTCACCGCTACACGTGGAATTCTACCTTCCTCTACAATACTCCAGATAACCAGTTTTAAGTGCAATTCCCAGGTTGAGCCCGGGGCTTTCACACCTAACTTAATTATCCGCCTACATGCCCTTTACGCCCAGTCATTCCGATTAACGCTCGCACCCTCCGTATTACCGCGGCTGCTGGCACGGAGT
+
CCCCCGGGGGGGGGGGGGGGGGGGGGGGGGGGGGGGGGGGGGGGGGGGGGGGGGGGGEGGGGGGGGGGGGGGGGGGGGGGGGGGGGGGGGGGGGGGGGGGGGGGCGGGGGGGGGGGGGGGGGGGGGGGGGGGGGGGGGGGGGGGGGGGGGGGDFGGGGGGGGGGGGGGGGGGGGGGFGFFGGGFGGGGGGGGGGGG>GGGFFFFFFFFE@FFFFFFFCACFEFFFFF?;DFFFFFFFFFFFF@BFFF?FFFAAFFB6?FA<B9B?FFF;>FFFFB2???2423(-46>;:0)21()(6>F:
@M04999:289:000000000-L3R54:1:1101:15904:14709 2:N:0:421
GACTACCCGGGTATCTAATCCTGTTTGCTACCCACGCTTTCGAGCATGAACGTCAGTGTTATCCCAGGAGGCTGCCTTCGCCATCGGTATTCCTCCACATCTCTACGCATTTCACTGCTACACGTGGAATTCTACCTCCCTCTGACACACTCTAGTTAGACAGTTTCAAATGCACGTCCCAAGTTGAGCTCGGGGATTTCACATCTGACTTATCTAACCGTCTGCGCTCGCTTTACGCCCAGTAATTCCGATTAACGCTCGCACCCTACGTATTACCGCGGCTGCTGGCACGTATTTAGCC
+
CCCCCGGCGGGGGGGGGGGGGGGGGGGGGCGFGGGGGGGGGGGGGGGGGGGGGGGGGGGGGGGGGGGGGGGCFFDGGGGGGGGGGGGGGGGGFGDGGGGCGFGGGGGGGGGGGGGGGGGGGGGGGGGGGGGGGGGGFGGGGGGGDGGFGGGGGGGGGGFFGGGGGGGGGGGGGGGGFGFGGGGFGGFGGGGGGGGGGGGGFFFFFFFFFFCEEFFFFFFFF<44A@ABFFFFBBFE@F@F?FEFCE6?CEFFFFFFFFDFFFFFFFF:<0:?FFFFB06>(469?2>?F0)(474(-))44
@M04999:289:000000000-L3R54:1:1101:17090:14728 2:N:0:421
GACTGACTACTCGGGTATCTAATCCTGTTTGCTCCCCACGCTTTCGCATCTCAGCGTCAGTATCTGTCCAGAAGGCCGCCTTCGCCACCGGTATTCCTCCACATCTCTACGCATTTCACCGCTACACGTGGAATTCTACCTTCCTCTACAATACTCCAGATAACCAGTTTTAAGTGCAATTCCCAGGTTGAGCCCGGGGCTTTCACACCTAACTTAATTATCCTCCTACATTCCCTTTACGCCCATTCATTCCGATTAACGCTCGCCCCCTCCGTATTACCGCGTCTGCTGGCACGTGGTT
+
CCCCCGGGGGF,CFCGGGGGGGGGFGGGFGGGGGGGGGGGGCEFGGGDGG9FFGFGGGGGGFGGGGGGGGGGEFDGGGGGGGGGGGDCFGGGGGGGGFGGGGGDG?FGGGGGGGGGFFGGGGFGGGGCFDD>FGGGGGGGFGGGFGGDGAEFFGFGFEFCECGGGFCFGGGGGFGGF7DFFGGFCCFGF7CEFFGDDGGGEA>F6EFF>==3>AABFFFCFEE**8@*.5*197BE479C17:0(()/1<))13218<;96(((--(-42(-((-17:9<2,37(((--6)4::)32((--
@M04999:289:000000000-L3R54:1:1101:1831:14736 2:N:0:421
GACTACTGGGGTATCTAATCCTGTTCGCTCCCCACGCTTTCGTCCATCAGCGTCAATCGGTATTTAGTAACCTGCCTTCGCAATCGGGGTTCTGTGTAATATCTATGCATTTCACCGCTACACTACACATTCCAGCTACTTCAATACTATTCAAGATTAACAGTATCAACGGCAGTTCTACAGTTAAGCTGCAGGTTTTCACCGCTGACTTATCAACCCGCCTACGGACCCTTTAAACCCAATAAATCCGGATAACGCTCGCATCCTCCGTATTACCGCGGCTGCTGGCACGGAGTTAGCC
+
CCCCCGGGGGGGGGGGGGGGGGGGGGGGGGGGEGGGGGGGGGGGGGGGFGGGGGGGGGGGGGGGGGGGFGGGGGGGGGGGGEGGGGCGDGGCGGGGGGGGGGGGGGGGGGGGGFGGGGGGGGGGGGGGGGGGFGGGGGGGGGGGFGGGGGGGGCFFGGGGGGGGGGGGFGEGDGGGFGFGGGGGGGGGGFGFFGGFFCFGFFF>BFFFFFFFFFFFDF>@EFDFFFFF25@BDFFFFFFFFFDFE3<CFFFD@FA31;0<B>>FFFFF<9:?::AF<?>>0(4>FF?FFFFF916?FFD2.
@M04999:289:000000000-L3R54:1:1101:24026:14765 2:N:0:421
GACTACCGGGGTATCTAATCCTGTTCGCTCCCCACGCTTTCGTCCATCAGCGTCAATCGGTATTTAGTAACCTGCCTTCGCAATCGGGGTTCTGTGTAATATCTATGCATTTCACCGCTACACTACACATTCCAGCTACTTCAATACTATTCAAGATTAACAGTATCAACGGCAGTTCTACAGTTAAGCTGCAGGTTTTCACCGCTGACTTATCAACCCGCCTACGGACCCTTTAAACCCAATAAATCCGGATAACGCTCGCATCCTCCGTATTACCGCGGCTGCTGGCACGGAGTTAGCC
+
CCCCCGGGGGGGGGGGGGGGGGGGGGGGGGGGGGGGGGGGGGGGGGGGGGGGGGGGGGGGGGGGGGGGGGGGGGGGGGGGGGGDGGGGGGGGGGGGGGGGGGGGGGGGGGGFGGGGGGGGGGGGGGGGGGGGGGGGGGGGGGGGDGGGGDGGGGGGGFGGGGGGDCGGGGGGGGDDFGFGGGFGGGGGGGGGGGG@F7C@FFFFFFFFFFFFFFFFFFFFFFFDD9@D=9DFFFFFFFFFD;@3=CE);:@?7DFF:>?0>>FBF:<A?B:<?BF>BFF9>>06::7234)4309BFAFFF
@M04999:289:000000000-L3R54:1:1101:2848:14794 2:N:0:421
CGGACTACAGGGGTATCTAATCCTGTTCGCTACCCATGCTTTCGAACCTCAGCGTCAGTTACAGACCAGAGAGCCGCCTTCGCCACTGGTGTTCTTCCATATATCTACGCATTCCACCGCTACACATGGAGTTCCACTCTCCTCTTCTGCACTCAAGAAAAACAGTTTCAGCTGCACTTCCCCGGTTAAGCCGAGGGCTTTCACAGCTGACTTGTTCTCCCGCCTGCGTTCGCTTTACGCCCAATAAATCCGGACAACGCTTGCCACCTACGTATTACCGCGGCTGCTGGCACGTAAGTAT
+
CCCCCGGGGGFGGGEFGGGGGGGGGGGGGGGGGGGGGGGGGGGGGGGGGGGGGGGGGGFGGGGGGGGGGGGGDGFGGGGDGGGGGGGGGGGEFGGGGGGGGGGGGGGGGGGGGGGGGGGGGGGGGGGGFGGGGDGGGGGGGGGGGGGGGGGGGGGGGGGCGGGGGGGGGGGGGGGGFGFGGGGGGGGGGGGGE8EDGDFFFFFFFFFFFEFFFFFF?FFFFFFBD2>9?DFFFFFDFFFB>;??@3=CF?@9B?>>0:>0802<()8?B:?0.<BFFFF?(,-((40::0((204(,(.6)
@M04999:289:000000000-L3R54:1:1101:11997:14826 2:N:0:421
CGCGACTACAGGGGTATCTAATCCTGTTCGCTCCCCACGCTTTCGTCCATCAGCGTCAATCGGTATTTAGTAACCTGCCTTCGCAATCGGGGTTCTGTGTAATATCTATGCATTTCACCGCTACACTACACATTCCAGCTACTTCAATACTATTCAAGATTAACAGTATCAACGGCAGTTCTACAGTTAAGCTGCAGGTTTTCACCGCTGACTTATCAACCCGCCTACGGACCCTTTAAACCCAATAAATCCGGATAACGCTCGCATCCTCCGTATTACCGCGGCTGCTGGCACGGAGTT
+
CCCCCGGGGGGGGGGGGGGGGGGGGGGGGGGGGGGGGGGGGGGGGGGGGGGGGGGGGGGGGGGGGGGGGGGGGGGGGGFGGGGGGGGGGGGGGGGGGGGGGGGGGGGGGGGGGGGGGGGGGGGGGGGGGGGGGGGGGGGGGGFFGGGGGGGGGGGGGGGGGGGGGGGGGGGGGGGGFGFGGGGGGGGGGGGGGGGGGGGGFFFFFFEFFBFFFFFFFFFDFF>BFFFFF@FFFFFFFFEFFFFFFFEFFFE@B:DF@FFFB?<>FFFFFFF?FF??FBFFFFFFFBFFFDFFBB?34>BF
@M04999:289:000000000-L3R54:1:1101:13009:14844 2:N:0:421
TTGACTACTGGGGTATCTAATCCTGTTTGCTACCCACGCTTTCGAGCATGAACGTCAGTGTTATCCCAGGAGGCTGCCTTCGCCATCGGTATTCCTCCACATCTCTACGCATTTCACTGCTACACGTGGAATTCTACCTCCCTCTGACACACTCTAGTTAGACAGTTTCAAATGCACGTCCCAAGTTGAGCTCGGGGATTTCACATCTGACTTATCTAACCGTCTGCGCTCGCTTTACGCCCAGTAATTCCGATTAACGCTCGCACCCTACGTCTTACCGCGGCTGCTGGCACGTAGTTAC
+
CCCCCGGGGGGGGGGGGGGGGGGGGGGGGGGGGGGGGGGGGGGGGGGGGGGGGGGGGGGGGGGGGGGGGGGGGGGGGGGGGGGGGGGGGGGGGGGGGGGGGGGGGFGGGGGGGGGGGGGGGGGGGGGGGGGGGGGGGGGGGGGGGGGGGGGGGGGGGGGGGGGGGGFGGGGGGGGGFGFGDGFE8EGFGFGGFGGGGGGGFFFFFFFFFEFFFFFFFFFFFADA=4C=29DF@FFBFFDFFF@FFE?E?3CE6@F;CEFFFFBFBB9??B::B(426A:3>BBFF9?FF?02??60(4.6)
@M04999:289:000000000-L3R54:1:1101:14625:14899 2:N:0:421
GACTACTAGGGTATCTAATCCTGTTTGCTACCCACGCTTTCGAGCATGAACGTCAGTGTTATCCCAGGAGGCTGCCTTCGCCATCGGTATTCCTCCACATCTCTACGCATTTCACTGCTACACGTGGAATTCTACCTCCCTCTGACACACTCTAGTTAGACAGTTTCAAATGCACGTCCCAAGTTGAGCTCGGGGATTTCACATCTGACTTATCTAACCGTCTGCGCTCGCTTTACGCCCAGTAATTCCGATTAACGCTCGCACCCTACGTATTACCGCGGCTGCTGGCACGTAGTTAGCC
+
CCCCCGGGGGGGGGGGGGGGGGGGGGGGGAFGGGGGGGGGGGGGGGGGGGGGGGGGGGGGGGGGGGGGGGGGGGGGGGGGGGGGGGGGGGGGGGGGGGGGGGGGGGGGGGGGGGGGGGGGGGGGGGGGGGGGGGGGGGGGGGGGGGGGGGGGGGGFGGGGGGGGGGGGGGGGGGGGFGFGGGFGGGGGGFGGGGGGGGGGFFFFFFFFFFFFFFFFFFFBFFFFFFFFFFB>BFEF2>BFFFF4?ECFFF<<FDFFFF@@FB>>6?<?F:?FF7<<ABFF9B>FBF?((1,6((((649<5
@M04999:289:000000000-L3R54:1:1101:2865:14921 2:N:0:421
GAGGAACTACCTGGGTAACTCATCTCGCTTCCCCCCCTTGCGTTCGCAACCCTGCGTCACTGTCTGGCCAGCAGCCCTCCCCCCCCACGTTCTTTCCTCTACCTCCCAATTCATCCCCTCCCTATAGTGTTACTCTAACCTCCTCTTCAATTACGCAAATTAACTTGATTTACATGTATTCCCTTGATTCACCCACTTTCTCCCCCGCCTTACTCACCCGCCTGCGTACGTTTTCTTCCCACTCATTCCTTACAACGATTGCCCCCTCCCTCGTAATACGCCTGCTGGCTGGAAGGTAGTC
+
AC8,,6,C,,,,,,,CF6,,,,,-6,C,B<,C,67+@+6,B+8,B,+,++,,,,9@F+C,,66CC9,,,:C,,A,B,AF,,,+4+++++94,4C,C,:,,:,,9,,+,8,,,,,576+,+++,7,,,,,5,,3,3,8,@DF,,,6,7,,,,,,,1++++7,52,,+,,7,,,3,+7++++++*7,57,,,,,41***+*:+++0):))/5(..;++())(03((6(/(((((,,6))-474(((.).)))))..))-,(((-.)49(-((.,(41(().2,4(4(,5(4.,((.((.53<)
@M04999:289:000000000-L3R54:1:1101:24563:14925 2:N:0:421
GGGACTACTGGGGTATCTAATCCTGTTCGCTCCCCACGCTTTCGTCCATCAGCGTCAATCGGTATTTAGTAACCTGCCTTCGCAATCGGGGTTCTGTGTAATATCTATGCATTTCACCGCTACACTACACATTCCAGCTACTTCAATACTATTCAAGATTAACAGTATCAACGGCAGTTCTACAGTTAAGCTGCAGGTTTTCACCGCTGACTTATCAACCCGCCTACGGACCCTTTAAACCCAATAAATCCGGATAACGCTCGCATCCTCCGTATTACCGCGGCTGCTGGCACGGAGTT
+
CCCCCGGGGGGGGGGGGGGGGGGGGGGGGGGGGGGGGGGDGFGGGGGGGGGGGGGGGGGGGGGGFGGGGGGFGGGGGGGGGGGGGGGGGGGGGGGGGGGFGGGFGGGGGGGGGGGGGFGGGGGGGGGGGGGGCGFDFFGGGGGGG8EC,CEGGG,EDCFDFDGGGGCEGGF88?DEB=DFGGGGGGGFCFGGCCFGGGGGFCFC9?DFFFCEFFC86FFBBFFFFFFF9@>@@@D==?EFFFF0@4<7<E;@0?@<E@;(32>>;?9>4><B?<FFFFFF>B096>?FB:04?:>6;FF
@M04999:289:000000000-L3R54:1:1101:7481:14968 2:N:0:421
CAGAGACTACTGGGGTATCTAATCCTGTTTGCTCCCCACGCTTTCGCATCTCAGCGTCAGTATCTGTCCAGAAGGCCGCCTTCGCCACCGGTATTCCTCCACATCTCTACGCATTTCACCGCTACACGTGGAATTCTACCTTCCTCTACAATACTCTAGTTAACCAGTTTTAAGTGCAATTCCTAGGTTGAGCCCAGGGCTTTCACACCTAACTTAATTATCCGCCTACATGCCCTTTACGCCCAGTCATTCCGATTAACGCTCGCACCCTCCGTATTACCGCGGCTGCTGGCACGGAGTT
+
CCCCCGGGGGGGGGGGGGGGGGGGGGGGGGGGGGGGGGGGGGGGGGGGGGGGGGGGGGGGGGGGGGGGGGGGGGGGGGGGGGGGGGGGGGGGDGGGGGGGGGGGGGGGGGGGGGGGGGGGGGGCGGGCGGGGGGGGGGGGGGGGGGGGGGEGGGGGGGGGGGGGGGGGGGGGGGGGFGFGGGGGGG?FGGGGGGGGGGGGAFFFFFFFFFFFDFFFFFFFFFF>BFFFFEFFFEDFFFFFFFF@=;;@AEFFFFFFF@FF@BFF@FFFFFBFBF<?F:DFF?BBBBBBFF:?68><--4:4
@M04999:289:000000000-L3R54:1:1101:14289:14984 2:N:0:421
ATGGACTACTAGGGTATCTAATCCTGTTCGCTCCCCACGCTTTCGTCCATCAGCGTCAATCGGTATTTAGTAACCTGCCTTCGCAATCGGGGTTCTGTGTAATATCTATGCATTTCACCGCTACACTACACATTCCAGCTACTTCAATACTATTCAAGATTAACAGTATCAACGGCAGTTCTACAGTTAAGCTGCAGGTTTTCACCGCTGACTTATCAGCCCGCCTACGGACCCTTTAAACCCAATAAATCCGGATAACGCTCGCATCCTCCGTATTACCGCGGCTGCTGGCACGGAGTT
+
CCCCCGGGGGGGGGGGGGGGGGGGGGGGGGGGGGGGGGGGGGGGGGGGGGGGGGGGGGGGGGGGGGGGGGGGGGGGGGGGGGGGGGGGGGGGGGGGGGGGGGGGGGGGGGGGGGGGGGGGGGGGGGGGGGGGGGGGGGGGGGGGGGGGGGGGGGGGGGGGGGGGGGGGGGGGGGGGFGFGGGGGGGGGGGGGGGGGGGFGFFFFFFBFFFFFFFFCFCFFFFFFFFFFFFDFFFFFFFFFFFFFFF@EC?<;B>0;DEFFF1;BFFFBF?<7(((4?9ABB09999>??F041469;FBB
@M04999:289:000000000-L3R54:1:1101:15488:15010 2:N:0:421
TTGCTGACTACTAGGGTATCTAATCCTGTTTGCTCCCCACGCTTTCGCATCTCAGCGTCAGTATCTGTCCAGAAGGCCGCCTTCGCCACCGGTCTTCCTCCACATCTCTACGCATTTCACCGCTACACGTGGAATTCTACCTTCCTCTACAATACTCCAGATAACCAGTTTTAAGTGCAATTCCCAGGTTGAGCCCGGGGCTTTCACACCTAACTTAATTATCCGCCTACATGCCCTTTACGCCCAGTCATTCCGATTAACGCTCGCACCTCCCGTATTACCGCGCCTGCTGGCACGGCGT
+
@C@,@C@,CC@C@FE<6C6CFEE9,;6,;C@C@,C,B:E::F@FCA@:C6666CF8@CF@BEG9CFCCGFCAF8@,EBCGGCBFDG@FBFFGF+@<F<EFGGG<?F;F;AF:FC????EFA@:B7FD=B?FGEBB=EFFG@9@F?ECGGGF?9F=FGC889EGCB?EC92,@DFGE2BFF@GFG99=FCC:69C90=CCC*<;A++=AEDFEEAAAEF6?FFCC=B@28(78>EFB@(/@9;@@(,,..7<C6<@@F(,))(,4:90(4>0(.8213(4)6)(,2,(4:?:B:6?739((-
@M04999:289:000000000-L3R54:1:1101:17877:15027 2:N:0:421
TGCGACTACACGGGTATCTAATCCTGTTTGCTCCCCACGCTTTCGCATCTCAGCGTCAGTATCTGTCCAGAAGGCCGCCTTCGCCACCGGTATTCCTCCACATCTCTACGCATTTCACCGCTACACGTGGAATTCTACCTTCCTCTACAATACTCCAGATAACCAGTTTTAAGTGCAATTCCCAGGTTGAGCCCGGGGCTTTCACACCTAACTTAATTATCCGCCTACATGCCCTTTACGCCCAGTCATTCCGATTAACGCTCGCACCCTCCGTATTACCCCGGCTCCTGGCACGGAGTTT
+
CCCCCFGC8CFGGGCBC<FA<CF<DCFCGGFGGGGGCG@CFGGGCFEC7@FF<<@@7B@FCD,CA@EGGFGGGGGGDGGG,CDFG7FFE+@=FFGDDG,<F45,9AB,?FEDEGGGGGEC:++@EFFFGCCAE>EFDDDGFGGA=E8@E?FAD=F8D,3==9?DF+2@:DF8ADGDFGA?82CFGCG6D?<6CD99DDDGFFACFFFFFEFBEFFCF8AEFCDD@=(/;CC3@;E;E4<=;096;3<4<7C33??32><?BF?BF(99816-34:?><<4(47130((.5(8(5:0102()
@M04999:289:000000000-L3R54:1:1101:17293:15029 2:N:0:421
AAGACTACTCGCGTCTCTATCCCTCCTGCATCTCCATACCAATGTGTCTCATCGTCCTTTCTCCTCTCCCATTCTCCCTCCCCACTCTGTGTTCTTCCCACTCCCTCGCCCTTCCCCCCCTCATTCTCAACTTCCCTCCACCTCTCTCTCCTTCAACTCCCCTAGTACCCGCTTCTCTCCTATCTCTGTCCCACCTTACCACACTCACACCTCATTCTGATGCTGCCGCTCCTCCCACCCCCTACCTATTCCCCCATCCCGTGCTCCTCTCCACCTCACTTTGCCTCTCGCTCTCTGTCTC
+
--86,6,C<,,++@+;,,6;,,,-,6,;,,<6,;,,,6;6,,,;66@<<,6<B,,;6,,EFD,66,,,,CC,,,<,AB<,?4,,@4,,6B<,,9@E?AFEF8=8A9,+++,+44,,46++++,9,,9F9,A,,>>>,,+,4@=,,6,@,,,,,7,,,,66,+@=,6,,7,+1++=9+++++++5,,3,,7,,,3+522**4*00**0*)0:)59+3*++*+*/***/(8(-(.((-(0(0.,((/(7;4))))(,((,/(/((,())(,),()(((,(,-))))).).(,,4:())).)))
@M04999:289:000000000-L3R54:1:1101:4374:15091 2:N:0:421
CGACTACCGGGGTATCTAATCCTGTTTGCTCCCCACGCTTTCGCATCTCAGCGTCAGTATCTGTCCAGAAGGCCGCCTTCGCCACCGGTATTCCTCCACATCTCTACGCATTTCACCGCTACACGTGGAATTCTACCTTCCTCTACAATACTCTAGTTAACCAGTTTTAAGTGCAATTCCTAGGTTGAGCCCAGGGCTTTCACACCTAACTTAATTATCCGCCTACATGCCCTTTACGCCCAGTCATTCCGATTAACGCTCGCACCCTCCGTATTACCGCGGCTGCTGGCCCGGAGGTAGC
+
CCCCCGGGGGGGGEGGGGGGGGGGGGGGGGGFFGFGGGEGGGEGGGGGGGGGGGGGEGGGGGGGGGGGGGGGGGGGGGGGGGGGEGGGGCFDGGGGGGGGFGGGGGGGGGG:FGGGGGGGGGGGGGGGGFGGGGGGGGGFGGGGGGGGGGGGGGCCFFGGGGGGGGGFGGGGGGGGF7@GGCG,@FFC,CCGGGGDGGGDFFFFFFFFFBFFFFFFFFFFFFF>9BEE?EEFFFFCE@DB@234@EFCCCE(;DF3401;?101490(4?F<:BBABF8((-4,9677(-.,(4(,(-).)
@M04999:289:000000000-L3R54:1:1101:5802:15095 2:N:0:421
TGACTACTAGGGTATCTAATCCTGTTTGCTCCCCACGCTTTCGCATCTCAGCGTCAGTATCTGTCCAGAAGGCCGCCTTCGCCACCGGTATTCCTCCACATCTCTACGCATTTCACCGCTACACGTGGAATTCTACCTTCCTCTACAATACTCCAGATAACCAGTTTTAAGTGCAATTCCCAGGTTGAGCCCGGGGCTTTCACACCTAACTTAATTATCCGCCTACATGCCCTTTACGCCCAGTCATTCCGATTAACGCTCGCACCCTCCGTATTACCGCGGCTGCTGGCACGGAGTTAGC
+
CCCCCGGGGGGGGGGGGGGGGGGGGGGGGGGGGGGGGGGGGGGGGGGGGGGGGGGGGGGGFGGGGGGAFFGGGGGGGGGGGGGGGGGGGGGGGGGGGGGGGGGGGGGGGGGGGGGGGCEEGGFGGGGGGGGGGGGGGGGFGGGGGGGGGEGGGGDFGFGGGGGFEFGGGGGGFFGFFGFCGGCGGGCFGGGGGGGGGGGGFFFFFFFFFBFFFFFFCFFEBFFDFB=E@=BFEF=CE1?>B67EE@FFFCEFFF?FFFFF;;BFFBBBF?>F0::>AF07(-((-47)2::BBBF6?<<<:
@M04999:289:000000000-L3R54:1:1101:10502:15132 2:N:0:421
GACTACTCGGGTATCTAATCCTGTCTGCTACCCACGCTTTCGAGCATGAACGTCAGTGTTATCCCAGGAGGCTGCCTTCGCCATCGGTATTCCTCCACATCTCTACGCATTTCACTGCTACACGTGGAATTCTACCTCCCTCTGACACACTCTAGTTAGACAGTTTCAAATGCACGTCCCAAGTTGAGCTCGGGGATTTCACATCTGACTTATCTAACCGTCTGCGCTCGCTTTACGCCCAGTAATTCCGATTAACGCTCGCACCCTACGTATTACCGCGGCTGCAGGCACGTAGTTAGCC
+
CCCCCGGGGGGGGGGGGGGGGGGGGGGGGGGGGGGGGGGGGGGGGCGGGGGGGGGGGGGGGGGGGGGGGGGGGGGGGGGDGGGGGGGGGGGGDGGGGGGGGGGGGGGGGGGGGGGGGGGGGGGGGGGGGGGGGGGGGGGGGGGGGGGGGGGGGCC=FGFCFGGGGGGGGGGGGGGGFGFGFGDGGGGGGGGGGGGDGGGGFFFFFFFACFFFFFFFEF*59575:9=@=>>FDB=C@DFFF26><?CE3327(8)7:>,(,2(34(((.(,.5:)64((4(13(80::((,,.((42)6).
@M04999:289:000000000-L3R54:1:1101:8924:15171 2:N:0:421
TGCCGGACTACAGGGGTATCTAATCCTGTTTGCTCCCCACGCTTTCGCATCTCAGCGTCAGTATCTGTCCAGAAGGCCGCCTTCGCCACCGGTATTCCTCCACATCTCTACGCATTTCACCGCTACACGTGGAATTCTACCTTCCTCTACAATACTCCGGATAACCAGTTTTAAGTGCAATTCCCAGGTTGAGCCCGGGGCTTTCACACCTAACTTAATTATCCGCCTACATGCCCTTTACGCCCAGTCATTCCGATTAACGCTCGCACCCTCCGTATTACCGCGGCTGCTGGCACGGAGT
+
CCCCCGGGGGGGGGGGGGGGGGGGGGGGGGGGGGGGGGGGGGGGGGGGGGGGGGGGGGGGGGGGGGGGGGGGGGGGGGGGGGGGGGGGGGGGGGGGGGGGGGGGGGGGGGGGGGGGGGGGGGGGGGGGGGGGGGGGGGGGGGGGGGGGGGGGGGGGGGGGGGGGGGGGGGGGGGGGFGFGGGGGGGGGGGGGGGGGGGGGFFFFFFFFFFFFFFFFFFFFFFFFFFFFFDFFFFE8E@EFFFFFFFFFFFFFBBB?F?FF9<>?FFFBF;BFFFFFFFBFFFF;217>6:??0:BD:;>F:
@M04999:289:000000000-L3R54:1:1101:3182:15185 2:N:0:421
AGCGACTACCCGGGTATCTAATCCTGTTCGCTACCCATGCTTTCGAACCTCAGCGTCAGTTACAGACCAGAGAGCCGCCTTCGCCACTGGTGTTCTTCCATATATCTACGCATTCCACCGCTACACATGGAGTTCCACTCTCCTCTTCTGCACTCAAGAAAAACAGTTTCAGCTGCACTTCCCCGGTTAAGCCGAGGGCTTTCACAGCTGGCTTGTTCTCCCGCCTGCGTTCGCTTTACGCCCAATAAATCCGGACAACGCTTGCCACCTACGCATTACCGCGGCCGCAGCCTCCCGTAGC
+
CCCCCGGGGGGGGGGGGGGGGGGGGGGGGGGGGGGGFGFGGGGGGGGGGGGGGGGGGGGGGGGGGGFFGGGGGGGGGGGGGGFGGGGGGGGGGGGGGGGGGGGG;FGFFGGGGGGGGGGGGGEGGGGGCGGGGGGGGGGGGGGGGGGGGFGGFFG?FEDEGGCGGFFFFFGFGGGGFGDGGGGG6CEG>FFCFEGDDGDCFFFFFFF45B@FB6?A48BE=B>BFF@DB?6112/=0>CDFB>?0<?F256?>029>1:BF??F?:>DB0(52(4:<AFA:9001(40(-4?(1:0(((-(
@M04999:289:000000000-L3R54:1:1101:6144:15193 2:N:0:421
AGACTACAGGGGTATCTAATCCTGTTTGCTCCCCACGCTTTCGCATCTCAGCGTCAGTATCTGTCCAGAAGGCCGCCTTCGCCACCGGTATTCCTCCACATCTCTACGCATTTCACCGCTACACGTGGAATTCTACCTTCCTCTACAATACTCTAGTTAACCAGTTTTAAGTGCAATTCCTAGGTTGAGCCCAGGGCTTTCACACCTAACTTAATTATCCGCCTACATGCCCTTTACGCCCAGTCATTCCGATTAACGCTCGCACCCTCCGTATTACCGCGGCTGCTGGCACGCAGTTAGC
+
CCCCCGGGGGGGGGGGGGGGGGGGGGGGGGGGGGGGGGGGGGGGGGGGGGGGGGGGGGGGGGGGGGGGGGGGGGGGGGGGGGGGGGGGGGGGGGGGGGGGGGGGGGGGGGGGGGGGGGGGGGGGGGGGGGGGGGFGGGGGGGGGGGGGGGGGGGGGGGGGGGGGGGGGFGGGGGGFFGFGGGGGGGGGGGGGGGGGGGGGFFFFFFFFEBE=@FFFEFFFEFAFDFFFFFFFFDEE=@?BF@FF<@F?CFE2;<?)969DF@B>FF<1<FF::<B><<?F;90,90:F?FFF?(4689)<4
@M04999:289:000000000-L3R54:1:1101:14664:15197 2:N:0:421
TGGACTACTCGGGTATCTAATCCTGTTCGCTCCCCACGCTTTCGTCCATCAGCGTCAATCGGTATTTAGTAACCTGCCTTCGCAATCGGGGCTCTGTGTAATACCTATGCATTTCACCGCTACACTACACATTCCAGCTACTTCAATACTATTCAAGATCAACAGTATCAACGGCAGTTCTACAGTTAAGCTGCAGGTTTTCACCGCTGACTTATCAACCCGCCTACGGACCCTTTAAACCCAATAAATCCGGATAACGCGCGCATCCTCCGAATTACGGCGGCTGCTGTCACGGAGTT
+
A-A,,,6CF,8,FGGE<<C,6,<-C6,;8@FG@F@@+7C6,:6CGF@@<<<,B@BF@66666@,6,69,CE<FGGCF<5??@C,+496,6@++,A?959,5:,,9949:E<F95,CA<4=+@:F?F8FG859,@,E,DD,E,73==C;8@,@,@3,4,3,6=,@,3333@:DE66=*=9=C+;:,5E7D7E,,@FFDFF:9B;F5?5A=)>;769@99A4*:9>(>DF2225253)))1*/,((/))/.95(28((4=00((421-4,).0,(-(4))((-((-4,1)2)5))(,(-,(
@M04999:289:000000000-L3R54:1:1101:22668:15248 2:N:0:421
GGACGACACGGGTATCTAATCCTGTTTGCTCCCCACGCTTTCGCATCTCAGCGTCAGTACCTGTCCAGAAGGCCGCCTTCGCCACCGGTATTCCTCCACATCTCTACGCATTCCACCGCTACACGTGGAATTCTACCTTCCTCTACAATACTCTAGTTAACCAGTTTTAAGTGCAATTCCTAGGTTGAGCCCAGGGCTTTCACACCTAACTTAATTATCCGCCTACATGCCCTTTACGCCCAGTCATTCCGATTAACGCTCGCACCCTCCGTATTACCCCGGCTGCTGGCACGGAGTTAGC
+
CCCCCGGGGGGGGGGGGGGGGGGGGGGGGGGGGGGGGGGGGGGGGGGGGGGGGGGGGGGGGGGGGGGGGGGGGGGGGGGGGGGGGGGGGGGGGGGGGGGGGGGGGGGGGGGGGGGGGGGGGGGGGGGGGGGGGGGGFGGGGGGGGGGGGGGGGGGFGGGGGGGDFGGGGGGGGGGGFGFGGGGGGGGGGGFGGGGGGGGGFFFFFFFFFDFF=:FFEFFFB>FFDFFF?EFFFFBCEF<B@F<EE@EFFFFFFDFEF;28?>BBF;F:6?;?<:?<A>(((((466::703>F023:BFFA
@M04999:289:000000000-L3R54:1:1101:7286:15320 2:N:0:421
GACTACCCGGGTATCTAATCCTGTTCGCTCCCCACGCTTTCGTCCATCAGCGTCAATCGGTATTTAGTAACCTGCCTTCGCAATCGGGGTTCTGTGTAATATCTATGCATTTCACCGCTACACTACACATTCCAGCTACTTCAATACTATTCAAGATTAACAGTATCAACGGCAGTTCCACAGTTAAGCTGCAGGTTTTCACCGCTGACTTATCAACCCGCCTACGGACCCTTCAAACCCAATAAATCCGGATAACGCTCGCATCCTCCGTATTACCGCGGCTGCTGGCACGGAGTTAGCC
+
CCCCCGGGGGGGGGGGGGGGGGGGGGGGGGGGGGGGGGGGGGGGGGGGGGGGGGGGGGGGGGGGGGGGGGGGGGGGGGGGGGEGGGCGGGGGGGGGGGGGGGGGGGGGGGGGGGGGGGGGGGGGGGGGGGGGGGGGGGGGGGGGGGGGGGGGGDFGGGGGGGGGGGGGFFDEGGGGFGFGGGGGGGGGGGGGGGGGGGGGFFFFFFFEFFFEFFFFFFE@FF@FFFDFFFFF@DEFCFFFF=@EEEEFFFFDFF@E;1137>>FFFFF01<6?B>ADBB04>06<:?7(1<?>(-2(24<8
@M04999:289:000000000-L3R54:1:1101:12708:15327 2:N:0:421
CCCGGGTATCTAATCCTGTTTGCTCCCCACGCTTTCGCATCTCAGCGTCAGTATCTGTCCAGAAGGCCGCCTTCGCCACCGGTATTCCTCCACATCTCTACGCATTTCACCGCTACACGTGGAATTCTACCTTCCTCTACAATACTCTGGTTAACCAGTTTTAAGTGCAATTCCTAGGTTGAGCCCAGGGCTTTCACACCTAACTTAATTATCCGCCTACATGCCCTTTACGCCCAGTCATTCCGATTAACGCCCGCACCCTCCGTATTACCGCGGCTGCTGGCACGGAGTTAGCCGGTGC
+
CCCCCGGGGGGGGGGGGGGGGGGGGGGGFGGGGGGGGGGGGGGGGGGGGGGGFGGGGGGGGGGGGGGGGGGGGGGGGDGGGGGGGGGGGGGGGGGGGGGGGGGGGGGGGGGGGGGGGGGGGGGGGGGGGGGGGGGGGGGGGGGGGGGGGGGGGGGGGGGGGGGGGGGGGGGGGGGGFGFGGGGGGGGGFGGGGGGGGGGGFFFFFFFFFFECEFFFFFFFFFCFEFFFFECD>FBFBB==C>EF;2:039<@BFFFFFFFDFF:>B6?FF<4-69>>FF?7:?FFFF91>FFA4:719>>0
@M04999:289:000000000-L3R54:1:1101:20733:15328 2:N:0:421
GACTACTGGGGTATCTAATCCTGTTTGCTCCCCACGCTTTCGCATCTCAGCGTCAGTATCTGTCCAGAAGGCCGCCTTCGCCACCGGTATTCCTCCACATCTCTACGCATTTCACCGCTACACGTGGAATTCTACCTTCCTCTACAATACTCTAGTTAACCAGTTTTAAGTGCAATTCCTAGGTTGAGCCCAGGGCTTTCACACCTAACTTAATTATCCGCCTACATGCCCTTTACGCCCAGTCATTCCGATTAACGCTCGCACCCTCCGTATTACCGCGGCTGCTGGCACGGAGTTAGCC
+
CCCCCGGFGGGGGGGGGGGGGGGGGGGGGGGG,;@@FGGGGG7F,CDFGGGGGGGGGDEGGGGGGGGGFFFFGGGGGGGGGGGGFGGG7FGGDEFGGGGFGFGF9FGGGGGGGGGGGGGDGFGGGGGGGGGEFEGDFGGFGGGGGCDDGGFFFFGGGFAFGCCGGGGGGGGFGGGGFG7CDGGGC,=CFFGGGGGGGGGF9AFFA*;*0>=@AFAC?CBDF445:=EFFEB=@EFED@F5>2>5BCEEC;6;18C<(6??@0692:?BBFB?B3)6<0;B>16;0:>(((.3(-7:(-:<)
@M04999:289:000000000-L3R54:1:1101:17709:15332 2:N:0:421
GCATGACTACAAGGGTATCTAATCCTGTTTGCTCCCCACGCTTTCGCATCTCAGCGTCAGTATCTGTCCAGAAGGCCGCCTTCGCCACCGGTATTCCTCCACATCTCTACGCATTTCACCGCTACACGTGGAATTCTACCTTCCTCTACAATACTCCAGATAACCAGTTTTAAGTGCAATTCCCAGGTTGAGCCCGGGGCTTTCACACCTAACTTAATTATCCGCCTACATGCCCTTTACGCCCAGTCATTCCGATTCACGCTCGCACCCTCCGTATTACCGCGGCTGCTGGCACGGAGTT
+
CCCCCGGGGGGGGGGGGGGGGGGGGGGGGGGGGGGGGGGGGGGGGGGGGGGGGGGGGGGGGGGGGGGGGGGGGGFGCEGGGGGGGGGGGGGGGGGGGGGGGGGGGGGGGGGGGGGGGGGGGGGGGGGGGFGGGGGGGGGGGGGGGGGGGGGGGGGGGGGGGGGGGGGFGGGGGGGGFGFGGGGGGGGGGGGGGGGGGDGDDAFFFFFFFFFFFFFFFFFCFFF=D?@DFFFFF=BB@F<FDF0>;DFF@CFFFF???)9<;@D?;0(49BF?F>?::,:<41;26>B0:>?3(.5?433<:
@M04999:289:000000000-L3R54:1:1101:24286:15334 2:N:0:421
GACTACAGGGGTATCTAATCCTGTTCGCTACCCATGCTTTCGAACCTCAGCGTCAGTTACAGACCAGAGAGCCGCCTTCGCCACTGGTGTTCTTCCATATATCTACGCATTCCACCGCTACACATGGAGTTCCACTCTCCTCTTCTGCACTCAAGAAAAACAGTTTCAGCTGCACTTCCCCGGTTAAGCCGAGGGCTTTCACAGCTGACTTGTTCTCCCGCCTGCGTTCGCTTTACGCCCAATAAATCCGGACAACGCTTGCCACCTACGTATTACCGCTGCTGCTGGCACGTAGTTAGCC
+
CCCCCGGFGGGGGGGGGGGGGGGGGGEGGGGGGGGGGGGGGGGGGGGGGGGGGGGGGGGGGGGGGGGGGGGGGGGGGGGGGGGGGGGGGGGGGGGGGGGGGGGGGGGGGGGGGGGGGGGGGGGGGFCGGGGGGGGGGGGGGGGGGGGGGGGGGGGGCGGGGGGGGGGGGGGGGGGGFGFCGGGGGGGGGGGGGGGGGGGGFFFFFFFABFFFFFFFFFFFFFFFFFFFFFFF@@CE?FFFFFFFAFEFFF>FFFFF>B??FBBB?<F>:??FFFFFFFF(203:8,8:?7>?<B:3>DFA>
@M04999:289:000000000-L3R54:1:1101:26947:15341 2:N:0:421
GGACTACACGGGTATCTAATCCTGTTCGCTACCCATGCTTTCGAGCCTCAGCGTCAGTAACAGACCAGAGAGCCGCCTTCGCCACTGGTGTTCTTCCATATATCTACGCATTTCACCGCTACACATGGAGTTCCACTCTCCTCTTCTGCACTCAAGTCTCTCAGTTTCCGATGCTCTTCCTCAGTTAAGCTGAGGGCTTTCACATTCAGACTTAAAAGACCGCCTGCGCTCCCTTTACGCCCAATAAATCCGGACAACGCTTGCCACCTACGTATTACCGCGGCTGCTGGCACGTAGTT
+
CCCCCGGGGGGGGGGGGGGGGGGGGGGGGGGGGGGGGGGGGG>EGGGGGGGGGGGGGGGGGGGGGGGGGGGGGGGGGGGGGGGGGGGGGGGGGGGGGGFGGGGGGGGGGGGGGGGGGGGGGGGGGGGGGGGGGGGGGGGGGGGGGGGGGGGGGGGGGGGGGGGGGGGGGCEGGGGGFGFGGGGGGGGGAFFCFGGDGGGGFFFFFFFFFFFFFFFFF>FFAFAAD=DBFFFBF@EFFFFFBFFF@@EEFF89:D@@FFFFFF:?BF<:?:?BFBF0<DFFFF9990:002447?1?812
@M04999:289:000000000-L3R54:1:1101:11312:15373 2:N:0:421
GGGACTACAAGGGTATCTAATCCCATTTGCTCCCCTAGCTTTCGTCTCTCAGTGTCAGTGTCGGCCCAGCAGAGTGCTTTCGCCGTTGGTGTTCTTTCCGATCTCTACGCATTTCACCGCTCCACCGGAAATTCCCTCTGCCCCTACCGTACTCCAGCTTGGTAGTTTCCACCGCCTGTCCAGGGTTGAGCCCTGGGATTTGACGGCGGACTTAAAAAGCCACCTACAGACGCTTTACGCCCAATCATTCCGGATAACGCTTGCATCCTCTGTATTACCTCGGCTGCTGGCACAGAGTTAC
+
CCCCCGGGGFGGGGGGGGGGGGGGGGGGGGGGGGGGGGGGGGGGGGGGGGGGGGGGGGGGGGGGGGGGFGGGGGGGGGGGGGGGGGGGGGGGGGGGGGGGGGGGGGGGGGGGGGGGGFFGGGGGGGGGGGGGFGGGFGGFGGGGGGGG>FDGGGGGGGGGGGGFGFDGGFGGGGGGFGFGGGGG>DGCC6FGGGGGFCGGFFFFFFFEB=1;)+:AEABFFF@<FFFFF<69><;B>28@>F6<0:2A<AABB(-4<B(71,4:<<9:BAA?<2)64A95<?(4806>?.4(5(4.5<A4)
@M04999:289:000000000-L3R54:1:1101:7870:15409 2:N:0:421
GATTTGACTACTGGGGTATCTAATCCTGTTTGCTCCCCACGCTTTCGCATCTCAGCGTCAGTATCTGTCCAGAAGGCCGCCTTCGCCACCGGTATTCCTCCACATCTCTACGCATTTCACCGCTACACGTGGAATTCTACCTTCCTCTACAATACTCTAGTTAACCAGTTTTAAGTGCAATTCCTAGGTTGAGCCCAGGGCTTTCACACCTAACTTAATTATCCGCCTACATGCCCTTTACGCCCAGTCATTCCGATTAACGCTCGCACCCTCCGTATTCCCGCGGCTGCTGGCACGGAGT
+
CCCCCCFGGG<FGFGCC@FFGF9FFFGGFFGGGGGGGGF@:CFEGGGGEGGGGFGGGGDGGGFGGGGGGGGGGGGGGG=:FGEGGCGEGGGDG:FFGGGGGFGF:ADF=AF:+CCFFGGGFGGGGGGGGFFG7EGDFFGGGGGGGGGGCDG?FAFGGFF=DFDGFG8D9EFGA8CEFGFFGG9DGFG?F,57?FFCGF67?FFAFFFFB@F@BFCFFA9ABEEFAB=DAFFCCE):=B38>9@>BDDE@4?3?718;0@F7;031(69>94:?F1-21:)6),,39(-41).,-()4((4,
@M04999:289:000000000-L3R54:1:1101:2590:15437 2:N:0:421
GACTACCGGGGTATCTAATCCTGTTCGCTCCCCACGCTTTCGTCCAGCAGCGTCAATCGGTATTTAGTAACCTGCCTTCGCAATCGGGGTTCTGTGTAATATCTATGCATTTCACCGCTACACTACACATTCCAGCTACTTCAATACTATTCAAGATTAACAGTATCAACGGCAGTTCTACAGTTAAGCTGCAGGTTTTCACCGCTGACTTATCAACCCGCCTACGGACCCTTTAAACCCAATAAACCCGGATAACGCTCCCATCCGCCGTATGACCGCGTCTGCTGGCACGGTGTGAGCC
+
@CBAC<E@CC@CF@FAAEFC@F@@<C@FE,:<F8FCEE,CFFF@CC,@FGGDGG77CCFGG@F6EEGA,EECCF@EEEGGGFC:E@CFGFE,CFF,FGEFGF9EGG;FA9?FEFEBFG@EGFGGGFGGGGFGDGG88=D8EGGFCDFCEDE,,=EA9=DGGFGGG@FGGG86>=D1=;=E97C;FCC<7CGFC,:9CF?9BF9*0*@>@E<AECFFFFD@E@22>@/-6>F@34)<C<(:;(8)7)3;,6(((,67:;(((,49??((291(,.64376(--4(6))5<02?9((,()-4(
@M04999:289:000000000-L3R54:1:1101:16214:15492 2:N:0:421
GACTACCCGGGTATCTAATCCTGTTTGCTCCCCACGCTTTCGCATCTCAGCGTCAGTATCTGTCCAGAAGGCCGCCTTCGCCACCGGTATTCCTCCACATCTCTACGCATTTCACCGCTACACGTGGAATTCTACCTTCCTCTACAATACTCTAGTTAACCAGTTTTAAGTGCAATTCCTAGGCTGAGCCCAGGGCTTTCACACCTAACTTAATTATCCGCCTACATGCCCTTTACGCCCAGTCATTCCGATTAACGCTCGCACCCTCCGTATTACCGCGGCTGCTGGCACGGAGTTAGCC
+
CCCCCGEGGGGGGGGGGGGGGGGGGGGGGGGGGGGGGGGGGGGGGGGGGGGGGGGGGGGGGGGGGGGGGGGGGGGGGGGGGGGGGGGFGDGGGGGGGGGGFGGGGGGGGGGGGGGGGGGGGGGGGGGGGGGGGGGGGGGGGGGGGFGGGGGGGGGGGGGGGGGGGFGGGGGAFFGGFGFGGGGGGDGGGGGGGGGGGGGGFFFFFFFFFFEFFFFFFFFDFDFFFFFFF=BF=EFC9@FBDDFFFFFFFFD8<FECFF@FB@>BF26?BFFF075AA?>B;BFFFF70?7?F9>(8:<A97
@M04999:289:000000000-L3R54:1:1101:21138:15492 2:N:0:421
GGACTACTGGGGTATCTAATCCTGTTTGCTCCCCACGCTTTCGCATCTCAGCGTCAGTATCTGTCCAGAAGGCCGCCTTCGCCACCGGTATTCCTCCACATCTCTACGCATTTCACCGCTACACGTGGAATTCTACCTTCCTCTACAATACTCTGGTTAACCAGTTTTAAGTGCAATTCCTAGGTTGAGCCCAGGGCTCTCACACCTAACTTAATTATCCGCCTACATGCCCTTTACGCCCAGTCATTCCGATTAACGCTCGCACCCTCCGTATTACCGCGGCTGCTGGCACGGACTTAGC
+
ACCCCEGGGEFEEGGCFGGGGFGFGGGGGGGGGGCGEEDGGGGGE@FGGGGGGGGEGGAFFFGFFFFFC8FFDFGEEGGGGCGGGGD7@7DFGGGGGGFGGGGFF9FD@+F@FGGGGGEEGGGGGFFF7FGDFDFGGGGG8EGGAFGGGGGGGCFCGF8FGF88@9FF,=FGGGGGFFFGGGCDGFCGFGGF68C>>FDGF9CCFFFF@CEFFFFFFFF6?BF>@D;E>=@@:BECE=28@--6=A<CFFE?D2;EE4.811>;@9:?0104(3:4<AF>B((4,,))41???11(,,6<9
@M04999:289:000000000-L3R54:1:1101:18202:15508 2:N:0:421
GACTACCCGGGTATCTAATCCTGTTTGCTCCCCACGCTTTCGCATCTCAGCGTCAGTATCTGTCCAGAAGGCCGCCTTCGCCACCGGTATTCCTCCACATCTCTACGCATTTCACCGCTACACGTGGAATTCTACCTTCCTCTACAATACTCTAGTTAACCAGTTTTAAGTGCAATTCCTAGGTTGAGCCCAGGGCTTTCACACCTAACTTAATTATCCGCCTACATGCCCTTTACGCCCAGTCATTCCGATTAACGCTCGCACCCTCCGTATTACCGCGGCTGCTGGCACGGAGTTAGCC
+
CCCCCGCGGGGGGGGGGGGGGGGGGGFCFGGFGGGGGEGGGGDGGGGGGGGGGGGGGGGGGGGGGGGGGG8FGGGGGGGFEGGGGG7FGGGFDFGFGGGGGGGGEF@@CGEGGGEGGGGGGFGGGEGEGGGGGGGGGGGGGGFDFEGFGGGCC9=DDFGGGGGDFFGGDFFGGGGFFG7EFGGGGGFEGGGFGFDDFGFGAAEFFFFFBEFE=FFFEFFDFD==>2>@@EB6B=EF>DFE(:=@AEEFE1733@ECD617;0611:<?F912::499:;(341(().((.)4336<46925
@M04999:289:000000000-L3R54:1:1101:22246:15535 2:N:0:421
GTTGTGACTACAAGGGTATCTAATCCTGTTTGCTCCCCACGCTTTCGCATCTCAGCGTCAGTATCTGTCCAGAAGGCCGCCTTCGCCACCGGTATTCCTCCACATCTCTACGCATTTCACCGCTACACGTGGAATTCTACCTTCCTCTACAATACTCCAGATAACCAGTTTTAAGTGCAATTCCCAGGTTGAGCACGGGGCTTTCACACCTAACTTAATTATCCGCCTACATGCCCTTTACGCCCAGTCATTCCGATTAACGCTCGCACCCTCCGTATTACCGCGGCTGCTGGCACGGAGT
+
CCCCCGGGGGGGGGGGGGGGGGFFGGGGGGGGGGGGGGGGGGGGGGGGGGGGGGGGGGGGGGGGGGGGGGGGGGGGGGGGGGGGGGGGGGGGEGCGGGGGGGGGGGGGGGGGGGGGGGGGGGGGGGGGGGGGDGGGGGGGGGGGGGGGFGGGFFGGGGGGGGDGGGGGGGGGGDFFFGFFFFGFFGGGFFGGFGGGGGGCDFFFFFFFFFFFFFFFFFF?AECE2@D>DFEFF=BFFFFFE?FFFFF@@@EFEE;;70;CC<BF;>FFBBF??B;:B?>BA<03>B117?))(,3?B(494
@M04999:289:000000000-L3R54:1:1101:5586:15549 2:N:0:421
GGGCGACTACCAGGGTATCTAATCCTGTTTGCTCCCCACGCTTTCGCATCTCAGCGTCAGTATCTGTCCAGAAGGCCGCCTTCGCCACCGGTATTCCTCCACATCTCTACGCATTTCACCGCTACACGTGGAATTCTACCTTCCTCTACAATACTCCAGATAACCAGTTTTAAGTGCAATTCCCAGGTTGAGCCCGGGGCTTTCACACCTAACTTAATTATCCGCCTACATGCCCTTTACGCCCAGTCATTCCGATTAACGCTCGCACCCTCCGTATTACCGCGGCTGCTGGCACGGAGTT
+
CCCCCGGGGFFGGGGGGGGGGGGGGGGGFGGGGGGGGGEGGGGGGGGGGGGGFGGGGGGGGGGGGGGDGGGGGGGGGGGGGGGGGGGGGGGGGGGGGGGGGGGGGFFGGGGC@GFEGGGGGGGGGGFEFGEGCFGGGGGGGGGGGGGGGGGGGGGGGDGGDGADFDD=AGGGGGGFFF??FGCCFGGGGGGGGGGDC74C>AFFFFAFAF=EFFFFEFCFFFE?DFFFF1?C3;@E@FFFD@290=FF<C<7C=<FF?A9?>BF>F>B;0<B00::?B2<<1140>>668>813,1,(2,(
@M04999:289:000000000-L3R54:1:1101:13286:15594 2:N:0:421
ATAGGACTACAGGGGTATCTAATCCTGTTCGCTACCCATGCTTTCGAACCTCAGCGTCAGTTACAGACCAGAGAGCCGCCTTCGCCACTGGTGTTCTTCCATATATCTACGCGTTCCACCGCTACACATGGAGTTCCACTCTCCTCTTCTGCACTCAAGAAAAACAGTTTCAGCTGCACTTCCCCGGTTAAGCCGAGGGCTTTCACAGCTGACTTGTTCTCCCGCCTGCGTTCGCTTTACGCCCAATAAATCCGGACAACGCTTGCCACCTACGTATTACCGCGGCTGCTGGCACGTAGTT
+
CCCCCGGGGGGGGGGGGGGGGGGGGGGGGGEGGGGGGGGGGGGGGGGGGGGGGGGGGGGGGGGGGGGGGGGGGGGGGGGGGGGGGGGGGGGGGGGGGGGGGGGGGGGGGGGG7FFEGGGGGGGGGGGGGGGFFGGGGGGGGGGGGGGGGGGGGGGGCGGGGGGGGGGGGGGGGGGGFGFGGGGGGGGGGGGGGGCDCDGGFFFFFFFFDFFFDFFFFFFFFFF@@FFFF06;@FFFFF<FFFF;?3?BF>9A?(,(7;:29>:62<?>DBBFF:?)<>BBFF09B>FFF?F7?0,1442:.
@M04999:289:000000000-L3R54:1:1101:12651:15613 2:N:0:421
GTGACTACCCGGGTATCTAATCCTGTTTGCTCCCCACGCTTTCGCATCTCAGCGTCAGTATCTGTCCAGAAGGCCGCCTTCGCCACCGGTATTCCTCCACATCTCTACGCATTTCACCGCTACACGTGGAATTCTACCTTCCTCTACAATACTCCAGATAACCAGTTTTAAGTGCAATTCCCAGGTTGAGCCCGGGGCTTTCACACCTAACTTAATTATCCGCCTACATGCCCTTTACGCCCAGTCATTCCGATTAACGCTCGCACCCTCCGTTATACCGCCGCTGCTGGCACGGATGTAC
+
C9666<FD<<F:EGEGDECFDCAF<FF<<FAFGFGCFC7F:DFGGGGECEEG@C@:8F,EFECE@,<FGFFFFGGEDE@EGGG=B:?:FG7??<FGFGGAGGGGG9FGDC=F7<FCBFEGFGGGGG:?C@,?4@FFGG,76DFD,=ECF,@FAFDFGFGFFFGFFG,=2=AF3@7,<C+=D6CC8CEF?9CCFGGGGGGCFFFFF6@F=5509FF@CC69F2(652@E:CE;3@;EFE?EB>((4/7?)9?;(,326<01?F;BBF03(-32:)(()421((-4((()).4:2,374(5))
@M04999:289:000000000-L3R54:1:1101:12196:15621 2:N:0:421
CCTGGACTACCGGGGTATCTAATCCTGTTCGCTCCCCACGCTTTCGTCCAGCAGCGTCAATCGGTATTTAGTAACCTGCCTTCGCAATCGGGGTTCTGTGTAATATCTATGCATTTCACCGCTACACTACACATTCCAGCTACTTCAATACTATTCAAGATTAACAGTATCAACGGCAGTTCTACAGTTAAGCTGCAGGTTTTCACCGCTGACTTATCAACCCGCCTACGGACCCTTTAAACCCAATAAATCCGGATAACGCTCGCATCCTCCGTATTACCGCGGCTGCTGGCACGGAGTT
+
CCCCCGGGGGGGGGGGGGGGGGGGGGGGGGGGGGGGGGGGGGGGGGGGGGGGGGGGGGGGGGGGGGGGGGGGGGGGGGGGGGGGGGGGGGGGGGGGGGGGGGGGGGGGGGGGGGGGGGGGGGGGGGGGGGGGGGGGGGGGGGGGGGGGGGGGGGGGGGGGGGGGGGGGGGGGGGGGBGFGGGGGGGFGFGGGGGGGGGFGFFFFFFFFFFFFFFFFFFFEFFFBF2@?BDFFFFFFFFFFEF;?@FFFEFFFEFFDFFFFFFFFFFFFF?FFBFBFB?AF>6>;>>>>FF:????F49BB1
@M04999:289:000000000-L3R54:1:1101:10999:15644 2:N:0:421
CGACTACTAGGGTATCTAATCCTGTTTGCTCCCCACGCTTTCGCATCTCAGCGTCAGTATCTGTCCAGAAGGCCGCCTTCGCCACCGGTATTCCTCCACATCTCTACGCATTTCACCGCTACACGTGGAATTCTACCTTCCTCTACAATACTCCAGATAACCAGTTTTAAGTGCAATTCCCAGGTTGAGCCCGGGGCTTTCACACCTAACTTAATTATCCGCCTACATGCCCTTTACGCCCAGTCATTCCGATTAACGCTCGCACCCTCCGTATTACCGCGGCTGCTGGCACGGAGTTAGC
+
CCCCCGGGGGGGGGGGGGGGGGGGGGGGGGGGGGGGGGGGGGGGGGGGGGGGGGGGGGGGGGGGGGGGGGGGGGGGGGGGGGGGGGGGGGGGGGGGGGGGGGGGGGGGGGGGGGGGGGGGGGGGGGGGGGGGGGGGGGGGGGGGGGGGGGGGGGGGGGGGGGGGGGGGGGGGGGGGFGFGGGGGGGGGGGGGGGGGGGGGFFFFFFFFFFFFFFCFFFFFDFFFFFFFEF>BEFFFFFFFBD03;EFECEEFDFFFFFFFB;BFFFFFFFFF?FFBFFFFFBFF>:?D0:?FFFF>FBFF<
@M04999:289:000000000-L3R54:1:1101:18405:15666 2:N:0:421
TACGAGACTACACGGGTATCTAATCCTGTTTGCTCCCCACGCTTTCGCATCTCAGCGTCAGTATCTGTCCAGAAGGCCGCCTTCGCCACCGGTATTCCTCCACATCTCTACGCATTTCACCGCTACACGTGGAATTCTACCTTCCTCTACAATACTCCAGATAACCAGTTTTAAGTGCAATTCCCAGGTTGAGCCCGGGGCTTTCACACCTAACTTAATTATCCGCCTACATGCCCTTTACGCCCAGTCATTCCGATTAACGCTCGCACCCTCCGTATTACCGCGGCTGCTGGCACGGAGT
+
CCCCCGGGGGGGGGGGGGGGGGGGGGGGGGGGGGGGGGGGGGGGGGGGGGGGGGGGGGGGGGGGGGGGGGGGGGGGGGGGGGGGGGGGGGGGGGGGGGGGGGGGGGGGGGGGGGGGGGGGGGGGGGGGGGGGGGGGGGGGGGGGGGGGGGGGGGGGGGGGGGGGGGGGFGGGGGGGFGFGGGGGGGGGGGGGGGGGDGGGFFFFFFFFFFFFFFFFFFFCAEFEFFFFFFFFFEEFFFFFE<D6>DD@FFFEFFF<F?FFFBBFFFF91;?FFBF?BFBFF9BBB>(-(8?FB:B?614;2
@M04999:289:000000000-L3R54:1:1101:7373:15677 2:N:0:421
GACTACCAGGGTATCTAATCCTGTTTGCTCCCCACGCTTTCGCATCTCAGCGTCAGTATCTGTCCAGAAGGCCGCCTTCGCCACCGGTATTCCTCCACATCTCTACGCATTTCACCGCTACACGTGGAGTTCTACCTTCCTCTACAATACTCCAGATAACCAGTTTTAAGTGCAATTCCCAGGTTGAGCCCGGGGCTTTCACACCTAACTTAATTATCCGCCTACATGCCCTTTACGCCCAGTCATTCCGATTAACGCTCGCACCCTCCGTATTACCGCGGCTGCTGGCACGGAGTTAGCC
+
CCCCCGGGGGGGGFGGGGGGGGGGGGGFGGFGEGGGGGGGGGGGGGGGGGGGGGGGGGGGGGGGGGGGGGGGGGGGGFGGGGGGGGEGCGGGGGGGGGGFGFGDGGGGGEGGFGGGGGGDEFGGGGGDGGFGGGGGGGGGGGGGGC8FCFG9FF88EFGGGGGF9DGFGGGGAFGGFGCFGC+AEF?FGFGEE>EGGFGGFFCFFFFFFFFEFFFFFFA?FFFFFFFEF5BBFFEFDD0D<?;)4?CCF@F@08;C0(48(9>FFFFFFB:?0>ABFB>F049>FBD(3(8(((,-324>:
@M04999:289:000000000-L3R54:1:1101:17883:15680 2:N:0:421
GACTACACGGGTATCTAATCCTGTTTGCTCCCCACGCTTTCGCATCTCAGCGTCAGTATCTGTCCAGAAGGCCGCCTTCGCCACCGGTATTCCTCCACATCTCTACGCATTTCACCGCTACACGTGGAATTCTACCTTCCTCTACAATACTCCAGATAACCAGTTTTAAGTGCAATTCCCAGGTTGAGCCCGGGGCTTTCACACCTAACTTAATTATCCGCCTACATGCCCTTTACGCCCAGTCATTCCGATTAACGCTCGCACCCTCCGTATTACCGCGGCTGCTGGCACGGAGTTGGCC
+
CCCCCGGGGGGGGGGGGGGGGGGGGGGGGGGGGGGGGGGGGGGGGGGGGGGGGGGGGGGGGGGGGGGGGGGGGGGGGGGGGGGGGGGGGGGGGGGGGGGGGGGGGGGGGGGGGGGGGGGGGGGGGGGGGGGGGGGGGGGGGGGGGGGGGGGGGGGGGGGGGGGGGGGGGGGGGGGGFGFGGGGGGGGGGGGGGGGGCFGGFFFFFFFFDFE=EFFF?FF@FD=@FFFFF>DFFECE;@@F<6=EFFCFFFFFFFFE;;FFFFFF>?BFFBFB?><A9199(4>>().((34:0323(47?:
@M04999:289:000000000-L3R54:1:1101:18522:15681 2:N:0:421
GACTACTGGGGTATCTAATCCTGTTCGCTCCCCACGCTTTCGTCCATCAGCGTCAATCGGTATTTAGTAACCTGCCTTCGCAATCGGGGTTCTGTGTAATATCTATGCATTTCACCGCTACACTACACATTCCAGCTACTTCAATACTATTCAAGATTAACAGTATCAACGGCAGTTCTACAGTTAAGCTGCAGGTTTTCACCGCTGACTTATCAACCCGCCTACGGACCCTTTAAACCCAATAAATCCGGATAACGCTCGCATCCTCCGTATTACCGCGGCTGCTGGCACGGCGTTAGCC
+
CCCCCGGGGGGGGGGGGGGGGGGGGGGGGGGGGGGGGGGGGGGGGGGGGGGGGGGGGGGGGGGGGGGGGGGGGGGGGGGGGGGGGGGGGGGGGGGGGGGGGGGGGGGGGGGGGGGGGGGGGGGGGGGGGGGGGGGGGGGGGGGGGGGGGGGGGGGGGGGGGGGGGGGGGGGGGGGGFGFGGGGGGGGGGGGGGGGGGGGGFACAEFFFFFFFFACFBFFFFFFDFF@FFFFFFFFFCBFFF@;4<EEEFB@0?DEE;B??>>FFBF?FFFF07?AFA?9B379BB7?4:03:(-(46:BA7
@M04999:289:000000000-L3R54:1:1101:2478:15747 2:N:0:421
GACTACAGGGGTATCTAATCCTGTTTGCTCCCCACGCTTTCGCATCTCAGCGTCAGTATCTGTCCAGAAGGCCGCCTTCGCCACCGGTATTCCTCCACATCTCTACGCATTTCACCGCTACACGTGGAATTCTACCTTCCTCTACAATACTCCAGATAACCAGTTTTAAGTGCAATTCCCAGGTTGAGCCCGGCGCTTTCACACCTAACTTAATTATCCGCCTACATGCCCTTTACGCCCAGTCATTCCGATTAACGCTCGCACCCTCCGTATTACCGCGGCTGCTGGCACGGCATTGGCC
+
CCCCCGFGGGGGGGGGGGGGGFFFGGGGFG,D6FFGGFGFGGGGGGGGFGGGGGGGGGGGGGGGECFFGGFG?BFGGGGGGGGGGGDGGGGGGGGFGGGAFEFFGFGCFFFFGEFGBFGEGGGGGGGGGGGFEGGGGFGGGGGGGGFGGGGGD,DAFGGGGGGGD9CDGGFGFDFGFGFFFCDFGGFFDFGGG*:C9DFFFFFFEF*;:*>36BFFFFFF>=DD>E4<3>@;;@9;<61:,3(7)6?ECE(:3??E;>B209B22:B:?9?:734A<19>>>0(())(4(2(9(((.3,2)
@M04999:289:000000000-L3R54:1:1101:14934:15758 2:N:0:421
TGACTACAGGGGTATCTAATCCTGTTCGCTACCCATGCTTTCGAACCTCAGCGTCAGTTACAGACCAGAGAGCCGCCTTCGCCACTGGTGTTCTTCCATATATCTACGCATTCCACCGCTACACATGGAGTTCCACTCTCCGCTTCTGCACTCAAGAAAAACAGTTTCAGCTGCACTTCCCCGGTTAAGCCGAGGGCTTTCACAGCTGACTTGTTCTCCCGCCTGCGTTCGCTTTACGCCCAATAAATCCGGACAACGCTTGCCACCTACGTATTACCGCGGCTGCTGGCACGTAGTTAGC
+
CCCCCGGGGGGGGGGGGGGGGGGGGGGGGGGGGGGGGGGGGGGGGGGGGGGGGGGGGGGGGGGGGGGGGGGGGGGGGGGGGGGGGGGGGGGGGGGGGGGGGGGGGGGGGGGGGGGGGGGGGGGGGGGGGGGGGGGGGGGGGGGGGGGGGGGGGGFFGFFGGGGGGGGGGGGGGGGGFGFGGGGGGGGGGGGGGGDDDGGGFFFFFFFFFFFFEFFFFFFFFFFFFFFFFFDFFDFFFFFFFF@FEECFFFFF09;?F>BBBFFFFFFFBF?<F<?<DF?691>69?>B??B?F?F08AAF9
@M04999:289:000000000-L3R54:1:1101:9610:15839 2:N:0:421
GAATGACTACTGGGGTATCTAATCCTGTTCGCTCCCCACGCTTTCGTCCATCAGCGTCAATCGGTATTTAGTAACCTGCCTTCGCAATCGGGGTTCTGTGTAATATCTATGCATTTCACCGCTACACTACACATTCCAGCTACTTCAATACTATTCAAGATTAACAGTATCAACGGCAGTTCTACAGTTAAGCTGCAGGCTTTCACCGCTGACTTATCAACCCGCCTACGGACCCTTTAAACCCAATAAATCCGGATAACGCTCGCATCCTCCGTATTACCGCGGCTGCTGGCACGGAGTT
+
CCCCCGGGGGGGGGGGGGGGGGGGGGGGGGGGGGGGGGGGGGGGGGGGGGGGGGGGGGGGGGGGGGGGGGGGGGGGGGGGGGGGGGDGGGGGGGGFGGGGGGGGGGGGGGGGGGGGGGGGGGGGGGGGGGGGGGGGGGCGGGGGGGGGGGGGGGGGGDGGGGGGGGGGGGGGGGGGFGFGGGGGGGGGGGGGGFGGGG?>FFFFFFFFFFBBFFFFFFFFFBAFFFD?D==>@FD=DEEACEFFFFFE<CCFFFBF@FFF0:<?>B6?>:B)39:B?><B2?B>B>9;:F>??(42;66:4
@M04999:289:000000000-L3R54:1:1101:8499:15845 2:N:0:421
CCCGACTACAGGGGTATCTAATCCTGTTTGCTCCCCACGCTTTCGCATCTCAGCGTCAGTATCTGTCCAGAAGGCCGCCTTCGCCACCGGTATTCCTCCACATCTCTACGCATTTCACCGCTACACGTGGAATTCTACCTTCCTCTACAATACTCCAGATAACCAGCTTTAAGTGCAATTCCCAGGTTGAGCCCGGGGCTTTCACACCTAACTTAATTATCCGCCTACATGCCCTTTACGCCCAGTCATTCCGATTAACGCTCGCACCCTCCGTGTTACCGCGGCTGCTGGCACGGAGTT
+
CCCCCGGGGGGGGGGGGGGGGGGGGGGGGGGGGGGGGGGGGGGGGGGGGGGGGGGGGGGGGGGGGGGGGGGGGGGGGGGGGGGGGGGGGGGGGGGGGGGGGGGGGGGGGGGGGGGGGGGGGGGGGGGGGGGGGGGGGGGGGGGGGFGGGGGGGGGGGGGGGGGGGGGGGGGGGGGGFGFGFGGGGGGGGGGGGFGGGGGGFFFFFFFFFFFFFFFFFFFFFFFFFFFFFFCE@DFFFFFFFFFDFFFFFFFFFDDFFFF:BFFFFFB>BFFFFFF:BFFAB>9969>BFFBF<BB96922
@M04999:289:000000000-L3R54:1:1101:5336:15890 2:N:0:421
ACTACCAGGTATCTAATCCTGTTCGCTCCCCACGCTTTCGTCCATCAGCGTCAATCGGTATTTAGTAACCTGCCTTCGCTATCGGGGTTCTGTGTAATATCTATGCATTTCACCGCTACACTACACATTCCAGCTACTTCAATACTATTCAACATTAACAGTATCAACGGCAGTTCTACAGTTAAGCTGCAGGTTTTCATCGCTGACTTATCAACCCGCCTACGGACCCTTTATACCCAATAAATCCGGATAACGCTCGCATCCTCCGTATTACCGCGGCTGCTGGCAGGCATCTAGCTG
+
CCCC8F@CF@6,<E6CFF@ECG<F7@F<C@FCF:@:@6C:EF:@@CF<F:FCE,@@FC@CFGA,CFFFCC<CFG99AFC,4,9,@CCGC?FGGCE<B9@FG,,<,EAE;EGF,?:FECF9FGGGGGGGEFGG,8>FD8,9E,@;EGFFCFED,6,=E=FC,@=EFD,D888CEDCFF@B7A+92,7=9@D8<?@?+==C+4656*<;>A8**3+9A>*@@/:>))4>9=7-.>**8C@EF-)7/964.((/1>@;((/(62,3:<2:2:(839))(4,491463222(,((3)(-6:2).
@M04999:289:000000000-L3R54:1:1101:17068:15947 2:N:0:421
GACTACCAGGGTATCTAATCCTGTTCGCTCCCCACGCTTTCGTCCCTCAGCGTCAATCGGTATTTAGTAACCTGCCTTCGCAATCGGGGTTCTGTGTAATATCCATGCATTTCACCGCTACACTACACATTCTAGCTACTTCAATACTATTCAAGATTAACAGTATCAACGGCAGTTCTACAGTTAAGCTGCAGGTTTTCACCGCTGACTTATCAACCCGCCTACGTACCCTTTAAACCCAATAAATCCGGATAACGCTCGCATCCTCCGTATTACCGCGGCTGCTGGCACGGAGTTAGCC
+
CCCCCGGGGGGGGGGGGGGGGGGGGGGGGGGGGGGGGGGGGGGGG@FGGGGGGGGGFF?FGGGGGGGGGGGGGGGGGGGGGGGGGGGGGGGGGGGGGGGGCAFFGGGGGGGGGGGGGGGGGGGGGGGGGGGGGGGGGGGGGGGGCFGGGCFGGGGGGGGGGGGGGGGGGGGGGGGGFGFGGDGGGFGGGGGGGGF@FGGGFFFFFFFFFFFEEFFFFFFFFF=ADF(>>@BFFFFEFFFFFD@FFCCEF>@@FFEFFF?7@@;BBFFFB08<FFA>D6>>(4>B?DBF:?B:>9>?4A<A:
@M04999:289:000000000-L3R54:1:1101:26813:15990 2:N:0:421
TGACTACAAGGGTATCTAATCCTGTTTGCTACCCACGCTTTCGAGCATGAACGTCAGTGTTATCCCAGGAGGCTGCCTTCGCCATCGGTATTCCTCCACATCTCTACGCATTTCACTGCTACACGTGGAATTCTACCTCCCTCTGACACACTCTAGTTAGACAGTTTCAAATGCACGTCCCAAGTTGAGCTCGGGGATTTCACATCTGACTTATCTAACCGTCTGCGCTCGCTTTACGCCCAGTAATTCCGATTAACGCTCGCACCCTACGTATTACCGCGGCTGCTGGCACGTAGTTAGC
+
CCCCCGGGGGGGGGGGGGGGGGGGGGGGGGGGGGGGGGGGGGGGGGGGGGGGGGGGGGGGGGGGGGGGGGGGGGGGGGGGGGGGGGGGGGGGGGGGGGGGGGGGGGGGGGGGGGGGGGGGGGGGGGGGGGGGGGGGGGGGGGGGGGGGGGGGGGGGGGGGGGGGGGGGGGGGGGGGFGFGGGGGGGFGGGGGGGGDDGGGFFFFFFFFFFFCFFFFFFFFFFFFFFFFFFFFFFFCFFFFFFFFFEFFECFFF@FFF?FFFFFF6;BBBFFF?A?F4<BFF>FFB???FFFF(..82A<44
@M04999:289:000000000-L3R54:1:1101:26776:16000 2:N:0:421
AGACTACAAGGGTATCTAATCCTGTTCGCTCCCCACGCTTTCGTCCATCAGCGTCAATCGGTATTTAGTAACCTGCCTTCGCAATCGGGGTTCTGTGTAATATCTATGCATTTCACCGCTACACTACACATTCCAGCTACTTCAATACTATTCAAGATTAACAGTATCAACGGCAGTTCTACAGTTAAGCTGCAGGTTTTCACCGCTGACTTATCAACCCGCCTACGGACCCTTTAAACCCAATAAATCCGGATAACGCTCGCATCCTCCGTATTACCGCGGCTGCTGGCACGGAGTTAGC
+
CCCCCGGGGGGGGGGGGGGGGGGGGGGGGGGGGGGGGGGGGGGGGGGGGGGGGGGGGGGGGGGGGGGGGGGGGGGGGGGGGGGGGGGGGGGGGGGGGGGFGGGGGGGGGGGGGGGGGGGGGGGGGGGGGGGGGGGGGFGGGGGGGFGGGGGGGGFGGGGGGGGGGGGGGGGDEEGGFGFGGGGGGGGGGGGGGGGGGGGGFFFFFFFFFFFFFFFFFFFFEFFFFF9=DBFFFDFFCFFFFFFFEEFFCE6>;;;7@;@D;6B>?;??FFBF?BFFF9?F04296:7???B>F>>9:B254
@M04999:289:000000000-L3R54:1:1101:14120:16101 2:N:0:421
CGTGACTACTCGGGTATCTAATCCTGTTCGCTACCCATGCTTTCGAGCCTCAGCGTCAGTTACAGACCAGAGAGCCGCCTTCGCCACTGGTGTTCTTCCATATATCTACGCATTCCACCGCTACACATGGAGTTCCACTCTCCTCTTCTGCACTCAAGAAAAACAGTTTCAGCTGCACTTCCCCGGTTAAGCCGAGGGCTTTCACAGCTGACTTGTTCTCCCGCCTGCGTTCGCTTTACGCCCAATAAATCCGGACAGCGCTTGCCACCTACGTATTACCGCGGCTGCTGGCACGTAGGT
+
CCCCCGGGGGGGGGGGGGGGGGGGGGGGGGGGGGGGGGGGGGGGGGFGGGGGGGGGGGGGGGGGGGGGGGGGGGGGGGGGGGGGGGGGGGGGGGGGGGGGGGGGGGGGGGGGGGGGGGGGGGGGGGGGGGGGGGGGGGGGGGGGGGGGGGGGGCGGGGGGGGGGGGGGGGGGGGGGFGFGGGGGGEGGGGGGGGGGGGGGFFFFFFFFFFFBE>FFFFFFFFFFFFFFFFFFFFFDFFFFFFFFFDEFFEFFFF:>BFFBFF<:?>AFFFFFFFFFFFFBFBFFFFFFFF?:B?0,,((.
@M04999:289:000000000-L3R54:1:1101:29358:16105 2:N:0:421
GGACGACGCGGGTATCTAATCCTGGTCGCTCCCCACGCTTTCGGCCATCAGCGTCAATCGGTATGTAGTAACCTGCCTTCGCAATCGGGGTACTGTGTACTATCTATGCATTCCACCGCTACACTACACATTCCAGCTACTTCAATACTATTCAAGATTAACAGTATCAACGGCAGTTCTACAGTTAAGCTGCAGGTTTTCACCGCTGACTTATCAACCCGCCTACGGACCCTTTAAACCCAATAAATCCGGATAACGCTCGCATCCTCCGTATTACGGCGCCTGCTGGCAGGGAGTTAGC
+
6BCC<:@+@C7:@B8CC,6;,;6-,;C@C:<6:FCFC@FGFG7+@@7,:@@D:FGGC<FFCG=D,696CEDE<EFGDF95A,4@+:+BF@>+,:,A?FG,C@FEBAF<FAE;,,CEEFGC:C>F;BFFGFDGFDF,3>,636EG8,CA@FEG:=@,,D@EGFF7FDE::EF>ED>EACF9FCF,@?CC>EEC61A*;D+3=FFADBBD=B=*>8:81?;;>9((6=77?>023=3)7.3)-8(3)46:<((,1:?<B<6?BFB0?1>>216:3?0)-(,4;,(241::002(((,(4:)64
@M04999:289:000000000-L3R54:1:1101:13196:16142 2:N:0:421
GGCGACTACACGGGTATCTAATCCTGTTTGCTCCCCACGCTTTCGCATCTCAGCGTCAGTATCTGTCCAGAAGGCCGCCTTCGCCACCGGTATTCCTCCACATCTCTACGCATTTCACCGCTACACGTGGAATTCTACCTTCCTCTACAATACTCCAGATAACCAGTTTTAAGTGCAATTCCCAGGTTGAGCCCGGGGCTTTCACACCTAACTTAATTATCCGCCTACATGCCCTTTACGCCCAGTCATTCCGATTAACGCTCGCACCCTCCGTATTACCGCGGCTGCTGGCACGGAGTT
+
CCCCCGGGGGGGGGGGGGGGGGGGGGGGGGGGGGGGGGGGGGGGGGGGGGGGGGGGGGGGGGGGGGGGGGGGGGGGGGCFGGGGGGGGGGGGGGGGGGGGGGGGGGGGGGGGGGGGGGGGGGGGGGGGGGGGGGGGGGGGGGGGGGGGGGGGGGGGGGDGFGGGGGGGGGGEGGGGFGFGGGGGFCFGGGGGGGGGGGGGFFFFFFFFFFFFFFFFEFFFFFDBFFDFEFFFFFFFFFFA?2;<@EFFFFFE;1?BF<BFB:?BB;BF6:?FFF6<?9>D1-29B17:08?B(.2;4(-4
@M04999:289:000000000-L3R54:1:1101:14940:16144 2:N:0:421
GACTACTCGGGTATCTAATCCTGTTCGCTCCCCACGCTTTCGTCCATCAGCGTCAGTCGGTATTTAGTAACCTGCCTTCGCAATCGGGGTTCTGTGTAATATCTATGCATTTCACCGCTACACTACACATTCCAGCTACTTCAATACTATTCAAGATTAACAGTATCAACGGCAGTTCTACAGTTAAGCTGCAGGTTTTCACCGCTGACTTATCAACCCGCCTACGGACCCTTTAAACCCAATAAATCCGGATAACGCTCGCATCCTCCGTATTACCGCGGCTGCTGGCACGGAGTTAGCC
+
CCCCCGGGGGGGGGGGGGGGGGGGGGGGGGGGGGGGGGGGGGGGGEGGGGGGGGGGGGGGGGGGGGGGGGGGGGGGGGGGGEEGGGGGGGGGGGGGGGGGGGGGGGGGGGGGGGGGGGGGGGGGGGGGGGGGFGGGGGGGGGGGGGGGGGGGGGGGGGFGGGGGGGGGGGGGGGGGFGFGGGGGGGGGGGGGGGGGGGGGFFFEBEFFFFFFCFFFFFFFBFFFFFFF>@FFFFFFFFFEFFFFEFFFFBF@FFFFFFFFFFFFFFFDBFFFFBFDFF996>B>?34?B?DFB9;??FFF?
@M04999:289:000000000-L3R54:1:1101:18614:16203 2:N:0:421
TGTGTGACTACCGGGGTATCTAATCCTGTTTGCTCCCCACGCTTTCGCATCTCAGCGTCAGTATCTGTCCAGAAGGCCGCCTTCGCCACCGGTATTCCTCCACATCTCTACGCATTTCACCGCTACACGTGGAATTCTACCTTCCTCTACAATACTCTAGTTAACCAGTTTTAAGTGCAATTCCTAGGTTGAGCCCAGGGCTTTCACACCTAACTTAATTATCCGCCTACATGCCCTTTACGCCCAGTCATTCCGATTAACGCTCGAACCCTCCGTATTACGGCGGCTGCTGCCACGGAGT
+
CCCCCGGGGGGGGGGGGGGGGGGGGGGGGGGGGGGGGDFFGGGGGFGGG7FFGGFGGGGGEFGEF<EFGGGGGGGGFFGGGGEFGGGGGGGEG7DGGGFGGGGGDFFFGGGFDGGGGFGGFGGGGGGGEFF=FGGGGGGGGGGGFGGGGGGGGGGGGGFGGDGGGGGGGFGFGFGGFGFGGFFCFFACGGFCCFGCFGFC?FFFFFFFFFFFFFFFFFFFCAE:=BF@?@BEEE==@DEFEFFBBFF@83C<<6@;;DFC9<0?D9((.3((4:>0:0264,(4907;917?).4<1((3(
@M04999:289:000000000-L3R54:1:1101:22342:16211 2:N:0:421
GACTACTAGGGTATCTAATCCTGTTTGCTCCCCACGCTTTCGCATCTCAGCGTCAGTATCTGTCCAGAAGGCCGCCTTCGCCACCGGTATTCCTCCACATCTCTACGCATTTCACCGCTACACGTGGAATTCTACCTTCCTCTACAATACTCCAGATAACCAGTTTTAAGTGCAATTCCCAGGTTGAGCCCGGGGCTTTCACACCTAACTTAATTATCCGCCTACATGCCCTTTACGCCCAGTCATTCCGATTAACGCTCGCACCCTCCGTATTACCGCGGCTGCTGGCACGGAGTTAGCC
+
CCCCCGGGGGGGGGGGGCFGGGGGGGGGGGFGGGGGGCCFGGGGEGGGGGGGFGGGGGGGGFGFGGGGGGGGGEGGGGFGGGGGFGCBFFGCEFGGGGGCGGGGGFGGGDGGGGGGGGGGEGGGGGGGGGGGFFFFCD?EEGGGGGGGGGGG8EFDGGGGGGGGGGGGFFFGGGGGFFFGGGGGFGFGGGGGGGGGGGGGFFFFFFFFFFFFEFFFEFA=FD=9>EFEEED=BEFFFFFFF(6@EE5<7@<D03?C@FFD>BBFF0(4363207<<AF>F04328:??:(2061;6?A2<7
@M04999:289:000000000-L3R54:1:1101:28866:16237 2:N:0:421
GGACTACTGGGGTATCTAATCCTGTTCGCTCCCCACGCTTTCGTCCATCAGCGTCAATCGGTATTTAGTAACCTGCCTTCGCAATCGGGGTTCTGTGTAATATCTATGCATTTCACCGCTACACTACACATTCCAGCTACTTCAATACTATTCAAGATTAACAGTATCAACGGCAGTTCTACAGTTAAGCTGCAGGTTTTCACCGCTGACTTATCAACCCGCCTACGGACCCTTTAAACCCAATAAATCCGGATAACGCTCGCATCCTCCGTATTACAGCTGCTGCTGGCACGGAGTTAGC
+
CCCCCGGGGGGGEGFGGGGGGGGGDGGGGDGGGGGGFGDEFGGGEGGGGGGGGGGGGGGGGCFFFCGGGGGGGGGGGGGGGGGGFGGDGGGDGGDFFGGGGDGGGGGGGGGGGGEGGDEGGGFFFGGGGGGDEFCDDFGEF8FDFGGGGGFDCADDGGGGGGGGGGGGGGFGGGGEFFFDGGDGGGFGFFGFF?EC@6@DFFFF?B?D>CFC@FFFFFF=B>>4A=>25=BFBBFFECEF;;;@EF37CE@@D@F<<;9?<6>;64:2><>::7()6)5:):>?D?:>0(2,((3(42)))
@M04999:289:000000000-L3R54:1:1101:16360:16282 2:N:0:421
CTACTCGGGTATCTAATCCTGTTCGCTCCCCACGCTTTCGTCCATCAGCGTCAATCGGTATTTAGTAACCTGCCTTCGCAATCGGGGTTCTGTGTAATATCTATGCATTTCACCGCTACACTACACATTCCAGCTACTTCAATACTATTCAAGATTAACAGTATCAACGGCAGTTCTACAGTTAAGCTGCAGGTTTTCACCGCTGACTTATCAACCCGCCTACGGACCCTTTAAACCCAATAAATCCGGATAACGCTCGCATCCTCCGTATTACCGCGGCTGCTGGCACGGAGTTAGCCG
+
CCCCCGGGGGGGGGGGGGGGGGGGGGGGGGGEEGGGGGGGGGGGGGGGGGGGGGGGGGGGGGGGGGGGGGGGGGGGFGGGFCFGGGGGGGGFFFGGGGGGGGGGGGGFGGGFGGGGGGGGGGGGGGGGGGGGGGGGGGGGGGGGGGGGGGGGGFFGGGGGGGGGGGFGGGGGG?FGFFFGGGGGGGFGGGGGG@F7CFDCAABBFBFFFC@EFFF>@FFFFFDFFF9=@F934CFEBDFFDFFFEF116?FDFFF03;1>>0742>?38:084--8>>923;(:??B:<?>>FFFBB9)1
@M04999:289:000000000-L3R54:1:1101:17260:16282 2:N:0:421
TTCGGACTACTAGGGTATCTAATCCTGTTTGCTCCCCACGCTTTCGCATCTCAGCGTCAGTATCTGTCCAGAAGGCCGCCTTCGCCACCGGTATTCCTCCACATCTCTACGCATTTCACCGCTACACGTGGAATTCTACCTTCCTCTACAATACTCTAGTTAACCAGTTTTAAGTGCAATTCCTAGGTTGAGCCCAGGGCTTTCACACCTAACTTAATTATCCGCCTACATGCCCTTTACGCCCAGTCATTCCGATTAACGCTCGCACCCTCCGTACTACCGCGGCTGCTGGCACGGAGTT
+
CCCCCCFG<FGCCFGFGFFGGFGGGGGGFFFFAF,FGGGD>EFFGGGGC:FGGEFGGGGGD,CFEGGG?A@FCEFGGGGDGGGGGGGEFG=FC?F9E?FGGGGAFFFFF<FGCFCFA9E9FEF7F,AFF<?F:DEEE9ADFDG,@=3AFAEDEGE?DFG=FFFFFFGFD=CE?ADADCFFFD=AC8@DFC:7EG?79F+;AAFFFFFF>D@EFC@8AFFECE*/55@AB=4@3;@EB)8B@D923(/74CCC3/3,1:342((((6>66?:??FF:??2<2;;>,41012)31()-427,(
@M04999:289:000000000-L3R54:1:1101:26319:16313 2:N:0:421
GACTACCCGGGCATCTAATCCTGTTCGCTACCCATGCTTTCGAGCCTCAGCGCCAGTAACAGACCAGAGAGCCGCCTTCGCCACTGGTGTTCTTCCATATATCTACGCATTTCACCGCTACACATGGAGTTCCACTCTCCTCTTCTGCACTCAAGTCTCTCAGTTTCCGATGCTCTTCCTCAGTTAAGCTGAGGGCTTTCACATTCAGGCTTAAAAGACCGCCTGCGCCCCCTTTACGCCCAATAAATCCGGACAACGCCTGCCACCTACGTATGACCGCGGCGGCTGGCACTTAGTGAGC
+
@CCC@,,C6F:+7,C@E<C<C,CF<,@FEFG@6CFCCCFFFEF,@@F<<FFGG:@CCF@FGG,,CFCEACFCF:BFG>FFGBFG8,4C=B?,BF<DGGDGGFGGFGGGGG74ECG9?CEGGGGGG9FGCF@EF;EEG98,,D;=FFCFGGG8?,@@D8E=EFFF,6,=6=C==,=EFF@8DFFGCCCFGG,2;67C590<F>+1?;BF:@CFF>8C*:9>54@2=DF5(56>9D;CC?FE928@3=;CEF117921:0-,3((47<((5((.)-().(4(2(((-7(26((4())).)6),
@M04999:289:000000000-L3R54:1:1101:15347:16314 2:N:0:421
CGACTACCGGGGTATCTAATCCTGTTTGCTCCCCACGCTTTCGCATCTCAGCGTCAGTATCTGTCCAGAAGGCCGCCTTCGCCACCGGTATTCCTCCACATCTCTACGCATTTCACCGCTACACGTGGAATTCTACCTTCCTCTACAATACTCCAGATAACCAGTTTTAAGTGCAATTCCCAGGTTGAGCCCAGGGCTTTCACACCTAACTTAATTATCCGCCTACATGCCCTTTACGCCCAGTCATTCCGCTTAACGCTCGCACCCTCCTGATTACCGCGCCTGTTGGCACGCGGTTATC
+
<6AC@@<@@:FG@6F@F<@@6;;@FEG89CF6FG8F:FB6D@CFDGE9FFGFG@B@CCCF<FGE,FCEFEGGFGB+@C=E<F:FGD:=F7F?,AEFFBFG<9EFGFFFEC4?FB<FE?F+4+CF:AFE7=F:AE,EC=EGGDGGC999AEFFGCD8AF8DC,6D@FGGC8DFFG99C+=+;;21@CC6DF,A>DFD>9*;A6FFFBFF=B=A>+=@6FC4?B9525;?EF:BE2>>.3;>@0363)96)1;(3373@0:(8(99B9?6<1().)).-)(,2((4()-),82<B((,,3().
@M04999:289:000000000-L3R54:1:1101:24078:16436 2:N:0:421
ATTGACTACCAGGGTATCTAATCCTGTTCGCTACCCATGCTTTCGAACCTCAGCGTCAGTTACAGACCAGAGAGCCGCCTTCGCCACTGGTGTTCTTCCATATATCTACGCATTCCACCGCTACACATGGAGTTCCACTCTCCTCTTCTGCACTCAAGAAAAACAGTTTCAGCTGCACTTCCCCGGTTAAGCCGAGGGCTTTCACAGCTGACTTGTTCTCCCGCCTGCGTTCGCTTTACGCCCAATAAATCCGGACAACGCTTGCCACCTACGTATTACCGCGGCTGCTGGCACGTAGTTT
+
CCCCCGGGGGGGGGGGGGGGGGGGGGGGGGGGGGGGGGGGGGGGGGGGGGGGGGGGGGGGGGGGGGGGGGGGGGGGGGGGGGGDGGGGGGGGGGGGGGGGGGGGCFGGGGGGGGGGGGGGGGGGGGGGGGGGGGGGGGGGGGGGGGGGGGGGGGGGGGGGGGGGGGGGGGGGGGGGFGFGGGGGGGGGGGGGGGGGGGGGFFFFFFFFFFFFFFFFEFFEFFFBBFFFFFFFFBF@DFFFFFB<6;3=EFFFF;?FFFFBBFFBF26<FFFF?()4:AA41;FF>>1???F03<?61444)
@M04999:289:000000000-L3R54:1:1101:13663:16495 2:N:0:421
CTGACTACACGGGTATCTAATCCTGTTTGCTCCCCACGCTTTCGCATCTCAGCGTCAGTATCTGTCCAGAAGGCCGCCTTCGCCACCGGTATTCCTCCACATCTCTACGCATTTCACCGCTACACGTGGAATTCTACCTTCCTCTACAATACTCCAGATAACCAGTTTTAAGTGCAATTCCCAGGTTGAGCCCGGGGCTTTCACACCTAACTTAATTATCCGCCTACATGCCCTTTACGCCCAGTCATTCCGATTAACGCTCGCACCCTCCGTATTACCGCGGCTGCTGGCACGGAGTT
+
CCCCCGGGGGGGGGGGGGGGGGGGGGGGGGGGGGGGGGGGGGGGGGGGGGGGGGGGGGGGGGGGGGGGGGGGGGGGGGGGGGGGGGCGGGGGGGGGGGGGGGGGGGGGGGGGGGGGGGGGGGGGGGGGGGGGGGGGGGGGGGGGGGGGGGGGGGGGGGGGGGGGGGGGGGGGGGGGFGFGGGGGFGGGGGGGGGEGGGGGFFFFFFFF@EFFFFFFFFFCB@DFFFFFFFFEFFF;FFFFFFFFFFEEFF?8@F@DEE<FFB>FBFBBBFBB:B<?FFA(469BF9B??0:7?1;(13<
@M04999:289:000000000-L3R54:1:1101:27132:16534 2:N:0:421
TGACTACTAGGGTATCTAATCCTGTTCGCTACCCATGCTTTCGAACCTCAGCGTCAGTTACAGACCAGAGAGCCGCCTTCGCCACTGGTGTTCTTCCATATATCTACGCATTCCACCGCTACACATGGAGTTCCACTCTCCTCTCCTGCACTCAAGAAAAACAGTTTCAGCTGCACTTCCCCGGTTAAGCCGAGGGCTTTCACAGCTGACTTGTTCTCCCGCCTGCGTTCGCTTTACGCCCAATAAATCCGGACAACGCTTGCCACCTACGTATTACCGCGGCTGCTGTGACGTAGTTAGC
+
CCCCCGGGGGGGGGGGGGGGGGGGGGGGGGGGGGGGGGGGGGGGGGGGGGGGGGGGGGGGGGGGGGGGGGGGGGGGGGGGGGGGGGGGGGGGGGGGGGGGGGGGGGGGGGGGGFGGGGGGGGGGGGFGGGGGGGFGFGGFFCGGGFG?FGGGGGCGFGGGGGGGGGGGGGGGGGGGFGFGGGGGGGGGFGGGCEGDGGGFFFFFFFFFBDEAEFFFFFFDB@@@29@=9(3902?CC?@A>DF@EEF??EFF009::;B:BBFFFFFF>?FF?A44466990;9BBFB)(.433?24:<A6
@M04999:289:000000000-L3R54:1:1101:12344:16678 2:N:0:421
GACTACTGGGGTATCTAATCCTGTTCGCTACCCATGCTTTCGAACCTCAGCGTCAGTTACAGACCAGAGAGCCGCCTTCGCCACTGGTGTTCTTCCATATATCTACGCATTCCACCGCTACACATGGAGTTCCACTCTCCTCTTCTGCACTCAAGAAACATAGTTTCAGCTGCAGTTCCCCAGTTAAGCTGGGGGCTTTCACAGCTGACTTATCTTCCCGCCTGCGTTCGCTTTACGCCCAATAAATCCGGACAACGCTTGCCACCTACGTATTACCGCGGCTGCTGGCACGTAGTTAGCC
+
CCCCCGGGGGGGGGGGGGGGGGGGGGGGG,CGGGGGGGGGGGGGGGGGGGGGGGGGGGGFGGGGEGGGGGGGGGGGGGGGGGGGGGGGGGGGGGGGGGGGGGGGGGGGGGGGGGGGGGGGGGGGGGGGGGGGGGGDGGGGGGGGGGGCGGGGGGGGFGGGGGGGGGGGGGGGFCGGFGFGGGGGGGGGGGGGGGGGGGGGFFFFFFFFFFFFFFFFFFFFFFFFFFF@FFFDFBEFFFFFF?DFFFFFFB@FFFFFB966<F?F?BFFFFFFDFFFA?>B>BFFF?0>FF2:?08?AAAFB
@M04999:289:000000000-L3R54:1:1101:28568:16704 2:N:0:421
AGACTACCGGGGTATCTAATCCTGTTCGCTCCCCACGCTTTCGTCCATCAGCGTCAATCGGTATTTAGTAACCTGCCTTCGCAATCGGGGTTCTGTGTAATATCTATGCATTTCACCGCTACACTACACATTCCAGCTACTTCAATACTATTCAAGATTAACAGTATCAACGGCAGTTCTACAGTTAAGCTGCAGGTTTTCACCGCTGACTTATCAACCCGCCTACGGACCCTTTAAACCCAATAAATCCGGATAACGCTCGCATCCTCCGTATTACCGCGGCTGCTGGCACGGAGTTAGC
+
9ACCCGGGGGGGGGGGGGGGGGGGGGGGGGGGGGGGGGGGGGGGGGGGGGGGGGGGGGGGGGGGGGGGGGGGGGGGGGGGGGGGGGGGGGGGGGGGGGGGGGGGGGGGGGGGGGGGGGGGGGGGGGGGGGGGGGGGGGGGGGGGGGGGGGGGGGGGFFEGGGGGGGGGGGGGGGGGFGFGGGGGGGGGGGGGGGGGFGCCFFFFFFFDADFEEAFFFFFAEFFFFFFFFFFF@DEFCEFFFF<DF3>??@90;DFFFF9BFFFFFFB?FF>FF?:6><?FFBBB>?FFB?:>0199?FFF6
@M04999:289:000000000-L3R54:1:1101:3382:16706 2:N:0:421
CTGTGACTACCCGGGTATCTAATCCTGTTCGCTATCCATGCTTTCGTGCCTCAGCGCCAGTAACAGACCAGAGAGCCGCCTTCGCTACTGGTGTTCTTCCATATATCTACGCATTTCACCGCTACACGTGGAGTTCCACTCTCCTCTTCTGCACTCAAGTCTCTCAGTTTCCGATGCTCTTCCTCAGTTCAGCTGAGGGCTTTCACATTCAGACTTAAAAGACGGCTTGTGCTCCCTTTACGCACATTAAATCCGGACGACGCTTGCCACCTACGTATTACCGCGGCTGTTGTCACGTAGT
+
CC@CCC66@F<FCCGGGAFFF,C-6<,,C,,@F6,C6CFFGAFD,C6C@F6<F8FC+@::,<C,@C,CC8<8@6@FDCF:FGCDG7,6,C?:B,7AEF9EEF,9,,,59,<:+?6@5,C9FGDE=??+49?+9D84,E=E8,DDEFA8@DAFA=,@833@EF,D,63@,@,,@+0A*2BDDD?F;33@E,@E9A99CFDGFA9<++<9;CCECFFC6>+*+5)))/06=3@@E=)((8>6*55,61)1.)16.((,(3((611(2:?7631,::<142,6)42(,-290,,5(6691<(4-
@M04999:289:000000000-L3R54:1:1101:5128:16718 2:N:0:421
GGACTACACGGGTATCTAATCCTGTTTGCTCCCCACGCTTTCGCATCTCAGCGTCAGTATCTGTCCAGAAGGCCGCCTTCGCCACCGGTATTCCTCCACATCTCTACGCATTTCACCGCTACACGTGGAATTCTACCTTCCTCTACAATACTCCAGATAACCAGTTTTAAGTGCAATTCCCAGGTTGAGCCCGGGGCTTTCACACCTAACTTAATTATCCGCCTACATGCCCTTTACGCCCAGTCATTCCGATTAACGCTCGCACCCTCCGTATTACCGCGGCTGCTGGCACGTAGTTAGC
+
CCCCCGGFGGCEFCFFFFGGGFEFGGGGGGGGGGDGGGGDGGGGGGCFGGGGGGGGGGFGGGEEEEFGGGGCFGEGGGGGGGDGGGEGGCDBEE<FFEFEFGGGGFGFGGE:FFFGGGGGGGGGGFGGGGGCFGGGGEGGGGGGGGGGGGGGGGGGGGCFFGGFGGGGGGDEGGG8?FFFGGGGFFCFCFGGECC>>GDGFFFFFE*;@2;A=FFFE+8@5@(-8336EF)8@@@EFF@D9@F@@E<CFEE<FFF?C?>??299;>1(1:>?F<29AA(33>966:0)24:?:,(.25)..
@M04999:289:000000000-L3R54:1:1101:23369:16725 2:N:0:421
TGACTACACGGGTATCTAATCCTGTTCGCTCCCCACGCTTTCGTCCATCAGCGTCAATCGGTATTTAGTAACCTGCCTTCGCAATCGGGGTTCTGTGTAATATCTATGCATTTCACCGCTACACTACACATTCCAGCTACTTCAATACTATTCAAGATTAACAGTATCAACGGCAGTTCTACAGTTAAGCTGCAGGTTTTCACCGCTGACTTATCAACCCGCCTACGGACCCTTTAAACCCAATAAATCCGGATAACGCTCGCATCCTCCGTATTACCGCGGCTGCTGGCACGGAGTTAGC
+
CCCCCGGGGGGGGGGGGGGGGGGGGGGGGGGGGGGGGGGEGGGGGGGGGGGGGGGGGGGGGGGGCFGGGGGGGGGGGGGGGGGGDFGGGGGGGGGGGGGGGGGGGGGGGGGGGGFGGGGGGGGGGGGGGGGDFFGGGGGGGGGGEGGGGGGGGGGGGGCFGFFCDGGGGGGGGDGGFGFGGGFGGDEFGGGFDFFGGCFGFFFFE>B>@D@@CAFFCFFDFFFF9>>@@BFFFF;CC7@F?D<3=@FC)(3112;<<@FF?BF919B<<B9((.4)6>?FF0>>>1)40212:06(-4<B<
@M04999:289:000000000-L3R54:1:1101:10135:16764 2:N:0:421
GTAGACTACAGGGGTATCTAATCCTGTTTGCTCCCCACGCTTTCGCATCTCAGCGTCAGTATCTGTCCAGAAGGCCGCCTTCGCCACCGGTATTCCTCCACATCTCTACGCATCTCACCGCTACACGTGGAATTCTACCTTCCTCTACAATACTCCAGATAACCAGTTTTAAGTGCAATTCCCAGGTTGAGCCCGGGGCTTTCACACCTAACTTAATTATCCGCCTACATGCCCTTTACGCCCAGTCATTCCGATTAACGCTCGCACCCTCCGTATTACCGCGGCTGCTGGCACGGATGTT
+
CCCCCGGGGGGGGGGGGGGGGGGGGGGGGGGGGGGGGGGGGGGGGGGGGGGGGGGGGGGGGGGGGGGGGGGGGGGGGGGGGGGGGGGGGGGGGGGGGGGGGGGGGGGGGGGGGGGGGGGGGGGGGGGGGGGGGGGGGGGGGGGGGGGGGGFGGGGGGGGGGGGGGGGGGGGGGGGGFGFGGGGGGCFGGGGGGGGDGDGGFFFFFFFFFFFFFFFFFFFFAFFFFFFFFFFF@@@F@FFFFFF?;@@F?3?EEFFDFFFFFFBF>>BFFFFBF<134<>A:9B9>99:0)((.83>>1(.)
@M04999:289:000000000-L3R54:1:1101:8378:16796 2:N:0:421
GACTACAAGGGTATCTAATCCTGTTTGCTCCCCACGCTTTCGCATCTCAGCGTCAGTATCTGTCCAGAAGGCCGCCTTCGCCACCGGTATTCCTCCACATCTCTACGCATTTCACCGCTACACGTGGAATTCTACCTTCCTCTACAATACTCTAGTTAACCAGTTTTAAGTGCAATTCCTAGGTTGAGCCCAGGGCTTTCACACCTAACTTAATTATCCGCCTACATGCCCTTTACGCCCAGTCATTCCGATTAACGCTCGCACCCTCCGTATTACCGCGGCTGCTGGCACGGAGTTAGCC
+
CCCCCGGGGGGGGGGGGGGGGGGGGGGGGGGGGGGGGGGGGGGGGGGGGGGGGGGGGGGGGGGGGGGGGGGGGGGGGGGGGGGGGGGGGGGGGGGGGGGGGGGGGGGGGGGGGGGGGGGGGGGGGGGGGGGGGGGGGGGGGGGGGGGGGGGGGGGGGDFGGGGGFFGGGGGGGGCCFGFGGGGGGGGGGGGGGGGGGGGGFFFFFFFFFFFFEFFFFFFFFFF>FFFFFF@BBBEEFFFFF=E@ECEFFFFFFFFC(4681696;18:BF?(4:AA<192(47B?0:FF:B:(-422)444
@M04999:289:000000000-L3R54:1:1101:11059:16802 2:N:0:421
CGACTACACGGGTATCTAATCCTGTTCGCTCCCCACGCTTTCGTCCATCAGCGTCAATCGGTATTTAGTAACCTGCCTTCGCAATCGGGGTTCTGTGTAATATCTATGCATTTCACCGCTACACTACACATTCCAGCTACTTCAATACTATTCAAGATTAACAGTATCAACGGCAGTTCTACAGTTAAGCTGCAGGTTTTCACCGCTGACTTATCAACCCGCCTACGGACCCTTTAAACCCAATAAATCCGGATAACGCTCGCATCCTCCGTATTACCGCGGCTGCTGGCACGGATTTAGC
+
CCCCCGGGGGGGGGGGGGGGGGGGGGGGGGGGGGGGGGGGGGGGGGGGGGGGGGGGGGGGGGGGGGGGGGGGGGGGGGGGGGGGGGGGGGGGGGGGGGGGGGGGGGGGGGGGGGGGGGGGGGGGGGGGGGGGGGGGGGGGGGGGGGGGGGGGGGGGGGGGGGGGGGGGGGGGGCDGFGFGGGGGGGGGGGGGGG7FGGFGFFFFFFFFFFFFFFFFFFFFFFFFFFFDFFFFFFFECEFFFFFFFFFFF@B@?FDEFFFF66>FFF?FFF><:?FFF>?>>9;FBBBF?FFFFB9(-46A9
@M04999:289:000000000-L3R54:1:1101:7212:16819 2:N:0:421
GTGCGACTACCGGGGTATCTAATCCTGTTTGCTCCCCACGCTTTCGCATCTCAGCGTCAGTATCTGTCCAGAAGGCCGCCTTCGCCACCGGTATTCCTCCACATCCCTACGCATTTCACCGCTACACGTGGAATTCTACCTTCCTCTACAATACTCCAGATAACCAGTTTTAAGTGCAATTCCCAGGTTGAGCCCGGGGCGTTCACACCTAACTTAATTATCCGCCTACATGCCCTTTACGCCCAGTCATTCCGATTAACGCTCGCTCCCTCCGTATTACCGCGGCTGCTGCCACGTAGTT
+
@BCCCGGGGGGGGGGGGGGGGGGGGGGGGGGGGGGGGGGGGGGGGGGGDGGGGGGGGGGGGGAFGFFGGGGGGGGGGGGGGGFFGEGCEFGGGGFGGGGGGGGGGGGGFGGGEFGGGFGGGGGGGGG>EDGCFFGGGGGGGFGGGGGGGGGGGGGGGGFGGGGGGGFGGGGF@FFCCCFGFGGGGGGGFFGGGGGD*9*;):));@F6;@8)3;88CFCCFF90(:10837)635:0:4?026B?0534<>243::0:2)4(,((,(.9:1019?(85)))--(,2,(8)3),4,3(4(3.
@M04999:289:000000000-L3R54:1:1101:19677:16872 2:N:0:421
GTTCGACTATAGGGTATCTAATCCTGTTCGCTACCCATGCTTTAGCGCCTCAGCGTCAGTAACAGACCAGAGAGCCGCCTTCGCCACTGGTGTTCTTCCATATATCTACGCATTTCACCGCTACACATGGAGTTCCACTCTCCTCTTCTGCACTCAAGTCTCTCAGTTTCCGATGCTCTTCCTCAGTTAAGCTGAGGGCTTTCACATTCAGACTTAAAAGACCGCCTGCGCTCCCTTTACGCCCAATAAATCCGGACAACGCTTGCCACCTACGTATTACCGCGGCTGCTGGCACGTAGTT
+
CCCCCFGEGGGGGGGGGGGGGGGGGGGGGGGGGGGGGGGGGGGGG9FGGGGGGGGGGGGGGGGGGGGGGGGGGGGGGGGGGGGGGGGGGGGGGEGGGGGGGGGGGGGGGGGGGGGGGGGGGGGGGGGGGGGGGGGGGGGGGGGGGGGGGGGGGGGGGGGGGGGGGGGGGGFGGGGGFGFDDGGGFGGGGGGGGGCGDGDGFFFFFFFFFF@EEFFFCF+7@CFFFFFFFFFFFFFFEFFF=DBFDFFFAFFFEFFF>B;=>>B??BBF?B?(5<F<BFFFF?BBB;3;B?B???FF:B?:5
@M04999:289:000000000-L3R54:1:1101:9900:16902 2:N:0:421
TTGACTACTAGGGTATCTAATCCTGTTCGCTCCCCACGCTTTCGTCCATCAGCGTCAATCGGTATTTAGTAACCTGCCTTCGCAATCGGGGTTCTGTGTAATATCTATGCATTTCACCGCTACACTACACATTCCAGCTACTTCAATACTATTCAAGATTAACAGTATCAACGGCAGTTCTACAGTTAAGCTGCAGGTTTTCACCGCTGACTTATCAACCCGCCTACGGACCCTTTAAACCCAATAAATCCGGATAACGCTCGCATCCTCCGTATTACCGCGGCTGCTGGCACGGAGTT
+
[truncated: 22,096,348 more chars]
