# Supplementary material for: Dynamics of the hindgut microbiota of the Japanese honey bees (Apis cerana japonica) throughout the overwintering period
Source: PeerJ. 2025 Oct 13;13:e20050. doi: 10.7717/peerj.20050 (PMC12530201; doi:10.7717/peerj.20050)
Supplement: Supplemental Information 69 [file peerj-13-20050-s069.gz › peerj-13-20050-s069]

@M04999:289:000000000-L3R54:1:1101:17096:1825 2:N:0:424
TTAGACTACTCGGGTATCTAATCCTGTTTGCTCCCCACTCTTTCGCATCTCATCGTCAGTATCTGTCCAGAAGGCCGCCTTCGCCACCGTTATTCCTCCACATCTCTACGCATTTCACCGCTACACGTTGAATTCTACCTTCCTCTACAATACTCTATTTAACCAGTTTTAAGTGCAATTCCTATGTTGCGCCCAGTGCTTTCACACCTAACTTAATTCTCCGCCTACATTCCCTTTACGCCCTGTCTTTCCGTTTACCGCTCGCCCCCTCCGTATTACCGCGTCTGCTGGCACTTATTTC
+
-8,,,;C,;EC,6+E7EEED,E@<C,;CE,CFEEDF87,;ACE<,6,@CFB,,6,C@,,<,C<E,<66,,,,,,99+4=?CE,44,86+,8,:C<@FFD,:,:9=AF,A,4,?@EE,@A+6B+>,A+A,,+,CE=D,99>DEEFFF,@,,7,6=2@,,6=,,73,+7=EF8,,6+,++5==BD,,,7=,,+6=:++0+2?CCA+=+308))38=*+3=+216)0->)0):*1/*1:>49)-//((06**/>5()//()//(62(((/.273:(-.34):<3-((-,-)5)(,(.()))..)
@M04999:289:000000000-L3R54:1:1101:15724:1907 2:N:0:424
CAGGGACTACCGGGGTATCTAATCCTGTTTGCTCCCCACGCTTTCGTCCATCAGCGTCAATCGGTATTTAGTAACCTGCCTTCGCAATCGGGGTTCTGTGTAATATCTATGCATTTCACCGCTACACTACACATTCCAGCTACTTCAATACTATTCAAGATTAACAGTATCAACGGCAGTTCTACAGTTAAGCTGCAGGTTTTCACCGCTGACTTATCAACCCGCCTACGGACCCTTTAAACCCAATAAATCCGGATAACGCTCGCATCCTCCGTATTACCGCGGCTGCTGGCACGTAGTT
+
6-8688DFFFFGGGGGGGGGGGG<CEAFGGGGGGGG@<@B:FFGGEGGGGGG9<@BFECFGCDCFCFGGD<F9@FFFCEFGGGF@:@EC?7+@FGGGGG9F9,A,AFGDFDC9FFGGA==FDFEE@FFDGGGGGFEE9,@EFEGGG8EFDGGAAFE9,3,@@EDDFCFFFFA8DC65C5ACEG,>,,@D:E99FC6CC*;FFFFFAA58>5):AF+:B679:@25>@9=2(-523=@E3+443;0(:)34?5;>B(61;@69?:;>919B?BF9<6:?AFB:09(1-4<DF((,.4,(48:
@M04999:289:000000000-L3R54:1:1101:16793:1914 2:N:0:424
CAAGGACTACTCGGGTATTTAATCCCGTTCGCTACCCATGCTTTCGAGCCTCAGCGTCAGTAACAGACCATAGAGCCGCCTTCGCCACTGGTGTTCTTCCATATATCTACGCATTTCACCGCTACACATGGAGTTCCACTCTCCTCTTCTGCACTCAAGTCTCTCAGTTTCCGATGCTCTTCCTCATTTAAGCTGAGGGCTTTCACATTCAGACTTAAACGACCGCCTGCTCTCCCTTTACGCCCAATAAATCCGGACAACGCTTGCCACCTACGTATTACCTCGGCTGCTGGCACTTAGT
+
--,6,,;CCFGGGGGGGGGGGG@C6C,CFDCGEEGGE9C,6EFGFC,,BFGE8<<:FC::F<<E9,,CC8,,,,6A=7=@FGF7,?,=E,,:=EFGGGG?9F,A,?@F;<,>7FEFF9=E:CFCBAF,EF<,AF>;E,@DEGGFGGGGGGDD8=EF,,,@@=EEDC:DCF8D++=?>FDGGGCE=,,7@,3,<A,++++0;?FF>@BAEE5**3;E*1+*3)0-/7=@29(.8>53>B:+9(330(/83))174(,(.((=9;:?0159<(84(48?2:BBB).41(2210)(((5(2)66
@M04999:289:000000000-L3R54:1:1101:22883:1973 2:N:0:424
AAGACTACCGGGGTATCTAATCCTGTTCGCTACCCATGCTTTCGAACCTCAGCGTCAGTTACAGACCAGAGAGCCGCCTTCGCCACTGGTGTTCTTCCATATATCTACGCATTCCACCGCTACACATGGAGTTCCACTCTCCTCTTCTGCACTCAAGAAAAACAGTTTCAGCTGCACTTCCCCGGTTAAGCCGAGGGCTTTCACAGCTGACTTGTTCTCCCGCCTGCGTTCGCTTTACTCCCAATAAATCCGGACAACGCTTGCCACCTACGTATTACCGCGGCTGCTGGCCCGTAGTTGT
+
--6BCGGGGGEGGGGGGGGGGGFF9FEF@GGGGFGGFACFFGGEFFFEGGDDEGGGE7FGGGGFCFGFF8EFGGGGDGGGGGGG>FEE8F8FGGGGGFGE9FD?EFFGDE>FGGFAFGEGGGGFGFG,EFGGGGF9EDCEFFGGGGGGFGGGGG8@>88,,,CF?EFGGEFDGFFGFFFGFGD++@C*3,@CCCED>G?FFFFFFFFF>EFEF*B888B;A=9><0=>?@?(7@?D4;)3=<;16;E<E4?9((,(4:(48:(8?>B?B?::?<BF9<93(-3(70:7::?609>108<).
@M04999:289:000000000-L3R54:1:1101:11918:2023 2:N:0:424
TGGAGACTACAAGGGTATCTAATCCTGTTCGCTCCCCACGCTTTCGTCCATCAGCGTCAATCGGTATTTAGTAACCTGCCTTCGCAATCGGGGTTCTGTGTAATATCTATGCATTTCACCGCTACACTACACATTCCAGCTACTTCAATACTATTCAAGATTAACAGTATCAACGGCAGTTCTACAGTTAAGCTGCAGGTTTTCACCGCTGACTTATTAACCCGCCTACGGACCCTTTAAACCCAATAAATCCGGATAACGCTCGCATCCTCCGTATTACCGCGGCTGCTGGCACGGAGTT
+
6-ACBEGGGGGGGGGGGGGGGGGGGGGGGGGGGGGGEGEEEGEEGGGGGGGGGGGGGGGGGGGGGFFGGGGFFGGGGFFFGGGGCF7FFGCGGGGGGGGGGGAFCFAFGGGGGGGGGGGGGGGGGGGGGGGGGGGGGFFGGGGGGGGGGGGGGGGGGGFGGFGGGGGGGGGGGGGGDGAFGGG8FFFFGFGEGGGGGGGGFFFFFFF5=A>5@FFFFFFFFEFF=AFFF=@@BFDDBE4BEA@;?(,)7>?3=6(63<4=?(1;>>B?>0?DFFFFF?FA<:02793;60:((()--((3.
@M04999:289:000000000-L3R54:1:1101:16902:2091 2:N:0:424
AAGACTACTGGGGTATCTAATCCTGTTTGCTCCCCACGCTTTCGCATCTCAGCGTCAGTATCTGTCCAGAAGGCCGCCTTCGCCACCGGTATTCCTCCACATCTCTACGCATTTCACCGCTACACGTGGAATTCTACCTTCCTCTACAATACTCCAGATAACCAGTTTTAAGTGCAATTCCCAGGTTGAGTCCGGGGCTTTCACACCTAACTTAATTATCCGCCTACATGCCCTTTACGCCCAGTCATTCCGATTAACGCTCGCACCCTCCGTATTACCGCGGCTGCTGGCACGGAGTT
+
9CCCCGGGGGGGGGGGGGGGGGGGGGGGGGGGGGGGGGGGGGGGGGGGGGGGGGGGGGGGGGGGGGGGGGGGGGGGGGGGGGGGGGGGGGGGGGGGGGGGGGGFGAFGGGGGGGGGGGGGGGGGGGGGGGGGGGGGGGGGGGGGGGGGGGGGGGGGGGGGGGGGGGGGGGGGGGGGFGFGGGGGFGFGGGGGGGGGGG>CAFFFFFFFFFFFFFFFEFBEA@BFFFFFFCBFFFFEEC;ABFDFFF@???331;7<EFFFFF>79BFB(136:6?>)-<?>16>B>0023:(8:6>>BF
@M04999:289:000000000-L3R54:1:1101:20732:2152 2:N:0:424
TTTTCGACTACTGGGGTATCTAATCCTGTTTGCTCCCCACGCTTTCGCATCTCAGCGTCAGTATCTGTCCAGAAGGCCGCCTTCGCTACCGGTATTCCTCCACATCTCTACGCATTTCACCGCTACACGTGGAATTCTACCTTCCTCTACAATACTCCAGATAACCAGTTTTAAGTGCAATTCCCAGGTTGAGCCCGGGGCTTTCACACCTAACTTAATTATCCGCCTACATGCCCTTTACGCCCAGTCATTCCGATTAACGCTCGCACCCTCCGTATTACCGCGGCTGCTGGCACGGAAT
+
CCCCCGGGGGGGGGGGGGGGGGGGGGGGGGGGGGGGFGGG7FFGGGGGGGGGGGFGGGGGGGGGGGGGGGGDGFFGGGGGG>FGGGFFGGGGGGGGGGGGGGGGGGEFGGGGGGGGGGGGGGGGGGFGGGGGGDGGGGGGFGGGDAFCFFF===?FGCFFGGGGFGGGGGGGGGGGFGFGFFGGGGGGGG6@<EGCGGG5?DFFFFFFF2):);CCEBFFFFFFFF=@FFFE?E@DFD@FE?FFFD?@@EF3?C;6;6?A4?BF<90299:?BF><?2>4:<29>096(,,471(849,((
@M04999:289:000000000-L3R54:1:1101:18301:2217 2:N:0:424
ATTGACTACCAGGGTATCTAATCCTGTTCGCTACCCATGCTTTCGAGCCTCAGCGTCAGTAACAGACCAGAGAGCCGCCTTCGCCACTGGTGTTCTTCCATATATCTACGCATTTCACCGCTACACATGGAGTTCCACTCTCCTCTTCTGCACTCAAGTCTCTCAGTTTCCGATGCTCTTCCTCAGTTAAGCTGAGGGCTTTCACATTCAGACTTAAAAGACCGCCTGCGCTCCCTTTACGCCCAATAAATCCGGACAACGCTTGCCACCTACGTATTACCGCGGCTGCTGGCACGTAGTT
+
CCCCCGGGGGGGGGGGGGGGGGGGGGGGGGGGGGGGGGGGGGGGGGGGGGGGGGGGGGGGGGGGGGGGGGGGGGGGGGGGGGGGGGGGGGGGGGGGGGGGGGGGGGGGGGGGGGGGGGGGGGGGGGGGGGGGGGGGGGGGGGGGGGGGGGGGGGGGGGGGGGGGGGGGGGGGGGGGFGFGGGGGGGGGGGGGGGGGGGGGFFFFFFFFFFECBFFFFFFFFFFFFFFFFFFFFFFFEFFFFFFF@;@FFFFFF>BDFFFFFFF08BFFFBBFFFFFF?FFF?09>FFFFFF?FB?:3?FF4
@M04999:289:000000000-L3R54:1:1101:11366:2221 2:N:0:424
GGGGACTACCAGGGTATCTAATCCTGTTCGCTCCCCACGCTTTCGTCCATCAGCGTCAATCGGTACTTAGTAACCTGCCTTCGCAATCGGGGTTCTGTGTAATATCTATGCATTTCACCGCTACACTACACATTCCAGCTACTTCAATACTATTCAAGATTAACAGTATCAACGGCAGTTCTACAGTTAAGCTGCAGGTTTTCACCGCTGACTTATCAACCCGCCTACGGACCCTTTAAACCCAATAAATCCGGATAACGCTCGCATCCTCCGTATTACCGCGGCTGCTGGCACGGAGTT
+
CCCCCGGGGGGGGGGGGGGGGGGGGGGGGGGGGGGGGGGGGGGGGGGGGGGGGGGGGGGGGGGGGGGGGGGGGGGGGGGGGGGGGGGGGGGGGGGGGGGGGGGGCFGGGGGGGGGGGGGGGGGGGGGGGGGGGGGGGGGGGGGFGGGGGGGFGDFGGGGGGGGGGGFGGGGGGGGD>C?=FGGGGGGGGGGGGGGFGG?FFFFFFFBEFAFFEFFFCFF@F9A>>@==5@FFB@FFFEFFFFD?<DFAE6)=B@?;?9=?>;BB>BFF?BA:92?:4<<)(-(26916??0:?41(-7:1
@M04999:289:000000000-L3R54:1:1101:19998:2228 2:N:0:424
AAAGACTACACGGGTATCTAATCCTGTTTGCTCCCCACGCTTTCGCATCTCAGCGTCAGTATCTGTCCAGAAGGCCGCCTTCGCCACCGGTATTCCTCCACATCTCTACGCATTTCACCGCTACACGTGGAATTCTACCTTCCTCTACAATACTCCAGATAACCAGTTTTAAGTGCAATTCCCAGGCTGAGCCCGGGGCTTTCACACCTAACTTAATTATCCGCCTACATGCCCTTTACGCCCAGTCATTCCGATTAACGCTCGCACCCTCCGTATTACCGCGGCTGCTGGTACGGAGTT
+
CCCCCGGGGGGGGGGGGGGCEFCFGGGGGGGGGGGECGGGEGGGDGGGGGFGGGGGGGGGGGGGGGGGGGGGGGGGGGEEEGGECEFGGGGGGGGGGGGFGGGGFGGGGFGGDGFGGGGGGDGCGGG?FCG9EFGGDAEGGFGGGGFFA89AGFGGB@DFCFGGGFEFA8CFFGGGFGFGGGGGFC6DFCFGGGGDG5CDFF4FFCFE:B=BFFFBC+BCFE=>@2>B@EC;@FF@FFE:<>>;@FEEE?CFF;76;><1>?0(411><(,4((.3(6).(4(4929BB7,()-1(-(,4
@M04999:289:000000000-L3R54:1:1101:22605:2236 2:N:0:424
GGACTACAAGGGTATCTAATCCTGTTTGCTCCCCACGCTTTCGCATCTCAGCGTCAGTATCTGTCCAGAAGGCCGCCTTCGCCACCGGTATTCCTCCACATCTCTACGCATTTCACCGCTACACGTGGAATTCTACCTTCCTCTACAATACTCCAGATAACCAGTTTTAAGTGCAATTCCCAGGTTGAGCCCGGGGCTTTCACACCTAACTTAATTATCCGCCTACATGCCCTTTACGCCCAGTCATTCCGATTAACGCTCGCACCCTCCGTATTACCGCGGCTGCTGGCACGGAGTTAGC
+
CCCCCGGGGGGGGGGGGGGGGGGGGGGGGGGGGGGGGGGGGGGGGGGGGGGGGGGGGGGGGGGGGGGGGGGGGGGGGGGGGGGGGGGGGGGGGGGGGGGGGGGGGGGGGGGGGGGGGGGGGGGGGGGGGGGGGGGGGGGGGGGGGGGGGGGGGGGGGGGGGGGGGGFFGGGGGGGGFGFGGGGGGGGGGGGFGGDGGGGGFFFFFFFFFFFEFFFFFFFE4>>DFFFF4BEDEFFFFFDEFDFEEFFFFFE?;D@CFFF<F>FFFFF?FFB???F2A>B>F>FFF<??:6026((,-244.
@M04999:289:000000000-L3R54:1:1101:18227:2271 2:N:0:424
AGACTACCCGGGTATCTAATCCTGTTTGCTCCCCACGCTTTCGCATCTCAGCGTCAGTATCTGTCCAGAAGGCCGCCTTCGCCACCGGTATTCCTCCACATCTCTACGCATTTCACCGCTACACGTGGAATTCTACCTTCCTCTACAATACTCCAGATAACCAGTTTTAAGTGCAATTCCCAGGTTGAGCCCGGGGCTTTCACACCTAACTTAATTATCCGCCTACATGCCCTTTACGCCCAGTCATTCCGATTAACGCTCGCACCCTCCGTATTACCGCGGCTGCTGGCACGGAGTTAGC
+
CCCCCGGGGGGGGDGGGGGGGGGGGGGGGGGGGGGDGGGGGGGGGEGGGGFGGGGGGGGGGGFGGGGGGGGGGGGGGGGGGGGGGGGGGGGGGGGGGGGGFGGFEFFFEGGGGGGGGGGGGGGGGGGGGGFGGFEGDGGGGFFFGGGGGGGGGGGGGDGFGGGGFGGGGGGGGGGGFGFGGGGFGGGGGGGGGGGG>DGDFFFFFFAFEFFFFFFFFFFFFFFFFFFFEEFDFFFFE;@FFF?1.>C<?.3<6(34EB;:03(196?(4?>B6<:299?>6,0(9?:BFFB><329<19A-
@M04999:289:000000000-L3R54:1:1101:13447:2277 2:N:0:424
AGACTACAGGGGTATCTAATCCTGTTTGCTCCCCACGCTTTCGCATCTCAGCGTCAGTATCTGTCCAGAAGGCCGCCTTCGCCACCGGTATTCCTCCACATCTCTACGCATTTCACCGCTACACGTGGAATTCTACCTTCCTCTACAATACTCCAGATAACCAGTTTTAAGTGCAATTCCCAGGTTGAGCCCGGGGCTTTCACACCTAACTTAATTATCCGCCTACATGCCCTTTACGCCCAGCCATTCCGATTAACGCTCGCACCCCCCGTATTACCGCGGCTGCCGGCACGGAGTTAGC
+
CCCCCGGGFGGGCFFGGGGGGGGGGGGGGGFFGGGGGGGGGGGGGGGGGDGGDFEGGGGGGGGGGGGGG8FEGGGGGGGGGGGGGGGGGGGGGGGGFGGGGGGG9FGGGGGGGGGGGGGGGGGGGGGGCCFFGG9DFGGGGFFGFGGGGGGG?FGGGFGFGGGFGGGFFGGGGGGDF7DFGDGFFGGGDCFFE6EDGGGGFABAA>4FEDFFF8>8CBAEE>@FFFF?5=@53=;>EF;EB0;((67)7?@;0;?CFD93:>>6;FF(-492(4,.:<:>B29(,((4(((-(4(3:(.6)
@M04999:289:000000000-L3R54:1:1101:8889:2282 2:N:0:424
ATCGACTACAAGGGTATCTAATCCTGTTTGCTCCCCACGCTTTCGCATCTCAGCGTCAGTATCTGTCCAGAAGGCCGCCTTCGCCACCGGTATTCCTCCACATCTCTACGCATTTCACCGCTACACGTGGTATTCTACCTTCCTCTACAATACTCCAGATAACCAGTTTTAAGTGCAATTACCAGGTTGAGCCCGGGGCTCTCACACCTAACTTAATTACCCGCCTACATGCCCTTTACGCACAGTCATCCCGATTAACGCTCGCCCCCCCCGTATTACCGCGGCTGCTGGCACAGAGTT
+
<C@8666C<@;E8@F8FC@,6;;@FFCC<,ECFF@G<FB7F6,CCFDEG9@CF,@8@@C<,@FGGF96EFG,@,9FC7>4CFFD,C:<FGG@=F@<,C<F=FGGGAGFG7+4?+9F9,C>:=FGEGE,<7+8,>=;,6@4EGFC;EGE8EG,A,63>D8=DGF@=6@27,@FG,2=22+=+=826+35@,@7?+@DCD*@*9ABFFA506:4*=/=9=+*+7((5(/5>*/;)(61;CF>D0;1;3;47))/(((/-5:29(30((,,3((((-(((-))4(((((-1))441,(4(5))
@M04999:289:000000000-L3R54:1:1101:8391:2282 2:N:0:424
CGCAAGACTACAAGGGTATCTAATCCTGTTTGCTCCCCACGCTTTCGCATCTCAGCGTCAGTATCTGTCCAGAAGGCCGCCTTCGCCACCGGTATTCCTCCACATCTCTACGCATTTCACCGCTACACGTGGAATTCTACCTTCCTCTACAATACTCCAGATAACCAGTTTTAAGTGCAATTCCCAGGTTGAGCCCGGGGCTTCCACACCTAACTTAATTATCCGCCTACATGCCCTTTACGCCCAGTCATTCCGATTAACGCTCGCACCCTCCGTATTACCGCGGCTGCTGGCACGGAGT
+
CCCCCGGGGGGGGGGGGGGGGGGGGGGGGGGGGGGGGGGGGGGGGGGGGGGGGGGGGGGGGGGGGGGGGGGGGGGGGGGGGGGGGGGGGGGGGGGGGGGGGGGGGGGGGGGGGGGGGEGFGGGGGGGGGGGGGGGFGFGGGGGGGGGGGGGGGGGFFGGGGGGGGGGGGGGGGDFGFGFFGGGGGGGGGGGGGGGGGGGGFFFFFFFFFFFEFFFF=FFFFC?C=D>D@BFFFEFDFFFCCFFBBFFEEFFFECF;DFF?<<BBBFFF6>FF?32:B?BFBFFFFFF>(83720(4<2193
@M04999:289:000000000-L3R54:1:1101:14589:2508 2:N:0:424
AGTCGACTACCGGGGTATCTAATCCTGTTTGCTCCCTACGCTTTCGCATCTCAGCGTCAGTATCTGTCCAGAAGGCCGCCTTCGCCACCGGTATTCCTCCACATCTCTACGCATTTCACCGCTACACGTGGAATTCTACCTTCCTCTACAATACTCCAGATAACCAGTTTTAAGTGCAATTCCCAGGTTGAGCCCGGGGCTTTCACACCTAACTTAATTATCCGCCTACATGCCCTTTACGCCCAGTCATTCCGATTAACGCTCGCACCCTCCGTATTACCGCGGCTGCTGGCACGGAGTT
+
CCCCCGGGGGGGGGGGGGGGGGGGGGGGGGGGGGGGGGGGGGGGGGGGGGGGGGGGGGGGGGGGGGGGGGGGGGGGGGGGGGGGEG?CFGGGDGGGGGGGGGGGGGGGGFGGGGGGGGGGGGFGGGGGGGGGGGGGGGGGGGGGGGGGGGGGGGGGGGGGGGGGCFGGFGGGGGGGFGFGFGGGGGFEFGGGCGGGGGGGFFFFFFFFFDFFFFFF4BBC8C/9B@FDFEFCEE1=@FFFFFFB@@;EFC?CC;0(3?FFBFB6>;>BFFF63>:B::<4932;70(460:BF?2219>:1
@M04999:289:000000000-L3R54:1:1101:9921:2553 2:N:0:424
GGACTACAAGGGTATCTAATCCTGTTTGCTCCCCACGCTTTCGCATCTCAGCGTCAGTATCTGTCCAGAAGGCCGCCTTCGCCACCAGTATTCCTCCACATCTCTACGCATTTCACCGCTACACGTGGAATTCTACCTTCCTCTACAATACTCCAGATAACCAGTTTTAAGTGCGATTCCCAGGTTGAGCCCGGGGCTTTCACACCTAACTTAATTATCCGCCTACATGCCCTTTACGCCCAGTCATTCCGATTAACGCTCGCACCCTCCGTATTACCGCGGCTGCTGGCACGGAGTTAGC
+
CCCCCGGGGGGGGGGGGGGGGGGGGGGGGGGGGGGGGGGGGGGGGGGGGGGGGGGGGGGGGGGGGGGGGGGGGGGGGGGGGGGGGGGGGGGGGGGGGGGGGGGGGGGGGGGGGGGGGGGGGGGGGGGGGGGGGGGGGGGGGGGGGGGGGGGGGGGGGGGGGGGGFGGGGFGFGGGGFGFGGGGGGGGGGGGGGGGGGGGGFFFFFFFFFFFFFFFFFFFFFFD@FBE?CEFFFFFFF?;EFFF;@FFFFFF6?0:CED6?FFFF>B0(4:>0(1:>FA?B>6616??BF::?(19>11:A4
@M04999:289:000000000-L3R54:1:1101:19894:2562 2:N:0:424
ATGACTACCAGGGTATCTAATCCTGTTTGCTCCCCACGCTTTCGCATCTCAGCGTCAGTATCTGTCCAGAAGGCCGCCTTCGCCACCGGTATTCCTCCACATCTCTACGCATTTCACCGCTACACGTGGAATTCTACCTTCCTCTACAATACTCCAGATAACCAGTTTTAAGTGCAATTCCCAGGTTGAGCCCGGGGCTTTCACACCTAACTTAATTATCCGCCTACATGCCCTTTACGCCCAGTCATTCCGATTAACGCTCGCACCCTCCGTATTACCGCGGCTGCTGGCACGGAGTT
+
CCCCCGGGGGGGGGGGGGGGGGGGGGGGGGGGGGGGGGGGGGGGGEGGGGGGGGGGGGGGGGGGGGGGGGGGGGGGGGGGGGGGGGGGGGGGGGGGGGGGGGGFGGGGGGGGGGGGGGGGGGGGGGGGGGGGGGGGGGGGGGGGGGGGGGGGGGGGGGGGGGGGGGGGGGGGGGGGFFFGGGGGGGFGGGGGGGGGGG5@CFFFFFFFFFFFFFFFFFFF65@FDFFFFFFFFFBFFFFF;@DF@FFEEFEEFFFDEED98:>6>BFF???>:BBFFFB:607>B>B:722:74;90:?
@M04999:289:000000000-L3R54:1:1101:7920:2564 2:N:0:424
GGACTACCGGGGTATCTAATCCTGTTTGCTCCCAACGCTTTCGCATCCCAGCGTCAGTATCTGTCCAGAAGGCCGCCTTCGCCACCGGTATTCCTCCACATCTCTACGCATTTCACCGCTACACGTGGAATTCTACCTTCCTCTACAATACTCCAGATAACCAGTTCTAAGTGCAATTCCCAGGTTGAGCCCGGGGCTTTCACACCTAACTTAATTATCCGCCTACATGCCTTTTACGCCCAGTCATTCCGATTAACGCTCGCACCCCCCGTATCACCGCGCCTCCTGTCACGGAGTAAGC
+
B@,,6,CEFGGC+8,;;F6,C6,;FFFDDDFGG,,,66FF8;@CGDC,;;@E:8@F,9C<@EGFFF9FFGG8<67FEG759C,8B4@FG>D,BFFF8FBA,:,,,,9C:=FGDEEG9+++=CFC:<A+@,C,CBCFC9,D8@9@FDG?=9=C98=@9DGGGGGF>D,@FFGFAFG,<++?CFG+@E:DCFFCGGDG*;F9BCFFF>A;:(95>FF85+=6):((/(6??@@);;3?A2;F(61(.7?)<6@(:14>:((4?9049B1(-39(-8()438>>((,(.44),).,(((-.)).
@M04999:289:000000000-L3R54:1:1101:12460:2670 2:N:0:424
CGACTACTAGGGTATCTAATCCTGTTTGCTCCCCACGCTTTCGCATCTCAGCGTCAGTATCTGTCCAGAAGGCCGCCTTCGCCACCGGCATTCCTCCACATCTCTACGCATTTCACCGCTACACGTGGAATTCTACCTTCCTCTACAATACTCCAGATAACCAGTTTTAAGTGCAATTCCCAGGTTGAGCCCGGGGCTTTCACACCTAACTTAATTATCCGCCTACATGCCCTTTACGCCCAGTCATTCCGATTAACGCTCGCACCCTCCGTATTACCGCGGCTGCTGGCACGGAGTTAGC
+
CCCCCGGGGGGGGGGGGGGGGGGGGGGGGGGGGGGGGGGGGGEGGGGGGGFGGFGGGGGGGGGGGGGGGGGGGGGGGGGGGGGGGGGDCFGGGGGFGGGGGGGGGFGGGGEGFGGGGGGGGGGGGGGGGGGGGGGGGCAFFGGGGGFGGGGGGGGGGGGGGGGGDGFFFGGGGGGF7DFGGGGGGGGGGGGGEGCDGGCFAFFFF4>>EFFEFFFFEF+>ADDF@B@4CFFF8;4CEFF3>@F;=E<33C@DF??EFFFFFF>>F>0(<?B<?0?A9AB>B9>6>?::B???:049?:<<)
@M04999:289:000000000-L3R54:1:1101:10582:2681 2:N:0:424
CTAAGGACTACAAGGGTATCTAATCCTGTTCGCTACCCATGCTTTCGAGCCTCAGCGTCAGTAACAGACCAGAGAGCCGCCTTCGCCACTGGTGTTCTTCCATATATCTACGCATTTCACCGCTACACATGGAGTTCCACTCTCCTCTTCTGCACTCAAGTCTCTCAGTTTCCGATGCTCTTCCTCAGTTAAGCTGAGGGCTTTCACATTCAGACTTAAAAGACCGCCTGCGCTCCCTTTACGCCCAATAAATCCGGACAACGCTTGCCACCTACGTATTACCGCGGCTGCTGGCACGT
+
CCCCCCGGGGGGGGGGGGGGGGGGGGGGGGGGGGGGFGGGGGGGGGGGGGGGGGGGGGGGGGGGGGGGGGGGGGGGGGGGGGGGGGGGGGGGGGFGGGGGGGGGGGGGGGGGGGGGGGGGGGGGGGGGGGGGGGGGGGGGGGGGGGGGGGGGGGGGGGGGGGGGAFGGGGGGGGGGDGFGGGGGFFGGGGGGGGG67FFGBFFFFFFFFFFFEFFFFFFFFFFFFFFF=BFFFFFFFFFFFFFF9BFFFFF4?EFF9DF@@<BF?BFFFF??0((44<<04AA?9BFFBBF?::02462
@M04999:289:000000000-L3R54:1:1101:16812:2709 2:N:0:424
TTCCGACTACAGTGGTATCTAATCCTGTTTGCTCCCCACGCTTTCGCATCTCAGCGTCAGTATCTGTCCAGAAGGCCGCCTTCGCCACCGGTATTCCTCCACATCTCTACGCATTTCACCGCTACACGTGGAATTCTACCTTCCTCTACAATACTCCAGATAACCAGTTTTAAGTGCAATTCCCAGGTTGAGCCCGGGGCTTTCACACCTAACTTAATTATCCGCCTACATGCCCTTTACGCCCAGTCATTCCGATTAACGCTCGAACCCTCCGTATTACCGCGGCTGCTTGCACGGAGTT
+
CCC8CGGGGGGGGGGGGGGGGGGGGGGGGGGGGGFGGGGGGGGGGGGGGGGGGFGGGGGGGGGGGGGGGF@FGGGGGGGGGCGGGEFGGGGGGGGGGGGGGGFFF<CFGGGEGGGGGGGGGGGEGGGGGGG>:EGGGGGGDFFGGGGCG8ADFGGGGGGDDEFGC?FDGGFEGGGGFGFGGGG?GF+5@?EGGGFGGGG4BAF4:FFFFF=3:CFFFFFFBCF@FFFFFFEEFFFF8@EFFFBFD((7;5?EE;00,3;C?B2((((.3<B?<B<6?2))44(,0702:7-80).(-(342
@M04999:289:000000000-L3R54:1:1101:13612:2740 2:N:0:424
GGATTACCCGGGTATCTAATCCTGTTCGCTACCCATGCTTTCGAACCTCAGCGTCAGTTACAGACCAGTGAGCCGCCTTCGCCACTGGTGTTCTTCCATATATCTACGCATTCCACCGCTACACATGGAGTTCCACTCTCCTCTTCTGCACTCAAGAAAAACAGTTTCAGCTGCACTTCCCCGGTTAAGCCGAGGGCTTTCACAGCTGACTTGTTCTCCCGCCTGCGTTCGCTTTACGCCCAATAAATCCGGACAACGCTTGCCACCTACGTATTACCGCGGCTGCTGGCACGTAGTTAGC
+
CCCCCGGGGGGGGGGGGGGGGGGGGGGGGGGGGGGGGGGGGGGGGGGGGGGGGGGGGGGGGGGGGGGGGGGGGGGGGGGGFGFGGGGGGGGGGGGGGGGGGGGGGGGGGGGGGGGGGGGGGGGGGGGFGGGGGGGGGGGGGGGGGGGGGGGGGGGGGGGGGGGGGGGGGGGGGGGGFFFGGGGGGGGGGGGGGGGGGGGGFFFFFFFFFFFFEFFFFFFFFFFFFFFFDFFFFFF<>@DFFF68@A>?EFFFFFFFF>BBFFBFA2?:?FFFFFF2<A:0796(,-5:3<:304(,46<<2
@M04999:289:000000000-L3R54:1:1101:19483:2760 2:N:0:424
AGACTACTGGGGTATCTAATCCTGTTTGCTCCCCACGCTTTCGCATCTCAGCGTCAGTATCTGTCCAGAAGGCCGCCTTCGCCACCGGCATTCCTCCACATCTCTACGCATTTCACCGCTACACGTGGAATCCTACCTTCCTCTACAATACTCCAGATAACCAGTTTTAAGTGCAATTCCCAGGTTGAGCCCGGGGCTTCCACACCTAACTTAATTATCCGCCTACATGCCCTTTACGCCCAGTCATTCCGATTAACGCTCGCACCCCCCGTATTACCGCGGCTGCTGGCACGGAGTTAGC
+
@C@CCGGGCC<FGGGGGF<FGDEF@@<FFGGFFFG7FG7B6CGC@@F,C9<EE@FCEGCDDCGFGFCG9F<<EFGGGGC9?FF@:B>C+>>?EEGGGFGEEF,E9?F<@?F@CDFCFEF7>CFG7F==@9,,A>EFG,@DEGDEDA9,@=D@FFG8@ADFGC?DB7C,@=AE=DGEDGFFGGGD>C6CFFFFGEGD>D4*3BFFF4FFFB:>7FF+0BBC495923:??3@3@@3347;5(62=@<<<<6.:?33?DBFB(44(23?0,4>16:?4<A<69(-7,1)4:?723,--:3:))
@M04999:289:000000000-L3R54:1:1101:24195:2820 2:N:0:424
GGTAGACTACAAGGGTATCTAATCCTGTTTGCTCCCCACGCTTTCGCATCTCAGCGTCAGTATCTGTCCAGAAGGCCGCCTTCGCCACCGGTATTCCTCCACATCTCTACGCATTTCACCGCTACACGTGGAATTCTACCTTCCTCTACAATACTCCAGATAACCAGTTTTAAGTGCAATTCCCAGGTTGAGCCCGGGGCTTTCACACCTAACTTAATTATCCGCCTACATGCCCTTTACGCCCAGTCATTCCGATTAACGCTCGCACCCTCCGTATTACCGCGGCTGCTGGCACGGAGTT
+
CCCCCGGGGGGGGGGGGGGGGGGGGGGGGGGGGGGGGGGGGGGGGGGGGGGGGGGGGGGGGGGGGGGGGGGGGGGGGEGGGGGGGGGGGGGGGGGGGGGGGGGGGGGGGGGGGGGGGGGGGGGGGGGGGGGGFFGGGGGGGGGGFGGGGGGGGGGGGGGGGGGGGGFFGGGGGGGGFGFGGGGGGGGGGGGGGGGGGGGGEFFFFFFFFFEFFFFF=FFEFFEFF@F?FFFFFBFFFFFFFFFFFFFFEC?EF@6@D@EFFFFFFF>6;B:1<>?B?FBB48BF>>BFB??(4<?BF(-:4
@M04999:289:000000000-L3R54:1:1101:10788:2846 2:N:0:424
TGACTACCGGGGTATCTAATCCTGTTCGCTCCCCACGCTTTCGTCCATCAGCGTCAATCGGTATTTAGTAACCTGCCTTCGCAATCGGGGTTCTGTGTAATATCTATGCATTTCACCGCTACACTACACATTCCAGCTACTTCAATACTATTCAAGATTAACAGTATCAACGGCAGTTCTACAGTTAAGCTGCAGGTTTTCACCGCTGACTTATCAACCCGCCTACGGACCCTTTAAACCCAATAAATCCGGATAACGCTCGCATCCTCCGTATTACCGCGGCTGCTGGCACGGAGTTAGC
+
CCCCCGGGGGGGGGGGGGGGGGGGGGGGGGGGGGGGGGGGGGGGGGGGGGGGGGGGGGGGGGGGGGGGGGGGGGGGGGGGGGGGGGGGGGGGGGGGGGGGGGGGGGGGGGGGGGGGGGGGGGGGGGGGGGGGGGGGGGGGGGGGGGGGGGFDGGGGGGGGGGGGGGGGGGGGGGGGFGFGGGGGEFFGGGGGGGGGGGDGFFFF>DFFFFF<EFFFFFFFFFBFFFFFFFFFFDFFFFFA<@<@FFFFFFF>FFFFFFFF:1>B?B>?A090:7?FF<?F;;FF9??BFFFFFF9>??<4)
@M04999:289:000000000-L3R54:1:1101:21247:2855 2:N:0:424
GTCAGACTACACGGGTATCTAATCCTGTTCGCTACCCATGCTTTCGAACCTCAGCGTCAGTTACAGACCAGAGAGCCGCCTTCGCCACTGGTGTTCTTCCATATATCTACGCATTCCACCGCTACACATGGAGTTCCACTCTCCTCTTCTGCACTCAAGAAAAACAGTTTCAGCTGCACTTCCCCGGTTAAGCCGAGGGTTTTCACAGCTGACTTGTTCTCCCGCCTGCGTTCGCTTTACGCCCAATAAATCCGGACAACGCTTGCCACCTACGTATTACCGCGGCTGCTGGCACGTAGTT
+
CCCCCGGGGGGGGGGGGGGGGGGGGGGGGGGGGGGGGGGGGGGGGGGGGGGGGGGGGGGGGGGGGGGGGGGGGGGGGGGGGGGGGGGGGGGGGGGFGGGGGGGGGGGGGGGGGGGGGGGGGGGGGGGGGGGGGGGGGGGGGGGGGGGGGGGGGGGGGGGGGGFGGGGGGGGGGGGGFGFGGGGGGGGGGGGFGGGGGGGGFEFFFFFFFFFFFFAFEFF?FEFF@BDFFFFFFFFD;;CFFFF97(6@AAFF?BF?>B?F;;FBFF?>FF?::<?<A:2<><>>0>;962:>B:2??FF<6
@M04999:289:000000000-L3R54:1:1101:17052:2873 2:N:0:424
GACTACTAGGGTATCTAATCCTGTTCGCTACCCATGCTTTCGAGCCTCAGCGTCAGTAACAGACCAGAGAGCCGCCTTCGCCACTGGTGTTCTTCCATATATCTACGCATTTCACCGCTACACATGGAGTTCCACTCTCCTCTTCTGCACTCAAGTCTCTCAGTTTCCGATGCTCTTCCTCAGTTAAGCTGAGGGCTTTCACATTCAGACTTAAAAGACCGCCTGCGCTCCCTTTACGCCCAATAAATCCGGACAACGCTTGCCACCTACGTATTACCGCGGCTGCTGGCACGTAGTTAGC
+
CCCCCGGGGGGGGGGGGGGGGGGGGGGGGFGGGGGGGGGGGGGGGGGGGGGGGGGGGGGGGGGGGGGGGGGGGGGGGGGGGGGGGGGEFGGGGGGGGGGGGGGGGGGGGGGGGGGGGGGGGGGGGGGGGGGGGGGGGGGGGGGGGGGGGGGGGGGGGGFFGGGGFGGAEGGGGCFGFGFGGGGGGGGFGGGGGGGGGGGGFFFFFFFFCC@<CFFFEFFFFFFDFFFB@FFFDFFFFFFFFFF@@EEFFEF08BBFFFFFF<B:B?B7BFF?<>7ABAB134049BF::?0)(.28:AFA.
@M04999:289:000000000-L3R54:1:1101:6769:3044 2:N:0:424
CTCGGACTACACGGGTATCTAATCCTGTTCGCTACCCATGCTTTCGAACCTCAGCGTCAGTTACAGACCAGAGAGCCGCCTTCGCCACTGGTGTTCTTCCATATATCTACGCATTCCACCGCTACACATGGAGTTCCACTCTCCTCTTCTGCACTCAAGAAAAACAGTTTCAGCTGCACTTCCCCGGTTAAGCCGAGGGCTTTCACAGCTGACTTGTTCTCCCGCCTGCGTTCGCTTTACGCCCAATAAATCCGGACAACGCTTGCCACCTGCGTATTACCGCGGCTGCTGGCACGTAGTT
+
CCCCCGGGGGGGGGGGGGGGGGGGGGGGGGGGGDGGGGGGGGGGGGGGGGGGGGGGGGGGFGGGGGGGGCGGGGGGGGGGGGGGGGCFGGGGGDGGGGGGGGGGFFGGGGGGGGFGGGGCFGGGGGGGGGGGGGGGGFGGGFFGGGGFGGGGGGGGGGGGGGGGG?FGFGCFGGGGFGFGGF?FGEEGGGDFGFGGGGDGFFFFFFFFFBEBB4@BCACCFEBBFF;6@FDFF?BF<?EFDDFB@;B4<BF>>>>?;(189>?BFFBF2:BB?0<BF?>94<9;0749<:?>644:3(42.
@M04999:289:000000000-L3R54:1:1101:23766:3065 2:N:0:424
CTGACTACTGGGGTATCTAATCCTGTTCGCTACCCATGCTTTCGAACCTCAGCGTCAGTTACAGACCAGAGAGCCGCCTTCGCCACTGGTGTTCTTCCATATATCTACGCATTCCACCGCTACACATGGAGTTCCACTCTCCTCTTCTGCACTCAAGAAAAACAGTTTCAGCTGCACTTCCCCGGTTAAGCCGAGGGCTTTCACAGCTGACTTGTTCTCCCGCCTGCGTTCGCTTTACGCCCAATAAATCCGGACAACGCTTGCCACCTACGTATTACCGCGGCTGCTGGCATGTAGTT
+
CCCCCGGGGGGGGGGGGGGGGGGGGGGGGGGGGGGGGGGGGGGGG@GGGGGGGGGGGGGGGGGGGGGGGGGGGGGGGGGGGGGGGEGGGGGGGGGGGGGGGGGGGGGGGGGGGGGGGGGGGGGGGGGGGGGGGGGGGGGGGGGGFGGGGGGGGGGGGGGGGGGGGGGGGGGGGGGGFGFGGFDGGGGGFGGGGGGGGGGGFBFFFFFFFFFE<FFFFFFFFFFFFDFFFFFFFFFFFFFF@9;(:@EC3<;09(7>?FFBFFFFFF?::?FFFFABFA<66BFFFF?>B::7<FBBF<>
@M04999:289:000000000-L3R54:1:1101:7836:3081 2:N:0:424
CGACTACCAGGGTATCTAATCCTGTTCGCTACCCATGCTTTCGAACCTCAGCGTCAGTTACAGACCAGAGAGCCGCCTTCGCCACTGGTGTTCTTCCATATATCTACGCATTCCACCGCTGCACATGGAGTTCCACTCTCCTCTTCTGCACTCAAGAAAAACAGTTTCAGCTGCACTTCCCCGGTTAATCCAAGGGCTTTCACAGCTGACTTAATTATCCGCCTACATGCCCTTTACGCCCAGTCATTCCGATTAACGCTCGCACCCTCCGTATTACCGCGGCTGCTGGCCCGGAGTGAGC
+
CCCCC@FFGCC;FGGGGGGCFGGGGGGGGGGGGGGGGGGGGFGGGGECFGGGD@FF@CFEFCFFFGGGGEGFGGDGEGDF7ECEEFFGGGF7F<AEFGGGGGGGGGGCCGDGGGGGGGGCFEGFF<:EGFG:EEFD;EG=8FGFGGFGGFG,,6=@AF=FFGFCFGE8EDFGGGG8DGFFFGGE>CGG,EC9C,+?CC*;AAFAC*95*=5A6BAFF>AC5BA=>B2;5;BF(5)/0/5?>2=4;<?59<@76(6?E?@@D>>0:>1(13(-,.,52<?>49096602:(.4709(,(23,
@M04999:289:000000000-L3R54:1:1101:8050:3081 2:N:0:424
CTCGACTACTGGGGTATCTAATCCTGTTTGCTCCCCACGCTTTCGCATCTCAGCGTCAGTATCTGTCCAGAAGGCCGCCTTCGCCACCGGTATTCCTCCACATCTCTACGCATTTCACCGCTACACGTGGAATTCTACCTTCCTCTACAATACTCCAGATAACCAGTTTTAAGTGCAATTCCCAAGTTGAGCCCGGGGCTTTCACACCTAACTTAATTATCCGCCTACATGCCCTTTACGCCCAGTCATTCCGATTAACGCTCGCACCCTCCGTATTACCGCGGCTGCTGGCACGGAGTTT
+
BCCCCGGGGGGGGGGGGGGGGGGGGGGGGGGGGGGGGGGGGGGGGGGGGGGGGGGGGGGGGGGGGGGGGGGGGGGGGGGGGGGGGGGGGGGGGGGGGGGGGGGGGGGGGGGGGGGGGGGGGGGGGGGGGGGGGGGGGGGGGGGGGGGGGGGGGGGGGGGGGGGGGGEGGGGGGGGGFGFGGGGGDFGFGGGGGFGGGGGGFFFFFFFFBEFFFFFFFFFEFEFFFFFFFFEFFFFFFFFD6@@F<EEFEE?EE?DFFFFFB6?FFFB>:???>?18?AAD2;BFFFFFFF?B:?607>6?-
@M04999:289:000000000-L3R54:1:1101:20038:3083 2:N:0:424
CCCTGAACTCAGAGGTATCTAAACCTGGTCTCCACCCATGCTTTCGAAGCTCAGCGTCCGTTTCAGAACAGAGAGCCGCCCTCGGCACTGGGGGTCTCTCATATATCTACGCATTCTACCGGCACACATGGAGTTTCACTCTCCTCTTCTGCACTCAAGAAAAACAGTTTCAGATGCACCTCCCCGGGTAAGCCGAGGGCTTTCACAGCTGACTTTATTTACCGCCTGCGTCCGCTTTACGCCCAATTAATTCGGACAACGCTTGGCAACTTCGTATTACCGCGGCTGGTGGGACGTAGTT
+
6-,,,,,,,,66,CF6;66,,C,6C,,,C,,,,6CFG8,6,,CF,,,;,@,,66,86,++,C,,6,,6C,,,CF,,A4+@+@4+,B++,6B,++@44,,C,,,,9,,9,54+46C,,,,98++44,6+,,A4,6E,E,,,,@DF963A=3,,,6,,3@@36,@DGD8,@E8=:,=94CF+50CEE8C*@*@,4>4/;CD<)?F4=86+-)(*(+=1*+1/+)7,(6((((/(,(,,6?48((-41:()69A)<1:(((4((((-(,3))42))(((,5)-9(,(-((((,(-((49132(.
@M04999:289:000000000-L3R54:1:1101:13253:3152 2:N:0:424
CGACTACCAGGGTATCTAATCCTGTTTGCTCCCCACGCTTTCGCATCTCAGCGTCAGTATCTGTCCAGAAGGCCGCCTTCGCCACCGGTATTCCTCCACATCTCTACGCATTTCACCGCTACACGTGGAATTCTACCTCCCTCTACAATACTCTAGTTAACCAGTTTTAAGTGCAATTCCTAGGTTGAGCCCAGGGCTTTCACACCTAACTTAATTATCCGCCTACATGCCCTTTACGCCCAGTCATTCCGATTAACGCTCGCACCCTCCGTATTACCGCGGCTGCTGGCACGGAGTTAGC
+
CCCCCGGGGGGGGGGGGGGGGGGGGGGGGGGGGGGGGGGGGGGGGGEGGGGGGGGGGGGGGGGGGGGGGGGGGGGGGGGGGGGGGGGGGGGEGGGGGGGGGGGGGGGGGGGGGGGGGGGGGGGGGGGGGFGGGGGGGGGGGGGGGGGGGGGGGGDFFGGGGGGGGGGGGGGGGGGGFGFGGGGGGGGGGGCFGGGGGGGGFFFFFFFFFFEEEFFFFFFFFFFFFBFFFEFFFFEEFF?BFFF3<@FEFFFFFFD?C@0,(3:;9BF?<?;B<BB2>AFFB>>34:>>(322<0(480<>4
@M04999:289:000000000-L3R54:1:1101:21108:3237 2:N:0:424
TACTTGACTACCGGGGTATCTAATCCTGTTCGCTCCCCACGCTTTCGTCCATCAGCGTCAATCGGTATTTAGTAACCTGCCTTCGCAATCGGGGTTCTGTGTAATATCTATGCATTTCACCGCTACACTACACATTCCAGCTACTTCAATACTATTCAAGATTAACAGTATCAACGGCAGTTCTACAGTTAAGCTGCAGGTTTTCACCGCTGACTTATCAACCCGCCTACGGACCCTTTAAACCCAATAAATCCGGATAACGCTCGCATCCTCCGTATTACCGCGGCTGCTGGCACGGAGT
+
CCCCCGGGGGFGGGGGGGGGGGGGGGGGGGGGGGGGGGGGGGGGGGGGGGGGGGGGGGGGGGGGGGGGGGGGGGGGGGGGGGGGGGGGGGGGGGGGGGGGGGGCEGGGGGGGGGGGGGGGGGGGGGGGGGGGGGGGGGGGGGGGGGGGGGGGGGGGGGGGGGGGCGGGGGGGGGGDFGFGGGGGGGGGGGGGGFCGGGFGFFFFFFFFFBFB9FFFEFFE9>>@BBFFDFFFDFFFFD@FFFFFF@13=E4?CEFFF?<B<?B?6632?67>DF>:0<0<AA?>F6;09?7?BB?2:913-
@M04999:289:000000000-L3R54:1:1101:8864:3273 2:N:0:424
TGATCGACTACCAGGGTATCTAATCCTGTTTGCTCCCCACGCTTTCGCATCTCAGCGTCAGTATCTGTCCAGAAGGCCGCCTTCGCCACCGGTATTCCTCCACATCTCTACGCATTTCACCGCTACACGTGGAATTCTACCTTCCTCTACAATACTCTAGTTAACCAGTTTTAAGTGCAATTCCTAGGTTGAGCCCAGGGCTTTCACACCTAACTTAATTATCCGCCTACATGCCCTTTACGCCCAGTCACTCCGATTAACGCTCGCACCCTCCGTATTACCGCGGCTGCTGGCACGGAGT
+
CCCCCGGGGGGGGGGGGGGGGGGGGGGGGGGGGGGGGGGGEGGGGGGGGGDGGGGGGGGGGGGGGGGGGGGGGGGGGGGGGGGGGGGGGFEGGEGGGGGGGGGGFGGFGGGGGGGGGGGGFGGGDGGGGGGGGDGGGGGGE?FGGGGGGGGGGGGGGGGGGGGGGGGGFFGGGGGGFGFGGGGGGGG8E9:EGGGGGGGDEFFFFFFFFFBFBFFFFFFEFFF4AF=>=2>CEEFB=2>FEF=@;FD.7@C)4;;08@?EC@F?039>FFFF:B98:?:2<AF>>6;>FF?DF::<B9;F3
@M04999:289:000000000-L3R54:1:1101:19004:3276 2:N:0:424
GGTGACTACACGGGTATCTAATCCTGTTTGCTCCCCACGCTTTCGCATCTCAGCGTCAGTATCTGTCCAGAAGGCCGCCTTCGCCACCGGTATTCCTCCACATCTCTACGCATTTCACCGCTACACGTGGAATTCTACCTTCCTCTACAATACTCCAGATAACCAGTTTTAAGTGCAATTCCCAGGTTGAGCCCGGGGCTTTCACACCTAACTTAATTATCCGCCTACATGCCCTTTACGCCCAGTCATTCCGATTAACGCTCGCACCCTCCGTATTACCGCGGCTGCTGGCACGGAGTT
+
CCCCCGGGGGGGGGGGGGGGGGGGGGGGGGGGGGGGGGGGGGGGGGGGGGGGGGGGGGGGGGGGGGGGGGGGGGGGGGGGGGGGGGGGGGGGGGGGGGGGGGGGGGGGGGGGGGGGGGGGGGGGGGGGGGG?FCFGGGGGGGGGGGGGGGFGGFGGGGGGGGGGGGGFCFGGGGGGFGFGGGGGGGGGGGGGF6C?DGGGFFFFFFFFFFFFFFFFFFFFFC@FFFFD=CCE)=E8@<<:DBBDF3@ECFFF11;@FFE0;B?FF;>>FFFBFF01:>A9?62>;BB:?>>:0>21((-,
@M04999:289:000000000-L3R54:1:1101:14333:3278 2:N:0:424
TAGGGACCACCCGGGAATCTAATCCTGTTTGCTACCCACGCTTTCGAGCATGAACGTCAGTGTTACCCCCGGAGGCTCCCTTCGCCATCGGTATTCCTCCACATCTCTACGCATTTCACTGCTACACGTGGAATCCTCCCCCCCTCTGACACACCCTAGTCAGTCAGTTTCAAATGCATGTCCCAAGTTGAGCCCGGGGACTTCACATCTGACTAATCTAACCGTCTGCTCTCGCTGTTCTCCCAGAAACTTCGACTACCGCTCGCCCCCCACGTATACCGGCGACTCCTGGCGCGTAGTT
+
--8<,,98,:CCFEE+:<,,C<<@,,;CCEFF,<FC@,F:@CCDECCFC@EFA6<<6:B6C9,,,,C,,+8@:++?F,@,,,A<,B,=,BFC?=,,C,AFEFG8B,4,C<D744+C,C;4,@EAEE:F,4C:,=,@,,@>++@+==F,,,6DGG+++@@,,@E,7=A,,:E7=,+@<C++2?+,,,4>F:,,4,=?4<)))/2++11:3.))12+2)*11871./6(645)).(/0,6)*).)4.)4,)(.).1(-(-,4(((,(-(4>B07333()))6(-61(((((.45((,-,(,(-
@M04999:289:000000000-L3R54:1:1101:22772:3301 2:N:0:424
ATGGGACTACAGGGGTATCTAATCCTGTTTGCTCCCCACGCTTTCGCATCTCAGCGTCAGTATCTGTCCAGAAGGCCGCCTTCGCCACCGGTATTCCTCCACATCTCTACGCATTTCACCGCTACACGTGGAATTCTACCTTCCTCTACAATACTCCAGATAACCAGTTTTAAGTGCAATTCCCAGGTTGAGCCCGGGGCTTTCACACCTAACTTAATTATCCGCCTACATGCCCTTTACGCCCAGTCATTCCGATTAACGCTCGCACCCTCCGTATTACCGCGGCTGCTGGCACGGAGTT
+
CCCCCGGGGGGGGGGGGGGGGGGGGGGGGGGGGGGGGGGGGGGGGGGGGGGGGGGGGGGGGGGGGGGGGGGGGGGGGGGGGGGGGGGGGGGGGGGGGGGGGGGGGGGGGGGGGGGGGGGGGGGGGGGGGGGGGGGGGGGGGGGGGGGGGGGGGGGGGGGGGFGGGGGGGGGGGGGGFGFGGGGGGGGGGGGGGGGGGGGGFFFFFFFFFFFFFFFFFFFEFFFF=DFFFFFFEEFFFFFFFD9BFD;EFC??EFFFFDC4?FFFFFFFF?6?66B6?BAF9:>>BB>>0???6(,:;>9?0
@M04999:289:000000000-L3R54:1:1101:21565:3341 2:N:0:424
CTATGACTACCAGGGTATCTAATCCTGTTTGCTCCCCACGCTTTCGCATCTCAGCGTCAGTATCTGTCCAGAAGGCCGCCTTCGCCACCGGTATTCCTCCACATCTCTACGCATTTCACCGCTACACGTGGAATTCTACCTTCCTCTACAATACTCCAGATAACCAGTTTTAAGTGCAATTCCCAGGTTGAGCCCGGGGCTTTCACACCTAACTTAATTATCCGCCTACATGCCCTTTACGCCCAGTCATTCCGATTAACGCTCGCACCCTCCGTATTACCGCGGCTGCTGGCCCGGAGTT
+
CCCCCGGGGGGGGGGGGGGGGGGGGGGGGGGGGGGGGGGGGGGGGGGGGGGGGGGGGGGGGGGGGGGGGGGGGGGGGGGGGGGGGGGGGGGGGGGGGGGGGGG8FAGGFGGGGGGGGGGGGEGGGGGGGGGGCFEFGGGGFGGGGGGGGGGGGGGGGGGGGGGGGGCDFGGEDGGGFGFGGGGGGGGGGGGGGGGGGCCDEAFFFFFFFFFEFFFFFFFFFFEFD>=DFFF4=BDFF@FF;@B@;D@EEFEFFFFD2?CC@F<09BB>FB(2:6,(4?2)<199>0(7?B0(((,(491(.
@M04999:289:000000000-L3R54:1:1101:13200:3372 2:N:0:424
AAGGGGACTACACGGGTATCTAATCCTGTTCGCTACCCATGCTTTCGAACCTCAGCGTCAGTTACAGACCAGAGAGCCGCCTTCGCCACTGGTGTTCTTCCATATATCTACGCATTCCACCGCTACACATGGAGTTCCACTCTCCTCTTCTGCACTCAAGAGAAACAGTTTCAGCTGCACTTCCCCGGTTAAGCCGAGGGCTTTCACAGCTGACTTGTTCTCCCGCCTGCGTTCGCTTTACGCCCAATAAATCCGGACAACGCTTGCCACCTACGTATTACCGCGGCTGCTGGCACGTAGT
+
CCCCCGGGGGGGGGGGGGGGGGGGGGGGGGGGGGGGGGGGGGGGGGGGGGGGGGGGGGGGGGGGGGGGGGGGGGGGGGGGGGGGGGGGGGGGGGGGGGGGGGGGGGGGGGGGGGGGGGGGGGGGGGGGGGGGGGGGGGGGGGGGGGGGGGGGGGGGGGGGGGGGGGGGGFFGGGGGFGFGGGGGGGGEGGGGGGGGGGGGFFFFFFFFFFFFEFFFFFFFFF:@BF:7@DFFFFDF@6@FFFF9B<6?>AFFDFBBFFB?BFFFBFFFFF?FFFFF<A0>AA(19>F;FFFF:6<>?BFB-
@M04999:289:000000000-L3R54:1:1101:19009:3376 2:N:0:424
AAAAAGACTACTGGGGTATCTAATCCTGTTTGCTCCCCACGCTTTAGCATCTCAGCGTCAGTATCTGTCCAGAAGGCCGCCTTCGCCACCGGTATTCCTCCACATCTCTACGCATTTCACCGCTACACGTGGAATTCTACCTTCCTCTACAATACTCCAGATAACCAGTTTTAAGTGCAATTCCCAGGTTGAGCCCGGGGCTTTCACACCTAACTTAATTATCCGCCTACATGCCCTTTACGCCCAGTCATTCCGATTAACGCTCGCACCCTCCGTATTACCGCGGCTGCTGGCACGGAGT
+
C@CCCGGGGGGGGGGGGGGGGGCEGGGGGGGGGFGGCGGGGGFFGCFCFGGFGGGGGGGGGGGGGGGGGGGGGFGGGGGGEGGGGG@FGGGDGGGGGGGGGGGGFCEGGGFGGGGGGGGGGDGGGGGGGGGGGGGGGGGGFGGGGGGGGGFEFDGGGGGGGGGGGGGFGGFGGGGFFGBFDGF8DFGG?FGD6FGGGGDGFFFFFFFFFF=BEFFFFCFFF?CC=DF?=BEF?)6BE;3A;?DB9@FEFFCEEE;1;<;FC01?<;>BF1?BFF>?:?>AB<:1(1229B?:??7<2;0(-
@M04999:289:000000000-L3R54:1:1101:10902:3473 2:N:0:424
GACTACCGGGGTATCTAATCCTGTTCGCTACCCATGCTTTCGAACCTCAGCGTCAGTTACAGACCAGAGAGCCGCCTTCGCCACTGGTGTTCTTCCATATATCTACGCATTCCACCGCTACACATGGAGTTCCACTCTCCTCTTCTGCACTCAAGAAAAACAGTTTCAGCTGCACTTCCCCGGTTAAGCCGAGGGCTTTCACAGCTGACTTGTTCTCCCGCCTGCGTTCGCTTTACGCCCAATAAATCCGGACAACGCTTGCCACCTACGTATCACCGCGGCTGCTGGCACGTAGTTAGCC
+
CCCCCGGGGGGGGGGGGGGGGGGGGGGGGGGGGGGGGGGGGGGGGGGGGGGGGGGGGGGGGGGGGGGGGGGGGGGGGGGGGGGGGGGGGGGGGGGGGGGGGGGGGGGGGGGGGGGGGGGGGGGGGGGGGGGGGGGGGCEGGGGGGGGGGGGGGGGGFGGGGGGGGGGGGGGGGGGGFGFGGG>EGGGGGGGGGGGGGGGGFFFFFFFFFEFEFFFFEFFFFF@?FFFFFFFFF?FFFFFFF3:?FAFFFF;B;BBFFFFFFFFAF?F:?:BF<3:B?FFF009BF?FFFBB:2(.444)-.
@M04999:289:000000000-L3R54:1:1101:22084:3488 2:N:0:424
GGTGAGACTACACGGGTATCTAATCCTGTTTGCTCCCCACGCTTTCGCATCTCAGCGTCAGTATCTGTCCAGAAGGCCGCCTTCGCCACCGGTATTCCTCCACATCTCTACGCATTTCACCGCTACACGTGGAATTCTACCTTCCTCTACAATACTCTAGTTAACCAGTTTTAAGTGCAATTCCTAGGTTGAGCCCAGGGCTTTCACACCTAACTTAATTATCCGCCTACATGCCCTTTACGCCCAGTCATTCCGATTAACGCTCGCACCATCCGGATTACCGCGGCTGTGGCACCGGAGT
+
CCCCCGGGGGGGGGGGGGGFGGGGGFGGGGGGGGGGGGGGEFGGGGGDGCC<EFF8C@EGGGGGGGGGGGDFGGGGGGGGGGEGGGGGGFGEG>FEGAFGGGFE:?;9FCCCFCGFA9FG:BFECEFDFGGGGGGGGGGGGGCGEGGGFGGGGC?=D,=@=:E8FFF8EFGGGFGGFGFCF89@BFGGF73,CGG+=CF9BFF>FF6BCACEBAF>BAFFCECA@>>@=B(>?935(>=+15>@(6(//75)1.57106E3;61((4799(3:0(,(-1)4)((--(((((4-(.(372;4
@M04999:289:000000000-L3R54:1:1101:6182:3493 2:N:0:424
AGAGGACTACCGGGGTATCTAATCCTGTTCGCTCCCCACGCTTTCGTCCATCAGCGTCAATCGGTATTTAGTAACCTGCCTTCACAATCGGGGTTCTGTGTAATATCTATGCATTTCACCGCTACACTACACATTCCAGCTACTTCAATACTATTCAAGATTAACAGTATCAACGGCAGTTCTACAGTTAAGCTGCAGGTTTTCACCGCTGACTTATCAACCCGCCTACGGACCCTTTAAACCCAATAAATCCGGATAACGCTCGCATCCTCCGTATTACCGCGGCTGCTGGCACGGAGTT
+
CC@C@CFFF8FGEGGCEGFFF@FFFFFCFGEE@EGGGGGGGGEGFEFFGEGGGGCFGGGEGGGGGFFGGFGGGGGGGGGFGGGEFFG<FG@FGEFEGGFGGGGGAFFGFFGGGGGGGGGGGDGGGGFGFGGGCFFFFGGGGCFGCGGCFGGGGGGGGAFFGGGGGGGGGFGFGGGDBGFGGGGGGGGGGGGGGGGGGGGGFFFFFFFDBFFAFFFF?FFFFFA>@FFFF=@9=>;83@CF>E8@?D@44))93:6@?<E4:9:6;FF?B?B7?(-,4:AAF:;;;;>>FF7?:BF699><<
@M04999:289:000000000-L3R54:1:1101:20921:3515 2:N:0:424
GGACTACACGGGTATCTAATCCTGTTCGCTACCCATGCTTTCGAGCATCAGCGTCAGTAACAGACCAGAGAGCCGCCTTCGCCACTGGTGTTCTTCCATATATCTACGCATTTCACCGCTACACATGGAGTTCCACTCTCCTCTTCTGCACTCAAGTCTCTCAGTTTCCGATGCTCTTCCTCAGTTAAGCTGAGGGCTTTCACATTCAGACTTAAAAGACCGCCTGCGCTCCCTTTACGCCCAATAAATCCGGACAACGCTTGCCACCTACGTATTACCGCGGCTGCTGGCACGTAGGT
+
CCCCCGGGGGGGGGGGGGGGGGGGGGGGGGGGFGGGGGGGGGGGGGGGGGGGGGGGGGGGGGGGGGGGGGGGGFGGGGGGGGGGGGGGGFGGFFGGGGGGGGGG=FFFDGGGGGGGGGGGGGGGGGGGGGGGGGGGGGGGGGGGGGGDGGGGGGGFBFGG8FGGEGFGGGGGGGGFBFFGGGGGGGGGGGGG6DGCGGGGFFFFFFFFEFFF@FFFFFFC9=BFFDF@@F==>BFBEFFEFFD@;EEFFE.47?@F;<B0:<<F2<B?BFF:<2A:4A6?>190,384:8:?F0(4((6
@M04999:289:000000000-L3R54:1:1101:10141:3589 2:N:0:424
AGAGACTACAAGGGTATCTAATCCTGTTTGCTCCCCACGCTTTCGCATCTCAGCGTCAGTATCTGTCCAGAAGGCCGCCTTCGCCACCGGTATTCCTCCACATCTCTACGCATTTCACCGCTACACGTGGAATTCTACCTTCCTCTACAATACTCTAGTTAACCAGTTTTAAGTGCAATTCCTAGGTTGAGCCCAGGGCTTTCACACCTAACTTAATTATCCGCCTACATGCCCTTTACGCCCAGTCATTCCGATTAACGCTCGCACCCTCCGTATTACCGCGGCTGCTGGCACGGAGTT
+
CCCCCGGGGGGGGGGGGGGGGGGGGGGGGGGGGGGGGGGGGGGGGGGGGGGGGGGGGGGGGGGGGGGGGGGGGFGGGGGGGGGGGGGGGGGGGGGGGGGGGGGGGGGGGGGGGGGGGGGGGGGGGGGGGGGGGGGGGGGGGGGGGGGGGGGGGGGGGGGGGFGGGGGGGGGGGGGGFGFGGGGGGGGGGGGGGGGGGGGGFFFFFFFFFFFFFFFF@FFFFFFFAFFFFFEBFFFFEEEEDFFFFEFFFFFFFFFFD?CD@FFF@BF9??BF>BFFFFFB:019>69<?FF<0249BB?B
@M04999:289:000000000-L3R54:1:1101:9643:3612 2:N:0:424
GTTTGACTACTCGGGTATCTAATCCTGTTCGCTCCCCACGCTTTCGTCCATCAGCGTCAATCGGTATTTAGTAACCTGCCTTCGCAATCGGGGTTCTGTGTAATATCTATGCATTTCACCGCTACACTACACATTCCAGCTACTTCAATACTATTCAAGATTAACAGTATCAACGGCAGTTCTACAGTTAAGCTGCAGGTTTTCACCGCTGACTTATCAACCCGCCTACGGACCCTTTAAACCCAATAAATCCGGATAACGCTCGCATCCTCCGTATTACCGCGGCTGCTGGCACGGAGTT
+
CCCCCFFGGFFGEEDEFGGGGFGFGGG<FGGGEGGGGDGGGFFFGGGGGGGGGGGGGGDFGGGDFGGFEFFFFFGGGGGFFGGGGGDGFGGGDFFGGGGFGGGCCFEGGGGGFGGGGGGFGGGGGGGGGGFGGCFGGG8EGGG8EFFFFGGGFGGCF;DGGGGGGFFGGGGGGECC>D>DDCGFDGGGCFFCGGGFFGFG:BFFFFFFAFA9@+B+>CCEA5454-52>@>26@22(6>A><1;173;<7CE3791;DFE;@;?BBF:3:<A((-33()4-,(46>(22)).(453613((
@M04999:289:000000000-L3R54:1:1101:11867:3639 2:N:0:424
GACTACAGGGGTATCTAATCCTGTTTGCTCCCCACGCTTTCGCATTTCAGCGTCAGTATCTGTCCAGAAGGCCGCCTTCGCCACCGGTATTCCTCCACATCTCTACGCATTTCACCGCTACACGTGGAATTCTACCTTCCTCTACAATACTCCAGATAACCAGTTTTAAGTGCAATTCCCAGGTTGAGCCCGGGGCTTTCACACCTAACTTAATTATCCGCCTACATGCCCTTTACGCCCAGTCATTCCGATTAACGCTCGCACCCTCCGTATTACCGCGGCTGCTGGCACGGCGTTAGCC
+
CCCCCGGGGGGGGGGGGGGGGGGGGGGGGGGGGGGGGGGGGGGGGGGGGGGGGGGGGGGGGGGGGGGGGGGGGGGGGGGGGGGGGGGGGGGGGGGGGGGGGGGGGGGGGGGGGGGGGGGGGGGGGGGGGGGGGGGGGGGGGGGGGGGGGGGGGFGDGGGGGGGGGGGGGGGGGGGGFGFGGGGGGGGGGGGGGGGGGCFGFFFFFFFFFFFFFFFFFFFFF?FFFEFFF:BFFFFFFFFFFF;EFFEFFFFFF?E4121:>>FB9?<BB611,8>BA?FBFF9>FF>>6?F03(((4:BA4
@M04999:289:000000000-L3R54:1:1101:17503:3653 2:N:0:424
ATGTGACTACAAGGGTATCTAATCCTGTTTGCTCCCCACGCTTTCGCATCTCAGCGTCAGTATCTGTCCAGAAGGCCGCCTTCGCCACCGGTATTCCTCCACATCTCTACGCATTTCACCGCTACACGTGGAATTCTACCTTCCTCTACAATACTCTAGTTAACCAGTTTTAAGTGCAATTCCTAGGTTGAGCCCAGGGCTTTCACACCTAACTTAATTATCCGCCTACATGCCCTTTACGCCCAGTCATTCCGATTAACGCTCGCACCCTCCGTATTACCGCGGCTGCTGGCACGGAGGT
+
CCCCCGGGGGGGGGGGGGGGGGGGGGGGGGGGGGGGGGGGGGEGGGGGGGGGGGGGGGGGGGGFGGGFGGGGGGGGGGGGGGGGGGGGCGGGGGGGGGGFGGGGGGGGGGGGGGDGGGGGGGGGGGGGGFGGFGGFGCFGGGGGDFGGGGFGGG:=FGGFFGGFGGGGDAAFFGGGFGFGGGGFEEFGGDFFGGGGG6DGFFFFFFFFF@EFDFFFCAFE99E24A=AFB44@EBE:;EFFD@@DFF@<CEECF<?;(440:?@FF903:((43<?<:>DB?61;63>FFF?60)4((((,
@M04999:289:000000000-L3R54:1:1101:9351:3746 2:N:0:424
TACGACTACACGGGTATCTAATCCTGTTTGCTCCCCACGCTTTCGCATCTCAGCGTCAGTATCTGTCCAGAAGGCCGCCTTCGCCACCGGTATTCCTCCACATCTCTACGCATTTCACCGCTACACGTGGAATTCTACCTTCCTCTACAATACTCTAGTTAACCAGTTTTAAGTGCAATTCCTAGGTTGAGCCCAGGGCTTTCACACCTAACTTAATTATCCGCCTACATGCCTTTTACGCCCAGCCATTCCGATTCACTCTCGCACCCTCCGTATTACCGCGGCTGCTGGCACGGTGTTG
+
CCCCCGG@EE<,@B@@EEF9CEC<FFCFGFFFG89BEEEGGDFGGGG7:CFFFFGGCGGFF,9C9F@FFGGGGGGGGGGGGGGGDCEEE+@CFGFFFFEAFEFGCFGACDEGC=@FFGG8F@+CFEFAF+==44CE;DFGGGCGGGFGG,@,A:FGA9DFEEFDBD98=D:,E=?=9+4=CCCC;6@<D7CCCFC5*C5*3;A+=FAAF=))11;BE966E?)5>(:>6*9>>**00@56@0>04((/44?3((/()/;)7)=0(6;0:0031:,.3-)-,(((((,0:)(47)(3--3:(
@M04999:289:000000000-L3R54:1:1101:11458:3763 2:N:0:424
TGGACTACTGGGGTATCTAATCCTGTTCGCTACCCATGCTTTCGAACCTCAGCGTCAGTTACAGACCAGAGAGCCGCCTTCGCCACTGGTGTTCTTCCATATATCTACGCATTCCACCGCTACACATGGAGTTCCACTCTCCTCTTCTGCACTCAAGAAAAACAGTTTCAGCAGCACTTCCCCGGTTAAGCCGAGGGCTTTCACAGCTGACTTGTTCTCCCGCCTGCGTTCGCTTTACGCCCAATAAATCCGGACAACGCTTGCCACCTACGTATTACCGCGTCTGCTGGCACGTAGTT
+
CCCCCGGGGGGGGGGGGGGGGGGGGGGGGGGGGGGGGGGGGGGGGGGGGGGGGGGGGGGGGGGGGGGGGGGGGGGDGGGGGGGGGGGGGGGGGGGGGGGGGGGGGGGGGGGGGGGGGGGGGGGGGFGGGGGEFFGGGGGGGGGGGGGGGGGGGGGGDFFGGDGGGGGGGGGGGGGGFGFGGGGGGGGDFGGGGGGGDDGGFFFFFFFFFFFFFFFFFFFFFFFF@BDFFFFDFFFFCEFEFBFDFEECFFFB9(9>:<9;60:<?BF?B?FFFBABAF<:66,(26>6)(,3?06?F:<
@M04999:289:000000000-L3R54:1:1101:7822:3782 2:N:0:424
TGACTACTGGGGTATCTAATCCTGTTTGCTCCCCACGCTTTCGCATCTCAGCGTCAGTATCTGTCCAGAAGGCCGCCTTCGCCACCGGTATTCCTCCACATCTCTACGCATTTCACCGCTACACGTGGAATTCTACCTTCCTCTACAATACTCCAGATAACCAGTTTTAAGTGCAATTCCCAGGTTGAGCCCGGGGCTTTCACACCTAACTTAATTATCCGCCTACATGCCCTTTACGCCCAGTCATTCCGATTAACGCTCGCACCCTCCGTATTACCGCGGCTGCTGGCACGGATTTAGC
+
CCCCCGGGGGGGGGGGGGGGGGGGGGGGGGGGGGGGGGGGGGGGGGGGGGGGGGGGGGGGGGGGGGGGGGGGGGGGGGGGGGGGGGGGGGGGGGGGGGGGGGGGGGGGGGGGGGGGGGGGGGGGGGGGGGGGGGGGGGGGGGGGGGGGGGGGGGGGGGGGGGGFFGGGGGGGGGGGFFFGGGGGGGGGGGG?EEGGGDGGFFFFFFFFEDFFF+BBEFFFEFF>?FFFFFFFFFFFFFDEFFF@EEFEFFED@?FCE;9?:>BFB01:?09?6?7<DFFFF>(((-5:260>F21(2,.65
@M04999:289:000000000-L3R54:1:1101:6763:3861 2:N:0:424
GACTACTCGGGTATCTAATCCTGTTTGCTACCCACGCTTTCGAGCATGAACGTCAGTGTGATCCCAGGAGGCTGCCTGCGCCGTCGGTATGCCTCCACATCTCTACGCACTTCACTGCTACACGCGGAAGTCTACCTCCCTCTCACACACTCTATTTTGACAGTTTCAAATGCACGTCCCACGTTGAGCTCGGGGATGTCTCATCTGACTGATCTAACCGCCTGCGCTCGCTTTACGCCCAGTCATTCCGATTAGAGCTCGCACCCTACGTATATACGCCGGTGCTGGCACGGAGTTAGCC
+
CCC8,6,,,;FC+;CFC,6;,<,CEFGGG9,C@DGCCEGGG:,,B@,,,;B<6,6BEED,,66E,,,,<,B,6,BF,,?CC@++@7=@=,,655:9,==E,C,CA547C+4AF,,5,C;,4@E+++++++,,47>9,,@+,@D,2==,1+,@@=,,6,@>9ED,7D,,,5@,5,4@*3<0+**@3DC8,,@>D5;D>*0:+=:++4++9=*658F8*+;()603690(6;9D,,)4(((7((.)..6)-,(((-))-).,46144:61:(.82))))(-(((-,())48(.-,(,8(64).
@M04999:289:000000000-L3R54:1:1101:17793:3901 2:N:0:424
TCGACTACCAGGGTATCTAATCCTGTTTGCTCCCCACGCTTTCGCATCTCAGCGTCAGTATCTGTCCAGAAGGCCGCCTTCGCCACCGGTATTCCTCCACATCTCTACGCATTTCACCGCTACACGTGGAATTCTACCTTCCTCTACAATACTCTAGTTAACCAGTTTTAAGTGCAATTCCTAGGTTGAGCCCAGGGCTTTCACACCTAACTTAATTATCCGCCTACATGCCCTTTACGCCCAGTCATTCCGATTAACGCTCGCACCCTCCGTATTACCGCGGCTGCTGGCACGGATTT
+
CCCCCGGGGGGGGGGGGGGGGGGGGGGGGGGGGGGGGGGGGGGGGGGGGGGFGGGGGGGGGGGGGGGGGGGGGGGGGGGGGGGGGGGGGGGGGGGGGGGGGGGGGGGGGGGGGGGGGGGGGGGGGGGGGGGGGGGGGGGGGGGGGGGGGGGGGGGGGGGGGGGGGGGGGGGGGGGGFGFGGGGFEGGGGGGGGGGGGGGGFFFFFFFFFFFFFFFFEFFFFFFFFFFFFFFFFFFFFFFF>F@DFEE5?ECEDFDFCEF9DFFFFFF:0:6686?FAFB?9B>BB9(.:3234:B0,(.
@M04999:289:000000000-L3R54:1:1101:21108:3919 2:N:0:424
GTTGACTACTAGGGTATCTAATCCTGTTCGCTACCCATGCTTTCGAGCCTCAGCGTCAGTAACAGACCAGAGAGCCGCCTTCGCCACTGGTGTTCTTCCATATATCTACGCATTTCACCGCTACACATGGAGTTCCACTCTCCTCTTCTGCACTCAAGTCTCTCAGTTTCCGATGCTCTTCCTCAGTTAAGCTGAGGGCTTTCACATTCAGACTTAAAAGACCGCCTGCGCTCCCTTTACGCCCAATAAATCCGGACAACGCTTGCCACCTACGTATTACCGCGGCTGCTGGCACGTAGTT
+
CCCCCGGGGGGGGGGGGGGGGGGGGGGGGGGGGGGGGGGGGGGGGGGGGGGFFGGGGGGGGGGGGGGGGGGGFGGGGGGGGGGGGGGGGGGGGGGGGGGGGGGFGEFGGGGGGGGGGGGGGGGGGGGGGGGGFGGGGGGGGGGGGGGGGGGGGFGGGGGGGGGGGGGGGFFGGGGGFGFFGGGGG?FGFGAEGGGCGCDFFFFFFFFFFFFEFFFFFFFFFFFBFFDFFBF@FFFFFFCF25>9<D@EFF<C49BFF>DDFBFFFBFFBBFFF:<F>F2A66>09B>FF7024:?B:?F?6
@M04999:289:000000000-L3R54:1:1101:18847:3939 2:N:0:424
GACTACTAGGGTATCTAATCCTGTTTGCTCCCCACGCTTTCGCATCTCAGCGTCAGTATCTGTCCAGAAGGCCGCCTTTGCCACCGGTATTCCTCCACATCTCTACGCATTTCACCGCTACACGTGGAATTCTACCTTCCTCTACAATACTCCAGATAACCAGTTTTAAGTGCAATTCCCAGGTTGAGCCCGGGGCTTTCACACCTAACTTAATTATCCGCCTACATGCCCTTTACGCCCAGTCATTCCGATTAACGCTCGCACCCTCCGTATTACCGCGGCTGCTGGCACGGAGTTAGCC
+
CCCCCGGFGGGGGGGGGGGGGGGGGGGGGGGGGGGGGGGGGGGGGGEGGGGGFGGGGGGGGGGGGGGGGGGGGGGGGGGGGGGGGGGGDGGGGGGGGGGGGGGGGGGGGGGGGGGGGGGGGGGGGFEGGGGGCFGGGEGFGGCDFAFGGGGGGGGGGGGGGGGGGGGGGFFGG8@FFGFGGGGGDECEFFF>EGGGCC>C9FAFDFFFFFFE=FFC7FFFFAFFB2EEFFFFFFEE>@BB<(./4CE655/8<;C<DF@F@>9>;<(8416:<B9A>012;99>6::(342:((3,44<>2
@M04999:289:000000000-L3R54:1:1101:20902:3967 2:N:0:424
GATTGACTACTGGGGTATCTAATCCTGTTTGCTCCCCACGCTTTCGCATCTCAGCGTCAGTATCTGTCCAGAAGGCCGCCTTCGCCACCGGTATTCCTCCACATCTCTACGCATTTCACCGCTACACGTGGAATTCTACCTTCCTCTACAATACTCCAGATAACCAGTTTTAAGTGCAATTCCCAGGTTGAGCCCGGGGCTTTCACACCTAACTTAATTATCCGCCTACATGCCCTTTACGCCCAGTCATTCCGATTAACGCTCGCACCCTCCGTATTACCGCGGCTGCTGGCACGGAGTT
+
CCCCCGGGGGGGGGGGGGGGGGGGGGGGGGGGGGGGGGGGGGGGGGGGGGGGFGGGGGGGGGGGGGGGGGGGGGGGGGGGGGGGGGGGGGGGGGGGGGGGGGGEG9=AFGGGGGGGGGGGGGGGGGGGGGGGGGGGGGGGGGGGGGGGGGGGGGGGFGGGGCGGGGGFFFGGFGGDFGFFGGGEGGGGGGGGGGGGGGGGFFFFFFFFFFFFFFFFFFFEFE4>BFFFFEEFFF;;=;EFFFF>FFFFFFEFCE@DFFCC<>BF>FFFBBFF?;??B?BFA?FFBFFFF7:?B<<8(,(84
@M04999:289:000000000-L3R54:1:1101:12388:4006 2:N:0:424
TAAGACTACCGGGGTATCTAATCCTGTTCGCTCCCCACGCTTTCGTCCATCAGCGTCAATCGGTATTTAGTAACCTGCCTTCGCAATCGGGGTTCTGTGTAATATCTATGCATCTCACCGCTACACTACACATTCCAGCTACTTCAATACTATTCAAGATTAACAGTATCAACGGCAGTTCTACAGTTAAGCTGCAGGTTTTCACCGCTGACTTATCAACCCGCCTACGGACCCTTTAAGCCCAATAAATCCGGATAACGCTCGCATCCTCCGTATTACCGCGGCTGCTGGCACGGAGTT
+
CCCCCGGGGGGGGGGGGGGGGGGGGGGGGGGGGGGGGGGGGGGGGGGGGGGGGGGGGGGGGGGFFGGGGGGGGGGGGGFGGGGGGGGGGGGGGEGGGGGGGGGFFGFGGGGGFGFGGGGGGGGGGGGGGGGGGGGGGGGGGGGGGGGGGGGGGDGGGGGGGGGGGGGGGGGGGGGGFGFFGGGGGGGGGGGGGGGGGGFFFFFFFFFF=ABFFFFFFFFFFFFF@D2BD8@BF@FFEF?AA@?DDFE3676861;?DFFFB:<>F;:>?FFBF?BB24<)299;09;:33:<F??0-(43
@M04999:289:000000000-L3R54:1:1101:19270:4037 2:N:0:424
AGGGACTACAGGGGTATCTAATCCTGTTTGCTCCCCACGCTTTCGCATCTCAGCGTCAGTATCTGTCCAGAAGGCCGCCTTCGCCACCGGTATTCCTCCACATCTCTACGCATTTCACCGCTACACGTGGAATTCTACCTTCCTCTACAATACTCCAGATAACCAGTTTTAAGTGCAATTCCCAGGTTGAGCCCGGGGCTTTCACACCTAACTTAATTATCCGCCTACATGCCCTTTACGCCCAGTCATTCCGATTAACGCTCGCACCCTCCGTATTACCGCGGCTGCTGGCACGGAGTTG
+
CCCCCGGGGGGGGGGGGGGGGGGGGGGGGGGGGGGGGGGGGGGGGGGGGGGGGGGGGGGGGGGGGGGGGGGGGGGGGGGGGGGGGGGGGGGGGGGGGGGGGGGGGGGGGGGGGGGGGGGGGGGGGGGGGGGGGGGGGGGGGGGGGGGGGGGGGGGGGGGGGGGGGGGFGGFGGGGGFGFGGGGGGGGGGGGGGGGGGGGGFFFFFFFFFFFFFFFFFFFFFE2BFFFFFFFFFFFFFFFFFFFF?4@FF?EF@47?DFFFBFB>>099B:?BB??BF<ABB;9(99;<?B:?BF099>31)
@M04999:289:000000000-L3R54:1:1101:16738:4049 2:N:0:424
GAAGACTACTGGGGTATCTAATCCTGTTTGCTCCCCACGCTTTCGCATCTCAGCGTCAGTATCTGTCCAGAAGGCCGCCTTCGCCACCGGTATTCCTCCACATCTCTACGCATTTCACCGCTACACGTGGAATTCTACCTTCCTCTACAATACTCCAGATAACCAGTTTTAAGTGCAATTCCCAGGTTGAGCCCGGGGCTTTCACACCTAACTTAATTATCCGCCTACATGCCCTTTACGCCCAGTCATTCCGATTAACGCTCGCACCCTCCGTATTACCGCGGCTGCTGGCACGGAGTT
+
CCCCCGGGGGGGGGGGGGGGGGGGGGGGGGGGGGGGGGGGGGGGGGGGGGGGGGGGGGGGGGGGGGGFFGGGGGGGGGGGGGGGGGGGGGGDGGGGGGGGGGGGGGGGGGGGGGGGGGDGGGGGGGGGGGGGGFGFGGGGGGGGGGCFGGGG?EGGFGGGGGGGGGFGGGGEGGGGFFFFGG2DGFFGCCFGGGGGGDGDAA4ECAF?DEFFFFFA<CFFFCFFFFFFFFFFFB;@;EFFFB9@F18>?ECFFDFFF9C6><2;9>F>FFFBF<?:?AF>0999>07B2:5<0)-(-(-2
@M04999:289:000000000-L3R54:1:1101:6193:4074 2:N:0:424
ATGTGACTACAAGGGTATCTAATCCTGTTCGCTCCCCACGCTTTCGTCCATCAGCGTCAATCGGTATTTAGTAACCTGCCTTCGCAATCGGGGTTCTGTCTAATATCTATGCATTTCACCGCTACACTACACATTCCAGCTACTTCAATACTACTCAAGATTAACAGTATCAACGGCAGATCTACAGTTAACCTGCAGGTTTTCACTGCTGACTTATCAACCCGCCTACCGACCCTTTAAACCCAAGAAATCCGGATAACGCCCGCACCCGCCGTATGACCGCGGTCCGTTGCCCGGAGTT
+
C@@BCFGGGGGEFGGGGGGGFGFGGGGGG,BFCFGFGGGGGGGGGGF@FCGGGG8:FGC@FCD78,6,CFFFEFAG9=F,5FFFGC+,BFE:CFFG<E,,595CFEFFG,A=AFGGFGGGDEEFGFGE,AFAF?EGGG=ECD?,@D;@,7=,;,6@FFFFE,E,@DFF,@D:DC==?C*++++,3@=EGGA,<3,+0++5A7:1<=++3*0*:+113BAEF@9==)0)0)/(/5-7734B*>;6<((,,(1;E@>(229<;106>B>061,376,3,.)-(-((-(((,()-(-)-(((-.
@M04999:289:000000000-L3R54:1:1101:23546:4158 2:N:0:424
CGGACTACTGGGGTATCTACTCCTGTTTGCTCCCCACGCTTTCGCGTCTCAGCGTCAGTATCTGTCCAGAAGGCCGCCTTCGCCACCGGTATTCCTCCACATCTCTACGCATTTCACCGCTACACGTGGAATTCTACCTTCCTCTACAATACTCCAGATAACCAGTTGTAAGTGCAATTCCCAGGTTGAGCCCGGGGCTTTCACACCTAACTTAATTATCCGCCTACATGCCCGTTACGCCCAGTCATTCCGATTAACGCTCGCACCCTCCGTATTACCGCGGCGGCTGGCACGGAGTT
+
CCCCCFGGGFFGG@FDFG<,CEGGDE@@FFGGGCGGGDE77,E@BC@F7BFGGGFGGDEGA<FFGFFFEFGGGGGGEGCEBF:FCEFGF:CCFEGGFGGCFFFDGCFFGCEG+?FFGGEGGEGGGGFGG:FGGFGGGGGGGGGGGGGFDCFGGGGGF,@E9DFGGGE,@FFC@@DFDD8F87DFDD,D87CFFCCDDG4439A6AAFFBB@6?FFFEFAC=2BF@/34??3@@(.8??DB9(;D48>))17@@?(1:BF08809(-431?<;?0:0)691096((499>0:3<806,((
@M04999:289:000000000-L3R54:1:1101:7221:4160 2:N:0:424
ACAAGACTACAGGGGTATCTAATCCTGTTCGCTCCCCACGCTTTCGTCCATCAGCGTCAATCGGTATTTAGTAACCTGCCTTCGCAATCGGGGTTCTGTGTAATATCTATGCATTTCACCGCTACACTACACATTCCAGCTACTTCAATACTATTCAAGATTAACAGTATCAACGGCAGTTCTACAGTTAAGCTGCAGGTTTTCACCGCTGACTTATCAACCCGCCTACGGACCCTTTAAACCCAATAAATCCGGATAACGCTCGCATCCTCCGTATTACCGCGGCTGCTGGCACGGAGTT
+
CCCCCGGGGGGGGGGGGGGGGGGGGGGGGGGGGGGGGGGGGGGGGGGGGGGGGGGGGGGGGGGGFGGGGGGGGGGGGGGGGGGGGGGGGGGGDGGGGGGGGGGGGGGGGGGGGGGGGGGGGGGGGGGGGGGGGGGGGEGGGGGGGGGGGGGGGGGGGGGGGGGGGDDFGGGGGGGGEGFFGGGGGGGGGGGGFFGGGFGDAFFFFFFEFFFFFFFFEFFEFFFFF=92===@FFFFFF<FFF;@FFFF3><E;99<?D;@?>@BFB;BFFF2268<:?FA<?630(-2(,84238?((4?8
@M04999:289:000000000-L3R54:1:1101:14114:4174 2:N:0:424
CGCCGACTACACGGGTATCTAATCCTGTTTGCTCCCCACGCTTTCGCATCTCAGCGTCAGTATCTGTCCAGAAGGCCGCCTTCGCCACCGGTATTCCTCCACATCTCTACGCATTTCACCGCTACACGTGGAATTCTACCTTCCTCTACAATACTCCAGATAACCAGTTTTAAGTGCAATTCCCAGGTTGAGCCCGGGGCTTTCACACCTAACTTAATTATCCGCCTACATGCCCTTTACGCCCAGTCATTCCGATTAACGCTCGCACCCTCCGTATTACCGCGGCTGCTGGCACGGAGTT
+
CCCCCGGGGGGGGGGGGGGGGGGGGGGGGGGGFGGGGGGGGGGGGGGGGGGGGGGGGGGGGGGGGGGGGGGGGGGGGGGGGGGGGG?BEFFGGGGGGGGGGGGGGGGGGGGGGGGGGGGGGGGGGGGGGGGGGGGGGGGGGGGGGFGGGGGFGGGGGGGGGGGGGGGGGGGGGGGGFGFGGGGGGGFFFGGGGGGGGGGGF>FFFCFFFFFFFFFFFFFFFEF?F?D?FFFEFF;E@EEFFF;>D<3<A3?EFBFF0<FFFBFFFFFFFFFF?BB(.4)6<<;6(47B?FFFFFFF>;>1(
@M04999:289:000000000-L3R54:1:1101:6525:4220 2:N:0:424
TTGACTACTGGGGTATCTAATCCTGTTCGCTCCCCACGCTTTCGTCCATCAGCGTCAATCGGTATTTAGTAACCTGCCTTCGCAATCGGGGTTCTGTGTAATATCTATGCATTTCACCGCTACACTACACATTCCAGCTACTTCAATACTATTCAAGATTAACAGTATCAACGGCAGTTCTACAGTTAAGCTGCAGGTTTTCACCGCTGACTTATCAACCCGCCTACGGACCCTTTAAACCCAATAAACACGGATAACGCTCGCATCCTCCGTATTACCGCCGCTGCTGGCACTGAGTT
+
@CCCCCFGGG@8FGGFFFFGGGGGGCFE@EGGGGGGGGG:@CC@FGCCFGGFGGGGG@<9FFGGDFFFFGGGGGGGGGFFGGGGCEGGGGGFGFGDFAGFEFGFFFGFD9FGGEAEGFGGGDEGFFGGGFGFDDDGGGFCG8DGGGGAFCCFAFGGGGGC=EGFDFGFCCDGGD6E?F;=FGGGDEGFF7EEFGGGGGGGFA93@>>>AFFEF6FFFFF@B@>AA=22((698:336<3;3(30=8E4))6(,.6?E<6@<146B?B:2>?>13:?244:9(46604?F.(1...-.))
@M04999:289:000000000-L3R54:1:1101:25986:4232 2:N:0:424
TAGACTCACGGGTATCTAATCCTGTTCGCTCCCCACGCTTTCGTCCATCAGCGTCAATCGGTATTTAGTAACCTGCCTTCGCAATCGGGGTTCTGTGTAATATCTATGCATTTCACCGCTACACTACACATTCCAGCTACTTCAATACTATTCAAGATTAACAGTATCAACGGCAGTTCTACAGTTAAGCTGCAGGTTTTCACCGCTGACTTATCAACCCGCCTACGGACCCTTTAAACCCAATAAATCCGGATAACGCTCGCATCCTCCGTATTACCGCGGCTGCTGGCACGGAGTTAGC
+
C@CBCGDDGGDEC@FDCGGFGGGGFGCC+BE@FCGGGGG@FFFFFCGGGGGGGGGD@FEFGGGFAFEGGFAFGFDGFE?FGGGGE,BFGGGGGGGGFFGGGGGGGEFF9FGFFGGCEFGGGEGGFG8FGGGGFGF=ECFGGGGA,EF=;CFC8=FFF8AF3@=9=93=EADE8CDEFGFFFGF?FGGC;CEF6FF6C?@CFFFF>59?A@CEEF932*;A?AA@DD92>>@DF77EC;A;;<;@EFCEF@;6?DFFFFB?7;B>0,53342?FF:ABB(6>(4662357((5(-(,4<AFB
@M04999:289:000000000-L3R54:1:1101:8613:4285 2:N:0:424
GGGACTACTAGGGTATCTAATCCTGTTTGCTCCCCACGCTTTCGCATCTCAGCGTCAGTATCTGTCCAGAAGGCCGCCTTCGCCACCGGTATTCCTCCACATCTCTACGCATTTCACCGCTACACGTGGAATTCTACCTTCCTCTACAATACTCCAGATAACCAGTTTTAAGTGCAATTCCCAGGTTGAGCCCGTGGCTTTCACACCTAACTTAATTATCCGCCTACATGCCCTTTACGCCCAGTCATTCCGATTAACGCTCGCACCCTCCGTATTACCGCGGCTGCTGGCACGGAGTT
+
CCCCCFGGGGGFFGGGGGGGGGGGGGGGGGGFF@FFGGDGGGGGGGCCAFGAGEEGEEFGFGGFCCFFFCGGCEFGGGGGGGDGGGGCEF@F9@EEGGGGFGEFFGGGFGGCEGGAFGGGGEGFCFEFEEF::@ECGG?FGF8FGEFGGGGGGF8AFGEDFFFFE=,3:ECA3=BDFF+==DF?>DFFCF69FE+@6>9DABA;ACBA@CB*898F<B=E+:BFADF=4<=)7;>=4@D>=21(5<EE33)5;?7@F<;B@7>>>0;6?FB>431:DFB?>2;>6;<>??03>?6(43(
@M04999:289:000000000-L3R54:1:1101:11278:4288 2:N:0:424
CAGACTACCCGGGTATCTAATCCTGTTCGCTCCCCACGCTTTCGTCCATCAGCGTCAATCGGTATTTAGTAACCTGCCTTCGCAATCGGGGTTCTGTGTAATATCTATGCATTTCACCGCTACACTACACATTCCAGCTACTTCAATACTATTCAAGATTAACAGTATCAACGGCAGTTCTACAGTTAAGCTGCAGGCTTTCACCGCTGACTTATCAACCCGCCTACGGACCCGTGAAACCCAATAAATCCGGATAACGCTCGCATCCTCCGCATTACCGCGGCGGCTGGAACGGAGTG
+
-A6<,6C6EG:F7@@CC@@EGEEC<6;C7B:@C,6CFFGB:FEEF:C:FFGC8:BF:,FGDG@,66@CECFDFEGCG<E?F@@=@:E@EGC>+4F<5CAFGFFED?DCFGA@@FFDEGEEGGE9FGDE<FFE;9,9@D8E?==ADAEFGGGF8EFCD9@=DCFGEEFG8DD=C8?EFF;+6DC9,@7EC9FAFDCCF+0030=19***0/-*/=B8AFA:5/(-((890(/2;(6(36EBDFF;;)765?3:(6(44)((4(-4>(7())(4((40)5)4311(,,(34(((((-(,8(
@M04999:289:000000000-L3R54:1:1101:6990:4310 2:N:0:424
GACTACAGGGTATCAAATCCTGTTTGCTCCCCACGCTTTCGCATCTCAGCGTCAGTATCTGTCCAGAAGGCCGCCTTCGCCACCGGTATTCCTCCACATCTCTACGCATTTCACCGCTACACGTGGAATTCTACCTTCCTCTACAATACTCCAGATAACCAGTTTTAAGTGCAATTCCCAGGTTGAGCCCGGGGCTTTCACACCTAACTTAATTATCCGCCTACATGCCCTTTACGCCCAGTCATTCCGATTAACGTTCGCACCCTCCGTATTACCGCGGCTGCTGGCCCGGAGTTAGCCG
+
CCCCCGG<CBFFFFGGGGGGGGGD<CDGFFEFEGGGEFCGGEEGGFGGFFCFEGDGGGEFGGCEG8<EEAFGFGGGFGGGC@FEECFEFFGF95AEFB<F<FCCEDG@=7EFGDE7FC:@=F:ACECFFEGGGD99EGGGFCFG8,EFGGGGG8=@DGGDF8@=9FFGAECAFGGFFDFG6=+63=FFCFEG>GG5*;<EFFFBA9FFEE3A<BF9A8)/?(553**).06:7=62(,6)3(79CF3540;3?))/(((/(((4:(,4(-((.6<4(((,4234:>>B0,(7,240:-6)(
@M04999:289:000000000-L3R54:1:1101:24476:4312 2:N:0:424
GAGACTACCAGGGTATCTAATCCTGTTTGCTCCCCACGCTTTCGCATCTCAGCGTCAGTATCTGTCCAGAAGGCCGCCTTCGCCACCGGTATTCCTCCACATCTCTACGCATTTCACCGCTACACGTGGAATTCTACCTTCCTCTACAATACTCCAGATAACCAGTTTTAAGTGCAATTCCCAGGTTGAGCCCGGGGCTTTCACACCTAACTTAATTATCCGCCTACATGCCCTTTACGCCCAGTCATTCCGATTAACGCTCGCACCCTCCGTATTACCGCGGCTGCTGGCACGGAGTTAC
+
C?CCCGFGGGGGGGGGGGGGGGGGGGGGGGGGGGGGGGGEGGGGG>CFGGGGGGGGGGGGGFGGGGGGGGGGGGGGGGGGGGGGGGGEGGCGGFGGGGGGGGGGGCFGGGGGGGGGGGGGGGGGGGGGGGGGGGGGGGGGGGGGGFGGGGGGGFGGGGGGGGGGGGGGGGGGGGGGFGFFGFGFFFFGGGGGGGGGGGDGFFFFFFFFFFFEFFFFCFF?F2@FFFDB;4=@:EFE;<7BBFD@EEF?<CEE@@@FFF;(((-7BFFFF6:FB:BB9AF?FBFF>6?FF0(.589;;:74)
@M04999:289:000000000-L3R54:1:1101:23694:4335 2:N:0:424
ATGACTACTGGGGTATCTAATCCTGTTCGCTACCCATGCTTTCGAACCTCAGCGTCAGTTACAGACCAGAGAGCCGCCTTCGCCACTGGTGTTCTTCCATATATCTACGCATTCCACCGCTACACATGGAGTTCCACTCTCCTCTTCTGCACTCAAGAAAAACAGTTTCAGCTGCACTTCCCCGGTTAAGCCGAGGGCTTTCACAGCTGACTTGTTCTCCCGCCTGCGTTCGCTTTACGCCCAATAAATCCGGACAACGCTTGCCACCTACGTATTACCGCGGCTGCTGGCACGTAGTT
+
CCCCCGGGGGGGGGGGGGGGGGGGGGGGGGGGGGGGGGGGGGGGG<FFGGGGGGGGGGGGGGGGGGGGGGGGGGGGGGGGGGGGGGGGGFGGGGGGGGGGGGGGGGGGGGGGEGGGGGGGGGGGGGGGGGGGGGGGGGGGGFGGGGGGGGGGGGGGGGGGGGGGGGFGGGGGGGGGFGFGGGGGGGEGGFGGCEGGCDFGFFFFFFAFFFFFFAFFFFFFF=@>?BFFFFFFFFD?CEFF@FFD@FFE?CFFF:;>F<>>FFFFFA?:?BFFFBFBFFFFF06((4:?B7:B<??:81A
@M04999:289:000000000-L3R54:1:1101:21056:4341 2:N:0:424
GACTACGCGGGTATCTAATCCTGTTCGCTCCCCACGCTTTCGTCCATCAGCGTCAATCGGTATTTAGTAACCTGCCTTCGCAATCGGGGTTCTGTGTAATATCTATGCATTTCACCGCTACACTACACATTCCAGCTACTTCAATACTATTCAAGATTAACAGTATCAACGGCAGTTCTACAGTTAAGCTGCAGGTTTTCACCGCTGACTTATCAACCCGCCTACGGACCCTTTAAACCCAATAAATCCGGATAACGCTCGCATCCTCCGTATTACCGCGGCTGCTGGCACGGAGTTAGCC
+
CCCCCGGGGGGGGGGGGGGGGGGGGGGGGGGGGGGGGGGGGGGGGGFGGGGGGGGGGGGGGGGGGGGGGGGGGGGGGGGGGGGGGGGGGGGGGGGGGGGGGGGGGGGGGGGDGGGGGGGGGGGGGGGGGGGGGGGGGGGGGGGGGGGGFGGGGGGGGGGGGGGGGGGGGGG>EGGGFGAFGGGGGGFGGGGGGGGGGGGFFFFFFFFFFFFEFFFFFFEFFFFDFFFFFFFFFFFFFFFFD;@;ECEEF@FFFFFF:0?BB>(4>BFBFF??:>24<?B9B>>BF::7(38:>((44ADF?
@M04999:289:000000000-L3R54:1:1101:13859:4349 2:N:0:424
AGACTACAGGGGTATCTAATCCTGTTTGCTCCCCACGCTTTCGCATCTCAGCGTCAGTATCTGTCCAGAAGGCCGCCTTCGCCACCGGTATTCCTCCACATCTCTACGCATTTCACCGCTACACGTGGAATTCTACCTTCCTCTACAATACTCCAGATAGCCAGTTTTAAGTGCAATTCCCAGGTTGAGCCCGGGGCTTTCACACCTAACTTAATTATCCGCCTACATGCCCTTTACGCCCAGTCATTCCGATTAACGCTCGCACCCTCCGTATTACCGCGGCTGCTGGCACGGAGTTAGC
+
CCCCCGGGGGGGGGGGGGGGGGGGGGGGGGGGGGGGGGGGGGGGGGGGGGGGGGGGGGGGGGGGGGGGGGGGGGGGGGGGGGGGGGGGGGGGGGGGGGGGGGGGGGGGGGGGGGGGGGGGGGGGGGGGGGGGGGGGGGGGGGGGGGGGGGGGGGGGGGGGGGGGGGDGGGGGGFGGFGFGGGGGGGGGGGGGGGGGGDFFFFFFFFFFFFFFEFFFFFFFBFD@?FEEFFEFFFFFE@FF9D@F@FFCFFF0;;<CC@;BBBFFF;6(2:>FFB?BFA?97699;:5:>BFF?(47<?>A6
@M04999:289:000000000-L3R54:1:1101:21869:4447 2:N:0:424
GACTACGGGGTATCTAATCCTGTTCGCTACCCATGCTTTCGAACCTCAGCGTCAGTTACAGACCAGAGAGCCGCCTTCGCCACTGGTGTTCTTCCATATATCTACGCATTCCACCGCTACACATGGAGTTCCACTCTCCTCTTCTGCACTCAAGAAAAACAGTTTCAGCTGCACTTCCCCGGTTAAGCCGAGGGCTTTCACAGCTGACTTGTTCTCCCGCCTGCGTTCGCTTTACGCCCAATAAATCCGGACAACGCTTGCCACCTACGTATTACCGCGGCAGCGGGCACGTACATAGCCG
+
<CC<CGC7CEFGFCGGGFFGFCCCFGDGGGG8;<FFFCFGE8<FGFFFCCG:FFFGDGGAECF@FGGFGGCF@FGG7EA=,,@AFDEGF7?F?5CEFGGFGCFGFG7F:FGGEFDCF@F@FFFFF@GBGFE=;9ED,DDCDAFGGGA=FGCFGCGFGEGGGCEA;DFG8DGGFGGGBG5D863@EC7AEEDG*@C4CFGF9FFAAA*;A6*8:8BFEAFFF?FF@?<?6B6;;)9(:;@FF14ECC?8>0:13?:9>:<(83)32(53,449049),74(2(4(,(4;111(4((-<454(
@M04999:289:000000000-L3R54:1:1101:7794:4459 2:N:0:424
AAGCGACTACCGGGGTATCTAATCCTGTTTGCTCCCCACGCTTTCGCATCTCAGCGTCAGTATCTGTCCAGAAGGCCGCCTTCGCCACCGGTATTCCTCCACATCTCTAAGCATTTCACCGCTACACGTGGAATTCTACCTTCCTCTACAATACTCCAGATAACCAGTTTTAAGTGCAATTCCCAGGTTGAGCCCGGGGCTTTCACACCTAACTTAATTATCCGCCTACATGCCCTTTACGCCCAGTAATTCCGATTAACGCTCGCACCCTACGTATTACCGCGGCTGCTGGCACGTAGTT
+
CCCCCGGGGGGGGGGGGGGGGGGGGGGGGGGGGGGGGGGGGGGGGGGGGGGGGGGGGGGGGGGGGGGGGGGGGGGGGGGGGGGGGGGGGGGGGGGGGGGGGGGGGGGGGGGGGGGGGGGGGGGGGGGGGGGGGGGGGGGGGGGGGGGGGGGGGGGGGGGGGGGGGGGGGGGGFFGFFGFGGGGGGGGGGGGGGGGGGGGGFFFFFFFFFFEFFFFFFFFFFFFFFFFFFFEEEEFF@FFFFFBB?7@EFFFFFFFFFFAFBF?39BBFFFFFBFF?AF<AFF9>696>B>DBF:<::0436
@M04999:289:000000000-L3R54:1:1101:5624:4512 2:N:0:424
GACTACTAGGGTATCTAATCCTGTTCGCTACCCATGCTTTCGAACCTCGGCGTCAGTTACAGACCAGAGAGCCGCCTTCGCCACTGGTGTTCTTCCATATATCTACGCATTCCACCGCTACACATGGAGTTCCACTCTCCTCTTCTGCACTCAAGAAAAACAGTTTCAGCTGCACTTCCCCGGTTAAGCCGAGGGCTTTCACAGCTGACTTGTTCTCCCGCCTGCGTTCGCTTTACGCCCAATAAATCCGGACAACGCTTGCCACCTACGTATTACCGCGGCTGCTGGCACGTAGTTAGCC
+
CCCCCGGGGGGGGGGGGGGGGGGGGGGGGCFFGGFGGGGGGGGFGGGGGEGGGGGGGGGGGGGGGGGGGGGGGGCEGGGGGGGGGGGGGGGGGFGGGGGGGGGGGGGGGGGGGGGGGGGGGGGGGGFGGGGGGFFGGGGGGGGGGGGFFGGGGGGGGGGGGGGGGG8CDEFDGFGGFGFFGD6@EGGGGGGG5ECDGGGGFFFAFFFFFFA7>BACFFFFFF@BF9?@@DFFFFE<?D9DF7;3@9EC?>>?>BBFB9B?FBFFDFF?3?B>9?D9<?B0099F<?:800<BF(8::2<B:
@M04999:289:000000000-L3R54:1:1101:14638:4558 2:N:0:424
GACTACCGGGGTATCTAATCCTGTTCGCTACCCATGCTTTCGAACCTCAGCGTCAGTTACAGACCAGAGAGCCGCCTTCGCCACTGGTGTTCTTCCATATATCTACGCATTCCACCGCTACACATGGAGTTCCACTCTCCTCTTCTGCACTCAAGAAAAACAGTTTCAGCTGCACTTCCCCGGTTAAGCCGAGGGCTTTCACAGCTGACTTGTTCTCCCGCCTGCGTTCGCTTTACGCCCAATAAATCCGGACACCGCTTGCCACCTACGTATTACCGCGGCTGCTGGCACGTAGTTAGCC
+
CCCCCGGGGGGGGGGGGGGGGGGGGGGGGGGGGGGGGGGGGGCFGGGGGFGGGGGGGGGGGGGGGGGGGGGGGGGGGGGGGGGGGGGGGGGGGGGGGGGGGGGGGGGGGGGGGGGGGGGGGGGGGGGGGGGGGGGGGAFGGGGGGGGGGGGGGG?FGGGGGGFGGGGGG8EFGFGGFFFFCDGGGGCFGGGGGGCD4?FGFFFBFFFFFFFFFFFACFF@AB;DFFFFFFFFFFEFFFFF@;3>B64A?>FFFF((499::08<<?<2?:<DA><<4239392>0)58?73:23:8<.44.
@M04999:289:000000000-L3R54:1:1101:26781:4695 2:N:0:424
TAGACTACTCGGGTATCTAATCCTGTTTGCTCCCCACGCTTTCGCCTCTCAGCGTCAGTATCTGTCCAGAAGGCCGCCTTCGCCACCGGTATTCCTCCACATCTCTACGCATTTCACCGCTACACGTGGAATTCTACCTTCCTCTACAATACTCCAGATAACCAGTTTTAAGTGCAATTCCCAGGTTGAGCCCGGGGCTTTCACACCTAACTTAATTATCCGCCTACATGCCCTTTACGCCCAGTCATTCCGATTAACGCTCGCACCCTCCGTATTACCGCGGCTGCTGGCACGGAGTT
+
CCCCCGGGGGGGGGGGGGGGGGGGGGGGGGGGGGGGGGGGGGGGGCGGGGGGGGGGGGGGGGGGGGGGGGGGGGGGGGGGDGGGGGGGGGGGGGGGGGGGGGGGGGGGGGGGGGGGGGGGGGGGGGGGGGGGGGGGGGGGGGGGGGGGGGGGGGGGGGGFGGGGGGGGGGGGGGGGFGFFGGGGGGGGGGGGGGGGDCDGFFFFFFFFEBFFEFFFFFFFF=BFFFFFFFBEBFDFFFFFFFD@@FFEEFFFDF<DE)8>BFFFBFFFFF?9:6?BFFF?>B9199?0:(8:<:09>F?
@M04999:289:000000000-L3R54:1:1101:5234:4704 2:N:0:424
TTTTCGACTACTGGGGTATCTAATCCTGTTCGCTCCCCACGCTTTCGTCCATCAGCGTCAATCGGTATTTAGTAACCTGCCTTCGCAATCGGGGTTCTGTGTAATATCTATGCATTTCACCGCTACACTACACATTCCAGCTACTTCAATACTATTCAAGATTAACAGTATCAACGGCAGTTCTACAGTTAAGCTGCAGGTTTTCACCGCTGACTTATCAACCCGCCTACGGACCCTTTAAACCCAATAAATCCGGATAACGCTCGCATCCTCCGTATTACCGCGGCTGCTGGCACGGAGT
+
CCCCCGGGGGGGGGGGGGGGGGGGGGGGGGGGGGGGGGGGGGGGGGGGGGGGGGGGGGGGGGGGGGGGGGGGGGDEEFGGGGGGGGGFGGGGGGGGGGGGGGGGGGGGGGGGGGGGGGGGGGGGGGGGGGGGGGGGGGGGGGGGFGGGGGGGGFGGGGGGGFGGGGGGGGGGGGGGFGEGGGGGGGGGGGGGGGGGGGGGFFFFFFFFFF==BFFFFFFFFF===BFF@FD=DF;?@DFFFFFFFFDFFEFFFFFFFFFFFF9?:FBBFFFBF?B<?B(5AA?0939;>07?>BBFBF0;4
@M04999:289:000000000-L3R54:1:1101:17587:4704 2:N:0:424
GAGCGACTACAAGGGTATCTAATCCTGTTCGCTCCCCACGCTTTCGTCCATCAGCGTCAATCGGTATTTAGTAACCTGCCTTCGCAATCGGGGTTCTGTGTAATATCTATGCATTTCACCGCTACACTACACATTCCAGCTACTTCAATACTATTCAAGATTAACAGTATCAACGGCAGTTCTACAGTTAAGCTGCAGGTTTTCACCGCTGACTTATCAACCCGCCTACGGACCCTTTAAACCCAATAAATCCGGATAACGCTCGCATCCTCCGTATTACCGCGGCTGCTGGCACGGAGTT
+
CCCCCGGGGGGGGGGGGGGGGGGGGGGGGGGGGGGGGGGGGGGGGGGGGGGGGGGGGGGGGGGGGGGGGGGGGGGGGGGGGGGGGGGGGGGGGGGGGGGGGGGFGGGGGGGGGGGGGGGGGGGGGGGGGGGGGGGGGGGGGGGGGGGGGGGGGGGGGGGGGFGGGGGGGGGGGGGGFGFGGGGGGGGGGGGGGGFGGGGGFFFFFFFFFFFFFFFFFFFFFFFBFFFFFFF@FFFFDEEFFFF@DFDFAE?FFFFF?<>@FBB?FB>:FFFB?>8<FBFFABF99>6>:?F??:D?F09:(
@M04999:289:000000000-L3R54:1:1101:8712:4705 2:N:0:424
ATTGACTACTGGGGTATCTAATCCTGTTCGCTACCCATGCTTTCGAACCTCAGCGTCAGTTACAGACCAGAGAGCCGCCTTCGCCACTGGTGTTCTTCCATATATCTACGCATTCCACCGCTACACATGGAGTTCCACTCTCCTCTTCTGCACTCAAGAAAAACAGCTTCAGCTGCACTTCCCCGGTTAAGCCGAGGGCTTTCACAGCTGACTTGTTCTCCCGCCTGCGTTCGCTTTACGCCCAATAAATCCGGACAACGCTTGCCACCCACGTATTACCGCGGCTTGTGGCACGTAGTT
+
CCCCCFGGGGGGGGGGGGGFFGGGGGGGGGGGGGGGGFEGG<FFGCGCGFGFG?FFFGGFGGGGFCFEDEEGGFGGEEGEEGGDGECGGGG8AFFFFAFGGGGGGFFFGG>FGGEGGGGGGGGGGGGFGFEFFDGGGGGGFGGGGGCF8EEFG8FGGGEFGEGEFGGGDFGFFFFF?FFDDGGGGGEGG7<EGGE>CGDGFAFC>EFF=:=2A68=@ACEA5555(8@=;;;@(;<@FC3;691=8@EFF7(4(40(.3>((42-().(((47?7544<AB>00((((..8?B)1.,3(-
@M04999:289:000000000-L3R54:1:1101:10944:4751 2:N:0:424
GCAGACTACTCGGGTATCTAATCCTGTTCGCTCCCCACGCTTTCGCTCCTCAGCGTCAGTGACGGCCCAGAGACCTGCCTTCGCCATCGGTGTTCTTCCCGATATCTACACATTCCACCGTTACACCGGGAATTCCAGTCTCCCCTACCGCACTCCAGTCCGCCCGTACCCGGCGCCGATCCACCGTTAAGCGATGGACTTTCACACCAGACGCGACGAACCGCCTACGAGCTCCTTACGCCCAATAAATCCGGATAACGCTTGCACCCTACGAATTACCGCGGCCGCTGGCACGTAGCTT
+
CCCCCGGGGGGGGGGGGGGGFGGGGGGGFGGEFGGGGGGGGGGGGGGGGFGFGGGGGGGGGGGGDGGGGGGGGGGGGGFGGGGGGGGFCEGGGGGGGGGGGFGGGGFFGGGGGGFGGGGGGGGGGGGGGGGGGGGGGGFGFGGGGGGGGEGGGEGFGGCDGGGCEDEEECGGGGGGFGBDDDGGGG;EGCCGGGFGGG;**;CFFFFDDDFB>>3>B@BF39BBF0:0(-2;>:(349>FF>B??()84<<?;>F?FAFB61::??<??:<(4((.3))<:>3>0(,2((3((,4(21(5-
@M04999:289:000000000-L3R54:1:1101:26464:4756 2:N:0:424
AGACTACACGGGTATCTAATCCTGTTCGCTCCCCACGCTTTTGTCCATCAGCGTCAATCGGTATTTAGTAACCTGCCTTCGCAATCGGGGTTCTGTGTAATATCTATGCATCTCACCGCTACACTACACATTCTAGTTACTTCAATACTATTCAAGATTAACAGTATCAACGGCAGTTCTACAGTTAAGCTGCAGGTTTTCACCGCTGACTTATCAACCCGCCTACGGACCCTTTAAACCCAATAAATCCGGATAACGCTCGCATCCTCCGTATTACCGCGGCTGCTGGCACGGAGTTAGC
+
CCCCCGGGGGGGGGGGGGGGGGGGGGGGGGGGGGGGGG>FGGGGGGGGGGGGGGEE@FFGGFCFGGFGGGGGGGGGCGGGGGGGGGFGGGGGGGGGGGDFGG9EFGGGGFGGGGGGGGGGGGGGGGGGGGGGG;FGEFFGGGGGGGGGGFAAFFGGGGG8FFFGGGGGGGGEGGGGFFF@FGDGGFGGGGGGGFDG;?DGFFAA>BAEF@AE@FFFFFFAEAFADF>>DFF9@:B6<93F18;@EE3C?@B:47@FFDF@?@9B:;722:FF0:BFA>F0>1;;;B7BF?F<?;032:2<4
@M04999:289:000000000-L3R54:1:1101:16289:4801 2:N:0:424
GGTGGACTACAGGGGTATCTAATCCTGTTCGCTCCCCACGCTTTCGTCCATCAGCGTCAATCGGTATTTAGTAACCTGCCTTCGCAATCGGGGTTCTGTGTAATATCTATGCATTTCACCGCTACACTACACATTCCAGCTACTTCAATACTATTCAAGATTAACAGTATCAACGGCAGTTCTACAGTTAAGCTGCAGGTTTTCACCGCTGACTTATCAACCCGCCTACGGACCCTTTAAACCCAATAAATCCGGATAACGCTCGCATCCTCCGTATTACCGCGGCAGCTGGCACGGAGTT
+
CCCCCFGFGGGGCGGFGGGGGGGGGGGGGGGGGGEGDGGGGG7FEGGEGEGGGGGGGGGGGFFGGGCFFGDFC<FF<FFGGGGFGDC@<DCFCBFEFGGFFGGGG<FGGGGGFGFGGFFFGGGGGGFCGGGGGFGGGGDFGFFG8=CEGGGGG8CFGAAFGGFGBFEEFFCDEF6=*@*==DGGGFGGFDFFCG7?DFGGFFFBFFF>AFABFBFFFAF?*)74455=B>D=(5=D1;ECCE181:@FFFEF@;0;@F9483/449606(.<:1,4(,6<)44,-3(-4(,4(3)8>>B3,
@M04999:289:000000000-L3R54:1:1101:19716:4824 2:N:0:424
GACTACCGGGGTATCTAATCCTGTTTGCTCCCCACGCTTTCGCATCTCAGCGTCAGTATCTGTCCAGAAGGCCGCCTTCGCCACCGGTATTCCTCCACATCTCTACGCATTTCACCGCTACACGTGGAATTCTACCTTCCTCTACAATACTCCAGATAACCAGTTTTAAGTGCAATTCCCAGGTTGAGCCCGGGGCTTTCACACTTAACTTAATTATCCGCCTACATGCCCTTTACGCCCAGTCATTCCGATTAACGCTCGCACCCTCCGTATTACCGCGGCTGCTGGCACGGAGTTAGCC
+
CCCCCGFGGGGGGGGGGGGGGGGGGGGGGGGGGGGGGGGGGGGGGGFGGGGGGGGGGGGGGGGFGGGGGGGGGGGGDEGGGGGGGGGGGGGGGGGGGGGEFGGCFFGGGGGGGGGGCGGGGGGGFGGEGGGGGGGGGGGGGGGGGFFFGGGGGGGGGGGGGGGFGGGGCFFGGGGGFFFFGGFGGFGGFGGGGDCGGGGGCFFFAFFFFFFFEF6=@AFFFF@@DFFE;6;@@;/;?;>582/;@FFFEFFFF?BD?96?>(-96?6?:B6?:?ADABB>(226:>>(4378(44<?>A22
@M04999:289:000000000-L3R54:1:1101:10610:4858 2:N:0:424
GCGGGGACTACACGGGTATCTAATCCTGTTTGCTCCCCACGCTTTCGCATCTCAGCGTCAGTATCTGTCCAGAAGGCCGCCTTCGCCACCGGTATTCCTCCACATCTCTACGCATTTCACCGCTACACGTGGAATTCTACCTTCCTCTACAATACTCCAGATAACCAGTTTTAAGTGCAATTCCCAGGTTGAGCCCGGGGCTTTCACACCTAACTTAATTATCCGCCTACATGCCCTTTACGCCCAGTCATTCCGATTAACGCTCGCACCCTCCGTATTACCGCGGCTGCTGGCACGGAGT
+
@CCCCGDGFGDGGGGGGGGGGGCFGGGGGGGGGGGGGFG:FGFGGFGGE7FFGFGGGGGGGGGGGGGFFGGGGGGGGGGGGGGGGDEEG8CFGECFGFFGGGGG8FFGGGGGGGFGGGGGFEGCGGGGGFFGGFGGGGGGGGFDDFGGGGFGFGGGG?CFCGGGGGGGGADGGCGGFFFGF8F7CA8FGFGDG?ECDG>D45?;FFFFEFF;EFFFEFF<F1.9?@?@F;@E?E3@EDEFCDF>9?<:7A94:BF0:16<::3<?BF0;>B6(46B<?>BABB099;19:2:(4:?004(-
@M04999:289:000000000-L3R54:1:1101:6876:4870 2:N:0:424
AGGCCGACTACTAGGGTATCTAATCCTGTTTGCTCCCCACGCTTTCGCATCTCAGCGTCAGTATCTGTCCAGAAGGCCGCCTTCGCCACCGGTATTCCTCCACATCTCTACGCATTTCACCGCTACACGTGGAATTCTACCTTCCTCTACAATACTCCAGATAACCAGTTTTAAGTGCAATTCCCAGGTTGAGCCCGGGGCTATCACACCTAACTTAATTATCCGCCTACATGCCCTTTACGCCCAGTCATTCCGATCAACGCTCGCCCCCTCCGTATTACCGCGGCTGCTGGTACGGTGT
+
CCCCCECFGGFEECD8CAFCFF@F,EF@EFGDFCFEFC@CGEC:FA7FC,@CEDEG@FGEFFG9@F<C@FE8E<@FGGGGGECFDF:?=,>=F@FFGGDFGGGG@EEEFEF@GGGGFGAFEEGGEGFFEEC@7>9>EGAEA=AFFGGGFGFCFFFFE8FFGEDECCF?FDGFFFF=C+?8C;BC?F8@?,3,@<@7D5*;5**3*BF>E23>;6BAEFF*8*>E92@>;@;EFF@@(5)2777:>;(6=)<CEE3<;(-),406:(3(-3;B<<((3(,):4(31;9B>FF2((.:00((-
@M04999:289:000000000-L3R54:1:1101:17085:4879 2:N:0:424
AGGACTACCGGGGTATCTAATCCTGTTTGCTACCCATGCTTTCGAGCCTCAGCGTCAGTGACAGACCAGAGAGCCGCCTTCGCCACTGGTGTTCTTCCATATATCTACGCATTTCACCGCTACACATGGAGTTCCACTCTCCTCTTCTGCACTCAAGTTAAACAGTTTCCGTTGCAATTCCTCAGTTGAGCTGAGGGCTTTCACATCCCAGACTTATTTAACCGCCTGCGCTCCCTTTACGCCCAATAAATCCGGACAACGCTTGCCACCTACGTATTACCGCGGCTGCTGGCACGTAGTT
+
CCCCCGGGGGGGGGGGGGGGGGGGGGGGGGGGGGGGGGGGGGGGGGGGGGGGGGGGGGGGGGGGGGGGGGGGGGGGGGGGGGGGGGGGGGGGGGGGGGGGGGGGGGGGGGGGGGGGGGGGGGGGGGGGGGGGGGGGGGGGGGGFGGGGGGGGGGGGGGGGGGGGGGGGGGGGGGGGFGFGGGGGGGGCCFGGGGGGDDGGFFFFAFFFFF=CCFFF5AFFFFF>BFFFFFFFFFB@BFFFFFF9DFFF@EEFFB1;BFD<>FFFFFBBBFFFB:8?<:AFBF6(7>>FFF?FF?FB31<B:
@M04999:289:000000000-L3R54:1:1101:9931:4881 2:N:0:424
GACTACTCGGGTATCTAATCCTGTTCGCTCCCCACGCTTTCGTCCATCAGCGTCAATCGGAATTTAGTAACCTGCCTTCGCAATCGGGGTTCTGTGTAATATCTATGCATTTCACCGCTACACTACACATTCCAGCTACTTCAATACTATTCAAGATTAACAGTATCAACGGCAGTTCTACAGTTAAGCTGCAGGTTTTCACCGCTGACTTATTAACCCGCCTACGGACCCTTTAAACCCAATAAATCAGGATAACGCTCGCACCCTCCGCATTACTGCGGCTGCTGGGGCGTAGTGAGCC
+
6<B<CFEFDGGD:FDGFDF<<E@FCFEGEGC8BEGEGC,D9BCBEF9FCA8FFF@EFGD7,B<,CFC<,FEEDFGGFCFDGFFCED:FGE+EF?F<@EFGGGGGGAECC,AF9,CB?F+@FEGACE8,5EFFAFDE>,@,@=D88,@F;,7EF8;CE,@FFFF:FGFFFGGEGG=1==D9EGGFDD,<D,4C98F:C=?+4??55:955*0:A+B96AA9EFF9@@52(69:(6/58B@B17(;<))/.))()))7;0(67(((4((439(-43)5))9?6961<0)(--80((-1.),((
@M04999:289:000000000-L3R54:1:1101:25064:4896 2:N:0:424
CGGTGGACTACCCGGGTATCTAATCCTGTTCGCTACCCATGCTTTCGAACCTCAGCGTCAGTTACAGACCAGAGAGCCGCCTTCGCCACTGGTGTTCTTCCATATATCTACGCATTCCACCGCTACACATGGAGTTCCACTCTCCTCTTCTGCACTCAAGAAAAACAGTTTCAGCTGCACTTCCCCGGTTAAGCCGAGGGCTTTCACAGCTGACTTGTTCTCCCGCCTGCGTTCGCTTTACGCCCAATAAATCCGGACAACGCTTGCCACCTACGTATTACCGCGGCTGCTGGCACGTAGT
+
CCCCCG8F<<F,C@+667FA<FFA6EEFFGGGGGGGGGGGGGGGGGGGGGGGGGGGGGGGGGGFGGGGGGGGGGGGGGGGGDGGGGFGGGGGGGGGGGFGGGGFGGGGGGGGGGGGGGGGGGGGGGGGGGGGGGGGDFGGGGGGGGGCFGGGGGGGGGGGGGGGGGGGFGGGGGGGFGFGGGGGGGGGGGGGGGGGGGGGFFFFAFCFE=EFFFFFEFFFFCEDF>@FFFF?DFFFFFFFFFFBFDBFF<BAABBFFFF?BFF?FFFF>2:?F>::FFFAAA0;B0909B?BFF<?<BF?-
@M04999:289:000000000-L3R54:1:1101:9170:4900 2:N:0:424
TCTTAGACTACTGGGGAATCTAATCCTGTTTGCTCCCCACGCTTTCGCATCTCAGCGTCAGTATCTGTCCAGAAGGCCGCCTTCGCCACCGGTATTCCTCCACACCTCTACGCATTTCACCGCTACACGTGGAATTCTACCTTCCTCTACAATACTCCAGATAACCAGTTTGAAGTGCAATTCCCAGGTTGAGCCCGGGGCTCTCACACCTAACTTAATTAACCGCCTACATGCCCTCTACGCCCAGTCACTCCGACTAACGCTCGCACCCCCCGTATTACCGCGGCTGCTGGCACGTGGG
+
C@@CC,,66,6CE<F@,@C<<<@FCE<CCFG8E9FFB@@FEFCBGF:F:FFA@,C6@@FECGACE9C9<CCEFGC<8<+@=@BFFD:??,8+@:A,E,,CFGGG,F8AEFGGGD:?<EEAFCFEGGFFE44+C,>,8@=DA,=@EF8,6@,@,@F=BFFEG8AEDDC8@,@,@EF@?BD7?CFG9<DCEG67<CCFDD*****3/AFA:2553A@A@F6@A*8*6/517(.96=;@((/;970(6,34;9)9>1/3((488((-822(7BF04(,(4(,6:<?>>B(-(,)),2323((-(
@M04999:289:000000000-L3R54:1:1101:7602:4903 2:N:0:424
GACTACCAGGGTATCTAATCCTGTTTGCTCCCCACGCTTTCGCATCTCAGCGTCAGTATCTGTCCAGAAGGCCGCCTTCGCCACCGGTATTCCTCCACATCTCTACGCATTTCACCGCTACACGTGGAATTCTACCTTCCTCTACAATACTCCAGATAACCAGTTTTAAGTGCAATTCCCAGGTTGAGCCCGGGGCTTTCACACCTAACTTAATTATCCGCCTACATGCCCTTTACGCCCAGTCATTCCGATTAACGCTCGCACCCTCCGTATTACCGCGGCTGCTGGCACGTAGTTAGCC
+
CCCCCGGGGGGGGGGGGGGGGGGGGGGGGGGGGGGGGGGGGGGGGGGGGGGGGGGGGGGGGGGGGGGGGGGGGGGGGGGGGGEEGGGFEGFFGGGGGGGGGGGGGGGGGGGGGGGGGGGGGGGGGGGGGGGGGGGGGGGGGGGGGGGGFGGGGGGEGGGGGGGGGGGGGGGGGGGGFGFGGGGGGGGGGGGGGGDGGFGGFFFFFFFFFFFFFFFFEFFFFD?DFFFFFFFFFFFC0;6D@D3@EFEFFFDF;DC9;>28>613>BFBF>F0:?BFB:(49>;>BB??::BF40:<ABFB:
@M04999:289:000000000-L3R54:1:1101:9082:4913 2:N:0:424
TACTACAGGGGTATCTAATCCTGTTCGCTCCCCACGCTTTCGTCCATCAGCGTCAATCGGTATTTAGTAACCTGCCTTCGCAATCGGGGTTCTGTGTAATATCTATGCATTTCACCGCTACACTACACATTCCAGCTACTTCAATACTATTCAAGATTAACAGTATCAGCGGCAGTTCTACAGTTAAGCTGCAGGTTTTCACCGCTGACTTATCAACCCGCCTACGGACCCTTTAAACCCAATAAATCCGGATAACGCTCGCATCCTCCGTATTACCGCGGTTGCTGGCACGGAGTTAGCC
+
CCCCCG8FGGGGGGGGGGGGGGGGGGGGGGGGGGGGGGGGGGGGGGGGGGGGGGGGGGGGGGGGGGGGGGGGGGGGGGGGGGGGGGGGGGGGGGGGGGGGGGGGGGGGGGGGGGGGGGGGGGGGGGGGGGGGGGGGGGGGGGGGGGGGGGGGGGGGGCFFGGGGGGGGGGGGGGGGFGFGGGGGGGGGGGGGGGGGGFGGFFFFFFFFFFEFFFFFFFFFFFDFFF=@FFFFFFFFFFDFFFF@FFEFF@FD?FFFFF?FFFFFFFFD:BBBFFFFFFFFF609<BA?:FFF>9>B:ABF4
@M04999:289:000000000-L3R54:1:1101:7227:4921 2:N:0:424
AGGGGACTACAGGGGTATCTAATCCTGTTTGCTCCCCACGCTTTCGCATCTCAGCGTCAGTATCTGTCCGGAAGGCCGCCTTCGCCACCGGTATTCCTCCACATCTCTACGCATTTCACCGCTACACGTGGAATTCTACCTTCCTCTACAATACTCCAGATAACCAGTTTTAAGTGCAATTCCCAGGTTGAGCCCGGGGCTTTCACACCTAACTTAATTATCCGCCTACATGCCCTTTACGCCCAGTCATTCCGATTAACGCTCGCACCCTCCGTATTACCGCGGCTGCTGGAACGGAGTT
+
CCCCCGGGGGGGGGGFGGGGGGGGGGGGGGGGGGGGGGGGGGGGFGGEGGGGGGGGGGGGGGGGGGGGGGGGGGGGGDFGGGGGGGGGDFGGGGGGGGGGGGGFFFGGFGGGGGGGGGGGGGGEGGGGGGGGGGGGGGGGGGGGGGGGGGFGGFGCGGGGGGGGEGGGGGGGGGGGFGFGGGGGGGGFGGGGGGFGGGGD>AF>FFFFFFFFFFFFCBFFFEEFFFF?D8).);@@@FEFF?@FFFEEEE?CC3(4:?A9:0,-19BFFF???0(4<BFFA:9603(23),4((.8:1;?:
@M04999:289:000000000-L3R54:1:1101:14770:4959 2:N:0:424
GTGTGACTACTGGGGTATCTAATCCTGTTCGCTACCCATGCTTTCGAACCTCAGCGTCAGTTACAGACCAGAGAGCCGCCTTCGCCACTGGTGTTCTTCCATATATCTACGCATTCCACCGCTACACATGGAGTTCCACTCTCCTCTTCTGCACTCAAGAACAACAGTTTCAGCTGCACTTCCCCGGTTAAGCCGAGGGCTTTCACAGCTGACTTGTTCTCCCGCCTGCGTTCGCTTTACGCCCAATAAATCCGGACAACGCTTGCCACCTACGTATTACCGCGGCTGCTGGCACGTAGTT
+
CCCCCGGGGGEGGGGEGGGGGGGGGGGGGFGGGGGGGGGGGGEGGGCFGGGGGGGGGGGGGGGGGGFGGGGFGGCGDCFGGGGGGGCC=FGFGGGGGCGGF9EFGFGGGGGGGGCFFFGGGGGGGGGGGCD,AFDFFBGGGDF8AFGCDGGFFGGGGGFCF,8=FGGDEGGGGC=D5=D7DD71>CCEGGGGGFDDDDDGAAFBFFFF==@EFF9>>;B5B;BF=BF2(>?DF09<;(;FFF94?<DFECCE;39:99?:99?:<67>D?2??F7BFF>A4:;>>B;;<??::7?:(30()
@M04999:289:000000000-L3R54:1:1101:14315:5005 2:N:0:424
GACTACTGGGGTATCTAATCCTGTTTGCTCCCCACGCTTTCGCATCTCAGCGTCAGTATCTGTCCAGAAGGCCGCCTTCGCCACCGGTATTCCTCCACATCTCTACGCATTTCACCGCTACACGTGGAATTCTACCTTCCTCTACAATACTCTAGTTAACCAGTTTTAAGTGCAATTCCTAGGTTGAGCCCAGGGCTTTCACACCTAACTTAATTATCCGCCTACATGCCCTTTACGCCCAGTCATTCCGATTAACGCTCGCACCCTCCGTATTACCGCGGCTGCTGGCACGGAGTTAGCC
+
CCCCCGGGGGGGGGGGGGGGGGGGGGGGGGGGGGGGGGGGGGGGDGGGGGGGGGGGGGGGGGGGGGGGGGGGGGGGGGGGGGGGGGGGCFGGGGGGGGGGGGGGGGGGGGGGGGGGGGGGGGGGGGGGGGGGGGGGGGGGGGGGGGGGGGGGGGGGGGGGGGGGGGGGGGGGGGGGFGFGGGDGGGGGGFGGGGGGGGGGFFFFEFFFFFFFCFFFFFFDFFFFFFFFE>DEFFFF@DBFFFFFFFFFFFF;;DFFDBFFFFBF9:?FBBFF?FFFF?>B;>>BFBDFFFFFF>F80<>>4
@M04999:289:000000000-L3R54:1:1101:9884:5010 2:N:0:424
CGACTACCAGGGTATCTAATCCTGTTCGCTACCCATGCTTTCGAACCTCAGCGTCAGTTACAGACCAGAGAGCCGCCTTCGCCACTGGTGTTCTTCCATATATCTACGCATTCCACCGCTACACATGGAGTTCCACTCTCCTCTTCTGCACTCAAGAAAAACAGTTTCAGCTGCACTTCCCCGGTTAAGCCGAGGGCTTTCACAGCTGACTTGTTCTCCCGCCTGCGTTCGCTTTACGCCCAATAAATCCGGACAACGCTTGCAACCTACGTTTTACCGCGCTTGCGGGCACGTACTTAGC
+
CCCBCFGGGGGGGGGGGGGFFFFGGECGGG@FGGCGFGGGGGGFFGGGFGGGGGGG:CFGFGGGGGGGGD@FEEFEFGCEFGEGGFGEFFECCFGFGGGGGGDGGGEFGGGGG9,FGGGDFEGGGGGDFFFGGGGGGGFFCFGGCEFDGGGDGGGFFC8FGGGFD9D:3EEGGGGGFFBF08=6CEEGGGGGGG5077C>9FFFFFFA;=E*6B9FE9F2)5(55>@5(;;@(==4>;;>BDF1=EFEEE(4439:?>>6?2?.5).44::?(8(:AA:66(((41(,163<??1(-.466
@M04999:289:000000000-L3R54:1:1101:7514:5049 2:N:0:424
GTGGACTACTCGGGTATCTAATCCTGTTTGCTCCCCACGCTTTCGCATCTCAGCGTCAGTATCTGTCCAGAAGGCCGCCTTCGCCACCGGTATTCCTCCACATCTCTACGCATTTCACCGCTACACGTGGAATTCTACCTTCCTCTACAATACTCCAGATAACCAGTTTTAAGTGCAATTCCCAGGTTGAGCCCGGGGCTTTCACACCTAACTTAATTATCCGCCTACATGCCCTTTACGCCCAGTCATTCCTATTAACGCTCGCACCCTCCGTATTACCGCGGCTGCTGGCACGGATGT
+
CCCCCGGGGGGGGGG>EGGGFGGGGGGGGGGGGGDGGGGDGGFGGGGGGGGGGFFGGGGGGGGGGGGGGGGGFGGGGGEGEGGDCFCFC=FCDGGGFFFFGGGGGGGCFEEFGCFFGGGGGDGGGGGEFG7EEFGGGGGFFGGGGDGGCGGGGGGFGE88EGGG9FF8FGGFGF@,?FFGGGFF,DDFGFGGGGGGDG>D4AFFFFAEB==BAFFFFC>88C@2@DFFE?5>)(46;9EDF09@F@<A?6<E)9<5)9;((6:91(7162<:(281(6<A:>>(413:?:0:(547(,,.
@M04999:289:000000000-L3R54:1:1101:5981:5108 2:N:0:424
CCAGACTACTGGGGTATCTAATCCTGTTCGCTCCCCACGCTTTCGCTCCTCAGCGTCAGTGACGGCCCAGAGACCTGCCTTCGCCATCGGTGTTCTTCCCGATATCTACACATTCCACCGTTACACCGGGAATTCCAGTCTCCCCTACCGCACTCCAGTCCGCCCGTACCCGGCGCCGATCCACCGTTAAGCGATGGACTTTCACACCAGACGCGACGAACCGCCTACGAGCTCTTTACGCCCAATAAATCCGGATAACGCTTGCACCCTACGTATTACCGCGGCTGCTGGCACGTAGTTT
+
CCCCCGGGGGGGGGGGGGGGGGGGGGGGGGGGGGGGGGGGGGGGGGGGGGGGGGGGGGGGGGGGGGGGGGGGGGGGGGGGGGGGGGGGGGGGFGGGGGGGGGGGGGFGGGGEFGGGFGGGGGGGGGGGGGD7FGGFGGGGGGGGGGGGGGGGGEGGGGGGGGGGGGGDGCEGGG>EFGFDGDGGGGGGGGFEGGGGC<FGFFF7=FFFFFFFFFFF>B37D969;6:B?(4;(,4<BF<:?FFF?:72A>AF>1:18<?B60-6?7<?B6,46,89:9>)-149>F08>FBF0<:6??2<)
@M04999:289:000000000-L3R54:1:1101:7160:5126 2:N:0:424
TATGACTACACGGGTATCTAATCCTGTTCGCTCCCCACGCTTTCGTCCATCAGCGTCAATCGGTATTTAGTAACCTGCCTTCGCAATCGGGGTTCTGTGTAATATCTATGCATTTCACCGCTACACTACACATTCCAGCTACTTCAATACTATTCAAGATTAACAGTATCAACGGCAGTTCTACAGTTAAGCTGCAGGTTTTCACCGCTGACTTATCAACCCGCCTACGGACCCTTTAAACCCAATAAATCCGGATAACGCTCGCATCCTCCGTATTACCGCGGCTGCTGGCACGGAGTT
+
CCCCCGGGGGGGGGGGGGGGGGGGGGGGGGGGGGGGGGGGGGGGGGGGGGGGGGGGGGGGGGGGGGGGGGGGGGGGGGGGGGGGGGGGGGGGGGGGGGGGGGGGGGGGGGGGGGGGGGGGGGGGGGGGGGGGGGGGGGGGGGGGGGGGGGGGGGGGGGFGGGGGGGGGGGGGGGGGFGFGFFGGGGGGGGGGGGGGGGGGAFFFFFFFFFFFFFFFFFFFFFFFFDFFF?FFFFFFFEFFF;?DFF;EEFFE9@FFFFFF@BFFFFFBB?B0>:?::AF9?9B6079?F7:BFD?BBB?:
@M04999:289:000000000-L3R54:1:1101:11343:5214 2:N:0:424
AGATTACTAGGGTATCTAATCCTGTTTGCTCCCCACGCTTTCGCATCTCAGCGTCAGTATCTGTCCAGAAGGCCGCCTTCGCCACCGGTATTCCTCCACATCTCTACGCATTTCACCGCTACACGTGGAATTCTACCTTCCTCTACAATACTCCAGATAACCAGTTTTAAGTGCAATTCCCAGGTTGAGCCCGGGGCTTTCACACCTAACTTAATTATCCGCCTACATGCCCTTTACGCCCAGTCATTCCGATTAACGCTCGCACCCTCCGTATTACCGCGGCTGCTGGCACGGAGTTAGC
+
CCCCCGGGGGGGGGGGGGGGGGGGGGGGGGGGGGGGGGGGGGGGGGGGGGGGGGGGGGGGGGGGGGGGGGGGGGGGGGGGGGGGGGGGGGGGGGGGGGGGGGGGGGGGGGGGGGGGGGGGGGGGGGGGGGGGGGGGGGGGGGGGGGGGGGGGGGGGGGGGGGGGGGGFGGGGGGGGFGFGGGGGGGGGGGGGGGDGGGGGFFFFFFFFFFFFFFFFFFFFFDFFFFFFEFBFEF36C<FFBFFE=AE?ECFFDFFFFF>D6BF>F9B:??FFF<?FFFBB>FB9>FFFFFF2,(---.<9.
@M04999:289:000000000-L3R54:1:1101:22252:5292 2:N:0:424
GACTACAAGGGTATCTAATCCTGTTCGCTACCCATGCTTTCGAACCTCAGCGTCAGTTACAGACCAGAGAGCCGCCTTCGCCACTGGTGTTCTTCCATATATCTACGCATTCCACCGCTACACATGGAGTTCCACTCTCCTCTTCTGCACTCAAGAAAAACAGTTTCAGCTGCACTTCCCCGGTTAAGCCGAGGGCTTTCACAGCTGACTTGTTCTCCCGCCTGCGTTCGCTTTACGCCCAATAAATCCGGACAACGCTTGCCACCTACGTATTACCGCGGCTGCTGGCACGTAGTTAGCC
+
CCCCCGGGGGGGGGGGGGGGGGGGGGGGGGGGGGGGGGGGGGGGGGGGGGGGGGGGGGGGGGGGGGGGGGGGGGGGGGGGGGGGGGGGGGGGGGGGGGGGGGGGGGGGGGGGGGGGGGGGGGGGGGGGGGGGGGGGGGGGGGGGGGGGGGGGGGGGCGGGGGGGGGGGGGGGGGGGFGFGGGGGGGGGGGGGGGGGGGGGFFFFFFFFFFFFFFFFFFFFFFFFFFFFFFFFFFFFFFFE@@;EFE?C@012>;::>BF6<?09<B??FBFFF?DFAB>;>>>9::?FF<BB28::5:4<4
@M04999:289:000000000-L3R54:1:1101:18731:5360 2:N:0:424
CAGAACACTCGGGTATCTAATCCTGCTCGCTCCCCACGCTCTCGCCTCACAGCGTCAGTATCTGTCCAGAAGGCCGCCTTCGCCACCGGTACTCCTCCACATCTCTACGCATTTCACCGCTACACGTGGTATCCTACCTCCCTCCCCAACACTACAGATAACCAGTTTGAAGTGCAATTCCCAGGTTGAGCCCGGGGCTTACACACCTAACTTCATTATCCGCCTACATGCCCTTTACGCCCAGTCTTTCCGATTAACGCTCGCACCACCCGTATTACCGCCGCCGCTGGCACGGATTTAC
+
8B,,,,6;66C7+C+C,,,,,,6C,,;,6@8EF,C,C:+C,,E@F+FF,,,C,+66,B,,9,6,666CFGE,,6B+++,,C4,8444>FG+,C,A,A4A,EFGG9,CF:+6++,C5,C+++@F?,F,,++,,,7,,C,,,@CG,+++1A+6@=11@,93,6E,,35,@,@DF3,+@+2*+=:;7*35@,@A@:C5*3*:/);AFFF54(75>5++1)1+.;:@;<<3;)1=;(;()7;(=1(/,3)).)))((-(--)(((399(43((-(-84((-)6?1(37(--91(4(.((-((.)-
@M04999:289:000000000-L3R54:1:1101:10284:5376 2:N:0:424
GACTACAGGGGTATCTAATCCTGTTCGCTGCCCATGCTTTCGAACCTCAGCGTCAGTTACAGACCAGAGAGCCGCCTTCGCCACTGGAGTTCTTCCATATATCTACGCATTCCACCGCTACACATGGAGTTCCACTCTCCTCTTCTGCACTCAAGACAAACAGTTTCAGCTGCACTTCCCCGGTTAAGCCGAGGGCTTTCACAGCTGACTTGTCCTCCAGCCTGCGTTGGCTTTACGCCCACTAAATCCGGACAAAGCTAGCCACCTACGTCTTACCGCGGCGGCTGGTACGTACTTAGCC
+
<CCCC8F,;6@@6C9CFGGG<E9F<F@CGF7FFF@CFE<FAC<C@F@F<E,@B77@@E<FA@<CFGE<EE@D,CF@,@EFG74F,,,,9?<<E9FAB?FCEFGFGGGGDC4=FECACGF8:@FFE9E,?E<FEE=EF,@DDEG8EG8==DA,,@=A,DD8F?FE;D,,EF86,6?A*D8DFD6@BCCFCC:@78;D7992=BEAFF4ABEAEF*19*A)81>(--2/5(/=8;4)1,3(:;(((6373(,((,,,((4>473:?F((,8<7(::<-5:;32>(-19B0,).44)(-))--)
@M04999:289:000000000-L3R54:1:1101:22748:5404 2:N:0:424
CATGGACTACTGGGGTATCTAATCCTGTTTGCTCCCCACGCTTTCGCATCTCAGCGTCAGTATCTGTCCAGAAGGCCGCCTTCGCCACCGGTATTCCTCCACATCTCTACGCATTTCACCGCTACACGTGGACTTCTACCTTCCTCTACAATACTCCAGATAACCAGTTTTAAGTGCAATTCCCAGGTTGAGCCCGGGGCTTTCACACGGAACTTAATTATCCGCCGACATGCCCTGTACGCACAGTCATCCCGTTGAACGCTCCCACCCGCCGTATTACCGCGGCCGCTGCCGCGTGTGC
+
<@<CCDDG@FGCFFGGGGG<<9,C@6FFCDDGGGFGFFF7FCFGGGG7EF9FGGGGGGG7CFF9,<EFGG<AF,EFGDGGGGF,BFDEAFGFE4,@<AFGGGGFGDFFDEFC+F+?FCFAFGCCEFEC=E@74E,@FFDGDFD8,@3=F99EF8:9,@3,6D8D?=,E@,EG82+2+=D+62=FD6+3<7?,AFGDD3CDBFFB>B+9)0)05A+/*4+88?*((8((.((7)3=@?))366((6(/7>2)<(((.(()),-(((-.48((((---2()54(((-((40(4(,(-3((((.
@M04999:289:000000000-L3R54:1:1101:11827:5415 2:N:0:424
GGGACTACCGGGGTATCTAATCCTGTTTGCTCCCCACGCTTTCGCATCTCAGCGTCAGTATCTGTCCGGAAGGCCGCCTTCGCCACCGGTATTCCTCCACATCTCTACGCATTTCACCGCTACACGTGGAATTCTACCTTCCTCTACAATACTCCAGATAACCAGTTTTAAGTGCAATTCCCAGGTTGAGCCCGGGGCTTTCACACCTAACTTAATTATCCGCCTACATGCCCTTTACGCCCAGTCATTCCGATTAACGCTCGCACCCTCCGTATTACCGCGGCTGCTGGCACGGAGTT
+
CCCCCGGGGGGGGGGGGGGGGGGGGGGGGGGGGGGGGGGGGGGGGGGGGGGGGGGGGGGGGGGGGGGGGGGGGGGGGGGGGGGGGGGGFGGGGGGGGGGGGGGGGGGGGGGGGGGGGGGGGGGGGGGGGGGGGGGGGGGGGGGGGGGGGGGGGGFGGGGGGGGGGGGFGGGGGGGGFGFGGGGGFFFGGGGGGGGGDDCFFFFFFFFFFFFCEFFFFFFFFFFF?DF@C?EFFE@@FFDEFB@FFFFBFFFFFFFF>D?BFFBFFFF6:??>BF08AFFFFFFFF;?FFB:7?6>FF68
@M04999:289:000000000-L3R54:1:1101:22319:5581 2:N:0:424
TCGACTACAGGGGTATCTAATCCTGTTTGCTCCCCACGCTTTCGCATCTCAGCGTCAGTATCTGTCCAGAAGGCCGCCTTCGCCACCGGTATTCCTCCACATCTCTACGCATTTCACCGCTACACGTGGAATTCTACCTTCCTCTACAATACTCCAGATAACCAGTTTTAAGTGCAATTCCCAGGTTGAGCCCGGGGCTTTCACACCTAACTTAATTATCCGCCTACATGCCCTTTACGCCCAGTCATTCCGATTAACGCTCGCACCCCCCGTATTACCGCGGCTGCTGGCACGGAGTT
+
CCCCCGGGGGGGGGGGGGGGGGGGGGGGGGGGGGGGGGGGGGGGGGGGGGGGGGGGGGGGGGGGGGGGGGGGGGGGGGGGGGGGFFFGGGGGGGGGGGGGGGGGGGGGGGGGGGGGGGGGGGGGGGGGGGGGGGGGGGGGGGGGGGGGGGGGFGFGGGGGGGGGGGGGGGFGGGGGFGFGGGGGGGCFFFGGGGGGGDGFFFFFFFFFF@FCFFFFCFFFFFFF@DBFFEFFFFFFFCD>BB@F@@A33??@6;6DFF026:9;;>6?>6>><((4))6:42369><)5.4()(-112(
@M04999:289:000000000-L3R54:1:1101:6471:5604 2:N:0:424
GACTACCAGGGTATCTAATCCTGTTCGCTCCCCACGCTTTCGTCCATCAGCGTCAATCGGTATTTAGTAACCTGCCTTCGCAATCGGGGTTCTGTGTAATATCTATGCATTTCACCGCTACACTACACATTCCAGCTACTTCAATACTATTCAAGATTAACAGTATCAACGGCAGTTCTACAGTTAAGCTGCAGGTTTTCACCGCTGACTTATCAACCCGCCTACGGACCCTTTAAACCCAATAAATCCGGATACCGCTCGCATCCTCCGTATTACCGCGGCTGCTGGCACGGAGTTAGCC
+
CCCCCGFGGEGFEDFGGGGGGGGGGFGGEGGGC@FGGFGGGGFE@EGGGGGGGGGGFGGGGDFFFFGFGGGFGGG@FGGGGCFGGGEGGGFFFFEFGGGGFFGGGGFFGGGFGEGGDGGGGGGGGGGG<FECEDE8F9FGGGGGGGGGGGGGGGG,@AGGGGGG9FFGGGGGGGGGFGFGGGGGGGAFGGGGCFC@FFCGFAAE>>?58CF;EFFF@FDF>>=A==2>F(6(:>C58@DD@FF);;<?EF>D;?))/711399097?AB>?2<(6AAB9-19>96).(,(,193(844)62
@M04999:289:000000000-L3R54:1:1101:7312:5608 2:N:0:424
CAGGACTACCGGGGTATCTAATCCTGTTTGCTCCCCACGCTTTCGCATCTCAGCGTCAGTATCTGTCCAGAAGGCCGCCTTCGCCACCGGTATTCCTCCACATCTCTACGCACTTCACCGCTACACGTGGAATTCTACCTTCCTCTACAATACTCCAGATAACCAGTTTTAAGTGCAATTCCCAGGTTGAGCCCGGGGCTTTCACACCTAACTTAATTATCCGCCTACATGCCCTTTACGCCCAGTCATTCCGATTAACGCTCGCACCCTCCGGATTACCGCGGCTGCTGGCTCGGAGTTT
+
CCCCCGGGGGGDGGGGGGGGGGGGGGGGGGGGGEFGGGGGGGGGGGGGGFGGGGGGGGGGGGGGGGGGGGGFFGGGGGGGGGGGGGGGGGGGGGGGGGGGGGGGGGGGGGDEGGGGGGGGGGGGFEGFFGCFGGGGGGGDGGGBFGGGGGFGDFEGCGGGFGG?FCFGGFGGFG?FFGFGGFGGGGFFG??GC5ECCDGGFA>CF6FFF@BBFFFFFFFFFF29DFF3;;<@35@@;EF3<FBFFFEAE?FFB?8::<A((1399B;(((-21(-,4?FFFB009116,50:(,((13:?)
@M04999:289:000000000-L3R54:1:1101:20110:5621 2:N:0:424
TGGACTACACGGGTATCTAATCCTGTTTGCTCCCCACGCTTTCGCATCTCAGCGTCAGTATCTGTCCAGAAGGCCGCCTTCGCCACCGGTATTCCTCCACATCTCTACGCATTTCACCGCTACACGTGGAATTCTACCTTCCTCTACAATACTCCAGATAACCAGTTTTAAGTGCAATTCCCAGGTTGAGCCCGGGGCTTTCACACCTAACTTAATTATCCGCCTACATGCCCTTTACGCCCAGTCATTCCGATTAACGCTCGCACCCTCCGTATTACCGCGGCTGCTGGCACGGAGTT
+
CCCCCGGGGGGGGGGGGGGGGGGGGGGGGGGGGGGGGGGGGGGGGCGGGGGGGGGGGGGGGGGGGGGGGGGGGGGGGGGGGGGGGGGGGGGGGGGGGGGGGGGGGGGGGGGGGGGGGGGGGGGGGGGGGGGGGGGGGGGGGGGGGGGGGGGGGGGGGGGGGGGGGGDFGGGGGFGGFGFGFFGGFGGGGGGGGGGGDCDFFFFFFFEFFFFFFFFFEFFE6@FFFFFFFFEF;4@@EEFFFFFF@EFCEF?E0<6@FE?6?B;9;>>?:<F>2<?FFA4<>>FFFF?>7?:7466393:
@M04999:289:000000000-L3R54:1:1101:24527:5668 2:N:0:424
GACTACAAGGGTATCTAATCCTGTTTGCTCCCCACGCTTTCGCATCTCAGCGACAGTATCTGTCCAGAAGGCCGCCTTCGCCACCGGTATTCCTCCACATCTCTACGCATCTCACCGCTACACGTGGAATTCTACCTTCCTCTACAATACTCCAGATAACCAGTTTTAAGTGCAATTCCCAGGTTGAGCCCGGGGCCTTCACACCTAACTTAATTGTCCGCCTACATGCCCTTTACGCCCAGTCATTCCGATTAACGCTCGCACCCTCCGTATTACCGCGGCTGCTGGCACGGAGTTAGCC
+
CCCCCFG@EEEFGGGGGGGGGGGGFGGGFGG@CGGGGGGGFEGGEGGGGGGGGGGEGGGGGGFFGGGGDFFGGGGGGGGFGFGGGGGGGGGGGGGGFGFGFGGFGGGGGGGGGGGGGGGGGGGGGGGGEFGGFGGGGFGGGFFGFGGGGGGGFGG9FGGGGGGFE9CE8ADFFG7CFF@DFDFF?FCFGGGGGCC7DDGFF>:FFFFFFFEBEFFFEF=@BDFFFFFFFFF8@@3>2<9B;@43>EE<C@(:(39C:>?FFF16>???BB(,((5<409>(2>FFBFBF??F9131.44).
@M04999:289:000000000-L3R54:1:1101:8497:5749 2:N:0:424
GGACTACAAGGGTATCTAATCCTGTTCGCTCCCCACGCTTTCGTCCATCAGCGTCAATCGGTATTTAGTAACCTGCCTTCGCAATCGGGGTTCTGTGTAATATCTATGCATTTCACCGCTACACTACACATTCCAGCTACTTCAATACTATTCAAGATTAACAGTATCAACGGCAGTTCTACAGTTAAGCTGCAGGTTTTCACCGCTGACTTATCAACCCGCCTACGGACCCTTTAAACCCAATAAATCCGGATAACGCTCGCATCCTCCGTATTACCGAGGCTGCTGGCACGGAGTTAGC
+
CCCCCGGGGGGGGGGGGGGGGGGGGGGGGGGGGGGGGGGGGGGGGGGGGGGGGGGGGGGGGGGGGGGGGGGGGGGGGGGGGGGGGGGGGGGGGGGGGGGGGGGGGGGGGGGGGGGGGGGGGGGGGGGGGGGGGGGGGGGGGGGGGGGGGGGGGGGGGFGGGGGGGGGGGGGGDGGGFFFGGGGGGGGGGGGGGGGGGGGFFFFFEFFFFF@EFFFFEFADEFFFFFFFFFFFFFFFFFFF@DFFFAFFF@@BF0;EEF;?DF>FBFBB<7>?:((5:A0(,291??7???BFFBB94:AF2
@M04999:289:000000000-L3R54:1:1101:20958:5759 2:N:0:424
GCGCCGACTACCCGGGTATCTAATCCTGTTCGCTACCCATGCTTTCGAACCTCAGCGTCAGTTACAGACCAGAGAGCCGCCTTCGCCACTGGTGTTCTTCCATATATCTACGCATTCCACCGCTACACATGGAGTTCCACTCTCCTCTTCTGCACTCAAGAAAAACAGTTTCAGCTGCACTTCCCCGGTTAAGCCGAGGGCTTTCACAGCTGACTTGTTCTCCCGCCTGCGTTCGCTTTACGCCCAAGAAATCCGGACAACGCTTGCCACCTACGTATTACCGCTGCTGCTGGCACGTAGT
+
CCCC8FEFGGGGGCFGGGGGGGFACECGGGGGGGGG@FFGFFGGFGGCDGEGGFFGDGGDGFGGGGGGGGGGGFGEGGGEBF@FFEGGGGGFFFFFCAFGGGGAEGGGGGGGGGG75AEF:CDCG=:FGGF8BB>BE;=FED@DE9DCFGGCCAG9EGGF8EGG,=FG@A@EC:CGAGFF??C:FFEDGEEF<FGGGG4*:FAF48CA4=33*;AF@F8@A?9@B99?D01,6@;F@72CC<<>>?(((.36>(4(19(((-(-((-5<??((5(2,..5AA04369>:))5:??2(,.3-
@M04999:289:000000000-L3R54:1:1101:7199:5790 2:N:0:424
AGACTACAGGGGTATCTAATCCTGTTCGCTACCCATGCTTTCGAACCTCAGCGTCAGTTACAGACCAGAGAGCCGCCTTCGTCACTGGTGTTCTTCCGTATATCTACGCATTCCACCGCTACACATGGAGTTCCACTCTCCTCTTCTGCACTCAAGAAAAACAGTTTCAGCTGCACTTCCCCGGTTAAGCCGAGGGCTTTCACAGCTGACTTGTTCTCCCGCCTGCGTTCGCTTTACGCCCAATAAATCCGGACAACGCTTGCCACCTACGTATTACCGCGGCTGCTGGCACGAAGTTAGC
+
CCCCCFFCEFGCFCGFGGFGGGFDFFCFDFEGFFFG<E<FE@@FGGEFFGGGD:@@7C@CFEFDGFGG<FEGFCBFGGEGEFGGGEEACFFGGGGGFGEFGEEFGGGGCFG7EEEFGCEGCGGGEEE=F8,4?=FFGCA=@CDD=EFGGD?=DGDFDGGGGC,@@===DFD8=?FGB86+=8=EGDE9=E8C*:97CG499FF986FF=B466:+BCF4>?@952@@;(,(1?DF<C2?D(((36;<?)/2(((-1402:66:7<2(4,54.8:064<<>-(913::F0(32((,28<><9
@M04999:289:000000000-L3R54:1:1101:15301:5792 2:N:0:424
AGGGACTACACGGGTATCTAATCCTGTTCGCTCCCCACGCTTTCGTCCATCAGCGTCAATCGGTATTTAGTAACCTGCCTTCGCAATCGGGGTTCTGTGTAATATCTATGCATTTCACCGCTACACTACACATTCCAGCTACTTCAATACTATTCAAGATTAACAGTATCAACGGCAGTTCTACAGTTAAGCTGCAGGTTTTCACCGCTGACTTATCAACCCGCCTACGGACCCTTTAAACCCAATAAATCCGGATAACGCTCGCATCCTCCGTATTACCGCGGCTGCTGGCACGGAGGT
+
CCCCCGGGGGGGGGGGGGGGGGGGGGGGGGGGGGGGGGGGGGGGGGGGGGGGGGGGGGGGGGGGGGGGGGGGGGGGGGGGGGGGGGGGGGGGGGGGGGGGGGGGGGGGGGGGGGGGGGGGGGGGGGGGGGGGGGGGGGGGGGGGGGGGGGGGGGGGGGGGGGGGGGGGGGGGGGGGFGDFGFFGGGGGGGGGGGGGGGDFFFFFFFFFBFFFFFFFFFFFFFFFFFFFFDFFFFFFFFFFFFFFFFEFFFFFFF@D@E@;11-39>6;?BF?B?08?A>>6>909(46034(12(-..(-
@M04999:289:000000000-L3R54:1:1101:7904:5800 2:N:0:424
CTTGACTACTAGGGTATCTAATCCTGTTTGCTCCCCACGCTTTCGCATCTCAGCGTCAGTATCTGTCCAGAAGGCCGCCTTCGCCACCGGTATTCCTCCACATCTCTACGCATTTCACCGCTACACGTGGAATTCTACCTTCCTCTACAATGCTCCAGATAACCAGTTTTAAGTGCAATTCCCAGGTTGAGCCCGGGGCTTTCACACCTAACTTAATTATCCGCCTACATGCCCTTTACGCCCAGTCATTCCGATTAACGCTCGCACCCTCCGTATTACCGCGGCTGCTGGCACGGAGTT
+
CCCCCGGGGGGGGGGGGGGGGGGGGGGGGGGGGGGGGGGGGGGGGGGGGGGGGGGGGGGGGGGGGGGGGGGGGGGGGGGGGGGGGGGGGFGGGGGGGGGGGGGGGGGGGGGGGGGGGGGGGGGGGGGGGGGGGGGGGGGGGGGGGGGGGGGGGGGGGFGGGGGGGGFGGGGGGGGGFGFGGGGGGGGGGGGGGGGGDGDGAFFFFFFFFFFFFFFFFFFEFE2>FFFFFECF=BFFFFFFFFFFDFFFFFFFEF@F;CED@FFBF>>;:?:6>F(.(69A?>6(4136::2?BDF9;((4
@M04999:289:000000000-L3R54:1:1101:16386:5806 2:N:0:424
GGGGTATCTAATCCTGTTCGCTCCCCACGCTTTCGTCCATCAGCGTCAATCGGTATTTAGTAACCTGCCTTCGCAATCGGGGTTCTGTGTAATATCTATGCATTTCACCGCTACACTACACATTCCAGCTACTTCAATACTATTCAAGATTAACAGTACCAACGGCAGTTCTACAGTTAAGCTGCAGGTTTTCACCGCTGACTTATTAACCCGCCTACGGACCCTTTAAACCCAATACATCCGGATAACGCTCGCATCCTCCGTATTACCGCGGCTGCGGGCACGGAGTTAGCCGATGCGT
+
CCCCCGGCDEFGGGGGGGFGGGGGGGGGGG>EFFGGGGGGGGGGGGGCFGDFGGGFG<FGGFGGGGGGGDEFGGGGGFCGCFGGGGGGGGGDF?FGGDDFGGFEEFFGGGGGGGGGGGGFGGGGGGGG8FFFGGGGGGGGGGFGGCFFDFFGC=EF>FGGGGGGGDEGGGGFGGGF?FBGF?FCFGGGGFG6FFGGGGDCBAF6B6+BAEF@ABEFFFFDBFF@D334@@==(-5@E)8678;6<<<A329/(30(6>?F28>(,((.5)(429((,((-210((-(--(62))37612,-
@M04999:289:000000000-L3R54:1:1101:7651:5814 2:N:0:424
GGCGACTACTAGGGTATCTAATCCTGTTTGCTCCCCACGCTTTCGCATCTCAGCGTCAGTATCTGTCCAGAAGGCCGCCTTCGCCACCGGTATTCCTCCACATCTCTACGCATTTCACCGCTACACGTGGAATTCTACCTTCCTCTACAATACTCCAGATAACCAGTTTTAAGTGCAATTCCCAGGTTGAGCCCGGGGCTTTCACACCTAACTTAATTATCCGCCTACATGCCCTTTACGCCCAGTCATTCCGATTCACGCTCGCACCCTCCGTATTACCGCTGCTGCTGGCACGGAGTTC
+
-CCCC766C@6C<EFEEC96@AE@EFGG<EFFDEFGFGFEGDFGECC@@E6C<FGGGGDE@FGGGCE@CCCEC<AFGG7FC9ACCFGBBFCCD9BFF,FEB,=A;FEGG@ECEFE,9,4@C>4FFGGAFC+?ADFGGGG9,D,=AECFG=FEFFGGF8=D9D?FFFGA,2=8=EFDFCF=BFDFG83@,1:<,87?9;54AF8+=B//:2556BAF?+=8B4==2>DB:;CE@@@DFF<)(,3(34EE?<?E11;?6/7(6329BF>>04:B04212646<0(30:)<?D00(2(((--7)
@M04999:289:000000000-L3R54:1:1101:7687:5840 2:N:0:424
AAAAGGACTACCAGGGTATCTAATCCTGTTTGCTCCCCACGCTTTCGCATCTCAGCGTCAGTATCTGTCCAGAAGGCCGCCTTCGCCACCGGTATTCCTCCACATCTCTACGCATTTCACCGCTACACGTGGAATTCTACCTTCCTCTACAATACTCCAGATAACCAGTTTTAAGTGCAGTTCCCAGGTTGAGCCCGGGGCTTTCACGCCTAACTTAATTATCCGCCTACATGCCCTTTACGCCCAGTCATTCCGATTAACGCTCGCACCCCCCGTATTACCGCTGCTTCTGACACGGATT
+
CCCCCEGGGGGGGGGGGGGGGGGGGGGGGGGGGGGGGGGGGGGGGGGGGGGGGGGGGGGGGGGGGGFGGGGGGGGGGGGGGGGGGGGGGGGGGGGGGGGGGGGGGGGGGGGCGGGGGGGGGGGGEGGGGGCEDGFGCEDGGGGGGGGGDFFGGGGGGGGGGGGGGGGDFFGFFDGEFGCGGGGGFGGCFFFCCGGFGGDGFFFFFFFA9)>9EFFFFFFFACCCFFD@9B2;?@FDFFFFF;DFFFD879EEFE;<?;?;>061<;>0;>3((4>:>1826<10(,2).)))).,42(((,
@M04999:289:000000000-L3R54:1:1101:5160:5860 2:N:0:424
CTGGACTACTGGGGTATCTAATCCTGTTTGCTCCCCACGCTTTCGCATCTCAGCGTCAGTATCTGTCCAGAAGGCCGCCTTCGCCACCGGTATTCCTCCACATCTCTACGCATTTCACCGCTACACGTGGAATTCTACCTTCCTCTACAATACTCCAGATAACCAGTTTTAAGTGCAATTCCCAGGTTGAGCCCGGGGCTTTCACACCTAACTTAATTATCCGCCTACATGCCCTTTACGCCCAGTCATTCCGATTAACGCTCGCACCCTCCGTATTACCGCGGCTGCTGGCACGGAGTT
+
CCCCCGGGGGEFGGGGGGGGGGGGGGGGGGGGGGGGGGGGGGGGGGGGGGGGGGGGGGGGGGGGGGGGGGFFGGGGGGGGGGGGGGGGGEGGGGGGGGGGGGGGGGGGGGGGGGGGGGGGGGGGGGGGGGGGGFGGGGGGGGGGGGGGGGGGGGFGGGGFEGGGGGFGGGGGGGGGFCFGGGFGGGGGGGGGGGGGGGDGFFFFFFFEB=EDFFFFEC8CFC2BFFDFE47)5=;8E<EF?>BFFFEEFFFE8?08<CC?>B?>FFFF08(8>3<?FAFF?B>B;631>3?F7<6(-08<
@M04999:289:000000000-L3R54:1:1101:15345:5882 2:N:0:424
CTTGGACTACAAGGGTATCTAATCCTGTTTGCTCCCCACGCTTTCGCATCTCAGCGTCAGTATCTGTCCAGAAGGCCGCCTTCGCCACCGGTATTCCTCCACATCTCTACGCATTTCACCGCTACACGTGGAATTCTACCTTCCTCTACAATACTCTAGTTAACCAGTTTTAAGTGCAATTCCTAGGTTGAGCCCAGGGCTTTCACACCTAACTTAATTATCCGCCTACATGCCCTTTACGCCCAGTCATTCCGATTAACGCCCGCACCCTTCGGATTACCGCGGCTGCTGGCCAGGAGTT
+
CCCCCGGGGGGGGGEGGGEGGGGGGGGGGGGGFGGGGGGGGGGGGGGGGGFGGGGGGGGGGGFGGGGGGGGGGGGGGGFFGGGGGG?FE8FFDGGGGGGGGGGGGFGGGGGD@CFGGGGGGGGGGGGGGFGGFFGGGDFGGGGGGGFFGGGGGGGGGGGGGGDFDFF9FGGF?F@DFFCGGGGGGGGGGFGGGGGGGG>>FFFFFFFFFFFFBFFFCFFFFEFFBAFFFBF7:EFE:E=F>DF92BE<@C?)<@<(:;4E10(((.((-(8(4((((4,84,--3((((),4:((((,2((
@M04999:289:000000000-L3R54:1:1101:17032:5883 2:N:0:424
GTGAGACTACTGGGGTATCTAATCCTGTTCGCTACCCATGCTTTCGAACCTCAGCGTCAGTTACAGACCAGAGAGCCGCCTTCGCCACTGGTGTTCTTCCATATATCTACGCATTCCACCGCTACACATGGAGTTCCACTCTCCTCTTCTGCACTCAAGAAAAACAGTTTCAGCTGCACTTCCCCGGTTAAGCCGAGGGCTTTCACAGCTGACTTGTTCTCCCGCCTGCGTTCGCTTTACGCCCAATAAATCCGGACAACGCTTGCCACCTACGTATTACCGCGGCTGCTGGCACGTAGTT
+
CCCCCGGGGGGGGGGGGGGGGGGGGGGGGGGGGGGGGGGGGGGGGGGGGGGGGGGGGGGGGGGGGGGGGGGGGGGGGGGGGGGGGGGGGGGGGGGGGGGGGGGGGGGGGGGGGGGGGGGGGGGGGGGGGGGGGGGGGGGGGGGGGGGGGGGGGGFGGGGGGGGGGGGGGGGGGGGGFGFGGGGGGGDGGGGGGGGGGGGGFFFFFFFBBFEEFFAFEFFCF;BFFFFFFFFFFFFFFFEFFFFFF;DFFFEFFBBFF>B:>>?FFFBFDF?B>:BBA:2A4:F01941<?F?B?7::::?2
@M04999:289:000000000-L3R54:1:1101:15521:5884 2:N:0:424
GGTGGGACTACCAGGGTATCTAATCCTGTTCGCTCCCCACGCTTTCGCTCCTCAGCGTCAGTGACGGCCCAGAGACCTGCCTTCGCCATCGGTGTTCTTCCCGATATCTACACATTCCACCGTTACACCGGGAATTCCAGTCTCCCCTACCGCACTCCAGTCCGCCCGTACCCGGCGCCGATCCACCGTTAAGCGATGACTTTCACACCAGACGCGACGAACCGCCTACGAGCTCTTTACGCCCAATAAATCCGGATAACGCTTGCACCCTACGTATTACCGCGGCTGCTGGCACGTAGTT
+
CCCCCGGGGGGGGGGGGGGGGGGGGGGGGGGGGGGGGGGGGGGGGGGGGGGGGGGGGGGGGGGGGGGGGGGGGGGGGGGGGGGGGGGGGGGGGGGGGGGGGGGGGGGGGGGGGGGGGGGGGGGGGGGGGGGGGGGGGGGGGGGGGGGGGGGGGGGGGGGGGGGGGGGGGGGGGGGGFGDGGGGGGGGGGGGGGGGGGGGGFFFFFFFFFFFFFFFFFFD6E>FFBFFFFFFFF;?BDABFFF>BFF?:<AA>FBF?F?9<:;BFB0?BB003::<2::AFB?902,22,)45(()3(46<6
@M04999:289:000000000-L3R54:1:1101:11698:5895 2:N:0:424
CGACTACAAGGGTATCTAATCCTGTTTGCTCCCCACGCTTTCGCATCTCAGCGTCAGTATCTGTCCAGAAGGCCGCCTTCGCCACCGGTATTCCTCCACATCTCTACGCATTTCACCGCTACACGTGGAATTCTACCTTCCTCTACAATACTCCAGATAACCAGTTTTAAGTGCAATTCCCAGGTTGAGCCCGGGGCTTTCACACCTAACTTAATTATCCGCCTACATGCCCTTTACGCCCAGTCATTCCGATTAACGCTCGCACCCTCCGTATTACCGCGGCTGCTGGCACGGAGTTAGC
+
CCCCCGGGGGGGGGGGGGGGGGGGGGGGGGGGGGGGDGGGGGGGGDGGGGGGGGGGGGGGGGGGGGGGGGGGGGGGGGGGGGGGGGGGGGGGGGGGGGGGGGGGGGGGGGGGGGGGGGGGGGGGGGGGGGGGGGGGGGGGGGGGGGGCGGGGGGGGGGGGGGGGGGGGGGGFGGGGFGFGGGGCEGGGGGFGEGGGGGGGFFFFFFFFFFEEFFFFFFFFFFD@FFFFFFFDBB@EEFF5@FFEEFFCFF;;@0?FFF@?:9>>FBB04:>B?F:A><?>>B99BFFF:62?F(768?244
@M04999:289:000000000-L3R54:1:1101:10114:5963 2:N:0:424
GACTACCCGGGTATCTAATCCTGTTTGCTCCCCACGCTTTCGCATCTCAGCGTCAGTATCTGTCCAGAAGGCCGCCTTCGCCACCGGTATTCCTCCACATCTCTACGCATTTCACCGCTACACGTGGAATTCTACCTTCCTCTACAATACTCCAGATAACCAGTTTTAAGTGCAATTCCCAGGTTGAGCCCGGGGCTTTCACACCTAACTTAATTATCCGCCTACATGCCCTTTACGCCCAGTCATTCCGATTAACGCTCGCACCCTCCGTATTACCGCGGCTGCTGGCACGGAGTTAGCC
+
9B@C@,,C@@@:@EEECFAFE9EEF<CE@FFFFDFCFGGEGGG@B:EGGCGGGGGCEEFGG9CEEF<DC6@<FEGEG@EFCFFG,=FF:=@FGFDF<FG,EAE9@FFGGCGE@FE<CECDGFGGDGDCA,AFEGGC9,@@,EDFGF8EF8:E?FEC9==9EDDGE+7==9EGCF9EBGFFFG6@DGGGF,D6C8*;CCG>:B@ABFAFDCF3*++=?AA=429DDB4@@@;E1@3>@FFF(84;>))95.23@;?E<B1336>;>6(4?;41405<B?;110360)).3(.(314(44AA4
@M04999:289:000000000-L3R54:1:1101:18494:5965 2:N:0:424
CGACTACCCGGGTATCTAATCCTGTCCGCTCCCCACGCTTTCGTCCATCAGCGTCAATCGGTATTTAGTAACCTGCCTTCGCAATCGGGGTTCTGTGTAATATCTATGCATTTCACCGCTACACTACACATTCCAGCTACTTCAATACTATTCAAGATTAACAGTATCAACGGCAGTTCTACAGTTAAGCTGCAGGTTTTCACCGCTGACTTATCAACCCGCCTACGGACCCTTTAAACCCAATAAATCCGGATAACGCTCGCATCCTCCGTATTACCGCGGCTGCTGGCACGGAGTTAGC
+
CCCCCGGGGGGGGGGGGGGGGGGGGGGGGGGGGGGGGGGGGGGGGGGGGGGGGGGGGGGGGGGGGGGGGGGGGGGGGGGGGGGGGGGGGGGGGGGGGGGGGGGGGGGGGGGGGGGGGGGGGGGGGGGGGGGGGGGGGGGGGFGGGGGGGGGGGGFGFGGGGGGGGGGGGGGGGGGGFGFGGGGGGGGGGGGGGGGGGGGGFFFFFFEF=@EEFFFFFFFFFFFFFFD@FFFFFFEE5>EF<@FFFEEFFEFFFFDFF@>BBFBF?B?>AFBFFB?AFBFFFF>>9BBFFFF2:--481>B9
@M04999:289:000000000-L3R54:1:1101:24848:6027 2:N:0:424
CGACTACTGGGGTATCTAATCCTGTTCGCTACCCATGCTTTCGAGCCTCAGCGTCAGTAACAGACCAGAGAGCCGCCTTCGCCACTGGTGTTCTTCCATATATCTACGCATTTCACCGCTACACATGGAGTTCCACTCTCCTCTTCTGCACTCAAGTCTCTCAGTTTCCGATGCTCTTCCTCAGTTAAGCTGAGGGCTTTCACATTCAGACTTAAAAGACCGCCTGCGCTCCCTTTACGCCCAATAAATCCGGACAACGCTTGCCACCTACGTATTACCGCGGCTGCTGGCACGTAGTT
+
CCCCCGGGGGGGGGGGGGGGGGGGGGGGGGGGGGGGGGGGGGGGGGGGGGGGGGGGGGGGGGGGGGGGGGGGGGGGGGGGGGGGGGGGGGGGFGGGGGGGGGGGGGGGGGGGGGGGGGGGGGGGGGGCFGGGGGGGGGGGGGGGGGGGGGGGGGGGGGGGGGGGGGGGGGGGGGFGFGFGGGGGGGGGGGGGGGFGGGGGFFFFFFFFE@EFFFFFEAFDFBFFFFFFFFFFFFFFFFFFFF6483<CEFE99?9@FF033:?F:A??F>?0:2::<59?>;13-4<?FFB1<:?F?FF
@M04999:289:000000000-L3R54:1:1101:21017:6054 2:N:0:424
GACTACAAGGGTATCTAATCCTGTTCGCTCCCCACGCTTTCGTCCATCAGCGTCAATCGGTATTTAGTAACCTGCCTTCGCAATCGGGGTTCTGTGTAATATCTATGCATTTCACCGCTACACTACACATTCCAGCTACTTCAATACTATTCAAGATTAACAGTATCAACGGCAGTTCTACAGTTAAGCTGCAGGTTTTCACCGCTGACTTATCAACCCGCCTACGGACCCTTTAAACCCAATAAATCCGGATAACGCTCGCATCCTCCGTATTACCGCGGCTGCTGGCACGGAGTTAGCC
+
CCCCCGGGGGGGGGGGGGGGGGGGGGGGGGGGGGGGGGGGGGGGG@FGGGGGGGGGGGGGGFCFGGGGGGGGGGGGGGGGGGGGGGGGGGGGGGGGGGGGGGGGGGGGGGGGGGGGGGGGGGGGGGGGGGGGGGFGGGGFFFGGFFGGGGFGGGGFFGGGGGCGGGGGGGGGGGGGFGFGGGFGGGGGGFGGGGGGGGFCFCFEFFFFFF@EEF;FFFA9BAADD==@>FFFF9=C;EFFFFFEE<EFFFF11?EE@@114>B6(8<A?64(44>AB:623926:02,04?:69(4:66<4
@M04999:289:000000000-L3R54:1:1101:15781:6055 2:N:0:424
CAGTTGACTACAGGGGTATCTAATCCTGTTTGCTCCCCACGCTTTCGCATCTCAGCGTCAGTATCTGTCCAGAAGGCCGCCTTCGCCACCGGTATTCCTCCACATCTCTACGCATTTCACCGCTACACGTGGAATTCTACCTTCCTCTACAATACTCCAGATAACCAGTTTTAAGTGCAATTCCCAGGTTGAGCCCGGGGCTTTCACACCTAACTTAATTATCCGCCTACATGCCCTTTACGCCCAGTCATTCCGATTAACGCGCGCACCCTCCGTATTACGGCGGCTGCTGGCACGGAGT
+
8A@@,6,EEDC<FGGGGDGG96F<CFE,CCFGEFFC<F@FGEBFGGGEEGGAFGG@FFEGGGF<CFCFCFFFGF?FGFG7FD7DDC@BFEGGG:,,5A?FFGDG@FGGD<FFDEE:BGGGFGGGGDGGGGGGGD,DFGGAD8EEDFG,EFGCFCD@9FGGCF,3D+EFG8=:DCFGFDB+??DGGDCF@FCEFGGFGGGGFF46++=FBA):=FFAEF6@:??4>B@D?@FCFB3@;;@A3;019@D3EA??E)6(3,3?<?((-41((((,2:9:F?(2>(,231(((,,,7:?76>612
@M04999:289:000000000-L3R54:1:1101:6651:6152 2:N:0:424
CCAGGGTATCTAATCCTGTTCGCTACCCATGCTTTCGAACCTCAGCGTCAGTTACAGACCAGAGAGCCGCCTTCGCCACTGGTGTTCTTCCATATATCTACGCATTCCACCGCTACACATGGAGTTCCACTCTCCTCTTCTGCACTCAAGAAAAACAGTTTCAGCTGCACTTCCCCGGTTAAGCCGAGGGCTTTCACAGCTGACTTGTTCTCCCGCCTGCGTTCGCTTTACGCCCAATAAATCCGGACAACGCTTGCCACCTACGTATTACCGCGGCTGCTGGCACGTAGTTAGCCGTGAC
+
CCCCCGGGGGGGGGGGGGGGGGGGGGGGGGGGGGGGGGGGGGGGGGGGGGGGGGGGGGGGGGGGGGGGGGGGGGGGGGGGGGGGGGGGGGGGGFGCFFGGGGGGGGGGGGGGGGGGGGFGGGGGGGGGGGGGGGGGGGGGGGGGGGGGGGGFGGGGGGGGGGGGGGGGGGGGGGGGFGEGGGGGGGGGGGGGGGGGGGGGFF>FFFAFFFFFEFBDFFFBA>>FFFFFFCCFDFFF6@EFCEFFFF;B0::(1388??BFFF?BBB>A?FFA<>F0699?FBBF?B?:??649<43(-,41
@M04999:289:000000000-L3R54:1:1101:12985:6181 2:N:0:424
TCGACTACTCAGGGTATCTAATCCTGTTTGCTCCCCACGCTTTCGCATCTCAGCGTCAGTATCTGTCCAGAAGGCCGCCTTCGCCACCGGTATTCCTCCACATCTCTACGCATTTCACCGCTACACGTGGAATTCTACCTTCCTCTACAATACTCCAGATAACCAGTTTTAAGTGCAATTCCCAGGTTGAGCCCGTGGCTTTCACACCTAACTTAATTATCCGCCTACATGCCCTTTACGCCCAGTCATTCCGATTAACGCTCGCACCCTCCTTATTACCGCGTCGGCTGGCACGGAGTT
+
CCCCCGEGGGFFGGGFGGGGGGGGGGFGGGGGGGGGGGDGGGGGGGGEFGGGFGGGGGGGA<FDFGFGGG,C@FGGGGGGGGGGGGGFGGGEFFFGGGGGGGGGFFGFGGDGEFGGGGGGGDGGGGGFFEDFFGGGC=EGGGFDGGFFC,=DFFGGGGGGGGFGGDDFAD:?FEFGFGF?D=DEFGGGCCGGFGG9D5CFFFFFFFFECEFFFCF6EAC7@E=)<=@B;;*7B3=3@*8??=>;=;@FEF?)(,42:C9?@?;6>196B:?4()).66A40(--4(--4(4??BF(-7:?
@M04999:289:000000000-L3R54:1:1101:16348:6219 2:N:0:424
GATGTGACTACTCGGGTATCTAATCCTGTTTGCTCCCCACGCTTTCGCATCTCAGCGTCAGTATCTGTCCAGAAGGCCGCCTTCGCCACCGGTATTCCTCCACATCTCTACGCATTTCACCGCTACACGTGGAATTCTACCTTCCTCTACAATACTCTAGTTAACCAGTTTTAAGTGCAATTCCTAGGTTGAGCCCAGGGCTTTCACACCTAACTTAATTATCCGCCTACATGCCCTTTACGCCCAGTCATTCCGATTAACGCTCGCACCCTCCGTATTACCGCGGCTGCTGGCACGGAGT
+
CCCCCGGGGGGGGGGGGGGGGGGGGGGGGGGGGGGGGGGGGGGGGGEGGGGGGGGFGGGGGGGGGGGGGGGGGGGGFGGDGGGGGGGGGGGGGEFFGGGGGGGGGGGGGGGGGGGGGGGGGGGGGGGGDFGGGGGGGGGGGGGGGGGGGGGGGGGGGGGGGGGGGGGGGGGGGGGGFGFGGGGFG,EFFG89EGFGGGGD>FFFF6;FFAFFFFFFEFFFFFFFDFDDDFFFFEFFFFEFFFF@=??@EFEEFE((6<;EC7;?@991>>?<BBFF?FF944699019BFFF:61>6;03(
@M04999:289:000000000-L3R54:1:1101:5081:6238 2:N:0:424
TGAGACTACTGGGGTATCTAATCCTGTTCGCTACCCATGCTTTCGAACCTCAGCGTCAGTTACAGACCAGAGAGCCGCCTTCGCCACTGGTGTTCTTCCATATATCTACGCATTCCACCGCTACACATGGAGTTCCACTCTCCTCTTCTGCACTCAAGAAAAACAGTTTCAGCTGCACTTTCCCGGTTAAGCCGAGGGCTTTCACATCTGACTTGTTCTCCCGCCTGCGTTCGCTTTACGCCCAATAAATCCGGACAACGCTTGCCACCTACGTATTACCGCGGCTGCTGGCACGTAGTT
+
<6CCCGGGGGGGGGGGGGGGGGGGGGGGCFGGCEGGCG<FGGGGG8EGGGGG8FGFGGGGGFGCFCEGGGCCAFGGEGGGGGGGGFGGGGGFFGG<FGG,CFFFFFGGGFGGGEGGGGGGGGGGGF:AFGG8AFGG9D==9DFGFGGGGGAFGGGGCF9,,=DGGFGGGGGGGGGGFGFGC?+@CGGGCCGFEE975*?DFFFFFF+6AE?E*:AFEF=8AD@@BF59/(((:9;DFEF379111@;E)<CEB;DB>?09;B:8:7>?:?:73?2::4>)4(-7>;>:0>BF<)(41:34
@M04999:289:000000000-L3R54:1:1101:9390:6267 2:N:0:424
GACTACTAGGGTATCTAATCCTGTTCGCTACCCATGCTTTCGAACCTCAGCGTCAGTTACAGACCAGAGAGCCGCCTTCGCCACTGGTGTTCTTCCATATATCTACGCATTCCACCGCTACACATGGAGTTCCACTCTCCTCTTCTGCACTCAAGAAAAACAGTTTCAGCTGCACTTCCCCGGTTAAGCCGAGGGCTTTCACAGCTGACTTGTTCTCCCGCCTGCGTTCGCTTTACGCCCACTAAATCCGGACAACGCTTGCCACCTACGTATTACCGCGGCTGCTGGCACGTAGTTAGCC
+
CCCCCGGGGGGGGGGGGGGGGGGGGGGGGGGGGGGGGGGGGGDGGGGGGGGGGGGGGGGGGGGGGGFGGGGGGGGGGGGGGGGGGGGGGGGGGGGGGGGGGGGGGGGGGGGGGGGGGGGGGGGFGFFGGGGGGGGGGGGGGGGGGGGGGGGGFFG8D8EFGGFFFFGGGGGGGGGGFGFGGCCEGDACGGGDGCEDGGGGFFFBFFFAFFFEEFFFFA>=E=DFDFFFF@FFFDFFFFFF@,:@;EFFF@01>;BFF6:FB?>>284:?08?F?FFB?F9;690????60833(4?<A<A:
@M04999:289:000000000-L3R54:1:1101:9160:6278 2:N:0:424
AGAGACTACCCGGGTATCTAATCCTGTTCGCTACCCATGCTTTCGAACCTCAGCGTCAGTTACAGACCAGAGAGCCGCCTTCGCCACTGGTGTTCTTCCATATATCTACGCATTCCACCGCTACACATGGAGTTCCACTCTCCTCTTCTGCACTCAAGAAAAACAGTTTCAGCTGCACTTCCCCGGTTAAGCCGAGGGCTTTCACAGCTGACTTGTTCTCCCGCCTGCGTTCGCTTTACGCCCAATAAATCCGGACAACGCTTGCCACCTACGTATTACCGCGGCTGCTGGCACTTAGTTT
+
CCCCCGGFFFGCFGGGGGGGGGGGGGGGGGGGEGFGGGGGGFGGD,CFGGFFGGGGGEGGGGGGGGGGFEFGGGGGGGGGGGGGEGGGGGGGGGFGGGGGGGGGGCFGGGGDGGGGGGGGGGGGGGGGFGG?FGGGGGGGADGGGGGGGGGGGAFGCFGFFGDEGGGGGGGC8EDFFGFGGGDGCCEEC7FFFEGDC9DFF4FFFFFFFBEFFFFFFFFFBFFF>?(=;DFDFFFF<E9B;;9;?@E7<AA>9>?9>:?FB<:<F?A?0:2:1?7A>4<9(((469;?FF7(34(44).6-
@M04999:289:000000000-L3R54:1:1101:11407:6289 2:N:0:424
TTGACTACAGGGGTATCTAATCCTGTTTGCTCCCCACGCTTTCGCCTCTCAGCGTCAGTATCTGTCCAGAAGGCCGCCTTCGCCACCGGTATTCCTCCACATCTCTACGCATTTCACCGCTACACGTGGAATTCTACCTTCCTCTACAATACTCCAGATAACCAGTTTTAAGTGCAATTCCCAGGTTGAGCCCGGGGCTTTCACACCTAACTTAATTATCCGCCTACATGCCCTTTACGCCCAGTCATTCCGATTAACGCTCGCACCCTCCGTATTACCGCGGCTGCTTGCACTGAGTT
+
CCCCCGGGGGG;EGGGGGGGGGGGGGGFFGGGGFGGGGGGGGFCE7FGGGGEGGGGGGGGGGGFGGGGGGGCCGGGGGGGGGGGGGGGGGDGGGGGGGGGGGGGGGGGGGGGGGGGGGGGGGGGGGGEFEFGGGGGGGGGGGGGGGGGGGGGGGFFG8FFDGGGGGGGGGGGGAFGFGFGGCGGFFGGGGGGGGEGGGGGA8BFFFFFEEBFFFBFE6AEF2@DF@D9C5@@@@FE3>1AFFF64<<CFEEEF?:(77(334(((4><:6?9B::B>FB:BF6;69:?)403<)(-,).
@M04999:289:000000000-L3R54:1:1101:10545:6303 2:N:0:424
TTTGACTACCAGGGTATCTAATCCTGTTCGCTACCCATGCTTTCGAACCTCAGCGTCAGTTACAGACCAGAGAGCCGCCTTCGCCACTGGTGTTCTTCCATATATCTACGCATTCCACCGCTACACATGGAGTTCCACTCTCCTCTTCTGCACTCAAGAAAAACAGTTTCAGCTGCACTTCCCCGGTTAAGCCGAGGGCTTTCACAGCTGACTTGTTCTCCCGCCTGCGTTCGCTTTACGCCCAATAAATCCGGACAACGCTTGCCACCTACGTATTACCGCGGCTGCTGCCACGTAGTT
+
CCCCCGGGGGGGGCFFGGGGGGGGGGGGCGGGFGGGGGGGGGGFG,FFFGGGGGGGGGGGGGGGGGGGGGGGGGGGGGGGGGGGGGGGGGGGGGGGGGGGGFGGFGGGGGGFGGGGGGGGGGGGGGGGGGGGFGGGGGGGGGCGGGGGGGGGGAFFFFGDCGGGGFFFGGGFGGGGFGFGGFGGGCEGEFCGGGGDDGGGFFFFFFAFFFFFFFAFEFFFF3@@BF>F@D@D@>DD?>EE?;>FD8@<;<CFF9:>92:BBFFFFFA<<?7?0:?<BB>90279(,414:).42(-(3-5
@M04999:289:000000000-L3R54:1:1101:27687:6320 2:N:0:424
ATGACTACTAGGGTATCTAATCCTGTTTGCTCCCCACGCTTTCGCATCTCAGCGTCAGTATCTGTCCAGAAGGCCGCCTTCGCCACCGGTATTCCTCCACATCTCTACGCATTTCACCGCTACACGTGGAATTCTACCTTCCTCTACAATACTCCAGATAACCAGTTTTAAGTGCAATTCCCAGGTTGAGCCCGGGGCTTTCACACCTAACTTAATTATCCGCCTACATGCCCTTTACGCCCAGTCATTCCGATTAACGCTCGCACCCTCCGTATTACCGCGGCTGCTGGCACGGAGTT
+
CCCCCGGGGGGGGGGGGGGGGGGGGGGGGGGGGGGGGGGGGGGGGGGGGGGFGGGGGEGGGGGGGGGGGGGGGGGGGGGGGGGGGGGGGGGGGGGGGGGGGGGGGGGGGGGGGGGFGGGGGGGGGGGGDGGGGGGGGGGGGGGGGGGGGGGGGGGGFGGGGGGGGFFFGGFGGGGGFGFGGGGGGGGGGGGGGGGGDDGGAC@FFFEFFFFFEFFFFFFF6>2>@=BFEEEFDFDFEE;D9@?F;;A3CFCE6;;?FE?BFF9>;B12,:692<B:>6<<BB11966>B?B<<F1308?
@M04999:289:000000000-L3R54:1:1101:20953:6391 2:N:0:424
GGTGAGACTACTAGGGTATCTAATCCTGTTTGCTCCCCACGCTTTCGCATCTCAGCGTCAGTATCTGTCCAGAAGGCCGCCTTCGCCACCGGTATTCCTCCACATCTCTACGCATTTCACCGCTACACGTGGAATTCTACCTTCCTCTACAATACTCCAGATAACCAGTTTTAGGTGCAATTCCCAGGTTGAGCCCGGGGCTTTCACACCTAACTTAATTATCCTCCTACATGCCCTTTACGCCCATTCATTCCGATTAACGCTCGCACCCTCCGTATTACCTCGGCTGCTGGCACGGGTT
+
@CCCCFFGGGGGGGGGGGGGGGFFGGGGGGGGFFGGFGFG@@FGGGGGGGGGGFGFGGGC@FEGGGAFFEGFGEFFGEE7CFGGGGEEGGGGGD<FFGGGGGGGGGGGGGGGGEGGGGGGGGGGGCEGEGFG7BFGFGFD=DDGGGFGDE8FGCGF,@3,@EDFGGGCEFGGF=FE?FFGFGFGGDFG:@377FCFCDDCABFFF6E6BDBEFFFFFFFE+89C*>:B3B=E?E@35(5+9(22>D(75<?EFE;(610?E(((((-(,4(,-41<31().6)-31:?;?B>.,(431((-
@M04999:289:000000000-L3R54:1:1101:19845:6399 2:N:0:424
CTTGGACTACCCGGGTATCTAATCCTGTTCGCTACCCATGCTTTCGAGCCTCAGCGTCAGTAACAGACCAGAGAGCCGCCTTCGCCACTGGTGTTCTTCCATATATCTACGCATTTCACCGCTACACATGGAGTTCCACTCTCCTCTTCTGCACTCAAGTCTCTCAGTTTCCGATGCTCTTCCTCAGTTAAGCTGAGGGCTTTCACATTCAGACTTAAAAGACCGCCTGCGCTCCCTTTACGCCCAATAAATCCGGACAACGCTTGCCACCTACGTATTACCGCGGCTGCTGGCACGTAGT
+
CCCCCGGGGGGGGGGGGGGGGGGGGGGGGGGGGGGGGGGGGGGGGGGGGGGGGGGGGGGGGGGGGGGGGGGGGGGGGGGGGGGGGGGGGGGGGGGGGGGGGGGGGGGGGGGGGGGGGGGGGGGGGGGGGGGGGGGGGGGGGGGGGGGGGGGGGGGGGGGGGGGGGGGGGGGGGGGGFGFGFGGGGGGGGCFGGGGGGGGGFFFFFFFFFFFEFFFFFFAEABFFFFFFDF>FBFFFFFFFFFF9;FDFF<EFEEF><9@FFFFFF:??FFFFFFFFFFFA<A:;B0>FF<D??::D6:?:4
@M04999:289:000000000-L3R54:1:1101:9359:6413 2:N:0:424
ATGACTACCGGGGTATCTAATCCTGTTTGCTCCCCACGCTTTCGCATCTCAGCGTCAGTATCTGTCCAGAAGGCCGCCTTCGCCACCGGTATTCCTCCACATCTCTACGCATTTCACCGCTACACGTGGAATTCTACCTTCCTCTACAATACTCCAGATAACCAGTTTTAAGTGCAATTCCCAGGTTGAGCCCGGGGCTTTCACACCTAACTTAATTATCCGCCTACATGCCCTTTACGCCCAGTCATTCCGATTAACGCTCGCACCCTCCGTATTACCGCGGCTGCTGGCACGGAGTTAC
+
CCCCCGGGFG7CBFCFGGGGGGGGGGGG?FFGFGGGCFEGGGGEG,CFGGGGGGGGEGGCFGFGEEFGC<FGGCFGGGGGGGDBFGGE7FCFFGGEGEBFGEGGGGGGGG@FFGGGGGFGGGGGGEGGE@FFGFGFGFFGGGGGGGGCGGGGGGGEFAFGDGGFFGGGGG8==:FFFGFGG?FCDGFG6@6AFCE5>DGGFF>FFABFEEBC8?8FFFFF89>DF?;;EC@)3;DFFFF360/(/73?EC5401::A:<BBF9>9>B63<?0:(33A44(((7;>6?B:26:?09;(4())
@M04999:289:000000000-L3R54:1:1101:9924:6434 2:N:0:424
GGTCGACTACCCGGGTATCTAATCCTGTTTGCTCCCCACGCTTTCGCATCTCAGCGTCAGTATCTGTCCAGAAGGCCGCCTTCGCCACCGGCATTCCTCCACATCTCTACGCATTTCACCGCTACACGTGGAATTCTACCTTCCTCTACAATACTCCAGATAACCAGTTTTAAGTGCAATTCCCAGGTTGAGCCCGGGGCTTTCACACCTAACTTAATTATCCGCCTACATGCCCTTTACGCCCAGTCATTCCGATTAACGCTCGCACCCTCCGTATTACCGCGGCTGCTGGCACGGAGTT
+
CCCCCGGGGGGGGGGGGGGGGGGGGGGGGGGGGGGGGGGGGGGGGGGGGGGGGGGGGGGGGGGGGFGGGGGGGGFGGGGDGGGGGGDGGGGGGGGGGGGGGGGGGGGGGGGGGGGGGGGGGGGGGGGCGGGGGGGGGFGGGGGGGGGGGGFGGGGGGGGGGGGGGGGGGGGGGDFEFGAFGGGGGGGGGGG9CFFGCGDDEFFFFF>ADDE=DFFF4FFFFFF=<@FFF@ECFF@E@E3A6<6>;64@)5CAFF?BF6AFB03:9;>>FFBFF9::<7BDF6192626?0)56(53709F?
@M04999:289:000000000-L3R54:1:1101:24570:6444 2:N:0:424
TGACTACTCGGGTATCTAATCCTGTTCGCTCCCCACGCTTTCGTCCATCAGCGTCAATCGGTATTTAGTAACCTGCCTTCGCAATCGGGGTTCTGTGTAATATCTATGCATTTCACCGCTACACTACACATTCCAGCTACTTCAATACTATTCAAGATTAACAGTATCAACGGCAGTTCTACAGTTAAGCTGCAGGTTTTCACCGCTGACTTATCAACCCGCCTACGGACCCTTTAAACCCAATAAATCCGGATAACGCTCGCATCCTCCGTATTACCGCGGCTGCTGGCACGGAGTTAGC
+
CCCCCGGGGGGGGGGGGGGGGGGGGGFGGDGGGGGGGGGGGGGGGGGGGGGGGGGDEFGGGGFDFGGGGFFGGGGGFGFGGGDECGGGEGGGGGGGGGGGGFFCFFGGGFFGFGGGGGGGGGGGGGGGGGGGGGAFGGGGGGGGDFGGGGGGFFFF9FGGGGGGGGGGGGGEGDGGFGDDDGFFGGFGGGGGGFGGGGGGFFFFEDFFFFFEE6BAEFFFFFAAFD=2@FFFFFBECEEF?@7@@AC?F;@F0;;4@0>DFB6><9??A<B3?BF9AF61>499BFFB04280607<(6<4
@M04999:289:000000000-L3R54:1:1101:17427:6483 2:N:0:424
GGTAGACTACTGGGGTATCTAATCCTGTTCGCTCCCCACGCTTTCGTCCATCAGCGTCAATCGGTATTTAGTAACCTGCCTTCGCAATCGGGGTTCTGTGTAGTATCTATGCATTTCACCGCTACACTACACATTCCAGCTACTTCAATACTATTCAAGATTAACAGCATCAACGGCAGTTCTACAGTTAAGCTGCAGGTTTTCACCGCTGACTTATTAACCCGCCTACGGACCCTTTAAACCCAATAAATCCGGATAACGCTCGCATCCTCCGTATTACCTCGGCTGCTGGCACGGAGTT
+
CCCCCGGGGGGFGGGGGGGGGGGGGGGGGGGGGGGGGGGGGGGGGGGGGGGGGGGGFGGGGGGGGGGGGGGGGGGGGGGGGGGGGGGGGGGGGGGGGGGGGGGGGGGGGGGGGGGGGGGGGGGGGGGGGGGGGGGGFGDGGGGGGGGGGGGGGGGGGGGFGGGGGGGGGGGGGGGDEGFGGGGFGFGGGGGDCGGGGGGGFFFFFFFFFFFBFFFFFFFFFFF=@BFDF9==FFFFF@EFFFFFF;@;<EC?@;:0;?3<@FFF9BFBFFFFF>4<?FFF2)4:???9?:)(1(4?(37<3
@M04999:289:000000000-L3R54:1:1101:7633:6524 2:N:0:424
AGACTACTCGGGTATCTAATCCTGTTCGCTCCCCACGCTTTCGTCCATCAGCGTCAATCGGTATTTAGTAACCTGCCTTCGCAATCGGGGTTCTGTGTAATATCTATGCATTTCACCGCTACACTACACATTCCAGCTACTTCAATGCTATTCAAGATTAACAGTATCAACGGCAGTTCTACAGTTAAGCTGCAGGTTTTCACCGCTGACTTATCAACCCGCCTACGGACCCTTTAAACCCAATAAATCCGGATAACGCTCGCATCCTCCGTATTACCGCGGCTGCTGGCACGGAGTTAGC
+
CCCCCGGGGGGGGGGGGGGGGGGGGGGGGGGGGGGGGGGGGGGGGGGGGGGGGGGGGGGGGGGGGGGGGGGGGGGGGGGGGGGGGGGGGGGGGGGGGGGFGGGGGGGGGGGGGGGGGGGGGGGGGGGGGGGGGGGGGGGGGGGGGFGGGGGGGGGGEFGGGGGGGGGGGGGG6EGGFGFGGGGGGGCFGFGGGGGGGGGGFFFFFFFFFFFFFFFFFFFF4>AAFF?FFFFDFFE:C)7ADFFFFFFFFE>BFF?E@8;<F6;FF7?BA?FFBF?BFFB96>>90<:)4((.(37(,3)6.
@M04999:289:000000000-L3R54:1:1101:8896:6530 2:N:0:424
TTCTACTACCCGGGTATCTAATCCTGTTTGCCCCCCACGCTTTCGCATCTCAGCGTCAGTATCTGTCCATAAGGCCGCCTTCGCCACCGGTATTTCTCCACATCTCTACGCATTTCACCGCTACACGTGGAATTCTCCCTTCCTCCACAATACTCCAGATAACCAGTTTTAAGTGCAATTCCCAGGTTTAGCCCGGGGCTTTCACACCTACCTTAATTATCCGCCTACATGCCCTTTACGCCCAGTCATTCCGATTAACGCTCTCACCCTCCGTATTACCGCGGCTGCTGGTACGGATTTT
+
-A,,,C,,,CE+@@++C<E,CF<E,C6CF,,,,:CFEG7@:FF9@7F7F,,,6:+8B:@F<FAA@EFG,,<EFC,A4+CFGF7,8CFF7F>7,E,AAFG<FE,94A9C4<F+?CFGGCF87++67E74,=:?A>EC,>=D,,@89,,,,3226,@EE8E9=D88@=,=EF7,5,+,321:+B?C,4@F,97@FF**9;9*;A8+18A)(7(07A888A@?8;21;?(3;3))684=@))8;6;03(7>6776(-3((6420:02874.:08:(4(4:)663(-((-(-233(66:((((..
@M04999:289:000000000-L3R54:1:1101:14152:6532 2:N:0:424
TCGACTACTAGGGTATCTAATCCTGTTTGCTCCCCACGCTTTCGCATCTCAGCGTCAGTATCTGTCCAGAAGGCCGCCTTCGCCACCGGTATTCCTCCACATCTCTACGCATTTCACCGCTACACGTGGAATTCTACCTTCCTCTACAATACTCCAGATAACCAGTTTTAAGTGCAATTCCCAGGTTGAGCCCGGGGCTTTCACACCTAACTTAATTATCCGCCTACATGCCCTTTACGCCCAGTCATTCCGATTAACGCTCGCACCCTCCGTATTACCGCGGCTGCTGGCACGGAGTT
+
CCCCCGGGGGGGGGGGGGGGGGGGGGGGGGGGGGGGGGGGGGGGGCGGGGGGGGGGGGGGGGGGGGGGGGGGGGGGGGGGGGGGGGGGGGEGGGGGGGGGGGGGGGGGGGGGGGGGGGGGGEGGGGGFGGGGGGGGGGGGGGGGGGGGGGGGGGGGGGGGGGGGGFGGGGGFGGGGFGFGGGGGFGGFGGGGGGGGDGGGFFFFFFFFFFFFFFFFFFFFF@FFFFF:E@EFFFFFFF0>B>D?EFFFFFFFFFFFFFFFFFF>>FFF:?FFBF??DFF(4399BBFFF?FFF<99640
@M04999:289:000000000-L3R54:1:1101:22476:6552 2:N:0:424
GTGACTACTAGGGTATCTAATCCTGTTTTCTCCCCACTCTTTCGCATTTCAGCGTCATTATCTGTCCAGAAGGCCGCCTTCGCCACCGGTATTCCTCCACCTCCCTACGCATTTCATCGCTACACTTGGAATTCTACCTTCTTCTATCATATTCCTTATCACCAGTTTTAAGTGCAATTCCCAGGTTGAGCCCGTGGCTTTCACACCTAACTTAATCATCCGCCTACATGCCTTTTACGCCCAGTCATTCCGATTAATGCTCTCACCCTCCGTATTACCGCGGCTGCTGGCACGGAATTA
+
C@@C<<6C6,6,,;66=F<6E@,6,6C6,66C,;B,@,6C,@,,,68,;6,6,@@CC,,6,CE@;,;CC,;,;AA+@>F:5,,,,84CCF+:EECG<,,:,4,,4,4944?C,CF,,,4+9@+4A5,,9,9C:E=,,,@>@,===,,,,@,3E=F,,4@,==8,,3@ECD3,67B,<E8DF++,+@6D@,@=A=100=+0*593+5@*)0:87AFF*=F*3):>A2<B6*:)*/..:9/)8(/567>?EF?(/(,(9).9?))7))((((/13(6(/)/;>0-7,26)5214)(-((()6
@M04999:289:000000000-L3R54:1:1101:17577:6577 2:N:0:424
ACTCGACTACTCGGGTATCTAATCCTGTTTGCTCCCCACGCTTTCGCATCTCAGCGTCAGTATCTGTCCAGAAGGCCGCCTTCGCCACCGGTATTCCTCCATATCTCTACGCATTTCACCGCTACACGTGGAATTCTACCTTCCTCTACAATACTCTAGTTAACCAGTTTTAAGTGCAATTCCTAGGTTGAGCCCAGGGCTTTCACACCTAACTTAATTATCCGCCTACATGCCCTTTACGCCCAGTCATTCCGATTAACGCTCGCACCCTCCGTATTACCGCGGCTGCTGGCACGGAGTT
+
CCCCCGGGGGGGGGGGGGGGGGGGGGGGGGGGGGGGGGGGGGGGGGGGGGGGGGGGGGGGGGGGGGGGGGGGGGGGGGGGGGGGGGGGGGGGGGGGGGGGGGGGGGGGGGGGGGGGGGGGGGGGGGGGGGGGGGGGGGGGGGGGGGGGGGGGDGGGGGGGGGGGGGGGGGGGGFGGFFFGGGGGGGGGGGGGFGGGGGGGFFFFFFFFFFFFFFFFFFFFFEFFDDFFFFFFFEFFFFFFF@@B;?FFFFEEF;;DFFEC0;DFFFFFFFFFFF???FFFA?FFFFFF::??<:FF9B>:4
@M04999:289:000000000-L3R54:1:1101:18353:6584 2:N:0:424
GACTACCCGGGTATCTAATCCTGTTCGCTACCCACGCTTTCGAGCCTCAGCGTCAGTTACTAGCCAGTCAGCCGCCTTCGCCACTGATGTTCTTCCATATATCTACGCATTTCACCGCTACACATGGAGTTCCACTGACCTCTCTAGCACTCAAGTCTTACAGTTTCTGATGCACGTCCATAGTTGAGCTATGACCTTTCACATCAGACTTATTAAACCGCCTGCGCTCCCTTTACGCCCAATAATTCCGGACAACGCTCGCCACCTACGTATTACCGCCGCTGCTGGCACGTAGTTAGCC
+
CCCCCFAFGGGGEFGGGFFFGGGGGGGDGGGFFFGEGGGGDFFFEGGGFGGGGGEFFGGCFGGGG96EFFGGGGGGGCFC7F7FFGAGGGGGGGFEFGGFGGGGGGGGGDCFFFFGGGGGEGGDGGGGGGGGEFFGGDFGFGGGGAEGGEGFCFC@EGGGGGFFGFAFF,=E8EFGFGAGGFGGGFFFGGGFFFGC7CFFAFAFFFF5@EFEEFFFEF>A>>ABB>945@9:BE*9(-28,33@3CC?C118BF??@>,62018?2::?:?<AF)496;(70(,,)4.8:4((.3().-45
@M04999:289:000000000-L3R54:1:1101:17172:6602 2:N:0:424
GGCACGACTACCGGGGTATCTAATCCTGTTCGCTACCCATGCTTTCGAACCTCAGCGTCAGTTACAGACCAGAGAGCCGCCTTCGCCACTGGTGTTCTTCCATATATCTACGCATTCCACCGCTACACATGGAGTTCCACTCTCCTCTTCTGCACTCAAGAAAAACAGTTTCAGCTGCACTTCCCCGGTTAAGCCGAGGGCTTTCACAGCTGACTTGTTCTCCCTCCTGCGTTCGCTTTACGCCCACTAAATCCGGACAACGCTTGCCACCTACGTATTACCGCGGCTGCTGGCACGTAGT
+
CCCCCGGGGGGGEGGGGGGGGGGGGGGGGGGGGGGGGGGGGGGGGGGGGGGGGGGGGGGGGGGGGGGECGGGFGGGGGGGGGGGGGGGGGGGGGGGGGGFGGGGGGGGGGGGGGGEGGGGGGGGGGGGFGGGGGFF9EGGGGGGDFGGGGGGGGGGGGFFCFCDEGGGGGFGFF?FFGFGGGGFGGGGGGGG93<C4?D>DFFFFFFFFFF=@FFFFFFFFFFF(6;@EFFD?FF62=DFF63(9,(4>40<A>926>>?F;((48BFFFFF>B:??F?><<(-4((-9?:.:0(<??0((
@M04999:289:000000000-L3R54:1:1101:27091:6678 2:N:0:424
GGACTACCAGGGTATCTAATCCTGTTTGCTCCCCACGCTTTCGCATCTCAGCGTCAGTATCTGTCCAGAAGGCCGCCTTCGCCACCGGTATTCCTCCACATCTCTACGCATTTCACCGCTACACGTGGAATTCTACCTTCCTCTACAATACTCCAGATAACCAGTTTTAAGTGCAATTCCCAGGTTGAGCCCGGGGCTTTCACACCTAACTTAATTATCCGCCTACATGCCCTTTACGCCCAGTCATTCCGATTAACGCTCGCACCCTCCGTATTACCGCGGCTGCTGGCACGGAGTTAGC
+
CCCCCGGGGGGGGGGGGGGGGGGGGGGGGGGGGGGGGGGGGGGGGGGGGGGGGGGGGGGGGGGGGGGGGGGGGGGGGGGGGGGGGGGGGGGGGGGGGGGGGGGGGGGGGGGGGGGGGGGGGGGGGGGGEGGGGGGGGGGGGGGGGGGFGGGGGGGGGGGGGGFFGGGGGGGGGGGGFGFGGGGGGGGGGGGGGGGGGGGFFFFFFFFFFFFFFFFF?FFFBDDDFFFFFFEFFFFFFFFDBFFE<FFFFFFDF?@FFFFFB9BFF>F6?8>?FFF9AAB9>F09>?FFFFFF?;91<<A<5
@M04999:289:000000000-L3R54:1:1101:16789:6707 2:N:0:424
AGCGGGACTACTAGGGTATCTAATCCTGTTTGCTCCCCACGCTTTCGCATCTCAGCGTCAGTATCTGTCCAGAAGGCCGCCTTCGCCACCGGTATTCCTCCACATCTCTACGCATTTCACCGCTACACGTGGAATTCTACCTTCCTCTACAATACTCCAGATAACCAGTTTTAAGTGCAATTCCCAGGTTGAGCCCGGGGCTTTCACACCTAACTTAATTATCCGCCTACATGCCCTTTACGCCCAGTCATTCCGATTAACGCTCGCACCCTCCGTATTACCGCGGCTGCTGGCACGGAGT
+
CCCCCGGGGGGGGGGGGGGGGGGGGGGGGGGGGGGGGGGGGGGGGGGGGGGGGGGGGGGGGGGGGGFGGGGGGGGGGGGGGGGGGGGGGGFGGGGGGGGGGGGGGGGGGGGGGGGGGGGGGGGGGGGGGGGGGGGGGGGGGGGGGGGGGGGGGGGGGGGFFGGGGGGGGGGGGGGGFGFGGGGGGFGGGGFGFGGGGGGGEEFFFFFFFFFEFFFFFFFEFFFF9BDFFFFFCEFFF@;FEF@@BFFFFEFFFF87?BFFF?>F?FFFFFF?FF2?:15>DA(71(4>>FFF(,4?8;;B3
@M04999:289:000000000-L3R54:1:1101:20983:6758 2:N:0:424
GATGGACTACAGGGGTATCTAATCCTGTTTGCTCCCCACGCTTTCGCATCTCAGCGTCAGTATCTGTCCAGAAGGCCGCCTTCGCCACCGGTATTCCTCCACATCTCTACGCATTTCACCGCTACACGTGGAATTCTACCTTCCTCTACAATACTCCAGATAACCAGTTTTAAGTGCAATTCCCAGGTTGAGCCCGGGGCTTTCACACCTAACTTAATTATCCGCCTACATGCCCTTTACGCCCAGTCATTCCGATTAACGCTCGCACCCTCCGTATTACCGCGGCTGCTGGCACGGGTTT
+
CCCCCGGGGGGEGGGGGGGGGGGGGGGGGGGGFGGGGGGGGGGGGGGGGDFGGGGGGGGGGGGGGDGGGGGGGGGGGGGGGGGGGGGGFFGGGGGGGGGGGGGGGGGGGGGG>FFGGGGGGGGEGGGGGGGE9EDGGGGGGGGGGGGFGD?DFGGGGG8DG8AFGGGGGGGGFGFGFDFGGGGGGGGGGFGDDGCDCC>DEFFFAF>FFFBFFFFFFFFFFEEFFFFFFEFCEFFFFFEFF6;@01;<AEFECF;@324E:>6:6>B>>FBBF;B<?B4:<1(,79(--,),(443((-4:
@M04999:289:000000000-L3R54:1:1101:4979:6788 2:N:0:424
TCTGACTACACGGGTATCTAATCCTGTTTGCTCCCCACGCTTTCGCATCTCAGCGTCAGTATCTGTCCAGAAGGCCGCCTTCGCCACCGGTATTCCTCCACATCTCTACGCATTTCACCGCTACACGTGGAATTCTACCTTCCTCTACAATACTCCAGATAACCAGTTTTAAGTGCAATTCCCAGGTTGAGCCCGGGGCTTTCACACCTAACTTAATTATCCGCCTACATGCCCTTTACGCCCAGTCATTCCGATTAACGCTCGCACCCTCCGTCTTACCGCGGCTGCTGGCACGGTGTTT
+
CCCCCGGGGGGGGGGGGGGGGGGGGGGGGGGGGGGGGGGGGGGGGGGGGGGGGGGGGGGGGGGGGGGGGGGGGGGGGGGGGGGGGGGGGCFGGGGGGGGGGGGGGGGGGGGGGGGGGGGGGGGGGGGGGGGGGGGGGGGGGGGGGGGGFGGGGGGGGGGGGGGGGGGGGGGFGGGGFGFGGGGGGGGGGGGGGGGGGDGGFFFFFCFEDEF2@BF88FFEFF>=9=@D:48=E3@D@EF37B@;?;@93.<6;1;@<C<10,33>2>14(4?08(42>BF((4(3,7:08(3()-((,4((
@M04999:289:000000000-L3R54:1:1101:8772:6817 2:N:0:424
AGACTACCAGGGTATCTAATCCTGTTCGCTCCCCACGCTTTCGTCCATCAGCGTCAATCGGTATTTAGTAACCTGCCTTCGCAATCGGGGTTCTGTGTAATATCTATGCATTTCACCGCTACACTACACATTCCAGCTACTTCAATACTATTCAGGATTAACAGTATCAACGGCAGTTCTACAGTTAAGCTGCAGGTTTTCACCGCTGACTTATCAACCCGCCTACGGACCCTTTAAACCCAATAAATCCGGATAACGCTCGCATCCTCCGTATTACCGCGGCTGCTGGCACGGAGTTAGC
+
CC@CCGFFFCGGGGGFGCFEFGGFGGC;CCCFGGCGGG7FGDFGGGGGGECFEGGFFGAE@C,DFC9EFGFGGGGGGGG@FGGCEGFFGGGGGGFGFFGGGGGGD9FGGGGGGG<FGGGGEGGGGGGGGGCFGFGFGGFEEFGG8A=ECFGGGG8=BFAEDGCGGGGGGEGG6C>EFGFGFGGGGGGECFCF66?DCCFF9CFAEDAE===E@<A9*9/>?AFF452-(>@=@3>CCE=FF?DFF@EE?E@(6(6A@D>0(,3914??2?2?<?B4AB01(4614:24:FFF629-,464)
@M04999:289:000000000-L3R54:1:1101:7481:6832 2:N:0:424
CAGACTACTAGGGTATCTAATCCTGTTCGCTACCCATGCTTTCGACCCTCAGCGTCAGTTACAGACCAGAGAGCCGCCTTCGCCACTGGTGTTCTTCCATATATCTACGCATTCCACCGCTACACATGGAGTTCCACTCTCCTCTTCTGCACTCAAGAAAAACAGTTTCAGCTGCACTCCCCCGGTTAAGCCGAGGGCTTTCACAGCCGACTTGTTCTCCCGCCTGCGTTCGCTTTCCGCCCAATAACTCCGGACAACGCTTGCCACCCACGTATTACCGCCGCTGCTGCTACGTCGTTAC
+
CCCCCFAGGGFFGGFGGGGGGGGG9FFGGGDCFEGGGGGFGGGGF,@F8FAF86BFFCGGFGFGDEGFFCFGCGGGCGEGADEGGGGGGGFGGGFGBFEEEFCDF<FGGGGEGFGCGGGGGGGGC9FCAEDDAF;>FE==DGEG,6DFAF;FGG,,7@D8=,@DFGFFAAFA8,=8FG*=?DDE6CC6,2<9EECC9C0@6AF6B+/*--29@4BF:>FEF=9BDF697(14((6=).();BFBF>7).6?B((--2:34122:>)<:((408:A?<<9(((-7((,)4)))612(((,((
@M04999:289:000000000-L3R54:1:1101:7071:6849 2:N:0:424
TTGGACTACTCGGGTATCTAATCCTGTTCGCTCCCCACGCTTTCGTCCATCAGCGTCAATCGGTATTTAGTAACCTGCCTTCGCAATCGGGGTTCTGTGTAATATCTATGCATTTCACCGCTACACTACACATTCCAGCTACTTCAATACTATTCAAGATTAACAGTATCAACGGCAGTTCTACAGTTAAGCTGCAGGTTTTCACCGCTGACTTATCAACCCGCCTACGGACCCTTTAAACCCAATAAATCCGGATAACGCTCGCATCCTCCGTATTACCGCGGCTGCTGGCACGGAGTT
+
CCCCCGGGGGGGGGGGGGGGGGAFGFGGGGGGGGGGGGGGGGGGGGGGGGGGGFGGGGEGGGGGGGGGGGGGGGGGGGGGGGGGGGGGGGGGGGGGGGGGGGGGGGGGGFGGGGGGGGGGGGGGGGGFGGGGGGGGGDFGGGGGGGGGFFGGGGGGGGGGGGGGGGGFGGGGGGGGFGFGGGGGGGGGGFGGGGGGGG0CFFFFFFFFFFFFFF+=EFFFA=FBAFFFFD9@FFFFFFFFFFD;DFFEEE?E02;FFEF0>FFFFF:9:?DB>:??:>B9(4239>9<?:0818<B1>??
@M04999:289:000000000-L3R54:1:1101:17568:6882 2:N:0:424
TGTTGACTACCGGGGTATCTAATCCTGTTTGCTCCCCACGCTTTCGCATCTCAGCGTCAGTATCTGTCCAGAAGGCCGCCTTCGCCACCGGTATTCCTCCACATCTCTACGCATTTCACCGCTACACGTGGAATTCTACCTTCCTCTACAATACTCCAGATAACCAGTTTTAAGTGCAATTCCCAGGTTGAGCCCGGGGCTTTCACACCTAACTTAATTATCCGCCTACATGCCCTTTACGCCCAGTCATTCCGATTAACGCTCGCACCCTCCGTATTACCGCGGCTGCTGGCCCGGAGTT
+
CCCCCGGGGGGGGGGGGGGGGGGGGGGGGGGGGGGGGGGGGGGGGGGGGGGGGGGGGGGGGGGGGGGGGGGGGGGGGGGGGGGGGGGGGGGGGGGGGGGGGGGGGGGGGGGGGGGGGGGGGGGGGGGGGGGGFGGGGGGGGGGGGGGFGGGGGGGGCFGDFFGGGGGGGGGGGGGGFGFFFFGGGGGGGGGGFGGGDGGGFFFFFFFFFFFFFFFFFFFEFFE9@FFFFFFFFEFFFFFFDFFFFFFFFFF<EE1:FFAD69<?;FFFFFFFF;:1<8AFF<;90;>;<?220(3;0((4.
@M04999:289:000000000-L3R54:1:1101:21797:6898 2:N:0:424
AGGCCGACTACTAGGGTATCTAATCCTGTTCGCTCCCCACGCTTTCGTCCATCAGCGTCAATCGGTATTTAGTAACCTGCCTTCGCAATCGGGGTTCTGTGTAATATCTATGCATTTCACCGCTACACTACACATTCCAGCTACTTCAATACTATTCAAGATTAACAGTATCAACGGCAGTTCTACAGTTAAGCTGCAGGTTTTCACCGCTGACTTATCAACCCGCCTACGGACCCTTTAAGCCCAATAAATCCGGATAACACTCGCATCCTCCGTATTACCGCGGCTGCTGGCACGGAGT
+
CCCCCGGGGGGGGGGGGGGGGGGGGGGGGGGGGGGGGGGGGGGGGGGGGGGGGGGGGGGGGGGGGGGGGGGGGGGGGGGGGGGGGGGGGGGGGGGGGGGGGGGGGGGGGGGGGGGGGGGGGGGGGGGGGGGGGGGGGGGGGGFGGGGGGGGGGGGGGGGGGGGGGGGGGGGGGGGGEGFGGGGGGGGGGGGGGGGGGGGGFFFFFFFFFFFBFFFF6FFFFFFFFB>DFFFDFFFFFF@FE<EFFFFFFF3?EEFBDFFFFFFB216;?BFFFFF?B:BAFAFFFFF>BBF7:?18?FBB4
@M04999:289:000000000-L3R54:1:1101:25782:6899 2:N:0:424
CTAGGACTACACGGGTATCTAATCCTGTTTGCTCCCCACGCTTTCGCATCTCAGCGTCAGTATCTGTCCAGAAGGCCGCCTTCGCCACCGGTATTCCTCCACATCTCTACGCATTTCACCGCTACACGTGGAATTCTACCTTCCTCTACACTACTCCAGATAACCAGTTTTAAGTGCAATTCCCAGGTTGAGCCCGGGGCTTTCACACCTAACTTAATTATCCGCCTACATGCCCTTTACGCCCAGTCATTCCGATTAACGCTCGCACCCTCCGTATTACCGCGGCTGCTGGCCCGCAGTT
+
CCCCCFF8CFDGEDD@6EFGGEFFFFAFFGFGGG@F,CFEEGGGGGGGGFGGEEFEGG@@FEFFDGEGEGGAFCFFD=EEC7A<CCFC=CCF:FGG<A?FFGEBA,EEFG7:FG:<FGFFDGEGGFGDGECGGG@EF@C=AFG8AFGGGG,7@8ED=?,366,3>FCF9=C:3=DGF+39+=;99D+5@,4,@FCG57**99AAFAFA@=5@DA8=488@FC;=BF@D=@F5;E16,49+8126;7(..?EFEF670:2)-1,4176(7:?041,(.,-:.-4963(7:?0(-,,9(,(4)
@M04999:289:000000000-L3R54:1:1101:11058:6905 2:N:0:424
GACTACCGGGGTATCTAATCCTGTTCGCTCCCCACGCTTTCGTCCCTCAGCGTCAATCGGTATTTAGTAACCTGCCTTCGCCATCGGGGTTCTGTGTAATATCTATGCATTTCACCGCTACACTACACATTCCAGCTACTTCAATACTATTCAAGATTAACAGTATCAATGGCAGTTCTACAGTTAAGCTGCAGGTTTTCACCGCTGGCTTATCAACCCGCCTACGGACCCTTTAAACCCAATAAATCCTGATAACGCTCGCATCCTCCGTATTACCGCGGCTGCTGGCACGGATTTAGCC
+
<ACCCG,FCG>FEGGGFGGGGGGGGGBEEGCED<FFFGGGGGGGE,EFFFG@FFC7FG@CG8FGGGFF<CFGFGGFFGG,C,@FGGCEEGGGGFGGGGFFFGGGGG,CFGCFGGFGCGGEGGGGGFGGGGGGCE9DGAFGGGGDGDFFDEFGCD,6EGF8@EGFGGGGG8ADEFDGFGFGDDDGFECAFFEGFFF?DGFGFFFDBBA*8@C@EA@A5AA)@>@DB2/5>(9@==66C@8BF7@E@79CE)76>C37(63?999BBFFA:9??2(-:<(4,(14,824(((.490(85<<A5
@M04999:289:000000000-L3R54:1:1101:12996:6925 2:N:0:424
GACTACAGGGGTATCTAATCCTGTTCGCTCCCCACGCTTTCGTCCCTCAGCGTCAATCGGTATTTAGTAACCTGCCTTCGCAATCGGGGTTCTGTGTAATATCTATGCATTTCACCGCTACACTACACATTCCAGCTACTTCAATACTATTCAAGATTAACAGTATCAACGGCAGTTCTACAGTTAAGCTGCAGGTTTTCACCGCTGACTTATCAACCCGCCTACGGACCCTTTAAACCCAATAAATCCGGATAACGCTCGCATCCTCCGTATTACCGCGGCTGCTGGCACGGAGTTAGCC
+
<BCCCGGGGGGGGGGGGGGGGGGGGGGGGGGG,EFFGGGGGGGGG,FGGGGGGGGGGGFGGEGGGFGGEFGGGGGGGGGGG,>FGGEEDFGGGGGGGGGGAFGGGGGGGGGGGGGGGGGGGGGGGGGGGGGGGGGGGGGGGGDGFFGGDFGGGFA=FGGGGGFFFGGGGGC>ECCGFGFGFGGGGFGDFFG,<8CGGGGGFFFDFE>EFFFFFFFFDFF9BBF=B55=@FDFFFFCCADF;;@;<>?EF9>FFFEFFBDFFFFFF:>AF>?:?B9<9<B99;FBBB0>B:28>023?9<B:
@M04999:289:000000000-L3R54:1:1101:4063:6946 2:N:0:424
TTGACTACCGGGGTATCTAATCCTGTTCGCTCCCCACGCTTTCGTCCATCAGCGTCAATCGGTATTTAGTAACCTGCCTTCGCAATCGGGGTTCTGTGTAATATCTATGCATTTCACCGCTACACTACACATTCCAGCTACTTCAATACTATTCAAGATTAACAGTATCAACGGCAGTTCTACAGTTAAGCTGCAGGTTTTCACCGCTGACTTATCAACCCGCCTACGGACCCTTTAAACCCAATAAATCCGGATAACGCTCGCATCCTCCGTAGTACCGCGGCTGCTGGCACGGAGTT
+
CCCCCGGGGGGGGGGGGGGGGGGGGGGGGGGGGGGGGGGGGGGGGGGGGGGGGGGGGGGGGGGGGGGGGGGGGGGGGGGGGGGGGGGGGEGGGGGGGGGGGGGGGGGGGGGGGGGGGGGGGGGGGGGGGGGGGGGGGGGGGGGGGGGGGGGGGGGGGGGGGGGGGGGGGGGGGDGGFFFGGGGGGGGGGGGGGFFGGGGGFFFFFBEFFFFEEAFFEFFFBFFFFFFF=D>FD@@EFFFFFFF<@@AE?519>@@;<F:BBFFFFFF?<71;B?(4:441949B90<BFF:(4:>FF:B
@M04999:289:000000000-L3R54:1:1101:27966:6992 2:N:0:424
GACTACTGGGGTATCTAATCCTGTTCGCTCCCCACGCTTTCGTCCATCAGCGTCAATCGGTATTTAGTAACCTGCCTTCGCAATCGGGGTTCTGTGTAATATCTATGCATTTCACCGCTACACTACACATTCCAGCTACTTCAATACTATTCAAGATTAACAGTATCAACGGCAGTTCTACAGTTAAGCTGCAGGTTTTCACCGCTGACTTATCAACCCGCCTACGGACCCTTTAAACCCAATAAATCCGGATAACGCTCGCATCCTCCGTATTACCGCGGCTGCTGGCACGGAGTTAGCC
+
CCCCCGGGGGGGGGGGGGGGGGGGGGGGGGGGGGGGGGGGGGGGGGGGGGGGGGGGGGGGGGGGGGGGGGGGGGGGGGGGGFGGGGGGGGGGGGGGGGGGGGGGGGGGGGGGGGGGGGGGGGGGGGGGGGGGGGGGGGGGGGGGGGGGGGGGGGGGGGGGGGGGGGGGGGGGGGGGFGFGGGGGGGGGGGGGGGGGGGGGFFFFFFFFFEF@FFFFFFFFFFFFFF=DBFFFFFFEFFDFFFDFEFFEFFFFFFFE?FDFFFFFF32<?BF?:?FFAF9B>>FFFFFFB?F:9>6??BFF?
@M04999:289:000000000-L3R54:1:1101:8327:7002 2:N:0:424
ATGACTACTGGGGTATCTAATCCTGTTTGCTCCCCACGCTTTCGCATCTCAGCGTCAGTATCTGTCCAGAAGGCCGCCTTCGCCACCGGTATTCCTCCACATCTCTACGCATTTCACCGCTACACGTGGAATTCTACCTTCCTCTACAATACTCCAGATAACCAGTTTTAAGTGCAATTCCCAGGTTGAGCCCGGGGCTTTCACACCTAACTTAATTATCCGCCTACATGCCCTTTACGCCCAGTCATTCCGATTAACGCTCGCACCCTCCGTATTACCGCGGCTGCTGGCACGGAGTTAC
+
CCCCCGGGGGGGGGGGGGGGGGGGGGGGGGGGGGGGGGGGGGGGG7FEFGGGGGGGGGGFFGGGGGGGGGGGGGGGGGGGGGGGGGGGGGEGGGGFGGGGGGGGGFGGGGGGGGGGGGGGGGGGGGGGGGGFGGGDGFGFGGGGAAFFGFGGGGGGGGGGFGGGGGGGGG=EGGGGFGFGGGGGGGGGGDGGGGGGGGDFFFFFFFEFFFFEEFFFFFFCFDBFFFFFCFFFF@@@<E<DB9?;EFFC7?EE?FFFFFF0:B>>3>B?(4:>:04?A99(7306>9:?:?F:?0;9;2:F)
@M04999:289:000000000-L3R54:1:1101:5081:7007 2:N:0:424
GGGACTACTGGGGTATCTAATCCTGTTCGCTCCCCACGCTTTCGTCCATCAGCGTCAATCGGTATTTAGTAACCTGCCTTCGCAATCGGGGTTCTGTGTAATATCTATGCATTTCACCGCTACACTACACATTCCAGCTACTTCAATACTATTCAAGATTAACAGTATCAACGGCAGTTCTACAGTTAAGCTGCAGGTTTTCACCGCTGACTTATCAACCCGCCTACGGACCCTTTAAACCCAATAAATCCGGACAACGCTCGCATCCTCCGTATTACCGCGGCTGCTGGCACGTAGTT
+
<CCCCGGGGGGGGGGGGGGGGGGGGGGGGGGGGGGGGGGGGGGGFGGGGGGGGGGGGGGGGGGGGCEGGGGGGGDGGGGGGGGGC7FGG7FGGGGGGDFFGGGGGGGGGGGGGGGGGGGGGGGGGGGGGGGGGGGGGGGFGFGGGDFFGGCEEGGGGGFDFGGGGGGGGGGGGGGGFGFGGGGGGGGGFFGGGGGGGCGGFFFFFDFFAFFFFF6BEFFBFFFFADFF@?F@FF2@=?CFD?D;@8A6?CEB9D>FDF>BB09;><>?>BFFB6?7<AAF96799>6?F44(5?.488<
@M04999:289:000000000-L3R54:1:1101:14637:7043 2:N:0:424
GGTAGACTACCCGGGTATCTAATCCTGTTTGCTCCCCACGCTTTCGCATCTCAGCGTCAGTATCTGTCCAGAAGGCCGCCTTCGCCACCGGTATTCCTCCACATCTCTACGCATTTCACCGCTACACGTGGAATTCTACCTTCCTCTACAATACTCCAGATAACCAGTTTTAAGTGCAATTCCCAGGTTGAGCCCGGGGCTTTCACACCTAACTTAATTATCCGCCTACATGCCCTTTACGCCCAGTCATTCCGATTAACGCTCGCACCCTCCGTATTACCGCGGCTGCTGGCACGGAGTT
+
CCCCCGGGGGGGGGGGGGGGGGGGGGGGGGEGGGGGGGGGGGGGGGGGGGGGGGGGGGGGGGGGGGGGGGGGGGGGGGGGGGGGGGGGGFGGGGGGGGGGGGGGGGGGGGGGGGGGGGGGGGGGGGGGGFGGFGGGGFGGGGGGGGGGGGGGFGGFGGGGGGFGGGGGGGG:DGGFFGFGGGGGGGGGGECGFGGGGGDDFFFFFFFFFFFEDFFFEFFEFE?2>@DDFEF?;@DFFF9FDFFFFDEFFFEFF(423():(7?F6>9>FBF?FFB6??DFABF9>BFFFF0(3(8?069<<
@M04999:289:000000000-L3R54:1:1101:15663:7091 2:N:0:424
GAAGACTACCCGGGTATCTAATCCTGTTTGCTCCCCACGCTTTCGCATCTCAGCGTCAGTATCTGTCCAGAAGGCCGCCTTCGCCACCGGTATTCCTCCACATCTCTACGCATTTCACCGCTACACGTGGAATTCTACCTTCCTCTACAATACTCCAGATAACCAGTTTTAAGTGCAATTCCCAGGTTGAGCCCGGGGCTTTCACACCTAACTTACTTATCCGCCTACATGCCCTTTACGCCCAGTCATTCCGATTAACGCTCGCACCCTCCGTATTACCGCGGCTGCTGGCACGTAGTT
+
CCCCCGGGGGGGGGGGGGGGGGGGGGGGGGGGGGGGGGGGGGGGGGGGGGGGGGGGGGGGGGGGGGEGGGFGGGGGGGGGGGGDGGGGGDGGGGGGGGGGGGGGGGGGGGGGGGGGGGGGGGGGGGGGGGGGFGGGGGGGGGGGGFGGFFFAFGGGGGGGAFFGFFFGGGGF8GGGFGFGGGGGFEGGFCFEGGDGGGGGFFFFFAFFDFEFFFF+>A8CFF=>>DFF1C3;EFFFFFF3<:@D0==<EFFF81?D0<A:F:?>;0;;B(382218:AA<129399,3:>(4(46((,46
@M04999:289:000000000-L3R54:1:1101:5289:7181 2:N:0:424
TTCAGACTACCAGGGTATCTAATCCTGTTTGCTCCCCACGCTTTCGCATCTCAGCGTCAGTATCTGTCCAGAAGGCCGCCTTCGCCACTGGTGTTCTTCCATATATCTACGCATTCCACCGCTACACATGGAGTTCCACTCTCCTCTTCTGCACTCAAGAAAAACAGTTTCAGCTGCACTTCCCCGGTTAAGCCGAGGGCTTTCACAGCTGACTTGTTCTCCCGCCTGCGTTCGCTTTACGCCCAATAAATCCGGACAACGCTTGCCACCTACGTATTACCTCGGCTGCTGGCACGTCGTT
+
CCCCCDFEGFFCGDGGGGGGGGACFGGGGFGGGGGGGFG@GGEGGGGGGGDF9FDFFFGGGGGGFCFGGGGFFG@EFGGGC,FDFGGGFFGGGGGGG<FEFGGGGDECFFFDGGEGGGG?@7BFGDFGCGCGFG8,CDEFFDFGGGFFCEGGGGG?@ED9DEFFEFFFFGAAEDC8?8DG8D88FECEEGGGGCEGCC77F>;FF6:ABF;<=F@*:9C*18@>(52>B>5;@0>?2?EF??>96=DFF<C31696;B0<9>F<:?0)2:?B26?2-3526).21449?F20<?7::(443
@M04999:289:000000000-L3R54:1:1101:13209:7206 2:N:0:424
GGACTACTGGGGTATCTAATCCTGTTTGCTCCCCACGCTTTCGCATCTCAGCGTCAGTATCTGTCCAGAAGGCCGCCTTCGCCACCGGTATTCCTCCACATCTCTACGCATTTCACCGCTACACGTGGAATTCTACCTTCCTCTACAATACTCCAGATAACCAGTTTTAAGTGCAATTCCCAGGTTGAGCCCGGGGCTTTCACACCTAACTTAATTATCCGCCTACATGCCCTTTACGCCCAGTCATTCCGATTAACGCTCGCACCCTCCGTATTACCGCGGCTGCTGGCACGGAGTTAGC
+
CCCCCGGGGGGGGGGGGGGGGGGGGGGGGGGGGGGGEGGGGGGGGGGGGGFGGGGGGGGGGGGGGGG<DGG8FGGGGGGGGGGGGGGDGEFGGGGGGGGGGGGGGGGGGGGGGGGGGGGGGGGGGGEFFDFGGGFGGGGGGGGGGGGGGGGGDEFFCGFFGGGGGGGGGEFGGFGFFGFGGGFGGGGGGGGGGCEGGGGGFFFFFFFFEFFF=FFFFFFF5BFFFFFFE=BFE;EEF<DF@D0;<<CEFF18;;<EF19BF>B>B>B?FFFF?B>BFAF>9(39>FFB:?7>6B99:BFA4
@M04999:289:000000000-L3R54:1:1101:19126:7246 2:N:0:424
ATGGACTACCAGGGTATTTAATCCTGTTCGCTCCCCACGCTTTCGTCCATCAGCGTCAATCGGTATTTAGTAACCTGCCTTCGCAATCGGGGTTCTGTGTAATATCTATGCATTTCACCGCTACACTACACATTCCAGCTACTTCAATACTATTCAAGATTAACAGTATCAACGGCAGTTCTACAGTTAAGCTGCAGGTTTTCACCGCTGACTTATCAACCCGCCTACGGACCCTTTAAACCCAATAAATCCGGATAACGCTCGCATCCTCCGTATTACCGCGGCTGCTGGCACGGAGTT
+
CCCCCGGGGGGGGGGGGGGGGGGGGGGGGGGGGGGGGGGGGGGGGGGGGGGGGGGGGGGGGGGGGGGGGGGGGGGGGGGGGGGGGGGGGGGGGGGGGGGGGGGGGGGGGGGGGGGGGGGGGGGGGGGGGGGGGGGGGGGGGGGGGGGGFGGGGGGGGGGGGGGGGGGGGGGGGGGGFGFGGGGGGGGGGCFGGCGGGGGGFFFFFFBFFFFFFFFFFFFFFFABFAFF2>@@BFFFFEEFFF<<D@E<EFCEF6@D0>E@BF@6>>BFB><?FF?FFAFFB;>BBF9<F?BBFF6909BF
@M04999:289:000000000-L3R54:1:1101:3428:7265 2:N:0:424
GGGGGACTACTCGGGTATCTAATCCTGTTTGCTCCCCACGCTTTCGCATCTCAGCGTCAGTATCTGTCCAGAAGGCCGCCTTCGCCACCGGTATTCCTCCACATCTCTACGCATTTCACCGCTACACGTGGAATTCTACCTTCCTCTACAATACTCCAGATAACCAGTTTTAAGTGCAATTCCCAGGTTGAGCCCGGGGCTTTCACACCTAACTTAATTATCCGCCTACATGCCCTTTACGCCCAGTCATTCCGATTAACGCTCGCACCCTCCGTATTACCGCGGCTGCTGGCACGGAGTT
+
CCCCCGGGGGGGGGGGGGGGGGGGGGGGGGGGGGGGGGGGGGGGGGGGGGGGGGGGGGGGGGGGGGGGGGGGGGGGGGGGGGGGGGGGGGGGGGGGGGGGGGGGGGGGGGGGGGGGGGGGGGGGGGGGGGGGGGGGGGGGGGGGGGGGGGGGFEFGGGGGGGGGGGGGGGGGGGGFFGFGGGGGGGGGGGGGGGGGGDGDFAFFFFFFFFFFFFFFFFFFFEF=BFFFFFFEF@FFFFFFFFB>FFFFFFFFFFFFFFFF?>FF9BFF;?BFFBB?:?2:>:6(49>>BFF0:1<<3((44
@M04999:289:000000000-L3R54:1:1101:24433:7333 2:N:0:424
GTCTGACTATCTAATCCTGTTTGCTCCCCACGCTTTCGCATCTCAGCGTCAGTATCTGTCCAGAAGGCCGCCTTCGCCACCGGTATTCCTCCACATCTCTACGCATTTCACCGCTACACGTGGAATTCTACCTTCCTCTACAATACTCCGGATAACCAGTTTTAAGTGCAATTCCCAGGTTGAGCCCGGGGCTTTCACACCTAACTTAATTATCCGCCTACATGCCCTTTACGCCCAGTCATTCCGATTAACGCTCGCACCCTCCGTATTACCGCGGCTGCTGGCACGGAGTTAGCCGGTG
+
CCCCCFGGGGGGGGGGGGGGGGGGGGGGGFGGGGGGGGGDFGFGGGGGGGGGGGGGGGGGGGGGFGGGGCGGGGGGGGGGGGGGEEGGGGGGGGGGGGGGGGGGGGGGGGGGGGGGGGGGFGGEGGGGFFGGGGGGGGGGGGGGGGGGGGGEGGGGGGGGGGGGGGGGGGGGGGGGBFAGFGGFCE?CECGGGGGGFGGF>FFFFFFFEFCCEFF>DDFFFFFFFFDEDFFF@@;;FFFFFF<CEF;;<7?E?BD6942>>FBF04?(.:ABAB01(9>B04?011)4>2980:AB>>>B0
@M04999:289:000000000-L3R54:1:1101:15416:7343 2:N:0:424
CGACTACCGGGGTATCTAATCCTGTTTGCTCCCCACGCTTTCGCATCTCAGCGTCAGTATCTGTCCAGAAGGCCGCCTTCGCCACCGGTATTCCTCCACATCTCTACGCATTTCACCGCTACACGTGGAATTCTACCTTCCTCTACAATACTCCAGATAACCAGTTTTAAGTGCAATTCCCAGGTTGAGCCCGGGGCTTTCACACCTAACTTAATTATCCGCCTACATGCCCTTTACGCCCAGTCATTCCGATTAACGCTCGCACCCTCCGTATTACCGCGGCTGCTGGCACGGAGTTAGC
+
CCCCCGFGGGGGGGGGGGGGGGGGGGGGGGGGGGGGGGGGGGGGGGGGGGGGGGGGGGGGGGGGGGGGGFGFGGGGGGGGFGGGGGGFGGGGGGGGGGGGGGGGGGGFGDGGGGGGGGGGGGGGGGGCFCGGGGEGGGGGGGGGGGGGGGGGGFGCFFGFFCFGGGGGGGCGAFFGFGFFGGFCGGGG6FGGGC>DDGGGFFFFFEFF3BEE3=CFEFFE?B@F@@8C?@@1=@E<E;DBB?047>EEFF@?:B?DF?B<?09;;>??B?>F(::DFF690,19313).8<?1(4(-1)5.
@M04999:289:000000000-L3R54:1:1101:25630:7344 2:N:0:424
TGTGACTACCAGGGTATCTAATCCTGTTTGCTCCCCACGCTTTCGCATCTCAGCGTCAGTATCTGTCCAGAAGGCCGCCTTCGCCACCGGTATTCCTCCACATCTCTACGCATTTCACCGCTACACGTGGAATTCTACCTTCCTCTACAATACTCCAGATAACCAGTTTTAAGTGCAATTCCCAGGTTGAGCCCGGGGCTTTCACACCTAACTTAATTATCCGCCTACATGCCCTTTACGCCCAGTCATTCCGATTAACGCTCGCACCCTCCGTATTACCGCGGCTGCTGGCACGGATTTC
+
CCCCCGGGGGGGGGGGGGGGFGGGGGGGGGGGGGGGGGGGGEGGGGGGGGGGGGGGGGGGFGGGGGGGGGGGGGGGGGGGGGGGGGGGGGGCFGFGGGGGGGGGGGGGGGGGGGGGGGGGGGGGGGGGGGCFGGGGFGGGGGGGGGGGGGGGGGGGGGGGFGGEGGGGGGGGGFGGFGFGGDGGGFGGGEFFGFGGGGGGFFFFFFFFD=EDFFFFFFFFFFFFFFFFEFFFBFFF8EFBFF;@;@EEECEE@0?@FC>?9B?FB1224??:2:61?AA<BBBF99>:??0<?>((4,-4)
@M04999:289:000000000-L3R54:1:1101:17920:7385 2:N:0:424
ATCGACTACCGGGGTATCTAATCCTGTTTGCTCCCCACGCTTTCGCATCTCAGCGTCAGTATCTGTCCAGAAGGCCGCCTTCGCCACCGGTATTCCTCCACATCTCTACGCATTTCACCGCTACACGTGGAATTCTACCTTCCTCTACAATACTCCAGATAACCAGTTTTAAGTGCAATTCCCAGGTTGAGCCCGGGGCTTTCACACCTAACTTAATTATCCGCCTACATGCCCTTTACGCCCAGTCATTCCGATTAACGCTCGCACCCTCCGTATTACCGCGGCTGCTGGCACGGAGTTT
+
CCCCCGGGGGGGGGGGGGGGGGGGGGGFGGGGGGGGGGGGGGGGGGGGGGGGGGGGGGGGGGGGFGGGGGGGGGGGGGGGGGGGGGGGGGGGGGGGGGGGGGGGGGGGGGGGGGGGGGGGGGGGGGGGGGGFGGGGGGGGGGGGGGGGGGGGGGGGGFFFFGGGGGGGGGGGFGCGFGFGGGGGGGGGGF,CGGGGGC7CFFFFFFFFFEFFFFFFFFFFFF2?DD?D;E?EFFFFFFFFFFF@1=EFEFFFFFF<?BF?>BBBFFFFFFFFFB08?DFB?1,19>>043(8:?(3028:)
@M04999:289:000000000-L3R54:1:1101:10201:7389 2:N:0:424
TGAGACTACACGGGTATCTAATCCTGTTCGCTCCCCACGCTTTCGTCCATCAGCGTCAATCGGTATTTAGTAACCTGCCTTCGCAATCGGGGTTCTGTGTAATATCTATGCATTTCACCGCTACACTACACATTCCAGCTACTTCAATACTATTCAAGATTAACAGTATCAACGGCAGTTCTACAGTTAAGCTGCAGGTTTTCACCGCTGACTTATCAACCCGCCTACGGACCCTTTAAACCCAATAAATCCGGATAACGCTCGCATCCTCCGTATTACCGCGGCTGCTGGCACGGAGTT
+
CCCCCGGGGGGGGGGGGGGGGGGGGGGGGGGGGGGGGGGGGGGGGGGGGGGGGGGGGGGGGGGGGGGGGFGGGGGGGGGGGGGGGGGGGGGGGGGGGGGGGGGGGGGGGGGGGGGGGGGGGGGGGGGGGGGGGGGGGGGGGGGGGGGGGGGGGGGGGGGGGGGGGGGGGGGGGGDGFGFGGGGGGEGGGGGGGFGGGFGGFFFFFFFFFAAF@FFFFFFFFF4ABFFFF2@@FFFFFF?FFFDF?D@EFCEE6>FFD@EFFFFFFFFB?FBFFFFFFFFFFB(66036?DB?7?2;09BF
@M04999:289:000000000-L3R54:1:1101:12949:7408 2:N:0:424
AAGGACTACACGGGTATCTAATCCTGTTCGCTCCCCACGCTTTCGTCCATCAGCGTCAATCGGTATTTAGTAACCTGCCTTCGCAATCGGGGTTCTGTGTAATATCTATGCATTTCACCGCTACACTACACATTCCAGCTACTTCAATACTATTCAAGATTAACAGTATCAACGGCAGTTCTACAGTTAAGCTGCAGGTTTTCACCGCTGACTTATCAACCCGCCTACGGACCCTTTAAACCCAATAAATCCGGATAACGCTCGCATCCTCCTTATTACCGCGTCTGCTGGCACGGAGTTT
+
@C@,AFF<FD@;@@F:EFGGAFGFFGGDGGGG@F<FGD@FG@C<CFFGDFEEFCCFCFCFG<@FEFEFGCF@FBFGFFGGGGGGFCEGF,:FGGGGFGCC<5AE9FFG=,EFFGFGDFGDGGGGCEFCFGGGCCDCACFGDGGGGGGFAEE,@=E;=EDFFDAFEDFFCDF8F++@*=:DGGFG98@C,@DEG6?D?69;BFECCA>A=9AB;FCF=91:6A=A=>5B>((58@@FE4)8=@<065@))9<;@>F@<))/:234>>:1:<3(().6<).63(3(34<A<?(24)-9(-4:)
@M04999:289:000000000-L3R54:1:1101:7920:7416 2:N:0:424
TTGGACTACTAGGGTATCTAATCCTGTTTGCTCCCCACGCTTTCGCATCTCAGCGTCAGTATCTGTCCAGAAGGCCGCCTTCGCCACCGGTATTCCTCCACATCTCTACGCATTTCACCGCTACACGTGGAATTCTACCTTCCTCTACAATACTCCAGATAACCAGTTTTAAGTGCAATTCCCAGGTTGAGCCCGGGGCTTTCACACCTAACTTAATTATCCGCCTACATGCCCTTTACGCCCAGTCATTCCGATTAACGCTCGCACCCTCCGTATTACCGCGGCTGCTGGCACGGAGTT
+
CCCCCGGGGGGGGGGGGGGGGGGGGGGGGGGGGGGGGGGGGGGGGGGGGGGGGGGGGGGGGGGGGGGGGGGGGFGGGGGGGGDGGGGFFGGGGGGGGGGGGGGGGGGGGGGGGGGGGGGGGGGGGGGGGGGGGGGGGGGGGGGGGGGGFFFGGGGGGGFGGGGGGGGGGGGGGGGGFGFGGGCCFFGFFCCFFGCGGGGDFFFFFFFFFEFFFFFFEFFFFFFFFFFF=CCEFFFFECEFFFB?(5345<?EE?;6;CE@(,8,((43<BFFF:08BAFF:F02631(:):?(.14(4<7
@M04999:289:000000000-L3R54:1:1101:4840:7423 2:N:0:424
GATGACTACTGGGGTATCTAATCCTGTTTGCTCCCCACGCTTTCGCATCTCAGCGTCAGTATCTGTCCAGAAGGCCGCCTTCGCCACCGGTATTCCTCCACATCTCTACGCATTTCACCGCTACACGTGGAATTCTACCTTCCTCTACAATACTCCAGATAACCAGTTTTAAGTGCAATTCCCAGGCTGAGCCCGGGGCTTTCACACCTAACTTAATTATCCGCCTACATGCCCTTTACGCCCAGTCATTCCGATTAACGCTCGCACCCTCCGTATTACCGCGGCCGCTGGCACGGCGTTT
+
CCCCCGGGGGGGGGGGGGGGGGGGGGGGGGGGGGGGGGGGGGGGGGGGGGGGGGGGGGGGGGGGGGGGGGGGGGGGGGGGGGGGGGGGGGGGGGGGGGGGGGGGGGGGGGGGGGGGGGGGGGGGGGGGGGGGGGGGEGGGGGGGGGGGGGFFGGGFGGFGGGGGGGGFGGGGGGGCDGFGGFFGGDFGG7FFFGGGGDGGFFFFFFFFD@EFFFFFFFA5FFDBFFFF3?4=B;@FFECAD;@013<>EC??81<FFFF09B?299;9:1((31(,54:.-449((-(-16:04:(((,4,
@M04999:289:000000000-L3R54:1:1101:15871:7496 2:N:0:424
CTACGACTACCCGGGTATCTAATCCTGTTTGCTCCCCACGCTTTCGCATCTCAGCGTCAGTATCTGTCCAGAAGGCCGCCTTCGCCACCGGTATTCCTCCACATCTCTACGCATCTCACCGCTACACGTGGAATTCTACCTTCCTCTACAATACTCCAGATAACCAGTTTTAAGTGCAATTCCCAGGTTTAGCCCGGGGCTTTCACACCTAACTTAATTATCCGCCTACATTCCCTTTACCCCCCGTCATTCCGATTAACGCTCTCACCCCCCGTATTACCCCGGCTTCCTGCCCGGACTT
+
CCCCCGGE@FGFEGGG@FGGGGGGGDFGGGADFFGGGDEEGEGG9BCEGG<CEFFEEEEGFFGCF<FFGGFGGFGGFGGGGGGFEGGGGGGGDGFEGF9FEFAFFFFGGGDGDGGGDDFGCGGCDDFDGFGGGFEFGFGC,E=FGGGGGGFGGGGCGGFGGFFGGFGGGGGFGGGGFFFGGGGGDGGGG,@EGGGCGGGGDFA8:A:A9>=BBFF8>AB5B5?(5>?D@=C)4CFEE@);).63(683<<B>>(((4())(-34())-44((494(4:)5<(1((32,,).40((,((((.
@M04999:289:000000000-L3R54:1:1101:6082:7512 2:N:0:424
GCTGACTACCGGGGTATCTAATCCTGTTTGCTCCCCACGCTTTCGCATCTCAGCGTCAGTATCTGTCCAGAAGGCCGCCTTCGCCACCGGTATTCCTCCACATCTCTACGCATTTCACCGCTACACGTGGAATTCTACCTTCCTCTACAATACTCCAGATAACCAGTTTTAAGTGCAATTCCCAGGTTGAGCCCGGGGCTTTCACACCTAACTTAATTATCCGCCTACATGCCCTTTACGCCCATTCCTTCCGATTAACGCTCGCACCCTCCGTATTACCTCGCCTGCTGGCTCGGAGTTT
+
CCCCCGFFFGGGGGGGGGGGGGFGGGGGGGGGGGGGGGGGGGGGGGGEGGGGGGGGGGGGGGGGGGGGGFGGGGGGGGGGEFFGG>FGGEGDFGFFFFGGGFGFFGFFDGEGGGGGGGGEGDGGGGGGGGGGGCFGCFGGFGFFGG=EF999@EF8BDGGFFGGGGGGFGFDGCGGFGFGGGGGGGG?6@CCFGGGCCDDFFFFF>FFFFFFFFFFFFFCA:@FF<(8=CCFFDF@E3..,:(((/./.7>;<<???<:1(40(,4;>0((3-4323-69)5:(30(,.3,1()(((-4(-
@M04999:289:000000000-L3R54:1:1101:27098:7530 2:N:0:424
ATGGACTACCAGGGTATCTAATCCTGTTCGCTCCCCACGCTTTCGTCCATCAGCGTCAATCGGTATTTAGTAACCTGCCTTCGCAATCGGGGTTCTGTGTAATATCTATGCATTTCACCGCTACACTACACATTCCAGCTACTTCAATACTATTCAAGATTAACAGTATCAACGGCAGTTCTACAGTTAAGCTGCAGGTTTTCACCGCTGACTTATCAACCCGCCTACGGACCCTTTAAACCCAATACATCCGGATAACGCTCGCATCCTCCGTATTACCGCGGCTGCTGTCACGGAGTT
+
-A@@CFGG@FFGGGFFCFCAFG,C<@FG,B@FEGGGGBFGD@FFGFFC,FFF9EFGGGGGG7@@6@FCFFGGGCFGCGGGGGGG77:FG@EC7FFFFGDGFCFGEEFGGGGFGGGFEEFGGC:FFGGGGGFGFGGGFGGGFGGEFGGGFEGGGGG;DCGGAAEFGGGGGG8CDE6@>C@DFFCGGGGG8F7AFFGC7F9==?FFCFBDAAFFFFF>EFFF9@AA=A?F@D>59@DFFFF8;@;;;,;)7??1?912;A8302<((9F0>2).(,320:AA09>4>>(1775).<02>;?F
@M04999:289:000000000-L3R54:1:1101:18246:7536 2:N:0:424
AGACTACCGGGGTATCTAATCCTGTTTGCTCCCCACGCTTTCGCATCTCAGCGTCAGTATCTGTCCAGAAGGCCGCCTTCGCCACCGGTATTCCTCCACATCTCTACGCATTTCACCGCTACACGTGGAATTCTACCTTCCTCTACAATACTCCAGATAACCAGTTTTAAGTGCAATTCCCAGGTTGAGCCCGGGGCTTTCACACCTAACTTAATTATCCGCCTACATGCCCTTTACGCCCAGTCATTCCGATTAACGCTCGCACCCTCCGTATTACCGCGGCTGCCGGCACGGAGTTAGC
+
CCCCCGGGGGGGGEGGGGGGGGGGGGGGGGGGGGGGGGGGGGGGGGGGGGGGGGGGGGGGGGGGGGGGGGGGGGGGGGGGGGGGGGGGGGGGGDGGGFGGGGGGGGGFGGGGGGGGGDGGGGGGGGGGDFGGGGGGGFGGGGGGFGGCFGGGGFGGCGGGGGGGGGGGGGGGGGGGFGFGCCCCGGGGGGGGGDGGGGFGFFFFFEFFFFFFFFFFFFFE;@F@6@@EE@EFFFF<EFFF>D0@@EFEEE@7?:B<DF6?FFFBFF?06:>:0:4:BF1601>>>B<B9>>B:99>?<<49
@M04999:289:000000000-L3R54:1:1101:28351:7567 2:N:0:424
GACTACTCGGGTATCTAATCCTGTTCGCTACCCATGCTTTCGAACCTCAGCGTCAGTTACAGACCAGAGAGCCGCCTTCGCCACTGGTGTTCTTCCATATATCTACGCATTCCACCGCTACACATGGAGTTCCACTCTCCTCTTCTGCACTCAAGAAAAACAGTTTCAGCTGCACTTCCCCGGTTAAGCCGAGGGCTTTCACAGCTGACTTGTTCTCCCGCCTGCGTTCGCTTTACGCCCAATAAATCCGGACAACGCTTGCCACCTACGTATTACCGCCGCTGCTGGCACGTCGTTAGCC
+
CCCCCGGGDCFDGGGGGGGGGGGGGGGGGGGGGGGGFFGGGGDEFGFGGGFGGGGG@FCECGAFGGGFEGGGGGGGGGGGGGDGGFGGGGGGCFGGGGFGCFGGFGFEGGEFFGGGGGGGGFGCFCFFDGFGGGGFG9DFFGFFDGADDFFG?F,E8=FFEGFGFGGGCFFFC,=EBFFGGGDEGCEGGGEGEGGDGFGGFFFFFAAFDFEFE9BFEFF=DBFFF>@@F?;D;@FEDF9:7D@EF95CE19:>0:<43????:AFFF?B:7BAFFF<01((44;>?)(((5:6(-7(,4<3
@M04999:289:000000000-L3R54:1:1101:12027:7662 2:N:0:424
CGACTACTGGGGTATTTAATCCTGTTCGCTCCCCACGCTTTCGTCCATCAGCGTCAATCGGTATTTAGTAACCTGCCTTCGCAATCGGGGTTCTGTGTAATATCTATGCATTTCACCGCTACACTACACATTCCAGCTACTTCAATACTATTCAAGATTAACAGTATCAACGGCAGTTCTACAGTTAAGCTGCAGGTTTTCACCGCTGACTTATCAACCCGCCTACGGACCCTTTAAACCCAATAAATCCGGATAACGCTCGCATCCTCCGTATTACCGCGGCTGCTGGCACGGAGTTAGC
+
CCCCCGGGGGGGGGGGGGGGGGGGGGGGGGGGGGGGGGGGGGGGGGGGGGGGGGGGGGGGGGGGGGGFGGGGGGGGGGGGGGGEGGGGGGGGGGGGGGGGGGGGGGGFGGGGGGGGGEGGGGGGGGGGGGGGGGGFGGGGGGGGGFGGGGGGGGGFGGGGFGGGGGGGGGGCCEGGFGFGGGGGGGGGGGGGGGGGGGGGFFFFFFFFFFFFFFFFCFFFEFFFFFDFFFFFFFFFFFFFFFFFFFFFFFB;0??>EDBFDFFB?>FFFFB?FF>DBFFF;>;>FFFFFFFF<0;>FF296
@M04999:289:000000000-L3R54:1:1101:27162:7666 2:N:0:424
GACTACCGGGGTATCTAATCCTGTTTGCTCCCCACGCTTTCGCATCTCAGCGTCAGTATCTGTCCAGAAGGCCGCCTTCGCCACCGGTATTCCTCCACATCTCTACGCATTTCACCGCTACACGTGGAATTCTACCTTCCTCTACAATACTCCAGATAACCAGTTTTAAGTGCAATTCCCAGGTTGAGCCCGGGGCTTTCACACCTAACTTAATTATCCGCCTACATGCCCTTTACGCCCAGTCATTCCGATTAACGCTCGCACCCTCCGTATTACCGCGGCTGCTGCCACGGAGTTAGCC
+
CCCCCGGGGGGGGGGGGGGGGGGGGGGGGGGGGGGGGGGGGGGG>FGGGGGGGGGGGGGGGGGGGGGGGGGGGGGGGGGGGGGGGGGGGGGGGGGGGGGGGGGGGGGGGGGGGGGGGGGDFGGGGGGGGGGGGGGFFGGGGGGGGGGGGGGGFGGGCFGGGGFDFGGFG8DEFFGGFGFGGGDGGGGGGGGGGGGGDGGGFF>FDFFABCEBEFFFFFFDFDFFD8CF8E@8@EFF?F>E1?EEFFFEF;<??1A96>(,7;;B9?BFB>6(4?<>D?>669>>B:0).)4(3,((3).<4
@M04999:289:000000000-L3R54:1:1101:25511:7700 2:N:0:424
ATGACTACTGGGGTATCTAATCCTGTTTGCTCCCCACGCTTTCGCATCTCAGCGTCAGTATCTGTCCAGAAGGCCGCCTTCGCCACCGGTATTCCTCCACATCTCTACGCATTTCACCGCTACACGTGGAATTCTACCTTCCTCTACAATACTCCAGATAACCAGTTTTAAGTGCAATTCCCAGGTTGAGCCCGGGGCTTTCACACCTAACTTAATTATCCGCCTACATGCCCTTTACGCCCAGTCATTCCGATTAACGCTCGCACCCTCCGTATTACCGCGGCTGCTGGCACGGAGTT
+
CCCCCGGGGGGGGGGGGGGGGGFGGGGGGGDEFGGGGGGGGGGGGECFCFGGFGGEGEGGGGGGGGGGGGGGGCF@CGGGGGGGGGFGGFGGGGGGGGGGGGGFGGGGGGGGGGGGGFGGGGGGGGGGGGGGGGGGGGGGGGGGGGGFGGGGGGGGGAFCFGGGGDGGGGGGGGGCFFDDFGFFFGCEGGGGGGGGGGGGFFFFFF>FEEFCFF>FFFCEFDFFDFFFF?FFDFF=<E(23;?DFFFFFFFF021?EFF9?:>>>>9::??9((,854>34,(2(4:?02:0<(-7--:
@M04999:289:000000000-L3R54:1:1101:4651:7787 2:N:0:424
GACTACCCGGGTATCTAATCCTGTTTGCTCCCCACGCTTTCGCATCTCAGCGTCAGTATCTGTCCAGAAGGCCGCCTTCGCCACCGGTATTCCTCCACATCTCTACGCATTTCACCGCTACACGTGGAATTCTACCTTCCTCTACAATACTCCAGATAACCAGTTTTAAGTGCAATTCCCAGGTTGAGCCCGGGGCTTTCACACCTAACTTAATTATCCGCCTACATGCCCTTTACGCCCAGTCATTCCGATTAACGCTCGCACCCTCCGTATTACCGCGGCTGCTGGCACGGATTTAGCC
+
CCCCCGGGGGGGGGGGGGGGGGGGGGGGGGGGGGGGGGGGGGGGGGGGGGGGGGGGGGGGGGGGGGGGGGGGGGGGGGGGGGGGGGGGGGGGGGGGGGGGGGGGGGGGGGGGGGGGGGGGGGGGGGGGGGGGGGGGGGGGGGGGGGGGGGGGGGGGGGGGGGGGGGGGGGGGGGGGFGFGGGGGFGGGGGFGG:CDGFFGFFFFFFFFDFEFFFFFFFFFFFFFFFEFFFFEFFFF?D>B0=FEFEFFFFFF6?E9?>BFB>FFFF::?F?<?5A>A?FFF9BBB??>?<F?>F1,<AB<2
@M04999:289:000000000-L3R54:1:1101:5099:7826 2:N:0:424
TCATGACTACTAGGGTATCTAATCCTGTTTGCTCCCCACGCTTTCGCATCTCAGCGTCAGTATCTGTCCAGAAGGCCGCCTTCGCCACCGGTATTCCTCCACATCCCTACGCATTTCACCGCTACACGTGGAATTCTACCTTCCTCTACAATACTCCAGATAACCAGTTTTAAGTGCAATTCCCAGGTTGAGCCCGGGGCTTTCACACCTAACTTAATTATCCGCCTACATGCCCTTTACGCCCAGTCATTCCGATTAACGCTCGCACCCTCCGTATTACCGCGGCTGCTGGCACGTAGTT
+
CCCCCGGGGGGGGGGGGGGGGGGGGGGGGGGGFGGFGGGCFGGGGDGGGGGGGGGGGGGGGGGGGGGGGGGGGGGGGGDGGGGGGGGGGGGGGGGGGGGGGGGGGGGGGGFGGGGGGGGGEGGGGGGGGGFC:,EEGGGGGGDFGGGGGFGGGGGDGGGGGGGGGGGFAAFFFEGGFGFGGGGGGGFFGGGGG?GGGDDDFFFFFFFFAFFEDFFFFFA@>C?=B@>DFEC<E=DFFEEF?D@;@FEEEE3<CE0;0<CF@FFFFFB>9FBF:(8:B04<4(441406127:?(5?(21:6
@M04999:289:000000000-L3R54:1:1101:17795:7830 2:N:0:424
CGACTACCTGGGGTACTAATCTGGTTCGTATCCCACTCTCTATGTCATCATAGTCAATCGCTGTTTAGTTACCTGTCTTCGCATTGGGGGGTCATTGCAACATCTATGCATTGCACCGCTACACTCCACATCCCTGCTACTTCAATATTCTTCCCGCTTAACAGTATCAACTTCATTTCTACTGTTAAGCCCCAGGTCTCCACCTTTTCCTTATCAACCCGCCTGCGCACCCATTAAACCCTATCAAGCCCGCTAATCCACTCATCCTCCGTATTACGGCCGTTCCGTGCACCTAGTTAGC
+
--,AC:FG,6,,+6,,6C,EF,,C6,CF66,C,CF,,C6,,,6,,,,,C,6,,6C,6CF,,,,8,,,C,,CFF9F,A,,CFG:,B,B,+8+3B,,C,,,,,A,@,E,33,,C,,,,,@F8<B,,7,,,,,,,73,,@,,@3,2@,,,,=,22,,,**1*41A,,24C7,,,,,=+,++=:+++,?FG++=+*/31*;*2+/;.A4)+*)75))+1+9A4,76>2(,((-7>:1()-6)))4(1),6)))((-((7,))-)().3)-.)-:9(.,.))(49,--34<(402()((,,-))6)
@M04999:289:000000000-L3R54:1:1101:25680:7842 2:N:0:424
CTCGACTACCCGGGTATCTAATCCTGTTTGCTCCCCACGCTTTCGCATCTCAGCGTCGGTATCTGTCCAGAAGGCCGCCTTCGCCACCGGTATTCCTCCACATCTCTACGCATTTCACCGCTACACGTGGAATTCTACCTTCCTCTACAATACTCCAGATAACCAGTTTTAAGTGCAATTCCCAGGTTGAGCCCGGGGCTTTCACACCTAACTTAATTATCCGCCTACATGCCCTTTACGCCCAGTCATTCCGATTAACGCTCGCACCCTCCGTATTACCGCGGCTGCTGGCACGGAGTTT
+
CCCCCGGGGGGGGGGGGGGGGGGGGGGGGGGGGGGGGGGGGGGGGGGGGGGGGGGGCFEGGGGGGGGGGGGFFGGGGGGGGGGGGGGGGGGGGGGGGGGGGGGGFEEEGGGGGGGGGGGGGGGGGGGGGGEGG8FGGGGGGGGGGFGGGGGFGGGGGGGGGGGGGGGGGGGGGGGGFGFGGGGFFFEGCFFGGGGGGGGDFFFFFFAF==EDFFFFCFFFFFFF?FFFFFFF;FFFFFFE?;;035<>2:<A??B<BBAF>?66>>>>?61:>FB?2<AFBB>B;;6?>B0(3?B9,3:?)
@M04999:289:000000000-L3R54:1:1101:9257:7867 2:N:0:424
AGACTACTAGGGTATCTAATCCTGTTCGCTCCCCACGCTTTCGCTCCTCAGCGTCAGTGACGGCCCAGAGACCTGCCTTCGCCATCGGTGTTCTTCCCGATATCTACACACTCCACCGTTACACCGGGAATTCCAGTCTCCCCTACCGCACTCCAGTCCGCCCGTACCCGGCGCCGATCCACCGTTAAGCGATGGACTTTCACACCAGACGCGACGAACCGCCTACGAGCTCTTTACGCCCAATAAATCCGGATAACGCTTGCACCCTACGTTTTACCGCGGCTCCTGGCACGTAGTTAGC
+
@CCCCGGGGGGGGGGGGGGGGGGGGGGGDGGGGGGGCGGGGGFGGGGFGGGGGGGGGGGGGEGGGGGGFGFGGGGGGGGGGGGGGGGGGGGGGGGGGGGGGGGGGGGGGGGGGGGGGGGGFGGGGGGGEGGGGGEFGGGGGGGGGGGGGCGGGGGDGGCCEEEGGDCEGGGGCGGG:DBGGGGGGG=FGGGCCEDGGGGGFFFFFB5)3=>BB:DB9::9EFFB?F01?>17AAAAABFFF0?7)8<<A:99<<BFB23<?:?BF??1((4:2:84<),-((2((,(4:613(.,144<2)
@M04999:289:000000000-L3R54:1:1101:22880:7898 2:N:0:424
TGACTACTGGGGTATCTAATCCTGTTTGCTCCCCACGCTTTCGCATCTCAGCGCCAGTATCTGTCCAGAAGGCCGCCTTCGCCACCGGTATTCCTCCACATCTCTACGCATTTCACCGCTACACGTGGAATTCTACCTTCCTCTACAATACTCCAGATAACCAGTTTTAAGTGCAATTCCCAGGTTGAGCCCGGGGCTTTCACACCTAACTTAATTATCCGCCTACATGCCCTTTACGCCCAGTCATTCCGATTAACGCTCGCACCCTCCGTATTACCTCGGCTGCTGGCACGGAGTTAGC
+
CCCCCGGGGDGGGGGGGGGGGGGGGGGGGGGGGGGGGGGGGGEGEGGGGGGGGGGGGGGGGGGGGGGGFGGFGGGGGGGGGGGGGGGGGGGGGGGGGGGGGGGGGGGGGCGGGGGGGGGGGGGGGGGGGGGGGGGGGGGGGGGGGGFFFGGGGGGFGGGGGGGGGGGGGGGGGGFGFGFGGGGGGGF?GGGGGCEDDGGGFFFFFEFFFFFFFFFFFFF?5@DF9B3E<EFFFFFCEDDF@;;@@@FFFF@0<;?EE19:?>B>BF1,8B04<<?2A9).36:?FF?:BF:?(429:B244
@M04999:289:000000000-L3R54:1:1101:13623:7941 2:N:0:424
GACTACACGGGTATCTAATCCTGTTTGCTCCCCACGCTTTCGCATCTCAGCGTCAGTATCTGTCCAGAAGGCCGCCTTCGCCACCGGTATTCCTCCACATCTCTACGCATTTCACCGCTACACGTGGAATTCTACCTTCCTCTACAATACTCCAGATAACCAGTTTTAAGTGCAATTCCCAGGTTGAGCCCGGGGCTTTCACACCTAACTTAATTATCCGCCTACATGCCCTTTACGCCCAGTCATTCCGATTAACGCTCGCACCCTCCGTCTTACCGCGGCTGCTGGCACGGATTTAGCC
+
CCCCCGGGGGGGGGGGGGGGGGGGGGGGGGGGGGGGGGGGGGGGGGGGGGGGGGGGGGGGGGGGGGGGGGGGGGGGGGGGGGGGGGGGEGGGGGGGGGGGGGGGGGGGGGGGGGGG>FGGGGGGGGD=FGGGGGGGGGGGGGGDGFGGGGGGGGFGFFGGGGCFGGGFGCFCGGFFFGFGGGGFGGGGGGGGDCECDGGGFAAAFFFFFFFB;BFFEF=>F@DFFFFCEEDFFFFE??6>@0=E3<79CE;D7<47?9?63;BB36??F>?(469<?:B(2;BFFFF:<1><0(,4?4-:3
@M04999:289:000000000-L3R54:1:1101:23126:8068 2:N:0:424
AGCGACTACCGGGGTATCTAATCCTGTTCGCTCCCCACGCTTTCGCTCCTCAGCGTCAGTGACGGCCCAGAGACCTGCCTTCGCCATCGGTGTTCTTCCCGATATCTACACATTCCACCGTTACACCGGGAATTCCAGTCTCCCCCACCGCACTCCAGTCCGCCCGTACCCGGCGCCGGTCCACCGTTAAGCGATGGCCTTTCACACCAGCCGCGACCAACCGCCTACCCGCTCTTTTCGCCCACTATATCCGGATAACGCTTGCACTCTACGTATTACCGCGCCGTCCGGCTCGTAGTTT
+
@CC8BF@@FGEECDFEFEF9CFFDE@CF@@FEGED@EGEGCFF<FGDFGC@FFE@@@8BC@@E@6C@FBA86<EF6E8FE,F=,CCGFGGC+BFFFDGGGG7=FDFGGEA<F=FGGFF:8FECC4?4++@FGCGGG;F39=D,=C+19+C6+@+@F8D3@:*@EG>?*=C:75ED5?5)/21*=BC38**+2**215***999978@@(,(4().)())(04(09((.(((-17?BD)4.4::1(2()))-6((4((-5136(-(.4).)6.(.,-,)-449F(7((4(3(((--,4(,.)
@M04999:289:000000000-L3R54:1:1101:8427:8071 2:N:0:424
GCGACTACAGGGGTATCTAATCCTGTTCGCTCCCCACGCTTTCGTCCATCAGCGTCAATCGGTATTTAGTAACCTGCCTTCGCAATCGGGGTTCTGTGTAATATCTATGCATTTCACCGCTACACTACACATTCCAGCTACTTCAATACTATTCAAGATTAACAGTATCAACGGCAGTTCTACAGTTAAGCTGCAGGTTTTCACCGCTGACTTATTAACCCGCCTACGGACCCTTTAAACCCAATAAATCCGGATAACGCTCGCATCCTCCGTATTACCGCGGCTGCTGGCACGGAGTT
+
CCCCCGGGGGCGGGGGGGGGGGGGGGGGGGGGGGGGGGGGGGGGGGGGGGGGGGGGGGGGGGGGGGGGGGGGGGGGGGGGGGGGGGGGGGGGGGGGGGGGGGGGGGGGGGGGGGGGGGGGGEGGGGGGGGGGGGGGFGGFGGGGGGGGGGGGGGFGGGGGEGGGGGGGGCFGDGGGFGFGGGGGGGGFFGGGGFGGGGGGFFFFFA?AABCFFFFF<AAEFAFFFDFD2@B>@DFFFFFFFFFF@=EFFFFFF0;?@E?9;?>96?FBFABB????FFF6>609>FFF:BF?F<66(8?
@M04999:289:000000000-L3R54:1:1101:5373:8100 2:N:0:424
GGGTTGACTACTGGGGTATCTAATCCTGTTTGCTCCCCACGCTTTCGCATCTCAGCGTCAGTATCTGTCCAGAAGGCCGCCTTCGCCACCGGTATTCCTCCACATCTCTACGCATTTCACCGCTACACGTGGAATTCTACCTTCCTCTACAATACCCCAGATAACCAGTTTTAAGTGCAATTCCCAGGTTGAGCCCGGGGCTTTCACACCTAACTTAATTATCCGCCTACATGCCCTTTACGCCCAGTCATTCCGATTAACGCTCGCACCCTCCGTATTACCGCGGCTCCTGGCACGCAGT
+
CCCCCGGGGGGGGGGGGGGGGGGGGGGGGGGGGGGGGGGGGGGGGGGGGGGGGGGGGGGGGGGGGGGGGGGGGGGGGGGGGGGGGGGEGFGGGCGGGGGGGGGGFGGGGGGGGGGGGGGGGGGGGGGGGGGEEFGGGGGGGGGGGGGGGGGGGGGGFGGGGGGGGGGGGGGGGGGGFGFGGGGGDGGGGGGGGFGGGGC>@5AAFFFFFDDEFFFFB8>?F?EF?BF?DFEF?@E;;@4AC2?B@?(.7>C5CFE0;0:4<BB1?969>>B??B;,234>A>:>(,(((-4)(.(4((,(-
@M04999:289:000000000-L3R54:1:1101:10891:8105 2:N:0:424
CGGCTGACTACTCGGGTATCTAATCCTGTTTGCTCCCCACGCTTTCGCATCTCAGCGTCAGTATCTGTCCAGAAGGCCGCCTTCGCCACCGGTCTTCCTCCACATCTCTACGCATTTCACCGCTACACGTGGAATTCTACCTTCCTCTACAATACTCCAGATAACCAGTTTTAAGTGCAATTCCCAGGTTGAGCCCGGGGCTTTCACACCTAACTTAATTATCCGCCTACATGCCCTTTACGCCCAGTCATTCCGATTAACGCTCGCACCCTCCGTATTACCGCGGCTGCTGGCACGGAGT
+
CCCCCGGGGGGGGGGGGGGGGGGGGGGGGGGGGGGGGGGGGGGGGGGGGGGGGGGGGGGGGGGGGGGGGGGGGGGGGGDGGGGGGGGGGGGGG7FGGGGGGGGGGGGGGGGGGGGGGGGGGEGGGGGGDGGEGGGGGGGGGGGGGGGGGGGGGGGGGGGGGFGGGGGGGGGGGGGGFGFGGGGGGGGFGGGGGGGGGGGGEFFFFFFFFFFFEFFFFFFFFFFFFFFF=DFFEFFFFFFFFFFFF?0;@EFFFF@@FFBAAB>FFFFFFBFBBF9((4::AA?FF0902?:3(8(<?019-
@M04999:289:000000000-L3R54:1:1101:6482:8109 2:N:0:424
GACTACTTGGGTATCTAATCCTGTTTGCTCCCCACGCTTTCGCATCTCAGCGTCAGTATCTGTCCAGAAGGCCGCCTTCGCCACCGGTATTCCTCCACATCTCTACGCATTTCACCGCTACACGTGGAATTCTACCTTCCTCTACAATACTCCAGATAACCAGTTTTAAGTGCAATTCCCAGGTTGAGCCCGGGGCTTTCACACCTAACTTAATTATCCGCCTACATGCCGTTTACGCCCAGTCATTCCGATTAACGCTCGCACCCTCCGTATTACCGCGGCGTGTGGCCCTGAGCTAGCC
+
CCC<@<@,;FG;,@E<<FF@FDFEFFG@@CFGGGG7C:FGE:@FGG@EE<<:8@CF@CFCFA<,EECCFCFFGECC=FGFCCFGGGCFF7EEFE?FEF=9A<?A=F,@CCFGGFGGCE@=FGGE:F=+?EFFDF,>FGGGGGDED=FGGFC?E=DDFAFG?,@@FFFDF8@2@E7,;FFGGF?DGF?CFGGEE>EG5DF++?6AEFFFD6E>CF+BCFFD)656@=CF3>((/;3>(4:>06.773??E;(30??C<61,199>9?63<9(.((.)4,,-72(---(,((,(,.2(634(,
@M04999:289:000000000-L3R54:1:1101:27557:8131 2:N:0:424
GACTACCAGGGTATCTAATCCTGTTCGCTCCCCACGCTTTCGCCCATCAGCGTCAATCGGTATTTAGTAACCTGCCTTCGCAATCGGGGTTCTGTGTAATATCTATGCATTTCACCGCTACACTACACATTCCAGCTACTTCAATACTATTCAAGATTAACAGTATCAACGGCAGTTCTACAGTTAAGCTGCAGGTTTTCACCGCTGACTTATTAACCCGCCTACGGACCCTTTAAACCCAATAAATCCGGATAACGCTCGCATCCTCCGTATTACCGCGGCTGCTGGCACGGAGTTAGCC
+
CCCCCGGGGGGGGGGGGGGGGGGGGGGGGGGGGGGGGGGGGGGGGGGGGGGGGGGGGGGGGGGGGFFFGGGGGGGGGGGGG:BFGGGGGGGGGGGGGGGGGGGGGGGGGGGGGGGGGGGGGGGGGGGGGGGGGGFGGGGGFGGGGGGGGGGGGGDDGGGGGGGGGGGFGGGGDGGGFGFGGGGGGEGGGDCFGGGGGGGGFFFFFEFFFFFEFCFFFFAAFA===?>?FFFFFECFFFFF?DF@);CCEFB;20;E<F219>FFF?7<?F?02?FB<31>9906())(4(5<(736154<7
@M04999:289:000000000-L3R54:1:1101:17321:8169 2:N:0:424
GGTTGACTACCGGGGTATCTAATCCTGTTCGCTACCCATGCTTTCGAACCTCAGCGTCAGTTACAGACCAGAGAGCCGCCTTCGCCACTGGTGTTCTTCCATATATCTACGCATTCCACCGCTACACATGGAGTTCCACTCTCCTCTTCTGCACTCAAGAAAAACAGTTTCAGCTGCACTTCCCCGGTTAATCCGAGGGCTTTCACAGCTGACTTGTTCTCCCGCCTGCGTTCGCTTTCCGCCCAATAAATCCGGTCAACGCTTGCCCCCTACGTATTACCTCGGCTGCTGTCAAGTAGTT
+
CCCCCGGGFGG7@B@C7FGGGGGGEGGGGGDEGGGDGGGDFFFEG:CEFFGGF<EFEGEEGDFGGGAFGFFE,AFBE@CEGGGGGGDCFGGGGGEGGGGGGGCGGFGGGGCEEEGGGFGGGGGGGGGGGFDCCFFGGEGGGGGGGGGD8D,@,=EFFG9=D@8FEGCGGGGDDEFCFDFGGGGGGG>EGCG,@;C5;CCDFFFFFFFFFFB35ACA>BFE>>5@9=@FF@FF?09@;D);(3?13=?0<26AF60((()539B?:B3)4;9<3(4?B?BF4))(-(-,83?)8)))-.-.6
@M04999:289:000000000-L3R54:1:1101:23627:8176 2:N:0:424
CGACTACAGGGGTATCTAATCCTGTTCGCTCCCCACGCTTTCGCATCTCAGCGTCAGTATCTGTCCAGAAGGCCGCCTTCGCCACCGGTGTTCTTCCCGATATCTACACATTCCACCGTTACACCGGGAATTCCAGTCTCCCCTACCGCACTCCAATCCGCCCGTACCCGGCGCCGATCCACCGTTAAGCGATGGACTTTCACACCAGACGCGACGAACCGCCTACGAGCTCTTTACGCCCAATAAATCCGGATAACGCTTGCACCCTACGTATTACCGCGGCTGCTGGCACGTAGTTAGC
+
CCCCCGGGGGGGGGGGGGGGGGGGGGGGGGGGGGGGGGGGGGEGDGGGGGFGGGGGGGGGGGGGGGGGGGGGGGGGGGGGGGGGGGGGGGGGGGGGGGGGGGGGGGGGGGGGGGGGGGGGGGGGGGGGGGGGGGGGGGGGGGGGGGGGGGGGGGGGGGGGGGGGGGGGGGGGGGGGFGFGGGGGGGCFGGGEGGGCDGFGFFFFFFFFFFFFBEFFFFFFBFFFFBFBFFFFFFFAFFFFFF?BF<<FA:>9???2<:1113?BF?FF?FFFDABFFFF>09BB9:D??FBBF:?6?AAA<
@M04999:289:000000000-L3R54:1:1101:3272:8201 2:N:0:424
TCTGACTACTAGGGTATCTAATCCTGTTTGATCCCCACGCTTTCGCACATCAGCGTCAGTTACAGACCAGAAAGTCGCCTTCGCCACTGGTGTTCCTCCATATCTCTGCGCATTTCACCGCTACACATGGAATTCCACTTTCCTCTTCTGCACTCAAGTTTTCCAGTTTCCAGTGACCCTCCACGGTTGAGCCGTGGGCTTTCACATCAGACTTAAAAACCGCCTACGCGCGCTTTACGCCCAATAATTCCGGATAACGCTTGCCACCTACGTATTACCGCTGCTGCTGGCCCGTAGTT
+
@C<CCGGFGGFGGGGCF<E@FG@FGGDFGFGGFAGGDG77FEGAFC@@FGGFFGGC,CFAFGGGG9<F<C,CEFEGCEF=FFGGGGGGCEFCDFFF9,AB<F<ED@F,EFCEGGGGGGGCCCCFGC9FCF?FCFGGA>FBF=FGGFGGGGG;FFDGCD=FGGGFEGCFGGGGE==CF8DFFD=FCEFEGGGGGGGGC+7CAFFFFFFFFFFEEFFF@F5)9@BB==BF>2>@B0<@CE?BF9;(6;437?EEFFF:>><(36:??)321((3().5-6<0((4(3042),2((-9>:<4
@M04999:289:000000000-L3R54:1:1101:17563:8223 2:N:0:424
GACTACTCGGGTATCTAATCCTGTTCGCTACCCATGCTTTCGAACCTCAGCGTCAGTTACAGACCAGAGAGCCGCCTTCGCCACTGGTGTTCTTCCATATATCTACGCATTCCACCGCTACACATGGAGTTCCACTCTCCTCTTCTGCACTCAAGAAAAACAGTTTCAGCTGCACTTCCCCGGTTAAGCCGAGGGCTTTCACAGCTGACTTGTTCTCCCGCCTGCGTTCGCTTTACGCCCAATAAATCCGGACAACGCTTGCCACCTACGTATTACCGCGGCTGCTGGCACGTAGTTAGCC
+
CCCCCGGGGGGGGGGGGGGGGGGGGGGGGGGGGGGGGGGGGGGGGGGGGGGGGGGGGGGGGGGGGGGGGGGGGGGGGGGGGGGGGGGFGGGGGGGGGGGGGGGGGGGGGGGGGGGGGGGGGGGGGGGGGGGGGGGGGGGGGGGFGGGGGGGGGGGGGDGGGGFGGGGGGGGGGGGGFGFGGGCGEEFGGGGGGGEDGGGGFFFFFFAFFFFFFFFFFFF=DFFDDFFFFFFF?D9C;;FFF?@FFFFFF>(:>03?6;?:(18A?BF>?:72<?DF<<99796;BB0(-(4:?(4:)-297
@M04999:289:000000000-L3R54:1:1101:27276:8231 2:N:0:424
CATAGACTACTGGGGTATCTAATCCTGTTTGCTCCCCACGCTTTCGCATCTCAGCGTCAGTATCTGTCCAGAAGGCCGCCTTCGCCACCGGTATTCCTCCACATCTCTACGCATTTCACCGCTACACGTGGAATTCTACCTTCCTCTACAATACTCCAGATAACCAGTTTTAAGTGCAATTCCCAGGTTGAGCCCGGGGCTTTCACACCTAACTTAATTATCCGCCTACATGCCCTTTACGCCCAGTCATTCCGATTAACGCTCGCACCCTCCGTATTACCGCGGCTGCTGGCACGGAGTT
+
CCCCCGGGGGGGGGGGGGGGGGGGGGGGGGGGGGGGGGGGGGGGGGGGGGGGGGGGGGGGGGGGGGGGGGGGGGGGGGGGGGGGGGGGGGGGGGGGGGGGGGGGGGGGGGGGGGGGGGGGGGGGGGGGGGGGGGGGGGGGGGGGGGGFGGGGGGGGGGGGGGGGGGGGGGGGGGFGFGFGGGFGGGGGGGGGGFGGGGGGFFFFFFFFADFEDFFFFCFFFFF@DFFFFEEFEFFFFFFFFFFFFFFFFCFEFFFFDFFFDFFFFBFFBFFFFFFFF?AAA?FFBB9;??B0248:>FF?8
@M04999:289:000000000-L3R54:1:1101:25248:8304 2:N:0:424
ATGACTACCCGGGTATCTAATCCTGTTCGCTCCCCACGCTTTCGTCCATCAGCGTCAATCGGTATTTAGTAACCTGCCTTCGCAATCGGGGTTCTGTGTAATATCTATGCATTTCACCGCTACACTACACATTCCAGCTACTTCAATACTATTCAAGATTAACAGTATCAACGGCAGTTCTACAGTTAAGCTGCAGGTTTTCACCGCTGACTTATCAACCCGCCTACGGACCCTTTAAACCCAATAAATCCGGATAACGCTCGCATCCTCCGTATTACCGCGGCTGCTGGCACGGAGTT
+
CCCCCGGGGGGGGGGGGGGGGGGGGGGGGGGGGGGGGGGGGGGGGGGGGGGGGGGGGGGGGEGGGGGGGGGGGGGGGGGGGGGGGGGGGGGGGGGGGGGGGGGGGGGGGGGGGGGGGGGGGGGGGGGGGGGGGGGGGGGGGGGGGGGGGGGGGGGGGGGGGGGGFGFFGGGGGGGGFGFGGGGGGGGGGGGGGGGGGGGGFFFFFBFEA>DFFFFFFFFFF>FFFFFF?DBBFFFFEF<FD;<7@FFCFFF903;D9@DF6?6>FFFFFB?6<<FFAFF<0909>0-80:B???B>133
@M04999:289:000000000-L3R54:1:1101:25904:8335 2:N:0:424
ATTGACTACTAGGGTATCTAATCCTGTTCGCTCCCCACGCTTTCGTCCATCAGCGTCAATCGGTATTTAGTAACCTGCCTTCGCAATCGGGGTTCTGTGTAATATCTATGCATTTCACCGCTACACTACACATTCCAGCTACTTCAATACTATTCAAGATTAACAGTATCAACGGCAGTTCTACAGTTAAGCTGCAGGTTTTCACCGCTGACTTATCAACCCGCCTACGGACCCTTTAAACCCAATAAATCCGGATAACGCTCGCATCCTCCGTATTACCGCGGCTGCTGGCACGGAGTT
+
CCCCCGGGGGGGGGGGGGGGGGGGGGGGGGGGGGGGGGGGGGGGGGGGGGGGGGGGGGGGGGGGGGGGGGGGGGGGGGGGGGGGGGGGGGGGGGGGGGGGGGGGGGFGGGGGGGGGGGGGGGGGGGGGGGGGGGGGGGGGGGGGGGGGGGGGGGGGGGFGGGGGGGGGGGGGGGDGFGFGGGGGGGGGGGGGGGGGGGGGFFFFFFFFFFBFFFFFFFFFFFFFFFFFF?FBFFFFFFFFFFFF@FFFFEEEFFFFFEFF>DDFFFFFB>>:BFF:BFFFFF;9>B>BB>:BBD?17664
@M04999:289:000000000-L3R54:1:1101:23354:8371 2:N:0:424
TTGAGGACTACAAGGGTATCTAATCCTGTTTGCTCCCCACGCTTTCGCATCTCAGCGTCAGTATCTGTCCAGAAGGCCGCCTTCGCCACCGGTATTCCTCCACATCTCTACGCATTTCACCGCTACACGTGGAATTCTACCTTCCTCTACAATACTCCAGATAACCAGTTTTAAGTGCAATTCCCAGGTTGAGCCCGGGGCTTTCACACCTAACTTAATTATCCGCCTACATGCCCTTTACGCCCAGTCATTCCGATTAACGCTCCCACCCTCCGTATTACCGCGGCTGCTGGCACGGAGT
+
CCCCCGGGGGGGGGGGGGGGGGGGGGGGGGGGGGGGGGGGGGGGGGGGGGGGGGGGGGGGGGGGGGGGGGGGGGGGGGGGGGGGGGDFGFEGGGGGGGGGGGGGFGGGGGGGGGGGGGGGGGGGGGGGGGGGGGGGGGGGGGGGCGGGGGGGCGGGGFGFGCGGGGGGGGGGGGGFFGCGGGGGGGGGGGFGCFGGGGGGFFFFFFFFFFBFFFFFFFFEFFEE(>@FFFFFEFEFE@FF<DFF@@0;EFF??<EFF0246<161(4:FF:?B?B11<BDDAB>0(396?FF?:(4(4>(-
@M04999:289:000000000-L3R54:1:1101:12831:8443 2:N:0:424
CTATAGACTACCCGGGTATCTAATCCTGTTCGCTCCCCACGCTTTCGTCCATCAGCGTCAATCGGTATCTAGTAACCTGCCTTCGCAATCGGGGTTCTGTGTAATATCTATGCATTTCACCGCTACACTACACATTCCAGCTACTTCAATACTATTCAAGATTAACAGTATCAACGGCAGTTCTACAGTTAAGCTGCAGGTTTTCACCGCTGACTTATCAACCCGCCTACGGACCCTTTAAACCCAATAAATCCGGATAACGCTCGCATCCTCCGTATTACCGCGCCTGCTGGCACGGAGT
+
CCCCCGGGGGGGGGGGGGGGGGGGGGGGGGGGGGGGGGGGGGGGGGGGGGGGGGGGGGGGGGGGGGGGGGGFFGGGGGGGGGGGGGGGGGGGGGGGGGGGGGGGFGGGGGGGGGGGGGGGGGGGGGGGGGGGGGGGGGGFGGGGGGGGGGGGGGGGGGGGFFGGGGGGGGGGGGGGFGEGGGGGGGGGGGGGGGGGDF6A?CFFFFFFFFFFFFFFFFFFFFFDFFFFFFF@=>@FFFFFFFF@F@DFFECEF@B:D<?EFFBBBF>>FBFBA<>??FFF>9<0;(4<?B??2115(7;93
@M04999:289:000000000-L3R54:1:1101:9302:8489 2:N:0:424
TAGACTACTAGGGTATCTAATCCTGTTTGCTCCCCACGCTTTCGCATCTCAGCGTCAGTATCTGTCCAGAAGGCCGCCTTCGCCACCGGTATTCCTCCACATCTCTACGCATTTCACCGCTACACGTGGAATTCTACCTTCCTCTACAATACTCTAGTTAACCAGTTTTAAGTGCAATTCCTAGGTTGAGCCCAGGGCTTTCACACCTAACTTAATTATCCTCCTACATGCCCTTTACGCCCAGTCATTCCGATTAACGCTCGCACCCTCCGTATTGCCGCGGCTGCTGGCACGGAGTT
+
CCCCCGGGGGDFGGGGGGGGGGGGGGGGGGGGGGGGGGGGGGGGG@FGGGGGGGGGGGGGGGGGGGGGGGGGGGGGGGGGGGGGGGGGEGGGGGGGGGGGGGGGGGGGGGGGGGGGGGGGGGGGGGGGGGGGGGGGGGGGGGGGGGGGGGGGGGGDGGGGGGGGGGGGGGGEGGGFFGFGGGDD8EFDGCFGGGFGCDGGFFFFFFFFFFFFFF@FEFFFF*>>@=B=EABFFFFFFF=EFFF(6>EFFFEF6?FFFE6@DF9BFF@DFFF6??F?4<229(3>>>?FF7<0<(00--3
@M04999:289:000000000-L3R54:1:1101:8194:8536 2:N:0:424
GACTACACGGGTATCTAATCCTGTTCGCTCCCCACGCTTTCGTCCATCAGCGTCAATCGGTATTTAGTAACCTGCCTTCGCAATCGGGGTTCTGTGTAATATCTATGCATTTCACCGCTACACTACACATTCCAGCTACTTCAATACTATTCAAGATTAACAGTATCAACGGCAGTTCTACAGTTAAGCTGCAGGTTTTCACCGCTGACTTATCAACCCGCCTACGGACCCTTTAAACCCAATAAATCCGGATAACGCTCGCATCCTCCGAATTACCGCGGCTGCTGGCACGGAGTTAGCC
+
CCCCCFFFGGGGGGGCDGFGGGGGGGGGGGG@B<FGGFGGGEFGG>FFFGGGGGGGGGGDGDGDEFGGGGFGGGD@FGCGG:F7FFEGGFGGGFFFGGEFGGGGGAFGGFGGGGGFGGGGGGGGGGGGGFFGGGGGEFGF;DGGCFGGGGGGDFGA>@EDGGF:EGGGGGG>CGGGFG7+C2AGFGEGCGG,AEFDGGC?C<*<?EFFFEFE?FFFFFFFF52>=@?DFFFFF=CFC8;>70@EEE?7560(0;AE<((4223?B78)8>(-4(6:611433-3(.52(,)4(--4(66:2
@M04999:289:000000000-L3R54:1:1101:17932:8556 2:N:0:424
GGAACGACTACCCGGGTATCTAATCCTGTTCGCTCCCCACGCTTTCGTCCATCAGCGTCAATCGGTATTTAGTAACCTGCCTTCGCAATCGGGGTTCTGTGTAATATCTATGCATTTCACCGCTACACTACACATTCCAGCTACTTCAATACTATTCAAGATTAACAGTATCAACGGCAGTTCTACAGTTAAGCTGCAGGTTTTCACCGCTGACTTATTAACCCGCCTACGGACCCTTTAAACCCAATAAATCCGGATAACGCTCGCATCCTCCGTATTACCGCGGCTGCTGGCACGGAGT
+
CCCCCGGGGGGGGGGGGGGGGGGGGGGGGGGGGGGGGGGGGGGGGGGGGGGGGGGGGGGGGGGGGGGGGGGGGGGGGGGGGGGGGGGGGGGGGGGGGGGGGGGGGFGGGGGGGGGGGGGGGGGGGGGGGGGGGGGGGGGGGGGGGGGGGGGGGGGGGGGGGGGGGGGGGGGGGGGGFGFGGGGGGGGGGGGFGGGGGGGGFFFFFFFFAFFBBFFFFFFFFFFFBBFFFF>>DFFFD@FFFFFFFF;@3@EFFFF6;D?BB?FF?6>BBF?FFFFB<?BFFFFF;9>>BFFB?<?DFF69,
@M04999:289:000000000-L3R54:1:1101:5233:8568 2:N:0:424
TACGACTACCGGGGTATCTAATCCTGTTCGCTACCCATGCTTTCGAACCTCAGCGTCAGTTACAGACCAGAGAGCCGCCTTCGCCACTGGTGTTCTTCCATATATCTACGCATTCCACCGCTACACATGGAGTTCCACTCTCCTCTTCTGCACTCAAGAAAAACAGTTTCAGCTGCACTTCCCCGGTTAAGCCGAGGGCCTTCACAGCTGACTTGTTCTCCCGCCTGCGTTCGCTTTACGCCCAATAAATCCGGACAACGCTTGCCACCTACGTATTACCGCGGCTGCTGGCACGTTGTT
+
CCCCCGGGGGGGGGCEFGGGGGGFGGGGGGGDGGGGGGGGGGGGGGGGGGGGGGGGGGGGGGGGGGGGGGGGGGGGGGGGGGGGGGGGGGGGGGGGFFGGGGGGFGGGGGGGEGGGGGGGGGGGGFGGGGGFFFGGFGGGGGGGGGGGGGGGGFGGGFGDGGGGGGGGGGGFGGGGFG5CGGFFEGEEGGGGGDEGGGDDEAFFFFFF@EFDFFFFFF>EFFFF9DFF>DFFFFFDFFFFFF>FFFFFBAFB>0?BFFBFBF66?>D).((((48<?AA94>6>146<??:022:<(((4
@M04999:289:000000000-L3R54:1:1101:28164:8596 2:N:0:424
CGACTACTAGGGTATCTAATCCTGTTTGCTCCCCACGCTTTCGCATCTCAGCGTCAGTATCTGTCCAGAAGGCCGCCTTCGCCACCGGTATTCCTCCACATCTCTACGCATTTCACCGCTACACGTGGAATTCTACCTTCCTCTACAATACTCCAGATAACCAGTTTTAAGTGCAATTCCCAGGTTGAGCCCGGGGCTTTCACACCTAACTTAATTATCCGCCTACATGCCCTTTACGCCCAGTCATTCCGATTAACGCTCGCACCCTCCGTATTACCGCGGCTGCTGGCACGGAGTTAGC
+
CCCCCGGGGGGGGGGGGGGGGGGGGGGGGGGGGGGGGGGGGGGGGGGGGGGGGGGGGGGGGGGGGGGGGGGGGGGGGGGGGGGGGGGGGGGGGGGGGGGGGGGGGGGGGGGGGGGGGGGGGGGGGGGGGGGFGGGGGGGGGGGGGGGGFGGGGGGGGGGGGGGGGGGGGGFGGGGGFGFGGGGGGGGGGGGGGGGGGGGGFFFFFFFFFFFFFFFFFFFFFFFFFFFFFFEFEFFFFDFFFFFFEEFFFFE;@DFEEDFFFFFFFFF?FF>?3?FFFAFF>FFFFFF?FB?FBFB>B?<))
@M04999:289:000000000-L3R54:1:1101:14211:8624 2:N:0:424
GGACTACTCGGGTATCTAATCCTGTTCGCTCCCCACGCTTTCGTCCATTAGCGTCAATCGGTATTTAGTAACCTGCCTTCGCAATCGGGGTTCTGTGTAATATCTATGCATTTCACCGCTACACTACACATTCCAGCTACTTCAATACTATTCAAGATTAACAGTATCAACGGCAGTTCTACAGTTAAGCTGCAGGTTTTCACCGCTGACTTATCAACCCGCCTACGTACCCTTTAAACCCAATAAATCCGGATAACGCTCGCATCCCCCGTATTACCGCGGCTGCTGGCACGGAGTTAGC
+
CCCCCGGGGGGGGGGGGFCEGGGGGGFGGGGGFGFGGGGGGGGEBCFGFFDGGGGGCGGDGGFGGGFCFGFGGGGGGGGGFGF7FG@BF>FGGGFGGGGFGGGGGGG9EFFGGGDGG7FGCEGGGGGGGGGGFGFFGGGGGGGFECFGGGGGFCFGGGGGGGGFGGGGGGGEEGGGFGFGGGGGGGFGACGCCGFGCDGGFFFFADFFAFF@CFFFEFFFBAFF2@D-.9=BB3B=4>FA=(6@)7C<EF01;<?F38@161((--43<>>00824<9(,(-79>BFFB:7?12;FF?FD>
@M04999:289:000000000-L3R54:1:1101:21901:8625 2:N:0:424
GTGGGACTACTCGGGTATCTAATCCTGTTTGCTCCCCACGCTTTCGCATCTCAGCGTCAGTATCTGTCCAGAAGGCCGCCTTCGCCACCGGTATTCCTCCACATCTCTACGCATTTCACCGCTACACGTGGAATTCTACCTTCCTCTACAATACTCCAGATAACCAGTTTTAAGTGCAATTCCCAGGTTGAGCCCGGGGCTTTCACACCTAACTTAATTATCCGCCTACATGCCCTTTACGCCCAGTCATTCCGATTAACGCTCGCACCCTCCGTATTACCGCGGCTGCTGGCACGGCGTT
+
CCCCCGGGGGGGGGGGGGGGGGGGGGGGGGGGGGGGGGGGGGGGGGGGGGGGGGGGGGGGGGGGGGGGGGGGGGGGGGGGGGGGGGGGGGGGGGGGGGGGGGGGGGGGGGGGGGGGGGGGGGGGGGGGGGGGCFGGGGGGGGGGGGGGGGGGGGGGGGGFGGGGGGGGGGGGGGGGFGFGGGGGGGGFGGGFEGGGGDGDDFFFFFFFFFFFFFFFCFFFFFC9BDFFFEF?EEFFFFCF?FFF@;@E3CEFFF;??@97008?6939B((-1(-48>29<(26(1913:D01(38,((4,
@M04999:289:000000000-L3R54:1:1101:9394:8632 2:N:0:424
ATGAGACTACAGGGGTATCTAATCCTGTTTGCTCCCCACGCTTTCGCATCTCAGCGTCAGTATCCGTCCAGAAGGCCGCCTTCGCCACCGGTATTCCTCCACATCTCTACGCATTTCACCGCTACACGTGGAATTCTACCTTCCTCTACAATACTCCAGATAACCAGTTTTAAGTGCAATTCCCAGGTTGAGCCCGGGGCTTTCACACCTAACTTAATTATCCGCCTACATGCCCTTTACGCCCAGTCATTCCGATTAACGCTCGCACCCTCCGTATTACCCCGGCTGCTGTCACGGAGTT
+
<CCCCGGGGGEFGEGGGGGGGGGGGGGGGGGGGGGGGGGDFGGGGGGGGGGGGGGGGGGGGFGGGGFFGGDCFF8EFGGGGGGGGGGGGECFGGGGGGGGGGGGGGGGGGFGGGGGGGGFGGGGGGGDGGGGFGGGGFGGFGGGGGGFGFGGFFGGGGCC=9DFGFGGGGGGFGFGFF?FGGGGFG+DF7D,AFGGC5?CEFFFFFFFADF8:FFF4CFEFFF25@@@@;C<E;@@@F3F@?@6<;;@ECECCE6;<044?>F:16(466:BF9<0:74:A(43(311<FF-46>1011:4
@M04999:289:000000000-L3R54:1:1101:14250:8671 2:N:0:424
GACTACAGGGGTATCTAATCCTGTTTGCTCCCCACGCTTTCGAGCATGAACGTCAGTGTTATCCCAGGAGGCTGCCTTCGCCATCGGTATTCCTCCACATCTCTACGCATTTCACTGCTACACGTGGAATTCTACCTCCCTCTGACACACTCTAGTTTGACAGTTTCAAATGCACGTCCCAAGTTGAGCTCGGGGATTTCACATCTGACTTATCTAACCGTCTGCGCTCGCTTTACGCCCAGTAATTCCGATTAACGCTCGCACCCTACGTATTACCGCGGCTGCCGGCACGTAGTTAGCC
+
CCCCCGGFGGGGGGGGGGGGGGGGGGGGGAFGGGGGGGGGGGGGG7FFGGGGGGGGGGGGGGGGGGGCFGGGGGGGGGGGGGGGGGGGGGGGGGGGGGGGGGGGGGGGGGGGGGGGGGGGGGGGGGGDGGGGGGFGGGGGGGGGCEGFFGGGGGGDFGGGGGGGGGGGGGGGADCFFFFGFDFGGGGGGDEGGEEDGGGGFFFFFFFAEFFCEFFFEFF599BDF2AAA>=?FFCFDDFB6@@<CCEEFFDF@@937>?04>>F>BFBBFFDDFBFF1(7109>0:969(3:<11:A<2A>
@M04999:289:000000000-L3R54:1:1101:17937:8793 2:N:0:424
TTTGACTACACGGGTATCTAATCCTGTTCGCTCCCCACGCTTTCGCTCCTCAGCGTCAGTGACGGCCCAGAGACCTGCCTTCGCCATCGGTGTTCTTCCCGATATCTACACATTCCACCGTTACACCGGGAATTCCAGTCTCCCCTACCGCACTCCAGTCCGCCCGTACCCGGCGCCGATCCACCGTTAAGCGATGGACTTTCACACCAGACGCGACGAACCGCCTACGAGCTCTTTACGCCCCATAAATCCGCCTCACGCTTGCACCCTACGTCTTACCGCGGCTGCTGGCCCGTAGTTT
+
CCC@CG9EGCFEDC@CFGGGGGDGGGGGGGGGGGGCEEGD:FGGGGGGGGGGGGGGDFECFDEECE+CEGF8FFFEDGGGGGFCFEGGDEGGGGGDGGAFCCECFFFFFF8FFFGGFGGGGGGGGGGG7::F?=FGGGCGFGGGCFFFGCE6EEFGF8EGG>6CEGECECGG5:4E;D):CG4?F5F*=A7CE*=D:CFF6FFAFA650/:B9DB30))(01(490(3((-((55>92))3;0((,(,64)89:2:(5:.3314<7<??2(8:4,2()48(-4(((-,8)52(1034089)
@M04999:289:000000000-L3R54:1:1101:17332:8794 2:N:0:424
ACTAGACTACTCGGGTATCTAATCCTGTTTGCTCCCCACGCTTTCGCATCTCAGCGTCAGTATCTGTCCAGAAGGCCGCCTTCGCCACCGGTATTCCTCCACATCTCTACGCATTTCACCGCTACACGTGGAATTCTACCTTCCTCTACAATACTCCAGATAACCAGTTTTAAGTGCAATTCCCAGGTTGAGCCCGGGGCTTTCACACCTAACTTAATTATCCGCCTACATGCCCTTTCCGCCCAGTCATTCCGATTAACGCTCGCACCCTCCGTATTACCGCGGCTGCGGGCACGAAGTT
+
CCCCCGGGGGGGGGGGGGGGGGGGGGGGGGGGGGGGGGGGGGGGGDGGGGGGGGGGGGGGGGGGGFGGGGGGGGGGGGGGGGGGGGGGGGGGGGGGGGGGGGGGGGGGGGGGGGGGGGGGGGGGGGGFGGGGGGGGGGGGGGGGGGGFGGGGFGGGGGG=FGGGGGGGGG:E?CFC+=9DDGGC>F6DE?C,@E77CG**:A6;9BFFABE3<C9?;C>7:C8(952-:3408;3=@3)/1;D907434?5C?30;??))411,(4(491::,(,(42)6.49>(491((-(--3:(((-.
@M04999:289:000000000-L3R54:1:1101:15455:8808 2:N:0:424
GAGGACTACACGGGTATCTAATCCTGTTTGCTCCCCACGCTTTCGCATCTCAGCGTCAGTATCTGTCCAGAAGGCCGCCTTCGCCACCGGTATTCCTCCACATCTCTACGCATTTCACCGCTACACGTGGAATTCTACCTTCCTCTACAATACTCCAGATAACCAGTTTTAAGTGCAATTCCCAGGTTGAGCCCGGGGCTTTCACACCTAACTTAATTATCCGCCTACATGCCCTTTACGCCCAGTCATTCCGATTAACGCTCGCACCCTCCGTATTACCGCGGCTGCTGGCACGGAGTTT
+
CCCCCGGGGGGGGGGGGGGGGGGGGGGGGGGGGGGGGGDGGGGGGGGGGGGGGGGGGGGGGGGGFGFGGGGGFFGGGGGGGGGGGGGGGGGGGGGGGGGGGGGGGGGGGFGGGGGGGGGGGGEGGGGGGGGGGGGGFGGGGGGGGGGGGGGGGGGGG?FFGGGGGGGGGGGC=EFFFGFGGGGGDFFFG6EFGGDDGGGGFFFFFFFFFFEFFFFFFFFFFF(:@@5B;C<@@DEFF<E:?7@D1=E<EFFF;?<<D?B:>FF9;B>9BBBFB<1?BDAA?>(399;FF?0<0>(,-(47)
@M04999:289:000000000-L3R54:1:1101:12282:8836 2:N:0:424
TGACTACCAGGGTATCTAATCCTGTTTGCTCCCCACGCTTTCGCATCTCAGCGTCAGTATCTGTCCAGAAGGCCGCCTTCGCCACCGGTATTCCTCCACATCTCTACGCATTTCACCGCTACACGTGGAATTCTACCTTCCTCTACAATACTCTAGTTAACCAGTTTTAAGTGCAATTCCTAGGTTGAGCCCAGGGCTTTCACACCTAACTTAATTATCCGCCTACATGCCCTTTACGCCCAGTCATTCCGATTAACGCTCGCACCCTCCGTATTACCGCGGCTGCTGGCACGGAGTTAGC
+
CCCCCGGGGGGGGGGGGGGGGGGGGGGGGGGGGGGGGGGGGGGGGGGGGGGGGGGGGGGGGGGGGGGGGGG?GGGGGGGGGGGGGGGGGGGGGGGGGGGGGGGGGGGGGGGGGGGGGDGGGGGGGGGDFGGGGGGGGGGGGGGGGGGGGGGGGGGGGGGGGGGGGGGGGGGGFGGGFGFGGGG=FGFGGGGGG8?DDGGGFFFFFFFFFFFFFFFFEFCE5>DDFFFFCEFFFFFFE@DFFF9B@EFFFFFF<?F?<6>;D9@@BFFFFF;?B:B>FFFF;6>F>?::7BB26619?:DD9
@M04999:289:000000000-L3R54:1:1101:25940:8956 2:N:0:424
GGACTACCGGGGTATCTAATCCTGTTCGCTACCCATGCTTTCGAACCTCAGCGTCAGTTACAGACCAGAGAGCCGCCTTCGCCACTGGTGTTCTTCCATATATCTACGCATTCCACCGCTACACATGGAGTTCCACCCTCCTCTTCTGCACTCAAGAAAAACAGTTTCAGCTGCACTTCCCCGGTTAAGCCGAGGGCTTTCACAGCTGACTTGTTCTCCCGCCTGCGTTCGCTTTACGCCCAATAAATCCGGACAACGCTTGCCACCTACGTATTACCGCGGCTGCTGGCACGTAGTTAGC
+
CCCCCGGGGGGGGGGGGGGGGGGGGGGGGGGGGGGGGGGGGGGGGGGGGGGGGGGGGGGGGGGGGGGGGGGGGGGGGGGGGGGGGGGGGGGGGGGGGGGGGGGGGGGGGGGGGGGGGGGGGGGGGGGGGGGGGGGGGGGGGGGGGGGGGGGGGGGGGFGGGGGGGGGGGGGGGGGGFGFGGGGGGGGFGGGGGGGGGGGGFFFFFFFFEF@EFFFFFFFFFBBFFFF<?@FFFFFFE<DDFF???A2<FF96<9B??6>B::?>FFFFFF?FDFF9:AFBFB>B1:?D::0<:?428ADB4
@M04999:289:000000000-L3R54:1:1101:22941:9002 2:N:0:424
GCGTGACTACCAGGGTATCTAATCCTGTTTGCTCCCCACGCTTTCGCATCTCAGCGTCAGTATCTGTCCAGAAGGCCGCCTTCGCCACCGGTATTCCTCCACATCTCTACGCATTTCACCGCTACACGTGAAATTCTACCTTCCTCTACAATACTCCAGATAACCAGTTTTAAGTGCAATTCCCAGGTTGAGCCCGGGGCTTTCACACCTAACTTAATTATCCGCCTACATGCCCTTTACGCCCAGTCATTCCGATTAACGCTCGCACCCTCCGTATTACCGCGGCTGCTGGCACGGAGTT
+
CCCCCGGGGGGGGGGGGGGGFGGGGGGGGGGGGGGGGFGGGGGGGDGGGGGGGGGDGGGDGGGGGGGGGGFFFGGGGGGGGGGGGGGGGGGGGFGGGGGGGGGGGGGGGGFGFGGGGGGGGGGGGFGGGGFGGGGGGGGGGGGGGGGGGGGGDGGGGGFAFCG,DFEGGGGGGGFGFGFGGGGGGGGGGDG?FGGGGGC>BFFFFFAFDDF@FFFA6BFEFEFFBFD(:3C>EEFE1=3@;DF9;1=EEFEFE@6;??36;B::>>;>F6?BFB?01?<AF(9>6;FB<?:0(88(-46<4
@M04999:289:000000000-L3R54:1:1101:24717:9065 2:N:0:424
TTTGACTACCGGGGTATCTAATCCTGTTCGCTACCCATGCTTTCGAACCTCAGCGTCAGTTACAGACCAGAGAGCCGCCTTCGCCACTGGTGTTCTTCCATATATCTACGCATTCCACCGCTACACATGGAGTTCCACTCTCCTCTTCTGCACTCAAGAAAAACAGTTTCAGCTGCACTTCCCCGGTTAAGCCGAGGGCTTTCACAGCTGACTTGTTCTCCCGCCTGCGCTCGCTTTACGCCCAATAAATCCGGACAACGCTTGCCACCTACGTATTACCGCGGCTGCTGGCACGTAGTTT
+
CCCCCGGGGGGGGGGGGGGGGGGGGGGGGGGGGGGGGGGGGGGGGGGGGGGGGGGGGGGGGGFGGGGGGGGGGGGGGGGGGGGGGGGGGGGGGGGGGGGGGGGGGGGGGGGGGGGGGGGGGGGGGGGGGGGGGGGGFGGGGGGGGFFGGGGGGGGGGGGGFDGGGDCFGGGGGGGGFGFF?FFFEGGGECGGGGGGGGGGFFAFFFFFFFFFFFFFFFFFFB2@BFFFFF6;BFF?F<EF?>FFF?FF<AFFF900(.:>066?F:<?B:7?<?7<?2:B:BF>B;BB?)58(488?BB))
@M04999:289:000000000-L3R54:1:1101:9575:9065 2:N:0:424
GACTACTGGGGTATCTAATCCTGTTCGCTCCCCACGCTTTCGTCCATCAGCGTCAATCGGTATTTAGTAACCTGCCTTCGCAATCGGGGTTCTGTGTAATATCTACGCATTTCACCGCTACACTACACATTCCAGCTACTTCAATACTATTCAAGATTAACAGTATCAACGGCAGTTCTACAGTTAAGCTGCAGGTTTTCACCGCTGACTTATCAACCCGCCTACGGACCCTTTAAACCCAATAAATCCGGATAACGCTCGCATCCTCCGTATTACCGCGGCTGCTGGCACGGAGTTAGCC
+
CCCCCGGGGFEGGGGGGGGGGGGGGGGGGGGGGGGGGGGGGGGGG7FGGGGGGGGGGGGGGGGGGGFFFFGDGFGGGGGGGGEGGGGGGGGGGGGGGGGGGGGGGGGGGGGGGGGGGGGGGGGGGGGGGGGGGGGGGGGGGGGGGGGGGGGGFGFGGGGFGGGGGGGGGG>6>EDGFGFGGGFGGG:EGGC?F6EGGGGGFFF>EFDFCEFEFFFFDFA2@=D?F@2@BFFBDFFFFEF>D3@;<CE?E30;@FEE;@;B9>;?BBFD?6:0?BAFDF>B>211<?F>:()4046:<44A:
@M04999:289:000000000-L3R54:1:1101:26332:9071 2:N:0:424
TTGTCGACTACTGGGGTATCTAATCCTGTTTGCTCCCCACGCTTTCGCATCTCAGCGTCAGTATCTGTCCAGAAGGCCGCCTTCGCCACCGGTATTCCTCCACATCTCTACGCATTTCACCGCTACACGTGGAATTCTACCTTCCTCTACAATACTCCAGATAACCAGTTTTAAGTGCAATTCCCAGGTTGAGCCCGGGGCTTTCACACCTAACTTAATTATCCGCCTACATGCCCTTTACGCCCAGTCATTCCGATTAACGCTCGCACCCTCCGTATTACCGCGGCTGCTGGCACGGAGT
+
CCCCCGGGGGGGGGGGGGGGGGACFFGGGGGGGGGGGGGGGGGGGGGGGGGGGGGGGGGGGGGGGGGGGGGGGGGGGGGGGGGGGGGGGGGGGGGGGGGGGGGGGGGGGGGGGGGGGGGGGGGGGGGGGGGGGGGGGFGGGGGGGGGGGGGGGGGGGGGGGGFGGGGGGGGGGGGGFGFGGGGGGGGGGGGGGGGGGGGGFFFFFFFFFAFFFFFFFFFFFFFFFBF@FFFFFEF@FFFFFFFFFFF1@FFFFFF?D@FFF?FFFFF9BF?F?BB??FFFFFFFF>>>F?FF2:(2240(-
@M04999:289:000000000-L3R54:1:1101:15935:9112 2:N:0:424
GGCGGACTACTGGGGTATCTAATCCTGTTTGCTCCCCACGCTTTCGCATCTCAGCGTCAGTATCTGTCCAGAAGGCCGCCTTCGCCACCGGTATTCCTCCACATCTCTACGCATTTCACCGCTACACGTGGACTTCTACCTTCCTCTACAATACTCCAGATAACCAGTTTTAAGTGCAATTCCCAGGTTGAGCCCGGGGCTTTCACACCTAACTTAATTATCCGCCTACATGCCCTTTACGCCCAGCCATTCCGATTAACGCTCGCACCCTCCGTATTACCGCGGCTGCTGCCACGGACTT
+
-CCC8FGCGGGGGG7BFFGGG<FFAFFGFGGGFGGFECCCE@FGGGGGCGGGGCGGGEGGDFGFGDFEGGGF<FCFGE@FG@FFEFGGFEGGCDFGGGGGGGG8=CFGDGGCFCEFGGGG@EFGGFGEDFG7,@>DFGFGFFGFGGGGFF9E9DFFCFGCD,@F=D8=BF8EFC@C?+=7:D@EBF8D?7<FC,AC>>4*3*/9=9+;@233>FFA>FA5AEC92>DF@EE5)53;33);;0:0(/(,34>5)/(-24)-(32:9>136(-46(3((.):)(4;(76((,,),559-1(-,
@M04999:289:000000000-L3R54:1:1101:24342:9167 2:N:0:424
GACTACTGGGGTATCTAATCCTGTTTGCTCCCCACGCTTTCGCATCTCAGCGTCAGTATCTGTCCAGAAGGCCGCCTTCGCCACCGGTATTCCTCCACATCTCTACGCATTTCACCGCTACACGTGGAATTCTACCTTCCTCTACAATACTCCAGATAACCAGTTTTAAGTGCAATTCCCAGGTTGAGCCCGGGGCTTTCACACCTAACTTAATTATCCGCCTACATGCCCTTTACGCACAGTCATTCCGATTAACGCTCGCACCCTCCGTCTTACCGCGGCTGCTGGCACGGAGTTAGCC
+
CCCCCFFFGGC@CFGGGGGGGGGGGGFGGGGGGGGGGGGGGGGGGGGGGGGGGGGGGGGGGGGGGGGGGGDGGGGGGCGGGGGGGGGGGGGGGCGGGGFGGGGGGGGGGGDFGGGFGGGGGGGGG@FGGGGGGGGGFFFGGGAFGFGGGGGGDFGGGGGGGGGGFGGGGGGGGGGGFGBGGGGGGGGCGGCEGDGD?5CDFF>FBFFFFEFFFFFFFFFFFF?FFFEFBEBEB;CE0<(;;DEE@<C3C@0;(3?<?12:6299BFFFF6:((4)521>;2(29<:>:::3:012,3).<:
@M04999:289:000000000-L3R54:1:1101:14550:9211 2:N:0:424
AGGACTACAAGGGTATCTAATCCTGTTCGCTCCCCACGCTTTCGTCCATCAGCGTCAATCGGTATTTAGTAACCTGCCTTCGCAATCGGGGTTCTGTGTAATATCTATGCATTTCACCGCTACACTACACATTCCAGCTACTTCAATACTATTCAAGATTAACAGTATCAACGGCAGTTCTACAGTTAAGCTGCAGGTTTTCACCGCTGACTTATTAACCCGCCTACGGACCCTTTAAACCCAATAAATCCGGATAACGCTCGCATCCTCCGTATTACCGCGGCTGCTGGCACGGAGTT
+
CCCCCGGGGGGGGGGGGGGGGGGGGGGGGGGGGGGGGGGGGGGGGGGGGGGGGGGGGGGGGGGGGGGGGGGGGGGGGGGGGGGGGGGGGGGGGGGGGGGGGGGGGGGGGGGGGGGGGGGGGGGGGGGGGGGGGGGGGGGGGGGGGGGGGGGGGGGGGGGGGGGGGGGGGGGGGGGGDGFGGGGGGGGGGGGGGGGGGGFFFFFFFFFFFFFFFFFFFFFFFBBFFFFDFDFFFFFFFFFFFFFFFFFFFFFF6@;?FFFFDD@FFFF><><;<?<BFF>FF19>B>(5?:B?>:>F9?B
@M04999:289:000000000-L3R54:1:1101:26099:9220 2:N:0:424
GACTACTGGGGTATCTAATCCTGTTCGCTCCCCACGCTTTCGTCCATCAGCGTCAATCGGTATTTAGTAACCTGCCTTCGCAATCGGGGTTCTGTGTAATATCTATGCATTTCACCGCTACACTACACATTCCAGCTACTTCAATACTATTCAAGATTAACAGTATCAACGGCAGTTCTACAGTTAAGCTGCAGGTTTTCACCGCTGACTTATCAACCCGCCTACGGACCCTTTAAACCCAATAAATCCGGATAACGCTCGACTCCTCCGTCTTACCGCGGCTGCTGGCACGGAGTTAGCC
+
CCCCCGF<FFEGGGGGGFGCGGGEFGGDGDCFBFGGGGFGGGGGGGFGGGFGGGGFGGFDGFGCFFDFFGCFFGGGGGGGCB+FFEFF:FGDEFGEGGAEECEFGG=AFGGFFG<,CC=EFFBEEE:FDFGGGFADEGGGGGGFGCFGGFFGF;C,EADAFF=EGGGD8@EC8EGGBDF@EGFGGG8,EC?CGGC:DFFGCA995AA>CEEFEFFFDF>=E>2AB9(((89@:6=C6=83;03;;353;9031?E@;(,21((-4>2:7((.3:B5:8;900((-.)4<()(,492:AF23
@M04999:289:000000000-L3R54:1:1101:27438:9221 2:N:0:424
GACTACTGGGGTATCTAATCCTGTTTGCTCCCCACGCTTTCGCATCTCAGCGTCAGTATCTGTCCAGAAGGCCGCCTTCGCCACCGGTATTCCTCCACATCTCTACGCATTTCACCGCTACACGTGGAATTCTACCTTCCTCTACAATACTCCAGATAACCAGTTTTAAGTGCAATTCCCAGGTTGAGCCCGGGGCTTTCACACCTAACTTAATTATCCGCCTACATGCCCTTTACGCCCAGTCATTCCGATTAACGCTCGCACCCTCCGTATTACCGCGGCTGCTGGCACGGAGTTAGCC
+
CCCCCGGGGGGGGGGGGGGGGGGGGGGGGGGGGGGGGGGGGGGGGGGGGGGGGGGGGGGGGGGGGGGGGGGGGGGGGGGGGGFGGGGEEGGGGGGGGGGGGGGGGGGGGGGGGGGGGGGGGGGGGGGGGGGGGGGGGGGGGGGGGGGGGGGDDFGGGGGGFGGGGGGGGGGGGGGGFGFGGGGE?@FCDGGGGGEGGGGGFFFFEFFFFFFFFFFFFFFFFD>?DEEFFFFFFF<C?F9A<DEEFFFFEE,:6<EC@@FFFF9BF:<FFBBBB?DFF01(1>BFFFF>:<F02,(4:2693
@M04999:289:000000000-L3R54:1:1101:28413:9225 2:N:0:424
AGAGACTACGGTATCTAATCCTGTTCGCTACCCATGCTTTCGAACCTCAGCGTCAGTTACAGACCAGAGAGCCGCCTTCGCCACTGGTGTTCTTCCATATATCTACGCATTCCACCGCTACACATGGAGTTCCACTCTCCTCTTCTGCACTCAAGAAAAACAGTTTCAGCTGCACTTCCCCGGTTAAGCCGAGGGCTTTCACAGCTGACTTGTTCTCCCGCCTGCGTTCGCTTTACGCCCAATAAATCCGGACAACGCTTGCCACCTACGTATTACCGCGGCTGCTGGCACGTAGTTAGCC
+
CCCCCGGGGGGGGGGGGGGGGGGGGGGGGGGGGGGGGGGGGGGGGGGGGGGGGGGGGGGGGGGGGGGGGGGGGGGGGGGGGGGGGGGGGGGGGGGGGGGGGGGGGGGGGGGGGGGGGGGGGGGGGGGGGGGGGGGGGGGGGGGGGGGGGGGGGGG8EFGGGGGGGGGGGGGGGGGGFGFGGGGGGGGGGGGGGGGG>FGGFFFFFFFFFFCEEFFFFFF@EFFFF=@FFFFFFFEC<DBFF@8E<<EFEF>6;>FFF9FFFFFFFFF::B?FFF2:ABF>>B;F<?)26??B:B??FA><:
@M04999:289:000000000-L3R54:1:1101:3714:9320 2:N:0:424
GACTACCGGGGTATCTAATCCTGTTCGCTCCCCACGCTTTCGTCCATCAGCGTCAATCGGTATTTAGTAACCTGCCTTCGCAATCGGGGGTCTGTGTAATATCTATGCATTCCACCGCTACACTACACATTCCAGCTACTTCAATACTATTCAAGCTTAACAGTATCAACGGCAGTTCTACAGTTAAGCTGCAGGTTTTCACTGCTGACTTATCAACCCGCCTACGGACCCTTTAAACCCACTAAGTCCGGCTAACGCTCGCATCCTCCGTCCTACCTCGGCTGCTGGCACGGAGTTAGCC
+
@-CCCCF::@77;F<FF<<,6<,;,,BBF<6F:6FFG@,@FCGBED@;,@,+BB@,EF@FGGG<FECC<FCF@FBFF?FD,,+?FD@==+@?4?FCAA,AFE<F,CE,FBF,A<?,@=:>FE48:>:<AD?;FA,DGGGGGFCAE,6=,,2,@,7,637@3E9<,<EA,:376@9?BC6=7@C;>EE9,5DC7D=39B9FA9+=?:)1>B4C<+8C=)55)63,=02;BF;;147)1.3A2(/(5)6<)-,((30(40(429049?<BF>:((-)5()4(26((,)).:(4:02(-(.)),
@M04999:289:000000000-L3R54:1:1101:13494:9336 2:N:0:424
GACTACCGGGGTATCTAATCCTGTTCGCTCCCCACGCTTTCGTCCATCAGCGTCAATCGGTATTTAGTAACCTGCCTTCGCAATCGGGGTTCTGTGTAATATCTATGCATTTCACCGCTACACTACACATTCCAGCTACTTCAATACTATTCAAGATTAACAGTATCAACGGCAGTTCTACAGTTAAGCTGCAGGTTTTCACCGCTGACTTATCAACCCGCCTACGGACCCTTTAAACCCAATAAATCCGGATAACGCTCGCATCCTCCGTATTACCGCGGCTGCTGGCACGGAGTTAGCC
+
CCCCCGGGGGGGGGGGGGGGGGGGGGGGGGGGGGGGGGGGGGGGGGGGGGGGGGGGGGGGGGGGGGGGGGGGGGGGGGGGGGGGGGGGGGGGGGGGGGGGGGGGGGGGGGGGGGGGGGGGGGGGGGGGGGGGGGGGGGGGGGGGGGGGGGGGGGGGGGGGGGGGGGGGGGGGGGGGFGFGGFGGGFGGGGGGGGGGGGGGFFFDFFFFFEFFFFFFFAEFFFF==59@FFFFFFFFFFFFFFFFEFFEFFF@FFFFFFF?>B2?9?DFBB::?B2>AB>99>BBBF>B?:??0((47)6<8
@M04999:289:000000000-L3R54:1:1101:24925:9352 2:N:0:424
AGACTACCGGGGTATCTAATCCTGTTTGCTCCCCACGCTTTCGCATCTCAGCGTCAGTATCTGTCCAGAAGGCCGCCTTCGCCACCGGTATTCCTCCACATCTCTACGGATTTCACCGCTACACGTGGAATTCTACCTTCCTCTACAATACTCTAGTTAACCAGTTTTAAGTGCAATTCCTAGGTTGAGCCCAGGGCTTTCACACCTAACTTAATTATCCGCCTACATGCCCTTTACGCCCAGTCATTCCGATTAACGCTCGCACCCTCCGTATTACCGCGGCTGCTGGCACGGAGTTAGC
+
CCCCCGGGGGGGGGGGGGGGGGGGGG9FGGGGGGGGGGGGGGGGGGGGGGGGGGGGGGFGGGGGGGGGFFGGCFGDGGGGGGGGGGGGGGGGGGGGGGGGFFGGGGGGGGGGFGGGGGGGGGGGGGGGGGGGGGGGGGGGGGGGGGGDFGGGGGGGGGGGGGGGGGGGGGGFGGGGFGFGGGGGGGGGGGGGGGGGGFGGFFFFFFFFFFFFEFFFFFAC>B9@FFFFFEEF=BECFFFF9<@EE<E5CFEDDDFFFF0<19F9(2::F?BF???)69?;;01434:D0<BB?041?:9A:
@M04999:289:000000000-L3R54:1:1101:26756:9383 2:N:0:424
GACTACTCGGGTATCTAATCCTGTTCGCTACCCATGCTTTCGAACCTCAGCGTCAGTTACAGACCAGAGAGCCGCCTTCGCCACTGGTGTTCTTCCATATATCTACGCATTCCACCGCTACACATGGAGTTCCACTCTCCTCTTCTGCACTCAAGAAAAACAGTTTCAGCTGCACTTCCCCGGTTAAGCCGAGGGCTTTCACGGCTGACTTGTTCTCCCGCCTGCGTTCGCTTTACGCCCAATAAATCCGGACAACGCTTGCCACCTACGTATTACCGCGGCTGCTGGCACGTAGTTAGCC
+
CCCCCGGGGDGGGGGGGGGGGGGGGGGGGGGGGGGGGGGGGGGGGGGGGGGGGGGGGFGGGGGGGGGGGGGGGGGGGGGGGGGGGGGGGGGGGGGGAFGGGGGGGGGGGGGGGGGGGGGGGGGGGGFFGGGGGFGGGGGGGFGGGGGGGGGGG8DDEDFGGGGGGGGGGGGGGGGGFGFCGGGGGDGGGGD>EGEDFGGGFFFFFFDFFF?BEFFFF4A9BF@@DFFFFFFFF?3>;DFFF;@8AAF>?BF?F9B?(,,80-292:?:FF??F?9:A(4(,7((,,5((3886?(8<4)65
@M04999:289:000000000-L3R54:1:1101:14042:9400 2:N:0:424
GACTACTAGGGTATCTAATCCTGTTCGCTCCCCATGCTTTCGAACCTCAGCGTCAGTTACAGACCAGAGAGCCGCCTTCGCCACTGGTGTTCTTCCATATATCTACGCATTCCACCGCTACACATGGAGTTCCACTCTCCTCTTCTGCACTCAAGAAAAACAGTTTCAGCTGCACTTCCCCGGTTAAGCCGAGGGCTTTCACAGCTGACTTGTTCTCCCGCCTGCGTTCGCTTTACGCCCAATAAATCCGGACAACGCTTGCCACCTACGTATTACCGCGGCTGCTGGCACGTAGTTAGCC
+
CCCCCGGGGGGGGGGGGGGGGGGGGGGGG8FGGGGGGGGGGGGGGGGGGGGGGGGGGGGGGGGGGGGGGGGGGGGGGGGGGGGGGGFGGGGGGGGGGGGGGFFGGGGGGGGGFFFGGGGGGGGGGGGGGGGGGFGGGFGGGGGGGGGGGGGGGGDFGFFFGGGGGGFGGFGGGGGGFGFGGGGGGGGGGGGCEEDGFGGGFFFFFFFFBBC>CFFFFFF=EBF=>@DFFD@FFFFFDFFB<@FFAEFFFBFDFF0<FFFFFFBDF??FF??<A?BFFF04999;::42?7,::(48<AB44
@M04999:289:000000000-L3R54:1:1101:20182:9421 2:N:0:424
GACTACAGGGGTATCTAATCCTGTTCGCTCCCCACGCTTTCGTCCATCGGCGTCAATCGGTATTTAGTAACCTGCCTTCGCAATCGGGGTTCTGTGTAATATCTATGCATTTCACCGCTACACTACACATTCCAGCTACTTCAATACTATTCAAGATTAACAGTATCAACGGCAGTTCTACAGTTAAGCTGCAGGTTTTCACCGCTGACTTATCAACCCGCCTACGGACCCTTTAAACCCAATAAATCCGGATAACGCTCGCATCCTCCGTATTACCGCGGCCGCTGGCACGGAGTTAGCC
+
CCCCCGGGGGGGGGGGGGGGGGGGGGGGGGGGGGGGGGGGGGGGGGGGGGGGGGGGGGGGGGGGGGGGGGGGGGGGGGGGGGGGGGGGGGGGGGGGGGGGGGGGGGGGGGGGGGGGGGGGGGGGGGGGGGGGGGGGGFGGGGGGGGGGGGGGGGGGGGGGGGGGGGGGGGGGGGGGFGFGGGCGGGGGGGGGGGGGGGGGFFFFFFDFFE?EEFFFFFFFEFFFF@FFFFF;@EEFFF3>@@FFFFFFFF>?FFFF?BFBBF>BFFFF?;B:<BBFB?F>F>B;B>FFBFFF>FFFFBFA8
@M04999:289:000000000-L3R54:1:1101:10673:9422 2:N:0:424
TCGACTACTCGGGTATCTAATCCTGTTCGCTCCCCACGCTTTCGTCCATCAGCGTCAATCGGTATTTAGTGACCTGCCTTCGCAATCGGGGTTCTGTGTAATATCTATGCATTTCACCGCTACACTACACATTCCAGCTACTTCAATACTATTCAAGATTAACAGTATCAACGTCAGTTCTACAGTTAAGCTGCAGGTTTTCACCGCTGACTTATCAACCCGCCTACGGACCCTTTAAACCCAATAAATCCGGATAACGCTTGCATCCTCCGTCTTACCGCGGCTGCTGGCACGGAGTTA
+
CCCCCGGGGGGGGGGGGGGGGGGCCGGFGEGGGFGFGGGGDGGGGG:7FEFEDEGGGDGDFCF<@FEFGGDFCFGGGGGGGGGDBE=DGEGGEFFCGGGGGGGGGGGFGGGGGG,CFEFGGGGGGFCFGGGGGGGGGGGFG8DFGFAAF=FFFGGGGDFAEFGDGGGGGGGGG+=EEFF79FCGGGGGGGGGGGG69+=DFEAFFFFBA=CAE>;CEFF@?9@BFFFDFFFF@==3C48F@F?0=4<6?E;>;0;?<@;;;(6=E568<>?B2(.8AA::0219;><?B>:?781((444
@M04999:289:000000000-L3R54:1:1101:16209:9429 2:N:0:424
GAACGACTACCGGGGTATCTAATCCTGTTTGCTCCCCACGCTTTCGCATCTCAGCGTCAGTATCTGTCCAGAAGGCCGCCTTCGCCACCGGTATTCCTCCACATCTCTACGCATTTCACCGCTACACGTGGAATTCTACCTTCCTCTACAATACTCCAGATAACCAGTTTTAAGTGCAATTCCCAGGTTGAGCCCGGGGCTTTCACACCTAACTTAATTATCCGCCTACATGCCCTTTACGCCCAGTCATTCCGATTAACGCTCGCACCCTCCGTATTACCGCGTCCTCTGGCACGGTGTT
+
8-,6A;@@CGFGG7:F@D9EE9CCCFFGDC@FFGG8FFGDEGF8F6FEE7@E@FDCCE@:E,EAEEFA<AFF<69<AF=FFEGDCGGG<@+C44,CF<BFF@DFGGDGGGFE7F7AFGFGEEDFGGEFCA7+C,>,,@EF=DGFGGG8E8DAFDEF6,@DGFCFDD8C,53:<CGGFC+;2CG,@E*55137@:CDD7CD>4?8F8BF256)5818881*10;;(683337C@;(4(/6A@F637(/)/--44((-,(.6(1:<3;999:322(34:(6><2(((-(,)).5).4:4(,4-
@M04999:289:000000000-L3R54:1:1101:14028:9467 2:N:0:424
GTAGACTACTGGGGTATCTAATCCTGTTTGCTCCCCACGCTTTCGCATCTCAGCGTCAGTATCTGTCCAGAAGGCCGCCTTCGCCACCGGTATTCCTCCACATCTCTACGCATTTCACCGCTACACGTGGAATTCTACCTTCCTCTACAATACTCCAGATAACCAGTTTTAAGTGCAATTCCCAGGTTGAGCCCGGGGCTTTCACACCTAACTTAATTATCCGCCTACATGCCCTTTACGCCCAGTCATTCCGATTAACGCTCGCACCCTCCGTATTACCGCGGCTGCTGGCACGTAGTT
+
CCCCCGGGGGGGGGGGGGGGGGGGGGGGGGGGGGGGGGGGGGGGGGGGGGGGGGGGGGGGGGGGGGGGGGGGGGGGGGGGGGGGGGGGGGGGGGGGGGGGGGGGGGGGGGGGGGGGGGGGGGGGGGGGGGGGGGGGGGGGGGGGGGGGGGGGGGGGGGGGGGGGGGFGGGGGGGGGFGFGGGFGGGGGGGGGGGGGGGGDF>FFFFFFFFEFFFFFFFFFFFDD>?FFFFCEFFFFFEFEDBFF?EF@3CFFF;@FD?E?>BFFB>BB?:?B;86:BFD<2914;29:7::?7>B.81?A
@M04999:289:000000000-L3R54:1:1101:25947:9473 2:N:0:424
GCGGACTACTAGGGTATCTAATCCTGTTTGCTCCCCACGCTTTCGCATCTCAGCGTCAGTATCTGTCCAGAAGGCCGCCTTCGCCACCGGTATTCCTCCACATCTCTACGCATTTCACCGCTACACGTGGAATTCTACCTTCTTCTACAATACTCCAGATAACCAGTTTTAAGTGCAATTCCCAGGTTGAGCCCGGGGCTTTCACACCTAACTTAATTATCCGCCTACATGCCCTTTACGCCCAGTCATTCCGATTAACGCTCGCACCCTCCGTATCACCGCGGCTGCTGGCATGGTGTTC
+
CCCCCEEFEFGC@FFFG9E6FGGFACFC@E,6E@DCFGFEF@@G@F:FC@<F9E+8BFCFFG9F<FFFCG,C@8E@:FGF@<C7F=FGGCC@<F<<5?FFG<E8E<;FGDC=FF,E<??+>EDEE@F8EFF9A4;@FGGDGG8BDFC;EAE,@,6D8DAFFFCF??=EDAFEAGDADDFFFCFG88<,@6DF@?>*<C776?9EFFA>:=:>;+/+9BFFFC>22/55(9<=3,=@;C<B1.((:4=)9)./6(/(6)4313((,7904::B1(2((663666>0-((.).(,),.-).42
@M04999:289:000000000-L3R54:1:1101:21723:9522 2:N:0:424
GCCTACTACAGCGGTATCTAATCCTGTTCGCTACCCATGCTCTCGAACCTCAGCGTCCGTTACAGACCAGAGAGCCGCCGTCGCCACTGGTGTTCTTCCATCTATCTACGCACTACACCGCTACACACGGGGTTCTACCCTCCTCTGCTGCCCTCCAGAACAACAGTTTCAGCTGCACTTCCCCAGTTAAGCCGGTGGCTTTCACAGCGCACTTGTTCAACCGCCTGCGTTCGCTTTACGCCCAATAAATCCGCCCACCGCTTGCCACCTCCGTAGTACCGCCGCTCCTGTCACTTAGTTT
+
BC@,6FE9EE6,666+CCF,;ECCEEC9E@CF,@FF<<<FC,CC7;,6@<A;A<+BC+766,C,CC<F,,CF87@EG+@+@FEEC84,:,:,47C<?<,,,,,94EF?EC7C+>,9,A:@FBEC@FF++4++3+3,,@==AGE,A,,6=,,,,1@+3,5::D6DC6,7@;,@99;F5?3*;>99635>7=7:11*3;48/261++1+)((,(.;4:)33);((161(((//2:>::24).23((((,3)6>231((-(4(213:?0).,.(.1::((..)-1(,,(((()),.-))))-)-
@M04999:289:000000000-L3R54:1:1101:14773:9590 2:N:0:424
GACTACTAGGGTACTAATCCTGTTCGCTCCCCACGCTTTCGTCCATCAGCGTCAATCGGTATTTAGTAACCTGCCTTCGCAATCGGGGTTCTGTGTAATATCTATGCATTTCACCGCTACACTACACATTCCAGCTACTTCAATACTATTCAAGATTAACAGTATCAACGGCAGTTCTACAGTTAAGCTGCAGGTTTTCACCGCTGACTTATTAACCCGCCTACGGACCCTTTAAACCCAATAAATCCGGATAACGCTCGCATCCTCCGTATTACCGCGGCTGCTGGCACGGAGTTAGCCC
+
CCCCCGGGGGGGGGGGGGGGGGGGGGGGGGGGGGGGGGGGGGGGGGGGGGGGGGGGGGGGGGGGGGGGGGGGGGGGGGGGGGGGGGGGGGGGGGGGGGGGGGGGGGGGGGGGGGGGGGGGGGGGGGGGGGGGGGGGGGGGGGFGGGGGGGGGGGGGGGGGGGGGGGGGGGGGGGGGFGFGGGGGGDFGGGGGGGGGGGGGFFFFB?FFFFFFFFFFFFEFBAFFFF?>FFFDE=56@=FF<DFFE<3=@FFFFFFF@FFFFFFFB<A?9?:??F<<<BF01762?23B?FFF92:?FBFB0
@M04999:289:000000000-L3R54:1:1101:23807:9605 2:N:0:424
GACTACACGGGTATCTAATCCTGTTTGCTCCCCACGCTTTCGCATCTCAGCGTCAGTATCTGTCCAGAAGGCCGCCTTCGCCACCGGTATTCCTCCACATCTCTACGCATTTCACCGCTACACGTGGAATTCTACCTTCCTCTACAATACTCCAGATAACCAGTTTTAAGTGCAATTCCCAGGTTGAGCCCGGGGCTTTCACACCTAACTTAATTATCCGCCTACATGCCCTTTACGCCCAGTCATTCCGATTAACGCTCGCACCCTCCGTATTACCGCGGCTGCTGGCACGGAGTTAGCC
+
CCCCCGGGGGGGGGGGGGGGGGGGGGGGGGGGGGGGGGGGGGGGGGGGGGGGGGGGGGGGGGGGGGGGGGGGGGGGGGGGGGGGGGGGGGGGGGGGGGGGGGGGGGGGGGGGGGGGGGGGGGGGGGGGGGGGGGGGGGGGGGGGGGGGGGGGGGGGGGGGGGGGGGGGGFEGGGGGFGFGGGGGG?FGGGGGGDGDGGGGFFFFFFFFFEE9CFFFFFF@FFF@FFE?BFFFFFFCF@:DFFEE<CEFF@@F<DFFFBBF>>>FFFFBF962?FAFF?>96>6;BDB53:?(2(-33<AF?
@M04999:289:000000000-L3R54:1:1101:29169:9633 2:N:0:424
TTCAGACTACCAGGGTATCTAATCCTGTTTGCTCCCCACGCTTTCGCATCTCAGCGTCAGTATCTGTCCAGAAGGCCGTCTTCGCCACAGGTATTCCTTCACATCTCTACGCATTTCACCGCTACACGTGGAATTCTACCTTCCTCTACAATACTCCAGATAACCAGTTTTAAGTGCAATTCCCAGGTTGAGCCCGGGGCTTTCACACCTAACTTAATTATCCGCCTACATCCCCTTTACGCCCAGTCATTCCGATTAACGCTCGCACCCTCCGTATTACAGCGCCTGCTGTCACAGAGTT
+
<CCCCA,@E<<@@EGCFGFFD@A-666E<C,CCFFFGGG@@:,C9CFFGGGFFGGGC7@C@,;FF6CEGG<E<,,@=:+7,AE,,8FF888F5,5,C5,CFFDFFGGGGGF@:CBEGGGFCG7FCGGEE=C:DD8=E;DEF4@DFF;DAFD;F?CF=,=DF;38@88AEFEF883@;9+++?D,6@?FCF,==@GG+++<@**414+A)08C26998=:*+7*):4/(:@?*8>BD2>4B2>(:02(79)979(6(3<37161?@044(43(13:18>)-)).4(--41()....)-(.4.
@M04999:289:000000000-L3R54:1:1101:4774:9634 2:N:0:424
CTGAGACTACAGGGGTATCTAATCCTGTTTGCTCCCCACGCTTTCGCATCTCAGCGTCAGTATCTGTCCAGAAGGCCGCCTTCGCCACCGGTATTCCTCCACATCTCTACGCATTTCACCGCTACACGTGGAATTCTACCTTCCTCTACAATACTCCAGATAACCAGTTTTAAGTGCAATTCCCAGGTTGAGCCCGGGGCTTTCACACCTAACTTAATTATCCGCCTACATGCCCTTTACGCCCAGTCATTCCGATTAACGCTCGCACCCTCCGTATTACCGCCGCTGCTGGCACGGAGTT
+
<C@CCFDEAAFGGGGB6;;,<FFFFF<FFG<E6EGGGEC@CCFGA::@,@,CAFEFFBFFEDF<6,<<,6C@EDFGG:CFGGE@4CFB<FC>FGG,FFG8=EA=:<?FGFDF>EFGFDGFFE>=FFDCGGFG?AGGGDGF?EF?FGFGAE?8,8E,DD?GDAAF8=D2@@DFGGDFFGFCGGFFGF?FFFGFFC1C79CCEFFF>FFF24)7@FFFCFFCACFFB@DFD28>B@F@=@4A;,:@FF()7675<54,37;>69462(7>(8??:0?80?F243((30(11)).2,.(4(4<?
@M04999:289:000000000-L3R54:1:1101:17340:9715 2:N:0:424
TGGACTACCAGGGTATCTAATCCTGTTTGCTCCCCACGCTTTCGCATCTCAGCGTCAGTATCTGTCCAGAAGGCCGCCTTCGCCACCGGTATTCCTCCACATCTCTACGCATTTCACCGCTACACGTGGAATTCTACCTTCCTCTACAATACTCCAGATAACCAGTTTTAAGTGCAATTCCCAGGTTGAGCCCGGGGCTTTCACACCTAACTTAATTATCCGCCTACATGCCCTTTACGCCCAGTCATTCCGATTAACGCTCGCACCCTCCGTATTACCGCGGCTGCTGGCACGGAGTTGG
+
CCCCCGGGGGGGGGGGGGGGGGGGGGGGGGGGGGGGGGGGGGGGGGDGGGGGGGGGGGGGGGGGGGGGGFGGGGGGGGGGGGGGGGGGGGGGGGGGGGGGGGGGGGGGGGGGGGGGGGGGGGGGGGGGGCGGGGGGGGGGGGGGGGFGGGGGGGGGGGGGGGGGGFFGGGGGGGGGFGFGGFGGFGGGGCFGGGGGCGGFFFFFFFE>=EFEFFBF?FFFFDFFF9BB?<@EFFBFFF;DF@;DFE3?EEE@8<@<4),1;?29;;08::3(((4:2<94>>6BF012:0::?<99124)(
@M04999:289:000000000-L3R54:1:1101:3343:9891 2:N:0:424
TCGGGTATCTAATCCTGTTCGCTCCCCACGCTTTCGCTCCTCAGCGTCAGTGACGGCCCAGAGACCTGCCTTCGCCATCGGTGTTCTTCCCGATATCTACACATTCCACCGTTACACCGGGAATTCCAGTCTCCCCTACCGCACTCCAGTCCGCCCGTACCCGGCGCCGATCCACCGTTAAGCGATGGACTTTCACACCAGACGCAACTAACCGCCTACGAGCTCTTTACGCCCAATAAATCCGGATAACGCCTGCACCCTACGTATTACCGCCGCTGCTGCCACGTTGTTAGCCGGGGCT
+
@CCCCCFF9FFGGGFFGFGGEGGFGGGGGGGG:FFGGFGGGGF8ECFGGEFFFGGEF+FGGGGGFGG8FGGGGGGGF7FBCGGCGGFGGGGGGGEGGDBFGGGGGG9<BFEFBFGFEGED7>>FGGFF9FFGGGGGGCFGCEGGEGGDD=9DEGG6>@C8AC+@E7>959EEEGCCDCBD*8C5*3AEGGGF?FGGFDC<;FF:>).5((48?BEB85@20,;0:)):<A?6996:B03?427466::<<:1(.<BF:1122:04<)2:AA66(49((434),,4;2(4(824<7;((470
@M04999:289:000000000-L3R54:1:1101:17252:9915 2:N:0:424
GACTACACGGGTATCTAATCCTGTTCGCTCCCCACGCTTTCGTCCATCAGCGTCAATCGGTATTTAGTAACCTGCCTTCGCAATCGGGGTTCTGTGTAATATCTATGCATTTCACCGCTACACTACACATTCCAGCTACTTCAATACTATTCAAGATTAACAGTATCAACGGCAGTTCTACAGTTAAGCTGCAGGTTTTCACCGCTGACTTATCAACCCGCCTACGGACCCTTTAAACCCAATAAATCCGGATAACGCTCGCATCCTCCGTATTACCGCGGCTGCTGGCACGGAGTTAGCC
+
CCCCCGGGGGGGGGGGGGGGGGGGGGGGGGGGGGGGGGGGGGGGGGGGGGGGGGGGGGGGGGGGGGGGGGGGGGGGGGGGGGGGGGGGGGGGGGGGGGGGGGGGGGGGGGGGGGGGGGGGGGGGGGGGGGGGGGEFGGGGGGGGGGGGEFGGGGFGGGGGGGGGGGGGGGGGGGGGFGFGGGGGGGGGGGGGGGFFGGGGFFFEFFEFFFFFFFFFFFFFFFFFFFFFFFFFFFFE7ADFF@FEFFFFFFFFFFFFFFFF6>>FFF?>F>FFBF2AAF6;>BBFFF:0:BBBB04<:AA<8
@M04999:289:000000000-L3R54:1:1101:6851:9933 2:N:0:424
TGAAGACTACCGGGGTATCTAATCCTGTTCGCTCCCCACGCTTTCGTCCATCAGCGTCAATCGGTATTTAGTAACCTGCCTTCGCAATCGGGGTTCTGTGTAATATCTATGCATTTCACCGCTACACTACACATTCCAGCTACTTCAATACTATTCAAGATTAACAGTATCAACGGCAGTTCTACAGTTAAGCTGCAGGTTTTCACCGCTGACTTATCAACCCGCCTACGGACCCTTTAAACCCAATAAATCCGGATAACGCTCGCATCCTCCGTATTACCGCGGCTGCTGGCACGGAGTT
+
CCCCCGGGGGGGGGGGGGGGGGGGGGGGGGGGGGGGGGGGGGGGGGGGGGGGGGGGGGGGGGGGFGGGGGGGGGGGGGGGGGGGGGGGGGGGGGGGGGGGGGGGGGGGGGGGGGGGGGGGGEGGGGGGGGGGGGGGGGGGGGGGGGGGGGGGGGGGGGGGGGGGGGGGGGGGGGGGFGFGGGGGGGGGGGGGGGGGGGGGFFFFFFFFFFFFFFFFFFFFFFFFFFFFFFFFFB@F@EFFFFDF@F@3AFFFE>FDFBDFFB:?FFB?032)49:1<FFFFFFF>FFF?BBBBF??19>??
@M04999:289:000000000-L3R54:1:1101:23760:9974 2:N:0:424
GACTACCGGGGTATCTAATCCTGTTCGCTACCCATGCTTTCGAACCTCAGCGTCAGTTACAGACCAGAGAGCCGCCTTCGCCACTGGTGTTCTTCCATATATCTACGCATTCCACCGCTACACATGGAGTTCCACTCTCCTCTTCTGCACTCAAGAAAAACAGTTTCAGCTGCACTTCCCCGGTTAAGCCGAGGGCTTTCACAGCTGACTTGTTCTCCCGCCTGCGTTCGCTTTACGCCCAATAAATCCGGACAACGCTTGCCACCTACGTATTACCCCGGCTGCTGGCACGTAGTTAGCC
+
CCCCCFGGGGGGGGGGFGGGGGGFGGGGDCFEFFGGGFGGGGFGGGGGGGGGGGGGFGGGGFCGGGGEGGGFGGGGGGGGGGGGGGGGGGGGGGGGGGGGGGGGGGGDGGGGGGGGGGGGGGGGGGGGGGGGFGGGGGGGGGGADGGGGGFFGDGF8EDFGFGGGGGGGGCGGGGGFGFGFD6;BEFFGGGGGGGGFGGGFFFFFFFABFE988FFFFABF@?;@BD1(6>DFF34;DFE@7@?FBFBFBB01>?B>>F?1-4>?:77:?744>BF2(49099(::?(80<BB?::):<F?
@M04999:289:000000000-L3R54:1:1101:18767:10021 2:N:0:424
GACTACCCGGGTATCTAATCCTGTTCGCTCCCCACGCTTTCGTCCATCAGCGTCAATCGGTATTTAGTAACCTGCCTTCGCAATCGGGGTTCTGTGTAATATCTATGCATTTCACCGCTACACTACACATTCCAGCTACTTCAATACTATTCAAGATTAACAGTATCAACGGCAGTTCTACAGTTAAGCTGCAGGTTTTCACCGCTGACTTATCAACCCGCCTACGGACCCTTTAAACCCAATAAATCCGGATAACGCTCGCATCCTCCGTATTACCGCGGCTGCTGGCACGGAGTTAGCC
+
CCCCCGGF@@:FEGFCGFGGG<FFEGGDGEGGEGGGG@:DGEG7FGAFGG8CFGECFGDCCFGGGGGGGGGGGGCGFGGGGCBFFGGGGGDFGGGGGFEGGFGGG9@FF9FEF?FCGD@EEGGFGGGGGFGCEFGGGGGCFDDGGGGGEFGGFCC8EAFGGFGGGGGGDFEGGGGGFDFGFGGGFGGGGGGFGGGGDFGFFA8BE>B9CEFFEFF6>F:=>=59BD=@@=@@3;<6C3=BF7;EEFFFFFB<0(7=?B??2(7:9?2>2(48?(.6<:19(39903)(8:2?(4(2,.-60
@M04999:289:000000000-L3R54:1:1101:6815:10025 2:N:0:424
AGACTACCCGGGTATCTAATCCTGTTTGCTCCCCACGCTTTCGCATCTCAGCGTCAGTATCTGTCCAGAAGGCCGCCTTCGCCACCGGTATTCCTCCACATCTCTACGCATTTCACCGCTACACGTGGAATTCTACCTTCCTCTACAATACTCCAGATAACCAGTTTTAAGTGCAATTCCCAGGTTGAGCCCGGGGCTTTCACACCTAACTTAATTATCCGCCTACATGCCCTTTACGCCCAGTCATTCCGATTAACGCTCGCACCCTCCGTATTACCGCGGCTGCTGGCACGGAGTTAGC
+
CCCCCGGGGGGGGGGGGGGGGGGGGGGGGGGGGGGGGGGGGGGGGGGGGGGGGGGGGGGGGGGGGGGGGGGGGGGGGGGGGGGGGGGGGGGGGGGGGGGGGGGGGGGGGGGGGGGGGGGGGGGGGGGGDGGGGGGGGGGGGGGGGGGGGGGGGGGGGGGGGGGGGGGGGGGGGGGGFGFGGGGGGGGGGGGGDGGGGGGGBAFFFFFFBFEFFFFFFFFFFFFFFFFFFEEDED@EFDFDFFF;<AEFFF8@FFFFF?>BFFBFFBBFBFFBFFBFFF?FB(7>FFFFFFBF09(43:4A:
@M04999:289:000000000-L3R54:1:1101:9506:10057 2:N:0:424
AGTTGACTACTCGGGGTATCTAATCCTGTTTGCTCCCCACGCTTTCGCATCTCAGCGTCAGTATCTGTCCAGAAGGCCGCCTTCGCCACCGGTATTCCTCCACATCTCTACGCATTTCACCGCTACACGTGGAATTCTACCTTCCTCTACAATACTCCAGATAACCAGTTTTAAGTGCAATTCCCAGGTTGAGCCCGGGGCTTTCACACCTAACTTAATTATCCGCCTACATGCCCTTTACGCCCAGTCATTCCGATTAACGCTCGCACCCTCCGTATTACCGCGGCTGCTGGCACGGAGT
+
CCCCCAFDFGGGEEEFFFGGGGGGGGFGGGGGGGGGGGGGGGGFGGGGGGDFGGGGGGGGGGFGGFGGGGGGGGGFGGGGGGGGGGGGGGGEGGGGGGFAFGGGGGGGGGGGGGGGGGGGGGGGEGGDGGGGGGFGGGDGGGGGGGDGFFECFDGGGGGGGGGGGGGGGGCEFGGFFGFFGGG7CGGGGG67FGGGDDGG>DFAFFFF@=D63;CF@FFE:CE9>D@DFFEC?@3@EFEAEF;(2;7@@A5?E?833;B<AFFFFBB099<?<FF21:BBBFB(--(49??:(((563(1-
@M04999:289:000000000-L3R54:1:1101:26241:10143 2:N:0:424
GACTACCGGGGTATCTAATCCTGTTTGCTCCCCACGCTTTCGCATCTCAGCGTCAGTATCTGTCCAGAAGGCCGCCTTCGCCACCGGTATTCCTCCACATCTCTACGCATTTCACCGCTACACGTGGAATTCTACCTTCCTCTACAATACTCCAGATAACCAGTTTTAAGTGCAATTCCCAGGTTGAGCCCGGGGCTTTCACACCTAACTTAATTATCCGCCTACATGCCCTTTACGCCCAGTCATTCCGATTAACGCTCGCACCCTCCGTATTACCGCGGCTGCTGGCACGGAGTTAGCC
+
CCCCCGGGGGGGGGGGGGGGGGFGGGGGGGGGGGGGGGGGGGGGCGGGGGGGGGGGGGGGGGGGGGGGGGGGGGGGGGGGGGFGGGGGDGGGGGGGGGGGGGGGGGFEGGGGGGGGGGGGGGGGGGGGGGGGGGGGGGGGGGFGGGGFGGGGGDGGFGGGGGGGEFGGGGGGGGGGFGFGGGGGGGGGGGGGGGGGGFGGFFFFDFFFFFFEFFFFFFFFFFDFFFFFFFFF@EFFFDFFF?;<EEEFF@0;:?F>:>?BF>6;9013?BF0:BBFFFF>2(49<?F0<(.(,-24<<)),
@M04999:289:000000000-L3R54:1:1101:11313:10180 2:N:0:424
GACTACAGGGGTATCTAATCCTGTTTGCTCCCCACGCTTTCGCATCTCAGCGTCAGTATCTGTCCAGAAGGCCGCCTTCGCCACCGGTATTCCTCCACATCTCTACGCATTTCACCGCTACACGTGGAATTCTACCTTCCTCTACAATACTCCAGATAACCAGTTTTAAGTGCAATTCCCAGGTTGAGGCCGGGGCTTTCACACCTAACTTAATTATCCGCCTACATGCCCTTTACGCCCAGTCATTCCGATTAACGCTCGCACCCTCCGTATTACCGCGGCTGCTGGCACGGAGTTAGCC
+
CCCCCGGGGGGGGGGGGGGGGGGGGGGGGGGGGGGGGGGGGGGGGGGGGGGGGGGGGGGGGGGGGGGGGGGGGGGGGGGGGGGGGGGGGGGGGGGGGGGGGGGGGGGGGGGGGGGGGGGGGGGGGGGGGGGGGGGGGGGGGGGGGGGGGGGGGGGGGGGGGGGGGGGGGGGGGGGGFGFGGGFGGG?FGGGGGGGGGFGGFFFF?FFFFFFFFFFFEFF@FFFFFFFFF=DFFFFFFFFFFDEFECEFFF;7<DEF;BBFFFFFBFFF:>F?F>FFAFF>BB>>??:(8:BBF9>F?B<>5
@M04999:289:000000000-L3R54:1:1101:22797:10180 2:N:0:424
AGGGGACTACCCGGGGTATCTAATCCTGTTCGCTCCCCACGCTTTCGTCCATCAGCGTCAATCGGTATTTAGTAACCTGCCTTCGCAATCGGGGTTCTGTGTAATATCTATGCATTTCACCGCTACACTACACATTCCAGCTACTTCAATACTATTCAAGATTAACAGTATCAACGGCAGTTCTACAGTTAAGCTGCAGGTTTTCACCGCTGACTTATCAACCCGCCTACGGACCCTTTAAACCCAATAAATCCGGATAACGCTCGCATCCTCCGTATTACCGCGGCGGCTGGCACGGAGT
+
CCCCCCGGGGGGGGGGGGGGGGGGGGGGEFGGGGGGGGGGGGGCDFGGGCGGGGGGGGGGEGGDEBCGDGGGGGGGGGGGGGGGGGGGGGGGGGE=FGFGFFGFCFGGFGGGDFFGG<=FAEGGEFGGGGGGGGGGGDFFFGGGGGGFFGFGFFCFGG:E9?AFFGGGFGGGFFDEDGBDGGFFFFGFGGGGGFGCFGFFFFFFFFFFFFFAFFFF=FFFFFF?FFF@@F6<DF@;DD@CFEFFFF;D8E)7?E0.4<F><?;6<BB9?287<1>:4:?FFD6>9(((,390((4>:0>64
@M04999:289:000000000-L3R54:1:1101:17450:10210 2:N:0:424
GACTACTGGGGTATCTAATCCTGTTCGCTCCCCACGCTTTCGTCCATCAGCGTCAATCGGTATTTAGTAACCTGCCTTCGCAATCGGGGTTCTGTGTAATATCTATGCATTTCACCGCTACACTACACATTCCAGCTACTTCAATACTATTCAAGATTAACAGTATCAACGGCAGTTCTACAGTTAAGCTGCAGGTTTTCACCGCTGACTTATCAACCCGCCTACGGACCCTTTAAACCCAATAAATCCGGATAACGCTCGCACCCTCCGTATTACCGCGGCTGCTGGCACGGCGTTAGCC
+
B9CCCGGDFFEGGGGGGGGGGGGGGGEGGFEGGFGGGGDFFGGGCFGGGGGGGGEFGEFCFGG9EEFGGGGGGGGFFGFGGFCGFGGDGFEGEFGGGAFF9?FEGF@9FGDFDGFGGGGEGFGGGGFGGFFGGGEFGFCGFGGGFEGGGGGCGGGDD=AFFFCFFGGGFGGE6EGGFGFGGGGGGGGFGFDGGGFF?@DFFFF>FFF>CFCE7FFF=6B>EFFA==9=@59D@==EC=@3<68;<;EFFFF1;@<<((/89>>F6?2::>B?B24<)(47(7>037>22(,2(((-4:<<2
@M04999:289:000000000-L3R54:1:1101:15367:10242 2:N:0:424
CGACTACTGGGGTATCTAATCCTGTTCGCTCCCCACGCTTTCGTCCATCAGCGTCAATCGGTATTTAGTAACCTGCCTTCGCAATCGGGGTTCTGTGTAATATCTATGCATTTCACCGCTACACTACACATTCCAGCTACTTCAATACTATTCAAGATTAACAGTATCAACGGCAGTTCTACAGTTAAGCTGCAGGTTTTCACCGCTGACTTATCAACCCGCCTACGGACCCTTTAAACCCAATAAATCCGGATAACGCTCGCATCCTCCGTATTACCGCGGCTGCTGGCACGGAGTTAGC
+
CCCCCGGGGGFGGGGFGGFGGGGGGGGGGGGGGGGGGGGEGGGGGCGGGGGGGGGGGGGGGGGGGGGGGGGGGGGGGGGGGGGGGGGGGGGGGGFFFFFGGGGGGGGGGGGGGGGGGGGGGDFGGGFGGGGGGGFGGGCEFGGGGFFFFGGGGGGGGGGGGGGGGGGGGGGG6EGGF7DCFGGGGGGGGGFEGGGGGFGFAFAFBFFEBDCEEFFFFFF2?AFFFFF29@F?@DBEF<AF6?7=88;<CEFFFD(;@DBFF1(3692).2,,(4.)--,333((-4)3:813:134<0>95
@M04999:289:000000000-L3R54:1:1101:4659:10275 2:N:0:424
ACTCGACTACAGGGGTATCTAATCCTGTTTGCTCCCCACGCTTTCGCATCTCAGCGTCAGTATCTGTCCAGAAGGCCGCCTTCGCCACCGGTATTCCTCCACATCTCTACGCATTTCACCGCTACACGTGGAATTCTACCTTCCTCTACAATACTCCAGATAACCAGTTTTAAGTGCAATTCCCAGATTGAGCCCGGGGCTTTCACACCTAACTTAATTATCCGCCTACATGCCCTTTACGCCCAGTCATTCCGATTAACGCTCGCACCCTCCGTATTACCGCGGCTGCTGGCACGGAGTT
+
CCCCCGGGGGGGGGGGGGGGGGGGGGGGGGGGGGGGGGGGGGGGGGGGGGGGGGGGGGGGGGGGGGGGGGGGGGGGGGGGGGGGGGGGGGGGGGGGGGGGGGGGGGGGGGGGGGGGGGGGGGGGGGGGGGGGGGGGGGGGGGGGGGGGGGGGGGGGGGFFGGGGGGGFGGGGGGGGBGFGGGGGGGGGGGGGGGGGGGGGFFA49EFFAFFEFFFFFFFFFFEFFFF?DFFFFFFFFEFFFDFFFF4<9CCCCFFFFF<BBFF?BB;>BFFBFFFF<>AA423>B0(,4??7?:3?(-(,4
@M04999:289:000000000-L3R54:1:1101:9265:10332 2:N:0:424
ATGTGGACTACAAGGGTATCTAATCCTGTTCGCTCCCCACGCTTTCGTCCATCAGCGTCAATCGGTATTTAGTAACCTGCCTTCGCAATCGGGGTTCTGTGTAATATCTATGCATTTCACCGCTACACTACACATTCCAGCTACTTCAATACTATTCAAGATTAACAGTATCAACGGCAGTTCTACAGTTAAGCTGCAGGTTTTCACCGCTGACTTATCAACCCGCCTACGGACCCTTTAAACCCAATAAATCCGGATAACGCTCGCATCCTCCGTATTACCGCGGCTGCTGGCACGGAGT
+
CCCCCGGGGGGGGGGGGGGGGGGGGGGGGGGGGGGGGGGEGGGGGGGGGGGGGGGGGGGGGGGGGGGGGGGGGGGGGGGGGGGGGGGGGGGGGGGGGGGGGGGGGGGGGGGGGGGGGGGGGGGGGGGGGGGGGGGGGGGGGGGGGGGGGGGGGGGGGGGGGGGDGGGGGGGGGGGGFGFGGGGGGGGGGGGGGFDGGGGGFFFFFFFFAFFFFFFFFFFFFFBF=FFFFFD==BFDFFFFFFFFFFD@E<EFFFFFFFFEFDFFDFFBFFFFFFFFFB>BAF?BB>;>>??D0?:?F>FB3
@M04999:289:000000000-L3R54:1:1101:28052:10362 2:N:0:424
GACTACCAGGGTATCTAATCCTGTTTGCTCCCCACGCTTTCGCATCTCAGCGTCAGTATCTGTCCAGAAGGCCGCCTTCGCCACCGGTATTCCTCCACATCTCTACGCATTTCACCGCTACACGTGGAATTCTACCTTCCTCTACAATACTCCAGATAACCAGTTTTAAGTGCAATTCCCAGGTTGAGCCCGGGGCTTTCACACCTAACTTAATTAACCGCCTACATGCCCTTTACTCCCAGTCATTCCGATTAACGCTCGCACCCTCCGGATTACCGCGGCTGCTGGCACGGAGTTAGCC
+
CCCCCGGGFEGFFGGGGGGFF,FFFECFGGFGGGEGGCFGEF@CFG9FFGGGGGGGGFFGAEGGGFFCGFGGGGGGGFGGGGEEFCGGGGGF<FFGGGGFGFGGGGGDGGDGFGEFGGDGGGGGGGGGGGGGFFGGGGDGGGGGFC==FGGGGGGGGGGGFGGDAFFG8=FEGCFGFGBCDFDG?DGDGGGGGDEG7CFFAF>4@AA>=CEFEFCC*3A=B>(6BFFFBE=E@FFE);@A8EEF<<CCC;?(/(99722,369;FF<?B((4:(2<A1(-17((().500)46,3?:)465
@M04999:289:000000000-L3R54:1:1101:12731:10364 2:N:0:424
TGACTACTCGGGTATCTAATCCTGTTCGCTCCCCACGCTTTCGTCCATCAGCGTCAATCGGTATTTAGTAACCTGCCTTCGCAATCGGGGTTCTGTGTAATATCTATGCATTTCACCGCTACACTACACATTCCAGCTACTTCAATACTATTCAAGATTAACAGTATCAACGGCAGTTCTACAGTTAAGCTGCAGGTTTTCACCGCTGACTTATCAACCCGCCTACGGACCCTTTAAACCCAATAAATCCGGATAACGCTCGCATCCTCCGTATTACCGCGGCTGCTGGCACGGAGTTAGC
+
CCCCCGGGGGGGGGGGGGGGGGGGGGGGGGGGGGGGGGGGGGGGGGGGGGGGGGGGGGGGGGGGGGGGGGGGGGGGGGGGGGGGGGGGGGGGGGGGGGGGGGGGGGGGGGGGGGGGGGGGGGGGGGGGGGGGGGGGGGGGGGGGGGGGGGGGGGGGGFGGGGGGGGGGGGGGGGGGFGFGGGGGGGGGGGGGGGGGGGGGFFFFFFFFFFFFFFFFFFFAFFFFFFFFDFFFFDFFFFFFFFFFFFFFFFF1?D@FFFFFF>FFBF:?FF;???FFFFFFFF>6>FFBB:B??9BF<?AF9
@M04999:289:000000000-L3R54:1:1101:14549:10393 2:N:0:424
GACTACAAGGGTATCTAATCCTGTTTGCTCCCCACGCTTTCGCATCTCAGCGTCAGTATCTGTCCAGAAGGCCGCCTTCGCCACCGGTATTCCTCCACATCTCTACGCATTTCACCGCTACACGTGGAATTCAACCTTCCTCTACAATACTCCAGATAACCAGTTTTAAGTGCAATTCCCAGGTTGAGCCCGGGGCTTTCACACCTAACTTAATTATCCGCCTACATGCCCTTTACGCCCAGCCATTCCGATTAACGCTCGCACCCCCCGTATTACCGCGGCTGCTGGCACGGAGTTAGCC
+
@ABCCGGGGGGCEFEGGGGGGGGGGGGFGGGGGGGGGDGGGGGEGGGGGEGEFGGGGGGGGGGGGGGFGGGGFFGGGGGGDGEGGFF>:FGGFGGGGGFAEFFGGGGEGGEGFGGGGGDGGGGGFEBFCFCFCCFFGGGGGGGGFC?;FGEGGF?FCGGGGGGD=3EGGGGGGAFFFGFGGD?=DGFGGGFGGGGGG5CFFAFFFFFF@;6:EFCFFAA=FD@DBEFCEF:(73@C;?BF(1((,)9CEF0((6?C7(4:>12>FF(,46:;7?><<293630>::3(22<3909812<2.
@M04999:289:000000000-L3R54:1:1101:14682:10405 2:N:0:424
GACTACTCGGGTATCTAATCCTGTTTGCTCCCCACGCTTTCGCATCTCAGCGTCAGTATCTGTCCAGAAGGCCGCCTTCGCCACCGGTATTCCTCCACATCTCTACGCATTTCACCGCTACACGTGGAATTCTACCTTCCTCTACAATACTCTAGTTAACCAGTTTTAAGTGCAATTCCTAGGTTGAGCCCAGGGCTTTCACACCTAACTTAATTATCCGCCTACATGCCCTTTACGCCCAGTCATTCCGATTAACGCTCGCACCCTCCGTATTACCGCGGCTGCTGGCACGGAGTTAGCC
+
CCCCCGGGGGGGGGGGGGGGGGGGGGGGGGGGGGGGGGGGGGGGGGGGGGGGGGGGGGGGGGGGGGGGGGGGGGGGGGGGGGGGGGGGGGGGGGGGGGGGGGGGGGGGGGGGGGGGGGGGGGGGGGGGGGGGGGGGGGGGGGGGGGGGGGGGGGGGGGGGGGGGGGGGGGGGGGGGFGFGGGGGGGGGGGGGGGGGGGGGFFFFFFFFFFFFFFFFFFFFFFFFFFFFFFFFFFFFF@>FFFFFFCFFFFFFFFFEF>??FBFFBFFFFFFF?24>AFFF>BFFFFFF?:<?969?2:AF>
@M04999:289:000000000-L3R54:1:1101:3204:10412 2:N:0:424
CATTGGACTACCCGGGTATCTAATCCTGTTTGCTCCCCACGCTTTCGCATCTCAGCGTCAGTATCTGTCCAGAAGGCCGCCTTCGCCACCGGTATTCCTCCACATCTCTACGCATTTCACCGCTACACGTGGAATTCTACCTTCCTCTACAATACTCCAGATAACCAGTTTTAAGTGCAATTCCCAGGTTGAGCCCGGGGCTTTCACCCCTAACTTAATTCTCCGCCTACATGCCCTTTACGCCCAGTCATTCCGATTAACGCTCGCACCCTCCGTATTCCCGCGGCTGCTGGCACGGAGT
+
<CCC@@,@C<FEFFCCFCGFF<C@,CFAFD66C@FG@B@F:CF76F:@CFG<@9E<@BF6@F<CFGFC,6CFCFE@=FE778FFD:FFGA+=FCBF<F?BFGEEFGGD9EFD:?FFFFGFGC@7FGGEGCFE79>EFDDC9==DFGFAGG9E,6@D,8DEGGGGGGGGGGCGA2D=7D7=C:FC9@,+@@DE6EC5CGC*?B399FF*)6>@36CB71:>+5>E259(683)9@;(;8):9<D077,.)/...9;0123)6290(4;(69B6((44(.()-)11,(-,(-8)(4:249(4-
@M04999:289:000000000-L3R54:1:1101:2252:10454 2:N:0:424
GGACTACAGGGGTATCTAATCCTGTTCGCTACCCATGCTTTCGAACCTCAGCGTCAGTTACAGACCAGAGAGCCGCCTTCGCCACTGGTGTTCTTCCATATATCTACGCATTCCACCGCTACACATGGAGTTCCACTCTCCTCTTCTGCACTCAAGAAAAACAGTTTCAGCGGCACTTCCCCGGTTAAGCCGAGGGCTTTCACAGCTGACTTGTTCTCCCGCCTGCGTTCGCTTTACGCCCAATAAATCCGGACAACGCTTGCCACCTACGTATTACCGCGGCTGCTGGCACGTAGTTAGC
+
CCCCCGFGGGGGGGGGGGGGGGGGGGGGGGGGGGFGGGGGGGGGGGGGGGGGGGGGEFFDGGGGGGGGGGGGGGGGGGGFGGEGGGGGGGGGGGCEFGFAFDEFAECEECFGGGGGCCE+@EGGGGGFGGGGGGGGGGGGGGFGGGGFGGGGGGFGGFFGFGGGGGGGGGC++1==:CCGGGGGGGGFFGFC58E7>FFDFFFFFF))7@BFBCAFFFFFBBBF@<@D@686@FFFFFFFBFBFB2AFF?9>?BF4<693?:6>><6??>6??FB)6>6>(4;79??B007<62:BFFF44
@M04999:289:000000000-L3R54:1:1101:26680:10567 2:N:0:424
CGACTACAAGGGTATCTAATCCTGTTCGCTACCCATGCTTTCGAACCTCAGCGTCAGTTACAGACCAGAGAGCCGCCTTCGCCACTGGTGTTCTTCCATATATCTACGCATTCCACCGCTACACATGGAGTTCCACTCTCCTCTTCTGCACTCAAGAAAAACAGTTTCAGCTGCACTTCCCCGGTTAAGCCGAGGGCTTTCACAGCTGACTTGTTCTCCCGCCTGCGTTCGCTTTACGCCCAATAAATCCGGACAACGCTTGCCACCTACGTATTACCGCGGCTGCTGGCACGTAGTTAGC
+
CCCCCGGGGGGGGGGGGGGGGGGGGGGGGGGGGGGGGGGGGGGGGGGGFGGGGGGGGGGGGGGGGGGGGGGGGGGGGGGGGGGGGGGGGGGGGGGGGGGGGGGGGGGGGGGGGGGGGGGGGGGGGGGGGGGGGGGGGGGGGGGGGGGFGGGGGGGGGGGGGGGGGGGFGGGGGGGGFGFGGGGGGGGFGGGGGGGGGFGGFFFFFFFF=BFFFFFBEFFDD@@FFF@DDFFFFFFEFFFBB@<FFEFE<E@@FFFBFF>?:BF?>DFFBFFFBA:AAD?>FF9>;:?B??BB:,4<39:94
@M04999:289:000000000-L3R54:1:1101:20666:10576 2:N:0:424
TAGACTACTCGGGTATCTAATCCTGTTCGCTCCCCACGCTTTCGTCCATCAGCGTCAATCGGTATTTAGTAACCTGCCTTCGCAATCGGGGTTCTGTGTAATATCTATGCATTTCACCGCTACACTACACATTCCAGCTACTTCAATACTATTCAAGATTAACAGTATCAACGGCAGCTCTACAGTTAAGCTGCAGGTTTTCACCGCTGACTTATCAACCCGCCTACGGACCCTTTAAACCCAATAAATCCGGATAACGCTCGCATCCTCCGTATTACCGCGGCTGCTGGCACGGAGTT
+
CCCCCGGGGGGGGGGGGGGGGGGGGGGGGGGGGGGGGGGGGGGGGGGGGGGGGGGGGGGGGGGFGGGGGGGGGGGGGGGGGGGGGGGGGGGGGGGGGGGGGGGGGGGGGGGGGGGGGGGGGGGGGGGGGGGGGGGGGGGFGGGGGGGGGGGGGGGGGGGGGGGGGGGGGGGGGGGGFGFGGGGGGGGGGGGGFGFGGGGGFFFFFFEEFFFFFFFFEFFFF=AFFFFF9@@@@B:EEEFFFFFFFFEEEFFFB0?@EE0>;:9BF?6>BDBF0(4.:>)43901>>:BFB<74?>06<?
@M04999:289:000000000-L3R54:1:1101:4598:10594 2:N:0:424
GGACTACACGGGTATCTAATCCTGTTTGCTCCCCACGCTTTCGCATCTCAGCGTCAGTATCTGTCCAGAAGGCCGCCTTCGCCACCGGTATTCCTCCACATCTCTACGCATTTCACCGCTACACGTGGAATTCTACCTTCCTCTACAATACTCTAGTTAACCAGTTTTAAGTGCAATTCCTAGGTTGAGCCCAGGGCTTTCACACCTAACTTAATTATCCGCCTACATGCCCTTTACGCCCAGTCATTCCGATTAACGCTCGCACCCTCCGTATTACCGCGGCTGCTGGCACGGAGTTAGC
+
CCCCCGGGGGGGGGGGGGGGGGGGGGGGGGGGGGGGGGGGGGGGGGGFGGGGGGGGGGGGGGGGGGGGGGGGGGGGGGGGGGGGGGGGGGGGGGGGGGGGGGGGGGGGGGDFGGGGGGGGGGGGGGGGGGGGFGGGGGGFGGGGGGGGGGGGGFGGGCGGGGGGG9AFGFADGGGGFGFGGGGCCFFEFFFGGGGDG>>FFFFFFAFFFFFFFCAFFBFE9BAFFFFCE=EFBBE=ED9A@D@@<AEFFEEDFD6?C;;6D;BFFF03::>?<BFB<4:>>19BBBBF?(,<143>31)6-
@M04999:289:000000000-L3R54:1:1101:15036:10599 2:N:0:424
CAACGACTACAGGGGTATCTAATCCTGTTCGCTACCCATGCTTTCGAACATCAGCGTCAGTTACAGACCAGAGAGCCGCCTTCGCCACTGGTGTTCTTCCATATATCTACGCATTCCACCGCTACACATGGAGTTCCACTCTCCTCTTCTGCACTCAAGAAAAACAGTTTCAGCTGCACTTCCCCGGTTAAGCCGAGGGCTTTCACAGCTGACTTGTTCTCCCGCCTGCGTTCGCTTTACGCCCAATAAATCCGGACAACGCTTGCCACCTACGTATTACCGCGGCTGCTGGCACGTAGTT
+
CCCCCGGGGGGGGGGGGGGGGGGGGGGGGGGGGGGGGGGGGGGGGGCFGGGGGGGGGGGGGGGGGGGGGGGGGGGGGGGGGGGGDDGGGGGGGGGGGGGGGGGGGFGGGGGGGGGGGGGGGGGGGGGGGGGGGGGGGGGGGGGGGGFGGGGGGGFGGGG,DFFGGGGGGGGGGGGGFGFFGGGGGGGGGGGGGGGGGGG>FFAAFFFFFFFFFF8AEFFEFEFFFFFFFBDFFF9?6@FA2;B(6=@EFFFFF;>BFFFFFFF?<0:<?BFFF??)64AF2(4>>FBF0.,41:<??F:?6
@M04999:289:000000000-L3R54:1:1101:8500:10604 2:N:0:424
GACTACTCGGGTATCTAATCCTGTTCGCTCCCCACGCTTTCGTCCATCAGCGTCAATCGGTATTTAGTAACCTGCCTTCGCAATCGGGGTTCTGTGTAATATCTATGCATTTCACCGCTACGCTACACATTCCAGCTACTTCAATACTATTCAAGATTAACAGTATCAACGGCAGTTCTACAGTTAAGCTGCAGGTTTTCACCGCTGACTTATCAACCCGCCTACGGACCCTTTAAACCCAATAAATCCGGATAACGCTCGCATCCTCCGTATTACCGCGGCTGCTGGCACGGAGTTAGCC
+
CCCCCGGGGGGGGGGGGGGGGGGGGGGGGGGGGGGGGGGGGGGGGEGGGGGGGGGGGGGGGGGGGGGGGGGGGGGGGGGGGGGGGGGGGGGGGGGGGGGGGGGGGGGGGGGGGGGGGGGGGGGGGGGGGGGGGGGGGGGGGGGGGGGGGFGGGGGGGGGGGGGGGGGGGGGGGGGGFGFGGGGGGGGGGGGGGGFFGGGGFFFFFEFBDFEEFFFFFFFFFFFD@>@DF==BDFFFFFFFFFFFFFFFFFF@FFFFFFFFFFFFF?<>BFFF7?>BA09>90;>BFFF6:??F6>B?BBF>
@M04999:289:000000000-L3R54:1:1101:12927:10625 2:N:0:424
TGCGACTACCGGGGTATCTAATCCTGTTCGCTACCCATGCTTTCGAACCTCAGCGTCAGTTACAGACCAGAGAGCCGCCTTCGCCACTGGTGTTCTTCCATATATCTACGCATTCCACCGCTACACATGGAGTTCCACTCTCCTCTTCTGCACTCAAGAAAAACAGTTTCAGCTGCACTTCCCCGGTTAAGCCGAGGGCTTTCACAGCTGACTTGTTCTCCCGCCTGCGTTCGCTTTACGCCCAATAAATCCGGACAACGCTTGCCACCTACGTATTACCGCGGCTGCTGGCACGTAGTT
+
CCCCCGGGGGGGGGGGGGGGGGGGGGGGGGGG8@;CFGGGGGGGG@FGGGGGGGGGGGGGGGGGGGGGGGGGGGGGGGGGGGGGGGGGGGGGGGGGGGGGGGGGGGGGGGGGGGGGGGGGGGGGGGGGGGGGGGGGGGGGGGGGGGGGGGGGGGGGGGGFGGGGGGGGGGGGGGGGFGFGGG?FGGGGGGFGGGGDGGGGFFBFFFFFFFFBEFFCBFFEFFBFFFFFFFFFFFDFDFFFFFFB:?FFFFBFFF09>?<>BFFFFB<?BFFF0..)8<AFFFFFB62:B::0()-48<B>
@M04999:289:000000000-L3R54:1:1101:13584:10631 2:N:0:424
AGCGACTCTTGGGGTATTTAACCTTTTTTCCTCCCCACGCTTCCGCTCTTCAGCGTCAGTATCTGCCCAGAAGGCCGCCTCCGCCACTGGTATTTCTCCACACCTCTCCGCATTCCACTGCTCCACGTGGAATTCTACCTTCTCCCACAATACCCCAGATAACCAGTTCTAAGTGCAATTCCAAGGTTGAGCCCGGGGCTTTAACACCTAACTTACTTATCCGCCTACATGCTTTTTACGCCTATTCATGCCGATTAACGCTCGCACCATCCGTATTACCGCTGCTGCTGCCCCGCTGTTT
+
-6,68+7,,;66,@+@E,,C<,,-,,;CB,C9FE,B@FC+BF,CBF,+,,<C,;@BCF:9,CFF,,,6C,,@6,6F@FFG@B>CB+B4=,E,,,,:,9C,4,+6,9A4A>F=:C,,9E=,E,,A4FF+A++C?@EF;FF>=D,,7,@DE8,E,,66B+==AAE@E6@9,7,:=F+@?+?+B+2,6@333,5@639579****+44+;65(0(/BA0*8B*=:2(2(,3(/7))))/.(7),36())1)7)9).1((,.-14(-,2149,42:<08:(:<)(1,22)))43)4((--(-8))
@M04999:289:000000000-L3R54:1:1101:24839:10659 2:N:0:424
TTGACTACAGGGGTATCTAATCCTGTTTGCTCCCCACGCTTTCGCATCTCAGCGTCAGTATCTGTCCAGAAGGCCGCCTTCGCCACCGGTATTCCTCCACATCTCTACGCATTTCACCGCTACACGTGGAATTCTACCTTCCTCTACAATACTCCAGATAACCAGTTTTAAGTGCAATTCCCAGGTTGAGCCCGGGGCTTTCACACCTAACTTAATTATCCGCCTACATGCCCTTTACGCCCAGTCATTCCGATTAACGCTCGCACCCTCCGTATTACCCCGGCTGCTGGCACGGAGTT
+
CCCCCGGGGGGGGGGGGGGGGGGGGGGGGGGGGGGGGGGGGGGGGGGGGGGGGGGGGGGGGGGGGGGGGGGGGGGGGGGGGGGGGGGGGGDGGGGGGGGGGGGGGGGGGGGGGGGGGGGGGGGGGGGGGGGGGGGFGGGGGGGGGGGGGGGGGGGGGGGGGGGGGGGGGGGGGGFGFGFGGGGGGGGGGGGGGGGGGGGGFFFFFFFFEEFEFFFFFFFFF>DD@FFFFFFEDFFFFFFFFFFFFEFFFCCE?FFFFFFFFF>BFF9??FFFF?FFBF<(-36>BFBF?::<?019-4:
@M04999:289:000000000-L3R54:1:1101:17114:10691 2:N:0:424
GACTACTCGGGTATCTAATCCTGTTTGCTCCCCACGCTTTCGCATCTCAGCGTCAGTATCTGTCCAGAAGGCCGCCTTCGCCACCGGTATTCCTCCACATCTCTACGCATTTCACCGCTACACGTGGAATTCTACCTTCCTCTACAATACTCCAGATAACCAGTTTTAAGTGCAATTCCCAGGTTGAGCCCGGGGCTTTCACACCTAACTTAATTATCCGCCTACATGCCCTTTACGCCCAGTCATTCCGATTAACGCTCGCACCCTCCGTATTACCGCGGCTGCTGGCACGGAGTTAGCC
+
CCCCCGGGGGGGGGGGGGGGGGGGGGGGGGGGGGGGGGGGGGGGGGGGGGGGGGGGGGGGGGGGGGGGGGGGGGGGGGGGGGGGGGGGGGGGGGGGGGGGGGGGGGGGGGGGGGGGGGGGGGGGGGGGGGGGGGGGGGGGGGGGGGGFGGGGGGGFGGGGGGGGFGGGGGGGGGFGFGFGGGGGGGGGFGGGGGGGGGGGFFFFFFFFFFFFFFFFFFF@FFFFFFFEEFFFF@CFFFFA68=EFFEEEE??@FF<FBFB9((,44??:>BF?FFFA(799BF02342((8:(3627A<23
@M04999:289:000000000-L3R54:1:1101:2645:10691 2:N:0:424
CCGGGGACTACTCGGGTATCTAATCCTGTTCGCTCCCCACGCTTTCGCTCCTCAGCGTCAGTGACGGCCCAGAGACCTGCCTTCGCCATCGGTGTTCTTCCCGATATCTACACATTCCACCGTTACACCGGTAATTCCAGTCTCCCCTACCGCACTCCAGTCCGCCCGTACCCGGCGCCGATCCACCGTTAAGCGATGGACTGTCACACCAGACGCGACGAACCGCCTACGAGCTCTTTACGCCCAATAAATCCGGATAACTCTTGCACCCTACCTATTACCCCGGCTGCTGGCACGTATT
+
CCCCCGGGGGGGGGGGGGGGGFFGGGGGGGGDGGGEGGGGGGGGGGGGGGGGGGGGGGGGGGGGGGGGDGGGGGGGGGDFGGGGGGGGCFGGGGGGGGGGGGGGGGGGGGEGGGGGFGGFGGGDGGGGFGG=BEGGGFE;=A9@=,@EGGEGCEGGGGGGFGFEGGEGG>EECE9CAD)?DDGGGCC5=EGC97**/81*;A:=F++73:((4@>B;BD>39>2(46::::<<>(5AAA=A(,79B01)))..4(7:?(),).5<)62<33(,4().<-)44.(,-33317?21(,-8:).
@M04999:289:000000000-L3R54:1:1101:16870:10713 2:N:0:424
AGAGGGACTACACGGGTATCTAATCCTGTTCGCTCCCCACGCTTTCGTCCATCAGCGTCAATCGGTATTTAGTAACCTGCCTTCGCAATCGGGGTCCTGTGTAATACCTATGCATTTCACCGCTACACTACACATTCCAGCTACTTCAATACTATCCAAGATTACCAGTATCAACGGCAGTTCTACAGTTAAGCTGCAGGTTTTCACCGCTGATTTATTAACCCGCCTACGGACCCTTTAAACCCAACAAATCCGGTTAACGCTCGAATCCTCGGTATTCCCGCGGCTGCTGGCAGGGAGT
+
68AC@;FE@FEF6FC77:F<CF,;E,E<FGC7CFDGD:EFGGEC<@:F@FF,@FGFFCGE7C<FE,CFGGACCF<@E?EF,,,944B+6BDF7+8,A,59A@F<,5,9C?EFGGGG,CEGGEE>FGF,CFFFGFGGGD=;@D9=EEFFFA=DF:E,@A@C83,E,6E=EF8@AGGG*C5C3C7CFAC,,EC:99@2*0C;CAF*+;FFD=)))*==AFFFFF@)(55>>F=9=FB(/=3+.;)670((/((7<@@(((-<)(4(((((.43:>((,(-))6<1-4(((,0))4:((-(-34
@M04999:289:000000000-L3R54:1:1101:9592:10780 2:N:0:424
GGGAGACTACCAGGGTATCTAATCCTGTTCGCTCCCCACGCTTTCGTCCATCAGCGTCAATCGGTATTTAGTAACCTGCCTTCGCAATCGGGGTTCTGTGTAATATCTATGCATTTCACCGCTACACTACACATTCCAGCTACTTCAATACTATTCAAGATTAACAGTATCAACGGCAGTTCTACAGTTAAGCTGCAGGTTTTCACCACTGACTTATCAACCCGCCTACGGACCCTTTAAACCCAATAAATCCGGATAACGCTCGCATCCTCCGTATTACCGCGGCTGCTGGCACGGAGTT
+
CCCCCGGGGGGGGGGGGGGGGGGGGGGGGGGGGGGGGGGGGGGGFFGGGGGGGGGGGGGGGGGGGGGGGGGGGGGGGGGGGGGGGGGGFGGGGGGGGGGGGGGGGGGGGGGGFGGGGGGGGGGGGGGGGGGGGGGGGGGGGGGGGGGGGGGGGGGGGFGFGGGGGGGGGGGGGGGGFGDFGGGGGGGGGGGGGGGGGGGCAAFFFFFFFFEEFFFCEFFFFFFFA=@FFF@FFF@B23CB>@=?DFFFFFFFF@F@;3;<1>7;>9>:>F<2196::4)6436996040:?:1(.(4(4:4
@M04999:289:000000000-L3R54:1:1101:6849:10783 2:N:0:424
GACTACTCGGGTATCTAATCCTGTTCGCTACCCACGCTTTCGAGCCTCAGCGTCAGTTACTAGCCAGTCAGCCGCCTTCGCCACTGATGTTCTTCCATATATCTACGCATTTCACCGCTACACATGGAGCTCCACTGACCTCTCTAGCACTCAAGTCTTACAGTTTCTGATGCACGTCCATAGTTGAGCTATGACCTTTCACATCAGACTTATTAAACCGCCTGCGCTCCCTTTACGCCCAATAATTCCGGACAACGCTCGCCACCTACGTATTACCGCGGCTGCTGGCACGTAGTTAGCC
+
CCCCCGGGGGGGGGGGGGGGGGGGGGGGG:FGGGGGGGGGGGGGGGGGGGGGGGGGGGGGGGGGGGGGGGGGGGGGGGGGGGGGGGGGGGGGGGGGGGGGGGGGGGGGGGGGGGGGGGGGGGGGGGGGGGGGGGGGGGGGGGGGGGGGGGGGGGGGGGGGGGGGGGGGGGGGGGGGFGFGGGGGGGDGGGGGGGGGGGGGFFFFFFFFFFFFFFFFFFAFFBFBFFFFFFFFFFFFFD@FF2@FFFF?EF;?FF<@6><D>99BFFFFF<?<<7AFDF>F09FF?0)8??BFFF6?9>AB>
@M04999:289:000000000-L3R54:1:1101:11462:10841 2:N:0:424
GGACTACAGGGGTATCTAATCCTGTTTGCTACCCACGCTTTCGAGCATGAACGTCAGTGTTATCCCAGGAGGCTGCCTTCGCCATCGGTATTCCTCCACATCTCTACGCATTTCACTGCTACACGTGGAATTCTACCTCCCTCTGACACACTCTAGTTTGACAGTTTCAAATGCACGTCCCAAGTTGAGCTCGGGGATTTCACATCTGACTTATCTAACCGTCTGCGCTCGCTTTACGCCCAGTAATTCCGATTAACGCTCGCACCCTACGTATTACCGCGGCTGCTGGCACGTAGTTAGC
+
CCCCCGGGGGGGGGGGGGGGGGGGGGGGGGGGEGGGGGGGGGGGGGGGGGGGGGGGGGGGGGGGGGGGGGGGGGGGGGGGGGGGGGGGGGGGGGGGGGGGGGGGGGGGGGGGGGGGGGGGGGGGGGGGGGGGGGGGGGGFGGGGGGFGGGGGGGGGGGGGGGGFGGGGGGGGGGGGFGFGGGGGGGAFGFEGGGGGGGGGFFFFFFFFFFFFEFFFEFFFFDFFFFFFFFFFFFD>EFFFFF@EEEFFFFFFFD@FFDBF@6>BFF680??:<BB:9<?B;;4(,28?BB,5:41::4).-
@M04999:289:000000000-L3R54:1:1101:28588:10843 2:N:0:424
GACTACCCGGGTATCTAATCCTGTTCGCTCCCCACGCTCTCGCTCCTCAGCGTCAGTCACGGCCCAGAGACCTGCCTTCGCCATCGGTGTTCTTCCCGATATCTACACATTCCACCGTTACACCGGGAATTCCAGTCCCCCCTACCGCACTCCAGTCCGCCCGTACCCGGCGCCGATCCACCGGTAATCGATGGACTTTCACACCAGACGCGACGAACCGCCTACGAGCTCTTTACGCCCAATACATCCGGATCACGCTTGCACCCTCCGTATTACCGAGGCTGCTGGCACGTAGTTAGCC
+
C@B6A66C6+++6,,=,<CFCC,C<,,@7,7CFEG@@F,CFC,F<8@@C,;@FGGCF,CF7:@++8@6C66C@@F,F?=,@7,4B,B8B?:5?E?5,8++44A5AEFGGEGGC5C,+?+=FFGDFG+>CFFGGF93=,@6@8@DC=8+:3@<?C93@FC*AE7ECGD,4*=5*/?*)/.*0;5*1:C++=*=+3:<*;FF=B*6)0.)3(((3:)00).7:>((23:109B4-)6>?:176(33)-.4:4;0?(4::06?((..(31(4-(44:<4),,4(43.(,):0(4:((.44<<2)
@M04999:289:000000000-L3R54:1:1101:13392:10881 2:N:0:424
CTTAAGACTACCAGGGTATCTAATCCTGTTCGCTACCCATGCTTTCGAACCTCAGCGTCAGTTACAGACCAGAGAGCCGCCTTCGCCACTGGTGTTCTTCCATATATCTACGCATTCCACCGCTACACATGGAGTTCCACTCTCCTCTTCTGCACTCAAGAAAAACAGTTTCAGCTGCACTTCCCCGGTTAAGCCGAGGGCTTTCACAGCTGACTTGTTCTCCCGCCTGCGTTCGCTTTACGCCCAATAAATCCGGACAACGCTTGCCACCTACGTATTACCGCGGCTGCTGGCACGTAGT
+
CCCCCGGGGGFFGFEGGGGGGGGGGGGGGGGGGGCEGEGGFGGGGGG@FFGGGGGGGGGDGGDFGGGGGGGGFGFGFGGGGGGGGGGGGGGCGG=FGGFGGGGGGGGGGFGGGGGEGGGGGGGGGGGGGGFGFDGGGECFFFG8FDGGGGGGAFGGGGGFFGGGGGGGGFFDFGGGFGFGGGGGGGGGCEGGG7?D7DGDDF>>FFFFF>EEFFFFE8AE6<@DFFF?BFFFFDF;0=26;?FFBFFFFFFFC@99(-91?0(,,203><<B>?<7)4:).6:0--((4:?B(18?BF?:,
@M04999:289:000000000-L3R54:1:1101:24459:10905 2:N:0:424
TGACTACACGGGTATCTAATCCTGTTTGCTCCCCACGCTTTCGCATCTCAGCGTCAGTATCTGTCCAGAAGGCCGCCTTCGCCACCGGTATTCCTCCACATCTCTACGCATTTCACCGCTACACGTGGAATTCTACCTTCCTCTACAATACTTCAGATAACCAGTTTTAAGTGCAATTCCCAGGTTGAGCCCGGGGCTTTCACACCTAACTTAATTATCCGCCTACACGCCCTTTACGCCCACTCATTCCGACTAACGCTCGCACCCTCCGTATTACCTCGGCTGCTGGCACGGAGTTAGC
+
CCCCCGGGGGGGEFFGGGGGFGGGGGFGGGGGGGGGGGGEFFCFGCFGFGFCCFEFGGGGGGGFECFFGCFGCEGGGGGGGGDGFGGGGGGGGGGGGEFFFCFFEGADEGGEFGBFC:CBEEGGGFGGCFGG7@ADFDCGGGD;DDAF89?FGFADDEFEGGGGGGGFDGGFEFDADDFGGFGFF9E?FFD6CCEGCDC499@9A*9AEFFCFFFFFFF*?B@>@:2(-:;;985CE0<D13(/6@3?C6(6(-4<B:9:6(7B99?6?4(4<3,6>A)8<(,4484:03(.:(3(3:BF<
@M04999:289:000000000-L3R54:1:1101:24780:10911 2:N:0:424
GACTACCAGGGTATCTAATCCTGTTTGCTCCCCACGCTTTCGCATCTCAGCGTCAGTATCTGTCCAGAAGGCCGCCTTCGCCACCGGTATTCCTCCACATCTCTACGCATTTCACCGCTACACGTGGAATTCTACCTTCCTCTACAATACTCCAGATAACCAGTTTTAAGTGCAATTCCCAGGTTGAGCCCGGGGCTTTCACACCTAACTTAATTATCCGCCTACATGCCCTTTACGCCCAGTCATTCCGATTAACGCTCGCACCCTCCGTATTACCGCGGCTGCTGGCACGGAGTTAGCC
+
CCCCCGGGGGGGGGGGGGGGGGGGGGFGGGGGGGGGGGGGGGGGGGGGGGGGGGGGGGGGGGGGGGGGGGGGGGGGGGGGGGGGGGGGGGGGGGGGGGGGGGGGGGGGGGGGGGGGGGGGGGGGGGGDGGGGGGGGGGGGGGGGGGGGGGGGGGGGFGGGGGGFFGGGGGGGGGGGFGFGGGGGGGGGGGGGGGGGGGGGFFFFFFFFFFFFFFFFEFA@;@FFFF??B>BFFFEF0;6D;DFFFEFFFF0<<@EF?@@D(49>4::?F>:<BFFF<?>9966BBF7:?(4<>043<<2<4
@M04999:289:000000000-L3R54:1:1101:29020:10913 2:N:0:424
GACTACCAGGGTATCTAATCCTGTTTGCTCCCCACGCTTTCGCATCTCAGCGTCAGTATCTGTCCAGAAGGCCGCCTTCGCCACCGGTATTCCTCCACATCTCTACGCATCTCACCGCTACACGTGGAATTCTACCTTCCTCTACAATACTCCAGATAACCAGTTTTAAGTGCAATTCCCAGGTTGAGCCCGGGGCTTTCACACCTAACTTAATTATCCGCCTACATGCCCTTTACGCCCAGTCATTCCGATTAACGCTCGCACCCTCCGTATTACCGCGGCTGCTGGCACGGAGTTAGCC
+
CCCCCGGGGGGGGGGGGGGGGDAFGGGGGGGGGGGGGGGGGGGGGGGGGGGGGGGGGFGGGGGFGGGGGGGGGGGGGGGGGGGGDFGG:6C,5@FFGGGGGGGGGGFGGGGGGGGGGGGGGGGGGFGGGFGFGGGGGGGGGGGGGGFFFFGDGCEGGGGG?F?DGGGGGGGGGGGFFGFGFFDFFGGGGGGGGGGGGGGGFFFFFFFFFEFFFFFF?AFDF@DFFFEC@EFF2>)711>)0=(7<?C)<@@D(69E;0;?>;(,2606:>F?B(4<28>7>B9((,)214403(34:<A<?
@M04999:289:000000000-L3R54:1:1101:24162:10920 2:N:0:424
GGACTACCCGGGTATCTAATCCTGTTCGCTACCCATGCTTTCGAACCTCAGCGTCAGTTACAGACCAGAGAGCCGCCTTCGCCACTGGTGTTCTTCCATATATCTACGCATTCCACCGCTACACATGGAGTTCCACTCTCCTCTTCTGCACTCAAGAAAAACAGTTTCAGCTGCACTTCCCCGGTTAAGCCGAGGGCTTTCACAGCTGACTTGTTCTCCCGCCTGCGTTCGCTTTACGCCCAATAAATCCGGACAACGCTTGCCACCTACGCATTACCGCGGCTGCTGGCACGTAGTTACC
+
CCCCCGGGGGGGGGGGGGGGGGGGGGGGGGGGGGGGGGGGGGGGGGGGGGGGGGGGGGGGGGGGGGAGFGGGGGGGGGGGGGGGGGGGEFEGGGGGGGGGGGGGFGGGGGGGGGGGGGGGGGGGGGGFGGG@FCDFFGGGGGGGGGGGGGGGGGGGGEGGGGGGGGGGGGGGGGFGFGFGGGGDEGGGGGGGE8E7DFCG>AFFFFAF3>EC@FAFFFFFFBFFBFFF;DDFDF@9CFFFFFF@EFE?BFF9(24?606::?F?FFB<0:<FFFFABB?>2;>>>?:?7??>::<1?49)6
@M04999:289:000000000-L3R54:1:1101:11059:10938 2:N:0:424
GGACTACCGGGGTATCTAATCCTGTTTGCTCCCCACGCTTTCGCATCTCAGCGTCAGTATCTGTCCAGAAGGCCGCCTTCGCCACCGGTATTCCTCCACATCTCTACGCATTTCACCGCTACACGTGGAATTCTACCTTCCTCTACAATACTCCAGATAACCAGTTTTAAGTGCAATTCCCAGGTTGAGCCCGGGGCTTTCACACCTAACTTAATTATCCGCCTACATGCCCTTTACTCCCAGTCATTCCGATTAACGCTCGCACCCTCCGTATTACCGCGGCTGCCGGCACCGAGTTAGC
+
6-,A@6@F7::6@BF<EFGGGGGGFA,CCFEFDFC7C:F6B@CC7FC,EDG8@BC@@CFFGGGG,CFE<FGGGGCCFFG<FEGG:,@EGGGGGGG9EFGFGFDG,EFE7FCBFAFDGGG+CBF:FEF++?AEFF=9>EGFF9,@99E?A=FDFG=8,==EC8@DFDA:EG9=,,;2CC877D79EF:DEF8C5>****;CBA=9A*/2)7=CEFFF?CFFA(69@3;C3833E;F37)1/=();<ECE?C=/(/2)737((430(9<<(414(,5<)9(((-,41:((119((,((-(662
@M04999:289:000000000-L3R54:1:1101:23394:10977 2:N:0:424
TCTTGACTACCGGGGTATCTAATCCTGTTTGCTCCCCACGCTTTCGCATCTCAGCGTCAGTATCTGTCCAGAAGGCCGCCTTCGCCACCGGTATTCCTCCACATCTCTACGCATTTCACCGCTACACGTGGAATTCTACCTTCCTCTACAATACTCCAGATAACCAGTTTTAAGTGCAATTCCCAGGTTGAGCCCGGGGCTTTCACACCTAACTTAATTATCCGCCTACATGCCCTTTACGCCCAGTCATTCCGATTAACGCTCGCACCCTCCGTATTACCGCGGCTGCTGGCACGGAGTT
+
CCCCCGGGGGGGGGGGGGGGGGGGGGGGGGGGGGGGGGGGGGGGGGGGGGGGGGGGGGGGGGGGGGGGGGGGGGGGGGGGGGGGGGGGGGGGGGGGGGGGGGGGGGGGGGGGGGGGGGGGGGGGGGGGGGGGGGGGGGGGGGGGGGGGGGGGGGGGGFFDFFGGGGGGGGGGGFFGFGFGGGDGGGGGGGGGGGGGGGGGEFFFFFFFFFFFFFFFFFFFFFEFFFFFFFFFFFFFFFCF?@B;@FFE<EFFCFFFB?D<((4:>>BFBF?::083:B99<09>F>0>FFFFFF2?66163
@M04999:289:000000000-L3R54:1:1101:18780:11102 2:N:0:424
GCGGGACTACCGGGGTATCTAATCCTGTTCGCTCCCCACGCTTTCGTCCATCAGCGTCAATCGGTATTTAGTAACCTGCCTTCGCACTCGGGGTTCTGTGTAATATCTATGCATTTCACCGCTACACTACACATTCCAGCTACTTCAATACTATTCAAGATTAACAGTATCAACGGCAGTTCTACAGTTAAGCTGCAGGTTTTCACCGCTGACTTATCAACCCGCCTACGGACCCTTTAAACCCAATAAATCCGGATAACGCTCGCATCCTCCGTATTACCGCGTCTGCTGGCACGGAGTT
+
9CC<B:FEDCEGG7CFEGFFFCAECFGGGGGGEGGCGCF@CF@@FCCFB@EAFGCEF@C,FF7FG,CECEEFAFG<EC,A?,EFDE++A4:+=7>FG?AFEFEFFG;FFFGFCFA<FEDEECEGGGFCFGGGF=FAFGFGG89@FDFGGDFGG:D8;DACDDFGFC8EFF:FGGGGFG50?CCCCC8EA,;@FGGGFGCDFBCFFFF>A9-55+=@CFFFF=@=2553@F02928@=)6+9A@8,2883>3<((-1324<66??6>0(3??).-813>))6191,-(,5<)(442(,3,4.
@M04999:289:000000000-L3R54:1:1101:6440:11125 2:N:0:424
CGTTTGACTACTCGGGTATCTAATCCTGTTTGCTCCCCACGCTTTCGCATCTCAGCGTCAGTATCTGTCCAGAAGGCCGCCTTCGCCACCGGTATTCCTCCACATCTCTACGCATTTCACCGCTACACGTGGAATTCTACCTTCCTCTACAATACTCCAGATAACCAGTTTTAAGTGCAATTCCCAGGTTGAGCCCGGGGCTTTCACACCTAACTTAATTATCCGCCTACATGCCCTTTACGCCCAGTCATTCCGATTGACGCTCGCACCCTCCGTATTACCGCGGCTGCTGGCACGGAGT
+
CCCCCGGGGGGGGGGGGGGGGGEEFGGGGGGGGGGGGGGGGGGGGGGGGGGGGGGGGGGGGGGGGGGGGGGGGGGGGGGGGGGGGGGGGGGGGDGGGGGGGGGGGGGGGGGGGGGGGGGGGGGGGGGGGGGGGGGGGGGGGGGGGGGGGGGGGGGGGGGGGGGGGGGGGGGGGGGGFGFFGGGGGGGGGGGGGGGGGGGGFFFFFFFFFFBFFFFFFFFFFFFFFFFDFFFFFFEFFFFFFFFBFDFE<9CEEC@;??@@F:BBB09>BB?62<9BFB?F<>02966>>B0),4:?096((
@M04999:289:000000000-L3R54:1:1101:13082:11129 2:N:0:424
CTGACTACCGGGGTATCTAATCCTGTTCGCTCCCCACGCTTTCGTCCATCAGCGTCAATCGGTATTTAGTAACCTGCCTTCGCAATCGGGGTTCTGTGTAATATCTATGCATTTCACCGCTACACTACACATTCCAGCTACTTCAATACTATTCAAGATTAACAGTATCAACGGCAGTTCTACAGTTAAGCTGCAGGTTTTCACCGCTGACTTATCAACCCGCCTACGGACCCTTTAAACCCAATAAATCCGGATAACGCTCGCATCCTCCGTATTACCGCGGCTGCTGGCACGGAGTT
+
CCCCCGGGGGGGGGGGGGGGGGGGGGGGGGGGGGGGGGGGGGGGGGGGGGGGGGGGGGGGGGGGFFGGGGGGGGGGGGGGGGGGCGGGGGGGGGGGGGGGGGGGGGGGGGGGGGGGGGGGGGGGGGGGGGGGGGGGGGGFGGGGGGGGGGGFDGGGGGGGGGGGGGGGGGGGGGGGFFFGGGGGFGGGGGFGGGFFGCFGFFFFFFFFFBFFFFFFFFF:B@>BDFFF(9=@;DFFEEEFFFFFFFEEFFF@2(3<FFF>?FFFF<>B<)22:6?54>>:69-1,(:::?(380313?7
@M04999:289:000000000-L3R54:1:1101:19565:11276 2:N:0:424
GAGACTACTCGGGTATCTAATCCTGTTTGCTCCCCACGCTTTCGCATCTCAGCGTCAGTATCTGTCCAGAAGGCCGCCTTCGCCACCGGTATTCCTCCACATCTCTACGCATTTCACTGCTACACGTGGAATTCTACCTCCCTCTGACACACTCTAGTTTGACAGTTTCAAATGCACGTCCCAAGTTGAGCTCGGGGATTTCACATCTGACTTATCTAACCGTCTGCGCTCGCTTTACGCCCAGTAATTCCGATTAACGCTCGCACCCTACGTGTTACCGCGGCTGCTGGCACGTAGTTTC
+
@CCCCGGGGGFCDF@FEGGFFDGGGGGGGGGGGGGGGFEGGGGGGGGGGGGGGGEG@7EAFGFGGCEFGDFGFGFGGGFGGGDFFGGGGGDGFGGGGGGGG@FFGGGGGGGGGGGGGGGGGGGGGGGGGGDGGGFFGGECFGGFFFGFGGGGGGFGGGGGGGGGFGGADGGGGFGFFGFGGGGD8FFEGFFFCEGGGDGGFFFFFFFFAEFF79BCCFFFFFDFFBC>9@DFBF?;C><B@11?;C<CEF?E?DD?EEFFFF;BBBF?31322(53<<A:9;>B;12?74:(<B??18)))
@M04999:289:000000000-L3R54:1:1101:18786:11295 2:N:0:424
TTGACTACCGGGGTATCTAATCCTGTTTGCTCCCCACGCTTTCGCATCTCAGCGTCAGTATCTGTCCAGAAGGCCGCCTTCGCCACCGGTATTCCTCCACATCTCTACGCATTTCACCGCTACACGTGGAATTCTACCTTCCTCTACAATACTCCAGATAACCAGTTTTAAGTGCAATTCCCAGGTTGAGCCCGGGGCTTTCACACCTAACTTAATTATCCGCCTACATGCCCTTTACGCCCAGTCATTCCGATTAACGCTCGCCCCCTCCGTATTACCGCGGCTGCTGGCCCGGATTTAC
+
CCCCCGGGGGGGGGGGGGGGGGGGGGGGGGGGFGGGGGGGGGGGGGCGGGGGGGGGGGGGGGGGGGGGGGGGGGGGGGGGGGGGGGGGGGGGGGGGGGGGFGGDFGGGGGGGGGGGGGGGGGGGGGFCFFGGGGGGGGGGGGGGGGGGGFFFGGGGFGGGGGGGGFGGGF8=FGCFCGAFGGGGFGGGGFGFGGDGDGDGFFFFFFFFFEFCE=@FEFFFF9=@FF@@EFEFF@@E39?B6>036@EFFFFFDFFFBB?>??(3((-2320(-(.4)<>(996(((-..(4(8>0(3(.-)
@M04999:289:000000000-L3R54:1:1101:26517:11331 2:N:0:424
GTGACTACCGGGGTATCTAATCCTGTTCGCTCCCCACGCTTTCGTCCATCAGCGTCAATCGGTATTTAGTAACCTGCCTTCGCAATCGGGGTTCTGTGTAATATCTATGCATTTCACCGCTACACTACATTCCAGCTACTTCAATACTATTCAAGATTAACAGTATCAACGGCAGTTCTACAGTTAAGCTGCAGGTTTTCACCGCTGACTTATCAACCCGCCTACGGACCCTTTAAACCCAATAAATCCGGATAACGCTCGCATCCTCCGTATTACCGCGGCTGCTGGCACGGAGTTAGCC
+
CCCCCGGGGGGGGGGGGGGGGGGGGGGGGGGGGGGGGGGGGGGGGGGGGGGGGGGGGGGGGGGGGGGGGGGGGGGGGGGGGGGGGGGGGGGGGGGGGGGGGGGGGGGGGGGGGGGGGGGGGGGGGGGGGGGGGGGGGGGGGGGFFGGGGGGGGGGGGGGGGGGFGGGGGGGEGGGGFGFGGGGGGGGGGGGGGFFFGGGGFFFFFFFFFFFEFFFFFFBAFBFFFF2@F@FFFFFFFF@FFFFF3E?EFB><F@FF<FFFFFFFF:?FF9:<BB9>A?FF9639?>?BFBB?9>>:<DFB:
@M04999:289:000000000-L3R54:1:1101:12290:11361 2:N:0:424
TGACTACAGGGGTATCTAATCCTGTTTGATCCCCACGCTTTCGCACATCAGCGTCAGTTACAGACCAGAAAGCCGCCTTCGCCACTGGTGTTCCTCCATATCTCTGCGCATTTCACCGCTACACATGGAATTCCACTTTCCTCTTCTGCACTCAAGTTTTCCAGTTTCCAATGACCCTCCACGGTTGAGCCGTGGGCTTTCACATCAGACTTAAAAAACCGCCTACGCGCGCTTTACGCCCAATAATTCCGGATAACGCTTGCCACCTACGTATTACCGCGGCTGCTGGCACGTAGTTAGC
+
CCCCCGGGGGGGGGGGGGGGGGGGGGGGGGGGGGGGGGGGGGGGGGGGGGGGGGGGGGGGGGGGGGGGGGGGGGGGGGEGGGGGGGGGGGGGGGGGGGGGGGGGGGFGGGGGGGGGGGGGGGGGGGGGGGGGGGGGGFGGGGGGGGGGGGGGGGGGGGGGGGGGGGGGFGGGGFGGFFFGGGG>EG8C@EGDECEGGGGGFFFFFFFFFFFFFFFFFFFF>9@D2>DF9@FF9??EEFF>B?00)4>FFBF0:?BF?:>08?F:><??3>0:?BFFFD<BBF>>607,4:0>?:003<AB<
@M04999:289:000000000-L3R54:1:1101:19672:11386 2:N:0:424
TAGGACTACACGGGTATCTAATCCTGTTTGCTCCCCACGCTTTCGCATCTCAGCGTCAGTATCTGTCCAGAAGGCCGCCTTCGCCACCGGTATTCCTCCACGTCTCTACGCATTTCACCGCTACACGTGGAATTCTACCTCCCTCTACAATACTCCAGATAACCAGTTTTAAGTGCAATTCCCAGGTTGAGCCCGGGGCTTTCACACCTAACTTAATTATCCGCCTACATGCCCTTTACGCCCAGTCATTCCGATTAACGCTCGCACCCTCCGTATTACCGCGGCTGCTGGCACGGAGTT
+
CCCCCGGGGGGGGGGGGGGGGGGGGGGGGGGGGGGGGGGGGGGGGGGGGGGGGGGGGGGGGGGGGGGGGGGGGGGGGGGGGGGGGGGGGGGGGGGGGGGGGGGGGGGGGGGGGGGGGGGGGGGGGGGGGGGGGGGGGGGGGGGGGGGGGGGGGGGGGGGGGGGGGGGGFGGGGGGGFGFFGGGGGGGGGGGGGGGDGGGGFFFFFFFFFFFFFFFFFFFFFFFFFFFFFFFFFFFFFFEFFFFFFFFF?CEFFF@:BFFFBBB;BBBFFF:?FF?(7>AA?FFFFF9<?7?FFF?07><:
@M04999:289:000000000-L3R54:1:1101:12040:11409 2:N:0:424
GAGACTACAAGGGTATCTAATCCTGTTCGCTCCCCACGCTTTCGTCCATCAGCGTCAATCGGTATTTAGTAACCTGCCTTCGCAATCGGGGTTCTGTGTAATATCTATGCATTTCACCGCTACACTACACATTCCAGCTACTTCAATACTATTCAAGATTAACAGTATCAACGGCAGTTCTACAGTTAAGCTGCAGGTTTTCACCGCTGACTTATCAACCCGCCTACGGACCCTTTAAACCCAATAAACCCGGATAACGCTCGCATCCTCCGTATTACCGCGGCTGCTGGCACGGATTAAC
+
CCCCCGGGGGGGDFGFFCFC<FDE<FGEE7@FGGGFGGCGGGEGGGGGCEGGFGF@:FFFGEFFC<A<<CDGGGGCF?FFFFGGCFFGCF7F@FGD<<EFEECEFEDFACDFGCAFFECCFEGGGFFFGGCE,EFA9EG,EGGGGAEDGEGFGGGFCFG=EDEC9DEFGGGGGDGD*=1?DDDE8EGGFEFFCGGG6DGFFFFFF5BD5@8C=6=+;=FFB2>55)78((252@D==?4FD0;<FF36)/(609((7;032((-((9.,80--.43:A929>((2,(::(3(,-4(3:)--
@M04999:289:000000000-L3R54:1:1101:22450:11412 2:N:0:424
TGACTACAGGGGTATCTAATCCTGTTTGCTCCCCACGCTTTCGCATCTCAGCGTCAGTATCTGTCCAGAAGGCCGCCTTCGCCACCGGTATTCCTCCACATCTCTACGCATTTCACCGCTACACGTGGAATTCTACCTTCCTCTACAATACTCCAGATAACCAGTTTTAAGTGCAATTCCCAGGTTGAGCCCGGGGCTTTCACACCTAACTTAATTATCCGCCTACATGCCCTTTACGCCCAGTCATTCCGATTAACGCTCGCACCCTCCGTATTACCGCGGCTGCTGGCACGGAGTTAGC
+
CCCCCGGGGGGGGGGGGGGGGGGGGGGGGGGGGGGGGGGGGGGGGGGGGGGGGGGGGGGGGGGGGGGGGGGGGGGGGGGGGGGGGGGGGGGGGGGGGGGGGGGGGGGGGGGGGGGGGGGGGGGGGGGGGGGGGGGGGGGGGGGGGGGGDGGGGGGGGGGGGGGGGGGGGGGGGGGGFGFGGGGGGGGGGGFGGGEGDDDGFFFFFFFFFFFFFFFFFFF?EBFFFFFFFE@FFFFFFF?A6?D8EE?CEEF(,68CF(6:?FB;BFF1::9B6??>FB:>F>(26?FF:?(48(-(-4)..
@M04999:289:000000000-L3R54:1:1101:23355:11432 2:N:0:424
GCATCGACTACCCGGGTATCTAATCCTGTTTGCTCCCCACGCTTTCGCATCTCAGCGTCAGTATCTGTCCAGAAGGCCGCCTTCGCCACCGGTATTCCTCCACATCTCTACGCATTTCACCGCTACACGTGGAATTCTACCTTCCTCTACAATACTCCAGATAACCAGTTTTAAGTGCAATTCCCAGGTTGAGCCCGGGGCTTTCACACCTAACTTAATTATCCGCCTACATGCCCTTTACGCCCAGTCATTCCGATTAACGCTCGCACCCTCCGTATTCCCCCGGCTGCTGGCACGGAGT
+
CCCCCGGGGGGGGGGGGGGGGGGGGGGGGGGGGGGGGGGGGGGGGGGGGGGGGGGGGGGGGGGGGGGGGGGGGGGGGGGGGGGGGGGGGGGGGCFGGGGGGGGGGGGGGGGGGGGGGGGGGGGGGGGGGGGGGGGGGGGGGGGGGGGGGGGFGGFGGCFGFGGGGGFGFGGGGGGGFGCGGGGGGGGGGEGGGGGFGGGGFFFFF>A8>@B=3;FF@CFEFFFFFFF;;DEFEFE@EF@6;;?BBF<EEACEEF@-8?0<ABB6:10,2;:2<:>4(25)))(,461,(-)5:<(,,4134
@M04999:289:000000000-L3R54:1:1101:13137:11444 2:N:0:424
TAGACTACAGGGGTATCTAATCCTGTTTGCTCCCCACGCTTTCGCATCTCAGCGTCAGTATCTGTCCAGAAGGCCGCCTTCGCCACCGGTATTCCTCCACATCTCTACGCATTTCACCGCTACACGTGGAATTCTACCTTCCTCTACAATACTCCAGATAACCAGTTTTAAGTGCAATTCCCAGGTTGAGCCCGGGGCTTTCACACCTAACTTAATTATCCGCCTACATGCCCTTTACGCCCAGTCATTCCGATTAACGCCCGCACCCTCCGTATTACCGCGGCTGCTGGCACGGAGTT
+
CCCCCGGGGGGGGGGGGGGGGGGGGGGGGGGGGGGGGGGGGGGGGGEGGGGGGGGGGGGGGGGGGGGGGGGGGGGGGGGGGGGGGGGGGGGGGGGGGGGGGGGGGGGGGGGGGGGGGGGGGGGGGGGGGGGGGGGGGGGGFGGGGGGGGGGGGGGGGGGGGGGGGGGCFGGGGGGGFCFGGGGGGFGGFFGGGGGGGGGGFFFFFFFFFEDFFFFFEFFFFFFFFFFFFE=EFFFFE9<BFFFDFEFFE353;D;<EEFB;FFFBFFF?B6>1?:0:>DB>>(6>08?0720<:0;9(8
@M04999:289:000000000-L3R54:1:1101:27227:11472 2:N:0:424
ATCCGACTACTAGGGTATCTAATCCTGTTCGCTCCCCACGCTTTCGTCCATCAGCGTCAATCGGTATTTAGTAACCTGCCTTCGCAATCGGGGTTCTGTGTAATATCTATGCATTTCACCGCTACACTACACATTCCAGCTACTTCAATACTATTCAAGATTAACAGTATCAACGGCAGTTCTACAGTTAAGCTGCAGGTTTTCACCGCTGACTTATCAACCCGCCTACGGACCCTTTAAACCCAATAAATCCGGATAACGCTCGCATCCTCCGTATTACCGCGGCTGCTGGCACGGAGTT
+
CCCCCGCCCGGGFGGGGGGGGGGGGGGGGGGGGGGGGGECGG>FGGGGGGGGGGGGGGGGGCGEGGGGGGGGGGGGGGGGGGGGGEGGGGEGGFGGGGCFGGGGCFGGGGGGGGGGGGGGGGGGGGGGGGGGGGFG;FGGGGGFGGGGGGGGFGGGFDGDGFGFFGGGGGGCGGGGFGFGGG9DFFFGGGGGGGGGGGGGFFFFFFFDFFFFFFFFEFFEA:A)>@FFFF?@>@>FFEEFFFF;?(6@<>?EEF@037A<39<?F>FBFFFF?FF?7>2<4?;0(-3;??0??722(3;?8
@M04999:289:000000000-L3R54:1:1101:27758:11549 2:N:0:424
TGACTACTGGGGTATCTAATCCTGTTTGCTCCCCACGCTTTCGCATCTCAGCGTCAGTATCTGTCCAGAAGGCCGCCTTCGCCACCGGTATTCCTCCACATCTCTACGCATTTCACCGCTACACGTGGAATTCTACCTTCCTCTACAATACTCCAGATAACCAGTTTTAAGTGCAATTCCCAGGTTGAGCCCGGGGCTTTCACACCTAACTTAATTATCCGCCTACATGCCCTTTACGCCCAGTCATTCCGATTAACGCTCGCACCCTCCGTATTACCGCGGCTGCTGGCACGGAGTTAGC
+
CCCCCGGGGGGGGGGGGGGGGGGGGGGGGGGGGGGGGGGGGGGGGGGGGGGGGGGGGGGGGGGGGGGGGGGGGGGGGGGGGGGGGGGGGGGGGGGGGGGGGGFFGGGGGGGGGGGGGGGGGGGGGGGGGGGGGGGGGGGGGGGCGGGGGGGGGFDFGGGGGGGGFGGGGGGGGGGGFGFGGGGGGGGGFGF?ECGGGDGCFFFFFFFFFFEF@FFFFFFFF=@F@DFFFF:@@FFFFFF:@D<3=@CFFF;;?<DC3?B<B;>;34?<<FFFFF?FBFFFB>>>>??FFFFB:;>66<<A.
@M04999:289:000000000-L3R54:1:1101:6517:11573 2:N:0:424
ATGACTACCGGGGTATCTAATCCTGTTCGCTCCCCACGCTTTCGTCCATCAGCGTCAATCGGTATTTAGTAACCTGCCTTCGCAATCGGGGTTCTGTGTAATATCTATGCATTTCACCGCTACACTACACATTCCAGCTACTTCAGTACTATTCAAGATTAACAGTATCAACGGCAGTTCTACAGTTAAGCTGCAGGTTTTCACCACTGACTTATCAACCCGCCTACGGACCCTTCAAACCCAATAAATCCGGATAACGCTCGCATCCTCCGTCTTACGGCGGCTGCGGCCACGGAGTTAT
+
CCCCCGFFFCE@:6B<FE@C<EFD@@CE6@:@@9@FGG@7C,C:EFC:<FEGFGGGGGADFFGGCFFFFC@CCEFGDFGFCGGEECFFGG>==A?BEEGGGFGFG<EBDFGF<F<FFFCEFCFFEF:=EEGGGGGDFGCFGF,,@ADFGFFD:EFFF,@9=EFGGFAEFAC83=C+<:CEDFG7EGGFF,EEGG,;5DGGF6+48*0;@@E*/BAFC>F=E272>@=2565((5@(./16(3;0(6797C;6>1((78;@?F6>>((,,<BB-(.3<2(-46(,(-(-,((-,-((,4:4)
@M04999:289:000000000-L3R54:1:1101:18939:11614 2:N:0:424
GACTACAGGGGTATCTAATCCTGTTTACTCCCCACGCTTTCGCATCTCAGCGTCAGTATCTGTCCAGAAGGCCGCCTTCGCCACCGGTATTCCTCCACATCTCTACGCATTTCACCGCTACACGTGGAATTCTACCTTCCTCTACAATACTCCAGATAACCAGTTTTAAGTGCAATTCCCAGGTTGAGCCCGGGGCTTTCACACCTAACTTAATTATCCGCCTACATGCCCTTTACGCCCAGTCATTCCGATTAACGCTCGCACCCTCCGTATTACCGCGTCTGCTGGCACGGAGTTAGCC
+
CCCCCGGGFGGGEFGFEGDEGFFGGGDGFGGGGGGGGGGGGGGGGGFGGGGGECEEGGGGFGEFGGFFGGCFGGFFGGFGGGGGGGGGGGGFGGGGGGGFFFGGFGGGEGGGFGGGGEECEFGEFGGGGGGF;FGGGCFGGFAFGFFCE8==DFFDFEFFGGGGGGGG8=EDFGGGFGFGFDDGGFGFGGC;CG7DGGGFFF9FFFFFFFFFFFFFEFF@FFFFD@?4===EF@EF<@FFD;EEAC?EE(13<@FFFF;?B60>F???F>204>9AA1;>(70344?FF:??>624?A<<4
@M04999:289:000000000-L3R54:1:1101:17668:11629 2:N:0:424
GGCTGACTACCCGGGTATCTAATCCTGTTCGCTACCCATGCTTTCGAACCTCAGCGTCAGTTACAGACCAGAGAGCCGCCTTCGCCACTGGTGTTCTTCCATATATCTACGCATTCCACCGCTACACATGGAGTTCCACTCTCCTCTTCTGCACTCAAGAAAAACAGTTTCAGCTGCACTTCCCCGGTTAAGCCGAGGGCTTTCACAGCTGACTTGTTCTCCCGCCTGCGTTCGCTTTACGCCCAATAAATCCGGACAACGCTTGCCACCTACGTATTACCGCGGCTGCTGGCACGTAGTT
+
CCCCCGGGGGGGGGGGGGGGGGGGGGGGGGGGGGGGGGGGGGGGGGGGGGGGGGGGCFGGFGGGGGGGGGGFGGGGGGGGGGGGGGGGGGGGFEGGGGGGGGGDGEGGGGGDGGGGGGGGGGGGGGGGGGGGFFFGGGGGGGGGGFGGGFGGGCGFGGGGEFGGGGFFGGGGGGGGFGFGGFFCEGEGGEGC7C59CC4DFFFFF6B>@=EFFFFFFBFFFE@2>@DFF>;77?BDDFCFFF>@<?F:BFFF?B>:B0(39>F::?7<?17:>B:?ABFFAB>BFB9>?::?0(3-3::?2
@M04999:289:000000000-L3R54:1:1101:15976:11667 2:N:0:424
TTGAAGACTACCGGGGTATCTAATCCTGTTTGCTCCCCACGCTTTCGCATCTCAGCGTCAGTATCTGTCCAGAAGGCCGCCTTCGCCACCGGTATTCCTCCACATCTCTACGCATTTCACCGCTACACGTGGAATTCTACCTTCCTCTACAATACTCCAGATAACCAGTTTTAAGTGCAATTCCCAGGTTGAGCCCGGGGCTTTCACACCTAACTTAATTATCCGCCTACATGCCCTTTACGCCCAGTCATTCCGATTACTGCTCGCATCCTCCTTATTACCGCGGCTGCTGGCACTGAGT
+
C@BCCFCFFGGGGGGGGGGGG<@C@FGGGGCEGGGGGGFGGGGDGGGGGGGCEFGGGGGFGGGGGGGGGGGGGF<8FEFEFEGGGGGGFFFEGGGG9?F9FGFGGGGGGGGGGGGC9FFEFCEGGGGGGGGGDDGGGGFGFFAAFFGGGE=ADAFFE?EFDDC9=8DDG9::DEGEC8+=9F7,,3@F?CGCEGCDC5;C*9AAA9=FE9:=3AFCEFF?>EFE>52108;?343;;;E6C3;9,3(.).)6?E@B:(-))-)-)39((4().(().-6AD9<B0;9>>:4>50()(.)).
@M04999:289:000000000-L3R54:1:1101:14747:11673 2:N:0:424
GGACTACTGGGGTATCTAATCCTGTTCGCTCCCCACGCTTTCGCTCCTCAGCGTCAGTGACGGCCCAGAGACCTGCCTTCGCCATCGGTGTTCTTCCCGATATCTACACATTCCACCGTTACACCGGGAATTCCAGTCTCCCCTACCGCACTCCAGTCCGCCCGTACCCGGCGCCGATCCACCGTTAAGCGATGGCCTTTCACACCAGACGCGACGAACCGCCTACGAGCTCTTTACGCCCAATAATTCCGGACAACGCTTGCACCCTACGTATTACCGCCGCCGCTGGCACGTAGTTAGC
+
9@CCCGGC,C@@@FGGGGGA,CEFEC6FFGFCFCEGGGE:FFE@FGG<A,B<@FGCGG9FF,@7FGGG<EGFEEBFEEGGC:=,FGCC:C:F<FF9FG::>=CFGGEE:F?FFFE<EC=8C>C,4CEE@CEGGG9E3@AFAGGG8=DCECGDGFD@D?FDCGGGEGG5,@5C:E4EF5BDG<FC=AE;FCEEG57*8DFGFC77=5.840420)8397>6)490283113734>246:(8;3<(43)6<>:0((,.,,(-21-).(4(.:6?))4)4)(,,-(((-(-(4()(.((,6:<2
@M04999:289:000000000-L3R54:1:1101:26094:11730 2:N:0:424
GGAGACTACCGGGGTATCTAATCCTGTTCGCTCCCCACGCTTTCGTCCATCAGCGTCAATCGGTATTTAGTAACCTGCCTTCGCAATCGGGGTTCTGTGTAATATCTATGCATTTCACCGCTACACTACACATTCCAGCTACTTCAATACTATTCAAGATTAACAGTATCAACGGCAGTTCTACAGTTAAGCTGCAGGTTTTCACCGCTGACTTATCAACCCGCCTACGGACCCTTTAAACCCAATAAATCCGGATAACGCTCGCATCCTCCGTATTACCGCGGCTGCTGGCACGGAGTT
+
CCCCCGGGGGGGGGGGGGGGGGGGGGGGGGGGGGGGGGGGGGGGGGGGGGGGGGGGGGGGGGGGGGGGGGGGGGGGGGGGGGGGGGGGGGGGGGGGGGGGGGGFGGGGGGGGGFGGGGGGGGGGGGGGGGGGGGGGFGGGGGGGGGGGGGGGGGGGGGGGGGGGGGGGGGGGGGGGFGFGGGGGGFGGGGGGGGGGGGGGFFFFFFFEFFBFFFFFFFFFFFFBFDFFFFFF@@@FEF?FFDDFFFFFFEFEFF@F?<>:>BBFFF:>??BFFB2?BFBFF;B7>FF?BB217>:>90((
@M04999:289:000000000-L3R54:1:1101:9432:11792 2:N:0:424
TGCTAGACTACCGGGGTATCTAATCCTGTTCGCTCCCCACGCTTTCGTCCATCAGCGTCAATCGGTATTTAGTAACCTGCCTTCGCAATCGGGGTTCTGTGTAATATCTATGCATTTCACCGCTACACTACACATTCCAGCTACTTCAATACTATTCAAGATTAACAGTATCAACGGCAGTTCTACAGTTAAGCTGCAGGTTTTCACCGCTGACTTATTAACCCGCCTACGGACCCTTTAAACCCAATAAATCCGGATAACGCTCGCATCCTCCGTATTACCGCGGCTGCTGGCACGGAGT
+
CCCCCGGGGGGGGGGGGGGGGGGGGGGGGGGGGGGGGGGGGGGGGGGGGGGGGGGGGGGGGGGGGGGGGGGGGGGGGGGGGGGGGGGGGGGGGGGGGGGGGGGGGGGGGGGGGGGGGGGGGGGGGGGGGGGGGGGGGGGGGGGGGGGGGGGGGGGGGGGGGGGGGGGGGGGGGGGDFGFGGGGGGGGGGGFFGGGGGGGGFFFFFFFFABABFF4FFFFEFEBB=@FF==DF?FFF1;;FEFFFFF?FEFFC?@9B;;;<B?BB?FFFFFBFA?FFBFBFD)29;9>BBFFF>:8<?F07-
@M04999:289:000000000-L3R54:1:1101:13637:11807 2:N:0:424
GGACTACTGGGGTATCTAATCCTGTTTGCTCCCCACGCTTTCGCATCTCAGCGTCAGTATCTGTCCAGAAGGCCGCCTTCGCCACCGGTATTCCTCCGCATCTCTACGCATTTCACCGCTACACGTGGAATTCTACCTTCCTCTACAATACTCCAGATAACCAGTTTTAAGTGCAATTCCCAGGTTGAGCCCGGGGCTTTCACACCTAACTTAATTATCCGCCTACATGCCCTTTACGCCCAGTCATTCCGATTAACGCTCGCACCCTCCGTATTACCGCGGCTGCTGGCACGGAGTTAGC
+
CCCCCGGGGGGGFFGGGFFGGFFGGGGGGGGGGEGGGGGGGGGGGEGFGGGGGGGFFGGFFGGGGGGGGGGGGGGGGGGGGGGGGGGGGGGGGGGGGGGGGGGGGGGGGGGEEGGGGGGGGGGGEFCECGGFFGGGGGGGGGGFGFGGGGGGGGGGGFGGGGGGDFDFGFDFFGDGFDF7CFCFGGGFCFCC>CEGGGFFFCF>AEAFFFFCFFCFFFFEA>@@=DEFE@EDFFFC<@FFB?16=AECCCF631;3)8(8?>>;B742?:;6::?A<90;3(46>?274?:7((,430<D>
@M04999:289:000000000-L3R54:1:1101:14447:11812 2:N:0:424
TAGACTACTCGGGTATCTAATCCTGTTTGCTCCCCACGCTTTCGCATCTCAGCGTCAGTATCTGTCCAGAAGGCCGCCTCCGCCACCGGTATTCCTCCACATCTCTACGCATTTCACCGCTACACGTGGAATTCTACCTTCCTCTACAATACTCCAGATAACCAGTTTTAAGTGCAATTCCCAGGTTGAGCCCGGGGCTTTCACACCTAACTTAATTATCCGCCTACATGCCCTTTACGCCCAGTCATTCCGATTAACGCTCGCACCCTCCGTATTACCGCGTCTGCTGGCACGGAGTT
+
CCCCCGGGGGGGGGGGGGGGGGGGGGGGGGGGGGGGGGGGGGGGGGGGGGGGGGGGGGGGGGGGGGGGGGGGGGGGGGGGGGGGGGGGGGGGGGGGGGGGGGGGGGGGGGGGGGGGGGGGGGGGGGGGGGGGGGGGGGGGGGGGGGGGGGGGGGGGGGGGGGGGFFGGGGGGGGGGFGFGGGGGGGGGGGGGGGGGGG>FFFFFFFFFFFFFFFFFFFFFADFF?@DFFCEFFFFFFFFFFFFFEFFFEFC;0;;?EF<9?F9B>BFFF?<;?BFF<<)26>19:0:9>(40<?(7(47
@M04999:289:000000000-L3R54:1:1101:11169:11839 2:N:0:424
GACTACTCGGGTATCTAATCCTGTTTGCTCCCCACGCTTTCGCATCTCAGCGTCAGTATCTGTCCAGAAGGCCGCCTTCGCCACCGGTATTCCTCCACATCTCTACGCATTTCACCGCTACACGTGGAATTCTACCTTCCTCTACAATACTCCAGATAACCAGTTTTAAGTGCAATTCCCAGGTTGAGCCCGGGGCTTTCACACCTAACTTAATTATCCGCCTACATGCCCTTTACGCCCAGTCATTCCGATTAACGCTCGCACCCTCCGTATTACCGCGGCTGCTGGCACGGAGTTAGCC
+
CCCCCGGGGGGEGGGGGGGGGGGGGGGGGGGGGGGGGGGGGGGGGGGGGGGGGGGGGGGGGGGGGGGGGGGGGGGGGGGGGGFGGGGEGGGGGGGGGGGGGGGGGGGGGGGGGGGGGGGGGGGGGGGGGGGGGGGGGGGGGGGGGGGCFGGGGGGGGGGGGGGGGGGGGGGGDFGGFGFGGGCFGGFFFGGGGGGGGGGGFFFFFFFFFFFFFFFFFFC?FFFFFFFFFFFFFFFFDFB:??@EFC?EFFDFFDCE?BF?9BFF>FFFFFBFFFFFF:>96>F90:>???>?(,(-(:<A3
@M04999:289:000000000-L3R54:1:1101:8218:11896 2:N:0:424
CCTCGACTACTGGGGTATCTAATCCTGTTCGCTCCCCACGCTTTCGTCCATCAGCGTCAATCGGTATTTAGTAACCTGCCTTCGCAATCGGGGTTCTGTGTAATATCTATGCATTTCACCGCTACACTACACATTCCAGCTACTTCAATACTATTCAAGATTAACAGTATCAACGGCAGTTCTACAGTTAAGCTGCAGGTTTTCACCGCTGACTTATCAACCCGCCTACGGACCCTTTAAACCCAATAAATCCGGATAACGCTCGCATCCTCCGTATTACCGCGGCTGCTGGCACGGAGTT
+
CCCCCGGGGGGGGGGGGGGGGGGGGGGGGGGGGGGGGGGGGGGGGGGGGGGGGGGGGGGGGGGG:@FGGGGGGGGGGGGGGGGGGGGGGGGGGGGGGGGGGGGGGGGGGGGGGGGGGGGGGGGGGGGGGGGGGGGGGGGGGGGGGGGGGGGFFGGGGGG8FGGGGGGGGGGGGGGGFGFGGGGGGGGGGGGGGGGGGGGGFF>FFFFFFFFFFFFFEFFCABABFFFFFF@FFFFFFFEFEEFFFFDFFFFFFFFFDFFFFFFFFFF?BF<7:9B0?7ABB<>>>9;B?BF0334:>0>F:
@M04999:289:000000000-L3R54:1:1101:2283:11936 2:N:0:424
AGACTACTGGGGTATCTAATCCTGTTTGCTCCCCACGCTTTCGCATCTCAGCGTCAGTATCTGTCCAGAAGGCCGCCTTCGCCACCGGTATTCCTCCACATCTCTACGCATTTCACCGCTACACGTGGAATTCTACCTTCCTCTACAATACTCCAGATAACCAGTTTTAAGTGCAATTCCCAGGTTGAGCCCGGGGCTTTCACACCTAACTTAATTATCCGCCTACATGCCCTTTACGCCCAGTCATTCCGATTAACGCTCGCACCCTCCGTATTACCGCGGCTGCTGGCACGGAGTTAGC
+
CCCCCGGGGGGEGGGGGGGGGGGGGGGGGGGGGGGGGGGGGGGGGDGGGGGGGGGGGDGFGGGFFGGGGGGGGGGGGGGGGGGGGGGFCFGGGGGGGGGGGGGGGGGGGGGGGGGGGGGEGGFGGGGGGGGGGGGGGGGGGGGCFGGGFFGGGFGGGGFGCGGGGGCFGGGDFGGGFGFG6DGFCFGFGFGGGEGGGGGGFFFFFDFF:BF?EFFFFFFC?=DDFFF9CF3@B@EEFDFFB;?=@<65<EE@F;?EE66?:>FFFFFFFFBFFFFFFFFF(7>F00:0:<0)-(,--4<94
@M04999:289:000000000-L3R54:1:1101:14422:11948 2:N:0:424
CGACTACAGGGGTATCTAATCCTGTTCGCTACCCATGCTTTCGAACCTCAGCGTCAGTTACAGACCAGAGAGCCGCCTTCGCCACTGGTGTTCTTCCATATATCTACGCATTCCACCGCTACACATGGAGTTCCACTCTCCTCTTCTGCACTCAAGAAAAACAGTTTCAGCTGCACTTCCCCGGTTAAGCCGAGGGCTTTCACAGCTGACTTGTTCTCCCGCCTGCGTTCGCTTTACGCCCAATAAATCCGGACAACGCTTGCCACCTACGTATTACCGCGGCTGCTGGCACGTAGTTAGC
+
CCCCCGGGGGGGGGGGGGGGGGGGGGGGGGGGGGGGGGGGGGGGGGGGGGGGGGGGGGGGGGGGGGGGGGGGGGGGGGGGGGGGGGGGGGGGGGGGGGGGGGGGGGGGGGGGGGGGGGGGGGGGGGGGGGGGGGGGGGGGGGGGGGGGGGGGGGGGGGFGGGGGGGGGGGGGGGGGFGFGGGGGCEGFFGGGGGGGGGGGFFFFFFFFFFFFFFFFFFFFFBBFFF9?F?;BFFFFFFFFFF@FFFFFFFFFF>>BFFFFFFFFFBBBFFFF>2:AA<16(9>>;<3>><BBB??8:2<AA
@M04999:289:000000000-L3R54:1:1101:8166:11961 2:N:0:424
GACTACCAGGGTATCTAATCCTGTTTGCTCCCCACGCTTTCGCATCTCAGCGTCAGTATCTGTCCAGAAGGCCGCCTTCGCCACCGGTATTCCTCCACATCTCTACGCATTTCACCGCTACACGTGGAATTCTACCTTCCTCTACAATACTCCAGATAACCAGTTTTAAGTGCAATTCCCAGGTTGAGCCCGGGGCTTTCACACCTAACTTAATTATCCGCCTACATGCCCTTTACGCCCAGTCATTCCGATTAACGCTCGCACCCTCCGTATTACCGCGGCTGCTGGCACGGAGTTAGCC
+
CCCCCGGGGGGGGGGGGGGGGGGGGGGGGGGGGGGGGGGGGGGGGGGGGGGGGGGGGGGGGGGGGGGGGGGGGGGGGGGGGGGGGGGGGGGGGGGGGGGGGGGGGGGGGGGGGGGGGGGGGGGGGFGFGGGGGGGGGGGGGGGGGGGGGGGGGGGGGGGGGGGGFGGGGGGGGGGGFGFGGGGGGGGGGGGGGGGGGGGGFFFFEFFFFFFFFFFFFFFFFFFFF=CFEFFFFFFFDFFFFFFFAEFEF@F<DFCFDFDDFFFF6??FFFFB??<AFFFFF6>BF7)4?BFF(166:ABB:
@M04999:289:000000000-L3R54:1:1101:22482:11967 2:N:0:424
AGACTACACGGGTATCTAATCCTGTTCGCTCCCCACGCTTTCGTCCATCAGCGTCAATCGGTATTTAGTAACCTGCCTTCGCAATCGGGGTTCTGTGTAATATCTATGCATTTCACCGCTACACTACACATTCCAGCTACTTCAATACTATTCAAGATTAACAGTATCAACGGCAGTTCTACAGTTAAGCTGCAGGTTTTCACCGCTGACTTATCAACCCGCCTACGGACCCTTTAAACCCAATAAATTCGGATAACGCTCGCATCCTCCGTATTACCGCGGCTGCTGGCACGGAGTTAGC
+
CCCCCGGGGGGGGGGGGGGGGGGGGGGGGGGGGGGGGGGGGGGGGGGGGGGGGGGGGGGGGGGGGGGGGGGGGGGGGGGGGGGGGGGGGGGGGGGGGGGGGGGGGGGGGGGGGGGGGGGGGGGGGGGGGGGGGGGGGGGGGGGGGGGGGGGGGGGGGGGGGGGGGGGGGGGGGGGGFGFGGGGGGGGGGGGGGGGGFGFGFFFAEEFFFFFFFFFFEFF=EFFFFFFFFFFFFFFEEFEF@FFFFEEEEEFFFFFFFFFFFFFFFF?B>?FFB?BFFFBB7>;;;B?FFFBF?>9>BFFF6
@M04999:289:000000000-L3R54:1:1101:29546:12044 2:N:0:424
GACTACCCGGGTATCTAATCCTGTTTGCTCCCCACGCTTTCGAGCATGAACGTCAGTGTTATCCCAGGAGGCTGCCTTCGCCATCGGTATTCCTCCACATCTCTACGCATTTCACTGCTACACGTGGAATTCTACCTCCCTCTGACACACTCTAGTTTGACAGTTTCAAATGCACGTCCCAAGTTGAGCTCGGGGATTTCACATCTGACTTATCTAACCGTCTGCGCTCGCTTTACGCCCAGTAATTCAGATTAACGCTCGCACCCTTCGTATTACCGCGCCCGCTGGCACGTAGTTAGCC
+
@<CC@8FECGG+CFGCFCG9CFCGGGCFF,C@7ECEDF7FGECFFGGFFGGCGGGG<@;,@FG,EFC@CFCF<FEGG,EDE:FCGCCC@FE9FFGGCE8<<,C,CF=FG7?FGGBE9E9@AEGDGCC=FFAAFFGAFFGEGFFCDGGGGGFCF,=DF;E;;EG9@CC:CEG99ADA?+9+=D?,@:=,@8D8EEG+:5D>=EA99BAFCB5**+13;86)9>:-95@2>>B9@>8=2(4;31566?3<)9))1794@>@<01349?B((-443(5<4:11(,(,(--33(,4,(.-.-6::
@M04999:289:000000000-L3R54:1:1101:4623:12055 2:N:0:424
GGGGGACTACAAGGGTATCTAATCCTGTTTGCTCCCCACGCTTTCGCATCTCAGCGTCAGTATCTGTCCAGAAGGCCGCCTTCGCCACCGGTATTCCTCCACATCTCTACGCATTTCACCGCTACACGTGGAATTCTACCTTCCTCTACAATACTCCAGATAACCAGTTTTAAGTGCAATTCCCAGGTTGAGCCCGGGGCTTTCACACCTAACTTAATTATCCGCCTACATGCCCTTTACGCCCAGTCATTCCGATTAACGCTCGCACCCTCCGTATTACCGCGGCTGCTGGCACGGAGTT
+
CCCCCGGGGGGGGGGGGGGGGGGGGGGGGGGGGGGGGGGGGGGGGGGGGGGGGFGGEGGGGGGGGGGGGGGGGGGGGGGGGGGGGGGGFGGGGGGGGGFGGGGGG<FGGGGGGGEGGGGGGGGGGGGGGFGGCGGGGFAFGGGCFGGGGGGGGGGGDFGGGGGG?FGFGGFGGGFG7=FCCGFGGGGGGGGGGFGGDGDGDFFFFFFFFFFFFF=FCFCFFEF22@F9=1??E;@;@@9F;(6(2;;=3?<5?(/:(8<)23?FB;99>FF:?F?6?:AFABF01646(.8(-,8(2(484
@M04999:289:000000000-L3R54:1:1101:25527:12076 2:N:0:424
GCCTCGACTACCGGGGTATCTAATCCTGTTTGCTCCCCACGCTTTCGCATCTCAGCGTCAGTATCTGTCCAGAAGGCCGCCTTCGCCACCGGTATTCCTCCACATCTCTACGCATTTCACCGCTACACGTGGAATTCTACCTTCCTCTACAATACTCCAGATAACCAGTTTTAAGTGCAATTCCCAGGTTGAGCCCGGGGCTTTCACACCTAACTTAATTATCCGCCTACATGCCCTTTACGCCCAGTCATTCCGATTAACGCTCGCACCCTCCGTATTACCGCGGCTGCTGGCACGGAGT
+
CCCCCGGGGGGGGGGGGGGGGGGGGGGGGGGGGGGGGGGGGGGGGGGGGGGGGGGGGGGGGGFGGGGGGGGGGGGGGGGGGGGGGGGGGGGGGGGGGGGGGGGGGGGGGGGGGGGGGGGGGGGGGGGGGGGGGFGGGGGGGGGGGGGGGGGGGGGGGGGGGGGGGGGGGGGGGGGGFGFGGGGGGGGGGGGGGGGGGGGGF>FFFFFFFFFFFFFFFFFEFFFFFFFFFFFFFFFFFFFFFF@>@DDEEA4ADBF6??<AAFBF?B;>B4<B:?6::7?>AFF>>9;>>FFFFF(5?BF6-
@M04999:289:000000000-L3R54:1:1101:2612:12122 2:N:0:424
GTCGGACTACTCGGGTATCTAATCCTGTTCGCTACCCATGCTTTCGAACCTCAGCGTCAGTTACAGACCAGAGAGCCGCCTTCGCCACTGGTGTTCTTCCATATACCTACGCATTCCACCGCTACACATGGAGTTCCACTCTCCTCTTCTGCCCTCAAGAAACATAGTTTCAGCTGCAGTTCCCCAGTTAAGCTGGGGGCTTTCACAGCTGACTTATCTTCCCGCCTGCGTTCGCTTTACGCCCAATAAACCCGTACAACGCTTGCCACCTAACTATTACCGCTGCCGCTGGCTCGTACTT
+
CA<B@EGGGGG@FGG<6,<CF,CF<@EF<CC+B:F@FG?FFGF9EBDGG7EEDFF:,B@7C<FGGGGGFG8@6FC,AFEGGEGGGG7BFF?FDG@DEFG,FGGCD,CF??,+@?CGGGGGC8BFCFGEFF<F4DDFF;=,@,,@FFF8B=B,,1,,@D,@DDFFF=DF:=,=37BFF8D8+66=?6:89C,2A,<;69CCBA5FF>984:E=@FF+9AF/=6BF2((6B>5>FDBD=;CF<D191(/=<C)6(4((,(5:(46(-(54)4(54()-)).:<0((--((3((,((.72:(()
@M04999:289:000000000-L3R54:1:1101:18168:12163 2:N:0:424
GGACTACTAGGGTATCTAATCCTGTTCGCTACCCATGCTTTCGAGCCTCAGCGTCAGTAACAGACCAGAGAGCCGCCTTCGCCACTGGTGTTCTTCCATATATCTACGCATTTCACCGCTACACATGGAGTTCCACTCTCCTCTTCTGCACTCAAGTCTCTCAGTTTCCGATGCTCTTCCTCAGTTAAGCTGAGGGCTTTCACATTCAGACTTAAAAGACCGCCTGCGCTCCCTTTACGCCCAATAAATCCGGACAACGCTTGCCACCTACGTATTACCGCGGCTGCTGGCACGTAGTT
+
CCCCCGGGGGGGGGGGGGGGGGGGGGFGGGGGGGGGGGGGGGGGGGGGGGGGGGGGGGGGGGGGGGGGGGGGGFGGGGGGGCCGGGGGGGGGGFFGGGGGGGGGDFGGEGGGGGGGGGGGGGGGGGGGGGGGGGGGGGGGGGGGGGGGGGGGGGGGGGFFGGFGGGGGGGGGGGGGFGFGDGGGFGGGGGGFGGCGDFGGFFFFFFFFFCFFFFFCEFFDFFF>=BD>F>==>@EF>C>EFFF;@FAFFF16:06;<D9@11;??BFFF>>67<4><44:;F00((3>B??05(.8::4
@M04999:289:000000000-L3R54:1:1101:4290:12173 2:N:0:424
TTGGAGACTACTAGGGTATCTAATCCTGTTCGCTACCCATGCTTTCGAACCTCAGCGTCAGTTACAGACCAGAGAGCCGCCTTCGCCACTGGTGTTCTTCCATATATCTACGCATTCCACCGCTACACATGGAGTTCCACTCTCCTCTTCTGCACTCAAGAAAAACAGTTTCAGCTGCACTTCCCCGGTTAAGCCGAGGGCTTTCACAGCTGACTTGTTCTCCCGCCTGCGTTCGCTTTACGCCCAATAAATCCGGACAACGCTTGCCACCTACGTATTACGGCGGCTGCTGGCACGTAGT
+
A@CCCGFGFGGFGGGGGGGGGFGD<CFGGGGGGDBGGGGGGCGFGGGGGFGGD,FEFGGEEFGFGECGGFFFFGGGGGGEFGEFGGDGGEFGGGEFFAFFGFGGGFGGGGGGDDFEFGGGGGGGGGGGGGGGDDGGGGDGDGFGCFGFFFGGGAFDFEG?,DDGGGCFGFGGGGGFDC6DGFGGFFCEGECFAEFD>9DCDFAAAFFFEFB4>FFC3=>C+8ED==@2>9((,;@0?6;F<@@091(/48C5C;9>:9>3:>FFF??BA3:??:BF29>FA(29>09>>B??2607?FF<-
@M04999:289:000000000-L3R54:1:1101:26637:12194 2:N:0:424
TGTGACTACTGGGGTATCTAATCCTGTTCGCTCCCCACGCTTTCGTCCATCAGCGTCAATCGGTATTAGTAACCTGCCTTCGCAATCGGGGTTCTGTGTAATATCTATGCATTTCACCGCTACACTACACATTCCAGCTACTTCAATACTATTCAAGATTAACAGTATCAACGGCAGTTCTACAGTTAAGCTGCAGGTTTTCACCGCTGACTTATCAACCCGCCTACGGACCCTTTAAACCCAATAAATCCGGATAACGCTCGCATCCTCCGTATTACCGCGGCTGCTGGCACGGAGTT
+
CCCCCGGGGGGGGGGGGGGGGGGGGGGGGGGGGGGGGGGGGGGGGGGGGGGGGGGGGGGGGGGGGGGGGGGGGGGGGGGGGGGGGGGFGGGGGGGGGGGGGGFGGGGGGGGGGGGGGGGGGGGGGGGGGGGGGGGGGGGGGGGGGGGGGGGGGGGCGGGGGGGGGGGGGGGGGGGGFGFGFGGGGGGGGGGGGGGGGFGGFFFFFBFFBFFFEFFFFFFFEFFFFFF>DFFFFFFEFEFFFFFFF;<EFC@@BDDDFFD>F@9BBF>F?ABBF::BFFFF;;(993<B0::<??6B>F0
@M04999:289:000000000-L3R54:1:1101:11473:12265 2:N:0:424
TGACTACCGGGGTATCTAATCCTGTTCGCTCCCCACGCTTTCGTCCATCAGCGTCAATCGGTATTTAGTAACCTGCCTTCGCAATCGGGGTTCTGTGTAATATCTATGCATTTCACCGCTACACTACACATTCCAGCTACTTCAATACTATTCAAGATTAACAGTATCAACGGCAGTTCTACAGTTAAGCTGCAGGTTTTCACCGCTGACTTATCAACCCGCCTACGGACCCTTTAAACCCAATAAATCCGGATAACGCTCGCATCCTCCGTATTACCGCGGCTGCTGGCACGGAGTTAGC
+
CCCCCGGGGGGGGGGGGGGGGGGGGGGGGGGGGGGGGGGGGGGGGGGGGGGGGGGGGGGGGGGGGGGGGGGGGGGGGGGGGGGGGGGGGGGGGGGGGGGGGGGGGGGGGGGGGGGGGGGGGGGGGGGGGGGGGGGGGGGGGGGGGGGGGGGGGGFGGGFGGGGGGGGGGGGGGGGGFGFGGGGGGGGGGGGGGGGGCGGGFFFF>>EFFFFFEFFFFFFDFFB>FFFD?B@FFFEFFFFFFFFFF87CEFFBFFFFEBFF?FFFFFFFFFB:6:BBBFFFBFFFFFB>(,(5:60>6:DF<
@M04999:289:000000000-L3R54:1:1101:9932:12275 2:N:0:424
GCCGGACTACTAGGGTATCTAATCCTGTTCGCTACCCATGCTTTCGAACCTCAGCGTCAGTTACAGACCAGAGAGCCGCCTTCGCCACTGGTGTTCTTCCATATATCTACGCATTCCACCGCTACACATGGAGTTCCACTCTCCTCTTCTGCACTCAAGAAAAACAGTTTCAGCTGCACTTCCCCGGTTAAGCCGAGGGCTTTCACAGCTGACTTGTTCTCCCGCCTGCGTTCGCTTTACGCCCAATAAATCCGGACAACGCTTGCCACCTACGTATTACCGCGGCTGCTGGCACGTAGTT
+
9C@<8CGCGGGDA@FF@@EFFFGF<FE<,CFG>FGGGGGDEFFFFDFCEBFF@EFDB7CGGGGGGGGGGGGGGFGGGD@FEFGFGC@CGGGFEA:FFFAEAD??FAGFGGEC?=CFGGGDFGEGGDFGAE@A@9=DFC8;DEGF9EFCFFG8ED@DGC89D8FGGGDEFDG,ED7@FFFCDGGGCC8CEGGGF8CD*;4**;FFFFFFF)).-9B?C4C7+08=>@2>?92//(62=;3FF@617@;;);9A(3(39;<(46:42<?A?:?BF<B?A24A93>2>9>,8:?201?0(,32)
@M04999:289:000000000-L3R54:1:1101:19834:12284 2:N:0:424
GACTACTTGGGTATCTAATCCTGTTCGCTCCCCACGCTTTCGCTCCTCAGCGACAGTGACGGCCCAGAGACCTGCCTTTGCCATCGGTGTTCTTCCCGATATCTACACATTACACCGTTACACCGGGAATTCCAGTCTCCCCTACAGCACTTCAGTCCGCCCGTACCCGGCGCTGATCCACCGTTAAGCGAAGGACTTTCGGACCAGCCGCGACGACCCGCCTACGAGGGTATTACACCCAAGTAATCCGGATAACGCTGGCACCAACCGCAGTAGCGCGGCCGCTGGCACGGTGTGATCC
+
C<CCCG,,;6,6;,,,C;FG9;F<6EF@,CF@FE:C@68D@B@F68;C,6,7+@@:F<9F@F:6@,C,9CF7,,,B,E,CFG<F,F,8868E,E<AFC,@F+F,CF==4,C,,A9FGA++@,,,44+C4<E,4@;,33,@8+6=?,8D?,@=@D933=8++3@:CGG,1CEG**3*421;***=*4411=8*/*7*0;7@))))))))/((63)0)(8>,.4(((-(,(((.)))))..<?(()-)6)69(8((6,196((-1),(.,-3(4(-6))4>0,-(2,,((8,407((-,)))-
@M04999:289:000000000-L3R54:1:1101:8248:12291 2:N:0:424
ATAGACTACACGGGTATCTAATCCTGTTCGCTCCCCACGCTTTCGTCCATCAGCGTCAATCGGTATTTAGTAACCTGCCTTCGCAATCGGGGTTCTGTGTAATATCTATGCATTTCACCGCTACACTACACATTCCAGCTACTTCAATACTATTCAAGATTAACAGTATCAACGGCAGTTCTACAGTTAAGCTGCAGGTTTTCACCGCTGACTTATCAACCCGCCTACGGACCCTTTAAACCCAATAAATCCGGATAACGCTCGCATCCTCCGTATTACCGCGGCTGCTGGCACGGAGTT
+
CCCCCGGGGGGGGGGGGGGGGGGGGGGGGGGGGGGGGGGGGGGGGGGGGGGGGGGGGGGGGGGGGGGGGGGGGGGGGGGGGGGGGGGGGGGGGGGGGFGGGGGGGGGGGGGGGGGGGGGGGGGGGGGGGGGGGGGGGGGGGGGFGGGGGGGGGGGGGGGGGGGGGGGGGGGGGGGGFGFGGGGGGGGGGGGGGGGGGGGGFFFFFFFFFFFFFFFFFFFFFFFFFDFFFFFFFFFF@EFFFFFFFFFFFFF;>>;6?EFFFBBFFFFFFFFBFFFFF9<9?FFFFF>B??FB144>9BFF
@M04999:289:000000000-L3R54:1:1101:16857:12300 2:N:0:424
GAGGACTACAGGGGTATCTAATCCTGTTTGCTCCCCACGCTTTCGCATCTCAGCGTCAGTATCTGTCCAGAAGGCCGCCTTCGCCACCGGTATTCCTCCACATCTCTACGCATTTCACCGCTACACGTGGAATTCTACCTTCCTCTACAATACTCCAGATAACCAGTTCTAAGTGCAATTCCCGGGTTGAGCCCGGGGCTTTCACACCTAACTTAATTATCCGCCGACATCCCCTTAACCCCCAGTCATTCCGATTAACTCTGGCACCCCCCGTATTACCGGGGCTGCTGCCAGTGGTTTG
+
CCCCCDF6EFGGDFGDFC@E,6CC<,EEEFC<EFFGDB:+BF@@FC7@FAF9F8@B66BFF<EC<FE@D<@FFGGG4:+@CFCF,=?6FFG:DGA,C9FGFEDF=FF<FDC+@@9E,CFED>:+4=CEE++,46>E,,44,6=E8@A,,@DAF8DD8,=D83E=,=@A,=3@,26=;+D+722+33@+@@,<@@EGD4*@A*0+=>9)7>:(8+8BC688C>((6(:93?)(3(3@)47*68104().))6).(((-5)).6<)),5,((-703(84)-4((-066(().),)..,(.,((
@M04999:289:000000000-L3R54:1:1101:25037:12433 2:N:0:424
GTGACTACCCGGGTATCTAATCCTGTTCGCTACCCATGCTTTCGAACCTCAGCGTCAGTTACAGACCAGAGAGCCGCCTTCGCCACTGGTGTTCTTCCATATATCTACGCATTCCACCGCTACACATGGAGTTCCACTCTCCTCTTCTGCACTCAAGAAAAACAGTTTCAGCTGCACTTCCCCGGTTAAGCCGAGGGCTTTCACAGCTGACTTGTTCTCCCGCCTGCGTTCGCTTTGCGCCCAATAAATCCGGACAACGCTTGCCACCTACGTATTACCGCGGCTGCTGGCACGTAGTT
+
CBCCCGGGGGGGGGGGGGGGGGGGGGGGGGGGGGFGGGGGGGGGGGGGGGGFGGGGGGGGGGGGGGGGGGGGGGGGGGGGGGGCFGGGGGGGDGEGGGGGGGGGGGGGGGGGGGGGGGGGGGGGGGGGGGGGGGFGGGGFFEGGGGGGGGCEGGGGGGGGGCDGGGGGGGGGFGGFFGFGGGGGGGGGGCGGG>EGGGGGFFFFFFFFBFFFFFFFEFFFA@BBFFFBFFFDFFF<@EFF;BF@DFF<AD?BF041<B>;<B???9><15704)5:D<A09>B969:7>F0372(4<:<
@M04999:289:000000000-L3R54:1:1101:21015:12494 2:N:0:424
GGCGGACTACTCGGGTATCTAATCCTGTTTGCTCCCCACGCTTTCGCATCTCAGCGTCAGTATCTGTCCAGAAGGCCGCCTTCGCCACCGGTATTCCTCCACATCTCTACGCATTTCACCGCTACACGTGGAATTCTACCTTCCTCTACAATACTCCAGATAACCAGTTTTAAGTGCAATTCCCAGGTTGAGCCCGGGGCTTTCACACCTAACTTAATTATCCGCCTACATGCCCTTTACGCCCAGTCATTCCGATTAACGCTCGCACCCTCCGTATTACCGCGGCTGCTGGCACGGAGTT
+
CCCCCGGCGGGGGGGGGGGGGGGGGGGGGGFFFGDGGGEEGEGGGGGGGGFGGGGGGGGGGGGGGGGGFGGGGCFGGGGGGGGGGGEGGGEGGFGGGGFGGGGGGGGGGGGGGGGGGGGGGGGGEGGGGGGEGGGFGGGGFGGGGGGGGGG8DFGGGGGGGCFGGGFGGGGDGGGGFFFGC8CGGGGGGE8FGGGGDGDGFF>FFFFFFFF3BF>F*BAEFF?92>?6;@?CEF1=@FEFF091004@AE66<E?BB6AF?03239>>;?0<?;1(47:>.3326909?:?21,)((,(,.
@M04999:289:000000000-L3R54:1:1101:6182:12502 2:N:0:424
ATGTGACTACCCGGGTATCTAATCCTGTTCGCTCCCCACGCTTTCGTCCATCAGCGTCAATCGGTATTTAGTAACCTGCCTTCGCAATCGGGGTTCTGTGTAATATCTATGCATTTCACCGCTACACTACACATTCCAGCTACTTCAATACTATTCAAGATTAACAGTATCAACGGCAGTTCTACAGTTAAGCTGCAGGTTTTCACCGCTGACTTATCAACCCGCCTACGGACCCTTTAAACCCAATAAATCCGGATAACGCTCGCATCCTCCGTATTACCGCGGCTGCTGGCACGGAGTT
+
CCCCCGGGGGGGGGGGGGGGGGGGGGGGGGGGGGGGGGGGGGGGGGGGGGGGGGGGGGGGGGGGGGGGGGGGGGGGGGGGGGGGGGGGGGGGGGGGGGGGGGGGGGGGGGGGGGGGGGGGGGGGGGGGGGGGGGFGGGGGGGGGGGGGGGGGGGGGGGGGFGGGGGGGGGGGGGDCDGFGGGGGGGGGGGFEGGGGGGGFFFFFFFFFFFFFFFFFCFFFFFFBFBDFFFF@FFFFFFFFFFDFFDDFFFFFFFBFFFFFFFFFBFFFF0?FBFFFFBFF96;FFF>;?:>B(,8?39BF:
@M04999:289:000000000-L3R54:1:1101:8799:12565 2:N:0:424
GACTACTAGGGTATCTAATCCTGTTCGCTCCCCACGCTTTCGCTCCTCAGCGTCAGGAAAGGCCCAGAGAACCGCCTTCGCCACTGGTGTTCCTCCTGATATCTGCGCATTCCACCGCTCCACCAGGAATTCCATTCTCCCCTACCTTCCTCAAGTCAACCCGTATCGAAAGCACGCTCAGGGTTAAGCCCCAAGATTACACTTCCGACGCGATCAACCACCTACGAGCCCTTTACGCCCAATAAATCCGGACAACGCTCGCACCCTACGTATCACCGCGGCTGCTGGCACGTAGTTAGCC
+
CCCCCGGGG@FGGGGGGGGGGGGGGGGGGGGGGGGGGGGGGGGGGGGGGGGGGGGGGGGGGGGGGGGGGGGGGGGGGGGGGFGGGGGGGGGGGGGGGGFGGGGGGGGGGGGGFGGGGGGGGGGGGGGGGGGGGGGGGGGGGGGGGGGGGGGGGGGGGGGGGGGGEGGGGCEEGGGGFDFGGGFFGGGGGGGGGGGGFGGGFFFFFFFDFFFB>=F:EFFDFF@13;?;@>FFDEFFBFFFFBBBBFFBFFFFBFFF626?>B6;BB?FB::B<?A9?BF2999BB?77?(2331(-)).63
@M04999:289:000000000-L3R54:1:1101:23772:12612 2:N:0:424
GACTACCCGGGTATCTAATCCTGTTTGCTCCCCACGCTTTCGCATCTCAGCGTCAGTATCTGTCCAGAAGGCCGCCTTCGCCACCGGTATTCCTCCACATCTCTACGCATTTCACCGCTACACGTGGAATTCTACCTTCCTCTACAATACTCCAGATAACCAGTTTTAAGTGCAATTCCCAGGTTGAGCCCGGGGCTTTCACACCTAACTTAATTATCCGCCTACATGCCCTTTACGCCCAGTCATTCCGATTAACGCTCGCACCCTCCGTATTACCGCGGCTGCTGGCACGGAGTTAGCC
+
CCCCCGGGGGGGGGGGGGGGGGGGGGGGGGGGGGGGGGGGGGGGGGGGGGGGGGGGGGGGGGGGGGGGGGGGGGGGGGGGGGGGGGGGGGGGGGGGGGGGGGGGGGGGGDEGGGGGGGGGGGGGGGGGGGGGGGGGGGGGGGGGGGGGGGGGGGGFGGGGGGGGGFGGGGGGGGGGFGFGGGGGGGGGGGGGGGGGGGGGFFFFFFFFFFFFCFFFFFFFFFFFFFFFEFFFFF33;DBFDF@EFFFFFF0;?@FFFB0<BFFFF?:??FFB?FFF98>FFB>FFBF:??7<((-:4:A<7
@M04999:289:000000000-L3R54:1:1101:27357:12615 2:N:0:424
GACTACAGGGGTATCTAATCCTGTTTGCTCCCCACGCTTTCGCATCTCAGCGTCAGTATCTGTCCAGAAGGCCGCCTTCGCCACCGGTATTCCTCCACATCTCTACGCATTTCACCGCTACACGTGGAATTCTACCTTCCTCTACAATACTCCAGATAACCAGTTTTAAGTGCAATTCCCAGGTTGAGCCCGGGGCTTTCACACCTAACTTAATTATCCGCCTACATGCCCTTTACGCCCAGTCATTCCGATTAACGCTCGCACCCTCCGTATTACCGCGGCTGCTGGCACGTAGTTAGCC
+
CCCCCGGGGGGGGGGGGEGGGGGGGGGGGGGGGGGGGGGGGGGGGGGGGGGGGGGGGGFGGGGFGGGGGGGGGGGGGGGGGGGGGGGGGGGFFGGGGGGGGGGGGGFGGGGGGGGGGGGGGGGGGGGGGGFFFGGGGCGFGGGC;EFDFGGGGGGGGGGGGGGGGGFG?EFGEFGGF9DFFCFGGGGGCFGECCEGGGGGFFFFFFFABEFFFFFFFFFFFF>@DEFFEFFF;;)4;DF:;;;@FFFFFEF?DDEFFF??>B49>F:?:>F:B?)-616112>FFF:(333:,((-))-43
@M04999:289:000000000-L3R54:1:1101:2269:12624 2:N:0:424
GGACTACAGGGGTATCTAATCCTGTTTGCTCCCCACGCTTTCGCATCTCAGCGTCAGTATCTGTCCAGAAGGCCGCCTTCGCCACCGGTATTCCTCCACATCTCTACGCATTTCACCGCTACACGTGGAATTCTACCTTCCTCTACAATACTCTAGTTAACCAGTTTTAAGTGCAATTCCTAGGTTGAGCCCAGGGCTTTCACACCTAACTTAATTATCCGCCTACATGCCCTTTACGCCCAGTCATTCCGATTAACGCTCGCACCCTCCGTATTACCGCGGCTGCTGGCACGTAGTTAGC
+
CCCCCGGGGGGGGGGGGGGGGGGGGGGGGGGGGGGGGGGGGGGGGFGGGGGGGGGGGGGGGGGGGGGGGGGGGGGGGGGGGGGGGGGGGGGGGGGGGGGGGGGGGGGGGGGGGGGGGGGGGGGGGGGGGGGGGGGGGGGGGGGGGGGGGGGGGGGGGGGGGGGGGGGGFGGGGGGGFGFGGGGGGFCFGGGGGFGGGGGGFFFFFFFFFFFFFAFFEABEDFFFFFFEEEFF=B@EEFFFB>FFFFFFEFFFFFFCC0(6;FFFFFB<?FF?6??<BFF>BFF9>FF??F(2:((.4<)-5
@M04999:289:000000000-L3R54:1:1101:10085:12627 2:N:0:424
GACTACACGGGTATCTAATCCTGTTTGCTCCCCACGCTTTCGCATCTCAGCGTCAGTATCTGTCCAGAAGGCCGCCTTCGCCACCGGTATTCCTCCACATCTCTACGCATTTCACCGCTACACGTGGAATTCTACCTTCCTCTACAATACTCCAGATAACCAGTTTTAAGTGCAATTCCCAGGTTGAGCCCGGGGCTTTCACACCTAACTTAATTATCCGCCTACATGCCCTTTACGCCCAGTCATTCCGATTAACGCTCGCACCCTCCGTATTACCGCGGCTGCTTGCACGGAGTTAGCC
+
CCCCCGGGGGGGGGGGGGGGGGGGGGGGGGGGGGGGGGGGGGGGGGGGGGGGGGGGGGFGGGGGGGGGGGGGGGGGGGGGGGGGGGGGGGGGGGGGGGGGGGGGGGGGGGGGGGGGGGGGGGGGFGGGGGGGGGGGGGGGGGGGGGGGGGGGGGGGGGGGGGGGGFFGGGGGGGGGFGFGGGFGGGGGGGGGGGGGCCFGFFFFFFFFFFFFFFFFFFA@FF@DFFFFFFFFFF<EFFFFDFFFFFFFFE0??@FFFFFFF>(9>??FB9BB7:):ABFF>>;6<>)5B73(4432:).).
@M04999:289:000000000-L3R54:1:1101:26204:12633 2:N:0:424
GACTACTCGGGTATCTAATCCTGTTTGCTCCCCACGCTTTCGCATCTCAGCGTCAGTATCTGTCCAGAAGGCCGCCTTCGCCACCGGTATTCCTCCACATCTCTACGCATTTCACCGCTACACGTGGAATTCTACCTTCCTCTACAATACTCCAGATAACCAGTTTTAAGTGCAATTCCCAGGTTGAGCCCGGGGCTTTCACACCTAGCTTAATTATCCGCCTACATGCCCTTTACGCCCAGTCATTCCGATTAACGCTCGCACCCTCCGTATTACCGCGGCTGCTGGCACGGAGTTAGCC
+
CCCCCGGGGGGGGGGGGGGGGGGGGGGGGGGGGGGGGGGGGGGGGGGGGGGGGGGGGGGGGGGGGGGGGGGGGGGGGGGGGGFGFFGGGGGGGGGGGGGGGGGFFGGGGGGGGGGGGGGGGGGGGGGGGGGGGGGGGFGGGGDGGGGGGGGGGGGGGGGGGGGGGGGGGGGGGGGGFGFGGGGGFGGGGGGGGGGGGGGGFFFFEFFFFEFEEFFFEFFFF@?DFFFFFEFFFEEFFFFB@FEEAEEFFF@D;F?<?>F17699FFB:49BBB:AB2(24>99>::?FF:BF(--41<A2.
@M04999:289:000000000-L3R54:1:1101:8742:12653 2:N:0:424
CGGGACTACTGGGGTATCTAATCCTGTTTGCTCCCCACGCTTTCGCATCTCAGCGTCAGTATCTGTCCAGAAGGCCGCCTTCGCCACCGGTATTCCTCCACATCTCTACGCATTTCACCGCTACACGTGGAATTCTACCTTCCTCTACAATACTCCAGATAACCAGTTTTAAGTGCAATTCCCAGGTTGAGCCCGGGGCTTTCACACCTAACTTAATTATCCGCCTACATGCCCTTTACGCCCAGTCATTCCGATTAACGCTCGCACCCTCCGTATTACCGCGGCTGCTGGCACGGATTTT
+
CCCCCGGGGFFGFDGGGFGGGGGGGGGGGGGGGGGGGGGGGGGGGGGGGFGGGDFGGGGGGGGGGGFGGGGGFGGGGEGGGGGGGGEGGGGGGGFGGGGGGGGGGGGGGGGGGGGGGFGGGGGGGGGGGGGC9EFGGGGGGGGGGAFGGGAFGGFGDGFCGGDFGFFGFFGGE:9EFGFGGGGDFGGGGGFGGGGGGG49FFFFFFFEFFEFFFFFEAF?A:@D@29BEC4@F(663;CE0@9<?@3@5CCFFF;0?9><14:>>>FBFF6:042:FFFA6>FF>90()4712)(,,((4)
@M04999:289:000000000-L3R54:1:1101:23552:12661 2:N:0:424
TGGACTACAGGGGTATCTAATCCTGTTTGCTCCCCACGCTTTCGCATCTCAGCGTCAGTATCTGTCCAGAAGGCCGCCTTCGCCACCGGTATTCCTCCACATCTCTACGCATTTCACCGCTACACGTGGAGTTCTACCTTCCTCTACAATACTCCAGATAACCAGTTTTAAGTGCAATTCCCAGGTTGAGCCCGGGGCTTTCACACCTAACTTAATTATCCGCCTACATGCCCTTTACGCCCAGTCATTCCGATTAACGCTCGCACCCTCCGTATTACCGCGGCTGCTGGCACGGAGTT
+
CCCCCGGGGGGGGGGDFGGGGGGGGGGGGGGGGGGGGGGGGGGGG:@FGGGGGGGGGGEGGGGGFGGGGGGGGGGFGGGGGGGGDGGEEGGGGGGGGGGGGFGGGGGGGGGGGGGGGGGGGGGGGGGGGGGGGGGFGGGGGGGGGGGFGGGGGGGGGFFGGGGGGFGGGGGGGGGGFGFGGGGGCFGGGGGGGGGGGGGGFFFFFFFFFFFFEFFFEFFEF@B@@FFFFEFF@F@FFFDFFFFFE@AEEFE87?;;CC;;BFFF>FFFFF6>?6?FBFB0(79;BFB??F0,311;96?
@M04999:289:000000000-L3R54:1:1101:26550:12666 2:N:0:424
CGACTACTGGGGTATCTAATCCTGTTTGCTCCCCACGCTTTCGCATCTCAGCGTCAGTATCTGTCCAGAAGGCCGCCTTCGCCACCGGTATTCCTCCACATCTCTACGCATTTCACCGCTACACGTGGACTTCTACCTTCCTCTACACTACTCCAGATAACCAGTTTTAAGTGCAATTCCCAGGTTGAGCCCGGGGCTTTCACACCTAACTTAATTATCCGCCTACATGCGCTTTACGCCCAGTCATTCCGATTAACGCTCGCACCCTCCGTATTACCGCGTCTGCTGGCACGGAGTTAGC
+
CCCCCE8C@,FG:FGEFEDF<FA<FFGGGFGCFGGGCF:FGGDGE@EDFFCEG@FEGFFGGFCEFF<EAC<FGFEGEG,E?F?CGFE:FGGGGG<FAFGGEFGGG94=F@CCGDFGGFFE:>FGEFGEG=FFFDEG>=EGF8AGC=E,@FGGG=FDGFGCGFGFF9EGGFGGCCF=FGF9FGD+@?F8DC:C6CEDGDCF4@EFFFAF4=FCE++=8BCEFB2=9:B:C)(66(6963?):(,/;;35)917;<09<(34(9((,40,8((-,,8>FF?BF2(4(55?(3(.4-21-(.))
@M04999:289:000000000-L3R54:1:1101:10834:12708 2:N:0:424
CCGACTACAAGGGTATCTAATCCTGTTCGCTACCCATGCTTTCGAGCCTCAGCGTCAGTAACAGACCAGAGAGCCGCCATCGCCACTGGTGTTCTTCCATATATCTACGCATTTCACCGCTACACATGGAGTTCCACTCTCCTCTTCTGCACTCAAGTCTCTCAGTTTCCGATGCTCTTCCTCAGTTAAGCTGAGGGCTTTCACATTCAGACTTAAAAGACCGCCTGCGCTCCCTTTACGCCCAATAAATCCGGACAACGCTTGCCACCTACGTATTACCGCGGCTGCTGGCACGTAGTT
+
CCCCCGGGGGGGGGGGGGGGGGGGGGGGGGGGGGGGGGGGGGGGGGGGGGGGGGGGGGGGGGGGGGGGGGGGGGEGGG=8ACFGGGGGGGGGGGGGGGGGGGGGGGGGGGGGGGGGGGGGGGGGGGGGGGGGGGGGGGGGGGGGGGGGGGGGGGGGGGGGGGGFGGGGGGGGGGGGFGFGGGGGGGGGGGGGGGGGGGGGFFFFFCFFFFFFFFFFFFFFFFFFFFFBFFB>@FFE3;=?DBFF<@FFFFFF;@FFFFFFFFBFFFFDFFFFF:3>BFB2<09>F>B?FFFBB??132?9
@M04999:289:000000000-L3R54:1:1101:2911:12738 2:N:0:424
GGTTTGACTACCAGGGTATCTAATCCTGTTCGCTCCCCACGCTTTCGTCCATCAGCGTCAATCGGTATTTAGTAACCTGCCTTCGCAATCGGGGTTCTGTGTAATATCTATGCATTTCACCGCTACACTACACATTCCAGCTACTTCAATACTATTCAAGATTAACAGTATCAACGGCAGTTCTACAGTTAAGCTGCAGGTTTTCACCGCTGACTTATCAACCCGCCTACGGACCCTTTAAACCCAATAAATCCGGATAACGCTCGCATCCTCCGTATTACCGCGGCTGCTGGCACGGAGT
+
CCCCCGFGGGFFGGEGGGFFGGDFGGGGGGGGGGGGGGGGGGFFGGGGGGGGGEEFE@FGGGGGDGGGGGGGGGGGGGFFGFGGGGGE:FGCGGFGGGGFGGGFAFGGGGGGGGGGGGGG9EGGDGGGGGGGDGG;FGGGFFGGFGGFGGGGGFGGGFGGGGFFFGGFFGFGGFGC?8?DFGGF9DFGGGGGGGFCFF??FFFFFFF;A=AF>FBBC9@CFFFF2AFFFFF?F=@?BBFF39<8?;?D3@C<EF66??FFFFF?D632:>?FF<BFBB:2<AFF62>>66740(224>09-
@M04999:289:000000000-L3R54:1:1101:4018:12762 2:N:0:424
CACGGGACTACTCGGGTATCTAATCCTGTTCGCTACCCATGCTTTCGAACCTCAGCGTCAGTTGCAGACCAGAGAGCCGCCTTCGCCACTGGTGTTCTTCCATATATCTACGCATTCCACCGCTACACATGGAGTTCCACTCTCCTCTTCTGCACTCAAGAAAAACAGTTTCAGCTGCACTTCCCCGGTTAAGCCGAGGGCTTTCACAGCTGACTTGTTCTCCCGCCTGCGTTCGCTTTACGCCCAATAAATCCGGACAACGCTTGCCACCTACGTATTACCGCGGCTGCTGGCACGTAGT
+
CCCCCGGGGGGGGGGGGGGGGGGGGGGGGGGGGGGGGGGGGGGGGGGGGGGGGGGGGGGGGGGGGGGGGGGGGGGGGGGGGGGGGGGGGGGGGGGGGGGGGGGGGFGGGGGGGGGGGGGGGGGGGGGGGGGGGGGGGGGGGGGGGGGGGGGGGGGGGGGGGGGGGDGGGGGGGGGGFGFGGGGGGGGGGGGGGGGGDGGGFFFFFFFFFFFFFFFFFFFFFFFFFFFF<FFFFFFFFFFF<F@>>@?BFFFFFFF>?FF<:BFFFFF:<??BBBFB<A?<:<?>B>FFFF72:?7)(4834
@M04999:289:000000000-L3R54:1:1101:25494:12768 2:N:0:424
AGTTGACTACCTGGGGTATCTAATCCTGTTTGCTCCCCACGCTTTCGCATCTCAGCGTCAGTATCTGTCCAGAAGGCCGCCTTCGCCACCGGTATTCCTCCACATCTCTACGCATTTCACCGCTACACGTGGAATTCTACCTTCCTCTACAATACTCCAGATAACCAGTTTTAAGTGCAATTCCCAGGTTGAGCCCGGGGCTTTCACACCTAACTTAATTATCCGCCTACATGCCCTTTACGCCCAGTCATTCCGATTAACGCTCGCACCCTCCGTATTACCGCGGCTGCTGGCACGGAGT
+
CCCCCGGGGGGGGGGGGGGGGGGGGGGGGGGGGGGGGGGGGGGGGGGGGGGGGGGGGGGGGGGGGGGGGGGGGGGGGGGGGGGGGGGGGGGGGGGGGGGGGGGGGGGGGGGGGGGGGGGGGGGGGGGGGGGGGGGGGGGGGGGGGGGGGGGGGGGGGFFGGGGGGGGGGGGGGGGGFGFGGGGGGGGGGGGGGGGGGGGGFFFFFFFFFFFFFFFFFFFFFFCEFFFFFFEFFFFFFFFFFFF:@FFEFEEFFFFFFFDEEF>BF>B>B9:BF<;BFF:AB9BF011;>B::?BF7<((--
@M04999:289:000000000-L3R54:1:1101:10472:12845 2:N:0:424
TGACTACAGTGGTATCTAATCCTGTTCGCTCCCCACGCTTTCGTCCATCAGCGTCAATCGGTATTTAGTAACCTGCCTTCGCAATCGGGGTTCTGTGTAATATCTATGCATTTCACCGCTACACTACACATTCCAGCTACTTCAATACTATTCAAGATTAACAGTATCAACGGCAGATCTACAGTTAAGCTGCAGGTTTTCACCGCTGACTTATCAACCCGCCTACGGACCCTTTAAACCCAATAAACCCGGATAACGCTCGCATTCTCCGTATTACACAGCGTGCTGGCACTGAGTTAGC
+
CCCCC,,F@,CCFEG@FEFFCAEEFGFG+@CFD:EFEGFCFFCEF7FC@EGCEFC:7C,C@@96EF<FFF<CEFG8?,C<FGG7C8FGEFCB,:AE?EFGFAAFFGFE:F@FD9EFGE7=FGEGGD@AFFCF=FEDGDDB8=ACFGGCGGFG,==FA@@;D@E9D9EFC=FCC6DC*6;DFFFDEFDGGEFC?D77CCGGFACFFFF>550;8+1?AAF)?9A)45:(-99>7:@6*9B49;D33=C)((,(611>E02(/(4>2(6))-4-.4:4>>-).,(-1((-((.3(,)..)).)
@M04999:289:000000000-L3R54:1:1101:9289:12900 2:N:0:424
TGGAGACTACACGGGTATCTAATCCTGTTTGCTCCCCACGCTTTCGCATCTCAGCGTCAGTATCTGTCCAGAAGGCCGCCTTCGCCACCGGTATTCCTCCACATCTCTACGCATTTCACCGCTACACGTGGAATTCTACCTTCCTCTACAATACTCCAGATAACCAGTTTTAAGTGCAATTCCCAGGTTGAGCCCGGGGCTTTCACACCTAACTTAATTATCCGCCTACATGCCCTTTACGCCCAGTCATTCCGATTAACGCTCGCACCCTCCGTATTACCGCGGCTGCTGGCACGGAGTT
+
CCCCCGGGGGGGGGGGGGGGGGGGGGGGGGGGGGGGGGGGGGGGGGGGGGGGGGGGGGGGGGGGGGGGGGGGGGGGGGGGGGGGGGGGGGGGGGGGGGGGGGGGGGGGGGGGGGGGGGGGGGGGGGGGGGGGGGGGGGGGGGGGGGGGGGGGGGGGGGGGGGGGGGGFGGGFFGGGFGFGGGGGGGGGGGGGGGGGGDGGFFFFFFFFFFFFDFFFFFFFFFFDFFFFFFFEF@FFFEFFFFFFD1;EEFFFFE<?679<0(-49BFF>?BFFFF08?FFF:>BB>;(23)5::?F60(43
@M04999:289:000000000-L3R54:1:1101:22668:12923 2:N:0:424
CCGACTACAGGGGTATCTAATCCTGTTTGCTCCCCACGCTTTCGCATCTCAGCGTCAGTATCTGTCCAGAAGGCCGCCTTCGCCACCGGTATTCCTCCACATCTCTACGCATTTCACCGCTACACGTGGAATTCTACCTTCCTCTACAATACTCCAGATAACCAGTTTTAAGTGCAATTCCCAGGTTGAGCCCGGGGCTTTCACACCTAACTTAATTATCCGCCTACATGCCCTTTACGCCCAGTCATTCCGATTAACGCTCGCACCCTCCGTATTACCGCGGCTGCTGGCACGGAGTT
+
CCCCCGGGGGGGGGGGGGGGGGGGGGGGGGGGGGGGGGGGGGGGG@FGGGGGGGGGGGGGGGGGGGGGGGGGGGGGGGGGGGGGGGGGGGGGGGGGGGGGGGGGGGGGGGGGGGGGGGGGGGGGGGGGGGGGGGGGGGGGGGGGGGGGGGGGGGGGGGGGGGGGGGGGGGGGGGGGFGFGGCFGGGGGGFGGGGGGGGDFFFFFFFFFFFFFFFFFFFFEF@DDFFDBE4;@DFFF<EDF6@FFEFAE3C?;0<@FFFF;62;>;>>?618911:?A>A21-,69>???(((511913:
@M04999:289:000000000-L3R54:1:1101:24283:12930 2:N:0:424
TTACAGACTACCCGGGTATCTAATCCTGTTTGCTCCCCACGCTTTCGCATCTCAGCGTCAGTATCTGTCCAGAAGGCCGCCTTCGCCACCGGTATTCCTCCACATCTCTACGCATTTCACCGCTACACGTGGAATTCTACCTTCCTCTACAATACTCCAGATAACCAGTTTTAAGTGCAATTCCCAGGTTGAGCCCGGGGCTTTCACACCTAACTTAATTATCCGCCTACATGCCCTTTACGCCCAGTCATTCCGATTAACGCTCGCACCCTCCGTATTACCGCGGCTGCTGGCACGGAGT
+
CCCCCGGGGGGGGGGGGGGGGGGGGGGGGGGGGGGGGGGGGGGGGGGGGGGGGGGGGGGGGGGGGGGGGGGGGGGGGGGGGGGGGGGGGGGGGGGGGGGGGGGGGGGGGGGGGGGGGGFGGGGGGGGGGGGGGGGGGGGGGGGGGGGGGGGGGGFFGGGGGFGGGGGGGGGGGGGGFGFFGGGGGGGGGGGGGGGGDDGGFBFFFFFFFFFFFFFFFFF8ACFEFDFFFFFFFFFDFFFFFF;B@F?FF<CFFFFDF<?>4662?>>0>F0???>?21::<A29>>01;BF?0((.40(--
@M04999:289:000000000-L3R54:1:1101:27766:12947 2:N:0:424
GGACTACCCGGGTATCTAATCCTGTTCGCTACCCATGCTTTCGAACCTCAGCGTCAGTTACAGACCAGAGAGCCGCCTTCGCCACTGGTGTTCTTCCATATATCTACGCATTCCACCGCTACACATGGAGTTCCACTCTCCTCTTCTGCACTCAAGAAAAACAGTTTCAGCTGCACTTCCCCGGTTAAGCCGAGGGCTTTCACAGCTGACTTGTTCTCCCGCCTGCGTTCGCTTTACGCCCAATAAATCCGGACAACGCTTGCCACCTACGTATTACCGCGGCTGCTGGCACGTAGTTAGC
+
CCCCCGGGGGGGGGGGGGGGGGGGGGGGGGGGGGGGGGGGGGGGGGGGGGGGGGGGGFGGGGGGGGGGGGGGGGGGEGGGGGGGGGGGGGGGGGGGGGGGGGGGDGGFGGGGGGGGGGGDGGGGGGGGGGGGGGGGGGGGGGFDGGGGGGGGGGGFGGGGGGGGGFFGGGGGGGGGFGFGGGGGGGGGGGGGGGGGGGGGFFFFFFFFFFFFBFFFFFFFFFFFFFF;?@FFFFDCFFFDFD;@EECEA>F6?9BB<9>FF?:BAF:0??BF?B:>A<B69>;2015:7BF<?:(44<<44
@M04999:289:000000000-L3R54:1:1101:26673:12952 2:N:0:424
ACAGACTACCAGGGGTATCTAATCCTGTTCGCTCCCCACGCTTTCGTCCATCAGCGTCAATCGGTATTTAGTAACCTGCCTTCGCAATCGGGGTTCTGTGTAATATCTATGCATTTCACCGCTACACTACACATTCCAGCTACTTCAATACTATTCAAGATTAACAGTATCAACGGCAGTTCTACAGTTAAGCTGCAGGTTTTCACCGCTGACTTATCAACCCGCCTACGGACCCTTTAAACCCAATAAATCCGGATAACGCTCGCATCCTCCGTATTACCGCGGCTGCTGGCACGGAGTT
+
CCCCCGGGGGGGGGGGGGGGGGGGGGGGGGGGGGGGGGGGGGGGGGGGGGGGGGGGGGGGGGGGGGFGGGGGGGGGGGGGGGGGGGGGGGGGGGGGGGGGGFGGFGGGGGGGGGGGGGGFGGGGGGGGGGGGGGGGGGGGGGGGFGGGGGGGGGGGGGGGGGFFGGGGGGGGGGGGFDFGGGGGGGFFFGGGFGGGGGGGFFFFFFFFFFFAFFFFFFFFFFFAF@DDF?F=BB9:1;>FEE@FD@FF3CEEFFB0;FFF<F:6>>>FFFFFB6?6?FAFF?B6>>>6:??7617?24>F?
@M04999:289:000000000-L3R54:1:1101:11022:12970 2:N:0:424
GACTACACGGGTATCTAATCCTGTTTGCTCCCCACGCTTTCGAGCATGAACGTCAGTGTTATCCCAGGAGGCTGCCTTCGCCATCGGTATTCCTCCACATCTCTACGCATTTCACTGCTACACGTGGAATTCTACCTCCCTCTGACACACTCTAGTTTGACAGTTTCAAATGCACGTCCCAAGTTGAGTTCGGGGATTTCACATCTGACTTATCTAACCGGCTGCGCTCGCTTTACTCCCAGTAATTCCTATTAACGCTCGCACCCTACGTATTACCCCGGCTGCTGGCACGTAGTTACAC
+
CCCCCEGGGCGGGGGGGGGGCFDGFGGGG,FDFGGGGGGGGEGGGDFFCFGGGGGGEDGGGGGGGGGGGGGGGGGGGD=4CECFGBFGGGFAFGGGCDEEFCFGFGDGG7FGFEGGGGCGFGGGGGCFDFGGGAFFEFFEGGGC8FGGGGFFFFGGGGGGGF9@9DGG8E8DDGGCFD>DGCDGGAFDFCGGGDGGGF7C+9B6CF89>E77AFFFFFF)*/:5>>>(/5529B4;)16F@3;EEE??C))93C3>@9;?@B116<,4<?,5>2:<A(-4((,-())(33?0:1<-.4)).
@M04999:289:000000000-L3R54:1:1101:7233:13012 2:N:0:424
CCTCGACTACTAGGGTATCTAATCCTGTTCGCTCCCCACGCTTTCGTCCATCAGCGTCAATCGGTATTTAGTAACCTGCCTTCGCAATCGGGGTTCTGTGTAATATCTATGCATTTCACCGCTACACTACACATTCCAGCTACTTCAATACTATTCAAGATTAACAGTATCAACGGCAGTTCTACAGTTAAGCTGCAGGTTTTCACCGCTGACTTATCAACCCGCCTACGGACCCTTTAAACCCAATAAATCCGGATAACGCTCGCATCCTCCGTATTACCGCGGCTGCTGGCACTGAGTT
+
CCCCCGGGGGFGGGGGGGGGGGGGGGGGGGGGGGGGGGGDGGEGEGGEGGGGGGGGGGGCFGGGGGGGGGGGGGGFGGCFCGGGGGEGGGEEGGGGGGGGGGGGFGGGGGGGFGGGGFGCFEGGGGFFGGGGGGGGGFFFGGGGGGGGGGGGFGGGGAFGFGFGFF=FEGFDAFCCDDBFGGGCBFFGGGGGGFGGGF6=??FFFFFFFF=5=AFFFC@EFFFFFFFDD52=@=DBFF)@)=@@;?FE<ECC8(33;<FE06?FF>>?BB<2?FB8:75<9<926929B:002()(.)546
@M04999:289:000000000-L3R54:1:1101:25362:13013 2:N:0:424
TTTTGACTACAAGGGTATCTAATCCTGTTTGCTCCCCACGCTTTCGCATCTCAGCGTCAGTATCTGTCCAGAAGGCCGCCTTCGCCACCGGTATTCCTCCACATCTCTACGCATTTCACCGCTACACGTGGAATTCTACCTTCCTCTACAATACTCCAGATAACCAGTTTTAAGTGCAATTCCCAGGTTGAGCCCGGGGCTTTCACACCTAACTTAATTATCCGCCTACATGCCCTTTACGCCCAGTCATTCCGATTAACGCTCGCACCCTCCGTATTACCGCGGCTGCTGGCACGGAGTT
+
CCCCCGGGGGGGGGGGGGGGGGGGGGGGGGGGGGGGGGGGGGGGGGGGGGFGGGGGGGGGGGGGGGGGGGGGGGGGGGGGGGGGGGFGGGGGGGGGGGGGGGGGGGGGGGGGGGGGGGGGGGGGGGGGGGGGGGGGGGGGGGGGGGGGGGGGGGGGGGGGGGGGGGGGDGGGGGGGFGFGGGG8EGGGGGGGFGGGCDDG5FFF>AFFFFEFFFFFFFFFFEEFFFFFFFFFE=DF@;CF?FFFFF3@FFFE748;DF?<?FFFFF16042::6::?:BABF99>>>BB?>BFFF:9;9<:
@M04999:289:000000000-L3R54:1:1101:6665:13039 2:N:0:424
TGGAGACTACTCGGGTATCTAATCCTGTTCGCTACCCATGCTTTCGAACCTCAGCGTCAGTTACAGACCAGAGAGCCGCCTTCGCCACTGGTGTTCTTCCATATATCTACGCATTCCACCGCTACACATGGAGTTCCACTCTCCTCTTCTGCACTCAAGAAAAACAGTTTCAGCTGCACTTCCCCGGTTAAGCCGAGGGCTTTCACAGCTGACTTGTTCTCCCGCCTGCGTTCGCTTTACGCCCAATAAATCCGGACAACGCTTGCCACCTACGTATTACCGCGGCTGCGTGCACGTAGTT
+
CCCCCFGFGGGGGGGGGGGFGGGGGGGGGGGGGDGGGGGGGGFGGGGGEFGGGGGGGDGG9EFGFGFFGGGGGFCGFGC=FGGGG@=ECGGGGGGGGGDGGGCFFFFGGGGGGGGG<FFGGGGEGFGGGCG8:DFG;F9EFCFGGGGFGGGGGGGGGF9EF8?@E?EGCGGCCGGGFCDFGGGGGGEGGEEFDFG>DDDCFFFFFFF>BE2>:9C;;FFCFFFF>FD2@>DFFF;@FF);:?(2??@EFE).,49(3(3:19?<?B?2<1?BBFF7::A<<?FBF949(((-:()(.2?86
@M04999:289:000000000-L3R54:1:1101:28146:13058 2:N:0:424
CGTTTGACTACCAGGGTATCTAATCCTGTTTGCTCCCCACGCTTTCGCATCTCAGCGTCAGTATCTGTCCAGAAGGCCGCCTTCGCCACCGGTATTCCTCCACATCTCTACGCATTTCACCGCTACACGTGGAATTCTACCTTCCTCTACAATACTCCAGATAACCAGTTTTAAGTGCAATTCCCAGGTTGAGCCCGGGGCTTTCACACCTAACTTAATTATCCGCCTACATGCCCTTTACGCCCAGTCATTCCGATTAACGCTCGCACCCTCCGTATTACCGCGGCTGCTGGCACGGAGT
+
CCCCC@EFGGGGGGGGGGGGFDFGGGGGFGGGGGG8DEGGGG7FFGGGGGGGGGGGGGGGGGGGGGGGGGGGFGGGFDGGDF7DGGGCFGC:CGGGGGA<FFGGDGGGGGGFGGGCFGGGGGGGGGGGGGGC@DEFGGGGGGGGGGFGGGC?EGGGGFFGGGGGGGGD@EGAF?FGFG7FGGFG9AFFFGGC?FGGCGGGFAFFFFFFFFBEEFFFE+=?AEEF5(6@@F=EFFEF@;EFE?FFFFD3;3C<5)62;(4?<FF:19>>BF0(32>F?::B<<?624969?>F76(8319;2
@M04999:289:000000000-L3R54:1:1101:26713:13065 2:N:0:424
CGAAAGACTACTCGGGTATCTAATCCTGTTCGCTCCCCACGCTTTCGTCCATCAGCGTCAATCGGTATTTAGTAACCTGCCTTCGCAATCGGGGTTCTGTGTAATATCTATGCATTTCACCGCTACACTACACATTCCAGCTACTTCAATACTATTCAAGATTAACAGTATCAACGGCAGTTCTACAGTTAAGCTGCAGGTTTTCACCGCTGACTTATCAACCCGCCTACGGACCCTTTAAACCCAATAAATCCGGATAACGCTCGCATCCTCCGTATTACCGCGGCTGCTGGCACGGAGT
+
CCCCCGGGGGGGGGGGGGGGGGGGGGGGGGGGGGGGGGGGGGGGGGGGGGGGGGGGGGGGGGGGGGGGGGGGGGGGGGGGGGGGGGGGGGGGGGGGGGGGGGGGGGGGGGGGGGGGGGGGGGGGGGGGGGGGGGGGGGGGGGFGGGGGGGGGGGGGGGGGGGGGGGGGGGGGGGGGFGFGGGGGGGGGGGGGGGGGGGGGFFFFFFFFDFFFFFFFFFFFFFFFFFFDDD@?DFF@DFEFF9AF;;,6;AEEFFFFFFFF@@@217>FFFFFFFB1<BF>BFB6>>>9>FFB7?<??B>F8
@M04999:289:000000000-L3R54:1:1101:14740:13099 2:N:0:424
ATTGGACTACACGGGTATCTAATCCTGTTCGCTCCCCACGCTTTCGTCCATCAGCGTCAATCGGTATTTAGTAACCTGCCTTCGCAATCGGGGTTCTGTGTGATATCTATGCATTTCACCGCTACACTACACATTCCAGCTACTTCAATACTATTCAAGATTAACAGTATCAACGGCAGTTCTACAGTTAAGCTGCAGGTTTTCACCGCTGATTTATCAACCCGCCTACGGACCCTTTAAACCCAATAAATCCGGATAACGCTCGCATCCTCCGTATTACCGCGGCTGCTGGCACGGAGTT
+
CCCCCGGGGGGGGGGGGGGGGGGGGGGGGGGGGGGGGGGGGGGGGGGGGGGGGGGGGGGGGGGGGGGGGGGGGGGGGGGGGGGGGGGGGGGGGGGGGGGGGGGGGGGGGGGGGGGGGGGGGGGGGGGGGGGGGGGGGGGGGGGGGGGGGGGFGGGGGGGFGFGFGFGGGGGGGGGGFGFGGGGGGGGGGGGGGGGFGGFGFFFFFFFFFFF=BFFFEFFEFFAFFFFFFFDFFFFFFEFFFFFFFFFFFFCCEBFDFFFFF>FFB66:B>?FFFBFFFADF69FFF>F?FF:?02?10(44
@M04999:289:000000000-L3R54:1:1101:20215:13151 2:N:0:424
GGACTACTGGGGTATCTAATCCTGTTTGCTCCCCACGCTTTCGCATCTCAGCGTCAGTATCTGTCCAGAAGGCCGCCTTCGCCACCGGTATTCCTCCACATCTCTACGCATTTCACCGCTACACGTGGAATTCTACCTTCCTCTACAATACTCTAGTTAACCAGTTTTAAGTGCAATTCCTAGGTTGAGCCCAGGGCTTTCACACCTAACTTAATTATCCGCCTACATGCCCTTTACGCCCAGTCATTCCGATTAACGCTCGCACCCTCCGTATTACCGCGGCTGCTGGCACGGAGTTAGC
+
CCCCCGGGGGGGGGGGGGGGGGGGGGGGGGGGFGGGGGGGGGGGGGGGGGGGGGGGGGGGGGGGGGGGGGFGGGGGGGGGGGGGFGGGGGGGGGGGGGGGGGGGGGGGGGGGGGGGGGGGGGGGGGFFGGGGGGGGGGGGGGGGGGFGGGGFFGGGGFGGGGFGGGGGGDGGFGGGFGFGGGG?FGFGGGGGGDGDGGGGFFFFFDFFFFFFFFFFFFFFFF2A=DEFFF3>BFFFEDFFFF=>@E7?FFFF;;?EF<0?FFB;F@??<80-488AFA?FF(4;><>?2:?2:-01:7A><
@M04999:289:000000000-L3R54:1:1101:9788:13218 2:N:0:424
TGCCGACTACTCGGGTATCTAATCCTGTTCGCTACCCATGCTTTCGAACCTCAGCGTCAGTTACAGACCAGAGAGCCGCCTTCGCCACTGGTGTTCTTCCATATATCTACGCATTCCACCGCTACACATGGAGTTCCACTCTCCTCTTCTGCACTCAAGAAAAACAGTTTCAGCTGCACTTCCCCGGTTAAGCCGAGGGCTTTCACAGCTGACTTGTTCTCCCGCCTGCGTTCGCTTTACGCCCAATAAATCCGGACAACGCTTGCCACCTACGTATTACCGCGGCTGCTGGCACGTAGTT
+
CCCCCGGGGGGGGGGGGGGGGGGGGGGGGGGGGGGGGGGGGGGGGGEGGGGGGGGGGGGGGGGGGGGGGGGGGGGGGGGGGGGGGGGGGGGGGGGGGGGGGGGGGGGGGGGGGGGGGGGGGGGGGGGGGGGCGFGGGGGGGGGGGGGGGGGGGGGGGGGGFGGGGGGGGGGGGGGGFGFGGGGCGGGGGGFGGGCCG>CDFFFFFFFFFFFEFFFFFFCEA5B=BFDFFFFFFFFFFFFFDFF1;1::7AAAB9>BF>:2>>FB<FFFBF?FFFFFFFAFABF(-427:?).8?<:?8::5
@M04999:289:000000000-L3R54:1:1101:20798:13239 2:N:0:424
TGTTGGACTACTCGGGTATCTAATCCTGTTCGCTACCCATGCTTTCGAACCTCAGCGTCAGTTACAGACCAGAGAGCCGCCTTCGCCACTGGTGTTCTTCCATATATCTACGCATTCCACCGCTACACATGGAGTTCCACTCTCCTCTTCTGCACTCAAGAAAAACAGTTTCAGCTGCACTTCCCCGGTTAAGCCGAGGGCTTTCACAGCTGACTTGTTCTCCCGCCTGCGTTCGCTTTACGCCCAATAAATCCGGACAACGCTTGCCACCTACGTATTACCGCGTCTGCTGGCACGTAGT
+
CCCCCGGGGGGGGGGGGGGGGGAFGGGGGGGGGGGGGGGGGGGGGGGGGGGGGGGGGGGGGGGGGGGGGGGGGGGGGGGGGGGGGGGGGGGGGGGGGGCFFGGGGGGGGCGGGGGGGGGGGGGGG@EGGGGDGGGGFGCDFFEGFGGGG8FEDGGGGGGGGGGGGGD,EGGGGGGGFGFGGGGGGGEDGGE9,<FCGGCCBAFFFFFF;=EBEFFF3FBEFCFFFBFFDFBFFDFF?14A;8<@0;@DFFFFF8;>19>?FB0:1:?B47?BB30:BF2)-.403(-,:AA>?:?24?7?8
@M04999:289:000000000-L3R54:1:1101:7867:13307 2:N:0:424
AGGACTACTAGGGTATCTAATCCTGTTTGCTCCCCACGCTTTCGCATCTCAGCGTCAGTATCTGTCCAGAAGGCCGCCTTCGCCACCGGTATTCCTCCACATCTCTACGCATTTCACCGCTACACGTGGAATTCTACCTTCCTCTACAATACTCCAGATAACCAGTTTTAAGTGCAATTCCCAGGTTGAGCCCGGGGCTTTCACACCTAACTTAATTATCCGCCTACATGCCCTTTACGCCCAGTCATTCCGATTAACGCTCGCACCCTCCGTATTACCGCGGCTGCTGGCACGGAGTT
+
CCCCCGGGGGGGGGGGGGGGGGGGGGGGGGGGGGGGGGGGFGGGGGGGGGGGGGGGGGGGGGGGGGGGGGGFGGGGGGGGGGGGGGFGGGGGGGGGGGGGGGGGGGGGGGGGDFCGGGGGGEGGGGGGGGGGGGGGGGGGGGGGGGGGGGGGGDFGGGGGGGGGFGGFGGGGGGGGFGFGGGFGGGGG??GGGGGDGGGGFFACFFFFFFFFFFCFFFFEFFFDFDFB4<BE=;BBCE;E;0;?EFEC6CEF?;/2;C@FD<;97B>BB::9?:<BFFAF>6;B>B6?F:13280(-:0
@M04999:289:000000000-L3R54:1:1101:23488:13315 2:N:0:424
GACTACCGGGGTATCTAATCCTGTTCGCTACCCATGCTTTCGAACCTCAGCGTCAGTTACAGACCAGAGAGCCGCTTTCGCCACTGGTGTTCTTCCATATATCTACGCATTCCACCGCTACACATGGAGTTCCACTCTCCTCTTCTGCACTCAAGAAAAACAGTTTCAGCTGCACTTCCCCGGTTAAGCCGAGGGCTTTCACAGCTGACTTGTTCTCCCGCCTGCGTTCGCTTTACGCCCAATAAATCCGGACAACGCTTGCCACCTACGTATTACCGCGGCTGCTGGCACGTAGTTAGCC
+
CCCCCGGGGGGGGGGGGGGGGGGGGGGGGGGGGGGGGGGGGGFGGGGGGGGGGGGGGGGGDGGGGGGGGGGGGGGGGGGGGGGGGGGGFFGGGGGGGGGGGGGGGGGGGGGGGGGGGGGGGGGGGGGFGGGGGGGGGCFFCEGGGGGGGGGGGFGGGGFDEGGGGGGGGGFGGFGGFFFGGGGGGGGGGGGGGGGGGGGGFFFFFFF4BEFFFFFFEFFFF>9=DFD@?DFD?F<E;@FFF2@3=456?>9?F98:>BFBB0(.26?7:0:2ABFFF0((4>B>BF:2:()4:2142:4<3
@M04999:289:000000000-L3R54:1:1101:12755:13357 2:N:0:424
ACGACTACTAGGGTATCTAATCCTGTTCGCTACCCATGCTTTCGAACCTCAGCGTCAGTTACAGACCAGAGAGCCGCCTTCGCCACTGGTGTTCTTCCATATATCTACGCATTCCACCGCTACACATGGAGTTCCACTCTCCTCTTCTGCACTCAAGAAAAACAGTTTCAGCTGCACTTCCCCGGTTAAGCCGAGGGCTTTCACAGCTGACTTGTTCTCCCGCCTGCGTTCGCTTTACGCCCAATAAATCCGGACAACGCTTGCCACCTACGTATTACCGCGGCTGCTGGCACGTATTT
+
CCCCCGGGGGGGGGGGGGGGGGGGGGGGGGGGGGGGGGGGGGGGGFGEGGGGGGGGGGGGGGGGFGGGGGGGGGGGGEEGGGGGGGGGGGGGGGGGGGGGGGFFGGGGGGGGGGGGGGGGGGGGGGGGGFGGGGGGGGGFGGGGGGGGGGGGGGGGGFG?EGGGGGGGGDGGGGGGFGFFFGGGCGGGGGGGGCGDGGGGFFFFFAFFE@BEFFFACFFFF=@FFDFFFDFFF@D@EEFEFFFD@@F<<?@6(8;>BFFFFFFFFFFFF?>??BA:BFFFF>6>>0427????1(2).4
@M04999:289:000000000-L3R54:1:1101:1810:13415 2:N:0:424
AGAGGACTACCCGGGTATCTAATCCTGTTCGCTCCCCACGCTTTCGTCCATCAGCGTCAATCGGTATTTAGTAACCTGCCTTCGCAATCGGGGTTCTGTGTAATATCTATGCATTTCACCGCTACACTACACATTCCAGCTACTTCAATACTATTCAAGATTAACAGTATCAACGGCAGTTCTACAGTTAAGCTGCAGGTTTTCACCGCTGACTTATCAACCCGCCTACGGACCCTTTAAACCCAATAAATCCGGATAACGCTCGCATCCTCCGTATTACCGCGGCTGCTGGCACGGAGTT
+
CCCCCFGGGG8FEDGGGGGGGGGFGGGGGGGGGGCGGGGGGGGGGGGEGEFGGGGGGGGGGGGGGGGFGFGGFFGGGGGGGGGGGDGGGGGCEFGGGGGGGFGFFGGGGGGGGGGGGGGGGGGGEGGGGGGGGGFGBGGGGGGGGGGGGGGGFDEFFDCGGGGGGGGFGGGG:FGDEG>F?FGGGGGGGGDFFFGGGGGGFFFFFFFBA@ABDFFFFFFCADDA9=@DF@2((6;@F@;FCA(;@@D@@3?CE09<FFFF<><?9;>:>BFF?0<6104:)8139>19:87(4?B02;(,4
@M04999:289:000000000-L3R54:1:1101:14130:13428 2:N:0:424
TGACTACCCGGGTATCTAATCCTGTTTGCTCCCCACGCTTTCGCATCTCAGCGTCAGTATCTGTCCAGAAGGCCGCCTTCGCCACCGGTATTCCTCCACATCTCTACGCATTTCACCGCTACACGTGGAATTCTACCTTCCTCTACAATACTCCAGATAACCAGTTTTAAGTGCAATTCCCAGGTTGAGCCCGGGGCTTTCACACCTAACTTAATTATCCGCCTACATGCCCTTTACGCCCAGTCATTCCGATTAACGCTCGCACCCTCTGTATTACCGCGGCTGCTGGCACGGATTTAGC
+
CCCCCGGGGGGGGGGGGGGGGGGGGGGGGGGGGGGGGGGGGGGGGFGGGGGGGGGGGGGGGGGGGGGGGGGGGGGGGGGGGGGGGGGGGGGGGGGGGGGGGGGGGGGGGGGGGGGGGGGGGGGGGGGGGGGFGGGGGGGGGGGGGGGGGGGGGGGGGGGGGGGGGGEGGGGGCGGGFGFGFGGGGGGGGGGGGGGGGGGGFFFFFFFFFFFFFAFFECFFFBDFFFFEE@F@E;@FFDFFFFFFEEFFFFFF;@FFFFFFF>BF>66:1(5<<9AFF<?FB;F91:22512?:20(334))
@M04999:289:000000000-L3R54:1:1101:14642:13431 2:N:0:424
GTGAGACTACCAGGGTATCTAATCCTGTTCGCTACCCATGCTTTCGAACCTCAGCGTCAGTTACAGACCAGAGAGCCGCCTTCGCCACTGGTGTTCTTCCATATATCTACGCATTCCACCGCTACACATGGAGTTCCACTCTCCTCTTCTGCACTCAAGAAAAACAGTTTCAGCTGCACTTCCCCGGTTAAGCCGAGGGCTTTCACAGCTGACTTGTTCTCCCGCCTGCGTTCGCTTTACGCCCAATAAATCCGGACAACGCTTGCCACCTACGTATTACCGCGGCTGCTGGCACGTAGTT
+
CCCCCGGGGGFGCEEEFFGG<FGGGGGGGGGGEGGGGGGGGGCFFE8FFFCGFGGGGGGGGGGGFFGGGGGGGGGGGEGGGGFFGGEGFA=FFFGGGFGGGGGCFFGGGCFEGEEGGGGFGGGGGFGDG?<EFGGGGFGFFGGFGGGFGGFFFFCFGGGGCCDEEGGGEFGEGGFGFGFGGGGGFGGGG69BFDCDGG5D>6AFFFFB9>B=5AFFFFFFFEB((>>99(,21;><<F<FDD@>D;@6=)6?@09119<0,4<B0<?AF<0(562?B?<B613;9(-,4:0??B23..((.
@M04999:289:000000000-L3R54:1:1101:26702:13524 2:N:0:424
GGACTACCAGGGTATCTAATCCTGTTCGCTACCCATGCTTTCGAACCTCAGCGTCAGTTACAGACCAGAGAGCCGCCTTCGCCACTGGTGTTCTTCCATATATCTACGCATTCCACCGCTACACATGGAGTTCCACTCTCCTCTTCTGCACTCAAGAAAAACAGTTTCAGCTGCACTTCCCCGGTTAAGCCGAGGGCTTTCACAGCTGACTTGTTCTCCCGCCCGCGTTCGCTTTACGCCCAATAAATCCGGACAACGCTTGCCACCTACGTATTACCGCGGCTGCTGGCACGTAGTTAGC
+
CCCCCGGGGGGGGGGGGGGGGGGGGGGGGGGGGGGGGGGGGGGGGGGGGGGGGGGGGGGGGGGGGGGGFGGGGGGGGGGGGGGGGGGGGGGGGGGGGGGGGGGGGGGGGGGGGGGGGGGGGGGGGGGFGGGGGGGGGGGGGGGGGGGGGGGGGGGGGGGGGGGGGGGGGGGGGGGGFGFGGGGEGGGCGGGEE>CGGGGGFFFFFFFFFFFEEFFFFFFFDF>BFF>;@FFFF@FC9;?EFFFFFF:AFFFFFFF<?FFFF::BAFBBFB:?F<?BAA690(039?D?FF???8(4?54A6
@M04999:289:000000000-L3R54:1:1101:16794:13534 2:N:0:424
GACTACTAGGGTATCTAATCCTGTTTGCTCCCCACGCTTTCGCATCTCAGCGTCAGTATCTGTCCAGAAGGCCGCCTTCGCCACCGGTATTCCTCCACATCTCTACGCATTTCACCGCTACACGTGGAATTCTACCTTCCTCTACAATACTCCAGATAACCAGTTTTAAGTGCAATTCCCAGGTTGAGCCCGGGGCTTTCACACCTAACTTAATTATCCGCCTACATGCCCTTTACGCCCAGGCATTCCGATTAACGCTCGCACCCTCCGTATTACCGCGGCTGCTGGCACGGAGTTAGCC
+
CCCCCGGCGGGGGGGGGGGGGGGGGGGGGGGGGGGGGGGGGGGGGGFGGGGGEGGGGGGGGGGGGGGGGGGGGGGGGGGGGGGGGGGGGGGGAFGGGGGEGGGGGGGGGGDGFEGGGGGGGGGGGGGGGGGGGGGGGGGGGGGGGCGGGGGGGGFGGGGDFGGGGGFGFCFGGGGGFGF?FGGFGGDC?CFCE>EGGGGCF6+9DF>ADFEEEFFFC6ADFD25B5CCE):6-8;EFFFFF?(68@@FF@0??FFFFFD766(13<FFB0218:2)44917>1;?,).482(,,(4(4)-4
@M04999:289:000000000-L3R54:1:1101:11875:13570 2:N:0:424
AAAGGACTACAAGGGTATCTAATCCTGTTTGCTCCCCACGCTTTCGCATCTCAGCGTCAGTATCTGTCCAGAAGGCCGCCTTCGCCACCGGTATTCCTCCACATCTCTACGCATTTCACCGCTACACGTGGAATTCTACCTTCCTCTACAATACTCCAGATAACCAGTTTTAAGTGCAATTCCCAGGTTGAGCCCGGGGCTTTCACACCTAACTTAATTATCCGCCTACATCCCCTTTACGCCCAGTCATTCCGATTAACGCTCGCACCCTCCGTATTACCGCGGCTGCTGGCACGGAGTT
+
CCCCCGGGGGGGGGGGGGGGGGGGGGGGGGGGGGGGGGGGGGGGGGGGGGGGGGGGGGGGFFGGGGGGGFGFFGGGGE7FGGGGGGGEGGGGEGGGGGGGGGG8FFGGGGF7FGGGGGGGGGGGGGGGGGGEGGGGGGGGFGGGGGGGGGGGGGGGGGGGGGGGGGGGGGGGGGFGFGFGGGGGGG?FGGGFGGGGGGGGFFFFFFFFFFF=BFFFEFFCFFFFFFFFDFFFBF@8;ECF??@FD?FFFEECEF0<??FFF;<?;BFFB?:??>::BFBD>?>;>9096:>7:780(((,.
@M04999:289:000000000-L3R54:1:1101:19147:13640 2:N:0:424
GACTACAGGGGTATCTAATCCTGTTTGCTCCCCACGCTTTCGCATCTCAGCGTCAGTATCTGTCCAGAAGGCCGCCTTCGCCACCGGTATTCCTCCACATCTCTACGCATTTCACCGCTACACGTGGAATTCTACCTTCCTCTACAATACTCCAGATAACCAGTTTTAAGTGCAATTCCCAGGTTGAGCCCGGGGCTTTCACACCTAACTTAATTATCCGCCTACATGCCCTTTACGCCCAGTCATTCCGATTAACGCTCGCACCCTCCGTATTACCGCGGCTGCTGGCACGGAGTTAGCC
+
CCCCCGGGGGGGGGGGGGGGGGGGGGGGGGGGGGGGGGGGGGGGGGGGGGGGGGGGGGGGGGGGGGGGGGGGGGGGGGGGGGGGGGGGGGGGGGGGGGGGGGGGGGGGGGGGGGGGGGGGGGGGGGGGGGGGGGGGGGGGGGGGGGGGGGGGGGGGGGGGGGGGGGGGGGGGGGGGFGFGGGGGGGGGGGGGGGGGDGGGFFFFFFFFFFFFFFFFFFFDFFFFFFFFF@BBFFFFFF9FFFFFFFFFFF?FFFEEFF:BFFFFFFFFFB:08:9ABFB6>>(((40:?0<61;BBFAA<7
@M04999:289:000000000-L3R54:1:1101:11588:13656 2:N:0:424
AGACTACAGGGGTATCTAATCCTGTTTGCTCCCCACGCTTTCGCATCTCAGCGTCAGTTACAGACCAGAGAGCCGCCTTCGCCACTGGTGTTCTTCCATATATCTACGCATTCCACCGCTACACATGGAGTTCCACTCTCCTCTTCTGCACTCAAGAAAAACAGTTTCAGCTGCACTTCCCCGGTTAAGCCGAGGGCTTTCACAGCTGACTTGTTCTCCCGCCTGCGTTCGCTTTACGCCCAATAAATCCGGACAACGCTTGCCACCTACGTATTACCGCGGCTGCTGGCACGTAGTTAGC
+
CCCCCGGGGGGGGGGGGGGGGGFGGGGGGGGGGGGGGGGGGGGGGGGEGFGGGFGGGGGGGGGGGGGGGGGGGGGGGGGGGGGGGGGGGGGGGGGGGGGGGGGGGGGGGGGGGGGGGGGGGGGGGGGGGGGGGGGGGGGGFGGGGGGDGFFFGGGGGGGGGGGFGGGGGGFAGGGGFGFDGGDGGGCGGGGGGGGGDGGGFFFFFFFFFFFFFFFFEFFB?BBDFFFF@DFBFFFEE;?51<;DFEFFEFF9(461?>6???B?AFF?(5?F<>?<26:B>069BBF??60<?::((.654
@M04999:289:000000000-L3R54:1:1101:6209:13663 2:N:0:424
GGACTACAGGGGTATCTAATCCTGTTCGCTACCCATGCTTTCGAACCTCAGCGTCAGTTACAGACCAGAGAGCCGCCTTCGCCACTGGTGTTCTTCCATATATCTACGCATTCCACCGCTACACATGGAGTTCCACTCTCCTCTTCTGCACTCAAGAAAAACAGTTTCAGCTGCACTTCCCCGGTTAAGCCGAGGGCTTTCACAGCTGACTTGTTCTCCCGCCTGCGTTCGCTTTACGCCCAATAAATCCGGACAACGCTTGCCACCTACGTATTACCGCGGCTGCTGGCACGTAGTTAGC
+
CCCCCGGGGGGGGGGGGGGGGGGGGGGGGGGGGGGGGGGGGGGGGGGGGGGGGGGGGGGGGGGGGGGGGGGGGGGGGGGGGGGGGGGGGGGGGGGGGGGGGGGGGGGGGGGGGGGGGGGGGGGGGGGGGGGGGGGGGGGGGGGGGGGGGGGGGGGGGGGGGGGGGGGGGGGGGGGGFGFGGGGGGGGGGGGGGGGGGGGGFFFFFFFFFF=EFFFFFFFFFB@FFFFF;;@FFFFECDFABFFDFFFFFF@FFFFFFFFFFFFFFFF:?FFFFFFFFFFF9>>FB??F>BBFFFFF156<5
@M04999:289:000000000-L3R54:1:1101:7542:13696 2:N:0:424
GCGACTACTCGGGTATCTAATCCTGTTTGCTCCCCACGCTTTCGCATCTCAGCGTCAGTATCTGTCCAGAAGGCCGCCTTCGCCACCGGTATTCCTCCACATCTCTACGCATTTCACCGCTACACGTGGAATTCTACCTTCCTCTACAATACTCTAGCTAACCAGTTTTAAGTGCAATTCCTAGGTTGAGCCCAGGGCTTTCACACCTAACTTAATTATCCGCCTACATGCCCTTTACGCCCAGTCATCCCGATTAACGCTCGCACCCTCCGTATTACCGCGGCTGCTGTCAGCGATTTAC
+
C?CCCGEFGG,8@FC@<FFE9<<FGFCEFGGE@FGGC:FDGFDEGDFECCFAFFFG:FF9FF9A,C<<<<EC,<EFEGEGGGGEGGGC@C=D??FGGC8EFFGFGFGGF7:FEACCG,+@++CFC+4=?+,4,;EFEFEFFGGAFDEG2,3@=@,=@,@,3@?EFFGC8@==@=+7B9DFGGCA?A,@6C8ECC7=5?CFF5?BFF>*:>>C<B6>6BF*122<=5=>E?E3(8(.8CDB=(/((/)9))/(((,:44191;9>9>FB,:0132(.4<),3((((-6).),)))-(((-))
@M04999:289:000000000-L3R54:1:1101:4074:13713 2:N:0:424
TTGACTACCGGGGTATCTAATCCTTTTTGCTCCCCACGCTTTCGCATCTCAGCGTCAGTATCTGTCCAGAAGGCCGCCTTCGCCACCGGTATTCCTCCACATCTCTACGCATTTCACCGCTACACGTGGAATTCTACCTTCCTCTACAATACTCCAGATAACCAGTTTTAAGTGCAATTCCCAGTTTGAGCCCGGGGCTTTCACACCTAACTTAATTATCCGCCTACATGCCCTTTACGCCCAGTCATTCCGATTAACGCTCGCACCCTCCGTATTACCCGCGCTGCTGGCAGGTAGTTAC
+
CCCCCFC8FFGGG@6<,EFF@<<C,CEFEC<FFGCGGCCGGFF7C@BF9FFF<+BBGCEACGGFG<CF,CEEF@F@F@FCD@7FCGDGGC+BF,?FCAGG89?549,9+84FG9AFGFCE:CFCFCAECG=F@EGAF9A,38=DE,AF9=3@,@,889=DDFGFED8DEF8ED:D;@C?8CFGG,@@,ECCFGGGGDCGGFFFFFFEFEF2@@=FF5@6@A@D2@08;;?@F3@@EF<2AB1(03;EECC3=;:?B>>(,:26;1>>:(8:B6(3:))6(,(-,4((,)(4((-(.).4-.
@M04999:289:000000000-L3R54:1:1101:23735:13720 2:N:0:424
CGGACTACAAGGGTATCTAATCCGGTTCGCTACCCATGCTTTCGAACCTCAGCGTCAGTTACAGACCAGAGAGCCGCCTTCGCCACTGGTGTTCTTCCATATATCTACGCATTCCACCGCTACACATGGAGTTCCACTCTCCTCTTCTGCACTCAAGAAAAACAGTTTCAGCTGCACTTCCCCGGTTAAGCCGAGGGCTTTCACAGCTGACTTGTTCTCCCGCCTGCGTTCGCTTTACGCCCAATAAATCCGGACAACGCTTGCCACCTACGTATTACCGCGGCTGCTGGCACGTAGTT
+
CCCCCGGGGGGGGFGGGGFGGGGGGGGGGGGGGGGGGGGGGGGGGGGGGGGGGGGGGGGGGGGGGGGGGGGGGGGGGGGGGGGGGGGGGGGGGGGGGGGGGGGGGGGGDEGGGGGGGGGGGGGGGGGGGGGGGGGGGGGGGGGGFGGGGGGGGGGGGGGFGGGGGGGGGGGGGGGGFDDFFFFGEGGGGGGGGGGGGGGGFFFFFFFFFFFFCFF=?FFFFFFFFFFFFFFFFFFFFF?FFBDFFFB>AF:>;?9;B?;9?:6<:AF88:?0:<BF<><(-1614(-43(1,)3(43:9
@M04999:289:000000000-L3R54:1:1101:22371:13725 2:N:0:424
TGACTACCCGGGTATCTAATCCTGTTCGCTCCCCACGCTTTCGTCCATCAGCGTCAATCGGTATTTAGTAACCTGCCTTCGCAATCGGGGTTCTGTGTAATATCTATGCATTTCACCGCTACACTACACATTCCAGCTACTTCAATACTATTCAAGATTAACAGTATCAACGGCAGTTCTACAGTTAAGCTGCAGGTTTTCACCGCTGACTTATCAACCCGCCTACGGACCCTTTAAACCCAATAAATCCGGATAACGCTCGCATCCTCCGTATTACCGCGGCTGCTGGCACGGAGTTAGC
+
CCCCCGGGGGGGGGGGGGGGGGGGGGGGGGGGGGGGGGGGGGGGGGGGGGGGGGGGGGGGGGGGGFGGGGGGGGGGGGGGGGGGEGGGGGGGGGGGGGGGGGGGGGGGGGGGGGGGGGGGGGGGGGGGGGGGGGGGGGGGGGGGGGGGGGGGGGGGGGGGGGGGGGGGGGGGGGGGFGFGGGGGGGGGGGGGGGGGGGGGFFFFFFDFFFFFFFFFEFFFFFFFFFFFFFFFFFFFFEFFFFFFFFEFF@FFFFD<@DFF?BFFFFF?ABFBB<FFFFFF(1;>F::>><<<0372<?AB4
@M04999:289:000000000-L3R54:1:1101:27278:13735 2:N:0:424
GGGACTACCCGGGTATCTAATCCTGTTTGCTCCCCACGCTTTCGCATCTCAGCGTCAGTATCTGTCCAGAAGGCCGCCTTCGCCACCGGTATTCCTCCACATCTCTACGCATTTCACCGCTACACGTGGAATTCTACCTTCCTCTACAATACTCCAGATAACCAGTTTTAAGTGCAATTCCCAGGTTGAGCCCGGGGCTTTCACACCCAACTTAATTATCCGCCTACATGCCCTTTACGCCCAGTCATTCCGATTAACGCTCGCACCCTCCGTATTACCGCGGCTGCTGGCACGGAGTT
+
CCCCCFGF@FGGGGGGGGGGGGGFFGGGGGGFGGGGGGGGGGGGGGGGFFGGGGGEEGFGGGGGFFGGGGGGGGGGGGGGFDGGGGGGGGGGFEGGGGGGGGGGEDFGGGGGGGGGGGGGGDGFGGGGGGGGGGGGGGGGGGGGGGGGGGGGGGGGGGGFGGGGGGGGGGFGGFFGFFBF;CCGGGGGGGGGGG>G7CDGFFFFFFFFDBFFFFFFEFFEFFFDFD@FF5633=DF<32BFFFDFEFEEFFF;;(4>DB96?F4(466?BFB4(.34>96>>0299<?0(4:?B190(.
@M04999:289:000000000-L3R54:1:1101:26429:13737 2:N:0:424
GCAGACTACAGGGGTATCTAATCCTGTTTGCTCCCCACGCTTTCGCATCTCAGCGTCAGTATCTGTCCAGAAGGCCGCCTTCGCCACCGGTATTCCTCCACATCTCTACGCATTTCACCGCTACACGTGGGATTCTACCTTCCTCTACAATACTCCAGATAACCAGTTTTAAGTGCAATTCCCAGGTTGAGCCCGGGGCTTTCACACCTAACTTAATTATCCGCCTACATGCCCTTTACGCCCAGTCATTCCGATTAACGCTCGCACCCTCCGTATTACCGCGGCTGCTGGCACGGAGTT
+
CCCCCGGGGGFGGGGGGGGGGGGGGGGGGGGGGGGGGGGGGGGGGGGGGGGGGGGGGGGGGGGGGGGGGGGGGGGGGGGGGGGGGGGGGGGGGGGGGGGGGGGGGGGGGGGGGGGGGGFGGGGGGGGGGGGGGGGGGGGGGGGGGGGGGGGGGGGGGGGGDGGGGGGGFGGGGFFGFGFDFGFGGGGGGGGGGGGGDGDDFFFFFFFFDFFFFFFFFFFFFFFFFFFBEEFF4@8@FFFEF;B;FEFFFEFFFF@FFEBBFFFFFFFF?<BBFB::79>AF;>FFBF<?:?F(42(,2:4
@M04999:289:000000000-L3R54:1:1101:11533:13744 2:N:0:424
GACTACTCGGGTATCTAATCCTGTTTGCTCCCCACGCTTTCGCATCTCAGCGTCAGTATCTGTCCAGAAGGCCGCCTTCGCCACCGGTATTCCTCCACATCTCTACGCATTTCACCGCTACACGTGGAATTCTACCTTCCTCTACAATACTCCAGATAACCAGTTTTAAGTGCAATTCCCAGGTTGAGCCCGGGGCTTTCACACCTAACTTAATTATCCGCCTACATGCCCTTTACGCCCAGTCATTCCGATTAACGCTCGCACCCTCCGTATTACCGCGGCTGCTGGCACGGAGTTAGCC
+
CCCCCGGGGGGGGGGGGGGGGGGGGGFGFEGGGGGGGGGGGGGGDGEGGGGEGGGGGGGGGGGFGGGGGGGGGGGGGGGGGGGGGGGGGGGFGGGGGGGGGGFFGGGGEGGGFGGGGGG@FGGGGGGGGGGGGFGGFGGGGGGGGDFFFGGEGGGGGGGGGGGGGGGGEGD,D=FGFCFGGGGGGGGCGGGGGGGGGGGGFFFFEFFF=CFFFFFFCFF=FF@FFEFEFF=5BFEEFFFF?<E@@EC?EF073?CE@90(((,97?:1:1(17?9<<?>>99(,342427?:040<<9<<:
@M04999:289:000000000-L3R54:1:1101:10386:13809 2:N:0:424
CGGATGACTACAAGGGTATCTATTCCTGTTTGCTCCCCACGCTTTCGCATCTCAGCGTCAGTATCTGTCCAGAAGGCCGCCTTCGCCACCGGTATTCCTCCACATCTCTACGCATTTCACCGCTACACGTGGAATTCTACCTTCCTCTACAATACTCTAGTTAACCAGTTTTAAGTGCAATTCCTAGGTTGAGCCCAGGGCTTTCACACCTAACTTAATTATCCGCCTACATGCCCTTTACGCCCAGTCATTCCGATTAACGCTCGCACCCTCCGTATTACCGCGGCTGCTGGCACGGAGT
+
CCCCCGGGGGGGGGGGGGGGGGGGGGGGGGGGGGGGGGGGGGGGGGGGGGGGGGGGGGGGGGGGGGGGGGGGGGGGGGGGGGGGGGGGGGGGGGGGGGGGGGGGGGGGGGGGGGGGGGGGGGGGGGGGGGGGCGGGGGGGGGGGGGGGGGGGGGGGGGGGGGGGGGGGGGGGGGGGFGFGGGGGGGGGGGGGGGGGGGGGFFFFFFFFFFFFFFFFFFFFFFFFFDFFFFFFFFFFFFFFEFFFFFFFFEFFFFFFFFFFC<@;;>9@9>?BBFFF??FFFDFF;B>FFFFF:?<<<>0>2
@M04999:289:000000000-L3R54:1:1101:20482:13824 2:N:0:424
TGTGACTACACGGGTATCTAATCCTGTTTGCTCCCCACGCTTTCGCATCTCAGCGTCAGTATCTGTCCAGAAGGCCGCCTTCGCCACCGGTATTCCTCCACATCTCTACGCATTTCACCGCTACACGTGGAATTCTACCTTCCTCTACAATACTCCAGATAACCAGTTTTAAGTGCAATTCCCAGGTTGAGCCCGGGGCTTTCACACCTAACTTAATTATCCGCCTACATGCCCTTTACGCCCAGTCATTCCGATTAACGCTCGCACCCTCCGTATTACCGCGGCTGCTGGCACGGAAGTT
+
CCCCCGGGGGGGGGGGGGGGGGFGGGGGGGGGGGGGGGGGGGGGGGGGGGGGGGGGGGGGGGGGGGGFGGFGGGGGGGGGGGGGEEFEEGGGFFFGFGGGGGGGGGGGFGGGGGGFFGGGGGGGGGGGGGCEGFFGGGGGGG8FGGGGGGFGGGGFGEGCFFG8FGGG8EGGGGGGFFFGGGFF6FGGGGGGGGGGGGGGFFFCFFFFFFFFFCBFFFFFFCFFFFFFFFCEEFEFFEE:?FFFF13<CEFEFFFFFFE?>341((47<6:?FB::,4>9(((-4(4:7:204866-((5.
@M04999:289:000000000-L3R54:1:1101:8931:13902 2:N:0:424
ACATAGACTACAAGGGTATCTAATCCTGTTTGCTCCCCACGCTTTCGCATCTCAGCGTCAGTATCTGTCCAGAAGGCCGCCTTCGCCACCGGTATTCCCCCACATCTCTACGCATTTCACCGCTACACGTGGAATTCTACCTTCCTCTACAATACTCCAGATAACCAGTTTTAAGTGCAATTCCCAGGTTGAGCCCGGGGCTTTCACACCTAACTTAATTATCCGCCTACATGCCCTTTACGCCCAGTCATTCCGATTAACGCTCGCACCCTCCGTATTACCGCGGCTGCTGGCACGGCGT
+
CCCCCGGGGGGGGGGGGGGGGGGGGGGGGGGGGGGGGGGGGGGGGGGGGGGGGGGGGGGGGGGGGGGGGGGGGGGGGGGGGGGGGGGGGGGGGGGGGGGGGGGGGGGGGGGGGGGGGGGGGGGGGGGGGGGGEGGGGGGGGGGGGGGGGGGGGGGGGGGGGGGGGGGGGGGGGGGGFGFGGGGGGGGFCFGGGGGGGGGGFFFFFFFFFFFFFFFFFFFFFFFEFDD@FFFFF@@FEF@FFFF;BFFFFFEFFEFD??<FABFFFFFFF0(6<19:?FFAABFF>39BF:BF:??<:9014
@M04999:289:000000000-L3R54:1:1101:18844:13938 2:N:0:424
ATCGACTACTCGGGTATCTAATCCTGTTTGCTCCCCACGCTTTCGCATCTCAGCGTCAGTATCTGTCCAGAAGGCCGCCTTCGCCACCGGTATTCCTCCACATCTCTACGCATTTCACCGCTACACGTGGAATTCTACCCTCCTCTACAATACTCCAGATAACCAGTTTTAAGTGCAATTCCCAGGTTGAGCCCGGGGCTTTCACACCTAACTTAATTATCCGCCTACATGCCCTTTACGCCCAGTCATTCCGATTAACGCTCGCACCCTCCGTATTACCGCGGCTGCTGGCACGGAGTTT
+
CCCCCGGGGGGGGGGGGGGGGGGGGGGGGGGGFGGGGGGGGGGGGGGGGGGGGGGGGGGGGGGGGGGGGGGGGGGGGGGGGGGGGGGGGGGGGGGGGGGGGGGGGGGGGGGGGGGGGGGGGGGGGGGGGGGGGFGGGGGGGGGGGGGGGGGGGGGGGGGGGFGGGGFGGGGCGGGGDGFGGGGGGGGGGGDGGGGGDDGGFFFFFFFFFFFFFFFFFFF?FFDFD?DFFFFEEF@@FFFFF;@FFFFFEEEFF?FF?B<?>F?96>B>?BFFFFF:BFB949>F>49BFBFFFF69>>:?)
@M04999:289:000000000-L3R54:1:1101:4756:13991 2:N:0:424
CAGACTACCAGGGTATCTAATCCTGTTCGCTACCCATGCTTTCGAACCACAGCGTCAGTTACAGACCAGAGAGCCGCCTTCGCCACTGGTGTTCTTCCATATATCTACGCATTCCACCGCTACACATGGAGTTCCACTCTCCTCTTCTGCACTCAAGAAAAACAGTTTCAGCTGCACTTCCCCGGTTAAGCCGAGGGCTTTCACAGCTGACTTGTTCTCCCGCCTGCGTTCGCTTTACGCCCAATAAATCCGGACAACGCTTGCCACCTACGTATTACCGCGGCTGCTGGCACGTAGTT
+
CCCCCGGGGGGGGGGGEGGGGGGGGGGGGGGGGGGGFGFGGGGGGCGDGGGGGGGGDGGGGDE9FGGGGGGGFGGGG7FCGGGGGEGGGGFDGGGGGGGGGGGFGGGFGDEEGGGFGEEGGGGGGGGGGGFGGGGGAFGEFGGFFGDGGGGGGFFGC=DEGFGGCFGGFFFGAFFDFGDFFDFG+CCEFFGGGEEDDDGFFFFFFAFFBBBEEFF+8FA5A>5=:>D@<;@<BFDDE<?E@BD4;E<E59E(4111:?9;?(4??B?<??262):4>D)((4(499?007??)((4(8)
@M04999:289:000000000-L3R54:1:1101:12719:14039 2:N:0:424
CGACTACTCGGGTATCTAATCCTGTTTGCTCCCCACGCTTTCGCATCTCAGCGTCAGTATCTGTCCAGAAGGCCGCCTTCGCCACCGGTATTCCTCCACATCTCTACGCATTTCACCGCTACACGTGGAATTCTACCTTCCTCTACAATACTCCAGATAACCAGTTTTAAGTGCAATTCCCAGGTTGAGCCCGGGGCTTTCACACCTAACTTAATTATCCGCCTACATGCCCTTTACGCCCAGTCATTCCGATTAACGCTCGCACCCTCCGTATTACCGCGGCTGCTGGCACGGAGTTAGC
+
CCCCCGGGGGGGGGGGGGGGGGGGGGGGGGGGGGG+@FGGGGGGGGGGGGGGGGGGGGGGGGGGGGGGGGGGGGGGGGGGGGGGGGGGGGGGGGGGGGGGGGGGGGGGGGGGGGGGGGGGGGGGGGGGGGGGGGGGGGGGGGGGGGGGGGGGGGGGGGGGGGGGFGGGGFEGGGGGFGFGGGGGGGGGGGGGGGGGGGGGFFFFFFFFFFFFFFFFFFFFFFFFFFFFEFEFFDFFFFFFFFDF@EECEFFF@DFEFFFFFFFFBF?:FFFFF7?A4>?>09;>BFFFFFFF:>9>B<><4
@M04999:289:000000000-L3R54:1:1101:3982:14043 2:N:0:424
GACTACTAGGGTATCTAATCCTGTTTGCTCCCCACGCTTTCGCATCTCAGCGTCAGCATCTGTCCAGAAGGCCGCCTTCGCCACCGGTATTCCTCCACACCTCTACGCATTTCACCGCTACACGTGGAATTCTACCTTCCTCTACACTACTCCAGATAACCAGTTTTAAGGGCAATTCCCAGCTGGAGCCCGGGCCTTTCACACCTAACTTCATTATCCGCCTACATGCCTTTTACGCCCAGTCATCCCGATTAACGCTCGCACCCCCCCTATCACCGCGGCTGCTGCCACGTAGTTGTCC
+
C9A,,6@E,6@6,6,CE9@,CE9F<,CFC9,,@CFE>FG@FFCC7:C<9;FFGGG:,CEFGFFA6C,;,9,:EFF7CFFC7:FFE+>6+:6,C?,E<F@,@<DE9F:FC?+EDAD9:FEEGCFF=FE7,9EFADGCF9DD=E,EDF,@=,@FFG=,63@FC,8=9+@@,,,@C8F8?D++22+,3,:C,+5@73*<*7?+111*@**;)/:*13+B:+=5//5((./8))**.7*42;1=((/;@C.>;71>F@C<0906(-2;>((--(((.).4(,(4122(,4))4071,.2,4))..
@M04999:289:000000000-L3R54:1:1101:8627:14045 2:N:0:424
GCGACTACCCGGGTATCTAATCCTGTTTGCTCCCCACGCTTTCGCATCTCAGCGTCAGTATCTGTCCAGAAGGCCGCCTTCGCCACCGGTATTCCTCCACATCTCTACGCATTTCACCGCTACACGTGGAATTCTACCTTCCTCTACAATACTCCAGATAACCAGTTTTAAGTGCAATTCCCAGGTTGAGCCCGGGGCTTTCACACCTAACTTAATTATCCGCCTACATGCCCTTTACGCCCAGTCATTCCGATTAACGCTCGCACCCTCCGTATTACCGCGGCTGCTGGCACGGAGTT
+
CCCCCGGGGGGGGGGGGGGGGGGGGGGGGGGGGGGGGGGGGGGGGDGGGGGGGGGGGGGGGGGGGGGGGGGGGGGGGGGGGGGGGGGGGGGGGGGGGGGGGGGGGGGGGGGGGGGGGGGGGGGGGGGGGGGGGGGGGGGGGGGGGGGGGGGGGGGGGGGGGGGGGGGGGGGGGGGGFGFGGGGGGGGGGGGGGGGGGGGGFFFFFFFFFFFFFFFFFFFFFFFFFFFFFEFFFFFFFCDFFFDFEFFFFCEFDFFFFA:>F6B>9>>?FFFFFB<FFFFFFBBFFFFFFF0081999?B
@M04999:289:000000000-L3R54:1:1101:16225:14075 2:N:0:424
TTGGGACTACAGGGGTATCTAATCCTGTTCGCTACCCATGCTTTCGAACCTCAGCGTCAGTTACAGACCAGAGAGCCGCCTTCGCCACTGGTGTTCTTCCATATATCTACGCATTCCACCGCTACACATGGAGTTCCACTCTCCTCTTCTGCACTCAAGAAAAACAGTTTAAGCTGCACTTCCCCGGTTAAGCCGAGGGCTTTAACAGCTGACTTGTTCCCCCGCCTGCGTTCTCTTTACGCCCAATAAATCCGGACAACGCTTGCACCCTACGTATTCCCGCGGCGGCTGGCACGTAGTT
+
A-BC88C@,<6EFGEB;,6<F9;E<C6FC,6@B@FGC<FC@FGFFEGDGD<<<@CF@@@FF<996,,EDEC666@FF@F7@CA<F:7?<FDECF@FG9FA<?5A;,CBEG<:BCBFDFFFBC@F7,?,,A?AEF,@;=A;,4A?,AFD=8@DEFACG@DFGGGGC==FG=,2@D+@6+0?2DGGFEEECGF;F?9009*9AF6+1+1*:77*0;+?98B*6>9(:6;,60813(1?CEC623>6<(5;@.4A59(,(43,-,2(3<28:1271(,,4,)62((4((((-,41012:1:BB4
@M04999:289:000000000-L3R54:1:1101:24471:14088 2:N:0:424
GACTACTCGGGTATCTAATCCTGTTTGCTCCCCACGCTTTCGCATCTCAGCGTCAGTATCTGTCCAGAAGGCCGCCTTCGCCACCGGTATTCCTCCACATCTCTACGCATTTCACCGCTACACGTGGAATTCTACCTTCCTCTACAATACTCCAGATAACCAGTTTTAAGTGCAATTCCCAGGTTGAGCCCGGGGCTTTCACACCTAACTTAATTATCCGCCTACATGCCCTTTACGCCCAGTCATTCCGATTAACTCTCGCACCCTCCGTATTACCGCGACTGCTGGCACGGAGTTAGCC
+
CCCCCGGGGGGGGGGGGGGGGGGGGGGGGGGGGGGGGGGGGGGGGGGGGGGGGGGGGGGGGGGGGGGGGGGGGGGGGGGGGGGGGGGGGGGGGGGGGGGGGGGGGGGGGGGGGGGGGGGGGGGGGGGGGGGGGGGGGGGGGGGGGGGGGGGGGFGFGGGGGGGFGFGGGGGGGGGGFFFFFG=CGGGGGGGE>EGGGGGGFFAFEFFFFFFFFFFFFFFDFFFDB2CE9EDEFFEFFFFFFF1=EFFFCF;?D6C<))63;:BB;B??FFFFF?A><?60(99>?4:B:B?1(,(429AF?
@M04999:289:000000000-L3R54:1:1101:8923:14145 2:N:0:424
TGACTACTCGGGTATCTAATCCTGTTCGCTCCCCACGCTTTCGTCCATCAGCGTCAATCGGTATTTAGTAACCTGCCTTCGCAATCGGGGTTCTGTGTAATATCTATGCATTTCACCGCTACACTACACATTCCAGCTACTTCAATACTATTCAAGATTAACAGTATCAACGGCAGTTCTACAGTTAAGCTGCAGGTTTTCACCGCTGACTTATCAACCCGCCTACGGACCCTTTAAACCCAATAAATCCGGATAACGCTCGCATCCTCCGTATTACCGCGGCTGCTGGCACGGAGTTAGC
+
CCCCCGFGGGGGGGGGGGGGGGGGGGGGGGGGGGGGGGGGGGGGGGGGGGGGGGGGEGEFGGGGGGGGGGGGGGGGGGGGGGGGGGGGGCFGGGGGGGGDFGGGGFGGGGGGGFGGGGGGGGGGGGGGGGFGGGGGGGGDFGGGGGGGGGGGFCGGGGGGGGGGGGGFGFGCEEGDFGFGGGGGGDGFGGGGGDFCCFG?FFFFFBF>=B@EFFFFFFFDFA==@DD@FFBDFFEFCFEA?@@FEFFFFF02;<DFF<BDFF>>:6:><07:BBB>AA:039>>FFFFF0?7:19>3:AA2
@M04999:289:000000000-L3R54:1:1101:7168:14176 2:N:0:424
CGGGACTACCGGGGTATCTAATCCTGTTCGCTACCCATGCTTTCGAGCATCAGCGTCAGTAACAGACCAGAGAGCCGCCTTCGCCACTGGTGTTCTTCCATATATCTACGCATTTCACCGCTACACATGGAGTTCCACTCTCCTCTTCTGCACTCAAGTCTCTCAGTTTCCGATGCTCTTCCTCAGTTAAGCTGAGGGCTTTCACATTCAGACTTAAAAGACCGCCTGCGCTCCCTTTACGCCCAATAAATCCGGACAACGCTTGCCACCTACGTATTACCGCGGCTGCTGGCACGTAGTT
+
CCCCCGGGGGGGEGGGGGGGGGGGGGGGGGGGGGGGGGGGGGGGGGGGGGGGGGGGGGGGGGGGGGGGGGGGGGGGGGGGGGGGGGGGGGGGGGGGGGGGGGGGGGGGGGGGGGGGGGGGGGGGGGGGGGGGGGGGGGGGGGGGGGGGGGGGGGGGGGGGFGFGGGGGGGGGGGGGFGFGGGGGGGGGFGGGGGGGGDGGFFFFFFFFFFCCBFFFEFFFF=BFFF@FF>>>FFFFFFFFFFF>FFFFFEFC@BF;>BFBBBB<<F?A2<<?:-8?FFFF<?9BF999?B::?7?F?:?F<
@M04999:289:000000000-L3R54:1:1101:6163:14182 2:N:0:424
AATCGACTACTGGGGTATCTAATCCTGTTCGCTACCCATGCTTTCGAGCCTCAGCGTCAGTAACAGACCAGAGAGCCGCCTTCGCCACTGGTGTTCTTCCATATATCTACGCATTTCACCGCTACACATGGAGTTCCACTCTCCTCTTCTGCACTCAAGTCTCTCAGTTTCCGATGCTCTTCCTCAGTTAAGCTGAGGGCTTTCACATTCAGACTTAAAAGACCGCCTGCGCTCCCTTTACGCCCAATAAATCCGGACAACGCTTGCCACCTACGTATTACCGCGGCTGCTGGCACGTAGT
+
CCCCCGGGGGGGGGGGGGGGGGGGGGGGGGGGGGGGGGGGGGGGGGGGGGGGGGGGGGGGGGGGGGGGGGGGGGGGGGGGGGGGGGGGGGGGGGGGGGGGGGGGGGGGGGGGGGGGGGGGGGGGGGGGGGGGGGGGGGGGGGGGGGGGGGGGGGGGGGGGGGGGGGGGGGGGGGGGFGFGGGGGGGGGGGGGGGGFGGGGFFFFFFFFFFFFFFFFFFFFFFFFFBFFFF>=@DFFFFFFFFFFFFFFFFFFF1:9@FFDFFFF?BFFFFFF??<B?24>F<(7;9>FBF?F:??F06:?4
@M04999:289:000000000-L3R54:1:1101:29174:14191 2:N:0:424
TTAGACTACTGGGGTATCTAATCCTGTTCGCTCCCCACGCTTTCGTCCATCAGCGTCAATCGGTATTTAGTAACCTGCCTTCGCAATCGGGGTTCTGTGTAATATCTATGCATTTCACCGCTACACTACACATTCCAGCTACTTCAATACTATTCAAGATTAACAGTATCAACGGCAGTTCTACAGTTAAGCTGCAGGTTTTCACCGCTGACTTATCAACCCGCCTACGGACCCTTTAAACCCAATAAATCCGGATAACGCTCGCATCCTCCGTATTACCGCGGCTGCTGGCACGGAGTTT
+
CCCCCGGGGGGGGGGGGGGGGGGGGGGGGGGGGGGGGGGGGGGGGGGGGGGGGGGGGGGGGGGGGGGGGGGGGGGGGGGGGGGGGGGGGGGGGGGGFGGGGGGGGGGGGGGGGGGGGGGGGGGGGGGGGGGGGGGGGGGGGGGGGGGGGGGGGGGGGGGGGGGGGGGGGGGGGGDGEGFGGGGGGGGGGGGGGGGGGFGGFFFFFFDF=A>DFFFFFFFFFFFFFFFF@FFFBDFFFFFAE@0;@FFF<EF@B(2;@FE;97@FFFFFFDB17<F:BFFBFFF9>66?B?0??FFF0>B?)
@M04999:289:000000000-L3R54:1:1101:22694:14225 2:N:0:424
CGACTACTGGGTATCTAATCCTGTTTGCTCCCCACGCTTTCGCATCTCAGCGTCAGTATCTGTCCAGAAGGCCGCCTTCGCCACCGGTATTCCTCCACATCTCTACGCATTTCACCGCTACACGTGGAATTCTACCTTCCTCTACAATACTCCAGATAACCAGTTTTAAGTGCAATTCCCAGGTTGGGCCCGGGGCTTTCACACCTAACTTAATTATCCGCCTACATGCCCTTTACGCCCAGTCATTCCGATTAACGCTCGCACCCTCCGTATTACCGCGGCTGCTGGCACGGAGTTAGCC
+
CCCCCGGGGGGGGGGGGGGGGGGGGGGGGGGGGGGGGGGGGGGGGGGGGGGGGGGGGGGGGGGGGGGGGGGGGGGGGGGGGGGGGGEGGGGGGGGGGGGGGGGGGGGGGGGGGGGGGGGGGGGGGGGGGGGGGGGGGGGGGGGGGGGGGGGGGGGGGGGGGGGGGGGGGGGGGGGGFGFGGGGGGGGCEGGGGGGGGGGGFFFFFFFFBFFFFFFA<FBDFFF>FB?EEFDEFFC9@@7DFFEEF<CEEE0<D?CE;BFFBF>FFB?BF>FFFFDF4839;>>0(.3(3,8?B0,,156A4
@M04999:289:000000000-L3R54:1:1101:29264:14232 2:N:0:424
AGACTACCGGGGTATCTAATCCTGTTCGCTCCCCACGCTTTCGTCCATCAGCGTCAATCGGTATTTAGTAACCTGCCTTCGCAATCGGGGTTCTGTGTAATATCTATGCATTTCACCGCTACACTACACATTCCAGCTACTTCAATACTATTCAAGATTAACAGTATCAACGGCAGTTCTACAGTTAAGCTGCAGGTTTTCACCGCTGACTTATCAACCCGCCTACGGACCCTTTAAACCCAATAAATCCGGATAACGCTCGCATCCTCCGTATTACCGCGGCTGCTGGCACGGAGTTAGC
+
CCCCCGGGGGGGGGGGGGGGGGGGGGGGGGGGGGGGGGGGGGGGGGGGGGGGGGGGGGGGGFGGGGGGGGGGGGGGGGGGGGGGGGGGGGGGGGGGGGGGGGGGGGGGGGGGGGGGGGGGGGGGGGGGGGGFGGGGGGGGGGGGGGGGGGGGGGGGFGGGGGGGGGGGGGGGGGGGFGFFGGGGGGGGFGGGGGGGGGGGFFFFFFFFFD@CEFFFFFFFFFF=9@D>@FFFFF87?EFF@F?;@AEFC1@23;?AEBFF6;BFFF>?B7>142()64(49129>:0)80:<?(((-3AA<
@M04999:289:000000000-L3R54:1:1101:19338:14248 2:N:0:424
TTCGTGACTACTAGGGTATCTAATCCTGTTCGCTCCCCACGCTTTCGTCCATCAGCGTCAATCGGTATTTAGTAACCTGCCTTCGCAATCGGGGTTCTGTGTAATATCTATGCATTTCACCGCTACACTACACATTCCAGCTACTTCAATACTATTCAAGATTAACAGTATCAACGGCAGTTCTACAGTTAAGCTGCAGGTTTTCACCGCTGACTTATCAACCCGCCTACGGACCCTTTAAACCCAATAAATCCGGATAACGCTCGCATCCTCCGTATTACCGCGGCTGCTGGCACGGAGT
+
CCCCCGGGGGGGGGGGGGGGGGFGGGGGGGGGGGGGGGGGGGGGGGGGGGGGGGGGGGGGGGGGGGGGGGGGGGGGGGGGGGGGGGGGGGGGGGGGGGGGGGGGGGGGGGGGGGGGGGGGGGGGGGGGGGGGGGGGGGGGGGGGFGGGGGGGGGGGGGGGGGGGGGGGGGGFGGGGFDFGGGGGGGGGGGGGGGGGGGGGFFFFFFFFAAFFFFFCEFFFFFDD>>ADFFFF@F@DFBFFFFFFFFFFFFEFFF;;?FFFE@2?@FBFFF?BBF>?11:AFABFFF9>FFFB:((5?>>>4
@M04999:289:000000000-L3R54:1:1101:8927:14260 2:N:0:424
GACTACAAGGGTATCTAATCCTGTTCGCTCCCCACGCTTTCGCTCCTCAGCGTCAGTGACGGCCCAGAGACCTGCCTTCGCCATCGGTGTTCTTCCCGATATCTACACATTCCACCGTTACACCGGGAATTCCAGTCCCCCCTACCGCACTCCAGCCCGCCCGTACCCGGCGCCGACTTACCGCTAATCGATGGACTTTCACACCAGACGCGACGAACCGCCCACGAGCTCTCTACGCCCAATAAATCCGCACAACGCTTGCACCCTACGTATTACCGCTTCTACTTGCACGTTGTTAGCC
+
9BCCCGG9F<@C<CEFGGGGGGGFEGG>78F,BFEBC7,CFFCGFGC,EC,@B:@:F9<FFEGGGGGGCFGGGGGGGGGGGG:FEG7BFGCGGGAEF@C>44EF,5CF=FEFFF5AEGGCECGGGGGC7FEF;CC396=B8@C6@EEG8C+@,<7,>E>ECEDE5*44*:8CG575))0;CC<*=E5+0***1*0>02C++;1?3)))(--(3<>36539)4((4,,(,4.6)5<<19>5,(,42<4<:>(-(,213>?0:?24??:(,,.8)5<2),-((()).624>))-2((43:942
@M04999:289:000000000-L3R54:1:1101:23589:14284 2:N:0:424
TTGTGGACTACCAGGGTATCTAATCCTGTTCGCTACCCATGCTTTCGAACCTCAGCGTCAGTTACAGACCAGAGAGCCGCCTTCGCCACTGGTGTTCTTCCATATATCTACGCATTCCACCGCTACACATGGAGTTCCACTCTCCTCTTCTGCACTCAAGAAAAACAGTTTCAGCTGCACTTCCCCGGTTAAGCCGAGGGCTTTCACAGCTGACTTGTTCTCCCGCCTGCGTTCGCTTTACGCCCAATAAATCCGGACAACGCTTGCCACCTACGTATTACCGCGGCTGCTGGCACGTAGT
+
CCCCCGGGGGGGGGGGGGGGGGGGGGGGGGGGGGGGGGGGGGGGGGGGGGGGGGGGGGGGGGGGGGGGGGGGGGGGGGGGGGGGGGGGGGGGGGGGGGGGGGGGGGGGGGGGGGGGGGGGGGGGGGGGGGGGGGGGGGGGGGGGGGGGGGGGGGGFGGGGGGGGGGGGGGGGGGGGFGFGGGGGGGGGGGGGGGGGGGGDDFFFFAFFEFFFFFFFFFAEFFFBFFFFFFBFDDFBFFFFFFFBFDFF;AEFFFFBFF9:<6;:?-34>DF:4?FB>A4ADDF999>69?FB??B2:?(.-
@M04999:289:000000000-L3R54:1:1101:22592:14306 2:N:0:424
GGACTACAGGGGTATCTAATCCTGTTTGCTCCCCACGCTTTCGCATCTCAGCGTCAGTATCTGTCCAGAAGGCCGCCTTCGCCACCGGTATTCCTCCACATCTCTACGCATTTCACCGCTACACGTGGAATTCTACCTTCCTCTACAATACTCCAGATAACCAGTTTTAAGTGCAATTCCCAGGTTGAGCCCGGGGCTTTCACACCTAACTTAATTATCCGCCTACATGCCCTTTACGCCCAGTCATTCCGATTAACGCTCGCACCCTCCGTATTACCGCGGCTGCTGGCCCGGAGTTAGC
+
CCCCCFEGGGGGGGGFGGGGGGGGGGGFGGGGG:FFGGGGGGGGG@EFGGGGGEGGGGGGGGGGGGGGGGGGCGGGGGGGGGGEEFGGGGGGGCFGGGGGGGGGGGGFGGGGGGGGGGGGGGGGGGGGGGGGGCGGFFAFC8FFGGGGCFGGGGGGGGGGGGGGGGGEFGGFEGGGFGFFGGGFFCFGFFDGGGGDDDGGFFEFFFFFFFFFB=FAEFFFFB=@?FECCE>==@EE<DFFFF?;8)))9C81;@FFFF0<?66099?11:>F(:?DF>:B6;9;B<>:?(1((-4(-3))-
@M04999:289:000000000-L3R54:1:1101:25858:14317 2:N:0:424
GGCGACTACCAGGGTATCTAATCCTGTTTGCTCCCCACGCTTTCGCATCTCAGCGTCAGTATCTGTCCAGAAGGCCGCCTTCGCCACCGGTATTCCTCCACATCTCTACGCATTTCACCGCTACACGTGGAATTCTACCTTCCTCTACAATACTCCAGATAACCAGTTTTAAGTGCAATTCCCAGGTTGAGCCCGGGGCTTTCACACCTAACTTAATTATCCGCCTACATGCCCTTTACGCCCAGTCATTCCGATTAACGCTCGCACCCTCCGTATTACCGCGGCCGCTGGCACGGAGTTC
+
-<CCCCEGGGGCCG<6;FGGFE<CEDF<FECFGFCFC@CGGEDGCCFEGAFGFGGGGGGF<<@F<FG<C@EEFGGC7BB:FCBDGC:FGGF7FGGGGGGGGGGEFFCABDCEC+EAFFFBFGEG=FEFGGGGGGDFFGGCDEGGAFA=A9BFD:DFGFFFDFFFGG=DFDEFF=DFFGFFGFGCFEFCGF87F@EG5;C79*@@9@AABEFFFF4:7@B@FC>=9@FFBF53@8@13;EB;96@0;@A??E?1131164:9B<;10-214:0641<>A4-3;>(2((4>0,17)(31134.
@M04999:289:000000000-L3R54:1:1101:4635:14360 2:N:0:424
GACTACCGGGGTATCTAATCCTGTTCGCTCCCCACGCTTTCGTCCATCAGCGTCAATCGGTATTTAGTAACCTGCCTTCGCAATCGGGGTTCTGTGTAATATCTATGCATTTCGCCGCTACACTACACATTCCAGCTACTTCAATACTATTCAAGATTAACAGTATCAACGGCAGTTCTACAGTTAAGCTGCAGGTTTTCACCGCTGACTTATCAACCCGCCTACGGACCCTTTAAACCCAATAAATCCGGATAACGCTCGCATCCTCCGTATTACCGCGGCTGCTGGCACGGAGTTAGCC
+
CCCCCFFGGGGGGGGGGGGGGGGGGGGGGGGGGGGGGGGGGGGGGGGGGGGGGGGGGGGGGGGGGGGGGGGGGGGGGGGGGGGGGGGGGGGGGGGGGGGGGGGGGGGFGGGGGGGGGGGGGGGGGGGGGGGGGGGGGGGGGGGGGGGGGGGGGGGGGGGGGGGGGGGGGGGGGGGFFGFGGGGGFGGGGGGCFGGFGFGGFFFFFFFFFFFFFFFFFAFFF@FFFFFFFFFFDFFFFFFEFFFEFE<C@BB66?F<?9BFFFB?>B?D<BFFFFFFB?BFBB>F<B?.2:?F>F>?FAAF:
@M04999:289:000000000-L3R54:1:1101:27890:14366 2:N:0:424
TCGTGACTACCGGGGTATCTAATCCTGTTTGCTCCCCACGCTTTCGCATCTCAGCGTCAGTATCGGTCCAGAAGGCCGCCTTCGCCACCGGTATTCCTCCACATCTCTACGCATTTCACCGCTACACGTGGACTTCTACCTTCCTCTACAATACTCCAGATAACCAGTTTTAAGTGCAATTCCCAGGTTGAGCCCGGGGCTTTCACACCTAACTTACTTATCCGCCTACATGCCCTTTACTCCCAGTCATTCCGATTAACGCTCCCACCCTCCGTATTACCGCGGCTGCTTGCCCGGAGGT
+
C@CCCG<,CF,77@FGGE@E@@<CE,CC@C,@FG<F@D:FF7,9;C,B:F,CF<EGGGG@CEAD,@BFGFC@FEGGE:FBFGFFG7==ECFCC=F?<F<FFGGFF?BB;,AFFGEEBFGFEGECFBFF?FFE,@96EFAGFFDFC,@===E8@FAD8D@9@,EF,+@:9EA@<<FGFCFCF7FGGGGGGF,@CFGD9C>*8A?8BFAA@B33>A+;*148CCF(2;D;@F?<)63(5=CF))./335;)./))(((-(-<0>B0(-4<0(410((37(6444614427:?27?(41((((-
@M04999:289:000000000-L3R54:1:1101:25337:14374 2:N:0:424
GCGACTACAAGGGTATCTAATCCTGTTCGCTACCCATGCTTTCGAACCTCAGCGTCAGTTACAGACCAGAGAGCCGCCTTCGCCACTGGTGTTCTTCCATATATCTACGCATTCCACCGCTACACATGGAGTTCCACTCTCCTCTTCTGCACTCAAGAAAAACAGTTTCAGCTGCACTTCCCCGGTTAAGCCGAGGGCTTTCACAGCTGACTTGTTCTCCCGCCTGCGTTCGCTTTACGCCCAATAAATCCGGACAACGCTTGCCACCTACGTATTACCGCGGCTGCTGGCACGTAGTT
+
CCCCCGGGGGGGGGGGGGGGGGGGGGGGGGGGGGGGGGGGGGGGGGGGGGGGGGGGGGGGGGGGGGGGGGGGGGGGGGGGGGGGGGGGGGGGGGGGGGGGGGGGGGGGGGGGGGGGGGGGGGGGGGGGGDGGGGGGGGGGGGGGGGGGGGGGGGGGGFGGGGGGGGGGGGGGGGGGFGFGGGGGGGGGFGGGGGGGDGGGFFFFFFFFFFFFFFFFFFFFF@BFDFFFF@F<BFFFFE0>9BF?@EEFECEFBBFF:BF>?BB?>>B:?2?F<3ABBA<?B>>;908?F>?F??:::?D
@M04999:289:000000000-L3R54:1:1101:23918:14374 2:N:0:424
TGACTACTCGGGTATCTAATCCTGTTCGCTCCCCACGCTTTCGTCCATCAGCGTCAATCGGTATTTAGTAACCTGCCTTCGCAATCGGGGTTCTGTGTAATATCTATGCATTTCACCGCTACACTACACATTCCAGCTACTTCAATACTATTCAAGATTAACAGTATCAACGGCAGTTCTACAGTTAAGCTGCAGGTTTTCACCGCTGACTTATCAACCCGCCTACGGACCCTTTAAACCCAATAAATCCGGATAACGCTCGCATCCTCCGTATTACCGCGGCTGCTGGCACGGAGTTAGC
+
CCCCCGGGGGGGGGGGGGGGGGGGGGGGGGGGGGGGGGGGGGGGEFGGGGGGGGGGGGGGGGGGGGGGGGGGGGGGGGGGGGGGGGGGGGGGGGGGGGGGFGGGGGGGGGGGGGGGGGGGGGGGGGGGGGGGGGGGGGGGGGGGGGGGGGGGGGGGCFGGGGGGGGGGGGGGGGGGFGFGGGGGGGGFGGGGDFGFFFGGFFFFFFFEBFEFFFFFEFFFFFFF?D?2@B=9B9BCE9;;?D;@EF9CEEF0;@;EF?;0<B9;?F7<BFFFBFBFBA47;9;>>BFF7:2??066??B<4
@M04999:289:000000000-L3R54:1:1101:20199:14377 2:N:0:424
GACTACCGGGGTATCTAATCCTGTTTGCTCCCCACGCTTTCGCATCTCAGCGTCAGTATCTGTCCAGAAGGCCGCCTTCGCCACCGGTATTCCTCCACATCTCTACGCATTTCACCGCTACACGTGGAATTCTACCTTCCTCTACAATACTCCAGATAACCAGTTTTAAGTGCAATTCCCAGGTTGAGCCCGGGGCTTTCACACCTAACTTAATTATCCGCCTACATGCCCTTTACGCCCAGTCATTCCGATTAACGCTCGCACCCTCCGTATTACCGCGCCTGCTGGCACGGACTTAGCC
+
CCCCCFGGGGGGGGGGGGGGGFGGGGFFFGGGGGGGGGGGAFGG7CFGGFFGF:FEGGGGGGGGGGFGGGGFGEGGCFCFEGGGGGGGEGG9F9FGGGG@FGEGFGGGGGGGDFGGEGGGGGGGGGGGGGGCFGGGEF?FDGDDFGGDGF:8@F?FGGGGGGGGGGGGGGGGCGGGFGFGGGGGGGEFGGGDEGGGDFG7EFFFFAFFF4?=EFF8>885?9923;3<)6@8;FEF<(:D@D;3;CE5CE0:??AAF;0:B>;9B<((424,44<BD1;>(-(48::(((58((((5--64
@M04999:289:000000000-L3R54:1:1101:20688:14381 2:N:0:424
GACTACCAGGGTATCTAATCCTGTTCGCTACCCATGCTTTCGAACCTCAGCGTCAGTTACAGACCAGAGAGCCGCCTTCGCCACTGGTGTTCTTCCATATATCTACGCATTCCACCGCTACACATGGAGTTCCACTCTCCTCTTCTGCACTCAAGAAAAACAGTTTCAGCTGCACTTCCCCGGTTAAGCCGAGGGCTTTCACAGCTGACTTGTTCTCCCGCCTGCGTTCGCTTTACGCCCAATAAATCCGGACAACGCTTGCCACCTACGTATTACCGCGGCTGCTGGCACGTAGTTAGCC
+
CCCCCGGGGGGGGGGGGGGGGGGGGGGGGGGGGGGGGGGGGGGGGGGGGGGGGGGGGGGGGGGGGGGGGGGGGGGGGGGGGGGGGGGGGGGGGGGGGGGGGGGGGGGGGGGGGGGGGGGGGGGGGGGGGGGGGGGGGGGGGGGGGGGGGGGGGGGGGGGGGGGGGGGGGGGGGGGGFGFGGGGGGDGGGGGGGGGGGGGGFFFFFFFFFFFFFFFFFFFFFFFDDFFDDFFFFFFFFFFFFFFFFFFFFF>;>BF?FFFFFFFFFFF:BBFFFF<A21;>16>F?BFFF1<BF01442<9:
@M04999:289:000000000-L3R54:1:1101:21254:14408 2:N:0:424
CGACTACCGGGGTATCTAATCCTGTTTGCTCCCCACGCTTTCGCATCTCAGCGTCAGTATCTGTCCAGAAGGCCGCCTTCGCCACCGGTATTCCTCCACATCTCTACGCATTTCACCGCTACACGTGGAATTCTACCTTCCTCTACAATACTCCAGATAACCAGTTTTAAGTGCAATTCCCAGGTTGAGCCCGGGGCTTTCACACCTAACTTAATTATCCGCCTACATGCCCTTTACGCCCAGTCATTCCGATTAACGCTCGCACCCTCCGTATTACCGCGGCTGCTGGCACGGAGTTAGC
+
CCCCCGGGGGGGGGGGGGGGGGGGGGGGGGGGGGGGGGGGGGGGGGGGGGGGGGGGGGGGGGGGGGGGGGGGGGGGGGGGGGGGGGGGGGGGGGGGGGGGGGGGGGGGGGGGGGGGGGGGGGGGGGGGGFGGGGGGGGGGGGGGFGGGGGGGGGGGGGGGGGGGGGFGGGGGGGGGFGFGGGGFGGGGGGGGGGGGGGGGFFFFFFFFFFFFFFFFFFFFFF@FFFFFFF@DFFFCCDFFFFFFFFFCEFFFFFFFA:>BF>FFFFFFFF;61<2>AA?9>BFFFF?F7::?B64(-4<94
@M04999:289:000000000-L3R54:1:1101:29513:14437 2:N:0:424
GGTGGACTACCAGGGTATCTAATCCTGTTCGCTCCCCACGCTTTCGTCCATCAGCGTCAATCGGTATTTAGTAACCTGCCTTCGCAATCGGGGTTCTGTGTAATATCTATGCATTTCACCGCTACACTACACATTCCAGCTACTTCAATACTATTCAAGATTAACAGTATCAACGGCAGTTCTACAGTTAAGCTGCAGGTTTTCACCGCTGACTTATTAACCCGCCTACGGACCCTTTAAACCCAATAAATCCGGATAACGCTCGCATCCTCCGTATTACCGCGGCTGCTGGCACGGAGTT
+
CCCCCGGGGGGGGGGGGGGGGGGGGGGGGGGGGGDFGGGGGGGGGGGGGGGGGGGGGGGGGGGGGGGGGGGGGGGGGGGGGGGGGGGGGGGGGGGGGGGGGGGGGGGGGGGGGGGGGGGGGGGGGGGGGGGGGGGGGGGGGGGFGGGGGGGGGGGGGGGGGGGGGGGGGGGGGGGGFGFGGGGGGGGGFGGGGGGGDGGGFFFFFFFEFF==DBFFEFFFFFBF>FFFFFFFFFFFBF4BCE;DFD@3@>EFEFFFFFFFF@<;BF>?B7><?94:<>>B-4>;>;99?FF?BFFF>9>F?
@M04999:289:000000000-L3R54:1:1101:4615:14470 2:N:0:424
TCGACTACCAGGGTATCTAATCCTGTTTGCTCCCCACGCTTTCGCATCTCAGCGTCAGTATCTGTCCAGAAGGCCGCCTTCGCCACCGGTATTCCTCCACATCTCTACGCATTTCACCGCTACACGTGGAATTCTACCTTCCTCTACAATACTCCAGATAACCAGTTTTAAGTGCAATTCCCAGGTTGAGCCCGGGGCTTTCACACCTAACTTAATTATCCGCCTACATGCCCTTTACGCCCAGTCATTCCGATTAACGCTCGCACCCTCCGTATTACCGCGGCTGCTGGCACGGAGTT
+
CCCCCGGGGGGGGGGGGGGGGGGGGGGGGGGGGGGGGGGGGGGGGGGGGGGGGGGGGGGGGGGGGGGGGGGGGGGGGGGGGGGGGGGGGGGGGGGGGGGGGGGGGGGGGGGGGGGGGGGGGGGGGGGGGGGGGGGGGGGGGGGGGGGGGGGGGGGGGGGGGGGGGGGGGGGGGGGGFGFGGGGGGGGGGGGGGGGGGGDG6AFCAFFFFFFFFFFFFFFFFFFFFFFFE?EEFFFFFFFFBFFFFFEECFE@DD6<CCD9<?;>FFFF0?<B?FFFFFFFF91119<F???<7:>0>FF
@M04999:289:000000000-L3R54:1:1101:18257:14491 2:N:0:424
TGACTACCCGGGTATCTAATCCTGTTCGCTCCCCACGCTTTCGTCCATCAGCGTCAATCGGTATTTAGTAACCTGCCTTCGCAATCGGGGTTCTGTGTAATATCTATGCATTTCACCGCTACACTACACATTCCAGCTACTTCAATACTATTCAAGATTAACAGTATCAACGGCAGTTCTACAGTTAAGCTGCAGGTTTTCACCGCTGACTTATCAACCCGCCTACGGACCCTTTAAACCCAATAAATCCGGATAACGCTCGCATCCTCCGTATTACCGCGGCTGCTGGCACGGAGTTAGC
+
CCCCCGGGGGGGGGGGGGGGGGGGGGGGGGGGGGGGGGGGGGGGGGGGGGGGGGGGGGGGGGGGGGGGGGGGGGGGGGGGGGGGGGGGGGGGGGGGGGGGGGGGGGGGGGGGGGGGGGGGGGGGGGGGGGGGGGGGGGGGGGGGGGGGGGGGGGGGGGGGGGGGGGGGGGGGGGGGFGFGGGGGGGGGGGGGGGGGGGGGFFFFEFFFFFFFFFFFFFFFFFFFFFFFFFFFFFFFFFEFFFFF@FFFFE69DFFFF@BFFFFFFFBFFFFF?FFFFFFF96>>B<>>:BBFBBB903AD<
@M04999:289:000000000-L3R54:1:1101:23398:14611 2:N:0:424
GGAGACTACTGGGGTATCTAATCCTGTTCGCTACCCATGCTTTCGAACCTCAGCGTCAGTTACAGACCAGAGAGCCGCCTTCGCCACTGGTGTTCTTCCATATATCTACGCATTCCACCGCTACACATGGAGTTCCACTCTCCTCTTCTGCACTCAAGAAAAACAGTTTCAGCTGCACTTCCCCGGTTAAGCCGAGGGCTTTCACAGCTGACTTGTTCTCCCGCCTGCGTTCGCTTTACGCCCAATAAATCCGGACAACGCTTGCCACCTACGTATTACCGCGGCTGCTGGCACGTAGTT
+
CCCCCGGGGGGGGGGEGGGGGGGFGGGGGGGGGGGGGGGGGGGGG<FGEFFGGGGGGGGGGGGGGDGGGGGGGGGGGDGGGGGGGGGGFGFGGEGGGGGGGGGGGGGGGGGGGGGGGGGGGGGGGGGGGCFGEGGGGGGGGGGGGGGGGGGGGEGFFD8@FGGGGGGGGGGGG8=FFG?2=DFGGDGCEFFGGGGGGG5;FFFFFFFFEF==EFFFFFAEF@@BFFFFBFFFFB?@FEEFFBB?28@FFEC;61(6;<FFFF6<B:2<2:::?(442).44729619????:?703:?(.
@M04999:289:000000000-L3R54:1:1101:10818:14629 2:N:0:424
AGACTACCAGGGTATCTAATCCTGTTCGCTCCCCACGCTTTCGTCCATCAGCGTCAATCGGTATTTAGTAACCTGCCTTCGCAATCGGGGTTCTGTGTAATATCTATGCATTTCACCGCTACACTACACATTCCAGCTACTTCAATACTATTCAAGATTAACAGTATCAACGGCAGTTCTACAGTTAAGCTGCAGGTTTTCACCGCTGACTTATCAACCCGCCTACGGACCCTTTAAACCCAATAAATCCGGATAACGCTCGCATCCTCCGTATTACCGCGGCTGCTGGCACGGAGTTAGC
+
CCCCCGGGGGGGGGGGGGGGGGGGGGGGGGGGGGGGGGGGGGGGGGGGGGGGGGGGGGGGGGGGGGGGGGGGGGGGGGGGGGGGGGGGGGGGGGGGGGGGGGGGGGGGGGGGGGGGGGGGGGGGGGGGGGGGGGGGGGGGFGGGGGGGGGGGGGGGGGGGGGGGGGGGGGGGEGGGFGFGGGGGGGGGGGGGGGGGGGGGFFFADFFFFFBEEFFFFFFFFFFFFFFFDF@FFF9=?CFFFF@FF8;?E@FFFFFFFF>FF>FFB>BBF<9:?B0<AABFFFBBFFFFF?1?BB>B:?FA4
@M04999:289:000000000-L3R54:1:1101:5809:14649 2:N:0:424
GACTACTAGGGTATCTAATCCTGTTCGCTCCCCACGCTTTCGTCCATCAGCGTCAATCGGTATTTAGTAACCTGCCTTCGCAATCGGGGTTCTGTGTAATATCTATGCATTTCACCGCTACACTACACATTCCAGCTACTTCAATACTATTCAAGATTAACAGTATCAACGGCAGTTCTACAGTTAAGCTGCAGGTTTCCACCCCTGACTTATCAACCCGCCTACGGACCCTTTAAACCCAATACATCCGGATAACGCTCGCATCCTCCGTCTTACCGCCGCTGCTGGCACGGTGTTAGCC
+
--AAA<F<FFG,EF<F,,FEFGCC<CFGC8@CC<@7CG7FG@FEGDCFEECGFGGF<CED@@<<,FCFFF<FGF8FD99?C:FCF@7CEC:AFEEDFGE,:@<9C<AFG,FFGFFDGCEE7EFFFEFG@,,;4EE8E,EEGGG,E;DD=4EC,@,,4=E;EEGGGG,:EF6+=88=DFBGGGGGCDGF,@=,5,1;:++++<C*<CF*)0**3+BA=AD5>:-)---/08@BB=47*87?=5(6)/5)6?BF;<AF614;:B9B63<2((((.(.4((4((42>F?>7?(5:0(,:1))).
@M04999:289:000000000-L3R54:1:1101:14588:14662 2:N:0:424
AGACTACCGGGGTATCTAATCCTGTTCGCTACCCATGCTTTCGAACCTCAGCGTCAGTTACAGACCAGCGAGCCGCCTTCGCCACTGGTGTTCTTCCATATATCTACGCATTCCACCGCTACACATGGAGTTCCACTCTCCTCTTCTGCACTCAAGAAAAACAGTTTCAGCTGCACTTCCCCGGTTAAGCCGAGGGCTTTCACAGCTGACTTGTTCTCCCGCCTGCGTTCGCTTTACGCCCAATAAATCCGGACAACGCTTGCCACCTCCGTATTACCGCGGCTGCTGGCACGGAGTTAGC
+
CCCCCGFGGGGGGGGGGGGGGGGGGGGGGGGGGGGGGGGGGGGGGFGGGGGGGFGGGFGGGGGGGCEGGGGGGGGGGGGGGGGGGGFGGGGGGGGGGGGGGGGGGGGGGGGGFGGGGGGGGGGGGGGGGGGGG9EFGGGGGGGGGGGGGGGGGGGFGGGGGGGGFGGGGGGGGGGGFGF?FGGGGGGGGGGGGGGGGGGGFFFFFFFFEFEEFFFFEFFFFFFFFFFFFFFF;;@FCDFDF?<FFFF2<:>F?FBFFFFF:?BBBFFBFFFBFFBBDA?F;9;;>:74????B;BB??<A4
@M04999:289:000000000-L3R54:1:1101:19289:14728 2:N:0:424
GACTACTCGGGTATCTAATCCTGTTTGTTCCCCACGCTTTCGCATCTCAGCGTCAGTATCTGTCCAGAAGGCCGCCTTCGCCACCGGTATTCCTCCACATCTCTACGCATTTCACCGCTACACGTGGAATTCTACCTTCCTCTACAATACTCCAGATAACCAGTTTTAAGTGCAATTCCCAGGTTGAGCCCGGGGCTTTCACACCTAACTTAATTATCCGCCTACATGCCCTTTACGCCCAGTCATTCCGATTAACGCTCGCACCCTCCGTATTACCGCGGCTGCTGGCACGGAGTTAGCC
+
CCCCCGGGGGGGGGGGGGGGGGGGGGG,EFGGGGGGGGGGGGGGGGGGGGGGGGGGGGGGGGGGGGGGGGGGGGGGGGGGGGGGGGGGGGGGGGGGGGGGGGGGGGGGGGGGGGGGGGGGGGGGGGGGGFGGGGGGGGGGGGGGGGGGGGGGGGGGGGGGGGGGGGGGGGGGGGGGFGFGGGGGGFGGGGGGGGGGGGGFCFFFFFFFFFFFFFFFEFFFFFFFFFFFF3@EFFFFFFFE@<@@EEFFE@<D@;?>?>DFFFFF>:BF:3:4?FDB<(((-369?772803179>B:AFB?
@M04999:289:000000000-L3R54:1:1101:18042:14729 2:N:0:424
TAGGACTACTCGGGTATCTAATCCTGTTCGCTCCCCACGCTTTCGTCCATCAGCGTCAATCGGTATTTAGTAACCTGCCTTCGCAATCGGGGTTCTGTGTAATATCTATGCATTTCACCGCTACACTACACATTCCAGCTACTTCAATACTATTCAAGATTAACGGTATCAACGGCAGTTCTACAGTTAAGCTGCAGGTTTTCACCGCTGACTTATCAACCCGCCTACGACCCTTTAAACCCAATAAATCCGGATAACGCTCGCATCCTCCGTATTACCGCGGCTGCTGGCACGGAGTT
+
CCCCCGGGGGGGGGGGGGGGGGGGGGGGGGGGGGGGGGGGGGGGGGGGGGGGGGGGGGGGGGGGGGGGGGGGGGGGGGGGGGGGGGGGGGGGGGGGGGGGGGGGGGGGGGGGGGGGGGGGGGGGGGGGGGGGGGGGGGGGGGGGGGGGGGGGGGGGGGGGGGGGGGGGGGGGGGGGFGFGGGGGGGGGGGGGGGGGGGGGCFBFFFFFFFFFFFFFEFFFFFFFFFFFDFF>FFFFEFFFF?;<@FFF?EFB@DF?E;<>B?>9>FFBB>?B<FFFAFF:B9>FFBFFB:FFFF>>>B?
@M04999:289:000000000-L3R54:1:1101:26488:14737 2:N:0:424
TTTCGACTACCCGGGTATCTAATCCTGTTCGCTACCCATGCTTTCGAACCTCAGCGTCAGTTACAGACCAGAGAGCCGCCTTCGCCACTGGTGTTCTTCCATATATCTACGCATTCCACCGCTACACATGGAGTTCCACTCTCCTCTTCTGCACTCAAGAAAAACAGTTTCAGCTGCACTTCCCCGGTTAAGCCGAGGGCTTTCACAGCTGACTTGTTCTCCCGCCTGCGTTCGCTTTACGCCCGATAAATCCGGACAACGCTTGCCACCTACGTATTACCGCGGCTGCTGGCACGTAGTT
+
CCCCCGGGGGGGGGGGGGGGGGGGGGGGGGGGGGGGGGGGFGGGGGGGGGGGGGGGGGGGGGGGGGGGGGGGGGGGGGGGGGGGGGGGGGGFGGFGFGGGGGGGGGGFGGGGGGGGGGGGGGGGGGGGGGGGGGGGGGGGGGGGGGGGGGFGGGGGGGGGGGGGGGGGGGGGGGGGFGFGGGGFGGGGGGGGGGGDDGGDFFFFFFFFDFFEFFFFFFFFFFFFFF@0@@DFFFFFFFFFFFFFF>>BFFFFFBFBFF?:9>FFFF><?2:FF?B<BF246(,,(49(-447?:?F:7?B<
@M04999:289:000000000-L3R54:1:1101:22594:14750 2:N:0:424
TGACTACTGGGGTATCTAATCCTGTTTGCTCCCCACGCTTTCGCATCTCAGCGTCAGTATCTGTCCAGAAGGCCGCCTTCGCCACCGGTATTCCTCCACATCTCTACGCATTTCACCGCTACACGTGGAATTCTACCTTCCTCTACAATACTCCAGATAACCAGTTTTAAGTGCAATTCCCAGGTTGAGCCCGGGGCTTTCACACCTAACTTAATTATCCGCCTACATGCCCTTTACGCCCAGTCATTCCGATTAACGCTCGCACCCTCCGTATTACCGCGGCTGCTGGCACGGAGTTAGC
+
CCCCCGGGGGGGGGGGGGGGGGGGGGGGGGGGGGGGDGGGGGGGGGGGGGGGGGGGGGGGGGGGGGGGGGGGGGGGGGGGGGGGGGGGGGGGGGGGGGGGGGGGGGGGGGGGGGGGGGGGGGGGGGGGGGGGGGGGGGGGGGGGGGGGGGGGGGGGGGGGGGGGGGGGGGGGGGGGFGFGGGGGGGFFFFFGGGGGGGGFFFFFFFFFFFEFFFFFFFFFDD9@DFFFFF9BEFFFFFF>B?FF@FFEFFE;@;@?6(6<B>F>9>FFFFB??:BFF<?F9FF62:)4?B:<?9>91:A24
@M04999:289:000000000-L3R54:1:1101:19521:14804 2:N:0:424
TTCTTGACTACCCGGGTATCTAATCCTGTTCGCTACCCATGCTTTCGAACCTCAGCGTCAGTTACAGACCAGAGAGCCGCCTTCGCCACTGGTGTTCTTCCATATATCTACGCATTCCACCGCTACACATGGAGTTCCACTCTCCTCTTCTGCACTCAAGAAAAACAGTTTCAGCTGCACTTCCCCGGTTAAGCCGAGGGCTTTCACAGCTGACTTGTTCTCCCGCCTGCGTTCGCTTTACGCCCAATAAATCCGGACAACGCTTGCCACCTACGTATTACCGCGGCTGCTGGCACGTAGT
+
CCCCCGGGGGGGGGGGGGGGGGGGGGGGGGGGGGGGGGGGFGGGGGGGGGGGGGGGGGGGGGGGGGGGGGGGGGGGGGGGGGGGGGGGGGGGGGGGGGGGGGGGGFGGGGGGGGGGGGGGGGGGGGGGGGGGGGGGGGGGGGGGGGGGGGGGFGGGGGGGGGGGGGGGGGGGGGGGFGFGGGGGGGGGGGGGGGGGGGGGFFFFFFFFBFFFFFFFBFA?AEEFFBFFFFFFFFFFFFFFFDFBFF@FFF9A9?BB:BFFFF>BFFFFA?:??B:<?DBAFFF69>019BF78??BB:134
@M04999:289:000000000-L3R54:1:1101:23012:14852 2:N:0:424
TTATGACTACTCGGGTATCTAATCCTGTTTGCTCCCCACGCTTTCGCATCTCAGCGTCAGTATCTGTCCAGAAGGCCGCCTTCGCCACCGGTATTCCTCCACATCTCTACGCATTTCACCGCTACACGTGGAATTCTACCTTCCTCTACAATACTCCAGATAACCAGTTTTAAGTGCAATTCCCAGGTTGAGCCCGGGGCTTTCACACCTAACTTAATTATCCGCCTACATGCCCTTTACGCCCAGTCATTCCGATTAACGCTCGCACCCTCCGTATTACCGCGGCTGCTGGCACGGAGTT
+
CCCCCGGGGGGGGGGGGGGGGGGGGGGGGGGGGGGGGGGDGGGGGGGGDGFGGFGGGGGGGGGGGGGGGGGGGGGGGGGGGGGGGGGGGGGGGGGGGGGGGGGGGGGGGGGGGGGGGGGGGGGGGGGGGGGGGGGGGGGGGGGGGGGGGGGGGGGGGGFFFGGGGGGGGGCGGGGFFGFGGGCFFGGGGGGGGGGGDDGGEF4>FFFFADFEDFFFFFFFF?F@FFFFFEFCFFFF@EEF?FB;013;<EEE?EFDD093,9??9BF>FFFB0>?:0:<A>(49041>B?),8(.8473(.
@M04999:289:000000000-L3R54:1:1101:23775:14855 2:N:0:424
CTGGGGACTACTAGGGTATCTAATCCTGTTCGCTCCCCACGCTTTCGTCCATCAGCGTCAATCGGTATTTAGTAACCTGCCTTCGCAATCGGGGTTCTGTGTAATATCTATGCATTTCACCGCTACACTACACATTCCAGCTACTTCAATACTATTCAAGATTAACAGTATCAACGGCAGTTCTACAGTTAAGCTGCAGGTTTTCACCGCTGACTTATCAACCCGCCTACGGACCCTTTAAACCCAATAAATCCGGATAACGCTCGCATCCTCCGTATTACCGCGGCTGCTGGCACGGAGT
+
CCCCCGGGGGGGGGGGGGGGGGGGGGGGGGGGGGGGGGGGGGGGGGGGGGGGGGGGGGGGGGGGEFGGGGGGGGGGGGGGGGGGGGGGGGGGGGGGGGGGGGGGGGGGGGGGGGGGGGGGFGGGGGGGGGGGGGGGGFGGGGGGGGGGGGGGGGGGGGGGGGGGGGGGGGGGGGGGFGFGGGGGGGGGGGGGGGGGGGGGFFFFFFFF>BBFFFFFFFFFFFFFFFFFFFFF9@@DBFFFEFFF0?DFFF<<E@BF@FFFFD0<?;BFB>?FF?>BFBBFFFB>99>>;?07.:??<>9B3
@M04999:289:000000000-L3R54:1:1101:26799:14870 2:N:0:424
TACGACTACTGGGGTATCTAATCCTGTTTGCTCCCCACGCTTTCGCATCTCAGCGTCAGTATCTGTCCAGAAGGCCGCCTTCGCCACCGGTATTCCTCCACATCTCTACGCATTTCACCGCTACACGTGGAATTCTACCTTCCTCTACAATACTCCAGATAACCAGTTTTAAGTGCAATTCCCAGGTTGAGCCCGGGGCTTTCACACCTAACTTAATTATCCGCCTACATGCCCTTTACGCCCAGTCATTCCGATTAACGCTCGCACCCTCCGTATTACCGCGGCTGCTGGCACGGAGTT
+
CCCCCGGGGGGGGGGGGGGGGGGGGGGGGGGGGGGGGGGGGGGGGGGGGGGGGGGGGGGGGGGGGGGGGGGGGFFGGGGGGGGGGGGFGGGGGGGGGGGGGGGGGGGGGGGGGGGGGGGGGGEGGGGGGGGFGGGGGGGGGGGGGGGGGGGGGGGEGGGGGGGGGGGG=EGGGGGGFGFGGGGGGGGFGGGGGGGGGGGGF4AFFFFFFEFFFFFFEFFEFE@BFFFFFFFFEF@FFFFEF>>?;@E@CCCE1;,4?FC?(3:>>077(4:004((4<<9?>197(-:44(3(.8>91,,
@M04999:289:000000000-L3R54:1:1101:6377:14878 2:N:0:424
GGGACTACTAGGGTATCTAATCCTGTTTGCTCCCCACGCTTTCGCATCTCAGCGTCAGTATCTGTCCAGAAGGCCGCCTTCGCCACCGGTATTCCTCCACATCTCTACGCATTTCACCGCTACACGTGGAATTCTACCTTCCTCTACAATACTCCAGATAACCAGTTTTAAGTGCAATTCCCAGGTTGAGCCCGGGGCTTTCACACCTAACTTAATTATCCGCCTACATGCCCTTTACGCCCAGTCATTCCGATTAACGCTCGCACCCTCCGTACTACCGCGGCTACTGGCACGGAGTT
+
CCCCCGGGGGGGGGGGGGGGGGGGGGGGGGGGGGGGGGGGGGGGGGGGGGGGGGGGGGGGGGGGGGGGGGGGGGGGGGGGGGGGGGGGGGGGGGGGGGGGGGGGGGGGGGGGGGGGGGGGGGGGGGGGGGGGGGGGGGGGGGGGGGGGGGGGGGGGGGGGGGGGGGGFGGFGGGGGFGFGGGFGGGGGGGGGGGGGGGDGF>@FFFFFFFFFFFFFFFFFFFD==27=EFFEFFFFFFFFFB;DE@AEFFFFFF;;EEFF;:>220,440:>(4(-4>BB>>;FBFFF??F0)(-3-,3
@M04999:289:000000000-L3R54:1:1101:2909:14908 2:N:0:424
CGTAGACTACCCGGGTATCTAATCCTGTTCGCTACCCATGCTTTCGAACCTCAGCGTCAGTTACAGACCAGAGAGCCGCCTTCGCCACTGGTGTTCTTCCATATATCTACGCATTCCACCGCTACACATGGAGTTCCACTCTCCTCTTCTGCACTCGAGAAAAACAGTTTCAGCTGCACTTCCCCGGTTAAGCCGAGGGCTTTCACAGCTGACTTGTTCTCCCGCCTGCGTTCGCCTTACGCCCAATAAATCCGGACAACGCTTGCCACCTACGTATTACCGCGGCTGCTGGCACGTAGTT
+
CCCCCGGGGGGGGGGGGGGGGGGGGGGGGGGGGGGGGGGGGGGGGGGGGDGGGGGGGGGGGGGGGGGGGGGGGGGGGGGGGGGGGGGEFGGGGGGGFGGGGGGGGGGGGGGGGGGGGGGGGGGGGGGGGGGGFFGGGGGGGDGFGGGGGGGGGGFGGGGDGGG?GGDGGGCGGGGGFGFGGFGGGGGGGGAFGGGDDGDGFFFFFFFFFFFFFFF=CFFCFFFFB>FFFFFD@;@FF@8FFFB:?22?<D<AF9>?9;4:FF?6<F>AFFF>BBFFA:>B2:>>99>9BF:::1<6:(44.
@M04999:289:000000000-L3R54:1:1101:22646:14915 2:N:0:424
GACTACCGGGGTATCTAATCCTGTTCGCTCCCCACGCTTTCGTCCATCAGCGTCAATCGGTATTTAGTAACCTGCCTTCGCAATCGGGGTTCTGTGTAATATCTATGCATTTCACCGCTACACTACACATTCCAGCTACTTCAATACTATTCAAGATTAACAGTATCAACGGCAGTTCTACAGTTAAGCTGCAGGTTTTCACCGCTGACTTATCAACCCGCCTACGGACCCTTTAAACCCAATAAATCCGGATAACGCTCGCATCCTCCGTATTACCGCGTCTGCTGGCACGGAGTTAGCC
+
CCCCCFGGGGGGGGGGGGGGGGGGGGGGGGGGGGGGGGGGGGGGG7FGGGGGGGGGGGGFGFGGGGFGGGGGGGGGGGGGGGGGGGGGGGGGGGGGGGFGGGGGGGGDGGGGGGFGGGGGGGGFGGGGGGGGGGGGGFGGGGGGGGGGGGGFGGGGGGGGGGGGGGGGGGDEGGGGFGFGGGGGGGCC9EFGGGGG5DGCFFFBFFFFFFFFFFFFFF>4B@9@DFFDFFFFFEEFCFDF?@F3<9?E@07681;E<BB?BFFFFFF>7;?:?FFFA:19(42?AA7B<<??(9;FBFAF0
@M04999:289:000000000-L3R54:1:1101:2538:14936 2:N:0:424
GGGGTGACTACTCGGGTATCTAATCCTGTTTGCTCCCCACGCTTTCGCATCTCAGCGTCAGTATCTGTCCAGAAGGCCGCCTTCGCCACCGGTATTCCTCCACATCTCTACGCATTTCACCGCTACACGTGGAATTCTACCTTCCTCTACAATACTCTAGTTAACCAGTTTTAAGTGCAATTCCTAGGTTGAGCCCAGGGCTTTCACACCTAACTTAATTATCCGCCTACATGCCCTTTACGCCCAGTCATTCCGATTAACGCTCGCACCCTCCGTATTACCGCGGCTGCTGGCACGGCGT
+
CCCCCGGGGGGGGGGGGGGGGGGGGD9FGGFGGGGFGGGGGGEGEGGGGGEGGGFGGGGGGGGGGGGGGGGGGGGGGGGGCFFGGGGFGGGGGGGGGGGGDGFGGGGCGGGFGGGFGFGGAEGGGGGGDGGCCFGGFCDFFGFFGGGGGGCC8EGDEFGFFFGDFGGGGGGGG8?@?9++?;CCEGGCGF@<CFFGDF5?BF>?FF6ABABEBFF6>>6;CEE/<BAFFFFFF=)-0>@6@2>(622=@AE<E5EF6:@F329<F(4,142:?:0,48?<<)(49((,(-8?4(2)(4(,-
@M04999:289:000000000-L3R54:1:1101:8677:14968 2:N:0:424
TCTGACTACCCGGGTATCTAATCCTGTTTGCTCCCCACGCTTTCGCATCTCAGCGTCAGTATCTGTCCAGAAGGCCGCCTTCGCCACCGGTATTCCTCCACATCTCTACGCATTTCACCGCTACACGTGGAATTCTACCTTCCTCTACAATACTCCAGATAACCAGTTTTAAGTGCAATTCCCAGGTTGAGCCCGGGGCTTTCACACCTAACTTAATTATCCGCCTACATGCCCTTTACGCCCAGTCATTCCGATTAACGCTCGCACCCTCCGTATTACCGCGGCTGCTGGCACGGAGTTT
+
CCCCCGGGGGGGGGGGGGGGGGGGGGGGGGGGGGGGGGGGGGGGGGGGGGGGDFGGGGGGGGGGGGGGGGGGGGGGGGGGGGGGGGGGGGGGGGGGGGGGGGGGFFGGGGGGGGGGGGGGGGGGGGGGF>@:EGGGGGGGGGGGGFGGGFGGGGGGGGGGGGGGGGGGGGGGGGGGFGFGGGGGGCFGFGGGGGGGGGGGFFFFFFFAFFEFFFFFFFACFEFFFFFFFF?E;@EDFFFDF6@;<@=7<C?EEF@;82>69?<>B9;>FFF?B?:8?FDAF99>6-(4:?22(.8;,(-,-
@M04999:289:000000000-L3R54:1:1101:11295:14969 2:N:0:424
TGACTACCCGGGTATCTAATCCTGTTCGCTACCCATGCTTTCGAACCTCAGCGTCAGTTACAGACCAGAGAGCCGCCTTCGCCACTGGTGTTCTTCCATATATCTACGCATTCCACCGCTACACATGGAGTTCCACTCTCCTCTTCTGCACTCAAGAAAAATAGTTTCAGCTGCACTTCCCCGGTTAAGCCGAGGGCTTTCACAGCCGACTTGTTCTCCCGCCTGCGTTCGCTTTACGCCCAATAAATCCGGACAACGCTTGCCACCTACGTATTACCGCGGCTGCTGGCACGTAGTTAGC
+
CCCCCGGGGGGGGGGGGGGGGGGGGGGGGGGGGGGGGGGGGGGGGGGGGGGGGGGGGFGGGGGFGGGGGGGGGGGGGGGGGGGGGGGGGGGGGGGGGGGGGGGGGGGGGGGGGGGGGGGGGGGGGGGGGGGGGGGGGGGGGGGGGGGGGGGGGGGGGGGGGGGDGGGGGGGGGGGGFFFFGGGGGGEFAFGGGGGGGGGGF>FFFFFFFFFFEFFFEFFFFFFFFFFFFFFFFF?FEFD>3?1?0>>FB:>(239??69<86??FFFFFFF8)6>4<A:01>>903>8:67<:2(22).4-
@M04999:289:000000000-L3R54:1:1101:24488:15017 2:N:0:424
GGGAGACTACCCGGGTATCTAATCCTGTTTGCTCCCCACGCTTTCGCATCTCAGCGTCAGTATCTGTCCAGAAGGCCGCCTTCGTCACCGGTATTCCTCCACATCTCTACGCATTTCACCGCTACACGTGGACTTCTACCTTCCTCTACAATACTCCAGATAACCAGTTTTAAGTGCAATTCCCAGGTTGAGCCCGGGGCTTTCACACCTAACTTAATTATCCGCCTACATGCCCTTTACGCCCAGTCATTCCGATTAACGCTCGCACCCCTCGTATTACCGCGGCTGCTGGACCGTAGTT
+
CCCC?FGFFCFFGGGGGGGGFDFFEGFGGGDGCFFGGG@BCBFGGGGGGGGGAFGGE:FCGFGGDDFEEFGCCFFGGEFGGEGFDFFGEG7F>FGGGGGFFE,AFEFGGGCEFGDGFGGCCEGCFGGEEFEC8EDDFGGGGFGFFGGG999FDFGGG,,,6@FGDFF2@DAC?FF89+=DC7B6,:6DFE69A@+;C7<49A/499AFA=:BFFFFFFC*=7C(2>>2B(96).6834.@,2.3,(6;3956C8;@,1)426:0,962>0((-(3:1(656:04(1366280(.(34013)
@M04999:289:000000000-L3R54:1:1101:26366:15018 2:N:0:424
CGACTACCGGGGTATCTAATCCTGTTCGCTCCCCACGCTTTCGCTCCTCAGCGTCAGTGACGGCCCAGAGACCTGCCTTCGCCATCGGTGTTCTTCCCGATATCTACACATTCCACCGTTACACCGGGAATTCCAGTCTCCCCTACCGCACTCCAGTCCGCCCGTACCCGGCGCCGATCCACCGTTAATCGATGGACTTTCACACCAGACGCGACGAACCGCCTACGAGCTCTTTACGCCCACTAAATCCGGCTAACGCTTGCACCCTACGTATTACCGCCGCCGCTGGCTGGAAGTTAGC
+
<CCCCGGG@EGECGGGFGCFDFFGGGEGDGFGGEGGGGEC@FCEGGGGGGGGGFEFGGFGGDCFGGGGCEGFGGGGGGGGGECE?FCECCEEGGGFGDGBFCEGGFGGGGGD9FGFGCF77@EFFGDG7CDEGEG;@E@FGGC8=EGGGEGGGGFC>@CGG>7:CDEGAE57@C)?;);<FFFECED*+4AF*AC*;F6;FAFAF3)7::>02.0)()71;2(-(481:90:9))).(4)-((4(..--8661(222166,302.3:0(1(,..4>-4:((-4(,1((41((((.().652
@M04999:289:000000000-L3R54:1:1101:2744:15087 2:N:0:424
GGTGTGACTACCCGGGTATCTAATCCTGTTTGCTCCCCACGCTTTCGCATCTCAGCGTCAGTATCTGTCCAGAAGGCCGCCTTCGCCACCGGTATTCCTCCACATCTCTACGCATTTCACCGCTACACGTGGAATTCTACCTTCCTCTACAATACTCCAGATAACCAGTTTTAAGTGCAATTCCCAGGTTGAGCCTGGGGCTTTCACACCTAACTTAATTATCCGCCTACATGCCCTTTACGCCCAGTCATTCCGATTAACGCTCGCACCCTCCGTATTACCGCGGCTGCTGGCACGGAGT
+
CCCCCGGGGGGGGGGGGGGGGGGGGGGGGGGGGGGGGGGGGGGGGGGGGGGGGGFGGGGGGGGGGGGGGGGGGGGGGGGGGGGGGGGGGGGGGGGGGGGGGGGGGGGGGGGGGGGGGGGGGGGGGGGGGGGGDGGFGGGGFGGGGGGGGGGGGGGGGGGGGGGGGGGGGGGGGFGF?GF7EFGGGGGGGGGGGFGGGCGGFFFFFFFFFFFFFFFFFFFEFEEFFFFFFFEFFF=DF=@682?>BDDFEAEFFF@<;<;?C0;DF691>FFFFFFF?B:AAA?9(29>FBF>>?BFF((--
@M04999:289:000000000-L3R54:1:1101:22622:15098 2:N:0:424
CTGACTACTGGGGTATCTAATCCTGTTCGCTACCCATGCTTTCGAACCTCAGCGTCAGTTACAGACCAGAGAGCCGCCTTCGCCACTGGTGTTCTTCCATATATCTACGCATTCCACCGCTACACATGGAGTTCCACTCTCCTCTTCTGCACTCAAGAAAAACAGTTTCAGCTGCACTTCCCCGGTTAAGCCGAGGGCTTTCACAGCTGACTTGTTCTCCCGCCTGCGTTCGCTTTACGCCCAATAGATCCGGACAACGCTTGCCACCTACGTATTACCGCGGCTGCTGGCACGTAGTT
+
CCCCCGGGGGGGGGGGGGGGGGGGGGGGGGGGGGGGGGGGGGGGG?FGGGGGGGGGGGGGGGGGGGGGGGGGGGGGGGGGGGGGGGGGGGGGGGGGGGGGGGGGGGGGGGGGGGGGGGGGGGGGGGGGGGGGGGGGGGGGGGGGGGGGGGGGGGGGGGGGGGGGGGGFGGGGGGGGFGFGGGGGGGGGGGGGGGEGGGGGFFFFFFFFF@FFFFFFEFFFFFFFFFDFFFFF;7?FEFFFFF?@FEFEFFFF>?921:9;B:B?:>BFB0>6?<<?><<6B>069FFF>:???0,(4::
@M04999:289:000000000-L3R54:1:1101:3083:15139 2:N:0:424
ATCAGACTACCCGGGTATCTAATCCTGTTTGCTCCCCACGCTTTCGCATCTCAGCGTCAGTATCTGTCCAGAAGGCCGCCTTCGCCACCGGTATTCCTCCACATCTCTACGCATTTCACCGCTACACGTGGAATTCTACCTTCCTCTACAATACTCCAGATAACCAGTTTTAAGTGCAATTCCCAGGTTGAGCCCGGGGCTTTCACACCTAACTTAATTATCCGCCTACATGCCCTTTACGCCCAGTCATTCCGATTAACGCTCGCACCCTCCGTATTACCGCGTCTGCTGGCACGGAGTT
+
CCCCCGGGGG,C@FGGGGAGGFFGGGGGGGGGGGGGGEGGGGGGFGGEFGGFGEFGG7EGGG<@@EFFG@FGFGGFGGGGGEGGGEFG<=FFCGFGGGGGGGGGGGGGGGFGDGGGGGGGGGEFGFFFFGD@EFGFGGFGGFFFEGGFGGG8=FGCDFGF?D9D8?GGGGGFFCDFFG?GCCFGGGCFFGGCF:F>*9CD?FFAFA6?A4BFFFFFEFFC89*825@9@;C54@DFF;CF;@>BFDE@EEEEC1241:4<?61:;;>B91<?(043::B4619B,4:?F<2217,-((4-.
@M04999:289:000000000-L3R54:1:1101:12462:15236 2:N:0:424
GACTACCCGGGTATCTAATCCTGTTCGCTTCCCATGCTTTCGAACCTCAGCGTCAGTTACAGACCAGAGAGCCGCCTTAGCCACTGGTGTTCTTCCATATATCTACGCATTCCACCGCTACACATGGAGTTCCACTCTCCCCTTCTGCACTCAAGAAAAACAGTTTCAGCTGCACTTCCCCGGTTAAGCCGAGGGCTTTCACAGCTGACTTGTTCTCCCGCCTGCGTTCGCTTTACGCCCAATAAATCCGGACAACGCTTGCCACCTACGTATTACCGCGGCTGCTGGCACGGAGTTAGCC
+
CCB@6,6ECC:6666CEEEA,,,=CC,FC,B8CF,,EFDEG@G<C7@C<6@FGGGC@C@F<@F?C6,,C,8,E:CBFC,CFE,EFGGF@BC@,:AF?F9A<59,9ABFG@:F,C<<B7FEFCGGGGF8E=FFG;F=E=D8,@8D?F;,3,3AFF9=>@8=E8?FDDEF8A9@DEDG?C+060+@3+<,,@E1*3@9CCG89F9A6AFA26E6:9=B48)0:@FFF=(6((.1(673(3681(/58)7<=>B17,8?2(-8664<?FF(:2:2::FA4309B1112323?72(((,-4<4A:
@M04999:289:000000000-L3R54:1:1101:24763:15272 2:N:0:424
GCGGACTACCCGGGTATCTAATCCTGTTTGCTCCCCACGCTTTCGCATCTCAGCGTCAGTATCTGTCCAGAAGGCCGCCTTCGCCACCGGTATTCCTCCACATCTCTACGCATTTCACCGCTACACGTGGAATTCTACCTTCCTCTACAATACTCCAGATAACCAGTTTTAAGTGCAATTCCCAGGTTGAGCCCGGGGCTTTCACACCTAACTTAATTATCCGCCTACATGCCCTTTACGCCCAGTCATTCCAATTAACGCTCGCACCCTCCGTATTACCGCGGCTGCTGGCACGGAGTTT
+
CCCCCGGGGGGGGGGGGGGGGGGGGGGGGGGGGGGGGGGGGGGGGGGGGGGGGGGGGGGGGGGGGGGGGGGGGGGGGGGGGGGGGGGGGGGGGGGGGGGGFGGGGGGGGGGGGGGGGGGGGGGGGGGGGGGGGGGGGGGGGGGGGGFGGGGGGGGGGGGGFGFGGGEGGGCGGGGGFGFGGGGGGFGGGGGGGGGDDGGGFFFFFFFBF=BBFFFFFFFFFFFFFF;;@FCEF@@FEFFB?FFFFEEEFFE55?CFFFFFF?0(4099BFFB910:B<AB070,(2(8?:?B77113,43)
@M04999:289:000000000-L3R54:1:1101:17703:15298 2:N:0:424
GGACTACTAGGGTATCTAATCCTGTTTGCTCCCCACGCTTTCGCATCTCAGCGTCAGTATCTGTCCAGAAGGCCGCCTTCGCCACCGGTATTCCTCCACATCTCTACGCATTTCACCGCTACACGTGGAATTCTACCTTCCTCTACAATACTCCAGATAACCAGTTTTAAGTGCAATTCCCAGGTTGAGCCCGGGGCTTTCACACCTAACTTAATTATCCGCCTACATGCCCTTTACGCCCAGTCATTCCGATTAACGCTCGCACCCTCCGTATTACCGCGGCTGCTGGCACGGAGTTAGC
+
CCCCCGGGGGGFFGGGGGGGGGGGGGGGGGGFGGGGGGGGGGGGGEGGGGGGGGGGGGGGGGGGGGGGGGGGGGGGGGGGGGGGEGGGGGGGGGGGGGGGGFGGGGGFGGGGGGGGGGGGGGGGGGGGFGGGGGGGGGGGGGFGDGGGGGFFFGEGCFGGGGGGGFFGGGGGGGGGFGFGDGGGGGGGGGGG>E67>DFGFFFFFFFFFFFEFFFFFFFEFBF@9BEEF=BFFFFEEF;AB1=.7>C)5?F;6@?EE@9;DBF6,76<B01:2??AA4<F>>>FB:?:7??<0(414:DA4
@M04999:289:000000000-L3R54:1:1101:26105:15300 2:N:0:424
TATAGACTACCGGGGTATCTAATCCTGTTTGCTCCCCACGCTTTCGCATCTCAGCGTCAGTATCTGTCCAGAAGGCCGCCTTCGCCACCGGTATTCCTCCACATCTCTACGCATTTCACCGCTACACGTGGAATTCTACCTTCCTCTACAATACTCCAGATAACCAGTTTTAAGTGCAATTCCCAGGTTGAGCCCGGGGCTTTCACACCTAACTTAATTATCCGCCTACATGCCCTTTACGCCCAGTCATTCCGATTAACGCTCGCACCCTCCGTATTACCGCTGCTGCTGGCACGGATTT
+
CCCCCGGGGGGGGGGGGGGGGGGGGGGGGGGGGGGGGGGGGGGGGGGGGGGGGGGGGGGGGFGGGGGGGGGGGGGGGGGGGGGGGGGGGGGGGFGGGGGGGGGGGGGGGGGGDGGGGGGGGGGEGGGGGGGGGGGGGDGFGGGGGGGGGGGG8DGGGGGGGGGGGGGGGGGGGGGGFGFGGGGGGGGFGGFCFGGGGGDG>FFFFFFF=DBFFFFFCFFEFFE?FF?DFFFCFF@F@;CF(7>@@DFEEEEE?148<BFA666:67(4>?FFB91((.)6437(490:<::0:34:97(8<
@M04999:289:000000000-L3R54:1:1101:10032:15367 2:N:0:424
TTCGACTACTAGGGTATCTAATCCTGTTTGCTCCCCACGCTTTCGCATCTCAGCGTCAGTATCTGTCCAGAAGGCCGCCTTCGCCACCGGTATTCCTCCACATCTCTACGCATTTCACCGCTACACGTGGAATTCTACCTTCCTCTACAATACTCCAGATAACCAGTTTTAAGTGCAATTCCCAGGTTGAGCCCGGGGCTTTCACACCTAACTTAATTATCCGCCTACATGCCCTTTACGCCCAGTCATTCCGATTAACGCTCGCACCCTCCGTATTACCGCGGCTGCTGGCACGGGGTTT
+
CCCCCGGGGGGGGGGGGGGGGGGGGGGGGGGGGGGGGGGGGGGGGGGGGGGGGGGGGGGGGGGGGGGGGGGGGGGGGGGGGGGGGGGGGGGGGGGGGGGGGGGGFGGGGGGGGGGGGGGGGGGGGGGGGGGGGGGGGGGGGGGGGGGGGGGGGGGGGEGGGGGGGGGGGGGGGGFGFGFGGFGGGGGGGGGGGGEDGGGGFFFFFFFF=EEFFFFFFFFEFCDD@D@:3@CEF@@@@4C><@B0;;39EE?C@(6???FD9?B;9>B>136:4383:AB<(3193116:>??FF0(((-3(
@M04999:289:000000000-L3R54:1:1101:2856:15465 2:N:0:424
GTGACGACTACTAGGGTATCTAATCCTGTTCGCTACCCATGCTTTCGAACCTCAGCGTCAGTTACAGACCAGAGAGCCGCCTTCGCCACTGGTGTTCTTCCATATATCTACGCATTCCACCGCTACACATGGAGTTCCACTCTCCTCTTCTGCACTCAAGAAAAACAGTTTCAGCTGCACTTCCCCGGTTAAGCCGAGGGCTTTCACAGCTGACTTGTTCTCCCGCCTGCGTTCGCTTTACGCCCAATAAATCCGGACAACGCTTGCCACCTACGTATTACCGCGGCTGCTGGCACGTAGT
+
CCCCCGGGGGGGGGGGGGGGGGGGGGGGGGGGGGGGGGGGGGGGGGGGGGGGGGGGGGGGGGGGGGGGGGGGGGGGGGGGGGGGGGGGGGGGGGGGGGFGGGGGGGGGGGGGGGGGGGGGGGGGGGGGFGGFGGGGGGGGGGGGGGGGGGGGGGGGGGGGGGGGGGGGGGGGGGGGFGBGFGGGGGGGGEEGGGGGGGGC>FAFFFFFEFFEFFFFFFFFFFFFFFFFFFFFF?FF;;?FFFFFFD;D;EEFFFFFFFFF?FFFFFFFFFB?2?0:<ABFBA1;B6BB0(8:31:?24<B4
@M04999:289:000000000-L3R54:1:1101:25994:15475 2:N:0:424
TGCCGGACTACCGGGGTATCTAATCCTGTTTGCTCCCCACGCTTTCGCATCTCAGCGTCAGTACCTGTCCAGAAGGCCGCCTTCGCCACCGGTATTCCTCCACATCTCTACGCATTTCACCGCTACACGTGGAATTCTACCTTCCTCTACAATACTCTAGTTAACCAGTTTTAAGTGCAATTCCTAGGTTGAGCCCAGGGCTTTCACACCTAACTTAATTATCCGCCTACATGCCCTTTACGCCCAGTCATTCCGATTAACGCTCGCACCCTCCGTATTACCGCGGCTGCTGGCACGGAGT
+
CCCCCGGGGGGGGGGGGGGGGGGGGGGGGGGGGGGGGGGGGGGGGGGGGGGFGGGGGGGGGGGGGGGGGGGGGGGGGGGGGGGGGGGGGGGGGCGGGGGGGGGGGGGGGGGGGGGGGGGGGGGGGGGGGGGGGGFFGGGGGGGGGGGGGGGGGGGGGGFGGGGGGGGGGGGGGGGGFGFGGGGDGGGGGGGGGGGCFGFDEFFFFFFFFFFFFFFFFFFFFCF4=B2@@FFFFFF@@DFFE@FBF?0=EFFCEFF1?@?))(,4?F>0992(489?F?F2:>:BF-49BFFF?0(4?>09(
@M04999:289:000000000-L3R54:1:1101:21521:15501 2:N:0:424
GGACTACCGGGGTATCTAATCCTGTTCGCTACCCATGCTTTCGAACCTCAGCGTCAGTTACAGACCAGAGAGCCGCCTTCGCCACTGGTGTTCTTCCATATATCTACGCATTCCACCGCTACACATGGAGTTCCACTCTCCTCTTCTGCACTCAAGAAAAACAGTTTCAGCTGCACTTCCCCGGTTAAGCCGAGGGCTTTCACAGCTGACTTGTTCTCCCGCCTGCGTTCGCTTTACGCCCAATAAATCCGGACAACGCTTGCCACCTACGTATTACCGCGGCTGCTGGCACGTAGTTAGC
+
CCCCCGFGGGGGGGGGGGGGGGGGGGGGGGGGGGGGGGGGGGGGGGGGGGGGGGGGGGGGGGGGGGGGGGGGGGGGGGGGGGGGGGGGGGGGGGGGGGGGGGGGGGGGGGGGGGGGGGGGGGGGGGGGGGGGGGGGGGGGGGGGGGGGGGGGGGGDGFGFGGGGGGGGGGGGGGGGFFFGGGGGGGGGGGGGGGGGGGGGFFFFFFFFFFFCBFBFFFFFFF@FD@FFF@<>FFFCCDFDFF;BFA42:077?FBFF>FFFFB24>6?FBFF?FFFFBF9>>F>6627?<?BF??0-6AF:
@M04999:289:000000000-L3R54:1:1101:2702:15506 2:N:0:424
TGACTACTGGGGTATCTAATCCTGTTTGCTCCCCACGCTTTCGCATCTCAGCGTCAGTATCTGTCCAGAAGGCCGCCTTCGCCACCGGTATTCCTCCACATCTCTACGCATTTCACCGCTACACGTGGAATTCTACCTTCCTCTACAATACTCCAGATAACCAGTTTTAAGTGCAATTCCCAGGTTGAGCCCGGGGCTTTCACACCTAACTTAATTATCCGCCTACATGCCCTTTACGCCCAGTCATTCCGATTAACGCTCGCACCCTCCGTATTACCGCGGCTGCTGGCACGGAGTTAGC
+
CCCCCGGGGGGGGGGGGGGGGGGGGGGGGGGGGGGGGGGGGGGGGGGGGGGGGGGGGGGGGGGGGGGGGGGGGGGGGGGGGGGGGGGGGGGGGGGGGGGGGGGGGGGGGGGGGGGGGGGGGGGGGGGGGGGGGGGGGGGGGGGGGGGGGGGGGGGGGGGGGGGGGGGGGGGGGGGGFGFGGGGGGGGGGGGGGGGGGGGGFFFFF4FFFFFFEFFFFFFFFFFFFFFFF=BFFFE3EFFFFFF@@<C?CEF@DFFFFFFB,2(3>6?01<>??FBFFA?F(46>B6::::7<<((4::4A-
@M04999:289:000000000-L3R54:1:1101:5787:15530 2:N:0:424
TAGGACTACTCGGGTATCTAATCCTGTTCGCTACCCATGCTTTCGAACCTCAGCGTCAGTTACAGACCAGAGAGCCGCCTTCGCCACTGGTGTTCTTCCATATATCTACGCACTCCACCGCTACACATGGAGTTCCACTCTCCTCTTCTGCACTCAAGAAAAACAGTTTCAGCTGCACTTCCCCGGTTAAGCCGAGGGCTTTCACAGCTGACTTGTTCTCCCGCCTGCGTTCGCTTTACGCCCAATAAATCCGGACAACGCTTGCCACCTACGTATTACCGCGGCTGCTGGCACGTAGTTT
+
CCCCCGGGGGGGGGGGGGGGGGGGGGGGGGGGGGGGGGGGGGGGGGGGGGGGGGGGGGGGGGGGGGGGGGGGGGGGGGGGGGGGGGGGGGGGGGGGGGGGGGGGGGGGGGGGGGGGGGGGGGGGGGGGGGGGGGGGGGGGGGGGGGGGGGGGGGGGGGGGGGGGGGGGGGGGGGGGFGFGGGGGGDGGGGGGGGGGGDDGFFFFFFFFFEEFFFFFFFFFFB9=@DFF>@FFFFFFFFFBD>@F<@E@EFF?>>?>1?:>FFB6B?DB?FFFFF?BFFFD?B09>B>?BD(41?0,4(3:)
@M04999:289:000000000-L3R54:1:1101:24980:15535 2:N:0:424
TGACTACTGGGGTATCTAATCCTGTTTGCTCCCCACGCTTTCGCATCTCAGCGTCAGTATCTGTCCAGAAGGCCGCCTTCGCCACCGGTATTCCTCCACATCTCTACGCATTTCACCGCTACACGTGGAATTCTACCTTCCTCTACAATACTCCAGATAACCAGTTTTAAGTGCAATTCCCAGGTTGAGCCCGGGGCTTTCACACCTAACTTAATTATCCGCCTACATGCCCTTTACGGCCAGTCATTCCGATTAACGCTCGCACCCTCCGTATTACCGCGGCTGCTGGCACGGAGTTAGC
+
CCCCCGGGGGGGGGGGGGGGGGGGGGGGGGGGGGGGGGGGGGGGGGGGGGGGGGGGGGGGGGGGGGGGGGGGGGGGGGGGGGGGGGGGGGGGGGGGGGGGGGGGGGGGGGGGGGGGGGGGGGGGGGGGGGGGGGGGGGGGGGGGGGGGGGGGGGGGGGGGGGGGFGGGGGGGGGFGFGFGGGGGGGGGGGGGGGGCGG>FFFFFFFFFEFFF=FFFFFFFBDFFFDEFEFEDFFFFF;;DFFFFEFFEFF@2???FFD6??;;FF9?FF?1?<?:<A<BF0796;BB?BBFF6>6>FFBF<
@M04999:289:000000000-L3R54:1:1101:7863:15564 2:N:0:424
AGACTACTGGGGTATCTAATCCTGTTTGCTCCCCACGCTTTCGTCCATCAGCGTCAATCGGTATTTAGTAACCTGCCTTCGCAATCGGGGTTCTGTGTAATATCTATGCATTTCACCGCTACACTACACATTCCAGCTACTTCAATACTATTCAAGATTAACAGTATCACCGGCAGTTCTACAGTTAAGCTGCAGTTTTTCACCGCTGACTCATCAACCTGCCTGCGGACCCTTTAAACCCAATAAATCCGGATAACGCTCGCATCCTCCGTATAACCGCGGCTGCGGGCACGGAGTTAGC
+
BB@C@FGFGGGG:@C<CFCEFAEEGGGCA9FFGDDFFEGGGF:EFG7@CEB@:C:@:CF<FCFEAFFGGAEGGGEG,F<EAFGC@@FDGDGGGGGFEFF@FEECEGGFD?FGFDFGGE>EEGGG9=EEGCGAFCG9EDEGGDFG8EF?DDGAFFAFBD;FD8EDFDFGG,DEC8+@DCFGDF7DGFFC=FAD7@F+5?FFACF*09??8=97C+39*AF)*:0634)/)/(6BB3CE*3?2:((/;47?=13(6;<@;9?F>6:19742,,-14))6(46>(,(-(((--(((((,40.46
@M04999:289:000000000-L3R54:1:1101:21337:15579 2:N:0:424
AAGACTACTCGGGTATCTAATCCTGTTTGCTCCCCACGCTTTCGCATCTCAGCGTCAGTATCTGTCCAGAAGGCCGCCTTCGCCACCGGTATTCCTCCACATCTCTACGCATTTCACCGCTACACGTGGAATTCTACCTTCCTCTACAATACTCCAGATAACCAGTTTTAAGTGCAATTCCCAGGTTGAGCCCGGGGCTTTCACACCTAACTTAATTATCCGCCTACATGCCCTTTACGCCCAGTCATTCCGATTAACGCTCGCACCCTCCGTATTACCGCGGCTGCTGGCACGGAGTT
+
CCCCCGGGGGGGGGGGGGGGGGGGGGGGGGGGGGGGGGGGGGGGG@FGGGGGGGGGGGGGGGGGGGGGGGGGGGGGGGGGGGGGGGGGGGGGGGGGGGGGGFGFGGGFGGGGGGGGGGGGGGGGGGGGGGGGFFGGGGGGGGGGFGGEGGGGGGGGGGGGGG8DBFGGGGGGGCFGCFFGGDGGGGGGGGGGFCEDGGGGFFFFF4?FE>BFFFFFEFFFF?DFFDFEF?=B3@;3>EFBB>074;@EFEE;DF?<EF6>B:BB>FFF118>:?0:ABAFF>BF>9:??0313860>F?
@M04999:289:000000000-L3R54:1:1101:8151:15591 2:N:0:424
TTGACTACTGGGGTATCTAATCCTGTTCGCTCCCCACGCTTTCGTCCATCAGCGTCAATCGGTATTTAGTAACCTGCCTTCGCAATCGGGGTTCTGTGTAATATCTATGCATTTCACCGCTACACTACACATTCCAGCTACTTCAATACTATTCAAGATTAACAGTATCAACGGCAGTTCTACAGTTAAGCTGCAGGTTTTCACCGCTGACTTATCAACCCGCCTACGGACCCTTTAAACCCAATAAATCCGGATAACGCCCGCATCCTCCGTATTACCGCGGCTGCTGGCACGGAGTT
+
CCCCCGGGFGGGGG@FDFGFGGGGGGGGGGEGGGGGGGGGGGGGGGGGGGGGGGEGDEGGGFFGCFGGGGGGGGGGGFGGGGGGGGGGEGGGGGFGFGGGFGGDDECDFGDGFCCFFFGGGGGGGGGGGGGGAFCFFFGFGGFGDFFFGGGGCGFCFGGGGGGGFGDFFGFGGED>AF7CFGGG8FFGGGGGGGEG?@DFFFFFFFFFFF@BCFFFFAFFDFFFADF?29=B=DD>=4>FFFD?D;A7?EEB((,;A<<>(:>F;:904A?F<:?BA<<?FF0;B;:?:02:2((((4.
@M04999:289:000000000-L3R54:1:1101:8902:15626 2:N:0:424
GACTACCCGGGTATCTAATCCTGTTTGCTCCCCACGCTTTCGCATCTCAGCGTCAGTATCTGTCCAGAAGGCCGCCTTCGCCACCGGTATTCCTCCACATCTCTACGCATTTCACCGCTACACGTGGAATTCTACCTTCCTCTACAATACTCCAGATAACCAGTTTTAAGTGCAATTCCCAGGTTGAGCCCGGGGCTTTCACACCTAACTTAATTATCCGCCTACATGCCCTTTACGCCCAGTCATTCCGATTAACGCTCGCACCCTCCGTATTACCGCGGCTGCTGGCACGGAGTTAGCC
+
CCCCCGGGGGGGGGGGGGGGGGGGGGGGGGGGGGGGGGGGGGGGGGGGGGGGGGGGGGGGGGGGGGGGGGGGGGGGGGGGGGGGGGGGGGGGGGGGGGGGGGGGGGGGGGGGGGGGGGGGGGGGGGGGGGGGGGGGGGGGGGGGGGGGGGGGGGGGGGGGGGGFGGGGGGGGGGGGFGFGGGGGGGGGGGGGGGGGGGGGFFFFFFFFFFFFFFFFFFFFFFFFFFFF@=DFFFFFFF9DFFFFFFEEEFFFFFFFFF:?BFFF><F:?FFF?FBFAFF>;BBBFB:BF???>09B<BFF7
@M04999:289:000000000-L3R54:1:1101:15838:15661 2:N:0:424
AATTGACTACCCGGGTATCTAATCCTGTTTGCTCCCCACGCTTTCGCATCTCAGCGTCAGTATCTGTCCAGAAGGCCGCCTTCGCCACCGGTATTCCTCCACATCTCTACGCATTTCACCGCTACACGTGGAATTCTACCTTCCTCTACAATACTCCAGATAACCAGTTTTAAGTGCAATTCCCAGGTTGAGCCCGGGGCTTTCACACCTAACTTAATTATCCGCCTACATGCCCTTTACGCCCAGTCATTCCGATTAACGCTCGCACCCTCCGTATTACCGCGGCTGCTGGCACGGAGTT
+
CCCCCFGFEGGGGGGGGGGGGGGGGGGGGGGGGGGGEGGGGGGGGDGGGGGGGGGGGGGGGGGGGGGGGGGGGGGGGGGGGGGGGGFFGGGGGGGGGGGGGGG?FFGGGGGGGGGGGGGGGGDGGGGGGGGGGGGGGGGGGGFGGGCAFFGGGGGGGGGGGGGGGGGGFEGGGGGGFGFGGGFGGGGGG6@FGGGGGGGGBFF8AFFADFBFFFFFFFFFFFFFFFFFDEF?EFFFFFEFFFBF6?3=EEF?633??6<<<01-7>FB>??F<>1:7:BDB0>3(499B?B?034:>6BF8
@M04999:289:000000000-L3R54:1:1101:18431:15733 2:N:0:424
TTTGACTACTGGGGTATCTAATCCTGTTCGCTCCCCACGCTTTCGTCCATCAGCGTCAATCGGTATTTAGTAACCTGCCTTCGCAATCGGGGTTCTGTGTAATATCTATGCATTTCACCGCTACACTACACATTCCAGCTACTTCAATACTATTCAAGATTAACAGTATCAACGGCAGTTCTACAGTTAAGCTGCAGGTTTTCACCGCTGACTTATTAACCCGCCTACGGACCCTTTAAACCCAATAAATCCGGATAACGCTCGCATCCTCCGTATTACCGCGGCTGCTGGCACGGAGTT
+
CCCCCGGGGGGGGGGGGGGGGGGGGGGGGGGGGGGGGGGGGGGGGGGGGGGGGGGGGGGGGGGGGGGGGGGGGGGGGGGGGGGGGGGGGGGGGGGGGGGGGGGGGGGGGGGGGGGGGGGGGGGGGGGGGGGGGGGGGGGGGGGGGGGGGGGGGGGGGGGGGGGGGGGGGGGGGGGGFGFGGGGGGGGGGGGGGGGGGFFGFFFFFF>EFFFFFFFFFFFFFFBFFA9B=29@@FFFFFFFFFFF@FFACEFEFFF?0@<?9?@>FFFFFFF:9B<7?FFA(3;1(39:?BBBF>?>0(,4
@M04999:289:000000000-L3R54:1:1101:24576:15800 2:N:0:424
TTACTACCCGGGTATCTAATCCTGTTTGCTCCCCACGCTTTCGCATCTCAGCGTCAGTATCTGTCCAGAAGGCCGCCTTCGCCACCGGTATTCCTCCACATCTCTACGCATTTCACCGCTACACGTGGAATTCTACCTTCCTCTACAATACTCCAGATAACCAGTTTTAAGTGCAATTCCCAGGCTGAGCCCGGGGCTTTCACACCTAACTTAATTATCCGCCTACATGCCCTTTACGCCCAGTCATTCCTATTAACGCTCGCACCCTCCGTATTACCGCGGCTGCTGGCACGGAGTTAGC
+
CCCCCGGG@GGGGEFGGGGGG9FGGGGGGGGGGFGG@FFEFG7F@GGGGGGGGFGGGGCGGGGGGGGGFFFGGGGGFFGGGGGDGFGD>FFGGGGGGGGF<ADFGGGGGGGGGGGGAGGGGGGGGGGDGDFEEFEGGGGGGG8FGGC9,@ECGFG89DGFGGGF9DCEGFFG=FFGF8D9DDFD8C?:D?FGGG5DG4>FFFFFF>F*>=F?:4==>CFCFB=@@B=C<@EFE@@EC01A9;@;E4CC39))9<C33;6?0(49B662<01(((.694:947;>BF?::37<?3,4:72))
@M04999:289:000000000-L3R54:1:1101:6829:15863 2:N:0:424
TGGACTACAGGGGTATCTAATCCTGTTTGCTCCCCACGCTTTCGCATCTCAGCGTCAGTATCTGTCCAGAAGGCCGCCTTCGCCACCGGTATTCCTCCACATCTCTACGCATTTCACCGCTACACGTGGAATTCTACCTTCCTCTACAATACTCCAGATAACCAGTTTTAAGTGCAATTCCCAGGTTGAGCCCGGGGCTTTCACTCCTAACTTAATTATCCGCCTACATGCCCTTTACGCCCAGTCATTCCGATTAACGCTCGCACCCTCCGTATTACCGCGGCTGCTGGCACGGATTT
+
CCCCCGFGGGGGGGGGGGGGGGGGGGGGGGGGGGDGGGGGGGGGGGGGGGGGGGGGGGGFGGGGGGGGGGGGGGGGGGGGGCGGGGGGGGGGFGGGAFGGGGFFFFGGGGGGGGGGGGGGGGGGGGGGGGGGGEGFGGFGGGGGGGGGGGGGGFGFGCGGGGGGGGGGGGG,EFGGFGFGGFGGGGGGFGGGGDGDGGCFFFCE69AFBFF=EFCFFFFFFFFFFF@EF<3BBBDFEF@FFF<=8@FFFEC;(61<EFFB::BB00961??>:0(.:AB3((490(-,.(,(),,(((5
@M04999:289:000000000-L3R54:1:1101:13006:15910 2:N:0:424
GTTTGACTACTAGGGTATCTAATCCTGTTCGCTCCCCACGCTTTCGTCCATCAGCGTCAATCGGTATTTAGTAACCTGCCTTCGCAATCGGGGTTCTGTGTAATATCTATGCATTTCACCGCTACACTACACATTCCAGCTACTTCAATACTATTCAAGATTAACAGTATCAACGGCAGTTCTACAGTTAAGCTGCAGGTTTTCACCGCTGACTTATTAACCCGCCTACGGACCCTTTAAACCCAATAAATCCGGATAACGCTCGCATCCTCCGTATTACCGCGGCTGCTGGCACGGAGTT
+
CC8CCGGGGGGGGGGGGGGCEFGFGDFGGFGC:FGGGGGGGGGGGGGGGGGGGGGEGGGGGGFGGGGGGGGGGGGGFEEGGGFGGGC:F<FFGGGGGGFEFGGGGGGGGGGGGGGGGGGGGGGGGGGGGGGFGDGGFFGGGGGGGGGDDFGGGGCFGGGGGFGGGGGGGGFDGFDE>GFGGGGGFGGGFGGGGGGCFGGGFFFFFFFDBB=@FFFF@BFEFFFFF>AAB>?=>F?BFFFFFFFDDFD3AEF?EBFD?DEE09;D01329:2<09<:?:4A>?B(799BFB7??B<?(((,.
@M04999:289:000000000-L3R54:1:1101:26546:15913 2:N:0:424
GAGACTACTGGGGTATCTAATCCTGTTTGCTCCCCACGCTTTCGCATCTCAGCGTCAGTATCTGTCCAGAAGGCCGCCTTCGCCACCGGTATTCCTCCACATCTCTACGCATTTCACCGCTACACGTGGAATTCTACCTTCCTCTACAATACTCTAGTTAACCAGTTTTAAGTGCAATTCCTAGGTTGAGCCCAGGGCTTTCACACCTAACTTAATTATCCGCCTACATGCCCTTTACGCCCAGTCATTCCGATTAACGCTCGCACCCTCCGTATTACCGCGGCTGCTGTCACGGAGTTAT
+
C@CCC9E<@FFGGFCGEGGFFGFF@CFGFGGGD8@EF@FCGGFCGEDGFCCFFEGGDFG9FEFCEEFD8FE@FG@7+>FGDGCC::=FEGDFAEADGGFGFFGCFFGFFGGCGGGGGGGEGDGGGGGGGGGG@GFGG9=EC8DDFFE==FGGFFC=;EDD,EEFGGCFFFFGD:DDFFBD7F?2@DGGFFFCEGFF+=:;AFFF>AEFEBCEEFFFFFFE6):=4>DEECF3>3BEC4(?2>25@EF?EEEE;70?FFDFD(((6:6?BB?>:FF:A<A?99((42:DF4).56?(,(.:)
@M04999:289:000000000-L3R54:1:1101:11926:15926 2:N:0:424
CGACTACTAGGGTATCTAATCCTGTTCGCTCCCCACGCTTTCGTCCATCAGCGTCAATCGGTATTTAGTAACCTGCCTTCGCAATCGGGGTTCTGTGTAATATCTATGCATTTCACCGCTACACTACACATTCCAGCTACTTCAATACTATTCAAGATTAACAGTATCAACGGCAGTTCTACAGTTAAGCTGCAGGTTTTCACCGCTGACTTATCAACCCGCCTACGGACCCTTTAAACCCAATAAATCCGGATAACGCTCGCATCCTCCGTATTACCGCGGCTGCTGGCACGGAGTTAGC
+
CCCCCGGGGGGGGGGGGGGGGGGGGGGGGGGGGGGGGGGGGGGGGGGGGGGGGGGGGGGGGGGGGGGGGGGGGGGGGGGGGGGGGGGGGGGGGGGGGGGGGGGGGGGGGGGGGGGGGGGGGGGGGGGGGGGGGGGGGGFGGGGGGGGGGGGGGGGGGGGGGGGGGGGGGGGGEGGGFGFGGGGGGGGGGGGGGGGGGGGGFFFFFFFFFFBEFFFFFFFFFFFFFFFFFFFFFFFFFFFFFFFDFFFFFFF6@FFFFF9;<BBFFF??A01:6<B<<219;FBBFFFFF?1>B>038:AA:
@M04999:289:000000000-L3R54:1:1101:22873:15931 2:N:0:424
AGACTACTGGGGTATCTAATCCTGTTTGCTCCCCACGCTTTCGCATCTCAGCGTCAGTATCTGTCCAGAAGGCCGCCTTCGCCACCGGTATTCCTCCACATCTCTACGCATTTCACCGCTACACGTGGAATTCTACCTTCCTCTACAATACTCTAGTTAACCAGTTTTAAGTGCAATTCCTAGGTTGAGCCCAGGGCTTTCACACCTAACTTAATTATCCGCCTACATGCCCTTTACGCCCAGTCATTCCGATTAACGCTCGCACCCTCCGTATTACCGCGGCTGCTGGCACGGAGTTAGC
+
CCCCCGGGGGGGGGGGGGGGGGGGGGGGGGGGGGGGGGGGGGGGGGGGGGGGGGGGGGGGGGGGGGGGGGGGGGGGGGGGGGGGGGGGGGGGGGGGGGGGGGGGGGGGGGGGGGGGGGGGGGGGGGGGDFFGGGGGGGGGGGGGGGGGGGGGGGGGGGGGGGGGGGGGGGGGCDGGFGFGGGGGGGGGGGGGGGGGGGGGF>FFFFFFFFFFFAFFEFFFDFFFFFFFFFFF@DFFFFDDF>>>>4CFFFE?FFDFFFFFFF>9;BB?B?BF08?AA>61,40616),3<0<(32,(8A<2
@M04999:289:000000000-L3R54:1:1101:6770:15946 2:N:0:424
AGCTAGACTACCGGGGTATCTAATCCTGTTTGCTCCCCACGCTTTCGCATCTCAGCGTCAGTATCTGTCCAGAAGGCCGCCTTCGCCACCGGTATTCCTCCACATCTCTACGCATTTCACCGCTACACGTGGAATTCTACCTTCCTCTACAATACTCCAGATAACCAGTTTTAAGTGCAATTCCCAGGTTGAGCCCGGGGCTTTCACACCTAACTTAATTATCCGCCTACATGCCCTTTACGCCCAGTCATTCCGATTAACGCTCGCACCCTCCGTATTACCGCGGCTGCTGGCACGGAGT
+
CCCCCGGGGGFGGGGGGGGGGGGGGGGGGGFGGGGGGGGGGGEGGGGGGGGGGFGGGGGGGGGGGGGGGGGGGGGGGGGGGGGGGGGGGGEGGEGGGGGGGGGGGGGGGGFGGGGGGGGGGGGGGGGGGGGGGGGGGGGGGGGGGGGGGGGGGGGGGGD?FGFFGGGGGGFGGGGGFGFGGGGGEGGGGGGGGGGFGGGG>?99AFFFFDFFFFFFFFFFCCF:@D;<FFFFFE38@@EFFFF@F;05=AECEC@:B0:A>?FB?999698:B?F:B?:AA>:>B0;F;B??((,51237,
@M04999:289:000000000-L3R54:1:1101:19815:15989 2:N:0:424
CCGACTACCAGGGTATCTAATCCTGTTCGCTACCCATGCTTTCGAACCTCAGCGTCAGTTACAGACCAGAGAGCCGCCTTCGCCACTGGTGTTCTTCCATATATCTACGCATTCCACCGCTACACATGGAGTTCCACTCTCCTCTTCTGCACTCAAGAAAAACAGTTTCAGCTGCACTTCCCCGGTTAAGCCGAGGGCTTTCACAGCTGACTTGTTCTCCCGCCTGCGTTCACTTTACGCCCAATAAATCCGGACAACGCTTGCCACCTACGTATTACCGCGGCTGCTGGCACGTAGTT
+
CCCCCGGGGGGGGGGGGGGGGGGGGGGGGGGGGGGGGGGGGGGGGGGGGGGGGGGGGGGGGGGGGGGGGGGGGGGGGGGGGGGGGGGGGGGGGGGGGGGGGGGGGGGGGGGGGGGGGGGGGGGGGGGGGGGGGGGGGGGGGGGGGGGGGGGGGGGGGGGGGGGGGGGGGGGGGGGGFGFGGCDEGGGGGGGGGGGGGGGGAFFFFFFFFFFFFAFFFFFFFFFFFFFFFFFFFFFFFFFFFFFFFFFFFFFF6?B>?FFFFF:??A??734:BFA?FFFF>>>F03?:BF??<B?FB29
@M04999:289:000000000-L3R54:1:1101:20125:15996 2:N:0:424
CGGGACTACACGGGTATCTAATCCTGTTTGCTCCCCACGCTTTCGCATCTCAGCGTCAGTATCTGTCCAGAAGGCCGCCTTCGCCACCGGTATTCCTCCACATCTCTACGCATTTCACCGCTACACGTGGAATTCTACCTTCCTCTACAATACTCCAGATAACCAGTTTTAAGTGCAATTCCCAGGTTGAGCCCGGGGCTTTCACACCTAACTTAATTATCCGCCTACATGCCCTTTACGCCCAGTCATTCCGATTAACGCTCGCACCCTCCGTATTACCGCGGCTGCTGGCACGGAGTT
+
CCCCCGGGGGGGGGGGGGGGGGGGGGGGGGGGGGGGGGGGGGGGGGGGGGGGGGGGGGGGGGGGGGGGGGGGGGGGGGGGGGGGGFGGGGGGGGGGGGGGGGGGGGGGGGGGGGGGGGGGGGGGGGGGGGGGGGGGGGGGGGGGGGGGGGGGGGGGGGGGGGGFGGGGGGGGGGGGFGFGGGFGGGGGGGGGGFGGGGGGFFFFFFFFFFFFFFFFEFFFFFDFFFFFFFFF@DFFFFFFFFFFFFFFFFFFFFFFFFAF><0>7;F9?:BFFF???FFFF999>BFFFF?6??BB6>?F
@M04999:289:000000000-L3R54:1:1101:6989:15996 2:N:0:424
GACTACTCGGGTATCTAATCCTGTTTGCTCCCCACGCTTTCGCATCTCAGCGTCAGTATCTGTCCAGAAGGCCGCCTTCGCCACCGGTATTCCTCCACATCTCTACGCATTTCACCGCTACACGTGGAATTCTACCTTCCTCTACAATACTCCAGATAACCAGTTTTAAGTGCAATTCCCAGGTTGAGCCCGGGGCTTTCACACCTAACTTAATTATCCGCCTACATGCCCTTTACGCCCAGTCATTCCGATTAACGCTCGCACCCTCCGTATTCCCGCGGCTGCTGGCACGGAGTTAGCC
+
CCCCCGGGGGGGGGGGGGGGGGGGGGGGGGGGGGGGGGGGGGGGGGGGGGGGGGGGGGGGGGGGGGGGGGGGGGGGGGGGGGGGFGGGGGGGGGGGGGGGGGGGGGGGGGGGGGGGGGGGGGGGGGGGGGGGGGGGGGGGGGGGGEFGFGGFGFCGGGGFGGGGGGFGGGGGGGDGFGFGGCFGGGGGGGGGGGGGGCCF>@EFFFFFFFEFAFFFEAFFFF@=B2?EF8BEFF<>6;@F<?;<))?36=D061?E@>??FBBFF18?B0:1?:)434;4(7>>B:7??BDB;9,8().:7
@M04999:289:000000000-L3R54:1:1101:3330:16017 2:N:0:424
GACTACTCGGGTATCTAATCCTGTTTGCTCCCCACGCTTTCGCATCTCAGCGTCAGTATCTGTCCAGAAGGCCGCCTTCGCCACCGGTATTCCTCCACGTCTCTACGCATTTCACCGCTACACGTGGAATTCTACCTTCCTCTACAATACTCCAGATAACCAGTTTTAAGTGCAATTCCCAGGTTGAGCCCGGGGCTTTCACACCTAACTTAATTATCCGCCTACATGCCCTTTACGCCCAGTCATTCCGATTAACGCTCGCACCCTCCGTATTACCGCGGCTGCTGGCACGGAGTTAGCC
+
CCCCCGGGGGGFFGDFGGGGGFFGGGGGGFGGGGGGGGEGGGEGGGDGGGGGGFGGGGGGG@FEFGFGEEFGGGGGGGGCCGGGGEFG7CF9FFDGGG,AFEECAFFGGGGGFGGGDCFGGGGGFGGFGGGGGFFFGGGGGFF8FGGGGGGEGFGGG8DFFGGGGGGGGFECGGGAFGFDGF?@FDFGGFGGGCGGDGGGFFFFFF4ABFFBFFFFEFF?>@FD@@EFEFD1@EEE<@FDF?334CFFFFDF@@EE31:<;1;>>?4(,((..85A6:>9>>9(,..4??F:B(-315)62
@M04999:289:000000000-L3R54:1:1101:10974:16022 2:N:0:424
TCTAGACTACCAGGGTATCTAATCCTGTTTGCTCCCCACGCTTTCGCATCTCAGCGTCAGTATCTGTCCAGAAGGCCGCCTTCGCCACCGGTATTCCTCCACATCTCTACGCATTTCACCGCTACACGTGGAATTCTACCTTCTACAATACTCCAGATAACCAGTTTTAAGTGCAATTCCCAGGTTGAGCCCGGGGCTTTCACACCTAACTTAATTATCCGCCTACATGCCCTTTACGCCCAGTCATTCCGATTAACGCTCGCACCCTCCGTATTACCGCGGCTGCTGGCACGGAGTTAGC
+
CCCCCGGGGGGGGGGGGGGGGGGGGGGGGGGGGGGGGGGGGGGGGGGGGGGGGGGGGGGGGGGGGGGGGGGGGGGGGGGGGGGGGGGGGGGGGGFGGGGGGGGGGGGGGGGGGGGGGGGGGGGGGGGGGGGGGGGGGGGGGDGGGGGCGGGGFFGGGGGGGGGGGGGGGGGGGGGGFGFGGGDGGGFGGFFGGGGGGGGGFFFFFFFFFFFFFFFFFFFFFFF>DFFFFFEFEFFFFFFFF;@FE<5CEFFF6?@CFFFFFFFFF>B??B6417?FF<691;>;>:>B>BFF69BB08AD:
@M04999:289:000000000-L3R54:1:1101:23895:16025 2:N:0:424
ACCAACACGTTATTATAGCTCATACGTGTGCGACTACACGGGTATTTAATTCTGTTTGCTTCCCTCTCCCTCCCATCTCCGCGTCATCATCTGTCCATCAACCAGCCTTCTCCACCACGGTCTCTCCACCTCCCTCCTCATTTCACACCTCCACTATCCCTTAACCCTTTCTCTTGCACACTCTCCATAACCCGATTTAAATGAAATTCTCACTCTGACCTCCTGTCATCTTCCCCTAACTCCACTACATCTCTCAGCGCCCTCTACGCCCCTCCATGCCTACGACACGTCGCACCCCTCC
+
<6,8B,,8,,,,,=,,6,,=,,,-=,,=C,,,,+++,66B77@+,,,;,,,;<,6C@C<,,C6F,C,;,,:88,:,AA?,+,+4@,,,,6C,,:CAF9<,?,44,,994E,9A5F<,,++9+8,45,,A9,,,6,,@,@4,,,3,,6@=46D?@,,,7,,=,,,3+1,,,,,6,+,+6++6+=,,3,,7,3,1+1+3+?++4++3+1+**3*11+0*+4=+3)).1)*2*****0))))/**08(9((0***95***)(..((((7)(3(../(,/).(/)),(,-(((,(((((--3(((
@M04999:289:000000000-L3R54:1:1101:17367:16032 2:N:0:424
TTCTTCACTACTCGGGTATCTAATCCTGTTTGCTCCCCACGCTTTCGCATCTCAGCGTCAGTATCTGTCCAGAAGGCCGCCTTCGCCACCGGTATTCCTCCACATCTCTACGCATTTCACCGCTACACGTGGAATTCTACCTTCCTCTACAATACTCCAGATAACCAGTTTTAAGTGCAATTCCCAGGTTGAGCCCGGGGCTTTCACACCTAACTTAATTATCCGCCTACATGCCCTTTACGCCCAGTCATTCCGATTAACGCTCGCACCCTCCGTATTACCGCGGCTGCTGGCACGGAGT
+
@CCCCGGGGGGGGGGGGGGGGGG<CFGFGGGGGGGGGGFGEEGEGGGGGGGGFGGGGGGGGGGGGFFFGGFGCFGGGGGGEFEGGGGEGFCEGGGCFGGGGGGGGGGGGGGGGGG=<FGFGGGGGGGGGGGGGGECGGGGFFFGGGGGGGGGGGGGFGGGAFCFGGGFGFGGGGGGFGFFGGGFGGGGGGCF?GGGGGDGFFFFFFFF:A)6>FFFFFFFFECFFF>@FFEFFFFF@FFF98@BF;@;EE3?E?;6<1;EC004?FF9>>:?(13331:AFF:1((499?FF72:24997-
@M04999:289:000000000-L3R54:1:1101:13487:16087 2:N:0:424
CAGACTACACGGGTATCTAATCCTGTTTGCTCCCCACGCTTTCGCATCTCAGCGTCAGTATCTGTCCAGAAGGCCGCCTTCGCCACCGGTATTCCTCCACATCTCTACGCATTTCACCGCTACACGTGGAATTCTACCTTCCTCTACAATACTCCAGATAACCAGTTTTAAGTGCAATTCCCAGGTTGAGCCCGGGGCTTTCACACCTAACTTAATTATCCGCCTACATGCCCTTTACGCCCAGTCATTCCGATTAACGCTCGCACCCTCCGTATTACCGCGGCTGCTGGCACGGAGTT
+
CCCCCGGGGGGGGGGGGGGGGGGGGGGFGGGGGGGGGFGGGGGGGGFGFGGFGGGGGGGGGGGGGGGGGGGGGGGGGGGGGGGGGGGGGGGGGGGGGGGGGGGGGGGGGGGGGGGGGGGGGGGGGGGGGGGGFEGGGGGGGGGGGGGGGGGGGGGGGGGGGGGGGGFGGGGDEFGGFCFGGGGGFGGGGGGGGGGGDGGGFFFFFFFFF=BFFFFFFFFEF@B@=DFFFEF;@@DEFFDFF>?F;EFFFFEE0?07EF?;?BBBBF>??BFFB??>9AAFBB999>6BF0:(4(9>7:0
@M04999:289:000000000-L3R54:1:1101:12114:16095 2:N:0:424
ACAGACTACTGGGGTATCTAATCCTGTTCGCTCCCCACGCTTTCGTCCATCAGCGTCAATCGGTATTTAGTAACCTGCATTCGCAATCGGGGTTCTGTGTAATATCTATGCATTTCACCGCTACACTACACATTCCAGCTACTTCAATACTATTCAAGATTAACAGTATCAACGGCAGTTCTACAGTTAAGCTGCAGGTTTTCACCGCTGACTTATCAACCCGCCTACGGACCCTTTAAACCCAATAAATCCGGATAACGCTCGCATCCTCCATATTACCGCGGCTGCTGGAACGGAGTT
+
C@CCCEEFGGGDEEFGGGFGCFFGGGGGCFGGG:FGEGGE7FFFFGGGDCFCFGEGGGCGDGGGDEEGDFGGFGDFGGCFFGGGEGGGDDCEGFCGGGGGGGFGGGGGGGDFGGGFGGGEGGGGGDFEG8EDFFFGGGGGGGGGGGGGGGGDGDC;>E9FGGG9;DD:FGFDGDDDFG6=DFFGGGCDFGCAEGGGCGGFFFFFCA*5=:=8AEF+0=:-3:)72<DD2(6>F>@D3C4AEF?D088<C?EFB@0(;446(80((-4934>0(6).5AA9007-7>000)(,,(42,9?1
@M04999:289:000000000-L3R54:1:1101:6812:16098 2:N:0:424
TTTGGGACTACCCGGGTATCTAATCCTGTTTGCTACCCACGCTTTCGAGCATGAACGTCAGTGTTATCCCAGGAGGCTGCCTTCGCCATCGGTATTCCTCCACATCTCTACGCATTTCACTGCTACACGTGGAATTCTACCTCCCTCTGACACACTCTAGTTTGACAGTTTCAAATGCACGTCCCAAGTTGAGCTCGGGGATTTCACGTCTGACTTATCTAACCGTCTGCGCTCGCTTTACGCCCAGTAATTCCGATTAACGCTCGCACCCTACGTATTACCGCGGCTGCTGGCACGGAGT
+
CCCCCGGGGGGGGGGGGGGGGGGGGGGGGGGGGGGGGGGGGGGGGGGGGGGGGGGGGGGGGGGGGGGGGGGGGGGGGGGGGGGGGGGGGGGGGGGGGGGGGGGGGGGGGGGGGGGGGGGGGGGGGGGGGGGDGGGGGGGGGGGGGGGGGGGGGGGFGGGGFGAFGGFGEFGGGGGGFGFGGGGGGGGGGGGGGGFCGGGGFFFFFFFFFBFFFFFFFFFEFFFFA=ADDFBFFFFFDFFFEFF;@;=8CE?CFFFDD@FFE?9?<B;>FFFF:BB145:AAFB0>96;>FF?:1:<?FFF2
@M04999:289:000000000-L3R54:1:1101:27379:16129 2:N:0:424
GTTGACTACAAGGGTATCTAATCCTGTTCGCTCCCCACGCTTTCGTCCATCAGCGTCAATCGGTATTTAGTAACCTGCCTTCGCAATCGGGGTTCTGTGTAATATCTATGCATTTCACCGCTACACTACACATTCCAGCTACTTCAATACTATTCAAGATTAACAGTATCAACGGCAGTTCTACAGTTAAGCTGCAGGTTTTCACCGCTGACTTATCAACCCGCCTACGGACCCTTTAAACCCAATAAATCCGGATAACGCTCGCATCCTCCGTATTACCGCGGCTGCTGGCACGGAGTT
+
CCCCCGGGGGGGGGGGGGGGGGGGGGGGFGGGGGGGGEGGDGCFGGFGGGGGFGEGGGGGFGGGGDFFGFGGGGGGGGGGGGGGGE@FGGGGFFFGGGGGGFGFGGGFGGGGGAFFFGFGGGGGGGGGGGGGGGGFGFGDFGGEGGGGGGGCCAFGGGGGGGGGFGGGGGGGGGGCBDFFGGGGGGGGGGGGGGGGDGGGFFFFFFBDFF=CFFFFFFFFFFFFADDFF?@@FFF2.@EFF17?FFFECEF8;;7@FEFF>FFFFFFF?<AF>6?:?F>4?BF0399F>?7?FF?BBB::
@M04999:289:000000000-L3R54:1:1101:20551:16135 2:N:0:424
TCAGACTACCCGGGTATCTAATCCTGTTCGCTCCCCACGCTTTCGTCCATCAGCGTCAATCGGTATTTAGTAACCTGCCTTCGCAATCGGGGTTCTGTGTAATATCTATGCATTTCACCGCTACACTACACATTCCAGCTACTTCAATACTATTCAAGATTAACAGTATCAACGGCAGTTCTACAGTTAAGCTGCAGGTTTTCACCGCTGACTTATTAACCCGCCTACGGACCCTTTAAACCCAATAAATCCGGATAACGCTCGCATCCTCCGTATTACCGCGGCTGCTGGCACGGAGTT
+
CCCCCGGGGGGEGEGGGFGGGEFEFFGGDFGGFGDF<@CGGGGGGGGGGFGDGGGGGGCFGFGFGFFFGGGGGGFGGFF@GGFFGEFFGGGEEGG<FEFEGFGFGGGFGDF;F9?EGEAEGGGG@FDEGFG:?E=FGGGGGFGG,@DF=@FCFCFGFDEFGDGGGGGGGGGGCEDEFGFGFCCFDFCFCCF7EFFGGG?CFFFFF5A?@9AFFF9=A9BEF>>BFDF=@F@@FFD(66CCADF;?3@ACE?;1973<43(60(4(339(5<:BFFF:B9.((,39>91?:0(,)-((,4(
@M04999:289:000000000-L3R54:1:1101:16611:16148 2:N:0:424
TCGACTACAGGGGTATCTAATCCTGTTTGCTCCCCACGCTTTCGCATCTCAGCGTCAGTATCTGTCCAGAAGGCCGCCTTCGCCACCGGTATTCCTCCACATCTCTACGCATTTCACCGCTACACGTGGAATTCTACCTTCCTCTACAATACTCTAGTTAACCAGTTTTAAGTGCAATTCCTAGGTTGAGCCCAGGGCTTTCACACCTAACTTAATTATCCGCCTACATGCCCTTTACGCCCAGTCATGCCGATTAACGCTCGCACCCTCCGTATTACCGCGGCTGCTGCCCCGGAGTT
+
CCCCCGGGGGGGGGGGGGGGGGGGGGGGGGGGGGGGGGGGGGGGG@@FGGGGGGEGGGGDFGGGGGGGGGGGGGGGGGGGGGGDEGFGGGGGGGFGGGGGGGGGGGGGGGGGGGGGFGGGGGGGGGGGGGGGGGGGGGGGGFGEFDED@EFGFGGGGGGGGG8DFFGGFFGCEFGGFGFGFFFG6E9@EG?C7@CF>GGGFFFFFFFFFFFFF>FFEFAEFFD4@2:EF73>=B25CC2;@>71;EE?).;@F@(7C>?9;?FFFF;<(-,7:8:7<B<61;(400:DF)((--4(314
@M04999:289:000000000-L3R54:1:1101:15304:16155 2:N:0:424
GGAGACTACAGGGGTATCTAATCCTGTTTGCTCCCCACGCTTTCGCATCTCAGCGTCAGTATCTGTCCAGAAGGCTGCCTTCGCCACCGGTATTCCTCCACATCTCTACGCATTTCACCGCTACACGTGGAATTCTACCTTCCTCTACAATACTCTAGTTAACCAGTTTTAAGTGCAATTCCTAGGTTGAGCCCAGGGCTTTCACACCTAACTTAATTATCCGCCTACATGCCCTTTACGCCCAGTCATTCCGATTAACGCTCGCACCCTCCGTATTACCGCGTCTGCTGGCACGGAGTTT
+
CCCCCGGGGGGGGGGGGGGGGGGGGGGGGGGGGGGGGGGGGGGGGGGGGGGGGGGGGGGGGGGGGGGGGGFGGGGGGGGGGGGGGGGGGGGDFGGGGGGGGGGGGGGGGGGGGGGGGGGGGGGGGGGGGGGEFGGGGGGGGGGGGGGGGGGCGGGGGGGGGGGGGGGGGGGGGGGGFGFGGGGGGGGGFGGGGGGGGGGGFFFFFFFFFFEBFFFCEFFEFED=AFFFEFFFFFEFFECB>@B>=EFFFEF4.1;?@EE?9602;9>BDFF:(4(4?9<B:>;(-(44<?BB05:1(((,)
@M04999:289:000000000-L3R54:1:1101:29158:16172 2:N:0:424
GCCTGACTACTCGGGTATCTAATCCTGTTTGCTCCCCACGCTTTCGCATCTCAGCGTCAGTATCTGTCCAGAAGGCCGCCTTCGCCACCGGTATTCCTCCACATCTCTACGCATTTCACCGCTACACGTGGAATTCTACCTTCCTCTACAATACTCCAGATAACCAGTTTTAAGTGCAATTCCCAGGTTGAGCCCGGGGCTTTCACACCTAACTTAATTATCCGCCTACATGCCCTTTACGCCCAGTCATTCCGATTAACGCTCGCACCCTCCGTATTACCGCGGCTGCTGGCACGGAGTT
+
CCCCCGGGGGGGGGGGGGGGGGGGGGGGGGGGGGGGGG7FFGGGGGGGGGGGDFGGGGGGGGGGGGGGGGGGGGGGFEGDGGGGGGEGGFGGGGGGGGGGGGGGGGGGGGGG>:BFGGGGGGDGEGGGGGGGGGFGGGGGGGGFGGCFGGGCGGGGGFGGGGGGGFGFG:FGGGGGFGBDGGGCFGGFGFFGFGGGGGGGDFFFFFFFAFFFFFFBCFAEFE?DFFFDFEFFEFFF1=;F?D>6;@;EFFC<E@0;D0;EB;139;9>FFFFFF6:(4<AB3921249?7)5(3<1017?1
@M04999:289:000000000-L3R54:1:1101:25524:16190 2:N:0:424
TTGACTACAAGGGTATCTAATCCTGTTTGCTCCCCACGCTTTCGCATCTCAGCGTCAGTATCTGTCCAGGAGGCCGCCTTCGCCACCGGTATTCCTCCACATCTCTACGCATTTCACCGCTACACGTGGAATTCTACCTTCCTCTACAATACTCCAGATAACCAGTTTTAAGTGCAATTCCCAGGTTGAGCCCGGGGCTTTCACACCTAACTTAATTATCCGCCTACATGCCCTTTACGCCCAGTCATTCCGATTAACGCTCGCACCCTCCGTATTACCGCGGCTGCTGGCACGGAGTTAT
+
CCCCCGGGGGGGGGGGGGGGGGGGGGGGGGGGGGGFGEGGGGGGGGGGGGGGGGGGGGGGGGGGGGGGGGGGGGGGGGGGGGGGGEGGGGGGFGGGGGGGGGGGGFGGGGGGGGGGGGGGGGGGGGGGGGGGDFGGGCCFGGGGGGGGGGGGGGGGGGGGGGGGGGAEFGGGFGGGFGFGGGGGFGGGGGGGGGGDDDDGFFFFFFFFFFFEFFAFFFFEFFBF?DF=CFF3>EFFFFFF>;<D;@F3?CE@@?FFFF;9:?919B1?6?:BFFF7BADF(2(-431::7<???69(-3))
@M04999:289:000000000-L3R54:1:1101:7078:16316 2:N:0:424
GGGGGACTACTAGGGTATCTAATCCTGTTTGCTCCCCACGCTTTCGCATCTCAGCGTCAGTATCTGTCCAGAAGGCCGCCTTCGCCACCGGTATTCCTCCACATCTCTACGCATTTCACCGCTACACGTGGAATTCTACCTTCCTCTACAATACTCCAGATAACCAGTTTTAAGTGCAATTCCCAGGTTGAGCCCGGGGCTTTCACACCTAACTTAATTATCCGCCTACATGCCCTTTACGCCCAGTCATTCCGATTAACGCTCGCACCCTCCGTATTACCGCGGCTGCTGGCACGGAGTT
+
CCCCCGGGGGGGGGGGGGGGGGGGGGGGGGGGGGGGGGGGGGGGGGGGDGGGGGGGGGGGGGGGGGGGGGGGGGGGGGGGGGGGGGGGGGGGGGGGGGGGGGGGGCGGGGGGGGGGGGGGGGGGGGGGFGGGGGFFFGGGGGGGGGGGGGGGGGGGGGGGGDGGFGGGGGGGGFGGFGFGD?FGGGFFFGGFGGGGGGGGFFFFFFFFABFEFFFFEFFFFFCD9@FFFEFFFEFFD;4A1?FFFF()/7?EC;0;?DF91618;F>>>:6?(1:??BF>A<;>6>1;<BFB648:,-,-4
@M04999:289:000000000-L3R54:1:1101:26942:16318 2:N:0:424
GTGACTACCAGGGTATCTAATCCTGTTTGCTCCCCACGCTTTCGCATCTCAGCGTCAGTATCTGTCCAGAAGGCCGCCTTCGCCACCGGTATTCCTCCACATCTCTACGCATTTCACCGCTACACGTGGAATTCTACCTTCCTCTACAATACTCCAGATAACCAGTTTTAAGTGCAATTCCCAGGTTGAGCCCGGGGCTTTCACACCTAACTTAATTATCCGCCTACATGCCCTTTACGCCCAGTCATTCCGATTAACGCTCGCACCCTCCGTATTACCGCGGCTGCTGGCACGGAGTT
+
CCCCCGGGGGFGGFGGGFGGGGFGGGGGGGGGGGGFGGGGGGC:CGDGGGGGFGEGGGGCFAFGAFFGGGGFFGGG7:FGGGGGGGFGCGGFEGGGGGGGGEGFGGGGGGGGGGGGGGDGGGGGGGGGGGGGGGGGGCGGGGFGGGFFFFGGGGFFFGGGGFFDFDDEFGGGCFGGFGFGGGFC6@EFFGGCFDDD577959EFFA@FEEFECFFFFCFCA=B?>=@FEFFEF=3;EE0B>FF0;=AECECEDF6;C<;B;?;>>>;?FF098:((:AAF>39>F>BFF5282(413<?
@M04999:289:000000000-L3R54:1:1101:6039:16369 2:N:0:424
GTGGTGACTACCCGGGTATCTAATCCTGTTTGATCCCCACGCTTTCGCACATCAGCGTCAGTTACAGACCAGAAAGTCGCCTTCGCCACTGGTGTTCCTCCATATCTCTGCGCATTTCACCGCTACACATGGAATTCCACTTTCCTCTTCTGCACTCAAGTTTCCCAGTTTCCAATGACCCTCCACGGTTGAGCCGTGGGCTTTCACATCAGACTTAAGAAACCGCCTACGCGCGCTTTACGCCCAATAATTCCGGATAACGCTTGCCACCTACGTATTACCGCGGCTGCTGGCACGTAGT
+
CCCCCGGGGGGGGGGGGGDFGGFGGGGGGGGGGGGGGGGGGGGCGGGGGGGGGGGGGGGGGGGGGGGGGGGGGGGGGGGGGGGGGGGGGGGFFFGGGG9FGGFGGGCGGGF@FGGGGGEFGGGGGGFGFFGGGGGGGGFFGGGGGGGGGGGGGGGGGGGF8DEE9DFGFGCFGGGGFGFGGGGGGGG>+CEGGGGGGCDDFFAFFFFFFEEB=FFFFF6EFDBFFF>F@FF@@99@B?DFE@@>@;6::ADFFFFF033<7:9<??B>BB823(3(4<749)(-,,404(782<72((.24
@M04999:289:000000000-L3R54:1:1101:12450:16384 2:N:0:424
GACTACAGGGGTATCTGATCCTGTTCGCTCCCCACGCTTTCGTCCATCAGCGTCAATCGGTATTTAGTAACCTGCCTTCGCAATCGGGGTTCTGTGTAATATCTATGCATTTCACCGCTACACTACACATTCCAGCTACTTCAATACTATTCAAGATTAACAGTATCAACGGCAGTTCTACAGTTAAGCTGCAGGTTTTCACCGCTGACTTATCAACCCGCCTACGGACCCTTTAAACCCAATAAATCCGGATAACGCTCGCATCCTCCGTATTACCGCGGCTGCTGGCACGGAGTTAGCC
+
CCCCCGGGGGGGGGGGGGGGGGGGGGGGGGGGGGGGGGGGGGGGGEGGGGGGGGGGGGGGGGGGGGGGGGGGGGGGGGGGGGGGGGGGGGGGGGGGGGGGGGGGGGGGGGGGGGGGGGGGGGGGGGGGGGGGGFGGGGGGGGGGGGGGGGGGGGGGGGGGGGGGGGGGGGGDGGGGFGFGGGGGGGGGGGGCGGGGGGGGFFFFFFDEFFFFFFFFFFFFFFFFFFDFFFFDBEEFEFFDFFFFFECEE@9DD?<E<FFFF>9237?DFFF<F?AFF?FF>>;FFFFF???F016?BBFA3
@M04999:289:000000000-L3R54:1:1101:10155:16415 2:N:0:424
AAGGACTACTGGGGTATCTAATCCTGTTTGCTCCCCACGCTTTCGCATCTCAGCGTCAGTATCTGTCCAGAAGGCCGCCTTCGCCACCGGTATTCCTCCACATCTCTACGCATTTCACCGCTACACGTGGAATTCTACCTTCCTCTACAATACTCCAGATAACCAGTTTTAAGTGCAATTCCCAGGTTGAGCCCGGGGCTTTCACACCTAACTTAATTATCCGCCTACATGCCCTTTACGCCCAGTCATTCCGATTAACGCTCGCACCCTCCGTATTACCGCGGCTGCTGGCACGGAGTT
+
CCCCCGGGGGGGGGGGGGGGGGGGGGGGGGGGGGGGGGGGGGGGGGGGGGGGGGGFEGGGGGGGGGGGGGGGGGGGGGGGGGGGGGGGGGGGGGGGGGGGGGGGFGGGGGCGGGGGGGGGGEFGGGGGGGGGGGGGGGGGGGGGGGGCFGCGGGGGGFGGGFGGGGGGGGGGGGGFFGFGGGGDFCFFGGGGGGGGGGGGFFFFFFFFDEFFCFFFFFFFFFFFFFFFFFEF@;@@FFFFFBFD@@FFFFFFFF?@FFFF>FF;BBFFFF?FFBFF0<ADF09>>>BFF?7?B>?9>F?B
@M04999:289:000000000-L3R54:1:1101:22527:16425 2:N:0:424
CAGACTACTAGGGTATCTAATCCTGTTTGCTCCCCACGCTTTCGCATCTCAGCGTCAGTATCTGTCCAGAAGGCCGCCTTCGCCACCGGTATTCCTCCACATCTCTACGCATTTCACCGCTACACGTGGAATTCTACCTTCCTCTACAATACTCCAGATAACCAGTTTTAAGTGCAATTCCCAGGTTGAGCCCGGGGCTTTCACACCTAACTTAATTATCCGCCTACATGCCCTTTACGCCCAGTCATTCCGATTAACGCTCGCACCCTCCGTATTACCGCGGCTGCTGGCACGGAGTT
+
@CCCCGGGGGGGGGGGGGGGGGGGGGGGGGGGGGGGGGGGGGGGGGCGAFGGGGEGGGGGGFGGG9CFEDGGFGDGGGGGGGCFGGCGGGGGGGFGGCCGGGGGGGGGGGGGGGAFGGDGDEGGGGGFGGGGGGGGGGFFGFGGGGGGDEGGGGGGGGGGGGGGGGAFFGFG:EDEFGFGGGGG?DFGGGGGGGGGGGGGFFFCFFFF@@FEABBFCFFFFDDF@D@=EFFFFEFEFF@F>BFFFEE5<CEFF<@@ECD(23>99;>FFFFFF0?7>A>0>9069>FFFF?7?6901<B
@M04999:289:000000000-L3R54:1:1101:14379:16442 2:N:0:424
CGACTACCCGGGTATCTAATCCTGTTCGCTACCCATGCTTTCGAGCCTCAGCGTCAGTAACAGACCAGAGAGCCGCCTTCGCCACTGGTGTTCTTCCATATATCTACGCATTTCACCGCTACACATGGAGTTCCACTCTCCTCTTCTGCACTCAAGTCTCTCAGTTTCCGATGCTCTTCCTCAGTTAAGCTGAGGGCTTTCACATTCAGACTTAAAAGACCGCCTGCGCTCCCTTTACGCCCAATAAATCCGGACAACGCTTGCCACCTACGTATTACCGCGGCTGCTGGCACGTGGTT
+
CCCCCGGGGGGGGGGGGGGGGGGGGGGGGGGGGGGGGGGGGGGGGGGGGGGGGGGGGGGGGGGGGGGGGGGGGGGGGGEGGGGGGGGGGGGGGGGGGGGGGGGGGGGGGGGGGGGGGGGGGGGGGGGGGGGGGGGGGGGGGGGGGGGGGGGGGGGGGGGFGGGGGGGGGGGGGGFGFGFGGGGGGGGGFGGGGGGDDFGCFFFFFFFFFFFFFFFFFFFFFAFBFFB@@>FFFFF@FFFFFF?:@FEFFFFFFFFFF<BF?BFFFFFBFFFFFFF:FFFFBFFBB>BFFFFBFFFF2:3
@M04999:289:000000000-L3R54:1:1101:23441:16506 2:N:0:424
GACTACAAGGGTATCTAATCCTGTTTGCTCCCCACGCTTTCGCATCTCAGCGTCAGTATCTGTCCAGAAGGCCGCCTTCGCCACCGGTATTCCTCCACATCTCTACGCATTTCACCGCTACACGTGGCATTCTACCTTCCTCTACAATACTCCAGATAACCAGTTTTAAGTGCAATTCCCAGGTTGAGCCCGGGGCTTTCCCACCTCACTTAATTATCCGCCTACATGCCCTTTACGCCCAGTCATTCCGATTAACGCTCGCACCCTCCGTATTACCGCGGCTTCTGGCATGGAGTTAGCC
+
-AA@<@F<,<@CCFGFAFACFGGGGD<EGD,FCDEGGGE<EF7CFBAFFGCF@CCF@CFGFCCE6CFEEDFGC++@?=A=CFFDDGGGFC<FGA<9FG,BF?FEEGF7F:+EFFBEBF=EC>AFE<C+AFEFFEFG=E@DGF;EGF9ADGFG,,@,3EFA?E=D;@=DCGGG8AFGFGF68D+AD68,51:+@6@7CGF>+3A9*;*;=EEECF697BF=F259B(4*63>=B3.)/39B;(6<@CF))((,/4)90(,2366;0:(131,,80644?B(19(-3)))5()(.4(((-)..
@M04999:289:000000000-L3R54:1:1101:18498:16528 2:N:0:424
GGACTACTGGGGTATCTAATCCTGTTCGCTCCCCACGCTTTCGCTCCTCAGCGTCAGTGACGGCCCAGAGACCTGCCTTCGCCATCGGTGTTCTTCCCGATATCTACACATTCCACCGTTACACCGGGGATTCCAGTCTCCCCTACCGCACTCCAGTCCGCCCGTACCCGGCGCCGATCCACCGTTAAGCGATGGACTTTCACACCAGACGCGACGAACCGCCTACGAGCTCTTTACGCCCAATAAATCCGGATAACGCTTGCACCCTACGTATTACCGCGTCTGCTGGCACGTAGTTAGC
+
CCCCCGGFFGGGGGGGGGGGGGGFGGGGGGGGGGGGGGEGGGGGEFGGGGGGGFDEGGGGGGEGGGGGGGGGGGCFGFGGGGGGGGGGFGGGGGGGGGGGGFGGCFGGGGGGFEFGGGG7FGGGGGFEGCEGDGECDFGGGGEGGGGEEEGEEFGFGGGEGGGGGDGGGGGGEGDEAD>DCGGGGEGDDF==EC5DG4CFFAFFFFFFFB;B0BFF>@BF34>(411(2((56<DBB?BFF??77<<)4:99-1:AF<92?2:?B:<?(83,).8)<B?>2((,-:).46:?:3:136-54
@M04999:289:000000000-L3R54:1:1101:17604:16531 2:N:0:424
GAGACTACCGGGGTATCTAATCCTGTTTGCTCCCCACGCTTTCGCATCTCAGCGTCAGTATCTGTCCAGAAGGCCGCCTTCGCCACCGGTATTCCTCCACATCTCTACGCATTTCACCGCTACACGTGGAATTCTACCTTCCTCTACAATACTCCAGATAACCAGTTTTAAGTGCAATTCCCAGGTTGAGCCCGGGGCTTTCACACCTAACTTAATTATCCGCCTACATGCCCTTTACGCCCAGTCATTCCGATTAACGCTCGCACCCTCCGTATTACCGCGGCTGCTGGCACGGAGTTAC
+
CCCCCGGGGGGGGGGGGGGGGGGGGGGGGGGGGGGGGGGGGGGGGGGGDFGFGGGGGGGGGGGGGGGGGGGGGGGGGEGGGGGGGGGGGGGGGGGGGGGGGGGGGGGGGGGGGGGGGFGGGGGGGGGGGGCEFGGGGGGGGGGGGGGGGGGGGGGGCFGGGGGGGGGGGGGGGGGGFGFFGGGGFGGGGFDGGGCGGGGGFFFFFFFFFBBFEFFF<@B<6>DF??13??@ED8;EFFFFF(47EE4C?EEF6B0<A<?F319>6;><1<6><B(52<)(-469>08?23:1?B>66,:<)
@M04999:289:000000000-L3R54:1:1101:13524:16535 2:N:0:424
ACGACTACCCGGGTATCTAATCCTGTTTGCTCCCCACGCTTTCGCATCTCAGCGTCAGTATCTGTCCAGAAGGCCGCCTTCGCCACCGGTATTCCTCCACATCTCTACGCATTTCACCGCTACACGTGGAATTCTACCTTCCTCTACAATACTCCAGATAACCAGTTTTAAGTGCAATTCCCAGGTTGAGCCCGGGGCTTTCACACCTAACTTAATTATCCGCCTACATGCCCTTTACGCCCAGTCATTCCGATTAACGCTCGCACCCTCCGTATTACCGCGGCTGCTGGCACGGAGTT
+
CCCCCGGGGFGGGGGGGGGGGGGGGGGGGGGGGGGGGGGGGGGGG>EGGGGGGGGGGGGGGGGGGGGGGGGGGGGGGGGGGGGGEGFGGGGGGGGGGGGGGGGGGGGGGGGGGGGGGGGGGGGGGGGGGGGGGGGGGGGGGGGGGGGGGDGGGGFGGGGGGGFGGFFGGGGGFGGGFFFGGGGGCCGGGGGGGGGGGGGGFFFAFFFFFFDFFFFFEFFFCDBFFFDEEEFFFFFFFEFFFFFFFFEEEFFFFFF:AAFBFFFBBF>?<?BFBF<0):<61;19>(4?B0<B<(1106:
@M04999:289:000000000-L3R54:1:1101:24992:16544 2:N:0:424
TGACTACCAGGGTATCTAATCCTGTTCGCTACCCATGCTTTCGAACCTCAGCGTCAGTTACAGACCAGAGAGCCGCCTTCGCCACTGGTGTTCTTCCATATATCTACGCATTCAACCGCTACACATGGAGTTCCATTCTCCTCTTCTGCACTCAATAAAAACAGATTCAGCTGAACTCCCCCGGTTAAGCCGACGGCTTTCACAGCTCACTTGTTCTCCCGCCTGCGTTCGCTTTATGCCCAACAAATACGGACAACGCTTGCCACCTCCGTACTACCGAGGCCGCTGTCACGCACTGAGC
+
@@CBCGG@FE,;EEGFGGD@,C<@6C6B+B,@C@FF8F,,CC@@FFGCGGE<:6@CFEFGD9CE@,CE,EFE,,+@FECG@,,B,,9<CFG7F?E<F<<@EG9?FF,,+@FEG,?F,84=++4?E8:,,4A8F9E,CD,4@88@EGGFGA?,681,,,6@98,8,3@C,3,,3,6=D+9D+669C:C79,@@1**<D>;DA++1+***18@4=A?+7>F:>BB5;D276<;90/2))7)*()6((4=@44(((-,,,(3((-47>38:(4((.(,..,(((((((-(4,,.44(,(-()).
@M04999:289:000000000-L3R54:1:1101:5622:16632 2:N:0:424
AGACTACTGGGGTATCTAATCCTGTTCGCTACCCATGCTTTCGAACCTCAGCGTCAGTTACAGACCAGAGAGCCGCCTTCGCCACTGGTGTTCTTCCATATATCTACGCATTCCACCGCTACACATGGAGTTCCACTCTCCTCTTCTGCACTCAAGAAAAACAGTTTCAGCTGCACTTCCCCGGTTAAGCCGAGGGCTTTCACAGCTGACTTGTTCTCCCGCCTGCGTTCGCTTTACGCCCAATAAATCCGGACAACGCTTGCCACCTACGTATTACCGCGGCTGCTGGCACGTAGTTAGC
+
CCCCCGGGGGGGGGGGGGGGGGGGGGGGGG7FGGGGGGGGGGGGGGGGGGGGGGGGGFGGFGGGGGGGGGGGGGGGGGGGGDGGGGGGGGGGGGGGGGGGGGGGGGGGGGGGGGGGGGGGGGGGGGFGFGGGGGGGGGFGGGGGGGGGGGGGGGGGGGGGGGGGGGGGGGGGGGGGFGFGGGG>GEGGGGGGGGGGGGGGFFFFFFFFFFF?@FFFFFFF>=2@BD>FFFFFFFFFFFFFFF?D@FCCCEF(,21??>>:6?F06>??FFF?2<:>AA0>9(74;B?:(-,,(38BF<2<<
@M04999:289:000000000-L3R54:1:1101:17424:16636 2:N:0:424
GGACTCCACGGGTATCTAATCCTGTTTGCTCCCCACGCTTTCGCATCTCAGCGTCAGTATCTGTCCAGAAGGCCGCCTTCGCCACCGGTATTCCTCCACATCTCTACGCATTTCACCGCTACACGTGGAATTCTACCTTCCTCTACAATACTCTAGTTAACCAGTTTTAAGTGCAATTCCTAGGTTGAGCCCAGGGCTTTCACACCTAACTTAATTATCCGCCTACATGCCCTTTACGCCCAGTCATTCCGATTAACGCTCGCACCCTCCGTATTACCGCCGCTGCTGGCACGGAGTTAGC
+
CCCCCGGGGGGGGGGGGGGGGGGGGGGGGGGGGGGGGGGGGGGGGGGGGGGGGGGGGGGGGGGGGGGGCFGGGGGGGGEFGGGGGGGGGGGGGFDFGGGGGGGGGFGGGEGDGGGGGGGGGGGGGGGGGGGGGGGGGGGGGGGGGFFGGGFECFFGGGGGGGGGGCFGGFGGCGGGFGFGFGGGFFDFGF:?FGEDDGGGFFFFFFFFFDEFFFFFE>96*7@FFFE?C=E@3-7EFDFDFF65;).5??@3;71?F;B?<9B>>FF(4<>?(4:<<<:>((39F>:??:BD:0(-22465
@M04999:289:000000000-L3R54:1:1101:9327:16668 2:N:0:424
ATGGGGACTACCAGGGTATCTAATCCTGTTTGCTCCCCACGCTTTCGCATCTCAGCGTCAGTATCTGTCCAGAAGGCCGCCTTCGCCACCGGTATTCCTCCACATCTCTACGCATTTCACCGCTACACGTGGAATTCTACCTTCCTCTACAATACTCCAGATAACCAGTTTTAAGTGCAATTCCCAGGTTGAGCCCGGGGCTTTCACACCTAACTTAATTATCCGCCTACATGCCCTTTACGCCCAGTCATTCCGATTAACGCTCGCACCCTCCGTCTTACCGCGGCTGCTGGCACGGAGT
+
CCCCCGGGGGGGGGGGGGGGGGGGGFGGGGGGGGGGGGGGGGGGGGGGGGGGGDFGGGGGGGGGGGGGGGGGGGGGGGGGGGGGGGGGGGGGGCGGGGGGGGGGGGGGGGGGGGGGGGGGGGGGGGGGGGGGCGGGGGGFGGGGGGGGGGFCGGGGGGGGGGGGGGGGGGGGGGGGFGFGGFFGGGGGGGGGGGGGDDGGFEFFFFFAEDBFFFFFBFFFFCFFFDDF@FFFFF@FFFEF<;<;B;067>EFFFE;DFFFF0;BF9126(3<:<B1((-4<??>B0>F900):6(539(2-
@M04999:289:000000000-L3R54:1:1101:24603:16691 2:N:0:424
GACTACTGGGGTATCTAATCCTGTTTGCTCCCCACGCTTTCGCATCTCAGCGTCAGTATCTGTCCAGAAGGCCGCCTTCGCCACCGGTATTCCTCCACATCTCTACGCATTTCACCGCTACACGTGGAATTCTACCTTCCTCTACAATACTCCAGATAACCAGTTTTAAGTGCAATTCCCAGGTTGAGCCCGGGGCTTTCACACCTAACTTAATTATCCGCCTACATGCCCTTTACGCCCAGTCATTCCGATTAACGCTCGCACCCTCCGTATTACCGCGGCTGCTGGCACGGAGTTAGCC
+
CCCCCGGGGGGGGGGGGGGGGGGGGGGGGGGGGGGGGGGGGGGGGGFGGGGGGGGGGGGGGGGGGGGGGGGGGGGGGGGGGGGGGGGGGGFGGGGGFGGGGGGAGGGGGGGGGGGGGGGGGGGGGGGGGGGGGGGFFGGGGGGGGFGGGGGGFGCGCFGGGGGGGGGGGGFCFFGGFGFGGFGGGGGGGGGGGGGGDGGGFFFFFFFFFFFFCFFFFF=@>@FFBBFEFFBB=EEFF;9ED7@EFFFFFFFF;@967@??FB(7663:?1<:?F)<A((-39(4:????(41612:?A642
@M04999:289:000000000-L3R54:1:1101:24951:16738 2:N:0:424
AGACTACTGGGGTATCTAATCCTGTTTGCTCCCCACGCTTTCGCATCTCAGCGTCAGTATCTGTCCAGAAGGCCGCCTTCGCCACCGGTATTCCTCCACATCTCTACGCATTTCACCACTACACGTGGAATTCTACCTTCCTCTACAATACTCCAGATAACCAGTTTTAAGTGCAATTCCCAGGTTGAGCCCGGGGCTTTCACACCTAACTTAATTATCCGCCTACATGCCCTTTACGCCCAGTCATTCCGATTAACGCTCGCACCCTCCGTATTACCGCGGCTGCTGGCACGGAGTTAGC
+
CCCCCGGGGGGGGGGGGGGGGGGGGGGGGGGGGGGGGGGGGGGGGGGGGGGGGGGGGGGGGGGGGGGGGGGGGGGGGGGGGGGGGGGGGGGGGGGGGGGGGGGGGGGGGGGGGGGGGGGGGGGGGGGGCFGGGFGGGGGGGGGGGGGGGGGDGGGGGGGGGGGGGGFGGGGGGGGGFGFFGGGFFCFFGGGGGGGGGGGGFFFFFFFFFDECFFFFCFFFFFFF=BFFFFEFFBFFF@DEBFFFEFFEC?EF??FFFD9;@FFFFFB??BFFFBBFFF:BFFB99??F?B?FF(4(41:<:
@M04999:289:000000000-L3R54:1:1101:19569:16755 2:N:0:424
GACGACTACCGGCGTATCGAATCCTGTTCGCTCCCCACGCTCTCGCATGTCAGCGTCACTATCTGGCCAGATGGCCGCCTGCGCCATCGGTATTCCTCCACACCTCTACGCATTTCACCGCTACACGTGGAATCCTACCTCCCGCTACAATACTCCCGATAACCTGCATCAAGTGCTCTTCCCAGGTTGAGCCCGCGGCGTCCTCACCTAACCTAATTATCCGCCTACATGCACTTACCGCCCAGTCATCCCGTTTACAGCTCGCCCCCTCCCGATAACCGCGGCTTCCCGCACGGCGTTT
+
6-,8@@F:FF:+++++B,,CFEG@,EC,,8+8,6CF<@FDE,<;@,+6,,C,C,6,8,,9CEF9C,CFCG,,:,BAF+>,4,8@FF+,B=BF=,C9A,:AFA+@,A=FE+=B+@F9<<?CE7+C:,FD,+@D=3>7@>@,,,+++1@9,42:C,2D:+**53E8,;,15,><D:CF+++2+5*,?*>@=,,,=:*217C)0)2)+/7<?03((*//4**-99(4(4(.(.).)5<?4-(021>?0:?4699(((((-))).3::((,-3(40((4-((.4-(4((((,).,(,33(((-,,
@M04999:289:000000000-L3R54:1:1101:16746:16796 2:N:0:424
GGGCGACTACCGGGGTATCTAATCCTGTTCGCTACCCATGCTTTCGAACCTCAGCGTCAGTTACAGACCAGAGAGCCGCCTTCGCCACTGGTGTTCTTCCATATATCTACGCATTCCACCGCTACACATGGAGTTCCACTCTCCTCTTCTGCACTCAAGAAAAACAGTTTCAGCTGCACTTCCCCGGTTAAGCCGAGGGCTTTCACAGCTGACTTGTTCTCCCGCCTGCGTTCGCTTTACGCCCAATAAATCCGGACAACGCTTGCCACCTACGTATTACCGCGGCTGCTGGCACGTATTT
+
CCCCCGGGGGGGGGGGGGGGGGGGGGGGGGGGGGGGGGGGGGGGGGFGGGGGGGGGGGGGGGGGGGGGGGGGGGGGGGGGGGGGGGGGGGGGGGGGGGGGGGGGGGGGGGGGGGGGGGGGGGGGGGGGGGGGGGFGFGGGGGGGGGGGGGFGGGGGGGGGGGGGGGGGGGGGGGGGFGFGGGGGGGGGGGGGGGGGGGGGFFFFFFFFBFF=DFFAEFFFFFFFFFF@FFF<FFFFF;CFFFFF?(24<2>FFF9:9BFFB>FFFF?<?:???::?BFFFFBB>(49>?FB(-()(.,)..
@M04999:289:000000000-L3R54:1:1101:17815:16810 2:N:0:424
TGAGACTACCCGGGTATCTAATCCTGTTTGCTCCCCACGCTTTCGCATCTCAGCGTCAGTATCTGTCCAGAAGGCCGCCTTCGCCACCGGTATTCCTCCACATCTCTACGCATTTCACCGCTACACGTGGAATTCTACCTTCCTCTACAATACTCCAGATAACCAGTTTTAAGTGCAATTCCCAGGTTGAGCCCGGGGCTTTCACACCTAACTTAATTATCCGCCTACATGCCCTTTACGCCCAGTCATTCCGATTAACGCTCGCACCCTCCGTATTACCGCGGCTGCTGGCACGGAGTTT
+
CCCCCGGGGGGGGGGGGGGGGGGGGGGGGGGGGGGGGGGGGGGGGGGGGGGGGGGGGGGGGGGGGGGGGGGGGGGGGGGGGGGGGGGGGGGGGGGGGGGGGGGGGGGGGGGGGGGGGGGGGGGGGGGGGGGGGGGGGGGGGGGGGGGGGGGGGGGGGGFGFGGGGGGGGGGGGGGGFGFGGGGGGGGGGGGGGGGGGGGGFFFFFFFFFFFFEFFFFFFCFFFFFFFF@E?@@@E@EEFFF@FF;@EFFFFF@;@FFFFFFF?009>>??FB9:?FBFFF?>>0>>>BF?BBFB0(((,4)
@M04999:289:000000000-L3R54:1:1101:17243:16894 2:N:0:424
GACTACCCGGGTATCTAATCCTGTTTGCTCCCCACGCTTTCGCATCTCAGCGTCAGTATCTGTCCAGAAGGCCGCCTTCGCCACCGGTATTCCTCCACATCTCTACGCATTTCACCGCTACACGTGGAATTCTACCTTCCTCTACAATACTCCAGATAACCAGTTTTAAGTGCAATTCCCAGGTTGAGCCCGGGGCTTTCACACCTAACTTAATTATCCGCCTACATGCCCTTTACGCCCAGTCATTCCGATTAACGCTCGCACCCTCCGTATTACCGCGGCTGCTGGCACGGAGTTAGCC
+
CCCCCGGGGGGGGGGGGGGGGGGGGGGGGGGGGGGGGGGGGGGGGGGGGGGGGGGGGGGGGGGGGGGGGGGGGGGGGGGGGGFGGGGGGGGGGGGGGGGGGGGGGGGGGGGGGGGGGGGGGGGGGGGGGGGGGGGGGGGGGGGGGGGGGGGGGFGGGGGGFGGGGFFGCFFGGGGGFGFGFGGGGGGGGGGGGGGGGGGFFFFFFFFFFFFFCFFFFFF?FDFFFFFEFFDEFFFF;29>6;EEFFFFFFFFF;EFF>((-76>6?B?BFF6<?FFF?0;>916??:7<0?:;(3?FAAF>
@M04999:289:000000000-L3R54:1:1101:6497:16919 2:N:0:424
CCCTGACTACTAGGGTATCTAATCCTGTTCGCTCCCCACGCTTTCGTCCATCAGCGTCAATCGGTATTTAGTAACCTGCCTTCGCAATCGGGGTTCTGTGTAATATCTATGCATTTCACCGCTACACTACACATTCCAGCTACTTCAATACTATTCAAGATTAACAGTATCAACGGCAGTTCTACAGTTAAGCTGCAGGTTTTCACCGCTGACTTATCAACCCGCCTACGGACCCTTTAAACCCAATAAATCCGGATAACGCTCGCATCCTCCGTATTACCGCGGCTGCTGGCACGGAGTT
+
CCCCCGGGGGGGGGGGGGGGGGGGGGGGGGGGGGGGGGGGGGGGGGGGGGGGGGGGGGGGGGGGGGGGGGGGGGGGGGGGGGGGGGGGGGGGGGGGGGGGGGGGGGGGGGGGGGGGGGGGGGGGGGGGGGGGGGGGGGGGGGGGGGGGGGGGGGGGGGGGGGGGGGGGGFGGGGGGEGFGGGGGGGGGGGGGGGGGFGGGFFFFFFFFFFFFFFFFFFFFFB>BFFFFFF=@FBFFF=CFFEDF?(3@7CFEFFF?;;EFF@@@FFF?BFFFFF2::?FFB:B>9069BF?FFB?:103:8
@M04999:289:000000000-L3R54:1:1101:26073:16942 2:N:0:424
GACTACCAGGGTATCTAATCCTGTTCGCTCCCCACGCTTTCGTCCATCAGCGTCAATCGGTATTTAGTAACCTGCCTTCGCAATCGGGGTTCTGTGTAATATCTATGCATTTCACCGCTACACTACACATTCCAGCTACTTCAATACTATTCAAGATTAACAGTATCAACGGCAGTTCTACAGTTAAGCTGCAGGTTTTCACCGCTGACTTATCAACCCGCCTACGGACCCTTTAAACCCAATAAATCCGGATAACGCTCGCATCCTCCGTATTACCGCGGCTGCTGGCACGGAGTTAGCC
+
CCCCCGFGGGGGGGGGGGGGGGGGGGGGGGGGGGGGGGGGGGGGGGGGGGGGGGGGGGGGGGGGGGGGGGGGGGGGGGGGGGGGGGGGGGGGGGGGGGGGGGGGGGGGGGGGGGGGGGGGGGGGGGGGGGGGGGGGGGGGGGGGGGGGGGGGGGGGGGGGGGGGGGGGGGDEDGGGFGFGGGGGGGGGGGGGGGGFGFGGFFCEADFFFEFFFFFFFFEAEFFFFFFFFFFFFFFFFFFFFFFFFFFEFF;<FFFFFFF@F;BBFFFFFFFF734>A?>>>9>B:0:>04727>F?39AA:
@M04999:289:000000000-L3R54:1:1101:9244:16964 2:N:0:424
GGAAGACTACTGGGGTATCTAATCCTGTTTGCTCCCCACGCTTTCGCATCTCAGCGTCAGTATCTGTCCAGAAGGCCGCCTTCGCCACCGGTATTCCTCCACATCTCTACGCATTTCACCGCTACACGTGGAATTCTACCTTCCTCTACAATACTCCAGATAACCAGTTTTAAGTGCAATTCCCAGGTTGAGCCCGGGGCTTTCACACCTAACTTAATTATCCGCCTACATGCCCTTTACGCCCAGTCATTCCGATTAACGCTCGCACCCTCCGTATTACCGCGGCTGCTGGCACGGAGTT
+
CCCCCGGGGGGGGGGGGGGGGGGGGGGGGGGGGGGGGGGEGGGGGGGGGGGGGGGGGGGGGGGGGGGGGGGGGGGGGGGGGGGGGGGGGGGGGGGGGGGGGGGGGGGGGGGGGGGGGGGGGGGGGGGGGGGGCDGGGDGGGGGGGGGGGGFGFGGGGGGGGGGGGGGGGGGGGGGGFGFGGGGFGFGGGGGGGGGGDGGGDFFFFFFFFFEEFFFFFFFFFFFDFFF>FFFEFFDFFF4FDFFF?(/;EFFEE@?;;<EF<>:?;FF>-::F?><(4(69<:;1127,4?F7?0<<>F><4
@M04999:289:000000000-L3R54:1:1101:7835:16985 2:N:0:424
TAGGCGACTACAGGGGTATCTAATCCTGTTCGCTCCCCACGCTTTCGTCCATCAGCGTCAATCGGTATTTAGTAACCTGCCTTCGCAATCGGGGTTCTGTGTAATATCTATGCATTTCACCGCTACACTACACATTCCAGCTACTTCAATACTATTCAAGATTAACAGTATCAACGGCAGTTCTACAGTTAAGCTGCAGGTTTTCACCGCTGACTTATCAACCCGCCTACTGACCCTTTAAACCCAATAAATCCGGATAACGCTCGCATCCTCCGTATTACCGCGGCTGCTGGCACGGAGT
+
<CCCCEGGGGGGGGGGGGGGGGGGGGGGGGGEFCGGGGGGGGGGFFCFEGGGG?FDFEGGGFGGGGGGGGGGGGFGGGFFGCGGGGGG@FDGD7FCEFFGGGGGCEFGGGGGCFDFDFGFG7FGGGGGFFECEGCFGGGA?DFGGGGGGGGGGGGGGGGGGGGFFFGGGGDEFDGGBGAGFGGGGGGGCCCFGGGGGF>AAF+9EFCF@FBFF>03>>F?BFB9>@2527*7*7>@D3=F34A187<@F<7CE@B071;AEDB00609:6>B24(-37:4<<(43((--1)2(44241-(,
@M04999:289:000000000-L3R54:1:1101:6428:17047 2:N:0:424
AATTGGACTACACGGGTATCTAATCCTGTTTGCTCCCCACGCTTTCGCATCTCAGCGTCAGTATCTGTCCAGAAGGCCGCCTTCGCCACCGGTATTCCTCCACATCTCTACGCATTTCACCGCTACACGTGGAATTCTACCTTCCTCTACAATACTCCAGATAACCAGTTTTAAGTGCAATTCCCAGGTTGAGCCCGGGGCTTTCACACCTAACTTAATTATCCGCCTACATGCCCTTTACGCCCAGTCATTCCGATTAACGCTCGCACCCTCCGTATTACCGCGGCTGCTGGCGCGGAGT
+
CCCCCGGGGGGGGGGGGGGGGGGGGGGGGGGGGGGGGGGGGGGGGGGGGGGGGGGGGGGGGGGGGGGGGGGGGGGGGGGGGGGGGGGGGGGGGGGGGGGGGGGGGGGGGGGGGGGGGGGGGGGGGGGGGGGGGGGGGGGGGGGGGGGGGGGGGGGGGGGGGGGGGGGGGGGGGFGGFGFGGGGGGGGGGG8FGGGGGGDG5@;AFFFFFFFFFFFCEFFEFEFFFFFFFFFFE;@FF@@FFF?9;1?EFFFEFFE;D;FFF69?F>FFFFFF<?92?0:4<<:6>>9>BFFFB6;B9>FF1
@M04999:289:000000000-L3R54:1:1101:12653:17089 2:N:0:424
TTGGTGACTACTCGGGTATCTAATCCTGTTTGCTCCCCACGCTTTCGCATCTCAGCGTCAGTATCTGTCCAGAAGGCCGCCTTCGCCACCGGTATTCTTCCACATCTCTACGCATTTCACCGCTACACGTGGAATTCTACCTTCCTCTACAATACTCCAGATAACCAGTTTTAAGTGCAATTCCCAGGTTGAGCCCGGGGCTTTCACACCTAACTTAATTATCCGCCTACATGCCCTTTACGCCCAGTCATTCCGCTTAACGCTCGCCCCCTCCGTATTACCGCGCCTGCTGGCACGGAGT
+
CCCCCGGGGGGGGGGGGGGGGFFGGGGGGGGCFFF@FGGGGGGGGGGGGGDGGFGGGEGGGGFFGGGGGGGGGGFGGGGGGGGGGGGEGGEGG:FGGGFGFGGGCFEGGGGGDGGGGGGGGDEGGGGGGFGG>EFFGGGGGGGGGGGG,@CFGCFGGFDFGGGGGGGGGGFGCDFEFGFGFGGGFGFEG?CE<FGFG*@D>9;;86BFFFFFFFF>==C?AEFFFBFD233;C=;3;1;+9,37;<3;77CC??E(870))261600((422?1(,(4(-5.(49(,,8?(.80(4(41,-
@M04999:289:000000000-L3R54:1:1101:22761:17093 2:N:0:424
TGCGACTACTGGGGTATCTAATCCTGTTTGCTCCCCACGCTTTCGCGTCTCAGCGTCAGTATCTGTCCAGAAGGCCGCCTTCGCCACCGGTATTCCTCCACATCTCTACGCATTTCACCGCTACACGTGGAATTCTACCTTCCTCTACAATACTCCAGATAACCAGTTTTAAGTGCAATTCCCAGGTTGAGCCCGGGGCTTTCACACCTAACTTAATTATCCGCCTACATGCCCTTTACGCCCAGTCATTCCGATTAACGCTCGCACCCTCCGTATTACCGCGGCTGCTGGCACGGAGTG
+
CCCCCGGGGGGGGGGGGGGGGGGGGGGGGGGGGFGGGGGGGGGGGGGGGGGGGGGGGGGGGGGGGGGGGGGGGGGGGGGGGGGGGGGCGGGGGGGGGGGGGGGGGGGGGGGGGGGGGGGGGGGGGGGGGGGGGGFGGGGGGGGGGGGGGGGGGGGGGGGGGGGGGGGF:FFGGGGGFGFGGGDGG+@EFGGGGFE5>4CDFFFFFFFFF2@=EFF=EFFFFF=BFFF@@?CEEFEFEFFEF@F1((7;?EFFFF??FFF:>BFFF9991???(((:?AABFBF2>96<2406()((-38(
@M04999:289:000000000-L3R54:1:1101:3666:17149 2:N:0:424
GGACTACTCGGGTATCTAATCCTGTTCGCTACCCATGCTTTCGAACCTCAGCGTCAGTTACAGACCAGAGAGCCGCCTTCGCCACTGGTGTTCTTCCATATATCTACGCATTCCACCGCTACACATGGAGTTCCACTCTCCTCTTCTGCACTCAAGAAAAACAGTTTCAGCTGCACTTCCCCGGTTAAGCCGAGGGCTTTCACAGCTGACTTGTTCTCCCGCCTGCGTTCGCTTTACGCCCAATAAATCCGGACAACGCTTGCCACCTACGTATGACCGCGGCTGCTGTCACTTATTTATC
+
CCCCCGGGGGGGGDGGGGGGGGGGGGGGGG7CFGGGGFGFFGEFGGGGGGCGGGGGGGGGGGGGGGG@F@FEGGGGGGGGGGGGGGGDGGGGGGFGGGGGGGGGGGGCGGGGCCGGGGGGGGGGGGGGGGGGFC;EFGGGGGGGGGGGGFGFGDGGG?GGGGFDGGGGGGFGCCGGFFFGGGGDEGGC,@F67ECDDDCC+19+;46/64>**=8F?F8(25=925>@?<FFF;1)//:=(1(6=E3))41((((42((,4::(.<103,(.)6(-6:03766013:3)))))).).-6))
@M04999:289:000000000-L3R54:1:1101:7593:17168 2:N:0:424
TTGACTACAAGGGTATCTAATCCTGTTTGCTCCCCACGCTTTCGCATCTCAGCGTCAGTATCTGTCCAGAAGGCCGCCTTCGCCACCGGTATTCCTCCACATCTCTACGCATTTCACCGCTACACGTGGAATTCTACCTTCCTCTACAATACTCCAGATAACCAGTTTTAAGTGCAATTCCCAGGTTGAGCCCGGGGCTTTCACACCTAACTTAATTATCCGCCTACATGCCCTTTACGCCCAGTCATTCCGATTAACGCTCGCACCCTCCGTATTACCGCGGCTGCTGGCACGGAGTT
+
CCCCCGGGGGGGGGGGGGGGGGGGGGGGGGGGGGGGGGGGGGGGGEFGFGGGGGGGGGGGGGGGGGGGGGGGGGGGGGGGGGGGGGFGGGGGGGGGGGGGGGGGGGGGGGGGGGGGGGGGGGGGGGGGGGGGGGGGGGGGGGGGGGGGGGGGGGGGGGGGGGGGGGGGGGGFFFGGFGFGGGGGFGGGGFGGGGGGGGGD6AAEFFFFEBDFFFFFFCFECDFFFDFBFCFEFF=B<E@FFFDF@<EC7<?;;D?FFFF0;BFF>FB:6??>F:::DF<:FFBB>9B?F?FF?1(1(4(
@M04999:289:000000000-L3R54:1:1101:4840:17279 2:N:0:424
CGCCGGACTACAAGGGTATCTAATCCTGTTTGCTCCCCACGCTTTCGCATCCCAGCGTCAGTATCTGTCCAGAAGGCCGCCTTCGCCACCGGTATTCCTCCACATCTCTACGCATTTCACCGCTACACGTGGAATTCTACCTTCCTCTACAATACTCCAGATAACCAGTTTTAAGTGCAATTCCCAGGTTGAGCCCGGGGCTTTCACACCTAACTTAATTATCCGCCTACATGCCCTTTACGCCCAGTCATTCCGATTAACGCTCGCACCCTCCGTATTACCGCCGCTGCTGGCACGGAGT
+
CCCCCGGGGGGGGGGGGGGGGGGGGGGGGGGGGGGGGGGGGGGGGGGGGGGGGGGGGGGGGGGGGGGGGGGGGGGGGGGGGGGGGGGGGGGGGGCGGGGGGGGGGGGGGGGGGGGGGGGGGGGGGGGGGGGGGGGGGGGGGGGGGGGGGGGGGGGGGGGGGGGGGGGGGGGGGGGGFGFGGGGGGGGGFGGGGGGGCGGG>*;FFFFFFFF@EFFFFFFFFCFFF@DFFFFFCEFFFFFFFFF;FFFFFFFFFFFFFF:AD6>BF691>FB??B>:(4:9A<(((-49>9??F0()-4904
@M04999:289:000000000-L3R54:1:1101:10055:17286 2:N:0:424
GACTACTGGGGTATCTAATCCTGTTTGCTCCCCACGCTTTCGCATCTCAGCGTCAGTATCTGTCCAGAAGGCCGCCTTCGCCACCGGTATTCCTCCACATCTCTACGCATTTCACCGCTACACGTGGAATTCTACCTTCCTCTACAATACTCCAGATAACCAGTTTTAAGTGCAATTCCCAGGTTGAGCCCGGGGCTTTCACACCTAACTTAATTATCCGCCTACATGCCCTTTACGCCCAGTCATTCCGATTAACGCTCGCACCCTCCGTATTACCGCGGCTGCTGGCACGGAGTTAGCC
+
CCCCCGGGGGGGGGGGGGGGGGGGGGGGGGGGGGGGGGGGGGGGGGGGGGGGGGGGGGGGGGGGGGGGGEGGGGGGGGGGGGGGGGGGGGGGGGGGGGGGGGGGGGGGGGGGGGFGGGGGGGGGGGGGGGGGGGGGGGGGGGGGGGDGGGGGGGGGGFGGGGGGGGGGGGGGGGFFFGFGGGGGGGGGFGGGGD>D5FGGFFFFFFFFFFFFFFFFFFFFFDFFFFFFFBDEDF<EDFB>;@@E@CCEFEDF?DFF@@0<BFBFFF??FF:FFFFFF01>99906??0:2?:BF((3<><2
@M04999:289:000000000-L3R54:1:1101:20020:17351 2:N:0:424
TTGTGACTACCAGGGTATCTAATCCTGTTTGCTCCCCACGCTTTCGCATCTCAGCGTCAGTATCTGTCCAGAAGGCCGCCTTCGCCACCGGTATTCCTCCACATCTCTACGCATTTCACCGCTACACGTGGAATTCTACCTTCCTCTACAATACTCCAGATAACCAGTTTTAAGTGCAATTCCCAGGTTGAGCCCGGGGCTTTCACACCTAACTTAATTATCCGCCTACATGCCCTTTACGCCCAGTCATTCCGATTAACGCTCGCACCCTCCGTATTACCGCGGCTGCTGGCACGGAGTT
+
CCCCCGGGGGGGGGGGFEEEGGGGCEFEFGGGGGGGGAF7FGGGGGGEGDC9EEGG@@FGCFGFEDEGGCGGGGGGGGCGGFGGGGEEEFGF:FFGCFGGGFG,A?FAFFEDEFGFGGG9FGGGDFGG<FCE?9EFGGGGGCFGGGGCFDFGFGGF,DFF?ADGFGF=@EEGGGGGFDFGGCGF9AFDFGC?CCFGDD9*<6AA6BFFABEFFFFFFF=C>59@D2552(/*)8((/5.A;19;D?EEFE))91:2;;4.123:6(44;3,((--4(.4<D60312-,3>F01:>0((-,.
@M04999:289:000000000-L3R54:1:1101:3753:17353 2:N:0:424
AAGAAATAGTGACTGGGGATCAAACTTTATTCTACGAGCGGCGACTACAAAGGAATCTCATACTTTTTTCTCCCCACCCGTTCTCACCGCACCATCCGTTTCTGTCTAGTAGGCCGCCCTCGCGCCATGTGTTCCTCCACATCTCTACTCAGTTCACATCTACACCTGCAATTCTCTCTTCCTCTACACCACTCTAATTAACATCATTTATGTGTACTTCCTAGTTCTGGCTGCATGCGTCGCACACCCTCATACTTATCATACTCAATGTACACTCTTCCCAGTCCTATCTCTTGTATCT
+
--8<C,,,,<,C,C6,,+,=,C,-,6,,,,,,,;<C7,++++++8++:66,6,,,9:C96,,<,,66,6,,,,:8,+,8+849BF9,,,8+78,AB,++,,,95,,,,4,,,,,,+++++,++++++8,5,9,,8@=8,3,626==,@,@,,757,753@E,,@D+1,,,5,<=D2+**5=++,33,,,,1*,,<++++5=+++*+++****/41+*=+//1*1*1*/*0)((((/.4(0(,(.(,/(((-(.-).:))-.))-))),-).).))-())))())()))))4).-))).)-)
@M04999:289:000000000-L3R54:1:1101:20701:17354 2:N:0:424
ACGACTACTAGGGTATCTAATCCTGTTTGCTCCCCACGCTTTCGCATCTCAGCGTCAGTATCTGTCCAGAAGGCCGCTTTCGCAACCGTTATTCCTCCACATCCCTCCGCATTTCCCCGCTCCACGTGGAATTCTACCTTCCTCTACAATACTCAGGATAACCAGTTTTAAGTCCAATTCCCAGGTTGAGCCCGGGGCTTTCACCCCTAATTTAATTACCCGCCTCCTTCCCCTTTACCCCCAGTATTTCCGATAAACGCTCGCACCCCCCGTTTACCCGGGGCTGTTGCCCGGGATTTAC
+
CCCCCGGGGGGGGGGGGGGGGGGGGGGGGGGGGGGGGGGGGGGGG7FGGGGGGGGGGGGGGGGGGG89,C<FCF,+@+@,,,@,+C,C,,,B@F<@F,,945,,,,,,46+@F,,,A44++++,9+4FCE,C448;C@F9D8,,623E,=,6=E8,6,3@DF,,@DFF:F,,3,+@+?+BF22C+@,,,1@E7EGG**@?*++3*3**8(*9/B+=*++8)-6(((((.)5=(584).);=908(.)1)9)/(-(4)),(-(,,-490(4((((.()-((((-41(,)5)))(-3(,2)-)
@M04999:289:000000000-L3R54:1:1101:25152:17381 2:N:0:424
TGGACTACTAGGGTATCTAATCCTGTTTGCTCCCCACGCTTTCGCATCTCAGCGTCAGTATCTGTCCAGAAGGCCGCCTTCGCCACCGGTATTCCTCCACATCTCTACGCATTTCACCGCTACACGTGGAATTCTACCTTCCTCTACAATACTCCAGATAACCAGTTTTAAGTGCAATTCCCAGGTTGAGCCCGGGGCTTTCACACCTAACTTAATTATCCGCCTACATGCCCTTTACGCCCAGTCATTCCGATTAACGCTCGCACCCTCCGTATTACCGCGGCTGCTGGCACGGAGTT
+
CCCCCGGGGGGGGGGGGGGFEGFGDGGGGGGDFGFGGGGGGGGGGGGGGGGGGGEGGGGGGGGGGGGGDGDGGGGGGGGGGGGGGGGGDFFGAEFGGGGGGGGGGGGGGGGGGFGGGGCEFEGGGGGFGECFFDFGGGGGGGGGFAFFFGGGGGGGGGGGGGDCDDG8EGEGFGGGDGBGGFGFCFDGGGGGGG@?CG59AFFFFFEF@:=EEFFACCFEFF>@==B3C<>=::==EEDEF96@;@FEEEFF013;C>1>6:B96>(,-:?>B?B?BA42190919-)4504>?;99?7
@M04999:289:000000000-L3R54:1:1101:18162:17384 2:N:0:424
CCTGGGACTACACGGGTATCTAATCCTGTTTGCTCCCCACGCTTTCGCATCTCAGCGTCAGTACCTGTCCAGAAGGCCGCCTTCGCCACCGGTATTCCTCCACATCTCTACGCATTTCACCGCTACACGTGGAATTCTACCTTCCTCTACAATACTCCAGATAACCAGTTTTAAGTGCAATTCCCAGGTTGAGCCCGGGGCTTTCACACCTAACTTAATTATCCGCCTACATGCCCTTTACGCCCAGTCATTCCGATTAACGCTCGCACCCTCCGTATTACCGCGGCTGCTGGCACGGAGT
+
CCCCCGGGGGGGGGGGGGGGGGGGGGGGGGGGGGGGGGGGGGGGGGGGGGGGGGGGGGGGGGGGGGGGGGGGGGGGGGGGGGGGGGGGGGGGGGGGGGGGGGGGGGFGGGGGGGGGGGFFGEGGGGGGGGGECDGGGFDGDFGFGGGGGGGGGGGGGGGGGGGGGGGGGGGGGGGGFGFGGGGGGGGGGGGGGGGGDGGGF>FFAFFFFFBEFFFFFFFEC4CE@BFFDDFFF83@FDFFFFFFFF1=@FFEEFFFFFFFF<>FF9>>FBBF<?>2<?74<>0221((,1)48:?B?>B64
@M04999:289:000000000-L3R54:1:1101:22258:17432 2:N:0:424
GGTGTGACTACAAGGGTATCTAATCCTGTTTGCTCCCCACGCTTTCGCATCTCAGCGTCAGTATCTGTCCAGAAGGCCGCCTTCGCCACCGGTATTCCTCCACATCTCTACGCATTTCACCGCTACACGTGGAATTCTACCTTCCTCTACAATACTCCAGATAACCAGTTTTAAGTGCAATTCCCAGGTTGAGCCCGGGGCTTTCACACCTAACTTAATTATCCGCCTACATGCCCTTTACGCCCAGTCATTCCGATTAACGCTCGCACCCTCCGTATTACCGCGGCTGCTGGCACGGAGT
+
CCCCCGGGGGGGGGGGGGGGGGGGGGGGGGGGGGGGGGGFGGGGFGGGGGGGGGGGGGGGGGGGGGGGGGGGGGGGGGGGDGGGGGGGGGGGG@FGGGGGGGGGFGGGGGGGGGDGGGGGGGGGGGGGGEFGEFDFGGGGGGEFGFGGGFGGGGGGGGGGGGFGGGGGGGGGGGGGFGFGGFGGGDFECGGGGGG6DDGGFFFFFFFFFFDFFFFFFFFE6<CEF=DF@FFFEE>BEF@FCDFFFFFEFFFEFCEF@FFFC?;??BFFFB?FFFFB12:A>A<B9((49<2242<?B>>0,
@M04999:289:000000000-L3R54:1:1101:25230:17445 2:N:0:424
ACTGGGACTACCAGGGTATCTAATCCTGTTTGCTCCCCACGCTTTCGTCCATCAGCGTCAATCGGTATTTAGTAACCTGCCTTCGCAATCGGGGTTCTGTGTAATATCTATGCATTTCACCGCTACACTACACATTCCAGCTACTTCAATACTATTCAAGATTAACAGTATCAACGGCAGTTCTACAGTTAAGCTGCAGGTTTTCACCGCTGACTTATCAACCCGCCTACGGACCCTTTAAACCCAATAAATCCGGATAACGCTCGCATCCTCCGTATTACCGCGGCTGCTGGCACGGAGT
+
CCCCCGGGGGGGGGGGGGGGGGGGGGGGGGGGGGGGGGGGGGGGGGGGGGGGGGGGGGGGGGGGGGGGGGGGGGGGGGGGGGGGGGGGGGGGGGGGGGGGGGGGGGGGGGGGGGGGGGGGGGGGGGGGGGGGGGGGGGGGGGGGGGGGGGGGGGGGGGGGGGGGGFGGGGGGGGGGBGFDDGGGDFGGGGGGGGGGGGGGFFFFFFFFAABFFFFFFFFFFFFFBFFAFF?DFFBFDFFFFCFFFFFFFFFFF8@FF6@EF@>?;@BFFF?FBF>?BBFFFFFF>>BFFFFF:??D?B(--
@M04999:289:000000000-L3R54:1:1101:24810:17447 2:N:0:424
AGACTACTCGGGTATCTAATCCTGTTCGCTCCCCACGCTTTCGTCCATCAGCGTCAATCGGTATTTAGTAACCTGCCTTCGCAATCGGGGTTCTGTGTAATATCTATGCATTTCACCGCTACACTACACATTCCAGCTACTTCAATACTATTCAAGATTAACAGTATCAACGGCAGTTCTACAGTTAAGCTGCAGGTTTTCACCGCTGACTTATCAACCCGCCTACGGACCCTTTAAACCCAATAAATCCGGATAACGCTCGCATCCTCCGTATTACCGCGGCTGCTGGCACGGAGTTAGC
+
CCCCCGGGGGGGGGGGGGGGGGGGGGGGGGGGGGGGGGGGGGGGGGGGGGGGGGGGGGGFGGGGGGGGGGGGGGGGGGGGGGGCFGGGGGGGGGGGGGGGGGGGGGGGGGGGGGGGGGGGGGGGGGGGGGGGGGGGGGFFGGGGGGGGGGGGGGGGGGGGGGGGGGGGGGGDDEDEFGFGGGGGGGGGGGGGGGGGGGGGFFFFFFFFFFFCEFFFFFFAF>>25>9@F@@@FD@EECEF;@;3479.5@BFFDFA@DF@019>B>F?DB><618<BA?09>>B967:00:?:>>9::A<4
@M04999:289:000000000-L3R54:1:1101:12272:17483 2:N:0:424
CATGCGACTACACGGGTATCTAATCCTGTTTGCTCCCCACGCTTTCGCATCTCAGCGTCAGTATCTGTCCAGAAGGCCGCCTTCGCCACCGGTATTCCTCCACATCTCTACGCATTTCACCGCTACACGTGGAATTCTACCTTCCTCTACAATACTCCAGATAACCAGTTTTAAGTGCAATTCCCAGGTCGAGCCCGGGGCTTTCACACCTAACTTAATTATCCGCCTACATGCCCTTTACGCCCAGTCATTCCGATTAACGCTCGCACCCTCCGTATTACCGCGGCTGCTGGCACGGAGT
+
CCCCCGGGGGGGGGGGGGGGGGGGGGGGGGGGGGGGGGGGGGGGGGGGGGGGGGGGGGGGGGGGGGGGGGGGGGGGGGGGGGGGGGGGGGGGGGGGGGGGGGGGGGGGGGGGGGGGGGGGGGGGGGGGGGGGGGGGGGGGGFGGGGGGGGGGGGGGGGGGGGGGGGGGFGGGGGGGFGFGGGGGGGGGGGDGGGGGGGGGA5AFFFFFFFFFFFFFFFFFFFFC7<DFFFFFFFFFFFFFE;69BDD@DFFFF<?FFFFFFFFF?BBFFBFFFFFB:::DDF?BBB033:?>:?7<<BFF4
@M04999:289:000000000-L3R54:1:1101:20366:17503 2:N:0:424
CGTGTGACTACTGGGGTATTTAATCCTGTTTGCTCCCCACGCTTTCGCATCTCAGCGTCAGTATCTGTCCAGAAGGCCGCCTTCGCCACCGGTATTCCTCCACATCTCTACGCATTTCACCGCTACACGTGGAATTCTACCTTCCTCTACAATACTCTAGTTAACCAGTTTTAAGTGCAATTCCTAGGTTGAGCCCAGGGCTTCCACACCTAACTTAATTATCCGCCTACATGCCCTTTACGCCCAGTCATTCCGATTAACGCTCGCACCCTCCGTATTACCGCGGCTGCTGGCACGGAGT
+
CCCCCGGGGGGGGGGGGGGGGGGGGGGGGGGGGGGGGGGGGGGGGGGDGDGGGGGGGGGGGGGGGGGGGGGGGGGGGGGGGGGGGGGGGGGGGGGGGGGGGGGGGGGGGGGGGGGGGGGGGGGGGGGGGGGGGDGGGGGGGGGGGGGGGGGGGGGGGGGGFGFGGGGGFGFFFGGGFGFGGGF8EGGFGGFCEGGGGFDGDFFFFFFFFFFFFFFFFFFEFFFEAFFFFFFFCFFFBD@FFFFBBDFE<>7?EEEDF@DFFF9;309099B?0:>1(.54:<:B0(4;>FFFB0(.21(3(
@M04999:289:000000000-L3R54:1:1101:26636:17512 2:N:0:424
TCGTGACTACAGGGGTATCTAATCCTGTTCGCTCCCCACGCTTTCGTCCATCAGCGTCAATCGGTATTTAGTAACCTGCCTTCGCAATCGGGGTTCTGTGTAATATCTATGCATTTCACCGCTACACTACACATTCCAGCTACTTCAATACTATTCAAGATTAACAGTATCAACGGCAGTTCTACAGTTAAGCTGCAGGTTTTCACCGCTGACTTATCAACCCGCCTACGGACCCTTTAAACCCAATAAATCCGGATAACGCTCGCATCCTCCGTATTACCGCGGCTGCTGGCACGGAGTT
+
CCCCCGGGGGGGGGGGGGGGGGGGGGGGGGGGGGGGGGGGGGGGGGGGGGGGGGGGGGGGGGGGGGGGGGGGGGGGGGGGGGGGGGGGGGGGGGGGGGGGGGGGGGGGGGGGGGGGGGGGGGGGGGGGGGGGGGGGGGGGGGGFFGGFGGGGGGGGGGGFGGGGGGGGGGGGGGGGFGFGGGGGGGGGGGFFGGGGGGGGFFFFFFFFFFFFDFFFFFF?ABDAA>FFFFF=>BFFF@FFFFFFFFD4@>EE(:6;?<FFF9:<>FB:9BB2:;????AB6:90((-7<?FB?0,3(22??
@M04999:289:000000000-L3R54:1:1101:10139:17588 2:N:0:424
ATGGGGACTACTAGGGTATCTAATCCTGTTTGCTCCCACGCTTTCGCATCTCAGCGTCAGTATCTGTCCAGAAGGCCGCCTTCGCCACCGGTATTCCTCCACATCTCTACGCATTTCACCGCTACACGTGGAATTCTACCTTCCTCTACAATACTCCAGATAACCAGTTTTAAGTGCAATTCCCAGGTTGAGCCCGGGGCTTTCACACCTAACTTAATTATCCGCCTACATGCCCTTTACGCCCAGTCATTCCGATTAACGCTCGCACCCTCCGTATTACCGCGGCTGCTGGCACGGAGTT
+
CCCCCGGGGGGGGGGGGGGGGGGGGGGGGGGGGGGGGGGGGGGGGGGGGGGGGGGGGGGGGGGGGGGGGGGGGGGFGGGGGGGGGGGGGGGGGGGGGGGGGGGGGGGGGGGGGGGGGGGGGGGGGGGGGGGGGFGGGGGGGGGGGGGGGGGGGGGGGGGGGGGGGGGGGGGGGGGGFGFGGGGGGGGGGDGGGGGGGGGGFFFFFFFFFFFFFFFFEFFFFFFDFFFFFFFFFFF9@EFFFFFFFFFFFF?ECFFF<DFFFFFFFFFFFFFFF>?FF?AAA?F2316;FF?FFB?F(49?:
@M04999:289:000000000-L3R54:1:1101:11687:17609 2:N:0:424
AGACTACAGGGGTATCTAATCCTGTTCGCTCCCCACGCTTTCGTCCATCAGCGTCAATCGGTATTTAGTAACCTGCCTTCGCAATCGGGGTTCTGTGTAATATCTATGCATTTCACCGCTACACTACACATTCCAGCTACTTCAATACTATTCAAGATTAACAGTATCAACGGCAGTTCTACAGTTAAGCTGCAGGTTTTCACCGCTGACTTATCAACCCGCCTACGGACCCTTTAAACCCAATAAATCCGGATAACGCTCGCATCCTCCGTATTACCGCGGCTGCTGGCACGGAGTTAGC
+
CCCCCGGGGGGGGGGGGGGGGGGGGGGGGGGGGGGGGGGGGGGGGGGGGGGGGGGGGGGGGGGGGGGGGGGGGGGGGGGGGGGGGGGGGGGGGGGGGGGGGGGGGGGGGGGGGGGGGGGGGGGGGGGGGGGGGGGGGGFGFGGGGGGGGGGGGGGGGGGGGGGGGGGGGGGGEGGDFGFGGGGGGGGGGGGGGGGGGGGGFFFFFFFFFFFFFFAFFFFFFFFFFFFFF9=DFFFFFFFFFFFFFFFCCEF>@FFFF69D?FFF?F:?DFFFF??9A9:91;;69??0213>BFF;1<A<4
@M04999:289:000000000-L3R54:1:1101:14869:17634 2:N:0:424
CGACTACTGGGGTATCTAATCCTGTTTGCTCCCCACGCTTTCGCATCTCAGCGTCAGTATCTGTCCAGAAGGCCGCCTTCGCCACCGGTATTCCTCCACATCTCTACGCATTTCACCGCTACACGTGGAATTCTACCTTCCTCTACAATACTCCAGATAACCAGTTTTAAGTGCAATTCCCAGGTTGAGCCCGGGGCTTTCACACCTAACTTAATTATCCGCCTACATGCCCTCTACGCCCAGTCATTCCGATTAACGCTCGCACCCTCCGTATTACCGCGGCTGCTGGCACGGAGTTAGC
+
CCCCCGGGGGGGGGGGGGGGGGGGGGGGGGGGGGGGGGGGGGGGGGGGGGGGGGGGGGGGGGGGGGGGGGGGGGGGGGGGGGGGGGGGGEGGGGGGGGGGGGGGGGGGGGGGGGGGGGGGGGGGGGGGGGGGGGGGGGGGGGGGGGGGGGGGGGGGGGGGGGGGGGGGGGGGGGGGFGFGGGGGGGGGCFGGGGGGGGGGFFFFFFFFFFFFEFFFFFFF>B=D>FFFEFFFFFFFFFFFF@FEFEFEEEFFFDDEF;B:?1>99BFFFFFF6:?ABFFF6;FBFF:D?B132333389A4
@M04999:289:000000000-L3R54:1:1101:23166:17650 2:N:0:424
GTTGACTACTCGGGTATCTAATCCTGTTTGCTCCCCACGCTTTCGCATCTCAGCGTCAGTATCTGTCCAGAAGGCCGCCTTCGCCACCGGTATTCCTCCACATCTCTACGCATTTCACCGCTACACGTGGAATTCTACCTTCCTCTACAATACTCCAGATAACCAGTTTTAAGTGCAATTCCCAGGTTGAGCCCGGGGCTTTCACACCTAACTTAATTATCCGCCTACATGCCCTTTACGCCCAGTCATTCCGATTAACGCTCGCACCCTCCGTATTACCGCGGCTGCTGGCACGGAGTT
+
CCCCCGGGGGGGGGGGGGGGGGGGGGGGGGGGGGGGGGGGGGGGGGGGGGGGGGGGGGGGGGGGGGGGGGGGGGGGGGGGGGGGGGGGGGGGGGGGGGGGGGGGGGGGGGGGGGGGGGGGGGGGGGGGGGGGGGGGGGGGGGGGGGGGGGGGGGGGGGGGGGGGGGGGGGGGGGGGFGFGGGGGGGGGGGGGFGGGGGGGFAFFFFFEFFFFFF4BE8FEFFFFFFFFFFFF=@EFFFFFFFFF64=<ECFFF@078EE;>FBF>9F>BF<09?(8:9<<:B>9>>BBFFF???F>0;BB
@M04999:289:000000000-L3R54:1:1101:4575:17658 2:N:0:424
CTGACTACAGGGGTATCTAATCCTGTTCGCTCCCCACGCTTTCGCTCCTCAGCGTCAGTGACGGCCCAGAGACCTGCCTTCGCCATCGGTGTTCTTCCCGATATCTACACATTCCACCGTTACACCGGGAATTCCAGTCTCCCCTACCGCACTCCAGCCCGCCCGTACCCGGCGCCGATCCACCGTTAAGCGATGGACTTTCACACCAGACGCGACGAACCGCCTACGAGCTCTTTACGCCCAATAAATCCGGATAACGCTTTCACCCTACGTATTACCCGGGCTGTTGGCCCTGAGTTCC
+
CCCCCFF<FG?FGFBA,CFGEADFCGGGEG7FGG,FCECEG@FEE@F@,EECE:,FGEFG9CF7FGDGGGFG@F<<A9FAF?FGEGGG@F7FFGGGGGGGDCC=ECFFGGGGG9FFGFCG7CCAGGGCCC>FAFG;D=DBFFGCEEGG888E@8FE8DGG>GEE*;@EEFEDGCGGE4AC?7F6CFEG=<C5=81:56CFFFFF=FEF?0((3)5>1@BB7(-418??F<B67B<)))4DF08::B2:).4,4?(3),((--(--:><1(.8()),)697(((-,3(.5(,)-(.((-.).
@M04999:289:000000000-L3R54:1:1101:9069:17669 2:N:0:424
GACTACCCGGGTATCTAATCCTGTTTGCTCCCCACGCTTTCGCATCTCAGCGTCAGTATCTGTCCAGAAGGCCGCCTTCGCCACCGGTATTCCTCCACATCTCTACGCATTTCACCGCTACACGTGGAATTCTACCTTCCTCTACAATACTCCAGATAACCAGTTTTAAGTGCAATTCCCAGGTTGAGCCCGGGGCTTTCACACCTAACTTAATTATCCGCCTACATGCCCTTTACGCCCAGTCATTCCGATTAACGCTCGCACCCTCCGTATTACCGCGGCTGCTGGCACGGTGTTAGCC
+
CCCCCGGGGGGGGGGGGGGGGGGGGGGGGGGGEGGGGGGGGGGGGGGGGGGGGGGGGGGGGGGGGGGGFGGGGGGGGGGGGGFGGGGGGGGGGGGGGGGGGGGGGGGGGGGGGGGGGGGGGGGGGGGGGGGGGGGGGGGGGGGGGGGGGGGGGGGFFGGGGGGGGGGGGGGGGGGGFGDCFGFGEFGGGGGGDGGG4CFCFFFFBFFFFFF@FFFFEAFFFFDFFFEFFE@EF@9CFFBE6((.4C3)9;?F<DEC49323>>FFFFBF6?077<AF:>((71>B>B(418(((-,1<A>2
@M04999:289:000000000-L3R54:1:1101:15504:17687 2:N:0:424
GGACTACACGGGTATCTAATCCTGTTTGCTCCCCACGCTTTCGCATCTCAGCGTCAGTATCTGTCCAGAAGGCCGCCTTCGCCACCGGTATTCCTCCACATCTCTACGCATTTCACCGCTACACGTGGAATTCTACCTTCCTCTACAATACTCCAGATAACCAGTTTTAAGTGCAATTCCCAGGTTGAGCCCGGGGCTTTCACACCTAACTTAATTATCCGCCTACATGCCCTTTACGCCCAGTCATTCCGATTAACGCTCGCACCCTCCGTATTACCGCGGCTGCTGGCACGGAGTTAGC
+
CCCCCGGGGGGGGGGGGGGGGGGGGGGGGGGGGGGGGGGGGGGGGCFGGGGGGGGGGGGGGGGGGGGGGGGGGGGGGGGGGGGGGFGDGGGGGGGGGGGGGGGGGGGGGGGGGGGGGGGGGGGGGFGGGGGGGGGGGGGGGGGGGGGGCGGGGFGGGGGGGGGGGGGGGGGGGGGGFGFGGGGGGGGGGGCGGGGGG>FGFFFF6BFFFFFFFFF=EFFFDFFF@FEFEF8@FFFFFDFBFDD3<EFCFFE@DF@FFFFFFFF>>BBBFFFF:??FDF?BFFBBFFBD?BBB?096?FAFA
@M04999:289:000000000-L3R54:1:1101:23599:17689 2:N:0:424
GACTACCAGGGTATCTAATCCTGTTCGCTACCCATGCTTTCGAACCTCAGCGTCAGTTACAGACCAGAGAGCCGCCTTCGCCACTGGTGTTCTTCCATATATCTACGCATTCCACCGCTACACATGGAGTTCCACTCTCCTCTTCTGCACTCAAGAAAAACAGTTTCAGCTGCACTTCCCCGGTTAAGCCGAGGGCTTTCACAGCTGACTTGTTCTCCCGCCTGCGTTCGCTTTACGCCCAATAAATCCGGACAACGCTTGCCACCTACGTATTACCGCGGCTGCTGGCACGTAGTTAGCC
+
CCCCCGGGGGGGGGGGGGGGGGGGGGGGGGGGGGGGGGGGGGGGGGGGGGGGGGGGGGGGGGGGGGGGGGGGGGGGGGGGGGGGGGGGGGGGGGGGGGGGGGGGGGGGGGGGGGGGGGGGGGGGGGGGGGGGGGGGGGGGGGGGGGGGGGGGGGGGGGGGGGGGGGGGGGGGGGGGFGFGGGDGGGFGGGGEGGGGGGGGFFFFFFFFFFFFFBFFFFFFFFFFFFFFFFFFFFEEFFFFFFFFFEFFFF901>BFFFFFFFFFFB:?F?FFAB<<)(9B69FB?DF??<?FF??F2>2<:
@M04999:289:000000000-L3R54:1:1101:6372:17690 2:N:0:424
GACTACAGGGGTATCTAATCCTGTTTGCTCCCCACGCTTTCGCATCTCAGCGTCAGTATCTGTCCAGAAGGCCGCCTTCGCCACCGGTATTCCTCCACATCTCTACGCATTTCACCGCTACACGTGGAATTCTACCTTCCTCTACAATACTCCAGATAACCAGTTTTAAGTGCAATTCCCAGGTTGAGCCCGGGGCTTTCACACCTAACTTAATTATCCGCCTACATGCCCTTTACGCCCAGTCATTCCGATTAACGCTCGCACCCTCCGTATTACCGCTGCTGCTGGCACGTAGTTAGCC
+
CCCCCGGGGGGGGGGGGGGGGGGGFFGGGGGGGGGEGGGGGGGGFGGGGGGGGGGGGGGGGGGGGGGGGGGGGGGGGGGGGGGGGGGGGGGGGGGGGGGGGGGGGGGGGEGGGGGGGGGGGGGGGGGGEDFGGGGGGGGGGGGGGGGGGGGGGGGCGGGGGGGGGGGGGGGGGGGGFGFGGGFFFGGGGGGGGGEGGGGGFFFFFFFFFFFFFFFFFFFFFFDDDFFEFFBE@FFFDF9EFD1)7C)).62;<<EFFFFF>6>B9??BFFFF?:))-39(2(.4))4,::??,.(-526).
@M04999:289:000000000-L3R54:1:1101:18723:17773 2:N:0:424
AGGACTACTAGGGTATCTAATCCTGTTCGCTCCCCACGCTTTCGTCCATCAGCGTCAATCGGTATTTAGTAACCTGCCTTCGCAATCGGGGTTCTGTGTAATATCTATGCATTTCACCGCTACACTACACATTCCAGCTACTTCAATACTATTCAAGATTAACAGTATCAACGGCAGTTCTACAGTTAAGCTGCAGGTTTTCACCGCTGACTTATTAACCCGCCTACGGACCCTTTAAACCCAATAAATCCGGATAACGCTCGCATCCTCCGTATTACCGCGGCTGCTGGCACGGAGTT
+
CCCCCGGGGGGGGGGGGGGGGGGGGGGGGGGGGGGGGGGGGGGGGGGGGGGGGGGGGGGGGGGGGGGGGGGGGGGGGGGGGGGGGGGGGGGGGGGGGGGGGGGGFFGGGGGGGGGGGGGGGGGGGGGGGGGGGGGGGGGGGGGGGGGGGGGGGGGFGGGFGGGGGGGGGGGGGGGGFGBGGGGGFGGGGGGGGFFFGFGGFFFFFBFFFFF@EFFFFFFFFFFFFDFFDF@BFF3EFFFFDDD@DFF4CFFF>DFFFFF087>FF<BFFF<BFFFF<AF:FFFBBFBFF:0452;B04:
@M04999:289:000000000-L3R54:1:1101:16286:17851 2:N:0:424
AAGGACTACCAGGGTATCTAATCCTGTTCGCTACCCATGCTTTCGAACCTCAGCGTCAGTTACAGACCAGAGAGCCGCCTTCGCCACTGGTGTTCTTCCATATATCTACGCATTCCACCGCTACACATGGAGTTCTACCTTCCTCTACTGCACTCTAGATACATAGTTTCAGCTGCAATTCCTCGGTTAAGCTGGGGGCTTTCACAGCTAACTTATCTACCCGCCTGCATTCGCTTTACGCCCAGTAATTCCGATCAACGCTCGCACCCTACGTATTACCGCGGCTGCTGGCACGGAGTT
+
-B<CCGGGG,,CEGGGGGGGGGGGGGGG9FGG7FGGGCGGGGGGG8F<FGGGGGGGGGGGC,E,C,EGGGGA6@FGGGGGGGGGGGG8FGG<FCG9FGGG9FG9FFGGGGGGGGAFGGGGGGGGGG,EFGG8FGG,EF8,@DEGGG,E,,,@EFG,@C8,@9,:EGGGGAFC9ADGF+;DFG92+@CG6EGG7,,=DDGGFFFFFF+?@*:CEFF+*=+1@@AA9@(:(9*97=DFDCCE@@>D/6)956CEF2((6;@DBF09;9(4<?(2:??9?FD>8>FFFF10524:?<?(461(
@M04999:289:000000000-L3R54:1:1101:9297:17871 2:N:0:424
TTGACTACAGGGGTATCTAATCCTGTTTGCTCCCCACGCTTTCGCATCTCAGCGTCAGTATCTGTCCAGAAGGCCGCCTTCGCCACCGGTATTCCTCCACATCTCTACGCATTTCACCGCTACACGTGGAATTCTACCTTCCTCTACAATACTCCAGATAACCAGTTTTAAGTGCAATTCCCAGGTTGAGCCCGGGGCTTTCACACCTAACTTAATTATCCGCCTACATGCCCTTTACGCCCAGTCATTCCGATTAACGCTCGCACCCTCCGTATTACCGCGGCTGCTGGCACGGAGTT
+
CCCCCGGGGGGGGGGGGGGGGGGGGGGGGGGGGGGGGGGGGGGGGDGGGGGGGGGGGGGGGGGGGGGGGGGGGGGGGGGGGGGGFGGEGGGGGGGGGGGGGGGGGGGGGGGGGGGGGGGGGGGGGGGGGGGGGGGGGGGGGGGGGGGGGGGGGGGGGGGGGGGGGGGGGGGGGGGGFGFGGGGGFGGGGGGGGEEGDGGGFFFFFFEFFFFEEFFFFFFF=@FFFDFFECEFFFFFEFDFF>@FFEFCCFFFFFFFFFFFFF>FBFF:11:6,,2?AFA61901108:)33?<2(7(48
@M04999:289:000000000-L3R54:1:1101:9123:17898 2:N:0:424
TAAGACTACAAGGGTATCTAATCCTGTTTGCTCCCCACGCTTTCGCATCTCAGCGTCAGTATCTGTCCAGAAGGCCGCCTTCGCCACCGGTATTCCTCCACATCTCTACGCATTTCACCGCTACACGTGGAATTCTACCTTCCTCTACAATACTCCAGATAACCAGTTTTAGGTGCAATTCCCAGGTTGAGCCCGGGGCTTTCACACCTAACTTAATTATCCGCCTACATGCCCTTTACGCCCAGTCATTCCGATTAACGCTCGCACCCTCCGTATTACCGCGGCTGCTGGCACGGAGTTT
+
CCCCCGGGGGGGGGGGGGGGGGGGGGGGGGGGGGGGGGGGGGGGGGGGGGGGGGGGEGGCGGFGGGGGGGGGGGGGGGGGGGGGEFGGGGGGGGCGGGGGGGGGGGGGGGGFGGGGGGGGGGGGGGGGGGGGGGGGGGGGGGGGGGGGGGGGGGFGGFGGGGGGGGGGGGGGGGDGFGFGGGGGG?FGGGFFGGGDDDGGFFFFFFFFDFFFFFFFFFFFFEFDFFFFFF45>BFFFFFDFFFD<EFFFEFFFFDFFFFF>BB09>B6:<B?2:<?FFBA?FF(963?F???F?B9>91()
@M04999:289:000000000-L3R54:1:1101:16204:17983 2:N:0:424
GACTACCCGGGTATCTAATCCTGTTCGCTCCCCACGCTTTCGTCCATCAGCGTCAATCGGTATTTAGTAACCTGCCTTCGCAATCGGGGTTCTGTGTAATATCTATGCATTTCACCGCTACACTACACATTCCAGCTACTTCAATACTATTCAAGATTAACAGTATCAACGGCAGTTCTACAGTTAAGCTGCAGGTTTTCACCGCTGACTTATCAACCCGCCTACGGACCCTTTAAACCCAATAAATCCGGATAACGCTCGCATCCTCCGTATTACCGCGGCTGCTGGCACGGAGTTAGCC
+
CCCCCGGGGGGGGGGGGGGGGGGGGGGGGGGGGGGGGGGGGGGGGGGGGGGGGGGGGGGGGGGGGGGGGGGGGGGGGGGGGGGGGGGGGGGGGGGGGGGGGGGGGGGGGGGGGGGGGGGDGGGGGGGGGGGGGGGGFGGGGGGGGGGGGGGGGGGGGGGGGFGGGGGGGGGEGGGGFGFGGGGGGGGGGGFGGGGFGGGGFFFFBDFFFBAEEFFFFFBA>@@9>=>(:@DFFFFFFFFB??@FFFCEEF>DFFA4@@DF>FFFFFFBBFFFFFFFF<BFF;9>??F:??F?99>B7<<<8
@M04999:289:000000000-L3R54:1:1101:17445:17983 2:N:0:424
GACTACTCGGGTATCTAATCCTGTTTGCTCCCCACGCTTTCGCATCTCAGCGTCAGTATCTGTCCAGAAGGCCGCCTTCGCCACCGGTATTCCTCCACATCTCTACGCATTTCACCGCTACACGTGGAATTCTACCTTCCTCTACAATACTCCAGATAACCAGTTTTAAGTGCAATTCCCAGGTTGAGCCCGGGGCTTTCACACCTAACTTAATTATCCGCCTACATGCCCTTTACGCCCAGTCATTCCGATTAACGCTCGCACCCTCCGTATTACCGCGGCTGCTGTCACGGAGTTAGCC
+
CCCCCGGGGGGGGGGGGGGGGGGGGGGGGGGGGGGGGGGGGGGGGGGGGGGGGGGGGGGGGGGGGFGGGGGGGGGGGGGGGGGGGGGGGGGGGGGGGGGGGGGGGGGGGGGGGGGGGGGGGGGGGGGGGGGGGGGGFAGGGGGGGGGGGGGGGGGGGGGGGGGGGGGGGGGGFGGGFGFGFGGGFGGGGGGGGGGGGGGGFFFFFFFFFFFEFFFFFFFDFFFFFFFFEBBEFFFFFFFEFFFEE??EEED;DFEFFFF1>FF9B:?BFF?BFB99A?FF9>;9?FB.54<039(2(6A5.
@M04999:289:000000000-L3R54:1:1101:5960:18025 2:N:0:424
GACTACTGGGGTATCTAATCCTGTTTGCTCCCCACGCTTTCGCATCTCAGCGTCAGTATCTGTCCAGAAGGCCGCCTTCGCCACCGGTATTCCTCCACATCTCTACGCATTTCACCGCTACACGTGGAATTCTACCTTCCTCTACAATACTCCAGATAACCAGTTTTAAGTGCAATTCCCAGGTTGAGCCCGGGGCTTTCACACCTAACTTAATTATCCGCCTACATGCCCTTTACGCCCAGTCATTCCGATTAACGCTCGCACCCTCCGTATTACCGCGGCTGCTGGCACAGAGTTAGCC
+
CCCCCGGGGGGGGGGGGGGGGGGGGGGGGGGGGGGGGGGGGGGGGGGGGGGGGGGGGGGGGGGGGGGGGGGGGGGGGGGGGGGGGGGGGGGGGGGGGGGGGGGGGGGGGGGGGGGGGGGGGGGGGGGGGGGGGGGGGGGGGGGGGGGGGGGGGGGGGGGGGGGGGGGG=FGEGGGGFGFGGGGGGGFGGGGGGGECGFGGFFFFDFFFDFFFFFFFFFFFFFFFFFFFFFFFFFEFFFFFFFFFFFFEC@?DFDCC;9DFF;9BB<?BFBF:<BFFFFF>(4>BB?7?0(3:0:?F<AFF?
@M04999:289:000000000-L3R54:1:1101:23084:18030 2:N:0:424
CTCGGACTACCGGGGTATCTAATCCTGTTCGCTACCCATGCTTTCGAACCTCAGCGTCAGTTACAGACCAGAGAGCCGCCTTCGCCACTGGTGTTCTTCCATATATCTACGCATTCCACCGCTACACATGGAGTTCCACTCTCCTCTTCTGCACTCAAGAAAAACAGTTTCAGCTGCACTTCCCCGGTTAAGCCGAGGGCTTTCACAGCTGACTTGTTCTCCCGCCTGCGTTCGCTTTACGCCCAATAAATCCGGACAACGCTTGCCACCTACGTATTACCGCGGCTGCTGGCACGTAGTT
+
CCCCCGGGGGGGGGE@BFGGGGGGGGGGGGGGGGGGGGGGGCGFGGCFFGGGGFGGGDGGEFGGFFGGGGGGGGGGGGDFGFGGCBFGGGGGGGGGGGGGEFFEFEGGGGGCGEGGGGGGGGGGGGGGGGGGGGGGGGF,D9FGGFFGGGFDFFFGGFGCDFGGGGGGFFFGGGGGFGFFFGGGFGGCEDGFG@EGDGDCFFAFAFFFFEEBFFFF;FF4:>D>@BF?@9@772;@FFCFF@F>B6??<DFFFFFBFB?11>?B:BB)26:>?0<<AFAFBB>(9;;>62?FF:><B??14
@M04999:289:000000000-L3R54:1:1101:27677:18050 2:N:0:424
GACTACCAGGGTATCTAATCCTGTTTGCTCCCCACGCTTTCGCATCTCAGCGTCAGTATCTGTCCAGAAGGCCGCCTTCGCCACCGGTATTCCTCCACATCTCTACGCATTTCACCGCTACACGTGGAATTCTACCTTCCTCTACAATACTCCAGATAACCAGTTTTAAGTGCAATTCCCAGGTTGAGCCCGGGGCTTTCACACCTAACTTAATTATCCGCCTACATGCCCTTTACGCCCAGTCATTCCGATTAACGCTCGCACCCTCCGTATTACCGCGGCTGCTGGCACGGAGTTAGGC
+
CCCCCFFGGGGGGGGGGGGGGGGGGGFGGGGGGGGGGGGGGGGG@FFGGGGGGGGGGGFGGGFGFGGGGFGGFFGGGGGGGGGGGGGGGGGFGFGGGGGGGGFFAFGGGGGGGGGGEGGGEGGCAF>GGGGGGCFFFFF8=EGGF;E;EFFG,8DA9EFGGGG9;CEE89@,EFDG?D?=DFFGG8:DC6DEEDGGGGGGAFFFFFFFDFAECF+BAF854>>@F@45=B5>:=>3;?FF;1;<AC?CE12<FFCE;0;F0769181889?<082<232-409>B2)3022(422:24)(,
@M04999:289:000000000-L3R54:1:1101:23080:18076 2:N:0:424
GCCCGACTACCGGGGTATCTAATCCTGTTCGCTCCCCACGCTTTCGCATCTCAGCGTCAGTATCTGTCCAGAAGGCCGCCTTCGCCACCGGTATTCCTCCACATCTCTACGCATTTCACCGCTACACGTGGAATTCTACCTTCCTCTACAATACTCCAGATAACCAGTTTTAAGTGCAATTCCCAGGTTGAGCCCGGGGCTTTCACACCTAACTTAATTATCCGCCTACATGCCCTTTACGCCCAGTTATTCCGATTAACGCTCGCACCCTCCGTATTACCGCGGCTGCTGGCACTGAGTT
+
CCCCCGGGGGGGGGGGGGGGGGGGGGGGGGGGGGGGGGGGGGGGGGGGGGGGGGGGGGGGGGGGGGGGGGGGGGGGGGGGGGGGGGGGGGGGGGGGGGGGGGGGGGGGGGGGGGGGGGGGGGGGGGGGGGGGFGGGGGGGGGGGGGGGGGGGGGGGGGGFGGGGGGGGGGGGFFFFFGFGFFFGGGGGGGGGFGGGGGDDDFFFFFFFFFEFFFFFFFFEFFFFFD?;@;CEFFFFFFEFFFBF?6?<9AA)4:?6<FFF?9??FFFFFFFF?>B?FBFFF04(3999BFF062<(,45::
@M04999:289:000000000-L3R54:1:1101:24627:18090 2:N:0:424
GACTACAAGGGTATCTAATCCTGTTTGCTCCCCACGCTTTCGCATCTCAGCGTCAGTATCTGTCCAGAAGGCCGCCTTCGCCACCGGTATTCCTCCACATCTCTACGCATTTCACCGCTACACGTGGAATTCTACCTTCCTCTACAATACTCCAGATAACCAGTTTTAAGTGCAATTCCCAGGTTGAGCCCGGGGCTTTCACACCTAACTTAATTATCCGCCTACATGCCCTTTACGCCCAGTCATTCCGATTAACGCTCGCACCCTCCGTATTACCGCGGCTGCTGGCACGGAGTTAGCC
+
CCCCCGGGGGGGGGGGGGGGGGGGGGGGGGGGGGGGGGGGGGGGEGGGGGGGGGGGGGGGGGGGGGGGGGGGGGGGGGGGGGGGGGGGGGGGGGGGGGGGGGGGGGGGGGGGGGGGGGGGGGGGGGGGGGGGGGGGGGGGGGGGGGGGGGGGGGGGGGGGGGGGDCGGGFGGGGGGFGFGGGGGGGGFGGGGGGDGDCFGFFFFEFFFFEFFCFFFFFFDFFFFFFFFFFFE2>CFF6>;;;E@@FFFFF<F??CE;B?DFFFF>FFFFFF?FB2:<(44>;94::83:(506>(42A9)3
@M04999:289:000000000-L3R54:1:1101:4377:18119 2:N:0:424
CTACTGGGGTATCTAATCCTGTTTGCTCCCCACGCTTTCGCATCTCAGCGTCAGTATCTGTCCAGAAGGCCGCCTTCGCCACCGGTATTCCTCCACATCTCTACGCATTTCACCGCTACACGTGGAATTCTACCTTCCTCTACAATACTCCAGATAACCAGTTTTAAGTGCAATTCCCAGGTTGAGCCCGGGGCTTTCACACCTAACTTAATTATCCGCCTACATGCCCTTTACGCCCAGTCATTCCGATTAACGCTCGCACCCTCCGTATTACCGCGGCTGCTGGCACGGAGTTAGCCGG
+
CCCCCGGGGGGGGGGGGGGGGGGGGGGGGGGGGGGGGGGGG:FGGGGGGGGGGGGGGGGGGGGGGGGGGGGGGGGGGGGGGGGGGGGGGGGGGGGGGGGGGGGGGGGGGGGGGGGGGGGGGGGGGGGGGGGGGGGGGGGGGGGGGGGGGGGGGGG,EFEGGEGGGGGGGGGGGGGGFGFGGGGGGGGGGGDECGGGGGGGFFFFFFFFFFFFFFFFEFFDFFFFFFFE2>BFFF?F@F;5/7AFFFF@(6<FFFFBFFFFBB4:?F?93(8?<AA:BB>BBFFB:012?6;>7144-67>(
@M04999:289:000000000-L3R54:1:1101:26422:18159 2:N:0:424
GACTACAGGGGTATCTAATCCTGTTCGCTACCCATGCTTTCGAACCTCAGCGTCAGTTACAGACCAGAGAGCCGCCTTCGCCACTGGTGTTCTTCCATATATCTACGCATTCCACCGCTACACATGGAGTTCCACTCTCCTCTTCTGCACTCAAGAAAAACAGTTTCAGCTGCACTTCCCCGGTTAAGCCGAGGGCTTTCACAGCTGACTTGTTCTCCCGCCTGCGTTCGCTTTACGCCCAATAAATCCGGACAACGCTTGCCACCTACGTATTACCGCGGCTGCTGGCACGTAGTTAGCC
+
CCCCCGGGGGGGGGGGGGGGGGGGGGGGGGGGGGGGGGGGGGGGGGGGGGGGGGGGGGGGGGGGGGGGGGGGGGGGGGGGGGGGGGGGGGGGGGGGGGGGGGGGGGGGGGGGGGGGGGGGGGGGGGGGGGGGGGGGGGGGGGGGGGGGGGGGGGGGGCGGGGGGGGGGGGGGGGGGFGFGGGGGGGGGGGGGGGGGGGGGFFFFFFFFFFFFFFFFFFFFFFFDBB9:;;@DFFFF@FFEF@FFEEFF@@;<>9?B>>?FF?7A??BFFFFFFFFFFFFF9>>FB??4?BBF028?)4443
@M04999:289:000000000-L3R54:1:1101:15397:18175 2:N:0:424
TTTGACTACTCGGGTATCTAATCCTGTTCGCTCCCCACGCTTTCGTCCATCAGCGTCAATCGGTATTTAGTAACCTGCCTTCGCAATCGGGGTTCTGTGTAATATCTATGCATTTCACCGCTACACTACACATTCCAGCTACTTCAATACTATTCAAGATTAACAGTATCAACGGCAGTTCTACAGTTAAGCTGCAGGTTTTCACCGCTGACTTATCAACCCGCCTACGGACCCTTTAAACCCAATAAATCCGGATAACGCTCGCATCCTCCGTATTACCGCGGCTGCTGGCACGGATTT
+
B@ACCEEFGFGEEFF@FEFFGGEFEFGFGGGGG@GEFGGGGDFGGGGGGGGGGCFFGDEFGG>FGFGGGGGGA<FAFGGF?FGGGFGGGGGGGDGGGGGGGGGAFFBGGFCGGGGGGFGDGGGEAFFGGGFGGFFFGD?DAFGCAD;EGFFADCGGGFGGEGFGGGGGGFDGE>869?@FD@CFGGGGGGCFCF?F?C7+=?FFF5@AFA=DFFFFCFFF>ABFF?2@99@F>=BF;E?AAFFF;;446<E3@2;DFFE0(/8199:>?27143???D<969390102722(13849(4<
@M04999:289:000000000-L3R54:1:1101:10503:18295 2:N:0:424
ACGACTACTAGGGTATCTAATCCTGTTCGCTACCCATGCTTTCGAACATCAGCGTCAGTTACAGACCAGAGAGCCGCCTTCGCCACTGGTGTTCTTCCATATATCTACGCATTCCACCGCTACACATGGAGTTCCACTCTCCTCTTCTGCACTCAAGAAAAACAGTTTCAGCTGCACTTCCCCGGTTAAGCCGAGGGCTTTCACAGCTGACTTGTTCTCCCGCCTGCGTTCGCTTTACGCCCAATAAATCCGGACAACGCTTGCCACCTACGTATTACCGCGGCTGCTGGCACGTAGTTAT
+
CCCCCGGGGGGGGGGGGGGGGGGGGGGGGGGEGGGGGGGGGGGFGFGGGGGGGGGGGGGGGGGGGGGG8EFFEGFEEGGGGGDEFGGGGGFGGGGGGGGGGGGGGGGGGGGGGGGGGGGGGGGGGGGGGGGGGGGGGGGGGGGGGGGGGGGGGGGGGGGCFGGGGGGFGGGGGGGGFGFFFCDEEGGGGGGGGGGGDCCGFFFFFAFF=EFEFFFFFFFFFFBFFFFB>2;DF?DFEFFB9;F(,=AE?EFFF:;B?FF6<?06>AF???FF289?A<406,909;<0::004<((.4<4)
@M04999:289:000000000-L3R54:1:1101:15113:18432 2:N:0:424
ATAATGACTACCCGGGTATCTAATCCTGTTCGCTACCCATGCTTTCGAACCTCAGCGTCAGTTACAGACCAGAGAGCCGCCTTCGCCACTGGTGTTCTTCTATATATCTACGCATTCCACCGCTACACATGGAGTTCCACTCTCCTCTTCTGCACTCAAGAAAAACAGTTTCAGCTGCACTTCCCCGGTTAAGCCGAGGGCTTTCACAGCTGACTTGTTCTCCCGCCTGCGTTCGCTTTACGCCCAATAAATCCGGACAACGCTTGCCACCTACGTATTACCGCGGCTGCTGGCACGTAGT
+
CCCCCGGGGGGGGGGGGGGGGGGGGGGGGGGGGGGGGGGGGGGGGGGGGGGGGGGGGGGGGGGGGGGGGGGGGGGGGGGGGEGGGGCEGGGGGGGGGGGGGGGGGGGGGGGFGGGGGGGGGGGGGGGGGGGGGGGGGGGGGGGGGGGGGGGFFGGGGGGGGGGGCDGGFDFGGGGGFGFGGGGGGGGGGGGGGGGGGGGC>FFFFFFFFFFFFFFFFFFFFFFFFFFFFF9@?@FFFFFFFFFFFFF;@AADFFB9BBFBBFFFFFBBB78?BF?BB<?BF<?;BFFFFFFF0?1213((-
@M04999:289:000000000-L3R54:1:1101:8583:18434 2:N:0:424
GGTGGGACTACCCGGGTATCTAATCCTGTTTGCTCCCCACGCTTTCGCATCTCAGCGTCAGTATCTGTCCAGAAGGCCGCCTTCGCCACCGGTATTCCTCCACATCTCTACGCATTTCACCGCTACACGTGGAATTCTACCTTCCTCTACAATACTCCAGATAACCAGTTTTAAGTGCAATTCCCAGGTTGAGCCCGGGGCTTTCACACCTAACTTAATTATCCGCCTACATGCCCTTTACGCCCAGTCATTCCGATTAACGCTCGCACCCTCCGTATTACCGCGGCTGCTGGCACTGATT
+
C<@CCGFFGGGGGGGDCFGGGGGGGGGGGGGGGGGGDCEGGGEEGGGGE7CFGGGGGGGGGGG9FCFGFFEFGGGGGGGGGGFCFGFFGGGEFGGGGGGGGGFGGGGGGGG:FGCFGFGGGEGGGCFGGGGGGGGGGGFGFCC8FGGGGGGFGGGGFEGGFGFFDDF822=EGGGGFGFGGGC99DGGGGDFFGCG>?9DEAFFFFFFEFFFBFFFE@6C@CCC@=970(4CEE;DFFE+;;13613634?6C)614:0<BFF<09((((-4:11-(4:<9A6(1(,77<?24334(,.)-
@M04999:289:000000000-L3R54:1:1101:16069:18455 2:N:0:424
GACTACTCGGGTATCTAATCCTGTTTGCTCCCCACGCTTTCGCATCTCAGCGTCAGTATCTGTCCAGAAGGCCGCCTTCGCCACCGGTATTCCTCCACATCTCTACGCATTTCACCGCTACACGTGGAATTCTACCTTCCTCTACAATACTCCAGATAACCAGTTTTAAGTGCAATTCCCAGGTTGAGCCCGGGGCTTTCACACCTAACTTAATTATCCGCCTACATGCCCTTTACGCCCAGTCATTCCGATTAACGCTCGCACCCTCCGTATTACCGCGGCTGCTGGCACGGAGTTAGCC
+
CCCCCGGGGGGGGGGGGGGGGGGGEFGGFGGGFGGGGGGGGGGGCGGGGFGGGGGGFGGGGGGGGGGGGGGGGGGGGGGGGFGGGGDGGGGGGGGGGGGGGGGGGGGGGGGGGGGGGGCEGGGGGGGGGGGGFGGCFFGGGGGGGFGGGGGGEFF8DGGGGGGGGGGGGGFDGFDFFGFGGGFGGGFGFGGGEGGDGFGGFFFFFFFFDFEEFCBFFFCFF@@FFFFFB3@FFF<EDF93(,6=EFFFE@?;@<CFFF?169B>>?:1<><0:>FFBFB>>>>B?F:7:?FFF004:<>A:
@M04999:289:000000000-L3R54:1:1101:3854:18522 2:N:0:424
GGGACTACTAGGGTATCTAATCCTGTTCGCTACCTATGCTTTCGAACCTCAGCGTCAGTTACAGACCAGAGAGCCGCCTTCGCCACTGGTGTTCTTCCATATATCTACGCATTCCACCGCTACACATGGAGTTCCACTCTCCTCTTCTGCACTCAAGAAAAACAGTTTCAGCTGCACTTCCCCGTTTAAGCCGAGGGCTTTCACAGCTGACTTGTTCTCCCGCCTGCGTTCGCTTTACGCCCAATAAATCCTGACAACGCTTGCCACCTACGTATTACCGCGGCTGCTGGCACGTAGTTAT
+
C9<6,C<EE966<6CFCFGG<EFDFFGE@FC@:E,<FF,@FF@F8@,7CFEFC:8B,BCFE,,;,CFFCEA<@@FEC@:@FF7F,@FG8FFG,5,CFBEE?5@<C,BF:+CFC9EF9FCCFDC@89:FF,AFC,@D,4,,9D8==DAF8DDG8D?,>,,4DCEFFFGG83E8EF6DF76?++6@@FG6CDE6>+++*3;?5A99++;95.:67*BFE6+6;4=29272:22(8??D3>05>>036);>5C@)))(/;=69:??:?A?<?B?::22(<4)(,4(--(-.8((,)4410:A2.
@M04999:289:000000000-L3R54:1:1101:26159:18561 2:N:0:424
CTCAAGACTACTCGGGTATCTAATCCTGTTCGCTCCCCACGCTTTCGTCCATCAGCGTCAATCGGTATTTAGTAACCTGCCTTCGCAATCGGGGTTCTGTGTAATATCTATGCATTTCACCGCTACACTACACATTCCAGCTACTTCAATACTATTCAAGATTAACAGTATCAACGGCAGTTCTACAGTTAAGCTGCAGGTTTTCACCGCTGACTTATCAACCCGCCTACGGACCCTTTAAACCCAATAAATCCGGATAACGCTCGCATCCTCCGTATTACCGCGGCTGCTGGCACGGAGT
+
CCCCCGGGGGGGGGGGGGGGGGGGGGGGGGGGGGGGGGGGGGGGGGGGGGGGGGGGGGGGGGGGGGFFGGFGGGGGGGGFGGGGGGGGGGGGGFGGGGGFFGGGGFGGGGGGGFGGGGGGGGGGGGGGGGGGGGGGGGCGGGGGGGGGGGGGG8DFGGGGGGGGGGGGGGFGEGGEADBG?FGGGGFGGGGGGGGGGGGFFFFFFFFF=AABFFFFE99AEBDFBFFF=292(/>=B;ECE33=7;?@;A477;B9?D<AEFF;:(9(:>BFF?F?:?>2AB:>B09B91872:726>;>4
@M04999:289:000000000-L3R54:1:1101:14959:18583 2:N:0:424
CAGACTACCCGGGTATCTAATCCTGTTCGCTCCCCACGCTTTCGTCCATCAGCGTCAATCGGTATTTAGTAACCTGCCTTCGCAATCGGGGTTCTGTGTAATATCTATGCATTTCACCGCTACACTACACATTCCAGCTACTTCAATACTATTCAAGATTAACAGTATCAACGGCAGTTCTACAGTTAAGCTGCAGGTTTTCACCGCTGACTTATCAACCCGCCTACGGACCCTTTAAACCCAATAAATCCGGATAACGCTCGCATCCTCCGTATTACCGCGGCTGCTGGCACGGAGTT
+
CCCCCGGGGGGGGGGGGGGGGGGGGGGGGGGGGGGGGGGGGGGGGGGGGGGGGGGGGGGGGGGFGGGGGGGGGGGGGGGGGGGGGGDGGCDFGGGGGGGGGGGGGGFGGGGGGGGGGGGGGGGGGGGGGGGGGGGGGGGGGGGGGGGGGGGGGGGGGGGGGGGGGGGGGGGGGGGGFGFGGGGGGGGGGGGGGGGGGGGGFFFFFFFFFFFEEFFFFFFFEFFF?@FF(5@@?DFFFFEFFDFDFFFFEFFFFFDDFFFFF<99BBFB?A?FFFF:AAA<>69>;;:??3<BF?;61:B
@M04999:289:000000000-L3R54:1:1101:16957:18590 2:N:0:424
GACTACTGGGGTATCTAATCCTGTTTGCTCCCCACGCTTTCGCATCTCAGCGTCAGTATCTGTCCAGAAGGCCGCCTTCGCCACCGGTATTCCTCCACATCTCTACGCATTTCACCGCTACACGTGGAATTCTACCTTCCTCTACAATACTCCAGATAACCAGTTTTAAGTGCAATTCCCAGGTTGAGCCCGGGGCTTTCACACCTAACTTAATTATCCGCCTACATGCCCTTTACGCCCAGTCATTCCGATTAACGCTCGCACCCTCCGTATTACCGCGGCTGCTGGCACGGAGTTCGCC
+
CCCCCGGGGGGGGGGGGGGGGGGGGGGGGGGGGGGGGGGGGGGGGGGGGGGGGGGGGGGGGGGGGGGGGGGGGGGGGGGFGGGGGGGGDGGGGGGGGGGGGGGGGGGGGGGGGGGGGGGGGGGGGGGGGGGGGFGGGGGGGGGGGGGFGGGGGGGGGGGGGGGGGGGFGGGDGGGGFGFGGDGGGGCFGGGGGGE>DGGGFFFFFFF>=CCEFFFFCFA?FFFFFFFFFEFFFFFE@F>>13;@FFFFFF;D??FEFFF<>B>;9(38:BFFBBFFFF0(437>F??31,813(((.),44
@M04999:289:000000000-L3R54:1:1101:8194:18658 2:N:0:424
GACTACTAGGGTATCTAATCCTGTTCGCTACCCATGCTTTCGAACCTCAGCGTCAGTTACAGACCAGAGAGCCGCCTTCGCCACTGGTGTTCTTCCATATATATACGCATTCCACCGCTACACATGGAGTTCCACTCTCCTCTTCTGCACTCAAGAAAAACAGTTTCAGCTGCACTTCCCCGGTTAAGCCGAGGGCTTTCACAGCTGACTTGTTCTCCCGCCTGCGTTCGCTTTACGCCCAATAAATCCGGACAACGCTTGCCACCTACGTATTACCGCGGCTGCTGGCACGTAGTTAGCC
+
CCCCCGGGGGGGGGGGGGGGGGGGGGGGGGGGGGGGGGGGGGGGGGGGGGGGGGGGGGGGGGGGGGGGGGGGGGGGGGGGGGGGGGGGGGGGGGGGGGGGGGGGGGGGGGGGGGGGGGGGGGGGGGGGGGGGGGGGGGGGGGGGGGGGGGGGGGGGGGGGGGGGGGGGGGGGGGGGFGFGGGGCEGFGGGGDGGGGGGGGFFFFFFFFFEFFFFFFFFFBFFFFBFFFFFB<@@FFFDBFF?FFF9CFE;BFFF?BBFFFFBFF?BF?F?FFF><AAB>9;0((-4:4:720:?136<>9:
@M04999:289:000000000-L3R54:1:1101:21291:18683 2:N:0:424
TACGACTACTGGGGTATCTAATCCTGTTCGCTCCCCACGCTTTCGTCCATCAGCGTCAATCGGTATTTAGTAACCTGCCTTCGCAATCGGGGTTCTGTGTAATATCTATGCATTTCACCGCTACACTACACATTCCAGCTACTTCAATACTATTCAAGATTAACAGTATCAACGGCAGTTCTACAGTTAAGCTGCAGGTTTTCACCGCTGACTTATCAACCCGCCTACGGACCCTTTAAACCCAATAAATCCGGATAACGCTCGCATCCTCCGTATTACCGCGGCTGCTGGCACGGAGTT
+
CCCCCGGGGGGGGGGGGGGGGGGGGGGGGGGGGGGGGGGEGGGGGGGGDGGGGGGGGGEGGFGGFGGGGGGGGGGGFGGGGGGGGGGGGGGGGGGGGGGGGGGGGGGGGGGFGGGGGGGGGGGGGGGGGGGGGGGGGGGGGGGFGGGGGGGGGGGFEGGGGGGGGGGGGGGGGGGGFGFGGGGGGFGGGGGGGGGGGGGC?FFFFFFFFF>FEBFCFFFDFA@@:>@BDF?@@@FFEEE6;@0;;@FFCCE@@62<;4<7;?B9>>03?<<:B1.3:ADBFFF0130(.)3303:1,,4,
@M04999:289:000000000-L3R54:1:1101:7617:18774 2:N:0:424
CCTATGACTACCGGGGTATCTAATCCTGTTTGCTCCCCACGCTTTCGCATCTCAACGTCAGTATCTGTCCAGAAGGCCGCCTTCGCCACCGGTATTCCTCCACATCTCTACGCATTTCACCGCTACACGTGGAATTCTACCTTCCTCTACAATACTCCAGATAACCAGTTTTAAGTGCAATTCCCAGGTTGAGCCCGGGGCTTTCACACCTAACTTAATTATCCGCCTACATGCCCTTTACGCCCAGTCATTCCGACTAACGCTCGCACCCTCCGTATTACCGCGGCTGCTGGCACGGAGT
+
CCCCCGGGGGGGGGGGGGGGGGGGGGGGGGGGGGGGGGGGGGGGGGGGGGGGGGGGGGGGGGGGGGGGGGGGGGGGGGGGGGGGGGGGGGGGG+FGGGGGGGGGGGGGGGGGGGGGGGGGGGGGGGGGGGGGGGGGGGGGGGGGGGGGGGGGGGGGGGGGGGGGGGGGGGGGGDGGFGFGGGGGFFFGGFGGGGGGGGGGFFFFFFFFFFDFFFFFFFFFFFFC>BFF@@@C<@@FFFFFFFFFF@F;EFFFFFE2;FFFFF>FF>B69FFFFFFFBB?ABA<>609BBFFF(,,<?9;>8
@M04999:289:000000000-L3R54:1:1101:15588:18797 2:N:0:424
CTTTGGACTACCGGGGTATCTAATCCTGTTCGCTCCCCACGCTTTCGTCCATCAGCGTCAATCGGTATTTAGTAACCTGCCTTCGCAATCGGGGTTCTGTGTAATATCTATGCATTTCACCGCTACACTACACATTCCAGCTACTTCAATACTATTCAAGATTAACAGTATCAACGGCAGCTCTACAGTTAAGCTGCAGGTTTTCACCGCTGACTTATCAACCCGCCTACGGACCCTTTAAACCCAATAAATCCGGATAACGCTCGCATCCTCCGTATTACCGCGGCTGCTGGCACGTAGT
+
CCCCCGGGGGGGGGGGGGGGGGGGGGGGGGGGGGGCFGGGGGEGFGGGGGGGG<FFGGEDGGGGGGGGGGFGGGGGGFFFGGGGGGC@FFDCEEGGGGGFGFGFFDGGGGGDFGDGFGGGGGGGGGGGGFEGGGGGGFGGGGGGGGGGGGGGGGFGGGA,9EDCDDGGGGGGGFGG>DF>DFGA;FGCFGGAACCGGGGFAC9?>>F8AAAAAFFFFFFFCDF9@2:@2=@D?FFFD1;F?CEDDF08@37)?@>;(,298?>:4,((4;02-43((87)-431(036>?7?0,(,8(4(-
@M04999:289:000000000-L3R54:1:1101:19822:18814 2:N:0:424
GGACTACAAGGGTATCTAATCCTGTTTGCTCCCCACGCTTTCGCATCTCAGCGTCAGTATCTGTCCAGAAGGCCGCCTTCGCCACCGGTATTCCTCCACATCTCTACGCATTTCACCGCTACACGTGGAATTCTACCTTCCTCTACAATACTCCAGATAACCAGTTTTAAGTGCAATTCCCAGGTTGAGCCCGGGGCTTTCACACCTAACTTAATTATCCGCCTACATGCCCTTTACGCCCAGTCATTCCGATTAACGCTCGCACCCTCCGTATTACCGCGGCTGCTGGCACGGAGTTAGC
+
CCCCCGGGGGGGGGGGGGGGGGGGGGGGGGGGGGGGGGGGGGGGGGGGGGGGGGGGGGGGGGGGGGGGGGGGGGGGGGGGGGGGGGGGGGGGGGGGGGGGGGGGGGGGGGGGGGGGGGGGGGGGGGGGGGGGGGGGGGGGGGGGGGGGGGGGGGGGGGGGGFGGGGGGGGGGGGGGFGFGGGGFFFGFGGGGGGGGGGGGFFFFFFFFEFFFBFFFFFFFFFFF?DFFFEFFFFFFFFFFFFFFFFFFF3;DFFFFFFFFFFF>FFFFB?FFFFB9BD?>FFBFF???BFBFB>B>BBFF9
@M04999:289:000000000-L3R54:1:1101:12273:18839 2:N:0:424
GTCTGACTACTAGGGTATCTAATCCTGTTCGCTACCCATGCTTTCGAACCTCAGCGTCAGTTACAGACCAGAGAGCCGCCTTCGCCACTGGTGTTCTTCCATATATCTACGCATTCCACCGCTACACATGGAGTTCCACTCTCCTCTTCTGCACTCAAGAAAAACAGTTTCAGCTGCACTTCCCCGGTTAAGCCGAGGGCTTTCACAGCTGACTTGTTCTCCCGCCTGCGTTCGCTTTACGCCCAATAAATCCGGACAACGCTTGCCACCTACGTATTACCGCGGCTGCTGGCACGTAGTT
+
CCCCCGGGGGGGGGGGGGGGGGGGGGGGGGGGGGGGGGGGGGGGGGCGGGGGGGFGFGGGGGGGGGGGGGGGGGGGGGGGGGGGGGGGGGGGGGGGGGGGGGGGGGGGGGGGGGGGGGGGGGGGGGGGGGGGGGGGGGGGGFFGGGGGGGGGGGFGGGGGFFGGGGGGFDGG=ECFFGFFFGGGGG6@CEGGGGGGGGDGFFFFFAFFDBE=DFFFFFFEFFFFFFFFF=2@@;><D6CFFFFF?6@3@EE?;9@:;B??9>FF?F0)3<?FFF?2:>)69?>B131;BDB::?D?6<<B<
@M04999:289:000000000-L3R54:1:1101:7223:18863 2:N:0:424
GACTACTAGGGTATCTAATCCTGTTCGCTCCCCACGCTTTCGTCCATCAGCGTCAATCGGTATTTAGTAACCTGCCTTCGCAATCGGGGTTCTGTGTAATATCTATGCATTTCACCGCTACACTACACATTCCAGCTACTTCAATACTATTCAAGATTAACAGTATCAACGGCAGTTCTACAGTTAAGCTGCAGGTTTTCACCGCTGACTTATCAACCCGCCTACGGACCCTTTAAACCCAATAAATCCGGATAACGCTCGCATCCTCCGTATTACCGCTGCTGCTGGCACGGAGTTAGCC
+
CCCCCGGGGGGGGGGGGGGGGGGGGGGGGGGGGGGGGGGGGGGGGGGGGGGGGGGGGGGGGGGGGGGGGDGGGGGGGGGGGGGDGFGGGGGGGGGGGGFGGGGGGGGGGGGGGGGGGGGGGGGGGGGGGGGGGFDGGGGGGGGGGGGGFFFGGAFFGGGGGGGGGGGGGGGCEGGGFGFGGG6EEFDDEGGGGGG?FGGFFFF5?BFEDEE@EFFACABADFFFFAD>FB?BFFFFFEDFF0:;EEEFFFF0;?FF@9?@@BBB>BFB<9B67?BD.39-(().20:(44?:>B(,:9644
@M04999:289:000000000-L3R54:1:1101:3929:18871 2:N:0:424
CTTGACTACTGGGGTATCTAATCCTGTTTGCTCCCCACGCTTTCGCATCTCAGCGTCAGTATCTGTCCAGAAGGCCGCCTTCGCCACCGGTATTCCTCCACATCTCTACGCATTTCACCGCTACACGTGGAATTCTACCTTCCTCTACAATACTCCAGATAACCAGTTTTAAGTGCAATTCCCAGGTTGAGCCCGGGGCTTTCACACCTAACTTAATTATCCGCCTACATGCCCTTTACGCCCAGTCATTCCGATTAACGCTCGCACCCTCCGTATTACCGCTGCTGCTGGCACGGAGTTG
+
CCCCCGGGGGGGGGGGGGGGGGGGGGGGGGGGGGGGGGGDGGGGGGGGGGGGGGGGGGGGGGGGGGGGGGGGGGGGGEGGGGGGGGGGGGGDGGGGGGGGGGGGGGGGGGGGGGGGGGGGGGGGGGGGGGGFFGGGGGGGGGGGGGGGGGGFGFGGGGGFGGGGGGGEFGGGGGGGFFFGGGGFEGFF@EGGFGGDGDGCFFFFFFFEFFFFFFFFFFFEFC@DFFFFFE?EB@EFFC6A;9B<D8@EFFC<E;;(4EF0><29>(,-:?BFFF?FBFFF?0(6>?FFFB0?:21111<?)
@M04999:289:000000000-L3R54:1:1101:27586:18889 2:N:0:424
TCGAAGACTACACGGGTATCTAATCCTGTTCGCTCCCCACGCTTTCGTCCATCAGCGTCAATCGGTATTTAGTAACCTGCCTTCGCAATCGGGGTTCTGTGTAATATCTATGCATTTCACCGCTACACTACACATTCCAGCTACTTCAATACTATTCAAGATTAACAGTATCAACGGCAGTTCTACAGTTAAGCTGCAGGTTTTCACCGCTGACTTATTAACCCGCCTACGGACCCTTTAAACCCAATAAATCCGGATAACGCTCGCATCCTCCGTATTACCGTGGCTGCTGGCGCGGAGT
+
CCCCCEGGGGGGGGGDGGGGGGGGGGGGGGGGGGGGGGGGGGGGFGGGGGGGGGGGGGGGGGGGGGGFEGGGGGGGGGGGGGGGGGGGGGGGGGGGGGGGGGGGGGGGGGGGGFGGFGGGGGGGGGGGGGGGGGGGGGGGGGGGGGGGGGGGGGGGGGGGGGGGGGGGGGGGGGGGFGFGGGGFCGGFGGGGGGGGGGGGFFFFFFFFFFFFFFFFEFFFFFFFFFF2>=DDFFFFFFFFEFFFFFFD8AEFEFFBF@?AFFFFFF69?BB<AFFFFF?<A221(3;BFF:008>B>BF6-
@M04999:289:000000000-L3R54:1:1101:28318:18897 2:N:0:424
CGAAAGACTACTGGGGTATCTAATCCTGTTTGCTCCCCACGCTTTCGCATCTCAGCGTCAGTATCTGTCCAGAAGGCCGCCTTCGCCACCGGTATTCCTCCACATCTCTACGCATTTCACCGCTACACGTGGAATTCTACCTTCCTCTACAATACTCCAGATAACCAGTTTTAAGTGCAATTCCCAGGTTGAGCCCGGGGCTTTCACACCTAACTTAATTATCCGCCTACATGCCCTTTACGCCCAGTCATTCCGATTAACGCTCGCACCCTCCGTATTACCGCGCCTGCTGGCACGCAGT
+
CCCCCGGGGGGGFGGGGGGGGGGFFGGGGGGGGGGGGGGGGGGGGGGGGGGFFGGGGEGGGGGGGGGGGGGGGGGGGGGGGGGGGGFGGGGEFGEGGGGGGGGGGGGGGGGGD7FGGGGGGGGGGGGG7AEGEEGGGDEGGGDGGF8FAFFFGGGGFGGGGGGGGGFGGGCFGGGGBFDFGGGGGADFGGGGGGGG57CD4@AFFFFFFDDFBFFFF685BEC;=BF@@FFF<;56;DFFF4?FFFF;8@C3<<;870;3>?6<B1>1B>04?B>B?B:):.(29((116:)(4:?F(7(,
@M04999:289:000000000-L3R54:1:1101:27870:18901 2:N:0:424
TGGACTACACGGGTATCTAATCCTGTTTGCTCCCCACGCTTTCGCATCTCAGCGTCAGTATCTGTCCAGAAGGCCGCCTTCGCCACCGGTATTCCTCCACATCTCTACGCATTTCACCGCTACACGTGGAATTCTACCTTCCTCTACAATACTCCAGATAACCAGTTTTAAGTGCAATTCCCAGGTTGAGCCCGGGGCTTTCACACCTAACTTAATTATCCGCCTACATGCCCTTTACGCCCAGTCATTCCGATTAACGCTCGCACCCTCCGTATTACCGCGGCTGCTGGCACGGAGTT
+
CCCCCGGGGGGGGGDGGGGGGGGGGGGGGGGGFGGGGFDGGGGGGGCGGGGFGGGGGGFGGGGFGGGGGGGGGGGGGGGGGFGGGGGFGFFGGGGGGGGGGGGGGGGGGCCFGGGFGGGGGGGFGGGGGGGGGGGGGGGGGGGGGGGFGGGGGGGDEFGGGFGGGFDFGGGGFEGFFC8FGGGFFGG6EFGGGGGGGGGGFFFFFFFF=BDEFFFF?BAEFFFFFFFFEFFE@@3@EF<A;>(:=44<CE?E<?;;9>19B?FB1(4:0:B(,.82<<>36(360,3:?44:?0(((4:
@M04999:289:000000000-L3R54:1:1101:21027:18910 2:N:0:424
GACTACTAGGGTATCTAATCCTGTTCGCTCCCCACGCTTTCGTCCATCAGCGTCAATCGGTATTTAGTAACCTGCCTTCGCAATCGGGGTTCTGTGTAATATCTATGCATTTCACCGCTACACTACACATTCCAGCTACTTCAATACTATTCAAGATTAACAGTATCAACAGCAGTTCTACAGTTAAGCTGCAGGTTTTCACCGCTGACTTATCAACCCGCCTACGGACCCTTTAAACCCAATAAATCCGGATAACGCTCGCATCCTCCGTATTACCGCGGCTGCTGGCACGGAGTTAGCC
+
CCCCCGGGGGGGGGGGGGGGGGGGGGGGGGGGGGGGGGGGGGGGG,FGGGGGGGGGGGGGGGGGGGGGGGGGGGGGGGGGGGGGGGGGGGGGGGGGGGGGGGGGGGGGGGGGGGGGGGGGGGGGGGGGGGGGGGGGGGGGGGGGGGGGGGGGGFGFGGGGGGGGGGGGGGGGGGGGFGFGGGFGGGGGGGGGGGGGGGGGFFFFFFFFFEFFFFFFFFFBFFFDFFDFFFFFFBF?:BBEF>DFFFFFFFFFFFFFFF?;F>BF@;@ABFFFFBA<A:6;2;FF?::>?(4:9(7?())).
@M04999:289:000000000-L3R54:1:1101:20612:18955 2:N:0:424
CGGACTACCGGGGTATCTAATCCTGTTTGCTCCCCACGCTTTCGCATCTCAGCGTCAGTACCTGTCCAGAAGGCCGCCTTCGCCACCGGTATTCCTCCACATCTCTACGCATTTCACCGCTACACGTGGAATTCTACCTTCCTCTACAATACTCCAGATAACCAGTTTTAAGTGCAATTCCCAGGTTGAGCCCGGGGCTTTCACACCTAACTTAATTATCCGCCTACATGCCCTTTACGCCCAGTCATTCCGATTAACGCTCGCACCCTCCGTATTACCGCGGCTGCTGGCACGGAGTT
+
CCCCCGGGGGGGGGGGGGGGGGFGGGGGGGGGGGGGGGGGGGGGG,CGGGGGGGGGGGGGGGGGGGGGGGGGGGGGGGGGGGGGGGGGGGGGGGGGGGGGGGGGGGGGGGGGGGGGGGGGGGGGGGGGGGGGGGGGGGGGGGGGGGGGGGGGGGGGGCGGGGGGGGGGGGGGGGGGFGFGGGGGGGGGGGGGGGGGGGGGFFFFFFFFFBFEFFFFFFFFFDFFFFFE;?3=@FFFCEFFF>0?1)3??EFF8:?FAAB>?BFBBFB0(421:?:BAFF?>9(-316?FFF:??0((-4
@M04999:289:000000000-L3R54:1:1101:10660:18974 2:N:0:424
GGACTACACGGGTATCTAATCCTGTTTGCTCCCCACGCTTTCGCATCTCAGCGTCAGTATCTGTCCAGAAGGCCGCCTTCGCCACCGGTATTCCTCCACATCTCTACGCATTTCACCGCTACACGTGGAATTCTACCTTCCTCTACAATACTCCAGATAACCAGTTTTAAGTGCAATTCCCAGGTTGAGCCCGGGGCTTTCACACCTAACTTAATTATCCGCCTACATGCCCTTTACGCCCAGTCATTCCGATTAACGCTCGCACCCTCCGTATTACCGCGGCTGCTGGCACGGAGTTAGC
+
CCCCCGGGGGGGGGGGGGGGGGGGGGGGGGGGGGGGGGGGGGGGGGGGGGGGGGGGGGGGGGGGGGGGGGGGGGGGGGGGGGGGGGGGGDGGGGGGGGGGGGGGGGGGGGGGGGGGGGGGGGGGGGFGGGGGGGGGGGGGGGGGGGGGGGGGGGGGFGGGGGGGGGGGFFGGGGGGFGFGGGGGGGFCFGGGEGGGGGGGFFFFFFFFFBFFFFFFFFFFBFFFFBEFE@;@FFFFF@DE@6<EEFFEEC11<DFFE01?B>FF;>?:?FFFB??)6AF>>>BBF??,3(3<:079??A24
@M04999:289:000000000-L3R54:1:1101:16239:18993 2:N:0:424
CTAACGACTACACGGGTATCTAATCCTGTTCGCTCCCCACGCTTTCGTCCATCAGCGTCAATCGGTATTTAGTAACCTGCCTTCGCAATCGGGGTTCTGTGTAATATCTATGCATTTCACCGCTACACTACACATTCCAGCTACTTCAATACTATTCAAGATTAACAGTATCAACGGCAGTTCTACAGTTAAGCTGCAGGTTTTCACCGCTGACTTATCAACCCGCCTACGGACCCTTTAAACCCAATAATTCCGGATAACGCTCGCATCCTCCGTATTCCCGCGGCTGCTGGCACGGAGT
+
-@ACCFGGGGGG@CCEFEGGGFGGFGGGGGC@@CFEGC<FFGGGGGGGGGGGGGGGEGG:FGDFF@CF9FGGGFGDFGCFGGFGGGD@GGGGGGGGGGEEGGGGEFGGGGGCFFGGCGGG:CGECFFGGGGGGFFFGGFFFE8@D8DFAFGGGGGGGG:EADDEGFA8CDFGGGGGEDFDGFGGGAAFEFGAFGFFGGG5?FFFFFFF584-)9A>A+:>FD=@2@>5@25(-33(6@;A5CF80;==)3)9C9;>;2(7739:?6>>2(87320<:?B))5:90(49,-4)(((.8;004
@M04999:289:000000000-L3R54:1:1101:15284:19017 2:N:0:424
CGGAGACTACACGGGTATCTAATCCTGTTTGCTCCCCACGCTTTCGCATCTCAGCGTCAGTATCTGTCCAGAAGGCCGCCTTCGCCACCGGTATTCCTCCACATCTCTACGCATTTCACCGCTACACGTAGAATTCTACCTTCCTCTACAATACTCCAGATAACCAGTTTTAAGTGCAATTCCCAGGTTGAGCCCGGGGCTTTCACACCTAACTTAATTATCCGCCTACATGCCCTTTACGCCCAGTCATTCCGATTAACGCTCGCACCCTCCGTATTACCGCGGCTGCTGGCACGGAGTT
+
CCCCCGGGGGGGGGGGGGGGGGGGGGGGGGGGGGGGGGGGGGGGGGGGGGGGGGGGGGGGGGGGGGGGGGGGFGGGGDGCFGGGGGCFFGGGGGGGGGGFGGGGGGGGGGGGGGGGGGGFGGGGGGGGGGF=FGGGGFGGGGCGGGGGGFCFF?EGGGGGGGGGGGGGGGGGGGGCFDFGGGGGGGGGFG?EGGGG>DGGDF6F6BFFFFEEFFF*>FFEFFC@B9@DD;ECF85;;;CC;;(3;FFFFFFFE@<F;?FF?>BF>>FF>FF?69?0746A4(((4(13:?DB?:4436038
@M04999:289:000000000-L3R54:1:1101:25848:19018 2:N:0:424
CGCGACTACTGGGGTATCTAATCCTGTTTGCTCCCCACGCTTTCGCATCTCAGCGTCAGTATCTGTCCAGAAGGCCGCCTTCGCCACCGGTATTCCTCCACATCTCTACGCATTTCACCGCTACACGTGGAATTCTACCTTCCTCTACAATACTCCAGATAACCAGTTTTAAGTGCAATTCCCAGGTTGAGCCCGGGGCTTTCACACCTAACTTAATTATCCGCCTACATGCCCTTTACGCCCAGTCATTCCGATTAACGCTCGCACCCTCCGTATTACGGCGGCTGCTGGCACGGAGTT
+
CCCCCGGGGGGGGEGGGGGGGGGGGGGGGFGGGGGEGGDGGGGGGGGGGGGGFGGGGGGGGFGGGGGGGGGGGGGGEGGGGGGGGGGGGGGGGGGGGGGGGGGGGGGGGGGGDEGGGGFGGGGGGGGGGDEGGGGGGGFGGGGGGGGGGGGGGGGGFFGGGGGGGGGGGGGFDFFFD8FGFF6CF;FGGFGGGG55?DDGAABFFFFEF@=BEFFFECFFFC?D@@DFFFCEE@FFFFFFF@@F;37>CCEFEFFFFBD?638>99BFFFFF0??7>BB0(4,99>>13.3??FF0-7:8
@M04999:289:000000000-L3R54:1:1101:4138:19030 2:N:0:424
AGACTACTAGGGTATCTAATCCTGTTTGCTCCCCACGCTTTCGCATCTCGGCGTCAGTATCTGTCCAGAAGGCCGCCTTCGCCACCGGTATTCCTCCACATCTCTACGCATTTCACCGCTACACGTGGAATTCTACCTTCCTCTACAATACTCTAGTTAACCAGTTTTAAGTGCAATTCCTAGGTTGAGCCCAGGGCTTTCACACCTAACTTAATTATCCGCCTACATTCCATTTACGCCCAGTCATTCCGATTAACGCTAGCACCCTCCGGATTACCCCCGCTTCTGGCACGGAGTTAGC
+
BCB,@CEEEFGFFFFFEEGFCGFFFFGFFF<FGGGBFFEGGGCFC:F@FF8CFF@@@F,9<CFFFFEEGFFCFGECFEGGGEGGGG7EC:DFFGGEG<<EEFDAF<F<FGEFGEFFGEGGGGGGGGCG+AFFFDEEEGDDFFAEGF82@9AF?DDDF:AFEFFFCGGGGGD=FGFFDGFGGGGCCF8<<CECCFF5C5DF>AFFFBFFCB;E=FFFEFAEA>F2536C*8>17@CEFFDFF2833@<7?EF?DD6?ED03(.6)7:(,6<3((48))6(((-2((())))(.-(,1-4).-
@M04999:289:000000000-L3R54:1:1101:22616:19039 2:N:0:424
GCCTGGACTACAAGGGTATCTAATCCTGTTTGCTCCCCACGCTTTCGCATCTCAGCGTCAGTATCTGTCCAGAAGGCCGCCTTCGCCACCGGTATTCCTCCACATCTCTACGCATTTCACCGCTACACGTGGAATTCTACCTTCCTCTACAATACTCCAGATAACCAGTTTTAAGTGCAATTCCCAGGTTGAGCCCGGGGCTTTCACACCTAACTTAATTATCCGCCTACATGCCCTTTACGCCCAGTCCTTCCGATTAACGCTCGCACCCTCCGTATTACCGCGGCTGCTGGCACGGAGT
+
CCCCCGGGGGGGGGGGGGGGGGGGGGGGGGGGGGGGGGGGGGGGGGGGGGGGGGGGGGGGGGGGGGGGGGGGGGGGGGGGGGGGGGGGGGGGG7FGGGGGGGGGGGGGGGGGGGGGGGGGFGGGGGGGGGGGGGGGGGGGGGGGGGGGGGGGGGGGGGGGGGGGGGFGGGGGGGGGFGFFGGGGGGGGGGGGGGGGGGGGFFFAFFFFFDFEEFFFF=B@FFFC=B@FDFFFEEFF1;E@CFFFFF@F@)7?E8;<DFDFF?B6?9>F>24<??>4(.44AD(7>479BFB>7??><1164
@M04999:289:000000000-L3R54:1:1101:4919:19112 2:N:0:424
TTGGACTACCAGGGTATCTAATCCTGTTCGCTCCCCACGCTTTCGTCCATCAGCGTCAATCGGTATTTAGTAACCTGCCTTCGCAATCGGGGTTCTGTGTAATATCTATGCATTTCACCGCTACACTACACATTCCAGCTACTTCAATACTATTCAAGATTAACAGTATCAACGGCAGTTCTACAGTTAAGCTGCAGGTTTTCACCGCTGACTTATCAACCCGCCTACGGACCCTTTAAACCCAATAAATCCGGATAACGCTCGCATCCTCCGTATTACCGCGGCTGCTGGCACGGAGTT
+
CCCCCGGGGGGGGGGGGGGGGGGGGGGGGGGGGGGGGGGGGGGGGGGGGGGGGGGGGGGGGGGGGGGGGGGGGGGGGGGGGGGGGGGGGGGGGGGGGGGGGGGGGGGGGGGGGGGGGGGGGGGGGGGGGGGGGGGGGGGGGGGGGGGGGGGGGGGGFGGGGGGGGGGGGGGGGDGGFGDFGGGGFGGGGGFFGGGGGGFCCFFFFFFFFBBFFFFFFFFBF>FBFFFFF@FFFF@FFFFFF;@FFFEFEFF@611;?AFFBFFFBF?FFFFB>:6BB9:4((3(29;0)5,88<4(-44(
@M04999:289:000000000-L3R54:1:1101:17974:19130 2:N:0:424
AAAGACTACTAGGGTATCTAATCCTGTTCGCTCCCCACGCTTTCGCTCCTCAGCGTCAGTGACGGCCCAGAGACCTGCCTTCGCCATCGGTGTTCTTCCCGATATCTACACATTCCACCGTTACACCGGGGATTCCAGTCTCCCCTACCGCACTCCAGTCCGCCCGTACCCGGCGCCGATCCACCGTTAAGCGATGGACTTTCACACCAGACGCGACGAACCGCCTACGAGCTCTTTACGCCCAATAAATCCGGATAACGCTTGCACCCTACGTATTACCGCGGCTGCTGGCACGTAGTT
+
CCCCCGGGGGGFGFGGGGGGGGGGGGGG<FGGGGGGGGGGGGGGGGGGGGGGGGDGGGGGGFFDGGGGGGCGGFGGGGDGGGGGGGGGGCFGFFGGGGGGGGGGGGGGGGGGGGGGGGGGGGGGGGDGGECGGGGGGGFGFGGFGGGGCCE=EGGGF?@FFEEG6DGGEEGGGGDGFG:4DGGG<EEGG*3A=C79CCGGFFACFFFFFD?FBE>>>D>(76>B><:??0:>0)-)6)478>0218?24<B?FB:BB))49?,86??76<B6:?)6,:<.(7>(1(-8:7??BD?67?F<
@M04999:289:000000000-L3R54:1:1101:3324:19142 2:N:0:424
GACTACTGGGGTATCTAATCCTGTTTGCTCCCCACGCTTTCGCATCTCAGCGTCAGTATCTGTCCAGAAGGCCGCCTTCGCCACCGGTATTCCTCCACATCTCTACGCATTTCACCGCTACACGTGGAATTCTACCTTCCTCTACAATACTCCAGATAACCAGTTTTAAGTGCAATTCCCAGGTTGAGCCCGGGGCTTTCACACCTAACTTAATTATCCGCCTACATGCCCTTTACGCCCAGTCATTCCGATTAACGCTCGCACCCTCCGTATTACCGCGCCTGCTGGCACTGAGTTAGCC
+
CCCCCGGGGGDFFGGGGGGGGGGGGGGFGGGCFGFGGEGGGGGGEEFGGDFGGFGGGGFGGGGGFGFGAFGGGGGGGGGFGGGGGG:>:FFFGGGGGGAFGGGGGGGGGGGFGDFGCGGGFGGGGFGFCGFEEFGGGGGGGGGGFGE;DDGFGFDFGEFEGGGG99EDFGGCEGFFFGFGGGDEGGFDFEFGG5CD*CDGFFFFDAA4BFA>EFFF<:B9F=292(?CE3>EFFCC016B67(37<CFC@;<?;9>?FD<;9;6>?<31(4(8:649<6(((-,(,.3:2)(.).46:4)3
@M04999:289:000000000-L3R54:1:1101:17750:19158 2:N:0:424
GACTACTCGGGTATCTAATCCTGTTTGCTCCCCACGCTTTCGCATCTCAGCGTCAGTATCTGTCCAGAAGGCCGCCTTCGCCACCGGTATTCCTCCACATCTCTACGCATTTCACCGCTACACGTGGAATTCTACCTTCCTCTACAATACTCCAGATAACCAGTTTTAAGTGCAATTCCCAGGTTGAGCCCGGGGCTTTCACACCTAACTTAATTATCCGCCTACATGCCCTTTACGCCCAGTCATTCCGATTAACGCTCGCACCCTCCGTATTACCGCGGCTGCTTGCACGGAGTTAGCC
+
C9@CCGGGDCGGCFGGFFFGGGGGGGFFGGDGGCGDFFGGGGGEFGGGGACFGGGGGGGGGGGFDFFGGGGGGGGEGGGCGCFGGEGGGGFFEGGEFGEFFGGGFGGGGGGGGGGFFGGDFGGDFFGGFGGGGGFGGGGGGGGDCGFFGGGGDD,=DFFGGGGGGGE8FA@EFFCFFGBFGGGCCGFGGGG>;@EGDGGGFFFFEFFFFEFEEFFFEFF2A@D=BECE@:@EBE)7;?>E18;@AECFEF0<@@3>?;04499>(3,411?F?:4><0196>>F?>)4<23(1(2<?))43
@M04999:289:000000000-L3R54:1:1101:16681:19234 2:N:0:424
GTGTGACTACTGGGGTATCTAATCCTGTTCGCTCCCCACGCTTTCGTCCATCAGCGTCAATCGGTATTTAGTAACCTGCCTTCGCAATCGGGGTTCTGTGTAATATCTATGCATTTCACCGCTACACTACACATTCCAGCTACTTCAATACTATTCAAGATTAACAGTATCAACGGCAGTTCTACAGTTAAGCTGCAGGTTTTCACCGCTGACTTATCAACCCGCCTACGGACCCTTTAAACCCAATCAATCCGGATAACGCTCGCATCCTCCGTATTACCGCGGCTGCTGGCACGGAGTT
+
CCCCCFGGGGGF?FGGGGGGGGGGGGCFDECFDGGGGDEEEG@FGGGEGGGGGGGGGDGGGGGCC@C@<<FFFDDGGGGGGEEFDFFGGGEDDGFGFGGGGGGGGGGGGGGC<CAFGF@4F74CGFEAFFFGGGGFECGFFGFDDFGGGGGGFEEFFGFGGGGGGDAFGGFFDF6E5CB0?=D:;EDFGGFGGGG6DF6DFFFFCFFD9A)8CAB98B=E*<A):))5@>??@2>DFF<AEEF6?@;(646C(:62;@EF;;?<9BFF>>>A(421(5A<)4(((4113:0:::?<(7,-(
@M04999:289:000000000-L3R54:1:1101:3311:19240 2:N:0:424
AGTATGACTACTAGGGTATCTAATCCTGTTTGCTCCCCACGCTTTCGCATCTCAGCGTCAGTATCTGTCCAGAAGGCCGCCTTCGCCACCGGTATTCCTCCACATCTCTACGCATTTCACCGCTACACGTGGAATTCTACCTTCCTCTACAATACTCCAGATAACCAGTTTTAAGTGCAATTCCCAGGTTGAGCCCGGGGCTTTCACACCTAACTTAATTATCCGCCTACATGCCCTTTACGCCCAGTCATTCCGATTAACGCTCGCACCCTCCGTATTACCGCGGCTGCTGGCACGGAGT
+
CCCCCGGGGGGGGGGGGGGGGGGGGGGGGGGGGGGGGGGGGGGGGGGGGGGGGGGGGGGGGGGGGGGGCGGGGGGGGGGGGGGGGGGGGGGGGGGGGFGGGGGGGGGGGGGGGGGGGGGGGGGGGGGGGGGG7FGGGGGGGGGGGGGGGGGGGGGGGGCFDGGGGGGGGGGGGGGGFGFGGGGGGGGGGGGGGGGDGGGGDFFFFFFFFFBEEFFFFFFCAEEF2>9@9@EE<EEFFFFFFFFFF?DFEFECFF;:?DFFFF9?:B>>6>6?FF>F6<BA<42>>FBF>:F0((180;>>4
@M04999:289:000000000-L3R54:1:1101:21809:19290 2:N:0:424
CGGGAACTACCGGGGTATCTAATCCTGTTCGCTCCCCACGCTTTCGTCCATCAGCGTCAATCGGTATTTAGTAACCTGCCTTCGCAATCGGGGTTCTGTGTAATATCTATGCATTTCACCGCTACACTACACATTCCAGCTACTTCAATACTATTCAAGATTAACAGTATCAACGGCAGTTCTACAGTTAAGCTGCAGGTTTTCACCGCTGACTTATCAACCCGCCTACGGACCCTTTAAACCCAATAAATCCGGATAACGCTCGCATCCTCCGTATTACCTCGGCTGCTGGCACGGAGTT
+
CCCCCGGFGGGGGDDCFGGGGGGGGGGGGGGGGGGGGGGGGGGFEFGGGGGGGGGGGGGGGGGGFGGCGGGGGGGGGGGFFFGGDFGGGGGDGFGGGGGFEFFFGGGGGGFFFGGFGFGGGGGGGGGGGGGFFFGFG9FFGGGGGGGCGFFGGGGGG,EFG8DCF?DGFGFGGGD>BDAC@9FGGFGGGGFGGGFF9CF70=FFFFFA>ABADFFFCFFE6(>@=@FDF=@@;F6@@E;FEE@0;;@3<3?EEF@;<:DF6><:>>7:>0<>B>B?74)64).8?(-9<B04:7B<;0>64
@M04999:289:000000000-L3R54:1:1101:24180:19309 2:N:0:424
CGACTACTGGGGTATCTAATCCTGTTCGCTACCCATGCTTTCGAACCTCAGCGTCAGTTACAGACCAGAGAGCCGCCTTCGCCACTGGTGTTCTTCCATATATCTACGCATTCCACCGCTACACATGGAGTTCCACTCTCCTCTTCTGCACTCAAGAAAAACAGTTTCAGCTGCACTTCCCCGGTTAAGCCGAGGGCTTTCACAGCTGACTTGTTCTCCCGCCTGCGTTCGCTTTACGCCCAATAAATCCGGACAACGCTTGCCACCTACGTATTACCGCGGCTGCTGGCACGTAGTTAGC
+
CCCCCGGGGGGGGGGGGGGGGGGGGGGGGGGGGGGGGGGGGGGGGGGGGGGGGGGGGGGGGGGGGGGGGGGGGGGGGGGGGGGGGGGGGGGGGGGGGGGGGGGGGGGGGGGGGGGGGGGGGGGGGGGFGGGGGGGGGGGGGGGGGGGGGGGGGGGGGFGGGGGGGGGGGGGGGGGGFGFGGGG7CGGGGGGGGGGGGGGGFFFFFFFFFFEFFFFFFFFFFFFFFDFFFFFFFFFFEDFF9?FFEECFFF@F?>>FF>FF?FFFFFFFFFF??AFBAF?>6;>>B<?F::<??:1::>>BA
@M04999:289:000000000-L3R54:1:1101:16029:19354 2:N:0:424
GTGACTACCGGGGTATCTAATCCTGTTTGCTCCCCACGCTTTCGCATCTCAGCGTCAGTATCTGTCCAGAAGGCCGCCTTCGCCACCGGTATTCCTCCACATCTCTACGCATTTCACCGCTACACGTGGAATTCTACCTTCCTCTACAATACTCCAGATAACCAGTTTTAAGTGCAATTCCCAGGTTGAGCCCGGGGCTTTCACACCTAACTTAATTATCCGCCTACATGCCCTTTACGCCCAGTCATTCCGATTAACGCTCGCGCCCTACGTATTACCGCGGCTGCTGGCACGGAGTT
+
CCCCCGGGGGGGGGGGGGGGGGGGGGGGGGGGGGGGGGGGGGGGGGCFGGGGGGGGGGGGGFGGGGGGGGGGGGGGGGGGGGGEFGFGGGGGGGGGGGGGGGGGGGGGGGGGFGGGGGGGGGGGGGGGGGGGGGGFGGGGGGGGGGGGGGFGGGGGGFGCGGGGGGGFFGGGGGGGFGFGGGGG?FGGEGGGCCEGDGDGFFFFFFAFFFFFFFFFFFFFFDFD?FF@FFF@@F@EFFFFFFFF;EEEEFFF?D:?DFFFF?>FFF9>FFFFF<>?AB<3;29>9>FBF7??FF>>(:8
@M04999:289:000000000-L3R54:1:1101:27826:19379 2:N:0:424
GACTACACGGGTATCTAATCCTGTTCGCTCCCCACGCTTTCGTCCATCAGCGTCAATCGGTATTTAGTAACCTGCCTTCGCAATCGGGGTTCTGTGTAATATCTATGCATTTCACCGCTACACTACACATTCCAGCTACTTCAATACTATTCAAGATTAACAGTATCAACGGCAGTTCTACAGTTAAGCTGCAGGTTTTCACCGCTGACTTATTAACCCGCCTACGGACCCTTTAAACCCAATAAATCCGGATAACGCTCGCATCCTCCGTATTACCGCGGCTGCTGGCACGGAGTTAGCC
+
CCCCCGGFGEDFGGGG@EFFDF@CEFGGGGGFGDGGGECGGEGGGGGGGGGDGEDEDFFGGGGGGGGFGFEEFGFGGGGGGGGDGGCFGBFFGGEAFFFFGGG<4,CEGFFEFGAFGGGEGGGGGGGGGGEE9EFGGGGGGFGG,CFGFFGGGGGGGGGGFGGGGGGGGGGD>CGDFGFGGGGGGGCFGFGGCGGGGGGGCBFF>?BEFFEFFFFFFFAAEF=@FFD9=@DBB>C5>AFFFF;@F3<C126@?FFEFF;;1(48>BFFFF??<FAFFBF197;6(),.4:)(-(444AF9:
@M04999:289:000000000-L3R54:1:1101:23963:19392 2:N:0:424
GTGACTACTAGGGTATCTAATCCTGTTCGCTACCCATGCTTTCGAACCTCAGCGTCAGTTACAGACCAGAGAGCCGCCTTCGCCACTGGTGTTCTTCCATATATCTACGCATTCCACCGCTACACATGGAGTTCCACTCTCCTCTTCTGCACTCAAGAAAAACAGTTTCAGCTGCACTTCCCCGGTTAAGCCGAGGGCTTTCACAGCTGACTTGTTCTCCCGCCTGCGTTCGCTTTACGCCCAATAAATCCGGACAACGCTTGCCACCTACGTATTACCGCGGCTGCTGGCACGTAGTTAC
+
CCCCCGGGGGGGGGGGGGGGGGGGGGGGGGGGGGGGGGGGGGGGGGGGGGGGGGGGGGFGGGGGGGGGGGGGGGGGGGGGGGGGGGGGGGGGGGGGGGGGGGGGGGGGGGGGGGGGGGGGGGGGGGGGGGGGGGGGGGGGGGGGGGGGGGGGGGGFGGGCFGGGGFGGGGGDFGGGFFFGGFGGGGGGGGGGGCEGGGGGF5FFFFFFFEFFFFFFFFFFFFFFFFFFFFF@F<D?FFFEBFF@;EEEFFEF@FBB:BBFF0:B:AD??FFFFFFFBA61;>(29>?BFB?FB6???8>9)
@M04999:289:000000000-L3R54:1:1101:21319:19395 2:N:0:424
CGACTACCGGGGTATCTAATCCTGTTTGCTCCCCACGCTTTCGCATCTCAGCGTCAGTATCTGTCCAGAAGGCCGCCTTCGCCACCGGTATTCCTCCACATCTCTACGCATTTCACCGCTACACGTGGAATTCTACCTTCCTCTACAATACTCCAGATAACCAGTTTTAAGTGCAATTCCCAGGTTGAGCCCGGGGCTTTCACACCTAACTTAATTATCCGCCTACATGCCCTTTACGCCCAGTCATTCCGATTAACGCTCGCACCCTCCGTATTACCGCGGCTGCTGGCACGGAGTTAGC
+
CCCCCGGGGGGGGGGGGGGGGGGGGGGGGGGGGGGGGGGGGGGGGEGGGGGGGGGGGGGGGGGGGGGGGGGGGGGGGGGGGGGGGGGGGGGGGGGGGGGGGGGGGGGGGGGGGGGGGGGGGGGGGGGGGDFGGGGGGGGGGGGGGGGGDGGGGGGGGGGGGGGGGGFFGCGGGGGGFGFGGGG7DGGFGGGGGGGGGGGGFFFFFFFFFFFFFFFFFFFFFBD@?FFFFFFFFFE<C;DE;0=EFFF<EFFFF6?<AF9BFFFFFFF6:B>6:BB<DD:>;>649(),4?BB?(23:7:).
@M04999:289:000000000-L3R54:1:1101:19293:19399 2:N:0:424
CCGGACTACTGGGGTATCTAATCCTGTTTGCTCCCCACGCTTTCGCATCTCAGCGTCAGTATCTGTCCAGAAGGCCGCCTTCGCCACCGGTATTCCTCCACATCTCTACGCATTTCACCGCTACACGTGGAATTCTACCTTCCTCTACAATACTCCAGATAACCAGTTTTAAGTGCAATTCCCAGGTTGAGCCCGGGGCTTTCACACCTAACTTAATTATCCGCCTACATGCCCTTTACGCCCAGTCATTCCGATTAACGCTCGCACCCTCCGTATTACGGCGGCTGCTGGCACGGAGTTT
+
CCCCCGGGGGGGGGGGGGGGGGGGGGGGGGGGGGGEC:@BGG@FFGG:@@BE<66BFB@EEFCEDFGFA8FEF<FECFFGFCDGEGGFGGFFFFGECFE=FAA?4AEEFEE:FGAEAGE@BCCBDEFGGEGCGF;DDGAFDGGFDDFGGFGAEDGFGFFFG8EDFGGGGFGFCDF=D7F8FFFFGCFC:<87FCEGGCGGF4+1:9FEFF:@CFF=C@BEFCDB=(-3(96;E@E@3678?F96=374<3<5@(2(;?280307909>((-(4((489:((-7((3((.54(.)2,(((()
@M04999:289:000000000-L3R54:1:1101:15236:19409 2:N:0:424
TTGACTACTGGGGTATCTAATCCTGTTTGCTCCCCACGCTTTCGCCTCTCAGCGTCAGTATCTGTCCAGAAGGCCGCCTTCGCCACCGGTATTCCTCCACATCTCTACGCATTTCACCGCTACACGTGGAATTCTACCTTCCTCTACAATACTCCAGATAACCAGTTTTAAGTGCAATTCCCAGGTTGAGCCCGGGGCTTTCACACCTAACTTAATTATCCGCCTACATGCCCTTTACGCCCAGTCATTCCGATTAACGCTCGCCCCCTCCGTATTACCTGTGCTGCTGGCACGGATTT
+
CCCCCGGGGGGGGGGGGGGGGGGGGGGGGGGGGGGGGGGGGGFBC,CFFFGGGGGGGGGGFGGGGGGGGGGGGGGGGGGGGGGFFGGGGGGFFFGGGGGGGGGEGGGGGGGGGGGGGGGGG+4?FGGFFGFGDGGGGGGGGGGGGDGGGGDGFGGFCDDGGGGGGCFCEGGGGCCFFGFGGFDDCFFFFDECFEGGDGGGFBFA>6BFEF:AAAAFF>@CF@5@D@:;C?:B33843/2:1912(7)9CF<1(6;@?)(,,37(((-793823(,(6<A))-.--6<72??()((,((.
@M04999:289:000000000-L3R54:1:1101:9625:19443 2:N:0:424
GACTACTAGGGTATCTAATCCTGTTTGCTCCCCACGCTTTCGCATCTCAGCGTCAGTATCTGTCCAGAAGGCCGCCTTCGCCACCGGTATTCCTCCACATCTCTACGCATTTCACCGCTACACGTGGAATTCTACCTTCCTCTACAATACTCCAGATAACCAGTTTTAAGTGCAATTCCCAGGTTGAGCCCGGGGCTTTCACACCTAACTTAATTATCCGCCTACATGCCCTTTACGCCCAGTCATTCCGATTAACGCTCTCACCCTCCTTATTACCGCGGCTGCGTGCACCGACTTATCC
+
@<,6<<E,E<CFFFF<EE@C9@DFFGGGGG8,@@F7F:7D@FGGEDA@<EDGGD:,C@FGFGGG8FFE8FGGDFG7=C9FEDCCF>@F:DFFGFGGGGGCEGFEF??FGEGGD<FFEC>>=FGEFGGG<E=FFFD9E,@>DGGCFA8,@E=FFF8DFDCG8EFGGGDG?F:DC:7::B@DGD+@EF,D61:4+@**9CFF6@FF>6*;:C6>AA+9A9+/:@5@=54?@ED2(769;?3811;<A?E).((,,6CE?@;2(.44<:2:(()-)-))646B(,,4:(-:012(4-(-,)-64
@M04999:289:000000000-L3R54:1:1101:19689:19455 2:N:0:424
TGAACGACTACAAGGGTATCTAATCCTGTTCGCTACCCATGCTTTCGAACCTCAGCGTCAGTTACAGACCAGAGAGCCGCCTTCGCCACTGGTGTTCTTCCATATATCTACGCATTCCACCGCTACACATGGAGTTCCACTCTCCTCTTCTGCACTCAAGAAAAACAGTTTCAGCTGCACTTCCCCGGTTAAGCCGAGGGCTTTCACAGCTGACTTGTTCTCCCGCCTGCGTTCGCTTTACGCCCAATAAATCCGGACAACGCTTGCCACCTACGTATTACCGCGGCTGCTGGCACGTAGT
+
CCCCCGGGGGGGGGGGGGGGGGGGGGGGGGGGGGGGGGGGGGGGGGGGGGGGGGGGGGGGGGGGGGGGGGGGGGGGGGGGGGGGGGGGGGGGGGGGGGGGGGGGGGGGGGGGGGGGGGGGGGGGGGGGGGGGGGGGGGGGGGGGGGGGGGGGGGGGGGGGCGGGGGGGGGGGGGGGFGFGGGGGGGGGGGGGGGGGGGGGFFFFFFFFEFFFFFFFEFFCFFEFFFBDFFFFDFFFFFFFFFFFFF?@FFBFFFFFFFF::>F?FF:?FFFFFBFFF<>ABF:>9BF>BB?0>:7??F:?4
@M04999:289:000000000-L3R54:1:1101:13973:19478 2:N:0:424
GGACTACCGGGGTATCTAATCCTGTTCGCTACCCATGCTTTCGAACCTCAGCGTCAGTTACAGACCAGAGAGCCGCCTTCGCCACTGGTGTTCTTCCATATATCTACGCATTCCACCGCTACACATGGAGTTCCACTCTCCTCTTCTGCACTCAAGAAAAACAGTTTCAGCTGCACTTCCCCGGTTAAGCCGAGGGCTTTCACAGCTGACTTGTTCTCCCGCCTGCGTTCGCTTTACGCCCAATAAATCCGGACAACGCTTGCCACCTACGTATTACCGCGGCTGCTGGCACGTAGTTAGC
+
CCCCCGGGGGGGGGGGGGGGGGGGGGGGDGGGGGGGGGGGGGGEGGGGGGGGGFGGGGGGGGGGGGGGGGGGGGGGGGGGGGGGGGDFFGGGGGGGGGGGGGGGFGGGGGGGGGEGGGGGGGGGGGFFGGGGGGFGFGFFFGFGGGGGGGGGGGFFGGGGGGGGGGGGGGGGCFGGFGFCGGGGGGGFFFGCGEC?CGGGFFFFFFAABFFFEFFFEFFDEBF0<DFFFFFB<F<EE@@FB;@B?BFFFF>0862<?6;B((43>FF07??<<ABF9>:B(3;(28:B04:?4(.6,4>A2
@M04999:289:000000000-L3R54:1:1101:14930:19484 2:N:0:424
GGACTACTAGGGTATCTAATCCTGTTCGCTCCCCACGCTTTCGTCCATCAGCGTCAATCGGTATTTAGTAACCTGCCTTCGCAATCGGGGTTCTGTGTAATATCTATGCATTTCACCGCTACACTACACATTCCAGCTACTTCAATACAATTCAAGATTAACAGTATCAACGGCAGTTCTACAGTTAAGCTGCAGGTTTTCACCGCTGACTTATCAACCCGCCTACGGACCCTTTAAACCCAATAAATCCGGATAACGCTCGCATCCTCCGTATTACCGCGGCTGCTGGCACGGAGTTAGC
+
CCCCCGGGGGGGGGGGGGGGGGGGGGGGGGGGGGGGGGGGGGGGGGGGGGGGGGGGGGGGGGGGGGGGGGGGGGGGGGGGGGGGGGGGGGGGGGGGGGGGGGGGGGGGGGGGGGGGGGGGGGGGGGGGGGGGGGGGGGGGGGGGGGGGGGGGGGFGGGGGGGGGGGGGGGGGGGGGFGFGGGGGGGGGFDFGGGGGFGFGFFFFEFFFFFEFFFFFC>ADEFB=@D?FDFFFFFFFCCBFD<DFFECFEE@9FFFFF?BFD@>BFFFFBB>:?<FAAF:>FB03(8:B(:<?F11(4:AF<
@M04999:289:000000000-L3R54:1:1101:9512:19508 2:N:0:424
TGCTGACTACAGGGGTATCTAATCCTGTTTGCTCCCCACGCTTTCGCATCTCAGCGTCAGTATCTGTCCAGAAGGCCGCCTTCGCCACCGGTATTCCTCCACATCTCTACGCATTTCACCGCTACACGTGGAATTCTACCTTCCTCTACAATACTCCAGATAACCAGTTTTAAGTGCAATTCCCAGGTTGAGCCCGGGGCTTTCACACCTAACTTAATTATCCGCCTACATGCCCTTTACGCCCAGTCATTCCGATTAACGCTCGCACCCTCCGTATTACCGCGGCTGCTGGCACGGATTT
+
CCCCCGGGGGGGGGGGGGGGGGGGGGGGGGGGGGGGGGGGGGGGGGGGGGGGGGGGGGGGGFGGGGGGGGGGGGGGGGGGGGGGGGGGGGGGGGGGGGGGGGGGGGGGGGGGGGGGGGGGGGGGGEGDGGGCFFGFGGGGGGGGGGGGGGGFGGGFGGGFGGGGGGGGGGGGGGGGFD7EGGGFCFFFFGGGGGGCCGGGFFFFFFFF=BFFFFFFCFFFFFE?FFFFFFF@BE@FFFFFF692?<3=AEEFFF@F;@CE7;?:>>((3<0(44311:9AF?FFF>;>?:0:?:<B200(.
@M04999:289:000000000-L3R54:1:1101:4938:19516 2:N:0:424
GGCGACTACCAGGGTATCTAATCCTGTTCGCTACCCATGCTTTCGAACCTCAGCGTCAGTTACAGACCAGAGAGCCGCCTTCGCCACTGGTGTTCTTCCATATATCTACGCATTCCACCGCTACACATGGAGTTCCACTCTCCTCTTCTGCACTCAAGAAAAACAGTTTCAGCTGCACTTCCCCGGTTAAGCCGAGGGCTTTCACAGCTGACTTGTTCTCCCGCCTGCGTTCGCTTTACGCCCAATAAATCCGGCCAACGCTTGCCACCTACGTATTACCGCGGCTGCTGGCACGTAGTTT
+
CCCCCGGGGGGGGGGGGGGGGGGGGGGGGGGGGGGGGGGGGGGGGEGGGGGGGGGGGGGGGGGGGGGGGGGGGGGGGGGGGGGGGGGGGGGGGGGGGGGGGGGGGGGGGGGGGGGGGGGGGGGGGGGGFGGGGGGGGGGGGGFGGGGGGGGGGGGGGGGGGGGGGGGGGGGGGGGGFGFFGGGGGGGGGGGGG>E5DGGGFAFFFFAFFEFFEFFFFFFFFFFFFFFFFFFDFFFFF33=?BFFFDFFFFA3;9(32(:?FBF?FFF?BFB7(4<<04>93BB(23((,)5:14?0(8<D2
@M04999:289:000000000-L3R54:1:1101:17557:19537 2:N:0:424
GGTGAGACTACCGGGGTATCTAATCCTGTTTGCTCCCCACGCTTTCGCATCTCAGCGTCAGTATCTGTCCAGAAGGCCGCCTTCGCCACCGGTATTCCTCCACATCTCTACGCATTTCACCGCTACACGTGGAATTCTACCTTCCACTACAATACTCCAGATAACCAGTTTTAAGTGCAATTCCCAGGTTGAGCCCGGGGCTTTCACACCCAACTTAATTATCCGCCTACATGCCCTTTACGCCCAGTCATTCCGATTAACGCTCGCACCCTCCGTATTACCGCGGCTGCTGGCACGGAGT
+
CCCCCGGGGGGGGGGGGGGGGGGGGGGGGGGGGGGGGGGGGGGGGGGGGGGGGGGGGGGGGGGGGGGGGGGGGGGGGGGGGGGGGGGGGGGGGGGGGGGGGGGGGGGGGGGGGGGGGGGGGGGGGGGGGGGGGGGGGGGGGGGGGGGGGGGGGGGGGGGGGGGGGGGGGGGGGGGGFGFGGGGGGGGGGGGGGGGGGGGGFEFFFFFFFFFFFFFFFFFCC?EFF;DFFFFFFF@FFFFFE<FF@FFFFFFFFA?6<36AA1>B?BFFB>?<??91<F><:A?>1;B>9BDF7:7?:90>3
@M04999:289:000000000-L3R54:1:1101:4211:19573 2:N:0:424
AAAAGACTACACGGGTATCTAATCCTGTTTGCTCCCCACGCTTTCGCATCTCAGCGTCAGTATCTGTCCAGAAGGCCGCCTTCGCCACCGGTATTCCTCCACATCTCTACGCATTTCACCGCTACACGTGGAATTCTACCTTCCTCTACAATACTCCAGATAACCAGTTTTAAGTGCAATTCCCAGGTTGAGCCCGGGGCTTTCACACCTAACTTAATTATCCGCCTACATGCCCTTTACGCCCAGTCATTCCGATTAACGCTCGCACCCTCCGTATTACCGCGGCTGCTGGCACGTATTT
+
CCCCCGGGGGGGGGGGGGGGGGFEAFGGGGGGGGGFGGEEGEGGGGDEFCCGEA@FGGGGGGGGGGGAFGGGGGGGGGGGGEGGGDGGGGGEGGGGGGGCFFEFGGGGGFGCGGEGGG;FFECEGGGGFGC7EGGGGGGGGF8FGGGGGGGAFFGGGCF8DFGGG==@@EGGGCC,BF?FCDF6;DD3<EFGGCCC*@DG>AAFF>FFFFFE@FFFF=8CAE?:@@DFFEEEE8;EDFEFF@6@?D;<@)6<<@03;?4<?B6,2;BBFB660((4:24<4((41((42:0::140(()(.
@M04999:289:000000000-L3R54:1:1101:26497:19580 2:N:0:424
ATTAAGACTACTAGGGTATCTAATCCTGTTTGCTCCCCACGCTTTCGCATCTCAGCGTCAGTATCTGTCCAGAAGGCCGCCTTCGCCACCGGTATTCCTCCACATCTCTACGCATTTCACCGCTACACGTGGAATTCTACCTTCCTCTACAATACTCCAGATAACCAGTTTTAAGTGCAATTCCCAGGTTGAGCCCGGGGCTTTCACACCTAACTTAATTATCCGCCTACATGCCCTTTACGCCCAGTCATTCCGATTAACGCTCGCACCCTCCGTATTGCCGCGGCTGCTGGCACGGAGT
+
CCCCCGGGGGGGGGGGGGGGGGGGGGGGGGGGGGGGGGGGGGGGGGGGGGGGGGGGGGGGGGGGGGGGGGGGFGGGGGGGGGGGGGGGGGGGGGGGGGGGGGGGGGGGGGGGGGGGGGGGGGGGGGGGGGGGGFGGGGGGGGGGGGGGGGGGGGGGGGFGGGGGGGGGGGGGGGGGFGFGGGGGFGGGGGGGGGGGGGGGFFFFFFFFEFFFBFFFEFFFFFF?@BDDFFFFFFEBEDECEFF:6?DFFFFFEFFFDD?FEFFFF;639>FB??B<0::9AF9>>0039B??0:<FBF39:
@M04999:289:000000000-L3R54:1:1101:13764:19589 2:N:0:424
GAAGACTACTAGGGTATCTAATCCTGTTCGCTCCCCACGCTTTCGTCCATCAGCGTCAATCGGTATTTAGTAACCTGCCTTCGCAATCGGGGTTCTGTGTAATATCTATGCATTTCACCGCTACACTACACATTCCAGCTACTTCAATACTATTCAAGATTAACAGTATCAACGGCAGTTCTACAGTTAAGCTGCAGGTTTTCACCGCTGACTTATTAACCCGCCTACGGACCCTTTAAACCCAATAAATCCGGATAACGCTCGCATCCTCCGTATTACCGCGGCTGCTGGCACGTAGTT
+
CCCCCGGGGGGGGGGGGGGGGGGGGGGGGGGGGGGGGGGGGGGGGGGGGGGGGGGGGGGGGGGGGGGGGGGGGGGGGGGGGGGGGGGGGGGGGGGGGGGGGGGGGGGGGGGGGGGGGGGGGGGGGGGGGGGGGGGGGGGGGGGFFGGFGGGGGGGGGGGGGGGGGGGGGGGGGGGGBGFGGGGGGGGGGGGGGGGGGGGGFFFFFFFFFFFFFFFFEFFFF==AFFFFFFFFFFFFFEFFFFF?<@4ACCEE09@FFFFFFD@;>6313>>:BB?:?FFF0;0969>FD?BF:>(((.3)
@M04999:289:000000000-L3R54:1:1101:26797:19626 2:N:0:424
GGACTACCGGGGTATCTAATCCTGTTCGCTACCCATGCTTTCGAACCTCAGCGTCAGTTACAGACCAGAGAGCCGCCTTCGCCACTGGTGTTCTTCCATATATCTACGCATTCCACCGCTACACATGGAGTTCCACTCTCCTCTTCTGCACTCAAGAAAAACAGTTTCAGCTGCACTTCCCCGGTTAAGCCGAGGGCTTTCACAGCTGACTTGTTCTCCCGCCTGCGTTCGCTCTACGCCCAATAAATCCGGACAACGCTTGCCACCTACGTATTACCGCGGCTGCTGGCTCGTAGTTAGC
+
CCCCCGGGGGGGGGGGGGGGGGGGGGGEGGGGGGGGGGGGFGGGFGGGGGGGGGGGEF@FGGGGGGGGGGGGGGGGGEGGGGFGGGGFGGGGGGGGGGGGGGGFGGGGDGGGGGGGGGGGGGGGGGG<FDFGFFFEEGFGDFGGGGGGGGFFGD8FAFG8FEDFGGGGD8EFGGGGFGFF67;:CCEFGGGD*@E;CF9F91BFAFFFFFFCEFFFFFFB:@@;@@F@4?D>D(676(6>67(2:<DF95(-19>0,4>?(46?6?((5:68<636:BF9(46990:??2(.((-83<:94
@M04999:289:000000000-L3R54:1:1101:23470:19640 2:N:0:424
TCCGACTACAAGGGTATCTAATCCTGTTTGCTCCCCACGCTTTCGCATCTCAGCGTCAGTATCTGTCCAGAAGGCCGCCTTCGCCACCGGTATTCCTCCACATCTCTACGCATTTCACCGCTACACGTGGAATTCTACCTTCCTCTACAATACTCCAGATAACCAGTTTTAAGTGCAATTCCCAGGTTGAGCCCGGGGCTTTCACACCTAACTTAATTATCCGCCTACATGCCCTTTACGCCCAGTCATTCCGATTAACGCTCGCACCCTCCGTATTACCGCGCCTCCTGCCACGGAGTTG
+
BA<CCFE@AFFGGGGDEFFGGGGE,CFFFGGFGGFGDGGGGCFGGC@EEGGGAFGEGGGFGGGGGFGFGCFFC@FF:FFGCGGGEGG8FFCFFFCF9FG=FFDFFGGGGGGGGDFFGGGCGE:FGGG=AG7:FFFG9E9B=EFCFGGGGDFFGGG?=DC8D,,D,+@EF8:==,=ADCFCFC+:>8D,@EFFGCCG7CGDF4+:B6;>7B:46@F@4A+*=8252=D2(*9BF@E;;CF>;;B(65@47?C?@D;(:?C?0(89BFFF:(344,(,42)6(39(-(((40((.4((,43(-
@M04999:289:000000000-L3R54:1:1101:16821:19651 2:N:0:424
AGATGACTACAAGGGTATCTAATCCTGTTTGCTCCCCACGCTTTTGCATCTCAGCGTCAGTATCTGTCCAGAAGGCCGCCTTCGCCACCGGTATTCCTCCACATCTCTACGCATTTCACCGCTACACGTGGAATTCTACCTTCCTCTACAATACTCCAGATAACCAGTTTTAAGTGCAATTCCCAGGTTGAGCCCGGGGCTTTCACACCTAACTTAATTATCCGCCTACATGCCCTTTACGCCCAGTCATTCCGATTAACGCTCGCCCCCTCCGTGTTACCGCGGCTGCTGGCACGGAGTT
+
AC<68<C,ECDDGFCGCG9FDFC9CF<FF,@F<FG8FCGD>GBD<<FGFGCDFGCGB:@@F@@@F@@CEECE,@@FFE@>,@FFCFB@BCGGCD9@F@FFGCGGGGC9E,?B=FBEFEAFEGCGGFEGEEC74,,9@;DGF,1AFGACD=?DEFE?FFF83,7E8+AE,@A:@CDEF99=+6=2E8+@8D=,@87?D+<9B*3<FF9A==26)419C6:E+:EAB=@(58>?B3:EB6*B(;022;(7)976?E(,3146(6;?37(440((,,-,,(--<16,(209:).(((.44((-3
@M04999:289:000000000-L3R54:1:1101:23639:19827 2:N:0:424
AGGAGACTACCGGGGTATCTAATCCTGTTTGCTCCCCACGCTTTCGCATCTCAGCGTCAGTATCTGTCCAGAAGGCCGCCTTCGCCACCGGTATTCCTCCACATCTCTACGCATTTCACCGCTACACGTGGAATTCTACCTTCCTCTACAATACTCCAGATAACCAGTTTTAAGTGCAATTCCCAGGTTGAGCCCGGAGCTTTCACACCTAACTTAATTATCCGCCTACATGCCCTTTACACCCAGTCATTCCGATTAACGCTCGAACCCTCCGCATTACCCCGCCTGCTGGCACGGAGTT
+
CCCCCFGGGEFGGGGGGFGGGDGFFG<CFGGGEG8F:FCGDC@FDFGEFG<FEEGGG7FGEG<CEEFECEGD8FFGGGDFEFGFEGCCGCCFEFGGGGEFCFFB=EFCGG?C@@7FGDGGEE@:>FFEFFD@,@8EFDGGFGGDGGGE9DFGGGED,6DCE9F9>?8DEFGG6CFA8C<C8D89>DFG6CCCEGDD**/;A>FFFFFFDFB==FAA=FFE+8/-/(66>:;.;E1/34)@)7(38<EE3<9?)603(14)66?B((,.91168(,(-42<2(,2(,(40.).212((-2((
@M04999:289:000000000-L3R54:1:1101:8276:19848 2:N:0:424
GACTACTGGGGTATCTAATCCTGTTTGCTACCCACGCTTTCGAGCATGAACGTCAGTGTTATCCCAGGAGGCTGCCTTCGCCATCGGTATTCCTCCACATCTCTACGCATTTCACTGCTACACGTGGAATTCTACCTCCCTCTGACACACTCTAGTTTGACAGTTTCAAATGCACGTCCCAAGTTGAGCTCGGGGATTTCACATCTGACTTATCTAACCGTCTGCGCTCGCTTTACGCCCAGTAATTCCGATTAACGCTCGCACCCTACGTATTACCGCGGCTGCTGGCACGTTGTTAGCC
+
CCCCCGGEGGGGGGGGGGGGGFGGGGGGGGGEGGGCGGGGGGGGGCGGGGGGGGGGGGGGGGGFGGGGGGGGGGGGGGGGGGGGGGGGGFGGGGGGGGFFFGGGGGGDFGGFGGGGGGGGGGGGGGGGGGFGGGGGGGGGGGGGGGGGGGGGGGGGGGGGCEGGGGGGGGGGGFFG68?GGGCFFGGG?EGEEGGGGGGCCCFFFFFFFFFFEFFFFFA>>=B@E=AA=@@DBBCED@@;@D;>?C336=D;1<EE09?@@9>;68?:?BF2<:ABA(((,79BB70(2:7(((.(,4)52
@M04999:289:000000000-L3R54:1:1101:12176:19879 2:N:0:424
GTGACTACTCGGGCATCTAATCCTGTTCGCCACCTATGCTTTCGAACCTCAGCGTCAGCTATAGCCCAGAGAGCCGCCTTCGCCACTGTTGTTCGCCCATATACCTACGAATTCCACCGCTACACATGGAGTTTCACTCTCCTCTTCTGCACTCAAGCAAACCAGTTTCAGCTGCACTTCCTCGCCTATGCCGACGGCTTTTACAGCTAACTTGTTCCCCCTCCTGCGTTCGCTTTACGCCTAATAATTCCGGACAAGCCTCGCCACCGACGTATTACCGCGGCTGCTGGCACGTCGTTAC
+
CCC<CF9FGC;,++7,,CF9FAAF,E<9FF,,6;,,C6,<F,@@FF,6C;,6BF8,6B,6,,,,,:,<6,CA,,,+>F7@F@7B:C4,<,EF8?,+@,,BF9,5C?,F7+,,4,9,,,8==+@FE,,,,,4,6,:,C,9,@8@F,@EC,=:,=@8E9,,,,,6,,+@:EGGF,@6DD+;DG+++++5@,2,,*5***;*/;*1@F*92**./*:+191/()(8;8=1:3(,;1;(()1(:2,()9)6))6>((((((((-((-4((-.((76,(63449:F,2;>90?:(42)(,(-(-:(
@M04999:289:000000000-L3R54:1:1101:8250:19927 2:N:0:424
GGGACTACTGGGGTATCTAATCCTGTTTGCTCCCCACGCTTTCGCATCTCAGCGTCAGTATCTGTCCAGAAGGCCGCCTTCGCCACCGGTATTCCTCCACATCTCTACGCATTTCACCGCTACACGTGGAATTCTACCTTCCTCTACAATACTCCAGATAACCAGTTTTAAGTGCAATTCCCAGGTTGAGCCCGGGGCTTTCACACCTAACTTAATTATCCGCCTACATGCCCTTTACGCCCAGTCATTCCGATTAACGCTCGCACCCCCCGTATTACCGCGGCTGCTGGCACGGAGTT
+
CCCCCGGGGGGGGGGGGGGGGGGGGGGGGGGGGGGGGGGGGGGGGCGGGGGGGGGGGGGGGGGGGGGGGGGGGGGGGGGEGGGGGFEGGGGGFGGGGGGGGGGGGGFGFEEEGGGGGGGEGGGGGGGGGFFGFGFGGGFGGGGGGGFGGFFGGGGGGFGFGGGGGGGGGGGGFFFFFGFGGGFGGGGGGGGGFEDGDGDGAFFFFFD4;><>AFFFCF8CCDFFD?D@CCFBBF@FFFFFF@F;83>?<E3=D@@7?EF>FFFFFFFF((49?B(.4<<09F6>07:F?,427?04((4
@M04999:289:000000000-L3R54:1:1101:21998:19928 2:N:0:424
[truncated: 19,427,152 more chars]
