# Supplementary material for: Dynamics of the hindgut microbiota of the Japanese honey bees (Apis cerana japonica) throughout the overwintering period
Source: PeerJ. 2025 Oct 13;13:e20050. doi: 10.7717/peerj.20050 (PMC12530201; doi:10.7717/peerj.20050)
Supplement: Supplemental Information 70 [file peerj-13-20050-s070.gz › peerj-13-20050-s070]

@M04999:289:000000000-L3R54:1:1101:23142:1753 2:N:0:417
TTTCTACTTGGGTATCTAATCCTTTTCTCTACCCATGCTTTCTATCCTCAGCTTCTTTAACTTCCCATTTATCCGCCTTCTCCCCTTTTTTTCTTCCATTTTTCTTCCCCTTTCACCGCTACACATCTAGTTCCCCTCTCCTCTTCTGCACTCATCTCTCTCAGTTTCCGATTCTCTTCCTCACTTTATCTCCTCCCTTTCACATTCACTCTTTTCCTACCCCCTCCGCTCCCTTTACTCCCACTTACTCCGTACCACGCTTTCCACCTCCGTATTACCGCCGCTCCTTTCCCGTTTTTTC
+
--,68,;,,,,,8,C@E,,CCC@-;@,,;C,<;C,C,,CC@6,,,6;;C,,6,;C,,6,,6,,,;6,,,,,,,;,67??5,;5,8:,,9,8@4?A??,:,9,544,4,9,9?<5,59,+8+8,9,5,,,,949,,994499=13=@C,9,9@=,,,499@,4,,96==3++6+663=6+666+,77,,376,,,,+66==<+2+341+**510+++*++05)015)0))))1)168*1*48-))0***//0)))/(*0(552(08*.05(/,/(/5)1)(((((.((/))-).(,((--((
@M04999:289:000000000-L3R54:1:1101:22624:1787 2:N:0:417
CTTTTTACTACCCGTGTATCTATTCCTTTTCGCTACCCTTTCTTTCTTACCTCTCCTTCATTTTCATTCCTTCGATCCTCCTTCCCCTCTTTTTTTCTTCCCTTTTTCTACTCTTTCCACCTCTCCACATTTCGTTCCCCTCTCCTCTTCTTCACTCCATCCAATCTTTTTCATCTTCCCTTCCCCTTTTTCTCCCATTTCTTTCCCCTCTTTCTTTTTCTCCCTCCTTCCTTCTCTTTCCCCCCATTCAATCCTCCCTCTCCTTCCCCCCTTCGTCTTACCTCGTCTTCTTTCCCTTTGT
+
-86@A,,;@,;6;+,,=,<@C,,6,,;,;C,+68,@,6,;,;CCE<,,,;,6;,,6,66,,6<,6,,,,6,,,,,,;,,5,45<,9,,,:,,@,749??5,,9,4,49=,9,,,59,9,44,94,,,4,5,,,,44,,,44+119==A=,=,3,244,,,,,,,,6,,3346,,6=+++66306,,,366,,,33+++++4;99?++*)10**221*1033;60)08)*3)11***0;0+**3)/))1***2*:1*)(((((0*0*-7(:(.(((/((,).6).(,/,(.)))1))).)-.
@M04999:289:000000000-L3R54:1:1101:17500:1860 2:N:0:417
TGACTACCGGGGTATCTAATCCTTTTTTCTACCCACGCTTTCGAGCATGAACGTCAGTGTTATCCCAGTAGGCTGCCTTCGCCATCTGTATTCCTCCACATCTCTACGCATTTCACTGCTACACGTGGAATTCTACCTCCCTCTGACACACTCTAGTTTGACAGTTTCAAATTCACGTCCCAATTTTATCTCGGGGATTTCACATCATACTTATCTAACCTTCTGCTCTCGCTTTACGCCCTGTACTTCCGATTAACTCTCTCACCCTACGTATTACCGCGGCTTCTGTCCCGTAGTTAGC
+
--,8A,@,6+6+CFGGG9<FGGC-CCE+6C<ECFCC7:FCD<,,,@+C,,,;,CC,,<6CF,E@@C,,,,,,:B,:AEFA,8=,BF,,B,CFABFEB8A,:=?EE,C,>,CCFA,AF,AE9@:A7?,++5CFFF,@9D=,=@DG,,62=,AEDF,,7=;,,76,@@DC,,3@,63=;=*6=++,@D,,,27=8++++=?D;+?+=9++*3>E5<8B7+4:+36<*4*1:6)-7<=*1((29((0**19?5((/30).)/6;)7)93;?(8(6;96)17391(37(445-.).(.-(44)6)
@M04999:289:000000000-L3R54:1:1101:9894:2006 2:N:0:417
TGCGACTACCCGGGTATCTAATCCTGTTCGCTCCCCACGCTTTCGCTCCTCAGCGTCAGTGACGGCCCAGAGACCTGCCTTCGCCATCGGTGTTCTTCCCGATATCTACACATTCCACCGTTACACCGGGAATTCCAGTCTCCCCTACCGCACTCCAGTCCGCCCGTACCCGGCGCCGATCCACCGTTAAGCGATGGACTTTCACACCAGACGCGACGAACCGCCTACGAGCTCTTTACGCCCAATAAATCCGGGTAACGCTTGAACCCTACGTATTACCCCGGCTGCTGGCCCTGAGTT
+
-68@8FFEFGGGGGGGGGGGGGCDGGGGGGGGGGGGFGCCFGGFFGGGGGGGGGGGGDGGGFGGGGGGD@<FGGGG@EGGGGDECCCE=FF:FFFGGGGFEFFE>EGFGGGGGGGGGGGGGGGGGGFD:FFGGGAEDEFFDFGGEGGGGGGGGEFFF6ECE6CEGGGGGGFGDCDDAG):CDF?C8C=**1CGEC3DFFCFC@@??FF6?BB2>))-)07D92>91(4,(49>0)8<468<69148?7926:641>9,8:6063.)),404621<>:224(-12333(),.(.(-((.64
@M04999:289:000000000-L3R54:1:1101:19402:2019 2:N:0:417
TTGACTACCCGGGTATCTAATCCTGTTCGCTACCCATGCTTTCGAACCTCAGCGTCAGTTACAGACCAGAGAGCCGCCTTCGCCACTGGTGTTCTTCCATATATCTACGCATTCCACCGCTACACATGGAGTTCCACTCTCCTCTTCTGCACTCAAGAAAAACAGTTTCAGCTGCACTTCCCCGGTTAAGCCGAGGGCTTTCACAGCTGACTTGTTCTCCCGCCTGCGTTCGCTTTACGCCCAATAAATCCGGACAACGCTTGCCACCTACGTATTACCGCGGCTGCTGGCACGTATTT
+
-A@@CGGFGGGGGGGGGGGGGGGGFGGGGGGGGGGGGECFGGGEGFGGGGGDFGGGDGFGGFFDCGGGGGG8BFGGGGGGGGGF7FFGGGFFGGGGGGGGGGFFGGGGGGGGGGGGGGGGFGGGGGGFGGGGGGGCGFGFGGGGGGGGGGGGGGGCC,@888EGGGFGGGGGGFGGFGFGCFG7+@E+@;FF58EGGGGGFFFFFFFFFFF>81=A?>FEFB@FDB@67<;;1<?D3;(:6>?1;4ACBFFF02690:016?B?.6<:B?FFF2<0:A<(333(46(8?FF1>BB?6(-
@M04999:289:000000000-L3R54:1:1101:20868:2065 2:N:0:417
TAGACTACTCGGGTATCTAATCCTGTTCGCTACCCATGCTTTCGAACCTCAGCGTCAGTTACAGACCAGAGAGCCGCCTTCGCCACTGGTGTTCTTCCATATATCTACGCATTCCACCGCTACACATGGAGTTCCACTCTCCTCTTCTGCACTCAAGAAAAACAGTTTCAGCTGCACTTCCCCGGTTAAGCCGAGGGCTTTCACAGCTGACTTGTTCTCCCGCCTGCGTTCGCTTTACGCCCAATAAATCCGGACAACGCTTGCCACCTACGTATTACCGCGGCTGCTGGCACGTAGTT
+
AACCCGGGGGGGGGGGGGGGGGGGGGGGGGGGGGGGGGGGGGFGGFGGGGGGGGGGGGGGGGGGGGGGGGGGGGGGGGGGGGGGGGGGGGGGGGGGGGGGGGGGGGGGGGGEGGFGGGGGGGGGGGGGGC<FGFGGGGGGDGGGGGGGGGGGGFGGGFFFGGGGFGGGGGGGGGGGFFFGGGGEDGGGDGGGGEGGGGFGAFFFF4AFFFFFFFFFFFF=FBFFF=DFFFFFFFF;990>>BF?;@)/9?EF>?6>?19><?FBFFBFF::BB?D>ADA:(14;>>:2)4?:2:2761)
@M04999:289:000000000-L3R54:1:1101:10396:2100 2:N:0:417
AGACTACCGGGGTATCTAATCCTGTTCGCTACCCATGCTTTCGAACCTCAGCGTCAGTTACAGACCAGAGAGCCGCCTTCGCCACTGGTGTTCTTCCATATATCTACGCATTCCACCGCTACACATGGAGTTCCACTCTCCTCTTCTGCACTCAAGAAAAACAGTTTCAGCTGCACTTCCCCGGTTAAGCCGAGGGCTTTCACAGCTGACTTGTTCTCCCGCCTGCGTTCGCTTTACGCCCAATAAATCCGGACAACGCTTGCCACCTACGTATTACCGCGGCTGCTGGCACGTAGTTAGC
+
-ACCCGGGGGGGGGGGGGGGGGGGGGGGGGGGGGGGGGGGFGGFCFDFFGGGGGGGGFFFFGGFGGGGGGGGGFGGGGGGGGGGGGGGGGGGGGGGGGCGGGGGGGGGGGGG?FGGFGGGGGGGFGGGGGGGF>FGEGFGGGGGCCFGFGGGGDFGGCGGGDGGGGCGGGGGGGGGFDFFGDGGGGGGGAFC7CEGGGGGFFFF4FA?35>?;@?=EFFFFB=@DFB22<?F?6<ECFFFFD0:?BBFF?9(22>B<9>BBBF>DFF?F??7<ABA<<?07(4(43)5::1??F(,-.)6)
@M04999:289:000000000-L3R54:1:1101:15085:2130 2:N:0:417
TGACTACTCGGGTATCTAATCCTGTTTGCTCCCCACGCTTTCGCATCTCAGCGTCAGTATCTGTCCAGAAGGCCGCCTTCGCCACCGGTATTCCTCCACATCTCTACGCATTTCACCGCTACACGTGGAATTCTACCTTCCTCTACAATACTCTAGTTAACCAGTTTTAAGTGCAATTCCTAGGTTGAGCCCAGGGCTTTCACACCTAACTTAATTATCCGCCTACATGCCCTTTACGCCCAGTCATTCCGATTAACGCTCGCACCCTACGTATTACCGCGGCTGCTGGCACGTAGTTAGC
+
CCCCCGGGGGGGGGGGGGGGGGGGGGGGGGGGGGGGGGGGGGGGGGGGGGGGGGGGGGGGGGGGGGGGGGGGGGGGGGGGGGGGGGGGGGGGGGGGGGGGGGGGFGGFGGGGGGGGGGGGGGGGGGGGGGGGGGGGGGGGGGGGGGGGGGGGGGGGGGGGGFGFFGGFFGEF8DFGFDFGGGGFGGFGGGGCEGGGGGG59EFFFFFF@DEEFFFFFFF?9@FFFBBE4=E>EFFEEFFEB@>:@EF)9);?;@?FF;0(/66>FF:BFFFFDF?FFA04;97(4<DFB?:>,,16:>>)-
@M04999:289:000000000-L3R54:1:1101:17661:2138 2:N:0:417
CGGACTACAGGGGTATCTAATCCTGTTCGCTCCCCACGCTTTCGTCCATCAGCGTCAATCGGTATTTAGTAACCTGCCTTCGCAATCGGGGTTCTGTGTAATATCTATGCATTTCACCGCTACACTACACATTCCAGCTACTTCAATACTATTCAAGATTAACAGTATCAACGGCAGTTCTACAGTTAAGCTGCAGGTTTTCACCGCTGACTTATCAACCCGCCTACGGACCCTTTAAACCCAATAAATCCGGATAACGCTCGCATCCTCCGTATTACCGCGGCTGCTGGCACGGAGTT
+
<CCCC@FDGCCFGFEGFGEFCCCEFGDFEEGGGGGGGEGGCFFG<BFGGGFGFGGGGEDFF@FAFGGGGCCFC@FFGGFGGGGFGFCDCGGGGGGGEGFGGGGGGGGGFGGCEGFFGAFGG7>FGA:<FFFFFGAEFGGGFGFGFFGGGGGGFGF8>EDEDEGGDFGGGFF?>GDG>=BFG@FGFFGGCFGGCFCGGGCCFCFF*3@?88CCEFFFFCFB?AABF>3>(6(8@2=@<CEFFFD@FE<)17;90214><?>DB06,((5,<8338:0529?F1(4140)550()4937<B
@M04999:289:000000000-L3R54:1:1101:22056:2180 2:N:0:417
GCTTGACTACTGGGGTATCTAATCCTGTTCGCTCCCCACGCTTTCGTCCATCAGCGTCAATCGGTATTTAGTAACCTGCCTTCGCAATCGGGGTTCTGTGTAATATCTATGCATTTCACCGCTACACTACACATTCCAGCTACTTCAATACTATTCAAGATTAACAGTATCAACGGCAGTTCTACAGTTAAGCTGCAGGTTTTCACCGCTGACTTATCAACCCGCCTACGGATCCTTTAAACCCAATAAATCCGGATAACGCTCGCACACTCCGTATTACCGCGGCTGCTGCCACGGAGTT
+
-@BCCGGGGF<FFFCF;CEFFGGGFC9FGDCG:FFFFCGD@FGGFCCCFGGGGGGEGEFGGGGGCCCACFGGGFFG<F8FFCGGGGGGGGDGCFGGCG<FFGEFGCF,CA@F?E<@?FGFEGGGGGGGGGGGFGFGGGFGECFG8;DFGFDGAC=FE=89A9DFG?FDEDDEGGDEDC9=BD9=>DCGGGFEFGGFGGGGF7:=FFFE>=AFFFFFFFFEFB==@==?=29((076>*8B4@DF@0@E36)9=>9D;14)/3((310(,4(.,4432344-139BFFFF::)()47(-(-.
@M04999:289:000000000-L3R54:1:1101:18007:2191 2:N:0:417
GACTACCCGGGTATCTAATCCTGTTCGCTACCCATGCTTTCGAACCTCAGCGTCAGTTACAGACCAGAGAGCCGCCTTCGCCACTGGTGTTCTTCCATATATCTACGCATTCCACCGCTACACATGGAGTTCCACTCTCCTCTTCTGCACTCAAGAAAAACAGTTTCAGCTGCACTTCCCCGGTTAAGCCGAGGGCTTTCACAGCTGACTTGTTCTCCCGCCTGCGTTCGCTTTACGCCCAATAAATCCGGACAACGCTTGCCACCTACGTATTACCGCGGCTGCTGGCACGTAGTTAGCC
+
CCCCCGGGGGGGGGGGGGGGGGGGGGGGG,FGGGGGGGGGGGGCEGEGGGGGGGGGGGGFGGFGGGGGGFGGGGGGGGGGGGGGFGGFGGGGGGGGGGGGGGGFFGGGGGGGGGGGGGGGGGGC9FFDGGGGGGGGGA88=FGFF8EFGGGGGGGFEC==EGGGGFGGGGGGGDFFFFFGGGGGGGGGGGGGDGGGDFFGFFFFFAFFFBEFFFFACFFFFFFFFFFFFFFFFFFFFFFFF08@A)<CBF(3;FFFFFFFFFFFFFF?FBFFB?FFBF>B;BFF?FFF?F7??:4:5<>F:
@M04999:289:000000000-L3R54:1:1101:17893:2201 2:N:0:417
GAAAGACTACTCGGGTATCTAATCCTGTTTGCTCCCCACGCTTTCGCATCTCAGCGTCAGTATCTGTCCAGAAGGCCGCCTTCGCCACCGGTATTCCTCCACATCTCTACGCATTTCACCGCTACACGTGGAATTCTACCTTCCTCTACAATACTCTAGTTAACCAGTTTTAAGTGCAATTCCTAGGTTGAGCCCAGGGCTTTCACACCTAACTTAATTATCCGCCTACATGCCACTTACGCCCCGTCATTCCGATTCACGCTCGCACCCCCCGTATTACTGCGGCCGCTGGCACGGACGT
+
-A@<CFGA;F6FFGD<:FFGFF<CCFFEFECGGGFF6@FEDFG,EFCF:B@FDEGE@F7BCF96,<C<EFGF8@FGGGEGC,E@F?F:AFFC>AECC,CFGF,?,5CCEF=+C@FDE?=EFECGDGG@FEED,>,4=,,@,EDF;DGGGFCD=EFG;,=DDF8D=DGF88,,3==272+=+==DEA6EGF6@FFC6D6+<***+?=B6:C@CC669*=+:=>EFB957=(/*)0**(0*4(8@2(,,6(,))1;((666>?6;FB0(-4-(-(,--((62).6(11(-(73((38113((-
@M04999:289:000000000-L3R54:1:1101:20806:2211 2:N:0:417
GGACTACTGGGGTATCTAATCCTGTTTGCTACCCACGCTTTCGAGCATGAACGTCAGTGTTATCCCAGGAGGCTGCCTTCGCCATCGGTATTCCTCCACATCTCTACGCATTTCACTGCTACACGTGGAATTCTACCTCCCTCTGACACACTCTAGTTTGACAGTTTCAAATGCACGTCCCAAGTTGAGCTCGGGGATTTCACATCTGACTTATCTAACCGTCTGCGCTCGCTTTACGCCCAGTAATTCCGATTAACGCTCGCACCCTACGTATTACCGCGGCTGCTGGCACGTAGTTAGC
+
CCCCCGGGGGGGGGGGGGGGGGGGGGGGGGGGGGGGGGGGGGGGGGGGGGGGGGGGGGGGGGGGGGGGGGGGGGGGGGGGGGGGGGGGGGGGGGGGGGGGGGGGGGGGGGGGGGGGGGGGGGGGGGGGGGGGGGGGGGGGGGGGGGGGGGGGGGGGGGGGGGGGGGGGGGGGGGGGFGFGGGFGGGGGGGEFGGGGCGGGFFFFFFFFFFBCEFFFFFFFED>DFCB==ABF@BB9>DF4>@FFF?C?9CEFFFFFF@BFFB>>>>62702?B<BBABFFFF>0(4>?FFFB68((1:)6-
@M04999:289:000000000-L3R54:1:1101:7137:2220 2:N:0:417
CAGGGACTACAGGGGTATCTAATCCTGTTTGCTCCCCACGCTTTCGCATCTCAGCGTCAGTATCTGTCCAGAAGGCCGCCTTCGCCACCGGTATTCCTCCACATCTCTACGCATTTCACCGCTACACGTGGAATTCTACCTTCCTCTACAATACTCCAGATAACCAGTTTTAAGTGCAATTCCCAGGTTGAGCCCGGGGCTTTCACACCTAACTTAATTATCCGCCTACATGCCCTTTACGCCCAGTCATTCCGATTAACGCTCGCACCCTCCGTATTACCGCGGCTGCTGGCACGGAGTT
+
CCCCCGGGGGGGGGGGGGGGGGGGGGGGGGGGGGGGGGGGGGGGGGGGGGGGGGGGGGGGGGGGGGGGGGGGGGGGGGGGGGGGGGGGGGGGGGGGGGGGGGGGGGGGGGGGGGGGGGGGGGGGGGGGGGGEGGGGGFGGGGGGGGGGGFGGGGGGGGGGGGGGGGGGGGGGGGGGFGFGGGGGGGGGGGGGGGGGGGGGFFFFFFFFFFFFFFFFFFFFFF9@BDD=DFFFFFFFFFFFFFFB1;;@ECEFFFFD<@FF(7?1>FBBF?BFF>??B>2A>019>99B:?FF?:>?(4>?4
@M04999:289:000000000-L3R54:1:1101:12139:2234 2:N:0:417
GACTACACGGGTATCTAATCCTGTTTGCTCCCCACGCTTTCGCATCTCAGCGTCAGTATCTGTCCAGAAGGCCGCCTTCGCCACCGGTATTCCTCCACATCTCTACGCATTTCACCGCTACACGTGGAATTCTACCTTCCTCTACAATACTCCAGATAACCAGTTTTAAGTGCAATTCCCAGGTTGAGCCCGGGGCTTCCACACCTAACTTAATTATCCGCCTACATGCCCTTTACGCCCAGTCATTCCGATTAACGCTCGCACCCTCCGTATTACCGCGGCTGCTGGCACGGAGTTAGCC
+
CCCCCGGGGGGGGGGGGGGGGGGGGGGGGGGGGGGGGGGGGGGGGGGGGGGGGGGGGGGGGGGGGGGGGGGGGGGGGGGGGGGFGGGGGGGGGGGGGGGGGGGGGGGGGGGGGGGGGGGGGGGGGGGGGGGGGGGGGGGGGGGGGGGGGGGGGGGGFGFGGGGFGGGGGGGGGGGGFGFGGGGGGGGGGGGGGGGGDFGGFFFFEFFFFFFFEFAFFFFFFFFFFFFFFFD@DEEFFFFED;@FFFFFFEF<DD9><BBFFFFFFFBFFF1?FBFFFFFB6>99B0>4?:??9966146).
@M04999:289:000000000-L3R54:1:1101:13853:2248 2:N:0:417
AGACTACACGGGTATCTAATCCTGTTCGCTACCCATGCTTTCGAGCCTCAGCGTCAGTAACAGACCAGAGAGCCGCCTTCGCCACTGGTGTTCTTCCATATATCTACGCATTTCACCGCTACACATGGAGTTCCACTCTCCTCTTCTGCACTCAAGTCTCTCAGTTTCCGATGCTCTTCCTCAGTTAAGCTGAGGGCTTTCACATTCAGACTTAAAAGACCGCCTGCGCTCCCTTTACGCCCAATAAATCCGGACAACGCTTGCCACCTACGTATTACCGCGGCTGCTGGCACGTAGTT
+
CCCCCGGGGGGGGGGGGGGGGGGGGGGGGGGGGGGGGGGGGGGGGGGGGGGGGGGGGGGGGGGGGGGGGGGGGGGGGGGGGGGGGGGGGGGGGGGGGGGGGGFFGGGGGGGGGGGGGGGGGGGGGGGGFGGGGGGGGGGGGGGGGGGGGGGGGGGGGGGGGGGGGGGGGGGGGGGGFGFGGGGGGGGGGGGGDF+?DGGGFFFFCFFFFFFEFFFFFFFF>4AAFFB@@@F>DF=B4CFD@FFD@FFFFEFF9?>FF?>>BF?60>D?FFFFFF979<<?96>>B>BF:(((.8?<13<
@M04999:289:000000000-L3R54:1:1101:19397:2274 2:N:0:417
AGACTACCCGGGTATCTAATCCTGTTTGCTACCCACGCTTTCGAGCATGAACGTCAGTGTTATCCCAGGAGGCTGCCTTCGCCATCGGTATTCCTCCACATCTCTACGCATTTCACTGCTACACGTGGAATTCTACCTCCCTCTGACACACTCTAGTTTGACAGTTTCAAATGCACGTCCCAAGTTGAGCTCGGGGATTTCACATCTGACTTATCTAACCGTCTGCGCTCGCTTTACGCCCAGTAATTCCGATTAACGCTCGCACCCTCCGTATTACCGCGGCTGCTGGCACGCAGTTGGC
+
-ACCCGECCDGGCEFFFG<<C<CEGCGGAAFCFGGGEGC@FF:@FECAFFFAECDFFFFGA<CFAG<@@CCEEGGGGGFGFFC@7EFCGGG<ECAFFGGGDCFGGF;DDGGGCF?FC<,;=EFF+,A?C@F:FFAFDBGFGEFFF,=,@EG=EAFG;DFA;,@D=CFGDED8=AC9DDFCC7=DDCCCFGGGC:ED>+0;3+?A+9AA7=E@5+9E@AA4A5999*545:(9@((8*-589234;??E);1(6;@E<;>?F@9194:((-,8BB0-6),0(,472(4:0-(,<(,-44)((
@M04999:289:000000000-L3R54:1:1101:19537:2296 2:N:0:417
GGACTACCCGGGTATCTAATCCTGTTCGCTCCCCACGCTTTCGTCCATCAGCGTCAATCGGTATTTAGTAACCTGCCTTCGCAGTCGGGGTTCTGTGTAATATCTATGCATTTCACCGCTACACTACACATTCCAGCTACTTCAATACTATTCAAGATTAACAGTATCAACGGCAGTTCTACAGTTAAGCTGCAGGTTTTCACCGCTGACTTATCAACCCGCCTACGGACCCTTTAAACCCAATAAATCCGGATAACGTTCGCATCCTCCGTATTACCGCGGCTGCTGGCACGGAGTTAGC
+
CCCCCGGGGGGGGGGGGGGGGGGGGGGGGGGGGGGGGGGGGGGGGGGGGGGGGGGGGGGGGGGGGGGGGGGGGGGGGGGGGGGGGGGGGGGGGGGGGGGGGGGGGGGGGGGGGGGGGGGGGGGGGGGGGGGGGGGGGGGGGGGGGFGGGGGGGGFAGGGGGGGGGGGGGGGGGGGGFGFGGGGGGGGGGGGGGGGGGGGGFFFFFFFFFFFFFFFFFFFFFF@DFF@D@>=<DDFFEFFFFFDFEFCEFFFB?;@FF;@BFF;B?4?<7<>BB?B<4A?;9;9704?B??03:>07?7AA2
@M04999:289:000000000-L3R54:1:1101:23329:2329 2:N:0:417
CTCGTGACTACTCGGTATCTAATCCTGTTCGCTCCCCACGCTTTCGTCCATCAGCGTCAATCGGTATTTAGTAACCTGCCTTCGCAATCGGGGTTCTGTGTAATATCTATGCATTTCACCGCTACACTACACATTCCAGCTACTTCAATACTATTCAAGATTAACAGTATCAACGGCAGTTCTACAGTTAAGCTGCAGGTTTTCACCGCTGACTTATCAACCCGCCTACGGACCCTTTAAACCCAATAAATCCGGATAACGCTCGCATCCTCCGTATTACCGCGGCTGCTGGCACGGAGTT
+
CCCCCGGFFCCFGGGGGGFFAFGGFGGGGGGGEGGGFGEFGGDFFGGGGGFGGGGGGGGGGFGGFFF9EFGGGGGGFGGGFFGGGGGGFFGGEEGGFGGGGGCCA<FFFFGGAFEFGFFEFGGGGGGFGGFGGGEGGGGGGFGFEGFGGFGFGGEGFFFGGCECFGGFG8@EGGDEADEGGGGFECFFGFFDFFGFFGCFAC?CFF>>=9A5@CAFEFFFADAA2>==3(=5:2@D25CFFFDD?@1;36)?@03:33A32,,(((44>B<<0(-((.<A429>01(3(,4.30)-47>?.
@M04999:289:000000000-L3R54:1:1101:16411:2332 2:N:0:417
GACTACTGGGGTATCTAATCCTGTTTGCTCCCCACGCTTTCGCATCTCAGCGTCAGTATCTGTCCAGAAGGCCGCCTTCGCCACCGGTATTCCTCCACATCTCTACGCATTTCACCGCTACACGTGGAATTCTACCTTCCTCTACAATACTCTAGTTAACCAGTTTTAAGTGCAATTCCTAGGTTGAGCCCAGGGCTTTCACACCTAACTTAATTATCCGCCTACATGCCCTTTACGCCCAGTCATTCCGATTAACGCTCGCACCCTCCGTATTACCGCGGCTGCTGGCACGGAGTTAGCC
+
CCCCCFGEFGGGGGGGGGGFGFFGGGGGGCFGGGGGGGGGGGGGEGFGGGGGGEGGGGGGGGGGGGGGGGGGGGGGGGGGGGGGGGGEGGGFGGGGGGGGGGGFGEEFGGGGGGGGGGGGGGGGGGGGFFGBFGDGGGGGGGGGGFDGAFFGGFGGGAEFFFGFGGGGGGGGGGDFFGFGGGGGGGGGGGGGGGGGFFGCFFFFFFFFFFFFFFFC4=B>FFFFFFEFFFFFFFEC9@FFFFFFF??EFFF;<@FF<BFFBB;1;B?BFBFF?BBAB?F>B>>9<DF:?:2:96>FFFF93
@M04999:289:000000000-L3R54:1:1101:16008:2361 2:N:0:417
GGGACTACCCGGGTATCTAATCCTGTTTGCTCCCCACGCTTTCGCATCTCAGCGTCAGTATCTGTCCAGAAGGCCGCCTTCGCCACCGGTATTCCTCCACATCTCTACGCATTTCACCGCTACACGTGGAATCCTACCTTCCTCTACAATACTCTAGTTAACCAGTTTTAAGTGCAATTCCTAGGTTGAGCCCAGGGCTTTCACACCTAACTTAATTATCCGCCTACATGCCCTTTACGCCCAGTCATTCCGATTAACGCTCGCACCCTCCGTATTACCGCGGCTGCTGGCACGGAGTT
+
CCCCCGGGGGGGGGGGGGGGGGGGGGGGGGGGGGGGGGGGGGGGGGGGGGGGGGGGGGGGGGGGGGGGGGGGGGGGGDGGGGGGGGGEGGGGGGGGGGGGGGGGGGGGGGGGGGGGGGGGGGGGGGGGGGGGGGGGGGGGGGGGGGGGGGGGGGGGGGGGGGGGGGGGGGGGGGGGFGFGGGGGGGGGGGGGGGGGGGGGFFFFFFFFEEFEFFFF?FFFFFDADFFBFFEFFEBFEF@BF>F?;@EE<CCEDF;;CE;0;?9;>F>60::22<F:BA4(4,-7>F?0?(,37B((4<2
@M04999:289:000000000-L3R54:1:1101:14721:2378 2:N:0:417
CGGCAGACTACCGGGGTATCTAATCCTGTTCGCTCCCCACGCTTTCGTCCATCAGCGTCAATCGGTATTTAGTAACCTGCCTTCGCAATCGGGGTTCTGTGTAATATCTATGCATTTCACCGCTACACTACACATTCCAGCTACTTCAATACTATTCAAGATTAACAGTATCAACGGCAGTTCTACAGTTAAGCTGCAGGTTTTCACCGCTGACTTATCAACCCGCCTACGGACCCTTTAAACCCAATAAATCCGGATAACGCTCGCATCCTCCGTATTACCGCGGCTGCTGGCACGGAGT
+
CCCCCGGGGGGGGGGGGGGGGGGGGGGGGGGGGGGGGGGGGGGGGGGGGGGGGGGGGGGGGGGGGGGGGGGGGGGGGGGGGGGGGGGCFGGGGGGGGGGGGGGGGGGGGGGGGGGGGGGGGGGGGGGGGGGGGGGGGGGGGGGGGGGGGGGGGGGGGGGGGGGGGGGGGGGGGGGGFGFGGGGGGGGGGGGGGGGGGGGGFFFFFFFFFFFFFFFFFFFFFFFFF@>9@FFFFFFFFDFFFFFFFDFFFFFFFFFFFFFFF?B:8>FFFFF?FFBBFBFFFAFFBF9>FFFBF0<711393
@M04999:289:000000000-L3R54:1:1101:7096:2397 2:N:0:417
GACTACTCGGGTATCTAATCCTGTTTGCTCCCCACGCTTTCGCATCTCAGCGTCAGTATCTGTCCAGAAGGCCGCCTTCGCCACCGGTATTCCTCCACATCTCTACGCATTTCACCGCTACACGTGGAATTCTACCTTCCTCTACAATACTCTAGTTAACCAGTTTTAAGTGCAATTCCCAGGTTGAGCCCGGGGCGTTCACACCTAACTTAATTATCCGCCTACATGCCCTTTACGCCCAGTCATTCCGATTAACGCTCGCACCCTCCGTATTACCGCGGCTGCTGGCACGGAGTTAGCC
+
CCCCCGGGGGGGGGGGGGGGGGGGGGGCGGFGGGGGGGEGGEGGCGGGGGGGGGGGGGGGGGGEFFGFEGGGGGGGGGGGGGFGGGGGGGGGGGGGGGGGGGGGGGGGGDCGGGGGGGGGGGGGGGGGFGGGGGFGGGGFFGGGGGFGGDFGGFGGGGGGGGGFGGFGAFGGCEGGFGBFGGGGGGGGGGGGGGGG4@99AFCAEFFFDCCEFFF=CC8@FDFFFFFE@@@FFFFFFF@DD;EFF?CEF????F<>?>FF>9>F>BBFFF?FB:24<8B>>6>BFFFFFFF?>>02<F>A:
@M04999:289:000000000-L3R54:1:1101:23446:2422 2:N:0:417
GCTTGACTACTGGGGTATCTAATCCTGTTCGCTCCCCACGCTTTCGTCCATCAGCGTCAATCGGTATTTAGTAACCTGCCTTCGCAATCGGGGTTCTGTGTAATATCTATGCATTTCACCGCTACACTACACATTCCAGCTACTTCAATACTATTCAAGATTAACAGTATCAACGGCAGTTCTACAGTTAAGCTGCAGGTTTTCACCGCTGACTTATCAACCCGCCTACGGACCCTTTAAACCCAATAAATCCGGATAACGCTCGCATCCTCCGTATTACCGCGGCTGCTGGCACGGAGTT
+
CCCCCGDGGGFGGGGGGGGGGGGGGGGGGGGGEGGGGEGGGGFGGGFFGGGGFGGGGGGGGGGGFGF<EGGGGGGFFFFE<BFE>CFC<FEGGCEGGGFFGGGFEDF9BFGGFFFGGGGGFGFGGGGGGGFGGGGGF>DGDGFGFGGGGGGGFCCD=CGGGDFGGFGFGFDFGGGG>GFGGGCFGDCEFGGGGGF?CGGC?7CCABF>AFB>C5=BEFFFFFAA=A>=:DDFFFFF=ECACEF;@7;E;CCF;421(3>3;B<@>>FFFFB<(438:B>B9699>((4(277?<<BFB6((
@M04999:289:000000000-L3R54:1:1101:9483:2445 2:N:0:417
GACTACTGGGGTATCTAATCCTGTTCGCTCCCCACGCTTTCGCTCCTCAGCGTCAGTGACGGCCCAGAGACCTGCCTTCGCCATCGGTGTTCTTCCCGATATCTACACATTGCACCGTTACACCGGGAATTCCAGTCTCCCCTACCGCACTCCAGTCCTCCCGTACCCGGAGCCGATCCACCGCTAAGCGATGGACTTTCACACCAGACGCGACGAACCGCCTGCGAGCTCTTTCCGCCCAATAACTCAGGATACCGCGTGCACCCTCCGCATTACCGCGGCTGCTGGCACGTACTTAGCC
+
CCCCCFFGFECEGEEEDC9EEFCFGCGGGF7FBF@+@BC@E7C7F:EGFFFGGCE:FGGGG7F+@7C8FCGCF,BFCFGGGF?,<,,8BF7<BEG?FEDDEDFAFFGGG8A,?9E?+A@>FGDFGFG7+AE9A=,,63EE8E8?8@CG8+@ACD=3@C,3@C73:644?7*4319?>GBCFC<*:C=CFG5CC8****2;+;A;).))(.((.5.71)02;>((.-29902)-66)2:373:7843).))(.)-))-9(,7?<2,3((-(,-4(:2<B09>B(((.)((.)4.((-))-.)
@M04999:289:000000000-L3R54:1:1101:16676:2454 2:N:0:417
GGACTACCCGGGTATCTAATCCTGTTCGCTCCCCACGCTTTCGCTCCTCAGCGTCAGTGACGGCCCAGAGACCTGCCTTCGCCATCGGTGTTCTTCCCGATATCTACACATTCCACCGTTACACCGGGAATTCCAGTCTCCCCTACCGCACTCCAGTCCGCCCGTACCCGGCGCCGATCCACCGTTAAGCGATGGACTTTCACACCAGACGCGACGAACCGCCTACGAGCTCTTTACGCCCAATAAATCCGGATAACGCTTGCACCCTACGTATTACCGCGGCTGCTGGCACGGAGTTAGC
+
CCCCCGGEEGGGGGGGGGGGGGGGGFCF>FGGGGGGGGGGGGGGGGEFFGGGGGGGGGGGFGGGGGGGGGGGGGGGGGFGFEGFGGGEBCGGGGGGGFGECECFAFGGGGGFGGFGGEFCEEGFGGFEGGGGGGFGFFEFFGGGGFF>EEGEFFGE;AFGGGD:CDGEGDGGGGGEADBGGGGGGGGGG7EE==EFGGFGFFCAF>>F??062@DB08>F@>FB(8???F(.:)6<41:>>6??:BF<449>BFFF229:B?:2<:<(4?<2)62<A4113((-4())(,82:(-,8(-5)
@M04999:289:000000000-L3R54:1:1101:20024:2500 2:N:0:417
ATTCGACTACCCGGGTATCTAATCCGGTTTGCTCCCCACGCTTTCGCATCTCAGCGTCAGTATCTGTCCAGAAGGCCGCCTTCGCCACCGGTATTCCTCCACACCTCTACGCATTTCACTGCTACACGTGGAATTCTACCTTCCTCTACAATACTCTATTTAACCAGTTTTAGGTGCAGTTCTTAGGTTGAGCCCAGGGCTTTCACACCTAACTTAATTATCCGCCTACATGCCCTTTACGCCCATTCATTCCGATTCACGCTTGCACCATCAGTATTACCGCGGCTGCTTGCACGGCGTT
+
668A6,CF@FG<@7666;,;E<FGG+F@@,B,,,CCFG:+7:6,;,86@+,,6<,7B668F,EFFG@FGGGA,A@88=+C?FGGGGC=,C7479AF<F,B<FF++,A?FGDC44CA<5F,C9F;,C=F=46F,,@;@4:,,7,17==,636=9A=E==,@3E:DGC?9=,@D,26,9C+5?@+@FE,E9FFC73C7C7**;*9<B+9A@4)::F6F/=9997A@2(-5-;*13)(63)*=2?FF((.16/)1<4<(6)))/(((//).2()().)-65)5)3960((34)),-8?0((-43
@M04999:289:000000000-L3R54:1:1101:16518:2516 2:N:0:417
TGACTACCGGGGTATCTAATCCTGTTCGCTCCCCACGCTTTCGTCCATCAGCGTCAATCGGTATTTAGTAACCTGCCTTCGCAATCGGGGTTCTGTGTAATATCTATGCATTTCACCGCTACACTACACATTCCAGCTACTTCAATACTATTCAAGATTAACAGTATCAACGGCAGTTCTACAGTTAAGCTGCAGGTTTTCACCGCTGACTTATCAACCCGCCTACGGACCCTTTAAACCCAATAAATCCGGATAACGCTCGCACCCTCCGTATTACCGCGGCTGCTGGCACGGAGTTAGC
+
CCCCCGGGGGGGGGGGGGGGGGGGGGGGGGGGGGGGGGGGGGGGGGGGGGGGGEGGGGGGGGGGGGGGGGGGGGGGGGGGGGGGGGGGGGFGGGGGGGGGGGFGGFGGGGGGGGGGGGGGGGGGGGGGGGGGGGGGGGGGGGGGG8FGCEGGGGFGGGGGGGGGGGGGGGGDGGGGACA;EGGGFGGGGFCFGFGGFGFGAFFFFFFFFFEFFFAFFFFFD@FFFF@FFFBDFFFFCFAA0;?;EFFFFFFF60;EEFFF69;>(480:?BF??BBD6:2,29;BBB??((.(-31,4<A)
@M04999:289:000000000-L3R54:1:1101:11377:2517 2:N:0:417
GACTACAGGGGTATCTAATCCTGTTCGCTCCCCACGCTTTCGCTCCTCAGCGTCAGTGACGGCCCAGAGACCTGCCTTCGCCATCGGTGTTCTTCCCGATATCTACACATTCCACCGTTACACCGGGAATTCCAGTCTCCCCTACCGCACTCCAGTCCGCCCGTACCCGGCGCCGATCCACCGTTAAGCGATGGACTTTCACACCAGACGCGACGAACCGCCTACGAGCTCTTTACGCCCAATAAATCCGGATAACGCTTGCACCCTACGTATTACCGCGGCTGCTGGCACGGAGTTAGCC
+
CCCCCGGGGGGGGGGGGGGGGGGGGGGGGGGGGGGGGGGGGGGGGGGGGGGGGGGGGGGGGGGGGGGGGGGGGGGGGGGGGGGGGGGGGGGGGGGGGGGGGGGGGGGGGGGGGGGGGGGGGGGGGGGGGGGGGGGGGGGGGGGGGGGGGGGGGGGGGGGGDGGGGGGGGGGGGGGGFGFGGGGFGGGGGGGFGGGGGGCGFFFFEFFFFFFFFFFFFFFFFFFF?F0?B>?FABB>??FFF?FFAAFFBFBBBBFB?>FFF?FB<?BF??<29:AF219B9>>F?F?FFFFF;0;3.<>F2
@M04999:289:000000000-L3R54:1:1101:15632:2557 2:N:0:417
GACTACCGGGGTATCTAATCCTGTTCGCTACCCATGCTTTCGAACCTCAGCGTCAGTTACAGACCAGAGAGCCGCCTTCGCCACTGGTGTTCTTCCATATATCTACGCATTCCACCGCTACACATGGAGTTCCACTCTCCTCTTCTGCACTCAAGAAAAACAGTTTCAGCTGCACTTCCCCGGTTAAGCCGAGGGCTTTCACAGCTGACTTGTTCTCCCGCCTGCGTTCGCTTTACGCCCAATAAATCCGGACAACGCTTGCCACCTACGTATTACCGCGGCTGCTGGCACGTAGTTAGCC
+
CCCCCGFCGGGGGGGGGCFGGGGFGGGGGGDGGGDFGGCFFGEGGDCFGGGGGE:C<FGGGGFGFGFGGGGGFGGGGDFGGEGGGFGGGGGGGEGGGGGGGGFGGGGGEGCBEGGGEGGGDGGG,FFFCFG,CBFGGGGGGGGGGGGGGGGGGGFGGCGGGFGGGGAFGFEGGGGGFGFGFDGGGGGGGG5EGGGGGGCGEFFBFFFFFEFFFFFFFA4>>BF<6048DF;;?@E;@?@F@33:>244:91((30:6131602))41:><:>D(4A<?6430990)8::??B?BF6)-)..
@M04999:289:000000000-L3R54:1:1101:11504:2566 2:N:0:417
GAGATGACTACCAGGGTATCTAATCCTGTTCGCTCCCCACGCTTTCGTCCATCAGCGTCAATCGGTATTTAGTAACCTGCCTTCGCAATCGGGGTTCTGTGTAATATCTATGCATTTCACCGCTACACTACACATTCCAGCTACTTCAATACTATTCAAGATTAACAGTATCAACGGCAGTTCTACAGTTAAGCTGCAGGTTTTCACCGCTGACTTATCAACCCGCCTACGGACCCTTTAAACCCAATAAATCCGGATAACGCTCGCATCCTCCGTATTACCGCGGCTGCTGGCACGGAGT
+
CCCCCGGGGGGGGGGGGGGGGGGGGGGGGGGGGGGGGGGGGGGEFGGGGGGGGGGGGGGGGGGGGGGGFGGGGGGGGGGGGGGGGGGGGGGGGGGGGGGGGGGGGGGGGGGGGGGGGGGGFEGGGGGGGGGGGGGGGGGGGGGGFDGGGGGGGGG8FGGGGGGGGGGGGGGGGGGGEGEGGGGGGGGGGGGGGGGGGGGGFFFFFFFFFFFFFFFFFFFE>@>A2@BD=BF9@FF>F=BFC93@F<;DF@E?E=9BF;?EE@0;;>>>FFBFF79?FFFAAF?9B9699()),205:9>B0
@M04999:289:000000000-L3R54:1:1101:9300:2573 2:N:0:417
ATGACTACTGGGGTATCTAATCCTGTTTGCTCCCCACGCTTTCGCATCTCAGCGTCAGTATCTGTCCAGAAGGCCGCCTTCGCCACCGGTATTCCTCCACATCTCTACGCATTTCACCGCTACACGTGGAATTCTACCTTCCTCTACAATACTCTAGTTAACCAGTTTTAAGTGCAATTCCTAGGTTGAGCCCAGGGCTTTCACACCTAACTTAATTATCCGCCTACATGCCCTTTACGCCCAGTCATTCCGATTAACGCTCGCACCCTCCGTATTACCGCGGCTGCTGGCACGGAGGT
+
CCCCCGGGGGGGGGGGGGGGGGGGGGGGGGGGGGGGGGGGGGGGGGGGGGGGGGGGGGFGGGGGGGGGGGGGGGGGGGGGGGGGGGGGGGGGGGGGGGGGGGGGGGGGGGGGGGGGGGGGGGGGGGGGGDFGGGGGGGGGGGGGGGGGGGGGGGGGGGGGGGFGGGCFFFGGFAFGFGFGGGGGCFEGGGGGGGGGDGGGFFFFFFFFFFFFFFF6EFAEFFDAADDEFFFEF=@EFE@F>BFFF@FCEFC;<@F@C629?;66>>(4:BFF::<BAFFFB>>BBFFFF:?:<<>B0(-
@M04999:289:000000000-L3R54:1:1101:24708:2580 2:N:0:417
AGTGTGACTACAGGGTATCTAATCCTGTTCGCTACCCATGCTTTCGAACCTCAGCGTCAGTTACAGACCAGAGAGCCGCCTTCGCCACTGGTGTTCTTCCATATATCTACGCATTCCACCGCTACACATGGAGTTCCACTCTCCTCTTCTGCACTCAAGAAAAACAGTTTCAGCTGCACTTCCCCGGTTAAGCCGAGGGCTTTCACAGCTGACTTGTTCTCCCGCCTGCGTTCGCTTTACGCCCAATAACTCCGGACAACGCTTGCCACCTACGTATTACCGCGGCTGCTGGCACGTAACT
+
<CBCCGCFEFGGCGDCDGCFDEFFAFGGGGEGCBF8FGGFGGGGGE?,CC@FEAGGGGDGGFGGGGGGGGGGCFGFG7CECCFGGG@:FF@FGEGFE<FGGGGFGDGGGG<FGGGGGDFFGGGGDFG<5?<,94@>@EEGFGGFEDGGGDFGGGDFGGGCD8DFGF?GFC8C@=9=DCFF6D=@?CGGGGCFFGG7;79CA9AFFFFFF:E6<FFFFBFEFFF25@FBD256@162(()62;>0/3=4@))//2((370369?13?.),33(4(.,).<><<0-4046???2((58?(((.
@M04999:289:000000000-L3R54:1:1101:8745:2621 2:N:0:417
TTCTAAAGAACCAGTTAATCTTTCTTTTTTCTCCTCCCTCGCTCCTACAATCACGTCCAATCATCGACTTGACAGCCCCCTCCGCTCCTGCATTCCACCTGAATATTATATATTTCCGCTCTCAACAGGGTGAGTTCCTCATCTCTCCGCTCTTCCCGTCTCCCCTCTTTCGTCTCCCTTCTGCATAGCTTTCGTCGTGAGTCATCATCACATTGTCTGCACAATGACAGCCCTGAGTGCTCCCATGAAATAGAAAAAGACATCTCCCGCTTCACTTACGCACGCCAAAACACTGAAGTA
+
@<8<,,,,,;;,,,6,6,,,<,<-6,C,,+,<,,,,,66@++8C@,,,,,,,;,8CC8,;,,,,,;,8,,,96,,,,,,484@+B,4=,:66:C:@,CB,:4,,,,,,,,9;,,9,9,,,684,,A4,,+444,44,9,9,,3=,@,,++6++,,,7+6=882DE++,,,,1,1+,5+*+6++,,,,,,,,7@+,03++**1141+++*03*0++1214:9).0**/*9>20)((((*.+*/7((*(*/*****))((/(((1=)9),(((/,))).))63-((((--41((()))))).
@M04999:289:000000000-L3R54:1:1101:24682:2643 2:N:0:417
AGCGACTACAGGGGTATCTAATCCTGTTCGCTCCCCACGCTTTCGTCCATCAGCGTCAATCGGTATTTAGTAACCTGCCTTCGCAATCGGGGTTCTGTGTAATATCTATGCATTTCACCGCTACACTACACATTCCAGCTACTTCAATACTATTCAAGATTAACAGTATCAACGGCAGTTCTACAGTTAAGCTGCAGGTTTTCACCGCTGACTTATCAACCCGCCTACGGACCCTTTAAACCCAATAAATCCGGATAACGCTCGCATCCTCCGTATTACCGCGGCTGCTGGCACGAAGTT
+
CCCCCGGGGGGFGGGGGGGGGGGGGGGGGGGGGGGGGGGGGEGGGGDGGGGGGGGGFEEFGGGGGGFFFGGGGGGFFGGGGGGGGEGGGGGGGDGGGGGGGGGFGGGGGGGFFEGGFGGGGGGGGGGGGGGFGGGGGGGGGG?DGGAFDGGGFFGCBFC8ACFGGGGGGGGFGEGGFDFGGCGGG:EGFDCGGGGGGGF9+9BAFFFFFFFFFFFFCFFFFFFFF@5B2((5>DF8))7FFD?;;@;<E<)5;6;;3E@;9((,(3(4()3,(((.(-54(34-(-113>(-(),(((-)
@M04999:289:000000000-L3R54:1:1101:14992:2679 2:N:0:417
GACTACACGGGTATCTAATCCTGTTCGCTCCCCACGCTTTCGTCCATCAGCGTCAACCGGTATTTAGTAACCTGCCTTCGCAATCGGGGTTCTGTGTAATATCTATGCATTTCACCGCTACACTACACATTCCAGCTACTTCAATACTATTCAAGATTAACAGTATCAACGGCAGTTCTACAGTTAAGCTGCAGGTTTTCACCGCTGACTTATCAACCCGCCTACGGACCCTTTAAACCCAATAAATCCGGATAACGCTCGCATCCTCCGTATTACCGCGGCTGCTGGCACGGAGTTAGCC
+
CCCCCGGGGGGGGGGGGGGGGGGGGGGGGGGGGGGGGGGGGGGGGGGGGGGGGGGGGGGGGGGGGGGGGGGGGGGGGGGGGGGGGGGGGGGGGGGGGGGGGGGGGGGGGGGGGGGGGGGGGGGGGGGGGGGGGGGGGGGGGGGGGGGGGGGGGGGGGGGGGGGGGGGGGGGGGGGGFGFGGGGGGGGGGGGGGGGGGGGGFFADFEFFFFEFFFFFFFFFFFFFFFFFFFDFFFFFEFFEF<FFFCEFFFFFFDEFDB??>>FFB:>BFFF??BFB4<BF>FBF0)5:???B>FFF?ABF:
@M04999:289:000000000-L3R54:1:1101:17345:2709 2:N:0:417
CGGACTACACGGGTATCTAATCCTGTTCGCTCCCCACGCTTTCGTCCATCAGCGTCAATCGGTATTTAGTAACCTGCCTTCGCAATCGGGGTTCTGTGTAATATCTATGCATTTCACCGCTACACTACACATTCCAGCTACTTCAATACTATTCAAGATTAACAGTATCAACGGCAGTTCCACAGTTAAGCTGCAGGTTTTCACCGCTGACTTATCAACCCGCCTACGGACCCTTTAAACCCAATAAATCCGGATAACGCTCGCATCCTCCGTATTACCGCGGCTGCTGGCACGGAGTT
+
CCCCCGGGGGGGGGGGGGGGGGGGGGGGGGGGGGGGGGGGGGGGGGGGGGGGGGGGGGGGGGGGGGGGGGGGGGGGGGGGGGGGGGGGGGGGGGGGGGGGGGGGGGGGGGGCGGGGGGGGGGGGGGGGGGGGGGGGGGGGGGGGGGGGGGGGGGGGGGGGGGGGFGFGGGGGGGGGFGFGGGGGGGGGGGGGGGGGGGGGFAFFFFEFFFFFFFFFFFFFDAFFFFDFFFFFFFFFFFFFD??7@;EFFFFF>DFD34@(2<>1;BFBBF?F??FFFD2:049>B;<FFFB<?:>B2<:
@M04999:289:000000000-L3R54:1:1101:8825:2735 2:N:0:417
GACTACCGGGGTACTAATCCTGTTTGCTCCCCACGCTTTCGCATCTCAGCGTCAGTATCTGTCCAGAAGGCCGCCTTCGCCACCGGTATTCCTCCACATCTCTACGCATTTCACCGCTACACGTGGAATTCTACCTTCCTCTACAATACTCTAGTTAACCAGTTTTAAGTGCAATTCCTAGGTTGAGCCCAGGGCTTCCACACCTAACTTAATTATCCGCCTACATGCCCTTTACGCCCAGTCATTCCGATTAACGCTCGCACCCTCCGTATTACCTCGGCCGCTGGCACGGAGTTAGCCG
+
CCCCCFDEEEFFEFGGGGFGGGCECFFEF<FGGGGGFEGGGGGCE<FDFFEFGGGGGGGAFGGGGFDDCEFFFGGGGFGGGDCGGC@F7FFFGG<BFGGG9FFGEDCFGG5=FGAGECEGGGCFG:FGC,FFEEDF@FGGGGGGF?,=DDEFF=3@=CGAGFCD=CE?FFGFGEGGFGF9FFGG???FC6DFGGC*0;D8AF59?F9AC4>>E>BFFFEBFFFFFFF=)50:B4E2>0(.867@7)516;?DFFCF9(390(23:?BB>:<046<4)52-,((427132<?>6,42:9A70
@M04999:289:000000000-L3R54:1:1101:11281:2763 2:N:0:417
TGACTACTAGGGTATCTAATCCTGTTCGCTCCCCACGCTTTCGTCCATCAGCGTCAATCGGTATTTAGTAACCTGCCTTCGCAATCGGGGTTCTGTGTAATATCTATGCATTTCACCGCTACACTACACATTCCAGCTACTTCAATACTATTCAAGATTAACAGTATCAACGGCAGTTCTACAGTTAAGCTGCAGGTTTTCACCGCTGACTTATCAACCCGCCTACGGACCCTTTAAACCCAATAAATCCGGATAACGCTCGCATCCTCCGTATTACCGCGGCTGCTGGCACGGAGTTAGC
+
CCCCCGGGGGGGGGGGGGGGGGGGGGGGGGGGGGGGGGGGGGGGGGGGGGGGGGGGGGGGGGGGGGGGGGGGGGGGGGGGGGGGGGGGGGGGGGGGGGGGGGGGGGGGGGGGGGGGGGGGGGGGGGGGGGGGGGGGGGGGGGGGGGGGGGGGGGGGGGGGGGGGGGGGGGGGGGGGFGFGGGGGGGGGGGGGGGGGGGGGFFFFFFFFABFFFFFFEFFFFFF=DFDFFFFFFFFFFEFFFFF;=3>EEFFBFFFFFFFFF@FF:;?4A:9BFFBFFFF9>B>>F04:?6?B09;B?0<A5
@M04999:289:000000000-L3R54:1:1101:18257:2791 2:N:0:417
GGACTACACGGGTATCTAATCCTGTTTGCTCCCCACGCTTTCGCATCTCAGCGTCAGTATCTGTCCAGAAGGCCGCCTTCGCCACCGGTATTCCTCCACATCTCTACGCATTTCACCGCTACACGTGGAATTCTACCTTCCTCTACAATACTCTAGTTAACCAGTTTTAAGTGCAATTCCTAGGTTGAGCCCAGGGCTTTCACACCTAACTTAATTATCCGCCTACATGCCCTTTACGCCCAGTCATTCCGATTAACGCTCGCACCCTCCGTATTACCGCGGCTGCTGTCACGGAGTTAGC
+
CCCCCFGGGGGGGGGGGGGGGGGGGGFGGGGFGGGGGGGGDGGDGGGGGGGGGGGGGFCFFGGGFFGGGGGGGGGGGGGGGGGGGGGDGDFFFFGEGGGGGGGGGGGGCFGEFGGGFCEGGGGGGGGG7EGFEDFGGGGGGFGGDFGGGAFFG8=DGA:FF8@DGFFDGGGDEFGFFGCGGFGGGGCGGGGFGGG6CF5CAFFFFEFFFCFFE9CFFFFEED9A=2BF?E;BBBBF==@)52?6=AE<?34((,(6>;9<FFF>>BF:1:>61:?FF2:>,(,4;B03)5446:96<()--
@M04999:289:000000000-L3R54:1:1101:10423:2833 2:N:0:417
TACCAGGGTATCTAATCCTGTTCGCTACCCATGCTTTCGAACCTCAGCGTCAGTTACAGACCAGAGAGCCGCCTTCGCCACTGGTGTTCTTCCATATATCTACGCATTCCACCGCTACACATGGAGTTCCACTCTCCTCTTCTGCACTCAAGAAAAACAGTTTCAGCTGCACTTCCCCGGTTAAGCCGAGGGCTTTCACAGCTGACTTGTTCTCCCGCCTGCGTTCGCTTTACGCCCAATAAATCCGGACAACGCTTGCCACCTACGTATTACCGCGGCGGCTGGCACGTAGTTGGCCGTG
+
CCC<CFGDECFGFGGGGGGGGGGGGEGGGGGGFFDGGGGGGFFGGGFGGGGGFEFFFFGG@FGGCGFFGFEFEECGG,48@F@FFGG@FEGGGDFGGGGGGGGGGGG7EFGGFGGGGGFFEFGGCFGGFGGFGGFEFFGGGGDFGGGGGGGGGGG?DGGGGGGGGGCF?C?EGGGC?DBDGGGA;EFEGGGGDGC7FCFGFFFAAAFFFFBEEFFFAD4>;29@9@@(113;CFFFFF?FFFFFF1(6;;>2<BBF?36><<8?BFF<<A>>AB?9031(,22(4(.,((.3(6)(50671
@M04999:289:000000000-L3R54:1:1101:21771:2849 2:N:0:417
GACTACTGGGGTATCTAATCCTGTTCGCTCCCCACGCCTTCGTCCATCAGCGTCAATCGGTATTTAGTAACCTGCCTTCGCAATCGGGGTTCTGTGTAATATCTATGCATTTCACCGCTACACTACACATTCCAGCTACTTCAATACTATTCAAGATTAACAGTATCAACGGCAGTTCTACAGTTAAGCTGCAGGTTTTCACCGCTGACTTATCAACCCGCCTACGGACCCTTTAAACCCAATAAATCCGGATAACGCTCGCATCCTCCGTATTACCGCGGCTGCTGGCACGGAGTTAGCC
+
CCCCCGGGGGGGGGGGGGGGGGGGGGGGGGGGGGGGGGGGGGGGGGGGGGGGGGGGGGGGGGGGGGGGGGGGGGGGGGGGGGGGGGGGGGGGGGGGGGGGGGGGGGGGGGGGGGGGGGGGGGGGGGGGGGGGGGGGGGGGGGGGGGGGGGGGFGGGGGGGGGGGGGGGGGGGGGGDFGFGGGGGGGGGGGGGGGGFGGGGFFFFFFFEFFFCEFFFFFFFFFAFFFFFFFFFFFFFFFFFFFDFFFECEFFFDFFFFFFF@FFBFBFFFF:<:>FFBF06>B>BFFF?:?B?>9>?8<<D8
@M04999:289:000000000-L3R54:1:1101:21885:2890 2:N:0:417
AGGACTACTAGGGTATCTAATCCTGTTCGCTACCCATGCTTTCGAACCTCAGCGTCAGTTACAGACCAGAGAGCCGCCTTCGCCACTGGTGTTCTTCCATATATCTACGCATTCCACCGCTACACATGGAGTTCCACTCTCCTCTTCTGCACTCAAGAAAAACAGTTTCAGCTGCACTTCCCCGGTTAAGCCGAGGGCTTTCACAGCTGACTTGTTCTCCCGCCTGCGTTCGCTTTACGCCCAATAAATCCGGACAACGCTTGCCACCTACGTATTACCGCGGCTGCTGGCACGTAGTT
+
CCCCCGGGGGGGGGGGGGGGGGGGGGGGGGGGGGGGGGGGGGGGGEFFFGGGGGFGGGGGGGGGGGGGGGGGGGGGGGGGGGGGGGFGGGGGGGGGGGGGGGGGGGGGGGGGGGGGGGGGGGGGGGEFGGGGGGGGGGGGGGGGGGGGGGGGGGGGGGGGGGGGGGGGFFGGGGGGFGFGGDGGGGGGGGGGGGGGGGGGFFFFFFAFFFFFFFFFFFFFFBFB@FFFFFFFF?FFFFFEFB@@DEFFECFFFFFFBFFFFFBF?<<<?:72:><>>AAFFB>B07<??FB(.:12332
@M04999:289:000000000-L3R54:1:1101:18025:2940 2:N:0:417
GACTACTGGGGTATCTAATCCTGTTCGCTACCCATGCTTTCGAGCCTCAGCGTCAGTAACAGACCAGAGAGCCGCCTTCGCCACTGGTGTTCTTCCATATATCTACGCATTTCACCGCTACACATGGAGTTCCACTCTCCTCCTCTGCACTCAAGTCTCTCAGTTTCCGATGCTCTTCCTCAGTTAAGCTGAGGGCTTTCACATTCAGACTTAAAAGACCGCCTGCGCTCCCTTTACGCCCAATAAATCCGGACAACGCCTGCCACCTACGTATTACCGCGGCTGCTGGCACGTAGTTAGC
+
CCCCCGGGGGGGGGGGGGGGGGGGGGGGGFGGGGGGGGGGGGGGGGGGGGGGGGGGGGGGGGGGGGGGGGGGGGGGGGGGGGGGGGGGGGGGGGGGGGGGGGGGGGGGGGGGGGGGGGGGGGGGFGGGFGGGGGGGGGGGGGGGGGGGGGGGGGGGGGGGGGGGGGGGGGGGGGGGFGFGGGGGGGGGGGGGGGGGGGGGFFFFFFFFFFFFFFFF@FFFFFBFFBAB@DFFBEFFFFFFFFFF=EFEFEFBF>B<(6@FB<B?BBFFFFFFFFFBB<?>73>;BFFBBFBDF::2(6>F6
@M04999:289:000000000-L3R54:1:1101:17869:2999 2:N:0:417
CCGACTACACTGGTATCTAATCCTGTTCGCTACCCATGTGCTCGTATGTCAGGGTCACTTACAAACCAGAGAGCCGCCCTCGCCACTGGTGTTCTTCCATATATCTACGCATTTCACCGCTCCACACTGACTTCCCCGCCCCTCTCCTGTACCCAAGAAAAACAGTTTCACCTGCACTCCCCCGGTTATTACCAGCGGTTTCACAGCTTACTTGTTCACTCCCCGGCGTGCTCCTTACGCCCAATCAAACCGTACAACACTCTCCACCCACGCATGACCGGGGCTCTTCCGATGTAGTTA
+
-AC<,6+,CF,,=;,C,@,C,,C<F@9F@C@F+ECC,E6,,<<8+,,,,CEE,,,6C,,<@,C,C8F8@C@,,:E++7++A:=C,,:FFGFE,C99E,A,C,C@F,EC,+?=,,,:,,+++6+A4F+,,,,944>44+@++6+6@6@,23,7,2@=,88,@,@D8E,=,73,,@?EA7*+03=+:*@C7,,,,5,***3;?FFAA+;/8*)9*+4+/++*0(/8(,((.3((.)()7;0)(4(32(5<2)40((-,),(,5(.).)(.,,4((31(-.3((-33(((.)),((((-).4)
@M04999:289:000000000-L3R54:1:1101:17411:3001 2:N:0:417
GGACTACACGGGTATCTAATCCTGTTCGCTCCCCACGCTTTCGTCCATCAGCGTCAATCGGTATTTAGTAACCTGCCTTCGCAATCGGGGTTCTGTGTAATATCTATGCATTTCACCGCTACACTACACATTCCAGCTACTTCAATACTATTCAAGATTAACAGTATCAACGGCAGTTCTACAGTTAAGCTGCAGGTTTTCACCGCTGACTTATCAACCCGCCTACGGACCCTTTAAACCCAATAAATCCGGATAACGCTCGCATCCTCCGTATTACCGCGGCTGCTGGCACGGAGTTAGC
+
CCCCCGGFGGGGGGGGGGGGGGGGGGGGGGGGGCFGGGFGGGGGGGGGGGGGGGGGGGGGGGGGGGGGGGGGGGGGGGGGGGGGGGGGGGCEGGGGGGGGGGGGGGGGGGGGGGGGGGGGGGGGGGGGGGGGGGGGGGGGGGGGGGGGGFGGGGGGFGGGGGGGGGFGGGGGE6DGFGFGGGGGFGGGGGFGGFGGFGGGFFFFFFFFFFFEFFFFFFFFAA=2>B==?FBFBDFF?<@F<FFFF3>?E8;>?@FE3?@?636><>:2<?>FF:42<<09>9>>9?BB:0,),((-4:4<6
@M04999:289:000000000-L3R54:1:1101:21186:3020 2:N:0:417
GGGACTACCGGGGTATCTAATCCTGTTCGCTACCCATGCTTTCGAACCTCAGCGTCAGTTACAGACCAGAGAGCCGCCTTCGCCACTGGTGTTCTTCCATATATCTACGCATTCCACCGCTACACATGGAGTTCCACTCTCCTCTTCTGCACTCAAGAAAAACAGTTTCAGCTGCACTTCCCCGGTTAAGCCGAGGGCTTTCACAGCTGACTTGTTCTCCCGCCTGCGTTCGCTTTACGCCCAATAAATCCGGACAACGCTTGCCCCCTACGTATTACGCGGGCTGCTGGCACGTAGTT
+
CCCCCGGGGGGGGGGGGGGGGGGGGGGGGGGGGGGGGGGGGGGGFEFGDGGGGGGGGGGGGFGGGGGGGGGGGGGGEGGGGGGGGGGGEBAFFFGGGGGGGGGGGGGFGGGGGGGFGGGGGGGGGDFGGCCFGGG,EGGGGGGGGGGGGGGGGGGGGGGGGGGGGGGGGGG8=FGGFGFGCFGGCGGGFFGGGECDGGGGFFFFFFFFBBDFEBFFFFFFF@FBFD;9@DFFFFFDFEFFF>71:B>>4::>904>?0(3(3:B7)(-40208)455<(((-41(-174:?<7<:0,-6
@M04999:289:000000000-L3R54:1:1101:12340:3030 2:N:0:417
TACGACTACTAGGGTATCTAATCCTGTTCGCTACCCATGCTTTCGAACCTCAGCGTCAGTTACAGACCAGAGAGCCGCCTTCGCCACTGGTGTTCTTCCATATATCTACGCATTCCACCGCTACACATGGAGTTCCACTCTCCTCTTCTGCACTCAAGAAAAACAGTTTCAGCTGCACTTCCCCGGTTAAGCCGAGGGCTTTCACAGCTGACTTGTTCTCCCGCCTGCGTTCGCTTTACGCCCAATAAATCCGGACAACGCTTGCCACCTACGTATTACCGCGGCTGCTGGCACGTAGTTT
+
CCCCCGGGGGGGGGGGGGGGGGGGGGGGGGGGGGGGGGGGGGGGGGGGGGGGGGGGGGGGGGGGGGGGGGGGGGGGGGGGGGGGGGGGGGGGGGGGGGGGGGGGGGGGGGGGGGGGGGGGGGGGGGGCFFGGGGGGGGGGGGGGGGGGGGGGGFGGGGGGGGGGGGGGGGGGFGGGFGFGGGGGGGGGGGGGGGGGGGGGFFFFFFFFFFFFFFFFFFFFFFFFFFFFFFFFD><7?FFFFFFFFFFFFFF;9B?>9<FFFF:?FFFFFBFF???B0:<6-4>FF>0:?:>?72841(-.)
@M04999:289:000000000-L3R54:1:1101:19892:3043 2:N:0:417
GACTACCCGGGTATCTAATCCTGTTCGCTCCCCACGCTTTCGTCCATCAGCGTCAATCGGTATTTAGTAACCTGCCTTCGCAATCGGGGTTCTGTGTAATATCTATGCATTTCACCGCTACACTACACATTCCAGCTACTTCAATACTATTCAAGATTAACAGTATCAACGGCAGTTCTACAGTTAAGCTGCAGGTTTTCACCGCTGACTTATCAACCCGCCTACGGACCCTTTAAACCCAATAAATCCGGATAACGCTCGCATCCTCCGTATTACCGCGGCTGCTGGCACGGAGTTAGCC
+
CCCCCFFGGGGGGGGGGGGGGGGGGGGGGGGGEGGGGGGGGGFGGDGGGGGGGGGGGGGGGGGCGGGGGGGGGGGGGGGGGGECGGGGGGGGGGGGGGGGGGGGGGGFGGGGGGGGGGGGGGGGGGGGGGGGGGGGGGGGGGGF8FGGGGGGGFGGGGGFGGGGGGGGGGGEGGGDFGFGGGGGGGGGGGGGGGGCFGDFFFFFA>5BF@?EEFFFDFFBBF@=DFDD>B@=@EFFFFFEF1;EFEEFEBBFFFF8@FD:9>B:0>?ABF??BBFA<<BF69(-4:>?B?<:9B(-4>92,
@M04999:289:000000000-L3R54:1:1101:16483:3136 2:N:0:417
CTACCGGGGTATCTAATCCTGTTTGCTACCCACGCTTTCGAGCATGAACGTCAGTGTTATCCCAGGAGGCTGCCTTCGCCATCGGTATTCCTCCACATCTCTACGCATTTCACTGCTACACGTGGAATTCTACCTCCCTCTGACACACTCTAGTTAGACAGTTTCAAATGCACGTCCCAAGTTGAGCTCGGGGATTTCACATCTGACTTATCTAACCGTCTGCGCTCGCTTTACGCCCAGTAATTCCGATTAACGCTCGCACCCTACGTATTACCGCGGCTGCTGGCACGTAGTTAGCCGG
+
CCCCCGGGGGGGGGGGGGGGGGGGGGGGGGGGGGGGGGGGGGGGGGGGGGGGGGGGGGGGGFGGGGGGGGGGGGGGGGGGGGGGGGGGGGGGGGGGGGGGGGGGGGGEGGFGGGGGGGGGGGGGGGGGGGGGGGGGGGGGGGGGGGGGGGGGGEGGGCGGGFGGGGGGGGGGGGGGFGFGGGGGGGGGGGGDG6CGGGGGFFFFFFFFFFFFFFFFFFEFFFFFFF@FFFBFEC=?2;<FFFF3?EE;?@FF.9;@?F@BBF;:?:BFBBBF)6231>>F09??F:??F?1<::>F94071
@M04999:289:000000000-L3R54:1:1101:25517:3223 2:N:0:417
GGTGACTACCCGGGTATCTAATCCTGTTCGCTACCCATGCTTTCGAACCTCAGCGTCAGTTACAGACCAGAGAGCCGCCTTCGCCACTGGTGTTCTTCCGTATATCTACGCATTCCACCGCTACACATGGAGTTCCACTCTCCTCTTCTGCACTCAAGAAAAACAGTTTCAGCTGCACTTCCCCGGTTAAGCCGAGGGCTTTCACAGCTGACTTGTTCTCCCGCCTGCGTTCGCTTTACGCCCAATAAATCCGGACAACGCTTGCCACCTACGTATTACCGGGGCTCCTGGCACGTAGTT
+
CCCCCDGGGGGGGGGGGGGGGGGGGGGGGGGGGGGGGGGGGGGGG<FFGGGGFGGGGGGGGGGGGGGGGGGGGGGGGGEGGGGGGGGGGGGGGGGGFCGGGGGGGDGGGGGGGGFFGGGGGGGGGGFFEGGFGGGGGGGGAFGGGGGGGGGGGGGGGGGGGGGGGGFGGCGGFGG8?FFGGGGGGGGGGGGGGEGGGDDFAFFFFFFF33BBFFFFFFCCB=@2=;23>FF?;BFFFFC3;BFF;:BFAAA?>>FF>042316???FFFFFFFB>:7<4<0((-(,(,822:?<<,0:84
@M04999:289:000000000-L3R54:1:1101:15714:3244 2:N:0:417
CTAGACTACCCGGGTATCTAATCCTGTTTGCTACCCACGCTTTCGAGCATGAACGTCAGTGTTATCCCAGGAGGCTGCCTTCGCCATCGGTATTCCTCCACACCTCTACGCATTTCACTGCTACACGTGGAATTCTACCTCCCTCTGACACACTCTAGTTTGACAGTTTCAAATGCACGTCCCAAGTTGAGCTCGGGGATTTCACATCTGACTTATCTAACCGTCTGCGCTCGCTTTACGCCCAGTAATTCCGATTAACGCTCGCACCCTACGTATTACCGCGGCTGCTGGCACGTAGTT
+
CCCCCGGGGGGGGGGGGGGGGGGGGGGGGGGGGGGGGGGGGGGGGGGGGGGGGGGGGGGGGGGGGGGGGGGGGGGGGGGGGGGGGGGGGGGGGGGGGGGGGGGGGGGGGGGGGGGGGGGGGGGGGGGGGGGGGGGGGGGGGGGGGGGGGGGGGGGGGGGGGGGGGGGFGGGGGGGGFGFGGGGGGGGFGGGGDGEDGGGCFFFFFFFFFFECFFFFFFFFFFFDAD24@B99@@DFFEFFFF>DF@E?EEFFFFFF6CE;BDDFFFFF<<:B?4?F:A<<4>FF0(3?FF??BF132(,6
@M04999:289:000000000-L3R54:1:1101:8455:3309 2:N:0:417
TTTGACTACTGGGGCATCTAATCCTGTTCGCTACCCATGCTCTCGAACCTCAGCGTCAGCTACAGACCAGAGAGCCGCCTTCGCCACTGGTGTTCTTCCATATATCTACGCATTCCACCGCTACACATGTAGTTCCACTCTCCTCTGCTGCACTCAAGAGAAACAGATTCAGCTGCACTTCCCCGGTTAAGCCGAGGGCTTTCACAGCTGACATGTTCTCCCGCCTGCGTTCGCCTTACGCCCAATAAACCTGGACAACGCTTGCCACCTACGTATCACACCGGCGGCTGGCACGTAGATG
+
CCC,,C<CEF6@,@,+C@FAEEEFGC;,C@@FD+CC,CFC@,CFF88@@,BFG?C::6@,CE<@@C,CFFE@<:DGDFG7,A=EGGCFFEFFGGGGEDDF<F5ECEEFGGDED+5AAA?EG7=7CEF9,,9AF,E,C>,@DF,,13,2;,,6A,1D,,98,@==8+,3=A:DC@=,3DD68DGFE++;+<7,@6*3979C*3;BF>86B)<B*+@=*=+98252(((/5(47<F(2,33AF((;;(63>)6(.(.3),3>>0(-,428(3?>1,.)(-4)(-,(3(((4(322<6:((-6)
@M04999:289:000000000-L3R54:1:1101:9050:3311 2:N:0:417
ACGAAGACTACCCGGGTATCTAATCCTGTTCGCTCCCCACGCTTTCGTCCATCAGCGTCAATCGGTATTTAGTAACCTGCCTTCGCAATCGGGGTTCTGTGTAATATCTATGCGTTTCACCGCTACACTACACATTCCAGCTACTTCAATACTATTCAAGATTAACAGTATCAACGGCAGTTCTACAGTTAAGCTGCAGGTTTTCACCGCTGACTTATCAACCCGCCTACGGACCCTTTAAACCCAATAAATCCGGATAACGCTCGCATCCTCCGTATTACCGCGGCTGCTGGCACGGAGG
+
C9CCCGGGGGGFGGGGGGGGGGAFFGGGGGGCFFGGGEF@ECFGGGGFGGGGGGGGGGGDGFGGGFGGGGGGGGGGGFGDGGGGGGGGGGGGGDCGGGGGGGGG9FFFFGGGCFGGGGGGGGGGGGGGGGGGFFFFGGGFFEFGGGGGGGGGGGGCGGGGFGFGGFGGGGGFCDFGDGEGGCFEGGFGFGGGGGGGGFDGFFFFFFFFFFFBBFF:CAAE>@7@@(:=@FF1?FF(3@4@?4;@2<?14A<36;;01(3<B07::9;>:2(58:6::<2<AAB929(366::BF<2:690(
@M04999:289:000000000-L3R54:1:1101:8217:3315 2:N:0:417
TCTGACTACTCGGGTATCTAATCCTGTTTGCTCCCCACGCTTTCGCATCTCAGCGTCAGTATCTGTCCAGAAGGCCGCCTTCGCCACCGGTATTCCTCCACATCTCTACGCATTTCACCGCTACACGTGGAATTCTACCTTCCTCTACAATACTCTAGTTAACCAGTTTTAAGTGCAATTCCTAGGTTGAGCCCAGGGCTTTCACACCTAACTTAATTATCCGCCTACATGCCCTTTACGCCCAGTCATTCCGATTAACGCTCGCACCCTCCGTATTACCGCGGCTGCTGGCACGGAGTT
+
CCCCCGGGGGGGGGGGGGGGGGGGGGGGGGGGGGGGFEGGGGGGGGGEGEGGFFGGGGGGGGFGGGGGGGGGGGFCFEGGGGGGGGGGGGFGGGGGGFGGGGGGGGFGGGGGGGGGGFEEEGGGGGGFGGGGGGGGGFGGFGGGGGGGGGFED=FFGGFDFGGGGGFGGGGGGEGGFGFFGGCFGFFGGEGGGCGGGGC>FFFFFFFFFFEFFFFFFFCA6CDBFDFDFEEFFFFFFFCEFFBFFEFFF?E3@F<??EFF>DFB99;>BBF?F<13:24<B>9BF9B0??0((23>(4,4
@M04999:289:000000000-L3R54:1:1101:14036:3319 2:N:0:417
GAGACTACCAGGGTATCTAATCCTGTTTGCTCCCCACGCTTTCGCATCTCAGCGTCAGTATCTGTCCAGAAGGCCGCCTTCGCCACCGGTATTCCTCCACATCTCTACGCATTTCACCGCTACACGTGGAATTCTACCTTCCTCTACAATACTCTAGTTAACCAGTTTTAAGTGCAATTCCTAGGTTGAGCCCAGGGCTTTCACACCTAACTTAATTATCCGCCTACATGCCCTTTACGCCCAGTCATTCCGATTAACGCTCGCACCCTCCGTATTACCGCGGCTGCTTGCAGCGAGTT
+
CCCCCGGFGGGGGGGGGGGGGGGFGGFGGGGGGGGGGGGGGGGDGGEFFGGGGGGGGGGGGGGGFGGGGGGGGGGGGGGGGGGGGGGGGGGGGGGGGGGGGGGGGGGGGGGGGFGGGGGGGGGGGGGGGGGGFGGFGCDGFGGGGGGGGGGGGGGGGGGGGGGGGGF8FGGGGGGGFGBGGGGGFGGGFGGFGGGF6CG6AFFFFFDFFFFFEF89;E:ABAFFF=FEECEBFE>BFEDFF=9BE@FE).<E;<0;CC;BD<FFFB;0(4<FFF:>2466902;113,).:).)----3
@M04999:289:000000000-L3R54:1:1101:8421:3332 2:N:0:417
GTGGGACTACTCGGGTATCTAATCCTGTTTGCTCCCCACGCTTTCGCATCACAGCGTCAGTATCTGTCCAGAAGGCCGCCTTCGCCACCGGTATTCCTCCACATCTCTACGCATTTCACCGCTACACGTAGAATTCTACCTTCCTCTACAATACTCTAGTTAACCAGTTTTAAGTGCAATTCCTAGGTTGAGCCCAGGGCTTTCACACCTAACTTAATTATCCGCCTACATGCCCTTTACGCCCAGTCATTCCGATTAACGCTCGCACCCTCCGTATTACCGCGGCTACTGGCACGGAGTT
+
CCCCCGGGGGFGGGGGGGGGGGGGGGGGGGGGGGGGGGGGGGGGGGGGGGGGGGGGGGGGGGGGGGGGGGGGGGGGGGGGGGGGGGGGFFGGGGGGGGGGGGGGGGGGGGGGGGGGGGGGGGGGGGGGGGGGGDGGGGGGGGGGGGGGGGGGGGFGEFGGGGGGGGFFEFGGDGGGFGBFGGGGGGCGGGFFGFGGGGGC65FFFFFFFFFFFFFBCFFFFFEABDDFF@EEB@BEDFFFF?B>;D@EF3?<?E01;@FFF9@0:@B>FF?F?>:1:7AFBF;>B0>077?3:<F1404?4
@M04999:289:000000000-L3R54:1:1101:23085:3361 2:N:0:417
AGAGACTACCGGGGTATCTAATCCTGTTCGCTACCCATGCTTTCGAGCCTCAGCGTCAGTAACAGACCAGAGAGCCGCCTTCGCCACTGGTGTTCTTCCATATATCTACGCATTTCACCGCTACACATGGAGTTCCACTCTCCTCTTCTGCACTCAAGTCTCTCAGTTTCCGATGCTCTTCCTCAGTTAAGCTGAGGGCTTTCACATTCAGACTTAAAAGACCGCCTGCGCTCCCTTTACGCCCAATAAATCCGGACAACGCTTGCCACCTACGTATTACCGCGGCTGCTGGCACGTAGTT
+
CCCCCGGGGGGGGGGGGGGGGGGGGGGGGGGGGGGGGGGGGGGGGGGGGFGGGGGCGGGGGGGGGGGGGGGGGGGGGGGGGGGGGGGGGGGGGGGGFGGGGGGGFGGGGGGGGGGGGGGGGGGGGGGGGGGGGFGGGGGGGGGGGGGGGGGGGGGGGGGGGGFGGGGGGGGGGGGGFGCFGGFFGFGGGGGGGG,=DDDFFFFFFFCFEFEEFFFFFFFFFBBFFB257>B(-6?;EEFF;?B6<<8@EFEF@9>;@><B21663(()42?BFF?2<2)66<((469;(4?:0(,3.3(1.
@M04999:289:000000000-L3R54:1:1101:22432:3383 2:N:0:417
AGTCGACTACACGGGTATCTAATCCTGTTCGCTACCCATGCTTTCGAACCTCAGCGTCAGTTACAGACCAGAGAGCCGCCTTCGCCACTGGTGTTCTTCCATATATCTACGCATTCCACCGCTACACATGGAGTTCCACTCTCCTCTTCTGCACTCAAGAAAAACAGTTTCAGCTGCACTTCCCCGGTTAAGCCGAGGGCTTTCACAGCTGACTTGTTCTCCCGCCTGCGTTCGCTTTACGCCCAATAAATCCGGACAACGCTTGCCACCTACGTATTACCGCGGCTGCTGGCACGTAGGT
+
CCCCCGGGGGGGGGGGGGGGGGGGGGGGGGGGGGGFFGGGGGGGGGGGGGGGGGGGGGGGGGGGGGGGGGGGGGGGGGGGGGGGGGGGGGGGGFFGGFGGGCGGGGGGGGGGGGGGGGGGGGGGGGGGFFGCFGGGGGGGGGGGGGGGGGGFGGGGGGGGGGDGGGGGGGGGGGGGFGFGGGGGGGGGGGGGGGDDGGGGFFFFFFFFF:EFFFFFFFF?FFFFFFFFFFFDFFFFD@EFFFB1767?ABFF7>F:>>?BFFFFFF()8<<:??B?<?FF4:>>B04;?::?:(.88<:(.
@M04999:289:000000000-L3R54:1:1101:8696:3454 2:N:0:417
GGACTACACGGGTATCTAATCCTGTTCGCTACCCATGCTTTCGAACCTCAGCGTCAGTTACAGACCAGAGAGCCGCCTTCGCCACTGGTGTTCTTCCATATATCTACGCATTCCACCGCTACACATGGAGTTCCACTCTCCTCTTCTGCACTCAAGAAAAACAGTTTCAGCTGCACTTCCCCGGTTAAGCCGAGGGCTTTCACAGCTGACTTGTTCTCCCGCCTGCGTTCGCTTTACGCCCAATAAATCCGGACAACGCTTGCCACCTACGTATTACCGCGGCTGCTGGCACGTAGTTAGC
+
CCCCCGGGGGGGGGGGGGGGGGGGGGGGGGGGGGGGGGGGGGGGGGGGGGGGGGGGGFGGGGGGGGGGGGGGGGGGGGGGGGGGGGGGGGGGGGGGGGGGGGGGGGGGGGGGGFGGGGGGGGGGGFGC8EGGGGGGGGGGGGGGGGGGGGGFGGGGGGGGGGGGGGFGGGGGGGGGFGFGGGGGGGGGGGGGEGGGGGGGFFFFFFFFFFFFFFFAEFFDFFFFFFFFDDFFFF<EFFF>BF?F@FFFFFFFFFB?F09<FFFFFFFFFFF(4<2ADFBB11>>>B:>(4<2<8?:44<A4
@M04999:289:000000000-L3R54:1:1101:21229:3465 2:N:0:417
AAATTGACTACAAGGGTATCTAATCCTGTTCGCTACCCATGCTTTCGAACCTCAGCGTCAGATACAGACCAGAGAGCCGCCTTCGCCACTGGTGTTCTTCCATATATCTACGCATTCCACCGCTACACATGGAGTTCCACTCTCCTCTTCTGCACTCAAGAAAAACAGTTTCAGCTGCACTTCCCCGGTTAAGCCGAGGGCTTTCACAGCTGACTTGTTCTCCCGCCTGCGTTCGCTTTACGCCCAATAAATCCGGACAACGCTTGCCACCTACGTTTTACCGCGGCTGCTGGCACGGAGT
+
CCCCCGFGGGGGGGFGGGGGGGGFDFGGGGGGGGDGGGGGFDFEFFGGGGGGGGG8F@FGGGGGGGGFCFGFGG?GGGGDFECGGGFDCFGGGD,@FGAFGGGGGGG<FEGGDEE@5AAFGGGGGDFGFFFFGGFEGGGGGGCFFEFDDFGAFFCAFDDDEF88BDG8DFDEGFFGFGFD8?D8DFCECEEGDGGDGGGD5AAAAF>+:2<@=>8B.4AE6CEF>BB=992;7@D>,(46>7<61;D@3;>1)/2169>8?9((,((.-.8?:>?8(,,)2)42960713800815(((-(
@M04999:289:000000000-L3R54:1:1101:14221:3482 2:N:0:417
CGTGACTACTAGGGTATCTAATCCTGTTCGCTACCCATGCGTTCGAACCTCAGCGTCAGTTACAGACCAGAGAGCCGCCTTCGCCACTGGTGTTCTTCCATATATCTACGCATTCCACCGCTACACATGGAGTTCCACTCTCCTCTTCTGCACTCAAGAAAAACAGTTTCAGCTGCACTTCCCCGGTTAAGCCGAGGGCTTTCACAGCTGACTTGTTCTCCCGCCTGCGTTCGCTTTACGCCCACTAAATCCGGACAACGCTTGCCACCTACGTATTACCGCGGCTGCTGGCACGTAGAT
+
CCCCCGGFGGFCGGEGGGGEFGGGFFCFGEGE@EGGFGCC:BFFCFCEGGGFGGGGGGGEFFFDGEGGDDGGCGGGGCCEGGGGFFGGGFEFGGGGGFDFGGFGFGGFGFGDGGFFFF:BFGDEGGG<?F8AFFEAFGADAD?,AFFEE8ED=3ADDFGF8EEGFDDDFDD:D86@FGFGGDFGEGGGGF9ECC7C>?*?FFFFFFFF@4:2A=AFB++/85@@@?=@@<@;<>0(677>D6:D01=EFECE00377:BFB<0:?7<??F0:?F>A0)6-((416(1().(12>::((-.
@M04999:289:000000000-L3R54:1:1101:15910:3513 2:N:0:417
AGTGACTACCGGGGTATCTAATCCTGTTCGCTACCCATGCTTTCGAACCTCAGCGTCAGTTACAGACCAGAGAGCCGCCTTCGCCACTGGTGTTCTTCCATATATCTACGCATTCCACCGCTACACATGGAGTTCCACTCTCCTCTTCTGCACTCAAGAAAAACAGTTTCAGCTGCACTTCCCCGGTTAAGCCGAGGGCTTTCACAGCTGACTTGTTCTCCCGCCTGCGTTCGCTTTACGCCCAATAAATCCGGACAACGCTTGCCACCTACGTATTACCGCGGCTGCTGGCACGTAGTT
+
CCCCCGGGGGGGGGGGGGGGGGGGGGGGGGGGGGGGGGGGGGGGGGGGGGGGGGGGGGGGGGGGGGGGGGGGGGGGGGGGGGGGGGGGGGGGGGGGGGGGGGGGGGGGGGGGGGGGGGGGGGGGGGGGGGGGGGGGGGGGGGGGGGGGGGGGGGGGFGGGFGGGGGGGGGGGGGGGFGBDFGGGGGGGGGFGG>EDGGGGFFFFFFFFFFFFFFFF;FFEFDFFFFFFF@FFFFFFFFFFF@FFF:?FFFFFFF69>FFFFF:?B?FFFFFF?<3ABAA<?FF>63>BF:::B)4<:??A
@M04999:289:000000000-L3R54:1:1101:15917:3561 2:N:0:417
GACTACTAGGGTATCTAATCCTGTTCGCTCCCCACGCTTTCGTCCATCAGCGTCAATCGGTATTTAGTAACCTGCCTTCGCAATCGGGGTTCTGTGTAATATCTATGCATTTCACCGCTACACTACACATTCCAGCTACTTCAATACTATTCAAGATTAACAGTATCAACGGCAGTTCTACAGTTAAGCTGCAGGTTTTCACCGCTGACCTATCAACCCGCCTACGGACCCTTTAAACCCAATAAATCCGGATAACGCTCGCATCCTCCGTATTACCGCGGCTGCTGGCACGGAGTTAGCC
+
CCCCCGGGGGGGGGGGGGGGGGGGGGGGGGGGGGGGGGGGGGGGGGGGGGGGGGGGGGGGGGGGGGGGGGGGGGGGGGGGGGGGGGGGGGGGGGGGGGGGGGGGGGGGGGGGGGGGGGGGGGGGGGGGGGGGGGGGGGGGGGGGGGGGGGGGGGGGGGGGGGGGGGGGDGGGGGGEFGFGGGGFFGGGGGGGGGGGGGGGFFFFFFFFFFFEFFFFFF>ABB4@BFDFF>FBFFECCFF??8@EECFFEB;DFFFFF@F1>>>FBBF><9???FFF<?;6;>F>B???<?FFBFF:74>F:
@M04999:289:000000000-L3R54:1:1101:15033:3569 2:N:0:417
GTGGGACTACTCGGGTATCTAATCCTGTTTGCTCCCCACGCTTTCGCATCTCAGCGTCAGTATCTGTCCAGAAGGCCGCCTTCGCCACCGGTATTCCTCCACATCTCTACGCATTTCACCGCTACACGTGGAATTCTACCTTCCTCTACAATACTCTAGTTAACCAGTTTTAAGTGCAATTCCTAGGTTGAGCCCAGGGCTTTCACACCTAACTTAATTATCCGCCTACATGCCCTTTACGCCCAGTCATTCCGATTAACGCTCGCACCCTCCGTATTACCGCGGCTGCTGGCACGGAGTT
+
CCCCCGGGGGGGGGGGGGGGGGGGGGGGGGGGGGGGGGGGGGGGGGGGGGGGGGGGGGGGGGGGGGGGGGGGGGGGGGGGGGGGGGCFFEFGGGGGGGGGGGGGGGGGGGGGGGGGGGGGGGGGGGGGGGGGGGGGGGGGGGGGGGGGGGGGGGCFGGFFGGGGGGGGCEGGGG7DCGFGGFFGGGGGFFGGGGGGGGDGFFFFFFFFFFFBFFFFFFFFFFEFDFFFFFFFFFBFFFFFF9>BD;EEEECEEFDF6?EFDFFFFB@B;?::?63:0?BF<:BB9;9>?DF?B?DF9;9(.
@M04999:289:000000000-L3R54:1:1101:6310:3579 2:N:0:417
ATTGACTACTCGGGTATCTAATCCTGTTCGCTACCCATGCTTTCGAACCTCAGCGTCAGTTACAGACCAGAGAGCCGCCTTCGCCACTGGTGTTCTTCCATATATCTACGCATTCCACCGCTACACATGGAGTTCCACTCTCCTCTTCTGCACTCAAGAAAAACAGTTTCAGCTGCACTTCCCCGGTTAAGCCGAGGGCTTTCACAGCTGACTTGTTCTCCCGCCTGCGTTCGCTTTACGCCCAATCAATCCGGACAACGCTTGCCACCTACGTATTACCGCGGCTGCTGGCACGTAGTT
+
CCCCCGGGGGGGGGGGGGGGGGGGGGGGGGGGGGGGGGGGGGGGEGGGGGGGGGGGGGGGGGGGGGGGGGGGGGGGGGGGGGGGGGGGGGGGGDGGGGGGGGGGFGGGGGGGGGGGGGGGGGGGGGCC9FFGGGGGGGFGGGGGGGGGGGGGGGGGGGGDFGGGGGGGGGGGGGGGFGFGGGGGGGGGGGGGGGGGGGGGFFFFFFFFFFFFFFFFFFFEAD@BFFFF@F;0;BFFFFFBDFFFFD(;)9CDFB(49BB9B??<B?<?BFF>6?FF?FA2190;B;1(4?(1251(,8?:
@M04999:289:000000000-L3R54:1:1101:10642:3595 2:N:0:417
GACTACCGGGGTATCTAATCCTGTTCGCTCCCCACGCTTTCGTCCATCAGCGTCAATCGGTATTTAGTAACCTGCCTTCGCAATCGGGGTTCTGTGTATTATCTATGCATTTCACCGCTACACTACACATTCCAGCTACTTCAATACTATTCAAGATTAACAGTATCAACGGCAGTTCTACATTTAAGCCGCTGGTTTTCACCGCTGACTTATCAACCCGCCTACGTACCCTTTAAACCCAATAAATCCGAATAACGCCCGCACCCTCCGTATTACCGCGACTGCTGGCACGGAGTACGCC
+
B@CC<EG@+C7C,6CCE<FF@CFC,FGCFGG8@F7F7,6,AFFECGED,<8:@C@6EFD7@<7F<EF<EFGA,9EE9FCFGC+C,FF7F4=F,CF9:@,CE,F<F?@5FAED,9@FEB@CF9F;AE8E9,?F;@=8EG8B,=FFFEEF8;EEF83@,=,7,=@CG+@EAFGDE+=D++5DFC2@DE;E;@>+*4*;*@5;B6;*3**926*1:+BFDFFBEFFFFF(7(()7(67?9)63<(,4477)/(,,,,93(2(-,((,,3(8(3(4(.-).462(-6;:9:0(.3:>0(,(),4(
@M04999:289:000000000-L3R54:1:1101:8945:3653 2:N:0:417
TTTCGGACTACCGGGGTATCTAATCCTGTTCGCTCCCCACGCTTTCGCTCCTCAGCGTCAGTGACGGCCCAGAGACCTGCCTTCGCCATCGGTGTTCTTCCCGATATCTACACATTCCACCGTTACACCGGGAATTCCAGTCTCCCCTACCGCACTCCAGTCCGCCCGTACCCGGCGCCGATCCACCGTTAAGCGATGGACTTTCACACCAGACGCGACGAACCGCCTACGAGCTCTTTACGCCCAATCAATCCGGATAACGCTTGCACCCTACGTATTACCGCGGCTGCTGGCACGTAGG
+
CCCCCGGGGFFDGEEGGGGGGGGGGGGGGGGGGGGEGFGGGGGGGDFGGFGGGGGGGGGGGGEFFGGGGCFGGGGGGGGGGGGGGGGG>FGGGGGGGFGFGGGGGGGGGGGGGGGGGGGGGDGGGGGGGGDF@EGGGGFGGGGCGGGGGCEGGGGEEFFGGGCEGGGDEEGCFGDGFGED):CEGG6E/:/:CEG3;C3DF?FFFFFFF??FFFF34.86),46939:((-3(24>2<A*68?03:?B(524:<9(4:?2)-2::::7B:60(.:7?424)4<>119-4?3:F0(.((.,,
@M04999:289:000000000-L3R54:1:1101:7577:3688 2:N:0:417
TGGACTACACGGGTATCTAATCCTGTTCGCTACCCATGCTTTCGAACCTCAGCGTCAGTTACAGACCAGAGAGCCGCCTTCGCCACTGGTGTTCTTCCATATATCTACGCATTCCACCGCTACACATGGAGTTCCACTCTCCTCTTCTGCACTCAAGAAAAACAGTTTCAGCTGCACTTCCCCGGTTAAGCCGAGGGCTTTCACAGCTGACTTGTTCTCCCGCCTGCGTTCGCTTTACGCCCAATAAATCCGGACAACGCTTGCCACCTACGTATTACCGCGGCTGCTGGCACGTAGTT
+
CCCCCGGFGGGGGGGGGGGGGGGGGGGGEGGGGGGGGGGGGGGGGGGGGGGGGGGGGGGGGGGGGGGGGGGGGGGGGGGGGGGGGGGGGGGGGGGGGGGGGGGGGGGGGGGGGGGGGGGGGGGGGGGGGGGGGGGGGGGGGGGGGGGGGGGGGGGGGGGGGGGGFGGGGGGGGGGGFGFGGGGGGGGGGFGGGGGGGGFGFFFFFFFFBEFAFFFFFFFFFFBFFFFF;<FDBF??<CDFFBF@DFFFCC?>92;>?BBFB?BFFFDFFF:68?)8<AB:B09>>6:BF0::?:??06)
@M04999:289:000000000-L3R54:1:1101:23656:3688 2:N:0:417
GGACTACTAGGGTATCTAATCCTGTTTGCTCCCCACGCTTTCGCATCTCAGCGTCAGTATCTGTCCAGAAGGCCGCCTTCGCCACCGGTATTCCTCCACATCTCTATGCATTTCACCGCTACACGTGGAATTCTACCTTCCTCTACAATACTCTAGTTAACCAGTTTTAAGTGCAATTCCTAGGTTGAGCCCAGGGCTTTCACACCTAACTTAACTATCCGCCTACATGCCCTTTACGCCCAGTCATTCCGATTAACGCTCGCACCCTCCGTATTACCGCGGCTGCTGGCACGGAGTTAGC
+
CCCCCGGGGGGGGGGGGGGGGGGGGGGGGGGGGGGGGGGGGGGGGGGGGGGGGGGGGGGGGGGGGGGGGGGGGGGGGGGGGGGGGGGGGGGGGGGGGGGGGGGGGGGGGGGGGGGGGGGGGGGGGGGGGGGGGGGGGGGGGGGGGGGGGGGGGGGGGGGGGGGGGGGGGGGGGGGFFGFGGGGGGGGGGGGGGDFGGGGGFFFFFFFFFCFFECFFFFFFFFFFFFEFEFF=EDFEFFFFFFFBB@C4?EFFF@FCE;@D?6;FFFF?DF><?3:BFB09>;99B????B?FB>9BF?AB<
@M04999:289:000000000-L3R54:1:1101:17573:3715 2:N:0:417
GGACTACTCGGGTATCTAATCCTGTTCGCTACCCATGCTTTCGAACCTCAGCGCCAGTTACAGACCAGAGAGCCGCCTTCGCCACTGGTGTTCTTCCATATATCTACGCATTCCACCGCTACACATGGAGTTCCACTCTCCTCTTCTGCACTCAAGAAAGACAGTTTCAGCTGCACTTCCCCGGTTAAGCCGGGGGCTTTCACAGCTGACTTGTTCTCCCGCCTGCGTTCGCTTTACGCCCAATAAATCCGTACAACGCTTGCCACCTACGCATGACCGCGGCGTCTGGCACGTAGTTCGC
+
CCCCCFGGGGGG8CFFGGFGGEGGGGGGGGGGGGGGGGGGGGGGF@FFGFGGGGGGGGGGGGGGGGGGGGGGFFFGGGGGFGFEGGGGGFBBFGGGGGGGGGDFFFGCCCBFFEFGFGGGGEFGGF=E8,EEG,,>,@88@F?DAFGDGGDFGGG,@,@,@=?FGF,,=3ADCFFD?FFC=DDDEGGCCCE79**CDGGGFFFFAA4/.54//;AFFFADA>FF@F><DDDFFFB9A?F>(3((52A2:4>0::(-80>?B0(4<??:2>0(-4(.4490(,((,416:?FD((32-:4:-
@M04999:289:000000000-L3R54:1:1101:18583:3717 2:N:0:417
TATCCGACTACTCGGGTATCTAATCCTGTTCGCTACCCATGCTTTCGAACCTCAGCGTCAGTTACAGACCAGAGAGCCGCCTTCGCCACTGGTGTTCTTCCATATATCTACGCATTCCACCGCTACACATGGAGTTCCACTCTCCTCTTCTGCACTCAAGAAAAACAGTTTCAGCTGCACTTCCCCGGTTAAGCCGAGGGCTTTCACAGCTGACTTGTTCTCCCGCCTGCGTTCGCTTTACGCCCAATAAATCCGGACAACGCTTGCCACCTACGTATTACCGCGGCTGCTGGCACGTAGT
+
CCCCCGGGGGGGGGGGGGGGGGGGGGGGGGGGGGGGGGGGGGGGGGGGGGGGGGGGGGGGGGGGGGGGGGGGGGGGGGGGGGGGGGGGGGGGGGGGGGGGGGGGGGGGGGGGGGGGGGGGGGGGGGGGGGGGFFGGGGGGGGGGGGGGGGGGGGGGGGGGFGGGGGGGGFGGGGGGFGFGGGGGGGGGGGGGGGFDCGGDBFFFFFFFFFFFFFFCEFFFFFFFF>>@<@FFFFFFFF<FE;?9BFF?BAAFFFFFFFFFB>>F<0:BA?FB::?<?<?BF>:>>B0>FFFFF??21338,
@M04999:289:000000000-L3R54:1:1101:12939:3776 2:N:0:417
GACTACAGGGGTATCTAATCCTGTTCGCTCCCCACGCTTTCGTCCATCAGCGTCAATCGGTATTTAGTAACCTGCCTTCGCAATCGGGGTTCTGTGTAATATCTATGCATTTCACCGCTACACTACACATTCCAGCTACTTCAATACTATTCAAGATTAACAGTATCAACGGCAGTTCTACAGTTAAGCTGCAGGTTTTCACCGCTGACTTATCAACCCGCCTACGGACCCTTTAAACCCAATAAATCCGGATAACGCTCGCATCCTCCGTATTACCGCGGCTGCTGGCACGGAGTTAGCC
+
CCCCCGGGGGGGGGGGGGGGGGGGGGGGGGGGGGGDGGGGGGGGGGGGGGGGGGGGGGGGGGGGGGGGGGGGGGGGGGGGGGGGGGGGGGGGGGGGGGGGGGGGGGGGGGGGGGGGGGGGGGGGGGGGGGGGGGFGGGGGGGGGGGGGGGGGFGCCGGGGGGGGGGGGGGGEGGGGFFFGGGGGGGGGGGGGFGGD+DFGFFADFFFFFFFFFFFFFFFFFFFAB>F?BFFFB@EFCEFFFFF@ECEFFF;<DFFFF9<DBF;69?D<:>?F?B<<6(0(249>::>708<:9;>:(4<<5
@M04999:289:000000000-L3R54:1:1101:16170:3779 2:N:0:417
GCTAGGACTACTCGGGTATCTAATCCTGTTCGCTACCCATGCTTTCGAACCTCAGCGTCAGTTACAGACCAGAGAGCCGCCTTCGCCACTGGTGTTCTTCCATATATCTACGCATTCCACCGCTACACATGGAGTTCCACTCTCCTCTTCTGCACTCAAGAAAAACAGTTTCAGCTGCACTTCCCCGGTTAAGCCGAGGGCTTTCACAGCTGACTTGTTCTCCCGCCTGCGTTCGCTTTACGCCCAATAAATCCGGACAACGCTCGCCACCTACGCATTACCGCGGCTGCTGGCACGTAGT
+
BCC@CEGDGFDFFGGGGGGGGDCFGFGGGGGGGGCFGGGGGGGFGGGGGGGGGGGGDGGGGEFFGGGGGGGGDGFFFGGGGEGGGGEGGGGGEGGGGEEGGGGGGGDGGG<EGGG:CFGGGGGGEFFGGFFCFEEGGGFFFGA8FGGGGGGGGGGGGGGGCGGGGDGGGGEGGFCGFGBDFGGGDDGG8C+@7CC9>7CGDA99FFFFEFF=EFFF3BAEFC572@@D>>6;DFFF@6;AE?DFBD;33;)7:096:;>:?>;:((-44??F0::((,1-66:1361(-8:?:<14((41(
@M04999:289:000000000-L3R54:1:1101:16767:3790 2:N:0:417
CGGACTACCAGGGTATCTAATCCTGTTTGCTCCCCACGCTTTCGCATCTCAGCGTCAGTATCTGTCCAGAAGGCCGCCTTCGCCACCGGTATTCCTCCACATCTCTACGCATTTCACCGCTACACGTGGAATTCTACCTTCCTCTACAATACTCTAGTTAACCAGTTTTAAGTGCAATTCCTAGGTTGAGCCCAGGGCTTTCACACCTAACTTAATTATCAGCCTACATGCCCTTTACGCCCAGTCATTCCGATGAACGCTCGCACCCTCCGTATTACTGCGGCGGCTGGCACGGAGTT
+
C<,A@CFGGGFDFGGGCCEEG96EEC<9,EFCG<FGGE:@F<EF::6@9@<6E@B@CCEFACFFFFGFFAFGCFFGGD@CF<?FFGGECF:CFF,EFECGDED?EDFFD@+CB@B@AFGGEEGDF=A<F:F:==ECEF9FGCFFAAA=E,=DCFEADDGFG9FG8D=DFF8=EED,+=9@99C9,@=:6@,945A++@7C*+4;BFF*:=C*;8+=6EFA+;BD45@@6:@=B=@)9494(5@(0*8C@?5(/,(17>07211(..61=B0(4(48)4)-<1>;(39>>20()((,-((
@M04999:289:000000000-L3R54:1:1101:6675:3845 2:N:0:417
CAGACTACTGGGGTATCTAATCCTGTTTGCTACCCACGCTTTCGAGCATGAACGTCAGTGTTATCCCAGGAGGCTGCCTTCGCCATCGGTATTCCTCCACATCTCTACGCATTTCACTGCTACACGTGGAATTCTACCTCCCTCTGACACACTCTAGTTAGACAGTTTCAAATGCACGTCCCAAGTTGAGCTCGGGGATTTCACATCTGACTTATCTAACCGTCTGCGCTCGCTTTACGCCCAGTAATTCCGATTAACGCTCGCACCCTACGTATTACCGCGGCTGCTGGCACGTAGTT
+
CCCCCGGGGGGGGGGGGGGGGGGGGGGGGGGGGGGGGGGGGGGGGGGGGGFGGGGGGGGGGGGGGGGGGGGGGGGGGGGGGGGGGGGGGGGGFGGGGGGGGFFGGGGGGGGGGGGGGGGGGGGGGGGGGGGGGGGGGGGGGGGGGGGGGGGEGGGFGGGGGGGGGGGFGGGGGFGGFGFGGGGGCFFFFGGGGGGGDDDGFFFFFFFFFCFECCFFFFFEA>DFFD;BB===BDBF=EFFF@;;@<FFFFFFDD@?CEFBFFFF>>60?FF?37<?DFF?9B19>9?22(3(,4?BBFB
@M04999:289:000000000-L3R54:1:1101:11780:3876 2:N:0:417
GACTACAAGGGTATCTAATCCTGTTCGCTCCCCACGCTTTCGTCCATCAGCGTCAATCGGTATTTAGTAACCTGCCTTCGCAATCGGGGTTCTGTGTAATATCTATGCATTTCACCGCTACACTACACATTCCAGCTACTTCAATACTATTCAAGATTAACAGTATCAACGGCAGTTCTACAGTTAAGCTGCAGGTTTTCACCGCTGACTTATCAACCCGCCTACGGACCCTTTAAACCCAATAAATCCGGATAACGCTCGCATCCTCCGTATTACCGCGGCTGCTGGCACGGTGTTAGCC
+
CCCCCGGGGGGGGGGGGGGGGGGGGFGEGGGGGGGGGGGGGGGGGGGGGCGGGGEGGGGGGGGGGGGGGGFFGGGGGGGGGGGDGGGGGGGGGGGGGGGGGGGFGGE<ECFFGGGGGGGGGGGFGFFFEFCCEC9DFFCE8EGDFDEGFFFFGFGGGGGGGGGGGGGGGG6@EGGD?FFCEFGGGFFFGGEFFGG?FCFFF?A5AEEFFEFFFFFFB>?9BF=4BF=@FB>5@EFECFD37(5EEF?73;6?;?FE;>DFF>FFFF?7?B?047A><6BFBF9>:?F0::)13(-41:<B4
@M04999:289:000000000-L3R54:1:1101:23625:3934 2:N:0:417
GCGGACTACCGGGGTATCTAATCCTGTTCGCTACCCATGCTTTCGAGCCTCAGCGTCAGTAACAGACCAGAGAGCCGCCTTCGCCACTGGTGTTCTTCCATATATCTACGCATTTCACCGCTACACATGGAGTTCCACTCTCCTCTTCTGCACTCAAGTCTCTCAGTTTCCGATGCTCTTCCTCAGTTAAGCTGAGGGCTTTCACATTCAGACTTTAAAGACCGCCTGCGCTCCCTTTACGCCCAATAAATCCGGACAACGCTTGCCACCTACTTCTTACCGCGGCTGCTGGCACGTAGTT
+
CCCCCGGGGGGGGGGGGGGGGGGGGGGGGGGGGGGGGGGGGGGGG8EFGGGFGGGGGGGGGGGGFGGGGGGGGGGGGGGGGGGGGGGGGGGGGGGGGGGGGGGGCGGCEEGGGGGGGGGGGGGGGGDFGGFGGGGGGGGGGGGGGGGGGGGGGGGGGGGFGGFGGGGGGGFGDEGGFGFGGGGGGGGGCAGGCFGGGGGGFAFFFFFFEFF46AFFF6BEFD2>2>>BD=BBDFF1AE>F;8;9@?@FE9CE(49;>B?BF>:?6<?FBF?0()))).66(,((,,4(3)),((,-((4:6
@M04999:289:000000000-L3R54:1:1101:13006:3958 2:N:0:417
GGGACTACTGGGGTATCTAATCCTGTTCGCTACCCATGCTTTCGAACCTCAGCGTCAGTTACAGACCAGAGAGCCGCCTTCGCCACTGGTGTTCTTCCATATATCTACGCATTCCACCGCTACACATGGAGTTCCACTCTCCTCTTCTGTACTCAAGAAAAACAGTTTCAGCTGCACTTCCCCGGTTAAGCCGAGGGCTTTCACAGCTGACTTGTTCTCCCGCCTGCGTTCGCTTTACGCCCAATAAATCCGGACAACGCTTGCCACCTACGTATTACCGCGGCTGCTGGCACGTAGTT
+
CCCCCGGGGGGGGGGGGGGGGGGGGGGGGGGGGGGGGGGGGGGGGGGGGGGGGGGGGGGGGGGGFGGGGGGGGGGGGGGGGGGGDGGGGGGGGGGGGGGGGGGGGGGGGGGGGGFFGGGGGGGGGGFGGGGGGGGGGGGGGGGGGGGGGGGGGGGGGGGGFGGGGGGGGGGGFFGGFGFGGGGGGEGGGGGCGGGGGGGGFFFFFFFFFFFFFFFFFFFFFFFFFFFBFFDFFFFF<EFFFFFFFFFFFFFFFFF>F?>BF?FFFFF?F?BFFFFFF94?942111<B7(87<?B(((6
@M04999:289:000000000-L3R54:1:1101:16906:3962 2:N:0:417
CCAGACTACTGGGGTATCTAATCCTGTTTGCTACCCACGCTTTCGAGCATGAACGTCAGTGTTATCCCAGGAGGCTGCCTTCGCCATCGGTATTCCTCCACATCTCTACGCATTTCACTGCTACACGTGGAATTCTACCTCCCTCTGACACACTCTAGTTTGACAGTTTCAAATGCACGTCCCAAGTTGAGCTCGGGGATTTCACATCTGACTTATCTAACCGTCTGCGCTCGCTTTACGCCCAGTAATTCCGATTAACGCTCGCACCCTACGTATTACCTCGGCTCCTGGCACGTAGTT
+
CCCCCGGGGFFGGGGEFFGGGGGGGGGGGGGGGGGGGGGGGGGGGGGDGGGGGGGGGGGGGGGGGGGGGGGGGGGGFGGGGGGGGGGGGGGGGGGGGGGGGGCFAFGCGGGGGGGGGGGGGGGG@FGGGGGGGGGGFGGGGGGGGGGGGGGGEDFGGGFGGGAGGGGGGGGGFGGGFGFGGDDGGGGGGFFGCGGGGDDGFFCAFFFFFEFFFFFF5AFEFFFA@DBEFFFFF=@BD44?@@FF?E97CEEFF@<D?EF<BFFFF>BFFF<?B<?AFFFA)8<06((44:BF<2::02:A
@M04999:289:000000000-L3R54:1:1101:23094:3965 2:N:0:417
GACTACAAGGGTATCTAATCCTGTTTGCTACCCACGCTTTCGAGCATGAACGTCAGTGTTATCCCAGGAGGCTGCCTTCGCCATCGGTATTCCTCCACATCTCTACGCATTTCACTGCTACACGTGGAATTCTACCTCCCTCTGACACACTCTAGTTAGACAGTTTCAAATGCACGTCCCAAGTTGAGCTCGGGGATTTCACATCTGACTTATCTAACCGTCCGCGCTCGCTTTACGCCCAGTAATTCCGATTAACGCTCGCACCCTACGTATTACCGCGGCTGCTGGCACGTAGTTAGCC
+
CCCCCGGGGGGGGGGGGGGGGGGFGGGGG9FGGGGGGGGGGGGGGGGGGGGGGGGGGGGGGGGGGGGGGGGGGGGGGGGGGGGGGGGGGGGGGGGGGGGDGGGGGGGGGGEFGGGGGGGGGGGGGGGGGGGGGGGGGGGGGGGGGGGGGGFGGGGFFGGGGGGGGGGGGGGGGGGGFGDGGGGGGGGGGGGGGGGGGGGGFFFAFCFFFFFEFFFFFF5>@DFBFBF2@BB25B4*859D@DEFFFECEF@FFFFFF>D@FFFFFFFF?033A?FFF<;F0297<4:B:3)331:BFA>)4
@M04999:289:000000000-L3R54:1:1101:7320:3978 2:N:0:417
AGACTACTCGGGTATCTAATCCTGTTTGCTCCCCACGCTTTCGCATCTCAGCGTCAGTATCTGTCCAGAAGGCCGCCTTCGCCACCGGTATTCCTCCACATCTCTACGCATTTCACCGCTACACGTGGAATTCTACCTTCCTCTACAATACTCTAGTTAACCAGTTTTAAGTGCAATTCCTAGGTTGAGCCCAGGGCTTTCACACCTAACTTAATTATCCGCCTACATGCCCTTTACGCCCGGTCATTCCGATTAACGCTCGCACCCTCCGTATTACCGCGGCTGCTGGCACGGAGTTAGC
+
CCCCCGGGGGGGGGGGGGGGGGGGGGGGGGGGGGGGGGGGGGGGGFGGGGGGGGGGGGFCGGGGGGGFGFFGGGGGGGEGGGGFEGGCGGFGGGGGGGGGGGGGGGGGGGGGEGGGGGGGGGGGGGGGGGGGGGFDEGGGGGFFGGGGGGGGFDFGGGGGGFGGGGGGGGFGGGGGFGFDGGGGGGGGFCFCCGGDDCCFFFFCFFFF@FFFECFF?FFE@>DFAFFC<@@DFFEFF>FFF29(:;E?<CED<?;CE;1<?>F6>>0((39BB?:ABA6;;6>>FB2>?F:>0>>0:(:)-
@M04999:289:000000000-L3R54:1:1101:22193:4002 2:N:0:417
CGTGACTACTGGGGTATCTAATCCTGTTCGCTACCCATGCTTTCGAACCTCAGCGTCAGTTACAGACCAGAGAGCCGCCTTCGCCACTGGTGTTCTTCCATATATCTACGCATTCCACCGCTACACATGGAGTTCCACTCTCCTCTTCTGCACTCAAGAAAAACAGTTTCAGCTGCACTTCCCCGGTTAAGCCGAGGGCTTTCACAGCTGACTTGTTCTCCCGCCTGCGTTCGCTTTACGCCCAATAAATCCGGACAACGCTCGCCACCTACGTATTACCGCGGCTGCTGGCACGTAGTT
+
CCCCCGGGGGGGGGGGGGGGGGGGGGGGGGGGGGGGGGGGGGGGGGGGGGGGGGGGGGGGGGGGGGGGGGGGGGGGGGGGGGGGGGGGGGGGGGGGGGGGGGGGDFGGGGGGGGGGGGGGGGGGGGFGGGGGGGGGGGGGGGGFGGGGGGGGGGGGGGGGGGGGGGGGGGGGGGGGFGFGGGGGGGGGGGGGGGGGGGGGFFFFFFFFFFFFFFFFFFFFFFFFFDFF@FDDFF6;1CEED@@FDFFFEE<=9>FFFFB09:BFF008<FBFF?FF:>A)-4;69011:??BF2:<((3)
@M04999:289:000000000-L3R54:1:1101:8098:4024 2:N:0:417
GACTACTGGGGTATCTAATCCTGTTTGCTCCCCACGCTTTCGCATCTCAGCGTCAGTATCTGTCCAGAAGGCCGCCTTCGCCACCGGTATTCCTCCACATCTCTACGCATTTCACCGCTACACGTGGAGTTCCACTCTCCTCTTCTGCACTCAAGTCTCTCAGTTTCCGATGCTCTTCCTCAGTTAAGCTGAGGGCTTTCACATTCAGACTTAAAAGACCGCCTGCGCTCCCTTTACGCCCAATAAATCCGGACAACGCTTGCCACCTACGTATTACCGCGGCTGCTGGCACGGAGTTAGC
+
CCCCCGGFGGGGGGGGGGGGGGGGGGGGGGGGGGGGGGGGGGGGGGGGGGGGGGGGGGGGGGGGGGGGGGGGGGGGGGGGGGGGGGGGGGGGGGGGGGGGGGGGGGGGGGGGGGGGGGGGGGGGGGGGGGGGGGGGGGGGGGGGGGGGFFGGGGGGGGGGGGGGGGGGGGGGGGGGFGFFGGGGGGFGGGGGGGGGGGGGFFFF6CFFFFEFFFFFFFFFFFF=B=9=/:=B@FFFE@F>(3?@@FFFFEFF;@@D<BF??BF:BFFF0??B<BBFFAFF;BFBFFBF?027((-44:A<4
@M04999:289:000000000-L3R54:1:1101:19150:4091 2:N:0:417
TAGACTACTCGGGTATCTAATCCTGTTTGCTCCCCACGCTTTCGCATCTCAGCGTCAGTATCTGTCCAGAAGGCCGCCTTCGCCACCGGTATTCCTCCACATCTCTACGCATTTCACCGCTACACGTGGAATTCTACCTTCCTCTACAATACTCTAGTTAACCAGTTTTAAGTGCAATTCCTAGGTTGAGCCCAGGGCTTTCACACCTAACTTAATTATCCGCCTACATGCCCTTTACGCCCAGTCATTCCGATTAACGCTCGCACCCTCCGTATTACCGCGGCTGCTGGCACGGAGTT
+
CCCCCGGGGGGGGGGGGGGGGGGGGGGGGGGGGGGGGGGGGGGGGCGGGGGGGGGGGGGGGGGGGGGGGGGGGGGGGGGGGGGGGGGGGGEGGGGGGGGGGGGGGGGGGGFGGGGGGGGGGGGGGGGGGDFFGGGGGGGGGGGGGGGFGGGGGGGGGGGGGGGGGGGGGGGGGGGGFDFGGGGGGGGGGGGGGGGGGGGFF>BFFFFFFFFFFFAFEFFF>ADFDFFFFFF@BBDB:C>EFBFDEF<FFF?E7@?FFEF>D6;1616-8:B94?08<9AFFF66;>???0<BB?>>6<(
@M04999:289:000000000-L3R54:1:1101:10862:4116 2:N:0:417
GACTACAAGGGTATCTAATCCTGTTTGCTCCCCACGCTTTCGCATCTCAGCGTCAGTATCTGTCCAGAAGGCCGCCTTCGCCACCGGTATTCCTCCACATCTCTACGCATTTCACCGCTACACGTGGAATTCTACCTTCCTCTACAATACTCTAGTTAACCAGTTTTAAGTGCAATTCCTAGGTTGAGCCCAGGGCTTTCACACCTAACTTAATTATCCGCCTACATGCCCTTTACGCCCAGTCATTCCGGTTAACGCTCGCACCCTCCGTATTACCCCGCCTGCTGGCACGGAGTTTGCC
+
CCCCCFFGGFEFGGGGGGGGGGGGGGFGGGGFG<FFGGGGGGGGFEFGGGGGGGGGDCFGGFGGGGGGGG,FGEGGGGGGGEFGFDGGECFGGFGG=FFDFDDFGGGGGGG9DGGFGDEGGEFGGGGGFGGGGCGFGGGGGGAFGAEGGGGGGGCFGGGGGGG9EFEFFGF8=DFGFG;++=0EEDCDFG6EEC+7=C?:?6BFD>;6=CE@E69EAFFFF>):@EEEEF:=@:49(8=??F3>EFEEFE9@FFA<(1((((,:@D081>3:0265-(-7(4((,(2:<83<;(4?1).5.
@M04999:289:000000000-L3R54:1:1101:13648:4122 2:N:0:417
GACTACCAGGGTATCTAATCCTGTTTGCTCCCCACGCTTTCGCATCTCAGCGTCAGTACCTGTCCAGAAGGCCGCCTTCGCCACCGGTATTCCTCCACATCTCTACGCATTTCACCGCTACACGTGGAATTCTACCCTCCTCTACAATACTCTAGTTAACCAGTTTTAAGTGCAATTCCTAGGTTGAGCCCAGGGCTTTCACACCTAACTTAATTATCCGCCTACATGCCCTTTACGCCCAGTCATTCCGATTAACGCTCGCACCCTCCGTATTACCGCGGCTGCTGGCACGGAGTTAGCC
+
CCCCCGGGGGGGGGGGGGGGGGGGGGGGGGGGGGGGGGGGGGGGGGGGGGGGGGGGGGGGGGGGGGGGGGGGGGGGGGGGGGGGGGGGGGGGGGGGGGGGGGGGGGGGGGGGGGGGGGGGGGGGGGGGGGGGGGGG@FGGGGFGGGGGGGGGGFGGGGFGFGGGGGGFGFGGGFGGFGFGGGGGGGGGGGGGGGGGGGGGFFFFFFFFBFFBAFFFEFFFFFADFFFFFFFFDFFF9=9DFFEF4)6)93(,:@C9<9;(6;BFF<?:1>:<B:AAABFF99(7().5::239--34:AB3
@M04999:289:000000000-L3R54:1:1101:8922:4138 2:N:0:417
GACTACAAGGGTATCTAATCCTGTTTGCTCCCCACGCTTTCGCATCTCAGCGTCAGTATCTGTCCAGAAGGCCGCCTTCGCCACCGGTATTCCTCCACATCTCTACGCATTTCACCGCTACACGTGGAATTCTGCCTTCCTCTACAATACTCCAGATAACCAGTTTTAAGTGCAATTCCCAGGTTGAGCCCGGGGCTTTCACACCTAACTTAATTATCCGCCTACATGCCCTTTACGCCCAGTCATTCCGATTAACGCTCGCACCCTCCGTATTACCGCGGCTGCTGGCACGGAGTTAGCC
+
CCCCCGGGGGGFGGGGGGGGGGGGGGGGGGGGGGGGGGGGGGGGGGGGGGGGGGGGGGGGGGGGGGGGGGGGGGGGGGGGGGGGGGGGGGGGGGGGGGGGGGGGGGGGGGGGGGGGGGGGGGGGGGGGGGGGGGGGGGGGGGGGGGGGGGGGGGGGGFGGGGGG=FGGGFFGGGGGFGFGGGGGGGGGGGGGGGGGDDFDFFFFFFAFFEEEEFCFEFFFFFDFFFFFFFDEFFFFFFFF@?(7>EEFFE6(6<CEFFF07>BFBFBBBBFF(:BFDF619B>;?FBFFB<:0(4:<)<<)
@M04999:289:000000000-L3R54:1:1101:6019:4164 2:N:0:417
GACTACAGGGGTATCTAATCCTGTTTGCTCCCCACGCTTTCGCATCTCAGCGTCAGTATCTGTCCAGAAGGCCGCCTTCGCCACCGGTATTCCTCCACATCTCTACGCATTTCACCGCTACACGTGGAATTCTACCTTCCTCTACAATACTCTAGTTAACCAGTTTTAAGTGCAATTCCTAGGTTGAGCCCAGGGCTTTCACACCTAACTTAATTATCCGCTTACATGCCCTTTACGCCCAGTCATTCCGATTAACGCTCGCACCCTCCGTATTACCGCGGCTGCCGGCACGGAGTTAGCC
+
CCCCCGGGGGGGGGGGGGGGGGGGGGGGGGGGGGGGGGGGGGGGGGGGGGGGGGGGGGGGGGGGGGGGGGGGGGGGGGGGGGGGGDGGGGGGGGGGGGGGGGGGGGGGGGGGGGGGGGGGGGGGGGGGGGGGGGGGGGGGGGGGGGGGGGGGGGGGGGGGGGGGGGGGGGGGGGGGFGFGGGCGGGGGGGGGGGGGGGGGFFFFEFFFFFFFEFFFFFCDFFFFFFFFFFFFFFFFFFFF=5BFFFFCCEF?FFFFFFDF@BB>@FFFFFFF739AD?;FF96(0296904:961<?)6>:
@M04999:289:000000000-L3R54:1:1101:15969:4172 2:N:0:417
CTTTTGACTACACGGGTATCTAATCCTGTTCGCTACCCATGCTTTCGAGCCTCAGCGTCAGTAACAGACCAGAGAGCCGCCTTCGCCGCTGGTGTTCTTCCATATATCTACGCATTTCACCGCTACACATGGAGTTCCGCTCTCCTCTTCTGCACTCAAGTCTCTCAGTTTCCGATGCTCTTCCTCAGTTAAGCTGAGGGCTTTCACATTCAGACTTAAAAGACCGCCTGCGCTCCCTTTACGCCCAATAAATCCGGACAACGCTTGCCACCTACGTATTACCGCGGCTGCTGGCACGT
+
CCCCCGGGGGGGGGGGGGGGGGGGGGGGGGGGGGGGGGGGGGGGGGGGGGGGGGGGGGGGGGGGGGGGGGGGFGGGGGGGGGGGGGGGGGGGGGFGGGGGGGGGGGGGGGGGGGGGGGGGGGGGGGGGGGGGGGGGGGGGGGGGGGGGGGGGGGG9DFGFFGFGAFFGGCGGGGGGFGFFFFGGAFGGGAE7CGGGGGGGEFFFFFFFFFFFFFFFEFFFFEFFFFFF@BDBF1<BF;<F<EDFFF@F8@E959@BBBF9B?;B<?0??>BFFFF?:?A7<AA?>42079??F2<7?(2
@M04999:289:000000000-L3R54:1:1101:24613:4211 2:N:0:417
ACGGACTACTCGGGTATCTAATCCTGTTTGCTCCCCACGCTTTCGCATCTCAGCGTCAGTATCTGTCCAGAAGGCCGCCTTCGCCACCGGTATTCCTCCACATCTCTACGCATTTCACCGCTACACGTGGAATTCTACCTTCCTCTACAATACTCTAGTTAACCAGTTTTAAGTGCAATTCCTAGGTTGAGCCCAGGGCTTTCACACCTAACTTAATTATCCGCCTACATGCCCTTTACGCCCAGTCATTCCGATTAACGCTCGCACCCTCCGTATTACCGCGGCTGCTGGCACGGAGTT
+
CCCCCGGGGGGGGGGGGGGGGGGGGGGGGGGGGGGGGGGGGGGGGGGEGGGGGGGGGGGGFGGGGGGGGGGGGGGGGGGGGGGGGGFGGGGGGGGGGGGGGGGGGGGGGGGGGGGGGGGGGGGGGGGGGGEGGGGGGGGFGGGGGGGGGGGGGGGGGGGGGGGGGGGCCGGGGGGGFGFFGGGGGGGGGGGGGGGGGGGGFF5FFFFFDFFFFFFFFFFFFEFF=>DD@FFFBDF2>EFDF@>;DE<EFEEEF002?)7<FF<1:BB0???B;2?:BDFA?6;9>FF?FF8??B:-(-4:
@M04999:289:000000000-L3R54:1:1101:22357:4216 2:N:0:417
TCAGACTACTGGGGTATCCAATCCTGTTCGCTACCCATGCTTTCGAACCTCAGCGTCAGTTACAGACCAGAGAGCCGCCTTCGCCACTGGTGTTCTTCCATATATCTACGCATTCCACCGCTACACATGGAGTTCCACTCTCCTCTTCTGCACTCAAGAAAAACAGTTTCAGCTGCACTTCCCCGGTTAAGCCGAGGGCTTTCACAGCTGACTTGTTCTCCCGCCTGCGTTCGCTTTACGCCCAATAAATCCGGACAACGCTTGCCACCTACGTATTACCGCGGCTGCTGGCCCGTAGTT
+
CCCCCGGGGGGGGGGGGGGFGGGGGGGGGGGGGGGGGGGGGGGGGGGGGGGGGGGGGGGGGGGGGGGGGGGGGGGGGGGGGGGGDGGGGGFGGGGGGGGGGGGGGGGGGGGGGGGGGGGGGGGGGFGGGGGG?DDDGF8FGGGFGGGGGGGGG8DFGGGFGGGGGGGGGGGGGGGGFGFFGGGGGGEEGGGGGGGGGGGGFFFFFFFFFFE@@FFFEFFE4:@FFFFFF?@??@@@DFFFFFFFFF;AEEEEFFFFFFBB;F0?<FFFB??>327<0))6?>B9017:?:::(3196?BF
@M04999:289:000000000-L3R54:1:1101:7665:4220 2:N:0:417
GACTACCGGGGTATCTAATCCTGTTCGCTCCCCACGCTTTCGTCCATCAGCGTCAATCGGTATTTAGTAACCTGCCTTCGCAATCGGGGTTCTGTGTAATATCTATGCATTTCACCGCTACACTACACATTCCAGCTACTTCAATACTATTCAAGATTAACAGTATCAACGGCAGTTCTACAGTTAAGCTGCAGGTTTTCACCGCTGACTTATCAACCCGCCTACGGACCCTTTAAACCCAATAAATCCGGATAACGCTCGCATCCTCCGTATTACCGCGGCTGCTGGCACGGAGTTAGCC
+
CCCCCGGGGGGGGGGGGGGGGGGGGGGGGGGGGGGGGGGGGGGGGGGGGGGGGGGGGGGGGGGGGGGGGGGGGGGGGGGGGGGD@FGGGGGGGGGGGGGGGGGGGGGGGGGFGGGGGGGGGGGGGGGGGFGFGGGGGGGFGGGGGGGFGGFGGGGGGGEGGGGGGGGGGFEDDEGGFGFGGGFFGGGFFGGFGGGGFGGGFFFDEFFDBBEFFFCFFFDFFB9@DFF@B>;DFEFFE<@>D;D@@<CCEFFD7;<3:9?06>9BF4<<?>F0<>24<-9>B;02<:77((5897(,4<>A>
@M04999:289:000000000-L3R54:1:1101:20983:4221 2:N:0:417
AGACTACTGGGGTATCTAATCCTGTTCGCTACCCATGCTTTCGAACCTCAGCGTCAGTTACAGACCAGAGAGCCGCCTTCGCCACTGGTGTTCTTCCATATATCTACGCATTCCACCGCTACACATGGAGTTCCACTCTCCTCTTCTGCACTCAAGAAAAACAGTTTCAGCTGCACTTCCCCGGTTAAGCCGAGGGCTTTCACAGCTGACTTGTTCTCCCGCCTGCGTTCGCTTTACGCCCAATAAATCCGGACAACGCTTGCCACCTACGTATTACCGCGGCTGCTGGCACGTAGTTAGC
+
CCCCCGGGGGGGGGGGGGGGGGGGGGGGGGGGGGGGGGGGFG@EFFFDFGGGGGGGEGGGGGGGGGGGCFGGGGGGGEGGGGGGGGGGGDFGGGGGGGGGGGFGGGGFGGGGGGGGGGGGGGGFCFGGGGGGGGGGGGGGGGGGGFGFGFGGGGGF=FFGGGGGGGGGGGG9FGFGFFFGC?DDEEEGFG,@7E5>DGGGF>+1;AFFF=EEFFFFFFFFFF@FFFFFFFFFFF0C<;@BBFFF@@EFFE9>:>FFFF93,::?FB??7B0.)6:2<280(3;06<DB2?7<:.8,4-6>4
@M04999:289:000000000-L3R54:1:1101:23612:4242 2:N:0:417
CTAGACTACCCGGGTATCTAATCCTGTTTGCTCCCCACGCTTTCGCATCTCAGCGTCAGTATCTGTCCAGAAGGCCGCCTTCGCCACCGGTATTCCTCCACATCTCTACGCATTTCACCGCTACACGTGGAATTCTACCTTCCTCTACAATACTCTAGTTAACCAGTTTTAAGTGCAATTCCTAGGTTGAGCCCAGGGCTTTCACACCTAACTTAATTATCCGCCTACATGCCCTTTACGCCCAGTCATTCCGATTAACGCTCGCACCCTCCGTATTACCGCGGCTGCTGGCACGGAGTT
+
CCCCCGGFGGGGGGGGGGGGGFGGGGGGGGGGGGGGGGGGGGGGGGGGGGGGGGGGGGGGGGGGGGGGGGGGGGGGGGGGGGFGGGGFGEFGGGGGGGGGGGGGGGGGGGGGGGGGGGGGGGGGGGGGGGGGGGGGGFGGGGGGGGGGGGGGGGGGGGFGGGGGGGGFGGGGGGGGFGFGGGGGGCFGGGGGGDGGDDDGFFFFFFFFFF==EFFFFFFEFFDDD==DFC4>@=EDEFE55=@DD4@EF3?EE<DFFCE?9D?9@F;618::3-2<?4><<;0,13(,52:<:)8>;B:<
@M04999:289:000000000-L3R54:1:1101:26171:4262 2:N:0:417
CGGACTACTGGGGTATCTAATCCTGTTTGCTCCCCACGCTTTCGCATCTCAGCGTCAGTATCTGTCCAGAAGGCCGCCTTCGCCACCGGTATTCCTCCACATCTCTACGCATTTCACCGCTACACGTGGAATTCTACCTTCCTCTACAATACTCTAGTTAACCAGTTTTAAGTGCAATTCCTAGGTTGAGCCCAGGGCTTTCACACCTAACTTAATTATCCGCCTACATGCCCTTTACGCCCAGTCATTCCGATTAACGCTCGCACCCTCCGTATTACCGCGTCTGCTGGCACGGAGTT
+
CCCCCGGGGGGGGGGGGGGGGGGGGGGGGGGGGGGGGGGGGGGGG,BFFGGGGGGGGGGGGGGGGGGFGGGGGGGGGGGGDGGGGGFGCGGGGGGGGGGGGGGGGGGGGGGGGGGGGGGGGGGGGGGFGGGGGFGFCGFGGGFGGGGGGGGGGGGGGGGGGGGGGGGGGGGGGGFGFGFGGGGG,EGGGGGGGGGGDGGFFFFFFF>FFEFFFFBBFFFFADFA=9DFFFFFF@BFFF@AB@FFFFFFEFFFDFFFFF<B;6>91>9?FF?BB?:BFFA<BB(4::ABF8<(81902<<
@M04999:289:000000000-L3R54:1:1101:4984:4310 2:N:0:417
TTGGACTACCCGGGTATCTAATCCTGTTCGCTACCCATGCTTTCGAGCCTCAGCGTCAGTAACAGACCAGAGAGCCGCCTTCGCCACTGGTGTTCTTCCATATATCTACGCATTTCACCGCTACACATGGAGTTCCACTCTCCTCTTCTGCACTCAAGTCTCTCAGTTTCCGATGCTCTTCCTCAGTTAAGCTGAGGGCTTTCACATTCAGACTTAAAAGACCGCCTGCGCTCCCTTTACGCCCAATAAATCAGGACAACGCTTGCCACCTACTTATTACCGCGGCTGCTGGCACGGAGTT
+
CCCCCFGFGGFGGGGEGGGEFGCFGFGGGGGG@GEGGFGGGCGGGGGGGGGGGGGGGCEGGEFGGFFFGGGGGGFGGGGEGFGGGGGGGGGGGGFA<FCFGGGFFFEGGGGEGGGGGCG8FEGEEFDFFFAF:EEEA98DFGGF?DGDFFFFFAG?D?=FGGFGGGGGGG8EEGGGFGFGGGGFDFGGGDADFGFFGDGGF>AAFFFFCEECFF6B==8E4>24->=(2>=@F@FBF;9A1?6>D;=)7><C)34@D8?7(68(-4:B>B?0().))5656:9>69>004?3672(((-44
@M04999:289:000000000-L3R54:1:1101:5928:4324 2:N:0:417
GACTACAGGGGTATCTAATCCTGTTCGCTACCCATGCTTTCGAGCCTCAGCGTCAGTAACAGACCAGAGAGCCGCCTTCGCCACTGGTGTTCTTCCATATATCTACGCATTTCACCGCTACACATGGAGTTCCACTCTCCTCTTCTGCACTCAAGTCTCTCAGTTTCCGATGCTCTTCCTCAGTTAAGCTGAGGGCTTTCACATTCAGACTTAAAAGACCGCCTTCGCTCCCTTTACTCCCAATAAATCCGGACAACGCTTGCCACCTACGTATTACCGCGGCTGCTGGCACGTAGTTAGC
+
CCCCCFGGFGGGGGGGGGGGGGDGGGEEGDEFFCGDG<FGGGGGDGGGGGGGFCEEGGG<FFFEFGCFFGEFFGGGGGGGC@FGFC=BFGEFCFGGAFGGGGGGBFFDFGCFG<EGEGEGGGGGCECFFFF,CDGGGGGFFFCFEFEGGGDE88?FFGGGGCCFGCDGEEEEC,BAFGFDF7DFG8:=,,,@A:7@FGFGAA<<+8<+;>CEEF8@79CC5AA2):)5(7@DFFBE4*96>50:@E9CCE>6<;B0;@9DD;FFEFF1>>215A?>><:>1;991:?75:0,4?(3?DFFA
@M04999:289:000000000-L3R54:1:1101:25968:4343 2:N:0:417
GTGTAGACTACAAGGGTATCTAATCCTGTTTGCTACCCACGCTTTCGAGCATGAACGTCAGTGTTATCCCAGGAGGCTGCCTTCGCCATCGGTATTCCTCCACATCTCTACGCATTTCACTGCTACACGTGGAATTCTACCTCCCTCTGACACACTCTAGTTAGACAGTTTCAAATGCACGTCCCAAGTTGAGCTCGGGGATTTCACATCTGACTTATCTAACCGTCTGCGCTCGCTTTACGCCCAGTAATTCCGATTAACGCTCGCACCCTACGTATTACCGCGGCTGCTGGCACGTAGT
+
CCCCCGFGGGGGGGGGGGGGGGGGGGGGGGGGGGGGGGGGGGGGFGGGGGGGGGGGGFGGGGGGGFGGGFFGGGGGGGGG8FGGGGGGDGGGGGGGGFGGGGGGGGGGGGGGGEGFGGGGGGGGGGGGGGGGGGGGFGGGGGGGGGFGFGGGGGGGG9FGGGFGGGFGGGC8DGGGFGFDGDGEGGGGGGGGGGGGGGGGEFFFFF+==CCCC6AFF>AEFFF5>DFFBEBA>AB@DFDFFFDB=?FFFFF<EFE61<@FFD0?119@>9:??FFF><:AAF6(3(27>?23411)2:B?4
@M04999:289:000000000-L3R54:1:1101:13561:4355 2:N:0:417
ATAGGGACTACAGGGGTATCTAATCCTGTTCGCTACCCATGCTTTCGGACCTCAGCGTCAGTTACAGACCAGAGAGCCGCCTTCGCCACTGGTGTTCTTCCATATATCTACGCATTCCACCGCTACACATGGAGTTCCACTCTCCTCTTCTGCACTCAAGAAAAACAGTTTCAGCTGCACTTCCCCGGTTAAGCCGAGGGCTTTCACAGCTGGCTTGTTCTCCCGCCTGCGTTCGCTTTACGCCCAATAAATCCGGACAACGCTTGCCACCTACGTATTACCTCGGCTGCTGGCACGTAGT
+
CCCCCGGGGGGGGCGGGGGGGGGFGGFGGGGGGGGGFGGGGGGGGGGGGGGGGGGGGGGGGGGGGFGGGGGGGGGGGGGGGGGGGGEGGFGGGGGGGGGGGGGGGGGGGGGGGGGGGGGGCECFGGGGGGGGGGGFFFFGGGGGGGGGGGGGGGGGGFCFDFFGCDFGGFGGGGGGFGFGGGGGGGGGGGGFGGGGGGCDBFFFFFFFFFFF=>FFFFBEAC>=@>BD?01<1;@FDF;FED@@@;((4A<9A?>F032119>F04:(6>??FF63,),549)-(1-(42:>(-,<:1((-
@M04999:289:000000000-L3R54:1:1101:7903:4361 2:N:0:417
GACTACTCGGGTATCTAATCCTGTTTGCTACCCACGCTTTCGAGCATGAACGTCAGCGTTATCCCAGGAGGCTGCTTTCGCCATCGGTATTCCTCCACATCTCTACGCATTTCACTGCTACACGTGGAATTCTACCGCCCTCTGACACACTCTAGTTAGACAGTTTCAAATGCACGTCCCAAGTTGAGCTCGGGGGTTTCATATCTGACTTATCTAACCGTCTGCGCTCGCTTTACGCCCAGTAATTCCGATTAACGCTCGCACCCTACGTATGACCGCGCCTGCTGGCACGTAGTTAGCC
+
6-8,,;,C;;76:FE,6CC,EFG6@,6,EA6E,@CF7B,6C@,F:CC<666699F@,76CC<,,CFGG,6,CCFC,,,,,7BFG,CGGA6<FGA?,EF<FG9E,F9=+@@:FCF,CFEA;,>E??F==FG8?;DEF+=4+@DFG8BFGE6E,6@,E,7E9=8DDEDFEAE=9EA+@F+@+=?+@AF,4@C,4@CE*C>7:@++4=B8+/596CFFAFF?(?9?F):64490;?6C9;11>048.5<22)(8((3)6<9,((334903((8?26()).9>>0(((473:0(4::((-)44<)
@M04999:289:000000000-L3R54:1:1101:26441:4368 2:N:0:417
GACTACTCGGGTATCTAATCCTGTTCGCTACCCATGCTTTCGAACCTCAGCGTCAGTTACAGACCAGAGAGCCGCCTTCGCCACTGGTGTTCTTCCATATATCTACGCGTTCCACCGCTACACATGGAGTTCCACTCTCCTCTTCTGCACTCAAGAAAAACAGTTTCAGCTGCACTTCCCCGGTTAAGCCGAGGGCTTTCACAGCTGACTTGTTCTCCCGCCTGCGTTCGCTTTACGCCCAATAAATCCGGACAACGCTTGCCACCTACGTATTACCGCGGCTGCTGGCACGTAGTTAGCC
+
CCCCCGGGGGGGGGGGGGGGGGGGGGGGGEGGGGGGGGGGGGGGGGGGGGGGGGGGGGGGGGGGGGGGGGGGGGGGGGGGGGGGGGGGGGGGGDGGGGGGFFGGGGFFFFGEGGGGGGGGGGGG:FFGGGGGGGGGGGGGGGGGGGGGGGGGGGGGGGGFGGGGGGGGGGGGGGGGFGFGD6DGGGGGGGGGGGGGFGGFFFFFFFFFDEF=CFFFFFF=F>@FFB6;?FFFFFFFF?>FF;DFE>DAFBF<B>BFFFF:06?<<?:?FF(3<26<B?011((-3080((),8:0(5><A:
@M04999:289:000000000-L3R54:1:1101:15720:4380 2:N:0:417
TGAGACTACCAGGGTATCTAATCCTGTTCGCTACCCATGCTTTCGAGCCTCAGCGTCAGTAACAGACCAGAGAGCCGCCTTCGCCACTGGCGTTCTTCCATATATCTACGCATTTCACCGCTACACATGGAGTTCCACTCTCCTCTCCTGCACTCAAGTCTCTCAGTTTCCGATGCTCTTCCTCAGTTAACCTGAGGGCCTTCACATTCAGACTTAAAAGACCGCCGGCGCTCCTTTTCCGCCCAATAACTCCGTACAACGCTTGACACCTACGTATTACCGCAGTTGCTGGCACCCAGTT
+
CCC<,F<CFG<FECEGGG9CA9,E,C;;FFCGEGAGDC,EFCEE@C<FG<FE<F@8@:,CF9F9F6,CC<,C,BD<>FGGGFGGG7F,ED8CF+F,E<FC<9@<=,=9EF74@CA??5E8F+@FGG9,,,5,4,,@;E4D8D86@F,6,=EFG88,@8FA,@,@9+37@E,6@C=E8F@8=D+@9<;E7:,2:3,5+=+*30;969A6770;8F++:@+/*-<9A@(2(9(3/2())/);81;>((1)5)))),(((()),,(4:,)),327?(,))(-6)4;0(()..6446?B((-(4)
@M04999:289:000000000-L3R54:1:1101:13998:4396 2:N:0:417
GCGACTACCGGGGTATCTAATCCTGTTTGCTCCCCACGCTTTCGCATCTCAGCGTCAGTATCTGTCCAGAAGGCCGCCTTCGCCACCGGTATTCCTCCACATCTCTACGCATTTCACCGCTACACGTGGAATTCTACCTTCCTCTACAATACTCTAGTTAACCAGTTTTAAGTGCAATTCCTAGGTTGAGCCCAGGGCTTTCACACCGAACTTAATTATCCGCCTACATGCCCTTTACGCCCAGTCATCCCGATTAACGCTCGCACCCTCCGCATTACCGCGGCGGCGGGCAGGGAGTG
+
CCCCCGGGD@GGGGGGGGGGGGGGGGGGGFGGGGGGGGGGGGGGDE,FFFDGGGGGGGGCEED9CFGGGAF@FGCGGGGGGGGGG@FGGFEGGGGFGGDEGGGGGGGCFGG@FGGGGGGGGGGGGE84C:FDEGCFGDGFFCFGGFE,@,EFFGFFFDC=FGGGGGGGGEFFEFFCF+3:CFGGGGDFGGFGGEEDDDGGFFFFFFA*:949AFFA*84>=5>2=9=E4?B;DFD843;BB1;6(/7C3):;(.6;A9260:>6(233,4--(-(344-,39,3(,((4((((,(((-(
@M04999:289:000000000-L3R54:1:1101:22373:4396 2:N:0:417
CGACTACAGGGGTATCTAATCCTGTTCGCTCCCCACGCTTTCGTCCATCAGCGTCAATCGGTATTTAGTAACCTGCCTTCGCAATCGGGGTTCTGTGTAATATCTATGCATTTCACCGCTACACTACACATTCCAGCTACTTCAATACTATTCAAGATTAACAGTATCAACGGCAGTTCTACAGTTAAGCTGCAGGTTTTCACCGCTGACTTATCAACCCGCCTACGGACCCTTTAAACCCAATAAATCCGGATAACGCTCGCATCCTCCGTATTACCGCGGCTGCTGGCACGGAGTTAGC
+
CCCCCGGGGGGGGGGGGGGGGGGGGGGGGGGGGGGGGGGGGGGGGDGGGGGGGGGGGGGGGGGGGGGGGGGGGGGGGGGGGGGGGGGGGGGGGGGGGGGGGGGGGGGGGGGGGGGGFGGGGGGGGGGGGGGGGGGGGGGGGGGCDGGGGGGGGGGGGFGGGGGGGGGGGGGGGGGGFGFGGGGGGGGGGGGGGGGGGGGGFFFFFFFFFFFFFFFFFFFFFFFFFFFFFFFFDFFFFFFFFFFDFAEFF@BFFFFFFFF<6>F><;F<A?F?F7:<ABB>BB>B>?7:>:0>F9>F?:AA4
@M04999:289:000000000-L3R54:1:1101:15380:4423 2:N:0:417
TCGGACTACCGGGGTATCTAATCCTGTTCGCTCCCCACGCTTTCGTCCATCAGCGTCAATCGGTATTTAGTAACCTGCCTTCGCAATCGGGGTTCTGTGTAATATCTATGCATTTCACCGCTACACTACACATTCCAGCTACTTCAATACTATTCAGGATTAACAGTATCAACGGCAGTTCTACAGTTAAGCTGCAGGTTTTCACCGCTGACTTATCAACCCGCCTACGGACCCTTTAAACCCAATAAATCCGGATAACGCTCGCATCCTCCGTATTACCGCGGCTGCTGGCACGGAGTT
+
CCCCCGGGGGGGGGGGGGGGGGGGGGGGGGGGGGGGGGGGGGGGGGGGGGGGGGGGGGGGGGGGGGGGGGGGGGGGGGGGGGGGGGGGGGGGGGGGGGGGGGGGGGGGGGGGGGGGGGGGGGGGGGGGGGGGGGGGGGGGGGGGGGGGGGGGG8FFGGGGFGGGGGGGGGGGGGGGFGFGGGGGGGGGGGFGGGGGGGGGFFFFFFFEFF>FFFFFEFFFFFFFFFF@2>@FFF@FFFFFFFFFDFFFFFFEFF;?BFFF>?699>FF44ABFB0??FF2(0279>>B)5:??B:BFF?:
@M04999:289:000000000-L3R54:1:1101:11359:4425 2:N:0:417
TCCGACTACCGGGGTATCTAATCCTGTTTGCTCCCCACGCTTTCGCATCTCAGCGTCAGTATCTGTCCAGAAGGCCGCCTTCGCCACCGGTATTCCTCCACATCTCTACGCATTTCACCGCTACACGTGGAATTCTACCTTCCTCTACAATACTCCAGATAACCAGTTTTAAGTGCAATTCCCAGGTTGAGCCCGGGGCTTTCACACCTAACTTAATTATCCGCCTACATGCCCTTTACGCCCAGTCATTCCGATTAACGCTCGCACCCTCCGTATTACCGCGGCTGCTGGCACGGCGTT
+
CCCCCGGGGGGGGGGGGGGGGGGGGGGGGGGGGGGGGGGGGGGGGGGGGGGGGGGGGGGGGGGGGGGGGGGGGGGGGGGGGGGGGGGGGFGGGGGGGGGGGGGGGGGGGGGGGGGGGGGGGGGGGGGGGGGGGGGGGGGGGGGGGGGGGGGGGGGGGGGGGGGGGGGGGFGGGGGGFGFGGGGGGGGGGGGGGGG5DDGGFAFFFFFFFFFFFFFFFFFFFFFFDFFDFEEE@FEFFFFA@@,1=@EECEAFFF?:BFFF>BB>FFFF::(46<<B:AF>?F>(4((4?B?FB>?(((43
@M04999:289:000000000-L3R54:1:1101:26192:4528 2:N:0:417
GTAGGGACTACACGGGTATCTAATCCTGTTCGCTCCCCACGCTTTCGTCCATCAGCGTCAATCGGTATTTAGTAACCTGCCTTCGCAATCGGGGTTCTGTGTACTAGCTATGCATTTCACCGCTACACTACACATTCCAGCTACTTCAATACTATTCAAGATTAACAGTATCAACGGCAGTTCTACAGTTAAGCTGCATGTTTTCACCGCTGACTTATCAACCCGCCTACGTACCCTTCAAACCCAATAAATCCGGATAACGCTCGCATCCTCCGCATTACCGCGGCGGCTGTACCGGCGC
+
CCCCCEF@FFFFGDC>BFGG9E<C,6<CFAG:F@FCFG<:CF7B6C@C:FGGEFAFGGGGCEEECBFGFFFF<FFFFF?F=,9ECGC7=?D:+4C+AE?BFGG,CF;<EFG99FEBFGGEFCEFGFFD<E,,AF,;E=,@DDEGFGGGGG,AFGGCF8,@3=B9D3ED7==F8EFG5C>>9+?E;,@F;<EFCCGG+=+24+=;A6?95=5)7FF@C9B6FB7))/(/5:5-.(8>B2(9>C)46,(,/74)/((./3(/786/8(,((-(4)((((((.-40((((((((-,))),,(-(
@M04999:289:000000000-L3R54:1:1101:10387:4554 2:N:0:417
AGGACTACCGGGGTATCTAATCCTGTTTGCTCCCCACGCTTTCGCATCTCAGCGTCAGTATCTGTCCAGAAGGCCGCCTTCGCCACCGGTATTCCTCCACATCTCTACGCATTTCACCGCTACACGTGGAATTCTACCTTCCTCTACAATACTCTAGTTAACCAGTTTTAAGTGCAATTCCTAGGTTGAGCCCAGGGCTTTCACACCTAACTTAATTATCCGCCTACATGCCCTTTACGCCCAGTCATTCCGATTAACGCTCGCACCCTCCGTATTACCGCGGCTGCTGGCACGGAGTT
+
CCCCCGGGGGGGGGGGGGGGGGGGGGGGGGGGGGGGGGGGGGGGGGGGGGGGGGGGGGGGGGGGGGGGGGGGGGGGGGGGGGGGGGGGGGGGGGGGGGGGGGGGGGGGGGGGGGGGGGGGGGGGGGGGGGGGGGGGGGGGGGGGGGGGGGGGGGGGGGGGGGGGGCCEGGGGGGGGFGFGGGGGGGGGGGGGGFGGDGGGFFFFFFFFFFFFFFFFFFFFFDFFFFFFFFF3>@=@EFFFB9DDFFFFFFEE?(6;EE?B?FF;>B>?BBFF?B?FBFFFBF>B0;(.:4:<B?>>0(4
@M04999:289:000000000-L3R54:1:1101:22564:4567 2:N:0:417
AGACTACACGGGTATCTAATCCTGTTCGTTCCCCACGCTTTCGTCCATCAGCGTCAATCGGTATTTAGTAACCTGCCTTCGCAATCGGGGTTCTGTGTAATATCTATGCATTTCACCGCTACACTACACATTCCAGCTACTTCAATACTATTCAAGATTAACAGTATCAACGGCAGTTCTACAGTTAAGCTGCAGGTTTTCACCGCTGACTTATCAACCCGCCTACGGACCCTTTAAACCCAATAAATCCGGATAACGCTCGCATCCTCCGTATTACCGCGGCTGCTGGCACGGAGTTAGC
+
CCCCCGGGGGGGGGGGGGGGGGGGGGGGGGGGGGGGGGGGGGGGGGGGGGGGGGGGGGGGGGGGGGGGGGGGGGGGGGGGGGGGGGGGGGGGGGGGGGGGGGGGGGGGGGGGGGGGGGGGGGGGGGGGGGGGGGGGGGGGGGGGGGGGGGGGGGGGGFGGGGGGGGCFGGGGGGGGDFFGGGGGGGGGGGGGGGGGFGGGFFFFBFFFFFFEEFFFFF4ADAA2@FFFFF@==BEE?=A=;;D;@EC?EEF9?D<FFF@@?BFFB>B?DB13:7>AA>?BF06>9?FF482<?,2--39>6
@M04999:289:000000000-L3R54:1:1101:13187:4600 2:N:0:417
TTTGACTACTCGGGTATCTAATCCTGTTTGCTCCCCACGCTTTCGCATCTCAGCGTCAGTATCTGTCCAGAAGGCCGCCTTCGCCACCGGTATTCCTCCACATCTCTACGCATTTCACCGCTACACGTGGAATTCTACCTTCCTCTACAATACTCCAGATAACCAGTTTTAAGTGCAGTTCCCAGGTTGAGCCCGGGGCTTTCACACCTAACTTAATTATCCGCCTACATGCCCTTTACGCCCAGTCATTCCGATTAACGCTCGCACCCTCCGTATTACCCGGGCGGCTGGCACGGATGTG
+
CCCCCGGGGGGGGGGGGGGGGGGGGGFGGGGGGGGGGGGGGGGGGGGGGGGGGGGGGGGGGGGGGGGGGGGGGGGGGGGGGGGGGGGGGGGGGGGGGGGGGGGGGGGGGGGGGGGGGGGGGGGGGGGGGGGGGGGGFGGGGGGGGGGGGGGGGGGGGGGGGGGGGGGFFGFGGGGGFGFGGGGGGGECGGGGGGGGGGGDFFFFFFFFDFEFFFFFFFFFFFFF9@D=EECB@DF@@EFADFF@FEF<?<<6./30/)9?>669;BFF1(-(3180:<A<2019;((76961???0,((.)
@M04999:289:000000000-L3R54:1:1101:8242:4651 2:N:0:417
CTGACTACCGGGGTATCTAATCCTGTTTGCTCCCCACGCTTTCGCATCTCAGCGTCAGTATCTGTCCAGAAGGCCGCCTTCGCCACCGGTATTCCTCCACATCTCTACGCATTTCACCGCTACACGTGGAATTCTACCTTCCTCTACAATACTCCAGATAACCAGTTTTAAGTGCAATTCCCAGGTTGAGCCCGGGGCTTTCACACCTAACTTAATTATCCGCCTACATGCCCTTTACGCCCAGTCATTCCGATTAACGCTCGCACCCTCCGTATTACCGCGGCTGCTGGCACGGAGTT
+
CCCCCGGGGGGGGGGGGGGGGGGGGGGGGGGGGGGGGGGDGGGGGGEGGGGGGGGGGGGGFGGGGGGGGGGGGGGGGGGDGGGGCFFEGFGGGGGGGGGGGFFGGGGGGGGGGGGGGGGGGGGGGGGGGGGGGGGGGGCFGGGGGGGGGFGGGGGGGGGGGGGGGDDGCFGGEGGAF9AGGGGGGCGGGGGGGGGGGGDG*AFFFFEAEFFFFFF65BBCFFF@=<FEFF@@@;=EFFFFFFFFFEFFEFFFF??<ABFF6:9>B>>B6:?>3<?FFFFFFF>F(43:::<0)-1(-4(
@M04999:289:000000000-L3R54:1:1101:6751:4662 2:N:0:417
AAGCGACTACTAGGGTATCTAATCCTGTTCGCTACCCATGCTTTCGAACCTCAGCGTCAGTTACAGACCAGAGAGCCGCCTTCGCCACTGGTGTTCTTCCATATATCTACGCATTCCACCGCTACACATGGAGTTCCACTCTCCTCTTCTGCACTCAAGAAAAACAGTTTCAGCTGCACTTCCCCGGTTAAGCCGAGGGCTTTCACAGCTGACTTGTTCTCCCGCCTGCGTTCGCTTTACGCCCAATAAATCCGGACAACGCTTGCCACCTACGTATTACCGCGGCTGCTGGCACGTAGTT
+
C@CC8CGCEGFEGGGFEFDFGFGFGGGFFGGG:FG8FGGGGFEGFGGGGGFGGGGGFECCCFFFGGFF7FFGGGDGG@FCGGGGGDGGGFFFGGGGG<?ACGGGGGGGGGGGGGGGGFGGFGGGGGFG<CE8FFGGGFG9FGGGFFGGGGGGFGAFFGGGGGGGGGGGGGFFGGGGFGFFGGGGGGGGGGGGGFCDDGDD*;A4F69FFFFFFFFFE4CCC:=2>@=DFF2;DDFF1=EFF?@;?@@FFEFF>69691:8>FFF:2:<<BB?FFFF<>>BF?((22(9B0)21()-.481-
@M04999:289:000000000-L3R54:1:1101:19625:4685 2:N:0:417
GGACTACAGGCGTATCTAATCCTGTTGGCTCCCCACGCTTTCGCATCTCAGCGTCAGTATCTGTCCAGAAGGCCGCCTTCGCCACCGTTATTCATCCACACCTCTACGAATTTCACCGCTACACGTGGAATCCTACCCACCTACACAATACTCCAGATAACCAGTTTTAAGAGCAAGTCCCAGGTTGTGCCCGGGGCTTTCACACCTAACTTAATTATCCGCCAACCTGCTCTTTACGCCCAGTCATTCCTATTAACGCTCCCACCCCCCGACTTACCGGGGCGGACGGCACGGCATTACC
+
-A,,A,E<E<,+8+,6;CC6;=CFFF,CD,C,,:<F7E,@FF:FCF+,@<@FE86,,;,,<C<FFG,C,,C@D87@C,@FD7,??FG?:CFF<,,CCFF8,@=?,EF<+9A4??9@,C7+6+,AC8F7@<,4,,,6>,,+64,,@@,@,3@:91=,938=DD?892,,2,6,@,AD*5+=98?AC6:++,747C5*3C7996@FF/666B=4*B1+*:+1)52((/(((((/)/.))(()(((/7/1)1..))1)7>(24(,4(,1(-((-(-((--((,((((,((,(,,4<06(4)-))
@M04999:289:000000000-L3R54:1:1101:13411:4723 2:N:0:417
CGCTGGACTACCAGGGTATCTAATCCTGTTCGCTACCCATGCTTTCGAACCTCAGCGTCAGTTACAGACCAGAGAGCCGCCTTCGCCACTGGTGTTCTTCCATATATCTACGCATTCCACCGCTACACATGGAGTTCCACTCTCCTCTTCTGCACTCAAGAAAAACAGTTTCAGCTGCACTTCCCCGGTTAAGCCGAGGGCTTTCACAGCTGACTTGTTCTCCCGCCTGCGTTCGCTTTACGCCCAATAAATCCGGACAACGCTTGCCACCTACGTATTACCGCGGCTGCTGGCACGTAGT
+
CCCCCGGGGGGGGGGGGGGGGGGGGGGGGGGGGGGGGGGGGGGGGGGGGGGGGGGGGGGGGGGGGGGGGGGGGGGGGGGGGGGGGGGGGGGGGGGGGGGGGGGGGGGGGGGGGGGGGGGGGGGGGGGGGGGGGGGGGGGGGGGGGGGGGGGGGGGGGGGGGGGGGGGGGGGGGGGGFGFGGGGGGGGGGGGGGGGGGGGGFFFFFFFFFFFFFFFFEFFCFFFFFBBFDFBDFFFFFDFFFFF9>F7;@EC???B>F>B?66>F<???AD?<FF??B>>BFBF9>B>BBFBF0::>F?BB-
@M04999:289:000000000-L3R54:1:1101:24317:4761 2:N:0:417
CTTGGACTACCGGGGTATCTAATCCTGTTTGCTCCCCACGCTTTCGCATCTCAGCGTCAGTATCTGTCCAGAAGGCCGCCTTCGCCACCGGTATTCCTCCACATCTCTACGCATTTCACCGCTACACGTGGAATTCTACCTTCCTCTACAATACTCTAGTTAACCAGTTTTAAGTGCAATTCCTAGGTTGAGCCCAGGGCTTTCACACCTAACTTAATTATCCGCCTACATGCCCTTTACGCCCAGTCATTCCGATTAACGCTCGCACCCTCCGCATTACCGCGGCTGCTGGCCCGGAGTT
+
CCCCCGGGGGGGGGGGGGGGGGFCGGGGGGGGGGFGGGGGGEEFCFEGGGGGGGGGGGGGEFGFGGGGGGGGGGGGGCFGGDGGGECFFGGGGFGGGGGGGGGCGFFFGGDGGGGGGGGGGGGGGGGGEFCCDE@FFGGGGGGGGGGGFCEGGFGGGFFGGGGGCGGGGGGFGFFEFGFGGGGGGAFGGGFEGCFGGGGDFAFFFFFF===BFFFFCFFFFFF@>@>@:=EFFEFFDFFF@DFF??(;<EE<CFDF017<@93619>>9?FFFF(226BD91041((4:???0(81>(-3.
@M04999:289:000000000-L3R54:1:1101:21442:4767 2:N:0:417
GACTACTGGGGTATCTAATCCTGTTTGCTCCCCACGCTTTCGCACCTCAGCGTCAGTATCTGTCCAGAAGGCCGCCTTCGCCACCGGTATTCCTCCACATCTCTACGCATTTCACCGCTACACGTGGAATTCTACTTTCCTCTACAATACTCTAGTCAACCAGTTTTAAGTGCAATTCCTAGGTTGAGCCCAGGGTTTTCACACCTAACTTAATAATCCGCCTCCATCCCCTTTACGCCCAGTAATCCCGATTACACCACGGACCCCCCTAATTACCGCGGCGCCTGGACCGGAGTAAGCC
+
<BBBC<C,6EE@CFGGGCEEFGGGFGGFGGGGEECEG@CCBFFC+@FGFG,@FEFGDD,E,C6CFFGF@<FFFECGEEGFG:FBECCG7D<<FEFGC,AF,:EFEGGGGD>FGFGFGGGEGGG@AEFFGGCG=BF,8@AD;EFGG8,,@DDF:EFG,,6@DEFGFGG8E8=CAA@@89+6+=8AB,3<:,@9CEE+=CF+;<+;?*;*)8;6:++=8++-99455>E*((05B8*/56-),,.))/).)(/6(6)))/((,,,.18(42,1(-))661(4499(((-(,8((((-4())),
@M04999:289:000000000-L3R54:1:1101:8118:4782 2:N:0:417
GCGACTACCAGGGTATCTAATCCTGTTCGCTCCCCACGCTTTCGCTCCTCAGCGTCAGTGACGGCCCAGAGACCTGCCTTCGCCATCGGTGTTCTTCCCGATATCTACACATTCCACCGTTACACCGGGAATTCCAGTCTCCCCTACCGCACTCCAGTCCGCCCGTACCCGGCGCCGATCCACCGTTAAGCGATGGACTTTCACACCAGACGCGACGAACCGCCTACGAGCTCTTTACGCCCAATAAATCCGGATAACGCTTGCACCCTACGTATTACCGCAGCTGCTGGCACGTAGGT
+
CCCCCGGFGGGGGGGGGGGGGGGGGGGGGGGGGGGGGGGGGGGGGGGGGGGGGGGGGGFGGGGGGGGGGGGGGGGGGGGGGGGGGGGGGGGGGGFGGGGGGDG7F9FGGGGGGGGGGGG=@EGGGGGGGGGFGGGBFGGGFFGCGGGGGGGGGGGGGFGGCC7EDDGGGGGGG>DG;<BDGGGGGGGDGEFGGGGGCFC;CFFFFFBA2=@>FFBB1B@6D11>6:<<:2((,5<<<46DB>(1(4<DBFF>F((,6>?;0(4:32:6(4:?:?2:A>)12((228>207:???:3((6
@M04999:289:000000000-L3R54:1:1101:8837:4808 2:N:0:417
GGGTTGACTACAAGGGTATCTAATCCTGTTCGCTCCCCACGCTTTCGTCCATCAGCGTCAATCGGTATTTAGTAACCTGCCTTCGCAATCGGGGTTCTGTGTAATATCTATGCATTTCACCGCTACACTACACATTCCAGCTACTTCAATACTATTCAAGATTAACAGTATCAACGGCAGTTCTACAGTTAAGCTGCAGGTTTTCACCGCTGACTTATCAACCCGCCTACGGACCCTTTAAACCCAATAAATCCGGATAACGCTCGCATCCTCCGTATTACCGCGGCTGCTGGCACGGAGT
+
CCCCCGGGGGGGGGGGGGGGGGGGGGGGGGGGGGGGGGGGGGGEGGGGGGGGGGGGGGGGGGGGGGGGGGGGGGGGGGGGGGGGGGGGGGGGGGGGGGGGGGGGAFGGGGGGGGGGGGGGGGGGGGGGGGGGGGGGGDGGGGGGGGGGGGGGGGGGGGGGGGGGGGGGGGGFFGGEFDEGGGGGGGGGGGGGGGGGGFFDFFFFFFFFFBFFFFFFFFFFFDDFFFFF>BFFFF@?:>@FFEA@F?@;EFFEE@>@DF@EFFFF<F>9BB><2:9?BFBB>B107;909?B??FF??>9;(
@M04999:289:000000000-L3R54:1:1101:15739:4825 2:N:0:417
ATGACTACTGGGGTATCTAATCCTGTTTGCTCCCCACGCTTTCGCATCTCAGCGTCAGTATCTGTCCAGAAGGCCGCCTTCGCCACCGGTATTCCTCCACATCTCTACGCATTTCACCGCTACACGTGGAGTTCTACCTTCCTCTACAATACTCTAGTTAACCAGTTTTAAGTGCAATTCCTAGGTTGAGCCCAGGGCTTTCACACCTAACTTAATTATCCGCCTACATGCCCTTTACGCCCAGTCATTCCGATTAACGCTCGCACCCTCCGTATTACCGCGGCTGCTGGCACGGAGGT
+
CCCCCGGGGGGGGGGGFGGGGGGGGGGGGGGGGGFG>FEGDFGGGFCFCGFGGGGEGGEGGCFGEGGGGGGGGGGGGGGGGGGDFGGGGGGCFCF<FGGGGFGGGFFGGGGGFCFFGGGGEGGGGGGGG>FEEDFFGGDGGGGGGFGGGGGGGGGFGG=:FFFFGFDEDFEE=C?FBDFGGGGGD@AFGGFGFGGGDGFFFFF>+;@5@8C@598:E>67FFFFDFDFAEE:7@BEC=(699@D@@A7?EFE@((4;4?6(((6;>9:8??9?B00>).8>9B>602:771:?B99(((
@M04999:289:000000000-L3R54:1:1101:11539:4832 2:N:0:417
AGTTTGACTACCCGGGTATCTAATCCTGTTCGCTACCCATGCTTTCGAGCCTCAGCGTCAGTAACAGACCAGAGAGCCGCCTTCGCCACTGGTGTTCTTCCATATATCTACGCATTTCACCGCTACACATGGAGTTCCACTCGCCTCTTCTGCACTCAAGTCTCTCAGTTTCCGATGCTCTTCCTCAGTTAAGCTGAGGGCTTTCACATTCAGACTTAAAAGACCGCCTGCGCTCCCTTTACGCCCAATAAATCCGGACAACGCTTGCCACCTACGTATTACCGCGGCTGCTGGCACGT
+
CCCCCGGGGGGGGGCFGGGGGGGGGGGGGGGGGGGGGGGGGGFEGGGGGGGGGGGGGGGGGGGGGGGGGGGGGGGGGGGGGGFGGGGGGDGGCEFFGGGGFGGGGGGGFGGGGGGGGF@=EGE7CGFGFFGGGGG?>FEGF,++@>EGGGGGGGGGGGGGGGGGGGGGGGGGGGGGFGFGCFGFFGGGGGAGGGFFCFGGFAF6FF>FEEFCEFFFFFF=86>BBABFD=B>2>DFF;@A);@<;B7;1@AFC?8902;>F:9B:12(4>?<??76832(.-9(4((1738B0(1:??:
@M04999:289:000000000-L3R54:1:1101:7539:4886 2:N:0:417
AGACTACCGGGGTATCTTATCCTGCTCGCTCCCCACGCTTTCGCTCCTCAGCGTCAGTGACGGCCCAGAGACCTGCCTTCGCCATCGGTGGTCTTCCCGATCTCCACACATTCCACCGTTACACCGGGAATTCCACTCTCCCCTACCGCACTCCAGTCCGCCCGTACCCGGCGCCGGCCCACCGTTAATCGTAGGCCTTTCACACCAGACACATCCAACCGCCTACGACATGTTTATGCCCAGTAAATCTCGCGAACGCTGGTCGCCCCCTCCTTCCCACGACTGCTGGTCCGTAGGACTC
+
@C866CCF+:++CCCFA,CC,6EC,C6F7CFC,F<FBFC,DD@F,,6<8CFEC@:,6C9<F,@BF:@F,,6CCFFGGC,C?7FG,A,,?F+B=E<FG,++++,9,9FA+=,9,,,,A+A+CECFG7FD+383,,:,6,,6DDEDFC==>CCG6C?,,@@8CD>**31*448?*//*)))21/8*****++3**3**9****0*1953)(4(4,))),691)42((,22((()-6))))4?03(,)-))6))(-((,4(4(--(),,(((44((,))(.)3,(((,34.(,)4-,(-())4(
@M04999:289:000000000-L3R54:1:1101:19943:4898 2:N:0:417
GGCAGACTACCGGGGTATCTAATCCTGTTCGCTACCCATGCTTTCGAACCTCAGCGTCAGTTACAGACCAGAGAGCCGCCTTCGCCACTGGTGTTCTTCCATATATCTACGCATTCCACCGCTACACATGGAGTTCCACTCTCCTCTTCTGCACTCAAGAAAAACAGTTTCAGCTGCACTTCCCCGGTTAAGCCGAGGGCTTTCACAGCTGACTTGTTCTCCCGCCTGCGTTCGCTTTACGCCCAATAAATCCGGACAACGCTTGCCACCTACGTATTACCGCGGCTGCTGGCACGTAGTT
+
CCCCCGGGGGGGGGGGGGGGGGGGGGGGGGGGGGGGGGGGGGGGGGGGGGGGGGGGFGGGFFGGGGGGGGGGGGGGGGGGGGGGGGGGGGGAFFGGCGGGGCFGGCGGGFFGGGDFFGGGGGGGGGGGDFGGGGGGCFFGGGGGGDADFGGGGGEFGGGGGGGGDFFFGGGGGGGGFGFGGFGGGGG6EGGGGGGGGGGGFFFFFAABFFFEFFFFFBFEFEF@FFDDFF<;;@F;10>FFFFF?:?FFA26:BB:B9B?13?:??BAB<?B70472>AA.219B029?B7:<?>?2:<?5
@M04999:289:000000000-L3R54:1:1101:19427:4898 2:N:0:417
GTTGGGACTACAAGGGTATCTAATCCTGTTTGCTCCCCACGCTTTCGCATCTCAGCGTCAGTATCTGTCCAGAAGGCCGCCTTCGCCACCGGTATTCCTCCACATCTCTACGCATTTCACCGCTACACGTGGAATTCTACCTTCCTCTACAATACTCTAGTTAACCAGTTTTAAGTGCAATTCCTAGGTTGAGCCCAGGGCTTTCACACCTAACTTAATTATCCGCCTACATGCCCTTTACGCCCAGTCATTCCGATTAACGCTCGCACCCTCCGTATTACCGCGGCTGCTGGCACGGAGT
+
CCCCCGGGGGGGGGGGGGGGGGGGGGGGGGGGGGGGGGGGGGGGGGGGGGGGGGGGGGGGGGGGGGGGGGGGGGGGGGGGGGGGGGGGGGGGGGGGGGGGGGGGGGGGGGGGGGGGGGGGFGGGGGGGGGGGGGGGGGFGGGGGGGGGGGGGGGGGGGGGGGGGGGGGGGGGGGGGFGFGGGGGGGGGGGGGGGGGGGGGBFFFFFFFFFFFFFFFEFF?FEFCFFFA2BEFFFFFFFFFFFFFFFFFFEEFCEEFF?FFEFB@DBBBF>?FFFFFFFF<29:B>>BFF?:22(:?B00(,
@M04999:289:000000000-L3R54:1:1101:11509:5034 2:N:0:417
TCTTGACTACACGGGTATCTAATCCTGTTCGCTCCCCACGCTTTCGTCCATCAGCGTCAATCGGTATTTAGTAACCTGCCTTCGCAATCGGGGTTCTGTGTAATATCTATGCATTTCACCGCTACACTACACATTCCAGCTACTTCAATACTATTCAAGATTAACAGTATCAACGGCAGTTCTACAGTTAAGCTGCAGGTTTTCACCGCTGACTTATCAACCCGCCTACGGACCCTTTAAACCCAATAAATCCGGATAACGCTCGCATCCTCCGTATTACCGCGGCTGCTGGCACAGAGT
+
CCCCCGGGGGGGGGGGGGGGGGGGGFGGGGGGGGGGGGGGGGGGGGGGGGGGGFGGGGGGGGGGEGFGGGGGGGGGGGFFGGGGGGDGFGGGGGGGGGGGGGGGGGGGGGGGGGGGGFGAFGGGGGGGGGGGGGGGGFGGGGGGGGGGFGGGGGGGGGGGGGGGGGGGGGGFGGGDDGEFFGFGGGGGGGGGGGGGGGGGFFFFFFFFBF>ADFCFEFFFFBFFFFFFFD9=BFFFFFEF>EFFFFFFFFFF@;9<DF3;29<F>>F?FFF>09??B?F<4:>>BFFBFB0(62<???7<
@M04999:289:000000000-L3R54:1:1101:15192:5049 2:N:0:417
GACTACTGGGGTATCTAATCCTGTTCGCTCCCCACGCTTTCGTCCATCAGCGTCAATCGGTATTTAGTAACCTGCCTTCGCAATCGGGGTTCTGTGTAATATCTATGCATTTCACCGCTACACTACACATTCCAGCTACTTCAATACTATTCAAGATTAACAGTATCAACGGCAGTTCTACAGTTAAGCTGCAGGTTTTCACCGCTGACTTATCAACCCGCCTACGGACCCTTTAAACCCAATAAATCCGGATAACGCTCGCATCCTCCGTATTACCGCGGCTGCTGGCACGGAGTTAGCC
+
C<CCCGGGGGGE@FFGGGGGGGGGGGGGCFEGFGGGGGGGGGGCCGGGGGGGGGGGFGGG@F<FGGGFGGGGGGGGGGGGECGEGGCGGGFGGD?EFFFFEGGGGGGGGGGGGGDGGGGGGGGGGGGGGFGGGGFGGGGFGGGGGGGGGGGGGGGDGCFGGGGGGGGGGGGEEGGGFGFGGGGFGGGGFGFDFGGFFGGFFFFE>EFFFFFFCFFF2A>AF>=AFD2>>=@BF==CEF@FDD@E<E<5399<D@F@7>2?9>F<B:7<F>(.45:AB3(-4(04??F0?BFF999<8A<2,
@M04999:289:000000000-L3R54:1:1101:9027:5087 2:N:0:417
GGTGACTACTGGGGTATCTAATCCTGTTTGCTCCCCACGCTTTCGCATCTCAGCGTCAGTATCTGTCCAGAAGGCCGCCTTCGCCACCGGTATTCCTCCACATCTCTACGCATTTCACCGCTACACGTGGAATTCTACCTTCCTCTACAATACTCCAGATAACCAGTTTTAAGTGCAATTCCCAGGTTGAGCCCGGGGCTTTCACACCTAACTTAATTATCCGCCTACATGCCCTTTACGCCCAGTCATTCCTATTAACGCTCGCACCCTCCGTATTACCGCGGCCTCTGGCACGGCATT
+
@C@@CGGGGGFGGGGGGGGGGGGGGGGGGGGGGGGGGGGGGGGGGEGEGGGGGGGGGGGGGGGGGGGGGGGFGGGGGGGGGGGGGGGGGEGDGGGGGGGGFFGGGGGGGGGGGGGFDGGGGGGGGGGGGCFGFGGFGGGFGGGGGGGGFGFGGFFFGGGFGGGGGFGGFGGGGGGGB?+=FDGGGFGGGGGGGFGGDCDDAFFFFFFF2:>BFFFFFFFEFFFD?2@BEEC@@DE@@EF>D091=;8A??.))19CCEE?BFDFF9;>?1-1(4<?>2)9(,(-1(((,3)3()44((,4
@M04999:289:000000000-L3R54:1:1101:13822:5115 2:N:0:417
GACTACTAGGGTATCTAATCCTGTTTGCTACCCACGCTTTCGAGCATGAACGTCAGTGTTATCCCAGGAGGCTGCCTTCGCCATCGGTATTCCTCCACATCTCTACGCATTTCACTGCTACACGTGGAATTCTACCTCCCTCTGACACACTCTAGTTTGACAGTTTCAAATGCACGTCCCAAGTTGAGCTCGGGGATTTCACATCTGACTTATCTAACCGTCTGCGCTCGCTTTACGCCCAGTAATTCCGATTAACGCTCGCACCCTACGTATTACCGCGGCTGCTGGCACGTAGTTAGCC
+
CCCCCGGGGGGGGGGGGGGGGGGFGGFGGGGCFGGGEGGGGGFFGGGFGGGGGGGGGGGGGGGFGGGFGGGGGGGGGGGGDGGCCGGGGGGG9FGGGGGFGGGGGGGGGGGGGFFGGGGGGGGGF<FCFGGGG9FGFGCEGGG?EDGGGGFGGGFDCGGDFGGGFGDFFGGFFGGGF?>DD?FA;EGGFFGCCCEGDGGEFFFFFFF9CEEFFFFFCFFB@>@5CFFFABBDBFCFFDFFDBEC)<<ECE02;FC92;??FFFB>F67?6?F)8:292939B99<258((41?3::2)4)3
@M04999:289:000000000-L3R54:1:1101:14000:5128 2:N:0:417
GACTACTGGGGTATCTAATCCTGTTCGCTCCCCACGCTTTCGTCCATCAGCGTCAATCGGTATTTAGTAACCTGCCTTCGCAATCGGGGTTCTGTGTAATATCTATGCATTTCACCGCTACACTACACATTCCAGCTACTTCAATACTATTCAAGATTAACAGTATCAACGGCAGTTCTACAGTTAAGCTGCAGGTTTTCACCGCTGACTTATCAACCCGCCTACGGACCCTTTAAACCCAATAAATCCGGATAACGCTCGCATCCTCCGTATTACCGCGGCTGCTGTCACGGAGTTAGCC
+
CCCCCGGGGGGGGGGGGFFCEFDFFFFGEFCFGGGGGEFGGGFGGGFGGFGGGGGCGEF7CEGGGGGGFFGGFFGGFFGFG7FFGDFEGGEDFFFFG9@FCGGGGFEFC,AFGGGCGGGGGDGFGGGGGGAEFAEFGAFBFEGGGFGGDGCGA=D,@E;;FEAEAFGDAF=@EE>=DFFGGFGGFFFFD78CGFC7DGG?;CFEEFDB@8E@EFFCDFEFF==5>25292>B33;?C=1>D1@EFF?3;9(8;63)1(6;>116>:34(32:??>>202>(361?:3.)6:3(-,,4649.
@M04999:289:000000000-L3R54:1:1101:9941:5130 2:N:0:417
GACTACTCGGGTATCTAATCCTGTTTGCTCCCTACGCTTTCGCATCTCAGCGTCAGTATCTGTCCAGAAGGCCGCCTTCGCCACCGGTATTCCTCCACATCTCTACGCATTTCACCGCTACACGTGGAATTCTACCTTCCTCTACAATACTCTAGTTAACCAGTTTTAAGTGCAATTCCTAGGTTGAGCCCAGGGCTTTCACACCTAACTTAATTATCCGCCTACATGCCCTTTACGCCCAGTCATTCCGATTAACGCTCGCACCCTCCGTATTACCGCGGCTGCTGGCACGGAGTTAGCC
+
CCCCCFGGGGGGGGGGGGGGGGGGGGGGGGGGGGGGGGGGGGGGGGGGGGGGGGGGGGGGGGGGGGGGGGGGGGGGGGGGGGGGGGGGGGGGGGGGGGGGGGGGGGGGGGGGGGGGGGGGGGGGGGGGGGGGGGGGGGGGGGGGGGGGGGGGGGGGGGGGFGGGFGGGGGGGGGDFFFFGGGGGGGGGGGGGGGGGGGGFFFFFFFFFFFFFFFFFFFFAFAAFFEFFF;@BBFFE?DBF?D@BE??EFFFFFF?E?FFFFF@FFFFFFFFFFFFBB?BF;99>FBBFF:DFF67?4<AA2
@M04999:289:000000000-L3R54:1:1101:21485:5133 2:N:0:417
CCGACTACCCGGGTATCTAATCCTGTTTGCTCCCCACGCTTTCGCACCTCAGCGTCAGTATCTGTCCAGAAGGCCGCCTTCGCCACCGGTATTCCTCCACATCTCTACGCATTTCACCGCTACACGTGGAATTCTACCTTCCTCTACAATACTCCAGATAACCAGTTTTAAGTGCAATTCCCAGGTTGAGCCCGGGGCTTTCACACCTAACTTAATTATCCGCCTACATGCCCTTTACGCCCAGTCATTCCGACTAACGCTCGCACCCTCCGTATTACCGCGGCTGCTGGCACGGAGTT
+
--68@FGF,,CFGGGGGGGGGGGDEFFGDEFC@FEGGGGGGFFGCF+FFF8EFCFDGCF,9E9FCFFED<@<F88F:FCEGD7CFFC@@FDGGGC<,:FFCG8,9@@<FGEGGGFGFFGGGGGG,4AAFGGGG9,4CBDGGGG=FGG,2,38=E?=EG8=D@DCEFA@,EE8@,;:=+;=CC8F:DFC?EFGF**;?D*@6AF>>AE)>6>CCABF4+49C@2>@DF4363@843;961B;9?D(=A76)<;1((3<?19:1019642?B0148129A>09022(-1.)4??<63>>4(
@M04999:289:000000000-L3R54:1:1101:21175:5162 2:N:0:417
TGACTACTCGGGTATCTAATCCTGTTTGCTCCCCACGCTTTCGCATCTCAGCGTCAGTATCTGTCCAGAAGGCCGCCTTCGCCACCGGTATTCCTCCACATCTCTACGCATTTCACCGCTACACGTGGAATTCTACCTTCCTCTACAATACTCTAGTTAACCAGTTTTAAGTGCAATTCCTAGGTTGAGCCCAGGGCTTTCACACCTAACTTAATTATCCGCCTACATGCCCTTTACGCCCAGTCATTCCGATTAACGCTCGCACCCTCCGTATTACCGCGGCTGCTGGCACGGAGTTAGC
+
CCCCCGGGGGGGGGGGGGGGGGGGGGGGGGGGGGGGGGGGGGGGGGGGGGGGGGGGGGGGGGGGGGGGGGGGGGGGGGGGGGGFEGGGGGGGGGGGGGGGGGGGGGGGGGGEFGGGGGGGGGGGGGGGGGGGGGGGGGGGGGGGGGGGCGGFGGGGFFFGGGFGDGGGGGFGGGGGFCFFGGGGGGGGGGGGGGCGGGGFFFFFFFFFFDFFFFFFE6:EEB>FFBEFFEFFFFE=EFFFF>F2<EEEE)4?0;@FC@FFFF:39>622:>1<(24:4<B((2;B?BF?FBFFB994(444
@M04999:289:000000000-L3R54:1:1101:25458:5165 2:N:0:417
ATTGGGACTACAAGGGTATCTAATCCTGTTCGCTACCCATGCTTTCGAACCTCAGCGTCAGTTACAGACCAGAGAGCCGCCTTCGCCACTGGTGTTCTTCCATATATCTACGCATTCCACCGCTACACATGGAGTTCCACTCTCCTCTTCTGCACTCAAGAAAAACAGTTTCAGCTGCACTTCCCCGGTTAAGCCGAGGGCTTTCACAGCTGACTTGTTCTCCCGCCTGCGTTCGCTTTACGCCCAATAAATCCGGACAACGCTTGCCACCTACGTATTACCGCGGCTGCTGGCACGTAGT
+
CCCCCGGGGGGGGGGGGGGGGGGGGGGEGGGGGGGGGGGGGGGGGGGGGGGGGGGGGGGGGGGGGGGGGGGGGGGGGGGGGGGGGGGGGGGGGGGGGGGGGGGGGFGGGGGGGGGGGGGGGGGGGGGGGF?FGFGGGGGGGGGGGGGGGGGGGGGGGGGGGGFGCDGGGGGFGGGGFGFGGFGGGGGGGGGGGGGGDGGGAFFFFFFFFFFEFFFABFF@BC@B>FFFB96@?D@FFFFFEFFF@F6;3<<C?5>0:BB6?>9?::?:FDFB2??:<A796<6;9>>FF<>:361?1,1:4
@M04999:289:000000000-L3R54:1:1101:11070:5176 2:N:0:417
GGACTACTCGGGTATCTAATCCTGTTCGCTACCCATGCTTTCGAACCTCAGCGTCAGTTACAGACCAGAGAGCCGCCTTCGCCACTGGTGTTCTTCCATATATCTACGCATTCCACCGCTACACATGGAGTTCCACTCTCCTCTTCTGCACTCAAGAAAAACAGTTTCAGCTGCACTTCCCCGGTTAAGCCGAGGGCTTTCACAGCTGACTTGTTCTCCCGCCTGCGTTCGCTTTACGCCCAATAAATCCGGACAACGCTTGCCACCTACGTATTACCGCGGCTGCTGGCACGTAGTTAGC
+
CCCCCFGGGGGGGGGGGGGGGGGGFGGGGGGGGGGFFGGFGGGDGGDFGFGGGGEGGFFGGFGGGGFGGGGGGGGGGGGGGGGGGFFGGGGGGCFFGGGGGGDFEFGFEGGGGGGGGGEGGGGGEBFDFGGEEGGGFGGG8==D=EFGGGGGGGDGFFFGDEGEFGGGGGGGGGGCF?FGGFGGGDGGGG?EGCGDDFGFAFFFFFA6=BEE@FFFFFFBFFFFFFF5<@DBFF());DBB@F@=@C??@00669016901:?7<??(:?B72:2)4<BF92113(),.8:)-3(4-.4).
@M04999:289:000000000-L3R54:1:1101:20565:5253 2:N:0:417
GTTGAGACTACACGGGTATCTAATCCTGTTTGCTCCCCACGCTTTCGCATCTCAGCGTCAGTATCTGTCCAGAAGGCCGCCTTCGCCACCGGTATTCCTCCACATCTCTACGCATTTCACCGCTACACGTGGAATTCTACCTTCCTCTACAATACTCTAGTTAACCAGTTTTAAGTGCAATTCCTAGGTTGAGCCCAGGACTTTCACACCTAACTTAATTATCCGCCTACATTCCCTTTACGCCCAGTCATTCCGATTAACGCTAGCACCCTCCGTATTACCGCGGCTGCTGGCACGGCGT
+
CCCCCGGFGGC<C@BFGEGFG9,FFCG66@FFGGEFF@<CBFE7CFCGGEGGFGCG@FGD:F@EGG96E,CEEFG<FGGGDEC94?=FB<@F:4,5:CAFFFE@,E9FEFGGGGG=ADCAEE@7=>FGC=,C74,@EA,@DFFFDFGFAA,9,@8DGGFCD:=AFDDCDEFAE=D,DDFGF+<,3EG?,,,,,<C9+;?09*0<B9><)8:8@>A6;:9297*:4)79@FF:*@7E846+16@FFF;3=4?C3<@?@@?99(11(.4;<D6<:?9(,4?2A<?F14;BFF??>0:)(,(,-
@M04999:289:000000000-L3R54:1:1101:14012:5302 2:N:0:417
GACTACACGGGTATCTAATCCTGTTTGCTCCCCACGCTTTCGCATCTCAGCGTCAGTATCTGTCCAGAAGGCCGCCTTCGCCACCGGTATTCCTCCACATCTCTACGCATTTCACCGCTACACGTGGAATTCTACCTTCCTCTACAATACTCCAGATAACCAGTTTTAAGTGCAATTCCCAGGTTGAGCCCGGGGCTTTCACACCTAACTTAATTATCCGCCTACATGCCCTTTACGCCCAGTCATTCCGATTAACGCTCGCACCCTCCGTATTACCGCGGCTGCCGGCACGGAGTTAGCC
+
CCCCCGGFGGGEGGGGGGGGGGGGGGGGGGGGGGGGGGGGGGGGGGGGGGGGGGGGGGGGGGGGGGGGGGGGGGGGGGGGGGGGGGDFEGGFGGGGGGGGGGGGGGGGGGGGGGGGGGGGGGGGGGGGGGGGGGGGGGGGGGGGFGGGGGGGGGGGGGGGGGGGGGGGGFGGGGGGFFFGGGFGFGGGGGGGGGGG>FFGFFFFFFFFFEFEEFFFFFFFFFFFFFFFFFF836;CFF>EDF;<AE<6?;31;DFFF>BFFFFFF0(3:;BFF>AFFF>96109:((,4>BBF9>B:AF<4
@M04999:289:000000000-L3R54:1:1101:27313:5352 2:N:0:417
GGACTACTAGGGTATCTAATCCTGTTTGCTCCCCACGCTTTCGCATCTCAGCGTCAGTATCTGTCCAGAAGGCCGCCTTCGCCACCGGTATTCCTCCACATCTCTACGCATTTCACCGCTACACGTGGAATTCTACCTTCCTCTACAATACTCTAGTTAACCAGTTTTAAGTGCAATTCCTAGGTTGAGCCCAGGGCTTTCACACCTAACTTAATTATCCGCCTACATGCCCTTTACGCCCAGTCATTCCGATTAACGCTCGCACCCTCCGTATTACCGCGGCTGCTGGCACGGAGTTAGC
+
CCCCCGGGGGGGGGGGGGGGGGCFGGGGGGGGGGGGGGGGGGGGGGGGFGGGGGGGGGGFFGGGCGGGFGGGGGGGGGGGFGGGGGGGGGGGGGFGFGGGFGGGGGGGGFGGGGGGGGGGGGGGGGGGGGGGGGGGGGGGGGGGGGGGGGGGG:FGGGGGFCGGGGF,DDGFFGGFCGFGGGG?FF8?FGGGFFFGDDC7<7EFFFFFFFFFFAF>EFFCA>A@FFFFFFEFF@BFF=@A5@FFEEFFFFFFFFFFFF;7?>9BFFFFF1141:>>FB?;BFFF>0:?024?:>0;<0.-.
@M04999:289:000000000-L3R54:1:1101:19309:5386 2:N:0:417
AGACTACCGGGGTATCTAATCCTGTTCGCTACCCATGCTTTCGAACCTCAGCGTCAGTTACAGACCAGAGAGCCGCCTTCGCCACTGGTGTTCTTCCATATATCTACGCATTCCACCGCTACACATGGAGTTCCACTCTCCTCTTCTGCACTCAAGAAAAACAGTTTCAGCTGCACTTCCCCGGTTAAGCCGAGGGCTTTCACAGCTGACTTGTTCTCCCGCCTGCGTTCGCTTTACGCCCAATAAATCCGGACAACGCTTGCCACCTACGTATTACCGCGGCTGCTGGCACGTAGTTAGC
+
CCCCCGGGGGGGGGGGGGGGGGGGGGGGGGGGGGGGGGGGGGGGGGGGGGGGGGGGGGGGGGGGGGGGGGGGGGGGGGGGGGGGGGGGGGGGGGGGGGGGGGGGGGGGGGGGGFGGGGGGGGGGGFFGFGGGGGGGCGGGGGGGGGGGGGGGGGGGGGFGGGGGGGGGGGGGGGGGFGFGGGGCEEGGGGGGGGGCDGGGFFFFFFFFFFFEFFFFFFF@FFFFFD9;DFFFDDFFE;@B6@DF:<B2:7(-:>BF?0>??B:7<?BBBFF?FFBFB2?B>F6;BF:??B(<0.(4:)<<6
@M04999:289:000000000-L3R54:1:1101:4961:5397 2:N:0:417
GGACTACTGGGGTATCTAATCCTGTTTGCTCCCCACGCTTTCGCATCTCAGCGTCAGTATCTGTCCAGAAGGCCGCCTTCGCCACCGGTATTCCTCCACATCTCTACGCATTTCACCGCTACACGTGGAATTCTACCTTCCTCTACAATACTCTAGTTAACCAGTTTTAAGTGCAATTCCTAGGTTGAGCCCAGGGCTTTCACACCTAACTTAATTATCTCCCTACATGCCCTTTACGCCCAGTCATTCCGATTAACGCTTGCACCCTCCGTATTACCGCGGCTGCCGGCACGTAGGTAGC
+
<CACCGGGFEE@FGGGGGGGGGGGGGGGGGG<FEGEGGGCGGGGECF@F<BDFGGGEF9FD<FEGCEE,C@FDFDGG7CE@FC@CECF@CD<@FFCFDGGGGDGC9F,F@FCFFGGGGGC>EGGGGG@C9E@E4EFD=ABFFGFDGGFFD?=EEFEDA:=FDFFDDGGGGFDA,+7D=F7=2==,,@D8C6:9@6+99CF5@A<F*9?)57=*8+12+B/+1)737:6ABE45(>>=9>)5(((*0887?4(6/3)70(((,()7=((/(6,3(.)44862((,48(((((,,((((.).)
@M04999:289:000000000-L3R54:1:1101:14558:5419 2:N:0:417
GACTACCCGGGTATCTAATCCTGTTCGCTACCCATGCTTTCGAACCTCAGCGTCAGTTACAGACCAGAGAGCCGCCTTCGCCACTGGTGTTCTTCCATATATCTACGCATTCCACCGCTACACATGGAGTTCCACTCTCCTCTTCTGCACTCAAGAAAAACAGTTTCAGCTGCACTTCCCCGGTTAAGCCGAGGGCTTTCACAGCTGACTTGTTCTCCCGCCTGCGTTCGCTTTACGCCCAATAAATCCGGACAACGCTTGCAACCTACGTATTACCGCGGCTGCTGGCACGTAGTTAGCC
+
CCCC@EEFGGGGEFGGGGGGGGGGAFFGGGGFCFFCCAFEFE8CACGGGGGGGGGGFGGGFD<EGGGGCDCECGGG@FFFGGDGFFGGGGGGGGGGGGGGGEGGGGGGGDCFFFGFGGGGGG:A4F@,EFFGGFGGCDDEFGGDGGGGGGDFFGGGF,=DE=FEFFADFGF==DCFFGFFFDCG>EFFGCDGG*?CDD>D=AAFFFFABEFFF?FCEFFB:@2BDBF;1<>FF?CEFF9ED0@@39?EB638(9(4>>F<?F)6:3:2>?03A:<DB6;(3099(..:?<??:0(1:AA<.
@M04999:289:000000000-L3R54:1:1101:16584:5461 2:N:0:417
GACTACCCGAGTATCTAATCCTGTTCGCTACCCATGCTTTCGAACCTCAGCGTCAGTTACAGACCAGAGAGCCGCCTTCGCCACTGGTGTTCTTCCATATATCTACGCATTCCACCGCTACACATGGAGTTCCACTCTCCTCTTCTGCACTCAAGCAAAACAGTTTCAGCTGCACTTCCCCGGTTAAGCCGAGGGCTTTCACTGCTGACTTGTTCTCCCGCCTGCGTTCGCTCTACGCCCAATACATCCGGACGACGCTTGCCACCTACGTATTACCGCCGCTGCTTGCACGTACGTAGCC
+
-A<B<FFEF+@F?ECEGGGFGGFF@EGGG,@E<@<,BCFDF>@EECFGF@EEC@7@FCEECA9@C,6CAFGCFFGGGGF=F:CC<EFF=<7B9C<EEFG?E<FFAFFE74C@<,,4+++4@E:E8,AA8ADFFB>,94DFFG;=DDDEFGD?DGE,,DF888EFGGFF,@3DFGF,56:0=+04C>,,,9+@13*<?>7C9B+4A:*4>EA:AFCF?FA95@2>2=(6(89@((9901>A?,(6)/77@@9(-4((((-((-(456284,.4).62446(69690).8<423,(((.)((.
@M04999:289:000000000-L3R54:1:1101:23964:5465 2:N:0:417
AGTCTGACTACCAGGGTATCTAATCCTGTTCGCTCCCCACGCTTTCGTCCATCAGCGTCAATCGGTATTTAGTAACCTGCCTTCGCAATCGGGGTTCTGTGTAATATCTATGCATTTCACCGCTACACTACACATTCCAGCTACTTCAATACTATTCAAGATTAACAGTATCAACGGCAGTTCTACAGTTAAGCTGCAGGTTTTCACCGCTGACTTATCAACCCGCCTACGGACCCTTTAAACCCAATAAATCCGGATAACGCTCGCATCCTCCGTATTACCGCGGCTGCTGTCACGGAGT
+
CCCCCGGGGGGGGGGGGGEDGGEFDDFGGGCGGGGGGGGDFECCFGGFGGGGGGGGEEGGGGGGGEEFGGGGGGGGGGGDGF9FGGGFEGGGDGEFGGGBFGGGAFFGDFGFGFGGGGGGDEGGEGGGGGGGGGGGFDEFGGGFGEGGGGGGGFGGGGGGFGFGA?FCGGG8EFGGDDBD=DDDGFGGFGGGGFGGGGFGFFF?AFFF855)=?8E=EF<FFFFFFBDFF22(-:>DB>AE98;2?=@4)9))6:@?@;;<?10;366?9?F>:04((.):>B607>>9<B:))))41((,
@M04999:289:000000000-L3R54:1:1101:13236:5489 2:N:0:417
CGACTACCCGGGTATCTAATCCTGTTCGCTCCCCACGCTTTCGTCCATCAGCGTCAATCGGTATTTAGTAACCTGCCTTCGCAATCGGGGTTCTGTGTAATATCTATGCATTTCACCGCTACACTACACATTCCAGCTACTTCAATACTATTCAAGATTAACAGTATCAACGGCAGTTCTACAGTTAAGCTGCAGGTTTTCACCGCTGACTTATCAACCCGCCTACGGACCCTTTAAACCCAATAAATCCGGATAACGCTCGCATCCTCCGTATTACCGCGGCTGCTGGCACGGAGTTAGC
+
CCCCCGGGGGGGGGGGGGGGGGGGGGGGGGGGGGGGGGGGGGGGGGGGGGGGGGGGGGGGGGGGGGGGGGGGGGGGGGGGGGGGGGGGGGGGGGGGGGGGGFGGGGGGGGGGGGGGGGGGGGGGGGGGGGGGGGGGGGGGGGGGGGGGGGGGGGGGGGGGGGGGGGGGGGGGGDGEFGFGGGGGGGFGGGGGGGGGGGGDFFFFFEEFFDFFFFFFFFFFFFFFFFFFFFFFFFEFFFFF@<;8@<EFFFF@?;DFF?B<69BFFB?7BF>BFF7AA<:B161>B:?FFF0<<(,-8:BA4
@M04999:289:000000000-L3R54:1:1101:19588:5505 2:N:0:417
TCGTGACTACCAGGGTATCTAATCCTGTTCGCTACCCATGCTTTCGAACCTCAGCGTCAGTTACAGACCAGAGAGCCGCCTTCGCCGCTGGTGCTCTTCCATATATCTACGCATTCCACCGCTACACATGGAGTTCCACTCTCCTCTTCTGCACTCAAGAAAAACAGTTTCAGCTGCACTTCCCCGGTTAAGCCGAGGGCTTTCACAGCTGACTACTTCCCCCGCCTGCGTTCGCTCTACGCCCAATAAATCCGGACAATGCTTCCCACCTACGTATTACCGCGGCTGCTGGCAAGTAAGT
+
CBC@8EFEDCFGFC;<@A,CFEFEEGFF<@CC7@BF<CFFGFFG9C8AF:F8@EFCBFDGGGDAE9EFCEGGD8FGGGDG7:F@,4CEGGGGC,AFFGGGG9E,A?FEEEFC@B:F9AF>CGC@FGFE=,,?9,6@ADGGFFG8@F8AEEGCGD9DD8DF8,A@8?DF:2ECGFFGF8D==DF6>+4:39,,2@C>77?**3/+BFAF9)(*8;+/0BA*)3929B0320303(41(1;A0201807:)-)),(4(37())())))..:<::3148)4<A24>1609,()).41)(.))-.
@M04999:289:000000000-L3R54:1:1101:23459:5600 2:N:0:417
GACTACTCGGGTATCTAATCCTGTTTGCTCCCCACGCTTTCGCATCTCAGCGTCAGTATCTGTCCAGAAGGCCGCCTTCGCCACCGGTATTCCTCCACATCTCTACGCATTTCACCGCTACACGTGGAATTCTACCTTCCTCTACAATACTCCAGATAACCAGTTTTAAGTGCAATTCCCAGGTTGAGCCCGGGGCTTTCACACCTAACTTAATTATCCGCCTACATGCCCTTTACGCCCAGTCATTCCGATTAACGCTCGCACCCTCCGTATTACCGCGGCTGCTGGCACGGAGTTAGCC
+
CCCCCGGGGGGGGGGGGGGGGGGGGGGGGFFGEGGGGGGGGGGGGG<FGFGGFGGGGGGGGGGGGGGGGGGFGGGGGGGFG@FFFGGGGGFGFGDFGGG8AFGGGGGGGGGGGFFFGGEGGGGGGGGGGGGGGFGFGAEGGGGGGGGGGGGGGGGFGGGGFGG9DCFGFGFGGFFGFF7A=D?A>CFGFGGEGGECCF7CFFFAEFFFBC7>6E>FEFF2F9(6>E9?E@FFF@ECFFB:?F(4>?).34<(1:7979(40099B?F8062:?:ABA?BF69((2,5?:0369;>B44)6.
@M04999:289:000000000-L3R54:1:1101:20837:5615 2:N:0:417
AAAGACTACAAGGGTATCTAATCCTGTTCGCTCCCCACGCTTTCGTCCATCAGCGTCAATCGGTATTTAGTAACCTGCCTTCGCAATCGGGGTTCTGTGTAATATCTATGCATTTCACCGCTACACTACACATTCCAGCTACTTCAATACTATTCAAGATTAACAGTATCAACGGCAGTTCTACAGTTAAGCTGCAGGTTTTCACCGCTGACTTATCAACCCGCCTACGGACCCTTTAAACCCAATAAATCCGGATAACGCTCGCATCCTCCGTATTACCGCGGCTGCTGGCACGGAGTT
+
CCCCCGGGGGGGGGGGGGGGGGGGGGGGGGGGGGGGGGGGGGGGGGGGGGGGGGGGGGGGGGGGGGGGGGGGGGGGGGGGGGGGGGGGGGGGGGGGGGGGGGGGGGGGGGGGGGGGGGGGGGGGGGGGGGGGGGGGGGGGGGGGGGGGGGGGGCGGGGGGGGGGGGGGGGGGGGGGFGFGGGGGGGGGGGGGGGGGGGGGFFFFFFFFFFFFFFFFFFFFFFFFFFFFF=DFF@DDFFFFFFFFFD@EEFFEF@DFFFF?>689;FFF:2<?BBBFBFFA:>>>F036:?(32<:>6BFB
@M04999:289:000000000-L3R54:1:1101:23127:5638 2:N:0:417
AATGGACTACAGGGGTATCTAATCCTGTTCGCTACCCATGCTTTCGAACCTCAGCGTCAGTTACAGACCAGAGAGCCGCCTTCGCCACTGGTGTTCTTCCATATATCTACGCATTCCACCGCTACACATGGAGTTCCACTCTCCTCTTCTGCACTCAAGAAAAACAGTTTCAGCTGCACTTCCCCGGTTAAGCCGAGGGCTTTCACAGCTGACTTGTTCTCCCGCCTGCGTTCGCTTTACGCCCAATAAATCCGGACAACGCTTGCCACCTACGTATTACCGCGGCTGCTGGCACGTAGTT
+
CCCCCGGGGGGGGGGGGGGGGGGGGGGGGGGGGGGGGGGGGGGGGGFGGFGGGGGGGGGGGGGGGGGGGGGGGGGGGGGGGGGGGGGGGGGGGGGGGGGGGGGGGGGGGGGGGGGGGGGGGDCGGGGGFFGGGFFGGGGGGGGGGGGGGGGGGGFGGGGGGGGGGFGGGGGGGGGGFFFGGGGGGGGGGGGGGGGDGGGGFFFFFFFFFFEEDFAFFFFFFF=@FFFFFFFDFFFFDFFFFFFB?@F;EC5E(9;<>FFFF9?<B?FFFFF?B<:?BFAF4?;B>>F;:B7:2:<B:BBB2
@M04999:289:000000000-L3R54:1:1101:17125:5647 2:N:0:417
GACTACACGGGTATCTAATCCTGTTTGCTCCCCACGCTTTCGCATCTCAGCGTCAGTATCTGTCCAGAAGGCCGCCTTCGCCACCGGTATTCCTCCACATCTCTACGCATTTCACCGCTACACGTGGAATTCTACCTTCCTCTACAATACTCTAGTTAACCAGTTTTAAGTGCAATTCCTAGGTTGAGCCCAGGGCTTTCACACCTAACTTAATTATCCGCCTACATGCCCTTTACGCCCAGTCATTCCGATTAACGCTCGCACCCTCCGTATTACCGCGGCTGCTGGCACGGAGTTCGCC
+
CCCCCGGEGGG@FFGGFDGGGGGGGFGGFGGGGCEGGGGGGGGGGGGGGGGGGGGGGGGGGGGGGCCFGGGGGGGGGGGGGGGGGGG@EFFDFGGGGGGFGFEFFGGCFGGGGFGGEGGEGGGGAECEG9AFC;FFFGGGGFGFGG,=AFFGFF8EGGFGGGGGGGFGDD=DFG@:8DFFGFFGGC6,DGGGGFDDCFGF6FFFF>FFCFF@46BFEF>AFFDAFFFFE=5@BEECD@BDFF@EE<???E@14<?C(3<11(23>04:?FF0::AFA<(44,690:)20(.8919(.)-12
@M04999:289:000000000-L3R54:1:1101:27141:5655 2:N:0:417
GTCAGACTACCAGGGTATCTAATCCTGTTCGCTCCCCACGCTTTCGTCCATCAGCGTCAATCGGTATTTAGTAACCTGCCTTCGCAATCGGGGTTCTGTGTAATATCTATGCATTTCACCGCTACACTACACATTCCAGCTACTTCAATACTATTCAAGATTAACAGTATCAACGGCAGTTCTACAGTTAAGCTGCAGGTTTTCACCGCTGACTTATCAACCCGCCTACGGACCCTTTAAACCCAATAAATCCGGATAACGCGCGCATCCTCCGTATTACCGCGGCTGCTGGCACGGAGTT
+
CCCC<AF8DGGFGCDGFFGFFFDGFFFEFD:FGGEFEGGGDCC8<FFCCCFFGGGEF@@FAFFGG@FE9<FFF<CEFFGF9FGGDCCGF<FC@+@FFFCB,FD9AFEFGGGFAEFGGFGGGG7FECGFGFGGFFGFGGEGFFG?FFEAAFGGGFDGFGF8DDFGGGGDDDGGGGGEAD5DFGGC9E?FFFGGGFCDCC++;F*;AFC5=>>=CFBFFFFFFBAAFFFDDF25>@D=3B:A<4;@FF@4;CCEE99<@@E@0:(-7>BFB(3<BB12(.<99102(((,:422?B<0769(.
@M04999:289:000000000-L3R54:1:1101:20453:5656 2:N:0:417
TGACTACCCGGGTATCTAATCCTGTTCGCTACCCATGCTTTCGAACCTCAGCGTCAGTTACAGACCAGAGAGCCGCCTTCGCCACTGGTGTTCTTCCATATATCTACGCATTCCACCGCTACACATGGAGTTCCACTCTCCTCTTCTGCACTCAAGAAAAACAGTTTCAGCTGCACTTCCCCGGTTAAGCCGAGGGCTTTCACAGCTGACTTGTTCTCCCGCCTGCGTTCGCTTTACGCCCAATAAATCCGGACAACGCTTGCCACCTACGTATTACCGCGGCTGCTGGCACGTAGTTAGC
+
CCCCCGGGGGGGGGGGGGGGGGGGGGGGGGGGGGGGGGGGGGDGGGGGGGGGGGGGGFGGGGGGGGGGFGGGGGGGGGGGGGGGGGFGGGGGGGGGGGGGGGGGGGGGGGGGGGGGGGGGGGGGGGGFEFFFGGGGGGGGGGGFGFGGGGGGGGGGGFFGGGGGGGGGGGGGGGGGFGFGGGGGGGEGGGGGGGEGGGGGFFFFFFFFEDFFFFFFFFFFEFFDFDFFDFFBF;;CEFDEFF08=@3?B7>BBF9BFFFFBFFFFFB2?BBB<A?AAFFF>>>1>022502<B?FFFAF>.
@M04999:289:000000000-L3R54:1:1101:12991:5685 2:N:0:417
AACGACTACCGGGGTATCTAATCCTGTTCGCTACCCATGCTTTCGAACCTCAGCGTCAGTTACAGACCAGAGAGCCGCCTTCGCCACTGGTGTTCTTCCATATATCTACGCATTCCACCGCTACACATGGAGTTCCACTCTCCTCTTCTGCACTCAAGAAAAACAGTTTCAGCTGCACTTCCCCGGTTAAGCCGAGGGCTTTCACAGCTGACTTGTTCTCCCGCCTGCGTTCGCTTTACGCCCAATAAATCCGGACAACGCTTGCCACCTACGTATTACCGCGGCTGCTGGCACGGAGTT
+
CCCCCGGGGGGGGGGGGGGGGGGGGGGGGGGGGGGGGGGGGGGGGGGGGGGGGGGGGGGGGGGGGGGGGGGGGGGGGGGGEGGGGGGFGGGGGFGGGGGGGGGGGGGGGGGGGGGGGGGGGGGGDGG5EEFFGGGGGGGGGGGGGGGGGGGGGFGGGGCFGGGGGGFGFFGGGGGGFGFGGGGGGGGGGCGGGGGGDGGGFFFFFFFFFFFFFFFFFFF<F2;BFFFFBDFFF9807CE>DFFFB:2<AAFB>F0391?BFFFFB04>?BBFBFBAFFF96>>6>13:?)21(44(4;?2
@M04999:289:000000000-L3R54:1:1101:10246:5701 2:N:0:417
GACTACACGGGTATCTAATCCTGTTTGCTCCCCACGCTTTCGCATCTCAGCGTCAGTATCTGTCCAGAAGGCCGCCTTCGCCACCGGTATTCCTCCACATCTCTACGCATTTCACCGCTACACGTGGAATTCTACCTTCCTCTACAATACTCTAGTTAACCAGTTTTAAGTGCAATTCCTAGGTTGAGCCCAGGGCTTTCACACCTAACTTAATTATCCGCCTACATGCCCTTTACGCCCAGTCATTCCGATTAACGCTCGCACCCTCCGTATTACCGCGGCTGCTGGCACGGAGTTAGCC
+
CCCCCGGGGGGGGGGGGGGGGGGGGGGGGGGGGGGGGGEGGGGGEGGGGGGGGGGGGGGGGFGGGGGGCFGGGGGGGGGGGEFEGGGGEGCGGGGGGGGGGGGGGGGDGGGGGGGFGGGGGGGGEGDCFF=FEFGGGGGGGGGFFGGGGGGGGGGFCFGGAGG=9+CDFGGDEGGGBGDFGCFFF?CCFFGGGGGGCCFCAFAFBFFFFECF=FFFFFFFFFFFFFFCF3:@5B48>D=5=D4@A?C3C@<2<?EF03??BB9;;?0<?>?(4:<A>:6(27>622:>61436>9??ADF2
@M04999:289:000000000-L3R54:1:1101:15282:5717 2:N:0:417
CGACTACTAGGGTATCTAATCCTGTTTGCTCCCCACGCTTTCGCATCTCAGCGTCAGTATCTGTCCAGAAGGCCGCCTTCGCCACCGGTATTCCTCCACATCTCTACGCATTTCACCGCTACACGTGGAATTCTACCTTCCTCTACAATACTCTAGTTAACCAGTTTTAAGTGCAATTCCTAGGTTGAGCCCAGGGCTTTCACACCTAACTTAATTATCCGCCTACATGCCCTTTACGCCCAGTCATTCCGATTAACGCTCGCACCCTCCGTATTACCGCGGCTGCTGGCACGGAGCTAGC
+
CCCCCGGGGGGGFGGGGGGGGGGGGGGGGGGFGGGGGGGGGGGGGGGGGGGGGGGGGGGGGGGGGGGGGGGGGGGGGGGGGGGGGGGGGGGGGGGGGGGFFGGGGGGGGFECGGGGFGGGGGGGGGGEGGGFFF;FFGGGGFGGGGGEEFGGGGGGGGGGGGF?FGGGGGFGGGGGFGFFGCF?GGFFFGGGGGGDGGGFBCFFFFFFFFFFFFFFFFF?4B9ADFFFCB=BFFECE>982>DF=@ECCCFFF?DFFF6<FB69@BFFBF93<:BBFF:BB>;09?DFF<F22466(4>?2
@M04999:289:000000000-L3R54:1:1101:18604:5727 2:N:0:417
TAGTGACTACACGGGTATCTAATCCTGTTCGCTACCCATGCTTTCGAACCTCAGCGCCAGTTACAGACCAGAGAGCCGCCTTCGCCACTGGTGTTCTTCCATATATCTACGCATTCCACCGCTACACATGGAGTTCCACTCTCCTCTTCTGCACTCAAGAAAAACAGTTTCAGCTGCACTTCCCCGGTTAAGCCGAGGGCTTTCACAGCTGACTTGTTCTCCCGCCTGCGTTCGCTTTACGCCCAATAAATCCGGACAACGCTTGCCACCTACGTATTACCGCGGCTGCTGGCACGTAGTT
+
CCCCCGGGGGGGGGGGGGGGGGGGGGGGGGGGGGGGGGGGGGGGGGGFGGGGGGGGGGGGGGGGAE@FGGGGGGDGGGGGGGGGGGGGGGGGGGGGDGGGFCFGGGGGGGGGGGGGGGGGGGGGGGGC<FGFAFGGGGGGGGGGGGGGGCGFGGFGGGGGC@E@EGGGCGGFFGGGFGFGCF??FGGGGGGGGGGGDD4;FFFFFFFFBEFFF=8B=4=56>D@FFFFFF@??F91(=EFFF@FF;@?D)<>?B>F>BFF9BF1:?:<?????::)625<<0(19BF;BBF(4:>B276:.
@M04999:289:000000000-L3R54:1:1101:11298:5749 2:N:0:417
GCGACTACTAGGGTATCTAATCCTGTTTGCTCCCCACGCTTTCGCATCTCAGCGTCAGTATCTGTCCAGAAGGCCGCCTTCGCCACCGGTATTCCTCCACATCTCTACGCATTTCACCGCTACACGTGGAATTCTACCTTCCTCTACAATACTCTAGTTAACCAGTTTTAAGTGCAATTCCTAGGTTGAGCCCAGGGCTTTCACACCTAACTTAATTATCCGCCTACATGCCCTTTACGCCCAGTCATTCCGATTAACGCTCGCACCCTCCGTATTACCGCGCCTGCTGCCACGGAATT
+
CCCCCGGGGFGGGDEGGGGGGGFFGGGGFFGGGGGGGGGGGGGGGDFGEGGCFBFGCFGFGGGFGGGGGGDCFGGGGDGEGGGGEGFCEGGGGGGFGGGFDFGGGGFGGGGEGEEGFFEGGGGGGDFFEFFGGGGGGFGEEFDGGGGGCFCEDFF8;EA:=FGGFGFGGGCGD:?=9DFFGGGCDGDFFEGGGGGGCDGGAFFFFFEFF@DEEBFFCF@EFDBAFFFFEEB=:ED36C>E92((0739))7((6<DFF038?9B>@B?:1((-(,24<A:1((-,(((5).,)(-((()
@M04999:289:000000000-L3R54:1:1101:11669:5791 2:N:0:417
GACTACTGGGGTATCTAATCCTGTTCGCTACCCATGCTTTCGAACCTCAGCGTCAGTTACAGACCAGAGAGCCGCCTTCGCCACTGGTGTTCTTCCATATATCTACGCATTCCACCGCTACACATGGAGTTCCACTCTCCTCTTCTGCACTCAAGAAAAACAGTTTCAGCTGCACTTCCCCGGTTAAGCCGAGGGCTTTCACAGCTGACTTGTTCTCCCGCCTGCGTTCGCTTTACGCCCAATAAATCCGGACAACGCTTGCCACCTACGTATTACCGCGGCCGCTGGCACGGAGTGAGCC
+
CCCCCGG9FDE@BEDEFFGGGGGDEFGGGEGFFGGGGFFFGEFGGC@EFGGGGGGGGGGGGGGFGGG<FGGDFGDFGEGGGGFGFGGGGC7EAFEGFGGGGGGGGGDEGGGGGDGGGGGGGGGF:<EFCFGG9EFCEGGG8DFDGFDGGDGGGCC9FGGCEGGFDFGFDGCFEDDFF?8?FDDECE7,@@CECEG*;CCC9CF4AFFA79::CFCFFFF@>B529>D@61>?1=660;BFF(68;175;@(896<0993?(12<<240:((.)44<439((,((((-4248((,(-()4(,
@M04999:289:000000000-L3R54:1:1101:25268:5819 2:N:0:417
ACGACTACCAGGGTATCTAATCCTGTTCGCTACCCATGCTTTCGAACCTCAGCGTCAGTTACAGACCAGAGAGCCGCCTTCGCCACTGGTGTTCTTCCATATATCTACGCATTCCACCGCTACACATGGAGTTCCACTCTCCTCTTCTGCACTCAAGAAAAACAGTTTCAGCTGCACTTCCCCGGTTAAGCCGAGGGCTTTCACAGCTGACTTGTTCTCCCGCCTGCGTTCGCTTTACGCCCAATAAATCCGGACGACGCTTGCCACCTACGTATTACCGCGGCTGCTGGCACGTAGTTGC
+
CCCCCGGGGGGGGGGGGGGGGGGGGGGGGGGGGGGGGGGGGGGGG<FGGGGGGGGGGGGGGGGGGGGGGGGGGGGGGGGGGGGGGGGGGGGGGGGGGGGGGGGGGGGGGGGGGGGGGGGGGGGGGGGGGGGGGGGGGGGGGGGGGGGGGGGGGGGGGGGGGGGGGGGGGGGGGGGGFGFDGGGGGGGGGGGGGGGGGGGGFFFFFFFFFFDFFFFFFFFEFFFFFFFFFFFFF?DF3>?F@>F@@FFCEFFFF?>FFFFFFFFFFB?:?:?BFFB?<BA<6;BFF0:?F?:1,(402(-))
@M04999:289:000000000-L3R54:1:1101:25950:5824 2:N:0:417
GGACTACTAGGGTATCTAATCCTGTTCGCTCCCCACGCTTTCGTCCATCAGCGTCAATCGGTATTTAGTAACCTGCCTTCGCAATCGGGGTTCTGTGTAATATCTATGCATTTCACCGCTACACTACACATTCCAGCTACTTCAATACTATTCAAGATTAACAGTATCAACGGCAGTTCTACAGTTAAGCTGCAGGTTTTCACCGCTGACTTATCAACCCGCCTACGGACCCTTTAAACCCAATAAATCCGGATAACGCTCGCATCCTCCGTATTACCGCGGCTGCTGGCACGGAGTTAGC
+
CCCCCGGGGGGGGGGGGGGGGGGGGGGGGGGGGGGGGGGGGGGGGGGGGGGGGGGGGGGGGGGGGGGGGGGGGGGGGGGGGGEGGGGGGGGGGGGGGGGGGFCEFGGGGGGGGGGGGGGGGGGGGGGGGGGGGGGGGGGGGGGGGGGGGGGGGGGGGGGGGGGGGGGGGGGDGGGGFGFGGGGGGGFGGGGGGGGGGGGGFFFFFFF>>CFFFFFFFFFFEFFFFFFDFFFFDFFFF9BFFFFFFFF<?E;>FFDEFFFDDF91367<A0>:6BFFF2:BBBF;BFFF(23?F4((-3<A6
@M04999:289:000000000-L3R54:1:1101:6597:5840 2:N:0:417
CACGACTACCGGGGTATCTAATCCTGTTTGCTCCCCACGCTTTCGCATCTCAGCGTCAGTATCTGTCCAGAAGGCCGCCTTCGCCACCGGTATTCCTCCACATCTCTACGCATTTCACCGCTACACGTGGAATTCTACCTTCCTCTACAATACTCTAGTTAACCAGTTTTAAGTGCAATTCCTAGGTTGAGCCCAGGGCTTTCACACCTAACTTAATTATCCGCCTACATGCCCTTTACGCCCAGTCATTCCGATTAACGTTCGCACCCTCCGTATTACCGCGGCTGCTGGCACGGAGTTT
+
CCCCCDGEGGGGGGGCGFEFGGEEFFGGGGGGGGGGGDEE7FFE@FEE7,BFGFGGDFGGFFFEEGEGGGGGGGGGGGGGGGFGGGCFGCGEFGCGCFGGGGGE=EFFGECFEGGGGGGEGBFEDGG<FEGFGGFDFGGBF@FA,=AFFGGGG:?EC8DFGGGGEFFFGG,9E;99+=EG7CF7BFFGFC@CFCGG5D>CFFFFAFFF)0>DEFFFEF6<8C@D29(53@?>=BFF@<EB<6;??E<E?EFEEDF<?3)((((-2((-1,1422<7,).42(3(3(322>:607?>02,8.
@M04999:289:000000000-L3R54:1:1101:27021:5853 2:N:0:417
GATGGACTACCAGGGTATCTAATCCTGTTTGCTCCCCACGCTTTCGCATCTCAGCGTCAGTATCTGTCCAGAAGGCCGCCTTCGCCACCGGTATTCCTCCACATCTCTACGCATTTCACCGCTACACGTGGAATTCTACCTTCCTCTACAATACTCTAGTTAACCAGTTTTAAGTGCAATTCCTAGGTTGAGCCCAGGGCTTTCACACCTAACTTAATTATCCGCCTACATGCCCTTTACGCCCAGTCATTCCGATTAACGCTCGCACCCTCCGTATTACCGCGGCCGCTGGCCCGGAGTT
+
CCCCCGGGGGGGGGGGGGGGGGGGGGGGGGGGGGGGGGGGGGGGGGGGGGGGGGGGGGGGGFGGGDGGGGGGGGGGGGGGGGGGGGGGGGGGGFGGGGGGGGGFGGEGGGGGGGGGGGGGGGGGGGGGGGGCFGGGGGGGGGGGGGGFGGGGGGGGGGDGGGGGGGGGFGFGGGGGFGFFDGFC,EDFGGFGGG7++=CCAFAFFFFFFDFCFFF8EFFFFF4>><@=FEECF@BFFFFFFFFF===@9CC?3(47?FEE;@?;2:13(4(1:9:<::)66(39(3(421((-((4(4(4.
@M04999:289:000000000-L3R54:1:1101:18681:5873 2:N:0:417
TGACTACTCGGGTATCTAATCCTGTTCGCTACCCATGCTTTCGAACCTCAGCGTCAGTTACAGACCAGAGAGCCGCCTTCGCCACTGGTGTTCTTCCATATATCTACGCATTCCACCGCTACACATGGAGTTCCACTCTCCTCTTCTGCACTCAAGAAAAACAGTTTCAGCTGTACTTCCCCGGTTAAGCCGAGGGCTTTCACAGCTGACTTGTTCTCCCGCCTGCGTTCGCTTTACGCCCAATAAATCCGGACAACGCTTGCCACCTACGTATTACCGCGGCTGCTGGCACGTAGTTAGC
+
CCCCCGGGGGGGGGGGGGGGGGGGGGGGGGGGGGGGGGGGGGGGGGGGGGGGGGGGGFGGGGGGGGGGGGGGGGGGGGGGGGGGGGGGGGGGGGGGGGGGGGGDFFGGGGGGGGGGGGGGGGGGGGGGGGGGGGFGGGGGGGGFGGGGGGGAFGGGGGGGGGGGDD@FGGGFFGGGFFFFGGG6CEEGGGGDGGGGGGGCFFFFFAAAFDFFFFFF4BABBFF@@92>DFFFFD?FF?DFFF?@=<CFFFFB?>9:BB>32(8?AFFFFF:,4<FFFBFBF699;B:?>07?F<F?F2>D4
@M04999:289:000000000-L3R54:1:1101:13694:5889 2:N:0:417
CGATGACTACCGGGGTATCTAATCCTGTTTGCTACCCACGCTTTCGAGCATGAACGTCAGTGTTATCCCAGGAGGCTGCCTTCGCCATCGGTATTCCTCCACATCTCTACGCATTTCACTGCTACACGTGGAATTCTACCTCCCTCTGACACACTCTAGTTTGACAGTTTCAAATGCACGTCCCAAGTTGAGCTCGGGGATTTCACATCTGACTTATCTAACCGTCTGCGCTCGCTTTACGCCCAGTAATTCCGATTAACGCTCGCACCCTACGTATTACCGCGGCTGCTGGCACGTAGTT
+
CCCCCGGGGGGGGGGGGGGGGGGGGGGGGGGGGGGGGGGGGGGDGGGGGGGGGGGGGGGGGGGGGGGGGGGGGGGGGGGGGGGGGGEEGGGGGGGGGGGGGGGGGGGGGGGGGGGGGGGGGGGGGGGGGGGGGGGGGGGGGGFGGGGGGGGGGGGGGGGFFGGGGGGGGGGGGGGGFGFGGGGGGGGGGGGGGFFGGGGGBFFFFFFFFFFEEF>A*BFEFEFF>ABDF@BB=@FFDD<FDFFFFDF<EEC3?EDF<??EF@<<BBFFFFF?FF?<D?99439;>>41::74:()8:?FF:
@M04999:289:000000000-L3R54:1:1101:16382:5901 2:N:0:417
TTAGACTACCCGGGTATCTAATCCTGTTTGCTCCCCACGCTTTCGCATCTCAGCGTCAGTATCTGTCCAGAAGGCCGCCTTCGCCACCGGTATTCCTCCACATCTCTACGCATTTCACCGCTACACGTGGAATTCTACCTTCCTCTACAATACTCCAGATAACCAGTTTTAAGTGCAGTTCCCGGGTTGAGCCCGGGGCTTTCACACCTAACTTAATTATCCGCCTACATGCCCTTTACGCCCAGTCATTCCGATTAACGCTCGCACCCTCCGTATTACCGCGGCTGCTGGCCCGGCGTT
+
CCCCCGGGGGGGGGGGGGGGGGGGGGGGGGGGGGGGGGGGGGGGGGGGGGGGGGGGGGGGGGGGGGGGGGGGGGGGGGGGGGGGGGGGGGGGGGGGGGGGGGGGGGGGGGGGGGGGGGGGGGGGGGGGGGGGGGGGGGGGGGGGGGGGGGGGGGGGGGGGGGGGGGGGCFGFGGGGFGFGGGGGBEGGGGGGGGGGGGGGFFFFFFFFFFFDCFFFEFFFF9@DDFFFFFFFEFFFFFFBDFFFFFFFFEFFFFF?BAD?FFBFF>96??<?93:??BFABF92966?BF0((-41(-7;
@M04999:289:000000000-L3R54:1:1101:7923:5958 2:N:0:417
AGACTACCAGGGTATCTAATCCTGTTTGCTCCCCACGCTTTCGCATCTCAGCGTCAGTATCTGTCCAGAAGGCCGCCTTCGCCACCGGTATTCCTCCACATCTCTACGCATTTCACCGCTACGCGTGGAATTCTACCTTCCTCTACAATACTCTAGTTAACCAGTTTTAAGTGCAATTCCTAGGTTGAGCCCAGGGCTTTCACACCTAACTTAATTATCCGCCTACATGCCCTTTACGCCCAGTCATTCCGATCAACGCTCGCACCCTCCGTATTACCGCGGCTGCTGTCACGGAGTTAGC
+
CCCCCGGGGGGGGGGGGGGGGGGGGGGGGGGGGGGGGGGGGGGGGGGGGGGGGGGGGGGGGGGGGGGGGGGGGGGGGGGGGGGGGGGGGGGGGGGGGGGGGGGGGGGGGGGGGGGGGGGGGGGGGGGGDFGGGGGGGGGGGGGGGGGGGGGGGGGGGGGGGGGDFGGGFGGGGGGGFGFGGGGCEFFFGGGGGGGGGGGGFFFFFFFFFFFFFFFFFFFEDDFFFFFFFFF==>BCC2@B@F?E@>EEECFF;0;ED;;@FFFFFFBBBFF?B?0AF<:9>66>26??.))6?86>?<AA:
@M04999:289:000000000-L3R54:1:1101:18434:5973 2:N:0:417
AGACTACACGGGTATCTAATCCTGTTCGCTACCCATGCTTTCGAGCCTCAGCGTCAGTAACAGACCAGAGAGCCGCCTTCGCCACTGGTGTTCTTCCATATATCTACGCATTTCACCGCTACACATGGAGTTCCACTCTCCTCTTCTGCACTCAAGTCTCTCAGTTTCCGATGCTCTTCCTCAGTTAAGCTGAGGGCTTTCACATTCAGACTTAAAAGACCGCCTGCGCTCCCTTTACGCCCAATAAATCCGGACAACGCTTGCCACCTACGTATTACCGCGGCTGCTGGCACGTAGTT
+
CCCCCGGGGGGGGGGGGGGGGGGGGGGGGGGGGGGGGGGGGGGGGGGGGGGGGGGGGGGGGGGGGGGGGGGGGGGGGGGGGGGGGGGGGGGGGGGGGGGGGGGGGGGGGGGGGGGGGGGGGGGGFGGGGGGGGGGGGGFGGGGGGGGGGGGGGGGGGGFGGGGGGGGGGGGEEGGGFGFGGGGFGFGGGGGGGGGGGGGGFFFFFFFFEEFEFFFFFFFFFFFFFFFBF25>DF4@EF=D@@F:=@AEFFFFFDFFFD0(4((2>BFFFFF0322:AFAF>99>FFF?).827,874:>
@M04999:289:000000000-L3R54:1:1101:4473:6018 2:N:0:417
GTGACTACCCGGGTATCTAATCCTGTTTGCTCCCCACGCTTTCGCATCTCAGCGTCAGTATCTGTCCAGAAGGCCGCCTTCGCCACCGGTATTCCTCCACATCTCTACGCATTTCACCGCTACACGTGGAATTCTACCTTCCTCTACAATACTCTAGTTAACCAGTTTTAAGTGCAATTCCTAGGTTGAGCCCAGGGCTTTCACACCTAACTTAATTATCCGCCTACATGCCCTTTACGCCCAGTCATTCCGATTAACGCTCGCACCCTCCGTATTACCTCGGCTGCTGGCACGGATTC
+
CCCCCGGGGGGGGGGGGGGGGGGGGGGGGGGGGGGGGDGDGGGGGGGGGGGGGGGGGGGGGGGGGGGGGGGGGGEGGGGGGGGGGGGGGGGGGGGGGGGGGGGGGGGGGGGGGGGGGGGGGGGGGGGGGGGFGGGGGGGGGGGGGGGGGGGGGGGGGGGGGGGGGGGGGGGGGGGGFGFGGGGFGGGGGGGGGGGCDDFFFBFFFFFFFFFFFFF@EFC4BDDFADDFFF=EFFFFFF2AFBF?@E3?<7<5<;08?4?>FFFFFFFFBF:22:(8:AD6334<,1:??204<:19((,
@M04999:289:000000000-L3R54:1:1101:10340:6058 2:N:0:417
ATGACTACCGGGGTATCTAATCCTGTTCGCTACCCATGCTTTCGAACCTCAGCGTCAGTTACAGACCAGAGAGCCGCCTTCGCCACTGGTGTTCTTCCATATATCTACGCATTCCACCGCTACACATGGAGTTCCACTCTCCTCTTCTGCACTCAAGAAAAACAGTTTCAGCTGCACTTCCCCGGTTAAGCCGAGGGCTTTCACAGCTGACTTGTTCTCCCGCCTGCGTTCGCTTTACGCCCAATAAATCCGGACAACGCTTGCCACCTACGTATTACCGCGGCTGCTGGCACGTAGTT
+
CCCCCGGGGGGGGGGGGGGGGGGGGGGGGGGGGGGGGGGGGGGGGGGGGGGGGGGGGGGGGGGGGGGGGGGGGGGGGGGGGGGGGGGGGFGGGGGGGGGGGGGGGGGGGGGGGGGGGGGGGGGGGCGGGGGGGGGGGGGGGGGGGGGGGGGGGGGGGGGGGGGGGGGGGGGGGGGGFGFGGGGGGEGGGGGGDGED*9FGFFFFFAFFFFFEEFFAEFFFFFFFFFFF3;07;?6?<E;EF9DFFFB>2<?FFFFBFFFFFFFFBFF:7(5?8<4:AFFF99B9(-82?::??<<??FB
@M04999:289:000000000-L3R54:1:1101:4430:6071 2:N:0:417
GACTACCCGGGTATCTAATCCTGTTCGCTCCCCACGCTTTCGTCCATCAGCGTCAATCGGTATTTAGTAACCTGCCTTCGCAATCGGGGTTCTGTGTAATATCTATGCATTTCACCGCTACACTACACATTCCAGCTACTTCAATACTATTCAAGATTAACAGTATCAACGGCAGTTCTACAGTTAAGCTGCAGGTTTTCACCGCTGACTTATCAACCCGCCTACGGACCCTTTAAACCCAATAAATCCGGATAACGCTCGCATCCTCCGTATTACCGCGGCTGCTGGCACGGAGTTAGCC
+
CCCCCGGGGGGGGGGGGGGGGGGGGGGGGGGGGGGGGGGGGGGGDGGGGGGGGGGGGGGEGGGGGGGGGGGGGGGGGGGGGGEGGGGGGGGGGGGGGGGGFCGCGGGGGGGGGGGGGGGGGGGGGGGGGGGGFGGGGGGGGGGGGGGGGGGGGGGGGFGGGGGGGGGGGGGGGGGFFGFGGGGGGGGFGGGGGGGGGGGGFFFFFFEFFFFFFFFCBAEFF@DFF>@>=@?FFFFFCFF>?DFFE3CC@@BF0(;EF6((29BFF7?700117BFBB<>9>>31<>?FF?<?B00<:DA<:
@M04999:289:000000000-L3R54:1:1101:25124:6092 2:N:0:417
GGACTACCGGGGTATCTAATCCTGTTTGCTCCCCACGCTTTCGCATCTCAGCGTCAGTATCTGTCCAGAAGGCCGCCTTCGCCACCGGTATTCCTCCACATCTCTACGCATTTCACCGCTACACGTGGAATTCTGCCTTCCTCTACAATACTCTAGTTAACCAGTTTTAAGTGCAATTCCTAGGTTGAGCCCAGGGCTTTCACGCCTAACTTAATTATCCGCCTACATGCCCTTTACGCCCAGTCATTCCGATTAACGCTCGCACCCTCCGTATTACCGCGGCTGCTGGCACGGAGTTAGC
+
CCCCCGGGGGGGGGGGGGGGGGGGGGGGGGGGGGGGGGGGGGGGGGGGGGGGGGGGGGGGGGGGGGGGGGGGGGGGGGGGGGGGGGGGGGGGGGGGGGGGGGGGGGGGGGGGGGGGGGGGGGGGGGFGGFGGFGGGCFGGGGGGGGGGGGGGGGGGGGGGGFGGGFFGGGFGGGGGFFFGGGGGGG8CFFGGGGGGGGGGFFFFFFFDFFFFFFFFFFFEEFFFFFFFFFEFFFF:CFF>FFFEE@FEFFF?;<FFE@FDF;6-1>?<BB>F:7:)-4(3(490(4??>?1<2(4;60<25
@M04999:289:000000000-L3R54:1:1101:25130:6151 2:N:0:417
CGGGGACTACTGGGGTATCTAATCCTGTTTGCTACCCACGCTTTCGAGCATGAACGTCAGTGTTATCCCAGGAGGCTGCCTTCGCCATCGGTATTCCTCCACATCTCTACGCATTTCACTGCTACACGTGGAATTCTACCTCCCTCTGACACACTCTAGTTTGACAGTTTCAAATGCACGTCCCAAGTTGAGCTCGGGGATTTCACATCTGACTTATCTAACCGTCTGCGCTCGCTTTACGCCCAGTAATTCCGATTAACGCTCGCACCCTACGTATTACCGCGGCTGCTGGCACGTAGTT
+
CCCCCFGGGGEFGGGGGGGGGGGGGGGGGGGGGGGGGGGGGGGGGGGGGGGGGGGGGGGGGGGGGGGGGGGGGGGGGGGGGGGGGGGGGGGGCGGGGGGGGGGGGGGGGGGGGGGGGGGGGGGGGGGGGGGGGGGGGGGGGGGGGGGGGGGGGGGGGGGGGGGCFGGGGGFGGGFGFGFGGGGGGFGGGGDDECFGGGGDEFFFFFFCFFFEEFFFFFF<>6B9>AFBEF@F@B@>BDEFF;>FFFECFEEFEFDF<@CF70(/(4;BFF?BF:?4AB2<<?>>>9;>:5),817?.8(8<
@M04999:289:000000000-L3R54:1:1101:13772:6202 2:N:0:417
CTGACTACCAGGGTATCTAATCCTGTTTGCTCCCCACGCTTTCGCATCTCAGCGTCAGTATCTGTCCAGAAGGCCGCCTTCGCCACCGGTATTCCTCCACATCTCTACGCATTTCACCGCTACACGTGGAATTCTACCTTCCTCTACAATACTCCAGATAACCAGTTTTAAGTGCAATTCCCAGGTTGAGCCCGGGGCGTTCACACCTAACTTAATTATCCGCCTACATGCCCTTTACGCCCAGTCATTCCGATTAACGCTCGCACCCTCCGTATTACCGCTGCTGCTGGCACGGAGTTAC
+
CCCCCGGGGGGGGGGGGGGGGGGGGGGGFFGGGGGGGGGGGGGGG7@FGGGGGGEGGGGGGGGGGFGGGCGFCFFGGGGGGDGCFGGGEFCGGGGGGGGGGGGGGGGGGGGGGGGGGGGGGGGGGGGFEGGGFEFDGGGGGGGGGGGCGFGGGGGGGGGFGGGGGGFFFFGGDCDDFGFGFFFCC8EF:7DFCE6C***3@EFFAFFFFB@FFFFF?FFFC<D6?<FFFCE@@E336C<D0;;;@@AE?BA:34<BAA:04?(409;8663;3(4:24<07(,,44)))331<:0(,43A)
@M04999:289:000000000-L3R54:1:1101:8260:6204 2:N:0:417
CGCCCGACTACTGGGGTATCTAATCCTGTTCGCTCCCCACGCTTTCGTCCATCAGCGTCAATCGGTATTTAGTAACCTGCCTTCGCAATCGGGGTTCTGTGTAATATCTATGCATTTCACCGCTACACTACACATTCCAGCTACTTCAATACTATTCAAGATTAACAGTATCAACGGCAGTTCTACAGTTAAGCTGCAGGTTTTCACCGCTGACTTATCAACCCGCCTACGGACCCTTTAAACCCAATAAATCCGATGAACGCTCGCACCCTCCGTATTACCGCGGCTGCTGGCACGGAGG
+
CCCCCGGGGGGGGGGGGGGGGGGGGGGGGGGGGGGGGGGGGGGGGGGGGGGGGGGGGGGGGGGGGGGGGGGGGGGGGGGGGGGGGGGGGGGGGGGGGGGGGGGGGGGGGGGGGGGGGGGGGGGGGGGGGGGGGGGGGGGGGGGG?FGGGGGGGGGGGGGGGFGGGGGGGGGGGGGGFGFGCGGGGGGGGGGGGGGGGGGGFFFFFFFFFFFBAFAFF6CFF2BDF2>@>BFFFFFFD@5FFCF@08;5@FFCEEBFF(;;<6?02>>F;9??FB91122<AFF>>FBBF<8?232329((,
@M04999:289:000000000-L3R54:1:1101:11881:6220 2:N:0:417
TGAGACTACAAGGGTATCTAATCCTGTTTGCTACCCACGCTTTCGCATCTCAGCGTCAGTATCTGTCCAGAAGGCCGCCTTCGCCACCGGCATTCCTCCACATCTCTACGCATTTCACCGCTACACGTGGAATTCTACCTTCCTCTCCAATACTCTAGTTAACCAGTTTTAAGTGCAATTCCTAGGTTGAGCCCAGGGCTTTCACACCTAACTTAATTATCCGCCTACATGCCCTTTACGCCCAGTCATTCCGATTAACGCTCGCACCCTCCGTATTACCGCGGCTGCTGGCACGGCGTTC
+
C@<BCGD<FGFGG7FFFGFGAFGCFFGE<CFF,CFF9B@@FGGGCFG:FFGDFGGGGGEGFGGGGGAFGFCGGGFEEEGGDCFGGGGEF@+8F,EFGGF8FFFGGGG9FCFEEEGGGFFGGGGG?GE9E@FFFFGGEGGGGGGDFG,@=8EFF6=EDGFF@EFFGGGDEDFGAE9EF7FDB@CDGGG,<C6<7+1++36DFAFAEFFDFFFDFF846BC<B;<@=@5BFF/75-;=)8>52->91()).57?8(63@?E?B?86@BB13(4<B(4(()-),14(4((-4,((()-4(-44(
@M04999:289:000000000-L3R54:1:1101:5132:6251 2:N:0:417
AGTGACTACCCGGGTATCTAATCCTGTTTGCTCCCCACGCTTTCGCATCTCAGCGTCAGTATCTGTCCAGAAGGCCGCCTTCGCCACCGGTATTCCTCCACATCTCTACGCATTTCACCGCTACACGTGGAATTCTACCTTCCTCTACAATACTCTAGTTAACCAGTTTTAAATGCAATTCCTAGGTTGAGCCCAGGGCTTTCACACCTAACTTAATTATCCGCCTACATGCCCTTTACGCCCAGTCATTCCGATTAACGCTCGCACCCTCCGTATTACCGCGGCTGCTGGCACGGAGTTT
+
CCCCCGGGGGGGGGGGGGGGGGGGGGGGGGGGGGGGGGEGGGGGGGGGGGGGGGGGGGGGGGGGGGGGGGGGGGGGGGGGGGGGGGGGGGGGGGGGGGGGGGGGGGGGGGGGGGGGGGGGGGGGGGGGGGEGGGGGGGGGGGGGGGGGGGGGGGGGGGGGGGGGGGGGGGGGGGGGFGFGGGGGGGGGGGGGGFFGFGGGFFFFFFFFFFFFFFFFFFFEFFFFFFFFECEFFB=@EEEF@=@@0@@EFEFFF@FFF3C;FF(:9>>1:B?:6-::>A>9:(419B>FFF?<:21;16:3)
@M04999:289:000000000-L3R54:1:1101:12346:6261 2:N:0:417
GGACTACTCGGGTATCTAATCCTGTTCGCTACCCATGCTTTCGAACCTCAGCGTCAGTTACAGACCAGAGAGCCGCCTTCGCCACTGGTGTTCTTCCATATATCTACGCATTCCACCGCTACACATGGAGTTCCACTCTCCTCTTCTGCACTCAAGAAAAACAGTTTCAGCTGCACTTCCCCGGTTAAGCCGAGGGCTTTCACAGCTGACTTGTTCTCCCGCCTGCGTTCGCTTTACGCCCAATAAATCCGGACAACGCTTGCCACCTACGTATTACCGCGGCTGCTGGCACGTAGTTAGC
+
CCCCCGGGGGCGGGGGGGGGGGGGGGGGGGGGEGGGGGGGGGGGGGGGGGGGGGGGGGGGGGGGGGGGGGGGGGGGGGGGGGGGGGGGGGGGGGGGGGGGGGGGGGGGGGGGGGGGGGGGGGGGGGGCFFGGGGGGGGGGGGGGGGGGGGGGGGGGGG8E?EGGGGGGGGGGFGGGFGFGGGG>EGDGGGGEGG5DDGGGFFFFFFFFFFFFFFFFEFFFA@FFFFFFFFFFFFFFFFFFFF0@@EEFEEB;:39?:>9??BB?AFFFBFFFFBFFFB19>>>>F??F>6?BB:B<<ADA9
@M04999:289:000000000-L3R54:1:1101:25540:6302 2:N:0:417
GACTACTGGGGTATCTAATCCTGTTCGCTCCCCACGCTTTCGCTCCTCAGCGTCAGTGACGGCCCAGAGACCTGCCTTCGCCATCGGTGTTCTTCCCGATATCTACACATTCCACCGTTACACCGGGAATTCCAGTCTCCCCTACCGCACTCCAGTCCGCCCGTACCCGGCGCCGATCCACCGTTAAGCGATGGACTTTCACACCAGACGCGACGAACCGCCTACGAGCTCTTTACGCCCAATAAATCCGGATAACGCTTGCACCCTACGTATTACCGCAGCTGCTGGCACGTAGTTAGCC
+
CCCCCGGGGGGGGGGGGGGGGGGGGGGGGGGGDGGGGGGGGGGGGGGGGGGGGGGGGGGGGGGGGGGGGGGGGGGGGGGGGGGGGGGEGGGGGGGGGGGGGGGFGGGGGGGFGGGGFFFGGGGGDGGGGGGGGGGGGFGGGGGGGGGGEGGGGG?DFGGEGGG8EDGGGGGGGGGGDDFFGFGCEDCFGEGGEGCCGFGGFFAFFF5F@0(69DFFFF>1BB<(:<6<B18>DF44<?BBFBB08:)-869B?FFFFF0<BFFF(3?7<:?7BFFF2(92(22(5:>F?B2:(4(446)),
@M04999:289:000000000-L3R54:1:1101:14975:6312 2:N:0:417
GGTGACTACAGGGGTATCTAATCCTGTTTGCTCCCCACGCTTTCGCATCTCAGCGTCAGTATCTGTCCAGAAGGCCGCCTTCGCCACCGGTATTCCTCCACATCTCTACGCATTTCACCGCTACACGTGGAATTCTACCTTCCTCTACAATACTCTAGTTAACCAGTTTTAAGTGCAATTCCTAGGTTGAGCCCAGGGCTTTCACACCTAACTTAATTATCCGCCTACATGCCCTTTACGCCCAGTCATTCCGATTAACGCTCGCACCCTCCGTATTACCGCGGCTGCTGGCACGGAGTT
+
CCCCCGGGGGGGGGGGGGGGGGGGGGGGGGGGGGGGGGGGGGGGGGGGGGGGGGDGGGGGGGGGEGGGGGGGGGGGGGGGGGGGGGGGGGGGGGGGGGGGGGGGGGGFGDGGGGGGGGGGGGGGGGEGGEGCFGGGFGGGGGGGGGGGGFGGGFGGGGGGGGGGGGGGGGGG9EGGFGFGGGGGFDGGGDFGGFGFDCGGFFFFFFFFFFFFFFF6EFAEFA<>A>5B@EEEEFFDE=E6@@FF0@EFFFFFE<DFF3>6;<8997;0:BFF>80:?94A:;>63(-8:B:?(3:6>(48
@M04999:289:000000000-L3R54:1:1101:10991:6320 2:N:0:417
CTCGGGTATCTAATCCTGTTCGCTACCCATGCTTTCGAGCCTCAGCGTCAGTAACAGACCAGAGAGCCGCCTTCGCCACTGGTGTTCTTCCATCTATCTACGCATTTCACCGCTACACATGGAGTTCCACTCTCCTCTTCTGCACTCAAGTCTCTCAGTTTCCGATGCTCTTCCTCAGTTAAGCTGAGGGCTTTCACATTCAGACTTAAAAGACCGCCTGCGCTCCCTTTACGCACAATAATTCCGGACAACGCTTGCCACCTACGTCTTACCGCGGCTTCTGGCACTTAGTTAGCCGTGC
+
CCCCCDGCGGGFGGGFGGGGGGGGGGGGFG8FEEFG:@<FGGGFEFCFCEGFGGFFF@F,CFCGC@FGGGGGGGGDGGEGGFCBFGGGGFGGGAF<CFGEGGGGGGFFGGGCFGEGGFFG98:FGGFGGGCFGGGGGGGGGFGGGGGGGGGGGGCGEEFDFG:EED68DGFGGGGGFFDGG@=AD,,@EG8F?CFFDFFGFF77;FFFCE@;5AF>=DFBF294:>9DFE4@2@(8>2=63)/?E1(4(,46(3;;;;49@6:3???(4()6((429;6(4-<))().))-62).)5(47,
@M04999:289:000000000-L3R54:1:1101:27267:6379 2:N:0:417
TGACTACAGGGGTATCTAATCCTGTTTGCTCCCCACGCTTTCGCATCTCAGCGTCAGTATCTGTCCAGAAGGCCGCCTTCGCCACCGGTATTCCTCCACATCTCTACGCATTTCACCGCTACACGTGGAATTCTACCTTCCTCTACAATACTCTAGTTAACCAGTTTTAAGTGCAATTCCTAGGTTGAGCCCAGGGCTTTCACACCTAACTTAATTATCCGCCTACATGCCCTTTACGCCCAGTCATTCCGATTAACGCTCGCACCCTCCGTATTACCGCGGCTGCTGGCACGGAGTTAGC
+
CCCCCGGGGGGGGGGGGGGGGGGGGGGGGGGGGGGGGGGGGGGGGGGGGGGGGGGGGGGGGGGGGGGGGGGGGGGGGGGGGGGGGGGGGGGGGGGGGGGGGGGGGGGGGGGGGGGGGGGGGGGGGGGGGGGGGGGGGGGGGGGGGGGFGGGGGGGGGGGGGGGGGGGGGGGGGGGGFGFGGGGGGGGGFGGGGGGGDFGGFFFFFEFAEFFFFFFFFFFFFFFDFFEF?EFFFFFFF@FFF=2(;@EEEE1(62?EF;>@?61(39???0(3:::DFF?>>19BFB?0>F7<?(44:?B9-
@M04999:289:000000000-L3R54:1:1101:26931:6391 2:N:0:417
GGACTACCAGGGTATCTAATCCTGTTTGCTCCCCACGCTTTCGCACCTGAGCGTCAGTCTTCGTCCAGGGGGCCGCCTTCGCCACCGGTATTCCTCCAGATCTCTACGCATTTCACCGCTACACCTGGAATTCTACCCCCCTCTACGAGACTCTAGCCTGCCAGTTTCAAATGCAGTTCCCAGGTTAAGCCCGGGGATTTCACATCTGACTTAACAGACCGCCTGCGTGCGCTTTACGCCCAGTAATTCCGATTAACGCTTGCACCCTCCGTATTACCGCGGTCGCTGGCACGGAGTTAGC
+
CCCCCGFGFFGGGGGGGEGGFGGGGGGGGGGGGGGGGGGGGGGGGGGGGDGGFGGGGGGGGGGGGGGGGGGGGGGDGGGGGGGGGGGGGEGGFGGGGGGGDGGGGGDGGGGGGGGGGGGGGGGGGGGGGGGGGGFGGGGEGGGGGGGGGGGGGGGGGGGGGGGGGFFGAGGFGCFGBGFGGGGGGGGFGGGGGGGGGDGGFFFF@F66<<4<>A=F3F4;>@FF60482<>>;?BA221BFFFBBAFB2<0-1:04.37:B(().,43369F??05))((.3,((,4?>:()(,2237AA2
@M04999:289:000000000-L3R54:1:1101:21327:6406 2:N:0:417
TACTACTCGGGTATCTAATCCTGTTTGCTCCCCACGCTTTCGCATCTCAGCGTCAGTATCTGTCCAGAAGGCTGCCTTCGCCACCGGTATTCCTCCACGTCTCTACGCATTTCACCGCTACACGTGGAATTCTACCTTCCTCTACAATACTCTAGTTAACCAGTTTTAAGTGCAATTCCTAGGTTGAGCCCAGGGCTTTCACACCTAACTTAATTATCCGCCTACATGCCCTTTACGCCCAGTCATTCCGATTAACGCTCGCACCCTCCGTATTACCGCGGCTGCTGGCACGGATTTAGCC
+
CCCCCGGGGDGGGGGGGGGGGGGGGGGGGGGGGGGGGGGGGGGGGGGGGGGGGGGGGGGGGGGGGGGDGGGGGGGGGGGGGGGGGGGEGGGGGGGGGGGGGGGGGGGGGGGGGGGGGGGGGGGGGGGGGGGGGGGGGGGGGGGGGCGFDGGGGGGGGFGGGGGEEFGGFGGFGFGGFGFGGGFGGGGGGGGGFFGDFGGGFFFFBFACDFFF7EFFFFFFFFDABEEEBEFFFFFF==>FF>3;:CFFF@F;D?CC09;@@FBFBDD<?9::0:AFFFB9>12967>2?()(4-(4?A><7
@M04999:289:000000000-L3R54:1:1101:20327:6413 2:N:0:417
TGACTACCCGGGTATCTAATCCTGTTCGCTACCCATGCTTTCGAACCTCAGCGTCAGTTACAGACCAGAGAGCCGCCTTCGCCACTGGTGTTCTTCCATATATCTACGCATTCCACCGCTACACATGGAGTTCCACTCTCCTCTTCTGCACTCAAGAAAAACAGTTTCAGCTGCACTTCCCCGGTTAAGCCGAGGGCTTTCACAGCTGACTTGTTCTCCCGCCTGCGTTCGCTTTACGCCCAATAAATCCGGACAACGCTTGCCACCTACGTATTACCGCGGCTGCTGGCACGTAGTTAGC
+
CCCCCGGGGC:FGGGGGGGGGGGGGGFGGGGGGGGGGGGGGGGGGGGGGGGGGGGGGGGGGGGGGGDFGGGGGGGGGGGGGGGGGGGGFGGGGGGGGGGGGGEGGGGEGGGGGGGGGGGGGGGG=FGFGFGGGGFGGGGGGGGGCFFEGGGGGGGGCGFCFGGGGFFGGGGGGGGGFGFGGGDEGGCAFFGGG5CCDGGGFFFFFFFFEFFF=FAFEFF@5@FD2>B7?FFF?FD<EFFE>D(6;A>CDFFF(323:(3(81:7A?FBFFFFFF:>A>?966>B6<?D0::<0,((-6:A2
@M04999:289:000000000-L3R54:1:1101:19271:6439 2:N:0:417
CGGACTACCAGGGTATCTAATCCTGTTTGCTCCCCACGCTTTCGCATCTCAGCGTCAGTATCTGTCCAGAAGGCCGCCTTCGCCACCGGTATTCCTCCACATCTCTACGCATTTCACCGCTACACGTGGAATTCTACCTTCCTCTACAATACTCTAGTTAACCAGTTTTAAGTGCAATTCCTAGTTTGAGCCCAGGGCTTTCACACCTAACTTAATTATCCGCCTACATGCCCTTTACGCCCAGTCATTCCGATTAACTCTCGCACCCTCCCTATTACCGCGGCTGCTGGCACGGAGTT
+
CCC?CGGGGFGGGGGGGGFGGGGGGGGGGGGGGGGGG:FGFGGGGGGGGGFFFGGGGEGFFGGGGGGGGGGGDGGGGGGGGGGGGGGEGGDGFGGGGGGDGGGGGGGGGGGGGGGGGGGGGGGGG:FFGCEFFFGGFGFDDGGGFGGG8EFGGGGFEGGDEGFFEGGGGGFFEFGFD?DFGGGF,EDFGCGGGGFF6=DFFFFFFF?FBEBFFF>CE9BF8>9@=AB@E6EFBFFF=E@D@FD(7@..9??@0:@07;)7?EDD;9111(/(.444<44140(419?D77?F?3(,,40
@M04999:289:000000000-L3R54:1:1101:17371:6447 2:N:0:417
TCCGGGACTACTAGGGTATCTAATCCTGTTCGCTACCCATGCTTTCGAACCTCAGCGTCAGTTACAGACCAGAGAGCCGCCTTCGCCACTGGTGTTCTTCCATATATCTACGCATTCCACCGCTACACATGGAGTTCCACTCTCCTCTTCTGCACTCAAGAAAAACAGTTTCAGCTGCACTTCCCCGGTTAAGCCGAGGGCTTTCACAGCTGACTTGTTCTCCCGCCTGCGTTCGCTTTACGCCCAATAAATCCGGACAACGCTTGCCACCTACGTATTACCGCGGCTGCTGGCACGTAGT
+
CCCCCGGGGGGGGGGGGGGGGGGGGGGGGGGGGGGGGGGGGGGGGGGGGGGGGGGGGGGGGGGGGGGGGGGGGGGGGGGGGGGGGGGGGGGGGGGGGGGGGGGGGGGGGGGGGGGGGGGGGDGGGGGGFFGGGGGGGGGGGGGGGGGGGGGGGGGGGGGGGGGGGGGGGGGGGGGGFGFGGGGGGGGGGGEFGGGGGDDDAFFFFFFFFFFEEFFFEFFFFFEFBFFFFFFFFF?FFFF6CDF@;@3@E2<AF?>>FBFFFBFFFFFBFF??:?FFFFFAA<39F>>F9BB:7??B<13?-
@M04999:289:000000000-L3R54:1:1101:21417:6484 2:N:0:417
GGGACTACTGGGGTATCTAATCCTGTTCGCTACCCATGCTTTCGAGCCTCAGCGTCAGTAACAGACCAGAGAGCCGCCTTCGCCACTGGTGTTCTTCCATATATCTACGCATTTCACCGCTACACATGGAGTTCCACTCTCCTCTTCTGCACTCAAGTCTCTCAGTTTCCGATGCTCTTCCTCAGTTAAGCTGAGGGCTTTCACATTCAGACTTAAAAGACCGCCTGCGCTCCCTTTACGCCCAATAAATCCGGACAACGCTTGCCACCTACGTATTACCGCGGCTGCTGGCACGTAGTTT
+
CCCCCGFGGGCGGGGGGGGGGGGGGGGGGGGGGGGGFFGGGGGGGGGGGGGGGDGGGGFGGGGGGGGGGFGGGGGGGGGGGGGGGEGGCDFGGGGGGGGGDFGGGGGGGGGGGGGGGGGGGGEGGGGCGAFFGGFDFGGGGGGGGGGGGCAFEG?8DFGGGCDCGGGGFGCECEDEFGFGGG?98DD,@8AEC?@6?CFG9+=C>FFFFF@EFFF>7988FDF>FABF>F@D@@FF@4@4>1904;;A3<C@902@@6(.6:?8??AFFF?BF?)476<<(49;>3(47?(4()(((.,.)
@M04999:289:000000000-L3R54:1:1101:13028:6504 2:N:0:417
TAGGGACTACCAGGGTATCTAATCCTGTTTGCTCCCCACGCTTTCGCATCTCAGCGTCAGTATCTGTCCAGAAGGCCGCCTTCGCCACCGGTATTCCTCCACATCTCTACGCATTTCACCGCTACACGTGGAATTCTACCTTCCTCTACAATACTCTAGTTAACCAGTTTTAAGTGCAATTCCTAGGTTGAGCCCAGGGCTTTCACACCTAACTTAATTATCCGCCTACATGCCCTTTCCGCCCAGTCATTCCGATTAACGCTCGCCCCCTCCGTATTACCGCGGCTGCTGGCACGGAGTT
+
CCCCCGGGGGGGGGGGGFGGGGGGGGGGGGFGCGGGGGGGGGGGGGGGGGGGGGGGGGGGGFGGGFFGGGGFFFFFGGGGGGGFDGGGGCFGGEGGGGGGGGGCF<EFFGFGGGGGGGGGGGGGGGGEEFG7DFGGGFGGGGFFGGGGGF8EAFGFGGEFFFGGCFGGGGGGEGFEF79FGGGGFFDFEC6CFGGG7?D7FFFFFFFFDFFFFFF>*=@6ECE):@DAFEF4EFFEFE*;52>>604=>EE??E;?<??<?13;(((-11;04088,8<B4(36(79;<F:(,3)4-4>?4
@M04999:289:000000000-L3R54:1:1101:17396:6511 2:N:0:417
TGCGACTACAGGGGTATCTAATCCTGTTCGCTCCCCACGCTTTCGCTCCTCAGCGTCAGTGACGGCCCAGAGACCTGCCTTCGCCATCGGTGTTCTTCCCGATATCTACACATTCCACCGTTACACCGGGAATTCCAGTCTCCCCTACCGCACTCCAGTCCGCCCGTACCCGGCGCCGATCCACCGTTAAGCGATGGACTTTCACACCAGACGCGACGAACCGCCTACGAGCTCTTTACGCCCAATAAATCCGGATAACGCTTGCACCCTACGTATTACCGCGGCTGCTGGCACGTAGTT
+
CCCCCGGGGGGGGGGGGGGGGGGGGGGGGGGGGGGGGGGGGGGGGGGGGGGGGGGGGGGGGGGGGGGGGGGGGGGGGGGGGGGGGGGGGGGGGFGGGGGGGGGGGGGGGGGGGGGGGGGGGGGGGGGGGGGGGGGGGGGGGGGGGGGGGGGGGGGGGFGGGGGGGGGGGGGG>EGEFG><DGFGGGGG5*;CE5CDGDGFFFF6FFFF?FFF>B55>@>>EFFFB6:FB?B;974>F9BFFBF0?B)8A><?B6?60><B9?F6447?FF?6???B:>BF09909(4174??0208(:?>
@M04999:289:000000000-L3R54:1:1101:22615:6551 2:N:0:417
GGGACTACCGGGGTATCTAATCCTGTTTGCTCCCCACGCTTTCGCATCTCAGCGTCAGTATCTGTCCAGAAGGCCGCCTTCGCCACCGGTATTCCTCCACATCTCTACGCATTTCACCGCTACACGTGGAATTCTACCTTCCTCTACAATACTCTAGTTAACCAGTTTTAAGTGTAATTCCTAGGTTGAGCCCAGGGCTTTCACACCTAACTTAATTATCCGCCTACATGCCCTTTACGCCCAGTCATTCCGATTAACGCTCGCACCCTCCGTATTACCGCGGCTGCTGGCACGGAGTT
+
CCCCCGGGGEEGGGGGGGGGGGGGGGGGGGGGGGGGGGGGGGGGGGGGGGGGGGGGGGGGGGGGGGGGGGGGGGGGGGGGGGGGGGGGGGCGGGGGGGGGGGGGGGGGGGGGGGGGGGGGGGGGGGGFGGGGGGGEGGGGGGGGGGGGGGCGGGGGGGGDGGGGGGGGGGGFGGGFFGFGGGGFFGGGGGGGGGGGDDGGFFFFFFFFFFFFFFFFFFFFA=F?@?DEFCFEFFFFFFDDFFD@FFFEFFEFFFF@F<D@1;>FFF;:??FFFF<BFFA099FFFFBFF?:(,:06;1:
@M04999:289:000000000-L3R54:1:1101:15425:6552 2:N:0:417
CTGTGGACTACTGGGGTATCTAATCCTGTTTGCTCCCCACGCTTTCGCATCTCAGCGTCAGTATCTGTCCAGAAGGCCGCCTTCGCCACCGGTCTTCCTCCACATCTCTACGCATTTCACCGCTACACGTGGAATTCTACCTTCCTCTACAATACTCTAGTTAACCAGTTTTAAGTGCAATTCCTAGGTTGAGCCCAGGGCTTTCACACCTAACTTAATTATCCGCCTACATGCCCTTTACGCCCAGTCATTCCGATTAACGCTCGCACCCTCCGTATTACCGCGGCTGCTTGCACGGAGT
+
CCCCCGGGGGGGGGGGGGGGGGGGGGGGGGGGGGGGGGGGGGGGGGGGGGGGGGAFGGGGGGGGGGGGGGGGDGFFGGGGGGGGGGGGGGGGG+@FGGGGGGGGGGGGGGGGGGGGGGGGGGGGGGGFGGGGGFGGGGGGGGGGGGGGGGGGGGGGFFEAGGGGGGGGGGFGGF7FFDDFGGGGG7EFGGFCFDCCFGGDBFFFFACFF=DFFFFFFCFFBEEE)5A==D=E<E=DFBF84>@@9@;@@EFFF<1??;<C4,3;@(:>F6??FFBFBFFAA<8>296>00>)5:>289(74
@M04999:289:000000000-L3R54:1:1101:22690:6572 2:N:0:417
CGACTACCGGGGTATCTAATCCTATTCGCTACCCATGCTTTCGAACCTCAGCGTCAGTTACAGACCAGAGAGCCGCCTTCGCCACTGGTGTTCTTCCATATATCTACGCATTCCACCGCTACACATGGAGTTCCACTCTCCTCTTCTGCACTCAAGAAAAACAGTTTCAGCTGCACTTCCCCGGTTAAGCCGAGGGCTTTCACAGCTGACTTGTTCTCCCGCCTGCGTTCGCTTTACGCCCAATAAATCCGGACAACGCTTGCCACCTACATATTACCGCGGCTGCTGGCACGTAGTTAGC
+
CCCCCGGGG7@FGGGGGGGGGGGGGGGGGGGGGGGGGGGGGFEDFGGGGGGGGGGGGGGGGGGGGGGGGGGGGGGGGGGGGGGGGGGGGGGGGGGGGGGGGGGGGGFGGGGGGFGGGGGGGGGGGGC<FGGGGGGGFGGGGGGGGGGGDGGGGGGGGGFGGGGGGGGG8AFGGDGGFFFCFGDEEGCEFGGGDCDDGGGGFFFFFFFF3BECBFFFEFFF4=BF17@2;@6;FDFE)/;EFF;<?)6<A01332;?BFFB1:3(.<?<7:3:<).444(46013(1:>?17<?626?2<A<
@M04999:289:000000000-L3R54:1:1101:9830:6586 2:N:0:417
GGCACGACTACAGGGGTATCTAATCCTGTTTGCTCCCCACGCTTTCGCATCTCAGCGTCAGTATCTGTCCAGAAGGCCGCCTTCGCCACCGGTCTTCCTCCACATCTCTACGCATTTCACCGCTACACGTGGAATTCTACCTTCCTCTACAATACTCCAGATAACCAGTTTTAAGTGCAATTCCCAGGTTGAGCCCGGGGCTTTCACACCTAACTTAATTATCCGCCTACATGCCCTTTACGCCCAGTCATTCCGATTAACGCTCGCACCCTCCGTATTACCGCGGCTGCTGGCACGGAGT
+
@CCCCFEGGGEFCCF7CFFFGFAFFFFFGGGGGGGGGFFFGGFFGGEGGCFGGFFF@GGCCGCFFGGCFEF8E<<FGDFDCEGGGGGFC=:CF+@FGGF?FCFF8FFGGGGGGEGGGGGGGGGG>CBF@BF+@=@EFFAEDDAFGGG9DA===DFGGGGG8==9,=CGGEGFCGFCCFF7CFGGCGFCEF,4,@CGGDDDD>FFFFFFE2=2)?=FEAFFF?445:><8@1?CE3:;1@+)((392(/7>556<@144(.60764(-(-(,-217((,4).919(((4(4>3(-(4(((,-
@M04999:289:000000000-L3R54:1:1101:17410:6670 2:N:0:417
AGGGACTACAGGGGTATCTAATCCTGTTCGCTACCCATGCTTTCGAACCTCAGCGTCAGTTACAGACCAGAGAGCCGCCTTCGCCACTGGTGTTCTTCCATATATCTACGCATTCCACCGCTACACATGGAGTTCCACTCTCCTCTTCTGCACTCAAGAAAAACAGTTTCAGCTGCACTTCCCCGGTTAAGCCGAGGGCTTTCACAGCTGACTTGTTCTCCCGCCTGCGCTCGCTTTACGCCCAATAAATCCGGACAACGCTTGCCACCTACGTATTACCGCGGCTGCTGGAACGTAGTT
+
CCCCCGGGGGFGGGGGGGGGGGGGGGGGGGGGGGGGGGGGGGGFGGGGGGGGGGGGGGGGGGGGGEGGGGGGGEGGGGGGGGGGGGGGGGGGGGGGGGGGGGGFGGGGGGGGGGGGGGGGGGGGGGGGGGGGGGGGGGGGGGGGGGGGGEFGGGGGFGGGGFFGGGGGGGGGGGGGFGFGGGGGGGGGGGCFG>>>DGGGFFFFFFFFFE=DFA>FEFFFF=5@BFBD99;@FFFFF<<BDBFFDFE34AA729?FFF:1;3?8?B)43222(44<B4<<09>99>9B:>3((((-(4<9
@M04999:289:000000000-L3R54:1:1101:14304:6718 2:N:0:417
CTACTGGGGTATCTAATCCTGTTCGCTCCCCACGCTTTCGTCCATCAGCGTCAATCGGTATTTAGTAACCTGCCTTCGCCATCGGGGTTCTGTGTAATATCTATGCATTTCACCGCTACACTACACATTCCAGCTACTTCAATACTATTCAAGATTAACAGTATCAACGGCAGTTCTACAGTTAAGCTGCAGGTTTTCACCGCTGACTTATCAACCCGCCTACGGACCCTTTAAACCCAATAAATCCGGATAACGCTCGCATCCTCCGTATTACCGCGGCTGCTGGCACGGAGTTAGCCG
+
CCCCCGGFGGGGGGGGGGGGGGGGGGGGGGGGGGGGGGGGGGGGGGGGGGGGGGGGGGGGGGGGGGFGGGGGGGGGGGG,@FGGGGGGGGGGGGGGGGGGGGGGGGGGGGGGGGGGGGGGGGGGGGGGGGGGGGGGGGGGGGFGGGGGGGGGGGGGGGGGGGGGGGGGGGGGEGGGFGFGGGGCFGGGGGGGGGGGGGGGFFFFFFFFFEFFFFFFFDFFFFFA2@FFFDFBFE:EFFFFF@<E?C@>@<F;EE;9@@FFFFF??AB;B<?72<A?69;>BF?BFFF??FF>;??FFFB9
@M04999:289:000000000-L3R54:1:1101:10994:6743 2:N:0:417
AGGACGACTACCCGGGTATCTAATCCTGTTCGCTCCCCACGCTTTCGTCCATCAGCGTCAATCGGTATTTAGTAACCTGCCTTCGCAATCGGGGTTCTGTGTAATATCCATGCATTTCACCGCTACACTACACATTCCAGCTACTTCAATACTATTCAAGATTAACAGTATCAACGGCAGTTCTACAGTTAAGCTGCAGGTTTTCACCGCTGACTTATCAACCCGCCTACGGACCCTTTAAACCCAATAAATCCGGATAACGCTCGCATCCTCCGTATTACCGCGGCTGCTGGCACGGAGT
+
CCCCCGGGGGGGGGGGGGGGGGGGGGGGGGGGGGGGGGGGGGGGGGGGGGGGGGGGGGGGGGGGDGGGGGGGGGGGGGGGGGGGGGGEGGGGGGGGGGGGGGGFGGGGGGGGGGGGGGGGGGGGGGGGGGGGGGGGGGGEGGGGGGGGGGGGGGGGGGGDGGGGGGGGGGGGGGGGDGFDGGGGGGGGGGGGGGGGGGFDFFFFFFFFDFFFFFFFFFFFFFFFFFFFFFFDDFFFFFFFFFEFF??FEEFEFEBFF?:BFBFFFFFFFFFFFFFFFBFA>A?B9>9BFFF:>BFBB;>B4
@M04999:289:000000000-L3R54:1:1101:18775:6747 2:N:0:417
AGGACTACTCGGGTATCTAATCCTGTTCGCTCCCCACGCTTTCGCATCTCAGCGTCAGTATCTGTCCAGAAGGCCGCCTTCGCCACCGGTATTCCTCCACATCTCTACGCATTTCACCGCTACACGTGGAATTCTACCTTCCTCTACAATACTCCAGATAACCAGTTTTAAGTGCAATTCCCAGGTTGAGCCCGGGGCTTTCACACCTAACTTAATTATCCGCCTACATGCCCTTTACGCCCAGTCATTCCGATTAACGCTCGCACCCTCCGTATTACCGCGGCTGCTGTCACGGAGTTCG
+
CCCCCGGGGGGGGGGGGGGGGGGGGGGGGGGGGGGGGGGGGGGGGGGGGGGGGGGGGGGGGGGGGGGGGGGGGGGGGGGGGGGGGGGGGGEGGGGGGGGGGGGGGGGGGGGGGGGGGGGGGEGGGGGGGGGGGGGGGGGGGGGGGGGGGGGGGGGGGGGDFFGGGGGGGGFDFGGGFGFGGGGGFGGGFGGGGGCDGGGGFFFFFFFFF@DEFFAFFFFFF=BFFFFFFCF33@FFFF;BFFF;EEACEEE;1;;?2619?FFF>FFFFF?9:?:>B<6(49,7>>?FF)2)-43-(,,)-
@M04999:289:000000000-L3R54:1:1101:22963:6761 2:N:0:417
GGACTACCGGGGTATCTAATCCTGTTCGCTACCCATGCTTTCGAGCCTCAGCGTCAGTAACAGACCAGAGAGTCGCCTTCGCCACTGGTGTTCTTCCACATATCTACGCATTTCACCGCTACACATGGAGTTCCACTCTCCTCTTCCGCACTCAAGTCTCTCAGTTTCCGATGCTCTTCCTCAGTTAAGCTGAGGGCTTTCACATTCAGACTTAAAAGACCGCCTGCGCTCCCTTTACGCCCAATAAATCCGGACAACGCTTGCCACCTACGTATTACCGCGGCTGCTGGCCCGTATTTCG
+
BCCCCGGGGGCEGGGGGGGGGGGGGGGGGGGGGGGGGGGGGGGFGGGGGGGGGGGGGGGGGGGGGGGFGGGGGGGGGGGGGGGGGGGGGGGGGGGGGGGGGGGGGGGGG>FGGGGGGGGGGGGGGGGGGGGGGGGGGGGGGGFGGGFGGGGGGGGGGGGGGGGGGGGGGEDGCEFGFGFGGGDGGGF7EFGFFCGCDDGGFFFFFF>6EEFFE6B=E8ADF(6>@522@BDFFFFF<C7B>6;7@@EEEF@2((,44:3;<:3654>B??F02)-.4>92,(4;B9(3)(((4(,-(56)(
@M04999:289:000000000-L3R54:1:1101:11587:6763 2:N:0:417
GGACTACTGGGGTATCTAATCCTGTTCGCTACCCATGCTTTCGAGCCTCAGCGTCAGTAACAGACCAGAGAGCCGCCTTCGCCACTGGTGTTCTTCCCTATATCTACGCATTTCACCGCTACACATGGAGTTCCACCCTCCTCTTCTGCACTCAAGTCTCTCAGTTTCCGATGCTCTTCCTCAGTTAAGCTGAGGGCTTTCACATTCAGACTTAAAAGACCGCCTGCGCTCCCTTTACGCCCAATAAATCCGGACAACGCTTGCCACCTACGTATTACCGCGGCTGCTGGCACGTAGTT
+
CCCCCGGGGGFGGGGGGGGGGGGGGGGGGGGGGGGGGGGGGGGGFGGGGGGGGGGGGGGGGGGGGGGDGGGEGGEGGGGGGGGGGGGGGGGGGGGGGGGGGGGGGGGGGEGGGGGGGDGGGGGGGGFFFGGGGGGGFGGGGGGGGGGGGGGGGFFGGGGGGGGFGGGGGGDGEEDGFGFGGGG8FGACCFGGGDGDDCGGFFFFFFFF@<EFFFFFEF>BFFFBFFFFFFFBBFFFFF<FFB@7:5<>EEEB9;>9@@(042??BFFBFFBFFFAB><4162;>>9<>).4?<?F:485
@M04999:289:000000000-L3R54:1:1101:10366:6817 2:N:0:417
GACTACCGGGGTATCTAATCCTGTTTGCTCCCCACGCTTTCGCATCTCAGCGTCAGTATCTGTCCAGAAGGCCGCCTTCGCCACCGGTATTCCTCCACATCTCTACGCATTTCACCGCTACACGTGGAATTCTACCTTCCTCTACAATACTCCAGATAACCAGTTTTAAGTGCAATTCCCAGGTTGAGCCCGTGGCTTTCACACCTAACTTAATTATCCGCCTACATGCCCTTTACGCCCAGTCATTCCGATTAACGCTCGCACCCTCCGCATTATCCCGGCTGCTGGGCCGGAGTTAGCC
+
C<CCCD,@:7@@CFFG<6CE,,;;C,;6EF,DFDF7@C@C@,C@FEGGFA<F@@:6C<E<CAF<<CCFDFG,FF:@=?E,@:FGG>:FEFF,,,CAEGF@AFCFGACGD7=F?AFC?+8>4EGEA<C+5AFCF==>FAF89EF93=2@DDFG=D,A=9D98?E=BEFAEGDD,:CFF8+=CGGCC8:DFCE9C8C9?DC:9BFFAF694886*49B?F6()(/5(0*/3>5(0;)122(>4;3)/9?.)/3((3)92;FB(14>FF082(((4(-)))56(162(.)(((-3269:1)-).
@M04999:289:000000000-L3R54:1:1101:19803:6823 2:N:0:417
GACTACAGGGGTATTTTATCCTGTTTGCTCCCCACGCTTTCGCATCTCAGCGTCAGTATCTGTTCAGACGGCCGCCTTCCCCACCGGTTTTCCTCCACATCTCTACGCATTTCACCGCTACACGTGGACTTCTACCTTCCTCTCCAATACTTTAGTTAACCAGTTTTAAGTGCAATTCCTAGGTTGAGCCCAGGGCTTTAACACCTAACTTAATTATCCGCCTACATGCCCTTTACGCCCAGTCATTCCGATTAACGCTCGCACCCTCCGTATTACCGCGGCTGCTGGCACGCAGTTAACC
+
C-BC8@;6,CFEGG,@,<EA,C@FCF8E@;6DF,C7F@CGGC,B:F<<CFGCGGGGGE<EF9F,C,,9,@B7@C:C:C9,,4AFC+C>+?F9FFFA=<F<,::,4C9CC+?=D<5<4@:7FEE:FC++,7CAEA;,=>D=@@D,D,1@,DF33@DDC8EAD9D@E=D,@A==8,==DGFGC5+@B?D?E9+;6**<;?C+;8;?*0/;51<EFF9@<A>)*:(5>548:3>;:>@=@(8>,657)55)94/3(43/(((,(42(341?(-(,(.4290((,2(,().,2(48((-(-5)64
@M04999:289:000000000-L3R54:1:1101:26207:6831 2:N:0:417
TCCTCGACTACTAGGGTATCTAATCCTGTTCGCTACCCCTGCTTTCGCCCCTCATCGTCAGTTACCGACCACCGAGCCGCCTCCGCCACTGGTGTTCTTCCCTCTATCTACTCCTTCCCCCGCTACACATGCCGTTCCACTCTCCTCTTCTACACTCACGCACAACATTTTCACCTGCACTTCCCCGTTTACGCCGTTGCCTTTACCAACTTCCTTGTTCTCCTTCCTCCTCTCGCTTTCCCCCCACCCAATCCTAACGCCCCTACCCCACTACCTGTTACCGTGTCCGCTTCCAGTGCTC
+
<-@@AF,CC+FED9<FG,C@C6<C@E<<C<<7CC,66C,9DFFEFG7,,,@FEA,C,:C,,<C@@,66@@6,,8+8@@+:F@,44=B+49:<5,,8<9<C<,9A4,4,49A;F,E,C,48BC7++@,A=E,37@38EF,@,3,@,,,,,@F,6,6,6,63,@:53+4,<;EC:,4,**39?5*@,@**1A*,*=74)**/9:6*+4*4)6(/)*++.;6)+)/))7())(((1,:?D,(+.)(,39B2(((,(,.-)(-((,(((..(((-.33(,)-.).),(,.()--((()))),-))
@M04999:289:000000000-L3R54:1:1101:13234:6897 2:N:0:417
GACTACCAGGGTATCTAATCCTGTTCGCTACCCATGCTTTCGAACCTCAGCGTCAGTTACAGACCAGAGAGCCGCCTTCGCCACTGGTGTTCTTCCATATATCTACGCATTCCACCGCTACACATGGAGTTCCACCCTCCTCTTCTGCACTCAAGAAAAACAGTTTCAGCTGCACTTCCCCGGTTAAGCCGAGGGCTTTCACAGCTGACTTGTTCTCCCGCCTGCGTTCGCTTTACGCCCAATAAATCCGGACAACGCTTGCCACCTACGTATTACCGCGGCTGCTGGCACGTCGTTAGCC
+
8CCCCGGGGD;FGGGGGGGGGGGGGGGGGGGGGGGGGGGGGGGGGGGGGGGGGGGGGGGGGGGGGG8FFGGGGGGGGGGGGGGGGGGGFGGGGGGGGGGGGGGGGG?GGGGGGGGGGGGGGGGFGGCGGGGGGDGGGGGGGGGGGGFGGGGGGF=D8ECCEGGGGGGGFGGGGGGGFGFGGGCEGEFEGG>EGG5DGGGGFFFFFF4ADFF@FFFFFFFFFFFBF>FF;;BFFFFF<@@EF?DE<<CEF09?FFBB>F?F?B?BBBF3:??BFF)690;(43(-138::8<(3(43((363
@M04999:289:000000000-L3R54:1:1101:22934:7036 2:N:0:417
TGGACTACTAGGGTATCTAATCCTGTTTGCTCCCCACGCTTTCGCATCTCAGCGTCAGTATCTGTCCAGAAGGCCGCCTTCGCCACCGGTATTCCTCCACATCTCTACGCATTTCACCGCTACACGTGGAATTCTACCTTCCTCTACAATACTCTATTTAACCAGTTTTAAGTGCAATTCCTAGGTTGAGCCCAGGGCTTTCACACCTAACTTAATTATCCGCCTACATGCCCTTTACGCCCAGTCATTCCGATTAACGCTCGCACCCTCCGGATTACTGCAGCTGCTGGCACTGAGTC
+
C-6@CFCFGFGFCGEGCDCFGEGGFGGG,EFFGFFGG:FGCF<CF@EFEFF<<@FG::FF96C,<<EEFFE@EE8CFGGEDFGGGGGGGG@B<FGG9FFGFGGA4CFGGGGGC?FGGGG7FEGG@?F=:FCAA;FDFGGGGGGGGGGA?,,,,6E@,7AD8DFDFFF,@E@FD,?FDDDDFGFGDAE3=EGG6:1+33=C6@>F+99CE55@EAFA<9?;3)>DFAF2*/:5)8B)@=(?=5=2;>456CEF;;;(9>2(6(6693908:B>((,(8<)-<),42:(43(403((..6)
@M04999:289:000000000-L3R54:1:1101:11952:7067 2:N:0:417
GAAGTGACTACTAGGGTATCTAATCCTGTTCGCTACCCATGCTTTCGAGCCTCAGCGTCAGTAACAGACCAGAGAGCCGCCTTCGCCACTGGTGTTCTTCCATATATCTACGCATTTCACCGCTACACATGGAGTTCCACTCTCCTCTTCTGCACTCAAGTCTCTCAGTTTCCGATGCTCTTCCTCAGTTAAGCTGAGGGCTTTCACATTCAGACTTAAAAGACCGCCTTCGCTCCCTTTACGCCCAATAAATCCGGACAACGCTTGCCACCTACGTATTACCGCGGCTGCTGGCACGTAT
+
CCCCCGGGGGGGGGGGGGGGGGGGGGGGGGGGGGGGGGGGGGGGGGGGGGGGGGGGGGGGGGGGGGFGGGGFGGGGGGGGGGGGGGGGGGGGGGGGGGGGGGGGGGGGGGGGGGGGGGGGGGGGGGGGFGGCFGGGGGGGGGGGGGGGGGGFGGGGGFDFGGGGGGGGGGGGGGGGEGFGGGGGGGGFGFDGFGGCFDFGBFFFFFFFFFFFFFFFFFFCFEBDD2AAD):5>@FFFBFFFF@FB6D@@3@3?EFBF0>@F@FFFF??FFFBFFFFF?BF<9AB>9>;B>?F02:?D:6?)
@M04999:289:000000000-L3R54:1:1101:5421:7072 2:N:0:417
GACCGGACTACCCGGGTATCTAATCCTGTTTGCTCCCCACGCTTTCGCATCTCAGCGTCAGTATCTGTCCAGAAGGCCGCCTTCGCCACCGGTATTCCTCCACATCTCTACGCATTTCACCGCTACACGTGGAATTCTACCTTCCTCTACAATACTCCAGATAACCAGTTTTAAGTGCAATTCCCAGGTTGAGCCCGGGGCTTTCACACCTAACTTAATTATCCGCCTACATGCCCTTTACGCCCAGTCATTCCGATTAACGCTCGCACCCTCCGTATTACCGCGGCTGCTGGCACGGAGT
+
CCCCCGGGGGGGGGGGGGGGGGGGGGGGGGGGGGGGGGGGGGGGGGGGGGGGGGGGGGGGGGGGGGGGGGGGGGGGGGGGGGGGGGGGGGGGG+FFGGEGGGGGGGGGGGGFGGGGGGGGGGGGGGGGGGGGGFGDGGGGFGGGGGGGGGGGGGGGGGGGGGGGGGCFE7FGGGGFFGFGGGGGF7DFEG@DGFGGGG4>>D6AFFFFEFFFFFFFFFFFFE?E?D@0?DEF33@@F1;A9;@BB@<@@A9AF<:0<60<B19:B04(4;?6?F;2(:><A46(,(-4,(,4(-1<49B>3
@M04999:289:000000000-L3R54:1:1101:17684:7098 2:N:0:417
GACTACACGGGTATCTAATCCTGTTCGCTACCCATGCTTTCGAACCTCAGCGTCAGTTACAGACCAGAGAGCCGCCTTCGCCACTGGTGTTCTTCCATATATCTACGCATTCCACCGCTACACATGGAGTTCCACTCTCCTCTTCTGCACTCAAGAAAAACAGTTTCAGCTGCACTTCCCCGGTTAAGCCGAGGGCTTTCACAGCTGACTTGTTCTCCCGCCTGCGTTCGCTTTACGCCCAATAAATCCGGACAACGCTTGCCACCTACGTATTACCGCGGCTGCTGGCACGTAGTTAGCC
+
CCCCCGGGGGGGGGGGGGGGGGGGGGGGGGGGGGGGGGGGGGGGGGGGGGGGGGGGGFCFGGGGGGFGGGGGGGGGGGGGGGGGGGGFGGGGGGGGGGGGGGGGGGGGGGGGGGGGGGGGGGGGFGGGGGGGGGGGGGGGGGGGGGGGGGGGGGGGFGGCEGGGGGGGGGGGGGGGFGFGGGCEGEFFGGEGGGGGGGGGCFFAAFFF:AA@EFFFFFFFE@D>DBDFFFFFFF<C@@;ED0@;E3CEFF(8;>BFFF??FFFFF????FFFFFAAFF>(499>F7::<<?048664)<<2
@M04999:289:000000000-L3R54:1:1101:23847:7114 2:N:0:417
GGGACTACCGGGGTATCTAATCCTGTTTGCTCCCCACGCTTTCGCATCTCAGCGTCAGTATCTGTCCAGAAGGCCGCCTTCGCCACCGGTATTCCTCCACATCTCTACGCATTTCACCGCTACACGTGGATTTCTACCTTCCTCTACAATACTCTAGTTAACCAGTTTTAAGTGCAATTCCTAGGTTGAGCCCAGGGCTTTCACACCTAACTTAATTATCCGCCTACATGCCCTTTACGCCCAGTCATTCCGATTAACGCTCGCACACTCCGTATTACCGCGGCTGCTGGCACGGAGTT
+
CCCCCGGGGGGGGGGGGGGGGGGGGGGGGGGGGGGGGGGGGGGGGGGGGGGGGGGGGGGGGGGGGGGGGGGGGGGGGGGGGGGGGGGGGGGGGGGGGGGGGGGGGGGGGGGGGGGGGGGGGGGGGGGGGG9FFFGGGGGGGGGGGGGGGGGGGGGGGGGGGGGGGGGGGFFGGGGGFGFGGGGGEFGGGGGGGGGFGGGGFFFFFFFFFFFEEFFFE6@ECAFFFFFFFCEFFFFFFFFFFFDDFFEEEFFE?<<7CE@FF@BF>>(.,8<??:<:DFA:9>FBB91>,:?0<8>>3:7
@M04999:289:000000000-L3R54:1:1101:3648:7257 2:N:0:417
TATTAGACTACACGGGTATCTAATCCTGTTTGCTCCCCACGCTTTCGCATCTCAGCGTCAGTATCTGTCCAGAAGGCCGCCTTCGCCACCGGTATTCCTCCACATCTCTACGCATTTCACCGCTACACGTGGAATTCTACCTTCCTCTACAATACTCCAGATAACCAGTTTTAAGTGCAGTTCCCAGGTTGAGCCCGTGGCTTTCACACCTAACTTAATTATCCGCCAACATTCCCTTCACGCCCAGTCATTCCGATTAACGCTCGCACCCTCCGTATTACCGCGGCTGCTGGCACGGAGT
+
CCCCCGGGGGFFGGGGGGGGGGFGGGGGGGGGGGGGGGGGGGGGGGGGGGGGGGFFCEGGEFGGGGGGGGGGFGGGGGGGGGGGGGGGGGGEG7BFGGGGGGGGGGFEFCFEGGGFGGGGGGGGGDEFGFF:FDFGGGGGFGGFGGGGGGGGGGGGGFFGGF=FGGGGGGGGGGGGFGFGDGGGFGGFGGDFGEE:D**;@F>AFFF>BDFB=FFFBAFC6EEE2@?F@D2B*85*.8:=@<<@F@((.)7?<C113?16C<@@;9>B>22?(((-48>):9(9>0,,(,5)(((),6;(-
@M04999:289:000000000-L3R54:1:1101:17751:7257 2:N:0:417
TACGACTACTCGGGTATCTAATCCTGTTCGCTACCCATGCTTTCGAACCTCAGCGTCAGTTACAGACCAGAGAGCCGCCTTCGCCACTGGTGTTCTTCCATATATCTACGCATTCCACCGCTACACATGGAGTTCCACTCTCCTCTTCTGCACTCAAGAAAAACAGTTTCAGCTGCACTTCCCCGGTTAAGCCGAGGGCTTTCACAGCTGACTTGTTCTCCCGCCTGCGTTCGCTTTACGCCCAATAAATCCGGACAACGCTTGCCACCTACGTATTACCGCGGCTGCTGGCACGTAGTTT
+
CCCCCGGGGGGGGGGGGGGGGGGGGGGGGGGGGGGGGGGGGGGGGGGGGGGGGGGGGGGGGGGGGGGGGGGGGGGGGGGGGGGGGGGGGGGGGEGGGGGGGGGFGGGGGFDGGGGGGGGGGGCGGGFGGGGGGGGGDGGGGGFGGGGGGGGGGGGGGGGFGGGGGGGGGGGGGGGGFGFGGGFGGDGG6EEGGEC>CDGGFFF>9CFFFE@BEFFF=FFEFFBBF?FF@FFFFFFFFFCAFF0(15@EFFFBFF:(4:BFBBF?B04<?F0:?B7A:A9>29B39>B6>BF::?::46?2)
@M04999:289:000000000-L3R54:1:1101:19423:7268 2:N:0:417
AGGACTACCAGGGTATCTAATCCTGTTCGCTCCCCACGCTTTCGTCCATCAGCGTCAATCGGTATTTAGTAACCTGCCTTCGCACTCGGGGTTCTGTGTAATATCTATGCATTTCACCGCTACACTACACATTCCAGCTACTTCAATACTATTCAAGATTAACAGTATCAACGGCAGTTCTACAGTTAAGCTGCAGGTTTTCACCGCTGACTTATCAACCCGCCTACGGACCCTTTAAACCCAATAAATCCGGATAACGCTCGCATCCTCCGTATTACCGCGGCTGCTGGCACGCAGTT
+
-8CB@@CFF<CFGECCC6CFAAF<6CE,,666@FGCG+@6FFF@FC:6C,@EE:@,,BAE<@F,CF@,9FFDGC69:F?F<4744@EBGG:CGEA?F?A@<EF9@5=?;?,@GGCDAF@B:BF=DD8FF<FCFGGCFGG9FDCFC=,@DEC3=A=EGA=E;6;,@=ADDFEGD>CE*6DC9=FDFGGDFGGEFFFCCCCDFFAFFEA>8):A*=;B=BABFF=5@)5>(5>>@D2>C4CF8?;(:EEEEF81(3284@(63@B;9(452>2148?BF<)89;B>>2??D7<72,(-((.
@M04999:289:000000000-L3R54:1:1101:26448:7276 2:N:0:417
GCAGACTACCGGGGTATCTAATCCTGTTCGCTACCCATGCTTTCGAACCTCAGCGTCAGTTACAGACCAGAGAGCCGCCTTCGCCACTGGTGTTCTTCCATATATCTACGCATTCCACCGCTACACATGGAGTTCCACTCTCCTCTTCTGCACTCAAGAAAAACAGTTTCAGCTGCACTTCCCCGGTTAAGCCGAGGGCTTTCACAGCTGACTTGTTCTCCCGCCTGCGTTCGCTTTACGCCCAATAAATCCGGACAACGCTTGCCACCTACGTATTACCGCGGCTGCTGGCACGTAGTT
+
CCCCCGGGGGGGGGGGGGGGGGGGGGGGGGGGGGGGGGGGGGGGGGGGGGGGGGGGGGGGGGGGGGGGGGGGGGGGGGGGGGGGGGGGGGGGGGGGGGGGGGGGFGGGGGGGGGGGGGGGGGGGGGGFFGGFGGGGGGGGGGGGGGGGGGGGGGFGGGGGGGGGGGGGGGGFGGGGFGFCDGGGGCEGEGGGGGGGGGGGFFFFFFFFFFFFF69FFFFFFF>FFFFFF@?@FFF@@EEFFFFF?<?BFFDFFFFFFFF;9?48?:B>FFBFBBFFFFFF?FF>>1;BFDF???688:?>
@M04999:289:000000000-L3R54:1:1101:6342:7277 2:N:0:417
TCGGACTACTCGGGTATCTAATCCTGTTCGCTCCCCACGCTTTCGCTCCTCAGCGTCAGTGACGGCCCAGAGACCTGCCTTCGCCATCGGTGTTCTTCCCGATATCTACACATTCCACCGTTACACCGGGAATTCCAGTCTCCCCTACCGCACTCCAGTCCGCCCGTACCCGGCGCCGATCCACCGTTAAGCGATGGACTTTCACACCAGACGCGACGAACCGCCTACGAGCTCTTTACGCCCAATAAATCCGGATAACGCTTGCACCCTACGTATTACCTCGGCTGCTGGCACGTAGTTT
+
CCCCCEGGGGGGGEGGGGGGGGGGGGGGGGGGGGGGGGGGGGGGGGGGGGGGGGGGGGGGGGGGGGGGGFFGGGGGGGGGGGFGGGGGGGGGGGGGGGGGGGGGGGGGGGGGGGGGGGGGGGGGGGGGGGGGGGGGGFFFFFFGGGGGGGGGGGGGFCCGGGGGGGGGGGGGGGGGF4BGGGGGGGFGGGFGG57D35<6FFFFFCABF?F?6EFFF>>BEFFFFFFFB:4,27><<4>E:;B<?::<>920390:?>?B>BFF0)47???0(.340)64)--4??900):0,),47:?9)
@M04999:289:000000000-L3R54:1:1101:21435:7332 2:N:0:417
GGCTGGACTACTCGGGTATCTAATCCTGTTTGCTCCCCACGCTTTCGCATCTCAGCGTCAGTATCTGTCCAGAAGGCCGCCTTCGCCACCGGTATTCCTCCACATCTCTACGCATTTCACCGCTACACGTGGAATTCTACCTTCCTCTACAATACTCTAGTTAACCAGTTTTAAGTGCAATTCCTAGGTTGAGCCCAGGGCTTTCACACCTAACTTAACTATCCGCCTACATGCCTTTTACGCCCAGTCATTCCGATTAACGCTCGCACCCTCCGTATTACCGCGGCTGCTGGCTCGGAGT
+
CCCCCGGGGGGGFCD:FGGGGGGGGGGGGGGCFFGFGGFEGCFCFGGGGGGGGGGGGGGGGGGGGGDFFGGGAFGFAFCFGEGGCCGGGCGEEG<FFGFFGGGGDDGGGCF=CEEGGGGGGDGGGGFGGGGG>FFFGGFGGGGGGGGCFG89AFFGGCFGGGDFA=E==DAE86AD9?EDG77BGFG6EC,A6<FCCG6D?FFF8<EC@ACEEFFFFFFFFFFFAFF>@F@693>*/83+>2299??EE3?5)946(,6CE01??4>(31044?>:03526>09((-16?7,(((.-1(-(
@M04999:289:000000000-L3R54:1:1101:21058:7335 2:N:0:417
AGACTACTCGGGTATCTAATCCTGTTCGCTACCCATGCTTTCGAACCCCAGCGTCAGTTACAGACCAGAGAGCCGCCTTCGCCACTGGTGTTCTTCCATATATCTACGCATTCCACCGCTACACATGGAGTTCCACTCTCCTCTTCTGCACTCAAGAAAAACAGTTTCAGCTGCACTTCCCCGGTTAAGCCTAGGGCTTTCACAGCTGACTTGTTCTCCCGCCTGCGTTCGCTTTACGCTCAATAAATCCGGACAACGCTTGCCACCTACGTATTACCGCGTCTGCTGGCACGTAGTTAGC
+
CCCCCGGGG7BFFEGGGFGGGGGGGGGGGGGGGGGGGGGGGGGGGGGGGGGGGGGGGGGGGGGDGGGF@GGGGGGGGGGGGGGGGGGGGGGGGGGGGGGGGGGGGGGGGGGGF<FGCFGGGGGGFEDC,AFEGGGGGGGGGGGGGGFEFGGGGGG?=8=EGG?DGFGGFDFGGGFGFGFGGGGDEG6E9FG,@F6DFGGGFFFF5AFF3BEE*4;FC=FB4>>DFFFD??FBDFD<E@<BDF;C<E9CFFF(/26<B19::B?(),3:BBFFFFFBF4(377(412:)7<0>:48((6A<9
@M04999:289:000000000-L3R54:1:1101:27419:7349 2:N:0:417
GTGGACTACCCGGGTATCTAATCCTGTTCGCTACCCATGCTTTCGAGCCTCAGCGTCAGTAACAGGCCAGAGAGCCGCCTTCGCCACTGGTGTTCTTCCATATATCTACGCATTTCACCGCTACACATGGAGTTCCACTCTCCTCTTCTGCACTCAAGTCTCTCAGTTTCCGATGCTCTTCCTCAGTTAAGCTGAGGGCTTTCACATTCAGACTTAAAAGACCGCCTGCGCTCCCTTTACGCCCAATAAATCCGGACAACGCTTGCCACCTACGTATTACCGCGGCTGCTGGCACGTAGTT
+
CCCCCGGFGGGGDGGGGGGGGGCFGGGGGGGGGGGGGGGGGEGGGGGGGGGGGGGGGGGGFGCGFGGGGGGGGGGGGGGGGGGGGGGGGGGGGGGGGGGGFCCF@FFFGFGGGGGGGGGGGEGGGG?FDGGFFGFGGGGGA?FGGGGGGFFGGFFGGGGGFGFFGDFGGGGGDGGGFGFGGGGGDGGGDEFGGFGG?CDGFFAFCFFFEFF@EFFFEFFCFFBAB>DFFB@@DFFF<8<FD<>B?D;@AFFFEFF06>@?60<<3:B2)4:?BFFFFFF<D?B0139018?:?77??:?F<
@M04999:289:000000000-L3R54:1:1101:23507:7386 2:N:0:417
GACTACCGGGGTATCTAATCCTGTTTGCTACCCACGCTTTCGAGCATGAACGTCAGTGTTATCCCAGGAGGCTGCCTTCGCCATCGGTATTCCTCCACATCTCTACGCATTTCACTGCTACACGTGGAATTCTACCTCCCTCTGACACACTCTAGTTAGACAGTTTCAAATGCTCGTCCCAAGTTGAGCTCGGGGATTTCACATCTGACTTATCTAACCGTCTGCGCTCGCTTTACGCCCAGTAATTCCGATTAACGCTCTCACCCTACGTATTATCGCGGCGGCTGGCTCGTAGATAGCC
+
CCCCCF<+@FGGGFFGFFGGGGGGGGD9FGAFDFGDGGEGFGFGGGGFCFGFGGEBFGGGFEGFFG@DFCFFG@@FFEAFFCEGG:@FFGGGGGG8,FCEFFGGGCGGGGDGGFGGFGGAFGGGGGG7FGFGFGGEEFFGFGGCEFFDFGFFGGGFGFGGFDEEFGGCDGGC9DDGFDA=DD6@DCAFGGGCCED>*;D>AFF>5<B+9ACAFFFFCFFA9>B:*6:@FFFF2B*9;;>FF(/).9CEE;,8(74;0:06(3.5:2<1<?24).))--43((((((-,(()(-(-(.))..
@M04999:289:000000000-L3R54:1:1101:9872:7448 2:N:0:417
GACTACCCGGGTATCTAATCCTGTTTGCTACCCACGCTTTCGAGCCTGAACGTCAGTGTTATCCCAGGAGGCTGCCTTCGCCATCGGTATTCCTCCACATCTCTACGCATTTCACTGCTACACGTGGAATTCTACCTCCCTCTGACACACTCTAGTTTGACAGTTTCAAATGCACGTCCCAAGTTGAGCTCGGGGATTTCACATCTGACTTATCTACCCGTCTGCGCTCGCTTTACGCCCAGTAATTCCGATTAACTCTCGCACCCTACGTATTACCGCGGCTGCTGGCACGTAGTTATCC
+
<CCCCGGGGGCGGGGGGGGGGGFGGGGGGGGGGGGGGGGGGDEEF+ECFGGFGGEGGGGGGGGGGG<<FEEFGFGGGGGGGGGGGGEGGGGGGGGGGGGFGGGGGGGGEGGGGGGGGGGGGGGEFFEGCFGGGGGGGGGGFFGFFFGGGEGGGGFCGGG8ECFGGGGDAEFGCFGFF6>DGC?GGFGCGCGCE6CDCFGF>FF;CFFFCEA7EF6B*;A2:>B2C)>@D9>FB>9C=(.::(=E?EFEE;2;;33>5@?;;DF9>FF?B6?B<74>A86(-4>(())40(4<22,8.--6-
@M04999:289:000000000-L3R54:1:1101:5502:7503 2:N:0:417
CCGACTACCCGGGTATCTAATCCTGTTTGCTCCCCACGCTTTCGCATCTCAGCGTCAGTATCTGTCCAGAAGGCCGCCTTCGCCACCGGTATTCCTCCACATCTCTACGCATTTCACCGCTACACGTGGAATTCTACCTTCCTCTACAATACTCTAGTTAACCAGTTTTAAGTGCAATTCCTAGGTTGAGCCCAGGGCTTTCACACCTAACTTAATTATCCGCCTACATGCCCTTTACGCCCAGTCATTCCGATTAACGCTCGCACCCTCCGTATTACCGCGGCTGCTGGCACGGATGT
+
CCCCCGGGGGGGGGGGGGGGGGGGGGGGGGGGGGGGGGGGGGGGGGGGGGGGGGGGGGGGGGGGGGGGGGGGGGGGGGGGGFGGFGFGGGFFFGGGGGGGGGGGGGGGGGGGGGGGGGGGGGGGGDGGGGFFFAGGGGGGGGGGGGGGGGGGGGGGGGGGGGGGGGGGGGGGGFGGFGFGGGGFBFGG?FGFGFF5*9FFFFFFFFFFFFFFFAFFFFFFF=DDFFFFFCFBBEFFFF?FF@6DEFFFFFFF0,:17C07@FFFFF(4<:2>?0?FAAAFB01066:DF::.4:69((5
@M04999:289:000000000-L3R54:1:1101:4105:7543 2:N:0:417
GGGACTACCGGGGTATCTAATCCTGTTCGCTCCCCACGCTTTCGGCCATCAGCGTCAATCGGTGTTTAGTAACCTGCCGTCGCAATCGGGGGTCTGTGTAATATCGATTCATTTGACCGCTACACTACACATTCCAGCTACTTCAATACTATTCTAGCTTAATAGTATCATCGGCAGTACTACATTTAAGCTGCAGTTTTTCATTGCTGACTTATTAACCCGCCAACGTACCCTTGAAATCCATGTATTCCTGATACCGCTGGCATCCTCCTGAGTACCGCCGCTGCTTCGTCCGATTGTC
+
@<,,AF<CEF77+66,6CD9<CFAF<96,+8,CF:F+++6:@,6++,6,;,C8@@@FE<E,B6,8BFCA<,CC,6,,<+8>FEF7,B=,@++8CE,E,@C,A,C=++,,,,7A9,,7,@+>=C,,<8<,F,>3,,@,,63,@@,,,@,,3@E:A,3;,@,,@,;,?27EC,,,17@*;6+=+2A,<2>@2;9,1,*01=8?4+++++40/7*7+1+)1+.50(((((,(((()/(()5)+)43))..)6)))))6>))(,(((((.5().(())().))---,2((().)((,((((--))
@M04999:289:000000000-L3R54:1:1101:8536:7549 2:N:0:417
ATGACTACACGGGTATCTAATCCTGTTTGCTCCCCACGCTTTCGCATCTCAGCGTCAGTATCTGTCCAGAAGGCCGCCTTCGCCACCGGTATTCCTCCACATCTCTACGCATTTCACCGCTACACGTGGAATTCTACCTTCCTCTACAATACTCTAGTTAACCAGTTTTAAGTGCAATTCCTAGGTTGAGCCCAGGGCTTTCACACCTAACTTAATTATCCGCCTACATGCCCTTTACGCCCAGTCATTCCGATTAACGCTCGCACCCTCCGTATTACCGCGGCTGCTGGCACGGAGTT
+
CCCCCGGGGGEEEGGGGGGGGGGGGGGGGGGGGGGGGEGGGGGGG7FGGGGDGGGGGGGGGGGGGGGGCGGGGGGGGGGGGGGGGGGDGGDGGGGGGGGGGGGGGGGGGGGGGGGGGGGGGGGGGGGFFGGGGGGGGGGGGGGGGGGGGGGGFGGAFGGFFGEGGGGGGGFFGAFFFDFGGGFDCGG:CFCFGGGGGGGGFFFFFFFFBEDFFFBFFFFEF4=ADDBFF5@E:EFFFF=B@B?(6=@EFFEE;DF<FE?9;;(((39:63:9?B?BBF>?B>;>FFFF0(8(5(3(-4:
@M04999:289:000000000-L3R54:1:1101:16845:7567 2:N:0:417
AGGGACTACTGGGGTATCTAATCCTGTTCGCTACCCATGCTTTCGAACCTCAGCGTCAGTTACAGACCAGAGAGCCGCCTTCGCCACTGGTGTTCTTCCATATATCTACGCATTCCACCGCTACACATGGAGTTCCACTCTCCTCTTCTGCACTCAAGAAAAACAGTTTCAGCTGCACTTCCCCGGTTAAGCCGAGGGCTTTCACAGCTGACTTGTTCTCCCGCCTGCGTTCGCTCTACGCCCACTAAATCCGGACAACGCTTGCCACCTACGTATTACCGCGGCTGCTGGCACGTAGTTT
+
CCCCCGGGGG@EFEGGGGGGGGGGGGGGGGGGGEGGEGGGGGGGGGGGGGGGEGGGGGGFGGGGG<FGGFG8EGGGGGGGGGGGGGGGGGGGGGGGGGGGGGGGGGGGGGGGGGGGGGGGGGGGGGG,CFFGGGGGGGGGGGGGGGGGGGGGGFGCDEF?FFFGGGGFGGGFFGGGBFFFFFGGGGGGCF9EFCG>CC7FFFFFFFAFE=:D=F>FFF6>=BFFFFBFFFFFFFFFDE<:3;9D(6@E)9C1(439>0261??:B4A?BF0:BB<AF<>9,3(,999?:0>F(4::?FFB)
@M04999:289:000000000-L3R54:1:1101:6437:7582 2:N:0:417
CTTTGGACTACTCGGGTATCTAATCCTGTTTGCTACCCACGCTTTCGAGCATGAACGTCAGTGTTATCCCAGGAGGCTGCCTTCGCCATCGGTATTCCTCCACACCTCTACGCATTTCACTGCTACACGTGGAATTCTACCTCCCTCTGACACACTCTAGTTTGACAGTTTCAAATGCACGTCCCAAGTTGAGCTCGGGGATTTCACATCTGACTTATCTAACCGTCTGCGCTCGCTTTACGCCCAGTAATTCCGATTAACGCTCGCACCCTACGTATTACCGCGGCTGCTGGCACGTAGT
+
CCCCCGGGGGGGGGGGGGGGGGCCEFGGGGGGGGGGGGGGGGGGGGGGGGGGGGGGGGGGGGGGGGGGGGGGGGGGGGGGGGGGGGGGGGGGGGGGGGGGGGGGGGGGGGGGGGGGGGGGGGGGGGGGGGGGGGGGGGEFGGGGGGGGGGGGGGGFGGGGGGGGGGGGGGGFGGGGFGFGGGGGGGGGGGGGGGDFGGGGFFFFFFFFFFFFFFBFFFFFFFBF9AFBBCA>9DF>FDB6>=DFBFF;4<EFFFFFFF<CE@FFFFF>FBFFFBB<?>BFB<6002;9>BD?017<?B734
@M04999:289:000000000-L3R54:1:1101:27770:7611 2:N:0:417
GTGGGACTACTAGGGTATCTAAACCTGTTTGCTCCCCACGCTTTCGCATCTCAGCGTCAGTATCTGTCCAGAAGGCCGCCTTCGCCACCGGTATTCCTCCACATCTCTACGCATTTCACCGCTACACGTGGAATTCTCCCTTCCTCTACAATACTCTAGTTAACCAGTTTTAAGTGCAATTCCTAGGTTGAGCCCAGGGCTTTCACACCTAACTTAATTATCCGCCTACCTGCCCTTTACACCCAGTCATTCCGATTAACGCTCGCACCCTCCGTATTACCGCGGCTGCCGGCCACGAGTT
+
CCCCCF@66CECAGGGGGF,CF,6C<,CFG8FCGGGG?FG76FF@FCCCF@C6EECG77@@<CFC6CC@,CAC@<@F:CF,BF<FGGGF7CF=FFEFGFFF8FED9F<EAFGCCGGF9EFCE+>:,A?FC4::BEGC,7DFF?FFGA9F9E8@DFF,@F:,@CF=D@EFEF,@@=DB+B?FD?FA=8E<7:6CEF+0:7DAAFC+1+;@58@8=CACCFCFFF<=A>AD)>3:5B:BF:F*7@@5267>3C<?./(/(;3(((((.,661181,:2(82:A((((4(4((,(((-((,,--
@M04999:289:000000000-L3R54:1:1101:23545:7614 2:N:0:417
GACTACTAGGGTATCTAATCCTGTTTGCTCCCCACGCTTTCGCATCTCAGCGTCAGTATCTGTCCAGAAGGCCGCCTTCGCCACCGGTATTCCTCCACATCTCTACGCATTTCACCGCTACACGTGGAATTCTACCTTCCTCTACAATACTCTAGTTAACCAGTTTTAAGTGCAATTCCTAGGTTGAGCCCAGGGCTTTCACACCTAACTTAATTATCCGCCTACATGCCCTTTACGCCCAGTCATTCTGATTAACGCTCGCACCCTCCGTATTACCGCGGCTGCTGGCACGGAGTTAGCC
+
CCCCCGGGGGGGGGGGGGGGGGGGGGGGGGGGGGGGGGGGGGGGGGGGGGGGGGGGGGGGGGGGGGGGGGGGGGGGGGGGGGGGGGGGGGGGGGGGGGGFGGGGGGGGGGGGGGGGGGGGGGGGFFGEFGGGGGGGGGGGGGGGGGFGGGGGGGGFGGGGGGGGGGGFFGGGGGGGFGFGGGDEGGGGGGFGGGGGGGGGFFFF9FFFFFFFFFFFFFF=FAFFFFFFFBDEFFCEFF@DD>5@>E?<?F3CE5;E@FDFFF>69D@?DFB6?:ADB?9B>13904:2:<>?B9(4<>4<2
@M04999:289:000000000-L3R54:1:1101:3291:7686 2:N:0:417
GGACTACAGGGGTATCTAATCCTGTTCGCTCCCCACGCTTTCGTCCATCAGCGTCAATCGGTATTTAGTAACCTGCCTTCGCAATCGGGGTTCTGTGTAATATCTATGCATTTCACCGCTACACTACACATTCCAGCTACTTCAATACTATTCAAGATTAACAGTATCAACGGCAGTTCTACAGTTAAGCTGCAGGTTTTCACCGCTGACTTATCAACCCGCCTACGGACCCTTTAAACCCAATAAATCCGGATAACGCTCGCATCCTCCGTATTACCGCGGCTGCTGGCACGGAGTTAGC
+
CCCCCGGGGGGGGGGGGGGGGGGGGGGGGGGGGGGGGGGGGGGGGGGGGGGGGGGGGGGGGGGGGGGGGGGGGGGGGGGGGGGGGGGGGGGGGGGGGGGFGGGGGGGFGGGGGGGGGGGGGGGGGFGGGGGGGGGGGGGGGGGGGGGGGGGGGGFGGGGGGGGGGCGGGGGGDGDGFGFGGGGGGGGGGGGGGGGGGGGGFFFFDFFB>CFFFFFFFFF>EFAADFF9@9=@FFFCECEFFFFFFFEFEF9;;?DFF<@DFBFFFFFFFFFB6::>F<BFF6>19??FB?<<1906<?AA9
@M04999:289:000000000-L3R54:1:1101:18992:7693 2:N:0:417
GGTCGGACTACACGGGTATCTAATCCTGTTTGCTCCCCACGCTTTCGCATCTCAGCGTCAGTATCTGTCCAGAAGGCCGCCTTCGCCACCGGTATTCCTCCAAATATCTACGCATTTCACCGCTACACGTGGAATTCTACCTTCCTCTACAATACTCTAGTTAACCAGTTTTAAGTGCAATTCCTAGGTTGAGCCCAGGGCTTTCACACCTAACTTAATTATCCTCCTACATGCCCTTTACGCTCAGTCATTCCGATTAACTCTCCCACCCTCCGCATTACCGCGGCTGCTGGCACGGAGT
+
-<CCCDGGGGGGGGGCE+FCGGCGGGGEFEG<FFGGFCEFCFGGGGGEGCGDCGAFEGGG7FFGGGEFDFGCF<FFFGEEGGEGF@?CEFE7CFDFFGGGGGC,4,4FGCFFG7FGBFEGGCCFFGFFEG<:BFE8EFFFDGFGGFGGFGE?AAFFG8==7@E,DCD8E9@EFGG2CC9CF78FGGACEGCC6<CFG5CDEFFFFFF6>5@26AFF3::7B>AC*>BB>EFFCF=D@DFAC/5(23(9C><<CCE;;;;4C))1.(/(/6(((4((-6?BF):>026;1:?B(3??60(--
@M04999:289:000000000-L3R54:1:1101:26685:7730 2:N:0:417
GTTTGACTACCAGGGTATCTAATCCTGTTCGCTACCCATGCTTTCGAACCTCAGCGTCAGTTACAGACCAGAGAGCCGCCTTCGCCACTGGTGTTCTTCCATATATCTACGCATTCCACCGCTACACATGGAGTTCCACTCTCCTCTTCTGCACTCAAGAAAAACAGTTTCAGCTGCACTTCCCCGGTTAAGCCGAGGGCTTTCACAGCTGACTTGTTCTCCCGCCTGCGTTCGCTTTACGCCCAATAAATCCGGACAACGCTCGCCACCTACGTATTACCGCGGCTGCTGGCACGTAGGT
+
9CCCCGGGGFCGFGGGGGGGGGGGGGFGGGGGGGGGGGGFGFFGGGGGGGGGGFDGEEGGFGGGFGGGGGGGGGGGEGGGGGGGGG@FGGFGGFFGGGGGGGGGFDDGGGGGGGGGGGGGGGGCC@GGFGFFGDFGGGFGGGGDFGGGGGG8DFA=EFFGGGFFGGGGFFCEGFFCBFFGGGGGGGGGGEGGGGE7DDDGFAFA>FFFFFEBDA9ACFFFFEF>FBF@B>-6?DFD?@FF@FBF;0=@FFC<(:4?BB?B03:<>>>B?????<?<44<BD60317>9(4).1(.34:((6
@M04999:289:000000000-L3R54:1:1101:27939:7770 2:N:0:417
GGGGACTACCAGGGTATCTAATCCTGTTCGCTCCCCACGCTTTCGTCCATCAGCGTCAATCGGTATTTAGTAACCTGCCTTCGCAATCGGGGTTCTGTGTAATATCTATGCATTTCACCGCTACACTACACATTCCAGCTACTTCAATGCTATTCAAGATTAACAGTATCAACGGCAGTTCTACAGTTAAGCTGCAGGTTTTCACCGCTGACTTATCAACCCGCCTACGGACCCTTTAAACCCAATAAATCCGGATAACGCTCGCATCCTCCGTATTACCGCGGCTGCTGGCACGGAGTT
+
CCCCCGGGGGGGGGGGGGGGGGEGGGGGGGGGGGGGGGGGGGGGGGGGGGGGGGGGGGGGGGGGGGGGGGGGGGGGGGGGGGGGGEGGGGGGGGGGGGGGGGGGGGGGGGGGGGGGGGGGGGGGGGGGGGGGGGGGGGGGGGGGGGGGGGGGGGGGGGGGGGGGGGGGGGGGGG>EEGFGFGGGGGGGGGGGGGG?FGFCFFFFFFFFFFFFFFACCFFFFFBFFFFFF>>@>FFFF<EFF@DFFFFFEFFE>9???E@D>FFFFFFBFF>:;B:??FFB?B9>B9BB?77??>1>1>BF
@M04999:289:000000000-L3R54:1:1101:9246:7797 2:N:0:417
TTGACTACTCGGGTATCTAATCCTGTTCGCTACCCATGCTTTCGACCCTCAGCGTCAGTTACAGACCAGAGAGCCGCCTTCGCCACTGGTGTTCTTCCATATATCTACGCATTCCACCGCTACACATGGAGTTCCACTCTCCTCTTCTGCACTCAAGAAAAACAGTTTCAGCTGCACTTCCCCGGTTAAGCCGAGGGCTTTCACAGCTGACTTGTTCTCCCGCCTGCGTTCGCTTTACGCCCATTAAATCCGGACAACGCTTCCCCTCTACGTATTACCTGGGCTTCTGGCCCGTAGTTCC
+
CCBBCGGGGGGG>FGFFGGGGGFGFGGDGEGEGGGFF<DFGGGGG7FFFGGGGGGGGGG<<FFCCEDFGGGFDCGGGGGGGFGD::FGFF8FGEFGGGGGFFF<ECFGGG>CFGFEG<@CCEGG@,=,AF<F=FG,>=DDGFDFAFGGGGDF=AFF?FCG?8+=,DF,7=E8EEDFFDBFGGFGDEG>E9CG6CED>4CFFFFF6AFFF:=BFBCFFFFFFBBBDDB9DDFF93?@<>,57B?(7<C)7<;9182(24(346(4:((-14411,)5.)6-).,1((.6233(-,((-494)
@M04999:289:000000000-L3R54:1:1101:24964:7799 2:N:0:417
GGGGTATCTAATCCTGTTTGCTACCCACGCTTTCGAGCATGAACGTCAGTGTTATCCCAGGAGGCTGCCTTCGCCATCGGTATTCCTCCACATCTCTACGCATTTCACTGCTACACGTGGAATTCTACCTCCCTCTGACACACTCTAGTTTGACAGTTTCAAATGCACGTCCCAAGTTGAGCTCGGGGATTTCACATCTGACTTATCTAACCGTCTGCGCTCGCTTTACGCCCAGTAATTCCGATTAACGCTCGCACCCTACGTATTACCGCGGCTGCTGGCACGTAGTTAGCCGGTGCTT
+
CC8CCFGGGGFGGGGGGGGGGGGGGGGGGGGGGGGGGGGGEGFEGGGGGGGGGGGGGGGFCCFGGGFGGAFGFGGGGGF@FFGFFFGGGGGFGGGGGGGGGGGGFGGGGGGGGGGGGGGDGGGDFGFGGFGGGGGDEFGFFGEGGF;E@EFCGGDFGGGGGCDGGGAFFGGGGGGGFGFDDDFFGGGG6C?FGFGF;CFC@FFFAFFFEFFFB?@A8A*>4555AB4EED@>F=5;=4CF?CEDDFDFF?FF21(.6>DF@@<B?D?>4)894(,3>BBF0((4<<3?BAA><,76>BFF4
@M04999:289:000000000-L3R54:1:1101:8060:7848 2:N:0:417
TGACTACTGGGGTATCTAATCCTGTTCGCTACCCATGCTTTCGAGCCTCAGCGTCAGTAACAGACCAGAGAGCCGCCTTCGCCACTGGTGTTCTTCCATATATCTACGCATTCCACCGCTACACATGGAGTTCCACTCTCCTCTTCTGCACTCAAGAAAAACAGTTTCAGCTGCACTTCCCCGGTTAAGCCGAGGGCTTTCACAGCTGACTTGTTCTCCCGCCTGCGTTCGCTTTACGCCCAATAAATCCGGACAACGCTTGCCACCTACGTATTACCGCGGCTGCTGGCACGTAGTTAGC
+
CCCCCGGGGGGGGGGGGGGGGGGGGGGGGGGGGGGGGGGGGGGGGGGGGGGGGGGGGGGGGGGGGGGGGGGGGGGGGGGGGGGGGGGGGGGGGGGGGGGGGGGGGGGGGGGGGGGGGGGGGGGGFFGGGGGGGGGGGGGGGGGGGGGGGGGGGGGGGGGGGGGGGGGGGGGGGGGGFGFGGGGGGGGFGGGGGGGGGGGGFFFFFFFFFFFFFFFFEFFFFBFFFFFD?DFFFFD961?DFF?DEAE?5@>>?FFFFFBF?:B74??BFFFFF9?AF<B>>>>B6?B046<B:324:>2:6
@M04999:289:000000000-L3R54:1:1101:25313:7849 2:N:0:417
GCCGACTACAGGGGTATCTAATCCTGTTCGCTCCCCACGCTTTCGTCCATCAGCGTCAATCGGTATTTAGTAACCTGCCTTCGCAATCGGGGTTCTGTGTAATATCTATGCATTTCACCGCTACACTACACATTCCAGCTACTTCAATACTATTCAAGATTAACAGTATCAACGGCAGTTCTACAGTTAAGCTGCAGGTTTTCACCGCTGACTTATCAACCCGCCTACGGACCCTTTAAACCCAATAAATCCGGATAACGCTCGCATCCTCCGTATTACCGCGTCTGCTGGCTCGTAGTTT
+
CC6B66FFGCE8@FGGGGEFC@CC@FFFFEDGGCGGGECFC:CFGFEGGGGGCGEEGGD,69@BC,66CFFC<FGFEGCGEFBFBFGEFEDGCBEFEDAEA<F,,C,,=FGEFGF<FFGGGGDFEFG@FGFF,;EDGFGGGGFEAEGGGGGCGGGGGF8=3DFFGGFF8EFGGGGDE8:?F9FFFGGGFFFFCFFGG6;CAFFAFFFEA55BFFFFCEFFAA>BFF>=DD(6@<86;;CA)/180;3;96C@008?3>3;0?06>>?>?2<:64:((-4446(((414<>(((.4-(-())
@M04999:289:000000000-L3R54:1:1101:24261:7853 2:N:0:417
CTGACTACTGGGGTATCTAATCCTGTTTTCTCCCCACGCTTTCGCATCTCAGCGTCAGTATCTGTCCAGAAGGCCGCCTTCGCCACCGGTATTCCTCCACATCTCTACGCATTTCACCGCTACACGTGGAATTCTACCTTCCTCTACAATACTCTAGTTAACCAGTTTTAAGTGCACTTCCTAGGTTGAGCCCAGCGCTTTCACACCTAACTTAATTATCAGCCTACATGCCCTTTACGCCCAGTCATACCGATTAACGCTCGCACCCCCCGTATTACCCCGCCTCCTGTCACAGGTTT
+
CCC,@@C<9EEDEE7FGG<,;C6-,CEG,FFG9FGAFFEGEFC,CEEGFGC,@FGF@@E<FFG<CCEE@FEGFGGG7C,7,:CCEGAC7F+FG,,559EFFFFGGGFC:CC+6E,,CFBE>+=?FC,A7CFGFDFFGE?FFE,EG,37=,EF=DG8D::=:=8ED+EFEA?9=,+2+6;DC+6E8DF:,4:;C8:+070?909;9F59CE@CE*:1*=9E+*::53-:**)>BBDF446D=@(08475))/((,264)(68@0((-76(23(-(4,))),(-(-(((.4))..)-(.))
@M04999:289:000000000-L3R54:1:1101:17077:7859 2:N:0:417
GACTACTAGGGTATCTAATCCTGTTTGCTCCCCACGCTTTCGCATCTCAGCGTCAGTATCTGTCCAGAAGGCCGCCTTCGCCACCGGTATTCCTCCACATCTCTACGCATTTCACCGCTACACGTGGAATTCTACCTTCCTCTACAATACTCTAGTTAACCAGTTTTAAGTGCAATTCCTAGGTTGAGCCCAGCGCTTTCACACCTAACTTAATTATCCGCCTACATGCCCTTTACGCCCAGTCATTCCGATTAACGCTCGCACCCTCCGTATTACCGCGGCTGCTGGCACGTAGTTAGCC
+
CCCCCGGGGFCGGGGGGGGGGGGGGGGGGGGGGGGGGGGGGGGGGGGGGFGDGGGGGGGGGGGGGGDGGGGGGGGGGGGFGGGGGGGGGGGGGGGGGGGGGGGGGGGGGGGGGGGGGGGGGGGGGGGGGGGGGDGGGGGGGGGGGGGGGGGGGFGGGGGGGFFGGGGGCAEFGGGGFGFGGG?GGGGGGGGGGGCDGGDGFFFFFFFFFFFEFFFFFFFFFFFFFFF<BFFFFF=E>D@B>2>E@EEEF31;??4C(7?F9;(69BFF<B<?FF2>D6;070;9??F(1(5<(4.8<A9<4
@M04999:289:000000000-L3R54:1:1101:16531:7904 2:N:0:417
GGGCGACTACCGGGGTATCTAATCCTGTTTGCTCCCCACGCTTTCGCATCTCAGCGTCAGTATCTGTCCAGAAGGCCGCCTTCGCCACCGGTATTCCTCCACATCTCTACGCATTTCACCGCTACACGTGGAATTCTACCTTCCTCTACAATACTCTAGTTAACCAGTTTTAAGTGCAATTCCTAGGTTGAGCCCAGGGCTTTCACACCTAACTTAATTATCCGCCTACATGCCCTTTACGCCCAGTCATTCCGATTAACGCTCGCACCCTCCGTATTACCGCGGCTGCTGGCACGGATTT
+
CCCCCGGGGGGGGGGGGGGGGGGGGGGGGGGGGGGGGGGGGGGGGGGGGGGGGGGGGGGGGGGGGGGGGGGGGGGGGGGGGGGGGGGGGGGGGGGGGGGGGGGGGGGGGGGGGGGGGGGGGGGGGGGGGGGGGGGGGGGGGGGGGGGGGGGGFFGGGGFGGGGGGGGGGGGGGGFGFCFGGGFFEGFGGGGGCFFGGGGGFFFFFFFFFFFFFFFFFFFFFE49>?@?FFFEF8@FF@<A??F@005;<?.<C;0;?FECB9?:66069316:B6<FF249:>0(420?>?::0,,-((-.
@M04999:289:000000000-L3R54:1:1101:12495:7942 2:N:0:417
GACTACCAGGGTATCTAATCCTGTTCGCTCCCCACGCTCTCGTCCCTCAGCGTCAATCGGTATTTAGTAACCTGCCTTCGCAATCGGGGTTCTGTGTAATATCTATGCATTTCACCGCTACACTACACATTCCAGCTACTTCAATACTATTCAAGATTAACAGTATCAACGGCAGTTCTACAGTTAAGCTGCAGGTTTTCACCGCTGACTTATCAACCCGCCTACGGACCCTTTAAACCCAATAAATCCGGATAACGCTCGCATCCTCCGTATTACCGCGGCTGCTGGCACGGAGTTAGCC
+
@ACCCGG8FGGGGGGGGGGGGGGGGFGGGGGGGEGFGEGGGGGGG7FGCFGGGGDEFGDGGGGGGGFFCFGDGGGGGGGGG,8CF7CCGGGGGGGGGGGGGGGGGGGCFGGGGGGGEGGDECFGGGFGGGGGGGCFEGGGGGGGFFFG;EDGGG,4EFFGFGAFFGGCCGGE6>>EDFFGGD+EFGG89FFGGG6?FFGGFCFBDFA5CEFF@CFFFFAAAFFDF((/@B?FFF=48<DD??=38)<C@11(2(;E;0<@>F9FFFFFFFF?<:269<B((37;??:5?05032(::D<25
@M04999:289:000000000-L3R54:1:1101:15178:7953 2:N:0:417
TGACTACTAGGGTATCTAATCCTGTTCGCTCCCCACGCTTTCGTCCATCAGCGTCAATCGGTATTTAGTAACCTGCCTTCGCAATCGGGGTTCTGTGTAATATCTATGCATTTCACCGCTACACTACACATTCCAGCTACTTCAATACTATTCAAGATTAACAGTATCAACGGCAGTTCTACAGTTAAGCTGCAGGTTTTCACCGCTGACTTATCAACCCGCCTACGGACCCTTTAAACCCAATAAATCCGGATAACGCTCGCATCCTCCGTATTACCGCGGCTGCTGGCACGGAGTTAGC
+
CCCCCGGGGGFGGGGGGGFGGGGFGGGGGGGGGGGGEGGGGG@FGGGGGGGGGGGGGGGGGGGGGGFAFGGGGGGGGGGGGGFFGGGDEGGGGGGGGGGFFFGGGGGFGGGGGGGGGGGGGGGGGGGGGGGGGGFEFGGGGGGGGFFGGFGGGGAFAFGGGGGGGFGGGGGGDEGGFGFGGGGGGGEEGGGGGGGGGGGGFFFFDFFFAFFEFAFFFFFFEBFFABA?=@BDBDF=EC@F>@?F3@3?CE9F;D;3;?>?DFFFFFFFFFFF0::<AA0;>9>F9??07<1<:077B?))6
@M04999:289:000000000-L3R54:1:1101:18272:7968 2:N:0:417
TGGACTACTCGGGTATCTAATCCTGTTCGCTCCCCACGCTTTCGTCCATCAGCGTCAATCGGTATTTAGTAACCTGCCTTCGCAATCGGGGTTCTGTGTAATATCTATGCATTTCACCGCTACACTACACATTCCAGCTACTTCAATACTATTCAAGATTAACAGTATCAACGGCAGTTCTACAGTTAAGCTGCAGGTTTTCACCGCTGACTTATCAACCCGCCTACGGACCCTTTAAACCCAATAAATCCGGATAACGCTCTCATCCTCCGTATTACCGCGGCTGCTGGCACGGAGTTAC
+
CCCCCGGGGEEEGGGGFGGGGGCFFGGGGDGGGGGGGGGGGGGGGGGGGGGCGGGGGEGGGGGGGGGGGGFGGGGGGGGGGGGE@FGGGGEE:FGGGGFFEEFEGGGGGGGGGGGFGGGGGGGGGGGDFGGGEGGFFGF>EGGGGGFCFGFGFFG8D4EDFDGGGGGGGCGGCEC6A=DGFGGDGGGGFGGFGGGGGFCG:;CFF>>B=AFEFFFFAFFF5:AFFFFF25@BFFBF:C3=@F@(6)74??19>0;;3)((/,(.54<B<ABBBFFF>FFF>(119(:?)8:7?((2181.)
@M04999:289:000000000-L3R54:1:1101:6378:7988 2:N:0:417
GTGGGACTACAGGGGTATCTAATCCTGTTCGCTACCCATGCTTTCGAACCTCAGCGTCAGTTACAGACCAGAGAGCCGCCTTCGCCACTGGTGTTCTTCCATATATCTACGCATTCCACCGCTACACATGGAGTTCCACTCTCCTCTTCTGCACTCAAGAAAAACAGTTTCAGCTGCACTTCCCCGGTTAAGCCGAGGGCTTTCACAGCTGACTTGTTCTCCCGCCTGCGTTCGCTTTACGCCCAATAAATCCGGACAACGCTTGCCACCTACGTATTACCGCGGCTTCTGGCACGTAGTT
+
@AC,CFFFFG,;C@FGGFFFFEE<FFGDFFGGGCCGGGGGGGGGFG8CFEGEFFGGFGGE@FCFEF<FFGF<FGGGFEGDGFGGGGEE<EFFGEFF<FFGGCFG9AEFGGGGGGEDBEF>CEGDEGGC8AA:A9EE=FG;EAEFD8E=FDFD=ACG8,@,D=CF3=,@FFGGGAFGDFFG==FGEE8CE>EFGGE5;CCDFFAAAFFFFF@=DBAAE8:CA>@>FFD==>F?2?>??19:??99<;8=E)/772(8;0:19BBFFF?><80(8<?F2(44-491-(,(.)624:3(.414)
@M04999:289:000000000-L3R54:1:1101:25775:7995 2:N:0:417
CCGATGACTACTCGGGTATCTAATCCTGTTTGCTCCCCACGCTTTCGCATCTCAGCGTCAGTATCTGTCCAGAAGGCCGCCTTCGCCACCGGTATTCCTCCACATCTCTACGCATTTCACCGCTACACGTGGAATTCTACCTTCCTCTACAATACTCTAGTTAACCAGTTTTAAGTGCAATTCCTAGGTTGAGCCCAGGGCTTTCACACCTAACTTAATTATCCGCCTACATGCCCTTTACGCCCAGTCATTCCGATTAACGCTCGCACCCTCCGTATTACCGCGGCTGCTGGCACGGAGT
+
CCCCCGEFGGGGGGGGGGGGGG<EGFGGEFGGGFGGGGEGEEGGGGGGGCGCFGGGGGGGGGAEGGGFGFGDGGGGGGGGGGGGDC:FE=FGG:FFE<FFGGGG8FBFGGGGGEG@FFGGGGGFGGGGGFGE74EFGGAFEGGGCGGGFEDDDFGFGFGGFFDFBFGFGGGGGGGGF7DD7=@FGG7,@EDGFGCGFFFDEFFFFFAAE=CEFFFFBCF6FEECAB@DABE4>:3BFFFF=@F9@DD;E4CCEEFF<D6?>7;?@BB@>96::BF:<7?9B2:6(3124:)38<(3-4(4-
@M04999:289:000000000-L3R54:1:1101:23792:8029 2:N:0:417
TGGACTACAGGGGTATCTAATCCTGTTTGCTCCCCACGCTTTCGCACCTGAGCGTCAGTCTTCGTCCAGGGGGCCGCCTTCGCCACCGGTATTCCTCCAGATCTCTACGCATTTCACCGCTACACCTGGAATTCTACCCCCCTCTACGAGACTCTAGCCTGCCAGTTTCAAATGCAGTTCCCAGGTTAAGCCCGGGGATTTCACATCTGACTTAACAGGCCGCCTGCGTGCGCTTTACGCCCAGTAATTCCGATTAACGCTTGCACCCTCCGTATTACCGCGGCTGCTGGCACGGAGTC
+
CCCCCGGCFGGGGGGGGGGGFGGGGGGGFGFGGGGGGGGGGGGGGEGCFEFGGGGGGGGGFGGGFGGGGGGGGDGGGGGDGGGCGGGGCGFGGGGGGGGGFFGFGGGGGGGGGGGGGGEGEEGGGCFGGGGGCGGGGGGGGGGGFGFFGECEFGGGGFGGGGGGGF7CGGGGGGGGFGFGGG7FFGGGGCF?FGEGG5DF=FFFFFFFCEFFFF6BEF;=53;BD?F;??FBFF?FFFBFFFF?FBDF49>?0::65<?>B:6:?B082?<922?24<B0699>61().2::?1((-4,
@M04999:289:000000000-L3R54:1:1101:15190:8037 2:N:0:417
CCGACTACTCGGGTATCTAATCCTGTTCGCTCCCCACGCTTTCGTCCATCAGCGTCAATCGGTATTTAGTAACCTGCCTTCGCAATCGGGGTTCTGTGTAATATCTATGCATTTCACCGCTACACTACACATTCCAGCTACTTCAATACTATTCAAGATTAACAGTATCAACGGCAGTTCTACAGTTAAGCTGCAGGTTTTCACCGCTGACTTATCAACCCGCCTACGGACCCTTTAAACCCAATAAATCCGGATAACGCTCGCATCCTCCGTATTACCGCAGCTGCTGGCACGGAGTT
+
CCCCCGGGGGGGGGGGGGGGGGGGGGGGGGEFGGGGGGGGEGGEGGGGGGGGGGGGGEGGEFGFGGGFEFGGGGFGGGGGGGGGGGGGEGGGGFGFGGGEGGFGGGFGGGGGGGGFFGGGGGGGGGGGGGGFGGGGGGG9FGGGGGGGGGFGGGF8E8EEF9=DCFDGGGCGGDGGFGFGGFFG6EFFCEGGGGF9CGGGFFFFF5?BA=DFFFFCFFFFE2>BFDF=99@FFB@E9CE4=@F(:;8E?CE92?1?FE?;;:B>6<>2>FF04:074<<(4((((,5?F(4?>B(3(40
@M04999:289:000000000-L3R54:1:1101:23767:8052 2:N:0:417
TGGTGACTACCAGGGTATCTAATCCTGTTTGCTCCCCACGCTTTCGCATCTCAGCGTCAGTATCTGTCCAGAAGGCCGCCTTCGCCACCGGTATTCCTCCACATCTCTACGCATTTCACCGCTACACGTGGAATTCTACCTTCCTCTACAATACTCTAGTTAACCAGTTTTAAGTGCAATTCCTAGGTTGAGCCCAGGGCTTTCACACCTAACTTAATTATCCGCCTACATGCCCTTTACGCCCAGTCATTCCGATTAACGCTCGCACCCTCCGTATTACCGCGGCTGCTGGCACGGAGTT
+
CCCCCGGGGGGGGGGGGGGGGGGGGGGGGGGGGGGGGGGGGGGGGGGGGGGGGGGGGGGGGGGGGGGGGGGGGGGGGGGGGGGGGGGGGGGGDGGGGGGGGGGGGGGGGGGGGGGGGGGGGGGGGGGGGGGGGGGGGGGGGGGGGGGGGGGGGGGGGGGGGGGGGGGGGGGGGGGGFGFGGGGGGGGGGGGGGGGGGGGGFF5<BFFFFFFFFFFFFFFFFFFFFFFFFFFFFFFFFFEFFFFFDF@FAE<EEFFFD@?CDFD@FFFFFBFFBB?B?BF<416>B99;6:>:B:??B>;,4
@M04999:289:000000000-L3R54:1:1101:9921:8057 2:N:0:417
GTGACTACCCGGGTATCTAATCCTGTTTGCTCCCCACGCTTTCGCACCTGAGCGTCAGTCTTCGTCCAGGGGGCCGCCTTCGCCACCGGTATTCCTCCAGATCTCTACGCATTTCACCGCTACACCTGGAATTCTACCCCCCTCTACGAGACTCTAGCCTGCCAGTTTCAAATGCAGTTCCCAGGTTAAGCCCGGGGATTTCACATCTGACTTAACAGACCGCCTGCGTGCGCTTTACGCCCAGTAATTCCGATTAACGCTTGCACCCTCCGTATTACCGCGGCTGCTGTCACGGAGTTAT
+
CCCCCGGGGGGGDGGGGGGGGGGGGGGGGGGGGGGGGGGGGGGGG>FEGFGGGGGGGGGGGGGGGGGGGGGGDGGGGGGGGGGGGGGGGGCGGGGGGGGGGGGGGGGGGGGGGGGGGGGGGGGGGGG@<FGDFEGGGGFGGGGGGGGGDEGGGGGGFFGGFFFFFGGGGGDGGGGGBGFGGG>FFEFGF7EFG5=54DGGFFFAFFFFC?EFFF6B3B4<>,79?(8(43699BFFAB1>9;<0464>))441<BF29<9BFB?7??:BFF6<(4>2A946904>>?FF)4:4260(8<2)
@M04999:289:000000000-L3R54:1:1101:7731:8057 2:N:0:417
CGTGACTACTCGGGTATCTAATCCTGTTCGCTCCCCACGCTTTCGTCCATCAGCGTCAATCGGTATTTAGTAACCTGCCTTCGCAATCGGGGTTCTGTGTAATATCTATGCATTTCACCGCTACACTACACATTCCAGCTACTTCAATACTATTCAAGATTAACAGTATCAACGGCAGTTCTACAGTTAAGCTGCAGGTTTTCACCACTGACTTATCAACCCGCCTACGGACCCTTTAAACCCAATAAATCCGGTTAACGCTCGCATCCTCCGTATTACCGCGGCTGCTGGCACGGAGTTT
+
CCCCCGGGGGGGGGGGGCFGGGFFGGGGGGGFFGGGGGGGGGFFGGGGGGGGFGCGGGGGGGGGFGGGGGGGGGGGGGGGGGGGG:FFGGGGGGFGGGGGGGGGFGGGGGGGGGFFGGGGGGGGGGFGGGGFGGGGGFFGGGGGGGGGGGGGGFFGGGGGGGGGGFGGGGGGGGCEB=D7DFFFDAEEGFAFGEGFGFGGFF7@F59?EECEFFFFFFFFFFFA5@FFD22@FFFB@EFFFB;@6@E<E?E;;9(.64769?;6>F018?B7>6:F7<<<0(((-3-425(44<1(-4:7)
@M04999:289:000000000-L3R54:1:1101:11092:8072 2:N:0:417
GACTACAAGGGTATCTAATCCTGTTCGCTCCCCACGCTTTCGTCCATCAGCGTCAATCGGTATTTAGTAACCTGCCTTCGCAATCGGGGTTCTGTGTAATATCTATGCATTTCACCGCTACACTACACATTCCAGCTACTTCAATACTATTCAAGATTAACAGTATCAACGGCAGTTCTACAGTTAAGCTGCAGGTTTTCACCGCTGACTTATCAACCCGCCTACGGACCCTTTAAACCCAATAAATCCGGATAACGCTCGCATCCTCCGTATTACCGCGGCTGCTGGCACGGAGTTAACC
+
CCCCCGGGGGGGGGGGGGGGGGGGGGGGGGGGGGGGGGGGGGGGG,EFGGGGGGGGGGGGGGGGGGDFFGGGGGGGGGGGG,CEGGGGGGGGGGGGGGCGGGGGGGGGGGGGGGGGDGGGGGGGGGGGGGGGGGGGGGGGGGGGGGGGGGGGGGGGGDGGGGGGCFGGGGEDEGGGFGFFGGFGGGGGGGFGG6CFGGGGFFF5@FFECFF@EFFFFFFA>BDAFA9>BFFFFFEFFFFFDDFF8E?EF@B;?FEF?BFFBFBFFF><71(44:9<)4>>(42987??FB?B9>1:?))..
@M04999:289:000000000-L3R54:1:1101:19213:8077 2:N:0:417
GGACTACTGGGGTATCTAATCCTGTTCGCTACCCATGCTTTCGAACCTCAGCGTCAGTTACAGACCAGAGAGCCGCCTTCGCCACTGGTGTTCTTCCATATATCTACGCATTCCACCGCTACACATGGAGTTCCACTCTCCTCTTCTGCACTCAAGAAAAACAGTTTCAGCTGCACTTCCCCGGTTAAGCCGAGGGCTTTCACAGCTGACTTGTTCTCCCGCCTGCGTTCGCTTTACGCCCAATAAATCCGGACAACGCTTGCCACCTACGTATTACCGCTGCTGCTGGCACGTAGTTAGC
+
CCCCCGGGF8FGGGGGGGGGGGGGGGGGGGGGGGGGGGGGGGGGGGGGGGGGGGGGGGGGGGGGGGGGGGGGGGGGGGGGGGGGGGGGGGGGGGGGGGGFGGGGGGGGGGGGGGGGGGGGGGGGGFGFDFFGGGGGGGGGGGGGGGGFGGGGGGGGGGFGGGGGGGGGGGGGGGGGFFFGGGD=CECCEGGGEEGDDGGGFFFFFFFFEFEFFFFFFFFFBFFFFF99?FDFFFFFFFFF>1(6@A<EFF@9<B>F6;9<BFFFFFFBFF<??A?9>FF>(49?DF::3:?7(8::BA5>4
@M04999:289:000000000-L3R54:1:1101:7288:8111 2:N:0:417
AGGACTACTGGGGTATCTAATCCTGTTTGCTCCCCACGCTTTCGCATCTCAGCGTCAGTATCTGTCCAGAAGGCCGCCTTCGCCACCGGTATTCCTCCACATCTCTACGCATTTCACCGCTACACGTGGAATTCTACCTTCCTCTACAATACTCTAGTTAACCAGTTTTAAGTGCAATTCCTAGGTTGAGCCCAGGGCTTTCACACCTAACTTAATTATCCGCCTACATGCCCTTTACGCCCAGTCATTCCCATTAACGCTCGCACCCCTCGATTTCCCGCGGCTGCTGGCCCGGAGTT
+
CCCCCGGGGGGGGGGGGGGGGGGGGGGGGGGGFGCGGGGGGFGGGCGGGGGGGGGGGGFAFF<EFFFFEEGGGCFGGGGGGGDGGGGC7FFFEGGGGGGGGGGGGGGGGGGGFGGCFGGGDGGGGGGGGFFCFFGCEFCAFGGGGGGGEGGGDGGGFDCFFGFGFFFGGGGGFGGGFG?FGGGF8=AFG6@C7CF7CCFFFFFFA>DF585CEFA6<AAC+5=247)0AE@@:BB34:-5/2:=@E<??CF))4;ECC;97,3192110(4(((.3)6>((((((((.).8(-((((-4
@M04999:289:000000000-L3R54:1:1101:11428:8116 2:N:0:417
GTGACTACTGGGGTATCTAATCCTGTTCGCTACCCATGCTTTCGAGCCTCAGCGTCAGTAACAGACCAGAGAGCCGCCTTCGCCACTGGTGTTCTTCCATATATCTACGCATTTCACCGCTACACATGGAGTTCCACTCTCCTCTTCTGCACTCAAGTCTCTCAGTTTCCGATGCTCTTCCTCAGTTAAGCTGAGGGCTTTCACATTCAGACTTAAAAGACCGCCTGCGCTCCCTTTACGCCCAATAAATCCGGACAACGCTTGCCACCTACGTATTACCGCGGCTGCTGGCACGTAGTT
+
CCCCCGGGGGFFGGGGGGGGGGGGGGGGGGGGGGGGGGGGGGGGGGGGGGGGGGGGGGGGGGGGFGGGGGGGGGGGGGGGGGGGGGGGGGGGGGGGGGGGGGGGGGGGGGGGGGGGGGGGGGGGGGGGGGGGGGGCGGGGGGGGGGGGFGGGGGGGGGGGGGGGFGGGGGEDG+@FFGFGGGGGCEGDF8EGC?FG;CFGFFFFFFFF<E@EFFFF5AF=FDAAAF@BFFFDFFFFFFF4>BFFF@FFCEFF>7;9BFF9;<<<B:>BFF0:<74AB>FB(-(,,(,377?F1.(.4(4<
@M04999:289:000000000-L3R54:1:1101:11003:8120 2:N:0:417
GCTGACTACTCGGGTATCTAATCCTGTTTGCTCCCCACGCTTTCGCATCTCAGCGTCAGTATCTGTCCAGAAGGCCGCCTTCGCCACCGGTATTCCTCCACATCTCTACGCATTTCACCGCTACACGTGGAATTCTACCTTCCTCTACATTATTCTAGTTAACCAGTTTTAAGTGCAATTCCTAGGTTGAGCCCAGGGCTTTCACACGTAACTTAATTATCCGCCTACATGCCCTTTACGCCCAGTCATTCCGATTAACGCTCGCACCCTCCGTATTACCGCGGCTGCTGGCACGGAGGT
+
CCCCCGGGGGGGGGGGGGGGGGGGGGGGGGGGFGGGGGGGGGGGGGGGGGGGGGGGGGGGGGGGGGGGGGFGGGGGGGGGGGGGGGGGGGGGGGGGGGGGGGGGGGGGGFGGGGGGGGGGGGGGGGGGGGGGGGGGGGGGGGGGGGGGG8FGGGGGGGGFFGGGGGGGGGGGGGGGFGFGGGGGG?FFGDGFGGGCCGGGFFFFFFF*@DFFFFFFFFFFFF9@DAAFFF<EFBEDFFFDFFB91=@AFFFFFFFF;EC@FFF1:>@B?:??BB??BFFF2>>B>;><?>?F?B:911(-
@M04999:289:000000000-L3R54:1:1101:21053:8132 2:N:0:417
GGGACTACTAGGGTATCTAATCCTGTTCGCTACCCATGCTTTCGAGCCTCAGCGTCAGTAACAGACCAGAGAGCCGCCTTCGCCACTGGTGTTCTTCCATATATCTACGCATTTCACCGCTACACATGGAGTTCCACTCTCCTCTTCTGCACTCAAGTCTCTCAGTTTCCGATGCTCTTCCTCAGTTAAGCTGCGGGCTTTCACATTCAGACTTAAAAGACCGCCTGCGCTCCCTTTACGCCCAATAAATCCGGACACCGCTTGCCACCTACGTATTACCGCGGCTGCTGGCACGTAGTT
+
CCC8<FFGGGF8FGDGGGGGGGGGFGGG7EGGGGGGEEGGGGGGGGGGGGEGFGGGGCGGGGGG?FEFGFGFEGGGEECEGFGG7FGFFGFFGGGGGGGGGGGGGFFGFGCGCFGGGGGGGGGFGFGGG8,=ECF9EGGGFFGGGGGGAEDFGGCD==FGGGGGGFGGFG+@@6?FFGFGGGGGGEFE,=AF,,;+CDGGFFFFFFFF5A@>BFAC=89<?B)2@FFF(>2>>;@>E)7);B9@<=@33?E4621;9126>>F607<<F?7:0.4AB4A<:(-63;96>?::0),4(.4-
@M04999:289:000000000-L3R54:1:1101:6527:8133 2:N:0:417
ATGACTACTGGGGTATCTAATCCTGTTCGCTACCCATGCTTTCGAGCCTCAGCGTCAGTAACAGACCAGAGAGCCGCCTTCGCCACTGGTGTTCTTCCATATATCTACGCATTTCACCGCTACACATGGAGTTCCACTCTCCTCTTCTGCACTCAAGTCTCTCAGTTTCCGATGCTCTTCCTCAGTTAAGCTGAGGGCTTTCACATTCAGACTTAAAAGACCGCCTGCGCTCCCTTTACGCCCAATAAATCCGGACAACGCTTGCCACCTACGTATTACCGCGGCTGCTGGCACGTAGTTT
+
CCCCCGGGGGGGGGGGGGGGGGGGGGGGGGGGGGGGGGGGGGCCFFGCCFGGGGGGGGGGGGGGFGFGGGGGGFGGGGGGFGGGGGFGGGEGGGGGGGGGFFGCGGFFGGGGGGGDCFGGGGGGGFFGGGGGGGGGGGGGGGGGGGGGGFCFGFGGFAEGFCFGGGGGGGGGECDFFGFGGFGEFGGFFCEAE?EGDDGGFFFFFFFFEF<EEFAF@FC=ADFFF=DBFF@D==BB=:CDFB9DFF@A<ECE>0;;FDF9;?B6::456:?F<?<<B)6A:100699122(44544123<)
@M04999:289:000000000-L3R54:1:1101:18825:8140 2:N:0:417
CTGTGGACTACCGGGGTATCTAATCCTGTTTGCTCCCCACGCTTTCGAGCCTCAGCGTCAGTTACAGACCAGAGAGCCGCCTTCGCCACTGGTGTTCCTCCATATATTTACGCATTTCACCGCTACACATGGAATTCCACTCTCCTCTTCTGCACTCAAGTCTCCCAGTTTCCAATGACCCTCCCCGGTTGAGCCGGGGGCTTTCCCACCTTACTTAATTATCCGCCTACATCCCCTTTCCCCCCAGTCATGCCGATTAACGCTCGCACCCTCCGTATTACCGCGCCTGCTGGCACGGCGT
+
CCCCCFGGGCFFGGDE@@DFGGGGGGGGGGGGGFGGGG8FFEBFGGC@@FEGGFDFFGFGGGGGF9<EF@F@FCFFGGGGGGCFGEGGGGGGG<FGGGGGGCFFA?DFCFFCB@EGDGGGFGGGDGGECED?AB>8FG;FCGGGGGGEDFF8=,?CFC,36@DCFGG8@DD==2+7:FBD?7FGGG86@C;,,4@CDGD:5A4/++0*6;1)7);F3A75+7CE0(;?(33;)/3(.32*6)22;4:,8).)-4(121()609:<(44>926?4(-(434<2(-2-,83,()(-,.(((4(
@M04999:289:000000000-L3R54:1:1101:22616:8163 2:N:0:417
TTGACTACCGGGGTATCTAATCCTGTTTGCTCCCCACGCTTTCGCATCTCAGCGTCAGTATCTGTCCAGAAGGCCGCCTTCGCCACCGGTATTCCTCCACATCTCTACGCATTTCACCGCTACACGTGGAATTCTACCTTCCTCTACAATACTCCAGATAACCAGTTTTAAGTGCAATTCCCAGGTTGAGCCCGGGGCTTTCACACCTAACTTAATTATCCGCCTACATGCCCTTTACGCCCAGTCATTCCGATTAACGCTCGCACCCTCCGTATTACCGCCGCCGCTGCCACGGATTTAC
+
CCCCCFFGGGGGGGGGGFCFGGFGEFGGCGGGGGGGGGEGGGGGGGGGCGGGGEGGGEGDGGGFEGGGGGFFDGGDG7FGGFGGGGGEGG7D<<F@FFFGGGGGGAAFGGEGFFGGGGGGGEG=F7FFCCAF,BECGGF;8FGGE=FAFF8F:?CFG8=9=DGGBDCFGA89DDFGAFAFGFAC8DFG6,@CEGGD**;?AF>ABFEF@3>>C88BE8FEF9@@@;@;9C3/6;;3)>(=9@03;@377CEE014(5<2;0:1941(4,46(4(82)64(3(46(,490(4??161-8?))
@M04999:289:000000000-L3R54:1:1101:10612:8170 2:N:0:417
ATGGGACTACCGGGGTATCTAATCCTGTTCGCTCCCCACGCTTTCGTCCATCAGCGTCAATCGGTATTTAGTAACCTGCCTTCGCAATCGGGGTTCTGTGTAATATCTATGCATTTCACCGCTACACTACACATTCCAGCTACTTCAATACTATTCAAGATTAACAGTATCAACGGCAGTTCTACAGTTAAGCTGCAGGTTTTCACCGCTGACTTATCAACCCGCCTACGGACCCTTTAAACCCAATAAATCCGGATACCGCTCGCATCCTCCGTATTACCGCGGCTGCTGGCACGGAGTT
+
CCCCCGGGGGGGGGGGGGGGGGGGGGGGGGGGGGGGGGGGGGGGGGGGGGGGGGGGGGGGGGGGGGGGGGGGGGGGGGGGGGGGGGGGGGDFGGGGGGGFGGGGGGGGFGFGGGGGGGGGGGGGGGGGGGGGGGGGGGGGGFGGGGGGGGGGGGGGGFDFGGGGGGGGGGGGGGGGDGFGGGGGGGFGGGGGGGGGGGGGFFFFFFFFFFFFFFFFFFFFFDF9@=@=DD>DFFFDF@ECCFF@FDF8A;?EF91(6?)433>F0>;?FBFFF>?:??FF9<99>>;FBF::?:23(,74.
@M04999:289:000000000-L3R54:1:1101:25179:8182 2:N:0:417
AGACTACAGGGGTATCTAATCCTGTTCGCTACCCATGCTTTCGAACCTCAGCGTCAGTTACAGACCAGAGAGCCGCCTTCGCCACTGGTGTTCTTCCATATATCTACGCATTCCACCGCTACACATGGAGTTCCACTCTCCTCTTCTGCACTCAAGAAAAACAGTTTCAGCTGCACTTCCCCGGTTAAGCCGAGGGCTTTCACAGCTGACTTGTTCTCCCGCCTGCGTTCGCTTTACGCCCAATAAATCCGGACAACGCTTGCCACCTACGTATTACCGCGGCTGCTGGCACGTAGTTAGC
+
CCCCCGGGGGGGGGGGGGGGGGGGGGGGGGGGGGGGGGGGGGGGGGGGGGGGGGGGGGGGGGGGGGGGGGGGGGGGGGGGGGGGGGGGGGGGGGGGGGGGGGGGGGGGGGGGGGGGGEGGGGGGGFFG?FGGGGGGGGGGGGGGGGGGGGGGGGFGGGGGGGGGGGGGGGGDGGGGFGFGGGGGGGGF7CGGGGGGGGGGFFFFFFFFFFFF@B+BCFFFFF>FDB@??F<BDFFFC?0>9?@D;8<CEE9B:(3<<FFFFFFFFFFF:?B?><?AF9?>9(4690?FF?F<?2:?BB>><
@M04999:289:000000000-L3R54:1:1101:5966:8212 2:N:0:417
CCGGGACTACTGGGGTATCTAATCCTGTTTGCTCCCCACGCTTTCGCATCTCAGCGTCAGTATCTGTCCAGAAGGCCGCCTTCGCCACCGGTATTCCTCCACATCTCTACGCATTTCACCGCTACACGTGGAATTCTACCTTCCTCTACAATACTCCAGATAACCAGTTTTAAGTGCAATTCCCAGGTTGAGCCCGGGGCTTTCACACCTAACATAATTATCCGCCTACATGCTCTATACGCCCTGACCTTCCGATTAACGCTCGCACCCTCCGTATTACCGCGGCTGCGTGCACGGATTT
+
CCCCB:CCF<<FGGCEEGFFF<EE<FCFFF8E<FGDEFFEFG,CFFGFCFBAFC8:BFB7FFE@F,,<<FGCE<@FGCCEECF7??::6=FGG<<FF,FFGEGEFFC<;F@@++49CEFECEBGG?:FEA7+8,4,@DGF=,1AE99AE,A=EE:9FC8E8,@==8,ED,=D8EFA7=FD7D8@938@DGF,AFFGCD545*/;EFF674>)()40;6=86?E2(59@@3;7;)9C)).;3;>0(,,(.))./;(/(4460,-<>B;6463,(-443,669:6301((((-(4(5(((24)
@M04999:289:000000000-L3R54:1:1101:24789:8233 2:N:0:417
AGAGACTACCGGGGTATCTAATCCTGTTCGCTACCCATGCTTTCGAACCTCAGCGTCAGTTACAGACCAGAGAGCCGCCTTCGCCACTGGTGTTCTTCCATATATCTACGCATTCCACCGCTACACATGGAGTTCCACTCTCCTCTTCTGCACTCAAGAAAAACAGTTTCAGCTGCACTTCCCCGGTTAAGCCGAGGGCTTTCACAGCTGACTTGTTCTCCCGCCTGCGTTCGCTTTACGCCCAATAAATCCGGACAACGCTTGCCACCTACGTATTACCGCGGCTGCTGGCACGTAGTT
+
CCCCCGGGGGGGGGGGGGGGGGGGGGGGGGGGGGGGGGGGGGGGGGGGGGGGGGGGGGGGGGGGGGGGGGGGGGGGGGGGGGGGGGGGGGGGGGGGGGGGGGGDGGGGGGGGGGGGGGGGGGGGGGGFFFGGGFGGGGGGGGGGGGGGGFGGGGGGFGGGGGGGGGGGGGGGGGGGFGFGGGGGGGGGGGGGGGGGGGDGFFFFFFFFFFEFFFFFFFFFFFFFFFFFFFF@<FFFF3C>DFFFFFFFFBFF9BFFFFFF><?FFFFFFF??::FFFAFF09;>>>>?F276?FBBFF69
@M04999:289:000000000-L3R54:1:1101:9975:8242 2:N:0:417
GGTATGACTACTAGGGTATCTAATCCTGTTCGCTACCCATGCTTTCGAACCTCAGCGTCAGTTACAGACCAGAGAGCCGCCTTCGCCACTGGTGTTCTTCCATATATCTACGCATTCCACCGCTACACATGGAGTTCCACTCTCCTCTTCTGCACTCAAGAAAAACAGTTTCAGCTGCACTTCCCCGGTTAAGCCGAGGGCTTTCACAGCTGACTTGTTCTCCCGCCTGCGTTCGCTTTACTCCCAATAAATCCGGACAACGCTTGCCACCTACGTATTAACGCGGCTGCTGGCACGTAGG
+
BCCCCGGGGGGGFF8CFFGGGGFGGGGGGGGEGGGGGGGGGGGGGGGCGGGGGG<FGGGGEGGGGGDGGGGCFGFEGGDGGGGGGGGGGGDCGGGGGGFEGGGGGFGGGGGGGGGGGGGGGGGGGGGGF,EFGGFGGGGGGGG?DFGGGGGCFFGGF?,6,,@=?DGGGGGGGGFGFGFGGGGGFG>>EC+@E7@D?DGG>F*6@BAFFB3):>BF=BAAF<4(6=@DF9(-:23>F<689).(683@3;C?6(:13>114123(-6?)4427:?03<3444<(,4(-44)47(()4(..,
@M04999:289:000000000-L3R54:1:1101:25497:8259 2:N:0:417
GACTACTCGGGTATCTAATCCTGTTTGCTCCCCACGCTTTCGCATCTCAGCGTCAGTATCTGTCCAGAAGGCCGCCTTCGCCACCGGTATTCCTCCACATCTCTACGCATTTCACCGCTACACGTGGAATTCTACCTTCCTCTACCATACTCTAGTTAACCAGTTTTAAGTGCAATTCCTAGGTTGAGCCCAGGTCTTTCACACCTAACTTCATTATCCGCCTACATGCCCTTTACGCCCATTCATTCCGATTAACGCTCGCACCCTCCGTATTACCGCGGCTGCTGGCACGGCGCTAGCC
+
C9B<6;6CF;@;+C<EAG<,<FGFD,,CFE,C7CCF7F7CE66,C@E,@F8@B,88;@,<C<CC,6C<<@6E,@CB:F===FF=8FGGCCEEF9?4AAF<FEG9FFE@EE+EECAFEE=CDEFGA=?+FF<FFEGA44=DFFFG;,6E9====A=DG8DGDCFGG8ED89==AFG8:=DD97AFB@FF,,D:,+235DFCFAFF>F>55=E*;91B<9=>AAF9=EEFB@))00*88@@?9(*1*/7C?(/;639C(3;;66@F@F(4:;:::059>B9>0;>08:?(13)39((((,((1
@M04999:289:000000000-L3R54:1:1101:13247:8302 2:N:0:417
TCGCAGACTACCGGGGTATCTAATCCTGTTCGCTCCCCACGCTTTCGTCCATCAGCGTCAATCGGTATTTAGTAACCTGCCTTCGCAATCGGGGTTCTGTGTAATATCTATGCATTTCACCGCTACACTACACATTCCAGCTACTTCAATACTATTCAAGATTAACAGTATCAACGGCAGTTCTACAGTTAAGCTGCAGGTTTTCACCGCTGACTTATCAACCCGCCTACGGACCCTTTAAACCCAATAAATCCGGATAACGCTCGCATCCTCCGTATTACCGCGGCTGCTGGCACGGAGT
+
CCCCCGGGGGGGGGGGGGGGGGGGGGGGGGGGGGGGGGGGGGGGGGGGGGGGGGGGGGGGGGGGGGGGGGGCFFFGGGFGGGGGGGGGGGGGGGGGGGGGGGGFGGGGGGGGGGGGGGGGGGGGGGGGGGGGGGGGGGGFGGFGGGGGGGGGGGGGGGGFDFGGGGGGGGGGFGGG>DBGGGGGGGGGGGGGGGGGGGGGFFFFFFFFFFFFFFFFFFFFFF2@BFFFFF@2;BFFDFFFFF<;?FFFF@FFFF>BF<?<??FFFFFFFFBFAB>F?BFAFA?>>6>BF??B06<DF>>>8
@M04999:289:000000000-L3R54:1:1101:5462:8321 2:N:0:417
AGTGAGACTACCAGGGTATCTAATCCTGTTCGCTACCCATGCTTTCGAACCTCAGCGTCGGTTACAGACCAGAGAGCCGCCTTCGCCACTGGTGTTCTTCCATATATCTACGCATTCCACCGCTACACATGGGGTTCCACTCTCCTCTTCTGCACTCAAGAAAAACAGTTTCAGCTGCACTTCCCCGGTTAAGCCGAGGGCTTTCACAGCTGACTTGTTCTCCCGCCTGCGTTCGCTTTACGCCCAATAAATCCGGACAACGCTTGCCACCTACTTATTACCGCGGCTGCTGGCACGTAGT
+
CCCCCGGGGGGFGGGGGGGGGGDGGGGGGGGGGGGGGGFGGGGGGGGGGGGGFDGGGFGGGGGGGGGGGGGGFGGGGG7FDGGGGG@EGGGGGGFGGFEGFGGG;FFGGGGGGGGGGGGGCGGGGGGGFFDF@BCCFCDFCFGGFGGGC9FGGGGDGC@FFGGFGDDG=EDFFGFGF??FG7CGGGGGGC5FD7FGGGGG4A;AFFFFEFFFFFBFFFA?FFFB0911?FFFFFF>;<2@CD029?07?<>26:9>FFFF<B;?<FB?FF<1:?)--)4).48(4((,-2320((.832:4
@M04999:289:000000000-L3R54:1:1101:22495:8330 2:N:0:417
TACGACTACCAGGGTATCTAATCCTGTTCGCTCCCCACGCTTTCGTCCATCAGCGTCAATCGGTATTTAGTAACCTGCCTTCGCAATCGGGGTTCTGTGTAATATCTATGCATTTCACCGCTACACTACACATTCCAGCTACTTCAATACTATTCAAGATTAACAGTATCAACGGCAGTTCTACAGTTAAGCTGCAGGTTTTCACCGCTGACTTATCAACCCGCCTACGGACCCTTTAAACCCAATAAATCCGGATAACGCTCGCATCCTCCGTATTACCGCGGCTGCTGGCACGGATTT
+
CCCCCGGGGEGGGGGGGGGGGGGGGGGGGGGGGGGGGGGGGGGGGGGGGGGGGDGGGGGGGGGG?FGGAFGGFGGGGFGGGGGG:CGGFGGGFGGGFGGGFGGGGFGGFFFGGGGGGFFGGGGGGGGGGGGGGGGGFFGGGGGGGGCGGGGGGGGGGDFGGGGFGGGGGGGGGGGGBGFGGGGGGFFGGEFGGGGGGFDGFFFFFFDDB=AFFF6:CFFDFDF=ADFF=@=@FFFBEFFFFDD@FF@@9EF@112<(;@<BF?BFF:2:224>?<?B2<9?66>>9112,3<()(42(42
@M04999:289:000000000-L3R54:1:1101:27656:8343 2:N:0:417
CCCCGGACTACTGGGGTATCTAATCCTGTTCGCTACCCATGCTTTCGAACCTCAGCGTCAGTTACAGACCAGAGAGCCGCCTTCGCCACTGGTGTTCTTCCATATATCTACGCATTCCACCGCTACACATGGAGTTCCACTCTCCTCTTCTGCACTCAAGAAAAACAGTTTCAGCTGCACTTCCCCGGTTAAGCCGAGGGCTTTCACAGCTGACTTGTTCTCCCGCCTGCGTTCGCTTTACGCCCAATAAATCCGGACAACGCTTGCCACCTACGTATTACCGCGGCTGCTGGCACGTAGT
+
CCCCCGGGGGGGGGGGGGGGGGDCFGGGGGGGGGGGGGGGGGGGGGGGGGGGGGGGGGGGGGGGGGGGGGGGGGGGGGGGGGEGGGGGGGGGGGGGGGGGGGGGGGGGGGGGGGGGGGGGGGGGGGGGGGGGGGGGGGGGFG@EGGGGCFGGGGGGGGGGGGGGGGGGGGGGGGFGFGFGGGGEGGGGGGGGFGGGGGGDAFFFFFFFFFFFFFFFFFBEFFFD21>6?DFF?F2:@;?F<;DFBB(22A<><?>>B>>B2(7?B<B?A)3:?FFB?BB9>DFFF>>BFF::0(1442:?1
@M04999:289:000000000-L3R54:1:1101:19966:8346 2:N:0:417
CACTGACTACTAGGGTATCTAATCCTGTTTGCTCCCCACGCTTTCGCATCTCAGCGTCAGTATCTGTCCAGAAGGCCGCCTTCGCCACCGGTATTCCTCCACATCTCTACGCATTTCACCGCTACACGTGGAATTCTACCTTCCTCTACAATACTCTAGTTAACCAGTTTTAAGTGCAATTCCTAGGTTGAGCCCAGGGCTTTCACACCTAACTTAATTATCCGCCTACATGCCCTTTACGCCCAGTCATTCCGATTAACGCTCGCACCCTCCGTATTACCGCGGCTGCTGGCACGGAGTT
+
CCCCCGGGGGGGGGGGGGGGGGGGGGGGGGGGGGGGGGGGGGGGGGGGGGGGGGGGGGGGGGGGGFGGGGGGGGGGGGGGGGGGGGGGGGGGGGGGGGGGGGGGGGGGGGGGGGGGGGGGGGGGGGGGGGGGFGGGGGGGGGGGGGGGGGGGGGGGGGGGGGGGFGGGGGGGGGGGFGFGGGGGGGDGGFGCGGGGFGGGFFFFFFFFFFFFFFFFFFFFFFFADAFFFFFFFFFFFFEFFFFFFFFFFFFFFE@FF;CFFFFF9B>@@FFF<FFFFFFBF1>FF>BB??:?03<B29>F?
@M04999:289:000000000-L3R54:1:1101:26250:8380 2:N:0:417
GTTAGACTACCCGGGTATCTAATCCTGTTTGCTCCCCACGCTTTCGCATCTCAGCGTCAGTATCTGTCCAGAAGGCCGCCTTCGCCACCGGTATTCCTCCACATCTCTACGCATTTCACCGCTACACGTGGAATTCTACCTTCCTCTACAATACTCTAGTTAACCAGTTTTAAGTGCAATTCCTAGGTTGAGCCCAGGGCTTTCACACCTAACTTAATTATCCGCCTACATGCCCTTTACGCCCAGTCATTCCGATTAACGCTCGCACCCTCCGTATTACCGCGGCTGCTGGCACGGAGTT
+
CCCCCGGGGGGGGGGGGGGGGGGGGGGGFGFGGGGGGGGGGGGGGGGGGGGGGGGGGDGGGGGGGGGGGGGGGGGGGGGGGGGGGGGGGGGGGGGGGGGFGGGGGGFGFGGGGGGGFDGGGGGGGGGGGGGGGGGGGGGGF8?FGGGGGFGGGGFFGGGGGGCFGGGGGGGGGGGGFFCDGGFGGGGGGFFCFGGGGGGGFFFFFFFFF5@)5BFFFFFFFFEFBAFFF(/*7B2>@E48(86@;D;EA?ECC@;<(/7679;66>9968((3(313?B<A?FFF9>F:08:<,8:(,(-.
@M04999:289:000000000-L3R54:1:1101:9803:8384 2:N:0:417
TGGACTACCGGGTTATCTAATCCTGTTTGCTCCCCACGCTTTCGCATCTCAGCGTCAGTATCTGTCCAGAAGGCCGCCTTCGCCACCGGTATTCCTCCACATCTCTACGCATTTCACCGCTACACGTGGAATTCTACCTTCCTCTACAATACTCTAGTTAACCAGTTTTAAGTGCAATTCCTAGTTTGATCCCAGGTCTTTCACACCTAACTTAATTATCCTCCTACATGCCCTTTACGCCCATTCATTCCGATTAACGCTCGCACCCTCCGTATTACCGCGGCTGCTGTCACTGCGTTAT
+
CCCCCFGFE7+++B@FFGC<FF,-=;EEFFGGGGC8@FC7,<<FF@FFGGGGGGGGGGGGGFGGGCFGFFGGGFGGGGGFG7FGCFGGGGGGGGDGGFFFGGGGGGF<?FCGGGGGFEFEGGECGCF<::=EFFC>EDGGG8FGGF=B,EDEGGGGCGGGGF=D8AFGGFC,@:=D9FFGFG?E,DE9;,D:7,,+3=FGFABB>FEF55=CE56=A9A<:*6<B:B2A4)55>DE4>2?2-(-0?5@??/((6;(7733?;16,6(6?D66?(8?<2)((-((711:?.42:)4)(424(
@M04999:289:000000000-L3R54:1:1101:20266:8397 2:N:0:417
CAGACTACCCGGGTATCTAATCCTGTTCGCTCCCCACGCTTTCGTCCATCAGCGTCAATCGGTATTTAGTAACCTGCCTTCGCAATCGGGGTTCTGTGTAATATCTATGCATTTCACCGCTACACTACACATTCCAGCTACTTCAATACTATTCAAGATTAACAGTATCAACGGCAGTTCTACAGTTAAGCTGCAGGTTTTCACCGCTGACTTATCAACCCGCCTACGGACCCTTTAAACCCAATAAATCCGGATAACGCTCGCATCCTCCGTATTACCGCGGCTGCTGGCACGGAGTT
+
CCCCCGGGGGGGGGGGGGGGGGGGGGGGGGGGGGGGGGGGGGGGGGGGGGGGGGGGGGGGGGGGGGGGGGGGGGGGGGGGGGGGGGGGGGGGGGGGGGGGFGGGGGGGGGGGGGGGGGGGGGGGGGGGGGGGGGGGGGGGGGGGGGGGGGGGGGGGGGGGGGGGGGGGGGGGGGGGFGFGGGGGGGGGGGFGFFGFFGGGFFFFFFFFFFFFFFFFE9ABE=ABFDFFFFFFFFFFF<EFFFF;=@EFFFFFBDFFEF?;BB>FFFFFBFBBB?FFFFB?>9B;FF:>?B:??F;6>?B
@M04999:289:000000000-L3R54:1:1101:24888:8399 2:N:0:417
GGTAGACTACCGGGGTATCTAATCCTGTTTGCTCCCCACGCTTTCGCATCTCAGCGTCAGTATCTGTCCAGAAGGCCGCCTTCGCCACCGGTATTCCTCCACATCTCTACGCATTTCACCGCTACACGTGGAATTCTACCTTCCTCTACAATACTCTAGTTAACCAGTTTTAAGTGCAATTCCTAGGTTGAGCCCATGGCTTTCACACCTAACTTAATTATCCGCCTACATGCCCTTTACGCCCAGTCATTCTGATTAACGCTCGCACCCTCCGTATTACCGCGGCTGCTGGCACGCAGTT
+
CCCCCGGGGGGGGGGGGGGGGGGGGGGEFECCEFFGCF@FECFEGEGGGGGGGGGGFGGGFFEGGGGD<EEGGFG@FFGEGGGFG@FGFGE>FFFGGDGGGGGGGGGGFG<7BCFGGGGGGGGGGGGGGGGEF9EC;FGGFGGFGG9DFF?DFEADCFEGGGDFGD,EFAFFGF=8=<8?CFGFCFGAEF6CC:CG*0;FF>CF9@E67BE34=BF;FFEFEAAB=22:28@E===2;CF9@,331;@EF3C)657.7?9?6;6:B;>(-28(14:?4)-),4363,02>:.(441(433)
@M04999:289:000000000-L3R54:1:1101:26039:8417 2:N:0:417
GTGACTACAAGGGTATCTAATCCTGTTCGCTACCCATGCTTTCGAACCTCAGCGTCAGTTACAGACCAGAGAGCCGCCTTCGCCACTGGTGTTCTTCCATATATCTACGCATTCCACCGCTACACATGGAGTTCCACTCTCCTCTTCTGCACTCAAGAAAAACAGTTTCAGCTGCACTTCCCCGGTTAAGCCGAGGGCTTTCACAGCTGACTTGTTCTCCCGCCTGCGTTCGCTTTACGCCCAATAAATCCGGCCAACGCTTGCCACCTACGTATTACCGCGGCTGCTGGCACGTAGTT
+
CCCCCGGGGGGGGGGGGGGGGGGGGGGGGGGGGGGGGGGGGGGGFFGGGGGGGGGGGGGGGGGGCGGGGCGG:CGGGGGGGGGGGGGGGGGGGGGGGGGGGFGEGGGGGEGGGGFGGGGGGGGGGGFGFFGGFGGGGGFCGGGGGGGGGFGGGG?FGGFFG8@FDFGGGGGGGGGCDFFGGGGG>EGGGGGGEGGGGGGGFFFFF+9F:@BFE4B+*39AA=@>F@B>F92;;FFFCEFFFBF25@E47?EF1((41<6680:144<3:043:?AB>A-379>F>B0?B>6:7?13(-4
@M04999:289:000000000-L3R54:1:1101:3069:8430 2:N:0:417
ATGGACTACCGGGGTATCTAATCCTGTTCGCTCCCCACGCTCTCGTCCATCAGCGTCAATCGGTATTTAGTAACCTGCCTTCGCAATCGGGGTTCTGTGTAATATCTATGCATTTCACCGCTACACTACACATTCCAGCTACTTCAATACTATTCAAGATTAACAGTATCAACGGCAGTTCTACAGTTAAGCTGCAGGTTTTCACCGCTGAATTAACAACCCGCCTACCGACCCTTTAACCCCAATAAATCCGGATAACCCTCGCATCCTCAGTATTACCGCGTCTGCTAGCACGGTTTTT
+
9CCC?DAFE8FCFGFGG@FGGFF<F@F<FB+6E:FFGGDGG,FEG,6:8@FE@<FB6,BADFD@8<<@FGAAFCAC=A,9,=FECE7EFCEGG:,?<5CEFGGGGGGFG<99FCFE5EEEGEGCFGFGGEF::DFDGEFDAEFDFA8=CFGF,7ECFDGGGGCFGGGGGAFFDE>+<+0?@CFEA63@:=@A,D9>*999CFFA6A?E52)**=:+/1AD4992@22:(8-(613:@CC+/7;;@8).457@10(3847(,4(499:9:.--.4:-<45ABB0(((--))..))42(((((
@M04999:289:000000000-L3R54:1:1101:4693:8435 2:N:0:417
TGGTGGACTACCAGGGTATCTAATCCTGTTCGCTCCCCACGCTTTCGTCCATCAGCGTCAATCGGTATTTAGTAACCTGCCTTCGCAATCGGGGTTCTGTGTAATATCTATGCATTTCACCGCCACACTACACATTCCAGCTACTTCAATACTATTCAAGATTAACAGTATCAACGGCAGTTCTACAGTTAAGCTGCAGGTTTTCACCGCTGACTTATCAACCCGCCTACGGACCCTTTAAACCCAATAAATCCGGATAACGCTCGCATCCTCCGTATTACCGCGGCTGCTGGCACGGACT
+
CCCCCGGGGGGFGGGGGGGFGGGFGGFGFGGGGGGGGGGGGGGGGGGGGGEGGGGGGGGGGGGGGGGGGGGGGGFFGGGGGGGGGGGGGGGGGGGGFGGGGGGGGGGGGGGGGGGGGGGGGGGGGGGGGGGGGGGGGGGGGGGGGGGFGFGGGGGGGGGGGGDGGGGGGGGGGGGGFDEGGGGGGGGGGGGGGGGGGCCCACFFFFFFFFFFFFFECFFE=B@AAFFFFFFFFBFFDDFFFFE@D@?@E)79<EF@D6?E3<B<6>>>:BBFF1(,,2>FF9BB(2>FBFF:7<(2491(,
@M04999:289:000000000-L3R54:1:1101:21743:8471 2:N:0:417
TGCATGACTACCAGGGTATCTAATCCTGTTCGCTACCCATGCTTTCGAACCTCAGCGTCAGTTACAGACCAGAGAGCCGCCTTCGCCACTGGTGTTCTTCCATATATCTACGCATTCCACCGCTACGCATGGAGTTCCACTCTCCTCTTCTGCACTCAAGAAAAACAGTTTCAGCTGCACTTCCCCGGTTAAGCCGAGGGCTTTCACAGCTGACTTGTTCTCCCGCCTGCGTTCGCTTTACGCCCAATAAATCCGGACAACGCTTGCCACCTACGTATTACCGCGGCTGCTGGCACGTAGT
+
CCCCCGGGGGGGGGGGGGGGGGGFGGGGGGGGGGGGFGGGGGGGGGGGGGGGGGGGGGGGGGGGGGGGGGGGGGFGGFEGGGGGGGGGGGGGFFGGGGGGGGGGGGGGGGGGGDGGGFFGGGGGGGDD7=CF8DFGGGGGGGGGGGGGGGGAFGGGGGCGG8DDGGGFGFFFGFCGBFDGGFGFGGGGEE>FCGGDDGGGFFFFFFFF=@EEFFFFFFFEFCF:@FFFFD0?D0(4;DF=>6?B0126;33<A?BF0;B:B6>F<(:8A>17:???<<:))-4991001?FDF:?223(.-
@M04999:289:000000000-L3R54:1:1101:20645:8472 2:N:0:417
GGACTACTCGGGTATCTAATCCTGTTTGCTCCCCACGCTTTCGCATCTCAGCGTCAGTATCTGTCCAGAAGGCCGCCTTCGCCACCGGTATTCCTCCACATCTCTACGCATTTCACCGCTACACGTGGAATTCTACCTTCCTCTACAATACTCCAGATAACCAGTTTTAAGTGCAATTCCCAGGTTGAGCCCGGGGCTTTCACACCTAACTTAATTATCCGCCTACATGCCCTTTACGCCCAGTCATTCCGATTAACGCTCGCACCCTCCGTATCACCGCGCCTGCTGGCACGGAGTTAGC
+
CCCCCGGGGGGGGGGGGGGGGGGGGGGGGGGGGGGGGGGGGGGGGGGGGGGGGGGGGGGGGGFGGGGGGGGGGGGGGGGGGGGGGGGGEEGGGGGGGGGGGGGGGGGGGGGGGGGGGGGGGGGGGGGDEGGFGGGGFGGGGGGGGGFGGGGGGGGGFGGGGGGGGGGGEDDFGGGGFGFGGGG?FGGC?CFGGCEGGGGGFFFFFFFFFFFFFFFFF8BC>BDFFB=FFEFFFF;EFF?BF;0@@E<5CE8;<D@C<?@<?F99>>FFF:>:604<BF<>F(3:86:??6:>6(71:<<45
@M04999:289:000000000-L3R54:1:1101:27931:8499 2:N:0:417
TGACTACAGGGGTATCTAATCCTGTTCGCTACCCATGCTTTCGAACCTCAGCGTCAGTTACAGACCAGAGAGCCGCCTTCGCCACTGGTGTTCTTCCATATATCTACGCATTCCACCGCTACACATGGAGTTCCACTCTCCTCTTCTGCACTCAAGAAAAACAGTTTCAGCTGCACTTCCCCGGTTAAGCCGAGGGCTTTCACAGCTGACTTGTTCTCCCGCCTGCGTTCGCTTTACGCCCAATAAATCCGGACAACGCTTGCCACCTACGTATTATCGCGGCTGCTTGCACGTAATTAGC
+
CCCCCGGGGFGGGGGGGGGGGGGGGGGGGGGGGGGGGGGGGGGGGGGGGGGGGGGGGGGGGGGGGGGGGGGGGGGGGGGGGGGGGGGGGGGGGGGGGGGGGGGGGGGGGGGGGGGGGGGGGGGGGGGGGGGGGGGGGGGGGGGGFFGGGGGGGGGGGGGGGGGDFFGGGGDDGFGGFGFGGGGECGGGGGGGGGDDGGGGFFFFAFFFEDFFFFFFFFFF>BFF29@FF@@FFFFCEFFBFF;33=EFFF9;?F;B<6>?BBF29<:7:?FFDA74:>30>(-9(,,)5:)504<((5<:4
@M04999:289:000000000-L3R54:1:1101:15478:8553 2:N:0:417
GACTACCCGGGTATCTAATCCTGTTTGCTCCCCACGCTTTCGCATCTCAGCGTCAGTATCTGTCCAGAAGGCCGCCTTCGCCACCGGTATTCCTCCACATCTCTACGCATTTCACCGCTACACGTGGAATTCTACCTTCCTCTACAATACTCTAGTTAACCAGTTTTAAGTGCAATTCCTAGGTTGAGCCCAGGGCTTTCACACCTAACTTAATTATCCGCCTACATGCCCTTTACGCCCAGTCATTCCGATTAACGCTCGCACCCTCCGTATTACCGCGCCTGCTGGCACGGAGTTAGCC
+
CCCCCGGGGGGGGGGGGGGGGGGGGGGGGGGGGGGGGGGGGGGGGGGGGGGGGGGGGGGGGFGGGGFGGGGGGGGGGGGFGGGGGGGGEGGGGGGGGGGGGGGGGGGGGGGGGGGGGGGGGGGGGGDEGGGGGGGGGGGGGGGGGGGGGGGGGGGGGGGGGGGGGGGGFFG8FFGGFGFGGG6FGGGGGGGGGG>DGGGGFFFFFFFFFFFFFFFFFFF2A=DAFBFFFFFFFE=;(>@B?;@@EEFFFFFF@FFF;>@FF;>>FF6<BFFFBFAA<B>>(4?((443:(,83,2:(62<3
@M04999:289:000000000-L3R54:1:1101:10613:8556 2:N:0:417
CCATGGACTACAGGGGTATCTAATCCTGTTCGCTATCCATGCTTTCGAACCTCAGCGTCAGTTACAGACCAGAGAGCCGCCTTCGCCACTGGTGTTCTTCCATATATCTACGCATTCCACCGCTACACATGGAGTTCCACTCTCCTCTTCTGCACTCAAGAAAAACAGTTTCAGCTGCACTTCCCCGGTTAAGCCGAGGGCTTTCACAGCTGACTTGTTCTCCCGCCTGCGTTCGCTTTACGCCCAATAAATCCGGACAACGCTTGCCACCTACGTATTACCGCGGCTGCTGGCACGTAGT
+
CCCCCGGGGGGGGGGGGGGGGGGGGGGGGGGGGGGGGGGGGGGGGGGGGGGGGGGGGGGGGGGFGGAFGGGGGGGGGGGGGGGGGGGGGGGGGFGGGGGGGGGGFGGCGGGGGGGGGGGGGGGGGGGGEEFEDGGGGGGGGGGGGGGGGGG;FGFGCFDA8DFFGGGGFGFGGFGGFGFGGDGAF?E>CGEEEGFGGGGGEFFFFFFFFDBFBFFF@FFFFFFD2@9@2B6;FF?B@FFFCDFFF??@@<EEF;6089B<?6>F?:?FF?B??BFFFFFBFA81(,24603,56:?B6(84
@M04999:289:000000000-L3R54:1:1101:20437:8584 2:N:0:417
GGCCGGACTACTCGGGTATCTAATCCTGTTCGCTACCCATGCTTTCGAACCTCAGCGTCAGTTACAGACCAGAGAGCCGCCTCCGCCACTGGTGTTCTTCCATATATCTACGCATTCCACCGCTACACATGGAGTTCCACTCTCCTCTTCTGCACTCAAGAAAAACAGTTTCAGCTGCACTTCCCCGGTTAAGCCGAGGGCTTTCACAGCTGACTTGTTCTCCCGCCTGCGTTCGCTTTACGCCCAATAAATCCGGACAACGCTTGCCACCTACGTATTACCGCGGCTGCTGGCACGTAGT
+
CCCCCGGGGGGGGGGGGGGGGGGGGGGGGGGGGGGGGGGGGGGGGGGFGGGGGGGGGGGGGGGGGGGGGGGGGGGGGGGGGGGGGGGGGGGGGGGGGGGGGGGGGGGGGGGGGGGGGGGGGGGGGGGGDEGGGGGGGGGGGGGGGGGGGGGGGGGGGGGGGGGGGGGGGGGGGGGGFGFGGGGGGGGEGGGGFGGGDGGGFFFFFFFA:@:B9ABFFFFFFEE=>BBF?@BFFFFF@DFFE<F>>FB7?BFFAFF9<>BB?092::?:>?68?>((44446<:39>BFB??B:B()(47<-
@M04999:289:000000000-L3R54:1:1101:20139:8606 2:N:0:417
GATTGACTACAAGGGTATCTAATCCTGTTCGCTACCCATGCTTTCGAGCCTCAGCGTCAGTAACAGACCAGAGAGCCGCCTTCGCCACTGGTGTTCTTCCATATATCTACGCATTTCACCGCTACACATGGAGTTCCACTCTCCTCTTCTGCACTCAAGTCTCTCAGTTTCCGATGCTCTTCCTCAGTTAAGCTGAGGGCTTTCACATTCAGACTTAAAAGACCGCCTGCGCTCCCTTTACGCCCAATAAATCCGGACAACGCTTCCCACCTACGTATTACCGCGGCTGCTGCCACGTAGT
+
CCCCCGGGGGGGGGGGGGGGGGGFGGEGGGGGC@FFGGGGGGGGGGGGGGGGGGGGGGGGGGGGGGGGGGGGGGGGGEGEGGGGGCCFGGGGGGGGFCEGGFFGGBEGDGGDGG>FGGGEGGGGGGG@FG@FEDGCGFFGGGGDFGGGGGGGGGGGGFFDECGEBGFGDGGCEDGGEGFGGFGGGGFFFFG8AF??CF6CFAFF7CCFAC55;A?FE8+8<):C=@9@292=@@B2>85+6(5;@F73;3>CE@B6?90=<@9:3(,4<?<??B?2<2:<>A(920396:::)447437(-
@M04999:289:000000000-L3R54:1:1101:11889:8606 2:N:0:417
ACGGGACTACCCGGGTATCTAATCCTGTTCGCTCCCCACGCTTTCGTCCATCAGCGTCAATCGGTATTTAGTAACCTGCCTTCGCAATCGGGGTTCTGTGTAATATCTATGCATTTCACCGCTACACTACACATTCCAGCTACTTCAATACTATTCAAGATTAACAGTATCAACGGCAGTTCTACAGTTAAGCTGCAGGTTTTCACCGCTGACTTATCAACCCGCCTACGGACCCTTTAAACCCAATAAATCCGGATAACGCTCGCATCCTCCGTATTACCGCGGCTGCTGGCACGGAGTT
+
CCCCCEEGGEGGGGGGGGGGGGGGGGGGGGGGGGGGGGGGGGGGGGGGGGGGGGGGGGGDGGGGGGGGGGGGGGGGGGGGGGGGGEGGGGGGGFCFGGEEGBGFEFGGGGGGGGGGGGGGGGGGGGGGFGGGFGGGGGGGGGGFGGGGGGGGGFFGGGGGFGADGGGGGGGGGGGG>GBFGGGGGFGFGDGFGGGGGG>FFFFFFA>DBBBBDFFFFFAEFFFF@FFFFF?@FFFFFFEACF3?D0=3=)<EEBFFF@FF?BF:>FFBBBFFF>BFFFAF),46B9911>D:?7<2331:8
@M04999:289:000000000-L3R54:1:1101:12937:8607 2:N:0:417
AAACGACTACTGGGGTATCTAATCCTGTTCGCTCCCCACGCTTTCGTCCATCAGCGTCAATCGGTATTTAGTAACCTGCCTTCGCAATCGGGGTTCTGTGTAATATCTATGCATTTCACCGCTACACTACACATTCCAGCTACTTCAATACTATTCAAGATTAACAGTATCAACGGCAGTTCTACAGTTAAGCTGCAGGTTTTCACCGCTGACTTATCAACCCGCCTACGGACCCTTTAAACCCAATAAATCCGGATAACGCTCGCATCCTCCGTATTACCGCGGCTGCTGGCACGGAGTT
+
CCCCCGGGGGGGGGGGGGGGGGGGGGGGGGGGGGGGGGGGGGGGGGGGGGGGGGGGGGGGGGGGGGGGGGGGGGGGGGGGGGGGGGGGGGGGGGGGGGFGGGGGGGGGGGGGGGGGGGGGGGGGGGGGGGGGGGGGGGGGGGGGGGGGGGGGGDGGGFFGFFGGGGGGFGGGGGGGFGFFGGGGGGGGGGGGGGGGGGGGFFFFFFFFFFFADFFFFFFFFFFB@@FDF>@9@F@FFFFFFE@?F;@F87CFEFB?@;E<6>BF909?>FFFFFFFFBAA4:9BFB>6:DF???<F0(4<4
@M04999:289:000000000-L3R54:1:1101:28046:8609 2:N:0:417
GACTACTAGGGTATCTAATCCTGTTCGCTACCCATGCTTTCGAGCCTCAGCGTCGGTAACAGACCAGAGAGCCGCCTTCGCCACTGGTGTTCTTCCATATATCTACGCATTTCACCGCTACACATGGAGTTCCACTCTCCTCTTCTGCACTCAAGTCTCTCAGTTTCCGATGCTCTTCCTCAGTTAAGCTGAGGGCTTTCACATTCAGACTTAAAAGACCGCCTGCGCCCCCTTTACGCCCAATAAATCCGGACAACGCTTGCCACCTACGTATTACCGCCGCTGCTGGCACGTAGTTAGC
+
CCCCCGGEFGGGDEDFGGGAFG9FDEFEE:FGDDFFGGGFGCDFGEGGEFFGGGGGGGGGGGGGFGCGFFG7FFEGGEGGG7@BEFC9BE7<<FEFDGFGFDFFGFFEGCFGGCE9CFEG@FFGGFF@F,AFG;>FGGGGGGGDGF8=FGA?F,9@;DF:FDDFGFFEDGGGGEFCDGFGCFCFGFGFFGFFGGGGGFDG>AFFFAFFECB@CCAA9>FBABAA9BB@(65>;@F<E;<E@FD@F<67?4.:73@?FF9B0:?>B2<:BF0<242>9<:B(29>>B>B7:<26:02-6<<4
@M04999:289:000000000-L3R54:1:1101:8244:8642 2:N:0:417
AACGACTACAGGGTATCTAATCCTGTTCGCTACCCATGCTTTCGAGCCTCAGCGTCAGTAACAGACCAGAGAGCCGCCTTCGCCACTGGTGTTCTTCCATATATCTACGCATTTCACCGCTACACATGGAGTTCCACTCTCCTCTTCTGCACTCAAGTCTCTCAGTTTCCGATGCTCTTCCTCAGTTAAGCTGAGGGCTTTCACATTCAGACTTAAAAGACCGCCTGCGCTCCCTTTACGCCCAATAAATCCGGACAACGCTTGCCACCTACGTATTACCGCGGCTGCTGGCACGTAGTT
+
CCCCCGGGGGGGGGGGGGGGGGGGGGGGGGGGGGGGGGGGGGGGGGGGGGGGGGGGGGGGGGGGGGGGGGGGGGGGGGGGGGGGGGGGGGGGGGGGGGGGGGGGGGGGGGGGGGGGGGGGGGGGGGGGGGGGGGGGGGGGGGGGGGGGGGGGGGGGGGGGGGGGGFGGGGGGGEGGFGFGGGGGGGGGGGGCFFGGGGGCFFFFFFFFFFFFFFFFFFFFFFFFFFFFFFFFFFFFFFFF@B@DFFFFFFFEB>D;BFF;>B?<BFFFFFFFB<DFF<<FFFF1961()57<:223143<
@M04999:289:000000000-L3R54:1:1101:22393:8642 2:N:0:417
TTGGACTACCCGGGTATCTAATCCTGTTCGCTCCCCACGCTTTCGTCCATCAGCGTCAATCGGTATTTAGTAACCTGCCTTCGCAATCGGGGTTCTGTGTAATATCTATGCATTTCACCGCTACACTACACATTCCAGCTACTTCAATACTATTCATGATTAACAGTATCAACGGCAGTTCTACAGTTAAGCTGCAGGTTTTCACCGCTGACTTATCAACCCGCCTACGGACCCTTTAAACCCAATAAATCCGGATAACGCTCGCATCCTCCGTATTACCGCGGCTGCTGCACGGAGTT
+
CCCCCGGGGGGGGGGGGGGGGGGGGGGGGGGGGGGGGGGGGGGGGGGGGGGGGGGGGGGGGGGGGGGGGGGGGGGGGGGGGGGGEGGGGGGGGGGGGGGGGGGGGGGGGGGGGGGGGGGGGGGGGGGGGGGGGGGGGGGGGGGGGGGGGGGGGGGGGGGGGGGGGGGGGGGGGGGGBGFGGGGGGGGGGGGGGGGFFDG=CFFFFFFFFFFFFFFFFFFDFAAFFFFF>==BFFFFFFEFFF<7@FFFFEEFB@?DFFEDFFF9FBF>BDFFFF<BB<DFF>>>BF>::D???F06;<B
@M04999:289:000000000-L3R54:1:1101:3481:8642 2:N:0:417
TGACTACTGGGGTATCTAATCCTGTTCGCTACCCATGCTTTCGAGCCTCAGCGTCAGTAACAGACCAGAGAGCCGCCTTCGCCACTGGTGTTCTTCCATATATCTACGCATTTCACCGCTACACATGGAGTTCCACTCTCCTCTTCTGCACTCAAGTCTCTCAGTTTCCGATGCTCTTCCTCAGTTAAGCTGAGGGCTTTCACATTCAGACTTAAAAGACCGCCTGCGCTCCCTTTACGCCCAATAAATCCGGACAACGCTTGCCACCTACGTATTACCGCGGCTGCTGGCACGTAGTT
+
CCCCCGGGGGGGGGGGGGGGGGGGGGGGGGGGGGGGGGGGGGGGGGGGGGGGGGGGGGGGGGGFGGGGGGGGGGGGGGGGGGGGGGGGGGGGGGGGGGGGGGGGGGGGGGGGGGGGGGGGGGGGGGGGGGGGGGGGGGGGGGGGGGGGGGGGGGGFDGGGGGGGGGGGGGGGGGGGFGFGGGGGGGGGGGGGGGGGGGGGFFFFFFFFCEFFFFFFFFFFFFFBAFDF@==>BDFFFF?EB;D<=E7CEEEBBF>@FF>F@?BFFFF?<22:3<:>FFFFFF(479BF:?FBB<<?1<D
@M04999:289:000000000-L3R54:1:1101:25822:8649 2:N:0:417
GGGACTACTCGGGTATCTAATCCTGTTTGTTCCCCACGCTTTCGCATCTCAGCGTCAGTATCTGTCCAGAAGGCCGCCTTCGCCACCGGTATTCTTCTACATCTCTACGCATTTCACCGCCACACGTGGCAAACTACCTTCCTCTACTCTACTCTAGTTAACCACCTTTAAGTGCGATTCCTAGGTTGTGCCCAGGGCTTTCACACCTAACTTCATTATCCGCCTACACGCTCTGTACGCACACTCATTCCGTGTAACGCTCGCACCCTCCGTAATACCGCGGCTCCTGCCTCGCATCAAC
+
8-,B,CFF9E,,+=:DFG,,6,C9,;F9,,CEEGGGG7+B:C,6BC,8<EA9B@FE,8,,C,E9<6:69C@F<6@6+F7FFE@:F?B++@CF99,5C,:@<<EDDDGF:+@@:<ED<9+++4+:F+?,@+A,,@@=EF,,,6@A,,,,,,3@6AD8367@,3@8++1@E9D9@A++3=?DCC+,7@3:+4,,;D,*9*3**33=FF0306>C4+1=*4396>9<@2>2((5(-5*1**/5(6(((,/))))()((/.</(419>(4;?08(3,.((5))(-3((3(,(4(().((4(())(
@M04999:289:000000000-L3R54:1:1101:10917:8664 2:N:0:417
GACTACCAGGGTATCTAATCCTGTTTGCTCCCCACGCTTTCGCATCTCAGCGTCAGTATCTGTCCAGAAGGCCGCCTTCGCCACCGGTATTCCTCCACATCTCTACGCATTTCACCGCTACACGTGGAATTCTACCTTCCTCTACAATACTCTAGTTAACCAGTTTTAAGTGCAATTCCTAGGTTGAGCCCAGGGCTTTCACACCTAACTTAATTATCCGCCTACATGCCCTTTACGCCCAGTCATTCCGATTAACGCTCGCACCCTCCGTATTACCGCGTCTGCTGGCACGGAGTTAGCC
+
CCCCCGGGGGGGGGGGGGGGGGGGGGGGGGGGGGGGGGGGGGGGGGGGGGGGGGGGGGGGGGGGGG@FGGGGGGGGGGGGGGGGGGGGGGGGGGGGGGGGGGGGGGGGGGGGGGGGGGGGGGGGGGEGGGGGGGGGGGGGGGGGGGFGCGGGGGGGGGFGGGGGGGGGGGGGGGGGFGFGGG6FGCFDFGGGGC>DGGGGFCFFFFFFFFF@FFFFFFFDFFFFFFFFFEFFFFCE9@=ED2>EFEEFFF6<<DEE<937,469@DBFF04:::AFFBF6-4?FA4?082?60;9?BF>A7
@M04999:289:000000000-L3R54:1:1101:18420:8682 2:N:0:417
GACTACCGGGGTATCTAATCCTGTTCGCTCCCCACGCTTTCGCTCCTCAGCGTCAGTGACGGCCCAGAGACCTGCCTTCGCCATCGGTGTTCTTCCCGATATCTACACATTCCACCGTTACACCGGGAATTCCAGTCTCCCCTACCGCACTCCAGTCCGCCCGTACCCGGCGCCGATCCACCGTTAAGCGATGGACTTTCACACCAGACGCGACGAACCGCCTACGAGCTCTTTCCGCCCACTAAATCCGGATAACGCTTGCACCCTACGTATTACCGCGGCTGCTGGCACGTAGTTCGCC
+
CCCCCGGGGDGGGGGGGGGGGGGGGGGGGGGGGGGGGGGGGGGFGGGGGGGGGGGGGGGGGGGGGGGGGGGGGDFGGGGFGGGGGGGGGGGGGGGGGGGGGGGGGGGDFGGGGGGGGGGGGGGGGGGGGGGGGGGGGGGGGGGGGGGGGGGGGGFGGGGGGGGGGGDGGGGGGGGC>DFFGGGDGGCEFGCGGGEGGGGG=F7ABFF5((4(3DE5;FFBD>6:B?BBF9?:AB26(:?FF(.5(4<AF01???D?<><B023<:B?01(.).8.4>(7(473;B077:(,(4((46-(,3
@M04999:289:000000000-L3R54:1:1101:23002:8688 2:N:0:417
TGGGACTACAAGGGTATCTAATCCTGTTTGCTCCCCACGCTTTCGCATCTCAGCGTCAGTATCTGTCCAGAAGGCCGCCTTCGCCACCGGTATTCCTCCACATCTCTACGCATTTCACCGCTACACGTGGAATTCTACCTTCCTCTACAATACTCTAGTTAACCAGTTTTAAGTGCAATTCCTAGGTTGAGCCCAGGGCTTTCACACCTAACTTAATTATCCGCCTACATGCCCTTTACGCCCAGTCATTCCGCTTAACGCTCGCACCCTCCGTATTACCGCGGCTGCTGGCACGGAGTT
+
CCCC@ECGGDGGGGGGGGGGGGGGGGGGGGGGGGGGFFEGGGGGGGGGGFGGFGGGGGGGGGGGGFGGGG9EFCFGGGGGGGGGCCEFBFGGGGGGGGGGGGGGFGGGGGGGGGGGGGGGGGGGGGDFGEEFGDFGFGGGGGGGGGF;=AFEFFGGGGGG8CFGGGGGGGGG8EGGF?+AFDF=D8DFF6,@FGCC77CGFFFFAFFEFBFFEFFFAAFEFA=BFDABEE9=EFEDFF;BF2@@=7<<E?EC@(,(6)),::<;B>B><<?:B1:7BABF:6(79190:2:?02(419(8
@M04999:289:000000000-L3R54:1:1101:3640:8695 2:N:0:417
GGACTACTAGGGTATCTAATCCTGTTCGCTACCCATGCTTTCGAACCTCAGCGTCAGTTACAGACCAGAGAGCCGCCTTCGCCACTGGTGTTCTTCCATATATCTACGCATTCCACCGCTACACATGGAGTTCCACTCTCCTCTTCCGCACTCAAGAAAAACAGTTTCAGCTGCACTTCCCCGGTTAAGCCGAGGGCTTTCACAGCTGACTTGTTCTCCCGCCTGCGTTCGCTTTACGCCCAATAAATCCGGACAACGCTTGCCACCTACGTATTACCGCGGCGGCTGGCACGTAGTTAGC
+
CCCCCGGGGGFGGFGGGGGGGGGGGGGGGGGGGGGGGGGGGGGGGGGCGFGGGGGGGGGGGGGGGGGGDGGGGGGGGGGGGGGGGGGGGGFGGGGGGGGGGGGGGGGGGGGGGGGGGGGGGGGGFFGG=FGGGGGGFGGGGGGGGGGDGEGGGGGG=FGGGGGGGFGCFCFGGGFGFGFGGGDECEEGGGGGGCEGGGGGFFF>BFFFFFFC:FFFFFFDDFFF2B0?DFF;0;@37;@FFFF@EFCE?@B6<>F6?F><?FF:)514??(379?29<(1(4(((-470:(,33?:,:A<9
@M04999:289:000000000-L3R54:1:1101:3319:8721 2:N:0:417
TTCGACTACTGGGGTATCTAATCCTGTTCGCTACCCATGCTTTCGAGCCTCAGCGTCAGTAACAGACCAGAGAGCCGCCTTCGCCACTGGTGTTCTTCCATATATCTACGCATTTCACCGCTACACATGGAGTTCCACTCTCCTCTTCTGCACTCAAGTCTCTCAGTTTCCGATGCTCTTCCTCAGTTAAGCTGAGGGCTTTCACATTCAGACTTAAAAGACCGCCTGCGCTCCCTTTACGCCCAATAAATCCGAACAACGCTTGCCACCTACGTATTACCGCGTCTGCTGGCACGTGGTT
+
CCCCCGGGGGGGGGGGGGGGGGGGGGGGGGGGGGGGGGGGGGGGGGGGGGGGGGGGGGGGGGGGGFGGGGGGGGGGGGGGGGGGGGGGGGGGGGGGGGGGGGGGGGGGGFGGGGGGGGGGGGGGGGFFGGGGGGGGGGGGGGGGGGGFGGGGGGGFFGFGGGFFGGGGGGGGGGGDFGFGGGGGGGGGGDFFGFCDCCDGFFFFFFFFEC@;CFFFC6F5*:5)>AFDF>=:@B=BE=EFFFFB66=EF)?C16(/69@?9BF?<F0)8:?FBFFF55AA)409396?<BF::131.8::2
@M04999:289:000000000-L3R54:1:1101:5226:8728 2:N:0:417
TTAGACTACCAGGGTATCTAATCCTGTTCGCGACCCATGCTTTCGAACCTCAGCGGCAGTTACAGACCAGAGAGCCGCCTTCGCCACGGGGGTTCTTCCATATATCTACGCATTCCACCGCGACACACGGAGGTACACTCTCCTCTTCTGCACTCAAGAAAAACAGATTCAGCAGCACTTCCCCGGTTAAGCCGAGGGCTTTCAAAGCCGACGTGGTCTCCCGCCTGCGGTCGCTTTACGCCCAATAAATCCGGAAAAAGGCTGCCACCCACCGTGTACCCGGGCGGGTGGAACCGAGGT
+
CBCCC96E<EEGGGFDG9FDFF,6@;C,CF++78@CGC<,@;E6CFD,@BEC88:++86,,9CFGC,CA@CE@C,:==+,@<D:=FF++@CG>=A,CFFFF<,AA5FE4=:=3+,,8?=8>+@@@=<33>:C+>,5@DFGG?C97,52,=,5=5,:D?F?C?>EE4,,,,,1,,2,28);*:*=B83?*09+<C=DGD3*7)19*978(4(((07)-1*660((4(,,((,-(((4<)6)(-9?F?0<<9),(--(,,(((.(.((,41((-(-(.41422((3(((((39,.(((-,23
@M04999:289:000000000-L3R54:1:1101:26931:8752 2:N:0:417
TTACGGACTACCGGGGTATCTAATCCTGTTCGCTCCCCACGCTTTCGTCCATCAGCGTCAATCGGTATTTAGTAACCTGCCTTCGCAATCGGGGTTCTGTGTAATATCTATGCATTTCACCGCTACACTACACATTCCAGCTACTTCAATACTATTCAAGATTAACAGTATCAACGGCAGTTCTACAGTTAAGCTGCAGGTTTTCACCGCTGACTTATCAACCCGCCTACGGACCCTTTAAACCCAATAAATCCGGATAACGCTCGCATCCTCCGTATTACCGCGGCTGCTGGCACGGAGT
+
CCCCCGGGGGGGGGGGGGGGGGECFGGGGGGGGGGGGGGGGGGGGGGGGGGGGGGGGGGGGGGGGGGFGGGGGGGGFGGGGGGGGGGGGGGGGGGGGGGGGGGFGFGGGGGGGGGGGGGGGGGGGGGGGGGGGFGGGGGGGGGGGGGGGGGGGGGGGGGGGGGGGGGGGGGGGGGGFGFGGGGGGGCGGGGGGGGGGGGGFFFFFFFFFFFFBFFFFFFFFFFFF=FFFF;0@F>FFFFF3>EFFF0=E3CEFF;(8:?FF<;BBF66BB??BBF??F:BFB:>0117;:7:0::D?6694
@M04999:289:000000000-L3R54:1:1101:25419:8757 2:N:0:417
CCCAGACTACAGGGGTATCTAATCCTGTTTGCTACCCACGCTTTCGAGCATGAACGTCAGTGTTATCCCAGGAGGCTGCCTTCGCCATCGGTATTCCTCCACATCTCTACGCATTTCACTGCTACACGTGGAATTCTACCTCCCTCTGACACACTCTAGTTTGACAGTTTCAAATGCACGTCCCAAGTTGAGCTCGGGGATTTCACATCTGACTTATCTAACCGTCTGCGCTCGCTTTACGCCCAGTAATTCCGATGAACGCTTGCACCCTACGTATCACCGCGGCTGCTGGCACGTAGTT
+
A<CCCFGGCGCEFEGC;EFFCFEAGGGGFDFA,CFGGGG@+:CFD@8EGGFA<EFGF8@F;EE<EDAEFFFFGGGCFFGGFFE@FGCFFGGGDGGFFAAFGF<,A,FGGGG>EC,CF?FFFCFAE9=:FFE7F,@EGFGG99?==FGFGGG8=C,8,@FDEEGDF98DF8A8:EC9+=8D?F+6,,@DA,@886@>9CCC5FAF6BCFFEF5AF+1;FFEFFFBFA254=A@F=>=B=6B>23(63=;3)?C34;?())/4(,(6,))5:0(,23)4(64((33(-(4:>FFB?>::21(.
@M04999:289:000000000-L3R54:1:1101:3452:8765 2:N:0:417
GGGACTACCCGGGTATCTAATCCTGTTCGCTCCCCACGCTTTCGCTCCTCAGCGTCAGTGACGGCCCAGAGACCTGCCTTCGCCATCGGCGTTCTTCCCGATATCTACACATTCCACCGTTACACCGGGAATTCCAGTCTCCCCTACCGCACTCCAGTCCGCCCGTACCCGGCGCCGATCCACCGTTAAGCGATGGACTTTCACACCAGACGCGACGAACCGCCTACGTGCTCTGTACGCCCAATACATCCGGATAACGCTTGCACCCTACGTATTACCGCGGCTGCTTGCACGTAGTTAC
+
<@B<@FF8FGGG>FGGGGGGGFGGGFFFGGGDFF@FGFGCEGGCGFGGGGGGDCGGDEGAFDE:FFCGCFGFGGGEDGFFGDCB7BE=?CFFFFGGGGGGCGGGGGGGFG9EGFGGGGCEEGGGGFED7CEFAED,EFFEGGGGGGGD+@ED+9EF8DEF>EGGCCEECFEE5CDG43>DGFGGGGEGG9@5**=C;67CFBFFFFEF0:?4;57>>)>;5;>B31?1((3(<2)6-<?B;B?(1),82<((31-6AB?>?:6?FF:?0,4(,5)4<<939109>6?0)<?BF(..4,).)
@M04999:289:000000000-L3R54:1:1101:19409:8772 2:N:0:417
TTGGACTACCGGGGTATCTAATCCTGTTCGCTACCCATGCTTTCGAACCTCAGCGTCAGTTACAGACCAGAGAGCCGCCTTCGCCACTGGTGTTCTTCCATATATCTACGCATTCCACCGCTACACATGGAGTTCCACTCTCCTCTTCTGCACTCAAGAAAAACAGTTTCAGCTGCACTTCCCCGGTTAAGCCGAGGGCTTTCACAGCTGACTTGTTCTCCCGCCTGCGTTCGCTTTACGCCCAATAAATCCGGACAACGCTTGCCACCTACGTATTACCGCGGCTGCTGGCACGTAGTT
+
CCCCCGGGGGGGGGGGGGGGGGGGGGGGGGGGGGGGGGGGGGGGGGGGGGGGGGGGGGGGGGGGGGGGGGGGGGGGGGGGGGGGGGGGGGGGGGGGGGGGGGGFGGGGGFGGGGGGGGGGGGGGGGGGGGGGGGGGGGGGGGGGGGGGGFGGGGGG?CFFGGGGGGGGGGGGGGGGFGFGGGGGGDEGEGEGGGDGDGGGFFFFFFFFFFFFFFFFFFFFBF=@@DFFBFFFFFF@F<EEFFFFFBFFFFF:>6:>FBFFFFFFF:BBFF?B?7<DFFF>:>>B103:?):?FB<?:??A
@M04999:289:000000000-L3R54:1:1101:9703:8777 2:N:0:417
CTGGGACTACCCGGGTATCTAATCCTGTTCGCTACCCATGCTTTCGAACCTCAGCGTCAGTTACAGACCAGAGAGCCGCCTTCGCCACTGGTGTTCTTCCATATATCTACGCATTCCACCGCTACACATGGAGTTCCACTCTCCTCTTCTGCACTCAAGAAAAACAGTTTCAGCTGCACTTCCCCGGTTAAGCCGAGGGCTTTCACAGCTGACTTGTTCTCCCGCCTGCGTTCGCTTTACGCCCAATAAATCCGGACAACGCTTGCCACCTACGTATTACCGCGGCTGCTGGCACGTAGTT
+
CCCCCGGGGGGGGGGGGGGGGGGGGGGGGGGGGGGGGGGFGGGGGGCGGGGGFGGGGGGGGGGGGEGGGGGCGFGGGGGGGGGGGGGGGFGGGGGGGGGGGGCFGGGGGGEGGGGGGGGGGGGGGGGCFFFCEGGGGFGGGGGGGGGGGGGGGGGGFC8A,,DGGGGGGGGGFGGGFGFGGGGGGG>EGD7ACFGGC5DDFFFFFFFADF=>BFFFEFFFF===>B@DF@DFF?FDFDCF1;;2?F@34<B<B00:>9:F6>FF1:?ABBFFF?:?BFFF<?>7(-4>6?08:?<431146
@M04999:289:000000000-L3R54:1:1101:5818:8796 2:N:0:417
CAAGACTACAAGGGTATCTAATCCTGTTTGCTACCCACGCTTTCGAGCATGAACGTCAGTGTTATCCCAGGAGGCTGCCTTCGCCATCGGTATTCCTCCACATCTCTACGCATTTCACTGCTACACGTGGAATTCTACCTCCCTCTGACACACTCTAGTTAGACAGTTTCAAATGCACGTCCCAAGTTGAGCTCGGGGATTTCACATCTGACTTATCTAACCGTCTGCGCTCGCTTTACGCCCAGTAATTCCGACTAACGCTCGCACCCTACGTATTACCGCCGCCTCTGGCAAGTATTTT
+
CCC8<FEFGGFF@CGEGGGGFGCGGDGGGGGGGGFGGGCGGGGGG8CFGGGADAFFF@CFFGGGGGFGGGGGCFEFG7EFGGCCFCCFGCFFGGFGDGGGGFGFGGGGGGDCGGFGGGF9EFGGC?FFGDEF:EFDE;EBFDGGGGGGCGFDE?GFGAD8;;DDAFGGGGGAFCFC<DD?FGDGFCFGGF,A,@EG+99D9?FFFFFFEEEC89=EEFF@>CBFF@=9=>4>=@@BBFF>=251,.)1./7;(((..71(:;@9B(20::2,32))()6<B(-,1((,,)5:()(.)))))
@M04999:289:000000000-L3R54:1:1101:20848:8802 2:N:0:417
GTTAGACTACCAGGGTATCTAATCCTGTTCGCTACCCATGCTTTCGAACCTCAGCGTCAGTTACAGACCAGAGAGCCGCCTTCGCCACTGGTGTTCTTCCATATATCTACGCATTCCACCGCTACACATGGAGTTCCACTCTCCTCTTCTGCACTCAAGAAAAACAGTTTCAGCTGCACTTCCCCGGTTAAGCCGAGGGCTTTCACAGCTGACTTGTTCTCCCGCCTGCGTTCGCTTTACGCCCAATAAATCCGGACAACGCTTGCCACCTACGTATTACCGCGGCCGCTGCCACGTAGTT
+
CCCCCGGGGGGFGGEFGGGGGGGGGGGGGGGGGGGGGFGGGGGGGGGGGGGGGGGGGGCGGGFFFGFGGFFFGGDGGGGEEGGGGG>:FGGGGAFGGGGGGGGGGFGGGGGGGGGGGGGGGGG:CFGGGFF@FFGGGFFGG8=FGGGGGGC;@DFFGGFFCGGGGGGGGGGGGGGGFCFGGGGGGGE3CC@2@FEGGDDGFFFFFFFFFEEEFFF;CA8CA>BFFBFFFFFF?DBDFF>FFD2;?;=E@CCEF1109B:299?01:>)<??042<24:9:4-3,172(((4(4,5938?B>
@M04999:289:000000000-L3R54:1:1101:22095:8923 2:N:0:417
AGACTACTGGGGTATCTAATCCTGTTTGCTCCCCACGCTTTCGCATCTCAGCGTCAGTATCTGTCCAGAAGGCCGCCTTCGCCACCGGTATTCCTCCACATCTCTACGCATTTCACCGCTACACGTGGAATTCTACCTTCCTCTACAATACTCTAGTTAACCAGTTTTAAGTGCAATTCCTAGGTTGAGCCCAGGGCTTTCACACCTAACTTAATTATCCGCCTACATGCCCTTTACGCCCAGTCATTCCGATTAACGCTCGCACCCTCCGTATTACCTCGGCTGCTGGCACGGAGTTAGC
+
CCCCCGGGGCFGGGGGGGGGGGGGGGGGGGGGGGGGGGGGGGCGGGGGGGGGGGGGGGGGGGGGGGGGGGGGGGGGGGGGGGGGGGGGGDGGGGGGGGGGGGGGGGGGGGGGGGGGGGGGGGGGGGGGGFGGGGGGGGGGGGGGGGGGGGGGGGGGGGGGGGGGGGGGGGGGGGGGFGFGGGF?GGGGGGFGGGGGDCFGFFFFFFFFFFFFFFFFFFFEABDAAFFFFFFFFFFFFFFFF=@@EFFFFFE;@DDFF?@FFFF>@BB3:FFF?FF2AA)5102?FFFF?BFF?96>FB>>4
@M04999:289:000000000-L3R54:1:1101:15520:8948 2:N:0:417
GTTCGACTACACGGGTATCTAATCCTGTTCGCTCCCCACGCTTTCGCTCCTCAGCGTCAGTGACGGCCCAGAGACCTGCCTTCGCCATCGGTGTTCTTCCCGATATCTACACATTCCACCGTTACACCGGGAATTCCAGTCTCCCCTACCGCACTCCAGTCCGCCCGTACCCGGCGCCGATCCACCGTTAAGCGATGGACTTTCACACCAGACGCGACGAACCGCCTACGAGCTCTTTACGCCCAATAAATCCGGTTAACGCTTGCACCCTACGTATTACCGCGGCTGCTGGCACGTAGTT
+
CCCCCGGGGGGGGGGGGGGGGFGGGGGGGGEGGGGGGGGDGGGGGGGGGGGGGGGGGGGGGCGGG7FGGGGGGFGGGGGGGGGGGGGGGBFGGGGGGGGGGDGGGGGGGGGGGGGGGGGGGGGDGGGGGGGGDFGGGGFGGGGGGGGGGGGGGGGGGGFEGGDGGG>E7C>GGGGGFGFDDGGFFGGGEGGFF5**>38<FFFFFFFF??F0::>50>>3>92(9>B(42:FF9?FBD<=:<>;?:8>29:AF90(,(-<BBF??FBDFFB??:1<>?FF916>>61(3))(1,)421,8<
@M04999:289:000000000-L3R54:1:1101:4193:8956 2:N:0:417
GACTACACGGGTATCTAATCCTGTTCGCTCCCCACGCTTTCGTCCATCAGCGTCAATCGGTATTTAGTAACCTGCCTTCTCAATCGGGGTTCTATGTAATATCTATGCATTTCACCGCTACACTACACATTCCAGCTACTTCAATACTATTCAAGATTAACAGTATCAACGGCAGTTCTACAGTTAAGCTGCAGGTTTTCACCGCTGACTTATCAACCCGCCTACGGACCCTTTAAACCCAATAAATCCGGATAACGCTCGCATCCTCCGTATTACCGCGGCTGCTGGCACGGAGTTAGCC
+
CCCCCGGGGGGGGGGGGGGGGGGGGGGGGGGGGGGGGGGGGGGGGGGGGGGGGGGGGGGGGGGGGGGGGGGGGGGGGGGGGGGGGGGGGGGGG9FGGGFGGGGGGGGGGGGGGGGGGGGGGGGGGGGGGGGGFGGGGGGGGGGGGGGGGGGGGGGGGGGGGGGGGGGCGGDEGGGGFFFGGGGGGGGGGGGGGGGGGFGGFFFDFFFFDFFFFFFFFFFFD===BFD@BBF:BBE>CFDFF?D@<7?CEFFFDFFFF;?610;?>BFF?FFF:?FFFFFF9>FFFFDB6:<?976?4:)4.
@M04999:289:000000000-L3R54:1:1101:11543:8969 2:N:0:417
AGAGACTACTGGGGTATCTAATCCTGTTCGCTCCCCACGCTTTCGCTCCTCAGCGTCAGTGACGGCCCAGAGACCTGCCTTCGCCATCGGTGTTCTTCCCGATATCTACACATTCCACCGTTACACCGGGAATTCCAGTCTCCCCTACCGCACTCCAGTCCGCCCGTACCCGGCGCCGATCCACCGTTAAGCGATGGACTTTCACACCAGACGCGACGAACCGCCTACGAGCTCTTTACGCCCAATAAATCCGGATAACGCTTGCACCCTACGTATTACCGCGGCTGCTGGCACGTAGTT
+
CCCCCGGGGG9FFGGGGGGGGGGGGGGGGGGGGGGGGGGGGGGGGGGGGGGGGGGGGGGGGGGC@FFGGGGGGGGGGGGGGGGGGGGGGFFGGGGGGFGGGGGEGGGGGGGGGGGGGGGGGGGGGGGDEGGGGGGFG9EGGGGGGGGGGEGGGGGG8CF?FGGGGGGDGGF>CG4EE:DGGGGGGEGGEFFCEEGGGGGGFFFFFFFB6?DFFFF:>BBBFF9B>F?F?4:>9BFFFFFFFF>B(3,4)547>((484316<??B<73(8(43.,::<BA029961147703:80::(,-
@M04999:289:000000000-L3R54:1:1101:2544:8986 2:N:0:417
TGGACTACACGGGTATCTAATCCTGTTCGCTCCCCACGCTTTCGCTCCTCAGCGTCAGTGACGGCCCAGAGACCTGCCTTCGCCATCGGTGTTCTTCCCGATATCTACACATTCCACCGTTACACCGGGAATTCCAGTCTCCCCTACCGCACTCCAGTCCGCCCGTACCCGGCGCCGATCCACCGTTAAGCGATGGACTTTCACACCAGACGCGACGAACCGCCTACGAGCTCTTTACGCCCAATAAATCCGGATAACGCTTGCACCCTACGTATTACCGCGGCTGCTGTCCCGTAATT
+
C<CCCGGEGGGGGGGGGGGGGGGGGGGFGGGGGGGGGGGGGGGGGFGGGGGGGGGGGGGGGGGGGGGGGGGGGGEFGGGGGGGGCCEGGGGGGGGGGGEGCGGEGGGGGGGGG9FGGGEEFGGGGGCGGGGGGGGGGC9DFGGEGFG?CEGGGGEGCF9F>EEGGGG>CCECD9??BDFDDFCECGGGFFGE=CE<5CFGF=@FAFEF??F04)<B;5<>D>B01?B(-363?2>B9A(5>9(,.4><A<?;(1314>?;FFFFFF:03::0.)6:<BA((3(2((,57))),4,(((-
@M04999:289:000000000-L3R54:1:1101:8087:9042 2:N:0:417
GACTACCCGGGTATCTAATCCTGTTCGCTACCCATGCTTTCGAACCTCAGCGTCAGTTACAGACCAGAGAGCCGCCTTCGCCACTGGTGTTCTTCCATATATCTACGCATTCCACCGCTACACATGGAGTTCCACTCTCCTCTTCTGCACTCAAGAAAAACAGTTTCAGCTGCACTTCCCCGGTTAAGCCGAGGGCTTTCACAGCTGACTTGTTCTCCCGCCTGCGTTCGCTTTACGCCCAATAAATCCGGACAACGCTTGCCACCTACGTATTACCGCGGCTGCTGGCACGTATTTAGCC
+
CCCCCGGGGGGGGGGGGGGGGGGGGGGGG,@FFGGGGGFFGGGGGGGGGGGGGGGGGGGGGGGGGGGGGGGGGGGGGGGGGGGGGGGGGGGGGFGFGGGGGGGGGGGGGGGCFGGGGGGGGGGFFGGGGGFFGGGGGCCFGGGGGGGGGGGFGGGGGGFCGGGGGGGGGGGGGGGGFGFGGGGGGDGGGGGGGGGGGFGGFFFFFFFFBE?EF8CFEFFFFFFFFFF@FFFFFFFF;66ADF@EEEFFFF>:>B?FBFFFFF:47:B??BFDF?DFFFF09B99??::?0)432)(.4)63
@M04999:289:000000000-L3R54:1:1101:12631:9079 2:N:0:417
CTCATGACTACTAGGGTATCTAATCCTGTTCGCTCCCCACGCTTTCGTCCATCAGCGTCAATCGGTATTTAGTAACCTGCCTTCGCAATCGGGGTTCTGTGTAATATCTATGCATTTCACCGCTACACTACACATTCCAGCTACTTCAATACTATTCAAGATTAACAGTATCAACGGCAGTTCTACAGTTAAGCTGCAGGTTTTCACCGCTGACTTATCAACCCGCCTACGGACCCTTTAAACCCAATAAATCCGGATAACGCTCGCATCCTCCGTATTACCGCGGCTGCTGGCACGGAGT
+
CCCCCFFGGGGGGFGGGGGGGGGGGGGGGGGGGGGGGGGGGGGGGGGGGGGGGGGGGGGGGGGGDGGGGGGGGDGFGGECFGGG@FGCGGGGGGGGGGGGGGGFCGGGGGGDFGGGGGGGGGGGGGGGGGGCGFGGGCFDFGFGGGGGGGDFGGGGGGGCAFGGGGGGGFGGFGGG>DEGFGGGDFGGGGFEA,E=DGFCFFFFFAFFDFFFFFFFCCF@F@2:):AD9>>2(92@B@EF@:E@?;@DE37EFE@13:;9<;>FF09>?>:BFFBF?:B9AAB>049>9<D>:(.)(7064
@M04999:289:000000000-L3R54:1:1101:5923:9088 2:N:0:417
GACTACAAGGGTATCTAATCCTGTTCGCTTCCCATGCTTTCGAACCGCAGCGTCAGTTACATACCAGAGAGCCGCCTTCGCCACTGGTGTTCTGCCATATCTCTACGCATTCCACCTCTACACATGGAGTTCCACTCTCCTCTTCTGCACTCAAGAAAAACAGTTTCAGCTGCACTTCCCCGGTTAAGCCGAGCCCTTTCACAGCTGACTTGTTCTCCCGCCTGCGTGCGCTTTACGCCCAATCAACCCGTACACCGCTTGCTACCTACGTGTAAGCGCGTCTGCTGTCACGTACTTAGCC
+
B-ABC<FD<CCFC<FAEFGGGF,CFFC+F,,;C96CFFEFF7F<<@:@FCEGG@,,6C@C,,<CECE?<<C<,+6CFE9,?=,BF=,?FGCAF,5?AF<@595,,C,=BC7;E?,,,A,=FFG,,9,5,A<,@A9DEA@==,E8=EE8,D8D1=,,6D8CG88EEE8D:,@=FFGGFDFCG++1::,9,9?6C**3ACF7+3?+94/9@;<BA?++/;9265(8225((.4:((17,(.),,6(.7(/,3(-4<4(,((-36.)),.)4:3(4(-))((--(3().2:,6<:24(-6:4))
@M04999:289:000000000-L3R54:1:1101:21469:9103 2:N:0:417
GACTACTGGGGTATCTAATCCTGTTCGCTCCCCACGCTTTCGTCCATCAGCGTCAATCGGTATTTAGTAACCTGCCTTCGCAATCGGGGTTCTGTGTAATATCTATGCATTTCACCGCTACACTACACATTCCAGCTACTTCAATACTATTCAAGATTAACAGTATCAACGGCAGTTCTACAGTTAAGCTGCAGGTTTTCACCGCTGACTTATCAACCCGCCTACGGACCCTTTAAACCCAATACATCCGGATAACGCTCGCATCCTCCGTATTACCGCGGCTGCTGGCACGGAGTTAGCC
+
CCCCCGGGGGGGGGGGGGGGGGGGGGGGGGGGGGGGGGGGGGGGGGGGGGGGGGGGGGGGGGGGGGFFEFGGGGGGGGGGGGEGGGGGGGGGGGGGGGGGGGGGGGGGGGGGGGGGGGGGGGGGGGGGGGGGGGGGGGGGGGGGFFGGGGGGGGGCGGGGGGGGGGGGGGG6EGGGFGFGGGFFGGFGFGFGFG6CFFGGFFF>EEFFFFFFFFFFFFF2AAADFF9@FFFFFFFFFF@DF;@F);CED;>D@;EE?;;?>>>FB?<DF>FFB?A>93;>2;16?F7(:4<2299?<AA48
@M04999:289:000000000-L3R54:1:1101:12800:9123 2:N:0:417
CGCAGACTACACGGGTATCTAATCCTGTTCGCTACCCATGCTTTCGAACCTCAGCGTCAGTTACAGACCAGAGAGCCGCCTTCGCCACTGGTGTTCTTCCATATATCTACGCATTCCACCGCTACACATGGAGTTCCACTCTCCTCCTCTGCACTCAAGAAAAACAGTTTCAGCTGCACTTCCCCGGTTAAGCCGAGGGCTTTCACAGCTGACTTGTTCTCCCGCCTGCGTTCGCTTTACGCCCAATAACTCCGGACAACGCTTGCCACCTACGTATTACCGCGGCGCCTGGCACGTGGTT
+
CCCCCGGGGGGGGGGGGGGGGGGGGGGGGGGGGGGGGGGFFGFGGDGGGGGGGGGGGGGGFGGGGGDGGGGGGGEGGGGGGGGGGGGDFFFGGEFGGGGGGGFGGFGGGGGGGGGGGGGGGGGGGGGGFCGDFFGGGFGGGGGGGGGGGGDFGGGGDFFCEGGGGFFFGGGGGGGFFGFGGGFCGD>@EE7,AFEC?>>CFFFFFFFBBFFEBFFB:AFEF=B>>FF;?BDDFFBDDDCF;@FF?((5<)6>4<6<B1:?B>F6(,:A?135><7).,6441>664((4:?3:(424:(4(
@M04999:289:000000000-L3R54:1:1101:16390:9129 2:N:0:417
TAGGTGACTACTAGGGTATCTAATCCTGTTTGCTCCCCACGCTTTCGCATCTCAGCGTCAGTATCTGTCCAGAAGGCCGCCTTCGCCACCGGTATTCCTCCACATCTCTACGCATTTCACCGCTACACGTGGAATTCTACCTTCCTCTACAATACTCTAGTTAACCAGTTTTAAGTGCAATTCCTAGGTTGAGCCCAGGGCTTTCACACCTAACTTAATTATCCGCCTACATGCCCTTTACGCCCAGTCATTCCGATTAACGCTCGCACCCTCCGTATTACCGCGGCTGCTGGCACGTAGT
+
B@,68EFGGGG,,CFGGGGGGGGGGGGGGGGGGGGGGGGGGGGGGGG7,BFGCFGGGGGGGG<,,CFGGGGG9FB,EFEGGGGGGGGGG8FGGCGGGGGGGG8FGCGGGGGGGGGGGGGGGGGGGGGG7?FGGGGGGC;;9E=FGGGGDGFG8,AFG8DF3@,3@DGGGGG8E8=2?DF@=?+,@,@EGGFFFFGGGD++*;CFFFFF5>F58AFF6+199<EEFFFFFFE6*>EFFFFCE->9@?BF<@ECEEF68<7CCDFF0;B69@612<BFBFBFBFB;F99BFFB40::2<(464
@M04999:289:000000000-L3R54:1:1101:27110:9145 2:N:0:417
TTTGAACTACTAGGGTACTTAATCCTTTGTGCACCCTATGGTTCCGCAACTCAGCGCCAGTATCTGTCCAGAAGGCCGCCTCCGCTACCGGTTTTCCCCCACGTTTCTTCTCATTTCACCGTTACACGTGGAATTCTACCTTCCTCTACAATTCACTGGTTAACCAGTTTTGACTGCATTTCCTAGGTTGTGACCAGGGCTCTCAGACCTACTTTTCTGATCCCCCTACGCGCCTTTGACCCCAAGTAATCCTGTTTTACCCTTGCACCTTCCGTTTTACAGCGCCCGCTGGCTCGCAGTC
+
B6,B,@,,;;,;6E@FF,,,6CF<,E@666,,,6;B,,,,,<6,C,,++8,CF,,++++866,,;C,6,,C,C,B,F7++8,ACG,4>6F+6+@,C5,A++++9,9F?,C,,,5CFG,,9+,+++,9?49++9,868EGG,EF,@,,6,,,,,6,@,,,,@D,,6+1@D,,,+,+6;+1++6+@FD,,34++,,7=+@D+9**0*1;*00@)0BC+*=+:+**)))/-)/(/5255**9A)6((/())199?..)))())..4,(67@(()(/3)).3)-.)3((--((((((()---(((
@M04999:289:000000000-L3R54:1:1101:6630:9170 2:N:0:417
CATGACTACAGGGGTATCTAATCCTGTTTGCTCCCCACGCTTTCGCATCTCAGCGTCAGTATCTGTCTAGAAGGCCGCCTTCGCCACCGGTATTCCTCCACATCTCTACGCATTTCACCGCTACACGTGGAATTCTACCTTCCTCTACAATACTCCAGATAACCAGTTTTAAGTGCAATTCCCAGGTTGAGCCCGGGGCTTTCACACCTAACTTAATTATCCGCCTACATGCCCTTTACGCCCAGTCATTCCGATTAACGCTCGCACCCTCCGTATTACCGCGGCTGCTGGCACGGAGTT
+
CCCCCGGGGGGGGGGGGGGGGGGGGGGGGGGGGGGGGGGGGGGGGGGGGGGGGGGGGGGGGGGGGGGGGGGGGGGGGGGGGGGGGGGGGGGGGGGGGGGGGGGGGGGGGGGGGGGGGGGGGGGGGGGGGGGGGGGGCGGGGGGGGGGGGGGGGGGGGGGGGGGGGGGGFGGGGGGGFGFGGGGGGGGGGGGGGGGGGGDGFFBFFFFFBEBDFFFFFFFFFFFFFFFFFFFFFDFFFFFFF>>71=<A?EFFF@1;7EFFFFFFFF>FF?B?>6?7:AFA<>B>039?D>?FF>B;>>18
@M04999:289:000000000-L3R54:1:1101:27116:9191 2:N:0:417
GTTTAGACTACAGGGGTATCTAATCCTGTTCGCTACCCATGCTTTCGAACCTCAGCGTCAGTTACAGACCAGAGAGCCGCCTTCGCCACTGGTGTTCTTCCATATATCTACGCATTCCACCGCTACACATGGAGTTCCACTCTCCTCTTCTGCACTCAAGAAAAACAGTTTCAGCTGCACTTCCCCGGTTAAGCCGAGGGCTTTCACAGCTGACTTGTTCTCCCGCCTGCGTTCGCTTTACGCCCAATAAATCCGGACAACGCTTGCCACCTACGTATTACCGCGGCTGCTGGCACGTAGT
+
CCCCCGGGGGGGGGGGGGGGGGDEFGGGGGGGGGGGGGGGGGGGGGGGGGGGGGGGGGGGGGGGGGGGGGGGGGGGGGGGGGGGGGGGGGGGGGGGGGGGGGGFG9EFGGGGGGGGGGGGGGGGEGGGGGGGGGGFGGGGGGCFGGGGGGGGGGGFGGEFFGGGGGGGGGGGGGGGFGFGGGGFGGGGGEEEFGGGDGGGFFFFAFFCFFFEEFFFFFFFFEFFB>@FFFFFF<@BFFFFFFFFBF4=EFFFF?>F?9(4269:<?<?F??B??FF2<BFF>:09;669?FD7037:((.-
@M04999:289:000000000-L3R54:1:1101:10284:9206 2:N:0:417
GACTACCCGGGTATCTAATCCTGTTCGCTACCCATGCTTTCGAACCTCAGCGTCAGTTACAGACCAGAGAGCCGCCTTCGCCACTGGTGTTCTTCCATATATCTACGCATTCCACCGCTACACATGGAGTTCCACTCTCCTCTTCTGCACTCAAGAAAAACAGTTTCAGCTGCACTTCCCCGGTTAAGCCGAGGGCTTTCACAGCTGACTTGTTCTCCCGCCTGCGTTCGTTTTACGCCCAATAAATCCGGACAACGCTTGCCACCTACGTATTACCGCGGCTGCTAGCAAGTAGTTAGCC
+
CCCCCFG8CGGGEGFGGGGFGFFDFAFGEBFGGGCEGFGGGGGEGGFGGGGEFCEGGGGGG<FGGGFGFFGGGGCGEGGGGGGGGGGED?F9EFGGFFGGGAFGGGF>EDGGGCFCFGEEGGGE:E8,AFGGGGGDFEFGGGDFEFFAFDFCFGGGG8FFGGFGFGGGGFCGFC?FF6DDGGGGGGCDFGD>*:*/@F48BFFFFFF>B=EE=8BFFFF2):(5=;??<@6;6;EFF6@EFF;EA3??;36166?<001::?2><:???:7?AF>4410(16(76)):?2).6:<9<<<23
@M04999:289:000000000-L3R54:1:1101:5569:9249 2:N:0:417
GTGGACTACAAGGGTATCTAATCCTGTTTGCTCCCCACGCTTTCGCATCTCAGCGTCAGTATCTGTCCAGAAGGCCGCCTTCGCCACCGGTATTCCTCCACATCTCTACGCATTTCACCGCTACACGTGGAATTCTACCTTCCTCTACAATACTCTAGTTAACCAGTTTTAAGTGCAATTCCTAGGTTTAGCCCAGGACTTTCACACCTAACTTAATTATCCGCCTACATGCCCTTTACGCCCAGTCATTCCGATTAACGCTCGCACCCTCCGTATTACCCCGGCGCCTGGCACGGAGTTT
+
CCC8CF9@@FF<FGFFGGG9;=EDFAFFGGGDF,FFFFCFD@FCFF:FG<AE9EFFCEGGGGFFGGFC<CFFFFGGGD7?@FDFFGGCFEE7DF,A,?<=FEDFFGGFGGGDC@FFEFF@FE@BGF74?:=EABEFCGFF;DGGDGCEF?F8=:DF9@=FGGGGGC3@D=DF9=DAF2C8DDFEECFA,,7@6?:7:+=?FFFAFFFFB:5:;9A8AFA*?A)27@9:@AEEFBB:=C;?(6@=27>=E4<3.1;7@?C0:(6(37;080:(4,(4(-)6(--3(4(7<F0?3<-((4((-
@M04999:289:000000000-L3R54:1:1101:16204:9259 2:N:0:417
AGGTGACTACACGGGTATCTAATCCTGTTCGCTACCCATGCTTTCGAACCTCAGCGTCAGTTACAGACCAGAGAGCCGCCTTCGCCACTGGTGTTCTTCCATATATCTACGCATTCCACCGCTACACATGGAGTTCCACTCTCCTCTTCTGCACTCAAGAAAAACAGTTTCAGCTGCACTTCCCCGGTTAAGCCGAGGGCTTTCACAGCTGACTTGTTCTCCCGCCTGCGTTCGCTTTACGCCCAATAAATCCGGACAACGCTTGCCACCTACGTATTACCGCGGCTGCTGGCACGTAGTT
+
CCCCCGGGGGGGGGGGGGGGGGGGGGGGGGGGGGGGGGGGGGGGGGGGGGGGGGGGGGGGGGGGGGGGGGGGGGGGGGGGGGGGGGGGGGGGGGGGGGGGGGGGGFGGGGGGGGGGGGGGGGGGGGGGEGGGGGFGGGGFGGGGGGGGGGGGGGGGFGGCFGGGGGGGGGGGGGGGFGFGGGGGFGGGGCGGGGGGCGGGFFFFFFFFFFFFDFFFFFFFFF@BFBFFFFFFFFFFFDFFFFFFFD@FEFFFFF>FBB:?FFFF?FFFFB???18?4:><9?;>6>9>BFD2:BF(.:024
@M04999:289:000000000-L3R54:1:1101:20708:9298 2:N:0:417
GGACTACAGGGGTATCTAATCCTGTTTGCTCCCCACGCTTTCGCATCTCAGCGTCAGTATCTGTCCAGAAGGCCGCCTTCGCCACCGGTATTCCTCCACATCTCTACGCATTTCACCGCTACACGTGGAATTCTACCTTCCTCTACAATACTCTAGTTAACCAGTTTTAAGTGCAATTCCTAGGTTGAGCCCAGGGCTTTCACACCTAACTTAATTATCCGCCTACATGCCCTTTACGCCCAGTCATTCCGATTAACGCTCGCACCCTCCGTATTACCGCGGCTGCTGGCACGCAGGTAGC
+
@@A,CGGFGGGFBFFGGGGGGGGGGGFGGGGGGDGGGGGGGGGGG>EEFGGDFGGGGGGGGGGGCEGGGGGGGGGGGCEGGGGGCGGGEFGFFFGGGEGGAFGFF<EDFG@F<BFGCCGG>EFGGGGG:EFGGFGGGEEGGGG,EFC=EEFGGFFGG8:DFGGGGD,EEGGGGCGGDF@FGG+@EEC,D?DGF8CDD+@*8;AEFEA08CEFFFFFFFFFED=:5@=EFFEFEB;4>((:@D=4@4)6??;D1;@FFF6@?@F>F;B6?B>?:((5A<?0(79(4().5:2)4(,((.6)2
@M04999:289:000000000-L3R54:1:1101:8017:9329 2:N:0:417
CAGTGACTACAGGGGTATCTAATCCTGTTCGCTACCCATGCTTTCGAACCTCAGCGTCAGTTACAGACCAGAGAGCCGCCTTCGCCACTGGTGTTCTTCCATATATCTACGCATTCCACCGCTACACATGGAGTTCCACTCTCCTCTTCTGCACTCAAGAAAAACAGTTTCAGCTGCACTTCCCCGGTTAAGCCGAGGGCTTTCACAGCTGACTTGTTCTCCCGCCTGCGTTCGCTTTACGCCCAATAAATCCGGACAACGCTTGCCACCTACGTATTACCGCGGCTGCTGGCACGTAGTT
+
CCCCCGGGGGGGGGGGGGGGGGGGGGGGGGGGGGGGGGGGGGGGGGGGGGGGGGGGGGGGGGGGGGGGGGGGGGGGGGGGGGGGGGGGGGGGGGGGGGGGGGGGGGGGGGGGGGGGGGGGGGGGGGGGFGFFGGGGGGGGGGGGGGGGGGGGGGGGGGGGGGGGGGGGGGGGGGGGFGFGFGGGGGGGGGGGGGGGGDGGFFFFFFFFFFFFFF>BCAFFFEBFFFFFFFFFFFFFFDEFFFFFFFFFECEFEFBFFB?<F9BBBFFFFFFFFFFFFF>9419B>>9><?00<:?B?:6:6
@M04999:289:000000000-L3R54:1:1101:7550:9334 2:N:0:417
GATTGACTACTCGGGTATCTAATCCTGTTTGCTCCCCACGCTTTCGCATCTCAGCGTCAGTATCTGTCCAGAAGGCCGCCTTCGCCACCGGTATTCCTCCACATCTCTACGCATTTCACCGCTACACGTGGAATTCTACCTTCCTCTACAATACTCTAGTTAACCAGTTTTAAGTGCAATTCCTAGGTTGAGCCCAGGGCTTTCACACCTAACTTAATTATCCGCCTACATGCCCTTTACGCCCAGTCATTCCGCTTAACGCTCGCACCCTCCGTATTACCGCGGCTGTTGGCACGGAGCC
+
CCCCCGGGGGGGGGGGGGGGGGGGGGGGGFGFGGGGGGGDGGGGGGGGGGGGGGGGGGGGGGGGGGGGGGGGGGGGGGGGGGGGGGGGGGGGDGGGGGGGGGGGGGGGGGGGGGGFGGGGGGGGGGGDFFFEFFFGGGGGGGGGDGGFGGGGGGGFGGFGGGGGGGGFGGGGGGGCFFFGGCFGGFGGGFGGGGGGGGDGAFFFFFFFFFFBDFFFFFFFF?EDD=>ABFFFFFFF9==F20:BF@;=<EFFEE((:;EE?:7(((,446,41031:>)6)-2-7237()).84?2796>0
@M04999:289:000000000-L3R54:1:1101:13897:9346 2:N:0:417
TCCTGACTACCGGGGTATCTAATCCTGTTCGCTCCCCACGCTTTCGTCCATCAGCGTCAATCGGTATTTAGTAACCTGCCTTCGCAATCGGGGTTCTGTGTAATATCTATGCATTTCACCGCTACACTACACATTCCAGCTACTTCAATACTATTCAAGATTAACAGTATCAACGGCAGTTCTACAGTTAAGCTGCAGGTTTTCACCGCTGACTTATCAACCCGCCTACGGACCCTTTAAACCCAATAAATCCGGATAACGCTCGCATCCTCCGTATTACCGCGGCTGCTGGCACGGAGTT
+
CCCCCGGGGGGGGGGGGGGGGGGGGGGGGGGGGGGGGGGGGGGGGGGGGGGGGGGGGGGGGGGGGGGGGGGGGGGGGGGGGGGGGGGGGGGGGGGGGGGGGGGGGGGGGGGGGGGGGGGGGGGGGGGGGGGGGGGGGFGGGGGGGGGGGGGGGFFFGGGGGGGGGGGGGGGGGGGDEGFFGGGGGGGGGGGGGGGGGGGDFFFFFFFFBFFFFFFFCFFFFF2@BFFFFFFFF>FFDFCFFFFFFFFFEEEF@@6;<<BF?>BFFF;<FFFFFF?07>BB63>19>>>F?:>BFFF61,84
@M04999:289:000000000-L3R54:1:1101:25024:9350 2:N:0:417
GACTACTGGGGTATCTAATCCTGTTTGCTCCCCACGCTTTCGCATCTCAGCGTCAGTATCTGTCCAGAAGGCCGCCTTCGCCACCGGTATTCCTCCACATCTCTACGCATTTCACCGCTACACGTGGAATTCTACCTTCCTCTACAATACTCCAGATAACCAGTTTTAAGTGCAATTCCCAGGTTGAGCCCGGGGCTTTCACACCTAACTTAATTATCTGCCTACATGCCCTTTACGCCCAGTCATTCCGTTTAACGCTCGCACCCTCCGTATTACCGCGCCCGCTGGCACGGAGTTAGCC
+
C<CCCFCCFC@CCGFGGGGGGGGGGGFGGGGG@CFGGGGGFGGGGGGGGGGGGGGGFAFDGGGGGGFG<FFGFGGC,CFFGGEDGGGGGGGGGGF@FGFFGGGGFED7FCFGFGBFEGEGGFDGGFFECFFGGGGGGDFGFGGGGFCFFGFG,2=9@DGFEFCDGGGF,@=EFFGGF7@+2=+DB?6DFFEEE5@DDG5?F=699AFF2AEE*=A976+1B=@4:.8@=BFFB3CE2(:)6<(;AE3?).)/.8CED9?(3;FF11(0:>F:::4>-:>6(7((24((((.(4(34(6).,
@M04999:289:000000000-L3R54:1:1101:25325:9372 2:N:0:417
GACTATAGGGGTATCTAATCCTGTTCGCTACCCATGCTTTCGAACCTCAGCGTCAGTTACAGACCAGAGAGCCGCCTTCGCCACTGGTGTTCTTCCATATATCTACGCATTCCACCGCTACACATGGAGTTCCACTCTCCTCTTCTGCACTCAAGAAAAACAGTTTCAGCTGCACTTCCCCGGTTAAGCCGAGGGCTTTCACAGCTGACTTGTTCTCCCGCCTGCGTTCGCTTTACGCCCAATAAATCCGGACAACGCTTGCCACCTACGTATTACCGCGGCTGCTGGCACGTAGTTAGCC
+
CCCCCGGGGGGGGGGGGGGGGGGGGGGGGEGGGGGGGGGGGGGGGGGGGGGGGGGGGGGGGGGGGDGGGGGGGGGGGGGGGGGGGGGGGGGGGGGGGGGGGGGGGGGGGGGGGGGGGGGGGGGGGGGFFGGGGGGGGGGGGGGGGGGGGGGGGGGGGGGGGGGGGGGGFGGGGGGGFGFGGGGGGGGGGGGGGGGGGGGGFFFFFFFFFEFFFF>FEFFFFFFFFF==<?FFFFFFFDFFFDFFFFFEFB9<B>??9B????7<7?FF>08<BFFFA:(,1063:70??<2327?FF2-:4
@M04999:289:000000000-L3R54:1:1101:12664:9405 2:N:0:417
GACTACACGGGTATCTAATCCTGTTTGCTCCCCACGCTTTCGCATCTCAGCGTCAGTATCTGTCCAGAAGGCCGCCTTCGCCACCGGTATTCCTCCACATCTCTACGCATTTCACTGCTACACGTGGAATTCTACCTCCCTCTGACACACTCTAGTTTGACAGTTTCAAATGCACGTCCCAAGTTGAGCTCGGGGATTTCACATCTGACTTATCTAACCGTCTGCGCTCGCTTTACGCCCAGTAATTCCGATTAACGCTCGCACCCTACGTATTACCGCGGCTGCTGGCACGTAGTTAGCC
+
CCCCCGGGGGGGGGGGGGGGGGGGGGGGGGGGGGGGGGGGGGGGGGGGGGGGGGGGGGGGGGGGGGGGGGGGGGGGGGGGGGGGGGGGGGGGGGGGGGGGGGGGGGGGGGGGGGGGGGGGGGGGGGGGGGGGGGGGGGGGGGGGGGGGGGGGGGGGGGGGGGGGGGGGGGGGGGGGFGFGGGGGGGGGGGGGGGGGGGGGFFFFFFFFFFFEFFFFFFFBFFFDCBFFFFFFFFFF@FBD@;ECFEEFE@??<FFFFFFFF>FFFFF?FFFFFFFFFFFF>FF0144?F?BB?78?A24::
@M04999:289:000000000-L3R54:1:1101:22652:9410 2:N:0:417
TCGACTACAGGGGTATCTAATCCTGTTCGCTCCCCACGCTTTCGTCCATCAGCGTCAATCGGTATTTAGTAACCTGCCTTCGCAATCGGGGTTCTGTGTAATATCTATGCATTTCACCGCTACACTACACATTCCAGCTACTTCAATACTATTCAAGATTAACAGTATCAACGGCAGTTCTACAGTTAAGCTGCAGGTTTTCACCGCTGACTTATCAATCCGCCTACGGACCCTTTAAACCCAATAAATCCGGATAACGCTCGCATCCTCCGTATTACCGCGGCTGCTGGCACGGAGTT
+
CCCCCGGGGGGGGGGGGGGGGGGGGGGGGGGGGGGGGGGGGGGGGGGGGGGGGGGGGGGGGGGGGGGGGGGGGGGGGGGGGGGGGGGGGGGGGGGGGGGFFGGGGGGGGGGGGGGGGGGEGGGGGGGGGGGGGGGGGGGGGGGGGGGGGGFGGFGFGFGGGGGGGGGGFCFGGEGEEFFGGGGGGGGGGFGGGGGGCGGGFFFFFFFFFAFFFFFFFFFEFFDADFF?@?BFFFFEE?:FFD?2=@36?EFF>FF;>F@FFFFF;?>?<A20<:?B649?>91;B9?FF0<FF0;69:<
@M04999:289:000000000-L3R54:1:1101:27957:9415 2:N:0:417
TTCTGAATATGAATGGAGTTGAGACTTATGCCTACACGGGTCACTAATACTGCTCGCTCCCCCCGATTTTGTTCATCCGCGTCAATCAGTATTTAGTAATCTCCCTTCTCACACGGGGTGCTGTGTGATCTTTCTTCATTTCTCCGCCACACTACACATTCCAGCTACTTGAATACTATTACAGCTTAAACTAATCAATAGCAGGTCTCCTGTCACGTTGCTGTGATTCCCACCTATCTCATATCTCCGCCTACCCCTCACCTCCACGCACAAAATCACGATACACGTTGATCCCTCCAGC
+
-CCC8<,C,,,,<@C8,,,,,,,-,,=,,,,;<,,,6,8++6,,<,;9,6@C,<6,+@C6CC66++68,,,6,<,,,,4,@ECB4,?<,<,C<E9EF9A,CA,,4,4,9?E,,9+6>FFE+9,9,9,,5,9,,,,78,@=;,,73=++++1=?8DCE,,,,6,,6+7,,,,,6,2=2+;=++52,,,7@7,,,52+22+++++****+***)3*3+)*3)***1)*2****.((((**/+//******(/((//((((,((()(((/(6(4((.()(),(((,().,(.(()))(,3-,.(
@M04999:289:000000000-L3R54:1:1101:24551:9451 2:N:0:417
AAGAGACTACAAGGGTATCTAATCCTGTTCGCTACCCATGCTTTCGAACCTCAGCGTCAGTTACAGACCAGAGAGCCGCCTTCGCCACTGGTGTTCTTCCATATATCTACGCATTCCACCGCTACACATGGAGTTCCACTCTCCTCTTCTGCACTCAAGAAAAACAGTTTCAGCTGCACTTCCCCGGTTAAGCCGAGGGCTTTCACAGCTGACTTGTTCTCCCGCCTGCGTTCGCTTTACGCCCAATAAATCCGGACAACGCTTGCCACCTACGTATTACCGCGGCTGCTGCCACGTAGTT
+
CCCCCGGGGGGGGGGGGGGGGGGGGGGGGGGGGGGGGGGGGGGGGGGGGGFGGGGGGGGGGGGGGGGGGGGGGFGGGGGGGGGGGGGGGGGGGGGGGGGGGGGGGGGGGGGGGGGGGGGGGGGGGGGGFGG?FGGGGGGGGGGGGGGGGGGGGGGGGGGDGGDFGGGGGGGGGGGGFGFGGGFGGGGGGGGAFGDGDDGDFFFFFFFBBB=EFFFFEFFFFFF=BFFFFFF;<@FFFFFF@FFFFF@FF<EF@F9?B9BBF>BF??FFFFFBFBB?A?BDD:70362;<?7).42(((3:4
@M04999:289:000000000-L3R54:1:1101:12162:9460 2:N:0:417
GACTACCCGGGTATCTAATCCTGTTTGCTCCCCACGCTTTCGCATCTCAGCGTCAGTATCTGTCCAGAAGGCCGCCTTCGCCACCGGTATTCCTCCACATCTCTACGCATTTCACCGCTACACGTGGAACTCTACCTTCCTCTACAATACTCTAGTTAACCAGTTTTAAGTGCAATTCCTAGGTTGAGCCCAGGGCTTTCACACCTAACTTAATTATCCGCCTACATGCCCTTTACGCCCAGTCATTCCGATTAACGCTCGCACCCTCCGTATTACCGCGGCTGCTGGCACGTAGTTAGCC
+
<-BCCFGDFFGFGFGGGGGGGFFGFDEGGGA@:C@@FG@FFFGGGGGFGGGGGGGGGGCFFGGGFE,CFFGC<BFBFGGGEGGEFGGECFGGFGGGGGFGGGFG;CGDGGGGGGFF=:FEGGGDFGC7FCEFGG;>FGF,EGGG9E9D9=F9E9DD>:DDDG86E@FG?DD=EG7@;F?FF7=FAF,:<FGFGF59?90DCFFFFFF>):ABEFFFFF6)99@ABFF?@;B==5;:2=>DFF3)7?))1412(:6CD6?;;@@>2:4<:>B::>BAA00(179(0)5(4(4<(.(4..624
@M04999:289:000000000-L3R54:1:1101:21575:9466 2:N:0:417
GACTACTCGGGTATCTAATCCTGTTCGCTACCCATGCTTTCGAACCTCAGCGTCAGTTACAGACCAGAGAGCCGCCTTCGCCACTGGTGTTCTTCCATATATCTACGCATTCCACCGCTACACATGGAGTTCCACTCTCCTCTTCTGCACTCAAGAAAAACAGTTTCAGCTGCACTTCCCCGGTTAAGCCGAGGGCTTTCACAGCTGACTTGTTCTCCCGCCTGCGTTCGCTTTACGCCCAATAAATCCGGACAACGCTTGCCACCTACGTATTACCGCGGCTGCTGGCACGTAGTTAGCC
+
CCCCCCFGGGDE:EFAEGFFGGFGG<BCFGFGDGFFGGGGGEEEFGGFCFGEF@CFCFAE9ECEGGGGG?FGGGGGCGGFGGEEFEFFAFGCFGGGFFFFECG?EGGDGEE9FGGGGGGGGGG9EBDFGGGGGFGDFADFFFGGGG8AEFAFD??,88DFGFFDGGGCFFFFFFGGFG5=A>DEGGGG7CC>E*9D?FGGFF9BFF6*:AAB69FBE8A=F@=52=5;DF9(6=3;;1()62;37;?3;6,322<?(32,:??<?F:(((4<<BB29:(3>B(115308(4,(,43<AA43
@M04999:289:000000000-L3R54:1:1101:24247:9495 2:N:0:417
CGAAGACTACTCGGGTATCTAATCCTGTTCGCTCCCCACGCTTTCGTCCATCAGCGTCAATCGGTATTTAGTAACCTGCCTTCGCAATCGGGGTTCTGTGTAATATCTATGCATTTCACCGCTACACTACACATTCCAGCTACTTCAATACTATTCAAGATTAACAGTATCAACGGCAGTTCTACAGTTAAGCTGCAGGTTTTCACCGCTGACTTATCAACCCGCCTACGGACCCTTTAAACCCAATAAATCCGGATAACGCTCGCATCCTCCGTATTACCGCGGCTGCTGGCACGGAGTT
+
CCCCCGGGGGGGGGGGGGGGGGGGGGGGGGGGGGGGGGGGGGGGGGGGGGGGGGGGGGGGGGGGGGGGGGGGGGGGGGGGGGGGGGDGGGDGGGGGGGGGGFFGCFGGGGGGGGGGGGGGGGGGGFGGGGGGGGGGGGGGGGGGGGGGGGGGFGGGGGGGGGGGGGGGGGGGGGGGFGDFFGGGGGGGGGFFGGGGGGGDFFFFFFFFFFFFFFFFFFFEF=DFF@=@F9=@B@@=@E<FCE@@;7@);957@@9;;64),4306>B:>?FABFFBFFFAB((4,79>B?2?B?<?1((:8
@M04999:289:000000000-L3R54:1:1101:14756:9532 2:N:0:417
GGTGACTACTCGGGTATCTAATCCTGTTTGCTCCCCACGCTTTCGCATCTCAGCGTCAGTATCTGTCCAGAAGGCCGCCTTCGCCACCGGTATTCCTCCACATCTCTACGCATTTCACCGCTACACGTGGAATTCTACCTTCCTCTACAATACTCCAGATAACCAGTTTTAAGTGCAGTTCCCAGGTTGAGCCCGGGGCTTTCACACCTAACTTAATTATCCGCCTACATGCCCTTTACGCCCAGTCATTCCGATTAACGCTCGCACCCTCCGTATTACCGCGGCTGCTGGCACGGAGTTT
+
CCCCCGGGGGGGGGGGGGGGGGGGGGGGGGGGGGGGGGGGGGGGGGGGGGGGGGGGGGGGGGGGGGGGGGGGGGGGGGGGGGGGGGGGGGGGGGGCGGGGGGGGGGGGGGGGGGGGGGGGGGGGGGGGFDEGGGGGGGGGGGGGGGGGGGGGGGGGGGGGGGGGGGGGGGFCEGFGFGFDGGGGGGGGGGGGGGGGGGGGFFFFFFFDDFEFFFFFFFFFFE=B@FFF:CCEEFEFFF<5?FFF<;@@?EFF=;<DDEE;>F?;FFB94(41(-1:?2AF011;>FF0),5?0?:912:8)
@M04999:289:000000000-L3R54:1:1101:9712:9536 2:N:0:417
TGACTACAGGGGTATCTAATCCTGTTTGCTCCCCACGCTTTCGCATCTCAGCGTCAGTATCTGTCCAGAAGGCCGCCTTCGCCACCGGTATTCCTCCACATCTCTACGCATTTCACCGCTACACGTGGAATTCTACCTTCCTCTACAATACTCTAGTTAACCAGTTTTAAGTGCAATTCCTAGGTTGAGCCCAGGGCTTTCACACCTAACTTAATTATCCGCCTACATGCCCTTTACGCCCCGTCATTCCGATTAACGCTCGCACCCTCCGTATTACCGCGGCTGCTGGCACGGAGTTAGC
+
CCCCCGGGGGGGGGGGGGGGGGGGGGGGGGGGGGGGGGGGGGGGGGGGGGFGCGGGGGGGGGGGGGGGGGGGGGGGGGGGGGGGGGGGGGGGGGGGGGGGGGGGGFGGGGGGGGGGGGGGGGGGGGGGGGGGGGFGGGGGGGGGFDADGGGGGDGGGGGGGGGGGGGGGGGFGGGGFGFFGGFGGGFGGGGGGGGGGGGDFF>AFBFFFDEEEFFFEFFEDFFAAB4;A3;BEB@EF@2?=(6(((/<CF;@@DFCE;:;106(49:26BBB672<B9?>49B0(424?B7??F071<<A<
@M04999:289:000000000-L3R54:1:1101:27259:9553 2:N:0:417
GGGACTACAAGGGTATCTAATCCTGTTCGCTACCCATGCTTTCGAACCTCAGCGTCAGTTACAGACCAGAGAGCCGCCTTCGCCACTGGTGTTCTTCCATATATCTACGCATTCCACCGCTACACATGGAGTTCCACTCTCCTCTTCTGCACTCAAGAAAAACAGTTTCAGCTGCACTTCCCCGGTTAAGCCGAGGGCTTTCACAGCTGACTTGTTCTCCCGCCTGCGTTCGCTTTACGCCCAATAAATCCGGACAACGCTTGCCACCTACGTATTACCGCGGCTGCTGGCACGTAGTTAC
+
CCCCCGFFGGGGGGGGFFGGGFGGGGGGGGFGDGGGGGCGFGGGGGGGGGGGCFFFGFFAEFFGGGFGGGFDGGGGGC7CGGGGGEGGGGGFGGGFGGGFGGFGGFGGGGGG>FGGFGGEGGFD=CEFC8FFCFGDGGGGGGGGGGGGFGGFFGGGGGGGGGEGGGGGFGGAFF+DD7DGDGGGGGGGGACGGDEGGGG>FFFFFFFFFBFF7AFF499EFFFF@BDB@?D6:7(2C<05>BD;DE@>C?;22?BB??>9:BFFFBBB:>?F?2-3:.68(((4210223025040(,-4)
@M04999:289:000000000-L3R54:1:1101:25254:9569 2:N:0:417
ATGACTACTGGGGTATCTAATCCTGTTTGCTCCCCACGCTTTCGCATCTCAGCGTCAGTATCTGTCCAGAAGGCCGCCTTCGCCACCGGTATTCCTCCACATCTCTACGCATTTCACCGCTACACGTGGAATTCTACCTTCCTCTACAATACTCCAGATAACCAGTTTTAAGTGCAATTCCCAGGTTGAGCCCGGGGCTTTCACACCTAACTTAATTATCCGCCTACATGCCCTTTACGCCCAGTCATTCCGATTAACGCTCGCACCCTCCGTATTACCGCGGCTGCTGGCACGGAGTT
+
CCCCCGGGGGGGGGGGGGGGGGGGGGGGGGGGGGGGGGGGGGGGGECFGGGGGGGGGGGGGGGGGGGGGGGGGGGGGGGGGGGGGGGGGGGGGGGGGGGGGGGGGGGGGGGGGGGGGGGGGGGGGGGGGGGGGGGGGGGGGGGGGGGGGGGGGGGGGGGGGGGGGGGGGGGFFGGGFGFGGGGGFGGGGGGFGDGGGGCGFFFFFFFFFFFFFFFFFFFFFFFFFFFFFFBFFFFFFFFFF;FFFFAFFFFF;;<FFFFFF?BBBF;B?B6>44:>>FFBFB9;B>?FFBF??8BB93:
@M04999:289:000000000-L3R54:1:1101:16808:9581 2:N:0:417
GACTACCGGGGTATCTAATCCTGTTTGCTACCCACGCTTTCGAGCATGAACGTCAGTGTTATCCCAGGAGGCTGTCTTCGCCATCGGTATTCCTCCACATCTCTACGCATTCCACCGCTACACATGGAGTTCCACTCTCCTCTTCTGCACTCAAGAAAAACAGTTTCAGCTGCACTTCCCCGGTTAAGCCGAGGGCTTTCACAGCTGACTTGTTCTCCCGCCTGCGTTCGCTTTACGCCCAATAAATCCGGACAACGCTTGCCACCTACGTATTACCGCGGCTGCTGGCACGTAGTTAGCC
+
CCCCCGGGGGGGGGGGGGGGGGGGGGGGGGGGGGGGGGGGGGGGGGGGGGGGGGGGGGGGGGGGGGGDGGGGGG@FGGG,FGGGGEGGGGGFGGGGGGGGGFFGGGGGDGGGGGGGGGGGGGGGGGGGGGGGGGGGGGGGFGGGGGGGGGGGGGFGFGGGGGGGFGGGGGGGGGGGFFFDGGDGEGGGGGGGGCGG5;?FAFFFFFFFB@ABCACCEFF5ABFFFFFF?FFFFF34;@9EFD@@3EEFFF9BB;??>0:<<FFB?B??B147::A9>BF19>BFFF03::?FF:?B.<<22
@M04999:289:000000000-L3R54:1:1101:18520:9607 2:N:0:417
GAGACTACTGGGGTATCTAATCCTGTTCGCTACCCATGCTTTCGAACCTCAGCGTCAGTTACAGACCAGGGAGCCGCCTTCGCCACTGGTGTTCTTCCATATACCTACGCATTCCGCCGCTACACATGGAGTTCCACTCTCCTCTTCTGCACTCAAGAAAAACAGTTTCAGCTGCACTTCCCCGGTTAACCCGAGGCCTTTCACAGCTGACTTGTTCCCCCGCCTGCGTTCGCTTTACGCCCAATAAATCCGGACAACGCTTGCCACCTCCGTATTACCGCGGCTGCTGGCACGTAGCTAC
+
-6,6BCCF<666@76CEA@C<FG<C66F;FC7FGGE<;FE6CF@9CFG,F6CFB@F:@;CCFC,,EF<CB:,8@F@FG:@F@FG,C4=69:64CA,EFD?,@<,C,4E=F,6+CF=FF@E:=FEG<,,45464@FCF=F9DF=F;=E:,EDG9D==@,=@,6C3>6=,C::A,@D8DD*CGGGE+5::,,@E731//;;*9B6E9+A603>*8*1+9=FF>>@B;1=0/(:16;(/.91AB;((,434-:?;((-(2849:8(,54>?:(46867(.66(4(-46;F7>(33<24(.(.-.
@M04999:289:000000000-L3R54:1:1101:18015:9615 2:N:0:417
TTGTGACTACAGAGGTATCTAATCCTGTTCGCTACCCATGCTTTCGAGCCTCAGCGTCAGTAACAGACCAGAGAGCCGCCTTCGCCACTGGTGTTCTTCCATATATCTACGCATTTCACCGCTACACATGGAGTTCCACTCTCCTCTTCTGCACTCAAGTCTCTCAGTTTCCGATGCTCTTCCTCAGTTAAGCTGAGGGCTTTCACATTCAGACTTAAAAGACCGCCTGCGCTCCCTTTACGCCCAATAAATCCGGACAACGCTTGCCACCTACGTCTTACCGCGGCTGCTGGCACGTAGT
+
CCCCCGGGGGGGGGGGGGGGGGGFFGGGGGGGGDGGGGGGGGGGGGCGGGGGGGGGFGGGGGGGFGFGGEFGGFGGGGGEGGGGGCGGGGGGGEGGGGGGGGGGFFCGGGGGGG@EFGGGGGEGGGGGGFFFEDGGGGGGGGGGGGGGFEFFGGGGGGGGDFGAEGDEGGGGGGGGFGFGGGGGGGGGGGGFGD?7DDDDFFAFFFFFFC@;;FFFFFFEFDFFBFFFFFBF>9=DFEFFEFFFFF@@F<3<<3;2<F@?DB0838?:D<<::BFB((494?FB0717>FF0((4<6?B<:
@M04999:289:000000000-L3R54:1:1101:17907:9616 2:N:0:417
GTGACTACCAGGGTATCTAATCCTGTTCGCTCCCCACGCTTTCGTCCATCAGCGTCAATCGGTATTTAGTAACCTGCCTTCGCAATCGGGGTTCTGTGTAATATCTATGCATTTCACCGCTACACTACACATTCCAGCTACTTCAATACTATTCAAGATTAACAGTATCAACGGCAGTTCTACAGTTAAGCTGCAGGTTTTCACCGCTGACTTATCAACCCGCCTACGGACCCTTTAAACCCAATAAATCCGGATAACGCTCGCATCCTCCGTATTACCGCGGCTTCTGGCACGGAGTTAC
+
CCCCCGGGGGGGGGGGGGGGGGGGGGGGGGGGGGGGGGGGGGGGGGGGGGGGGGGGGGGGGGGGGGGGFGGGGGGGGGGGGGGEGGGGGGGGGGGGGGGGGGGGGGGGGFGGGGGGGFGGGGGGGGGGGGGGGGGGGGGGGGGGGGGGGGGGGGGFGGGGGGGFGGGGGGGGDEGGFGFGGDGGGGGGFFGGGGGGGGGGFFFFF>DEFFFFEFFAEFFDDBFFAFF=@@B==D=E=C:FF?D08@F9?EE6>6<FEEF0/((-(39??BFB<?:?FF<0>0((((4<AA27889>>??F)
@M04999:289:000000000-L3R54:1:1101:18906:9620 2:N:0:417
ATCCGACTACTGGGGTATCTAATCCTGTTCGCTCCCCACGCTTTCGTCCATCAGCGTCAATCGGTATTTAGTAACCTGCCTTCGCAATCGGGGTTCTGTGTAATATCTATGCATTTCACCGCTACACTACACATTCCAGCTACTTCAATACTATTCAAGATTAACAGTATCAACGGCAGTTCTACAGTTAAGCTGCAGGTTTTCACCGCTGACTTATCAACCCGCCTACGGACCCTTTAAACCCAATAAATCCGGATAACGCTCGCATCCTCCGTATTACCGCGGCTGCTGGCACGGAGCT
+
CCCCCGGGGGDDFGGGGGGGGGGGGGGGGGGGGGGGGEGGGGEGGGGGGGGGFGFGGGD:FGGGGGGGGGGGGGGGGGGGGGGGGGGGGGGFGGGFGGF9FFCGFFGGGGGGGGFGGGGGGGGGGGGGGGGGGGGGGFGGGFGGGGGGGGGGGGGGFGGAFFFGGFFFFGGGFFG6?>>=@FGGGFGFEFGFGGGGFGC7AFFFFFFDFFAFFFFFFFFFFFFFFFDFFDD@B2;@34>=EFFF<?D);)7C3:1(,/.=;>0?9B9(9:?>(7<2<B<D2,39091982)(-:?0(44(.
@M04999:289:000000000-L3R54:1:1101:3952:9660 2:N:0:417
CGGACTACTGGGGTATCTAATCCTGTTTGCTCCCCACGCTTTCGCATCTCAGCGTCAGTATCTGTCCAGAAGGCCACCTTCGCCACCGGTATTCCTCCACATCTCTACGCATTTCACCGCTACACGTGGAATTCTACCTTCCTCTACAATACTCTAGTTAACCAGTTTTAAGTGCAATTCCTAGGTTGAGCCCAGGGCTTTCACACCTAACTTAATTATCCGCCTACATGCCCTTTACGCCCAGTCATTCCGATTAACGCTCGCACCCTCCGTATTACCGCGGCTGCTGTCACGGAGTT
+
CCCCCGGGGGGGGGGGGGGGGGGGGGEGGGGGGGGGGGGGGGGGGGGGGGGGGGGGGGGGGGGGGFGGGGGGGGGGGGGGGGGGGGGGGGGGGGGGGFGGGGGGGGGGGGGGGGGGGGGGGGGGGGGFEEGGGGGFGGGGGGGGGGGGGCFGGGGGGGGGGGFGGGGGGGGGGFGGFGFGGGGGCGGGCGGGGGGGGDFGFFFFFFDFFEFFFFFFFFFFFDBF@9=E?EFFFEFFFE>EB=@977>EFFFF0;D?EE79<210:>FDDF?08((..<244(3(((-34-,)6::>4:?
@M04999:289:000000000-L3R54:1:1101:9221:9664 2:N:0:417
GCTCGACTACTGGGGTATCTAATCCTGTTTGCTCCCCACGCTTTCGCATCTCAGCGTCAGTATCTGTCCAGAAGGCCGCCTTCGCCACCGGTATTCCTCCACATCTCTACGCATTTCACCGCTACACGTGGGATTCTACCTTCCTCTACAATACTCCAGATAACCAGTTTTAAGTGCAATTCCCAGGTTGAGCCCGGGGCTTTCACACCTAACTTAATTATCCGCCTACATGCCCTTTACGCCCAGTCATTCCGATTAACGCTCGCACCCTCCGTATTACCGCGGCTGCTGGCACGGAGTT
+
CCCCCGGGGGGGGGGGGGGGGGGGGGGGGGFGGGGGGGGGGGGGGGGGGGGGGGGGGGGGGGGGGGGGGGGGGGGGGGGGGGGGGGGGGGGGGGGGGGGGGGGGGGGGGGGGGGGGGGGGGGGGGGGGGGGGFGGGGGGGGGGGGGGGGGGGGGGGGFGGGGGGFGGGGGGGGGGGFGFGGGGGGGFFGGGGGGGGGGGGFFFFFFFFFDEFFFFFFFFFFFF?DDFFF@EFFFFFFFEFDF>>DFEFFFFFC;?;?BFA:B6?FB9BB:26:B:<<>AFAFF9B>;FF??01:26939:4
@M04999:289:000000000-L3R54:1:1101:23620:9679 2:N:0:417
GGTGGACTACAAGGGTATCTAATCCTGTTCGCTACCCATGCTTTCGAACCTCAGCGTCAGTTACAGACCAGAGAGCCGCCTACGCCACTGGTGTTCTTCCATATATCTACGCATTCCACCGCTACACATGGAGTTCCACTCTCCTCTTCTGCACTCAAGAAAAACAGTTTCAGCTGCACTTCCCCGGTTAAGCCGAGGGCTTTCACAGCTGACTTGTTCTCCCGCCTGCGTTCGCTTTACGCCCAATAAATCCGGACAACGCTTGCCACCTACGTATTACCGCGGCTGCTGGCACGTAGTT
+
CCCCCGGGGGGGGGGGGGGGGGGGGGGGGGGGGGGGGGGGGGGGGGFGGGGGGGGGGGGGGGGGGGGGGGGGGGGGGGGGGGGGGGGGGGGFGGGGGGGGGGGGGGGGGGGGGGGGGGGGGGGGGGGCAEGGGGGGGGGGGGGGGGGGGGGGGFEGGGGDGGGGGGGGGGGGGGGGFGFGGGGFFGGGGEA9FGGGGGGGFFFFFFFFFFFFFFFFFFFFFF@BF@DFFFFD;?@FDFFFFFB;?D@@E7?EF;>:>>F6>>:B<:?<??B:B??29?DFF09;>9(7???0((.43<<?4
@M04999:289:000000000-L3R54:1:1101:29005:9696 2:N:0:417
TTATGGACTACCCGGGTATCTAATCCTGTTTGCTCCCCACGCTTTCGCATCTCAGCGTCAGTATCTGTCCAGAAGGCCGCCTTCGCCACCGGTATTCCTCCACATCTCTACGCATTTCACCGCTACACGTGGAATTCTACCTTCCTCTACAATACTCTAGTTAACCAGTTTTAAGTGCAATTCCTAGGTTGAGCCCAGGGCTTTCACACCTAACTTAATTATCCGCCTACATGCCCTTTACGCCCAGTCATTCCGATTAACGCTCGCACCCTCCGTATTACCGCGGCTGCTGGCACGGATT
+
CCCCCGGGGGGGGGGGGGGGGGGGGGGGGGGGGGGGGGGGGGGGGGGGGGGGGGGGGGGGGGGGGGGGGGGGGGGGGGGGGGGGGGGGCGGE=4DFGGGGGGGGDGGGGGGGGGGGGGGGGGGGGGGGGGGGDGGGGGGGGGGGGGGGGGGFGGFGFGGFGGFGGGGGGFGGGGGGFGFGGGGGGGGGFG6FFGGGFF<D>FFFFFFFE9BBBFFFFFFFFFFFFFFFDFFEFFEDFFFFF?F@BF?;;EECFFFDD0;E<;B(49B9BB?6:?>FFF?ABB:B>>1;9B??FBF<?01(-
@M04999:289:000000000-L3R54:1:1101:23121:9697 2:N:0:417
TGGCGGACTACCCGGGTATCTAATCCTGTTCGCTACCCATGCTTTCGAGCCTCAGCGTCAGTAACAGACCAGAGAGCCGCCTTCGCCACTGGTGTTCTTCCATATATCTACGCATTTCACCGCTACACATGGAGTTCCACTCTCCTCTTCTGCACTCAAGTCTCTCAGTTTCCGATGCTCTTCCTCAGTTAAGCTGAGGGCTTTCACATTCAGACTTAAAAGACCGCCTGCGCTCCCTTTACGCCCAATAAATCCGGACAACGCTTGCCACCTACGTATTACCGCGGCTGCTGGCACGT
+
CCCCCGGGGGGGGGGGGGGGGGGGGGGGGGGGGGGGGGGGGGGGGGGGGGGGGGGGGGGGGGGGGGGGGGGGGGGGGGGGGGGGGGGGGGGGGGGGGGGGGGGGGGGGGGGGGGGGGGGGGGGGGGGGCEGG8FGGGGGGGGGGGGGGGGGGGGGGGGGGGGFGGGGGGGGGGGGGFGFGGGGGDGFGGGFGGGGGGGGGFAFF>>FFEFCFCFFFEFFF6*(55>>BDBF9>6?FFFFFFF1?@@FD@;EE?A060(49B:19:?32:AF?F((187:?>A<:(10(-380:.005::
@M04999:289:000000000-L3R54:1:1101:15028:9701 2:N:0:417
GTGTGGACTACACGGGTATCTAATCCTGTTCGCTACCCATGCTTTCGAGCCTCAGCGTCAGTTACAGACCAGAGAGCCGCCTTCGCCACTGGTGTTCTTCCATATATCTACGCATTCCACCGCTACACATGGAGTTCCACTCTCCTCTTCTGCACTCAAGAAAAACAGTTTCAGCTGCACTTCCCCGGTTAAGCCGAGGGCTTTCACAGCTGACTTGTTCTCCCGCCTGCGTTCGCTTTACGCCCAATAAATCCGGACAACGCTTGCCACCTACGTATTACCGCGGCTGCTGGCACGTAGT
+
CCCCCGGGGGGGGGGGGGGGGGGGGGGGGGGGGGGGGGGGGGGGGGGGGGGGGGGGGGGGGGGGGGGGGGGGGGGGGGGGGGGGGGGGGGGFGGGGGGGGGGGGGGGGGGGGGGGGGGFGGGGGGGGGGGGGFGGGGFGGGGGGGGGGGGGGGGGGGGGGGGFGFGGGGGGGGGGGFGFGGGGGGGGGGGEGGGGGGGG7@FFFFFFFEFFE@FFFFAFFFFBBFFFDDFBFFFFBDF?FF@?BB;0@B7AFABF0<>;<?F;6?:FFF?<B??6<<A:A>D?9>;B;BF:)560,44:?:
@M04999:289:000000000-L3R54:1:1101:14462:9702 2:N:0:417
AAGACTACTCGGGTATCTAATCCTGTTCGCTACCCATGCTTTCGAACCTCAGCGTCAGTTACAGACCAGAGAGCCGCCTTCGCCACTGGTGTTCTTCCATATATCTACGCATTCCACCGCTACACATGGAGTTCCACTCTCCTCTTCTGCACTCAAGAAAAACAGTTTCAGCTGCACCTCCCCGGTTAAGCCGAGGGCTTTCACAGCTGACTTGTTCTCCCGCCTGCGTTCGCTTTACGCCCAATAAATCCGGACAACGCTTGCCACCTACGTATTACCGCGGCTGCTGGCACGTAGTT
+
CCCCCGGGGGGGGGGGGGGGGGGGGGGGDFGGGGGGGGGGGGGGGGGGGGGGGGGGGGGGGGGGGGGGGGGGGGGGGGGGGGGGGGEGGGGGGGGGGGGGGGGEGGGGGGGGGGGGGGGGGGGGGFFGGGGGGGGGGGGFFGGGGGGGGGGGGGGGGGGFGGGGGGGGGGGGGGGGFGFGGGGGGGGGGGGGGGGGGGGGFFFFFFFFF@BFEFFFEFFFFFFFFFFFFFDF@0?DCCF>>FD0@EACFFFFBFF;::99BB?BFDFBB:((.4<?<<4?BF7996:B:((,24:086>
@M04999:289:000000000-L3R54:1:1101:22072:9714 2:N:0:417
TTTTCCTACAATGGGGTCTTATACTTTTTTCTCCCCCCCCTTTTTTTCCTCCGTGGCAAGAATATCCCCATAAGCTCCCTCCCCCCTTCGCGTTCCTTCCTCTCTCTTCTGCTTTCACCCCTCCCCACGCCGTTCTTTTTCCCTCTTCTACTATCTCATTATACAATTCTTTTAGTAGTATGCCTCGTTGAGCCACCGGGTTTCACTCTTCGCTTTATTATTTCCCTCCTCACCTCTTTCCCCCCATTCCCTCCCATTATCACTCACCACCTACGTATTCCCCCGGCGGCGTGCACGTCGT
+
B@C6,;CE,,;,6E8,@,C,E<,-,,,C,+,C,FEEEG+@@,F,67+,,AF,+6,++,9,:9C,,,,,,,6,C,:654A,::,?::+,9++++@+A<EF,,,,,,9,,4,,,555,9<,@:4+=++3++++++6,+,66,6,,,41,2235,,,,,7,3,7,,,,3,,7,3,@C*@<@++2++,,,4=F,11?419*):42??@88++0)/(,))8)+17+))).73/1,(/(6)6)7C6)).23(.)))).,(-()6:)6)-))((,)-2((.(3)-4)6,(,((((,-(-3(4.-(((-
@M04999:289:000000000-L3R54:1:1101:4698:9766 2:N:0:417
GTCGTGACTACTCGGGTATCTAATCCTGTTTGCTACCCACGCTTTCGAGCATGAACGTCAGTGTTATCCCAGGAGGCTGCCTTCGCCATCGGTATTCCTCCACATCTCTACGCATTTCACTGCTACACGTGGAATTCTACCTCTCTCTGACACACTCTAGTTTGACAGTTTCAAATGCACGCCCCAAGTTGAGCTCGGGGATTTCACATCTGACTTATCTAACCGTCTGCGCTCGCTTTACGCCCAGTATTTCCGATTAACGCTCGCACCTTACGTATTACCTCGGCTGCTGGCGCGTAGT
+
CCCCCCE<CFGFEGGGGE@EFF9<FC<FGGEFCFFGG86,@FFGDFEFCF:<FF@C@FDG7<@FC@<C,C<F,FG@7ECF<F9B,F46F@FEGGF9F?EGGGG@,AA<E<<=::F7@<AE=>?FF?E<C44@C4E8FFG;9=A,19EE;=FFG8>,4@EE@DDDCFAFGGA:EC9=FD9+=+==+CE8ECDFDCFGGGDDA?FAFFFFEFAEEFFFEFC4B4A9=)--5*(655(59B2=78;>F;(/7)6.772/,((.409@F999B0(.),874>8:46))1(23,14:5:>?029(-
@M04999:289:000000000-L3R54:1:1101:19985:9767 2:N:0:417
GCGACTACTCGGGTATCTAATCCTGTTTGCTCCCCACGCTTTCGCATCTCAGCGTCAGTATCTGTCCAGAAGGCCGCCTTCGCCACCGGTATTCCTCCACATCTCTACGCATTTCACCGCTACACGTGGAATTCTACCTTCCTCTACAATACTCTAGTTAACCAGTTTTAAGTGCAATTCCTAGGTTGAGCCCAGGGCTTTCACACCTAACTTAATTATCCGCCTACATGCCCTTTACGCCCAGTCATTCCGATTAACGCTCGCACCCTCCGTATTACCGCGGCTGCTGGCACGGAGTT
+
CCCCCGGGGGGGGGGGGGGGGGGGGGGGGGGGGGGGGGGGGGGGGGGGFGGGGGGGGGGGGGGGGGGGGGGGGGGGGGGGGGGGGGGGGGGGGGGGGGGGGGGFFGGGGGGGGGGGGGGGGGGGGGGGGGGFGGGGGGGGGGGGGGGGEGGGGGGGGGGGFGFGGGGFGGGGGFGGFGFGGGGGGFGGFFGGFGGGGGGGFFAFFFFFFFFFFFFFFFFFFABAFFFEFEEBFFFFEC?BB@FFFFFFCEEF?;??EC;@F<B@FF><???B::04<A4?>F>>91:BF061889,7:0
@M04999:289:000000000-L3R54:1:1101:17324:9786 2:N:0:417
AAGGACTACCGGGGTATCTAATCCTGTTCGCTACCCATGCTTTCGAGCCTCAGCGTCAGTAACAGACCAGAGAGCCGCCTTCGCCACTGGTGTTCTTCCGTATATCTACGCATTTCACCGCTACACATGGAGTTCCACTCTCCTCTTCTGCACTCAAGTCTCTCAGTTTCCGATGCTCTTCCTCAGTTAAGCTGAGGGCTTTCACATTCAGACTTAAACGACCGCCTGCGCTCCCTTTACGCCCAATAAATCCGGACAACGCTTGCCACCTACGTATTACCGCGGCTGCTGGCACGTAGTT
+
CCCCCGGGGGEGGGGGGGGGGGGGGGGGGGGGGGGGGGGGGGGGGGGGGGGGGGGGGGGGGGGGGGGGGGGGGGGGGGGGGGGGGGGGGGGGGGGGGGGGGGGGGGGGGGGGCGGGGGGGGGGGGGGGGGGGGGGGGGGGGGFGGGGGGGGGGGGGGGGGGFGGGGGGGGFGEGDDFFFGGGGGAFGGCEFFGGGGGGGGFFFFFFFFFFFCEFFFF>AAFFFBBBFFFBFFD@DF<E3CDFFFF@@@FEFFFFF0;B<BBFF6<F4<D:<?BF?BB?AF26>FF>9>?B??6<D?FB<:9
@M04999:289:000000000-L3R54:1:1101:28679:9876 2:N:0:417
GGAGACTACTAGGGTATCTAATCCTGTTCGCTCCCCACGCTTTCGTCCATCAGCGTCAATCGGTATTTAGTAACCTGCCTTCGCAATCGGGGTTCTGTGTAATATCTATGCATTTCACCGCTACACTACACATTCCAGCTACTTCAATACTATTCAAGATTAACAGTATCAACGGCAGTTCTACAGTTAAGCTGCAGGTTTTCACCGCTGACTTATCAACCCGCCTACGGACCCTTTAAACCCAATAAATCCGGATAACGCTCGCATCCTCCGTATTACCGCGGCTGCTGGCACGGCGTTT
+
--,6ADGGGGDEGGGGGGGGGGGGGFGF9,@FFBGGGGGGGGGGGGDFGGGFGGGGGCFGD<:BFDGGGGGF<FGGGGGGGGFG:::FBFDGGFGGGG9F,:FEGGGGGGGGGGGGGGF@FGGGFGGGCDGDEGG9E,@FGF?AFGEGGGGGFAE8>,4@D@,@CFDGGG8E8C?E5DF7DCDGD,EFFADCE?FFFC=DFFFF995@AAAC@FFFAF@BFDFF9@25@(5@>552>C?AB;<2((633<?;9:<2<E@6;<0(((4;5<A:((4:?::4(40(((-442:6(4:>(((-(
@M04999:289:000000000-L3R54:1:1101:27560:9881 2:N:0:417
TGGACTACCTGGGTATCTAATCCTGTTTGCTCCCCACGCTTTCGCATCTCAGCGTCAGTATCTGTCCAGAAGGCCGCCTTCGCCACCGGTATTCCTCCACATCTCTACGCATTTCACCGCTACACGTGGAATTCTACCTTCCTCTACAATACTCTAGTTAACCAGTTTTAAGTGCAATTCCTAGGTTGAGCCCAGGGCTTTCACACCTAACTTAATTATCCGCCTACATGCCCTTTACGCCCAGTCATTCCGATTAACGCTCGCACCCTCCGTATTACCGCGGCTGCTGGCACGGAGTT
+
CCCCCGGGGGGGGGGGGGGGGGGGGGGGGGGGGGGGGGGGGGGGGGGGGGGGGGGGGGGGGGGGGGGGGGGGGGGGGGGGGGGGGGFGGGGGGGGGGGGGGGGGGGGGGGGGGGGGGGGGGGGGGGGGGGGFGGGGGGGGGGGGGGGGGGGGGGGGGGEFFGGGGFGGGGFGGGGGFGFGGGGGDEGGGGGGCGGGGDFGFFFFFFEFFFFFEFFFEFFFFFBFFFFFF?EEFFFFFFFFFFF=EFFEFFFFF<0<FFDB;79F9BB?F?B0,4<?<A9(9>99>9:DF21,4?;>0?7
@M04999:289:000000000-L3R54:1:1101:10960:10003 2:N:0:417
CAAAGGATTACACGGGTATCTAATCCTGTTCGCTCCCCACGCTTTCGTCCATCAGCGTCAATCGGTATTTAGTAACCTGCCTTCGCAATCGGGGTTCTGTGTAATATCTATGCATTTCACCGCTACACTACACATTCCAGCTACTTCAATACTATTCAAGATTAACAGTATCATCGGCAGTTCTACAGTTAACCTGCAGGTTTTCACCGCTGACTTATCAACCCGCCTACGGACCCTTTAACCCCAATAAACCCGGATAACGCTCGCCTCCTCCGTATTACCGTGCCTGCTGCCACGGATT
+
-886B86,;66C,CFGCCFGGGC<FF<,;EF@@7F:FG8B@+BFC<,CFE,,;C,F+88@@,,6886,C,<CEE<FEDCFGDFAFF?C:6D:>7F7EE,9@AFFA,,,4AED<,AFF@=;BC7C7C:FE<FGGGGCF;;4,,,@?DAA,EF,,6;6@F=:9E,6=B8,7=,,D,6@*03+AD7:>@,5@@DC,<25+:7+@?A>BF>98=A=>AFAA+1;1::4)----7(((5@2@@8=E4@??FD14;.)/8@103;4339243((-4((446,(.44:2((.(4--((.).),424(-
@M04999:289:000000000-L3R54:1:1101:22023:10004 2:N:0:417
ACGACTACTCGGGTATCTAATCCTGTTTGCTCCCCACGCTTTCGCATCTCAGCGTCAGTATCTGTCCAGAAGGCCGCCTTCGCCACCGGTATTCCTCCACATCTCTACGCATTTCACCGCTACACGTGGAATTCTACCTTCCTCTACAATACTCCAGATAACCAGTTTTAAGTGCAATTCCCAGGTTGAGCCCGGGGCTTTCACACCTAACTTAATTATCCGCCTACATGCCCTTTACGCCCAGTCATTCCGATTAACGCTCGCACCCTCCGTATTACCCCGGCTGCTGGCACGGATTT
+
CCCCCGGGGGGGGGGGGGGGGGGGGGGGGGGGGGGGGGGGGGGGGGGGGGGGGGGGGGGGGGGGGGGGGGGGGGGGGGGGGGGGGGGGGGGGGGGGGGGGGGGGGGGGGGGGGGGGGGGGGGGGGGGGGGGGGGGGGGGGGGGGGGGGGGGGGGGGGGGGGGFGGGGGGGGGGGGGFGFGGFFGGGFFFEGGGGGGGGGGFFAFFFDFEFFEFFFFFFF?@9=>>@FBEFF@DFFFFFFFFBFF;EEE?C?EFF<@CC:(-14>BFFF<::9:F?>424((310-(47>3,(4:1(((.
@M04999:289:000000000-L3R54:1:1101:14743:10026 2:N:0:417
CTGGTGACTACCGGGGTATCTAATCCTGTTTGCTCCCCACGCTTTCGCATCTCAGCGTCAGTATCTGTCCAGAAGGCCGCCTTCGCCACCGGTATTCCTCCACATCTCTACGCATTTCACCGCTACACGTGGAATTCTACCTTCCTCTACAATACTCTAGTTAACCAGTTTTAAGTGCAATTCCTAGGTTGAGCCCAGGGCTTTCACACCTAACTTAATTATCCGCCTACATGCCCTTTACGCCCAGTCATTCCGATTAACGCTCGCACCCTCCGTCTTACCGCGGCTGCTGGCACGGAGT
+
CCCCCGGGGGGGGGGGGGGGGGGGGGGGGGGGGGGGGGGGGGGGGGGGGGGGGGGGGGGGGGGGGGGGGGGGGGGGGGGGGGGGGGGGGGGGGCGGGGGGGGGGGGGGGGGGGGGGGGGGGGGGGGGGGGGGGGGGGGGGGGGGGGGGGGGGGGGGGGGGGGGGGGGGGGGGGGFGFGFGGGGGGGGGGGGGGGGGGFGGEFFFFFFFFFFFFFFFFFFFFFFFFF@D>DFFFFFFFFFFE(7@FFFE@AFCFFE6<D@FEFF@<;BFFBFFFF>?(2:<B>13>>14>FFF::08?9244
@M04999:289:000000000-L3R54:1:1101:4066:10029 2:N:0:417
TCTGACTACTAGGGTATCTAATCCTGTTTGCTCCCCACGCTTTCGCATCTCAGCGTCAGTATCTGTCCAGAAGGCCGCCTTCGCCACCGGTATTCCTCCACATCTCTACGCATTTCACCGCTACACGTGGAATTCTACCTTCCTCTACAATACTCTAGTTAACCAGTTTTAAGTGCAATTCCTAGGTTGAGCCCAGGGCTTTCACACCTAACTTAATTATCCGCCTACATGCCCTTTACGCCCAGTCATTCCGATTAACGCTCGCACCCTCCGTATTACCGCTGCTGCTGGCACGGAGTTC
+
CCCCCGGGGGFGGGF<EGGDGFEEGGGGGGGFFGFGGCGGGEGGGGGCFGGGGGGFGGGGGGGGGCEFEGFFGGGGG>GGGGGGEEGCGCF@CFGGGGGFGB=AEGGEFFEE@CFFFGEGGGGGGGGGGG7,9>FGGFGGGG?EFGDEFDF8DFCGGGDGGGGCFCAAFE@DA=E8DGFFFFFF9EFGDFCFF?1@D67CFFFFFFFFD@@C@CFFFCF7EE2B=D=BE**:@325>>E>=B((56>@F55?;;@6?3<?B?D>B(3772-3;B01:-))-3(7;??722(,48:>0-,,)
@M04999:289:000000000-L3R54:1:1101:23298:10059 2:N:0:417
AGACTACCCGGGTATCTAATCCTGTTCGCTACCCATGCTTTCGAACCTCAGCGTCAGTTACAGACCAGAGAGCCGCCTTCGCCACTGGTGTTCTTCCATATATCTACGCATTCCACCGCTACACATGGAGTTCCACTCTCCTCTTCTGCACTCAAGAAAAACAGTTTCAGCTGCACTTCCCCGGTTAAGCCGAGGGCTTTCACAGCTGACTTGTTCTCCCGCCTGCGTTCGCTTTACGCCCAATAAATCCGGACAACGCTTGCCACCTACGTATTACCGCGGCTGCTGGCACGTATTTAGC
+
CCCCCGGGDEGGGGGFGGGGGGGGGGGGGGGGGGGGGGGGGGGGGGCEFGGGGFGGGGFGGGGGGGGGGGGGFGGGGGGGGGGGGGGGGGGGGGGGGGGGGGGGGCFGGGGGGDGGGGGEDGGGGGGGGFGGGGGGGGGGGFFCFFGGFFGGGGDFCFGFDEFFFFDFGFFGGGGGFGFFGGGEGGGG9EG558ECDGGFFFFF49?47BEE=FFFFFFFFF=@BBFFDFFFFF?CE?@BB<1:;E6?A:>(4;BF:(78(2:26<<??F?3?B0.:)3>9199310>011<B4:).-4><
@M04999:289:000000000-L3R54:1:1101:21169:10063 2:N:0:417
CGACTACCGGGGTATCTAATCCTGTTCGCTACCCATGCTTTCGAGCCTCAGCGTCAGTAACAGACCAGAGAGCCGCCTTCGCCACTGGTGTTCTTCCATATATCTACGCATTTCACCGCTACACATGGAGTTCCACTCTCCTCTTCTGCACTCAAGTCTCTCAGTTTCCGATGCTCTTCCTCAGTTAAGCTGAGGGCTTTCACATTCAGACTTAAAAGACCGCCTGCGCTCCCTTTACGCCCAATAAATCCGGACAACGCTTGCCACCTACGTATTACCGCGGCTGCTGGCACGTAGTT
+
CCCCCGGGGGGGGGGGGGGGGGGGGGGGGGGGGGGGGGGGGGGGGGGGGGGGGGGGGGGGGGGGGGGGGGGGGGGGGGGGGGGGGGGGGGGGGGGGGGGGGGGGGGGGGGGGGGGGGGGGGGGGGGGGDFGGGGGGGGGGGGGGGGGGGGGGGGGGEGGGGGGGGGGGGGGGGGGGFGFGGGGGGGGGGGGGDGGGGGGGFFFFFFFFFEEEFFFFFFFBF9ABFFFFFFFFFFAFEE?FBFFF1=ECFFF@FFFFFFFFFFFFFFFF?:??12<?<<<?B069>FF7::<15127016
@M04999:289:000000000-L3R54:1:1101:16591:10104 2:N:0:417
GGACTACACGGGTATCTAATCCTGTTTGCTACCCACGCTTTCGAGCATGAACGTCAGTGTTATCCCAGGAGGCTGCCTTCGCCATCGGTATTCCTCCACATCTCTACGCATTTCACTGCTACACGTGGAATTCTACCTCCCTCTGACACACTCTAGTTTGACAGTTTCAAATGCACGTCCCAAGTTGAGCTCGGGGATTTCACATCTGACTTATCTAACCGTCTGCGCTCGCTTTACGCCCAGTAATTCCGATTAACGCTCGCACCCTCCGTATTACCGCGGCTGCTGGCACGTAGTTAGC
+
CCCCCGGGGGGGGGGGGGGGGGGGGGGGGGGGGGGGGGGGGGGGGGGGGGGGGGGGGGGGGGGGGGGGGGGGGGGGGGGGDGGGGGGGGGGGGGGGFFGGFGGGGGGGGGGGCGGGGGGGFGGGGGGGGGGFFGEGGGGGGGGGGCCGGDGFGGGGFGFGCFGGGGFGGGGFGGGGFGFDGCFFFGFGGGDGEGGGGGGGFFFFFFFFFFBEEFFFEFFFFFFDBEFF25@>@FFFFFDFFF?E3?CCCEF@?1@39<@7?(76B>FB(:(-67BAFAFF1>>90:7:02:4???66<)<4
@M04999:289:000000000-L3R54:1:1101:24834:10126 2:N:0:417
GACTACTGGGGTATCTAATCCTGTTCGCTACCCATGCTTCCGAACCTCAGCGTCAGTTACAGACCAGAGAGCCGCCTTCGCCACTGGTGTTCTTCCATATATCTACGCATTCCACCGCTACACATGGAGTTCCACTCTCCTCTTCTGCACTCAAGAAAAACAGTTTCAGCTGCACTTCCCCGGTTAAGCCGAGGGCTTTCACAGCTGACTTGTTCTCCCGCCTGCGTTCGCTTTACGCCCAATAAATCCGGACAACGCTTGCCACCTACGTATTACCGCGGCTGCTGGCACGTAGTTAGCC
+
CCCCCGGDFGGGGGGGGGGGGGGGGGGGGEGGGGGGGGGGGGGGGGGGGGGGGGGGGGGGGGGGGGGGGGEFGGGGGGGGGGGGGGGGGGGGGGGGGGGGGGGGGGGGGGGGGGGGGGGGGGGG=FGFFFGGGGGGGGGGGGGGGGGGGGGGG?GGGGGGGGFGGGGGGGGGGGGGFGFGGGCEGEGGGFGGGDECGGGGFFFFFFFFFEFFFFFFFFFBFFFFFFFDDFF6?DCFDDBEFDDF<E?CFB>:>9<BF66<BBBA?BF8?:1<BFFFF66(71>90:7:?<?FB?48<BAA:
@M04999:289:000000000-L3R54:1:1101:11909:10128 2:N:0:417
TGACTACAAGGGTATCTAATTCTTTTTGCTTCCCACGCTTTCGCATCTCAGCGTCAGTATCTGTCCAGAAGGCCGCCTCCGCCACCGGTTTTCCTCCACATCTCTACGCATTTCACCCCTACACGTGGAATTCTACCTTCCTCTACAATACTCCAGTTAACCAGTTTTAAGTGCAATCCCTAGGTTGAGCCCAGGGCTTTCACACCCAACTTAATTATCCGCCTACATGCCCTTTACGCCCGCTCATTCCGATTAACGCTTGCACCCCCCCTTTTTCCGCGGCTGCTGTCCCGGTGTTAGC
+
A-<C<,;6;FFEC,6;,6@@,C,-,CF@9,,=@F9E@C,@FF,@@:FF9<@F+6,B,EAFFGFGGGGGGCDFGGFDF,,,+,@@FG+CB+,B,CE<F<?E@=,9A?F,+?8CFC99F,89A8,A@9=C+C<E=B,,C9,4D,EF8;;,,,@D,6=?,@,==ED=EFFG:8D=@@FF?+0DDF88;==8C6E67D9?>CGG+3?FA5*08@8C@996AAF4*7>47<2*6>>:35B4;(6?=(((.3).51/(601?;(3<((==E3:(,((-(.2)(536(4((,,)5))).71(-,-)))
@M04999:289:000000000-L3R54:1:1101:14749:10207 2:N:0:417
GCTGACTACAGGGGTATCTAATCCTGTTCGCTCCCCACGCTTTCGTCCATCAGCGTCAATCGGTATTTAGTAACCTGCCTTCGCAATCGGGGTTCTGTGTAATATCTATGCATTTCACCGCTACACTACACATTCCAGCTACTTCAATACTATTCAAGATTAACAGTATCAACGGCAGTTCTACAGTTAAGCTGCAGGTTTTCACCGCTGACTTATCAACCCGCCTACGGACCCTTTAAACCCAATAAATCCGGATAACGCTCGCATCCTCCGTATTACCGCGGCTGCTGGCACCGAGTTT
+
CCCCCGGGGGGGGGGGGGGGGGGGGGGGGGGGGGGGGGGGGGGGGGGGGGGGGGGGGGGGGGGGGGGGGGGGGGGGGGGGGGGGGGGGGGGGGGGGFGGGGGGGGGGGGGGGGGGGGGGGGGGGGGGGGGGGGGGGGGGGGGGF;FGGGGGGGGGGGGGGGGGGGGGGGGGGGGGDFGFGGGGGGGGGGGGGGGGGGGGGFFFAFFFFFFAFEFFFEFFBAABAF@FF@@FFFFF@EEFFFFFFFFFEC5)(63;@F@EF;(,669(422<10((,45:4:(-41((42>33()(-346:4
@M04999:289:000000000-L3R54:1:1101:10572:10228 2:N:0:417
GGACTACCCGGGTATCTAATCCTGTTTGCTCCCCACGCTTTCGCATCTCAGCGTCAGTATCTGTCCAGAAGGCCGCCTTCGCCACCGGTATTCCTCTACATCTCTACGCATTTCACCGCTACACGTGGAATTCTACCTCCCTCTACAATACTCTAGTTAACCAGTTTTAAGTGCATTTCCTAGGTTGAGCCCAGGGCTTTCACACTTAACTTAATTATCCGCCTACATGCCCTTTACGCCCCGCCATTCCGACTAACGCTCGCACCCGCCGTATTAACGCGGCTGCCGTCACGGATTTAGC
+
BC8,BEF@FG7FG:FC@AE9,CEGF<EFFFG,C7C@FGE:8,F,@CCGGGFGGFG:7,6,,66<EEGE,C@<<EC@:F7?FGGE:<=@CC,@?FFF,AFBFGCFCE;<FEG+C,A59+@>+@F@E<B7+=<A=D;EGB,@+=8,=9=D@=DCF:,@E8CD,,=EG7,2=EGGGF9,2=+=DG?7EGF63@D6,3@C*3*98;A9**4=8AC<EFCFFFFFFB95)0(0*73:BBEE4((25(((.(,;)761((,)670,4>F9391((7>FB12))),3,219,,(-(336(((,-)6:2
@M04999:289:000000000-L3R54:1:1101:11859:10229 2:N:0:417
AGACTACCCGGGTATCTAATCCTGTTTGCTCCCCACGCTTTCGCATCTCAGCGTCAGTATCTGTCCAGAAGGCCGCCTTCGCCACCGGTATTCCTCCACATCTCTACGCATTTCACCGCTACACGTGGAATTCTACCTTCCTCTACAATACTCCAGATAACCAGTTTTAAGTGCAATTCCCAGGTTGAGCCCGGGGCTTTCACACCTAACTTAATTATCCGCCTACATGCCCTTTACGCCCAGTCATTCCGATTAACGCTCGCACCCTCCGTATTACCGCGGCTGCTGGCACGGAGTTACC
+
CCC<<D@FGGGDF+EFGGGGGGGGGGGFDGGGGGGGGCEGFGGGGEEFGGFFCFEGGGFGGGGFFGGGGGGFGGGG7FEGGGGGGFGGGGGGGGGGGGGGFFC<FFGGGGGGGGGGGGGGGGGGGGGGGGGGFGGGFFCFGGCAFGGGGGGGGGGGCFGGGGG8EDGGGFGG8DFDFDFGGGGGGGFGGFGGGG5C7;FFFFFFFFFFFFF<EFA8?FFFDB25@DFFEF3@FFF3C4?E9<D@F437?C@;@0<EF06:(49>FFFBFFF?01(59>:049>>04:>>6:2846(8.4).
@M04999:289:000000000-L3R54:1:1101:20491:10275 2:N:0:417
ATTTGACTACTGGGGTATCTAATCCTGTTTGCTACCCACGCTTTCGAGCATGAACGTCAGTGTTATCCCAGGAGGCTGCCTTCGCCATCGGTATTCCTCCACATCTCTACGCATTTCACTGCTACACGTGGAATTCTACCTCCCTCTGACACACTCTAGTTTGACAGTTTCAAATGCACGTCCCAAGTTGAGCTCGGGGATTTCACATCTGACTTATCTAACCGTCTGCGCTCGCTTTACGCCCAGTAATTCCGATTAACGCTCGCACCCTACGTATTACCGCGGCTGCTGGCACGTAGTT
+
CCCCCGGGGGGGGGGGGGGGGGGGGGGGGGGGGGGGGGGGGGGGGGGGGGGGGGGGGGGGGGGGGGGGGGGGGGGGGGGGGGGGGGGGGGGGGGGGGGGGGGGGGGGGGGGGGGGGGGGGGGGGGGGGGGGGGGGGGGGGGGGGGGGGGGGGGGGGGGGGGGGGGGGGGGGGGGGGFGFGGGGGGGGGGGGGGFFGGGGGFFFFFFFFEEFFFFFFFFFFFFFFFFFFFFFA=@FFFF9C@DBF<DFFFF?<EEDF<;CFFFFF@69>B<<BFFFFFFBFFFFFFFF9???B:<<1.348:
@M04999:289:000000000-L3R54:1:1101:28578:10302 2:N:0:417
GATAGACTACTAGGGTATCTAATCCTGTTCGCTCCCCACGCTTTCGCTCCTCAGCGTCAGTGACGGCCCAGAGACCTGCCTTCGCCATCGGTGTTCTTCCCGATATCTACACATTCCACCGTTACACCGGAAATTCCAGTCTCCCCTACCGCACTCCAGTCCGCCCGTACCCGGCGCCGATCCACCGTTAAGCGATGGACTTTCACGCCAGACGCGACGAACCGCCTACGAGCTCTTTACGCCCAATAAATCCGGATAACGCTTGCACCCTACGTATTACCGCTGCTGCTGGCACGTAGTT
+
CCCCCGGGGGGGGGGGGGGGGGGGGGGGGGGGGGGGGGGGGGGGGGGGGGGGGGGGGGGGGGGGGGGGGGGGGGGGGGGGGGGGGGGGGGGGGGGGGGFGGGDG+FFGGFGGGGGGGGGGGGGGGGGGGDF:CFGGGGGGGGGGGGGGGGGGGGEGGGDGGGGGEGGECEGGGGGGADEDGGGGGGGGGGGECEGGGDFFF=FFFFFFFFF@?>D>4@>6DFFFFF6?FF6?>9?2AA)6(8>B63?FB)6<:>>??:A2?B?::B<3BF?(118?ABFAA0((-30:?7)(1(40((.44
@M04999:289:000000000-L3R54:1:1101:22985:10323 2:N:0:417
TTGACTACTCGGGTATCTAATCCTGTTCGCTACCCATGCTTTCGAACCTCAGCGTCAGTTACAGACCAGAGAGCCGCCTTCGCCACTGGTGTTCTTCCATATATCTACGCATTCCACCGCTACACATGGAGTTCCACTCTCCTCTTCTGCACTCAAGAAAAACAGTTTCAGCTGCACTTCCCCGGTTAAGCCGAGGGCTTTCACAGCTGACTTGTTCTCCCGCCTGCGTTCGCTTTACGCCCAATAAATCCGGACAACGCTTGCCACCTACGTATTACCGCGGCTGCTGGCACGTAGTT
+
CCCCCGGGGGGGGGGGGGGGGGGGGGGGGGGGGGGGGGGGGGGGGGGGGGGGGGGGGGGGGGGGGGGGGGGGGGGGGGGGGGGGGGGGGGGGGGGGGGGGGGGGGGGGGGGGGGGGGGGGGGGGGGFGGGGGGGGGGGGGGGGGGGGGGGGGGGGGGGGGGGGGGGGGGGGGGGGGFGFGGGGGGGGGGGGGGGGGGGGGFFFFFFFFFEFFFFFFFFFFFFFFFFFFFFFF@<FFFFFFFFF=@EE>EFFFFF>>::>BFF??FFFFFFFFFFA?AD2?FF69>>?BFBBFB6:?2(.
@M04999:289:000000000-L3R54:1:1101:21140:10448 2:N:0:417
GCGGACTACTGGGGTATCTAATCCTGTTTGCTCCCCACGCTTTCGCATCTCAGCGTCAGTATCTGTCCAGAAGGCCGCCTTCGCCACCGGTATTCCTCCACATCTCTACGCATTTCACCGCTACACGTGGAATTCTACCTTCCTCTACAATACTCTAGTTAACCAGTTTTAAGTGCAATTCCTAGGTTGAGCCCAGGGCTTTCACACCTAACTTAATTATCCGCCTACATGCCCTTTACGCCCAGTCATTCCGATTAACGCTCGCCCCCTCCGTATTACCGCGGCTGCTGGCACGGAGTTT
+
CCCCBGGGGCEFGGGGGDFGGFGFFFGGGDGDFGGGGGEGGGGFCCG7F<<@BEGEEGGGGGGGGGGGGGFGGGGFGGGGGGGGGGGGFGG7FFGCGGGGGGCE=BFCFDEEGGGGCGGEDEEC9F@FGGGGGGGFGGGGFGGGECDDD?ACE:?EADCECFEGGGDFGEFGEDFG7D9FCGGFGC9FFCFFGC6;FG5CAFF@A+;>58>BCFFFFFF4BE@BDD9:=CEEEBFDFFE52>B1=EEAEEEE@1(:6CC6>7((((-7((-:32(45).6(((-,(-4>)43(4<(33:8)
@M04999:289:000000000-L3R54:1:1101:7972:10450 2:N:0:417
TGTGACTACTAGGGTATCTAATCCTGTTCGCTACCCATGCTTTCGAGCCTCAGCGTCAGTAACAGACCAGAGAGCCGCCTTCGCCACTGGTGTTCTTCCATATATCTACGCATTTCACCGCTACACATGGAGTTCCACTCTCCTCTTCTGCACTCAAGTCTCTCAGTTTCCGATGCTCTTCCTCAGTTAAGCTGAGGGCTTTCACATTCAGACTTAAAAGACCGCCTGCGCTCCCTTTACGCCCAATAAATCCGGACAACGCTTGCCACCTACGTATTACCGCGGCTGCTGGCACGTAGTT
+
CCCCCGGGGGGGGGGGGGGGGGGAGGGGGGGGGGGGGGGGGGGGGFGGGGGGGGGGGGGGGGGGGGGGGGGGGGGGGGGGGGGGGGGGGGGGGGGGGGGGGGGGGGGGGGGGGGGGGGGGDGGGGGGGGGGGG?EGGGGFGCEFGGGGGGGGGGGGF?EGAEDFFFGFGGFGGGGGFGFGGGGGGGGGGGGGGGCFFGGFFFFFFFFFFEFFBFFCE8FEFFFFAFFFFFFFD>DFEBFFFDF@FF1@AFFF@@F@>>FFF0<@F6?>?:?036?248<><?9>(499FF2::7<BF??1.
@M04999:289:000000000-L3R54:1:1101:23310:10456 2:N:0:417
TAGACTACCCGGGTATCTAATCCTGTTCGCTACCCATGCTTTCGAGCCTCAGCGTCAGTAACAGACCAGAGAGCCGCCTTCGCCACTGGTGTTCTTCCATATATCTACGCATTTCACCGCTACACATGGAGTTCCACTCTCCTCTTCTGCACTCAAGTCTCTCAGTTTCCGATGCTCTTCCTCAGTTAAGCTGAGGGCTTTCACATTCAGACTTAAAAGACCGCCTGCGCTCCCTTTACGCCCAATAAATCCGGACAACGCTTGCCACCTACGTATTACCGCGGCTGCTGGCACGTGGTT
+
CCCCCGGGGGGGGGGGGGGGGGGGGGGGGGGGGGGGGGGGGGGGGGGGGGGGGGGGGGGGGGGGGGGGGGGGGFGEGGGGGGGGGGGGGGGFGGGGGGGGGGGGGGGGGGGGGGGGGGGGGGGGGFGGGGGGGGGGGGGGGGGGGFGGGGGGGGGGGGGGGGGGGFGGGGGGGGD89DFGGGGGGGGGGGGGGFGGDGGFFFFFF696@EFFFFFFFFFFFFAF2@B>@@@FFFFEFC9EFFBFFFEFFFEFFFFF6;@>0:BBFBFFBBFFFB2<:<<4?>BFF;91:??BF?B6((42
@M04999:289:000000000-L3R54:1:1101:19498:10502 2:N:0:417
AGACTACTGGGGTATCTAATCCTGTTCGCTCCCCACGCTTTCGCTCCTCAGCGTCAGTGACGGCCCAGAGACCTGCCTTCGCCATCGGTGTTCTTCCCGATATCTACACATTCCACCGTTACACCGGGAATTCCAGTCTCCCCTACCGCACTCCAGTCCGCCCGTACCCGGCGCCGATCCACCGTTAAGCGATGGACTTTCACACCAGACGCGACGAACCGCCTACGAGCCCTTTACGCCCAATAAATCCGGATAACGCTTGCACCCTACGTATTACCGCCGCTGCTGGCACGTAGTTAGC
+
CCCCCGGGGGGGGGGGGGGGGGGGGGGGGGGGGGGGGGGGGGGGFGGGGGGGGGGGGGGGGGGGEGGGFGGCGGGGGGGGGGGGGGGGFCGGGGGGFFGGGGGGDFGGGGGGGGGGGGDGGGGGGGEGDGGGGGGGFGDGGDGGGFGGDEGGGGGGFGGGDEGGGDGGGGDE85?E;DFGGGGC8?EFGGGG5CEFGGGGACAFFFFFFFFFF@E>B:>>BFFFB338:B(-4:>AB:?FFBFB:BAAABB>(:?FFBB0?12723?:::?F2489AF?0(49;60)03:?BB:7B?AAB<
@M04999:289:000000000-L3R54:1:1101:2285:10518 2:N:0:417
GTGACTACTGGGGTATCTAATCCTGTTCGCTCCCCACGCTTTCGTCCATCAGCGTCAATCGGTATTTAGTAACCTGCCTTCGCAATCGGGGTTCTGTGTAATATCTATGCATTTCACCGCTACACTACACATTCCAGCTACTTCAATACTATTCAAGATTAACAGTATCAACGGCAGTTCTACAGTTAAGCTGCAGGTTTTCACCGCTGACTTATCAACCCGCCTACGGACCCTTTAAACCCAATAAATCCGGATAACGCTCGCATCCTCCGTATTACCGCGGCTGCTGGCACGGAGTT
+
CCCCCGGGGGGGGGGGGGGGGGGGGGGGGGGGGGGGGGGGGGGGGGGGGGGGGGGGGGGGGGGGGGGGGGGGGGGGGGGGGGGGGGGGDGGGGGGGGFFGFGGGGGGGGGGGGGGGGGGGGGGGGGGGGGGGGGGGGGGGGFGGGGGGGGGGGGGGGGGGGGGGGGGGGGGGGGGGFGFGGGGGGGGGGFGGFGGGGGGGFFFFFFFFFFFFFFFFEFFFB5AFAFFF?FF@DFFFFFC=@(6;DEECEFF@>@FFFEF6?D>>B143.<<BB0??2<DB6,,(-2,),5:()-43,4(
@M04999:289:000000000-L3R54:1:1101:5927:10521 2:N:0:417
TCGGGACTACCGGGGTATCTAATCCTGTTCGCTACCCATGCTTTCGAACCTCAGCGTCAGTTACAGACCAGAGAGCCGCCTTCGCCACTGGTGTTCTTCCATATATCTACGCATTCCACCGCTACACATGGAGTTCCACTCTCCTCTTCTGCACTCAAGAAAAACAGTTTCAGCTGCACTTCCCCGGTTAAGCCGAGGGCTTTCACAGCTGACTTGTTCTCCCGCCTGCGTTCGCTTTACGCCCAATAAATCCGGACAACGCTTGCCACCTACGTATTACCGCGGCTGCTGGCACGTAGTT
+
CCCCCGGGGGGGGGGGGGGGGGGGGGGGGGGGGGGGGGGGGGGGGGGGGGGGGGGGGGGGGGGGGGGGGGGGGGGGGGGGGGGGGGGGGGGGGGGGGGGGGGGGGGGGGGGGGGGGGGGGGGGGGGGGGGGGGGGGGGGGGGGGGGGGGGGGGGGGGGGGGGGGGGGGGGGGGGGGFGFGGGGGGGDECEFAFGGGGGGGFFFFFFFFFFFFFFFFEFFFFFFFFFFFFFFFFFFF?FFFFFF>?BFFFFFFFFFFF12?BB?B<::AFFFFFF?444<A4<>69BFFFFFB?FF??:::<
@M04999:289:000000000-L3R54:1:1101:20594:10530 2:N:0:417
GATTGACTACCGGGGTATCTAATCCTGTTTGCTCCCCACGCTTTCGCATCTCAGCGTCAGTATCTGTCCAGAAGGCCGCCTTCGCCACCGGTATTCCTCCACATCTCTACGCATTTCACCGCTACACGTGGAATTCTACCTTCCTCTACAATACTCTAGTTAACCAGTTTTAAGTGCAATTCCTAGGTTGAGCCCAGGGCTTTCACACCTAACTTAATTATCCGCCTACATGCCCTTTACGCCCAGTCATTCCGATTAACGCTCGCACCCTCCGTATTACCGCGGCTGCTGGCACGGGTTT
+
CCCCCGGGGGGGGGGGBEEFGFGGCAEGGGGGFGGGGGGEEGGGGGGGCFFFGGGGGGGGGGGGGGGGGGGGGGGGGEGGGFGFGGGGGGGEEGAF9@FGGGF@FEGGGGGGGGGCFGGF=CFGGGGGGGGGGGGGGGGGGGGGGFGGGGGGFDF?EGFGFGGGCDFFGGFGFACFFG9CDFFFGG8FGGFFGGCFGG5*@FAFCFFF>=EFBFFFCFFCAE:>@9@>F:E<>==EFE*B;?;;@;4;3?))<;(:2<94611226(2910:6>207(6A44;>BF66?7?0((.30,(-3
@M04999:289:000000000-L3R54:1:1101:9514:10535 2:N:0:417
TGGACTACTGGGGTATCTAATCCTGTTCGCTACCCATGCTTTCGAACCTCAGCGTCAGTTACAGACCAGAGAGCCGCCTTCGCCACTGGTGTTCTTCCATATATCTACGCATTCCACCGCTACACATGGAGTTCCACTCTCCTCTTCTGCACTCAAGAAAAACAGTTTCAGCTGCACTTCCCCGGTTAAGCCGAGGGCTTTCACAGCTGACTTGTTCTCCCGCCTGCGTTCGCTTTACGCCCACTAAATCCGGACAACGCTTGCCACCTACGTATTACCGCGGCTGCTGGCACGTAGTTA
+
CCCCCGGGGGFFGGGGGGGGGGGGGGGGGGGGGGGGGGGGGGGGGDGGGGGGGGGGGGGGGGGGGGGGGFGGGGGGGGGGGGGGGFGGGFGGGGGGGGGGGGGGGGGGGGGGGGGGGGGGGGGGG<AFDGFGGGGGGGGGGGGGGGGGGGGGGGGGGGFEGFGGGGGGGGGGGGGGFGFGGGGGGEGGGFGGGGGGGDGGFFFFFFFFE@DFFFFFFFFFFBFFFFFFFFDDFFFFFFFFFFD(6@;@CCF9;:>>:BBFFFFFFA<3:7?::B<7<AF?039;B><D>((,.4:14,-:
@M04999:289:000000000-L3R54:1:1101:18957:10537 2:N:0:417
TTTGACTACCGGGGTATCTAATCCTGTTCGCTACCCATGCTTTCGAGCCTCAGCGTCAGTAACAGACCAGAGAGCCGCCTTCGCCACTGGTGTTCTTCCATATATCTACGCATTTCACCGCTACACATGGAGTTCCACTCTCCTCTTCTGCACTCAAGTCTCTCAGTTTCCGATGCTCTTCCTCAGTTAAGCTGAGGGCTTCCACATTCAGACTTAAGAGACCGCCTGCGCTCCCTTTACGCCCACTAAATCCGGACAACGCTTGCCACCTACGTATTACCGCGGCTGCTGGCACGTAGTT
+
CCCCCGGFGGEGGGGGGGGGGGGGGGGGGGGGGGGGFGGGGGGGDGGGGGGGGGGEGGGGGGGGGGGGGGGGGGGGGGGGGGGGGGGGGGGGGGGGGGGGGGEEFGGGGGGGGGGGGGGGGGGGGGGGGGGFFFFGGGGGGGGGGGGGGGGGGGGFGGGGFFFGGFGGGG:EGGGGBGFGGGFGGGFGDFGGGGCFDDGGFFFFFFFFFFF53AB6AA669@BB@BFFFBBFFFFD<EFFFFFFF163=@CEFBF;9>::>BB:?B:AFFF>FFBFF?FFB?FFFF(4(,):B02:(:8<>
@M04999:289:000000000-L3R54:1:1101:26741:10561 2:N:0:417
CTAGACTACTGGGGTATCTAATCCTGTTTGCTCCCCACGCTTTCGCATCTCAGCGTCAGTATCTGTCCAGAAGGCCGCCTTCGCCACCGGTATTCCTCCACATCTCTACGCATTTCACCGCTACACGTGGAATTCTACCTTCCTCTACAATACTCTAGTTAACCAGTTTTAAGTGCAATTCCTAGGTTGAGCCCAGGGCTTTCACACCTAACTTAATTATCCGCCTACATGCCCTTTACGCCCAGTCATTCCGATTCACGCTCGCACCCTCCGTATTACCGCGGCTGCTGGCACGGAGTTT
+
CCCCCGGGGGFGGEEGGGGGGGGGGGGGGGGGGGGGGGDEEGGGGGGDEGGGGGGGGCGFGFGGGCGFGGGGGGGGGGGGGGGGGGGGFGGDGEFGGGGGGG<E;FGGGFGGGGGGGGGGGGGGGGGFF=FC:DEDEFGFEEGGGGGGG,@FFFGGGF@=DFGGGGGD,@D8FG7EFGFCD@FA@DFDG68CF?EFFGGGFFFFFFFFF@C5AFFFFAFEFEFFFFFFFF?BEFFFFFFD@BF22/77?<??3(,3)76(108061;9:(23>-1(..6.(46(313?B?(4???((,-2)
@M04999:289:000000000-L3R54:1:1101:9177:10575 2:N:0:417
GCCAGACTACAAGGGTATCTAATCCTGTTCGCTACCCATGCTTTCGAACCTCAGCGTCAGTTACAGACCAGAGAGCCGCCTTCGCCACTGGTGTTCTTCCATATATCTACGCATTCCACCGCTACACATGGAGTTCCACTCTCCTCTTCTGCACTCAAGAAAAACAGTTTCAGCTGCACTTCCCCGGTTAAGCCGAGGGCTTTCACAGCTGACTTGTTCTCCCGCCTGCGTTCGCTTTACGCCCAATAAATCCGGACAACGCTTGCCACCTACGTATTACCGCGGCTGCTGGCACGTAGTT
+
CCCCCGGGGGGGEFGGGGGGGGGGGGGGGGGGDGGGGGGGGGGGGGGGGGGGGGGGGGGGGGGGGGGGGGGGGGGGGGGGGGGGGGGGGGGGGGGGGGGGGGGGGGGGGGGGGGGGGGGGGGGGGGGG@GGGGGGGGGGGGGGGGGGGGGGGGGGGGGGGFGGGDGGFGGGGGGGGFGFGGGGGGDGGGGGGGGGGGGGGFFFFFFFFFFEFFFFFFFFFF@BF>FFFFFFFFFFFFFFFF;;>71@FFECE;B63;9B:06::1<?AF??FFFFDA?26<61;(42(234(-:?F1:<4.
@M04999:289:000000000-L3R54:1:1101:4610:10617 2:N:0:417
AGTGACTACTAGGGTATCTAATCCTGTTCGCTCCCCACGCTCTCGTCCATCAGCGTCAATCGGTATTTAGTAACCTGCCTTCGCAATCGGGGTCCTGTGTAATGTCTATGCATTTCACCGCTACACTACACATTCCAGCTACTTCAATACTATTCAAGATTAACAGTATCAACGGCAGTTCTACAGTTAAGCTGCAGGTTTTCACCGCTGACTTATCAACCCGCCTACGGACCCTTTAAACCGAATAAATCCTGATAACGCTCGCATCCTCCGTATTACCGCGCCCGGTGGCACGGATTTC
+
9AC,6FFGGD@F8<FGGGGFF<F@<@C9FDGFFGGGGGEGG,DFEGGDGGGFF8+8C:FGG8CFF76E@FE<EGE9A,AFF<FGCFF8D?C7>,:A5C85F<E<AFEF,<<;EE<FFGFCC+=F9E;AFGF:,9EFEAD=DE,=DGD;8,@F,@6D;=D,,=AE,=DFAFGGF>DE58*==9DE9DD8=DCGCGFGFCGGFCFAA?95==A08+3B7>65>>B2=2><=(8@29B75=C1>=,.,1(4/.9.)/6;67@?B04((123?<7172:1(6<23>B(((,(-,-(()(44,-).
@M04999:289:000000000-L3R54:1:1101:18956:10631 2:N:0:417
GTAGACTACCGGGGTATCTAATCCTGTTCGCTACCCATGCTTTCGAACCTCAGCGTCAGTTACAGACCAGAGAGCCGCCTTCGCCACTGGTGTTCTTCCATATATCTACGCATTCCACCGCTACACATGGAGTTCCACTCTCCTCTTCTGCACTCAAGAAAAACAGTTTCAGCTGCACTTCCCCGGTTAAGCCGAGGGCTTTCACAGCTGACTTGTTCTCCCGCCTGCGTTCGCTTTACGCCCAATAAATCCGGACAACGCTTGCCACCTACGTATTACCGCGGCTGCTGGCACGTAGTT
+
CCCCCGGGGGGGGGGGGGGGGGGGGGGGGGGGGGGGGGGGGGGGGGGGGGGGGGGGGGGGGGGGGGGGGGGGGGGGGGGGGGGGGGGGGGGGGGGGGGGGGGGGGGGGGGGGGGGGGGGGGGGGGGGEGGGFFGGGGGGGGGGGGGGGGGGGGGGGGGGGGGGGGGGGGGGGGGFGFGFGGGGGGGGGGGGGGGGGGGGGFFFFFFFFFEEDFAFFFFFFFFFFBFFFFF;DFBD;04>DDFFFB?:A64A?>>F>FFB>FB6::>DFFB>B?2)6>AAB:B>>9496?B>B?>BF2:?A
@M04999:289:000000000-L3R54:1:1101:12649:10653 2:N:0:417
TCGTCGACTACAGGGGTATCTAATCCTGTTCGCTCCCCACGCTTTCGTCCATCAGCGTCAATCGGTATTTAGTAACCTGCCTTCGCAATCGGGGTTCTGTGTAATATCTATGCATTTCACCGCTACACTACACATTCCAGCTACTTCAATACTATTCAAGATTAACAGTATCAACGGCAGTTCTACAGTTAAGCTGCAGGTTTTCACCGCTGACTTATCAACCCGCCTACGGACCCTTTAAACCCAATAAATCCGGATAACGCTCGCATCCTCCGTATTACCGCGGCTGCTGGCACGGAGT
+
CCCCCGGGGGGGGGGGGGGGGGGGGGGGGGGGGGGGGGGGGGGGGGGGGGGGGGGGGGGGGGFGGEFFGGGGGGGGGGGGGGGGGGGDFGGGGGGGGGGGGGGGGFGGGGGGGGGGGGGGGGGGGGGGGGGGGGDFFGGFGGGGFGGGGGGGGGGGGGGGGGGGGGEGGGGGGGGGFGFGGGGGGGGGGGGGGGGGGGGGFFFFFFFFFFFF>FFFFFFFFF@AB>BFFFDDDFFFFFEFFFEF<?<8;<EFF@FFFFFBFFFB?FFFFF2<ABF:?<?>AAF0>>9BFFF0:B:?BFF>-
@M04999:289:000000000-L3R54:1:1101:17791:10712 2:N:0:417
GACTACTAGGGTATCTAATCCTGTTTGCTACCCACGCTTTCGAGCATGAACGTCAGTGTTATCCCAGGAGGCTGCCTTCGCCATCGGTATTCCTCCACATCTCTACGCATTTCACTGCTACACGTGGAATTCTACCTCCCTCTGACACACTCTAGTTTGACAGTTTCAAATGCACGTCCCAAGTTGAGCTCGGGGATTTCACATCTGACTTATCTAACCGTCAGCGCTCGCTTTACGCCCAGTAATTCCGATTAACGCTCGCACCCTACGTATTACCGCGGCTGCTGGCACGTAGTTAGCC
+
CCCCCGGGGFGGGGGGGGGGGGFGGGGGGGGGGFGGGGGGGGGGGGGGGGGGGGGGGGGGGGG9FFFGGGGGGGGGGGGGGGGGFGGGGFGFFFFFGGGGGGGGGGGGGGGGGGGGGGGGGGGGGFGEGGGGGGGGDGGGGGGGCFGFFGFGGGGGGGGGGGGDDFGFDFGGGGGGFGBCFFFFFGGGGGGGGGGCGGDFFFFFFFFFFFFFEFFFFFF5:@AA9AFFFFFFBDEFDF@F?=>=?EFEFF;D0;?EF>F;6>B>@?:???:?BBA690(3;>F96:701(43:::3:A>A4
@M04999:289:000000000-L3R54:1:1101:14278:10747 2:N:0:417
CGGACTACAAGGGTATCTAATCCTGTTTGCTCCCCACGCTTTCGCATCTCAGCGTCAGTATCTGTCCAGAAGGCCGCCTTCGCCACCGGTATTCCTCCACATCTCTACGCATTTCACCGCTACACGTGGAATTCTACCTTCCTCTACAATACTCTAGTTAACCAGTTTTAAGTGCAATTCCTAGGTTGAGCCCAGGCCTTTCACACCTAACTTAATTATCCGCCTACATGCCCTTTACGCCCAGTCATTCCGATTAACGCTCGCACCCTCCGTATTACCCCGCCTGCTGTCACGGAGTTAC
+
CCCCCGGGGFGGDEEE9FGGGGFFGGGGGGGGGGGGGGGGGGGGGGEG9FGGGGGGGGGFFGGGGGGGFFGGGDFGGGGGGGGGCEFFGG>FFGGGGGGGGGC<FEFFGEGGGGGGGGEGGGGGGGCFGF9F:EGGGDFFGGGGGGGGCGGGCFFGGGFFFGGGGFFGGGGGFGGG?D5FFGGG8DD@EEEGGCGG+:CF86;EFF>CE58AAFAFCF9<F4@ADABEECE:=BB3=EFFFFF9;BEF)96;8<0;431266(2(22(,::>3(::444(44(-3((.4).)40(22:.:)
@M04999:289:000000000-L3R54:1:1101:19182:10749 2:N:0:417
AGTCGACTACTGGGGTATCTAATCCTGTTCGCTACCCATGCTTTCGAACCTCAGCGTCAGTTACAGACCAGAGAGCCGCCTTCGCCACTGGTGTTCCTCCATATATCTACGCATTCCACCGCTACACATGGAGTTCCACTCTCCTCTTCTGCACTCAAGAAAAACAGTTTCAGCTGCACTTCCCCGGTTAAGCCGAGGGCTTTCACAGCCGACTTGTTCTCCCGCCTGCGTTCGCTTTACGCCCAATAAATCCGGACAACGCTTGCCACCTACGTATTACCGCGGCTGCTGGCACGTAGTT
+
CCCCCGGGGGGGGGGGGGGGGGGGGGGGGGGGGGGGGGGGGGGGGGGGGGGGGGGGGGGGGGGGGGGG@GGGFGEGGGGGGDGGGGDGGGGGGFGGGGGGGGGGGGGGGGGGGGGGGGGGGDGGEGGGCFGGGEFFGGGGGGGFGGGGGGGGGGGGGGGGGF?FGGGGGGGGFFGGFGFGGGGGGGGEGGGGGGGCGGDGFFFFFFFFFFFFFFF=CFFEFEFFFFFFFBF;0;BF@FEF?D@BFFFBFFBABF;09>??BFF??B><?<?702:2<?<A200,7>;><:B0?BF:1.366
@M04999:289:000000000-L3R54:1:1101:6680:10803 2:N:0:417
GAGACTACCGGGGTATCTAATCCTGTTTGCTACCCACGCTTTCGAGCATGAACGTCAGTGTTATCCCAGGAGGCTGCCTTCGCCACTGGTGTTCTTCCATATATCTACGCATTCCACCGCTACACATGGAGTTCCACTCTCCTCTTCTGCACTCAAGAAAAACAGTTTCAGCTGCACTTCCCCGGTTAAGCCGAGGGCTTTCACAGCTGACTTGTTCTCCCGCCTGCGTTCGCTTTACGCCCAATAAATCCGGACAACGCTTGCCACCTACGTATTACCGCGGCTGCTGGCACGTAGTT
+
CCCCCGGGGGGGGGGGGGGGGGGGGGGGGGGGGGGGGGGGGGGGGGGGGGGGGGGGGGGGGGGGGGGGGGGGGGGGGGGGGGGGGGGGGGGGGGGGGGGGGGGGGGGGGGGGGGGGGGGGGGGGGGGGGFGGGGGGGGGGGGGGGGGGGGGGGGGGGGGFFFGGGGGGGGGGGGGGFGFGGGGG>EEGGGGGGGGGGGGGFFFFFFFFFFFFFFFFFFF=;@@FFFFF@FFFFFFFEFFFF@F1=EE)9?;BB?>FF6;>B?F:>423::?FFB>?F<>04(31;BB?07(.8<F<?3A
@M04999:289:000000000-L3R54:1:1101:5401:10826 2:N:0:417
GACTACTAGGGTATCTAATCCTGTTTGCTCCCCACGCTTTCGCATCTCAGCGTCAGTATCTGTCCAGAAGGCCGCCTTCGCCACCGGTATTCCTCCACATCTCTACGCATTTCACCGCTACACGTGGAATTCTACCTTCCTCTACAATACTCTAGTTAACCAGTTTTAAGTGCAATTCCTAGGTTGAGCCCAGGGCTTTCACACCTAACTTAATTATCCGCCTACATGCCCTTTACGCCCAGTCATTCCGATTAACGCTCGCACCCTCCGTATTACCGCGGCTGCTGGCACGGAGTTAGCC
+
CCCCCGGGGGGGGGGGGGGGGGGGGGGGGGGGGGGGGGGGGGGGGGGGGGGGGGGGGGGGGGGGGGGGGGFGGGGGGGGGGGGGGGGGGGGGGGGGGGGGGGGGGGGGGGGGGGGGGGGGGGGGGGGGGGGGGGGGGGGGGGGGGGGGGGGGGGGGGGGGGGGGGGGGGGGGGGGGFGFGGGGGGGGGGGGGGGEDGFGGFFFFFFFFFFFEEFBFFFFFFDFFFFFEFEFFFFFFFFBFFFFFFFFFFFFFFFFFFFFFFF@BF;2:BFF0??9>FBB13;>>:?D0:(30917B<F<23
@M04999:289:000000000-L3R54:1:1101:22980:10836 2:N:0:417
GTGTGGACTACTCGGGTATCTAATCCTGTTCGCTCCCCACGCTTTCGCTCCACAGCGTCAGTGACGGCCCAGAGACCTGCCTTCGCCATCGGTGTTCTTCCCGATATCTACACATTCCACCGTTACACCGGGAATTCCAGTCTCCCCTACCGCACTCCAGTCCGCCCGTACCCGGCGCCGATCCACCGTTAAGCGATGGACTTTCACACCAGACGCGACGAACCGCCTACGAGCTCTTTACGCCCAATCAATCCGGATAACGCTTGCACCCTACGTATTACCGCGGCTGCTGGCACGTAGT
+
CCCCCGDEFGGGGGGDG>GFGGGFEFF@FFGCFEGGDGGGCEGDFGGGGGGGGGGFGGDFGGFGGGCFFF7DGGGGFFFDF=?FFGGGGGGGGG?FGFFEGF=@F7F9;EED8FGDFG9DFEFCFGDG<FEF+=DBFGFCDEDFGFGG688=E>GGGGGCDFCE>DC7?C@EDGGGBDA))97CEGG=@EC*=?CC*CC5F=4;C6=8=?<::FDF;E>()4;>90(((26(8>BFFA4*<1:>96(4(5)-)4>>:?64<09:(4:<>04:0?18244269(4((-(404),4(43:?(-
@M04999:289:000000000-L3R54:1:1101:17763:10870 2:N:0:417
GACTACACGGGTATCTAATCCTGTTCGCTACCCATGCTTTCGAACCTCAGCGTCAGTTACAGACCAGAGAGCCGCCTTCGCCACTGGTGTTCTTCCATATATCTACGCATTCCACCGCTACACATGGAGTTCCACTCTCCTCTTCTGCACTCAAGAAAAACAGTTTCAGCTGCACTTCCCCGGTTAAGCCGAGGGCTTTCACAGCTGACTTGTTCTCCCGCCTGCGTTCGCTTTACGCCCAATAAATCCGGACAACGCTTGCCACCTACGTATTACCGCCGCTGCTGGCACGTAGTTAGCC
+
CCCCCGGFGGGGGGGGGGGGGGGGGGGGGGGGGGGGGGGGGGGGGGGGGGGGGGGGGGGGGGGGGGGGGGGGGGGGGGGGGEGGGGG?FGGGGGGGGGGGGGGGGGGGGGGGGGGGGGGGGGGG8FFGGGGGGGGGGGGGGGGGGGGGGGGGGFGGGGGGGGFGGGFFGFGGGGGGFGF?FGDEGGGGCFEEGGDGGGGGFFFFFFFFDFEEFFFFFAFFFBDFFBFFFFFFF@E<FFFBD/=EEECFFFFFFBF<BFB?::(68?BBBBF?F7<2<2((-79BF?FFFFBBF:6<44494
@M04999:289:000000000-L3R54:1:1101:24094:10871 2:N:0:417
TGACTACCGGGGTATCTAATCCTGTTTGCTCCCCACGCTTTCGCATCTCAGCGTCAGTATCTGTCCAGAAGGCCGCCTTCGCCACCGGTATTCCTCCACATCTCTACGCATTTCACCGCTACACGTGGAATTCTACCTTCCTCTACAATACTCTAGTTAACCAGTTTTAAGTGCAATTCCTAGGTTGAGCCCAGGGCTTTCACACCTAACTTAATTATCCGCCTACATGCCCTTTACGCCCAGTCATTCCGATTAACGCTCGCACCCTCCGTATTACCGCGGCTGCTGGCACGGAGTTAGC
+
CCCCCGGGGGGGGGGGGGGGGGGGGGGGGGGGGGGGGGGGGGGGGGGGGGGGGGGGGGGGGGGGGGGGGGGGGGGGGGGGGGGEGFGGGGGGGGGGGGGGGGGGGGGGGGGGGGGGGGGGGGGGGGGGGGGGGGGGGGGGGGGGGGGGGGGGGGGGGGGGGGGGGGGGGGGGGGGGFGFGGGGGGFFDGGGGGGGGGGGGFFFFFFFFFFFFFFFFFFFFFBFFFFFFEEEFEFFFFFFFFFFFEEEFEEFF@DFEFFFFF@>FFFFFFFF?0:>FFFFF>FFFFBFF>FF><39BBFF<6
@M04999:289:000000000-L3R54:1:1101:2761:10874 2:N:0:417
TTACGACTACTAGGGTATCTAATCCTGTTTGCTACCCACGCTTTCGAGCATGAACGTCAGTGTTATCCCAGGAGGCTGCCTTCGCCATCGGTATTCCTCCACATCTCTACGCATTTCACTGCTACACGTGGAATTCTACCTCCCTCTGACACACTCTAGTTTGACAGTTTTAAATGCACGTCCCAAGTTGAGCTCGGGGATTTCACATCTGACTTATCTAACCGTCTGCGCTCGCTTTACGCCCAGTAATTCCGATTAACGCTCGCACCCTACGTATTACCGCGGCTGCTGGCACGTGGTT
+
CCCCCGGGGGGGGGFFEFFGGFEFGGGFGGGGGGGGGGGGGGGFGGGFGGGFFFGGGGGGF<@FFGGFFF8FGGGGGGGGGGGGGGGDBFEFGGGGGG<<EGFCEBFFEFGGGDGGGGGFGGGGGGGGEC@FFGFGGFG9EGFEGGGGGFDFEEFGGGGGFCFGGCFDDF8EDFCCFFFGDGGGGGGFFD,AFGGGGGDCFF?AAFF9)1A@EFFFF>FEBCDF@ABBCBB22>@DBFFFDDFFFD(9)95<36<@<<CC608;B((-436:??1):?BFA47>(0(1(5:(((5<.((--
@M04999:289:000000000-L3R54:1:1101:15770:10884 2:N:0:417
GCGGGACTACTCGGGTATCTAATCCTGTTCGCTCCCCACGCTTTCGTCCATCAGCGTCAATCGGTATTTAGTAACCTGCCTTCGCAATCGGGGTTCTGTGTAATATCTATGCATTTCACCGCTACACTACACATTCCAGCTACTTCAATACTATTCAAGATTAACAGTATCAACGGCAGTTCTACAGTTAAGCTGCAGGTTTTCACCGCTGACTTATCAACCCGCCTACGGACCCTTTAAACCCAATAAATCCGGATAACGCTCGCATCCTCCGTATTACCGCGGCTGCTGGCACGGAGTT
+
CCCCCGGGGGGGGGGGGGGGGGGGGGGGGGGGGGGGGGGGGGGGGGGGGGGGGGGGGGGGGGGGGGGGGGGGGGGGGGGGGGGGGGGGGGGGGGGGGGGGGGGGFGGGGGGGGGGGGGGGGGGGGGGGGGGGGGGGGGGGGGGGFGGGGGGGGGGGGDGGGGGGGGGGGGFGGGDEFGFGGGGGGGGGGGFGGGGGGGGGFFFFFFFFBFFFFFFFFFFFFFFFFFFFFFD@@FFDFFFFFFFF@DFFEFFFFFFFDDFFFFFF>9;:>:?DBFBFFFFFF6>B99>>:702:7?:>>0:8
@M04999:289:000000000-L3R54:1:1101:3365:10892 2:N:0:417
TCGACTACACGGGTATCTAATCCTGTTTGCTCCCCACGCTTTCGCATCTCAGCGTCAGTATCTGTCCAGAAGGCCGCCTTCGCCACCGGTATTCCTCCACATCTCTACGCATTTCACCGCTACACGTGGAATTCTACCTTCCTCTACAATACTCTAGTTAACCAGTTTTAAGTGCAATTCCTAGGTTGAGCCCAGGGCTTTCACACCTAACTTAATTATCCGCCTACATGCCCTTTACGCCCAGTCATTCCGATTAACGCTCGCACCCTCCGTATTACCGCGGCTGCTGGCACGGAGTT
+
CCCCCGGFGGGGGGGGGGGGGGGGGGGGGGGGDEGGGGGGGGG@FGCFGGFEFGGGEGGGFGGGGGEGGGGGGGGGGGGGGGGGFGFGGEFFGGFGGGGGGGGGGGGDGGGGGGGGGGDGGGGGGGGFGGFGGFGGGGGGGGGGGGGGGGGGGGGGDFDFFGGGGDFGGGGGFGGGFDFGGGCEFGG8EGGGGGGGGDGGF>EFFFBAEFFFFFFFEF6<AAF>D9@BFEFEBFFFEFFFFF@FFFFFF?E16@FF?9@FF<@FBFF?61<9<?7?<DF(4;;9>10))((,4230(-2
@M04999:289:000000000-L3R54:1:1101:4094:10953 2:N:0:417
ATTGACTACCAGGGTATCTAATCCTGTTTGCTCCCCACGCTTTCGCATCTCAGCGTCAGTACCTGTCCAGAAGGCCGCCTTCGCGACCGGTATTCCTCCATATCTCTACGCATTTCACCGCTACACGTGGAATTCTACCTTCCTCTACAATACTCTAGTTAACCAGTTTTAAGTGCAATTCCTAGGTTGAGCCCAGGGCTTTCACACCTAACTTAATTATCCGCCTACATGCCCTTTACGCCCAGTCATTCCGATTAACGCTCGCACCCTCCGTATTACCGCGGCTGCTGGCACGGAGTTT
+
CCCCCGGGGGGGGGGGGGGGGGGGGGGGGGGGGGGGGGGGGGGGGGGGGGGGGGGGGGGGGGGGGGGGGGGGGGGGGGGGGGGGGGGGGGGGGGGGGGGGGGGGGGGGGGGGGGGGGGGGGGGGGGGGGGGGGGGGGGGGGGGFGFGGGGGGGGGGGGGGGGGGGGGGGGGGGG?FFFCFGGGGFGFGGGFGGFGGF5DGFFFFFFFFFFFFEFF><AAEF?@==D@FEECFB=BBECC3?FFD8;<>CCFFF<FFFFCF01<>939;631<02<<?>D>1196939B?77<:5,9((4<)
@M04999:289:000000000-L3R54:1:1101:6262:10966 2:N:0:417
GTTCGACTACAGGGGTATCTAATCCTGTTTGCTCCCCACGCTTTCGCATCTCAGCGTCAGTATCTGTCCAGAAGGCCGCCTTCGCCACCGGTATTCCTCCACATCTCTACGCATTTCACCGCTACACGTGGAATTCTACCTTCCTCTACAATACTCTAGTTAACCAGTTTTAAGTGCAATTCCTAGGTTGAGCCCAGGGCTTTCACACCTAACTTAATTATCCGCCTACATGCCCTTTACGCCCAGTCATTCCGATTAACGCTCGCACCCTCCGTATTACCGCGGCTGCTTGCACGGAGTT
+
CCCCCGGGGGGCFFGGGGGGGGGGGGGGGGGGGGGGGGGGGGGGGGGGGGGGGGGGGGGGGGGGGGGGGGGFGGGGGGGGGGGGGGGGGGGEFGFGGGGGGGGGGFGGGGGGCEGGGDCFGGGGGGGGGGEGFGCGGGGGGGGGGGGGGCFGGGCGGGGGGGGGFGGGGGGGGGFGFGFGFGFGFCFGGFGGGGGGFFGGFFFFFFFF9CFBDFFF=AFEFEE==4ADF=E?B:BEBE6+9>>;F(64AE)6641;@0C<@0;?9>66>0,8?F<:??FF<:6;BF>BFD)8??2:-,4:.
@M04999:289:000000000-L3R54:1:1101:2563:10969 2:N:0:417
AAGACTACACGGGTATCTAATCCTGTTTGCTCCCCACGCTTTCGCATCTCAGCGTCAGTATCTGTCCAGAAGGCCGCCTTCGCCACCGGTATTCCTCCACATCTCTACGCATTTCACCGCTACACGTGGAATTCTACCTTCCTCTACAATACTCCAGATAACCAGTTTTAAGTGCAATTCCCAGGTTGAGCCCGGGGCTTTCACACCTAACTTAATTATCCGCCTACATGCCCTTTACGCCCAGTCATTCCGATTAACGCTCGCACCCTCCGTATTACCGCGGCTGCTGGCCCGGAGTT
+
CCCCCGGGGGGGGGGGGGGGGGGGGGGGGGGGGGGGGGGGGGFGGGGGGGGGGGGGGGGGGGGGGGGGGGGGGGGGGEGGGGGGGGGGGGDGGGGGGGGGGGGGGGGGGGGGGGGGGGGGGGGGGGGGGGGGFGGFGGGGGGGGGGGGGGGGGGGGGGGGGGGGGGGGGGGGGGGGFGFGGGGGGGGGGGGGGGGGGGGCFFFFFFF>6>BFCFFFFFFFFFFFFDFFFEF;@;DEFFDF>BDFFFACFFFFDFFFFFBF6?BFF>>?FFBF:<F:<>26>>>979?FFF604996>::
@M04999:289:000000000-L3R54:1:1101:18082:10977 2:N:0:417
TGGGACTACCGGGGCATCTCATCCTGTTTGCTCCCCACGCTTTCGCATCTCAGCGTCAGTATCTGTCCAGAAGGCCGCCTCCGCCACCGGTATTCCTCCACATCTCTACGTATTTCACCGCTACACGTGGAATTCTACCTTCCTCCACAATACACTAGTTAACCAGTTTTAAGTGCAATTCCTAGGTTCAGCCCAGTGCTTCCACACCTTACTTAATTATCCGCCTACACGCCCTTTACGCCCAGTCCTTCCGATTAACGCTTCCACCCTCCGTATTACCGCGGCTGCTGGCACGTAGTTC
+
6A6,AFGFC,CF@+++66E,6C,-CCFAF8ECFCFGC+++,6D<6C,,+6C@,C@C:FG9<EF,,9<@E@6,9FFG>7FF,ACBF::BF7F+BFGEGFF=,A5,45,,,?,,,,9F?F48F44@FGGDF@794@FG,,@EGG,,6,6@E,E9,,,6@?6,3@@,3=2,@CF,,257++48C@D2@C9D,,,@CEEG>7+5<+@A949AF):B9BB+*++;AA(55>=B2((((/,(//7),22?06)))77=00(3())(4(((.--42<62(-6(,-5)214;-(-(),.(221.44--.
@M04999:289:000000000-L3R54:1:1101:27113:10993 2:N:0:417
GGAGACTACAGGGGTATCTAATCCTGTTTGCTCCCCACGCTTTCGCATCTCAGCGTCAGTATCTGTCCAGAAGGCCGCCTTCGCCACCGGTATTCCTCCGCATCTCTACGCACTTCTCCGCTATACGTGGACTTCTACCCTCCTCTACACTACTCCCGATTACCAGTTTTAGCTGTACTTCCCAGGTTGAGCCCGCGGCCTTCACCCCCTACTTAATTATCCGACTAGATGTCCTTGACGCCCGGTTCTTCCGATTACACCCTGCACCCCCCCGTTTTCCGCTGCTGCCGGCAAGGAATTT
+
6-,6CFF<,<F?@FGCEFG9,FE<6C;6E,6CE,CFC7F:@@FG,:,B+C@C666B,8,CCE,,,<<E,,@6CADGCCECEA,BB,=:++@8B<,,5:=FGG:+,C9C9+++++59,C,8=C4+4ABEFD+,44,@@,,,@8+@FFCAE,EDF96,,6+++627,6=,ECF,,2+,1++52=7,>+3@8,34,@E5*;;:;)1*6*)0((((/;:AC1@);?,(6.((/))/)9<)))/.040(-4(().))-2((-.).((((.(((-(,-((((,,).((-(,)))((((((,(.(),)
@M04999:289:000000000-L3R54:1:1101:4586:11006 2:N:0:417
CTGAAGACTACACGGGTATCTAATCCTGTTTGCTCCCCACGCTTTCGCATCTCAGCGTCAGTATCTGTCCAGAAGGCCGCCTTCGCCACCGGTATTCCTCCACATCTCTACGCATTTCACCGCTACACGTGGAATTCTACCTTCCTCTACAATACTCTAGTTAACCAGTTTTAAGTGCAATTCCTAGGTTGAGCCCAGGGCTTTCACACCTAACTTAATTATCCGCCTACATGCCCTTTACGCCCAGTCATTCCGATGAACGCTCGCACCCTCCGTATTACTGCGGCTGCTGGCACGGAGT
+
CCCCCGGGGGGGGGGDFDCGGG9FADGGFGGGGGGGGGFGF>CGEFGGGCCFGGGGGGGGGEF,FFEC<FFFGFCFGGGGGGEGGGGFFCEEGEFEDEEFGGGGDGGGGGGGGCCGGCEFGGGCGGGGGFGGGGGFEFFDD8E8EGGGGGGGGGGGG8CA,@DFDFGGA8=CDDDGCFBFG=FE;@C8EFGFCFGGGF>7?6FAFF6=8=CFEFFFFFF6ACEC=D)4>=7:C=E@>@BAE9==@FD;E9?CEEF02()74=;?<;;0;>30(8>087:)-))-4(4>16::24:BBB63-
@M04999:289:000000000-L3R54:1:1101:9084:11019 2:N:0:417
GGGACTACCCGGGTATCTAATCCTGTTCGCTCCCCACGCTTTCGTCCATCAGCGTCAATCGGTATTTAGTAACCTGCCTTCGCAATCGGGGTTCTGTGTAATATCTATGCATTTCACCGCTACACTACACATTCCAGCTACTTCAATACTATTCAAGATTAACAGTATCAACGGCAGTTCTACAGTTAAGCTGCAGGTTTTCACCGCTGACTTATCAACCCGCCTACGGACCCTTTAAACCCAATAAATCCGGATAACGCTCGCATCCTCCGTATTACCGCGGCTGCTGTCACGGAGTT
+
CCCCCGGGGGGGGGGGGGGGGGGGGGGGGGGGGGGGGGGGGGGGGGGGGGGGGGGGGGGGGGGGGGGGGGGGGGGGGGGGGGGGGGGGGGGGGGGGGGGGGGGGGGGGGGGGGGGGGGGGGGGGGGGGGGGGGGGGGGGGGGGGGGGGGGGGGGGGGGGGGGGGGGGGGGGGGGGGFGFGGGGGGGGGGGGGGGGGGFGFFFFFFFFFFBFEFFFFFFFFFFFFFFFF@DFFFFDFFFFFFFF;@EEEFFFF@FFF3@?>FF099?F??F?FFF::AAA?>;;9BB?7?.,54:?9>FF
@M04999:289:000000000-L3R54:1:1101:6928:11049 2:N:0:417
TGACTACAAGGGTATCTAATCCTGTTCGCTCCCCACGCTTTCGCTCCTCAGCGTCAGTGACGGCCCAGAGACCTGCCTTCGCCATCGGTGTTCTTCCCGATATCTACACATTCCACCGTTACACCGGGAATTCCAGTCTCCCCTACCGCACTCCAGTCCGCCCGTACCCGGCGCCGATCCACCGTTAAGCGATGGACTTTCACACCAGACGCGACGAACCGCCTACGAGCTCTTTACGCCCAATAAATCCGGATAACGCTTGCACCCTACGTATTACCGCGGCTGCTGGCACGTAATTAGC
+
CCCCCGGGGGGGGGGGGGGGGGGGGGGGGGGGGGGGGGGGGGGGGGGGGGGGGGGGGGGGGGGGGGGGGGGGGGGGGGGGGGGGGGGGGGGGGGGGGGGGGGGGGGGGGGGGGGGGGGGGGGGGGGGGGGGGGGGGGGGGGGGGGGGGGGGGGGGGGGGGGGGGGGGGGGGGGGGGFGFGGGGGGGGGGGGGGGGFGGGGFFFFFBFFFFBFFDFFFFFFFFFFFFFFFFBFFFFFA:BEFFFF2>AAAFFFF:?A?0;:<?BFFF?BFFFBFF(6<A?BF09>>?:3:074<2:4,:<34
@M04999:289:000000000-L3R54:1:1101:13996:11087 2:N:0:417
CTAGGACTACCCGGGTATCTAATCCTGTTTGCTCCCCACGCTTTCGCATCTCAGCGTCGGTATCTGTCCAGAAGGCCGCCTTCGCCACCGGTATTCCTCCACATCTCTACGCATTTCACCGCTACACGTGGAATTCTACCTTCCTCTACAATACTCCAGATAACCAGTTTTAAGTGCAGTTCCCAGGTTGAGCCCGGGGCTTTCACACCTAACTTAATTATCCGCCTACATGCCCTTTACGCCCAGTCATTCCGATTAACGCTCGCACCCTCCGTATTACCTCGGCTGCTGGCACGGAGTT
+
<CCCCEFFCFGGGGFCFGGGGGGAFGGGGGDDGG<FBDFGCFBEGGGGGGGGGGGGFEEGCECCEFGGGGGGGFEGGGGECFGFGGGE@GGGGDFGGFG<FGGDFFGGGGCFGG7EFGGGGGGGGGGGGFGGGGBGGDFGEFGGGFFGGGFGFFGGGFFAAFGGGGFF;EEAFGGGF7?88=?99DFGGGC9CFFDDDDGFFFFACFA@BF@DA8*9BAEACC<DFDFFFC?@8@;@;CA;;9(868<AE-:<?(4304<:>FFFFFFFF:312-((4:<6))(-811())(,.),4>(4.
@M04999:289:000000000-L3R54:1:1101:5516:11095 2:N:0:417
CTTCGGACTACACGGGTATCTAATCCTGTTCGCTACCCATGCTTTCGAACCTCAGCGTCAGTTACAGACCAGAGAGCCGCCTTCGCCACTGGTGTTCTTCCATATATCTACGCATTCCACCGCTACACATGGCGTTCCACTCTCCTCTTCTGCACTCCAGAAAAACAGTTTCAGCTTCACTTCCCCGGTTAACCCGAGGGCTTTCACATCTTACTGTTTCTCCCGCCTGCGTTCGCTTTACTCCCAATAAATCCGACCAACGCTTTCCACCTGCGTATTACCGCCGCTGCCGGCACCTGGT
+
CCCCCDECC@G@GGGDEEGCFG,EECF<EF97@BFGDCFAEFCDFFCDGGGGGCFGCCFDGEGGD<<A@D@<FF,BFFGGG7?F<,=:BFFGB<AFFGFGGCFGDA;FFGFGGGGGGGGGGGGGGGFF9<<A,>@44@=EFG8?8=ECF8CEFGF9>,3,@D=8D>,@DEEDE@6=*5+=?FGGD?8*5;C@,4A5*;*3/66>FFFF*7***=:+11BCFCEB@,18;01471(6?;?+)).6=8817)5).51(,42((420((--)482(,-(-,(-4)((,,04(3(((((-(4(.,
@M04999:289:000000000-L3R54:1:1101:10573:11095 2:N:0:417
GACGACTACTGGGGTATCTAATCCTGTTTGCTCCCCACGCTTTCGTGACTCAGCGTCAGTTACAGTCCAGCAAGTCGCCTTCGCCACTGGTGTTCCTCCTAATATCTACGCATTTCACCGCTACACTAGGAATTCCACTTGCCTCTCCTGCACTCTAGTTACACAGTTCCTTATGCATTCCTAAGGTTAAGCCTTAGACTTTCACATATGGCTTGCTTAACCGCCTACTCACCCTTTACACCCAGTAATTCCGGATAACGCTTGCCCCCTACGTATTACCGCGGCTGCTGGCACGTAGTTT
+
CCCCCGGGGGGGGGGGGGGGGGGGGGGGGGGGGGGGGGGGGGGGGGGGGGGGGGGGGGGGGGGGGGGGGGGGGGGGGGGGGGGGGGGGGGGGGGGGGGGGGGGGGGGGGGGGGGGGGGGGGGGGGGGGGGGGGFGGGGGGGGGGGGGGGGGGGGGGGGGG8=EDEFGGGGGGGFFGFGFGGGGGGGGGGGCGGGGGGGGGFFFFFFFFFFFFFFFFFFFEF5@AFFFFFFFFFDFFFFFFFFFFFEEFF?E?BB=@?EE@><0428@@BF;615@EFFEA69>1161::B?0(2::4:?D-
@M04999:289:000000000-L3R54:1:1101:2198:11100 2:N:0:417
GAAGCGGCTACACGGGTATCTAATCCTGTTTGCTCCCCACGCTTTCGTGACTCAGCGTCAGTTACAGTCCAGCAAGTCGCCTTCGCCACTGGTGTTCCTCCTAATATCTACGCATTTCACCGCTACACTAGGAATTCCACTTGCCTCTCCTGCACTCTAGTTACACAGTTCCTTATGCATTCCTAAGGTTAAGCCTTAGACTTTCACATATGGCTTGCTTGACCGCCTACTCACCCTTTACACCCAGTAATTCCGGATAACGCTTGCCCCCTACGTATTACCGCGGCTGCTGGCACGTAGT
+
CCCCCGGGGGGGGGGGGGFGGGGGGGGGGGGGGGFFGDGGGGGCGGGGGGGGGGGGGGGGGGGGGGGGGGGGGGGGGGGGGGGGGGGGGGGGGG<FFGGGGGGGGGGGGFGGGGGGGGGGGGGGGGGGGGGGFGGGGGGGGGGFFGFGGGGGGGGFGGGGGGGGFGGGGGGGGGGGFGFGFCGGGFGGGGGGGFGGF?C?FFFFFFFFEEE<;5>FFFFFFFE3>=9A2==BEFFFFFE+9<EBBFF@3?CCCC;BF@;))69DDD?;;=>3<?(42<?)492669((-8??021.(.((,
@M04999:289:000000000-L3R54:1:1101:24824:11105 2:N:0:417
AAGAGACTACCCGGGTATCTAATCCTGTTCGCTACCCATGCTTTCGAACCTCAGCGTCAGTTACAGACCAGAGAGCCGCCTTCGCCACTGGTGTTCTTCCATATATCTACGCATTCCACCGCTACACATGGAGTTCCACTCTCCTCTTCTGCACTCAAGAAAAACAGTTTCAGCTGCACTTCCCCGGTTAAGCCGAGGGCTTTCACAGCTGACTTGTTCTCCCGCCTGCGTTCGCTTTACGCCCAATAAATCCGGACAACGCTTGCCACCTACGTATTACCGCGGCTGCTGGCACGTAGTT
+
CCCCCGGGGGGGGGGGGGGGGGGGGGGGGGGGGGGGGGGGGGGGGDGGGGGGGGGGGGGGGGGGGGGGGGGGGGGGGGGGGGGGGGGGGGGGGGGGGGGGGGGGDGGGGGGGGGGGGGGGGGGGGGGG8FGGGGGGGGGGGGGGGDFGGGGGGFGGGGGFFFGGGFDFFGGGGGGGFGFGGGGGGGGGGCGGGGEGGGGGFFFFFFFFFFFFBFFAEFFFFFFFFFF<DFFFF?9@?FCFDDB>1=D2>AD<B>>:BBFFF>6<?BFFF6:?FFFFFFBFF?99699;0:??B<):8::85
@M04999:289:000000000-L3R54:1:1101:22830:11129 2:N:0:417
GTGACTACTAGGGTATCTAATCCTGTTCGCTCCCCACGCTTTCGTCCATCAGCGTCAATCGGTATTTAGTAACCTGCCTTCGCAATCGGGGTTCTGTGTAATATCTATGCATTTCACCGCTACACTACACATTCCAGCTACTTCAATACTATTCAAGATTAACAGTATCAACGGCAGTTCTACAGTTAAGCTGCAGGTTTTCACCGCTGACTTATCAACCCGCCTCCGGACCCTTTAAACCCAATAAATCCGGATAACGCTCGCATCCTCCGTATTACCGCGGCTGCTGTCACGGAGTTAC
+
CCC@@EFGGGGGCFFFGGGCFGFGDFGDEGGGGGGGGGDGGC<:EFFCGGFGGDFFE@EFF,BCEFGFFFGEGGGFG@FDFFGGC:FGGGGG7FFEFAFFEFC9A9=E@<?FGEAFG?FEECCGGAFGCEFEFGF9FEE9=FGCG8=DDAEFFGGFF8ECFGFCFDFGGGGD>@>C>DDGFDGGGGGGCFFA<,79CGGGFFFFFFA558CECA;1;6A:9/725):@5>@B@FFE=CCFFF@=@F37?CEB.26?)7;B<?9(341:>A.,-4:?4AFF>9;>;10)5).))34918?A)
@M04999:289:000000000-L3R54:1:1101:9621:11133 2:N:0:417
AGACTACTGGGGTATCTAATCCTGTTCGCTACCCATGCTTTCGAGCCTCAGCGTCAGTAACAGACCAGAGAGCCGCCTTCGCCACTGGTGTTCTTCCATATATCTACGCATTTCACCGCTACACATGGAGTTCCACTCTCCTCTTCTGCACTCAAGTCTCTCAGTTTCCGATGCTCTTCCTCAGTTAAGCTGAGGGCTTTCACATTCAGACTTAAAAGACCGCCTGCGCTCCCTTTACGCCCAATAAATCCGGACAACGCTTGCCACCTACGTATTACCGCGGCTGCTGGCACGTAGTT
+
CCCCCGGGGGGGGGGGGGGGGGGGGGGGGGGGGGGGGGGGGGGGGGGGGGGGGGGGGGGGGGGGGGGGGGGGGGGGGGGGGGGGGGGGGGGGGGGGGGGGGGGGGGGGGGGGGGGGGGGGGGGGGGGGGGGGGGGGGGGGGGGGGGGGGGGGGGGGGGGGGGGGGGFGGGGGGGGGFGFGGGGFFFGGCGGGGDC6CGGGFFFFFFFFEFFFFFFFEFFDA4AA=>BA9@F=9BB@EEFFFFF?F;E)9C1:(/:>01(:<F0?:B??:>,,.44()6<61999B6<?F0:1,(.3.,:
@M04999:289:000000000-L3R54:1:1101:21231:11135 2:N:0:417
GACTACACGGGTATCTAATCCTGTTTGCTACCCACGCTTTCGGGCATGAACGTCAGTGTTATCCCAGGAGGCTGCCTTCGCCATCGGTATTCCTCCACATCTCTACGCATTTCACTGCTACACGTGGAATTCTACCTCCCTCTGACACACTCTAGTTTGACAGTTTCAAATGCACGTCCCAAGTTGAGCTCGGGGATTTCACATCTGACTTATCTAACCGTCTGCGCTCGCTTTACGCCCAGTAATTCCGATTAACGCTCGCACCCTACGTATTACCGCGGCTGCTGGCACGTAGTTAGCC
+
CCCCCGGGGGGGGGGGGGGGGGGGGGGGGGGGGGGGGGGGGGGGGGGGGGGGGGGGGGGGGGGGGGGGGGGGGGGGGGGGGGGGGGGGGGGGGGGGGGGGGGGGGGGGGGGGGGGGGGGGGGGGGGGGGGGGGGGGGGGGGGGGGGGGGGGGGGGGGGGGGGGGGGG8EFGGGGGGFGFGGGGGGGGGGFGGGGGGGFGGFFFFFFFFFFFFFCFFFFFBDDFDEFF>=F@@FFFE2<956;@4?E).?EFF?;EFF6@F>>6B>:?0:1:?B?BFF19(239;47)517?0323:9<>A7
@M04999:289:000000000-L3R54:1:1101:7476:11139 2:N:0:417
GGACTACTGGGGTATCTAATCCTGTTTGCTACCCACGCTTTCGAGCATGAACGTCAGTGTTATCCCAGGAGGCTGCCTTCGCCATCGGTATTCCTCCACATCTCTACGCATTTCACTGCTACACGTGGAATTCTACCTCCCTCTGACACACTCTAGTTTGACAGTTTCAAATGCACGTCCCAAGTTGAGCTCGGGGATTTCACATCTGACTTATCTAACCGTCTGCGCTCGCTTTACGCCCAGTAATTCCGACTAACGCTCGCACCCTACGTATTACCGCGGCTGCTGGCACGTAGTTAGC
+
CCCCCGGGGGGGGGGGGGGGGGGGGGGGGGGGGGGGGGGGGGGGGGGGGGGGGGGGGGGGGGGGGGGGGGGGGGGGGGGGGGGGGGGGGGGGGGGGGGGGGGGGGGGGGGGGGGGGGGGGGGGGGGFGDGGGGGGGGGGGGGGFGCFGGGGFGGGGDGGGDDDGGGFGGGFFGGFGFGFGGGFGFGEGFGCDGE6>DDFGFFFFFFFF<EFEEFFFFFFFFF>BBFABBFFFFFFFCFDBF;@E36C?5;;@@FF3E;(6<@BBFFF?7BF?<B?FFF<F0904>:?BB:8?(4((44264
@M04999:289:000000000-L3R54:1:1101:27938:11141 2:N:0:417
GACTACCCGGGTATCTAATCCTGTTTGCTCCCCACGCTTTCGCATCTCAGCGTCAGTATCTGTCCAGAAGGCCGCCTTCGCCACCGGTATTCCTCCACATCTCTACGCATTTCACCGCTACACGTGGAATTCTACCTTCCTCTACAATACTCTAGTTAACCAGTTTTAAGTGCAATCCCTAGGTTGAGCCCAGGGCTTTCACACCTAACTTAATTATCCGCCTACATGCCCTTTACGCCCGGTCATTCCGATTAACGCTCGCACCCTCCGTATTACCGCGGCTGCTGGCACGGAGTTAGCC
+
CCCCCGGGGGGGGGGGGGGGGGGGGGGGGGGGGGGGGGGGGGGGGGGGGGGGGGGGGGGGGGGGGGGGGGGGGGGGGGGGGGGGGGGGGGGGGGGGGGGGGGGGGGGGGGGGGGGGDGGGGGGGGGGGGDGGGGGGGGGGGGGGGGGGGGGGGGGGGGGGGGGGGGGGFGGGGGGGFGFGGFGGFFGGGGGGGGGGGGGGFFFFFFFFFFF=AFFFFFA>FDF@DFEF==BEFEE=5@@FBF@@DFFFFFFF?@CF(6?69(16><1:?141:BFF>:6>0>;9<>8?6(8?B1;1(::A2
@M04999:289:000000000-L3R54:1:1101:5510:11209 2:N:0:417
TTAGACTACACGGGTATCTAATCCTGTTTGCTCCCCACGCTTTCGCATCTCAGCGTCAGTATCTGTCCAGAAGGCCGCCTTCGCCACCGGTATTCCTCCACATCTCTACGCATTTCACCGCTGCACGTGGAATTCTACCTTCCTCTACAATACTCTAGTTAACCAGTTTTAAGTGCAATTCCTAGGTTGAGCCCAGGGCTTTCACATCTAACTTAATTATCCGCCTACATGCCCTTTACGCCCAGTCATTCCGATTAACGCTCGCACCCTCCGTATTACCGCGGCTGCTGGCACGGAGTT
+
CCCCCGGGGGGGGGGGGGGGGGGGGGGGGGGGGGGGGGGGGGGGGGGGGGGGFGGGGGGGGGGGGGGGGGGGGGGGGGGGGGGGGGGGGGGGGGGGGGGGGGGGGGGGGGGGGGGGGGGGGGGGGGGGFGGGGGGGGGGGGGGGGGGGGCGGGGGGGGGGGGGFGGGGGGGGGFGFFGCGGGGGGFFCCFFGGGGGDDGGFFFFFFFFFCEFFFFFFFFFFC2@DDDFFF5@BDFFFFF>DFB9@EFFFC3CF@@7?FF0:?6199;70:BF0?(8?AA4(,49;9>6:57?7<66((,8
@M04999:289:000000000-L3R54:1:1101:18974:11218 2:N:0:417
TAGCGACTACAGGGTAACCTAATCCGTTTTCCACCCCACGCTTTCACACTTCAGCGCCAGTGTCTTTCCGTAAGGCCGCCTCGCCCACCGGGTTTTCCCATCTTCTCTCCGCATCTCACCGCTACCCTTGGATTTCTATCTCCCTCTACACACCTAAAGTTAACCAGTTCTAAGTGCAATTCGTAGGTTGAGCCCGGGGCTTTCACACCTAATTAAATAATCGTCCTACCTGCCCTTTACGCCAATACATCCCGATAACACCTCGCACCCACCGTTTCACCTCGCTTGCTGGCCCGTTGTT
+
--A,,++++C,CFG,,,,,,C,,C,+9CF:,,,CCC+,8++BF,,,6,,,6,C,,+++++C,C,,,,C6,,CFG<E,+@4C,,+@,,84@C+4@=+,,:,,,,,95,9,4+++@F9?,C,8++++,8,4,,,,>9E,,,,,,@1==8,,@,,61,,3,6@,@,@3+,@E,:EG,5,?E+D+=*@8;*E77,4@FG*@C*):A)+114?((65*=:B*B+7+9(/6((1)(/)(3,;D371(6:1:().8><?(80((4))((,((-((,((-(,((()).))(-((-,--)(4(,3((443
@M04999:289:000000000-L3R54:1:1101:7613:11228 2:N:0:417
GTTGGACTACACGGGTATCTAATCCTGTTCGCTACCCATGCTTTCGAACCTCAGCGTCAGTTACAGACCAGAGAGCCGCCTTCGCCACTGGTGTTCTTCCATATATCTACGCATTCCACCGCTACACATGGAGTTCCACTCTCCTCTTCTGCACTCAAGAAAAACAGTTTCAGCTGCACTTCCCCGGTTAAGCCGAGGGCTTTCACAGCTGACTTGTTCTCCCGCCTGCGTTCGCTTTACGCCCAATAAATCCGGACAACGCTTGCCACCTACGTATTACCGCGGCTGCTGGCACGTAGTT
+
CCCCCGGGGGGGGGGGGGGGGGGGGGGGGGDGGGGGGGGGGGGGGGCFGGGGGGGGCGGGGGFGGGGGGGGGGGGGGGGGGGGGGGGGGGGGGCFGGGGGGGGGGGGGGGGEGGGGGGGGGGGGGGGGGFFGGGGGGGGGGGGGGGGGGGGGGGFGGD8DD=DCGFDGGGGGGGGGFGFGGGGGGGGGEGGEGGGGCCCDFFFFFFFFFFFFDFFFEFFFFFFFFFDDFFFF@?>@D@ECD@@@DF@F@<A9((((((4809??1<FBFFF?:??))3644---42(2<BB(4:21434(.
@M04999:289:000000000-L3R54:1:1101:15950:11233 2:N:0:417
CGACTACTGGGGTATCTAATCCTGTTTGCTCCCCACGCTTTCGCATCTCAGCGTCAGTATCTGTCCAGAAGGCCGCCTTCGCCACCGGTATTCCTCCACATCTCTACGCATTTCACCGCTACACGTGGAATTCTACCTTCCTCTACAATACTCTAGTTAACCAGTTTTAAGTGCAATTCCTAGGTTGAGCCCAGGGCTTTCACACCTAACTTAATTATCCGCCTACATGCCCTTTACGCCCAGTCATTCCGATTAACGCTCGCACCCTCCGTATTACCTCGGCTGCTGGCACGGAGTTACC
+
CCCCCGGGGGGGGGGGGGGGGGGGGGGGGGGGGGGGGGGGGGGGGGGGGGGGGGGGGGGGGGGGGGGGGGGGGGGGGGGGGGGGGGGGGGGGGGGGGGGGGGGGGGGGGGGGGGGGGGGGGGGGGGGGGGGGGGGGGGGGGGGGGGGGGGGGGGGGGGGGGGGGGCFGGGGGGGGGFGFGGGGGGGGGGGGGGGGGGGGGFFFFFFFFFDFFFFFFFFFFFFFFDFFFFFFFFFFFFFDFFFFFEEEFFFFFFFFFFFFD;16@>;??B?>?:BFBFB).3(84((387?<7((((,4)).
@M04999:289:000000000-L3R54:1:1101:15995:11268 2:N:0:417
GGACTACTGGGGTATCTAATCCTGTTCGCTACCCATGCTTTCGAACCTCAGCGTCAGTTACAGACCAGAGAGCCGCCTTCGCCACTGGTGTTCTTCCATATATCTACGCATTCCACCGCTACACATGGAGTTCCACTCTCCTCTTCTGCACTCAAGAAAAACAGTTTCAGCTGCACTTCCCCGGTTAAGCCGAGGGCTTTCACAGCTGACTTGTTCTCCCGCCTGCGTTCGCTTTACGCCCAATAAATCCGGACAACGCTTGCCACCTACGTATTACCGCGGCTGCTGGCACGTAGTTAGC
+
CCCCCGGGDGFGGGGGGGGGGGGFGGGGGGGGGGGGGGGGGGGDGFGGGGGGGGGGGGGGGGGFGGGGGGGGGGGGGGGGGGGGGGGGGGFGFGFGGGGGGGGGGGGGGGGGGGGGGGGGGGGGGFGGGGGGGGGGGGGGGGGGGGGFGGGGGFGGCCFGGGGGGGGGGFEGGGGGFGFGGGGGGGGGFGGGGGGGGGGGFFFFFFFF=DFEEFBFFFFFE@FFBFFFFFFFFFFFFDFE0<@D@@EEFFB9196?FFFFFF??AB?B::04,604<DF9>>960(5>71(5<<76:2446
@M04999:289:000000000-L3R54:1:1101:28079:11274 2:N:0:417
TTGACTACCAGGGTATCTAATCCTGTTCGCTACCCATGCTCTCGAACCTCAGCGTCAGTTACAGACCAGAGAGCCGCTTTCGCCACTGGTGTTCTTTCATATATCTACGCATTCCACCGCTACACATGGAGTTCCACTCTCCTCTTCTGTACTCAAGAAAAACAGTTTCAGCTGCACTTCCCCGGTTAAGCCGAGGGCTTTCACAGCTGACTTTTTCTCCCGCCTGCGTTCGCTTTACGCCCAATAAACCCGGACAACGCTTGCCACCTACGTATTACCGCGGCTGCTGGCACGTAGTTTG
+
-A,<CFDFG8<;;6CF<F<<<,<<F@FF;@FD:F8,BF,C,CECCFF7,B<EGGF7:FFEC,<CE@FC,C<8F<EF>+4A<FDE7:AFFGGGEGGE,CE?A?FGGDGC@@CCFBEE,A:CGCEGB,?<,FEF,;;,C@D9@FA@A,@D8,6@@E;D9EGC@EEDGD:DC:FA3,+@DG6=8DDE+@C>EFCFEECG***@A?FFFF**.>)66+1@:FFA3(/5>(25/6((3(2()13:;B;(543;)33(.3(3(41>F:FF?B?((33:?<<0>64-3(4;,-()).817((((-))-
@M04999:289:000000000-L3R54:1:1101:25549:11316 2:N:0:417
AAGACTACACGGGTATCTAATCCTGTTCGCTACCCATGCTTTCGAACCTCAGCGTCAGTTACAGACCAGAGAGCCGCCTTCGCCACTGGTGTTCTTCCATATATCTACGCATTCCACCGCTACACATGGAGCTCCACTCTCCTCTTCTGCACTCAAGAAAAACAGTTTCAGCTGCACTTCCCCGGTTAAGCCGAGGGCTTTCACAGCTGACTTGTTCTCCCGCCTGCGTTCGCTTTACGCCCAATAAATCCGGACAACGCTTGCCACCTACGTATTACGGCGGCTGCTGGCACGTAGTTAC
+
C@<@CGGGGFGGGGGGGGGGGGGGGGFGGGGDGGGGGFGFFGGGGFGGGGGG8FGGEFGGFGGGFGGGGDGGGGGGEGGEFGGGGGGGGGGGGFEEAG<EFGG<FGGGFGGEGFG9FGGGGGGGGCGFEGGG:EGGGCFGGGGG;@FGDE8EFG8DFF,@EDEFGDFGGGGGFGG?FDFGCFGGGGEC,=EGD5CGCCGGAFCFFFFFEE::<AFAE@CB42@@F9=@FFDF9;8869(>(.,8@FE>?BBF((,,322(1:032<??18:0474:<<(((,-4;6().41(.4,((-)))
@M04999:289:000000000-L3R54:1:1101:17620:11325 2:N:0:417
AGGACTACCCGGGTATCTAATCCTGTTTGCTCCCCACGCTTTCGCCTCTCAGCGTCAGTATCTGTCCAGAAGGCCGCCTTCGCCACCGGTATTCCTCCACATCTCTACGCATTTCACCGCTACACGTGGAATTCTACCTTCCTCTACAATACTCCAGATAACCAGTTTTAAGTGCAATTCCCAGGTTGAGCCCGGGGCTTTCACACCTAACTTAATTATCCGCCTACATGCCCTTTACGCCCAGTCATTCCGATTAACGCTCGCACCCTCCGTATTACCGCGGCTGCGGGCAAGGAGTT
+
CCC@CGFGGFFFEGGGFFFDEFEAFEFEFFCDGCG8F@@FF@FGG,BFC@EFGGGGDGGGGCEFGGCGCCFFA8FCGECFGGCCFFFCFF7?<FGGGGGGGGGGGCGGG7FE:EFGGGDEGGGGGGGGGEFGGFGD9DFFDFGGGFFCFDGGGGGGFGGGGGGG?DGE8DDFEACCFFAFGGGFFGGGC?FGFGCDC47CFFFFFFEFFF@4?A@8CFFEF22>@@BFFCEE1@;3>C3:@>;1;<E36<<(2(,(:A16:?F01>6:1:69(((,6>AF91621>((((43(((,(41
@M04999:289:000000000-L3R54:1:1101:8904:11327 2:N:0:417
GACTACCCGGGTATCTAATCCTGTTCGCTCCCCACGCTTTCGTCCATCAGCGTCAATCGGTATTTAGTAACCTGCCTTCGCAATCGGGGTTCTGTGTAATATCTATGCATTTCACCGCTACACTACACATTCCAGCTACTTCAATACTATTCAAGTTTAACAGTATCAACGGCAGTTCTACAGTTAAGCTGCAGGTTTTCACCTCTGACTTATCAACCCGCCTACGGACCCTTTAAACCCAATAAATCCGTATAACGCTCGCATCCTCCTTATTACCGCGGCTGCTGGTACGGTGTTATCT
+
C@8BC<C<FGCC@<FEF@@CCFGGAF,@FGGGGD6@:8FC@:CB,BFF,6B+86B6CC6,8@,CEC<E96@CF8<FE9F?@G=FEF:7+>CFC55@FG<EDE@FAFGGCE<;E5AFGGGG:>?AB?44,,E,,99DF9F8DAFAFF2,@E,@8==,333=DFDF===8:8@+++011+226B+@3@DAFFGF?C,5+=6+=;9*;F998>EFF>;68*/:*:<)-((-:2(87B=*9*7.6(/).95549;(()5)2(((,(42((..319ABFA<<<>0(((4()).().(4,8?0-:4)
@M04999:289:000000000-L3R54:1:1101:3562:11331 2:N:0:417
GGGACTACCGGGGTATCTAATCCTGTTCGCTACCCATGCTTTCGAACCTCAGCGTCAGTTACAGACCAGAGAGCCGCCTTCGCCACTGGTGTTCTTCCATATATCTACGCATTCCACCGCTACACATGGAGTTCCACTCTCCTCTTCTGCACTCAAGAAAAACAGTTTCAGCTGCACTTCCCCGGTTAAGCCGAGGGCTTTCACAGCTGACTTGTTCTCCCGCCTGCGTTCGCTTTACGCCCAATAAATCCGGACAACGCTTGCCACCTACGTATTACCGCGGCTGCTGGCACGTAGTT
+
CCCCCGGGGGE@EGGGGGGGGGGGGGGGGGGGGGGGGGGGGGGGGFGGGGGGGGGGGGGGGGGGCGGGGGGGGGGGGGGGGGGGGGGGGGGGGGGGGFGGGGGGGGGGFGEGGGGGGGGGGGGGG9EFC=EFFGGGGGGGGGGGGGGGGGGGGGG8FC88@8EGGGGGGGFFGGGFFFFGGCGEDGGGGGGGGCGG4>9>6BFFFFFFFFFEEAF4@FFEFFFF@;67@((6;706;E;E;;2(82>A<AF>BBF9<BFFFF??FAFFFFFB?<)5))63(429B(4>B2:?F<BF(-6
@M04999:289:000000000-L3R54:1:1101:18414:11362 2:N:0:417
GGACTACTGGGGTATCTAATCCTGTTTGCTCCCCACGCTTTCGCATCTCAGCGTCAGTATCTGTCCAGAAGGCCGCCTTCGCCACCGGTATTCCTCCACATCTCTACGCATTTCACCGCTACACGTGGAATTCTACCTTCCTCTACAATACTCTAGTTAACCAGTTTTAAGTGCAATTCCTAGGTTGAGCCCAGGGCTTTCACACCTAACTTAATTATCCGCCTACATGCCCTTTACGCCCAGTCATTCCGATTAACTCTCGCACCCTCCGTATTACCGCGGCTGCTGGCACGGAGTTAGC
+
CCCCCGGGGGGGGGGGGGGGGGGGGGGGGGGGGGGGGGGGGGGGGGGGGGGGGGGGGGGGGGGGGGGGGGGGGGGGGGGGGGGGGGGGGGGGGGGGGGGGGGGGGGGGGGGGGGGGGGGGGGGGGGGGGGGGGGGGGGGGGGGGGGGGGGGGGGGFGGGGGGGGGGGGGGGGGGGGFGFGGGGFGGGGGGGGGGGGGGGGFFFFFFFFFFFFFFFFFFFFDFFDFFBEEEFBFBFFFFFDFFD@@9?EFF8(6?@F<)7CFFFFF9D22@FFFF?DFBB;9022>?BF?F24<9968?ABA
@M04999:289:000000000-L3R54:1:1101:11361:11420 2:N:0:417
AGGGACTACTGGGGTATCTAATCCTGTTCGCTACCCATGCTTTCGAACCTCAGCGTCAGTTACAGACCAGAGAGCCGCCTTCGCCACTGGTGTTCTTCCATATATCTACGCATTCCACCGCTACACATGGAGTTCCACTCTCCTCTTCTGCACTCAAGAAAAACAGTTTCAGCTGCACTTCCCCGGTTAAGCCGAGGGCTTTCACAGCTGACTTGTTCTCCCGCCTGCGTTCGCTTTACGCCCAATAAATCCGGACAACGCTTGCCACCTACGTATTACCGCGGCTGCTGGCACGTAGTT
+
CCCCCGGGGGFFGGGGGGGGGGGGGGGGGGGGGGGGGGGGGGGGGGGGGGGGGGGGGGGGGGGGGFGGGGGGGGGGGGGGGGGGGGGGGGGGGGGGGGGGGGGFGGGGGGGDGGGGGGGGGGGGGGGGGGGGGGGFGGGGGGGGGGGGGFGGGGGGGGGGGGGGGGGGGGGGGGGGFGFGGGGGGGGGEGGGGGD7D>DGFFFFFFFFFEEFFFFFFFFFFBB>BFDFFD@@@FDF@C<5?:BD?@8;EEFFFB6>B?:>;614<?FBBF:?<BFFFFFFFFF9>>FFFF:??>BB1?FB
@M04999:289:000000000-L3R54:1:1101:2680:11435 2:N:0:417
GACTACACGGGTATCTAATCCTGTTCGCTCCCCACGCTTTCGCTCCTCAGCGTCAGTGACGGCCCATAGACCTGCCTTCGCCATCGGTGTTCTTCCCTATATCTACACATTCCACCGTTACACCGGGAATTCCATTCTCCCCTACCTCACTCCATTCCGCCCGTACCCGGCGCCGATCCACCGTTAAGCGATGTACTTTCACACCCGACGCAACGAACCGCCCACGTGCTCTTTACGCCCAATACATCCAGCTAACGCTTTCCACCTACCTATTACCGCTGGTGCTGGCAGCGATGTAGCC
+
CC@@CFG<C7@FFEFDFC<,CE<C<EFDE@6F@FGBBEBFG@CGF:C6C@@CFGEGGCFG:+@@FE,6CEACEFFGFDFE@C:FGC@C,B@9AF9FG,5??FFGGFGFGFGG<,C=:A+@?DAECF7:FGGGGG,,C@EC8CF+DG99=FAEF8=DEDGC+++@5+@C++@;E57*33**;A244;*,57:,741=7+::@A6F:)8>;,(((.).4>@2<>(-312(8:46<))-((,81(.2)4<A1)5()6>7(2(4()))-4((5(,)-6.54((,,((.))-4:1((,-,(4))-)
@M04999:289:000000000-L3R54:1:1101:16821:11457 2:N:0:417
TCCGACTACACGGGTATCTAATCCTGTTTGCTACCCACGCTTTCGAGCATGAACGTCAGTGTTATCCCAGGAGGCTGCCTTCGCCATCGGTATTCCTCCACATCTCTACGCATTTCACTGCTACACGTGGAATTCTACCTCCCTCTGACACACTCTAGTTAGACAGTTTCAAATGCACGTCCCAAGTTGAGCTCGGGGATTTCACATCTGACTTATCTAACCGTCTGCGCTCGCTTTACGCCCAGTAATTCCGATTAACGCTCGCACCCTACGTATTACCGCGGCTGCTGGCACGTAGTTT
+
CCCCCCFGGGGDGGCFGFGDGGGGGGFGFFGGGGGGFGGGGGFFE,;FFGFECGGGGGFEGFGFFGDGEFGCFCCGGDFGDEGGGGGGGGGFF<FGCFFGGGGGGGGGFDGGEGEFGGGGGGGFEFGEFEEFEGGGGGFGGF6DFGFGCDECG?FGFE@DGFGGA8==FGGFCF?E7?F?6C=F>FGGFFGGGFG6C9CDA5AAFFFACEFFEF8BEF9AFDBD>FB;@>@FB@DBDCFFD@FD?;CCCCFEFFF?D?E;>DDBB>BB6:<F:?>A?>4<BB>69;9BFF:0(.,426:9)
@M04999:289:000000000-L3R54:1:1101:10579:11478 2:N:0:417
GGTAGACTACTCGGGTATCTAATCCTGTTCGCTACCCATGCTTTCGAACCTCAGCGTCAGTTACAGACCAGAGAGCCGCCTTCGCCACTGGTGTTCTTCCATATATCTACGCATTCCACCGCTACACATGGAGTTCCACTCTCCTCTTCTGCACTCAAGAAAAACAGTTTCAGCTGCACTTCCCCGGTTAAGCCGAGGGCTTTCACAGCTGACTTGTTCTCCCGCCTGCGTTCGCTTTACGCCCAATAAATCCGGACAACGCTTGCCACCTACGTATTACCGCGGCTGCTGGCACGTAGTT
+
CCCCCGGGGGGGGGGGGGGGGGGGGGGGGGGGGGGGGGGGGGGGGGGGGGGGGGGGGGGGGGGGGGGGGGGGGGGGGGGGGDGGGGGGGGGGGFGGGGGGGGGGGGGGGGGGGGGGGGGGGGGGGGGGFGGEFFGGGGGGGGGGGGGGGGGGGGGGGGGGGGGGGGGGGGGGGGGGFGFGGGGGGGGGGGGGGGGGGGGDFFFFFFFFFFFFFFFFEFFFFFF=@FFFF@FFFFFFFFFFFFFFF<DFFEFFEF6:>>BFBBFFFFBBFFFFFF?<<?FFD?F9;>6>?F:(3(5??0225
@M04999:289:000000000-L3R54:1:1101:14595:11505 2:N:0:417
CCGAGACTACCGGGGTATCTAATCCTGTTTGCTCCCCACGCTTTCGCATCTCAGCGTCAGTATCTGTCCAGAAGGCCGCCTTCGCCACCGGTATTCCTCCACATCTCTACGCATTTCACCGCTACACGTGGAATTCTACCTTCCTCTACAATACTCTAGTTAACCAGTTTTAAGTGCAATTCCTAGGTTGAGCCCAGGGCTTTCACACCTAACTTAATTATCCGCCTACATGCCCTTTACGCCCAGTCATTCCGATTAACGCTCGCACCCTCCGTATTACCGCGGCTGCTGGCCCGGAGTT
+
CC@CCGGGGFGGGGGFGFGGGFFGGGGGGGGCAFGGGFGGGGGGGGGGGGGGGGGGGGGGGGGFGGGGGGGGGGGGCFEGGGGGGGEGGGGGCDFGGGGGGGGGGGFFGGGG@FGGGGGGEGGGGGGGGGGGDFGFGGGGGGGGGG8,@@FADFFGFDFEFA=FDFFEGGFADEGAFGFGGGCGCFDAEF,,CFGG>0@DFFFBAFFFA2@3=BFF=AFFFFEFFFFFFFCCEEDB@FFF((6;@@F@EEC<EFD;D@;CF@019>9B11:6:>?F<79<9?>03((48)4461033(((.
@M04999:289:000000000-L3R54:1:1101:5184:11551 2:N:0:417
TTGACTACACGGGTATCTAATCCTGTTCGCTACCCATGCTTTCGAACCTCAGCGTCAGTTACAGACCAGAGAGCCGCCTTCGCCACTGGTGTTCTTCCATATATCTACGCATTCCACCGCTACACATGGAGTTCCACTCTCCTCTTCTGCACTCAAGAAAAACAGTTTCAGCTGCACTTCCCCGGTTAAGCCGAGGGCTTTCACAGCTGACTTGTTCTCCCGCCTGCGTTCGCTTTACGCCCAATAAATCCGGACAACGCTTGCCACCTACGTATTACCGCGGCTGCTGGCACGTAGTT
+
CCCCCGGGGGGGGGGGGGGGGGGGGGGGGGGGGGGGGGGGGGGCFGGGGGGGGGGGGGGGGGGGGGGGGGGGGGGGGGGGGGGGGGGGGGGGGGGGGGGGGGGFGGGGGGGGGGGGGGGGGGGGGGFFGGGGFGGGGGGGGGGGGGGGGGGGFGGGGGGGGGGGGGGGGGGGGGGDFFFGGGGGGGGGG,;FGGGGGGGGFFFFFFFFFFFFFFFFFFFFFFFFFBFFFFFFFF@@EE;EBB@?;E8CF6@9>6>;??>>(34:?>)380:0<2A?<AAFF9;>>9?BBFFFFF:046<
@M04999:289:000000000-L3R54:1:1101:12869:11556 2:N:0:417
TGACTACAAGGGTATCTAATCCTGTTCGCTACCCATGCTTTCGAACCTCAGCGTCAGTTACAGACCAGAGAGCCGCCTTCGCCACTGGTGTTCTTCCATATATCTACGCATTCCACCGCTACACATGGAGTTCCACTCTCCTCTTCTGCACTCAAGAAAAACAGTTTCAGCTGCACTTCCCCGGTTAAGCCGAGGGCTTTCACAGCTGACTTGTTCTCCCGCCTGCGTTCGCTTTACGCCCAATAAATCCGGACAACGCTCGCCACCTACGTATTACCGCGGCTGCTGGCACGTAGTTAGC
+
CCCCCGGGGGGGGGGGGGGGGGGGGGGGGGGGGGGGGGGGGGGGGGGGGGGGGGGEGGGGGGGGGGGGGGGGGGGGGGGGGGGGGGGGGGGGGGGGGGGGGGFGGGGGGGGGGDGGGGGGGGGGGGGGGGGGGGGGFGCFFGFFFFGGGGGGGGGGGGGGFGGGGGGGGGGGGGGGFDFGGGGGGGEFFGGG6CE?DDGGFFFFFFFFFFFFFFFFEFFFFF>DFFFFDDFFFFFFFFFAFDF@;EFCCFF98>6:FF>089B>FFF:??14>9?<>DBF>(((4,.540(.3((.-4466
@M04999:289:000000000-L3R54:1:1101:15070:11573 2:N:0:417
TCTGTGACTATCGGGTATCTAATCCTGTTCGCTCCCCACGCTTTCGTCCATCAGCGTCAATCGGTATTTAGTAACCTGCCTTCGCAATCGGGGTTCTGTGTAATATCTATGCATTTCACCGCTACACTACACATTCCAGCTACTTCAATACTATTCAAGATTAACAGTATCAACGGCAGTTCTACAGTTAAGCTGCAGGTTTTCACCGCTGACTTATCAACCCGCCTACGGACCCTTTAAACCCACTAAATCCGGATAACGCTCTCATCCTCCGTATTACCGCGGCTGCTGGCACGGAGTT
+
C@@,A@C6C,;6@@FGGGCADFGGGCGGFF@FCFB<C@FG>F@FEFFGEEFGGFGEGGE:EFFECDD9FFFFCCDGGDCFEFG<FEBCCGCFC>FCFFEEFF<EG?FBFE9FFGF9A<FEFGEF>EGFFGGGFGFGGA8CFGGC;E=D=,=D;ECFAFE===98BDD=DEFGCDCE5>>FGGGGG8AFDAFCFFGFDF?DFC?AEA>BA5=08C9BEFFE3<>5-:@@5=@(8=>(>EEAEFFFD1;;EE??;9@?@?446(63(,).<<2>?9(,47<FF01(423;0:2:3(5?1;668
@M04999:289:000000000-L3R54:1:1101:27838:11603 2:N:0:417
GCCGAGACTACCCGGGTATCTAATCCTGTTTGCCCCCCACGCTTTCGCATCTCAGCGTCAGTATCTGTCCAGAAGGCCGCCTTCGCCACCGGTATTCCTCCACATCTCTACGCATTTCACCGCTACACGTGGAATTCTACCTTCCTCCACAATACTCTAGTTAACCAGTTTTAAGTGCAATTCCTAGGTTGAGCCCAGGGCTTTCACACCTAACTTAATTATCCGCCTACATGCCCTTTACGCCCAGTCATTCCGATTAACGCTCGCACCCTCCGTATTACCGCGGCTGCTGGCACGTAGT
+
CCCCCGGGGGGGGGGGGGGGGGGGGGGGGGGGG<FGGGGGGGGGGGGGGGGGGGGGGGGGGGGGGGGGGGGGGGGGGGGGGGGGGGGGGGGGGGGGGGGGGGGGDGGGGGGGGGGGGGGGGGGGGGGGGGGGGGGGGGGGGGGGGFGGGGGGGGGGGGGGGGGGGGGGGFGGGGGGFGFCFDGGGGGGGGGGGGFDFFGGFAFFFFFFFFF==FFF=FFFFFFC@DFFFFF3<@ED@@EFC6?;0;?@@FFCC?@;??B<A?BBB90(46?FF?2(2:3AFA(29(4;9<FF?F?DF302-
@M04999:289:000000000-L3R54:1:1101:26101:11615 2:N:0:417
GACTACTGGGGTATCTAATCCTGTTCGCTCCCCACGCTTTCGTCCATCAGCGTCAATCGGTATTTAGTAACCTGCCTTCGCAATCGGGGTTCTGTGTCATATCTACGCATTTCACCGCTACACTACACATTCTAGCTACTTCAATACTATTCTAGATTAACAGTATCAACGGCAGTTCTACAGTTAAGCTGCAGGTTTTCACCTCTGACTTATCAACCCGCCTACGGACCCTTTAAACCCAATAATTCCGGATAACGCTCGCACCCTCCGTATTACCGCGGCTGCTGGCACGTAGTTAGCC
+
CCCCCGFEGGGGGGGGGGGGFFGGGEGGGCFGFGGCFG7FGE<:FEGFG,EFGGG7FF,,,,:<,CFGGCEGGGGGGGGGG,CGGGG7:FFG95:,?,9F,FFGFG:EGEGGGGG<FFGGGGGD:A,,9?FG,D4DF=E?FGDDFA83@,@F,EE,E,,@=DEF,+@EF,+@CG66DG+6+=8FG:FGGGD6,DF?FCGGA68*;AFFFFEFFF+B8AEB*7<4=D(->(/0>5*94>:B@7@38)959;97@1;@0>1<069(-:66?9?B22-44(76;9028047<(8?(.4?<AFA:
@M04999:289:000000000-L3R54:1:1101:10338:11622 2:N:0:417
GTTGACTACCCGGGTATCTAATCCTGTTCGCTACCCATGCTTTCGAACCTCAGCGTCAGTTACAGACCAGAGAGCCGCCTTCGCCACTGGTGTTCTTCCATATATCTACGCATTCCACCGCTACACATGGAGTTCCACTCTCCTCTTCTGCACTCAAGAAAAACAGTTTCAGCTGCACTTCCCCGGTTAAGCCGAGGGCTTTCACAGCTGACTTGTTCTCCCGCCTGCGTTCGCTTTACGCCCAATAAATCCGGACAACGCTTGCCACCTACGTATTACCGCGGCTGCTGGCACGTAGTT
+
CCCCCGGGGGGGGGGGGGGGGGGGGGGGGGGGGGGGGGGGGGGGGFGGGGGGGGGGGGGFGGGGGGGGGGGGGGGGGGGGGGGGGGGGGGGGGGGGGGGGGGFGFGGGGGGGGGFGGGGGGGGGGGFFFGGGGGGGGGGFAGGGGGGGGGGGGGGGGGGGGFFGGGGGGGGGDGGGFGFGGGGGG@EEEECFGGGDGGGGFFFFFFFFFEEDFFFFBAFCFDFFBFFFFFFFFBD<@ECF?>BF?@E8<DF:B96;>FF9>B?F?FFFFFF??:7449A<4>>6;BFFDF?:B??B:B6A
@M04999:289:000000000-L3R54:1:1101:22562:11671 2:N:0:417
CGACTACCGGGGTATCTAATCCTGTTCGCTACCCATGCTTTCGAACCTCAGCGTCAGTTACAGACCAGAGAGCCGCCTTCGCCACTGGTGTTCTTCCATATATCTACGCATTCCACCGCTACACATGGAGTTCCACTCTCCTCTTCTGCACTCAAGAAAAACAGTTTCAGCTGCACTTCCCCGGTTAAGCCGAGGGCTTTCACAGCTGACTTGTTCTCCCGCCTGCGTTCGCTTTACGCCCAATAAATCCGGACAACGCTTGCCACCTACGTATTACCGCGGCTGCTGGCACGTAGTTAGC
+
CCCCCGGGGGGGGGGGGGGGGGGGGGGGGGGGGGGGGGGCFFGFGGGGGGGGGFGGGGGGGGGGGFFGGGGGGGGGGGGGGGGGGGGGEGGGGGGGGGGGGGGGGGCGGGGGGFFGGGGGGGGGG?FFFGGGGDGGFGGGGGGGGGGGGGGGGCFGGGFGGGGGGGGGFGGGGGGGFGFGGGGGGGGFGFGGGGDGGDFFFFFFFFFFBDFFFFFFCAFB4=BDDFFFDFDFF;DEEFFDFFBFBAFBAB>B?BFFFFBFF:1?2><<23,8<D?4<<26069B06:?FF02<((.,6<A<
@M04999:289:000000000-L3R54:1:1101:6265:11711 2:N:0:417
GCGACTACACGGGTATCTAATCCTGTTCGCTCCCCACGCTTTCGTCCATCAGCGTCAATCGGTATTTAGTAACCTGCCTTCGCAATCGGGGTTCTGTGTAATATCTATGCATTTCACCGCTACACTACACATTCCAGCTACTTCAATACTATTCAAGATTAACAGTATCAACGGCAGTTCTACAGTTAAGCTGCAGGTTTTCACCGCTGACTTATCAACCCGCCTACGGACCCTTTAAACCCAATAAATCCGGATAACGCTCGCATCCTCCGTATTACCGCGGCTGCTGGCACGGAGTT
+
CCCCCGGGGGGGGGGGGGGGGGGGGGGGGGGGGGGGGGGGGGGGGGGGGGGGGGGGGGGGGGGGGGGGGGGGGGGGGGGGGGGGGGGGGGGGGGGGGGGGGGGGGGGGGGGGGGGGGGGGGGGGGGGGGGGGGGGGGGGGGGGGGGGGGGGGGGGGGGGGGGGGGGGGGGGGEEGGFGFGFGGGGGGGGGGGGGGGGGGGFFFFFFFFFFFBEFFFFFFFFFFFFFFF=FFFFFFFFFFFFFFFFFEFFFEFF6;FFF?6:BFFFFBBBFFFFFFFFFFF>FFFFFFFD2??FF;>>BF
@M04999:289:000000000-L3R54:1:1101:7479:11796 2:N:0:417
GGACTACTCGGGTATCTAATCCTGTTTGCTCCCCACGCTTTCGCATCTCAGCGTCAGTATCTGTCCAGAAGGCCGCCTTCGCCACCGGTATTCCTCCACATCTCTACGCATTTCACCGCTACACGTGGAATTCTACCTTCCTCTACAATACTCTAGTTAACCAGTTTTAAGTGCAATTCCTAGGTTGAGCCCAGGGCTTTCACACCTAACTTAATTATCCGCCTACATGCCCTTTACGCCCAGTCATTCCGATTAACGCTCGCACCCTCCGTATTACCGCGGCTGCTGGCACGGAGTTAGC
+
CCCCCGGGGGGGGDGGGGGGGGGGGGGGGGGGGGGGGGGGGGGGGGGGGGGGGGGGGGGGGGGGGGGGGGGGGGGGGGGGGGGGGGGGGGGGGGGGGGGGFFGGGGGGGGGGGGGGGGGGGGGGGGGGDFGFGGGGGGGGGGGGGGGGGGGGGGGFFGGGGGGGGGFGGGGGGGGGFDFGGGCFGGGGCF:FGGGGD?FGFFFFFEFFFFFCFFFFFFAE>BFFF=@E63BFFFFFFF?AFDBF@EFFFFE@D;DFFD@60;>BF>:?:B6?B??DF9:(4(3;BFF>:B220(02:06>4
@M04999:289:000000000-L3R54:1:1101:21932:11796 2:N:0:417
TGCGACTACCCGGGTATCTAATCCTGTTCGCTCCCCACGCTTTCGTCCATCAGCGTCAATCGGTATTTAGTAACCTGCCTTCGCAATCGGGGTTCTGTGTAATATCTATGCATTTCACCGCTACACTACACATTCCAGCTACTTCAATACTATTCAAGATTAACAGTATCAACGGCAGTTCTACAGTTAAGCTGCAGGTTTTCACCGCTGACTTATCAACCCGCCTACGGACCCTTTAAACCCAATAAATCCGGATAACGCTCGCATCCTCCGTATTACCGCGGCTGCTGGCACGGAGTTT
+
CCCCCGGGGGGGGGGGGGGGGGGGGGGGGGGGGGGGGGGGGGGGGGGGGGGGGGGGGGGGGGGGGGGGGGGGGGGGGGGGGGGGGGGGGGGGGGGGGGGGGGGGGGGGGGGGGGGGGGGGGGGGGGGGGGGGGGGGGGGGGGGGGGGGGGGGGGGGGFFGGGGGGGGGGFGGGGGGFGCFGGGGGGGGGGGGGGGGGGFFFFFFFFFFFFFFFFFFFFFDFF@FFFFFFFFFFFFFEFCFFFFF;;EFFFF;@B26@A?<><FB>BF>BF>?FFFFFF2<604>>((6:876(.891613-
@M04999:289:000000000-L3R54:1:1101:11023:11802 2:N:0:417
TTTGACTACCCGGGTATCTAATCCTGTTCGCTACCCATGCTTTCGAGCCTCAGCGTCAGTAACAGACCAGAGAGCCGCCTTCGCCACTGGTGTTCTTCCATATATCTACGCATTTCACCGCTACACATGGAGTTCCACTCTCCTCTTCTGCACTCAAGTCTCTCAGTTTCCGATGCTCTTCCTCAGTTAAGCTGAGGGCTTTCACATTCAGACTTAAAAGACCGCCTGCGCTCCCTTTACGCCCAATAAATCCGGACAACGCTTGCCACCTACGTATTACCGCGGCTGCTGGCACGTAGTT
+
CCCCCGGGGGGGGGGGGGGGGGGGGGGGGGGGGGGGGGGGGGGGGGGGGGGGGGGGGGGGGGGGGGGGGGGGGGGGGGCGGGGGGGGGGGGGGGGGGGGGGFGGGGGGGGGGGGGGGGGGGGGGGGGGGGGGGGGGGGGGGGGGGGGGGGGGGGGGGGGGGGGGGGGGGGGGEGGGFGFGGGGGGFGGFDFGGGGGGGDGFFFFFFFFFFFECFFFFA8C>@BFBFFFF==9=BFFFFEF6?FFF;@E@EFFFFFFF@FFFFFFFFBB7??FFFFFFFFFA099>07;?F70<1>0:0(44
@M04999:289:000000000-L3R54:1:1101:10561:11835 2:N:0:417
GCGACTACTGGGGTATCTAATCCTGTTTGCTCCCCACGCTTTCGCATCTCAGCGTCAGTATCTGTCCAGAAGGCCGCCTTCGCCACCGGTATTCCTCCACATCTCTACGCATTTCACCGCTACACGTGGAATTCTACCTTCCTCTACAATACTCCAGATAACCAGTTTTAAGTGCAATCCCCAGGTTGAGCCCGGGGCTTTCACACCTAACTTAATTATCCGCCTACATGCCCTTTACGCCCAGTCATTCCGATTAACGCTCGCACCCTCCGTATTACCGCGGCTGCTGGCACGGATTTAC
+
CCCCCGGGGGGGGGGGGGGGGGGGGGGGGGGGGGGGGGGGGGGGGGGDGGGGGGGGGGGGGGGGGGGGGGGGGFGGGGGGGGGGGGGGCCFGGGGGGGGGGGGGGGGGGGGGGGGGFFGGGGGGGGGGGGGFDFGGGGGGGGGGGGGGFGGGGGGGGAFGGGFGGFGGFGGGGGGGFGFGGGGGGGGFGGGGGGGGG>9DFFFFFFEFFEDFCFFFFFFFFFFFFFFFF5@E@F@EFFDDFFF@EFEF??EFD@2<EF:03<BF;;B?BBFFFFFFFFF:>2>>FB02:?1<3(-9((54)
@M04999:289:000000000-L3R54:1:1101:7394:11838 2:N:0:417
TAGACTACTAGGGTATCTAATCCTGTTCGCTCCCCACGCTTTCGTCCATCAGCGTCAATCGGTATTTAGTAACCTGCCTTCGCAATCGGGGTTCTGTGTAATATCTATGCACTTCACCGCTACACTACACATTCCAGCTACTTCAATACTATTCAAGATTAACAGTATCAACGGCAGTTCTACAGTTAAGCTGCAGGTTTTCACCGCTGACTTATCAACCCGCCTACGGACCCTTTAAACCCAATAAATCCGGATAACGCTCGCATCCTCCGTATTACCGCGGCTGCTGGCACGGAGTT
+
CCCCCGGGGGGGGGGGGGGGGGGGGGGGGGGGGGGGGGGGGGGGGGGGGGGGGGGGGGGGGGGGGGGGGGGGGGGGGGGGGGGGGGGGGGGGGGGGGGGGGGGGGGGGGGGGGGGGGGGGGGGGGGGGGGGGGGGGGGGGGGGGGGGGGGGGGGGGGGGGGGGGGGGGGGGGGEGGFGFGGFGGGGGGGGGGGGGGFGGGFFFFFFEFFFFFFFFFFFFFFFFFFFFDFFFFFD9EEFFFFFFFF8EEFFF>FFFD>ED6?11;BFFFFFBF:0:0AFF09>>BF>BFFFFFF:B>14:
@M04999:289:000000000-L3R54:1:1101:28118:11905 2:N:0:417
TCGCGACTACCCGGGTATCTAATCCTGTTTGCTCCCCACGCTTTCGCATCTCAGCGTCAGTATCTGTCCAGAAGGCCGCCTTCGCCACCGGTATTCCTCCACATCTCTACGCATTTCACCGCTACACGTGGAATTCTACCTTCCTCTACAATACTCTAGTTAACCAGTTTTAAGTGCAATTCCTAGGTTGAGCCCAGGGCTTTCACACCTAACTTAATTATCCGCCTACATGCCCTTTACGCCCAGTCATTCCGATTAACGCTCGCACCCTCCGTATTACCGCGGCTGCTGGCACGGAGTT
+
CCCCCGGGGGFGGGGGGGGGGGGGGGGGGGGGGGGGGGGGGGGGGGGGGGGGGGGGGGGGGGGGGGGGGGGGGGGGGGGGGGGGGGGGGGGEGGFGGGGGGGGGGGGGGGGGGGGGGGGFGGGGGGGGFGGEGGGGGGGGDGGGGGGGGGGGGGGGGGGGGGGGGGGGGGGGGGGGFGFGGGGGGGGGGGGGGGGGGGD5AFFFFFFFFFFFFFFFFFFFFF4@29@FFFFFF@@@DFFFFFFB;DF@AFEEFF@?@FFFFFB?69>F;BFFB>BBFFF<<020996>FFFFF?D69>FF4
@M04999:289:000000000-L3R54:1:1101:7769:11914 2:N:0:417
TGACTACTGGGGTATCTAATCCTGTTCGCTACCCATGCTTTCGAACCTCAGCGTCAGTTACAGACCAGAGAGCCGCCTTCGCCACTGGTGTTCTTCCATATATCCACGCATTCCACCGCTACACATGGAGTTCCACTCTCCTCTTCTGCACTCAAGAAAAACAGTTTCAGCTGCACTTCCCCGGTTAAGCCGAGGGCTTTCACAGCTGACTTGTTCTCCCGCCTGCGTTCGCTTTACGCCCAATAAATCCGGACAACGCTTGCCACCTACGTATTACCGCGGCTGCTGGCACGTAGTTAGC
+
CCCCCGGGGGGGGGGGGGGGGGGGGGGGGGGGGGGGGGGGGGFGGGGGGGGGGGGGGGGGGGGGGGGGGGGGGGGGGGGGGGGGGGGGGGGGGGGGGGGGGGGGGGGGGGGGGGGGGGGGGGGGGGGGGGGFGFFGGGGGGGGGGGGGFFGGGGGGGGGGGGGGGGGG8EGGGGGGFGFFGGGGGE>FDFGEGGGGGGGGFFFFFFFFFFFFBFFFCFFFFFFFDFFD@FFFDFFFFFFFFDFF@EFFF@BB?F9??02<?FFFFFF??B?B?A?29A?F46>;BF?74104???::AFA9
@M04999:289:000000000-L3R54:1:1101:17919:11916 2:N:0:417
GACTACCAGGGTATCTAATCCTGTTTGCTCCCCACGCTTTCGCATCTCAGCGTCAGTATCTGTCCAGAAGGCCGCCTTCGCCACCGGTATTCCTCCACATCTCTACGCATTTCACCGCTACACGTGGAATTCTACCTTCCTCTACAATACTCTAGTTAACCAGTTTTAAGTGCAATTCCTAGGTTGAGCCCAGGGCTTTCACACCTAACTTAATTATCCGCCTACATGCCCTTTACGCCCAGTCATTCCGATTAACGCTCGCACCCTCCGTATTACCGCGGCTGCTGGCACGGAGTTAGCC
+
CCCCCGGGGGGGGGGGGGGGGGGGGGGGGGGGGGGGGGGGGGGGGGGGGGGGGGGGGGGGGGGGGGGGGGGGGGGGGGGGGGGGGGGGGGGGGGGGGGGGGGGGGGGGGGGGGGGGGGGGGGGGGGGGGGGGGGGGGGGGGGGGGGGGGGGGGGGGGGGGGGGGGGGGGGGGGGGGFGFGGGGGGGGGGGGGGGGGGGGGFFFFFFFFFEFFFFFFFFFFFFDFFFE<@<5=BEFF@DFFFFEEBFFFEEFFFFFFFFFDF999B??FFF:6<>ABA?;0;>>>?::BFFFFF>B?FF594
@M04999:289:000000000-L3R54:1:1101:18703:11917 2:N:0:417
ATAGGACTACTGGGGTATCTAATCCTGTTCGCTACCCATGCTTTCGAGCCTCAGCGTCAGTAACAGACCAGAGAGCCGCCTTCGCCACTGGTGTTCTTCCATATATCTACGCATTTCACCGCTACACATGGAGTTCCACGCTCCTCTTCTGCACTCAAGTCTCTCAGTTTCCGATGCTCTTCCTCAGTTAAGCTGAGGGCTTTCACATTCAGACTTAAAAGACCGCCTGCGCTCCCTTTACGCCCAATAAATCCGGACAACGCTTGCCACCTACGTATTACCGCGGCTGCTGGCACGTAGT
+
CCCCCGGGGGGGGGGGGGGGGGGGGGGGGGGGGGGGGGGGGGGGGGGGGGGGGGGGGGGGGGGGGGGGGGGGGGGGGGGGGGGGGGGGGGGGGGGGGGGGGGGGGGGGGGGGGGGGGGGGGGGGGGGGGGGGGGGGGGGBEGGGGGGGGGGGGGGGGGGGGGGGGGGGGGGGGDCEFGFGGGGGGGGGGGGGGGGGGGGGFFFFFFFFFFFEFFFFFFFFFFFFBF@FFFBFFFFFFFFFFFFBFF?14<CCFF9BFFFFFFB6??BFFFF?>BB?BFFFF)-(47>FFFF?BBFFFBF:-
@M04999:289:000000000-L3R54:1:1101:15656:11927 2:N:0:417
GGACTACTCGGGTATCTAATCCTGTTCGCTACCCATGCTTTCGAACCTCAGCGTCAGTTACAGACCAGAGAGCCGCCTTCGCCACTGGTGTTCTTCCATATATCTACGCATTCCACCGCTACACATGGAGTTCCACTCTCCTCTTCTGCACTCAAGAAAAACAGTTTCAGCTGCACTTCCCCGGTTAAGCCGAGGGCTTTCACAGCCGACTTGTTCTCCCGCCTGCGTTCGCTTTACGCCCAATAAATCCGGACAACGCTTGCCACCTACGTATTACCGCGGCTGCTGGCACGTAGTTAGC
+
CCCCCGGGFGGGGGGGGGGGGGGGGGGGGGGGGGGGGGGGGGGGGGGGGGGGGGGGGGGGGGGGGGGGGGGGGGGGGGGGGGGGGGGGGGGGGGGGGGGGGGGGGGGGGGGGGGGGGGGGGGGGGGGGGGGGGGGGGGGGGGGGGGGGGGGGGGGGGGGGGGGGGGGGGGGGGGGGFFFG?FGGGGGDGGGGGGGGGGGGFFFFFF>EFF@D@FFFFFFFD@BFFD1<FFFF@@?<C@@DFFDDFF>AAFF0?>B?FF>F??B7A>:B??FFBFF>A9:>F6,-9?:>70(.84:?<)-54
@M04999:289:000000000-L3R54:1:1101:28668:11962 2:N:0:417
ACGGACTACCCGGGTATCTAATCCTGTTTGCTACCCACGCTTTCGAGCATGAACGTCAGTGTTATCCCAGGAGGCTGCCTTCGCCATCGGTATTCCTCCACATCTCTACGCATTTCACTGCTACACGTGGAATTCTACCTCCCTCTGACACACTCTAGTTAGACAGTTTCAAATGCACGTCCCAAGTTGAGCTCGGGGATTTCACATCTGACTTATCTAACCGTCTGCGCTCGCTTTACGCCCAGTAATTCCGATTAACGCTCGCACCCTACGTATTACCGCGGCTGCTGGCACGTAGTTT
+
CCCCCGGGGGGGGGGGGGGGGGGGGGGGGFGGGGGGGGGGGG@GGGGGFGDGFGGGGGGGGGGGGGGGGGGGGGGGFGGGFGDEGGGGGGGGGGGGGGGGGGGGGGGDGGGGGGGGGGGDGGGGDGGGGGGGGGGGGGGFAD=FGGGFGGGCEDFGGGGG,DAF=DGG8:EEGGGGFF?DGCDADCFGGGGGFFGG>DDDAFFFF>@FEFEFFFF99FFFFFBFFDBE2@=>22(9BFF3;@>D(6>C?).14;1;?C<@@DF7619>:?7:617AB<AA:;06>>>BFB:<1<??0((.)
@M04999:289:000000000-L3R54:1:1101:26208:11983 2:N:0:417
GGGACTACTAGGGTATCTAATCCTGTTCGCTCCCCACGCTTTCGTCCATCAGCGTCAATCGGTATTTAGTAACCTGCCTTCGCAATCGGGGTTCTGTGTATATCTATGCATTTCACCGCTACACTACACATTCCAGCTACTTCAATACTATTCAAGATTAACAGTATCAACGGCAGTTCTACAGTTAAGCTGCAGGTTTTCACCGCTGACTTATCAACCCGCCTACGGACCCTTTACACCCAATAAATCCGGATAACGCTCGCATCCTCCGTATTACCGCGCCTGCTGGCACGGTGTTAGC
+
A9C,@FA@9,C<@C@FFGFGCFFF<FGGEGFFGGGGFECF7FFG@@@@<EDFGECGGC<FFCF<D,CFGGEF<,9BF<FFGFG7@,5@FGECCGGFFFGGGGFF;BFAFGFFGGFGGE>7FEDCEEFGGF<EFEAFDEFGGGGGGGGDFFGGGGGF9DDDFG8=DFCFGGFGGGDC?FFG@F7D@DFDFFGDFCFGGGGGFFFFFFFB58C5>CAC@C*:?BB=AD@=@@BF:3@E:CBF((3=;)4)7=B((/()78;;?F99BF?)5791:?862-80>(401:0:01(411((41)))
@M04999:289:000000000-L3R54:1:1101:10226:12028 2:N:0:417
AGTTGGACTACAAGGGTATCTAATCCTGTTTGCTCCCCACGCTTTCGCATCTCAGCGTCAGTATCTGTCCAGAAGGCCGCCTTCGCCACCGGTATTCCTCCACATCTCTACGCATTTCACCGCTACACGTGGAATTCTACCTTCCTCTACAATACTCTAGTTAACCAGTTTTAAGTGCAATTCCTAGGTTGAGCCCAGGGCTTTCACACCTAACTTAATTATCCGCCTACATGCCCTTTACGCCCAGTCATTCCGATTAACGCTCGCACCCTCCGTATTACCGCGGCTGCTGGCACGGACT
+
ACACCDGGGGGFGGGDEFGGGGGGGGGGGGADFFGFGGGDGGGGGGGGGGGGGGGGGGGGGGGGGGGDCFGGAFFG<=FGGFGGGGGDFFCFFC7AFFGGGGGGGGGGGG<:FEEFFGFGGGGGGGGGGG8C?D9E;DFGDEGFGFFDEGDAFGGGGGGGEAED;DFFF=EGGGGEFGCDF8DGGFEFDFGCFCFGDF69>FFFFFFFFAFFEFFFFAFEFC684@A2:>EFE383=26AE@@@B93;7>3977@;D(6992>@FF>1>;???06(((469A19>6>F9::D0?:?(3,(,
@M04999:289:000000000-L3R54:1:1101:19258:12044 2:N:0:417
GACTACTAGGGTATCTAATCCTGTTCGCTACCCATGCTTTCGAACCTCAGCGTCAGTTACAGACCAGAGAGCCGCCTTCGCCACTGGTGTTCTTCCATATATCTACGCATTCCACCGCTACACATGGAGTTCCACTCTCCTCTTCTGCACTCAAGAAAACCAGTTTCAGCTGCACTTCCCCGGTTAAGCCGAGGGCTTTCACAGCTGACTTGTTCTCCCGCCTGCGTTCGCTTTACGCCCAATAAATCCGGACAACGCTTGCCACCTACGTATTACCGCGGCTGCTGGCACGTAGTTAGCC
+
CCCCCGGGGGGGGGGGGGGGGGGGGGGGGGGGGGGGGGGGGGGGGGGGGGGGGGGGGGGGGGGGGGFGGFCGGGGGGGGGGGGGGGGGGGGGGGGGGGGGGGGGGGGGGGGGGGGGGGGGGGGFFGGFGGGGGGGGGGGGGGGGGGGGGGGGGGGGGGGGGGGGFGGGGGGGGGGFFGDFGGGGGGFGGGGGGGGGFGGGFFFFFFFFFFEFAFFFFA6@FFFFDFFFF@BF@@F<?06B@6@@F>EF8@667>:?0>:BB?:ABFFFBFF<ABFFF:;;916;?784(43::703624A7
@M04999:289:000000000-L3R54:1:1101:2375:12048 2:N:0:417
GGACTACCGGGGTATCTAATCCTGTTCGCTCCCCCCGCTTTCGTCCATCAGCTTCAATCGGTATTTAGTAACCTGCCTTCGCAATCGGGGTTCTGTTTAATATCTATGCATTTCACCGCTACACTACACATCCCAGCTACTTCAATACTATTCAAGATTAACATTATCAACGGCAGTTCTACAGTTAAGCTGCAGGTTTTCACCGCTGACTTATCAACCCGCCTACGGACCCTTTAAACCAAAGAAATCCGGTTAACCTTCGCATCCTCCGTATAACCCGTGCTCCTGGCACGAGGTTAGC
+
C6,<<6CFB@:+66C9CEGF<FECG9C,:BD@F:+6@+8@6,BFF7BFF9A<,,96<E9,,BFDF9,CC@6EF<,E<<<AFF@>F<F@+84@EB<E,,5,AECA4A,,9AF@FAEEC864+>ADFD8,EFG,AD=@,663@,,,EA,6@DF,,@,7,6,D=EE,@DCFAF8E+CD635?9<FDCFDGE@,=,<8C*;CDD+1B/5**:>):/9=AFCF4@8@=528?D?198;@;EC7AF(4(((,(.9490((-44)).52(((-8)87(4<2))62((,(48)).)(442,(((-.).-
@M04999:289:000000000-L3R54:1:1101:26813:12077 2:N:0:417
GCTGACTACAAGGGTATCTAATCCTGTTCGCTACCCATGCTTTCGAACCTCAGCGTCAGTTACAGACCAGAGAGCCGCCTTCGCCACTGGTGTTCTTCCATATATCTACGCATTCCACCGCTACACATGGAGTTCCACTCTCCTCTTCTGCACTCAAGAAAAACAGTTTCAGCTGCACTTCCCCGGTTAAGCCGAGGGCTTTCACAGCTGACTTGTTCTCCCGCCTGCGTTCGCTTTACGCCCAATAAATCCGGACAACGCTAGCCACCTACGTATTACCGCGGCTGCTGGCACGTAGTTT
+
<C8CCGGGGCCGGGGGGGGGGGGGGGGG,CGGDFGGGGFGGGGGGFCFCFGGGGGGGEGGGGGGGGGGGG8FFGGGGGGGGGGGGGGGFGGGGGGGG<FFCFGGFGGFGGGGCE9CFGGEGEEGGG?AFCE=FFGGGGGGGFGGFGGGFADEGGFF,9@@FGGGF?FFGE8EFGCE?C?FDFGGGGGG6AEGG8:CDD>CAF?9BAFF@EBB6FFC6:B?=B26>>>>@>DDD9?<?CC>;>F7=3;A75<@>2(-7??208((.8??B:(5<?<<?B)<19012(1:23811)3:02:<)
@M04999:289:000000000-L3R54:1:1101:12348:12089 2:N:0:417
GTAGACTACCGGGGTATCTAATCCTGTTCGCTACCCATGCTTTCGAGCCTCAGCGTCAGTAACAGACCAGAGAGCCGCCTTCGCCACTGGTGTTCTTCCATATATCTACGCATTTCACCGCTACACATGGAGTTCCACTCTCCTCTTCTGCACTCAAGTCTCTCAGTTTCCGATGCTCTTCCTCAGTTAAGCTGAGGGCTTTCACATTCAGACTTAAAAGACCGCCTGCGCTCCCTTTACGCCCAATAAATCCGGACAACGCTTGCCACCTACGTATTACCGCGGCTGCTGGCACGTAGTT
+
CCCCCGGGGGGGGGGGGGGGGGGGGGGGGGGGGGGGGGGGGGGGGGGGGFGGGGGGGGGGGGGGGGGGGGGGGGGGGGFGGGGGGGGGGGGGGGGGFGGGGGGGGGGGGGGGGGGGGGGGGGGGGGGFGFGFEDGGGGGGGGGGGGGGGGGGGGGGGGGFGGFGGGGGGGGGGGGGFGFGGGGGGGGGGGGGGGGGGGGGFFFFFFFFFFFEEAFFFFFF>=BFFFDFF=@>@@FFFFEFFFFFFFFEFFCFFFFFFFFFFFF60?FFFFF:??3<9>AFAFFBFB>F?07>::<B??0::
@M04999:289:000000000-L3R54:1:1101:15152:12162 2:N:0:417
GATCAGACTACAAGGGTATCTAATCCTGTTTGCTCCCCACGCTTTCGCATCTCAGCGCCAGTATCTGTCCAGCAGGCCGCCTTCGCCACCGGTCTCCCTCCACACCTCTACGTATTTCACCGCTACACGTGGAATTCTACCTTCCTCTACACTACTCCAGATAACCAGTATTAACTGCAATTCCCAGGTTGAGCCCGGGGCCTTCACACCTAACTTAATTATCGGCCTACATGCCCGTTACGCCCAGTCCTTCCGCTTAACGCTCGCACCCTCCGACTTACCCCGCCTGCGGCCACGGACT
+
--8,,@,;,CF8CC,@C<EFFC,CFF9<FF,,CEE8C@6FEEBF,;BC,,+,<,,CF+++8;CCEDFC<FC8,6A6+?@ECE=FDE:FC=:F:4C,9=,BF<<?+64EAF,+,9,A,<=EFGGG+@FF+44+6@9,4,,4@6@FFGFGCE9,3=D,@F8,,,@D,=EG9,,@DG+@980=F+C73,33@6<,,5A7*@*0@*:***99.55(.AF>3+8888?(>>62@@(.)46(6:FB<(27;(4(7)1.>:1(((-6A09:?>;(9;((,-((-((..((,-(((((((--(2(((((
@M04999:289:000000000-L3R54:1:1101:27287:12182 2:N:0:417
TGACTACAGGGGTATCTAATCCTGTTCGCTACCCATGCTTTCGAACCTCAGCGTCAGTTACAGACCAGAGAGCCGCCTTCGCCACTGGTGTTCTTCCATATATCTACGCATTCCACCGCTACACATGGAGTTCCACTCTCCTCTTCTGCACTCAAGAAAAACAGTTTCAGCTGCACTTCCCCGGTTAAGCCGAGGGCTTTCACAGCTGACTTGTTCTCCCGCCTGCGTTCGCTTTACGCCCAATCAATCCGGCCAACGCTTGCAACCTACGTATTACCGCGGCTGCTGGCACGTAGTTAGC
+
CCCCCGGGGFEGGGGGGGGGGGGGGGGGGEGGGGGGGGGGGGGGGGFGGGG8F@@FGGGGCFG<FGGFGGGGGGGGDGGGGGGGGFGGGGGGGGGGGAEFFGGGGGGGGGGGGGFGGCFGGGGG?D9FGCFF?FEDGGEGGGGGGGGGGGFGGGGFDFGGGGGFGGF8CCGGGFCDFGFGFGGGGGGFCEFEEGEDGGGGFFAFFFFFFFFFFFFFFFFFB=B@9B=@7@;BF6@)13;E630@(5=)9;;((-,81<B?<<8))).5?0(4<A246A:66(((,(530144:430?AA44
@M04999:289:000000000-L3R54:1:1101:21417:12226 2:N:0:417
GAGACTACCCGGGTATCTAATCCTGTTCGCTCCCCACGCTTTCGTCCATCAGCGTCAATCGGTATTTAGTAACCTGCCTTCGCAATCGGGGTTCTGTGTAATATCTATGCATTTCACCGCTACACTACACATTCCAGCTACTTCAATACTATTCAAGATTAACAGTATCAACGGCAGTTCTACGGTTAAGCTGCAGGTTTTCACCGCTGACTTATCAACCCGCCTACGGACCCTTTAAACCCAATAAATCCGGATAACGCTCGCATCCTCCGTATTACCGCGGCTGCTGGCACGGAGTT
+
C@CCCGGFGGGGGGGGGGGGGGGGGGGFGGGGGGGGGGGGGGGGGGGGGGGGGGGGGGGFGGGGGFGGGGGGGGGGGGGGGGGGDGGGGGGGGGGGGGGGGGGGGGGGGGGGAFGGGGGGGGGGGGGGFGGGGGGGGGGGGGGGGGGGGGGGGGGGGGGGGGGGGGGGGGGGG6DGFGFGGGGGGGGGGGGGGGGGC;DGFFFFFFFEFFFEFFFFFFABEFFFFFFFFDFFFF@EEFFFFFFFFFFFFE@;>FFFA84><?99;?FFB249:F:?AAFF9171>>B?FBF<20399??
@M04999:289:000000000-L3R54:1:1101:8575:12243 2:N:0:417
ATGACTACAAGGGTATCTAATCCTGTTCGCTCCCCACGCTTTCGTCCATCAGCGTCAATCGGTATTTAGTAACCTGCCTTCGCAATCGGGGTTCTGTGTAATATCTATGCATTTCACCGCTACACTACACATTCCAGCTACTTCAATACTATTCAAGATTAACAGTATCAACGGCAGTTCTACAGTTAAGCTGCAGGTTTTCACCGCTGACTTATCAACCCGCCTACGGACCCTTTAAACCCAATAAATCCGGATAACGCTCGCATCCTCCGTATTACCGCGGCTGCTGGCACGGAGTT
+
CCCCCGGGFGGGGGGGGGGGGGGGGFGGGGGGGFGGGGGEGGGGGGGGGGGGGGGGGEFFGFFFGGGGGGGGGGGGGGGGGGGGGEGGGGGEGGGGFGGGGGGFFFGGGGGGGGGFEGGGGGGGGGGGGGGGGGFDFGGGGGGGGFFGGGGGGGGGG8@DFGGGGGGGGGAECGDGEGFGGGGGGGGGEAFGGGGGGGGFFFFFFFFFFFFBEFFFFFFFFFFFFFF>>229@FFEEEEFFDFFFFFFFF191;DF;@?B;1699BFFB<06120:BF)30;BFFF:DF01?F:999:?
@M04999:289:000000000-L3R54:1:1101:23302:12253 2:N:0:417
TTTAGACTACCAGGGTATCTAATCCTGTTTGCTCCCCACGCTTTCGCATCTCAGCGTCAGTATCTGTCCAGAAGGCCGCCTTCGCCACCGGTATTCCTCCACATCTCTACGCATTTCACCGCTACACGTGGAATTCTACCTTCCTCTACAATACTCTAGTTAACCAGTTTTAAGTGCAATTCCTAGGTTGAGCCCAGGGCTTTCACACCTAACTTAATTATCCGCCTACATGCCCTTTACGCCCAGTCATTCCGATTAACGCTCGCACCCTCCGTATTACCGCGGCTGCTGGCACGGAGTT
+
CCCCCGGGGGFGGGGGGGGGGGGGGGGGGGGGGGGGGGGGGGGGFGGGGGGGGGGGGGGGGGGGGGGFGGGGGGGGGGGGGGGGGGGGGGGGG7FGFGGGGGGGGGGGGGGGGGGGGGGGGGGGGGGGGGGGGGGGGGGGGGFFFGGGGGGGFGGGGGGGGGGGFDFFFFGGGGGGFGFGGGGGGGGGGGGGDF?FGGGGAFAFFFFFADEFFFFA=FFFF4ADF=DFF=4>===EFFFFFFF@=95;9C??CEF??FFF09@DFB@991(:<BF?:?AFB:9>>4;>033(((.87;9:,
@M04999:289:000000000-L3R54:1:1101:13409:12312 2:N:0:417
TTGGGGACTACCCGGGTATCTAATCCTGTTTGCTCCCCACGCTTTCGCATCTCAGCGTCAGTATCTGTCCAGAAGGCCGCCTTCGCCACCGGTATTCCTCCACATCTCTACGCATTTCACCGCTACACGTGGAATTCTACCTTCCTCTACAATACTCCAGATAACCAGTTTTAAGTGCAATTCCCAGGTTGAGCCCGGGGCTTTCACACCTAACTTAATTATCCGCCTACATGCCCTTTACGCCCAGTCATTCCGATTAACGCTCGCACCCTCCGTATTCCCGCGGCTGCTCGCTCGGATT
+
CCCCCDGGFGFC<FCCGGGGGGGD9CFFGGAFGDGGGGFGEFFFFGGGGGG9FGGGGGGEGGFGFGFFGFFGGFG<FGDGC@FGGGGGEAFDG7F5EGDFGGD8FGGG9FFGDGGCEGEFGGGGGGGGGGFE799DGCGDEF,=DFGFGGAA,@EGG,D=EC8EGGC8@FGGGGFCFGF7;+=C9;DFG6:CGGCCDD7DEF6AFFFFFF=:B4BFBAF?6<C45>@D?FFCE35855)@C;D1:<;;@<)63)66<0:<211167>6>>0162418(().520((((4::)4((.2((((
@M04999:289:000000000-L3R54:1:1101:16836:12334 2:N:0:417
GGAGACTACCCGGGTATCTAATCCTGTTTGCTCCCCACGCTTTCGCATCTCAGCGTCAGTATCTGTCCAGAAGGCCGCCTTCGCCACTGGTATTCCTCCACATCTCTACGCATTTCACCGCTACACGTGGAATTCTACCTTCCTCTACAATACTCTAGTTAACCAGTTTTAAGTGCAATTCCTAGGTTGAGCCCAGGGCTTTCACACCTAACTTAATTATCCGCCTACATGCCCTTTACGCCCAGTCATTCCGATTAACGCTCGCACCCTCCGTATTACCGCGGCTGCTGGCACGGAGTT
+
CCCCCGGGGGGGGGGGGGGGGGGGGGGGGGGGGGGGGGGGGGGGGGGGGGGGGGGGGGGGGGGGGGGGGGGGGGGGGGGGGGGGGGGGGGGGGGGGGGGGGGGGGGGGGGGGGGGGGGGGGGGGGGGGGGGGGCGFGGGGGGGGGGGGGGGGGGGGGGGGGFGGGGGGFGGGGGGGFGFGGGGGFGGGGGGGGGGGGGGGFFFFFFFFFFFFFFFFFFFEFFFFFDADFFFFFFFFFFFFFFF@2>@EFEEFFFFD@E<@FFFFF6>>((-8630:?FFF<>9699BBDDFF0>?966?F
@M04999:289:000000000-L3R54:1:1101:12537:12348 2:N:0:417
GACTACACGGGTATCTAATCCTGTTCGCTACCCATGCTTTCGAGCCTCAGCGTCAGTAACAGACCAGAGAGCCGCCTTCGCCACTGGTGTTCTTCCATATATCTACGCATTTCACCGCTACACATGGAGTTCCACTCTCCTCTTCTGCACTCAAGTCTCTCAGTTTCCGATGCTCTTCCTCAGTTAAGCTGAGGGCTTTCACATTCAGACTTAAAGGACTGCCTGCGCTCCCTTTACGCCCAATAAATCCGGACAACGCTTGCCACCTACGTATTACCGCGGCTGCTGGCACGGAGTTAGC
+
CCCCCGGGGGGGGGGGGGGGGGGGGFGGG,FGFGGGGGGGGGGGGGGGGGGGGGGGGGFFGGGGDGGGGGGGGGGGGGGGGGGGGGGGGGGGGGGGDFGGGGGGGGDGGGGGGGGGGGGGGGFEG=FCFGGGFGGGGAFFGGGGGGGGGGGGFGDFFEFGFGGGGGGGGEGGGGGGFCFGGGGGGGGGGCFGGGEGGGGGFFFFFFFFAC@EFFCFE5A);)>B@2>27A@BFE36C@@A>?2;3AFEFFFF09>?FFF3?DDE346::BB7743>A9?979>BFFF>7,8>(((-43<A6
@M04999:289:000000000-L3R54:1:1101:28238:12379 2:N:0:417
GGACTACTGGGGTATCTAATCCTGTTTGCTCCCCACGCTTTCGCATCTCAGCGTCAGTATCTGTCCAGAAGGCCGCCTTCGCCACCGGTATTCCTCCACATCTCTACGCATTTCACCGCTACACGTGGAATTCTACCTTCCTCTACAATACTCCAGATAACCAGTTTTAAGTGCAATTCCCAGGTTGAGCCCGGGGCTTTCACACCTAACTTAATTATCCGCCTACATGCCCTTTACGCCCAGTCATTCCGATTAACGCTCGCACCCTCCGTATTACCGCGGCTGCTGGCACGGAGTTAGC
+
CCCCCGGGGGGGGGGGGGGGGGGGGGGGGGGGGGGGGGGGGGGGGGGGGGGGGGGGGGGGGGGGGGGGGGGGGGGGGGGGGGGGGGGGGGGFGGGGGGGGGGGGGGGGGGGGGGGGGGGGGGGGGGGGGGGGGGGGGGGGGGGGGGGGGGGGGGGGGGGGGGGGGGGGGGGGGGGGFGFGGGGGGGGGFGGGGGGGGGFGFFFFFFFFFFFF9BFFFFFEFFFDFDEEEEFBFF@CFFFF9;1@@<FFFE;@F?DFF@0:BBFB>6?:2?BBF?B<AA:B>BFB>BBFF?08<9;9BFFD<
@M04999:289:000000000-L3R54:1:1101:10504:12392 2:N:0:417
GGACTACTAGGGTATCTAATCCTGTTTGCTCCCCACGCTTTCGCATCTCAGCGTCAGTATCTGTCCAGAAGGCCGCCTTCGCCACCGGTATTCCTCCACATCTCTACGCATTTCACCGCTACACGTGGAATTCTACCTTCCTCTACAATACTCTAGTTAACCAGTTTTAAGTGCAATTCCTAGGTTGAGCCCAGGGCTTTCACACCTAACTTAATTATCCGCCTACATGCCCTTTACGCCCAGTCATTCCGATTAACGCTCGCACCCTCCGTATTACCGCGGCTGCTGGCACGGAGTTAGC
+
CCCCCGGGGGGGGGGGGGGGGGGGGGGGGGGGGGGGGGGGGGGGGGGGGGGGGGGGGGGGGGGGGGGGGGGGGGGGGGGGGGGGGGGGFGGGGGGGGGGGGGGGCFGGGGGGGGGGGGGGGGGGGGGGGGGGGGGGGGGGGGGFDFFGGGGGGGGGGGGGGGGGFFGGGGGGGGGGFGFGGGGGGGGGGFGGGFGDGGGGFFFFFFFFFFFFFFFFFFFFFFFFFF=EFFFFBDFFFFDFB@F5BBE<?EFFFDDFCDBDFF@66@F?FFF::<?DB>499>;;BF:?>6?F?FB;B<DF<
@M04999:289:000000000-L3R54:1:1101:18456:12398 2:N:0:417
GTCAGGACTACACGGGTATCTAATCCTGTTTGCTCCCCACGCTTTCGCACCTGAGCGTCAGTCTTCGTCCAGGGGGCCGCCTTCGCCACCGGTATTCCTCCAGATCTCTACGCATTTCACCGCTACACCTGGAATTCTACCCCCCTCTACGAGACTCTAGCCTGCCAGTTTCAAATGCAGTTCCCAGGTTAAGCCCGGGGATTTCACATCTGACTTAACAGGCCGCCTGCGTGCGCTTTACGCCCAGTAATTCCGATTAACGCTTGCACCCTCCGTATTACCGCGGCTGCTGGCACGGAGT
+
CCCCCGGGGGGGGGCDFGGGFFFGGGGGGGFGGFGGGGGGGGGDFGCGGFGGGDGGGGGGGGGGCFGGGGGGGGDEDGGGGGGGFGGGGGGBFF?,EFGGGFGCGGGGGGFGGG@@DGGGGGGGGGGGDG?EFFFGGFFGAFEGEGCGGGGG>EGA:FGGGGFFG5CFGDAFGGGGFGFGCFFFFGGGG6FC@FGGGGGDBBFFA77F5;??EFFFEFFFF16?9BFF161:?((41(8*)20>66(4):<:<>2(,2:2)-42:(15<(21(39,(4.69<20969((()5(34><046(
@M04999:289:000000000-L3R54:1:1101:5919:12402 2:N:0:417
TGGACTACTCGGGTATCTAATCCTGTTCGCTCCCCACGCTTTCGTCCATCAGCGTCAATCGGTATTTAGTAACCTGCCTTCGCAATCGGGGTTCTGTGTAATATCTATGTATTTCACCGCTACACTACACATTCCAGCTACTTCAATACTATTCAAGATTAACAGTATCAACGGCAGTTCTACAGTTAAGCTGCAGGTTTTCACCGCTGACTTATCAACCCGCCTACGGACCCTTTAAACCCAATAAATCCGGATAACGCTCGCATCCTCCGTATTACCGCGGCTGCTGGCACGGAGTT
+
CCCCCGGGGGGGGGGGGGGGGGGGGGGGGGGGGGGGGGGGGGGDGGGGGGGGGGGGGGGGGGGGGGGGGGGGGGGGGGGGGGGGGGGGGGGGGGGGGGGGGGGGGGGGGGGGGGGGGGGGGGGGGGGGGGGGGGFGGGGGGGGGGGGGGGGGGGFEGGGGGGGGGGGGGGGGGEGGFGFGGGGGGGGGFGGGGGGGGGFGFFFFFBEFFFF@EFFFFFFFABFFF=B?>F>=@FDEECEFFFFFFF<EEF;6;6D@FF?;@;;FF?>BDF:>:?1?A<BF>F>FBFFF:(,:<19>63<
@M04999:289:000000000-L3R54:1:1101:17328:12412 2:N:0:417
TTTGCGACTACCGGGGTATCTAATCCTGTTCGCTACCCATGCTTTCGCATCTCAGCGTCAGTATCTGTCCAGAAGGCCGCCTTCGCCACCGGTATTCCTCCACATCTCTACGCATTTCACCGCTACACGTGGAATTCTACCTTCCTCTACAATACTCCAGATAACCAGTTTTAAGTGCAATTCCCAGGTTGAGCCCGGGGCTTTCACACCTAACTTAATTATCCGCCTACATGCCCTTTACGCCCAGTCATTCCGATTAACGCTCGCACCCTCCGTATTACCGCGGCTGCTGGCACGGAGT
+
CCCCCGGGGGGGGGGGGGGGGGGGGGGGGGGGGGGGGGGGGGGGGGGGGGGGGGGGGGGGGGGGGGGGGGGGGGGGGGGGGGGGGGGEGGGGGGGGGGGGGGGGGGGGGGGGGGGGGGGGGGGGGGGGGGGGGGGGGGGGGGGGGGGGGGGGGGGGGGGGGGGGGGGGGGGGGGGGFGFGFGFFFGGGGGGGGGGGGGGGEFFFFFFFFFFFFFFFEFFFFFFFFFFFFFFFFFEFFFFFFFF@FFFF?A99AAFB?FFFA?;?0>FF>9?FFFFF:27<AF<FF9>>11773??F:2964
@M04999:289:000000000-L3R54:1:1101:16323:12452 2:N:0:417
GCGACTACACGGGTATCTAATCCTGTTTGCTACCCACGCTTTCGAGCATGAACGTCAGTGTTATCCCAGGAGGCTGCCTTCGCCATCGGTATTCCTCCACATCTCTACGCATTTCACTGCTACACGTGGAATTCTACCTCCCTCTGACACACTCTAGTTTGACAGTTTCAAATGCACGTCCCAAGTTGAGCTCGGGGATTTCACATCTGACTTATCTAACCGTCTGCGCTCGCTTTACGCCCAGTAATTCCGATTAACGCTCGCACCCTACGTATTACCGCGGCTGCTGGCACGTAGTT
+
CCCCCGGGGGGGGGGGGGGGGGGGGGGGGGGGGGGGGGGGGGGGGGGGGGGGGGGGGGGGGGGGGGGGGGGGGGGGGGGGGGGGGGGGGGGGGGGGGGGGGGGGGGGGGGGGGFGGGGGGGGGGGGGGGGGGDGGGGGGGGGGGGGGGGGGGEGGGGFAGFGFGGGGCGGGGGGGGFGFGGGGGGGGGGGGFFGGGGGGGFFFFFFFFFFFFEFFFCFFB6:@=BFF=@@=BFF22CCFBF@?049EF36;@0;?@C3(:@FFF;F>F?BBF?DFFFAAFF>>B>>?FFBF<???:0:2
@M04999:289:000000000-L3R54:1:1101:9945:12459 2:N:0:417
CGTGAGACTACTCGGGTATCTAATCCTGTTCGCTACCCATGCTTTCGAACCTCAGCGTCAGTTACAGACCAGAGAGCCGCCTTCGCCACTGGTGTTCTTCCATATATCTACGCATTCCACCGCTACACATGGAGTTCCACTCTCCTCTTCTGCACTCAAGAAAAACAGTTTCAGCTGCACTTCCCCGGTTAAGCCGAGGGCTTTCACAGCTGACTTGTTCTCCCGCCTGCGTTCGCTTTACGCCCAATAAATCCGGACAACGCTTGCCACCTACGTATTACCGCGGCTGCTGGCACGTAGT
+
CCCCCGGGGGGGGGGGGGGGGGGGGGGGGGGGGGGGGGGGGGGGGGGGGGGGGGGGGGGGGGGGGGGGGGGGGGGGGGGGGGGGGGGGGGGGGGGGGGGGGGGGGGGGGGGGGGGGGGGGGGGGGGGGGGGGFGGGGGGGGGGGGGGGGGGGGGGGGGGGGGGGGGGGGGGGGGGGFGFGGFGGGGGGGGGGGGGCDDGGFFFFFFFFFFBEFFFFFFFFFFFFFFFFFFFFFFDFFFFFFFFFF@;;EFCCF0>F:>FFFBFFBFBBFFF?08?FFAFFFFF>0;>>>0>?>6<DBF?F8
@M04999:289:000000000-L3R54:1:1101:11396:12467 2:N:0:417
TGACTACCCGGGTATCTAATCCTGTTCGCTACCCATGCTTTCGAACCTCAGCGTCAGTTACAGACCAGAGAGCCGCCTTCGCCACTGGTGTTCTTCCATATATCTACGCATTCCACCGCTACACATGGAGTTCCACTCTCCTCTTCTGCACTCAAGAAAAACAGTTTCAGCTGCACTTCCCCGGTTAAGCCGAGGGCTCTCACAGCTGACTTGTTCTCCCGCCTGCGTTCGCTTTACGCCCAATAAATCCGGACAACGCTTGCCACCTACGTATTACCGCGGCTGCTGGCACGTAGGTAGC
+
CCCCCGGFGGGGGGGGGGGGGGGGGGGGGGGGGGGGGGGGGGGGGGGGGGGGGGGGGGGGGGGGGGGGGGGGGGGGGGGGGGGGGGGGGGGGGGGGGGGEGGGGGGGGGGGGGGGGGGGGGGGGGFFFGGGGGGGGGGGGGGFGGGGGFGGGGGGGFGGFFGGGGGGGGGGGGGGGFFFGGGGGEGDDCGGGDGGGGGGGFFFFFFFFEFFFFFFFFFFFFFFFFF@(3:;9?DFEC18A;DFFEEFFFFF>:1(4?FFFBBFF94::?B:?BAB><AFB096(280)58()(.43(.6<4
@M04999:289:000000000-L3R54:1:1101:23789:12488 2:N:0:417
CAGCTGACTACCCGGGTATCTAATCCTGTTTGCTCCCCACGCTTTCGCATCTCAGCGTCAGTATCTGTCCAGAAGGCCGCCTTCGCCACCGGTATTCCTCCACATCTCTACGCATTTCACCGCTACACGTGGAATTCTACCTTCCTCTACAATACTCTAGTTAACCAGTTTTAAGTGCAATTCCTAGGTTGAGCCCAGGGCTTTCACACCTAACTTAATTATCCGCCTACATGCCCTTTACGCCCAGTCATTCCGATTAACGCTCGCACCCTCCGGATTACCGCGGCTGCTGGCACGGAGT
+
CCCCCGGGGGGGGGGGGGGGGGGGGGGGGGGGGGGGGGGGGGGGGGGGGGGGGGGGGGGGGGGGGGGGGGGGGGGGGGGGGGGGGGGEGFGGGGGGG9FGGGGGFGGGGGGGGGGGFGGGGGGGGGGGGGGGGGGGGGGGFGGGGGGGGGGGGFGGGGGGGGGGGGGGFFEFGGGGFGFGGGGGGGGGGGGGGCFCGGGGB6CFFFFFFFB=@FFFFFFEFFFFFFFFFFFFFFFFEBEFFDDF>FFEFE336?@D;<;;CD9;;@B06>001?B((4?77>:B>01961>:?F:<?(4;3
@M04999:289:000000000-L3R54:1:1101:8662:12522 2:N:0:417
CTGAAGACTACCCGGTATCTAATCCTGTTCGCTACCCATGCTTTCGAACCTCAGCGTCAGTTACAGACCAGAGAGCCGCCTTCGCCACTGGTGTTCTTCCATATATCTACGCATTCCACCGCTACACATGGAGTTCCACTCTCCTCTTCTGCACTCAAGAAAAACAGTTTCAGCTGCACTTCCCCGGTTAAGCCGAGGGCTTTCACAGCTGACTTGTTCTCCCGCCTGCGTTCGCTTTACGCCCAATAAATCCGGACAACGCTTGCCACCTACGTATTACCGCGGCTGCTGGCACGTAGTT
+
CCCCCGGGFGGGGGGGGGGGGGGGGGGGGFGGGGGGGGFGGGGGGGGEGGGGGGGGGGGGGGGGGGGGGGGGGGGGGGGGGGGGGGGGGGGGGGGGGGGGGGGGGGGGGGGGGGGFFFGGGGGGGGGGGGGGGGGGGGGGGGGGGGGGGGGGGGGGGGGGGGGG8==FGGGFFC9FFFDF++=?FGEGGGGCCEGGGGDDFF>AFFFFB==*5BF48?FEFEDFFBF=616(,8@DF6>F;@FF@0;EF4<A499?B>F?>BBB<B7<B?BFF?7.:?44<?FFBF614:22<024(2<?>
@M04999:289:000000000-L3R54:1:1101:11263:12546 2:N:0:417
ACGCGACTACCGGGGTATCTAATCCTGTTCGCTCCCCACGCTTTCGTCCATCAGCGTCAATCGGTATTTAGTAACCTGCCTTCGCAATCGGGGTTCTGTGTAATATCTATGCATTTCACCGCTACACTACACATTCCAGCTACTTCAATACTATTCAAGATTAACAGTATCAACGGCAGTTCTACAGTTAAGCTGCAGGTTTTCACCGCTGACTTATCAACCCGCCTACGGACCCTTTAAACCCAATAAATCCGGATAACGCTCGCATCCTCCGTATTACCGCGGCTGCTGGCACGGAGTT
+
CCCCCGGGGGGGGGGGGGGGGGGGGGGGGGGGGGGGGGGGGGGGGGGGGGGGGGGGGGGGGGGGGGGGGGGGGGGGGGFGGGGGGGBFGGGGGGGGGGGGGGGGFGGGGGGGGGGGGGGGGGGGGGGGGGGGGGGGGGGGGGGGGGGGGGGGGGGGGFGGGGGGGGGGFGGGGGGGFGFFGGGGGGGGGGFGGGGGGGFGFFFFFFFEFFFFFFFFFFFFFF@F>=DF@8?FFFFFDFFFFFF@@FFEE9EEFB9?FFFFF9<B>17:>?BA<;?B:04<96;02969?:251??F30(84
@M04999:289:000000000-L3R54:1:1101:22764:12562 2:N:0:417
AATGGACTACTCGGGTATCTAATCCTGTTCGCTCCCCACGCTTTCGTCCATCAGCGTCAATCGGTATTTAGTAACCTGCCTTCGCAATCGGGGTTCTGTGTAATATCTATGCATTTCACCGCTACACTACACATTCCAGCTACTTCAATACTATTCAAGATTAACAGTATCAACGGCAGTTCTACAGTTAAGCTGCAGGTTTTCACCGCTGACTTATCAACCCGCCTACGGACCCTTTAAACCCAATAAATCCGGATAACGCTCGCATCCTCCGTATTACCGCGGCTGCTGGCACGGAGTT
+
CCCCCGGGGGGGGGGGGGGGGGGGGGGGGGGGGGGGGGGGGGGGGGGGGGGGGGGGGGGGGGGGGGGGGGGGGGGGGGGGGGGGGGGGGGGGGGGFGGGGGGGGGGGGGGGGGGGGGGGGGGGGGGGGGGGGGGGGGGGGGGGGGGGGGGGGGGGGGGGGGGGGGGGGGGGGGGGDFGFGGGGGGGGGGGGGGGGGGGGGFFFFFFFFFFFFFFFFFFFEFFDAAFFFBF@FFFFFFFEFFFFFFDF8ECEE@>FFFD<@?BFFFFFFFFFFFFBFB:<6>B96146>?>?0<F>B96>F?
@M04999:289:000000000-L3R54:1:1101:24708:12594 2:N:0:417
AGACTACCCGGGTATCTAATCCTGTTCGCTACCCATGCTTTCGAACCTCAGCGTCAGTTACAGACCAGAGAGCCGCCTTCGCCACTGGTGTTCTTCCATATATCTACGCATTCCACCGCTACACATGGAGTTCCACTCTCCTCTTCTGCACTCAAGAAAAACAGTTTCAGCTGCACTTCCCCGGTTAAGCCGAGGGCTTTCACAGCTGACTTGTTCTCCCGCCTGCGTTCGCTTTACGCCCAATAAATCCGGACAACGCTTGCCACCTCCGTATTACCGCGGCTGCTGGCACGTAGTTAGC
+
CCCCCGGDGGDGGGGGGGGGGGGGGGGGGGGGGGGGGGGGGGGGGGGGGGGGGGGGGGGGGGGGGGGGGGGGGGGGGGGGGGGGGGGGGGGGGGGGGGGGGGGGGGGGGGGGGGGGGGGGGGGGGGGGGGFGGGGGGGGGGGGGGGGGGGGGGGGGG@EGGGGGGGGGGGFDFGGCDFFGFGGGGGGGGGGGGGGGGFGGFFFFFFFFEFFEEFFFFFFFFFFFBDBFFFFFFFFFEDDF@D6@E;CFF>>BFF>:?>>??:BBFFB?(4;?(,5<AABF;>FFFF?F???<??BFFA9:4
@M04999:289:000000000-L3R54:1:1101:3823:12594 2:N:0:417
CTGGACTACTAGGGTATCTAATCCTGTTCGCTCCCCACGCTTTCGCTCCTCAGCGTCAGTGACGGCCCAGAGACCTGCCTTCGCCATCGGTGTTCTTCCCGATATCTACACATTCCACCGTTACACCGGGAATTCCAGTCTCCCCTACCGCACTCCAGTCCGCCCGTACCCGGCGCCGATCCACCGTTAAGCGATGGACTTTCACACCAGACGCGACGAACCGCCTACGAGCTCTTTACGCCCAATAAATCCGGATAACGCTTGCACCCTACGTATTACCGCGGCTGCTGGCACGTCGTTC
+
CCCC@FFGFFCFGGGGGGGFEGFFGGGGGGG:EFGEFFGGGGGGCEGGGGGGGFGGG:FGEFGGGGFFGFGGGGCGFFEGGGFCFFEFGGGECFEFCFFFEGGEGGFFGGGEFDFGGGGDGEEGGGGEEE:=DFFGFBGG,EDFGGGGGGGGGG?=DFGCGGCCEDCEGCGGGG>DADAGGGGFCGFC==FGEGGGGFDFFFFFCAFB7@D6BF>BB>52>916>:<023:9BFDDAA95:1;:?<?)6--4-9(,2))(-:1<?7<??10:1(8A?BB9(3>0((-42)4:04<:(((4(
@M04999:289:000000000-L3R54:1:1101:23733:12602 2:N:0:417
GGACTACTGGGGTATCTAATCCTGTTTGCTCCCCACGCTTTCGCATCTCAGCGTCAGTATCTGTCCAGAAGGCCGCCTTCGCCACCGGTATTCCTCCACATCTCTACGCATTTCACCGCTACACGTGGAATTCTGCCTTCCTCTACAATACTCTAGTTAACCAGTTTTAAGTGCAATTCCTAGGTTGAGCCCAGGGCTTTCACACCTAACTTAATTATCCGCCTACATGCCCTTTACGCCCAGTCATTCCGATTAACGCTCGCACCCTCCGTATTACCGCGGCTGCTGGCACGGAGTTAGC
+
CCCCCGGGGGGGGGGGGGGGGGGGGGGGGGGGGGGGGGGGGGGGGGGGGGGGGGGGGGGGGGGGGGGGGGGGGGGGGGGGGGGGGGGGGGGGGGGGGGGGGGGGGGGGGGGGGGGGGGGGGGGGGGGGGFGGGGGGGGGGGGGGGGGGGGGGGGGGGGGGGGGGGGGGGGGGGGGGFGFGGGGGGGGGGGGGGGGDGGGGFFFFFFFFFFFFFFFFFFFFFFFFFFFFFEFFFFFFFFFF2>D3;EFFFEEDF@@FFFBFFFFFF9B:::BB6(4<<AFB>0>;>?BF7?BBF329?<)6:
@M04999:289:000000000-L3R54:1:1101:29140:12641 2:N:0:417
TGCGGACTACTGGGGTATCTAATCCTGTTTGCTCCCCACGCTTTCGCATCTCAGCGTCAGTATCTGTCCAGAAGGCCGCCTTCGCCACCGGTATTCCTCCACATCTCTACGCATTTCACCGCTACACGTGGAATTCTACCTTCCTCTACAATACTCTAGTTAACCAGTTTTAAGTGCAATTCCTAGGTTGAGCCCAGGGCTTTCACACCTAACTTAATTATCCGCCTACATGCCCTTTACGCCCAGTCATTCCGATTAACGCTCGCACCCACCGTATTACCGCTGCTGCTTGCACGGAGTT
+
CCCCCGGGGGGGGGGGGGGGGGGGGGGGGGGGGGGGGGGGGGGGGGGGGGGGGGGGGGGGGGGGGGGGGGGGGGGGGGGDEFGFGGEEFFGGFGDFGGGGGGGGGGGGGGFGGGGGGGGGEGCGGGGGGGGGEGGGGGGGGFFGGGGGGDGGCFDGGGGGGGFGG?FGGGGGGGGGFFFGFCGGFGFDFDCC?8FCGG5DF5FFFFFF=BEE=FFF=6AEAEEAB==@@EF5BBDEB@EFFF9@F0@E@CEFF180;17;(6;DB>;>9?((46<:70446:;(4().47)5247?66>?0
@M04999:289:000000000-L3R54:1:1101:27472:12648 2:N:0:417
GACTACAGGGGTATCTAATCCTGTTCGCTACCCATGCTTTCGAACCTCAGCGTCAGTTACAGACCAGAGAGCCGCCTTCGCCACTGGTGTTCTTCCATATATCTACGCATTCCACCGCTACACATGGAGTTCCACTCTCCTCTTCTGCACTCAAGAAAAACAGTTTCAGCTGCACTTCCCCGGTTAAGCCGAGGGCTTTCACAGCTGACTTGTTCTCCCGCCTGCGTTCGCTTTACGCCCAATAAATCCGGACAACGCTTGCCACCTACGTATTACCGCGGCTGCTGGCACGTAGTTAGCC
+
CCCCCGGGGGGGGGGGGGGGGGGFGGGGGEGGGGGGGGGGGGDFFFGGGGGGGGGGGGGGGGGGGGGGGGGGGGGGGGGGDFGGGGGFGGGGGGGGGGGGGGGGGGGGGGGGGGGGGGGGGGC@CFCFGGGGGGGGGCGGGGGGGGGGGGGGGGCG,DFGGGGGGGGGGGGGGGGG?DFGGGGGGGGGGGGGGGGGGGGGFFFFFFFFFFFFFFFFEFA=B@DFF@@@DFFF;DECFFFFDD@FFCEFFFF<096?6>B?:<0443:0>::?ABFFAFF9691>B7:(4(5((41()62<4
@M04999:289:000000000-L3R54:1:1101:19795:12664 2:N:0:417
AGACTACTGGGGTATCTAATCCTGTTTGCTCCCCACGCTTTCGCATCTCAGCGTCAGTATCTGTCCAGAAGGCCGCCTTCGCCACCGGTATTCCTCCACATCTCTACGCATTTCACCGCTACACGTGGAATTCTACCTTCCTCTACAATACTCTAGTTAACCAGTTTTAAGTGCAATTCCTAGGTTGAGCCCAGGGCTTTCACACCTAACTTAATTATCCGCCTACATGCCCTTTACGCCCAGTCATTCCGATTAACGCTCGCACCCTCCGTATTACCGCGGCTGCTGGCACGGAGTTAGC
+
CCCCCGGGGGGGGGGGGGGGGGGGGGGGGGGGGGGGGGGGGGGGGGGGGGGGGGGGGGGGGGGGGGGGGGGGGGGGGGGGGGGCFGGGGGGGGGGGGFGGFFGGGGGGGGGGGGGGGGGGGGGGGGGGGGGGGGGGGGGGGGGGGGGGFGGGGGGGGGG=FFGGDDEFGGGGGGCDFGFGGGGGGCFFGGGGGGGDGGGGFFFFFFFFFFFFFFCFEFF?5>)7ABFFEFFDFDFFE=@5@@F:BECCEC8:@<DC<0;@@;99>;?1:6>?:2(-66(3>(7>,(.8?61<((-3824<<
@M04999:289:000000000-L3R54:1:1101:9097:12696 2:N:0:417
CTTGACTACTGGGGTATCTAATCCTGTTTGCTCCCCACGCTTTCGCATCTCAGCGTCAGTATCTGTCCAGAAGGCCGCCTTCGCCACCGGTATTCCTCCACATCTCTACGCATTTCACCGCTACACGTGGAATTCTACCTTCCTCTACAATACTCTAGTTAACCAGTTTTAAGTGCAATTCCTAGGTTGAGCCCAGGGCTTTCACACCTAACTTAATTATCCGCCTACATGCCCTTTACGCCCAGTCATTCCGATTAACGCTCGCACCCTCCGTATTACCGCGGCTGCTGGCACGGAGTT
+
CCCCCGGGGGGGGGGGGGGGGGGGGGGGGGGGGGGGGGGGGGGGGGGGGGGGGGGGGGGGGGGGGGGGGGGGGGGGGGGGGGGGGGGGGGEGGFGGGGGGGGGGGGGGGGGGGGGGGGGGGGGGGGGGGGGGGGGGGGGGGGGGGGGGGGGGGGGGGGGGGGGGGGGGGGGGGGGGFGFGGGGGGGGGGGGGGGGGGGGGFFFFFFFFFFFFFFFACFFFFFDBDFFFFFFFF@EFFFFDDBBDB@FEFFFFF?@FFFF;BDFF;;BBFFFFFF6?BFBA<F6>>9(8>??F:?:366:?
@M04999:289:000000000-L3R54:1:1101:19748:12699 2:N:0:417
GGGACTACCCGGGTATCTAATCCTGTTCGCTCCCCACGCTTTCGTCCATCAGCGTCAATCGGTATTTAGTAACCTGCCTTCGCAATCGGGGTTCTGTGTAATATCTATGCATTTCACCGCTACACTACACATTCCAGCTACTTCAATACTATTCAAGATTAACAGTATCAACGGCAGTTCTACAGTTAAGCTGCAGGTTTTCACCGCTGACTTATCAACCCGCCTACGGACCCTTTAAACCCAATAAATCCGGATAACGCTCGCATCCTCCGTATTACCGCGGCTGCTGGCACGGAGTT
+
CCCCCGGGGGGGGGGGGGGGGGGGGGGGGGGGGGGGGGGGGGGGGGGGGGGGGGGGGGGGGGGGGGFGGGGGGGGGGGGGGGGGGEGGGGGGGGGGGGFGGGGGGGGGGGGGGGGGGGGGGGGGGGGGGGGGGGGGGGGGGGGGGGCFGGGFGGGGGFGGGGGGGGGGGGGGDGGGFGFGGGGGGGGGGGGGGGGGGCGGFFFFFAEBFBFFFFFFFFFFEFBBFFFF2>@=?FDEFCFFF@F;@F39<CF>11;<AEF>FFFF>11>7A0>?8??2<BFFFB9>>12::6?B:00761
@M04999:289:000000000-L3R54:1:1101:14446:12705 2:N:0:417
GCGGACTACCAGGGTATCTAATCCTGTTCGCTACCCATGCTTTCGAACCTCAGCGTCAGTTACAGACCAGAGAGCCGCCTTCGCCACTGGTGTTCTTCCATATATCTACGCATTCCACCGCTACACATGGAGTTCCACTCTCCTCTTCTGCACTCAAGAAAAACAGTTTCAGCTGCACTTCCCCGGTTAAGCCGAGGGCTTTCACAGCTGACTTGTTCTCCCGCCTGCGTTCGCTTTACGCCCAATAAATCCGGACAACGCTTGCCACCTACGTATTACCGCGGCTGCTGGCACGTAGTT
+
CCCCCGGGGGGGGGGGGGGGGGGGGGGGGGGGGGGGGGGGGGGGGGGGGGGGGGGGGGGGGGGGGGGGGGGGGGGGGGGGGGGGGGGGGGGGGGGGGGGGGGGGGGGGGGGGGGGGGGGGGGGGGGGAFGGGGGGGGGGGGGGGGGGGGGGGGGGGGGGGGGGGGGGGGGGGFGGGFGFGGGFGGGGGEFGGGGGGGGGGFFFFFFFFFFFFFFFFFFFFFBFFFFFFFFFFFB@FFFFFF@B@@@FFCEAF>FFFFFF>>BFFBFFFBFFFFF>>FFFFBB9>B>BFFB011<?BBB?A
@M04999:289:000000000-L3R54:1:1101:15495:12750 2:N:0:417
GTGTGACTACTAGGGTATCTAATCCTGTTCGCTACCCATGCTTTCGAACCTCAGCGTCAGTTACAGACCAGAGAGCCGCCTTCGCCACTGGTGTTCTTCCATATATCTACGCATTCCACCGCTACACATGGAGTTCCACTCTCCTCTTCTGCACTCAAGAAAAACAGTTTCAGCTGCACTTCCCCGGTTAAGCCGAGGGCTTTCACAGCTGACTTGTTCTCCCGCCTGCGTTCGCTTTACGCCCAATAAATCCGGACAACGCTTGCCACCTACGTATTACCGCGGCTGCTGGCACGTAGTT
+
9ACCCGGGGGGGGGGGGGGDGGGDGFGFFFGGCFGGGGGCGAGGEEFEFGEEAFGCGFGGCFGGGGFFFGGGCFGFFEFG@G@DGGGGGGGGGGFGGGFCFGFGC<E9AFFGGGGAEFGGEGEEFGGFGGFGCFFFGGGG@FFG81BECDFGGGG?FFGEGFF8C?C=FDEGFGGGF6DFFG7FGGECECFEGGECDGGGFFF49FFFD@EFFFFFC+BE=>B92@=BF5=(6;9,=?CFFF69<0=5<EEEF998;9<BB>?<F:>A?0(5::??A?<4A?>(4;>FFB032()-481(5
@M04999:289:000000000-L3R54:1:1101:29489:12768 2:N:0:417
GGTAAGACTACTAGGGTATCTAATCCTGTTCGCTCCCCACGCTTTCGCTCCTCAGCGTCAGTGACGGCCCAGAGACCTGCCTTCGCCATCGGTGTTCTTCCCGATATCTACACATTCCACCGTTACACCGGGAATTCCAGTCTCCCCTACCGCACTCCAGTCCGCCCGTACCCGGCGCCGATCCACCGTTAAGCGATGGACTTTCACACCAGACGCGACGAACCGCCTACGAGCTCTTTACGCCCAATAAATCCGGATAACGCTTGCACCCTACGTATTACCGCGGCTGCTGGCACGTAGT
+
CCCCCGGGGGGGGGGGGGGGFGGGGGGGGGGGGGGGGGGGGGGGGGGGGGGGGGGGGGGGGGGGGGGGGGGGGGGGGGGGGGGGGGGGGGGGGGGGGGGGGGGGGGGGGGGGGFGGGGGGGGGGGGGGGGGGGGGGGGGGGGGGGGEGGGGGGGGGGGGGGGFEGGGGDGGGGCGGFGFGGGGGGGGGGGGGGGGGGGGGFFFFFFFFFFFDDF::;DEFF0>FFB>FF?BFFFFFFF2*-:BFBFFF)<49A?61:?F4<?FBFFFFFFF?:?::74?BA<<F424(90747:?2:?034
@M04999:289:000000000-L3R54:1:1101:22267:12778 2:N:0:417
AATCGACTACTAGGGTATCTAATCCTGTTCGCTCCCCACGCTTTCGTCCATCAGCGTCAATCGGTATTTAGTAACCTGCCTTCGCAATCGGGGTTCTGTGTAATATCTATGCATTTCACCGCTACACTACACATTCCAGCTACTTCAATACTAATTAAGATTAACAGTATCAACGGCAGTTCCACAGTTAAGCCGCAGGTCTTCACCGCTGACTTATCAACCCGCCTACGGACCCTTTAAACCCAATAAATCCGGATAACGATCGCATCCTCCGTATTACCGCGGCTGCTGGCACGGAGTT
+
@B@CCFGC7EAFFGGC<,,<@FG<FD,6C,8C,C@FE8:F:,@D,,;CBCCEGGG7@,8F<,C,8,,<,E<EFF<E,9,A,F<<,:7,BBEC:@F8?<FCFG9@,54,@9,,<9FD?EGFEGE+@DF<FCCGCFGGG,,@8,626=;3;,,@,,,,,,;=DFFGGFGGGGE:FFGGB6*69++@ECG9EEFAF,@DGC73*?C>FFBBB)5=B9@@*++9?:>26:22(((-(671;371))6;?D13.)9/=016<694?((((3::>:?311-(4(64A?99BF0(143780)(4792.
@M04999:289:000000000-L3R54:1:1101:8040:12779 2:N:0:417
TGGGACTACTCGGGTATCTAATCCTGTTCGCTACCCATGCTTTCGAACCTCAGCGTCAGTTACAGACCAGAGAGCCGCCTTCGCCACTGGTGTTCTTCCATATATCTACGCATTCCACCGCTACACATGGAGTTCCACTCTCCTCTTCTGCACTCAAGAAAAACAGTTTCAGCTGCACTTCCCCGGTTAAGCCGAGGGCTTTCACAGCTGACTTGTTCTCCCGCCTGCGTTCGCTTTACGCCCAATAAATCCGGACAACGCTTGCCACCTACGTATTACCGCTGCTGCTGGCCCGTAGTT
+
CCCCCGGGGGGFEFGGGGGGGGGGGGFGGGGGGGGGFGGGGGGFGFCFFGGGGGGEGGGGGGGFGGCGGGGGGGGGGGGGDGGGGGGGGGGG<FGFEGFGFGGAEGCGGGGGGGGGGGGGGDGGGGGA?DFGGGGFFGGGFGGGGGFFFGGGGFGGGGGGGGFGGG:ECGGDGGGGFGFGGGGGGGGEEGGGGGGDGCCGF9AFFFFF=>EFF6BF@FFFFFFFF99BFFFDFFF;?CEB?;9;(6@);EEFFF:>3:66><(348>?::?:?:7489<20(271222,,5((-(-(-2<
@M04999:289:000000000-L3R54:1:1101:24774:12798 2:N:0:417
TCTGACTACCGGGGTATCTAATCCTGTTTGCTCCCCACGCTTTCGCATCTCAGCGTCAGTATCTGTCCAGAAGGCCGCCTTCGCCACCGGTATTCCTCCACATCTCTACGCATTTCACCGCTACACGTGGAATTCTACCTTCCTCTACAATACTCTAGTTAACCAGTTTTAAGTGCAATTCCTAGGTTGAGCCCAGGGCTTTCACACCTAACTTAATTATCCGCCTACATGCCCTTTACGCCCAGTCATTCCGATTAACGCTCGCACCCTCCGTATTACCGCGGCTGCTGGCACGGGGTTT
+
CCCCCGGGGGGGGGGDGGGGGGGGGGGGGGGGGGGGGGGGGGGGGGGDEGGGGGGGGGGGGGGGGGGGGGGGGCFGGGGGGGGGGGGGGGGGGFGGGGGGGGGGGGGGGGGDGGGGGGFGGGGGGGGGGGGGGGGGGGGGGGGGGGGGGFGGGGGGFFDGGGGFGGGGGGGGGGFGFFACGGGGGCGGG6@EGFGCFGGCFFFFFFFFFF@BFFFFFFFFFFFFFFDDBF?=B:EFEC4)4>;FD;@AFEFF@DFF;CEFFFD>F66916:?>?67?AF6((40>>6(5:>0(8:>(-9>(
@M04999:289:000000000-L3R54:1:1101:28456:12799 2:N:0:417
TGCGACTACCGGGGTATCTAATCCTGTTCGCTCCCCACGCTTTCGCTCCTCAGCGTCAGTGACGGCCCAGAGACCTGCCTTCGCCATCGGTGTTCTTCCCGATATCTACACATTCCACCGTTACACCGGGAATTCCAGTCTCCCCTACCGCACTCCAGTCCGCCCGTACCCGGCGCCGATCCACCGTTAAGCGATGGACTTTCACACCAGACGCGACGAACCGCCTACGAGCTCTTTACGCCCAATAAATCCGGATAACGCTTGCACCCTACGTATTACCGCGGCTGCTGGCACGTAGTTT
+
CCCCCGGGGGGGGGGGGGGGGGGGGGGGGDGGGGGGGGGGGGGGGGGGGGGGGGGGGGGGGFGGGGGGGGGGGGGGGGGGGGGGGGGGGGGGGGGGGGGGGGGDFFGGGGGGGGGGGGGGGGGGGGGFGGGGGGGGGFFGGGGGGGGGGGGGGGGGGGGGGGGGGGCGGGGGGGGGFD>DGGGGGGGGGGFGGGGGGG6FFFFFFFFFFFBFFDD:9>E>E>>BB?6<FB?>9?<ABFABFFFFBFBBD<B?663::ABF9?:1(,3:?F<?13)5246<(29>034(.)41743:.44<)
@M04999:289:000000000-L3R54:1:1101:24159:12800 2:N:0:417
ACGACTACTGGGGTATCTAATCCTGTTCGCTACCCATGCTTTCGAACCTCAGCGTCAGTTACAGACCAGAGAGCCGCCTTCGCCACTGGTGTTCTTCCATATATCTACGCATTCCACCGCTACACATGGAGTTCCACTCTCCTCTTCTGCACTCAAGAAAAACAGTTTCAGCTGCACTTCCCCGGTTAAGCCGAGGGCTTTCACAGCTGACTTGTTCTCCCGCCTGCGTTCGCTTTACGCCCAATAAATCCGGACAACGCTTGCCACCTACGTATTACCGCGGCTGCTGGCACGTAGTT
+
CCCCCGGGGGGGGGGGGGGGGGGGGGGGGGGGGGGGGGGGGGGGGFGGGGGGGGGGGGGGGGGGGGGGGGGGGGGGGGGGGGGGGGGGGFGGGGGGGGGGGGGGGGGGGGGGGGGGGGGGGGGGGG?FFFGGGGGGGGGGGGGGGGGGGGGGGGGGGGFEDGGGCFGGFGGGFGGGFGFGGGGGEGGDFGGGGGGGGGGGFFFFFFFFFFFFFFFFFFFFF@FFFFB><?FFFFFFFE?A;>@FDFFFFFFFBF>>FBBFFFFBFAF?F:>B?BAFBF229>1;F>BBD80,<?F:64<
@M04999:289:000000000-L3R54:1:1101:13927:12834 2:N:0:417
CGTGAGACTACTCGGGTATCTAATCCTGTTCGCTACCCATGCTTTCGAACCTCAGCGTCAGTTACAGACCAGAGAGCCGCCTTCGCCACTGGTGTTCTTCCATATATCTACGCATTCCACCGCTACACATGGAGTTCCACTCTCCTCTTCTGCACTCAAGAAAAACAGTTTCAGCTGCACTTCCCCGGTTAAGCCGAGGGCTTTCACAGCTGACTTGTTCTCCCGCCTGCGTTCGCTTTACGCCCAATAAATCCGGACAACGCTTGCCACCTACGTATTACCGCGCCTGCTGGCCCGTAGT
+
CCCCCGGGGGGGGGGGGGGGGGGGGGGGFFFCEFGGDFGFGGGGGGGGGGGGGGGGGGGGGFFGGGGGF@FFFFF:FCGGG@CEFGGGGCFEGGGCCFFGGGFGGE@FGFEGG@FGGGGGGEEGGGGGF=AFGGGGGCGGGGGFCFGGGGGGDDGGGGGGGGGGGDGGGFGGGFGGFGFGGGGGGGGDGGECFGGGDDDGFFFFFFFFFFFFEFFFEFFEFFEFFBB@BFFD;<?FD?;AC?DFFF088@6CB:>F049:F06?F<BFFF<??>FF?>?99A6>;091::B?>((-(-43-
@M04999:289:000000000-L3R54:1:1101:27576:12840 2:N:0:417
TGACTACAGGGGTATCTAATCCTGTTCGCTACCCATGCTTTCGAACCTCAGCGTCAGTTACAGACCAGAGAGCCGCCTTCGCCACTGGTGTTCTTCCATATATCTACGCATTCCACCGCTACACATGGAGTTCCACTCTCCTCTTCTGCACTCAAGAAAAACAGTTTCAGCTGCACTTCCCCGGTTAAGCCGAGGGCTTTCACAGCTGACTTGTTCTCCCGCCTGCGTTCGCTTTACGCCCAATAAATCCGGACAACGCTTGCCACCTACGTATTACCGCGGCTGCTGGCACGTAGTTAGC
+
CCCCCGGGGDGGGGGGGGGGGGGGGGGGGGGGGGGGGGGGGGGGGGGGGGGGGGGGGGGGGGGGGGGGGGGGGGGGGGGGGGGGGGGGGGGGGGGGGGFGGGGGGGGCGGGGGGGGGGGGGGGGCFGGFFGFGGGGGGGGGGGGGGGGGGGGGGGFGGGGGEGGGGGGGFGGGGGGFGFGGGGGGGGGFGGGGGGGGGGGFFFFFFFFFFFFFFFFCFADFFFFFFFFFFFFF??CFDFFFF<@F<CEFEF2:>9?<BFFFFFFB?FF??BFFFF9-9B>>B>69?0:?6:?0(,44A4-.
@M04999:289:000000000-L3R54:1:1101:17233:12855 2:N:0:417
GACTACCGGGGTATCTAATCCTGTTCGCTACCCATGCTTTCGAACCTCAGCGTCAGTTACAGACCAGAGAGCCGCCTTCGCCACTGGTGTTCTTCCATATATCTACGCATTCCACCGCTACACATGGAGTTCCACTCTCCTCTTCTGCACTCAAGAAAAACAGTTTCAGCTGCACTTCCCCGGTTAAGCCGAGGGCTTTCACAGCTGACTTGTTCTCCCGCCTGCGTTCGCTTTACGCCCAATAAATCCGGACAACGCTTGCCACCTACGTATTACCGCGGCTGCTGGCACGTAGTTAGCC
+
CCCCCGGEGGGGGGGGGGGGGGGGGGGGGGGGGGGGGGGGGEFDFGGGDGGGGGGGGGGGGGGGGGGGGGGGGGGGGGGGGGGGGGGFFGGGGGGGGG<FGGGGGGGGGEGGGGGGGGGGGGGF:FFCFFGGGGGGGFGGGGGGGGGGGGGGGEGDFFFDGGGGGGGGGGGGGFFGFGFGGG6@E6;FGGGEEGGCDGFGFFFFFFFADFFFCFFFFFFFFFF;<;;?FDFFFD3>?@6ED;@FBAD<B99B90::;FF<1:FAFFF?F?72<>A<<:>19694?>0>B?F:?BB:62)63
@M04999:289:000000000-L3R54:1:1101:14347:12873 2:N:0:417
GGTGGACTACTGGGGTATCTAATCCTGTTTGCTCCCCACGCTTTCGCATCTCAGCGTCAGTATCTGCCCAGAAGGCCGCCTTCGCCACCGGTATTCCTCCACATCTCTACGCATTTCACCGCTACACGTGGAATTCTACCTTCCTCTACAATACTCTAGTTAACCAGTTTTAAGTGCAATTCCTAGGTTGAGCCCAGGGCTTTCACACCTAACTTAATTATCCGCCTACATGCCCTTTACGCCCAGTCATTCCGATTAACGCTCGCACCCTCCGTATTACCGCGGCTGCTGGCACGGAGTT
+
CCCCCGGGGGGGGGGGGGGGGGGGGGGGGGGGGGGGGGGGGGEGGGGGDGGGGGGGGGGGGGGGGGFGGGGGGGGGGGGGGGGGGGGGGGGEGFFGGGGGGGGGGGGGGGGGGGGGGGGGGGGGGGGGGGGGGGGGGGGGGGGGGGGGGGFDFGGGGGGDGGGGGGGAF=FGGGGGFGFGGGGGGGGGGGGGGGGGGGGGFFFFFFFFDBBEFFFFFFFFFFCAFFFDDEFFF@FFF=EFF@=@F;;89<?E?EFFD@CEDFFDFB9;FFFBFF??FFFFFFF9>>>FFFFFF<>60(244
@M04999:289:000000000-L3R54:1:1101:28077:12908 2:N:0:417
CCTGGGACTACCCGGGTATCTAATCCTGTTCGCTACCCATGCTTTCGAACCTCAGCGTCAGTTACAGACCAGAGAGCCGCCTTCGCCACTGGTGTTCTTCCATATATCTACGCATTCCACCGCTACACATGGAGTTCCACTCTCCTCTTCTGCACTCAAGAAAAACAGTTTCAGCTGCACTTCCCCGGTTAAGCCGAGGGCTTTCACAGCTGACTTGTTCTCCCGCCTGCGTTCGCTTTACGCCCAATAAATCCGGACAACGCTTGCCACCTACGTATTACAGCGGCTGCTGGCACGTAGT
+
CCCCCGGGGGGGGGGGGGGGGGGGGGGGGGGGGGGGGGGGGGGGGGGGGGGGGGGGGGGGGGGGGGGGGGGGGGGGGGGGGGGGGGGGGGGGGGGGGGBGGGGGGGGGGGGGGGGGGGGGGGGGGGGGGGGGGGGGGGGGGGGGGGGGGGGGGGGGGGGGGGGCGGGGGGGGGGGGFGFGGGGGFGGGGGGGGGGGGGGDFFFFFFFFFFFFFFFAEFFFFCEBBF@FFFFFFFFFFFFFFDFF>FFFBBFFFFFFFB>::9>FFFFFBFFFFF??>F?<A),)27>;BFF:48?D61(,-
@M04999:289:000000000-L3R54:1:1101:16237:12911 2:N:0:417
CGTATGACTACTCGGGTATCTAATCCTGTTTGCTCCCCACGCTTTCGCATCTCAGCGTCAGTATCTGTCCAGAAGGCCGCCTTCGCCACCGGTATTCCTCCACATCTCTACGCATTTCACCGCTACACGTGGAATTCTACCTTCCTCTACAATACTCTAGTTAACCAGTTTTAAGTGCAATTCCTAGGTTGAGCCCAGGGCCTTCACACCTAACTTAATTATCCGCCTACATGCCCTTTACGCCCAGTCATTCCGATTAACGCTCGCACCCTCCGTATTACCGCGGCTGCTGGCACGGAGT
+
CCCCCGGGGGGGGGGGGGGGGGGGGGGGGGGGGGGGGGGGGGGGGGGGGGGGGGGGGGGGGGGGGGGGGGGGGGGGGGGGGGGGGGGGGGGGGGGGGGGGGGGGGGGGGGGGGGGGGGGGGGGGGGGGGGGGGGGGGGGGGGGGGGGGGGGGGGGGGGGGGGGGGGGGGGGGGGGGFGFGGGGGGGGGGGGGGGGGGGGGFFEFFFFFEFFFFFFFFFFFFFFFFFFFAFFFFFEFFFFFFFFFFF@EFFECEFEF@FFFE?BFF>@>FF10<FB??BFFF2<>F9>FFFBF(02>:>>9-
@M04999:289:000000000-L3R54:1:1101:22642:12911 2:N:0:417
GGACTACAAGGGTATCTAATCCTGTTCGCTCCCACCGCTTTCGTCCATCAGCGTCATCGGGTATTTAGTACCCTGCTTTCGCAATGGGGGTCCTGGGTATTATCAATGCTTTCCACGGCTACACTCCCCTTCCCGGTAACTTCAATACTATTCAGGATAACAGGATTAACCGCCGGTCTACAATTTAGGTTGAAGGTTTTAACGGCTGCCTTATAACCCGGCCTACGAACCTTTTAAACCAAATAAATCCGATAAAGCCTCGAATCCCCCGATTAACCCCGGCTGCTGGCCGGGGTTAAGC
+
CCCCCGGGFGGGGGGGGGGGGGGGGGGGGDGFG,,,6+@F@<6;CF7,6,,,+66B,,,B+6+CD,,,6C,C,,,B,C5,,,8+,,:EF7F,4,,,,9A,,555,,,,,,CF9,,C+++++,9,,,,,+,A4A4++4++6@D;E,@,,,3@,,@,,,6,@,6,,,+,,7,3@6++49**++2*,7,@,323,,3=*;FF*1*:/*:))(-7**1+=*;F6)(((,/3(/,:(;9)?@.;A(6())6))6(3((4?))).((((()-.)--,(-4(-:2(--4((-()5((,-4((-4()).
@M04999:289:000000000-L3R54:1:1101:23838:12916 2:N:0:417
GACTACTAGGGTATCTAATCCTGTTCGCTCCCCACGCTTTCGTCCATCAGCGTCAATCGGTATTTAGTAACCTGCCTTCGCAATCGGGGTTCTGTGTAATATCTATGCATTTCACCGCTACACTACACATTCCAGCTACTTCAATACTATTCAAGATTAACAGTATCAACGGCAGTTCTACAGTTAAGCTGCAGGTTTTCACCGCTGACTTATCAACCCGCCTACGGACCCTTTAAACCCAATAAATCCGGATAACGCTCGCATCCTCCGTATTACCGCGGCTGCTGGCACGGAGTTAGCC
+
CCCCCGGGGGGGGGGGGGGGGGGGGGGGGGGGGGGGGGGGGGGGGGGGGGGGGGGGGGGGGGGGGGGGGGGGGGGGGGGGGGGGGGGGGGGGGGGGGGGGGGGGGGGGGGGGGGGGGGGGGGGGGGGGGGGGGGGGGGGGGGGGGGGGGGGGFFGGGGGGGGGGGGGGGGGGDEDGFGBFGGGGGGGGGGGGGGGFFFGGFFFFFFFFFEEFFFFFFFFBFFFFFF>@FFFFDFFFFFBFFFF@EFEE@F@DFF3;?9@DFFFB>><<1>???BF<BF9(7>99B:7BF:<<6>>F8AAD7
@M04999:289:000000000-L3R54:1:1101:26400:12916 2:N:0:417
ATGACTACTAGGGGTATCTAATCCTGTTCGCTCCCCACGCTTTCGTCCATCAGCGTCAATCGGTATTTAGTAACCTGCCTTCGCAATCGGGGTTCTGTGTAATATCTATGCATTTCACCGCTACACTACACATTCCAGCTACTTCAATACTATTCAAGATTAACAGTATCAACGGCAGTTCTACAGTTAAGCTGCAGGTTTTCACCGCTGACTTATCAACCCGCCTACGGACCCTTTAAACCCAATAAATCCGGATAACGCTCGCATCCTCCGTATTACCGCGGCTGCTGGCACGGAGTT
+
CCCCCGGGGGGGGGGGGGGGGGGGGGGGGGGGGGGGGGGGGGFGGGGGGGGGGGGGGGGGGGGGGGGGGGGGGGGGGGGGGGGGGGGGGGGGGGGGGGGGGGGGGGGGGGGGGGGGGGGGGGGGGGGGGGGGGGGGGGGGGGGGGGGGGGGGGGGGGGGGGGGGGGGGGGGGGGGGFGFGGGGGGGGGGGGGGGGGGGFGFFFFFFFFFFFFFFFFFFFFFABFFFDD@9@FFFFFFFFFFFFFFFEFEFEE;BFFFFFFFFFFFFF9>)<?;FB:BFFFB>6>B6;??5:?FF:F>;<:
@M04999:289:000000000-L3R54:1:1101:15593:12922 2:N:0:417
CGACTACCGGGGTATCTAATCCTGTTCGCTCCCCACGCTTTCGTCCATCAGCGTCAATCGGTATTTAGTAACCTGCCTTCGCAATCGGGGTTCTGTGTAATATCTATGCATTTCACCGCTACACTACACATTCCAGCTACTTCAATACTATTCAAGATTAACAGTATCAACGGCAGTTCTACAGTTAAGCTGCAGGTTTTCACCGCTGACTTATCAACCCGCCTACGGACCCTTTAAACCCAATAAATCCGGATAACGCTCGCATCCTCCGTATTACCGCGGCTGCTGGCACGGAGTTAGC
+
CCCCCGGGGGGGGGGGGGGGGGGGGGGGGGGGGGGGGGGGGGGGGGGGGGGGGGGGGGGGGGGGGGGGGGGGGGGGGGGGGGGGGGGGGGGGGGGGGGGGGGGGGGGGGGGGGGGGGGGGGGGGGGGGGGGGGGGGGGGGGGGGGGCGGFGFGGGGGGGGGGGGGGGGGGGGGGGGFGFGGGGGGGGGGGGGGGGGGGGGFFFFFFFFFFEEEFFFFFFFFFFFFFF?DFFFFFFCEFFFFFFFFFFFFFFFFFFFFFFFFFFFFFFFFFFF?BFDAA?;;B>FBFDFFFFFFF>412:<4
@M04999:289:000000000-L3R54:1:1101:2431:12959 2:N:0:417
AAGCGGACTACTCGGGTATCTAATCCTGTTCGCTACCCATGCTTTCGAACCTCAGCGTCAGTTACAGACCAGAGAGCCGCCTTCGCCACTGGTGTTCTTCCATATATCTACGCATTCCACCGCTACACATGTAGTTCCACTCTCCTCTTCTGCACTCAAGAAAAACAGTTTCAGCTGCACTTCCCCGGTTAAGCCGAGGGCTTTCACAGCTGACTTGTTCTCCTGCCTGCGTTCGCTTTACGCCCAATAAATCCGGACAACGCTTGCCACCTACGTATTACCGCGGCTGCTGGCACGTAGT
+
CCCCCCBCEFGGGGDGGGFFCGFG<CFGEFGGGGGGGGGFGGG<EGGCFGGGG@@FGGGDDCCEGFGGGFGG<FFEFA7F:??CDCCEEGCF?EFGGFFGGGG9FG9C=FDF7CECGE;EC=FFFGCEFFEA;;@=4D4E=DCF,6ADFDF9E8=,DFGGF8FF8+@@FDCDFC7DB6:F8=?:ECE++@:9FGGGDDD*@F6AFFFF@DB538?B=FAEFCE*.7>=;B9236060<;;><?((6(33).)..4((2,426>?18<>BF?F:3?8)6:9A42(-((-1022,(8<:::0-
@M04999:289:000000000-L3R54:1:1101:12809:12981 2:N:0:417
GTTTGGACTACACGGGTATCTAATCCTGTTTGCTCCTCACGCTTTTGCATCTCAGCGTCAGTATCTGTCCAGAAGGCCGCCTTCGCCACCGGTATTCCTCCACATCTCTACGCATTTCACCGCTACACGTGGAATTCTACCTTCCTCTACTATACTCCAGATAACCAGTTTTAAGTGCAATTCCCAGGTTGAGCCCGGGGCTTTCACACCTAACTTAATTATCCGTCTACATGCCCTTTACGCCCAGTCATTCCGATTCACTCTCGCCCCCTCCGTATCACCGCCGCTTCTGGCACGGATT
+
BCCCCC,C@FDFFG7:F@FEF@<<FEFGEE66CCFG8FAF,,F,CFFCFGGCC@FDC@:@FGDAFC,6<C<FDFG8FF++74=F@@@:CEBEE74E,A@FFG<,AFGF9AFG@:F@FFGGGCGCGGGGGECC79@EFFD,64,@?F8,@=,@;@FEE8?=8@FAD=,1E,,=D,D@=+?2=+==BADDDDGECGC6CDD55A**@9::):2).389@FCC+*:?((05B=E6C=>(;5)+86?062,.7)9)/7((/3).;)))6(3(4-793,(4(.(.)4?B091((,..):?<4;((-
@M04999:289:000000000-L3R54:1:1101:6797:12988 2:N:0:417
GCCGGACTACCCGGGTATCTAATCCTGTTTGCTCCCCACGCTTTCGCATCTCAGCGTCAGTATCTGTCCAGAAGGCCGCCTTCGCCACCGGTATTCCTCCACATCTCTACGCATTTCACCGCTACACGTGGAATTCTACCTTCCTCTACAATACTCTAGTTAACCAGTTTTAAGTGCAATTCCTAGGTTGAGCCCAGGGCTTTCACACCTAACTTAATTATCCGCCTACATGCCCTTTACGCCCAGTCATTCCGATTAACGCTCGCACCCTCCGTATTACCGCGGCTGCTGGCACGGAGTT
+
CCCCCGGFFGGGGGGGGGGGGGGGGGGGGGGGFGGGGGGGGGGGGGGGGGFGGGGGGGGDGFDGGDFFFGGGGGGGGEGEGGGGGGGGFGGECCFGGGGCFFGCFFGGFFFEEGGGGDGGGGECGGFGGGFCFGGGGGGFFAFGGGC=DFEC,ACEF9EGGGGGDDGGGDDE?F@CFGFFF7DGF;?CC@FFFGFDDFD5@FFFFAA65>EF2CFFFFA<:EC=(8>2-5@EEF=>BB<F6?FFDFE;<?<?CE?6;;EC318<9>>9B?:B60387(.)--3160>((2)53324(3((.
@M04999:289:000000000-L3R54:1:1101:20507:13015 2:N:0:417
GAGGGACTACTAGGGTATCTAATCCTGTTTGCTCCCCACGCTTTCGCACCTGAGCGTCAGTCTTCGTCCAGGGGGCCGCCTTCGCCACCGGTATTCCTCCAGATCTCTACGCATTTCACCGCTACACCTGGAATTCTACCCCCCTCTACGAGACTCTAGCCTGCCAGTTTCAAATGCAGTTCCCAGGTTAAGCCCGGGGATTTCACATCTGACTTAACAGGCCGCCTGCGTGCGCTTTACGCCCAGTAATTCCGATTAACGCTTGCACCCTCCGTATTACCGCGGCTGCTGGCACGGAGTT
+
CCCCCGGGGGGGGGGGGGGGGGGGGGGGGGGGGGGGGGGGGGGGGGGGGGGGDGFGGGGGGGGGGGGGGGGGGGGGGGGGGGGGGGGGGGCGEFGGGGGGGFCFGGGGGGGGGDEGGGGGGGGGGGGGFGG8FFFGGGGGGGGGGGGGGG6C>EFGGGGCGGGGGGF?ECGFGGGGFFFGDGGG?<@D:CF@FGGGCD5C:AAFFFF6@C?)>AAC3BC<:@;9BFF:<6:<<;>9(8:F<BFF6:4).<9>AB0(362:?B?<:?2<<?223(-(.():426>(47(84),-(4(4(-,,
@M04999:289:000000000-L3R54:1:1101:8180:13038 2:N:0:417
GTGTGGACTACCAGGGTATCTAATCCTGTTCGCTACCCATGCTTTCGAACCTCAGCGTCAGTTACAGACCAGAGAGCCGCCTTCGCCACTGGTGTTCTTCCATATATCTACGCATTCCACCGCTACACATGGAGTTCCACTCTCCTCTTCTGCACTCAAGAAAAACAGTTTCAGCTGCACTTCCCCGGTTAAGCCGAGGGCTTTCACAGCTGACTTGTTCTCCCGCCTGCGTTCGCTTTACGCCCAATAAATCCGGACAACGCTTGCCACCTACGTATTACCGCGGCTGCTGGCACGTAGT
+
CCCCCGGGGGGGGGGGGGGGGGGGGGGGGGGGGGGGGGGGGGGGGGGGGGGGFGGGGGGGGGGGGGGGGGGGGGGGGGGGGGGGGGGGGGGGFFEGGFGGGGGGGGFFGGGGGGGGGGGGGGGGGGGGGGGGGGFGGGGGGGGGGGGGGGGGFGGGGGGGGGGGGGGFFFFGGGGGFGFFGGGGGGGGGGGEGGGGGDGGFFFFFFFFEBFFFFFFBB?EFFBFFFBFFFFFFFFFDDFFF?;@@@6@E<C3C6>;?9B?<>BF??FFFFB(8?F<?A0:AFF;;119;084:(2<?4114
@M04999:289:000000000-L3R54:1:1101:25239:13056 2:N:0:417
TGCGACTACTGGGGTATCTAATCCTGTTCGCTACCCATGCTTTCGAACCTCAGCGTCAGTTACAGACCAGAGAGCCGCCTTCGCCACTGGTGTTCTTCCATATATCTACGCATTCCACCGCTACACATGGAGTTCCACTCTCCTCTTCTGCACTCAAGAAAAACAGTTTCAGCTGCACTTCCCCGGTTAAGCCGAGGGCTTTCACAGCTGACTTGTTCTCCCGCCTGCGTTCGCTTTACGCCCAATAAATCCGGACAACGCTTGCAACCTACGTATTACCGCGGCTGCTGGCACGTAGTT
+
CCCCCFFEFFFFFGGGGGGFGGGGGGGGGGGGCCGGFGGGGGGGG@FFGGGGGGGGGFGCFGGACFFGGGGGFGGGGGGGGGGGGGEGGGGGGGGGFFAFGFGDEFGGGFGGDFFFFGGGGGGGGE?<=F<?FFGDGGGGGCDFFDFGGCFFGGGGG?FEGGGGFGGGGGDFDGGGFG?FCFCCEGEEGGGFGG5;@/?C6AFAFF8A=B@=BC8CBFAEF@>@>=B@B;;036;03)7>@F0:(6;E6<<:6-42;:2991(46)6:B>?:((.6:AF<:B1(1((8?00((.(.,(-6
@M04999:289:000000000-L3R54:1:1101:17661:13077 2:N:0:417
GACTACAAGGGTATCTAATCCTGTTTGCTCCCCACGCTTTCGCATCTCAGCGTCAGTATCTGTCCAGAAGGCCGCCTTCGCCACCGGTATTCCTCCAGATCTCTACGCATTTCACCGCTACACCTGGAATTCTACCCCCCTCTACGAGACTCTAGCCTGCCAGTTTCAAATGCAGTTCCCAGGTTAAGCCCGGGGATTTCACATCTGACTTAACAGGCCGCCTGCGTGCGCTTTACGCCCAGTAATTCCGATTAACGCTTGCACCCTCCGTATTACCGCGCCTGCTGGCACGGAGTTAGCC
+
CCCCCGGGGGGGGGGGGGGGGGGGGGGGGGGGGGGGGGGGGGGGGGGGGGGGGGGGGGGGGGGGGGFFEFGGGGGGGGGGGGGGGGGGGGGGGGGGGGGGGGGGGGGGGGGCFGGGGGGGGGGGGGGGGGGGGGGGGGGGGGGGGGEGGGGGGFGFGGDFGGGEFGGGGGCEFGDCFGFGGGFGGFFGGGGGGGGGGGGFFFFFFFC>=E8;4A@F=F;@>9(3?@DDF@B>FD<4;D>508?A2<AAAF?04:498;B1367<?FB?(,4:78<B<:;>(481:B?7:7??(41,(-)))
@M04999:289:000000000-L3R54:1:1101:11422:13101 2:N:0:417
GACTACAAGGGTATCTAATCCTGTTTGCTCCCCACGCTTTCGCATCTCAGCGTCAGTATCTGTCCAGAAGGCCGCCTTCGCCACCGGTATTCCTCCACATCTCTACGCATTTCACCGCTACACGTGGAATTCTACCTTCCTCTACAATACTCCAGATAACCAGTTTTAAGTGCAATTCCCAGGTTGAGCCCGGGGCTTTCACACCTAACTTAATTATCCGCCTACATGCCCTTTACGCCCAGTCATTCCGATTAACGCTCGCACCCTCCGTATTACCGCGGCTGCTGGCACGGAGTTAGCC
+
CCCCCGGGGGGGGGGGGGGGGGGGGGGGGGGGGGGGGGGGGGGGGGGGGGGGGGGGGGGGGGGGGGGGGGGGGGGGGEFGGGGGGGGGGGGGGGGGGGGGGGGGGGFGGGGGGGGGGGGGGGGGGGGGGGGGGGGGGGGGGGGGGGGGGGGGGGGGGGGGGGGGGGGGGGGGGGGGFGFGGDFFGGGFGGGGGGGGGCCFFFFFFFFFFFFF=FFFFFFFFFFFFFFFF9BFFEEFFFFFFFEFFFFFFFFFDFFFF>FF9;9;;??BFFB1?BF<6?>>-7>BFF0:?:?B9>0<,662.
@M04999:289:000000000-L3R54:1:1101:21604:13102 2:N:0:417
GCCGACTACAGGGGTATCTAATCCTGTTCGCTCCCCACGCTTTCGTCCATCAGCGTCAATCGGTATTTAGTAACCTGCCTTCGCAATCGGGGTTCTGTGTAATATCTATGCATTTCACCGCTACACTACACATTCCAGCTACTTCAATACTATTCAAGATTAACAGTATCAACGGCAGTTCTACAGTTAAGCTGCAGGTTTTCACCGCTGACTTATCAACCCGCCTACGGACCCTTTAAACCCAATAAATCCGGATAACGCTCGCATCCTCCGTATTACCGCGGCTGCTGGCACGGAGTT
+
CCCCCGGGGGGGGGGGGGGGGGGGGGGGGGGGGGGGGGGGGGGGGGGGGGGGGGGGGGGGGGGGGGGGGGGGGGGGGGGGGGGGGGGGGGGGGGGGFGGGGGGGFGGGGGGGGGGGGGFGGGGGGGGGGGGGGGGGGGGGGGGGGGGGGGGGGGGGGGGGGGGGGGGGGGGGGDGGEGFGGGGGGFGGGGGGGGGGGGGGFFFFFFFFFFAFFFFFFFCDFDFFFFFFF=FFFFFFFFFFEFFFD@EEFFEE9(:?FFEDFFFFFFFF:?A:9B:?>94>(1;>(41:D:??:2,449?:
@M04999:289:000000000-L3R54:1:1101:9008:13200 2:N:0:417
CTGACTACTGGGGTATCTAATCCTGTTTGCTCCCCACGCTTTCGCATCTCAGCGTCAGTATCTGTCCAGAAGGCCGCCTTCGCCACCGGTATTCCTCCACATCTCTACGCATTTCACCGCTACACGTGGAATTCTACCTTCCTCTACAATACTCTAGTTAACCAGTTTTAAGTGCAATTCCTAGGTTGAGCCCAGGGCTTTCACACCTAACTTAATTATCCGCCTACATGCCCTTTACGCCCGGTCATTCCGATTAACGCTCGCACCCTCCGTATTACCTCGGCTGCTGGCCCTGAGTTAT
+
CCCCCGGGGDEGGCCFGGGGGGC<FGG9FGGFGGGGGDGFGGFC:@7@@F<AFGGGDGGGGGGFGGGCFFCFF89@CFGGGGGGDFFGC@FEGGFGGGGGGGGFGGGGCEEGGGGGFFGGGGGGGGGGGGDGFDCFGGGCE,@DFGGG,=DD8==AFGFC:EFFEF=DGGGG8EFDFGDDFFFFFFGGGGCF73CC+90C6AAFA559:@=AEF+B9BFF1>25)-55AEFF35>7CFFD>>=(.,2C?EE138(26>(16((2(4-,,(((((489A<).(,(--18?(1((-.(().))
@M04999:289:000000000-L3R54:1:1101:15612:13215 2:N:0:417
AGGACTACAGGGGTATCTAATCCTGTTTGCTCCCCACGCTTTCGCATCTCAGCGTCAGTATCTGTCCAGAAGGCCGCCTTCGCCACCGGTATTCCTCCACATCTCTACGCATTTCACCGCTACACGTGGAATTCTACCTTCCTCTACAATACTCTAGTTAACCAGTTTTAAGTGCAATTCCTAGGTTGAGCCCAGGGCTTTCACACCTAACTTAATTATCCGCCTACATGCCCTTTACGCCCATTCATTCCGATTAACGCTCGCACCCTCCGTATTACCGCGGCTGTTGTCCCGGAGTT
+
@CB,BFGE8F6B@F;EGGGFFGE9CEDFGDFCF8CDB@EF7FC,@::FFFGCDFCF@@F9,EFGGGGGF<8FDE<FCCFDFGEDEDFE>@=FCA<EFF<?,<FDFAFGGGGCCFA9FDFCFCCFGG,ACC=FFFFE9>9D8@ADFGGFD=9AC8E,37@D:9=A882:EC3EF8DF9+;=@DDCDD<:6,A?E,CCC63098B9>AB65)00@A>9*+1*+):)<>DEFE=)7==BF4:;(:2(/7)))/<((,//.;(((411(23441:>B:8>AA2((,-1(-,)5()))(-(-18
@M04999:289:000000000-L3R54:1:1101:24602:13234 2:N:0:417
ATGACTACAAGGGTATCTAATCCTGTTCGCTACCCATGCTTTCGAGCCTCAGCGTCAGTAACAGACCAGAGAGCCGCCTTCGCCACTGGTGTTCTTCCATATATCTACGCATTTCACCGCTACACATGGAGTTCCACTCTCCTCTTCTGCACTCAAGTCTCTCAGTTTCCGATGCTCTTCCTCAGTTAAGCTGAGGGCTTTCACATTCAGACTTAAAAGACCGCCTGCGCTCCCTTTACGCCCAATAAATCCGGACAACGCTTGCCACCTACGTATTACCGCGGCTGCTGGCACGTAGTTT
+
CCCCCGGGGGGGGGGGGGGGGGGGGGGGGGGGGGGGGGGGGGGGGGGGGGGGGGEGGGGGGGGGGGGGGGGGGGGGGGGGGGGGGGGDGGGGGGGGGGGGGGGGGGGGGGGGGGFGGDEGGGGGGGGFGCFGGGGGGGGGGGGGGGGGGGGGGGGGGGGGGGGGFGGGGGEEEGGGFGFGGGGGGGGGGGFGF9CGGGGGFFFFFFEFCCCEFFFF@FFBFFFFFFFFFFFFBBFEE=EFFFFD2@@E7?C6:>F>9<DFFFDFFFF78?:BF??BFFA<(306692<?F28?D033<:A)
@M04999:289:000000000-L3R54:1:1101:16747:13235 2:N:0:417
ACGACTACTCGGGTATCTAATCCTGTTCGCTACCCATGCTTTCGAACCTCAGCGTCAGCTACAGACCAGAGAGCCGCCTTCGCCACTGGTGTTCTTCCATATATCTACGCATTCCACCGCTACACATGGAGTTCCACTCTCCTCTTCTGCACTCAAGAAAAACAGTTTCAGCTGCACTTCCCCGGTTAAGCCGAGGGCTTTCACAGCTGACTTGTTCTCCCGCCTGCGTTCGCTTTACGCCCAATAAATCCGGACAACGCTTGCCACCTACGTATTACCGCGGCTGCTGGCACGTAGTTAC
+
CCCCCGGGGGGGGGGGGGGGGGGGGGGGGGGGGGGGGGGGGGGGGFGGGGGGGGGGGGGGGGGGGGGGGGGGGGGGGGGGGGGGGGGGGGGGGGGGGGGGGGGGGGGGGGGGGGGGGGGGGGGGGGGGGGGFGGGGGGGGGGGGGGGGFGGFFGGGGGGGGGGGGGGGGGGGGGGCFGFGGGGGDGGGGGGGGGGDGDGGFFFFFFFFEFFFFFFFFFFEFFFBFFF@FFFFFFFFFF?EF@F6:EFFFF?F(29BFF>FFBFFFFFFB7:??><26>A<F>F9>9<72:?7><BF(,-<)
@M04999:289:000000000-L3R54:1:1101:4333:13239 2:N:0:417
TGACTACCAGGGTATCTAATCCTGTTCGCTACCCATGCTTTCGAACCTCAGCGTCAGTTACAGACCAGAGAGCCGCCTTCGCCACTGGTGTTCTTCCATATACCTACGCATTCCACCGCTACACATGGAGTTCCACTCTCCTCTTCTGCACTCAAGACAAACAGTTTCAGCTGCACTTCCCCGGTTAAGCCGAGGGCTTTCACAGCTGACTTGTTCTCCCGCCTGCGTTCGCTTTACGCCCAATAAATCCGGACAACGCTTGCCACCTACGTATTACCGCGGCTGCTGGCACGTAGTTAGC
+
CCCCCGG8@FGGGGGGGGGGGGGGGGGGGGGGGGGGGGGGGGGCAFGGGGGGGGGGGGGGGAF9EFFGGGGEGFGGGGGGGGGGGDGGGGGGGDFGGCFGGGFGGCGGGGGGCDGGGEGGGGGG95CFGFGGGFF=EGGGF8DGEGFFGGGGG8FC9,663@EGG9:E:,EEFGGGFGFGF8=ECCEGGGGG>5C9CGGGFFFFFFFFFFE*:=09*=FFEBFF@BF25<0>F@FFE0;B@F;@;AEEFE03049<B;>B?BF7<B?1?F?FFAFFFA6>B07>FB3)5:1???:2?D).5
@M04999:289:000000000-L3R54:1:1101:22886:13240 2:N:0:417
AGGCTGACTACTCGGGTATCTAATCCTGTTCGCTACCCATGCTTTCGAACCTCAGCGTCAGTTACAGACCAGAGAGCCGCCTTCGCCACTGGTGTTCTTCCATATATCTACGCATTCCACCGCTACACATGGAGTTCCACTCTCCTCTTCTGCACTCAAGAAAAACAGTTTCAGCCGCACTTCCCCGGTTAAGCCGAGGGCTTTCACAGCTGACTTGTTCTCCCGCCTGCGTTCGCTTTACGCCCAATAAATCGGAACAACGCTTGCCCCCTCGGTATTACCTTGGCTGCTGGCAGGTAGT
+
CCCCCGGGFEGGGGGGGGGGGGGGGGGGGGGGGGGGGGGGFGGGGGG@FG@CEFGGGGGGGGGGGGGFGFGGGGGGGEEGGGGGGGF:FGGGGFGGFGGGGGGFGFFGGGGGGGGGGEFGGEGGCFGGGGGDGFGGGGCDCC8EFGGGGGGGGFG9DCFG8,=8DGGGFGGGGGGFEGADGGGGGGGGGGGGGGGGGGGCEFFFAF=>E9EEFFFFFFF?FEEF@FFFFF;77121727;418;;?(.:)6>>(3((-3(((4:B:?0)324((((,-6)64)).((5(())(,(((,...
@M04999:289:000000000-L3R54:1:1101:16716:13241 2:N:0:417
AAACGGACTACCCGGGTATCTAATCCTGTTTGCTCCCCACGCTTTCGCATCTCAGCGTCAGTATCTGTCCAGAAGGCCGCCTTCGCCACCGGTATTCCTCCACATCTCTACGCATTTCACCGCTACACGTGGAATTCTACCTTCCTCTACAATACTCCAGATAACCAGTTTTAAGTGCAATTCCCAGGTTGAGCCCGGGGCTTTCACACCTAACTTAATTATCCGCCTACATGCCCTTTACGCCCAGTCATTCCGATTAACGCTCGCACCCTCCGTATTACCGCGGCTGCTGGCACGGAGT
+
CCCCCGGGGGGGGGGGGGGGGGGGGGGGGGGGGGGGGGGGGGGGGGGGGGGGGGGGGGGGGGGGGGGGGGGGGGGGGGGGGGGGGGGGGGGGGGGGGGGGGGGGGGGGGGGGGGGGGGGGGGGGGGGGGGGGGGGGGGGGGGGGGGGGGGGGGGGGGGGGGGGGGGGGGGGGGGGGFGFGGGGGGGGGGGGGGGGGGGDGFFFFFFFFFFFFFFFFFFFFFEFCFDDFF@EFFFFFE;@F>3;6;??@EFFCEFF:BFFBFBFFF>;>FBFFFFFF:??AAF:>B97;>F70><<B?91;4
@M04999:289:000000000-L3R54:1:1101:23023:13271 2:N:0:417
GGACTACTCGGGTATCTAATCCTGTTCGCTACCCATGCTTTCGAACCTCAGCGTCAGTTACAGACCAGAGAGCCGCCTTCGCCACTGGTGTTCTTCCATATATCTACGCATTCCACCGCTACACATGGAGTTCCACTCTCCTCTTCTGCACTCAAGAAAAACAGTTTCAGCTGCACTTCCCCGGTTAAGCCGAGGGCTTTCACAGCTGACTTGTTCTCCCGCCTGCGTTCGCTTTACGCCCAATAAATCCGGACAACGCCTGCCACCTACGTATTACCGCGGCTGCTGGCACGTAGTTAGC
+
CCCCCGGGGGGGGGGGGGGGGGGGGGGGGGGGGGGGGGGGGGGGGGGGGGGGGGGGGGGGGGGFGGGGGGGGGGGGGGGGGGGGGGGGFGGGGGGGGGGGGGGGGGGGGGGGGGGGGGGGGGGGGGGGGGGGGGGGGGGGGGGGGGGGFGGGGGGFGGGGGGGGGGGGGGGGGGGGFGFGGGGGGGGGCFGGEGGGCGFGFFFFFFFFFBACEFFFFFFFFFFFD95>F@FBFF;;><FFFD7DEE3<E@19?>FB?(39:0<B>><B?B<:8>?AA>BFF>>60<DF:B<>0.4:14:<9
@M04999:289:000000000-L3R54:1:1101:17210:13289 2:N:0:417
GACTACTCGGGTATCTAATCCTGTTTGCTCCCCACGCTTTCGCATCTCAGCGTCAGTATCTGTCCAGAAGGCCGCCTTCGCCACCGGTATTCCTCCACATCTCTACGCATTTCACCGCTACACGTGGAATTCTACCTTCCTCTACAATACTCTAGTTAACCAGTTTTAAGTGCAATTCCTAGGTTGAGCCCAGGGCTTTCACACCTAACTTAATTATCCGCCTACATGCCCTTTACGCCCAGTCATTCCGATTAACGCTCGCACCCTCCGTATTACCGCGGCTGCTGGCACGGAGTTAGCC
+
CCCCCGGGGGGGGGGGGGGGGGGGGGGGGGGGGGGGGGGGGGGGGGGGGGGGGGGGGGFGGGGGGGFGGGGGGGGGGGGGGGGGGFFGGFGFGGGGGGGGGGGGGGGGGGGGGGGGGGGGGGGGGGGGGGGGGGGGGGGGGGGGEGFGGGGGGGGGGGGGFFFGGGGGGGGGGGGGFGFGGGGFGGGGGGGGGG>CFGGGFFFFBFFADFEE@FFAEF=@FDFFFFFEFFB=BFEC@F@45(0795?CE8;67<3;7@DFBF(6:<B?FFF614452(49(((-8:B7?741907?BBF92
@M04999:289:000000000-L3R54:1:1101:18280:13327 2:N:0:417
CCTGACTACTGGGGTATCTAATCCTGTTCGCTCCCCACGCTTTCGTCCATCAGCGTCAATCGGTATTTAGTAACCTGCCTTCGCAATCGGGGTTCTGTGTAATATCTATGCATTTCACCGCTACACTACACATTCCAGCTACTTCAATACTATTCAAGATTAACAGTATCAACGGCAGTTCTACAGTTAAGCTGCAGGTTTTCACCGCTGACTTATCAACCCGCCTACGGACCCTTTAAACCCAATAAATCCGGATAACGCTCGCATCCTCCGTATTACCGCGGCTGCTGGCACGGAGTTG
+
CCCCCGGGGGGGGGGGGGGGGGGGGGG9FGGGGGGGGGGGGGGGGGGGGGGGGGGGGGGGGGGGGGGGGGGGGGGGGGGGGGGGGEGGGGGGGGGGGGGGGGGGGGGGGGGGGGGGGGGGGGGGGGGGGGGGGGGGGGGGGGGGGGGGGGGGGGGGGGGGGGGGGGGGGGGGGGGGFGFGGGGGGGGGGGGGGGGGGG@FFFFFFFFFFFFFFFFFFFFFFFFFFFFFFFFFFFFFEFFFFFFFF@EEEFFF;>DDFEE?@;?B66?F:>2:B<?08<AA:19>>>>B>:>B08?B41,4)
@M04999:289:000000000-L3R54:1:1101:10694:13339 2:N:0:417
TATCTAATCCTGTTTGCTCCCCACGCTTTCGCATCTCAGCGTCAGTATCTGTCCAGAAGGCCGCCTTCGCCACCGGTCTTCCTCCACATCTCTACGCATTTCACCGCTACACGTGGAATTCTACCTTCCTCTACAATACTCTAGTTAACCAGTTTTAAGTGCAATTCCTAGGTTGAGCCCAGGGCTTTCACACCTAACTTAATTATCCGCCTACATGCCCTTTACGCCCAGTCATTCCGATTAACGCTCGCACCCTCCGTATTACCGCGGCTGCTGGCACGGAGTTAGCCGGTGCTTCTTC
+
C@CCCDFA@FCEFA@EFGGDCFE:FCFCGGGGEEEFFFFCFGGGGGCCEGGEGEG8<F<CF<FCGEGGDGEEGCC:>7CEGEGAD8F<FEFFGEECFCFGGGFA9CGFGGGFGGD:FEEEFGFGGGGGFGG9F=E9ECGEGGGGDGGGGGGGA,@F9,=EEGGAEFCDFGF==DGCFFD+=8?CGGFGAFFGGGG?FDGFFFFF6@B88)>D=AFFF4*09BB;EF2>2(:EFBCCEEF)8624C;>049(4>9721;3338()-6,2((-70<F?00()3>16?BA44>F>>F;<.<AA)
@M04999:289:000000000-L3R54:1:1101:25057:13342 2:N:0:417
GGCTGGACTACCGGGGTATCTAATCCTGTTCGCTACCCATGCTTTCGAACCTCAGCGTCAGTTACAGACCAGAGAGCCGCCTTCGCCACTGGTGTTCTTCCATATATCTACGCATTCCACCGCTACACATGGAGTTCCACTCTCCTCTTCTGCACTCAAGAAAAACAGTTTCAGCTGCACTTCCCCGGTTAAGCCGAGGGCTTTCACAGCTGACTTGTTCTCCCGCCTGCGTTCGCTTTACGCCCAATAAATCCGGACAACGCTTGCCACCTACGTATTACCGCGGCTGCTGGCACGTAGT
+
CCCCC,EFFFGGEGGGGGGGGGGGGGGFGGGGGG7CFFDEDGGGGGGGCBF<F8FGGGGGGFDGGF@EGGGGCF<FGGGGGGGGGGGGGG?FDEFFFFCFGGGF;FFGGGGGGGGGGGGGGGGGGG:FC=EF:>EFEGAFEG8DFGGGGFG8AFFGF,@,AD8,@CF?F:DFGC+=BFFFFFFG3@8EGGE7,EF**;*;?FFFB>8+8(860ABB*=9@1>EDFB@D(3(;2?DFFF;8CD@>BFFB:<):4>6,39BB?99(81??4>?<(8?<?D:)5669B090(:?:8?7?1((4-
@M04999:289:000000000-L3R54:1:1101:7278:13349 2:N:0:417
GACTACAGGGGTATCTAATCCTGTTCGCTCCCCACGCTTTCGCTCCTCAGCGTCAGTGACGGCCCAGAGACCTGCCTTCGCCATCGGTGTTCTTCCCGATATCTACACATTCCACCGTTACACCGGGAATTCCAGTCTCCCCTACCGCACTCCAGTCCGCCCGTACCCGGCGCCGATCCACCGTTAAGCGATGGATTTTCACCCCAGACGCGACGAACCGCCTACGAGCTCTTTACGCCCACTAACTCCGGATAACGCTTGCACCCTACGTCTTACCGCGGCTGCTGGCACGTAGTTAGCC
+
CCCCCGGGGGGGGGGGGGGGGGGGGGGGGGGGGGGGGGGGGGGGGGGGGFGGGGGGGGFGGGGGGDGDGGGGGGGGGGGFGGGEGGGGGEGGGGGGGGGGGGGGFGGGGGGGGGGGGGEEGGGGGGGGGGGGFGGGGAEF?>FDG8CGEGEFFGEFGGGGGGEEEGGFCEGDGGGEE4:DGGG=8CCGEGC*2A6776:@A6*.:85),299>E>333>BFF60:?0,3,8<A9-4(47@?(((5(.620(80?4)(4((:?FFBF0(8(,(.-).5((-(-((4::(4.4(424:)))62
@M04999:289:000000000-L3R54:1:1101:16429:13354 2:N:0:417
TTATGACTACAGGGGTATCTAATCCTGTTCGCTCCCCACGCTTTCGTCCATCAGCGTCAATCGGTATTTAGTAACCTGCCTTCGCAATCGGGGTTCTGTGTAATATCTATGCATTTCACCGCTACACTACACATTCCAGCTACTTCAATACTATTCAAGATTAACAGTATCAACGGCAGTTCTACAGTTAAGCTGCAGGTTTTCACCGCTGACTTATCAACCCGCCTACGGACCCTTTAAACCCAATAAATCCGGATAACGCTCGCATCCTCCGTATTACCGCGGCTGCTGGCACGGAGTT
+
CCCCCGGGGGGGGGGGGGGGGGGGGGGGGGGGGGGGGGGGGGGGGGGGGGGGGGGGGGGGGGGGGGGGGGGGGGGGGGGGGGGGGGGGGGGGGGGGGGGGGGGGGGGGGGGGGGGGGGGGGGGGGGGGGGGGGGGGGGGGGGGGGGGGGDGGGGGGGGGGGGGGGGGGGGGGGGGGFGFGGGGGGGGGGGGGGGFGGGGGFFFFFFBEFFFAFFF>AFFEFFFFFFFFF@FFFBDBDFFFFFFFF@@FEFFFE9BDFFE@@FF?009?>BFB:9BFBFFFFB949>BB?B>?<028913-.
@M04999:289:000000000-L3R54:1:1101:24862:13387 2:N:0:417
GACTACCCGGGTATCTAATCCTGTTTGCTCCCCACGCTTTCGCATCTCAGCGTCAGTATCTGTCCAGAAGGCCGCCTTCGCCACCGGTATTCCTCCACATCTCTACGCATTTCACCGCTACACGTGGAATTCTACCTTCCTCTACAATACTCTAGTTAACCAGTTTTAAGTGCAATTCCTAGGTTGAGCCCAGGGCTTTCACACCTAACTTAATTATCCCCCTACATGCCCTTTACGCCCAGTCATTCCGATTAACGCTCGCACCCTCCGTATGACCGCGACTGCTGGCACGGAGTTCGCC
+
CCCCCGGFGEEGGGGGGGGGGGGGFGGGGGGGGGGGGGGGGCGD@CFGGCCGGGGGGGGGGGGGGGE<EFGGGGGGGGGGGGGGGGFE@@FGFFGGGFGEGGGGGG7FEEEFGEFGGGGCFFGEFA::DEGFFGGGGDEFGGGGGFG8=AEFG89=CC:E=DG,=DEFGFDGGCFFFF9FD9C=@868DCE6@+:**;DF66BA:AF*:CEFEC6B6B+)/::>B(>@3;@==3442(6:036=ECCCC=(63(97(,6@@@6;(8,4044,3()-8169(((-(62(125<(,44.)-(,
@M04999:289:000000000-L3R54:1:1101:22087:13389 2:N:0:417
CGACTACCAGGGTATCTAATCCTGTTCGCTACCCATGCTTTCGAACCTCAGCGTCAGTTACAGACCAGAGAGCCGCCTTCGCCACTGGTGTTCTTCCATATATCTACGCATTCCACCGCTACACATGGAGTTCCACTCTCCTCTTCTGCACTCAAGAAAAACAGTTTCAGCTGCACTTCCCCGGTTAAGCCGAGGGCTTTCACAGCTGACTTGTTCTCCCGCCTGCGTTCGCTTTACGCCCAATAAATCCGGACAACGCTTGCCACCTACGTATTACCGCGGCTGCTGGCACGTAGTTAGC
+
CCCCCGGGGGGGGGGGGGGGGGGGGGGGGGGGGGGGGGGGGGGGGGGGGGGGGGGGGGGGGGGGGGGGGGGGGGGGGGGGGGGGGGGGGGGGGGGGGGGGGGGGGGGGGGGGGGGGGGGGGGGGGFGGGGGGGGGGGGGGGGGGGGGGGGGGGGGGGGGGGGGGGGGGGGGGGGGGFGFGGGGGGGGGGGGDEGGGDGGGFFFFFFFFFFFCBFFFFFFBF>@FFFFFFFFFF@FFC<DFFFFF8<EFE@9BFF>FBFFFFFFFFF?778?B>A?AAF?639>B>FFF?F244??B6<>>2
@M04999:289:000000000-L3R54:1:1101:10208:13392 2:N:0:417
TGACTACCAGGGTATCTAATCCTGTTTGCTCCCCACCCTTTCGCATCTCAGCGTCAGTATCTGTCCAGAAGGCCGCCTTCGCCACCGGTATTCCTCCACATCTCTACGCATTTCACCGCTACACGTGGAATTCTACCTTCCTCTACAATACTCTAGTTAACCAGTTTTAAGTGCAATTCCTAGGTTGAGCCCAGGGCTTTCACACCTAACTTAATTATCCGCCTACATGCCCTTTGCGCCCAGTCATTCCGATTAACGCTCGCACCCTCCGTATTACCGCGGCTGCTGGCACGGAGTTAGC
+
CCCCCGGGGGGGGGGGGGGGGGGGGGGGGGGGGGGGGGGGGGGGGGGGGGGGGGGGGGGGGGGGGGGGGGGGGGGGGGGGGGGGGGGGGGGGGGGGGGGGGGGGGGGGGGGGGGGGGGGGGGGGGGGGGGGGGGGGGGGGGGGGGGGFGGGGGGGGGGGGGGGGGGGGGGGGGGGGFGFGGGFGGGGFGGGGGGGGGGGGFFFFFFFFFFEFEFFFFFFFFFFFFDEFFFFFEFFEFBFFFFFBEEE?C<;?<??FE6@?71>FFFF?FFF?6:BFFFF>1;601:>F7?BF?>>08(-64
@M04999:289:000000000-L3R54:1:1101:3625:13428 2:N:0:417
CCGTAGACTACCCGGGTATCTAATCCTGTTCGCTACCCATGCTTTCGAACCTCAGCGTCAGTTACAGACCAGAGAGCCGCCTTCGCCACTGGTGTTCTTCCATATATCTACGCATTCCACCGCTACACATGGAGTTCCACTCTCCTCTTCTGCACTCAAGAAAAACAGTTTCAGCTGCACTTCCCCGGTTAAGCCGAGGGCTTTCACAGCTGACTTGTTCTCCCGCCTGCGTTCGCTTTACGCCCAATAAATCCGGACAACGCTTGCCACCTACGTATTACCGCGGCTGCTGGCACGTAGT
+
CCCCCGGGGGGGGGGGGGGGGGGGGGGGGGGGGGGGGGGGGGGGGGGGGGGGGGGGGGGGGGGGGGGGGGGGGGGGGGGGGDGGGGGGGGGGGGGGGGGGGGGGGGGGGGGGGGGGGGGGGGGGGGGGGGGFGGGGFGFGGGGFGGFGGGGGGGGGGGGDGGGGGGFGGGGFGGGGFGFGGGGGGGGGGGGFGGG5*9CDFFFFFFFFEFFEFFFFFF=EACEB@FFFFFFF@0;>FDFFEFFFFF<FDF><DFF>FF;?F>BF:(6:B?F<???B7A?DFA?>6199>:?0:6:?0?::3
@M04999:289:000000000-L3R54:1:1101:26799:13446 2:N:0:417
GCGACTACTGGGGTATCTAATCCTGTTTGCTCCCCACGCTTTCGCATCTCAGCGTCAGTATCTGTCCAGAAGGCCGCCTTCGCCACCGGTATTCCTCCACATCTCTACGCATTTCACCGCTACACGTGGAATTCTACCTTCCTCTACAATACTCTAGTTAACCAGTTTTAAGTGCAATTCCTAGGTTGAGCCCAGGGCCTTCACACCTAACTTAATTATCCGCCTACATGCCCTTTACGCCCAGTCATTCCGATTAACGCTCGCACCCTCCGTATTACCGCGGCTGCTGGCACGGAGTT
+
CCCCCGGGGGGGGGGGGGGGGGGGGGGGDGGGGGGGGGGGGGEEGGGGGGGGGGGGGGGFGGGGGGGGGGGGGGGGGGGGGGGGGGGGFGGGGGGGGGGGGGGFGGGGGGGGGGGGGGGGGGGGG7FFGGFGGGF=EFGGGFFGGFGGGGCFGGGGGGGGGGGGGGGGGGGGGFGGFGFGGGGFGGG6EGF?FGGGGGG>FFFFFFFFFBFFFFFFFFFFFFFFFFFFFFFFFFFFFE@EFFF<EEFFFFFFFFDFFF0>@<BB9>BFFF:BFFFFFDB?;FFFFF?D>>B:7<>BF<:
@M04999:289:000000000-L3R54:1:1101:23291:13450 2:N:0:417
GACTACAGGGGTATCTAATCCTGTTCGCTCCCCACGCTTTCGTCCATCAGCGTCAATCGGTATTTAGTAACCTGCCTTCGCAATCGGGGTTCTGTGTAATATCTATGCATTTCACCGCTACACTACACATTCCAGCTACTTCAATACTATTCAAGATTAACAGTATCAACGGCAGTTCTACAGTTAAGCTGCAGGTTTTCACCGCTGACTTATCAACCCGCCTACGGACCCTTTAAACCCAATAAATCCGGATAACGCTCGCATCCTCCGTATTACCGCGGCTGCTGGCACGGAGTTAGCC
+
CCCCCGGGGGGGGGGGGGGGGGGGGGGGGGGGGGGGGGGGGGGGG@FGGGGGGGGGGGGGGGGGGGGGGGGGGGGGGGGGGGGGGGGGGGGGGGGGGGGGGGGGGGGGGGGGGGGGGGGGGGGGGGGGGGGGGGGGGGGGGGGGGGGGGGGGDGGGGGGGGGGGGGGGGGGGGDGGFGFGGGGGGGGGGGGGGGGGGGGGFFFFFFFFFFEFEFFFFFFFFFFDFFF@FFFDDFFF=AFEF0@EAFFF@B;;@FFEFFF@BFB?;?<AFFFFFBBFA:6426;B?0>>:0736(4<(:<A:
@M04999:289:000000000-L3R54:1:1101:27519:13470 2:N:0:417
TCGACTACAGGGGTATCTAATCCTGTTCGCTCCCCACGCTTTCGTCCATCAGCGTCAATCGGTATTTAGTAACCTGCCTTCGCAATCGGGGTTCTGTGTAATATCTATGCATTTCACCGCTACACTACACATTCCAGCTACTTCAATACTATTCAAGATTAACAGTATCAACGGCAGTTCTACAGTTAAGCTGCAGGTTTTCACCGCTGACTTATCAACCCGCCTACGGACCCTTTAAACCCAATAAATCCGGATAACGCTCGCATCCTCCGTATTACCGCGGCTGCTGGCACGGAGTT
+
CCCCCGGGGGGGGGGGGGGGGGGGGGGGGGGGGGGGGGGGGGGGGGGGGGGGGGGGGGGGGGGGGGGGGGGGGGGGGGGGGGGEGGGGGGGGGGGGGGGGGGGGGGGGGGGGGGGGGGGGGGGGGGGGGGGGGGGGGGGGGGGGGGGGGGGGGGGGGGGGGGGGGGFGGGGGGGGGFGFGGGGGGGGGGGGFGGGGGGGGFFFFFEFFFFFFFFFFFFFBFBBFDFFFD2==@D=EEFCFFDFFFE<;39(6:@FFFFFFFFFFFFFB<>?0:???A><?B>F>F644724(3<B69(,
@M04999:289:000000000-L3R54:1:1101:18094:13483 2:N:0:417
ATGACTACCCGGGTATCTAATCCTGTTTGCTCCCCACGCTTTCGCATCTCAGCGTCAGTATCTGTCCAGAAGGCCGCCTTCGCCACCGGTATTCCTCCACATCTCTACGCATTTCACCGCTACACGTGGAATTCTACCTTCCTCTACAATACTCCAGATAACCAGTTTTAAGTGCAATTCCCAGGTTGAGCCCGGGGCTTTCACACCTAACTTAATTATCCGCCTACATGCCCTTTACGCCCAGTCATTCCGATTAACGCTCGCACCCTCCGTATTACCGCCGCTGCTGGCACGGAGTT
+
CCCCCGGGGGGGGGGGGGGGGGGGGGGGGGGGGGGGGGGGGGGGGCEGGGGGGGGGGGGGGGGGGGGGGGGGGGGGGGGGGGGGGGFGGGGGGGGGGGGGGGGGGGGGGGGGGGGGGGGGGGGGGGGGGGGGGGGGGGGGGGGGGGGGGGGGGGFGGGGGGGGGDFGGGGGGGGGGFGFGGGGGGGGGGGGGGGGGGGGGFFFFFFEAEFFFFFFFFFFEF?DFFFDFFFFEDEFFFF;>>;DFFEEFFFFFDDD@FF<9?BFF1>FFF61(2:BBA<AF3(-9;19?:76:<?>((,4
@M04999:289:000000000-L3R54:1:1101:10974:13486 2:N:0:417
AAAGCACTATCCGGTTATCTAATCCTGCTTGCTCCACACGCTTTCGCGTCTATCCGCCAGTATCTGCCCAGAAGGCCGACTTCGCCACCAGGCCGCTTCCACACCTCTACGCTCTTCACCGCTACACGCGGATTTCTACCTTCCTCTACCATACTTCAGATAATCAGCTATAAGTGCAATTACGAGGTTGAGCCTGAGCCTCTGACTCCTAACTTAATTATCGGCTTACAGGTCCTTTACCCCCAGGTATCCCAATCAACGTCCGCTCACGCCGTATGACCCAGCCTCCTGGCCTGTAGTT
+
-8,A6,6;C,C,,@6+,,,,,,<-,,,,6CFC6,C,;,66@:BF9,,+68,,,,,8,B:8C@,,66,,9,6C,E@,:++8C,C,=,,8,,,,,7++4,@F,,,4@,,,9,AF++495A,9?@+4+C=+++6+++,,,,7,,7,6,7,,7,,,5@F7,7,3@,,,,5:,,,75,25,+2=+*+5*6*1;,,,4,,,0*;**))2)+++=;:>4288*>A+/1)((.(64)7)5).)/7?E6)/(6((().6))5)(((5)4,,-19((((6((-,-4:::).(,.(,,,(44..4),.49.)
@M04999:289:000000000-L3R54:1:1101:21419:13550 2:N:0:417
AAGACTACTAGGGTATCTAATCCTGTTTGCTACCCACGCTTTCGAGCATGAACGTCAGTGTTATCCCAGGAGGCTGCCTTCGCCATCGGTATTCCTCCACATCTCTACGCATTTCACTGCTACACGTGGAATTCTACCTCCCTCTGACACACTCTAGTTTGACAGTTTCAAATGCACGTCCCAAGTTGAGCTCGGGGATTTCACATCTGACTTATCTAACCGTCTGCGCTCGCTTTACGCCCAGTAATTCCGATTAACGCTCGCACCCTACGTATTACCGCGGCTGCTGGCACGTAGTT
+
CCCCCGGGGGGGGGGGGGGGGGGGGGGGGGGGGGGGGGGGGGGGFGGGGGGGGGGGGGGGGGGGGGGGGGGGGGGGGGGGGGGGGGGGGGGGGGGGGGGGGGGGGGGGGGGGEGGGGGGGGGGGGGGGGGGGGGGFGGGGGGGGGGGGFGGGGGGGGGGFGGGGGGGGGGGGGGGGFGFGGGGGGGGGGGGGGGGGGCGGFFFFF7AFFFF@EFFFFFFEFFDABBFAFFDA>>BFFFFFFFF>@CEFFFEE?@F@FE?>@F@066>??F?<BFF?FF<?>FF>>;?:?(4?DFF:4?<
@M04999:289:000000000-L3R54:1:1101:21640:13582 2:N:0:417
TTGGACTACCAGGGTATCTAATCCTGTTCGCTCCCCACGCTTTCGCTCCTCAGCGTCAGTGACGGCCCAGAGACCTGCCTTCGCCATCGGTGTTCTTCCCGATATCTACACATTCCACCGTTACACCGGGAATTCCAGTCTCCCCTACCGCACTCCAGTCCGCCCGTACCCGGCGCCGATCCACCGTTAAGCGATGGACTTTCACACCAGACGCGACGAACCGCCTACGAGCTCTTTACGCCCAATAAATCCGGATAACGCTTGCACCCTACGTATTACCGCGGCTGCTGGCACGTCGTTT
+
CCCCCGGGGGGGGGGGGGGGGGGGGGGGGGGGGGGGGGGGGGGGGGGGGGGGGGGGGGGGGGGGGGGGGGGGGGGGGGGGGGGGGGGGGGGGGGGGGGGGGGGGGGGGGGGGGGGGGGGGGGGGGGGGGGGGGDGGGGGGGGGGGGGGGDGGGGGGGGGGGGGGGGGGGGGGGGGGFGFDGCFGFCFGGFGGC=EDG*0CFFFFFFFFDD@FBFFE>@B>F>FF92,4<?:4182<24<FFFFF?F04:9AFFFF?(924926::?FBB?FB68><?99>BF9>6>9:83::03:((,4((
@M04999:289:000000000-L3R54:1:1101:28001:13588 2:N:0:417
GGAGACTACCGGGGTATCTAATCCTGTTTGCTACCCACGCTTTCGAGCATGAACGTCAGTGTTATCCCAGGAGGCTGCCTTCGCCATCGGTATTCCTCCACATCTCTACGCATTTCACTGCTACACGTGGAATTCTACCTCCCTCTGACACACTCTAGTTTGACAGTTTCAAATGCACGTCCCAAGTTGAGCTCGGGGATTTGACATCTGACTTATCTAACCGTCTGCGCTCGCTTTACGCCCAGTAATTCCGATTAACGCTCGCACCTTACGTATTACCGCGGCTGCTGGCACGTAGTT
+
CCCCCGGGGGGGGGGGGGGGGGGGGGGGGGGGGGFGFEFGGGGGGGGGGGGGGGGGGGGGGGGGFGGGGGGGGGGGGGGGGGGGGGGGGGGGGGGGGGGGGGFFDGGFDFDGGGGGGGGGGGGGGGGGGGGGGGGFGGGGGGGGFGFFEGG?ECEGGGGCFGCGGGGGFGGGGGGGFGFGGGGGGGGGGGGGFCGGCGG79A>BFFCFFEFFFFFFFFFFF=:=DFFCB@FFFBDD<FFFFF6;?@CEFFFFFFFDFEFFBFBFB>FF(4<,327AF>A4229BBBBFF:2::)443(2<
@M04999:289:000000000-L3R54:1:1101:14115:13593 2:N:0:417
TGGAGACTACTAGGGTATCTAATCCTGTTCGCTACCCATGCTTTCGAACCTCAGCGTCAGTTACAGACCAGAGAGCCGCCTTCGCCACTGGTGTTCTTCCATATATCTACGCATTCCACCGCTACACATGGAGTTCCACTCTCCTCTTCTGCACTCAAGAAAAACAGTTTCAGCTGCACTTCCCCGGTTAAGCCGAGGGCTTTCACAGCTGACTTGTTCTCCCGCCTGCGTTCGCTTTACGCCCAATAAATCCGGACAACGCTTGCCACCTACGTATTACCGCGGCTGCTGGCACGTAGTT
+
CCCCCGGGGGGGGGFGGGGGGGGGGGGGGGGGGGGGGGGGGGGGGGGGGGGGGGGGGGGGGFGGGGGGGGGGGGGGGGGGGGGGGGGGGGFFGGGGGGGGGGGGGGGGGGGGGGGGGGGGGGGGGGGGEFGGGGGGGGGGGGGGGGGGGGGGGGGGGGGGGGFGGGDGGGGGGGGGFGFCGGGGGGGGGGGGFGGGDDCDFFFFFFFFFFE3:FFFC9>AFB@BBFDDDBDFF@FFFFEF?F;>;(:EECCEE@>BFFFB>FF<B684>:?::?FFF(6<4<>B(3((34)4?:??3:1<6
@M04999:289:000000000-L3R54:1:1101:6260:13596 2:N:0:417
GCGACTACACGGGTATCTAATCCTGTTCGCTACCCATGCTTTCGAACCTCAGCGTCAGTTACAGACCAGAGAGCCGCCTTCGCCACTGGTGTTCTTCCATATATCTACGCATTCCACCGCTACACATGGAGTTCCACTCTCCTCTTCTGCACTCAAGAAAAACAGTTTCAGCTGCACTTCCCCGGTTAAGCCGAGGGCTTTCACAGCTGACTTGTTCTCCCGCCTGCGTTCGCTTTACGCCCAATAAATCCGGACAACGCTTGCCACCTACGTATTACCGCGGCTGCTGGCACGTAGTT
+
CCCCCGGGGGGGGGGGGGGGGGGGGGGGGGGGGGGGGFGGGGGGGGGGGGGGGGGGGGGGGGGGGGGGGGGGGGGGGGGGGGGGGGGGGGGGGGGGGGGGGGGGGGGGGGGGGGGGGGGGGGGGGGGGGGGGGGFGGGGGGGGGGGGGGGGGGGGGGGGGGGGGGGGGGGGGGGGGFGFGGFFEGGEGGGGGGDGGDDFFF>FFFFFFFFFFEFFFFFFFFFFFFFFF<;DFFFF1;C0B9@@?@EFBFFB>6(79:?9>?BBFFFFF?0(4:4A0A>A?;>>>FF?7)26?26<?23:
@M04999:289:000000000-L3R54:1:1101:8526:13601 2:N:0:417
GGGAGACTACAGGGGTATCTAATCCTGTTTGCTCCCCACGCTTTCGCACCTCAGCGTCAGTATCTGTCCAGAAGGCCGCCTTCGCCACCGGTATTCCTCCACATCTCTACGCATTTCACCGCTACACGTGGAATTCTACCTTCCTCTACAATACTCTAGTTAACCAGTTTTAAGTGCAATTCCTAGGTTGAGCCCAGGGCTTTCACACCTAACTTAATTATCCGCCTACATGCCCTTTACGCCCAGTCATTCCGATTAACGCTCGCACCCTCCGTATTACCGCGGCTGCTGGCACGGAGTT
+
CCCCCGGGGGGGGGGGGGGGGGGGGGGGGGGGGGGGGGGGGGGGGGGGGGGGGGGGGGGGGGGGGGGGGGGGGGGGGGGGGGGGGGGGGGGGGGGGGFFGGGGGGGGGGGGGGGGGGGGGGGGGGGGGGGEGFGGGGGGGGGGGGGGGGGGGGGGGGGGGFGGGGGGGGCFGGGGGFGDDFGGGGG?GGGGGGGGGGFGDFFFFFFFFFFFEDFFFEC@EFEFFFFDFDEFFF=DFFFFF?DFF?6/4@?CFFED07@C<(11?9@BB>04?F080:79AA2(4904,::3033>?>(,,.
@M04999:289:000000000-L3R54:1:1101:29133:13614 2:N:0:417
GACTACAAGGGTATCTAATCCTGTTTGCTCCCCACGCTTTCGAGCATGAACGTCAGTGTTATCCCAGGAGGCTGCCTTCGCCATCGGTATTCCTCCACATCTCTACGCATTTCACTGCTACACGTGGAATTCTACCTCCCTCTGACACACTCTAGTTTGACAGTTTCAAATGCACGTCCCAAGTTGAGCTCGGGGATTTCACATCTGACTTATCTAACCGTCTGCGCTCGCTTTACGCCCAGTAATTCCGATTAACGCTCGCACCCTACGTATTACCGCGGCTGCTGGCACGTAGTTAGCC
+
CCCCCGGGGGGGGGGGGGGGGGGGGGGGG9FFEGGGGGGGGGGGGGGGGGGGGGGGGGGGGGGGGGGGGGGGGGGGGGGGGGGGGGGGGGGFGGGGGGGGGGGGGGGGGGGGGGGGGGGGGGGGGGGGGGGGGGGGGGGGGGGGGGGGGGGGGGGGFGGGGGGGGGGGGGGGGGGGFGFGGGFGGGCGGFGGGGGDDGGGFFFFFFFFFFFFFFFFFFF>?DFDFFFAFFB>FFEED?5A@<EFFFEFFF?DDFC9<B??9BFB>BFFFFFFFFFFFFFFFBFF-252:,832(4:2<AA4
@M04999:289:000000000-L3R54:1:1101:9225:13628 2:N:0:417
GACGACTACAAGGGTATCTAATCCTGTTTGCTCCCCACGCTTTCGCATCTCAGCGTCAGTATCTGTCCAGAAGGCCGCCTTCGCCACCGGTATTCCTCCACATCTCTACGCATTTCACCGCTACACGTGGAATTCTACCTTCCTCTACAATACTCTAGTTAACCAGTTTTAAGTGCAATTCCTAGGTTGAGCCCAGGGCTTTCACACCTAACTTAATTATCCGCCTACATGCCCTTTACGCCCAGTCATTCCGATTAACGCTCGCACCCTCCGTATTACCGCGGCTGCTGGCACGGAGTT
+
CCCCCGGGGGGGGGGGGGGGGGGGGGGGGGGGGGGGGGGGGGGGGGGGGGGGGGGGGGGGGGGGGGGGGGGGGGGGGGGGGGGGGGGGGGGGGGGGGGGGGGGGGGGGGGGGGGGGGGGGGGGGGGGGGGGGGGGGGGGGGGGGGGGGGGGFGFGGGGGGFGGGGGGGGGGGGGGGFGFGGGGGGGGGGGGGGGGGGGGGFFFFFFFFFF@DFFFFFFFFFFDDFDFFEFCEFFFDBEFADFF<@FFACCEFEDD@??E@>F@9FFBBBFFFFFF?FFFF11>99>1??77B:<2;6>38
@M04999:289:000000000-L3R54:1:1101:29552:13640 2:N:0:417
GCTGACTACACGGGTATCTAATCCTGTTTGCTCCCCACGCTTTCGCATCTCAGCGTCAGTATCTGTCCAGAAGGCCGCCTTCGCCACCGGTATTCCTCCACATCTCTACGCATTTCACCGCTACACGTGGAATTCTACCTTCCTCTACAATACTCTAGTTAACCAGTTTTAAGTGCAATTCCTAGGTTGAGCCCAGGGCTTTCACACCTAACTTAATTATCCGCCTACATGCCCTTTACGCCCAGTCATTCCGATTAACGCTCGCACCCTCCGTATTACCGCGGCTGCTGGCACGGAGTTT
+
CCCCCGGGGGGGGGGGGGGGGGGGGGGGGGGGGGGGGGGGGGGGGGGGGGGG9FGGGGGGGGGGGGGGGGGGGGGGGGGGGGGGGGGGGGGEC9FGGGGGGGGGGGGGGGGGDGGGGGGGGGGGGGGGGGGGFGGGGGGGGGGCGGGGGGGGGGGFGFFGGGGGGGGGGGGGGGGDFGFGGGGGGGGGGGGGFGGGCDGGFFFFFFFFFFFFFFAFEFFCFFAFFFFFFFFFBFFFFFFFFFFFFF@E59?F@DD<FEFFFF?9;9B;2::?94?<?BFF:9(7>>9:>07<:??9>96<)
@M04999:289:000000000-L3R54:1:1101:6862:13663 2:N:0:417
GTGGACTACAAGGGTATCTAATCCTGTTTGCTCCCCACGCTTTCGCATCTCAGCGTCAGTATCTGTCCAGAAGGCCGCCTTCGCCACCGGTATTCCTCCACATCTCTACGCATTTCACCGCTACACGTGGAATTCTACCTTCCTCTACAATACTCTAGTTAACCAGTTTTAAGTGCAATTCCTAGGTTGAGCCCAGGGCTTTCACACCTAACTTAATTATCCGCCTACATGCCCTTTACGCCCAGTCATTCCGATTAACTCTCGCCCCCTCCGTATCACCGCGGCTTCTCGCTCGGAGTTT
+
CCCC8DF<EFCDE7FDGGDCFFADGFG9<FCEFGCGDFEGG,6CFECG@@BFG,@BCGCGGGGGGGCFGGGFFGFFGCEB=FGDGGCAFEGG,CFGE,EFFEEGAGGFED+?F@FGGFGGD+CFGFGG<@@996@DGGGCFFGG,@EFFFFAF==AF9:EGCCE9FD9CDE8E@=F+=+=?DGF9?EGFFGFFCC96C6F9;AAFF5*=C@87BAAEFF?FCA)-5=D=AE=)5>:=CCEF5((>6<A3)?)4(/(34C)7)5?0(636:6(,-(.(6-41(,,2((()-4((4-2(,4()
@M04999:289:000000000-L3R54:1:1101:27493:13670 2:N:0:417
GAGACTACTCGGGTATCTAATCCTGCTCGCTCCCCACGCTTTCGCTCCTCAGCGTCAGTGACGGCCCAGAGACCTGCCTTCGCCATCGGTGTTCTTCCCGATATCTACACATTCCACCGTTACACCGGGAATTCCAGTCTCCCCTACCGCACTCCAGTCCGCCCGTACCCGGCGCCGATCCACCGTTAAGCGATGGACTTTCACACCAGACGCGACGCACCGCCTACGAGCTCTTTACGCCCAATAAATCCGGATAACGCTTGCACCCTACGTATTACCGCGGCTGCTGGCCCGTAGTT
+
CCCCCGGGGGGGGGGGGGGGGGGGGGGGGGGGGGGGGGGGGGGGGGGGGGGGGGGGGGGGGGGGGGGGGGGGGGGGGGGGGGGGGGGGGGGGGGGGGGGGGGGGGGGGGGGGGGGGGGGGGGGGGGGGGGGGGGGGGGGGGGGGGGGGGGDEEGGGGGGGGGGGGGGGGFCEGEGGECBGGGGGGGGGGFGGCGGGGFGGFFFFFFFF?FB9BF@FB)7>D>BF::?1(-99?28A24<BB>B<F07<:9?>9?FFFFB98:??BF??B08B<BA>FAF?F9>>9>??FFF(4;963(<
@M04999:289:000000000-L3R54:1:1101:22199:13741 2:N:0:417
GGGGACTACCCGGGTATCTAATCCTGTTTGCTACCCACGCTTTCGAGCATGAACGTCAGTGTTATCCCAGGAGGCTGCCTTCGCCATCGGTATTCCTCCACATCTCTACGCATTTCACTGCTACACGTGGAATTCTACCTCCCTCTGACACACTCTAGTTTGACAGTTTCAAATGCACGTCCCAAGTTGAGCTCGGGGATTTCACATCTGACTTATCTAACCGTCTGCGCTCGCTTTACGCCCAGTAATTCCGATTAACGCTCGCACCCTACGTATTACCGCGGCTGCTGGCACGTAGTTT
+
CCCCCGGGGGGGGGGGGGGGGGGGGGGGGGGGGGGGGGGGGGGGGCFGGGGGGGGGGGGGGGGGGGGGGGGGGGGGGGGGGGGGGGGGGGGGGGGGGGGGGGGGGGGGGGGGGGGGGGGGGGGGGGGGGGGGGGGGGGGGGGGGGGGGGGGGGGGGGGGGGGFGGGGGGFGGGGGGFGFGGDGGGGGGGGGGFGGDGGGGFFFFFFAFFFFFFFFFEFFFFBFFFFFFFFFFFFFFFFFFFFF@DECFFFFFFF08@CE;9?DFFBFBF:?BBFFF?FFF:>04;018?D?1,8,(4(,6)
@M04999:289:000000000-L3R54:1:1101:27974:13763 2:N:0:417
GCCGACTACACGGGTATCTAATCCTGTTCGCTCCCCACGCTTTCGTCCATCAGCGTCAATCGGTATTTAGTAACCTGCCTTCGCAATCGGGGTTCTGTGTAATATCTATGCATTTCACCGCTACACTACATATTCCAGCTACTTCAATACTATTCAAGATTAACAGTATCAACGGCAGTTCTACAGTTAAGCTGCAGGTTTTCACCGCTGACTTATCAACCCGCCTACGGACCCTTTAAACCCAATAAATCCGGATAACGCTCGCATCCTCCGTATTACCGCGGCTGCTGGCACGGAGTT
+
CCCCCGGGGGGGGGGGGGGGGGGGGGGGGGGGGGGGGGGGGGGGGGGGGGGGGGGGGGGGGGGGGGGGGGGGGGGGGGGGGGGGGGGGGGGGGGGGGGGGGGGGGGGGGGGGGGGGGGGGGGGGGGGGGGGGGGGGGGGGGGGGGGCFGGGGGGGGGGGGGGGGGGGGFGGGGGGGFGFGGGGGGGGGGGGGGGGGGGGGFFFFFFFFBFFFFFFFFFFFFFFFFFFFD@DB9?D8EFCFFFFFFFFFEFFFFBD@<EF6>F?BFFFFFBF?FB??2<DAFF>;>>F??BB??7:9(3:<
@M04999:289:000000000-L3R54:1:1101:8188:13773 2:N:0:417
GACTACTGGGGTATCTAATCCTGTTTGCTACCCACGCTTTCGAGCATGAACGTCAGTGTTATCCCAGGAGGCTGCCTTCGCCATCGGTATTCCTCCACATCTCTACGCATTTCACTGCTACACGTGGAATTCTACCTCCCTCTGACACACTCTAGTTTGACAGTTTCAAATGCACGTCCCAAGTTGAGCTCGGGGATTTCACATCTGACTTATCTAACCGTCTGCGCTCGCTTTACGCCCAGTAATTCCGATTAACGCTCGCACCCTACGTATTACCGCGGCTGCTGGCACGTAGTTAGCC
+
CCCCCGFGGGGGGGFGGGGGGGGGGGGGG<EGFGGGGGGGGGGGGGGGGGGGGGGGGGGGGGGGGGGGGGGGGGGGGGGGGGGGGGGGGGGGGG<FGGGEFGGGGGGGGGGGDGGGGGGGGGGGFGG>FGGDFGGGGGFGGGGFGGGGGGFGFGG=FGGGGGFEGGGGGAFGGGGGFGFGFFFFGGGGGCCEEEGGCFG?FFFACFFFFE@CCBAFFFFFBA94CFF94AB@BBE=5@FF@FEE<E55?;<D;@EE;BF;;9;BBF?7B1,)-5:>4:9790(,:042?0<1((.(6<)),
@M04999:289:000000000-L3R54:1:1101:3173:13791 2:N:0:417
CGGGGACTACCAGGGTATCTAATCCTGTTCGCTCCCCACGCTTTCGTCCATCAGCGTCAATCGGTATTTAGTAACCTGCCTTCGCAATCGGGGTTCTGTGTAATATCTATGCATTTCACCGCTACACTACACATTCCAGCTACTTCAATACTATTCAAGATTAACAGTATCAACGGCAGTTCTACAGTTAAGCTGCAGGTTTTCACCGCTGACTTATCAACCCGCCTACGGACCCTTTAAACCCAATAAATCCGGATAACGCTCGCATCCTCCGTATTACCGCGGCTGCTGGCACGGAGTT
+
CCCCCCGGGGGFGDGGGGGGGGFGGGGFGGDEGGGGGGGGGGGFGGGGGGGGGGGGGGGGGGGGGGGGGGGGGGGGGGGGGGGGGGGGGCGDGGGGGGFGGGGGDGFGGGGFFGGGGGGGGGGGGGGGGGGGGFGGGG;DFFFFFGGFFGGGGFFGGGGGGFDEFFFGGGGGFFGGFCB8BFCGEFGGEGGGGEGFFGGGFFFFFFF>9ABBDFFFFFF69==@222>B@D@FFFFF@EFFFF?318;EFFCE>6<D;>@FFFFFFF:9087?FF02>DFFF909>09:)42BFFF>F9(.
@M04999:289:000000000-L3R54:1:1101:27504:13792 2:N:0:417
TGTGACTACCAGGGTATCTAATCCTGTTCGCTACCCATGCTTTCGAACCTCAGCGTCAGTTACAGACCAGAGAGCCGCCTTCGCCACTGGTGTTCTTCCATATATCTACGCATTCCACCGCTACACATGGAGTTCCACTCTCCTCCTCTGCACTCAAGAAAAACAGTTTCAGCTGCACTTCCCCGGTTAAGCCGAGGGCTTTCACAGCTGACTTGTTCTCCCGCCTGCGTTCGCTTTACGCCCAATAAATCCGGACAACGCTTGCCACCTACGTATTACCGCGGCTGCTGGCACGTAGTT
+
CCCCCGGGGGGGGGGGGGGGGGGGGGGGGGGGGGGGGGGGGGGGGGGGGGGGGGGGGGGGGGGGGGGGGGGGGGGGGGGGGGGGGGGGGGGGGGGGGGGGGGGGGGGGGGGGGGGGGGGGGGGGGGGFGGGGGGGGGGGGGGGGGGGGGGGGGGGGGGGGGGGGGGGGGGGGGGGGFGFGGGGGGGGGGGGGGDGGGGGGFFFFFFFFFFFFFFFFFFFFFFFFFFFFFFFFFFFD@EFFFF>D@@FFFFFFFF?BFFB;FFFFF?DFFFFFFBD>BDFFF;9>>BBFFB0:?74<8<?>
@M04999:289:000000000-L3R54:1:1101:23364:13800 2:N:0:417
GACTACCAGGGTATCTAATCCTGTTCGCTACCCATGCTTTCGAGCCTCAGCGTCAGTAACAGACCAGAGAGCCGCCTTCGCCACTGGTGTTCTTCCATATATCTACGCATTTCACCGCTACACATGGAGTTCCACTCTCCTCTTCTGCACTCAAGTCTCTCAGTTTCCGATGCTCTTCCTCAGTTAAGCTGAGGGCTTTCACATTCAGACTTAAAAGACCGCCTGCGCTCCCTTTACGCCCAATAAATCCGGGCAACGCTTGCCACCTACGTATTACCGCGGCTGCTGGCACGTAGTTAGC
+
CCCCCGGGGGDGGGGGGGGFGGGGGGGGDEGGGEGGGGGGGGGGGGGGGGGGGGGGGGGGGGGGGGGGGGGGGGGGGDGGFGGGGGGGGGGGGD9FFGFGG9AAFGGGGEGGGGGGGGGGGGGGGGGFGGGGGFGGGGFGGGGGGGGGFGEGGGGGGGGFGGGGGGGGGGGGGFGGFGFGFGGGGGFFFC=8;DCDCFGGFFFFFFFFFEEFE>=BE>F5A==@=FBA@FFFFE=4>DDD0<@F;3CCFFB>>9@FFBFF<BF7>FBF>7:?)4>A>>B(4>07>??F02<2:47.4>9><
@M04999:289:000000000-L3R54:1:1101:2111:13807 2:N:0:417
CGATTACAGGGGTATCTAATCCTGTTTTCTCCCCACGCTTTCGCATCTCAGCGTCATTACCTGTCCAGAAGGCCGCCTTCGCCACCGGTATTCCTCCACATCTCTACGCATTCCACCGCTACACGTGGGATTCTACCTTCCCCTACAATACTCTAGTTAACCAGTTTTAAGTGCAATTCCTAGTTTGAGCCCAGGGTTTTCACACCTAACTAAATTATCCGCCTACATGCCCTTTACGCCCAGTCATCCCGCTTAACGCTCGCACCCCCCGTATTACCGCGGCTGCTGGCACGGAGTCAGC
+
6A@,@7F9EFCCFF8,CE,6;,,;C<@,6EF<FFE7+:@CD9C7@:CFG9,C:FEC6,,,,;,,C,,C,CCFAFEGCG7,:F?=F?=B@7?,E,AFG8F@<F<AA,,AC7CC,,9C,=:=+@F4+AF:8A,?,C9E=FCC,,,,@A=6@=F8=E=9FFEGGGC,>?DEF8,,,,?@D8FGF7C9E7,@:7C+;:C5**3*;9+;C966@28*.*BF*+=**07)5(6**8=BF=34@=@D93;4;47)),2(3;D4>((6<B>9;(.(,42,(45<A-,(4(49>:).56,)(-(-4(-6)
@M04999:289:000000000-L3R54:1:1101:20781:13841 2:N:0:417
GCGACTACCAGGGTATCTAATCCTGTTCGCTCCCCACGCTTTCGTCCATCAGCGTCAATCGGTATTTAGTAACCTGCCTTCGCAATCGGGGTTCTGTGTAATATCTATGCATTTCACCGCTACACTACACATTCCAGCTACTTCAATACTATTCAAGATTAACAGTATCAACGGCAGTTCTACAGTTAAGCTGCAGGTTTTCACCGCTGACTTATCAACCCGCCTACGGACCCTTTAAACCCAATAAATCCGGATAACGCTCGCATCCTCCGTATTACCGCGGCTGCTGGCACGGAGTT
+
CCCCCGGGGGGGGGGGGGGGGGGGGGGGGGGGGGGGGGGGGGGGGGGGGGGGGGGGGGGGGGGGGGGGGGGGGGGGGGGGGGGGGGGGGGGGGGGGGGGGGGGGGGGGGGGGGGGGGGGGGGGGGGGGGGGGGGGGGGGGGGGGGGGGGGGGGGGGGGGGGGGGGGGGGGGGGGGGFGFGGGGGGGGGGGGGGGGGGGGGFFFFFBEF5ADBFFFFEFFBFFF9@FFF>=@FFDFFCFFF@;;<DFAFFFFF;FFFFFFFDFF06BFFFA?FFFFFFFFFB07;>>FFF:BBF<BF9:<
@M04999:289:000000000-L3R54:1:1101:26077:13899 2:N:0:417
GACTACTAGGGTATCTAATCCTGTTCGCTCCCCACGCTTTCGCTCCTCAGCGTCAGTGACGGCCCAGAGACCTGCCTTCGCCATCGGTGTTCTTCCCGATATCTACACATTCCACCGTTACACCGGGAATTCCAGTCTCCCCTACCGCACCCCAGTCCTCCCGTACCCGGCGCCGATCCATCGTTAAGCGATGGACTTTCACACCACACGCGACGAACCCCCTACGAGCCCTTTTCGCCCAATTAATCCGGATAACGCTTCCACCCTACGGATTACCCCCGCCGCCGGCACGCTGTTTACC
+
CCCCCGA9EFFGGGFEGGFGG<@FGFCEFDCFF<FGGEGGFGGGGG,F9DECFBCFGC9AB@EGGEF8@E,C<@FGFGF@F:CCFBCBEGGFFD??F7=@FFGCFFDFGFGGCF9E49?8F=9FC@B7FGGFFCCFE,@FGE,=DF6++++1@A8@:D7D<ECF6?+EE7C4@C7*8CE47CCCG==?9/;*2=*;CCF>AC6F>F5)(.6(2;:)3@;,0-,(3(-,-,4(.4))-18:(4,)6:<4)(46(44?412:()))(4((22((-4)29(,(-12(((42660((((()))).
@M04999:289:000000000-L3R54:1:1101:23167:13900 2:N:0:417
TATTAGACTACAAGGGTATCTAATCCTGTTCGCTACCCATGCTTTCGAACCTCAGCGTCAGTTACAGACCAGAGAGCCGCCTTCGCCACTGGTGTTCTTCCATATATCTACGCATTCCACCGCTACACATGGAGTTCCACTCTCCTCTTCTGCACTCAAGAAAAACAGTTTCAGCTGCACTTCCCCGGTTAAGCCGAGGGCTTTCACAGCTGACTTGTTCTCCCGCCTGCGTTCGCTTTACGCCCAATAAATCCGGACAACGCTTGCCACCTACGTATTACCGCGGCTGCTGGCACGTAGT
+
CCCCCGGGGGGGGGGGGGGGGGGGGGGGGGGGGGGGGGGGGGGGGGGGGGEGGGGFGGGGGGGGGGGGFGGGGGGGGFEGGGGGGDGGGGGGFFGGGGGGGGGGFFGGGGGGGGGGGGGGGGFGGGGGGFGGFEFFCFGGGGGGGGGGGGFGGGGGGGGGGGGEDGGGGGGGGGGGFGFGGGGFGGGGEGGGGGGGGGGGBFFFFF6>AFFFFFFFFFFFFFFBBFFFFFFFFFFFF@FFED@19?;@@@EFFFF9:;B?BBF?FFF:2<:?7?6:<AFB9)(199BFFB:2><3>0(,4-
@M04999:289:000000000-L3R54:1:1101:19283:13902 2:N:0:417
TTGACTACCGGGGTATCTAATCCTGTTCGCTCCCCACGCTTTCGCTCCTCAGCGTCAGTGACGGCCCAGAGACCTGCCTTCGCCATCGGTGTTCTTCCCGATATCTACACATTCCACCGTTACACCGGGAATTCCAGTCTCCCCTACCGCACTCCAGTCCGCCCGTACCCGGCGCCGATCCACCGTTAAGCGATGGACTTTCACACCAGACGCGACGAACCGCCTACGAGCTCTTTACGCCCAATAAATCCGGATAACGCTTGCACCCTACGTATTACCGCGGCTGCTGGCACGTAGTT
+
CCCCCGGGGGGGGGGGGGGGGGGGGGGGGGGGGGGGGGGGGGGGGGGGGGGGGGGGGGGGGGGGGGGGGGGGGGGGGGGGGGGGGGGGGGGGGGGGGGGGGGGGGGGGGGGGGGGGGGGGGGGGGGGCGGGGGGGGGGGGGDGGGGGFEDGGGGGGGGGGGGGGGGGGGGGGGGGGFGBGGGGGEGGGFGGGGGGGFGGGFFFFFFEF?FFB07534>EB;6>FF?BFFFF>?AD9:BFFFBF?7:BF<A?F9BF0<8:9?(4(7278603048<3ADF8>>;F9>?DD?:(4:414(5
@M04999:289:000000000-L3R54:1:1101:8389:13924 2:N:0:417
GGACTACTCGGGTATCTAATCCTGTTCGCTACCCATGCTTTCGAACCTCAGCGTCAGTTACAGACCAGAGAGCCGCCTCCGCCCCTGGTGTTTTTCTATATATCTACGCATTCCACCGCTACACATGGAGTTCCACCCCCTTCTCCTGCACTCAAGAAAAACAGTTTCAGCGGCACTTCCCCTGTTAAGCCGAGGGGTTTCACACCTGACTCGTTCTCCTCCCTGCGTTCGCTTTACGCCCAATAACTCTGGACAACGCTCGCCACCTCCGTTTTACCGCGGCTGCTGGCACGTAGTTAGC
+
CCC<CC,;FGG7C@EEFC6=E,,;FFC@+8,7CE6<8@CDFE@CEF@EF8,;868@,,C@F9@,C6CEFFGCGF+C>@,9>F@+@,BB9BF4,A7F,99E?FFFGD,,=:FCF99F=+6+++9EE,C85,A:4,6>>C+@+,@E3@====,,@=,33,,,6@D,,6ECFDF++4+@A+*2;**4:EF77C:*4;:4):7CF+=>)64)(5>8(;))61=4.6((.(,(((66777))-479::0:))).).,6<8(3260(4196B01(4(().142)(((((4-(,).((.-.4(-)-).
@M04999:289:000000000-L3R54:1:1101:3528:13926 2:N:0:417
ATTGACTACAGGGGTATCTAATCCTGTTCGCTACCCATGCTTTCGAACCTCAGCGTCAGTTACAGACCAGAGAGCCGCCTTCGCCACTGGTGTTCTTCCATATATCTACGCATTCCACCGCTACACATGGAGTTCCACTCTCCTCTTCTGCACTCAAGAAAAACAGTTTCAGCTGCACTTCCCCGGTTAAGCCGAGGGCTTTCACAGCTGACTTGTTCTCCCGCCTGCGTTCGCTTTACGCCCAATAAATCCGGACAACGCTTGCCACCTACGTATTACCGCGGCTGCTGGCACGTAGTTT
+
BCC@CGGGGGEGGGGGGGGGGGGGGGGGGGGG@FGGGGGGGGGGGGGGGGGGGGGGGGGGGGGGGGGGGGFFGGGGGGGGGG,FFGGGGGGGGGGGGGGGGFGGFGGGGGGGGGGGGGGGGGGGGG9<FF8EFDGGGGGGGGGGGGGGGFGGGCC?FGG8D?FEFCFGGGFGFEDFFGFGGGGGDGGGGGEGGGGGDDCFFFFFFFFFFFEFFFFFEFFFFF>=FFBB>DFF<BFFFFEFFFFFD;;<36?EB>1;FFFFFBF?FFF74::F(()64>A<:B6>B>>B)8?:0<62::26)
@M04999:289:000000000-L3R54:1:1101:12793:13933 2:N:0:417
TGACTACAAGGGTATCTAATCCTGTTCGCTACCCATGCTTTCGAACCTCAGCGTCAGTTACAGACCAGAGAGCCGCCTTCGCCACTGGTGTTCTTCCATATATCTACGCATTCCACCGCTACACATGGAGTTCCACTCTCCTCTTCTGCACTCAAGAAAAACAGTTTCAGCTGCACTTCCCCGGTTAAGCCGAGGGCTTTCACAGCTGACTTGTTCTCCCGCCTGCGTTCGCTTTACGCCCAATAAATCCGGACAACGCTTGCCACCTACGTATTACCGCGGCTGCTGGCACGTAGTTAGC
+
CCCCCGGGGGGGGGGGGGGGGGGGGGGGGGGGGGGGGGGGGGGGGGGGGGGGGGGGGFGGGGGGGGGGGGGGGGGGGGGGGGGGGGGGGGGGGGGGGGGGGGGGGGGGGGGGFEFGGGGGGGGGGFGEGFGGGGGGGGGGGGGGGGGGGGGGGGGGGGDGGGGGGGGGGGDGGGGGFGFGGFGGGGGFAFGGGGGGGGGGFFFFFFFF=FFEBFFFFFFFFBFFFBBFFFFF;<=EE?FBF@=@67CCFFB9:>>FB>FFF?FFFFFFFF?4)65<BB?BF09;60:42?(5(.(.:AAD<
@M04999:289:000000000-L3R54:1:1101:9680:13978 2:N:0:417
AGACTACACGGGTATCTAATCCTGTTTGCTCCCCACGCTTTCGCATCTCAGCGTCAGTATCTGTCCAGAAGGCCGCCTTCGCCACCGGTATTCCTCCACATCTCTACGCATTTCACCGCTACACGTGGAATTCTACCTTCCTCTACAATACTCTAGTTAACCAGTTTTAAGTGCAATTCCTAGGTTGAGCCCAGGGCTTTCACACCTAACTTAATTATCCGCCTACATGCCCTTTACGCCCAGTCATTCCGATTAACGCTCGCACCCTCCGTATTACCGCGGCTGCTGTCACGGATTTAGC
+
CCCC@EFGGGCFGGGFGGGGGFFGGGGGGGGGFGGGGGGGGGGGGGEFGGGGDGGGGGGGGGGFGGGGFGGCFGGGGGGGGGGGGGGGGGGGGGGGFDFGGGGGGGGGGGGGGGGGGGGGGGGGGGGGGFGGGGGGGGGGGGGGGGGGGGGGGGGGGGGGGGGDFFFGGGFFGGGGFGFGGFF?GGCFGGGGGGGGGGGFFFFFFFFFF@@EF>FFFFFCFFFFFFEFCE3@FDF=@9>6@DFFEFF)??(8?<DEF;9;?BF@FB<:??FB::?AF<01(43>9?:B)5A<((4(,,6A2
@M04999:289:000000000-L3R54:1:1101:3501:14047 2:N:0:417
GACTACCCGGGTATCTAATCCTGTTTGCTCCCCACGCTTTCGCATCTCAGCGTCAGTATCTGTCCAGAAGGCCGCCTTCGCCACCGGTATTCCTCCACATCTCTACGCATTTCACCGCTACACGTGGAATTCTACCTTCCTCTACAATACTCTAGTTAGCCAGTTTTAAGTGCAATTCCTAGGTTGAGCCCAGGGCTTTCACACCTAACTTAATTATCCGCCTACATGCCCTTTACGCCCAGTCATTCCGATTAACGCTCGCACCCTCCGTATTACCGCGGCTGCTGGCACGGAGTTAGCC
+
CCCCCGGGGGGGGGGGGGGGGGGGGGGGGGGGGGGGGGGGGGGGGGGGGGGGGGGGGGGGGGGGGGGGGGGGGGGGGGGGGGGGGGGGGGGGGGGGGGGGGGGGGGGGGGGGGGGGGGGGGGGGGGGGGGGGGGGGGGGGGGGGGGGGGGGGGGGGGGGGGGGGGGGGGGGGFGGGFGFGGGCGGGGGGGGGGGGGGGGGFFFFFFFFFFF=AFFFEFAAFDFFFEFFFEFFFFCEF@BFFFEEEFEFFFFFFFFFFFFF@96>FBBFFFF60:AFFFBB9962:::?B:?19>9?:<<A7
@M04999:289:000000000-L3R54:1:1101:18234:14087 2:N:0:417
ATGGACTACTGGGGTATCTAATCCTGTTCGCTACCCATGCTTTCGAACCTCAGCGCCAGTTACAGACCAGAGAGCCGCCTTCGCCACTGGTGTTCTTCCATATATCTACGCATTCCACCGCTACACATGGAGTTCCACTCTCCTCTTCTGCACTCAAGAAAAACAGTTTCAGCTGCACTTCCCCGGTTAAGCCGAGGGCTTTCACAGCTGACTTGTTCTCCCGCCTGCGTTCGCTTTACGCCCAATAAATCCGGACAACGCTTGCCACCTACGTATTACCGCGGCTGCTGGCACGTAGTT
+
CCCCCGGGGGGGGGGGGGGGGGGGGGGGGGGGGGGGGGGGGGGGG<FGGGGGGGGGGGGGGGGGGGGGGGGGGGGGGGGGGGGGGGGGGGGGGGGGGGGGGGGGFGGGGGGGGGGGGGGGGGGGGGGGGGGGGGGGGGGGGGGGGGGGGGGGGGGGGGGGGGGGGGGGGGGGGGGGFGFGGGGGGGGGGGGGFGGGGGGGFFFFFFFFFFEFFFFFFFFFBDFFFFFFFDFFF@@?<EFFFBB;=@;FFEBFF>F>18?99?FFFFF>?B?FFFF2:BFBF;B>B16<BFF?FFFF<<(<
@M04999:289:000000000-L3R54:1:1101:26873:14094 2:N:0:417
GACTACTCGGGTATCTAATCCTGTTTGCTACCCACGCTTTCGAGCATGAACGTCAGTGTTATCCCAGGAGGCTGCCTTCGCCATCGGTATTCCTCCACATCTCTACGCATTTCACTGCTACACGTGGAATTCTACCTCCCTCTGACACACTCTAGTTTGACAGTTTCAAATGCACGTCCCAAGTTGAGCTCGGGGATTTCACATCTGACTTATCTAACCGTCTGCGCTCGCTTTACGCCCAGTAATTCCGATTAACGCTCGCACCCTACGTATTACCGCCGCTGCTGGCACGTAGTTAGCC
+
CCCCCGGGGGGGGGGGGGGGGGGGGGGGGGGFGGGGGGGGGGFFGGGGGGGGGGGGGGGGGGGGGGFGGGGGGGGGGGGGGGGGGGGGGGGGGGGGGGGGGGGGGGGGGGGGGGGGGGGGGGGGGGDGGGGGGGGGGGGGGGGGGGGGFGGGGGGGGGGGGGGGFFGGDGGGFGGGFGEGFFFFGGGGGDGGGGGGGGFGFFFFAFFFFEFFFCFFFFF>EFFDCAF>ABFDFFFFFF9A?F8<?E?CEEDFFFCCF@@D@FFFFFF?FFB2<B2<963(49>;>FFB6?FBBFFB4-4<4
@M04999:289:000000000-L3R54:1:1101:28692:14095 2:N:0:417
GACTACTGGGGTATCTAATCCTGTTCGCTCCCCACGCTTTCGTCCATCAGCGTCAATCGGTATTTAGTAACCTGCCTTCGCAATCGGGGTTCTGTGTAATATCTATGCATTTCACCGCTACACTACACATTCCAGCTACTTCAATACTATTCAAGATTAACAGTATCAACGGCAGTTCTACAGTTAAGCTGCAGGTTTTCACCGCTGACTTATCAACCCGCCTACGGACCCTTTAAACCCAATAAATCCGGATAACGCTCGCATCCTCCGTATTACCGCGGCTGCTGGCACGGAGTTAGCC
+
CCCCCGEFGGGFGFGGGGGGGGGGGGGGGGGGGGGGGGEFGGGGGGGGGGGGGGGGGGGGGGGGGGGFGGGGGGGGGGGGGEGGGGFGGGGGGGGGGGGGGGGGDGGGFFGGGGGGGGGGDGGGGGGGGGDGGGAEGGGGGGGDFCFFGGGFGCDCGGGGGGGGGGFFFGDECCDGFGFGGFGGFDFFGGGGGGGGG?FGFF5B>B@EBCEFFFFFF>>=>=DFFF(>@@@@FFC?C;@D@;@;ECEFE640;@EE008;BFF<6?><?>F<0:AFF0326;6B:2>(13<:>>><7<<A0
@M04999:289:000000000-L3R54:1:1101:16747:14176 2:N:0:417
GGGACTACTGGGGTATCTAATCCTGTTCGCTCCCCACGCTTTCGTCCATCAGCGTCAATCGGTATTTAGTAACCTGCCTTCGCAATCGGGGTTCTGTGTAATATCTATGCATTTCACCGCTACACTACACATTCCAGCCACTTCAATACTATTCAAGATTAACAGTATCAACGGCAGTTCTACAGTTAAGCTGCAGGTTTTCACCGCTGACTTATCAACCCGCCTACGGACCCTTTAAACCCAATAAATCCGGATAACGCTCGCATCCTCCGTATTACCGCGGCTGCTGGCACGGAGTT
+
CCCCCGGGGGGGGGGGGGGGGGGGGGGGGGGGGGGGGGGGGGGGGGGGGGGGGGGGGGGGGGGGGGGGGGGGGGGGGGGGGGGGEGGGGGGGGFGGGGGGGGGGGGGGGDGGGGGGGGGGGGGGGGGGGGGGGGGGGGGGGGGGGGGGGGGGGGGGGGFGGGGGGGGGGGGGGGGGFFFGGGGGGGGGGGGGGGGGGFGGFFFFFFFFFFFBFFFFFFFFFFFFFFFFDFFFFFFFFEFFFFF;D;A<CC899DFFFF007?FFFFFFFFB>6:<:DFA3939>FBF>??:(4:94-3:
@M04999:289:000000000-L3R54:1:1101:10984:14189 2:N:0:417
GCGACTACTGGGGTATCTAATCCTGTTCGCTACCCATGCTTTCGAACCTCAGCGTCAGTTACAGACCAGAGAGCCGCCTTCGCCACTGGTGTTCTTCCATATATCTACGCATTCCACCGCTACACATGGAGTTCCACTCTCCTCTTCTGCACTCAAGAAAAACAGTTTCAGCTGCACTTCCCCGGTTAAGCCGAGGGCTTTCACAGCTGACTTGTTCTCCCGCCTGCGTTCGCTTTACGCCCAATAAATCCGGACAACGCTTGCCACCTACGTATTACCGCGGCTGCTGGCACGTAGTT
+
CCCCCGGGGGGGGGGGGGGGGGGGGGGGGGGGGGGGGGGGGGGGGEFFGGGGGGGGGGGGGGGGGGGGGGGGGGGGGGGGGGGGGGGGGGGGGGGGGGGGGGGGGGGGGGGGGGGGGGGGGGGGGGGGGGGGGGGGGGGGGGGGGGGGGGGGGGGGGGGGGGGGGGGGGGGGGGGGFGFGGGGGEGGGGGGGGGGGGGGGFFFFFFFFEFFFFFFFFFFFFFFFFFDFFF;DBF;;<C?EB@FFFFEFFEFFFB90:BFFBFFF02)4:BFFF>BBFFBFFF>FBFFF:BF:7((.2()
@M04999:289:000000000-L3R54:1:1101:25285:14211 2:N:0:417
TGGTAGACTACTAGGGTATCTAATCCTGTTCGCTACCCATGCTTTCGAGCCTCAGCGTCAGTAACAGACCAGAGAGCCGCCTTCGCCACTGGTGTTCTTCCATATATCTACGCATTTCACCGCTACACATGGAGTTCCACTCTCCTCTTCTGCACTCAAGTCTCTCAGTTTCCGATGCTCTTCCTCAGTTAAGCTGAGGGCTTTCACATTCAGACTTAAAAGACCGCCTGCGCTCCCTTTACGCCCAATAAATCCGGACAACGCTTGCCACCTACGTATTACCGCGGCTGCTGGCACGTAT
+
CCCCCGGGGGGGGGGGGGGGGGGGGGGGGGGGGGEGGGGGGGGGGGGGGGGGGGGGGGGGGGGGGGGGGGGGGGGGGGGGGGGGGGGGGGGGGGGGGGGGGGGFFGGGGGGGGGGGGGGGGGGGGGGGGGGFFGGGGGGGGGFGGGGGGGGFGGGGGGGGGGGGGGGGGGGGGGGGBGFGGGGGEFFGGGGGCFFGGGGGAFFFFFFFFEEEFFFFEFFEFFDB@4A>DFD>B@FFFFFFEFFFB9?<D@EFFEEF;DBF<;9BFF??>FFFB:?FBBB?ADF?699(,(1444(47??B.
@M04999:289:000000000-L3R54:1:1101:24273:14214 2:N:0:417
ATAGACTACTCGGGTATCTAATCCTGTTCGCTACCCATGCTTTCGAACCTCAGCGTCAGTTACAGACCAGAGAGCCGCCTTCGCCACTGGTGTTCTTCCATATATCTACGCATTCCACCGCTACACATGGAGTTCCACTCTCCTCTTCTGCACTCAAGAAAAACAGTTTCAGCTGCACTTCCCCGGTTAAGCCGAGGGCTTTCACAGCTGACTTGTTCTCCCGCCTGCGTTCGCTTTACGCCCAATAAATCCGGACAACGCTTGCCACCTACGTATTACCGCGGCTGCTGGCACGTAGTT
+
CCCCCGGGGGGGGGGGGGGGGGGGGGGGGGGGGGGGGGGGGGGGGFGGGGGGGGGGGGGGGGGGGGGGGGGGGGGGGGGGGGGGGGGGGGGGGGGGGGGGFGGGGGGGGGGGGGGGGGGGGGGGGGF9=FCGGGGGGGGGGGGGGGGGGGGGGGGGGGGGGGGGGGGGGGGGGGGGFGFGGGGGGGGGDGGGGGGGGDGGFFFFFFFFFEFFFFFF9FB?FDFFFFFFFFFFFFFFFFCBDFFFFFFFE)6;914;9?BFBB?BFFFF:?((((.67<A411260,4<>?FF??:878(6
@M04999:289:000000000-L3R54:1:1101:3944:14234 2:N:0:417
CTCGTGACTACTCGGGTATCTAATCCTGTTTGCTCCCCACGCTTTCGCATCTCAGCGTCAGTATCTGTCCAGAAGGCCGCCTTCGCCACCGGTATTCCTCCACATCTCTACGCATTTCACCGCTACACGTGGAATTCTACCTTCCTCTACAATACTCTAGTTAACCAGTTTTAAGTGCAATTCCTAGGTTGAGCCCAGGGCTTTCACACCTAACTTAATTATCCGCCTACATGCCCTTTACGCCCAGTCATTCCGATTAACGCTCGCACCCTCCGTATTACCGCGGCTGCTGGCACGGAGT
+
CCCCCGGGGGGGGGGGGGGGGGGGGGGGGGGGGGGGGGGGGGGGGGGGGGGGGGGGGGGGGGGGGGGGGGGGGGGGGGGGGGGGGGGGGGGGGGGGGGGGGGGGGGGGGGGGGGGGGGGGGGGGGGGGGGGGCGGGGGGGGGGGGGGGGGGGGGGGGGGGGGGGGGGGGGGGGGGGFGFGGGGGGGGGGGGGGGG?CFCDFFFFFFFFFFFFEFFFFFFFFFFEFFFFFFFFFFBBE@EFFFFFFFDFEEFFE3=?DF?C>;B??@B0>><??:>4(.4).9119>19>FFFF0()(41;1
@M04999:289:000000000-L3R54:1:1101:2073:14244 2:N:0:417
AGTTCGACTACAGGGGTATCTAATCCTGTTTGCTCCCCACGCTTTCGCATCTCAGCGTCAGTATCTGTCCAGAAGGCCGCCTTCGCCACCGGTATTCCTCCACATCTCTACGCATTTCACCGCTACACGTGGAATTCTACCTTCCTCTACAATACCCTAGTTAACCAGTTTTAAGTGCAATTCCTAGGTTGAGCCCAGGGCTTTCACACCTAACTTAATTATCCGCCTACATCCCCTTTACGCCCAGTCATTCCTATTAACTCTCGCCCCCTCCGTATTACCTCGGCTGCTGGCACGGATT
+
CBCCBFGDGGGGFGG>FGGGGGEFGGGCFGECCFFCFGFFG@FGGG7FGGGFGGGG7FFEEGGFAFFFGGGGGEF8FFGCFFEGGGCGGGGGGGGGGG?EGGGGGGFEFGGCEDGGGGGGGGGGGGGGGGC@?FFCFGGGF8EGGGGFGGGGGFEGGGFGAFD:FGGGEFGCF8D@<D79CCFFGG7EGGGGFFFG>5;*9?A6A9BFEABBBFFFFFFE6EFFAFD=5:(4*0:B>>5+8(/:236;@AE??E3??3C?;)7631;(37>;F<>60:(.<2)5120011:,::?7?>>03
@M04999:289:000000000-L3R54:1:1101:5390:14270 2:N:0:417
TTTAAGACTACACGGGTATCTAATCCTGTTTGCTCCCCACGCTTTCGCATCTCAGCGTCAGTATCTGTCCAGAAGGCCGCCTTCGCCACCGGTATTCCTCCACATCTCTACGCATTTCACCGCTACACGTGGAATTCTACCTTCCTCTACAATACTCCAGATAACCAGTTTTAAGTGCAATTCCCAGGTTGAGCCCGGGGCTTTCACACCTAACTTAATTATCCGCCTACATGCCCTTTACGCCCAGTCATTCCGATTAACGCTCGCACCCTCCGTATTACCGCGACTGCTGGCACGGAGT
+
CCCCCGGGGGGGGGGGGGGGGGGGGGGGGGGFGGGGGGGGGGGGGGGGGGGGGGGGGGGGGGGGGGGGGGGGGGGGGGGGGGGFGGGGEEGGGGGGGFFGGGGGGGGGGGGGGGGGGGGGGGGGGGGGEGGG+EFGGGGGGGGGEFGGGGFDGGGGGGGGGGGGGGGGGGGGGFFGFGFGGCFGGGGGGGGGGGGGGGGGFFFFBC>9>DDFEFFFFF6CAEEFD2@DDFFFEFFFE@3AC0<FB<<3@<<CEEEF0/6ABB><21((9;?<:10:B(5<29(7163;BFF?7:?B?>;;1
@M04999:289:000000000-L3R54:1:1101:15423:14275 2:N:0:417
CGACTACAGGGGTATCTAATCCTGTTTGCTCCCCACGCTTTCGCATCTCAGCGTCAGTATCTGTCCAGAAGGCCGCCTTCGCCACCGGTATTCCTCCACATCTCTACGCATTTCACCGCTACACGTGGAATTCTACCTTCCTCTACAATACTCTAGTTAACCAGTTTTAAGTGCAATTCCTAGGTTGAGCCCAGGGCCTTCACACCTAACTTAATTATCCGCCTACATGCCCTTTACGCCCAGTCATTCCGATTAACGCTCGCACCCTCCGTATTACCGCGGCTGCTGGCACGGAGTTAGC
+
CCCCCGGGGGGGGGGGGGGGGGGGGGGGGGGGGGGGGGGGGGGGGGGGGGGGGGGGGGGGGGGGGGGGGGGGGGGGGGGGGGGGGGGGGGGGGGGGGGGGGGGGGGGGGGGGGGGGGGGGGGGGGGGGGFGGGGGGGGGGGGGGGGGGGGGGGGGGGGGGGGGGFGGGGGGFGFGGFGFFGGGFFGGGGGGGFGGGGGGGFFFFFEFFFFFFFFFFFFFFEFFFFFBFFFFDEFFFFFFF@>?@EACEFEFDFFFFFF@@6(69BF?2?<>B6<>FFFF>>B>F924??BF?BFB9:0<A2
@M04999:289:000000000-L3R54:1:1101:3730:14285 2:N:0:417
GACTACAAGGGTATCTAATCCTGTTCGCTCCCCATGCTTTCGAACCTCAGCGTCAGTTACAGACCAGAGAGCCGCCTTCGCCACTGGTGTTCTTCCATATATCTACGCATTCCACCGCTACACATGGAGTTCCACTCTCCTCTTCTGCACTCAAGAAAAACAGTTTCAGCTGCACTTCCCCGGTTAAGCCGAGGGCTTTCACAGCTGACTTGTTCTCCCGCCTGCGTTCGCTTTACGCCCAATAAATCCGGACAACGCCTGCCACCTACGTATTACCGCGGCTGCTGGCACGTAGTTAGCC
+
@C@CCFGFF@7C<CEFGGDGGG<FGDGDC,+C:FFFG<FFGC<FFFGGEFFGC@:F<CCDE<9ADCD,F@CFGEGGEGGGDGEG8=,CFGECDCFGGGFGG<FEFGGCFEFFEECEEDGGEFFF=EG8EFFG@FGFF,=D,@=DCFFFG8EG88=94,6@EGDFA+3==AFGGFGG??9D8=+@8@99DE>+C**@FGGGFFABFFFA@EF3:;F@<46>;>@FF@5=@D>D0;373;B31(63=9<CE60(312:B6(.(,357(2(543))4):<(47((,48:)23:73(2(--6<<2
@M04999:289:000000000-L3R54:1:1101:12861:14295 2:N:0:417
TATTAGACTACCCGGGTATCTAATCCTGTTTGCTACCCACGCTTTCGAGCATGAACGTCAGTGTTATCCCAGGAGGCTGCCTTCGCCATCGGTATTCCTCCACATCTCTACGCATTTCACTGCTACACGTGGAATTCTACCTCCCTCTGACACACTCTAGTTTGACAGTTTCAAATGCACGTCCCAAGTTGAGCTCGGGGATTTCACATCTGACTTATCTAACCGTCTGCGCTCGCTTTACGCCCAGTAATTCCGATTAACGCTCGCACCCTACGTATTACCGCGGCTGCTGGCACGTAGT
+
CCCCCGGGGGGGGGGGGGGGGGGGGGGGGGGGGGGGGGGGGGGGGGGGGGGGGGGGGGGGGGGGGGGGGGGGGGGGGGGGGGGGGGGGGGGGGGGGGGGGGGGGGGGGGGGGGGGGGGGGGGGGGGGGGGGGGGGGGGGGGGGGGGGGGGGGGGGGGGGGGGGGGGGGGGGGGGGGFGFGFGGGGGGGGGFGGGGGGGGGEBFFFFFFFFFFFFFFFFFFFFFFFFFFBEFFFFFFFFFFE@FFFFDFFFFFFFFFDDFFF?>DFFFFFFFFF?:<F424A<:0;0>>>?72>6(.(4:?:
@M04999:289:000000000-L3R54:1:1101:17872:14303 2:N:0:417
TTCAGACTACCAGGGTATCTAATCCTGTTTGCTCCCCACGCTTTCGCATCTCAGCGTCAGTATCTGTCCAGAAGGCCGCCTTCGCCACCGGTATTCCTCCACATCTCTACGCATTTCACCGCTACACGTGGAATTCTACCTTCCTCTACAATACTCTAGTTAACCAGTTTTAAGTGCAATTCCTAGGTTGAGCCCAGGGCTTTCACACCTAACTTAATTATCCGCCTACATGCCCTTTACGCCCAGTCATTCCGATTAACGCTCGCACCCTCCGTATTACCGCGGCTGCTGGCACGGAGTT
+
CCCCCGGGGGFGFGGGGGGGGGGGGGGGGGGGGGGGDGGGGGGGGGGGGGGGGFFGGGGGFEFGGFGGGGGGFGEFEGGGGGGGGGCCEGGGGGGGGFGGGGGGGGGGGFFEEGFGGGGGEGGGGGGGGGEGGGFGGGGFFGDGGGGCFFEFEGEGGGGFGGGFGFGFGGGGGGGGFGFFGGGGGGCEFGFGGGGG?FCCFFFFF>CFFFFCFFFFCFFFFFC==AFFFFEFFEF==EFFFD@F9BFFFFFFF@;8@FF<@;@29@>9603:1;?::>A>D:>B(49B<3:B08B<92>:4
@M04999:289:000000000-L3R54:1:1101:6514:14330 2:N:0:417
TTAGCGACTACCGGGGTATCTAATCCTGTTTGCTACCCACGCTTTCGAGCATGAACGTCAGTGTTATCCCAGGAGGCTGCCTTCGCCATCGGTATTCCTCCACATCTCTACGCATTTCACTGCTACACGTGGAATTCTACCTCCCTCTGACACACTCTAGTTAGACAGTTTCAAATGCACGTCCCAAGTTGAGCTCGGGGATTTCACATCTGACTTATCTAACCGTCTGCGCTCGCTTTACGCCCAGTAATTCCGATTAACGCTCGCACCCTACGTATTACCGCGGCTGCTGGCACGTAGT
+
CCCCCGGGGGGGGGGGGGGGGGGGGGGGGGGGGGGGGGGGGGGGGGGGGGGGGGGGGGGGGGGGGGGGGGGGGGGGGGGGGGGGGGGGGGGGGGGGGGGGGGGGGGGGGGGGGGGGGGGGGGGGGGGGGGGGGGGGGGGGGGGGGGGGGGGGGGGGGGGGGGGGFFGGGGGGGGGGFGFGGGGGDGGGGGGGGGFGGGDGEFFFFFFFFFFFEFFFEFFFFFFFBFFFFFF>@@BFF;DFFFDFFDF8CCEC?93@;1<FF?FFFBFFFFFFBF?BF22<B<?>1(269?:)0:??B60<:
@M04999:289:000000000-L3R54:1:1101:6495:14343 2:N:0:417
GACTACCGGGGTATCTAATCCTGTTTGCTCCCCACGCTTTCGCATCTCAGCGTCAGTATCTGTCCAGAAGGCCGCCTTCGCCACCGGTATTCCTCCACATCTCTACGCATTCACCGCTACACGTGGAATTCTACCTTCCTCTACAATACTCTAGTTAACCAGTTTTAAGTGCAATTCCTAGGTTGAGCCCAGGGCTTTCACACCTAACTTAATTATCCGCCTACATGCCCTTTACGCCCAGTCATTCCGATTAACGCTCGCACCCTCCGTATTACCGCGGCTGCTGGCACGGAGTTAGCCC
+
CCCCCGGGGGGGGGGGGGGGGGGGGGGGGGGGGGGGGGGGGGGGGGGGGGGGGGGGGGGGGGGGGGGGGGGGGGGGGGGGGGGGGGGGGGGGGGFGGGGGGGGGGGGGGGGGGGGGGGGGGGGGGGDGGGGGGGGGGGGGGGGGGGGGGGGGGGGGGGGDGGFGDGGGGGGGGGGGFGFFGGGGGGGGGGGGG5EFFGGGFFF**AFFFFFFFFFFFFF29=DDEFFB=DFFF4@529FFF;8<CEFF@FD<DFFFFFFB9BB0<<:?612:(:AFFFB1>690)).4(2:B0(2(4<AD(
@M04999:289:000000000-L3R54:1:1101:27005:14349 2:N:0:417
TATGACTACTAGGGTATCTAATCCTGTTTGCTCCCCACGCTTTCGCATCTCAGCGTCAGTATCTGTCCAGAAGGCCGCCTTCGCCACCGGTATTCCTCCACATCTCTACGCATTTCACCGCTACACGTGGAATTCTACCTTCCTCTACAATACTCTAGTTAACCAGTTTTAAGTGCAATTCCTAGGTTGAGCCCAGGGCTTTCACACCTAACTTAATTATCCGCCTACATGCCCTTTACGCCCAGTCATTCCGATTAACGCTCGCACCCTCCGTATTACCGCGGCTGCTGGCACGGAGTT
+
CCCCCGGGGGGGGGGGGGGGGGGGGGGGGGGGGGGGGGGGGGGGGGGGGGGGGGGGGGGGGGGGGGGGGGGGGGGGGGGGGGGGGGGGGGGGGGGGGGGGGGGGGGGGGGGGGGGGGGGGGGGGGGGGFGFGGGGGGGGGGGGGGGGGGGGGGGGGGGGGGGGGGGGGGGGGGGGGFGFGGGGGFGGGGGGGGGGGGGGGFFFFFFFFFFFFFFFFFFFEFFAFFFFFFCE@EDEFFFFFF9@@BBEBFFFFFF<DFFFFFF@99@FF421263.(8AA9?BFF>>7B7:?B?B?1(4<B
@M04999:289:000000000-L3R54:1:1101:7390:14351 2:N:0:417
AATCTGACTACTAGGGTATCTAATCCTGTTTGCTACCCACGCTTTCGAGCATGAACGTCAGTGTTATCCCAGGAGGCTGCCTTCGCCATCGGTATTCCTCCACATCTCTACGCATTTCACTGCTACACGTGGAATTCTACCTCCCTCTGACACACTCTAGTTTGACAGTTTCAAATGCACGTCCCAAGTTGAGCTCGGGGATTTCACATCTGACTTATCTAACCGTCTGCGCTCGCTTTACGCCCAGTAATTCCGATTAACGCTCGCACCCTACGTATTACCGCGGCTGCTGGCACGTATT
+
CCCCCGGGGGGGFGGGGGGGGGGGGGGGGGGGGGGGGGGGGGGGGGGGGGCEGGGGGGGGGGGGGGGGGGGGGGGGGGGGGGGGGGGGGGGGGGGGGGGGGGGGGGGGGGGGGGGGGGGGGGGGGGGGGGGGGGGGGGGGGGGGGGGGGGGGGGGGGGGGGFGGFGGGGGGGGFGGFGFGGGGEGGGGGGGGGGCGGGGGBEFFFFFFFFFFFFFFEFFEFFFFFDF>BEFAADFFFDFFFFFBF@FFFEEFFC(0;17CEF93;99>F3??:?B??<?ABB?B079>>?2).27<3<(),
@M04999:289:000000000-L3R54:1:1101:26020:14402 2:N:0:417
TCGGACTACCGGGGTATCTAATCCTGTTCGCTACCCATGCTTTCGAACCTCAGCGTCAGTTACAGACCAGAGAGCCGCCTTCGCCACTGGTGTTCTTCCATATATCTACGCATTCCACCGCTACACATGGAGTTCCACTCTCCTCTTCTGCACTCAAGAAAAACAGTTTCAGCTGCACTTCCCCGGTTAAGCCGAGGGCTTTCACAGCTGACTTGTTCTCCCGCCTGCGTTCGCTTTACGCCCAATAAATCCGGACAACGCTTGCCACCTACGTATTACCGCGGCTGCTGGCACGTAGTT
+
CCCCCGGGGGGGGGGGGGGGGGGGGGGGGGGGGGGGGGGGGGGGGGGGGGGGGGGGGGGGGGGGGFGGGGGGFDGGGGGGGGGGGGGGGGFFFGGGGGGGGGGGGGGGGGGGGGGGGGGGGGGGGGG8FGGGGGGGGGGGGGGGGGGGGGGGGGGGGFG?FGGGGGGGGGGGGGGGFGFGGGGFEDCEGFCFGGCDDDDGFFFFFFFFFF9BEFFFECFFA=5@F@FFFFF?FFFFD3CB@>>B:0?D4>B:B66>90:>6::?FFF<BFFFFF?>FDA20-4;B(2::DF?(4334<:2
@M04999:289:000000000-L3R54:1:1101:9496:14424 2:N:0:417
GACCACTAGGGTATCTAATCCTGTTCGCTACCCATGCTTTCGAACCTCAGCGTCAGTTACAGACCAGAGAGCCGCCTTCGCCACTGGTGTTCTTCCATATATCTACGCATTCCACCGCTACACATGGAGTTCCACTCTCCTCTTCTGCACTCAAGAAAAACAGTTTCAGCTGCACTTCCCCGGTTAAGCCGAGGGCTTTCACAGCTGACTTGTTCTCCCGCCTGCGTTCGCTTTACGCCCAATAAATCCGGACAACGCTTGCCACCTACGTATTACCGCGGCTGCTGGCACGTAGTTAGCC
+
CCCCCGGGGGGGGGGGGGGGGGGGGGGGGGGFGGGGGGGGGGGGGGGGGGGGGGGGGGGGGGFGGFFFGGGGGGGGGGGFEFGGGGFBFGGGGGGGFGGGGFGGGFG7FGFGGFFGGGGGGGGG8DFFGGGGGGFEGEFDCEFGGGCGGGGGGGFFGGGGGGGGDEAG8BFGGGFGFGFGGDGGGGG9CGGG>CEGGGGGAAFFFFFFFFFEFFFFFFF9DFFFBBFDFDFF??F<DF9DDF@EEFFFFF9<FB6?BFF1113<FFB:??:BFFFF2,,7(9B;B>>41:?03::8A)):7
@M04999:289:000000000-L3R54:1:1101:17625:14428 2:N:0:417
TGACTACTGGGGTATCTAATCCTGTTCGCTACCCATGCTTTCGAGCCTCAGCGTCAGTAACAGACCAGAGAGTCGCCTTCGCCACTGGTGTTCTTCCATATATCTACGCATTTCACCGCTACACATGGAGTTCCACTCTCCTCTTCTGCACTCAAGTCTCTCAGTTTCCGATGCTCTTCCTCAGTTAAGCTGAGGACTTTCACATTCAGACTTAAAAGACCGCCTGCGCTCCCTTTACGCCCAATAAATCCGGACAAAGCTTTCCACCTACGTATTACCGCGGCCTCTGGCACCTATTGAT
+
@B<C8CFGCDE:F;F9C9EGCFGD6CEGEFCE@FFEEFEF@<F8F>E@FFF8FEGGD@FE,6C,C@EFFEAE,,@@7C7F7@FGCEFGFG=,@A,E?B,?F?9FEFCF7CE:E<F5CFECGEFGF=,<AEF:E,,9CBFGGGGGFGFFFGFFF8,4EFCFGD98@=DFA8+1+689D+3+=978DFG,3EDFCFCCC7;C+1+=CC++2*1:;498A6*:A557<2)0>229(046499)>@?1@3/.76=>(,3(((/;33/77))5,(((,.43)6)3(311((.2727()(.(.))))
@M04999:289:000000000-L3R54:1:1101:9679:14433 2:N:0:417
ATAGAGACTACAGGGGTATCTAATCCTGTTTGCTCCCCACGCTTTCGCATCTCAGCGTCAGTATCTGTCCAGAAGGCCGCCTTCGCCACCGGTATTCCTCCACATCTCTACGCATTTCACCGCTACACGTGGAATTCTACCTTCCTCTACAATACTCTAGTTAACCAGTTTTAAGTGCAATTCCTAGGTTGAGCCCAGGGCTTTCACACCTAACTTAATTATCCGCCTACATGCCCTTTACGCCCAGTCATTCCGCTTAACGCTCCCACCCTCCGTTTTACCTCGGCTGCTGGCACGGAGT
+
CCCCCGGGGGGGGGGGGGGGGGGGFGGGGGGGGGGGGGGGGGGEGGGGGGGGGGGGGGGGGFGGGGGDFGGGFGGGGGGGGGGGGGGFGFFGGGCGGGGGGGGGGGGGGGGGGGGGGGGGGGGGGGGGGGGGGGGGGGGGGGGGGGGGGGGGGGGGGGGGEGGGGGGGGGGGGGGGFGBFGFFCFGGFEGGG??FGFG?D5AAAFFFFFFBEEFFFFFFFFFFFFFADADBEEFFFEFBFE=2@F<D4<EF?CF1,:7;C<811,(((/,(,(-,,)(3.8).)4(,2((5?((4<?91,,
@M04999:289:000000000-L3R54:1:1101:17618:14450 2:N:0:417
AAGACTACAGGGGTATCTAATCCTGTTCGCTACCCATGCTTTCGAACCTCAGCGTCAGTTACAGACCAGAGAGCCGCCTTCGCCACTGGTGTTCTTCCATATATCTACGCATTCCACCGCTACACATGGAGTTCCACTCTCCTCTTCTGCACTCAAGAAAAACAGTTTCAGCTGCACTTCCCCGGTTAAGCCGAGGGCTTTCACAGCTGACTTGTTCTCCCGCCTGCGTTCGCTTTACGCCCAATAAATCCGGACACCGCTTGCCACCTACGTATTACCGCGGCTGCTGGCACGTAGTTAT
+
CCCCCGGFFGFGGGEGGGGGGGGGGGGGGGGGGGGGGGGGGGGGGFGGGGFGDFFGGGGFGGGGGGGGGGGGGGFEGGGGGGGDFGGGGGGGDFGGGGG9EFGCF<FGGGEGGFGGGGGD7EGGGGFGGGGFFGGGGGGGGGGGGGCGGGGGGGGFGCFGGEEGGGGFGGGGGGGFFGFFFGFECE@ECCFGGGGD>DFGFFFFF4AAEEFFEFFFFFFFA=929@B24;D;027?3703;9?05;3;EEE>F6>B((7>BF:?FAF:??7(44<7AAF?F00;69::B:0281:86(44)
@M04999:289:000000000-L3R54:1:1101:8995:14460 2:N:0:417
CGCGGACTACTGGGGTATCTAATCCTGTTCGCTCCCCACGCTTTCGCTCCTCAGCGTCAGTGACGGCCCAGAGACCTGCCTTCGCCATCGGTGTTCTTCCCGATATCTACACATTCCACCGTTACACCGGGAATTCCAGTCTCCCCTACCGCACTCCAGTCCGCCCGTACCCGGCGCCGATCCACCGTTAAGCGATGGACTTTCACACCAGACGCGACGAACCGCCTACGAGCTCTTTACGCCCAATAAATCCGGATAACGCTTGCACCCTACGTATTACCGCGGCTGCTGGCACGTAGTT
+
CCCCCGGGGGGGGGGGGGGGGGGGGGGGGGGGDGGGGGGGGGGGGGGGGGGGGGGGGGGGGGGGGGGGGGGGGGGGGGGGGGGGGGGGGGGGGGGGGGGGGGGGGGGGGGGGGGGGGGGGGGGGGGGGGGGGGFGGFGGGGGGGCGGGGGGGGGGGFGGGGGGGGGGGGGGGGGGGFGFDGGDGGGC8=EGGFGDFGDFGFFFFFFFFFFFFFFFEF@@0>9>FF>?BFF<BFFFFAFAFBFFFFF<?DFFFFFFFF?<<BFFBBBB?B??BFF2)6:<2A07,19960320((28:71(.
@M04999:289:000000000-L3R54:1:1101:15629:14468 2:N:0:417
GACTACCGGGGTATCTAATCCTGTTCGCTACCCATGCTTTCGAACCTCAGCGTCAGTTACAGACCAGAGAGCCGCCTTCGCCACTGGTGTTCTTCCATATATCTACGCATTCCACCGCTGCACATGGAGTTCCACTCTCCTCTTCTGCACTCAAGAAAAACAGTTTCAGCTGCACTTCCCCGGTTAAGCCGAGGGCTTTCACAGCTGACTTGTTCTCCCGCCTGCGTTCGCTTTACGCCCAATAAATCCGGACAACGCTTGCCACCTACGTATTACCGCTGCTGCTGGCACGTAGTTAGCC
+
CCCCCGGGGGGGGGGGGGGGGGGGGGGGG7FGGGGGGGGGGGGGGGGGGGGGGGGGGGGGGGGGGGGGGGGGGGGGGGGGGGGGGGGGGGGGGGGGGGGGGGGGGGGGGGGCGGGGGGGGGFGGGGGGGGGGGGGC8EFGGGGGGFGCFGGGGGGGFGFGGGGGGGFGGGGGGGGGFGFGGGGEGGGGCECEGGGGGGGGAAFFFFFFDFFEFFFFEFFFFFFF?BFFFDF@DFFFFFF><1;EA<AFF;42296:9>F:??7AFFF:>:?>BFFFF:1(49:?B?,54(,(.,(,)6)54
@M04999:289:000000000-L3R54:1:1101:14514:14475 2:N:0:417
GACTACTGGGGTATCTAATCCTGTTTGCTACCCACGCTTTCGAGCATGAACGTCAGTGTTATCCCAGGAGGCTGCCTTCGTCATCGGTATTCCTCCACACCTCTACGCATTTCACTGCTACACGCGGAATTCTACCTCCCTCTGACACACTCTAGTTTGACAGTTCCAAATGCACGTCCCAAGTTGAGCTCGGGGACTTCACATCTGACTTATCTAACCGTCTGCGCTCGCTTTTCGCCCAGTATTCCCGCTCAACCCTCGCTCCCTACGTATTACCCCCGCTCCTGCCACGTCGTTAGCC
+
CC<CCGGG,6686CEFGDFCDG<FFFGGF9;C@C@@@:FDF:FGE@FGFAEFF<@:FA;FEGGC@FAC<F:@8,,:<FGD,BF,EF,8@F@@B,C,:4A,CFGF9FC@4F7@E9BCEF;EF,::+@F++9,C4EE999@CDFGC8A?FCCF=,,,,,8E8EA,,,+63,6EEGDC+96:C?++,@FCGFFGC+8C**0*5<91@FBFF6**1:9E96AF4:>D2@9@29(333=)918;:3((1)1))77(((..3(4(439(8;B(5:(,)-.6A<0((337(4:)(4)5(((--,((65
@M04999:289:000000000-L3R54:1:1101:7658:14519 2:N:0:417
GACTACTGGGGTATCTAATCCTGTTCGCTCCCCACGCTTTCGCTCCTCAGCGTCAGTGACGGCCCAGAGACCTGCCTTCGCCATCGGTGTTCTTCCCGATATCTACACATTCCACCGTTACGCCGGGAATTCCAGTCTCCCCTACCGCACTCCAGTCCGCCCGTACCCGGCGCCGATCCACCGTTAAGCGATGGACTTTCACACCAGACGCGACGAACCGCCTACGAGCTCTTTACGCCCAATAAATCAGGATAACGCTTGCACCCTACGTATTACCGCGGCTGCTGGCACGTAGTTAGCC
+
CCCCCGGGGGGGGGGGGGGGGGGGGGGGGGGGGGGGGGGGGGGGGGGGGGGGGGGGGGGGGDGGGGGGGGGGGGGGGGGGGGGGGGGGGGGGGGGGGGGGGGGGGGGGGGGGGGGGGGGGGGGGGDGGGGGGGGGGGGGGGGGGGGGGGGGGGGGGGGGGGGGGGGGGGGGGGGGGFGFGGGGGGGGGGGGGGGGGGGGGFCFFFFF:?FFFFFFDBBF9B>1:?BFFFB?AAFABBFFFF<<2A24AFFF??<AFB;<F??<??BF??B7?ABADFF>F9>((:??F?:213::,64)63
@M04999:289:000000000-L3R54:1:1101:16099:14560 2:N:0:417
CTAGGGACTACCCGGGTATCTAATCCTGTTCGCTACCCATGCTTTCGAGCCTCAGCGTCAGTAACAGACCAGAGAGCCGCCTTCGCCACTGGTGTTCTTCCATATATCTACGCATTTCACCGCTACACATGGAGTTCCACTCTCCTCTTCTGCACTCAAGTCTCTCAGTTTCCGATGCTCTTCCTCAGTTAAGCTGAGGGCTTTCACATTCAGACTTAAAAGACCGCCTGCGCTCCCTTTACGCCCAATAAATCCGGACAACGCTTGCCACCTACGTATTACCGCGGCTGCTGGCACGT
+
CCCCCGGGGGGGGGGGGGGGGGGGGGGGGGGGGGGGGGGGGGGGGGGGGGGGGGGGGGGGGGGGGGGGGGGGGGGGGGGGGGGGGGGGGGGGGGGGGGGGGGGGGGGGGGGGGGGGGGGG:CGGGGGGGGGGGGGFGGGGGGGGGGGGGGGGGGGGGGGGGGGGGGGGGGGFGGGGFGFGGGGFCGGGGGGGGGGGGGGGFFFFFFFFFFCEFAFFFFFF>EFB:ABFFFDF@@DFFFFFEFFF>FFFFFF4EEEB6@@BFFFFF?0:BFFFFFFF?DF?AFF?>F0>>BB:7?8?BFB
@M04999:289:000000000-L3R54:1:1101:19743:14572 2:N:0:417
TGACTACCAGGGTATCTAATCCTGTTCGCTACCCATGCTTTCGAACCTCAGCGTCAGTTACAGACCAGAGAGCCGCCTTCGCCACTGGTGTTCTTCCATATATCTACGCATTCCACCGCTACACATGGAGTTCCACTCTCCTCTTCTGCACTCAAGAAAAACAGTTTCAGCTGCACTTCCCCGGTTAAGCCGAGGGCTTTCACAGCTGACTTGTTCTCCCGCCTGCGTTCGCTTTACGCCCAATAAATCCGGACAACGCTTGCCACCTACGTATTACCGCGGCTGCTGGCACGTAGTTAGC
+
CCCCCGGGGGGGGGGGGGGGGGGGGGGGGGGGGGGGGGGGGGGGGGGGGGGGGGGGGGGGGGGGGGGGGGGGGGGGGGGGGGGGGGGGGGGGGGGGGGGGGGGGGGGGGGGGGGGGGGGGGGGGG<FGFFGGGGGGGGGGGGGGGGGGGGGGGGGGGGGGGGGGGGAFFGGGGGGGFGFGGGGGGGGGGGGGGGGGGGGGFFFFFFFFFFFEFFFFFFFFFFFFFFFFFFFFFFFFFFFFFD@@EECEFEBBF>>?BF0:BFFFFF?BFFFF<A?DAA<>BF>>FFFFB0<?1(.3-:><9
@M04999:289:000000000-L3R54:1:1101:8196:14581 2:N:0:417
GTATAGACTACTAGGGTATCTAATCCTGTTTGCTCCCCACGCTTTCGCATCTCAGCGTCAGTATCTGTCCAGAAGGCCGCCTTCGCCACCGGTATTCCTCCACATCTCTACGCATTTCACCGCTACACGTGGAATTCTACCTTCCTCTACAATACTCTAGTTAACCAGTTTTAAGTGCAATTCCTAGGTTGAGCCCAGGGCTTTCACACCTAACTTAATTATCCGCCTACATGCCCTTTACGCCCAGTCATGCCGATTAACGCTCGCACCCTCCGTATTACCGCGGCTGCTGGCACGGAGT
+
CCCCCGGGGGGGGGGGGGGGGGGGGGGGGGGGGGGGGGGGGGGGGGGGGGGGGGGGGGGGGGGGGGGGFGGGGGGGGGGGGGGGGGGGGGGGGEGGGGGGGGGGGGGGGGGGGGGGGGGGGGGGGGGGGGGGGGGGGGGGGGGGGGGGGGGGFGGFGGGGGGGGGGGGGGGGGGGGFGFGGGFFFCG,6EFGGGGGGGG6AFFFFFFF55@EFFFFE8FE66E?D99AFFFFFEE=:=>FF=D@@DBE@EE)9;>9>D;C<@BDFFF@B>:???BF?0:BF46(7(02>BFFFF07?B>(-
@M04999:289:000000000-L3R54:1:1101:23406:14584 2:N:0:417
GGACTACACGGGTATCTAATCCTGTTTGCTCCCCACGCTTTCGCATCTCAGCGTCAGTATCTGTCCAGAAGGCCGCCTTCGCCACCGGTATTCCTCCACATCTCTACGCATTTCACCGCTACACGTGGAATTCTACCTTCCTCTACAATACTCTAGTTAACCAGTTTTAAGTGCAATTCCTAGGTTGAGCCCAGGGCTTTCACACCTAACTTAATTATCCGCCTACATGCCCTTTACGCCCAGTCATTCCGATTAACGCTCGCACCCTCCGTATTACCGCGGCTGCTGGCACGCAGTTAGC
+
CCCCCGGGGGGGGEGGGGGGGGFGGGGGGGGGGGGGGGGGGGGGG>F9FGFFGGGGGGFFGGGGGGGGGGGGGGGDFFGGGDEFGGGGGGGGCDEGGGGGGGGGGGGFDGGGGGFFFBFEGGGGGGGGGGGGGGGGGGGGGGGGGGGCFGGFGFGGGGFFFGGGFGGGGGGGGGGGFCFGGGGFFGGC6CFGGFG??GGGFFAFFFFFFFFFFFFFFFFEEFFFFF=E?E):BFECE5=;>DF3)755CFFD08;ECD>?;>B04188?B>B::?FFAB0(39>>?72??07?(3429A44
@M04999:289:000000000-L3R54:1:1101:17725:14584 2:N:0:417
CCGGGTATCTAATCCTGTTTGCTCCCCACGCTTTCGCATCTCAGCGTCAGTATCTGTCCAGAAGGCCGCCTTCGCCACCGGTATTCCTCCACATCTCTACGCATTTCACCGCTACACGTGGAATTCTACCTTCCTCTACAATACTCTAGTTAACCAGTTTTAAGTGCAATTCCTAGGTTGAGCCCAGGGCTTTCACACCTAACTTAATTATCCGCCTACATGCCCTTTACGCCCAGTCATTCCGATTAACGCTCGCACCCTCCGTATTACCGCGGCGGCGGGCACGGAGTTAGCCGGTGCT
+
CCCCCGGGGGGGGGGGGGGGGGGGGGGGGGGGGGGGGGDGGGGGGGGGGGGGGGGGGGGGGGGGGGGGGGGGGGGGFGGGGGGGGGGGGGGGGGGGGGGG?FGGDGGGGGGGGGGGGGGGGGGGGGGGGFGGGGGGFFGGGGGGGGGGGGGGFFEGGGGGGGGEFGGGDEFGGFGGFGFFGGGGFDFFGGGGCAFFGGDCFFFFFFFFFFEFC>FB=BFEFEFED@DE*/5@B@927B5F*/>:9;@FEE<>@<@F@;:282,13.8>DA<019>;(41(((2(38(,(80)-437--,23
@M04999:289:000000000-L3R54:1:1101:21119:14602 2:N:0:417
GACTACCCGGGTATCTAATCCTGTTTGCTCCCCACGCTTTCGCATCTCAGCGTCAGTATCTGTCCAGAAGGCCGCCTTCGCCACCGGTATTCCTCCACATCTCTACGCATTTCACCGCTACACGTGGAATTCTACCTTCCTCTACAATACTCTAGTTAACCAGTTTTAAGTGCAATTCCTAGGTTGAGCCCAGGGCTTTCACACCTAACTTAATTATCCGCCTACATGCCCTTTACGCCCAGTCATTCCGATTAACGCTCGCACCCTCCGTATTACCGCGGCTGCTGGCACGGAGTTAGCC
+
CCCCCGGGGGGGGGGGGGGGGGGGGGGGGGGGGGGGGGGGGGGGGGGGGGGGGGGGGGGGGGGGGGGGGGGGGGGGGGGGGGGGGGGGGFGGGGGGGGGGGGGGGGGDEFDGGGGGGGGGGGGGGGGGGGGGGGGGGGGGGGGGGGGGFFFGGCGGGGGGGGGGGGGGGGGCFGGGFGFGGGGGGGGGGGGGGGDGGGGFFFFFFFFFFFFFFFFFFAFFFAFFFFFFFEBFFE4E@?BF@?@8>C?FF@?D1<C<?9<21617>B:<FF66:89AA06;9>F>645??7><((-4444<7
@M04999:289:000000000-L3R54:1:1101:6574:14608 2:N:0:417
GACTACTCGGGTATCTAATCCTGTTTGCTCCCCACGCTTTCGCATCTCAGCGTCAGTATCTGTCCAGAAGGCCGCCTTCGCCACCGGTATTCCTCCACATCTCTACGCATTTCACCGCTACACGTGGAATTCTACCTTCCTCTACAATACTCCAGATAACCAGTTTTAAGTGCAATTCCCAGGTTGAGCCCGGGGCTTTCACACCTAACTTAATTATCCGCCTACATGCCCTTTACGCCCAGTCATTCCGATTAACGCTCGCACCCTCCGTATTACCGCGGCTGCTGGCACGGAGTTAGCC
+
CCCCCGGGGGGGGGGGGGGGGGGGGGGGGGGGGGGGGGGGGGGGGGGGGGGGGGGGGGGGGGGGGGGGGGGGGGGGGGGGGGGGGGGGDGGGGGGGGGGGFGGGGGGGGGGGGGGGGGGGGGGGGGGGGGGGGGGGGGGGGGGGGG?FGGGGGGGGGGGGGGGGGGGGGDGGGGGGFGFGGGCFGGGGGGGGGGEGGGFGFFFFE4AFFFFFEFFFFFF?FFFFFEFFFBBFFFFFFFF>(34=AFEFFFFFDD3)60:?F0;>B::?F><0174<ABFFF9,71458?()429;:04:<7
@M04999:289:000000000-L3R54:1:1101:24101:14608 2:N:0:417
GGCCGACTACAGGGGTATCTAATCCTGTTTGCTCCCCACGCTTTCGCATCTCAGCGTCAGTATCTGTCCAGAAGGCCGCCTTCGCCACCGGTATTCCTCCACATCTCTACGCATTTCACCGCTACACGTGGAATTCTACCTTCCTCTACAATACTCTAGTTAACCAGTTTTAAGTGCAATTCCTAGGTTGAGCCCAGGGCTTTCACACCTAACTTAATTATCCGCCTACATGCCCTTTACGCCCAGTCATTCCGATTAACGCTCGCACCCTCCGTATTACCGCGGCTGCTGGCACGGAGTT
+
CCCCCGGGGGGGGGGGGGGGGGGGGGGGGGGGGGGGGGGGGGGGGGGGGGGGGGGGGGGGGGGGGGGGGGGGGGGGGGGGGGGGGGGGGGGGGGGGGGGGGGGGGGGGGGGGGGGGGGGGGGGGGGGGGGGGGGGGGGGGGGGGGGGGGGGGGGGGGFFGGGGGFGGGGGGFFGDGBDFGFGGGGCFGGGFGGGGGGFCDFFFFFFFFFFFFFFFFFFF?AECFF=@=BFFCBEFBBBFFDF;0;6@EFFC?C@0146CE@>;;@F>FB?B?434227)49<BFB>99?77??F?F(-(-.
@M04999:289:000000000-L3R54:1:1101:6708:14612 2:N:0:417
GACTACAGGGGTATCTAATCCTGTTCGCTACCCATGCTTTCGAGCCTCAGCGTCAGTAACAGACCAGAGAGCCGCCTTCGCCACTGGTGTTCTTCCATATATCTACGCATTTCACCGCTACACATGGAGTTCCACTCTCCTCTTCTGCACTCAAGTCTCTCAGTTTCCGATGCTCTTCCTCAGTTAAGCTGAGGGCTTTCACATTCAGACTTAAAAGACCGCCTGCGCTCCCTTTACGCCCAATAAATCCGGACAACGCTTGCCACCTACGTATTCCCGCGCCTGCTGGCACGTAGTTAGC
+
CCCCCGGGGGGGGGGGGGGGGGGGGGGGG7FGGGGGGGGGGGGGGGGGGGGGGGGGGGGGGGGGGGGGGGGGGGGGGGGGGGGGGGGGGGGGGGGGGGGFGGGGGGGEGGGGGGGGGGGGGGGGGGGGGGGGGGGGGGGGGGGGGGGGGGGGGGGFGGGGGGGGGGGGGGGGGDDGFGFGFGGGGGGDGFGGGGGGGGGGFFFAFFFFEEEFFFFFEFFFBFF:=BBB>DFDF=E=EFFA903;;AEFFEFFFFF@;>B<<?<7<B:27:??DFB)67661((42053>FFFF:3(-5AB<
@M04999:289:000000000-L3R54:1:1101:20088:14651 2:N:0:417
GCTGCGACTACTCGGGTATCTAATCCTGTTTGCTCCCCACGCTTTCGCATCTCAGCGTCAGTATCTGTCCAGAAGGCCGCCTTCGCCACCGGTATTCCTCCACATCTCTACGCATTTCACCGCTACACGTGGAATTCTACCTTCCTCTACAATACTCCAGATAACCAGTTTTAAGTGCAATTCCCAGGTTGAGCCCGGGGCTTTCACACCTAACTTAATTATCCGCCTACATGCCCTTTACGCCCAGTCATTCCGATTAACGCTCGCACCCTCCGTATTACCGCGGCTGCTGGCACGGAGT
+
CCCCCGGGGGGGGGGGGGGGGGFGGGGGGGGGGGGGGGGGGGGGGGGGGGGGGGGGGGGGGGGGGGGGGGGGGGGGGGGGGGGGGGGGGGGGGGGGGGGGGGGGGGGGGGGGGGGGGGGGGGGGGGGGGGGGGGGGGGFGGGGGGGGGGGGGGGGGGGGGGGGGGGGGGGGGGGGGFGFGGGGGGGGGGGGGGGGGGGGC*@9FFFFFFFFFFFFFFFFEFFFEFFFFFFFEEFFFF@FFF@FFF@;3;<CCE?E0:?B<AF9?BFF99>8<?<61:B0:A<BFF9BFFBFF08:?:09;8
@M04999:289:000000000-L3R54:1:1101:27321:14702 2:N:0:417
GGGGACTACAAGGGTATCTAATCCTGTTTGCTCCCCACGCTTTCGCATCTCAGCGTCAGTATCTGTCCAGAAGGCCGCCTTCGCCACCGGTATTCCTCCACATCTCTACGCATTTCACCGCTACACGTGGAATTCTACCTTCCTCTACAATACTGCAGATAACCAGTTTTAAGTGCAATTCCCAGGTTGAGCCCGGGGCTTTCACACCTACCTTAATTATCCGCCTACATGCCCTTTACGCCCAGTCATTCCGATTAACTCTCCCACTCTCCGTATTACCGCCGCCTCTGGCACTGTTAGC
+
@CCCCGGGGG9<EEGFGGGGGGGGGGDFFFGGGGFGGGGGGGFGGG>ECEFFF8@FEEEGGGGGGC<FGG9EFFGGC@FFGGGGGGC@GGCEGFGFGG8BFDGG=FCGGC:B:FCDEGGGG+FGGGGGCCGC9EFGFDFGGGGCEDFGGGCFGGDA>D,ECDC8BF=2,7E2EFDFFFF?9+6=D6CFGC@F?8:D5597A9AAB+;5)0)-*1+08BA5:C-(9(55(><E.-3341>)231(/.).197)(((((../;E;(8(4(26?1>:(,()).((((-((,(5,504(.))-))
@M04999:289:000000000-L3R54:1:1101:14173:14708 2:N:0:417
TTTGACTACTCGGGTATCTAATCCTGTTCGCTCCCCACGCTTTCGTCCATCAGCGTCAATCGGTATTTAGTAACCTGCCTTCGCAATCGGGGTTCTGTGTAATATCTATGCATTTCACCGCTACACTACACATTCCAGCTACTTCAATACTATTCAAGATTAACAGTATCAACGGCAGTTCTACAGTTAAGCTGCAGGTTTTCACCGCTGACTTATCAACCCGCCTACGGACCCTTTAAACCCAATAAATCCGGATAACGCTCGCATCCTCCGTATTACCGCGGCTGCTCGCACGGAGTTT
+
<CC<CGGFGF,@@EF@FGGGGGG9CFFFGGGGFGGGGGGGDCFGEG:FEFGF,FFGGGGGGGGCEC,CEGGFGGGGGFGGGGGGGCGGG@FGGGGGGGGFGGAE=EFGAFFGFGGGGGFEGGGGGGGGGGGGGCFGGGGGGGEEFGGFF?FGFEGFFFECEGGGGGGGGGADGECEBC9DGFFEFGGGGGFFGDGDFGGGAFFFFFBBAFFDEFAFFFFDF9ABADFD(/5>BDF:E<?6<@;<2=);CE?;BFF0;<3?><1024<>?FBBFF1:2>FA?019;9907)49B09>01?:4
@M04999:289:000000000-L3R54:1:1101:6705:14709 2:N:0:417
GACTACAAGGGTATCTAATCCTGTTCGCTACCCATGCTTTCGAACCTCAGCGTCAGTTACAGACCAGAGAGCCGCCTTCGCCACTGGTGTTCTTCCATATATCTACGCATTCCACCGCTACACATGGAGTTCCACTCTCCTCTTCTGCACTCAAGAAAAACAGTTTCAGCTGCACTTCCCCGGTTAAGCCGAGGGCTTTCACAGCTGACTTGTTCTCCCGCCTGCGTTCGCTTTACGCCCAATAAATCCGGACAACGCTTGCCACCTACGTATTACCGCGGCTGCTGGCACGTAGTTAGCC
+
CCCCCGGGGGGGGGGGGGGGGGGGGGGGG,FGGGGGGGGGGGGGGGGGGGGGGGGGGGGGGGGGGGGGGGGGGGGGGGGGGGGGGFFFGGGGGGGGGGGGGGGGGGGGGGGGGFGGGGGGGGGGGGGGGGGGGGGGGGGGGGGGGGGGGGGGGGCGGFGGGGGGGFGGGGEGFFGGFGFFGGGGGD7EFFEGGEGDGGFD=B6FFFFFFFFFFFFFFFFFF=>DDFD@DFFFFF3C@F;.:=FFEFFF;>@DFFFFFBFFFFFFFBFFFF??BFF<<?>>3;24:??(4<B?12(,:<9<8
@M04999:289:000000000-L3R54:1:1101:6258:14731 2:N:0:417
GACTACCGGGGTATCTAATCCTGTTTGCTACCCACGCTTTCGAGCATGAACGTCAGTGTTATCCCAGGAGGCTGCCTTCGCCATCGGTATTCCTCCACATCTCTACGCATTTCACTGCTACACGTGGAATTCTACCTCCCTCTGACACACTCTAGTTTGACAGTTTCAAATGCACGTCCCAAGTTGAGCTCGGGGATTTCACATCTGACTTATCCAACCGTCTGCGCTCGCTTTACGCCCAGTAATTCCGATTAACGCTCGCACCCTACGTATTACCCCGGCTGCTGGCACGTAGTTAGCC
+
CCCCCGDCGGGGGGGGGGGGGGGGGGGGG9FGFGGGGGGGGGGGGGGGGGGGGGGGGGGGGGGGGGGGGGGGGGGGGGGGGGGGGGGGGGGGGGGGGGGGGGGGGGGGGGGGGGGGGGGGGGGGGGGGGGGGGGGGGGGGGGGGGGGGGGGGGGGGGGFGGGGGGGGGGGGGGGGGFGFGGGGGGGGGGGGGGGGGGGGGFAFFFFF>EFFFFFFF9659?AFFFFFB@FBDF=CEF?BEFFEFCCEFFFFFFDEEFB?BFFFFFFFB?B:<<?2<)(((((411)340(51:13?<<<23
@M04999:289:000000000-L3R54:1:1101:9628:14749 2:N:0:417
GACTACAAGGGTATCTAATCCTGTTCGCTACCCATGCTTTCGAACCTCAGCGTCAGTTACAGACCAGAGAGCCGCCTTCGCCACTGGTGTTCTTCCATATATCTACGCATTCCACCGCTACACATGGAGTTCCACTCTCCTCTTCTGCACTCAAGAAAAACAGTTTCAGCTGCACTTCCCCGGTTAAGCCGAGGGCTTTCACAGCTGACTTGTTCTCCCGCCTGCGTTCGCTTTACGCCCAATAAATCCGGACAACGCTTGCCACCTACGTATTACCGCGGCTGCTTGCCCTTAGTTAGCC
+
CCCCCGGGGGGGGGGGGGGGGGGGGGGGGGGGGGGGGGGGGGGGGGGGGGGGGGGGGGGGGGGGGGGGGFGGGGGGGGGGGGGGGGGGGGGGGFGGGGGGGGGGGGGGGGGGGGGGGGGGGGGGGGGFGGGGGDGGGGGGGGGGGGGGGGGGGGGGGDFFGGGGGGGGGGGGG?FGFGFGGGCGGGGFGGGG6EDDCFGGFFFFFFFFFFEFEFFFEFFFFFFFFBFF@FB?;;3CDFBD<6;EE3<E16;;>>??048??F?44?B0:172>BAA2(19209>?84>((.(,82.64463
@M04999:289:000000000-L3R54:1:1101:19437:14750 2:N:0:417
GACTACTCGGGTATCTAATCCTGTTTGCTCCCCACGCTTTCGCATCTCAGCGTCAGTATCTGTCCAGAAGGCCGCCTTCGCCACCGGTATTCCTCCACATCTCTACGCATTTCACCGCTACACGTGGAATTCTACCTTCCTCTACAATACTCTAGTTAACCAGTTTTAAGTGCAATTCCTAGGTTGAGCCCAGGGCTTTCACACCTAACTTAATTATCCGCCTACATGCCCTTTACGCCCAGTCATTCAGATTAACGCTCGCACCCTCCGTATTACCGCGGCTGCTGGCACGGAGTTAGCC
+
CCCCCGGGGGGGGGGGGGGGGGGGGGGGGGGGGGGGGGGGGGGGGGGGGGGGGGGGGGGGGGGGGGGGGGGGGGGGGGGGGGGGGGGGGGGGGGGGGGGGGGGGGGGGGGGGGGGGGGGGGGGGGGGGGGGGGGGGGGGGGGGGGGGGGGGGGGGGGGGGGGGGGGGGGGGGGGFGFGFGGGGGGGFGGGGGGGEDGGGGFFFFFFFFFFFFCFFFFFFFFDFFFFFFFFDEFFFFF=BFFFEEAEFFFF?CFEFFFFFDFB9>B3;??FF0:?AA629>9;>6<:D7?(,<F>;B?2A>2
@M04999:289:000000000-L3R54:1:1101:3864:14767 2:N:0:417
GACTACTGGGGTATCTAATCCTGTTTGCTACCCACGCTTTCGAGCATGAACGTCAGTGTTATCCCAGGAGGCTGCCTTCGCCATCGGTATTCCTCCACATCTCTACGCATTTCACTGCTACACGTGGAATTCTACCTCCCTCTGACACACTCTAGTTTGACAGTTTCAAATGCACGTCCCAAGTTGAGCTCGGGGATTTCACATCTGACTTATCTAACCGTCTGCGCTCGCTTTACGCCCAGTCATTCTGATTAACGCTCGCACCCTACGTATTACCGCGTCTGCTGGCACTCAGTTAGCC
+
C@CCCGG,FFCFGGGGGGGFEGAFGDFGF,6EE<BFEGGGGGDEFCGGGGGDFGGGGFGGGGGEFGGGCG7CFGDGGGGFGCEGGGGDF<DGGGGG<FF8FFGGFEGGGGGDGGFGGGGEFGGGGGGD@FGGGFFFECFGGGGFDAEDFGFFCFDDGG8E;=FFDFEGFGGAFCFCFGDDFFFGFD3@CGC=+=+=;?:CAFF9@CFF7AECECFFCFFADDF2C>AA9)5>9B:EF2:B9<6)7?CE35)?5<)4;04;@((7:;1(41..64456(((,(-4<A?0?7<,(.4645<42
@M04999:289:000000000-L3R54:1:1101:14390:14820 2:N:0:417
TTTAGGACTACTCGGGTATCTAATCCTGTTTGCTCCCCACGCTTTCGCATCTCAGCGTCAGTATCTGTCCAGAAGGCCGCCTTCGCCACCGGTATTCCTCCACATCTCTACGCATTTCACCGCTACACGTGGAATTCTACCTTCCTCTACAATACTCTAGTTAACCAGTTTTAAGTGCAATTCCTAGGTTGAGCCCAGGGCTTTCACACCTAACTTAATTATCCGCCTACATGCCCTTTACGCCCAGTCATTCCGATTAACGCTCGCACCCTCCGTATTACCGCGGCTGCTGGCACGGAGT
+
CCCCCGGGGGGGGGGGGGGGGGGGGGGGGGGGGGGGGGGGGGGGGGGGGGGGGGGGGGGGGGGGGGGGGGGGGGGGGGGGGGGGGGGGGGGGGDGGGGGGGGGGGGGGGGGGGGGGGGGGGGGGGGGGGGGGGGGGGGGGGFGGGGGGGGGGGGGGGGGGGGGGGGGGGFGGGGGGFGFGGGGGGGGGGGGGGGGGGGGGFFFFFFFFFFFFFFFFFFFCFFFEDBAAFFFFF@=DFFFFEDF>B?DEEFFFFFF?0<FFFD(3<BB@F>BFF?FBB??FFF:BF0;691)4(3:>B911-
@M04999:289:000000000-L3R54:1:1101:22078:14835 2:N:0:417
GTAGCGACTACAAGGGTATCTAATCCTGTTCGCTACCCATGCTTTCGAACCTCAGCGTCAGTTACAGACAAGAGAGCCGCCTTCGCCACTGGTGTTCTTCAATATATCTACGCATTCCACCGCTACACATGGAGTTCCACTCTCCTCTCCTGCACTCAAGAAAAACAGTTTCAGCTGCACTTCCCCGGTTAAGCCGACGGCTTTCACAGCTGACTTGTTCTCACCCCTGCGTTCGCTTTACGCCCAATAAATCCACACAACGCTTGCCACCTACGTTTTACCGCGGCTGCTGACACGGATT
+
ACC<<76+76CECGGCE6@@,FC6EAGGGG9@@B:FGC<F8,EGEE@CCF:,6,,6@@6,6EE66CE,E,,,9,A@CE:7CF=?=FF=FEFDGDF:FG,F,5C<E9,,9954+@CFG<;E,>+>=:,9,9=,A8FDG9@=DD3D8,17,,@28,,,>@8936A,,6@8EG:FG89D??DF76=,@3@+CCC,;;CDC***3:B*AFFA;===*08+*40*4>*1(,.(6@(/2;?(31(197@6((-,8<)).()(.(1,1(48(((.))4,(.2,((().411(121,().)4))((-(-
@M04999:289:000000000-L3R54:1:1101:13255:14870 2:N:0:417
GACTACAAGGGTATCTAATCCTGTTCGCTCCCCACGCTTTCGTCCATCAGCGTCAATCGGTATTTAGTAACCTGCCTTCGCAATCGGGGTTCTGTGTAATATCTATGCATTTCACCGCTACACTACACATTCCAGCTACTTCAATACTATTCAAGATTAACAGTATCAACGGCAGTTCTACAGTTAAGCTGCAGGTTTTCACCGCTGACTTATCAACCCGCCTACGGACCCTTTAAACCCAATAAATCCGGATAACGCTCGCATCCTCCGTATTACCGCGGCTGCTGGCACGGAGTTAGCC
+
CCCCCGGGGGGGGGGGGGGGGGGGGGGGGGGGGGGGGGGGGGGGGGGGGGGGGGGGGGGGGGGGGGGGGGGGGGGGGGGGGGGGGGGGGGGGGGGGGFFGGGGGGGGGGGGGGGGGGGGGGGGGGGGFGGGGFGGGGFGGGGGGGGGGGGGGGGGGGGGGGGAFGGGGGGGEGGGGFGFGGGFGGGFGGGGGGEGGGGGGFFFFFFFFFFFFCFFFDFBFDFF=DF=@FFFFBFFFFFFFD0@@EEFEEF01;FFEFB?DFFFFFFFFF>FF?BBA9,6((4;B0283:?B:((-439.64
@M04999:289:000000000-L3R54:1:1101:2137:14872 2:N:0:417
GGACTACAGGGGTATCTAATCCTGTTCGCTCCCCACGCTTTCGTCCATCAGCGTCAATCGGTATTTAGTAACCTGCCTTCGCAATCGGGGTTCTGTGTAATATCTATGCATTTCACCGCTACACTACACATTCCAGCTACTTCAATACTATTCAAGATTAACAGTATCAACGGCAGTTCTACAGTTAAGCTGCAGGTTTTCACCGCTGACTTATCAACCCGCCTACGGACCCTTTAAACCCAATAAATCCGGATAACGCTCGCATCCTCCGTATTACCGCGGCTGCTGGCACGGAGTTAGC
+
CCCCCGGGGGGGGGGGGGGGGGGGGGGGGGGGGGGGGGGGGGGGGGGGGGGGGGGGGGGGGGGGGGGGGGGGGGGGGGGGGGGGGGGGGGGGGGGGGGGGGGGGGGGGGGGFFGGGGGGGGGGGGGGGGGGGGGGGGGGGGDGGGDFGGGGGGGFGGGGGGGGFGGGGGGGDEGGGFFFDGGGGGFGGGGGGGGFGFF?FFFFFEEFEBDF<=AFFFFA>DAA>@FFFDBFF==EFEEA5<FFFF3>EFEF>2<DFE?@D;>BFFF??<F>F?(8:A<<;>196>??FF:?FB>F>::<6.
@M04999:289:000000000-L3R54:1:1101:2622:14880 2:N:0:417
TGACTACTCGGGTATCTAATCCTGTTCGCTACCCATGCTTTCGAACCTCAGCGTCAGTTACAGACCAGAGAGCCGCCTTCGCCACTGGTGTTCTTCCATATATCTACGCATTCCACCGCTACACATGGAGTTCCACTCTCCTCTTCTGCACTCAAGAAAAACAGTTTCAGCTGCACTTCCCCGGTTAAGCCGAGGGCTTTCACAGCTGACTTGTTCTCCCGCCTGCGTTCGCTTTACGCCCAATAAATCCGGACAACGCTTGCCACCTACGTATTACCGCGGCGTCTGGCACGCAGTTAGC
+
CCCCCGFCEGGGF@EGGGFFFGGGFFCFGGDGG@<EEGD<FFB,<FEGGCCFGGCEEFCFD9EFGGGDEFFGGDFGFCGGGC7:CFB<E668F<D5E5A<FFGGGGFF@CCEEECECFGGD@A,,,==8FFGGF;,9DDF8D===AC;AEGGFG?9,,=DFGFGBFDGCD8,DFGCF6D=DGCC@>:E,,44@:175*;FFA>:>FFFEDFCBAF65B+>AB@92=(((/693<@)4;0>B0(6;<379(,((-(.(,71<FBFA2434:014)35<4(-(4(((((((.(.,(,(-.66)
@M04999:289:000000000-L3R54:1:1101:28897:14890 2:N:0:417
GGGACTACAAGGGTATCTAATCCTGTTCGCTCCCCACGCTTTCGCTCCTCAGCGTCAGTGACGGCCCAGAGACCTGCCTTCGCCATCGGTGTTCTTCCCGATATCTACACATTCCACCGTTACACCGGGAATTCCAGTCTCCCCTACCGCACTCCAGTCCGCCCGTACCCGGCGCCGATCCACCGTTAAGCGATGGACTTTCACACCAGACGCGACGAACCGCCTACGAGCTCTTTACGCCCACTAAATCCGGATAACGCTTGCACCCTACGTATTACCGCGGCTGCTGGCACGTAGTT
+
CCCCCGGGGGGGGGGGGGGGGGGGGGGGGGGGGGGGGGGGGGGGGGGGGGGGGGGGGGGGGGGGGGGGGGGGGGGGGGGGGGGGGEGGGGGGGGGGGGFGEGGGGGGGGGGGEGGGGGGGGGGGGGGGGGDGGGGGGGGGGFGGGGGGGDGGGFGGGGGGGGGGGGEGGGDGEGGGFD;DDFGCCEGDGGGGGEEC5FGFFFFFFFB)6?D9(.0>>@:>D>FB:BFFF:990<):AB<:121(((,:<A?>-1:B<4:B?0:????<?F???)48<<<:9;6624:>),18>??734>
@M04999:289:000000000-L3R54:1:1101:3829:14979 2:N:0:417
CGACTACCAGGGTATCTAATCCTGTTTGCTACCCACGCTTTCGAGCATGAACGTCAGTGTTATCCCAGGAGGCTGCCTTCGCCATCGGTATTCCTCCACATCTCTACGCATTTCACTGCTACACGTGGAATTCTACCTCCCTCTGACACACTCTAGTTTGACAGTTTCAAATGCACGTCCCAAGTTGAGCTCGGGGATTTCACATCTGACTTATCTAACCGTCTGCGCTCGCTTTACGCCCAGTAATTCCGATTAACGCTCGCACCCTACGGATTACCGCGGCTGCTGGCCCGTAGTTCGC
+
[truncated: 26,102,938 more chars]
