# Supplementary material for: Dynamics of the hindgut microbiota of the Japanese honey bees (Apis cerana japonica) throughout the overwintering period
Source: PeerJ. 2025 Oct 13;13:e20050. doi: 10.7717/peerj.20050 (PMC12530201; doi:10.7717/peerj.20050)
Supplement: Supplemental Information 73 [file peerj-13-20050-s073.gz › peerj-13-20050-s073]

@M04999:289:000000000-L3R54:1:1101:11582:1849 2:N:0:422
TCTGACTACTGGGGTATCTAATCCTGTTTGCTCCCCACTCTTTCGCATCTCAGCGTCAGTATCTGTCCATAAGGCCGCCTTCGCCACCTTTTTTCCTCCACATCTCTACGCATTTCACCGCTACACGTGGAATTCTACCTTCCTCTACAATACTCCACATAACCAGTTTTAAGTGCAATTCCCTTTTTTAGCCCGTGTCTTTCACACCTAACTTAATTATCCGCCTACATTCCCTTTACGCCCTGTCCTTCCTATTAACGCTCGCCCCCTCCGTATTACCGCCTCTGCTTGCACCTAGTTT
+
-8A,,<C,CE,,;+F7FFGC9F@-C,CCE,@EEE@F8@,6BEFC,6,86A@,,6+8@,,<,CCC,<@6,,,,,,,6+74?CE,,4,86B6B,:C<?BDE,4,959?A,9,4,@?EE,944>>+@,A+A,++,9@;@,>=>==AAEF8=,,7,26=4,,,6,,63,+7=EF8,,7+,++?=9?8,,,6@+,,24@1+++*5B@@+1+338))39@*+:9+21:))/:25)8***08>;*/)0-6((/))1.45))9)))1(680(3(,.3312(8((4)64(3((,,)4A))3))(((.-6)
@M04999:289:000000000-L3R54:1:1101:21231:1931 2:N:0:422
TTTGACTACCGGGGTATCTAATCCTGTTCGCTACCCATGCTTTCGAACCTCAGCGTCAGTTACAGACCAGAGAGCCGCCTTCGCCACTGGTGTTCTTCCATATATCTACGCATTCCACCGCTACACATGGAGTTCCACTCTCCTCTTCTGCACTCAAGAAAAACAGTTTCAGCTGCACTTCCCCGGTTAAGCCGAGGGCTTTCACAGCTGACTTGTTCTCCCGCCTGCGTTCGCTTTACGCCCAATAAATCCGGACAACGCTTTCCACCTACGTATTACCGCGGCTGCTGGCACGTAGTTT
+
-ABA8EF9@EFEGGGGGGGGGGFEFCEGE7CFEFGG?F,CEEFE:D@FFGGF8A7FG77EF9E,6,CD8C8E,8BB+CCEFGCC:44F,,B4EFGGFCF9A<C,A@F,AD7CFEGC<BEEGGDE:F@FEDEDEF==C=AB=EFFGGGGG9DEDFE8,,,,,,,@,=EDGG8,=F6DFFFGG8??++5:*,5@C5*0;*;CFFF6B>+?@:*5>A9=;ABCA59@B<=6(63;09??D3.8(631(,)449A:1(-3604-9BF(6AA<BF?7?3>AFFFF?>(3019::?:22)380(4))
@M04999:289:000000000-L3R54:1:1101:9302:1996 2:N:0:422
CAGTGACTACAAGGGTATCTAATCCTGTTCGCTCCCCACGCTTTCGCTCCTCAGCGTCAGTGACGGCCCAGAGACCTGCCTTCGCCATCTGTGTTCTTCCCGATATCTACACATTCCACCGTTACACCGGGAATTCCAGTCTCCCCTACCGCACTCCAGTCCGCCCGTACCCGGCGCCGATCCACCGTTAAGCGATGGACTTTCACACCAGACGCGACGAACCGCCTACGCGCTCTTTACGCCCAATAAATCCGGATAACGCTTGCACCCTACGTATTACCGCGGCTGCTGGACCGT
+
-68BBEFGGGGGGGGGGGGGGGEFEGFFGGGGGGGGCFB@:FEFFEGGGGGGGGFGGGGDFGDFCFEEEECDGCFGGFGGGGGC=C,CE,CFFFFGGGGFF>7F7FGGGGGGGGGGFFGGC@FGEGG=FCCFGGEGG9;E?=FGFEGFF8EGGCECF,8=9?>ECCCGGGEGGGGE>DBDC55,?8*=;5AFG5CGGG4CFFFF687F14<(6)5)(7<(.739>B?:F:(49>0:<B2B36078(80429<(7903823(9?::?2).8??<?3<672)6((,(3(4(54(((.34
@M04999:289:000000000-L3R54:1:1101:20274:1997 2:N:0:422
CGATTGACTACCCGGGTATCTAATCCTGTTCGCTACCCATGCTTCCGAACCTCAGCGTCAGTTACAGACCAGAGAGCCGCCTTCGCCACTGGTGTTCTTCCATATATCTACGCATTCCACCGCTACACATGGAGTTCCACTCTCCTCTTCTGCACTCAAGAAAAACAGTTTCAGCTGCACTTCCCCGTTTAAGCCGAGGGCTTTCACAGCTGACTTTTTCTCCCGCCTGCGTTCGCTTTACGCCCAATAAATCCGTACAACGCTTCCCACCTACGTATTACCGCGCATGCTGCCCGGAAGT
+
--8ACFF@FGGGGGG@FFFGGG,;C<FEFGGGGGGGGF9F,CFFGFGGG7@EFF?CCFGGGGGGEDFCFEFG,ECGDE7@BFCF7CE:?FC?F<FGGGGFFFEFE,F?FFGGGCCFCGFE:CCCGGGFGGGGFGBDA9,9=DDG?FCFGGGGAEDD=8,,,,@E8CF8EFGFDFFGFGFGGCD7D@C3@7:<,A?;9C533AFFFA9E;=E46/;>*==BAC@:29(((668;<0(6?;+.(2:9733;).654>,,3(<),(-(-,4>B(,3((..<4)6<?96(((())-)((((((-5
@M04999:289:000000000-L3R54:1:1101:20691:2015 2:N:0:422
AGGACTACCGGGGTATCTAATCCTGTTCGCTACCCATGCTTTCGCTCCTCAGCGTCAGTTACTGCCCAGAGACCTGCCTTCGCCATCGGTGTTCCTCCTGATATCTGCGCATTTCACCGCTACACCAGGAATTCCAGTCTCCCCTACAGCACTCAAGTCAGCCCGTATCGCCTGCACGCCCGGAGTTAAGCCCCGGAATTTCACAGACGACGCTCCAAACCACCTACGAGCTCTTTACGCCCAGTAATTCCGGACAACGCTCGCACCCTACGTATTACCGCGGCTGCTGGCACGTAGAT
+
--ABCGGFFGGGGGGGGGGGGGCDEFGFEGGGGGGGEEFGEGGGGGGGGGGFGGGGCFGGGGGGGFFFDCFCGGGGGFFGCGEG,BEF7FEGGFGGGGGG9FFGGGFAFGGGGGGAFCGGGGGGG?:?CCFFG9,;,EDDG4AEF??FF8DDFGF?9=ECA?FEGGGGGGGCCF?FFGEFCCC**3@A,,,?7CGGGGFFFFFFF+;49(3(6.)23=4=F0@F88;1(/99?<<A264@09?(54<AAA421:9>BBFBFFF>6>B623:<:?A?F>A?BB>FB>0>2:::2:::((.
@M04999:289:000000000-L3R54:1:1101:14049:2024 2:N:0:422
GGACTACAAGGGTATCTAATCCTGTTTGCTCCCCACGCTTTCGCATCTCAGCGTCAGTATCTGTCCAGAAGGCCGCCTTCGCCACCGGTATTCCTCCACATCTCTACGCATTTCACCGCTACACGTGGAATTCTACCTTCCTCTACAATACTCCAGATAACCAGTTTTAAGTGCAATTCCCAGGTTGAGCCCGGGGCTTTCACACCTAACTTAATTATCCGCCTACATGCCCTTTACGCCCAGTCATTCCGATTAACGCTCGCACCCTCCGTATTACCGCGGCTGCTGGCACGGAGTTAGC
+
-8CCCGGGGGGGGGGGGGGGGGGGGGGGGGGGGGGGGGGGGG:FGGGGGGGGGGGGDGGGGGGGGGGGGGGFFGGGGGGGGGGGGGGFGGGGGGGGGGGGGGGGGGGGGGGGGGGGGGGGFGGGGGGGGGGGGGGGFGGGGGGGGGGGGGGGGGGGCGFGGGGGGGGGGGFFECFGFGFGGGGFFFC?6C:FGGGGGGGGFFFFFFFFBDFFFFAF?FFF:BFFFFFFEF@DFFFFEFDDF60=E<3CEEFF;8@E<@FFB(7;>>?:?F>:??FFFFFF>9BB967?7?FB0(24<?A<5
@M04999:289:000000000-L3R54:1:1101:12261:2183 2:N:0:422
TACGGACTACCCGGGTATCTAATCCTGTTTGCTCCCCACGCTTTCGCATCTCAGCGTCAGTATCTGTCCAGAAGGCTGCCTTCGCCACCGGTATTCCTCCACATCTCTACGCATTTCACCGCTACACGTGGAATTCTACCTTCCTCTACAATACTCCAGATAACCAGTTTGAATTGCAATTCCCAGGTTGAGCCCGCGGCTTTCACACCTACCCTAATTATACGCCTACATGCCCTTTACGCCCACTCATTCCGATTAACGCTCGCACCCTCCGTATTCACGCGCGTGCTGCCACGG
+
A<,,867@C<FGFGD@@<FDEFEFG6C6CFGD<FGFDEBFFCCFF@7@,66C<<<FFGG@FF<<6EFGGFEF<,A@4A@EFCFFE,?,,@FF7FF9?AEF@EFDG9EFAFGGCCFFGFD9:BFC:FF+4A++ADFDEFCDFGFGFGF9FE9BAFAA83==,3=@=DFFGF,2,,2,+=++++6=38;,@C,97DG6*3;7*:?++3+/:26(-)2?>B19+*1(0:B((4)6))/(5));(60(,((5(.).1(/(-4).4(33(-3(4((409(,84)).,.(((-((46)(,3(,
@M04999:289:000000000-L3R54:1:1101:12470:2192 2:N:0:422
GACTACTAGGGTATCTAATCCTGTTTGCTCCCCACGCTTTCGCATCTCAGCGTCAGTATCTGTCCAGAAGGCCGCCTTCGCCACCGGTATTCCTCCACATCTCTACGCATTTCACCGCTACACGTGGAATTCTACCTTCCTCTACAACACTCCAGATAACCAGTTTTAAGTGCAATTCCCAGGTTGAGCCCGGGGCTTTCACACCTAACTTAATTATCCGCCTACATGCCCTTTACGCCCAGTCATTCCGATTAACGCTCGCACCCTCCGTATTACCGCGGCTGCTGGCACGGAGTTAGCC
+
CCCCCGGGGGGGGGGGGGGGGGGGGGGGGGGGGGGGGGGGGGGGFGGGGGGGGGGGFGGGGGGGGGGFGGGGGGGDGGGGCFGGGGGGCFFGGGGGGGGGGGGGGGGGGGGFGGGGGGGDGGGGGGGGGGGGGGGGFGGGGGGGGGGGGGF=DGGGGGGGGGGAFGAFDGEGGGGGFGFGGGGGGGGGGGGGGGEGGDCGFFFFBFF>BFF@EFFFFFFFFF@9BFFFFFFFBEFC@;@BDD=<@CF?7=?;DFFF;0;6>B99>??FFF6?00<<ABFF((4>2???0,81266:45<4.
@M04999:289:000000000-L3R54:1:1101:15722:2213 2:N:0:422
GACTACCGGGGTATCTAATCCTGTTTGCTCCCCACGCTTTCGCATCTCAGCGTCAGTATCTGTCCAGAAGGCCGCCTTCGCCACCGGTATTCCTCCACATCTCTACGCATTTCACCGCTACACGTGGAATTCTACCTTCCTCTACAATACTCCAGATAACCAGTTTTAAGTGCAGTTCCCAGGTTGAGCCCGGGGCTTTCACACCTAACTTAATTATCCGCCTACATGCCCTTTACGCCCAGTCATTCCGATTAACGCTCGCACCCTCCGTATTACCGCGGCTGCTGGCACGTAGTTAGCC
+
CCCCCGGGGGGCGGGGGGGGGGGGGGGGGAFGDGGGGGDGGGGEEGGGGGGGEFGGGGGGGGGGGGGGGGGDGGCFEGGGGEGGGGGC:CEFGDFGFGFEGGGGGGGGGGGGGGGFGGGGGGGE=FEGCFFGGGGG?EGGGGGGGGGGGGFF8DGG?FGGEGGF99==DCGCDGGGFGFGGGGG9FGGG?FE>5EG>CCD@BE>DAAFFFFF=FAFEFFFFF@DDF9?EEF88;4C;;2)6?(74?)6?83;1:>B1(227>B7>B:?238?(2-<4106(,(41082??D4..,3)).).
@M04999:289:000000000-L3R54:1:1101:20703:2247 2:N:0:422
TCCGACTACAGGGGTATCTAATCCTGTTCGCTACCCATGCTTTCGAACCTCAGCGTCAGTTACAGACCAGAGAGCCGCCTTCGCCACTGGTGTTCTTCCATATATCTACGCATTCCACCGCTACACATGGAGTTCCACTCTCCTCTTCTGCACTCAAGAAAAACAGTTTCAGCTGCACTTCCCCGGTTAAGCCGAGGGCTTTCACAGCTGACTTGTTCTCCCGCCTGCGTTCGCTTTACGCCCAATAAATCCGGACAACGCTTGCCACCTACGTATTACCGCGGCTGCTGGCACGTAGTT
+
CCCCCGGGGGGGGGGGGGGGGGGGGGGGGGGGGGGGGGGGGGGGG<FFGGGGGFGGGGGGFFGFGFGFGGGGGGGGGGGGGGGGGCGGGGGGFGGGGGGGGGGGCFGGFGGGGGCGGDGGGGGGGGGFGGGGEEGDCGCFCFEGGGGGGGGGG8FGGGGGFDGGFGGGG8DFFDFFFF?=DFGGGGEEEFFGGGDCDGGGFFFFFFFFFFFFFFFFFFFFFF@>>F@DF?27;0;1=)1583:@;1=A>AABFBB0(,4>>::6B:B?BF>0(8362<<6:611909??F703<,.1:?<
@M04999:289:000000000-L3R54:1:1101:12409:2264 2:N:0:422
GACTACCAGGGTATCTAATCCTGTTCGCTACCCATGCTTTCGAACCTCAGCGTCAGTTACAGACCAGAGAGCCGCCTTCGCCACTGGTGTTCTTCCATATATCTACGCATTCCACCGCTACACATGGAGTTCCACTCTCCTCTTCTGCACTCAAGAAAAACAGTTTCAGCTGCACTTCCCCGGTTAAGCCGAGGGCTTTCACAGCTGACTTGTTCTCCCGCCTGCGGTCGCTTTACTCCCAATAAATCCGGACAACGCTTGCCACCTACGTATTACCGCGGCTGCTGGCACGTAGTTAGCC
+
@9BCCCFEFGDECFFCAFA@FGGDGGGDGCCGCEGGGGEFGGCFGG<FFGGE@,CFEFEFEGGDC<FGFGEGGECC@C5?FECEGGGGFFCFF?F?FGFG9<EEFFD:FGE,CE<E@EDGCFGGGCFGEGDFG;>;=FGGD83=EGFGGGCFFFC8>=DGE@F=>?F=E8,@D?DFBFF8F6?EGGGEGFG>5@CCF>D?AA9+69>9@A<BAFF9*;A=B@FFF((82>>76674))(23@(6E)1)((.:91:6>93(16?>?218:6<>A0>4<?B6,7>>:))(-48?02(-.4-45
@M04999:289:000000000-L3R54:1:1101:22277:2328 2:N:0:422
TTCGACTACCGGGGTATCTAATCCTGTTCGCTCCCCACGCTTTCGTCCATCAGCGTCAATCGGTATTTAGTAACCTGCCTTCGCAATCGGGGTTCTGTGTAATATCTATGCATTTCACCGCTACACTACACATTCCAGCTACTTCAATACTATTCAAGATTAACAGTATCAACGGCAGTTCTACAGTTAAGCTGCAGGTTTTCACCGCTGACTTATCAACCCGCCTACGGACCCTTTAAACCCAATAAATCCGGATAACGCTCGCATCCTCCGTATTACCGCGGCTGCTGGCACGGAGTT
+
CCCCCGGGGGGGGGGGGGGGGGGGGGGGGGGGGGGEGGGGGGGGGGGGGGGGGGGGGGGGGGGGGGGGGGGGGGGGGGGGGGGGGGGGGGGGGGGGGGGGGGGGFGFGGGGGGGGGGGGGGGGGGGGGGGGGGGGGGGGGGGFGGGGGGGGGGFGGGGGGGGGGGGGGGGGGGGGGFGFGGGGGGGGGGGGGGGGGGGGCCFFFFFEFFFBB=FFFFFFFFFFFF@FFFFFFFFFFFFFFFFFFFFEFFFF;B9?BBDFF;:?>>F61?BFFFFFB?<9A?BFFF9>?:???F>?49B21
@M04999:289:000000000-L3R54:1:1101:13252:2344 2:N:0:422
GCATAGACTACAGGGGTATCTAATCCTGTTCGCTCCCCACGCTTTCGTCCATCAGCGTCAATCGGTATTTAGTAACCTGCCTTCGCAATCGGGGTTCTGTGTAATATCTATGCATTTCACCGCTACACTACACATTCCAGCTACATCAATACTATTCAAGATTAACAGTATCAACGGCAGTTCTACAGTTAAGCTGCAGGTTTTCACCGCTGACTTATCAACCCGCCTACGGACCCTTTAAACCCAATAAATCCGGATAACGCTCGCATCCTCCGTATTACCGCGGCTGCTGGCACGGAGT
+
CCCCCGGGGGGGGGGGGGGGGGGGGGGGGGGGGGGGGGGGGGGGGGGGGGGGGGGGGGGGGGGGGGGGGGGGGGGGGGGGGGGGGGGGGGGGGGGGGGGGFGGGGGGGGGGGGGGGGGGGGGGGGGGGGGGGGGGGGGGGGGGG8EGGGGGGGGGGGGGGGGGGGGGGGGGGGGGGFGFGGDGGGGGGGGGGFGGGGGGGFFFFAFCFAAFBBFFFEFFFFFFFA>>@@FDFFFFFF@EFFFFFFFFFFFEFFFFFF?DFFF;;?B06:1?BF793:?BFFFB>B9026:?77::<:>6((
@M04999:289:000000000-L3R54:1:1101:20419:2352 2:N:0:422
AGACTACTGGGGTATCTAATCCTGTTCGCTCCCCACGCTTTCGTCCATCAGCGTCAATCGGTATTTAGTAACCTGCCTTCGCAATCGGGGTTCTGTGTAATATCTATGCATTTCACCGCTACACTACACATTCCAGCTACTTCAATACTATTCAAGATTAACAGTATCAACGGCAGTTCTACAGTTAAGCTGCAGGTTTTCACCGCTGACTTATCAACCCGCCTACGGACCCTTTAAACCCAATAAATCCGGATAACGCTCGCATCCTCCATATTACCGCGGCTGCTGGCACGGAGTTAGC
+
CCCCCGGGGGGGGGGGGGGGGGGGGGGGGGGGGGGGGGGGGGGFFGGGGGGGGGGGGGGGGGGGGGGGGGGGGGGGGGGGGGGGGGGGGGGGGGFEGGGGGFGGFGGGGGGGGGGGGGGGGGGGGGGGGGGFGGGGGGGGGGGGGGGGGGGGGGGGGGFGGGGGGGGGGGGGDGGGFGFGGGGGFGGGFGGGGGGGGGGFFFFFFFFFFFFFEFFFFFFFFABFDFFFFF>FDFEFE:;FD??FEECCF@@BFF@EFFFFFBF;6;B34?B>)4:AA<69>F>>>F7?:1,5:BBB:14<6
@M04999:289:000000000-L3R54:1:1101:22392:2366 2:N:0:422
GACTACCAGGGTATCTAATCCTGTTCGCTCCCCACGCTTTCGTCCATCAGCGTCAATCGGTATTTAGTAACCTGCCTTCGCAATCGGGGTTCTGTGTAATATCTATGCATTTCACCGCTACACTACACATTCCAGCTACTTCAATACTATTCAAGATTAACAGTATCAACGGCAGTTCTACAGTTAAGCTGCAGGTTTTCACCGCTGACTTATCAACCCGCCTACGGACCCTTTAAACCCAATAAATCCGGATAACGCTCGCATCCTCCGTATTACCGCGGCTGCTGGCACGGAGTTAGCC
+
CCCCCEEEGGGGGGGCFFFGGGGGGFGEGGGGGGGGGGGFGGFGFFGGGGGGGGEGGFGGFGDFGGGGGGGGFFFGGFFGGGGGGGGGGEGFFEFEGGCGGGGCFGGGGGFEGGG9FGGGGGGGGGGFEGFGGFEFCGGDFGGFFFFFGFGGFGGGFEGGGGGDGGGGGGGECEG?DGFFGGGGGGGGGCFFFGG?CFCFF;A5BFBEF*AAEACFF4@5@>=ADDFFFFFDBFFECEF38;@FE>7?@9641;>)(,3;@B;:>0?A?961<:AAAFF6(3>>:?,3(,8(-(--1:4<7
@M04999:289:000000000-L3R54:1:1101:23536:2419 2:N:0:422
GAACGGACTCCCGGGTATCTAATCCTGTTCGCTACCCATGCTTTCGAACCTCAGCGTCAGTTACAGACCAGAGAGCCGCCTTCGCCACTGGTGTTCTTCCATATATCTACGCATTCCACCGCTACACATGGAGTTCCACTCTCCTCTTCTGCACTCAAGAAAAACAGTTTCAGCTGCACTTCCCCGGTTAAGCCGAGGGCTTTCACAGCTGACTTGTTCTCCCGCCTGCGTTCGCTTTACGCCCAATAAATCCGGACAACGCTTGCCACCTACGTATTACCGCGGCTGCTGGCACGTAGGT
+
CCCCCGGGGGGGGGDFEFGGGGGGGGFGGFGGGGGGGGGGGFGGGGGGGGGGGGGGGGGGFFDGGGGGGGGGGGGGGGCFFGGGGCEGGGGGGGGGFGGGGFGCFDGGGFGGGGGGGCGEEGCGGGGFGGGGGGGGFFFFFGG?FGFGGGGGGGGGCDECFGGFEGFGGA:EFE@EFGFGGGGGGGGEEGGGGGGGGGGGFFFFFFFFFEF=BF6BEBA4BEF>@BFFD;?0;<;17<EFFF;,6:7?B<46:;;B2;B<B0,46?:AF?:BFB:825A:.29B>>BBF0)51,42,3<(-
@M04999:289:000000000-L3R54:1:1101:21456:2437 2:N:0:422
TGACTACCCGGGTATCTAATCCTGTTTGCTCCCCACGCTTTCGCATCTCAGCGTCAGTATCTGTCCAGAAGGCCGCCTTCGCCACCGGTATTCCTCCACATCCCTACGCATTTCACCGCTACACGTGGAATTCTACCTTCCTCTACAATACTCCAGATAACCAGTTTTAAGTGCAGTTCCCAGGTTGAGCCCGGGGCTTTCACACCTAACTTAACTATCCGCCTACATGCCCTTTACTCCCAGTCATTCCGATGAACGCCCGCACCCTCCGTATTACCCCGCGTGCTGGCACGGAGTTAGC
+
CC@@CEDFAFECFCFFFCEEE<CFAFFFFFF<,B6F:FF@FGFGGB+6CFEGEGGG>E9FFG<ECEFGGGGCFFC@FF:9<F=FFEDEFCDEFFFEA=FG8F,A,EFCCC8?<99C<:+@FCFFGEGCE<FFGDCFC>,@FFC88DDEED@DEFGDGGAFDGGFDFGAC?F:@,?EFGFFD+:?BFGGG6:9C817C4;FA+9EFFFFFFC<EF+1@B+(?BDF=B175)),6@@CC)7A7;8=);<))6/(;(6)>70(,((4133(8?98?0:AA)((3((-4:(50(42(((--(-54
@M04999:289:000000000-L3R54:1:1101:23916:2443 2:N:0:422
TGACTACCGGGGTATCTAATCCTGTTCGCTCCCCACGCTTTCGTCCATCAGCGTCAATCGGTATTTAGTAACCTGCCTTCGCAATCGGGGTTCTGTGTAGTATCTATGCATTTCACCGCTACACTACACATTCCAGCTACTTCAATACTATTCAAGATTAACAGTATCAACGGCAGTTCTACAGTTAAGCTGCAGGTTTTCACCGCTGACTTATCAACCCGCCTACGGACCCTTTAAACCCAATAAATCCGGATAACGCTCGCATCCTCCGTATTACCGCGGCTGCTGGCACGGAGTTAGC
+
CCCCCFGGGGGGFEGGGGGGGGGGGGGGEGGGGGGGGDGGGGGGGGGGGGGGGGGGGGGFEFGGGGGGGGGGGGGG8FFGGGGGEGGGGGGGGGGFGGGGGGGFAFGGGGGGGGGGGGGGGGGEFGGGGGGGGGGGGGGGGGGGGGGGGFGGGGGGFGGGFGFGGGGGGGGGGDGGFCFFGGFGGGGCGGGGDFGFFGGGFFFFFFEB=D=969CFFFFADFFFFFFFFFB6@FFFFCFFDFF@EACEFF99@F<FFFB?FFFF<9?BFFBF<F7AABF>B>999??:BBFBFF69B1:).
@M04999:289:000000000-L3R54:1:1101:14005:2484 2:N:0:422
GGGAGACTACTCGGGTATCTAATCCTGTTTGCTCCCCACGCTTTCGCATCTCAGCGTCAGTATCTGTCCAGAAGGCCGCCTTCGCCACCGGTATTCCTCCACATCTCTACGCATTTCACCGCTACACGTGGAATTCTACCTTCCTCTACAATACTCCAGATAACCAGTTTTAAGTGCAATTCCCAGGTTGAGCCCGGGGCTTTCACACCTAACTTAATTATCCGCCTACATGCCCTTTACGCCCAGTCATTCCGATTAACGCTCGCACCCTCCGTATTACCGCGGCGGCTGGCACGGGGTT
+
CCCCCGGGGGGGGGGGGGGGGGGGGGGGGGGGGGGGGGGGGGGGGGGGGGGGGGGGGGGGGFGGGGGGGGGGGGGGGGGGGGGGFFBFFGGGGGGGGGGGGGGGGGGGGGGGGGGGGGGGGGGGGGGGGGGGGGGGGGGGGGGGGGGGFGGGGGGGGGGGGGGGGGGEFGFFFG@FFGFGGGGGGGFGGGGGGGGGGGGGFFFFFFFFF9>)08=FCFFFFFFDFFFFDEEFEEFFFFFFFFF0;<3@;C3CCF?@6?E<:(4:;9>B>16:?0((.4AA2:2>B((,71116724((-4-
@M04999:289:000000000-L3R54:1:1101:7007:2512 2:N:0:422
GGGGGACTACAGGGGTATCTAATCCTGTTTGCTCCCCACGCTTTCGCATCTCAGCGTCAGTATCTGTCCAGAAGGCCGCCTTCGCCACCGGTATTCCTCCACATCTCTACGCATTTCACCGCTACACGTGGAATTCTACCTTCCTCTACAATACTCCAGATAACCAGTTTTAAGTGCAATTCCCAGGTTGAGCCCGGGGCTTTCACACCTAACTTAATTATCCGCCTACATGCCCTTTACGCCCAGTCATTCCGATTAACGCTCGCACCCTCCGTATTACCGCGGCTGCTGGCACGGAGTT
+
CCCCCGGGGGGGGGGGGGGGGGGGGGGGGGGGGGGGGGGGGGGGGGGGGGGGGGGGGGGGGGGFGGGGGGGGFGGGGGGGGGGGGGGGGGGGGGGGGGGGGGGGGGGFGGGGGGGGGGGGGGGGEGGGGGGGGGGGGGGGGGGGFGGGGGGGGGGGGGFGDGGGFGGGGAFGDFGGFGFGGFFGGGGFGGGFGGGDGGGG>FFACFFFA=EEDFFFFFFCFFF@F5938@FFFFD@FFEFFFB4(33@EFCEFFFD01<AFF:26996>?B0(3:8?>)6)47>2911?FFB::)(7>034
@M04999:289:000000000-L3R54:1:1101:12653:2524 2:N:0:422
GACTACTAGGGTATCTAATCCTGTTCGCTCCCCACGCTTTCGTCCATCAGCGTCAATCGGTATTTAGTAACCTGCCTTCGCAATCGGGGTTCTGTGTAATATCTATGCATTTCACCGCTACACTACACATTCCAGCTACTTCAATACTATTCAAGATTAACAGTATCAACGGCAGTTCTACAGTTAAGCTGCAGGTTTTCACCGCTGACTTATCAACCCGCCTACGGACCCTTTAAACCCAATAAATCCGGATAACGCTCGCATCCTCCGTATTACCGCGGCTGCTGGCACGGAGTTAGCC
+
CCCCCGGFGGGGGGGGGGGGGGGGGGGGGGGGGGGGGGGGGGGGGGGGGGGGGGGGGGGGGGGGGGGGGGGGGGGGGGGGGGGGGGGGGGGGGGGGGGGGGGGGGGGGGGGGGGGGGGGGGGGGGGGGGGGGGGGGGGGGGGGGGGGGGGGGGGGGGGGGGGGGGGGGGGGGGGGGFGFGGGGGGGGGGFGGGGGFFGGFFFFFFFFFFFFEFFFFFFFFFFFADF?FFF@FFFFEEFF;;;;FAEECEFF;;DFFF@;@@@FFF?>A<F:::?FFAFF>9BB;<:386(46969<3<A<4
@M04999:289:000000000-L3R54:1:1101:7802:2544 2:N:0:422
CGACTACCCGGGTATCTAATCCTGTTTGCTCCCCACGCTTTCGCATCTCAGCGTCAGTATCCGTCCAGAAGGCCGCCTTCGCCACCGGTATTCCTCCACATCTCTACGCATTTCACCGCTACACGTGGAATTCTACCTTCCTCTACAATACTCCAGATAACCAGTTTTAAGTGCAATTCCCAGGTTGAGCCCGGGGCTTTCACACCTAACTTAATTATCCGCCTACATGCCCTTTACGCCCAGTCATTCCGATTAACGCTCGCACCCTCCGTATTACCGCGGCTGCTGGCACGGAGTTAGC
+
CCCCCGGGGGGGGGGGGGGGGGGGGGGGGGGGGGGGGGGGGGGGGGGGGGGGGGGGGGGGGFGGGGGGGGGGGGGGGGGGGGGGGGGGGGGGGGFGGGGGGGGGGGGGGGGGGGGGGGGGGGGGGGGEGGGGGGGGGGGGGGGGGGGFGGGFFFGGGGGGGFFEEGFDGGGGGGGGFGFGGGGGGGGG?FCFGGGDGGGGFFFFFFF;6BEFFFFFFFFCEFFFFFEE7E;88@E<C8?E><D;8AFEFF;?0416<?9BB>BFF>BBFF0-38(4<9?;>;02>B>??B:D:197B?)62
@M04999:289:000000000-L3R54:1:1101:12781:2583 2:N:0:422
TTTGACTACAGGGGTATCTAATCCTGTTTGCTCCCCACGCTTTCGCATCTCAGCGTCAGTATCTGTCCAGAAGGCCGCCTTCGCCACCGGTATTCCTCCACATCTCTACGCATTTCACCGCTACACGTGGAATTCTACCTTCCTCTACAATACTCCAGATAACCAGTTTTAAGTGCAATTCCCAGGTTGAGCCCGGGGCTTTCACACCTAACTTAATTATCCGCCTACATGCCCTTTACGCCCAGTCATTCCGATTAACGCTCGCACCCTCCGTATTACCGCGGCTGCTGGCACGGAGTTT
+
CCCCCGGGGGGGGGGGGGGGGGGGGGGGGGGGGGGGGGGGGGGGGGGGGGGGGGGGGGGGGGGGGGGGGGGGGGGGGGGGGGGGGGGGGGGGGGGGGGGGGGGGGGGGGGGGGGGGGGGGGGGGGGGGGGGGGGGGGGGGGGGGGGGGGGGGGGGGGGGGGGGGGGFFGGGFGECGFGFGGGGGGGGGGGGGGGGGG>DGFAFFFFFFFFBFFFFFFFFFFFFFFFFD@ECEE@FFFEFFFBFFF@@AC?EE1647@?EF>?:9;FF>?8<?>???FAF>((-0;6>?:?FF?2?B4(:(-
@M04999:289:000000000-L3R54:1:1101:16834:2595 2:N:0:422
AGTGACTACCGGGGTATCTAATCCTGTTCGCTCCCCACGCTTTCGTCCATCAGCGTCAATCGGTATTTAGTAACCTGCCTTCGCAATCGGGGTTCTGTGTAATATCTATGCATTTCACCGCTACACTACACATTCCAGCTACTTCAATACTATTCAAGATTAACAGTATCAACGGCAGTTCTACAGTTAAGCTGCAGGTTTTCACCGCTGACTTATCAACCCGCCTACGGACCCTTTAAACCCAATAAATCCGGATAACGCTCGCATCCTCCGTATTACCGCGGCTGCTGGCACGGAGTT
+
CCCCCGGGGGGGGGGGGGGGGGGGGGGGGGGGGGGGGGGGGGGGGGGGGGGGGGGGGGGGGGGGGGGGGGGGGGGGGGGGGGGGGGGGGGGGGGGGGGGGGGGGGGGGGGGGGGGGGGGGGGGGGGGGGGGGGGGGGGGGGGGGGGGGGGGGGFGGGFGGGGGGGGGGGGGGGGGGFC?DGGGGGGGGGGGGGGGGGF>FFFFFFFEFBFFFFAFFEFFFFFFFF@FFFDFFFFFFEFFFE@???FFFFEFE@9;689??F:?>;BFBFFFFFF??7<>AFB>>;906:2:?2<4(--8?
@M04999:289:000000000-L3R54:1:1101:24941:2678 2:N:0:422
CGCGGACTACTCGGGTATCTAATCCTGTTTGCTCCCCACGCTTTCGCATCTCAGCGTCAGTATCTGTCCAGAAGGCCGCCATCGCCACCGGTATTCCTCCACATCTCTACGCATTTCACCGCTACACGTGGAATTCTACCTTCCTCTACAATACTCTAGTTAACCAGTTTTAAGTGCAATTCCTAGGTTGAGCCCAGGGCTTTCACACCTAACTTAATTATCCGCCTACATGCCCTCTACGCCCAGTCATTCCGATTAACGCTCGCACCCTCCGTATTACCGCGGCTGCTGGCACGGAGTT
+
CCCCCGGGGGGGGGGFGGGGGGGGGGFGGFGGFGGGGGGGGEFCGEGGGGGGGGGGCGFGGGGGGGGGGGCGGGFGGGGGGGGGGGGGGGGGEGGGGEGGGGGFGGGGGGGGGGGGGFGGGGGGGGGGGGDGFGGGGGGGGGGGGGGGGGFCGFFGGGGGGGGGGGGGFDFGGGGGFGFGGGFFGGGDGFF69FGGGFCGFFFFFFFFFDFFFFAFFFFEFF?@BF=@DFFFEE=B(7<A?FF@60=E75<C?4<D1??C01439>99;:6?39202(<A<207>6,9:))334?16(-(.
@M04999:289:000000000-L3R54:1:1101:24083:2752 2:N:0:422
CGACTACACGGGTATCTAATCCTGTTCGCTACCCATGCTTTCGAACCTCAGCGTCAGTTACAGACCAGAGAGCCGCCTTCGCCACTGGTGTTCTTCCATATATCTACGCATTCCACCGCTACACATGGAGTTCCACTCTCCTCTTCTGCACTCAAGAAAAACAGTTTCATCTGCACTTCCCCGGTTAAGCCGAGGGCTTTCACAGCTGACTTGTTCTCCCGCCTGCGTTCGCTTTCAGCCCAATAAATCCGGACAACGCTTGCCACCTACGTATTACCGCGGCCGCTGGCACGTAGTTAGC
+
<ACC8@CFFCE@FEEGGGGGDFGCFFEGDGD:F@FGGGGGCGBCEF@C@EF<FFCFGGFGGF,CFC<C@FGGCGFCFBCFFECF=EEE?F=BEEGGGGGGGGGFGGFF@FE:FFGEGECGE>EEGGCCFGBEF,@>BFCGGA?FAAEAA;8,@F83>DG8DGCFF?83=,7,EGGG8=?F8D?6EG>C97ECC*@CD>C*@FCF469*6<;46=?+*BAB?@B=@53?3<@F?D<)))1A@D;;3=EFF@@0?F6::99<0<F7<)::2>0:?2(-6)(1(,4(,4136:<2:121()6<2
@M04999:289:000000000-L3R54:1:1101:16478:2765 2:N:0:422
GTATGACTACAGGGGTATCTAATCCTGTTTGCTCCCCACGCTTTCGCATCTCAGCGTCAGTATCTGTCCAGAAGGCCGCCTTCGCCACCGGTATTCCTCCACATCTCTACGCATTTCACCGCTACACGTGGAATTCTACCTTCCTCTACAATACTCCAGATAACCAGTTTTAAGTGCAATTCCCAGGTTGAGCCCGGGGCTTTCACACCTAACTTAATTATCCGCCTACATGCCCTTTACGCCCAGTCATTCCGATTAACGCTCGCACCCTCCGTATGACCGCGGCTGCTGGCACGGAGTT
+
CCCCCGGGGGGGGGEFGGGGGGGGGGGGGAFGGGGGGGGGGFFGGGEGGGFGGFGGGGGGGGGGGGGGGGGGGGGGGGGGGECGGGGGGG7CCFCGG<FFGGFFG<FFGGGGGGGGGGGGGGEGGGGGGGGGGGFFGGGGGGGGGGGGGGFCGGGGGGGFGGGGGGFAFGFFFGFFFGFGGGGGGGGEFFFG?FGGGGGGFFAFFFFFADEBDFFFE+=@8C?DB2@DFECEEFF@86>FFFF@D?EFEF).?;@F<D3<<><F>>>>F0:?4>101().43(--,-3253(,331179?0
@M04999:289:000000000-L3R54:1:1101:22130:2784 2:N:0:422
ACGGACTACCAGGGTATCTAATCCTGTTTGCTCCCCACGCTTTCGCATCTCAGCGTCAGTATCTGTCCAGAAGGCCGCCTTCGCCACCGGTATTCCTCCACATCTCTACGCATTTCACCGCTACACGTGGAATTCTACCTTCCTCTACAATACTCTAGTTAACCAGTTTTAAGTGCAATTCCTAGGTTGAGCCCAGGGCCTTCACACCTAACTTAATTATCCGCCTACATGCCCTTTACGCCCAGTCATTCCGATTAACGCTCGCACCCTCCGTATTACCGCGGCTGCTGGCACGGAGTT
+
CCCCCGGGGGGGGGGGGFGGFFGGGGGGGGGGGGGGGGGGGGGGGGGGGFGGGGGFGGGGGGGGGGGGGGGGGGGGFGGG>EFGCGGGGGGGGGGGGGGGGGGGDGGGGGGGGGGGGGFGGGGGGGGGGGGGF?EGGGGGGGGGGGGGGGGGGGFGGGGGGGGCGGFGCFFDDFGGFFFGGGGGCGGGGGGGGGCFGGDCBFFFFFFFFEEBFFFFFFFEFFFF2>AFFFFFFFFFFFFEFFF??(.7CC?EFFD0/;>?@D79(,46(32<B:0((4<4((44(3--,47:?8<>;BF0
@M04999:289:000000000-L3R54:1:1101:11947:2801 2:N:0:422
TTCGACTACACGGGTATCTAATCCTGTTTGCTCCCCACGCTTTCGCATCTCAGCGTCAGTATCTGTCCAGAAGGCCGCCTTCGCCACCGGTATTCCTCCACATCTCTACGCATTTCACCGCTACACGTGGAATTCTACCTTCCTCTACAATACTCCAGATAACCAGTTTTAAGTGCAATTCCCAGGTTGAGCCCGGGGCTTTCACACCTAACTTAATTATCCGCCTACATGCCCTTTACGCCCAGTCATTCCGATTAACGCTCGCACCCTCCGTATTACCGCGGCGGCTGGCCCGGAGTT
+
CCCCCGGGGGGGGGGGGGGGGGGGGGGGGGGGGGGGGGGGGGGGGGGDGFGGGGGGGGGGGGGGGGGGGGGGGGGGGGGGGGGGGGGGGGGGGGGGGGGGGGGGFGGGGGGGFGGGGGGGGGGGGGGGGGGGCFGGGGGGGGGGGGGGGGGGGC?GGGGGGGGGGGGGEGFGFGGGFGFGGGDGGGGGGGGGGGGGGGGGFFFFFFFE=EEF:FFFEAFFFFFF?D@DFFFFFFF@EEEEFFFFFFFF3?9CE?<0<BFF02266>9;FB(4>:BF0AB9:9>99(113;?:((-(-22:
@M04999:289:000000000-L3R54:1:1101:22488:2839 2:N:0:422
TCAGACTACTGGGGTATCTAATCCTGTTTGCTACCCACGCTTTCGAGCATGAACGTCAGTGTTATCCCAGGAGGCTGCCTTCGCCATCGGTATTCCTCCACATCTCTACGCATTTCACTGCTACACGTGGAATTCTACCTCCCTCTGACACACTCTAGTTTGACAGTTTCAAATGCACGTCCCAAGTTGAGCTCGGGGATTTCACATCTGACTTATCTAACCGTCTGCGCTCGCTTTACGCCCAGTAATTCCGATTAACGCTCGCACCCTACGTATTACCGCGGCTGCTGGCACGTAGTT
+
CCCCCGGGGGGGGGGGGGGGGGGGGGGGGGGGGGGGGGGGGGGGGGGGGGGGGGGGGGGGGGGGGGGGGGGGGGGGGGGGGGGGGGGGGGGFGGGGGGGGGGGGGGGGGGGGGGGGGGGGGGGGGGGFFGGGGGGGGGGGGGGGGGGGGGGGGEGGGGGGGGGGGGGDFGGGGGGFFGFGGGGGGGGGGGGGFGGGGGCGFFFFFFFFFFEFFCFFFFFFFFFFFFFFFFADFFFFFEFFFFF@F@EFEFEFFFFFFFFF>DDFBFFFF?FFFBFFFFFFBFFFFFFF:DFF:<(((((6
@M04999:289:000000000-L3R54:1:1101:9440:2864 2:N:0:422
AGGGACTACCCGGGTATCTAATCCTGTTTGCTACCCACGCTTTCGAGCATGAACGTCAGTGTTATCCCAGGAGGCTGCCTTCGCCATCGGTATTCCTCCACATCTCTACGCATTTCACTGCTACACGTGGAATTCTACCTCCCTCTGACACACTCTAGTTTGACAGTTTCAAATGCACGTCCCAAGTTGAGCTCGGGGATTTCACATCTGACTTATCTAACCGTCTGCGCTCGCTTTACGCCCAGTAATTCCGATTAACGCTCGCACCCTACGTATTACCGCGGCGGCTGGCACGTAGTT
+
CCCCCGGGGGGGGGGGGGGGGGGGGGGGGGGGGGGGGGGGGGGGGGGGGGGGGGGGGGGGGGGGGGGGGGGGGGGGGGGGGGGGGGGGGGGGGGGGGGGFGGGGGGGGGGGGGGGGGGGGGGGGGGGGGGGGGGGGGGGGGGGGGGGGGGGGGFGGGGGGGGGGGGFFFGGGGGGGFGFGGGGGDGGGGFFGGFGGGD6CAFFFFF+@AECEEFFFFFFEFFFADFFFFF@FFF@9BFFFDB@;@3>CC<?EE?D<?CFDFFD>66>9:?7??<B<?AA)49BF0((,49:<?<:48?3<
@M04999:289:000000000-L3R54:1:1101:14496:2903 2:N:0:422
GACTACCCGGGTATCTAATCCTGTTTGCTCCCCACGCTTTCGCATCTCAGCGTCAGTATCTGTCCAGAAGGCCGCCTTCGCCACCGGTATTCCTCCACATCTCTACGCATTTCACCGCTACACGTGGAATTCTACCTTCCTCTACAATACTCTAGTTAACCAGTTTTAAGTGCAATTCCTAGGTTGAGCCCAGGGCTTTCACACCTAACTTAATTATCCGCCTACATGCCCTTTACGCCCAGTCATTCCGATTAACGCTCGCACCCTCCGTATTACCGCGGCTGCTGGCACGGAGTTAGCC
+
CCCCCGFGGGGGGGGGGGGGGGGGGGGGGGGGGGGGGGGGGGGGGGGGGGGGGGGGGGGGGGGGGGGGGGGGGGGGGGGGGGGGGGGGGGGGGGGGGGGGGGGGGGGGGGGGGGGGGGGGGGGGGGGGGGGGGGGGGGGGGGGGGGGGGGGGGGGGGGGGGGGGFGGGGGGGGGGGFGFGGGDGFGGGGGGGGGGCGGGGFFFFFFFFFFFBEFAFFFFFF>=AFFFFFFFFFFFFFFFE?64)7?CEFF6;;;CE@BF?B69>>B:1<FFF::AA)3;>>B04?7:(42)399>F(:>A4
@M04999:289:000000000-L3R54:1:1101:12592:2923 2:N:0:422
ATTGACTACTAGGGTATCTAATCCTGTTTGCTACCCACGCTTTCGAGCATGAACGTCAGTGTTATCCCAGGAGGCTGCCTTCGCCATCGGTATTCCTCCACATCTCTACGCATTTCACTGCTACACGTGGAATTCTACCTCCCTCTGACACACTCTAGTTTGACAGTTTCAAATGCACGTCCCAAGTTGAGCTCGGGGATTTCACATCTGACTTATCTAACCGTCTGCGCTCGCTTTACGCCCAGTAATTCCGATTAACGCTCGCACCCTACGTATTACCGCGGCTGCTGGCACGTAGTT
+
CCCCCGGGGGGGGGGGGGGGGGGGGGFGGGGGGGGFGGGGGGGGGGGGGGGGGGGGGGGGGGGGGGGGGGGGGGGGGGGGGGGGGGGGGGGGGGGGGGGGGGGGGGGGGGGGGGGGGGGGGGGGGGGGGGGGGGGGGGGGGGGGGGFGGGGGG8FFGGGGGGGGGGEFGGGGGGGFFGFGGGGGGGGGGGFGGGGGGGGGFFFFFFFFFFFFFFFFCFFFFFFFFFFFFAAFAFDBBECBD=@??;EFFCEFE0?@@FFFF@FFBFFFFFFFFFFFF)4<?>99;3;??F?<(843,((.
@M04999:289:000000000-L3R54:1:1101:15202:2928 2:N:0:422
GACTACCAGGGTATCTAATCCTGTTCGCTCCCCACGCTTTCGTCCATCAGCGTCAATCGGTATTTAGTAACCTGCCTTCGCAATCGGGGTTCTGTGTAATATCTATGCATTTCACCGCTACACTACACATTCCAGCTACTTCAATACTATTCAAGATTAACAGTATCAACGGCAGTTCTACAGTTAAGCTGCAGGTTTTCACCGCTGACTTATCAACCCGCCTACGGACCCTTTAAACCCAATAAATCCGGATAACGCTCGCATCCTCCGTATTACCGCGGCTGCTGGCACGGAGTTAGCC
+
CCCCCGGGGGGGGGGGGGGGGGGGGGGGGFGGGGGGGGGGGGGEGEFGGGGGGGG7FAFGE8D<F<FFGACFGGGGGGGGG:FGGGGGGGGGGG<DFEFGGGGGGGGGGGGGGGGGGGGGGGGGGGCGGGGGGGE=EFGGFG88,,@;FCFGGGGGD8,6EGGGGGGGGGGGG>C=@=+?D9+EBFGGGGGGGG6CGGGCFFFFFFF*580AEFFB5?4>EFFDF@>DFFFDBEEE*77AD0/37)16@@66(4)4260;@6>6>><A063:B:BF<32>(76(-84(,82:(-428))),
@M04999:289:000000000-L3R54:1:1101:10548:2959 2:N:0:422
GACTACCCGGGTATCTAATCCCGTTCGCTCCCCACGCTTTCGTCCATCAGCGTCAATCGGTATTTAGTAACCTGCCTTCGCAATCGGGGTTCTGTGTAATATCTATGCATTTCACCGCTACACTACACATTCCAGCTACTTCAATACTATTCAAGATTAACAGTATCAACGGCAGTTCTACAGTTAAGCTGCAGGCTTTCACCGCTGACTTATCAACCCGCCTACGGACCCTTTAAACTCAATAAATCCGGACAACGCTCGCATCCTCCGTATTACCGCGCCTGCTGGCACGGAGTTAGCC
+
-ACCBC@F@@:@F<E<6FGG,C@F,E@BF86CB,CCF:8CE:F:,BFFFDGE@@F@A,C:,6CCFCF@EFECFFGF99=AF,@,BA4=6FCFGGGD5@555FBF=A,F;<?@FG9,CFDEGDGGGGGGGF?EEE=8@AD?FD=E,=FGDA8EGGCD>FGFGFAEFFAE:=C66C>@9D;@;8CCFCCE9CG?987+09*5?1*3@?5>DBE6AF61);AB49(-59=28>231./5)))27;)/7;37;26,(.,,310(-4>B92)5032:(,)).((,(401<0)54(<<>6;21:A4)
@M04999:289:000000000-L3R54:1:1101:20853:2971 2:N:0:422
GGCGGACTACCCGGGTATCTAATCCTGTTTGCTCCCCACGCTTTCGCATCTCAGCGTCAGTATCTGTCCAGAAGGCCGCCTTCGCCACCGGTATTCCTCCACATCTCTATGCATTTCACCGCTACACGTGGAATTCTACCTTCCTCTACAATACTCTAGTTAACCAGTTTTAAGTGCAATTCCTAGGTTGAGCCCAGGGCTTTCACACCTAACTTAATTATCCGCCTACATGCCCTTTACGCCCAGTCATTCCGATTAACGCCCGCACCCTCCGTATTACCGCGGCTGCTGGCACGGAGTT
+
CCCC@@@6<EFFFGGGCFCGFGCFEF@FG<FFAEGGGGGGEEC@CGGGGG9E@F?EFE7CFCG<@CFFEFGF8@ECF:>===FCEGEEECGG7?FFG<EEFGBFFDEEECEGGFCFGFFFEEEFGGGGGGDCF9EFGGGG,=,DFFCGGD8=FDDE>DD=3@DGGC?=DEDF?GFGFCF?FGGFFFFGFFGFCFGF>F57AF69FFFFFF27>F6A;>FEAE?DFF?FF=E5>;:==368(1396;;<4.)9)(6;<(99(7((4>,49B1((,36724>20(4,((((:?::1<?(432,
@M04999:289:000000000-L3R54:1:1101:16220:2999 2:N:0:422
TGACTACTAGGGTATCTAATCCTGTTCGCTCCCCACGCTTTCGTCCATCAGCGTCAATCGGTATTTAGTAACCTGCCTTCGCAATCGGGGTTCTGTGTAATATCTATGCATTTCACCGCTACACTACACATTCCAGCTACTTCAATACTATTCAAGATTAACAGTATCAACGGCAGTTCTACAGTTAAGCTGCAGGTTTTCACCGCTGACTTATCAACCCGCCTACGGACCCTTTAAACCCAATAAATCCGGATAACGCTCGCATCGCCCGTATTACCGCGGCAGCTGGCACGTAGTTAGC
+
C@CC@FA,EEFFCA@@CF<C<<FGDGC@F@E7FF<FE7F:@F@CF@FGGGFGCBC7@FCEC6ED<,FFGFEGCFFFGF9FEGEF@ECFGGC=BF9:<FEGDG,9CEEFGGE;@FFFFG7=CCGGGGGFGGGGGG;FG?DFDEGD=EGE,,C,EFGA>D;==DFFEF:D:DFG>GGGF=C+?=+=@DFF8DGDE8C6FFF77<CFFFDD=@60:><@AF>59:)7:)-(/55=BDFEF47F(3((/)/1)(,((,67E@0;0102?B(((,(491,4:4647(7(-,4712?2((,2-5>).
@M04999:289:000000000-L3R54:1:1101:20052:3069 2:N:0:422
CCGACTACTGGGGTATCTAATCCTGTTCGCTCCCCACGCTTTCGTCCATCAGCGTCAATCGGTATTTAGTAACCTGCCTTCGCAATCGGGGTTCTGTGTAATATCTATGCATTTCACCGCTACACTACACATTCCAGCTACTTCAATACTATTCAAGATTAACAGTATCAACGGCAGTTCTACAGTTAAGCTGCAGGTTTTCACCGCTGACTTATCAACCCGCCTACGGACCCTTTAAACCCAATAAATCCGGATAAAGCTCGCATCCTCCGTATTACCGCGGCTGCTGGCACGGATTT
+
B@CCCFGFGGFGGGGGCFFFGG<AEFCFCGCGC<FGGGD7BFCCEFGGDGDEDGFFCBFFFCFDF,CAGFDFFGGEGEE?FFG:44=FGGGG7EFCGGFFGGGGGGGGFGFA<FEFGGCGEEEGGFGF?BCD,=,>EF?FGG8D=@EAFGGGDFF;CFFDGGGGCCDGG:DFGEDEEF76DFGGGAFC;C77CFCCFCFFFACF8:B>==8@@FFF<9F=BBFF===@D=55@(-5;6CF8;@0(.;C<?(46;;D3)9<8E;0,49:)82338??B4)4694(476?F0:<?F>6((.
@M04999:289:000000000-L3R54:1:1101:16106:3166 2:N:0:422
TTACCGACTACCCGGGTATCTAATCCTGTTTGCTCCCCACGCTTTCGCATCTCAGCGTCAGTATCTGTCCAGAAGGCCGCCTTCGCCACCGGTATTCCTCCACATCTCTACGCATTTCACCGCTACACGTGGAATTCTACCTTCCTCTACAATACTCCAGATAACCAGTTTTAAGTGCAATTCCCAGGTTGAGCCCGGGGCTTTCACACCTAACTTAATTATCCGCCTACATGCCCTTTACGCCCAGTCATTCCGATTAACGCTCGCACCTTCCGTATTACCGCGGCTGCTGGCCCGGAGT
+
CCCCCGEGGGGGGGGGGGGGGGEEFGGGGGGFFGGGFEGGGGGGGGGGGGGGGGGGGGGGGGGFGGGGGGGGGEGGGGGGGGGGCGGGGGGGG7DGGGGGGGGGCFGGGGGGGGGGGGGGGGGGGGGGGGGGGGGGGGGGGGGGEGGGGGGGGGGGGGGGGDFFGGGGGGGGGGCGFGFGGC8CFFGGGGGGGGGFGGGGFFFFFAFFE@F=EFFFFCFCA@*89;?@DF8??);33;@CED@F@?D@E<CEBB0,,((6)(,-426113(),(4::<?9))(-,,,,1(32:0((-092-
@M04999:289:000000000-L3R54:1:1101:18253:3169 2:N:0:422
AGGACTACTGGGGTATCTAATCCTGTTCGCTCCCCACGCTTTCGTCCATCAGCGTCAATCGGTATTTAGTAACCTGCCTTCGCAATCGGGGTTCTGTGTAATATCTATGCATTTCACCGCTACACTACACATTCCAGCTACTTCAATACTATTCAAGATTAACAGTATCAACGGCAGTTCTACAGTTAAGCTGCAGGTTTTCACCGCTGACTTATCAACCCGCCTACGGACCCTTTAAACCCAATAAATCCGGATAACGCTCGCATCCTCCGTATTACCGCGGCTGCTGGCACGGAGTT
+
CCCCCGGGGGGGGGGGGGGGGGGGGGGGGGGGGGGGGGGGGGGGGGGGGGGGGGGGGGGGGGGGGGGGGGGGGGGGGGGGGGGGGGGGGGGGGGGGGGGGGGGGGGGGGGGGGGGGGGGGGGGGGGGGGGGGGGGGGGGGGGGGGGGGGGGGGGGGGGGGGGGGGGGGGGGGGGGGFFFGFGGGGGGGGGGGGGFGGFFDFFFFFFFFFFFAEF>FEFFFEFAF=FFF@FB>FFFFFFFFFFFFFFFFFFFFFFFFFEF@F?>FFFFFFF?FFF:?ABFFF>9BFFF??F?:?BB>96:
@M04999:289:000000000-L3R54:1:1101:14036:3173 2:N:0:422
AGACTACTGGGGTATCTAATCCTGTTCGCTCCCCACGCTTTCGTCCATCAGCGTCAATCGGTATTTAGTAACCTGCCTTCGCAATCGGGGTTCTGTGTAATATCTATGCATTTCACCGCTACACTACACATTCCAGCTACTTCAATACTATTCAAGATTAACAGTATCAACGGCAGTTCTACAGTTAAGCTGCAGGTTTTCACCGCTGACTTATCAACCCGCCTACGGACCCTTTAAACCCAATAAATCCGGATAACGCTCGCATCCTCCGTATTACCGCGGCTGCTGGCACGGAGTTAGC
+
CCCCCGGGGGGGGGGGGGGGGGGGGGGGGGGGGGGGGGGGGGGGGGGGGGGGGGGGGGGGGFGGGGGGGGGGGGGGGGGGGGGGGGGGGGGGGGGGGGGGGGGGGGGGGGGGGGGGGGGGGGGGGGGGGGGGGGGGGGGGGGGGGGGGGGGGGGFGGGGGGGGGGGGGGGGGGGGGFGFGGGGGGGGGGGGGGGGGGGGGFFFFFEEFADEEEFFFFFFFFFFFFFF>@=@FFDFFFFFAD@;8@FF<CFFFFFFFFFFFFFB;?B?2<FF?6:0<AB?FB9149<BFBB?DF>FBBF2>4
@M04999:289:000000000-L3R54:1:1101:21235:3183 2:N:0:422
GTCTAGACTACTGGGGTATCTAATCCTGTTTGCTCCCCACGCTTTCGCATCTCAGCGTCAGTATCTGTCCAGAAGGCCGCCTTCGCCACCGGTATTCCTCCACATCTCTACGCATTTCACCGCTACACGTGGAATTCTACCTTCCTCTACAATACTCCAGATAACCAGTTTTAAGTGCAATTCCCAGGTTGAGCCCGGGGCTTTCACACCTAACTTAATTATCCGCCTACATGCCCTTTACGCCCAGTCATTCCGATTAACGCTCGCACCCTCCGTATTACCGCGGCTGCTGGCACGGAGG
+
CCCCCGGGGGGGGGGGGGGGGGGGGGGGGGGGGGGGGGGGGGGGGGGGGGGGGGGGGGGGGGGGGGGGGGGGGGGGGGGGGGGGGGGGGGGGGDGGGGGGGGGGGGGFGGGGGGGGGGGGGGGGGGGGGGGGGGGGGGGGGGGGGGGGGGGGGGGGGGGGGGGGGGGGFGGGGGGGFGFGGGGGGGGGGGGGGGGGGGCDDDFFFFFAEFDFEFFFFFFFF4<EFBFD?FFFEE@;@FFAEDFB@?DFFEFFF<@1:<@CEFFFFFFF1303<04<B0:AFA?7>3-21:D?FF:2:;3>(
@M04999:289:000000000-L3R54:1:1101:15800:3247 2:N:0:422
ATTGACTACTAGGGTATCTAATCCTGTTCGCTCCCCACGCTTTCGTCCATCAGCGTCAATCGGTATTTAGTAACCTGCCTTCGCAATCGGGGTTCTGTGTAATATCTATGCATTTCACCGCTACACTACACATTCCAGCTACTTCAATACTATTCAAGATTAACAGTATCAACGGCAGTTCTACAGTTAAGCTGCAGGTTTTCACCGCTGACTTATCAACCCGCCTACGGACCCTTTAAACCCAATAAATCCGGATAACGCTCGCATCCTCCGTATTACCGCGGCTGCTGGCACGGAGTT
+
CCCCCGGGGGGGGGGGGGGGGGGGGGGGGGGGGGGGGGGGGGGGGGGGGGGGGGGGGGGGGGGGGGGGGGGGGGGGGGGGGGGGGGGGGGGGGGGGGGGGGGGGFGGGGGGGGGGGGGGGGGGGGGGGGGGGGGGFFGGGGGFGGGGGGGGGGFGGGGGGGGGGGGGGGGGGGGGGFGFGGGGGGGGGGGGGGGFGGGGGFFFFFFFFFFFFFFFFEFFFFFFFFFFFFD?=@DFF3@CBEFDF@DFAEFFFFFFFFF@@623;09BFBFF:9:BFBFB4<>(30(3:?B?F?7662982
@M04999:289:000000000-L3R54:1:1101:13578:3321 2:N:0:422
GGACTACCCGGGTATCTAATCCTGTTTGCTCCCCACGCTTTCGCATCTCAGCGTCAGTATCTGTCCAGAAGGCCGCCTTCGCCACCGGTATTCCTCCACATCTCTACGCATTTCACCGCTACACGTGGAATTCTACCTTCCTCTACAATACTCCAGATAACCAGTTTTAAGTGCAATTCCCAGGTTGAGCCCGGGGCTTTCACACCTAACTTAATTATCCGCCTACATGCACTTTACGCCCAGTCATTCCGATTAACGCTCGCCCCCTCCGTATTACCGCGGCTGCTGGCACGGAGTTAGC
+
@CC<@EFCFEGEFFGGGGGGGGGGFFDFAFF@DCGGGGCFGGCFGGECFF9CCCFB:E,FEGG<CAFEFFGGFGGGDEFFEGEEGGDE=:=??FD9FDFA,ACFA?FGGGEGGGGFC774FEGFEG=::CFEFEFGDCGG?;EAFGGCA9?F?FD=FGFEDCDG9=DAD88=,,?FD+=DC;F@4,<8C<DDC84CDD/9BAFCF59A;=4*78CA?B>:4925(5>;.6)44=E5713)61<(/;177.63?02;4,((-3((--311?F01(56<411(((-(4)42(()341,-(-:-
@M04999:289:000000000-L3R54:1:1101:8843:3364 2:N:0:422
GTCGACTACTAGGGTATCTAATCCTGTTTGCTCCCCACGCTTTCGCATCTCAGCGTCAGTATCTGTCCAGAAGGCCGCCTTCGCCACCGGTATTCCTCCACATCTCTACGCATTTCACCGCTACACGTGGAATTCTACCTTCCTCTACAATACTCCAGATAACCAGTTTTAAGTGCAGTTCCCAGGTTGAGCCCGGGGCTTTCACACCTAACTTAATTATCCGCCTACATGCCCTTTACGCCCAGTCATTCCGATTAACGCTCGCACCCTCCGTATTACCGCGGCTGCTGGCACGGAGGT
+
CCCCCGGGGGGGGGGGGGGGGGGGGFGFGGGGGGGGGGGGGEGGGGGGGFGGGGGGGGGGGGGGGGGGGGGGGGGGGGGGGGGGGGGGGGGGGGGGGGFFGGGGGGGGGGGGGGGGGGGGGGGGGGGFECFGGGGGGGGBFGGGGGGFGGGGGFGGGGGCEGGFGGD9DGGGGGGGCF?DDFGGGGGGGGGGGGGGDGGGFFFFFFFFDEFFF>FFEFFFAEFF>==D=CCB3>EFFEFFF@F@DEFFFEEEE;7?;CE<B<B96(33:<FBF2:?7>FF?FB0204:?>:(1>?F(-(4
@M04999:289:000000000-L3R54:1:1101:16872:3392 2:N:0:422
GGACTACAGGGGTATCTAATCCTGTTTGCTCCCCACGCTTTCGCATCTCAGCGTCAGTATCTGTCCAGAAGGCCGCCTTCGCCACCGGTATTCCTCCACATCTCTACGCATTTCACCGCTACACGTGGAATTCTACCTTCCTCTACAATACTCCAGATAACCAGTTTTAAGTGCAGTTCCCAGGTTGAGCCCGGGGCTTTCACACCTAACTTAATTATCCGCCTACATGCCCTTTACGCTCAGTCATTCCGATTAACGCTCGCACCCTCCGTATTACCGCGGCTGCTGGCACGGAGTTAGC
+
CCCCCGGGGGGGGGGGGGGGGGGGGGGGGGGGGGGGGGGGGGGGGGGGGGGGGEGGDGGFGGGGGGGGGGGGGGGGGGGGGGGGGGGGGGGGFGGGGGGGGGGGCGGGGGGGGGGGGGGGGGGGGGGGGGGGGGGGGGGGGDGGGGGGGGGGGGGGGGGGGGGGGGFFGGGGGGGGFGFGGGGDGGGGGGGGGGGGGGGGAFFFFFFFFFFFFFFFFFFFFFF=>FFFFFFFFFFFFDFEF>(79@CCEC8<6?FF<39;BFFFFFF:BFFFFFFFA<<>F6(39?>:?BB>03-1419>4
@M04999:289:000000000-L3R54:1:1101:17047:3393 2:N:0:422
TCGGACTACAGGGGTATCTAATCCTGTTCGCTCCCCACGCTCTCGTCCATCAGCGTCAATCGGTATTTAGTAACCTGCCTTCGCAATCGGGGTTCTGTGTAATATCTATGCATTTCACCGCTACACTACACATTCCAGCTACTTCAATACTATTCAAGATTAACAGTATCAACGGCAGTTCTACAGTTAAGCTGCAGGTTTTCACCGCTGACTTATCAACCCGCCTACGGACCCTTTAAACCCAATAAATCCGGATAACGCTCGCATCCTCCGTATTACCGCGGCTGCTGGCACGGAGTT
+
CCCCCGGGGGGGGGGGGGGGGGGGGGGGGGGGGGGGGGGGGGGGGGGGGGGGGGGGGGGGGGGGGGGGGGGGGGGGGGGGGGGGGGGGGGGGGGGGGGGGGGGGGGGGGDGFGGGGGGGGGGGGGGGGGGGGGCGGGFFFGGGGGFFEGGGFGADFGGGGGGGGGGFFGGGGGGGGDGFFGGGGGFGFGGGGFCFFGGCGFFFFFFEFFFFFFFFCAFFFA@>BBF@FD=@FFFFFEECFE8@F2;@E<)?@91<FFA<@(219;>FFFFF?68:?0<AA0919>F;F:?:?BB:(,4:(
@M04999:289:000000000-L3R54:1:1101:12875:3452 2:N:0:422
CTGGACTACAGGGGTATCTAATCCTGTTCGCTCCCCACGCTTTCGTCCATCAGCGTCAATCGGTATTTAGTAACCTGCCTTCGCAATCGGGGTTCTGTGTAATATCTATGCATTTCACCGCTACACTACACATTCCAGCTACTTCAATACTATTCAAGATTAACAGTATCAACGGCAGTTCTACGGTTAAGCCGAGGGCTTTCACAGCTGACTTGTTCTCCCGCCTGCGTTCGCTTTACGCCCAATAAATCCGGACAACGCTTGCCACCTACGTATTACCGCGGCTGCTGGCACGTAGTT
+
CCCCCGGGGGGGGGGGGGGGGGGGGGGGGGGGGGGGGGGGGGGGGGGGGGGGGGGGGGGGGGGGGGGGGGGGGGGGGGGGGGGGGGGGGGGGGGGGGGGGGGGGGGGGGGGGGGGGGGGGGGGGGGGFGGGGGGGGGGGFGGGGGGGGGGGGG8FGFGGGGGGGGGGGGGGGGGGGFGFGGFGGFDGGGGGGGDGGGGGGFFFFFFFFFFFFFFFFFFFFFFFBFFFFFDDFFFDFFFFFFFFD=D@FFFFFFFFFFFBFFFFFFFFFB::BBBFF?<AABFFBB796???1?FB??F<<
@M04999:289:000000000-L3R54:1:1101:12136:3467 2:N:0:422
AGACTACTCGGGTATCTAATCCTGTTCGCTCCCCACGCTTTCGTCCATCAGCGTCAATCGGTATTTAGTAACCTGCCTTCGCAATCGGGGTTCTGTGTAATATCTATGCATTTCACCGCTACACTACACATTCCAGCTACTTCAATACTATTCAAGATTAACAGTATCAACGGCAGTTCTACAGTTAAGCTGCAGGTTTTCACCGCTGACTTATCAACCCGCCTACGGACCCTTTAAACCCAATAAATCCGGATAACGCTCGCATCCTCCGTATTACCGCGGCTGCTGGCACGGAGTTAGC
+
CCCCCGGGGGGGGGGGGGGGGGGGGGGGGGGGGGGGGGGGGGGGGGGGGGGGGGGGFGGGGGFGFGGGGFGGGGGGGGGGGGGGGGGGGGGGGGGFGGGGGGGGFFGGGGGGGGGGGGGGGGGGGFFGGGGGGGGGGGGGGGGGEGGGGGGGGGCFFGGGGGGGGGGGGGGGGGGGFGFGGGGGGGGGGGGGGGGGGFGGFFFFFDEFFFFEFFFFFFFFFFBFFFFFFFBFFF:C5C<F?6;@FFFFEFF0<DDFFFF?<BF>?FFBA?FB:<:AD<?>;>>FB<?::::?B0(6??A95
@M04999:289:000000000-L3R54:1:1101:8487:3471 2:N:0:422
ATGTGACTACTGGGGTATCTAATCCTGTTTGCTCCCCACGCTTTCGCATCTCAGCGTCAGTATCTGTCCAGAAGGCCGCCTTCGCCACCGGTATTCCTCCACATCTCTACGCATTTCACCGCTACACGTGGAATTCTACCTTCCTCTACAATACTCCAGATAACCAGTTTTAAGTGCAATTCCCAGGTTGAGCCCGGGGCTTTCACACCTAACTTAATTATCCGCCTACATGCCCTTTACGCCCAGTCATTCCGATTAACGCTCGCACCCTCCGTATTACCGCGGCTGCTGGCACGGAGTT
+
CCCCCFGGGGCFGFEFGGGGGGGGFAFCEFGGFGGGGGGEGG:FFEEC7FGGECDF@FGGGFGGFGGGGGGDEEFGGGCGEFFFGGGGFF7BCFFGGECGFGGCGFG9FGGCCFGGGGGDGGEFECFEGGGGGGGGGGGGGGGGGGGGGGDFFGAEGFGG=FEGFFFDE=EGCFFGFF?FGGFFGF?D<FCGFGGGGGGDEF4@AFFF2>2378=FCA+9=>:DF-5@BBEE35>EF;4+6;3(8;EFF)936;7/;<C<?B(--1(79:(4<>:0::>A<:19>9;B:2>>:(),((2-.
@M04999:289:000000000-L3R54:1:1101:21030:3549 2:N:0:422
GGACTACTCGGGTATCTAATCCTGTTTGCTCCCCACGCTTTCGCATCTCAGCGTCAGTATCTGTCCAGAAGGCCGCCTTCGCCACCGGTATTCCTCCACATCTCTACGCATTTCACCGCTACACGTGGAATTCTACCTTCCTCTACAATACTCTAGTTAACCAGTTTTAAGTGCAATTCCTAGGTTGAGCCCAGGGCTTTCACACCTAACTTAATTATCCGCCTACATGCCCTTTACGCCCAGTCATTCCGATTAACGCTCGCACCCTCCGTATTACCGCGGCTGCTGGCACGGAGTTAGC
+
CCCCCGGGGGGGGGGGGGGGGGGGGGGGGGGGGGGGGGGGGGGGGGGGGGGGGGGGGGGGGGGGGGGGGGGGGGGGGGGGGGGGGGGGGGGGGGGGGGGGGGGGGGGGGGGGGGGGGGGGGGGGGGGGGGGGGGGGGGGGGGGGGGGGGFGGGGGGGGGGGGGGGGGGGGFGGGGGFGFGGGGGGGGGGGGFCEGGGGGFFCFFFFFFFFEEEFFFFFFFFDFFFFFFFFFFFFFFFFFF@DFFEFFFFC;6@<DFEFFDF@0(6>:0<:>F6::>ADF>0(4>>FB?:?0<?F06:?AF9
@M04999:289:000000000-L3R54:1:1101:25140:3638 2:N:0:422
TGACTACCGGGGTATCTAATCCTGTTTGCTCCCCACGCTTTCGCATCTCAGCGTCAGTATCTGTCCAGAAGGCCGCCTTCGCCACCGGTATTCCTCCACATCTCTACGCATTTCACCGCTACACGTGGAATTCTACCTTCCTCTACAATACTCCAGATAACCAGTTTTAAGTGCAATTCCCAGGTTGAGCCCGGGGCTTTCACACCTAACTTAATTATCCGCCTACATGCCCTTTACGCCCAGTCATTCCGATTAACGCTCGCACCCTCCGTATTACCGCGGCTGCTGGCACGGATTTAGC
+
CCCCCFGGGGDCFEGGGGGGGGGGGFGGGGGGCFGEGGEGGGFGEGEGGGGGGGGCFFFGGGCFGEGCFGGFGGG@ECGGGGC?FGDFGDGGDDFGCEGGFGGGGGGDGFGEFGGGGCCGGGGGGGCGEGGEGGFGGGG8==FGGDCGGGDGGFEFGGGG?D?DFFCDGFGGC=CGFGAFGGGCFF6C8EGGGG>CDGF4@FF9ABAFEFF?B=BC4FA?A=@DFFF?<333@@EEFFF)6;34;A<C?<(1;3:DF(7013>BFFFB:BBBBFBAA2499;02(42)0-(2(((((44>9
@M04999:289:000000000-L3R54:1:1101:20401:3675 2:N:0:422
AGACTACCCGGGTATCTAATCCTGTTTGCTCCCCACGCTTTCGCATCTCAGCGTCAGTATCTGTCCAGAAGGCCGCCTTCGCCACCGGTATTCCTCCACATCTCTACGCACTTCACCGCTACACGTGGAATTCTACCTTCCTCTACAATACTCCAGATAACCAGTTTTAAGTGCAATTCCCAGGTTGAGCCCGGGGCTTTCACACCTAACTTAATTATCCGCCTACATGCCCTTTACGCCCAGTCATTCCGATTAACGCTCGCACCCTCCGTATTACCGCGGCTGCTGGCACGGCGTTAGC
+
CCCCCGGGGGGGGGGGGGGGGGGGGGGGGGGGGGGGGGGGGGGGGGGGGGGGGGGGGGGGGGGGGGGGGGGGGGGGGGGGGGGGGGGGGGGGGGGGGGGGGGGGGGGGGGGGGGGGGGGGGGGGGGGGGGGGGGGGGGGGGGGGGGGGGGGGGGGGGGGGGGGGGGFGGGGGGGGGFGFGGGGGGGGGGGGGGGGGGGGGFFFFFFAFFFFFFFFFFFFFFFFFFFECCFEFFFFEE@FFBF@;@FF?F?1;18?AAFFFFBB>F>?131188?FFF90223;>>()5?6(.31((2(8?9
@M04999:289:000000000-L3R54:1:1101:19013:3717 2:N:0:422
TGACTACTCGGGTATCTAATCCTGTTTGCTCCCCACGCTTTCGCATCTCAGCGTCAGTATCTGTCCAGAAGGCCGCCTTCGCCACCGGTATTCCTCCACATCTCTACGCATTTCACCGCTACACGTGGAATTCTACCTTCCTCTACAATACTCCAGATAACCAGTTTTAAGTGCAGTTCCCAGGTTGAGCCCGGGGCTTTCACACCTAACTTAATTATCCGCCTACATGCCCTTTACGCCCAGTCATTCCGATTAACGCTCGCACCCTCCGTATTACCGCGGCTGCTGGCACGGATGTAGC
+
CCCCCFEGGDGGGGFGFGGGGGGGGGGGGGGGGGGGGGEGGGGGGGGDFFFGGGGGDFGFFGFGGGGGCGGGGGGGGGGGGGGGGGGGGGGGGGGGGGGGGFEGCEFGGGGGGGGFGGEGGGGGGGGGGGGGGGGGGGGFFGGGCGGGGGGGGGGDEGFGCFFEEGGGGGGGCGDFFGFGG=8EFGFGGGGGGGGGGGGGF6F6*:AAEFFFEFFFFFFFB9@FFFFCEF3>5@FC)28>@6?8;47?<C@0(((9):@:F(2(2(48<((-.,5<)94670441:4)((.)(41((5).)
@M04999:289:000000000-L3R54:1:1101:12014:3792 2:N:0:422
TCAGACTACAGGGGTATCTAATCCTGTTTGCCCCCCACGCTTTCGCATCTCAGCGTCAGTATCTGTCCAGAAGGCCGCCTTCGCCACCGGTATTCCTCCACATCTCTACGCATTTCACCGCTACACGTGGAATTCTACCTTCCTCTACAATACTCCAGATAACCAGTTTTAAGTGCAATTCCCAGGTTGAGCCCGGGGCTTTCACACCTAACTTAATTATCCGCCTACATGCCCTTTACGCCCAGTTATTCCGATGACCGCTCGCACCCTCCGCATTACCGCGGCTGCTGGCACGGAGTT
+
@C<CCGGGGGGGCG@C@AFCFGGGGGFFGGGGGGGEGGGGGGGGGCFFDGFGCGDGGGGGGGGGGGFGGGGGGGGGGGGGCFFGGGDFEGGGGGGGGGGEFGGGFGGGGGGGEGDFGGFGGGGGGGGGGCGGGGBDFGGFGGGGGGGGF9DGFFDDFCFGGGFFGG92=EC=CF?9CGC?FDDGGGFGG,59CF57DCC/AF9>>+/?5BE:CFFA?AF?FC@DFF73;??83@5(4..:;7@;(4)/)/<C(43(.249004(4611:((-4((,(6<)23606(-().52()(499?(
@M04999:289:000000000-L3R54:1:1101:12721:3805 2:N:0:422
GATTGACTACTAGGGTATCTAATCCTGTTTGCTCCCCACGCTTTCGCATCTCAGCGTCAGTATCTGTCCAGAAGGCCGCCTTCGCCACCGGTATTCCTCCACATCTCTACGCATTTCACCGCTACACGTGGAATTCTACCTTCCTCTACAATACTCCAGATAACCAGTTTTAAGTGCAATGCCCAGGTTGAGCCCGGGGCTTTCACACCTAACTTAATTATCCGCCTACATGCCCTTTACGCCCAGTCATTCCGATTAACGCTCGCACCCTCCGTATTACCGCGGCTGCTGGCACGGAGTC
+
CCCCCGGGGGGGGGGGGGGGGGGGGGGGGGGGGGGGGGGGGGGGGGGGGGGGGGGGGGGGGGGGGGGGGGGGGGGGGGGGGGGGGGGGGEGGGGGGGGGGGGGGGGFGGGGGGGGGGGGGGGGGGGGGGGGGGGGGGGGGGGDFFGGGGGGGGGGGGGGGGGGGGGGGGGGGGFGGFGFGGGGGGGGGGGG6FGGGGGGGFFFFAFFFFF@3>FFFFFFEFE495@>?:=C46BBFDFFFFFF@;;4<<CEF?3,86?EE?03(702;B?B??FB:::<<)-131(((4)).4(),.,21,
@M04999:289:000000000-L3R54:1:1101:6700:3827 2:N:0:422
CTGACTACTGGGGTATCTAATCCTGTTCGCTCCCCACGCTTTCGTCCATCAGCGTCAATCGGTATTTAGTAACCTGCCTTCGCAATCGGGGTTCTGTGTAATATCTATGCATTTCACCGCTACACTACACATTCCAGCTACTTCAATACTATTCAAGATTAACAGTATCAACGGCAGTTCTACAGTTAAGCTGCAGGTTTTCACCGCTGACTTATCAACCCGCCTATGGACCCTTTAAACCCAATAAATCCGGATAACGCTCGCATCCTCCGTATTACCGCGGCTGCTGGCACGGAGTT
+
CCCC?E<FGFGGGGGE<CECCFE-,;C,@@CGEGE8@7B@FEFGGFE@FGGCGFGG,,@,C:CE,<C,6FEFD@B,E=FF@<F@CF<FGGGFCEF,C@EGEECEF<FG9EEFGF9@EFGCG7@EE?FGGECFFFFFGGDGGGCFE;ACDF;D=EC,4@9@8AE8@DAEGF88+@D=AGFGGGGF=EDGFGEG6EFFGCDFFFFFFDE>=>CFEFFFF9A=452:@2>B=:B=>DFFCE4AD=91@8ACCC190(/8AEF@FFFF9?BFFB<B11(42<449903798:74:02:40(4,
@M04999:289:000000000-L3R54:1:1101:6849:3927 2:N:0:422
CTACTAGGGTATCTAATCCTGTTCGCTCCCCACGCTTTCGTCCATCAGCGTCAATCGGTATTTAGTAACCTGCCTTCGCAATCGGGGTTCTGTGTAATATCTATGCATTTCACCGCTACACTACACATTCCAGCTACTTCAATACTATTCAAGATTAACAGTATCAACGGCAGTTCTACAGTTAAGCTGCAGGTTTTCACCGCTGACTTATCAACCCGCCTACGGACCCTTTAAACCCAATAAATCCGGATAACGCTCGCATCCTCCGTATTACCGCGGCTGCTGGCACGGAGTTAGCCG
+
CCCCCGGGGGGGGGGGGGGGGGGGGGGGGGGGGGGGGGGGGGGGGGGGGGGGGGGGGGGGGGGGGGGGGGGGGGGGGGGGGGGGGGGGGGGGGGGGGGGGGGGGGGGGGGGGGGGGGGGGGGGGGGGGGGGGGGGGGGGGGGGGGGGGGGGGGGGGGGGGGGGGGGGGGGGGGGGGFGFGGGGGFGFFGGGGGEFGGGGGFFFFFFFFFFEEEFFFA>DBFFFFFDBBFFFFFFEFB@DFFFFFFFFF@F;?EFFBDFFFFFF??7?>:1:B>AFFFBF66>BFF>B<B?FB014))45>
@M04999:289:000000000-L3R54:1:1101:25488:3974 2:N:0:422
AAGACTACAGGGGTATCTAATCCTGTTTGCTCCCCACGCTTTCGCATCTCAGCGTCAGTATCTGTCCAGAAGGCCGCCTTCGCCACCGGTATTCCTCCACATCTCTACGCATTTCACCGCTACACGTGGAATTCTACCTTCCTCTACAATACTCCAGATAACCAGTTTTAAGTGCAGTTCCCAGGTTGAGCCCGGGGCTTTCACACCTAACTTAATTATCCGCCTACATGCCCTTTACGCCCAGTCATTCCGATTAACGCTCGCACCCTCCGTATTACCGCGGCTGCTGGCACGGAGTT
+
CCCCCGGGGGGGGGGGGGGGGGGGGGGGGGGGGGGGGGGGGGGGG:FGGGGGGGGGGGGGGGGGGGGGGGGGGGGGGGGGGGGGGGGGGGGGGGGGGGGGGGGGGGGGGGGGGGGGGGGGGGGGGGGGGGGGGGGGGGGGGGGGGGGGGGGGGGGGGGGGGGGGGGGGGGGGGFGGFGFDFFFFEGGGGGGGGGGGGGGFFFFFFFFFEBDFFFFFFFFFFFFDFFFFFFFFFFFFFFFFFF?2@=EFFFF;;?D@FEFFF:11>FB:0(49:B0:DBAFFF>FFFFFF0:?<?;61?F
@M04999:289:000000000-L3R54:1:1101:6125:4008 2:N:0:422
TGACTACTGGGGTATCTAATCCTGTTCGCTCCCCACGCTTTCGTCCATCAGCGTCAATCGGTATTTAGTAACCTGCCTTCGCAATCGGGGTTCTGTGTAATATCTATGCATTTCACCGCTACACTACACATTCCAGCTACTTCAATACTATTCAAGATTAACAGTATCAACGGCAGTTCTACAGTTAAGCTGCAGGTTTTCACCGCTGACTTATCAACCCGCCTACGGACCCTTTAAACCCAATAAATCCGGATAACGCTCGCATCCTCCGTATTACCGCGGCTGCTGGCACGGAGTTAGC
+
CCCCCGGGGGGGGGGGGGGGGGGGGGGGGGGGGGGGGGGGGGGGGGGGGGGGGGGGGGGGGGGGGGGGGGGGGGGGGGGGGGGFGGGGGGGGGGGGGGGGGGGGGGGGGGGGGGGGGGGGGGGGGGGGGGGGGGGGGGGGGGGGGGGGGGGGGDDFFDGGGGGGGGGGGGGGGDGGFGFGGGGGGGGFGGGGGGGGGGGGFFFFFEEBFFFFFFFFFFFFFFFFFF@DFFFFFFFFFFFF<<@FEFEEFFBFDDDEFF;6@FFFFF?BFFF02<44<<89>B;49??FB?B<:29>BBFFA
@M04999:289:000000000-L3R54:1:1101:13252:4013 2:N:0:422
GGACTACTGGGGTATCTAATCCTGTTCGCTCCCCACGCTTTCGTCCATCAGCGTCAATCGGTATTTAGTAACCTGCCTTCGCAACCGGGGTTCTGTGTAATATCTATGCATTTCACCGCTACACTACACATTCCAGCTACTTCAATACTATTCAAGATTAACAGTATCAACGGCAGTTCTACAGTTTAGCTGCAGGTTTTCACCGCTGACTTATCAACCCGCCTACGGACCCTTTAAACCCAATAAATCCGGATAACGCTCGCATCCTCCGTATTACCGCGGCTGCTGACACGGAGTTAGC
+
CCCCCGGGGGGGGGGGGGGGGGGGGGGGGGGGGGGGGGGGGGGGGGGGGGGGGGGGGGGGGGGGGGGGGGGGGGGGGGGGGGGGGGGGGGGGGGGGGGGGGGGGGGGGGGGGGGGGGGGGGGGGGGGGGGGGGGGGGGGGGGGGGGGGGGGFGGGGFGGGGGGGGGGGGGGGGDGGFFFCGGGGFFGGGGGGGGGGGGGGFFFFFFFFFFFFFFFFFFFFDBFFFFFDFFFFFF377CFA?FDDEF379;91((:.7?;<?;93,9(.81(-417AD>:090142(),)48??(71:1>><
@M04999:289:000000000-L3R54:1:1101:9866:4085 2:N:0:422
CGAGACTACTCGGGTATCTAATCCTGTTTGCTACCCACGCTTTCGAGCATGAACGTCAGTGTTATCCCAGGAGGCTGCCTTCGCCGTCGGTATTCCTCCACATCTCTACGCATTTCACTGCTACACGTGGAATTCTACCTCCCTCTGACACACTCTAGTTTGACAGTTTCAAATGCACGTCCCAAGTTGAGCTCGGGGATTTCACATCTGACTTATCTAACCGTCTGCGCTCGCTTTACGCCCAGTAATTCCGATTAACGCTCGCACCCTACGTATTACCGCGGCTGCTGGCACGTAGTT
+
CCCCCGGGGGGGGGGGGGGGGGGGFGGFGGGGGGGGGGGGGGGGGGGGGGGGGGGGGGGGGGGGGGGGGGGGGGGGGGGGGGGGGGCGGGGGDFFGGGGGGGGGGGGGGGGGGGGGGGGGGGGGGGGGGGGGGGGGGGGGGGGGGGGGGGGGG=FGGGEGDGGGGGD8@FGFGFGGFGFGGGGGGGGGGG??EFEGCDGGFFFFFFFFFF@EE6CFCAFFFFFFF==E=@=@F>FB@CC3;9@FF3C<CFF?(38@FFE;;<?06BFB<:?F?:?<>2)-(-9>B>;F??(21.3:0(-6
@M04999:289:000000000-L3R54:1:1101:17233:4097 2:N:0:422
TGCGACTACAGGGGTATCTAATCCTGTTCGCTCCCCACGCTTTCGTCCATCAGCGTCAATCGGTATTTAGTAACCTGCCTTCGCAATCGGGGTTCTGTGTAATATCTATGCATTTCACCGCTACACTACACATTCCAGCTACTTCAATACTATTCAAGATTAACAGTATCAACGGCAGTTCTACAGTTAAGCTGCAGGTTTTCACCGCTGACTTATCAACCCGCCTACGGACCCTTTAAACCCAATAAATCCGGATAACGCTCGCATCCTCCGTATTACCGCGGCTGCTTGCACGGAGTT
+
CCCCCGGGGGGGGGGGGGGGGGGGGGGGGGGGGGGGGGGGGGGGGGGGGGGGGGGGGGGGGGGGGGGGGGGGGGGGGGGGGGGGGGGGGGGGGGGGGGGGGGGGGGGGGGGGGGGGGGFGGGGGGGGGGGGGGGGGGGGGGGGGGGGGGGGGGFGGGGGGGGGGGGGGGGGGGDGDDGFGGGGGGGGGGGGGGGGGGGFGFFFFFFEFFFFFFFFFFFFFFFFFFFFD@@DFF@F;@FFFFF;@FFEFCEEFFFD;?FFF>BFFF9?>:)5:9?:B>BFF?>96(,407)3:B??61>48
@M04999:289:000000000-L3R54:1:1101:12562:4117 2:N:0:422
TCTGACTACAAGGGTATCTAATCCTGTTTGCTCCCCACGCTTTCGCATCTCAGCGTCAGTATCTGTCCAGAAGGCCGCCTTCGCCACCGGTATTCCTCCACATCTCTACGCATTTCACCGCTACACGTGGAATTCTACCTTCCTCTACAATACTCCAGATAACCAGTTTTAAGTGCAATTCCCAGGTTGAGCCCGGGGCTTTCACACCTAACTTAATTATCCGCCTACATGCCCTTTACGCCCAGTCATTCCGATTAACGCTCGCACCCTCCGTATTACCGCGGCTGCTGGCACGGAGTT
+
CCCCCGGGGGGGGGGGGGGGGGGGGGGGGGGGGGGGGGGGGGGGGGGGGGGGGGGGGGGGGGGGGGGGGGGGGGGGGGGGGGGGGGGGGGGGGGGGGGGGGGGGGGGGGGGGGGGGGFGGGGGGGGGGGGGGGGGGGGGGGGGGGGGGGGGGGFGGGGGGGGGGGGFGGGCGFFGGFGFGGGGGGGFFGGGGGGGGGGGGFFFFFFFDFFFFFFFFFFFEFEFF@=@FEF?EFFFD@EFFFF>?@FFFFFFFED@;?EE;6??FFFFFFFFF>:6702>48;>9;9B6?F:BFB?BFFB?
@M04999:289:000000000-L3R54:1:1101:7184:4141 2:N:0:422
TAGACTACAGGGGTATCTAATCCTGTTCGCTCCCCACGCTTTCGTCCATCAGCGTCAATCGGTATTTAGTAACCTGCCTTCGCAATCGGGGTTCTGTGTAATATCTATGCATTTCACCGCTACACTACACATTCCAGCTACTTCAATACTATTCAAGATTAACAGTATCAACGACAGTTCTACAGTTAAGCTGCAGGTTTTCACCGCTGACTTATCAACCCGCCTACGGACCCTTTAAACCCAATAAATCCGGATAACGCTCGCATCCTCCGTATTACCGCGGCTGCTGGCACGGAGGT
+
CCCCCGGGGGGGGGGGGGGGGGGGGGGGGGGGGGGGGGGGGGGGGGGGGGGGGGGGGGGGGGGGGGGGGGGGGGGGGGGGGGGGGEGGGDGGGGGGGGGGGGGGGGGGGGGGGGGGGGGGGGGGGGGGGGGGGGGGGGGGGGGGGGFGGGGGGGGFGGGGGGGGGGGGGGGGGGGGFGFGGGGGGFGGGGGGGGGGGFGFFFFFFAEEFBDFFFFFFFFFFFFFFFFFD?@BFF@EEFEFD;;6@FEFEFE@6@F;E@F><;>>6:BFF><BFFF?AFFB>F9>9>FF:204)499((-
@M04999:289:000000000-L3R54:1:1101:14230:4233 2:N:0:422
GGCTACAAGGGTATCTAATCCTGTTTGCTCCCCACGCTTTCGCATCTCAGCGTCAGAATCTGTCCAGAAGGCCGCCTTCGCCACCGGTATTCCTCCACATCTCTACGCATTTCACCGCTACACGTGGAATTCTACCTTCCTCTACAATACTCCAGATAACCAGTTTTAAGTGCAGTTCCCAGGTTGAGCCCGGGGCTTTCACACCTAACTTAATTATCCGCCTACATGCCCTTTACGCCCAGTCATTCCGATTAACGCTCGCACCCTCCGTATTACCGCGGCTGCTGGCACGGAGTTAGCC
+
CCCCCGGGGGGGGGGGGGGGGGGGGFGGGGGGGGGGGGGGGGGG7FGGGGGGGGGGGGFGGGGGDGGFGGGGGGGGGGFFGGGEGGGGEGGGGGGGGGGGGGGFGGGGGGGGGGGGGGGGGGGGFGGGGGGGGFGFFGGGGGGGGGGGGGGG@EGGGFCEGGGGGCDFGAEFFGGGFGFFDFFFFEFGGGCGEGEGGGFDFFCFDFFF@EFFFAFFCFF>FDDDFFF?=EBEFFFF@F9A?D(7AE3C3;700;EEFF1<>B>>>F:30,3(4()6.(,-3;09?5:004<31-,(4<<>2
@M04999:289:000000000-L3R54:1:1101:23185:4320 2:N:0:422
GACTACTAGGGTATCTAATCCTGTTTGCTCCCCACGCTTTCGCATCTCAGCGTCAGTATCTGTCCAGAAGGCCGCCTTCGCCACCGGTATTCCTCCACATCTCTACGCATTTCACCGCTACACGTGGAATTCTACCTTCCTCTACAATACTCTAGTTAACCAGTTTTAAGTGCAATTCCTAGGTTGAGCCCAGGGCTTTCACACCTAACTTAATTATCCGCCTACATGCCCTTTACGCCCAGTCATTCCGATTAACGATCGCACCCTCCGTATTACCGCGGCTGCTGGCACGGTGTTAGCC
+
CCCCCGFEGGGFGGGGGGGGGGGGGGGGGGGGGFCFGGGGGGDG,CFGGGGGGGGGGGAFGGGGGGGGGGGGGGGGGGGGGCGGGGGECFGGGGGGFDDB8EGCGGGGGCFGFGGGGGGGGGGGGGGGGGCFFGGFFFGGGGFGGGGFGGGGDFGGDGGG8=FGFGG8DEFGGDFGFGFDCCGFF?EGFDFEGGGGCFGGFFFF5;66:=EFAF+104B45>:<BE?<:47):BCF@>@D2>.0>?47C;@?F@?<@((61(3@>;(,(.48734<90212>99?:7:<3)4((---).43
@M04999:289:000000000-L3R54:1:1101:26500:4356 2:N:0:422
GTTGACTACTGGGGTATCTAATCCTGTTTGCTCCCCACGCTTTCGCATCTCAGCGTCAGTATCTGTCCAGAAGGCCGTCTTCGCCACCGGTATTCCTCCACATCTCTACGCATTTCACCGCTACACGTGGAATTCTACCTTCCTCTACAATACTCTAGTTAACCAGTTTTAAGTGCAATTCCTAGGTTGAGCCCAGGGCTTTCACACCTAACTTAATTATCCGCCTACATGCCCTTTACGCCCAGTCATTCCGATTAACGCTCGCACCCTCCGTAGTACCGCGGCTGCTGGCACGGAGTT
+
CCCCCGGGGGGGGGGGGGGGGGFGGFGGGGGGGGGGGGGGGGGGGGGGGGGGGGGGGGGGGGGGGGGGGGGGGGGGGGGGFGGGGGGGGGGGGGGGGGGGGGGGGGDGGGGGGGGGGGGGGGGGGGGGGDGGGGGGGGGGGGGGGFGGGGGCGGGGGGGGGGGGGGDAFGGGGGGGFGF?7FGF9DDEGFGGGGFCCCDGFFFFFFFFC@EFFFAFFFFFFE=DFFFFFFEFED2BFFFFFF>@BE@>CE<C8<F;?FE(4;?F03:9D?FFB:1(4AD58>0;>>;(:>0:2<:996?F
@M04999:289:000000000-L3R54:1:1101:17152:4358 2:N:0:422
TGGACTACTCGGGTATCTAATCCTGTTTGCTCCCCACGCTTTCGCATCTCAGCGTCAGTATCTGTCCAGAAGGCCGCCTTCGCCACCGGTATTCCTCCACATCTCTACGCATTTCACCGCTACACGTGGAATTCTACCTTCCTCTACAATACTCTAGTTAACCAGTTTTAAGTGCAATTCCTAGGTTGAGCCCAGGGCTTTCACACCTAACTTAATTATCCGCCTACATGCCCTTTACGCCCAGTCATTCCGATTAACGCTCGCACCCTCCGTATTACCGCGGCTGCTGGCACGGAGTT
+
CCCCCGGGGGGGGGGGGGGGGGGGGGGGGGGGGGGGGGGGGGGGGGGGGGGGGGGGGGGGGGGGGGGGGGGGGGGGGGGGGGGGGGGGGGGGGGGGGGGGGGGGGGGGGGGGGGGGGGGGGGGGGGGGGGGGGGGGGGGGGGGGGGGFGGGGGGGDGGGGGGGGGGGFGGGGGGGGFGFGGGGGGGGGGGGGGGGGGGGGFFFFFFFFFFFCFFFFFFFFFAFFFFFFFFFEFEF=EE@EFFFFFF@EEFCE?DFFE<D@DFFFFFFFFFFF?BBFAAB<BB>BFBFFF?BF?F90;<?
@M04999:289:000000000-L3R54:1:1101:10809:4371 2:N:0:422
CGGACTACCCGGGTATCTAATCCTGTTCGCTCCCCACGCTTTCGTCCATCAGCGTCAATCGGTATTTAGTAACCTGCCTTCGCAATCGGGGTTCTGTGTAATATCTATGCATTTCACCGCTACACTACACATTCCAGCTACTTCAATACTATTCAAGATTAACAGTATCAACGGCAGTTCTACAGTTAAGCTGCAGGTTTTCACCGCTGACTTATCAACCCGCCTACGGACCCTTTAAACCCAATAAATCCGGATAACGCTCGCATCCTCCGTATTACCGCGGCTGCTGGAACGGAGTT
+
CCCCCFEFGGGGGGGGGGGGGGGGGGGGGGGGDGGGGGGGGGCGGGGGGGGGGGGGGGGGGGFGGGGGGGGGGFGGGGGGGGGGGGFFGGGGDFGGGGGGGGGGFEGGGDGEFGGGGGGGGGGGGGGGGGGGFGGDFFCGEEGGFGGGGGGFGGGGGGFGGGGGGDGGGGGGGEDGFGDGGGGGFGGGFCEECCFFGGFFFFFFF>A?>B94AABFCCFFBF2@(>3@2>@2;;;EC?EF8@733=EFCE@BFF@DAE<(3<F1907(3<074:B3AAFB6>9>118::((.4:(-483
@M04999:289:000000000-L3R54:1:1101:8584:4374 2:N:0:422
TAGAGACTACTCGGGTATCTAATCCTGTTTGCTCCCCACGCTTTCGCATCTCAGCGTCAGTATCTGTCCAGAAGGCCGCCTTCGCCACCGGTATTCCTCCACATCTCTACGCATTTCACCGCTACACGTGGAATTCTACCTTCCTCTACAATACTCCAGATAACCAGTTTTAAGTGCAATTCCCAGGTTGAGCCCGGGGCTTTCACACCTAACTTAATTATCCGCCTACATGCCCTTTACGCCCAGTCATTCCGATTAACGCTCGCACCCTCCGTATTACCGCGGCTGCTGGCACGGAGTT
+
CCCCCGGGGGGGGGGGGGGGGGGGGGGGGGGGGGGGGGGGGGGGGGGGGGGGGGGGGGGGGGGGGGGGGGGGGGGGGGGGGGGGGGGGGGGGGGGGGFGGGGGFGFFGGGGGGGGGGGGGGGGGGGGGGGGGGGGFFGGGGGGGGGGGGGGGGGGGGGGGGGGGGGFGFGCFGGGGFGFGCGGGGGGGG@FFCGGGGGDDBFFFFF>FD=EFFFFFEFCEFFE@B@@DBFEFFFDFFFFFFFFFF0/7<<?CEF;?F;CEB>B?0,3;BB:BF9(21?BBB01;>B;B:F?06?BB>;>13
@M04999:289:000000000-L3R54:1:1101:11002:4381 2:N:0:422
CGATGACTACTAGGGTATCTAATCCTGTTTGCTCCCCACGCTTTCGCATCTCAGCGTCAGTATCTGTCCAGAAGGCCGCCTTCGCCACCGGTATTCCTCCACATCTCTACGCATTTCACCGCTACACGTGGAATTCTACCTTCCTCTACAATACTCCAGATAACCAGTTTTAAGTGCAGTTCCCAGGTTGAGCCCGGGGCTTTCACACCTAACTTAATTATCCGCCTACATGCCCTTTACGCCCAGTCATTCCGATTAACGCTCGCACCCTCCGTATTACCGCGGCTGCTGGCACGGAGTT
+
CCCCCGGGGGGGGGGGGGGGGGGGGGGGGGGGGGGGGGGGGGFFGGGGGGGGGGGGGGGGGGGGGGGGGGGGGGGGGGGGGGFGGGGGGGGGGGGGGGGGGGGGGGGGGGGGGGGGGGGGGGGGGGGGGGGGGGGGGGGGGGGGGGFGGGFFGGGGGGGGGGGGGGGGCGGGGGGGFGFGGGGGGGGGGGGGFFGGDGGGFFFFFFFAFDFFFFFFFFFFFF4>=@FFFFEEEFFED@CFDDFFFFFF<CFEFE<@08C><FFFFFFB><BBBB?F8?94427(411>6:20?2289BFF.
@M04999:289:000000000-L3R54:1:1101:19747:4477 2:N:0:422
CAAGGACTACCCGGGTATCTAATCCTGTTTGCTCCCCACGCTTTCGCATCTCAGCGTCAGTATCTGTCCAGAAGGCCGCCTTCGCCACCGGTATTCCTCCACATCTCTACGCATTTCACCGCTACACGTGGAATTCTACCTTCCTCTACAATACTCCAGATAACCAGTTTTAAGTGCAATTCCCAGGTTGAGCCCGGGGCTTTCACACCTAACTTAATTATCCGCCTACATGCCCTTTACGCCCAGTCATTCCGATTAACGCTCGCACCCTCCGTATTACCGCGGCTGCTGGCACGGAGTT
+
CCCCCGGGGGGGGGGGGGGGGGGGGGGGGGGGGGGGGGGGGGGGGGGGGGGGGGGGGGGGGGGGGGGGGGGGGGGGGGGGGGGGGGGGGGGGGGGGGGGGGGGGGGGGGGGGGEGGGGGGGGGGGGGGGGGGGGGGFGGGGGGGGGGGGGGGGGGGGGGGGGGGGGGGGGGGGGGGFGFGGGGGGGGGCGFGGGGGDGGG>A?FFFFFFDFFFFFFFFFFFFCDFDFFFEFFEEFEFFFFFD@BF@@FFCEEEE@0?FBAF6:FF96>>FFBFF???:AF9<BFFFF11:??:BBF;9>?(
@M04999:289:000000000-L3R54:1:1101:24077:4637 2:N:0:422
GACTACAGGGGTATCTAATCCTGTTTGCTCCCCACGCTTTCGCATCTCAGCGTCAGTATCTGTCCAGAAGGCCGCCTTCGCCACCGGTATTCCTCCACATCTCTACGCATTTCACCGCTACACGTGGAATTCTACCTTCCTCTACAATACTCCAGATAACCAGTTTTAAGTGCAATTCCCAGGTTGAGCCCGGGGCTTTCACACCTAACTTAATTATCCGCCTACATGCCCTTTACGCCCAGTCATTCCGATTAACGCTCGCACCCTCCGTATTACCGCGGCTGCTGGCACGGAGTGAGCC
+
CCCCCGGGGGGGGGGGGGGGGGGGGGGGGGGGGGGGGGGGGGGGGGGGGGGGGGGGGGGGGGGGGGGGGGGGGGGGGGGGGGGGGGGGGGGGGGGGGGGGGGGGGGGGGGGGGGGGGGGGGGGGGGGGGGGGGGGGGGGGGGGGGGGGGGGGGGGGGGGGGGGGGGGGGGGGGGGGFGFGGGGGGGGGGGGGGGGGDFGGFFFFFFFFFFFFFFFFFFFDFFDFFFFFFEFFFFFFFFFDFFFFFFFFFF??@DEFDFFFBBFFBFFFFFBFF?BFAB0919B>::246<BF9>6B(4433
@M04999:289:000000000-L3R54:1:1101:4947:4639 2:N:0:422
TCGACTACCCGGGTATCTAATCCTGTTTGCTCCCCACGCTTTCGCATCTCAGCGTCAGTATCTGTCCAGAAGGCCGCCTTCGCCACCGGTATTCCTCCACGTCTCTACGCATTTCACCGCTACACGTGGAATTCTACCTTCCTCTACAATACTCCAGATAACCAGTTTTAAGTGCAATTCCCAGGTTGAGCCGGGGGCTTTCACACCTAACTTAATTATCCGCCTACATGCCCTTTACGCCCAGTCATTCCGATTAACGCTCGCACCCTCCGTATTCCGGCGGCTGCGGCCACGGAGTTAC
+
CCCCCEGG?FECGCFGEFEFGGGGFFG9A9<FG8FFF7@FECFEGGGEFGGGGGFEGGGEGGGFEEFFFGCECDCC=@F:FCDGGGFCFF:FAFGAEEFGCGGFGEGGGC:F7,,CEEFGFGGGGGGCEE,CEFGGFGGCFFFGGGEFGCDGFGG8===FAFDFGFFCFGDGDF?C9?:FG+=FBEFGGGGG*:C9C<D7;+488F;FE),/1=6658+)131:1(14?<;5(5(4)7<A9>:B,).6)6402:((6A<>2-16(-28(38;002(.4((-7(((-,,4(41,,,((,(4)
@M04999:289:000000000-L3R54:1:1101:16241:4649 2:N:0:422
GACTACTCGGGTATCTAATCCTGTTTGCTCCCCACGCTTTCGCATCTCAGCGTCAGTATCTGTCCAGAAGGCCGCCTTCGCCACCGGTATTCCTCCACATCTCTACGCATTTCACCGCTACACGTGGAATTCTACCTTCCTCTACAATACTCCAGATAACCAGTTTTAAGTGCAATTCCCAGGTTGAGCCCGGGGCTTTCACACCTAACTTAATTATCCGCCTACATGTCCTTTACGCCCAGTCATTCCGATTAACGCTCGCACCCTCCGTATTACCGCGGCTGCTGGCACGGAGTTAGCC
+
CCCCCGGGGGGFGGGGGGGGGGGGGGGGGGFGEGGGGGGGGGGGGGGGGGGGFGGGFGGGGGGGGGGGGGGGG@GGGGGGGEGGGGDGGGGGGGGGGGGGGGGGGGGGGGGGGGGGGGGGGGGGGGGGGGGGGGGGGGGGGGGGGGGGGGGGGGGDGGGGGFGGGGGGGGGGGGGGF7DDGFFGGGGGGGGGGCEDDGGGFAFFDFFFDCEEEFFFFFFFFFF@F=?CC4@ECEFC@<0BFF@FECFEFE;;?FFFFFFFFFFF>:::BF?0(82-90((-7>107>>1,<B6>9?32<<3
@M04999:289:000000000-L3R54:1:1101:22737:4664 2:N:0:422
CTACTGGGGTATCTAATCCTGTTCGCTCCCCACGCTTTCGTCCATCAGCGTCAATCGGTATTTAGTAACCTGCCTTCGCAATCGGGGTTCTGTGTAATATCTATGCATTTCACCGCTACACTACACATTCCAGCTACTTCAATACTATTCAAGATTAACAGTATCAACGGCAGTTCTACAGTTAAGCTGCAGGTTTTCACCGCTGACTTATCAACCCGCCTACGGACCCTTTAAACCCAATAAATCCGGATAACGCTCGCATCCTCCGTATTACCGCGGCTGCTGGCACGGAGTTAGCCG
+
CCCCCGGGGGGGGGGGGGGGGGGGGGGGGGGGGGGGGGGGGGGGGGGGGGGGGGGGGGGGGGGGGGGGGGGGGGGGGGGGGGGGGGGGGGGGGGGGGGGGGGGGGGGGGGGGGGGGGGGGGGGGGGGGGGGGGGGGGGGGGGFGGGGGGGGFGGGGGGGGGGGGGGGGGGGGGGGGFGFGGGGGGGGGGGGGGGGGGGGGFFFFFEFBECEEFFFFFFFFFFFF?FFFFBF@CE>BBDFFF@FFFFE@FDDFFF?903>BB?B0<7?F?B7?FFA?>F>>901:>(30<?FFB??FBAB>
@M04999:289:000000000-L3R54:1:1101:23788:4675 2:N:0:422
ACCTAGACTACCCGGGTATCTAATCCTGTTCGCTCCCCACGCTTTCGTCCATCAGCGTCAATCGGTATTCAGTAACCTGCCTTCGCAATCGGGGTCCTGTGTAATATCTATGCATTTCACCGCTACACTACACATTCCAGCTACTTCAATACTATTCAAGATTAACAGTATCAACGGCAGTTCTACAGTTAAGCTGCAGGTTTTCACCGCTGACTTATCAACCCGCCTACGGACCCTTTAAACCCAATAAATCCGGATAACGCCCGCATCCTCCGTATTACCGCCGCTGCTGGCACGTATT
+
<C@<8EFFGGGDE6+@FFCCA@<@6,CF6,<@@GGGFFD+@C,,6;CG:BF9EEGCCBF6,EED7,E@,,<CFCGC5AFAFGGFGGC7?ABF7FF:EF?E<5,9@E,A,?FFCEFD9BFFFGD:4@:=F=AF:F4D;,@FGFA9E88DDC==FAG:ED,@E?==FGFGGGCFGGCE>DFD=CFCGCFCCF;;FCFGGGGF9@AFF6?*5:885AFFEFAEFFDFB>((2>92>=6<8;;F<<A@2863=;6?EF9(3(3431(,--(,39?271622<?FFF<1((40170,5:(<?42-(
@M04999:289:000000000-L3R54:1:1101:13799:4692 2:N:0:422
ACGTAGACTACTGGGGTATCTAATCCTGTTTGCTCCCCACGCTTTCGCATCTCAGCGTCAGTATCTGTCCAGGAGGCCGCCTTCGCCACCGGTATTCCTCCACACCTCTACGCATTTCACCGCTACACGTGGAATTCTACCTTCCTCTACAATACTCCAGATAACCAGTTTTAAGTGCAGTTCCCAGGTTGAGCCCGGGGCTTTCACACCTAACTTAATTATCCTCCTACATGCCCTTTACGCCCAGTCATCCCGATGAACGCTCGCACCCTCCGTAGTACCGCGGCTGCTGGCACGGCGG
+
CCCCCGGGCFCDFFG7@CFEEEEG<CC6CFFGGDFG86E+@@@6FAFGD,CCFC<EB:C:@FCA<E9CFGGFGFGGEFECFG7FDC,8=6>FC:7AFE5FF<EE,:=E@GFGGC?:FFGGAEEBGGFFB8?CC9EDFGGAFDFG8FGDFGG?FGFG9===3EFGGDF822=AC8FFF+9CC+<ED,3+@<,<A,A9DDGG4?/4+4=9@A).6)@AB@C4=<C**0-5>*>48).(/5;CE;<(28367>?))6(,2/4A41-(4(4(29:1321:(((6:5(00(,(-80>(3:)(3(((
@M04999:289:000000000-L3R54:1:1101:24394:4725 2:N:0:422
TGGGAGACTACAAGGGTATCTAATCCTGTTCGCTCCCCACGCTTTCGTCCATCAGCGTCAATCGGTATTTAGTAACCTGCCTTCGCAATCGGGGTTCTGTGTAATATCTATGCATTTCACCGCTACACTACACATTCCAGCTACTTCAATACTATTCAAGATTAACAGTATCAACGGCAGTTCTACAGTTAAGCTGCAGGTTTTCACCGCTGACTTATCAACCCGCCTACGGACCCTTTAAACCCAATAAATCCGGATAACGCTCGCATCCTCCGTATTACCGCGGCTGCTGGCACGGAGT
+
CCCCCGGGGGGGGGGGGFGGGGGGGGGGGGGGGGGGGGGGGGGGGGGGDGGGGGGGGGGGGGGGGGGGGGGGGGGGGFGGGGGGGGGGGGGGGGGGGGGGGGGGGGGGGGGGGGGGGGGGGGGGGGGGGGGGGGGGGGGGGGGGGGGGGGGGGGGGGGCFGGGGGGGGGGGGFGGGBGFGGGGGGGGGGGGGGGGGGG+CFF?FFFFFDFFFFFBACFFFFFFFFFF?FDF??FFFFFFFFFFFF?;@E3;EFFFFFFDFF<>6:9>FFF:2219:?::2<>?FF>>6;?:B28:3(1(4-
@M04999:289:000000000-L3R54:1:1101:26655:4736 2:N:0:422
ATGGACTACCGGGGTATCTAATCCTGTTTGCTCCCCACGCTTTCGCATCTCAGCGTCAGTATCTGTCCAGAAGGCCGCCTTCGCCACCGGTATTCCTCCACATCTCTACGCATTTCACCGCTACACGTGGAATTCTACCTTCCTCTACAATACTCTAGTTAACCAGTTTTAAGTGCAATTCCTAGGTTGAGCCCAGGGCTTTCACACCTAACTTAATTATCCGCCTACATGCCCTTTACGCCCAGTCATTCCGATTCACGCTCGCACCCTCCGTATTACCGCGGCTGCTGGCACGGAGTTT
+
CCCCCFFCFGGGFGGGGGGGGG9EGGEGGGGGGFGGGGGGGGGGGGGGGGGGGGGGGGGFGGGGGGFFFGGGGFGGGGEFFGGGEGGG:FFGFDGGGFGGGGGG9F9E;FEGGGGGGGGGGGGGGGGFGGGGGGGGGGAFDFDFGGGGGGFGGGGGEFGEGGFCFGF8EGGFGGGGFGFCG?CCFCCGFCFFFC9D7DGC5AAAFFFFD=EFCFFFFFAEFF2@@@DF@C*7)8=BE8:5;B><6@@<?EF?E@11).7??(:099>B<<B(280(3:4)299>BB61>)8:7,(2--,,.
@M04999:289:000000000-L3R54:1:1101:12953:4742 2:N:0:422
GCGACTACTGGGGTATCTAATCCTGTTTGCTCCCCACGCTTTCGCATCTCAGCGTCAGTATCTGTCCAGAAGGCCGCCTTCGCCACCGGTATTCCTCCACATCTCTACGCATTTCACCGCTACACGTGGAATTCTACCTTCCTCTACAATACTCCAGATAACCAGTTTTAAGTGCAATTCCCAGGTTGAGCCCGGGGCTTTCACACCTAACTTAATTATCCGCCTACATGCCCTTTACGCCCAGTCATTCCGATTAACGCTCGCACCCTCCGCATTACCGCGGCTGCTGGCACGGAGTT
+
CCCCCGGGGGGGGEGGGGGGGGGGGGGGGGGGGGGGGGGGGGGGGGGGGGGGGGGGGGGGGGGGGGGGGGGGGGGGGGGGGGGGGGGGGGGGGGGGGGGGGGGGGGGGGGGGGGGGGFGGGGGGGGGGGGGGGGGGGGGGGGGGGGGGGGGGGGGGGGGGGGGGGGGFGGGGGGGGFGFGGGGGGGGGGGGGGGGGGGGGFFFFFFFFFFFFFFFCCFFFFFFFFFFFFFFEFF3@EFFE0:?F@E@??EFFFFDFFFFF:1>;012642?>(-32<A9<1--(-364:>?()22>6:1
@M04999:289:000000000-L3R54:1:1101:17049:4764 2:N:0:422
TCTCGACTACACGGGTATCTAATCCTGTTTGCTCCCCACGCTTTCGCATCTCAGCGTCAGTATCTGTCCAGAAGGCCGCCTTCGCCACCGGTATTCCTCCACATCTCTACGCATTTCACCGCTACACGTGGAATTCTACCTTCCTCTACAATACTCCAGATAACCAGTTTTAAGTGCAGTTCCCAGGTTGAGCCCGGGGCTTTCCCACCTAACTTAATTATCCGCCTACATGCCCTTTACGCCCAGTCATTCCGATTAACGCTCGCCCCCTCCCTCTTACCGCGGCTGCTGGCACGGAGTT
+
CCC?CGGGGGGGGGGGGGGGGGGGGFGGGGGGGGGGGGGGGGGGGGGGGGGGGGGGCGG,EC9F,CCFFFGECFFFGGGGEGGGGG7CGFGGEDFGG<?FBFFFGGGEFGGGG@FGGAFGCGDFGGGF@FDGGDFGGFG9=,@E=D=@BDCDAFDEFGFGGCFCDFGGGFGFCFFCCF<DFGGG9DC?GFEGGGGGC>D>9;FA+*/9=(;BFFFFFFFFA<E29=2<@(7<=;@@FFCF?FBF;?E3)..6<4;1115239?290(,2318((((446:43213,(488?(4383,--44
@M04999:289:000000000-L3R54:1:1101:23658:4778 2:N:0:422
CATTGACTACACGGGTATCTAATCCTGTTTGCTCCCCACGCTTTCGCATCTCAGCGTCAGTATCTGTCCAGAAGGCCGCCTTCGCCACCGGTATTCCTCCACATCTCTACGCATTTCACCGCTACACGTGGAGTTCTACCTTCCTCTACAATACTCCAGATAACCAGTTTTAAGTGCAGTTCCCAGGTTGAGCCCGGGGCTTTCACACCTAACTTAATTATCCGCCTACATGCCCTTTACGCCCAGTCATTCCGATTAACGCTCGCACCCTCCGTATTACCGCGGCTGCTGGCACGGAGTT
+
CCCCCGGGGGGGGGGGGGGGGGGGGGGGGGGGGGGGGGGGGGGGGGGGDGGGGGGGGGGGGGGGGGGGGGGGGGGGGGGGGGGGGGGGGGGGGGGGGGGGGGGGGFFGGGGGGGGGGGGGGGGGGGGGGGGGEFEGGGGGGGGGGGGGGGGGGGGGFGGGGGGGGGGGGFGGGGGGFGFGGGGGGGGGGGGGGGGGGGGGEFFFFFFFFFFFFFFFCFFFFFFFFDFFFFFE;F@FFEFFFDFFFFFFFFFEEEDDFDEA07?B6>>B>B???9<1<(6>.110496BF>B?2:<<116(.
@M04999:289:000000000-L3R54:1:1101:8132:4826 2:N:0:422
CTGGACTACAAGGGTATCTAATCCTGTTCGCTCCCCACGCTTTCGTCCATCAGCGTCAATCGGTATTTAGTAACCTGCCTTCGCAATCGGGGTTCTGTGTAATATCTATGCATTTCACCGCTACACTACACATTCCAGCTACTTCAATACTATTCAAGATTAACAGTATCAACGGCAGTTCTACAGTTAAGCTGCAGGTTTTCACCGCTGACTTATCAACCCGCCTACGGACCCTTTAAACCCAATAAATCCGGATAACGCTCGCATCCTCCGTATTACCGCGGCTGCTGGCACGGAGTT
+
CCCCCGGGGGGGGGGGGGGGGGGGGGGGGGGGGGGGGGGGGGGGGGGGGGGGGGGGGGGGGGGGGGGFGGGGGGGGGGGGGGGGGGGGGGGGGGGGGGGGGGGGGGGGGGGGGGGGGGGGGGGGGGGGFGGGGGGGGFGGGGGGGGGGGGGCGGGGGGFGGGGGGGGGGGGGGGGGFGFGGGGGGGGGGGGGGGGGGGGGFFFFFFFBFFFFFFFFFFFDFFABFDFFF=@@FFBFFF?FFF@F1@EFEEFFFF;FFEEF6<;B>FFFFFF?BB:?BFA<:BFF99;BFB:???<F9BBB
@M04999:289:000000000-L3R54:1:1101:18297:4858 2:N:0:422
GGACTACCCGGGTATCTAATCCTGTTCGCTCCCCACGCTTTCGTCCATCAGCGTCAATCGGTATTTAGTAACCTGCCTTCGCAATCGGGGTTCTGTGTAATATCTATGCATTTCACCGCTACACTACACATTCCAGCTACTTCAATACTATTCAAGATTAACAGTATCAACGGCAGTTCTACAGTTAAGCTGCAGGTTTTCACCGCTGACTTATCAACCCGCCTACGGACCCTTTAAACCCAATAAATCCGGATAACGCTCGCATCCTCCGTATTACCGCGGCTGCTGGCACGGAGTTAGC
+
CCCCCFFGGGGGGEEFGGFCGFGGGGGEC:FGGGGGF>FGGGGGGGEGGGFGEFGEFGGGGGGCAFFGGGGGGGGGFFFGGGGGGFGGGGGGFGFFFGGDCEEECFGDFCGGFGGGGGDGGGGGGGGGGEEFGGGGGGGGGFFCEGGGGGGAGGGGCCDEGGGGGGGGGGGGGGGGFGFGGGGGGGGGGGFFFFGGGGGFFFCFEFFD>DF?ECFFFFFFFFF9@F?=@BFD@F3CFEFFF?@@EEE?E@B@?6?EFFFFFBFF0(44<(42?::2<24099;;>?FBFFF?FF>938<>4
@M04999:289:000000000-L3R54:1:1101:17736:4889 2:N:0:422
GAGACTACCCGGGTATCTAATCCTGTTCGCTCCCCACGCTTTCGCTCCTCAGCGTCAGTGACGGCCCAGAGACCTGCCTTCGCCATCGGTGTTCTTCCAGATATCTACACATTCCACCGTTACACCGGGAATTCCAGTCTCCCCTACCGCACTCCAGTCCGCCCGTACCCGGCGCCGATCCACCGTTAAGCGATGGACTTTCACACCAGACGCGACGAACCGCCTACGAGCTCTTTACGCCCAATAAATCCGGATAACGCTTGCACCCTACGTATTACCGCGGCTGCTGGCACGTAGTT
+
CCCCCGGGGGGGGGGGGGGGGGGGGGGGGGGFGGGGGGEGGGGGGFGEGGGGGGGGGGGGGFGDEFEFGDFGGGGGGFFFGGGGGGGGGGGGGGGGFGEFFGGGGCGGGGGGGGGGGGGEGGGGG8=FCFGGGGFGGGGGGGGGGFGFGGGGGFEGGGGGEEE>EDGGGFGGEGGGFGFGGGGFGCEGGGGGG=CCFGFFFFFFFAE:7DFFBEEE>@:>DB69?FFF:1;9::AFFA:DFB??F?<AA<?FFBB?BFFFFFBBF<??2?FFFF<?FFFFF99B>9?F???BB<((((.
@M04999:289:000000000-L3R54:1:1101:23637:4890 2:N:0:422
GACTACTCGGGTATCTAATCCTGTTCGCTCCCCACGCTTTCGTCCATCAGCGTCAATCGGTATTTAGTAACCTGCCTTCGCAATCGGGGTTCTGTGTAATATCTATGCATTTCACCGCTACACTACACATTCCAGCTACTTCAATACTATTCAAGATTAACAGTATCAACGGCAGTTCTACAGTTAAGCTGCAGGTTTTCACCGCTGACTTGTCAACCCGCCTACGGACCCTTTAAACCCAATAAATCCGGATAACGCTCGCATCCTCCGTATTACCGCGGCTGCTGGCACGGAGTTAGCC
+
CCCCCGGGGGGGGGGGGGGGGFGGGGGGGGGGGGGGGGGGGGGGGDGGGGGGGGGGGGGGGGGGGGGGGGGGGGGGGGGGGGGGGGGGGGGGGGGGGGGGGGGGGGGGGGGGGGGGGGGGGGGGGGGGGGGGGGGGGGGGGGGGGGGGGGGGGGGGGGGGGGGGGGGGGGGCGGGGFGFGGGGGGGGGGFGGGGGGGGGGFFFEFFFFFFFFFFFFFFEFFFFFFF?@FFFFFFFFFFFFF@FFEFFF@BBFFDFF@B6<B;FF9?FFFFF(3?9>BB>>1>>FFFBFBFF6079<:ADFB
@M04999:289:000000000-L3R54:1:1101:24725:4926 2:N:0:422
TTTAAGACTACCCGGGTATCTAATCCTGTTCGCTCCCCACGCTTTCGTCCATCAGCGTCAATCGGTATTTAGTAACCTGCCTTCGCAATCGGGGTTCTGTGTAATATCTATGCATTTCACCGCTACACTACACATTCCAGCTACTTCAATACTATTCAAGATTAACAGTATCAACGGCAGTTCTACAGTTAAGCTGCAGGTTTTCACCGCTGACTTATCAACCCGCCTACGGACCCTTCAAACCCAATAAATCCGGATAACGCTCGCATCCTCCGTATTACCGCGGCTGCTGGCACGGAGT
+
CCCCCGGGGGGGGGGGGGGGGGGGGGGGGGGGGGGGGGGGGGGGGGGGGGGGGGGGGGGGGGGGGGGGGGGGGGGGGGGGGGGGGGGGGGGGGGGGGGGGGGGGGGGGGGGGGGGGGGGGEGGGGGGGGGGGGGGGGGGGGGGGFFGGGGGGCDFGGGDFEGGGGGGGGGGGGGGCDGFGCFGGGGGGGGGGGGGGGGFGFFAFFFFFFFA9BFFFCFFFFFFFFFF@@FF2296?;;@FEFFF?DFFFECCEEFFD;@EEBB<F>FFFBF?AF9:6::<A>FB66>FF0:B(1()-419-
@M04999:289:000000000-L3R54:1:1101:16682:4938 2:N:0:422
GACTACTGGGGTATCTAATCCTGTTCGCTACCCATGCTTTCGAACCTCAGCGTCAGTTACAGACCAGAGAGCCGCCTTCGCCACTGGTGTTCTTCCATATATCTACGCATTCCGCCGCTACACATGGAGTTCCACTCTCCTCTTCTGCACTCAAGAAAAACAGTTTCAGCTGCACTTCCCCGGTTAAGCCGAGGGCTTTCACAGCTGACTCGTTCTCCCGCCTGCGTTCGCTTTACGCCCAATAAATCCGGACAACGCTTGCCACCTACGTATTACCGCGGCTGCTGGCACGTAGTTAGCC
+
CCCCCFGFFGGFGGGGGGGGGGGGGGGGGFGFFGFGGGGGGGGGGGGGGGGGGGGGFGGGGGGFGGGGGGGGGGGGGGGGGGGGGGFEFGGGGGGGGGGGGEGCFGGGGGGGFGGGGGGGGGGFGGGGGFGGFFGGG9DCGFGGGGGGGFAFGGFG?GGGGGGGGFDFCGFGGGGGFGBFFDGGGGFFGGGGEG>DGGGGFFFFFFFFB===5:A:CAF2?><<?FDFF?0(3<ECDFFD@?;?<AAFFFB6>B?:02:?3::9>:027<:)5?<<>:B>>FFFFFB(,(.3:((,6<>B?
@M04999:289:000000000-L3R54:1:1101:13862:4949 2:N:0:422
GACTACAAGGGTATCTAATCCTATTCGCTCCCCACGCTTTCGTCCATCAGCGTCAATCGGTATTTAGTAACCTGCCTTCGCAATCGGGGTTCTGTGTAATATCTATGCATTTCACCGCTACACTACACATTCCAGCTACTTCAATACTATTCAAGATTAACAGTATCAACGGCAGTTCTACAGTTAAGCTGCAGGTTTTCACCGCTGACTTATCAACCCGCCTACGGACCCTTTAAACCCAATAAATCCGGATAACGCTCGCATCCTCCGTATTACCGCGGCTGCTGGCACGGAGTTAGCC
+
CCCCCGDGGGGGGGGGGGGGGGGGGGGGGGGGGGGGGGGGGGGGGGGGGGGGGGGGGGGGGGGFGGGGGGGGGGGGGGGGGGGGGGGGGGGGGGGGGGFGGGGGGGGGGGGGGGGGGGGGGGGFGGGGGGGGGGGFFGGFGGGGGGGGGGGGGGGGGEFFGGGGGGGGGGGGGGGFFGBGGGGGGGGGGGGGGGGCGGGGFFFFFFFFFFFFFFFFFFEAFFFFFFFFFFFFBEEFFFFDF1@FFFFFFFFFFDA8@>F;BFF?>F<ABB?:?BAFFFFF>>9;:5:?FFFFFF>B04AB4
@M04999:289:000000000-L3R54:1:1101:17005:5004 2:N:0:422
GCGGACTACTCGGGTATCTAATCCTGTTTGCTCCCCACGCTTTCGCATCTCAGCGTCAGTATCTGTCCAGAAGGCCGCCTTCGCCACCGGTATTCCTCCACATCTCTACGCATTTCACCGCTACACGTGGAATTCTACCTTCCTCTACAATACTCTAGTTAACCAGTTTTAAGTGCAATTCCTAGGTTGAGCCCAGGGCTTTCACACCTAACTTAATTATCCGCCTACATGCCCTTTACGCCCAGTCATTCCGATTAACGCTCGCACCCTCCGTATTACCGCGGCTGCTGGCACGGAGTT
+
CCCCCGGGGGGGGGGGGGGGGGGGGGGGGGGGGGGGGGGGGGGGGGGGGGGGGGGGGGGGGGGGGGGGGGGGGGGGGGGGGGGGGGGGGGGGGGGGGGGGGGGGGGGGGGGGGFGGGGGGGGGGGGGGGGGGGGGGGGGGGGGGGGGGGGGCFDFFGGGGGGFFGFEFGGGGGGGGFGFGGFGDGFFGGGGFGGGGGGDDFFFFFFFFFFFFFFF@EBFFF?AFA@>BFC?33>EFFFEA==9<FE@EFFFEFD@<@EEDFFD@FFF>FFFBF3:13AA<?930942?38?B<<?9-3::
@M04999:289:000000000-L3R54:1:1101:18825:5012 2:N:0:422
TTCAGACTACTAGGGTATCTAATCCTGTTCGCTCCCCACGCTTTCGTCCATCAGCGTCAATCGGTATTTAGTAACCTGCCTTCGCAATCGGGGTTCTGTGTAATATCTATGCATTTCACCGCTACACTACACATTCCAGCTACTTCAATACTATTCAGGATTAACAGTATCAACGGCAGTTCTACAGTTAAGCTGCAGGTTTTCACCGCTGACTTATCAACCCGCCTACGGACCCTTTAAACCCAATAAATCCGGATAACGCTCGCATCCTCCGTATTACCGCGGCTGCTGGCACGGAGTT
+
CCCCCGGGGGGGGGGGGGGGGGGGGGGGGGGGGGGGGGGGGGGGGGGGGGGGGGGGGGGGGGGGGGGGGGGGGGGGGGGGGGGGGGGGGGGGGGGGGGGGGGGGGGGGGGGGGGGGGGGGGGGGGGGGGGGGGGGGGGGGGFGGGGGGGGGGGFGGGGGGGGGGGGGFFGGGGGGGFGFGGGFGGGGGGGGGGGGGGGGGFAAFFFFEFFFFFFFFEFFFFFAFFFFFFFFFFFFDB=ECFFFDFFFFFFFFFBB<@FFFFFF;9BF?>FF28>:B0>ABAB0;19>;:BFF617(29132
@M04999:289:000000000-L3R54:1:1101:14542:5018 2:N:0:422
GCGACTACCCGGGTATCTAATCCTGTTTGCTCCCCACGCTTTCGCATCTCAGCGTCAGTATCTGTCCAGAAGGCCGCCTTCGCCACCGGTATTCCTCCACATCTCTACGCATTTCACCGCTACACGTGGAATTCTACCTTCCTCTACAATACTCCAGATAACCAGTTTTAAGTGCAATTCCCAGGTTGAGCCCGGGGCTTTCACACCTAACTTAATTATCCGCCTACATGCCCTTTACGCCCAGTCATTCCGATTAACGCTCGCACCCTCCGTATTACCGCGGCTGCTGGCACGGAGTG
+
CCCCCGGGGGGGGGGGGGGGGGGGGGGFGGGGFFCFGGGGGGFGGGCCDGGGGGFEGGGGGGGGGEFGGFFGGGGGDF@FFGGEEGFG:FFGCGGCEGGGGFFGF9FFGGGEDEFGGGGGGGEGGGGG@CGFGFGGC9FGFGGGGGGGGGGGFGGGFG89=DGGF==ADFGFCE7DCC?FGFGGGGCG,A?FGDCDGGG99FFFFFEFEFBCEFFFFFFF+9@@=DFF9C@@DE1@FFFF;@@?88..9?7=;0?FF4:>FF0031;?1::>:1((-:AF>>,4238D0(44??969?(
@M04999:289:000000000-L3R54:1:1101:13661:5100 2:N:0:422
TGGACTACAGGGGTATCTAATCCTGTTTGCTACCCACGCTTTCGAGCATGAACGTCAGTGTTATCCCAGGAGGCTGCCTTCGCCTTCGGTATTCCTCCACATCTCTACGCATTTCACTGCTACACGTGGAATTCTACCTCCCTCTGACACACTCTAGTTTGACAGTTTCAAATGCACGTCCCAAGTTGAGCTCGGGGATTTCACATCTGACTTATCTAACCGTCTGCGCTCGCTTTACGCCCAGTAATTCCGATTAACGCTCGCACCCTACGTATTACCGCGGCTGCTGGCACGTAGTT
+
CCCCCGGGGGGGGGGGGGGGGGGGGGGGGGGGGGGGGGGGGGGGGGGGGGGGGGGGGGGGGGGGGGGGGGGGGGGGGGGGGGGGGGGGGGGGGGGGGGGGGGGGGGGGGGGGGGGGGGGGGGGGGGGGGGGGGGGGGGGGGGGGGGGGGGGGGGGGGGGGGGGGGGGGGGGGGGGGFGFGGGGGGGGGGGGGGGGGGGGGFFFFFFFFFFFFCFFFCFFFFFDFFDFFFFFF>FBDFEFFFFF;5C<EFCCE@7@?EEFFFFFFFFF?FFFFFFFFFFB?>>9919:B7:?BBB?FBF)
@M04999:289:000000000-L3R54:1:1101:20783:5104 2:N:0:422
CGGACTACCAGGGTATCTAATCCTGTTCGCTACCCATGCTTTCGAACCTCAGCGTCAGTTACAGACCAGAGAGCCGCCTTCGCCACTGGTGTTCTTCCATATATCTACGCATTCCACCGCTACACATGGAGTTCCACTCTCCTCTTCTGCACTCAAGAAAACCAGTTTCAGCTGCACTTCCCCGGTTAAGCCGAGGGCTTTCACAGCTGACTTGTTCTCCCGCCTGCGTTCGCTTTACGCCCAATAAATCCGGACAACGCTTGCCACCTACGTATTACCGCGGCTGCTGGCACGTAGTT
+
CCCCCGGGGGGGGGGGGFGGGGGFGGGGGDGGGGGGGGGGGFGGGCFFGGGGFGFGGGGGGGGGGGGGGGGGGGGGDGGGGGGGGGGGGFGGGGGGGGGGFGGCFGGGGGGGGGGFGGGGGGGGGGGGGGFGGGGGGGGDFGGGCFDGDFCGADGGGGGGGGCCGCFCFGGGFFGGFGFGFGGGGGEGCFGGG+CDGDGGFFFFFFFFEBBF4ABA46BEF@BB@9@@FFFFFF<;461B9>7(54<<7<=B>F>F:1;9<????DDFFFFF:?98<A)8;01>B9(38:08>:<((45
@M04999:289:000000000-L3R54:1:1101:11022:5179 2:N:0:422
AACGACTACAGGGGTATCTAATCCTGTTCGCTACCCATGCTTTCGAACCTCAGCGTCAGTTACAGACCAGAGAGCCGCCTTCGCCACTGGTGTTCTTCCATATATCTACGCATTCCACCGCTACACATGGAGTTCCACTCTCCTCTTCTGCACTCAAGAAAAACAGTTTCAGCTGCACTTCCCCGGTTAAGCCGAGGGCTTTCACAGCTGACTTGTTCTCCCGCCTGCGTTCGCTTTACGCCCAATAAATCCGGACAACGCTTGCCACCTACGTATTACCGCGGCTGCTGGCACGTAGTT
+
CCCCCGGGGGGGGGGGGGGGGGGGGGGGGGGGGGGGGGGGGGGGGGGGGGGGGGGGGGGGGGGGGGGGGGGGGGGGGGGGGGGGGGGGGGGGGGGGGGGGGGGGGGGGGGGGGGGGGGGGGGGGGGGGGGGGGGGGGGGGGGGGGGGGGGGGGFGGGGGFGGGGGGGGGGGGGGGGFGFGGGGGGGGGGGGGGGGGGGGGFFFFFFFFFFFFFFFFECBEFDFF>DDFF2<@DF?DFFFFFFBD?@FEAFFFF91>F<?FFFFFF:>?::?FFFFB0<A<:69>B613:BF?:<:3:?04
@M04999:289:000000000-L3R54:1:1101:21950:5236 2:N:0:422
ATTGACTACCGGGGTATCTAATCCTGTTTGCTCCCCACGCTTTCGCATCTCAGCGTCAGTATCTGTCCAGAAGGCCGCCTTCGCCACCGGTATTCCTCCACATCTCTACGCATTTCACCGCTACACGTGGAATTCTACCTTCCTCTACAATACTCCAGATAACCAGTTTTAAGTGCAATTCCCAGGTTGAGCCCGGGGCTTTCACACCTAACTTAATTATCCGCCTACATGCCCTTTACGCCCAGTCATTCCGATTAACGCTCGCACCCTCCGTATTACCGCGGCTGCTGGCACGGAGTT
+
CCCCCGGGGGGGGGGGGGGGGFGGFEFGGGGGGGGGGGGGGGGGGGGGGGGGGGGFGGGGGGGGGGFGGGGGGGFGEGGG@FGGFEGGGGEFEGGGGGGGGGGGGGGGGGGGGGGGGFFEGGGGGGGGGGGFFGGGGGGFFGGGGGGGGGGGGEGFGGGGGGGFFGFGGGFFGGGGFGFGFG6CG8D6FFGGEGGGGCGDFFFFFFFFFFEFFFFF?AF8B4=B@DFF8?EF3@EFEF;)8(7?F;EEEFEC@D?(4<>B0::96>F>:61<91:02<A9?91(497?2?26:<:B>>??
@M04999:289:000000000-L3R54:1:1101:21504:5300 2:N:0:422
GACTACTCGGGTATCTAATCCTGTTTGCTCCCCACGCTTTCGCATCTCAGCGTCGGTATCTGTCCAGAAGGCCGCCTTCGCCACCGGTATTCCTCCACATCTCTACGCATTTCACCGCTACACGTGGAATTCTACCTTCCTCTACAATACTCCAGATAACCAGTTTTAAGTGCAGTTCCCAGGTTGAGCCCGGGGCTTTCACACCTAACTTAATTATCCGCCTACATGCCCTTTACGCCCAGTCATTCCGATTAACGCTCGCACCCTCCGTATTACCGCGGCTGCTGGCACGGAGTTAGCC
+
CCCCCGGGGGGGGGGGGGGGGGGGGGGGGGGGGGGGGGGGGGGGGGGGGGGGGGGGGGGGGGGGGGGGGGGGGGGGGGGGGGGGGGGGGGGGGGGGGGGGGGGGGGGGGGGGGGGGGGGGGGGGGGGGGGGGGGGGGGGGGGGGGGGGGGGGGGGGGGGGGGGGGGGGGGGGGGGGFGFGGGGGGGGFGGGGGGGGGGGGFFFFFFFFFFFFFFFFFFFFFFDDDFFFFFFFFFFFF<@EFFEFFFFFFFF?6?FFFFF<FB;1>FF?B>BFFFFFF:02>BFF<??7814174728<9A7
@M04999:289:000000000-L3R54:1:1101:25894:5335 2:N:0:422
TGACTACCAGGGTATCTAATCCTGTTCGCTCCCCACGCTTTCGTCCATCAGCGTCAATCGGTATTTAGTAACCTGCCTTCGCAATCGGGGTTCTGTGTAATATCTATGCATTTCACCGCTACACTACACATTCCAGCTACTTCAATACTATTCAAGATTAACAGTATCAACGGCAGTTCTACAGTTAAGCTGCAGGTTTTCACCGCTGACTTATCAACCCGCCTACGGACCCTTTAAACCCAATAAATCCGGATAACGCTCGCATCCTCCGTATTACCGCGGCTGCTGGCACGGAGTTAGC
+
CCCCCGGGGGGGGGGGGGGGGGGGGGGGGGGGGGGGGGGGGGGGGGGGGGGGGGGGGGGGGGGGGGGGGGGGGGGGGGGGGGGGGGGGGGGGGGGGGGGFGGGGGGGGGGGGGGGGGGGGGGGGGGGGGGGGGGGGGGGGGGGGGGGGGGGGGGGGGGGGGGGGGGGFGGGGGGGGFFFGGGGGGGGGGDFGFGGGGGFGFFFFFFFBBFFFFFFFCFFFFBFAFDF=?@FFDFEEFEFFFF;@@FFFFFFFFFFEFFFF?F>>?6:>B(3<???FFF?>19;;0120>?FFF;>(474<:
@M04999:289:000000000-L3R54:1:1101:4230:5350 2:N:0:422
GATGGACTACTGGGGTATCTAATCCTGTTTGCTCCCCACGCTTTCGCCTCTCAGCGTCAGTATCTGTCCAGAAGGCCGCCTTCGCCACCGGTATTCCTCCACATCTCTACGCATTTCACCGCTACACGTGGAATTCTACCTTCCTCTACAATACTCCAGATAACCAGTTTTAAGTGCAATTCCCAGGTTGAGCCCGGGGCTTTCACACCTAACTTAATTATCCGCCTACATGCCCTTTACGCCCAGTCATTCCGATTAACGCTCGCACCCTCCGTATTACCGCTGCTGCTGGCCCGGAGTT
+
CCCCCGGGGGGFGGGGGGGGGGGGGGGGGGGGGGGGGGGGGGGGGGG7FEGGGGGGGGGGGGGGGGGGGGGGGGFGGGGGGGGGGGGGGGGFGGGGGGFGGGGEFCGGGGGGGEGGGGGGGGGGGGGGFGGGGGGGGGGGGGGGGGGGGGFGGGGGGFCFG9DFEF8EGGGCCFFEFFF?=FGGCFFGGF??EFG6CDGGFFFFAAFF>BBEFFFFCFA@FEE2BDFDB3@<=E@@FFFA;@7;?;;EF???EE018;CE6;B?6(((-802:9?::?A4>((-7>?02:)5?(4903(24
@M04999:289:000000000-L3R54:1:1101:27202:5379 2:N:0:422
GACTACTAGGGTATCTAATCCTGTTTGCTACCCACGCTTTCGAGCCTGAACGTCAGTGTTATCCCAGGAGGCTGCCTTCGCCATCGGTATTCCTCCACATCTCTACGCATTTCACTGCTACACGTGGAATTCTACCTCCCTCTGACACACTCTAGTTTGACAGTTTCAAATGCACGTCCCAAGTTGAGCTCGGGGATTTCACATCTGACTTATCTAACCGTCTGCGCTCGCTTTACGCCCAGTAATTCCGATTAACGCTCGCACCCTACGTATTACCGCGGCTGCTGGCACGTAGTTAGCC
+
CCCCCGGGGGGGGGGGGGGGGGGGGGGGGGGFGGGGGGGGGGGGG7FGGGGGGGGGGGGGGGGGGGGGGGGGGGGGGGFGCEFGGGGGEDGFGDGGGGGGGGGGGGFFFGGGGGGGGGGGGGGGGGGGGGGGGGGGGGGGGGGGGGGGGGGGGGGGGGGFGGGGGGGGGGGGGGGGFGEDGCCFGGGGFFFGCGGGGGGGFFFFFFFFFFAEFFFFFFFA?DDB=B9:@BBFF9CEFFFBFFFFEFFEFFFF;DFFFB?FFFFFF??FFFF2A>9>ABBFFF>>FF>?B:?B<7?144A>4
@M04999:289:000000000-L3R54:1:1101:20967:5445 2:N:0:422
CGTGACTACTGGGGTATCTAATCCTGTTTGCTCCCCACGCTTTCGCATCTCAGCGTCAGTATCTGTCCAGAAGGCCGCCTTCGCCACCGGTATTCCTCCACATCTCTACGCATTTCACCGCTACACGTGGAATTCTACCTTCCTCTACAATACTCTAGTTAACCAGTTTTAAGTGCAATTCCTAGGTTGAGCCCAGGGCTTTCACACCTAACTTAATTATCCGCCTACATGCCCTTTACGCCCAGTCATTCCGATTAACGCTCGCATCCTCCGTATTACCGCGGCTGCTGGCACGGAGTT
+
CCCCCGGGGGGGGGGGGGGGGGGGGGGGGGGGGGGGGGGGGGGGGGGGGGGGGGGGGGGGGGGGGGGGGGGGGGGGGGGGGGGGGGGGGGGGGGGGGGGGGGGGGGGGGGGGGGGGGGFEGGGGGGGGGGGGGGGGGGGGGGFGGGGGGGGGGGFFGGFGGGGGFFGFGGFGGFGGB?FGGGGGGGGGGGFFFGGGGGGGFFFFFFFFFFFFFFFFFFFFF?9@==AFFFFF3>BBE4CEF5@FDEEFEEEC@FFFFFFFBDF@FFF67<A?>BF0:BA4:>FF>>BFF??FBF:491,(
@M04999:289:000000000-L3R54:1:1101:20367:5480 2:N:0:422
GAAGACTACCCGGGTATCTAATCCTGTTCGCTCCCCACGCTTTCGTCCATCAGCGTCAATCGGTATTTCGTAACCTGCCTTCGCAATCGGGGTACTGTGTAATATCTATGCATTTCACCGCTACACTACACATTCCAGCTACTTCAATACTATTCAAGATCAACAGTATCAACGGCAGTTCTACAGTTAAGCTGCAGGTTTTCACCGCTGACTTATCAACCCGCCTACGGACCCTTTAAACCCACTAACTCCGGCTAACGCTCGCATCCTCCGTATTACCGCGGCTGCTGTCACTGAGTT
+
@-,6A6C,;FGCGC676C,@6E<F,6;;6:B6;CF@@F:F@,C,@C@F@<6,,,86CC,FF7F@69,9,,C6CF@F=E8,AFFC=4=E@6F:7,AF<A?B5F?54,@F,FGFE9F9FEFEEB+69EA,A<FC?,C,@9464623=@;AFGGF=,E:,=E=,@8D?=E=@=:EEE+=5=9CGCD:@,@EG:;F734@F*;>@FAFC5*0)/7B49FA*9@>69=(8====(8@4;(()7.1/6;;(6(6(1)5;@(6?)5(4((46214>)3(4-4282)4:;6>(,,432)56)).)5:2
@M04999:289:000000000-L3R54:1:1101:11852:5486 2:N:0:422
ATGAGACTACCCGGGTATCTAATCCTGTTCGCTCCCCACGCTTTCGACCATCAGCGTCAATCGGTATTTAGTAACCTGCCTTCGCAATCGGGGTTCTGTGTAATATCTATGCATTTCACCGCTACACTACACATTCCAGCTACTTCAATACTATTCAAGATTAGCAGTATCAACGGCAGTTCTACAGTTAAGCTGCAGGTTTTCACCGCTGACTTATCAACCCGCCTACGGACCCTTTAAACCCAATAAATCCGGATAACGCTCGCATCCTCCGTATTACCGCGGCTGCTGGCACGGAGTT
+
CCCCCGGGGGGGGGGFEGGGGGGFGGGFDGGGGGGGGGGGGGGGGGGGGGFGFGGGGGGCGGGGGGGGGGGGGGGGGGGFGGGGGGGGGGGGECFDGGGGGGGGGDFGGGGGGGGGGGGFGGGGGGGGGGGGGGGGFGGGGGGGGGFGGGGGGCFFGFGGGGGGGGGEGGGGGGGGEGFGGGFGFGGGGGGGGGGGGGGCFFFFFCA>@BBAFFAFFFFFFFAFFB9@B@@FFFF@@3;F3=:@@6@FFE5?1:6@(;A??>:6B>2:>:?BBFBFF?FB9?9>>B(28?270(,39>>B8
@M04999:289:000000000-L3R54:1:1101:19383:5521 2:N:0:422
CTAGAGACTACCCGGGTATCTAATCCTGTTTGCTCCCCACGCTTTCGCATCTCAGCGTCAGTATCTGTCCAGAAGGCCGCCTTCGCCACCGGTATTCCTCCACATCTCTACGCATTTCACCGCTACACGTGGAATTCTACCTTCCTCTACAATACTCCAGATAACCAGTTTTAAGTGCAATTCCCAGGTTGAGCCCGGGGCTTTCGCACCTAACTTAATTATCCGCCTACATGCCCTTTACGCCCAGTCATTCCGATTAACGCTCGCACCCTCCGTATTACCGCGGCTGCTGGCACGGAGT
+
CCCCCGGGGGGGGGGGGGGGGGGGGGGGGGGGGGGGGGGGGGGGGGGGGGGGGGGGGGGGGGGGGGGGGGGGGGGGGGGGGGGGGGGGGGGGGGGGGGGGGGGGGGGGGGGGGGGGGGGGFGGGGGGGGGGGGGGGGGGGGGGGGFGGGGGGGGGGGGGGGFGGGGGGGGGGGGGGFGFGGGGGGGGGGGGGGGGGGGGGEEFFFEFFFBDFFFFFFFFFFFFFFFFFFFFFEFFFFFFFFFFFFFFFFFFFFFFF:??FD?FF?FF>F>?B:<F?F<BFFFFFFF(36?BDFF<FF09;,
@M04999:289:000000000-L3R54:1:1101:27302:5528 2:N:0:422
AGCTGGACTACAAGGGTATCTAAACCGGGTCTCTCCTCACGCGTTCGCCCATAAGCGTCAATCGGTATTTCGTAACGTTCCCTTGCAAACGGGGTACTGTGCAATCTCTCTGAATTTGCCCGGTACAATACACATTCCACATACATAAATACTTTCACTGATTAACAGTACCAACGGCTGTTCTACACGTAATCTGCAGCGTTTTACCGATGACTTATCAACCCTCCTACTGACCCATTCAACCCATACAATCCGGATAACGGTTGCATCCTGCGTATTACCTCGCCCGCTGGCTCGGAGT
+
--8,A,,,,,C,,,CFC,CFF9,6CF+++@F,E,;,;F,,B<+@+,,+,8,,,66C+,6,B6,6,8,,C,,C6@,F7E,,4,A,B4,C,,,,B+@,A5CF<,,C4,,5=,C,,,,,5,,,AC+4@C,,E5,C4E,4,,@,,=,6,3,,,,,@:,=,,,,,,@,@FGC9E8,,,2++*+0+3++@E,@,+43@7,,2B73*33*:3+;AD)):**3B*4B?8(82(-((**00/(.((/)+95),((,(/.)9;D;9((/)72((((()))()).4,4((.-)).((((4(((43(.-(((-
@M04999:289:000000000-L3R54:1:1101:16857:5537 2:N:0:422
ATGACTACAAGGGTATCTAATCCTGTTCGCTACCCATGCCTTCGAACCTCAGCGTCAGTTACAGACCAGAGAGCCGCCTTCGCCACTGGTGTTCTTCCATATATCTACGCATTCCACCGCTACACATGGAGTTCCACTCTCCTCTTCTGCACTCAAGGAAAACAGTTTCAGCTGCACTTCCCCGGTTAAGCCGAGGGCTTTCACAGCTGACTTGTTCTCCCGCCTGCGTTCGCTTTACGCCCAATAAATCCGGACAACGCTTGCCACCTACGTATTACCGCGGCTGCTGGCACGTAGTT
+
CCCCCGGGGGGGGGGGGGGGGGGGGGGGGGGGGGGGGGGGGGGGGGGGGGGGGGGGGGGGGGGGGGGGGGGGGGGGGGGGGGGGGGGGGGGGGGGGGGGGGGGFGGGGGGGGGGGGGGGGGGGGGGGGFGGGGGGGGGGGGGGGGFGGGGGGGGGGGGGGGGGGGGGGFGGGGGGGFGFGGGGGGGGGGGGGGGGGGGGGFFFFFFFFFFFECFFFFFFFF@FF=B9@@DFDFFFFFFFFF>;=@334CEF@;BFF?B>FFFFFFFFFFFF<38ABFBB((-3236:??7?<>0:1.4<
@M04999:289:000000000-L3R54:1:1101:18232:5557 2:N:0:422
GTGACTACTGGGGTATCTAATCCTGTTTGCTCCCCACGCTTTCGCATCTCAGCGTCAGTATCTGTCCAGAAGGCCGCCTTCGCCACCGGTATTCCTCCACATCTCTACGCATTTCACCGCTACACGTGGAATTCTACCTTCCTCTACAATACTCTAGTTAACCAGTTTTAAGTGCAATTCCTAGGTTGAGCCCAGGGCTTCCACACCTAACTTAATTATCCGCCTACATGCCCTTTACGCCCAGTCATTCCGATTAACGCTCGCACCCTCCGTATTACCGCGGCTGCTGGCACGTAGTT
+
CCCCCGGGGFGGGGGGGGGGGGGGGGGGGGGGGGGGGGGGGGGGGGGGGGGGGGGGGGGGGGGGGGGGGGGGGGGGGGGGGGGGGGGGGGGGGGGGGGGGGGGGGGGGGGGGGGFGGGGGGGGGGGGGFGGGGGGGGGGGGGGGGGGGGGGGGGGGGGGGGGGGGGGGGGGGGGGGFGFGGGGGGGGGGGGGGGGGGGGGFFFFFFFFFF@==FFFFFFFCFFFFFFFFFFFB==348@FF>2-;@ECCFFF02;DEC@B<DFFBFFFFF?;,(4:>B9(,401(31)42137<((,45
@M04999:289:000000000-L3R54:1:1101:27010:5573 2:N:0:422
CTGACTACTGGGGTATCTAATCCTGTTCGCTCCCCACGCTTTCGTCCATCAGCGTCAATCGGTATTTAGTAACCTGCCTTCGCAATCGGGGTTCTGTGTAATATCTATGCATTTCACCGCTACACTACACATTCCAGCTACTTCAATACTATTCAAGATTAACAGTATCAACGGCAGTTCTACAGTTAAGCTGCAGGTTTTCACCGCTGACTTATCAACCCGCCTACGGACCCTTTAAACCCAATAAATCCGGATAACGCTCGCATCCTCCGTATTACCGCGGCTGCTGGCACGGAGTT
+
CCCCCGGGGGGGGGGGGGGGGGGGGGGGGGGGGGGGGGGGGGGGGGGGGGGFGGGFFGGGGGGFGGGGGGCGGGGGFGGG?FGG@FGGGGGGGCFFGGEFFEGGGGGGGGGGFGGGGGGGGGGGGGFGGGGGCGDGGGGGGG;EFDFGGGGGGGGFFGGCFEGGGGFGGCDGDEGGFGFGDGGGGGGGGGGGFGFGGGCCFFFFFF>5855EFAFFF6A@B>ABFFD@=92>D2:=ECCFF;@F@EAEEF31,6;DEF(1:DF;>?93.3((433()6<:6;F;9(4:?008<<;4-42
@M04999:289:000000000-L3R54:1:1101:10948:5597 2:N:0:422
CCGGACTACTCGGGTATCTAATCCTGTTCGCTACCCATGCTTTCGAACCTCAGCGTCAGTTACAGACCAGAGAGCCGCCTTCGCCACTGGTGTTCTTCCATATATCTACGCATTCCACCGCTACACATGGAGTTCCACTCTCCTCTTCTGCACTCAAGAAAAACAGTTTCAGCTGCACTTCCCCGGTTAAGCCGAGGGCTTTCACAGCTGACTTGTTCTCCCGCCTGCGTTCGCTTTACGCCCAATAAATCCGGACAACGCTTGCCACCTACGTATTACCGCGGCTGCTGGCACGTAGTT
+
CCCCCGGGGGGGGGGGGGGGGGGGGGGGGGGGGGGGGGGGGGGGGGGGGGGGGGGGGGGGGGGGGGGGGGGGGGGGGGGGGGGGGGGGGGGGGGGGGGGGGGGGEFDEFGGGGGGGGGGGGGGGGGGGGGFGGGGGGGGGGGGGGGGGGGGGG8FFGGGGGGGGGGGGGGGGGGGGFGFGGGGGGDCCGGCFGGGDGGDGFA>>ABAF@=EFFFAF:FFEFFBFFDFFFFDF;>FD?EFBFFBFF@@E<4<>0(:>>?29;BFFF:>8::4>B:<A><A)(-(2;91::2::?>:13:B2
@M04999:289:000000000-L3R54:1:1101:15911:5605 2:N:0:422
GACTACTGGGGTATCTAATCCTGTTTGCTCCCCACGCTTTCGCATCTCAGCGTCAGTATCTGTCCAGAAGGCCGCCTTCGCCACCGGTATTCCTCCACATCTCTACGCATTTCACCGCTACACGTGGAATTCTACCTTCCTCTACAATACTCCAGATAACCAGTTTTAAGTGCAGTTCCCAGGTTGAGCCCGGGGCTTTCACACCTAACTTAATTATCCGCCTACATGCCCTTTACGCCCAGTCATTCCGATTAACGCTCGCACCCTCCGTATTACCGCGCCTGCTGGCACGGAGTTAGCC
+
CCCCCGGGGGGGGGGGGGGGGGGGGGGGGGGGGGGGGGGGGGGGGGGGGGGGGGGGGGGGGGGGGGGGGGGGGGGGGGGGGGGGGGGGGGGGGGGGGGGGGGGGGGGGGGGGGGGGGGGGGGGGGGGDFGGGGGGGGGGGGGGGGGGGGGFGGGGGGGGGGGGGFGFGFGGGGGGGFGFGGGFGGGGGGFGGEDEGGGGGFFFFFFFFDFE=;FFF?FFDFDDFBEFFFEFFFFFFFD@FFFFFFC?CFF;@DFEEFF?6009BFB?<<>6:7?FFF?F9(4?FFFF:<1??(,-::<423
@M04999:289:000000000-L3R54:1:1101:12529:5664 2:N:0:422
GACTACTGGGGTATCTAATCCTGTTTGCTACCCACGCTTTCGAGCATGAACGTCAGTGTTATCCCAGGAGGCTGCCTTCGCCATCGGTATTCCTCCACATCTCTACGCATTTCACTGCTACACGTGGAATTCTACCTCCCTCTGACACACTCTAGTTTGACAGTTTCAAATGCACGTCCCAAGTTGAGCTCGGGGATTTCACATCTGACTTATCTAACCGTCTGCGCTCGCTTTACGCCCAGTAATTCCGATTAACGCTCGCACCCTACGTATTACCGCGGCTGCTGGCACGTAGTTAGCC
+
CCCCCGGGGGGGGGGGGGGGGGGGGCGGGGGGGGGGGGGGGGGGGGGGGGGGGGGGGGGGGGGGGGGGGGGGGGGGGGGGGGGGGGGGDGGGGGGGGGGGGGGGGGGDGGGGGGGGGGGGGGGGGGGGGGGGGGGGGGGGGGGGGGGGGGGGGGGGGGGGGGGGGGGGGGGGGGGGFGFGGGGGGGGGGGFGDGGGDFGGFFFFFFFFFFFCFFFFFFFAFDBFFFFB>BB@FFEEFFFFFFFFFFFFFFFFFFFFFFFFF1>FF:?7?BF?BFBFD?9>19>>:043??BF1268A92<4
@M04999:289:000000000-L3R54:1:1101:20705:5680 2:N:0:422
GCCATGACTACTCGGGTATCTAATCCTGTTTGCTCCCCACGCTTTCGCATCTCAGCGTCAGTATCTGTCCAGAAGGCCGCCTTCGCCACCGGTATTCCTCCACATCTCTACGCATTTCACCGCTACACGTGGAATTCTACCTTCCTCTACAATACTCCAGATAACCAGTTTTAAGTGCAATTCCCAGGTTGAGCCCGGGGCTTTCACACCTAACTTAATTATCCGCCTACATGCCCTTTACGCCCAGTCATTCCGATTAACGCTCGCACCCTCCGTATTACCGCGGCTGCTGGCACGGAGT
+
CCCCCGGGGGGGGGGGGGGGGGGGGGGGGGGGGGGFGGGGGGGGGGGGGGGGGGGGGGGGGGGGGGGGGGGGGGGGGGGGGGGGGGGGGGGGGGGGGGGGGGGGGGGGGGGGGGGGGGGGGGGGGGGGGGGGGGGGGGGGGGGGGGGGGGGGGGGGGGGGGGGGGGGGGGGGGGGGFGFGGGGGGGFGGGGGGGGFGGGGFFFFFFFFFFFFEFFBE68?FCFFFFFFFFFFFFFFFFFFFFFF>?DFEFEFE313;7@9416?FFFFFFF0327801:BBAFFFFFFBFF?0:??:>F(-
@M04999:289:000000000-L3R54:1:1101:26389:5760 2:N:0:422
GTTGACTACTGGGGTATCTAATCCTGTTCGCTCCCCACGCTTTCGTCCATCAGCGTCAATCGGTATTTAGTAACCTGCCTTCGCAATCGGGGTTCTGTGTAATATCTATGCATTTCACCGCTACACTACACATTCCAGCTACTTCAATACTATTCAAGATTAACAGTATCAACGGCAGTTCTACAGTTAAGCTGCAGGTTTTCACCGCTGACTTATCAACCCGCCTACGGACCCTTTAAACCCAATAAATCCGGATAACGCTCGCATCCTCCGTATTACCGCGGCTTCTGGCACGGAGTT
+
CCCCCGGDGGGGGGGGGGGGGG,EFGGGGGGGGGGGGGGGGGGGGGGGGGGGGGGGGECFGGGGCFGGGFGGGGGGGGGGGGGGEFGGGGGGGGGGGGFFAAE,FGDGFFGFGGGGGFGEGGDGFGGGGGGGGGGGGGGGGGGGGGFGGGGCEGGGA8=EA=EGGGGGGGGGGGDGFGFGGGFGGGGGGGGCGGGG67CCFFACFFFDFAAFFFFCEFFDFD2=ADDFD@F@F@BBFFCFA@DDFF37CEFE6:0<;4<FFFFFFFFFFBAB>4(,:<<<<2(14(,(..5732332(:2
@M04999:289:000000000-L3R54:1:1101:13207:5789 2:N:0:422
GACTACAAGGGTATCTAATCCTGTTTGCTCCCCACGCTTTCGCATCTCAGCGTCAGTATCTGTCCAGAAGGCCGCCTTCGCCACCGGTATTCCTCCACATCTCTACGCACTTCACCGCTACACGTGGAATTCTACCTTCCTCTACAATACTCCAGATAACCAGTTTTAAGTGTAATTCCCAGGTTGAGCCCGGGGCTTTCACACCTAACTTAATTATCCGCCTACATGCCCTTTACGCCCAGTCATTCCGATTAACGCTCGCGCCCTCCGTATTACCCCGGCGGCTGGCCCGGAGTTAGCC
+
CCCCCGFGFGFFFGGGGGFFFGGGGGGGGGGGGGGGGGGGGGGGEGGGGGGGFGGGGGGGGFFEGGGGGGGGGGGGGGGFGFFGGGEGGFCEFFGGGGGFGGGGGFGGGGGGGGGFGGGGGGGGGFGEGGGGGGGGGGGGGFFGGF?FGGGG?FEFGGGGGDF6@DFF8EADDFGGFFFG7DDGD?@6DFGG6EEDGFFD+=+?DAAABCFBCFA:6AF@FFF>((9CEF=(5BCE;@@F063;)9369(1;2;3)3:2<0319F>>:(,46:44<)((4,((,-(4?0((2(-(,(-)).
@M04999:289:000000000-L3R54:1:1101:19519:5829 2:N:0:422
GTCGACTACTGGGGTATCTAATCCTGTTTGCTACCCACGCTTTCGAGCATGAACGTCAGTGTTATCCCAGGAGGCTGCCTTCGCCATCGGTATTCCTCCACATCTCTACGCATTTCACTGCTACACGTGGAATTCTACCTTCCTCTGACACACTCTAGTTTGACAGTTTCAAATGCACGTCCCAAGTTGAGCTCGGGGATTTCACATCTGACTTATCTAACCGTCTGCGCTCGCTTTACGCCCAGTAATTCCGATTAACGCTCGCACCCTACGTATTACCGCGGCTGCTGGCACGTAGTT
+
CC@CCGGGGGGGGGGGGGGGGGGGGGGGGGGGGGGGGGGGGGGGG<FGDGGGGGGGGGGGGGGGGGGGGGFGGGGGGGGGGGGGGGGGGGGGGGGGGGGGGGGGGGGGGGGGGGGGGGGGGGGGGGGGGGGGFGGGGGGGCCGGGGGGGGGGG8FFFFDFFGFFGGFGFGGGGGGGFGFGGDGGGGGGFDGGA8EDGGGGFAFFFF69>E50>;FBCFFFF5@AAD=C=A>DF@FFFEEFF=>DD@37C7EEFF?;;CFD;<D;FF>B107:?FFB:>A>B>69>6;<?B??1>?820-6
@M04999:289:000000000-L3R54:1:1101:13927:5868 2:N:0:422
CCGACTACAGGGGTATCTAATCCTGTTTGCTCCCCACGCTTTCGCATCTCAGCGTCAGTATCTGTCCAGAAGGCCGCCTTCGCCACCGGTATTCCTCCACATCTCTACGCATTTCACCGCTACACGTGGAATTCTACCTTCCTCTACAATACTCCAGATAACCAGTTTTAAGTGCAATTCCCAGGTTGAGCCCGGGGCTTTCACACCTAACTTAATTATCCGCCTACATGCCCTTTACGCCCAGTCATTCCGATTAACGCTCGCACCCTCCGTATTACCGCGGCTGCTGGCACGGAGTT
+
CCCCCGGGGGGGGGGGGGGGGGGGGGGGGGGGGGGGGGGGGGGGGGCFGGGGGGGGGGGGGGGGGGGGGGGGGGGGGGGGGGGGGGGGGGGGGGGGGGGGGGGGGGGGGGGGGGGGGGGGGGGGGGGGGGGGGGGGGGGGGGGGGGGGGGGGGGGGGGGGGGGGGGGGGGGGGGGGFGFGGGGGGGGGGGGGGGGGGGGGFFFFFFFFEEFFFFFFEFCEFDFFFDFFFFE;@E@EFF7D@BFD1@E?CCFFFFFFF3(48,((4(42:BFF802:<A21799>0((8B0(87<91;?7
@M04999:289:000000000-L3R54:1:1101:23620:5869 2:N:0:422
GACTACTCGGGTATCTAATCCTGTTTGCTCCCCACGCTTTCGCATCTCAGCGTCAGTATCTGTCCAGAAGGCCGCCTTCGCCACCGGTATTCCTCCACATCTCTACGCATTTCACCGCTACACGTGGAATTCTACCTTCCTCTACAATACTCCAGATAACCAGTTTTAAGTGCAATTCCCAGGTTGAGCCCGGGGCTTTCACACCTAACTTAATTATCCGCCTACATGCCCTTTACGCCCAGTCATTCCGATTAACGCTCGCACCCTCCGTATTACCGCGGCTGCTGGCACGGAGTTAGCC
+
CCCCCGGGGGGGGGGGGGGGGGGGGGGGGGGGGGGGGGGGGGGGGGGGGGGGGGGGGFGGGGGGGGGFGGGGGGGGGGGGGGGGGGGGGGGGGGGGGGGGGGGGGGGGGGGGGGGGGGGGGGGGGGGGGGGGGGGGGGGGGGGGGGGGGGGGGGGGGGGGGGGGGGGGGGGGGGGGFGFGGGGGGGGGGGGGGGGGGGGGFFFFFFFFFFFFFFFFFFFFFFFFBEFFFFFFFFFE2?BF?DE@FCEF?E@F;DFF@FFFFF9;BB???>F?F7A<BBFFF917??0????3>19::AFFB
@M04999:289:000000000-L3R54:1:1101:3865:5910 2:N:0:422
CAAGGACTACAAGGGTATCTAATCCTGTTCGCTCCCCACGCTTTCGTCCATCAGCGTCAATCGGTATTTAGTAACCTGCCTTCGCAATCGGGGTTCTGTGTAATATCTATGCATTTCACCGCTACACTACGCATTCCAGCTACTTCAATACTATTCAAGATTAACAGTATCAACGGCAGTTCTACAGTTAAGCTGCAGGTTTTCACCGCTGACTTATCAACCCGCCTACGGACCCTTTAAACCAAATAAATCCGGATAACGCTCGCATCCTCCGTATTACCGCGGCTGCTGGCACGGAGTT
+
<<CCCGGGGGGFGGGGGGGGGGGGGGGGGGGGGGCGCFCGGGGGGGGGGGGGGGGGGGGGGGGDGGCFFGGGGG,BFEGGGGGGGGGGGGGGGGGGGGGFGGGGGGGGGGGGGGGGGGGGGDGEGGGGGGGDGGGGGGGFGGGGGGGGGFGGGGFGFFFGGFGGGGGGGGGDFGGGFGB@FFFGFGGGGGDFFGGGFGFGFFFFFFF5AFFFFFFFEFFAF==4AFFFDD>255@D33EC4@;(6=<<EFFF;B06;DFE?FF?B9;<B:?A?>?(47<B249>F6;>FFF??<<006924
@M04999:289:000000000-L3R54:1:1101:7753:5917 2:N:0:422
GGAGGACTACCGGGGTATCTAATCCTGTTTGCTCCCCACGCTTTCGCATCTCAGCGTCAGTATCTGTCCAGAAGGCCGCCTTCGCCACCGGTATTCCTCCACATCTCTACGCATTTCACCGCTACACGTGGAATTCTACCTTCCTCTACAATACTCCAGATAACCAGTTTTAAGTGCAGTTCCCAGGTTGAGCCCGGGGCTTTCACACCTAACTTAATTATCCGCCTACATGCCCTTTACGCCCAGTCATTCCGATTAACGCTCGCACCTTCCGTATTACCGCGGCTGCTGGCAAGGAGTT
+
CCCCCGGGGGGGGGGGGGGGGGGGGGGGGGGGGGGGGGGGGGGGGGGGGGGGGFGGGGGGGGFGGGGGFGGGGGGGGGGGGGGGDGGGGGCGGGGGGGGGFGGFGGGCFGGGGGGGGGGGEGGGGGGGGF>FGCFFGGGGGGGGGCGGGGGGGGGGGGGGGGGGDGGFFGGGFDCFFG7<CFFGFGGGGGCFGGFD7*CG>FFFFFFFFFFFFFFFCCFEFE4@BF??;EEFFFF;@EFFFD9@FFEEF3?EF@::1026(4<BFFFFFFFFF(),38<DBB01999>?B03:0),(,,(.
@M04999:289:000000000-L3R54:1:1101:24833:5980 2:N:0:422
TAGACTACACGGGTATCTAATCCTGTTCGCTCCCCACGCTTTCGTCCATCAGCGTCAATCGGTATTTAGTAACCTGCCTTCGCAATCGGGGTTCTGTGTAATATCTATGCATTTCACCGCTACACTACACATTCCAGCTACTTCAATACTATTCAAGATTAACAGTATCAACGGCAGTTCTACAGTTAAGCTGCAGGTTTTCACCGCTGACTTATCAACCCGCCTACGGACCCTTTAAACCCAATAAATCCGGATAACGCTCGCATCCTCCGTATTACCGCGGCTGCTGGCACGGAGTT
+
C9CCCFGFFGGGEEGGFGGGGGGGGGGGGGGGGGGGGGGGGFGGGGGGGGGGGGGGGGFCGGCGGGGCGGGFFGGGGGGFGGGE=FGGGDEGGFGFGGGGGGCFFFGGGGGGGGGGFFEGDGGGFEFGGGGGGGGG9BFGF8FGFGGGGGGCFGFCFEGFFADDEFFFDFFGGDDG5=@CDDFG6:EEGGDFFGGGGFFC?9FFF>?A55@A<F6=6FA@5AA>@FF=(9@=DFFFFEEFFFFF3@<C??3>9;224=;B@BB>90>:2>0,-,(..64?;;9>F,3.:(3:2<113,4
@M04999:289:000000000-L3R54:1:1101:14364:5993 2:N:0:422
GAAGACTACCGGGGTATCTAATCCTGTTCGCTCCCCACGCTTTCGTCCATCAGCGTCAATCGGTATTTAGTAACCTGCCTTCGCAATCGGGGTTCTGTGTAATATCTATGCATTTCACCGCTACACTACACATTCCAGCTACTTCAATACTATTCAAGATTAACAGTATCAACGGCAGTTCTACAGTTAAGCTGCAGGTTTTCACCGCTGACTTATCAACCCGCCTACGGACCCTTTAAACCCAATAAATCCGGATAACGCTCGCATCCTCCGTATTACCGCGGCTGCTGGCACGGAGTT
+
C<@CCGGGGGGGGGGEFGDDGFFGFFGF,BFEFGGGGGGGGGGGGC7B@@EGFGGEEGGFFFFFGGGGCEGFGGGC=FGCFFEG7>4BDFGGEFE,:9E@FGGGEEFEE<EFGGGFGGG7FGDCFFGFGG8::EFFEFGGGG8@EADAFGGGFADCGGFFGGGGGGG,@,7=,@8>AGAGC9=FGGGGGGGG2,9>FG9?CFAEFF?B999B=FF6*9B);>=2@@FF9=@6>@@DFEEFEFFFFF3=C).6;@;;6<3:>:?90;(-:)5<F:8349>B((62((-2))480)(4,(-8
@M04999:289:000000000-L3R54:1:1101:20695:5993 2:N:0:422
GGACTACCCGGGTATCTAATCCTGTTTGCTCCCCACGCTTTCGCATCTCAGCGTCAGTATCTGTCCAGAAGGCCGCCTTCGCCACCGGTATTCCTCCACATCTCTACGCATTTCACCGCTACACGTGGAATTCTACCTTCCTCTACAATACTCCAGATAACCAGTTTTAAGTGCAGTTCCCAGGTTGAGCCCGGGGCTTTCACACCTAACTTAATTATCCGCCTACATGCCCTTTACGCCCAGTCATTCCGATTAACGCTCGCACCCCCCGTATTACCGCGGCTGCTGGCACGGAGTTAGC
+
CCCCCGGGGGGGGGGGGGGGGGGGGGGGGGGGGGGGGGGGGGGGGGGGGGGGGGGGGGGGGGGGGGGGGGGGGGGGGGGGGGGGGGGGGGGGGGGGGGGGFFFGGFGGGGGGGFGGGGGGGGGGGGGGGGGGGGGGGGGGGFGGGGGGGGGGGGGGGFGGG8FGFGFEGGGDEFGGFGFGGGGGGGGGGGFCC5CDGGGGFFFFFFFFFFFFF=FFFFFEFF??DBEEC;)/5=83)34>9@F;89ECFFF?;6?CE?;<1304942(-((-2?(-69<6;042;1)43??<0109379<4
@M04999:289:000000000-L3R54:1:1101:23449:6003 2:N:0:422
CTTGACTACTGGGGTATCTAATCCTGTTTGCTCCCCACGCTTTCGCATCTCAGCGTCAGTATCTGTCCAGAAGGCCGCCTTCGCCACCGGTATTCCTCCACATCTCTACGCATTTCACCGCTACACGTGGAATTCTACCTTCCTCTACAATACTCCAGATAACCAGTTTTAAGTGCAATTCCCAGGTTGAGCCCGGGGCTTTCACACCTAACTTAATTATCCGCCTACATGCCCTTTACGCCCAGTCATTCCGATTAACGCTCGCACCCTCCGTATTACCGCGGCTGCTGGCACGGAGGTG
+
CCCCCGGGGGGGGGGGGGGGGGGGGGGGGGGGGGGGGGGGGGGGGGGGGGGGGGGGGGGGGGGGGGGGGGGGGGGGGGGGGGGGGGGGGGGGGGGGGGGGGGGGGGGGGGGGGGGGGGGGGGGGGGGGGGGGGGGGGGGGGGGGGGGGGGGGGGGGGGGGGGGGGGFGGGGGGGGGFGFGGGGGGGGGGGGGGGGGGGGCFFFFFFFFFFFFFFFF<FF4B:@B@DFFFFFFEFEFFFFFFFFFFFFFFFE?EFF;?CF?>FF199>>:,2:FBFFBFFFF>07>6>FFFF?(.8>90(44
@M04999:289:000000000-L3R54:1:1101:9584:6011 2:N:0:422
TATGACTACTCGGGTATCTAATCCTGTTTGCTCCCCACGCTTTCGCATCTCAGCGTCAGTATCTGTCCAGAAGGCCGCCTTCGCCACCGGTATTCCTCCACATCTCTACGCATTTCACCGCTACACGTGGAATTCTACCTTCCTCTACAATACTCTAGTTAACCAGTTTTAAGTGCAATTCCTAGGTTGAGCCCAGGGCTTTCACACCTAACTTAATTATCCGCCTACATGCCCTTTACGCCCAGTCATTCCGATTAACGCTCGCACCCTCCGTATTACCGCGGCTGCTGGCACGGAGTT
+
CCCCCGGGGGGGGGGGGGGGGGGGGGGGGGGGGGGGGGGGGGGGGGGGGGGGFGGGGGGGGGGGGGGGGGGGGGGGGGGGGGGGGGGGGGGDGGGGGGGGGGGGGGGGGGGGGGGGGGGGGGGGGGGGGGGFGGGGGGGGGGGGGGGGGDGFGECGGGGGGGGGGGGGGGGGGGGGFGFGGGGGGGGGGGGGGGGGGGGGFFFFFFFFFFFFFFFFEFF7CE2BA=AFFFFEEFFFFFFFFF>21(7ACFFE11;@FFC@FFFFF1;BBBFFFB?F>FFA:9(2;9>F?7:BF<?9703:
@M04999:289:000000000-L3R54:1:1101:13109:6058 2:N:0:422
AGACTACTCGGGTATCTAATCCTGTTTGCTACCCACGCTTTCGAGCATGAACGTCAGTGTTATCCCAGGAGGCTGCCTTCGCCATCGGTATTCCTCCACATCTCTACGCATTTCACTGCTACACGTGGAATTCTACCTCCCTCTGACACACTCTAGTTTGACAGTTTCAAATGCACGTCCCAAGTTGAGCTCGGGGATTTCACATCTGACTTATCTAACCGTCTGCGCTCGCTTTACGCCCAGTAATTCCGATTAACGCTCGCACCCTACGTATTACCGCGGCTGCTGGCACGTAGTTAGC
+
CCCCCGGGGGGGGEGGGGGGFGFGFFGGGGFFEFGGGGGGGGGGGGGGGGGGGGGGGGGGGGGGGGGGGFGGGGGGGGGGFGGGGGDEGGGGGGFGGFGGGGGGGGGGGGGGGGGGGGGGGGGGGGGGGFGGGGGGCDGGGGGFGGGGGGGFGGGGGGGFGGFGEGGGGGGGGGGFFGFGGGGGGGGGGGFFEGGGDDD+3CFFFFFFFFFFFFFFFFFFFFFFFFFFADFFFF=::@FD>6<EEF?<EEFFFDDC>DF@F9;>FFFFBB?,4>7<A42((4039:?B03(41,42292)-
@M04999:289:000000000-L3R54:1:1101:22544:6078 2:N:0:422
AGACTACCCGGGTATCTAATCCTGTTCGCTCCCCACGCTTTCGTCCATCAGCGTCAATCGGTATTTAGTAACCTGCCTTCGCAATCGGGGTTCTGTGTAATATCTATGCATTTCACCGCTACACTACACATTCCAGCTACTTCAATACTATTCAAGATTAACAGTATCAACGGCAGTTCTACAGTTAAGCTGCAGGTTTTCACCGCTGACTTATCAACCCGCCTACGGACCCTTTAAACCCAATAAATCCGGATAACGCTCGCATCCTCCGTATTACCGCGGCTGCTGGCACGGAGTTAGC
+
CCCCCGGGGGGGGGGGGGGGGGGGGGGGGGGGGGGGGGGGGGGGGGGGGGGGGGGGGGGGGGGGGGGGGGGGGGGGGGGGGGGGGGGGGGGGGGGGGGGGGFFGGGGGGGGGGGGGGGGGGGGGGGGGGGGGGGGGGGGGGGGGGGGGGGGGGGGGGGGGGGGGGGGGGGGGGGGGFGFGGGGGGGGGGGGGGGGGGGGGFFFFEFFFFFFFFFFFFFFFFFFFFFFFFBFFFF8EFFFFFFF@;<EFEFFF6?;F@<@BF;FFF9?>AFBFF0>FFB:B;9BF;::?7?FFFF99<<FF9
@M04999:289:000000000-L3R54:1:1101:19825:6114 2:N:0:422
GTGACTACCGGGGTATCTAATCCTGTTTGCTCCCCACGCTTTCGCATCTCAGCGTCAGTATCTGTCCAGAAGGCCGCCTTCGCCACCGGTATTCCTCCACATCTCTACGCATTTCACCGCTACACGTGGAATTCTACCTTCCTCTACAATACTCTAGTTAACCAGTTTTAAGTGCAATTCCTAGGTTGAGCCCAGGGCTTTCACACCTAACTTAATTATCCGCCTACATGCCCTTTACGCCCAGTCATTCCGATTAACGCTCGCCCCCTCCGTATTACCGCGGCTGCTGGCACGGAGTT
+
CCCCCGGGGGGGGGGGGGGGGGGGGGGGGGGGGGGGGGGGGGFGG7FGGGGGGGGGGGGGGGGGGGGGGGGGGGGGGGGEGGGGGGGGGGGGGGGGGGGGGGGFFGGGGGGGGGGGGGGGGGGGGGFGEGGGGGGGGGGGGGGFEGGE9EFGGGGAFGGGGGGGGCFGGGGGGGFGFFFGGGCCGGGGGGGGFGGGD9?DFFFFFFFFFFFCCFAFEFFEFDFFFFFF?EFFDFDECEFF;61(5<ECCC?E<F(:?4;;(176((499?FF:(3>A<<1>>9>6>FFF?F043((-,4
@M04999:289:000000000-L3R54:1:1101:9946:6214 2:N:0:422
GACTACAGGGGTATCTAATCCTGTTCGCTCCCCACGCTTTCGTCCCTCAGCGTCAATCGGTATTTAGTAACCTGCCTTCGCAATCGGGGTTCTGTGTAATATCTATGCATTTCACCGCTACACTACACATTCCAGCTACTTCAATACTATTCAAGATTAACAGTATCAACGGCAGTTCTACAGTTAAGCTGCAGGTTTTCACCGCTGACTTATCAACCCGCCTACGGACCCTTTAAACCCAATAAATCCGGATAACGCTCGCATCCTCCGTATTACCGCGGCTGCTGGCACGGAGTTAGCC
+
CCCCCGGGGGGGGGGGGGGGGGGGGGGGGGGGGGGGGGGGGGGGG,CFGGGGGGGGGGGGGFGGGGGGGGGGGGGGGGGGGGGGGGGGGGGGGGGGGGGGGGGGGGGGGGGGGGGGGGGGGGGGGGGGGGGGGGGGGGGGGGGGFGGGGGGGGGGGGFGGGGFGGGGGGGGCGECGFGFGGGGGGGGGGGFDGCECFDGGFFFFFFFFDFF5AFFFFFFFEFFFFDF>@BFF@FFF9EFFF;@8ACEEFF@;18>E6(33>FFFF?FFFFBB??FBF?FF9>>9?DF0:7??F99BF<<A2
@M04999:289:000000000-L3R54:1:1101:12320:6265 2:N:0:422
TTAAGACTACTCGGGTATCTAATCCTGTTCGCTCCCCACGCTTTCGTCCATCAGCGTCAATCGGTATTTAGTAACCTGCCTTCGCAATCGGGGTTCTGTGTAATATCTATGCATTTCACCGCTACACTACACATTCCAGCTACTTCAATACTATTCAAGATTAACAGTATCAACGGCAGTTCTACAGTTAAGCTGCAGGTTTTCACCGCTGACTTATCAACCCGCCTACGGACCCTTTAAACCCAATAAATCCGGATAACGCTCGCATCCTCCGTATTACCGCGGCTGCTGGCACGGAGTT
+
CCCCCGGGGGGGGGGGGGGGGGGGGGGGGGGGGGGGGGGGGGGGGGGGGGGGGGGGGGGGGGGGGGGGGGGFFEGGGGGGGGGGGGFGGGGGGGGGGGGGGGGGGGGGGGGGGGGGGGGFGGGGGGGGGGGGGGGGGGFGGGGGGGGGGFGGGGGGGGGGGGGGGFGGFFGGGGGGDC>FFGGGGGGGGGFFGGGGGGDGFFFFFFBF=A=AFFFFFFCEFFF=BFFFFF22@@?DFFFF<E@;;633;7CFEFF0;;A@;@6:1;>?>FFFFFF?:BFFAFFF9BFFB?B7??7?F>B14
@M04999:289:000000000-L3R54:1:1101:22363:6310 2:N:0:422
GACTACTCGGGTATCTAATCCTGTTTGCTCCCCACGCTTTCGCATCTCAGCGTCAGTATCTGTCCAGAAGGCCGCCTTCGCCACCGGTATTCCTCCACATCTCTACGCATTTCACCGCTACACGTGGAATTCTACCTTCCTCTACAATACTCCAGATAACCAGTTTTAAGTGCAGTTCCCAGGTTGAGCCCGGGGCTTTCACACCTAACTTAATTATCCGCCTACATGCCCTTTACGCCCAGTCATTCCGATTAACGCTCGCACCCTCCGTATTACCGCGGCTGCTGGCACGGAGTTAGCC
+
CCCCCGGGGGGGGGGGGGGGGGGGGGGGGGGGGGGGGGGGGGGGGGGGGGGGGGGDGGGFGGGGGGGFFGGGGGGGGGGFGGGGGGGGGGGGGGGGGGGGGGGGGGDGGGGGGGGGGGGGGGGGG<FEGGGGGGGGGGGGGGGGGFGFGGGFGGGFGGGGGGGGGGGGFCGDF8DFFGFGGG8DG,@@GEG7E*CDGFGGFFFFFFAF@EFBFFFFCFFDFD@FFEF?EFFFF@9E08BEF@@E<EEEC@<;@;CE;9;0,4>FFB1:B083<?<AAB0140(3<B:2<?F(,,(4:<<53
@M04999:289:000000000-L3R54:1:1101:6011:6325 2:N:0:422
CGTGACTACCCGGGTATCTAATCCTGTTTGCTCCCCACGCTTTCGCATCTCAGCGTCAGTATCTGTCCAGAAGGCCGCCTTCGCCACCGGTATTCCTCCACATCTCTACGCATTTCACCGCTACACGTGGAATTCTACCTTCCTCTACAATACTCTAGTTAACCAGTTTTAAGTGCAATTCCTAGGTTGAGCCCAGGGCTTTCACACCTAACTTAATTATCCGCCTACATGCCCTTTACGCCCAGTCATTCCGATTAACGCTCGCACCCTCCGTATTACCGCGGCTGCTGGCACGGAGTT
+
CCCCCGGGGGGGGGGGGGGGGGGGGGGGGGGGGGGGGGGGGGGGGGGGGGGGGGGGGGGGGGGGGGGGGGGGGGGGGGGGGGGGGGGGGGGGGGGGGGGGGGGGGGGGGGGGGGGGGGGGGGGGGGGGGGGGGGGGGGGGGGGGGGGGGDFFGGGGGGGGGGGGGGGGGGGGGGGGFGFGGGGGGGGGFGGFEGGGGGGGFFFFFFFFFFFFFFFFCFFEF4ADFA9BEF<EBD=DE=E4@=BF64<9?CCFEFDFFFFF>FFFFF>9??FFF?F?B249?9B;096BFF7::<(4(,:?
@M04999:289:000000000-L3R54:1:1101:19900:6430 2:N:0:422
GTGACTACTGGGGTATCTAATCCTGTTCGCTCCCCACGCTTTCGTCCATCAGCGTCAATCGGTATTTAGTAACCTGCCTTCGCAATCGGGGTTCTGTGTAATATCTATGCATTTCATCGCTACACTACACATTCCAGCTACTTCAATACTATTCAAGATTAACAGTATCAACGGCAGTTCTACAGTTAAGCTGCAGGTTTTCACCGCTGACTTATCAACCCGCCTACGGACCCTTTAAACCCAATAAATCCGGATAACGCTCGCATCCTCCGTATTACCGCGGCTGCTGGCACGGAGTT
+
CCCCCGGGGGGGGGGGGGGGGGGGGGGGGGGGGGGGGGGGGGGGGGGGGGGGGGGGGGGGGGGGGGGGGGGGGGGGGGGGGGGGCGGGGGGGGGGGGGGGGGGGGGGGGGGGGGGGGGGGGGGGGGGGGGGGGGGGGGGFGGGGGGGGGGGGGGGGGGGGGGGGGGFGGGGGGGDGFGFGGGGGGGGGGGGGFGFGGGGGFFFFFFFFFFFFFFFFFFFFFAFFAFFF2@BFFFFFFFFFFDDF@E3CCEEF@@FFFFF@D@BFFBBFFFB>?:FFFFFFBFBBFFFF07?BF?;99:B
@M04999:289:000000000-L3R54:1:1101:10633:6451 2:N:0:422
AACGACTACCGGGGTATCTAATCCTGTTTGCTCCCCACGCTTTCGCATCTCAGCGTCAGTATCTGTCCAGAAGGCCGCCTTCGCCACCGGTATTCCTCCACATCTCTACGCATTTCACCGCTACACGTGGAATTCTACCTTCCCCTACAATACTCCAGATAACCAGTTTTAAGTGCAATTCCCAGGTTGAGCCCGGGGCTTTCACACCTAACTTAATTATCCGCCTACATGCCCTTTACGCCCAGTCATTCCGATTAACGCTCGCACCCTCCGTATTACCGCGGCTGCTGGCACGGAGTTT
+
CCCCCGGGGGGGGGGGGGGGGGGGGGGGFFGGGGGGGGGGGGGGGGGCGGGGGGGGGGGGFCGFGGGGGGGGFGFGGGGGGGFGGGGDFGGDGGGFGGGGGGGGGGGGGGGGGGFGGGGDGGGGGGGGGGGFFGGGGG8DFGGGGGFFFGGGGFGGGGGGGGGGGGGGGGG?9E9FF:EFGGGGC8EGGFCGGF5DDDGGFFFFFC6BBFFDFFFF7BFEF6;@<DDFEE<EE@EFFFF>DFF6?@F9AAAB??682>A:>F:>>9BB????62612:><:;9(;>6?B)(1(43((,47)
@M04999:289:000000000-L3R54:1:1101:23699:6454 2:N:0:422
ACGACTACTGGGGTATCTAATCCTGTTTGCTCCCCACGCTTTCGCATCTCAGCGTCAGTATCTGTCCAGAAGGCCGCCTTCGCCACCGGTATTCCTCCACATCTCTACGCATTTCACCGCTACACGTGGAATTCTACCTTCCTCTACAATACTCCAGATAACCAGTTTTAAGTGCAATTCCCAGGTTGAGCCCGGGGCTTTCACACCTAACTTAATTATCCGCCTACATGCCCTTTACGCCCAGTCATTCCGATTAACGCTCGCACCCTCCGTATTACCGCGGCTGCTGGCACGGAGTT
+
CCCCCGGGGGGGGGGGGGGGGGGGGGGGGGGGGGGGGGGGGGGGGGEGGGGGGGGGGGGGGGGGGGGGGGGGGGGGGGGGGGGGGGGGGGGGGGGGGGGGGGGGGGGGGGGGGGGGGGGGGGGGGGGGGGGGGGGGGGGGGGGGGGGGGGGGGGGGGGGGGGGGGGGGGGGGGGGGFGFGGGGGDGGGGGGGGGGGGGDGFFFFFFFFFFFFFFFFFFFFFFFFFFFFFFFFFFFECEFFFFF0;@EFCEFFFFD@FFFFFFF99B>?BF<1:<<729<BF>9>BFFFFFB?B<604:B
@M04999:289:000000000-L3R54:1:1101:11706:6505 2:N:0:422
GACTACTTGGGTATCTAATCCTGTTGCCTCCCACCGCTTCCTTCATTCAGCTTCATCCGTTATTTATTACCTTCCTTTCGACTTCGGGTTTCTTGTAATTTTTATTCAATTTCCCGCCTCCTTACACCATCCCGCCTCCTCAATACTATTCAAGATTTACCATTATCACCGCAATTTTACCGTTAAGCTGCAGGGTTTTCCCGCCTGACTTTTCAACCCGCCTCCGACCCCTTTAAACCCATTAATCCCGATTAACCCTCGATTCCCCCTTATTACGCGGCCGCTTGCCCTGAGTTACGCC
+
CCCCCGGGGGFGGGGGG,,C6,,=,,,,6CFGFE,66@B,,,6C,<,,,,,<,,C,,,B:,,CF<,<6C,F,,;B,F,9,,,,,,8CCEF,,,5,9,:,,5,,,,,9,,CF,,,C,++44,,C,,,,9,C,A,+4+++,@,,@;,=3,9E,,@,,,@,@96,,,,3,@,,@6+++@+3+2+06A+D,,,,6,,3+=DGC;*;0*****):**0+4+;F*)3))/)/)):2(8B)8*0>=?@(*18/7?33(,(/)6)(((,(/)9))6((/)65-:(3(,(((,-(31(3(40(6<4)(4,
@M04999:289:000000000-L3R54:1:1101:8118:6568 2:N:0:422
AGGGGGACTACCGGGGTATCTAATCCTGTTTGCTCCCCACGCTTTCGCATCTCAGCGTCAGTATCTGTCCAGAAGGCCGCCTTCGCCACCGGTATTCCTCCACATCTCTACGCATTTCACCGCTACACGTGGAATTCTACCTTCCTCTACAATACTCCAGATAACCAGTTTTAAGTGCAGTTCCCAGGTTGAGCCCGGGGCTTTCACACCTAACTTAATTATCCGCCTACATGCCCTTTACGCCCAGGCATTCCGATTAACGCTCGCACCCTCCGTATTACCGCGGCTGCTGGCACGGAGT
+
CCCCCGDGGGGGGGGGGGFGGGCCFFGGFGGGGGGGGGGGGGGFFGGGGGGGGGGFGGGGGGGGGGGGGGGGGFFGGGGGGGGGGGGGGGGGGGGGGGGGGGGGGGGGGGGGGGGGGGGGGGGGGGGGGGGGGGGGFGGFGGGGGGGGGGGFGGGGGGGFGGFGGGGFAFGGGFGGFGFGGGGGCEGGGGGF?FGFCDDDEFFFFFFF@23BEFFFFFF<AEFFFFFFD;@FFEEF;;@F31;>BFB(((,-6<??B?6>F<><19BFF6:?0<9<:7:).9(2(-19(42)441>1;192
@M04999:289:000000000-L3R54:1:1101:24930:6591 2:N:0:422
CTGAGACTACAAGGGTATCTAATCCTGTTCGCTCCCCACGCTTTCGTCCATCAGCGTCAATCGGTATTTGGTAACCTGCCTTCGCAATCGGGGTTCTGTGTAATATCTATGCATTTCACCGCTACACTACACATTCCAGCTACTTCAATACTATTCAAGATTAACAGTATCAACGGCAGTTCTACAGTTAAGCTGCAGGTTTTCACCGCTGACTTATCAACCCGCCTACGGACCCTTTAAACCCAATAAATCCGGATAACGCTCGCATCCTCCGTATTACCGCGGCTGCTGGCACGGAGTT
+
CCCCCGGGGGGGGGGGGGGGGGGGGGGGGGGGGGGGGGGGGGGGGGGGGGGGGGGGGGGFGGGGGGGGGGGGGGGGGGGGGGGGGGCGGGGGGGGGGGGGGGGGGGFGGGGGGGGGGGGGGGGGGGGGGGGGGGGGGGGGGGGGGGGGGGGGFFGGFGGFGGGGFFGGGGGFGGGGFGEDGGFGGGGGGFGEFGGGGGGCFF?CFFFFF===@FCACCFFFFAFFFFFFD@@>@@FFF=CEA;(66;)7>CEEFF03,;@;>FDFFFFFFFF7134:?2<<<;97;1;?>0(((8:B>9:4
@M04999:289:000000000-L3R54:1:1101:9016:6638 2:N:0:422
ATGGGACTACCGGGGTATCTAATCCTGTTTGCTCCCCACGCTTTCGCATCTCAGCGTCAGTATCTGTCCAGAAGGCCGCCTTCGCCACCGGTATTCCTCCACATCTCTACGCATTTCACCGCTACACGTGGAATTCTACCTTCCTCTACAATACTCTAGTTAACCAGTTTTAAGTGCAATTCCTAGGTTGAGCCCAGGGCTTTCACACCTAACTTAATTATCCGCCTACATGCCCTTTACGCCCAGTCATTCCGATTAACGCTCGCACCCTCCGTATTACCGCGGCTGCTTGCACGGTGTT
+
CCCCCGGGGGGGGGGGGGGGGGGGGGGGGGGGGGGGGGGGGGGGGGGGGGGGGGGGGGGGGGGGGFGGGGGGGGGGGGGGGGGGGGGGGGGGGGGGGGGGGGGGGGGGGGDGGGGGGFGGGGGGGGGDGGGGGGGGGGGGGGGGGGGGGFGGCFGGGGGGGFAFC?GFGGGGFGGCFDFGGGGG,E,EGFFFGFGGD5CGFFFFFFFFDBF=BFFA=FFEFE;@DF@252CCEEDFDEFFF?BFF;38ECCEF17<1<9<128D>BFFFFFF:98?0>AFFBB19>6>F?<B:)5:>(4:4
@M04999:289:000000000-L3R54:1:1101:18766:6656 2:N:0:422
TGAGACTACCAGGGTATCTAATCCTGTTTGCTCCCCACGCTTTCGCATCTCAGCGTCGGTATCTGTCCAGAAGGCCGCCTTCGCCACCGGTATTCCTCCACATCTCTACGCATTTCACCGCTACACGTGGAATTCTACCTTCCTCTACGATACTCCAGATAACCAGTTTTAAGTGCAGTTCCCAGGTTGAGCCCGGGGCTTTCACACCTAACTTAATTATCCGCCTACATGCCCTTTACGCCCAGTCATTCCGATTAACGCTCGCACCCTCCGTATTACCGCGGCTGCTGGCACGGAGTT
+
CCCCCGGGGGGGGGGGGGGGGGGGGGGGGGGGGGGGGGGGGGGGGGGGGGGGGGGGGDGGGGGGFGGGGGGGGGGGGGGGGGGGGGGGGGGEGFFGGGGGGGGGGGGGGGGGGGGGGGGGGGGGGGEGFGGGGGGGGGGGGGGGGGGGFEFGGGGGGGGGGGGGGGGGGGGGAFFGFGFGGGGGGFGGGGGGGGGGDGDGFFFFFFFFFFFFFFFFFFFEFC9BF@6@;E?E@@FFFCFDFBFF(=EFFFFC;:?B?<A?>??6BB>>?FFF>?0:?>BAB>9974;FFD?:?BFF01?B
@M04999:289:000000000-L3R54:1:1101:11268:6669 2:N:0:422
TATTTGACTACTCGGGTATCTAATCCTGTTCGCTCCCCACGCTTTCGTCCATCAGCGTCAATCGGTATTTAGTAACCTGCCTTCGCAATCGGGGTTCTGTGTAATATCTATGCATTTCACCGCTACACCACACATTCCAGCTACTTCAATACTATTCAAGATTAACAGTATCAACGGCAGTTCTACAGTTAAGCTGCAGGTTTTCACCGCTGACTTATCAACCCGCCTACGGACCCTTTAAACCCAATAAATCCGGATAACGCTCGCATCCTCCGTATTACCGCGGCTGCTGGCACGGAGT
+
CCCCCGGGGGGGGGGGGGGGGGGGGGGGGGGGGGGGGGGGGGGGGGGGGGGGGGGGGGGGGGGGGGGGGGGFGGGGGGGGGGGGGGGGGGGGGGGGGGGGGGGGGGGGGGGGGGGGGGGGGGGGGGGGGGGGGGGGGGGGGGGGGGGGGGGGGGGGGGGGGGGGGGGGGGGGGGGGBGFGGGGGDGGGGGGGGGGGGGGGFFFFFFFFDFFFFFFFFFFFFFDFBFFFFFD25@BFDFFFFFFFFFFFF3CEFFB>FFFFFFFF:29>FF0<ABBFFBF<B<6>>BBF31:0><0239694
@M04999:289:000000000-L3R54:1:1101:15106:6685 2:N:0:422
GGACTACTAGGGTATCTAATCCTGTTCGCTACCCATGCTTTCGAACCTCAGCGTCAGTTACAGACCAGAGAGCCGCCTTCGCCACTGGTGTTCTTCCATATATCTACGCATTCCACCGCTACACATGGAGTTCCACTCTCCTCTTCTGCACTCAAGAAAAACAGTTTCAGCTGCACTTCCCCGGTTAAGCCGAGGGCTTTCACAGCTGACTTGTTCTCCCGCCTGCGTTCGCTTTACGCCCAATAAATCCGGACAACGCTTGCCACCTACGTATTACCGCGGCTGCTTGCACGTAGTTAGC
+
CCCCCGGGGGGGGGGGGGGGGGGGGGGGGGGGGGGGGGGGFGGGGGGGGGGGGGGGGGGGGGGFFGCGFGFDCGGGGGGGGGGGGGGGFGGGGGGGGGGFFFGGGGGGGGGGGAFFG7EGGGEGGGDGGFGFGG9FGGGGGGGGGGGFGDGGGGG8F88FFGGGFGGFF8DFFFFGFGFGFGD6EGGGCCFEGGGCDFGGFF++;49F9BFEFFFFFFFF4>@F2=2@>>;>DD@CFF;>@D<@E)7.7;39D>>:?26?F:::A??7B??F)5><>A<9069BF0)-5()5(.3(2)).-
@M04999:289:000000000-L3R54:1:1101:26319:6764 2:N:0:422
AGGACGACTACTCGGGTATCTAATCCTGTTTGCTCCCCACGCTTTCGCATCTCAGCGTCAGTATCTGTCCAGAAGGCCGCCGTCGCCACCGGTATTCCTCCACATCTCTACGCATTTCACCGCTACACGTGGAATTCTACCTTCCTCTACAATACTCCAGATAACCAGTTTTAAGTGCAATTCCCAGGTTGAGCCCGGGGCTTTCACACCTAACTTAATTATCCGCCTACATGCCCTTTACGCCCAGTCATTCCGATTAACGCTCGCACCCTCCGTATTACCGCGGCTGCTGGCACGGAGT
+
CCCCCGGGGGGGGGGGGGGGGGEFFGGGGGGGGGGGGGGGGGDGGGGGGGGGGGGGGGGGGGGGGGFGGGGGGGGGGGGGGGGGGGGGGGGGGGGGGGGGGGGGGGGGGGGGGGGGGGGGGGGGGGFGGGGGCGGGGGGGGGGGGGGGGGGGGGGGGGGGFEGGFGGGGFGGGGGGFGFGGGGG9DGGGGGGGGGGGDGG>?FFFFFFFFDFBFFFE=FC6<CFFFF@DD@EFF@DF;EFFFFFFDF774424<76?::AF?B6<0229923,392.24)4<09;9(19BB::::<39(4-
@M04999:289:000000000-L3R54:1:1101:16009:6812 2:N:0:422
CTGCCGACTACTCGGGTATCTAATCCTGTTCGCTCCCCACGCTTTCGTCCACCAGCGTCAATCGGTATTTAGTAACCTGCCTTCGCAATCGGGGTTCTGTGTAATATCTATGCATTTCACCGCTACACTACACATTCCAGCTACTTCAATACTATTCAAGATTAACAGTATCAACGGCAGTTCTACAGTTAAGCTGCAGGTTTTCACCGCTGACTTATCAACCCGCCTACGGACCCTTTAAACCCAATAAATCCGGATAACGCTCGCATCCTCCGTATTACCGCGGCTGCTGGCACGGAGT
+
CCCCCGGGGGGGGGGGGGGGGGGGGGGGGGGGGGGGGGGGGGGGGGGGGGGGGGGGGGGGGGGGGGGGGGGGGGGGGGGGGGGGGGGGGGGGGGGGGGGGGGGGGGGGGGGGGGGGGGGGGGGGGGGGGGGGGGGGGGGGGGGGGGGGGGGGGGGGGGGGGGGGGGGGGGGGGGGG>GFGGGGGFGGGGGGGFGGGGGGGFFFFFFFF>AF=BFFFEFFFFFFF>@@@>B@21;FFFFFFEFFFFF0@FFFFFF@>@?FFF:6<:>>FFFF>FB9?0:?<>BFFF>>B>F>)(,(34(16-
@M04999:289:000000000-L3R54:1:1101:9803:6830 2:N:0:422
CCGACTACCGGGGTATCTAATCCTGTTCGCTCCCCACGCTTTCGTCCATCAGCGTCAATCGGTATTTAGTAACCTGCCTTCGCAATCGGGGTTCTGTGTAATATCTATGCATTTCACCGCTACACTACACATTCCAGCTACTTCAATACTATTCAAGATTAACAGTATCAACGGTAGTTCTACAGTTAAGCTGCAGGTTTTCACCGCTGACTTATCAACCCGCCTACGGACCCTTTAAACCCAATAAATCCGGATAACGCTCGCATCCTCCGTATTACCGCGGCTGCTGGCACGGAGTT
+
CCCCCGGGGGGGGGGGGGGGGGGGGGGGGGGGGGGGGGGGGGGGGGGGGGGGGGGGGGGGGGGGGGGGGGGGGGGGGGGGGGGGGGGGGGGGGGGGGGGGGGGGGGGGGGGGGGGGGGGGGGGGGGGGGGGGGGGGGGGGGGGGGGGGGGGGGGGDFDGGFFGGGGAFGGGGGGGGFGFGGGGGGGGGGGFGGGGGCFGGFFFFFFFFA2BAEFFFFFFFF29@FFF9@(59DFFFEEFF@0;7@3)6?EF9B0?DFEFFB?6>BFFFFFFFF:1:BFF0;-49>;?F?F??>?;>0?0
@M04999:289:000000000-L3R54:1:1101:6241:6841 2:N:0:422
GGGACTACCGGGGTATCTAATCCTGTTCGCTACCCATGCTTTCGAGCCTCAGCGTCAGTAACAGACCAGAGAGCCGCCTTCGCCACTGGTGTTCTTCCATATATCTACGCATTTCACCGCTACACATGGAGTTCCACTCTCCTCTTCTGCACTCAAGTCTCTCAGTTTCCGATGCTCTTCCTCAGTTAAGCTGAGGGCTTTCACATTCAGACTTAAAAGACCGCCTGCGCTCCCTTTACGCCCAATAAATCCGGACAACGCTTGCCACCTACGTATTACCGCGGCTGCTGGCACGTAGTT
+
CCCCCGGGGGGGGGGGGGGGGGGGGGGCGGGGGGGGGGGGGGGGGGGGGGGGGGGGGGGGGGGGGGGGGDFEGGGGGGGGGGGGGGGGGGGGGGFGGGGGGGGGGGGGGGGGGGGGGGGGGGGGGGGGGGFGGGGGGGGFGGGGGGGGGDGGGG8FGFGFFGDGGGGGGGEEGGGAFGFFG8FGGGGGGCGFFEFFDCFGFFFFFFFFEF@@B3=BCFF9FFFFF=55>B@FF@FFF<E>DFFF;FFAE?CF>02;9:<16??:?F<??FFB(().,)6439B9>91::72<02887(4<
@M04999:289:000000000-L3R54:1:1101:14329:6876 2:N:0:422
GGACTACCGGGGTATCTAATCCTGTTTGCTCCCCACGCTTTCGCATCTCAGCGTCAGTATCTGTCCAGAAGGCCGCCTTCGCCACCGGTATTCCTCCACATCTCTACGCATTTCACCGCTACACGTGGAATTCTACCTTCCTCTACAATACTCCAGATAACCAGTTTTAAGTGCAGTTCCCAGGTTGAGCCCGGGGCTTTCACACCTAACTTAATTATCCGCCTACATGCCCTTTACGCCCAGTCATTCCGATTAACGCTCGCACCCTCCGTATTACCGCGGCTGCTGGCACGGAGTTAGC
+
CCCCCGGGGGGGGGGGGGGGGGGGGGGGGGGGGGGGGGGGGGGGGGGGGGGGGGGGGGFGGGGGGGGGGGGFGGGGGGGGGGGGGGGGGEGGGGGGGGGGGGGGFGGGGGGGGGGGGGGGGGGGGGGGGGGGGGGGGGGGGGGGGGGDGGGGGGGGFGGGGGGGGGGGGGGGGGGGFGFGGGGGGGGGGGGGGCEGGDGGFFFFFFFFEFE7BFFFFFFE)>>D7@EFCFFFEFFCFFDD@D(;<9ECFE;08:1<<?BFFFF69>FBFFB?F:7><A?9BB>;1<:7?B:<029BBF)).
@M04999:289:000000000-L3R54:1:1101:12252:6900 2:N:0:422
ATGACTACTGGGGTATCTAATCCTGTTCGCTCCCCACGCTTTCGTCCATCAGCGTCAATCGGTATTTAGTAACCTGCCTTCGCAATCGGGGTTCTGTGTAATATCTATGCATTTCACCGCTACACTACACATTCCAGCTACTTCAATACTATTCAAGATTAACAGTATCAACGGCAGTTCTACAGTTAAGCTGCAGGTTTTCACCGCTGACTTATCAACCCGCCTACGGACCCTTTAAACCCAATAAATCCGGATAACGCTCGCATCCTCCGTATTACCGCGGCTGCTGGCACGGAGTT
+
CCCCCGGGGGGGGGGGGGGGGGGGGGGGGGGGGGGGGGGGGGGGGGGGGGGGGGGGGGGGGGGGGGGGFGGGGGGGGGGGGGGGGGGGGGGGGGGGGGGGGGGGGGGGGGGGGGGGGGGGGGGGGGGGGGGGGGGFGGGGGFGGGGGGGGFGGGGGGGGFGGGGGGGFFGGGDCDEDFFGGGGGCGGGGGGGGGGFDGGGFFFFFDEFBFFFFFFFFFFFF=AFFFFF2@FFF===@EFFF?(=@@EEFFFF@F;DFF1:D@BFBBBF341(3,:0<BF?B09BFF:?B>?F?F9B6:<
@M04999:289:000000000-L3R54:1:1101:14400:6949 2:N:0:422
GCGTGACTACCAGGGTATCTAATCCTGTTTGCTCCCCACGCTTTCGCATCTCAGCGTCAGTATCTGTCCAGAAGGCCGCCTTCGCCACCGGTATTCCTCCACATCTCTACGCATTTCACCGCTACACGTGGAATTCTACCTTCCTCTACAATACTCCAGATAACCAGTTTTAAGTGCAGTTCCCAGGTTGAGCCCGGGGCTTTCACACCTAACTTAATTATCCGCCTACATGCCCTTTACGCCCAGTCATTCCGATTAACGCTCGCACCCTCCGTATTACCGCGCCTGCTGGCACGTAGTT
+
CCCCCGGGGGGGGGEFGGGGGGGFGGGGGFFGGGAFBDFGGGGGGGGGGGGGGGGGGGGGGGGGGGGFFFGFGGCFGGGGGGGGGGDGGGGGGGGGGGGGGGGCFGGGFGFGGGEGGGGFGGGEGEFEGGGGGGGGGGGGFGGGGGGGCGFGAFGGG?FGGGGGGGGGGGGGDGGFFGFFGCFFGDEGGGC7CCFCG7CDDFFFFFFFD2=)>FCF=FFCFE:>D@@FFEEC:EDF8@CF2;(:;D;@EFCFEF(:134EDF?6(4(71??FFF?:??449021(-1:B>)28(56((((.
@M04999:289:000000000-L3R54:1:1101:26293:6954 2:N:0:422
TCGTTGACTACCCGGGTATCTAATCCTGTTTGCTCCCCACGCTTTCGCATCTCAGCGTCAGTATCTGTCCAGAAGGCCGCCTTCGCCACCGGTATTCCTCCACATCTCTACGCATTTCACCGCTACACGGGGAATTCTACCTTCCTCTACAATACTCCAGATAACCAGTTTTAAGTGCAATTCCCAGGTTGAGCCCGGGGCTTTCACAACTAACTTAATTATCCGCCTACATGCCCTTTACGCCCAGTCATTCCGATTAGCGCTCGCACCCTCCGTATTACCGCGGCTGCTGGCACGGAGT
+
CCC8CGGGGGGC8CECFGFCFG@CE@FGGGFGGGGG8FGGCFF:FEFCE7F<@FA8FGDEEFDGGEFFFFGGCAFDGG7C:BFFGGGGGCF>F+DEFGF,E=<FFCFGDFF7CCCCFGDFGCECFCFDC+>FF6@8DF=DGGCFGGGGFG8=F8?:9,DE,=873=@8<AEGD,52<CCG;CCFFCFFFGGCFE7FDD474@A;=BFF*863>FFFB8:*=*?4(:1228;.9;):3@;FC@F99<(=336<)6>?186)53;027919BBF:0(41:29A<316211>FF2?6(,,(43,
@M04999:289:000000000-L3R54:1:1101:3783:6957 2:N:0:422
GACTACAGGGGTATCTAATCCTGTTCGCTCCCCACGCTTTCGTCCATCAGCGTCAATCGGTATTTAGTAGCCTGCCTTCGCAATCGGGGTTCTGTGTAATATCTATGCATTTCACCGCTACACTACACATTCCAGCTACTTCAATACTATTCAAGATTAACAGTATCAACGGCAGTTCTACAGTTAAGCTGCAGGTTTTCACCGCTGACTTATCAACCCGCCTACGGACCCTTTAAACCCAATAAATCCGGATAACGCTCGCATCCTCCGTATTACCGCGGCTGCTGGCACGGAGTTAGCC
+
CCCCCGGGGGGGGGGGGGGGGGGGGGGGGGGGGGGGGGGGGGGGGGGGGGGGGFFGGGGGGGGGGGGGGGGGGGGGGGGGGEEEGGGDGGGGGGGGGFEGGGGGGGGGGGGGGGGGGGGGGGGGGGGGGGGGGGFGGGGGGGGFFFGGGGGGGGGGGGGGGGGGGGGGGGDCEGGGFGFGGGGGGGFGGGGGGGGGGGDGFAAAEFFFFFFFFFFFFF>>FFFDDF=DF>FFF@C<EADEFDF;<>EFE;023?EE@0;069;?BFF7<9BB:?FFF0>>069BFFFFF:>?(4;B?AAF:
@M04999:289:000000000-L3R54:1:1101:23806:7068 2:N:0:422
GACTACAAGGGTATCTAATCCTGTTTGCTCCCCACGCTTTCGCATCTCAGCGTCAGTATCTGTCCAGAAGGCCGCCTTCGCCACCGGTATTCCTCCACATCTCTACGCATTTCACCGCTACACGTGGAATTCTACCTTCCTCTACAATACTCCAGATAACCAGTTTTAAGTGCAATTCCCAGGTTGAGCCCGGGGCTTTCACACCTAACTTAATTATCCGCCTACATGCCCTTTACGCCCAGTCATTCCGATTAACGCTCGCACCCTCCGTATTACCGCGGCTGCTGGCACGGAGTTAGCC
+
CCCCCGGGGGGGGGGGGGGGGGGGGGGGGGGGGGGGGGGGGGGGGGGGGGGGGGGGGGGGGGGGGGGGGGGGGGGGGGGGGGGGGGGGGGGGGGGGGGGGGGGGGGGGGGGGGGGGGGGGGGGGGGGGGGGGGGGGGGGGGGGGGGGGGGGGGFFGGGGGGGGGGGGGGGGGGGGGFGFGGGGGGGGGFGGEEGGGGGGGFFFFFFFFFFFFFFFFFFFFFFFFFFFFF@DFFFFFFFFFFF;EFFFFFFFFDFFFFFFFFFFFFFFFFFF::?2)9:B>9;9B::?:B08BB0>:19AA>
@M04999:289:000000000-L3R54:1:1101:18258:7102 2:N:0:422
GACTACAAGGGTATCTAATCCTGTTTGCTCCCCACGCTTTCGCATCTCAGCGTCAGTATCTGTCCAGAAGGCCGCCTTCGCCACCGGTATTCCTCCACATCTCTACGCATTTCACCGCTACACGTGGAATTCTACCTTCCTCTACAATACTCTAGTTAACCAGTTTTAAGTGCAATTCCTAGGTTGAGCCCAGGGCTTTCACACCTAACTTAATTATCCGCCTACATGCCCTTTACGCCCAGTCATTCCGATTAACGCTCGCACCCTCCGTATTACCGCGGCTGCTGGCACGTAGTTAGCC
+
CCCCCGGGGGCGGGGGGGGGGGGGGGGGGGGGGGGGGGGGGGGGGGGGGGGGGGGGGGGGGGGGGGGGGGGGGGGGGGGGGGGGGGGGGGGGGGGGGGGGGGGGGGGGGGGGGGGGGGGGGGGGGGGGGGGGGGGGGGGGGGGGGGFGGGGGGGGGGGGGGGGGGGGGGGGGGGGGFGFGGFGGGGGGGGGGCGEGGGGGFFFFFFFFFFFFFFFFFFBAFFFFB9E?EEFFDE:=@FFFFBFFEFFFFF0??07C?FF@@@FFBFF<FF????>DF?F;00(-38:??7)4,.(44<>B:
@M04999:289:000000000-L3R54:1:1101:21051:7105 2:N:0:422
GGACTACCGGGGTATCTAATCCTGTTCGCTCCCCACGCTTTCGTCCATCAGCGTCAATCGGTATTTAGTAACCAGCCTTCGCAATCGGGGTTCTGTGTAATATCTATGCATTTCACCGCTACACTACACATTCCAGCTACTTCAATACTATTCAAGATTAACAGTATCAACGGCAGTTCTACAGTTAAGCTGCAGGTTTTCACCGCTGACTTATCAACCCGCCTACGGACCCTTTAAACCCAATAAATCCGGATAACGCTCGCATCCTCCGTATTACCGCGGCTGCTGGCACGGAGTTAGC
+
<<A<BFEGGDGGGDGGD<EEFGEFGGA;FCEFGGFGGECGGFCFFGBF<@CEFCF@FGFFGE8FFG9FG<EFGCFGGFGGGG7=FGEGG>FFEFFGBFGEGFFGGDEFCFFGGFGCFGEE=EDFGFFFFGGGFGCFGGGGGDFFDCAEG8DGGGGGFEGDEFGGGGGGDFGD+==ECFFGGGGGGGGECGFGC:FFCDFGFFFF>BFF==FFFFFFFFFDEBBD9:9>>FF;DDFCEC<FFFFF;<FF?@9BDF0>DFF<06>06>??2<>BF04<A>29>>>;9BF??F1??917:2AF6
@M04999:289:000000000-L3R54:1:1101:26991:7110 2:N:0:422
GGACTACCAGGGTATCTAATCCTGTTCGCTCCCCACGCTTTCGTCCATCAGCGTCAATCGGTATTTAGTAACCTGCCTTCGCAATCGGGGTTCTGTGTAATATCTATGCATTTCACCGCTACACTACACATTCCAGCTACTTCAATACTATTCAAGATTAACAGTATTAACGGCAGTTCTACAGTTAAGCTGCAGGTTTTTACCGCTGACTTATCAACCCGCCTACGGACCCTTTAAACCCAATAAATCCGGATAACGATCGCATCCTCCGTATTACCGCCGCTGCTGGCACGGAGTTAGC
+
-AC?BFGG,CFEEFGGGFAC<F9-@E,BFGGEGGCEGGGCFE@F:F7FFGFCC@@7FGGGGE8<9FA<EDF<9<FGGFGGDD@@BE<FCF:FEGCGFGCG<,CEF<AEFDGGFC99A:FC7EGGGF@EF9BFEF,,889@8EGE,@,DGFEF8DFFGFGGGGA=;CE,6E8CCCCE6D979ED=,@,@8==D6:EFF6+;*58A5?DDAC@@C699;>ADEABA@B999>>@(7=C4C>FFFF8@EFCC160;;@EE;(12>F64>?<BFFF:?:2)641(-24>>:)38(4:061834))
@M04999:289:000000000-L3R54:1:1101:25097:7158 2:N:0:422
AGCATGACTACAGGGGTATCTAATCCTGTTCGCTCCCCACGCTTTCGTCCATCAGCGTCAATCGGTATTTAGTAACCTGCCTTCGCAATCGGGGTTCTGTGTAATATCTATGCATTTCACCGCTACACTACACATTCCAGCTACTTCAATACTATTCAAGATTAACAGTATCAACGGCAGTTCTACAGTTAAGCTGCAGGTTTTCACCGCTGACTTATCAACCCGCCTACGGACCCTTTAAACCCAATAAATCCGGATAACGCTCGCATCCTCCGTATTACCGCGACTGCTGGCACGGAGT
+
CCCCCGGFGGGGGGGGGGGGGGGGGGGGGGGGGGF@FGGGGGGGFGGGGGGGGGGGDGGGGGGGGFEGGGGGGGGGGGGGGGGGGGGGGFFGGGGEGGGGGEGCFEGGFFGGGGGGGGGGGGGGGGGGGGGGGGGGGGGGGGGGGGGGGDGGGGGGGGGGGGGFGGGGGGFGDGFGEC?DDCFAFGGFCFGGFGGGFGGGFFAFFFFFFAAABFFFFFFFADFFFFFDFFF@?FB@B@FFE97=?F;DE<./9@BB<FFFFFF??096<>B7ABFF?B0529399(41904:(18<?9>0-
@M04999:289:000000000-L3R54:1:1101:19101:7165 2:N:0:422
GACTACTAGGGTATCTAATCCTGTTCGCTCCCCACGCTTTCGTCCATCAGCGTCAATCGGTATTTAGTAACCTGCCTTCGCAATCGGGGTTCTGTGTAATATCTATGCATTTCACCGCTACACTACACATTCCAGCTACTTCAATACTATTCAAGATTACCAGTATCAACGGCAGTTCTACAGTTAAGCTGCAGGTTTTCACCGCTGACTTATCAACCCGCCTACGGACCCTTTAAACCCAATAAATCCGGATAACGCTCGCATCCTCCGTATTACCGCGGCTGCTGTCACGGAGTTAGCC
+
CCCCCGGDGCFGFEGFGGGGGGGGGGGGGGG@CCF7FFGGFGGFEGGGGGGEGGE@FGGGGCFFGFFFFFFGGFFGGGGGGG7FGG7CEGGGGGGFFAFGFFGGGGFGGGGFFGGGGGGGGFFGGGFGGGGGGGGGGCF?AAFFFGFGGCGGGD=9@=E,EFGGFDFFFGD+@EDF9?FGGG?=FF=DFGFCF8,0AFG?CFFDBFFEFE>CEFFACFB=DFFFF29=@=@BB=4CCEB>10=)/>CE@962;(.779DF931:B:B<((-17::AF6>0337>::>)5))200(426<<>
@M04999:289:000000000-L3R54:1:1101:4060:7180 2:N:0:422
GGGACTACTAGGGTATCTAATCCTGTTTGCTCCCCACGCTTTCGCATCTCAGCGTCAGTATCTGTCCAGAAGGCCGCCTTCGCCACCGGTATTCCTCCACATCTCTACGCATTTCACCGCTACACGTGGAATTCTACCTTCCTCTACAATACTCCAGATAACCAGTTTTAAGTGCAGTTCCCAGGTTGAGCCCGGGGCTTTCACACCTAACTTAATTATCTGCCTACATGCCCTTTACGCCCATTCATTCCGATTAACGCTCGCACCCTCCGTATTACCTCGGCTGCTGGCACGGAGCTAT
+
CCCCCFFGGEEFGGGGGGGGGGGGGGGGEGGGGGGGGGGDFGGGGGCGGGGGGGGGGGGGFFFGGGFGGAGGFGGGGGGDGGGGGEGGGG7@FCFFGGGGGGGGGGGGGG:FGGGGGGGGGGGGFFE<CGFFGGGGGGGGGGGFGGGCGGGGGGGFGGGGGGGGCGGGGGGGFFGGFDFGGGGGGGFC?CFC7++=9CDDCCFCAFF6=>D=EF>C4AFEFE?BFE@:4735>BBE=C>5>;D()9CE?5?@0(68?C;;@;19>>6?:?F>:?0:><<)5(4::6::0:6(<:6(((.))
@M04999:289:000000000-L3R54:1:1101:27534:7208 2:N:0:422
ATGACTACACGGGTATCTAATCCTGTTCGCTCCCCACGCTTTCGTCCATCAGCGTCAATCGGTATTTAGTAACCTGCCTTCGCAATCGGGGTTCTGTGTAATATCTATGCATTTCACCGCTACACTACACATTCCAGCTACTTCAATACTATTCAAGATTAACAGTATCAACGGCAGTTCTACAGTTAAGCTGCAGGTTTTCGCCGCTGACTTATCAACCCGCCTACGGACCCTTTACACCCAATAAATCCGGATAACGCTCGCATCCCCCGTATTACCGCCGCTGCTGGCACGGAGTT
+
CCCCCGGGFDGD7@@CFGGGGGGGFFGGGG@FEGGCFGGGGCFCGGGGGGGGGGGG@FGGGGGGDFGGGGGGGFGGFGGGGGGGGGGGCCGGGGGGEFFCFGFGFEEFGGGGFGGGFDBEGGGCFEFGGGGGEGFG;FEFGGGGGBFGGGGGGGGGGCGGGGGGGFFGGGGGCGGGFFDDGGGGCFGGDEGGGGGFGGGGFF05@BA4>=:EEFFFCFFFFFFB=@DDF@FFFD@);)7F@FF@@E<E5CEF9DD<DD01:072(4(4(-7((30,-5<3-,796(4)82?02(-,(42
@M04999:289:000000000-L3R54:1:1101:14002:7275 2:N:0:422
TCTGACTACCGGGGTATCTAATCCTGTTTGCTCCCCACGCTTTCGCATCTCAGCGTCAGTATCTGTCCAGAAGGCCGCCTTCGCCACCGGTATTCCTCCACATCTCTACGCATTTCACCGCTACACGTGGAATTCTACCTTCCTCTACAATACTCCAGATAACCAGTTTTAAGTGCAATTCCCAGGTTGAGCCCGGGGCTTTCACACCTAACTTAATTATCCGCCTACATGCCCTTTACGCCCAGTCATTCCGATTAACGCTCGCACCCTCCGTATTACCGCGGCTGCTGGCACGGAGTTT
+
CCCCCGGGGGGGGGGGGGGGGGGGGGGGGGGGGGGGGGGGGGGGGGGGGGGGGGGGGGGGGGGGGGGGGGGGGGGGGGGGGGGGGGGGGGGGGGGGGGGGGGGGGGGGGGGGGGGGGGGGGGGGGGDGGGGGGGGGGGGGGGGGGGGGGGGGGGGGGGDGGGGGGGGGGGGG,@9FAFFFGGGGFFGGGGFGGGGDDGGGFFFFFFFFFEBFFFFFFFFFFF=BFFFFEFEFEFFFFFF5@B><04@EEFFFE;BBFFF?FFF>F(146<BFF:(8?4<<396(409<?:BF(8?6B(4:)
@M04999:289:000000000-L3R54:1:1101:6291:7343 2:N:0:422
TGTATGACTACAAGGGTATCTAATCCTGTTTGCTCCCCACGCTTTCGCATCTCAGCGTCAGTATCTGTCCAGAAGGCCGCCTTCGCCACCGGTATTCCTCCACATCTCTACGCATTTCACCGCTACACGTGGAATTCTACCTTCCTCTACAATACTCCAGATAACCAGTTTTAAGTGCAATTCCCAGGTTGAGCCCGGGGCTTTCACACCTAACTTAATTATCCGCCTACATGCCCTTTACGCCCAGTCATTCCGATTAACGCTCGCACCCTCCGTATTACCGCGGCTGCTGTCACGGAGT
+
CCCCCGGGGGGGGGGGGEGGGGECFFGGGGGGGGGGGGGGGGGEGGEGGGGFGGCGGGGGGGGGGGGFFGGGGGGGGGGGGGGGGGGGGGGGGGGGGGGGGGGGGGGEFGGGGGGGGGGGGGGGGGGGGGGDEFEFGGGGADDEGGGGCGGFDFGGGGGGGGGGGF?FFDFGGGGGFGFFCDGFGGFEGCFGGGCFCCDDDF>FFFFFFF24>>FFEFFC6>CEF=@DDFFFCFFFF@FFC<DFFFDF@F59CFFD@F??<0@B?>>>>0:???9?F2>444<FF>>B>BFF).:<??114
@M04999:289:000000000-L3R54:1:1101:23313:7377 2:N:0:422
CCGACTACCCGGGTATCTAATCCTGTTTGCTCCCCACGCTTTCGCATCTCAGCGTCAGTATCTGTCCAGAAGGCCGCCTTCGCCACCGGTATTCCTCCACATCTCTACGCATTTCACCGCTACCCGTGGAATTCTACCTTCCTCTACAATACTCCAGATAACCAGTTTTAAGTGCAATTCCCAGGTTGAGCCCGGGGCTTTCCCACCTAACTTAATTATCCGCCTCCATGCCCTTTACTCCCAGTCTTTCCGATTAACGCTCGCACCCTCCGTCTTACCGCGCCTCCTGGCCGGGAGTTAC
+
CCCB8::FGFGGGC@EEFGCFEGFFGEF<@EGFG7@FC7FF,;@BF@6,CA@D@,88BFE<CFFEGGFGFCDEF<@F+F:@@CE:==F>FEFFGGGGGCGFG8,CEAA4+FFCFAEEE:+@+8,9@@CCFGG,DE,@FFEGGDGF8EF?=3===D8>9?G,@A9DDF:AF@EF,;24?*5CCF6EFC@,,4;9EG>DDDG*0+//?6F:>BE?BFFCF=EB>B24(:39)6@=;8;CE);@D35@@).6?A6;0(4AB0((8396>610:?6((.4.:((-2((-(.().4((((-(-())
@M04999:289:000000000-L3R54:1:1101:27688:7386 2:N:0:422
TTTGACTACTCGGGTATCTAATCCTGTTCGCTACCCATGCTTTCGAACCTCAGCGTCAGTTACAGACCAGAGAGCCGCCTTCGCCACTGGTGTTCTTCCATATATCTACGCATTCCACCGCTACACATGGAGTTCCACTCTCCTCTTCTGCACTCAAGAAAAACAGTTTCAGTTGCACTTCCCCGGTTAAGCCGAGGGCTTTCACAGCTGACTTGTTCTCCCGCCTGCGTTCGCTTTACGCCCAATCAATCCGGACAACGCTTGCCACCTACGTATTACCGCGGCTTCTGGCACGTAATTT
+
CCCCCGGGGGGGGGGGGGGGGGGGGGGGGGGGGGGGGGGGGGGGGGGGGFGGFGGGGGGGGGGGGGGGGGGGGGGGGGGGGGGGGGGGGGGGGGGGDGGGGGGGDGGGGGGGGGGGGGGGGGGGGGGGGGGGGGGG9FFGCFGGGGGGG8FGGGGGGGGGFGFGGGGGGGGGGCCCDCBDGGDGGGGGEGFFGGDGGGGGFFFAF68A@FFFFCFFEFAEFF@B@==B2;??DFFFF3>BF@FF618@;CC@;0:>6B:(7?B?F?28??7???BABFFFF>;>>0(4AD<:,,32((,.)
@M04999:289:000000000-L3R54:1:1101:21617:7413 2:N:0:422
ATTTGGACTACACGGGCATCTAATCCTGTTTGCTCCCCACGCTTTCGCATCTCAGCGTCAGTATCTGTCCAGAAGGCCGCCTTCGCCACCGGTATTCCTCCACATCTCTACGCATTTCACCGCTACACGTGGAATTCTACCTTCCTCTACAATACTCCAGATAACCAGTTTTAAGTGCAATTCCCAGGTTGAGCCCGGGGCTTTCACACCTAACTTAATTATCCGCCTACATGCCCTTTACGCCCAGTCATTCCGATTAACGCTCGCACCCTCCGTATTACCGCGGCTGCTGGCACGGAGT
+
CCCCCGGGGGGGGGGGGGGGGGGGGGGGGGGGGGGGGGGGGGGGGGGGGGGGGGGGGGGGGGFGGGFGGGGGGGGGGGGGGGGGGGGGGGGGGGGGGGGGGGGGGGGGGGGGGGGGGGGGGEEGGGGGGGGGGGGGGGGGGGGGGGGGGGGGGGGGGGGGGGGGGGGGGGGGGFGGFGFGGGGGGGGGGGFGGGGGGGGGFFFFFFFFFFFEFFFFBBFFFFE?2BFD@DFFFFFFFFFFF6?BFF?@F<EFFFF?FFFAFFFFB9B;BFFBFFB<?<?BFA:99>BFF??::63>2>(4-
@M04999:289:000000000-L3R54:1:1101:27287:7430 2:N:0:422
GACTACTAGGGTATCTAATCCTGTTCGCTCCCCACGCTTTCGTCCATCAGCGTCAATCGGTATTTAGTAACCTGCCTTCGCAATCGGGGTTCTGTGTAATATCTATGCATTTCACCGCTACACTACACATTCCAGCTACTTCAATACTATTCAAGATTAATAGTATCAACGGCAGTTCTACAGTTAAGCTGCAGGTTTTCACCGCTGACTTATCAACCCGCCTACGGACCCTTTAAACCCAATAAATCCGGATAACGCTCGCATCCTCCGTATTACCGCGGCTGCTTGCACGGAGTTAGCC
+
CCCCCGFEFG8FFAFGCEGGGGCFFGGGGFCEFFGGGGGGGFGGGGGGGGGGGGGGGG8FGCFDFGAFFD<FGGGGGGGG@4>FFEGGGGG@FGGGGGGGGGGGGGFGFGFGGGGGGGGGGGGGGGGGGGGGGGFGFFFGFFFDAFGGGDFG8EC8EGGFFFEGGGGGGGGDGGGGFGFGGG+@E:F8FGGGGGGGGGGDFFFFFF5*@CCEFFFACFE2>ADDF=)8>BFF=3CC63>4(:@FE<7C;B03((7@768;31(49??D?9(((446<01-49>>?7)4422166(4<)6<7
@M04999:289:000000000-L3R54:1:1101:23083:7498 2:N:0:422
TGACTACTCGGGTATCTAATCCTGTTCGCTCCCCACGCTTTCGTCCATCAGCGTCAATCGGTATTTAGTAACCTGCCTTCGCAATCGGGGTTCTGTGTAATATCTATGCATTTCACCGCTACACTACACATTCCAGCTACTTCAATACTATTCAAGATTAACAGTATCAACGGCAGTTCTACAGTTAAGCTGCAGGTTTTCACCGCTGACTTATCAACCCGCCTACGGACCCTTTAAACCCAATAAATCCGGATAACGCTCGCATCCTCCGTATTACCGCGTCTGCTGGCACGGAGTTAGC
+
CCCCCGGGGGGGGGGGGGGGGGGGGGGGGGGGGGGGGGGGGGGGGGGGGGGGGGGGGGGGGGGGGGGGGGGGGGGGGGGGGGGGGGGGGGGGGGGGGGGGGFGGGGGGGGGGGGGGGGGGGGGGGGGFGGGGGGGGGG9FFGGGGGGGGFCGGGGGGGGFFGGGFFGGGGGG>68>DDFGGGGGGGGGGGGGGGGGGFGGFFFFFBFEFFEEFFFFCFFFEABD?FFD>FFFFFFFFFFF@7@DE<9EE@B@(37EFDF?09>B?>F?<<98:::ADA<B>(2:1:9:?F(8?(97,.)))
@M04999:289:000000000-L3R54:1:1101:26335:7501 2:N:0:422
GACTACAGGGGTATCTAATCCTGTTCGCTCCCCACGCTTTCGTCCATCAGCGTCAATCGGTATTTAGTAACCTGCCTTCGCAATCGGGGTTCTGTGTAATATCTATGCATTTCACCGCTACACTACACATTCCAGCTACTTCAATACTATTCAAGATTAACAGTATCAACGGCAGTTCTACAGTTAAGCTGCAGGTTTTCACCGCTGACTTATCAACCCGCCTACGGACCCTTTAAACCCAATAAATCCGGATAACGCTCGCATCCTCCGTATTACCGCGGCTGCTGGCACGTAGTTAGCC
+
CCCCCGGGGGGGGGGGGGGGGGGGGGGGGGGGGGGGGGGGGGGGGGGGGGGGGGGGGGGGGGGGGGFGGGGGGGGGGGGGGGGGGGGGGGGGGGGGGGGGGGGGGGGGGGGGGGGGGGGGGGGGGGGGGGGGGFFGGGGGGGGFEGGGGGGGGGGDGGGGGGGGGGGGGGGCGGGGFGFGGGFGGGGGGGGGGGGGGGGGFFFFFFFFFFFFCFFFFFFFFBFFFFFFFFFF=@EFFFDD;@@8ECEFEF>F<3>EDFF@F>BFB?FFB;BFF7AAFF0;09906:BB:(4:((.8A4)<3
@M04999:289:000000000-L3R54:1:1101:28353:7502 2:N:0:422
GGACTACCGGGGTATCTAATCCCGTTTGCTCCCCACGCTTTCGCATCTCAGCGTCAGTATCTGTCCAGAAGGCCGCCTTCGCCACCGGTATTCCTCCACATCTCTACGCATTTCACCGCTACACGTGGAATTCTACCTTCCTCTACAATACTCCAGATAACCAGTTTTAAGTGCAATTCCCAGGTTGAGCCCGGGGCTTTCACACCTAACTTAATTATCCGCCTACATGCCCTTTACGCCCAGTCATTCCGATTAACGCTCGCACCCTCCGTATTACCTCGGCTGCTGGCCCGGAGTTAGC
+
CCCCCGGGGGDGGGGGGGGGGGGGGGGGGGGGGGGGGGGGGGDGGGGGGGGGGGGGGGGGGGGGGGGGGGGFGGGGGGGGGGGGGGGGGEGGGGGGGGGGGGGGGGGGGGGGGGGGGGGGGGGGGGGGGGGGGGGGGGGGFGGGGGGGGGGGGGGGGGGGGFGCBFFFFGGGGGGGFGFGGGGFGGGGGGFGGDGGDGGGFFFFFFFFFFFFEAAAEFFEEB=DFFEFFFFFFFECE?6BBFFFEEECFFFFF?1AF?9?B>;BB6??BFFF?F0<AB))((3(-3,24((,(4>48<<>4
@M04999:289:000000000-L3R54:1:1101:28497:7537 2:N:0:422
GACTACTGGGGTATCTAATCCTGTTCGCTCCCCACGCTTTCGTCCATCAGCGTCAATCGGTATTTAGTAACCTGCCTTCGCAATCGGGGTTCTGTGTAATATCTATGCATTTCACCGCTACACTACACATTCCAGCTACTTCAATACTATTCAAGATTAACAGTATCAACGGCAGTTCTACAGTTAAGCTGCAGGTTTTCACCGCTGACTTATCAACCCGCCTACGGACCCTTTAAACCCAATAAATCCGGATAACGCTCGCATCCTCCGTATTACCGCGGCTGCTGGCACGGAGTTAGCC
+
9CCCCGGEDFGGGFGGGGGGGGFGGGGGGGGGEGGGDFGGGEAFGGGGGGGDGGGGGGD7FFGDFGAFFFGCGGGGGGGCG8BFGGGGDFGFGGGFGGGGFGGGGG,EFFDGGGGGGGGGGGGGGGGGGGGGGGGGGGGGFGGDGFGGGGFGDGGCGFGGGGGGGGGGGGC8>EDEFGFGGG?DDCEFGGGGGD7CFDGGFFFEFBBDFFF@EFFFFFB)@AFDF>(5@FFF238CEFF>D?@84>CEF>9@F0>410;?9;>BBF<><FFB?:>AF?F199>>F??.8(8?0,,324<45
@M04999:289:000000000-L3R54:1:1101:28388:7542 2:N:0:422
AAAAGACTACCGGGGTATCTAATCCTGTTCGCTCCCCACGCTTTCGTCCATCAGCGTCAATCGGTATTTAGTAACCTGCCTTCGCAATCGGGGTTCTGTGTAATATCTATGCATTTCACCGCTACACTACACATTCCAGCTACTTCAATACTATTCAAGATTAACAGTATCAACGGCAGTTCTACAGTTAAGCTGCAGGTTTTCACCGCTGACTTATCAACCCGCCTACGGACCCTTTAAACCCAATAAATCCGGATAACGCTCGCATCCTCCGTATTACCGCGGCTGCTGGCACGGAGTT
+
CCCCCGGGGGGGGGGGGGGGGGGGGGGGGGGGGGGGGGGGGGGGGGGGGGGGGGGGGGGGGGGGGGGGGGGGGGGGGGGGGGGGGGCFGGGGGGGGGGGGGGGGGGGGGGGGGGGGGGGGGGGGGGGGGGGGGGGGGGFGGGGGGGGFGGGGGGGGGGGGFGGGGGGGFGGGGGG>BDAGGGGGGGGGGGCFGGGGGGGGFAFFFFFFFFFFDBFACFFFFFFBFFFFF?@FBBFFFFCF<EDFF0;3;<FEF90;@<>>?>?1002<BFF28;8<:?FFA:;69>966>?::0,:>07?:
@M04999:289:000000000-L3R54:1:1101:11554:7545 2:N:0:422
AATGACTACCCGGGTATCTAATCCTGTTCGCTCCCCACGCTTTCGTCCATCAGCGTCAATCGGTATTTAGTAACCTGCCTTCGCAATCGGGGTTCTGTGTAATATCTATGCATTTCACCGCTACACTACACATTCCAGCTACTTCAATACTATTCAAGATTAACAGTATCAACGGCAGTTCTACAGTTAAGCTGCAGGTTTTCACCGCTGACTTATCAACCCGCCTACGGACCCTTTAAACCCAATAAATCCGGATAACGCTCGCATCCTCCGTATTACCGCGGCTGCTGGCACGGAGTT
+
CCCCCGGGGGGGGGGGGGGGGGGGGGGGGGGGGGGGFGGGGGGGGGGGGGGGGGGGGGGGGGGGGGGGGDGEGGGGGGGGGGGGGGGGGGEGGFFGGGFGGGGGGGGGGGGGGGGGGGGGGGGGGGGFGGGGGGGGGFGGGGGGGGGGGGGFGGGGGGGGGGGGGFGGGGGGGC8CFGFFGGFGEGGGFE;FG?FGCFFGFFFFFFBEFA>DEFCFFFFDFF=AB@>B2-6=BFFFFC?6<@FFF@3;CEFF>>;??E@<BFF>>FFFF?FF;?:??>FF69669>66?B>?<B(76>B?
@M04999:289:000000000-L3R54:1:1101:23570:7644 2:N:0:422
GACTACCAGGGTATCTAATCCTGTTTGCTCCCCACGCTTTCGCATCTCAGCGTCAGTATCTGTCCAGAAGGCCGCCTTCGCCACCGGTATTCCTCCACATCTCTACGCATTTCACCGCTACACGTGGAATTCTACCTTCCTCTACAATACTCCAGATAACCAGTTTTAAGTGCAGTTCCCAGGTTGAGCCCGGGGCTTTCACACCTAACTTAATTATCCGCCTACATGCCCTTTACGCCCAGTCATTCCGATTAACGCTCGCACCCTCCGTATTACCGCGGCTGCTGGCACGGAGTTATCC
+
CCCCCGGGGGGGCGGGGGGGGGGGGGGGGGGGGGGGGGGGGFGGDFFGDGGGGGGEGGGGGFGGGGGG8FGGGGGGGGGGGEEGGGGGGGGGGGGGGGGGGFGGGGGGGGGGGGGGGGGGGGGGGGGGGGGGGFGGGGGGGGGGGGGF8AFFGGF=FGGGGGGFGGGGFGGDFGFGFGFGDG6EFGGGGGGG6EEDGGGGFFFFFFFFFFFE4@BAEFF?FDFFFFFFBFDFFFFFFFBFF(6=<ECFFF01;<CCDF<;>B6>6??BFFF?BFABA:;67>>9?0:06(51(,(-:))65
@M04999:289:000000000-L3R54:1:1101:21900:7670 2:N:0:422
GACTACCAGGGTATCTAATCCTGTTCGCTACCCATGCTTTCGAACCTCAGCGTCAGTTACAGACCAGAGAGCCGCCTTCGCCACTGGTGTTCTTCCATATATCTACGCATTCCACCACTACACATGGAGTTCCACTCTCCTCTTCTGCACTCAAGAAAAACAGTTTCAGCTGCACTTCCCCGGTTAAGCCGAGGGCTTTCACAGCTGACTTGTTCTCCCGCCTGCGTTCGCTTTACGCCCAATAAATCCGGACAACGCTTGCCACCTACGTATTACCGCGGCTGCTGGCACGTAGTTAGCC
+
CCCCCGGGGGGGGGGGGGGGGGGGGGGGGGGGGGGGGGGGGGGGGGGGGGGGGGGGGGGGGGGGGGGGGGGGGGGGGGGGGEGGGGGGGGGGGGGGGGGGGGGGGGGGGGGGGGGGGGGFGGGGGGFFFGGFCGGGGGGGGGGGGGGGGGGFGGGDEGFGGGCFFGGGGGGGGGFGFGFGGDDEGEFGGGGG6CECGGGGFFFFFFFFDFEECBFFEFFAFFF=B@FFFFF<F@)7;?9ED(6;A3763:0;9B?B96??BB?4320(46<?D?FAA:>0(-9>?0)(314,.,83)6)44
@M04999:289:000000000-L3R54:1:1101:27908:7674 2:N:0:422
TTCCGGACTACACGGGTATCTAATCCTGTTTGCTCCCCACGCTTTCGCATCTCAGCGTCAGTATCTGTCCAGAAGGCCGCCTTCGCCACCGGTATTCCTCCACATCTCTACGCATTTCACCGCTACACGTGGAATTCTACCTTCCTCTACAATACACCAGATAACCAGTTTTAAGTGCAGTTCCCAGGTTGAGCCCGGGGCTTTCACACCTAACTTAATTATCCGCCTACATGCCCTTTACGCCCAGTCATTCCGATTAACGCTCGCACCCTCCGTATTACCCCGGCTGCTGGCACGGAGT
+
CCCCCGGGGGGGGGGGGGGGGGDEFFGGGGGGGGGGGGGGGGGGGGGGGGGGGGGGGGGGGGGGGGGGGGGFFGGFGGGGGGFGFGGGGGGGGGGGFGGGGGGGGGGGGGGGGGGGGGGGGGGGGGGGGGGGCFGGGGGGGGGGGGGGGGGDFFG8DDGF?EGGGGDGGGGGGFGGFG?CGGGEFGGGGCEGGGGGCDGG>AAFFFFFFDB@EFFFFFFEAEFE?@;<FFE?E)6;EFFFFFFFFD75=4CC?EBBF:1694;64(204(-1::B?01::<A(,(,-;>BB?F67>?(,(-
@M04999:289:000000000-L3R54:1:1101:4921:7715 2:N:0:422
GTAGGACTACTAGGGTATCTAATCCTGTTTGCTCCCCACGCTTTCGCATCTCAGCGTCAGTATCTGTCCAGAAGGCCGCCTTCGCCACCGGTATTCCTCCACATCTCTACGCATTTCACCGCTACACGTGGAATTCTACCTTCCTCTACAATACTCCAGATAACCAGTTTTAAGTGCAGTTCCCAGGTTGAGCCCGGGGCTTTCACACCTAACTTAATTATCCGCCTACATGCCCTTTACGCCCAGTCATTCCGATTAACGCTCGCACCCTCCGTATTACCGCGGCTGCTGGCACGGAGTT
+
CCCCCGGGGGGGGGGGGGGGGGGGGGGGGGGGGGGGGGGGGGGGGGGGGGGGGGGGGGGGGGGGGGGGGGGGGGGGGGGGGGGGGGGGGGGGGGGGGGGGGGGGGGGGGGGGGGGGGGGGGGGGGGGGGGGGGGGGGGGGGGGGGGGDGFGGGGGGGGGGGGGGGGGGGGGGGGGFFFCFGGGGGGGGGGGGGGGGDGGGFFFFFFFFFFFFFFFFEFFFFE?@=DF@FFCEF;DFFFEFFFFF@<;@EFFFFFFF@DFFF@FFBF>BB:B?BFBFFFFF9:>9>;>BFF>7<B??(21(.
@M04999:289:000000000-L3R54:1:1101:21069:7717 2:N:0:422
GGTGACTACCGGGGTATCTAATCCTGCTCGCTCCCCACGCTTTCGTCCATCAGCGTCAATCGGTATTTAGTAACCTGCCTTCGCAATCGGGGTTCTGTGTAATATCTATGCATTTCACCGCTACACTACACATTCCAGCTACTTCAATACTATTCAAGATTAACAGTATCAACGGCAGTTCTACAGTTAAGCTGCAGGTTTTCACCGCTGACTTATCAACCCGCCTACGGACCCTTTAAACCCAATAAATCCGGATAACGCTCGCATCCTCCGTATTCTCGCGGCTGCTGACACGGGTTTT
+
CCCCCGGFGGGCE@FGGGGGGGGGFGFGFGGGGGGGGGGGGGGGGGGGGGGEAFGGGGGGG7CF8FGGAFGEFFGGFGGGGGGG7FDFGFDGEGGGFFGGGGGGGGGGGAFGGGGGGGGGGGC@EGGGGGGGGFGGG9FFDFGGGG8EEGGFG8D:D8DFFF9AFGGCFGFGF>DCA7CDGFFGGFGEFF7EGGF>CFFGFFFFFFDEF=BBEF6BEFAD4=@=9@9@6999>FF;@9C6A;714@E);??E0((/39760(07;9?B>B<:>8178)).,,-2724::>)442:((((-(
@M04999:289:000000000-L3R54:1:1101:26398:7750 2:N:0:422
GACAGGACTACCCGGGTATCTAATCCTGTTCGCTCCCCACGCTTTCGTCCATCAGCGTCAATCGGTATTTAGTAACCTGCCTTCGCAATCGGGGTTCTGTGTAATATCTATGCATTTCACCGCTACACTACACATTCCAGCTACTTCAATACTATTCAAGATTAACAGTATCAACGGCGGTTCTACAGTTAAGCTGCAGGTTTTCACCGCTGACTTATCAACCCGCCTACGGACCCTTTAAACCCAATAAATCCGGATAACGCTCGCATCCTCCGTATTACCGCGGCTGCTGGCACGGAGT
+
CCCCCGGGGGGGGGGGGGGGGGECFGGGGGGGGGGGGGGGGGGGGGGGGGGGGGGGGGGGGGGGGGGGGGGGGGGGGGGGGGGGGGG>FGGGGGGGGGGGGGGGGGGGGGGGGGGGGGGGGGGGGGGGGCFGGGGGGGGGGGGGGGGGGGGGGGGGGGGGGGGGGGGGGGGGGGGEDGEGGGGGGGGGGGAFGFGFGGGGFFFFFFFFFFFFFFFFCFFFFFDF@FFFFF?;?FFFFFFF?EEFDFFF:A2<AFBFFF<A<6>B?;>>FFF7A?FF:BFFF>BF;2(((4>7(1(.29468
@M04999:289:000000000-L3R54:1:1101:15632:7755 2:N:0:422
GGACTACTGGGGTATCTAATCCTGTTCGCTCCCCACGCTTTCGTCCATCAGCGTCAATCGGTATTTAGTAACCTGCCTTCGCAATCGGGGTTCTGTGTAATATCTATGCATTTCACCGCTACACTACACATTCCAGCTACTTCAATACTATTCAAGATTAACAGTATCAACGGCAGTTCTACAGTTAAGCTGCAGGTATTCACCGCTGACTTATCAACCCGCCTACGGACCCTTTAAACCCAATAAATCCGGATAACGCTCGCGTCCTCCGTATTACCGCGGCTGCTGGCACGGAGTTAGC
+
CCCCCGGGGGGGGGGGGGGGGGGGGGGGGGGGGGGGGGGGGGGGGGGGGGGGGGGGGGGGGGGGGGFFGGGGGGGGGGGGGGGGGGGGGGGGGGGGGGGGGCGGGGGGGGGGGGGGGEGGGGGGGGGGGGGGGGGFGGGGGGGGFFCGGGGGGGGGGGGGGGGFGFGGGGGGCEGGFGFGGGGGGGGFGGGGGGCFGGGGFFFFFFFFFFFFFFFFFFFFFBFFAF@2=BFDDBFEEFFADFFF@EEFFFFFFDFFFFFFF;B69>FFFFFF0??FFF(1219B>BFFFFB??FFBFF<D9
@M04999:289:000000000-L3R54:1:1101:16041:7915 2:N:0:422
GAAAGACTACACGGGTATCTAATCCTGTTTGCTCCCCACGCTTTCGCATCTCAGCGTCAGTATCTGTCCAGAAGGCCGCCTTCGCCACCGGTATTCCTCCACATCTCTACGCATTTCACCGCTACACGTGGAATTCTACCTTCCTCTACAATACTCCAGATAACCAGTTTTAAGTGCAATTCCCAGGTTGAGCCCGGGGCTTTCACACCTAACTTAATTATCCGCCTACATGCCCTTTACGCCCAGTCATTCCGATTAACGCTCGCACCCTCCGTATTACCGCGGCTGCTGGCACGGAGTT
+
CCCCCGGGGGGGGGGGGGGGFGGGGGGGGGEGFGGGGGGGGGGGGGGGGGGGGGGGGGGGGFGGG<F@FGGGGGGGGGGGGGGGGGGGGGGGGGGGGGGGGGGEGAGFGGGGGGGGGGGGGGGDGGGGGGGGCGGGGGGGGGCGGGGCEEGFCEFFGGFDCFGFEFFGGGGFGGGCFCFGGGGGGGGGGG6CFGGGGGGGFFFFFFFF=27:BFFFFFFEF5;(6=DFFFE)4;F@;;CF?FFBFDFFFFFEF@D?@DBB?F??1;(,-3:?F;<::7):A1,(((,3::?:0144(-1:<
@M04999:289:000000000-L3R54:1:1101:4736:7934 2:N:0:422
TTGACTACCGGGGTATCTAATCCTGTTCGCTCCCCACGCTTTCGTCCATCAGCGTCAATCGGTATTTAGTAACCTGCCTTCGCAATCGGGGTTCTGTGTAATATCTATGCATTTCACCGCTACACTACACATTCCAGCTACTTCAATACTATTCAAGATTAACAGTATCAACGGCAGTTCTACAGTTAAGCTGCAGGTTTTCACCGCTGACTTATCAACCCGCCTACGGACCCTTTAAACCCAATAAATCCGGATAACGCTCGCATCCTCCGTATTACCGCGGCTGCTGGCACGGAGTT
+
CBCCCGEF@FFGGEGGFGCFGGGGFFEF@CCFFCFGGGEGEFFGGGEECFGFGG@FEFGCFEGGFEGGGGGGGEFFGGGGGGGGGEFGDFGCGFGGEFGEGGGGDECEFDGGCE<EBFGGEEGFGGGGGGFBFFFFGGGGFGDFFGGGGGGGGGGCBFGFFFEFFEGFG8CEGGGGFFFFGGGGBF;DDGGGGCEF50?C?F>AF9BDBFDEFFFFFFF2@>2@DFFFDFFFFDF87?CB@?@F@;<ECFE@;0;DE<19081>BFF:)2864(.8AAAF01;F>96)).2??06;B::
@M04999:289:000000000-L3R54:1:1101:7714:7938 2:N:0:422
GACTACCCGGGTATCTAATCCTGTTCGCTCCCCACGCTTTCGTCCATCAGCGTCAATCGGTATTTAGTAACCTGCCTTCGCAATCGGGGTTCTGTGTAATATCTATGCATTTCACCGCTACACTACACATTCCAGCTACTTCAATACTATTCAAGATTAACAGTATCAACGGCAGTTCTACAGTTAAGCTGCAGGTTTTCACCGCTGACTTATCAACCCGCCTACGGACCCTTTAAACCCAATAAATCCGGATAACGCTTGCACCCTACGTATTACCGCGTCTGCTGGCACGTAGTTCGCC
+
CCCCCGFGGGGGGGGGGGGGGGGGGGGGGGGGGGGGGGGGGGGDE:EGGGGGGGDGGGGGGGFGGGGGGGGGGGGGGGGGGGGGGGGGGGGGGGGGGGGGGGGGGGFEGGFGGGGGGGGGGGGGGGGGGGGGGGFFGGGGGGGGGGGGGDEFGFFGFGGGGGGGADFFGGGDGGGGFGFGGCGFFGFFFFCGGC6CFFC>FFFFFFFBDFE=48>BB>?9>=5@F2@D@@?DFF9EFFDEDFF)7765=B672;AFFFF??FF?0:(4:?3>A><4A(7>4,43623:6(50.2(4:)((,
@M04999:289:000000000-L3R54:1:1101:20506:7946 2:N:0:422
GAAGACTACTCGGGTATCTAATCCTGTTCGCTCCCCACGCTTTCGTCCATCAGCGTCAATCGGTATTTAGTAACCTGCCTTCGCAATCGGGGTTCTGTGTAATATCTATGCATTTCACCGCTACACTACACATTCCAGCTACTTCAATACTATTCAAGATTAACAGTATCAACGGCAGTTCTACAGTTAAGCTGCAGGTTTTCACCGCTGACTTATCAACCCGCCTACGGACCCTTTAAACCCAATAAATCCGGATAACGCTCGCATCCTCCGTATTACCGCGGCTGCTGGCACGGAGTT
+
CCCCCGGGGGGGGGGGGGGGGGGGGGGGGGGGGGGGGGGGGGGGGGFGGGGGFGGGGGGGGGGGGGGGGGGGGGGGGGGGGGGGDGGGGGGGGEGGGGGGGGGGGGGGGGGGGGGGGGGGGGGGGGGGGGGGGGGGGGGGGGGGGGGFGGGGGGGGGGGGGGGGGGGGGGGGGDDEFGFGGGGGGGGGGGGGGGFGGFCFFFFFFFFFFBAFFFFFEFFBA==AA@@D=>2=BFFFFFFAE@;@;;E<39C@91@DF9E@>D;B>>BB:?<?0:(8?FF9:>99>99<:.4?088146?:
@M04999:289:000000000-L3R54:1:1101:21083:8017 2:N:0:422
GACTACAGGGGTATCTAATCCTGTTTGCTCCCCACGCTTTCGCATCTCAGCGTCAGTATCTGTCCAGAAGGCCGCCTTCGCCACCGGTATTCCTCCACATCTCTACGCATTTCACCGCTACACGTGGAATTCTACCTTCCTCTACAATACTCTAGTTAACCAGTTTTAAGTTCAATTCCTAGGTTGAGCCCAGGGCTTTCACACCTAACTTAATTATCCGCCTACATGCCCTTTACGCCCAGTCATTCCGCTTAACGCTCGCACCCTCCGTATTACCGCGCCTGCTGGCACGGAGTTAGCC
+
<CCCCGGFFGGGGGGGGGGGGFAFGFFGGGGGGGGGGGGGGGGGGGGGGGGGGGGGGGGGGGGGGGGGFFGGGFFG:FGGGGGGGGDF=FGGGGGG8FEBGBFGCF:FFEFGGGGGEGGEGGGDFDC:FFGGFFG94@DFFGE8ECFFFGGGGGCG;DEFFGGFFCF8,=F,=DGGFGFGF7DAFD@FG?FFG?+@9FGGFF6?DF5ACC@6E9B?<BA)@4:7=BE4>EF=>B>C9==D=2(>4<))9=(64(9@21;0(427(81:B(:612644029(-((((.(-(.8(,48:A<))
@M04999:289:000000000-L3R54:1:1101:27415:8060 2:N:0:422
AAAAGACTACCGGGGTATCTAATCCTGTTCGCTCCCCACGCTTTCGTCCATCAGCGTCAATCGGTATTTAGTAACCTGCCTTCGCAATCGGGGTTCTGTGTAATATCTATGCATTTCACCGCTACACTACACATTCCAGCTACTTCAATACTATTCAAGATTAACAGTATCAACGGCAGTTCTACAGTTAAGCTGCAGGTTTTCACCGCTGACTTATCAACCCGCCTACGGACCCTTTAAACCCAATAAATCCGGATAACGCTCGCATCCTCCGTATTACCGCGGCTGCTGGCACGGAGTT
+
CCCCCGGGGFGGGGGGGGGGGGGGGGGGGGGGGGGGGGGGGGGGGGGGGGGGGGGGGGGGGGGGGGGGGGGGGGGGGGGGGGGGGGGGGGGGGGGGGGGGGGGGFGGGGGGGGGGGGGGGGGGGGGGGGGGGGGGGGGGGGGGGGGGGFGGGGGGGGGGGGGGGGGGGGGGGGGGGFGFGGGGGGGGGGGGGGGGGGGGGFAFFFFBEFFFFFFFFFFFFFFFBF@FFFFFDFFFFFFFFFFFF@D@F<EFFEFFFFFF>?><FBFFBF?FB09?FBFFFABFFFFFFBFB:07<?9;>B3
@M04999:289:000000000-L3R54:1:1101:8680:8062 2:N:0:422
CGACTACCAGGGTATCTAATCCTGTTCGCTCCCCACGCTTTCGTCCATCAGCGTCAATCGGTATTTAGTAACCTGCCTTCGCAATCGGGGTTCTGTGTAATATCTATGCATTTCACCGCTACACTACACATTCCAGCTACTTCAATACTATTCAAGATTAACAGTATCAACGGCAGTTCTACAGTTAAGCTGCAGGTCTTCACCGCTGACTTATCAACCCGCCTACGGACCCTTTAAACCCAATAAATCCGGATAACGCTCGCATCCCCCGTATTACCGCGGCTGCTGGCACGGAGTTAGC
+
CCCCCGGGFF@CCCEEFGGGG<EFGFGGGDEFFGGGEGGEGG>C,B@CFFG8CFGC@FGFEEG7FDEFDAFGGGGGFGFGGG7@FFG7CCF:FF<FCAAF9F9EEG9:AB?FGGCFFGGGGGFGGFGDFCE4;EGFEFFGGDFGGCEFGDEDGGAE,E;;;E3DBFGGGGFC6CD6;?DGGGGFGGGCAA;,C@FGFFF:C9AF*:A950:AEFFFFF99?99@)(22(/9@FBE=CCFF(61;3<))966((414;;((/6(,,7>(49><9:2<<B0>((791(,)52()(361<,.62
@M04999:289:000000000-L3R54:1:1101:28139:8069 2:N:0:422
GAGACTACCGGGGTATCTAATCCTGTTTGCTCCCCACGCTTTCGCATCTCAGCGTCAGTATCTGTCCAGAAGGCCGCCTTCGCCACCGGTATTCCTCCACATCTCTACGCATTTCACCGCTACACGTGGAATTCTACCTTCCTCTACAATACTCCAGATAACCAGTTTTAAGTGCAATTCCCAGGTTGAGCCCGGGGCTTTCACACCTAACTTAATTATCCGCCTACATGCCCTTTACGCCCAGTCATTCCGATTAACGCTCGCACCCTCCGTATTACCGCGCCTGCTGGCACGGATTT
+
CCCCCGGGGGGGGGGGGGGGGGGGGGGGFGGGGGGGGGGGGGGGGGGGGGGGGGGGGGGGGGGGGGGGGGGGGGGGEFEFGGGGGGGGGGGGGGGGGGGGGCGGGGGGGGGGGFFFGGGGGGGGGGGGGGGGGGGFGGGGGGGGGGGGDFGGGGGGGGGFGGFGGGGGGG@FGGGGFGFGGGGG8EC6@EFGGGGGGGGGFFFFFFFFEFFCCFFFFFFFFFFFFFFFF<8@DEFE4CFFFFFDF@EFFCEF;(-34<?>:0,22>9?:?BF:604)622>B((,(.3).32<:(4(,.
@M04999:289:000000000-L3R54:1:1101:6318:8074 2:N:0:422
GACTACCGGGGTATCTAATCCTGTTCGCTCCCCACGCTTTCGTCCATCAGCGTCAATCGGTATTTAGTAACCTGCCTTCGCAATCGGGGTTCTGTGTAATATCTATGCATTTCACCGCTACACCACACATTCCAGCTACTTCAATACTATTCAAGATTAACAGTATCAACGGCAGTTCTACAGTTAAGCTGCAGGTTTTCACCGCTGACTTATCAACCCGCCTACGGACCCTTTAAACCCAATAAATCCGGATAACGCTCGCATCCTCCGTATTACCGCGGCTGCTGGCCCGGAGTTAGCC
+
CCCCCGGGGGGGGGGGGGGGGGGGGGGGGGGGGGGGGGGGGGGGG,FGGGGGGGGGGGGGGGGGGGGGGGGGGGGGGGGGGGGGGGGGGGGGGGGGGGGGGGGFGGGGGGGGGGGGGGGGGGGDGGGGGGGGGGGGGGGGGGGGGGGGGGGGGGGGGGGGGGGGGGGGGGG6>EDGFGFGGGCGGGGGGGGGGGGGGGCFFCFEFFF>DFFFFFFFFFEFFFFFFF9@FFFFFFFFCAD3?@F@FEEFEF>?@FFFBFF?210:>?28<>62:>AAFFBF>92>??F7?(--234?<BFF?
@M04999:289:000000000-L3R54:1:1101:13115:8086 2:N:0:422
GACTACTCGGGTATCTAATCCTGTTTGCTCCCCACGCTTTCGCATCTCAGCGTCAGTATCTGTCCAGAAGGCCGCCTTCGCCACTGGTGTTCTTCCATATATCTACGCATTTCACCGCTACACATGGAGTTCCACTCTCCTCTTCTGCACTCAAGTCTCTCAGTTTCCGATGCTCTTCCTCAGTTAATCTGAGGGCTTTCACATTCAGACTTAAAAGACCGCCTGCGCTCCCTTTACGCCCATTACATCCGGACAACGCTTGCCACCTACGTATTCCCGCGGCTGCTGGCACGTAGTTAGC
+
CCCCCGGFGGGGEG@@EGE@F96CFG<EF@FFGGGGGGGGGGGEGGEECFGEGCEGG9FGGGGFGF,FCF?FGEGGGGEEGG:FEFDE<FFGF<?F9FEGA9<,=F@=,?FGGGGGDGCEGCF9EDC8?FEFEAFAFDGGGGGFGGAF88,68,6DF=EFG8EDFGFGC+61@DGGFGBDG78FF8=,@=,@C6@0=FGC+?+?FC?FA@CEF>BC;?FD4AAF9B=7(6>DB::C=9@AB;1;E)4?E@<>169271216288A2?F7?:78AB2>??;(41((4722???(4((-6)..
@M04999:289:000000000-L3R54:1:1101:10542:8096 2:N:0:422
AGGGACTACAAGGGTATCTAATCCTGTTCGCTACCCATGCTTTCGAACCTCAGCGTCAGTTACAGACCAGAGAGCCGCCTTCGCCACTGGTGTTCTTCCATATATCTACGCATTCCACCGCTACACATGGAGTTCCACTCTCCTCTTCTGCACTCAAGAAAAACAGTTTCAGCTGCACTTCCCCGGTTAAGCCGAGGGCTTTCACAGCTGACTTGTTCTCCCGCCTGCGTTCGCTTTACGCCCAATAAATCCGGACAACGCTTGCCACCTACGTATTACCGCGGCTGCTGGCACGTAGTT
+
CCCCCGGGGGGGGGGGGGGGGGGGGGGGGGGGEGFGGGGGGGGGG<FGGGGGGGGGGGGGGGGGFGGGGGGGGEGGGGGGGGGGGGGGGGGGGGGGGGGGGGGGGGGGGGGGGGGGGGGGGGGGGGGGGFGGGGGGGGGGGGGGGGGGGGGGGGGGGGFFF8FGGGGGGGGGGGFG6FFGGGGGD8CEEFFGGDDGGDCDFFFAFFFFFFFFFFBFFFFFFB2>=D>B2@??@F@?FFFBF>FF<D;8EFFFF93>BF:29:?BB>)8?FB:1:B<:AFF13(4>1;FFF>B(.(84164
@M04999:289:000000000-L3R54:1:1101:16341:8130 2:N:0:422
TCCTATCTTCCTCCCGTATTCCTATTTTCCTTCTCGGCGTCCACCTCTTTTCTTTCCCCCTCCCTTCCCCCCTCCCCGTCAGCTACTTACTACACCCCTTCCCTCCCCACCCGCTTTTCTTCCTCTATTCACTCACTCCCCCCCTACCCTTTCCACCCCCCCCCCCTCATCCCCCCCCCCGCACCACTGTTTTCCCCACCTTTCCGCCGTTCTCCCCCCGTCTCTGTCACCTTCCTCCCTCTTTCCTCTCCCTTTCGCCTCTCCCGCACCCCACCACACCACACACGCCACTTTCTCCTTT
+
-88,,;;,6,<,6,B7,+,CE,,-,<,,<=6,6,6,,68@FE,,,,;C,@,6,;6,CAFCC:@8,C,,:,+++,,,@8CF,,,:,C,<<,,<,EBF+>,,:449A:::,@+8+84?+,,,4@?9,C,,5,,9,@4@,@,4=@8=@+@,8,62,6,@DC86?CE*C4/=71,,,4)1./)9)))/2**+++3+*+39**1*)0*1*)0)-(4(,*/7(0)-71((..--64)4)(.))(()(.)))-).)(44(-))((((-(,(((41((((--4(-.3(13(((,,(((-())6)-6<-)
@M04999:289:000000000-L3R54:1:1101:18302:8133 2:N:0:422
GATGACTACTGGGGTATCTAATCCTGTTCGCTCCCCACGCTTTCGTCCATCAGCGTCAATCGGTATTTATTAACCTGCCTTCGCAATCGGGGTTCTGTGTAATATCTATGCATTTCACCGCTACACTACACATTCCAGCTACTTCAATACTATTCAAGATTACCAGTATCAACGGCAGTTCTACAGTTAAGCTGCAGGTTTTCACCGCTGACTTATCAACCCGCCTACGGACCCTTTAAACCCAATAAATCCGGATAACGCTCGCCTCCTCCGTATTACCGCGGCTGCTGGCACGGAGTT
+
C<CCCCDCF9@E<F@6CEFGEEFFGGGGFB:FFGDFGCFGGGDFCFC@FEGGFDEGGGDFFGGG<DGFF,E9FGGG<F@<?FDG@:FGGDGFGGGGG??AFFGFFAA5E?,@??FE?E:=FGCG?FDEFGGCFFFD,;DDA9@F;D8;@EF;F,;4@C,@FG,@@+77@FGGGGDEBGFCGG9EGFDFG7,<F?,:CFFGF?FC79?5A=BBFF>FE9BBFDB9AA@@2>(5=9BBB=C:A@@FFDE@EEF@>9(6(772>@;00(481:B?1<?B>4).,4(9>22?7:06(.-904(4
@M04999:289:000000000-L3R54:1:1101:16462:8158 2:N:0:422
GACTACAGGGGTATCTAATCCTGTTCGCTACCCATGCTTTCGAACCTCAGCGTCAGTTACAGACCAGAGAGCCGCCTTCGCCACTGGTGTTCTTCCATATATCTACGCATTCCACCGCTACACATGGAGTTCCACTCTCCTCTTCTGCACTCAAGAAAAACAGTTTCAGCTGCACTTCCCCGGTTAAGCCGAGGGCTTTCACAGCTGGCTTGTTCTCCCGCCTGCGTTCGCTTTACGCCCAATAAATCCGGACAACGCTTGCCACCTACGTATTACCGCGGCTGCTGGCACGTAGTTAGCC
+
CCCCCGGGGGGGGGGGGGGGGGGGGGGGGGGGGGGGGGGGGGGGGGGGGGGGGGGGGGGGGGGGGGGFGGGGGGGGGGGGGGGGGGGGGGGGGGGGGGGGGFGGGGGGGGGGGGGGGGGGGGGGGFFGGGGGGGGGGGGGGGGDFGGGFGCFGGDCFCG8EGGGGGGGGGGGGFGGFGFGGGDGG6@EGGGGGGCDGGGGFFFFFFAFAFB=BFFFFF8(?=@9@97;?FB?F63;;?@FF(6);3?EEB;6>B:?09:6<B:<??B??::46())6<>F((-1450,48<:?108<<>93
@M04999:289:000000000-L3R54:1:1101:3947:8173 2:N:0:422
CGGACTACTAGGGTTCTAATCCTGTTTGCTCCCCACGCTTTCGCATCTCAGCGTCAGTATCTGTCCAGAAGGCCGCCTTCGCCACCGGTATTCCTCCACATCTCTACGCATTTCACCGCTACACGTGGAATTCTACCTTCCTCTACAATACTCCAGATAACCGGTTTTAAGTGCAGTTCCCAGGTTGAGCCCGGGGCTTTCACACCTAACTTAATTATCCGCCTACATGCCCTTTACGCCCAGTCATTCCGATTAACGCTCGCACCCTCCGTATTACCGCGGCTGCTGGCACGGAGTTAGC
+
CCCCCGGGFFDFFFGGGGGGGGGGGGGGGGGGGGGGGGGGGGGGEGGGGGGGEGGGGGGGGGGGGGGGGGGGGGGGGGGGGGGGGGGGGGGGGGFGGGGGGGGGGGGGEFGGGGGGGGGGGGFGGGFGCEGGGGGGFGGCGGGGGGGGGFGGGGGGFGGFGG+CBCCFGFFGGGGFFGFGGFGGGG6DEFFGGEGCDGGGFFFFFFFFFB=CECF>EFFFDF@@>D=CC8;@FF;9<(1=122=<ECFFE;?FF;A<89??2079;?1::BF(,(6<9?F13499642:(3??(1(4<2)-
@M04999:289:000000000-L3R54:1:1101:23247:8204 2:N:0:422
GGAGGGACTACTGGGGTATCTAATCCTGTTCGCTACCCATGCTTTCGAACCTCAGCGTCAGTTACAGACCAGAGAGCCGCCTTCGCCACTGGTGTTCTTCCATATATCTACGCATTCCACCGCTACACATGGAGTTCCACTCTCCTCTTCTGCACTCAAGAAAAACAGTTTCAGCTGCACTTCCCCGGTTAAGCCGAGGGCTTTCACAGCTGACTTGTTCTCCCGCCTGCGTTCGCTTTACGCCCAATAAATCCGGACAACGCTCGCCACCTACGTATTACCGCGGCTGCTGGCACGTAGT
+
CCCCCGEGGGGGGGGGGGFGGGGFGGGGGGGGEGGGGGGGFCGGGGGGFGGGGEFGGFEGEGGGGGGGGFGFGGCCFFFGGGGGGGGGGGGCFEGCEGGGGGGFFF=9FFFGGFGGGGGGGGGC7FFFDDFCFGGGGADDGG9FCGGFFGGDGFD=DF?FGFGFGGGGGGFGG8DCDGFGGGGGGGGGGDGG,DEGGGD4>FFA4=BFFB:@EFFFFFACFFE25@>?;<BF<D0;DFD6C0<@;D13:A.6>?B><B6?0-2(-4412:,42>1(.:?2>BB9(2,,-34>(1(,((.44
@M04999:289:000000000-L3R54:1:1101:25661:8266 2:N:0:422
GACTACAGGGGTATCTAATCCTGTTCGCTACCCATGCTTTCGAACCTCAGCGTCAGTTACAGACCAGAGAGCCGCCTTCGCCACTGGTGTTCTTCCATATATCTACGCATTCCACCGCTACACATGGAGTTCCACTCTCCTCTTCTGCACTCAAGGAAAACAGTTTCAGCTGCACTTCCCCGGTTAAGCCGAGGGCTTTCACAGCTGACTTGTTCTCCCGCCTGCGTTCGCTTTACGCCCAATAAATCCGGACAACGCTTGCCACCTACGTATTACCGCGACTGCTGGCACGTAGTTAGCC
+
CCCCCGGGGGGGGGGGGGGGGGGGGGGGGEGFGGGGGGGGGGGGGGGGGGGGGGGGGGGGGGGGGGGGGGGGGGGGGGGGGGGGGGGGGGGGGGGGGGGGGFGGGGGEGGGGGGGGGGGGGGGGGGGGGGGGGGGGGGGGGGGGGGGGGGGGGGGGGGGGGGGGGGGGGGGGGGGGFGFGGG6CECFGGGGGGEGGGGGGFFFFFFFFFFFFFFFFFFFFBFFFFFFFFFFFFFFFF<>:<<DFF<?E@BBFBBFF>>6:?::A<?B:B???B2AADB>B0;BFFBFFFFF6(18<42<<8
@M04999:289:000000000-L3R54:1:1101:27679:8402 2:N:0:422
GGCAGACTACAGGGGTATCTAATCCTGTTTGCTCCCCACGCTTTCGCATCTCAGCGTCAGTATCTGTCCAGAAGGCCGCCTTCGCCACCGGTATTCCTCCACATCTCTACGCATTTCACCGCTACACGTGGAATTCTACCTTCCTCTACAATACTCCAGATAACCAGTTTTAAGTGCAATTCCCAGGTTGAGCCCGGGGCTTTCACACCTAACTTAATTATCCGCCTACATGCCCTTTACGCCCAGTCATTCCGATTAACGCTCGCACCCTCCGTATTACCGCGGCTGCTGGCACGGAGTT
+
CCCCCDFGCGGGGGGGGGGGGGGFGGGGGGGGFGGGGGGGGGC<FGGGGGGGGGGGGGGGGGGFFFGGGGGFGFGGGGGGGGGGGGGGGGGGGGGFGGGGGEGGGGGGGGGCFGEGGGGGGGGGGGGGGGGGGFGGGGGAE=EGGGGGGG8FGGGGFGGGGGGGFF8EGFGGGCDGF?DCGGGGCGGGEFGGGFGGGGGGFFFFFFFFFFFFFFFFFFFEFE>@DFF?BBC53@;E@8CFDDBFFD;EAEEF<13;@@67<0?<BBFFFFFF<9<17?<D2(2(,432:FF(2()4-3((.
@M04999:289:000000000-L3R54:1:1101:17394:8410 2:N:0:422
GCCCGACTACAGGGGTATCTAATCCTGTTTGCTCCCCACGCTTTCGCATCTCAGCGTCAGTATCTGTCCAGAAGGCCGCCTTCGCCACCGGTATTCCTCCACATCTCTACGCATTTCACCGCTACACGTGGAATTCTACCTTCCTCTACAATACTCTAGTTAACCAGTTTTAAGTGCAATTCCTAGGTTGAGCCCAGGGCTTTCACACCTAACTTAATTATCCGCCTACATGCCCTTTACGCCCAGTCATTCCGATTAACGCTCGCACCCTCCGTATTACCGCTGCTGCTGGCACGGAGTT
+
ACCC@FGC@FGGGC:FGFGGFFGGGFEEFF<FFGFFCCFEGGGCFGGG@FFFAFGFFCE:CFGGGFGEGDECCEFFFGGDGDF=:?FDFEGC@BEFE<FGGGGADEFGCFGD:CGFFFGGGGGGGFFFG8F+:6@BFDFGFGGGGGGADF8ECFEGG,9@DF8FGGGFCEFFE8F8D9=FFGGGGG,EFGF?FGCFCC5CFFFFFFAA9>)0<F99>FF?CEE9B2@DD2@4>EBEBEFC2177;05@4CE?EF(6?26C?6366>>>F08:(--4(,)6616(,422?B>(1:?6-((-4
@M04999:289:000000000-L3R54:1:1101:11906:8412 2:N:0:422
AATTGGACTACCAGGGTATCTAATCCTGTTCGCTCCCCACGCTTTCGTCCATCAGCGTCAATCGGTATTTAGTAACCTGCCTTCGCAATCGGGGTTCTGTGTAATATCTATGCATTTCACCGCTACACTACACATTCCAGCTACTTCAATACTATTCAAGATTAACAGTATCAACGGCAGTTCTACAGTTAAGCTGCAGGTTTTCACCGCTGACTTATCAACCCGCCTACGGACCCTTTAAACCCAATAAATCCGGATAACGCTCGCATCCTCCGTATTACCGCGGCTGCTGGCACGGATT
+
CCCCCGFGGGGGGGGGGGGGGGFEGGGGGGGGGGGGGGGGGGDGGGGGGGEFFGFFEGGGGGGGGGGDFGFFFFGGGGGGGGGGEGCFGFEFEBFEGGGGGGGEGCGGGGGGGGGGGGGGGEGGGGGGGGGGGGGGGGGFGGGGGGGGGGGGGGFGGGGGGGCGGGGGGGGGGDGGBCBDFDGGFGGGGGGGGGGFGDC?;FCCCCFF=AA=AFF6=@FEED=5>@A925@2(5@@B:ECC9@DFF3@@463<@29?@1>E@><F>F91;7>279::07<AD(-(23-4(43(1(.41((,
@M04999:289:000000000-L3R54:1:1101:8922:8455 2:N:0:422
CGATGACTACTGGGGTATCTAATCCTGTTTGCTCCCCACGCTTTCGCATCTCAGCGTCAGTATCTGTCCAGAAGGCCGCCTTCGCCACCGGTATTCCTCCACATCTCTACGCATTTCACCGCTACACGTGGAATTCTACCTTCCTCTACAATACTCCAGATAACCAGTTTTAAGTGCAGTTCCCAGGTTGAGCCCGGGGCTTTCACACCTAACTTAATTATCCGCCTACATGCCCTTTACGCCCAGTCATTCCGATTAACGCTCGCACCCTCCGTATTACCGCGGCTGCTGGCACGGAGTT
+
CCCCCGGGGGGGGGGGGGGGGGGGGGGGGGGGGGGGGGGGGGGGGGGGGGGGGGGGGGGGGGGGGGGGGGGGGFGGGGGGGGGGGGGGGGGGGGGGGGGGGGGFGFGGGGGGGGGGGGGGGGGGGGGGGGGGGGGGGGGGGGGGGGGGGGGGGFGGGGGGGGGGGGGGGGGGGGGGFGBFGGGGGGFGGGGGFGGCGGGGFFFFFFFFFFFFFFFF;AFFAECDF?@FFEFFFFFEFFEF?D@BF?FFFFFFF@DF?FEE;;:?2>9;;:?B?;::BFAA>?F;907>BF?06:<:;0134
@M04999:289:000000000-L3R54:1:1101:20459:8459 2:N:0:422
GCCGACTACAGGGTATCTAATCCTGTTTGCTCCCCACGCTTTCGCATCTCAGCGTCAGTATCTGTCCAGAAGGCCGCCTTCGCCACCGGTATTCCTCCACATCTCTACGCATTTCACCGCTACACGTGGAATTCTACCTTCCTCTACAATACTCCAGATAACCAGTTTTAAGTGCAGTTCCCAGGTTGAGCCCGGGGCTTTCACACCTAACTTAATTATCCGCCTACATGCCCTTTACGCCCAGTCATTCCGATTAACCCTCGCACCCTCCGTATTCCCCCGGCTGCTGGCACGGGCTT
+
CCCCCGGGGGGGGGGGGGGGGGGGGGGGGGGGGGGGGGGGGGGGGGGGGGGGGGGGGGGGGGGGGGGGGGGFGGGGGGGGGGGGGGGGGGGGGGGGGGGGGGGGGGGGGGGGGGGGGGGGGGGGGGGGGGGGGGGGGGGGGGGGGGGGGGGGGGGGDDGGGGGGGGGGGGGCFGFGFGFGGGGCCFGGDGFGGGEGGGGGFFFFFFFFFFFFFF=FFFFFF=B>@2BBFEFFFFFF3;;AFF114;)955C@0;8;4.).,1(((47:0<0-((.8)))(,(,27((,0(4(.((-(-,
@M04999:289:000000000-L3R54:1:1101:18117:8469 2:N:0:422
AGACTACTGGTGTATCTAATCCTGTTCGCTACCCACGCTTTCGAGCCTCAGCGTCAGATACTAGCCAGTCAGCCGCCTTCGCCACTGATGTTCTTCCATATATCTACGCATTTCACCGCTACACATGGAGTTCCACTGACCTCTCTAGCACTCAAGTCTTACAGTTTCTGATGCACGTCCATAGTTGAGCTATGACCTTTCACATCAGACTTATTAAACCGCCTTCGCTCCCTTTACGCCCATTAATTCCGGACAACGCTCCCCACCTACGTATTACCGCGTCTCCTGGCACGCAGTTGGC
+
CCCCCF<E<E6;CEGFGGGGGFEFGGGGGGCEEF<FFGGCFGFFFE+EFCFGGGGG@<EDGGCFCF@A6:@,CAFEGG:E<:C@FGDFF9FFFGAFE<F?EB9EE<FFF?CE9@FFF:FGGGG@4FFC<FDGGGGGGCDGFFFEGG;@DDADDGDFGGFFE9F9FFGGD88=,3DCFGF88=+@=:E,@8EFDA,=98:D7+?AFCAA@8C7*?1909CD*:>D)75>9BA4>6.:42@F==(0*877>C5;1122;10,((/4/73(65(,4<795>131--3(59:?:(21(((-))(.
@M04999:289:000000000-L3R54:1:1101:22477:8526 2:N:0:422
CTGACTACAGGGGTATCTAATCCTGTTCGCTCCCCACGCTTTCGTCCATCAGCGTCAATCGGTATTTAGTAACCTGCCTTCGCAATCGGGGTTCTGTGTAATATCTATGCATTTCACCGCTACACTACACATTCCAGCTACTTCAATACTATTCAAGATTAACAGTATCAACGGCAGTTCTACAGTTAAGCTGCAGGTTTTCACCGCTGACTTATCAACCCGCCTACGGACCCTTTAAACCCAATAAATCCGGATAACGCTCGCATCCTCCGTATTACCGCGGCTGCTGGCACGGAGTT
+
CCCCCGGGGDDGGGGGGGGGGGGGGGGGGGGGGGGGGGGGGGGGGGGGGGGGGGGGGGGGGGGGGGGGGGGGGGGGGGGGGGGGEGGGGGGGGGGGGGGGGGGGGGGGGGGGGGGGGGGGGGGGGGGGGGGGGGGGGGGGGGGGGGGGGGGGGGG8D=ECGGFGGGGGGGGGGGGGFGFGGGGGGGGGFDGFGFGGFGGGFFFFFEFFFAFFFAFFFFFFFABFF@FFDFFFFFFECECF@?D18@3CCF;1308<EF;>?D961:>:<AFFFFB?FFA:>49FB>FF?:BF?F;09:0
@M04999:289:000000000-L3R54:1:1101:21692:8526 2:N:0:422
TCCGACTACTGGGGTATCTAATCCTGTTTGCTCCCCACGCTTTCGCATCTCAGCGTCAGTATCTGTCCAGAAGGCCGCCTTCGCCACCGGTATTCCTCCACATCTCTACGCATTTCACCGCTACACGTGGAATTCTACCTTCCTCTACAATACTCCAGATAACCAGTTTTAAGTGCAATTCCCAGGTTGAGCCCGGGGCTTTCACACCTAACTTAATTATCCGCCTACATGCCCTTTACGCCCAGTCATTCCGATTAACGCTCGCACCCTCCGTATTACCGCGGCTGCTGGCACTGAGTT
+
CCCCCGGEGGFFGGGGGGGGGGGGGGGGGGGGGGGGGGGGGGGGGGGGGGGGGGGGGGGGGGGGGGGGGGGGGGGGGGGGGGGGGGGGGGGGGGGGGGGGGGGGGGGGGGGGGGGGGGGGGGGGGGGGGGGGGGGGFGGGGGGGGGGGGGGGGGGGGGFEGGGGGGGGGGGFGGGGFGFGGGGGGGCGFC6EGGGGGDGGFFFFFFFFFFFFFFFFFFFEBC=BFFFFFF?EF@EFF4>8;6@D(.7>E?CF@7DDDAF?F?0-279>FF<B961089A2297;966<7)(4??(.44<A
@M04999:289:000000000-L3R54:1:1101:27165:8532 2:N:0:422
GGACTACACGGGTATCTAATCCTGTTCGCTCCCCACGCTTTCGTCCATCAGCGTCAATCGGTATTTAGTAACCTGCCTTCGCAATCGGGGTTCTGTGTAATATCTATGCATTTCACCGCTACACTACACATTCCAGCTACTTCAATACTATTCAAGATTAACAGTATCAACGGCAGTTCTACAGTTAAGCTGCAGGTTTTCACCGCTGACTTATCAACCCGCCTACGGACCCTTTAAACCCAATAAATCCGGATAACGCTCGCATCCTCCGTATTACCGCGGCTGCTGGCACGGAGTTAGC
+
CCCCCGGGGGGGGGGGGGGGGGGGGGGGGGGGGGGGGGGGGGGGGGGGGGGGGGGGGGGGGGGGGGGGGGGGGGGGGGGGGGGGGGGGGGGGGGGGGGGGGGGFGGGGGGGGGGGGGGGGGGGGGGGGGGGGGGGGGGGGGGGGGFGGGGGGGGGGGGGGGGGGGGGGGGGGGGGGFGFGGGGGGGGGGGGGGGGGDGGGFFFFFFFFFFFFFFFFFFFFFFFFFFF@D@BFBBEEFFFFFFF;3=EEE@;B;?FFFFFFF>FFFFBDFFFFBFFFAA?>>>>FFFF0?B?DF>>FFFAF2
@M04999:289:000000000-L3R54:1:1101:6127:8577 2:N:0:422
TGACTACAAGGGTATCTAATCCTGTTTGCTCCCCACGCTTTCGCACCTCAGCGTCAGTATCTGTCCAGAAGGCCGCCTTCGCCACCGGTATTCCTCCACATCTCTACGCATTTCACCGCTACACGTGGAATTCTACCTTCCTCTACAATACTCCAGATAACCAGTTTTAAGTGCAGTTCCCAGGTTGAGCCCGGGGCTTTCACACCTAACTTAATTATCCGCCTACATGCCCTTTACGCCCATTCATTCCGGTTAACGCTCGCACCCTCCGTATTACCGCGGCTGCTGGCAGGGAGTTGGC
+
-BCCCGGGFGGGGGGGGGGGGGFGGGGGGGGGGGGGGGGGGGGGG+CFGGGGGGGGGGC99FGGGGGGGGFFGGGGGGGGGGGGGGGGGGGGGGGGG,AEFFGGGGGGGGGGEGGGGGGG@EGG@DFGGGGGGAEDE?FGGCGGGGF?F8EFGDFGDCD9FGGGFDF,=D8CFFGGF9;E+=DFGGG6:?FGEGEDGGGFFFF:FE>A=DFFFFF>A+B8;BFF@2(*08>BFD;39(8>92())6?CF?;(,33AC2;:BFBFFFFF<<>B0:?<AB8>>166;:).2:(((((,-32((
@M04999:289:000000000-L3R54:1:1101:8698:8597 2:N:0:422
GACTACTCGGGTACCTAATCCGGTTTGTTCCCCACGCTTTCTCATCCCAGCGTCAGTATCTGTCCAGAAGGCCGCCTTCGCCACCGGTATTCCCCCACACCTCTACGCATTTCTCCGCTACACGTGGAATTCTACCTTCCTCTACAATACTCCAGATAACCAGCTTCAAGTGCAGTTCTCAGGTTGTGCCCGCGGCTTTCTCACCTAACTCAATTATCCGCCTACATGCCCTTTACGCCCAGTCATTCCGTTGACCCCTCGCACCCCCCGTATTACCGCGGCTGCTGGCACGGCGTTAGCC
+
--ACCG@C;,@C6CEC@<FG,+@@B@C,;<@EFGE:FC,9<,<6,@6E8F8C7FF:F,EFFGGGGGF9,:<FGG+C7=FFGECBCG+6CE?F,,4+4@?4:<FECECE@+@E,,9<FFC8C>FGFD+?<55C=D;F,>FGGGGGF9=D3D=9@,,66@,@,,6,38,=DA=E7@@,?++?+?7EFC+;C7EE*5:7CGCF+1BFFFF4(0**781=@FA>>(,,6(66))/=(/))(6(2((6;4)/9).).(())(--((-(4;B9>(,,4,(4:9311(32((.),(..,4(,4((())
@M04999:289:000000000-L3R54:1:1101:10720:8600 2:N:0:422
TTGACTACTGGGGTATCTAATCCTGTTTGCTCCCCACGCTTTCGCATCTCAGCGTCAGTATCTGTCCAGAAGGCCGCCTTCGCCACCGGTATTCCTCCACATCTCTACGCATTTCACCGCTACACGTGGAATTCTACCTTCCTCTACAATACTCCAGATAACCAGTTTTAAGTGCAGTTCCCAGGTTGAGCCCGGGGCTTTCACACCTAACTTAATTATCCGCCTACATGCCCTTTACGCCCAGTCATTCCGATTAACGCTCGCACCCTCCGTATTACCGCGGCTGCTGTCACGGAGTTCG
+
CCCCCGGFGGGGGFGFCGGGGGGFGGGGGGGGGDGGGGGGGGGGG7F7EFGCGGGGGDGGGGGCFGFGGGGCDFGGGGGGGCEEGG<FGGGGGGGGGGCFFFDFGFGGFGGGG9FGG,FGGGGGGCGG7BFGGGGGGGGGGFGGGFGFGGGGFGGFFFFCAFGG?FGFFG=2EC?FDDFGGGGE8DEC:,<?F6CC7@?DFFFFFFDFEFFFCFFCEFFEF252@=B=?5B@(08@FC2>@@60;@AEEF?@0;?FFFF0:?>FB>F0?<663?:?9A4,0(432,(.4).)6(((-(()(
@M04999:289:000000000-L3R54:1:1101:13465:8605 2:N:0:422
AGACTACACGGGTATCTAATCCTGTTCGCTCCCCACGCTTTCGTCCATCAGCGTCAATCGGTATTTAGTAACCTGCCTTCGCAATCGGGGTTCTGTGTAATATCTATGCATTTCACCGCTACACTACACATTCCAGCTACTTCAATACTATTCAAGATTAACAGTATCAACGGCAGTTCTACAGTTAAGCTGCAGGTTTTCACCGCTGACTTATCAACCCGCCTACGGACCCTTTAAACCCAATAAATCCGGATAACGCTCGCATCCTCCGTATTACCGCGGCTGCTGGCACGGAGTTAGC
+
CCCCCGGGGGGGGGGGGGGGGGGGGGGGGGGGGGGGGGGGGGGGGGGGGGGGGGGGGGGGGGGGGGGFGGGGGGGGGGGGGGGGGGGGGDGGGGGGGGGGGGGGGGGGGGGGGGGGGCGGGGGGGGGGGGGGGGGFGGGGGGGGGGGGGGGGGGGGGGGGGGGGGGGGGGGECCGGFGFGGGGGGGGGFGGGGGCGGGGFFFFFEFFFFFEFEFFFFFFF*9AD@FFFFBFFFFFFCFFFFF6@33>EFF99@F?FFFF?FF9>B>B?FFFF01:><B(4(39>>FB?:?07(49(,:AA<
@M04999:289:000000000-L3R54:1:1101:11951:8643 2:N:0:422
CGGTGACTACTAGGGTATCTAATCCTGTTCGCTCCCCACGCTTTCGTCCATCAGCGTCAATCGGTATTTAGTAACCTGCCTTCGCAATCGGGGTTCTGTGTAATATCTATGCATTTCACCGCTACACTACACATTCCAGCTACTTCAATACTATTCAAGATTAACAGTATCAACGGCAGTTCTACAGTTAAGCTGCAGGTTTTCACCGCTGACTTATCAACCCGCCTACGGACCCTTTAAACCCAATAAATCCGGATAACGCTCGCATCCTCCGTATTACCGCGGCTGCTGGCACGGAGTT
+
CCCCCF<C@FGEFG8CFGF<FGFCECEFFGGGGGGGGGGGGGGGGGGGGGGGGGGGGGGGGGGGGGGGGGGGGCGGGGGGGGGGGGGGGGGGGGGGGGGFGGGGGGGGGGGGGGGGGGGGGGGGGGGGGGGGGGGGGGGGGGGGGGGGGGGGGGGGGGGGGGGGGGGGGGGGGGGCDGFGGGGGGGGGGGGFGGFGGGGGFFFFFFFFFF95@FFFEFFCFF>5=ADFF===>FFD2=CAE<3(3?8;ECECE09<;;EF@F7621(49:77?;?(484<42,-40(4?44(214441(,.
@M04999:289:000000000-L3R54:1:1101:24985:8660 2:N:0:422
GGAGGACTACTCGGGTATCTAATCCTGTTTGCTCCCCACGCTTTCGCATCTCAGCGTCAGTATCTGTCTAGAAGGCCGCCTTCGCCACCGGTATTCCTCCACATCTCTACGCATTTCACCGCTACACGTGGAATTCTACCTTCCTCTACAATACTCCAGATAACCAGTTTTAAGTGCAATTCCCAGGTTGAGCCCGGGGCTTTCACACCTAACTTAATTATCCGCCTACATGCCCTTTACGCCCAGTCATTCCGATTAACGCTCGCACCCTCCGTATTACCGCGGCTGCTGGCACGGAGTT
+
CCCCCGGGGGGGGGGGGGGGGGGGGGGGGGGGGGGGGGGGGGGGGGGGGGGGGGGGGGGGGGGGGGGGGGGGGGGGGGGGGGGGGGGGGGGGGGGGGGGGGGGGGGGGGGGGGGGGGGGGGGGGGGGGGGGGGGGGGGGGGGGGGGFGGGGGGGGGGGGGGGGGGGGGGGGGGGGGFGFGGGGGGGGGGGGGGGGGGGGGEFFFFFFFFFFEBFFFFFFFFEC@>DFFFFFFFED;;@CFDFFFFFFEFCFEFFD<<FFEFB:29>BFFFFB:>FB?F<AB:9,9B36??4??:4:(((44
@M04999:289:000000000-L3R54:1:1101:3176:8698 2:N:0:422
ATTTGACTACCAGGGTATCTAATCCTGTTTGCTCCCCACGCTTTCGCATCTCAGCGTCAGTATCTGTCCAGAAGGCCGCCTTCGCCACCGGTATTCCTCCACATCTCTACGCATTTCACCGCTACACGTGGAATTCTACCTTCCTCTACAATACTCCAGATAACCAGTTTTAAGTGCAATTCCCAGGTTGAGCCCGGGGCTTTCACACCTAACTTAATTATCCGCCTACATGCCCTTTACGCCCAGTCATTCCGATTAACGCTCGCACCCTCCGTATTACCGCGGCTGCTGGCACGGAGTT
+
CCCCCGGGGGGGGGGGGGGGGGGGGGGGGGGGGGGGGGGGGGGGGGGGGGGGGGGGGGGGGGGGGGGGGGGGGGGGGGGGGGGGGGGGGGGGGGGGGGGGGGGGGGGGGGGGGGGGGGGGGGGGGGGGGGGGGGGGGGGGGGGGGGGGGGGGFFGGGGGGGGGGGGGGGGGGFGFGFGFGGGGGGGGGGGGGGGGGGGGGFFFFFFFFFFE>FFFFFFFFFFFF>FFFDE?CB3@FFFFFFFFF?@FEEE<ECF<;DF?C0;0(9;B;9:?F?>???BAD4209BFFFBF?:6(5?4(23,
@M04999:289:000000000-L3R54:1:1101:16420:8699 2:N:0:422
GGGACTACAGGGGTATCTAATCCTGTTCGCTACCCATGCTTTCGAACCTCAGCGTCAGTTACAGACCAGAGAGCCGCCCTCGCCACTGGTGTTCTTCCATATATCTACGCATTCCACCGCTACACATGGAGTCCCACTCTCCTCTTCTGCACTCAAGAAAAACAGTTTCAGCTGCACTTCCCCGGTTAAGCCGAGGGCTTTCACAGCTGACTTGTTCTCCCGCCTGCGTTCGCTTTACGCCCAATAAATCCGGACAACGCTTGCCACCTACGTATTACCGCGGCTGCTGGCACGTAGTT
+
CCCCCGGGGGGGGGGGGGGGGGGGGGGGGGGGGGGGGGGGGGGGGFFFGGGGGGGGGGFGGGGGGGGGGGGGGGGGGGGGGDGGGGGGGGGGGGGGGGGGGGGFGGGGGGGGGGGGGGGGGGGGGGGCFGGGGGGGGGGGGGGGGGGGGGFGGGGGGGGFGGGGFFGGGGGGGGGGFGFGGGGG+CEG,@EFC>CD77FGAAFCA>FFE3@BC4FA?>FFF9>@<;;0;;D0:FDFC3(839@1=?<2).49(3678<09?:43()502072,).4<A2209((-(-4:(((.,42(42
@M04999:289:000000000-L3R54:1:1101:3047:8721 2:N:0:422
TGACTACAGGGGTATCTAATCCTGTTTGCTCCCCACGCTTTCGCATCTCAGCGTCAGTATCTGTCCAGAAGGCCGCCTTCGCCACCGGTATTCCTCCACATCTCTACGCATTTCACCGCTACACGTGGAATTCTACCTTCCTCTACAATACTCCAGATAACCAGTTTTAAGTGCAGTTCCCAGGTTGAGCCCGGGGCTTTCACACCTAACTTAATTATCCGCCTACATGCCCTTTACGCCCAGTCATTCCGATTAACGCTCGCACCCTCCGTATTACCGCGGCTGCTGGCACGCAGTTAGC
+
CCCCCGGGGGGGEEFGGGGGGGGGGGGGGGGDGGFGGGGGGGDGGEGGGGGGGGGGGGGGGGGGGGGGGGGFGGGGGGGGGGEFEGGGGGGGGGGGGGGGGGGGGGFGGGGGGGGGGGGGGGGGGGFEGGGGGGGGGGGGGGGGGGGGGGGGGGGG=DGFGGGGGGFCDGFDDFGGFGFGGFCGGGGGGGGGGDCCDGFGFFFFFFFFFBFFFFFFFFFFFFF@@DEECE=@E@=C<@@EFF<E@FE<?EEDD?D;9((48>F0(7??FFFF??24A>?BB902>?>2?FFFB(494<>92
@M04999:289:000000000-L3R54:1:1101:18249:8727 2:N:0:422
CGGACTACTAGGGTATCTAATCCTGTTTGCTCCCCACGCTTTCGCATCTCAGCGTCAGTATCTGTCCAGAAGGCCGCCTTCGCCACCGGTATTCCTCCACATCTCTACGCATTTCACCGCTACACGTGGAATTCTACCTTCCTCTACAATACTCCAGATAACCAGTTTTAAGTGCAGTTCCCAGGTTGAGCCCGGGGCCTTCACACCTAACTTAATTATCCGCCTACATGCCCTTTACGCCCAGTCATTCCGATTAACGCTCGCACCCTCCGTATTACCGCTGCTGCTGGCACGGAGTTCG
+
CCCCCGFGGGGCFGFGGGGGGGGGCGGGGGGFGGGFGGGGCGGGGGGGGGGGFGGGGGGGGGGDEE@FGGGCGGGCCFFGGGGGEGF:FGEFF<F?FGGGFEGFG,AFGGGGDFGGFEGGGGGGFGGGGDFAFGDBEDFDGGGGGGGCCFGGGGEG8EG,EGDFGGGGGGGGGGGG7FFG+==E6EGC8CE69CE5CDCDFFFF>?DFB@41>96BE8=?+699>DBEECE)5;83CE0>>321/7)9<EC8001(/>(:?F1>9B;?0:?>B633<AA01(4;>?>?:7132,(--4?),
@M04999:289:000000000-L3R54:1:1101:19153:8749 2:N:0:422
GCAAGACTACTCGGGTATCTAATCCTGTTTGCTCCCCACGCTTTCGCATCTCAGCGTCAGTATCTGTCCAGAAGGCCGCCTTCGCCACCGGTATTCCTCCACATCTCTACGCATTTCACCGCTACACGTGGAATTCTACCTTCCTCTACAATACTCCAGATAACCAGTTTTAAGTGCAATTCCCAGGTTGAGCCCGGGGCTTTCACACCTAACTTAATTATCCGCCTACATGCCCTTTACGCCCAGTCATTCCGATTAACGCTCGCACCCTCCGTATTACCGCGTCTGCTGGCACGGATTT
+
CCCCCGGGGGGGGGGGGGGGGGGGGGGGGGGGGGGGGGGGGGGGGGGGGGGGGGGGGGGGGGGGGFGGGGGGGGFGFGGGGGGGGGGGGGGGGDGGGGGGGGGGGGGGGGGGGGGGGGGGGGGGGGGGGGGGGGGGGCFGGGGGGGGGGGGGGGGGGG?=D=EGFGGGGGGGGCFFFFFGGGGCGGEGGGGFF?FDGGGGFFFFFFFFFFFFFFFFCFFFFFEFBFFFF@FE>33@@E9FDFFFD?FF957?<42:?F3>6;?6610421:2:6301394A:BB(31<<B>0:B<?70(-5
@M04999:289:000000000-L3R54:1:1101:22413:8755 2:N:0:422
GCCAGACTACTAGGGTATCTAATCCTGTTTGCTCCCCACGCTTTCGCATCTCAGCGTCAGTATCTGTCCAGAAGGCCGCCTTCGCCACCGGTATTCCTCCACATCTCTACGCATTTCACCGCTACACGTGGAATTCTACCTTCCTCTACAATACTCCAGCTAACCAGTTTTAAGTGCAATTCCCAGGTTGAGCCCGGGTCTTTCACACCTAACTTAATTATCCGCCTGCATGCCCCTTACGCCCAGTCATTCCGACTAACGCTCGCACCCTCCGTATTACCGCGCTTGCTGGCACGGAGTT
+
@9ACCFF<EFGGGCCGFDFF<,CCC,CCE@DFEGG@BFFCBCGGGED@7@F99<FFFDGDEGGFF<EFGFFA,BF<EEG+@,E,,8F,<@F>+95CFEGFFG@<?9ECFCD@FCC?EFGGGECFE=F?<8=44,=,4@DG=CFGFGGGF;?D8DDGGFF,,66@EF?3=EEGGGGCD7DD+B=?>86D<C66CGGG6?9C;=;AFAAC@D=3>C9A=F+;6:64:(-(/(155E9(5>)/(;;0((.74)<EEF;(6,.6<B@F2;9>BBF0(,(.(().-(41(((-4<2(((.(((-(.
@M04999:289:000000000-L3R54:1:1101:25675:8775 2:N:0:422
CATGCGACTACAGGGGTATCTAATCCTGTTCGCTCCCCACGCTTTCGTCCATCAGCGTCAATCGGTATTTAGTAACCTGCCTTCGCAATCGGGGTTCTGTGTAATATCTATGCATTTCACCGCTACACTACACATTCCAGCTACTTCAATACTATTCAAGATTAACAGTATCAACGGCAGTTCTACAGTTAAGCTGCAGGTTTTCACCGCTGACTTATCAACCCGCCTACGGACCCTTTAAACCCAATAAATCCGGATAACGCTCGCATCCTCCGTATTACCGCGGCTGCTGGCACGGAGT
+
CCCCCGGGGGGGGGGGGGGGGGGGGGGGGGGGGGGGGGGGGGGGGGGGGGGGGGGGGGGGGGGGGGGGGGGGGGGGGGGGGGGGGGGGGGGGGGGGGGGGFGGGGGGGGGGGGGGGGGGGGGGGGGGGGGGGGGGGGGGFGGGGGGGGGGGGGGGGGGGGFGGGGGGGGGGGGGGGAGFGGGGGGGGGGGGGFGGGGGGGFFFFFFFFAFFFFFFFFFFEFFFFBBFFFFFDFFFFFFFFFFFFFFFFFFFFFF;@DFFFFFFFF>FF?>>?AFF?FFFFFF?FF999BFB0:?F?BFFF<
@M04999:289:000000000-L3R54:1:1101:11616:8781 2:N:0:422
GAGTGACTACTGGGGTATCTAATCCTGTTTGCTCCCCACGCTTTCGCATCTCAGCGTCAGTATCTGTCCAGAAGGCCGCCTTCGCCACCGGTATTCCTCCACATCTCTACGCATTTCACCGCTACACGTGGAATTCTACCTTCCTCTACAATACTCCAGATAACCAGTTTTAAGTGCAATTCCCAGGTTGAGCCCGGGGCTTTCACACCTAACTTAATTATCCGCCTACATGCCCTTTACGCCCAGTCATTCCGATTAACGCTCGCACCCTCCGTATTACCGCGGCTGCTGGCCCGGAGTT
+
CCCCCGGGGGGGGGGGGGGGGGGGGGGGGGGGFGFGGFGGGGGGGGGGGGGGGGGGGGGGGGGGGGGEFGFGGGFGGGGGGGGGGGGGGGGGGGGGGGGGGGGGGGGGGGGGGGGGGGGGGGGGGGGGGFGDGGGGGGGGGGFGGGGGGGGGGGGGGGDGFGGGFGGFGFFFGGGCFFDGGGGFGGFGFECGG?FGC>*;BFFFFFFFFDFFFFFFFFFFAC?@FFFDBEFCBEFFFFFF1?B6;1;EFF?CE1(6;@CC;>B?099B1?::39?:::A<9:1(49;9BF::((-2,-((.
@M04999:289:000000000-L3R54:1:1101:6291:8795 2:N:0:422
GACTACTGGGGTATCTAATCCTGTTTGCTCCCCACGCTTTCGCATCTCAGCGTCAGTATCTGTCCAGAAGGCCGCCTTCGCCACCGGTATTCCTCCACATCTCTACGCATTTCACCGCTACACGTGGAATTCTACCTTCCTCTACAATACTCCAGATAACCAGTTTTAAGTGCAATTCCCAGGTTGAGCCCGGGGCCTTCATACCCAACTTAATTATCCGCCTACATGCCCTTTACGCCCAGTCATTCCGATTAACGCTCGCACCCTCCGTATTACCGCGGCTGCAGGCACGGAGCTAGCC
+
CCCCCGGGGGGGGGGGGGGGGGGGGGGGGGGGGGGGGGGGGGGGGGGGGGGGGGGGGGGGGGGGGGGGGGGGGGGGGGGGGGGGGGGGGGGGGGGGGGGGGGGGGGGGGGGGGGGGGGGGGGGGGGGGGGGGGGGGGGGGGGGGGGGGGGGGGGGGGGGGGGGGGGGGGGGGGGCGFGFGGGGGFFGGGGGGGGGGGGGGFFFFFFFFFFFFFFFFFFFFFFFFFFFFE@DFFFFFFFFFF?FFEE6<C@DFFFFFDFBFFFFFFFFFFFFFF:224(7>4>;BBF>BB6?FFF0;?F<B?
@M04999:289:000000000-L3R54:1:1101:28538:8812 2:N:0:422
GACTACTAGGGTATCTAATCCTGTTCGCTACCCATGCTTTCGAACCTCAGCGTCAGTTACAGACCAGAGAGCCGCCTTCGCCACTGGTGTTCTTCCATATATCTACGCATTCCACCGCTACACATGGAGTTCCACTCTCCTCTTCTGCACTCAAGAAAAACAGTTTCAGCTGCACTTCCCCGGTTAAGCCGAGGGCTTTCACAGCTGACTTGTTCTCCCGCCTGCGTTCGCTTTACGCCCAATAAATCCGGACAACGCTTGCCACCTACGTATTACCGCGGCTGCTGGCACGTAGTTAGCC
+
CCCCCGGGGGGGGGGGGGGGGGGGGGGGGGGGGGGGGGGGGGGGGGGGGGGGGGGGGGGGGGGGGGGGGGGGGGGGGGGGGGGGGGGFGGGGGGGGGGGGGGGGGGGGGGGGGGGGGGGGGGGGGGGGGGGGGGGGGGGGGGGGGGGGGGGGGGGGGGGGGGGGGGGGGGGGGGGGFGFGGGDGGGFGGGGGGGGGGGGGFFFFFFFFFFFFFFFFFFFFF@?FFFFFFFFFF;3>DFFED=@@FEEFE09799<:>9BBFF?BF?BB>142:?BD4(74;>9>?DF0:?>0:7:?><<A4
@M04999:289:000000000-L3R54:1:1101:21916:8847 2:N:0:422
ACTGACTACACGGGTATCTAATCCTGTTCGCTCCCCACGCTTTCGTCCATCAGCGTCAATCGGTATTTAGTAACCTGCCTTCGCAATCGGGGTTCTGTGTAATATCTATGCATTTCACCGCTACACTACACATTCCAGCTACTTCAATACTATTCAAGATTAACAGTATCAACGGCAGTTCTACAGTTAAGCTGCAGGTTTTCACCGCTGACTTATCAACCCGCCTACGGACCCTTTAAACCCAATAAATCCGGATAACGCTCGCATCCTCCGTATTACCGCGGCTGCTGGCACGGAGTT
+
CCCCCGGGGGGGGGGGGGGGGGGGGGGGGGGGGGGGGGGGGGGGGGGGGGGGGGGGGGGGGGGGGGGGGGGGGGGGGGGGGGGGGGGGGGGGGGGGGGGGGGGGGGGGGGGGGGGGGGGGGGGGGGGGGGGGGGGGGGGGGGGGGGGGGGGGGGGGGGGGGGGGGGGGGGGGGGGGFGFGGGGGGGGGGGGGGGGGGGGGFFFFFFFFFF>FFFFFFFFFFDFFFFFFF>2>@FFFFFFFFFDFFFFEFFF;BBFFFEE0>B?BFFFFFF<?FFFFFFBFFFF>>>BB??FFFFFF>>??
@M04999:289:000000000-L3R54:1:1101:28350:8854 2:N:0:422
GACTACAGGGGTATCTAATCCTGTTTGCTCCCCACGCTTTCGTCCATCAGCGTCAATCGGTATTTAGTAACCTGCCTTCGCAATCGGGGTTCTGTGTAATATCTATGCATTTCACCGCTACACTACACATTCCAGCTACTTCAATACTATTCAAGATTGACAGTATCAACGGCAGTTCTACAGTTAAGCTGCAGGTTTTCACCGCTGACTTATCAACCCGCCTACGGACCCTTTAAACCCAATAAATCCGGATAACGCTCGCATCCTCCGTATTACCGCGGCTGCTGGCACGGAGTTAGCC
+
CCCCCGGGGGGGGGGGGGGGGGGGGGGGGGGGGGGGGGGGGGGGGGGGGGGGGGGGGGGGGGGGGGGGGGGGGGGGGGGGGFEGGGGGGGGGGGGGGGGGGGGGGGGGGGGGGGGGGGGGGGGGGGGGGGGGGGFGGGGGGGGGGGGGGGGGGGGGGGGGGGGGGGGGFGGEGGGGFGFGGGFGGGGGFFFGGGGGGGGGFFFFFFFFFFFFFFFFF>DAFFFFFF2=@BFFFFFFCFFAD@DEE<EFFF60(,7@?>;DFF><B:?BBFFFFFFFFF>F>>FBFB2??FFF69>21>2A7
@M04999:289:000000000-L3R54:1:1101:19493:8866 2:N:0:422
GACTACCGGGGTATCTAATCCTGTTTGCTCCCCACGCTTTCGCATCTCAGCGTCAGTATCTGTCCAGAAGGCCGCCTTCGCCACCGGTATTCCTCCACATCTCTACGCATTTCACCGCTACACGTGGAATTCTACCTTCCTCTACAATACTCCAGATAACCAGTTTTAAGTGCAATTCCCAGGTTGAGCCCGGGGCTTTCACACCTAACTTAATTATCCGCCTACATGCCCTTTACGCCCAGTCATTCCGATTAACGCTCGCACCCTCCGTATTACCGCGGCTGCTGGCACGGGGTTAGCC
+
CCCCCGGGGGGGGGGGGGGGGGGGGGGGGGGGGGGGGGGGGGGGGGGGGGGGGGGGGGGGGGGGGGGGGGGGGGGGGGGGGGGGGGGGGGGGGGGGGGGGGGGGGGGGGGGGGGGGGGGGGGGGGGGGGGGGGGGGGGGGGGGGGGGGGGGGGGGGGFGGGGGGGGGGGFGGGGGGFGFGGG6FGGGGGGGGCEGGGGGGFFFFFFFFFFFFCFFFFFF@FFFDFEEFFFD@@E9C?@BFD0@E<EFFEED<2:AA01:?>>>FFFF?FFF???)66(76>>F6:?D3?()(,2,26:?A:
@M04999:289:000000000-L3R54:1:1101:15665:8878 2:N:0:422
TTTGACTACACGGGTATCTAATCCTGTTTGCTCCCCACGCTTTCGCATCTCAGCGTCAGTATCTGTCCAGAAGGCCGCCTTCGCCACCGGTATTCCTCCACATCTCTACGCATTTCACCGCTACACGTGGAATTCTACCTTCCTCTACAATACTCCAGATAACCAGTTTTAAGTGCAATTCCCAGGTTGAGCCCGGGGCTTTCACACCTAACTTAATTATCCGCCTACATGCCCTTTACGCCCAGTCATTCCGATTAACGCTCGCACCCTCCGTATTACCGCGGCTGCTGGCACGTATTT
+
CCCCCGGGGGGGGGGGGGGGGGGGGGGGGGGGGGGGGGGGGGGGEGGGGGGGFGGGGGGGGGGGFFGGGGGGGGGGGGGGGGGDEGGDFGGGGGGGGGGGGGGGGGGGGGGGGGGGGGGGGGGGGGGGGGGFGGGGGGGGGGGGGGGGGGGGGGGGFGGGGGGFFGGGGGGFCG=FFFFGGGGGGGGGFGFGGGGGGGDGFFFFFFFFFF=BFFFFFFFFFF@DFF==BE?E;@F@EFF:@99;;EFFFFFFF?;<D3<09<B9BFF>FFFFB::??>BA?F099>>FF?F0:7(.0).6
@M04999:289:000000000-L3R54:1:1101:16395:8886 2:N:0:422
GGACTACAAGGGTATCTAATCCTGTTTGCTACCCACGCTTTCGAGCATGAACGTCAGTGTTATCCCAGTAGGCTGCCTTCGCCATCGGTATTCCTCCACATCTCTACGCATTTCACCGCTACACGTGGAATTCTTCCTTCCTCTACAATACTCCGGATAACCAGTTTTAAGTGCAATTCCCAGGTTGAGCCCGGGGCTTTCACACCTAACTTAATTATCCGCCTATATTCCCTTTACGCCCAGTCATTCCGACTAACGCTCGCACCCTCCGTATTACCGCGGCTGCTGCCACGGTGTTAGC
+
@9CCCGG8AFCCGGGGGGGGGGGGGG,EFGFGFGGGGGGEGGEGGGFF,EFEFGEECFCC,6C@FGGG,,,CA<F@FGGGGGGG:,CEC8DFGFGGG,ECFBFGGGGFDCCFFFGGGGGGGGGG7=BC7EGFA,@E;@EFGGFG,@@,EFFGGF+6=E6,,@=FFGGG,D=F8EFA98DGG?8=EGGCGGGD6:CC+?CFCCFFA55*8@CE@8992B6C>4>D=*>**9>EE==EC/:B>9>6<E?<6CE8;>9EE09;(1:29F2:6:>1(406<2-91((4>:)5)(),(,((--.).
@M04999:289:000000000-L3R54:1:1101:23797:8893 2:N:0:422
AGGGGACTACAAGGGTATCTAATCCTGTTTGCTCCCCACGCTTTCGCATCTCAGCGTCAGTATCTGTCCAGAAGGCCGCCTTCGCCACCGGTATTCCTCCACATCTCTACGCGTTTCACCGCTACACGTGGAATTCTACCTTCCTCTACAATACTCCAGATAACCAGTTTTAAGTGCAATTCCCAGGTTGAGCCCGGGGCTTTCACACCTAACTTAATTATCCGCCTACATGCCCTTTACGCCCGGTCATTCCGATTAACGCTCGCACCCTCCGTATTACCGCGGCTGCTGGCACGGAGTT
+
CCCCCGGGGGGGGGGGGGGGGFGGGGGGGGGGGGGGGGGGGGGGFFEFCFGGFFGGEGGGGGGGGGGGGGGFGGGGGGGDGEGGGGGEGGGGGGGGGGGGGGGFGEGGGFGGGGGDGGGGGGGGGGGGGFEGGGFEGGGGGGGGGGGGGAF8FGFGFGGGGGGGGGGGGDGFGFGA7DFGGGGFGGCFFGGGGGGGGDGGFFFFFFFFFFFFDFAACFFEAE:@F@DFFFEEEE@FFFFFFFF;9027@DFBAFF:0:AAFFF?9>9FFB?BBF<(8:AB)(337049BF7,41)146;:4
@M04999:289:000000000-L3R54:1:1101:6397:8894 2:N:0:422
AGGCGACTACACGGGTATCTAATCCTGTTTGCTCCCCACGCTTTCGCATCTCAGCGTCAGTATCTGTCCAGAAGGCCGCCTTCGCCACCGGTATTCCTCCACATCTCTACGCATTTCACCGCTACACGTGGAATTCTACCTTCCTCTACAATACTCCAGATAACCAGTTTTAAGTGCAATTCCCAGGTTGAGCCCGGGGCTTTCACACCTAACTTAATTATCCGCCTACATGCCCTTTACGCCCAGTCATTCCGATTAACGCTCGCACCCTCCGTATTACCGCGGCTGCTGGCACGGAGTT
+
CCCCCGGGGGGGGGGGGGGGGGGGGGGGGGGGGGGGGGGGGGGGGGGGGGGGGGGGGGGGGGGGGGGGGGGGGGGGGGGGGGGGGGGGGGGGGGGGGGGGGGGGGGGGGGGGGGGGGGGGGGGGGGGGGFGFGGGGGGGGGGGGGGGGGGGGGGGGGGGGGGGGGGGGGGGGGGGGFFFGGGGGGGGGGGGGGGGGGGGGFFFFFFFFFFFFFFFFEAFFFEFFFFFFFFFF@FFFFFFFFFFFD?;EEE?EFF:<<BADFBBFFFFF9?:<06<<BBFF>:9090-,1:040:<:9;441
@M04999:289:000000000-L3R54:1:1101:17247:8927 2:N:0:422
GACTACACGGGTATCTAATCCTGTTTGCTCCCCACGCTTTCGCATCTCAGCGTCAGTATCTGTCCAGAAGGCCGCCTTCGCCACCGGTATTCCTCCACATCTCTACGCATTTCACCGCTACACGTGGAATTCTACCTTCCTCTACAATACTCCAGATAACCAGTTTTAAGTGCAGTTCCCAGGTTGAGCCCGGGGCTTTCACACCTAACTTAATTATCCGCCTACATGCCCTTTACGCCCAGTCATTCCGATTAACGCTCGCACCCTCCGTATTACCGCGGCTGCTGGCACGGAGTTAGCC
+
CCCCCGGGGGGGGGGGGGGGGGGGGGGGGGGGGGGGGGGGGGGGGGGGGGGGGGGGGGGGGGGGGGFGGGGGGGGGGGGGGGGGGGGGEGGGGGGGGGGGGGGGGGGGGGGGGGGGGGGGGGGGGFGFFGGGGGGGGGGGGGGGGGGGGGGGGGGGGGGGGGGGGGGGGGGFGGGGFGFGGG6FGGGGGGGGGCGDGGGGFFFFFFFFFFCBEFFFFFF?FFFFFEFEFFFFFFCEFF>A?@;EEC??EE0?@DFC@>??F>16921?B040244A4246((7>?:?(8131,,7?:22<8
@M04999:289:000000000-L3R54:1:1101:14128:8957 2:N:0:422
TTGACTACTCGGGTATCTAATCCTGTTTGCTACCCACGCTTTCGAGCATGAACGTCAGTGTTATCCCAGGAGGCTGCCTTCGCCATCGGTATTCCTCCACATCTCTACGCATTTCACTGCTACACGTGGAATTCTACCTCCCTCTGACACACTCTAGTTTGACAGTTTCAAATGCACGTCCCAAGTTGAGCTCGGGGATTTCACATCTGACTTATCTAACCGTCTGCGCTCGCTTTACGCCCAGTAATTCCGATTAACGCTCGCACCCTACGTATTACCGCGCCTGCTGGCACGTAGTTAC
+
CCCCCGGGGGEEGGGGGGGGGFGGGGGGGGGGFGGGEGGGGGGGDFEGFFGFG8FGGGACFGGFGGGGGFEFEEGGGFGGGGGGGGGGGGFFGGFGGEGGGFGGGGGGGGGGGGGFAFFGGGGGGGGFFEGGGGGFGGGGGGGGGFGGFGGGGGGFGGGFGAFFGGGDFFGGGGGGFGFGDGGGFFGGFGG8?8EG6?DGFF+?FFFA70>CE>FF@FAE5)>=B)9=A4<=BFFF=:5AF>;;;CCEFCEF7<0;;CD;1;BFB9>?F?B??7:7:<4(49((44,4:(427:::185A-
@M04999:289:000000000-L3R54:1:1101:12234:8989 2:N:0:422
TGTGACTACTCGGGTATCTAATCCTGTTCGCTCCCCACGCTTTCGTCCATCAGCGTCAATCGGTATTTAGTAACCTGCCTTCGCAATCGGGGTTCTGTGTAATATCTATGCATTTCACCGCTACACTACACATTCCAGCTACTTCAATACTATTCAAGATTAACAGTATCAACGGCAGTTCTGCAGTTAAGCTGCAGGTTTTCACCGCTGACTTATCAACCCGCCTACGGACCCTTTAAACCCAATAAATCCGGATAACGCTCGCATCCTCCGTATTACCGCGTCTGCTGGCACGGAGTT
+
CCCCCGGGGGGGGGGGGGGGGGGGGGGGGGGGGGGGGGGGGGGGGGGGGGGGGGGGGGGGGGGGGGGGGFGGGGGGGGGGGGGDEGGGGGGGFGGGGGGGFGGGFGGGGGGGGGGGGGGGGGGGGGGGGGGGFGGGGGGGGGGGGGFFGGGGGDGGGGGG8DCFGGGGGGGGGGDGEDDGGGGGGGGGGGGGGGGG67FD8?CFFFEBFFFFFFFFFFFFFFBBFF@FF(9@BFFB;3?6=@F?F@F<EFFEBF06(7;0:?@>>>F>F<A?FB?7?BA>:;B(41:B920433-,-,41
@M04999:289:000000000-L3R54:1:1101:24318:8992 2:N:0:422
CATTTGACTACTAGGGTATCTAATCCTGTTCGCTACCCATGCTTTCGAACCTCAGCGTCAGTTACAGACCAGAGAGCCGCCTTCGCCACTGGTGTTCTTCCATATATCTACGCATTCCACCGCTACACATGGAGTTCCACTCTCCTCTTCTGCACTCAAGAAAAACAGTTTCAGCTGCACTTCCCCGGTTAAGCCGAGGGCTTTCACAGCTGACTTGTTCTCCCGCCTGCGTTCGCTTTACGCCCAATACATCCGGACAACGCTCGCCACCTACGTATTACCGCGGCTGCTGGCACGGAGT
+
CCCCCGFGGGGGGGGDFGGGF@@FGGGGDFGGGGGGFGGGFFGECGE<CGGGGGGGGGGDFFGGGFGGGGGG<FGGGGEGGGCEEEGGGGGGFEFCFCFGGGGAFGEFGGGGGCF@EFAFFCEGGGGGFFGFC=@BEGGGGGGGGGGGGGFFFGGGG?8EC88E?CFFEDGGGA?=DDFGGCFGGGGDEG>CCFGGDDCDAFF4AAFFEDFFFFFFFF8ABEEB@>@FFFF2;DFFFF@AE@F90;08E3<C3@D2699020;<(,72:??054<:258<A4,2(31>>FFF(33?:6(2,
@M04999:289:000000000-L3R54:1:1101:14743:9029 2:N:0:422
ACCGACTACCCGGGTATCTAATCCTGTTTGCTCCCCACGCTTTCGCATCTCAGCGTCAGTATCTGTCCAGAAGGCCGCCTTCGCCACCGGTATTCCTCCACATCTCTACGCATTTCACCGCTACACGTGGAATTCTACCTTCCTCTACAATACTCCAGATCACCAGTTTTAATTGCAATTCCCAGGTTGAGCCCGGGGCTTTCACACCTAACTTAATTATCCGCCTACATGCCCTTTACGCCCAGTCATTTCGATTAACGCTTGCACTCTCCGTATTACCGCGGCTGCTTGCTCGGAGTTT
+
CC<CCC77FEEGEGGGFE<<FC,CEFFFGEGGDFGGEE:F,CF,B::FF<@<EF6@@,@<,EEAFGF,C<<:CEFG+CF,FE,?FEF<+FFECF,AFFGF?4?A9EECFFE:FEGFGGGEG7:FFG7F8=C,=DEDEEG9==FDDFEFC,9=DFFGGF8=,6=@,8EFGGCG,@CC7FFG8<+23+@F3ACFGCC*;;C/;F4+:BA43(3>CFFFCF><+>>DF@03.;78EF3@ECC57B>1357A?C)9(())24.12(((4).)4))43::::).9(,(2;((-)))3).(4(4(4.
@M04999:289:000000000-L3R54:1:1101:21351:9059 2:N:0:422
GACTACCAGGGTATCTAATCCTGTTCGCTCCCCACGCTTTCGTCCATCAGCGTCAATCGGTATTTAGTAACCTGCCTTCGCAATCGGGGTTCTGTGTAATATCTATGCATTTCACCGCTACACTACACATTCCAGCTACTTCAATACTATTCAAGATTAACAGTATCAACGGCAGTTCTACAGTTAAGCTGCAGGTTTTCACCGCTGACTTATCAACCCGCCTACGGACCCTTTAAACCCAATAAATCCGGATAACGCTCGCATCCTCCGTATTACCGCGGCTGCTGGCACGGAGTTAGCC
+
CCCCCGGGGDGGGGGGGGGGGGGGGGGGGGGGGGGGGGGGGGGGGGGGGGGGGGGGGGGGGGGGGGFGGGGGGGGGGGGGGGGGGGGGGGGGGGGGGFFGGGGGGGFGGGGGGGGGGGGGGGGGGGGGGGGGGGGGGGGGGGGGGGGGFGGGGGGGGGGGGGFGGGGGGGEEGGGGFFFGGGFGGFGGGGGGGGEFGGGGFFFBEFFFFFFFFFF9CFF2BFFFF9@=BFFFFFFFFFFFF6;)3>EFFF>6?;EF6;D@FFFFFFFFFB:(:?BFFFB6979>:8?7?FB:09(48A<A8
@M04999:289:000000000-L3R54:1:1101:21959:9066 2:N:0:422
GACTACCCGGGTATCTAATCCTGTTTGCTCCCCACGCTTTCGCATCTCAGCGTCAGTATCTGTCCAGAAGGCCGCCTTCGCCACCGGTATTCCTCCACATCTCTACGCATTTCACCGCTACACGTGGAATTCTACCTTCCTCTACAATACTCCAGATAACCAGTTTTAAGTGCAGTTCCCAGGTTGAGCCCGGGGCTTTCACACCTAACTTAATTATCCGCCTACATGCCCTTTACGCCCAGTCATTCCGATTAACGCTCGCACCCTCCGTATTACCTCGGCTGCTGGCCCGGAGTTAGCC
+
CCCCCGGGGGGGGGGGGGGGFFGGGGGGGDFGGFGGGGGGFCEGGGGGGGGGGGGGGGGGGGGDEFF<FGGGGGGGDGGGGEGGGGGG@FGGGGGGGGGFGFFFFFDGEEGGGGGGGGGGGGGDFFEEDGGGGGGAEFFGGGGGGD?FGGGFGGF8EFGGGGDGAEGGGCGGFGGFFGFGGFCEEEFG6CCED>7C>FGGFFA9@AAFDFEFE=ACCFFDFD?FBEECB@FFFFFFD<9EF<EEFFFCEF;@;1?E:(--9>2,2-,4:93(.(426)-,(424()),0,42((((.644,
@M04999:289:000000000-L3R54:1:1101:3176:9126 2:N:0:422
GTTGGGACTACAGGGGTATCTAATCCTGTTTGCTCCCCACGCTTTCGCATCTCAGCGTCAGTATCTGTCCAGAAGGCCGCCTTCGCCACCGGTATTCCTCCACATCTCTACGCATTTCACCGCTACACGTGGAATTCTACCTTCCTCTACAATACTCCAGATAACCAGTTTTAAGTGCAATTCCCAGGTTGAGCCCGGGGCTTTCACACCTAACTTAATTATCCGCCTACATGCCCTTTACGCCCAGTCATTCCGATTAACGCTCGCACCCTCCGTATTACCGCGGCTGCTGGCACGGAGT
+
CCCCCGGGGGGGGGGGGGGGGGGGGGGGGGGGGGGGGGGGGGGGGGGGGGGGGGGGGGGGGGGGGGGGGGGGGGGGGGGGGGGGGGGGGGGGGDGGGGGGGGGGGGGGGGGGGGGGGGGGGGGGGGGGGGGGGGGGGGGGGGGGGGGGGGGGGGGGGGGGGGGGGGGGGGGGGGGGFGFGGGGGGGGGGGGGGGGGGGGGFFAFFFFFFFFFFFFFFFFFFFFFFFFFD@FFFEF@FFFF<;@B@?;8;EEFFFE;DFFFFFFFFF>>F9<?FFFFF?>BF<06>>;>>?F?F?BFBF6;:
@M04999:289:000000000-L3R54:1:1101:15384:9130 2:N:0:422
GACTACAAGGGTATCTAATCCTGTTCGCTCCCCACGCTTTCGTCCCTCAGCGTCAATCGGTATTTAGTAACCTGCCTTCGCAATCGGGGTTCTGTGTAATATCTATGCATTTCACCGCTACACTACACATTCCAGCTACTTCAATACTATTCAAGATTAACAGTATCAACGGCAGTTCTACAGTTAAGCTGCAGGTTTTCACCGCTGACTTATCAACCCGCCTACGGACCCTTTAAACCCAATCAATCCGGATAACGCTCGCATCCTCCGTATTACCGCGGCTGCTGTCACGGCGTTAGCC
+
CCCCC@F<CCCGFFFGGGGG9CFFCF;FGF@FF@FFGGFFGEGEE,CFG8FCFGF7FFFEGFGGGFGFEAFFGFGFGEFGGCC:FFCGGGGGGDFEFBEFFGGGGGGGGGGGFFGG@FGEFFGGGGFGGGGGGGFFFFGGGGG;EFGGFCFGDDCA?FCFGGCGDFGGCGE8>EDGFGFGGGGGGGCAFGFD?<EFFGGGFFA5AF5ACEFEFFF6=FFFEFD=D=(6@FF=D=*967@;0(/().<33;(,6(7<(:;<(3,:9?<28><?7:4AAF6(271(484.46:6:(43-(84)
@M04999:289:000000000-L3R54:1:1101:2409:9142 2:N:0:422
GGAGACTACAGGGGTATCTAATCCTGTTCGCTACCCATGCTTTCGAACCTCAGCGTCAGTTACAGACCAGAGAGCCGCCTTCGCCACTGGTTTTCTTCCATATATCTACGCATGCCACCGCTACACATGGATTTCCACTCTCCTCTTCTGCACTCAAGAAAAACAGTTTCAGCTGCACTTCCCCGGTTAAGCCGAGGGCTTTCACAGCTGACTTGTTCTCCCGACTGCGTTCGCCTTACGCCCATTAAATCCGGACAACGCTTGCCACCTACGTATTACCGCGGCTGCTGGCACGTGTTTC
+
BAC8C<<FG<AD,+B@CEDFCAECFEFGA@F:BF<FD<8CC,CF7FC8@;6EFCGGGEEFC<F<CF<@<F8F<@FGGGEEEEGEC:FGGG?,BB59,5CEAFGCEEGC;DEGG+A,59EE:4FF:A=EF,<=?@AEGGF84,1@8;9,,=;6@9FGG8DF,@EE==EG=CFGGFDE??D8?FFG664C>E7CCGGC*3*3@FFFF+?>=E7).=A104+8+72(:(:2;;1?(0;?<@()((,3(...97<19(:901?(3::66>43<?0(-4<2(6))47(4(,(327(4(5(.(((()
@M04999:289:000000000-L3R54:1:1101:21267:9164 2:N:0:422
GTGGACTACTCGGGTATCTAATCCTGTTCGCTCCCCACGCTTTCGTCCATCAGCGTCAATCGGTATTTAGTAACCTGCCTTCGCAATCGGGGTTCTGTGTAATATCTATGCATTTCACCGCTACACTACACATTCCAGCTACTTCAATACTATTCAAGATTAACAGTATCAACGGCAGTTCTACAGTTAAGCTGCAGGTTTTCACCGCTGACTTATCAACCCGCCTACGGACCCTTTAAACCCAATAAATCCGGATAACGCTCGCATCATCCGTATTACCGCGGCTGCTGGCACGGAGTT
+
CCCCCGGGGGGGGGGEGGGGGGGCGGGGFFGGGDGGGGDGGGGGGFGGGGGGCGGGGGGGGGGGGGGGGGGGGGGGGCGGGGGGEFGGG>FGGGGFGGGGGGGGFGGGGGGFGFEGGGDGGGGGGGGGGFGGGGGFGGGGGGGGGGGGGGGFGGGGGGGGFGGGD7EGGFGGGGG6??:DFGGGFFGGGGFGGCCFFDFCBFFCFFEFFAFFFFFAC:FFF>)7>@=B@D2=BDFB33C8<;?D7@;4>?3=B;?FFF8;913(1322)-4938(8765426(312>::?(((.((--37
@M04999:289:000000000-L3R54:1:1101:21146:9185 2:N:0:422
AGAGGACTACTGGGGTATCTAATCCTGTTTGCTCCCCACGCTTTCGCATCTCAGCGTCAGTATCTGTCCAGAAGGCCGCCTTCGCCACCGGTATTCCTCCACATCTCTACGCATTTCACCGCTACACGTGGAATTCTACCTTCCTCTACAATACTCTAGTTAACCAGTTTTAAGTGCAATTCCTAGGTTGAGCCCAGGGCTTTCACACCTAACTTAATTATCCGCCTACATGCCCTTTACGCCCAGTCATTCCGATTAACGCTCGCACCCTCCGTATTACCGCGGCTGCTGGCACGGAGTT
+
CCCCCGGGGGGGGGGGGGGGGGGGGGGGGGGGGGGGGGGGGGGGGGGGGGGGGGGGGGGGGGGGGGGGGGGGGGGGGGGGGGGGGGGGGGGGGGGGGGGGGGGGGGGGGGGGGGGGGGGGGGGGGGGGGGGGGGGGGGGGGGGGGGGGGGGGGGGGGGGGGGGGGGGGGGGGGGGGFGFGGGGGFGGFGGGGGGGGCFDGFFFFFFFFFFFFFFFFFFFFFFFFFFFFFBFEFFB2:6;FF9@B@FEE<EFFFFFDD@3;<@FFBF;B>?F?FFF:?FFFFBBFB>9>BFF????B1(4<8
@M04999:289:000000000-L3R54:1:1101:13883:9229 2:N:0:422
TGATGACTACTCGGGTATCTAATCCTGTTCGCTCCCCACGCTTTCGTCCATCAGCGTCAATCGGTATTTAGTAACCTGCCTTCGCAATCGGGGTTCTGTGTAATATCTATGCATTTCACCGCTACACTACGCATTCCAGCTACTTCTATACTATTCAAGATTAACAGTACCAACGGCAGTTCTACAGTTAAGCTGCAGGTTTTCACCGCTGACTTATCAACCCGCCTACGGACCCTTTAAACCCAATAAATCCGGATAACGCTCGCATCCTCCGTATTACCGCGGCTGCTGGCACGGAGTT
+
CCCCCGGGGGGDGGGGGGGGGGGGEFGGGGGGGGGGGGGGDEGGGGGGGEGGGGFGFGGEGGGGGGGGGGGGGGGGGG?GGGGGGGGEGGGEEGEGAFGGGEBFGGGGGGGGGGGGGGGGGGGGGGFGGGGGGGGG9FGGGFGGFGGGGGGGGGGGFDGGGAEGCFGGGGGGGGGGFGFGCFGGEGGGGFGGGGFGGGGFFFFFFF>B==AABFFFFFFCFFA>B@@FBD>F>@DFFF<=>@FFD1@@FFEFFF@FFDFF@F?:>BF:1?<AB>F<77A<4?B;>>7>:),308<?>9((.
@M04999:289:000000000-L3R54:1:1101:8399:9243 2:N:0:422
TCTGGACTACTGGGGTATCTAATCCTGTTCGCTCCCCACGCTTTCGTCCATCAGCGTCAATCGGTATTTAGTAACCTGCCTTCGCAATCGGGGTTCTGTGTAATATCTATGCATTTCACCGCTACACTACACGTTCCAGCTACTTCAATACTATTCAAGATTAACGGTATCAACGGCAGTTCTACAGTTAAGCTGCAGGTTTTCACCGCTGACTTATCAACCCGCCTACGGGCCCTTTAAACCCAATAAATCCGGATAACGCTCGCATCCTCCGTATTGCCGCGGCTGCTGGCACGGAGTT
+
CCCCCGGGGGGGGGGGGGGGGGGGGGGGGGGGGGGGGGGGGGGGGGGGGGGGGGGGGGGGGGGGGFGGGGGGGGGGGGGGGGGGGGGGGGGGGGGGGGGGGGGGGGGGGGGGGGGGGGGGGGGGGEGGGGGGGGGGGGGGGGGGGGGGGGGGGGGGGGGGGGGGGGGGGGGGGGGGFGFGGGGGGGGGGGGGGGGGGGGGFFFFFFFFFFFFFFFFFFFFFBABFFFFFDFFFFFFFFEFFF@DFDF;8>EFFFF;@?BDFF0:BBFBFFBAF>:::?F9A>>>>>>FB>7?<(26474<4
@M04999:289:000000000-L3R54:1:1101:8792:9319 2:N:0:422
GCCGACTACTGGGGTATCTAATCCTGTTTGCTCCCCACGCTTTCGCATCTCAGCGTCAGTATCTGTCCAGAAGGCCGCCTTCGCCACCGGTATTCCTCCACATCTCTACGCATTTCACCGCTACACGTGGAATTCTACCTTCCTCTACAATACTCTAGTTAACCAGTTTTAAGTGCAATTCCTAGGTTGAGCCCAGGGCTTTCACACCTAACTTAATTATCCGCCTACATGCCCTTTACGCCCAGTCATTCCGATTAACGCTCGCACCCTCCGTATTACCGCGGCTGCTGGCACGGAGTT
+
CCCCCGGGGGGGGGGGGGGGGGGGGGGGGGGGGGGGGGGGGGGGGGGGGGGGGGGGGGGGGGGGGGGGGGGGGGGGGGGGGGGGGGGGGGGGGGGGGGGGGGGGGGGFGGGGGGGGGGGGGGGGGGGGGGGGGGGGGGGGGGGGGGGGGFGGGGGGAFFGGGGGGGGGGGGGGGGGFGFGGGGGGGGGGGGGGFFGGGGGFFFFFFFFDFFFFFFFFFFFAEAFDDFFEEEFFDFFEFFFF>BF;@=EEFF?E???6EFFFFD;BFF>FBF?F????FFF?>;>9>6:?70?BBB902<?
@M04999:289:000000000-L3R54:1:1101:28896:9320 2:N:0:422
TACGACTACCGGGGTATCTAATCCTGTTTGCTCCCCACGCTTTCGCATCTCAGCGTCAGTATCTGTCCAGAAGGCCGCCTTCGCCACCGGTATTCCTCCACATCTCTGCGCATTTCACCGCTACACGTGGAATTCTACCTTCCTCTACAATACTCCAGATAACCAGTTTTAAGTGCAATTCCCAGGTTGAGCCCGGGGCTTTCACACCTAACTTAATTATCCGCCTACATGCCCTTTACGCCCAGTCATTCCGATTAACGCTCGCACCCTCCGTATTACCGCGGCTGCTGGCACGGAGTT
+
CCCCCGGGGGGGGGGGGGGGGGGGGGGGGGGGGGGGGGGGGGGGGGGGGGGGGGGGGGGGGGGGGGGGDGGGG?FGGGGGGGGG7FFG7CC>,CFGGGGGGGGGGGGFGGGGGGGFGGGGGGGGGGGGGGGGGGGGGGGGEGGFGGGGGFFGGGFDFGGGGGGGGGGGGFGGGGFGFFAFGGGGGGGGGGGGGGGGC>DGAA=FFFFADEEBFFFAEFFFFF??<FFFFFCFF;E;ECCAD@FF;3=EFFFFF6:?<>A?><B(49>BFFBFFFFFFBF<<F>6>96?:77??F0(-38:
@M04999:289:000000000-L3R54:1:1101:20577:9354 2:N:0:422
GACTACTCGGGTATCTAATCCTGTTTGCTCCCCACGCTTTCGCATCTCAGCGTCAGTATCTGTCCAGAAGGCCGCCTTCGCCACCGGTATTCCTCCACATCTCTACGCATTTCACCGCTACACGTGGAATTCTACCTTCCTCTACAATACTCTAGTTAACCAGTTTTAAGTGCAATTCCTAGGTTGAGCCCAGGGCTTTCACACCTAACTTAATTATCCGCCTACATGCCCTTTACGCCCAGTCATTCCGATTAACGCTCGCACCCTCCGTATTACCGCGGCTGCTGGCACGGAGTTAGCC
+
CCCCCGGGGGGGGGGGGGGGGGGGGGGGGGGGGGGGGGGGGGGGGGGGGGGGGGGGGGGGGGGGGGGGGGGGGGGGGGGGGGGGGGGGGGGGGGGGGGGGGGGGGGGGGGGGGGGGGGGGGGGGGFGGGGGGGGGGGGGGGGGGGGGGGGGGGGGGGGGGGGGGGGGGGGGGGGGGFGFGFGFDGFFGGFGGGGGGGGGFFFFFFFFFFFFFFFFFFFFFFFDAFEFFFF@:BFFFFFFB=FFFFFFFFFFFFFFF06@FFF@F1::?FF?0::AFFFFF>BF>FFFFF2<6;9(4<A<D:
@M04999:289:000000000-L3R54:1:1101:21782:9393 2:N:0:422
GCGGCGACTACTCGGGTATCTAATCCTGTTCGCTACCCATGCTTTCGAACCTCAGCGTCAGTTACAGACCAGAGAGCCGCCTTCGCCACTGGTGTTCTTCCATATATCTACGCATTCCACCGCTACACATGGAGTTCCACTCTCCTCTTCTGCACTCAAGAAAAACAGTTTCAGCTGCACTTCCCCGGTTAAGCCGAGGGCTTTCACAGCTGACTTGTTCTCCCGCCTGCGTTCGCTTTACGCCCAATAAATCCGGACAACGCTTGCCACCTACGTATTACCGCGGCTGCTGGCACGTAGT
+
CCCCCGGGGGGGGGGGGGGGGGGGGGGGGGGGGGGGGGGGGGGGGGGGGGGGGGGGGGGGGGGGGGGGGGGGGGGGGGGGGGGGGGGGGGGGGGGGFGGGGGGGGGGGGGGGGGGGGGGGGGGGGGGGGGGGFGGGGGGGGGGGGGGGGGGGGGGGGGGGGGGGGGGGGGGGGGGGFGFGGGGGGGGGGGGGFGGGGGGGFFFFFFFCEBBBEFFFFFFFFFFFFFFFFF>FFFFFFFFFFFFFFFFFB2<AFB90<>FBBBBFFFFFA<?:22(45<:<DF?BF9;>F<24:6(,3,.34
@M04999:289:000000000-L3R54:1:1101:21458:9401 2:N:0:422
GACTACTCGGGTATCTAATCCTGTTTGCTCCCCACGCTTTCGCATCTCAGCGTCAGTATCTGTCCAGAAGGCCGCCTTCGCCACCGGTATTCCTCCACATCTCTACGCATTTCACCGCTACACGTGGAATTCTACCTTCCTCTACAATACTCCAGATAACCAGTTTTAAGTGCAATTCCCAGGTTGAGCCCGGGGCTTTCACACCTAACTTAATTATCCGCCTACATGCCCTTTACGCCCAGTCATTCCGATTAACGCTCGCACCCTCCGTATTACCGCGGCTGCTGGCACGGAGTTCGCC
+
CCCCCGGGGGGGGGGGGGGGGGGGGGGGGGGGGGGGGGGGGGGGGGGGGGGGGGGGGGGGGGGGGGGGGGGGGGGGGGGGGGGGGGGGGGGGGGGGGGGGGGGGGGGGGGGGGGGGGGGGGGGGGGGGFGGGGGGGGGGGGGGGFGGGGGGGGGGGGGGGGGGGGGGGGGFDGGGGFGFGGGGGGGGGGGGGGGGGGGGGFFFFFFFFFFFFFFFFFFFFAFFFFFFFFFF=:8)71:6DF6;@EFC?CE2?DFFFFBFF69>B>FFFF>BF<?FFFF69(799:0.2:7?F07661)303
@M04999:289:000000000-L3R54:1:1101:13523:9425 2:N:0:422
GACTACAAGGGTATCTAATCCTGTTTGCTCCCCACGCTTTCGCATCTCAGCGTCAGTATCTGTCCAGAAGGCCGCCTTCGCCACCGGTATTCCTCCACATCTCTACGCATTTCACCGCTACACGTGGAATTCTACCTTCCTCTACAATACTCCAGATAACCAGTTTTAAGTGCAGTTCCCAGGTTGAGCCCGGGGCTTTCACACCTAACTTAATTATCCGCCTACATGCCCTTTACGCCCAGTCATTCCGATTAACGCTCGCACCCTCCGTATAACCGCGGCTGCTGTCACGGAGTTAGCC
+
CCCCCGG@FGGGGGGGGGGGGFGGGGGGGGGDEGGDGGEGGGGGCGGGGGGEGGGGGCFGGGGGGGGGGGGFGGGGGGGFGCCFFEGGGGGGGGGGGGGFGFGDDGGGGGEFGGGGGGGGGGGGGGDCFDFGGGGGGGGGGGGFGGGGGGGGGGGFGGGGGGGDEDFGGFFFGGGGFFFFFDFGGDEFFGGGDEDCGGGGFFFF>FFFFFFFFFFFEFC@F@@@FB:8@@3;3>CFF6;BFD@3)7CEFED@D<4.66@FF(,4;0?BB>:02))64(3390;B:??)5)6,1093?<<43
@M04999:289:000000000-L3R54:1:1101:20026:9451 2:N:0:422
GACTACTCGGGTATCTAATCCTATTTGCTCCCCACGCTTTCGCATCTCAGCGTCAGTATCTGTCCAGAAGGCCGCCTTCGCCACCGGTATTCCTCCACATCTCTACGCATTTCACCGCTACACGTGGAATTCTACCTTCCTCTACAATACTCTAGTTAACCAGTTTTAAGTGCAATTCCTAGGTTGAGCCCAGGGCTTTCACACCTAACTTAATTATCCGCCTACATGCCCTTTACGCCCAGTCATTCCGATTAACGCTCGCACCCTCCGTATTACCGCGGCTGCTGGCACGGAGTTAGCC
+
CCCCCGGGGGGGGGGGGGGGGGGGGGGGGGGGGGGGGGGGGGGGGGGGGGGGGGGGGGGGGGGGGGGGGGGGGGGGGGGGGGGGGGGGGGGGGGGGGGGGGGGGGGGGGGGGGGGGGGGGGGGGGGGGGGGGGGGGGGGGGGGGGGGGGGGGGGGGGGGGGGGGFGGGGGGGGGGGFGFGGGGGGGGGGGGGGGGDGGGGFFFFFFFFFFFFF>FFFFFDFFFFFEFFFEDFFFFFFFFFFFBEEFEFC@6@6@FFFFFF@F@FFF<BFFBBF24AFFFF>;1>::?>?B>?0463?<<D4
@M04999:289:000000000-L3R54:1:1101:16453:9503 2:N:0:422
GCGGGACTACTGGGGTATCTAATCCTGTTCGCTCCCCACGCTTTCGTCCATCAGCGTCAATCGGTATTTAGTAACCTGCCTTCGCAATCGGGGTTCTGTGTAATATCTATGCATTTCACCGCTACACTACACATTCCAGCTACTTCAATACTATTCAAGATTAACAGTATCAACGGCAGTTCTACAGTTAAGCTGCAGGTTTTCACCGCTGACTTATCAACCCGCCTACGGACCCTTTAAACCCAATAAATCCGGATAACGCTCGCATCCTCCGTATTACCGCGGCTGCTGGCACGGAGTT
+
CCCCCGGGGGGGGGGGGGGGGGGGGGGGGGGGGGGGGGGGGGGGGGGGGGGGGGGGGGGGGGGGGGGGGGGGGGGGGGGGGGGGGGGGGGGGGGGFGGGGGGGGCGGGGGGGGGGGGGGGGGGGGGGGGGGGGGGGGGGGGGGCGGGGGGGGGGGGGGFFGGGGGGGGGGGGGGDCBGFFFGGGGGGGGGGGGGFDFGFGFFFFCFFABAFFB4BCCFA6@BDFFFFFFDFFFF?DFFF=CFFF@088ECC?EF0;;DEF668<F>BFFFBF06:?<:AA.279>>(-40201(4<19>2.
@M04999:289:000000000-L3R54:1:1101:22657:9504 2:N:0:422
GGACTACCAGGGTATCTAATCCTGTTTGCTCCCCACGCTTTCGCATCTCAGCGTCAGTATCTGTCCAGAAGGCCGCCTTCGCCACCGGTATTCCTCCACATCTCTACGCATTTCACCGCTACACGTGGAATTCTACCTTCCTCTACAATACTCCAGATAACCAGTTTTAAGTGCAATTCCCAGGTTGAGCCCGGGGCTTTCACACCTAACTTAATTATCCGCCTACATGCCCTTTACGCCCAGTCATTCCGATTAACGCTCGCACCCCCCGTATTACCGCGGCTGCTGGCACGGAGTTAGC
+
CCCCCGGGGGGGGFGGGGGGGGGGGGGFGGGGGGGGGGGGGGGGDGGGGGGGGGGGGGGGGGGGGGGGGGGGGGGGGGGGGGGGGGGGGGGGGGGGGGGGGGGGGGGGGGGGGGGGGGGGGGCGGGGGDGGGGGGGGFGGGGGGGGFEFGGG?FFFFFFGGGGE9DFGFGGF8FGGFFFFGGGGFGF?FGGGGDGG5?FGFFFFFFFAEFF?3BFFFFFF;2>@@B9EEF3=EDFFE;D:9014;<EFFCFDFFFFCF@?:>;(7;?(79>?0??<F269(29,4204:B<FF>(447<<4
@M04999:289:000000000-L3R54:1:1101:21769:9515 2:N:0:422
GACTACCCGGGTATCTAATCCTGTTTGCTCCCCATGCATTCGCACCTCAGCGTCAGTATTAGGCCAGAAGGCTGCCTTCGCCATCGGTATTCCTCCAGATCTCTACGCATTTCACCGCTACACCTGGAATTCTACCTTCCTCTCCCATACTCTAGCTAACCAGTATCGTATGCAATTCCCAAGTTGAGCTCGGGGATTTCACATCCGACTTAATTAGCCGCCTACGCGCGCTTTACGCCCAGTAATTCCGATTAACGCTCGCACCCTCTGTATTACCGCGGCTGCTGGCACAGAGTTAGCC
+
CCCCCGGGGGGGGGGGGGGGGGGGGGGGGGGGGGGGGGGGGGGGGGGGGGGGGGGGGGGGGGGGGGGGGGGGGGGGGGGGGGGGGGGGGGGGGGGGGGFGGGGGGGGGGGGGGGGGGGGGGGGGGGGGGGGGGGGGGGGGGGGGGGGGGGGGGGGGGGGGGGGGGGGGGGGGGGGGFGFGFFGGGGGGGGGGGGG>D?FGFFFFFFFFFFFFCFFFFFA2BFDDF@FFFFFF@F<EFF9E0=EFEC??C81<?:A4<><:B9>B9:1:<?9<B<>B9637>64>::?064<3:2:49<AA:
@M04999:289:000000000-L3R54:1:1101:9599:9576 2:N:0:422
GGACTACAGGGGTATCTAATCCTGTTTGCTCCCCACGCTTTCGCATCTCAGCGTCAGTATCTGTCCAGAAGGCCGCCTTCGCCACCGGTATTCCTCCACATCTCTACGCATTTCACCGCTACACGTGGAATTCTACCTTCCTCTACAATACTCCAGATAACCAGTTTTAAGTGCAATTCCCAGGTTGAGCCCGGGGCTTTCACACCTAACTTAATTATCCGCCTACATGCCCTTTACGCCCAGTCATTCCGATTAACGCTCGCACCCTCCGTATTACCGCGGCTGCTGGCACGGAGTTAGC
+
CCCCCGGDGGGGGDGCGGGGGGGGGGGGGGEDFFGGGGEGGGGGGGGGGGGGGFGGGGDGGGGGFGGFDGGGGGGGGGGGG7FFFG+CFEGCFGGGGFDGEGGGGGFGGGGGGGGGGCGGFGGGGGGGGGGGGGGGGGGGGCDFGGGCFGGGGFGGDGGGGGGGDDCFFFGGGDFCFGFGGFFGGGFFGGFCGGGGGGGGFA=9AEFFFFFCEFFFEFFFFFDFDD=?CF7@E@FE<(1>00=@E9CEFF@;(6?C4;>BFFB9>3331<BB1:?9:64690>>9:2:?0,8?06;134)2
@M04999:289:000000000-L3R54:1:1101:13020:9623 2:N:0:422
ACTGGGGTATCTAATCCTGTTTGCTCCCCACGCTTTCGCATCTCAGCGTCAGTATCTGTCCAGAAGGCCGCCTTCGCCACCGGTATTCCTCCACATCTCTACGCATTTCACCGCTACACGTGGAATTCTACCTTCCTCTACAATACTCCAGATAACCAGTTTTAAGTGCAGTTCCCAGGTTGAGCCCGGGGCTTTCACACCTAACTTAATTATCCGCCTACATGCCCTTTACGCCCAGTCATTCCGATTAACGCTCGCACCCTCCGTATTACCGCGGCTGCTCGCCCGGAGTTAGCCGGTG
+
CCCCCGGGGGGGGGGGGGGGGGGGGGGGGGGGGGGGFGGGGGGGGGGGGGGGFGGGGGGFGGGGGGDGGGGGGGGGGGFGGGGGGGGGGCFGGGGGGGGGGGGGGGGFGGGFGGDGGGGGGGGGGFGFGGGGGGGGGGGGGGGGGGGGGCFFFFGGGGF=DEGGGDEF8DGGGGF=F??+=F6@DD?6CEEGDCFCFGCF?FFF48AAEC647=B?BB05FEE?@E=>2>C@58>;7(.;79.9?32?@0460>?FFF>F9?FFF63115<<<19>B9(4())(((((-4080-6A:>(((
@M04999:289:000000000-L3R54:1:1101:19825:9652 2:N:0:422
GGGACTACTGGGGTATCTAATCCTGTTCGCTCCCCACGCTTTCGTCCATCAGCGTCAATCGGTATTTAGTAACCTGCCTTCGCAATCGGGGTTCTGTGTAATATCTATGCATTTCACCGCTACACTACACATTCCAGCTACTTCAATACTATTCAAGATTAACAGTATCAACGGCAGTTCTACAGTTAAGCTGCAGGTTTTCACCGCTGACTTATCAACCCGCCTACGGACCCTTTAAACCCAATAAATCCGGATAACGCTCGCATCCTCCGTATTACCGCGGCTGCTGGCCCGGAGTT
+
CCCCCGGGGGGGGGGGGGGGGGGGGGGGGGGGGGGGGGGGGGGGEFGGGGGGGGGGGGGGGGGGGGGGGGGGGGGGGGGGGGGGGDGGGEGGGGGGGFFFGGGGGGGGGGGGGGGGGGGGGGGGGGGGGGGGGGAF9EFFG?FGGGGGGGGGGGGGGGGGGGGGGGGGCFGGGGDGDGFGGGGGGGGGGGGGFGFGGCGGFFFFFFDF9ADFEFFFCF>=DFFFFFFF2>>FFFFFFC>F@@DFFFFCEFEF0(6?EFFF;6;>B19:?A:040:B2<AFF0291>?DB:B(4960((4
@M04999:289:000000000-L3R54:1:1101:12761:9660 2:N:0:422
CCAGACTACACGGGTATCTAATCCTGTTTGCTCCTCACGCTTTCGCATCTCAGCGTCAGTATCTGTCCAGAAGGCCGCCTTCGCCACCGGTATTCCTCCACATCTCTACGCATTTCACCGCTACACGTGGAATTCTACCTTCCTCTACAATACTCCAGATAACCAGTTTTAAGTGCAATTCCCAGGTTGAGCCCGGGGCTTTCACACCTAACTTAATTATCCGCCTACATGCCCTTTCGCCCCGTCCATCCGATTTACGCTTGCACCCCCCGGATTTCCGCGGCCTGCGGCACGGAGTTAT
+
CCCCCGGGGGGGGGGGGGGGGGGGGGGGGGGGGGGGGGGGGGGGGGGGGGGGGGGGGGGGGGGGGGGGGGGGGGGGGGGGGGGGGGGGGGGGGGGGGGGGGGGGGGGGGGGGGGGGGGGGGGGGGGGGGGGGGGGGGGGGGGGGGGGGGGGGGGGGGGGGGGGGGGGGGGGGGGGGFGFGGGGGGDGGGGGGGGGGGGGGFFFFFFFFFFFFEFFFFF+>FEFD@FFFFFFFFFFF))()66(,(,,(9.6,/(4(6)(,((((..:?((4(((,82):(-391((((((((4-,((-4.)
@M04999:289:000000000-L3R54:1:1101:27109:9673 2:N:0:422
GCAGGACTACACGGGTATCTAATCCTGTTCGCTCCCCACGCTTTCGTCCATCAGCGTCAATCGGTATTTAGTAACCTGCCTTCGCAATCGGGGTTCTGTGTAATATCTATGCATTTCACCGCTACACTACACATTCCAGCTACTTCAATACTATTCAAGATTAACAGTATCAACGGCAGTTCTACAGTTAAGCTGCAGGTTTTCACCGCTGACTTATCAACCCGCCTACGGACCCTTTAAACCCAATAAATCCGGATAACGCTCGCATCCTCCGTATTACCGCGGCTGCTGGCACGGAGTT
+
CCC@CGGGGGGGGGGGGGGGGGGGGGGGGEGGGGGGGGGGGGGGGGGEGGGGGGGGGGGGGG77FEGEGGGFFGFGGGGGGGGGGGGGFGGCGGGGGGGGGGGGGGGGGGGGGGGGGGGGGGGGGGEFGGGFGGGGG=,DFGGGGGGGGGGGFGFGGGGGFFDF;CFGGGGGGGGGFGFGGFCCCFGGFGFGGGFFFFG7AFFFFFFBBBFBDFFF4FF??BFFFFFFFF2=@@F@;@<F<A@3;1;@EFFF@B>?DFFEFFFFFF>?BBFBFFF<0>DABF909>9BFFB?B:?2(,;??
@M04999:289:000000000-L3R54:1:1101:4130:9682 2:N:0:422
GGGGCGACTACCAGGGTATCTAATCCTGTTTGCTCCCCACGCTTTCGCATCTCAGCGTCAGTATCTGTCCAGAAGGCCGCCTTCGCCACCGGTATTCCTCCACATCTCTACGCATTTCACCGCTACACGTGGAATTCTACCTTCCTCTACAATACTCCAGATAACCAGTTTTAAGTGCAATTCCCAGGTTGAGCCCGGTGCTTTCACACCTAACTTAATTATCCGCCTACATGCCCTTTACGCCCAGTCATTCCGATTAACTCTCGCACCCTCCGTATTACCGCGTCTGCTGGCACGGAGT
+
CBA8CFCCFGFGGFE@FF,EFF9EEFFGEFGFFDEGGG@CEGEFGFCEGCGF<6<CEGGDEFACFGFFFCCDG@ECAEFEFE@FEEFEGD7C>4AEEFFEFGGGEGFE=FCEGG@@FCEAFED@:@:FCF8:3@DFEFFGGDFFEGGDFG8F=DGGGGD@G?<ECF6A<<E;DCGGADA+B>CG:EF@EGGG?DEFCG3*98==AFFAE=((7ABB@F6@+9?4@FF<(53;?;3(/64+72;19;(/74<))1(,-82<A)-)8:B0>F<0:B0((1.6))407--20927(,.3((,1-
@M04999:289:000000000-L3R54:1:1101:24463:9715 2:N:0:422
ACGACTACTAGGGTATCTAATCCTGTTTGCTCCCCACGCTTTCGCATCTCAGCGTCAGTATCTGTCCAGAAGGCCGCCTTCGCCACCGGTATTCCTCCACATCTCTACGCATTTCACCGCTACACGTGGAATTCTACCTTCCTCTACAATACTCTAGTTAACCAGTTTTAAGTGCAATTCCTAGGTTGAGCCCAGGGCTTTCACACCTAACTTAATTATCCGCCTACATGCCCTTTACGCCCAGTCATTCCGATTAACGCTCGCACCCTCCGTATTACCGCGGCTGCTGGCACGGAGTT
+
CCCCCGGGGGGGGGGGGGGGGGGGGGGGGGGGGGGGGGGGGGGGGGEGGGGGGGGGGGGGGGGGGGGGGGGGGGGGGGGGGGGGGGGGGGGGGGGGGGGGGGGGGGGGGGGGGGGGGGGGGGGGGGGGGGGGGGGGGGGGGGGGGGGGGGGGFGGGGGGGGGGGGGGGGGGGGGGGFFFFFFGGDFGGFGGGGGGFGGGGFAFFFFBFFFFFFFBFFFFFFFFFFFFFF?@E>EFFFFFFFBFFFEEFFFFF0<FFFFFBFFFFFFBFFF09??:?FFFF>F>BFFFF?:B?313(4?:
@M04999:289:000000000-L3R54:1:1101:23157:9719 2:N:0:422
GGCGGACTACACGGGTATCTAATCCTGTTTGCTCCCCACGCTTTCGCATCTCAGCGTCAGTATCTGTCCAGAAGGCCGCCTTCGCCACCGGTATTCCTCCACATCTCTACGCATTTCACCGCTACACGTGGAATTCTACCTTCCTCTACAATACTCCAGATAACCAGTTTTAAGTGCAATTCCCAGGTTGAGCCCGGGGCTTTCACACCTAACTTAATTATCCGCCTACATGCCCTTTACGCCCAGTCATTCCGATTAACGCTCGCACCCTCCGTATTACCGCGGCTGCTGGCACGGAGTT
+
CCCCCGGGGGGGGGGGGGGGGGGGGGGGGGGGGGGGGGGGGGGGGGGGGGGGGGGGGGGGGGGGGGGGGGGGGGGGGGGGGGGGGGGGGGGGGGGGGGGGGGGGGGGGGGGGGGGGGGGGGGGGGGGGGGGGGGGGGGGGGGGGGGGGGGGGGGGGGGGGGFGGGGGFGGGGGGGGFGACFGGGGGGGGGFGGGGGGGGGDFFFFFFFFFF5:AFFFFFFFFE>FD<<FEFFF;@F;@EF?FFFFFFFFCCFFF1<BFFF:>?:9>>FF?B:BBF?:FAF<<BBFFFFF?F0:1<?00184
@M04999:289:000000000-L3R54:1:1101:20299:9728 2:N:0:422
AGACTACCGGGGTATCTAATCCTGTTCGCTCCCCACGCTTTCGTCCATCAGCGTCAATCGGTATTTAGTAACCTGCCTTCGCAATCGGGGTTCTGTGTAATATCTATGCATTTCACCGCTACACTACACATTCCAGCTACTTCAATACTATTCAAGATTAACAGTATCAACGGCAGTTCTACAGTTAAGCTGCAGGTTTTCACCGCTGACTTATCAACCCGCCTACGGACCCTTTAAACCCAATAAATCCGGATAACGCTCGCATCCTCCGTATTACCGCGGCTGCTGGCACGGGGTTAGC
+
CCCCCGGGGGGGGGGGGGGGGGGGGGGGGGGGGGGGGGGGGGGGGGGGGGGGGGGGGGGGGGGGGGGGGGGGGGGGGGGGGGGGGGGGGGGGGGGGGGGGGGGGGGGGGGGGGGGGGGGGGGGGGGGGGGGGGGGGGGGGGGGGGGGGGGGGGGGGGGGGGGGGGGGGGGGGGGGGFFFGGGGGGGGGGGGGGGGG;DGGFFFFFEFFFDFFFFFFFFFFB@BFFFF=5=>FFFFEFEFFDF@D@AFCC@F6038EF?0:<>>>69:<<BFFFFF449?B>F99>?2::(.36(((-432-
@M04999:289:000000000-L3R54:1:1101:11918:9763 2:N:0:422
ATGACTACAAGGGTATCTAATCCTGTTTGCTCCCCACGCTATCGCATCTCAGCGTCAGTATCTGTCCAGAAGGCCGCCTTCGCCACCGGTATTCCTCCACATCTCTACGCATTTCACCGCTACACGTGGAATTCTACCTTCCTCTACAATACTCCAGATAACCAGTTTTAAGTGCAATTCCCAGGTTGAGCCCGGGGCTTTCACACCTAACTTAATTATCCGCCTACATGCCCTTTACGCCCAGTCATTCCGATTAACGCTCGCACCCTCCGTATTACCGCGGCTGCTTGCACGGAGTTAC
+
CCCCCGGGGGGGGGGGGGGGGGGGGGGGGGGGFGGGGGGGGGGGGEGGGGGGGGGGGGGGGGGGGGGGGGGGGGGGGGGGGGGGGGGGGGGGGGGGGGGGGGGGGGGGGGGGGGGGGGGGGGGGGGGGGGGGGGGGGGGGGGGGGGGGGGGGGGGGGGGGGGGGGGGGGGGGGGGGFGFGGGGGGGGGGGGGGGGGGGGGFFFFFFFFFFFFFFFFFFCEFFDFFFFFFEFFFEFFFFDE@FFFFFFECEFF@DFFFC;;??FF>>>?FFFF:08:2)96>F>;>>FF-<B<?0192::4)
@M04999:289:000000000-L3R54:1:1101:21204:9782 2:N:0:422
CCCTCGACTACTAGGGTATCTAATCCTGTTTGCTCCCCACGCTTTCGCATCTCAGCGTCAGTATCTGTCCAGAAGGCCGCCTTCGCCACCGGTATTCCTCCACATCTCTACGCATTTCACCGCTACACGTGGAATTCTACCTTCCTCTACAATACTCCAGATAACCAGTTTTAAGTGCAGTTCCCAGGTTGAGCCCGGGGCTTTCACACCTAACTTAATTATCCGCCTACATGCCCTTTACGCCCAGTCATTCCGATTAACGCTCGCACCCTCCGTATTACCGCGGCTGCTGGCCCGGAGT
+
CCCCCGGGGGGGGGGGGGGGGGGGGGGGGGGGGGGGGGGGGGGGGGGGGGGGGGGGGGGGGGGGGGGGGGGGGGGGGGGGGGGGGGGGGGGGGCGGGGGGGGGGGGGGGGGGGGGGGGGGGGGGGGGGGGFGEGGGGGGGGGGGGGGGGGGGGGGGGGGGGGGGGGGGGGGGGGGGFGFGGGGGGGGGCFGGGGGGGGDGFFFFFFFFFA=FEFFFFFFEFEFCFF@DFBEFFFEFFFFFFFFFFDFF@E?CEEE1?FFABFF<B>FFF>BFF<9808:2<A:BFF91((82>((-,430-
@M04999:289:000000000-L3R54:1:1101:29084:9785 2:N:0:422
TGGACTACCCGGGTATCTAATCCTGTTCGCTACCCATGCTTTCGAACCTCAGCGTCAGTTACAGACCAGAGAGCCGCCTTCGCCACTGGTGTTCTTCCATATATCTACGCATTCCACCGCTACACATGGAGTTCCACTCTCCTCTTCTGCACTCAAGAAAAACAGTTTCAGCTGCACTTCCCCGGTTAAGCCGAGGGCTTTCACAGCTGACTTGTTCTCCCGCCTGCGTTCGCTTTACGCCCAATAAATCCGGACAACGCTTGCCACCTACGTATTACCGCGGCTGCTTGCACGTAGTT
+
CCCCCGGGGGGGGGGGGGGGGGGGGGGGGGGGGGGGGFGGGGGGG,FGGGGFGGGGGGFGGGGGGGGGGGGGGGGGGGGGGGGG=CFF8EGGGGGGGGGGGGGGGGGGGGGGDGGGGGGGGGGGGGGGGGGGGGGGGGGGGGGGGFFGGGGGGGGGGGGDDDGGGGGGGGGGGGGGFGFGGGGGGGGGGGGGGGGGGGGGFFFFFFFFFFFFFFFFCCF;ABBBFFFBDFFFB?7@CC;D@BF6@;EFFB?FFBFBFF9>??103<BFF0:6<FAB9>DBFF>B>B:?)38)40:?F?D
@M04999:289:000000000-L3R54:1:1101:13330:9801 2:N:0:422
AGACTACACGGGTATCTAATCCTGTTTGCTCCCCACGCTTTCGCATCTCAGCGTCAGTATCTGTCCAGAAGGCCGCCTTCGCCACCGGTATTCCTCCACATCTCTACGCATTTCACCGCTACACGTGGAATTCTACCTTCCTCTACAATACTCTAGTTAACCAGTTTTAAGTGCAATTCCTGGGTTGAGCCCAGGGCTTTCACACCTAACTTAATTATCCGCCTACATGCCCTTTACGCCCAGTCATTCCGATTAACGCTCGCACCCTCCGTATTACCGCGGCTGCTGGCACGGAGGTAGC
+
CCCCCGGGGGGGGGGGGGGGGGGGGGGGGGGGGGGGGGGGGGGGGGGGGGGGGGGGGGGGGGGGGGGGGGGGGGGGGGGGGGGGGGGGGGGGGGGGGGGGGGGGGGGGGGGGGGGGGGGGGGGGGGGGGGGGGGGGGGGGGGGGGGGGGGGGGGGGGGGGGGGGGFGGGGGGGGGGFGFGGGGGGGGGGGGGGGGGGGGGFFFFFFFFFFFFFFFFFFFFFFFFFFFFFFEFEDFCEFFFF@@EEEFFFFFFD6?FFDFFFBFBFFFFFFFFB?BFFFBFBFBFFFF?::77B((,(422,
@M04999:289:000000000-L3R54:1:1101:5789:9854 2:N:0:422
ACATGGACTACAGGGGTATCTAATCCTGTTCGCTCCCCACGCTTTCGTCCATCAGCGTCAATCGGTATTTAGTAACCTGCCTTCGCAATCGGGGTTCTGTGTAATATCTATGCATTTCACCGCTACACTACACATTCCAGCTACTTCAATACTATTCAAGATTAACAGTATCAACGGCAGTTCTACAGTTAAGCTGCAGGTTTTCACCGCTGACTTATCAACCCGCCTACGGACCCTTTAAACCCAATGAATCCGGATAACGCTCGCATCCTCCGTATTACCGCGACTGCTGGCACGGAGT
+
CCCCCGFDA@F<FE7@C@C<FE<6CE@EFFGGGGDEGE<:@FG@@C@CFFGGGD@8FFEC:CEGGCFGGGFGFFGFFGF8FDGGGG@66=D7C@CFGGGGFFF<FFGAEFFFFDFFFF9DGEFGGGEGFGAAFBEC>E;FEFFF@AD;DEFGCFGFGGCF8D,E;?:FFGGG=,@C>GF6FCFDCFCFFGCGFGFCFDGC:C9FFFFA0)::>FFA6=B<+:@-):@@DB(25@>DDDEF?).:<;DD(6;CEEBF?@;)/2(,:>F6:1><<7438(4)6-499(24>:<?(3:?(24((
@M04999:289:000000000-L3R54:1:1101:23212:9866 2:N:0:422
GGACTACTGGGGTATCTAATCCTGTTCGCTCCCCACGCTTTCGCTCCTCAGCGTCAGTGACGGCCCAGAGACCTGCCTTCGCCATCGGTGTTCTTCCCGATATCTACACATTCCACCGTTACACCGGGAATTCCAGTCTCCCCTACCGCACTCCAGTCCGCCCGTACCCGGCGCCGATCCACCGTTAAGCGATGGACTTTCACACCAGACGCGACGAACCGCCTACGAGCTCTTTACGCCCAATAAATCCGGATAACGCTTGCACCCTACGTATTACCGCGGCTGCTGGCACGGAGTTAGC
+
CCCCCGGGGGGGGGGGGGGGGGGGGGGGGGGGGGGGGDGGGGGGGGGGGGGGGGGGGGGGGGGGGGGGFGGGGGGGGGGGGGGGGGGGGGGGGGGGGGGGGGGGGGGGGGGGGGGGGGGGGEGGGGGGGGFGGGG9@FGGFGGGGGGGGGGDGFGGGGGGGGGGGGGDFGDGGGGGFDFGGGGGGGDG9FGDDGGCFGGGFFFFFAFFFF>B0;>>07D>E>>1:?:0?F(8>FDBFBFF>(33:B946:6>613<<?>BFF<??F?<B?BFF)(.<)33263(425?711<:((-4(.).
@M04999:289:000000000-L3R54:1:1101:11211:9904 2:N:0:422
GGCAGACTACCCGGGTATCTAATCCTGTTTGCTCCCCACGCTTTCGCATCTCAGCGTCAGTATCTGTCCAGAAGGCCGCCTTCGCCACCGGTATTCCTCCACATCTCTACGCATTTCACCGCTACACGTGGAATTCTACCTTCCTCTACAATACTCCAGATAACCAGTTTTAAGTGCAATTCCCAGGTTGAGCCCGGGGCTTTCACACCTAACTTAATTATCCGCCTACATGCCCTTTACGCCCAGTCATTCCGATTAACGCTCGCACCCTCCGTATTACCGCGGCTGCTGGCACGGCGTT
+
CCCCCGGGGGGGGGGEGGGGGGGGGFFGGGGGGGGFEGGGGGGGGGEC:CGGGGGGGGGGGFGGGDGGGGGFGCGGGGGGGEGGGGGGGCG@EEFFGGGGGGGEGEGGGGGGFGGGGGGGGGGGGGGGFF:F=CFGGGGGGGGGGGGGGGCFDFFGGGGG8EEEFGGFFCFGGGGGF?AGFGGDGGGGGG6@EFGGG5DG>FFFFFFFFFF9>FFFFFFEFF42BF?@D1??;@@@@ECF?@FFFDFE<EFCE@;7<6:A8><B>>9>>02<61((,(6<249903(9<::26:<0(((--
@M04999:289:000000000-L3R54:1:1101:24209:9982 2:N:0:422
AGGGAGACTACCAGGGTATCTAATCCTGTTTGCTCCCCACGCTTTCGCATCTCAGCGTCAGTATCTGTCCAGAAGGCCGCCTTCGCCACCGGTATTCCTCCACATCTCTACGCATTTCACCGCTACACGTGGAATTCTACCTTCCTCTACAATACTCCAGATAACCAGTTTTAAGTGCAATTCCCAGGTTGAGCCCGGGGCTTTCACACCTAACTTAATTATCCGCCTACATGCCCTTTACGCCCAGTCATTCCGATTAACGCTCGCACCCTCCGTATTACCGCGGCTGCTGGCACGGAGT
+
CCCCCGGGGGGGGGGGGGGGGGGGGGGGGGGGGGGGGGGGGGGGGGGGGGGGGGGGGGGGGGGGGGGGGGGGGGGGGGGGGGGGGGGGGGGGGGGGGGGGGGGGFGFGGGGGGGGGGGGGGGGGGGGGGGGGGFFDGGGGGGGGGGGGGGGFGGGGGGFFGGGGGGGGFGGGGGGGFGFGGGGGGGGGGGGGGGGGGGGGDFFFFFFFFFFFFFFFFFFFFFFFFFFFFFFEEEEFFFFFFDF@FF?EEFFFFFFFFFFFFBFFFFFFFF6<F?FFFBFAA2?>B>6920>D??1<BF>;4
@M04999:289:000000000-L3R54:1:1101:19790:10006 2:N:0:422
TGACTACTGGGGTATCTAATCCTGTTTGCTCCCCACGCTTTCGCATCTCAGCGTCAGTATCTGTCCAGAAGGCCGCCTTCGCCACCGGTATTCCTCCACATCTCTACGCATTTCACCGCTACACGTGGAATTCTACCTTCCTCTACAATACTCTAGTTAACCAGTTTTAAGTGCAATTCCTAGGTTGAGCCCAGGGCTTTCACACCTAACTTAATTATCCGCCTGCATGCCCTTTACGCCCAGTCATTCCGATTAACGCTCGCACCCTCCGTATTACCGCGGCTGCTGGCACGGAGTTAGC
+
CCCCCGGGGGGGGGGGGGGGGGGGGGGGGGGGGGGGGGGGGGGGGGGGGGGGGGGGGGGGGGGGGGGGGGGGGGGGGGGGGGGGGGGGGGGGGGGGGGGGGGGGGGGGGGGGGGGGGGGGGGGGGGGGFGGGGGGGGGGGGGGGFGGGGACFGGCFGGGGGGGGGGGGGFGGFGFGFGFGGGGGGGGGGGGGGGGGGGGGFFFFFFFFFFFFFFFFFFFFFFDAF=@FFFFFFFFFFFFF>@>E@E?EFFFFFFFFFD@2069>BB?(3<F6?0?AFFBF19>02::D:(3<?36214<99
@M04999:289:000000000-L3R54:1:1101:3870:10015 2:N:0:422
GACTACTCGGGTATCTAATCCTGTTTGCTACCCACGCTTTCGAGCATGAACGTCAGTGTTATCCCAGGAGGCTGCCTTCGCCATCGGTATTCCTCCACATCTCTACGCATTTCACTGCTACACGTGGAATTCTACCTCCCTCTGACACACTCTAGTTTGACAGTTTCAAATGCACGTCCCAAGTTGAGCTCGGGGATTTCACATCTGACTTATCTAACCGTCTGCGCTCGCTTTACGCCCAGTAATTCCGATTAACGCTCGCACCCTACGTATTACCGCGGCTGCCGGCACGTAGTTAGCC
+
CCCCCGGGGGGGGGGGGGGGGGGGGGGGGGGGGGGGGGGGGGGGGGGGGGGGGGGGGGGGGGGGGGGGGGGGGGGGGGGGGGGGGGEGGGGGGGGGGGGGGGGGGGGGGGGGGGGGGGGGGGGGGGGGGGGGGGGGGGGGGGGGGGGGGGGGGGGGGGGGGGGGGGGGGGGGGGGGFG@GGFGGGGGGGFGGGGGGDGGGFFFFFFFFFFFCFFFFFFFFEFFFFFFFFFFFFFCF=?>A@DFFFFFFFFFFFFFE1>DFF@FF>??:FFFFBFFB)8>19;>FFBFFF99<F03<A2)44
@M04999:289:000000000-L3R54:1:1101:14217:10027 2:N:0:422
GGGACTACTAGGGTATCTAATCCTGTTCGCTCCCCACGCTTTCGTCCATCAGCGTCAATCGGTATTTAGTAACCTGCCTTCGCAATCGGGGTTCTGTGTAATATCTATGCATTTCACCGCTACACTACACATTCCAGCTACTTCAATACTATTCAAGATTAACAGTATCAACGGCAGTTCTACAGTTAAGCTGCAGGTTTTCACCGCTGACTTATCAACCCGCCTACGGACCCTTTAAACCCAATAAATCCGGATAACGCTCGCATCCTCCGTATTACCGCGTCTGCTGGCACGGATTT
+
<CCC@EFGGEFCFGGGGGGCEFGAFC<CCEGG@FCFCFGFGFGGGGE@FCGFGGGGE@CEF@FC7E9FAFGFGGGGGFGDFGGC@@FFEGG>:FFFFEEEGE?BFFAFFCFFE@FFEEFDGEFFFFGGGFGGGC=FGGGGGFCGGD8;8DAFDFD=DDD=FGGGGCFFGFEG6EDEFGFDGGGGDFGGGCFFF?CFFCFFC7=EF>??AABEEF@+;<FD494:>@:>=?==9=2@4@6FF<;=@4=EEC@>180,7@;@F(7>F6(4<B731<:B42)-(-(434643:?F2?04(4<
@M04999:289:000000000-L3R54:1:1101:8075:10073 2:N:0:422
GACGACTACAGGGGTATCTAATCCTGTTCGCTCCCCACGCTTTCGTCCATCAGCGTCAATCGGTATTTAGTAACCTGCCTTCGCAATCGGGGTTCTGTGTAATATCTATGCATTTCACCGCTACACTACACATTCCAGCTACTTCAATACTATTCAAGATTAACAGTATCAACGGCAGTTCTACAGTTAAGCTGCAGGTTTTCACCGCTGACTTATCAACCCGCCTACGGACCCTTTAAACCCAATAAATCCGGATAACGCTCGCATCCTCCGTATTACCGCGGCTGCTGACACGGAGTT
+
CCCCCGGGGGGGGGGGGGGGGGGGGGGGGGGGGGGGGGGGGGGGGGGGGGGGGGGGGGGGGGGGGGGGGGGGGGGGGGGGGGGGGGGGGGGGGGGGGGGGGGGGGGGGGGGGGGGGGGGGGGGGGGGGGGGGGGGGGGGGGGGGGGGGGGGGGGGGGGGGGGGGGGGGGGGGGGGGFGFGGGGGGGGGGGGGGGGGGGGGFFFFFFFFFFFDFBFFFFFFFFFFFFFFFDFFFFFDFEEFF;<@F;@EFFFF0;D??EEF9?FF9F<>:>AB>4(,8BFABF>F;>2:?BABFF?449?7
@M04999:289:000000000-L3R54:1:1101:28287:10090 2:N:0:422
GGTCGACTACTGGGGTATCTAATCCTGTTCGCTCCACACGCTTTCGTCCATCAGCGTCAGTCGGTATTTAGTAACCTGCCTTCGCAATCGGGGTTCTGTGTAATATCTATGCATTTCACCGCTACACTACACATTCCAGCTACTTCAACACTATTCAAGATTAACAGTATCAACGGCAGTTCTACAGTTAAGCTGCAGGTTTTCACCGCTGACTTATCAACCCGCCTACGGACCCTTTAAACCCAATAAATCCGGATAACGCTCGCATCCTCCGTATTACCGCGGCTGCTGGCACGGAGTT
+
CCCCCGGGGGGGGGGGGGGGGGGGGGGGGGGGGGGGGGGGGGGGGGGGGEFGGGGGGGGGGGGGGGGGGGGGGGGGGGGGGGGGGGGGGGGGGGGGGGGGGGGGGGGGGGGGGGGGGGGGGGGGGGGGGGGGGGGGGGGGGGGFGGGGGGGGGGGGGGFGGGGGGGGGGGGGGGGGDGFDFFGGGFGGGGGGGGGGGFFDAAFFFFFBFFFFDBAF413AF@:AFF>DF?>=B>DF@FEFEFD?FFFFF<CC;>2?@FAE(2(3>92<97<B?FF:<?ADAFB09(29:2::?FFFF;><4
@M04999:289:000000000-L3R54:1:1101:27448:10128 2:N:0:422
CTGACTACTGGGGTATCTAATCCTGTTTGCTCCCCACGCTTTCGCATCCCAGCGTCAGTATCTGTCCAGAAGGCCGCCTTCGCCACCGGTATTCCTCCACATCTCTACGCATTTCACCGCTACACGTGGAATTCTACCTTCCTCTACAATACTCCAGATAACCAGTTTTAAGTGCAATTCCCAGGTTGAGCCCGGGGCTTTCACACCTAACTTAATTATCCGCCCACATGCCCTTTACGCCCAGTCATTCCGATTAACGCTCGCACCCCCCGTGTTACCGCGGCTGCTGGCACGGAGTTAC
+
<-ACCGGGFGGGGC@F@CFFEGDEFGGFCA<DFGEGGGCGGGF@CFCB,B<6AC@:@:CEF,,FEFFFGGGGEFF@FCFBFFFEGGFGEF7FFGFDFFGGF,??AFE?AF:FGFAFGDC@:@FFEEGGGGEG84EDGDDFGEADGFGG8D=8FD,@D,@EGG?9EGGFFGGGED7E9F5@F?DG6DEFCEGGGEGG7>GGFFFFFF96>:):*?8@9:+>45@(:>D=343;;EF@C<3BF66@.4)?6C3;@D6;EAB6?17>BF90(3,38<:.<A914>;173(:7(4<<?99(3(6)
@M04999:289:000000000-L3R54:1:1101:8381:10130 2:N:0:422
AATGACTACAGGGGTATCTAATCCTGTTTGCTCCCCACGCTTTCGCATCTCAGCGTCAGTATCTGTCCAGAAGGCCGCCTTCGCCACCGGTATTCCTCCACATCTCTACGCATTTCACCGCTACACGTGGAATTCTACCTTCCTCTACAATACTCCAGATAACCAGTTTTAAGTGCAGTTCCCAGGTTGAGCCCGGGGCTTTCACACCTAACTTAATTATCCGCCTACATGCCCTTTACGCCCAGTCATTCCGATTAACGCTCGCACCCTCCGTATTACCGCGGCTGCTGGCCCGGAGTTT
+
CCCCCGGGGGGFGGGGGGGCGCDGGFGGGGGGGGGGGGEGGGGGGGGGGGGGGGGGGGGGGGGGGGGGGGGGGFGGGGGGGGGGGGGGGGGEGGGGGGGGGFCFDGGCFGGGGGGGGGGGGGGGGFGGEGGGGGGGGGGGGGGGCAFFGDGFGGGFGGGGGGGEGGGGGGGGGGGGFFFGGGGGGFGGEFGFFGG5?D9DFFAAFFFFF=>FFFAFEACEFFDB9=2>=ECFFFFFFFF>DFFFF4;<?CEFE<<?@?CDBF0;69B;BFFF0(31>)4<(-2099>BFD(1(-42-46?2
@M04999:289:000000000-L3R54:1:1101:21839:10135 2:N:0:422
TGACGGACTACCAGGGTATCTAATCCTGTTTGCTCCCCACGCTTTCGCATCTCAGCGTCAGTATCTGTCCAGAAGGCCGCCTTCGCCACCGGTATTCCTCCACATCTCTACGCATTTCACCGCTACACGTGGAATTCTACCTTCCTCTACAATACTCCAGATAACCAGTTTTAAGTGCAGTTCCCAGGTTGAGCCCGGGGCTTTCACACCTAACTTAATTATCCGCCTACATGCCCTTTACGCCCAGTCATTCCGATTAACGCTCGCACCCTCCGTATTACCGCGGCTGCTGGCACGGAGT
+
CCCCCGGGGGGGGGGGGGGGGGGGGGGGGGGGGGGGGGGGGGGGGGGGGGGGGGGGGGGGGGGGGGGGGGGGGGGGGGGGGGGGGGGGGGGGGGGGGGGGGGGGGGGGGGGGGGGGGGGGFGGGGGGGGGGGGGGGGGGGGGGGGGGGGGGGGGGGGGGGGGGGGGGGGGGGGGGGFGFGGGGGGGGGGGGGGGGGGGGGFFFFFFFFFFFFFFFFFFFFFFFFFFFFFFFFFF@FFFFFFFFFFFFFFFFFEFFFF?FFA?>FFFFFFFFFF?>::??AB>?>BB9BB??2::1<?F9>2
@M04999:289:000000000-L3R54:1:1101:5596:10138 2:N:0:422
AGTCGACTACAGGGGTATCTAATCCTGTTCGCTCCCCACGCTTTCGTCCATCAGCGTCAATCGGTATTTAGTAACCTGCCTTCGCAATCGGGGTTCTGTGTAATATCTATGCATTTCACCGCTACACTACACATTCCAGCTACTTCAATACTATTCAAGATTAACAGTATCAACGGCAGTTCTACAGTTAAGCTGCAGGTTTTCACCGCTGACTTATCAACCCGCCTACGGACCCTTTAAACCCAATAAATCCGTATAACGCTCGCATCCTCCGTATTACCGCGGCTGCTGGCACGGAGTT
+
CCCCCCCBCEEFCCFFEGDEFGDEGGGGGGGGGFGGEFEFEFCDEGGCBCCGGGGGGGGGGDGGFFCCGGGGFCEGD=B?FGGDFGEGFGG@CCEFGCGFFDFFFFGGGGGGGGFFFG;EFGGGGGGGGGGFGG;FGGGGGFGGGGD;FGGG8==FGGDAFGFFGGEGFAA=FED>BGB?7DDCFGFGGDFGGGFCGFC33<?9AFFE5@>479@FEF:E4=ABFF>@5=92@@;@D;EF7<@1;?1@8CEE11,(/=37;(3:FF>:9?23,4(4<,6<42660((11::((4,:((-38
@M04999:289:000000000-L3R54:1:1101:10624:10147 2:N:0:422
AAGGACTACCAGGGTATCTAATCCTGTTTGCTCCCCACGCTTTCGCATCTCAGCGTCAGTATCTGTCCAGAAGGCCGCCTTCGCCACCGGTATTCCTCCACATCTCTACGCATTTCACCGCTACACGTGGAATTCTACCTTCCTCTACAATACTCCAGATAACCAGTTTTAAGTGCAATTCCCAGGTTGAGCCCGGGGCTTTCACACCTAACTTAATTATCCGCCTACATGCCCTTTACGCCCAGTCATTCCGATTAACGCTCGCACCCTCCGTATTACCGCGGCTGCTGGCACGGATTTC
+
CCCCCGGGGGGGGGGGGGGGGGGGGGGGGGGGGGGGGGGGGGGGGGGCGGGGGGGGGGGGGGGGGGGGGGGGGGGGGGGGGGGGGGGGGGGGGGGGGGGGGGGGGGGGGGGGGGGGGGDEGGGGGGGGGGGGGGGGGGGGGGGGGGGGGFGGGGGGGGGFGGGGFGAEGGGGGGGFFGFGGGGFGGGGGGFGGGGGGGGGFFFFFFFFFEFFFFFFFFFFFEDFDFFFEFFEBDFFFFFFFBF@<FEFE<?EF?<?FEC;9:<9>669?BFF9:??B9A<?F>>63202:,((,(-(,33)
@M04999:289:000000000-L3R54:1:1101:28115:10184 2:N:0:422
GACTACTGGGGTATCTAATCCTGTTAGCTCCCCACGCTTTCGTCCATCAGCGTCAATCGGTATTTAGTAACCTGCCTTCGCAATCGGGGTTCTGTGTAATATCTATGCATTTCACCGCTACACTACACATTCCAGCTACTTCAATACTATTCAAGATTAACAGTATCAACGGCAGTTCTACAGTTAAGCTGCAGGTTTTCACCGCTGACTTATCAACCCGCCTACGGACCCTTTAAACCCAATAAATCCGGATAACGCTCGCATCCTCCTTATTACCGCGGCTGCTGGCCCGGAGTTAGCC
+
CCCCCGGGFEFF@ECFFEEEGGGGEFGGGGED@F@C::FGGGGD7CGDCFGGGGGGAFGGCC@CFGGGEFG,<@FEGGGGD@C7EDCGGGGF9EFFGGGGGGGFF,45EFFGGCFF@GGGGGGGGGFGGGGFF;;EGGCG8DFG8DDGG8EGGFGCGDGGGFF;FGDDGGCECE==DFFGG2=DFCF=EFFGGGGG6<?+?+@BDF>08=CA*34=@*@AFFAAF>@=25=:=B=?*0>E233;7)634390(6);(.23,4((7??F:()6<<ADFFFB(1-900..((,-(-((44452
@M04999:289:000000000-L3R54:1:1101:6119:10193 2:N:0:422
GACTACAAGGGTATCTAATCCTGTTTGCTCCCCACGCTTTCGCACCTCAGCGTCAGTATCGAGCCAGTGAGCCGCCTTCGCCACTGGTGTTCCTCCGAATATCTACGAATTTCACCTCTACACTCGGAATTCCACTCCCCTCTCTCGTACTCCAGACTGATCGTTTTGAAGGCAGTTCCGAGGTTGAGCCCCGGGATTTCACCCCCAACTTTCCAGTCCGCCTACGTGCGCTTTCCGCCCAGTCATTCCGAACCACCCTACCCCCCCCCGTATTACCCCGGCTCCTGCCACGGAGTTAGCC
+
8C@B,,;,6<B<,666<CCC@C@CF9<FG<;<B<FCEGCFGG:676;FFEFGGGGCEFGG:,:BCDF6E<@6ECGEGEE?=4:FGFGF==?@F?9F7F77=ED<,,9@AFDD5?EBDE99FDGCEGEEGEGGGGGG8,@C?EFD=AC+@D8E?F8,>@8FD88E8==DCFGDEGDGAGF69+0;,@EC89@C*5*@7FGFAA*;A>??=:4?CAA69A),.6013,63;0160;).(1,5-(,.)))6<::(-(.,(-(4((,,(-(-4,-(8(.6)(4793,(-52(42,3((43.6<<2
@M04999:289:000000000-L3R54:1:1101:11187:10200 2:N:0:422
ATCGACTACTCGGGTATCTAATCCTGTTCGCTACCCATGCTTTCGAACCTCAGCGTCAGTTACAGACCAGAGAGCCGCCTTCGCCACTGGTGTTCTTCCATATATCTACGCATTCCACCGCTACACATGGAGTTCCACTCTCCTCTTCTGCACTCAAGAAAAACAGTTTCAGCTGCACTTCCCCGGTTAAGCCGAGGGCTTTCACAGCTGACTTGTTCTCCCGCCTGCGTTCGCTTTACGCCCAATAAATCCGGACAACGCTTGCCACCTACGTATTACCGCGGCTGCTGGCACGTAGTT
+
CCCCCGGGGGGGGGGGGGGGGGGGGGGGGGGG88;;CFGGGGGGG,FGGGGGGGGGGGGGGGGGGGFGGGGGGGGGGGGGGGGGGGGGGGGGGGGGGGGGGGGGGGGGGGGGGGGGGGGGGGGGGGGGGGGGGGGGGGGGGGGGGGGDGFGGGGDFGGGGGGGGGGGGGGGFGGGGFGFGGGGGGGGGGGGGGGGGDGGGFFFFFFFFFFFFFFFFEFFEBBFFFFFF;FFFFFFFFEFFDFFF;@@EFBFFF9?BF??FFFB??BFF?B:?BBFBFFFFFFF>B>B?FFFB036??(3<
@M04999:289:000000000-L3R54:1:1101:17351:10250 2:N:0:422
AGACTACAAGGGTATCTAATCCTGTTTGCTCCCCACGCTTTCGCATCTCAGCGTCAGTATCTGTCCAGAAGGCCGCCTTCGCCACCGGTATTCCTCCACATCTCTACGCATTTCACCGCTACACGTGGAATTCTACCTTCCTCTACAATACTCCAGATAACCAGTTTTAAGTGCAATTCCCAGGTTGAGCCCGGGGCTTTCACACCTAACTTAATTATCCGCCTACATGCCCTTTACGCCCAGTCATTCCGATTAACGCTCGCACCCTCCGTATTACCGCGGCTGCTGGCACGGGGTTAGC
+
CCCCCGFGGGGGGGGGGGGGGGGGGGGGGGGGGGGGGGGGGGGGGGGGGGGGGGGGGGGGGGGGGGGGGGGGGGGGGGGGGGGGGGGGGGGGGGGGGGGGFGGGGGGGGGGGFGGGGGGGGGGGGGGGGGGGFGGGGGGGGGGGGGGGGGGGGGGGGGGGGGGCFFGGGGGGGGGGFFFGFGGGGGGGGGGGGGGGGGGGFFFFFFFFFFFFFFFFFFFFFF?D@FFFFFFDFFFCEFFFFF64;AECFFE;7@@EE@F<B>BFBF:::814:?BFFF?FB(496<???F1?B(((-(4:<
@M04999:289:000000000-L3R54:1:1101:7699:10259 2:N:0:422
CGGACTACACGGGTATCTAATCCTGTTCGCTCCCCACGCTTTCGTCCATCAGCGTCAATCGGTATTTAGTAACCTGCCTTCGCAATCGGGGTTCTGTGTAATATCTATGCATTTCACCGCTACACTACACATTCCAGCTACTTCAATACTATTCAAGATTAACAGTATCAACGGCAGTTCTACAGTTAAGCTGCAGGTTTTCACCGCTGACTTATCAACCCACCTACGGACCCTTTAAACCCAATAAATCCGGATAACGCTCGCATCCTCCGTATTACCGCGGCTGCTGGCACGGAGTTAC
+
CCCCCEGGGGEGGGGGGGGGGGDEFGGGGGGGGGGGGGGGGGGGGGGGGGGGGGGGGGGGFEGF7,CCFGGGGGGGGGGGGGGGGCGGGGGGGGGFGFGGGGGCFAGGFFGGGGCCGGGGEGGGGGGFDGGGGGGGGGGGGGDGGGGGGGGGFEGGGGGGGGGGGGGGGGFEGEGGBDFGGGGGGGGGGGC7@C?CF?FGF6BFFFFEA>DEFFFFFFF@DFDFDFFF=D>@FB2>EEEF@<D0=E<3<CEF9;@FFE?B;09096>?BFF>?:??FFAB01>BF08DF:08??(((80<)
@M04999:289:000000000-L3R54:1:1101:22882:10334 2:N:0:422
CGTCGACTACTGGGGTATCTAATCCTGTTTGCTCCCCACGCTTTCGCATCTCAGCGTCAGTATCTGTCCAGAAGGCCGCCTTCGCCACCGGTATTCCTCCACATCTCTACGCATTTCACCGCTACACGTGGAATTCTACCTTCCTCTACAATACTCCAGATAACCAGTTTTAAGTGCAATTCCCAGGTTGAGCCCGGGGCTTTCACACCTAACTTAATTATCCGCCTACATGCCCTTTACGCCCAGTCATTCCGATTAACGCTCGCACCCTCCGTATTACCGCGGCTGCTGGCACGGAGTT
+
CCCCCGGGGGGGGGGGGGGGGGGGGGGGGGGGGGGGGGGGGGGGGGGGDGGGGGGGGGGGGGGGGGGGGGGGGGGGGGGGGGGGGGGGGGGGGGGGGGGGGGGGGGGFGGGGGGGGGGGGGGGGGGGGGGGGFGGGGGGGGGGGGGGGGGCGGGGGGGGGFFGGGGGFGGGGGGGGFGFGGGGFGGFFGGGFFGGGGGGGFFFFFFFFFFFEFFFFEFFFFFFFFFFFFFFFFFFFDFFFFFFFFFFFFFFFFEF0??<AB;FFBFBF4<<<6;?FF?AABBF9BFF907>::1<B39>B8
@M04999:289:000000000-L3R54:1:1101:24324:10388 2:N:0:422
GTGACTACTGGGGTATCTAATCCTGTTTGCTCCCCACGCTTTCGCATCTCAGCGTCAGTATCTGTCCAGAAGGCCGCCTTCGCCACCGGTATTCCTCCACATCTCTACGCATTTCACCGCTACACGTGGAATTCTACCTTCCTCTACAATACTCCAGATAACCAGTTTTAAGTGCAGTTCCCAGGTTGAGCCCGGGGCTTTCACACCTAACTTAATTATCCGCCTACATGCCCTTTACGCCCAGTCATTCCGATTAACGCTCGCACCCTCCGTATTACCGCGGCTGCTGCCACGGAGTG
+
CCCCCEGGGGGGGCBE<EGGGGGGGGGGGCFGGGGGEGGGGD@FGG7F<FGGGGGGGEFGGGGGFGGGGCGGGGGGGGG7FGGGGGGGGGGGGFDFGGGGGFDEEDFGGEGGGGGGGGGDEGGGGGEFFEGGFFFGGGDGGGGGGGGDFED?FGGF8EEGGGGGGDFGGGGG:@DADGFF9+=E6EGGFGGGGGGG7>DGFFFFFFEFFF=E6B9FCFFCFDBFFFFFEEFE26@;EEFF>B636@@E<E<E;;@FFFF621;>FF608?BB<:B0449?0;(729<?F).5290934(
@M04999:289:000000000-L3R54:1:1101:13128:10436 2:N:0:422
ATCGACTACAGGGGTATCTAATCCTGTTCGCTCCCCACGCTTTCGTCCATCAGCGTCAATCGGTATTTAGTAACCTGCCTTCGCAATCGGGGTTCTGTGTAATATCTATGCATTTCACCGCTACACTACACATTCCAGCTACTTCAATACTATTCAAGATTAACAGTATCAACGGCAGTTCTACAGTTAAGCTGCAGGTTTTCACCGCTGACTTATCAACCCGCCTACGGACCCTTTAAACCCAATAAATCCGGATAACGCTCGCATCCTCCGTATTACCGCGGCTGCTGGCACGGAGTT
+
CCCCCGGGGGGGGGGGGGGGGGGGGGGGGGGGCFGGGGGGGGGGGGGGGGGGGGGGGGGGGGGGGGGGGGGGGGGGGGGGGGGGGGGGGGGGGGGGGGGGGGGGGGGGGGGGGGGGGGGGGGGGGGGGGGGGGGGGGGGGGGGGGGGGGGGGGGGGGGGGGGGGGGGGGGGGGGGGFGFGGGGGGGGGGGGGGGGGGGGGFFFFFFFFFFFFFFFFFFFFFFFFFFFFF@FFFFFFFFFFF@FFFFFFFFFFFB?FFFF?B?FF9>BFBFF?F8B?BFFB?9B>BFFFFFFF?<?FBFBF
@M04999:289:000000000-L3R54:1:1101:14381:10438 2:N:0:422
GGACTACAGGGGTATCTAATCCTGTTTGCTCCCCACGCTTTCGCATCTCAGCGTCAGTATCTGTCCAGAAGGCCGCCTTCGCCACCGGTATTCCTCCACATCTCTACGCATTTCACCGCTACACGTGGAATTCTACCTTCCTCCACAATACTCCAGATAACCAGTTTTAAGTGCAATTCCCAGGTTGAGCCCGGGGCTTTCACACCTAACTTAATTATCCGCCTACATGCCCTTTACGCCCAGTCATTCCGATTAACGCTCGCACCCTCCGTATTACCGCGGCTGCTGGTACGGAGGTAGC
+
CCCCCGGGGGGGGGGGGGGGGGGGGGGGGGGGGGGGGGGGGGGGGGGGGGGGGGGGGGGGGGGCFGGGGGGGGGGGGGGGGGGGGGGGGEGGGGGGGGGGGGGGGGGGGGGGGGGGGGGGGGGGGGGGGGGGGGGGGGGGGGGGGGGFGGGGGGGGGGGGGGGG@CCFGGGGGGGGFGFGGGGGGGGGGGGGGGGGGGGGFFFFFFFFFFFFEF=8EFFFFDFDDF@FCFFFF1;EEDFE6;<;3>E?<<;??@FFFFFBF;1(49?2<FFF:BBAFF<F07(,7??:>2)<16?0(-3))
@M04999:289:000000000-L3R54:1:1101:9880:10439 2:N:0:422
GGGGACTACTGGGGTATCTAATCCTGTTCGCTCCCCACGCTTTCGTCCATCAGCGTCAATCGGTATTTAGTAACCTGCCTTCACAATCGGGGTTCTGTGTAATATCTATGCATTTCACCGCTACACTACACATTCCAGCTACTTCAATACTATTCAAGATTAACAGTATCAACGGCAGTTCTACAGTTAAGCTGCAGGTTTTCACCGCTGACTTATCAACCCGCCTACGGACCCTTTAAACCCAATAAATCCGGATAACGCTCGCATCCTCCGTATTACCGCGGCTGCTGGCACGGAGTTT
+
CCCCCGGFFGGGGGGGFAFGDEGCFGGCFFGGEGGGGGGGGG@FGFGGCFGGFFGGGGGGGGGGGF9EGFGGGGGGEGFF9FFGGGAFGGGGGGGGBFGGGGGGCGFGGGGGGGEFGGFEDGGGGGGGFFGGGGGGGGGG8@EAEGGGCFGGGEGGGGGGGGCFGGGGGDFFGGDEDGF?CDGGGGGGFGGGGGFFFCGGFCFFFFFD=A)=C6>ECCFFFDBFFD9=@DFF@FFF36@A@@@713;4967;>((28<;8>FFF>>61:3A:>?:(()69BB>04(((4)4<:2,((-4:-
@M04999:289:000000000-L3R54:1:1101:26814:10452 2:N:0:422
TCGACTACCGGGGTATCTAATCCTGTTTGCTCCCCACGCTTTCGCATCTCAGCGTCAGTATCTGTCCAGAAGGCCGCCTTCGCCACCGGTATTCCTCCACATCTCTACGCATTTCACCGCTACACGTGGAATTCTACCTTCCTCTACAATACTCCAGATAACCAGTTTTAAGTGCAATTCCCAGGTTGAGCCCGGGGCTTTCACACCTAACTTAATTATCCGCCTACATGCCCTTTACGCCCAGTCATTCCGATTAACGCTCGCACCCTCCGTATTACCGCGGCTGCTGGCACGGAGTTAC
+
CCCCCGEFEGGDGFGGGFGFCF9CFFGGGFGGGGGCGGEG@FGGGDEGFEGGGGGGGGGFFGGGFFFGGGFCDEFEGGGDFGDGGFCFECBFFGGFFGGGGCGFGFGGFGGGGGGGGAC8CEGGGGGGG7EEGGGGGGEFGGGGGGGGFGGGGGGGGGFFGGGFFGG8ADDFFG?CAGAFF?8C6<DFGGGDCEC>*77CFFAF6;AAE=>:EABFCFA48@==@FFFEE;=3((64;7>0(2,6@<?)<5;:?FB<A?(,49>F91(,86632772:2(26(19(2>?.44<:B>;132)
@M04999:289:000000000-L3R54:1:1101:22071:10577 2:N:0:422
ATTGACTACAGGGGTATCTAATCCTGTTCGCTCCCCACGCTTTCGTCCATCAGCGTCAATCGGTATTTAGTAACCTGCCTTCGCAATCGGGGTTCTGTGTAATATCTATGCATTTCACCGCTACACTACACATTCCAGCTACTTCAATACTATTCAAGATTAACAGTATCAACGGCAGTTCTACAGTTAAGCTGCAGGTTTTCACCGCTGACTTATCAACCCGCCTACGGACCCTTTAAACCCAATAAATCCGGATAACGCTCGCATCCTCCGTATTACCGCGGCTGCTGGCACGGAGTT
+
CCCCCGGGGGGGGGGGGGGGGGGGGGGGGGGGGGGGGGGGGGGGGGGGGGGGGGGGGGGGGGGGGGGGGGGGGGGGGGGGGGGGGGGGGGGGGGGGGGGGGGGGGGGGGGGGGGGGGGGGGGGGGGGGGGGGGGGGGGGGGGGGGGGGGGGGGGGGGGGGGGGGGGGGGGGGGDDGFGFGGGGGGGGGGGGGGGGGGGGGFFFFFFFEA9@FFFFFFFFFF=FAF@DFFDFFFFFFFFFFFF;@@FEFFEF@@FDDFFEFFFFB>>FF?BFBF:B?.6<A?99>>;B<>B760)44,(-4
@M04999:289:000000000-L3R54:1:1101:24748:10619 2:N:0:422
CTTGGACTACTGGGGTATCTAATCCTGTTTGCTACCCACGCTTTCGAGCATGAACGTCAGTGTTATCCCAGGAGGCTGCCTTCGCCATCGGTATTCCTCCACATCTCTACGCATTTCACTGCTACACGTGGAATTCTACCTCCCTCTGACACACTCTAGTTTGACAGTTTCAAATGCACGTCCCAAGTTGAGCTCGGGGATTTCACATCTGACTTATCTAACCGTCTGCGCTCGCTTTACGCCCAGTAATTCCGATTAACGCTCGCACCCTACGTATTACCGCGGCTGCTGGCACGTAGTT
+
CCCCCGGGGGGGGGGGGGGGGFGGGGGGGGGGGFGFGGGGGGGGGGGGGGGGGGGGGGGGGGGGGGGGGGGGGGGGGGGGGGGGGGGGGGGGGGGGGGGGGGGGGGGGGGGGGGGGGGGGGGGGGGGGGGGGGGGGGGGGGGGGGGGGGGGGGGGGGGGGGGGFGGGGGFGGGGGGFGFGGGGGGGGGGGGGGGGGGGGDFF?FFFFFFFF@CFCFFFFFFFFFFFFF=BFFFFB?BFFFDD>>FF8EEEFEE;DFFFFFFFFFFF>F4?<???B2<>AFABFB>;>B<?:BF326?<BF<
@M04999:289:000000000-L3R54:1:1101:21197:10620 2:N:0:422
CACTGACTACTGGGGTATCTAATCCTGTTTGCTCCCCACGCTTTCGCATCTCAGCGTCAGTATCTGTCCAGAAGGCCGCCTTCGCCACCGGTATTCCTCCACATCTCTACGCATTTCACCGCTACACGTGGAATTCTACCTTCCTCTACAATACTCTAGTTAACCAGTTTTAAGTGCAATTCCTAGGTTGAGCCCAGGGCTTTCACACCTAACTTAATTATCCGCCTACATGCCCTTTACGCCCAGTCATTCCGATTAACGCTCGCACCCTCCGTATTACCGCGGCTGCTGGCACGGAGTT
+
CCCCCGGGGGGGGGGGGGGGGGGGGGGGGGGGGGGGGGGGGGGGGGGGGGGGGGGGGGGGGGGGGGGGGGGGGGGGGGGGGGGGGGGGGGGGGGGGGGGGGGGGGGGGGGGGGGGGGGGGGGGGGGGGGGGGGGGGGGGGGGGGGGGGGGGGGGGGGGGGGFGGGGGGGFGGFGGGFGFGGGGGFGFGGCGGGGFGGGGGFFFFFFFFFFEFFFFFFFFFFFFDDFDFFFFFFFFFFFFFFFFBD@FFFFFFFFF@@<CEF@FF>BFFFFBBBF?0:BFFF?BFFF>BB:):?:?B>0>B:
@M04999:289:000000000-L3R54:1:1101:26294:10649 2:N:0:422
AGGCGGACTACCGGGGTATCTAATCCTGTTCGCTACCCACGCTTTCGAGCCTCAGCGTCAGTTACTAGCCAGTCAGCCGCCTTCGCCACTGATGTTCTTCCATATATCTACGCATTTCACCGCTACACATGGAGTTCCACTGACCTCTCTAGCACTCAAGTCTTACAGTTTCTGATGCACGTCCATAGTTGAGCTATGACCTTTCACATCAGACTTATTAAACCGCCTGCGCTCCCCTTACGCCCAATAATTCCGGACAACGCTCGCCACCTACGTATTACCGCGGCTGCTGGCACGTAGT
+
CCCCCGGGGGGGGGGGGGGGGGDFFGGGGGGGGGGGGGGGGGGGGGGGGGGGGGGGGGGGGGGGGGGGGGGGFGGGGGGGGGGGGGGGGGGGGGGGGGGGGGGGGFFGGGGGGGGGGGGGGGGGGGGGGGGGGGGGGGGGGGGGGGGGGGGCGGGGGFGGFGGGGGGGGGGGGGGGFGFGGGGGGGGGGGGGGGGGGGGCFFFFFFFFFFFFFFFFEFFCFCEBBB@DFFFFFF@DDFF411?BBFFFEAFEEFE>:9966>BBFFFF0<:?BF???FFFFF?BF079>0,22<?>FFF?1
@M04999:289:000000000-L3R54:1:1101:4750:10682 2:N:0:422
GTGTGACTACCGGGGTATCTAATCCTGTTCGCTCCCCACGCTTTCGTCCATCAGCGTCAATCGGTATTTAGTAACCTGCCTTCGCAATCGGGGTTCTGTGTAATATCTATGCATTTCACCGCTACACTACACATTCCAGCTACTTCAATACTATTCAAGATTAACAGTATCAACGGCAGTTCTACAGTTAAGCTGCAGGTTTTCACCGCTGACTTATCAACCCGCCTACGGACCCTTTAAACCCAATAAATCCGGATAACGCTCGCATCCTCCGTATTACCGCGGCTGCTGGCACGGAGTT
+
CACCCGGFGFGGGEGGGGFGGGFFGGGGFGGGDDGGGFGGGGGGGGGGGEGGGGGGGDGGGGGGGGGGFGGFFGGGGGGGDGGGGDGEGGGGGFEDGGFGGGGGGGFGFGGFGGGGGGFGGGGGGGGGGGGGGFFGFFGGGGGCFGGGGFGGGGFGFDGGGGFFGDDFGGGGGGGC?DFFFGGGGGGGGGFCGGGGGGG9?CFFF6ADFAAFFFFF4BFFFF)9@9@FFF==;1<D@;EFF<8;@FD3A<CEE99;;F9<?FBBF>FFF2<2.48?0:9<.3271(,,244:0(4<7;9B2
@M04999:289:000000000-L3R54:1:1101:11619:10706 2:N:0:422
GGACTACTGGGGTATCTAATCCTGTTTGCTCCCCACGCTTTCGCATCTCAGCGTCAGTATCTGTCCAGAAGGCCGCCTTCGCCACCGGTATTCCTCCACATCTCTACGCATTTCACCGCTACACGTGGAATTCTACCTTCCTCTACAATACTCCAGATAACCAGTTTTAAGTGCAATTCCCAGGTTGAGCCCGGGGCTTTCACACCTAACTTAATTATCCGCCTACATGCCCTTTACGCCCAGTCATCCCGATTAACGCTCGCATCCTCCGTATTACCACGGCTGCTGGCACGGAGTTAGC
+
CCC<CGGGGGGGGGGGGGCDEGGGG@FGGGGFGGGEGGGGGGG7C@F,EFFGGBFG,CFFFGGGGGGGCFDFGGGGEGFFEGCCCFGGGCFFGGGGGGGGGGDGGDFGGGGCFGGGGEGGGGGGGFGD@FFDFDGGGG=FGGGGGEFFGDFGGGGFFGFGGGGFDCFGGGGFGCFFFFFGGCGCDGFGGGGGGEED7DC4?AFAFBFFFFFEEFCFFAFCBDF=DBBF?;B:=15>CFDF>D0(7@E)7:0,63;)/(3::(,(-2>2AF>::?0526ABF((-7?DF(8(4?(2(429>4
@M04999:289:000000000-L3R54:1:1101:2943:10715 2:N:0:422
AGACTACTAGGGTATCTAATCCTGTTCGCTCCCCACGCTTTCGTCCATCAGCGTCAATCGGTATTTAGTAACCTGCCTTCGCAATCGGGGTTCTGTGTAATATCTATGCATTTCACCGCTACACTACACATTCCAGCTACTTCAATACTATTCAAGATTAACAGTATCAACGGCAGTTCTACAGTTAAGCTGCAGGTTTTCACCGCTGACTTATCAACCCGCCTACGGACCCTTTAAACCCAATAAATCCGGATAACGCTCGCATCCTCCGTATTACCGCGGCTGCTGGCACGGAGTTAGC
+
CCCCCGGGGGGGGGGGGGGGGGGGGGGGGGGGGGGGGGGGGGGGGGGGGGGGGGGGGGGGGGGGGGGGGGGGGGGGGGGGGGGGGGGGGGGGGGGGGGGFGFGGGGGGGGGGGGGGGGGGGGGGGGGGGGGGGGGGGGGGGGGGGGGGGGGGGGGGGGGGGGGGGGGGGGGGGGGGFGFGGGGGGGGGGGGGGGGGGGGGFFFFFFEFAFFFFFFFFFFFFFFFDFF2@>FDFFFCEFFFFFFFFFFFFFFFFFFEFFFFFFFFF>FFFFFFFFBFFA?9B>>FFB>D>FFFFBF>FFDF9
@M04999:289:000000000-L3R54:1:1101:27530:10728 2:N:0:422
TCTGACTACTCGGTTATCTAATCCTGTTCGCTCCCCACGCTTTCGTCCATCAGCGTCAATCGGTATTTAGTAACCTGCCTTCGCAATCGGGGTTCTGTGTAATATCTATGCATTTCACCGCTACACTACACATTCCAGCTACTTCAATACTATTCAAGATTAACAGTATCAACGGCAGTTCTACAGTTAAGCTGCAGGTTTTCACCGCTGACTTATCAACCCGCCTACGGACCCTTTAAACCCAATAAATCCGGATAACGCTCGCATCCTCCGTATTACCGCGGCTGCTGGCACGGAGTTT
+
<CCCCGGGGGFEGGGGGGGGGGFDGGGGGGGGGGGGGEDDCFGGGGEGGGGGFGGGEGDFDGGGFFEFGGGGDEGGGCGFFGGEGGCFGGE+CFGFFFGGGGFGGGFGGFDGDEFFAG9CEEEGGGFGGGGGD9EEDDGGFFFFFGGFGFGFEFCFEDGGFGGFFCFGGGFGGGG6?CF=F7D8>FGGGGGFGF6C6CCFFFFFFFFFF=5@E>FFEFC=FFFBFFDDF5>==9BBB=CFFFFFFFFA9E531(4;(><DB;;FF6BFFFF:><<:?>AF?01((430)3022>?;(422)
@M04999:289:000000000-L3R54:1:1101:10463:10734 2:N:0:422
GCTGACTACACGGGTATCTAATCCTGTTTGCTCCCCACGCTTTCGCATCTCAGCGTCAGTATCTGTCCAGAAGGCCGCCTTCGCCACCGGTATTCCTCCACATCTCTACGCATTTCACCGCTACACGTGGAATTCTACCTTCCTCTACAATACTCCAGATAACCAGTTTTAAGTGCAATTCCCAGGTTGAGCCCGGGGCTTTCACACCTAACTTAATTATCCGCCTACATGCCCTTTACGCCCAGTCATTCCGATTAACGCTCGCACCCTCCGTATTACCGCGGCTGCTGGCACGGAGTTT
+
CCCCCGGGGCGGGGGGGGGGGGGGGGGGGGGGGGGGGGGGGGGGGGGGGGGGGGGGGGGGGGGGGGGGGGGGGGGGGGGGGGGGGGGGGGGGGGGGGGGGGGGGGGDGGGGGGGGGGGGGGGGGGGGGGGGGGGGGGGGGGGGGGGGGGGGGGGGGGGGGGGGGGGGGGGGGGGGGFGFGGFCGGGGGGGGGGDECGGGGFFFFFFFEFEFFFFFFFFFFFFFFFFFFFEFFFFFFFFFFFBFFDEFFFFFFFF?FFFEBBFFFFBF>FFF(38(12>D<09>>0,7:::::<>666>B:-
@M04999:289:000000000-L3R54:1:1101:3204:10738 2:N:0:422
GACTACCAGGGTATCTAATCCTGTTTGCTCCCCACGCTTTCGCATCTCAGCGTCAGTATCTGTCCAGAAGGCCGCCTTCGCCACCGGTATTCCTCCACATCTCTACGCATTTCACCGCTACACGTGGAATTCTACCTTCCTCTACAATACTCCAGATAACCAGTTTTAAGTGCAATTCCCAGGTTGAGCCCGGGGCTTTCACACCTAACTTAATTATCCGCCTACATGCCCTTTACGCCCAGTCATTCCGATTAACGCTCGCACCCTCCGTATTACCGCGGCTGCTGGCACGGAGTTAGCC
+
CCCCCGGGGGGGGGGGGGGGGGGGGGGGGGGGGGGGGGGGGGGGGGGGGGGGGGGGGGGGGGGGGGGGGGGGGGGGGGGGGGGGGGGGGGGGGGGGGGGGGGGGGGGGGGGGGDGGGGGGGGGGGGGGGGGGGGGGGGGGGGGGGGGGGGGGGGGGGGGGGGGGGGGGGGGA8DFGFGFGGGGGGGGGGGGGGDGGGGGGFFFFFFFFFFFEFFFFFCC@FFF=B=EFFFFEFECFFFBA@D@@@C3)1=@02<EC;@FFFFFBFFF:<01.:764A?;>(36>0:7(0()421131.:A0
@M04999:289:000000000-L3R54:1:1101:5420:10746 2:N:0:422
TCGTGGACTACCCGGGTATCTAATCCTGTTTGCTACCCACGCTTTCGAGCATGAACGTCAGTGTTATCCCAGGAGGCTGCCTTCGCCATCGGTATTCCTCCACATCTCTACGCATTTCACTGCTACACGTGGAATTCTACCTCCCTCTGACACACTCTAGTTTGACAGTTTCAAATGCACGTCCCAAGTTGAGCTCGGGGATTTCACATCTGACTTATCTAACCGTCTGCGCTCGCTTTACGCCCAGTAATTCCGATTAACGCTCGCACCCTACGTATTACCGCGGCTTCTGGCACGTAGT
+
CCCCCGGGGGGGGGGGGGGGGGGGGGGGGGGGGGGGGGGGGGGGGGGGGGGGGGGGGGGGGGGGGGGGGGGGGGGGGGGGGGGGGGGGGGGGGGGGGGGGGGGGGGGGGGGGGGGGFGGGGGGGGGGGGGGGGGGGGGGGGGGGGGGGGGGGGGGGGGGGGGGGGFGGGGGGGGGGFGFGGGGGGFGGGGFGGGFGGGGCEFFFFFFFFFFFEFFFFFF?ACEFFAD@DEFBFFFFFFFFFF@B9<@FFFFFFFF1;03?312;?>9;FF<B<??:24?AFAF>099((444<07<?BF64
@M04999:289:000000000-L3R54:1:1101:11487:10773 2:N:0:422
ATTGGACTACAGGGTATCTAATCCTGTTCGCTCCCCACGCTTTCGTCCATCAGCGTCAATCGGTATTTAGTAACCTGCCTTCGCAATCGGGGTTCTGTGTAATATCTATGCATTTCACCGCTACACTACACATTCCAGCTACTTCAATACTATTCAAGATTAACAGTATCAACGGCAGTTCTACAGTTAAGCTGCAGGTTTTCACCGCTGACTTATCAACCCGCCTACGGACCCTTTAAACCCAATAAATCCGGATAACGCTCGCATCCTCCGTATTACCGCGGCTGCTGGCACGGAGTT
+
CCCCCGGGGGGGGGGGGGGGGGGGGGGGGGGGGGGGGGGGGGGGGGGGGGGGGGGGGGGGGGGGGGGGGGGGGGGGGGGGGGGGGGGGGGGGGGGGGGGGGGGGGGGGGGGGGGGGGGGGGGGGGGGGGGGGGGGGGGGGGGGGGGGGGGGGGGGGGGGGGGGGGGGGGGGGGGGGFGFGGGGGGGGGGGGGGGGGGGGGFFFFFFFFFFFFFFFFFFFFFFFFFFFFF?FFFFFDFFFFFFFFFFFFFFFFF;FFFEFFFFFFFFFFFFFB>::BFFFF107>1016>?>::?0>693<
@M04999:289:000000000-L3R54:1:1101:13452:10788 2:N:0:422
TTTGACTACTCGGGTATCTAATCCTGTTCGCTCCCCACGCTTTCGTCCATCAGCGTCAATCAGTATTTAGTAACCTGCCTTCGCAATCGGGGTTCTGTGTAATATCTATGCATTTCACCGCTACACTACACATTCCAGCTACTTCAATACTATTCAAGATTAACAGTATCAACGGCAGTTCTACAGTTAAGCTGCAGGTTTTCACCGCTGACTTATCAACCCGCCTACGGACCCTTTAAACCCAATAAATCCTGATAACGCTCGCATCCTCCATATTACCGCGGCCGCTGGCACGGAGTTT
+
CCCCC9AAFGGGGGGGGGFFDG9EFGEFFEGGGCGGCF:FGCFFGGGGGGEFGGDGGGCFFFFFAFF9FGGGFFBCFCBFFGGGDC:BFGGGC:?FD?@ECDF<;FAFDFCCFC5EFFF@FGGGFFFFGG@F,>EGGFFCF?=DD;FGAFCGD=,@DFFFADGCD?FGGFCFFEC8*=;=DFDDEDFGG8DFGGGGGGGFC?FFFF>DB5A59?@B*+?)*:):>4):@5=((/7@E*88>@1;03);4)<()/;353=?6;?>B909?<)3(.662<2)8>00(-,299><(5((,-43)
@M04999:289:000000000-L3R54:1:1101:13231:10790 2:N:0:422
TCGTCGACTACCCGGGTATCTAATCCTGTTTGCTCCCCACGCTTTCGCATCTCAGCGTCAGTATCTGTCCAGAAGGCCGCCTTCGCCACCGGTATTCCTCCACATCTCTACGCATTTCACCGCTACACGTGGAATTCTACCTTCCTCTACAATACTCCAGATAACCAGTTTTAAGTGCAGTTCCCAGGTTGAGCCCGGGGCTTTCACACCTAACTTAATTATCCGCCTACATGCCCTTTACGCCCAGTCATTCCGATTAACGCTCGCACCCTCCGTATTACCGCGGCTGCTGCCACGGAGT
+
CCCCCGGGGGGGGGGGGGGGGGGGGGGGGGGGGGGGGGGGGGGGGGGGGGGGGGGGGGGGGGGGGGGGGGGGGFGGGGGGGGGGGGGGGGGGG@FGGGGGGGGGGGGGGGGGGGGGGGGGGGGGGGGGGGGGGGGGGGGGGGGGGGGGGGGGGGGGGGGGGGGGGGGGGFGGGGGGFGFGGGGGFGGGGGGGGGGGGGGDEFFFFFFFFFFFFFFF@FFEFFFFDDFDFFFFFFFDEFFFFFFFFFFFFFEFFFFFF0644:9<BFFBF>?B61632:?AF4069(361057)(,591;64
@M04999:289:000000000-L3R54:1:1101:20742:10804 2:N:0:422
TGCAGACTACCAGGGTATCTAATCCTGTTCGCTCCCCACGCTTTCGCTCCTCAGCGTCAGTGACGGCCCAGAGACCTGCCTTCGCCATCGGTGTTCTTCCCGATATCTACACATTCCACCGTTACACCGGGAATTCCAGTCTCCCCTACCGCACTCCAGTCCGCCCGTACCCGGCGCCGATCCACCGTTAAGCGATGGACTTTCACACCAGACGCGACGAACCGCCTACGAGCTCTTTACGCCCAATAAATCCGGATAACGCTTGCACCCTACGTATTACCGCGGCTGCTGGCACGTAGTT
+
CCCCCGGGGGGGGGGGGGGGGGGGGGGGGGGGGGGGGGGGGGGGGGGGGGGGGGGGGGGGGGGGGGGGGGGGGGGGGGGGGGGGGGGGGGGGGGGGGGGGGGGGGGGGGGGGGGGGGGGGGGGGGGGGGGGGGGGGGGGGGGGGGGGGGFGGGGGGGGGGGGGGGGGGGGGGGGGGFGF<DGGGGGGGGGG?FGDGGGGGFFFFFFFFFFDFFFFFBFE9>;7>FFBFFFFFFBDFBBFFFFF>??FFFAFFFF9BFFFFFFFBFFFFF??:?BF?9:BFFFFF6>>FFFFB<1?<21?B<
@M04999:289:000000000-L3R54:1:1101:25988:10823 2:N:0:422
CAAGGACTACACGGGTATCTAATCCTGTTTGCTCCCCACGCTTTCGCATCTCAGCGTCAGTATCTGTCCAGAAGGCCGCCTTCGCCACCGGTATTCCTCCACATCTCTACGCATTTCACCGCTACACGTGGAATTCTACCTTCCTCTACAATACTCCAGATAACCAGTTTTAAGTGCAATTCCCAGGTTGAGCCCGGGGCTTTCACACCTAACTTAATTATCCGCCTACATGCCCTTTACGCCCAGTCATTCCGATTAACGCTCGCACCCTCCGTATTACCGCGGCTGCTGGCACGGAGTT
+
CCCCCGGGGGGGGGGGGGGGGGGGGGGGGGGGGGGGGGGGGGGGGGGGGGGGGFGGGGGGGGGGGGGGGGGGGGGGGGGGGGGGGGGGGGGG@FGGFFGGGGGGGGGGGFFGGGGGGGGGGGGGGGGGGGGGGGFGGGGGGGGGGGGGGFFFDFGCGGGGGGGGFGGGGGGGGGGFFGFGFGGGGGGGFGGGGGGG>5>DBFFFFFFFFFFFFFFFEFFFFFFFFFFFFFFF@4;EFFFF?D:@@DFFEC?EFFDF<DFA?;?B69>>;<?BFF:??BFF>(41049(8240:12,19918
@M04999:289:000000000-L3R54:1:1101:3890:10910 2:N:0:422
GACTACTCGGGTATCTAATCCTGTTCGCTCCCCACGCTTTCGTCCATCAGCGTCAATCGGTATTTAGTAACCTGCCTTCGCAATCGGGGTTCTGTGTAATATCTATGCATTTCACCGCTACACTACACATTCCAGCTACTTCAATACTATTCAAGATTAACAGTATCAACGTCAGTTCTACAGTTAAGCTGCAGGTTTTCACCGCTGACTTATCAACCCGCCTACGGACCCTTTAAACCCAATAAATCCGGATAACGCTCGCATCCTCCGTATTACCGCGCCTGCTGTCACGGAGTTAGCC
+
@C@CCFEGGGGGGGGGGGGGGGGGGGGDGG7FCGGGGEGGCFFGDCCFCGGFGF@@FFGGGFGEG<@EFDFGGGGGGFFFDFCEGFFGGC@FFGGGGGCEFGGGGFFFDGFFFEFFGGGGGGGGGGGGCGGGCGGGFFGGGFFFGGGGGGGG;8DGGAADFGGGGGFD=DE+@EGGFGFGCGDFG8DCFGGGGGGCFD;9CF5?BBEEC@;A5CABCFEBDBF>4:=AFBF=:=EEEF=AF>DEF<?E;90;?@<@09@D69BF92>B?>?F?FB>A39B(20(272)5<A16(434:2<:
@M04999:289:000000000-L3R54:1:1101:17194:10921 2:N:0:422
AGACTACCCGGGTATCTAATCCTGTTCGCTCCCCACGCTTTCGTCCATCAGCGTCAATCGGTATTTAGTAACCTGCCTTCGCAATCGGGGTTCTGTGTAATATCTATGCATTTCACCGCTACACTACACATTCCAGCTACTTCAATACTATTCAAGATTAACAGTATCAACGGCAGTTCTACAGTTAAGCTGCAGGTTTTCACCGCTGACTTATCAACCCGCCTACGGACCCTTTAAACCCAATAAATCCGGATAACGCTCGCATCCTCCGTATTACCGCGGCTGCTGGCACGGAGTTAGC
+
CCCCCGGGGGGGGGGGGGGGGGGGGGGGGGGGGGGGGGGGGGGGGGGGGGGGGGGGGGGGGGGGGGGGGGGGGGGGGGGGGGGGGGGGGGGGGGGGGGGGGGGGGGGGGGGGGGGGGGGGGGGGGGGGGGGGGGGGGGGGGGGGGGGGGGGGGGGGGGGGGGGGGGGGGGGGGGGGFGFGGGGGGGGGGGGGGGGGGGFFFFFFFFFFFFFFFFFFFFFFFFFFFFFFFFFFFFEFF<EFFFDDEFFFE@F@;?@<E@B<:>>(3;B?A:>63:BBFF09;00;60:B?FFB:>(,::926
@M04999:289:000000000-L3R54:1:1101:17509:10933 2:N:0:422
TGGACTACCGGGGTATCTAATCCTGTTTGCTCCCCACGCTTTCGCATCTCAGCGTCAGTATCTGTCCAGAAGGCCGCCTTCGCCACCGGTATTCCTCCACATCTCTACGCATTTCACCGCTACACGTGGAATTCTACCTTCCTCTACAATACTCCAGATAACCAGTTTTAAGTGCAATTCCCAGGTTGAGCCCGGGGCTTTCACACCTAACTTAATTATCCGCCTACATGCCCTTTACGCCCAGTCATTCCGATTAACGCTCGCACCCTCCGTATTACCGCGGCTGCTGGCACGGAGTTAC
+
CCCCCGGGFGEFGFGGGGGGGGGGGGGGGGGGFGGGGGGGGGGGGGGGGGGGGGGGGGGGGGGGGGFFGGGGGCFGGGGGGGGGGGGGGGGGGGGGGGGGGEGCFGGGGGGGGGGGGGGGGGGGGGGGGGGGGGGGGGGGGGGGGGGGGGGGGGEGGDGGGGGGGGGGGGGGFGGGFGFGGGGGFFGGGFCFGGGGGGGGFFFFFFFFEEFFEF8F?FAFF@FFFDD@?CEF@;3=CFDFF9;DFFFFEFFF<:?F<909:<09>F>F?6?94:(.)64:9666908:D7?7<3((4314)
@M04999:289:000000000-L3R54:1:1101:19655:10940 2:N:0:422
GTCCTGACTACCCGGGTATCTAATCCTGTTCGCTCCCCACGCTTACGTCCATCAGCGTCAATCGGTATTTAGTAACCTGCCTTCGCAATCGGGGTTCTGTGTAATATCTATGCATTTCACCGCTACACTACACATTCCAGCTACTTCAATACTATTCAAGATTAACAGTATCAACGGCAGTTCTACAGTTAAGCTGCAGGTTTTCACCGCTGACTTATCAACCCGCCTACGGACCCTTTAAACCCAATAAATCCGGATAACGCTCGCATCCTCCGTATTACCGCGGCTGCTGGCACGGAGT
+
CCCCCGGGGGGGGGGGGGGGGGGGGGGGGGGGGGGGGGGGGGGG,EGGGGGGGGGGGGGGGGGGGGGGGGGGGGGGGGGGGGGGGGGGGGGGGGGGGGGGGGGGGGGGGGGGGGGGGGGGGGGGGGGGGGGGGGGGGGGGGGGGGGGGGGGGGGGGGGGGGGGGGGGGGGGGGFGG>DEGGFGGGGGGGGGGGGGGGGGGFFFFFFFFFFFFFFFFFFFFFF@FF>BF@DFFDBBFFFEFEFFFFFFFFEFFFFF@@FFFFFFFFFFFFFBF<FBFF0:<<<B9>FBB>F05??:<<FF;4
@M04999:289:000000000-L3R54:1:1101:25613:10955 2:N:0:422
AATGGACTACAGGGGTATCTAATCCTGTTTGCTCCCCACGCTTTCGCATCTCAGCGTCAGTATCTGTCCAGAAGGCCGCCTTCGCCACCGGTATTCCTCCACATCTCTACGCATTTCACCGCTACACGTGGAATTCTACCTTCCTCTACAATACTCCAGATAACCAGTTTTAAGTGCAATTCCCAGGTTGAGCCCGGGGCTTTCACACCTAACTTAATTATCCGCCTACATGCCCTTTACGCCCAGTCATTCCGATTAACGCTCGCACCCTCCGTATTACCGCGGCTGCTGGCACGGAGTT
+
CCCCCGGGGGGGGGGGGGGGGGGGGGGGGGGGGGGGGGGGGGGGGGGGGGGGFGGGGGGGGGGGGGGGGGGGGGGGGGGGGGGGGGGGGGGGGGGGGGGGGGGGGGGGGFGGGGGGGGGGGGGGGGGGGGGGGGGFGGGGGFGGGGGGGGGFGGGGGGGGGGGGDFGGFGGGGGGGFGFGGGGGGGCGGGGGGGGGGGGGFF4AFFFFFFFEDFFFF=B?FF?@=22>DEF<=EFF8@EFFFFFFFFFFFCCFFFD;@FE?FBFFFFFF::2:(,2<B<B4<>990,7?::?0:2:(9>?<
@M04999:289:000000000-L3R54:1:1101:2435:10971 2:N:0:422
ATGACTACTGGGGTATCTAATCCCATTTGCTCCCCTAGCTTTCGTCTCTCAGTGTCAGTGTCGGCCCAGCAGAGTGCTTTCGCCGTTGGTGTTCTTTCCGATCTCTACGCATTTCACCGCTCCACCGGAAATTCCCTCTGCCCCTACCGTACTCCAGCTTGGTAGTTTCCACCGCCTGTCCAGGGTTGAGCCCTGGGCTTTGACGGCGGACTTAAAAAGCCACATACCGACGCTTTACGCCCAATCATCCCCGATAACGCTTGCATCCTCGCTATTACCGCGGCGCCTGTCACCGGTTACG
+
CC@B<C<C@DFFGGCGGGGECFFGFG<EFFGG<F7CDCDA;F9FFCE@,CFFFCFAFDAFFA8@C:FFGGGGGG9:FG9F,:?F:CCFGEGG:FFFE<,,,@=AEEGF:=F@BFEFCE6@+B@FG<C@7FFE,>CE98,,==DCFGCFEEFEFFDGC?,@,+====DGGCFG,1=49DFGGGDF6:?8618:7:E5D*37A*+=/**25>;9@6ACCA5;)6@(4/)(67,,(,-,)5839(1,3,3<)4:(3((,-,((2-4?29B?)-(((((6.).492,(-((,,-)))),,((()-
@M04999:289:000000000-L3R54:1:1101:24760:10973 2:N:0:422
CATGACTACCAGGGTATCTAATCCTGTTCGCTCCCCACGCTTTCGTCCATCAGCGTCAATCGGTATTTAGTAACCTGCCTTCGCAATCGGGGTTCTGTGTAATATCTATGCATTTCACCGCTACACTACACATTCCAGCTACTTCAATACTATTCAAGATTAACAGTATCAACGGCAGTTCTACAGTTAAGCTGCAGGTTTTCACCGCTGACTTATCAACCCGCCTACGGACCCTTTAAACCCAATAGATCCGGATAACGCTCGCATCCTCCGTATTACCGCGGCTGCTGGCACGGAGTT
+
CCCCCGGGGGGGGGGGGGGGGGGGGGGGGGGGGGGGGGGGGGGGGGGGGGGGGGGGGGGGGGGGGGGGGGGGGGGGGGGGGGGGGGDGGGGGGGGGGGGGGGGGGGGGGGGGGGGGGGGGGGGGGGGEGGGGGGGGGGGGGGGGGGGGGGGGGGGGGGGGGGGGGGGGGGGGGGGGFGFFGGGGGGGGGGGGGGFGGGGGFFFFFFFFFFFFFFFFEFFFFFBF>AFFFDFFFFFFFF?FF;DDFDFE<6C)=>FFFAF?>FF@;9?BFFFF9BB:?DFA?>BFF6>B?F?FB?<>09B?
@M04999:289:000000000-L3R54:1:1101:27440:10991 2:N:0:422
GGAGACTACTAGGGTATCTAATCCTGCTTGCTCCCCACGCTTTCGCATCTCAGCGTCAGTATCTGTCCAGAAGGCCGCCTTCGCCACCGGTATTCCTCCACATCTCTACGCATTTCACCGCTACACGTGGAATTCTACCTTCCTCTACAATACTCCAGATAACCAGTTTTAAGTGCAATTCCCAGGTTGAGCCCGGGGCTTTCACACCTAACTTAATTATCCGCCTACATGCCCTTTACGCCCAGTCATTCCGATTAACGCTCGCACCCTCCGTATTACCGCGGCTGCTGGCACGGAGTTT
+
CCCCCGGFGGGGGGGGGGGGGGCFGGGGGGGGGGGGGGGGG>DFGGGGGGGGGFGFDGGFGGFFGGCFFGGGGGGGGGD7FGGGGGGGGGGGGGGGCFFFGGGGGGGGGG>EGEGGGFFGGDGGGGFGGGGGFGGGGGGGFGGGGGGGGGFGFFGGGGGGGGGGGGEDEFGDCFCFFD7F+=FEF8EFGGGGGFECC?G*6*AEFA>DDE@=EFFFC>9?F:99=D?@BEEEF>BDEEFFFFB?6(3;<?<EF0;DFEF@F?02049(4?FFF?1(:AA2<;62(,46??0:181(,4<0)
@M04999:289:000000000-L3R54:1:1101:27893:11019 2:N:0:422
GGAGACTACAGGGGTATCTAATCCTGTTTGCTCCCCACGCTTTCGCATCTCAGCGTCAGTATCTGTCCAGAAGGCCGCCTTCGCCACCGGTATTCCTCCACATCTCTACGCATTTCACCGCTACACGTGGAATTCTACCTTCCTCTACAATACTCCAGATAACCAGTTTTAAGTGCAGTTCCCAGGTTGAGCCCGGGGCTTTCACACCTAACTTAATTATCCGCCTACATGCCCTTTACGCCCAGTCATTCCGATTAACGCTCGCACCCTCCGTATTACCGCGGCTGCTGGCACGGAGTT
+
CCCCCGGGGGGGGGGGGGGGGGCGGGGGGGGGGGGGGGGGGGGGGGGGGGGGGGGGGGGGGGGGGFDGGGGGGGGGGGGGGGGGGGGGGGGGGGFGGGGGGGGGAFGGGGGGGGGGGGGGGGGEGGGGGGGGGGGGGGGGGGGGGGGGGGGGFGGGGGGGGGGGGGGFFGGGGGGFFGFG?DGGGFFFGGGGGGGGDGGGFFFFFFFFBEFFFFFFFFFECEDFDDFFBEFF:@@@EFFFFFB@FFFEECFFF;?;??<1;??F03>9:BFF616??<<AFFFFF;1:>?BF0481(-,4
@M04999:289:000000000-L3R54:1:1101:27066:11028 2:N:0:422
CATGGACTACTAGGGTATCTAATCCTGTTTGCTCCCCACGCTTTCGCATCTCAGCGTCAGTATCTGTCCAGAAGGCCGCCTTCGCCACCGGTATTCCTCCACATCTCTACGCATTTCACCGCTACACGTGGAATTCTACCTTCCTCTACAATACTCTAGTTAACCAGTTTTAAGTGCAATTCCTAGGTTGAGCCCAGGGCTTTCACACCTAACTTAATTATCCGCCTACATGCCCTTTACGCCCAGTCATTCCGATTAACGCTCGCACCCTCCGTATTACCGCGGCTGCTGGCACGGAGTT
+
CCCCCGGGGGGGGGGGGGGGGGGGGGGGGGGGGGGGGGGGGGGGGGGGGGGGGGGGGGGGGGGGGGGFGGGGGGGGGGGGGGGGGGGGGGGGGGGGGGGGGGGGGGGGGGGGGGGGGGGGGGGGGGGDGGGGGGGGGGGGGGGGGGGGGGGGGGGGGGGGGGGGGGGGGGGGGGGGFGFGGGGGGGGGGGGGGGGGGGGGFFFFFFFFFFFFFFFFFFFFFFE=BFFFFFFFFF2>BFFFFFFFFFFFFFFFEEFF6?FEF0<FFFBF@FFFFF??B?DFFF>99>BFFFFF?:?B>FF?:
@M04999:289:000000000-L3R54:1:1101:2721:11106 2:N:0:422
GTGGACTACTGGGGTATCTAATCCTGTTCGCTACCCATGCTTTCGAACCTCAGCGTCAGTTACAGACCAGAGAGCCGCCTTCGCCACTGGTGTTCTTCCATATATCTACGCATTCCACCGCTACACATGGAGTTCCACTCTCCTCTTCTGCACTCAAGAAAAACAGTTTCAGCTGCACTTCCCCGTTTAAGCCGAGGGCTTTCACAGCTGACTTGTTCTCCCGCCTGCGTTCGCTGTACGCCCAATAAATCCGGACAACGCTTGCCACCTACGTATTACCGCTGCTGCTTGCACTTAGATT
+
CCCCCFGGGGGGGGGEFFFFCGGGGGGFGGGGGGGGGFFGGGGGEG@FCEECF8@FFCFGGGGGGG8CFGGGFG7EGE+?4AB7@:CFFGGGEFGFDFGGGGFG;E4EAFGCF@F9FFGEECGGCFFGEG<EEEFEFFA89DEFFGGGGFFGGGDGED,=8@D68DFGGFFGFCFCFGFDGGFGG3@E8C;EEECGCGC7C55EFFFAB<;2:>>8AA+/0:5@BFB=(85>D>2(66<)66>17(3;C<5;;(33(26>90:6?042:?33342<29A<?>(21)).2-5?<29)-6)6)
@M04999:289:000000000-L3R54:1:1101:11298:11147 2:N:0:422
GGGTGACTACTCGGGTATCTAATCCTGTTCGCTCCCCACGCTTTCGTCCATCAGCGTCAATCGGTATTTAGTAACCCGCCTTCGCAATCGGGGATCTGTGTAATATCTATGCATTTCACCGCTACACTACACATTCCAGCTACTTCAATACTATTCAAGATTAACAGTATCAACGGCAGTTCTACAGTTAAGCTGCAGGTTTTCACCGCTGACTTATCAACCCGCCTACGGACCCTTTAAACCCAATAAATCCGGATAACGCTCGCATCCTCCGTATTACCGCGTCTGCTGGCACGGAGTT
+
CCCCCGGGGGGGGGGGGGGGGGGGGGGGGGGGGGGGGGGGGGGGGGGGGGGGGGGGGGGGGGGGGGGGGGGGGGGGGGGGGGGGGGGGGGGGD+@BFGGGGGGGCGGGFGGGGGGGGGGGGGGGGGGGGGGGGGGGGGGGGGGGGGGFGFGGGFFFGGGGFFDFGGGGGGGGGFGEEGFGGGGGGGGGGGGGDGGGGFCFFFFFFFFEFFFBFFFFFFFFFFDF=BDFFDFF;BDDDFE7CFF7<8;@A4<?399;2;9>:>BBB19:>??<(-:<?BAA649>(46:A944:(5?90>:2
@M04999:289:000000000-L3R54:1:1101:13816:11160 2:N:0:422
TCTTGACTACCAGGGTATCTAATCCTGTTCGCTACCCACGCTTTCGAGCCTCAGCGTCAGTTACTAGCCAGTCAGCCGCCTTCGCCACTGATGTTCTTCCATATATCTACGCATTTCACCGCTACACATGGAGTTCCACTGACCTCTCTAGCACTCAAGTCTTACAGTTTCTGATGCACGTCCATAGTTGAGCTATGACCTTTCACATCAGACTTATTAGACCGCCTGCGCTCCCTTTACGCCCAATAATTCCGGACAACGCTCGCCACCTACGTATTACCGCGGCTGCTGGCACGTAGTT
+
CCCCCGGGGGGGGGGGGGGGGGGGGGGGGGGGGGDGGGGGGGGGGGGGGGGGFDGGGGGGGGGGGGGGGFGGGGGGGGGGGGGGGGGGGGGGGGGGGGGGGGGGGGGGGGGGGGGGGGGGGGGGGGGGGGGGGGGGGGGG,EFGGGGGGGDFGGGGGGGGGGGGGGGGGGGGG:FGFFFGGGGGGGGGGGGGGGGGGGGGFFAFFFFFB@EFFFAAEFFFFECABFFFFBBBFFFFE==A@FFFDDF@FFEFFFF021;<FF?;096<B??FBFF?AFFFA?F>F>7;FFFFF()38:116
@M04999:289:000000000-L3R54:1:1101:5263:11192 2:N:0:422
TTGAGGACTACCAGGGTATCTAATCCTTTTCGCTCCCCACGCTTTCGTCCATCAGCGTCAATCGGTATTTAGTAACCTGCTTTCGCAATCGGGGTCCTGTGTAATATCTATGCATTTCACCGCTACACTACACATTCCAGCTACTTCAATACTATTCAAGATTAACAGTATCAACGGCAGTTCTACAGTTAAGCTGCAGTTTTTCACCGCTGACTAATCAACCCGCTTACGGCCCCTTTAACCCCAATAAACCCAGATAACTCCCGCCCCCTCCGTATTACCGCGCCTGCTGGCACTGAGT
+
--AC<,,9CF88@F7BCEC9,C,6,,;,CFD+B,@FGEFE7+BFFCCAF,B<9C@87@@C,CE,FG8@E<@FGG9FGG8<,:,E@FGEC,BCC+@=EF,?EAF,A<,94CEDD,9@?E9EGC7>CC:F?,A::===E9,,=88D=;B=D,@?8,=D=FG,447,,?69EA:DFFD8*=AD=BFF;ECDF,EG,@CC79:5;C+*@++0))0))0A+8+396@B4):)0(0((((68BD)@))723(6(5.7)6((/()).7)7)637(--6;<0(4(,5).6(10((-(.(5((,)(()..
@M04999:289:000000000-L3R54:1:1101:10050:11199 2:N:0:422
CCGACTACAAGGGTATCTAATCCTGTTCGCTCCCCACGCTTTCGTCCATCAGCGTCAATCGGTATTTAGTAACCTGCCTTCGCAATCGGGGTTCTGTGTAATATCTATGCATTTCACCGCTACACTACACATTCCAGCTACTTCAATACTATTCAAGATTAACAGTATCAACGGCAGTTCTACAGTTAAGCTGCAGGTTTTCACCGCTGACTTATCAACCCGCCTACGGACCCTTTAAACCCAATAAATCCGGATAACGCTCGCATCCTCCGTATTACCGCGGCTGCTGGCACGGAGTT
+
CCCCCGGGGGGGGGGGGGGGGGGGGGGGGGGGGGGGGGGGGGGGGGGGGGGGGGGGGGGGGGGFGGGGGGGGGGGGGGGGGGGGGGGGGGGGGGGGGGGGGGGGGGGGGGGGGGGGGGGGGGGGGGGGGGGGGGGGGGGGGGGGGGGGGGGGGGGGGGFGGGGGGGGGGGGGGEGGFGFFGGGGFGGGFGGGGGGGGGGGFFFFFFFFFFFFFFFFFFFFFFFFF@FFF?BFFFFFFFFFFDFFFFFECFFFFFF;>EF>229B>:B?>AF>??B?<<<:9>FFFFFFB??BB:642::
@M04999:289:000000000-L3R54:1:1101:15715:11237 2:N:0:422
AGGACTACCGGGGTATCTAATCCTGTTTGCTCCCCACGCTTTCGCATCTCAGCGTCAGTATCTGTCCAGAAGGCCGCCTTCGCCACCGGTATTCCTCCACATCTCTACGCATTTCACCGCTACACGTGGAATTCTACCTTCCTCTACAATACTCCAGATAACCAGTTTTAAGTGCAATTCCCAGGTTGAGCCCGGGGCTTTCACACCTAACTTAATTATCCGCCTACATGCCCTTTACGCCCAGTCATTCCGATTAACGCTCGCACCCTCCGTATTACCGCGGCTGCTGGCACGGAGTTAC
+
CCCCCGGGGGGGGGGGGGGGGGGGGGGGGGGGGGGGGGGGGGGGGGGGGGGGGGGGGGGGGGGGGGGGGGGGGGGGGGGGGGGGGGGGGGGGGGGGGGGGGGGGGGGGGGGGGGGGGGGGGGGGGGGGGGGGGGGGGGGGGGGGGGGGGGGGGGGGGGGGGGGGGGGGGGGGGGGGFGFGGGGGGGGGGGFGGGGGGDDGFFFFFFEFFFFFFFFFFFFFFFDFFFFFFEEFFFFFFFDFFFFFFFEECEC@;?::BFFFFFFFFFFFFFFFFFFFFFFF99;;>F?FF0?(2<9944:2)
@M04999:289:000000000-L3R54:1:1101:28656:11248 2:N:0:422
TCGACTACCAGGGTATCTAATCCTGTTTGCTCCCCACGCTTTCGCATCTCAGCGTCAGTATCTGTCCAGAAGGCCGCCTTCGCCACCGGTATTCCTCCACATCTCTACGCATTTCACCGCTACACGTGGAATTCTACCTTCCTCTACAATACTCCAGATAACCAGTTTTAAGTGCAATTCCCAGGTTGAGCCCGGGGCTTTCACACCTAACTTAATTATCCGCCTACATGCCCTCTACGCCCAGTCATTCCGATTAACGCTCGCACCCTCCGTATTACCGCGTCTGCTGGCACGGAGTT
+
CCCCCGGGGGGGGGGGGGGGGGGGGGGGGGGGGGGGGGGGGGGGGGGGGGGGGGGGGGGGGGGGGGGGGGGGGGGGGGGGGGGGGGGGGGGGGGGGGGGGGGGGGGGGGGGGGGGGGGGGGGGGGGGGGGGGGGGGGGGGGGGGGGGGGGGGFGGGGGGGGGGGGGFGGFGGGGGGFGFGGGGGGGGGCGGGGGCDGGGGFFFFFFAFFFFFFFFF?FFFFFF@DFFFFEB@2;DF<EFF>FFDFFFFFEFE7@;DFED>FFFF>F>BFFF9:<::46<?9>(,414.5::?D?9((-:
@M04999:289:000000000-L3R54:1:1101:20310:11284 2:N:0:422
TGTCGACTACTGGGGTATCTAATCCTGTTCGCTCCCCACGCTTTCGTCCATCAGCGTCAATCGGTATTTAGTAACCTGCCTTCGCAATCGGGGTTCTGTGTAATATCTATGCATTTCACCGCTACACTACACATTCCAGCTACTTCAATACTATTCAAGATTAACAGTATCAACGGCAGTTCTACAGTTAAGCTGCAGGTTTTCACCGCTGACTTATCAACCCGCCTACGGACCCTTTAAACCCAATAAATCCGGATAACGCTCGCATCCTCCGTATTACCGCGGCTGCTGGCACGGAGTT
+
@CCCCFGGGGGFGGGGGGGGGGGGGFGGGGGG:FCGCFGGGGGGGGGGGGGGGGGGGGGGGCFGGGGGGGGGGGGGGGGGGGGGGGGGGGGGDCFGGGFFFFGFGGGGGGGGFGGGGGGGGGGDFGGGGGGGGGGGFGGGGGGGGGGGGGGGGGGGFCD=EAFADFGGGGGCFGGGFDEFGGGFCFGGGFGFGGGGGGGFA>FFFFFBFF@ADFFFCFFFF==>=@=DFFFFFFFF;EFFFFF;<?@@ACE?EFFFF@EFFFFF>B9?FFBF0;???FAA<:0990,967??:?FB96684
@M04999:289:000000000-L3R54:1:1101:19998:11299 2:N:0:422
CGGGGACTACACGGGTATCTAATCCTGTTTGCTCCCCACGCTTTCGCATCTCAGCGTCAGTATCTGTCCAGAAGGCCGCCTTCGCCACCGGTATTCCTCCACATCTCTACGCATTTCACCGCTACACGTGGAATTCTACCTTCCTCTACAATACTCCAGATAACCAGTTTTAAGTGCAATTCCCAGGTTGAGCCCGGGGCTTTCACACCTAACTTAATTATCCGCCTACATGCCCTTTACGCCCAGTCATTCCGATTAACGCTCGCACCCTCCTATTACCGCGCGTCGTTGCACGGAGTTT
+
CCCCCGGGGGGFFCCCGGGGGGGGGGGGGGFGGGGGFGGGGGGGGGGGGDGGGFGEGEGGGGFGGGGGCFGFGGGGGGGGGGGGGGGGGGGGGGGGGGGFGGGGGFGGFGGGGGGGGGGGGGG>FGGDGGGGGGGFGGGGGGGGGGGGGGGGGGGG?=DGFGGGGGGFDGGGGGFGFGFGGFGGGGGGGGGGGGGG*<CD>F>FFFFFDFFFFFFFCFFCFF9@DDFFFFFEF88=@E3@?@BB1(6=<E?3?@<F1?2<<B?:>6>;9?64(.,.6)6)(-,((-(,,(.()8,(-34:2
@M04999:289:000000000-L3R54:1:1101:20595:11302 2:N:0:422
GACTACTCGGGTATCTAATCCTGTTCGCTCCCCACGCTTTCGTCCATCAGCGTCAATCGGTATTTAGTAACCTGCCTTCGCAATCGGGGTTCTGTGTAATATCTATGCATTTCACCGCTACACTACACATTCCAGCTACTTCAATACTATTCAAGATTAACAGTATCAACGGCAGTTCTACAGTTAAGCTGCAGGTTTTCACCGCTGACTTATCAACCCGCCTACGGACCCTTTAAACCCAATAAATCCGGATAACGCTCGCATCCTCCGTATTACCGCGGCTGCTGGCACGGAGTTAGCC
+
CCCCCGGGGGGGGGGGGGGGGGGGGGGGGGGGEFGGGGGGGGGGGGGGGGGGGGGGGGGGGFGGGGGGGGGGGGGGGGGGGGGGGGGGGGGGGGGGGGGGGGGGGGGGGGGGGGGGGGGGGGGGGGGGGGGGGGGGGGGGGGFDGGGGGGGGGEGCGGGGGGGGGGGGGGGGGGGGFGFGGGGGGGGGGFFGGG?=FDGGFFFFFFDFFEFFFFFFFFEFFFFFF=DF>@F=DEFF=<DAD@D;4CCFFFFFF?<@DBFFF99?B>?FFFF1::)6<:9B69>>?2:B64?F61((4<A23
@M04999:289:000000000-L3R54:1:1101:22404:11322 2:N:0:422
TGCGCGACTACTGGGGTATCTAATCCTGTTCGCTCCCCACGCTTTCGTCCATCAGCGTCAATCGGTATTTAGTAACCTGCCTTCGCAATCGGGGTTCTGTGTAATATCTATGCATTTCACCGCTACACTACACATTCCAGCTACTTCAATACTATTCAAGATTAACAGTATCAACGGCAGTTCTACAGTTAAGCTGCAGGTTTTCACCGCTGACTTATCAACCCGCCTACGGACCCTTTAAACCCAATACATTCGGATAACGCTCGCATCCTCCGTATTACCGCGGCTGCTGGCACGTAGT
+
CCCCCGGGGGGGGGGGGGGGGGGGGGGGGGGGGGGGGGGGGGGGGGGGGGGGGGGGGGGGGGGFGGGGGGGGGGGGGFGGGGGGGGEGEGGGGEGGFEEFGGEFFGGGGGGGGGGGGGGGGGGGGGGGGGGGGGGGGDGDFGGGGGGGGGGFFEGGGGGGGGGGFGFFGGGFGFFC?DFCFFFFGGGFGGGGGGGFGGCFFFFFFFFF=AAFFFFFEFBAF=B@FFFDFFFF?69;DFFFF6AFFFDD;)7C9EFF1;6>DF9:?>9><0>?BF>:???)-4:>9;;>0:>)(20<?(.1-
@M04999:289:000000000-L3R54:1:1101:26573:11328 2:N:0:422
ACGCGACTACTCGGGTATCTAATCCCATTTGCTCCCCTAGCTTTCGTCTCTCAGTGTCAGTGTCGGCCCAGCAGAGTGCTTTCGCCGTTGGTGCTCTTTCCGATCTCTACGCATTTCACCGCTCCACCGGAAATTCCCTCTGCCCCTACCGTACTCCAGCTTGGTAGTTTCCACCGCCTGTCCAGGGTTGAGCCCGGGGATTTGACGGCGGACTTAAAAAGCCACCTACAGACGCTTTACGCCCAATCATTCCGGATAACGCTTGCATCCTCTGTATTACCGTGGCTGCTGGCACCGAGTT
+
CCCCCGGGGGGFEGDGGGGGGGGGGGGGGGGGDGGGGGFGGGGFGGGGGGFGGEGFGGFGGGGGGGGGGGGGGGGGGFFGGGGGGGGGGGFG7?FFGEFFFGEFGGGGGGGGGGGFGGGGGGFGFFGGGGGGCFFFGGGGGFGG8FCEFGGGGGGGGGGGGEG69DFFCFGG,93@AD5FFGGFGDEGGEGFFCF**39CDFABBA54:6;69>AAAF4,<?BF:237?::)4262:?>=<?>F<6(4)5<AFF60:<A?<F??6?89>?F>)8<449)))((.(-(((.470,<(3(-42
@M04999:289:000000000-L3R54:1:1101:27275:11339 2:N:0:422
GACTACCAGGGTATCTAATCCTGTTCGCTCCCCACGCTTTCGTCCATCAGCGTCAATCGGTATTTAGTAACCTGCCTTCGCAATCGGGGTTCTGTGTAATATCTATGCATTTCACCGCTACACTACACATTCCAGCTACTTCAATACTATTCAAGATTAACAGTATCAACGGCAGTTCTACAGTTAAGCTGCAGGTTTTCACCGCTGACTTATCAACCCGCCTACGGACCCTTTAAACCCAATAAATCCGGATAACGCTCGCATCCTCCGTATTACCGCGGCTGCTGGCACGGAGTTAGCC
+
CCCCCGGGGGGGGGGGGGGGGGGGGGGGGGGGGGGGGGGGGGGGGGGGGGGGGGGGGGGGGGGGGGGGGGGGGGGGGGGGGGGGGGGGGGGGGGGGGGGGGGGGGGGGGGGGGGGGGGGGGGGGGGGGGGEGFGGGGFGGGGGGGFGGGGGGGGGGGGGGGGGGGGGGGGGGGGGGFGFGGGFGGGGDFGGGGGGGGFGGFFF>EFBFCFFFEFFFFFFFF=>AFF@FFFFDDFFC=EFFD@@EE9<E8966<0EEFFFD@9>FFBF>(-421:4<DFF96>>;BBF?F??FF99B1:925
@M04999:289:000000000-L3R54:1:1101:20089:11347 2:N:0:422
TGGGGACTACCGGGGTATCTAATCCTGTTTGCTCCCCACGCTTTCGCATCTCAGCGTCAGTATCTGTCCAGAAGGCCGCCTTCGCCACCGGTATTCCTCCACATCTCTACGCATTCCACCGCTACACGTGGAATTCTACCTTCCTCTACAATACTCCAGATAACCAGTTTTAAGTGCAATTCCCAGGTTGAGCCCGGGGCTTTCACACCTAACTTAATTATCCGCCTACATGCCCTTTACGCCCAGTCATTCCGACTAACGCTCGCACCCTCCGTATTACCGCGGCTGCTGGCACGTGGCT
+
A-A,,,@C<FE+C+@CFEDF9,,;666CE,6CFG<<:CG>C:C@,B7B7@E<FFFEFF,6<C<,C<FFGC@,EBF@EFCFF@F7C7B,=FG::@F?FGEG=F,,E9F9E97:FGE<9@FGG7@FDCFF<<++4>8DD,@@@,@EAA3,@9DG9FFGGG8,3@=F?6@E8EEEEF9C?2B=DC7<,@DFF,,4@,@9*@C>AFAAA1+9950>===*1817BEC=07?FD8?E3)6@;;46609213.)))7?<?((--)5<1,(4413>??0(-3((,64439>690182.(:(8:,(-(.
@M04999:289:000000000-L3R54:1:1101:19002:11350 2:N:0:422
GAGACTACTGGGGTATCTAATCCTGTTTGCTCCCCACGCTTTCGCATCTCAGCGTCAGTATCTGTCCAGAAGGCCGCCTTCGCCACCGGCATTCCTCCACATCTCTACGCATTTCACCGCTACACGTGGAATTCTACCTTCCTCTACAATACTCCAGATAACCAGTTTTAAGTGCAATTCCCAGGTTGAGCCCGGGGCTTTCACACCTAACTTAATTATCCGCCTACATGCCCTTTACGCCCAGTCATTCCGATTAACGCTCGCACCCTCCGTATTACCGCGGCTGCTGGCACGGAGTT
+
CCCCCGGGGGGGGGGGGGGGGGGGGGGGGGGGGGGGGGGGGGGGGGGGGGGGGGGGGCGGGGGGGGGGGGGGGGGGGGGGGGGGGGGGGGGGGGGGGGGGGGGGGGGGGGGGGGGGGGGGGGGGGGGGGGGGGGGGGGGGGGGGGGGGGGGGGGGGFGGGGGDFGGGGGGGGGGGGFGFGGGGF?FGGGGGGGGGGGGGGFFFFFFFFFFFFFFFFFFFFFFFFFDFFFEEFFFFFFFFF@B<6@@EFCFFF<FFFFFFFFFFFFFFFFFFFF?BBF>2,9029;>FF?:::?B0(4<B
@M04999:289:000000000-L3R54:1:1101:15062:11356 2:N:0:422
TCGACTACTGGGGTATCTAATCCTGTTTGCTCCTCACGCTTTCGCATCTCAGCGTCAGTATCTGTCCAGAAGGCCGCCTTCGCCACCGGTATTCCTCCACATCTCTACGCATTTCACCGCTACACGTGGAATTCTACCTTCCTCTACAATACTCTAGTTAACCAGTTTTAAGTGCAATTCCTAGGTTGAGCCCAGGGCTTTCACACCTAACTTAATTATCCGCCTACATGCCCTTTACGCCCAGTCATTCCGATTAACGCTCGCACCCTCCGTATTACCGCGGCTGCTGGCACGGAGTT
+
CCCCCGGGGGGGGGGGGGGGGGGGGGGGGGGGGGGGGGGGGGGGGGEGFGGGGGGGGGGGGGGGGGGGGFGGGGGGGGGGGGGGGGGGGGGGGGGGGGGGGGGGGGGGGGGGGGGGGGGGGGGGGGGGGGFFGGGFGGGFGGGGGFGFFFCFGGGGGGGGGGGGGGGGGFFFFGFGCGFFFGDGGGGGGGGGGGFGDDCGFFFFFFFFFFFFFFFFFFFAAAFAAADFFFFFFFFB4:@FBB?BEFFE5<5@(6<;3;<>?;6@FF;<BF?;B1<B<9<BFBFBF013:(3(.(4(-33
@M04999:289:000000000-L3R54:1:1101:25491:11367 2:N:0:422
TGTAGACTACTGGGGTATCTAATCCTGTTTGCTCCCCACGCTTTCGCATCTCAGCGTCAGTATCTGTCCAGAAGGCCGCCTTCGCCACCGGTATTCCTCCACATCTCTACGCATTTCACCGCTACACGTGGAATTCTACCTTCCTCTACAATACTCTAGTTAACCAGTTTTAAGTGCAATTCCTAGGTTGAGCCCAGGGCTTTAACACCTAACTTAATTATCCGCCTACATGCCCTTTACGCCCAGTCATTCCGGTTAACGCTCGCACCCTCCGTATTACCGCGGCGGCTGGCACGTAGTT
+
CCCCCGGGGGGGGGC@;<FGGCEFFGGGGGDC@FFGEFG@:FFGGGGG,7@F<@FGC7BFFGFGF9FF@FEGFGGFGGGCGCFDGGGGGFEGDFGGG<FDFFG8A?FGGF@FCFGGGGGGGEGCFEEEAEGG9E,EFGFGGEGDGGGGGG,EEDEFGFGDEGGGGFGGFGGDGEFA7=DC=FDFFGGFGFC6CF+:CFCDFFF+3BFFFBB@CFFF;F=EFE?AD4@F9;;5BEFFFFFFDF9==0;@FE<?7@0:;F3>292,30(42:2<89(.:22<2(,((((-,(4-1(521::B6
@M04999:289:000000000-L3R54:1:1101:9238:11368 2:N:0:422
GACTACCCGGGTATCTAATCCTGTTCGCTCCCCACGCTTTCGTCCATCAGCGTCAATCGGTATTTAGTAACCTGCCTTCGCAATCGGGGTTCTGTGTAATATCTATGCATTTCACCGCTACACTACACATTCCAGCTACTTCAATACTATTCAAGATTAACAGTATCAACGGCAGTTCTACAGTTAAGCTGCAGGTTTTCACCGCTGACTTATCAACCCGCCTACGGACCCTTTAAACCCAATAAATCCGGATAACGCTCGCATCCTCCGTATTACCGCGGCTGCTGGCACGGAGTTAGCC
+
CCCCCGCGGGGGGGGGGGGGGGGGGGGDGGGGGGGGGGGGGGGGGEGGGGGGGGGGGGGGGGGGGGGGGGGGGGGGGGGGGGGGGGGGGFGGGGGGGGGGGGGGGGGGGGGGGGGGGGGGGGGGGGGGGGGGGFGGGGGGGGGGGGGGGGGGGGGGGGGGGGGGGGGGGGGDGGGGF?FGGGFGGGGGGGGGGGGGCGGGFFFFFFFEFFCEFFFFDFBAFFFFF=?=BBFFFFFEFFFFFFF8<CFFFFFFDFFF0>?61(4<F7?>FF??0?96A:B>9>>91887(8>?B04:4<2<8
@M04999:289:000000000-L3R54:1:1101:17039:11386 2:N:0:422
TACAGGGGTATCTAATCCTGTTCGCTCCCCACGCTTTCGTCCATCAGCGTCAATCGGTATTTAGTAACCTGCCTTCGCAATCGGGGTTCTGTGTAATATCTATGCATTTCACCGCTACACTACACATTCCAGCTACTTCAATACTATTCAAGATTAACAGTATCAACGGCAGTTCTACAGTTAAGCTGCAGGTTTTCACCGCTGACTTATCAACCCGCCTACGGACCCTTTAAACCCAATAAATCCGGATAACGCTCGCATCCTCCGTATTACCGCGGCTGCTGGCACGGAGTTAGCCGAT
+
CCCCCGGGGGGGGGGGGGGGGGGGGGGGGGGGGGGGGGGGGGGGG,EFGGGGGGGGGGGGGGGGGGGGGGGGGGGGGGGGGGGGGGGGGGGGGGGGGGGGGGGGGGGEGGGGGGGGGGGGGGGGGGGGGGGGGGGGGGGGGGGGGGGGGGGGFGGGGGGGGGGGGGGGEGGGGGGGFGFGGGGGGGGGGGGFEDFGGGGGFFFFFFFFFFFFFFFFFFFFFFFFFFFFFFE9CEFFDFFFFFFEE;BBFFFFFFF?<691:B?<AFFFFFFFF20;F0701:75???DF>9>FFAAF?(,-
@M04999:289:000000000-L3R54:1:1101:10848:11387 2:N:0:422
TTGGGACTACCGGGGTATCTAATCCTGTTTGCTCCCCACGCTTTCGCATCTCAGCGTCAGTATCTGTCCAGAAGGCCGCCTTCGCCACCGGTATTCCTCCACATCTCTACGCATTTCACCGCTACACGTGGAATTCTACCTTCCTCTACAATACTCCAGATAACCAGTTTTAAGTGCAATTCCCAGGTTGAGCCCGGGGCTTTCACACCTAACTTAATTATCCGCCTACATGCCCTTTACGCCCAGTCATTCCGATTAACGCTCGCACCCTCCGTATTACCGCGGCTGCTGGCACGGAGTT
+
CCCCCGGGGGGGGGGGGGGGGGGGGGGGGGGGGGGGGGGGGGGGGGGGGGGGGGGGGGGGGGGGGGGGGGGGGGGGGGGGGGGGGGGGGGGGGGGGGGGGGGGGGGGGGGGGGGGGGGGGGGGGGGGGGGGGGGGGGGGGGGGGGGGGGGGGGGGGGGGGGGGGGGGGGGGGGGGGFGFGGGGFGGGGGGGGFGFGGGGGFFFFFFFFFFFBFFFFFFFEFFFFFFFFFEFFFFFFFF96(6>FF?@FECEFFEFFFFFF<>?B>B9>FF?FFFF?:?BFFF9>>;9BFF>?:(5?3;B::
@M04999:289:000000000-L3R54:1:1101:24628:11392 2:N:0:422
AGACTACACGGGTATCTAATCCTGTTCGCTCCCCACGCTTTCGTCCATCAGCGTCAATCGGTATTTAGTAACCTGCCTTCGCAATCGGGGTTCTGTGTAATATCTATGCATTTCACCGCTACACTACACATTCCGGCTACTTCAATACTATTCAAGATTAACAGTATCAACGGCAGTTCTACAGTTAAGCTGCAGGTTTTCACCGCTGACTTATCAACCCGCCTACGGACCCTTTAAACCCAATAAATCCGGATAACGCTCGCATCCTCCGTATTACCGCGGCTGCTGGCACGGAGTTAGC
+
CCCCCGGGGGGGGGGGGGGGGGGGGGGGGGGGGGGGGGGGGGGGGGGGGGGGGGGGGGGGGGGGGGGGGGGGGGGGGGGGGGGFGGGGGGGGGGGGGGGGGGGGGGGGGGGGGGGGGGGGGGGGGGGGGGGGGGGGGGGGGGGGGGGGGGGGGGGGGGGGGGGGGGGGGGGGGGGGFGFGGGGGGGGGGGGGGGGGGGGGFFFFEFFFAFFFFFFFFFFFDB>@DFFDFFFFFDEFEFFF<DFF3;EEFF091;<EFFF??BFFF0?BFFF61<BFFF?F>BBFFB?>?08<06;(38295
@M04999:289:000000000-L3R54:1:1101:4615:11400 2:N:0:422
TGACTACCGGGGTATCTAATCCTGTTTGCTCCCCATGCTTTCGCATCTCAGCGTCAGTATCTGTCCAGAAGGCCGCCTTCGCCACCGGTATTCCTCCACATCTCTACGCATTTCACCGCTACACGTGGAATTCTACCTTCCTCTACAATACTCTAGTTAACCAGTTTTAAGTGCAATTCCTAGGTTGAGCCCAGGGCTTTCACACCTAACTTAATTATCCGCCTACATGCCCTTTACGCCCAGTCATTCCGATTAACGCTCGCACCCTCCGTATTACCGCGGCTGCTGGCACGGAGTTAGC
+
CCCCCGGGGGGGGGGGGGGGGGGGGGGGGGGGGGGGGGGGGGGGGGGGGGGGGGGGGGGGGGGGGGGGGGGGGGGGGGGGGGGGGGGGGGGGGGGGGGGGGGGGGGGGGGGGGGGGGGGGGGGGGGGGGGGGGGGGGGGGGGGGGGGGGGGGGGGGGGGGGGGGFGGGGGGGGGGGFGFGGGGGGGGGFGGGGGGGGGGGFFFFFFFFFFFFFFFFEFFFFFFFFFFFFFFFFFFEFFFFFFFFEFFFFFFF?FFFFFBDDFFBFFFF<?>6:?FFFAFB(79BFF07>BFFF919:?<A4
@M04999:289:000000000-L3R54:1:1101:6877:11402 2:N:0:422
GACTACACGGGTATCTATCCTGTTCGCTCCCCACGCTTTCGTCCATCAGCGTCAATCGGTATTTAGTAACCTGCCTTCGCAATCGGGGTTCTGTGTAATATCTATGCATTTCACCGCTACACTACACATTCCAGCTACTTCAATACTATTCAAGATTAACAGTATCAACGGCAGTTCTACAGTTAAGCTGCAGGTTTTCACCGCTGACTTATCAACCCGCCTACGGACCCTTTAAACCCAATAAATCCGGATAACGCTCGCATCCTCCGTATTACCGCGGCTGCTGGCACGGAGTTAGCCG
+
CCCCCGGGGGGGGGGGGGGGGGGGGGGGGGGGGGGGGGGGGGGGGGGGGGGGGGGGGGCGGGGGGGGGGGGGGGGGGGGGGCEGFGGGGGGGGGGGGGGGGGGGGGGGGGGGGGGGGGGGGGGGGGGGGGGGGGGGGGGGGGGGGGGGGGGGGGGGGGGGGGGGGGGGGGGGGGGGFGFGGGGGGGGGGGGGGGFGGGGGFFDFFFFFFFEFFFFFFFFFFF@FFFDFFFFFF:CEFFFFFF@<EFFFFBFFFEEDFF?FFFFFFFFFF:<<:BFDBBF;9>>FFF?(1<<7;(4.64<D0
@M04999:289:000000000-L3R54:1:1101:13027:11431 2:N:0:422
GACTACCCGGGTATCTAATCCTGTTCGCTCCCCACGCTTTCGTCCATCAGCGTCAATCGGTATTTAGTAACCTGCCTTCGCAATCGGGGTTCTGTGTAATATCTATGCATTTCACCGCTACACTACACATTCCAGCTACTTCAATACTATTCAAGATTAACAGTATCAACGGCAGTTCTACAGTTAAGCTGCAGGTTTTCACCGCTGACTTATCAACCCGCCTACGGACCCTTTAAACCCAATAAATCCGGATAACGCTCGCATCCTCCGTATTACCGCGGCTGCTGGCACGGCGGTAGCC
+
CCCCCGGG@EEGGGGGGGGGGGFGGGGGEGGGC@CCC@FFGGGGGGGGFFGGGECGFGFDBFFGFFGFGGGG,AFFFG9D=F:@FFGGGGGGGFGFGFGGGCEDFGFCCGFGGFGGGGGGGGGCFGGGGGGAFGGFFGGGFFFGGDFGFCFGG8EGGGGGGGFGA9FGGGG+@8CDFFFFGFGFFFCCFGE<CFFFGGFCF6FBDBF>CCE=AFFFFF54::>@=55@=>2(6;CC>8@F?(/=7<CCEF971().163(492(4:).21-(.,:>AF9(7>>>?02:?FD01(((-(().
@M04999:289:000000000-L3R54:1:1101:21336:11451 2:N:0:422
TTGTGACTACCAGGGTATCTAATCCTGTTCGCTCCCCACGCTTTCGTCCATCAGCGTCAATCGGTATTTAGTAACCTGCCTTCGCAATCGGGGTTCTGTGTAATATCTATGCATTTCACCGCTACACTACACATTCCAGCTACTTCAATACTATTCAAGATTAACAGTATCAACGGCAGTTCTACAGTTAAGCTGCAGGTTTTCACCGCTGACTTATCAACCCGCCTACGGACCCTTTAAACCCAATAAATCCGGATAACGCTCGCATCCTCCGTATTACCGCGGCTGCTGGCACGGAGTT
+
CCCCCGGGGGGGGGGGGGGGGGGGGGGGGGGGGGGGGGGGGGGGGGGGGGGGGGGGGGGGGGGGGFGGGGGGGGGGGGGGGGGGGGGGGGGGGGGGGGGGGGFGFGGGGGGGGGGGGGGGGGGGGGGGGGGGGGGGGGGGGGGGGGGGGGGGFGGGGGGGGGGGGGGGGGGGGGGGEGFGGGGGGGGGGGGGGGGGGGGGFFFFFFAE=BFBFFFFCFFFFD>FBFFFFF@FFFFFFECFEFF6?<@EECEF;>@DFFFFFFF<;BFFFB?A:><??BFB<B>B(4>9<?BB?<BF;BFF:
@M04999:289:000000000-L3R54:1:1101:6286:11459 2:N:0:422
GACTACCGGGGTATCTAATCCTGTTTGCTCCCCACGCTTTCGCATCTCAGCGTCAGTATCTGTCCAGAAGGCCGCCTTCGCCACCGGTATTCCTCCACATCTCTACGCATTTCACCGCTACACGTGGAATTCTACCTTCCTCTACAATACTCTAGTTAACCAGTTTTAAGTGCAATTCCTAGGTTGAGCCCAGGGCTTTCACACCTAACTTAATTATCCGCCTACATGCCCTTTACGCCCAGTCATTCCGATTAACGCTCGCACCCTCCGTATTACCGCGGCTGCTGGCACGGAGTTAGCC
+
CCCCCGGGGGGGGGGGGGGGGGGGGGGGGGGGGGGGGGGGGGGGGGGGGGGGGGGGGGGGGGGGGGGGGGGGGGGGGGGGGGGGGGGGGGGGGGGGGGGGGGGGGGGGGGGGGGGGGGGGGGGGGGGGGGGGGGGGGGGFGGGGGGGGGGGGGGGGGGGGGGGFGGGGGGGDCFGGFGFGFGFGGGGGGGGGGGGGGGGGFFFFFFFFFFFFEFFFFFFFFF@?BFFE=EDEBFFFFFFFFDFFFFFFFFFFFFEF;>DFFF;69?FB?FF???FFA11>(479?BBB?15?0762:<DB4
@M04999:289:000000000-L3R54:1:1101:27820:11466 2:N:0:422
AAGGACTACAGGGGTATCTAATCCTGTTTGCTCCCCACGCTTTCGCATCTCAGCGTCAGTATCTGTCCAGAAGGCCGCCTTCGCCACCGGTATTCCTCCACATCTCTACGCATTTCACCGCTACACGTGGAATTCTACCTTCCTCTACAATACTCCAGATAACCAGTTTTAAGTGCAGTTCCCAGGTTGAGCCCGGGGCTTTCACACCTAACTTAATTATCCGCCTACATGCCCTTTACGCCCAGTCATTCCGATTAACGATCGCACCCTCCGTATTACCGCTGCTGCTGGCACGGAGTT
+
CCCCCGGGGGGGGGGGGGGGGGGGGGGGGGGGGGGDFGGGGGGGGGGGGGGGGGGGFGGGGGGGGGGGGGGGGGGGGGGGGGGGGGGGGGGGGGGGGGGGGGGG9FFGGGCEGFGGGGGCEGGGGGGGGFGGGGGGGGGGF?FGGGGGGGGFGGG?FFAFGGGGGGEFAFGGGGDFFGB?FGFGGGGGGGGDGFGGGGGGFFFFFFFFFFFFFFFFFFF?FEDD=DFF>?C@@DFFFEFD?(370=@>EEC?@6<2;9);(-26:?>F<:(1;:?(4<A4?>0497>7,).(256;(1:B
@M04999:289:000000000-L3R54:1:1101:4107:11489 2:N:0:422
GTTATGACTACCCGGGTATCTAATCCTGTTTGCTCCCCACGCTTTCGCATCTCAGCGTCAGTATCTGTCCAGAAGGCCGCCTTCGCCACCGGTATTCCTCCACATCTCTACGCATTTCACCGCTACACGTGGAATTCTACCTTCCTCTACAATACTCCAGATAACCAGTTTTAAGTGCAATTCCCAGGTTGAGCCCGGGGCTTTCACACCTAACTTAATTATCCGCCTACATGCCCGTTACGCCCAGTCATTCCGATTAACGCTCGCACCCTCCGTATTACCGCGGCTGCTGGCACTGAGT
+
CCCCCGGGGGGGGGGGGGGGGGGGGGGGGGGGFGGGGGGGGGGGGGGGGGGGGFFGGGGGGGFGGGGGGGGGFGGGGGGGGGGGGGGDGGGGGGGGGGGGGGGCFGGGGFGGGGGEGGGGGGGGGGAGFGG7?DGFGGFGGGGGGGF8F=EGDGGGFGEGGGA=DCCGGFGGFGGGBGFGFFG<@CEFGC,<FFGG57*;>BAF8>FFBDBFEFFF9+=CFE?CFB>=23;E3;@6(6=51,:(:1<=;955??622<?2:?;:B9>>F>?2::1,(.4)44,99(44(18:?((.18)).
@M04999:289:000000000-L3R54:1:1101:25269:11496 2:N:0:422
GACTACAGGGGTATCTAATCCTGTTCGCTCCCCACGCTTTCGTCCATCAGCGTCAATCGGTATTTAGTAACCTGCCTTCGCAATCGGGGTTCTGTGTAATATCTATGCATTTCACCGCTACACTACACATTCCAGCTACTTCAATACTATTCAAGATTAACAGTATCAACGGCAGTTCTACAGTTAAGCTGCAGGTTTTCACCGCTGACTTATCAACCCGCCTACGGACCCTTTAAACCCAATAAATCCGGATAACGCTCGCATCCTCCGTATTACCGCGGCTGCTGGCACGGAGTTAGCC
+
CCCCCGGFGGGGGGGGGGGGGGGGGGGGGGGFGGGGGGGGGGGGGGGGGGGGGGGGGGGGGDFFFGGGGGGGGGGGGGGGGGGDGGGGGFGGGGGGGGGGGGGGEGGGGGGGGGGGGGGGGGGGGGGGGGGGGGGGF9DDDGGGGGGGGGGGGGGAEEGGGGGGGGGGGGGGGGGCFFFGGGGGGGGGGGGGGGGGGGGGFFFFEFDB5>EFCFFFDFFFDBDAB=@DF=@DDFFF9@FB6?D;AEC?@B>?;;AEF@2204119:25?FFF<7AA>:>B;969(,4??(,-04;?BB)).
@M04999:289:000000000-L3R54:1:1101:18618:11497 2:N:0:422
TCGACTACTGGGGTATCTAATCCTGTTTGCTCCCCACGCTTTCGCATCTCAGCGTCAGTATCTGTCCAGAAGGCCGCCTTCGCCACCGGTATTCCTCCACATCTCTACGCATTTCACCGCTACACGTGGAATTCTACCTTCCTCTACAATACTCTAGTTAACCAGTTTTAAGTGCAATTCCTAGGTTGAGCCCAGGGCTTTCACACCTAACTTAATTATCCGCCTACATGCCCTTTACGCCCAGTCATTCCGATTAACGCTCGCACCCTCCGTATTACCCCGGCTGCTGGCACGGATTT
+
CCCCCGGGGGGGGGGGGGGGGGGGGGGGGGGGGGGGGDGGGGGGGGGGFGGGGGGGGGGGGGGGGGGGGGGGGGGGGGGGGGGGGGGGGGGGFGGGGGGGGGGGGGGGGGGGGGGGGGGGGGGGGGGGGGGGGGGGGGGGGGGGGGGGGGGGGGGGGGGGGGGGGGGGGGGGGFGGFGFGGGGGGGGGGGGGGGGGGGGGFFFFFFFFFEFFFFFFFFFFFFDFFFFFFFEEFFFFFFDB@B@2;@FFFFEFF?FDFFFFFFFFB9>??F?9?F?B2>)(-23069:FFFF0<?(((-3
@M04999:289:000000000-L3R54:1:1101:12049:11501 2:N:0:422
GACTACTCGGGTATCTAATCCTGTTTGCTCCCCACGCTTTCGCATCTCAGCGTCAGTATCTGTCCAGAAGGCCGCCTTCGCCACCGGTATTCCTCCACATCTCTACGCATTTCACCGCTACACGTGGAATTCTACCTTCCTCTACAATACTCCAGATAACCAGTTTTAAGTGCAATTCCCAGGTTGAGCCCGGGGCTTTCACACCTAACTTAATTATCCGCCTACATGCCCTTTACGCCCAGTCATTCCGATTAACGCTCGCACCCTCCGTATTACCGCGGCTGCTGGCACGGAGTTAGCC
+
CCCCCGGGGGGGGGGGGGGGGGGGGGGGGGGGGGGGGGGGGGGGGGGGGGGGGGGGGGGGGGGGGGGGGGGGGGGGGGGGGGGGGGGGGGGGGGGGGGGGGGGGGGGGGGGGGGGGGGGGGGGGGGGGGGGGGGGGGGGGGGGGGGGGGGGGGGGGGGGGGGGGGGGDFGGGGGGGFGFGGGGGGGGGGGGGGGGGGGGGFFFFFFFFFFEFFFFFFFFFFFFFFFFFFBFFFFFFFFFFD?@@AFFFFF<DDFFFFFFFFFFF><BBBFFFF7249:>6>FFFF:?:F?DFBBF?F4<A7
@M04999:289:000000000-L3R54:1:1101:2347:11525 2:N:0:422
TCTTGACTACTAGGGTATCTAATCCTGTTCGCTCCCCACGCTTTCGTCCATCAGCGTCAATCGGTATTTAGTAACCTGCCTTCGCAATCGGGGTTCTGTGTAATATCTATGCATTTCACCGCTACACTACACATTCCAGCTACTTCAATACTATTCAAGATTAACAGTATCAACGGCAGTTCTACAGTTAAGCTGCAGGTTTTCACCGCTGACTTATCAACCCGCCTACGGACCCTTTAAACCCAATAAATCCGGCTAACGCTCGCATCCTCCGTATTACCGCGGCTGCTGGCACGGAGTT
+
CCCCCGGGGGGGGFGGGGGGGGGGGGGGGGGGGGGGGGGGGGGGGGGGGGGGGGGGGGGGGGGGGGGGGGGGGGGGGGGGGGGGGGGGGGGGGGGGGFFGGGGGFGGGGGGGGGGGGFGGGGGGGGGGGGGGGGGGGGGGGGGGGGFFGGGGGGGGGGGGGGGGGGGGGGGGGGGGBG>FGGGGGGGGGGGGGGFGCGDCFFFFFFFBF9AAFFFFFFFFFDABAFF>DF@DBB@DFFFFFFD;FFFF@EFF@@9(176;2>DFB>9<BF>7?B?FF:AA)39236(7<>F??:<<;67:<
@M04999:289:000000000-L3R54:1:1101:10940:11534 2:N:0:422
ACGACTACACGGGTATCTAATCCTGTTCGCTCCCCACGCTTTCGTCCATCAGCGTCAATCGGTATTTAGTAACCTGCCTTCGCAATCGGGGTTCTGTGTAATATCTATGCATTTCACCGCTACACTACACATTCCAGCTACTTCAATACTATTCAAGATTAACAGTATCAACGGCAGTTCTACAGTTAAGCTGCAGGTTTTCACCGCTGACTTATCAACCCGCCTACGGACCCTTTAAACCCAATAAATCCGGATAACGCTCGCATCCTCCGTATTACCGCGGCTGCTGGCACGGAGTT
+
CCCCCGGGGGGGGGGGGGGGGGGFGGGGGGGGGGGGGGGGGGGGGGGGGGGGGGGGGGGGGGGGGGFGGGGGGGGGGGGGGGGGGGGFGGGGGGGGGGGGGGGGGGGGGGGGGGGGGGGGGGGGGGGGGGGGGGGGDGGFGFGGGGGGGGGGGGGGGGGGGGGGGGGGGGGGGGGGFDFGFGGGFGGGGGFGGGGGGGFGFFFFFBDBBFFFFFFFFAF9?=AFFFFF=>B>FFFFFEEF@?FFFE@FEEFF@D16AFFF??BB>:>FF<?;:B<FBA<21099>;:BB0(3829(33:
@M04999:289:000000000-L3R54:1:1101:26770:11543 2:N:0:422
TAGTGACTACAAGGGTATCTAATCCTGTTTGCTACCCACGCTTTCGAGCATGAACGTCAGTGTTATCCCAGGAGGCTGCCTTCGCCATCGGTATTCCTCCACATCTCTACGCATTTCACTGCTACACGTGGAATTCTACCTCCCTCTGACACACTCTAGTTTGACAGTTTCAAATGCACGTCCCAAGTTGAGCTCGGGGATTTCACATCTGACTTATCTAACCGTCTGCGCTCGCTTTACGCCCAGTAATTCCGATTAACGCTCGCACCCTACGTATTACCGCGGCTGCTGGCACGTAGTT
+
CCCCCGGGGGGGGGGGGGGGGGGGGGGGGGGGGGGGGGGGGGGGGGGGGGGGGGGGGGGGGGGGGGGGGGGGGGGGGGGGGGGGGGGGGGGGGGGGGGGGGGGGGGGGGGGGGGGGGGGGGGGGGGGGGGGGGGGGGGGGGGGGGGGGGGGGGGGGGGGGGDGGGFGGGGGGGGGGFGFCGGGGGGCFFGGFGGGGGGGDDFFFFFFFEFFFE>FFFFFFA=CAFFFDE=BFFFFDFD:FFFF=;?=C)?CEFEDFF<EEDBFF>>FF>?FFFFFFFFFF>B99>96;?>>:?<<B::<3<
@M04999:289:000000000-L3R54:1:1101:15746:11597 2:N:0:422
CTGACTACTAGGGTATCTAATCCTGTTTGCTCCCCACGCTTTCGCATCTCAGCGTCAGTATCTGTCCAGAAGGCCGCCTTCGCCACCGGTATTCCTCCACATCTCTACGCATTTCACCGCTACACGTGGAATTCTACCTTCCTCTACAATACTCCAGATAACCAGTTTTAAGTGCAATTCCCAGGTTGAGCCCGGGGCTTTCACACCTAACTTAATTATCCGCCTACATGCCCTTTACGCCCAGTCATTCCGATTAACGCTCGCACCCTCCGTATTACCGCGGCTGCTGGCACGGAGTT
+
CCCCCGGGGGGGGGGGGGGGGGGGGGGGGGGGGGGFGGGGGGGGGGEGGGGGFGGGGGGGGGGGFGGGGGGGGGGGGGGGGGGGGGFGGGGGGGGGGGGGGGGGGGGGGGGGGGGGGGGGGGGGGGGGGGGGGGGGGGGGGGGGGGGGGGGGGGGGGGGGGGGGGGGGGGGGGGGGFFFGGGGGFGGGGGGGGGGGGGGGFFFAFF>A@@FFFFFFEFFFF=DFFFFEFF@EFFFFFFDFFFFF@FFFFFFE<0;7CC@BF@FF9>FF??:>???B>FF00;09F>BBBBF77:(31:B
@M04999:289:000000000-L3R54:1:1101:3958:11629 2:N:0:422
TGAAAGACTACTAGGGTATCTAATCCTGTTCGCTCCCCACGCTTTCGTCCATCAGCGTCAATCGGTATTTAGTAACCTGCCTTCGCAATCGGGGTTCTGTGTAATATCTATGCATTTCACCGCTACACTACACATTCCAGCTACTTCAATACTATTCAAGATTAACAGTATCAACGGCAGTTCTACAGTTAAGCTGCAGGTTTTCACCGCTGACTTATCAACCCGCCTACGGACCCTTTAAACCCAATAAATCCGGATCACGCTCGCATCCTCCGTATTACCGCGGCTGCTGGCACGGAGT
+
CCCCCGGGGGGGGGGGGGGGGGGGGGGGGGGGGGGGGGGGGGGGGGGGGGGGGGGGGGGGGGGGGGFGGGGGGGGGGGGGGGGGGGGGGGGGGGGGGGGGGGGGGGGGGGGGGGGGGGGGGGGGGGGGGGGGGGGGGGGGGGGGGGGGGGGGGFGGGGGGGGGGGGGGGGGFGGGGFGDGGGGGCGGGGGAEGGGGGGGGFFFFFFFFFFFFFFFFFFFFFFFFFBBA@FFD@F=@DDEFF<ADF;=@EFFFFEFF02(65?@@FFFFFFFFFB142:3:A<6>036;>F:??:7??>F>:
@M04999:289:000000000-L3R54:1:1101:13051:11635 2:N:0:422
TTATCGACTACTCGGGTATCTAATCCTGTTCGCTACCCATGCTTTCGAGCCTCAGCGTCAGTAACAGACCAGAGAGCCGCCTTCGCCACTGGTGTTCTTCCATATATCTACGCATTTCACCGCTACACATGGAGTTCCACTCTCCTCTTCTGCACTCAAGTCTCTCAGTTTCCGATGCTCTTCCTCAGTTAAGCTGAGGGCTTTCACATTCAGACTTAAAAGACCGCCTGCGCTCCCTTTACGCCCAATAAATCCGGACAACGCTTGCCACCTACGTATTACCGCGGCTGCTGGCACGT
+
CCCCCGGGGGGGGGGGGGGGGGGGGGGGGGGGGGGGGGGGGGGGGGGGGGGGGGGGGGGGGGGGGGGGGGGGGGGGGGGGGGGGGGGGGGGGGGGGGGGGGGGGGGGGGGGGGGGGGGGGGGGGGGGGGGGGGGGGGGGGGGGGGGGGGGGGGGGGGGGGGGGGGGFGGGGGGGGGFGFGGGGGGGGGGGGGGGGGGGGGFFFFFFFFCEFFFFFFFFFCFFDFFFFFFFD@FF@>DFFFFFFFFFFFF@FFFFEF>@BBBFFFFFF??BFFFFFF??A(:4<B;7>9BFFFF4:B?B?
@M04999:289:000000000-L3R54:1:1101:12835:11648 2:N:0:422
GAGACTACAAGGGTATCTAATCCTGTTTGCTCCCCACGCTTTCGCATCTCAGCGTCAGTATCTGTCCAGAAGGCCGCCTTCGCCACCGGTATTCCTCCACATCTCTACGCATTTCACCGCTACACGTGGAATTCTACCTTCCTCTACAATACTCCAGATAACCAGTTTTAAGTGCAATTCCCAGGTTGAGCCCGGGGCTTTCACACCTAACTTAATTATCCGCCTACATGCCCTTTACGCCCAGTCATTCCGATTAACGCTCGCACCCTCCGTATTACCGCGGCTGCTGGCACGGAGTT
+
CCCCCGGGGGGGGGGGGGGGGGGGGGGGGGGGGGGGGGGGGGGGGGGGGGGGGGGGGGGGGGGGGGGGGGGGGGGGGGGGGGGGGGGGGGGGGGGGGGGGGGGGGGGGGGGGGGGGGGGGGGGGGGGGGGGGGGGGGGGGGGGGGGGGGGGGGGGGGGGGGGGGGGGGGGGGFCDGFGFGGGGGGGGFFCFFGGGGGGGGFFFFFFFFFFDEEFFFFFFFFFFFFFFFFFFEFFFFFEDEFFFFEFAEFFF@@F@DFF?FFFFF9>FF???B61?FFFF(((4>>FFB?FB7?:>B(-2
@M04999:289:000000000-L3R54:1:1101:23243:11688 2:N:0:422
TTCTGACTACCCGGGTATCTAATCCTGTTCGCTCCCCACGCTTTCGTCCATCAGCGTCAATCGGTATTTAGTAACCTGCCTTCGCAATCGGGGTTCTGTGTAATATCTATGCATTTCACCGCTACACTACACATTCCAGCTACTTCAATACTATTCAAGATTAACAGTATCAACGGCAGTTCTACAGTTAAGCTGCAGGTTTTCACCGCTGACTTATCAACCCGCCTACGGACCCTTTAAACCCAATAAATCCGGATAACGCTCGCATCCTCCGTATTACCGCGGCTGCTGGCACGGATTT
+
CCCCCGGGGGGGGGGGGGGGGGGGGGGGGGGGGGGGGGGGGGGGGGGGGGGGGGGGGGGGGGGGGGGGGGGGGGGGGGGGGGGGGGFGGGGGGGGGGGGGGGGGGGGGGGGGGGGGGGGGGGGGGGGGGGGGGGGGGGGGGGGGGGGFGGGGGGGGGGGGGGGGGGGGGGGGGGGGBDFGGGGGGGGGGGGGGGGGGGFDFFFFFFFFFFBFFFFFFFFFFDFFFFFFFF@@BF@F@EFFFFFFF;@@FCFC@@F;0<EF@FFFFFF008<772:B??AFA6>F(492:DBBF<<6((((.
@M04999:289:000000000-L3R54:1:1101:4643:11722 2:N:0:422
TTGACTACAGGGGTATCTAATCCTGTTCGCTACCCATGCTTTCGAACCTCAGCGTCAGTTACAGACCAGAGAGCCGCCTTCGCCACTGGTGTTCTTCCATATATCTACGCATTCCACCGCTACACATGGAGTTCCACTCTCCTCTTCTGCACTCAAGAAAAACAGTTTCAGCTGCACTTCCCCGGTTAAGCCGAGGGCTTTCACAGCTGACTTGTTCTCCCGCCTGCGTTCGCTTTACGCCCAATAAATCCGGACAACGCTTGCCACCTACGTATTACCGCTGCTGCTGGCAAGTAGTG
+
CCCCCGGGGGFGGGGGGGGGGGGGGGGGGGGGGGGGGGGGGGGGGGGGGGGGGGGGGGGGGGGGGGGGGGGGGGGGGGGGGGGGGGGGGGGGGGFGGGGGGGGGGGGFGGGGGGGGGGGGGGGGGGFGGGGGGGGGGGGDFGGGGGGGGGGGFFGGFFGFGGGGFGGGGGGGFGGFFCFGGGGGDEEGGGGGGGGGGGGGFFFFFFFFFFFBFFFFFFFEA>@@@BB@@DFFB@DFFFFFFFFD;EF3.9@97<BFB:FBB?:B:<??F??048<?DFF69(7>:0)7)4<()(64).(
@M04999:289:000000000-L3R54:1:1101:25365:11731 2:N:0:422
GACTACTCGGGTATCTAATCCTGTTCGCTACCCATGCTTTCGAGCCTCAGCGTCAGTAACAGACCAGAGAGCCGCCTTCGCCACTGGTGTTCTTCCATATATCTACGCATTTCACCGCTACACATGGAGTTCCACTCTCCTCTTCTGCACTCAAGTCTCTCAGTTTCCGATGCTCTTCCTCAGTTAAGCTGAGGGCTTTCACATTCAGACTTAAAAGACCGCCTGCGCTCCCTTTACGCCCAATAAATCCGGACAACGCTTGCCACCTACGTATTACCGCGGCTGCTGGCACGTAGTTAGC
+
CCCCCGGGGGGGGGGGGGGGGGGGGGGGGGGGGGGGGGGGGGGGGGGGGGGGGGGGGGGGGGGGGGGGGGGGGGGGGGGGGGGGGGGGGGGGGGGGGGGGGGGGGGGGGGGGGGGGGGGGGGGGGGGGGGGGGGGGGGGGGGGGGGGGGGGGGGDGGGGGGGGGGGGGGGGGGGGGFGFGGGGGGGFGGGFGGGGGGGGG7FFFFFFFFFFEEFFFFFFFFBFFFFFFBFFFFFFFEDFFFFFFFFCEFFFBDFFFFF9?B?FBFFFF?B?B29><D<BFB>>BBFB?FF0,2881())).
@M04999:289:000000000-L3R54:1:1101:12074:11745 2:N:0:422
GGGACTACTGGGGTATCTAATCCTGTTTGCTCCCCACGCTTTCGCATCTCAGCGTCGGTATCTGTCCAGAAGGCCGCCTTCGCCACCGGTATTCCTCCACATCTCTACGCATTTCACCGCTACACGTGGAATTCTACCTTCCTCTACAATACTCCAGATAACCAGTTTTAAGTGCAATTCCCAGGTTGAGCCCGGGGCTTTCACACCTAACTTAATTATCCGCCTACATGCCCTTTACGCCCAGTCATTCCGATTAACGCTCGCACCCTCCGTATTACCGCGGCTGCTGGCACGGAGTT
+
CCCCCGGGGGGGGGGGGGGGGGGGGGGGGGGGGGGGGGGGGGGGGGGGGGGGGGGGGGGGGGGGGGGGGGGGGGGGGGGGGGGGGGGGGGGGGGGGGGGGGGGGGGGGGGGGGGGGGGGGGGGGGGGGGGGGGGGGGGGGGGGGGGGGGGGGGGGGGGGGGGGGGGGGGGGGGGDGFGFGGGGFGGGFGGGGGGGGGGGGFFFFFFFFEEFFFFFFFFFFF?FFFFFFFFFEDFFFEFFFFFF6@@ECFEFF;<BFFFB;??B60292(-2(41:?24629BBF>>BF0:?0<?>>;:7
@M04999:289:000000000-L3R54:1:1101:25344:11758 2:N:0:422
AGTCGACTACCAGGGTATCTAATCCTGTTTGCTCCCCACGCTTTCGCATCTCAGCGTCAGTATCTGTCCAGAAGGCCGCCTTCGCCACCGGTATTCCTCCACATCTCTACGCATTTCACCGCTACACGTGGAATTCTACCTTCCTCTACAATACTCTAGTTAACCAGTTTTAAGTGCAATTCCTAGGTTGAGCCCAGTGCTTTCACACCTAACTTAATTATCCGCCTACATGCCCTTTACGCCCAGTCATTCCGATTAACGCTCGCACCCTCCGTATTACCGCGGCTGCTGCCACGTAGTT
+
CCA8CEEEGG<6F>6FGE9FG6@F<<EFGAEGGGEFF@:FGDEGGGGGGDGGGFFGGCGCEDFGGGGGDFGCGG@F,4@@,8ADCBFEAC+@7CFFGGG@EFGD@DCGGDFEEE??FFCFGGEE+?F@E<CC:9EFFGGGGFG8EFFAF82=EGC8>==ECFFFE??9@7ECDCD:997D+=DFFAC9EEGGG@:3++286?A>;F=5>@@=@C@CCFB7BEF=BA>FFB6C=)5>=EEF9295=@1))/75CE@(30766>;<,:>19<:2114<:2<<<1>(37>B674).,492.3:6
@M04999:289:000000000-L3R54:1:1101:7071:11779 2:N:0:422
GCCTTGACTACCAGGGTATCTAATCCTGTTTGCTCCCCACGCTTTCGCATCTCAGCGTCAGTATCTGTCCAGAAGGCCGCCTTCGCCACCGGTATTCCTCCACATCTCTACGCATTTCACCGCTACACGTGGAATTCTACCTTCCTCTACAATACTCCAGATAACCAGTTTTAAGTGCAATTCCCAGGTTGAGCCCGGGGCTTTCACACCTAACTTAATTATCCGCCTACATGCCCTTTACGCCCAGTCATTCCGATTAACGCTCGCACCCTCCGTATTACCGCGGCTGCTGGCACGGAGT
+
CCCCCGGGGGGGGGGGGGGGGGGGGGGGGGGGGGGGGGGGGGGGGGGGGGGGGGGGGGGGGGGGGGGGGGGGGGGFGGGGGGGGGGGGGGGGGGGGGGGGGGGGGGGGGGGGGGGGGGGGGGGGGGGGGGGGGGGGGGGGGGGGGGGGGGGGGGGGGGGGGGGGGGGGFGGGGGGGFGFGGGGGGGGGGGGGGGGGGGGGEFFAFFFFFFFFFAFFFFFFFFFFFFFFFFF?@EEFFFFFF;D>FF;@@E?CFE;??FFECFFFFFFFF1??<?FFF<BFAA1;>>>B>FFF?<:78;694
@M04999:289:000000000-L3R54:1:1101:10738:11867 2:N:0:422
ATGGACTACTCGGGTATCTAATCCTGTTTGCTACCCACGCTTTCGAGCATGAACGTCAGTGTTATCCCAGGAGGCTGCCTTCGCCATCGGTATTCCTCCACATCTCTACGCATTTCACTGCTACACGTGGAATTCTACCTCCCTCTGACACACTCTAGTTTGACAGTTTCAAATGCACGTCCCAAGTTGAGCTCGGGGATTTCACATCTGACTTATCTAACCGTCTGCGCTCGCTTTACGCCCAGTAATTCCGATTAACGCTCGCACCCTACGTATTACCGCGGCTGCTGGCACGTAGTT
+
CCCCCGGGGGGGGGGGGGGGGGGGGGGGGGGGGGGGGGGGGGGGGGGGGGGGGGGGGGGGGGGGGGGGGGGGGGGGGGGGGGGGGGGGGGGGGDGGGGGGGGGGGGGGGGGGGGGGGGGGGGGGGGGGGGGGGGGGGGFGGCGGGGGGGGGGGGGGGGGGGGGGGGGGGGGGGGGGFGFGGGGGGGGGGGGGGGGGGGGGFFFFFFFFFFFFFFFFFFFFFFFFFFFFFFFFBFFFFFFFF>F??FFEFFFFFFFFFEFFB?FFFFFFFFFFFFFAFB<>F;B>>93:BB:<?B?4:1,5
@M04999:289:000000000-L3R54:1:1101:25580:11870 2:N:0:422
TTGGTGACTACCGGGGTATCTAATCCTGTTCGCTCCCCACGCTTTCGTCCATCAGCGTCAATCGGTATTTAGTAACCTGCCTTCGCAATCGGGGTTCTGTGTAATATCTATGCATTTCACCGCTACACTACACATTCCAGCTACTTCAATACTATTCAAGATTAACAGTATCAACGGCAGTTCTACAGTTAAGCTGCAGGTTTTCACCGCTGACTTATCAACCCGCCTACGGACCCTTTAAACCCAATAAATCCGGATAACGCTCGCATCCTCCGTATTACCGCGGCTGCTGGCACGGAGT
+
CCCCCGGGGGGGGGGGGGGGGGGGGGGGGGGGGGGGGGGGGGGGGGGGGGGGGGGGGGGGGGGGGGGGGGGGGGGGGGGGGGGGGGGGGGGGGGGGGGGGGGGGGFGGGGGGGGGGGGGGGGGGGGGGGGGGGGGGGGGGGGGGGGGGGGGGGGGGGGGGGGGGGGGGGGGGGGGGFGFGGGGGGGGGGGGGGGGGFGGFFFACFFFADFFFBFFFFFFFFFFF9>@@DFF@?@FFFFFCEFE@@@;=;8EFFFFB0;BFF?FFFFFFFFF?FBF???BFFB?909>9B<?FBB13?F>6,
@M04999:289:000000000-L3R54:1:1101:13020:11871 2:N:0:422
GTTTGACTACTAGGGTATCTAATCCTGTTCGCTCCCCACGCTTTCGTCCATCAGCGTCAATCGGTATTTAGTAACCTGCCTTTGCAATCGGGGTTCTGTGTAATATCTATGCATTTCACCGCTACACTACACATTCCAGCTACTTCAATACTATTCAAGATTAACAGTATCAACGGCAGTTCTACAGTTAAGCTGCAGGTTTTCACCGCTGACTTATCAACCCGCCTACGGACCCTTTAAACCCAATAAATCCGGATAACGCTCGCATCCTCCGTATTACCGCGGCTGCTGGCACGGAGTT
+
CCCCCGGGGGGGGGGGGGGGGGGGGGGGGGGGGGGGGGGGGGGGGGGGGGGGGGGGGGGGGGGGGGGGGGGGGGGGGGGGFGGGGGGFGGGGGGGGGGGGGGGGFGGGGGGGGGFGGGGGGGGGGGGGGGGGGGGGGGGGGGGGGGGGGGGGGGGGGGGGGGGGGGGGGGGGGGGDEGFGGGGGGGGGGGGGGGGGGGGGFFFFFFFFFFFAFFFFFFFFFFFAAAFFFFFFFFFFFFFFE=DF@?;;A<EE@@6;;@EEFB;89>>292.3893<??<DABFFF1((47:817<?9>>B:
@M04999:289:000000000-L3R54:1:1101:19501:11883 2:N:0:422
TGCGGACTACTAGGGTATCTAATCCTGTTCGCTACCCACGCTTTCGAGCCTCAGCGTCAGTTACTAGCCAGTCAGCCGCCTTCGCCACTGATGTTCTTCCATATATCTACGCATTTCACCGCTACACATGGAGTTCCACTGACCTCTCTAGCACTCAAGTCTTACAGTTTCTGATGCACGTCCATAGTTGAGCTATGACCTTTCACATCAGACTTATTAGACCGCCTGCGCTCCCTTTACGCCCAATAATTCCGGACAACGCTCGCCACCTACGTATTACCGCGGCTGCTGGCACGTAGTT
+
CCCCCGGGGGGGGGGGGGGGGGGGGGGGGDGGGGGGGGGGGGGGGGGGGGGGGGGGGGGGFGGGGGGGGGGGGGGGGGDGGGGGGGGGGGFGFGGGGGGGGGGGGFGGGGGGGDFGGGGGGGGGGGGGGGGCEBFGFGGGGGGGGGGGFFGGGFGGGGGGG:FGGGGGGGGGGGGGFGFGGG>EFFFFGGGGGGD77=879CFF?FEACE@:@AFFCAFFFE@5=AFDFBF>@B=F=E=F9@F>FFFEFCFFF@B;BB?;>6?7>F>BF?FFFF?2>39<>?BFFFFBFF?B::?643(45
@M04999:289:000000000-L3R54:1:1101:7206:11884 2:N:0:422
GACTACTCGGGTATCTAATCCTGTTCGCTCCCCACGCTTTCGTCCATCAGCGTCAATCGGTATTTAGTAACCTGCCTTCGCAATCGGGGTTCTGTGTAATATCTATGCATTTCACCGCTACACTACACATTCCAGCTACTTCAATACTATTCAAGATTAACAGTATCAACGGCAGTTCTACAGTTAAGCTGCAGGTTTTCACCGCTGACTTATCAACCCGCCTACGGACCCTTTAAACCCAATAAATCCGGATAACGCTCGCACCCTACGTATTACCGCGGCTGCTGGCCCGTAGTTAGCC
+
CCCCCGGGGGGGGGGGGGGGGGGGGGGGGGGGGGGGGFGGGGGGEGFGGGGGGGGGGGGGGFGGFGGGGGGGGGGGGGGGGCGCFGEFG:FFGGGGGGGGGGGGGGGGGGGGGGGDCGGGGGGGGGGGGGGGGGGGGGGGGGGFFGGGCFGGGGGGGGGGGGGGGGGGGGEEGDGGF?FGGGGFGGGGGFF?FFGDGGGGCFFFEDBEFFFEFFFFFFFFEFF>B@D@FF?DFEEE=EFFFFF4AE?CEF@07274;08;(29>>?B?::8<9>2<<(49661012>2,(44,4(()6<A>
@M04999:289:000000000-L3R54:1:1101:15186:11906 2:N:0:422
ACAGGGGTATCTAATCCTGTTCGCTACCCATGCTTTCGAACCTCAGCGTCAGTTACAGACCAGAGAGCCGCCTTCGCCACTGGTGTTCTTCCATATATCTACGCATTCCACCGCTACACATGGAGTTCCACTCTCCTCTTCTGCACTCAAGAAAAACAGTTTCAGCTGCACTTCCCCGGTTAAGCCGAGGGCTTTCACAGCTGACTTGTTCTCCCGCCTGCGTTCGCTTTACGCCCAATAAATCCGGACAACGCTTGCCACCTACGTATTACCGCGGCTGCTGGCACGTAGTTAGCCGTGC
+
CCCCCGGGGGGGGGGGGGGGGGGGGGGGGCFGGGGGGGGGGGGGGGGGGGGGGGGGGGFGGGGFGGGGGGGGGGGGGGGGGGGGGGGGGGGGGGGGFGGGGGGGGGGGGGGGGGGGGGGGGGGGGGGGGGGGGGGGGGGGGGGGGGGGGGGGGGGFGGGGGGGGGGGGGGGGGGGGFGFGGGFGGGGGGGGGGGGGGGGFFFFFFFFFFFFFFFFBFFFFFFFFDDFFFFFFFFFF?08FEFFFFF2?>FBF9>?B6::ABB?:BFFFAFA923>9B>92::??B?FFFF<FA2<B>9:1,
@M04999:289:000000000-L3R54:1:1101:11282:11907 2:N:0:422
GTGACTACTGGGGTATCTAATCCTGTTCGCTCCCCACGCTTTCGTCCATCAGCGTCAATCGGTATTTAGTAACCTGCCTTCGCAATCGGGGTTCTGTGTAATATCTATGCATTTCGCCGCTACACTACACATTCCAGCTACTTCAATACTATTCAAGATTAACAGTATCAACGGCAGTTCTACAGTTAAGCTGCAGGTTTTCACCGCTGACTTATCAACCCGCCTACGGACCCTTTAAACCCAATAAATCCGGATAACGCTCGCATCCTCCGTATTACCGCGGCTGCTGGCACGGAGTT
+
CCCCCGGGGGGGGGGGGGGGGGGGGGGGGGGGGGGGGGGGGGGGGGGGGGGGGGGGGGGGGGGGGGGGGGGGGGGGGGGGGGGGGGGGGGGGGGGGGGGGGGGGGGGGGGGGGGGGGGGGGGGGGGGGGGGGGGGGGGGGGGGGGGFGGGGGGGCEGGGGGGGGGGGGGGGGG6DEFGFGFGGGGGGGGGGGGGGGGFGGFFFFFFFFFFFFFFFFFCFBF>BFFDDFFF>FFF@FFF3;@7D@F@3CEFFFF@??A@@BFFFFF20:?FBF?0::9A2096;BFFF?B:B?F?FF;67
@M04999:289:000000000-L3R54:1:1101:6940:11936 2:N:0:422
GTTTGACTACCCGGGTATCTAATCCTGTTTGCTCCCCACGCTTTCGCATCTCAGCGTCAGTATCTGTCCAGAAGGCCGCCTTCGCCACCGGTATTCCTCCACATCTCTACGCATTTCACCGCTACACGTGGAATTCTACCTTCCTCTACAATACTCCAGATAACCAGTTTTAAGTGCAATTCCCAGGTTGAGCCCGGGGCTTTCACACCTAACTTAATTATCCGCCTACATGCCCTTTACGCCCAGTCATTCCGATTAACGCTCGCACCCTCCGTATTACCGCGGCTGCTGGCACGGAGTT
+
CCCCCGGGGGGGGGGGGGGGGGGGGGGGGGGGGGGGGGGGGGGGGGGGGGGGGGGGGGGGGGGGGGGGGGGGGGGGGGGGGGGGGGGGGGGGGGGGGGGGGGGGGGGGGGGGGGGGGGGGGGGGGGGGGGGGGGGGGGGGGGGGGGGGGGGGGGGGGGGGGGGGGGGGGCFGGGGGFGFGGGGFGGGGGGGGGGGGGGGGFFFFFFFFFFFFFFFFFFFFFEEFFFFFF;EFEEFFFF<ADFFFFF;EFFEFFFFFF?AA1;?FFF>>9?FFBB:03>BD2?B6091BFFF::?7?41;:4
@M04999:289:000000000-L3R54:1:1101:16978:11946 2:N:0:422
CGTGACTACTGGGGTATCTAATCCTGTTTGCTCCCCACGCTTTCGCATCTCAGCGTCAGTATCTGTCCAGAAGGCCGCCTTCGCCACCGGTATTCCTCCACATCTCTACGCATTTCACCGCTACACGTGGAATTCTACCTTCCTCTACAATACTCTAGTTAACCAGTTTTAAGTGCAATTCCTAGGTTGAGCCCAGGGCTTTCACACCTAACTTAATTATCCGCCTACATGCCCTTTACGCCCAGTCATTCCGATTAACGCTCGCACCCTCCGTATTACCGCGGCTGCTGGCACGGAGTTT
+
CCCCCGGGGGGGGGFGGGGGGGGGGGGGGGGGGGGGGGGGGGGGGGGGGGGGGGGGGGGGGGGGGGGGGGGGGGGGGGGGGDGGGGGCGGGGGGGGGGGGGFDFFGGGGGGGGGGGGDGDGGGGGGGGGGGGGGGGGGGGGGGGGGGGGFGGGGGGGGGGGGGGGGFFFFGFGGGGFGFGGGGGGGGGGGGGGGGGFDGGFFFFFFFFFFFFFFFFFFFFFE99ADADEEFFFBFFFEF>F2:>DE<FCECFE1;DFECF9;6@;1296??F;:04(66<4990170:8:>B??F61,8<)
@M04999:289:000000000-L3R54:1:1101:20260:11994 2:N:0:422
GGCGACTACTGGGGTATCTAATCCTGTTCGCTACCCATGCTTTCGAACCTCAGCGTCAGTTACAGACCAGAGAGCCGCCTTCGCCACTGGTGTTCTTCCATATATCTACGCATTCCACCGCTACACATGGAGTTCCACTCTCCTCTTCCGCACTCAAGAAAAACAGTTTCAGCTGCACTTCCCCGGTTAAGCCGAGGGCTTTCACAGCTGACTTGTTCTCCCGCCTGCGTTCGCTTTACGCCCAATAAATCCGGACAACGCTTGCCACCTACGTATTACCGCGGCTGCTGGCACGTAGTTT
+
CCCCCGGGGGGGGGGGGGGGGGGGGGGGGGGG@@EFFGGGGGGGGGGGGGGGGGGGGGGGGGGGGGGGGGGGGGGGGGGGGGGGGGGGGGGGGGGGGGGGGGGGGGGGGGGGGGGGGGGGGGGEGGGGGGGGGGGGGGGGGGGGGGGGGGGGGEGGGGGGGFEGGGGGGGGGFGGGFGFGGGGGGGGGGGGGGGGDGDDGFFFFFFFFEFFFFFFFFFFFFFFFF@FFFFF;@FFFDFEFF@FF?02<:49?;;?BBFFF9?:BB>BD:2?F:1?A?D2)-((-776?2:?B7.4(4<?B)
@M04999:289:000000000-L3R54:1:1101:8721:12010 2:N:0:422
GACTACTGGGGTATCTAATCCTGTTCGCTCCCCACGCTTTCGTCCATCAGCGTCAATCGGTATTTAGTAACCTGCCTTCGCAATCGGGGTTCTGTGTAATATCTATGCACTTCACCGCTACACTACACATTCCAGCTACTTCAATACTATTCAAGATTAACAGTATCAACGGCAGTTCTACAGTTAAGCTGCAGGTTTTCACCGCTGACTTATCAACCCGCCTACGGACCCTTTAAACCCAATAAATCCGGATAACGCTCGCATCCTCCGTATTACCGCGGCTGCTGGCACGGAGTTAGCC
+
CCCCCGGGGGGGGGGGGGGGGGGGGGGGGGGGGGGGGGGGGGGGGGGGGGGGGGGGGGGGGGGGGGGGGGGGGGGGGGGGGGCFGGGGGGGGGGGGGGGGGGGGGGGGGGGGGGGGGGGGGGGGGGGGGGGGGGGGGGGGGGGGGGGGGGGGGGGGGGGGGGGGGGGGGGGCEGGGFGFGGGGGGGGGGGGGGGGGFGGGFFFFFFFEDFEFFFFFFFEFEFAFFFFFBB@DFFFFFFFFFFFFFFFEEFFDFFAEFFFD>>FFFF?DFBFFF:ABA:>B99>FFFFFF:?B;(1:19A97
@M04999:289:000000000-L3R54:1:1101:9183:12011 2:N:0:422
ACCGAGACTACTGGGGTATCTAATCCTGTTTGCTCCCCACGCTTTCGCATCTCAGCGTCAGTATCTGTCCAGAAGGCCGCCTTCGCCACCGGTATTCCTCCACATCTCTACGCATTTCACCGCTACACGTGGAATTCTACCTTCCTCTACAATACTCTAGTTAACCAGTTTTAAGTGCAATTCCTAGGTTGAGCCTAGGGCTTTCACACCTAACTTAATTATCCGCCTACATGCCCTTTACGCCCAGTCATTCCGATTAACGCTCGCACCCTCCGTATTACCGCGGCTGCTGGCACGGAGT
+
CCCCCGGGGGGGGGGGGGGGGGGGGGGGGGGGGGGGGGGGGGGGGGGGGGGGGGGGGGGGGGGGGGGGGGGGGGGGGGGGGGGGGGGGGGGGGGGGGGGGGGGGGGGGGGGGGGGGGGGGGGGGGGGGGGGGGGGGGGGGGGGGGGGGGGGGGAGGGGGGGGGGGGGGGGGGGGGGFGFGGGGGGGGGGGGGGGGGGGGGFFFFFFFFEFFFFFFFFFFFFFFFDFD=@FEEFFFFFFFFF@DFBDFEFFEEFFF?<DFEC6@FD9>B>>6?FFFFFF>BF<<FFF9B9?FF:?:DFB(3-
@M04999:289:000000000-L3R54:1:1101:2707:12044 2:N:0:422
TCAGACTACTCGGGTATCTAATCCTGTTCGCTACCCATGCTTTCGAACCTCAGCGTCAGTTACAGACCAGAGAGCCGCCTTCGCCACTGGTGTTCTTCCATATATCTACGCATTCCACCGCTACACATGGAGTTCCACTCTCCTCTTCTGCACTCAAGAAAAACAGTTTCAGCTGCACTTCCCCGGTTAAGCCGAGGGCTTTCACAGCTGACTTGTTCTCCCGCCTGCGTTCGCTTTACGCCCAATAAATCCGGACAACGCTTGCCACCTACGTATTACCGCGGCTGCTGGCACATATTT
+
CCCCCGGGGGGGGGGGGGGGGGGGGGGGGGGGGGGGGGGGGGGGGGGGGGGGGGGGGEGGGGGGGGGGGGGGGGGGGGGGGGGGGGGGGGGGGGGGGGGGGGGGGGGGGGGGGGGGGGGGGGGGGGGGGGGGGGGGGGGGGGGGGGGGGGGGGGGGGGGGGGGGGGGGGGGGGGGGFGFGGFGGGGGGGGGGGGGGGGGGFFFFFFFFFFFFFFFFFFFFFB>@FFFFF@DFFFFD<CCFDBF@;3);9CEFB;?BF??3(4<?F7)4?:7?FF<DFAD<(49;99><?:B6?<?D)))6
@M04999:289:000000000-L3R54:1:1101:27838:12046 2:N:0:422
GACTACCAGGGTATCTAATCCTGTTCGCTCCCCACGCTTTCGTCCATCAGCGTCAATCGGTATTTAGTAACCTGCCTTCGCAATCGGGGTTCTGTGTAATATCTATGCATTTCACCGCTACACTACACATTCCAGCTACTTCAATACTATTCAAGATTAACAGTATCAACGGCAGTTCTACAGTTAAGCTGCAGGTTTTCACCGCTGACTTATCAACCCGCCTACGGACCCTTTAAACCCAATAAATCCGGATAACGCTCGCATCCTCCGTATTACCGCGGCTGCTGGCACGGAGTTAGCC
+
CCCCCGFGGGGGGGGGGGGGGGGGGGGGGGGGGGGGDFGGGGGGGGGGGGGGGGGGGGGGEGGFFGGGGGGGGGGGGGGGGFGEGGGGGGGGGGGGGGGGGFGFEEFFGGGGGGGGGGGGGGGGGGGGGGFGEFGGGGGGGGGGFGGGGG;EGEGGGGGGGGGGGGGGEGEGCEGFFGFGGGGGGGGGGGGGGGGFGGGFCFFEFEEDFEFCEBFFFF>AFFFFFD?DFFFFD=4?47BFF08E@<EE8;>3<;A@?1386(2:BB<A?FF:??AF2:99BFFFF?DB(.8?20;?:><B:
@M04999:289:000000000-L3R54:1:1101:3987:12058 2:N:0:422
GAGGACTACAGGGGTATCTAATCCTGTTCGCTACCCATGCTTTCGAACCTCAGCGTCAGTTACAGACCAGAGAGCCGCCTTCGCCACTGGTGTTCTTCCATATATCTACGCATTCCACCGCTACACATGGAGTTCCACTCTCCTCTTCTGCACTCAAGAAAAACAGTTTCAGCTGCACTTCCCCGGTTAAGCCGAGGGCTTTCACAGCTGACTTGTTCTCCCGCCTGCGTTCGCTTTACGCCCAGTAAATCCGGACAACGCTTGCCACCTACGTATTACCGCGGCTGCTGGCCCGGAGTT
+
CCCCCGGGGGGGGGGGGGGGGGGGGGGGGGGGGGGGGGGGGGGGGGGGGGGGGGGGGGGGGGGGGGGGGGGGGGGGGGGGGGGGGGGEGFGGGGGGGGGGGGGGGGGGGGGGGGGGGGGGGGGGGGGGGGGGFGGGGGGGGGGGGGGGGGGGGFGGGGGGFGGGGGGGGGGGGFGGFGFGGGGGGGGGGGGGGGGGGGDGA4AAAAFFBE3@AEFFEFFFF@=@FDBFB;;?FFFDFFFEFFF?FFFEEEF;B9?21829>FFFFFFF?4(((43<:)--(39;999BBF?((--91314
@M04999:289:000000000-L3R54:1:1101:15101:12087 2:N:0:422
GGACTACAAGGGTATCTAATCCTGTTCGCTCCCCACGCTTTCGTCCATCAGCGTCAATCGGTATTTAGTAACCTGCCTTCGCAATCGGGGTTCTGTGTAATATCTATGCATTTCACCGCTACACTACACATTCCAGCTACTTCAATACTATTCAAGATTAACAGTATCAACGGCAGTTCTACAGTTAAGCTGCAGGTTTTCACCGCTGACTTATCAACCCGCCTACGGACCCTTTAAACCCAATAAATCCGGATAACGCTCGCATCCTCCGTATTACCGCGGCTGCTGGCACGGAGTTAGC
+
CCCCCGGGGGGGGGGGGGGGGGGGGGGGGGGGGGGGGGGGGGGGGGGGGGGGGEGGGGGGGGGGGGGGGGGGGGGGGGGGGGGGGGGGGGGGGGGGDGGFGGGGGGGGGGGGGGGGFFGGGGGGGGGGGCFFFGGGGGGGGGGGGFGGGGGGGG=FGGGGGGGGGGFGGGGG@EGGFFFGGGFGGGGGGGGGGFFFGGG?CFFFFFFA5CEAE6BCEFFDFFA==@>@>>=@FBBEEFFFFF05;);CFE>;6,1;<DF??@>F1927AB>F6:,.<6:02907((5428(56411<:AD<
@M04999:289:000000000-L3R54:1:1101:20970:12121 2:N:0:422
TGCGACTACTGGGGTATCTAATCCTGTTCGCTACCCATGCTTTCGAACCTCAGCGTCAGTTACAGACCAGAGAGCCGCCTTCGCCACTGGTGTTCTTCCATATATCTACGCATTCCACCGCTACACATGGAGTTCCACTCTCCTCTTCTGCACTCAAGAAAAACAGTTTCAGCTGCACTTCCCCGGTTAAGCCGAGGGCTTTCACAGCTGACTTGTTCTCCCGCCTGCGTTCGCTTTACGCCCAATAAATCCGGACAACGCTTGCCACCTACGTATTACCGCGGCTGCTGGCACGTAGTT
+
CCCCCGGGGGGGGGGGGGGGGGGGGGGGGGGG@CEFGGGGGGGGGGGGGGGGGGGGGGGGGGGGGGGGGGGGGGGGGGGGGGGGGGGGGGGGGGGGGGGGGGGGGGGGGGGGGGGGGGGGGGGGGGGGGGGGGGGGGGGGGGGGGGGGGGGGGGGGGGGGGGGGGGGGGGGGGGGGFGFGFGGGGGGGGGGGGGGGGGGGFFFFFFFFFFFDFFFFFFFFFBBFFFFFFFFDDFDFFFFFFBF@?D;<EBFFBBFFBF<>FFFFFFB?(4?F?<DBBAFBF>FF61>?FBF04<:?:BBF
@M04999:289:000000000-L3R54:1:1101:28341:12162 2:N:0:422
GACTACACGGGTATCTAATCCTGTTTGCTCCCCACGCTTTCGCATCTCAGCGTCAGTATCTGTCCAGAAGGCCGCCTTCGCCACCGGTATTCCTCCACATCTCTACGCATTTCACCGCTACACGTGGAATTCTACCTTCCTCTACAATACTCCAGATAACCAGTTTTAAGTGCAATTCCCAGGTTGAGCCCGGGGCTTTCACACCTAACTTAATTATCCGCCTACATGCCCTTTACGCCCAGTCATTCCGATTAACGCTCGCACCCTCCGTATTACCGCGGCTGCTGGCACGGAGTTAGCC
+
CCCCCGGGGGGGGGGGGGGGGGGGGGGGGGGGGGGGGGGGGGGGGGGGGGGGGGGGGGGGGGGGGGGGGGGGGGGGGGGGGGGGGGGGGGGGGGGGGGGGGGGGGGGGGGGGGGGGGGGGGGGGGGDGGGGGGGGGGGGGGGGGGGGGGGGGGFGGGGGGGGGCGGGGGGGGGGGGFGFGGGGGGGGGGGGGGGGGDDFGFFFFEFFFFFFFFFFFFFFFFFFFFFFFFEFEFFFFFFFF?D@FFFFFF;FDFDCFFFF?>9969?<BFFB<??FFA?>>FF;>6:?864>3(4;?:>>).
@M04999:289:000000000-L3R54:1:1101:16395:12163 2:N:0:422
GCGACTACCGGGGTATCTAATCCTGTTTGCTCCCCACGCTTTCGCATCTCAGCGTCAGTATCTGTCCAGAAGGCCGCCTTCGCCACCGGTATTCCTCCACATCTCTACGCATTTCACCGCTACACGTGGAATTCTACCTTCCTCTACAATACTCCAGATAACCAGTTTTAAGTGCAGTTCCCAGGTTGAGCCCGGGGCTTTCACACCTAACTTAATTATCCGCCTACATGCCCTTTACGCCCAGTCATTCCGATTAACGCTCGCACCCTCCGTATTACCGCGGCTGCTGTCACGGAGTT
+
CCCCCGGGGGGGGGGGGGGGGGGGGGGGGGGGGGGGGGGGGGGGG:FGGGGGGGGGGGGGGGGGGGGGGGGGGGGGGGGGGGGGGGGGGGGGGGGGGGGGGGGGGGGGGGGGGGGGGGGGGGGGGGGGGGGGGGGGGGGGGGGGGGGGGGGGGGGGGGGGGGGGGGGGGGGGGGGGFGFGGGGGGGGGGGGGGGGGGGGGFFFFFFFFFFFFFFFFFFFFFFDFFFFFFFFFFFFFFFDFFFFFFFFFC?CEFBFFFFFFF?;;9BB<?BFF:<<74<A?FFB>F>?F?)54<:69023
@M04999:289:000000000-L3R54:1:1101:25943:12184 2:N:0:422
CTACGACTACACGGGTATCTAATCCTGTTCGCTACCCATGCTTTCGCTCCTCAGCGTCAGTTACTGCCCAGAGACCTGCCTTCGCCATCGGTGTTCCTCCTGATATCTGCGCATTTCACCGCTACACCAGGAATTCCAGTCTCCCCTACAGCACTCAAGTCAGCCCGTATCGCCTGCACGCCCGGAGTTAAGCCCCGGAATTTCACAGACGACGCGACAAACCACCTACGAGCTCTTTACGCCCAGTAATTCCGGACAACGCTCGCACCCTCCGTATTACCGCGGCTGCTGGCAAGGAGTT
+
CCCCCGGGGGGGGGGGGGGGGGGGGGGGGGGGGGGGGGGGGGGGGGGGGGGGGGGGGGGGGGGGGGGGGGGGGGGGGGGGGGGGGGGGGGGGGGGGGGGGGGGGGGGGGGGGGGGGGGGGGGDGGGGGGGGGGGGGGGGGGGGGGGGGGGGGGGGGGGGGGGGGGGGGGGGGGGGGFFFGGGGGGGGGGGGGGGGGGGDGFFFFFFFFFFBFFFFF9D:@FFFFBFBFFF:?BFFAFFFFFFBFF?>2AFAFFBBFF>:B>(((-21196(-:>1<7?><<:973;>>??)4?0)(4(32,
@M04999:289:000000000-L3R54:1:1101:9664:12225 2:N:0:422
GTGCGACTACAGGGGTATCTAATCCTGTTCGCTCCCCACGCTTTCGTCCATCAGCGTCAATCGGTATTTAGTAACCTGCCTTCGCAATCGGGGTTCTGTGTAATATCTATGCATTTCACCGCTACACTACACATTCCAGCTACTTCAATACTATTCAAGATTAACAGTATCAACGGCAGTTCTACAGTTAAGCTGCAGGTTTTCACCGCTGACTTATCAACCCGCCTACGGACCCTTTAAACCCAATAAATCCGGATAACGCTCGCATCCTCCGTATTACCGCGGCTGCTGGCACGGAGTT
+
CCCCCGGGGGGGGGGGGGGGGGGGGGGGGGGGGGGGGGGGGGGGGGGGGGGGGGGGGGGGGGGGGGGGGGGGGGGGGGGGGGGGGGGGGGGGGGGGGGGGGGGGGGGGGGGGGGGGGGGGGGGGGGGGGGGGGGFGGGGGGGGGGGGGGGGGGGGGGGGGGGGGGGGGGGGFGGGDFGFGGGGGGGGGGGGGGGGGGGGGFFFFFFFFFFFFFFFFFFFFFFFFFFFFF@2@BFFFFFFFFFFFFF@EEFFFEF60;@F<1;:<B1>?FF>A7>FFFBB9<B0>FF;>::0:B0<B199??
@M04999:289:000000000-L3R54:1:1101:21667:12271 2:N:0:422
AGACTACACGGGTATCTAATCCTGTTCGCTCCCCACGCTTTCGTCCATCAGCGTCAATCGGTATTTAGTAACCTGCCTTCGCAATCGGGGTTCTGTGTAATATCTATGCATTTCACCGCTACACTACACATTCCAGCTACTTCAATACTATTCAAGATTAACAGTATCAACGGCAGTTCTACAGTTAAGCTGCAGGTTTTCACCGCTGACTTATCAACCCGCCTACGGACCCTTTAAACCCAATAAATCCGGATAACGCTCGCATCCTCCGTATTACCGCGGCTGCTGGCACGGAGTTAGC
+
CCCCCGGGGGGGGGGGGGGGGGGGGGGGGGGGGGGGGGGGGGGGDFGGGGGGGGGGGGGGGGGGDGGGGGGGGGGGGGGGGGGDGGGGGGGGGGGGGGGGGGGGGGGGGGGGGGGGFGGGGGGGGGGGGGGGGGGGGGGGGGGGGGGGGGGGGGGGGGGGGGGGGGGGGGGDGGGGFGFGFGGGGGGGGGGGGGGGGGFGFFFFFDFFBFFFFFFFFFFDFFF@DFD2@FFFFD8CCE<FFFFFFAE<E;@BF(8E<<9?B>BB?>??FB>?<:2<B4<07>B>>B?D::?B6,41-:<A4
@M04999:289:000000000-L3R54:1:1101:26888:12271 2:N:0:422
GACTACCAGGGTATCTAATCCTGTTCGCTCCCCACGCTTTCGCATCTCAGCGTCAGTATCTGTCCAGAAGGCCGCCTTCGCCACCGGTATTCCTCCACATCTCTACGCATTTCACCGCTACACGTGGAATTCTACCTTCCTCTACAATACTCCAGATAACCAGTTTTAAGTGCAGTTCCCAGGTTGAGCCCGGGGCTTTCACACCTAACTTAATTATCCGCCTACATGCCCTTTACGCCCAGTCATTCCGATTAACGCTCGCACCCTCCGTATTACCGCGGCTGCTGGCACGGAGTTAGCC
+
CCCCCGGGGDGGGGGGGGGGGGGGGGGGGGGGGGGGGGGGGGGGGGGGGGGGGGGGGGGGGGGGGGGGGGGGGGGGGGGGGGGGGGGGGGGGGGGGGGGDGGGGGGGGGGGGGGGGGGGGGGGGGGCGFGGGGGGGGGGGGGGGGGGGGGGGGGGGGGGGGGGGGGGGCGGGGGGFFGFGGGGGGGGGGGGCECGGGGGGFFFFFFFFDC?EEFFFFFFFFFFFBFFFFFFFFFCC<@@FFFEFFF37?((6??FF0966>FF>B<?BB>BBFBFFA?FF(1>>0?>?:(5?004??9A4,
@M04999:289:000000000-L3R54:1:1101:2087:12284 2:N:0:422
TAAGACTACCAGGGTATCTAATCCTGTTCGCTCCCCACGCTTTCGTCCATCAGCGTCAATCGGTATTTAGTAACCTGCCTTCGCAATCGGGGTTCTGTGTAATATCTATGCATTTCACCGCTACACTACACATTCCAGCTACTTCAATACTATTCAAGATTAACAGTATCAACGGCAGTTCTACAGTTAAGCTGCAGGTTTTCACCGCTGACTTATCAACCCGCCTACGGACCCTTTAAACCCAATAAATCCGGATAACGCTCGCATCCTCCGTATTACCGCGGCTGCTGGCACGGAGTT
+
CCCCCGGGGG8FFGGGGGGGGGGGGGGGGGGGGEGEGGGGGGGGGGGGGGGGGGGGGGGGGGGGGGGGGGGGGGGGGGGGGGGGGGGGGGGGGGGGGGGGGGGGGGGGGGGGGGGGGGGGGGGGGGGGGGGGGGGGGGGGGGCFGGGGGGGGDGGGGGGGGGGGGGGGGGGGGGGGDGFGGDGGGGGGGGGGGGGGGGGFFFFFFFFEFFFFBFFCEFFFA@A=FDDF@@FFFFFFFFFFFDF;=DFEFFEF>@@6;E<?FFF>FFFFFFA:14:?F<B4?0>F>>>FFF:BF<?;16?B
@M04999:289:000000000-L3R54:1:1101:19529:12326 2:N:0:422
TGCAGGACTACCAGGGTATCTAATCCTGTTCGCTCCCCACGCTTTCGTCCATCAGCGTCAATCGGTATTTAGTAACCTGCCTTCGCAATCGGGGTTCTGTGTAATATCTATGCATTTCACCGCTACACTACACATTCCAGCTACTTCAATACTATTCAAGATTAACAGTATCAACGGCAGTTCTACAGTTAAGCTGCAGGTTTTCACCGCTGACTTATCAACCCGCCTACGGACCCTTTAAACCCAATAAATCCGGATAACGCTCGCATCCTCCGTATTACCGCGGCTGCTGGCACGGAGT
+
CCCCC8CGFGEDFFECECCFGA6EEEGEFE<CFCGC,@@@C@B6CC@FCFGGGFDFGEECGFFGD@EF<CFGGGFGGEF@FC9FFG7@:FFCE:FFGFDGEGGA4A;FCEGE<FDF<FDG:EGGGGDF?FFEEGEFGAFAF?AFGGGC=DDGGA=FGGGGGGAGF9=ADGGGFGC8989869CAD8=:DCFEGFGGGG7CF:ACFCF5>=8>59FFEFFFF=DF9=AD2:2>@28-003A6>E@0<@@;37)93.7@0343(((34>>B9B7)89?B04<DF<>96>>024)4::7<911-
@M04999:289:000000000-L3R54:1:1101:1954:12334 2:N:0:422
CTGGACTACACGGGTATCTAATCCTGTTTGCTCCCCACGCTTTCGCATCTCAGCGTCAGTATCTGTCCAGAAGGCCGCCTTCGCCACCGGTATTCCTCCACATCTCTACGCATTTCACCACTACACGTGGAATTCTACCTTCCTCTACAATACTCCAGATAGCCAGTTTTAAGTGCAATTCCCAGGTTGAGCCCGGGGCTTTCACACCTAACTTAATTATCCGCCTACATGCCCTTTACGCCCAGTCATTCCGATCAACGCTCGCACCCTCCGTATTACAGCGGCTGCTGGCACGCAGTTC
+
CCCCCGGGGG,BFGGGGGGGGGGGGGGGGGGGGGGGGGGGGGGGGGGGGGGGGGGGGGGGGGGGGGGGGGGGGGGGGGGGGGGGGGGGGGGGGGGFGFGFGGGGGGGGGGGGGGGGGGGGGGGGGGGGGGGFFGGGGGFDGGGGGGGGG?DGGGGFGGAFGGGGGGGGFEGGDDFFFGFGGGFDDGGGGGGGGDE6CDDDFFFFFFFA=BE:AFFFFFF?8C>D@@DF@E?E@@ED@EFFF>04;8@EEEEC@D?(6;;;>B079;B>(-1496:FBFA.48;69;6602(11<4(-43))
@M04999:289:000000000-L3R54:1:1101:17908:12350 2:N:0:422
GAGGGACTACCAGGGTATCTAATCCTGTTTGCTACCCACGCTTTCGAGCATGAACGTCAGTGTTATCCCAGGAGGCTGCCTTCGCCATCGGTATTCCTCCACATCTCTACGCATTTCACTGCTACACGTGGAATTCTACCTCCCTCTGACACACTCTAGTTTGACAGTTTCAAATGCACGTCCCAAGTTGAGCTCGGGGATTTCACATCTGACTTATCTAACCGTCTGCACTCGCTTTACGCCCAGTAATTCCGATTAACGCTCGCACCCTACGTATTACCGCGGCTGCTGGCACGTAGTT
+
CCCCCGGGGGGGGGGGGGGGFGGGGGGGGGGGGFGGGGGGGGGGGGGGGGGGGGGGGGGGGGGGGGFFGGGGGGGGFGGGGGGGGGGGCEEFFFGFGFDGGGGFEFGD@FFGDCGGGGGFGGGFGGGGGGGGGGGGGGGGCFFEFC8?FFFGGGFGGGGFGAFFGGGGGGGGGDFGFGFGGGCEGGGFFDGGGGGGDGGGFFFFFFFFFFF@EFFFFFFFFFFA:<=49/:465A=BD9FDDFB9BEEFFEFCE6(//6C?BF0639@9::2?:17AFBFF?1(492>F?7??()1,(26:
@M04999:289:000000000-L3R54:1:1101:29278:12385 2:N:0:422
GACTACTCGGGTATCTAATCCTGTTTGCTCCCCACGCTTTCGCATCTCAGCGTCAGTATCTGTCCAGAAGGCCGCCTTCGCCACCGGTATTCCTCCACATCTCTACGCATTTCACCGCTACACGTGGAATTCTACCTTCCTCTACAATACTCTAGTTAACCAGTTTTAAGTGCAATTCCTAGGTTGAGCCCAGGGCTTTCACACCTAACTTAATTATCCGCCTACATGCCCTTTACGCCCAGTCATTCCGATTAACGCTCGCACCCTCCGTATTACCGCGGCTGCTGGCACGGAGTTAGCC
+
CCCCCGGGGGGGGGGGGGGGGFGGGGGGGGGGGGGGGGGGGGGGGGGGGGGGGGGGGGGGGGGGGGGGGGGGGGGGGGGGGGGGGGGGGGGGGGGGGGGGGGGGFFGGGGGGGGGGGGGGGGGGGGGGGGGGGGGGGGGGGGGGGGGGGGGGGGGGGGGGGGGGGGGGGGGGGGGGFGFGCGGGGGGGGGGGGGGGGGGGFFFFFFFFFFFFEFFFFFFFAFFDFFFFBBBFFFFEF?@FFFFBFFEFC@@FDFFEF>;1:9;B1??BFB?BF?FFABB>9;9>?>:7::?F09(::AAA:
@M04999:289:000000000-L3R54:1:1101:6726:12431 2:N:0:422
TAGGACTACAAGGGTATCTAATCCTGTTTGCTCCCCACGCTTTCGCATCTCAGCGTCAGTATCTGTCCAGAAGGCCGCCTTCGCCACCGGTATTCCTCCACATCTCTACGCATTTCACCGCTACACGTGGAATTCTACCTTCCTCTACAATACTCCAGATAACCAGTTTTAAGTGCAGTTCCCAGGTTGAGCCCGGGGCTTTCACACCTAACTTAATTATCCGCCTACATGCCCTTTACGCCCAGTCATTCCGATTAACGCTCGCACCCTCCGTATTACCGCGGCTGCTGGCACGGAGTT
+
CCCCCGGGGGGGGGG<FFGGGGGGGGGGGGFGFGGGGCGGGGGGGGGDGGGGGFGGGGGGDCFGGFDGGGGGGGFFFFGGGGGGGEFFGGGGGGGGGGGDGGGGGGGGGGGGDGGGGGGGGGGGGGGGGGGGFGFGGGGGGGGGGGGGGGGGGGGGGGGGGGGGFGGGGGGGGGGGFGFGGG69DFGGGGGGFGDCGG>CFFFFAF4?2>BFEFFFFFFCFEDFD2@26@?EF=3(4;EB09>DF@<F?CEFF0<?@ECF;?01((411::03:??FFB449;>F(-(:5:?BD?F661<
@M04999:289:000000000-L3R54:1:1101:10464:12474 2:N:0:422
GGTGGACTACTCGGGTATCTAATCCTGTTCGCTACCCACGCTTTCGAGCCTCAGCGTCAGTTACTAGCCAGTCAGCCGCCTTCGCCACTGATGTTCTTCCATATATCTACGCATTTCACCGCTACACATGGAGTTCCACTGACCTCTCTAGCACTCAAGTCTTACAGTTTCTGATGCACGTCCATAGTTGAGCTATGACCTTTCACATCAGACTTATTAGACCGCCTGCGCTCCCTTTACGCCCAATAATTCCGGACAACGCTCGCCACCTACGTATTACCGCGGCTGCGGGCACGTAGTT
+
CCCCCG@<FFGFGDGFC<CFGAFEGGGGAEFEGBFGFG:FEEG@FGGGGGGGGFGEFGGDEFGFFFCGGGGEFGFDGGGGGCGGGCGEGGGGGAAFGG9FE9FBF<FDEAFEGGFEEGGGDGCGGFFGGDFC8DFGEEFF@DFFCFGGGFADGG=FFE9DECFFGF8@EAEFGGGGF?9?+=8=FEGGFFGFGDACF78C<ACFFFF=@EE:)038A;E@FFFFFFFBDAB85>=B@E4B29>>@D;@E5)7?14;;>1031(,7;6:<?:?>:4<<?4<9?B06;0>0(4114633,::4
@M04999:289:000000000-L3R54:1:1101:10810:12531 2:N:0:422
GACTACAGGGGTATCTAATCCTGTTTGCTCCCCACGCTTTCGCATCTCAGCGTCAGTATCTGTCCAGAAGGCCGCCTTCGCCACCGGTATTCCTCCACATCTCTACGCATTTCACCGCTACACGTGGAATTCTACCTTCCTCTACAATACTCCAGATAACCAGTTTTAAGTGCAATTCCCAGGTTGAGCCCGGGGCTTTCACACCTAACTTAATTATCCGCCTACATGCCCTTTACGCCCAGTCATTCCGATTAACGCTCGCGCCCTCCGTATTACCGCGGCTGCTGGCACGGAGTTAGCC
+
CCCCCGGGGGGGGGGGGGGGGGGGGGGGGGGGGGGGGGGGGGGGGGGGGGGGGGGGGGGGGGGGGGGGGGGGGGGGGGGGGGGGGGGGGGGGGGGGGGGGGGGGGGGGGGGGGGGGGGGGGGGGGGGGGGGGGGGGGGGGGGGGGGGGGGGGGGGGGGGGGGGGGGGGGGGGFGGGFGFGGGGGGGGGGGGGGGGGDFFGFAFFFFFFDEFFF>FFFFF@FFFFFFFFBEDBD@CE@D@FFF@@FE?EFFD@DFE9(:?F>FBFFFFFFF:?FBD<AFFFF>9>BFF7<BB(2(-84ABB>
@M04999:289:000000000-L3R54:1:1101:23419:12532 2:N:0:422
GCATAGACTACACGGGTATCTAATCCTGTTTGCTCCCCACGCTTTCGCATCTCAGCGTCAGTATCTGTCCAGAAGGCCGCCTTCGCCACCGGTATTCCTCCACATCTCTACGCATTTCACCGCTACACGTGGAATTCTACCTTCCTCTACAATACTCTAGTTAACCAGTTTTAAGTGCAATTCCTAGGTTGAGCCCAGGGCTTTCACACCTAACTTAATTATCCGCCTACATGCCCTTTACGCCCAGTCATTCCGATTAACGCTCGCACCCTCCGTATTACCGCGGCTGCTGGCACGGAGT
+
CCCCCGGGGGGGGGGGGGGGGGGGGGGGGGGGGGGGGGGGGGGGGGGGGGGGGGGGGGGGGGGGGGGGGGGGGGGGGGGGGGGGGGGGGGGGGB?EFGGGGGGGGGGGGGGGGGGGGGGGGGGGGGGGGGGGGGGGGGGGGGGGGGGGGGGGGGGGGGGGGGGGGGGGFCGFGGGGFGFGGGGGGGGGGGGGGGGGGFGGEFFFFFFFFFFFFFFFFFFFFFFFFFFFFFFEFFFFFFFFFFFFFFF8@EFEFFFFFFFE7<>D6(61>FFFFFF?:?FAFFFFFF>FFF:>2:B??9(2-
@M04999:289:000000000-L3R54:1:1101:18199:12609 2:N:0:422
GACTACACGGGTATCTAATCCTGTTTGCTCCCCACGCTTTCGCATCTCAGCGTCAGTATCTGTCCAGAAGGCCGCCTTCGCCACCGGTATTCCTCCACATCTCTACGCATTTCACCGCTACACGTGGAATTCTACCTTCCTCTACAATACTCCAGATAACCAGTTTTAAGTGCAGTTCCCAGGTTGAGCCCGGGGCTTTCACACCTAACTTAATTATCCGCCTACATGCCCTTTACGCCCAGTCATTCCGATTAACGCTCGCACCCTCCGTATTACCGCGGCTGCTGGCACGGAGTTAGCC
+
CCCCCGGGGGGGGGGGGGGGGGGGGGGGGGGGGGGGGGGGGGGGGGGGGGGGGGGGGGGGGGGGGGGGGGGGGGGGGGGGGGGGGGGGGGGGGGGGGGGGGGGGGGGGGGGGGGGGGGGGGGGGGGGGGGGGGGGGGGGGGGGGGGGGGGGGFGGGGGGGGGGGGGGGGGGGGGGGFGFGGGGGGGGGGGGGGGGGGGGGFFFFFFFFFFFFFFFFFFF@FFFFFFFFFFFFFFFFFFFFD?@EEFFFFFDFFFFFFFB:>>6BBFFFFB??:?FA>:>69>BBFFF?:??BF;0::B<A?
@M04999:289:000000000-L3R54:1:1101:14817:12614 2:N:0:422
AAGACTACACGGGTATCTAATCCTGTTCGCTCCCCACGCTTTCGTCCATCAGCGTCAATCGGTATTTAGTAACCTGCCTTCGCAATCGGGGTTCTGTGTAATATCTATGCATTTCACCGCTACACTACACATTCCAGCTACTTCAATACTATTCAAGATTAACAGTATCAACGGCAGTTCTACAGTTAAGCTGCAGGTTTTCACCGCTGACTTATCAACCCGCCTACGGACCCTTTAAACCCAATAAATCCGGATAACGCTCGCATCCTCCGTATTACCGCGGCTGCTGGCACGGAGTT
+
CCCCCGGGGGGGGGGGGGGGGGGGGGGGGGGGGGGGGGGGGGGGGGGGGGGGGGGGGGGGGGGGGGGGGGGGGGGGGGGGGGGGGGGGGGGGGGGGGGGGGGGGGGGGGGGGGGGGGGGGGGGGGGGGGGGGGGGGGGGGGGGGGGGGGGGG;DGGGGFGGGGGGGGGGGGGGGGGFGFGGGGGGGGGGGGGGGGGGGGGFFFFFFFFFFFEEFFF4BFFB>B>DFFF?@FFFFFFFFFFFFFFFEECCFE@6;DFF@@FFFFB>BFFFFF>21:BF><3>B>>FFFB4>:05:>;-::
@M04999:289:000000000-L3R54:1:1101:10636:12630 2:N:0:422
GACTACCGGGGTATCTAATCCTGTTTGCTCCCCACGCTTTCGCATCTCAGCGTCAGTATCTGTCCAGAAGGCCGCCTTCGCCACCGGTATTCCTCCACATCTCTACGCATTTCACCGCTACACGTGGAATTCTACCTTCCTCTACAATACTCCGGATAACCAGTTTTAAGTGCAGTTCCCAGGTTGAGCCCGGGGCCTTCACACCCAACTTAATTATCCGCCTACATGCCCTTTACGCCCAGTCATTCCGATTAACGCTCGCACCCTCCGTATTACCGCGGCTGCTGCGCCGGCGTTAGCC
+
CCCCC@D7FGC@@8EFGFE,F@<EGGA9ECFGCEEBE:@FB7:B,+;C@E<@C:FFGFE9FFF,9F,CFCDAFEEGGGGC7?=FGGGGGGFFGF<ECGG,A,CE9<4>FCFF<F9E:F7@+>F?FG?:F<BFFA9E9D8FFFDFDADAD?C,A686CEFD?CF@;D=,@AFGD,<FFCF989C<F@?6DCF5*;C**;;*?ABF;)/:5@@BFFF88=@?>D?;@()7/53435<C;<@E7@3;).))::81:B<)-7:6((((4?4:B((,2?24932040126)4)(,(,4(,32((),
@M04999:289:000000000-L3R54:1:1101:8087:12693 2:N:0:422
GACTACAGGGGTATCTAATCCTGTTCGCTCCCCACGCTTTCGTCCATCAGCGTCAATCGGTATTTAGTAACCTGCCTTCGCAATCGGGGTTCTGTGTAATATCTATGCATTTCACCGCTACACTACACATTCCAGCTACTTCAATACTATTCAAGATTAACAGTATCAACGGCAGTTCTACAGTTAAGCTGCAGGTTTTCACCGCTGACTTATTAACCCGCCTACGGACCCTTTAAACCCAATAAATCCGGATAACGCTCGCATCCTCCGTATTACCGCGGCTGCTGGCACGGAGTTAACC
+
CCCCCGGGGGGGGGGGGGGGGGGGGGGGGGGGGGGGGGGGGGGGGGGGGGGGGGGGGGGGGGGGGGGGGGGGGGGGGGGGGEGGGGGGGGGGGGGGGGGGGGGGGGGGGGGGGGGGGDGGGGGGGGGGGGGGGGGGGGGFGGGGGGGGGGGGGGGGCGGGGGGGGGFFGGGGGGGGFGFGGGGGGGFGGGGGGEFFFGGGFFFFF>>EFFFFFFAFFFFFBFFFFF=@BBFFFFEFEFFD@DF@AF?FEFB<1<4<FFFDFFFF>?FFFFFFFFBDFBBB600(3>3(((.49>0-3>>A2
@M04999:289:000000000-L3R54:1:1101:20599:12701 2:N:0:422
TATCGACTACCAGGGTATCTAATCCTGTTTGCTCCCCACGCTTTCGCATCTCAGCGTCAGTATCTGTCCAGAAGGCCGCCTTCGCCACCGGTATTCCTCCACATCTCTACGCATTTCACCGCTACACGTGGAATTCTACCTTCCTCTACAATACTCCAGATAACCAGTTTTAAGTGCAGTTCCCAGGTTGAGCCCGGGGCTTTCACACCTAACTTAATTATCCGCCTACATGCCCTTTACGCCCAGTCATTCCGATTAACGCTCGCACCCTCCGTATTACCGCGGCTGCCGGCACGGAGTT
+
CCCCCGGGGGGGGGGGGGGGGGGGGGGGGGGGGGGGGGGGGGGGGGGGGGGGGGGGGGGGGGGGGGGGGGGGGGGGGGGGGGGGGGGGGGGGGGGGGGGGGGGDGGGGGGGGGGGGGGGGGGGGGGGGGGGGGGGGGGGGGGGGGGGGGGGGGFGGGGGGGGGGGGGGGFGGGFGGFGFGGGGGGGGGGGFGGGGGGGCDDFFFFFFFFFFFFFFFFFFFFFF=>@>DFFFFFFFFFFEFFFFFFFFFFFCCEFFFFFFFFFFFFBFFFFFFFFF?FFAAA0>9>99>?FF;63;6006:7
@M04999:289:000000000-L3R54:1:1101:17901:12721 2:N:0:422
GGCGCGACTACCGGGGTATCTAATCCTGTTTGCTCCCCACGCTTTCGCATCTCAGCGTCAGTATCTGTCCAGAAGGCCGCCTTCGCCACCGGTATTCCTCCACATCTCTACGCATTTCACCGCTACACGTGGAATTCTACCTTCCTCTACAATACTCCAGATAACCAGTTTTAAGTGCAATTCCCAGGTTGAGCCCGGGGCTTTCACACCTAACTTAATTATCCGCCTACATGCCCTTTACGCCCAGTCATTCCGATTAACGCTCGCACCCTCCGTATTACCGCGGCTGCTGGCACGGAGT
+
CCCCCGGGGGGGGGGGGGGGGGGGGGGGGGGGGGGGGGGGGGGGGGGGGGGGGGGGGGGGGGGGGGGGGGGGGGGGGGGGGGGGGDGGGGGGGGGGGGGGGGGGGGGGGGGGGGGGGGGGGGGGGGGGGGGCEFGFGGGGGGGGGGGGGGGGGGGGGGGFCGGGGGGFFGGGGGGCCFFGGGGGCGGGGGGGGFGFGGGGFBFFFFFFED9@BFFFFFFEACEEFD??6@EE?8EF@3@A9<DB9:024<AAA<?04?F<BBFB?>FFBF8<FFF:0<:9:4(4>6(7>?DFF:<7669;,
@M04999:289:000000000-L3R54:1:1101:16417:12723 2:N:0:422
AAGACTACACGGGTATCTAATCCTGTTTGCTCCCCACGCTTTCGCATCTCAGCGTCAGTATCTGTCCAGAAGGCCGCCTTCGCCACCGGTATTCCTCCACATCTCTACGCATTTCACCGCTACACGTGGAATTCTACCTTCCTCTACAATACTCCAGATAACCAGTTTTAAGTGCAATTCCCAGGTTGAGCCCGGGGCTTTCACACCTAACTTAATTATCCGCCTACATGCCCTTTACGCCCAGTCATTCCGATTAACGCTCGCACCCTCCGTATTACCGCGGCTGCTGGCACGGAGTT
+
CCCCCGGGGGGGGGGGGGGGGGGGGGGGGGGGGGGGGGGGGGGGGDGGGGGGGGGGGGGGGGGGGGGGGGGGGGGGGGGGGGGGGGGGGGGGGGGGGGGGGGGGGGGGGGGGGGGGGGGGGGGGGGGGDGGGGGGGGGGGGGGGGGGGGGGGGGGGGGGGGGGGGGGGGGGGGGGGFGFGGGGGFEGGGGGGFGGGGGDGFFFFFFFFFFFFFFFFCFFEF?DFFFFFFFFEDFFFFFFFFFFFFF<EC?CEFF;DFF?FFFBBBFBBBFFFFB<:DFFFFFF>FFFFD0<BB:;BBFF
@M04999:289:000000000-L3R54:1:1101:5776:12742 2:N:0:422
AGACTACTCGGGTATCTAATCCTGTTTGCTCCCCACGCTTTCGCATCTCAGCGTCAGTATCTGTCCAGAAGGCCGCCTTCGCCACCGGTATTCCTCCACATCTCTACGCATTTCACCGCTACACGTGGAATTCTACCTTCCTCTACAATACTCCAGATAACCAGTTTTAAGTGCAGTTCCCAGGTTGAGCCCGGGGCTTTCACACCTAACTTAATTATCCGCCTACATGCCCTTTACGCCCAGTCATTCCGATTAACGCTCGCACCCTCCGTATTACCGCGTCTGCTGGCACGGAGTTAGC
+
CCCCCGGGGGGGGGGGGGGGGGGGGGGGGGGGGGGGGGGGGGGGGGGGGGGGGGGDGGGGGGGGGGGGGGGFGGGGGGGGGGGGGGGGGDGGGGGGGGGGGGGGGGGGGGGGGGGGGGGGGGGGGFGEGGGGEFFGGGGGGGGGGFGEGFGGGGGGCFGGGGGGGFGGGFFFGCFGFGFGGGG?EFGFGD?FGDGDGDGGFFFFFB6A@BEFFFFFFACC?DFFFF@FF9@B2;EFE@FE@2?;@EEFFEEF<D?3CFF?FF9>B9F?BB0:04?429?B>((4:<A::??B0(40:?DA4
@M04999:289:000000000-L3R54:1:1101:17209:12775 2:N:0:422
CGACTACACGGGTATCTAATCCTGTTTGCTCCCCACGCTTTCGCATCTCAGCGTCAGTATCTGTCCAGAAGGCCGCCTTCGCCACCGGTATTCCTCCACATCTCTGCGCATTTCACCGCTACACGTGGAATTCTACCTTCCTCTACAATACTCTAGTTAACCAGTTTTAAGTGCAATTCCTAGGTTGAGCCCAGGGCTTTCACACCTAACTTAATTATCCGCCTACATGCCCTTTACGCCCAGTCATTCCGATTAACGCTCGCACCCTCCGTATTACCGCGGCTGCTGGCACGGAGTTAGC
+
CCCCCGGGGGGFGGGGGGGGGGGGGGGGGGGGGGGGGGGGGGGGGEGFGGGGGGGGGGGGGGGGGGGGGGGGGGGGGGGGGGGGGGGGGGGGGGGGGGGGGGGGGGGGGGGGGGGGGGGGGGGGGGGGGGGGGGGGGGGGGGGGGGGGGFGGGGGGGGGGGGGCGGGGGGGGGGGGFGFGGFGDGGGGGGGGGGGG>GGDFFFFFFFFFDEEFFFBEFFFFBADFFFFFFBDFFFFFFFBFDFEFFFFFFEF?FD?E@FDFF;>BF?BB<1:(4:2:<BF6016;03?(472,7>6<?<54
@M04999:289:000000000-L3R54:1:1101:21097:12814 2:N:0:422
GTTGACTACTAGGGTATCTAATCCTGTTCGCTCCCCACGCTTTCGTCCATCAGCGTCAATCGGTATTTAGTAACCTGCCTTCGCAATCGGGGTTCTGTGTAATATCTATGCATTTCACCGCTACACTACACATTCCAGCTACTTCAATACTATTCAAGATTAACAGTATCAACGGCAGTTCTACAGTTAAGCTGCAGGTTTTCACCGCTGACTTATCAACCCGCCTACGCACCCTTTAAACCCAATAACTCCGGCTAACGCTCGCACCCTCCGTATTCCCGCGGCTGCTGGCCCGGATTTT
+
<CC<@FEGF9CFFFF<FFCFAEGGGGGGGGGEGGDGEGGGG@6FG@FF@@EFG?CFFEEGGGG,C@EE@FGECGFG4?<??FEE7:,EBGGEC+AE,AFEFGGAFFFC,C94EECGDFE8FEGG?FFFCF<E8,@EF988,9AA=CDD=8@DF33@==8=@ADGG8D:363E86++9=D+26DFB8EFGG89,8??C+@FC5A9CFBFA=)3A99;=F9@AA=A=A9>F29@=?F@=C*=;-6<<()7)1>331(((6420<?999(,212(-401>).8(-,4>;02?:(4(,4,-(4)-
@M04999:289:000000000-L3R54:1:1101:15749:12831 2:N:0:422
GGGGACTACCAGGGTATCTAATCCTGTTTGCTCCCCACGCTTTCGCATCTCAGCGTCAGTGTCTGTCCAGAAGGCCGCCTTCGCCACCGGTATTCCTCCACATCTCTACGCATTTCACCGCTACACGTGGAATTCTACCTTCCTCTACAATACTCCAGATAACCAGTTTTAAGTGCAATTCCCAGGTTGAGCCCGGGGCTTTCACACCTAACTTAATTATCCGCCTACATGCCCTTTACGCCCAGTCATTCCGATTAACGCTAGCACCCTCCGTATTACCGCGGCTGCTGGCACGGAGTTC
+
CCCCCGGGFGFFGGE<CEFGGCGEFCGGG8A6FDGF8+:+C:FFBGE:@AFFGGGFEGEFEF9ACCFGFGGGCGGGC>FG@FFCFGEFGEFGGA<FGGGFGA,=;?@FGF7=CF@EEGCCFC@@DGGGGCEDF8EF9@D=DGGGGGGDG?9A8@EFG?CFGGG8F=DFGGGFFFF,=DBGDDF=DCE9DG6EF@EDDG5;9*?FFCFE=B3:A=9@?@A?>?229>9BF45@534;E<F5739,6;73?6?E@?F6;43;60(3:)5:B:2(28::2AA2?>0996>?FF(1:)-911(.)
@M04999:289:000000000-L3R54:1:1101:24734:12870 2:N:0:422
AGGTGGACTACCCGGGTATCTAATCCTGTTCGCTCCCCACGCTTTCGTCCATCAGCGTCAATCGGTATTTAGTAACCTGCCTTCGCAATCGGGGTTCTGTGTAATATCTATGCATTTCACCGCTACACTACACATTCCAGCTACTTCAATACTATTCAAGATTAACAGTATCAACGGCAGTTCTACAGTTAAGCTGCAGGTTTTCACCGCTGACTTATCAACCCGCCTACGGACCCTTTCAACCCAATAAATCCGGATAACGCCCGCATCCTCCGTATTTCCGCCGCTTCTGGCACGGTGT
+
CCCC8C@EGGGFEF7@FCGGGG9A<EFEGGGGGCGGBFEF+@FFFGGGGGGGEFFCEGGGCGGGFCFCAFFFGDGFAEFF<@EFF,B+BAFGG>>FGAFFGGG9F9EEEFG9?EFECGGFFBCEFGGGFCCFFD8FFGGFGGC98EDFGGGGCFDFEFGGADFGFFAFGGA,7EDEFGBGG?CAECDCDCF:AGGGG6>F>FCFCAFFAFF=2AFFEFFCA@>@>=559>D22>9;;83+.5?3;<23;7CEEF1(6(,;@:(((-66(42)5((34,4)-.,-(,(,(,.))43)-4(--
@M04999:289:000000000-L3R54:1:1101:2442:12901 2:N:0:422
GCGTGGACTACTAGGGTATCTAATCCTGTTTGCTACCCACGCTTTCGAGCATGAACGTCAGTGTTATCCCAGGAGGCTGCCTTCGCCATCGGTATTCCTCCACATCTCTGCGCATTTCACTGCTACACGTGGAATTCTACCTCCCTCTGACACACTCTAGTTTGACAGTTTCAAATGCACGTCCCAAGTTGAGCTCGGGGATTTCGCATCTGACTTATCTAACCGTCTGCGCTTGCGTTACGCCCAGTAATTCCGATTAACGCTCCCACCCTCCGTATTACCTCGGCTGCGGGCACGGCGT
+
<C@CCFEFGGGGGGGGFGGEFF,CFGGFGGCFFE9,;CFEGGCGF9FFGGGG,CAFE8,CGFCCECEG<@FAFGCC?F<@FFFGED7:,9@@?FFFGFEFDFGGFE994?,6B=,@CFA,@=:CFGFG7FFGGFGGGFGF99==CGGGDGFE8@=E?,DFCFFDD=FGGG:=@:D8+?DDFD?=@EDCF:3:E,7D+++0*0*;B*95=):**+<40+42+*1///-))/6>2(-5(/58?<?12;(/).<<<?E(;(,9389<1((4(4(432>143()-4)-(-1(6(((,((,((--,
@M04999:289:000000000-L3R54:1:1101:9955:12916 2:N:0:422
TCTTGGACTACACGGGTATCTAATCCTGTTTGCTCCCCACGCTTTCGCATCTCAGCGTCAGTATCTGTCCAGAAGGCCGCCTTCGCCACCGGTATTCCTCCACATCTCTACGCATTTCACCGCTACACGTGGAATTCTACCTTCCTCTACAATACTCCAGATAACCAGTTTTAAGTGCAATTCCCAGGTTGAGCCCGGGGCTTTCACACCTAACTTAATTATCCGCCTACATGCCCTTTACGCCCAGTCATTCCGATTAACGCTCGCACCCTCCGTATTACCGCGCCTGCTGGCACGGAGT
+
CCCCCGGGGGGGGGGGGGGGGGGGGGGGGGGGGGGGGGGGGGGGGGGGGGGGGGGGGGGGGGGGGGGFGGGGGGGGGGGGGGGGGGGGGGGGGGGGGGGGGGGGGGGGGGGGGGGGGGGFGGGGGGGGGGGGGGGGGGGGGGGGGGGGGGGGGGGGGGGGGGGGGGGGGGGGGGGGFGFFFGGGGGGGGGGGFGGGGGGGFFFFFFFFFFFFFFFFFFFFFEFFDFFFFFFFFFFFFFFFFFF@@F?;EE?EEFE;D@6AA?>?FBF9B>??B434(:?FFFF>0(-4::7??04>?>664
@M04999:289:000000000-L3R54:1:1101:8353:12920 2:N:0:422
GGGGACTACTGGGGTATCTAATCCTGTTCGCTCCCCACGCTTTCGTCCATCAGCGTCAATCGGTATTTAGTAACCTGCCTTCGCAATCGGGGTTCTGTGTAATATCTATGCATTTCACCGCTACACTACACATTCCAGCTACTTCAATACTATTCAAGATTAACAGTATCAACGGCAGTTCTACAGTTAAGCTGCAGGTTTTCACCGCTGACTTATCAACCCGCCTACGGACCCTTTAAACCCAATAAATCCGGATAACGCTCGCATTCTCCGTATTACCGCGGCTGCTGGCACGGAGTT
+
CCCCCDFFGGFGGGGGGGGGGGGGGGGGGGGGGGGGGEGGGGGGGGGGGGGFGGGGGGEGGGGGGGGGGGGGGGGGGGGGGGGGGGCFGGGGGGGGGGGGGGGGFGGGGGGGGGGGGGGGGGGGGFGGGGGGGGGGGGGGGGGDGGGGGGGGDFGGGGGGGFGGGGGGGGGGGGGGFD9FGFGGGGGGGGGGGGGGGGCF?AFFFF>AFF>DFFFFFFFD?<ABFFFB@=@FF>BD@C?CEFDD@;@<CF?;99;D?<@D>@BFFFF6>AA<B<?F:B<AB0929>>?DFBF:<?79BB?
@M04999:289:000000000-L3R54:1:1101:20286:12937 2:N:0:422
GGGACTACCAGGGTATCTAATCCTGTTTGCTCCCCACGCTTTCGCATCTCAGCGTCAGTATCTGTCCAGAAGGCCGCCTTCGCCACCGGTATTCCTCCACATCTCTACGCATTTCACCGCTACACGTGGAATTCTACCTTCCTCTACAATACTCCAGATAACCAGTTTTAAGTGCAATTCCCAGGTTGAGCCCGGGGCTTTCACACCTAACTTAATTATCCGCCTACATGCCCTTTACGCCCAGTCATTCCGATTAACGCTCGCACCCTCCGTATTACCGCGGCTGCTGGCACGTAGTT
+
CCCCCGGGGGGGGGGGGGGGGGGGGGGGGGGGDGGGGGGGGGGGGGGGGGGFGGGGGGGGGGGGGGGGGGGGGGGGGGGGGFGGGGGGGGGGGGGGFGGGGGGGGGGGGGGGEGGGGGGGGEEGGGGGGGGGGGGGGGGGGGGGGGGGGGGGGGGGGGGGGGGGGFGGGGGGGGGGFGFGFFGGGGGGGGGFGGGGGGGGFFFFFFAFFFFFFFFFFFFFFFFFFFF5@E=FFFFFEC;>93?<E@EFC?EFDFDDFFFFFFFB9>FF?FBBB0:BBBFFB93>>>:7?06<FF(3::4
@M04999:289:000000000-L3R54:1:1101:20364:12939 2:N:0:422
GGGACTACTGGGGTATCTAATCCTGTTCGCTCCCCACGCTTTCGTCCATCAGCGTCAATCGGTATTTAGTAACCTGCCTTCGCAATCGGGGTTCTGTGTAATATCTATGCATTTCACCGCTACACTACACATTCCAGCTATTTCAATACTATTCAAGATTAACAGTATCAACGGCAGTTCTACAGTTAAGCTGCAGGTTTTCACCGCTGACTTATCAACCCGCCTACGGACCCTTTAAACCCAATAAATCCGGATAACGCTCGCATCCTCCGTATTACCGCGGCTGCTGGCACGGAGTT
+
CCCCCGGGGGGGGGGGGGGGGGGGGGGGGGGGGGGGGGGGGGGGGGGGGGGGGGGGGGGGGGGGGGGGGGGGGGGGGGGGGGGGGGGGGGGGGGGGGGGGGGGGGGGGGGGGGGGGGGGGGGGGGGGGGGGGGGGGGGGGGGGGGGGGGGGFGGGGGGGFGGGGGGGGGGGGGGDGFGFGGGGGGGGGGGGGGGGGGGGGFFFFFBEFBFFFFFFFEFFDEB9AFFFF@FFF?BD@FFEFF@FFFFEEEFEFFFDDAFDBFFFFFFFFFFFF?:FFFFF<>>699;B?FFFFBFF9>?B
@M04999:289:000000000-L3R54:1:1101:21790:13017 2:N:0:422
GACTACAAGGGTATCTAATCCTGTTTGCTCCCCACGCTTTCGCATCTCAGCGTCAGTATCTGTCCAGAAGGCCGCCTTCGCCACCGGTATTCCTCCACATCTCTACGCATTTCACCGCTACACGTGGAATTCTACCTTCCTCTACAATACTCTAGTTAACCAGTTTTAAGTGCAATTCCTAGGTTGAGCCCAGGGCTTTCACACCTAACTTAATTATCCGCCTACATGCCCTTTACGCCCGGTCATTCCGATTAACGCTCGCACCCTCCGTATTACCGCGGCTGCTGGCACGGAGTTAGCC
+
CCCCCGGGGGGGGGGGGGGGGGGGGGGGGGGGGGGGGGGGGGGGGGGGGGGGGGGGGGGGGGGGGGGGGGGGGGGGGGGGGGGGGGGGGGGGGGGGGGGGGGGGGGGGGGGGGGGGGGGGGGGGGGGGGGGGGGGGGGGGGGGGGGGGGGGGGGGGGGGGGGGGGGGGGGGGGGGGFGFGGGGGGGGGGGGGGGGGGGGGFFFFFFFFFFFFFFFFFFFFFFFFFFFEFFFFFFFEFFFFBF@@FFFFFE<?DDCFDF;DFFFFFFFBF9?B?>9946>F(9>F?:?26:<:907:BBAF7
@M04999:289:000000000-L3R54:1:1101:26716:13029 2:N:0:422
GGACTACAAGGGTATCTAATCCTGTTTGCTCCCCACGCTTTCGCATCTCAGCGTCAGTATCTGTCCAGAAGGCCGCCTTCGCCACCGGTATTCCTCCACATCTCTACGCATTTCACCGCTACACGTGGAATTCTACCTTCCTCTACAATACTCCAGATAACCAGTTTTAAGTGCAATTCCCAGGTTGAGCCCGGGGCTTTCACACCTAACTTAATTATCCGCCTACATGCCCTTTACGCCCAGTCATTCCGATTAACGCTCGCACCCTCCGTATTACCGCGGCTGCTGGCACGGAGTTAGC
+
CCCCCGGGGGGGGGGGGGGGGGGGGGGGGGGGGGGGGGGGGGGGGEGGGGGGGGGGGGGGGGGGFGGGGGGGGGGGGGGGGGGGGGGGGGGGGGGGGGGGGGGGGGGFEFFGGGGGGGGGGDGGGGGGGGGGGFEFFGGGGGGGFGGGGGGGGGGGGGGFGFGGGGGGGGGGDFGGFGFGGGGFGGG6EGGGCCGDDDGFFFFAFAFFFDFF6@FAEFFF:@==2>2CCFFFFFFCEF?BB3;3=>CEEFF@FF?EFFFFFFFF>B88<?FB?B?AFA?BF(4>FB:)(-(,(400(4:>9
@M04999:289:000000000-L3R54:1:1101:22143:13073 2:N:0:422
GAGACTACCCGGGTATCTAATCCTGTTCGCTCCCCACGCTTTCGTCCATCAGCGTCAATCGGTATTTAGTAACCTGCCTTCGCAATCGGGGTTCTGTGTAATATCTATGCATTTCACCGCTACACTACACATTCCAGCTACTTCAATACTATTCAAGATTAACAGTATCAACGGCAGTTCTACAGTTAAGCTGCAGGTTTTCACCGCTGACTTATCAACCCGCCTACGGACCCTTTAAACCCAATAAATCCGGATAACGCTCGCATCCTCCGTATTACCGCGGCTGCTGGCACGGAGTT
+
CCCCCGGGGGGGGGGGGGGGGGGGGGGGGGGGGGGGGGGGGGGGGGGGGGGGGGGGGGGGGGGGGGGGGGGGGGGGGGGGGGGGGGGGGGGGGGGGGGGGGGGGGGGGGGGGGGGGGGGGGGGGGGGGGGGGGGGGGGGGGGGGGGGGGGGGGGGGGGGGGGGGGGGGGGGGGGGGFGFGGGGGGGGGGGGGGGGGGFFFFFFFFFFFFFFFFFFFFFFFFFFFFFDD=DFFFFD@EEFFFFFDF@FFFFFF>FFFFF<@<BFB64>?FFF9?0:?62)-6BB699?B:3:BFFFF9??
@M04999:289:000000000-L3R54:1:1101:19435:13075 2:N:0:422
AGACTACTAGGGTATCTAATCCTGTTTGCTCCCCACGCTTTCGCATCTCAGCGTCAGTATCTGTCCAGAAGGCCGCCTTCGCCACCGGTATTCCTCCACATCTCTACGCATTTCACCGCTACACGTGGAATTCTACCTTCCTCTACAATACTCTAGTTAACCAGTTTTAAGTGCAATTCCTAGGTTGAGCCCAGGGCTTTCACACCTAACTTAATTATCCGCCTACATGCCCTTTACGCCCAGTCATTCCGATTAACGCTCGCACCCTCCGTATTACCGCGTCTGCTGGCACGGAGTTAGC
+
CCCCCGGGGGGGGGGGGGGGGGGGGGGGGGGGGGGGGGGGGGGGGEGGGGGGGGGGGGGGGGGGGGGGGGGGGGGGGGGGGGGGGGGGGGGGGGGGGGGGGGGGGGGGGGGGGGGGGGGGGGGGGGGGGGGGGGGGGGGGGGGGGGGGGGGGGGGGGGGGGGGGGGGGGGGGGGGGFGFGGGGCGDEGGGGGGGGGGGGGFFFFFFFFFFFFFFFFFF>ABB5AFFFFFEBB@BB===DFFDF(>E<CFFFF?@7CEFF;?F>99@@2<?B6313)4A?BF-46?>9?(1(517>263)-)
@M04999:289:000000000-L3R54:1:1101:12838:13118 2:N:0:422
GGCTAGACTACCCGGGTATCTAATCCTGTTCGCTCCCCACGCTTTCGTCCATCAGCGTCAATCGGTATTTAGTAACCTGCCTTCGCAATCGGGGTTCTGTGTAATATCTATGCATTTCACCGCTACACTACACATTCCAGCTACTTCAATACTATTCAAGATTAACAGTATCAACGGCAGTTCTACAGTTAAGCTGCAGGTTTTCACCGCTGACTTATCAACCCGCCTACGGACCCTTTAAACCCAATAAATCCGGATAACGCTCGCATCCTCCGTATTACCGCGGCTGCTGGCACGGAGT
+
CCCCCGGGGGGDGGGGGGGGGGGGGGGGGGGGGGGFGGGGGGFFGGGGGGGGGGGGGGGGGGGGGGGGGGGGGGGGGGGGGGGGGGGGGGGGGGGGGGGGDGGFGEGGGGGGGGGGGFGGGGGGGGGGGGGGGGGGGGGGFGGGGGGGGGGGGGGGGGGGGGGGGGGGGFFGGGGG5DAGGFGGGGGGGGGFFGGGGGGGACAFFFFF5ABFFFFFFFFFFFFFFFFF>F?==@@FF@EFE9;@DFFDE@<CEFB@FFFFFFFF:;99:B:FA:1::::649?>F>BFFB?001(3:(193
@M04999:289:000000000-L3R54:1:1101:13241:13151 2:N:0:422
TGACTACACGGGTATCTAATCCTGTTTGCTACCCACGCTTTCGAGCATGAACGTCAGTGTTATCCCAGGAGGCTGCCTTCGCCATCGGTATTCCTCCACATCTCTACGCATTTCACTGCTACACGTGGAATTCTACCTCCCTCTGACACACTCTAGTTTGACAGTTTCAAATGCACGTCCCAAGTTGAGCTCGGGGATTTCACATCTGACTTATCTAACCGTCTGCGCTCGCTTTACGCCCAGTAATTCCGATTAACGCTCGCACCCTACGTATTACCGCGGCTGCTGGCACGTAGTTAGC
+
CCCCCGGGGGGGGGGGGGGGGGGGGGGGGGGGGGGGGGGGGGGGGGGGGGGGGGGGGGGGGGGGGGGGGGGGGGGGGGGGGGGGGGGGGGGGGGGGGGGGGGGGGGGGGGGGGGGGGGGGGGGGGGGGGGGGGGGGGGGGGGGGGGGGGGGGGGGGGGGGGGGGGGGGGGGGGGGGFGFDGGGGGGGGGGGGGGGGGGGGFFFFFFFFFFFEFFFFFFFFFFFFBEABAF>B>DFFFFFEFFFFFFEFFFFFFFFEFDF<F0:;>F?BFFFF?>FAFBB07667;??????FFFFBFFBF>
@M04999:289:000000000-L3R54:1:1101:19653:13151 2:N:0:422
GGGACTACTCGGGTATCTAATCCTGTTCGCTCCCCACGCTTTCGTCCATCAGCGTCAATCGGTATTTAGTAACCTGCCTTCGCAATCGGGGTTCTGTGTAATATCTATGCATTTCACCGCTACACTACACATTCCAGCTACTTCAATACTATTCAAGATTAACAGTATCAACGGCAGTTCTACAGTTAAGCTGCAGGTTTTCACCGCTGACTTATCAACCCGCCTACGGACCCTTTAAACCCAATAAATCCGGATAACGCTCGCATCCTCCGTATTACCGCGGCTGCTGGCACGGAGTT
+
CCCCCGGGGGGGGGGGGGGGGGGGGGGGGGGGGGGGGGGGGGGGGGGGGGGGGGGGGGGGGGGGGGGGGGGGGGGGGGGGGGGGFGGGGGGGGGGGGGGGGGGGGGGGGGGGGGGGGGGGGGGGGGGGGGGGGGGGGGGGGGGGGGGGGGGGGGGGGGGGGGGGGGFGGGGGGEGGEGFGGGGGGGGGGGGGGGFDGGGGFFFFFFFFFFFFFFFFFFFFFFFFA@B5@FFFFFFBEFFF@FFFDFFFFC@BBFFFFFFFFFFFF<>?>B:>??FFF>>:F>F969BF0222>B>>414
@M04999:289:000000000-L3R54:1:1101:18965:13153 2:N:0:422
GATGCGACTACTAGGGTATCTAATCCTGTTTGCTCCCCACGCATTCGCATCTCAGCGTCAGTATCTGTCCAGAAGGCCGCCTTCGCCACCGGTCTTCCTCCACATCTCTACGCATTTCACCGCTACACGTGGAATTCTACCTTCCTCTACAATACTCCAGATAACCAGTTTTAAGTGCAGTTCCCAGGTTGAGCCCGGGGCTTTCACACCTAACTTAATTATCCGCCTACATGCCCTTTACGCCCAGTCATTCCGATTAACGCTCGCACCCTCCGTATTACCGCGGCTGCTGGCACGGAGT
+
CCCCCGGGGGGGGGGGGGGGGG9EGFFGGGGFAFGGGDFGGGGGGGGGGDGGGGGGGGGGGGGFGGGGGGGGGGFGGGGGGGGGFGGGGGGGG+@FGGGGGGGGGGGGGGGGGGGGGGGGGGGGGGGGGF8C=>EFDGGGGGGGGGGGDGGGG8DCFGCEFGGGGGGGGEGGF?FGFGF9A@D@EF6@GGFF@FGGCDDCA49?AAFF22<B3AAFB@FFF?C6@92>@FFFEF;DF@EF<?DF>;(.745<EEEDFDFBAF91?;B>>>(36?>B:B>B>AFFF;>9><:?0:48:96>4
@M04999:289:000000000-L3R54:1:1101:29525:13180 2:N:0:422
GACTACTCGGGTATCTAATCCTGTTCGCTCCCCACGCTTTCGTCCATCAGCGTCAATCGGTATTTAGTAACCTGCCTTCGCAATCGGGGTTCTGTGTAATATCTATGCATTTCACCGCTACACTACACATTCCAGCTACTTCAATACTATTCAAGATTAACAGTATCAACGGCAGTTCTACAGTTAAGCTGCAGGTTTTCACCGCTGACTTATCAACCCGCCTACGGACCCTTTAAACCCAATAAATCCGGATAACGCTCGCATCCTCCGTATTACCGCGGCTGCTGGCACGGAGTTAGCC
+
CCCCCFFGGGEF7EFGEFGC<,EFFEFECFFFCGGEGCC<FEEEEFGFEGGGGDECCEE:CEFG<FGG9EFEFFFGAC?<FGGCGEF7F@CB,:C5EF<FD9F9FEEFFFF;AFF<FFGGGGGGGGFEFGGFGDEGGGG?FGGGGGD=;DF;C=FGGAAFGGDDEFGGFGGGGGGEBGFGFGFFGCDEGFC?ECF:9:FGFFA9>>EFF5AE59<BBA999AFAF?@DF@F5>>E<CEFB;6=;@EEE;9>0,2)411;?9BF17?<2?9411:><<06011(3:42(((5899((.).2)
@M04999:289:000000000-L3R54:1:1101:10314:13221 2:N:0:422
TTTTGACTACAAGGGTATCTAATCCTGTTCGCTCCCCACGCTTTCGTCCATCAGCGTCAATCGGTATTTAGTAACCTGCCTTCGCAATCGGGGTTCTGTGTAATATCTATGCATTTCACCGCTACACTACACATTCCAGCTACTTCAATACTATTCAAGATTAACAGTATCAACGGCAGTTCTACAGTTAAGCTGCAGGTTTTCACCGCTGACTTATCAACCCGCCTACGGACCCTTTAAACCCAATAAATCCGGATAACGCTCGCATCCTCCGTATTACCGCGGCTGCTGGCACGGAGTT
+
CCCCCGFGGGGGGGGGGGGGGGGGGGFGGFGEFGGGGGGGGGGGGGGGGEGGGGGGGGGGGGGGEEFGGGGGGGGGGGGFGGGGGGDEGGGGGGGGGGGGGGGGGDGGGGGGGGGGGGGGGDGGGGGGGGGGGGGGGGGGGGGGGGGGGGGGGGFGGFGAFGGGGGFGGGGGGGGCDGFGGGGGGGGGGGGEGGGGGGDGFFFFFFFFFFAADFFFEFFFFFFBAADDF?=>B>FFDFCFFFFFF;8@8EFFEFF07;E@?((/6;601324014(44)62:9>63;(2)2:044426;B:
@M04999:289:000000000-L3R54:1:1101:13102:13255 2:N:0:422
TCTGGACTACTCGGGTATCTAATCCTGTTCGCTCCCCACGCTTTCGTCCATCAGCGTCAATCGGTATTTAGTAACCTGCCTTCGCAATCGGGGTTCTGTGTAATATCTATGCATTTCACCGCTACACTACACATTCCAGCTACTTCAATACTATTCAAGATTAACAGTATCAACGGCAGTTCTACAGTTAAGCTGCAGGTTTTCACCGCTGACTTATCAACCCGCCTACGGACCCTTTAAACCCAATAAATCCGGATAACGCTCGCATCCTCCGTATTACCGCGGCTGCTTGCACGTAGTT
+
CCCCCGGGGGGGGGGGGGGGGGGGGGGGGGGGGGGGGGGGGGGGGGGGGGGGGGGGGGGGGGGGGGGGGGGGGGGGGGGGGGGGGGGGGGGGGGGGGGGGGGGCFGGGGGGGGGGGGGGGDGGGGGGGGGGGGGGGGGGGFGGFGGGGGGGGGFGGGGGGGGFFFFGGGGGGGGGGFDBFFGGCAF8FFFGGGGGGGGGGFFF6BFF5=BFFFFFFFFFFFFDFFFDFD@((29@BFEFFFFD@<DF8=<EC@>@;1?9<D9@:;F>:F:8<(13<?04)6(((4((,3).428?B,,((.
@M04999:289:000000000-L3R54:1:1101:5501:13312 2:N:0:422
TCTGACTACACGGGTATCTAATCCTGTTTGCTCCCCACGCTCTCGCATCTCAGCGTCAGTATCTGTCCAGAAGGCCGCCTTCGCCACCGGTATTCCTCCACATCTCTACGCATTTCACCGCTACACGTGGAATTCTACCTTCCTCTACAATACTCCAGATAACCAGTTTTAAGTTCAGTTCCCAGGTTGAGCCCGGGGCTATCACACCTCACTTAATTATCCGCCTACACGCCCTTTACGCCCAGTCAGTCCGATTAACGCGCTCACCCTCCGTATTACCGCGGCTCCTGGCACGGGGGTT
+
A-6B<FGCEGC,66++;,CC9FFFEC;<CEFC@F,CDF7FF:DC,@+@@BEE,@F:,:,CFGGFAFGF6C<<,:@FE:FE7FCGCF7=FC@+BEC9B94,9,:A?FFGC+=?+=FF@F,>BE+>:D==,=CGFDCF,7@,=@=8,6,@,@DEFF88@EFCCEGF9=2,@@D,@=9E7+29D+:,3+5,D68?FFG**<CC*9*+=AF*))0/6BF6*4+*+1:92>2(3((((66(6.1:,:((134))1)61(-(,)),,(-(-348?B<(4((4(54-(34(13,,2,(.44((,(-4,
@M04999:289:000000000-L3R54:1:1101:22311:13374 2:N:0:422
AGACTACCAGGGTATCTAATCCTGTTCGCTCCCCACGCTTTCGTCCATCAGCGTCAATCGGTATTTAGTAACCTGCCTTCGCAATCGGGGTTCTGTGTAATATCTATGCATTTCACCGCTACACTACACATTCCAGCTACTTCAATACTATTCAAGATTAACAGTATCAACGGCAGTTCTACAGTTAAGCTGCAGGTTTTCACCGCTGACTTATCAACCCGCCTACGGACCCTTTAAACCCAATAAATCCGGATAACGCTCGCATCCTCCGTATTACCGCGGCTGCTGGCACGGGGTTAGC
+
CCCCCGGGGGGGGGGGGGGGGGGGGGGGGGGGGGGGGGGGGGGGGGGGGGGGGGGGGGGGGGGGGGGGGGGGGGGGGGGGGGGGGGGGGGGGGGGGGGGGGGGGGGGGGGGGGGGGGGGGGGGGGGGGGGGGGGGGGGGGGGGGGGGGGGGGGGGGGGGGGGGGGGGGGGGGGGGGFGFGGGGGGGGGFGGGGGGGGGGGFFFFFFFFFFFFFFFFFFFFFFFFFFF?DFFFFFFFEEFFFFFFFFEFEFF;DFFFFF>@?FFBBFFBBF6<???AA<?>B>69>?::?FB>:9;BF>(45
@M04999:289:000000000-L3R54:1:1101:11748:13387 2:N:0:422
GGAAGGACTACAAGGGTATCTAATCCTGTTCGCTCCCCACGCTTTCGTCCATCAGCGTCAATCGGTATTTAGTAACCTGCCTTCGCAATCGGGGTTCTGTGTAATATCTATGCATTTCACCGCTACACTACACATTCCAGCTACTTCAATACTATTCAAGATTAACAGTATCAACGGCAGTTCTACAGTTAAGCTGCAGGTTTTCACCGCTGACTTATCAACCCGCCTACGGACCCTTTAAACCCAATAAATCCGGATAACGCTCGCATCCTCCGTATTACCGCGGCTGCTGGCACGGAGT
+
CCCCCGGGGGGGGGGGGGGGGGGGGGGGGGGGGGGGGGGGGGGGGGGGGGGGGGGGGGGGGGGGGGGGGGGGGGGGGGGGGGGGGGGGGGGGGGGGGGGGGGGGGFGGGGGGGGGGGGGGGGGGGGGGGGGGGGGGGGGGGGGGGGGGGGGGGGGGGGGGGGGGGGGGGGGGGGGD>GFGGGGGGGGGGGGGGGGGGGGFFFFFFFFFFFFF>AFFFFFFFFFFFFFFFFFFFFFFFFEFFFFD@FFFFEFFFFB>0;?<EFFD?>>B:6:<<:9<B?FABFB9(49;B???:::B?0174
@M04999:289:000000000-L3R54:1:1101:22187:13404 2:N:0:422
ATGCGACTACTCGGGTATCTAATCCTGTTTGCTCCCCACGCTTTCGCATCTCAGCGTCAGTATCTGTCCAGAAGGCCGCCTTCGCCACCGGTATTCCTCCACATCTCTACGCATTTCACCGCTACACGTGGAATTCTACCTTCCTCTACAATACTCCAGATAACCATTTTTAAGTGCAATTCCCAGGTTGAGCCCGGGGCTTTCACACCTAACTTAATCATCCGCCTACATGCCCTTTACGCCCAGTCCTTCCGATTAACGCTCGCACCCTACTTCTTACCGCGGCTGCTGGCCCGGAGTC
+
CCCCCGGGGGFEEE>C@FFGFFGGFGGGGGGGFGFGE<@:C@FFFFFE>FAFFGGGGFGECAAFA@E@EEGCGGGGG77@FBFCGBEECGEG7FGCFFGF@E=EE<FFGE<=FCCEFFGABGG:=EFEEC@@F9EFG;DC?DG8FGFFGD=D,==E?DGEGAA9>C,EFEADFD+@9@CFCDFDGFFCC,41A@CDDD5**3/AFFC6@)055FAFFF+9FFF22@DFFFFFF@@;3=CFD?992;E3)17>@D??(())--,8,90034((,))))).433;--4340).((,(-((,((
@M04999:289:000000000-L3R54:1:1101:6227:13406 2:N:0:422
AGACTACTAGGGTATCTAATCCTGTTTGCTCCCCACGCTTTCGCATCTCAGCGTCAGTATCTGTCCAGAAGGCCGCCTTCGCCACCGGTATTCCTCCACATCTCTACGCATTTCACCGCTACACGTGGAATTCTACCTTCCTCTACAATACTCTAGTTAACCAGTTTTAAGTGCAATTCCTAGGTTGAGCCCAGGGCTTTCACACCTAACTTAATTATCCGCCTACATGCCCTTTACGCCCAGTCATTCCGATTAACGCTCGCACCCTCCGTATTACCGCGGCTGCTGGCACGGAGTTAGC
+
CCCCCGGGGGGGFGGGGGGGGGGGGGGGGGGGGGGGGGGGGGGGECGGGGGGGGGGGGGGGGGGGGGGGGGGGGGGGGGGGGGGGGGGGGGGGGGGDFGGGGGGGGGFDGGGGGGGGGGGGGGGGGGGGDGGGGGGGGGGGGGGGGFDGGGGGGGGGGGGGGGGGGGGFGFGFGGGFFFGGGGDGGFFFGFFGGGGGGFGFFFFFBA>C@CA=CFCEFCE*<2>DDEAE@5>2@EFFFF4@@DE==EFFFFF<;DCCFBFFFFB>FFFFF>B?B?A<4:>03>006:>?BFFF(9><14:5
@M04999:289:000000000-L3R54:1:1101:18003:13465 2:N:0:422
GACTACTAGGGTATCTAATCCTGTTTGCTCCCCACGCTTTCGCATCTCAGCGTCAGTATCTGTCCAGAAGGCCGCCTTCGCCACCGGTATTCCTCCACATCTCTACGCATTTCACCGCTACACGTGGAATTCTACCTTCCTCTACAATACTCCAGATAACCAGTTTTAAGTGCAATTCCCAGGTTGAGCCCGGGGCTTTCACACCTAACTTAATTATCCGCCTACATGCCCTTTACGCCCAGTCATTCCGATTAACGCTCGCACCCTCCGTATTACCGCGGCTGCTGGCACGGAGTTAGCC
+
CCCCCGGGGGGGGGGGGGGGGGGGGGGGGGGGGGGGGGGGGGGGGGGGGGGGGGGGGGGGGGGGGGGGGGGGGGGGGGGGGGGGGGGGGGGGGGGGGGGGGGGGGGGGGGGGGGGGGGGGGGGGGGGGGGGGGGGGGGGGGGGGGGGGGGGGFGGGGGGGGGGGGGGGGGGGGGGGFGFGGGGGGGGGGGGGGGGGGGGGFFFFFFFFFFFFFFFFFFFDFDFFFFECFFFFFFFFFF;FFFE@EEFEFEFD@DEF@FFFF>>B>FFB?F?<?:)64:9>B9>FFFDFFF?6699BF24:3
@M04999:289:000000000-L3R54:1:1101:17409:13512 2:N:0:422
TTTTCGACTACTCGGGTATCTAATCCTGTTTGCTCCCCACGCTTTCGCATCTCAGCGTCAGTATCTGTCCAGAAGGCCGCCTTCGCCACCGGTATTCCTCCACATCTCTACGCATTTCACCGCTACACGTGGAATTCTACCTTCCTCTACAATACTCCAGATAACCAGTTTTAAGTGCAATTCCCAGGTTGAGCCCGGGGCTTTCACACCTAACTTAATTATCCGCCTACATGCCCTTTACGCCCAGTCATTCCGATTAACGCTCGCACCCTCCGTATTACCGCGGCTGCTGGCACGGAGT
+
CCCCCGGGGGGGGGGGGGGGGGGGGGGGGGGGGGGGGGGGGGGGGGGGGGGGGGGGGGGGGGGGGGGGGGGGGGGGGGGGGGGGGGGGGGGGGGGGGGGGGGGGGGGGGGGGGGGGGGGGGGGGGGGGGGGDGGGGGGGGGGGGGGGGGGGGGGGGGGGG89BFEFFFGGGGGGGGFGFGGGGGGGGGGFGFCFFF9DDGFEFFFFFFFFFFEFFFFFFFFFFFFFFFFFEECFE@EFFFF<@FBF?@EAEEFCEFDFFFFF9?BFF>BFFFFFFFFFFFFFBFF9>FBFFB?F<D:>904
@M04999:289:000000000-L3R54:1:1101:7721:13528 2:N:0:422
ACCACGACTACAGGGGTATCTAATCCTGTTCGCTCCCCACGCTTTCGTCCATCAGCGTCAATCGGTATTTAGTAACCTGCCTTCGCAATCGGGGTTCTGTGTAATATCTATGCATTTCACCGCTACACTACACATTCCAGCTACTTCAATACTATTCAAGATTAACAGTATCAACGGCAGTTCTACAGTTAAGCTGCAGGTTTTCACCGCTGACTTATCAACCCGCCTACGGACCCTTTAAACCCAATAAATCCGGATAACGCTCGCATCCTCCGTATTACCGCGGCTGCTGGCACGGAGT
+
CCCCCGGGGGGGGGGGGGGGGGGGGGGGGGGGGGGGGGGGGGGGGGGGGGGGGGGGGGGGGGGGCGGGGGGGGGGFGGGFGGGGGGGGGGGGGGGGGGGGGGCEEFGGGGGFGGGGGGGGGGGGGGGGGGGGGGGGGGGGGGGGFGGGGGGGGGGGGGGGGGGGFGGGGGGGGGD=AD>GGGFGGGGGFFGGGGGGGGGCFFFFFFFFFFBFFFFFFFFFFFFAFFF?DF?9@BB@FFFFE4<@FF?FFF4?CF>FDD;@FBF633612;7331--14844<:;06;>F6).5:BB?(6;4
@M04999:289:000000000-L3R54:1:1101:3586:13544 2:N:0:422
GGACTACTAGGGTATCTAATCCTGTTTGCTCCCCACGCTTTCGCATCTCAGCGTCAGTATCTGTCCAGAAGGCCGCCTTCGCCACCGGTATTCCTCCACATCTCTACGCATTTCACCGCTACACGTGGAATTCTACCTTCCTCTACAATACTCCAGATAACCAGTTTTAAGTGCAATTCCCAGGTTGAGCCCGGGGCTTTCACACCTAACTTAATTATCCGCCTACATGCCCTTTACGCCCAGTCATTCCGATTAACGCTCGCACCCTCCGTATTACCGCGGCTGCTGGCACGGAGTTAGC
+
CCCCCGGGGGGGGGGGGGGGGGGFGGGGGGGGGGGGGGGGGGGGGGGGGGGGGGGGGGGFGGGGGGGGGGGGGGGGGGGGGGGGGGGGGDGGGFGGFFGGGGGGGGGDEGDGGGGGGGGGGGGGGGGGGGFGGGEGGGGGGGFG=DGGGGFFFGE,3EFGGGFDFFGGGGGGGFFGFFFGGGCCGFFFCFFGGECDGGFGF>FFFFF>B=EEEFF9AFFFFF@9(7=C4>=BF(>*9<D>2(15;4?EFC3;DFFE<@0<<B99>(34?FF<8??AAA?>0-44;??)(33261;144:))
@M04999:289:000000000-L3R54:1:1101:20799:13553 2:N:0:422
GACTACTCGGGTATCTAATCCTGTTTGCTCCCCACGCTTTCGCATCTCAGCGTCAGTATCTGTCCAGAAGGCCGCCTTCGCCACCGGTATTCCTCCACATCTCTACGCATTTCACCGCTACACGTGGAATTCTACCTTCCTCTACAATACTCTAGTTAACCAGTTTTAAGTGCAATTCCTAGGTTGAGCCCAGGGCTTTCACACCTAACTTAATTATCCGCCTACATGCCCTTTACGCCCAGTCATTCCGATTAACGCTCGCACCCTCCGTATTACCGCGGCTGCTGGCACGGAGTTAGCC
+
CCCCCGGGGGGGGGGGGGGGGGGGGGGGGGGGGGGGGGGGGGGGGGGGGGGGGGGGGGGGGGGGGGGGGGGGGGGGGGGGGGGGGGGGGGGGGGGGGGGGGGGGGGGGGGGGGGGGGGGGGGGGGGGDGGGGGGGGGGGGGGGGGGGGGGGGGGGGGGGGGGGFGFGGGGGGGGGGFGFGGGGGGGGGGGFGGFGDGGGGFFFFFFFFFFFFFFFFFFFDFFFFBEFFE9BF>>EFFFFFF>EFFFEFFFDDDFFFF6269999>?:?BF?FBFFFFFB>>999:?>??0<:619<(444.
@M04999:289:000000000-L3R54:1:1101:21865:13558 2:N:0:422
GACTACCCGGGTATCTAATCCTGTTCGCTCCCCACGCTTTCGTCCATCAGCGTCAATCGGTATTTAGTAACCTGCCTTCGCAATCGGGGTTCTGTGTAATATCTATGCATTTCACCGCTACACTACACATTCCAGCTACTTCAATACTATTCAAGATTAACAGTATCAACGGCAGTTCTACAGTTAAGCTGCAGGTTTTCACCGCTGACTTATCAACCCGCCTACGGACCCTTTAAACCCAATAAATCCGGATAACGCTCGCATCCTCCGTATTACCGCGGCTGCTGGCACGGAGTTAGCC
+
CCCCCGGGGGGGGGGGGGGGGGGGGGGGGGGGGGGGGGGGGGGGGDGGGGGGGGGGGGGGGGGGFGGGGGGGGGGGGGGGGGGGGGGGGGGGGGGGGGGGGGGGGGGGGGGGGGGGGGGGGGGGGGGGGGGGGGGGGGGGCFGGGGGGGGGGGGGFGGGGGGGGGGGGGGGGGGGGFFFGGGFGGGGGGGGGGGFCFGGGFFFFFEFFFFECEFFFFFFFFFFFFFFFFFFFFFFFEFF>D;@EF4?C@@9?;@EFFFFFFB>1>B<BFBFF<FFFF<>F(6>;8:8><2<B069::B<:8
@M04999:289:000000000-L3R54:1:1101:18932:13559 2:N:0:422
CTTAGACTACACGGGTATCTAATCCTGTTCACTCCCCACGCTTTCGTCCATCAGCGTCAATCGGTATTTAGTAACCTGCCTTCGCAATCGGGGTTCTGTGTAATATCTATGCATTTCACCGCTACACTACACATTCCAGCTACTTCAATACTATTCAAGATTAACAGTATCAACGGCAGTTCTACAGTTAAGCTGCAGGTTTTCACCGCTGACTTATCAACCCGCCTACGGACCCTTTAAACCCAATAAATCCGGATAACGCTCGCATCCTCCGTATTACCGCGGCTGCTGGCACGGAGTT
+
CCCCCGGGGGGGGGGGGGGGGGGGGGGGGGGGGGGGGGGGGGGGGGGGGGGGGGGGGGGGGGGGGGGGGGGGFGGGGGGGGGGGGGGGGGGGGGGGGGGGGGGGFGGGGGGGGGGGGGGGGGGGGGGGGGGGGGGGGGGGGGGGGGGGGGGGGGGGGGGGGGGGGGGGGGGGGGCEFGFGGGGGGGGGGGGGGGGGGGGGFFFFFFF>BFFFFFFFFFFFFFFBFFDFFF=DFFFFFFEFFFFF;@FFFCEFFBFDFDFE?BF1;BFFFFFFFFFFFFBFF?;B0;>90:2?B7<:;2184
@M04999:289:000000000-L3R54:1:1101:23145:13579 2:N:0:422
CACTGGACTACTAGGGTATCTAATCCTGTTTGCTCCCCACGCTTTCGCATCTCAGCGTCAGTATCTGTCCAGAAGGCCGCCTTCGCCACCGGTATTCCTCCACATCTCTACGCATTTCACCGCTACACGTGGAATTCTACCTTCCTCTACAATACTCTAGTTAACCAGTTTTAAGTGCAATTCCTAGGTTGAGCCCAGGGCTTTCACACCTAACTTAATTATCCGCCTACATGCCCTTTACGCCCAGTCATTCCGATTAACGCTCGCACCCTCCGTATTACCGCGGCTGCTGGCACGGAGT
+
CCCCCGGGGGGGGGGGGGGGGGGGGGGGGGGGGGGGGGGGGGGGGGGGGGGGGGGGGGGGGGGGGGGGGGGGGGGGGGGGGGGGGGGGGGGGG=?FFGFGGGGGDGGGGGGGGGGGGGGGGGGGGGGGGGGGDGGGGGGGGGGGGGGGGGGFGAGGGGGGGGGGGGGGGGGGGGGGFFFGGFGGGGGGGFGGGGGGGGFD5AFFFFC@CDFFBFFFFFFFFFFFFDDFFD2AEF3BBBEFE@FF>?=334?)9CEFDFDFF@1((.63;>?FFFF?03:)4439117>>?FF7:7??F464
@M04999:289:000000000-L3R54:1:1101:26401:13596 2:N:0:422
CGACTACTAGGGTATCTAATCCTGTTTGCTCCCCACGCTTTCGCATCTCAGCGTCAGTATCTGTCCAGAAGGCCGCCTTCGCCACCGGTATTCCTCCACATCTCTACGCATTTCACCGCTACACGTGGAATTCTACCTTCCTCTACAATACTCCAGATAACCAGTTTTAAGTGCAATTCCCAGGTTGAGCCCGGGGCTTTCACACCTAACTTAATTATCCGCCTACATGCCCTTTACGCCCAGTCATTCCGATTAACGCTCGCACCCTCCGTATTACCGCGGCTGCTGGCACGGAGTTAGC
+
CCCCCGGGGGGGGGGGGGGGGGGGGGGGGGGGGGGGGGGGGGGGGGGGGGGGGGGGGGGGGGGGGGGGGGGGGGGGGGGGGGGGGGGGGGGGGGGGGGGGGGGGGGGGGGGGGGGGGGGGGGGGGGGGGGGGGGGGGGGGGGGGGGGGGGGGGGGGGGGGGGGGGGGGGGGGGGGGFGFGGGGDFGGGGGGGGGGGGGGGFFFFFFFFFFFFFFFFFFFFFFFFFFFFFFFFFFEFFDFFBFF@FFFEEE@<;D@FF@BFFFFFFFFFFFF<0?::<A:;>6>6>?D::?FF02;142<B<
@M04999:289:000000000-L3R54:1:1101:27250:13600 2:N:0:422
ATGACTACAAGGGTATCTAATCCTGTTCGCTCCCCACGCTTTCGTCCATCAGCGTCAATCGGTATTTAGTAACCTGCCTTCGCAATCGGGGTTCTGTGTAATATCTATGCATTTCACCGCTACACTACACATTCCAGCTACTTCAATACTATTCAAGATTAACAGTATCAACGGCAGTTCTACAGTTAAGCTGCAGGTTTTCACCGCTGACTTATCAACCCGCCTACGGACCCTTTAAACCCAATAAATCCGGATAACGCTCGCATCCTCCGTATTACCGCGGCTGCTGGCACGGAGTTAC
+
CCCCCGGGGGGGGGGGGGGGGGGGGGGGGGGGGGGGGGGGGGFGGGGGGGGGGGGGGGGGGGGGGGGGGGGGGGGGGGGGGGGGGGGGGGGGGGGGGGGGGFGFGGGGGGGGGGGGGGGGGGGGGGGGGGGGGGGGGGGGGGGGGGGGGGGGGGGFFFGGGGGGGGGGGGGGGGGGEFFFGGGGGGGGGGGGGDFGGGGGFFFFFFFFFBCEFFFFFFFFFFFFFFFF2@FFFDBFFFFFDDFFFFEEFFFFFFFFFEF0<DFBFFFB?D?B?B:?FFFFF66>>>?0?:<?B:0>>?B<)
@M04999:289:000000000-L3R54:1:1101:24009:13600 2:N:0:422
GACTACAGGGGTATCTAATCCTGTTTGCTCCCCACGCTTTCGCATCTCAGCGTCAGTATCTGTCCAGAAGGCCGCCTTCGCCACCGGTATTCCTCCACATCTCTACGCATTTCACCGCTACACGTGGAATTCTACCTTCCTCTACAATACTCTAGTTAACCAGTTTTAAGTGCAATTCCTAGGTTGAGCCCAGGGCTTTCACACCTAACTTAATTATCCGCCTACATGCCCTTTACGCCCAGTCATTCCGATTAACGCTCGCACCCTCCGTATTACCGCGGCTGCTGGCACGGATTTAGCC
+
CCCCCGGGGGGGGGGGGGGGGGGGGGGGGGGGGGGGGGGGGGGG7CFGGGGGGGGGGGGGGGGGGGGGGGGGGGGGGGGGGGGGGGGEEGGGGGGGGGGGGGGFGGGGGGGGGGGGGGGGGGGGGGGGGGGFGGGGGGGGGGGGEFGGGGGGGGGGGFGGGGGFGGGGGGGGGGGGFF9E?FGGFDGGG6DFGGGGGGGGFFFFEAFFCF@@@FFFFCCAF=DFFEFC@BF@::>EF=BFFF=BEFFFFFFDDFFF<B@D;@F06:3<:>B0:04:A:B(39191)5,124:96(4<<4)3
@M04999:289:000000000-L3R54:1:1101:14481:13645 2:N:0:422
GAGACTACAAGGGTATCTAATCCTGTTTGCTCCCCACGCTTTCGCATCTCAGCGTCAGTATCTGTCCAGAAGGCCGCCTTCGCCACCGGTATTCCTCCACATCTCTACGCATTTCACCGCTACACGTGGAATTCTACCTTCCTCTACAATACTCCAGATAACCAGTTTTAAGTGCAATTCCCAGGTTGAGCCCGGGGCTTTCACACCTAACTTAATTATCCGCCTACATGCCCTTTACGCCCAGTCATTCCGATTAACGCTCGCACCCTCCGTATTACCGCGGCTGCTGGCACGGATGT
+
CCCCCGGGGGGGGGGGGGGGGGGGGGGGGGGGGGGGGGGGGGGGGFGFFGGGGGGGGGGGGGGGGGGGGGGGGGGGGGGGGGGGGGGGGGEGGGGGGGGGGGGGGGGGGGGGGGGGGGGGGGGGGGGGGGGGGGGGGGGGGGGGGGGGGGGGGGGGGGGGGGGGGGGGGGGGGGGGFGFGFGGGGGGGGGGGGGGGDGGGFFFFFF9AEFFFEFFFFFFFFFFFF?=>C>BEBFFFFFFFFFDFFFFFFFEEFFFDFC?@?16>BFFFFFFF6:??AAABFF9>>BF>F?F??19(((.
@M04999:289:000000000-L3R54:1:1101:4480:13645 2:N:0:422
GACTACCAGGGTATCTAATCCTGTTTGCTACCCACGCTTTCGAGCATGAACGTCAGTGTTATCCCAGGAGGCTGCCTTCGCCATCGGTATTCCTCCACATCTCTACGCATTTCACTGCTACACGTGGAATTCTACCTCCCTCTGACACACTCTAGTTTGACAGTTTCAAATGCACGTCCCAAGTTGAGCTCGGGGATTTCACATCTGACTTATCTAACCGTCTGCGCTCGCTTTACGCCCAGTAATTCCGATTAACGCTCGCACCCTACGTATTACCGCGGCTGCTGGCACGTAGTTAGCC
+
CCCCCGGGGGGGGGGGGGGGGGFGGGGFG,FGGGGGGGGGGGGGGGGGFGFGGFGGGGGGGGGGGFGGGGGGGGDGGGGGGGGGGGGGCFGDGGGGFFGGGGGGGGGGGGGGGGGGGGGGGGGGGGGGGGGGGGGGGGGGGGGFGFGFFGFGGFFGCFGGGGGGGGGGGGGGGFGGFFEGGGCGGGGGGGGGGDGDGGGCFFFFFFFFFFFFFFFFFFFF?=>BEFFFA49@>=4=@?FBDFEEEEF3;E;DF?EEFF<;>@(6><B06(2244<BABFF9;16::7??F??B?62:A543
@M04999:289:000000000-L3R54:1:1101:13570:13667 2:N:0:422
GGGACTACCCGGGTATCTAATCCTGTTCGCTCCCCACGCTTTCGTCCATCAGCGTCAATCGGTATTTAGTAACCTGCCTTCGCAATCGGGGTTCTGTGTAATATCTATGCATTTCACCGCTACACTACACATTCCAGCTACTTCAATACTATTCAAGATTAACAGTATCAACGGCAGTTCTACAGTTAAGCTGCAGGTTTTCACCGCTGACTTATCAACCCGCCTACGGACCCTTTAAACCCAATAAATCCGGATAACGCTCGCATCCTCCGTATTACCGCGGCTGCTGGCACGGAGTT
+
CCCCCGGGGGGGGGGGGGGGGGGGGGGEGGGGGGGGGGGGGGGGGCFGGGGGGGGGGGGGGGGFGGFGGGGGGGGGGGGGGGGGGEFGGEGGGGGGGGFGGGGGGGGDFGGGGGGFGGGGGGGGGGGGGGGGGGGGFGGGGGGGGGCFGGGFEFGGGGGGGGGGGGFGGGFGDECEFGFGGGGGGGGGGGGGGGFGGCFGFFFFFDD*=@DEFFFFFFF9DBBF@>DF>>BFDF@FFEFFFFF@FEFC?EFF9<DFFFFFF(7>;BBB7<77?B7:<A<?>29FF>FDB:<<F<>FFF:
@M04999:289:000000000-L3R54:1:1101:27114:13675 2:N:0:422
CGAGACTACAGGGGTATCTAATCCTGTTTGCTCCCCACGCTTTCGCATCTCAGCGTCAGTATCTGTCCAGAAGGCCGCCTTCGCCACCGGTATTCCTCCACATCTCTACGCATTTCACCGCTACACGTGGAATTCTACCTTCCTCTACAATACTCCAGATAACCAGTTTTAAGTGCAGTTCCCAGGTTGAGCCCGGGGCTTTCACACCTAACTTAATTATCCGCCTACATGCCCTTTACGCCCAGTCATTCCGATTAACGCTCGCACCCTCCGTATTACCGCGGCTGCTGGCACGGAGTT
+
CCCCCGGGGGGGGGGGGGGGGGGGGGGGGGGGGGGGGGGGGGGGGGGGGGGGGGGGGGGGGGGGGGGGGGGGGGGGGGGGGGGGGGGGGGGGGGGGGGGGGGGGGGGGGGGGGGGGGGGGGGGGGGGGGGGGGGGGGGGGGGGGGGGGGGGGGGEGGGGGGGGGGGGGGGGGGGGGFGFGGGGGGGGGGGGGFGGGGGGGFFFFFFFFBFFFFFFFEFFFFFDFFFFFFFFF@F;;EFFFFFFF@@@FEEFFFDFDFFFFF??FFFFFB?FFFF??0>AF1>FB>19FB>BFFF?047?<
@M04999:289:000000000-L3R54:1:1101:17050:13799 2:N:0:422
GACTACTAGGGTATCTAATCCTGTTCGCTCCCCACGCTTTCGCATCTCAGCGTCAGTATCTGTCCAGAAGGCCGCCTTCGCCACCGGTATTCCTCCACATCTCTACGCATTTCACCGCTACACGTGGAATTCTACCTTCCTCTACAATACTCCAGATAACCAGTTTTAAGTGCAATTCCCAGGTTGAGCCCGGGGCTTTCACACCTAACTTAATTATCCGCCTACATGCCCTTTACGCCCAGTCATTCCGATTAACGCTCGCACCCTCCGTATTACCGCGGCTGCTGGCACGGAGTTAGCC
+
CCCCCGGCGGGFFGGGGGGGGGGGGFGGGGGGGGGGGGGGFGGGGGGGGGGGGGEGGGGGGGGFGGGGGGGGGGGGGGGGGFGGGGGGGGGGGGGGGGGGGGGGFGGGGGGGGGGGGGGGGGGGGGGGGGGGGGGGGGGGGGGGGGGGGGGFGDGGGCFGGGGFGGGGGFGGFFGGFGFFDD6AD?6C6CGGGGGGGFGDAFFF>FF*<C<=EFFFFFF2?DFFFEFFFFFF3;3<7?;>?1;<EFCEEE;;<?9C<;BF;>FFFF?BF>FF?FFFF?FFB6768?:24:7?F;0:7)44,
@M04999:289:000000000-L3R54:1:1101:7680:13848 2:N:0:422
GACTACCAGGGTATCTAATCCTGTTTGCTCCCCACGCTTTCGCATCTCAGCGTCAGTATCTGTCCAGAAGGCCGCCTTCGCCACCGGTATTCCTCCACATCTCTACGCATTTCACCGCTCCACGTGGAATTCTACCTTCCTCTACAATACTCCAGATAACCAGTTTTAAGTGCAATTCCCAGGTTGAGCCCGGGGCTTTCACACCTAACTTAATTATCCGCCTACATGCCCTTTACGCCCACTCATTCCGATTAACGCTCGCACCCTCCGTACTACCGCGCCTGCTGGCACGCAGTTAGAC
+
CCC<CGGFFC7FC<EGGGGGGGFFAFGGGG<FCGGFFECFFG:@@FFF<FEFFEEGG@EFGFGGEGC,CCFECCFGGGGF@:BFGFEG7F<@EGEE8<=FECFFGFGEGG7;FE<,@CF+@EAFFC?+CDFFGFAFFDFGGGFFFGGA=?AEEF8,@EEFCF8=;8@=D9=EDFFFFFF8=D+=>D8,<;FG>8EGD5*21:9A9FFABEEFCFFFFFFFFF@@@=ECE=3>2)1;(66)1((6@?E?E1(8(4?E07;:9;BB9?18?(31(8A2:604(2,1(4)((()4(-41).-))
@M04999:289:000000000-L3R54:1:1101:23294:13849 2:N:0:422
ATATGACTACACGGGTATCTAATCCTGTTTGCTCCCCACGCTTTCGCATCTCAGCGTCAGTATCTGTCCAGAAGGCCGCCTTCGCCACCGGTATTCCTCCACATCTCTACGCATTTCACCGCTACACGTGGAATTCTACCTTCCTCTACAATACTCCAGATAACCAGTTTTAAGTGCAGTTCCCAGGTTGAGCCCGGGGCTTTCACACCTAACTTAATTATCCGCCTACATGCCCTTTACGCCCAGTCATTCCGATTAACGCTCGCACCCTCCGTATTACCGCGGCTGCTGGCCCGGAGTT
+
CCCCCGGGGGGGGGGGGGGGGGGGGGGGGGGGGGGGGGGGGGGGGGGGGGGGGGGGGGGGGGGGGGGGGGGGGGGGGGGGGGGGGGGGGGGGGGGGGGGGGGGGGEGGGGGGGGGGGGGGGGGGGGGGGGGGGGGGGGGGGGGGGGGGGGGGGGGGGGGGGGGGGGGGGFGGDFGGFGFGGGGGGGGGGGGGGGGGGGGGFFFFFFFFFFFBBFFBEFFFCEFF>@FFF=EC;EFFFFEFFDFFFF@EFFE?E;?FFDED?>??9;6>FFBBFFF1?FFFFFFBF>2>:?>B:(((-412.
@M04999:289:000000000-L3R54:1:1101:23147:13860 2:N:0:422
CAGACTACACGGGTATCTAATCCTGTTTGCTCCCCACGCTTTCGCATCTCAGCGTCAGTATCTGTCCAGAAGGCCGCCTTCGCCACCGGTATTCCTCCACATCTCTACGCATTTCACCGCTACACGTGGAATTCTACCTTCCTCTACAATACTCCAGATAACCAGTTTTAAGTGCAGTTCCCAGGTTGAGCCCGGGGCTTTCACACCTAACTTAATTATCCGCCTACATGCCCTTTACGCCCAGTCATTCCGATTAACGCTCGCACCCTCCGTATTACCGCGGCTGCTGGCACGGAGTT
+
CCCCCGGGGGGGGGGGGGCFGGGGGGGFGGGGGGGGGEGDFFGGGEGGGGGFGGGGGGGGGGGGGGGCGFFGGGGGGEEGGGGGGGFGGGGGFGGGGGGGGFGGGGGGGGGGGGFDGGGGGGGGGGGGGGGGGGGFGGGGGGGGGGGFEGGGGGGGGGFGGGGGGGGGGGGGFGGGDDFFG6C?FFFGGGGFCGGGGGGFFFFFFFFFFE@CCFFFFFF?FF>FFFFE??FFFFFEFFFFBF025@<7CCC@0<?@ECBF62(-(7>F<2<BB?:BD)9?>6;0(,4?54:17<B61?0
@M04999:289:000000000-L3R54:1:1101:8624:13881 2:N:0:422
TTTGTGACTACAAGGGTATCTAATCCTGTTTGCTCCCCACGCTTTCGCATCTCAGCGTCAGTATCTGTCCAGAAGGCCGCCTTCGCCACCGGTATTCCTCCACATCTCTACGCATTTCACCGCTACACGTGGAATTCTACCTTCCTCTACAATACTCCAGATAACCAGTTTTAAGTGCAATTCCCAGGTTGAGCCCGGGGCTTTCACACCTAACTTAATTATCCGCCCACATGCCCTTTACGCCCAGTCATTCCGATTAACGCTCGCACCCTCCGTATTACCGCGGCTGCTGGCACGGAGT
+
CCCCCGGGGGGGGGGGGGGGGGGGGGFGGGGGGGGGGGFGGGGGGGGGGGGGGGGGGGGGGGGGGGGGGGGGGGGGGGGGGGGGGGGGGGGGGGGGGGGGGCGEFGGGGGGGGGGGGGGGGGGGGGGGGGGGGGGGGGGGGGGGGGGGGGGFFFGGGGGFEGFGGGGGGGGGGD?DFGF@FDDFGGFFGGGGGGCGGGGD>DFFFFFFFFFFFFFFFFFFF?EFFFF9265)7@3@F@EFFFF@9<7;<ECFEEFFDFFE4<>FFFFFF>FF02(,4:>AFAFBB99BFFFF?B??<B994
@M04999:289:000000000-L3R54:1:1101:6822:13884 2:N:0:422
GGCAGACTACACGGGTATCTAATCCTGTTTGCTACCCACGCTTTCGAGCATGAACGTCAGTGTTATCCCAGGAGGCTGCCTTCGCCATCGGTATTCCTCCACATCTCTACGCATTTCACTGCTACACGTGGAATTCTACCTCCCTCTGACACACTCTAGTTAGACAGTTTCAAATGCACGTCCCAAGTTGAGCTCGGGGATTTCACATCTGACTTATCTAACCGTCTGCGCTCGCTTTACGCCCAGTAATTCCGATTAACGCTCGCACCCTACGTATTACCGCTGCTGCTGGCACGTAGTT
+
CCCCCEFGGGGGGGDGGGE,EEF<CFGFFEEG9FGEFEFGGG7FGCDCFCGGFDGGGGG:FFGFDGFFAFGFDGEGGGGG<EGFECGGGGGCEFGGGGGFGFFDF,CAFGGEEFCFFFG94EFGGGGGGFGDFDEFGFGGDE8C8DFFGGFGDEDGGGG;CGF,9DFGGGEFFGD8DDD=?=CE9FGGFDADDCFDDGGDACA6+4B6>A@FF5AC*BFFFE9=@A9@EFFFDBB2==C==02@D;ECF?C??@;;0;E);>23696>9?FF:?:2).4540((-400),.24,)433(4-
@M04999:289:000000000-L3R54:1:1101:7300:13946 2:N:0:422
GTGGACTACTAGGGTATCTAATCCTGTTCGCTACCCATGCTTTCGAACCTCAGCGTCAGTTACAGACCAGAGAGCCGCCTTCGCCACTGGTGTTCTTCCATATATCTACGCATTCCACCGCTACACATGGAGTTCCACTCTCCTCTTCTGCACTCAAGAAACATAGTTTCAGCTGCAGTTCCCCAGTTAAGCTGGGGGCTTTCACAGCTGACTTATCTTCCCGCCTGCGTTCGCTTTACGCCCAATAAATCCGGACAACGCTTGCCACCTACGTATTACCGCGGCTGCTGGCACGTAGTT
+
CCCCCGGGGGGGGGGGGGGGGGGGGGGGGGGGGGGGGGGGGGGGGFGGGGGGGGGGGGGGGGGGGGGGGGGGGGGGGGGGGGGGGGGGGGGGGGGGGGGGGGGGGGGGGGGGGGGGGGGGGGGGGGGGGGGGGGGGGGGGGGGGGGGGGGGGGGGGGGGGGGGGGGGGGGGFGGGGFGFGGGGGGGGGGGGGGGGGGGDGFFFFFFAFFFFFEEAFFFFFFFFFFFFFFFFFFFFFDFFFFB@FFDEFFEFFF>F;>?F>FB:BFF>2?FFFFF<AFFFA<909999<F:??:<8<8::<
@M04999:289:000000000-L3R54:1:1101:6303:13951 2:N:0:422
CAGGACTACAGGGGTATCTAATCCCATTTGCTCCCCTAGCTTTCGTCTCTCAGTGTCAGTGTCGGCCCAGCAGAGTGCTTTCGCCGTTGGTGTTCTTTCCGATCTCTACGCATTTCACCGCTCCACCGGAAATTCCCTCTGCCCCTACCGTACTCCAGCTTGGTAGTTTCCACCGCCTGTCCAGGGTTGAGCCCTGGGATTTGACGGCGGACTTAAAAAGCCACCTACAGACGCTTTACGCCCAATCATTCCGGATAACGCTTGCATCCTCTGTATTACCGCGGCTGCTGGCACAGAGTTT
+
BCCCCGGGGGGGGGGGGGGGGGGGGGGGGGGGGGGGGGGGGGGGGGGGGGGGGGGGGGGGGGGGGGGGGGGGGGGGGGGGGGGGGGGGGGGGGGGGGGGGGGGEGFFGGGGGDGGGGGDCGEEGGGDGGGGGGGDFGEGGGC?FFFGGGGGGG?DGGGGGGGGGGGGGGGGGGGGGFC?GGGGGGGGGEGGGGGFGGGCFFFF98*559@BF94CFEAA@FFF;;@FFFF<;9B<BBAFFFBF?FBBFFFFF?;B?6))4(3::629<:<7).6444<AF?9(9>6>?0)5::B7102<)-
@M04999:289:000000000-L3R54:1:1101:7449:13989 2:N:0:422
TACTAGACTACTGGGGTATCTAATCCTGTTTGCTCCCCACGCTTTCGCATCTCAGCGTCAGTATCTGTCCAGAAGGCCGCCTTCGCCACCGGTATTCCTCCACATCTCTACGCATTTCACCGCTACACGTGGAATTCTACCTTCCTCTACAATACTCCAGATAACCAGTTTTAAGTGCAATTCCCAGGTTGAGCCCGGGGCTTTCACACCTAACTTAATTATCCGCCTACATGCCCTTTACGCCCAGTCATTCCGATTAACGCTCGCACCCTCCGTATTACCGCGGCTGCTGGCACGGAGT
+
CCCCCGGGGGGGGGGGGGGGGGGGGGGGGGGGGGGGGGGGGGGGGGGGGGGGGGGGGGGGGGGGGGGGGGGGGGGGGGGGGGGGGGGGGGGGGGGGGGGGGGGGGGGGGGGGGGGGGGGGCGGGGGGGGGGGGGGGGGGGGGGGGGGGGGGGGGGGGGGGGGGGGGGGFGGGGGGGFGFGGGGGGGGGGGCGGGGGGGGGEEFFFFFFFFFFFFFFFFFFFFFF2B>@>DFFFFEFFFFFFFFFFFFFEEFFEFFFDD;CCD>FFFF0;;6??FF?B<0<A<619>>9>?D20?:>4993-
@M04999:289:000000000-L3R54:1:1101:5224:13994 2:N:0:422
GACTACTCGGGTATCTAATCCTGTTCGCTCCCCACGCTTTCGTCCATCAGCGTCAATCGGTATTTAGTAACCTGCCTCCGCATTCGGGGTTCTGTGTAATATCTATGCATTTCACCGCTACACTACACATTCCAGCTACTTCAATACTATTCAAGATTAACAGTATCAACGGCAGTTCTACAGTTAAGCTGCAGGTTTTCACCGCCGACTTATCAACCCGCCTACGGACCCTTTAAACCCAATAAATCCGGATAACGCTCGCATCCTCCGTATTACCGCGGCTGCTGGCACGGCGTTAGCC
+
CCCCCGGGGGGGEGGGGGGGGGGGGGGGGGGGGGGGGGEGFGGF:FGGFGGGGGGGGEFCGGCCFGGGGGGGGGGGGFDEGGGCGCFE7>>EGFGFFGCGEEGGGGGFFFEGFGFF@FEGGGGGGGDFGGDGGFEGGGGGFFGEGG?GFFADG8F89=F8@DFAFFFCCGEEGGGCFGFFGG8=DGFGGE?7C?@?FG9CCEF55@597>=;AAFFDFBA>(5@==?@59?D;)96.33)64;)77CFE03@FFFFFF:BF9(497)5(23(3:2<91(-,4,4:)54(824((-4((-65
@M04999:289:000000000-L3R54:1:1101:5884:13999 2:N:0:422
GGGTGGACTACCGGGGTATCTAATCCTGTTTGCTCCCCACGCTTTCGCATCTCAGCGTCAGTATCTGTCCAGAAGGCCGCCTTCGCCACCGGTATTCCTCCACATCTCTACGCATTTCACCGCTACACGTGGAATTCTACCTTCCTCTACAATACTCCAGATAACCAGTTTTAAGTGCAATTCCCAGGTTGAGCCCGGGGCTTTCACACCTAACTTAATTATCCGCCTACATGCCCTTTACGCCCAGTCATTCCGATTAACGCTCGCACCCTCCGTATTACCGCGGCTGCTGGCACGGAGT
+
CCCCCGGGGGGGGGGGGGGGGGGGGGGGGGGGGGGGGGGGGGGGGGGGGGGGGGGGGGGGGGGGGGGGGGGGGGGGGGGGGGGGGGGGGGGGGGGGGGGGGGGGGGGGGGGGGGGGGGGGGGGGGGGGGGGGGGGGGGGGGGGGGGGGGGGGGGGGGGGGGGGGGGGGGGGGFCDGFGFGGGGGGGGGGGDGGGGGGGGGDBFFFFFFFFFFFFFFFFFFFFEFFFFFFD;EFF@8@DFFFD@;@F<@F<9<AF:(40<<B?>F?B019>BFFFFFFFB<B4?B>>;;BFFF:FBF6>094
@M04999:289:000000000-L3R54:1:1101:8323:13999 2:N:0:422
GGGGGACTACAGGGGTATCTAATCCTGTTCGCTCCCCACGCTTTCGTCCATCAGCGTCAATCGGTATTTAGTAACCTGCCTTCGCAATCGGGGTTCTGTGTAATATCTATGCATTTCACCGCTACACTACACATTCCAGCTACTTCAATACTATTCAAGATTAACAGTATCAACGGCAGTTCTACAGTTAAGCTGCAGGTTTTCACCGCTGACTTATCAACCCGCCTACGGACCCTTTAAACCCAATAAATCCGGATAACGCTCGCATCCTCCGTATTACCGCGGCTGCTGGCACGGAGTT
+
CCCCCGGGGGGGGGGGGGGGGGGGGGGGGGGGGGGGGGGGGGFEGGGGGGGGGGGGGGGGGGGGGGGGGGGGGGGGGGGGGGGGGGGGGGGGGDEGGGGGGGGGGGGGGGGGGGGGGGGGGGGGGGGGGGGGGGGGGGGGGGGGGGGGGGGGGFFGGGGGGGGGGGGGGGGGGGG65DEGGGGGFFCFGGGGGGGGGGGGFFFFFFFFFFFFFFFFFFFFFFFFF9@FFFFDF@@@@ECFEFDFD?F@FFFFF>>FF;EFF>?:FFB?FF?A:38<:04A<BF0>>>F<>?7??<(419?8
@M04999:289:000000000-L3R54:1:1101:6548:14003 2:N:0:422
GACTACAAGGGTATCTAATCCTGTTCGCTACCCATGCTTTCGAACCTCAGCGTCAGTTACAGACCAGAGAGCCGCCTTCGCCACTGGTGTTCTTCCATATATCTACGCATTCCACCGCTACACATGGAGTTCCACTCTCCTCTTCTGCACTCAAGAAAAGCAGTTTCAGCTGCACTTCCCCGGTTAAGCCGAGGGCTTTCACAGCTGACTTGTTCTCCCGCCTGCGTTCGCTTTACGCCCAATAAATCCGGACAACGCTTGCCACCTACGTATTACCGCGGCTGCTGGCACGTAGTTAGCC
+
CCCCCGGGGGGGGGGGGGGGGGGGGGGGG7FGGGGGGGGGGGGGGGGGGGGGGGGGGGGGGGGGGGGGFFGGGGGGGGGGGEGGGGGGGGGGGGGGGGGGGGGGGGGDGGGGGGGGGGGGGGGGGGGGGGGGGGGGGGGGCGFGGGGGGGGGGGGGGGGGFFGGGGFEFGGGGGGGFCFGGGGGGGGGGGEGGGGGFGFGFFFFFFFFFFEEFFFFFFFB>@@DDFFFFFFF@FFEFF>B<7;8<EFF@B>?FFFFFBFFF?7>28?FFFFD22499?BF692>:??:BFFFB7?(54A2.
@M04999:289:000000000-L3R54:1:1101:13893:14014 2:N:0:422
ACGACTACTGGGGTATCTAATCCTGTTCGCTCCCCACGCTTTCGTCCATCAGCGTCAATCGGTATTTAGTAACCTGCCTTCGCAATCGGGGTTCTGTGTAATATCTATGCATTTCACCGCTACACTACACATTCCAGCTACTTCAATACTATTCAAGATTAACAGTATCAACGGCAGTTCTACAGTTAAGCTGCAGGTTTTCACCGCTGACTTATCAACCCGCCTACGGACCCTTTAAACCCAATAAATCCGGATAACGCTCGCATCCTCCGTATTACCGCGGCTGCTGGCACGGAGTT
+
CCCCCGGGGGGGGGGGGGGGGGGGGGGGGGGGGGGGGGGGGGGGGGGGGGGGGGGGGGGGGGGGGGGGGGGGGGGGGGGGGGGGGGGGGGGGGFGGGGGGGGGGGGGGGGGGGGGGGGGGGGGGGGGGGGGGGGGGGGGGGGGGGGGGGGGGGGGGGGGGGGGGGGGGGGGGGGGGFFFGGGGGGGGGGGGGGGGGGGGGFFFFFFFFFFFFEFFFFFFFBFFFFFFFDFFFFF=EEFFFFFFFFFFFFFEF0;?FFFDB@?>FB?B?>FF>8(1:>993;1231;BF??:72(((--8
@M04999:289:000000000-L3R54:1:1101:6184:14108 2:N:0:422
TCGACTACCCGGGTATCTAATCCTGTTTGCTCCCCACGCTTTCGCATCTCAGCGTCAGTATCTGTCCAGAAGGCCGTCTTCGCCACCGGTATTCCTCCACATCTCTGCGCATTTCACCGCTACACGTGGAATTCTACCTTCCTCTACAATACTCCAGATAACCAGTTTTAAGTGCAGTTCCCAGGTTGAGCCCGGGGCTTTCACACCTAACTTAATTATCCGCCTACATGCCCTTTACGCCCAGTCATTCCGATTAACGCTCGCACCCTCCGTATTACCGCGGCTGCTGGCACGGAGTT
+
CCCCCGGGGGGGGGGGGGGGGGGGGGGGGGGGGGGGGGGGGGGGGGGGGGGGGGGGGGGGGGGGGGGGGGGGGGGGGGGGGGGGGGGGGGGGGGGGGGGGGGGGGGGGGGGGGGGGGGGGGGGGGGGFGGGGGGGGGGGGGGGGGGGGGGGGGGGGGGGGGGGGGGGGGGGGGGGGFGFGGGGGGGGGGGGGGGGDD>GGFFFFFFFFFFFFFFFFFFFFF@B@D=:>CEEFFFFFFFFFFFFFFFEFFFFF@DDDFFFFFFFFFFFFFFB1:?FFFF<?>B>;1-4>F?FF??>6(:7
@M04999:289:000000000-L3R54:1:1101:18688:14128 2:N:0:422
TGACTACAAGGGTATCTAATCCTGTTTGCTACCCACGCTTTCGAGCATGAACGTCAGTGTTATCCCAGGAGGCTGCCTTCGCCATCGGTATTCCTCCACATCTCTACGCATTTCACTGCTACACGTGGAATTCTACCTCCCTCTGACACACTCTAGTTTGACAGTTTCAAATGCACGTCCCAAGTTGAGCTCGGGGATTTCACATCTGACTTATCTAACCGTCTGCGCTCGCTTTACGCCCAGTAATTCCGATTAACGCTCGCACCCTACGTATTACCGCGGCTGCTGGCACGTAGTTAGC
+
CCCCCGGGGGGGGGGGGGGGGGGGGGGGGGGGGGGGGGGGGGGGGGGGGGGGGGGGGGGGGGGGGGGGGGGGGGGGGGGGGGGGGGGGGGGGGGGGGGGGGGGGGGGGGGGGGGGGGGGGGGGGGGGGGGGGGGGGGGGGGGGGGGGGGGGGGGGGGGGGGGGGFGGGGGGGGGGGFGFGGGGGGGGGGGFFGGEGGGGGFFFFFFFFFFFFFFFFFFFFFFFFFFFFFFFFFDFFFFFFFDDFEFFFFFF;@@DFFFFF@FFFFFFFFFFBFF>BF9:>0;;FFB>F?FFF:::<?ABB9
@M04999:289:000000000-L3R54:1:1101:14330:14141 2:N:0:422
GACTACAGGGGTATCTAATCCTGTTCGCTCCCCACGCTTTCGTCCATCAGCGTCAATCGGTATTTAGTAACCTGCCTTCGCAATCGGGGTTCTGTGTAATATCTATGCATTTCACCGCTACACTACACATTCCAGCTACTTCAATACTATTCAAGATTAACAGTATCAACGGCAGTTCTACAGTTAAGCTGCAGGTTTTCACCGCTGACTTATCAACCCGCCTACGGACCCTTTAAACCCAATAAATCCGGATAACGCTCGCATCCTCCGTATTACCGCGGCTGCTGGCACGGAGTTAGCC
+
CCCCCGGGGGGGGGGGGGGGGGGGGGGGGGGGGGGGGGGGGGGGGEFGGGGGGGGGGFFEGGGGGGGGGGGGGGGGGGGGGDGGGGGGGGGGGGGGGGGGGGGGGGGGGGGGGGGGGGGGGGGGGGGGGGGGGGGGGGGFGGGGFGGGGGGGGGGFGGGGGGGGGGGFGGGGGGGFFGFGGGGGGGGGGGGGFFGDCFGGFFFEFFFFDEFFFFFFFFEFEADFFFF@=>FB27C?C@@>@DFFEFFEEF@@FFFFF>DFFFFFF?2>?F?2?:A>A<>;6;>><?.8::B?0904?DFF>
@M04999:289:000000000-L3R54:1:1101:19969:14143 2:N:0:422
CGGGACTACCAGGGTATCTAATCCTGTTCGCTCCCCACGCTTTCGTCCATCAGCGTCAATCGGTATTTAGTAACCTGCCTTCGCAATCGGGGTTCTGTGTAATATCTATGCATTTCACCGCTACACTACACATTCCAGCTACTTCAATACTATTCAAGATTAACAGTATCAACGGCAGTTCTACAGTTAAGCTGCAGGTTTTCACCGCTGACTTATCAACCCGCCTACGGACCCTTTAAACCCAATAAATCCGGATAACGCTCGCATCCTCCGTATTACCGCGGCTGCTGGCAAGGAGTT
+
CCCCCGGGGGGGGGGGGGGGGGGGGGGGGGGGGGGGGGGGGGGGGGGGGGGGGGGGGGGGGGGGGGGGGGGGGGGGGGGGGGGGGGGGGGGGGGGGGGGGGGGFGGGGGGGGGGGGGGGGGGGGGGGGGGGGGGGGGGGGGGGGGFGFGGGGGGGGGGGGGGGGGGGGGGGGGGGGFGFGGFGGGGGGGGGGGGGGGGGGFFFFFFFFFF9CEFFFFFFDFFF9A>DFF@DFFFFDFFFFFFFFFFFFFEEE9@17?FF?>D0269<>FFFBF?BF?FFFF;03(1612::(()--.(..
@M04999:289:000000000-L3R54:1:1101:13502:14169 2:N:0:422
TAGTCGACTACAAGGGTATCTAATCCTGTTTGCTACCCACGCTTTCGAGCATGAACGTCAGTGTTATCCCAGGCGGCTGCCTCCGCCATCGGTCTTCCTCCACATCTCTACGCATTTCACTGCTACACGTGGACTTCTACCTCCCTCTGACACACTCTAGTTTGACTGTTTCAAATGCACGTCCCAAGTTGAGCTCGGTGATTTCCCATCTGACTTATCTACCCGCCTGCGCTCGCTTTACGCTCAGTCATTCCGATTATCGCTCGCACCCTACGTATTACCGCGGCTGCTGGCACGTAGG
+
CCC<CF@FGGC@9ED7CFF9<;,F9,CFFGFFF<EGFGC,+@BFFF:8<FGFF9<FGG<,@FFFF,6EF8@FG,@@FG:BFC,4>FGDGF,,84@9F5EFFGGC4AA?@EA++4?65AA=F9D;=FGGG8F:7,4>@B@EGCFCE8=DD,D8@8E=DEF,76,@=+,@226@=F7AD7+=FFGEE,,@;,3,4@:79>***11??+;*:<E6:>>9CCF*+/:):(5599@@B230/2(11/2(638C44557)(21(-).8?::(70344:(3(())24<)((3(((,:),443)(.(((
@M04999:289:000000000-L3R54:1:1101:11308:14180 2:N:0:422
GACTACAGGGGTATCTAATCCTGTTCGCTCCCCACGCTTTCGTCCATCAGCGTCAATCGGTATTTAGTAACCTGCCTTCGCAATCGGGGTTCTGTGTAATATCTATGCATTTCACCGCTACACTACACATTCCAGCTACTTCAATACTATTCAAGATTAACAGTATCAACGGCAGTTCTACAGTTAAGCTGCAGGTTTTCACCGCTGACTTATCAACCCGCCTACGGACCCTTTAAACCCAATAAATCCGGATAACGCTCGCATCCTCCGTATTACCGCGGCTGCTGGCACGGAGTTAGCC
+
CCCCCGGGGGGGGGGGGGGGGGGGGGGGGGGGGGGGGGGGGGGGGGGGGGGGGGGGGGGGGFGGGGGGGGGGGGGGGGGGGGGGGGGGGGGGGGGGGGGGGGGGGGGGGGGGGGGGGGGGGGGGGGGGGGGGGGGGGGGFGGGFGGGGGGGGGGGGGGGGGGGGGGGGGGGGGGGGFGFGGGFGGGGGGGGGGGGGGGGGFFFFFFFFFFFFFFFFFFEBEFFFFFFFFF@FFFFFEFFFFFFFFFEC@FF@DFF@@B?FFFFBB:>AFBBFFFFFABB(46;BFFF>??F?121:4<<94
@M04999:289:000000000-L3R54:1:1101:26164:14249 2:N:0:422
GGACTACCGGGGTATCTAATCCTGTTTGCTCCCCACGCTTTCGCATCTCAGCGTCAGTATCTGTCCAGAAGGCCGCCTTCGCCACCGGTATTCCCCCACATCTCTACGCATTTCACCGCTACACGTGGAATTCTACCTTCCTCTACAATACTCCAGATAACCAGTTTTAAGTGCAATTCCCAGGTTGAGCCCGGGGCTTTCGCACCTAACTTAATTATCCGCCTACATGCCCTTTACGCCCAGTCATTCCGATTAACGCTCGGACCCTCCGTATTACCGCGGCTGCTGGCACGGAGTTAGC
+
CCCCCGGGGGGGGGGGGGGGGGGGGGGGGGGGGGGGGGGGGGGGGGGGGGGGGGGGGGGGGGGGGGGGGFGGGGGGGGGGGGGGGGGGGGGGGGGGGGGG@FFGGCGFGGGGGGGGGGGGGGGGGGGGGGGGGGGGGGGGGGGGGGGGGGGGGGGGGGGGGGGGGGGGGFFGGGGGFGFGGGGGGGGGGGGGGGGGGGGGFFFFFFFFFBEEFFFFFFFE3?0??DECEFFFFFFFFFFFFFFEFFFFDFB1<BB2:2>?FBFFFFF???F??B?F<ABFB>9>BF?>:BBFFF>FBFFA<
@M04999:289:000000000-L3R54:1:1101:26485:14259 2:N:0:422
GACTACCCGGGTATCTAATCCCGTTCGCTCCCCACGCTTTCGTCCATCAGCGTCAATCGGTATTTAGTAACCTGCCTTCGCAATCGGGGTTCTGTGTAATATCTATGCATTTCACCGCTACACTACACATTCCAGCTACTTCAATACTATTCAAGATTAACAGTATCAACGGCAGTTCTACAGTTAAGCTGCAGGTTTTCACCGCTGACTTATCAACCCGCCTACGGACCCTTTAAACCCAATAAATCCGGATAACGCTCGCATCCTCCGTATTACCGCGGCTGCTGGCACGGAGTTAGCC
+
CCCCCGGGGGGGGGGGGGGGGGGGGGGGGGGGGGGGGGGGGGGGGGGGGGGGGGGGGGGGGGGGGGGGGGGGGGGGGGGGGGGGGGGGGGGGGGGGGGGGGGGGGGGGGGGGGGGGGGGGGGGGGGGGGGGGGGGGGGGGGGGGGGGGGGGGGGGGGGGGGGGGGGGGGGGGGGGGFGFGGGGGGGGGGGGGGGGGGGGGFFFFFFFFFFEEFFFFFFDFFFFFFFFFFFFFFFFFFAFFF?DFF<EFF@>FFFFFFFF?BFFBB?DFFF?:B?FFA<>2>BBF<?B7B7813((48A<<8
@M04999:289:000000000-L3R54:1:1101:14318:14260 2:N:0:422
CAGACTACCAGGGTATCTAATCCTGTTTGCTCCCCACGCTTTCGCATCTCAGCGTCAGTATCTGTCCAGAAGGCCGCCTTCGCCACCGGTATTCCTCCACATCTCTACGCATTTCACCGCTACACGTGGAATTCTACCTTCCTCTACAATACTCCAGATAACCAGTTTTAAGTGCAGTTCCCAGGTTGAGCCCGGGGCTTTCACACCTAACTTAATTATCCGCCTACATGCCCTTTACGCCCAGTCATTCCGATTAACGCTCGCACCCTCCGTATTACCGCGGCTGCTGGCACGGAGTTAC
+
CCCCCGGGGGGGGGGGGGGGGGGGGGGGGGGGGGGGGGGGGGGGGGGGGGGGGGGGGGGGGGGGGGGGGGGGGGGGGGGGGGGGGGGGGGGGGGGGGGGGGGGGGGGGGGGGGGGGGGGGGGGGGGGGGGGGGGGGGGGGGGGGGGGGGGGGGGGGGFGGGGGGGGGGGGGGGGFGFGFGGGGGGGGGGGGGGGGGGGGGFFFFFFFFFFFFFFFFEFFFCDB@DFFFFFEEFEFFFE?FFFFFEFFFFFFFD;DFFFFF?6>>FFFF???FBFFFFFB?F>B014:704?F<F01(28A)
@M04999:289:000000000-L3R54:1:1101:17512:14271 2:N:0:422
CCGACTACTGGGGTATCTAATCCTGTTCGCTACCCATGCTTTCGAACCTCAGCGTCAGTTACAGACCAGAGAGCCGCCTTCGCCACTGGTGTTCTTCCATATATCTACGCATTCCACCGCTACACATGGAGTTCCACTCTCCTCTTCTGCACTCAAGAAAAACAGTTTCAGCTGCACTTCCCCGGTTAAGCCGAGGGCTTTCACAGCTGACTTGTTCTCCCGCCTGCGTTCGCTTTACGCCCAATAAATCCGGACAACGCTTGCCACCTACGTATTACCGCGGCTGCTGGCACGTATTT
+
CCCCCGGGGGGGGGGGGGGGGGGGFGGGGGGGGGGGGGGGGGGGG,CFFFFFFGGGGGGGGGGGDGFGGGGGGGGGDGEGGGGCGGGGGGGGGGGGGGGGGGGGGGGGGGGGGGFFGDFGGGGGGGGGGGGGGGGGDFFCFGGGGGGGGGGGGGGGGGGGGGGGGGDAGGGGGGGGFGFGGGGGEGGGGGGGGGGGCGGGFFFFFFFFFFFEEFFFFFFFF@B>@D>@;3@?FF@FE<2AB133@EEECEFFF:9>:<>>1(2<?FFFF?BF<BA:BFF?9>(4736>FF?BFF1()..
@M04999:289:000000000-L3R54:1:1101:2387:14303 2:N:0:422
TGACTACTGGGGTATCTAATCCTGTTCGCTCCCCACGCTTTCGTCCATCAGCGTCAATCGGTATTTAGTAACCTGCCTTCGCAATCGGGGTTCTGTGTAATATCTATGCATTTCACCGCTACACTACACATTCCAGCTACTTCAATACTATTCAAGATTAACAGTATCAACGGCAGTTCTACAGTTAAGCTGCAGGTTTTCACCGCTGACTTATCAACCCGCCTACGGACCCTTTAAACCCAATAAATCCGGATAACGCTCGCATCCTCCGTATTACCGCGGCTGCTGGCACGGAGTTAGC
+
CCCCCGGGGGGGGGGGGGGGGGGGGGGEGGGGGGGGGGFFGGGGGGGGGFFGGGGGGGGGGGGGEGFGGGGGGGGGGGGGGGGCGGGGGGGGGGEGGGAEDGFGFGGGGFGGGGGGGGGGGGGGGGFGGGGGFCFGGGFGGGGGGGGGGGGGGGGGGGFGGGGGGGGGGFGG>EGG?FFGGGGGGGGGFGE7EGC?DFGGFFFFDF>EBFFFFFFFCFFFFBBDF26(29@DFBEF?>EFFFDFFF9?EE>9?267)39<FF996>B?>?F<(8:2<A:992603(4250:??,,4??A92
@M04999:289:000000000-L3R54:1:1101:23483:14357 2:N:0:422
TAAGACTACTAGGGTATCTAATCCTGTTTGCTCCCCACGCTTTCGCATCTCAGCGTCAGTATCTGTCCAGAAGGCCGCCTTCGCCACCGGTATTCCTCCACATCTCTACGCATTTCACCGCCACACGTGGAATTCTACCTTCCTCTACAATACTCCAGATAACCAGTTTTAAGTGCAGTTCCCAGGTTGAGCCCGGGGCTTTCACACCTAACTTAATTATCCGCCTACATGCCCTTTACGCCCAGTCATTCCGATTAACGCTCGCACCCTCCGTATTACCGCGGCTGCTGGCACGGAGTTT
+
CCCCCGGGGGGGGGGGGGGGGGGGGGGGGGGGGGGGGGGGGGGGGGGGGGGGGGGGGGGGGGGGGGGGGGGGGGGGGGGGGGGGGGGGGGGGGGGGGGGGGGGGGGGGGGGGGGGGGGGGGGGGGGGGGGGFGGGGGGGGGGGGGGGGGGGGGGGGGEDGGGGGGGGGGFGGGGGGF?FDCGGGGFGGG@:FGFCDGGGGFFFFFFFFFFFBEFFFFFFFFFFF@D@=345@EFFFF9EB@BFD<;<ECCEE@0418?C72:?>0>BF::B:68?BFAAA6>B96,4?BFF?7766(3::)
@M04999:289:000000000-L3R54:1:1101:4294:14361 2:N:0:422
GACTACCGGGGTATCTAATCCTGTTTGCTACCCACGCTTTCGAGCATGAACGTCAGTGTTATCCCAGGAGGCTGCCTTCGCCATCGGTATTCCTCCACATCTCTACGCATTTCACTGCTACACGTGGAATTCTACCTCCCTCTGACACACTCTAGTTTGACAGTTTCAAATGCACGTCCCAAGTTGAGCTCGGGGATTTCACATCTGACTTATCTAACCGTCTGCGCTCGCTTTACGCCCAGTAATTCCGATTAACGCTCGCACCCTACGTATTACCGCGCCTGCTGGCACGTAGTTAGCC
+
CCCCCGGGGGGGGGGGGGGGGGGGGGGGG,EFGGGGGGEFGGFGDGGGGGGGGGGGFGGGGGGGGGGFGGGGGGGGGGGGGGGGGGGGCGFFGGFDGGGGGGGFFFGGGGGGGGBFFGGGGGGDGGEFGGGGGFGGFDFGGGGFGGGGGGDG9EGGDEG8FGGFGGGGFAFGGGG6DFFGGGGAFFGFD9,;EG>5>FCFFFAFA8;FEEF7EFFFAFF)3<@4C)92622@F(/98?>B;=@EFC?)9;/272371(/449(,3(3::6?36?><A061(-16648:0(,(..(4294).
@M04999:289:000000000-L3R54:1:1101:20438:14376 2:N:0:422
TGGACTACCCGGGTATCTAACCCTGTTCGCTCCCCACGCTTTCGTCCATCAGCGTCAATCGGTATTTAGTAACCTGCCTTCGCAATCGGGGTTCTGTGTAATATCTATGCATTTCACCGCTACACTACACATTCCAGCTACTTCAATACTATTCAAGATTAACAGTATCAACGGCAGTTCTACAGTTAAGCTGCAGGTTTTCACCGCTGACTTATCAACCCGCCTACGGACCCTTTAAACCCAATAAATCCGGATAACGCTCGCATCCTCCGTATTACCGCGGCTGCTGGCACGGAGTTAT
+
CCCCCGGGGGGGGGGGGGGGGGGGGGGGGGGGGGGGGGGGGGGGGGGGGGGGGGGGGGGGGGEGGCGGGGGGGGGGGGGGGGGGGGGGGGGGGGGGGFGGGGGGGGGGGGGGGGGGGGGGGGGGGGGGGGGGGGGFFGGGGGGGGGCFGGGFGGGGGGGGGGGFGGGGCGGGGGC>A=DDGGGFGGGGGGGGGGGGGCDGF>BFFFFFFAFFFFFFFFFFEFBB=DDFFFFFF@@FEE6FFFFFF@E95)6;422?<EF92:BBF?F:<A1((327A<>?BF16;((.4(8B71624224)
@M04999:289:000000000-L3R54:1:1101:14110:14402 2:N:0:422
TTTGGACTACTCGGGTATCTAATCCTGTTCGCTCCCCACGCTTTCGTCCATCAGCGTCAATCGGTATTTAGTAACCTGCCTTCGCAATCGGGGTTCTGTGTAATATCTATGCATTTCACCGCTACACTACACATTCCAGCTACTTCAATACTATTCAAGATTAACAGTATCAACGGCAGTTCTACAGTTAAGCTGCAGGTTTTCACCGCTGACTTATCAACCCGCCTACGGACCCTTTAAACCCAATAAATCCGGATAACGCTCGCATCCTCCGTATTACCGCGGCTGCTGGCACGGAGTT
+
CCCCCGGGGGGGGGGGGGGGGGGGGGGGGGGGGGGGGGGGGGGGGGGGGGGGGGGGGGGGGGGGGGGGGGGGGGGGGGGGGGGGGGGGGGGGGGGGGGGGGGGGGGGGGGGGGGGGGGGGGGGGGGGGGGGGGGGGGGGGGGGGGGGGGGGGGGGGGGGGGGGGGGGGGGGGGGGGEGFGGGGGGGGGGGGGGGGGGGGFFFFFFFFFFFFFFFFFFFFEFFFFFFFFFFFFFFFDFFFFEFFFFFFFFFFEFFFFFFFFFFFFFFFFFF?F?BFFBFFFA:>BFF>FFFF76:4-79F?:
@M04999:289:000000000-L3R54:1:1101:24227:14404 2:N:0:422
GCGACTACTGGGGTATCTAATCCTGTTCGCTCCCCACGCTTTCGTCCATCAGCGTCAATCGGTATTTAGTAACCTGCCTTCGCAATCGGGGTTCTGTGTAATATCTATGCATTTCACCGCTACACTACACATTCCAGCTACTTCAATACTATTCAAGATTAACAGTATCAACGGCAGTTCTACAGTTAAGCTGCAGGTTTTCACCGCTGACTTATCAACCCGCCTACGGACCCTTTAAACCCAATAAATCCGGATAACGCTCGCATCCTCCGTATTACCGCGGCTGCTGGCACGGGGTT
+
CCCCCGGGGGGGGGGGGGGGGGGFGGGFGGGGGGGGGGGGGGGGGGGGGGGGFGGGGGGGGGGFFGGGGGFGGGGGGGGGGGGGGFGGGGGFGGGGGGGGGGGGGGGGGGGGGGGFGGGGGGGGGGGGGGGGGGGGGGGGGGGGGGFGGGDGGGGGGGGGGGGGGGGGGGGGGGGGFFFGGGGGGGGGGGGGGFGGF;DGFFFFFFFEFBFEECFFFFFFEFBFFFFF@F>FFF=@EFCF@F@(33=7?E@F1487<EF@DFBFB?FFFF?92(8>>DB<FFFBBFFFFBF?F?96>>>
@M04999:289:000000000-L3R54:1:1101:16420:14406 2:N:0:422
ACGACTACACGGGTATCTAATCCTGTTTGCTCCCCACGCTTTCGCCTCTCAGCGTCAGTATCTGTCCAGAAGGCCGCCTTCGCCACCGGTATTCCTCCACATCTCTACGCATTTCACCGCTACACGTGGAATTCTACCTTCCTCTACAATACTCTAGTTAACCAGTTTTAAGTGCAATTCCTAGGTTGAGCCCAGGGCTTTCACACCTAACTTAATTATCCGCCTACATGCCCTTTACGCCCAGTCATTCCGATTAACGCTCGCACCCTCCGTACTACCGCGGCTGCTGGCACGGAGTT
+
CCCCCGDGGGEGGGGGGGGGGGGGGGGGGGGGGGGGGGFGGGGGG,CFFGGGGGGCGGGGGGFGGGGGGGFGGGGGGGGGGGGGGGGGGGGGGGGGGGGEGFG<AAFEFGGGGEGGGGGGGGGGGEFFGEGFGFCFGGGGGGGGGFGGGGEGGG:EEEFGFGGGGDFDFGGFDGFGFGFGGGGGFFGFGFCFGFGGDDGFF>FFFFEFEEFE<FF>6F1AFDFFFFBEEFFEBF5>=C-?296@@EEFFFF@2/6?FFFF@?>@FFFF:?0(-.(,6AF0666;9>:00::08B;>>B7
@M04999:289:000000000-L3R54:1:1101:16339:14419 2:N:0:422
TCGACTACACGGGTATCTAATCCTGTTTGCTCCCCACGCTTTCGCATCTCAGCGTCAGTATCTGTCCAGAAGGCCGCCTTCGCCACCGGTATTCCTCCACATCTCTACGCATTTCACCGCTACACGTGGAATTCTACCTTCCTCTACAATACTCCAGATAACCAGTTTTAAGTGCAATTCCCAGGTTGAGCCCGGGGCTTTCACACCTAACTTAATTATCCGCCTACATGCCCTTTACGCCCAGTCATTCCGATTAACGCTCGCACCCTCCGTATTACCGCGGCTGCTGGCACGGAGTT
+
CCCCCGGGGGGGGGGGGGGGGGGGGGGGGGGGGGGGGGGGGGGGGGGGGGGGGGGGGGGGGGGGGGGGGGGGGGGGGGGGGGGGGGGGGGGGGGGGGGGGGGGGGGGGGGGGGGGGGGGGGGGGGGGGGGGGGGGGGGGGGGGGGGGGGGGGGGGGGFGGGGGGFGGFGGGGGGGGFGFGGGGGGGGGFGGGGGGGGGGDFFFFFFEFF):ECFFF?FFCFFFFFDFFFFFFFFFFEF@F9B?1@EEF?EE@;@DFFFFFBFFFFFB?:BF>??::AFFFFFBF>9<FFF?:<:9>1,4
@M04999:289:000000000-L3R54:1:1101:26340:14436 2:N:0:422
ACTAGACTACCCGGGATCTAATCCTGTTTGCTCCCCACGCTTTCGCATCTCAGCGTCAGTATCTGTCCAGAAGGCCGCCTTCGCCACCGGTATTCCTCCACATCTCTACGCATTTCACCGCTACACGTGGAATTCTACCTTCCTCTACAATACTCCAGATAACCAGTTTTAAGTGCAATTCCCAGGTTGAGCCCGGGGCTTTCACACCTAACTTAATTATCCGCCTACATGCCCTTTACGCCCAGTCATTCCGATTAACGCTCGCACCCTCCGTATTACCGCGGCTGCTGGCACGGAGTT
+
CCCCCGGGGGGGGGGGGGGGGGGGGGGGGGGGGGGGGGGGGGGGGGDGGGGGGGGGGGGGGGGGGGGGGGGGGGGGGGGGGGGGGGGGGGGGGGGGGGGGGGGGGGGGGGGGGGGGGGGGGGGGGGGGGGGGGGGGGGGGGFGGGGGGGGGGGGGGGGGGGGGGGGGGGGGGGGGGFGFGGGGGGGGG6?EGFGGGGGDDFFFFFFFFFEFFFFFFFFFFFEFDFFFFFEFF@8EDFFFFFFFF?EEF?E5CE;@<?DFBFFFFFFFFFFB?F:21>BFF?FB09;6<B?0::??6,4(4
@M04999:289:000000000-L3R54:1:1101:28090:14436 2:N:0:422
CGGTTGACTACTAGGGTATCTAATCCTGTTTGCTCCCCACGCTTTCGCATCTCAGCGTCAGTATCTCTCCAGAAGGCCGCCTTCGCCACCGGTATTCCACCACATCTCTACGCATTTCACCGCTACACGTGGAATTCTACCTTCCTCTACAATACTCCAGATAACTAGTTCTAAGTGCAATTCCCAGGTTGAGCCCAGGGCTTTCACACCTAACTTAATTATCCGCCTACATGCTCTTTACGCCCAGTCATCCCGATTAACGCTCGCACCCTCCGTATCACCGTGGCTGCTGCCACGGAGT
+
-A<B,@6E6CE,<,C,,CF<CFC-66<;6EFFA@FF@@E:FC@,CC@FC,6,;,,;6,,@CFGAFF@,C<CCE,,A<,+>>7:FEECE=6@@F:,C9<,C<<FG,A=,4CECC+4+AFAE97BFEC:FE4A++486>;DE9=D,1@=FFFE9D8D:,,,3@,,73+7=AF,@=DDF9=9D=D=,@9,5@,@1,,@777++<*99<9BFEA))0;+=B6@6EEC*54@>5:EE43***8*BC(8(-/,/7)))/18<03,7)/027(,-42-(,,(382(.)3:((((4-3:5)(,)16((-
@M04999:289:000000000-L3R54:1:1101:14562:14454 2:N:0:422
TGACTACAAGGGTATCTAATCCTGTTCGCTCCCCACGCTTTCGTCCATCAGCGTCAATCGGTATTTAGTAACCTGCCTTCGCAATCGGGGTTCTGTGTAATATCTATGCATTTCACCGCTACACTACACATTCCAGCTACTTCAATACTATTCAAGATTAACAGTATCAACGGCAGTTCTACAGTTAAGCTGCAGGTTTTCACCGCTGACTTATCAACCCGCCTACGGACCCTTTAAACCCAATAAATCCGGATAACGCTCGCATCCTCCGTATTACCGCGGCTGCTGGCACGTAGTTAGC
+
CCCCCGGDGGGGGGGGGGGGGGGGGG9FGGGGGGGGGGGGGGGGGCFGGGGGGGGGEG9FCFD7E9FGGGGGGGGGGGGGGGCGGGGGDGGGGGAA?FBGGGGGGGGGGGGGGGGGAFGGGGGGGF?FGGGGGGGFFGFGCFGFFG;?FGFDDDGGC?EDEFGGGFFGGDGGEGDGFGFGGGGFGGGGGGFF?EFGCFGGFFFFBFFFBFFFFABFE5FAFFFFFF@2@FFFFFFFC4@FFFD@FF<EE@;903@FFFB?DFFB09??A?>F:?BFFF<BFB39>FFFB:0<<,4<FABA>
@M04999:289:000000000-L3R54:1:1101:12485:14472 2:N:0:422
CCTAATTCTCCCCTCTTCTTCTTATGCTTCTCCCTCTCTTGGGGCTACTAGGTTTTCTATTCTCCTTTGTTCCCCTCTATTGCTCATCTCTGCTTTCGCCACTCCCCTCTCCCCCCCACCTCCCCCCACTCCTCCTCCCCCCCCCTCCTTCTTCCACCGCCCCCCCTGGTACTTTACCCTCCTCTTCACTACTCCCCTCTACCACTCCTATCTGAAACTCTCTCTTTGCTACCTGCGCTTCCCTCCACACACGTCTCCTCTTCCCTCCTTCCCTTCTCTCCCATTCTCTCCGCCTACCGCC
+
--8,,,,,,6,,,,66,<<;C,,-,,,,<,;@,,,,;;,,,,6+,6,,,,6C,,6:CE@,,,,,,,,6,,,<C,@,@,,,,,,,,,:,,6,,9,C,5,,,,7A,,94,,,,,44+8+++4,,9+++8+494,4>,,@8EGD++11116@,,5,,@,355;*@@E*;7**,5,,,2,+*)*2:6,,,4,,++++>+;****2+/0))))/7)).++3)*1)+/)))-)))).-4))(,2()(),).(,,((((((((())()).)().-()),()),)-).((.)).).))(,((,-3((((
@M04999:289:000000000-L3R54:1:1101:26692:14492 2:N:0:422
GACTACGCGGGTATCTAATCCTGTTCGCTACCCATGCTCTCGATCCTCAGCGTCAGTCACAGACCAGGGAGCCGCCTTCGCCACTGGTGTTCTTCCATATATCTACGCATTCCACCGCTACACGTGGAGTTCCACCCTCCTCTTCTGCACTCAAGCAAAACAGTTTAAGCTGTACTTCCCCGGTTAAGCCGAGGGCTTTCACAGCTGACTTGTTCTCCCGCCTGCGTTCGCTTAACGCCCACTCAATCCGTACCCAGCTTGCCACCTACGTATTACCGCGTCTGCTGGCAAGTGACTAGCC
+
-<A8@,,@:+:@:;6C,,,,66,-668C,66CCC,,,C,CF7C,;8;,,,,86CFCE,6C@@FC,C@,B,6+B>E:F@=AC7,BE8F5,:,55?<??E9<,,,9,,9=:7=F9,,,+4+8C=F+6F778AFGG,6,3+63@=3,,,=B,@=FGFC,=,8DFF6D9+,@,,5@59C:F@*;CDDGE83,D?*7**=5CF?FFA68AF6=5>C4.08+5+;(23<01118;(6(3()-,(()-(.8?(6<:924?()),(.<((,))4(,3(..)(66)210(-41<:?080),6))))).4(
@M04999:289:000000000-L3R54:1:1101:7483:14590 2:N:0:422
GGAGGACTACCGGGGTATCTAATCCTGTTCGCTCCCCACGCTTTCGTCCATCAGCGTCAATCGGTATTTAGTAACCTGCCTTCGCAATCGGGGTTCTGTGTAATATCTATGCATTTCACCGCTACACTACACATTCCAGCTACTTCAATACTATTCAAGATTAACAGTATCAACGGCAGTTCTACAGTTAAGCTGCAGGTTTTCACCGCTGACTTATCAACCCGCCTACGGACCCTTTAAACCCAATAAATCCGGATAACGCTCGCATCCTCCGTATTACCGCGGCTGCTGGCACGGAGTT
+
CCCCCGGGGGGGGGGGGGGGGGGGGFGGGGGGGGGGGGGGGGGGGGGGGGGGGGGGGGGGGGGGGGGGGGGGGGGGGGGGGGGGGG7EFGGGGGGGGGGGGGGGGGGGGGGGGGGGGGGGGGGGGGGGGGGGGGGGGGGGGGGGGGGGGGGGAFGGGFGFGGGGGGGGGGGGGGGCEGEGGGGGGGFGGFFGGGGGGGDCFFFFFFFFFFBFFFFFFFFFFDF@BFD>DF9;;BDFF@EFEE@FDFFFFFFE@>B<FFBDF>FFFFF?FB<>1036?B<B2?6269;215241:4?(793.
@M04999:289:000000000-L3R54:1:1101:27419:14639 2:N:0:422
GACTACTGGGGTATCTAATCCTGTTTGCTCCCCACGCTTTCGCATCTCAGCGTCAGTATCTGTCCAGAAGGCCGCCTTCGCCACCGGTATTCCTCCACATCTCTACGCATTTCACCGCTACACGTGGAATTCTACCTTCCTCTACAATACTCTAGTTAACCAGTTTTAAGTGCAATTCCTAGGTTGAGCCCAGGGCTTTCACACCTAACTTAATTATCCGCCTACATGCCCTTTACGCCCAGTCATTCCGATTAACGCTCGCACCCTCCGTATTACCGCGGCTGCTGGCACGGAGTTAGCC
+
CCCCCGGGGGGGGGGGGGGGGGGGGGGGGGGGGGGGGGGGGGCGEGGGGGGGGGGGGDGGGGGGGGGGGGGGGFGGGGGGGGGGGGGECFGGGGGGGGGGGGGGGGGGGGDGGGGGGGGGGGGGGGEGGGGGGFGGFGGFGGGGGGGGGGFGGGGFGGGGDFGDFDGGGGFGGGGGFGFGGFGGFGFGG?GGGGGGGGGGFFFFFFFFDFCEFFFFEFFFFDDDFFFFFFBBFEFFF@>DF>FFFFFFFEF?F?EF@FFF@BF;>?6<?B21::<A9?;99>99:?8??740(,(43)64,
@M04999:289:000000000-L3R54:1:1101:13706:14640 2:N:0:422
AGACTACCGGGGTTCTAATCCTGTTTGCTCCCCACGCTTTCGCATCTCAGCGTCAGTATCTGTCCAGAAGGCCGCCTTCGCCACCGGTATTCCTCCACATCTCTACGCATTTCACCGCTACACGTGGAATTCTACCTTCCTCTACAATACTCCAGATAACCAGTTTTAAGTGCAGTTCCCAGGTTGAGCCCGGGGCCTTCACACCTAACTTAATTATCCGCCTACATGCCCTTTACGCCCAGTCATTCCGATTAACGCTCGCACCCTCCGTATTACCGCGGCTGCTGGCACGGAGTTAGCC
+
CCCCCGGGGGGGGGGGGGGGGGGGGFGGFGDGGGGGGGGGGGDGGGDGGGGGGGFGGGGGGGGGGGGGGGGGGGGGGGGGGGGGFGGGGGGGGGGGGGGFGGGFGGGGGGGGGGGGGGGGGGGGGGGGFGGGGFGGGGGGGGGGGGFGGGGFDFGFGFGGGGGGGGGCFGGGGGGGFGF?FGFGGGCGGGGGGGGGGGGFFAFFAFFFFFEF4FCFCF89FFF?FFFFFF8EDFFFFD6B@DFFF<?C3@6?<:AD6>0(21>>BF:?FFF<7226)3(4(410::2>B(4:(4(4:24:5
@M04999:289:000000000-L3R54:1:1101:8103:14683 2:N:0:422
ACGGACTACCCGGGTATCTAATCCTGTTTGCTCCCCACGCTTTCGCATCTCAGCGTCAGTATCTGTCCAGAAGGCCGCCTTCGCCACCGGTATTCCTCCACATCTCTACGCATTTCACCGCTACACGTGGAATTCTACCTTCCTCTACAATACTCCAGATAACCAGTTTTAAGTGCAGTTCCCAGGTTGAGCCCGGGGCTTTCACACCTAACTTAATTATCCGCCTACATGCCCTTTACGCCCAGTCATTCCGATTAACGCTCGCACCCTCCGTATTACCGCGGCTGCTGGCACGGAGTT
+
CCCCCGGGGGGGGGGGGGGGGGGGGGGGGGGGGGGGGGGGGGGGGGGGGGGGGGGGGGGGGGGGGGGGGGGGGGGGGGGGGGGGGGGGGGGGGGGGGGGGGGGGGGGGGGGGGGGGGGGGGGGGGGGGGGGGGGGGGGGGGGGGGGGGGGGGGGGGGGGGGGGGGGGGGGGGGGGGFGFGGGGGGGGGGGGGGGG>DCDGFFFFFFFFFFFFFFFFFFFFFFFFFFFFFFFFEFFFFEFFFFFFFEF3CEEEFFFFFFB:>FFFFFFF:???F?FBFFAAF>F9>>9:?:><BB06(3:?
@M04999:289:000000000-L3R54:1:1101:12494:14718 2:N:0:422
ACTAGACTACCAGGGTATCTAATCCTGTTCGCTCCCCACGCTTTCGTCCATCAGCGTCAATCGGTATTTAGTAACCTGCCTTCGCAATCGGGGTTCTGTGTAATATCTATGCATTTCACCGCTACACTACACATTCCAGCTACTTCAATACTACTCAAGATTAACAGTATCAACGGCAGTTCTACAGTTAAGCTGCAGGTTTTCACCGCTGACTTATCAACCCGCCTACGGACCCTTTAAACCCAATAAATCCGGATAACGCTCGCATCCTCCGTATTACCGCGGCTGCTGGCACGGAGTT
+
CCCCCGGGGGGGGGGGGGGGGGGGGGGGGGDGGGGGDGGGGGGGGGGGGGGGGGGGGGGGGGGGGGGGGGGGGGGGGGCFGGGGGGGGGGGGGGGGGGGGGGGGGGGGGGGGGGGGGGGGGGGGGGGGGGGGGGGGGGGGGGGGGGGCGGGGGGGGGGGGGGGFGGGFGGGGGGGGEGFGFGGGGGCAFFFFGGGGGGGCFFFFFFFFBFAACFAFFCFFFF=BA99DB=@DFFFFFFFFFFD@?18=EFFF@F;FD47@6;@D;>F?;??<04:03><>BF6129>BBFFBF:?B007:4
@M04999:289:000000000-L3R54:1:1101:6974:14720 2:N:0:422
TCGGACTACCAGGGTATCTAATCCTGTTCGCTCCCCACGCTTTCGTCCATCAGCGTCAATCGGTATTTAGTAACCTGCCTTCGCAATCGGGGTTCTGTGTAATATCTATGCATTTCACCGCTACACTACACATTCCAGCTACTTCAATACTATTCAAGATTAACAGTATCAACGGCAGTTCTACAGTTAAGCTGCAGGTTTTCACCGCTGACTTATCAACCCGCCTACGGACCCTTTAAACCCAATAAATCCGGATAACGCTCGCATCCTCCGTATTACCGCGGCTGCTGGCACGGAGTT
+
CCCCCGGGGGGGGGGGGGGGGGGGGGGGGGGGGGGGGGGGGGGGGGGGGGGGGGGGGGGGGGGGGGGGGGGGGGGGGGGGGGGGGGGGGGGGGGGGGGGGGGGGGGGGGGGGGGGGGGGGGGGGGGGGGGGGGGGGGGGGGGGGGGGGGGGGGGGGGGGGGGGGGGGGGGGGGGGGFGFGGGGGGGGGCFGGGGGGGGGGFFFFFFFFFFFFFFFFFFFFFFFFFFF@F=@FFFFFEFFFF8;?F@FFEFFFF9;@D<E@;D:>FF?B7<ABFF:B?94<?;B146;?FF?6:>129;6?
@M04999:289:000000000-L3R54:1:1101:25162:14738 2:N:0:422
AGACTACAGGGGTATCTAATCCTGTTTGCTCCCCACGCTTTCGCATCTCAGCGTCAGTATCTGTCCAGAAGGCCGCCTTCGCCACCGGTATTCCTCCACATCTCTACGCATTTCACCGCTACACGTGGAATCCTACCTTCCTCTACAATACTCCAGATAACCAGTTTTAAGTGCAGTTCCCAGGTTGAGCCCGGGGCTTTCACACCTAACTTAATTATCCGCCTACATGCCCTTTACGCCCAGTCATTCCGATTAACGCTCGCACCCTCCGTATTACCGCGGCTGCTGGCACCGAGTTAGC
+
9-BCCFFF8FCCF;E9CFEFG9FFGC<C@FFGGGCCF7FC@GEDE:FAF@BEF@FB,<CEGGGFGF9CDFFFGEFGGGGFDEGDC,F:F@FDGFEF=FGG8FEFFGFFGGGCFFGGGEGE:CFG@A?@:?F,EFGEEF;EGGGGGGF9EEFG8DFF9?=E?EFFDF8CFCFGDF78<22?FC8FGCF88C,A>:CGGCDC>6BFFDAA;09C=6=+1+=@D999@=ECFE37@@;<)37B6(3;@3C3CF128?(7>;(46>B(9421:?9?((34>90-((-((-5)(,3)(-(,48))-
@M04999:289:000000000-L3R54:1:1101:15763:14750 2:N:0:422
CGGGGACTACAGGGGTATCTAATCCTGTTTGCTCCCCACGCTTTCGCATCTCAGCGTCAGTATCTGACCAGAAGGCCGCCTTCGCCACCGGTATTCCTCCACATCTCTACGCATTTCACCGCTACACGTGGAATTCTACCTTCCTCTACAATACTCCAGATAACCAGTTTTAAGTGCAATTCCCAGGTTGAGCCCGGGGCTTTCACACCTAACTTAATTATCCGCCTACATGCCCTTTACGCCCAGTCATTCCGATTAACGCTCGCACCCTCCGCATTACCGCGGCTGCTGGCCCGGAGTT
+
CCCACFEAFGGGGGGCFGFFGGGGGDGGGFGGGGGGGGGGGGGGGGGGGGGGGGGGGGGGGGGGDGGGGGGGFFFGDGGGGFGGGGGGGGGEGFGGGGGGGGGFGFGGGGGGGEGDFFGGGGGDGGGGFGGGFDFGGGGGGFGGGGGGGG?FFFGGGGGGGGGGGGGGD@DFGGGGFGFGGGGGG?FGFGCFFGGGGDDC?FFFFFFFFFFFFFF=EFFFFFE=B>D@D;ECEFFF1;EF0;;>;?@FEEEEE@(6<?B9?>BFBBB>9:6<?2((4(5<A?(((112:?7(2,(2,4;44
@M04999:289:000000000-L3R54:1:1101:6073:14753 2:N:0:422
GAAGACTACTCGGGTATCTAATCCTGTTTGCTCCCCACGCTTTCGCACCTCAGCGTCAGTATCTGTCCAGAAGGCCGCCTTCGCCACCGGTATTCCTCCACATCTCTACGCATTTCACCGCTACACGTGGAATTCTACCTTCCTCTACAATACTCCAGATAACCAGTTTTAAGTGCAGTTCCCAGGTTGAGCCCGGGGCTTTCACACCTAACTTAATTATCCGCCTACATGCCCTTTACGCCCAGTCATTCCGATTAACGCTCTCACCCTCCGTATTACCGCGGCTGCTGGCACGGAGTTT
+
CCCCCGGGGGGGGGGGGGGGGGGGGGGGGGGGGGGGGGGGGGGGGGGGGGGGGGGGGGGGGGGGGGGGGGGGGGGGGGGGGGGGGGGGGGGGGGGGGGGGGGGGGGGGGGGGGGGGGGGGGGGGGGGGGGGGGGGGGGGGGGGGGGGGGGGGGGGFGGGGGGGGGGGGGGGGGGGGFGFGGGGGGGGGGGCGGGGGGGGGFFFFFFFBBFFBFFFFECFFFFFFFF@BEFFE@@FFFFFFFFF;=EF@CEFF@@<DFECBBFFFBAFFFB::9?BFF9<>1>BFBFFBF?::?<?B9>?B)
@M04999:289:000000000-L3R54:1:1101:9224:14777 2:N:0:422
ATTTGGACTACACGGGTATCTAATCCTGTTTGCTCCCCACGCTTTCGCATCTCAGCGTCAGTATCTGTCCAGAAGGCCGCCTTCGCCACCGGTATTCCTCCACATCTCTACGCATTTCACCGCTACACGTGGAATTCTACCTTCCTCTACAATACTCCAGATAACCAGTTTTAAGTGCAGTTCCCAGGTTGAGCCCGGGGCTTTCACACCTAACTTAATTATCCGCCTACATGCCCTTTACGCCCAGTCATTCCGATTAACGCTCGCACCCTCCGTATTACCGCGGCTGCTGGCACGGAGT
+
CCCCCGGGGGGGGGGGGGGGGGGGGGGGGGGGGGGGGGGGGGGGGGGGGGGGGGGGGGGGGGGGGGGGGGGGGGGGGGGGGGGGGGGGGGGGGGGGGGGGGGGGGGGGGGGGGGGGGGGGGGGGGGGGGGGGGGGGGGGGGGGGGGGGGGGGGFGGGGGGFGGGGGGGGGGGGGGGFGFGGGGGGGGGGGGGFGGGGGDGEBFFFFFFFFFFFFFFFFFFFFFFFFFFFFFFFFEFEFFFF?FFFFFFFEFFFFFFFDFFAFFFF;FFF9BF?FFF:BF>AFF9B(6>>FF?B?FFF00,-
@M04999:289:000000000-L3R54:1:1101:20256:14799 2:N:0:422
GACTACTCGGGTATCTAATCCTGCTCGCTACCCATGCTTTCGAACCTCAGCGTCAGTTACAGACCAGAGAGCCGCCTTCGCCACTGGTGTTCTTCCATATATCTACGCATTCCACCGCTACACATGGAGTTCCACTCTCCTCTTCTGCACTCAAGAAAAACAGTTTCAGCTGCACTTCCCCGGTTAAGCCGAGGGCTTTCACAGCTGACTTGTTCTCCCGCCTGCGTTCGCTTTACGCCCAATAAATCCGGACAACGCTTGCCACCTACGTATTACCGCGGCTGCTGGCACGTAGTTAGCC
+
CCCCCGGGGDGGGGGGGGGGGGGGGGGGGGGGGGGGGGGGGGGGGGGGGGGGGGGGGGGGGGGGGGGGGGGGGGGGGGGGGGGGGGGGGGGGGGGGGGGGGGGGGGGGGGGGGGGGGGGGGGGGGGGGGGGGGGGGGGGGGGGGGGGGGGGGGGGGGGGGGGGGGGGGGGGGGGGGFGFGGGGGGGGGGGGGGGGGGGGGAFFFFFFFFFFEFFFFEFFFFFF=9@D@<?>FFFFF?FFFFFFEAE?EEB>FFF:B>>BBB??F?FF:BFFFFFFFFFFBFFFFF:::<(,3:4:?FFFF:
@M04999:289:000000000-L3R54:1:1101:25825:14807 2:N:0:422
GGGACTACTGGGGTATCTAATCCTGTTTGCTCCCCACGCTTTCGCATCTCAGCGTCAGTATCTGTCCAGAAGGCCGCCTTCGCCACCGGTATTCCTCCACATCTCTACGCATTTCACCGCTACACGTGGAATTCTACCTTCCTCTACAATACTCCAGATAACCAGTTTTAAGTGCAATTCCCAGGTTGAGCCCGGGGCTTTCACACCTAACTTAATTATCCGCCTACATGCCCTTTACGCCCAGTCATTCCGATTAACGCTCGCACCCTCCGTATTACCGCGGCTGCTGGCACGGAGTT
+
CCCCCGGGGGGGGGGGGGGGGGGGGGGGGGGGGGGGGDGGGGGGGGGGGGGGGGGGGGGGGGGGGGGGGGGGGGGGGGGGGGGGGGGGGGGFGGGGGGGGGGGGGGGGGGGGGGGGGGGGGGGGGGGGGGGGGGGGGGGGGGGFGGGGGGGGGGGGGGGGGGDFGGGGGGGGFFGGFGBFGGGGFGGGGGGGGGGGGDGGFFFFFFBFEFFCEFFF?FFFFFBD@DFFCFFFD8@EFFFFFF@;4<<CEE?8;;?FFF;@?FFF>F4:<?<>?BF7ABAFFF>F9>?3)41,<<9>6<2
@M04999:289:000000000-L3R54:1:1101:18149:14825 2:N:0:422
GGGGACTACCGGGGTATCTAATCCCGTTTGCTCCCCACGCTTTCGCATCTCAGCGTCAGTATCTGTCCAGAAGGCCGCCTTCGCCACCGGTATTCCTCCACATCTCTACGCATTTCACCGCTACACGTGGAATTCTACCTTCCTCTACAATACTCCAGATAACCAGTTTTAAGTGCAATTCCCAGGTTGAGCCCGGGGCTTTCACACCTAACTTAATTATCCGCCTACATGCTCTTTACGCCCAGTCATTCCGATTAACGCTCGCACCCTCCGTATTGCCGCGGCTGCTGGCACGGAGTTT
+
CCCCCGGGGGGGGGGGGGGGGGGGGGGGGGGGGFGGGGGDGCGGGGFEEFGGGGGDEEEGGGGGGGGGGGGGGGGGGGGFGGGGGGGGGGGGGGGGGGGGGFGGGGGGGGGGCFGGGGGGGGGGGGGGGGGFGGGGGGGGGGGGGGGFGFEFFGGGCFCFGFGGGGGGDGGCFFFGFFFGGGCGGGGGGGGDGGGGD4DGFFFFFFFFBFFDFFFF4BAEF?DFFFFFFFFFEEFACFFBF>F?=8E3CEEF?6?<?AA?>:F>BBBBBFB:(4:1>9<)201999(2>0?B?B<((-48.
@M04999:289:000000000-L3R54:1:1101:4257:14836 2:N:0:422
CAAGACTACCCGGGTATCTAATCCTGTTCGCTCCCCACGCTTTCGTCCATCAGCGTCAATCGGTATTTAGTAACCTGCCTTCGCAATCGGGGTTCTGTGTAATATCTATGCATTTCACCGCTACACTACACATTCCAGCTACTTCAATACTATTCAAGATTAACAGTATCAACGGCAGTTCTACAGTTAAGCTGCAGGTTTTCACCGCTGACTTATCAACCCGCCTACGGACCCTTTAAACCCAATAAATCCGGATAACGCTCGCATCCTCCGTATTACCGCGGCTGCTGGCACGGAGTT
+
CCCCCGGGGGGGGGGGGGGGGGGGGGGGGGGGGGGGGGGGGGGGGGGGGGGGGGGGGGGGGGGGGGGGGGGGGGGGGGGGGGGGGGGGGGGGGGGGGGGGGGGGGGGGGGGGGGGGGGGGGGGGGGGGGGGGGGGGGGGGGGGGGGGGGGGFGGGGGGGGGGGGGGGGGGGGGGGGFGFGGGGGGGGGGGGGGGGGGGGFFFFFFAEFFFFFFFFFFFFFFFFFFDFFFDFFFFFFFFFFFFFFDFFFFFFFFF?F<EED;21>FF?9??<?FF?BFFF<<B>F>B>?B>BF7<<419?<
@M04999:289:000000000-L3R54:1:1101:21627:14878 2:N:0:422
GACTACCCGGGTATCTAATCCTGTTCGCTCCCCACGCTTTCGTCCATCAGCGTCAATCGGTATTTAGTAACCTGCCTTCGCAATCGGGGTTCTGTGTAATATCTATGCATTTCACCGCTACACTACACATTCCAGCTACTTCAATACTATTCAAGATTAACAGTATCAACGGCAGTTCTACAGTTAAGCTGCAGGTTTTCACCGCTGACTTATCAACCCGCCTACGGACCCTTTAAACCCAATAAATCCGGATAACGCTCGCATCCTCCGTATTACCGCGGCTGCTGGCACGGAGTTAGCC
+
CCCCCGCCFGGGGGGGGGGGGGGGGGGGGGGGGGGGGGGGGGGCF7EFGGGGGGGGGGGGFGCA9FGFGGGFFGGGGGGGG:FGGGGDGGGGGG5<F9FFFGGGGCGGGGGGGFGGGGGGGGGGGFCDGGGGGGFGGGGCFGEECFGGGGGGG8F9EAFFGGGGGGFCGGGGGGGGFGFFFFGGGGGGFFC?CFG=CGFGFFFFFDD9CFFF4FFFDFFFFF?FFF5@B>@FDFF<;E@D@16;3>EFFFB(;;@EFBF:>B>BFBFAFFFF?FFF>?FF>>B>BDB:?02:(-(:?FF>:
@M04999:289:000000000-L3R54:1:1101:11757:14881 2:N:0:422
GTACTGACTACCAGGGTATCTAATCCTGTTCGCTCCCCACGCTTTCGTCCATCAGCGTCAATCGGTATTTAGTAACCTGCCTTCGCAATCGGGGTTCTGTGTAATATCTATGCATTTCACCGCTACACTACACATTCCAGCTACTTCAATACTATTCAAGATTAACAGTATCAACGGCAGTTCTACAGTTAAGCTGCAGGTTTTCACCGCTGACTTATCAACCCGCCTACGGACCCTTTAAACCCAATAAATCCGGATAACGCCCGCATCCTCCGTATTACCGCGGCTGCTGGCACGGAGT
+
CCCCCGGGGGGGGGGGGGGGGGGGGGGGGGGGGGGGGGGGGGGGGGGGGGGGGGGGGGGGGGGGGGGGGGGGGGGGGGGGGGGGGGGGGGGGGGGGGGGGGGGGGGGGGGGGGGGGGGGGGGGGGGGGGGGGGGGGGGGGGGGGGGGGGGGGGGGGGGGGGGGGGGGGGGGGGGGGFGFGGGGGGGGGGGGFGGGGGGGGFFFFFFFFFFFFFFFFFFFEEDDFFAFDDFFDFFFFFFFFFFE@FFFFFFEFEFFFFFFF<?@>;BFFFFFFFFF?0:B>AF?FF>F9BFFF?:1<<BFF,
@M04999:289:000000000-L3R54:1:1101:10006:14897 2:N:0:422
TAGACTACCAGGGTATCTAATCCTGTTCGCTCCCCACGCTTTCGTCCATCAGCGTCAATCGGTATTTAGTAACCTGCCTTCGCAATCGGGGTTCTGTGTAATATCTATGCATTTCACCGCTACACTACACATTCCAGCTACTTCAATACTATTCAAGATTAACAGTATCAACGGCAGTTCTACAGTTAAGCTGCAGGTTTTCACCGCTGACTTATCAACCCGCCTACGGACCCTTTAAACCCAATAAATCCGGATAACGCTCGCATCCTCCGTATTACCGCGGCTGCTGGCACGGAGTTAC
+
CCCCCGGGGGGGGGGGGGGGGGGGGGGGGGGGGGGGGGGGGGGGGGGGGGGGGGGGGGGGGGGGGGGGGGGGGGGGGGGGGGGEGGGGGGGGGGGGGGGGGGGGGGGGGGGGGGGGGGGGGGGGGGGGGGGGGGDFCFGGGGGGFGGGGGGGGGGGGGGGGGGGGGGGGGGGGGGGFGFGGFGGGGGGGGGGGGGGFCFFFFFFFFFFF=DEEFACEFFFFFFFFFFFFFFFFFFFCFEF;;;;DEF9CF@F@;<?AEF>@@@9>?FB72:>BFB><AB169>FF11:7>((.((,(4:>)
@M04999:289:000000000-L3R54:1:1101:15013:14917 2:N:0:422
GACTACCCGGGTATCTAATCCTGTTTGCTACCCACGCTTTCGAGCATGAACGTCAGTGTTATCCCAGGAGGCTGCCTTCGCCATCGGTATTCCTCCACATCTCTACGCATTTCACTGCTACACGTGGAATTCTACCTCCCTCTGACACACCCTAGTTTGACAGTTTCAAATGCACGTCCCAAGTTGAGCTCGGGGATTTCACATCTGACTTATCTAACCGTCTGCGCTCGCTTTACGCCCAGTAATTCCGATTAACGCTCGCACCCTACGTATTACCGCGGCTGCTGGCACGTAGTTAGCC
+
CCCCCGGGGGGGGGGGGGGGGGGGGGGGG@CFGFGEGGGGGGCGGEFGGGGGGGGGGGGGGGGGGGGGFGGGGGGGGGGGGEGGGGEGGGGGGGGGGGGGGGGGGGGGGGGGGFFGGGGGGGGGGGGGGGGGFFGGGGGGGGGGGGGGGGCEGFGE>DFGGGFGGGGGGGGGGGGGFGFGGGGGDFFGGGGGCECDGGGGFFFFFFFFFFFFFFFFFFFAF>>FFFFFFFFFFF=EFFFF;@FCEE?CE@;DD1CCDFF;9>;>>??:?0:?A>ADB026199>FFF7B04138?F9<DF?
@M04999:289:000000000-L3R54:1:1101:4833:14958 2:N:0:422
CGACTACAGGGGTATCTAATCCTGTTTGCTCCCCACGCTTTCGCATCTCAGCGTCAGTATCTGTCCAGAAGGCCGCCTTCGCCACCGGTATTCCTCCACATCTCTACGCATTTCACCGCTACACGTGGAATTCTACCTTCCTCTACAATACTCTAGTTAACCAGTTTTAAGTGCAATTCCTAGGTTGAGCCCAGGGCTTTCACACCTAACTTAATTATCCGCCTACATGCCCTTTACGCCCAGTCATTCCGATTAACGCTCGCACCCTCCGTATTACCGCGGCTGCTGGCACGGAGTTAGC
+
CCCCCGGGGGGGGGGGGGGGGGGGGGGGGGGGGGGGGGGGGGGGGGGGGGGGGGGGGGGGGGGGGGGGGGGGGGGGGGGGGGGGGGGGGGGGGGGGGGGGGGGGGGGGGGGGGGGGGGGGGGGGGGGGGGGGGGGGGGGGGGGGGGGGGGGGGGGGGGGGGGGGGGGGGGGGGGGGFGFGGGGGGGGGGGGGGGGGGGGGFFFFFFFFFFFFFFFFFFFEFFFFFFFFFFFFFFFFCFFFFFD@@EECFFFF<DDFF;@FDBB@FB?BFBFF:BFFFFFBBF02>BFFBF2<?99FFFFA<
@M04999:289:000000000-L3R54:1:1101:20813:15029 2:N:0:422
TGTGACTACACGGGTATCTAATCCTGTTTGCTCCCCACGCTTTCGCATCTCAGCGTCAGTATCTGTCCAGAAGGCCGCCTTCGCCACCGGTATTCCTCCACATCCCTACGCATTTCACCGCTACACGTGGAATTCTACCTTCCTCTACAATACTCCAGATAACCAGTTTTAAGTGCAATTCCCAGGTTGAGCCCGGTGCTTTCACACCTAACTTAATTATCCGCCTACATGCCCTTTACGCCCAGTCATTCCGATTAACGCTCGCACCCTCCGTATTACCGCGGCTGCTGGCATGGAGTTT
+
@BB<CFGDGCC@::FC@<FGCFG9FGF@@FFGGGEGGD:F:BCD@C7@@,BA<FFBFCFG<FGDFFGGFG9@CFFGD@FC?FGGG=??F@CBD5EBF?,,AAEE,A,CFB:=:FEC<FFEGEFGAFGF@CE9FDADADF98EFFDDFG9=E8DC8D?@,@D9EF=82==8DDF=CE;+CGGF+46@DDFFEFGGGG****<++++3/35>3>EFFFEEFAFA=B929:3886>B==:CED0960,(74<??C(81(6))302;10269((-((-(4?)4.(-((-3420)((().4).5(.
@M04999:289:000000000-L3R54:1:1101:16880:15037 2:N:0:422
TGCTGACTACACGGGTATCTAATCCTGTTTGCTCCCCACGCTTTCGCATCTCAGCGTCAGTATCTGTCCAGAAGGCCGCCTTCGCCACCGGTATTCCTCCACATCTCTACGCATTTCACCGCTACACGTGGAATTCTACCTTCCTCTACAATACTCCAGATAACCAGTTTTAAGTGCAATTCCCAGGTTGAGCCCGGGGCTTTCACACCTAACTTAATTATCCGCCTACATGCCCTTTACGCCCAGTCATTCCGATTAACGCTCGCACCCTCCGTATTACCGCGGCTGCTGGCACGGAGTT
+
CCCCCGGGGGGGGGGGGGGGGGGGGGGGGGGGGGGGGGGGGGGGGGGGGGGGGGGGGGGGGGGGGGGGGGGGGGGGGGGGGGGGGGGGG7EGGGGGGGGGGGGFGFGGGGGGGGGGGGGGGGGGGGGGGGGGGGGGGGGGGGGGGGFGGGGGGGGGGFGGGGGG?DD2=AEGFC@DFG79FGGGGGDEEFFGGGGGDGCCDFFFFFFFFFFFFFFFECC?FEFFF>FDF=E?EEFFD@CF6<F9@DEEEFFFF1703?CB0(407>>FFFFF:18:B0AAA?>6>>1>FFF?032((1614
@M04999:289:000000000-L3R54:1:1101:27009:15052 2:N:0:422
TCTTGACTACTGGGGTATCTAATCCTGTTTGCTCCCCACGCTTTCGCATCTCAGCGTCAGTATCTGTCCAGAAGGCCGCCTTCGCCACCGGTATTCCTCCACATCTCTACGCATTTCACCGCTACACGTGGAATTCTACCTTCCTCTACAATACTCCAGATAACCAGTTTTAAGTGCAATTCCCAGGTTGAGCCCGGGGCTTTCACACCTAACTTAATTATCCGCCTACATGCCCTTTACGCCCAGTCATTCCGATTAACGCTCGCACCCTCCGTATTACCGCGGCTGCTGGCACGGAGTT
+
CCCCCCFGGGGGGGGGGGGGGGGGGGGFFGGGGGGGGCFEGGEGGGGGEEDGFFCGFGGGGFG<FFGGCFDGCFGGGGGGGGGGD@FGFGGGGGGGGGGGGGGFGFGGGGGGGGGGFGGGGGGDGGGEFDCCF9,EGGGGGGGGGFCFGDGFGGGGGGGGGGGG?FG@EFGGGGGGFF9DDFGGDG?FCFFFGCF>57DD>F>FFAFFFFFFFFFF=FFEAE:@DDDFBE?CB@F;8;CF;D>FFFEFFFCFFF1;(4?E@FBBF;B>(-8?:;:0:?DF4491>0302?B?0.46(4((.
@M04999:289:000000000-L3R54:1:1101:11173:15095 2:N:0:422
GACTGCTAGGGTATCTAATCCTGTTTGCTCCCCACGCTTTCGCATCTCAGCGTCAGTATCTGTCCAGAAGGCCGCCTTCGCCACCGGTATTCCTCCACATCTCTACGCATTTCACCGCTACACGTGGAATTCTACCTTCCTCTACAATACTCCAGATAACCAGTTTTAAGTGCAATTCCCAGGTTGAGCCCGGGGCTTTCACACCTAACTTAATTATCCGCCTACATGCCCTTTACGCCCAGCCATTCCGATTAACGCTCGCACCCTCCGTATTACCGCGGCTGCTGGTACGGAGTTAGCC
+
CCCCCGGGGGGGGGGGGGGGGGGGGGDGGGGGGFGGDEGGGGGGGGFGCGGGGGGGGFFGGGGGGGGGGGGGGGGGGGGGEGGGGGGGGGGFGGGGGGGGGGGGFGGGGGGGEGGGGGGEGGGGGGGGGGGGGGGGGGGGGGGGGGGGGGGGFGGGGEGFGGFGGGGGGGGGGGGFFFFGGGGGGFGGGGGGGGGGDCFGFFFF>>AFB;EBFFFFFFFAFFD=BFC?@=@:BEC4;@FE@1(6=@EFCE01<DEFFFFFB>06>F0(-44<FF2>401(19070254()-3989:0))-.
@M04999:289:000000000-L3R54:1:1101:4428:15134 2:N:0:422
CGACTACAAGGGTATCTAATCCTGTTTGCTCCCCACGCTTTCGCATCTCAGCGTCAGTATCTGTCCAGAAGGCCGCCTTCGCCACCGGTATTCCTCCACATCTCTACGCATTTCACCGCTACACGTGGAATTCTACCTTCCTCTACAATACTCCAGATAACCAGTTTTAAGTGCAGTTCCCAGGTTGAGCCCGGGGCTTTCACACCTAACTTAATTATCCGCCTACATGCCCTTTACGCCCAGTCATTCCGATTAACGCTCGCACCCTCCGTATTACCGCGCCTGCTGGCACGGAGTTAGC
+
CCCCCGGGFGGGGGGGGGGGGGGGGGGGGGGGGGGGGGGGGGGGGGGGGGGGGGGGGGGGGGGGGGGGGGGGGGGGGGGFGGDGGGGGGGGGGGGGGGGGFGGFGGGGGGGGGGGGGGDGGGGGGGGGGGGGGGGGGFGGDGGGGGGGGGGGGGGGFGGGGGGGGGGGGGGGGGGGFG?FGGGGGGCGGGGGGGGGDGGGFFFFFFFA4=;EEFFFEFFC>D=DFFFCFF=5@7;93<@D@6;;<AFFFFEFDF0CF01??>>9>B?1?FFF:7?:>A1(4(,-815)58023(-,4:<A9
@M04999:289:000000000-L3R54:1:1101:19760:15182 2:N:0:422
GACTACAAGGGTATCTAATCCTGTTCGCTCCCCACGCTTTCGTCCATCAGCGTCAATCGGTATTTAGTAACCTGCCTTCGCAATCGGGGTTCTGTGTAATATCTATGCATTTCACCGCTACACTACACATTCCAGCTACTTCAATACTATTCAAGATTAACAGTATCAACGGCAGTTCTACAGTTAAGCTGCAGGTTTTCACCGCTGACTTATCAACCCGCCTACGGACCCTTTAAACCCAATAAATCCGGATAACGCTCGCATCCTCCGTATTACCGCGGCTGCTGGCCCGGAGTTAGCC
+
CCCCCGGCEFGGGGGGGGGCFDCFG<FCC<FGCFFEGCGGGGGGGGGGGFCCC@FGGGFGGGGCGGFGGGGGFGFGFGGF7FF@EFGGECFBEEFFGGGGFAA?9AEFGFGGGGGGGGGEGFGGGGGGCFGGGEGGGFGGGEG8=DFGGGGGGGGGGDCGGGGGGGAFGG6@EGDGFGFGGGFGGGGFGGGGGGGG?DGCFFFDEFFFFFF@*BCFFFEFBF2<D=2>>BFFFB>CCE@EFDD@EFF<@B@((37@@>@?03786?<4?1:((544<1(((324())54(-19;98?FA2,
@M04999:289:000000000-L3R54:1:1101:19725:15210 2:N:0:422
GTGTGACTACTGGGGTATCTAATCCTGTTTGCTCCCCACGCTTTCGCATCTCAGCGTCAGTATCTGTCCAGAAGGCCGCCTTCGCCACCGGTATTCCTCCACATCTCTACGCATTTCACCGCTACACGTGGAATTCTACCTTCCTCTACAATACTCCAGATAACCAGTTTTAAGTGCAATTCCCAGGTTGAGCCCGGGGCTTTCACACCTAACTTAATTATCCGCCTACATGCCCTTTACGCCCAGTCATTCCGATTAACGCTCGCACCCTCCGTATTACCGCGGCTGCTGGCACGGAGTT
+
CCCCCGGGGGGGGGGGGGGGGGGGGGGGGGGGGGGGGGGGGGGGGGGGGGGGGGGGGGGGGGGGGGGGGGGGGGGGGGGGGGGGGGGGGGGG>FGGGGGGGGGDGGGGGGGGGGGGGGGGGGGGGGGGGGGGGGGGGGGGGGGGGGGGGGGGGGGGGGGGGGGGGGGGGGGGFFGGFGFGGGFGGGGGGFFGGGGGGGCGEFFFFFFFFFEFFFFFCFFFFFFFFFDFB@EEEBFEFFFFF@FFFFFFFFFFCFFFFDFCD>F:9BB>>:?F?>?FFF)59?B9>B2;6:?>?0<:66>?8
@M04999:289:000000000-L3R54:1:1101:2299:15258 2:N:0:422
GGGGACTACCAGGGTATCTAATCCTGTTTGCTCCCCACGCTTTCGCATCTCAGCGTCAGTATCTGTCCAGAAGGCCGCCTTCGCCACCGGTATTCCTCCACATCTCTACGCATTTCACCGCTACACGTGGAATTCTACCTTCCTCTACAATACTCCAGATAACCAGTTTTAAGTGCAATTCCCAGGTTGAGCCTGGGGCTTTCACACCTAACTTAATTATCCGCCTACATGCCCTTTACGCCCAGTCATTCCGATTAACGCTCGCACTCTCCGTATTACCGCGGCTGCTGGCACGGATTT
+
CCCCCGGGGGCFEGGGGGGGGGGGGGGGGGGGGGGGGGGGGGGGGGGEGFGGCFGGGGGGGGGGGGGGGGGGGGGGGGGGGGGGGGGGGFGCFGGGGGFFGEGGGGGFGGGGGEFCGGFGGGGGGGGFGGGGGGGGGGGGGGGGGGGGGGGGGGGGGGGGGGGGGGGGGGGGGGGGFGFGGGGGGFGGGGGGGGGGGGGGAFFFFFFFFFFFFFFFFAFFF;@FFA@BB4<E=5>DFF:B@99<@@@<7CFE;(;?FFF@F@1;FFF(:)4:>?1??BF><;>-4490)4(8:34-4,(5
@M04999:289:000000000-L3R54:1:1101:6327:15265 2:N:0:422
TGACTACCAGGGTATCTAATCCTGTTTGCTCCCCACGCTTTCGCATCTCAGCGTCAGTATCTGTCCAGAAGGCCGCCTTCGCCACCGGTATTCCTCCACATCTCTACGCATTTCACCGCTACACGTGGAATTCTACCTTCCTCTACAATACTCCAGATAACCAGTTTTAAGTGCAGTTCCCAGGTTGAGCCCGGGGCTTTCACACCTAACTTAATTATCCGCCTACATGCCCTTTACGCCCAGTCATTCCGATTAACGCTCGCACCCTCCGTATTACCGCGGCTGCTGGCACGGAGTTAGC
+
CCCCCGGGGGGGGGGGGGGGGGGGGGGGGGGGGGGGGGGGGGGGGGGGGGGGGGGGGGGGGGGGGGGGGGGGGGGGGGGGGGGGGGGGGGGGGGGGGGGGGGGGGGGGGGGGGGGGGGGGGGGGGGGGGGGGGGGGGGGGGGGGGGGGGFGGGGGGGGGGGGGGGGGGGGGGGGGGFGFGGGGGGGGGGGGGGGGGGGGGFFFFFFFFFFFFFFFFFFF:6=@DDFFFFEFFFFFFFFD>@?F@@EEFFEFFFFFFF;BFFFBFFBFB?<BF<FBFFFFF>>96;FF7?B0>?7>BFFFA2
@M04999:289:000000000-L3R54:1:1101:15561:15289 2:N:0:422
ACTGACTACAAGGGTATCTAATCCTGTTTGCTCCCCACGCTTTCGCATCTCAGCGTCAGTATCTGTCCAGAAGGCCGCCTTCGCCACCGGTATTCCTCCACATCTCTACGCATTTCACCGCTACACGTGGAATTCTACCTTCCTCTACAATACTCCAGATAACCAGTTTTAAGTGCAGTTCCCAGGTTGAGCCCGGGGCTTTCACACCTAACTTAATTATCCGCCTACATGCCCTTTACGCCCAGTCATTCCGATTAACGCTCGCACCCTCCGTATTACCGCGGCTGCTGGCACGGAGTTT
+
CCCCCGGGGGGGGGGGGGGGGGGGGGGGGGGGGGGGGGGGGGGGDGEGGGGGGGGGGGGGGGGGGGGGGGGGGGGGGGGGGGGGGGGGGGGGGGGGGGGGGGGGGFGGGGGGGGGGGGGGGGGGGGGGGGGGGGGGGGGGGGGGGGGGFGG8FCGGFGGGGGGGGGEFFGGGGF7FFGFGGGGGGGGGGFDCGGGGGGGGFAAFFFFEFFEBFFAFFFFEFEDFFFFFBC5=BBED@;9;@@FFFFEEF56C@@FF;CCDFFFFFF>1<<?FFBFFF9<A?F>>>096?)4((.1313:0)
@M04999:289:000000000-L3R54:1:1101:25547:15293 2:N:0:422
GCGACTACAGGGGTATCTAATCCTGTTTGCTACCCACGCTTTCGAGCATGAACGTCAGTGTTATCCCAGGAGGCTGCCTTCGCCATCGGTATTCCTCCACATCTCTATGCATTTCGCTGCTACACGTGGAATTCTACCTCCCTCTGACACACTCTAGTTTGACAGTTTCAAATGCACGTCCCAAGTTGAGCTCGGGGATTTCACATCTGACTTATCTAACCGTCTGCGCTCGCTTTACGCCCAGTAATTCCGATTAACGCTCGCACCCTACGTATTACCGCGGCTGCTGGCACTGACTTAT
+
CCCCCFCGGCEGGGGG<@EGGFGGF@FGGGGFGGGGGEF7CFGEFFEGGFDGCFEC:F;CEFAGFGGDFGFGGGGGGGDGGFCFGGGGGGGGG<FFGFFGGCFFFEFGEEF9FFFFFGCCEDGEGFGGGGGGGFFFGGGGFGGFFDAFGEGG?DFAFDGGFEFADFFC=,ED:FG9?D6+CDF?DEF8=D=286@D69;AF91+11;;;=AAE=+BC9A8A9A=<2A=2=?=5@DBCEDEFF;?@<<EFC98(/1;?<060(,((17?:2:34).:<)6(017166<2:?(()(,5(6<>.
@M04999:289:000000000-L3R54:1:1101:17799:15297 2:N:0:422
GACTACCCGGGTATCTAATCCTGTTTGCTCCCCACGCTTTCGCATCTCAGCGTCAGTATCTGTCCAGAAGGCCGCCTTCGCCACCGGTATTCCTCCACATCTCTACGCATTTCACCGCTACACGTGGAATTCTACCTTCCTCTACAATACTCCAGATAACCAGTTTTAAGTGCAATTCCCAGGTTGAGCCCGGGGCTTTCACACCTAACTTAATTATCCGCCTACATGCCCTTTACGCCCAGTCATTCCGATTAACGCTCGCACCCTCCGTATTACCGCGGCTGCTGGCACGGAGTTAACC
+
9BCCCGGGGGGFEGGGGGGGGGGGGFEGGFFGCFGGDFFGGGGGGGGGAFGGEGDFFCGGGGGGGGGGGGGGGGGGGGGGGGGEGFGGGGGGGGGGGGG=FFGGGGGGGGGGGGGGGGEEGGGGGGGGGGGGFGGGGGGGGGGFGGGGFGGGFFCADFGGGGCE@DGGGGGGGGGGFGFFFF@GGGFGGGG>CECDGGGGFFFFFFFFFFF=EFCFFFFFAD>9DFEC8;@FFFFF1;65604@E3/?EFFD0;;E:>B:B>BFFF:?BF?123)6<<6>>F29:?::0(4:309B84<A4
@M04999:289:000000000-L3R54:1:1101:26738:15298 2:N:0:422
TGGGGGACTACACGGGTATCTAATCCTGTTTGCTCCCCACGCTTTCGCATCTCAGCGTCAGTATCTGTCCAGAAGGCCGCCTTCGCCACCGGTATTCCTCCACATCTCTACGCATTTCACCGCTACACGTGGAATTCTACCTTCCTCTACAATACTCTAGTTAACCAGTTTTAAGTGCAATTCCTAGGTTGAGCCCAGGGCTTTCACACCTAACTTAATTATCCGCCTACATGCCCTTTACGCCCAGTCATTCCGATTAACGCTCGCACCCTCCGTATTACCGCGGCTGCTGGCACGGAGT
+
CCCCCGGGGGGGGGGGGGGGGGGGGGGGGGGGGGGGGGGGGGGGGGGGGGGGGGGGGGGGGGGGGGGGGGGGGGGGGGGGGGGGGGGGGGGGGGGGGGGGGGGGGGGGGGGGGGGGGGGGGGGGGGGGGGGGGGGGGGGGGGGGGGGGFGGGGDGGGGGGGGGGGGGGGGGGGGGGFGFGGGGGGGGGGGGGGGGGGGFGFFFFFFFFFFFFFFFFBFFFFF?EF>D?>DEEEF==EFFFFFFFFDDEF<C35)64<FF?3;B?4>>BFFB0(493:F?FA<((4-14>FF27?02(946,
@M04999:289:000000000-L3R54:1:1101:26219:15330 2:N:0:422
GGGACTACAAGGGTATCTAATCCTGTTTGCTCCCCACGCTTTCGTCCATCAGCGTCAATCGGTATTTAGTAACCTGCCTTCGCAATCGGGGTTCTGTGTAATATCTATGCATTTCACCGCTACACTACACATTCCAGCTACTTCAATACTATTCAAGATTAACAGTATCAACGGCAGTTCTACAGTTAAGCTGCAGGTTTTCACCGCTGACTTATCAACCCGCCTACGGACCCTTTAAACCCAATAAATCCGGATAACGCTCGCATCCTCCGTATTACCGCGGCTGCTGGCACGGAGTT
+
CCCCCGGGGGGGGGGGGGGGGGGGGGGGGGGGGGGGGGGGGGGGGGGGGGGGGGGGGGGGGGGGFCGGGGGGGGGGGGGGGGGGCGGGGGGGGGGGGGGGGGGGGGGGGFGGGFGGGGGGGGGGGEGGGGGGGGCDFGGGGGGGGGGGGGGGGGGGGGGGGGGGFGGGGGGGGGCGEDFFGGGGGGGGGDFGGGDGGGGGFFFFF5>9@FDFFAFFEFFFE>BA=2>AA>FBFFFF9CEFBFFD@)=>CCE90;;@FFFFDF@FB?>F?FFB?:?:AAA?>>;>B;?FF:::<:6(4<?
@M04999:289:000000000-L3R54:1:1101:7123:15375 2:N:0:422
GGTGACTACTGGGGTATCTAATCCTGTTTGCTCCCCACGCTTTCGCATCTCAGCGTCAGTATCTGTCCAGAAGGCCGCCTTCGCCACCGGTATTCCTCCACATCTCTACGCATTTCACCGCTACACGTGGAATTCTACCTTCCTCTACAATACTCCAGATAACCAGTTTTAAGTGCAGTTCCCAGGTTGAGCCCGGGGCTTTCACACCTAACTTAATTATCCGCCTACATGCCCTTTACGCCCAGTCATTCCGATTAACGCTCGCACCCTCCGTATTACCGCGGCTGCTGGCACGGAGTTT
+
CCCCCGGGGGGGGGGGGGGGGGGGGGGGGGGGGGGGGGGGGGGGGGGGGGGGGGGGGGGGGGGGGGGGGGGGGGGGGGGGGGGGGGGGGGGGGGGGGGGGGGGGGGGGGGGGGGGGGGGGGGGGGGGGGGGGGGGGGGGGGGGGGGGGGGFGGGGGGGGGGGGGGGFGGGGGGGGGFGFGGGGGGGGGGGGGGFGGGGGGFFFFFFFFFFFFFFFFFFFFFFFFFFFBFFFFFFFFEEFE@@FF@FEAFEFF@;D?@EEFFFFFF>F>FF??BB?B?FA6,239;>BFFBB??D<4413?)
@M04999:289:000000000-L3R54:1:1101:13697:15398 2:N:0:422
CGGGACTACACGGGTATCTAATCCTGTTTGCTACCCACGCTTTCGAGCATGAACGTCAGTGTTATCCCAGGAGGCTGCCTTCGCCATCGGTATTCCTCCACATCTCTACGCATTTCACTGCTACACGTGGAATTCTACCTCCCTCTGACACACTCTAGTTTGACAGTTTCAAATGCACGTCCCAAGTTGAGCTCGGGGATTTCACATCTGACTTATCTAACCGTCTGCGCTCGCTTTACGCCCAGTAATTCCGATTAACGCTCGCACCCTACGTATTACCGCGGCTGCTGGCACGTAGTT
+
CCCCCGGGGGGGGGGGGGGGGGGGGGGGGGGGGGGGGGGGGGGGGGGGGGGGGGGGGGGGGGGGGGGGGGGGGGGGGGGGGGGGGGGGGGGGFGGGGGGGGGGGGGGGGGGGGGGGGGGGGGGGGGGGGGGGGGGGGGGGGGGGGGGGGGGGGGGGGGGGGGGGGGGGGGGGFGGGFGFGGGGGGGGGGGGGGGGGGGGGFFFFFFFFFFFFFFFFFFFEFFAF=BDFFFFFFFDBBFFDFFF@6=37<CE?EFDDFFE@9<77;>BFFFFFBF)6:BAFFF>6>>FFF>:??>432?B9
@M04999:289:000000000-L3R54:1:1101:26312:15453 2:N:0:422
TGGGGGACTACCCGGGTATCTAATCCTGTTCGCTCCCCACGCTTTCGCTCCTCAGCGTCAGTGACGGCCCAGAGACCTGCCTTCGCCATCGGTGTTCTTCCCGATATCTACACATTCCACCGTTACACCGGGAATTCCAGTCTCCCCTACCGCACTCCAGTCCGCCCGTACCCGGCGCCGATCCACCGTTAAGCGATGGACTTTCACACCAGACGCGACGAACCGCCTACGAGCTCTTTACGTCCAATAAATCCGGATAACGCTTGCACCCTACGTATTACCGCGGCTGCTGGCACGTAGT
+
CCCCCGGGGGGGGGGGGGGGGGGGGGGGGGGGGGGGGGGGGGGGGGGGGGGGGGGGGGGGGGGGGGGGGGGGGGGGGGGGGGFGGGGGGGGGGGGGGGGGGGGGGDGGGGGGGGGGGGGGGGGGGGGGGGGGGGGGGGGGGGGGGGGGGGEGGGGGGGGGGGGGGGGGGDGEFEGDDD>CCDDE?CFG@EGGGGGGGGGFFFFFFFFFFFBFFFFDF:EF@99BFFF<:?FF017?<AAFFFFFFFF2:AFAF01(1:BFFFFF?F:<???BBF017>?B>A:BB(29>FB?B??F:6(.(
@M04999:289:000000000-L3R54:1:1101:20159:15484 2:N:0:422
AGACTACCGGGGTATCTAATCCTGTTTGCTCCCCACGCTTTCGAGCCTCAGCGTCAGTTACAAGCCAGAGAGCCGCTTTCGCCACCGGTGTTCCTCCATATATCTACGCATTTCACCGCTACACATGGAATTCCACTCTCCCCTCTTGCACTCAAGTTAAACAGTTTCCAAAGCGTACTATGGTTAAGCCACAGCCTTTAACTTCAGACTTATCTAACCGCCTGCGCTCGCTTTACGCCCAATAAATCCGGACAACGCTCGGGACCTACGTATTACCGCGGCTGCTGGACCGTAGTTAGCC
+
CCCCCGGGGGGGGGGGGGGGGGGGGGGGGGGGGGGGGGGGGGGGGGGGGGGGGGGGGGGGGGGGGGGGGGGGGGGGGGGGGGGGGGGGGGGGGGGGGGGGGGGGGGGGGGGGGGGGGGGGGGGGGGGGGGGGGFFGGGGGGGGGGGGGGGGGGGGGGGGGGGGGGGGGGGGGGGGGFGFGGGGGGGGGGGGGGGGFGGGGFFFFFFFA@EEFCFFFFFA=>@FFFFFFF>@DFFFFFFFED@DFECECEF9:(4<B99??90,-933<B?:>A?9>DF66;>((-534(,42,8(4:))-,
@M04999:289:000000000-L3R54:1:1101:25612:15490 2:N:0:422
GACTACTGGGGTATCTAATCCTGTTTGCTCCCCACGCTTTCGCATCTCAGCGTCAGTATCTGTCCAGAAGGCCGCCTTCGCCACCGGTATTCCTCCACATCTCTACGCATTTCACCGCTACACGTGGAATTCTACCTTCCTCTACAATACTCCAGATAACCAGTTTTAAGTGCAATTCCCAGGTTGAGCCCGGGGCTTTCACACCTAACTTAATTATCCGCCTACATGCCCTTTACGCCCAGTCATTCCGATTAACGCTCGCACCCTCCGTATTACCGCGGCTGCTCGCACGGAGTTAGCC
+
CCCCCGGGGGGGGGGGGGGGGGGGGGGGGGGGGGGGGGGGGGGGGGGGGGGGGGGGGGGGGGGGGGGGGGGGGGGGGGGGGGGGGGEGGGGGGGGGGGGGGGGGGGGGGGGGGGGGGGGGGGGGGGGGGGGGGGGGGGGGGGGGGGGGGGGGGGGGGGGGGGFFGGGGGGGGGGGGFGFGGGGGGGGFFGGGGEDDGGGGFFFFFFFFFFFFFFFFFFF?FDFD>=49@BFFDEEE<@@F<FFFF?EFC(,3?;ECDFFFF>(19:<?:68(8>2AA?;(-39>?B)4016;62(:?B2<2
@M04999:289:000000000-L3R54:1:1101:8798:15513 2:N:0:422
GATGGGACTACTCGGGTATCTAATCCTGTTTGCTCCCCACGCTTTCGCATCTCAGCGTCAGTATCTGTCCAGAAGGCCGCCTTCGCCACCGGTATTCCTCCACATCTCTACGCATTTCACCGCTACACGTGGAATTCTACCTTCCTCTACAATACTCTAGTTAACCAGTTTTAAGTGCAATTCCTAGGTTGAGCCCAGGGCTTTCACACCTAACTTAATTATCCGCCTACATGCCCTTTACGCCCAGTCATTCCGATTAACGCTCGCACCCTCCGTATTACCGCGGCTGCTGGCACGGAGT
+
A-8A<@<FGCGAECCCEB<EEFFGGEEGGF<FC<CFDGGGCGFCFC:C@:B@BEF8CCCEEGFGGGGFGGGGDFGFFFEFGFGFGGGGGFGEEFD9EAGFDDFF,A=FGGG7FFFGGGFGGGGCGEGFGEEGGGF8DEFC,@=8A;AD=EFDFE=DFAFA=AFFGGGCFGGDCGDD?FDF7=D,;DFEGFFGC8FGGFF*9A>C9@BA@=@@CFFFEAF<68A*>B2>(8>EEF3((7>=4@2(.(//43?CEE@3:0<?E;;021404(:12(4(,3>FA)((4(-,(3:2(2:3(34((
@M04999:289:000000000-L3R54:1:1101:10104:15517 2:N:0:422
TCTGTGACTACCCGGGTATCTAATCCTGTTTGCTACCCACGCTTTCGAGCATGAACGTCAGTGTTATCCCAGGAGGCTGCCTTCGCCATCGGTATTCCTCCACATCTCTACGTATTTCACTGCTACACGTGGAATTCTACCTCCCTCTGACACACTCTAGTTTGACAGTTTCAAATGCACGTCCCAAGTTGAGCTCGGGGATTTCACATCTGACTTATCTAACCGTCTGCGCTCGCTTTACGCCCAGTAATTCCGATTAACGCTCGCACCCTACGTATTACCCCGGCTGCTGGCACGTAGT
+
CCCCCGGGGGFDFGGGGGGGGGGGGGGGGGGGGGGGGGGEGGGGGGGGGGGGGFGGGGGGGGGGGGGGGGGGGGGGGFFGGGGGGGGGGGGGGGGGGGGGFGGGGGFFGCFGGDFFGGFGGGGGGGGGGGD>CGGGGGGGGGGGGGGGGGGFGGGGGGGGEEFGGDFGFGGGGGGFFFFGGFGEEDGGGGGGGGGGGD6D>D6AFFFFFFFFEFFFFFFEFFF9:=A>@CFFFDFFF2>ACD@9@DFE<FEFF?;;@0;?<;B??996>BFF?68:?4>4)6(-4(3>062:>:(.48,83
@M04999:289:000000000-L3R54:1:1101:8481:15525 2:N:0:422
CGACTACTGGGGTATCTAATCCTGTTCGCTCCCCACGCTTTCGTCCATCAGCGTCAATCGGTATTTAGTAACCTGCCTTCGCAATCGGGGTTCTGTGTAATATCTATGCATTTCACCGCTACACTACACATTCCAGCTACTTCAATACTATTCAAGATTAACAGTATCAACGGCAGTTCTACAGTTAAGCTGCAGGTTTTCACCGCTGACTTATCAACCCGCCTACGGACCCTTTAAACCCAATAAATCCGGATAACGCTCGCATCCCCCGTATTACCGCCGCTGCTGGCACGGAATTAGC
+
CCC@CFGGGFFGCGFGGGFFDFEFE<F@FGGCFGDECGCCCEGGGGGGGGEGGGGG7@EFEFG@CFCEFGGGGGFGDGFGGGC@FE@FDGFEEGEFEE<<FDFGGGGFFFGFFEFGGGCCEGGGGGGGGGGCG,@EFFGGGGFGGAFGGFEGGGGFGGEDD=DGGGGGDFFEDED>?FFGGGFFGGGF;FCEFGEDG6DFAA9>A5@DADA<AFFFEAFDFFFF9D=9@@FDBB)>?)7A<(634;CCFF>2772><?916>>>:90031(3(.32<>?((,(((().42()(-((38442
@M04999:289:000000000-L3R54:1:1101:9671:15540 2:N:0:422
GGGACTACTGGGGTATCTAATCCCATTTGCTCCCCTAGCTTTCGTCTCTCAGTGTCAGTGTCGGCCCAGCAGAGTGCTTTCGCCGTTGGTGTTCCTCCACATCTCTACGCATTTCACCGCTACACGTGGAATTCTACCTTCCTCTACAATACTCCAGATAACCAGTTTTAAGTGCAATTCCCAGGTTGAGCCCGGGGCTTTCACACCTAACTTAATTATCCGCCTACATGCCCTTTACTCCCAGTCATTCCGATTAACGCTCGCACCCTCCGTATTACCGCGGCTGCTGTCACGGAGTTAC
+
CCCCCGGFGGG?FEFGGGGFFGFF8FFG@FEDCFGF,CFFDFGGGGGGGGFEGGGGGGCCFFFDGGGGGGGGGGFFFGFGGDGGGFFFGG7EFCFFGFDGFDEFGFAFGG=FDFGGGDFEGGEGAFFFD@FGFGGGGEGDFFFGGGGFDGF8C9E?D8FFFGGGGGFGGFFGGGG,BF8FGGGG6DGFDE?EGG+=9CDCCA@FFFBFEFFEEF=98B97=<BDFF@(8*)837:394*1.7(>EBEC.7<1<?7;EC;060,46966?6(--4(,66681042;B::?).<2((36:(6)
@M04999:289:000000000-L3R54:1:1101:16349:15559 2:N:0:422
TGCGGACTACTCGGGTATCTAATCCTGTTTGCTCCCCACGCTTTCGCATCTCAGCGTCAGTATCTGTCCAGAAGGCCGCCTTCGCCACCGGTATTCCTCCACATCTCTACGCATTTCACCGCTACACGTGGAATTCTACCTTCCTCTACAATACTCTAGTTAACCAGTTTTAAGTGCAATTCCTAGGTTGAGCCCAGGGCTTTCACACCTAACTTAATTATCCGCCTACATGCCCTTTACGCCCAGTCATTCCGATTAACGCTCGCACCCTCCGTATTACCGCGGCTGCTGGCACGGAGTT
+
CCCCCEE@FGGGGGGGGGGGGFGFGGGGGGGGFGGGGGEGGGGGGGGGDGGGGGGGGGGGGFGGGGGGGGGGGGGGCEECCEGGGGEFFGGGGGGG<EFFGGG?FGGCFGGGDFCFFFEAFDEEGGGGGGGGFGFFGGGFEGGGGGGGGGGGGFADGGGEFGGGEGGG8EFFGGGGF?CFGGCFGGGGGGGGGGGGGGGGFCFFFFFFFFF=DF>FEF+7B<>=B>@DDBFEEFFFFEF6@;96105;EEEF?E?1(8?E09?06>9>24?B((-,2(6A9(4;99>B<?2(-4)1,32?8
@M04999:289:000000000-L3R54:1:1101:2489:15591 2:N:0:422
GCGCAGACTACTGGGGTATCTAATCCTGTTTGCTCCCCACGCTTTCGCATCTCAGCGTCAGTATCTGTCCAGAAGGCCGCCTTCGCCACCGGTATTCCTCCACATCTCTACGCATTTCACCGCTACACGTGGAATTCTACCTTCCTCTACAATACTCCAGATAACCAGTTTTAAGTGCACTTCCCAGGTTGAGCCCGGGGCTTTCACACCTAACTTAATTATCCGCCTCCATGCCCTTTACGCCCAGTCATTCCGATTAACGCTCGCACCCTCCGGTTTACCGCGGCTGCTGGCACGGGTT
+
CCCCCGGGGGGGGGGGGGCEGGD@FFEFGGAECEFFGGFGGCGGGGGGGGEEGFFGD:FEFGGECEFFGCFGGGGG<FFGCG@FFD,BFFGGGEFGEFAFEEGGFFE<EGGFGCEG9EFFFE>F@FGGGEFEDDGGGGGGGGGG8=EBACF9D9=,>FGGGGGFGGGCCC=7E?DEDDF+=??EGFFGGECF9?9FD9?94@F496>FF2)5))===8@CA4<E=D2((6;CEFE1;;@FE?DF;??()7????@@D(3<4:921>FFBF(,8(((,,(.<<((40(,414820(.4>((,
@M04999:289:000000000-L3R54:1:1101:11794:15603 2:N:0:422
GCTAGACTACAGGGGTATCTAATCCTGTTTGCTCCCCACGCTTTCGCATCTCAGCGTCAGTATCTGTCCAGAAGGCCGCCTTCGCCACCGGTATTCCTCCACATCTCTACGCATTTCACCGCTACACGTGGAATTCTACCTTCCTCTACAATACTCTAGTTAACCAGTTTTAAGTGCAATTCCTAGGTTGAGCCCAGGGCTTTCACACCTAACTTAATTATCCGCCTACATGCCCTTTACGCCCAGTCATTCCGATTAACGCTCGCACCCTCCGTATTACCGCGGCTGCTGGCACGGAGCT
+
CCCCCGGGGGGGGGGGGGGGGGGGGGGGGGGGGGGGGGGGGGGGGGGGGGGGGGGGGGGGGGGGGGGGGGGGGGGGGGGGGGGGGGGGGGGGGGFGGGGGGGGGGGGGGGGGGGGGGGGGGGGGGGGGGGGGGGGGGGGGGGGGGGGGGGGGGFFGGGGGGGGGGGGGGGGGGGGCFGFGGGGGGFFGGGGFGGGGGGGGFFFFFFFF>FFBDFFFFFFFFFEFFFFAB8:C=BDFFFFF=DFFFFFFFFFFEF@DDFFE?@;/136>9618(4<6?BAB<?FF9>>>??>2?07163(((
@M04999:289:000000000-L3R54:1:1101:5336:15647 2:N:0:422
CTGGGACTACTAGGGTATCTAATCCTGTTTGCTCCCCACGCTTTCGCATCTCAGCGTCAGTATCTGTCCAGAAGGCCGCCTTCGCCACCGGTATTCCTCCACATCCCTACGCATTTCACCGCTACACGTGGAATTCTACCTTCCTCTACAATACTCTAGCTAACTATTTTTAAGGTCAATTCCTAGGTTGAGCCCAGTGCTTTCACACCTAACTTAATTATCCGCCTACATGCCCTTTACGCCCATTCATTCCAATTAACGCTCGCACCCTCTTCATTACCGCGGCTGCTGGCGTCGATCT
+
BC@,6@6EEFF9EF<FFC@,C;,CCFFCFF<C@@F9CC@CGG@<FE7@CEEC,<<@FB:7C,<FCCCC8EE@,B,E8+@+,4?@FCF:,+@+4A,E,,5,A=,A:,95C,@+CF+E9@,,+64=+,A@=,44,9,=E@FGG888;B===,=,,@6,>89,:DC?,633,,6,=,+2+6+62=+E=EFG,@,@@:@6739:+++<9+BAAD5C5BFF53+2+215:):4:)1*).73(./B52(/>(8>5).6.)966))93@?F(,649;?D(4))...--(((((((4),(-((((((((
@M04999:289:000000000-L3R54:1:1101:26645:15660 2:N:0:422
TGGATGACTACTCGGGTATCTAATCCTGTTCGCTACCCATGCTTTCGAACCTCAGCGTCAGTTACAGACCAGAGAGCCGCCTTCGCCACTGGTGTTCTTCCATATATCTACGCATTCCACCGCTACACATGGAGTTCCACTCTCCTCTTCTGCACTCAAGAAAAACAGTTTCAGCTGCACTTCCCCGGTTAAGCCGAGGGCTTTCACAGCTGACTTGTTCTCCCGCCTGCGTTCGCTTTACGCCCAATAAATCCGGACAACGCTTGCCACCTACGTATTACCGCGACTGCTGGCACGTAGT
+
CCCCCGGGGGGGGGGGGGGGGGGGGGGGGGGGGGGGGGGGGGGGGGGGGGGGGGGGGGGGGGGGGGGGGGGGGGGGGGGGGGGGGGGGGGGGGGGGGGGGGGGGGGGGGGGGGGGGGGGGGGGGDGGGGGGGGGGGGGGGGGGGGGGGGGGGG=DGGGGGFFFGGGGGGGGFGGGGFGFGGGGGGGGGGGGGGGGGGGDDFFFFFFFFF>EFFFFFFFFFFFFDFF=?DFFFFFFFF;@FF@<BBFDFE3<EF?FBBFFFFFFF?1:7AF::FFF?<AB24<?B92>B>FA:(4131:(,-
@M04999:289:000000000-L3R54:1:1101:14193:15665 2:N:0:422
GTCGACTACTAGGGTATCTAATCCTGTTTGCTCCCCACGCTTTCGCATCTCAGCGTCAGTATCTGTCCAGAAGGCCGCCTTCGCCACCGGTATTCCTCCACATCTCTACGCATTTCACCGCTACACGTGGAATTCTACCTTCCTCTACAATACTCTAGTTAACCAGTTCTAAGTGCAATTCCTAGGTTGAGCCCAGGGCTTTCACACCTAACTTAATTATCCGCCTACATGCCCTTTACGCCCAGTCATTCCGATTAACGCTCGCACCCTCCGTATTACCGCGGCTGCTGGCACGGAGTT
+
CCCCCGGGGGGGGGGGGGGGGGGGGGGGGGGGGGGGGGGGGGGGGGGGGGGGGGGGGGGGGGGGGGGGGGGGGGGGGGGGGGGGGGGGGGGGGGGGGGGGGGGGGGGGGGGGGGGGGGGGGGGGGGGGGGGGFGGGGGGGGFGGGGGGGGGGGGGGGGGGGGGGGGGFGGGGGGGGFCDFFFGGGFGGGGGGGGGGGGGGFFFFFFFFFFFFFFFFEFFFFFFBDAFF=;E3B>EFFFFFFFFFFFFFF?EFE@FFFFE@>??696>;:?6?>6<?BBFBBF>>>>;:BFFFB>F999?<
@M04999:289:000000000-L3R54:1:1101:24198:15695 2:N:0:422
TGGGACTACCAGGGTATCTAATCCTGTTTGCTCCCCACGCTTTCGCATCTCAGCGTCAGTATCTGTCCAGAAGGCCGCCTTCGCCACCGGTATTCCTCCACATCTCTACGCATTTCACCGCTACACGTGGAATTCTACCTTCCTCTACAATACTCCAGATAACCAGTTTTAAGTGCTATTCCCAGGTTGAGCCCGGGGCTTTCACACCTAACTTAATTATCCGCCTACATGCCCTTTACGCCCAGTCATTCCGATTAACGCTCGCACCCTCCGTATTACCGCGGCTGCTGGCACGGAGTT
+
CCCCCGGGGGGGGGGGGGGGGGGGGGGGGGGGGGGGGGGGGGGGGGGGGGGGGGGGGGGGGGGGGGGGGGGGGGGGGGGGGGGGGGGGGGGGGGGGGGGGGGGGGGGGGGGGGGGGGGGGGGGGGGGGGGGGGGGGGGGGGGGGGGGGGGGGGGGGGGGGGGGGGGGGGGGGGGGGFGFGGGGGGGGGDGGGGGGGGGGGFFFFFFFFFFFFFFFFFFFFFFFFFFFFFFFFFFFFFFFFFFFFFFFFFFFFFFFFFEE;>?FF9;F>??FFFFFFFFFAB>>FB;>FF::B??6((4?F
@M04999:289:000000000-L3R54:1:1101:3298:15715 2:N:0:422
AGGACTACAGGGGTATCTAATCCTGTTCGCTCCCCACGCTTTCGTCCATCAGCGTCAATCGGTATTTAGTAACCTGCCTTCGCAATCGGGGTTCTGTGTAATATCTATGCATTTCACCGCTACACTACACATTCCAGCTACTTCAATACTATTCAAGATTAACAGTATCAACGGCAGTTCTACAGTTAAGCTGCAGGTTTTCACCGCTGACTTATCAACCCGCCTACGGACCCTTTAAACCCAATAAATCCGGATAACGCTCGCATCCTCCGTATTACCGCGGCTGCTGGCACGGAGTT
+
CCCCCGGGGGEGGGGGGGGGGGGGGGGGGGGGGGEGCGGFFFGGGGGGGGGGGGGGGGGGGEFGFFFFFGGGGGGGGGCFGGGDEGFFGGGCGGGFDEEGFGGGGGGGGGDGGGGGGGGGGGGGGDGFFGGGGGGGGGGGGGGGGFFGGGGCFGGGGGDFCFFGDF8EFGGGGGGGFFFGGFFFFFGGGGGGGGGGGG7CFFFFFEEFFFFFFFFFFFA=>>=BDDF25@FFFBF3;<EFD@,3@FFFFFE907;D@@<>F?9>FFFFFA<>4<(5AAA(71;9>>???????329(,,
@M04999:289:000000000-L3R54:1:1101:16447:15735 2:N:0:422
GGAATGACTACTCGGGTATCTAATCCTGTTCGCTACCCATGCTTTCGAACCTCAGCGTCAGTTACAGACCAGAGAGCCGCCTTCGCCACTGGTGTTCTTCCATATATCTACGCATTCCACCGCTACACATGGAGTTCCACTCTCCTCTTCTGCACTCAAGAAAAACAGTTTCAGCTGCACTTCCCCGGTTAAGCCGAGGGCTTTCACAGCTGACTTGTTCTCCCGCCTGCGTTCGCTTTACGCCCAATAAATCCGGACAACGCTTGCCACCTACGGATGACCGCGGCTGCTGGAACGTAGT
+
CCCCCGGGGGGFFGDGFF?FFGGGGGGGGGGGD@FGAGGGGGG9FFGFGGGGGGGGGGGECEFGGGGGGGGGGGGGGFGGEF7EFGG:FGGGFEFFGFFGGGCCEG;CFGGGGGGGGFFGGGGGGCFGGGC?FF8@EGGG8FG?EDEGGGGGGGGGGGGDC@EGFGGGFGGGGG7DFFFGF8FGFGGGGGGGGGGGGCGCDFFFFF6A;=@=EFFFBB8C=@;BBFFFFFF?FF;F@@6:4;D>>F@D379<E?;;:>6:?BBFBFFFBFFFF?0((,(.4>B62(--9(5:0((.(((.-
@M04999:289:000000000-L3R54:1:1101:11839:15775 2:N:0:422
GACTACAAGGGTATCTAATCCTGTTCGCTCCCCACGCTTTCGTCCATCAGCGTCAATCGGTATTTAGTAACCTGCCTTCGCAATCGGGGTTCTGTGTAATATCTATGCATTTCACCGCTACACTACACATTCCAGCTACTTCAATACTATTCAAGATTAACAGTATCAACGGCAGTTCTACAGTTAAGCTGCAGGTTTTCACCGCTGACTTATCAACCCGCCTACGGACCCTTTAAACCCAATAAATCCGGATAACGCTCGCATCCTCCGTATTACCGCGGCTGCTGGCACGGAGTTAGCC
+
CCCCCGGGGGGGGGGGGGGGGGGGGGGGGGGGGGGGGGGGGGGGGGGGGGGGGGGGGGGGGGGGGGGGGGGGGGGGGGFGGFGGGGGGGGGGGGGGFAFGFGGGGGGGGGGGGGGGGGGGGGGGGGGGGGGGGGGGGGGGGGGGGGGGGGGGGGGGGGGGGGGGFGGGFGGGGGGGFGFGGGGGGGGGGGGGGGGFFGGGFFFFFFFFFBFEFFFFFFF2?9AFFDDF@@=FF=ECFFFF<FFEEFFFFFF0?;<E622;@;9:>BBA<>:BFF<A>:>991,367?8:7??;69B:2<A:
@M04999:289:000000000-L3R54:1:1101:8479:15775 2:N:0:422
TGGACTACCCGGGTATCTAATCCTGTTTGCTCCCCACGCTTTCGCATCTCAGCGTCAGTATCTGTCCAGAAGGCCGCCTTCGCCACCGGTATTCCTCCACATCTCTACGCATTTCACCGCTACACGTGGAATTCTACCTTCCTCTACAATACTCCAGATAACCAGTTTTAAGTGCAGTTCCCAGGTTGAGCCCGGGGCTTTCACACCTAACTTAATTATCCGCCTACATGCCCTTTACGCCCAGTCATTCCGATTAACGCTCGCACCCTCCGTATTACCGCCGCTGCTGGCACGGAGTT
+
CCCCCGGGGGGGGGGGGGGGGGGGGGGGGGGGGGGGGGGGGGGGGGGGGGGGGGGGGGGGGGGGGGGGGGGGGGGGGGGGGGGGGGGGGGGGGGGGGGGGGGGGGGGGGGGGGGGGGGGGGGGGGGGGGGGGGGGGGGGGGGGGGGGGGGGGGGGGGFGGGGGGGGGGGGGGGGGGFGFGGGGGGGGGGGGGGGGGGGGGFFFFFFFFFFFFEFFFFFFFFFFFFFFFFEFFFFFFFFFFFFDFFE@EFFFFDFFFFFFBF?FFFFBFFFFFFFFFFFFFB(4;F>>DFB?1>:>FB??
@M04999:289:000000000-L3R54:1:1101:2485:15785 2:N:0:422
AGAGACTACTAGGGTATCTAATCCTGTTTGCTCCCCACGCTTTCGCATCTCAGCGTCAGTATCTGTCCAGAAGGCCGCCTTCGCCACCGGTATTCCTCCACATCTCTACGCATTTCACCGCTACACGTGGAATTCTACCTTCCTCTACAATACTCTAGTTAACCAGTTTTAAGTGCAATTCCTAGGTTGAGCCCAGGGCTTTCACACCTAACTTAATTATCCGCCTACATGCCCTTTACGCCCAGTCATTCCGATTAACGCTCGCACCCTACGTATTACCGCGGCTGCTGGCACGGTATTG
+
CCCCCGGGGG6CFDFFGGFGGGGFGGGGGGGGGGGGGGDDGEGFCEDFGGFEFGGGGGGGGGGGGGAFGGGGGGGGGGGGGGGGGGCGGCGGGGGGGGGGGG8FEGFFFFEEEEFGEGGGGGEGGGGGGECFCFGGGGGGGGGGGGGGGGFGGGGGCDFGFDG==FFCFDGFG:FDF+=DGGGDFFFG?FE,A@FF+=D6AABFFFF>CFEFEFFFE@B?FE=2-:-:4AAE47BF)*9?@@@@FFFFEE?C@0((/742><?FF9;6:1(413<2(6<)316>B91:00(-,,(,(((.)
@M04999:289:000000000-L3R54:1:1101:13882:15793 2:N:0:422
CGACTACTAGGGTATCTAATCCTGTTCGCTCCCCACGCTTTCGTCCATCAGCGTCAATCGGTATTTAGTAACCTGCCTTCGCAATCGGGGTTCTGTGTAATATCTATGCATTTCACCGCTACACTACACATTCCAGCTACTTCAATACTATTCAAGATTAACAGTATCAACGGCAGTTCTACAGTTAAGCTGCAGGTTTTCACCGCTGACTTATCAACCCGCCTACGGACCCTTTAAACCCAATAAATCCGGATAACGCTCGCATCCTCCGTATTACCGCGGCTGCTGGCACGGAGTTAGC
+
CCCCCGGGGGGGGGGGGGGGGGGGGGGGGGGGGGGGGGGGGGGGGGGGGGGGGGGGGGGGGGGGGGGGGGGGGGGGGGGGGGGGGGGGGGGGGGGGGGGGGGGGGGGGGGGGGGGGGGGGGGGGGGGGGGGGGGGGGGGGGGGGGGGGGGGGGGGGGGGGGGGGGGGGGGGGGGGGFGFGGGGFGGGFGGGGGGGGGGGGFFFFFFFFFFFFFFFFFFFFFBBFFF@==FFFFDFFFFFFFFFFF8CEFFFFFFFFFFB;3@BFFFFFBFFFFFFFFF0;B>>>>BBD?B?BF669?B<56
@M04999:289:000000000-L3R54:1:1101:28273:15826 2:N:0:422
GCGGTGACTACACGGGTATCTAATCCTGTTTGCTCCCCACGCTTTCGCATCTCAGCGTCAGTATCTGTCCAGAAGGCCGCCTTCGCCACCGGTATTCCTCCACATCTCTACGCATTTCACCGCTACACGTGGAATTCTACCTTCCTCTACAATACTCCAGATAACCAGTTTTAAGTGCAATTCCCAGGTTGAGCCCGGGGCTTTCACACCTAACTTAATTATCCGCCTACATGCCCTTTACGCCCAGTCATTCCGATTAACGCTCGCACCCTCCGTATTACCGCGGCTGCTGGCACGGAGT
+
CCCCCGGGGGGGGGGGGGGGGGGGGGGGGGGGGGGGGGGGGGGGGGGGGGGGGGGGGGGGGGGGGGGGGGGGGGGGGGGGGGGGGGGGGGGGGDGGGGGGGGGGGGGGGGGGGGGGGGGGGGGGGGGGGGGGGGGGGGGGGGGGGGGGGGGGGGGGGGGGGGGGGGGGFGFGGGGGFGFCFFGGGGGGGGFGGGCDG>C>DFFFFFFFEFFFFFFFFFFFFFFFFFFFDFFFFF=DFF@FFFFF>;@FFFFFFFF?FFFFFFF:?>F69>??B09<?7:AA>B>F;7;48?:0?7<3>09,
@M04999:289:000000000-L3R54:1:1101:2959:15834 2:N:0:422
ACGACTACAAGGGTATCTAATCCTGTTCGCTCCCCACGCTTTCGTCCATCAGCGTCAATCGGTATTTAGTAACCTGCCTTCGCAATCGGGGTTCTGTGTAATATCTATGCATTTCACCGCTACACTACACATTCCAGCTACTTCAATACTATTCAAGATTAACAGTATCAACGGCAGTTCTACAGTTAAGCTGCAGGTTTTCACCGCTGACTTATCAACCCGCCTACGGACCCTTTAAACCCAATAAATCCGGATAACGCTCGCATCCTCCGTATTACCGCGGCTGCTGGCACGGAGTT
+
CCCCCGGGGGGGGGGGGGGGGGGGGGGGGGGGGGGGGGGGGGGGGGGGGGGGGGGGGEGGGGGGGGGGGGGGGGGGGGGGGGGGGGGGGGGGEGGGGGGGGGGGGGGGGGGGGGGGGGGGGGGGGGGGGGGGGGGGGGGCGGGGGGGGGGGGGGGGGGGGGGGGFFGGGGGGGGGGFGFGGGGGGGGGGGGGGGGGGGGGFFFFFBEFFFFFFFFFFFFFDFBFFFFFFF>@FFFFFFEF@DF;@@FFFFEFFFFFFF09@DFFBFB:2219<2:?AB)(,4;B>>FFF(47<19>(4<
@M04999:289:000000000-L3R54:1:1101:22485:15842 2:N:0:422
GACTACCAGGGTATCTAATCCTGTTTGCTCCCCACGCTTTCGCATCTCAGCGTCAGTATCTGTCCAGAAGGCCGCCTTCGCCACCGGTATTCCTCCACATCTCTACGCATTTCACCGCTACACGTGGAATTCTACCTTCCTCTACAATACTCCAGATAACCAGTTTTAAGTGCAATTCCCAGGTTGAGCCCGGGGCTTTCACACCTAACTTAATTATCCGCCTACATGCCCTTTACGCCCAGTCATTCCGATTAACGCTCGCACCCTCCGTATTACCGCGGCTGCTGGCACGGAGTTAGCC
+
CCCCCGGGGGGGGGGGGGGGGGGGGGGGGGGGGGGGGGGGGGGGGGGGGGGGGGGGGGGGGGGGGGGGGGGGGGGGGGGGGGGGGGGGGGGGGGGGGGGGGGGGGFGGGGGGGGGGGGGGGFGGGGGGGGGGGFGGGGGGGGGGGGGGGGGGD?D8EDCFGGGGGGGGFFFCGGGGFGFGGGGGG?@FFGGGEGEGGGGCFFFFFFFFFFFFFFFFCFFFFFF@F@ECEFFEB@4>;?FE@D;<<C.95(603?EFFF?@6>F;F::BF03???D<906>(3>90:3(((4<9(2329>94
@M04999:289:000000000-L3R54:1:1101:22273:15850 2:N:0:422
ATGCAGACTACCGGGGTATCTAATCCTGTTTGCTCCCCACGCTTTCGCATCTCAGCGTCAGTATCTGTCCAGAAGGCCGCCTTCGCCACCGGTATTCCTCCACATCTCTACGCATTTCACCGCTACACGTGGAATTCTACCTTCCTCTACAATACTCCAGATAACCAGTTTTAAGTGCAGTTCCCAGGTTGAGCCCGGGGCTTTCACACCTAACTTAATTATCCGCCTACATGCCCTTTACGCCCAGTCATCCCGATTAACGCTCGCACCCTCCGCATTACCGCGTCTGCTGGCACGGAGT
+
CCCCCGGFEGGGGCCFGGGGGG9EGGGDFGGGGGGGGE<F@@FGCGGGGFGGGGFGECGGGGFGGGCCFCEFGGFF?BFGGG=DFDCFFGFG+@?ECGFGGGGC,F;FFGG@EFGGGGGFFEGFGGGGG<<@7DFFCCFGGGFGGGGGGGG,,=DEDGGG8EEFF8@FF=DFG??C?FFDFGGGGAFCFGF,AFC?D7D*@EF4;9CFED=BFFFF@FCEFFFF@>DDDFFCC3=@E@81)3?B;<<4<EF)7?BBB(494(4:190-92:3?BFFF(-):4?>>,4::BA:>0(4(3(4-
@M04999:289:000000000-L3R54:1:1101:27575:15862 2:N:0:422
TGAGACTACCCGGGTATCTAATCCTGTTTGCTCCCCACGCCTTCGCATCTCAGCGTCAGTATCTGTCCAGAAGGCCGCCTTCGCCACCGGTATTCCTCCACATCTCTACGCATTTCACCGCTACACGTGGAATTCTACCTTCCTCTACAATACTCTAGTTAACCAGTTTTAAGTGCAATTCCTAGGTTGAGCCCAGGGCTTTCACACCTAACTTAACTATCCGCCTACATGCCCTTTACGCCCAGTCATTCCGATTAACGCTCGCACCCTCCGTATTACCGCGGCTGCTGGCACGGAGTT
+
CCCCCGGGGGGGGGFGGGGGGGGGGGGGGGGGGGGGGGGGGGGGGGGGGGGGGGGGGGGGGGGGGGGGGGFGGGGFGGGGGGGGGGGGGGGGGGGGGGGGGGGGGGGGGGGGGGGGGGGGGGGGGGGGGGGGGGGGGGGGGGGGGGGGGGGGGGGGGGGGFGGGGGEGAFGGGGGGFGF?FFCCGGGGGGGGGCFFFGCFFFFFFFFE@EFFFFFFFFF4@>DF=@FDEFFEB@FDEFFF=B>;=;<<C<?CE60:@FF;>@DB>FFBF6??;:::BFFDFFFFFFFFF?8?BB:6290.
@M04999:289:000000000-L3R54:1:1101:10061:15863 2:N:0:422
GGCGACTACACGGGTATCTAATCCTGTTTGCTCCCCACGCTTTCGCATCTCAGCGTCAGTATCTGTCCAGAAGGCCGCCTTCGCCACCGGTATTCCTCCACATCTCTACGCATTTCACCGCTACACGTGGAATTCTACCTTCCTCTACAATACTCTAGTTAACCAGTTTTAAGTGCAATTCCTAGGTTGAGCCCAGGGCTTTCACACCTAACTTAATTATCCGCCTACATGCCCTTTACGCCCAGTCATTCCGATTAACGCTCGCACCCTCCGTATTACCGCGGCTGCGGGCACGGAGTT
+
CCCCCGGGGGGGGGGGGFGG@FGGGGGGGGGGGGGGGGGGGGDDGGD7FGGGGGGFFGGCGGGDGGGGFECFGGGGGGGG7FFCFGGGGGEDGF<E<FGGGG8E=FFGGGGGGEFGGGGGGGGGGGGGG@FGE@FGGGGDGGGFGGGCFDGGGFGFFGGCFDGGGGDFGGGGGGGGBDFFGGGGG?EGGFCFG6CFDCDGFFFFFFFFFFB=;BFFE9FEF*:@@FFFBEC=BBFFFEE4199@D@<AFEEE@681?EEF9?@FF;BF?:?B(,,:2:>989(,(-3-(-(-38(((48?
@M04999:289:000000000-L3R54:1:1101:12348:15914 2:N:0:422
GACTACAAGGGTATCTAATCCTGTTCGCTCCCCACGCTTTCGTCCATCAGCGTCAATCGGTATTTAGTAACCTGCCTTCGCAATCGGGGTTCTGTGTAATATCTATGCATTTCACCGCTACACTACACATTCCAGCTACTTCAATACTATTCAAGATTAACAGTATCAACGGCAGTTCTACAGTTAAGCTGCAGGTTTTCACCGCTGACTTATCAACCCGCCTACGGACCCTTTAAACCCAATAGATCCGGATAACGCTCGCATCCTCCGTATTACCGAGGCTGCTGGCACGGAGTTAGCC
+
CCCCCGGGGGGGGGGGGGGGGGGGGGGGGGGGGGGGGGGGGGGGGGGGGGGGGGGGGGGGGGGGGGGGGGGGGGGGGGFGGGDGGGGGGGGGGGGGGGGGFGGGGGGGGGGGGGGGGGGGGGGGGGGGGGFGGGGGGGGGGGGGGGGGGGGGGGGGGGGGGGGGGGGGGGGGGGGGFGFGGGGGGGGGGGGGGGGGGGGGFFFFFF>ADFFFFFFFFFDBFFFDB=25@@FBF3CE=EF:?;;;93<EEDF?<DFFF@??10>262,412?6?BAA),((-2:?1)5?<?<?39(:3><A5
@M04999:289:000000000-L3R54:1:1101:9490:15979 2:N:0:422
GGTGGACTACAAGGGTATCTAATCCTGTTTGCTCCCCACGCTTTCGCATCTCAGCGTCAGTATCTGTCCAGAAGGCCGCCTTCGCCACCGGTATTCCTCCACATCTCTACGCATTTCACCGCTACACGTGGAATTCTACCTTCCTCTACAATACTCTAGTTAACCAGTTTTAAGTGCAATTCCTAGGTTGAGCCCAGGGCTTTCACACCTAACTTAATTATCCGCCTACATGCCCTTTACGCCCAGTCATTCCGATTAACGCTCGCACCCTCCGTATTACCGCGGCTGCTGGCACGGAGTT
+
CCCCCGGGGGGGGGGGGGGGGGGGGGGGGGGGGGGGGGGGGGGGGGGGGGGGGGGGGGGGGGGGGGGGGGGGGGGGGGGGGGGGGGGGGGGGGGGGGGGGGGGGGGGGGGGGFGGGGGGGGGGGGGGGGGGGFGGGGGGGGGGGGGGGGGGGGGGGGGGGGGGGFGGGGCDFDGGGFGFGGGGGDFGGGFCGGGGGGGGGFFFFFFFFFFFFDFFFFFFFFFFFFFFFFBEFFBDFFFFF9>@BF>E@EEFFCFDFFFFF;>FF1@FBBFFFFFFFFF>BA6>F>9;>?DF?B???(3934
@M04999:289:000000000-L3R54:1:1101:8849:16043 2:N:0:422
TTTGACTACTCGGGTATCTAATCCTGTTCGCTCCCCACGCTTTCGTCCATCAGCGTCAATCGGTATTTAGTAACCTGCCTTCGCAATCGGGGTTCTGTGTAATATCTATGCATTTCACCGCTACACTACACATTCCAGCTACTTCAATACTATTCAAGATTAACAGTATCAACGGCAGTTCTACAGTTAAGCTACAGGTTTTCACCGCTGACTTATCAACCCGCCTACGGACCCTTTAAACCCAATAAATCCGGATAACGCTCGCATCCTCCGTATTACCGCGGCTGCTGGCACGGAGTT
+
CCCCCGGGGGGGGGGGGGGGGGGGGGGGGGGGGGGGGGGGGGGGGGGGGGGGGGGGGGGGGGGGGGGGGGGGGGGGGGGGGGGGGGGGGGGGGGGGGGGGGGGGGGGGGGGGGGGGGGGGGGGGGGGGGGGGGGGGGGGGGGGGGGGGGGGGGGGGGGGGGGGGGGGGGGGGGGGGFGFGGGGGGGGGGGGGGGGGGGF9B?FFFFDFFFFFFFFFFFFFAABFFFFFF>DFFFFBFEEFED;@@FFACC?@FF@@FFFFFFFFFFFFFBFB>::?FBFAFFFB>B>?DFBFFB164434
@M04999:289:000000000-L3R54:1:1101:6236:16053 2:N:0:422
GTCGACTACACGGGTATCTAATCCTGTTCGCTACCCATGCTTTCGAACCTCAGCGTCAGTTACAGACCAGAGAGCCGCCTTCGCCACTGGTGTTCTTCCATATATCTACGCATTCCACCGCTACACATGGAGTTCCACTCTCCTCTTCTGCACTCAAGAAAAACAGTTTCAGCTGCACTTCCCCGGTTAAGCCGAGGGCTTTCACAGCCGACTTGTTCTCCCGCCTGCGTTCGCTTTACGCCCAATAAATCCGGACAACGCTTGCCACCTACGTATTACCGCGGCTGCTGGCACGTAGTTC
+
CACCCGGEGF8FFGFGGCGGFGGGGFGGGEG@6FEEFGD,BECF@@FGFEFFEGGGGGGEEFGGFFFFCFFFFGGGGDGG7FGEGG@FGCFGGGGGFFCGGGFDAFEFGG7?FEGGGGCCFC:FGA9<AD<FADFE,64D,D=AFFFFG;DDFFGCG,==D,=?FFDDEFD8FADE*@<2=F=7+@ED6F,EC>>DDD*9699FFFFF)8252?FA8A+98B9>>DF?91(61(611;E>@@9:?F029AAFF>:>BFB10812:B4)8::>1?<276:AFB(4604(33(((.((((-:)
@M04999:289:000000000-L3R54:1:1101:25321:16062 2:N:0:422
TCAGAGACTACACGGGTATCTAATCCTGTTCGCTCCCCACGCTTTCGTCCATCAGCGTCAATCGGTATTTAGTAACCTGCCTTCGCAATCGGGGTTCTGTGTAATATCTATGCATTTCACCGCTACACTACACATTCCAGCTACTTCAATACTATTCAAGATTAACAGTATCAACGGCAGTTCTACAGTTAAGCTGCAGGTTTTCACCGCTGACTTATCAACCCGCCTACGGACCCTTTAAACCCAATAAATCCGGATAACGCTCGCATCCTCCGTATTACCGCGGCTGCTGGCACGGAGT
+
CCCCCGGGGGGGGGGGGGGGGGGGGGGGGGGGGGGGGGGGGGGGGGGGGGGGGGGGGGGGGGGGGGGGGGGGGGGGGGGGGGGGGGGGGGGGGGGGGGGGGGGGGAFGGGGGGGGGGGGGGGGGGGGGGGGGGGGGGGGGGGGGGGGGGGGGGGGGGGGGGGGGGGGGGGGGGGGD>DEGGGGGGGGFGGGGDGGGGGGFAFFFFFFFABFFFFFFFFFFFFFFFFFFFF=@FFFFF@@FFFFFFFFFFEFFFFF@FFFFF<FFF>F0:>??F:B<:7>ABA?>9B;>FFF?>B7<?FBF4
@M04999:289:000000000-L3R54:1:1101:28255:16147 2:N:0:422
TATAGACTACAGGGGTATCTAATCCTGTTTGCTCCCCACGCTTTCGCATCTCAGCGTCAGTATCTGTCCAGAAGGCCGCCTTCGCCACCGGTATTCCTCCACATCTCTACGCATTTCACCGCTACACGTGGAATTCTACCTTCCTCTACAATACTCCAGATAACCAGTTTTAAGTGCAATTCCCAGGTTGAGCCCGGGGCTTTCACACCTAACTTAATTATCCGCCTACATGCCCTTTACGCCCAGTCATTCCGATTAACGCTCGCACCCTCCGTATTACCGCGGCTTCTGGCACGGAGTT
+
CCCCCGGGGGGGGGGEGGGGGFGGGGGGGGGGGGFCEGGGGGGGGGGGGGGGGGGGGGGGGGFFGGGGCFFFGGGGGGCDFGGGGGEFGGGEEGGGGGGGGGGFGFEGGGEGGG:FFGGGGGGGGGGGGGGDFGGGGGGEGCECFGDFGGGDGGGFGGCG=DFFFFDEAECECAFGFGFGC?FGFG6FGGGDFF?C7CCDFFAFACFFABF3:>FF46BCAEC=(>@9B298>@@EF@FF;;92?DFFA5CC333(3,;EF>0-((--4:?(,(,2:2<941121;3(.-420(429((44
@M04999:289:000000000-L3R54:1:1101:18831:16162 2:N:0:422
CGACTACCCGGGTATCTAATCCTGTTTGCTCCCCACGCTTTCGCATCTCAGCGTCAGTATCTGTCCAGAAGGCCGCCTTCGCCACCGGTATTCCTCCACATCTCTACGCATTTCACCGCTACACGTGGAATTCTACCTTCCTCTACAATACTCCAGATAACCAGTTTTAAGTGCAATTCCCAGGTTGAGCCCGGGGCTTTCACACCTAACTTAATTATCCGCCTACATGCCCTTTACGCCCAGTCATTCCGATTAACGCTCGCACCCTCCGTATTACCGCCGCTGCTGGCACGGAGTTAGC
+
CCCCCCEG8FCFGGGGGCGGFDGDEFGGGGGGFGGGDGECFGFGG:@EAFGGGGGCFFFDGGFGGGGGGGGGGGFGGDFCFCFFEGBCGEFGGGFGGGGFGGFGFGGGGGDCFFGGGGGGGGGGGFGGGGFFGGGGG9E8FCDGGFGGGFFGFGGGGFEGGGGG@@FF8FG:8@DFF8CCFDFGF?DFG6C6@CEGGDD>9BBFFEFFFFFFFF6=<B@CEBFD@BEF<36;@@EC327DB<?83<376?;;@;;>>(-(14999BF12:,847:ADB?7(3>;BF7)5(.<03;>(,..)
@M04999:289:000000000-L3R54:1:1101:27577:16166 2:N:0:422
GGACAGACTACAAGGGTATCTAATCCTGTTCGCTCCCCACGCTTTCGTCCATCAGCGTCAATCGGTATTTAGTAACCTGCCTTCGCAATCGGGGTTCTGTGTAATATCTATGCATTTCACCGCTACACTACACATTCCAGCTACTTCAATACTATTCAAGATTAACAGTATCAACGGCAGTTCTACAGTTAAGCTGCAGGTTTTCACCGCTGACTTATCAACCCGCCTACGGACCCTTTAAACCCAATAAATCCGGATAACGCTCGCATCCTCCGTATTACCGCGGCTGCTGGCACGGAGT
+
CCCCCGGGGGGGGGGGGGGGGGGGGGGGGGGGGGGGGGGGGGGGGGGGGGGGGGGGGGGGGGGGGGGGGGGGGGGGGGGGGGGGGGGGGGGGGGGGGGGGGGGGGGGGGGGGGGGGGGGGGGGGGGGGGGGGGGGGGGGGGGGGGGGGEFGGGGGGGGGGGGGGGGGGGGGGGGGGFGFGGGGGGGGGGGGGGGGGGGGGFFFFFFFFFFFFFFFFFFFFFFD>BBFFFFFFFF>FFFFFF<ED?@FFFFFFFFFF@FF9<?;@F>FFFF?FBBFFBFBAA9?1399>>F?FF?BFFF0(-
@M04999:289:000000000-L3R54:1:1101:24870:16186 2:N:0:422
GGCGGACTACCCGGGTATCTAATCCTGTTTGCTCCCCACGCTTTCGCATCTCAGCGTCAGTATCTGTCCAGAAGGCCGCCTTCGCCACCGGTATTCCTCCACATCTCTACGCATTTCACCGCTACACGTGGAATTCTACCTTCCTCTACAATACTCCAGATAACCAGTTTTAAGTGCAATTCCCAGGTTGAGCCCGGGGCTTTCACACCTAACTTAATTATCCGCCTACATGCCCTTTACGCCCAGTCATTCCGATTAACGCTCGCACCCCCCGTATTACCCCGCCTGCTGGCACGGAGTT
+
CCCCCGGGGGGGGGGGGGGGGGGGGGGGGGGGGGGGGGGGGGGGGGGGGGGGGGGGGGGGGGGGGGGGGGGGGGGGGGGGGGGGGGGGGGGGGGGGGGGGGGGGGFGGGGGGGGGGGGGGGGGGGGGGGGGGGGFGGGGGGGGGFGGGGGGFGFGGDFGCFCGGFGFDFEFC6AEFCCCGGGGGGGGGGG?6EFGDDCDGDFFFFFFFFFFFBFFBFFFFFFFFDFFFD@E5;3=EF;EFDFFFF?;<@?6<ABF?BFFAB03:2;6696(-79?>0:A>>(42(46?BBF::(5:2(483
@M04999:289:000000000-L3R54:1:1101:8995:16243 2:N:0:422
GGGACTACACGGGTATCTAATCCTGTTCGCTCCCCACGCTTTCGTCCATCAGCGTCAATCGGTATTTAGTAACCTGCCTTCGCAATCGGGGTTCTGTGTAATATCTATGCATTTCACCGCTACACTACACATTCCAGCTACTTCAATACTATTCAAGATTAACAGTATCAACGGCAGTTCTACAGTTAAGCTGCAGGTTTTCACCGCTGACTTATCAACCCGCCTACGGACCCTTTAAACCCAATAAATCCGGATAACGCTCGCATCCTCCGTCTTACCGCGGCTGCTGGCACTGAGTT
+
CCCCCGGGGGGGGGGGGGGGGGGGGGGGGGGGGGGGGGGGGGGGGGGGGGGGGGGGGGGGGGGGGGGGGGGGGGGGGGGGGGGFGGGGGGGGGGGGGGGGGGGGGGGGFGGGGGGGGGGGGGGGGGGGGGGGGGGGGGGGGGGGGGGGGGGGGGFEGGGGGGGGGGGGFFEGGDDGFGFGGGGGFGGGGFGGGGGGGCG7FFFFFFFEFFFFFFFFFFF=BFFFFFFF>25:@FF@4?CF;<D;@EFECF;6>DFFFF?0,-,9BBFF?BFB1((42)4(792;;;<B).(,)(.)46<
@M04999:289:000000000-L3R54:1:1101:17125:16256 2:N:0:422
TATGACTACAAGGGTATCTAATCCTGTTCGCTACCCATGCTTTCGCACCTCAGCGTCAGTTACAGACCAGAGAGCCGCCTTCGCCACTGGTGTTCTTCCATATATCTACGCATTCCACCGCTACACATGGAGTTCCACTCTCCTCTTCTGCACTCAAGAAAAACAGTTTCAGCTGCACTTCCCCGGTTAAGCCGAGGGCTTTCACAGCTGACTTGTTCTCCCGCCTGCGTTCGCTTTACGCCCAATATATCCGGACAACGCTTGCCACTTACGTATTCCCGCGGCTCTTGGCACGTAGTT
+
CCCCCGGCFGGGGGGFGGGGGGGGGGGGEFGGCGGGGGGGGGGGG7CFFGGGGGGGGGCGGGDGGCGFFFFFGGGGGGGGEGGGGGGGGFFDGGGGFGGGFDGFEBFGFFEGGGGGGGGGGGGGGEEAGGGGGGGD,@ADAFFGGGFF;4EDFGGGGGF8@F?EFGGGGFGGFF8EDDF=F==?E+CEGG9CF8EDG*;FFF>EFF9AB;356BBF46B?F=5>(5-75>(:?(;;6<;;@F(32=8)..<??0:>FB?>666(8?>?(644222<2)6236>((((()..().-(,(4)
@M04999:289:000000000-L3R54:1:1101:5205:16280 2:N:0:422
TCATACTATGGTCTGATCTGCTTTTTGTTTCCCCCGCCTTTCTGGCACCTCATTCTGTGTGTTGCCGCACTTTTCCCTCCTCGACGGTGTTTTTCTTCATCTTTGCTACCTTTCCCCCCTCTATTCCTCTTCCTCCACTCTCCTCTCACTCCCCTACGCCCACTTTTCTCTCCCCTTCCCCTTTTCCTCTCCGCCATTTCACTACCTCTTTCTCATCTCTCCTCCGCCGCCGTTCGACCCGATCTCTCTCGCTACCACTGCCCCCCTCCGTCTTCTCTCGGCTGCTTCTTCGCATACTACC
+
6-,88C,6,,C,,;,,,,<,=,,-C,+,;,,CA,@+++,,;,6,@E,,CE88,,,,,6,C,,6,,,+++8+,:66A,CF,=9,,++8FF:B,:,,CFC,5,,:9,9E,9,54,5,9,@+++9,,,:E<<,,4A,,,,,,,,6,,@;@,@@,,1+,+,++++6@=,+,6,7,,36+,*+*++0+,6,,,,,,,*@9**22+++++******12*13+:1B*;7*5>(5((-((6((((,4)(.12(1)7))((-493)47020((43(((((.(().))4(-((((.)))..(-(((..)),
@M04999:289:000000000-L3R54:1:1101:3885:16285 2:N:0:422
CTGACTACCAGGGTATCTAATCCTGTTCGCTCCCCACGCTTTCGTCCATCAGCGTCAATCGGTATTTAGTAACCTGCCTTCGCAATCGGGGTTCTGTGTAATATCTATGCATTTCACCGCTACACTACACATTCCAGCTACTTCAATACTATTCAAGATTAACAGTATCAACGGCAGTTCTACAGTTAAGCTGCAGGTTTTCACCGCTGACTTATCAACCCGCCTACGGACCCTTTAAACCCAATAAATCCGGATAACGCTCGCATCCTACGTAGTACCGCGGCTGCTGTCACTGACTTAC
+
C9CCCFFG<<EBDCCEFGGFFG@FFFFCFG7C@C,<@C@FE@FG@7,BEF@E<FB@7,FFG,8C@@@E9CFAFAF,=?FFFC>48@A@:=EFFGCBFGGDCG,5F<A,,9AFAFFAFGEC:EG9EFEFFGGGABFGA=EBC=EFGF8AFECE;8=;>EFFGGGD9E,E,,,@?@>+:DFFG@=,@@8A89AFE,@C;;CC?FF9A>BBB=B;C+?1;16>B@>BA)5(6(>2@BFFCC4838<6=3;;?C112;07;<<@(((-3822)).3()(,..<3(((,7(13))545).4()-.)
@M04999:289:000000000-L3R54:1:1101:20006:16303 2:N:0:422
CCGACTACTAGGGTATCTAATCCTGTTCGCTCCCCACGCTTTCGTCCATCAGCGTCAATCGGTATTTAGTAACCTGCCTTCGCAATCGGGGTTCTGTGTAATATCTATGCATTTCACCGCTACACTACACATTCCAGCTACTTCAATACTATTCAAGATTAACAGTATCAACGGCAGTTCTACAGTTAAGCTGCAGGTTTTCACCGCTGACTTATCAACCCGCCTACGGACCCTTTAAACCCAATAAATCCGGATAACGCTCGCATCCTCCGTATTACCGCGGCTGCTGGCACGGAGTT
+
CCCCCGGGGGGGGGGFGGGGGGGGGGGGGGGGGGGGGGGGGGGGGGGGGGGGGGGGGGGGGGGGGGGGGGGGGGGGGGGGGGGGGGGGGGGGGGGGGGGGGGGGGGGGGGGGGGGGGGGGGGGGGGGGGGGGGGGGGGGGGGGGGGGGGGGGGGGGGDGFGGGGGGGGGGGGGGGGFGFGGGGGGGGGGGGGGFFCFGDGFFFFFFF>AFFFCFFFFFFFEFFFFFFFFFFFFFFFFFFFF;DFFFFFFFEF>?@FEE7@F?F9;:9?DBFFB<04)<AB6>37;B?F:28?B?;;48(
@M04999:289:000000000-L3R54:1:1101:4963:16321 2:N:0:422
CGACTACACGGGTATCTAATCCTGTTTGCTCCCCACGCTTTCGCATCTCAGCGTCAGTATCTGTCCAGAAGGCCGCCTTCGCCACCGGTATTCCTCCACATCTCTACGCATTTCACCGCTACACGTGGAATTCTACCTTCCTCTACAATACTCTAGTTAACCAGTTTTAAGTGCAATTCCTAGGTTGAGCCCAGGGCTTTCACACCTAACTTAATTATCCGCCTACATGCCCTTTACGCCCAGTCATTCCGATTAACGCTCGCACCCTCCGTATTACCGCGGCTGCTGGCACGGAGTTAGC
+
CCCCCGGGGGGGGGGGGGGGGGGGGGGGGGGGGGGGGGGGGGGGGGGGGGGGGGGGGGGGGGGGGGGGGGGGGGGGGGGGGGGGGGGGGGGGGGGGGGGGGGGGGGGGGGGGGGGGGGGGGGGGGGGGGGGGGFGGGGGGGGGGFGGGGGGGGGGGGGGGGGGGGGGGGGGGGGGGFGFGGGGGGGGGGGGGGGGGGGGGFF9EFFFF@FFFFFFFFFFA9>AFFFFFFEEFEFFFFD=;@DDEEACFEEF@@FFFFF6;@FFFFFFFFFB64:BDF4?>>>9>>??7?B?FF09;B<FF>
@M04999:289:000000000-L3R54:1:1101:19964:16365 2:N:0:422
TTGGGACTACTGGGGTATCTAATCCTGTTTGCTCCCCACGCTTTCGCATCTCAGCGTCAGTATCTGTCCAGAAGGCCGCCTTCGCCACCGGTATTCCTCCACATCTCCACGCATTTCACCGCTACACGTGGAATTCTACCTTCCTCTACAATACTCCAGATAACCAGTTTTAAGTGCAATTCCCAGGTTGAGCCCGGGTCTTTCACACCTAACTTAATTATCCGCCTACATGCCCTTTACGCCCAGTCATTCCGATTAACGCTCGCACCCTCCGTATTACCTCGGCTGCTGGCACGGAGTT
+
CCCCCGGGGGGGGGGGGGGCFFGGFFFGGEGFGGGDFG@7FFGFCFCF7@@DGGGFGGGGGGGGGGGGGFGGFDFD<FDCCFGGDFCF8F+=>FDGGFFDEFGCGGGGGGGGGGGCFGGC?ECEGGGGGGGG@DFGGGGFGCGAFGGGGGG8DFGGGGGGGGGFG=DD8CEGDGGGF?FFCF+4@FCFDCFFGGGGDG7CFFF9=@FF<BFBB6FF4+469<>@B=@FFFEFEEDFF=E:6?0;?F337CEE5@;DD@C<D;7124432:?:1(,87:A4)))-3149?:F7?BB622123
@M04999:289:000000000-L3R54:1:1101:13685:16389 2:N:0:422
GAAGACTACAAGGGTATCTAATCCTGTTCGCTCCCCACGCTTTCGTCCATCAGCGTCAATCGGTATTTAGTAACCTGCCTTCGCAATCGGGGTTCTGTGTAATATCTATGCATTTCACCGCTACACTACACATTCCAGCTACTTCAATACTATTCAAGATTAACAGTATCAACGGCAGTTCTACAGTTAAGCTGCAGGTTTTCACCGCTGACTTATCAACCCGCCTACGGACCCTTTAAACCCAATAAATCCGGATAACGCTCGCATCCTCCGTATTACCGCGGCCGCTGGCACGGAGTT
+
CCCCCGGGGGGGGGGGGGGGGGGGGGGGGGGGGGGGGGGGGGGGGFGGGGGGGGGGGGGGGGGGGGGGGGGGGGGGGGGGGGGGGGGGGGGGGGGGGGGGGGGGGGGGGGGGGFGGGGCEGGGGGGGGGGGGGGGGGGGGGGGCGGGGGGGGGEFGGGDGFGGGGGGGGGGGGGGGFGFGGGGGGGGFFGGGGGGGGGCFFFFFFFDEBFFD@B>FFFFFFFF=>DDFFF?FFFFFFFEFF@;?FFEEFFFE19@FFFFFF0166904:?><6:B:?FBFF>9(1204147:?<0;9((3
@M04999:289:000000000-L3R54:1:1101:11305:16406 2:N:0:422
GGGGTATCTAATCCTGTTCGCTCCCCACGCTTTCGTCCATCAGCGTCAATCGGTATTTAGTAACCTGCCTTCGCAATCGGGGTTCTGTGTAATATCTATGCATTTCACCGCTACACTACACATTCCAGCTACTTCAATACTATTCAAGATTAACAGTATCAACGGCAGTTCTACAGTTAAGCTGCAGGTTTTCACCGCTGACTTATCAACCCGCCTACGGACCCTTTAAACCCAATAAATCCGGATAACGCTCGCATCCTCCGTATTACCGCGGCTGCTGGCACGGAGTTAGCCGATGCTT
+
CCCCCGGGGGGGGGGGGGGGGGGGGGGGGGGGGGGGGGGGGGGGGGGGGGGFGGGGGGGGGGGGGGGGGGGGGGGGGGGGGGGGGGGGGGGGG9FGGGGGGGGGGGGFFGGGGGGGGGGGGG?FGG9FCGGGGGGGGGGGGGGGGGGFGGGGGGGGGGGGGGGGGDGGGGGFGGGGFGFGGFFGFGGGGGGGGFGDDGGGFFFFFFFFFFFFFFBEFFFF>B@DFF=EEEFF9@=D5B=AEE;F?DDF<FFDFFFFFFFFAFFFB:B9244>7>>9>FF::?<>:99;<?4.5320(,-66
@M04999:289:000000000-L3R54:1:1101:11969:16442 2:N:0:422
ATGACACTCGGGATCTAATCCTGTTTGCTCCCCACGCTTTCGCATCTCAGCGTCAGTATCTGTCCAGAAGGCCGCCTTCGCCACCGGTATTCCTCCACATCTCTACGCATTTCACCGCTACACGTGGAATTCTACCTTCCTCTACAATACTCCAGATAACCAGTTTTAAGTGCAGTTCCCAGGTTGAGCCCGGGGCTTTCACACCTAACTTAATTATCCGCCTACATGCCCTTTACGCCCAGTCATTCCGATTAACGCTCGCACCCTCCGTATTACCGCGGCTGCTGGCACGGAGTTAGCC
+
CCCCCGGGGGGGGGGGGGGGGGGGGGGGGGGGGGGGGGGGGGGGGGGGGGGGGGGGGGGGGGGGGGGGGGGGGGGGGGGGGGGGGGGGGGGGGGGGGGGGGGGGGGGGGGGGGGGGGGGGGGGGGGGGGGGGGGGGGGGGGGGGGGGGGGGGGGGGGGGGGGGGGGGGGGGGGGGGFGFGGGCGEGGGGGGGGGGGGGGGFFFFFFFFFE<EEFFFFFFFFFFFFEEFEFFFFE>EFFFFF@EEAEFFFEFFFFFFFF?FFFFFFF?FFFF?FF<AF09>(6>FF?FFF?>249BFFFAA:
@M04999:289:000000000-L3R54:1:1101:14945:16529 2:N:0:422
TTTGACTACCGGGGTATCTTATCCTGTTCGCTCCCCACGCTTTCGTCCATCAGCGTCAATCGGTACTTAGTAACCTGCCTTCGCAATCGGGGTTCTGTGTAATATCTATGCATTTCACCGCTACACTACACATCCCAGCTACTTCAATACTATTCAAGATTAACAGTATCAACGGCAGTTCTACAGTTAAGCTGCAGGTTTTCACCGCTGACTTATCAACCCGCCTACGGACCTTTTAAACCCAATCAATCGGGATAATGCTCGCATCTTCCGTATTACCTCGGCGTCTGGCACGGAGTTG
+
B-,,6E,6EG:F7:7;CFF,66@C,6;EE@FGG:C66CCBCFCCFE,:66FF@,888@@C,F@66,<6C<@C6@E<F,E?,F,,BBFEFG=+7CBD?:A@?@,E=FAFFC,EAF@<AFGGG@@F=FEFC=FGG,4DDF8FGGECF83EF8FD,3,3,6==,9====E:EC8F8=+1003?2+9;D,EFGA;CGC,9**;*19<B<**@2)4>6:C@/4+-/-829@DD9(4(6(/)))4+.6?7(((/.))(,,(-()-).)6<B6?()-.)(..((64<).,40(-13(4:12((((-,)
@M04999:289:000000000-L3R54:1:1101:25069:16556 2:N:0:422
GCATTGACTACTCGGGTATCTAATCCTGTTCGCTCCCCACGCTTTCGTCCATCAGCGTCAATCGGTATTTAGTAACCTGCCTTCGCAATCGGGGTTCTGTGTAATATCTGTGCATTTCACCGCTACACTACACATTCCAGCTACTTCAATACTATTCAAGATCAACAGTATCAACGGCAGTTCTACAGTTAAGCTGCAGGTTTTCACCGCTGACTTATCAACCCGCCTACGGCCCCTTTAAACCCAATAAATCCGGATAACGCTCGCATCCTCCGTATTACCGCGGCTGCTGGCACGGAGT
+
CCCC<EGGDGGFGGGDFEEGGGFGGGGGGGFEGGGEFBCFGDGGGF@FEGGGGGGGGG7F:EEFDFFFGGDFGGGGGFG@FG<AF7FEDFGGDFGGGGGDDGGFAEFGCAFFFEFGFGGGGGGFGGGGFGGGDFFGFGGGGGGGGGGGGGGGGFGFGGGGGDDGGDFGGFFGGDGGFG9D0?FDGGEGGGGGGCGGGGGF?AFFFFF>==5AFFFFFFA<6<=A9ABDDFD@(6:2;;;F?E<3(6(,/=3.?;;3,679):;(,49(:>2))((-328AA<0>16;0302?01:?:>6;6
@M04999:289:000000000-L3R54:1:1101:22945:16562 2:N:0:422
ATGGACTACTAGGGTATCTAATCCTGTTTGCTACCCACGCTTTCGAGCATGAACGTCAGTGTTATCCCAGGAGGCTGCCTTCGCCATCGGTATTCCTCCACATCTCTACGCATTTCACTGCTACACGTGGAATTCTACCTCCCTCTGACACACTCTAGTTTGACAGTTTCAAATGCACGTCCCAAGTTGAGCTCGGGGATTTCACATCTGACTTATCTAACCGTCTGCGCTCGCTTTACGCCCAGTAATTCCGATTAACGCTCGCACCCTACGTATTACCGCGGCTGCTGTCACGTAGTTT
+
CCCCCGGGGGGGGGGGGGGGGGGGGGGGGGGGGGCFGGGGGGGGGGGGGGGGGGGGGGGGGGGGGGGGGGGGGGGGGGGGGGGGGGGGGGGGGGGGGGGGGGGGGGGGGGGGGGGGGGGGGGGGGGGGGGDGGGGGGGGGGFE?FGGGGGGGDDGGFGGGFDFFFGFGDGGEDGGGFGFGGGGGGFGGGFFFFGGGGGDGFFFFFFFFEFEFFCFFFFF*+08ADB9=5ABFFBF9@EEEF@(6,6;9C???@<DFFEC19;?696>FFF0:?:?93:AA?;F0123<F>92>>F<?(4>-
@M04999:289:000000000-L3R54:1:1101:18649:16565 2:N:0:422
CGCGACTACCGGGGTATCTAATCCTGTTCGCTCCCCACGCTTTCGTCCATCAGCGTCAATCGGTATTTAGTAACCTGCCTTCGCAATCGGGGTTCTGTGTAATATCTATGCATTTCACCGCTACACTACACATTCCAGCTACTTCAATACTATTCAAGATTAACAGTATCAACGGCAGTTCTACAGTTAAGCTGCAGGTTTTCACCGCTGACTTATCAACCCGCCTACGGACCCTTTAAACCCAATAAATCCGGATAACGCTCGCATCCTCCGTATTACCGCGGCTGCTGGCACGGAGTT
+
CCCCCGGGGGGGGGGGGGGGGGGGGGGGGGGGGGGGGGGGGGGGGGGGGGGGGGGGGGGGGGGGGGGGGGGGGGGGGGGGGGGGGGGGGGGGGGGGGGGGGGGGGGGGGGGGGGGGGGGGGGGGGGGGGGGGGGGGGGGGGGGGGGGFGGGGGGGGGGGGGGGGGGGGGGGGGGGGFGFGGGGGGGGGGGGFGGGGFGGGFFFFFFFFFFFFFFFFFFFFFFBBFFFFF@FBB@FFEEEFF@??@@3AEFFFF;BFFBBB>??BFFFFFFF<0:??3<>A?FB9>>9?DB06:)(492:7
@M04999:289:000000000-L3R54:1:1101:22578:16584 2:N:0:422
GGAGACTACAGGGGTATCTAATCCTGTTCGCTCCCCACGCTTTCGTCCATCAGCGTCAATCGGTATTTAGTAACCTGCCTTCGCAATCGGGGTTCTGTGTAATATCTATGCATTTCACCGCTACACTACACATTCCAGCTACTTCAATACTATTCAAGATTAACAGTATCAACGGCAGTTCTACAGTTAAGCTGCAGGTTTTCACCGCTGACTTATCAACCCGCCTACGGACCCTTTAAACCCAATAAATCCGGATAACGCTCGCATCCTCCGTATTACCGCGGCTGCTGGCACGGAGTTT
+
CCCCCGGGGDAFGGGGGGFGGGGGGGGGGGGGGGGGGGGGGGGGGGGGGGGGGGGGGEEGGGGEGGGGGGGGGGGGAFFCFGFFEFGGGGGGGGDFFFFGGGGGFFFGGGGGGGGGFGGEG7FGGGFGGGGGGGGGGDFGGGFGGGGGGGGGG8DGFGGG=FFGGDFGGGGG8EDEECDGGGGGFFFDFFGGGGG6F95;BFAFFB>DAAFFFF6AE>FDAD=25>FBD@5@@DBF@>EFFF@?F@E363<((.(06);10??,9>:3()8((-(38A<)-7(90,((::7:(8?F0>B?)
@M04999:289:000000000-L3R54:1:1101:22884:16607 2:N:0:422
AGGTGACTACTGGGGTATCTAATCCTGTTCGCTCCCCACGCTTTCGTCCATCAGCGTCAATCGGTATTTAGTAACCTGCCTTCGCAATCGGGGTTCTGTGTAATATCTATGCATTTCACCGCTACACTACACATTCCAGCTACTTCAATACTATTCAAGATTAACAGTATCAACGGCAGTTCTACAGTTAAGCTGCAGGTTTTCACCGCTGACTTATCAACCCGCCTACGGACCCTTTAAACCCAATAAATCCGGATAACGCTCGCATCCTCCGTATTACCGCGGCTGCTGGCACGGAGTT
+
CCCCCGGGGGGGGGGGGGGGGGGGGGGGGGGGGGGGGGGGGGGGGGGGGGGGGGGGGGGGGGGGFGGGGGGGGGGGGGGGGGGGGGGGGGGGGGGGGGGGGGGGFGGGGGGGGGGGGGGGGGGGGGGGGGGGGGGGGGGGGGGGGGGGGGGGGGGGGGGGGGGGGGGGGGGGGGGGFGFGGCGGGGGGGGGGGGGGGGGGFFFFFCFEBFFFFFFFFFFEFFFFFFFFFF9=FFFFFFEFFFFFD;@4EEEFFFFFFFFFFF@?BFFFF:?F:92<BF9AAF>96>996B?FFFF?199<:
@M04999:289:000000000-L3R54:1:1101:19138:16670 2:N:0:422
GTCTAGACTACAGGGGTATCTAATCCTGTTCGCTACCCATGCTTTCGAACCTCAGCGTCAGTTACAGACCAGAGAGCCGCCTTCGCCACTGGTGTTCTTCCATATATCTACGCATTCCACCGCCACACATGGAGTTCCACTCTCCTCTTCTGCACTCAAGAAAAACAGTTTCAGCTGCACTTCCCCGGTTAAGCCGAGGGCTTTCACAGCTGACTTGTTCTCCCGCCTGCGTTCGCTTTACGCCCAATAAATCCGGACAACGCTTGCCACCTACGTATTACCGCGGCTGCTGGCACGTAGT
+
CCCCCGGGGGGGGFGGGGGGGGGGGGGGGGGGGGGGGGGGFFGGGGGGGGGGFGGGGGGGGGGGGGGGGGGGGGGGGGGGGGGGGGGGGGGFAEEEGGFGGGG<FDEFGGGGGGGGGGGGGGGGGGGGDFFG8DGGGGGGGGGFDFGGGGGGGGGGGGGGGGGGGGGCDDFGGGGEDGFGGDDGGGGCEGGFGGGGCGGDFFFFFFFFEFEFBFFFEFFFFFE=>@F>DF>DFFFFFF;FE?6:B;1@EA>DBFF>B>F??9BF4(879BFFFFF?7A?>9)4;>10-32:?:0:>(.4:4
@M04999:289:000000000-L3R54:1:1101:5808:16679 2:N:0:422
GTGTCGACTACTCGGGTATCTAATCCTGTTCGCTCCCCACGCTTTCGTCCATCAGCGTCAATCGGTATTTAGTAACCTGCCTTCGCAATCGGGGTTCTGTGTAATATCTATGCATTTCACCGCTACACTACACATTCCAGCTACTTCAATACTATTCAAGATTAACAGTATCAACGGCAGTTCTGCAGTTAAGCTGCAGGTTTTCACCGCTGACTTATCAACCCGCCTACGGACCCTTTAAACCCAATAAATCCGGATAACGCTCGCATCCTCCGTATTACCGCGTCTGCTGGCACGGAGT
+
CCCCCGGGGGGGGGGGGGGGGGGGGGGGGGGGGGGGGGGGGGGGGGGGGGGGGGGGGGGGGGGGGGGGGGGGGGGGGGGGGGGGGGGGGGGGGGGGGGGGGGGGGGGGGGGGGGGGGGGGGGGGGGGGGGGGGGGFGGGGGGGGGGGGGGGGGGGFGGGGGGGGGGGGGGGGGGGDBGFGGGGGGGGGGGGGGGGGGGGC?FFFFFFB=FA@AFFFFFFFF@:D9@B@FDF@=BFFD@EFFFFD?FFFEFEFF@BFFFFFFFFBFFFFFFFBFFBBFFF))6:0;41<BFF?:0(546;B:
@M04999:289:000000000-L3R54:1:1101:21216:16703 2:N:0:422
TGGACTACCCGGGTATCTATCCTGTTTGCTCCCCACGCTTTCGCATCTCAGCGTCAGTATCTGTCCAGAAGGCCGCCTTCGCCACCGGTATTCCTCCACATCTCTACGCATTTCACCGCTACACGTGGAATTCTACCTTCCTCTACAATACTCCAGATAACCAGTTTTAAGTGCAATTCCCAGGTTGAGCCCGGGGCTTTCACACCTAACTTAATTATCCGCCTACATGCCCTTTACGCCCAGTCATTCCGATTAACGCTCGCACCCTCCGTATTACCGCGGCTGCTGGCACGGAGTTAGC
+
CCCCCGGGGGGGGGGGGGGGGGGGGGGGGGGGGGGGGGGGGGGGGGGGGGGGGGGGGGGGGGGGGGGGGGGGGGGGGGGGGGGGGGGGGGGGGGGGGGGGGGGGGGGGGGGGGGGGGGGGGGGGGGGGGGGGGGGGGGGGGGGGGGGGGGGGGGGGGGGGGGGGFGGGGGGGGGGGFGFGGGGGGGGGCFGGGGGCDCGGFFFFFFFFFFFCEFFFFFFF4>=DFFFFFEEDFFFFFFFFFF(/;ACEFF@<FFFFAFFFFFFFFBB?BFFFFFFDFF1,26>F60?:2<F?B;>(8?BFB
@M04999:289:000000000-L3R54:1:1101:16673:16713 2:N:0:422
GACTACTAGGGTATCTAATCCTGTTCGCTACCCATGCTTTCGAACCTCAGCGTCAGTTACAGACCAGAGAGCCGCCTTCGCCACTGGTGTTCTTCCATATATCTACGCATTCCACCGCTACACATGGAGTTCCACTCTCCTCTTCTGCACTCAAGAAAAACAGTTTCAGCTGCACTTCCCCGGTTAAGCCGAGGGCTTTCACAGCTGACTTGTTCTCCCGCCTGCGTTCGCTTTACGCCCAATAAATCCGGACAACGCTTGCCACCTACGTATTACCGCGGCTGCTGGCACGTATTTAGCC
+
CCCCCGGGGGGGGGGGGGGGGGGGGGGGGGGGGGGGGGGGGGGGGGGGGGGGGGGGGGGGGGGGGGGGGGGGGGGGGGGGGGGGGGGGGGGGGGGGGGGGGGGGGGGGGGGGGGGGGGGGGGGGGGGGGGGGGFGGGGGGGGGGFGGGGGGGGCGGFGGGGGGGGGGGGGFGGGGGBGFGGGGEGGGGGGEDGDCDFGGFFFFFFFFFFFFFEFFFFFFFFFFFFFFFFDFFFFFF;@9B<?F@ECFFFF>FFFFFBF?FFBBF??FBF?32<?AA)4;196;FB?B.1(42:?).-6<9:
@M04999:289:000000000-L3R54:1:1101:22564:16747 2:N:0:422
ATGACTACAGGGGTATCTAATCCTGTTCGCTCCCCACGCTTTCGTCCATCAGCGTCAATCGGTATTTAGTAACCTGCCTTCGCAATCGGGGTTCTGTGTAATATCTATGCATTTCACCGCTACACTACACATTCCAGCTACTTCAATACTATTCAAGATTAACAGTATCAACGGCAGTTCTACAGCTAAGCTGCAGGTTTTCACCGCTGACTTATCAACCCGCCTACGGACCCTTTAAACCCAATAAATCCGGATAACGCTCGCATCCTCCGTATTACCGCGGCTGCTGGCACGGAGTT
+
CCCCCGGGGGGGGGGGGGGGGGGGGGGGGGGGGGGGGGGGGGGGGGGGGGGGGGGGGGGGGGGGGGGGGGGGGGGGGGGGGGGGGGGGGGGGGGGGGGGGGGGGGGGGGGGGGGGGGGGGGGGGGGGGGGGGGGGGGGGGGGGGGGGGGGGGGGGGGGGGGGGGGGGGGGGGGGGGFGFGGGGGFGGGGEGGGGGGGGGGFFFFFFFFFFFFFFFFFFFFFFFFFFFFDFFF@FBF<CCFFFFFFEFFFFFFB;@FAF<0;?BFF?FBBFFFFB:?FFA1>B06>B?F?>B?DF>>BFF
@M04999:289:000000000-L3R54:1:1101:9250:16759 2:N:0:422
GAGACTACCCGGGTATCTAATCCTGTTTGCTCCCCACGCTTTCGCATCTCAGCGTCAGTATCTGTCCAGAAGGCCGCCTTCGCCACCGGTATTCCTCCACATCTCTACGCATTTCACCGCTACACGTGGAATTCTACCTTCCTCTACAATACTCTAGTTAACCAGTTTTAAGTGCAATTCCTAGGTTGAGCCCAGGGCTTTCACACCTAACTTAATTATCCGCCTACATGCCCTTTACGCCCAGTCATTCCGATTAACGCTCGCACCCTCCGTATTACCGCGGCTGCTGGCACGGAGTT
+
CCCCCGGGGGGGGGGGGGGGGGGGGGGGGGGGGGGGGGGGGGGGGGGGGGGGGGGGGGGGGGGGGGGGGGGGGGGGGGGGGGGGGGGGGGGGGGGGGGGGGGGGGGGGGGGGGGGGGGGGGGGGGGGGGGGGGGGGGGGGGGGGGFGGFGGGGGGGGGGGGGGGGGFGGGGGGFGGFFFFFFGGFGGGGGGGGGGGG>FGFFFFFFFFEFFFFFFCEFFFFADFFFFFFFFFFFFFFFFFFFDFE@EEFFFFFFFD?EF0?FB6;BF?FFF1:BBB<BFB17(4(-2>>??7?B>0(,4
@M04999:289:000000000-L3R54:1:1101:19589:16803 2:N:0:422
GACTACCAGGGTATCTAATCCTGTTCGCTCCCCACGCTTTCGTCCCTCAGCGTCAATCGGTATTTAGTAACCTGCCTTCGCAATCGGGGTTCTGTGTAATATCTATGCATTTCACCGCTACACTACACATTCCAGCTACTTCAATACTATTCAAGATTAACAGTATCAACGGCAGTTCTACAGTTAAGCTGCAGGTTTTCACCGCTGACTTATCAACCCGCCTACGGACCCTTTAAACCCAATAAATCCGGATAACGCTCGCATCCTCCGTATTACCGCGGCTGCTGGCACGGAGTTAGCC
+
CCCCCGCGGGGGGGGGGGGGGGGGGGGGGGGGGGGGGEFGGGGGG,EFGGGGGGGGGGGGGGGGGGGGGGGGGGGGGGGGGGGDGGGGGGGGGGGGGGGGGGGGGGGGGGGGGGGGGGGGGGGGGFFGGGGGGGGGGGGFGGGGGGGGGFGGGGGGGGGGGGGGGGGGGGGGDECFFGFGGGGGGGGGGGGGGFGFGGGGFFFBBFFFFFFFEFFCDFBFFFFFFF@FFFFF@EFFEF@>?FFE@CCF@99<DFFFFFFD>>F6>FFFFFFFBFFBDBF>FBBF???7???B;9>FBBFA7
@M04999:289:000000000-L3R54:1:1101:18182:16858 2:N:0:422
TTTGACTACCAGGGTATCTAATCCTGTTCGCTCCCCACGCTTTCGTCCATCAGCGTCAATCGGTATTTAGTAACCTGCCTTCGCAATCGGGGTTCTGTGTAATATCTATGCATTTCACCGCTACACTACACATTCCAGCTACTTCAATACTATTCAAGATTAACAGTATCAACGGCAGTTCTACAGTTAAGCTGCAGGTTTTCACCGCTGACTTATCAACCCGCCTACGGACCCTTTAAACCCAATAAATCCGGATAACGCTCGCATCCTCCGTATTACCGCGGCTGCTGGCACGGAGTT
+
CCCCCGGGGGGGGGGGGGGGGGGGGGGGGGGGGGGGGGGGGGGGGGGGGGGGGGGGGGGGGGGGGGGGGGGGGGGGGGGGGGGGGGGGGGGGGGGGGGGGGGGGGGGGGGGGGGGGGGGGGGGGGGGGGGGGGGGGGGGGGGGGGGGGGGGGGGGGGGGGGGGGGGGGGGGGGGGGFGFGGGGGGGGGGGGGGGGGGCFGFFFFFFFFFFFFFFFFFFFDAAFBBAFF@F==:@BDFCEFFFFFFFFFEEFFBFFFFFF;B@D>9>?FFFF09B:B?FFB?BFFBBB?FFFFFF62(48?
@M04999:289:000000000-L3R54:1:1101:22659:16859 2:N:0:422
AGTAGACTACCAGGGTATCTAATCCTGTTCGCTCCCCACGCTTTCGTCCATCAGCGTCAATCGGTATTTAGTAACCTGCCTTCGCAATCGGGGTTCTGTGTAATATCTATGCATTTCACCGCTACACTACACATTCCAGCTACTTCAATACTATTCAAGATTAACAGTATCAACGGCAGTTCTACAGTTAAGCTGCAGGTTTTCACCGCTGACTTATCAACCCGCCTACGGACCCTTTAAACCCAATAAATCCGGATAACGCTCGCATCCTCCGTATTACCGCGGCTGCTGGCACGGAGTT
+
CCCCCGGGGGGGGGGGGGGGGGGGGGGGGGGGGGGGGGGGGGGGGGGGGGGGGGGGGGGGGGGGGGGGGGGGGGGGGGGGGGGGGGGGGGGGGGGGGGGGGGGGGGGGGGGGGGGGGGGGGGGDGGGGGGGGGGGGGGGGGGGGGGGGGGGGGGGGGGGGGGGGGGGGGGGGGGGEEGFGGGGGGGGGGGGGGGGGGGGGFFFFFFFFAFFFFFFFECAEFFFFAFFFFF25@BFBBEEFEFFDFFFFFEFEFFFFFFEF<B?;9>FBFFFF:>?FFF<B><;6>>FFFFF7?7?B>0624
@M04999:289:000000000-L3R54:1:1101:12924:16869 2:N:0:422
CCGACTACCCGGGTATCTAATCCTGTTCGCTCCCCACGCTTTCGTCCATCAGCGTCAATCGGTATTTAGTAACCTGCCTTCGCAATCGGGGTTCTGTGTAATATCTATGCATTTCACCGCTACACTACACATTCCAGCTACTTCAATACTATTCAAGATTAACAGTATCAACGGCAGTTCTACAGTTAAGCTGCAGGTTTTCACCGCTGACTTATCAACCCGCCTACGGACCCTTTAAACCCAATAAATCCGGATAACGCTCGCATCCTCCGTATTACCGCGGCTGCTGGCACGGAGTT
+
CCCCCGGGGGGGGGGGGGGGGGGGGGGGGGGGGGGGGGGGGGGGGGGGGGGGGGGGGGGGGGGGGGGGGGGGGGGGGGGGGGGGGGGGGGGGGGGGGGGGGGGGGGGGGGGGGGGGGGGGGGGGGGGGGGGGGGGGGGGGGGGGGGGGGGGGGGGGGGGGGGGGGGGGGGGGGGGGFGFGFDFGGGGGGGGGGGGGGGGFFFFFFFFFFFFFFFFFFFFFFBFFFFFFFFFFFDDFFFFFFFFF@EAEFFF@>F@;EF?>BFBF>FBFFF<>::??B><6>>6>B9??F:B03:6>FFF
@M04999:289:000000000-L3R54:1:1101:27658:16884 2:N:0:422
GACTACTAGGGTATCTAATCCTGTTTGCTCCCCACGCTTTCGCATCTCAGCGTCAGTATCTGTCCAGAAGGCCGCCTTCGCCACCGGTATTCCTCCACATCTCTACGCATTTCACCGCTACACGTGGAATTCTACCTTCCTCTACAATACTCCAGATAACCAGTTTTAAGTGCAATTCCCAGGTTGAGCCCGGGGCTTTCACACCTAACTTAATTATCCGCCTACATGCCCTTTACGCCCAGCCATTCCGATCAACGCTCGCACCCTCCGTATTACCGCGGCTGCTGGCACGGAGTTAGCC
+
CCCCCGGGGGGFGGGGGGGGGGGFGGFGGGGGGGGGGGGGGGGGGGGGGGGGGGGGGGGGGGGGGGGGGGGGGGGGGDFGGGGGGGGGGGGGGGGGGGGFGGGGGGGGGGGGGGGGGGGGGGGGGGGGGGGGGGGGGGGGGGGGGGGFGGGGGGGFFGGGGGGGGGGGGGGAFGGGFGFGG?FGGFFGGGGDGGDDGGGGFFFFFFFFFFFEEFFFFF>9F@DFFE?EFF@EBEEC1<@FD0(,:EEFFF?FB@;@@:??FF63;<:?BBFBB?ADFF>9609B67::B?FF019::A9<2
@M04999:289:000000000-L3R54:1:1101:25224:16894 2:N:0:422
GACTACTCGGGTATCTAATCCTGTTCGCTACCCATGCTTTCGAACCTCAGCGTCAGTTACGGACCAGAGAGCCGCCTTCGCCACTGGTGTTCTTCCATATATCTACGCATTCCACCGCTACACATGGAGTTCCACTCTCCTCTTCTGCACTCAAGAAAAACAGTTTCAGCTGCACTTCCCCGGTTAAGCCGAGGGCTTTCACAGCTGACTTGTTCTCCCGCCTGCGTTCGCTTTACGCCCAATAAATCCGGACAACGCTTGCCACCTACGTATTACCGCGGCTGCTGGCACGTAGTTAGCC
+
CCCCCGGGGGGGGGGGGGGGGGGGGGGGGGGGGGGGGGGGGGGGGGGGGGGGGGGGGGGGGGGGGGGGGGGGGGGGGGGGGGGGGGGFGGGGGGGGGGGGGGGGGGGGGGGGGGGGGGGGGGGGGGGGGGGGGGGGGGGGGGGGGGGGGGGGGGGGGFGGGGGGGGGGGGGGGGGGFGFGGDDGGGFGGGGGGGGGCGGGFFFFFFFFFEFFFFFFFFF=D@DDF@<DDFFFFDF<0;;D?(5@84CF?B6:>FFFF9??BFFFFB:2??B<A?DF96B;299968?3?2>??:4?6)4>:
@M04999:289:000000000-L3R54:1:1101:15269:16906 2:N:0:422
GGACTACAGGGGTATCTAATCCTGTTCGCTCCCCACGCTTTCGTCCATCAGCGTCAATCGGTATTTAGTAACCTGCCTTCGCAATCGGGGTTCTGTGTAATATCTATGCATTTCACCGCTACACTACACATTCCAGCTACTTCAATACTATTCAAGATTAACAGTATCAACGGCAGTTCTACAGTTAAGCTGCAGGTTTTCACCGCTGACTTATCAACCCGCCTACGGACCCTTTAAACCCAATAAATCCGGATAACGCTCGCATCCTCCGTATTACCGCGGCTGCTGGCACGGAGTTAGC
+
CCCCCGGGGGGGGGGGGGGGGGGGGGGGGGGGGGGGDGGGGGGGGGGGGGGGGGGGGGGGGGGGGGGGGGGGGGGGGGGGFGGGGGFEGGGGGGGGGGGGGGGGGGGGGGGGGGGGGGGGGGGGGGGGGGGGGGGGGGGGGGGGGAFGGGFCGGGGGGGGGGGGGGGGFGGGGGGGFFFGGGGGGGGGGGGGGGGACCGGFFFFFFFFFFEFFAFFEFFAFFFF@FFD>FFDB3=49CFAFFFF8=CEFFF9(/(7<761;>99:>>2A:6?(,5AB939(260(4:>4((4?131-32<<
@M04999:289:000000000-L3R54:1:1101:15625:16917 2:N:0:422
TGACTACTGGGGTATCTAATCCTGTTTGCTCCCCACGCTTTCGCATCTCAGCGTCAGTATCTGTCCAGAAGGCCGCCTTCGCCACCGGTATTCCTCCACATCTCTACGCATTTCACCGCTACACGTGGAATTCTACCTTCCTCTACAATACTCTAGTTAACCAGTTTTAAGTGCAATTCCTAGGTTGAGCCCAGGGCTTTCACACCTAACTTAATTATCCGCCTACATGCCCTTTACGCCCAGTCATTCCGATTAACGCTCGCACCCTCCGTATTACCGCGGCTGCTGGCTCGGAGTTAGC
+
CCCCCGGGGGGGGGGGGGGGGGGGGGGGGGGGGGGGGGGGGGGGGCGFGGGGGGGGGGGGGGGFGGGGGGGGGGGGGGGGGGGGGGGGEGGGGGGGGGGGDCEFGGGGGGGGGGGGGGGGGGGGGGGGGGGGFGGGGGGGGGGGFGFGGGGGGFGFDDEFGGGGGGGGGGGCFGGGFGFGGGGCGD,<6FEFGGGDDGGGFFFAFEFFE@CEFFFFFFFFEDFDFFFE4BFDB23*82@F@@BFEEEFFE80(6?CE@BD@1:B@@?0<6><(8226<6(((-21220.((.79;BF7242
@M04999:289:000000000-L3R54:1:1101:9609:16977 2:N:0:422
AACGACTACAGGGGTATCTAATCCTGTTCGCTCCCCACGCTTTCGTCCATCAGCGTCAATCGGTATTTAGTAACCTGCCTTCGCAATCGGGGTTCTGTGTAATATCTATGCATTTCACCGCTACACTACACATTCCAGCTACTTCAATACTATTCAAGATTAACAGTATCAACGGCAGTTCTACAGTTAAGCTGCAGGTTTTCACCGCTGACTTATCAACCCGCCTACGGACCCTTTAAACCCAATAAATCCGGATAACGCTCGCATCCTCCTTATTCCCGCGGCTGCTGCCACGGAGTTT
+
CCCCCEGGGGGGGGGGGGGGGGGCCFGGGGGGGGGGGGGGGGGGGGGGGGGGGGGGGGGGGGGGEGDGGGGGGGGGGGGGFGGEE7FFGDGGGGFGGGDGGGGGGGGFGGGEFGDCFGGGGGGGGGGGGGGGGGGGGC?EFCF=EFEGGCFCG;DE966EDFAAFCFGGFGDG>DDDGFGCFGEA:EFGA9EFGGFGCFDF53BFFFFF5)<;FFFFFAB>@=@=22:52(5>;@F373+4@1;@D@<<?C(338;7@E@><?9;9(737<2())6)-6.8B9(4233).)(),((-181-
@M04999:289:000000000-L3R54:1:1101:12494:16978 2:N:0:422
GAGAGACTACACGGGTATCTAATCCTGTTTGCTCCCCACGCTTTCGCATCTCAGCGTCAGTATCTGTCCAGAAGGCCGCCTTCGCCACCGGTATTCCTCCACATCTCTACGCATTTCACCGCTACACGTGGAATTCTACCTTCCTCTACAATACTCTAGTTAACCAGTTTTAAGTGCAATTCCTAGGTTGAGCCCAGGGCTTTCACACCTAACTTAATTATCCGCCTACATGCCCTTTACGCCCAGTCATTCCGATTAACGCTCGCACCCTCCGTATTACCGCGGCTGCTGGCACGGAGTT
+
CCCCCGGGGFGGGGGEGGGGGGGGGGGGGGGGGGGGGGGGGGGFGEGGGGGGFGGGFGGGGGFGGGGGGGGGGGGGGGGGGGGGGGGGGGGGGGGGGGGGGGF8FEGGGGGGGG>FGGGGGGGEGFGGGGGGGGCGGGGGGGGGGGGGGGFGFGDGGGF:EGGGGGGGEEFGFGGGFGFGGGGGGGCAFGGCCDCFGGGGFFFFFFFFFFFBFFFF=FFFFEEFF=@DFEEFFFDFFFEFFFFB@<;@EFCE3@F@FF37;;@DF>>FF63:(4-21.6<ABBFFB>9:?D0287:>;963
@M04999:289:000000000-L3R54:1:1101:22426:16984 2:N:0:422
CATGCGACTACACGGGTATCTAATCCTGTTTGCTCCCCACGCTTTCGCATCTCAGCGTCAGTATCTGTCCAGAAGGCCGCCTTCGCCACCGGTATTCCTCCACATCTCTACGCATTTCACCGCTACACGTGGAATTCTACCTTCCTCTACAATACTCCAGATAACCAGTTTTAAGTGCAATTCCCAGGTTGAGCCCGGGGCTTTCACACCTAACTTAATTATCCGCCTACATGCCCTTTACGCCCAGTCATTCCGATTAACGCTCGCCCCCTCCGTATTACCGCTGCTGCTGGCACGGAGT
+
CCCCCGGGGGGGGGGGGGGGGGGFGFGGGGGGGGGFGGGGGGGGGGGGGEGDFGDGGCEFEFGGGGGFGGGFFFGGGGGGDGCGGGGGGGGG@=AEFGEGFGGGCFFAEFGGGGGGGFGGGGGDEGFGGFFGDGGDFGGGDGADFGGGGGGFG8DGFGG8EFGDFGGGFFGGGFGGFGFCF8FGFGGCFEFGFGGCGGD9@BA;>FFFFFFFEFFFF6@98CEFFFD?0;3)1;36@@3C4;D@@;;(/;C5C).:44<22271-(((-4((-,3(484)6),4(4(.2):?(187<((,-
@M04999:289:000000000-L3R54:1:1101:19263:17013 2:N:0:422
TTTCGACTACTCGGGTATCTAATCCTGTTCGCTCCCCACGCTTTCGTCCATCAGCGTCAATCGGTATTTAGTAACCTGCCTTCGCAATCGGGGTTCTGTGTAATATCTATGCATTTCACCGCTACACTACACATTCCAGCTACTTCAATACTATTCAAGATTAACAGTATCAACGGCAGTTCTACAGTTAAGCTGCAGGTTTTCACCGCTGACTTATCAACCCGCCTACGGACCCTTTAAACCCAATAAATCCGGATAACTCTCGCATCCTCCGTATTACCGCGGCTGCTGGCACGGAGTT
+
CCCCCGGGGGGGGGGGGGGGGGGGGGGGGGGGGGGGGGGGGGGGGGGGGGGGGFGGGGGGGGGGGGGGGGGGGGGGGGGGGGGGGGGGGGGGGGGFGGGGGGGGGFGGGGGGGGGGGGGGGGGGGGGGGGGGGGGGGGGGGGGGGGGGGGGGGFGGGGGGGGGGGGGGGGGGGGGEEGFFGGGGGGGGGGGGGGGGGGGGFF9EFFFFFFFFFFFAEFFFFFDBB=2@BFD?BB?FFFFAEFFFF@;@EFFEEB>;??4.))743:><F8<A02-37?)).,4>(346??2:?F?B09>?4
@M04999:289:000000000-L3R54:1:1101:27020:17019 2:N:0:422
AATGACTACTAGGGTATCTAATCCTGTTTGCTCCACACGCTTTCGCATCTCAGCGTCAGTATCTGTCCAGAAGGCCGCCTGCGCCAGCGGGATGCCTCCACATCTCTACGCATTTCACCGCTACACGTGGAATTCTACCTTGCTCTACAATACTCCAGATAACCAGTCTTAAGTGAAATTCCCAGGTTTAGCTCGTGGCTTTCACACCCAGCTTAATTATCCGCCTACAGGCCATATACGTCCAGTCTTTCTGATTAACGCTCGCACCCTCCGTATTACCGCGGCTCCTGCTACCGAGTTT
+
B<,A6;CC@@6@F86666,;@E,-,;;,E,CEAF,6,FFG,8F,,,8,@,;,6,@@F7CG9,,<6<,,C@FECE<,C+4?4@F+,4+,@F+47,4,,AF<FG,E?<FG9FE7?+C,,,4848C=4F:=EC+,CD,,6@AE;,AD8EG9=@FGGGE,,6=,EDDD,6E,2CF,E=?,+?E+55+,@+5@,,@E,5+***99A*+?9+0*):):)4++2B@EFF2=@D>B6)(5/(0*87.2/3((6?)).)1)9?57C3)(63?:019>04((((4(.6)6((7((((44?0()),-(,-()
@M04999:289:000000000-L3R54:1:1101:28018:17023 2:N:0:422
AGACTACACGGGTATCTAATCCTGTTTGCTCCCCACGCTTTCGCATCTCAGCGTCAGTATCTGTCCAGAAGGCCGCCTTCGCCACCGGTATTCCTCCACATCTCTACGCATTTCACCGCTACACGTGGAATTCTACCTTCCTCTACAATACTCCAGATAACCAGTTTTAAGTGCAATTCCCAGGTTGAGCCCGGGGCTTTCACACCTAACTTAATTATCCGCCTACATGCCCTTTACGCCCAGTCATTCCGATTAACGCTCGCACCCTCCGTATTACCGCGGCTGCTGGCACGGAGTTAGC
+
CCCCCGGGGGGGGGGGGGGGGGGGGGGGGGGGGGGGGGGGGGGGGGGGGGGGGGGGGGGGGGGGGGGGGGGGGGGGGGGGGGGGGGGGGGGGGGGGGGGGGGGGGGGGGGGGGGGGGGGGGGGGGGGGGGGGGGGGGGGGGGGGGGGGGGGGFGGGGGGGGGGGGGGGGGGGGGGGFGFFGGGGGGFGGGGGGGGGGGGGFFFFFFFFFFFFFFFFEFFFFFFFFFFFEFFFFFFFFFFFFDFF;<5CFFFDF<DFFF><?>>>B>???<>?0204<<:>66>FFFFBFF:B036147AA4
@M04999:289:000000000-L3R54:1:1101:7260:17040 2:N:0:422
GGACTACAAGGGTATCTAATCCTGTTTGCTCCCCACGCTTTCGCATCTCAGCGTCAGTATCTGTCCAGAAGGCCGCCTTCGCCACCGGTATTCCTCCACATCTCTACGCATTTCACCGCTACACGTGGAATTCTACCTTCCTCTACAATACTCCAGATAACCAGTTTTAAGTGCAATTCCCAGGTTGAGCCCGGGGCTTTCACACCTAACTTAATTATCCGCCTACATGCCCTTTACGCCCAGTCATTCCGATTAACGCTCGCACCCTCCGTATTACCGCGGCTGCTGGCACGGAGTTAGC
+
CCCCCGGGGGGGGGGGGGGGGGGGGGGGGGGGGGGGGGFGGGGGGGGGGGGGGGGGGGGGGGGGGGGGFGGGGGGGGGGGGGGGGGGGFDGGGGGGGGGGGGGGGGGGGGGGGGGGGGGGGGGGGGGDGFGGGGGGGGGGGGGGGGGGGGGGGGGGGGGGGGGGGGGGGGGGGGGGFGFGGGGGGGGGCCEFGGGGGDGGFFFFFEFFFBEEFFA9ABFFFFDDDDFC5=@BFBFEE<FBB<F;3;E<CE;3;?DE<?>@?10;>0<:BFFF1(4<ABB>9>;9(35?08?F?09(47262
@M04999:289:000000000-L3R54:1:1101:13336:17082 2:N:0:422
GAAGACTACCAGGGTATCTAATCCTGTTCGCTCCCCACGCTTTCGTCCATCAGCGTCAATCGGTATTTAGTAACCTGCCTTCGCAATCGGGGTTCTGTGTAATATCTATGCATTTCACCGCTACACTACACATTCCAGCTACTTCAATACTATTCAAGATTAACAGTATCAACGGCAGTTCTACAGTTAAGCTGCAGGTTTTCACCGCTGACTTATCAACCCGCCTACGGACCCTTTAAACCCAATAACTCCGGATAACGCTCGCATCCTCCGTATTACCGCGCCTGCTGGCACGGAGTTT
+
<CCC?FGACEF8F,CE@FGFFFGGGGGGFCFGGGCFGGGDGGFCFGGGGGGGFGGGGG@FGFEG@DFGFCFGGFGEGGEGEGGEG::@FFEGEE<FCFFGFDEEDFCEGGFCFFCGGFCCEGGGCGF@FFGFGGGGGFGG9=836E,=EG;3=33@FAFG,@=AAF=CFFDFGDGGFGFGFEGEFFDEAFGGGGG7F?CCFFFFF?DD=))58;CFCFABA>>===9BD(5@@=BDF=7:<DFF?@./)/)/,,/:2E@<340,4(42>?289B?04)448(3(23-8::((48129;BF2
@M04999:289:000000000-L3R54:1:1101:3704:17086 2:N:0:422
GGACTACCGGGGTATCAAATCCTGTTTGCTCCCCACGCTTTCGCATCTCAGCGTCAGTATCTGTCCAGAAGGCCGCCTTCGCCACCGGTATTCCTCCACATCTCTACGCATTTCACCGCTACACGTGGAATTCTACCTTCCTCTACAATACTCCAGATAACCAGTTTTAAGTGCAGTTCCCAGGTTGAGCCCGGGGCTTTCACACCTAACTTAATTATCCGCCTACATGCCCTTTACGCCCAGTCATTCCGATTAACGCTCGCACCCTCCGTATTACCGCGGCTGCTTGCCCGTAGTTAGC
+
CCCCCGGFGGGGGGGGCFGFFGGGFGGGCFEFGEFGGGGGGGGGE@FGGGGGGGGGGGGGGGGGFFGGGFGGGGGGGCGGGGGGGGDCCFGGGGAFGGGGG8AFG9FGGGGCGGGGGGGGFGGGGGFCEGCGGGFGGFGGDGGGFGEGCGGGGGCGFFGGGFGGDGFDADGGG7CAFCFFCCG6DF6CFGGGG>>4?D9CFFF6;4A;E@=<B6CF<FAE)55=DD;EEEFFF@E9C@FD;(367;CE<EE?FFFA<6031999>;63(4(-138>B94(((47>23)4((.-401,:644
@M04999:289:000000000-L3R54:1:1101:5533:17091 2:N:0:422
GCGGACTACCAGGGTATCTAATCCTGTTCGCTCCCCACGCTTTCGTCCATCAGCGTCAATCGGTATTTAGTAACCTGCCTTCGCAATCGGGGTTCTGTGTAATATCTATGCATTTCACCGCTACACTACACATTCCAGCTACTTCAATACTATTCAAGATTAACAGTATCAACGGCAGTTCTACAGTTAAGCTGCAGGTTTTCACCGCTGACTTATCAACCCGCCTACGGACCCTTTAAACCCAATAAATCCGGATAACGCTCGCATCCTCCGTATTACCGCGGCTGCTGGCACGGAGTT
+
CCCCCGGGGGGGGGGGGGGGGGFGGGGFGGEGGGGGGGGGGGGGEFGGGGGGGGGGGGGGGGGGFGGGGGGGGFGFFGGGGGGGGC@FG:CFG7FFEGFGGGGGGGGCGGGGGGGGGGGGGGGGGGGGGGGGGGGGGFGGCGGEFFEGGGGGCCGGGFDFDFGGFCFGGGGGGC>EFGFGGGCFCFGGGGGGGGGGGGFGFFFFFAADFFFFFFFFFFFFF5>A>=9>6>@@>DDF=;?FF@D?@@3<<CE@603??E<(68809>BFF7>?921:?)-6(-7024,0:5>BB??9;>1(
@M04999:289:000000000-L3R54:1:1101:18215:17099 2:N:0:422
CGACTACCCGGGTATCTAATCCTGTTTGCTCCCCACGCTTTCGCATCTCAGCGTCAGTATCTGTCCAGAAGGCCGCCTTCGCCACCGGTATTCCTCCACATCTCTACGCATTTCACCGCTACACGTGGAATTCTACCTTCCTCTACAATACTCTAGTTAACCAGTTTTAAGTGCAATTCCTAGGTTGAGCCCAGGGCTTTCACACCTAACTTAATTATCCGCCTACATGCCCTTTACGCCCAGTCATTCCGATTAACGCTCGCACCCTCCGTATTACCGCGGCTGCTGGCACGCAGTTAGC
+
CCCCCGFGGGGGGGGGGGGGGGGGGGGGGGGGGGGGGGGGGGGGGBGGGGGGGGGGGGGGGGGGGGGGGGGGGGGGGGGGGGGGGGGGGGGGGGGGGGGGFFGGGGGGGGGGGGGGGGGGGGGGGGGGGGGGGGGGGGGGGGGGGGGGGGGGGGGGGGGGGGGGGDFGGFGGGGGGFGFCGFGGGFFGGFGGGGGGGGGGFFFFFFFFFFFFFFFFFFFFFFFDFFFFFF=DFFE=EFFF;7D;EECCCEFF;(;9C@F11:@FF>F:::9::?:DABBB199>B?D?0:B?B-3>?<<A4
@M04999:289:000000000-L3R54:1:1101:8723:17110 2:N:0:422
TTGCTGACTACCAGGGTATCTAATCCTGTTTGCTCCCCACGCTTTCGCATCTCAGCGTCAGTATCTGTCCAGAAGGCCGCCTCGCCACCGGTATTCCTCCACATCTCTACGCATTTCACCGCTACACGTGGAATTCTACCTTCCTCTACAATACTCTAGTTAACCAGTTTTAAGTGCAATTCCTAGGTTGAGCCCAGGGCTTTCACACCTAACTTAATTATCCGCCTACATGCCCTTTACGCCCAGTCATTCCGATTAACGCTCGCACCCTCCGTATTACCGCGGCTGCTGGCACGGAGTT
+
CCCCCGGGGGGGGGGGGGGGGGGGGGGGGGGGGGGGGGGGGGGGGGGGGGGGGGGGGGGGGGGGGGGGGGGGGGGGGGGGGGGGGGGGGGGGGGGGGGGGGGGGGGGGGGGGGGGGGGGGGGGGGGGGGGGGGGGGGGGGGGGGGGGGGGGGGGGGGGGGGGGGGGGGGGGGGGGGFGFFGGGGGGGGGGGGGGGGGGDGFFFFFFFFFDFFFFFFFFFFFFFDFDDFFEFFFFFFFFFFF@FF@FFE<EF<?12?@FFFF@?FFFFF9?FFF;6:<FFFA:>>>>>>BDF7???<79B64
@M04999:289:000000000-L3R54:1:1101:26143:17139 2:N:0:422
GTAGGACTACAGGGGTATCTAATCCTGTTCGCTCCCCACGCTTTCGTCCATCAGCGTCAATCGGTATTTAGTAACCTGCCTTCGCAATCGGGGTTCTGTGTAATATCTATGCATTTCACCGCTACACTACACATTCCAGCTACTTCAATACTATTCAAGATTAACAGTATCAACGGCAGTTCTACAGTTAAGCTGCAGGTTTTCACCGCTGACTTATCGACCCGCCTACGGACCCTTTAAACCCAATAAATCCGGATAACGCTCGCATCCTCCGTATTACCGCGGCTGCTGGCACGGAGTT
+
CCCCCGGGGGGGGGGGGGGGGGGGGGGGGGGGGGGGGGGGGGGGGGGECCFGGGGGGGGEGFCFGGGGGGGGGGGGGGGGGGGGGDGCGGGGGFGGGGGGGGGD;EFGGGGGGGGGGGGGGGGGGGGGGGGGGGGG=EDFGFGGDGEFGGFGGAGGGGGGGFF8FGGGFGFGGFGCBGAFGGFFGFGGGGGFFFEG67D9@FFFFFAB>A=AFFFFECFD*:9A>BFFF2(2>@FFFEF+67@@@7@384CC@@616<)=:9??9>F:BBFFB>?0:04AF06>B>61:?>?0:,-,4084
@M04999:289:000000000-L3R54:1:1101:24174:17165 2:N:0:422
TTTGGGACTACCAGGGTATCTAATCCTGTTCGCTCCCCACGCTTTCGTCCATCAGCGTCAATCGGTATTTAGTAACCTGCCTTCGCAATCGGGGTTCTGTGTAATATCTATGCATTTCACCGCTACACTACACATTCCAGCTACTTCAATACTATTCAAGATTAACAGTATCAACGGCAGTTCTACAGTTAAGCTGCAGGTTTTCACCGCTGACTTATCAACCCGCCTACGGACCCTTTAAACCCAATAAATCCGGATAACGCTAGCATCCTCCGTATTACCGCGGCTGCTGGCACGGAGT
+
CCC8@F@FG8FGFA@EFGFDE<EECFDGGFGGCCE:D6FGGGGGGFEFBCFGGGFGGGGC7CFC@:FFGGGGFEFDGGEGFGFG,@CCGGGG:CGGFGEFFFF9FGGFFFGF?FGFGFGG:B:FFGEFFFGDGGGFDGGFF=9EGGC3=CEGGAGGGFGG8D=DGFACEDDDADFGEGFGGC9FDGFDCCACAEE7?DGDF9B?F9BF5>A5)0<BC986B:4<>=92>:=(55>@=;;AE9EFFF@F));??;;;;<1;;((/(4?<ADB<><BB???4--(7(3093?B2(3(),(4;4
@M04999:289:000000000-L3R54:1:1101:13257:17185 2:N:0:422
CGACTACTCGGGTATCTAATCCTGTTTGCTACCCACGCTTTCGAGCATGAACGTCAGTGTTATCCCAGGAGGCTGCCTTCGCCATCGGTATTCCTCCACATCTCTACGCATTTCACTGCTACACGTGGAATTCTACCTCCCTCTGACACACTCTAGTTTGACAGTTTCAAATGCACGTCCCAAGTTGAGCTCGGGGATTTCACATCTGACTTATCTAACCGTCTGCGCTCGCTTTACGCCCAGTAATTCCGATTAACGCTCGCACCCTACGTATTACCGCGGCTGCTGGCACGTAGTTAGC
+
CCCCCGGGGGGGGGGGGGGGGGGGGGGGGGGGGGGGGGGGGGGGGGGGGGGGGGGGGGGGGGGGGGGGGGGGGGGGGGGGGGGGGGGGGGGGGGGGGGGGGGGGGGGGGGGGGGGGGGGGGGGGGGGGGFGGGGGGGGGGGGGGGGGGFFCDGGGGGGGGGF89FGGGGGGGGGGGFGFGGGGGGGGGGGDFGGGDDGGGFFFFFFFF<EFFFFFFFFFBFFDDFFFFFF=@DFFEFFFFFF<EF???EF@06;D3CFBDFFFFFF6::BBBB2:4A<BF;>>BFB7B:?1>BF((-6254
@M04999:289:000000000-L3R54:1:1101:12560:17201 2:N:0:422
TGTGGACTACACGGGTATCTAATCCTGTTCGCTCCCCACGCTTTCGTCCATCAGCGTCAATCGGTATTTAGTAACCTGCCTTCGCAATCGGGGTTCTGTGTAATATCTATGCATTTCACCGCTACACTACACATTCCAGCTACTTCAATACTATTCAAGATTAACAGTATCAACGGCAGTTCTACAGTTAAGCTGCAGGTTTCCACCGCTGACTTATCAACCCGCCTACGGACCCTTTAAACCCAATAAATCCGGATAACGCTCGCATCCTCCGTATTACCGCGGCTGCTGGCACGGAGTT
+
CCCCCGGGGGGGGGGGGGGGGGGGGGGGGGGGGGGGGGGGGGGGGGGGGGGGGGGGGGGGGGGGGGGGGGGGGGGGGGGGGGGGGGCFGGGGGGGGGGGGGGGGGGGGGGGGGGGGGGGGGGGGGGGGGGGGGGGGGGGGGGGGGGGGGGGGGGGGGGGGGGGGGGGGGGGGGGGGFGFGGGGGGGGGGGGGGGGGGGGGFFFFFFFFFFFFFFFFFFFFFFFFFFFFFF@DFFFFFFFFEFFFFFF;E35CEFF?@@AFFF:1;>FFF?>A?FF:<BFFBB9>>B>BFF7?FFF69(41.
@M04999:289:000000000-L3R54:1:1101:13459:17220 2:N:0:422
GGTGACTACCAGGGTATCTAATCCTGTTCGCTACCCATGCTTTCGCACCTCAGCGTCAGTTACAGACCAGAGAGCCGCCTTCGCCACTGGTGTTCTTCCATATATCTACGCATTCCACCGCTACACATGGAGTTCCACTCTCCTCTTCTGCACTCAAGAAAAACAGTTTCAGCTGCACTTCCCCGGTTAAGCCGAGGGCTTTCACAGCTGACTTGTTCTCCCGCCTGCGTTCGCTTTACGCCCAATAAATCCGGACAACGCTTGCCACCTACGTATTACCGCGGCTGCTGGCACGTAGTTT
+
CCCCCGGGGGGGGGGGGGGGGGGGGGGGGGGGGGGGGGGGGGGGG,FGGGGGGGGGGGGGGGGGGGGGGGGGGGGGGGGDGGGGEFGGGGFGGGGGGGGGGGGGGGGGGGGGGGGGGGGGGGGGGGGGF8F:FFGGGGFGGGFGGGGGGFGFFCDF?CCGGG8EEFGGF:=DGGCFFFFGFGGGEDEGGGEEE89?>7DGFFFFFFA4>=*5A>4B=FAEFB@@FF22>?;26>@@@)6)6:2;(66)19E890(,(4:BF:23?BF?07(((.)):4<A290((--(.54((),.((-6)
@M04999:289:000000000-L3R54:1:1101:8211:17224 2:N:0:422
GACTACCCGGGTATCTAATCCTGTTCGCTCCCCACGCTTTCGTCCATCAGCGTCAATCGGTATTTAGTAACCTGCCTTCGCAATCGGGGTTCTGTGTAATATCTATGCATTTCACCGCTACACTACACATTCCAGCTACTTCAATACTATTCAAGATTAACAGTATCAACGGCAGTTCTACAGTTAAGCTGCAGGTTTTCACCGCTGACTTATCAACCCGCCTACGGACCCTTTAAACCCAATAAATCCGGATAACGCTCGCATCCTCCGTATTACCGCCGCTGCTGGCACGGAGTTAGCC
+
CCCCCGGGEFDFGGGGGGGGGGGDGGGGDGGGGGGGGGGGGGGGGCCFGGGGGGGGGGGGFGGFFGGFGGGGGGGGFGGGGGGGGGGDGEEGGGGFGDFGFGGFGFGFGFFEGGFGGGD@FFGFGGGGGGG9@EEFGCG?DGFGFGGGFGGGGDFGGFGGGGGGGGGGGGGGGEG=;FFFGGFGEGGGGGGFFGC7;DGGFAB*?<DDCEE4EAFF=FEBFFFFFF(5@@FF;;<5CEFFF05E83CEF((2(:<)31((,71:B>38(-(420<ADFF(3;9((24(,:?<90(((.).4
@M04999:289:000000000-L3R54:1:1101:14373:17277 2:N:0:422
TGACTACCAGGGTATCTAATCCTGTTCGCTCCCCACGCTTTCGTCCATCAGCGTCAATCGGTATTTAGTAACCTGCCTTCGCAATCGGGGTTCTGTGTAATATCTATGCATTTCACCGCTACACTACACATTCCAGCTACTTCAATACTATTCAAGATTAACAGTATCAACGGCAGTTCTACAGTTAAGCTGCAGGTTTTCACCGCTGACTTATCAACCCGCCTACGGACCCTTTAAACCCAATAAATCCGGATAACGCTCGCATCCTCCGTATTACCGCGGCTGCTGGCACGGAGTTAGC
+
CCCCCGGGGGGGGGGGGGGGGGGGGGGGGGGGGGGGGGGGGGGGGGGGGGGGGGGGGGGGGGGGGGGGGGGGGGGGGGGGGGGGGGGGGGGGGGGGGGGGGGGGGGGGGGGGGGGGGGGGGGGGGGGGGGGGGGGGGGGGGGGGGGGGGGGGGGGGGGGGGGGGGGGGGGGGGGGGFGFGGGGGGGGGGGGGGGGGGGGGFFFFFFFFFFFFFA6AEFFFFFFFFFF>DFFFFFFFFFFFDFFF;EEEEFFF@FFFFF;FFBFFBFFFFFFFFB?FAD:>6>>99::DFBB<F>9B:?<A6
@M04999:289:000000000-L3R54:1:1101:20853:17315 2:N:0:422
TCTCGACTACACGGGTATCTAATCCTGTTTGCTCCCCACGCTTTCGCATCTCAGCGTCAGTATCTGTCCAGAAGGCCGCCTTCGCCACCGGTATTCCTCCACATCTCTACGCATTTCACCGCTACACGTGGAATTCTACCTTCCTCTACAATACTCCAGATAACCAGTTTTAAGTGCAATTCCCAGGTTGAGCCCGGGGCTTTCACACCTAACTTAATTATCCGCCTACATGCCCTTTACGCCCAGTCATTCCGATTAACGCTCGCACCCTCCGTATTACCGCGGCTGCTGGCACGGACTT
+
CCCCCGGDGGGGGDGGGGGFDCFGGGGGFFGGGFF@EGGGGGG@FGEEGEGGGGGGGCEGGGGGGGGGFFGFFGGGGGGDGGFFGGGGGGEEEGEFFFGGGGFFDFFFFDFCFGEFGFEFGGGGFCFGDBFD@FGGGGGGGFGFGGGGGF8DEGFGGGG9=DFDGFGDACFGFGFCDDBFFGFGG?FGFGFGGGGGCC4DEAA>@>FFAF2=@FFFFF8CCEF2>DFDF1CCFE;4;E46189@F@EF43?CEED?F(4<22:?9>(7B??:198<<B99A0>06((--5201?3((2((.
@M04999:289:000000000-L3R54:1:1101:23069:17336 2:N:0:422
TCACCGACTACTCGGGTATCTAATCCTGTTCGCTACCCATGCTTTCGAACCTCAGCGTCAGTTACAGACCAGAGAGCCGCCTTCGCCACTGGTGTTCTTCCATATATCTACGCATTCCACCGCTACACATGGAGTTCCACTCTCCTCTTCTGCACTCAAGAAAAACAGTTTCAGCTGCACTTCCCCGGTTAAGCCGAGGGCTTTCACAGCTGACTTGTTCTCCCGCCTGCGTTCGCTTTACGCCCAATAAATCCGGACAACGCTTGCCACCTACGTATTACCGCGGCTGCTGGCACGTAGT
+
CCCCCGGGGGGGGGGGGGGGGGGGGGGGGGGGGGGGGGGGGGGGGGGGGGGGGGGGGGGGGGGGGGGGGGGGGGGGGGGGGGGGGGGGGGGGGGGGGGGGGGGGGGGGGGGGGGGGGFGGGGGGGGGGGGGGGGGGGGGGGGGGGGGGGGGGGGGGGGGGGGFGGGGGGGGGGGGGFGFGGGGGGGGGGGGGGGGGGGGGEFFFFFFF=B@BFFFCEFFEFFFFFFFFFFFFFFFFFFFFEFF@@?4:D>BFFF>;?FFFFFFFFBFFF>01?FFF<BFAFA?>9>>>>FB??FBF:(4:-
@M04999:289:000000000-L3R54:1:1101:18168:17338 2:N:0:422
GACTACACGGGTATCTAATCCTGTTCGCTACCCATGCTTTCGAACCTCAGCGTCAGTTACAGACCAGAGAGCCGCCTTCGCCACTGGTGTTCTTCCATATATCTACGCATTCCACCGCTACACATGGAGTTCCACTCTCCTCTTCTGCACTCAAGAAAAACAGTTTCAGCTGCACTTCCCCGGTTAAGCCGAGGGCTTTCACAGCTGACTTGTTCTCCCGCCTGCGTTCGCTTTACGCCCAATAAATCCGGACAACGCTTGCCACCTACGTATTACCGCGGCTGCTGGCACGTAGTTAGCC
+
CCCCCGGGGGGGGGGGGGGGGGGGGGGGGGGGGGGGGGGGGGGGGGGGGGGGGGGGGGGGGGGGGGGGGGGGGGGGGGGGGGGGGGGGGGGGGGGGGGGGGGGGGGGGGGGGGGGGGGGGGGGGGGGGGGGGGGGGGGGGFGGGGGGGGGGGGGGGGGGGGGGGGGGGGGGGGGGGFGFGGGGGGGGGGGGGGGGGGGGGFFFFFFFFFECFFFFFFF;@FBFFFFFD606<DDFF@FFAD:;3=CEC;64:9>?:9>FB122<??1.8:()6>AAFFF>9>FFF>7(((.131:045293
@M04999:289:000000000-L3R54:1:1101:3973:17372 2:N:0:422
TCTGACTACTGGGGTATCTAATCCTGTTTGCTCCCCACGCTTTCGCATCTCAGCGTCAGTATCTGTCCAGAAGGCCGCCTTCGCCACCGGTATTCCTCCACATCTCTACGCATTTCACCGCTACACGTGGAATTCTACCTTCCTCTACAATACTCCAGATAACCAGTTTTAAGTGCAATTCCCAGGTTGAGCCCGGGGCTTTCACACCTAACTTAATTATCCGCCTACATGCCCTTTACGCCTAGTCATTCCGATTAACGCTCGCACCCTCCGTATTACCGCGGCTGCTGGCTCGGAGTT
+
CCCCCGGGGG@EFDFGGGEGGGGGGGGGGGGGGGGGGGDEGEGGCFGDEFGGGFFGGGGGGGGGGGGGGGGGGGGGGGGGGGGGGGEFGGGGGGGGGGGGGGGGGGGGGGGGGGGGGGGGGGGGGGDGEGGGFGGGGGGFFGGGGGGGGGGGGGGGGGFGGGGFFFADAFCFFGGGFGFGGGGGGGGGGFCGGGGGDDDDFFFFFFFFBEFBCFFFFAFFF?D=5=DFB4?3>BFDFFFBF>(,,7?<C5?C(6;?;EEF00((49FFF?F09,(.5):<(((3(-(8?)83(.44;(:?
@M04999:289:000000000-L3R54:1:1101:5726:17381 2:N:0:422
GTGGACTACAGGGGTATCTAATCCTGTTCGCTACCCATGCTTTCGAACCTCAGCGTCAGTTACAGACCAGAGAGCCGCCTTCGCCACTGGTGTTCTTCCATATATCTACGCATTCCACCGCTACACATGGAGTTCCACTCTCCTCTTCTGCACTCAAGAAAAACAGTTTCAGCTGCACTTCTCCGGTTAAGCCGAGGGCTTTCACAGCTGACTTGTTCTCCCGCCGGCGTTCGCTTTACGCGCAATAAATCCGGACAACGCTTGCCACCTACGTATTACCGCGGCTGCTGGCACGGAGTG
+
CCCCCGGFFGGEGGGGGGGGGGGGFGGGGGGGGGGGGGGGGFFFEGGGGGGGGFGEGGGFGGGGGGGGGGGGGGGGEEGGGGGGGGGGFFGGGGGGGGFGGGGGGGGGGGGGGGGGEFCCGGGGGGGGGGGGEGFGGGGGGGGGGC=EGGGGGGGFGGCF?E?8FFDFGGFFFFGGFFB?FGGGGGGGGGGGGGGDGCD5?F4=FFAF7BED4=8CEFAE+5=@=(099.33;FFFFFFFD(49>0><>4:2908>B?FBF??BB?F?<?7:14.<?2<A2>>0(-4:?B::?<8((34(
@M04999:289:000000000-L3R54:1:1101:9321:17424 2:N:0:422
AGTCGACTACTGGGGTATCTAATCCTGTTTGCTCCCCACGCTTTCGCATCTCAGCGTCAGTATCTGTCCAGGAGGCCGCCTTCGCCACCGGTATTCCTCCACATCTCTACGCATTTCACCGCTACACGTGGAATTCTACCTTCCTCTACAATACTCCAGATAACCAGTTTTAAGTGCAATTCCCAGGTTGAGCCCGGGGCTTTCACACCTAACTTAATTATCCGCCTACATGCCCTTTACGCCCAGTCATTCCGATTAACGCTCGCACCCTCCGTATTACCGCGGCTGCTGGCACGGAGTT
+
CCCCCGGGGGGGGGGGGGGGGGGGGGGGGGGGGGFGGGGGGGGGGGGGGGGGGGGGGGGGGGGFFGGGGGGGGGGGGGGGGGGGGGGGGGGGGGGGGGGGGGGGGGGGGDGGGGGGGGGGGGGGGGGGGGGGF=FGGGGGGGGGGGGGFGGGGGGGGGFGGGGGGGFFFGGGGGGGFFAGGGGGGG+DFGFGGFGGGDDGFFFFFFFFFF9BDFFFCFFFFEC@B@DF;;EFF=D@3@EFFD>FDDFEE?CEE@;;;:ADFFBFFF>>>??:0;:B??<9<069>>>FF:?B08<?9>7,4
@M04999:289:000000000-L3R54:1:1101:27098:17426 2:N:0:422
TCCGACTACCAGGGTATCTAATCCTGTTCGCTCCCCACGCTTTCGTCCATCAGCGTCAATCGGTATTTAGTAACCTGCCTTCGCAATCGGGGTTCTGTGTAATATCTATGCATTTCACCGCTACACTACACATTCCAGCTACTTCAATACTATTCAAGATTAACAGTATCAACGGCAGTTCTACAGTTAAGCTGCAGGTTTTCACCGCTGACTTATCAACCCGCCTACGGACCCTTTAAACCCAATAAATCCGGATAACGCTCGCATCCTCCGTATTACCGCGGCTGCTGGCACGGAGTT
+
CCCCCGGGGGGGGGGGGGGGGGGGGGGGGGGGGGGGGGGGGGGGGGGGGGGGGGGGGGGGGGGGGGGGGGGGGGGGGGGGGGGGGGGGGGGGGGGGGGGGGGGDGGGGGGGGGGGGGGGGGGGGGGGGGGGGGGGGGGGGGGGGGGGGGGGGGGGGGGGCFFGGGGGGGGGGGGGGFGFFGFGGGGGGGGGGGG?DG?DDFFFFFFFFFFFFFFFFEFFDF=AFFFFFFFFBFFFFFFFFFFFFFDFFEF34>@DFFFFFBF2(7;FFF7A:>:(:?AF<<929;666?F?????19;<:
@M04999:289:000000000-L3R54:1:1101:23167:17436 2:N:0:422
ACTTGGACTACTGGGGTATCTAATCCTGTTTGCTCCCCACGCTTTCGCATCTCAGCGTCAGTATCTGTCCAGAAGGCCGCCTTCGCCACCGGTATTCCTCCACATCTCTACGCATTTCACCGCTACACGTGGAATTCTACCTTCCTCTACAATACTCCAGATAACCAGTTTTAAGTGCAATTCCCAGGTTGAGCCCGGGGCTTTCACACCTAACTTAATTATCCGCCTACATGCCCTTTACGCCCAGTCATTCCGATTAACGCTCGCACCCTCCGTATTACCGCGGCTGCTGGCACGGAGT
+
CCCCCGGGGGGGGGGGGGGGGGGGGFGGGGGGGGGGGGGGGGEEGGGGGGGGGGGGGGGGGGGGGGGGGGGGGEGGGGGGGGGGGGGGGGGGG7FFGGGGGGGGGGGGGGGGGGGGGGGGGGGGGGGGGGGGGGGGGGGGGGGGGGGGGGGGGGGGGGGGGGGGGGGGGGGFGGGGFGFCFGGFGGGGGGGGGGGGGGGGBFFAFFFFFFDBFFFFEAFFC?FFD>DFDFFFFFEFFD@FEFFFFFFFEE?EFFE;D?<EFFFFFF99;6<BB?FB1??AFFFF;6>FFFF?F?<D:>;>,
@M04999:289:000000000-L3R54:1:1101:19649:17509 2:N:0:422
TAGCGACTACTAGGGTATCTAATCCTGTTTGCTCCCCACGCTTTCGCATCTCAGCGTCAGTATCTGTCCAGAAGGCCGCCTTCGCCACCGGTATTCCTCCACATCTCTACGCATTTCACCGCTACACGTGGAATTCTACCTTCCTCTACAATACTCCAGATAACCAGTTTTAAGTGCAATTCCCAGGTTGAGCCCGAGGCTTTCACACCTAACTTAATTATCCGCCTACATGCCCTTTACGCCCAGTCATTCCGATTAACGCTCGCACCCTCCGTATTACCGCGGCTGCTGGCACGGAGTT
+
[truncated: 21,010,216 more chars]
